# Supplementary material for: Deciphering the Contribution of Oriens-Lacunosum/Moleculare (OLM) Cells to Intrinsic θ Rhythms Using Biophysical Local Field Potential (LFP) Models
Source: eNeuro. 2018 Sep 4;5(4):ENEURO.0146-18.2018. doi: 10.1523/ENEURO.0146-18.2018 (PMC6140113; doi:10.1523/ENEURO.0146-18.2018)
Supplement: Supplementary file 1 — Supplementary latex zip. Download supplement 1, ZIP file [file sup_enu-eN-NWR-0146-18-s01.zip]

Archive with 72 entries (69 files):
- ms_latex_final/
- ms_latex_final/.DS_Store
- __MACOSX/
- __MACOSX/ms_latex_final/
- __MACOSX/ms_latex_final/._.DS_Store
- ms_latex_final/Abstract.tex
- __MACOSX/ms_latex_final/._Abstract.tex
- ms_latex_final/Discussion.tex
- __MACOSX/ms_latex_final/._Discussion.tex
- ms_latex_final/elife.cls
- __MACOSX/ms_latex_final/._elife.cls
- ms_latex_final/FIG1.tex
- __MACOSX/ms_latex_final/._FIG1.tex
- ms_latex_final/FIG10.tex
- __MACOSX/ms_latex_final/._FIG10.tex
- ms_latex_final/FIG2.tex
- __MACOSX/ms_latex_final/._FIG2.tex
- ms_latex_final/FIG3.tex
- __MACOSX/ms_latex_final/._FIG3.tex
- ms_latex_final/FIG4.tex
- __MACOSX/ms_latex_final/._FIG4.tex
- ms_latex_final/FIG5.tex
- __MACOSX/ms_latex_final/._FIG5.tex
- ms_latex_final/FIG6.tex
- __MACOSX/ms_latex_final/._FIG6.tex
- ms_latex_final/FIG7.tex
- __MACOSX/ms_latex_final/._FIG7.tex
- ms_latex_final/FIG8.tex
- __MACOSX/ms_latex_final/._FIG8.tex
- ms_latex_final/FIG9.tex
- __MACOSX/ms_latex_final/._FIG9.tex
- ms_latex_final/FIGS1.tex
- __MACOSX/ms_latex_final/._FIGS1.tex
- ms_latex_final/FIGS2.tex
- __MACOSX/ms_latex_final/._FIGS2.tex
- ms_latex_final/Introduction.tex
- __MACOSX/ms_latex_final/._Introduction.tex
- ms_latex_final/MAIN_new.aux
- __MACOSX/ms_latex_final/._MAIN_new.aux
- ms_latex_final/MAIN_new.bbl
- __MACOSX/ms_latex_final/._MAIN_new.bbl
- ms_latex_final/MAIN_new.blg
- __MACOSX/ms_latex_final/._MAIN_new.blg
- ms_latex_final/MAIN_new.fdb_latexmk
- __MACOSX/ms_latex_final/._MAIN_new.fdb_latexmk
- ms_latex_final/MAIN_new.fls
- __MACOSX/ms_latex_final/._MAIN_new.fls
- ms_latex_final/MAIN_new.log
- __MACOSX/ms_latex_final/._MAIN_new.log
- ms_latex_final/MAIN_new.out
- __MACOSX/ms_latex_final/._MAIN_new.out
- ms_latex_final/MAIN_new.suppinfo
- __MACOSX/ms_latex_final/._MAIN_new.suppinfo
- ms_latex_final/MAIN_new.synctex.gz
- __MACOSX/ms_latex_final/._MAIN_new.synctex.gz
- ms_latex_final/MAIN_new.tex
- __MACOSX/ms_latex_final/._MAIN_new.tex
- ms_latex_final/Methods.tex
- __MACOSX/ms_latex_final/._Methods.tex
- ms_latex_final/Refs_new.bib
- __MACOSX/ms_latex_final/._Refs_new.bib
- ms_latex_final/Results-1.tex
- __MACOSX/ms_latex_final/._Results-1.tex
- ms_latex_final/Results-2.tex
- __MACOSX/ms_latex_final/._Results-2.tex
- ms_latex_final/Results-3.tex
- __MACOSX/ms_latex_final/._Results-3.tex
- ms_latex_final/TABLE1.tex
- __MACOSX/ms_latex_final/._TABLE1.tex
- ms_latex_final/vancouver-elife.bst
- __MACOSX/ms_latex_final/._vancouver-elife.bst
- __MACOSX/._ms_latex_final
