# Supplementary material for: Deciphering the Contribution of Oriens-Lacunosum/Moleculare (OLM) Cells to Intrinsic θ Rhythms Using Biophysical Local Field Potential (LFP) Models
Source: eNeuro. 2018 Sep 4;5(4):ENEURO.0146-18.2018. doi: 10.1523/ENEURO.0146-18.2018 (PMC6140113; doi:10.1523/ENEURO.0146-18.2018)
Supplement: Supplementary file 1 — Supplementary latex zip. Download supplement 1, ZIP file [file sup_enu-eN-NWR-0146-18-s01.zip › ms_latex_final/Abstract.tex]

Oscillations in local field potentials (LFPs) are prevalent and contribute to brain function. 
An understanding of the cellular correlates and pathways affecting LFPs is needed but many overlapping pathways \textit{in vivo} make this difficult to achieve.
A prevalent LFP rhythm in the hippocampus associated with memory processing and spatial navigation is the theta (3-12 Hz) oscillation.
Theta rhythms emerge \textit{intrinsically} in an \textit{in vitro} whole hippocampus preparation and this reduced preparation makes it possible to assess the contribution of different cell types to LFP generation.  
We focus on oriens-lacunosum/moleculare (OLM) cells as a major class of interneurons in the hippocampus. OLM cells can influence pyramidal (PYR) cells through two distinct pathways: by direct inhibition of PYR cell distal dendrites, and by indirect disinhibition of PYR cell proximal dendrites. 
We use previous inhibitory network models and build biophysical LFP models using volume conductor theory.  
We examine the effect of OLM cells to ongoing intrinsic LFP theta rhythms by directly comparing our model LFP features with experiment.  
We find that OLM cell inputs 
regulate the robustness of LFP responses without affecting their average power and that this robust response depends on co-activation of distal inhibition and basal excitation.   
We use our models to estimate the spatial extent of the region generating LFP theta rhythms, leading us to predict that about 22,000 PYR cells participate in intrinsic theta generation.
Besides obtaining an understanding of OLM cell contributions to intrinsic LFP theta rhythms, our work can help decipher cellular correlates of \textit{in vivo} LFPs.
