# Supplementary material for: Deciphering the Contribution of Oriens-Lacunosum/Moleculare (OLM) Cells to Intrinsic θ Rhythms Using Biophysical Local Field Potential (LFP) Models
Source: eNeuro. 2018 Sep 4;5(4):ENEURO.0146-18.2018. doi: 10.1523/ENEURO.0146-18.2018 (PMC6140113; doi:10.1523/ENEURO.0146-18.2018)
Supplement: Supplementary file 1 — Supplementary latex zip. Download supplement 1, ZIP file [file sup_enu-eN-NWR-0146-18-s01.zip › ms_latex_final/Discussion.tex]

To a large extent, understanding brain function and coding requires that we are able to understand how oscillatory LFP signals are generated \citep{Einevoll13,Friston15,Hyafil15}. 
Cross-frequency coupling analyses of LFP signals has led to ideas underlying learning and memory functioning \citep{Canolty10},
and it is always important to do careful analyses 
\citep{Scheffer16}.
Further, given that particular inhibitory cell populations and abnormalities in theta rhythms are associated with disease states \citep{Colgin16}, we need to consider how
different cell types and pathways contribute to LFP recordings.
Ultimately, the challenge is to bring together LFP studies from experimental, modeling and analysis perspectives.
In this work, we make steps toward this challenge by gaining insight into the contribution of OLM cells to \textit{intrinsic} theta rhythms as exhibited by an \textit{in vitro} whole hippocampus preparation.

\subsection{Theta rhythms and summary of results}

%In this work, we make steps toward this challenge by gaining insight into the contribution of OLM cells to theta rhythms.
The existence of theta rhythms (3-12 Hz) in the hippocampus has long been known, and these prevalent rhythms are associated with memory processing and spatial navigation \citep{colgin_mechanisms_2013,Colgin16}.  These rhythms are present when the animal is actively exploring and during REM sleep.  Further, they can be separated into higher or lower frequencies that are atropine-resistant or atropine-sensitive respectively \citep{Buzsaki2,colgin_mechanisms_2013,Colgin16}.  
Recent work has shown that low theta rhythms were elicited in rats with fearful stimuli and high theta with social stimuli \citep{tendler_different_2015}.
\textit{In vitro} models of theta rhythms in the hippocampus have been developed (e.g., \cite{gillies_model_2002}) as well as network mathematical models (e.g., \cite{neymotin_ketamine_2011,hummos_integrative_2017}), but 
it is challenging to bring about a mechanistic understanding of theta rhythms \textit{in vivo} due to their various forms and pharmacological sensitivities combined with the interactions that occur between the hippocampus and other brain structures.

While it is clear that different interneuron subtypes are involved in theta rhythms \citep{colgin_mechanisms_2013,Colgin16}, it is difficult to untangle the cellular contributions to resulting theta rhythms exhibited in extracellular LFP recordings.  That the required circuitry for theta rhythms has been shown to be present in local circuits of the hippocampus \citep{colgin_hippocampal_2009} is both useful and helpful as it becomes more likely that biophysical LFP models can be linked to a cellular-based circuit understanding of theta rhythms.
We took advantage of the \textit{in vitro} whole hippocampus preparation that spontaneously expressed \textit{intrinsic} theta rhythms \citep{Goutagny9}, and previous inhibitory network models developed for this experimental context \citep{Ferguson15}, to build biophysical LFP models.  

The LFP is generated on the basis of transmembrane currents. This means that the LFP is a weighted sum of inward and outward currents. How the LFP changes as a function of location is not trivial. 
In our work here, when the LFP is governed by synaptic inputs the LFP peaks are narrower since the synaptic inputs are synchronized because of the coherent inhibitory spike rasters. On the other hand LFP signals governed by return currents would produce LFP peaks that are less narrow as the signal slows down as it travels down the dendrites producing a time lag. This all thus translates to synaptic input location dependencies.  Thus, while we can visualize and appreciate the synergistic balances between excitation and inhibition from different cell populations, we note that these combinations are not easily seen as summated balances. Signal decompositions and intuitions from many simulations are required.
We leveraged our LFP models to make direct comparison with experimental LFP characteristics.
This allowed us to constrain coupling parameters which in turn led us to understand the cellular contribution of interneuron subtypes, specifically OLM cells, to intrinsic theta LFP rhythms.
%- Mention particular numbers and note that they should be taken with a grain of salt given the model (simplified) representation.  The critical aspect is that there appears to be a balance that can be achieved to produce a robust feature as seen experimentally and this robustness relies on balances - describe a bit more (taking from paragraph below).

We showed how the extracellular theta field recorded along the cellular axis of a PYR cell was affected by the magnitude of the inhibitory synaptic currents inserted along its dendritic arbor. 
Fluctuations in the magnitude of the total inhibitory input occurred due to alterations in synaptic strength balances of the inhibitory networks. 
Our models exhibited network states in which interactions between OLM cells and BiCs could invert the polarity of the recorded signal and produce extracellular potentials of high or low magnitude. 
We also distinguished regimes where these cellular interactions preserved the frequency of the signal versus those that led to lags or abolishments of the extracellular LFP rhythm. 
When we applied experimental characteristics of theta frequencies and polarities to our biophysical LFP models, a clear selection emerged and thus we were able to constrain parameter values regarding connectivities.
Specifically, we found that the connection probability from OLM cells to BiCs needed to be 0.21 and that synaptic conductances from OLM cells to BiCs had to be larger than 3.5 nS, and we called this the \textit{predicted} regime.

Unexpectedly, we found that this predicted regime also exhibited a robust power output.  That is, so long as parameter values were within the predicted regime, the power did not change (Fig \ref{fig6}A), and in this regime we saw that BiCs were mostly silenced, BC/ACCs were significantly active while OLM cell activity decreased from high to low values as $g_{bs}$ increased (Fig \ref{fig2}C). 
By decomposing the signal we revealed that OLM cell inputs minimally contributed to the LFP power unlike the other cell populations (BiCs and BC/AACs or PV cells).
The power of the OLM cell LFP component on its own, although low, showed some variation in the predicted regime (coefficient of variation or CV $<$ 1).  On the other hand, the power of the PV cell LFP component was a couple of orders of magnitude higher and showed more variation (CV $>$ 1) in the predicted regime.
This indicates that OLM cells contributed to LFP power robustness without contributing to average power whereas PV cells contributed to average power but their effect was more sensitive to perturbations in OLM-BiC interactions. Therefore their contribution was variable. It is however interesting to note that the PV LFP component average power was larger than the average power of the predicted regime with all cells being present. Thus our results indicated that adding OLM cells in the network can overall cause a small decrease in LFP average power as compared to when only PV cells were present and of course induce robustness.  
It was also interesting to observe that in almost half of the cases the OLM cell LFP component was arrhythmic or non-oscillatory despite the fact that OLM cells were driven by theta-paced EPSCs. 
That is, OLM cell inputs alone in most cases were not able to generate a theta LFP signal as recorded in the extracellular space of the PYR cell even though OLM cell populations themselves were firing at theta frequency. 
Further LFP signal analysis decomposition showed that removing only basal excitation disrupted the robustness of the predicted regime. This suggests that a synergy of OLM cell inputs and basal excitatory inputs as co-activation of distal inhibition and proximal excitation is important to produce robustness in the predicted regime.
Overall, an essential aspect in comparing model and experiment LFPs to predict model parameters and decipher cellular contributions was to match sources and sinks at different layers.  
Thus, having recordings from multiple layers is important.  


\subsection*{Morphological details, synaptic locations and related studies}

As the main contribution to the LFP is thought to stem from synaptic input to neurons and the subthreshold dendritic processing, various studies have investigated how morphological characteristics and intrinsic resonances shape the features of the LFP signal. In most cases input synapses are activated according to Poissonian statistics \citep{Leski13, Linden11, Ness16}.  However, in our study here the origin population consisted of point neuron cell representations that had been constrained based on experimental patch clamp recordings from the whole hippocampus preparation. 
We used a scheme which is a combination of point neuron origin populations and a multi-compartment PYR cell model which served as a processor of synaptic inputs and produced the LFP. This scheme is conceptually very similar to the hybrid scheme proposed in \citep{hagen_hybrid_2016}.

One factor modulating the amplitude of LFPs was related to the somatodendritic location of synaptic inputs on the PYR cell tree. 
Different populations of GABAergic interneurons target different dendritic domains and the domain-specific targeting of various interneurons supports the hypothesis of domain-specific synaptic integration in CA1 PYR cells \citep{Spruston8}. 
In CA1 PYR cells, distal and middle apical dendrites comprise two distinct dendritic domains with separate branching connected by a thick apical dendrite. 
This cytoarchitectonic separation of the cluster of distal dendrites relative to middle and proximal dendrites was shown to critically reduce the effect of distal EPSCs to somatic excitability \citep{Srinivas17}. 
The presence of a single apical dendrite with many obliques in stratum radiatum caused a large shunting of EPSCs traveling from the tuft dendrites to the soma.  Thus we can appreciate our observation that OLM cells, which target distal dendrites, minimally affected LFP power in stratum pyramidale considering the limited ability of distal inhibition to reach more proximal and somatic regions of the CA1 PYR where maximum power was recorded. 
This is not just due to the distal location of these inputs but more due to the cytoarchitectonic separation of the cluster of distal dendrites relative to middle and proximal dendrites. This separation prohibited inhibitory inputs in distal regions from effectively propagating to somatic and proximal regions of CA1 PYR cells and thus being reflected in the extracellular space.

We can further consider our results in light of another theoretical modeling study by \cite{Segev12} which showed that inhibitory inputs can affect excitatory inputs locally and/or globally, depending on the relative locations of the excitatory and inhibitory synapses. 
In particular this can help us understand the loss of robust power in the predicted regime after removal of OLM cells.  The predicted regime consists of different connectivities that generated different spiking patterns that gave rise to fluctuations in inhibitory input in different synaptic locations.
First, inhibitory input hyperpolarized the membrane potential, which resulted in shunting of the adjacent dendritic compartments. 
Activation of excitatory synapses within the shunted compartments will thus generate smaller depolarization, compared with non-shunted dendrites (``local'' effect). Second, the local shunting would suppress excitatory input in a nonlinear fashion at locations that were not directly affected by the shunting (``global'' effect). 
Thus, when inhibitory inputs were activated simultaneously with excitatory inputs, the average (i.e., across trials) evoked membrane potential within shunted dendritic compartments should be smaller compared with compartments that had no inhibitory input.  At the same time, excitatory effects throughout the entire dendritic tree would be reduced in a nonlinear fashion, and which can be quantified as the change (with versus without inhibitory input) of the trial-to-trial variability of the membrane potential. 
In our case the activation of excitatory inputs occurred in regions not close by the OLM cell inhibitory inputs, thus the overall power did not increase but the robustness was affected.
In \cite{Segev12} the authors examined the spread of shunt level implications using a CA1 reconstructed neuron model receiving inhibition at three distinct dendritic subdomains: the basal, the apical, and the oblique dendrites as innervated by inhibitory synapses. 
They found that the shunt level 
spread effectively hundreds of micrometers centripetally to the contact sites themselves spanning from the distal dendrites to the somatic area.  This observation thus showed that the somatic area was indeed influenced by shunting inhibition which means that excitatory input non-linearities in our model will be reduced in the presence of global inhibition in the somatic area leading to a decrease in variability and thus robustness in the membrane potential. 
Of course, the LFP is a measurement of transmembrane currents and not membrane potential. However the reduction of excitatory input mediated non-linearities will also reduce the variability in the distribution of return currents and thus the variability in the LFP. 


\subsection*{Limitations and future considerations}

Our present study was limited in terms of not considering more inhibitory cell types (e.g., see \cite{Bezaire16}) and by considering \textit{ongoing} intrinsic theta rhythms since theta frequency inputs were used (Fig \ref{fig1}). 
However, our inhibitory network models were constrained by the experimental context and our less complex model representations enabled us to explore many thousands of simulations and directly compare our biophysical LFPs with experimental LFP features.  This aspect was key in allowing us to constrain parameter value sets and to gain insights.

Theta rhythms are foremost generated due to subthreshold activity and dendritic processing of synaptic inputs. 
Here we used a passive PYR cell model as the spiking component has been shown to mainly contribute to the LFP at frequencies higher than 90Hz \citep{Schomburg12} while the active voltage-gated channels that were eliminated here were shown to influence LFP characteristics more prominently in frequencies above the theta range \citep{Reimann13}.   
Thus, although the presence of voltage-gated channels will influence the exact distribution of return currents, 
we thought that it was a reasonable simplification to not include them in this study. 
Indeed in an additional set of simulation (data not shown) we observed that the presence of hyperpolarization-activated cyclic nucleotide–gated (HCN) channels on the pyramidal cell did not influence the sink-source LFP profile and frequency examined here although it did affect the waveform characteristics.  

Another limitation is the usage of a single pyramidal cell to predict network dynamics. However we note here that since the LFP is a linear summation of the transmembrane currents in the extracellular space (Equation 1), incorporating more PYR cells could result in a linear additive effect in the extracellular space. 
This would lead to the same LFP profiles as in the case of a single cell only significantly magnified provided that the cells have a similar morphology, physically arborizing in ways that facilitate superposition rather than cancellations of fields, and receive similar presynaptic inputs.
Indeed, there is a homogeneous cytoarchitecture disposition of the pyramidal cells across the CA1 layer \citep{Ander06} and is one of the factors responsible for the extracellular sinks and sources recorded in CA1.Also, pyramidal cells receive similar presynaptic inputs from the presynaptic populations which project upon the same layers across cells. For this reason we do think that the conclusions derived from the single cell LFP output will remain on the network level to some extent.
Of course, important variabilities across pyramidal cells also exist and considering them in future studies will be important (e.g., see \citep{soltesz_ca1_2018}). Therefore careful network modelling will be required to assess the network-generated LFP output.

Extracellular studies suggest that the main current generators of field theta waves are the coherent dendritic and somatic membrane potential fluctuations of the orderly aligned pyramidal cells \citep{Winson78, Buzsaki83, Brankack93}. 
Thus, distal and local ascending pathways onto PYR cells can in principle contribute to extracellular LFP deflections. 
To understand theta rhythms one needs to consider the populations projecting onto the PYR cells in CA1. 
During \textit{in vivo} behaviors, medial septum and entorhinal cortical inputs onto CA1 PYR cells are prominent modulators of the amplitude, phase and waveform features of theta rhythms in conjunction with local inhibitory and excitatory cells. 
However, spatiotemporal coincidence of inputs makes separation difficult and thus it is challenging to determine cellular contributions to LFP recordings. As there is significant spatiotemporal overlap on PYR cell dendrites across ascending pathways it would be hard to disentangle the cellular composition of these pathways and assess the cellular contribution to theta LFP characteristics. 
As shown in previous studies \citep{Makarova11} blind separation techniques such as Independent Component Analysis produce poor results when trying to disentangle combinations of rhythmic synaptic sources with extensive spatiotemporal overlap.
By focusing on intrinsic theta rhythms in the \textit{in vitro} whole hippocampus preparation here, we reduced the spatiotemporal overlap of different pathways and unravelled the cellular composition of the different pathways projecting to the PYR cell.  We were thus able to decipher the contribution of OLM cells to intrinsic theta rhythms.  This work could potentially be used as a basis to understand OLM cell contributions during \textit{in vivo} theta LFP recordings.

Moving forward we aim to take advantage of the insights gained here to build hypothesis-driven theta generating networks.  In this way, we hope to be able to determine the contribution of different cell types and pathways to LFP recordings that are so heavily used and interpreted in neuroscience today.
