# Supplementary material for: Deciphering the Contribution of Oriens-Lacunosum/Moleculare (OLM) Cells to Intrinsic θ Rhythms Using Biophysical Local Field Potential (LFP) Models
Source: eNeuro. 2018 Sep 4;5(4):ENEURO.0146-18.2018. doi: 10.1523/ENEURO.0146-18.2018 (PMC6140113; doi:10.1523/ENEURO.0146-18.2018)
Supplement: Supplementary file 1 — Supplementary latex zip. Download supplement 1, ZIP file [file sup_enu-eN-NWR-0146-18-s01.zip › ms_latex_final/FIG1.tex]

\begin{figure}
%\includegraphics[width=\linewidth]{Images/fig1_final.jpg}
\caption {
%\textbf{Network Model and Experiment Essence.}
\textbf{Model Setup and Experimental Essence.}
\textit{\\\textbf{A.}
A schematic of the network model used by \cite{Ferguson15} is shown in the middle.
The network model contains single compartment representations for OLM cells, BiCs, and BC/AACs. Inhibitory synapses are represented by filled black circles. Each inhibitory cell receives excitatory post synaptic currents (EPSCs) that is taken from experimental intracellular recordings as shown on the far left (adapted from \cite{Ferguson15}).  Each inhibitory cell synapses onto a PYR cell model as schematized.  There are 350 OLM cells, 120 BiCs and 380 BC/AACs.  Basal excitatory input is also included.
An illustration of the polarity changes (source/sink) seen in the different labeled layers from LFP experimental recordings is shown on the right, and the detailed PYR cell morphology that is used along with the 15 equidistant electrode locations in the different layers is shown as red numbers on the far right.
\\\textbf{B.}
IPSCs from the different cell types (colored as indicated) are shown on the left to show their different kinetics.  Parameter values are given in Table \ref{table1}, and the same coloring is used on the detailed PYR cell morphology to indicate the synaptic location regions for the different cell types. 
An example simulation of a computed LFP from the SR layer (using parameter values of $g_{sb}$=6 and $g_{bs}$=1.25 nS, $c_{sb}$=0.21) is shown below, and the computed current source density (CSD) is shown on the right (averaged over time).  On the bottom is an example of an experimental LFP recording from the SR layer (adapted from \cite{Ferguson15}).}
%An example of a computed current source density (CSD) is shown on the right. 
%Averaged CSD across PYR cell axis for parameter values of $g_{sb}$=6.00 nS and $g_{bs}$=1.25 nS.}
}
\label{fig1}
\end{figure}
