# Supplementary material for: Deciphering the Contribution of Oriens-Lacunosum/Moleculare (OLM) Cells to Intrinsic θ Rhythms Using Biophysical Local Field Potential (LFP) Models
Source: eNeuro. 2018 Sep 4;5(4):ENEURO.0146-18.2018. doi: 10.1523/ENEURO.0146-18.2018 (PMC6140113; doi:10.1523/ENEURO.0146-18.2018)
Supplement: Supplementary file 1 — Supplementary latex zip. Download supplement 1, ZIP file [file sup_enu-eN-NWR-0146-18-s01.zip › ms_latex_final/FIG10.tex]

\begin{figure}
%\includegraphics[width=0.5\linewidth]{Images/fig10_final.jpg}
\caption{
\textbf{Spatial Attenuation.}
%Average spatial reach across selected networks. The absolute maximum extracellular potential amplitudes shown in 2D space. Per this, the rate of the extracellular signal spatial attenuation generated by the PYR is approximately 600$\mu$m. 
\\\textit{We estimated the spatial extent of the generated LFP using our models.  PYR cell model morphology is shown with calculated signal decrease from a electrode positioned near the cell soma.  The dotted arrow shows the extent of the spatial reach of the signal that is taken as a 99\% decrease in the signal, and is approximately 300 $\mu$m.
Parameter values used are from the predicted regime. $g_{sb}$=5, $g_{bs}$=5.75 nS, $c_{sb}$=0.21. 
}}
\label{fig10}
\end{figure}
