# Supplementary material for: Deciphering the Contribution of Oriens-Lacunosum/Moleculare (OLM) Cells to Intrinsic θ Rhythms Using Biophysical Local Field Potential (LFP) Models
Source: eNeuro. 2018 Sep 4;5(4):ENEURO.0146-18.2018. doi: 10.1523/ENEURO.0146-18.2018 (PMC6140113; doi:10.1523/ENEURO.0146-18.2018)
Supplement: Supplementary file 1 — Supplementary latex zip. Download supplement 1, ZIP file [file sup_enu-eN-NWR-0146-18-s01.zip › ms_latex_final/FIG2.tex]

\begin{figure}
%\includegraphics[width=\linewidth]{Images/fig2_final.jpg}
\caption{
\textbf{Biophysical LFP Computation: Features, Examples and Interneuron Activities.}
\textit{
\\\textbf{A.} \textbf{(i)} Schematic shows 2 raster plot examples for the given inhibitory cell population rasters.
\textbf{(ii)} The resulting LFPs at the somatic layer, with positive and negative deflections is shown for the examples,
labelled with dark- or light-colored squares.
Parameter values are $g_{sb}$=1.5, $g_{bs}$=5.5 nS for positive and $g_{sb}$=0.5, $g_{bs}$=0.75 nS for negative deflections.
\textbf{(iii)} The color plot on the right shows the polarity at the somatic layer, SP, electrode 4.  Dotted lines delineate 4 regions labelled as $a, b, c, d$.
Negative polarity: dark-colored squares, positive polarity: light-colored squares.
\textbf{(iv)} LFP output for all layers are shown for 3 examples where the polarity is negative, positive and negative at electrode 3 (left to right).  Parameter values are (left to right): $g_{sb}$=0.5, $g_{bs}$=0.75; $g_{sb}$=1.5, $g_{bs}$=5.5; $g_{sb}$=5.75, $g_{bs}$=0.75 nS.  Inset shows a blow up of LFP output at electrode 13 (SLM) to show positive deflections.
%With negative somatic polarity, LFP is governed by return currents, whereas with positive somatic polarity, LFP is governed by synaptic currents.
Also shown is the intracellular somatic potential of the PYR cell. No basal excitation is present, c$_{sb}$=0.21.
\\\textbf{B.} 
\textbf{(i)} Schematic includes 1 raster plot example.
\textbf{(ii)} The resulting LFP output at SP has 5 peaks. 
A maximum of 29 peaks is possible (see text).
Parameter values are $g_{sb}$=2, $g_{bs}$=0.75 nS.
\textbf{(iii)} The color plot shows the number of peaks that appear in the 5-second LFP computation at SP, electrode 4. Dotted lines delineate the same regions as in A.
\textbf{(iv) }An example of LFP output for all layers as well as the intracellular somatic output which also shows a loss of peaks. 
%In this example, the peak loss is also partially reflected in the intracellular somatic output.  
Parameter values are $g_{sb}$=2.25, $g_{bs}$=5.0 nS.
No basal excitation is present, c$_{sb}$=0.21.
\\\textbf{C.} 
Interneuron activity for each interneuron population, normalized such that the number of spikes for a given pair of synaptic conductances is divided by the maximal number considering all pairs of synaptic conductances. Maximal number (5-second trace): 16,327 (BC/AACs), 6,808 (OLM cells), 4,589 (BiCs).}
%Thus the number of spikes is normalized to the maximum number of spikes for all synaptic conductance values.}
}
\label{fig2}
\end{figure}
