# Supplementary material for: Deciphering the Contribution of Oriens-Lacunosum/Moleculare (OLM) Cells to Intrinsic θ Rhythms Using Biophysical Local Field Potential (LFP) Models
Source: eNeuro. 2018 Sep 4;5(4):ENEURO.0146-18.2018. doi: 10.1523/ENEURO.0146-18.2018 (PMC6140113; doi:10.1523/ENEURO.0146-18.2018)
Supplement: Supplementary file 1 — Supplementary latex zip. Download supplement 1, ZIP file [file sup_enu-eN-NWR-0146-18-s01.zip › ms_latex_final/FIG3.tex]

\begin{figure}
%\includegraphics[width=\linewidth]{Images/fig3_final.jpg}
\caption{
\textbf{Example LFPs from Selected and Rejected Parameter Sets.}
%LFP responses are classified based on experimentally constrained criteria. On the 
\textit{\\Computed LFPs are shown across multiple layers.
\textbf{Top:} Selected parameter set: $g_{sb}$=6, $g_{bs}$=1.25 nS.
\textbf{Bottom:} Rejected parameter sets 
%Left: wrong polarity profile. middle: wrong polarity profile and irregular/arrhythmic activity. right: arrhythmic activity. 
(left to right): $g_{sb}$=0.5, $g_{bs}$=0.75 nS; $g_{sb}$=0.5, $g_{bs}$=3.5 nS; $g_{sb}$=2.5, $g_{bs}$=1 nS.
$c_{sb}$=0.21 for all.}
}
\label{fig3}
\end{figure}
