# Supplementary material for: Deciphering the Contribution of Oriens-Lacunosum/Moleculare (OLM) Cells to Intrinsic θ Rhythms Using Biophysical Local Field Potential (LFP) Models
Source: eNeuro. 2018 Sep 4;5(4):ENEURO.0146-18.2018. doi: 10.1523/ENEURO.0146-18.2018 (PMC6140113; doi:10.1523/ENEURO.0146-18.2018)
Supplement: Supplementary file 1 — Supplementary latex zip. Download supplement 1, ZIP file [file sup_enu-eN-NWR-0146-18-s01.zip › ms_latex_final/FIG4.tex]

\begin{figure}
%\includegraphics[width=\linewidth]{Images/fig4_final.jpg}
\caption{
\textbf{All Selected and Rejected Parameter Sets.}
\\\textit{%Simulations are performed across the entire parameter space of connection probabilities and synaptic conductances, and criteria applied to obtain selected and rejected networks. 
%Selection criteria: Single dipole characterized by sinks in SO and sources in SR and SLM. LFPs oscillate in theta range (3-6 Hz). 
Parameter sets are considered as selected (purple) if computed LFPs match LFPs from experiment in polarity and frequency (3 Hz lower bound).
Otherwise, as rejected (yellow).
A clear separation in parameter space occurs for $c_{sb} = 0.21$.
%Selected parameter sets do not undergo major changes when the frequency characteristic to match is adjusted to none, 2 Hz, 3 Hz (main paper) or to 4 Hz $c_{sb} = 0.21$.
%LFP features are affected one-directionally, across $g_{sb}$ rather than $g_{bs}$ values. 
%Purple – selected networks, yellow – rejected networks.
}}
\label{fig4}
\end{figure}
