# Supplementary material for: Deciphering the Contribution of Oriens-Lacunosum/Moleculare (OLM) Cells to Intrinsic θ Rhythms Using Biophysical Local Field Potential (LFP) Models
Source: eNeuro. 2018 Sep 4;5(4):ENEURO.0146-18.2018. doi: 10.1523/ENEURO.0146-18.2018 (PMC6140113; doi:10.1523/ENEURO.0146-18.2018)
Supplement: Supplementary file 1 — Supplementary latex zip. Download supplement 1, ZIP file [file sup_enu-eN-NWR-0146-18-s01.zip › ms_latex_final/FIG5.tex]

\begin{figure}
%\includegraphics[width=\linewidth]{Images/fig5_final.jpg}
\caption{
\textbf{Predicted Regime.}
\\\textit{For $c_{sb}$ = 0.21, selected parameter sets (purple) include $g_{sb}$ values of 3.5-6 nS, and all $g_{bs}$ values.  Rejected sets are in purple.  
On the right are LFP traces from 8 electrodes for a parameter set of $g_{sb}$ = 4.75, $g_{bs}$ = 4.50 nS.}
}
\label{fig5}
\end{figure}
