# Supplementary material for: Deciphering the Contribution of Oriens-Lacunosum/Moleculare (OLM) Cells to Intrinsic θ Rhythms Using Biophysical Local Field Potential (LFP) Models
Source: eNeuro. 2018 Sep 4;5(4):ENEURO.0146-18.2018. doi: 10.1523/ENEURO.0146-18.2018 (PMC6140113; doi:10.1523/ENEURO.0146-18.2018)
Supplement: Supplementary file 1 — Supplementary latex zip. Download supplement 1, ZIP file [file sup_enu-eN-NWR-0146-18-s01.zip › ms_latex_final/FIG6.tex]

\begin{figure}
%\includegraphics[width=\linewidth]{Images/fig6_final.jpg}
\caption{
%\textbf{Decomposition of the LFP Reveals Contribution of OLM Cells to Robustness of Network Output.}
\textit{\textbf{Decomposition of the LFP Signal.}
\\\textbf{A.} All presynaptic cell populations are present. 
\textbf{B.} Only OLM cells are present.
\textbf{C.} Only BiCs and BC/AACs are present.
%Basal excitation is always present.
Schematics on the left show the cell populations projecting to the PYR cell.
%The color in the plots represents the maximal peak power computation across all layers.  
Computations are done across $g_{sb}$ and $g_{bs}$ parameter values where $c_{sb}$ =0.21.
For each parameter set, LFPs are computed across all layers and the power spectrum is computed for each layer.  
The maximum power across all layers is taken as the peak power and given in the color plot.
Computation is illustrated to the right of A (see text for details).  }
}
\label{fig6}
\end{figure}
