# Supplementary material for: Deciphering the Contribution of Oriens-Lacunosum/Moleculare (OLM) Cells to Intrinsic θ Rhythms Using Biophysical Local Field Potential (LFP) Models
Source: eNeuro. 2018 Sep 4;5(4):ENEURO.0146-18.2018. doi: 10.1523/ENEURO.0146-18.2018 (PMC6140113; doi:10.1523/ENEURO.0146-18.2018)
Supplement: Supplementary file 1 — Supplementary latex zip. Download supplement 1, ZIP file [file sup_enu-eN-NWR-0146-18-s01.zip › ms_latex_final/FIG7.tex]

\begin{figure}
%\includegraphics[width=\linewidth]{Images/fig7_final.jpg}
\caption{
\textbf{LFP Pattern Examples In Predicted Regime When Only Either PV Or OLM Cell Populations Are Present.}
\textit{\\Peak power color plots as in Fig \ref{fig6} are shown but with a different color resolution. 
A gray overlay is added to the plots to emphasize the predicted regime. 
Three examples of LFP responses (5 sec) across the different layers are shown to illustrate the different patterns observed.  
For each example, spike rasters for the particular example are shown for PV cells (BiCs and BC/AACs) or OLM cells. 
\textbf{A.} PV cell LFP component.
\textbf{B.} OLM cell LFP component.
Parameter values for left, middle and right columns are respectively:
($g_{sb}, g_{bs}$) = (5, 2.75), (5.5, 0.5), (5.75, 1) nS.}
}
\label{fig7}
\end{figure}
