# Supplementary material for: Deciphering the Contribution of Oriens-Lacunosum/Moleculare (OLM) Cells to Intrinsic θ Rhythms Using Biophysical Local Field Potential (LFP) Models
Source: eNeuro. 2018 Sep 4;5(4):ENEURO.0146-18.2018. doi: 10.1523/ENEURO.0146-18.2018 (PMC6140113; doi:10.1523/ENEURO.0146-18.2018)
Supplement: Supplementary file 1 — Supplementary latex zip. Download supplement 1, ZIP file [file sup_enu-eN-NWR-0146-18-s01.zip › ms_latex_final/FIG8.tex]

\begin{figure}
%\includegraphics[width=0.7\linewidth]{Images/fig8_final.jpg}
\caption{
\textbf{Peak Power Plots With and Without Basal Excitation.}
\textit{\\The color plots represent peak power as described in Fig \ref{fig6} and with a gray overlay as in Fig \ref{fig7}. 
Note that different color resolutions are used here to facilitate comparison 
for particular cell populations (i.e., any row). 
With and without basal excitation is shown on the left and right columns respectively.
\textbf{Top:} All cell populations.
\textbf{Middle:} OLM cell LFP component.
\textbf{Bottom:} PV cell LFP component.}
%//NOTE:  Needed or not?
%- I think it would be instructive to also show LFP output examples (all layers) with and without basal excitation.  Maybe use the parameter set example from Figure 5A?  It's probably not the same parameter set that you used in CNS2017 LFP example output?  Anyhow, just choose a particular parameter set that is the same to show with and without basal excitation (and maybe also when OLM and PV cells removed?)
%//A from A: I would personally prefer to keep it as it is because the major impact of including basal excitation is how it contributes to the robustness when co-activated with OLM cells. in terms of the temporal races there is no reason to show how removing basal excitation causes them to change. Already in the presence of basal excitation the PV and OLM LFP component produced "bad" LFP traces. If the basal excitation is removed the traces will produce even worse characteristics.
%I think the main point here is to emphasize the synergy between distal inhibition and proximal excitation in generating the robust regime and how basal excitation increases LFP power overall. 
}
\label{fig8}
\end{figure}
