# Supplementary material for: Deciphering the Contribution of Oriens-Lacunosum/Moleculare (OLM) Cells to Intrinsic θ Rhythms Using Biophysical Local Field Potential (LFP) Models
Source: eNeuro. 2018 Sep 4;5(4):ENEURO.0146-18.2018. doi: 10.1523/ENEURO.0146-18.2018 (PMC6140113; doi:10.1523/ENEURO.0146-18.2018)
Supplement: Supplementary file 1 — Supplementary latex zip. Download supplement 1, ZIP file [file sup_enu-eN-NWR-0146-18-s01.zip › ms_latex_final/FIG9.tex]

\begin{figure}
%\includegraphics[width=\linewidth]{Images/fig9_final.jpg}
\caption{
\textit{\textbf{Laminar Power and Peak Power Changes With Changing Synaptic Weights.}
\\\textbf{A.}
Computed power at the different electrode locations to show laminar power distribution, for all sets of parameter values in the predicted regime.
Top inset: Laminar power for OLM cell LFP component.
Bottom inset: Laminar power for PV cell LFP component. 
Schematics shows the PYR cell model with the 15 extracellular electrodes and the different network configurations.
\textbf{B.}
Changing the synaptic weight from the OLM cells to the PYR cell does not lead to much change in the peak power, as illustrated by the peak power at electrode 4.
Parameter values: $g_{sb}=5.25, g_{bs}=5.00$ nS.
Synaptic weights of 0.00067, 0.001, 0.002, 0.003, 0.004 $\mu$S are shown.}
%TO CONFIRM, since in email she said it was the peak power as in Fig 6, whereas here she says it is at electrode 4, or is that where the peak power across the layers is anyhow?
}
\label{fig9}
\end{figure}
