# Supplementary material for: Deciphering the Contribution of Oriens-Lacunosum/Moleculare (OLM) Cells to Intrinsic θ Rhythms Using Biophysical Local Field Potential (LFP) Models
Source: eNeuro. 2018 Sep 4;5(4):ENEURO.0146-18.2018. doi: 10.1523/ENEURO.0146-18.2018 (PMC6140113; doi:10.1523/ENEURO.0146-18.2018)
Supplement: Supplementary file 1 — Supplementary latex zip. Download supplement 1, ZIP file [file sup_enu-eN-NWR-0146-18-s01.zip › ms_latex_final/FIGS2.tex]

\begin{figure}
%\includegraphics[width=0.7\linewidth]{Images/fig_s2_final.jpg}
\caption{
\textbf{Peak Power For All Conductances and Connectivities.}
\\\textit{Note that the color scale bars are not the same for all the plots.  
The plot for $c_{sb}$=0.21 corresponds to Fig \ref{fig6}A.}
}
\label{figs2}
\end{figure}
