# Supplementary material for: Deciphering the Contribution of Oriens-Lacunosum/Moleculare (OLM) Cells to Intrinsic θ Rhythms Using Biophysical Local Field Potential (LFP) Models
Source: eNeuro. 2018 Sep 4;5(4):ENEURO.0146-18.2018. doi: 10.1523/ENEURO.0146-18.2018 (PMC6140113; doi:10.1523/ENEURO.0146-18.2018)
Supplement: Supplementary file 1 — Supplementary latex zip. Download supplement 1, ZIP file [file sup_enu-eN-NWR-0146-18-s01.zip › ms_latex_final/Introduction.tex]

Oscillatory brain activities, as can be observed in EEGs and local field potentials (LFPs), are a ubiquitous feature of brain recordings \citep{Buzsaki4}. 
%They are brought about by interacting excitatory and inhibitory networks, and 
Accumulating evidence indicates that they form part of the neural code by phasically organizing information in brain circuits \citep{Wilson15}.  
The LFP is the low-frequency part ($<$500 Hz) of the extracellular signal.  
Due to its relative ease of recording, it is commonly used to measure neural activity.
It originates from transmembrane currents passing through cellular membranes in the vicinity of a recording electrode tip \citep{Einevoll13}, and its biophysical origin is understood in the framework of volume conductor theory \citep{NicholsonFreeman75}. 
Many sources contribute to the LFP \citep{Buzsaki12} and depend on the frequency range of the extracellular signal. %\citep{Schomburg12}. 
Slower oscillations ($<$ 50 Hz) are generated by synaptic currents as opposed to higher frequency oscillations ($>$ 90 Hz) which are influenced by phase-modulated spiking activity \citep{Schomburg12}. 
%The ease of LFP recordings explains why they are a common measure of neural activity.
Determining the sources of LFP output is highly challenging in general, and contributions from remote and local activities can be non-intuitive \citep{carmichael_gamma_2017,Herreras16}.
In essence, it is far from clear how to interpret LFP recordings 
%given the multiple cell types and pathways \textit{in vivo}.
%In essence, it is far from clear how to interpret LFP recordings 
in light of contributions from many different cell types and pathways.

The hippocampus exhibits many LFP activities including theta and gamma rhythms \citep{Buzsaki6,Colgin16}.  
In particular, the prominent theta rhythm (3-12 Hz) is correlated with spatial navigation and episodic memory, rapid eye movement sleep and voluntary behaviors \citep{Buzsaki2}. 
%Recently, direct behavioural relevance of theta LFP rhythm phase-coding was demonstrated by delivering perturbations during specific phases of the theta rhythm to preferentially affect encoding or retrieval behaviours
%\citep{Siegle14}. 
%This was done by optogenetically stimulating particular inhibitory cell types in the dorsal CA1 region of the hippocampus.
%Further, it is clear
%\citep{Kepecs14,Klausberger08,Hattori17,Siegle14}
%that the
%specifics of inhibitory cells underlie theta rhythms \citep{Colgin16,Kepecs14,Siegle14}.
Recently, direct behavioural relevance of theta LFP rhythm
phase-coding was demonstrated by delivering perturbations during specific phases of the theta
rhythm to preferentially affect encoding or retrieval behaviours \citep{Siegle14}. This was
done by optogenetically stimulating particular inhibitory cell types in the dorsal CA1 region of the
hippocampus. Such exciting studies and several reviews \citep{Hattori17,Kepecs14,Klausberger08} make it clear that the specifics of inhibitory cell types are
fundamental to neural coding and brain function. 
In essence, if we are to understand the brain's code, i.e., behaviour-related changes in oscillatory activity, we need to understand how various cell type populations contribute to LFP recordings.

%It has long been known that input from the medial septum is an important contributor to \textit{in vivo} LFP theta rhythms \cite{Buzsaki2}.  However, recent work by Goutagny and colleagues showed that theta rhythms can emerge in the CA1 region of an intact \textit{in vitro} hippocampus preparation \cite{Goutagny9}.
%These \textit{intrinsic} theta rhythms appeared spontaneously without any pharmacological manipulations or artificial stimulation paradigms, and persisted even after the neighboring CA3 subfield was removed. 
%It is thus clear that intrinsic theta frequency rhythms can be produced by local interactions between interneurons and pyramidal (PYR) cells in the hippocampus.  That is, the CA1 region of the hippocampus contains sufficient circuitry to be able to generate theta oscillations. 

A whole hippocampus \textit{in vitro} preparation has been developed and spontaneously generates \textit{intrinsic} theta (3-12 Hz) rhythms \citep{Goutagny9}.  
Given the combination of its reduced nature and robust rhythms, this preparation %spontaneously expressing intrinsic LFP theta rhythms 
presents an opportunity to understand cellular contributions to LFP theta rhythms as we can remove several complicating factors by not needing to consider various pathways that exist in \textit{in vivo} scenarios.  
Ambiguities are greatly reduced and our ability to understand cellular contributions to LFP recordings is greatly enhanced.
Oriens-lacunosum/moleculare (OLM) cells are a major class of GABAergic interneurons
%with cell bodies in the outermost layer of the hippocampus (stratum oriens - SO) and perpendicular axonal projections to the innermost layer (stratum lacunosum-moleculare - SLM) inhibiting the distal apical dendrites of PYR cells 
\citep{Maccaferri5}.
They play an important role in gating information flow in the hippocampus by facilitating intrahippocampal transmission from CA3 while reducing the influence of entorhinal cortical inputs \citep{Leao12}. 
Since OLM cells project to the distal dendrites of pyramidal cells they would be expected to generate large LFP deflections due to larger dipole moments \citep{Pettersen10}. 
However, these expectations may need to be modified since  
in addition to inhibiting distal layers they can have an effect on inner and middle layers, since they inhibit interneurons that target PYR cells at those layers \citep{Leao12}.

In this paper we use computational modeling to determine the contribution of OLM cells to ongoing \textit{intrinsic} LFP
theta rhythms considering their interactions with local targets using the \textit{in vitro} whole hippocampus preparation context.
We take advantage of a previous modeling framework of inhibitory networks \citep{Ferguson15} 
and generate biophysical LFP computational models, and
investigate the factors that influence theta LFP characteristics. 
By directly comparing our LFP models with experiment, we are able to constrain the required connectivity profile between OLM cells and other inhibitory cells types, as well as to show that OLM cells control the robustness, but not the power, of intrinsic LFP theta rhythms.  We are also able to assess the spatial reach of the extracellular signal and so estimate the number of cells that contribute to the LFP signal.
In general, we show how the many complex interactions lead to emergent LFP output that are non-intuitive and would not be possible to understand without biophysical LFP modeling in an experimentally
constrained microcircuit context.  As such, our work shows a way forward to obtain an understanding of cellular contributions to brain rhythms.
