# Supplementary material for: Deciphering the Contribution of Oriens-Lacunosum/Moleculare (OLM) Cells to Intrinsic θ Rhythms Using Biophysical Local Field Potential (LFP) Models
Source: eNeuro. 2018 Sep 4;5(4):ENEURO.0146-18.2018. doi: 10.1523/ENEURO.0146-18.2018 (PMC6140113; doi:10.1523/ENEURO.0146-18.2018)
Supplement: Supplementary file 1 — Supplementary latex zip. Download supplement 1, ZIP file [file sup_enu-eN-NWR-0146-18-s01.zip › ms_latex_final/MAIN_new.aux]

\relax 
\providecommand\zref@newlabel[2]{}
\providecommand\hyper@newdestlabel[2]{}
\bibstyle{vancouver-elife}
\providecommand\HyperFirstAtBeginDocument{\AtBeginDocument}
\HyperFirstAtBeginDocument{\ifx\hyper@anchor\@undefined
\global\let\oldcontentsline\contentsline
\gdef\contentsline#1#2#3#4{\oldcontentsline{#1}{#2}{#3}}
\global\let\oldnewlabel\newlabel
\gdef\newlabel#1#2{\newlabelxx{#1}#2}
\gdef\newlabelxx#1#2#3#4#5#6{\oldnewlabel{#1}{{#2}{#3}}}
\AtEndDocument{\ifx\hyper@anchor\@undefined
\let\contentsline\oldcontentsline
\let\newlabel\oldnewlabel
\fi}
\fi}
\global\let\hyper@last\relax 
\gdef\HyperFirstAtBeginDocument#1{#1}
\providecommand\HyField@AuxAddToFields[1]{}
\providecommand\HyField@AuxAddToCoFields[2]{}
\citation{Buzsaki4}
\citation{Wilson15}
\citation{Einevoll13}
\citation{NicholsonFreeman75}
\citation{Buzsaki12}
\citation{Schomburg12}
\citation{carmichael_gamma_2017,Herreras16}
\select@language{english}
\@writefile{toc}{\select@language{english}}
\@writefile{lof}{\select@language{english}}
\@writefile{lot}{\select@language{english}}
\@writefile{toc}{\contentsline {section}{Introduction}{1}{section*.1}}
\citation{Buzsaki6,Colgin16}
\citation{Buzsaki2}
\citation{Siegle14}
\citation{Hattori17,Kepecs14,Klausberger08}
\citation{Goutagny9}
\citation{Maccaferri5}
\citation{Leao12}
\citation{Pettersen10}
\citation{Leao12}
\citation{Ferguson15}
\citation{Ferguson15}
\citation{Ferguson15,Ferguson13,Goutagny9}
\citation{Ferguson15}
\citation{Migliore12}
\citation{NEURON}
\citation{Ferguson15}
\citation{Ferguson15}
\citation{Ferguson15}
\citation{Ferguson15}
\citation{Izhikevich03}
\citation{Ferguson15}
\citation{Ferguson15}
\citation{Huh16}
\citation{Ferguson15}
\citation{Ferguson13}
\citation{Leao12}
\citation{Ferguson15}
\citation{Ferguson15}
\citation{Ferguson15}
\@writefile{lof}{\contentsline {figure}{\numberline {1}{\ignorespaces  \textbf  {Model Setup and Experimental Essence.} \textit  { \textbf  {A.} A schematic of the network model used by \cite  {Ferguson15} is shown in the middle. The network model contains single compartment representations for OLM cells, BiCs, and BC/AACs. Inhibitory synapses are represented by filled black circles. Each inhibitory cell receives excitatory post synaptic currents (EPSCs) that is taken from experimental intracellular recordings as shown on the far left (adapted from \cite  {Ferguson15}). Each inhibitory cell synapses onto a PYR cell model as schematized. There are 350 OLM cells, 120 BiCs and 380 BC/AACs. Basal excitatory input is also included. An illustration of the polarity changes (source/sink) seen in the different labeled layers from LFP experimental recordings is shown on the right, and the detailed PYR cell morphology that is used along with the 15 equidistant electrode locations in the different layers is shown as red numbers on the far right.  \textbf  {B.} IPSCs from the different cell types (colored as indicated) are shown on the left to show their different kinetics. Parameter values are given in Table \ref  {table1}, and the same coloring is used on the detailed PYR cell morphology to indicate the synaptic location regions for the different cell types. An example simulation of a computed LFP from the SR layer (using parameter values of $g_{sb}$=6 and $g_{bs}$=1.25 nS, $c_{sb}$=0.21) is shown below, and the computed current source density (CSD) is shown on the right (averaged over time). On the bottom is an example of an experimental LFP recording from the SR layer (adapted from \cite  {Ferguson15}).} \relax }}{3}{figure.caption.3}}
\providecommand*\caption@xref[2]{\@setref\relax\@undefined{#1}}
\newlabel{fig1}{{1}{3}{\textbf {Model Setup and Experimental Essence.} \textit {\\\textbf {A.} A schematic of the network model used by \cite {Ferguson15} is shown in the middle. The network model contains single compartment representations for OLM cells, BiCs, and BC/AACs. Inhibitory synapses are represented by filled black circles. Each inhibitory cell receives excitatory post synaptic currents (EPSCs) that is taken from experimental intracellular recordings as shown on the far left (adapted from \cite {Ferguson15}). Each inhibitory cell synapses onto a PYR cell model as schematized. There are 350 OLM cells, 120 BiCs and 380 BC/AACs. Basal excitatory input is also included. An illustration of the polarity changes (source/sink) seen in the different labeled layers from LFP experimental recordings is shown on the right, and the detailed PYR cell morphology that is used along with the 15 equidistant electrode locations in the different layers is shown as red numbers on the far right. \\\textbf {B.} IPSCs from the different cell types (colored as indicated) are shown on the left to show their different kinetics. Parameter values are given in Table \ref {table1}, and the same coloring is used on the detailed PYR cell morphology to indicate the synaptic location regions for the different cell types. An example simulation of a computed LFP from the SR layer (using parameter values of $g_{sb}$=6 and $g_{bs}$=1.25 nS, $c_{sb}$=0.21) is shown below, and the computed current source density (CSD) is shown on the right (averaged over time). On the bottom is an example of an experimental LFP recording from the SR layer (adapted from \cite {Ferguson15}).} \relax }{figure.caption.3}{}}
\@writefile{toc}{\contentsline {section}{Materials and Methods}{3}{section*.2}}
\citation{Ferguson15}
\citation{Maccaferri00}
\citation{Ferguson15}
\citation{Ferguson15}
\@writefile{lot}{\contentsline {table}{\numberline {1}{\ignorespaces  Connectivity Parameter Values. \relax }}{4}{table.caption.4}}
\newlabel{table1}{{1}{4}{Connectivity Parameter Values. \relax }{table.caption.4}{}}
\citation{Ferguson15}
\citation{Ferguson15}
\citation{Bezaire16}
\citation{Takacs12}
\citation{Ferguson15}
\citation{Bezaire13}
\citation{Bezaire16}
\citation{Ferguson17}
\citation{Huh16}
\citation{Ferguson15}
\citation{Nunez6}
\citation{Pettersen10}
\citation{Lopez01}
\citation{NEURON}
\citation{Potworowski12}
\citation{linden2014}
\citation{NEURON}
\citation{Scinet}
\citation{Buzsaki2}
\citation{Goutagny9}
\citation{Ferguson13}
\citation{Amilhon15}
\citation{Baude07}
\citation{Huh16}
\citation{Amilhon15}
\citation{Goutagny9}
\citation{Goutagny9}
\citation{Ferguson15}
\citation{Leao12}
\citation{Ferguson13}
\citation{Ferguson15}
\@writefile{toc}{\contentsline {section}{Results}{7}{section*.5}}
\citation{Ferguson15}
\citation{Ferguson15}
\citation{Ferguson15}
\citation{Ferguson15}
\citation{Ferguson15}
\@writefile{lof}{\contentsline {figure}{\numberline {2}{\ignorespaces  \textbf  {Biophysical LFP Computation: Features, Examples and Interneuron Activities.} \textit  {  \textbf  {A.} \textbf  {(i)} Schematic shows 2 raster plot examples for the given inhibitory cell population rasters. \textbf  {(ii)} The resulting LFPs at the somatic layer, with positive and negative deflections is shown for the examples, labelled with dark- or light-colored squares. Parameter values are $g_{sb}$=1.5, $g_{bs}$=5.5 nS for positive and $g_{sb}$=0.5, $g_{bs}$=0.75 nS for negative deflections. \textbf  {(iii)} The color plot on the right shows the polarity at the somatic layer, SP, electrode 4. Dotted lines delineate 4 regions labelled as $a, b, c, d$. Negative polarity: dark-colored squares, positive polarity: light-colored squares. \textbf  {(iv)} LFP output for all layers are shown for 3 examples where the polarity is negative, positive and negative at electrode 3 (left to right). Parameter values are (left to right): $g_{sb}$=0.5, $g_{bs}$=0.75; $g_{sb}$=1.5, $g_{bs}$=5.5; $g_{sb}$=5.75, $g_{bs}$=0.75 nS. Inset shows a blow up of LFP output at electrode 13 (SLM) to show positive deflections. Also shown is the intracellular somatic potential of the PYR cell. No basal excitation is present, c$_{sb}$=0.21.  \textbf  {B.} \textbf  {(i)} Schematic includes 1 raster plot example. \textbf  {(ii)} The resulting LFP output at SP has 5 peaks. A maximum of 29 peaks is possible (see text). Parameter values are $g_{sb}$=2, $g_{bs}$=0.75 nS. \textbf  {(iii)} The color plot shows the number of peaks that appear in the 5-second LFP computation at SP, electrode 4. Dotted lines delineate the same regions as in A. \textbf  {(iv) }An example of LFP output for all layers as well as the intracellular somatic output which also shows a loss of peaks. Parameter values are $g_{sb}$=2.25, $g_{bs}$=5.0 nS. No basal excitation is present, c$_{sb}$=0.21.  \textbf  {C.} Interneuron activity for each interneuron population, normalized such that the number of spikes for a given pair of synaptic conductances is divided by the maximal number considering all pairs of synaptic conductances. Maximal number (5-second trace): 16,327 (BC/AACs), 6,808 (OLM cells), 4,589 (BiCs).} \relax }}{9}{figure.caption.6}}
\newlabel{fig2}{{2}{9}{\textbf {Biophysical LFP Computation: Features, Examples and Interneuron Activities.} \textit { \\\textbf {A.} \textbf {(i)} Schematic shows 2 raster plot examples for the given inhibitory cell population rasters. \textbf {(ii)} The resulting LFPs at the somatic layer, with positive and negative deflections is shown for the examples, labelled with dark- or light-colored squares. Parameter values are $g_{sb}$=1.5, $g_{bs}$=5.5 nS for positive and $g_{sb}$=0.5, $g_{bs}$=0.75 nS for negative deflections. \textbf {(iii)} The color plot on the right shows the polarity at the somatic layer, SP, electrode 4. Dotted lines delineate 4 regions labelled as $a, b, c, d$. Negative polarity: dark-colored squares, positive polarity: light-colored squares. \textbf {(iv)} LFP output for all layers are shown for 3 examples where the polarity is negative, positive and negative at electrode 3 (left to right). Parameter values are (left to right): $g_{sb}$=0.5, $g_{bs}$=0.75; $g_{sb}$=1.5, $g_{bs}$=5.5; $g_{sb}$=5.75, $g_{bs}$=0.75 nS. Inset shows a blow up of LFP output at electrode 13 (SLM) to show positive deflections. Also shown is the intracellular somatic potential of the PYR cell. No basal excitation is present, c$_{sb}$=0.21. \\\textbf {B.} \textbf {(i)} Schematic includes 1 raster plot example. \textbf {(ii)} The resulting LFP output at SP has 5 peaks. A maximum of 29 peaks is possible (see text). Parameter values are $g_{sb}$=2, $g_{bs}$=0.75 nS. \textbf {(iii)} The color plot shows the number of peaks that appear in the 5-second LFP computation at SP, electrode 4. Dotted lines delineate the same regions as in A. \textbf {(iv) }An example of LFP output for all layers as well as the intracellular somatic output which also shows a loss of peaks. Parameter values are $g_{sb}$=2.25, $g_{bs}$=5.0 nS. No basal excitation is present, c$_{sb}$=0.21. \\\textbf {C.} Interneuron activity for each interneuron population, normalized such that the number of spikes for a given pair of synaptic conductances is divided by the maximal number considering all pairs of synaptic conductances. Maximal number (5-second trace): 16,327 (BC/AACs), 6,808 (OLM cells), 4,589 (BiCs).} \relax }{figure.caption.6}{}}
\citation{Takacs12}
\citation{Bezaire13,Ferguson15}
\citation{Ferguson15}
\citation{Leao12}
\citation{Goutagny9}
\citation{Leao12}
\@writefile{lof}{\contentsline {figure}{\numberline {3}{\ignorespaces  \textbf  {Example LFPs from Selected and Rejected Parameter Sets.} \textit  { Computed LFPs are shown across multiple layers. \textbf  {Top:} Selected parameter set: $g_{sb}$=6, $g_{bs}$=1.25 nS. \textbf  {Bottom:} Rejected parameter sets (left to right): $g_{sb}$=0.5, $g_{bs}$=0.75 nS; $g_{sb}$=0.5, $g_{bs}$=3.5 nS; $g_{sb}$=2.5, $g_{bs}$=1 nS. $c_{sb}$=0.21 for all.} \relax }}{12}{figure.caption.7}}
\newlabel{fig3}{{3}{12}{\textbf {Example LFPs from Selected and Rejected Parameter Sets.} \textit {\\Computed LFPs are shown across multiple layers. \textbf {Top:} Selected parameter set: $g_{sb}$=6, $g_{bs}$=1.25 nS. \textbf {Bottom:} Rejected parameter sets (left to right): $g_{sb}$=0.5, $g_{bs}$=0.75 nS; $g_{sb}$=0.5, $g_{bs}$=3.5 nS; $g_{sb}$=2.5, $g_{bs}$=1 nS. $c_{sb}$=0.21 for all.} \relax }{figure.caption.7}{}}
\@writefile{lof}{\contentsline {figure}{\numberline {4}{\ignorespaces  \textbf  {All Selected and Rejected Parameter Sets.}  \textit  {Parameter sets are considered as selected (purple) if computed LFPs match LFPs from experiment in polarity and frequency (3 Hz lower bound). Otherwise, as rejected (yellow). A clear separation in parameter space occurs for $c_{sb} = 0.21$. }\relax }}{12}{figure.caption.8}}
\newlabel{fig4}{{4}{12}{\textbf {All Selected and Rejected Parameter Sets.} \\\textit {Parameter sets are considered as selected (purple) if computed LFPs match LFPs from experiment in polarity and frequency (3 Hz lower bound). Otherwise, as rejected (yellow). A clear separation in parameter space occurs for $c_{sb} = 0.21$. }\relax }{figure.caption.8}{}}
\citation{Ferguson15}
\citation{Goutagny9}
\@writefile{lof}{\contentsline {figure}{\numberline {5}{\ignorespaces  \textbf  {Selected and Rejected Parameter Sets Using Different Lower Frequency Bounds.}  \textit  {The different frequency bounds used are shown at the top of each column and only 3 different $c_{sb}$ values are shown. Note that we use 3 Hz as the frequency bound in Fig \ref  {fig4}.} \relax }}{13}{figure.caption.9}}
\newlabel{figs1}{{5}{13}{\textbf {Selected and Rejected Parameter Sets Using Different Lower Frequency Bounds.} \\\textit {The different frequency bounds used are shown at the top of each column and only 3 different $c_{sb}$ values are shown. Note that we use 3 Hz as the frequency bound in Fig \ref {fig4}.} \relax }{figure.caption.9}{}}
\@writefile{lof}{\contentsline {figure}{\numberline {6}{\ignorespaces  \textbf  {Predicted Regime.}  \textit  {For $c_{sb}$ = 0.21, selected parameter sets (purple) include $g_{sb}$ values of 3.5-6 nS, and all $g_{bs}$ values. Rejected sets are in purple. On the right are LFP traces from 8 electrodes for a parameter set of $g_{sb}$ = 4.75, $g_{bs}$ = 4.50 nS.} \relax }}{13}{figure.caption.10}}
\newlabel{fig5}{{6}{13}{\textbf {Predicted Regime.} \\\textit {For $c_{sb}$ = 0.21, selected parameter sets (purple) include $g_{sb}$ values of 3.5-6 nS, and all $g_{bs}$ values. Rejected sets are in purple. On the right are LFP traces from 8 electrodes for a parameter set of $g_{sb}$ = 4.75, $g_{bs}$ = 4.50 nS.} \relax }{figure.caption.10}{}}
\citation{Amilhon15}
\@writefile{lof}{\contentsline {figure}{\numberline {7}{\ignorespaces  \textit  {\textbf  {Decomposition of the LFP Signal.}  \textbf  {A.} All presynaptic cell populations are present. \textbf  {B.} Only OLM cells are present. \textbf  {C.} Only BiCs and BC/AACs are present. Schematics on the left show the cell populations projecting to the PYR cell. Computations are done across $g_{sb}$ and $g_{bs}$ parameter values where $c_{sb}$ =0.21. For each parameter set, LFPs are computed across all layers and the power spectrum is computed for each layer. The maximum power across all layers is taken as the peak power and given in the color plot. Computation is illustrated to the right of A (see text for details). } \relax }}{14}{figure.caption.11}}
\newlabel{fig6}{{7}{14}{\textit {\textbf {Decomposition of the LFP Signal.} \\\textbf {A.} All presynaptic cell populations are present. \textbf {B.} Only OLM cells are present. \textbf {C.} Only BiCs and BC/AACs are present. Schematics on the left show the cell populations projecting to the PYR cell. Computations are done across $g_{sb}$ and $g_{bs}$ parameter values where $c_{sb}$ =0.21. For each parameter set, LFPs are computed across all layers and the power spectrum is computed for each layer. The maximum power across all layers is taken as the peak power and given in the color plot. Computation is illustrated to the right of A (see text for details). } \relax }{figure.caption.11}{}}
\@writefile{lof}{\contentsline {figure}{\numberline {8}{\ignorespaces  \textbf  {Peak Power For All Conductances and Connectivities.}  \textit  {Note that the color scale bars are not the same for all the plots. The plot for $c_{sb}$=0.21 corresponds to Fig \ref  {fig6}A.} \relax }}{14}{figure.caption.12}}
\newlabel{figs2}{{8}{14}{\textbf {Peak Power For All Conductances and Connectivities.} \\\textit {Note that the color scale bars are not the same for all the plots. The plot for $c_{sb}$=0.21 corresponds to Fig \ref {fig6}A.} \relax }{figure.caption.12}{}}
\@writefile{lof}{\contentsline {figure}{\numberline {9}{\ignorespaces  \textbf  {LFP Pattern Examples In Predicted Regime When Only Either PV Or OLM Cell Populations Are Present.} \textit  { Peak power color plots as in Fig \ref  {fig6} are shown but with a different color resolution. A gray overlay is added to the plots to emphasize the predicted regime. Three examples of LFP responses (5 sec) across the different layers are shown to illustrate the different patterns observed. For each example, spike rasters for the particular example are shown for PV cells (BiCs and BC/AACs) or OLM cells. \textbf  {A.} PV cell LFP component. \textbf  {B.} OLM cell LFP component. Parameter values for left, middle and right columns are respectively: ($g_{sb}, g_{bs}$) = (5, 2.75), (5.5, 0.5), (5.75, 1) nS.} \relax }}{15}{figure.caption.13}}
\newlabel{fig7}{{9}{15}{\textbf {LFP Pattern Examples In Predicted Regime When Only Either PV Or OLM Cell Populations Are Present.} \textit {\\Peak power color plots as in Fig \ref {fig6} are shown but with a different color resolution. A gray overlay is added to the plots to emphasize the predicted regime. Three examples of LFP responses (5 sec) across the different layers are shown to illustrate the different patterns observed. For each example, spike rasters for the particular example are shown for PV cells (BiCs and BC/AACs) or OLM cells. \textbf {A.} PV cell LFP component. \textbf {B.} OLM cell LFP component. Parameter values for left, middle and right columns are respectively: ($g_{sb}, g_{bs}$) = (5, 2.75), (5.5, 0.5), (5.75, 1) nS.} \relax }{figure.caption.13}{}}
\citation{Ferguson15}
\@writefile{lof}{\contentsline {figure}{\numberline {10}{\ignorespaces  \textbf  {Peak Power Plots With and Without Basal Excitation.} \textit  { The color plots represent peak power as described in Fig \ref  {fig6} and with a gray overlay as in Fig \ref  {fig7}. Note that different color resolutions are used here to facilitate comparison for particular cell populations (i.e., any row). With and without basal excitation is shown on the left and right columns respectively. \textbf  {Top:} All cell populations. \textbf  {Middle:} OLM cell LFP component. \textbf  {Bottom:} PV cell LFP component.} \relax }}{16}{figure.caption.14}}
\newlabel{fig8}{{10}{16}{\textbf {Peak Power Plots With and Without Basal Excitation.} \textit {\\The color plots represent peak power as described in Fig \ref {fig6} and with a gray overlay as in Fig \ref {fig7}. Note that different color resolutions are used here to facilitate comparison for particular cell populations (i.e., any row). With and without basal excitation is shown on the left and right columns respectively. \textbf {Top:} All cell populations. \textbf {Middle:} OLM cell LFP component. \textbf {Bottom:} PV cell LFP component.} \relax }{figure.caption.14}{}}
\citation{Ander06}
\citation{Bezaire13,Bezaire16}
\citation{Bezaire16}
\citation{Einevoll13,Friston15,Hyafil15}
\citation{Canolty10}
\citation{Scheffer16}
\citation{Colgin16}
\@writefile{lof}{\contentsline {figure}{\numberline {11}{\ignorespaces  \textit  {\textbf  {Laminar Power and Peak Power Changes With Changing Synaptic Weights.}  \textbf  {A.} Computed power at the different electrode locations to show laminar power distribution, for all sets of parameter values in the predicted regime. Top inset: Laminar power for OLM cell LFP component. Bottom inset: Laminar power for PV cell LFP component. Schematics shows the PYR cell model with the 15 extracellular electrodes and the different network configurations. \textbf  {B.} Changing the synaptic weight from the OLM cells to the PYR cell does not lead to much change in the peak power, as illustrated by the peak power at electrode 4. Parameter values: $g_{sb}=5.25, g_{bs}=5.00$ nS. Synaptic weights of 0.00067, 0.001, 0.002, 0.003, 0.004 $\mu $S are shown.} \relax }}{17}{figure.caption.15}}
\newlabel{fig9}{{11}{17}{\textit {\textbf {Laminar Power and Peak Power Changes With Changing Synaptic Weights.} \\\textbf {A.} Computed power at the different electrode locations to show laminar power distribution, for all sets of parameter values in the predicted regime. Top inset: Laminar power for OLM cell LFP component. Bottom inset: Laminar power for PV cell LFP component. Schematics shows the PYR cell model with the 15 extracellular electrodes and the different network configurations. \textbf {B.} Changing the synaptic weight from the OLM cells to the PYR cell does not lead to much change in the peak power, as illustrated by the peak power at electrode 4. Parameter values: $g_{sb}=5.25, g_{bs}=5.00$ nS. Synaptic weights of 0.00067, 0.001, 0.002, 0.003, 0.004 $\mu $S are shown.} \relax }{figure.caption.15}{}}
\@writefile{lof}{\contentsline {figure}{\numberline {12}{\ignorespaces  \textbf  {Spatial Attenuation.}  \textit  {We estimated the spatial extent of the generated LFP using our models. PYR cell model morphology is shown with calculated signal decrease from a electrode positioned near the cell soma. The dotted arrow shows the extent of the spatial reach of the signal that is taken as a 99\% decrease in the signal, and is approximately 300 $\mu $m. Parameter values used are from the predicted regime. $g_{sb}$=5, $g_{bs}$=5.75 nS, $c_{sb}$=0.21. }\relax }}{17}{figure.caption.16}}
\newlabel{fig10}{{12}{17}{\textbf {Spatial Attenuation.} \\\textit {We estimated the spatial extent of the generated LFP using our models. PYR cell model morphology is shown with calculated signal decrease from a electrode positioned near the cell soma. The dotted arrow shows the extent of the spatial reach of the signal that is taken as a 99\% decrease in the signal, and is approximately 300 $\mu $m. Parameter values used are from the predicted regime. $g_{sb}$=5, $g_{bs}$=5.75 nS, $c_{sb}$=0.21. }\relax }{figure.caption.16}{}}
\@writefile{toc}{\contentsline {section}{Discussion}{17}{section*.17}}
\citation{colgin_mechanisms_2013,Colgin16}
\citation{Buzsaki2,colgin_mechanisms_2013,Colgin16}
\citation{tendler_different_2015}
\citation{gillies_model_2002}
\citation{neymotin_ketamine_2011,hummos_integrative_2017}
\citation{colgin_mechanisms_2013,Colgin16}
\citation{colgin_hippocampal_2009}
\citation{Goutagny9}
\citation{Ferguson15}
\@writefile{toc}{\contentsline {subsection}{Theta rhythms and summary of results}{18}{subsection*.18}}
\citation{Leski13,Linden11,Ness16}
\citation{hagen_hybrid_2016}
\citation{Spruston8}
\citation{Srinivas17}
\citation{Segev12}
\citation{Segev12}
\citation{Bezaire16}
\citation{Schomburg12}
\citation{Reimann13}
\citation{Ander06}
\citation{soltesz_ca1_2018}
\citation{Winson78,Buzsaki83,Brankack93}
\citation{Makarova11}
\bibdata{Refs_new}
\bibcite{Amilhon15}{{1}{2015}{{Amilhon et~al.}}{{Amilhon, B\IeC {\'e}n\IeC {\'e}dicte and Huh, Carey Y. L. and Manseau, Fr\IeC {\'e}d\IeC {\'e}ric and Ducharme, Guillaume and Nichol, Heather and Adamantidis, Antoine and Williams, Sylvain}}}
\bibcite{Ander06}{{2}{2006}{{Andersen et~al.}}{{Andersen, Per and Morris, Richard and Amaral, David and Bliss, Tim and O'Keefe, John}}}
\bibcite{Baude07}{{3}{2007}{{Baude et~al.}}{{Baude, Agn\IeC {\`e}s and Bleasdale, Catherine and Dalezios, Yannis and Somogyi, Peter and Klausberger, Thomas}}}
\bibcite{Bezaire16}{{4}{2016}{{Bezaire et~al.}}{{Bezaire, Marianne J. and Raikov, Ivan and Burk, Kelly and Vyas, Dhrumil and Soltesz, Ivan}}}
\bibcite{Bezaire13}{{5}{2013}{{Bezaire and Soltesz}}{{Bezaire, Marianne J and Soltesz, Ivan}}}
\bibcite{Brankack93}{{6}{1993}{{Branka\IeC {\v c}k et~al.}}{{Branka\IeC {\v c}k, Jurij and Stewart, Mark and E. Fox, Steven}}}
\bibcite{Buzsaki83}{{7}{1983}{{Buzs\'aki and Eidelberg}}{{Buzs\'aki, Gyo\IeC {\textasciidieresis }rgy and Eidelberg, Eduardo}}}
\bibcite{Buzsaki2}{{8}{2002}{{Buzs\'aki}}{{Buzs\'aki, Gy\IeC {\"o}rgy}}}
\bibcite{Buzsaki6}{{9}{2006}{{Buzs\'aki}}{{Buzs\'aki, Gy\IeC {\"o}rgy}}}
\bibcite{Buzsaki12}{{10}{2012}{{Buzs\IeC {\'a}ki et~al.}}{{Buzs\IeC {\'a}ki, Gy\IeC {\"o}rgy and Anastassiou, Costas A. and Koch, Christof}}}
\bibcite{Buzsaki4}{{11}{2004}{{Buzs\IeC {\'a}ki and Draguhn}}{{Buzs\IeC {\'a}ki, Gy\IeC {\"o}rgy and Draguhn, Andreas}}}
\bibcite{Canolty10}{{12}{2010}{{Canolty and Knight}}{{Canolty, Ryan T. and Knight, Robert T.}}}
\bibcite{carmichael_gamma_2017}{{13}{2017}{{Carmichael et~al.}}{{Carmichael, James E. and Gmaz, Jimmie M. and van der Meer, Matthijs A. A.}}}
\bibcite{NEURON}{{14}{2006}{{Carnevale and Hines}}{{Carnevale, Nicholas T. and Hines, Michael L.}}}
\bibcite{colgin_mechanisms_2013}{{15}{2013}{{Colgin}}{{Colgin, Laura Lee}}}
\bibcite{Colgin16}{{16}{2016}{{Colgin}}{{Colgin, Laura Lee}}}
\bibcite{colgin_hippocampal_2009}{{17}{2009}{{Colgin and Moser}}{{Colgin, Laura Lee and Moser, Edvard I.}}}
\bibcite{Einevoll13}{{18}{2013}{{Einevoll et~al.}}{{Einevoll, Gaute T. and Kayser, Christoph and Logothetis, Nikos K. and Panzeri, Stefano}}}
\bibcite{Ferguson17}{{19}{2017}{{Ferguson et~al.}}{{Ferguson, Katie A. and Chatzikalymniou, Alexandra P. and Skinner, Frances K.}}}
\bibcite{Ferguson15}{{20}{2015}{{Ferguson et~al.}}{{Ferguson, Katie A. and Huh, Carey Y. L. and Amilhon, B\IeC {\'e}n\IeC {\'e}dicte and Manseau, Fr\IeC {\'e}d\IeC {\'e}ric and Williams, Sylvain and Skinner, Frances K.}}}
\bibcite{Ferguson13}{{21}{2013}{{Ferguson et~al.}}{{Ferguson, Katie A and Huh, Carey Y L and Amilhon, B\IeC {\'e}n\IeC {\'e}dicte and Williams, Sylvain and Skinner, Frances K}}}
\bibcite{Friston15}{{22}{2015}{{Friston et~al.}}{{Friston, Karl J and Bastos, Andr\IeC {\'e} M and Pinotsis, Dimitris and Litvak, Vladimir}}}
\bibcite{Segev12}{{23}{2012}{{Gidon and Segev}}{{Gidon, Albert and Segev, Idan}}}
\bibcite{gillies_model_2002}{{24}{2002}{{Gillies et~al.}}{{Gillies, M. J. and Traub, R. D. and LeBeau, F. E. N. and Davies, C. H. and Gloveli, T. and Buhl, E. H. and Whittington, M. A.}}}
\bibcite{Goutagny9}{{25}{2009}{{Goutagny et~al.}}{{Goutagny, Romain and Jackson, Jesse and Williams, Sylvain}}}
\bibcite{hagen_hybrid_2016}{{26}{2016}{{Hagen et~al.}}{{Hagen, Espen and Dahmen, David and Stavrinou, Maria L. and Lind\IeC {\'e}n, Henrik and Tetzlaff, Tom and van Albada, Sacha J. and Gr\IeC {\"u}n, Sonja and Diesmann, Markus and Einevoll, Gaute T.}}}
\bibcite{Hattori17}{{27}{2017}{{Hattori et~al.}}{{Hattori, Ryoma and Kuchibhotla, Kishore V. and Froemke, Robert C. and Komiyama, Takaki}}}
\bibcite{Herreras16}{{28}{2016}{{Herreras}}{{Herreras, Oscar}}}
\bibcite{Huh16}{{29}{2016}{{Huh et~al.}}{{Huh, Carey Y. L. and Amilhon, B\IeC {\'e}n\IeC {\'e}dicte and Ferguson, Katie A. and Manseau, Fr\IeC {\'e}d\IeC {\'e}ric and Torres-Platas, Susana G. and Peach, John P. and Scodras, Stephanie and Mechawar, Naguib and Skinner, Frances K. and Williams, Sylvain}}}
\bibcite{hummos_integrative_2017}{{30}{2017}{{Hummos and Nair}}{{Hummos, Ali and Nair, Satish S.}}}
\bibcite{Hyafil15}{{31}{2015}{{Hyafil et~al.}}{{Hyafil, Alexandre and Giraud, Anne-Lise and Fontolan, Lorenzo and Gutkin, Boris}}}
\bibcite{Izhikevich03}{{32}{2003}{{Izhikevich}}{{Izhikevich, E. M.}}}
\bibcite{Kepecs14}{{33}{2014}{{Kepecs and Fishell}}{{Kepecs, Adam and Fishell, Gordon}}}
\bibcite{Klausberger08}{{34}{2008}{{Klausberger and Somogyi}}{{Klausberger, Thomas and Somogyi, Peter}}}
\bibcite{Leao12}{{35}{2012}{{Le\~ao et~al.}}{{Le\~ao, Richardson N. and Mikulovic, Sanja and Le\IeC {\~a}o, Katarina E. and Munguba, Hermany and Gezelius, Henrik and Enjin, Anders and Patra, Kalicharan and Eriksson, Anders and Loew, Leslie M. and Tort, Adriano B. L. and Kullander, Klas}}}
\bibcite{linden2014}{{36}{2014}{{Lind\IeC {\'e}n et~al.}}{{Lind\IeC {\'e}n, Henrik and Hagen, Espen and Leski, Szymon and Norheim, Eivind S. and Pettersen, Klas H. and Einevoll, Gaute T.}}}
\bibcite{Linden11}{{37}{2010}{{Lind\IeC {\'e}n et~al.}}{{Lind\IeC {\'e}n, Henrik and Pettersen, Klas H. and Einevoll, Gaute T.}}}
\bibcite{Scinet}{{38}{2010}{{Loken et~al.}}{{Loken, C and Gruner, D and Groer, L and Peltier, R and Bunn, N and Craig, M and Henriques, T and Dempsey, J and Yu, C H and Chen, J and Dursi, J and Chong, J and Northrup, S and Pinto, J and Knecht, N and Van Zon, R}}}
\bibcite{Lopez01}{{39}{2001}{{L\IeC {\'o}pez-Aguado et~al.}}{{L\IeC {\'o}pez-Aguado, L and Ibarz, J. M and Herreras, O}}}
\bibcite{Maccaferri5}{{40}{2005}{{Maccaferri}}{{Maccaferri, Gianmaria}}}
\bibcite{Maccaferri00}{{41}{2000}{{Maccaferri et~al.}}{{Maccaferri, Gianmaria and David, J. and Roberts, B. and Szucs, Peter and Cottingham, Carol A. and Somogyi, Peter}}}
\bibcite{Makarova11}{{42}{2011}{{Makarova et~al.}}{{Makarova, Julia and Ibarz, Jose M. and Makarov, Valeri A. and Benito, Nuria and Herreras, Oscar}}}
\bibcite{Migliore12}{{43}{2012}{{Migliore and Migliore}}{{Migliore, Michele and Migliore, Rosanna}}}
\bibcite{Ness16}{{44}{2016}{{Ness et~al.}}{{Ness, Torbj\IeC {\o }rn V and Remme, Michiel W H and Einevoll, Gaute T}}}
\bibcite{neymotin_ketamine_2011}{{45}{2011}{{Neymotin et~al.}}{{Neymotin, Samuel A. and Lazarewicz, Maciej T. and Sherif, Mohamed and Contreras, Diego and Finkel, Leif H. and Lytton, William W.}}}
\bibcite{NicholsonFreeman75}{{46}{1975}{{Nicholson and Freeman}}{{Nicholson, C. and Freeman, J. A.}}}
\bibcite{Nunez6}{{47}{2006}{{Nunez and Srinivasan}}{{Nunez, Paul L. and Srinivasan, Ramesh}}}
\bibcite{Pettersen10}{{48}{2012}{{Pettersen et~al.}}{{Pettersen, K H and Lind\IeC {\'e}n, H and Dale, A M and Einevoll, G T}}}
\bibcite{Potworowski12}{{49}{2012}{{Potworowski et~al.}}{{Potworowski, J and Jakuczun, W and \L {}\d {e}ski, S and W\IeC {\'o}jcik, D K}}}
\bibcite{Reimann13}{{50}{2013}{{Reimann et~al.}}{{Reimann, Michael W. and Anastassiou, Costas A. and Perin, Rodrigo and Hill, Sean L. and Markram, Henry and Koch, Christof}}}
\bibcite{Scheffer16}{{51}{2016}{{Scheffer-Teixeira and Tort}}{{Scheffer-Teixeira, Robson and Tort, Adriano BL}}}
\bibcite{Schomburg12}{{52}{2012}{{Schomburg et~al.}}{{Schomburg, Erik W. and Anastassiou, Costas A. and Buzs\IeC {\'a}ki, Gy\IeC {\"o}rgy and Koch, Christof}}}
\bibcite{Siegle14}{{53}{2014}{{Siegle and Wilson}}{{Siegle, Joshua H. and Wilson, Matthew A.}}}
\bibcite{soltesz_ca1_2018}{{54}{2018}{{Soltesz and Losonczy}}{{Soltesz, I. and Losonczy, A.}}}
\bibcite{Spruston8}{{55}{2008}{{Spruston}}{{Spruston, Nelson}}}
\bibcite{Srinivas17}{{56}{2017}{{Srinivas et~al.}}{{Srinivas, Kalyan V. and Buss, Eric W. and Sun, Qian and Santoro, Bina and Takahashi, Hiroto and Nicholson, Daniel A. and Siegelbaum, Steven A.}}}
\bibcite{Takacs12}{{57}{2012}{{Tak\IeC {\'a}cs et~al.}}{{Tak\IeC {\'a}cs, Vir\IeC {\'a}g T. and Klausberger, Thomas and Somogyi, Peter and Freund, Tam\IeC {\'a}s F. and Guly\IeC {\'a}s, Attila I.}}}
\bibcite{tendler_different_2015}{{58}{2015}{{Tendler and Wagner}}{{Tendler, Alex and Wagner, Shlomo}}}
\bibcite{Wilson15}{{59}{2015}{{Wilson et~al.}}{{Wilson, Matthew A and Varela, Carmen and Remondes, Miguel}}}
\bibcite{Winson78}{{60}{1978}{{Winson}}{{Winson, J.}}}
\bibcite{Leski13}{{61}{2013}{{\IeC {\L }\IeC {\k e}ski et~al.}}{{\IeC {\L }\IeC {\k e}ski, Szymon and Lind\IeC {\'e}n, Henrik and Tetzlaff, Tom and Pettersen, Klas H. and Einevoll, Gaute T.}}}
\newlabel{LastPage}{{}{25}{}{page.25}{}}
\xdef\lastpage@lastpage{25}
\xdef\lastpage@lastpageHy{25}
