# Supplementary material for: Deciphering the Contribution of Oriens-Lacunosum/Moleculare (OLM) Cells to Intrinsic θ Rhythms Using Biophysical Local Field Potential (LFP) Models
Source: eNeuro. 2018 Sep 4;5(4):ENEURO.0146-18.2018. doi: 10.1523/ENEURO.0146-18.2018 (PMC6140113; doi:10.1523/ENEURO.0146-18.2018)
Supplement: Supplementary file 1 — Supplementary latex zip. Download supplement 1, ZIP file [file sup_enu-eN-NWR-0146-18-s01.zip › ms_latex_final/MAIN_new.bbl]

\begin{thebibliography}{61}
\providecommand{\natexlab}[1]{#1}
\providecommand{\urlprefix}{}
\providecommand{\doiprefix}{doi: }

\bibitem[{Amilhon et~al.(2015)Amilhon, Bénédicte and Huh, Carey Y. L. and
  Manseau, Frédéric and Ducharme, Guillaume and Nichol, Heather and
  Adamantidis, Antoine and Williams, Sylvain}]{Amilhon15}
\textbf{\color{eLifeMediumGrey} Amilhon B}, Huh CYL, Manseau F, Ducharme G,
  Nichol H, Adamantidis A, et~al.
\newblock Parvalbumin {Interneurons} of {Hippocampus} {Tune} {Population}
  {Activity} at {Theta} {Frequency}.
\newblock Neuron.  2015 Jun; 86(5):1277--1289.
\newblock \href{10.1016/j.neuron.2015.05.027}{\doiprefix
  10.1016/j.neuron.2015.05.027}.

\bibitem[{Andersen et~al.(2006)Andersen, Per and Morris, Richard and Amaral,
  David and Bliss, Tim and O'Keefe, John}]{Ander06}
\textbf{\color{eLifeMediumGrey} Andersen P}, Morris R, Amaral D, Bliss T,
  O'Keefe J.
\newblock The {Hippocampus} {Book}.
\newblock 1 ed. Oxford University Press, USA; 2006.

\bibitem[{Baude et~al.(2007)Baude, Agnès and Bleasdale, Catherine and
  Dalezios, Yannis and Somogyi, Peter and Klausberger, Thomas}]{Baude07}
\textbf{\color{eLifeMediumGrey} Baude A}, Bleasdale C, Dalezios Y, Somogyi P,
  Klausberger T.
\newblock Immunoreactivity for the {GABAA} {Receptor} $\alpha$1 {Subunit},
  {Somatostatin} and {Connexin}36 {Distinguishes} {Axoaxonic}, {Basket}, and
  {Bistratified} {Interneurons} of the {Rat} {Hippocampus}.
\newblock Cerebral Cortex.  2007 Sep; 17(9):2094--2107.
\newblock \href{10.1093/cercor/bhl117}{\doiprefix 10.1093/cercor/bhl117}.

\bibitem[{Bezaire et~al.(2016)Bezaire, Marianne J. and Raikov, Ivan and Burk,
  Kelly and Vyas, Dhrumil and Soltesz, Ivan}]{Bezaire16}
\textbf{\color{eLifeMediumGrey} Bezaire MJ}, Raikov I, Burk K, Vyas D, Soltesz
  I.
\newblock Interneuronal mechanisms of hippocampal theta oscillation in a
  full-scale model of the rodent {CA}1 circuit.
\newblock eLife.  2016 Dec; 5:e18566.
\newblock \href{10.7554/eLife.18566}{\doiprefix 10.7554/eLife.18566}.

\bibitem[{Bezaire and Soltesz(2013)Bezaire, Marianne J and Soltesz,
  Ivan}]{Bezaire13}
\textbf{\color{eLifeMediumGrey} Bezaire MJ}, Soltesz I.
\newblock Quantitative assessment of {CA}1 local circuits: {Knowledge} base for
  interneuron-pyramidal cell connectivity.
\newblock Hippocampus.  2013 May; \href{10.1002/hipo.22141}{\doiprefix
  10.1002/hipo.22141}.

\bibitem[{Brankačk et~al.(1993)Brankačk, Jurij and Stewart, Mark and E. Fox,
  Steven}]{Brankack93}
\textbf{\color{eLifeMediumGrey} Brankačk J}, Stewart M, E~Fox S.
\newblock Current source density analysis of the hippocampal theta rhythm:
  associated sustained potentials and candidate synaptic generators.
\newblock Brain Research.  1993 Jul; 615(2):310--327.
\newblock
  \urlprefix\url{http://www.sciencedirect.com/science/article/pii/000689939390043M},
  \href{10.1016/0006-8993(93)90043-M}{\doiprefix 10.1016/0006-8993(93)90043-M}.

\bibitem[{Buzs\'aki and Eidelberg(1983)Buzs\'aki, Gyo¨rgy and Eidelberg,
  Eduardo}]{Buzsaki83}
\textbf{\color{eLifeMediumGrey} Buzs\'aki G}, Eidelberg E.
\newblock Phase relations of hippocampal projection cells and interneurons to
  theta activity in the anesthetized rat.
\newblock Brain Research.  1983 May; 266(2):334--339.
\newblock
  \urlprefix\url{http://www.sciencedirect.com/science/article/pii/0006899383906650},
  \href{10.1016/0006-8993(83)90665-0}{\doiprefix 10.1016/0006-8993(83)90665-0}.

\bibitem[{Buzs\'aki(2002)Buzs\'aki, György}]{Buzsaki2}
\textbf{\color{eLifeMediumGrey} Buzs\'aki G}.
\newblock Theta oscillations in the hippocampus.
\newblock Neuron.  2002 Jan; 33(3):325--340.

\bibitem[{Buzs\'aki(2006)Buzs\'aki, György}]{Buzsaki6}
\textbf{\color{eLifeMediumGrey} Buzs\'aki G}.
\newblock Rhythms of the {Brain}.
\newblock 1 ed. Oxford University Press, USA; 2006.

\bibitem[{Buzsáki et~al.(2012)Buzsáki, György and Anastassiou, Costas A. and
  Koch, Christof}]{Buzsaki12}
\textbf{\color{eLifeMediumGrey} Buzsáki G}, Anastassiou CA, Koch C.
\newblock The origin of extracellular fields and currents — {EEG}, {ECoG},
  {LFP} and spikes.
\newblock Nature Reviews Neuroscience.  2012 Jun; 13(6):407--420.
\newblock
  \urlprefix\url{http://www.nature.com.myaccess.library.utoronto.ca/nrn/journal/v13/n6/full/nrn3241.html},
  \href{10.1038/nrn3241}{\doiprefix 10.1038/nrn3241}.

\bibitem[{Buzsáki and Draguhn(2004)Buzsáki, György and Draguhn,
  Andreas}]{Buzsaki4}
\textbf{\color{eLifeMediumGrey} Buzsáki G}, Draguhn A.
\newblock Neuronal {Oscillations} in {Cortical} {Networks}.
\newblock Science.  2004 Jun; 304(5679):1926 --1929.
\newblock
  \urlprefix\url{http://www.sciencemag.org/content/304/5679/1926.abstract},
  \href{10.1126/science.1099745}{\doiprefix 10.1126/science.1099745}.

\bibitem[{Canolty and Knight(2010)Canolty, Ryan T. and Knight, Robert
  T.}]{Canolty10}
\textbf{\color{eLifeMediumGrey} Canolty RT}, Knight RT.
\newblock The functional role of cross-frequency coupling.
\newblock Trends in Cognitive Sciences.  2010 Nov; 14(11):506--515.
\newblock
  \urlprefix\url{http://www.sciencedirect.com/science/article/pii/S1364661310002068},
  \href{10.1016/j.tics.2010.09.001}{\doiprefix 10.1016/j.tics.2010.09.001}.

\bibitem[{Carmichael et~al.(2017)Carmichael, James E. and Gmaz, Jimmie M. and
  van der Meer, Matthijs A. A.}]{carmichael_gamma_2017}
\textbf{\color{eLifeMediumGrey} Carmichael JE}, Gmaz JM, van~der Meer MAA.
\newblock Gamma {Oscillations} in the {Rat} {Ventral} {Striatum} {Originate} in
  the {Piriform} {Cortex}.
\newblock Journal of Neuroscience.  2017 Aug; 37(33):7962--7974.
\newblock \urlprefix\url{http://www.jneurosci.org/content/37/33/7962},
  \href{10.1523/JNEUROSCI.2944-15.2017}{\doiprefix
  10.1523/JNEUROSCI.2944-15.2017}.

\bibitem[{Carnevale and Hines(2006)Carnevale, Nicholas T. and Hines, Michael
  L.}]{NEURON}
\textbf{\color{eLifeMediumGrey} Carnevale NT}, Hines ML.
\newblock The {NEURON} {Book}.
\newblock Cambridge: Cambridge University Press; 2006.
\newblock \urlprefix\url{http://ebooks.cambridge.org/ref/id/CBO9780511541612}.

\bibitem[{Colgin(2013)Colgin, Laura Lee}]{colgin_mechanisms_2013}
\textbf{\color{eLifeMediumGrey} Colgin LL}.
\newblock Mechanisms and {Functions} of {Theta} {Rhythms}.
\newblock Annual Review of Neuroscience.  2013; 36(1):295--312.
\newblock \href{10.1146/annurev-neuro-062012-170330}{\doiprefix
  10.1146/annurev-neuro-062012-170330}.

\bibitem[{Colgin(2016)Colgin, Laura Lee}]{Colgin16}
\textbf{\color{eLifeMediumGrey} Colgin LL}.
\newblock Rhythms of the hippocampal network.
\newblock Nature Reviews Neuroscience.  2016 Apr; 17(4):239--249.
\newblock \href{10.1038/nrn.2016.21}{\doiprefix 10.1038/nrn.2016.21}.

\bibitem[{Colgin and Moser(2009)Colgin, Laura Lee and Moser, Edvard
  I.}]{colgin_hippocampal_2009}
\textbf{\color{eLifeMediumGrey} Colgin LL}, Moser EI.
\newblock Hippocampal theta rhythms follow the beat of their own drum.
\newblock Nature Neuroscience.  2009 Dec; 12(12):1483--1484.
\newblock \href{10.1038/nn1209-1483}{\doiprefix 10.1038/nn1209-1483}.

\bibitem[{Einevoll et~al.(2013)Einevoll, Gaute T. and Kayser, Christoph and
  Logothetis, Nikos K. and Panzeri, Stefano}]{Einevoll13}
\textbf{\color{eLifeMediumGrey} Einevoll GT}, Kayser C, Logothetis NK, Panzeri
  S.
\newblock Modelling and analysis of local field potentials for studying the
  function of cortical circuits.
\newblock Nature Reviews Neuroscience.  2013 Nov; 14(11):770--785.
\newblock \href{10.1038/nrn3599}{\doiprefix 10.1038/nrn3599}.

\bibitem[{Ferguson et~al.(2017)Ferguson, Katie A. and Chatzikalymniou,
  Alexandra P. and Skinner, Frances K.}]{Ferguson17}
\textbf{\color{eLifeMediumGrey} Ferguson KA}, Chatzikalymniou AP, Skinner FK.
\newblock Combining {Theory}, {Model}, and {Experiment} to {Explain} {How}
  {Intrinsic} {Theta} {Rhythms} {Are} {Generated} in an {In} {Vitro} {Whole}
  {Hippocampus} {Preparation} without {Oscillatory} {Inputs}.
\newblock eNeuro.  2017 Aug; 4(4).
\newblock \href{10.1523/ENEURO.0131-17.2017}{\doiprefix
  10.1523/ENEURO.0131-17.2017}.

\bibitem[{Ferguson et~al.(2015)Ferguson, Katie A. and Huh, Carey Y. L. and
  Amilhon, Bénédicte and Manseau, Frédéric and Williams, Sylvain and
  Skinner, Frances K.}]{Ferguson15}
\textbf{\color{eLifeMediumGrey} Ferguson KA}, Huh CYL, Amilhon B, Manseau F,
  Williams S, Skinner FK.
\newblock Network models provide insights into how oriens-lacunosum-moleculare
  and bistratified cell interactions influence the power of local hippocampal
  {CA}1 theta oscillations.
\newblock Frontiers in Systems Neuroscience.  2015; 9:110.
\newblock \href{10.3389/fnsys.2015.00110}{\doiprefix 10.3389/fnsys.2015.00110}.

\bibitem[{Ferguson et~al.(2013)Ferguson, Katie A and Huh, Carey Y L and
  Amilhon, Bénédicte and Williams, Sylvain and Skinner, Frances
  K}]{Ferguson13}
\textbf{\color{eLifeMediumGrey} Ferguson KA}, Huh CYL, Amilhon B, Williams S,
  Skinner FK.
\newblock Experimentally constrained {CA}1 fast-firing parvalbumin-positive
  interneuron network models exhibit sharp transitions into coherent high
  frequency rhythms.
\newblock Frontiers in Computational Neuroscience.  2013; 7:144.
\newblock \href{10.3389/fncom.2013.00144}{\doiprefix 10.3389/fncom.2013.00144}.

\bibitem[{Friston et~al.(2015)Friston, Karl J and Bastos, André M and
  Pinotsis, Dimitris and Litvak, Vladimir}]{Friston15}
\textbf{\color{eLifeMediumGrey} Friston KJ}, Bastos AM, Pinotsis D, Litvak V.
\newblock {LFP} and oscillations—what do they tell us?
\newblock Current Opinion in Neurobiology.  2015 Apr; 31:1--6.
\newblock
  \urlprefix\url{http://www.sciencedirect.com/science/article/pii/S0959438814001056},
  \href{10.1016/j.conb.2014.05.004}{\doiprefix 10.1016/j.conb.2014.05.004}.

\bibitem[{Gidon and Segev(2012)Gidon, Albert and Segev, Idan}]{Segev12}
\textbf{\color{eLifeMediumGrey} Gidon A}, Segev I.
\newblock Principles {Governing} the {Operation} of {Synaptic} {Inhibition} in
  {Dendrites}.
\newblock Neuron.  2012 Jul; 75(2):330--341.
\newblock
  \urlprefix\url{http://www.cell.com/neuron/abstract/S0896-6273(12)00481-3},
  \href{10.1016/j.neuron.2012.05.015}{\doiprefix 10.1016/j.neuron.2012.05.015}.

\bibitem[{Gillies et~al.(2002)Gillies, M. J. and Traub, R. D. and LeBeau, F. E.
  N. and Davies, C. H. and Gloveli, T. and Buhl, E. H. and Whittington, M.
  A.}]{gillies_model_2002}
\textbf{\color{eLifeMediumGrey} Gillies MJ}, Traub RD, LeBeau FEN, Davies CH,
  Gloveli T, Buhl EH, et~al.
\newblock A {Model} of {Atropine}-{Resistant} {Theta} {Oscillations} in {Rat}
  {Hippocampal} {Area} {CA}1.
\newblock The Journal of Physiology.  2002 Sep; 543(3):779--793.
\newblock \href{10.1113/jphysiol.2002.024588}{\doiprefix
  10.1113/jphysiol.2002.024588}.

\bibitem[{Goutagny et~al.(2009)Goutagny, Romain and Jackson, Jesse and
  Williams, Sylvain}]{Goutagny9}
\textbf{\color{eLifeMediumGrey} Goutagny R}, Jackson J, Williams S.
\newblock Self-generated theta oscillations in the hippocampus.
\newblock Nature Neuroscience.  2009 Dec; 12(12):1491--1493.
\newblock \href{10.1038/nn.2440}{\doiprefix 10.1038/nn.2440}.

\bibitem[{Hagen et~al.(2016)Hagen, Espen and Dahmen, David and Stavrinou, Maria
  L. and Lindén, Henrik and Tetzlaff, Tom and van Albada, Sacha J. and Grün,
  Sonja and Diesmann, Markus and Einevoll, Gaute T.}]{hagen_hybrid_2016}
\textbf{\color{eLifeMediumGrey} Hagen E}, Dahmen D, Stavrinou ML, Lindén H,
  Tetzlaff T, van Albada SJ, et~al.
\newblock Hybrid {Scheme} for {Modeling} {Local} {Field} {Potentials} from
  {Point}-{Neuron} {Networks}.
\newblock Cerebral Cortex (New York, NY: 1991).  2016 Dec; 26(12):4461--4496.
\newblock \href{10.1093/cercor/bhw237}{\doiprefix 10.1093/cercor/bhw237}.

\bibitem[{Hattori et~al.(2017)Hattori, Ryoma and Kuchibhotla, Kishore V. and
  Froemke, Robert C. and Komiyama, Takaki}]{Hattori17}
\textbf{\color{eLifeMediumGrey} Hattori R}, Kuchibhotla KV, Froemke RC,
  Komiyama T.
\newblock Functions and dysfunctions of neocortical inhibitory neuron subtypes.
\newblock Nature Neuroscience.  2017 Sep; 20(9):1199--1208.
\newblock \href{10.1038/nn.4619}{\doiprefix 10.1038/nn.4619}.

\bibitem[{Herreras(2016)Herreras, Oscar}]{Herreras16}
\textbf{\color{eLifeMediumGrey} Herreras O}.
\newblock Local {Field} {Potentials}: {Myths} and {Misunderstandings}.
\newblock Frontiers in Neural Circuits.  2016; 10.
\newblock \href{10.3389/fncir.2016.00101}{\doiprefix 10.3389/fncir.2016.00101}.

\bibitem[{Huh et~al.(2016)Huh, Carey Y. L. and Amilhon, Bénédicte and
  Ferguson, Katie A. and Manseau, Frédéric and Torres-Platas, Susana G. and
  Peach, John P. and Scodras, Stephanie and Mechawar, Naguib and Skinner,
  Frances K. and Williams, Sylvain}]{Huh16}
\textbf{\color{eLifeMediumGrey} Huh CYL}, Amilhon B, Ferguson KA, Manseau F,
  Torres-Platas SG, Peach JP, et~al.
\newblock Excitatory {Inputs} {Determine} {Phase}-{Locking} {Strength} and
  {Spike}-{Timing} of {CA}1 {Stratum} {Oriens}/{Alveus} {Parvalbumin} and
  {Somatostatin} {Interneurons} during {Intrinsically} {Generated}
  {Hippocampal} {Theta} {Rhythm}.
\newblock The Journal of Neuroscience.  2016 Jun; 36(25):6605--6622.
\newblock \href{10.1523/JNEUROSCI.3951-13.2016}{\doiprefix
  10.1523/JNEUROSCI.3951-13.2016}.

\bibitem[{Hummos and Nair(2017)Hummos, Ali and Nair, Satish
  S.}]{hummos_integrative_2017}
\textbf{\color{eLifeMediumGrey} Hummos A}, Nair SS.
\newblock An integrative model of the intrinsic hippocampal theta rhythm.
\newblock PLOS ONE.  2017 Aug; 12(8):e0182648.
\newblock \href{10.1371/journal.pone.0182648}{\doiprefix
  10.1371/journal.pone.0182648}.

\bibitem[{Hyafil et~al.(2015)Hyafil, Alexandre and Giraud, Anne-Lise and
  Fontolan, Lorenzo and Gutkin, Boris}]{Hyafil15}
\textbf{\color{eLifeMediumGrey} Hyafil A}, Giraud AL, Fontolan L, Gutkin B.
\newblock Neural {Cross}-{Frequency} {Coupling}: {Connecting} {Architectures},
  {Mechanisms}, and {Functions}.
\newblock Trends in Neurosciences.  2015 Nov; 38(11):725--740.
\newblock
  \urlprefix\url{http://www.sciencedirect.com/science/article/pii/S0166223615002088},
  \href{10.1016/j.tins.2015.09.001}{\doiprefix 10.1016/j.tins.2015.09.001}.

\bibitem[{Izhikevich(2003)Izhikevich, E. M.}]{Izhikevich03}
\textbf{\color{eLifeMediumGrey} Izhikevich EM}.
\newblock Simple model of spiking neurons.
\newblock IEEE Transactions on Neural Networks.  2003 Nov; 14(6):1569--1572.
\newblock \href{10.1109/TNN.2003.820440}{\doiprefix 10.1109/TNN.2003.820440}.

\bibitem[{Kepecs and Fishell(2014)Kepecs, Adam and Fishell, Gordon}]{Kepecs14}
\textbf{\color{eLifeMediumGrey} Kepecs A}, Fishell G.
\newblock Interneuron cell types are fit to function.
\newblock Nature.  2014 Jan; 505(7483):318--326.
\newblock
  \urlprefix\url{http://www.nature.com.myaccess.library.utoronto.ca/nature/journal/v505/n7483/full/nature12983.html?WT.ec_id=NATURE-20140116#outlook},
  \href{10.1038/nature12983}{\doiprefix 10.1038/nature12983}.

\bibitem[{Klausberger and Somogyi(2008)Klausberger, Thomas and Somogyi,
  Peter}]{Klausberger08}
\textbf{\color{eLifeMediumGrey} Klausberger T}, Somogyi P.
\newblock Neuronal {Diversity} and {Temporal} {Dynamics}: {The} {Unity} of
  {Hippocampal} {Circuit} {Operations}.
\newblock Science.  2008 Jul; 321(5885):53 --57.
\newblock
  \urlprefix\url{http://www.sciencemag.org/content/321/5885/53.abstract},
  \href{10.1126/science.1149381}{\doiprefix 10.1126/science.1149381}.

\bibitem[{Le\~ao et~al.(2012)Le\~ao, Richardson N. and Mikulovic, Sanja and
  Leão, Katarina E. and Munguba, Hermany and Gezelius, Henrik and Enjin,
  Anders and Patra, Kalicharan and Eriksson, Anders and Loew, Leslie M. and
  Tort, Adriano B. L. and Kullander, Klas}]{Leao12}
\textbf{\color{eLifeMediumGrey} Le\~ao RN}, Mikulovic S, Leão KE, Munguba H,
  Gezelius H, Enjin A, et~al.
\newblock {OLM} interneurons differentially modulate {CA}3 and entorhinal
  inputs to hippocampal {CA}1 neurons.
\newblock Nature Neuroscience.  2012; 15(11):1524--1530.
\newblock \href{10.1038/nn.3235}{\doiprefix 10.1038/nn.3235}.

\bibitem[{Lindén et~al.(2014)Lindén, Henrik and Hagen, Espen and Leski,
  Szymon and Norheim, Eivind S. and Pettersen, Klas H. and Einevoll, Gaute
  T.}]{linden2014}
\textbf{\color{eLifeMediumGrey} Lindén H}, Hagen E, Leski S, Norheim ES,
  Pettersen KH, Einevoll GT.
\newblock {LFPy}: a tool for biophysical simulation of extracellular potentials
  generated by detailed model neurons.
\newblock Frontiers in Neuroinformatics.  2014; 7:41.
\newblock \href{10.3389/fninf.2013.00041}{\doiprefix 10.3389/fninf.2013.00041}.

\bibitem[{Lindén et~al.(2010)Lindén, Henrik and Pettersen, Klas H. and
  Einevoll, Gaute T.}]{Linden11}
\textbf{\color{eLifeMediumGrey} Lindén H}, Pettersen KH, Einevoll GT.
\newblock Intrinsic dendritic filtering gives low-pass power % spectra of local
  field potentials.
\newblock Journal of Computational Neuroscience.  2010 Dec; 29(3):423--444.
\newblock \href{10.1007/s10827-010-0245-4}{\doiprefix
  10.1007/s10827-010-0245-4}.

\bibitem[{Loken et~al.(2010)Loken, C and Gruner, D and Groer, L and Peltier, R
  and Bunn, N and Craig, M and Henriques, T and Dempsey, J and Yu, C H and
  Chen, J and Dursi, J and Chong, J and Northrup, S and Pinto, J and Knecht, N
  and Van Zon, R}]{Scinet}
\textbf{\color{eLifeMediumGrey} Loken C}, Gruner D, Groer L, Peltier R, Bunn N,
  Craig M, et~al.
\newblock SciNet: Lessons learned from building a power-efficient top-20 system
  and data centre.
\newblock Journal of Physics: Conference Series.  2010; 256:012026.

\bibitem[{López-Aguado et~al.(2001)López-Aguado, L and Ibarz, J. M and
  Herreras, O}]{Lopez01}
\textbf{\color{eLifeMediumGrey} López-Aguado L}, Ibarz JM, Herreras O.
\newblock Activity-dependent changes of tissue resistivity in the {CA}1 region
  in vivo are layer-specific: modulation of evoked potentials.
\newblock Neuroscience.  2001 Dec; 108(2):249--262.
\newblock \href{10.1016/S0306-4522(01)00417-1}{\doiprefix
  10.1016/S0306-4522(01)00417-1}.

\bibitem[{Maccaferri(2005)Maccaferri, Gianmaria}]{Maccaferri5}
\textbf{\color{eLifeMediumGrey} Maccaferri G}.
\newblock Stratum oriens horizontal interneurone diversity and hippocampal
  network dynamics.
\newblock The Journal of Physiology.  2005 Jan; 562(Pt 1):73--80.
\newblock \urlprefix\url{http://www.ncbi.nlm.nih.gov/pubmed/15498801},
  \href{10.1113/jphysiol.2004.077081}{\doiprefix 10.1113/jphysiol.2004.077081}.

\bibitem[{Maccaferri et~al.(2000)Maccaferri, Gianmaria and David, J. and
  Roberts, B. and Szucs, Peter and Cottingham, Carol A. and Somogyi,
  Peter}]{Maccaferri00}
\textbf{\color{eLifeMediumGrey} Maccaferri G}, David J, Roberts B, Szucs P,
  Cottingham CA, Somogyi P.
\newblock Cell surface domain specific postsynaptic currents evoked by
  identified {GABAergic} neurones in rat hippocampus in vitro.
\newblock The Journal of Physiology.  2000 Apr; 524(1):91--116.
\newblock
  \urlprefix\url{http://onlinelibrary.wiley.com.myaccess.library.utoronto.ca/doi/10.1111/j.1469-7793.2000.t01-3-00091.x/abstract},
  \href{10.1111/j.1469-7793.2000.t01-3-00091.x}{\doiprefix
  10.1111/j.1469-7793.2000.t01-3-00091.x}.

\bibitem[{Makarova et~al.(2011)Makarova, Julia and Ibarz, Jose M. and Makarov,
  Valeri A. and Benito, Nuria and Herreras, Oscar}]{Makarova11}
\textbf{\color{eLifeMediumGrey} Makarova J}, Ibarz JM, Makarov VA, Benito N,
  Herreras O.
\newblock Parallel {Readout} of {Pathway}-{Specific} {Inputs} to {Laminated}
  {Brain} {Structures}.
\newblock Frontiers in Systems Neuroscience.  2011; 5.
\newblock
  \urlprefix\url{http://www.frontiersin.org/articles/10.3389/fnsys.2011.00077/full},
  \href{10.3389/fnsys.2011.00077}{\doiprefix 10.3389/fnsys.2011.00077}.

\bibitem[{Migliore and Migliore(2012)Migliore, Michele and Migliore,
  Rosanna}]{Migliore12}
\textbf{\color{eLifeMediumGrey} Migliore M}, Migliore R.
\newblock Know {Your} {Current} {I} h : {Interaction} with a {Shunting}
  {Current} {Explains} the {Puzzling} {Effects} of {Its} {Pharmacological} or
  {Pathological} {Modulations}.
\newblock PLOS ONE.  2012 May; 7(5):e36867.
\newblock
  \urlprefix\url{http://journals.plos.org/plosone/article?id=10.1371/journal.pone.0036867},
  \href{10.1371/journal.pone.0036867}{\doiprefix 10.1371/journal.pone.0036867}.

\bibitem[{Ness et~al.(2016)Ness, Torbjørn V and Remme, Michiel W H and
  Einevoll, Gaute T}]{Ness16}
\textbf{\color{eLifeMediumGrey} Ness TV}, Remme MWH, Einevoll GT.
\newblock Active subthreshold dendritic conductances shape the local field
  potential.
\newblock The Journal of Physiology.  2016 Apr; p. 3809—3825.
\newblock
  \urlprefix\url{http://onlinelibrary.wiley.com.myaccess.library.utoronto.ca/doi/10.1113/JP272022/abstract},
  \href{10.1113/JP272022}{\doiprefix 10.1113/JP272022}.

\bibitem[{Neymotin et~al.(2011)Neymotin, Samuel A. and Lazarewicz, Maciej T.
  and Sherif, Mohamed and Contreras, Diego and Finkel, Leif H. and Lytton,
  William W.}]{neymotin_ketamine_2011}
\textbf{\color{eLifeMediumGrey} Neymotin SA}, Lazarewicz MT, Sherif M,
  Contreras D, Finkel LH, Lytton WW.
\newblock Ketamine {Disrupts} {Theta} {Modulation} of {Gamma} in a {Computer}
  {Model} of {Hippocampus}.
\newblock The Journal of Neuroscience.  2011; 31(32):11733 --11743.
\newblock \href{10.1523/JNEUROSCI.0501-11.2011}{\doiprefix
  10.1523/JNEUROSCI.0501-11.2011}.

\bibitem[{Nicholson and Freeman(1975)Nicholson, C. and Freeman, J.
  A.}]{NicholsonFreeman75}
\textbf{\color{eLifeMediumGrey} Nicholson C}, Freeman JA.
\newblock Theory of current source-density analysis and determination of
  conductivity tensor for anuran cerebellum.
\newblock Journal of Neurophysiology.  1975 Mar; 38(2):356--368.
\newblock
  \urlprefix\url{http://www.physiology.org/doi/abs/10.1152/jn.1975.38.2.356},
  \href{10.1152/jn.1975.38.2.356}{\doiprefix 10.1152/jn.1975.38.2.356}.

\bibitem[{Nunez and Srinivasan(2006)Nunez, Paul L. and Srinivasan,
  Ramesh}]{Nunez6}
\textbf{\color{eLifeMediumGrey} Nunez PL}, Srinivasan R.
\newblock Electric {Fields} of the {Brain}: {The} {Neurophysics} of {EEG}.
\newblock Oxford University Press; 2006.

\bibitem[{Pettersen et~al.(2012)Pettersen, K H and Lindén, H and Dale, A M and
  Einevoll, G T}]{Pettersen10}
\textbf{\color{eLifeMediumGrey} Pettersen KH}, Lindén H, Dale AM, Einevoll GT.
\newblock Extracellular spikes and {CSD}.
\newblock In: Brette R, Destexhe A, editors. \emph{Handbook of Neural Activity
  Measurement} Cambridge University Press; 2012.p. 92--135.

\bibitem[{Potworowski et~al.(2012)Potworowski, J and Jakuczun, W and
  \L{}\d{e}ski, S and Wójcik, D K}]{Potworowski12}
\textbf{\color{eLifeMediumGrey} Potworowski J}, Jakuczun W, \L{}\d{e}ski S,
  Wójcik DK.
\newblock Kernel Current Source Density Method.
\newblock Neural Computation.  2012; 24:541 — 575.

\bibitem[{Reimann et~al.(2013)Reimann, Michael W. and Anastassiou, Costas A.
  and Perin, Rodrigo and Hill, Sean L. and Markram, Henry and Koch,
  Christof}]{Reimann13}
\textbf{\color{eLifeMediumGrey} Reimann MW}, Anastassiou CA, Perin R, Hill SL,
  Markram H, Koch C.
\newblock A {Biophysically} {Detailed} {Model} of {Neocortical} {Local} {Field}
  {Potentials} {Predicts} the {Critical} {Role} of {Active} {Membrane}
  {Currents}.
\newblock Neuron.  2013 Jul; 79(2):375--390.
\newblock
  \urlprefix\url{http://www.sciencedirect.com/science/article/pii/S0896627313004431},
  \href{10.1016/j.neuron.2013.05.023}{\doiprefix 10.1016/j.neuron.2013.05.023}.

\bibitem[{Scheffer-Teixeira and Tort(2016)Scheffer-Teixeira, Robson and Tort,
  Adriano BL}]{Scheffer16}
\textbf{\color{eLifeMediumGrey} Scheffer-Teixeira R}, Tort AB.
\newblock On cross-frequency phase-phase coupling between theta and gamma
  oscillations in the hippocampus.
\newblock eLife.  2016 Dec; 5:e20515.
\newblock \urlprefix\url{https://elifesciences.org/content/5/e20515v2},
  \href{10.7554/eLife.20515}{\doiprefix 10.7554/eLife.20515}.

\bibitem[{Schomburg et~al.(2012)Schomburg, Erik W. and Anastassiou, Costas A.
  and Buzsáki, György and Koch, Christof}]{Schomburg12}
\textbf{\color{eLifeMediumGrey} Schomburg EW}, Anastassiou CA, Buzsáki G, Koch
  C.
\newblock The {Spiking} {Component} of {Oscillatory} {Extracellular}
  {Potentials} in the {Rat} {Hippocampus}.
\newblock The Journal of Neuroscience.  2012 Aug; 32(34):11798--11811.
\newblock \urlprefix\url{http://www.jneurosci.org/content/32/34/11798},
  \href{10.1523/JNEUROSCI.0656-12.2012}{\doiprefix
  10.1523/JNEUROSCI.0656-12.2012}.

\bibitem[{Siegle and Wilson(2014)Siegle, Joshua H. and Wilson, Matthew
  A.}]{Siegle14}
\textbf{\color{eLifeMediumGrey} Siegle JH}, Wilson MA.
\newblock Enhancement of encoding and retrieval functions through theta
  phase-specific manipulation of hippocampus.
\newblock eLife.  2014 Jul; 3:e03061.
\newblock \href{10.7554/eLife.03061}{\doiprefix 10.7554/eLife.03061}.

\bibitem[{Soltesz and Losonczy(2018)Soltesz, I. and Losonczy,
  A.}]{soltesz_ca1_2018}
\textbf{\color{eLifeMediumGrey} Soltesz I}, Losonczy A.
\newblock {CA}1 pyramidal cell diversity enabling parallel information
  processing in the hippocampus.
\newblock Nature neuroscience.  2018 Apr; 21(4):484--493.
\newblock \urlprefix\url{http://europepmc.org/abstract/med/29593317},
  \href{10.1038/s41593-018-0118-0}{\doiprefix 10.1038/s41593-018-0118-0}.

\bibitem[{Spruston(2008)Spruston, Nelson}]{Spruston8}
\textbf{\color{eLifeMediumGrey} Spruston N}.
\newblock Pyramidal neurons: dendritic structure and synaptic integration.
\newblock Nature Reviews Neuroscience.  2008 Mar; 9(3):206--221.
\newblock
  \urlprefix\url{http://www.nature.com.myaccess.library.utoronto.ca/nrn/journal/v9/n3/full/nrn2286.html},
  \href{10.1038/nrn2286}{\doiprefix 10.1038/nrn2286}.

\bibitem[{Srinivas et~al.(2017)Srinivas, Kalyan V. and Buss, Eric W. and Sun,
  Qian and Santoro, Bina and Takahashi, Hiroto and Nicholson, Daniel A. and
  Siegelbaum, Steven A.}]{Srinivas17}
\textbf{\color{eLifeMediumGrey} Srinivas KV}, Buss EW, Sun Q, Santoro B,
  Takahashi H, Nicholson DA, et~al.
\newblock The {Dendrites} of {CA}2 and {CA}1 {Pyramidal} {Neurons}
  {Differentially} {Regulate} {Information} {Flow} in the
  {Cortico}-{Hippocampal} {Circuit}.
\newblock Journal of Neuroscience.  2017 Mar; 37(12):3276--3293.
\newblock
  \urlprefix\url{http://www.jneurosci.org.myaccess.library.utoronto.ca/content/37/12/3276},
  \href{10.1523/JNEUROSCI.2219-16.2017}{\doiprefix
  10.1523/JNEUROSCI.2219-16.2017}.

\bibitem[{Takács et~al.(2012)Takács, Virág T. and Klausberger, Thomas and
  Somogyi, Peter and Freund, Tamás F. and Gulyás, Attila I.}]{Takacs12}
\textbf{\color{eLifeMediumGrey} Takács VT}, Klausberger T, Somogyi P, Freund
  TF, Gulyás AI.
\newblock Extrinsic and local glutamatergic inputs of the rat hippocampal {CA}1
  area differentially innervate pyramidal cells and interneurons.
\newblock Hippocampus.  2012 Jun; 22(6):1379--1391.
\newblock
  \urlprefix\url{http://onlinelibrary.wiley.com/doi/10.1002/hipo.20974/abstract},
  \href{10.1002/hipo.20974}{\doiprefix 10.1002/hipo.20974}.

\bibitem[{Tendler and Wagner(2015)Tendler, Alex and Wagner,
  Shlomo}]{tendler_different_2015}
\textbf{\color{eLifeMediumGrey} Tendler A}, Wagner S.
\newblock Different types of theta rhythmicity are induced by social and
  fearful stimuli in a network associated with social memory.
\newblock eLife.  2015 Feb; 4:e03614.
\newblock \href{10.7554/eLife.03614}{\doiprefix 10.7554/eLife.03614}.

\bibitem[{Wilson et~al.(2015)Wilson, Matthew A and Varela, Carmen and Remondes,
  Miguel}]{Wilson15}
\textbf{\color{eLifeMediumGrey} Wilson MA}, Varela C, Remondes M.
\newblock Phase organization of network computations.
\newblock Current Opinion in Neurobiology.  2015 Apr; 31:250--253.
\newblock
  \urlprefix\url{http://www.sciencedirect.com/science/article/pii/S0959438814002475},
  \href{10.1016/j.conb.2014.12.011}{\doiprefix 10.1016/j.conb.2014.12.011}.

\bibitem[{Winson(1978)Winson, J.}]{Winson78}
\textbf{\color{eLifeMediumGrey} Winson J}.
\newblock Loss of hippocampal theta rhythm results in spatial memory deficit in
  the rat.
\newblock Science.  1978 Jul; 201(4351):160--163.
\newblock \urlprefix\url{http://science.sciencemag.org/content/201/4351/160},
  \href{10.1126/science.663646}{\doiprefix 10.1126/science.663646}.

\bibitem[{Łęski et~al.(2013)Łęski, Szymon and Lindén, Henrik and Tetzlaff,
  Tom and Pettersen, Klas H. and Einevoll, Gaute T.}]{Leski13}
\textbf{\color{eLifeMediumGrey} Łęski S}, Lindén H, Tetzlaff T, Pettersen
  KH, Einevoll GT.
\newblock Frequency {Dependence} of {Signal} {Power} and {Spatial} {Reach} of
  the {Local} {Field} {Potential}.
\newblock PLoS Comput Biol.  2013 Jul; 9(7):e1003137.
\newblock \urlprefix\url{http://dx.doi.org/10.1371/journal.pcbi.1003137},
  \href{10.1371/journal.pcbi.1003137}{\doiprefix 10.1371/journal.pcbi.1003137}.

\end{thebibliography}
