# Supplementary material for: Deciphering the Contribution of Oriens-Lacunosum/Moleculare (OLM) Cells to Intrinsic θ Rhythms Using Biophysical Local Field Potential (LFP) Models
Source: eNeuro. 2018 Sep 4;5(4):ENEURO.0146-18.2018. doi: 10.1523/ENEURO.0146-18.2018 (PMC6140113; doi:10.1523/ENEURO.0146-18.2018)
Supplement: Supplementary file 1 — Supplementary latex zip. Download supplement 1, ZIP file [file sup_enu-eN-NWR-0146-18-s01.zip › ms_latex_final/MAIN_new.blg]

This is BibTeX, Version 0.99d (TeX Live 2016/Debian)
Capacity: max_strings=100000, hash_size=100000, hash_prime=85009
The top-level auxiliary file: MAIN_new.aux
The style file: vancouver-elife.bst
Database file #1: Refs_new.bib
Warning--I'm ignoring Siegle14's extra "doi" field
--line 267 of file Refs_new.bib
You're missing a field name---line 836 of file Refs_new.bib
 : 
 : %title = {MATLAB 8.0 and Statistics Toolbox 8.1, The MathWorks, %Inc., Natick, Massachusetts, USA.}
(Error may have been on previous line)
I'm skipping whatever remains of this entry
Reallocated wiz_functions (elt_size=4) to 6000 items from 3000.
You've used 61 entries,
            3492 wiz_defined-function locations,
            1180 strings with 20930 characters,
and the built_in function-call counts, 148045 in all, are:
= -- 19074
> -- 1377
< -- 28
+ -- 769
- -- 444
* -- 13246
:= -- 16414
add.period$ -- 236
call.type$ -- 61
change.case$ -- 478
chr.to.int$ -- 61
cite$ -- 61
duplicate$ -- 13777
empty$ -- 13208
format.name$ -- 592
if$ -- 33765
int.to.chr$ -- 1
int.to.str$ -- 1
missing$ -- 680
newline$ -- 364
num.names$ -- 185
pop$ -- 1230
preamble$ -- 1
purify$ -- 474
quote$ -- 0
skip$ -- 1078
stack$ -- 0
substring$ -- 26630
swap$ -- 1675
text.length$ -- 2
text.prefix$ -- 0
top$ -- 0
type$ -- 537
warning$ -- 0
while$ -- 666
width$ -- 0
write$ -- 930
(There was 1 error message)
