# Supplementary material for: Deciphering the Contribution of Oriens-Lacunosum/Moleculare (OLM) Cells to Intrinsic θ Rhythms Using Biophysical Local Field Potential (LFP) Models
Source: eNeuro. 2018 Sep 4;5(4):ENEURO.0146-18.2018. doi: 10.1523/ENEURO.0146-18.2018 (PMC6140113; doi:10.1523/ENEURO.0146-18.2018)
Supplement: Supplementary file 1 — Supplementary latex zip. Download supplement 1, ZIP file [file sup_enu-eN-NWR-0146-18-s01.zip › ms_latex_final/MAIN_new.fdb_latexmk]

# Fdb version 3
["bibtex MAIN_new"] 1527704963 "MAIN_new.aux" "MAIN_new.bbl" "MAIN_new" 1527704968
  "./vancouver-elife.bst" 1527687241 36573 fb516b80ea754b30b245a3b368dd0c4a ""
  "MAIN_new.aux" 1527704968 31512 214168a42b617729efe4864e70d3ec7f ""
  "MAIN_new.bcf" 0 -1 0 ""
  "Refs_new.bib" 1527687241 28761 46af430a29209e416ec401ed81155b54 ""
  (generated)
  "MAIN_new.blg"
  "MAIN_new.bbl"
["pdflatex"] 1527704963 "MAIN_new.tex" "MAIN_new.pdf" "MAIN_new" 1527704968
  "/etc/texmf/web2c/texmf.cnf" 1515831263 475 c0e671620eb5563b2130f56340a5fde8 ""
  "/usr/share/texlive/texmf-dist/fonts/enc/dvips/opensans/opensans-01.enc" 1322694030 3294 a5b3bfab503121e0ee00f4c03e6030bf ""
  "/usr/share/texlive/texmf-dist/fonts/enc/dvips/opensans/opensans-02.enc" 1322694030 3713 0bfaecfd797b8ac7b45962588f782267 ""
  "/usr/share/texlive/texmf-dist/fonts/enc/dvips/opensans/opensans-03.enc" 1322694030 3639 c4bdda7cbfd557cb725510cb5edb8739 ""
  "/usr/share/texlive/texmf-dist/fonts/enc/dvips/opensans/opensans-04.enc" 1322694030 3605 60b44bb3c416ade35b1c003aeada3d4e ""
  "/usr/share/texlive/texmf-dist/fonts/map/fontname/texfonts.map" 1272929888 3287 e6b82fe08f5336d4d5ebc73fb1152e87 ""
  "/usr/share/texlive/texmf-dist/fonts/tfm/jknappen/ec/ecrm0900.tfm" 1136768653 3584 d3d8ac8b25ca19c0a40b86a5db1e8ccc ""
  "/usr/share/texlive/texmf-dist/fonts/tfm/public/cm/cmr9.tfm" 1136768653 1292 6b21b9c2c7bebb38aa2273f7ca0fb3af ""
  "/usr/share/texlive/texmf-dist/fonts/tfm/public/opensans/OpenSans-Bold-01.tfm" 1314397505 1564 3d415477fec349cbaf75353dc89724a3 ""
  "/usr/share/texlive/texmf-dist/fonts/tfm/public/opensans/OpenSans-Bold-02.tfm" 1314397505 1716 d05bb83ea5b13f45c5ea9848e3e10292 ""
  "/usr/share/texlive/texmf-dist/fonts/tfm/public/opensans/OpenSans-Bold-03.tfm" 1314397505 1872 f03d6e6434f7d7b92ed615f64349acf0 ""
  "/usr/share/texlive/texmf-dist/fonts/tfm/public/opensans/OpenSans-Bold-04.tfm" 1314397505 1112 90486db52b3b98e6f255e53e8911b835 ""
  "/usr/share/texlive/texmf-dist/fonts/tfm/public/opensans/OpenSans-Bold-t1.tfm" 1314397505 13452 c1b9bd02e0f2c593d3a674a052464704 ""
  "/usr/share/texlive/texmf-dist/fonts/tfm/public/opensans/OpenSans-BoldItalic-01.tfm" 1314397505 1816 0556cc12320ce2eb1df0fda2bdc17583 ""
  "/usr/share/texlive/texmf-dist/fonts/tfm/public/opensans/OpenSans-BoldItalic-02.tfm" 1314397505 1928 e77d05c87b66fc438351b37ba37e52ed ""
  "/usr/share/texlive/texmf-dist/fonts/tfm/public/opensans/OpenSans-BoldItalic-03.tfm" 1314397505 2024 827830ff770a4b1e191b867b944d0856 ""
  "/usr/share/texlive/texmf-dist/fonts/tfm/public/opensans/OpenSans-BoldItalic-04.tfm" 1314397505 1296 01ebabedce88e65a8fc1efc77e3e4108 ""
  "/usr/share/texlive/texmf-dist/fonts/tfm/public/opensans/OpenSans-BoldItalic-t1.tfm" 1314397505 13688 c7d9687df1da19723c2b56130848816a ""
  "/usr/share/texlive/texmf-dist/fonts/tfm/public/opensans/OpenSans-Italic-01.tfm" 1314397505 1808 0ffd0913e387b87dfae3bdf7a4501e93 ""
  "/usr/share/texlive/texmf-dist/fonts/tfm/public/opensans/OpenSans-Italic-02.tfm" 1314397505 1944 20ca3a609c70bda5625ae6a09e8b1a9c ""
  "/usr/share/texlive/texmf-dist/fonts/tfm/public/opensans/OpenSans-Italic-03.tfm" 1314397505 2088 7f719b473e7fd16d54ea3450d3187ab5 ""
  "/usr/share/texlive/texmf-dist/fonts/tfm/public/opensans/OpenSans-Italic-04.tfm" 1314397505 1336 6bc0fb68807c27c7e34c4020b36e055c ""
  "/usr/share/texlive/texmf-dist/fonts/tfm/public/opensans/OpenSans-Italic-t1.tfm" 1314397505 13676 08237010822be4e158d9b5ab5df28912 ""
  "/usr/share/texlive/texmf-dist/fonts/tfm/public/opensans/OpenSans-Regular-01.tfm" 1314397505 1576 4424e01ab9d7fe935cd9e9f4f7a2c7ed ""
  "/usr/share/texlive/texmf-dist/fonts/tfm/public/opensans/OpenSans-Regular-02.tfm" 1314397505 1728 5a756c0876c93e686b721530cbf6ea4e ""
  "/usr/share/texlive/texmf-dist/fonts/tfm/public/opensans/OpenSans-Regular-03.tfm" 1314397505 1844 f8b3b6a8877f2fd8a083759554bf6327 ""
  "/usr/share/texlive/texmf-dist/fonts/tfm/public/opensans/OpenSans-Regular-04.tfm" 1314397505 1116 ab9221cb003e6cc5c3c421bb86843de6 ""
  "/usr/share/texlive/texmf-dist/fonts/tfm/public/opensans/OpenSans-Regular-t1.tfm" 1314397505 13452 7762e5e39e65060a7d5228041e0e4418 ""
  "/usr/share/texlive/texmf-dist/fonts/tfm/public/stix/stix-mathbb.tfm" 1388795362 1628 082e94509983dd1f77a7fdc44f712932 ""
  "/usr/share/texlive/texmf-dist/fonts/tfm/public/stix/stix-mathbbit.tfm" 1388795362 2168 30d194a5875ada3505ad6a8c1bb54dea ""
  "/usr/share/texlive/texmf-dist/fonts/tfm/public/stix/stix-mathcal.tfm" 1388795362 2220 4be0194a42d141b33fa339861ecefc51 ""
  "/usr/share/texlive/texmf-dist/fonts/tfm/public/stix/stix-mathex.tfm" 1388795362 1688 489fb532c51deab26c3df298066f58df ""
  "/usr/share/texlive/texmf-dist/fonts/tfm/public/stix/stix-mathfrak.tfm" 1388795362 1768 da596289b8f971781ec2fb6de90ff57a ""
  "/usr/share/texlive/texmf-dist/fonts/tfm/public/stix/stix-mathit.tfm" 1388795362 2596 a4f4d4c3140489d19337632bb9606bfc ""
  "/usr/share/texlive/texmf-dist/fonts/tfm/public/stix/stix-mathrm-bold.tfm" 1388795362 2352 51bd9695f0569e4c1bde610dbf15aab0 ""
  "/usr/share/texlive/texmf-dist/fonts/tfm/public/stix/stix-mathrm.tfm" 1388795362 4204 1d0ae738a61b3caef3827dded5be7ce9 ""
  "/usr/share/texlive/texmf-dist/fonts/tfm/public/stix/stix-mathscr.tfm" 1388795362 2216 878c5adb7b08e5e5fd53a46a118e846b ""
  "/usr/share/texlive/texmf-dist/fonts/tfm/public/stix/stix-mathsf.tfm" 1388795362 2084 2f1e8b09f7f218e2a7053ef95384ebe1 ""
  "/usr/share/texlive/texmf-dist/fonts/tfm/public/stix/stix-mathsfit.tfm" 1388795362 2560 304766c612fce5d4ce94849df0676616 ""
  "/usr/share/texlive/texmf-dist/fonts/tfm/public/stix/stix-mathtt.tfm" 1388795362 1396 56f228418b8da227ec737e2e8eb165ee ""
  "/usr/share/texlive/texmf-dist/fonts/type1/public/opensans/OpenSans-Bold.pfb" 1322694030 106354 4660a54bb24b1f9448dad4bd3f4e9307 ""
  "/usr/share/texlive/texmf-dist/fonts/type1/public/opensans/OpenSans-BoldItalic.pfb" 1322694030 109574 c8c03b1776f5ead7013e34545dc4283c ""
  "/usr/share/texlive/texmf-dist/fonts/type1/public/opensans/OpenSans-Italic.pfb" 1322694030 106076 3b1a901a4b5a08691c854cf671761df8 ""
  "/usr/share/texlive/texmf-dist/fonts/type1/public/opensans/OpenSans-Regular.pfb" 1322694030 101049 396b689e50d2a41e6f6160a56c0c2621 ""
  "/usr/share/texlive/texmf-dist/fonts/type1/public/stix/stix-mathcal.pfb" 1388795362 63697 54c53ee8b8c43f52d0718f669ed6fb5e ""
  "/usr/share/texlive/texmf-dist/fonts/type1/public/stix/stix-mathex.pfb" 1388795362 26156 d6751631159a7cd0a5d264b2d10a82fe ""
  "/usr/share/texlive/texmf-dist/fonts/type1/public/stix/stix-mathit.pfb" 1388795362 41474 772656494141d29334d3e80c9a859c10 ""
  "/usr/share/texlive/texmf-dist/fonts/type1/public/stix/stix-mathrm.pfb" 1388795362 40662 35fc2ef7e5426524c472184c87cb4d57 ""
  "/usr/share/texlive/texmf-dist/fonts/vf/public/opensans/OpenSans-Bold-t1.vf" 1314397505 1940 fc3b941b803166461b089c39bbc1ce3a ""
  "/usr/share/texlive/texmf-dist/fonts/vf/public/opensans/OpenSans-BoldItalic-t1.vf" 1314397505 1964 db93ebb08a4e5a78bdbba6ab871d6cc9 ""
  "/usr/share/texlive/texmf-dist/fonts/vf/public/opensans/OpenSans-Italic-t1.vf" 1314397505 1948 0b2a3b8e3f9603f33e1eecb6b8335c2c ""
  "/usr/share/texlive/texmf-dist/fonts/vf/public/opensans/OpenSans-Regular-t1.vf" 1314397505 1952 5327c83fcdee1723dd8d6ae1059329c6 ""
  "/usr/share/texlive/texmf-dist/tex/context/base/mkii/supp-pdf.mkii" 1461363279 71627 94eb9990bed73c364d7f53f960cc8c5b ""
  "/usr/share/texlive/texmf-dist/tex/generic/babel-english/english.ldf" 1367878877 6963 2e0cb3d93aa64508bdb0db58ae900d97 ""
  "/usr/share/texlive/texmf-dist/tex/generic/babel/babel.def" 1461448269 50112 8190990703f12b57db0dfe9b839e1e24 ""
  "/usr/share/texlive/texmf-dist/tex/generic/babel/babel.sty" 1461448269 13499 2379954ebbdf3db89eccb32499d2da36 ""
  "/usr/share/texlive/texmf-dist/tex/generic/ifxetex/ifxetex.sty" 1284331290 1458 43ab4710dc82f3edeabecd0d099626b2 ""
  "/usr/share/texlive/texmf-dist/tex/generic/oberdiek/alphalph.sty" 1463608860 11414 787a5683a047fad0e252defd194303f9 ""
  "/usr/share/texlive/texmf-dist/tex/generic/oberdiek/atbegshi.sty" 1465595255 24580 144573175d90c8e36676f97ae1d11ec2 ""
  "/usr/share/texlive/texmf-dist/tex/generic/oberdiek/etexcmds.sty" 1463608860 7612 729a8cc22a1ee0029997c7f74717ae05 ""
  "/usr/share/texlive/texmf-dist/tex/generic/oberdiek/gettitlestring.sty" 1463608860 8237 3b62ef1f7e2c23a328c814b3893bc11f ""
  "/usr/share/texlive/texmf-dist/tex/generic/oberdiek/hobsub-generic.sty" 1465595255 185033 59b2c30c35b665d3e466ed723aa88d38 ""
  "/usr/share/texlive/texmf-dist/tex/generic/oberdiek/hobsub-hyperref.sty" 1465595255 70864 bcd5b216757bd619ae692a151d90085d ""
  "/usr/share/texlive/texmf-dist/tex/generic/oberdiek/ifluatex.sty" 1463608860 7324 2310d1247db0114eb4726807c8837a0e ""
  "/usr/share/texlive/texmf-dist/tex/generic/oberdiek/ifpdf.sty" 1463348357 1226 01a89dfef361f60ae7df13cd2946bc16 ""
  "/usr/share/texlive/texmf-dist/tex/generic/oberdiek/ifvtex.sty" 1463608860 6797 90b7f83b0ad46826bc16058b1e3d48df ""
  "/usr/share/texlive/texmf-dist/tex/generic/oberdiek/infwarerr.sty" 1463608860 8253 473e0e41f9adadb1977e8631b8f72ea6 ""
  "/usr/share/texlive/texmf-dist/tex/generic/oberdiek/intcalc.sty" 1463608860 31642 a4c41403615be8ad3b3f8717061e71b6 ""
  "/usr/share/texlive/texmf-dist/tex/generic/oberdiek/kvdefinekeys.sty" 1463608860 5152 b67a3a964ad9851e095110c854a1d461 ""
  "/usr/share/texlive/texmf-dist/tex/generic/oberdiek/kvsetkeys.sty" 1463608860 14040 ac8866aac45982ac84021584b0abb252 ""
  "/usr/share/texlive/texmf-dist/tex/generic/oberdiek/ltxcmds.sty" 1463608860 18425 5b3c0c59d76fac78978b5558e83c1f36 ""
  "/usr/share/texlive/texmf-dist/tex/generic/oberdiek/pdftexcmds.sty" 1465595255 20115 901306eb5d88a0bb40b00d0ce4448e2f ""
  "/usr/share/texlive/texmf-dist/tex/generic/unicode-data/CaseFolding.txt" 1466630993 78161 e3fbf2f626f10070000fe66f3a2ff5ef ""
  "/usr/share/texlive/texmf-dist/tex/generic/unicode-data/SpecialCasing.txt" 1466630993 16830 fea30f45a2f81ffa474fd984d297e2ea ""
  "/usr/share/texlive/texmf-dist/tex/generic/unicode-data/UnicodeData.txt" 1466630993 1686443 dde25b1cf9bbb4ba1140ac12e4128b0b ""
  "/usr/share/texlive/texmf-dist/tex/latex/amsmath/amsbsy.sty" 1456875012 2210 5c54ab129b848a5071554186d0168766 ""
  "/usr/share/texlive/texmf-dist/tex/latex/amsmath/amsgen.sty" 1456875012 4160 c115536cf8d4ff25aa8c1c9bc4ecb79a ""
  "/usr/share/texlive/texmf-dist/tex/latex/amsmath/amsmath.sty" 1467147727 82033 ff9a037b5bad3f86db2c1a9e5c8160c3 ""
  "/usr/share/texlive/texmf-dist/tex/latex/amsmath/amsopn.sty" 1459635588 4115 318a66090112f3aa3f415aeb6fe8540f ""
  "/usr/share/texlive/texmf-dist/tex/latex/amsmath/amstext.sty" 1456875012 2431 fe3078ec12fc30287f568596f8e0b948 ""
  "/usr/share/texlive/texmf-dist/tex/latex/base/exscale.sty" 1454284088 2439 6a427669230e8504971d439451a87b33 ""
  "/usr/share/texlive/texmf-dist/tex/latex/base/fontenc.sty" 1466892768 4572 491af33437ca0d58d7c6fc841903254d ""
  "/usr/share/texlive/texmf-dist/tex/latex/base/ifthen.sty" 1454284088 5159 a08c9bbd48fc492f15b22e458bef961f ""
  "/usr/share/texlive/texmf-dist/tex/latex/base/inputenc.sty" 1459635588 4732 d63eda807ac82cca2ca8488efd31a966 ""
  "/usr/share/texlive/texmf-dist/tex/latex/base/omsenc.dfu" 1459635588 2004 b59846258a6c54fecbe43d981c7a8310 ""
  "/usr/share/texlive/texmf-dist/tex/latex/base/ot1enc.dfu" 1459635588 3181 f6d8c97e5b5009a3b4a1e34490b9aa0d ""
  "/usr/share/texlive/texmf-dist/tex/latex/base/t1enc.def" 1466892768 10007 f99a4aa1774581d2f64e8a8f663c4c2a ""
  "/usr/share/texlive/texmf-dist/tex/latex/base/t1enc.dfu" 1459635588 11059 f4f43783cf4a8ffee1b201d897840536 ""
  "/usr/share/texlive/texmf-dist/tex/latex/base/textcomp.sty" 1466892768 16155 1316b351af259c7c28dcfb26e27d844e ""
  "/usr/share/texlive/texmf-dist/tex/latex/base/ts1cmr.fd" 1454284088 2217 d274654bda1292013bdf48d5f720a495 ""
  "/usr/share/texlive/texmf-dist/tex/latex/base/ts1enc.def" 1454284088 7767 aa88823823f5e767d79ea1166ab1ae74 ""
  "/usr/share/texlive/texmf-dist/tex/latex/base/ts1enc.dfu" 1459635588 4919 979e338591a58737681262cb4f7ab471 ""
  "/usr/share/texlive/texmf-dist/tex/latex/base/utf8.def" 1459635588 7784 02e454c0f50491e8730511d8fcc96a47 ""
  "/usr/share/texlive/texmf-dist/tex/latex/beamer/translator/dicts/translator-basic-dictionary/translator-basic-dictionary-English.dict" 1279125320 3435 0a4d096dde3f8fe682c2aedd33b8137d ""
  "/usr/share/texlive/texmf-dist/tex/latex/beamer/translator/translator-language-mappings.tex" 1338588496 5067 f1bb98f63e0761f897f48a159127fbb6 ""
  "/usr/share/texlive/texmf-dist/tex/latex/beamer/translator/translator.sty" 1356734651 3824 9ccc2efa439cf13750315a0f20d4f691 ""
  "/usr/share/texlive/texmf-dist/tex/latex/booktabs/booktabs.sty" 1462233275 5869 94335281ffcab47f341cf07ea8220e30 ""
  "/usr/share/texlive/texmf-dist/tex/latex/caption/caption.sty" 1456094605 66233 8b81cfab95a1f8fc2f0f6c89415b087a ""
  "/usr/share/texlive/texmf-dist/tex/latex/caption/caption3.sty" 1465747931 64866 1ea74c5f2d1685881497f021b8f186b2 ""
  "/usr/share/texlive/texmf-dist/tex/latex/caption/newfloat.sty" 1442533747 24165 13229d12403224f3a2eb04f7a3ded724 ""
  "/usr/share/texlive/texmf-dist/tex/latex/changepage/changepage.sty" 1256071977 4523 a9044e2dc40e764dac60d2acda7ae919 ""
  "/usr/share/texlive/texmf-dist/tex/latex/chemgreek/chemgreek.sty" 1455236717 46904 594cff0ca843d0e0dfd7b01ec8f2a7bd ""
  "/usr/share/texlive/texmf-dist/tex/latex/enumitem/enumitem.sty" 1317339792 42666 6fa770e3485520a6a5f2ea7d259c8f8d ""
  "/usr/share/texlive/texmf-dist/tex/latex/etoolbox/etoolbox.sty" 1438639395 41547 7860e623236f5f726a4099bbb7dd89fb ""
  "/usr/share/texlive/texmf-dist/tex/latex/extsizes/extarticle.cls" 1137110130 20602 3112294ba237d94ce4a1502cfef3594f ""
  "/usr/share/texlive/texmf-dist/tex/latex/extsizes/size9.clo" 1137110130 6172 b9daf86befd6903b2699dddbd6fb97c1 ""
  "/usr/share/texlive/texmf-dist/tex/latex/fancyhdr/fancyhdr.sty" 1160175134 20521 e5d13d98d57bd53d4fed3aa61bd29c86 ""
  "/usr/share/texlive/texmf-dist/tex/latex/geometry/geometry.sty" 1284422013 40502 e003406220954b0716679d7928aedd8a ""
  "/usr/share/texlive/texmf-dist/tex/latex/graphics-cfg/color.cfg" 1459978653 1213 620bba36b25224fa9b7e1ccb4ecb76fd ""
  "/usr/share/texlive/texmf-dist/tex/latex/graphics-cfg/graphics.cfg" 1465944070 1224 978390e9c2234eab29404bc21b268d1e ""
  "/usr/share/texlive/texmf-dist/tex/latex/graphics-def/pdftex.def" 1468449179 57848 020e44545ff7e21278b080e3175d3354 ""
  "/usr/share/texlive/texmf-dist/tex/latex/graphics/color.sty" 1468449256 7031 4ca2945c73eec4e726c0da188fbbf50f ""
  "/usr/share/texlive/texmf-dist/tex/latex/graphics/graphics.sty" 1468449256 14539 727a4716746112f20fd860d095ccebd2 ""
  "/usr/share/texlive/texmf-dist/tex/latex/graphics/graphicx.sty" 1428932888 8125 557ab9f1bfa80d369fb45a914aa8a3b4 ""
  "/usr/share/texlive/texmf-dist/tex/latex/graphics/keyval.sty" 1428932888 2594 d18d5e19aa8239cf867fa670c556d2e9 ""
  "/usr/share/texlive/texmf-dist/tex/latex/graphics/trig.sty" 1454284088 3980 0a268fbfda01e381fa95821ab13b6aee ""
  "/usr/share/texlive/texmf-dist/tex/latex/hyperref/hpdftex.def" 1466892657 51978 f1d34923659498bd6d816d7fe15b356e ""
  "/usr/share/texlive/texmf-dist/tex/latex/hyperref/hyperref.sty" 1466892657 233481 0da6f5dacc5df65592ac4c73f69829e5 ""
  "/usr/share/texlive/texmf-dist/tex/latex/hyperref/nameref.sty" 1465687530 12949 81e4e808884a8f0e276b69410e234656 ""
  "/usr/share/texlive/texmf-dist/tex/latex/hyperref/pd1enc.def" 1466892657 14093 b414ff8970a428e35fbcf21703e80980 ""
  "/usr/share/texlive/texmf-dist/tex/latex/l3experimental/l3str/l3flag.sty" 1463350271 3761 4c2b39595765158328595be131cfce6a ""
  "/usr/share/texlive/texmf-dist/tex/latex/l3experimental/l3str/l3regex.sty" 1463350271 98540 ff99fe4fb2a030b9a0ca531a1ee05eaf ""
  "/usr/share/texlive/texmf-dist/tex/latex/l3experimental/l3str/l3str-convert.sty" 1459032961 21868 3c810087be819fce72dca4df4284d06a ""
  "/usr/share/texlive/texmf-dist/tex/latex/l3experimental/l3str/l3tl-analysis.sty" 1459032961 14906 f94e3155ad07331fd9418387db89396b ""
  "/usr/share/texlive/texmf-dist/tex/latex/l3experimental/l3str/l3tl-build.sty" 1463350271 4318 12a22ffd41008d8ac56dc9347dfe562f ""
  "/usr/share/texlive/texmf-dist/tex/latex/l3kernel/expl3-code.tex" 1463608779 689679 e146572371041b15f7f0cb49a6cbc969 ""
  "/usr/share/texlive/texmf-dist/tex/latex/l3kernel/expl3.sty" 1463608779 10238 47b1600390b6a09ec63fa44b042e9805 ""
  "/usr/share/texlive/texmf-dist/tex/latex/l3kernel/l3pdfmode.def" 1463608779 9817 2a0e97b2721dcf8bb2bb608e1d600374 ""
  "/usr/share/texlive/texmf-dist/tex/latex/l3packages/l3keys2e/l3keys2e.sty" 1463608779 5576 439a093596a3c29adc1139f6dd18458b ""
  "/usr/share/texlive/texmf-dist/tex/latex/l3packages/xparse/xparse.sty" 1463608779 61846 f081f1a4b6b2ee9ccff101b890bd41dc ""
  "/usr/share/texlive/texmf-dist/tex/latex/lastpage/lastpage.sty" 1427756658 9922 eb7d00b99f0f5207f71a5cdcbafceac1 ""
  "/usr/share/texlive/texmf-dist/tex/latex/latexconfig/epstopdf-sys.cfg" 1279039959 678 4792914a8f45be57bb98413425e4c7af ""
  "/usr/share/texlive/texmf-dist/tex/latex/latexconfig/hyperref.cfg" 1254097189 235 6031e5765137be07eed51a510b2b8fb7 ""
  "/usr/share/texlive/texmf-dist/tex/latex/lineno/lineno.sty" 1159951381 151738 8cd767481920f0eb785302dacfc87057 ""
  "/usr/share/texlive/texmf-dist/tex/latex/lipsum/lipsum.sty" 1406996843 103491 f3a8d28ba533bcdb24167b15de14ff22 ""
  "/usr/share/texlive/texmf-dist/tex/latex/mdframed/md-frame-0.mdf" 1372030994 24831 326d9f019009ed0c076106fa6cb860fb ""
  "/usr/share/texlive/texmf-dist/tex/latex/mdframed/mdframed.sty" 1372805434 53487 3e997243f47cb3ba8b4c7b8df9c82989 ""
  "/usr/share/texlive/texmf-dist/tex/latex/mhchem/mhchem.sty" 1470782381 133593 7a6737dc5a837d8f7c48ee255558fa15 ""
  "/usr/share/texlive/texmf-dist/tex/latex/microtype/microtype-pdftex.def" 1463263853 48982 d8c72e573bef8eeafd6f6f2c02732cc4 ""
  "/usr/share/texlive/texmf-dist/tex/latex/microtype/microtype.cfg" 1463263853 23387 9deaa7c030891bce421bba5f9c5433a7 ""
  "/usr/share/texlive/texmf-dist/tex/latex/microtype/microtype.sty" 1463263853 69336 602ce3b04d564c4a68a410d44eb7653e ""
  "/usr/share/texlive/texmf-dist/tex/latex/natbib/natbib.sty" 1471618383 45458 f1c6cb3edd91174e966cbbaf88993bcf ""
  "/usr/share/texlive/texmf-dist/tex/latex/needspace/needspace.sty" 1364856750 852 0e34dbb72efc69fa07602405ad95585e ""
  "/usr/share/texlive/texmf-dist/tex/latex/newfile/newfile.sty" 1252026130 6769 511c4ff0af865b1f6c86cc16e9e69d87 ""
  "/usr/share/texlive/texmf-dist/tex/latex/oberdiek/auxhook.sty" 1463608860 3834 4363110eb0ef1eb2b71c8fcbcdb6c357 ""
  "/usr/share/texlive/texmf-dist/tex/latex/oberdiek/epstopdf-base.sty" 1463608860 12095 5337833c991d80788a43d3ce26bd1c46 ""
  "/usr/share/texlive/texmf-dist/tex/latex/oberdiek/grfext.sty" 1463608860 7075 2fe3d848bba95f139de11ded085e74aa ""
  "/usr/share/texlive/texmf-dist/tex/latex/oberdiek/kvoptions.sty" 1463608860 22417 1d9df1eb66848aa31b18a593099cf45c ""
  "/usr/share/texlive/texmf-dist/tex/latex/oberdiek/rerunfilecheck.sty" 1463608860 9581 023642318cef9f4677efe364de1e2a27 ""
  "/usr/share/texlive/texmf-dist/tex/latex/oberdiek/zref-abspage.sty" 1465595255 2153 d19aab1852eaa8dc344880608fac789e ""
  "/usr/share/texlive/texmf-dist/tex/latex/oberdiek/zref-base.sty" 1465595255 20510 c85fce26ec1b831d7c2882604a05e777 ""
  "/usr/share/texlive/texmf-dist/tex/latex/opensans/opensans.sty" 1322694030 1812 6a05fffb10f2883b58a9cc006484e470 ""
  "/usr/share/texlive/texmf-dist/tex/latex/opensans/t1fos.fd" 1322694030 3573 6cdcb6443eed4f710939250be430a6fb ""
  "/usr/share/texlive/texmf-dist/tex/latex/preprint/authblk.sty" 1368488610 7016 985a983ce041cc8959cd31133cba0244 ""
  "/usr/share/texlive/texmf-dist/tex/latex/regexpatch/regexpatch.sty" 1463430996 26353 631e2d811e07a04b5573eb0df6c8332f ""
  "/usr/share/texlive/texmf-dist/tex/latex/silence/silence.sty" 1342202217 17540 5aad5dddd881dee43ad1a83adb336af9 ""
  "/usr/share/texlive/texmf-dist/tex/latex/siunitx/siunitx-abbreviations.cfg" 1456955238 4669 d4b1e6c20d99789b945af5bebee2b967 ""
  "/usr/share/texlive/texmf-dist/tex/latex/siunitx/siunitx.sty" 1456955238 277241 53051eeb3b78a3ae71d2bc17ee26c31d ""
  "/usr/share/texlive/texmf-dist/tex/latex/slantsc/slantsc.sty" 1325549967 2856 8a1819784341195ef5bcd3c5842b49e1 ""
  "/usr/share/texlive/texmf-dist/tex/latex/stix/ls1stix.fd" 1429396547 1801 77f24a4de2d640f19d644cf489bab946 ""
  "/usr/share/texlive/texmf-dist/tex/latex/stix/ls1stixbb.fd" 1429396547 1773 e9ba3b0984306a374d47149e34079f58 ""
  "/usr/share/texlive/texmf-dist/tex/latex/stix/ls1stixfrak.fd" 1429396547 1665 c8d9f4701ba9c1de147e39bd5ba24690 ""
  "/usr/share/texlive/texmf-dist/tex/latex/stix/ls1stixscr.fd" 1429396547 1720 56c1328644c6db963a09482ae3d1330b ""
  "/usr/share/texlive/texmf-dist/tex/latex/stix/ls1stixsf.fd" 1429396547 1838 38b802cf506b108ef75e1fd5872a8133 ""
  "/usr/share/texlive/texmf-dist/tex/latex/stix/ls2stix.fd" 1429396547 1801 bf9e70e07e7ec0abfc983dabb9a955ad ""
  "/usr/share/texlive/texmf-dist/tex/latex/stix/ls2stixcal.fd" 1429396547 1661 2167878d1897d8d5bd29ccaa76ee19b4 ""
  "/usr/share/texlive/texmf-dist/tex/latex/stix/ls2stixex.fd" 1429396547 1632 76008671c8e2e1a12281fb78d3e34f15 ""
  "/usr/share/texlive/texmf-dist/tex/latex/stix/ls2stixtt.fd" 1429396547 1650 17f864699a46f12cf4c2bb97bd4c7768 ""
  "/usr/share/texlive/texmf-dist/tex/latex/stix/stix.sty" 1429396547 127748 3600f2b18eec391b69a22a7212d38492 ""
  "/usr/share/texlive/texmf-dist/tex/latex/titlesec/titlesec.sty" 1458858524 37387 afa86533e532701faf233f3f592c61e0 ""
  "/usr/share/texlive/texmf-dist/tex/latex/tools/array.sty" 1459635588 12398 bd782945c489f84ff012bcea4a712d25 ""
  "/usr/share/texlive/texmf-dist/tex/latex/tools/calc.sty" 1454284088 10214 d03d065f799d54f6b7e9b175f8d84279 ""
  "/usr/share/texlive/texmf-dist/tex/latex/tools/verbatim.sty" 1454284088 7264 cf839ee7f0c2bfc711b0b88970764569 ""
  "/usr/share/texlive/texmf-dist/tex/latex/url/url.sty" 1388531844 12796 8edb7d69a20b857904dd0ea757c14ec9 ""
  "/usr/share/texlive/texmf-dist/tex/latex/wrapfig/wrapfig.sty" 1137111090 26220 3701aebf80ccdef248c0c20dd062fea9 ""
  "/usr/share/texlive/texmf-dist/tex/latex/xcolor/xcolor.sty" 1463002160 55589 34128738f682d033422ca125f82e5d62 ""
  "/usr/share/texlive/texmf-dist/web2c/texmf.cnf" 1471618383 31348 3c11c993a1d7e4662292855f9f7c8e1b ""
  "/usr/share/texmf/web2c/texmf.cnf" 1471618383 31348 3c11c993a1d7e4662292855f9f7c8e1b ""
  "/var/lib/texmf/fonts/map/pdftex/updmap/pdftex.map" 1515832058 2048181 61793b81b24e6f0d4756e3f9109ee541 ""
  "/var/lib/texmf/web2c/pdftex/pdflatex.fmt" 1515831539 3872147 959bb87d71342fe721f581496411a0cf ""
  "Abstract.tex" 1527687241 1712 b4d85b53a46e023126034b598e321ccb ""
  "Discussion.tex" 1527698561 18661 86533343754a8ab187d8fd0bfd90d9de ""
  "FIG1.tex" 1527690027 1987 999dd9e4180460848520e6085344507b ""
  "FIG10.tex" 1527687241 835 b57919a96161adc05a132db6a958baec ""
  "FIG2.tex" 1527687241 2644 e23e990335cf3dab61e5db64adbeb0a9 ""
  "FIG3.tex" 1527687241 687 0512a52b6a6cd03e6e97bf0046741ba5 ""
  "FIG4.tex" 1527687241 1048 1f5ebc16b0b86c3af0146fe25897ee13 ""
  "FIG5.tex" 1527687241 403 cd1cf857e31fd1a7a4008f6ab3b95474 ""
  "FIG6.tex" 1527687241 983 a9582153402c1841cf16d85f3ee6bae0 ""
  "FIG7.tex" 1527687241 838 cde084c1a410c571e094ed92f4a36129 ""
  "FIG8.tex" 1527687241 1749 f137c19204edc7d590de45624475084c ""
  "FIG9.tex" 1527687241 1057 3a5b64b142aa115b2b6bc9f1a0ef766c ""
  "FIGS1.tex" 1527687241 399 2b76f09fb0d09a60d4bcfaf22893fdd2 ""
  "FIGS2.tex" 1527687241 317 1c2df0b08896ea1a321bcd9d6f0baa84 ""
  "Introduction.tex" 1527687241 6892 ba16c25a0b4edbaf8e27bf1513afd0c5 ""
  "MAIN_new.aux" 1527704968 31512 214168a42b617729efe4864e70d3ec7f ""
  "MAIN_new.bbl" 1527704963 28656 df33498a071fe09960cb1b9748578898 "bibtex MAIN_new"
  "MAIN_new.out" 1527704968 282 5eae2bb6d1b554650bc2d8448dcd60fc ""
  "MAIN_new.tex" 1527687241 4085 ceabe6253fb8741274bca5bfcaa4b42e ""
  "Methods.tex" 1527692085 15985 151d2d01bd2dc06a6d5bf8a2b0079286 ""
  "Results-1.tex" 1527693093 8662 526f53b6ef5cf6d39c2495f57164480c ""
  "Results-2.tex" 1527704732 20368 a01203bbea2de1dc600f5536837581d4 ""
  "Results-3.tex" 1527697330 19223 34f549a622df13b3ebeba103e7ccac49 ""
  "TABLE1.tex" 1527687241 1326 a7348295f6b56f20f1cc31d2667020c6 ""
  "elife.cls" 1527687241 11445 9f914b76e96d7bb76e9ef5f285fe4e93 ""
  "vancouver-elife.bst" 1527687241 36573 fb516b80ea754b30b245a3b368dd0c4a ""
  (generated)
  "MAIN_new.log"
  "MAIN_new.suppinfo"
  "MAIN_new.pdf"
  "MAIN_new.out"
  "MAIN_new.aux"
