# Supplementary material for: Deciphering the Contribution of Oriens-Lacunosum/Moleculare (OLM) Cells to Intrinsic θ Rhythms Using Biophysical Local Field Potential (LFP) Models
Source: eNeuro. 2018 Sep 4;5(4):ENEURO.0146-18.2018. doi: 10.1523/ENEURO.0146-18.2018 (PMC6140113; doi:10.1523/ENEURO.0146-18.2018)
Supplement: Supplementary file 1 — Supplementary latex zip. Download supplement 1, ZIP file [file sup_enu-eN-NWR-0146-18-s01.zip › ms_latex_final/MAIN_new.fls]

PWD /latexmk
INPUT /etc/texmf/web2c/texmf.cnf
INPUT /usr/share/texmf/web2c/texmf.cnf
INPUT /usr/share/texlive/texmf-dist/web2c/texmf.cnf
INPUT /var/lib/texmf/web2c/pdftex/pdflatex.fmt
INPUT MAIN_new.tex
OUTPUT MAIN_new.log
INPUT elife.cls
INPUT elife.cls
INPUT /usr/share/texlive/texmf-dist/tex/generic/babel/babel.sty
INPUT /usr/share/texlive/texmf-dist/tex/generic/babel/babel.sty
INPUT /usr/share/texlive/texmf-dist/tex/generic/babel-english/english.ldf
INPUT /usr/share/texlive/texmf-dist/tex/generic/babel-english/english.ldf
INPUT /usr/share/texlive/texmf-dist/tex/generic/babel/babel.def
INPUT /usr/share/texlive/texmf-dist/tex/latex/tools/calc.sty
INPUT /usr/share/texlive/texmf-dist/tex/latex/tools/calc.sty
INPUT /usr/share/texlive/texmf-dist/tex/latex/etoolbox/etoolbox.sty
INPUT /usr/share/texlive/texmf-dist/tex/latex/etoolbox/etoolbox.sty
INPUT /usr/share/texlive/texmf-dist/tex/latex/regexpatch/regexpatch.sty
INPUT /usr/share/texlive/texmf-dist/tex/latex/regexpatch/regexpatch.sty
INPUT /usr/share/texlive/texmf-dist/tex/latex/l3kernel/expl3.sty
INPUT /usr/share/texlive/texmf-dist/tex/latex/l3kernel/expl3.sty
INPUT /usr/share/texlive/texmf-dist/tex/latex/l3kernel/expl3-code.tex
INPUT /usr/share/texlive/texmf-dist/tex/latex/l3kernel/expl3-code.tex
INPUT /usr/share/texlive/texmf-dist/tex/generic/unicode-data/UnicodeData.txt
INPUT /usr/share/texlive/texmf-dist/tex/generic/unicode-data/CaseFolding.txt
INPUT /usr/share/texlive/texmf-dist/tex/generic/unicode-data/SpecialCasing.txt
INPUT /usr/share/texlive/texmf-dist/tex/latex/l3kernel/l3pdfmode.def
INPUT /usr/share/texlive/texmf-dist/tex/latex/l3kernel/l3pdfmode.def
INPUT /usr/share/texlive/texmf-dist/tex/latex/l3packages/xparse/xparse.sty
INPUT /usr/share/texlive/texmf-dist/tex/latex/l3packages/xparse/xparse.sty
INPUT /usr/share/texlive/texmf-dist/tex/latex/l3experimental/l3str/l3regex.sty
INPUT /usr/share/texlive/texmf-dist/tex/latex/l3experimental/l3str/l3regex.sty
INPUT /usr/share/texlive/texmf-dist/tex/latex/l3experimental/l3str/l3tl-build.sty
INPUT /usr/share/texlive/texmf-dist/tex/latex/l3experimental/l3str/l3tl-build.sty
INPUT /usr/share/texlive/texmf-dist/tex/latex/l3experimental/l3str/l3tl-analysis.sty
INPUT /usr/share/texlive/texmf-dist/tex/latex/l3experimental/l3str/l3tl-analysis.sty
INPUT /usr/share/texlive/texmf-dist/tex/latex/l3experimental/l3str/l3flag.sty
INPUT /usr/share/texlive/texmf-dist/tex/latex/l3experimental/l3str/l3flag.sty
INPUT /usr/share/texlive/texmf-dist/tex/latex/l3experimental/l3str/l3str-convert.sty
INPUT /usr/share/texlive/texmf-dist/tex/latex/l3experimental/l3str/l3str-convert.sty
INPUT /usr/share/texlive/texmf-dist/tex/generic/ifxetex/ifxetex.sty
INPUT /usr/share/texlive/texmf-dist/tex/generic/ifxetex/ifxetex.sty
INPUT /usr/share/texlive/texmf-dist/tex/generic/oberdiek/ifluatex.sty
INPUT /usr/share/texlive/texmf-dist/tex/generic/oberdiek/ifluatex.sty
INPUT /usr/share/texlive/texmf-dist/tex/latex/extsizes/extarticle.cls
INPUT /usr/share/texlive/texmf-dist/tex/latex/extsizes/extarticle.cls
INPUT /usr/share/texlive/texmf-dist/tex/latex/extsizes/size9.clo
INPUT /usr/share/texlive/texmf-dist/tex/latex/extsizes/size9.clo
INPUT /usr/share/texlive/texmf-dist/fonts/map/fontname/texfonts.map
INPUT /usr/share/texlive/texmf-dist/fonts/tfm/public/cm/cmr9.tfm
INPUT /usr/share/texlive/texmf-dist/tex/latex/base/exscale.sty
INPUT /usr/share/texlive/texmf-dist/tex/latex/base/exscale.sty
INPUT /usr/share/texlive/texmf-dist/tex/latex/amsmath/amsmath.sty
INPUT /usr/share/texlive/texmf-dist/tex/latex/amsmath/amsmath.sty
INPUT /usr/share/texlive/texmf-dist/tex/latex/amsmath/amstext.sty
INPUT /usr/share/texlive/texmf-dist/tex/latex/amsmath/amstext.sty
INPUT /usr/share/texlive/texmf-dist/tex/latex/amsmath/amsgen.sty
INPUT /usr/share/texlive/texmf-dist/tex/latex/amsmath/amsgen.sty
INPUT /usr/share/texlive/texmf-dist/tex/latex/amsmath/amsbsy.sty
INPUT /usr/share/texlive/texmf-dist/tex/latex/amsmath/amsbsy.sty
INPUT /usr/share/texlive/texmf-dist/tex/latex/amsmath/amsopn.sty
INPUT /usr/share/texlive/texmf-dist/tex/latex/amsmath/amsopn.sty
INPUT /usr/share/texlive/texmf-dist/tex/latex/mdframed/mdframed.sty
INPUT /usr/share/texlive/texmf-dist/tex/latex/mdframed/mdframed.sty
INPUT /usr/share/texlive/texmf-dist/tex/latex/oberdiek/kvoptions.sty
INPUT /usr/share/texlive/texmf-dist/tex/latex/oberdiek/kvoptions.sty
INPUT /usr/share/texlive/texmf-dist/tex/latex/graphics/keyval.sty
INPUT /usr/share/texlive/texmf-dist/tex/latex/graphics/keyval.sty
INPUT /usr/share/texlive/texmf-dist/tex/generic/oberdiek/ltxcmds.sty
INPUT /usr/share/texlive/texmf-dist/tex/generic/oberdiek/ltxcmds.sty
INPUT /usr/share/texlive/texmf-dist/tex/generic/oberdiek/kvsetkeys.sty
INPUT /usr/share/texlive/texmf-dist/tex/generic/oberdiek/kvsetkeys.sty
INPUT /usr/share/texlive/texmf-dist/tex/generic/oberdiek/infwarerr.sty
INPUT /usr/share/texlive/texmf-dist/tex/generic/oberdiek/infwarerr.sty
INPUT /usr/share/texlive/texmf-dist/tex/generic/oberdiek/etexcmds.sty
INPUT /usr/share/texlive/texmf-dist/tex/generic/oberdiek/etexcmds.sty
INPUT /usr/share/texlive/texmf-dist/tex/latex/oberdiek/zref-abspage.sty
INPUT /usr/share/texlive/texmf-dist/tex/latex/oberdiek/zref-abspage.sty
INPUT /usr/share/texlive/texmf-dist/tex/latex/oberdiek/zref-base.sty
INPUT /usr/share/texlive/texmf-dist/tex/latex/oberdiek/zref-base.sty
INPUT /usr/share/texlive/texmf-dist/tex/generic/oberdiek/kvdefinekeys.sty
INPUT /usr/share/texlive/texmf-dist/tex/generic/oberdiek/kvdefinekeys.sty
INPUT /usr/share/texlive/texmf-dist/tex/generic/oberdiek/pdftexcmds.sty
INPUT /usr/share/texlive/texmf-dist/tex/generic/oberdiek/pdftexcmds.sty
INPUT /usr/share/texlive/texmf-dist/tex/generic/oberdiek/ifpdf.sty
INPUT /usr/share/texlive/texmf-dist/tex/generic/oberdiek/ifpdf.sty
INPUT /usr/share/texlive/texmf-dist/tex/latex/oberdiek/auxhook.sty
INPUT /usr/share/texlive/texmf-dist/tex/latex/oberdiek/auxhook.sty
INPUT /usr/share/texlive/texmf-dist/tex/generic/oberdiek/atbegshi.sty
INPUT /usr/share/texlive/texmf-dist/tex/generic/oberdiek/atbegshi.sty
INPUT /usr/share/texlive/texmf-dist/tex/latex/needspace/needspace.sty
INPUT /usr/share/texlive/texmf-dist/tex/latex/needspace/needspace.sty
INPUT /usr/share/texlive/texmf-dist/tex/latex/graphics/color.sty
INPUT /usr/share/texlive/texmf-dist/tex/latex/graphics/color.sty
INPUT /usr/share/texlive/texmf-dist/tex/latex/graphics-cfg/color.cfg
INPUT /usr/share/texlive/texmf-dist/tex/latex/graphics-cfg/color.cfg
INPUT /usr/share/texlive/texmf-dist/tex/latex/graphics-def/pdftex.def
INPUT /usr/share/texlive/texmf-dist/tex/latex/graphics-def/pdftex.def
INPUT /usr/share/texlive/texmf-dist/tex/latex/mdframed/md-frame-0.mdf
INPUT /usr/share/texlive/texmf-dist/tex/latex/mdframed/md-frame-0.mdf
INPUT /usr/share/texlive/texmf-dist/tex/latex/lineno/lineno.sty
INPUT /usr/share/texlive/texmf-dist/tex/latex/lineno/lineno.sty
INPUT /usr/share/texlive/texmf-dist/tex/latex/base/fontenc.sty
INPUT /usr/share/texlive/texmf-dist/tex/latex/base/fontenc.sty
INPUT /usr/share/texlive/texmf-dist/tex/latex/base/t1enc.def
INPUT /usr/share/texlive/texmf-dist/tex/latex/base/t1enc.def
INPUT /usr/share/texlive/texmf-dist/fonts/tfm/jknappen/ec/ecrm0900.tfm
INPUT /usr/share/texlive/texmf-dist/tex/latex/base/inputenc.sty
INPUT /usr/share/texlive/texmf-dist/tex/latex/base/inputenc.sty
INPUT /usr/share/texlive/texmf-dist/tex/latex/base/utf8.def
INPUT /usr/share/texlive/texmf-dist/tex/latex/base/utf8.def
INPUT /usr/share/texlive/texmf-dist/tex/latex/base/t1enc.dfu
INPUT /usr/share/texlive/texmf-dist/tex/latex/base/t1enc.dfu
INPUT /usr/share/texlive/texmf-dist/tex/latex/base/ot1enc.dfu
INPUT /usr/share/texlive/texmf-dist/tex/latex/base/ot1enc.dfu
INPUT /usr/share/texlive/texmf-dist/tex/latex/base/omsenc.dfu
INPUT /usr/share/texlive/texmf-dist/tex/latex/base/omsenc.dfu
INPUT /usr/share/texlive/texmf-dist/tex/latex/stix/stix.sty
INPUT /usr/share/texlive/texmf-dist/tex/latex/stix/stix.sty
INPUT /usr/share/texlive/texmf-dist/tex/latex/base/textcomp.sty
INPUT /usr/share/texlive/texmf-dist/tex/latex/base/textcomp.sty
INPUT /usr/share/texlive/texmf-dist/tex/latex/base/ts1enc.def
INPUT /usr/share/texlive/texmf-dist/tex/latex/base/ts1enc.def
INPUT /usr/share/texlive/texmf-dist/tex/latex/base/ts1enc.dfu
INPUT /usr/share/texlive/texmf-dist/tex/latex/base/ts1enc.dfu
INPUT /usr/share/texlive/texmf-dist/tex/latex/opensans/opensans.sty
INPUT /usr/share/texlive/texmf-dist/tex/latex/opensans/opensans.sty
INPUT /usr/share/texlive/texmf-dist/tex/latex/slantsc/slantsc.sty
INPUT /usr/share/texlive/texmf-dist/tex/latex/slantsc/slantsc.sty
INPUT /usr/share/texlive/texmf-dist/tex/latex/base/ifthen.sty
INPUT /usr/share/texlive/texmf-dist/tex/latex/base/ifthen.sty
INPUT /usr/share/texlive/texmf-dist/tex/latex/microtype/microtype.sty
INPUT /usr/share/texlive/texmf-dist/tex/latex/microtype/microtype.sty
INPUT /usr/share/texlive/texmf-dist/tex/latex/microtype/microtype-pdftex.def
INPUT /usr/share/texlive/texmf-dist/tex/latex/microtype/microtype-pdftex.def
INPUT /usr/share/texlive/texmf-dist/tex/latex/microtype/microtype.cfg
INPUT /usr/share/texlive/texmf-dist/tex/latex/microtype/microtype.cfg
INPUT /usr/share/texlive/texmf-dist/tex/latex/microtype/microtype.cfg
INPUT /usr/share/texlive/texmf-dist/tex/latex/graphics/graphicx.sty
INPUT /usr/share/texlive/texmf-dist/tex/latex/graphics/graphicx.sty
INPUT /usr/share/texlive/texmf-dist/tex/latex/graphics/graphics.sty
INPUT /usr/share/texlive/texmf-dist/tex/latex/graphics/graphics.sty
INPUT /usr/share/texlive/texmf-dist/tex/latex/graphics/trig.sty
INPUT /usr/share/texlive/texmf-dist/tex/latex/graphics/trig.sty
INPUT /usr/share/texlive/texmf-dist/tex/latex/graphics-cfg/graphics.cfg
INPUT /usr/share/texlive/texmf-dist/tex/latex/graphics-cfg/graphics.cfg
INPUT /usr/share/texlive/texmf-dist/tex/latex/xcolor/xcolor.sty
INPUT /usr/share/texlive/texmf-dist/tex/latex/xcolor/xcolor.sty
INPUT /usr/share/texlive/texmf-dist/tex/latex/graphics-cfg/color.cfg
INPUT /usr/share/texlive/texmf-dist/tex/latex/graphics-cfg/color.cfg
INPUT /usr/share/texlive/texmf-dist/tex/latex/booktabs/booktabs.sty
INPUT /usr/share/texlive/texmf-dist/tex/latex/booktabs/booktabs.sty
INPUT /usr/share/texlive/texmf-dist/tex/latex/preprint/authblk.sty
INPUT /usr/share/texlive/texmf-dist/tex/latex/preprint/authblk.sty
INPUT /usr/share/texlive/texmf-dist/tex/latex/geometry/geometry.sty
INPUT /usr/share/texlive/texmf-dist/tex/latex/geometry/geometry.sty
INPUT /usr/share/texlive/texmf-dist/tex/generic/oberdiek/ifvtex.sty
INPUT /usr/share/texlive/texmf-dist/tex/generic/oberdiek/ifvtex.sty
INPUT /usr/share/texlive/texmf-dist/tex/latex/changepage/changepage.sty
INPUT /usr/share/texlive/texmf-dist/tex/latex/changepage/changepage.sty
INPUT /usr/share/texlive/texmf-dist/tex/latex/silence/silence.sty
INPUT /usr/share/texlive/texmf-dist/tex/latex/silence/silence.sty
INPUT /usr/share/texlive/texmf-dist/tex/latex/caption/caption.sty
INPUT /usr/share/texlive/texmf-dist/tex/latex/caption/caption.sty
INPUT /usr/share/texlive/texmf-dist/tex/latex/caption/caption3.sty
INPUT /usr/share/texlive/texmf-dist/tex/latex/caption/caption3.sty
INPUT /usr/share/texlive/texmf-dist/tex/latex/natbib/natbib.sty
INPUT /usr/share/texlive/texmf-dist/tex/latex/natbib/natbib.sty
INPUT vancouver-elife.bst
INPUT /usr/share/texlive/texmf-dist/tex/latex/fancyhdr/fancyhdr.sty
INPUT /usr/share/texlive/texmf-dist/tex/latex/fancyhdr/fancyhdr.sty
INPUT /usr/share/texlive/texmf-dist/tex/latex/lastpage/lastpage.sty
INPUT /usr/share/texlive/texmf-dist/tex/latex/lastpage/lastpage.sty
INPUT /usr/share/texlive/texmf-dist/tex/latex/titlesec/titlesec.sty
INPUT /usr/share/texlive/texmf-dist/tex/latex/titlesec/titlesec.sty
INPUT /usr/share/texlive/texmf-dist/tex/latex/enumitem/enumitem.sty
INPUT /usr/share/texlive/texmf-dist/tex/latex/enumitem/enumitem.sty
INPUT /usr/share/texlive/texmf-dist/tex/generic/oberdiek/alphalph.sty
INPUT /usr/share/texlive/texmf-dist/tex/generic/oberdiek/alphalph.sty
INPUT /usr/share/texlive/texmf-dist/tex/generic/oberdiek/intcalc.sty
INPUT /usr/share/texlive/texmf-dist/tex/generic/oberdiek/intcalc.sty
INPUT /usr/share/texlive/texmf-dist/tex/latex/caption/newfloat.sty
INPUT /usr/share/texlive/texmf-dist/tex/latex/caption/newfloat.sty
INPUT /usr/share/texlive/texmf-dist/tex/latex/wrapfig/wrapfig.sty
INPUT /usr/share/texlive/texmf-dist/tex/latex/wrapfig/wrapfig.sty
INPUT /usr/share/texlive/texmf-dist/tex/latex/newfile/newfile.sty
INPUT /usr/share/texlive/texmf-dist/tex/latex/newfile/newfile.sty
INPUT /usr/share/texlive/texmf-dist/tex/latex/tools/verbatim.sty
INPUT /usr/share/texlive/texmf-dist/tex/latex/tools/verbatim.sty
OUTPUT MAIN_new.suppinfo
INPUT /usr/share/texlive/texmf-dist/tex/latex/hyperref/hyperref.sty
INPUT /usr/share/texlive/texmf-dist/tex/latex/hyperref/hyperref.sty
INPUT /usr/share/texlive/texmf-dist/tex/generic/oberdiek/hobsub-hyperref.sty
INPUT /usr/share/texlive/texmf-dist/tex/generic/oberdiek/hobsub-hyperref.sty
INPUT /usr/share/texlive/texmf-dist/tex/generic/oberdiek/hobsub-hyperref.sty
INPUT /usr/share/texlive/texmf-dist/tex/generic/oberdiek/hobsub-generic.sty
INPUT /usr/share/texlive/texmf-dist/tex/generic/oberdiek/hobsub-generic.sty
INPUT /usr/share/texlive/texmf-dist/tex/latex/hyperref/pd1enc.def
INPUT /usr/share/texlive/texmf-dist/tex/latex/hyperref/pd1enc.def
INPUT /usr/share/texlive/texmf-dist/tex/latex/latexconfig/hyperref.cfg
INPUT /usr/share/texlive/texmf-dist/tex/latex/latexconfig/hyperref.cfg
INPUT /usr/share/texlive/texmf-dist/tex/latex/url/url.sty
INPUT /usr/share/texlive/texmf-dist/tex/latex/url/url.sty
INPUT /usr/share/texlive/texmf-dist/tex/latex/hyperref/hpdftex.def
INPUT /usr/share/texlive/texmf-dist/tex/latex/hyperref/hpdftex.def
INPUT /usr/share/texlive/texmf-dist/tex/latex/oberdiek/rerunfilecheck.sty
INPUT /usr/share/texlive/texmf-dist/tex/latex/oberdiek/rerunfilecheck.sty
INPUT /usr/share/texlive/texmf-dist/tex/latex/lipsum/lipsum.sty
INPUT /usr/share/texlive/texmf-dist/tex/latex/lipsum/lipsum.sty
INPUT /usr/share/texlive/texmf-dist/tex/latex/mhchem/mhchem.sty
INPUT /usr/share/texlive/texmf-dist/tex/latex/mhchem/mhchem.sty
INPUT /usr/share/texlive/texmf-dist/tex/latex/l3packages/l3keys2e/l3keys2e.sty
INPUT /usr/share/texlive/texmf-dist/tex/latex/l3packages/l3keys2e/l3keys2e.sty
INPUT /usr/share/texlive/texmf-dist/tex/latex/chemgreek/chemgreek.sty
INPUT /usr/share/texlive/texmf-dist/tex/latex/chemgreek/chemgreek.sty
INPUT /usr/share/texlive/texmf-dist/tex/latex/siunitx/siunitx.sty
INPUT /usr/share/texlive/texmf-dist/tex/latex/siunitx/siunitx.sty
INPUT /usr/share/texlive/texmf-dist/tex/latex/tools/array.sty
INPUT /usr/share/texlive/texmf-dist/tex/latex/tools/array.sty
INPUT /usr/share/texlive/texmf-dist/tex/latex/beamer/translator/translator.sty
INPUT /usr/share/texlive/texmf-dist/tex/latex/beamer/translator/translator.sty
INPUT /usr/share/texlive/texmf-dist/tex/latex/beamer/translator/translator.sty
INPUT /usr/share/texlive/texmf-dist/tex/latex/beamer/translator/translator-language-mappings.tex
INPUT /usr/share/texlive/texmf-dist/tex/latex/beamer/translator/translator-language-mappings.tex
INPUT MAIN_new.aux
INPUT MAIN_new.aux
OUTPUT MAIN_new.aux
INPUT /usr/share/texlive/texmf-dist/tex/latex/base/ts1cmr.fd
INPUT /usr/share/texlive/texmf-dist/tex/latex/base/ts1cmr.fd
INPUT /usr/share/texlive/texmf-dist/tex/latex/stix/ls1stix.fd
INPUT /usr/share/texlive/texmf-dist/tex/latex/stix/ls1stix.fd
INPUT /usr/share/texlive/texmf-dist/tex/latex/stix/ls2stix.fd
INPUT /usr/share/texlive/texmf-dist/tex/latex/stix/ls2stix.fd
INPUT /usr/share/texlive/texmf-dist/tex/latex/opensans/t1fos.fd
INPUT /usr/share/texlive/texmf-dist/tex/latex/opensans/t1fos.fd
INPUT /usr/share/texlive/texmf-dist/fonts/tfm/public/opensans/OpenSans-Regular-t1.tfm
INPUT /usr/share/texlive/texmf-dist/tex/context/base/mkii/supp-pdf.mkii
INPUT /usr/share/texlive/texmf-dist/tex/context/base/mkii/supp-pdf.mkii
INPUT /usr/share/texlive/texmf-dist/tex/latex/oberdiek/epstopdf-base.sty
INPUT /usr/share/texlive/texmf-dist/tex/latex/oberdiek/epstopdf-base.sty
INPUT /usr/share/texlive/texmf-dist/tex/latex/oberdiek/grfext.sty
INPUT /usr/share/texlive/texmf-dist/tex/latex/oberdiek/grfext.sty
INPUT /usr/share/texlive/texmf-dist/tex/latex/latexconfig/epstopdf-sys.cfg
INPUT /usr/share/texlive/texmf-dist/tex/latex/latexconfig/epstopdf-sys.cfg
INPUT /usr/share/texlive/texmf-dist/tex/latex/hyperref/nameref.sty
INPUT /usr/share/texlive/texmf-dist/tex/latex/hyperref/nameref.sty
INPUT /usr/share/texlive/texmf-dist/tex/generic/oberdiek/gettitlestring.sty
INPUT /usr/share/texlive/texmf-dist/tex/generic/oberdiek/gettitlestring.sty
INPUT MAIN_new.out
INPUT MAIN_new.out
INPUT MAIN_new.out
INPUT MAIN_new.out
OUTPUT MAIN_new.pdf
INPUT ./MAIN_new.out
INPUT ./MAIN_new.out
OUTPUT MAIN_new.out
INPUT /usr/share/texlive/texmf-dist/tex/latex/beamer/translator/dicts/translator-basic-dictionary/translator-basic-dictionary-English.dict
INPUT /usr/share/texlive/texmf-dist/tex/latex/beamer/translator/dicts/translator-basic-dictionary/translator-basic-dictionary-English.dict
INPUT /usr/share/texlive/texmf-dist/tex/latex/siunitx/siunitx-abbreviations.cfg
INPUT /usr/share/texlive/texmf-dist/tex/latex/siunitx/siunitx-abbreviations.cfg
INPUT /usr/share/texlive/texmf-dist/fonts/tfm/public/stix/stix-mathrm.tfm
INPUT /usr/share/texlive/texmf-dist/fonts/tfm/public/stix/stix-mathrm.tfm
INPUT /usr/share/texlive/texmf-dist/fonts/tfm/public/stix/stix-mathrm.tfm
INPUT /usr/share/texlive/texmf-dist/fonts/tfm/public/stix/stix-mathit.tfm
INPUT /usr/share/texlive/texmf-dist/fonts/tfm/public/stix/stix-mathit.tfm
INPUT /usr/share/texlive/texmf-dist/fonts/tfm/public/stix/stix-mathit.tfm
INPUT /usr/share/texlive/texmf-dist/tex/latex/stix/ls1stixscr.fd
INPUT /usr/share/texlive/texmf-dist/tex/latex/stix/ls1stixscr.fd
INPUT /usr/share/texlive/texmf-dist/fonts/tfm/public/stix/stix-mathscr.tfm
INPUT /usr/share/texlive/texmf-dist/fonts/tfm/public/stix/stix-mathscr.tfm
INPUT /usr/share/texlive/texmf-dist/fonts/tfm/public/stix/stix-mathscr.tfm
INPUT /usr/share/texlive/texmf-dist/tex/latex/stix/ls2stixex.fd
INPUT /usr/share/texlive/texmf-dist/tex/latex/stix/ls2stixex.fd
INPUT /usr/share/texlive/texmf-dist/fonts/tfm/public/stix/stix-mathex.tfm
INPUT /usr/share/texlive/texmf-dist/fonts/tfm/public/stix/stix-mathex.tfm
INPUT /usr/share/texlive/texmf-dist/fonts/tfm/public/stix/stix-mathex.tfm
INPUT /usr/share/texlive/texmf-dist/fonts/tfm/public/stix/stix-mathrm-bold.tfm
INPUT /usr/share/texlive/texmf-dist/fonts/tfm/public/stix/stix-mathrm-bold.tfm
INPUT /usr/share/texlive/texmf-dist/fonts/tfm/public/stix/stix-mathrm-bold.tfm
INPUT /usr/share/texlive/texmf-dist/tex/latex/stix/ls1stixfrak.fd
INPUT /usr/share/texlive/texmf-dist/tex/latex/stix/ls1stixfrak.fd
INPUT /usr/share/texlive/texmf-dist/fonts/tfm/public/stix/stix-mathfrak.tfm
INPUT /usr/share/texlive/texmf-dist/fonts/tfm/public/stix/stix-mathfrak.tfm
INPUT /usr/share/texlive/texmf-dist/fonts/tfm/public/stix/stix-mathfrak.tfm
INPUT /usr/share/texlive/texmf-dist/tex/latex/stix/ls1stixbb.fd
INPUT /usr/share/texlive/texmf-dist/tex/latex/stix/ls1stixbb.fd
INPUT /usr/share/texlive/texmf-dist/fonts/tfm/public/stix/stix-mathbb.tfm
INPUT /usr/share/texlive/texmf-dist/fonts/tfm/public/stix/stix-mathbb.tfm
INPUT /usr/share/texlive/texmf-dist/fonts/tfm/public/stix/stix-mathbb.tfm
INPUT /usr/share/texlive/texmf-dist/fonts/tfm/public/stix/stix-mathbbit.tfm
INPUT /usr/share/texlive/texmf-dist/fonts/tfm/public/stix/stix-mathbbit.tfm
INPUT /usr/share/texlive/texmf-dist/fonts/tfm/public/stix/stix-mathbbit.tfm
INPUT /usr/share/texlive/texmf-dist/tex/latex/stix/ls2stixcal.fd
INPUT /usr/share/texlive/texmf-dist/tex/latex/stix/ls2stixcal.fd
INPUT /usr/share/texlive/texmf-dist/fonts/tfm/public/stix/stix-mathcal.tfm
INPUT /usr/share/texlive/texmf-dist/fonts/tfm/public/stix/stix-mathcal.tfm
INPUT /usr/share/texlive/texmf-dist/fonts/tfm/public/stix/stix-mathcal.tfm
INPUT /usr/share/texlive/texmf-dist/tex/latex/stix/ls1stixsf.fd
INPUT /usr/share/texlive/texmf-dist/tex/latex/stix/ls1stixsf.fd
INPUT /usr/share/texlive/texmf-dist/fonts/tfm/public/stix/stix-mathsf.tfm
INPUT /usr/share/texlive/texmf-dist/fonts/tfm/public/stix/stix-mathsf.tfm
INPUT /usr/share/texlive/texmf-dist/fonts/tfm/public/stix/stix-mathsf.tfm
INPUT /usr/share/texlive/texmf-dist/fonts/tfm/public/stix/stix-mathsfit.tfm
INPUT /usr/share/texlive/texmf-dist/fonts/tfm/public/stix/stix-mathsfit.tfm
INPUT /usr/share/texlive/texmf-dist/fonts/tfm/public/stix/stix-mathsfit.tfm
INPUT /usr/share/texlive/texmf-dist/tex/latex/stix/ls2stixtt.fd
INPUT /usr/share/texlive/texmf-dist/tex/latex/stix/ls2stixtt.fd
INPUT /usr/share/texlive/texmf-dist/fonts/tfm/public/stix/stix-mathtt.tfm
INPUT /usr/share/texlive/texmf-dist/fonts/tfm/public/stix/stix-mathtt.tfm
INPUT /usr/share/texlive/texmf-dist/fonts/tfm/public/stix/stix-mathtt.tfm
INPUT /usr/share/texlive/texmf-dist/fonts/tfm/public/opensans/OpenSans-Bold-t1.tfm
INPUT /usr/share/texlive/texmf-dist/fonts/tfm/public/opensans/OpenSans-Bold-t1.tfm
INPUT /usr/share/texlive/texmf-dist/fonts/tfm/public/opensans/OpenSans-BoldItalic-t1.tfm
INPUT /usr/share/texlive/texmf-dist/fonts/tfm/public/opensans/OpenSans-Regular-t1.tfm
INPUT /usr/share/texlive/texmf-dist/fonts/tfm/public/opensans/OpenSans-Regular-t1.tfm
INPUT /usr/share/texlive/texmf-dist/fonts/tfm/public/opensans/OpenSans-Bold-t1.tfm
INPUT /usr/share/texlive/texmf-dist/fonts/tfm/public/opensans/OpenSans-Regular-t1.tfm
INPUT Abstract.tex
INPUT Abstract.tex
INPUT /usr/share/texlive/texmf-dist/fonts/tfm/public/opensans/OpenSans-Italic-t1.tfm
INPUT /usr/share/texlive/texmf-dist/fonts/tfm/public/opensans/OpenSans-Regular-t1.tfm
INPUT /usr/share/texlive/texmf-dist/fonts/tfm/public/opensans/OpenSans-Bold-t1.tfm
INPUT Introduction.tex
INPUT Introduction.tex
INPUT /usr/share/texlive/texmf-dist/fonts/tfm/public/opensans/OpenSans-BoldItalic-t1.tfm
INPUT /usr/share/texlive/texmf-dist/fonts/tfm/public/opensans/OpenSans-Regular-t1.tfm
INPUT /usr/share/texlive/texmf-dist/fonts/vf/public/opensans/OpenSans-Regular-t1.vf
INPUT /usr/share/texlive/texmf-dist/fonts/tfm/public/opensans/OpenSans-Regular-01.tfm
INPUT /usr/share/texlive/texmf-dist/fonts/tfm/public/opensans/OpenSans-Regular-02.tfm
INPUT /usr/share/texlive/texmf-dist/fonts/tfm/public/opensans/OpenSans-Regular-03.tfm
INPUT /usr/share/texlive/texmf-dist/fonts/tfm/public/opensans/OpenSans-Regular-04.tfm
INPUT /var/lib/texmf/fonts/map/pdftex/updmap/pdftex.map
INPUT /usr/share/texlive/texmf-dist/fonts/vf/public/opensans/OpenSans-Bold-t1.vf
INPUT /usr/share/texlive/texmf-dist/fonts/tfm/public/opensans/OpenSans-Bold-01.tfm
INPUT /usr/share/texlive/texmf-dist/fonts/tfm/public/opensans/OpenSans-Bold-02.tfm
INPUT /usr/share/texlive/texmf-dist/fonts/tfm/public/opensans/OpenSans-Bold-03.tfm
INPUT /usr/share/texlive/texmf-dist/fonts/tfm/public/opensans/OpenSans-Bold-04.tfm
INPUT /usr/share/texlive/texmf-dist/fonts/vf/public/opensans/OpenSans-Regular-t1.vf
INPUT /usr/share/texlive/texmf-dist/fonts/tfm/public/opensans/OpenSans-Regular-01.tfm
INPUT /usr/share/texlive/texmf-dist/fonts/tfm/public/opensans/OpenSans-Regular-02.tfm
INPUT /usr/share/texlive/texmf-dist/fonts/tfm/public/opensans/OpenSans-Regular-03.tfm
INPUT /usr/share/texlive/texmf-dist/fonts/tfm/public/opensans/OpenSans-Regular-04.tfm
INPUT /usr/share/texlive/texmf-dist/fonts/vf/public/opensans/OpenSans-BoldItalic-t1.vf
INPUT /usr/share/texlive/texmf-dist/fonts/tfm/public/opensans/OpenSans-BoldItalic-01.tfm
INPUT /usr/share/texlive/texmf-dist/fonts/tfm/public/opensans/OpenSans-BoldItalic-02.tfm
INPUT /usr/share/texlive/texmf-dist/fonts/tfm/public/opensans/OpenSans-BoldItalic-03.tfm
INPUT /usr/share/texlive/texmf-dist/fonts/tfm/public/opensans/OpenSans-BoldItalic-04.tfm
INPUT /usr/share/texlive/texmf-dist/fonts/vf/public/opensans/OpenSans-Bold-t1.vf
INPUT /usr/share/texlive/texmf-dist/fonts/tfm/public/opensans/OpenSans-Bold-01.tfm
INPUT /usr/share/texlive/texmf-dist/fonts/tfm/public/opensans/OpenSans-Bold-02.tfm
INPUT /usr/share/texlive/texmf-dist/fonts/tfm/public/opensans/OpenSans-Bold-03.tfm
INPUT /usr/share/texlive/texmf-dist/fonts/tfm/public/opensans/OpenSans-Bold-04.tfm
INPUT /usr/share/texlive/texmf-dist/fonts/vf/public/opensans/OpenSans-Italic-t1.vf
INPUT /usr/share/texlive/texmf-dist/fonts/tfm/public/opensans/OpenSans-Italic-01.tfm
INPUT /usr/share/texlive/texmf-dist/fonts/tfm/public/opensans/OpenSans-Italic-02.tfm
INPUT /usr/share/texlive/texmf-dist/fonts/tfm/public/opensans/OpenSans-Italic-03.tfm
INPUT /usr/share/texlive/texmf-dist/fonts/tfm/public/opensans/OpenSans-Italic-04.tfm
INPUT /usr/share/texlive/texmf-dist/fonts/vf/public/opensans/OpenSans-Bold-t1.vf
INPUT /usr/share/texlive/texmf-dist/fonts/tfm/public/opensans/OpenSans-Bold-01.tfm
INPUT /usr/share/texlive/texmf-dist/fonts/tfm/public/opensans/OpenSans-Bold-02.tfm
INPUT /usr/share/texlive/texmf-dist/fonts/tfm/public/opensans/OpenSans-Bold-03.tfm
INPUT /usr/share/texlive/texmf-dist/fonts/tfm/public/opensans/OpenSans-Bold-04.tfm
INPUT /usr/share/texlive/texmf-dist/fonts/vf/public/opensans/OpenSans-Bold-t1.vf
INPUT /usr/share/texlive/texmf-dist/fonts/tfm/public/opensans/OpenSans-Bold-01.tfm
INPUT /usr/share/texlive/texmf-dist/fonts/tfm/public/opensans/OpenSans-Bold-02.tfm
INPUT /usr/share/texlive/texmf-dist/fonts/tfm/public/opensans/OpenSans-Bold-03.tfm
INPUT /usr/share/texlive/texmf-dist/fonts/tfm/public/opensans/OpenSans-Bold-04.tfm
INPUT /usr/share/texlive/texmf-dist/fonts/vf/public/opensans/OpenSans-BoldItalic-t1.vf
INPUT /usr/share/texlive/texmf-dist/fonts/tfm/public/opensans/OpenSans-BoldItalic-01.tfm
INPUT /usr/share/texlive/texmf-dist/fonts/tfm/public/opensans/OpenSans-BoldItalic-02.tfm
INPUT /usr/share/texlive/texmf-dist/fonts/tfm/public/opensans/OpenSans-BoldItalic-03.tfm
INPUT /usr/share/texlive/texmf-dist/fonts/tfm/public/opensans/OpenSans-BoldItalic-04.tfm
INPUT /usr/share/texlive/texmf-dist/fonts/vf/public/opensans/OpenSans-Regular-t1.vf
INPUT /usr/share/texlive/texmf-dist/fonts/tfm/public/opensans/OpenSans-Regular-01.tfm
INPUT /usr/share/texlive/texmf-dist/fonts/tfm/public/opensans/OpenSans-Regular-02.tfm
INPUT /usr/share/texlive/texmf-dist/fonts/tfm/public/opensans/OpenSans-Regular-03.tfm
INPUT /usr/share/texlive/texmf-dist/fonts/tfm/public/opensans/OpenSans-Regular-04.tfm
INPUT Methods.tex
INPUT Methods.tex
INPUT FIG1.tex
INPUT FIG1.tex
INPUT /usr/share/texlive/texmf-dist/fonts/tfm/public/opensans/OpenSans-Bold-t1.tfm
INPUT /usr/share/texlive/texmf-dist/fonts/tfm/public/opensans/OpenSans-Italic-t1.tfm
INPUT /usr/share/texlive/texmf-dist/fonts/tfm/public/opensans/OpenSans-BoldItalic-t1.tfm
INPUT /usr/share/texlive/texmf-dist/fonts/tfm/public/stix/stix-mathrm.tfm
INPUT /usr/share/texlive/texmf-dist/fonts/tfm/public/stix/stix-mathit.tfm
INPUT /usr/share/texlive/texmf-dist/fonts/tfm/public/stix/stix-mathscr.tfm
INPUT /usr/share/texlive/texmf-dist/fonts/tfm/public/stix/stix-mathex.tfm
INPUT /usr/share/texlive/texmf-dist/fonts/tfm/public/stix/stix-mathrm-bold.tfm
INPUT /usr/share/texlive/texmf-dist/fonts/tfm/public/stix/stix-mathfrak.tfm
INPUT /usr/share/texlive/texmf-dist/fonts/tfm/public/stix/stix-mathbb.tfm
INPUT /usr/share/texlive/texmf-dist/fonts/tfm/public/stix/stix-mathbbit.tfm
INPUT /usr/share/texlive/texmf-dist/fonts/tfm/public/stix/stix-mathcal.tfm
INPUT /usr/share/texlive/texmf-dist/fonts/tfm/public/stix/stix-mathsf.tfm
INPUT /usr/share/texlive/texmf-dist/fonts/tfm/public/stix/stix-mathsfit.tfm
INPUT /usr/share/texlive/texmf-dist/fonts/tfm/public/stix/stix-mathtt.tfm
INPUT /usr/share/texlive/texmf-dist/fonts/vf/public/opensans/OpenSans-Bold-t1.vf
INPUT /usr/share/texlive/texmf-dist/fonts/tfm/public/opensans/OpenSans-Bold-01.tfm
INPUT /usr/share/texlive/texmf-dist/fonts/tfm/public/opensans/OpenSans-Bold-02.tfm
INPUT /usr/share/texlive/texmf-dist/fonts/tfm/public/opensans/OpenSans-Bold-03.tfm
INPUT /usr/share/texlive/texmf-dist/fonts/tfm/public/opensans/OpenSans-Bold-04.tfm
INPUT /usr/share/texlive/texmf-dist/fonts/vf/public/opensans/OpenSans-BoldItalic-t1.vf
INPUT /usr/share/texlive/texmf-dist/fonts/tfm/public/opensans/OpenSans-BoldItalic-01.tfm
INPUT /usr/share/texlive/texmf-dist/fonts/tfm/public/opensans/OpenSans-BoldItalic-02.tfm
INPUT /usr/share/texlive/texmf-dist/fonts/tfm/public/opensans/OpenSans-BoldItalic-03.tfm
INPUT /usr/share/texlive/texmf-dist/fonts/tfm/public/opensans/OpenSans-BoldItalic-04.tfm
INPUT /usr/share/texlive/texmf-dist/fonts/vf/public/opensans/OpenSans-Italic-t1.vf
INPUT /usr/share/texlive/texmf-dist/fonts/tfm/public/opensans/OpenSans-Italic-01.tfm
INPUT /usr/share/texlive/texmf-dist/fonts/tfm/public/opensans/OpenSans-Italic-02.tfm
INPUT /usr/share/texlive/texmf-dist/fonts/tfm/public/opensans/OpenSans-Italic-03.tfm
INPUT /usr/share/texlive/texmf-dist/fonts/tfm/public/opensans/OpenSans-Italic-04.tfm
INPUT /usr/share/texlive/texmf-dist/fonts/vf/public/opensans/OpenSans-Regular-t1.vf
INPUT /usr/share/texlive/texmf-dist/fonts/tfm/public/opensans/OpenSans-Regular-01.tfm
INPUT /usr/share/texlive/texmf-dist/fonts/tfm/public/opensans/OpenSans-Regular-02.tfm
INPUT /usr/share/texlive/texmf-dist/fonts/tfm/public/opensans/OpenSans-Regular-03.tfm
INPUT /usr/share/texlive/texmf-dist/fonts/tfm/public/opensans/OpenSans-Regular-04.tfm
INPUT TABLE1.tex
INPUT TABLE1.tex
INPUT /usr/share/texlive/texmf-dist/fonts/tfm/public/opensans/OpenSans-Regular-t1.tfm
INPUT /usr/share/texlive/texmf-dist/fonts/vf/public/opensans/OpenSans-Regular-t1.vf
INPUT /usr/share/texlive/texmf-dist/fonts/tfm/public/opensans/OpenSans-Regular-01.tfm
INPUT /usr/share/texlive/texmf-dist/fonts/tfm/public/opensans/OpenSans-Regular-02.tfm
INPUT /usr/share/texlive/texmf-dist/fonts/tfm/public/opensans/OpenSans-Regular-03.tfm
INPUT /usr/share/texlive/texmf-dist/fonts/tfm/public/opensans/OpenSans-Regular-04.tfm
INPUT Results-1.tex
INPUT Results-1.tex
INPUT /usr/share/texlive/texmf-dist/fonts/tfm/public/opensans/OpenSans-BoldItalic-t1.tfm
INPUT /usr/share/texlive/texmf-dist/fonts/vf/public/opensans/OpenSans-BoldItalic-t1.vf
INPUT /usr/share/texlive/texmf-dist/fonts/tfm/public/opensans/OpenSans-BoldItalic-01.tfm
INPUT /usr/share/texlive/texmf-dist/fonts/tfm/public/opensans/OpenSans-BoldItalic-02.tfm
INPUT /usr/share/texlive/texmf-dist/fonts/tfm/public/opensans/OpenSans-BoldItalic-03.tfm
INPUT /usr/share/texlive/texmf-dist/fonts/tfm/public/opensans/OpenSans-BoldItalic-04.tfm
INPUT Results-2.tex
INPUT Results-2.tex
INPUT FIG2.tex
INPUT FIG2.tex
INPUT FIG3.tex
INPUT FIG3.tex
INPUT FIG4.tex
INPUT FIG4.tex
INPUT FIGS1.tex
INPUT FIGS1.tex
INPUT FIG5.tex
INPUT FIG5.tex
INPUT Results-3.tex
INPUT Results-3.tex
INPUT FIG6.tex
INPUT FIG6.tex
INPUT FIGS2.tex
INPUT FIGS2.tex
INPUT FIG7.tex
INPUT FIG7.tex
INPUT FIG8.tex
INPUT FIG8.tex
INPUT FIG9.tex
INPUT FIG9.tex
INPUT FIG10.tex
INPUT FIG10.tex
INPUT Discussion.tex
INPUT Discussion.tex
INPUT MAIN_new.bbl
INPUT MAIN_new.bbl
INPUT MAIN_new.suppinfo
INPUT MAIN_new.suppinfo
INPUT MAIN_new.aux
INPUT ./MAIN_new.out
INPUT ./MAIN_new.out
INPUT /usr/share/texlive/texmf-dist/fonts/enc/dvips/opensans/opensans-02.enc
INPUT /usr/share/texlive/texmf-dist/fonts/enc/dvips/opensans/opensans-03.enc
INPUT /usr/share/texlive/texmf-dist/fonts/enc/dvips/opensans/opensans-04.enc
INPUT /usr/share/texlive/texmf-dist/fonts/enc/dvips/opensans/opensans-01.enc
INPUT /usr/share/texlive/texmf-dist/fonts/type1/public/opensans/OpenSans-Bold.pfb
INPUT /usr/share/texlive/texmf-dist/fonts/type1/public/opensans/OpenSans-BoldItalic.pfb
INPUT /usr/share/texlive/texmf-dist/fonts/type1/public/opensans/OpenSans-Italic.pfb
INPUT /usr/share/texlive/texmf-dist/fonts/type1/public/opensans/OpenSans-Regular.pfb
INPUT /usr/share/texlive/texmf-dist/fonts/type1/public/stix/stix-mathcal.pfb
INPUT /usr/share/texlive/texmf-dist/fonts/type1/public/stix/stix-mathex.pfb
INPUT /usr/share/texlive/texmf-dist/fonts/type1/public/stix/stix-mathit.pfb
INPUT /usr/share/texlive/texmf-dist/fonts/type1/public/stix/stix-mathrm.pfb
