# Supplementary material for: Deciphering the Contribution of Oriens-Lacunosum/Moleculare (OLM) Cells to Intrinsic θ Rhythms Using Biophysical Local Field Potential (LFP) Models
Source: eNeuro. 2018 Sep 4;5(4):ENEURO.0146-18.2018. doi: 10.1523/ENEURO.0146-18.2018 (PMC6140113; doi:10.1523/ENEURO.0146-18.2018)
Supplement: Supplementary file 1 — Supplementary latex zip. Download supplement 1, ZIP file [file sup_enu-eN-NWR-0146-18-s01.zip › ms_latex_final/MAIN_new.log]

This is pdfTeX, Version 3.14159265-2.6-1.40.17 (TeX Live 2016/Debian) (preloaded format=pdflatex 2018.1.13)  30 MAY 2018 18:29
entering extended mode
 \write18 enabled.
 file:line:error style messages enabled.
 %&-line parsing enabled.
**MAIN_new.tex
(./MAIN_new.tex
LaTeX2e <2016/03/31> patch level 3
Babel <3.9r> and hyphenation patterns for 83 language(s) loaded.
(./elife.cls
Document Class: elife 2016/01/07, v1.1
(/usr/share/texlive/texmf-dist/tex/generic/babel/babel.sty
Package: babel 2016/04/23 3.9r The Babel package

(/usr/share/texlive/texmf-dist/tex/generic/babel-english/english.ldf
Language: english 2012/08/20 v3.3p English support from the babel system

(/usr/share/texlive/texmf-dist/tex/generic/babel/babel.def
File: babel.def 2016/04/23 3.9r Babel common definitions
\babel@savecnt=\count79
\U@D=\dimen102
)
\l@canadian = a dialect from \language\l@american 
\l@australian = a dialect from \language\l@british 
\l@newzealand = a dialect from \language\l@british 
))
(/usr/share/texlive/texmf-dist/tex/latex/tools/calc.sty
Package: calc 2014/10/28 v4.3 Infix arithmetic (KKT,FJ)
\calc@Acount=\count80
\calc@Bcount=\count81
\calc@Adimen=\dimen103
\calc@Bdimen=\dimen104
\calc@Askip=\skip41
\calc@Bskip=\skip42
LaTeX Info: Redefining \setlength on input line 80.
LaTeX Info: Redefining \addtolength on input line 81.
\calc@Ccount=\count82
\calc@Cskip=\skip43
)
(/usr/share/texlive/texmf-dist/tex/latex/etoolbox/etoolbox.sty
Package: etoolbox 2015/08/02 v2.2a e-TeX tools for LaTeX (JAW)
\etb@tempcnta=\count83
)
(/usr/share/texlive/texmf-dist/tex/latex/regexpatch/regexpatch.sty
(/usr/share/texlive/texmf-dist/tex/latex/l3kernel/expl3.sty
Package: expl3 2016/05/18 v6512 L3 programming layer (loader) 

(/usr/share/texlive/texmf-dist/tex/latex/l3kernel/expl3-code.tex
Package: expl3 2016/05/18 v6512 L3 programming layer (code)
L3 Module: l3bootstrap 2016/02/12 v6412 L3 Bootstrap code
L3 Module: l3names 2016/03/11 v6433 L3 Namespace for primitives
L3 Module: l3basics 2015/11/22 v6315 L3 Basic definitions
L3 Module: l3expan 2015/09/10 v5983 L3 Argument expansion
L3 Module: l3tl 2016/03/26 v6465 L3 Token lists
L3 Module: l3str 2016/03/24 v6441 L3 Strings
L3 Module: l3seq 2015/08/05 v5777 L3 Sequences and stacks
L3 Module: l3int 2016/03/24 v6441 L3 Integers
\c_max_int=\count84
\l_tmpa_int=\count85
\l_tmpb_int=\count86
\g_tmpa_int=\count87
\g_tmpb_int=\count88
L3 Module: l3quark 2015/08/17 v5855 L3 Quarks
L3 Module: l3prg 2015/11/01 v6216 L3 Control structures
\g__prg_map_int=\count89
L3 Module: l3clist 2015/09/02 v5901 L3 Comma separated lists
L3 Module: l3token 2016/04/03 v6470 L3 Experimental token manipulation
L3 Module: l3prop 2016/01/05 v6366 L3 Property lists
L3 Module: l3msg 2016/03/26 v6464 L3 Messages
L3 Module: l3file 2016/03/25 v6458 L3 File and I/O operations
\l_iow_line_count_int=\count90
\l__iow_target_count_int=\count91
\l__iow_current_line_int=\count92
\l__iow_current_word_int=\count93
\l__iow_current_indentation_int=\count94
L3 Module: l3skip 2016/01/05 v6366 L3 Dimensions and skips
\c_zero_dim=\dimen105
\c_max_dim=\dimen106
\l_tmpa_dim=\dimen107
\l_tmpb_dim=\dimen108
\g_tmpa_dim=\dimen109
\g_tmpb_dim=\dimen110
\c_zero_skip=\skip44
\c_max_skip=\skip45
\l_tmpa_skip=\skip46
\l_tmpb_skip=\skip47
\g_tmpa_skip=\skip48
\g_tmpb_skip=\skip49
\c_zero_muskip=\muskip10
\c_max_muskip=\muskip11
\l_tmpa_muskip=\muskip12
\l_tmpb_muskip=\muskip13
\g_tmpa_muskip=\muskip14
\g_tmpb_muskip=\muskip15
L3 Module: l3keys 2015/11/17 v6284 L3 Key-value interfaces
\g__keyval_level_int=\count95
\l_keys_choice_int=\count96
L3 Module: l3fp 2016/03/26 v6465 L3 Floating points
\c__fp_leading_shift_int=\count97
\c__fp_middle_shift_int=\count98
\c__fp_trailing_shift_int=\count99
\c__fp_big_leading_shift_int=\count100
\c__fp_big_middle_shift_int=\count101
\c__fp_big_trailing_shift_int=\count102
\c__fp_Bigg_leading_shift_int=\count103
\c__fp_Bigg_middle_shift_int=\count104
\c__fp_Bigg_trailing_shift_int=\count105
L3 Module: l3box 2015/08/09 v5822 L3 Experimental boxes
\c_empty_box=\box26
\l_tmpa_box=\box27
\l_tmpb_box=\box28
\g_tmpa_box=\box29
\g_tmpb_box=\box30
L3 Module: l3coffins 2016/05/17 v6508 L3 Coffin code layer
\l__coffin_internal_box=\box31
\l__coffin_internal_dim=\dimen111
\l__coffin_offset_x_dim=\dimen112
\l__coffin_offset_y_dim=\dimen113
\l__coffin_x_dim=\dimen114
\l__coffin_y_dim=\dimen115
\l__coffin_x_prime_dim=\dimen116
\l__coffin_y_prime_dim=\dimen117
\c_empty_coffin=\box32
\l__coffin_aligned_coffin=\box33
\l__coffin_aligned_internal_coffin=\box34
\l_tmpa_coffin=\box35
\l_tmpb_coffin=\box36
\l__coffin_display_coffin=\box37
\l__coffin_display_coord_coffin=\box38
\l__coffin_display_pole_coffin=\box39
\l__coffin_display_offset_dim=\dimen118
\l__coffin_display_x_dim=\dimen119
\l__coffin_display_y_dim=\dimen120
L3 Module: l3color 2014/08/23 v5354 L3 Experimental color support
L3 Module: l3sys 2015/09/25 v6087 L3 Experimental system/runtime functions
L3 Module: l3candidates 2016/05/13 v6484 L3 Experimental additions to l3kernel
\l__box_top_dim=\dimen121
\l__box_bottom_dim=\dimen122
\l__box_left_dim=\dimen123
\l__box_right_dim=\dimen124
\l__box_top_new_dim=\dimen125
\l__box_bottom_new_dim=\dimen126
\l__box_left_new_dim=\dimen127
\l__box_right_new_dim=\dimen128
\l__box_internal_box=\box40
\l__coffin_bounding_shift_dim=\dimen129
\l__coffin_left_corner_dim=\dimen130
\l__coffin_right_corner_dim=\dimen131
\l__coffin_bottom_corner_dim=\dimen132
\l__coffin_top_corner_dim=\dimen133
\l__coffin_scaled_total_height_dim=\dimen134
\l__coffin_scaled_width_dim=\dimen135
L3 Module: l3luatex 2016/03/26 v6465 L3 Experimental LuaTeX-specific functions
)
(/usr/share/texlive/texmf-dist/tex/latex/l3kernel/l3pdfmode.def
File: l3pdfmode.def 2016/03/26 v6465 L3 Experimental driver: PDF mode
\l__driver_color_stack_int=\count106
\l__driver_tmp_box=\box41
))
Package: regexpatch 2016/05/15 v0.2b Extending etoolbox patching commands

(/usr/share/texlive/texmf-dist/tex/latex/l3packages/xparse/xparse.sty
Package: xparse 2016/05/18 v6512 L3 Experimental document command parser
\l__xparse_current_arg_int=\count107
\l__xparse_m_args_int=\count108
\l__xparse_mandatory_args_int=\count109
\l__xparse_processor_int=\count110
\l__xparse_v_nesting_int=\count111
)
(/usr/share/texlive/texmf-dist/tex/latex/l3experimental/l3str/l3regex.sty
Package: l3regex 2016/05/14 v6492 L3 Experimental regular expressions

(/usr/share/texlive/texmf-dist/tex/latex/l3experimental/l3str/l3tl-build.sty
Package: l3tl-build 2016/05/14 v6492 L3 Experimental token list construction
\l__tl_build_start_index_int=\count112
\l__tl_build_index_int=\count113
)
(/usr/share/texlive/texmf-dist/tex/latex/l3experimental/l3str/l3tl-analysis.sty
Package: l3tl-analysis 2016/03/24 v6443 L3 Experimental token lists analysis
\l__tl_analysis_normal_int=\count114
\l__tl_analysis_index_int=\count115
\l__tl_analysis_nesting_int=\count116
\l__tl_analysis_type_int=\count117
) (/usr/share/texlive/texmf-dist/tex/latex/l3experimental/l3str/l3flag.sty
Package: l3flag 2016/05/14 v6492 L3 Experimental flags
)
(/usr/share/texlive/texmf-dist/tex/latex/l3experimental/l3str/l3str-convert.sty
Package: l3str-convert 2016/03/24 v6443 L3 Experimental string encoding convers
ions
\l__str_internal_int=\count118
\c__str_replacement_char_int=\count119
)
\l__regex_internal_a_int=\count120
\l__regex_internal_b_int=\count121
\l__regex_internal_c_int=\count122
\l__regex_balance_int=\count123
\l__regex_group_level_int=\count124
\l__regex_mode_int=\count125
\l__regex_catcodes_int=\count126
\l__regex_default_catcodes_int=\count127
\c__regex_catcode_D_int=\count128
\c__regex_catcode_S_int=\count129
\c__regex_catcode_L_int=\count130
\c__regex_catcode_O_int=\count131
\c__regex_catcode_A_int=\count132
\c__regex_all_catcodes_int=\count133
\l__regex_show_lines_int=\count134
\l__regex_min_state_int=\count135
\l__regex_max_state_int=\count136
\l__regex_left_state_int=\count137
\l__regex_right_state_int=\count138
\l__regex_capturing_group_int=\count139
\l__regex_min_pos_int=\count140
\l__regex_max_pos_int=\count141
\l__regex_current_pos_int=\count142
\l__regex_start_pos_int=\count143
\l__regex_success_pos_int=\count144
\l__regex_current_char_int=\count145
\l__regex_current_catcode_int=\count146
\l__regex_last_char_int=\count147
\l__regex_case_changed_char_int=\count148
\l__regex_current_state_int=\count149
\l__regex_step_int=\count150
\l__regex_min_active_int=\count151
\l__regex_max_active_int=\count152
\l__regex_replacement_csnames_int=\count153
\l__regex_match_count_int=\count154
\l__regex_submatch_int=\count155
\l__regex_zeroth_submatch_int=\count156
)
.................................................
. LaTeX info: "xparse/define-command"
. 
. Defining command \xshowcmd with sig. 's+m' on line 374.
.................................................
.................................................
. LaTeX info: "xparse/define-command"
. 
. Defining command \xpretocmd with sig. '+m+m+m+m' on line 376.
.................................................
.................................................
. LaTeX info: "xparse/define-command"
. 
. Defining command \xapptocmd with sig. '+m+m+m+m' on line 378.
.................................................
.................................................
. LaTeX info: "xparse/define-command"
. 
. Defining command \regexpatchcmd with sig. 's+m+m+m+m+m' on line 384.
.................................................
.................................................
. LaTeX info: "xparse/define-command"
. 
. Defining command \xpatchcmd with sig. 's+m+m+m+m+m' on line 390.
.................................................
.................................................
. LaTeX info: "xparse/define-command"
. 
. Defining command \xshowbibmacro with sig. 's+m' on line 403.
.................................................
.................................................
. LaTeX info: "xparse/define-command"
. 
. Defining command \xpretobibmacro with sig. '+m+m+m+m' on line 408.
.................................................
.................................................
. LaTeX info: "xparse/define-command"
. 
. Defining command \xapptobibmacro with sig. '+m+m+m+m' on line 413.
.................................................
.................................................
. LaTeX info: "xparse/define-command"
. 
. Defining command \xpatchbibmacro with sig. 's+m+m+m+m+m' on line 425.
.................................................
.................................................
. LaTeX info: "xparse/define-command"
. 
. Defining command \regexpatchbibmacro with sig. 's+m+m+m+m+m' on line 437.
.................................................
.................................................
. LaTeX info: "xparse/define-command"
. 
. Defining command \xshowbibdriver with sig. 's+m' on line 450.
.................................................
.................................................
. LaTeX info: "xparse/define-command"
. 
. Defining command \xpretobibdriver with sig. '+m+m+m+m' on line 452.
.................................................
.................................................
. LaTeX info: "xparse/define-command"
. 
. Defining command \xapptobibdriver with sig. '+m+m+m+m' on line 454.
.................................................
.................................................
. LaTeX info: "xparse/define-command"
. 
. Defining command \xpatchbibdriver with sig. 's+m+m+m+m+m' on line 460.
.................................................
.................................................
. LaTeX info: "xparse/define-command"
. 
. Defining command \regexpatchbibdriver with sig. 's+m+m+m+m+m' on line 466.
.................................................
.................................................
. LaTeX info: "xparse/define-command"
. 
. Defining command \xshowfieldformat with sig. 'sO{*}+m' on line 479.
.................................................
.................................................
. LaTeX info: "xparse/define-command"
. 
. Defining command \xpretofieldformat with sig. 'sO{*}+m+m+m+m' on line 491.
.................................................
.................................................
. LaTeX info: "xparse/define-command"
. 
. Defining command \xapptofieldformat with sig. 'sO{*}+m+m+m+m' on line 503.
.................................................
.................................................
. LaTeX info: "xparse/define-command"
. 
. Defining command \xpatchfieldformat with sig. 'sO{*}+m+m+m+m+m' on line 515.
.................................................
.................................................
. LaTeX info: "xparse/define-command"
. 
. Defining command \regexpatchfieldformat with sig. 'sO{*}+m+m+m+m+m' on line
. 527.
.................................................
.................................................
. LaTeX info: "xparse/define-command"
. 
. Defining command \xshownameformat with sig. 'sO{*}+m' on line 541.
.................................................
.................................................
. LaTeX info: "xparse/define-command"
. 
. Defining command \xpretonameformat with sig. 'sO{*}+m+m+m+m' on line 553.
.................................................
.................................................
. LaTeX info: "xparse/define-command"
. 
. Defining command \xapptonameformat with sig. 'sO{*}+m+m+m+m' on line 565.
.................................................
.................................................
. LaTeX info: "xparse/define-command"
. 
. Defining command \xpatchnameformat with sig. 'sO{*}+m+m+m+m+m' on line 577.
.................................................
.................................................
. LaTeX info: "xparse/define-command"
. 
. Defining command \regexpatchnameformat with sig. 'sO{*}+m+m+m+m+m' on line
. 589.
.................................................
.................................................
. LaTeX info: "xparse/define-command"
. 
. Defining command \xshowlistformat with sig. 'sO{*}+m' on line 603.
.................................................
.................................................
. LaTeX info: "xparse/define-command"
. 
. Defining command \xpretolistformat with sig. 'sO{*}+m+m+m+m' on line 615.
.................................................
.................................................
. LaTeX info: "xparse/define-command"
. 
. Defining command \xapptolistformat with sig. 'sO{*}+m+m+m+m' on line 627.
.................................................
.................................................
. LaTeX info: "xparse/define-command"
. 
. Defining command \xpatchlistformat with sig. 'sO{*}+m+m+m+m+m' on line 639.
.................................................
.................................................
. LaTeX info: "xparse/define-command"
. 
. Defining command \regexpatchlistformat with sig. 'sO{*}+m+m+m+m+m' on line
. 651.
.................................................
.................................................
. LaTeX info: "xparse/define-command"
. 
. Defining command \xshowindexfieldformat with sig. 'sO{*}+m' on line 665.
.................................................
.................................................
. LaTeX info: "xparse/define-command"
. 
. Defining command \xpretoindexfieldformat with sig. 'sO{*}+m+m+m+m' on line
. 677.
.................................................
.................................................
. LaTeX info: "xparse/define-command"
. 
. Defining command \xapptoindexfieldformat with sig. 'sO{*}+m+m+m+m' on line
. 689.
.................................................
.................................................
. LaTeX info: "xparse/define-command"
. 
. Defining command \xpatchindexfieldformat with sig. 'sO{*}+m+m+m+m+m' on line
. 701.
.................................................
.................................................
. LaTeX info: "xparse/define-command"
. 
. Defining command \regexpatchindexfieldformat with sig. 'sO{*}+m+m+m+m+m' on
. line 713.
.................................................
.................................................
. LaTeX info: "xparse/define-command"
. 
. Defining command \xshowindexnameformat with sig. 'sO{*}+m' on line 727.
.................................................
.................................................
. LaTeX info: "xparse/define-command"
. 
. Defining command \xpretoindexnameformat with sig. 'sO{*}+m+m+m+m' on line
. 739.
.................................................
.................................................
. LaTeX info: "xparse/define-command"
. 
. Defining command \xapptoindexnameformat with sig. 'sO{*}+m+m+m+m' on line
. 751.
.................................................
.................................................
. LaTeX info: "xparse/define-command"
. 
. Defining command \xpatchindexnameformat with sig. 'sO{*}+m+m+m+m+m' on line
. 763.
.................................................
.................................................
. LaTeX info: "xparse/define-command"
. 
. Defining command \regexpatchindexnameformat with sig. 'sO{*}+m+m+m+m+m' on
. line 775.
.................................................
.................................................
. LaTeX info: "xparse/define-command"
. 
. Defining command \xshowindexlistformat with sig. 'sO{*}+m' on line 789.
.................................................
.................................................
. LaTeX info: "xparse/define-command"
. 
. Defining command \xpretoindexlistformat with sig. 'sO{*}+m+m+m+m' on line
. 801.
.................................................
.................................................
. LaTeX info: "xparse/define-command"
. 
. Defining command \xapptoindexlistformat with sig. 'sO{*}+m+m+m+m' on line
. 813.
.................................................
.................................................
. LaTeX info: "xparse/define-command"
. 
. Defining command \xpatchindexlistformat with sig. 'sO{*}+m+m+m+m+m' on line
. 825.
.................................................
.................................................
. LaTeX info: "xparse/define-command"
. 
. Defining command \regexpatchindexlistformat with sig. 'sO{*}+m+m+m+m+m' on
. line 837.
.................................................
.................................................
. LaTeX info: "xparse/define-command"
. 
. Defining command \checkpatchable with sig. '+m' on line 844.
.................................................
.................................................
. LaTeX info: "xparse/define-command"
. 
. Defining command \xpatchoptarg with sig. '+m+m' on line 873.
.................................................
.................................................
. LaTeX info: "xparse/define-command"
. 
. Defining command \tracingxpatches with sig. 'O{1}' on line 879.
.................................................
.................................................
. LaTeX info: "xparse/define-command"
. 
. Defining command \xpatchparametertext with sig. '+m+m+m+m+m' on line 892.
.................................................
) (/usr/share/texlive/texmf-dist/tex/generic/ifxetex/ifxetex.sty
Package: ifxetex 2010/09/12 v0.6 Provides ifxetex conditional
)
(/usr/share/texlive/texmf-dist/tex/generic/oberdiek/ifluatex.sty
Package: ifluatex 2016/05/16 v1.4 Provides the ifluatex switch (HO)
Package ifluatex Info: LuaTeX not detected.
)
(/usr/share/texlive/texmf-dist/tex/latex/extsizes/extarticle.cls
Document Class: extarticle 1996/10/08 v1.0 Non Standard LaTeX document class
(/usr/share/texlive/texmf-dist/tex/latex/extsizes/size9.clo
File: size9.clo 1999/11/11 v1.4a NON-Standard LaTeX file (size option)
)
(/usr/share/texlive/texmf-dist/tex/latex/base/exscale.sty
Package: exscale 2014/09/29 v2.1h Standard LaTeX package exscale
LaTeX Font Info:    Redeclaring symbol font `largesymbols' on input line 57.
LaTeX Font Info:    Overwriting symbol font `largesymbols' in version `normal'
(Font)                  OMX/cmex/m/n --> OMX/cmex/m/n on input line 57.
LaTeX Font Info:    Overwriting symbol font `largesymbols' in version `bold'
(Font)                  OMX/cmex/m/n --> OMX/cmex/m/n on input line 57.
\big@size=\dimen136
)
\c@part=\count157
\c@section=\count158
\c@subsection=\count159
\c@subsubsection=\count160
\c@paragraph=\count161
\c@subparagraph=\count162
\c@figure=\count163
\c@table=\count164
\abovecaptionskip=\skip50
\belowcaptionskip=\skip51
\bibindent=\dimen137
)
(/usr/share/texlive/texmf-dist/tex/latex/amsmath/amsmath.sty
Package: amsmath 2016/06/28 v2.15d AMS math features
\@mathmargin=\skip52

For additional information on amsmath, use the `?' option.
(/usr/share/texlive/texmf-dist/tex/latex/amsmath/amstext.sty
Package: amstext 2000/06/29 v2.01 AMS text

(/usr/share/texlive/texmf-dist/tex/latex/amsmath/amsgen.sty
File: amsgen.sty 1999/11/30 v2.0 generic functions
\@emptytoks=\toks14
\ex@=\dimen138
))
(/usr/share/texlive/texmf-dist/tex/latex/amsmath/amsbsy.sty
Package: amsbsy 1999/11/29 v1.2d Bold Symbols
\pmbraise@=\dimen139
)
(/usr/share/texlive/texmf-dist/tex/latex/amsmath/amsopn.sty
Package: amsopn 2016/03/08 v2.02 operator names
)
\inf@bad=\count165
LaTeX Info: Redefining \frac on input line 199.
\uproot@=\count166
\leftroot@=\count167
LaTeX Info: Redefining \overline on input line 297.
\classnum@=\count168
\DOTSCASE@=\count169
LaTeX Info: Redefining \ldots on input line 394.
LaTeX Info: Redefining \dots on input line 397.
LaTeX Info: Redefining \cdots on input line 518.
\Mathstrutbox@=\box42
\strutbox@=\box43
\big@size=\dimen140
LaTeX Font Info:    Redeclaring font encoding OML on input line 634.
LaTeX Font Info:    Redeclaring font encoding OMS on input line 635.
\macc@depth=\count170
\c@MaxMatrixCols=\count171
\dotsspace@=\muskip16
\c@parentequation=\count172
\dspbrk@lvl=\count173
\tag@help=\toks15
\row@=\count174
\column@=\count175
\maxfields@=\count176
\andhelp@=\toks16
\eqnshift@=\dimen141
\alignsep@=\dimen142
\tagshift@=\dimen143
\tagwidth@=\dimen144
\totwidth@=\dimen145
\lineht@=\dimen146
\@envbody=\toks17
\multlinegap=\skip53
\multlinetaggap=\skip54
\mathdisplay@stack=\toks18
LaTeX Info: Redefining \[ on input line 2739.
LaTeX Info: Redefining \] on input line 2740.
)
(/usr/share/texlive/texmf-dist/tex/latex/mdframed/mdframed.sty
Package: mdframed 2013/07/01 1.9b: mdframed

(/usr/share/texlive/texmf-dist/tex/latex/oberdiek/kvoptions.sty
Package: kvoptions 2016/05/16 v3.12 Key value format for package options (HO)

(/usr/share/texlive/texmf-dist/tex/latex/graphics/keyval.sty
Package: keyval 2014/10/28 v1.15 key=value parser (DPC)
\KV@toks@=\toks19
)
(/usr/share/texlive/texmf-dist/tex/generic/oberdiek/ltxcmds.sty
Package: ltxcmds 2016/05/16 v1.23 LaTeX kernel commands for general use (HO)
)
(/usr/share/texlive/texmf-dist/tex/generic/oberdiek/kvsetkeys.sty
Package: kvsetkeys 2016/05/16 v1.17 Key value parser (HO)

(/usr/share/texlive/texmf-dist/tex/generic/oberdiek/infwarerr.sty
Package: infwarerr 2016/05/16 v1.4 Providing info/warning/error messages (HO)
)
(/usr/share/texlive/texmf-dist/tex/generic/oberdiek/etexcmds.sty
Package: etexcmds 2016/05/16 v1.6 Avoid name clashes with e-TeX commands (HO)
Package etexcmds Info: Could not find \expanded.
(etexcmds)             That can mean that you are not using pdfTeX 1.50 or
(etexcmds)             that some package has redefined \expanded.
(etexcmds)             In the latter case, load this package earlier.
)))
(/usr/share/texlive/texmf-dist/tex/latex/oberdiek/zref-abspage.sty
Package: zref-abspage 2016/05/21 v2.26 Module abspage for zref (HO)

(/usr/share/texlive/texmf-dist/tex/latex/oberdiek/zref-base.sty
Package: zref-base 2016/05/21 v2.26 Module base for zref (HO)

(/usr/share/texlive/texmf-dist/tex/generic/oberdiek/kvdefinekeys.sty
Package: kvdefinekeys 2016/05/16 v1.4 Define keys (HO)
)
(/usr/share/texlive/texmf-dist/tex/generic/oberdiek/pdftexcmds.sty
Package: pdftexcmds 2016/05/21 v0.22 Utility functions of pdfTeX for LuaTeX (HO
)

(/usr/share/texlive/texmf-dist/tex/generic/oberdiek/ifpdf.sty
Package: ifpdf 2016/05/14 v3.1 Provides the ifpdf switch
)
Package pdftexcmds Info: LuaTeX not detected.
Package pdftexcmds Info: \pdf@primitive is available.
Package pdftexcmds Info: \pdf@ifprimitive is available.
Package pdftexcmds Info: \pdfdraftmode found.
)
(/usr/share/texlive/texmf-dist/tex/latex/oberdiek/auxhook.sty
Package: auxhook 2016/05/16 v1.4 Hooks for auxiliary files (HO)
)
Package zref Info: New property list: main on input line 759.
Package zref Info: New property: default on input line 760.
Package zref Info: New property: page on input line 761.
)
(/usr/share/texlive/texmf-dist/tex/generic/oberdiek/atbegshi.sty
Package: atbegshi 2016/06/09 v1.18 At begin shipout hook (HO)
)
\c@abspage=\count177
Package zref Info: New property: abspage on input line 62.
)
(/usr/share/texlive/texmf-dist/tex/latex/needspace/needspace.sty
Package: needspace 2010/09/12 v1.3d reserve vertical space
)
(/usr/share/texlive/texmf-dist/tex/latex/graphics/color.sty
Package: color 2016/07/10 v1.1e Standard LaTeX Color (DPC)

(/usr/share/texlive/texmf-dist/tex/latex/graphics-cfg/color.cfg
File: color.cfg 2016/01/02 v1.6 sample color configuration
)
Package color Info: Driver file: pdftex.def on input line 147.

(/usr/share/texlive/texmf-dist/tex/latex/graphics-def/pdftex.def
File: pdftex.def 2016/07/10 v0.06j Graphics/color for pdfTeX
\Gread@gobject=\count178
))
\mdf@templength=\skip55
\c@mdf@globalstyle@cnt=\count179
\mdf@skipabove@length=\skip56
\mdf@skipbelow@length=\skip57
\mdf@leftmargin@length=\skip58
\mdf@rightmargin@length=\skip59
\mdf@innerleftmargin@length=\skip60
\mdf@innerrightmargin@length=\skip61
\mdf@innertopmargin@length=\skip62
\mdf@innerbottommargin@length=\skip63
\mdf@splittopskip@length=\skip64
\mdf@splitbottomskip@length=\skip65
\mdf@outermargin@length=\skip66
\mdf@innermargin@length=\skip67
\mdf@linewidth@length=\skip68
\mdf@innerlinewidth@length=\skip69
\mdf@middlelinewidth@length=\skip70
\mdf@outerlinewidth@length=\skip71
\mdf@roundcorner@length=\skip72
\mdf@footenotedistance@length=\skip73
\mdf@userdefinedwidth@length=\skip74
\mdf@needspace@length=\skip75
\mdf@frametitleaboveskip@length=\skip76
\mdf@frametitlebelowskip@length=\skip77
\mdf@frametitlerulewidth@length=\skip78
\mdf@frametitleleftmargin@length=\skip79
\mdf@frametitlerightmargin@length=\skip80
\mdf@shadowsize@length=\skip81
\mdf@extratopheight@length=\skip82
\mdf@subtitleabovelinewidth@length=\skip83
\mdf@subtitlebelowlinewidth@length=\skip84
\mdf@subtitleaboveskip@length=\skip85
\mdf@subtitlebelowskip@length=\skip86
\mdf@subtitleinneraboveskip@length=\skip87
\mdf@subtitleinnerbelowskip@length=\skip88
\mdf@subsubtitleabovelinewidth@length=\skip89
\mdf@subsubtitlebelowlinewidth@length=\skip90
\mdf@subsubtitleaboveskip@length=\skip91
\mdf@subsubtitlebelowskip@length=\skip92
\mdf@subsubtitleinneraboveskip@length=\skip93
\mdf@subsubtitleinnerbelowskip@length=\skip94

(/usr/share/texlive/texmf-dist/tex/latex/mdframed/md-frame-0.mdf
File: md-frame-0.mdf 2013/07/01\ 1.9b: md-frame-0
)
\mdf@frametitlebox=\box44
\mdf@footnotebox=\box45
\mdf@splitbox@one=\box46
\mdf@splitbox@two=\box47
\mdf@splitbox@save=\box48
\mdfsplitboxwidth=\skip95
\mdfsplitboxtotalwidth=\skip96
\mdfsplitboxheight=\skip97
\mdfsplitboxdepth=\skip98
\mdfsplitboxtotalheight=\skip99
\mdfframetitleboxwidth=\skip100
\mdfframetitleboxtotalwidth=\skip101
\mdfframetitleboxheight=\skip102
\mdfframetitleboxdepth=\skip103
\mdfframetitleboxtotalheight=\skip104
\mdffootnoteboxwidth=\skip105
\mdffootnoteboxtotalwidth=\skip106
\mdffootnoteboxheight=\skip107
\mdffootnoteboxdepth=\skip108
\mdffootnoteboxtotalheight=\skip109
\mdftotallinewidth=\skip110
\mdfboundingboxwidth=\skip111
\mdfboundingboxtotalwidth=\skip112
\mdfboundingboxheight=\skip113
\mdfboundingboxdepth=\skip114
\mdfboundingboxtotalheight=\skip115
\mdf@freevspace@length=\skip116
\mdf@horizontalwidthofbox@length=\skip117
\mdf@verticalmarginwhole@length=\skip118
\mdf@horizontalspaceofbox=\skip119
\mdfsubtitleheight=\skip120
\mdfsubsubtitleheight=\skip121
\c@mdfcountframes=\count180

****** mdframed patching \endmdf@trivlist

****** -- success******

.................................................
. LaTeX info: "xparse/define-command"
. 
. Defining command \newmdtheoremenv with sig. 'O{} m o m o ' on line 601.
.................................................
.................................................
. LaTeX info: "xparse/define-command"
. 
. Defining command \mdtheorem with sig. ' O{} m o m o ' on line 701.
.................................................
\mdf@envdepth=\count181
\c@mdf@env@i=\count182
\c@mdf@env@ii=\count183
\c@mdf@zref@counter=\count184
Package zref Info: New property: mdf@pagevalue on input line 895.
)
(/usr/share/texlive/texmf-dist/tex/latex/lineno/lineno.sty
Package: lineno 2005/11/02 line numbers on paragraphs v4.41
\linenopenalty=\count185
\output=\toks20
\linenoprevgraf=\count186
\linenumbersep=\dimen147
\linenumberwidth=\dimen148
\c@linenumber=\count187
\c@pagewiselinenumber=\count188
\c@LN@truepage=\count189
\c@internallinenumber=\count190
\c@internallinenumbers=\count191
\quotelinenumbersep=\dimen149
\bframerule=\dimen150
\bframesep=\dimen151
\bframebox=\box49
LaTeX Info: Redefining \\ on input line 3056.
)
(/usr/share/texlive/texmf-dist/tex/latex/base/fontenc.sty
Package: fontenc 2016/06/19 v1.99m Standard LaTeX package

(/usr/share/texlive/texmf-dist/tex/latex/base/t1enc.def
File: t1enc.def 2016/06/19 v1.99m Standard LaTeX file
LaTeX Font Info:    Redeclaring font encoding T1 on input line 48.
))
(/usr/share/texlive/texmf-dist/tex/latex/base/inputenc.sty
Package: inputenc 2015/03/17 v1.2c Input encoding file
\inpenc@prehook=\toks21
\inpenc@posthook=\toks22

(/usr/share/texlive/texmf-dist/tex/latex/base/utf8.def
File: utf8.def 2016/02/28 v1.1s UTF-8 support for inputenc
Now handling font encoding OML ...
... no UTF-8 mapping file for font encoding OML
Now handling font encoding T1 ...
... processing UTF-8 mapping file for font encoding T1

(/usr/share/texlive/texmf-dist/tex/latex/base/t1enc.dfu
File: t1enc.dfu 2016/02/28 v1.1s UTF-8 support for inputenc
   defining Unicode char U+00A0 (decimal 160)
   defining Unicode char U+00A1 (decimal 161)
   defining Unicode char U+00A3 (decimal 163)
   defining Unicode char U+00AB (decimal 171)
   defining Unicode char U+00AD (decimal 173)
   defining Unicode char U+00BB (decimal 187)
   defining Unicode char U+00BF (decimal 191)
   defining Unicode char U+00C0 (decimal 192)
   defining Unicode char U+00C1 (decimal 193)
   defining Unicode char U+00C2 (decimal 194)
   defining Unicode char U+00C3 (decimal 195)
   defining Unicode char U+00C4 (decimal 196)
   defining Unicode char U+00C5 (decimal 197)
   defining Unicode char U+00C6 (decimal 198)
   defining Unicode char U+00C7 (decimal 199)
   defining Unicode char U+00C8 (decimal 200)
   defining Unicode char U+00C9 (decimal 201)
   defining Unicode char U+00CA (decimal 202)
   defining Unicode char U+00CB (decimal 203)
   defining Unicode char U+00CC (decimal 204)
   defining Unicode char U+00CD (decimal 205)
   defining Unicode char U+00CE (decimal 206)
   defining Unicode char U+00CF (decimal 207)
   defining Unicode char U+00D0 (decimal 208)
   defining Unicode char U+00D1 (decimal 209)
   defining Unicode char U+00D2 (decimal 210)
   defining Unicode char U+00D3 (decimal 211)
   defining Unicode char U+00D4 (decimal 212)
   defining Unicode char U+00D5 (decimal 213)
   defining Unicode char U+00D6 (decimal 214)
   defining Unicode char U+00D8 (decimal 216)
   defining Unicode char U+00D9 (decimal 217)
   defining Unicode char U+00DA (decimal 218)
   defining Unicode char U+00DB (decimal 219)
   defining Unicode char U+00DC (decimal 220)
   defining Unicode char U+00DD (decimal 221)
   defining Unicode char U+00DE (decimal 222)
   defining Unicode char U+00DF (decimal 223)
   defining Unicode char U+00E0 (decimal 224)
   defining Unicode char U+00E1 (decimal 225)
   defining Unicode char U+00E2 (decimal 226)
   defining Unicode char U+00E3 (decimal 227)
   defining Unicode char U+00E4 (decimal 228)
   defining Unicode char U+00E5 (decimal 229)
   defining Unicode char U+00E6 (decimal 230)
   defining Unicode char U+00E7 (decimal 231)
   defining Unicode char U+00E8 (decimal 232)
   defining Unicode char U+00E9 (decimal 233)
   defining Unicode char U+00EA (decimal 234)
   defining Unicode char U+00EB (decimal 235)
   defining Unicode char U+00EC (decimal 236)
   defining Unicode char U+00ED (decimal 237)
   defining Unicode char U+00EE (decimal 238)
   defining Unicode char U+00EF (decimal 239)
   defining Unicode char U+00F0 (decimal 240)
   defining Unicode char U+00F1 (decimal 241)
   defining Unicode char U+00F2 (decimal 242)
   defining Unicode char U+00F3 (decimal 243)
   defining Unicode char U+00F4 (decimal 244)
   defining Unicode char U+00F5 (decimal 245)
   defining Unicode char U+00F6 (decimal 246)
   defining Unicode char U+00F8 (decimal 248)
   defining Unicode char U+00F9 (decimal 249)
   defining Unicode char U+00FA (decimal 250)
   defining Unicode char U+00FB (decimal 251)
   defining Unicode char U+00FC (decimal 252)
   defining Unicode char U+00FD (decimal 253)
   defining Unicode char U+00FE (decimal 254)
   defining Unicode char U+00FF (decimal 255)
   defining Unicode char U+0100 (decimal 256)
   defining Unicode char U+0101 (decimal 257)
   defining Unicode char U+0102 (decimal 258)
   defining Unicode char U+0103 (decimal 259)
   defining Unicode char U+0104 (decimal 260)
   defining Unicode char U+0105 (decimal 261)
   defining Unicode char U+0106 (decimal 262)
   defining Unicode char U+0107 (decimal 263)
   defining Unicode char U+0108 (decimal 264)
   defining Unicode char U+0109 (decimal 265)
   defining Unicode char U+010A (decimal 266)
   defining Unicode char U+010B (decimal 267)
   defining Unicode char U+010C (decimal 268)
   defining Unicode char U+010D (decimal 269)
   defining Unicode char U+010E (decimal 270)
   defining Unicode char U+010F (decimal 271)
   defining Unicode char U+0110 (decimal 272)
   defining Unicode char U+0111 (decimal 273)
   defining Unicode char U+0112 (decimal 274)
   defining Unicode char U+0113 (decimal 275)
   defining Unicode char U+0114 (decimal 276)
   defining Unicode char U+0115 (decimal 277)
   defining Unicode char U+0116 (decimal 278)
   defining Unicode char U+0117 (decimal 279)
   defining Unicode char U+0118 (decimal 280)
   defining Unicode char U+0119 (decimal 281)
   defining Unicode char U+011A (decimal 282)
   defining Unicode char U+011B (decimal 283)
   defining Unicode char U+011C (decimal 284)
   defining Unicode char U+011D (decimal 285)
   defining Unicode char U+011E (decimal 286)
   defining Unicode char U+011F (decimal 287)
   defining Unicode char U+0120 (decimal 288)
   defining Unicode char U+0121 (decimal 289)
   defining Unicode char U+0122 (decimal 290)
   defining Unicode char U+0123 (decimal 291)
   defining Unicode char U+0124 (decimal 292)
   defining Unicode char U+0125 (decimal 293)
   defining Unicode char U+0128 (decimal 296)
   defining Unicode char U+0129 (decimal 297)
   defining Unicode char U+012A (decimal 298)
   defining Unicode char U+012B (decimal 299)
   defining Unicode char U+012C (decimal 300)
   defining Unicode char U+012D (decimal 301)
   defining Unicode char U+012E (decimal 302)
   defining Unicode char U+012F (decimal 303)
   defining Unicode char U+0130 (decimal 304)
   defining Unicode char U+0131 (decimal 305)
   defining Unicode char U+0132 (decimal 306)
   defining Unicode char U+0133 (decimal 307)
   defining Unicode char U+0134 (decimal 308)
   defining Unicode char U+0135 (decimal 309)
   defining Unicode char U+0136 (decimal 310)
   defining Unicode char U+0137 (decimal 311)
   defining Unicode char U+0139 (decimal 313)
   defining Unicode char U+013A (decimal 314)
   defining Unicode char U+013B (decimal 315)
   defining Unicode char U+013C (decimal 316)
   defining Unicode char U+013D (decimal 317)
   defining Unicode char U+013E (decimal 318)
   defining Unicode char U+0141 (decimal 321)
   defining Unicode char U+0142 (decimal 322)
   defining Unicode char U+0143 (decimal 323)
   defining Unicode char U+0144 (decimal 324)
   defining Unicode char U+0145 (decimal 325)
   defining Unicode char U+0146 (decimal 326)
   defining Unicode char U+0147 (decimal 327)
   defining Unicode char U+0148 (decimal 328)
   defining Unicode char U+014A (decimal 330)
   defining Unicode char U+014B (decimal 331)
   defining Unicode char U+014C (decimal 332)
   defining Unicode char U+014D (decimal 333)
   defining Unicode char U+014E (decimal 334)
   defining Unicode char U+014F (decimal 335)
   defining Unicode char U+0150 (decimal 336)
   defining Unicode char U+0151 (decimal 337)
   defining Unicode char U+0152 (decimal 338)
   defining Unicode char U+0153 (decimal 339)
   defining Unicode char U+0154 (decimal 340)
   defining Unicode char U+0155 (decimal 341)
   defining Unicode char U+0156 (decimal 342)
   defining Unicode char U+0157 (decimal 343)
   defining Unicode char U+0158 (decimal 344)
   defining Unicode char U+0159 (decimal 345)
   defining Unicode char U+015A (decimal 346)
   defining Unicode char U+015B (decimal 347)
   defining Unicode char U+015C (decimal 348)
   defining Unicode char U+015D (decimal 349)
   defining Unicode char U+015E (decimal 350)
   defining Unicode char U+015F (decimal 351)
   defining Unicode char U+0160 (decimal 352)
   defining Unicode char U+0161 (decimal 353)
   defining Unicode char U+0162 (decimal 354)
   defining Unicode char U+0163 (decimal 355)
   defining Unicode char U+0164 (decimal 356)
   defining Unicode char U+0165 (decimal 357)
   defining Unicode char U+0168 (decimal 360)
   defining Unicode char U+0169 (decimal 361)
   defining Unicode char U+016A (decimal 362)
   defining Unicode char U+016B (decimal 363)
   defining Unicode char U+016C (decimal 364)
   defining Unicode char U+016D (decimal 365)
   defining Unicode char U+016E (decimal 366)
   defining Unicode char U+016F (decimal 367)
   defining Unicode char U+0170 (decimal 368)
   defining Unicode char U+0171 (decimal 369)
   defining Unicode char U+0172 (decimal 370)
   defining Unicode char U+0173 (decimal 371)
   defining Unicode char U+0174 (decimal 372)
   defining Unicode char U+0175 (decimal 373)
   defining Unicode char U+0176 (decimal 374)
   defining Unicode char U+0177 (decimal 375)
   defining Unicode char U+0178 (decimal 376)
   defining Unicode char U+0179 (decimal 377)
   defining Unicode char U+017A (decimal 378)
   defining Unicode char U+017B (decimal 379)
   defining Unicode char U+017C (decimal 380)
   defining Unicode char U+017D (decimal 381)
   defining Unicode char U+017E (decimal 382)
   defining Unicode char U+01CD (decimal 461)
   defining Unicode char U+01CE (decimal 462)
   defining Unicode char U+01CF (decimal 463)
   defining Unicode char U+01D0 (decimal 464)
   defining Unicode char U+01D1 (decimal 465)
   defining Unicode char U+01D2 (decimal 466)
   defining Unicode char U+01D3 (decimal 467)
   defining Unicode char U+01D4 (decimal 468)
   defining Unicode char U+01E2 (decimal 482)
   defining Unicode char U+01E3 (decimal 483)
   defining Unicode char U+01E6 (decimal 486)
   defining Unicode char U+01E7 (decimal 487)
   defining Unicode char U+01E8 (decimal 488)
   defining Unicode char U+01E9 (decimal 489)
   defining Unicode char U+01EA (decimal 490)
   defining Unicode char U+01EB (decimal 491)
   defining Unicode char U+01F0 (decimal 496)
   defining Unicode char U+01F4 (decimal 500)
   defining Unicode char U+01F5 (decimal 501)
   defining Unicode char U+0218 (decimal 536)
   defining Unicode char U+0219 (decimal 537)
   defining Unicode char U+021A (decimal 538)
   defining Unicode char U+021B (decimal 539)
   defining Unicode char U+1E02 (decimal 7682)
   defining Unicode char U+1E03 (decimal 7683)
   defining Unicode char U+200C (decimal 8204)
   defining Unicode char U+2010 (decimal 8208)
   defining Unicode char U+2011 (decimal 8209)
   defining Unicode char U+2012 (decimal 8210)
   defining Unicode char U+2013 (decimal 8211)
   defining Unicode char U+2014 (decimal 8212)
   defining Unicode char U+2015 (decimal 8213)
   defining Unicode char U+2018 (decimal 8216)
   defining Unicode char U+2019 (decimal 8217)
   defining Unicode char U+201A (decimal 8218)
   defining Unicode char U+201C (decimal 8220)
   defining Unicode char U+201D (decimal 8221)
   defining Unicode char U+201E (decimal 8222)
   defining Unicode char U+2030 (decimal 8240)
   defining Unicode char U+2031 (decimal 8241)
   defining Unicode char U+2039 (decimal 8249)
   defining Unicode char U+203A (decimal 8250)
   defining Unicode char U+2423 (decimal 9251)
)
Now handling font encoding OT1 ...
... processing UTF-8 mapping file for font encoding OT1

(/usr/share/texlive/texmf-dist/tex/latex/base/ot1enc.dfu
File: ot1enc.dfu 2016/02/28 v1.1s UTF-8 support for inputenc
   defining Unicode char U+00A0 (decimal 160)
   defining Unicode char U+00A1 (decimal 161)
   defining Unicode char U+00A3 (decimal 163)
   defining Unicode char U+00AD (decimal 173)
   defining Unicode char U+00B8 (decimal 184)
   defining Unicode char U+00BF (decimal 191)
   defining Unicode char U+00C5 (decimal 197)
   defining Unicode char U+00C6 (decimal 198)
   defining Unicode char U+00D8 (decimal 216)
   defining Unicode char U+00DF (decimal 223)
   defining Unicode char U+00E6 (decimal 230)
   defining Unicode char U+00EC (decimal 236)
   defining Unicode char U+00ED (decimal 237)
   defining Unicode char U+00EE (decimal 238)
   defining Unicode char U+00EF (decimal 239)
   defining Unicode char U+00F8 (decimal 248)
   defining Unicode char U+0131 (decimal 305)
   defining Unicode char U+0141 (decimal 321)
   defining Unicode char U+0142 (decimal 322)
   defining Unicode char U+0152 (decimal 338)
   defining Unicode char U+0153 (decimal 339)
   defining Unicode char U+0174 (decimal 372)
   defining Unicode char U+0175 (decimal 373)
   defining Unicode char U+0176 (decimal 374)
   defining Unicode char U+0177 (decimal 375)
   defining Unicode char U+0218 (decimal 536)
   defining Unicode char U+0219 (decimal 537)
   defining Unicode char U+021A (decimal 538)
   defining Unicode char U+021B (decimal 539)
   defining Unicode char U+2013 (decimal 8211)
   defining Unicode char U+2014 (decimal 8212)
   defining Unicode char U+2018 (decimal 8216)
   defining Unicode char U+2019 (decimal 8217)
   defining Unicode char U+201C (decimal 8220)
   defining Unicode char U+201D (decimal 8221)
)
Now handling font encoding OMS ...
... processing UTF-8 mapping file for font encoding OMS

(/usr/share/texlive/texmf-dist/tex/latex/base/omsenc.dfu
File: omsenc.dfu 2016/02/28 v1.1s UTF-8 support for inputenc
   defining Unicode char U+00A7 (decimal 167)
   defining Unicode char U+00B6 (decimal 182)
   defining Unicode char U+00B7 (decimal 183)
   defining Unicode char U+2020 (decimal 8224)
   defining Unicode char U+2021 (decimal 8225)
   defining Unicode char U+2022 (decimal 8226)
)
Now handling font encoding OMX ...
... no UTF-8 mapping file for font encoding OMX
Now handling font encoding U ...
... no UTF-8 mapping file for font encoding U
   defining Unicode char U+00A9 (decimal 169)
   defining Unicode char U+00AA (decimal 170)
   defining Unicode char U+00AE (decimal 174)
   defining Unicode char U+00BA (decimal 186)
   defining Unicode char U+02C6 (decimal 710)
   defining Unicode char U+02DC (decimal 732)
   defining Unicode char U+200C (decimal 8204)
   defining Unicode char U+2026 (decimal 8230)
   defining Unicode char U+2122 (decimal 8482)
   defining Unicode char U+2423 (decimal 9251)
))
(/usr/share/texlive/texmf-dist/tex/latex/stix/stix.sty
Package: stix 2015/04/17 v1.1.2-latex STIX fonts support package

(/usr/share/texlive/texmf-dist/tex/latex/base/textcomp.sty
Package: textcomp 2016/06/19 v1.99m Standard LaTeX package
Package textcomp Info: Sub-encoding information:
(textcomp)               5 = only ISO-Adobe without \textcurrency
(textcomp)               4 = 5 + \texteuro
(textcomp)               3 = 4 + \textohm
(textcomp)               2 = 3 + \textestimated + \textcurrency
(textcomp)               1 = TS1 - \textcircled - \t
(textcomp)               0 = TS1 (full)
(textcomp)             Font families with sub-encoding setting implement
(textcomp)             only a restricted character set as indicated.
(textcomp)             Family '?' is the default used for unknown fonts.
(textcomp)             See the documentation for details.
Package textcomp Info: Setting ? sub-encoding to TS1/1 on input line 79.
Package textcomp Info: Changing ? sub-encoding to TS1/0 on input line 80.

(/usr/share/texlive/texmf-dist/tex/latex/base/ts1enc.def
File: ts1enc.def 2001/06/05 v3.0e (jk/car/fm) Standard LaTeX file
Now handling font encoding TS1 ...
... processing UTF-8 mapping file for font encoding TS1

(/usr/share/texlive/texmf-dist/tex/latex/base/ts1enc.dfu
File: ts1enc.dfu 2016/02/28 v1.1s UTF-8 support for inputenc
   defining Unicode char U+00A2 (decimal 162)
   defining Unicode char U+00A3 (decimal 163)
   defining Unicode char U+00A4 (decimal 164)
   defining Unicode char U+00A5 (decimal 165)
   defining Unicode char U+00A6 (decimal 166)
   defining Unicode char U+00A7 (decimal 167)
   defining Unicode char U+00A8 (decimal 168)
   defining Unicode char U+00A9 (decimal 169)
   defining Unicode char U+00AA (decimal 170)
   defining Unicode char U+00AC (decimal 172)
   defining Unicode char U+00AE (decimal 174)
   defining Unicode char U+00AF (decimal 175)
   defining Unicode char U+00B0 (decimal 176)
   defining Unicode char U+00B1 (decimal 177)
   defining Unicode char U+00B2 (decimal 178)
   defining Unicode char U+00B3 (decimal 179)
   defining Unicode char U+00B4 (decimal 180)
   defining Unicode char U+00B5 (decimal 181)
   defining Unicode char U+00B6 (decimal 182)
   defining Unicode char U+00B7 (decimal 183)
   defining Unicode char U+00B9 (decimal 185)
   defining Unicode char U+00BA (decimal 186)
   defining Unicode char U+00BC (decimal 188)
   defining Unicode char U+00BD (decimal 189)
   defining Unicode char U+00BE (decimal 190)
   defining Unicode char U+00D7 (decimal 215)
   defining Unicode char U+00F7 (decimal 247)
   defining Unicode char U+0192 (decimal 402)
   defining Unicode char U+02C7 (decimal 711)
   defining Unicode char U+02D8 (decimal 728)
   defining Unicode char U+02DD (decimal 733)
   defining Unicode char U+0E3F (decimal 3647)
   defining Unicode char U+2016 (decimal 8214)
   defining Unicode char U+2020 (decimal 8224)
   defining Unicode char U+2021 (decimal 8225)
   defining Unicode char U+2022 (decimal 8226)
   defining Unicode char U+2030 (decimal 8240)
   defining Unicode char U+2031 (decimal 8241)
   defining Unicode char U+203B (decimal 8251)
   defining Unicode char U+203D (decimal 8253)
   defining Unicode char U+2044 (decimal 8260)
   defining Unicode char U+204E (decimal 8270)
   defining Unicode char U+2052 (decimal 8274)
   defining Unicode char U+20A1 (decimal 8353)
   defining Unicode char U+20A4 (decimal 8356)
   defining Unicode char U+20A6 (decimal 8358)
   defining Unicode char U+20A9 (decimal 8361)
   defining Unicode char U+20AB (decimal 8363)
   defining Unicode char U+20AC (decimal 8364)
   defining Unicode char U+20B1 (decimal 8369)
   defining Unicode char U+2103 (decimal 8451)
   defining Unicode char U+2116 (decimal 8470)
   defining Unicode char U+2117 (decimal 8471)
   defining Unicode char U+211E (decimal 8478)
   defining Unicode char U+2120 (decimal 8480)
   defining Unicode char U+2122 (decimal 8482)
   defining Unicode char U+2126 (decimal 8486)
   defining Unicode char U+2127 (decimal 8487)
   defining Unicode char U+212E (decimal 8494)
   defining Unicode char U+2190 (decimal 8592)
   defining Unicode char U+2191 (decimal 8593)
   defining Unicode char U+2192 (decimal 8594)
   defining Unicode char U+2193 (decimal 8595)
   defining Unicode char U+2329 (decimal 9001)
   defining Unicode char U+232A (decimal 9002)
   defining Unicode char U+2422 (decimal 9250)
   defining Unicode char U+25E6 (decimal 9702)
   defining Unicode char U+25EF (decimal 9711)
   defining Unicode char U+266A (decimal 9834)
))
LaTeX Info: Redefining \oldstylenums on input line 334.
Package textcomp Info: Setting cmr sub-encoding to TS1/0 on input line 349.
Package textcomp Info: Setting cmss sub-encoding to TS1/0 on input line 350.
Package textcomp Info: Setting cmtt sub-encoding to TS1/0 on input line 351.
Package textcomp Info: Setting cmvtt sub-encoding to TS1/0 on input line 352.
Package textcomp Info: Setting cmbr sub-encoding to TS1/0 on input line 353.
Package textcomp Info: Setting cmtl sub-encoding to TS1/0 on input line 354.
Package textcomp Info: Setting ccr sub-encoding to TS1/0 on input line 355.
Package textcomp Info: Setting ptm sub-encoding to TS1/4 on input line 356.
Package textcomp Info: Setting pcr sub-encoding to TS1/4 on input line 357.
Package textcomp Info: Setting phv sub-encoding to TS1/4 on input line 358.
Package textcomp Info: Setting ppl sub-encoding to TS1/3 on input line 359.
Package textcomp Info: Setting pag sub-encoding to TS1/4 on input line 360.
Package textcomp Info: Setting pbk sub-encoding to TS1/4 on input line 361.
Package textcomp Info: Setting pnc sub-encoding to TS1/4 on input line 362.
Package textcomp Info: Setting pzc sub-encoding to TS1/4 on input line 363.
Package textcomp Info: Setting bch sub-encoding to TS1/4 on input line 364.
Package textcomp Info: Setting put sub-encoding to TS1/5 on input line 365.
Package textcomp Info: Setting uag sub-encoding to TS1/5 on input line 366.
Package textcomp Info: Setting ugq sub-encoding to TS1/5 on input line 367.
Package textcomp Info: Setting ul8 sub-encoding to TS1/4 on input line 368.
Package textcomp Info: Setting ul9 sub-encoding to TS1/4 on input line 369.
Package textcomp Info: Setting augie sub-encoding to TS1/5 on input line 370.
Package textcomp Info: Setting dayrom sub-encoding to TS1/3 on input line 371.
Package textcomp Info: Setting dayroms sub-encoding to TS1/3 on input line 372.

Package textcomp Info: Setting pxr sub-encoding to TS1/0 on input line 373.
Package textcomp Info: Setting pxss sub-encoding to TS1/0 on input line 374.
Package textcomp Info: Setting pxtt sub-encoding to TS1/0 on input line 375.
Package textcomp Info: Setting txr sub-encoding to TS1/0 on input line 376.
Package textcomp Info: Setting txss sub-encoding to TS1/0 on input line 377.
Package textcomp Info: Setting txtt sub-encoding to TS1/0 on input line 378.
Package textcomp Info: Setting lmr sub-encoding to TS1/0 on input line 379.
Package textcomp Info: Setting lmdh sub-encoding to TS1/0 on input line 380.
Package textcomp Info: Setting lmss sub-encoding to TS1/0 on input line 381.
Package textcomp Info: Setting lmssq sub-encoding to TS1/0 on input line 382.
Package textcomp Info: Setting lmvtt sub-encoding to TS1/0 on input line 383.
Package textcomp Info: Setting lmtt sub-encoding to TS1/0 on input line 384.
Package textcomp Info: Setting qhv sub-encoding to TS1/0 on input line 385.
Package textcomp Info: Setting qag sub-encoding to TS1/0 on input line 386.
Package textcomp Info: Setting qbk sub-encoding to TS1/0 on input line 387.
Package textcomp Info: Setting qcr sub-encoding to TS1/0 on input line 388.
Package textcomp Info: Setting qcs sub-encoding to TS1/0 on input line 389.
Package textcomp Info: Setting qpl sub-encoding to TS1/0 on input line 390.
Package textcomp Info: Setting qtm sub-encoding to TS1/0 on input line 391.
Package textcomp Info: Setting qzc sub-encoding to TS1/0 on input line 392.
Package textcomp Info: Setting qhvc sub-encoding to TS1/0 on input line 393.
Package textcomp Info: Setting futs sub-encoding to TS1/4 on input line 394.
Package textcomp Info: Setting futx sub-encoding to TS1/4 on input line 395.
Package textcomp Info: Setting futj sub-encoding to TS1/4 on input line 396.
Package textcomp Info: Setting hlh sub-encoding to TS1/3 on input line 397.
Package textcomp Info: Setting hls sub-encoding to TS1/3 on input line 398.
Package textcomp Info: Setting hlst sub-encoding to TS1/3 on input line 399.
Package textcomp Info: Setting hlct sub-encoding to TS1/5 on input line 400.
Package textcomp Info: Setting hlx sub-encoding to TS1/5 on input line 401.
Package textcomp Info: Setting hlce sub-encoding to TS1/5 on input line 402.
Package textcomp Info: Setting hlcn sub-encoding to TS1/5 on input line 403.
Package textcomp Info: Setting hlcw sub-encoding to TS1/5 on input line 404.
Package textcomp Info: Setting hlcf sub-encoding to TS1/5 on input line 405.
Package textcomp Info: Setting pplx sub-encoding to TS1/3 on input line 406.
Package textcomp Info: Setting pplj sub-encoding to TS1/3 on input line 407.
Package textcomp Info: Setting ptmx sub-encoding to TS1/4 on input line 408.
Package textcomp Info: Setting ptmj sub-encoding to TS1/4 on input line 409.
)
Now handling font encoding LS1 ...
... no UTF-8 mapping file for font encoding LS1
Now handling font encoding LS2 ...
... no UTF-8 mapping file for font encoding LS2
LaTeX Font Info:    Redeclaring symbol font `letters' on input line 76.
LaTeX Font Info:    Encoding `OML' has changed to `LS1' for symbol font
(Font)              `letters' in the math version `normal' on input line 76.
LaTeX Font Info:    Overwriting symbol font `letters' in version `normal'
(Font)                  OML/cmm/m/it --> LS1/stix/m/it on input line 76.
LaTeX Font Info:    Encoding `OML' has changed to `LS1' for symbol font
(Font)              `letters' in the math version `bold' on input line 76.
LaTeX Font Info:    Overwriting symbol font `letters' in version `bold'
(Font)                  OML/cmm/b/it --> LS1/stix/m/it on input line 76.
LaTeX Font Info:    Redeclaring symbol font `operators' on input line 77.
LaTeX Font Info:    Encoding `OT1' has changed to `LS1' for symbol font
(Font)              `operators' in the math version `normal' on input line 77.
LaTeX Font Info:    Overwriting symbol font `operators' in version `normal'
(Font)                  OT1/cmr/m/n --> LS1/stix/m/n on input line 77.
LaTeX Font Info:    Encoding `OT1' has changed to `LS1' for symbol font
(Font)              `operators' in the math version `bold' on input line 77.
LaTeX Font Info:    Overwriting symbol font `operators' in version `bold'
(Font)                  OT1/cmr/bx/n --> LS1/stix/m/n on input line 77.
\symbold-operators=\mathgroup4
LaTeX Font Info:    Redeclaring symbol font `symbols' on input line 79.
LaTeX Font Info:    Encoding `OMS' has changed to `LS1' for symbol font
(Font)              `symbols' in the math version `normal' on input line 79.
LaTeX Font Info:    Overwriting symbol font `symbols' in version `normal'
(Font)                  OMS/cmsy/m/n --> LS1/stixscr/m/n on input line 79.
LaTeX Font Info:    Encoding `OMS' has changed to `LS1' for symbol font
(Font)              `symbols' in the math version `bold' on input line 79.
LaTeX Font Info:    Overwriting symbol font `symbols' in version `bold'
(Font)                  OMS/cmsy/b/n --> LS1/stixscr/m/n on input line 79.
\symsymbols2=\mathgroup5
\symsymbols3=\mathgroup6
\symsymbols4=\mathgroup7
\symintegrals=\mathgroup8
LaTeX Font Info:    Redeclaring symbol font `largesymbols' on input line 84.
LaTeX Font Info:    Encoding `OMX' has changed to `LS2' for symbol font
(Font)              `largesymbols' in the math version `normal' on input line 8
4.
LaTeX Font Info:    Overwriting symbol font `largesymbols' in version `normal'
(Font)                  OMX/cmex/m/n --> LS2/stixex/m/n on input line 84.
LaTeX Font Info:    Encoding `OMX' has changed to `LS2' for symbol font
(Font)              `largesymbols' in the math version `bold' on input line 84.

LaTeX Font Info:    Overwriting symbol font `largesymbols' in version `bold'
(Font)                  OMX/cmex/m/n --> LS2/stixex/m/n on input line 84.
\symarrows1=\mathgroup9
\symarrows2=\mathgroup10
\symarrows3=\mathgroup11
LaTeX Font Info:    Overwriting symbol font `letters' in version `bold'
(Font)                  LS1/stix/m/it --> LS1/stix/b/it on input line 88.
LaTeX Font Info:    Overwriting symbol font `operators' in version `bold'
(Font)                  LS1/stix/m/n --> LS1/stix/b/n on input line 89.
LaTeX Font Info:    Overwriting symbol font `symbols' in version `bold'
(Font)                  LS1/stixscr/m/n --> LS1/stixscr/b/n on input line 90.
LaTeX Font Info:    Overwriting symbol font `symbols2' in version `bold'
(Font)                  LS1/stixfrak/m/n --> LS1/stixfrak/b/n on input line 91.

LaTeX Font Info:    Overwriting symbol font `symbols3' in version `bold'
(Font)                  LS1/stixbb/m/n --> LS1/stixbb/b/n on input line 92.
LaTeX Font Info:    Overwriting symbol font `symbols4' in version `bold'
(Font)                  LS1/stixbb/m/it --> LS1/stixbb/b/it on input line 93.
LaTeX Font Info:    Overwriting symbol font `integrals' in version `bold'
(Font)                  LS2/stixcal/m/n --> LS2/stixcal/b/n on input line 94.
LaTeX Font Info:    Overwriting symbol font `largesymbols' in version `bold'
(Font)                  LS2/stixex/m/n --> LS2/stixex/b/n on input line 95.
LaTeX Font Info:    Overwriting symbol font `arrows1' in version `bold'
(Font)                  LS1/stixsf/m/n --> LS1/stixsf/b/n on input line 96.
LaTeX Font Info:    Overwriting symbol font `arrows2' in version `bold'
(Font)                  LS1/stixsf/m/it --> LS1/stixsf/b/it on input line 97.
LaTeX Font Info:    Overwriting symbol font `arrows3' in version `bold'
(Font)                  LS2/stixtt/m/n --> LS2/stixtt/b/n on input line 98.
LaTeX Font Info:    Redeclaring math alphabet \mathit on input line 99.
LaTeX Font Info:    Redeclaring math alphabet \mathsf on input line 106.
LaTeX Font Info:    Redeclaring math alphabet \mathtt on input line 108.
LaTeX Font Info:    Redeclaring math alphabet \mathbf on input line 109.
LaTeX Info: Redefining \vdots on input line 1518.
LaTeX Info: Redefining \cdots on input line 1522.
LaTeX Info: Redefining \not on input line 2144.
)
(/usr/share/texlive/texmf-dist/tex/latex/opensans/opensans.sty
Package: opensans 2011/11/11 Opensans

(/usr/share/texlive/texmf-dist/tex/latex/slantsc/slantsc.sty
Package: slantsc 2012/01/01 v2.11 Provide Slanted an Italic Small Caps

(/usr/share/texlive/texmf-dist/tex/latex/base/ifthen.sty
Package: ifthen 2014/09/29 v1.1c Standard LaTeX ifthen package (DPC)
)
LaTeX Info: Redefining \upshape on input line 35.
LaTeX Info: Redefining \slshape on input line 45.
LaTeX Info: Redefining \itshape on input line 55.
LaTeX Info: Redefining \scshape on input line 65.
))
(/usr/share/texlive/texmf-dist/tex/latex/microtype/microtype.sty
Package: microtype 2016/05/14 v2.6a Micro-typographical refinements (RS)
\MT@toks=\toks23
\MT@count=\count192
LaTeX Info: Redefining \textls on input line 774.
\MT@outer@kern=\dimen152
LaTeX Info: Redefining \textmicrotypecontext on input line 1310.
\MT@listname@count=\count193

(/usr/share/texlive/texmf-dist/tex/latex/microtype/microtype-pdftex.def
File: microtype-pdftex.def 2016/05/14 v2.6a Definitions specific to pdftex (RS)

LaTeX Info: Redefining \lsstyle on input line 916.
LaTeX Info: Redefining \lslig on input line 916.
\MT@outer@space=\skip122
)
Package microtype Info: Loading configuration file microtype.cfg.

(/usr/share/texlive/texmf-dist/tex/latex/microtype/microtype.cfg
File: microtype.cfg 2016/05/14 v2.6a microtype main configuration file (RS)
))
(/usr/share/texlive/texmf-dist/tex/latex/graphics/graphicx.sty
Package: graphicx 2014/10/28 v1.0g Enhanced LaTeX Graphics (DPC,SPQR)

(/usr/share/texlive/texmf-dist/tex/latex/graphics/graphics.sty
Package: graphics 2016/07/10 v1.0t Standard LaTeX Graphics (DPC,SPQR)

(/usr/share/texlive/texmf-dist/tex/latex/graphics/trig.sty
Package: trig 2016/01/03 v1.10 sin cos tan (DPC)
)
(/usr/share/texlive/texmf-dist/tex/latex/graphics-cfg/graphics.cfg
File: graphics.cfg 2016/06/04 v1.11 sample graphics configuration
)
Package graphics Info: Driver file: pdftex.def on input line 99.
)
\Gin@req@height=\dimen153
\Gin@req@width=\dimen154
)
(/usr/share/texlive/texmf-dist/tex/latex/xcolor/xcolor.sty
Package: xcolor 2016/05/11 v2.12 LaTeX color extensions (UK)

(/usr/share/texlive/texmf-dist/tex/latex/graphics-cfg/color.cfg
File: color.cfg 2016/01/02 v1.6 sample color configuration
)
Package xcolor Info: Driver file: pdftex.def on input line 225.
LaTeX Info: Redefining \color on input line 709.
Package xcolor Info: Model `cmy' substituted by `cmy0' on input line 1348.
Package xcolor Info: Model `hsb' substituted by `rgb' on input line 1352.
Package xcolor Info: Model `RGB' extended on input line 1364.
Package xcolor Info: Model `HTML' substituted by `rgb' on input line 1366.
Package xcolor Info: Model `Hsb' substituted by `hsb' on input line 1367.
Package xcolor Info: Model `tHsb' substituted by `hsb' on input line 1368.
Package xcolor Info: Model `HSB' substituted by `hsb' on input line 1369.
Package xcolor Info: Model `Gray' substituted by `gray' on input line 1370.
Package xcolor Info: Model `wave' substituted by `hsb' on input line 1371.
)
(/usr/share/texlive/texmf-dist/tex/latex/booktabs/booktabs.sty
Package: booktabs 2016/04/27 v1.618033 publication quality tables
\heavyrulewidth=\dimen155
\lightrulewidth=\dimen156
\cmidrulewidth=\dimen157
\belowrulesep=\dimen158
\belowbottomsep=\dimen159
\aboverulesep=\dimen160
\abovetopsep=\dimen161
\cmidrulesep=\dimen162
\cmidrulekern=\dimen163
\defaultaddspace=\dimen164
\@cmidla=\count194
\@cmidlb=\count195
\@aboverulesep=\dimen165
\@belowrulesep=\dimen166
\@thisruleclass=\count196
\@lastruleclass=\count197
\@thisrulewidth=\dimen167
)
(/usr/share/texlive/texmf-dist/tex/latex/preprint/authblk.sty
Package: authblk 2001/02/27 1.3 (PWD)
\affilsep=\skip123
\@affilsep=\skip124
\c@Maxaffil=\count198
\c@authors=\count199
\c@affil=\count266
)
(/usr/share/texlive/texmf-dist/tex/latex/geometry/geometry.sty
Package: geometry 2010/09/12 v5.6 Page Geometry

(/usr/share/texlive/texmf-dist/tex/generic/oberdiek/ifvtex.sty
Package: ifvtex 2016/05/16 v1.6 Detect VTeX and its facilities (HO)
Package ifvtex Info: VTeX not detected.
)
\Gm@cnth=\count267
\Gm@cntv=\count268
\c@Gm@tempcnt=\count269
\Gm@bindingoffset=\dimen168
\Gm@wd@mp=\dimen169
\Gm@odd@mp=\dimen170
\Gm@even@mp=\dimen171
\Gm@layoutwidth=\dimen172
\Gm@layoutheight=\dimen173
\Gm@layouthoffset=\dimen174
\Gm@layoutvoffset=\dimen175
\Gm@dimlist=\toks24
)
(/usr/share/texlive/texmf-dist/tex/latex/changepage/changepage.sty
Package: changepage 2009/10/20 v1.0c check page and change page layout
\c@cp@cntr=\count270
\cp@tempcnt=\count271
)
(/usr/share/texlive/texmf-dist/tex/latex/silence/silence.sty
Package: silence 2012/07/02 v1.5b Selective filtering of warnings and error mes
sages
\sl@Save=\count272
\sl@StateNumber=\count273
\sl@MessageCount=\count274
\sl@Casualties=\count275
\sl@Filter=\toks25
\sl@Message=\toks26
\sl@UnexpandedMessage=\toks27
\sl@Mess@ge=\toks28
\sl@WarningCount=\count276
\sl@WarningNumber=\count277
\sl@WarningCasualties=\count278
\sl@TempBOW=\toks29
\sl@BankOfWarnings=\toks30
LaTeX Info: Redefining \GenericWarning on input line 433.
\sl@ErrorCount=\count279
\sl@ErrorNumber=\count280
\sl@ErrorCasualties=\count281
\sl@TempBOE=\toks31
\sl@BankOfErrors=\toks32
LaTeX Info: Redefining \GenericError on input line 601.
)
(/usr/share/texlive/texmf-dist/tex/latex/caption/caption.sty
Package: caption 2016/02/21 v3.3-144 Customizing captions (AR)

(/usr/share/texlive/texmf-dist/tex/latex/caption/caption3.sty
Package: caption3 2016/05/22 v1.7-166 caption3 kernel (AR)
Package caption3 Info: TeX engine: e-TeX on input line 67.
\captionmargin=\dimen176
\captionmargin@=\dimen177
\captionwidth=\dimen178
\caption@tempdima=\dimen179
\caption@indent=\dimen180
\caption@parindent=\dimen181
\caption@hangindent=\dimen182
)
\c@ContinuedFloat=\count282
)
(/usr/share/texlive/texmf-dist/tex/latex/natbib/natbib.sty
Package: natbib 2010/09/13 8.31b (PWD, AO)
\bibhang=\skip125
\bibsep=\skip126
LaTeX Info: Redefining \cite on input line 694.
\c@NAT@ctr=\count283
)
(/usr/share/texlive/texmf-dist/tex/latex/fancyhdr/fancyhdr.sty
\fancy@headwidth=\skip127
\f@ncyO@elh=\skip128
\f@ncyO@erh=\skip129
\f@ncyO@olh=\skip130
\f@ncyO@orh=\skip131
\f@ncyO@elf=\skip132
\f@ncyO@erf=\skip133
\f@ncyO@olf=\skip134
\f@ncyO@orf=\skip135
)
(/usr/share/texlive/texmf-dist/tex/latex/lastpage/lastpage.sty
Package: lastpage 2015/03/29 v1.2m Refers to last page's name (HMM; JPG)
)
(/usr/share/texlive/texmf-dist/tex/latex/titlesec/titlesec.sty
Package: titlesec 2016/03/21 v2.10.2 Sectioning titles
\ttl@box=\box50
\beforetitleunit=\skip136
\aftertitleunit=\skip137
\ttl@plus=\dimen183
\ttl@minus=\dimen184
\ttl@toksa=\toks33
\titlewidth=\dimen185
\titlewidthlast=\dimen186
\titlewidthfirst=\dimen187
)
(/usr/share/texlive/texmf-dist/tex/latex/enumitem/enumitem.sty
Package: enumitem 2011/09/28 v3.5.2 Customized lists
\labelindent=\skip138
\enit@outerparindent=\dimen188
\enit@toks=\toks34
\enit@inbox=\box51
\enitdp@description=\count284
)
(/usr/share/texlive/texmf-dist/tex/generic/oberdiek/alphalph.sty
Package: alphalph 2016/05/16 v2.5 Convert numbers to letters (HO)

(/usr/share/texlive/texmf-dist/tex/generic/oberdiek/intcalc.sty
Package: intcalc 2016/05/16 v1.2 Expandable calculations with integers (HO)
))
\c@authorfn=\count285

(/usr/share/texlive/texmf-dist/tex/latex/caption/newfloat.sty
Package: newfloat 2015/09/17 v1.1-109 Defining new floating environments (AR)
)
(/usr/share/texlive/texmf-dist/tex/latex/wrapfig/wrapfig.sty
\wrapoverhang=\dimen189
\WF@size=\dimen190
\c@WF@wrappedlines=\count286
\WF@box=\box52
\WF@everypar=\toks35
Package: wrapfig 2003/01/31  v 3.6
)
Package newfloat Info: New float `featurebox' with options `placement=btp,name=
Box' on input line 282.
\c@featurebox=\count287
\newfloat@ftype=\count288
Package newfloat Info: float type `featurebox'=8 on input line 282.
\c@featurefigure=\count289
\c@featuretable=\count290
\c@figsupp=\count291
\c@data=\count292

(/usr/share/texlive/texmf-dist/tex/latex/newfile/newfile.sty
Package: newfile 2009/09/03 v1.0c Output and input files

(/usr/share/texlive/texmf-dist/tex/latex/tools/verbatim.sty
Package: verbatim 2014/10/28 v1.5q LaTeX2e package for verbatim enhancements
\every@verbatim=\toks36
\verbatim@line=\toks37
\verbatim@in@stream=\read1
)
\c@streamvline=\count293
)
\suppinfooutstre@m=\write3
\openout3 = `MAIN_new.suppinfo'.

\c@appendix=\count294

(/usr/share/texlive/texmf-dist/tex/latex/hyperref/hyperref.sty
Package: hyperref 2016/06/24 v6.83q Hypertext links for LaTeX

(/usr/share/texlive/texmf-dist/tex/generic/oberdiek/hobsub-hyperref.sty
Package: hobsub-hyperref 2016/05/16 v1.14 Bundle oberdiek, subset hyperref (HO)


(/usr/share/texlive/texmf-dist/tex/generic/oberdiek/hobsub-generic.sty
Package: hobsub-generic 2016/05/16 v1.14 Bundle oberdiek, subset generic (HO)
Package: hobsub 2016/05/16 v1.14 Construct package bundles (HO)
Package hobsub Info: Skipping package `infwarerr' (already loaded).
Package hobsub Info: Skipping package `ltxcmds' (already loaded).
Package hobsub Info: Skipping package `ifluatex' (already loaded).
Package hobsub Info: Skipping package `ifvtex' (already loaded).
Package hobsub Info: Skipping package `intcalc' (already loaded).
Package hobsub Info: Skipping package `ifpdf' (already loaded).
Package hobsub Info: Skipping package `etexcmds' (already loaded).
Package hobsub Info: Skipping package `kvsetkeys' (already loaded).
Package hobsub Info: Skipping package `kvdefinekeys' (already loaded).
Package hobsub Info: Skipping package `pdftexcmds' (already loaded).
Package: pdfescape 2016/05/16 v1.14 Implements pdfTeX's escape features (HO)
Package: bigintcalc 2016/05/16 v1.4 Expandable calculations on big integers (HO
)
Package: bitset 2016/05/16 v1.2 Handle bit-vector datatype (HO)
Package: uniquecounter 2016/05/16 v1.3 Provide unlimited unique counter (HO)
)
Package hobsub Info: Skipping package `hobsub' (already loaded).
Package: letltxmacro 2016/05/16 v1.5 Let assignment for LaTeX macros (HO)
Package: hopatch 2016/05/16 v1.3 Wrapper for package hooks (HO)
Package: xcolor-patch 2016/05/16 xcolor patch
Package: atveryend 2016/05/16 v1.9 Hooks at the very end of document (HO)
Package hobsub Info: Skipping package `atbegshi' (already loaded).
Package: refcount 2016/05/16 v3.5 Data extraction from label references (HO)
Package: hycolor 2016/05/16 v1.8 Color options for hyperref/bookmark (HO)
)
\@linkdim=\dimen191
\Hy@linkcounter=\count295
\Hy@pagecounter=\count296

(/usr/share/texlive/texmf-dist/tex/latex/hyperref/pd1enc.def
File: pd1enc.def 2016/06/24 v6.83q Hyperref: PDFDocEncoding definition (HO)
Now handling font encoding PD1 ...
... no UTF-8 mapping file for font encoding PD1
)
\Hy@SavedSpaceFactor=\count297

(/usr/share/texlive/texmf-dist/tex/latex/latexconfig/hyperref.cfg
File: hyperref.cfg 2002/06/06 v1.2 hyperref configuration of TeXLive
)
Package hyperref Info: Option `colorlinks' set `true' on input line 4362.
Package hyperref Info: Hyper figures OFF on input line 4486.
Package hyperref Info: Link nesting OFF on input line 4491.
Package hyperref Info: Hyper index ON on input line 4494.
Package hyperref Info: Plain pages OFF on input line 4501.
Package hyperref Info: Backreferencing OFF on input line 4506.
Package hyperref Info: Implicit mode ON; LaTeX internals redefined.
Package hyperref Info: Bookmarks ON on input line 4735.
\c@Hy@tempcnt=\count298

(/usr/share/texlive/texmf-dist/tex/latex/url/url.sty
\Urlmuskip=\muskip17
Package: url 2013/09/16  ver 3.4  Verb mode for urls, etc.
)
LaTeX Info: Redefining \url on input line 5088.
\XeTeXLinkMargin=\dimen192
\Fld@menulength=\count299
\Field@Width=\dimen193
\Fld@charsize=\dimen194
Package hyperref Info: Hyper figures OFF on input line 6342.
Package hyperref Info: Link nesting OFF on input line 6347.
Package hyperref Info: Hyper index ON on input line 6350.
Package hyperref Info: backreferencing OFF on input line 6357.
Package hyperref Info: Link coloring ON on input line 6360.
Package hyperref Info: Link coloring with OCG OFF on input line 6367.
Package hyperref Info: PDF/A mode OFF on input line 6372.
LaTeX Info: Redefining \ref on input line 6412.
LaTeX Info: Redefining \pageref on input line 6416.
\Hy@abspage=\count300
\c@Item=\count301
\c@Hfootnote=\count302
)

Package hyperref Message: Driver (autodetected): hpdftex.

(/usr/share/texlive/texmf-dist/tex/latex/hyperref/hpdftex.def
File: hpdftex.def 2016/06/24 v6.83q Hyperref driver for pdfTeX
\HyAnn@Count=\count303
\Fld@listcount=\count304
\c@bookmark@seq@number=\count305

(/usr/share/texlive/texmf-dist/tex/latex/oberdiek/rerunfilecheck.sty
Package: rerunfilecheck 2016/05/16 v1.8 Rerun checks for auxiliary files (HO)
Package uniquecounter Info: New unique counter `rerunfilecheck' on input line 2
82.
)
\Hy@SectionHShift=\skip139
))
(/usr/share/texlive/texmf-dist/tex/latex/lipsum/lipsum.sty
Package: lipsum 2014/07/27 v1.3 150 paragraphs of Lorem Ipsum dummy text
\c@lips@count=\count306
)
(/usr/share/texlive/texmf-dist/tex/latex/mhchem/mhchem.sty
Package: mhchem 2016/08/07 v4.05 for typesetting chemical formulae

(/usr/share/texlive/texmf-dist/tex/latex/l3packages/l3keys2e/l3keys2e.sty
Package: l3keys2e 2016/05/18 v6512 LaTeX2e option processing using LaTeX3 keys
)
(/usr/share/texlive/texmf-dist/tex/latex/chemgreek/chemgreek.sty
Package: chemgreek 2016/02/10 v1.0e interfaceforuprightgreeklettersforuseinchem
istry (CN)
\l__chemgreek_tmpa_int=\count307
\g__chemgreek_tmpa_int=\count308
.................................................
. LaTeX info: "xparse/define-command"
. 
. Defining command \newchemgreekmapping with sig. 'O{}mm' on line 336.
.................................................
.................................................
. LaTeX info: "xparse/define-command"
. 
. Defining command \renewchemgreekmapping with sig. 'O{}mm' on line 339.
.................................................
.................................................
. LaTeX info: "xparse/define-command"
. 
. Defining command \declarechemgreekmapping with sig. 'O{}mm' on line 342.
.................................................
.................................................
. LaTeX info: "xparse/define-command"
. 
. Defining command \newchemgreekmappingalias with sig. 'mm' on line 347.
.................................................
.................................................
. LaTeX info: "xparse/define-command"
. 
. Defining command \renewchemgreekmappingalias with sig. 'mm' on line 350.
.................................................
.................................................
. LaTeX info: "xparse/define-command"
. 
. Defining command \declarechemgreekmappingalias with sig. 'mm' on line 353.
.................................................
.................................................
. LaTeX info: "xparse/define-command"
. 
. Defining command \changechemgreeksymbol with sig. 'mmmm' on line 383.
.................................................
.................................................
. LaTeX info: "xparse/define-command"
. 
. Defining command \chemgreekmappingsymbol with sig. 'mm' on line 477.
.................................................
.................................................
. LaTeX info: "xparse/define-command"
. 
. Defining command \activatechemgreekmapping with sig. 'sm' on line 486.
.................................................
.................................................
. LaTeX info: "xparse/define-command"
. 
. Defining command \selectchemgreekmapping with sig. 'm' on line 491.
.................................................
)
\l__mhchem_ce_distanceFromLastComma_int=\count309
\__mhchem_arrow_extPgfLength_skip=\skip140
\mhchem@minispace@tmp=\skip141
\mhchem@minibackspace@tmp=\skip142
\mhchem@bondwidth=\skip143
\mhchem@bondheight=\skip144
\mhchem@smallbondwidth@tmpA=\skip145
\mhchem@smallbondwidth@tmpB=\skip146
\mhchem@smallbondwidth=\skip147
\mhchem@bondtmp@minussidebearingleft=\skip148
\mhchem@bondtmp@minussidebearingright=\skip149
\l__mhchem_option_version_int=\count310
\mhchem@option@minusmathsidebearingleft=\dimen195
\mhchem@option@minusmathsidebearingright=\dimen196
\mhchem@option@minustextsidebearingleft=\dimen197
\mhchem@option@minustextsidebearingright=\dimen198
)
(/usr/share/texlive/texmf-dist/tex/latex/siunitx/siunitx.sty
Package: siunitx 2016/03/01 v2.6q A comprehensive (SI) units package

(/usr/share/texlive/texmf-dist/tex/latex/tools/array.sty
Package: array 2014/10/28 v2.4c Tabular extension package (FMi)
\col@sep=\dimen199
\extrarowheight=\dimen256
\NC@list=\toks38
\extratabsurround=\skip150
\backup@length=\skip151
)
\l__siunitx_tmp_box=\box53
\l__siunitx_tmp_dim=\dimen257
\l__siunitx_tmp_int=\count311
\l__siunitx_number_mantissa_length_int=\count312
\l__siunitx_number_uncert_length_int=\count313
\l__siunitx_round_int=\count314
\l__siunitx_process_decimal_int=\count315
\l__siunitx_process_uncertainty_int=\count316
\l__siunitx_process_fixed_int=\count317
\l__siunitx_process_integer_min_int=\count318
\l__siunitx_process_precision_int=\count319
\l__siunitx_group_min_int=\count320
\l__siunitx_angle_marker_box=\box54
\l__siunitx_angle_unit_box=\box55
\l__siunitx_angle_marker_dim=\dimen258
\l__siunitx_angle_unit_dim=\dimen259
\l__siunitx_unit_int=\count321
\l__siunitx_unit_denominator_int=\count322
\l__siunitx_unit_numerator_int=\count323
\l__siunitx_unit_prefix_int=\count324
\l__siunitx_unit_prefix_base_int=\count325
\l__siunitx_unit_prefix_gram_int=\count326
\l__siunitx_number_product_int=\count327
\c__siunitx_one_fill_skip=\skip152
\l__siunitx_table_unit_align_skip=\skip153
\l__siunitx_table_exponent_dim=\dimen260
\l__siunitx_table_integer_dim=\dimen261
\l__siunitx_table_mantissa_dim=\dimen262
\l__siunitx_table_marker_dim=\dimen263
\l__siunitx_table_result_dim=\dimen264
\l__siunitx_table_uncert_dim=\dimen265
\l__siunitx_table_fill_pre_dim=\dimen266
\l__siunitx_table_fill_post_dim=\dimen267
\l__siunitx_table_fill_mid_dim=\dimen268
\l__siunitx_table_pre_box=\box56
\l__siunitx_table_post_box=\box57
\l__siunitx_table_mantissa_box=\box58
\l__siunitx_table_result_box=\box59
\l__siunitx_table_number_align_skip=\skip154
\l__siunitx_table_text_align_skip=\skip155
.................................................
. LaTeX info: "xparse/define-command"
. 
. Defining command \DeclareBinaryPrefix with sig. 'mmm' on line 7218.
.................................................
.................................................
. LaTeX info: "xparse/define-command"
. 
. Defining command \DeclareSIPostPower with sig. 'mm' on line 7221.
.................................................
.................................................
. LaTeX info: "xparse/define-command"
. 
. Defining command \DeclareSIPrefix with sig. 'mmm' on line 7224.
.................................................
.................................................
. LaTeX info: "xparse/define-command"
. 
. Defining command \DeclareSIPrePower with sig. 'mm' on line 7227.
.................................................
.................................................
. LaTeX info: "xparse/define-command"
. 
. Defining command \DeclareSIQualifier with sig. 'mm' on line 7230.
.................................................
.................................................
. LaTeX info: "xparse/define-command"
. 
. Defining command \DeclareSIUnit with sig. 'O{}mm' on line 7233.
.................................................
.................................................
. LaTeX info: "xparse/define-command"
. 
. Defining command \DeclareSIUnitWithOptions with sig. 'mmm' on line 7236.
.................................................
.................................................
. LaTeX info: "xparse/define-command"
. 
. Defining command \ang with sig. 'o>{\SplitArgument {2}{;}}m' on line 7251.
.................................................
.................................................
. LaTeX info: "xparse/define-command"
. 
. Defining command \num with sig. 'om' on line 7260.
.................................................
.................................................
. LaTeX info: "xparse/define-command"
. 
. Defining command \numlist with sig. 'o>{\SplitList {;}}m' on line 7269.
.................................................
.................................................
. LaTeX info: "xparse/define-command"
. 
. Defining command \numrange with sig. 'omm' on line 7278.
.................................................
.................................................
. LaTeX info: "xparse/define-command"
. 
. Defining command \SIlist with sig. 'o>{\SplitList {;}}mm' on line 7290.
.................................................
.................................................
. LaTeX info: "xparse/define-command"
. 
. Defining command \SIrange with sig. 'ommm' on line 7302.
.................................................
.................................................
. LaTeX info: "xparse/define-command"
. 
. Defining command \SI with sig. 'omom' on line 7314.
.................................................
.................................................
. LaTeX info: "xparse/define-command"
. 
. Defining command \sisetup with sig. 'm' on line 7317.
.................................................
.................................................
. LaTeX info: "xparse/define-command"
. 
. Defining command \tablenum with sig. 'om' on line 7332.
.................................................
.................................................
. LaTeX info: "xparse/define-command"
. 
. Defining command \si with sig. 'om' on line 7344.
.................................................
.................................................
. LaTeX info: "xparse/define-command"
. 
. Defining command \__siunitx_bookmark_num:w with sig. 'om' on line 7391.
.................................................
.................................................
. LaTeX info: "xparse/define-command"
. 
. Defining command \__siunitx_bookmark_numrange:w with sig. 'omm' on line
. 7393.
.................................................
.................................................
. LaTeX info: "xparse/define-command"
. 
. Defining command \__siunitx_bookmark_SI:w with sig. 'omom' on line 7395.
.................................................
.................................................
. LaTeX info: "xparse/define-command"
. 
. Defining command \__siunitx_bookmark_SIlist:w with sig. 'omm' on line 7397.
.................................................
.................................................
. LaTeX info: "xparse/define-command"
. 
. Defining command \__siunitx_bookmark_SIrange:w with sig. 'ommm' on line
. 7399.
.................................................
.................................................
. LaTeX info: "xparse/define-command"
. 
. Defining command \__siunitx_bookmark_si:w with sig. 'om' on line 7400.
.................................................
\g__file_internal_ior=\read2

(/usr/share/texlive/texmf-dist/tex/latex/beamer/translator/translator.sty
Package: translator 2010/06/12 ver 1.10

(/usr/share/texlive/texmf-dist/tex/latex/beamer/translator/translator-language-
mappings.tex))) (./MAIN_new.aux)
\openout1 = `MAIN_new.aux'.

LaTeX Font Info:    Checking defaults for OML/cmm/m/it on input line 46.
LaTeX Font Info:    ... okay on input line 46.
LaTeX Font Info:    Checking defaults for T1/cmr/m/n on input line 46.
LaTeX Font Info:    ... okay on input line 46.
LaTeX Font Info:    Checking defaults for OT1/cmr/m/n on input line 46.
LaTeX Font Info:    ... okay on input line 46.
LaTeX Font Info:    Checking defaults for OMS/cmsy/m/n on input line 46.
LaTeX Font Info:    ... okay on input line 46.
LaTeX Font Info:    Checking defaults for OMX/cmex/m/n on input line 46.
LaTeX Font Info:    ... okay on input line 46.
LaTeX Font Info:    Checking defaults for U/cmr/m/n on input line 46.
LaTeX Font Info:    ... okay on input line 46.
LaTeX Font Info:    Checking defaults for TS1/cmr/m/n on input line 46.
LaTeX Font Info:    Try loading font information for TS1+cmr on input line 46.

(/usr/share/texlive/texmf-dist/tex/latex/base/ts1cmr.fd
File: ts1cmr.fd 2014/09/29 v2.5h Standard LaTeX font definitions
)
LaTeX Font Info:    ... okay on input line 46.
LaTeX Font Info:    Checking defaults for LS1/stix/m/n on input line 46.
LaTeX Font Info:    Try loading font information for LS1+stix on input line 46.


(/usr/share/texlive/texmf-dist/tex/latex/stix/ls1stix.fd
File: ls1stix.fd 2015/04/17 v1.1.2-latex STIX LS1 font definitions
)
LaTeX Font Info:    ... okay on input line 46.
LaTeX Font Info:    Checking defaults for LS2/stix/m/n on input line 46.
LaTeX Font Info:    Try loading font information for LS2+stix on input line 46.


(/usr/share/texlive/texmf-dist/tex/latex/stix/ls2stix.fd
File: ls2stix.fd 2015/04/17 v1.1.2-latex STIX LS2 font definitions
)
LaTeX Font Info:    ... okay on input line 46.
LaTeX Font Info:    Checking defaults for PD1/pdf/m/n on input line 46.
LaTeX Font Info:    ... okay on input line 46.
LaTeX Font Info:    Try loading font information for T1+fos on input line 46.

(/usr/share/texlive/texmf-dist/tex/latex/opensans/t1fos.fd
File: t1fos.fd 2011/11/11 Fontinst v1.927 font definitions for T1/fos.
)
\AtBeginShipoutBox=\box60

(/usr/share/texlive/texmf-dist/tex/context/base/mkii/supp-pdf.mkii
[Loading MPS to PDF converter (version 2006.09.02).]
\scratchcounter=\count328
\scratchdimen=\dimen269
\scratchbox=\box61
\nofMPsegments=\count329
\nofMParguments=\count330
\everyMPshowfont=\toks39
\MPscratchCnt=\count331
\MPscratchDim=\dimen270
\MPnumerator=\count332
\makeMPintoPDFobject=\count333
\everyMPtoPDFconversion=\toks40
) (/usr/share/texlive/texmf-dist/tex/latex/oberdiek/epstopdf-base.sty
Package: epstopdf-base 2016/05/15 v2.6 Base part for package epstopdf

(/usr/share/texlive/texmf-dist/tex/latex/oberdiek/grfext.sty
Package: grfext 2016/05/16 v1.2 Manage graphics extensions (HO)
)
Package epstopdf-base Info: Redefining graphics rule for `.eps' on input line 4
38.
Package grfext Info: Graphics extension search list:
(grfext)             [.png,.pdf,.jpg,.mps,.jpeg,.jbig2,.jb2,.PNG,.PDF,.JPG,.JPE
G,.JBIG2,.JB2,.eps]
(grfext)             \AppendGraphicsExtensions on input line 456.

(/usr/share/texlive/texmf-dist/tex/latex/latexconfig/epstopdf-sys.cfg
File: epstopdf-sys.cfg 2010/07/13 v1.3 Configuration of (r)epstopdf for TeX Liv
e
))
LaTeX Info: Redefining \microtypecontext on input line 46.
Package microtype Info: Generating PDF output.
Package microtype Info: Character protrusion enabled (level 2).
Package microtype Info: Using default protrusion set `alltext'.
Package microtype Info: Automatic font expansion enabled (level 2),
(microtype)             stretch: 20, shrink: 20, step: 1, non-selected.
Package microtype Info: Using default expansion set `basictext'.
Package microtype Info: No adjustment of tracking.
Package microtype Info: No adjustment of interword spacing.
Package microtype Info: No adjustment of character kerning.
Package microtype Info: Loading generic settings for font family
(microtype)             `fos' (encoding: T1).
(microtype)             For optimal results, create family-specific settings.
(microtype)             See the microtype manual for details.

*geometry* driver: auto-detecting
*geometry* detected driver: pdftex
*geometry* verbose mode - [ preamble ] result:
* driver: pdftex
* paper: letterpaper
* layout: <same size as paper>
* layoutoffset:(h,v)=(0.0pt,0.0pt)
* modes: 
* h-part:(L,W,R)=(170.71652pt, 406.58981pt, 36.98866pt)
* v-part:(T,H,B)=(56.9055pt, 666.9326pt, 71.13188pt)
* \paperwidth=614.295pt
* \paperheight=794.96999pt
* \textwidth=406.58981pt
* \textheight=666.9326pt
* \oddsidemargin=98.44653pt
* \evensidemargin=98.44653pt
* \topmargin=-58.26448pt
* \headheight=21.0pt
* \headsep=21.9pt
* \topskip=9.0pt
* \footskip=30.0pt
* \marginparwidth=113.81102pt
* \marginparsep=14.22636pt
* \columnsep=18.49548pt
* \skip\footins=8.0pt plus 4.0pt minus 2.0pt
* \hoffset=0.0pt
* \voffset=0.0pt
* \mag=1000
* \@twocolumnfalse
* \@twosidefalse
* \@mparswitchfalse
* \@reversemargintrue
* (1in=72.27pt=25.4mm, 1cm=28.453pt)

Package caption Info: Begin \AtBeginDocument code.
Package caption Info: hyperref package is loaded.
Package caption Info: wrapfig package is loaded.
Package caption Info: End \AtBeginDocument code.
Package lastpage Info: Please have a look at the pageslts package at
(lastpage)             https://www.ctan.org/pkg/pageslts
(lastpage)             ! on input line 46.
Package hyperref Info: Link coloring ON on input line 46.
(/usr/share/texlive/texmf-dist/tex/latex/hyperref/nameref.sty
Package: nameref 2016/05/21 v2.44 Cross-referencing by name of section

(/usr/share/texlive/texmf-dist/tex/generic/oberdiek/gettitlestring.sty
Package: gettitlestring 2016/05/16 v1.5 Cleanup title references (HO)
)
\c@section@level=\count334
)
LaTeX Info: Redefining \ref on input line 46.
LaTeX Info: Redefining \pageref on input line 46.
LaTeX Info: Redefining \nameref on input line 46.

(./MAIN_new.out) (./MAIN_new.out)
\@outlinefile=\write4
\openout4 = `MAIN_new.out'.

.................................................
. chemgreek info: "mapping-activated"
. 
. Activating mapping `default' on line 46.
.................................................

(/usr/share/texlive/texmf-dist/tex/latex/beamer/translator/dicts/translator-bas
ic-dictionary/translator-basic-dictionary-English.dict
Dictionary: translator-basic-dictionary, Language: English 
)
(/usr/share/texlive/texmf-dist/tex/latex/siunitx/siunitx-abbreviations.cfg
File: siunitx-abbreviations.cfg 2016/03/01 v2.6q siunitx: Abbreviated units
)
\c__siunitx_mathsf_int=\count335
LaTeX Font Info:    Try loading font information for LS1+stixscr on input line 
46.

(/usr/share/texlive/texmf-dist/tex/latex/stix/ls1stixscr.fd
File: ls1stixscr.fd 2015/04/17 v1.1.2-latex STIX script LS1 font definitions
)
LaTeX Font Info:    Try loading font information for LS2+stixex on input line 4
6.

(/usr/share/texlive/texmf-dist/tex/latex/stix/ls2stixex.fd
File: ls2stixex.fd 2015/04/17 v1.1.2-latex STIX extentions LS2 font definitions

)
LaTeX Font Info:    Try loading font information for LS1+stixfrak on input line
 46.

(/usr/share/texlive/texmf-dist/tex/latex/stix/ls1stixfrak.fd
File: ls1stixfrak.fd 2015/04/17 v1.1.2-latex STIX fraktur LS1 font definitions
)
LaTeX Font Info:    Try loading font information for LS1+stixbb on input line 4
6.

(/usr/share/texlive/texmf-dist/tex/latex/stix/ls1stixbb.fd
File: ls1stixbb.fd 2015/04/17 v1.1.2-latex STIX blackboard LS1 font definitions

)
LaTeX Font Info:    Try loading font information for LS2+stixcal on input line 
46.

(/usr/share/texlive/texmf-dist/tex/latex/stix/ls2stixcal.fd
File: ls2stixcal.fd 2015/04/17 v1.1.2-latex STIX calligraphic LS2 font definiti
ons
)
LaTeX Font Info:    Try loading font information for LS1+stixsf on input line 4
6.

(/usr/share/texlive/texmf-dist/tex/latex/stix/ls1stixsf.fd
File: ls1stixsf.fd 2015/04/17 v1.1.2-latex STIX sans-serif LS1 font definitions

)
LaTeX Font Info:    Try loading font information for LS2+stixtt on input line 4
6.

(/usr/share/texlive/texmf-dist/tex/latex/stix/ls2stixtt.fd
File: ls2stixtt.fd 2015/04/17 v1.1.2-latex STIX typewriter LS2 font definitions

)
\c__siunitx_mathtt_int=\count336
LaTeX Font Info:    Font shape `T1/fos/bx/n' in size <9> not available
(Font)              Font shape `T1/fos/b/n' tried instead on input line 49.
LaTeX Font Info:    Font shape `T1/fos/bx/n' in size <22> not available
(Font)              Font shape `T1/fos/b/n' tried instead on input line 49.
LaTeX Font Info:    Font shape `T1/fos/bx/it' in size <22> not available
(Font)              Font shape `T1/fos/b/it' tried instead on input line 49.
LaTeX Font Info:    Font shape `T1/fos/bx/n' in size <10> not available
(Font)              Font shape `T1/fos/b/n' tried instead on input line 49.
 (./Abstract.tex)
LaTeX Font Info:    Font shape `T1/fos/bx/n' in size <10.95> not available
(Font)              Font shape `T1/fos/b/n' tried instead on input line 67.

(./Introduction.tex
LaTeX Font Info:    Font shape `T1/fos/bx/it' in size <9> not available
(Font)              Font shape `T1/fos/b/it' tried instead on input line 1.

Overfull \hbox (6.0pt too wide) has occurred while \output is active
 [][][][][][][]| 
 []

[1{/var/lib/texmf/fonts/map/pdftex/updmap/pdftex.map}

])
Overfull \hbox (6.0pt too wide) has occurred while \output is active
 [][][][][][][]| 
 []

[2] (./Methods.tex (./FIG1.tex
LaTeX Font Info:    Font shape `T1/fos/bx/n' in size <8> not available
(Font)              Font shape `T1/fos/b/n' tried instead on input line 15.
LaTeX Font Info:    Font shape `T1/fos/bx/it' in size <8> not available
(Font)              Font shape `T1/fos/b/it' tried instead on input line 15.
)
Overfull \hbox (6.0pt too wide) has occurred while \output is active
 [][][][][][][]| 
 []

[3] (./TABLE1.tex)
Overfull \hbox (6.0pt too wide) has occurred while \output is active
 [][][][][][][]| 
 []

[4]
Overfull \hbox (6.0pt too wide) has occurred while \output is active
 [][][][][][][]| 
 []

[5])
Overfull \hbox (6.0pt too wide) has occurred while \output is active
 [][][][][][][]| 
 []

[6] (./Results-1.tex
LaTeX Font Info:    Font shape `T1/fos/bx/it' in size <10> not available
(Font)              Font shape `T1/fos/b/it' tried instead on input line 1.

Overfull \hbox (6.0pt too wide) has occurred while \output is active
 [][][][][][][]| 
 []

[7]) (./Results-2.tex
Overfull \hbox (6.0pt too wide) has occurred while \output is active
 [][][][][][][]| 
 []

[8] (./FIG2.tex)
Overfull \vbox (3.08536pt too high) has occurred while \output is active []


Overfull \hbox (6.0pt too wide) has occurred while \output is active
 [][][][][][][]| 
 []

[9]
Overfull \hbox (6.0pt too wide) has occurred while \output is active
 [][][][][][][]| 
 []

[10]
Overfull \hbox (6.0pt too wide) has occurred while \output is active
 [][][][][][][]| 
 []

[11] (./FIG3.tex) (./FIG4.tex) (./FIGS1.tex)
Overfull \hbox (6.0pt too wide) has occurred while \output is active
 [][][][][][][]| 
 []

[12] (./FIG5.tex)) (./Results-3.tex (./FIG6.tex) (./FIGS2.tex)
Overfull \hbox (6.0pt too wide) has occurred while \output is active
 [][][][][][][]| 
 []

[13]
Overfull \hbox (6.0pt too wide) has occurred while \output is active
 [][][][][][][]| 
 []

[14] (./FIG7.tex)
Overfull \hbox (6.0pt too wide) has occurred while \output is active
 [][][][][][][]| 
 []

[15] (./FIG8.tex) (./FIG9.tex)
Overfull \vbox (3.47523pt too high) has occurred while \output is active []


Overfull \hbox (6.0pt too wide) has occurred while \output is active
 [][][][][][][]| 
 []

[16] (./FIG10.tex)) (./Discussion.tex
Overfull \hbox (6.0pt too wide) has occurred while \output is active
 [][][][][][][]| 
 []

[17]
Overfull \hbox (6.0pt too wide) has occurred while \output is active
 [][][][][][][]| 
 []

[18]
Overfull \hbox (6.0pt too wide) has occurred while \output is active
 [][][][][][][]| 
 []

[19]
Overfull \hbox (6.0pt too wide) has occurred while \output is active
 [][][][][][][]| 
 []

[20]) (./MAIN_new.bbl
Overfull \hbox (6.0pt too wide) has occurred while \output is active
 [][][][][][][]| 
 []

[21]
Underfull \hbox (badness 1609) in paragraph at lines 197--204
[][]\T1/fos/b/n/8 Gidon A[]\T1/fos/m/n/8 (+20) , Segev I.  Prin-ci-ples Gov-ern
-ing the Op-er-a-tion of Synap-tic In-hi-bi-tion in Den-drites.  Neu-
 []


Underfull \hbox (badness 5460) in paragraph at lines 197--204
\T1/fos/m/n/8 (+20) ron. 2012 Jul; 75(2):330--341.  [][]$http : / / www . cell 
. com / neuron / abstract / S0896-[]6273(12 ) 00481-[]3$[][], [][]doi:
 []


Overfull \hbox (6.0pt too wide) has occurred while \output is active
 [][][][][][][]| 
 []

[22]
Underfull \hbox (badness 1009) in paragraph at lines 286--292
[][]\T1/fos/b/n/8 Kepecs A[]\T1/fos/m/n/8 (+20) , Fishell G.  In-terneu-ron cel
l types are fit to func-tion.  Na-ture. 2014 Jan; 505(7483):318--
 []


Overfull \hbox (6.0pt too wide) has occurred while \output is active
 [][][][][][][]| 
 []

[23]
Overfull \hbox (6.0pt too wide) has occurred while \output is active
 [][][][][][][]| 
 []

[24]) 
AED: lastpage setting LastPage

Overfull \hbox (6.0pt too wide) has occurred while \output is active
 [][][][][][][]| 
 []

[25] (./MAIN_new.suppinfo)
Package atveryend Info: Empty hook `BeforeClearDocument' on input line 111.
Package atveryend Info: Empty hook `AfterLastShipout' on input line 111.
 (./MAIN_new.aux)
Package atveryend Info: Executing hook `AtVeryEndDocument' on input line 111.
Package atveryend Info: Executing hook `AtEndAfterFileList' on input line 111.
Package rerunfilecheck Info: File `MAIN_new.out' has not changed.
(rerunfilecheck)             Checksum: 5EAE2BB6D1B554650BC2D8448DCD60FC;282.
 ) 
Here is how much of TeX's memory you used:
 27846 strings out of 493013
 507250 string characters out of 6135682
 767742 words of memory out of 5000000
 30145 multiletter control sequences out of 15000+600000
 176673 words of font info for 659 fonts, out of 8000000 for 9000
 1141 hyphenation exceptions out of 8191
 44i,15n,49p,10423b,1020s stack positions out of 5000i,500n,10000p,200000b,80000s
{/usr/share/texlive/texmf-dist/fonts/enc/dvips/opensans/opensans-02.enc}{/usr
/share/texlive/texmf-dist/fonts/enc/dvips/opensans/opensans-03.enc}{/usr/share/
texlive/texmf-dist/fonts/enc/dvips/opensans/opensans-04.enc}{/usr/share/texlive
/texmf-dist/fonts/enc/dvips/opensans/opensans-01.enc}</usr/share/texlive/texmf-
dist/fonts/type1/public/opensans/OpenSans-Bold.pfb></usr/share/texlive/texmf-di
st/fonts/type1/public/opensans/OpenSans-BoldItalic.pfb></usr/share/texlive/texm
f-dist/fonts/type1/public/opensans/OpenSans-Italic.pfb></usr/share/texlive/texm
f-dist/fonts/type1/public/opensans/OpenSans-Regular.pfb></usr/share/texlive/tex
mf-dist/fonts/type1/public/stix/stix-mathcal.pfb></usr/share/texlive/texmf-dist
/fonts/type1/public/stix/stix-mathex.pfb></usr/share/texlive/texmf-dist/fonts/t
ype1/public/stix/stix-mathit.pfb></usr/share/texlive/texmf-dist/fonts/type1/pub
lic/stix/stix-mathrm.pfb>
Output written on MAIN_new.pdf (25 pages, 252213 bytes).
PDF statistics:
 866 PDF objects out of 1000 (max. 8388607)
 822 compressed objects within 9 object streams
 106 named destinations out of 1000 (max. 500000)
 57897 words of extra memory for PDF output out of 61914 (max. 10000000)
