# Supplementary material for: Deciphering the Contribution of Oriens-Lacunosum/Moleculare (OLM) Cells to Intrinsic θ Rhythms Using Biophysical Local Field Potential (LFP) Models
Source: eNeuro. 2018 Sep 4;5(4):ENEURO.0146-18.2018. doi: 10.1523/ENEURO.0146-18.2018 (PMC6140113; doi:10.1523/ENEURO.0146-18.2018)
Supplement: Supplementary file 1 — Supplementary latex zip. Download supplement 1, ZIP file [file sup_enu-eN-NWR-0146-18-s01.zip › ms_latex_final/MAIN_new.out]

\BOOKMARK [1][-]{section*.1}{Introduction}{}% 1
\BOOKMARK [1][-]{section*.2}{Materials and Methods}{}% 2
\BOOKMARK [1][-]{section*.5}{Results}{}% 3
\BOOKMARK [1][-]{section*.17}{Discussion}{}% 4
\BOOKMARK [2][-]{subsection*.18}{Theta rhythms and summary of results}{section*.17}% 5
