# Supplementary material for: Deciphering the Contribution of Oriens-Lacunosum/Moleculare (OLM) Cells to Intrinsic θ Rhythms Using Biophysical Local Field Potential (LFP) Models
Source: eNeuro. 2018 Sep 4;5(4):ENEURO.0146-18.2018. doi: 10.1523/ENEURO.0146-18.2018 (PMC6140113; doi:10.1523/ENEURO.0146-18.2018)
Supplement: Supplementary file 1 — Supplementary latex zip. Download supplement 1, ZIP file [file sup_enu-eN-NWR-0146-18-s01.zip › ms_latex_final/MAIN_new.tex]

%%%%%%%%%%%%%%%%%%%%%%%%%%%%%%%%%%%%%%%%%%%%%%%%%%%%%%%%%%%%
%%% ELIFE ARTICLE TEMPLATE
%%%%%%%%%%%%%%%%%%%%%%%%%%%%%%%%%%%%%%%%%%%%%%%%%%%%%%%%%%%%
%%% PREAMBLE 
\documentclass[9pt,lineno]{elife}
% Use the onehalfspacing option for 1.5 line spacing
% Use the doublespacing option for 2.0 line spacing
% Please note that these options may affect formatting.

\usepackage{lipsum} % Required to insert dummy text
\usepackage[version=4]{mhchem}
\usepackage{siunitx}
\DeclareSIUnit\Molar{M}
\usepackage{color}

%%%%%%%%%%%%%%%%%%%%%%%%%%%%%%%%%%%%%%%%%%%%%%%%%%%%%%%%%%%%
%%% ARTICLE SETUP
%%%%%%%%%%%%%%%%%%%%%%%%%%%%%%%%%%%%%%%%%%%%%%%%%%%%%%%%%%%%
%\title{This is the title}
\title{Deciphering the contribution of 
oriens-lacunosum/moleculare (OLM) cells
to \textit{intrinsic} theta rhythms using 
biophysical local field potential (LFP) models}
\author{Author Names}
%\author[1]{Alexandra P. Chatzikalymniou}
%\author[2]{Frances K. Skinner}
%\affil[1]{Krembil Research Institute, University Health Network (UHN), Department of Physiology, University of Toronto}
%\affil[2]{Krembil Research Institute, UHN, Departments of Medicine (Neurology) and Physiology, University of Toronto, Toronto, Ontario, Canada}


%\corr{frances.skinner@utoronto.ca}{FKS}
%\corr{email2@example.com}{FS}


%%%%%%%%%%%%%%%%%%%%%%%%%%%%%%%%%%%%%%%%%%%%%%%%%%%%%%%%%%%%
%%% ARTICLE START
%%%%%%%%%%%%%%%%%%%%%%%%%%%%%%%%%%%%%%%%%%%%%%%%%%%%%%%%%%%%

%AIMING FOR eNEURO (Research Article) - "Theory/New Concepts": Research papers that are not necessarily based on experimental data and that question existing dogma.  Appropriate for Katie's paper
% or "New Research" - probably this one here for Alexandra's?

%Abstract (250 words), Significance (120 words), Intro (750 words), Discussion (3000 words).
%Order of presentation is Intro, Materials and Methods, Results, Disc, References, Legends, Tables


\begin{document}

\maketitle

\begin{abstract}
%[[up to 250 words can be used, possibly need to adjust as PCB allowed 300?.]]
\input{Abstract}

\vspace{0.05in}

\textbf{Significance}
%[[This is where we write stuff for article significance - 120 words]].
Oscillatory local field potentials (LFPs) are extracellularly recorded signals that are widely used to interpret information processing in the brain.  Theta (3-12 Hz) LFP rhythms are correlated with memory processing, and inhibitory cell subtypes contribute in particular ways to theta. 
While a precise biophysical modeling scheme linking cellular activity to LFP signals has been established, it is difficult to assess cellular contributions \textit{in vivo} to LFPs because of spatiotemporally overlapping pathways that prevent the unambiguous separation of signals.
Using an \textit{in vitro} preparation that exhibits theta rhythms and where there is much less overlap, we build biophysical LFP models and uncover distinct inhibitory cellular contributions.  This work brings us closer to obtaining cellular correlates of LFPs and brain function.


\end{abstract}

%\newpage

\section{Introduction}
%750 words max
%Need to check length as possibly different from PCB?
\input{Introduction}

\section{Materials and Methods}
% As this is a different location for the Methods relative to PCB, need to make sure it 'hangs together' appropriately in this different flow for eneuro
\input{Methods}


\section{Results}

\input{Results-1}

\input{Results-2}

\input{Results-3}


\section{Discussion}
%3000 words max

\input{Discussion}

%\section{Acknowledgments}
%We thank NSERC and CIHR of Canada for funding.
%Many thanks to Sylvain Williams and his lab for open and friendly collaborations over the years - we have learnt a lot!
%Special thanks to Vladislav Sekuli\'{c} and Sue Ann Campbell for their detailed suggestions, and to all lab members for their comments and feedback.

%\nocite{*} % This command displays all refs in the bib file

%\newpage

\bibliography{Refs_new}

%\input{fig_captions}

% to remove once all figures are embedded in text

%\input{tableR2}
% to embed tables in text in appropriate locations

%\input{tableR3}

\end{document}
