# Supplementary material for: Deciphering the Contribution of Oriens-Lacunosum/Moleculare (OLM) Cells to Intrinsic θ Rhythms Using Biophysical Local Field Potential (LFP) Models
Source: eNeuro. 2018 Sep 4;5(4):ENEURO.0146-18.2018. doi: 10.1523/ENEURO.0146-18.2018 (PMC6140113; doi:10.1523/ENEURO.0146-18.2018)
Supplement: Supplementary file 1 — Supplementary latex zip. Download supplement 1, ZIP file [file sup_enu-eN-NWR-0146-18-s01.zip › ms_latex_final/Methods.tex]

\subsection*{Network model details}

This work builds on previously developed models described in \cite{Ferguson15}.  
Here we provide a summary of specifics that are salient to the present study.

\vspace{-0.05in}

\paragraph*{Inhibitory cell types and numbers, pyramidal (PYR) cell model:}
The inhibitory network model consists of 850 cells and represents a volume of 1 mm$^3$ as shown to be appropriate to obtain spontaneous theta rhythms in the \textit{in vitro} whole hippocampus preparation \citep{Ferguson15, Ferguson13, Goutagny9}.
Four different types of inhibitory cells are included: basket/axo-axonic cells (BC/AACs), bistratified cells (BiCs) and OLM cells.  
BC/AACs comprise a 380-cell population and target somatic, perisomatic and axo-axonic regions of PYR cells. 
The BiCs comprise a 120-cell population and target middle, apical and basal regions of PYR cells, and the OLM cells comprise a 350-cell population and target the distal, apical dendrites of PYR cells.
As in \cite{Ferguson15}, the 
structure of the PYR cell model was based on the one used in \cite{Migliore12} as implemented in the NEURON Simulator \citep{NEURON} 
(see ModelDB Accession number 144541).
The PYR cell model was used as a passive integrator of inputs from cell firings at the various layers of the hippocampus, and all active, voltage-gated channel conductances were set to zero.
This overall network model is schematized in Fig \ref{fig1}A.  With the exception of basal excitatory input, it is the same as used in \cite{Ferguson15}.

\input{FIG1}

\vspace{-0.05in}

\paragraph*{Inhibitory cell models and drives:}
The inhibitory cell models are single compartment, have an Izhikevich mathematical structure \citep{Izhikevich03} and were constructed by fitting to experimental data from whole cell patch clamp recordings in the whole hippocampus preparation \citep{Ferguson15}.  
All of the cell model parameter values are given in \cite{Ferguson15}.
Parvalbumin-expressing (PV) cell types are BC/AACs and BiCs, and somatostatin-expressing (SOM) cell types are OLM cells. 
Each cell model is driven by excitatory postsynaptic currents (EPSCs) taken directly from experiment \citep{Huh16} during ongoing spontaneous theta rhythms for PV or SOM cells. 
The EPSCs were designed to ensure that the inhibitory cells receive frequency-matched current inputs
and at the same time have amplitudes and peak alignments that were consistent with theta oscillations in experiment \citep{Ferguson15} - see EPSC$_{PV}$ and EPSC$_{OLM}$ examples in Fig \ref{fig1}A.
Importantly, the experimental variability in amplitude and timing of EPSCs across cells was captured by varying the
gain (factor by which the EPSC was scaled to alter the amplitude) and timing of the EPSCs across cells with a normal distribution in accordance with the experimental recordings. 
Thus, each inhibitory cell model received a unique set of excitatory synaptic inputs reflecting the range of amplitudes and timing of those recorded experimentally. 

\vspace{-0.05in}

\paragraph*{Inhibitory network connectivity and output:}
PV cells (BC/AACs and BiCs) were randomly connected with probabilities and synaptic conductance values based on experimental estimates from the literature and previous modeling work \citep{Ferguson13}.  
Connections between BiCs and OLM cells are known to exist \citep{Leao12} and a range of values from the literature was previously estimated, with the connection probability from BiCs to OLM cells taken as 0.64 times the connection probability from OLM cells to BiCs \citep{Ferguson15}.
%Also from the literature, synaptic conductances between OLM cell and BiCs are estimated.
Although OLM-BiC connections exist, their synaptic conductance values are unclear but can be roughly estimated from the literature.  In previous work, the balance of parameter values important for theta rhythms was specifically examined by exploring a wide range of values that encompassed determined estimates \citep{Ferguson15}.
Inhibitory synapses were modeled using a first order kinetic process with appropriate rise and decay time constants. 
%Inhibitory connectivities used here are the same as in \cite{Ferguson15} and are shown in Table \ref{table1}.  
The spiking output of the inhibitory network models briefly described here were computed for the range of synaptic conductance strengths and connection probabilities given in Table \ref{table1}.
For the work in this paper we used output from these inhibitory networks.  
Specifically, these simulations were done for 5 seconds; the connection probability from OLM cells to BiCs ($c_{sb}$) varied from 0.01 to 0.33 with a step size of 0.02 producing 16 sets of connection probabilities; synaptic conductance values ranged from 0-6 nS for OLM cells to BiCs ($g_{sb}$) and for BiCs to OLM cells ($g_{bs}$). 
By changing $g_{sb}$ and $g_{bs}$ with a step size resolution of 0.25 nS, 625 raster plots were produced.  
So the total number of raster plots in our study here as computed in \cite{Ferguson15} is (625 $\times$ 16) 10,000, and they are all available on Open Science Framework (osf.io/vw3jh).

\input{TABLE1}

\vspace{-0.05in}

\paragraph*{Synaptic weights and distribution onto PYR cell:}
Inhibitory inputs to the PYR cell model were distributed in the same way as done in \cite{Ferguson15}.
That is, we distinguished between synapses at the distal layer (stratum lacunosum-moleculare), medial and basal layers (stratum radiatum and oriens), and the perisomatic/somatic layer (stratum pyramidale).  
Distal synapses were defined as those that are $>475\mu$m from the soma; 
apical and basal synapses were defined as those that are $>50 - 375\mu$m from the soma; 
perisomatic/somatic synapses were defined as those that are $<30\mu$m from the soma.
We created three lists of components (where each component points to a specific segment of a section in the PYR cell model), 
for the possible distal, proximal apical/basal, and perisomatic/somatic synaptic targets. 
For each individual, presynaptic inhibitory cell model, we randomly chose a synaptic location on the passive CA1 PYR cell model from the respective list (distal dendrites for OLM cell models, apical/basal dendrites for BiC models, and perisomatic/somatic locations for BC/AACs). Then the spike times from the individual, inhibitory cell models filled a vector, and an artificial spiking cell was defined to generate spike events at the times stored in that vector at the specific location at which that cell created a synaptic target.   
We used the Exp2Syn function in NEURON to define the synaptic kinetic scheme of the synapse. 
This function defines a synapse as a synaptic event with exponential rise and decay, that is triggered by presynaptic spikes, and has a specific weight that determines its synaptic strength, and an inhibitory reversal potential of -85 mV, as measured in the whole hippocampus preparation.
Synaptic weight values onto the PYR cell from the different cell populations were estimated using somatic IPSC values for OLM cells onto PYR cells \citep{Maccaferri00}.
As these synaptic weights were not clearly known, we used different synaptic weight profiles in the explorations as was been done previously \citep{Ferguson15}. 
The main profile used was graded such that the different cell types led to similar somatic IPSC amplitudes, considering that 
0.00067 $\mu$S can be estimated from the OLM cells IPSC currents (see Table \ref{table1}).  Several other synaptic weight profiles were examined.
Finally, we note that an ad-hoc representation for LFPs was previously used \citep{Ferguson15} as given by an inverted summation of all integrated inputs as measured at the PYR cell soma.
That is, the postsynaptic potentials on the PYR cell were due to the various inhibitory cell firings that comprised the presynaptic spike populations.


\subsection*{Additional network model details for this study}

For the study here, inhibitory inputs were distributed in the same way as in \cite{Ferguson15}.
%, and we used graded synaptic weights for the bulk of our simulations - these values are shown in Table \ref{table1}.  However, other values were also explored.
In \cite{Ferguson15} the literature was used to estimate synaptic conductances between OLM cells and BiCs as 3-4 nS, 
and \cite{Bezaire16} used 10 synapses/connection as estimates in their detailed data-driven computational models.  
This implies that a single synapse would be 0.3-0.4 nS, representing an approximate minimum connection weight.

As we made direct comparisons with theta LFP experimental recordings here, it was important to include excitatory input to the PYR cell model.  
Thus we also included excitation due to CA1 recurrent collaterals which synapse on basal dendrites \citep{Takacs12}. 
In \cite{Ferguson15} excitatory feedback was not included in a direct fashion as the focus was on ongoing theta rhythms and OLM-BiC interactions, and not on theta generation mechanisms explicitly.  
Thus, model excitatory cell populations were not specifically modelled.
%as we did for inhibitory cell populations.  
%This allowed us to easily do tens of thousands of simulations to fully explore the parameter space in \cite{Ferguson15}.
%However, 
This means that we did not have explicit spike rasters for excitatory populations as we did for the inhibitory cell populations.
%Given this, it did not make sense to use theta timed inputs from experiments as was done for the inhibitory cell populations in \cite{Ferguson15}.
Rather than generate an arbitrary set of spike times to simulate excitatory inputs, we used spike times from a BiC raster ($g_{sb}$=3.75, $g_{bs}$=1.75 nS, $c_{sb}$=0.21) in which the neuron order was randomized, and with comparable synaptic weights. 
Using these random spike trains we generated spike vectors exactly as in the case of interneurons 
and randomly distributed them on basal dendrites using 197 synapses based on number estimates from \cite{Bezaire13} and \cite{Bezaire16}.
In this way, we did not have a spatiotemporal dominance of inhibitory or excitatory input in basal dendrites.
We used an excitatory reversal potential of -15 mV as measured in the whole hippocampus preparation, and synaptic time constants in line with modeling work \citep{Ferguson17}.
In essence, we simulated EPSCs using random spike trains of theta frequency instead of explicitly modeling pyramidal cell spiking activity. 
We note that with these choices, somatically recorded currents in our PYR cell models were similar to what is observed in experiments \citep{Huh16}.
%TO CONFIRM with Alexandra who is doing computational voltage clamp experiments
All parameter values are summarized in Table \ref{table1}.

We note that the inhibitory cell spike rasters computed in \cite{Ferguson15} used random connectivities between the different inhibitory cell populations. 
Consider that a given set of parameters ($c_{sb}, g_{sb}, g_{bs}$) defines a connectivity map.
Each cell within a given population is randomly assigned a synaptic location within the boundaries of the dendritic tree on which it projects. 
Based on a given connectivity map the spiking activity of the various cell populations will differ. 
Therefore the characteristics of the produced biophysical LFP will depend on the spike distribution of a given population defined by the connectivity map and also the number and location of synapses on the dendritic tree. 
To ensure that our LFP output was not dependent on the specific synaptic location that every cell was assigned to, we
generalized our observations by performing many trials for a given connectivity map, assigning randomly different location to the cells of each population to ensure that the LFP output was not dependent on that aspect. 

% TO MOVE TO RESULTS
%The effect of not having the same, exact spatial location of synapses can be specifically observed when our LFP model is decomposed to only have OLM cell inputs (as in Fig \ref{fig6}B).  Here, when $g_{bs}=0$, the LFP power should be the same, but it is not because the spatial location of OLM cell to PYR cell synapses are not identical.  Since the overall power is much less than when only PV cell inputs are present and there is alot of space for currents to exit, the non-exact spatial location of OLM cell synapses is apparent in the resultant peak power not being exactly the same when $g_{bs}=0$.  This is unlike the case when only PV cells inputs are present (as in Fig \ref{fig6}C) and when $g_{sb}=0$.  The LFP power is the same even though the spatial locations for PV cell synapses are not exactly the same.  Here, there are more inputs in a smaller spatial region so that not having the exact same spatial location does not have observable effects on the peak power.


\subsection*{Biophysical computation of LFP}

Extracellular potentials are generated by transmembrane currents \citep{Nunez6}. 
In the commonly used volume conductor theory, also used here, the extracellular medium was modeled as a smooth three-dimensional continuum with transmembrane currents representing volume current sources. 
The fundamental formula \citep{Pettersen10} relating neural activity in an infinite volume conductor to the generation of the LFP $\phi(r,t)$, at a position $r$ is given by: 
\begin{equation}
 \phi(r,t) = \frac{1}{4 \pi \sigma} \sum_{k=1}^{n} \frac{I_k(t)}{|r-r_k|} 
\end{equation}
Here $I\textsubscript{k}$ denotes the transmembrane current (including the capacitive current) in a neural compartment $k$ positioned at $r_k$, and the extracellular conductivity, here assumed real (ohmic), isotropic (same in all directions) and homogeneous (same at all positions), is denoted by $\sigma$. 
In the hippocampus the mean extracellular conductivity $\sigma$ is equal to 0.3Sm$^{-1}$ \citep{Lopez01} which is the value that we used for our simulations. 
A key feature of Equation 1 is that it is linear, i.e., the contributions to the LFP from the various compartments in a neuron sum up. 
Likewise the contributions from all the neurons in a population would add up linearly.
The transmembrane currents $I_k$ setting up the extracellular potentials according to Equation 1 were calculated by means of standard multi-compartment modeling techniques, here by use of the simulation tool NEURON \cite{NEURON}.
The current source densities (CSDs) in Fig \ref{fig1}B were computed using the 1D kCSD inverse method proposed in \cite{Potworowski12}. 
The CSDs were computed from the LFP measured by electrodes that are arranged along a straight line, in this case along the cellular axis of the PYR cell. 

The same PYR cell multi-compartment model as described above was used to compute the extracellular biophysical LFP, and we used the set of 10,000 5-second raster plots (of inhibitory spikes) as described above for our presynaptic populations with the addition of basal excitation.  
That is, we generated extracellular potential traces (5 sec each) due to the various inhibitory cell firings.
We used a single multi-compartment PYR cell to compute the biophysical LFP.  While an experimental LFP is generated by many cells, we still referred to our extracellular output as an `LFP' for consistency with the computational literature, where the `LFP' term has been used for an extracellular field from single or multiple cells.  


\subsection*{Simulation details}

The computational simulations and analyses were performed using the LFPy python package \textbf{RRID:SCR\_014805}
\citep{linden2014}, 
NEURON \textbf{RRID:SCR\_005393}
\citep{NEURON}
and MATLAB \textbf{RRID:SCR\_001622}
(MATLAB 8.0 and Statistics Toolbox 8.1).
The large scale network simulations were conducted using high-performance computing at SciNet \cite{Scinet}.
The code/software described in the paper is freely available online at [URL redacted for double-blind review]. 
The code is available as Extended Data. 
%Code is available on {\tt https://github.com/FKSkinnerLab/LFP\_microcircuit}.
