# Supplementary material for: Deciphering the Contribution of Oriens-Lacunosum/Moleculare (OLM) Cells to Intrinsic θ Rhythms Using Biophysical Local Field Potential (LFP) Models
Source: eNeuro. 2018 Sep 4;5(4):ENEURO.0146-18.2018. doi: 10.1523/ENEURO.0146-18.2018 (PMC6140113; doi:10.1523/ENEURO.0146-18.2018)
Supplement: Supplementary file 1 — Supplementary latex zip. Download supplement 1, ZIP file [file sup_enu-eN-NWR-0146-18-s01.zip › ms_latex_final/Refs_new.bib]

@article{carmichael_gamma_2017,
	title = {Gamma {Oscillations} in the {Rat} {Ventral} {Striatum} {Originate} in the {Piriform} {Cortex}},
	volume = {37},
	copyright = {Copyright © 2017 the authors 0270-6474/17/377962-13\$15.00/0},
	issn = {0270-6474, 1529-2401},
	url = {http://www.jneurosci.org/content/37/33/7962},
	doi = {10.1523/JNEUROSCI.2944-15.2017},
	number = {33},
	urldate = {2018-04-10},
	journal = {Journal of Neuroscience},
	author = {Carmichael, James E. and Gmaz, Jimmie M. and van der Meer, Matthijs A. A.},
	month = aug,
	year = {2017},
	pmid = {28716962},
	pages = {7962--7974},

}

@article{gillies_model_2002,
	title = {A {Model} of {Atropine}-{Resistant} {Theta} {Oscillations} in {Rat} {Hippocampal} {Area} {CA}1},
	volume = {543},
	issn = {1469-7793},
	doi = {10.1113/jphysiol.2002.024588},
	number = {3},
	journal = {The Journal of Physiology},
	author = {Gillies, M. J. and Traub, R. D. and LeBeau, F. E. N. and Davies, C. H. and Gloveli, T. and Buhl, E. H. and Whittington, M. A.},
	month = sep,
	year = {2002},
	pages = {779--793},
}

@article{neymotin_ketamine_2011,
	title = {Ketamine {Disrupts} {Theta} {Modulation} of {Gamma} in a {Computer} {Model} of {Hippocampus}},
	volume = {31},
	doi = {10.1523/JNEUROSCI.0501-11.2011},
	number = {32},
	journal = {The Journal of Neuroscience},
	author = {Neymotin, Samuel A. and Lazarewicz, Maciej T. and Sherif, Mohamed and Contreras, Diego and Finkel, Leif H. and Lytton, William W.},
	year = {2011},
	pages = {11733 --11743},
}

@article{colgin_hippocampal_2009,
	title = {Hippocampal theta rhythms follow the beat of their own drum},
	volume = {12},
	issn = {1546-1726},
	doi = {10.1038/nn1209-1483},
	language = {eng},
	number = {12},
	journal = {Nature Neuroscience},
	author = {Colgin, Laura Lee and Moser, Edvard I.},
	month = dec,
	year = {2009},
	pmid = {19935726},
	pages = {1483--1484}
}

@article{hummos_integrative_2017,
	title = {An integrative model of the intrinsic hippocampal theta rhythm},
	volume = {12},
	issn = {1932-6203},
	doi = {10.1371/journal.pone.0182648},
	number = {8},
	journal = {PLOS ONE},
	author = {Hummos, Ali and Nair, Satish S.},
	month = aug,
	year = {2017},
	pages = {e0182648},
}

@article{tendler_different_2015,
	title = {Different types of theta rhythmicity are induced by social and fearful stimuli in a network associated with social memory},
	volume = {4},
	copyright = {© 2015, Tendler and Wagner. This article is distributed under the terms of the Creative Commons Attribution License, which permits unrestricted use and redistribution provided that the original author and source are credited.},
	issn = {2050-084X},
	doi = {10.7554/eLife.03614},
	urldate = {2016-06-20},
	journal = {eLife},
	author = {Tendler, Alex and Wagner, Shlomo},
	month = feb,
	year = {2015},
	pmid = {25686218},
	pages = {e03614},
}

@article{colgin_mechanisms_2013,
	title = {Mechanisms and {Functions} of {Theta} {Rhythms}},
	volume = {36},
	doi = {10.1146/annurev-neuro-062012-170330},
	number = {1},
	journal = {Annual Review of Neuroscience},
	author = {Colgin, Laura Lee},
	year = {2013},
	pmid = {23724998},
	keywords = {CA1, Hippocampus, Memory, must read, oscillations, review, phase precession, place cells},
	pages = {295--312},
}

@article{linden2014,
	title = {{LFPy}: a tool for biophysical simulation of extracellular potentials generated by detailed model neurons},
	volume = {7},
	shorttitle = {{LFPy}},
	doi = {10.3389/fninf.2013.00041},
	journal = {Frontiers in Neuroinformatics},
	author = {Lindén, Henrik and Hagen, Espen and Leski, Szymon and Norheim, Eivind S. and Pettersen, Klas H. and Einevoll, Gaute T.},
	year = {2014},
	pages = {41},
	}
    
@article{hagen_hybrid_2016,
	title = {Hybrid {Scheme} for {Modeling} {Local} {Field} {Potentials} from {Point}-{Neuron} {Networks}},
	volume = {26},
	doi = {10.1093/cercor/bhw237},
	number = {12},
	journal = {Cerebral Cortex (New York, N.Y.: 1991)},
	author = {Hagen, Espen and Dahmen, David and Stavrinou, Maria L. and Lindén, Henrik and Tetzlaff, Tom and van Albada, Sacha J. and Grün, Sonja and Diesmann, Markus and Einevoll, Gaute T.},
	month = dec,
	year = {2016},
	pmid = {27797828},
	pages = {4461--4496}
}

@article{Buzsaki4,
	title = {Neuronal {Oscillations} in {Cortical} {Networks}},
	volume = {304},
	url = {http://www.sciencemag.org/content/304/5679/1926.abstract},
	doi = {10.1126/science.1099745},
	number = {5679},
	urldate = {2011-10-05},
	journal = {Science},
	author = {Buzsáki, György and Draguhn, Andreas},
	month = jun,
	year = {2004},
	pages = {1926 --1929},
}

@article{Wilson15,
	series = {{SI}: {Brain} rhythms and dynamic coordination},
	title = {Phase organization of network computations},
	volume = {31},
	issn = {0959-4388},
	url = {http://www.sciencedirect.com/science/article/pii/S0959438814002475},
	doi = {10.1016/j.conb.2014.12.011},
	journal = {Current Opinion in Neurobiology},
	author = {Wilson, Matthew A and Varela, Carmen and Remondes, Miguel},
	month = apr,
	year = {2015},
	pages = {250--253},
}

@article{Einevoll13,
	title = {Modelling and analysis of local field potentials for studying the function of cortical circuits},
	volume = {14},
	copyright = {© 2013 Nature Publishing Group, a division of Macmillan Publishers Limited. All Rights Reserved.},
	doi = {10.1038/nrn3599},
	number = {11},
	journal = {Nature Reviews Neuroscience},
	author = {Einevoll, Gaute T. and Kayser, Christoph and Logothetis, Nikos K. and Panzeri, Stefano},
	month = nov,
	year = {2013},
	pages = {770--785},
}
	
@article{NicholsonFreeman75,
	title = {Theory of current source-density analysis and determination of conductivity tensor for anuran cerebellum},
	volume = {38},
	issn = {0022-3077},
	url = {http://www.physiology.org/doi/abs/10.1152/jn.1975.38.2.356},
	doi = {10.1152/jn.1975.38.2.356},
	number = {2},
	urldate = {2018-04-02},
	journal = {Journal of Neurophysiology},
	author = {Nicholson, C. and Freeman, J. A.},
	month = mar,
	year = {1975},
	pages = {356--368},
}

@article{Buzsaki12,
	title = {The origin of extracellular fields and currents — {EEG}, {ECoG}, {LFP} and spikes},
	volume = {13},
	copyright = {© 2012 Nature Publishing Group},
	issn = {1471-003X},
	url = {http://www.nature.com.myaccess.library.utoronto.ca/nrn/journal/v13/n6/full/nrn3241.html},
	doi = {10.1038/nrn3241},
	number = {6},
	journal = {Nature Reviews Neuroscience},
	author = {Buzsáki, György and Anastassiou, Costas A. and Koch, Christof},
	month = jun,
	year = {2012},
	pages = {407--420},
	}

@article{Schomburg12,
	title = {The {Spiking} {Component} of {Oscillatory} {Extracellular} {Potentials} in the {Rat} {Hippocampus}},
	volume = {32},
	issn = {0270-6474, 1529-2401},
	url = {http://www.jneurosci.org/content/32/34/11798},
	doi = {10.1523/JNEUROSCI.0656-12.2012},
	number = {34},
	journal = {The Journal of Neuroscience},
	author = {Schomburg, Erik W. and Anastassiou, Costas A. and Buzsáki, György and Koch, Christof},
	month = aug,
	year = {2012},
	pages = {11798--11811},
	

}

@article{Herreras16,
	title = {Local {Field} {Potentials}: {Myths} and {Misunderstandings}},
	volume = {10},
	issn = {1662-5110},
	shorttitle = {Local {Field} {Potentials}},
	doi = {10.3389/fncir.2016.00101},
	urldate = {2016-12-19},
	journal = {Frontiers in Neural Circuits},
	author = {Herreras, Oscar},
	year = {2016},
}


@article{Colgin16,
	title = {Rhythms of the hippocampal network},
	volume = {17},
	doi = {10.1038/nrn.2016.21},
	number = {4},
	urldate = {2016-03-18},
	journal = {Nature Reviews Neuroscience},
	author = {Colgin, Laura Lee},
	month = apr,
	year = {2016},
	pages = {239--249},
}

@book{Buzsaki6,
	edition = {1},
	title = {Rhythms of the {Brain}},
	isbn = {0-19-530106-4},
	publisher = {Oxford University Press, USA},
	author = {Buzs\'aki, György},
	month = aug,
	year = {2006}
}

@article{Buzsaki2,
	title = {Theta oscillations in the hippocampus},
	volume = {33},
	number = {3},
	journal = {Neuron},
	author = {Buzs\'aki, György},
	month = jan,
	year = {2002},
	pages = {325--340},
}

@article{Siegle14,
	title = {Enhancement of encoding and retrieval functions through theta phase-specific manipulation of hippocampus},
	volume = {3},
	copyright = {Copyright © 2014, Siegle and Wilson. This article is distributed under the terms of the Creative Commons Attribution License, which permits unrestricted use and redistribution provided that the original author and source are credited.},
	issn = {2050-084X},
	doi = {10.7554/eLife.03061},
	journal = {eLife},
	author = {Siegle, Joshua H. and Wilson, Matthew A.},
	month = jul,
	year = {2014},
	doi = {[http://dx.doi.org/10.7554/eLife.03061.002][1]},
	pages = {e03061},
}

@article{Klausberger08,
	title = {Neuronal {Diversity} and {Temporal} {Dynamics}: {The} {Unity} of {Hippocampal} {Circuit} {Operations}},
	volume = {321},
	shorttitle = {Neuronal {Diversity} and {Temporal} {Dynamics}},
	url = {http://www.sciencemag.org/content/321/5885/53.abstract},
	doi = {10.1126/science.1149381},
	number = {5885},
	urldate = {2011-01-07},
	journal = {Science},
	author = {Klausberger, Thomas and Somogyi, Peter},
	month = jul,
	year = {2008},
	pages = {53 --57},
}


@article{Hattori17,
	title = {Functions and dysfunctions of neocortical inhibitory neuron subtypes},
	volume = {20},
	copyright = {© 2017 Nature Publishing Group, a division of Macmillan Publishers Limited. All Rights Reserved.},
	issn = {1097-6256},
	doi = {10.1038/nn.4619},
	number = {9},
	urldate = {2017-08-30},
	journal = {Nature Neuroscience},
	author = {Hattori, Ryoma and Kuchibhotla, Kishore V. and Froemke, Robert C. and Komiyama, Takaki},
	month = sep,
	year = {2017},
	pages = {1199--1208},
}


@article{Kepecs14,
	title = {Interneuron cell types are fit to function},
	volume = {505},
	copyright = {© 2014 Nature Publishing Group, a division of Macmillan Publishers Limited. All Rights Reserved.},
	issn = {0028-0836},
	url = {http://www.nature.com.myaccess.library.utoronto.ca/nature/journal/v505/n7483/full/nature12983.html?WT.ec_id=NATURE-20140116#outlook},
	doi = {10.1038/nature12983},
	number = {7483},
	urldate = {2014-01-15},
	journal = {Nature},
	author = {Kepecs, Adam and Fishell, Gordon},
	month = jan,
	year = {2014},
	keywords = {must read-yes, neuroscience, review, developmental biology},
	pages = {318--326},
}

@article{Goutagny9,
	title = {Self-generated theta oscillations in the hippocampus},
	volume = {12},
	issn = {1546-1726},
	doi = {10.1038/nn.2440},
	number = {12},
	journal = {Nature Neuroscience},
	author = {Goutagny, Romain and Jackson, Jesse and Williams, Sylvain},
	month = dec,
	year = {2009},
	pmid = {19881503},
	pages = {1491--1493},
}


 
@article{Maccaferri5,
	title = {Stratum oriens horizontal interneurone diversity and hippocampal network dynamics},
	volume = {562},
	issn = {0022-3751},
	url = {http://www.ncbi.nlm.nih.gov/pubmed/15498801},
	doi = {10.1113/jphysiol.2004.077081},
	number = {Pt 1},
	urldate = {2011-05-13},
	journal = {The Journal of Physiology},
	author = {Maccaferri, Gianmaria},
	month = jan,
	year = {2005},
	pmid = {15498801},
	pages = {73--80},
}

@article{Leao12,
	title = {{OLM} interneurons differentially modulate {CA}3 and entorhinal inputs to hippocampal {CA}1 neurons},
	volume = {15},
	doi = {10.1038/nn.3235},
	number = {11},
	journal = {Nature Neuroscience},
	author = {Le\~ao, Richardson N. and Mikulovic, Sanja and Leão, Katarina E. and Munguba, Hermany and Gezelius, Henrik and Enjin, Anders and Patra, Kalicharan and Eriksson, Anders and Loew, Leslie M. and Tort, Adriano B. L. and Kullander, Klas},
	year = {2012},
	pages = {1524--1530},
}

@incollection{Pettersen10,
  author      =  {Pettersen, K H and Lindén, H and Dale, A M and Einevoll, G T},
  title       = {Extracellular spikes and {CSD}},
  editor      = {Brette, R and Destexhe, A},
  booktitle   = {Handbook of Neural Activity Measurement},
  publisher   = {Cambridge University Press},
  year        = {2012},
  pages       = {92-135},
  chapter     = {4},
}


@article{Ferguson15,
	title = {Network models provide insights into how oriens-lacunosum-moleculare and bistratified cell interactions influence the power of local hippocampal {CA}1 theta oscillations},
	volume = {9},
	doi = {10.3389/fnsys.2015.00110},
	journal = {Frontiers in Systems Neuroscience},
	author = {Ferguson, Katie A. and Huh, Carey Y. L. and Amilhon, Bénédicte and Manseau, Frédéric and Williams, Sylvain and Skinner, Frances K.},
	year = {2015},
	pages = {110},
}


@article{Ferguson13,
	title = {Experimentally constrained {CA}1 fast-firing parvalbumin-positive interneuron network models exhibit sharp transitions into coherent high frequency rhythms},
	volume = {7},
	issn = {1662-5188},
	doi = {10.3389/fncom.2013.00144},
	journal = {Frontiers in Computational Neuroscience},
	author = {Ferguson, Katie A and Huh, Carey Y L and Amilhon, Bénédicte and Williams, Sylvain and Skinner, Frances K},
	year = {2013},
	pmid = {24155715},
	pages = {144},
}

@article{Amilhon15,
	title = {Parvalbumin {Interneurons} of {Hippocampus} {Tune} {Population} {Activity} at {Theta} {Frequency}},
	volume = {86},
	issn = {0896-6273},
	doi = {10.1016/j.neuron.2015.05.027},
	number = {5},
	journal = {Neuron},
	author = {Amilhon, Bénédicte and Huh, Carey Y. L. and Manseau, Frédéric and Ducharme, Guillaume and Nichol, Heather and Adamantidis, Antoine and Williams, Sylvain},
	month = jun,
	year = {2015},
	pages = {1277--1289},
}

@article{Baude07,
	title = {Immunoreactivity for the {GABAA} {Receptor} $\alpha$1 {Subunit}, {Somatostatin} and {Connexin}36 {Distinguishes} {Axoaxonic}, {Basket}, and {Bistratified} {Interneurons} of the {Rat} {Hippocampus}},
	volume = {17},
	doi = {10.1093/cercor/bhl117},
	number = {9},
	journal = {Cerebral Cortex},
	author = {Baude, Agnès and Bleasdale, Catherine and Dalezios, Yannis and Somogyi, Peter and Klausberger, Thomas},
	month = sep,
	year = {2007},
	pages = {2094--2107},
	}


@article{Huh16,
	title = {Excitatory {Inputs} {Determine} {Phase}-{Locking} {Strength} and {Spike}-{Timing} of {CA}1 {Stratum} {Oriens}/{Alveus} {Parvalbumin} and {Somatostatin} {Interneurons} during {Intrinsically} {Generated} {Hippocampal} {Theta} {Rhythm}},
	volume = {36},
	doi = {10.1523/JNEUROSCI.3951-13.2016},
	number = {25},
	journal = {The Journal of Neuroscience},
	author = {Huh, Carey Y. L. and Amilhon, Bénédicte and Ferguson, Katie A. and Manseau, Frédéric and Torres-Platas, Susana G. and Peach, John P. and Scodras, Stephanie and Mechawar, Naguib and Skinner, Frances K. and Williams, Sylvain},
	month = jun,
	year = {2016},
	pages = {6605--6622},
}

@article{Takacs12,
	title = {Extrinsic and local glutamatergic inputs of the rat hippocampal {CA}1 area differentially innervate pyramidal cells and interneurons},
	volume = {22},
	issn = {1098-1063},
	url = {http://onlinelibrary.wiley.com/doi/10.1002/hipo.20974/abstract},
	doi = {10.1002/hipo.20974},
	number = {6},
	urldate = {2017-11-17},
	journal = {Hippocampus},
	author = {Takács, Virág T. and Klausberger, Thomas and Somogyi, Peter and Freund, Tamás F. and Gulyás, Attila I.},
	month = jun,
	year = {2012},
	keywords = {GABA, electron microscopy, feed-forward inhibition, dendritic spine, feed-back inhibition},
	pages = {1379--1391},
}
 

@article{Bezaire13,
	title = {Quantitative assessment of {CA}1 local circuits: {Knowledge} base for interneuron-pyramidal cell connectivity},
	issn = {1098-1063},
	shorttitle = {Quantitative assessment of {CA}1 local circuits},
	doi = {10.1002/hipo.22141},
	journal = {Hippocampus},
	author = {Bezaire, Marianne J and Soltesz, Ivan},
	month = may,
	year = {2013},
	pmid = {23674373},
}

@book{Ander06,
	edition = {1},
	title = {The {Hippocampus} {Book}},
	isbn = {978-0-19-510027-3},
	publisher = {Oxford University Press, USA},
	author = {Andersen, Per and Morris, Richard and Amaral, David and Bliss, Tim and O'Keefe, John},
	month = nov,
	year = {2006}
}


@article{Bezaire16,
	title = {Interneuronal mechanisms of hippocampal theta oscillation in a full-scale model of the rodent {CA}1 circuit},
	volume = {5},
	doi = {10.7554/eLife.18566},
	journal = {eLife},
	author = {Bezaire, Marianne J. and Raikov, Ivan and Burk, Kelly and Vyas, Dhrumil and Soltesz, Ivan},
	month = dec,
	year = {2016},
	pages = {e18566},
}

@article{Friston15,
	series = {{SI}: {Brain} rhythms and dynamic coordination},
	title = {{LFP} and oscillations—what do they tell us?},
	volume = {31},
	issn = {0959-4388},
	url = {http://www.sciencedirect.com/science/article/pii/S0959438814001056},
	doi = {10.1016/j.conb.2014.05.004},
	journal = {Current Opinion in Neurobiology},
	author = {Friston, Karl J and Bastos, André M and Pinotsis, Dimitris and Litvak, Vladimir},
	month = apr,
	year = {2015},
	pages = {1--6},
}


@article{Hyafil15,
	title = {Neural {Cross}-{Frequency} {Coupling}: {Connecting} {Architectures}, {Mechanisms}, and {Functions}},
	volume = {38},
	issn = {0166-2236},
	shorttitle = {Neural {Cross}-{Frequency} {Coupling}},
	url = {http://www.sciencedirect.com/science/article/pii/S0166223615002088},
	doi = {10.1016/j.tins.2015.09.001},
	number = {11},
	urldate = {2015-11-12},
	journal = {Trends in Neurosciences},
	author = {Hyafil, Alexandre and Giraud, Anne-Lise and Fontolan, Lorenzo and Gutkin, Boris},
	month = nov,
	year = {2015},
	pages = {725--740},
}

@article{Canolty10,
	title = {The functional role of cross-frequency coupling},
	volume = {14},
	issn = {1364-6613},
	url = {http://www.sciencedirect.com/science/article/pii/S1364661310002068},
	doi = {10.1016/j.tics.2010.09.001},
	number = {11},
	urldate = {2012-10-02},
	journal = {Trends in Cognitive Sciences},
	author = {Canolty, Ryan T. and Knight, Robert T.},
	month = nov,
	year = {2010},
	pages = {506--515},
}


@article{Scheffer16,
	title = {On cross-frequency phase-phase coupling between theta and gamma oscillations in the hippocampus},
	volume = {5},
	copyright = {© 2016, Scheffer-Teixeira et al. This article is distributed under the terms of the Creative Commons Attribution License, which permits unrestricted use and redistribution provided that the original author and source are credited.},
	issn = {2050-084X},
	url = {https://elifesciences.org/content/5/e20515v2},
	doi = {10.7554/eLife.20515},
	urldate = {2017-01-04},
	journal = {eLife},
	author = {Scheffer-Teixeira, Robson and Tort, Adriano BL},
	month = dec,
	year = {2016},
	pmid = {27925581},
	pages = {e20515},
}


@article{Leski13,
	title = {Frequency {Dependence} of {Signal} {Power} and {Spatial} {Reach} of the {Local} {Field} {Potential}},
	volume = {9},
	url = {http://dx.doi.org/10.1371/journal.pcbi.1003137},
	doi = {10.1371/journal.pcbi.1003137},
	number = {7},
	urldate = {2013-10-24},
	journal = {PLoS Comput Biol},
	author = {Łęski, Szymon and Lindén, Henrik and Tetzlaff, Tom and Pettersen, Klas H. and Einevoll, Gaute T.},
	month = jul,
	year = {2013},
	keywords = {LFP, read-skimmed},
	pages = {e1003137},
}


@article{Linden11,
	title = {Intrinsic dendritic filtering gives low-pass power % spectra of local field potentials},
	volume = {29},
	issn = {1573-6873},
	doi = {10.1007/s10827-010-0245-4},
	number = {3},
	journal = {Journal of Computational Neuroscience},
	author = {Lindén, Henrik and Pettersen, Klas H. and Einevoll, Gaute T.},
	month = dec,
	year = {2010},
	pmid = {20502952},
	pages = {423--444}
}

@article{Ness16,
	title = {Active subthreshold dendritic conductances shape the local field potential},
	issn = {1469-7793},
	url = {http://onlinelibrary.wiley.com.myaccess.library.utoronto.ca/doi/10.1113/JP272022/abstract},
	doi = {10.1113/JP272022},
	urldate = {2016-04-25},
	journal = {The Journal of Physiology},
	author = {Ness, Torbjørn V and Remme, Michiel W H and Einevoll, Gaute T},
	month = apr,
	year = {2016},
	pages = {3809—3825},
}


@article{Spruston8,
	title = {Pyramidal neurons: dendritic structure and synaptic integration},
	volume = {9},
	copyright = {© 2008 Nature Publishing Group},
	issn = {1471-003X},
	shorttitle = {Pyramidal neurons},
	url = {http://www.nature.com.myaccess.library.utoronto.ca/nrn/journal/v9/n3/full/nrn2286.html},
	doi = {10.1038/nrn2286},
	number = {3},
	urldate = {2017-03-07},
	journal = {Nature Reviews Neuroscience},
	author = {Spruston, Nelson},
	month = mar,
	year = {2008},
	pages = {206--221},
}

@article{Srinivas17,
	title = {The {Dendrites} of {CA}2 and {CA}1 {Pyramidal} {Neurons} {Differentially} {Regulate} {Information} {Flow} in the {Cortico}-{Hippocampal} {Circuit}},
	volume = {37},
	copyright = {Copyright © 2017 the authors 0270-6474/17/373276-18\$15.00/0},
	issn = {0270-6474, 1529-2401},
	url = {http://www.jneurosci.org.myaccess.library.utoronto.ca/content/37/12/3276},
	doi = {10.1523/JNEUROSCI.2219-16.2017},
	number = {12},
	urldate = {2017-03-22},
	journal = {Journal of Neuroscience},
	author = {Srinivas, Kalyan V. and Buss, Eric W. and Sun, Qian and Santoro, Bina and Takahashi, Hiroto and Nicholson, Daniel A. and Siegelbaum, Steven A.},
	month = mar,
	year = {2017},
	pmid = {28213444},
	pages = {3276--3293},
	}


@article{Segev12,
	title = {Principles {Governing} the {Operation} of {Synaptic} {Inhibition} in {Dendrites}},
	volume = {75},
	issn = {0896-6273},
	url = {http://www.cell.com/neuron/abstract/S0896-6273(12)00481-3},
	doi = {10.1016/j.neuron.2012.05.015},
	number = {2},
	urldate = {2012-09-21},
	journal = {Neuron},
	author = {Gidon, Albert and Segev, Idan},
	month = jul,
	year = {2012},
	pages = {330--341},

}

@article{Reimann13,
	title = {A {Biophysically} {Detailed} {Model} of {Neocortical} {Local} {Field} {Potentials} {Predicts} the {Critical} {Role} of {Active} {Membrane} {Currents}},
	volume = {79},
	issn = {0896-6273},
	url = {http://www.sciencedirect.com/science/article/pii/S0896627313004431},
	doi = {10.1016/j.neuron.2013.05.023},
	number = {2},
	urldate = {2013-12-13},
	journal = {Neuron},
	author = {Reimann, Michael W. and Anastassiou, Costas A. and Perin, Rodrigo and Hill, Sean L. and Markram, Henry and Koch, Christof},
	month = jul,
	year = {2013},
	keywords = {read, psl1071-2014},
	pages = {375--390},
}

@article{Winson78,
	title = {Loss of hippocampal theta rhythm results in spatial memory deficit in the rat},
	volume = {201},
	copyright = {© 1978},
	issn = {0036-8075, 1095-9203},
	url = {http://science.sciencemag.org/content/201/4351/160},
	doi = {10.1126/science.663646},
	number = {4351},
	urldate = {2018-04-02},
	journal = {Science},
	author = {Winson, J.},
	month = jul,
	year = {1978},
	pmid = {663646},
	pages = {160--163},
}


@article{Buzsaki83,
	title = {Phase relations of hippocampal projection cells and interneurons to theta activity in the anesthetized rat},
	volume = {266},
	issn = {0006-8993},
	url = {http://www.sciencedirect.com/science/article/pii/0006899383906650},
	doi = {10.1016/0006-8993(83)90665-0},
	number = {2},
	urldate = {2018-04-02},
	journal = {Brain Research},
	author = {Buzs\'aki, Gyo¨rgy and Eidelberg, Eduardo},
	month = may,
	year = {1983},
	pages = {334--339},
}

@article{Brankack93,
	title = {Current source density analysis of the hippocampal theta rhythm: associated sustained potentials and candidate synaptic generators},
	volume = {615},
	issn = {0006-8993},
	shorttitle = {Current source density analysis of the hippocampal theta rhythm},
	url = {http://www.sciencedirect.com/science/article/pii/000689939390043M},
	doi = {10.1016/0006-8993(93)90043-M},
	number = {2},
	urldate = {2018-04-02},
	journal = {Brain Research},
	author = {Brankačk, Jurij and Stewart, Mark and E. Fox, Steven},
	month = jul,
	year = {1993},
	pages = {310--327},
}


@article{Makarova11,
	title = {Parallel {Readout} of {Pathway}-{Specific} {Inputs} to {Laminated} {Brain} {Structures}},
	volume = {5},
	issn = {1662-5137},
	url = {http://www.frontiersin.org/articles/10.3389/fnsys.2011.00077/full},
	doi = {10.3389/fnsys.2011.00077},
	journal = {Frontiers in Systems Neuroscience},
	author = {Makarova, Julia and Ibarz, Jose M. and Makarov, Valeri A. and Benito, Nuria and Herreras, Oscar},
	year = {2011},
}


@article{Migliore12,
	title = {Know {Your} {Current} {I} h : {Interaction} with a {Shunting} {Current} {Explains} the {Puzzling} {Effects} of {Its} {Pharmacological} or {Pathological} {Modulations}},
	volume = {7},
	issn = {1932-6203},
	shorttitle = {Know {Your} {Current} {I} h},
	url = {http://journals.plos.org/plosone/article?id=10.1371/journal.pone.0036867},
	doi = {10.1371/journal.pone.0036867},
	number = {5},
	urldate = {2016-07-18},
	journal = {PLOS ONE},
	author = {Migliore, Michele and Migliore, Rosanna},
	month = may,
	year = {2012},
	pages = {e36867},
	
}

@book{NEURON,
	address = {Cambridge},
	title = {The {NEURON} {Book}},
	isbn = {978-0-511-54161-2 978-0-521-84321-8 978-0-521-11563-6},
	url = {http://ebooks.cambridge.org/ref/id/CBO9780511541612},
	urldate = {2015-10-09},
	publisher = {Cambridge University Press},
	author = {Carnevale, Nicholas T. and Hines, Michael L.},
	year = {2006}
}

@article{Izhikevich03,
	title = {Simple model of spiking neurons},
	volume = {14},
	doi = {10.1109/TNN.2003.820440},
	number = {6},
	journal = {IEEE Transactions on Neural Networks},
	author = {Izhikevich, E. M.},
	month = nov,
	year = {2003},
	pages = {1569--1572},
}

@article{Maccaferri00,
	title = {Cell surface domain specific postsynaptic currents evoked by identified {GABAergic} neurones in rat hippocampus in vitro},
	volume = {524},
	issn = {1469-7793},
	url = {http://onlinelibrary.wiley.com.myaccess.library.utoronto.ca/doi/10.1111/j.1469-7793.2000.t01-3-00091.x/abstract},
	doi = {10.1111/j.1469-7793.2000.t01-3-00091.x},
	number = {1},
	urldate = {2016-02-22},
	journal = {The Journal of Physiology},
	author = {Maccaferri, Gianmaria and David, J. and Roberts, B. and Szucs, Peter and Cottingham, Carol A. and Somogyi, Peter},
	month = apr,
	year = {2000},
	pages = {91--116},
	}


@article{Ferguson17,
	title = {Combining {Theory}, {Model}, and {Experiment} to {Explain} {How} {Intrinsic} {Theta} {Rhythms} {Are} {Generated} in an {In} {Vitro} {Whole} {Hippocampus} {Preparation} without {Oscillatory} {Inputs}},
	volume = {4},
	issn = {2373-2822},
	doi = {10.1523/ENEURO.0131-17.2017},
	number = {4},
	journal = {eNeuro},
	author = {Ferguson, Katie A. and Chatzikalymniou, Alexandra P. and Skinner, Frances K.},
	month = aug,
	year = {2017},
	pmid = {28791333},
	pmcid = {PMC5547196},
}

@book{Nunez6,
	title = {Electric {Fields} of the {Brain}: {The} {Neurophysics} of {EEG}},
	isbn = {978-0-19-505038-7},
	shorttitle = {Electric {Fields} of the {Brain}},
	publisher = {Oxford University Press},
	author = {Nunez, Paul L. and Srinivasan, Ramesh},
	month = jan,
	year = {2006},
}


@article{Lopez01,
	title = {Activity-dependent changes of tissue resistivity in the {CA}1 region in vivo are layer-specific: modulation of evoked potentials},
	volume = {108},
	issn = {0306-4522},
	shorttitle = {Activity-dependent changes of tissue resistivity in the {CA}1 region in vivo are layer-specific},
	doi = {10.1016/S0306-4522(01)00417-1},
	number = {2},
	urldate = {2018-04-02},
	journal = {Neuroscience},
	author = {López-Aguado, L and Ibarz, J. M and Herreras, O},
	month = dec,
	year = {2001},
	pages = {249--262},
}


@article{Potworowski12,
title = {Kernel Current Source Density Method.},
author = {Potworowski, J and Jakuczun, W and \L{}\d{e}ski, S and Wójcik, D K},
journal = {Neural Computation},
year = {2012},
volume = {24},
pages ={541 — 575},
}


% @article{Matlab, 
%title = {MATLAB 8.0 and Statistics Toolbox 8.1, The MathWorks, %Inc., Natick, Massachusetts, USA.}
%}


@article{Scinet,
        title = {SciNet: Lessons learned from building a power-efficient top-20 system and data centre},
        volume = {256},
        journal = {Journal of Physics: Conference Series},
        author = {Loken, C and Gruner, D and Groer, L and Peltier, R and Bunn, N and Craig, M and Henriques, T and Dempsey, J and Yu, C H and Chen, J and Dursi, J and Chong, J and Northrup, S and Pinto, J and Knecht, N and Van Zon, R},
        year = {2010},
        pages = {012026}
}


@article{soltesz_ca1_2018,
	title = {{CA}1 pyramidal cell diversity enabling parallel information processing in the hippocampus.},
	volume = {21},
	issn = {1097-6256},
	url = {http://europepmc.org/abstract/med/29593317},
	doi = {10.1038/s41593-018-0118-0},
	abstract = {Abstract: Hippocampal network operations supporting spatial navigation and declarative memory are traditionally interpreted in a framework where each...},
	language = {eng},
	number = {4},
	urldate = {2018-05-29},
	journal = {Nature neuroscience},
	author = {Soltesz, I. and Losonczy, A.},
	month = apr,
	year = {2018},
	pages = {484--493},
	file = {Snapshot:C\:\\Users\\Alexandra\\AppData\\Roaming\\Mozilla\\Firefox\\Profiles\\k5a6anwi.default\\zotero\\storage\\WU4BN24H\\29593317.html:text/html}
}


  
