# Supplementary material for: Deciphering the Contribution of Oriens-Lacunosum/Moleculare (OLM) Cells to Intrinsic θ Rhythms Using Biophysical Local Field Potential (LFP) Models
Source: eNeuro. 2018 Sep 4;5(4):ENEURO.0146-18.2018. doi: 10.1523/ENEURO.0146-18.2018 (PMC6140113; doi:10.1523/ENEURO.0146-18.2018)
Supplement: Supplementary file 1 — Supplementary latex zip. Download supplement 1, ZIP file [file sup_enu-eN-NWR-0146-18-s01.zip › ms_latex_final/Results-1.tex]

\subsection*{\textit{Intrinsic} theta rhythms in the hippocampus}

It has long been known that input from the medial septum is an important contributor to \textit{in vivo} LFP theta rhythms \citep{Buzsaki2}.  However, recent work by \cite{Goutagny9} showed that theta rhythms can emerge in the CA1 region of an intact \textit{in vitro} hippocampus preparation.
These \textit{intrinsic} theta rhythms appeared spontaneously without any pharmacological manipulations or artificial stimulation paradigms, and persisted even after the neighboring CA3 subfield was removed. 
It is thus clear that intrinsic theta frequency rhythms can be produced by local interactions between interneurons and PYR cells in the hippocampus.  That is, the CA1 region of the hippocampus contains sufficient circuitry to be able to generate theta oscillations. 
%A whole hippocampus \textit{in vitro} preparation has been developed and shown to robustly and spontaneously generate \textit{intrinsic} theta (3-12 Hz) rhythms \cite{Goutagny9}.  
An example of this intrinsic LFP rhythm is shown in Fig \ref{fig1}B.  
Considering this preparation, a one cubic millimetre estimate of the tissue size (i.e., network circuitry) needed for intrinsic theta rhythm to occur was estimated \citep{Ferguson13}.  
While it is clear that these intrinsic theta rhythms do not fully encompass \textit{in vivo} theta rhythms, they undoubtedly exist without any special manipulations, and so are arguably part of the underlying biological machinery generating theta rhythms in the hippocampus.  More importantly, to have a chance to understand the many different cellular contributions to LFP recordings, this preparation can be used to decipher the many interacting components.

To examine the role of specific hippocampal interneurons in these intrinsic theta rhythms, \cite{Amilhon15} optogenetically activated and silenced PV or SOM interneurons.  
PV cell types exhibiting fast firing characteristics include basket cells (BCs), axo-axonic cells (AACs) and bistratified cells (BiCs) \citep{Baude07}.  OLM cells are SOM-positive but it is not the case that SOM interneurons are necessarily OLM cells.  However, reconstructions of SOM cells in these studies with intrinsic theta were done, confirmed that they were likely OLM cells \citep{Huh16}.
\cite{Amilhon15} found that optogenetic manipulation of SOM cells modestly influenced the intrinsic theta rhythms. 
In contrast, activation or silencing of PV cells strongly affected theta. These results thus demonstrated an important role for PV cells but not SOM cells for the emergence and presence of intrinsic hippocampal theta, as given by the observed LFP recordings exhibiting theta rhythms.  

LFP recordings in this preparation had a particular sink and source distribution in the different layers \citep{Goutagny9}.
It is given by a single dipole characterized by positive deflections in stratum lacunosum/moleculare (SLM) and stratum radiatum (SR) and negative deflections in stratum pyramidale (SP) and stratum oriens (SO). The dipole is illustrated in Fig \ref{fig1}A.
This LFP laminar polarity profile was consistent across preparations.
We note that since theta rhythms persisted even when the CA3 region was removed, excitatory collaterals from CA3 did not seem to be a 
necessity for the emergence of the rhythm and the sink/source density profile. 
Thus, in our LFP model in this work, we assumed that excitatory input to CA1 pyramidal (PYR) cells was restricted to the basal dendrites due to CA1 PYR cell collaterals \citep{Goutagny9}.

%\input{FIG1}

\subsection*{Using a previous network model framework as a basis}

To try to understand how the complex interactions between different inhibitory cell types contributed to theta LFP rhythms, a computational network framework
representing CA1 microcircuitry was previously developed
\citep{Ferguson15}.
Given the ambiguous role of OLM cells in theta rhythms and the newly discovered connections between OLM cells and BiCs \citep{Leao12}, these network models were developed to explore how OLM-BiC interactions influenced the characteristics of theta rhythms. 
We took advantage of previously developed PV fast-firing cell models \citep{Ferguson13} and OLM cell models \citep{Ferguson15} based on recordings from the whole hippocampus preparation.  
Because of distal contacts of OLM cells with PYR cells, a multi-compartment PYR cell model was previously used to be able to incorporate this aspect in exploring the various interactions.  
The network model framework is shown in Fig \ref{fig1}A and a summary of the network model is provided in the Methods.  We note that the network model was designed to explore cellular interactions and contributions to the ongoing intrinsic theta rhythms, and not to the generation of the theta rhythms explicitly. All inhibitory neurons were driven by theta frequency inputs based on experimental recordings from the whole hippocampus preparation. 
%EPSCs and there is no recurrent excitatory input from the pyramidal cell model to the inhibitory cell models. 

As schematized in Fig \ref{fig1}A, the inhibitory cell populations encompassed BC/AACs, BiCs and OLM cells that were driven by experimentally-derived EPSCs.  These EPSCs were from the ongoing rhythm and were of theta frequency (see Fig \ref{fig1}A).  Spiking output from the inhibitory cell populations led to inhibitory postsynaptic currents (IPSCs) on the PYR cell.  They were distributed on the PYR cell according to where the particular cell population targeted.  
Thus, BC/AACs to somatic regions, BiCs to middle apical and basal regions and OLM cells to distal apical regions.
IPSCs generated by the different cell types are shown in Fig \ref{fig1}B (see Methods for details).
%and parameter values are given in Table \ref{table1}.
In previous work, the spatial integration of the inhibitory postsynaptic potentials at the soma of a passive PYR cell model was used as a simplistic LFP representation \citep{Ferguson15}. 
This representation was in fact indicative of the intracellular somatic potential rather than the extracellular one, but it did allow the distal OLM cell inputs relative to more proximal PV cell inputs to be taken into consideration.
Using this computational model framework, multiple simulations were performed and it was shown that there were parameter balances that resulted in high or low theta power, and where OLM cells did or did not affect the theta power \citep{Ferguson15}.  
That is, OLM cells could play a small or large role in the resulting theta power depending on whether compensatory effects with BiCs occurred as a result of the size and amount of synaptic interactions between these cell types.
Thus, interactions between OLM cells and BiCs in the CA1 microcircuitry seemed to be an important aspect for the presence of intrinsic LFP theta rhythms.
However, since an ad-hoc LFP representation was used, it was not possible to do any direct comparisons with experimentally recorded LFPs to decipher their output.  That is, the possibility to parse out the contribution of the different cell types or identify particular interactions was limited.  Thus, while it was possible to show that interactions between OLM cells and BiCs could play an essential role in the resulting theta power, it was not possible to predict any particular parameter balances or to extract possible explanations.

In the work here, we built on this model framework and developed biophysical LFP models.
We used the inhibitory spiking output generated in \cite{Ferguson15} as a 
basis for generating biophysical LFPs, and we used the same PYR cell model.  However, unlike the previous work, we used the framework of volume conductor theory (see Methods) and generated actual extracellular potential output as a result of the overall activity of the inhibitory cell firings across the various layers of CA1 hippocampus.  In addition we included excitatory input onto the basal dendrites to represent recurrent CA1 inputs (see schematic in Fig \ref{fig1}A and Methods for details) and directly compared with characteristics of experimental LFP recordings.
It is important to note that the structure of our model here did not focus on deciphering the generation of theta rhythms directly. 
Rather, there was the point neuron network model with the inhibitory cells receiving theta-frequency EPSC inputs and the multi-compartment PYR cell model generating biophysical LFP output based on the synaptic inputs it was receiving.  
In this way, we were able to do extensive parameter explorations and to focus on comparing model and experimental LFPs to gain insight.
