# Supplementary material for: Deciphering the Contribution of Oriens-Lacunosum/Moleculare (OLM) Cells to Intrinsic θ Rhythms Using Biophysical Local Field Potential (LFP) Models
Source: eNeuro. 2018 Sep 4;5(4):ENEURO.0146-18.2018. doi: 10.1523/ENEURO.0146-18.2018 (PMC6140113; doi:10.1523/ENEURO.0146-18.2018)
Supplement: Supplementary file 1 — Supplementary latex zip. Download supplement 1, ZIP file [file sup_enu-eN-NWR-0146-18-s01.zip › ms_latex_final/Results-2.tex]

\subsection*{Overall characteristics of biophysical LFP models}

From the previous modeling study of \cite{Ferguson15}, several sets of inhibitory spiking output with particular connection probabilities and particular synaptic conductances between OLM cells and BiCs were available.  
The connection probability from OLM cells to BiCs ($c_{sb}$) varied from 0.01 to 0.33 with a step size of 0.02 producing 16 sets of connection probabilities; synaptic conductance values ranged from 0-6 nS for OLM cells to BiCs ($g_{sb}$) and for BiCs to OLM cells ($g_{bs}$) with a step size of 0.25 nS.
Thus, for a given connection probability, there were 625 sets of spiking outputs from inhibitory cells, where each set represented a 850-cell inhibitory network with particular synaptic conductances. 
We considered a set to be a connectivity map representing the inhibitory cell populations.

For each connectivity map, we generated a biophysical, extracellular LFP.
A virtual electrode probe was placed along the vertical axis of the PYR cell model to record its LFP output in a layer dependent manner.
This PYR cell model was the ``processor'' of the LFP signal as it integrated postsynaptic inputs from different presynaptic populations.  
We computed LFPs at 15 equidistant sites along a linear axis - see Fig \ref{fig1}A.
The PYR cell output corresponded to readouts of the postsynaptic activity elicited by the afferent inhibitory cell populations that targeted the PYR cell in appropriate regions, referred to as the LFP ``generator''.  
We note that although there was a single connectivity map representing the randomly connected inhibitory cell population, we performed several trials when randomly targeting the PYR cell to ensure the robustness of our results (see Methods).
%\cite{Makarov10}. ?? 
To achieve effective electroneutrality, the extracellular sink needed to be balanced by an extracellular source, that is, an opposing ionic flux from the intracellular to the extracellular space, along the neuron; this flux was termed the ‘return current’. 

We developed some initial intuition regarding the generation of our biophysical LFPs by computing them \textit{without} including basal excitation.  That way, all of the inputs received by the PYR cell model were inhibitory.
Fig \ref{fig2}A,B illustrates the process and shows some examples. 
Let us first focus on Fig \ref{fig2}A(i).  Next to each cell population in the network schematic are two examples of 1-second raster plots of spiking outputs (from the previously computed 5-second inhibitory network simulations in \cite{Ferguson15}) produced for particular parameter sets.  
These spikes gave rise to IPSCs on the PYR cell model and the computed extracellular LFP at the somatic layer is shown in Fig \ref{fig2}A(ii).  As shown, these particular parameter sets produced LFPs with positive or negative deflections.  
Let us next focus on Fig \ref{fig2}B(i).  One example of a 1-second raster plot is shown, and for this parameter set, the LFP had only a few positive deflections, as shown in Fig \ref{fig2}B(ii).  
Assuming that one population burst in the raster plot leads to a single peak in the LFP, there would be about 29 peaks in the LFP for a 5-second simulation (i.e., about 5.8 Hz frequency) since our inhibitory cell raster plots have 28-29 population bursts. 
Note that the raster plots in Fig \ref{fig2}B(i) were not very different from the examples shown in Fig \ref{fig2}A(i). 
We computed LFPs at all layers as represented by the 15 virtual electrodes shown in Fig \ref{fig1}A
for the 625 sets of inhibitory spiking outputs across $g_{sb}$ and $g_{bs}$ values 
at a particular connection probability $c_{sb}$. 
The colored plot in Fig \ref{fig2}A(iii) shows the polarity of the LFPs at the somatic layer, and the color plot in Fig \ref{fig2}B(iii) shows the number of LFP peaks in the somatic layer.
In Fig \ref{fig2}C normalized spike numbers for all interneuron populations are shown.

\input{FIG2}

As a first approximation, given the network model framework and previous work we can say the following about the LFPs: Those governed mainly by synaptic inputs and not return currents were characterized by narrow waveform shapes as the synaptic inputs from any particular interneuron population enters the PYR cell in a synchronized fashion.  This was due to the inhibitory cells in a given population being driven by rhythmic EPSCs that gave rise to coherently firing inhibitory cells in a given population (see example raster plots).  We note that the EPSCs that were used in the simulations were not perfectly synchronized since the measured experimental variability was included in designing the EPSC inputs to use in the inhibitory network simulations (see Methods). 
On the other hand, return currents constituted a summation of less synchronized exiting currents that originally entered the cell at different locations. Therefore, LFP deflections governed by return currents were generally wider.
Further, we would expect that the LFP recorded from different layers would first and foremost be influenced by the interneurons that project to that region. 
We also note that the width of the LFP deflection would not only be influenced by the nature of the current (synaptic inputs or return currents) but also by the synaptic time constants defining the shape of the IPSCs.
IPSCs for the different cell populations are shown in Fig \ref{fig1}B where it can be seen that
the IPSCs produced by OLM cells and BiCs were wider relative to the IPSCs from BC/AACs.
Thus, we expected that positive LFP deflections 
would be recorded in locations where OLM cells, BiCs and BCs project, with wider LFPs for OLM cell projection locations, and that LFPs dominated by return currents would be recorded in locations where there were no direct inputs from interneurons. 
However, due to interactions between BiCs and OLM cells, this was not necessarily the case as
return currents from distant interneuronal inputs could prevail in regions where other interneurons directly projected. 
In fact, interactions between OLM cells and BiCs can strongly modulate the relative balance between synaptic inputs and return currents, which in turn can strongly modulate the distribution of sinks and sources in the resulting LFP. 

The two examples of LFP output at the somatic layer in Fig \ref{fig2}A(ii) show one with narrow positive deflections and the other with wider negative deflections.  This thus indicated that the BC/AAC inputs that synapse at the somatic layer dominated for the positive deflection LFP example whereas BiC and OLM cell inputs that synapse more distally dominated for the negative wider deflection LFP example. 
The example in Fig \ref{fig2}B(ii) of LFP output at the somatic layer indicated that a loss of peaks can occur due to the superposition of synaptic inputs and return currents.  Another ``loss of peaks'' example is shown in Fig \ref{fig2}B(iv), and LFP output from multiple layers is shown in addition to the intracellular somatic output.  For this example, the peak loss was also partially reflected in the intracellular somatic output.  However, loss of peaks in the LFP output was not necessarily reflected in the somatic intracellular recording.  Note that since the PYR cell was only receiving inhibitory input in these set of simulations, somatic intracellular potentials always had negative deflections.
How the extracellular potential features changed as a function of the synaptic conductances between BiCs and OLM cells is summarized in the color plots of Fig \ref{fig2}A(iii) for the polarity and Fig \ref{fig2}B(iii) for the number of peaks (somatic layer).  

Let us consider Fig \ref{fig2}A(iii).  We found that we can approximately distinguish four regions
as $g_{sb}$ was increased. These regions are separated by dotted lines in Fig \ref{fig2}A(iii) and labelled $a$ to $d$.
For small $g_{sb}$ values (0-1 nS, region $a$) the amount of inhibition that the BiCs received from the OLM cells was minimized allowing the BiCs to be at the peak of their activity (see Fig \ref{fig2}C). Consequently, the inhibition that the OLM cells and BC/AACs received from the BiCs was maximized causing their activities to be minimized (see Fig \ref{fig2}C).
As a result, the extracellular potential in the somatic region was governed by return currents leading to negative polarity LFPs in the somatic layer (i.e., mainly dark-colored in region $a$ of Fig \ref{fig2}A(iii)), primarily due to the BiC synaptic inputs on the ‘middle’ region (SR layer) and ‘basal’ region (SO layer) of the PYR cell. 
As we increased $g_{sb}$ (1-3.5 nS, region $b$), we encountered mainly positive polarity LFPs (i.e., light-colored in region $b$ of Fig \ref{fig2}A(iii)).
In region $b$, the inhibition onto the BiCs was increased and thus their activity was decreased, as can be seen in Fig \ref{fig2}C, 
causing a decrease in the amount of the inhibitory current onto the PYR cell from BiCs. 
As a result, the magnitude of the return currents caused by the BiC synaptic inputs was decreased at the somatic layer. 
Simultaneously their ability to inhibit the BC/AACs was also decreased so that the BC/AACs became more active and their direct inhibition onto the PYR cell also increased. 
Since both BiCs and OLM cells activity was low in region $b$ while BC/AAC activity was increased, the somatic LFP was governed by BC/AAC inputs rendering the extracellular LFP positive. 
As we further increased $g_{sb}$ (3.5-5 nS, region $c$) the silencing of the BiCs increased even further and their ability to silence the BC/AACs was further reduced. Simultaneously OLM cell activity increased. Thus the somatic LFP was influenced by direct synaptic inputs from BC/AACs and also return currents from OLM cells (sparse dark-coloring region $c$).  
Interestingly, the majority of the ``loss of peaks'' in somatic LFP output occurred in regions $b$ and $c$ (see blue-green pixels in the Fig \ref{fig2}B(iii)) where 
superposition of synaptic inputs and return currents was mostly occurring.  
That is, cancellations occurred even leading to abolishment of the entire rhythm sometimes. 
Finally, for $g_{sb}$ from 5.0-6 nS (region $d$), the BiCs were maximally inhibited and BC/AACs were at the peak of their activity. 
While we might have expected domination from the BC/AAC synaptic inputs for these values, it turns out that return currents (negative polarity) dominated. This can be explained by the increased activity of OLM cells which were also at the peak of their activity producing strong return currents in the somatic region.
In summary, light-colored regions in Fig \ref{fig2}A(iii) signify that BC/AACs dominated the extracellular somatic potential and dark-colored regions signify that other inhibitory cell types (BiCs or OLM cells, or both) contributed more strongly. 

In Fig \ref{fig2}A(iv), we show three examples of LFP recordings at multiple layers as well as the somatic intracellular potential, for increasing values of $g_{sb}$ from left to right.  To allow an appreciation of the changing magnitude of the signal, we used the same resolution on the ordinate axis for all LFP plots shown.
On the left ($g_{sb}$=0.5 nS) we see that the signal was governed by return currents (negative polarity) in the entire SP (electrodes 3 and 5), in SO (electrode 1) and in SR (electrodes 7,9 and 11).  Synaptic events governed SLM (electrodes 13 and 15) where OLM cells directly project leading to positive polarity. 
In the middle ($g_{sb}$=1.5 nS),
the LFP in SP and SO was governed by synaptic inputs (positive polarity), and in SR and SLM by return currents (negative polarity). As expected, we found that the positive polarity LFP in SP here was narrower relative to the positive polarity LFP in SLM on the left,   
because the IPSCs produced by OLM cells were wider relative to those of BC/AACs, as shown in Fig \ref{fig1}B.
On the right where $g_{sb}$=5.75 nS, we observed a similar trend as for the example on the left where $g_{sb}$=0.5 nS with return currents dominating.

We would like to use our computational LFPs to determine how the different inhibitory cell types contributed to theta 
LFPs as recorded experimentally in the \textit{in vitro} whole hippocampus preparation.
As described above, our overall network model (Fig \ref{fig1}A) was intended to capture an intrinsic theta rhythm in the CA1 region of the \textit{in vitro} preparation.  CA3 input was not required but local excitatory input which occurs on basal dendrites \citep{Takacs12} did need to be included.
To do this, we took advantage of previous modeling studies \citep{Bezaire13,Ferguson15} as detailed in the Methods.
Including excitatory input would clearly affect resulting biophysical LFP outputs. 
Specifically, the LFP amplitude in SO might decrease even further in the presence of basal excitation as excitatory and inhibitory BiC inputs could cause mutual cancellations in this region. As return currents mostly exit close to the somatic region where the surface area is larger, the effect of basal excitation might be stronger in SO and SP since most of the current might have exited before reaching SR and SLM. 
In general, we expect there to be a range of possible LFP characteristics based on the above LFP computations done in the absence of basal excitation.  We expect that the addition of excitatory input will influence the LFP in non-intuitive and nonlinear ways and the intuition developed above will be helpful in deciphering and explaining the contribution of the different cell populations to the LFP.


%\subsection*{Prediction of synaptic conductances and connection probabilities between BiCs and OLM cells}
\subsection*{Constraining synaptic conductances and connection probabilities between BiCs and OLM cells}

In this work we focused mainly on OLM cells. 
The previous model network framework \citep{Ferguson15} was developed based on knowing that connections exist between BiCs and OLM cells \citep{Leao12}.  
Given this, there were two pathways to consider for how OLM cells could influence ongoing intrinsic theta LFP rhythms.  
They can influence LFP output indirectly through disinhibition of proximal/middle dendrites of the PYR cell (OLM-BiC-PYR, indirect pathway), or directly through inhibition of distal, apical dendrites of the pyramidal cell (OLM-PYR, direct pathway). 
As shown above, many different LFP features can be exhibited in the absence of basal excitation (see Fig \ref{fig2}A,B).  
It is interesting to note that our biophysical LFP output did not necessarily exhibit theta frequencies, despite being driven by theta frequency EPSC inputs (see Fig \ref{fig2}B(ii)). This is because cancellations in the extracellular space between synaptic inputs and return currents can result in loss or even abolishment of the rhythm. This underscores the importance of modeling biophysical LFPs as the interaction of synaptic and return currents on the extracellular signal can strongly affect the resulting LFP frequency.  

We proceeded to include basal excitation and performed a full set of computations for all connection probabilities ($c_{sb}$) and synaptic conductances ($g_{sb}, g_{bs}$). 
With these computed biophysical LFPs in hand, we did direct comparisons with experimental LFPs from the whole hippocampus preparation \textit{in vitro.}
Specifically, we classified each set of network parameters as \textit{selected} or \textit{rejected} based on whether our computed LFPs were able to reproduce two robust characteristics exhibited experimentally. These were: (i)~the laminar polarity profile exhibited a single dipole with sinks in the basal dendrites and sources in the apical dendrites, and (ii)~the frequency of the LFP traces across all layers was in the theta frequency range. 
These characteristics are shown in Fig \ref{fig1}A.  We note that our model setup in which experimentally-derived theta frequency EPSCs were input to the inhibitory cells means that the LFP rhythm should have a theta frequency.  However, as we have shown above, the resulting biophysical LFP frequency can be much less than theta due to synaptic and return current interactions and cancellations (see Fig \ref{fig2}B(ii)).  Specifically, the frequency of the EPSCs used from experiment is about 5.8 Hz.  Thus, in enforcing the theta frequency on our LFP computations, it was only necessary to impose a lower bound.  We used 3 Hz as the lower bound for theta range to be similar to experiment \citep{Goutagny9}.
We applied a peak detection on the LFP trace and used a threshold to avoid detecting baseline peaks. 
We required that the number of peaks be larger than 15 which given the 5 sec LFP trace corresponds to 3 Hz.
In Fig \ref{fig3} (top) we show an example of computed LFPs across the different layers for a parameter set that was selected.  The bottom of Fig \ref{fig3} shows LFP outputs for three different parameter sets that were rejected - incorrect polarities and frequencies are apparent.  
Note that ordinate resolutions were adjusted across the layers so that the frequency and polarity of computed LFPs can be readily seen in each layer in viewing.

\input{FIG3}

Classifying each parameter set, we
summarize our results in Fig \ref{fig4} where selected parameter sets are shown in purple and rejected ones in yellow. 
We observed the following: For low $c_{sb}$, the plots have a checkered appearance since
small changes in $g_{sb}$ and $g_{bs}$ caused the system to alternate between being selected or rejected.
As $c_{sb}$ increased, there was a clearer separation in ($g_{sb},g_{bs}$) parameter space of selection or rejection.
This was observed from $c_{sb}$=0.19 to $c_{sb}$=0.25. 
In this range, we considered the system to be robust as it was not very sensitive to synaptic conductance perturbations. 
However, for $c_{sb}$=0.19, 0.23 and 0.25, the selected parameter sets were quite narrow.
As $c_{sb}$ was further increased, the checkered patterning returned.  
Note that the selected sets were mainly affected in one direction as $c_{sb}$ changed.  
That is, across $g_{sb}$ rather than $g_{bs}$ values. 
Further, we note that in doing this classification, it was more the polarity criteria rather than the frequency criteria of the LFP signal that delineated selected and rejected parameter sets.  This is shown in Fig \ref{figs1} where we did not apply any frequency bound or used different lower frequency bounds.
While there was some change in selected and rejected parameter sets, they were minimal.

\input{FIG4} 

\input{FIGS1}

Since there is natural variability in biological systems, we assumed that sensitivity to small perturbations in parameter values 
is anathema to having robust LFP theta rhythms.
Noting that the synaptic conductance resolution in our simulations was 0.25 nS, and that a minimal synaptic weight can be estimated as larger than this (see Methods), 
we considered that ($g_{sb}, g_{bs}$) parameter sets that did not yield at least two complete, consecutive rows or columns of purple (selected) were inappropriate for the biological system.  That is, variability that was less than a minimal synaptic weight would not make sense.
Looking at this in Fig \ref{fig4}, we first note that there was never at least two complete purple rows for any $c_{sb}$, but there were cases of two or more complete purple columns, namely, $c_{sb}$=0.03 and 0.21.
However, a complete purple column for $g_{sb}$=0 was invalid since it is known that 
OLM to BiC connections exist \cite{Leao12}. Thus, $c_{sb}$=0.03 can be eliminated leaving $c_{sb}$=0.21 as appropriate. 
For this connection probability, the transition from selected to rejected networks and vice versa strongly depended on $g_{sb}$ rather than on $g_{bs}$ values, revealing a more important role for the former. 
In summary, by directly comparing characteristics of our computed biophysical LFPs with those from experiment, 
we were able to constrain an appropriate connectivity as $c_{sb}$=0.21, with
$g_{sb}$ values of 3.5 to 6 nS, and the full set of $g_{bs}$ values ($g_{sb}\neq 0$, $g_{bs}\neq 0$).
We will refer to this set of parameter values as the \textit{predicted} regime. 
In Fig \ref{fig5} we show example LFP responses across several layers for a set of parameter values from this \textit{predicted} regime.

\input{FIG5}
