# Supplementary material for: Deciphering the Contribution of Oriens-Lacunosum/Moleculare (OLM) Cells to Intrinsic θ Rhythms Using Biophysical Local Field Potential (LFP) Models
Source: eNeuro. 2018 Sep 4;5(4):ENEURO.0146-18.2018. doi: 10.1523/ENEURO.0146-18.2018 (PMC6140113; doi:10.1523/ENEURO.0146-18.2018)
Supplement: Supplementary file 1 — Supplementary latex zip. Download supplement 1, ZIP file [file sup_enu-eN-NWR-0146-18-s01.zip › ms_latex_final/Results-3.tex]

\subsection*{OLM cells ensure a robust theta LFP signal, but minimally affect LFP power, and only through disinhibition}

In continuing our analysis, we now focused on constrained parameter sets as determined above which we termed the \textit{predicted} regime ($c_{sb}$=0.21). 
We decomposed the signal to be able to
examine the contribution of the interneuron subtypes to the power of the LFP. 
We separated our interneuron subtypes into two groups - PV subtypes which are BC/AACs and BiCs, and SOM subtypes which consist of the OLM cells here.  These two groups were represented by distinct mathematical models of fast-firing PV and SOM inhibitory cells based on whole cell recordings from the whole hippocampus preparation \citep{Ferguson15}. 
We performed spectral analyses of our computed LFPs and used the peak amplitude %(which was always within the theta range) 
as a measure of the power of the theta network activity. 
The peak power was computed for each of the 15 electrodes (i.e., all layers), and we plotted the maximum value from all of the layers in the color plots of Fig \ref{fig6}.  This is illustrated on the right of Fig \ref{fig6}A.
We first simulated the spectral LFP power when all presynaptic inhibitory cell populations were present. 
As shown in Fig \ref{fig6}A, a robust power feature emerged.
When all presynaptic origin populations were present, the predicted regime shown in purple in Fig \ref{fig5}, produced LFP responses whose power showed minimal variability.
This is an interesting observation on its own, as the power of the LFP varied little across hippocampus preparations \citep{Goutagny9}.
Thus, our predicted regime satisfied another characteristic of experimental LFPs.
We note that outside of the predicted regime, the LFP output showed much more variability, and the LFP frequency across layers was not necessarily theta, as it was not part of the selected parameter sets.
For completeness, we show peak power computations that were done for all connectivities in Fig \ref{figs2}.

\input{FIG6}

\input{FIGS2}

To examine the role of presynaptic origin populations on the LFP we decomposed the signal 
by selectively removing OLM to PYR cell connections or PV to PYR cell connections and then 
computing and plotting the peak power as described above. 
Selective removal of synapses from PV cells to the PYR cell yielded an LFP response whose presynaptic origin population was due to the OLM cell population. The resulting LFP power was low and depended weakly on $g_{bs}$ (Fig \ref{fig6}B). 
This showed that OLM cells minimally contributed to the signal power as a presynaptic origin population.
Viewing this from a broader perspective, these results indicated that disinhibition of non-distal apical dendrites via an indirect (OLM-BiC-PYR) pathway played a much larger role relative to a direct (OLM-PYR) pathway in producing the LFP power.
Along the same lines, disinhibition of distal dendrites through a BiC-OLM-PYR pathway thus did not have much of an effect on LFP power.
Fig \ref{fig6}C shows the result when we selectively removed the synapses from OLM cells to the PYR cell to yield an LFP response whose presynaptic origin was the PV cell population. 
It is clear from the magnitude of the signal powers in Fig \ref{fig6}C relative to \ref{fig6}B that the theta power was indeed mainly due to the component from PV cells rather than from OLM cells.
Interestingly, the previously seen robustness when all presynaptic cell populations were present (Fig \ref{fig6}A) was now lost. 
To quantify all of this, we computed the mean and standard deviation (std) of the peak powers in the predicted regime for Fig \ref{fig6}A-C.  Respectively, they were (mean, std) in units of $mV^2/Hz$: 
($5.1 \times 10^{-9}$, $1.7 \times 10^{-23}$), ($9.7 \times 10^{-10}$, $5.6 \times 10^{-10}$), ($2.6 \times 10^{-8}$, $3.8 \times 10^{-8}$).
When all of the cell populations were present, there was minimal variability, and when the PV cell populations were removed, the average power decreased five-fold and there was some variability.  However, when only PV cell populations were present, there was an increase in the average power and the variability was large.
It seems clear that OLM cells did not contribute much to the average LFP power but removing their inputs prominently affected the robustness of the LFP signal. 
Therefore, we propose that OLM cells have the capacity to regulate robustness of LFP responses without affecting the average power.

In a recent study, \cite{Amilhon15} showed that SOM cells (putative OLM cells) did not appear to play a prominent role in the generation of intrinsic LFP theta rhythms since there was only a weak effect on LFP theta power when they
optogenetically silenced SOM cells. 
Our results are in agreement with this observation. As shown in Fig \ref{fig6}B, the contribution of OLM cell inputs to the LFP power was small. 
To make a more accurate comparison with Amilhon and colleagues' OLM cell optogenetic silencing experiments 
we compared the power of the LFP in the predicted regime in Fig \ref{fig6}A (mean value of $5.1 \times 10^{-9}$ $mV^{2}/Hz$) 
with the power of the LFP in Fig \ref{fig6}C for $g_{sb}$=0 and $g_{bs}$=0 
when OLM cell to PYR cell connections were also removed ($8.5 \times 10^{-9}$ $mV^{2}/Hz$).  
They were clearly comparable.
It is interesting to note that it was already apparent from Fig \ref{fig6}A that OLM cells minimally affected LFP power.  
Consider that for the parameter regime of $g_{sb}$ = 0 and across all $g_{bs}$'s, the LFP power magnitude was the same ($5.1 \times 10^{-9}$ $mV^{2}/Hz$) as the average power of the predicted regime in Fig \ref{fig6}A. 
In this $g_{sb}=0$ parameter regime, OLM cell to BiC connections were not present but the OLM cell to PYR cell connections were still present so that OLM cells could still contribute to the LFP response via a direct OLM-PYR pathway.  
Given that the power did not change indicates that any LFP power contribution due to OLM cells occurred mainly via the indirect OLM-BiC-PYR pathway.
Overall, our results show that OLM cells did participate but in such a way that
their presence would be unnoticed if one were only measuring LFP power.

To gain insight into how OLM cells affected the robustness of the LFP signal, we further examined what was revealed with our LFP decompositions.
We observed that with PV or OLM cells removed, the impaired LFP output could be grouped into certain categories based on their laminar LFP profiles. 
%Figure 9 shows representative examples of the characterized LFP profile.  
In Fig \ref{fig7} 
we show the peak power plots for the PV cell (Fig \ref{fig7}A) and OLM cell (Fig \ref{fig7}B) decomposition components in which the non-predicted regime was overlaid with gray.  For each component, we show three examples of the characterized LFP profiles identified in the groupings.  Raster plots that corresponded to each cell population are shown above the examples in the figure.
It is evident that the different LFP patterns cannot be intuited from the raster plots alone.
These examples illustrate the various cases of impaired LFP responses that occurred when OLM or PV cell connections to the PYR cell were removed.

\input{FIG7}

For the middle LFP response examples (low $g_{bs}$ and high $g_{sb}$) of Fig \ref{fig7}, 
we note that OLM cells and BC/AACs had maximal activities 
and BiCs had minimal activities (see Fig \ref{fig2}C).  
Thus, synaptic current influences were obvious at the layers where OLM or BC/AACs contact, and return currents at other layers.
Inappropriate polarity across the layers was manifest.  This pattern of impaired LFP response occurred in about a quarter of the PV cell LFP component parameter sets, and in less than half of the OLM cell LFP component parameter sets.
For the PV cell LFP component, most of the other parameter sets yielded LFP responses in which there was no rhythm, as shown in the right example of Fig \ref{fig7}A.  Interestingly, in the rest of the cases (less than a third) there was a loss of rhythmicity in all layers except for the somatic layer as illustrated in the left example.  
These patterns show that there was an ongoing `battle' between basal excitation and PV cell inputs that can yield a wide range of LFP powers from low (no rhythm - right example) to high (left and middle examples).
For the majority of the OLM cell LFP component parameter sets, there was a loss of rhythmicity as shown in the left and right examples of Fig \ref{fig7}B.  From the temporal profile and polarity, it was clear that the high amplitude LFP peaks were due to basal excitatory inputs.  For larger $g_{bs}$ values, OLM cells were less active (see Fig \ref{fig2}C) and LFP responses across the layers became dominated by peaks due to basal excitation rather than synaptic and return currents due to OLM cells. 
Overall, cancellations and rhythm loss occurred due to interactions between OLM cells' synaptic and return currents and excitatory inputs.
As summarized in the peak power plots of Fig \ref{fig6}C or Fig \ref{fig7}A, PV cell inputs alone were not capable of sustaining the robustness throughout the predicted regime and the impaired LFP signals showed a large variability.  With OLM cell inputs alone, there was low LFP power either because of loss of rhythmicity or because of low amplitude rhythms (Fig \ref{fig6}B or Fig \ref{fig7}B peak power plots).

\subsubsection*{With and without basal excitation}

As one might expect, including basal excitation to incoming inhibitory inputs from different cell populations added to the complexity of untangling nonlinear, interacting components producing the LFP. 
We relied on our developed intuition when basal excitation was not included (Fig \ref{fig2}A,B) and our LFP decompositions to help reveal the different roles that OLM cells and PV cells might play in LFP theta rhythms.  
Specifically, we can understand that the loss of LFP rhythm at some layers likely occurred because of having a `balance' of synaptic and return currents for various conductance values leading to LFP rhythm cancellation or an inappropriate negative polarity domination (see Fig \ref{fig2}A(iii) and B(iii)).
Thus, in finding that the LFP power was a robust feature in the predicted regime of synaptic conductance and connection probabilities, we were able to understand that it was critically the OLM cell population that brought about this robust feature.  
However, this robust feature was apparent only when basal excitation was included.  
This is clearly visualized in Fig \ref{fig8} where we plot the peak power color plots with and without basal excitation when all cells were present or with only OLM cell or PV cell LFP components.
Removal of basal excitatory inputs in the case when all cells were present (Fig \ref{fig8}, top) led to a loss of robustness.  
The mean and std in the predicted regime without basal excitation was $6.2 \times 10^{-9}$ $mV^{2}/Hz$ and $8.0 \times 10^{-9}$ $mV^{2}/Hz$ respectively. While the mean was comparable to when basal excitation was present, the standard deviation was much larger (see values with basal excitation above).
%perhaps put them in directly again??. 
Co-activation of inhibition and excitation was clearly important for this robust feature to emerge.

\input{FIG8}

From the LFP decompositions and different LFP patterns expressed (see Fig \ref{fig6}B), and OLM cell activities (see Fig \ref{fig2}C), 
we can understand that the contribution of OLM cells was more dependent on $g_{bs}$ than $g_{sb}$ with the basal excitation affecting the peak power robustness more for larger $g_{bs}$ values.
This was apparent in the color variation of the plots of the OLM cell LFP component in Fig \ref{fig8} (middle).  
It was larger with basal excitation (left) than without basal excitation (right) for larger $g_{bs}$ values.  
%Also, peak power magnitudes were larger with basal excitation.  
This was reflected in the mean and standard deviation without basal excitation ($5.2 \times 10^{-10}$ $mV^{2}/Hz$, $2.2 \times 10^{-10}$ $mV^{2}/Hz$) that was smaller than with basal excitation (see values with basal excitation above).
%perhaps put them in directly again??
With only the PV cell LFP component, the LFP theta rhythm was disrupted as the interactions between basal excitation and PV inhibitory inputs were missing the OLM cell inputs.  
Specifically, the mean and std without basal excitation was ($8.0 \times 10^{-9}$ $mV^{2}/Hz$, $1.1 \times 10^{-8}$ $mV^{2}/Hz$) which was smaller than with basal excitation (see values with basal excitation above).
%perhaps put them in directly again??
In essence, the inclusion of basal excitation can be considered as `adding' to the magnitude and variance of the LFP power when OLM cells or PV cells were examined separately. 
In combination, a synergistic effect between inhibition and excitation occurred to generate a robust regime - a mean power with minimal variance.
From Fig \ref{fig2}C, it can be seen that the PV cells (BC/AACs and BiCs) had activities that were more dependent on $g_{sb}$ than on $g_{bs}$, and that BC/AACs were relatively more active than BiCs in the predicted regime.  Thus, at larger $g_{bs}$ values when OLM cells were less active, BC/AACs would contribute more to keeping a synergistic balance with the basal excitation.  

%The LFP is generated on the basis of transmembrane currents. This means that the LFP is a weighted sum of inward and outward currents. How the LFP changes as a function of location is not trivial. When the LFP is governed by synaptic inputs the LFP peaks are narrower since the synaptic inputs are synchronized because of the coherent inhibitory spike rasters. On the other hand LFP signals governed by return currents would produce LFP peaks that are less narrow as the signal slows down as it travels down the dendrites producing a time lag. This all thus translates to synaptic input location dependencies.  Thus, while we can visualize and appreciate the synergistic balances between excitation and inhibition from different cell populations, we note that these combinations are not easily seen as summated balances.  Decompositions and intuitions from many simulations are required.

\subsubsection*{LFP power across layers}

As illustrated in Fig \ref{fig6}A, the color peak power plots are the power in the layer (particular electrode) where the power was maximal.  
To fully express this, we plotted the maximum LFP power across the dendritic tree for all parameter sets in the predicted regime.
This is shown in Fig \ref{fig9}A with insets showing the same for the OLM cell (top) and PV cell (bottom) LFP components.
From this, we see that the maximum LFP power was recorded at electrode 4, and that with only the OLM cell component, the power was distributed more widely and with only the PV cell component, more narrowly focused around the soma.
This thus shows that the two populations differentially influenced the location of LFP maxima.
That the LFP power showed no discernible variability when all the cell populations were present, and that there was clear variability when not all of the cell populations were present is obvious in this Fig \ref{fig9}A.
We did several additional sets of simulations to explore whether changes in the synaptic weights on the PYR cell would affect whether the robust power feature in the predicted regime would still be present.  In all the simulations presented so far, we used synaptic weights that did not bias the effect of one cell population type over the other based on their synaptic input location.  So, for example, OLM cell inputs that were the furthest away from the soma had the largest synaptic weight.  In doing this, we were following what was done previously in \cite{Ferguson15} who used `unbiased' synaptic weights as well as using the same synaptic weight for all of the cell types.  In using the same synaptic weight for all the cell types, we found that the robust power feature in the predicted regime remained (not shown).

\input{FIG9}

As described and shown above, it was already clear that OLM cells via a direct OLM-PYR pathway minimally contributed to the LFP theta power.  To show this directly, we did several, additional simulations where we changed the synaptic weight from OLM cells to the PYR cell.  
As an example, in Fig \ref{fig9}B we show that increasing the synaptic weight by almost an order of magnitude decreased the peak power by only about 20\%.


\subsection*{Estimating the number of PYR cells that contribute to the LFP signal}

It is challenging to know how many cells contribute to an extracellular recording.
The hippocampus has a regular cytoarchitecture with a nearly laminar, stratified structure of pyramidal cells 
\citep{Ander06}.
This arrangement together with pyramidal cells being of similar morphologies and synaptic input profiles means that we can assume that any given pyramidal cell will generate a similar electric field leading to an additive effect in the extracellular space with multiple cells in resulting LFP dipole recordings.
Further, for the \textit{in vitro} intrinsic theta LFP generation being considered in this work, the focus can be justified to the couple of synaptic pathways that we explored, and incoming inputs were synchronized amplifying the additive effect.

To estimate how many PYR cells contributed to an extracellular LFP recording in the \textit{in vitro} whole hippocampus preparation, we defined the `spatial reach' of the LFP as the radius around the electrode where the LFP amplitude was decreased by 99\%. 
Using our biophysical computational LFP models with parameter values taken from the predicted regime, we found that 
the spatial reach is 300 $\mu$m as measured extracellularly close to the soma since
the LFP decreased from 10,000 nV to 100 nV within this radius.
This is shown in Fig \ref{fig10} where the dotted arrow represents this radius.
Therefore, from a ``neuron-centric'' approach the LFP declined to 1\% of its original power within 300 $\mu$m. 
From an ``electrode-centric'' point of view this means that if we were to place an electrode extracellularly to the soma of a given neuron then that electrode would pick up signal from neurons within 300 $\mu$m as any neuron 300 $\mu$m further away would contribute to the recorded signal by less than 1\% of its maximum power. 
To estimate the number of cells present within this spatial extent we turned to literature. 
Taking advantage of detailed quantitative assessment and modeling done by Bezaire and colleagues \citep{Bezaire13,Bezaire16}, there are about 311,500 PYR cells in a volume of 0.2 mm$^3$ of `stratum pyramidale' tissue (see model specifics in Fig 1 of \cite{Bezaire16}).
Given our spatial reach radius estimate, a cylindrical volume of stratum pyramidale would be 0.014 mm$^3$ or about 7\% of the total number of PYR cells which is about 22,000.
In this way we estimated that there would be about 22,000 PYR cells that contributed to the LFP signal.
We note that this would be an upper bound, as we assumed correlated activity across pyramidal cells and homogeneous extracellular electrical properties.

\input{FIG10}
