# Supplementary material for: Deciphering the Contribution of Oriens-Lacunosum/Moleculare (OLM) Cells to Intrinsic θ Rhythms Using Biophysical Local Field Potential (LFP) Models
Source: eNeuro. 2018 Sep 4;5(4):ENEURO.0146-18.2018. doi: 10.1523/ENEURO.0146-18.2018 (PMC6140113; doi:10.1523/ENEURO.0146-18.2018)
Supplement: Supplementary file 1 — Supplementary latex zip. Download supplement 1, ZIP file [file sup_enu-eN-NWR-0146-18-s01.zip › ms_latex_final/TABLE1.tex]

\begin{table}
\caption{
Connectivity Parameter Values.
}
\vspace{0.2in}

%\maketitle
\begin{tabular}{|l|c|l|c|c|}
	
    \hline
	Cell Type X  & Connection & Maximal & Synaptic & Synaptic \\
     to Cell Type Y & Probability & Synaptic & Rise & Decay \\
     & & Conduc.(nS) & Time & Time \\
    (X -- Y) & & or Synaptic  & (ms) & (ms)  \\
    & & Weight ($\mu$S) && \\
     && to PYR cell &&\\
	\hline \hline
    BC/AAC -- BC/AAC & 0.12&3&0.27&1.7\\
    BC/AAC -- BiC & 0.12&3&0.27&1.7\\
    BC/AAC -- OLM cell & 0 & N/A & N/A & N/A \\
	BC/AAC -- PYR cell & 1&0.00038&0.3&3.5\\
		 %& &0.00067&&\\

    \hline
	BiC -- BC/AAC & 0.12 & 3 & 0.27 & 1.7 \\
    BiC -- BiC & 0.12 & 3 & 0.27 & 1.7 \\
    BiC -- OLM cell & 0-0.224 & 0-6 & 2 & 16.1 \\
    BiC -- PYR cell & 1 & 0.00044 & 2 & 16.1 \\
     %&  & 0.00067 &  & \\

    \hline
    OLM cell -- BC/AAC & 0 & N/A & N/A & N/A \\
    OLM cell -- BiC & 0-0.33 & 0-6 & 2 & 16.1 \\
    OLM cell -- OLM cell & 0 & N/A & N/A & N/A \\
    OLM cell -- PYR cell & 1 & 0.00067 & 3.5 & 11.8 \\
   % &&0.001, &&\\
    %&&0.002, &&\\
    %&&0.003, &&\\
	%&&0.004 &&\\

    \hline
    Excitatory Input & 1 & 0.00044 & 0.5 & 3 \\
    to PYR cell & & && \\
    (197 contacts to basal tree) &&&&\\
    \hline
    
\end{tabular}

\vspace{0.1in}

N/A = not applicable
\label{table1}
\end{table}
