# Supplementary material for: Deciphering the Contribution of Oriens-Lacunosum/Moleculare (OLM) Cells to Intrinsic θ Rhythms Using Biophysical Local Field Potential (LFP) Models
Source: eNeuro. 2018 Sep 4;5(4):ENEURO.0146-18.2018. doi: 10.1523/ENEURO.0146-18.2018 (PMC6140113; doi:10.1523/ENEURO.0146-18.2018)
Supplement: Supplementary file 2 — Supplementary Code. Download supplement 2, GZ file [file sup_enu-eN-NWR-0146-18-s02.gz]

Archive with 1,933 entries (1,930 files):
- LFP_microcircuit-master/SOM-350-SOM12915016-dSD3.5ms-shift5.32ms-gnSD0.12-gsb4.0-csb0.21-gbs0.0-cbs0.1344-spiketimes.txt
- LFP_microcircuit-master/BSC-120-gi-0-gi_SD-0-PV12913020-dSD6.6ms-gnSD0.21-gpv3.0-gsb1.75-csb0.21-gbs3.75-cbs0.1344-spiketimes.txt
- LFP_microcircuit-master/BC-380-gi-0-gi_SD-0-PV12913020-dSD6.6ms-gnSD0.21-gpv-3.0-gsb0.5-csb0.21-gbs5.75-cbs0.1344-spiketimes.txt
- LFP_microcircuit-master/BSC-120-gi-0-gi_SD-0-PV12913020-dSD6.6ms-gnSD0.21-gpv3.0-gsb2.25-csb0.21-gbs5.0-cbs0.1344-spiketimes.txt
- LFP_microcircuit-master/SOM-350-SOM12915016-dSD3.5ms-shift5.32ms-gnSD0.12-gsb1.0-csb0.21-gbs3.25-cbs0.1344-spiketimes.txt
- LFP_microcircuit-master/SOM-350-SOM12915016-dSD3.5ms-shift5.32ms-gnSD0.12-gsb2.0-csb0.21-gbs1.5-cbs0.1344-spiketimes.txt
- LFP_microcircuit-master/BC-380-gi-0-gi_SD-0-PV12913020-dSD6.6ms-gnSD0.21-gpv-3.0-gsb4.75-csb0.21-gbs2.25-cbs0.1344-spiketimes.txt
- LFP_microcircuit-master/SOM-350-SOM12915016-dSD3.5ms-shift5.32ms-gnSD0.12-gsb5.0-csb0.21-gbs5.0-cbs0.1344-spiketimes.txt
- LFP_microcircuit-master/BSC-120-gi-0-gi_SD-0-PV12913020-dSD6.6ms-gnSD0.21-gpv3.0-gsb0.25-csb0.21-gbs2.0-cbs0.1344-spiketimes.txt
- LFP_microcircuit-master/BSC-120-gi-0-gi_SD-0-PV12913020-dSD6.6ms-gnSD0.21-gpv3.0-gsb0.5-csb0.21-gbs2.0-cbs0.1344-spiketimes.txt
- LFP_microcircuit-master/BC-380-gi-0-gi_SD-0-PV12913020-dSD6.6ms-gnSD0.21-gpv-3.0-gsb3.0-csb0.21-gbs0.25-cbs0.1344-spiketimes.txt
- LFP_microcircuit-master/SOM-350-SOM12915016-dSD3.5ms-shift5.32ms-gnSD0.12-gsb4.0-csb0.21-gbs0.75-cbs0.1344-spiketimes.txt
- LFP_microcircuit-master/BC-380-gi-0-gi_SD-0-PV12913020-dSD6.6ms-gnSD0.21-gpv-3.0-gsb0.5-csb0.21-gbs4.0-cbs0.1344-spiketimes.txt
- LFP_microcircuit-master/SOM-350-SOM12915016-dSD3.5ms-shift5.32ms-gnSD0.12-gsb5.25-csb0.21-gbs0.25-cbs0.1344-spiketimes.txt
- LFP_microcircuit-master/BC-380-gi-0-gi_SD-0-PV12913020-dSD6.6ms-gnSD0.21-gpv-3.0-gsb3.75-csb0.21-gbs2.5-cbs0.1344-spiketimes.txt
- LFP_microcircuit-master/SOM-350-SOM12915016-dSD3.5ms-shift5.32ms-gnSD0.12-gsb4.75-csb0.21-gbs2.75-cbs0.1344-spiketimes.txt
- LFP_microcircuit-master/BC-380-gi-0-gi_SD-0-PV12913020-dSD6.6ms-gnSD0.21-gpv-3.0-gsb1.5-csb0.21-gbs4.75-cbs0.1344-spiketimes.txt
- LFP_microcircuit-master/SOM-350-SOM12915016-dSD3.5ms-shift5.32ms-gnSD0.12-gsb2.0-csb0.21-gbs2.25-cbs0.1344-spiketimes.txt
- LFP_microcircuit-master/SOM-350-SOM12915016-dSD3.5ms-shift5.32ms-gnSD0.12-gsb4.25-csb0.21-gbs3.5-cbs0.1344-spiketimes.txt
- LFP_microcircuit-master/BC-380-gi-0-gi_SD-0-PV12913020-dSD6.6ms-gnSD0.21-gpv-3.0-gsb3.25-csb0.21-gbs2.75-cbs0.1344-spiketimes.txt
- LFP_microcircuit-master/SOM-350-SOM12915016-dSD3.5ms-shift5.32ms-gnSD0.12-gsb5.75-csb0.21-gbs4.0-cbs0.1344-spiketimes.txt
- LFP_microcircuit-master/SOM-350-SOM12915016-dSD3.5ms-shift5.32ms-gnSD0.12-gsb2.25-csb0.21-gbs0.5-cbs0.1344-spiketimes.txt
- LFP_microcircuit-master/SOM-350-SOM12915016-dSD3.5ms-shift5.32ms-gnSD0.12-gsb2.5-csb0.21-gbs0.5-cbs0.1344-spiketimes.txt
- LFP_microcircuit-master/SOM-350-SOM12915016-dSD3.5ms-shift5.32ms-gnSD0.12-gsb3.75-csb0.21-gbs1.0-cbs0.1344-spiketimes.txt
- LFP_microcircuit-master/SOM-350-SOM12915016-dSD3.5ms-shift5.32ms-gnSD0.12-gsb5.5-csb0.21-gbs4.0-cbs0.1344-spiketimes.txt
- LFP_microcircuit-master/BC-380-gi-0-gi_SD-0-PV12913020-dSD6.6ms-gnSD0.21-gpv-3.0-gsb2.5-csb0.21-gbs3.75-cbs0.1344-spiketimes.txt
- LFP_microcircuit-master/SOM-350-SOM12915016-dSD3.5ms-shift5.32ms-gnSD0.12-gsb3.0-csb0.21-gbs1.25-cbs0.1344-spiketimes.txt
- LFP_microcircuit-master/SOM-350-SOM12915016-dSD3.5ms-shift5.32ms-gnSD0.12-gsb3.5-csb0.21-gbs5.5-cbs0.1344-spiketimes.txt
- LFP_microcircuit-master/BC-380-gi-0-gi_SD-0-PV12913020-dSD6.6ms-gnSD0.21-gpv-3.0-gsb5.25-csb0.21-gbs2.0-cbs0.1344-spiketimes.txt
- LFP_microcircuit-master/BC-380-gi-0-gi_SD-0-PV12913020-dSD6.6ms-gnSD0.21-gpv-3.0-gsb3.5-csb0.21-gbs2.75-cbs0.1344-spiketimes.txt
- LFP_microcircuit-master/BC-380-gi-0-gi_SD-0-PV12913020-dSD6.6ms-gnSD0.21-gpv-3.0-gsb0.5-csb0.21-gbs5.25-cbs0.1344-spiketimes.txt
- LFP_microcircuit-master/SOM-350-SOM12915016-dSD3.5ms-shift5.32ms-gnSD0.12-gsb1.5-csb0.21-gbs5.75-cbs0.1344-spiketimes.txt
- LFP_microcircuit-master/BSC-120-gi-0-gi_SD-0-PV12913020-dSD6.6ms-gnSD0.21-gpv3.0-gsb6.0-csb0.21-gbs1.0-cbs0.1344-spiketimes.txt
- LFP_microcircuit-master/SOM-350-SOM12915016-dSD3.5ms-shift5.32ms-gnSD0.12-gsb1.0-csb0.21-gbs6.0-cbs0.1344-spiketimes.txt
- LFP_microcircuit-master/SOM-350-SOM12915016-dSD3.5ms-shift5.32ms-gnSD0.12-gsb1.5-csb0.21-gbs2.25-cbs0.1344-spiketimes.txt
- LFP_microcircuit-master/BSC-120-gi-0-gi_SD-0-PV12913020-dSD6.6ms-gnSD0.21-gpv3.0-gsb4.0-csb0.21-gbs2.5-cbs0.1344-spiketimes.txt
- LFP_microcircuit-master/BSC-120-gi-0-gi_SD-0-PV12913020-dSD6.6ms-gnSD0.21-gpv3.0-gsb0.5-csb0.21-gbs0.75-cbs0.1344-spiketimes.txt
- LFP_microcircuit-master/BC-380-gi-0-gi_SD-0-PV12913020-dSD6.6ms-gnSD0.21-gpv-3.0-gsb4.0-csb0.21-gbs4.5-cbs0.1344-spiketimes.txt
- LFP_microcircuit-master/BSC-120-gi-0-gi_SD-0-PV12913020-dSD6.6ms-gnSD0.21-gpv3.0-gsb5.0-csb0.21-gbs5.25-cbs0.1344-spiketimes.txt
- LFP_microcircuit-master/SOM-350-SOM12915016-dSD3.5ms-shift5.32ms-gnSD0.12-gsb4.75-csb0.21-gbs2.5-cbs0.1344-spiketimes.txt
- LFP_microcircuit-master/BSC-120-gi-0-gi_SD-0-PV12913020-dSD6.6ms-gnSD0.21-gpv3.0-gsb0.25-csb0.21-gbs0.25-cbs0.1344-spiketimes.txt
- LFP_microcircuit-master/BSC-120-gi-0-gi_SD-0-PV12913020-dSD6.6ms-gnSD0.21-gpv3.0-gsb0.75-csb0.21-gbs3.5-cbs0.1344-spiketimes.txt
- LFP_microcircuit-master/SOM-350-SOM12915016-dSD3.5ms-shift5.32ms-gnSD0.12-gsb2.5-csb0.21-gbs1.25-cbs0.1344-spiketimes.txt
- LFP_microcircuit-master/BC-380-gi-0-gi_SD-0-PV12913020-dSD6.6ms-gnSD0.21-gpv-3.0-gsb3.25-csb0.21-gbs2.25-cbs0.1344-spiketimes.txt
- LFP_microcircuit-master/BC-380-gi-0-gi_SD-0-PV12913020-dSD6.6ms-gnSD0.21-gpv-3.0-gsb3.25-csb0.21-gbs1.5-cbs0.1344-spiketimes.txt
- LFP_microcircuit-master/BC-380-gi-0-gi_SD-0-PV12913020-dSD6.6ms-gnSD0.21-gpv-3.0-gsb4.75-csb0.21-gbs2.0-cbs0.1344-spiketimes.txt
- LFP_microcircuit-master/BSC-120-gi-0-gi_SD-0-PV12913020-dSD6.6ms-gnSD0.21-gpv3.0-gsb6.0-csb0.21-gbs4.25-cbs0.1344-spiketimes.txt
- LFP_microcircuit-master/BC-380-gi-0-gi_SD-0-PV12913020-dSD6.6ms-gnSD0.21-gpv-3.0-gsb2.75-csb0.21-gbs1.25-cbs0.1344-spiketimes.txt
- LFP_microcircuit-master/BSC-120-gi-0-gi_SD-0-PV12913020-dSD6.6ms-gnSD0.21-gpv3.0-gsb4.25-csb0.21-gbs3.25-cbs0.1344-spiketimes.txt
- LFP_microcircuit-master/BSC-120-gi-0-gi_SD-0-PV12913020-dSD6.6ms-gnSD0.21-gpv3.0-gsb4.5-csb0.21-gbs1.5-cbs0.1344-spiketimes.txt
- LFP_microcircuit-master/SOM-350-SOM12915016-dSD3.5ms-shift5.32ms-gnSD0.12-gsb5.25-csb0.21-gbs3.0-cbs0.1344-spiketimes.txt
- LFP_microcircuit-master/BSC-120-gi-0-gi_SD-0-PV12913020-dSD6.6ms-gnSD0.21-gpv3.0-gsb3.75-csb0.21-gbs5.75-cbs0.1344-spiketimes.txt
- LFP_microcircuit-master/BC-380-gi-0-gi_SD-0-PV12913020-dSD6.6ms-gnSD0.21-gpv-3.0-gsb4.5-csb0.21-gbs3.5-cbs0.1344-spiketimes.txt
- LFP_microcircuit-master/SOM-350-SOM12915016-dSD3.5ms-shift5.32ms-gnSD0.12-gsb3.5-csb0.21-gbs0.25-cbs0.1344-spiketimes.txt
- LFP_microcircuit-master/SOM-350-SOM12915016-dSD3.5ms-shift5.32ms-gnSD0.12-gsb3.25-csb0.21-gbs0.0-cbs0.1344-spiketimes.txt
- LFP_microcircuit-master/SOM-350-SOM12915016-dSD3.5ms-shift5.32ms-gnSD0.12-gsb2.75-csb0.21-gbs1.75-cbs0.1344-spiketimes.txt
- LFP_microcircuit-master/BSC-120-gi-0-gi_SD-0-PV12913020-dSD6.6ms-gnSD0.21-gpv3.0-gsb4.25-csb0.21-gbs6.0-cbs0.1344-spiketimes.txt
- LFP_microcircuit-master/BSC-120-gi-0-gi_SD-0-PV12913020-dSD6.6ms-gnSD0.21-gpv3.0-gsb2.0-csb0.21-gbs2.0-cbs0.1344-spiketimes.txt
- LFP_microcircuit-master/BC-380-gi-0-gi_SD-0-PV12913020-dSD6.6ms-gnSD0.21-gpv-3.0-gsb2.0-csb0.21-gbs4.0-cbs0.1344-spiketimes.txt
- LFP_microcircuit-master/BSC-120-gi-0-gi_SD-0-PV12913020-dSD6.6ms-gnSD0.21-gpv3.0-gsb0.0-csb0.21-gbs3.5-cbs0.1344-spiketimes.txt
- LFP_microcircuit-master/BC-380-gi-0-gi_SD-0-PV12913020-dSD6.6ms-gnSD0.21-gpv-3.0-gsb1.25-csb0.21-gbs1.75-cbs0.1344-spiketimes.txt
- LFP_microcircuit-master/BC-380-gi-0-gi_SD-0-PV12913020-dSD6.6ms-gnSD0.21-gpv-3.0-gsb0.0-csb0.21-gbs5.5-cbs0.1344-spiketimes.txt
- LFP_microcircuit-master/BC-380-gi-0-gi_SD-0-PV12913020-dSD6.6ms-gnSD0.21-gpv-3.0-gsb5.75-csb0.21-gbs3.5-cbs0.1344-spiketimes.txt
- LFP_microcircuit-master/BC-380-gi-0-gi_SD-0-PV12913020-dSD6.6ms-gnSD0.21-gpv-3.0-gsb5.25-csb0.21-gbs4.75-cbs0.1344-spiketimes.txt
- LFP_microcircuit-master/SOM-350-SOM12915016-dSD3.5ms-shift5.32ms-gnSD0.12-gsb4.0-csb0.21-gbs0.5-cbs0.1344-spiketimes.txt
- LFP_microcircuit-master/SOM-350-SOM12915016-dSD3.5ms-shift5.32ms-gnSD0.12-gsb5.0-csb0.21-gbs5.5-cbs0.1344-spiketimes.txt
- LFP_microcircuit-master/SOM-350-SOM12915016-dSD3.5ms-shift5.32ms-gnSD0.12-gsb4.25-csb0.21-gbs1.5-cbs0.1344-spiketimes.txt
- LFP_microcircuit-master/BSC-120-gi-0-gi_SD-0-PV12913020-dSD6.6ms-gnSD0.21-gpv3.0-gsb2.25-csb0.21-gbs5.5-cbs0.1344-spiketimes.txt
- LFP_microcircuit-master/BSC-120-gi-0-gi_SD-0-PV12913020-dSD6.6ms-gnSD0.21-gpv3.0-gsb2.5-csb0.21-gbs1.0-cbs0.1344-spiketimes.txt
- LFP_microcircuit-master/SOM-350-SOM12915016-dSD3.5ms-shift5.32ms-gnSD0.12-gsb5.75-csb0.21-gbs2.0-cbs0.1344-spiketimes.txt
- LFP_microcircuit-master/BC-380-gi-0-gi_SD-0-PV12913020-dSD6.6ms-gnSD0.21-gpv-3.0-gsb2.5-csb0.21-gbs3.0-cbs0.1344-spiketimes.txt
- LFP_microcircuit-master/BSC-120-gi-0-gi_SD-0-PV12913020-dSD6.6ms-gnSD0.21-gpv3.0-gsb3.75-csb0.21-gbs6.0-cbs0.1344-spiketimes.txt
- LFP_microcircuit-master/BSC-120-gi-0-gi_SD-0-PV12913020-dSD6.6ms-gnSD0.21-gpv3.0-gsb0.25-csb0.21-gbs2.5-cbs0.1344-spiketimes.txt
- LFP_microcircuit-master/BSC-120-gi-0-gi_SD-0-PV12913020-dSD6.6ms-gnSD0.21-gpv3.0-gsb0.5-csb0.21-gbs2.5-cbs0.1344-spiketimes.txt
- LFP_microcircuit-master/BC-380-gi-0-gi_SD-0-PV12913020-dSD6.6ms-gnSD0.21-gpv-3.0-gsb0.5-csb0.21-gbs4.5-cbs0.1344-spiketimes.txt
- LFP_microcircuit-master/BSC-120-gi-0-gi_SD-0-PV12913020-dSD6.6ms-gnSD0.21-gpv3.0-gsb1.75-csb0.21-gbs3.0-cbs0.1344-spiketimes.txt
- LFP_microcircuit-master/BSC-120-gi-0-gi_SD-0-PV12913020-dSD6.6ms-gnSD0.21-gpv3.0-gsb3.5-csb0.21-gbs6.0-cbs0.1344-spiketimes.txt
- LFP_microcircuit-master/BC-380-gi-0-gi_SD-0-PV12913020-dSD6.6ms-gnSD0.21-gpv-3.0-gsb4.25-csb0.21-gbs1.0-cbs0.1344-spiketimes.txt
- LFP_microcircuit-master/SOM-350-SOM12915016-dSD3.5ms-shift5.32ms-gnSD0.12-gsb5.5-csb0.21-gbs4.5-cbs0.1344-spiketimes.txt
- LFP_microcircuit-master/README.md
- LFP_microcircuit-master/x86_64/mod_func.lo
- LFP_microcircuit-master/SOM-350-SOM12915016-dSD3.5ms-shift5.32ms-gnSD0.12-gsb1.0-csb0.21-gbs4.0-cbs0.1344-spiketimes.txt
- LFP_microcircuit-master/BC-380-gi-0-gi_SD-0-PV12913020-dSD6.6ms-gnSD0.21-gpv-3.0-gsb1.25-csb0.21-gbs1.25-cbs0.1344-spiketimes.txt
- LFP_microcircuit-master/SOM-350-SOM12915016-dSD3.5ms-shift5.32ms-gnSD0.12-gsb0.0-csb0.21-gbs5.25-cbs0.1344-spiketimes.txt
- LFP_microcircuit-master/BC-380-gi-0-gi_SD-0-PV12913020-dSD6.6ms-gnSD0.21-gpv-3.0-gsb2.0-csb0.21-gbs5.75-cbs0.1344-spiketimes.txt
- LFP_microcircuit-master/BC-380-gi-0-gi_SD-0-PV12913020-dSD6.6ms-gnSD0.21-gpv-3.0-gsb0.75-csb0.21-gbs3.75-cbs0.1344-spiketimes.txt
- LFP_microcircuit-master/SOM-350-SOM12915016-dSD3.5ms-shift5.32ms-gnSD0.12-gsb3.75-csb0.21-gbs1.5-cbs0.1344-spiketimes.txt
- LFP_microcircuit-master/BC-380-gi-0-gi_SD-0-PV12913020-dSD6.6ms-gnSD0.21-gpv-3.0-gsb2.0-csb0.21-gbs2.25-cbs0.1344-spiketimes.txt
- LFP_microcircuit-master/SOM-350-SOM12915016-dSD3.5ms-shift5.32ms-gnSD0.12-gsb3.0-csb0.21-gbs2.75-cbs0.1344-spiketimes.txt
- LFP_microcircuit-master/BSC-120-gi-0-gi_SD-0-PV12913020-dSD6.6ms-gnSD0.21-gpv3.0-gsb2.25-csb0.21-gbs2.25-cbs0.1344-spiketimes.txt
- LFP_microcircuit-master/SOM-350-SOM12915016-dSD3.5ms-shift5.32ms-gnSD0.12-gsb1.25-csb0.21-gbs1.75-cbs0.1344-spiketimes.txt
- LFP_microcircuit-master/BC-380-gi-0-gi_SD-0-PV12913020-dSD6.6ms-gnSD0.21-gpv-3.0-gsb5.25-csb0.21-gbs4.25-cbs0.1344-spiketimes.txt
- LFP_microcircuit-master/BSC-120-gi-0-gi_SD-0-PV12913020-dSD6.6ms-gnSD0.21-gpv3.0-gsb1.75-csb0.21-gbs4.75-cbs0.1344-spiketimes.txt
- LFP_microcircuit-master/BC-380-gi-0-gi_SD-0-PV12913020-dSD6.6ms-gnSD0.21-gpv-3.0-gsb5.25-csb0.21-gbs2.5-cbs0.1344-spiketimes.txt
- LFP_microcircuit-master/SOM-350-SOM12915016-dSD3.5ms-shift5.32ms-gnSD0.12-gsb3.0-csb0.21-gbs5.0-cbs0.1344-spiketimes.txt
- LFP_microcircuit-master/SOM-350-SOM12915016-dSD3.5ms-shift5.32ms-gnSD0.12-gsb1.0-csb0.21-gbs4.25-cbs0.1344-spiketimes.txt
- LFP_microcircuit-master/SOM-350-SOM12915016-dSD3.5ms-shift5.32ms-gnSD0.12-gsb0.75-csb0.21-gbs0.75-cbs0.1344-spiketimes.txt
- LFP_microcircuit-master/BC-380-gi-0-gi_SD-0-PV12913020-dSD6.6ms-gnSD0.21-gpv-3.0-gsb4.75-csb0.21-gbs3.25-cbs0.1344-spiketimes.txt
- LFP_microcircuit-master/BSC-120-gi-0-gi_SD-0-PV12913020-dSD6.6ms-gnSD0.21-gpv3.0-gsb6.0-csb0.21-gbs1.5-cbs0.1344-spiketimes.txt
- LFP_microcircuit-master/BC-380-gi-0-gi_SD-0-PV12913020-dSD6.6ms-gnSD0.21-gpv-3.0-gsb3.0-csb0.21-gbs1.25-cbs0.1344-spiketimes.txt
- LFP_microcircuit-master/BC-380-gi-0-gi_SD-0-PV12913020-dSD6.6ms-gnSD0.21-gpv-3.0-gsb6.0-csb0.21-gbs3.5-cbs0.1344-spiketimes.txt
- LFP_microcircuit-master/SOM-350-SOM12915016-dSD3.5ms-shift5.32ms-gnSD0.12-gsb4.0-csb0.21-gbs1.75-cbs0.1344-spiketimes.txt
- LFP_microcircuit-master/SOM-350-SOM12915016-dSD3.5ms-shift5.32ms-gnSD0.12-gsb1.5-csb0.21-gbs3.0-cbs0.1344-spiketimes.txt
- LFP_microcircuit-master/SOM-350-SOM12915016-dSD3.5ms-shift5.32ms-gnSD0.12-gsb5.25-csb0.21-gbs1.25-cbs0.1344-spiketimes.txt
- LFP_microcircuit-master/SOM-350-SOM12915016-dSD3.5ms-shift5.32ms-gnSD0.12-gsb4.75-csb0.21-gbs3.75-cbs0.1344-spiketimes.txt
- LFP_microcircuit-master/BC-380-gi-0-gi_SD-0-PV12913020-dSD6.6ms-gnSD0.21-gpv-3.0-gsb1.5-csb0.21-gbs5.75-cbs0.1344-spiketimes.txt
- LFP_microcircuit-master/BSC-120-gi-0-gi_SD-0-PV12913020-dSD6.6ms-gnSD0.21-gpv3.0-gsb3.25-csb0.21-gbs5.0-cbs0.1344-spiketimes.txt
- LFP_microcircuit-master/SOM-350-SOM12915016-dSD3.5ms-shift5.32ms-gnSD0.12-gsb2.0-csb0.21-gbs3.25-cbs0.1344-spiketimes.txt
- LFP_microcircuit-master/BSC-120-gi-0-gi_SD-0-PV12913020-dSD6.6ms-gnSD0.21-gpv3.0-gsb1.25-csb0.21-gbs2.0-cbs0.1344-spiketimes.txt
- LFP_microcircuit-master/BC-380-gi-0-gi_SD-0-PV12913020-dSD6.6ms-gnSD0.21-gpv-3.0-gsb3.25-csb0.21-gbs3.75-cbs0.1344-spiketimes.txt
- LFP_microcircuit-master/BC-380-gi-0-gi_SD-0-PV12913020-dSD6.6ms-gnSD0.21-gpv-3.0-gsb4.0-csb0.21-gbs0.25-cbs0.1344-spiketimes.txt
- LFP_microcircuit-master/SOM-350-SOM12915016-dSD3.5ms-shift5.32ms-gnSD0.12-gsb5.0-csb0.21-gbs0.75-cbs0.1344-spiketimes.txt
- LFP_microcircuit-master/BC-380-gi-0-gi_SD-0-PV12913020-dSD6.6ms-gnSD0.21-gpv-3.0-gsb4.75-csb0.21-gbs2.5-cbs0.1344-spiketimes.txt
- LFP_microcircuit-master/BC-380-gi-0-gi_SD-0-PV12913020-dSD6.6ms-gnSD0.21-gpv-3.0-gsb2.5-csb0.21-gbs4.75-cbs0.1344-spiketimes.txt
- LFP_microcircuit-master/SOM-350-SOM12915016-dSD3.5ms-shift5.32ms-gnSD0.12-gsb3.0-csb0.21-gbs2.25-cbs0.1344-spiketimes.txt
- LFP_microcircuit-master/SOM-350-SOM12915016-dSD3.5ms-shift5.32ms-gnSD0.12-gsb5.25-csb0.21-gbs3.5-cbs0.1344-spiketimes.txt
- LFP_microcircuit-master/BSC-120-gi-0-gi_SD-0-PV12913020-dSD6.6ms-gnSD0.21-gpv3.0-gsb4.0-csb0.21-gbs1.0-cbs0.1344-spiketimes.txt
- LFP_microcircuit-master/BSC-120-gi-0-gi_SD-0-PV12913020-dSD6.6ms-gnSD0.21-gpv3.0-gsb1.75-csb0.21-gbs4.25-cbs0.1344-spiketimes.txt
- LFP_microcircuit-master/SOM-350-SOM12915016-dSD3.5ms-shift5.32ms-gnSD0.12-gsb3.25-csb0.21-gbs0.5-cbs0.1344-spiketimes.txt
- LFP_microcircuit-master/BC-380-gi-0-gi_SD-0-PV12913020-dSD6.6ms-gnSD0.21-gpv-3.0-gsb4.0-csb0.21-gbs3.0-cbs0.1344-spiketimes.txt
- LFP_microcircuit-master/SOM-350-SOM12915016-dSD3.5ms-shift5.32ms-gnSD0.12-gsb4.75-csb0.21-gbs1.0-cbs0.1344-spiketimes.txt
- LFP_microcircuit-master/BSC-120-gi-0-gi_SD-0-PV12913020-dSD6.6ms-gnSD0.21-gpv3.0-gsb2.0-csb0.21-gbs2.5-cbs0.1344-spiketimes.txt
- LFP_microcircuit-master/SOM-350-SOM12915016-dSD3.5ms-shift5.32ms-gnSD0.12-gsb0.75-csb0.21-gbs0.25-cbs0.1344-spiketimes.txt
- LFP_microcircuit-master/BC-380-gi-0-gi_SD-0-PV12913020-dSD6.6ms-gnSD0.21-gpv-3.0-gsb2.0-csb0.21-gbs4.5-cbs0.1344-spiketimes.txt
- LFP_microcircuit-master/BSC-120-gi-0-gi_SD-0-PV12913020-dSD6.6ms-gnSD0.21-gpv3.0-gsb5.0-csb0.21-gbs6.0-cbs0.1344-spiketimes.txt
- LFP_microcircuit-master/PVnetwork-500-gi-3.00-gi_SD-1.50-EPSCs-PV12913020-d0-gn1-g-1.0-spiketimes.txt
- LFP_microcircuit-master/BSC-120-gi-0-gi_SD-0-PV12913020-dSD6.6ms-gnSD0.21-gpv3.0-gsb0.5-csb0.21-gbs1.75-cbs0.1344-spiketimes.txt
- LFP_microcircuit-master/BC-380-gi-0-gi_SD-0-PV12913020-dSD6.6ms-gnSD0.21-gpv-3.0-gsb3.5-csb0.21-gbs3.75-cbs0.1344-spiketimes.txt
- LFP_microcircuit-master/SOM-350-SOM12915016-dSD3.5ms-shift5.32ms-gnSD0.12-gsb4.0-csb0.21-gbs1.25-cbs0.1344-spiketimes.txt
- LFP_microcircuit-master/BSC-120-gi-0-gi_SD-0-PV12913020-dSD6.6ms-gnSD0.21-gpv3.0-gsb0.75-csb0.21-gbs2.0-cbs0.1344-spiketimes.txt
- LFP_microcircuit-master/BSC-120-gi-0-gi_SD-0-PV12913020-dSD6.6ms-gnSD0.21-gpv3.0-gsb0.25-csb0.21-gbs4.75-cbs0.1344-spiketimes.txt
- LFP_microcircuit-master/BC-380-gi-0-gi_SD-0-PV12913020-dSD6.6ms-gnSD0.21-gpv-3.0-gsb1.5-csb0.21-gbs5.25-cbs0.1344-spiketimes.txt
- LFP_microcircuit-master/SOM-350-SOM12915016-dSD3.5ms-shift5.32ms-gnSD0.12-gsb2.5-csb0.21-gbs5.75-cbs0.1344-spiketimes.txt
- LFP_microcircuit-master/BSC-120-gi-0-gi_SD-0-PV12913020-dSD6.6ms-gnSD0.21-gpv3.0-gsb0.25-csb0.21-gbs1.25-cbs0.1344-spiketimes.txt
- LFP_microcircuit-master/SOM-350-SOM12915016-dSD3.5ms-shift5.32ms-gnSD0.12-gsb2.5-csb0.21-gbs2.25-cbs0.1344-spiketimes.txt
- LFP_microcircuit-master/BC-380-gi-0-gi_SD-0-PV12913020-dSD6.6ms-gnSD0.21-gpv-3.0-gsb3.25-csb0.21-gbs3.25-cbs0.1344-spiketimes.txt
- LFP_microcircuit-master/BSC-120-gi-0-gi_SD-0-PV12913020-dSD6.6ms-gnSD0.21-gpv3.0-gsb4.5-csb0.21-gbs0.0-cbs0.1344-spiketimes.txt
- LFP_microcircuit-master/BSC-120-gi-0-gi_SD-0-PV12913020-dSD6.6ms-gnSD0.21-gpv3.0-gsb1.5-csb0.21-gbs0.75-cbs0.1344-spiketimes.txt
- LFP_microcircuit-master/BC-380-gi-0-gi_SD-0-PV12913020-dSD6.6ms-gnSD0.21-gpv-3.0-gsb4.5-csb0.21-gbs2.75-cbs0.1344-spiketimes.txt
- LFP_microcircuit-master/BC-380-gi-0-gi_SD-0-PV12913020-dSD6.6ms-gnSD0.21-gpv-3.0-gsb2.75-csb0.21-gbs5.75-cbs0.1344-spiketimes.txt
- LFP_microcircuit-master/BC-380-gi-0-gi_SD-0-PV12913020-dSD6.6ms-gnSD0.21-gpv-3.0-gsb4.5-csb0.21-gbs2.0-cbs0.1344-spiketimes.txt
- LFP_microcircuit-master/BSC-120-gi-0-gi_SD-0-PV12913020-dSD6.6ms-gnSD0.21-gpv3.0-gsb6.0-csb0.21-gbs5.25-cbs0.1344-spiketimes.txt
- LFP_microcircuit-master/BSC-120-gi-0-gi_SD-0-PV12913020-dSD6.6ms-gnSD0.21-gpv3.0-gsb2.5-csb0.21-gbs1.5-cbs0.1344-spiketimes.txt
- LFP_microcircuit-master/SOM-350-SOM12915016-dSD3.5ms-shift5.32ms-gnSD0.12-gsb5.75-csb0.21-gbs2.5-cbs0.1344-spiketimes.txt
- LFP_microcircuit-master/BC-380-gi-0-gi_SD-0-PV12913020-dSD6.6ms-gnSD0.21-gpv-3.0-gsb2.5-csb0.21-gbs3.5-cbs0.1344-spiketimes.txt
- LFP_microcircuit-master/BSC-120-gi-0-gi_SD-0-PV12913020-dSD6.6ms-gnSD0.21-gpv3.0-gsb5.5-csb0.21-gbs5.0-cbs0.1344-spiketimes.txt
- LFP_microcircuit-master/BSC-120-gi-0-gi_SD-0-PV12913020-dSD6.6ms-gnSD0.21-gpv3.0-gsb4.25-csb0.21-gbs4.25-cbs0.1344-spiketimes.txt
- LFP_microcircuit-master/SOM-350-SOM12915016-dSD3.5ms-shift5.32ms-gnSD0.12-gsb3.25-csb0.21-gbs3.75-cbs0.1344-spiketimes.txt
- LFP_microcircuit-master/BSC-120-gi-0-gi_SD-0-PV12913020-dSD6.6ms-gnSD0.21-gpv3.0-gsb1.75-csb0.21-gbs3.5-cbs0.1344-spiketimes.txt
- LFP_microcircuit-master/SOM-350-SOM12915016-dSD3.5ms-shift5.32ms-gnSD0.12-gsb3.25-csb0.21-gbs0.25-cbs0.1344-spiketimes.txt
- LFP_microcircuit-master/SOM-350-SOM12915016-dSD3.5ms-shift5.32ms-gnSD0.12-gsb3.5-csb0.21-gbs1.25-cbs0.1344-spiketimes.txt
- LFP_microcircuit-master/BC-380-gi-0-gi_SD-0-PV12913020-dSD6.6ms-gnSD0.21-gpv-3.0-gsb4.25-csb0.21-gbs1.5-cbs0.1344-spiketimes.txt
- LFP_microcircuit-master/BC-380-gi-0-gi_SD-0-PV12913020-dSD6.6ms-gnSD0.21-gpv-3.0-gsb0.0-csb0.21-gbs4.0-cbs0.1344-spiketimes.txt
- LFP_microcircuit-master/SOM-350-SOM12915016-dSD3.5ms-shift5.32ms-gnSD0.12-gsb2.75-csb0.21-gbs2.75-cbs0.1344-spiketimes.txt
- LFP_microcircuit-master/BC-380-gi-0-gi_SD-0-PV12913020-dSD6.6ms-gnSD0.21-gpv-3.0-gsb5.75-csb0.21-gbs2.0-cbs0.1344-spiketimes.txt
- LFP_microcircuit-master/SOM-350-SOM12915016-dSD3.5ms-shift5.32ms-gnSD0.12-gsb1.0-csb0.21-gbs4.5-cbs0.1344-spiketimes.txt
- LFP_microcircuit-master/SOM-350-SOM12915016-dSD3.5ms-shift5.32ms-gnSD0.12-gsb4.5-csb0.21-gbs0.25-cbs0.1344-spiketimes.txt
- LFP_microcircuit-master/SOM-350-SOM12915016-dSD3.5ms-shift5.32ms-gnSD0.12-gsb4.25-csb0.21-gbs0.0-cbs0.1344-spiketimes.txt
- LFP_microcircuit-master/BSC-120-gi-0-gi_SD-0-PV12913020-dSD6.6ms-gnSD0.21-gpv3.0-gsb5.25-csb0.21-gbs6.0-cbs0.1344-spiketimes.txt
- LFP_microcircuit-master/BC-380-gi-0-gi_SD-0-PV12913020-dSD6.6ms-gnSD0.21-gpv-3.0-gsb5.25-csb0.21-gbs5.75-cbs0.1344-spiketimes.txt
- LFP_microcircuit-master/SOM-350-SOM12915016-dSD3.5ms-shift5.32ms-gnSD0.12-gsb5.0-csb0.21-gbs4.0-cbs0.1344-spiketimes.txt
- LFP_microcircuit-master/BSC-120-gi-0-gi_SD-0-PV12913020-dSD6.6ms-gnSD0.21-gpv3.0-gsb0.25-csb0.21-gbs1.0-cbs0.1344-spiketimes.txt
- LFP_microcircuit-master/SOM-350-SOM12915016-dSD3.5ms-shift5.32ms-gnSD0.12-gsb3.5-csb0.21-gbs2.0-cbs0.1344-spiketimes.txt
- LFP_microcircuit-master/BSC-120-gi-0-gi_SD-0-PV12913020-dSD6.6ms-gnSD0.21-gpv3.0-gsb1.5-csb0.21-gbs6.0-cbs0.1344-spiketimes.txt
- LFP_microcircuit-master/SOM-350-SOM12915016-dSD3.5ms-shift5.32ms-gnSD0.12-gsb1.5-csb0.21-gbs3.5-cbs0.1344-spiketimes.txt
- LFP_microcircuit-master/SOM-350-SOM12915016-dSD3.5ms-shift5.32ms-gnSD0.12-gsb2.75-csb0.21-gbs2.25-cbs0.1344-spiketimes.txt
- LFP_microcircuit-master/BSC-120-gi-0-gi_SD-0-PV12913020-dSD6.6ms-gnSD0.21-gpv3.0-gsb3.25-csb0.21-gbs5.5-cbs0.1344-spiketimes.txt
- LFP_microcircuit-master/BSC-120-gi-0-gi_SD-0-PV12913020-dSD6.6ms-gnSD0.21-gpv3.0-gsb4.75-csb0.21-gbs6.0-cbs0.1344-spiketimes.txt
- LFP_microcircuit-master/BSC-120-gi-0-gi_SD-0-PV12913020-dSD6.6ms-gnSD0.21-gpv3.0-gsb1.25-csb0.21-gbs2.5-cbs0.1344-spiketimes.txt
- LFP_microcircuit-master/BC-380-gi-0-gi_SD-0-PV12913020-dSD6.6ms-gnSD0.21-gpv-3.0-gsb1.25-csb0.21-gbs2.25-cbs0.1344-spiketimes.txt
- LFP_microcircuit-master/BSC-120-gi-0-gi_SD-0-PV12913020-dSD6.6ms-gnSD0.21-gpv3.0-gsb2.75-csb0.21-gbs3.0-cbs0.1344-spiketimes.txt
- LFP_microcircuit-master/BC-380-gi-0-gi_SD-0-PV12913020-dSD6.6ms-gnSD0.21-gpv-3.0-gsb0.75-csb0.21-gbs4.75-cbs0.1344-spiketimes.txt
- LFP_microcircuit-master/BSC-120-gi-0-gi_SD-0-PV12913020-dSD6.6ms-gnSD0.21-gpv3.0-gsb4.75-csb0.21-gbs1.75-cbs0.1344-spiketimes.txt
- LFP_microcircuit-master/BC-380-gi-0-gi_SD-0-PV12913020-dSD6.6ms-gnSD0.21-gpv-3.0-gsb5.25-csb0.21-gbs1.0-cbs0.1344-spiketimes.txt
- LFP_microcircuit-master/BC-380-gi-0-gi_SD-0-PV12913020-dSD6.6ms-gnSD0.21-gpv-3.0-gsb6.0-csb0.21-gbs2.0-cbs0.1344-spiketimes.txt
- LFP_microcircuit-master/BSC-120-gi-0-gi_SD-0-PV12913020-dSD6.6ms-gnSD0.21-gpv3.0-gsb6.0-csb0.21-gbs0.0-cbs0.1344-spiketimes.txt
- LFP_microcircuit-master/BSC-120-gi-0-gi_SD-0-PV12913020-dSD6.6ms-gnSD0.21-gpv3.0-gsb2.25-csb0.21-gbs3.25-cbs0.1344-spiketimes.txt
- LFP_microcircuit-master/SOM-350-SOM12915016-dSD3.5ms-shift5.32ms-gnSD0.12-gsb1.25-csb0.21-gbs2.75-cbs0.1344-spiketimes.txt
- LFP_microcircuit-master/BC-380-gi-0-gi_SD-0-PV12913020-dSD6.6ms-gnSD0.21-gpv-3.0-gsb5.25-csb0.21-gbs5.25-cbs0.1344-spiketimes.txt
- LFP_microcircuit-master/BSC-120-gi-0-gi_SD-0-PV12913020-dSD6.6ms-gnSD0.21-gpv3.0-gsb1.75-csb0.21-gbs5.75-cbs0.1344-spiketimes.txt
- LFP_microcircuit-master/BC-380-gi-0-gi_SD-0-PV12913020-dSD6.6ms-gnSD0.21-gpv-3.0-gsb3.0-csb0.21-gbs5.75-cbs0.1344-spiketimes.txt
- LFP_microcircuit-master/BSC-120-gi-0-gi_SD-0-PV12913020-dSD6.6ms-gnSD0.21-gpv3.0-gsb4.0-csb0.21-gbs1.5-cbs0.1344-spiketimes.txt
- LFP_microcircuit-master/SOM-350-SOM12915016-dSD3.5ms-shift5.32ms-gnSD0.12-gsb1.0-csb0.21-gbs5.25-cbs0.1344-spiketimes.txt
- LFP_microcircuit-master/SOM-350-SOM12915016-dSD3.5ms-shift5.32ms-gnSD0.12-gsb0.75-csb0.21-gbs1.75-cbs0.1344-spiketimes.txt
- LFP_microcircuit-master/BC-380-gi-0-gi_SD-0-PV12913020-dSD6.6ms-gnSD0.21-gpv-3.0-gsb4.0-csb0.21-gbs3.5-cbs0.1344-spiketimes.txt
- LFP_microcircuit-master/BC-380-gi-0-gi_SD-0-PV12913020-dSD6.6ms-gnSD0.21-gpv-3.0-gsb4.75-csb0.21-gbs4.25-cbs0.1344-spiketimes.txt
- LFP_microcircuit-master/SOM-350-SOM12915016-dSD3.5ms-shift5.32ms-gnSD0.12-gsb4.75-csb0.21-gbs1.5-cbs0.1344-spiketimes.txt
- LFP_microcircuit-master/BSC-120-gi-0-gi_SD-0-PV12913020-dSD6.6ms-gnSD0.21-gpv3.0-gsb0.0-csb0.21-gbs0.25-cbs0.1344-spiketimes.txt
- LFP_microcircuit-master/BC-380-gi-0-gi_SD-0-PV12913020-dSD6.6ms-gnSD0.21-gpv-3.0-gsb3.0-csb0.21-gbs2.25-cbs0.1344-spiketimes.txt
- LFP_microcircuit-master/SOM-350-SOM12915016-dSD3.5ms-shift5.32ms-gnSD0.12-gsb4.0-csb0.21-gbs2.75-cbs0.1344-spiketimes.txt
- LFP_microcircuit-master/SOM-350-SOM12915016-dSD3.5ms-shift5.32ms-gnSD0.12-gsb5.25-csb0.21-gbs2.25-cbs0.1344-spiketimes.txt
- LFP_microcircuit-master/spike_number_BC.txt
- LFP_microcircuit-master/SOM-350-SOM12915016-dSD3.5ms-shift5.32ms-gnSD0.12-gsb4.75-csb0.21-gbs4.75-cbs0.1344-spiketimes.txt
- LFP_microcircuit-master/SOM-350-SOM12915016-dSD3.5ms-shift5.32ms-gnSD0.12-gsb2.0-csb0.21-gbs4.25-cbs0.1344-spiketimes.txt
- LFP_microcircuit-master/BSC-120-gi-0-gi_SD-0-PV12913020-dSD6.6ms-gnSD0.21-gpv3.0-gsb0.0-csb0.21-gbs0.0-cbs0.1344-spiketimes.txt
- LFP_microcircuit-master/BC-380-gi-0-gi_SD-0-PV12913020-dSD6.6ms-gnSD0.21-gpv-3.0-gsb0.0-csb0.21-gbs2.0-cbs0.1344-spiketimes.txt
- LFP_microcircuit-master/BC-380-gi-0-gi_SD-0-PV12913020-dSD6.6ms-gnSD0.21-gpv-3.0-gsb4.0-csb0.21-gbs1.25-cbs0.1344-spiketimes.txt
- LFP_microcircuit-master/SOM-350-SOM12915016-dSD3.5ms-shift5.32ms-gnSD0.12-gsb5.0-csb0.21-gbs1.75-cbs0.1344-spiketimes.txt
- LFP_microcircuit-master/BSC-120-gi-0-gi_SD-0-PV12913020-dSD6.6ms-gnSD0.21-gpv3.0-gsb4.5-csb0.21-gbs0.5-cbs0.1344-spiketimes.txt
- LFP_microcircuit-master/BC-380-gi-0-gi_SD-0-PV12913020-dSD6.6ms-gnSD0.21-gpv-3.0-gsb4.5-csb0.21-gbs2.5-cbs0.1344-spiketimes.txt
- LFP_microcircuit-master/BSC-120-gi-0-gi_SD-0-PV12913020-dSD6.6ms-gnSD0.21-gpv3.0-gsb5.5-csb0.21-gbs5.5-cbs0.1344-spiketimes.txt
- LFP_microcircuit-master/SOM-350-SOM12915016-dSD3.5ms-shift5.32ms-gnSD0.12-gsb0.25-csb0.21-gbs6.0-cbs0.1344-spiketimes.txt
- LFP_microcircuit-master/BC-380-gi-0-gi_SD-0-PV12913020-dSD6.6ms-gnSD0.21-gpv-3.0-gsb2.5-csb0.21-gbs5.75-cbs0.1344-spiketimes.txt
- LFP_microcircuit-master/BSC-120-gi-0-gi_SD-0-PV12913020-dSD6.6ms-gnSD0.21-gpv3.0-gsb4.25-csb0.21-gbs5.0-cbs0.1344-spiketimes.txt
- LFP_microcircuit-master/SOM-350-SOM12915016-dSD3.5ms-shift5.32ms-gnSD0.12-gsb3.0-csb0.21-gbs3.25-cbs0.1344-spiketimes.txt
- LFP_microcircuit-master/BC-380-gi-0-gi_SD-0-PV12913020-dSD6.6ms-gnSD0.21-gpv-3.0-gsb2.0-csb0.21-gbs3.0-cbs0.1344-spiketimes.txt
- LFP_microcircuit-master/BSC-120-gi-0-gi_SD-0-PV12913020-dSD6.6ms-gnSD0.21-gpv3.0-gsb2.25-csb0.21-gbs2.0-cbs0.1344-spiketimes.txt
- LFP_microcircuit-master/BSC-120-gi-0-gi_SD-0-PV12913020-dSD6.6ms-gnSD0.21-gpv3.0-gsb1.75-csb0.21-gbs5.25-cbs0.1344-spiketimes.txt
- LFP_microcircuit-master/BC-380-gi-0-gi_SD-0-PV12913020-dSD6.6ms-gnSD0.21-gpv-3.0-gsb5.0-csb0.21-gbs0.25-cbs0.1344-spiketimes.txt
- LFP_microcircuit-master/SOM-350-SOM12915016-dSD3.5ms-shift5.32ms-gnSD0.12-gsb6.0-csb0.21-gbs0.75-cbs0.1344-spiketimes.txt
- LFP_microcircuit-master/BSC-120-gi-0-gi_SD-0-PV12913020-dSD6.6ms-gnSD0.21-gpv3.0-gsb3.0-csb0.21-gbs6.0-cbs0.1344-spiketimes.txt
- LFP_microcircuit-master/SOM-350-SOM12915016-dSD3.5ms-shift5.32ms-gnSD0.12-gsb0.75-csb0.21-gbs1.25-cbs0.1344-spiketimes.txt
- LFP_microcircuit-master/BC-380-gi-0-gi_SD-0-PV12913020-dSD6.6ms-gnSD0.21-gpv-3.0-gsb5.75-csb0.21-gbs2.5-cbs0.1344-spiketimes.txt
- LFP_microcircuit-master/BC-380-gi-0-gi_SD-0-PV12913020-dSD6.6ms-gnSD0.21-gpv-3.0-gsb0.5-csb0.21-gbs1.0-cbs0.1344-spiketimes.txt
- LFP_microcircuit-master/SOM-350-SOM12915016-dSD3.5ms-shift5.32ms-gnSD0.12-gsb3.0-csb0.21-gbs3.5-cbs0.1344-spiketimes.txt
- LFP_microcircuit-master/BSC-120-gi-0-gi_SD-0-PV12913020-dSD6.6ms-gnSD0.21-gpv3.0-gsb0.5-csb0.21-gbs2.75-cbs0.1344-spiketimes.txt
- LFP_microcircuit-master/BC-380-gi-0-gi_SD-0-PV12913020-dSD6.6ms-gnSD0.21-gpv-3.0-gsb3.5-csb0.21-gbs4.75-cbs0.1344-spiketimes.txt
- LFP_microcircuit-master/SOM-350-SOM12915016-dSD3.5ms-shift5.32ms-gnSD0.12-gsb4.0-csb0.21-gbs2.25-cbs0.1344-spiketimes.txt
- LFP_microcircuit-master/SOM-350-SOM12915016-dSD3.5ms-shift5.32ms-gnSD0.12-gsb4.25-csb0.21-gbs0.5-cbs0.1344-spiketimes.txt
- LFP_microcircuit-master/BSC-120-gi-0-gi_SD-0-PV12913020-dSD6.6ms-gnSD0.21-gpv3.0-gsb2.75-csb0.21-gbs0.75-cbs0.1344-spiketimes.txt
- LFP_microcircuit-master/SOM-350-SOM12915016-dSD3.5ms-shift5.32ms-gnSD0.12-gsb4.75-csb0.21-gbs4.25-cbs0.1344-spiketimes.txt
- LFP_microcircuit-master/BSC-120-gi-0-gi_SD-0-PV12913020-dSD6.6ms-gnSD0.21-gpv3.0-gsb0.25-csb0.21-gbs5.75-cbs0.1344-spiketimes.txt
- LFP_microcircuit-master/BSC-120-gi-0-gi_SD-0-PV12913020-dSD6.6ms-gnSD0.21-gpv3.0-gsb1.75-csb0.21-gbs2.0-cbs0.1344-spiketimes.txt
- LFP_microcircuit-master/SOM-350-SOM12915016-dSD3.5ms-shift5.32ms-gnSD0.12-gsb5.75-csb0.21-gbs1.0-cbs0.1344-spiketimes.txt
- LFP_microcircuit-master/BSC-120-gi-0-gi_SD-0-PV12913020-dSD6.6ms-gnSD0.21-gpv3.0-gsb0.25-csb0.21-gbs1.5-cbs0.1344-spiketimes.txt
- LFP_microcircuit-master/BC-380-gi-0-gi_SD-0-PV12913020-dSD6.6ms-gnSD0.21-gpv-3.0-gsb3.25-csb0.21-gbs4.25-cbs0.1344-spiketimes.txt
- LFP_microcircuit-master/BC-380-gi-0-gi_SD-0-PV12913020-dSD6.6ms-gnSD0.21-gpv-3.0-gsb4.5-csb0.21-gbs3.75-cbs0.1344-spiketimes.txt
- LFP_microcircuit-master/BSC-120-gi-0-gi_SD-0-PV12913020-dSD6.6ms-gnSD0.21-gpv3.0-gsb1.5-csb0.21-gbs1.75-cbs0.1344-spiketimes.txt
- LFP_microcircuit-master/SOM-350-SOM12915016-dSD3.5ms-shift5.32ms-gnSD0.12-gsb5.0-csb0.21-gbs1.25-cbs0.1344-spiketimes.txt
- LFP_microcircuit-master/SOM-350-SOM12915016-dSD3.5ms-shift5.32ms-gnSD0.12-gsb5.5-csb0.21-gbs1.0-cbs0.1344-spiketimes.txt
- LFP_microcircuit-master/BSC-120-gi-0-gi_SD-0-PV12913020-dSD6.6ms-gnSD0.21-gpv3.0-gsb3.5-csb0.21-gbs5.0-cbs0.1344-spiketimes.txt
- LFP_microcircuit-master/vecevent.hoc
- LFP_microcircuit-master/BSC-120-gi-0-gi_SD-0-PV12913020-dSD6.6ms-gnSD0.21-gpv3.0-gsb4.25-csb0.21-gbs5.25-cbs0.1344-spiketimes.txt
- LFP_microcircuit-master/SOM-350-SOM12915016-dSD3.5ms-shift5.32ms-gnSD0.12-gsb3.5-csb0.21-gbs2.5-cbs0.1344-spiketimes.txt
- LFP_microcircuit-master/SOM-350-SOM12915016-dSD3.5ms-shift5.32ms-gnSD0.12-gsb3.25-csb0.21-gbs4.75-cbs0.1344-spiketimes.txt
- LFP_microcircuit-master/BC-380-gi-0-gi_SD-0-PV12913020-dSD6.6ms-gnSD0.21-gpv-3.0-gsb2.5-csb0.21-gbs5.25-cbs0.1344-spiketimes.txt
- LFP_microcircuit-master/SOM-350-SOM12915016-dSD3.5ms-shift5.32ms-gnSD0.12-gsb3.5-csb0.21-gbs5.75-cbs0.1344-spiketimes.txt
- LFP_microcircuit-master/SOM-350-SOM12915016-dSD3.5ms-shift5.32ms-gnSD0.12-gsb1.0-csb0.21-gbs3.0-cbs0.1344-spiketimes.txt
- LFP_microcircuit-master/SOM-350-SOM12915016-dSD3.5ms-shift5.32ms-gnSD0.12-gsb3.5-csb0.21-gbs2.25-cbs0.1344-spiketimes.txt
- LFP_microcircuit-master/SOM-350-SOM12915016-dSD3.5ms-shift5.32ms-gnSD0.12-gsb2.75-csb0.21-gbs3.75-cbs0.1344-spiketimes.txt
- LFP_microcircuit-master/BSC-120-gi-0-gi_SD-0-PV12913020-dSD6.6ms-gnSD0.21-gpv3.0-gsb2.5-csb0.21-gbs0.75-cbs0.1344-spiketimes.txt
- LFP_microcircuit-master/BC-380-gi-0-gi_SD-0-PV12913020-dSD6.6ms-gnSD0.21-gpv-3.0-gsb5.5-csb0.21-gbs2.75-cbs0.1344-spiketimes.txt
- LFP_microcircuit-master/somatic_LFP_power_only_gsb=0.00_gbs=0.00_csb=0.21.txt
- LFP_microcircuit-master/BSC-120-gi-0-gi_SD-0-PV12913020-dSD6.6ms-gnSD0.21-gpv3.0-gsb2.75-csb0.21-gbs3.5-cbs0.1344-spiketimes.txt
- LFP_microcircuit-master/SOM-350-SOM12915016-dSD3.5ms-shift5.32ms-gnSD0.12-gsb4.5-csb0.21-gbs1.25-cbs0.1344-spiketimes.txt
- LFP_microcircuit-master/BC-380-gi-0-gi_SD-0-PV12913020-dSD6.6ms-gnSD0.21-gpv-3.0-gsb5.25-csb0.21-gbs1.5-cbs0.1344-spiketimes.txt
- LFP_microcircuit-master/BSC-120-gi-0-gi_SD-0-PV12913020-dSD6.6ms-gnSD0.21-gpv3.0-gsb0.75-csb0.21-gbs0.5-cbs0.1344-spiketimes.txt
- LFP_microcircuit-master/BSC-120-gi-0-gi_SD-0-PV12913020-dSD6.6ms-gnSD0.21-gpv3.0-gsb6.0-csb0.21-gbs0.5-cbs0.1344-spiketimes.txt
- LFP_microcircuit-master/BC-380-gi-0-gi_SD-0-PV12913020-dSD6.6ms-gnSD0.21-gpv-3.0-gsb6.0-csb0.21-gbs2.5-cbs0.1344-spiketimes.txt
- LFP_microcircuit-master/SOM-350-SOM12915016-dSD3.5ms-shift5.32ms-gnSD0.12-gsb1.5-csb0.21-gbs2.0-cbs0.1344-spiketimes.txt
- LFP_microcircuit-master/SOM-350-SOM12915016-dSD3.5ms-shift5.32ms-gnSD0.12-gsb5.25-csb0.21-gbs0.0-cbs0.1344-spiketimes.txt
- LFP_microcircuit-master/SOM-350-SOM12915016-dSD3.5ms-shift5.32ms-gnSD0.12-gsb5.5-csb0.21-gbs0.25-cbs0.1344-spiketimes.txt
- LFP_microcircuit-master/BSC-120-gi-0-gi_SD-0-PV12913020-dSD6.6ms-gnSD0.21-gpv3.0-gsb1.25-csb0.21-gbs1.0-cbs0.1344-spiketimes.txt
- LFP_microcircuit-master/BC-380-gi-0-gi_SD-0-PV12913020-dSD6.6ms-gnSD0.21-gpv-3.0-gsb2.0-csb0.21-gbs1.0-cbs0.1344-spiketimes.txt
- LFP_microcircuit-master/SOM-350-SOM12915016-dSD3.5ms-shift5.32ms-gnSD0.12-gsb2.75-csb0.21-gbs3.25-cbs0.1344-spiketimes.txt
- LFP_microcircuit-master/BSC-120-gi-0-gi_SD-0-PV12913020-dSD6.6ms-gnSD0.21-gpv3.0-gsb0.0-csb0.21-gbs0.5-cbs0.1344-spiketimes.txt
- LFP_microcircuit-master/BC-380-gi-0-gi_SD-0-PV12913020-dSD6.6ms-gnSD0.21-gpv-3.0-gsb0.0-csb0.21-gbs2.5-cbs0.1344-spiketimes.txt
- LFP_microcircuit-master/BC-380-gi-0-gi_SD-0-PV12913020-dSD6.6ms-gnSD0.21-gpv-3.0-gsb1.25-csb0.21-gbs3.25-cbs0.1344-spiketimes.txt
- LFP_microcircuit-master/BSC-120-gi-0-gi_SD-0-PV12913020-dSD6.6ms-gnSD0.21-gpv3.0-gsb5.25-csb0.21-gbs0.25-cbs0.1344-spiketimes.txt
- LFP_microcircuit-master/BC-380-gi-0-gi_SD-0-PV12913020-dSD6.6ms-gnSD0.21-gpv-3.0-gsb0.75-csb0.21-gbs5.75-cbs0.1344-spiketimes.txt
- LFP_microcircuit-master/BSC-120-gi-0-gi_SD-0-PV12913020-dSD6.6ms-gnSD0.21-gpv3.0-gsb4.75-csb0.21-gbs2.75-cbs0.1344-spiketimes.txt
- LFP_microcircuit-master/BC-380-gi-0-gi_SD-0-PV12913020-dSD6.6ms-gnSD0.21-gpv-3.0-gsb4.0-csb0.21-gbs2.0-cbs0.1344-spiketimes.txt
- LFP_microcircuit-master/BSC-120-gi-0-gi_SD-0-PV12913020-dSD6.6ms-gnSD0.21-gpv3.0-gsb4.25-csb0.21-gbs5.5-cbs0.1344-spiketimes.txt
- LFP_microcircuit-master/SOM-350-SOM12915016-dSD3.5ms-shift5.32ms-gnSD0.12-gsb1.25-csb0.21-gbs3.75-cbs0.1344-spiketimes.txt
- LFP_microcircuit-master/BSC-120-gi-0-gi_SD-0-PV12913020-dSD6.6ms-gnSD0.21-gpv3.0-gsb5.75-csb0.21-gbs6.0-cbs0.1344-spiketimes.txt
- LFP_microcircuit-master/BSC-120-gi-0-gi_SD-0-PV12913020-dSD6.6ms-gnSD0.21-gpv3.0-gsb5.0-csb0.21-gbs5.0-cbs0.1344-spiketimes.txt
- LFP_microcircuit-master/BSC-120-gi-0-gi_SD-0-PV12913020-dSD6.6ms-gnSD0.21-gpv3.0-gsb2.25-csb0.21-gbs2.5-cbs0.1344-spiketimes.txt
- LFP_microcircuit-master/x86_64/vecevent.c
- LFP_microcircuit-master/BC-380-gi-0-gi_SD-0-PV12913020-dSD6.6ms-gnSD0.21-gpv-3.0-gsb2.5-csb0.21-gbs0.0-cbs0.1344-spiketimes.txt
- LFP_microcircuit-master/BSC-120-gi-0-gi_SD-0-PV12913020-dSD6.6ms-gnSD0.21-gpv3.0-gsb3.75-csb0.21-gbs3.0-cbs0.1344-spiketimes.txt
- LFP_microcircuit-master/BSC-120-gi-0-gi_SD-0-PV12913020-dSD6.6ms-gnSD0.21-gpv3.0-gsb0.0-csb0.21-gbs4.75-cbs0.1344-spiketimes.txt
- LFP_microcircuit-master/SOM-350-SOM12915016-dSD3.5ms-shift5.32ms-gnSD0.12-gsb5.0-csb0.21-gbs2.5-cbs0.1344-spiketimes.txt
- LFP_microcircuit-master/BC-380-gi-0-gi_SD-0-PV12913020-dSD6.6ms-gnSD0.21-gpv-3.0-gsb0.5-csb0.21-gbs1.5-cbs0.1344-spiketimes.txt
- LFP_microcircuit-master/BSC-120-gi-0-gi_SD-0-PV12913020-dSD6.6ms-gnSD0.21-gpv3.0-gsb1.5-csb0.21-gbs4.5-cbs0.1344-spiketimes.txt
- LFP_microcircuit-master/SOM-350-SOM12915016-dSD3.5ms-shift5.32ms-gnSD0.12-gsb4.75-csb0.21-gbs5.75-cbs0.1344-spiketimes.txt
- LFP_microcircuit-master/SOM-350-SOM12915016-dSD3.5ms-shift5.32ms-gnSD0.12-gsb2.0-csb0.21-gbs5.25-cbs0.1344-spiketimes.txt
- LFP_microcircuit-master/BC-380-gi-0-gi_SD-0-PV12913020-dSD6.6ms-gnSD0.21-gpv-3.0-gsb4.0-csb0.21-gbs5.75-cbs0.1344-spiketimes.txt
- LFP_microcircuit-master/BSC-120-gi-0-gi_SD-0-PV12913020-dSD6.6ms-gnSD0.21-gpv3.0-gsb5.5-csb0.21-gbs4.0-cbs0.1344-spiketimes.txt
- LFP_microcircuit-master/SOM-350-SOM12915016-dSD3.5ms-shift5.32ms-gnSD0.12-gsb5.75-csb0.21-gbs1.5-cbs0.1344-spiketimes.txt
- LFP_microcircuit-master/BC-380-gi-0-gi_SD-0-PV12913020-dSD6.6ms-gnSD0.21-gpv-3.0-gsb4.0-csb0.21-gbs2.25-cbs0.1344-spiketimes.txt
- LFP_microcircuit-master/BSC-120-gi-0-gi_SD-0-PV12913020-dSD6.6ms-gnSD0.21-gpv3.0-gsb1.0-csb0.21-gbs0.25-cbs0.1344-spiketimes.txt
- LFP_microcircuit-master/SOM-350-SOM12915016-dSD3.5ms-shift5.32ms-gnSD0.12-gsb5.0-csb0.21-gbs2.75-cbs0.1344-spiketimes.txt
- LFP_microcircuit-master/BC-380-gi-0-gi_SD-0-PV12913020-dSD6.6ms-gnSD0.21-gpv-3.0-gsb5.5-csb0.21-gbs6.0-cbs0.1344-spiketimes.txt
- LFP_microcircuit-master/BSC-120-gi-0-gi_SD-0-PV12913020-dSD6.6ms-gnSD0.21-gpv3.0-gsb1.75-csb0.21-gbs2.5-cbs0.1344-spiketimes.txt
- LFP_microcircuit-master/SOM-350-SOM12915016-dSD3.5ms-shift5.32ms-gnSD0.12-gsb5.5-csb0.21-gbs1.5-cbs0.1344-spiketimes.txt
- LFP_microcircuit-master/SOM-350-SOM12915016-dSD3.5ms-shift5.32ms-gnSD0.12-gsb3.0-csb0.21-gbs4.25-cbs0.1344-spiketimes.txt
- LFP_microcircuit-master/SOM-350-SOM12915016-dSD3.5ms-shift5.32ms-gnSD0.12-gsb3.0-csb0.21-gbs2.0-cbs0.1344-spiketimes.txt
- LFP_microcircuit-master/BC-380-gi-0-gi_SD-0-PV12913020-dSD6.6ms-gnSD0.21-gpv-3.0-gsb0.75-csb0.21-gbs5.0-cbs0.1344-spiketimes.txt
- LFP_microcircuit-master/BC-380-gi-0-gi_SD-0-PV12913020-dSD6.6ms-gnSD0.21-gpv-3.0-gsb5.0-csb0.21-gbs1.25-cbs0.1344-spiketimes.txt
- LFP_microcircuit-master/SOM-350-SOM12915016-dSD3.5ms-shift5.32ms-gnSD0.12-gsb6.0-csb0.21-gbs1.75-cbs0.1344-spiketimes.txt
- LFP_microcircuit-master/SOM-350-SOM12915016-dSD3.5ms-shift5.32ms-gnSD0.12-gsb1.0-csb0.21-gbs3.5-cbs0.1344-spiketimes.txt
- LFP_microcircuit-master/SOM-350-SOM12915016-dSD3.5ms-shift5.32ms-gnSD0.12-gsb0.75-csb0.21-gbs2.25-cbs0.1344-spiketimes.txt
- LFP_microcircuit-master/BSC-120-gi-0-gi_SD-0-PV12913020-dSD6.6ms-gnSD0.21-gpv3.0-gsb5.25-csb0.21-gbs5.0-cbs0.1344-spiketimes.txt
- LFP_microcircuit-master/mig12_dend_somatic30_Ldiv12seg_ind.dat
- LFP_microcircuit-master/SOM-350-SOM12915016-dSD3.5ms-shift5.32ms-gnSD0.12-gsb1.25-csb0.21-gbs6.0-cbs0.1344-spiketimes.txt
- LFP_microcircuit-master/BSC-120-gi-0-gi_SD-0-PV12913020-dSD6.6ms-gnSD0.21-gpv3.0-gsb0.5-csb0.21-gbs3.75-cbs0.1344-spiketimes.txt
- LFP_microcircuit-master/BC-380-gi-0-gi_SD-0-PV12913020-dSD6.6ms-gnSD0.21-gpv-3.0-gsb3.5-csb0.21-gbs5.75-cbs0.1344-spiketimes.txt
- LFP_microcircuit-master/SOM-350-SOM12915016-dSD3.5ms-shift5.32ms-gnSD0.12-gsb4.0-csb0.21-gbs3.25-cbs0.1344-spiketimes.txt
- LFP_microcircuit-master/BC-380-gi-0-gi_SD-0-PV12913020-dSD6.6ms-gnSD0.21-gpv-3.0-gsb6.0-csb0.21-gbs0.25-cbs0.1344-spiketimes.txt
- LFP_microcircuit-master/BSC-120-gi-0-gi_SD-0-PV12913020-dSD6.6ms-gnSD0.21-gpv3.0-gsb3.25-csb0.21-gbs2.0-cbs0.1344-spiketimes.txt
[truncated: 1,633 more entries]
