# Supplementary material for: Deciphering the Contribution of Oriens-Lacunosum/Moleculare (OLM) Cells to Intrinsic θ Rhythms Using Biophysical Local Field Potential (LFP) Models
Source: eNeuro. 2018 Sep 4;5(4):ENEURO.0146-18.2018. doi: 10.1523/ENEURO.0146-18.2018 (PMC6140113; doi:10.1523/ENEURO.0146-18.2018)
Supplement: Supplementary file 2 — Supplementary Code. Download supplement 2, GZ file [file sup_enu-eN-NWR-0146-18-s02.gz › LFP_microcircuit-master/SOM-350-SOM12915016-dSD3.5ms-shift5.32ms-gnSD0.12-gsb4.0-csb0.21-gbs0.0-cbs0.1344-spiketimes.txt]

17783

350


53 0.01373 0.10588 0.16929 0.17792 0.19527 0.32291 0.33116 0.34516 0.51416 0.52747 0.5621 0.6522 0.66518 0.82494 0.83707 0.85244 1.00204 1.01457 1.17629 1.18629 1.20824 1.34039 1.3557 1.51236 1.52983 1.66702 1.68423 1.85866 1.87452 2.07672 2.09821 2.20502 2.22753 2.34686 2.64827 2.67111 2.83268 2.85221 2.99877 3.17242 3.1896 3.32121 3.45675 3.47123 3.6021 3.77645 4.10485 4.12841 4.35095 4.51615 4.65015 4.82652 4.8451 
45 0.01237 0.10318 0.16153 0.17155 0.20416 0.31494 0.32482 0.50569 0.52201 0.64376 0.66153 0.81891 0.83067 0.99366 1.0101 1.16784 1.17944 1.209 1.33211 1.35273 1.50434 1.52718 1.65919 1.68395 1.85065 1.87262 2.06927 2.19731 2.22984 2.33862 2.64037 2.82468 2.8492 2.99078 3.1642 3.31289 3.44852 3.47007 3.59405 3.76854 4.09654 4.34285 4.50821 4.64315 4.81831 
47 0.01931 0.11172 0.17085 0.18067 0.2093 0.3243 0.33399 0.36999 0.51534 0.53183 0.65337 0.6716 0.83035 0.84164 1.00319 1.01962 1.17735 1.18884 1.21841 1.34158 1.36205 1.51382 1.53653 1.66865 1.6931 1.8601 1.88166 2.07871 2.20676 2.23903 2.34803 2.64977 2.83408 2.85815 3.00017 3.1736 3.3223 3.45791 3.47859 3.60342 3.77791 4.10593 4.35221 4.51755 4.6524 4.82768 4.85889 
63 0.01229 0.09073 0.15654 0.16482 0.17325 0.1933 0.31303 0.3197 0.32872 0.50472 0.5145 0.53183 0.64243 0.65158 0.79975 0.82345 0.832 0.8528 0.99228 1.0013 1.16662 1.17468 1.18751 1.21367 1.33074 1.34158 1.50241 1.51533 1.65679 1.669 1.84861 1.8599 2.06623 2.08123 2.19421 2.20884 2.33726 2.35291 2.63826 2.65114 2.82245 2.83524 2.98869 3.00348 3.16278 3.17302 3.31141 3.32172 3.44694 3.45695 3.59221 3.61332 3.76639 3.78225 4.09542 4.10635 4.34104 4.36709 4.5062 4.52189 4.63922 4.81693 4.8298 
48 0.00852 0.10573 0.16803 0.17736 0.20033 0.32161 0.33079 0.35473 0.51271 0.52799 0.65063 0.66592 0.82518 0.83679 0.86203 1.00063 1.01559 1.17481 1.18575 1.21307 1.33899 1.35759 1.51113 1.53177 1.66591 1.68691 1.85742 1.87627 2.07584 2.2039 2.23193 2.34539 2.647 2.83131 2.85311 2.99738 3.17093 3.31961 3.45521 3.47273 3.60064 3.77505 4.10328 4.34941 4.51469 4.64894 4.82495 4.84744 
55 0.00792 0.09696 0.16108 0.16948 0.18541 0.31473 0.32263 0.3349 0.50608 0.51874 0.54599 0.64405 0.65611 0.81512 0.82824 0.84094 0.99387 1.00554 1.16815 1.17778 1.19736 1.33224 1.3465 1.50413 1.52059 1.65875 1.67484 1.85044 1.86532 2.06838 2.08756 2.19663 2.21644 2.33874 2.64004 2.65837 2.82442 2.84286 2.99053 3.01513 3.16435 3.17999 3.31313 3.34893 3.44874 3.46255 3.59407 3.76841 4.09684 4.11626 4.3429 4.50808 4.64201 4.81848 4.83609 
57 0.01809 0.09949 0.16438 0.17246 0.18646 0.31806 0.32549 0.33623 0.50958 0.52129 0.54382 0.64748 0.65839 0.81394 0.83014 0.8398 0.99728 1.00788 1.17159 1.1807 1.19762 1.33567 1.34855 1.50746 1.52254 1.66201 1.6766 1.85377 1.8673 2.07156 2.08881 2.19971 2.21702 2.34222 2.36304 2.64348 2.65961 2.82781 2.84495 2.99396 3.01339 3.16786 3.18155 3.3166 3.33245 3.45218 3.46456 3.59748 3.77175 4.10036 4.11549 4.34627 4.51141 4.53413 4.64513 4.822 4.83787 
60 0.01645 0.09657 0.16314 0.17093 0.18178 0.31688 0.32391 0.33344 0.50901 0.51951 0.53851 0.64683 0.65662 0.80652 0.82828 0.83713 0.89221 0.99678 1.00649 1.17111 1.17967 1.19444 1.22995 1.33527 1.34714 1.50701 1.52104 1.66147 1.67488 1.85325 1.86567 2.07096 2.0871 2.19905 2.21506 2.34176 2.35971 2.6429 2.65731 2.82717 2.84262 2.99336 3.01014 3.16733 3.17906 3.31604 3.32853 3.45158 3.46269 3.59685 3.77104 3.78947 4.0999 4.11261 4.34568 4.51078 4.5286 4.6441 4.82144 4.83558 
59 0.01796 0.09351 0.1597 0.16749 0.17859 0.31343 0.32046 0.33008 0.50544 0.51601 0.53518 0.64326 0.6531 0.80346 0.82478 0.83365 0.99303 1.00266 1.16738 1.1759 1.19034 1.22148 1.33158 1.34331 1.5033 1.51717 1.65776 1.67103 1.84956 1.86184 2.06726 2.08327 2.19532 2.21117 2.33813 2.35579 2.63925 2.65351 2.82352 2.83878 2.98971 3.00628 3.16372 3.17538 3.3124 3.3247 3.44795 3.45901 3.59323 3.7674 3.78553 4.09629 4.10892 4.34206 4.50715 4.52475 4.6404 4.81783 4.83192 
50 0.01575 0.11026 0.17476 0.18362 0.20228 0.32847 0.33705 0.35354 0.51966 0.53364 0.65732 0.67039 0.82913 0.8422 0.85756 1.00743 1.02043 1.18167 1.19192 1.21514 1.34581 1.36176 1.51781 1.53591 1.67251 1.69044 1.86413 1.88056 2.08226 2.1057 2.21058 2.23444 2.35233 2.65379 2.83809 2.85794 3.00417 3.17784 3.19615 3.32661 3.46217 3.47735 3.60755 3.7819 4.11027 4.35629 4.52151 4.65534 4.83187 4.85076 
52 0.02023 0.10585 0.16766 0.17633 0.19412 0.32116 0.32947 0.34382 0.5124 0.52582 0.5675 0.65046 0.66361 0.82345 0.83544 0.8513 1.00029 1.01296 1.17453 1.18458 1.20691 1.33864 1.35413 1.51062 1.52826 1.66528 1.68268 1.85692 1.87293 2.075 2.09696 2.20331 2.22622 2.34511 2.64653 2.67086 2.83095 2.85066 2.99704 3.17067 3.18828 3.31947 3.455 3.46971 3.60036 3.77472 4.10309 4.34909 4.5143 4.64813 4.82468 4.84296 
51 0.01543 0.10116 0.16256 0.17137 0.19011 0.31606 0.32457 0.34043 0.50726 0.52109 0.64455 0.65694 0.81639 0.82966 0.8445 0.99501 1.00781 1.16926 1.17943 1.20212 1.3334 1.34911 1.50538 1.52324 1.66007 1.67772 1.85171 1.86794 2.06981 2.09241 2.19811 2.22145 2.33992 2.64136 2.66851 2.82579 2.84584 2.99187 3.1655 3.18416 3.31429 3.44984 3.46515 3.59522 3.76959 4.09792 4.34396 4.50918 4.64311 4.81953 4.83855 
54 0.012 0.10327 0.16741 0.17593 0.19256 0.32107 0.32916 0.34227 0.51237 0.52538 0.55511 0.65037 0.6629 0.82234 0.83492 0.84903 1.0002 1.01231 1.17447 1.1843 1.20508 1.33856 1.35335 1.51049 1.52747 1.66513 1.68179 1.8568 1.8722 2.0748 2.09507 2.20308 2.22431 2.34505 2.6464 2.66645 2.8308 2.84981 2.9969 3.02857 3.17067 3.18743 3.31947 3.45499 3.46916 3.60033 3.77468 4.10309 4.12439 4.34917 4.51437 4.64835 4.82475 4.84289 
50 0.01839 0.09932 0.16013 0.16902 0.18837 0.3136 0.32222 0.33907 0.50478 0.51884 0.64249 0.65572 0.81441 0.82739 0.84302 0.99256 1.00566 1.1668 1.17709 1.20058 1.33094 1.34701 1.50294 1.52115 1.65765 1.67571 1.84926 1.86579 2.06741 2.0914 2.19572 2.21982 2.33745 2.63893 2.82322 2.84318 2.9893 3.16296 3.18159 3.31174 3.4473 3.46266 3.59268 3.76704 4.09539 4.34143 4.50665 4.64052 4.817 4.83611 
58 0.01081 0.09377 0.15997 0.16788 0.18025 0.31378 0.32097 0.3311 0.5055 0.51663 0.53734 0.64335 0.65366 0.8072 0.82549 0.83464 0.99314 1.0032 1.16747 1.17627 1.19187 1.33154 1.34367 1.50327 1.51756 1.65778 1.67152 1.84957 1.8623 2.0673 2.08374 2.19538 2.21173 2.33812 2.35677 2.63929 2.65424 2.82359 2.83968 2.98976 3.00726 3.16374 3.17617 3.31244 3.3259 3.44801 3.45958 3.5933 3.7675 3.78756 4.09631 4.11004 4.34215 4.50727 4.52676 4.64076 4.8179 4.83281 
45 0.01494 0.11039 0.16836 0.17874 0.21847 0.32177 0.33201 0.51254 0.52969 0.65063 0.67107 0.82727 0.83894 1.00055 1.01875 1.17469 1.18676 1.21831 1.33898 1.36127 1.51131 1.53613 1.66619 1.69781 1.85757 1.88333 2.07639 2.20443 2.24306 2.34549 2.64735 2.83165 2.86015 2.99779 3.17107 3.31978 3.45542 3.48161 3.60101 3.77559 4.10339 4.34983 4.51524 4.65073 4.82523 
56 0.01944 0.10524 0.16947 0.17774 0.19294 0.32311 0.33082 0.34237 0.51452 0.52681 0.55227 0.65246 0.66405 0.82179 0.83601 0.84701 1.00227 1.0135 1.17657 1.186 1.20446 1.34065 1.35436 1.5125 1.52842 1.66709 1.68259 1.8588 1.87313 2.07669 2.09497 2.2049 2.22352 2.34716 2.37246 2.64852 2.66628 2.83289 2.85106 2.99901 3.02188 3.17283 3.18794 3.32162 3.34832 3.4572 3.47057 3.60252 3.77686 4.10531 4.12311 4.35134 4.5165 4.65034 4.82693 4.84387 
45 0.01532 0.11338 0.17287 0.18298 0.21722 0.32634 0.33633 0.51712 0.53374 0.65517 0.67367 0.83088 0.84257 1.00508 1.02203 1.17924 1.19098 1.22115 1.34352 1.36466 1.51578 1.53922 1.67064 1.69673 1.86208 1.88512 2.08076 2.2088 2.24292 2.35003 2.65181 2.83612 2.86146 3.00223 3.17561 3.32431 3.45994 3.48264 3.60548 3.78 4.10794 4.35429 4.51967 4.65477 4.82973 
57 0.01674 0.10327 0.16906 0.17716 0.19109 0.32284 0.33029 0.34107 0.51437 0.52613 0.54884 0.65226 0.6632 0.81887 0.83496 0.84467 1.00206 1.0127 1.17638 1.18551 1.20253 1.34045 1.35338 1.51225 1.52739 1.6668 1.68145 1.85856 1.87215 2.07636 2.09367 2.20451 2.2219 2.347 2.36801 2.64827 2.66449 2.83261 2.84983 2.99875 3.01835 3.17264 3.18641 3.32139 3.33749 3.45697 3.46941 3.60227 3.77655 4.10514 4.1204 4.35106 4.5162 4.53952 4.64996 4.82679 4.84276 
43 0.01861 0.11105 0.16629 0.17723 0.31886 0.32912 0.51005 0.52752 0.6482 0.66976 0.82371 0.83582 0.99822 1.01765 1.17237 1.18488 1.2179 1.33671 1.36028 1.5091 1.53557 1.66402 1.85518 1.88154 2.07399 2.20202 2.24039 2.34318 2.64506 2.82937 2.86601 2.99552 3.1688 3.31749 3.45316 3.48282 3.5988 3.77339 4.10114 4.34763 4.51308 4.64874 4.823 
47 0.01916 0.10504 0.16397 0.17361 0.19999 0.3174 0.3269 0.3578 0.50846 0.52449 0.64646 0.66342 0.82283 0.83409 0.99626 1.01182 1.17044 1.18167 1.20998 1.33466 1.35414 1.50684 1.5284 1.66165 1.68399 1.85314 1.87313 2.07165 2.1997 2.22965 2.34112 2.64279 2.8271 2.84998 2.99318 3.16668 3.31536 3.45098 3.47015 3.59645 3.77089 4.09902 4.34523 4.51054 4.64509 4.82074 4.84674 
50 0.0118 0.10037 0.16139 0.17041 0.1907 0.31489 0.32369 0.34232 0.50604 0.52047 0.64386 0.65773 0.8165 0.82902 0.84624 0.99386 1.00747 1.16809 1.17857 1.20331 1.33224 1.349 1.50429 1.52318 1.65901 1.67782 1.8506 1.86774 2.06882 2.10175 2.19715 2.2228 2.33875 2.64028 2.82458 2.84522 2.99065 3.16426 3.18536 3.31305 3.44862 3.465 3.59402 3.76841 4.09668 4.34277 4.50802 4.64215 4.81832 4.83883 
49 0.01627 0.10706 0.16777 0.17698 0.19897 0.32127 0.3303 0.35158 0.51238 0.52732 0.65027 0.66496 0.82401 0.83597 0.85643 1.00027 1.01468 1.17446 1.18521 1.21149 1.33863 1.35645 1.51073 1.53062 1.66549 1.68552 1.85703 1.87512 2.07536 2.20343 2.2297 2.34503 2.64659 2.8309 2.85198 2.99697 3.17057 3.19548 3.31936 3.45494 3.47219 3.60036 3.77477 4.10299 4.34912 4.51439 4.64865 4.82466 4.84662 
48 0.02031 0.10967 0.16968 0.17907 0.20293 0.32316 0.33239 0.35772 0.51424 0.52964 0.65218 0.66771 0.82707 0.83855 0.86951 1.00218 1.01736 1.17635 1.18736 1.21506 1.34053 1.35941 1.51269 1.53362 1.66748 1.68889 1.85897 1.87812 2.07742 2.20548 2.23417 2.34693 2.64856 2.83287 2.85494 2.99894 3.17247 3.32116 3.45676 3.47465 3.6022 3.77662 4.10482 4.35097 4.51626 4.65059 4.8265 4.84963 
47 0.01519 0.11351 0.17461 0.18433 0.21129 0.32815 0.33775 0.37095 0.5192 0.53548 0.65722 0.67486 0.83398 0.84524 1.00703 1.02306 1.1812 1.19257 1.22158 1.34542 1.36543 1.51763 1.5398 1.67245 1.69582 1.86392 1.88469 2.08248 2.21053 2.24165 2.35187 2.65358 2.83789 2.86137 3.00398 3.17743 3.32613 3.46174 3.48167 3.60723 3.7817 4.10977 4.35602 4.52135 4.65606 4.83151 4.8598 
55 0.00968 0.1004 0.16735 0.17568 0.19077 0.32128 0.32906 0.34087 0.51266 0.5251 0.55134 0.65061 0.66237 0.82077 0.83448 0.84617 1.00043 1.01183 1.17472 1.18423 1.20312 1.3388 1.35272 1.51067 1.52681 1.66527 1.681 1.85698 1.87153 2.07488 2.09349 2.20311 2.22216 2.34531 2.37369 2.64669 2.66498 2.83107 2.84949 2.99719 3.02213 3.17098 3.18647 3.31978 3.45528 3.46861 3.6006 3.77492 4.1034 4.12101 4.34942 4.51459 4.64832 4.82502 4.84192 
50 0.01767 0.10243 0.16352 0.17241 0.19174 0.317 0.32562 0.34245 0.50818 0.52223 0.64589 0.65912 0.8178 0.83079 0.84641 0.99596 1.00905 1.1702 1.18049 1.20398 1.33435 1.35044 1.50635 1.52457 1.66105 1.67912 1.85267 1.86921 2.07082 2.09484 2.19913 2.22325 2.34086 2.64234 2.82663 2.8466 2.99271 3.16637 3.18504 3.31515 3.45071 3.46609 3.59609 3.77045 4.0988 4.34483 4.51005 4.64394 4.82041 4.83954 
45 0.0205 0.11305 0.17159 0.18162 0.21436 0.32502 0.33492 0.51578 0.53216 0.65383 0.67166 0.82907 0.84081 1.00373 1.02022 1.17792 1.18954 1.21919 1.34218 1.36285 1.51442 1.53734 1.66927 1.69416 1.86073 1.88283 2.07935 2.2074 2.24012 2.34869 2.65045 2.83476 2.85938 3.00086 3.17427 3.32296 3.4586 3.4803 3.60413 3.77862 4.10661 4.35292 4.51829 4.65324 4.82838 
53 0.01617 0.10633 0.16874 0.17739 0.19499 0.32229 0.33057 0.34475 0.51353 0.5269 0.56386 0.65157 0.66462 0.82444 0.8365 0.8521 1.00141 1.014 1.17566 1.18569 1.20784 1.33976 1.35515 1.51173 1.52928 1.6664 1.6837 1.85803 1.87395 2.07611 2.09783 2.20441 2.22712 2.34623 2.64764 2.67108 2.83206 2.85168 2.99815 3.17179 3.18915 3.32059 3.45612 3.47071 3.60147 3.77583 4.10422 4.12982 4.35033 4.51553 4.64957 4.82589 4.84462 
47 0.00784 0.10316 0.17013 0.17957 0.20294 0.32402 0.33337 0.36149 0.51509 0.53076 0.65305 0.66914 0.82865 0.83997 1.00285 1.01781 1.17705 1.18808 1.21538 1.34126 1.35997 1.5134 1.53415 1.66819 1.68934 1.85971 1.87877 2.07813 2.20619 2.2344 2.34772 2.64934 2.83365 2.85572 2.99972 3.17327 3.32195 3.45756 3.47564 3.60301 3.77742 4.10563 4.35179 4.51708 4.65139 4.82731 4.85085 
36 0.00809 0.11636 0.17427 0.18785 0.32724 0.33983 0.51815 0.53999 0.65658 0.69502 0.83462 0.84927 1.00669 1.18048 1.19605 1.34476 1.3813 1.51752 1.67222 1.86321 2.08219 2.21022 2.35098 2.65303 2.83735 3.00337 3.1766 3.32521 3.46099 3.60668 3.78129 4.10891 4.35558 4.52115 4.65732 4.83089 
47 0.01271 0.1094 0.17015 0.17974 0.20543 0.32366 0.33311 0.36315 0.51473 0.53067 0.65271 0.6694 0.8289 0.84018 1.00252 1.01792 1.1767 1.18787 1.21589 1.34092 1.36019 1.51309 1.53442 1.66789 1.68986 1.85939 1.8791 2.07787 2.20592 2.23538 2.34737 2.64903 2.83334 2.85599 2.99942 3.17293 3.32161 3.45723 3.47608 3.60269 3.77712 4.10528 4.35147 4.51678 4.65126 4.82698 4.85215 
47 0.00856 0.10724 0.16841 0.17819 0.20591 0.32194 0.3316 0.36644 0.51299 0.52941 0.65102 0.66907 0.82794 0.83922 1.00084 1.01715 1.175 1.18645 1.21585 1.33923 1.35957 1.51146 1.53401 1.66629 1.69044 1.85774 1.87906 2.07634 2.20439 2.23631 2.34568 2.64741 2.83172 2.85562 2.99781 3.17124 3.31994 3.45556 3.47603 3.60106 3.77554 4.10358 4.34985 4.51519 4.65 4.82533 4.85553 
48 0.00943 0.04532 0.12777 0.17621 0.18599 0.21803 0.32924 0.33877 0.37365 0.52015 0.53627 0.65818 0.67555 0.83562 0.84664 1.00792 1.02353 1.18208 1.19323 1.22164 1.34627 1.3657 1.51845 1.53995 1.67325 1.69548 1.86473 1.88455 2.08323 2.21129 2.24117 2.35267 2.65433 2.83864 2.86126 3.00472 3.17821 3.32691 3.46251 3.48116 3.60797 3.78241 4.11055 4.35674 4.52204 4.65653 4.83225 4.85689 
45 0.01877 0.11006 0.16697 0.17743 0.21957 0.32033 0.33063 0.5111 0.52837 0.6492 0.67012 0.82595 0.83764 0.99912 1.01761 1.17326 1.18541 1.21731 1.33755 1.3601 1.50989 1.53503 1.66478 1.69815 1.85615 1.88256 2.075 2.20304 2.24353 2.34406 2.64594 2.83024 2.86045 2.99638 3.16964 3.31835 3.45399 3.48105 3.5996 3.77419 4.10196 4.34842 4.51383 4.64941 4.8238 
54 0.01914 0.1043 0.16721 0.17563 0.19183 0.32075 0.32867 0.34104 0.51209 0.52479 0.55227 0.65006 0.66217 0.82128 0.83432 0.84725 0.99989 1.01162 1.17417 1.18383 1.20357 1.33825 1.35257 1.51015 1.52668 1.66477 1.68093 1.85646 1.87141 2.07441 2.09372 2.20266 2.22263 2.34475 2.64606 2.66456 2.83044 2.84895 2.99655 3.02198 3.17037 3.18616 3.31915 3.45467 3.46822 3.59999 3.77431 4.10279 4.1211 4.34882 4.514 4.64774 4.82442 4.84166 
56 0.01151 0.10011 0.17075 0.17896 0.19243 0.32517 0.33273 0.34382 0.51664 0.52863 0.55238 0.65455 0.66577 0.82234 0.83756 0.84766 1.00436 1.01526 1.17866 1.18792 1.20553 1.34274 1.35601 1.51456 1.53004 1.66913 1.68416 1.86087 1.87478 2.07871 2.09641 2.20689 2.22477 2.34927 2.37166 2.65058 2.66741 2.83493 2.85257 3.00107 3.02178 3.17493 3.18929 3.32369 3.34168 3.45928 3.47211 3.60458 3.77888 4.10742 4.12368 4.35339 4.51854 4.65214 4.829 4.84512 
48 0.01442 0.10482 0.16533 0.17459 0.19707 0.31882 0.3279 0.34995 0.50993 0.525 0.64783 0.66272 0.82182 0.83368 0.85527 0.99783 1.01243 1.17202 1.18284 1.2095 1.33618 1.35425 1.50831 1.52846 1.66307 1.68343 1.8546 1.87295 2.07296 2.20103 2.22788 2.34259 2.64417 2.82848 2.84981 2.99455 3.16813 3.31681 3.4524 3.46927 3.59782 3.77221 4.10048 4.34658 4.51185 4.64594 4.82213 4.84354 
47 0.01808 0.10701 0.16619 0.17585 0.20239 0.31963 0.32915 0.36048 0.51069 0.52678 0.64869 0.66578 0.82517 0.83643 0.9985 1.01417 1.17267 1.18393 1.21239 1.33689 1.35648 1.50908 1.53077 1.66389 1.68642 1.85538 1.87553 2.07389 2.20194 2.23212 2.34335 2.64502 2.82934 2.85234 2.99542 3.16891 3.31759 3.45321 3.47253 3.59868 3.77313 4.10125 4.34747 4.51279 4.64736 4.82297 4.84939 
51 0.01846 0.10602 0.1677 0.17648 0.19495 0.32122 0.32969 0.34518 0.51242 0.52614 0.58542 0.65055 0.6642 0.82425 0.83588 0.85346 1.00035 1.01343 1.17458 1.18479 1.20825 1.33869 1.35469 1.5107 1.52885 1.66539 1.68336 1.85699 1.87341 2.07514 2.0989 2.20346 2.22745 2.34515 2.64662 2.8309 2.85068 2.99699 3.17064 3.1886 3.31943 3.45498 3.46996 3.60034 3.7747 4.10307 4.34908 4.51429 4.64812 4.82466 4.84326 
50 0.01632 0.10432 0.16567 0.17457 0.19395 0.31917 0.32781 0.34482 0.51035 0.52444 0.64807 0.66136 0.82007 0.833 0.84878 0.99813 1.01127 1.17237 1.18268 1.2063 1.33651 1.35264 1.50852 1.5268 1.66323 1.68136 1.85484 1.87143 2.073 2.09731 2.20131 2.22556 2.34303 2.64451 2.8288 2.84883 2.99488 3.16854 3.18741 3.31731 3.45288 3.46835 3.59826 3.77262 4.10097 4.347 4.51223 4.64613 4.82258 4.84182 
56 0.01437 0.10245 0.16762 0.17587 0.1908 0.32136 0.32903 0.34046 0.51278 0.525 0.55001 0.65071 0.6622 0.81968 0.83412 0.84485 1.00052 1.01167 1.17482 1.1842 1.20242 1.3389 1.3525 1.51075 1.52657 1.66533 1.68072 1.85705 1.87128 2.07492 2.09306 2.20313 2.22155 2.34542 2.36986 2.64676 2.66425 2.83113 2.84917 2.99725 3.0194 3.17108 3.18598 3.31987 3.34192 3.45545 3.46868 3.60076 3.77509 4.10357 4.12095 4.34958 4.51474 4.64852 4.82518 4.84192 
59 0.01584 0.09951 0.1664 0.17422 0.1851 0.32024 0.32728 0.33686 0.51232 0.52288 0.54202 0.65015 0.65999 0.81029 0.83166 0.84053 0.99991 1.00953 1.17426 1.18277 1.19718 1.22816 1.33847 1.35019 1.51018 1.52403 1.66465 1.6779 1.85645 1.86872 2.07414 2.09013 2.20219 2.21802 2.34502 2.36267 2.64613 2.66037 2.8304 2.84562 2.99659 3.01313 3.1706 3.18223 3.31928 3.33154 3.45484 3.46589 3.60012 3.77428 3.79236 4.10317 4.11576 4.34894 4.51404 4.53161 4.64727 4.82471 4.83877 
57 0.01637 0.10146 0.16692 0.17501 0.18899 0.32066 0.32811 0.3389 0.51218 0.52393 0.54661 0.65008 0.66103 0.81673 0.83279 0.84251 0.99988 1.01052 1.17419 1.18332 1.20032 1.33827 1.3512 1.51007 1.52521 1.66462 1.67928 1.85637 1.86994 2.07417 2.09147 2.20233 2.21972 2.34482 2.36583 2.64608 2.66229 2.83042 2.84763 2.99657 3.01617 3.17045 3.1842 3.31921 3.33534 3.45479 3.46723 3.60009 3.77436 4.10295 4.11818 4.34888 4.51402 4.53733 4.64777 4.8246 4.84056 
50 0.01557 0.10055 0.16159 0.1705 0.18994 0.31508 0.32373 0.34083 0.50625 0.52035 0.64398 0.6573 0.81599 0.82891 0.84472 0.99404 1.00721 1.16828 1.17859 1.20225 1.33242 1.34858 1.50443 1.52273 1.65914 1.67731 1.85075 1.86737 2.06891 2.09335 2.19723 2.22155 2.33894 2.64042 2.82471 2.84477 2.99079 3.16445 3.18339 3.31323 3.44879 3.4643 3.59417 3.76853 4.09688 4.34292 4.50814 4.64206 4.81849 4.83779 
54 0.0085 0.09943 0.16792 0.17636 0.19188 0.322 0.32996 0.34249 0.51333 0.5261 0.554 0.65131 0.66352 0.82273 0.83564 0.84886 1.00113 1.01294 1.17541 1.1851 1.20504 1.3395 1.35393 1.51141 1.52804 1.66603 1.6823 1.85771 1.87276 2.07567 2.09517 2.20393 2.22417 2.346 2.64731 2.6661 2.8317 2.85032 2.99781 3.02504 3.17161 3.18759 3.3204 3.45592 3.46961 3.60125 3.77557 4.10403 4.12281 4.35008 4.51525 4.64905 4.82567 4.84311 
56 0.0126 0.10271 0.17 0.17822 0.19264 0.32397 0.3316 0.34289 0.51541 0.52754 0.55201 0.65334 0.66473 0.82186 0.83659 0.84705 1.00315 1.0142 1.17745 1.18679 1.20477 1.34153 1.355 1.51336 1.52904 1.66794 1.68319 1.85967 1.87377 2.07753 2.09549 2.20572 2.22391 2.34805 2.37156 2.64938 2.66659 2.83374 2.85163 2.99987 3.02138 3.17371 3.18839 3.32249 3.34237 3.45807 3.47113 3.60338 3.7777 4.1062 4.12309 4.3522 4.51735 4.65106 4.8278 4.84429 
54 0.01737 0.10584 0.16843 0.17699 0.19402 0.32198 0.33012 0.34352 0.51326 0.52637 0.55717 0.65127 0.66395 0.82352 0.83594 0.85048 1.00111 1.01336 1.17536 1.18524 1.20636 1.33946 1.35442 1.51141 1.52855 1.66605 1.68289 1.85771 1.87327 2.07573 2.09638 2.20402 2.22571 2.34594 2.64731 2.66806 2.83172 2.8509 2.99782 3.03392 3.17157 3.18872 3.32038 3.4559 3.47032 3.60124 3.7756 4.10398 4.12685 4.35009 4.51529 4.64935 4.82566 4.84413 
41 0.02109 0.11588 0.17016 0.18146 0.3229 0.33352 0.51389 0.53195 0.65207 0.67545 0.82853 0.84066 1.0021 1.02318 1.17623 1.18916 1.22456 1.34059 1.36561 1.51304 1.5418 1.66799 1.85908 1.8882 2.07804 2.20608 2.34693 2.64882 2.83314 2.99907 3.17247 3.32111 3.45681 3.48461 3.60246 3.777 4.10484 4.35129 4.51675 4.65213 4.82669 
56 0.01459 0.0983 0.16218 0.17044 0.18562 0.31579 0.32348 0.33497 0.5072 0.51945 0.54466 0.64513 0.65666 0.81433 0.82863 0.83951 0.99495 1.00614 1.16924 1.17864 1.19695 1.33333 1.34699 1.50518 1.52106 1.65976 1.6752 1.85148 1.86576 2.06936 2.08757 2.19756 2.21607 2.33985 2.36479 2.64119 2.6588 2.82556 2.84366 2.99168 3.01413 3.16551 3.18052 3.31429 3.33751 3.44988 3.46318 3.59519 3.76952 4.09799 4.11552 4.34401 4.50918 4.64298 4.81961 4.83645 
49 0.01938 0.10661 0.16708 0.17625 0.19787 0.32056 0.32954 0.35012 0.51168 0.5265 0.64955 0.66402 0.823 0.83509 0.85452 0.99955 1.01375 1.17375 1.18444 1.21037 1.33791 1.35544 1.51 1.52962 1.66475 1.68446 1.8563 1.87415 2.07461 2.20268 2.22841 2.34432 2.64586 2.83017 2.85101 2.99624 3.16986 3.19261 3.31864 3.45422 3.4711 3.59963 3.77404 4.10228 4.3484 4.51365 4.64784 4.82394 4.84531 
58 0.01708 0.10288 0.16927 0.17724 0.19011 0.32313 0.33041 0.34076 0.51476 0.5261 0.54746 0.65263 0.66315 0.81749 0.83496 0.84427 1.00242 1.01267 1.17674 1.18565 1.20171 1.34082 1.35322 1.51257 1.52715 1.6671 1.68115 1.85887 1.87189 2.07662 2.09334 2.20474 2.22143 2.34739 2.36674 2.64859 2.66395 2.8329 2.84939 2.99907 3.01722 3.17301 3.18587 3.32173 3.33594 3.45731 3.46917 3.6026 3.77682 3.79859 4.10558 4.11997 4.35146 4.51659 4.53746 4.65023 4.8272 4.84258 
47 0.01562 0.11348 0.17469 0.18432 0.21034 0.32823 0.33773 0.36876 0.51929 0.53534 0.65729 0.6743 0.83372 0.84498 1.0071 1.02272 1.18127 1.19251 1.22088 1.34549 1.36501 1.51768 1.5393 1.67248 1.69488 1.86398 1.88405 2.08248 2.21053 2.24055 2.35195 2.65362 2.83793 2.86085 3.00401 3.1775 3.32619 3.46181 3.48103 3.60728 3.78172 4.10985 4.35606 4.52138 4.65593 4.83157 4.85772 
45 0.02251 0.11577 0.17327 0.18366 0.22368 0.32666 0.3369 0.51744 0.53461 0.65553 0.67602 0.83216 0.84383 1.00544 1.02363 1.17959 1.19167 1.22324 1.34387 1.36616 1.5162 1.54102 1.67109 1.70283 1.86247 1.88826 2.08128 2.20933 2.24801 2.35038 2.65224 2.83655 2.86511 3.00268 3.17597 3.32467 3.46031 3.48647 3.60591 3.78048 4.10829 4.35472 4.52013 4.65562 4.83012 
47 0.01614 0.10222 0.16115 0.17079 0.19717 0.31458 0.32408 0.35503 0.50564 0.52168 0.64363 0.66057 0.82001 0.83127 0.99344 1.00901 1.16762 1.17885 1.20716 1.33184 1.35134 1.50402 1.52559 1.65883 1.68119 1.85032 1.87033 2.06882 2.19687 2.2268 2.33829 2.63996 2.82427 2.84715 2.99035 3.16385 3.31254 3.44815 3.4673 3.59362 3.76806 4.09619 4.3424 4.50772 4.64226 4.81791 4.8439 
56 0.01585 0.10427 0.16936 0.17763 0.19269 0.32309 0.33079 0.34232 0.5145 0.52678 0.55217 0.65243 0.664 0.82178 0.83599 0.84698 1.00225 1.01347 1.17654 1.18596 1.20436 1.34063 1.35433 1.51248 1.5284 1.66707 1.68256 1.85878 1.87309 2.07666 2.09492 2.20487 2.22345 2.34714 2.37232 2.6485 2.66622 2.83287 2.85103 2.99899 3.02174 3.17281 3.18789 3.32159 3.34672 3.45718 3.47053 3.6025 3.77683 4.10529 4.123 4.35132 4.51648 4.6503 4.82691 4.84382 
47 0.0122 0.10218 0.1611 0.17089 0.19904 0.31454 0.32419 0.35879 0.50558 0.52197 0.64361 0.66157 0.82048 0.83176 0.99343 1.00969 1.16759 1.17903 1.20835 1.33182 1.3521 1.50404 1.5265 1.65887 1.68284 1.85033 1.87154 2.06891 2.19696 2.22867 2.33827 2.63999 2.8243 2.8481 2.99039 3.16383 3.31253 3.44815 3.46853 3.59364 3.76812 4.09616 4.34243 4.50777 4.64256 4.81791 4.84758 
45 0.01162 0.11152 0.17344 0.18342 0.21445 0.32702 0.33691 0.51778 0.53414 0.65584 0.67366 0.83107 0.84281 1.00574 1.02221 1.17992 1.19153 1.22114 1.34419 1.36484 1.51642 1.5393 1.67127 1.69608 1.86273 1.88474 2.08135 2.2094 2.24204 2.3507 2.65245 2.83677 2.86136 3.00286 3.17628 3.32497 3.4606 3.48222 3.60613 3.78062 4.10861 4.35493 4.52029 4.65523 4.83039 
56 0.01101 0.09907 0.16421 0.17246 0.18739 0.31795 0.32562 0.33705 0.50937 0.52159 0.54661 0.6473 0.6588 0.81627 0.83071 0.84144 0.99711 1.00826 1.17141 1.1808 1.19904 1.33549 1.34909 1.50734 1.52316 1.66192 1.67731 1.85364 1.86787 2.07152 2.08966 2.19972 2.21815 2.34201 2.36648 2.64336 2.66088 2.82772 2.84577 2.99385 3.01609 3.16767 3.18257 3.31646 3.33855 3.45204 3.46527 3.59736 3.77169 4.10016 4.11755 4.34617 4.51133 4.64511 4.82177 4.83851 
48 0.01224 0.10581 0.16634 0.17575 0.19975 0.31984 0.3291 0.35514 0.51092 0.52638 0.64886 0.6645 0.82389 0.83533 0.86864 0.99887 1.01416 1.17304 1.18409 1.21198 1.33722 1.35624 1.50939 1.53048 1.66417 1.68576 1.85567 1.875 2.07413 2.20219 2.23121 2.34362 2.64526 2.82957 2.85178 2.99564 3.16916 3.31785 3.45345 3.47152 3.59889 3.77332 4.1015 4.34766 4.51295 4.64733 4.82319 4.84666 
45 0.01871 0.10662 0.16355 0.17387 0.21238 0.31691 0.32707 0.50769 0.52468 0.64576 0.66553 0.82216 0.83382 0.99568 1.01346 1.16983 1.1818 1.2129 1.33411 1.35603 1.50642 1.53079 1.66129 1.6905 1.85269 1.87758 2.07147 2.19951 2.23652 2.34062 2.64246 2.82676 2.85386 2.99289 3.1662 3.31491 3.45054 3.47542 3.59612 3.77068 4.09853 4.34493 4.51033 4.6457 4.82035 
48 0.0126 0.09982 0.15959 0.16898 0.19287 0.31305 0.32228 0.34751 0.50414 0.51954 0.64207 0.65758 0.81692 0.82842 0.85853 0.99208 1.00726 1.16625 1.17726 1.20495 1.33043 1.3493 1.50259 1.52351 1.65737 1.67874 1.84887 1.86801 2.06731 2.19538 2.22405 2.33683 2.63846 2.82277 2.84483 2.98884 3.16237 3.31106 3.44666 3.46455 3.5921 3.76651 4.09471 4.34087 4.50615 4.64047 4.81639 4.83946 
46 0.01881 0.10972 0.16821 0.17818 0.2097 0.32163 0.33146 0.46409 0.51295 0.53014 0.65074 0.67026 0.82803 0.8394 1.00056 1.01774 1.1747 1.1864 1.21688 1.33894 1.36018 1.51122 1.53481 1.66607 1.69258 1.85748 1.88053 2.07618 2.20423 2.2389 2.34539 2.64718 2.83148 2.85665 2.99759 3.17095 3.31966 3.45528 3.47741 3.60082 3.77534 4.10328 4.34961 4.51498 4.65006 4.82506 
49 0.01389 0.10763 0.16942 0.17845 0.1987 0.32297 0.33178 0.35055 0.51411 0.52856 0.65193 0.66583 0.82462 0.83711 0.85443 1.00194 1.01559 1.17616 1.18665 1.21146 1.34031 1.35711 1.51236 1.53128 1.66709 1.68596 1.85867 1.87585 2.0769 2.20496 2.22925 2.34673 2.64822 2.83252 2.85273 2.99859 3.17226 3.19186 3.32103 3.45661 3.4725 3.602 3.77636 4.1047 4.35075 4.51599 4.64993 4.82632 4.84618 
56 0.01619 0.10478 0.17048 0.17869 0.19332 0.32427 0.33189 0.34315 0.51571 0.52781 0.55212 0.65364 0.665 0.82204 0.83685 0.84725 1.00344 1.01445 1.17775 1.18707 1.20498 1.34183 1.35526 1.51366 1.52931 1.66823 1.68342 1.85997 1.87404 2.07782 2.09573 2.20601 2.22414 2.34835 2.37164 2.64967 2.6668 2.83404 2.85188 3.00016 3.02147 3.17401 3.18863 3.32278 3.34214 3.45837 3.47139 3.60368 3.77799 4.10649 4.12319 4.35249 4.51764 4.65132 4.8281 4.84453 
62 0.01338 0.09989 0.16732 0.17543 0.18448 0.20819 0.32346 0.33027 0.33972 0.51498 0.52526 0.54371 0.65272 0.66221 0.81346 0.83418 0.84282 0.87598 1.00257 1.01192 1.17691 1.18522 1.19909 1.22851 1.34103 1.35238 1.51274 1.5262 1.66716 1.67997 1.85896 1.87081 2.07662 2.09221 2.20467 2.22002 2.34751 2.36425 2.64858 2.66217 2.83282 2.847 2.99903 3.01474 3.17305 3.18395 3.32173 3.333 3.45726 3.46778 3.60253 3.77666 3.79337 4.10563 4.11723 4.35132 4.39035 4.51649 4.53311 4.64968 4.82719 4.84068 
52 0.02012 0.10296 0.16432 0.17307 0.19142 0.3178 0.32622 0.34135 0.50902 0.52267 0.57542 0.64712 0.66063 0.82064 0.83236 0.84943 0.99694 1.00992 1.17117 1.18135 1.20456 1.33528 1.35115 1.50728 1.5253 1.66197 1.6798 1.85358 1.86991 2.07171 2.09496 2.20003 2.22376 2.34174 2.6432 2.67353 2.82763 2.84775 2.99371 3.16731 3.18601 3.31612 3.45166 3.46696 3.59702 3.77141 4.09972 4.34577 4.51098 4.64498 4.82133 4.84027 
50 0.01864 0.10311 0.16383 0.17282 0.19291 0.31731 0.32607 0.34429 0.50846 0.5228 0.64626 0.65998 0.8187 0.83134 0.84811 0.99628 1.00977 1.1705 1.18093 1.20536 1.33465 1.35123 1.50669 1.52541 1.66141 1.68004 1.85301 1.87001 2.07121 2.09887 2.19954 2.2248 2.34116 2.64268 2.82698 2.84745 2.99305 3.16668 3.1871 3.31546 3.45103 3.46715 3.59642 3.77081 4.0991 4.34517 4.51041 4.64449 4.82073 4.84087 
58 0.00659 0.09559 0.16387 0.1719 0.18457 0.31799 0.32531 0.33576 0.50961 0.52106 0.54274 0.64748 0.6581 0.81274 0.82989 0.83928 0.99727 1.00761 1.17159 1.18056 1.19686 1.33567 1.3482 1.50743 1.52214 1.66196 1.67615 1.85374 1.86691 2.0715 2.08836 2.19962 2.21646 2.34223 2.36191 2.64345 2.65901 2.82777 2.84444 2.99393 3.0124 3.16786 3.18094 3.31659 3.33121 3.45216 3.46415 3.59745 3.77169 3.79455 4.10042 4.11513 4.34633 4.51145 4.53316 4.64518 4.82205 4.83764 
49 0.01918 0.10379 0.16385 0.17307 0.19524 0.31731 0.32634 0.34766 0.50842 0.52337 0.64631 0.66101 0.82008 0.83203 0.8526 0.99631 1.01073 1.1705 1.18126 1.20757 1.33467 1.35251 1.50677 1.52668 1.66153 1.68158 1.85307 1.87118 2.07141 2.19947 2.22578 2.34108 2.64263 2.82694 2.84804 2.99301 3.16661 3.19178 3.3154 3.45098 3.46826 3.5964 3.77082 4.09903 4.34517 4.51044 4.64471 4.8207 4.84272 
49 0.01191 0.10503 0.17351 0.18259 0.20227 0.32753 0.33644 0.35622 0.51866 0.53332 0.65651 0.67073 0.82964 0.84189 0.86034 1.00651 1.02046 1.18072 1.19132 1.21676 1.34488 1.36209 1.51695 1.53626 1.67169 1.69101 1.86326 1.88081 2.08153 2.20959 2.23465 2.35129 2.65281 2.83711 2.85766 3.00319 3.17682 3.1978 3.3256 3.46118 3.47761 3.60658 3.78097 4.10926 4.35534 4.52059 4.65466 4.8309 4.85157 
41 0.01454 0.11307 0.16676 0.17842 0.31953 0.33046 0.51047 0.52909 0.64869 0.67365 0.82567 0.838 0.99874 1.02174 1.17284 1.1862 1.22509 1.33722 1.36384 1.50975 1.54252 1.66471 1.85574 1.88787 2.07485 2.2029 2.34356 2.64552 2.82983 2.9958 3.16909 3.31775 3.45345 3.49326 3.59915 3.77376 4.10146 4.348 4.51349 4.64931 4.82335 
54 0.01076 0.09482 0.1709 0.1795 0.19362 0.32623 0.33429 0.34726 0.51754 0.53049 0.5597 0.65554 0.66801 0.82743 0.84006 0.85402 1.00537 1.01742 1.17964 1.18944 1.21003 1.34373 1.35845 1.51566 1.53257 1.67029 1.68687 1.86196 1.87728 2.07995 2.10004 2.20823 2.22924 2.35022 2.65156 2.6713 2.83596 2.85489 3.00206 3.03277 3.17584 3.19243 3.32464 3.46016 3.47423 3.60549 3.77984 4.10826 4.12892 4.35433 4.51952 4.65347 4.82991 4.8479 
56 0.01428 0.10238 0.1675 0.17574 0.19066 0.32123 0.3289 0.34032 0.51265 0.52486 0.5498 0.65059 0.66208 0.81951 0.83398 0.84469 1.0004 1.01154 1.17469 1.18407 1.20227 1.33878 1.35238 1.51062 1.52643 1.6652 1.68058 1.85693 1.87116 2.0748 2.09293 2.203 2.22141 2.3453 2.36974 2.64664 2.66412 2.83101 2.84905 2.99713 3.01926 3.17096 3.18586 3.31974 3.34141 3.45533 3.46856 3.60064 3.77497 4.10344 4.12074 4.34946 4.51462 4.64838 4.82506 4.84179 
39 0.01618 0.12001 0.17124 0.18387 0.32392 0.33552 0.51483 0.53477 0.65314 0.68199 0.83074 0.84381 1.00322 1.03861 1.17728 1.1917 1.3415 1.37034 1.51412 1.55431 1.6691 1.86009 1.90095 2.07938 2.20744 2.34792 2.64997 2.83427 3.00029 3.17347 3.32212 3.45785 3.60347 3.77809 4.10574 4.35234 4.51787 4.6539 4.82767 
46 0.05425 0.12567 0.16256 0.173 0.21723 0.31495 0.32473 0.36795 0.50597 0.52265 0.64402 0.6629 0.82119 0.83252 0.99384 1.01066 1.16799 1.17959 1.20966 1.33223 1.35311 1.50448 1.52764 1.65933 1.68482 1.85075 1.87303 2.06941 2.19746 2.2309 2.33867 2.64044 2.82475 2.84938 2.99085 3.16424 3.31294 3.44856 3.46996 3.59408 3.76858 4.09656 4.34288 4.50823 4.64321 4.81833 
57 0.01855 0.10313 0.16862 0.17669 0.19051 0.32237 0.32979 0.34049 0.5139 0.52557 0.54797 0.6518 0.66267 0.81809 0.83443 0.84406 1.00159 1.01215 1.17591 1.185 1.20183 1.33999 1.35282 1.51177 1.5268 1.66632 1.68085 1.85808 1.87155 2.07587 2.09306 2.20402 2.22127 2.34654 2.36719 2.64779 2.66383 2.83212 2.84919 2.99827 3.01755 3.17217 3.18575 3.32092 3.3366 3.4565 3.46883 3.60179 3.77606 4.10467 4.11963 4.35058 4.51572 4.53798 4.64941 4.82631 4.84209 
52 0.01866 0.10562 0.16742 0.17614 0.19424 0.32093 0.32931 0.34415 0.51216 0.52574 0.57513 0.65024 0.66362 0.82358 0.83538 0.85197 1.00006 1.01292 1.1743 1.18443 1.20733 1.33841 1.35415 1.5104 1.52828 1.66508 1.68275 1.8567 1.87291 2.07481 2.09754 2.20313 2.22658 2.34487 2.64631 2.67315 2.83074 2.85071 2.99682 3.17044 3.18874 3.31924 3.45478 3.46987 3.60014 3.77452 4.10285 4.34888 4.51409 4.64803 4.82446 4.84318 
62 0.01653 0.10072 0.16762 0.17558 0.18487 0.21073 0.32329 0.33009 0.33952 0.51482 0.52507 0.54346 0.65256 0.66203 0.81315 0.834 0.84263 0.87483 1.00241 1.01175 1.17675 1.18504 1.19885 1.22803 1.34087 1.3522 1.51258 1.52602 1.667 1.67979 1.85879 1.87061 2.07646 2.09202 2.2045 2.21981 2.34735 2.36403 2.64842 2.66197 2.83265 2.84674 2.99887 3.01453 3.17289 3.18376 3.32157 3.33279 3.4571 3.4676 3.60236 3.7765 3.79315 4.10547 4.11702 4.35115 4.38922 4.51633 4.53289 4.6495 4.82703 4.84048 
50 0.02005 0.10677 0.16793 0.17684 0.19629 0.32143 0.33008 0.34723 0.5126 0.52672 0.65034 0.6637 0.82237 0.83527 0.85114 1.00039 1.01358 1.17462 1.18494 1.20863 1.33877 1.35496 1.51078 1.52911 1.66548 1.68366 1.8571 1.87374 2.07526 2.0998 2.20358 2.22794 2.34528 2.64676 2.83106 2.85114 2.99714 3.17079 3.18974 3.31957 3.45514 3.47069 3.60051 3.77488 4.10322 4.34926 4.51449 4.64841 4.82483 4.84415 
63 0.01653 0.0948 0.16099 0.16902 0.17782 0.2 0.31695 0.32367 0.33285 0.50858 0.51854 0.53627 0.6463 0.65556 0.80475 0.82745 0.83602 0.85892 0.99615 1.00528 1.17049 1.17864 1.19183 1.21888 1.33461 1.34562 1.50629 1.5194 1.66069 1.67311 1.85249 1.86396 2.07013 2.08534 2.19814 2.21302 2.34111 2.35712 2.64214 2.65526 2.82634 2.83959 2.99258 3.00768 3.16664 3.17711 3.31529 3.32592 3.45081 3.46099 3.59608 3.6193 3.77028 3.78656 4.09927 4.11048 4.34493 4.38039 4.5101 4.52622 4.64322 4.82081 4.83397 
63 0.01171 0.09714 0.16311 0.17204 0.1802 0.19851 0.32062 0.32727 0.33623 0.51233 0.52203 0.5392 0.65004 0.65914 0.80705 0.83103 0.83956 0.85979 0.99989 1.00886 1.17423 1.18226 1.19495 1.2208 1.33835 1.34912 1.51001 1.52286 1.66438 1.67651 1.85621 1.86743 2.07383 2.08875 2.20179 2.21632 2.34487 2.36036 2.64586 2.65864 2.83005 2.84266 2.99629 3.01095 3.17039 3.18055 3.31901 3.32919 3.45454 3.46448 3.59981 3.62034 3.77398 3.78968 4.10303 4.11383 4.34864 4.3724 4.5138 4.52933 4.64676 4.82453 4.83729 
64 0.01539 0.08976 0.15385 0.16356 0.1712 0.18718 0.31216 0.3187 0.32705 0.35519 0.50442 0.51384 0.53038 0.64207 0.6509 0.79937 0.82298 0.83134 0.8497 0.99184 1.00051 1.16618 1.17398 1.18586 1.21031 1.33027 1.34058 1.5019 1.51429 1.65622 1.66781 1.84806 1.85878 2.06565 2.07993 2.19357 2.2075 2.33679 2.35134 2.63772 2.64987 2.82186 2.83335 2.98812 3.00199 3.16228 3.17184 3.31086 3.32026 3.44638 3.4558 3.59165 3.60949 3.76577 3.78044 4.09493 4.10494 4.34044 4.3593 4.50558 4.51994 4.63826 4.81636 4.82828 
52 0.00722 0.09534 0.16835 0.17703 0.19328 0.32284 0.33117 0.34565 0.51408 0.52755 0.57337 0.65214 0.66535 0.82524 0.83717 0.85323 1.00197 1.01469 1.17621 1.18629 1.2088 1.34032 1.35587 1.5123 1.53001 1.66697 1.68445 1.8586 1.87466 2.0767 2.09889 2.205 2.22806 2.34679 2.64822 2.6733 2.83264 2.85243 2.99872 3.17235 3.19014 3.32115 3.45669 3.47152 3.60204 3.77641 4.10477 4.35078 4.51598 4.64984 4.82636 4.84474 
49 0.01201 0.10627 0.16826 0.17728 0.19745 0.32181 0.33061 0.34924 0.51296 0.52739 0.65078 0.66465 0.82341 0.83594 0.85316 1.00079 1.01442 1.17501 1.18549 1.21024 1.33916 1.35592 1.51121 1.5301 1.66593 1.68474 1.85752 1.87467 2.07575 2.2038 2.22803 2.34558 2.64707 2.83137 2.85155 2.99744 3.17111 3.19062 3.31988 3.45546 3.47131 3.60085 3.77521 4.10355 4.3496 4.51483 4.64876 4.82517 4.84495 
63 0.01179 0.08843 0.15365 0.16235 0.17045 0.18844 0.31076 0.31737 0.32616 0.50255 0.51208 0.52889 0.64025 0.64925 0.79635 0.82114 0.82964 0.84871 0.99011 0.99898 1.16444 1.1724 1.18478 1.20997 1.32857 1.33917 1.50021 1.51289 1.65457 1.66651 1.8464 1.85744 2.06401 2.07871 2.19195 2.20626 2.3351 2.35025 2.63607 2.64863 2.82024 2.83244 2.98649 3.00088 3.16061 3.17057 3.30922 3.31914 3.44475 3.45453 3.59002 3.60948 3.76417 3.7795 4.09326 4.10381 4.33884 4.36013 4.50399 4.51916 4.63685 4.81474 4.82724 
57 0.01056 0.09967 0.167 0.17509 0.18861 0.32098 0.32841 0.33914 0.51251 0.52421 0.54671 0.65041 0.66131 0.81685 0.83307 0.84273 1.0002 1.01079 1.17452 1.18362 1.20051 1.3386 1.35147 1.51039 1.52546 1.66494 1.67952 1.85669 1.8702 2.07449 2.09173 2.20264 2.21994 2.34515 2.36594 2.6464 2.6625 2.83074 2.84787 2.99689 3.0163 3.17078 3.18443 3.31953 3.33535 3.45511 3.46748 3.60041 3.77467 4.10328 4.11834 4.3492 4.51433 4.53689 4.64805 4.82492 4.84075 
42 0.02114 0.11388 0.16832 0.17946 0.32102 0.3315 0.51206 0.52986 0.65022 0.67288 0.82628 0.83838 1.00025 1.0206 1.17439 1.18713 1.22135 1.33873 1.36307 1.51116 1.53879 1.66609 1.85722 1.88521 2.07611 2.20414 2.34508 2.64694 2.83126 2.86155 2.9974 3.17073 3.31939 3.45508 3.48415 3.60073 3.7753 4.10308 4.34956 4.51501 4.65057 4.82494 
49 0.00782 0.09951 0.16978 0.17884 0.19812 0.32393 0.33282 0.35239 0.51506 0.52968 0.65291 0.66707 0.82592 0.83823 0.85639 1.00291 1.0168 1.17712 1.1877 1.21301 1.34128 1.35841 1.51335 1.53259 1.66808 1.6873 1.85966 1.87714 2.07792 2.20598 2.23089 2.34769 2.6492 2.83351 2.85399 2.99958 3.17322 3.19388 3.322 3.45758 3.4739 3.60298 3.77736 4.10566 4.35174 4.51698 4.65103 4.82729 4.84774 
60 0.00821 0.09321 0.16037 0.16819 0.1787 0.31362 0.32084 0.33006 0.50647 0.51689 0.5357 0.6443 0.65404 0.80352 0.82567 0.8345 0.87236 0.99424 1.00389 1.16857 1.17709 1.1917 1.22473 1.33273 1.34451 1.50446 1.51838 1.65892 1.67223 1.85071 1.86304 2.06841 2.08446 2.19649 2.21239 2.33922 2.35694 2.64035 2.65462 2.82462 2.83989 2.99081 3.0074 3.1648 3.17641 3.3135 3.32579 3.44904 3.46006 3.59431 3.76849 3.78661 4.09736 4.10988 4.34313 4.50823 4.52576 4.6415 4.8189 4.83291 
42 0.01259 0.10949 0.16562 0.17661 0.31828 0.32863 0.50942 0.52703 0.64758 0.66968 0.82332 0.83543 0.9976 1.01744 1.17174 1.18435 1.21786 1.33609 1.36 1.50849 1.53542 1.66342 1.85456 1.88161 2.07341 2.20144 2.2415 2.34255 2.64445 2.82876 2.99471 3.16807 3.31674 3.45242 3.47974 3.59805 3.7726 4.10043 4.34688 4.51232 4.64773 4.82228 
47 0.01627 0.10612 0.16525 0.17496 0.20205 0.31869 0.32826 0.36062 0.50974 0.52593 0.64775 0.66512 0.8244 0.83566 0.99757 1.01346 1.17174 1.18307 1.21187 1.33596 1.35581 1.50816 1.53013 1.66298 1.68603 1.85446 1.87501 2.073 2.20105 2.2318 2.34241 2.64411 2.82842 2.85171 2.9945 3.16798 3.31667 3.45229 3.47201 3.59776 3.77223 4.10032 4.34655 4.51188 4.64654 4.82204 4.84947 
47 0.00968 0.10847 0.16963 0.17942 0.2073 0.32317 0.33285 0.36844 0.51421 0.53067 0.65225 0.67045 0.82921 0.8405 1.00207 1.01847 1.17623 1.18771 1.21723 1.34045 1.36086 1.51269 1.53534 1.66752 1.69186 1.85897 1.88043 2.07757 2.20563 2.23779 2.34691 2.64864 2.83295 2.85696 2.99904 3.17247 3.32117 3.45679 3.47743 3.60229 3.77677 4.1048 4.35108 4.51642 4.65126 4.82655 4.85732 
47 0.01139 0.10733 0.16771 0.17734 0.20345 0.32121 0.33071 0.36163 0.51226 0.52828 0.65026 0.66719 0.82664 0.8379 1.00007 1.01563 1.17425 1.18548 1.21378 1.33846 1.35792 1.51064 1.53218 1.66545 1.68775 1.85695 1.87694 2.07544 2.2035 2.23341 2.34492 2.64659 2.8309 2.85376 2.99698 3.17048 3.31916 3.45478 3.47392 3.60025 3.77469 4.10282 4.34903 4.51435 4.64889 4.82454 4.85048 
60 0.01074 0.09684 0.16429 0.17214 0.18245 0.23062 0.31947 0.32647 0.33637 0.51081 0.52157 0.54123 0.64859 0.65847 0.81284 0.83064 0.83947 0.9983 1.0079 1.17263 1.18112 1.19559 1.22754 1.33679 1.34849 1.50852 1.52236 1.66298 1.67621 1.85476 1.867 2.07246 2.08843 2.20053 2.21634 2.34329 2.36084 2.64441 2.65857 2.82867 2.84377 2.99487 3.01131 3.16886 3.18035 3.31756 3.32968 3.4531 3.46405 3.59837 3.77254 3.79041 4.10143 4.11381 4.34719 4.51228 4.52957 4.64551 4.82296 4.83686 
42 0.00878 0.11096 0.16972 0.18069 0.32246 0.33283 0.51364 0.53135 0.6518 0.67421 0.82771 0.83981 1.00182 1.0219 1.17596 1.18863 1.22248 1.34031 1.36444 1.51272 1.53998 1.66765 1.85879 1.88633 2.07766 2.20569 2.24793 2.34678 2.64869 2.833 2.99894 3.1723 3.32096 3.45664 3.48463 3.60228 3.77684 4.10465 4.35111 4.51656 4.65203 4.8265 
51 0.01263 0.10473 0.16684 0.17567 0.19448 0.32038 0.32893 0.34509 0.51158 0.52548 0.64913 0.66195 0.82084 0.83403 0.84908 0.99934 1.01224 1.17358 1.18379 1.20672 1.33772 1.35353 1.50971 1.52768 1.6644 1.68217 1.85604 1.87237 2.07415 2.09711 2.20246 2.22603 2.34424 2.6457 2.67576 2.83013 2.8503 2.99621 3.16983 3.18891 3.31862 3.45417 3.46966 3.59955 3.77393 4.10224 4.34829 4.51351 4.6475 4.82386 4.84311 
56 0.01576 0.10101 0.1653 0.17354 0.18859 0.31894 0.32661 0.33804 0.51036 0.52258 0.54757 0.64829 0.65978 0.81728 0.83171 0.84245 0.99811 1.00926 1.1724 1.18178 1.19999 1.33648 1.35007 1.50833 1.52415 1.66291 1.67829 1.85464 1.86887 2.0725 2.09063 2.20071 2.21913 2.34301 2.36756 2.64435 2.66185 2.82871 2.84674 2.99484 3.01701 3.16867 3.18358 3.31745 3.33937 3.45304 3.46628 3.59835 3.77267 4.10115 4.11848 4.34717 4.51233 4.64609 4.82276 4.83949 
61 0.01209 0.09912 0.1673 0.17546 0.18468 0.20983 0.32353 0.33041 0.34003 0.515 0.52547 0.54436 0.65275 0.66239 0.81506 0.83447 0.84316 1.00245 1.01183 1.17679 1.18513 1.19897 1.22778 1.34095 1.35232 1.51265 1.52614 1.66709 1.67995 1.85889 1.87077 2.07656 2.09219 2.20459 2.21998 2.34748 2.36432 2.64855 2.66223 2.83279 2.84712 2.999 3.01482 3.17304 3.18409 3.3217 3.33311 3.45724 3.46786 3.60252 3.77665 3.79356 4.10562 4.11742 4.35131 4.39174 4.51649 4.53336 4.64969 4.82718 4.84083 
45 0.02135 0.11765 0.17558 0.18603 0.22766 0.32898 0.33928 0.51976 0.53706 0.65785 0.67883 0.83462 0.84632 1.00778 1.02635 1.18191 1.19407 1.22602 1.3462 1.36879 1.51855 1.54374 1.67344 1.70716 1.86481 1.89134 2.08366 2.2117 2.25262 2.35272 2.6546 2.8389 2.86957 3.00504 3.1783 3.32701 3.46265 3.48992 3.60826 3.78285 4.11062 4.35707 4.52249 4.65808 4.83246 
48 0.01986 0.11235 0.17287 0.18223 0.20573 0.32637 0.33557 0.36009 0.51746 0.5328 0.65538 0.67075 0.83008 0.84163 0.86861 1.00539 1.02045 1.17956 1.19053 1.218 1.34374 1.36245 1.51589 1.53664 1.67067 1.69182 1.86217 1.88113 2.0806 2.20867 2.23697 2.35014 2.65176 2.83607 2.85797 3.00214 3.17568 3.32437 3.45997 3.47765 3.6054 3.77981 4.10803 4.35417 4.51945 4.65373 4.8297 4.85241 
48 0.01157 0.10858 0.17028 0.17968 0.20349 0.32383 0.33309 0.35913 0.51492 0.5304 0.65286 0.66853 0.82793 0.83936 0.87341 1.00287 1.01819 1.17704 1.1881 1.21605 1.34122 1.36028 1.51339 1.5345 1.66817 1.6898 1.85966 1.879 2.07813 2.20619 2.23527 2.34761 2.64925 2.83356 2.85579 2.99964 3.17315 3.32185 3.45745 3.47557 3.60289 3.77731 4.1055 4.35166 4.51695 4.65134 4.82719 4.85075 
51 0.01005 0.10447 0.1686 0.17744 0.19601 0.32229 0.33085 0.34712 0.51348 0.5274 0.65107 0.66397 0.82282 0.83596 0.8511 1.00124 1.01416 1.17549 1.18571 1.20873 1.33963 1.35548 1.51162 1.52962 1.66631 1.68412 1.85794 1.87429 2.07606 2.09916 2.20437 2.22801 2.34615 2.6476 2.67904 2.83203 2.85223 2.99811 3.17173 3.19091 3.32052 3.45608 3.47164 3.60145 3.77583 4.10414 4.3502 4.51542 4.64942 4.82576 4.84507 
49 0.00711 0.10327 0.16727 0.1764 0.1972 0.32096 0.32991 0.35018 0.51208 0.52684 0.64995 0.66434 0.82329 0.83543 0.8545 0.99995 1.01407 1.17415 1.1848 1.21054 1.33831 1.35573 1.5104 1.52992 1.66514 1.68471 1.8567 1.87444 2.07499 2.20306 2.22854 2.34472 2.64625 2.83056 2.8513 2.99663 3.17026 3.19233 3.31904 3.45462 3.47135 3.60003 3.77442 4.10268 4.34879 4.51404 4.64818 4.82433 4.84542 
41 0.01019 0.11007 0.16506 0.17657 0.31787 0.3287 0.50883 0.52729 0.64703 0.67148 0.82388 0.83614 0.99707 1.01938 1.17119 1.18442 1.22208 1.33556 1.36167 1.50807 1.5393 1.66302 1.85407 1.8851 2.07314 2.20118 2.3419 2.64384 2.82815 2.9941 3.16744 3.31609 3.45179 3.48401 3.59747 3.77206 4.0998 4.34632 4.5118 4.64748 4.82168 
56 0.01313 0.10288 0.17061 0.17877 0.19267 0.32464 0.33216 0.34314 0.51613 0.52804 0.55139 0.65404 0.66517 0.82144 0.83692 0.84686 1.00384 1.01465 1.17815 1.18737 1.20478 1.34223 1.35539 1.51404 1.52941 1.6686 1.6835 1.86034 1.87413 2.07817 2.09573 2.20634 2.22404 2.34876 2.37062 2.65005 2.66664 2.8344 2.85189 3.00054 3.02081 3.17441 3.18855 3.32317 3.34038 3.45875 3.47143 3.60406 3.77835 4.1069 4.12274 4.35286 4.518 4.65154 4.82848 4.8444 
44 0.02285 0.11481 0.1709 0.18161 0.25905 0.32443 0.33507 0.515 0.53274 0.65313 0.67585 0.83029 0.84212 1.00306 1.02291 1.17718 1.18965 1.22317 1.34148 1.36517 1.51389 1.54058 1.66879 1.85993 1.88636 2.07876 2.2068 2.24608 2.34789 2.64977 2.83407 2.8662 3.00022 3.17349 3.32219 3.45784 3.48621 3.60347 3.77806 4.10582 4.35229 4.51773 4.65335 4.82767 
45 0.01646 0.11108 0.17003 0.18003 0.21211 0.32348 0.33336 0.51423 0.53054 0.65229 0.67 0.8274 0.83917 1.00219 1.01859 1.17637 1.18795 1.21744 1.34064 1.36121 1.51287 1.53566 1.66772 1.69237 1.85918 1.88106 2.0778 2.20584 2.23826 2.34715 2.6489 2.83321 2.85768 2.99931 3.17273 3.32142 3.45705 3.4785 3.60257 3.77707 4.10507 4.35137 4.51673 4.65166 4.82684 
55 0.00741 0.09486 0.15883 0.16718 0.18286 0.31246 0.32029 0.33228 0.50382 0.51633 0.54289 0.64178 0.65365 0.81227 0.82577 0.83782 0.9916 1.0031 1.16589 1.17544 1.19457 1.32997 1.34401 1.50185 1.51811 1.65646 1.67233 1.84816 1.86284 2.06608 2.0849 2.19431 2.21362 2.33648 2.37214 2.63788 2.65656 2.82226 2.84082 2.98837 3.01531 3.16216 3.17793 3.31096 3.44646 3.45996 3.59178 3.76611 4.09457 4.11274 4.3406 4.50577 4.63958 4.8162 4.83335 
40 0.01165 0.11478 0.17011 0.1819 0.32296 0.33405 0.51389 0.53282 0.65213 0.67792 0.82932 0.8418 1.00219 1.02649 1.17628 1.18989 1.2316 1.34067 1.36824 1.51325 1.54962 1.6682 1.85921 1.89417 2.0784 2.20646 2.34701 2.649 2.8333 2.9993 3.17254 3.3212 3.45691 3.60247 3.77704 4.10481 4.35132 4.51681 4.65243 4.82669 
57 0.01384 0.09764 0.16299 0.17106 0.18491 0.31671 0.32412 0.33481 0.50826 0.51994 0.54237 0.64615 0.65701 0.81238 0.82877 0.83839 0.99594 1.0065 1.17026 1.17935 1.19617 1.33434 1.34717 1.50612 1.52114 1.66067 1.6752 1.85243 1.8659 2.07022 2.08741 2.19837 2.21561 2.34089 2.36153 2.64214 2.65818 2.82648 2.84356 2.99262 3.01189 3.16653 3.18013 3.31527 3.33093 3.45085 3.46318 3.59614 3.77041 4.09903 4.11402 4.34493 4.51007 4.53232 4.64376 4.82066 4.83643 
52 0.0153 0.10335 0.16529 0.174 0.19203 0.3188 0.32717 0.3419 0.51003 0.52356 0.5714 0.64811 0.66143 0.82136 0.83321 0.84961 0.99793 1.01074 1.17217 1.18228 1.20503 1.33628 1.35195 1.50827 1.52609 1.66294 1.68053 1.85457 1.87073 2.07267 2.09519 2.20099 2.2243 2.34275 2.64418 2.67027 2.82861 2.84852 2.99469 3.16831 3.18642 3.31711 3.45265 3.46764 3.59801 3.77238 4.10072 4.34675 4.51196 4.64586 4.82232 4.84089 
53 0.01831 0.10711 0.16929 0.17794 0.19558 0.32281 0.33109 0.34526 0.51406 0.52743 0.56448 0.6521 0.66516 0.82498 0.83703 0.85264 1.00194 1.01454 1.17619 1.18622 1.20839 1.34029 1.35569 1.51227 1.52983 1.66693 1.68424 1.85856 1.87449 2.07664 2.09837 2.20494 2.22766 2.34676 2.64818 2.67179 2.83259 2.85221 2.99868 3.17232 3.1897 3.32112 3.45665 3.47124 3.60201 3.77636 4.10475 4.13085 4.35086 4.51607 4.65011 4.82642 4.84516 
48 0.0199 0.10568 0.16563 0.17491 0.19773 0.31909 0.3282 0.35076 0.51019 0.52531 0.6481 0.6631 0.82224 0.83403 0.85635 0.9981 1.01281 1.17228 1.18313 1.20997 1.33645 1.35466 1.50858 1.52886 1.66335 1.68388 1.85487 1.87335 2.07325 2.20131 2.22845 2.34286 2.64445 2.82875 2.85019 2.99482 3.1684 3.31708 3.45268 3.46976 3.5981 3.77249 4.10075 4.34686 4.51213 4.64626 4.82241 4.84413 
46 0.02269 0.10682 0.16448 0.17446 0.20635 0.31787 0.32771 0.50808 0.52357 0.64667 0.66412 0.82159 0.83341 0.99657 1.01279 1.17076 1.18229 1.21156 1.33502 1.35539 1.50724 1.52981 1.66209 1.68628 1.85356 1.8751 2.07215 2.2002 2.23213 2.34153 2.64327 2.82759 2.85181 2.99368 3.16712 3.3158 3.45143 3.47251 3.59695 3.77144 4.09945 4.34574 4.5111 4.64596 4.82121 4.85689 
56 0.00792 0.03152 0.11298 0.17287 0.18123 0.19805 0.32629 0.33429 0.3473 0.51738 0.53013 0.55841 0.65535 0.66749 0.82822 0.84002 0.85394 1.0051 1.01674 1.17938 1.18895 1.20849 1.34344 1.35764 1.51534 1.53174 1.66994 1.68596 1.86162 1.87641 2.07956 2.09862 2.20781 2.22747 2.34989 2.65118 2.66919 2.83556 2.85386 3.00167 3.02528 3.17548 3.19078 3.32427 3.35377 3.45987 3.47341 3.60519 3.77953 4.10797 4.12634 4.35401 4.51918 4.65306 4.8296 4.8468 
60 0.01104 0.09746 0.16498 0.17284 0.18325 0.31591 0.32443 0.33299 0.36031 0.51147 0.52229 0.54212 0.64925 0.65917 0.81378 0.83135 0.84021 0.99896 1.0086 1.17329 1.1818 1.19637 1.22904 1.33745 1.34922 1.50919 1.5231 1.66364 1.67694 1.85543 1.86774 2.07313 2.08916 2.20121 2.2171 2.34395 2.36166 2.64508 2.65934 2.82934 2.84458 2.99554 3.01212 3.16952 3.1811 3.31822 3.33047 3.45376 3.46477 3.59904 3.77321 3.79128 4.10209 4.1146 4.34786 4.51295 4.53044 4.64622 4.82363 4.83763 
49 0.02016 0.10183 0.1622 0.17124 0.19175 0.31567 0.32449 0.34335 0.50681 0.52128 0.64463 0.65855 0.81734 0.82983 0.84724 0.99464 1.00832 1.16886 1.17936 1.20422 1.33301 1.34984 1.50507 1.52403 1.65979 1.67869 1.85138 1.8686 2.06961 2.19767 2.22203 2.33943 2.64092 2.82522 2.84545 2.9913 3.16496 3.18467 3.31373 3.44931 3.46524 3.5947 3.76907 4.0974 4.34345 4.50869 4.64264 4.81902 4.83893 
50 0.01622 0.10177 0.16284 0.17176 0.19126 0.31633 0.32499 0.34218 0.5075 0.52162 0.64524 0.65859 0.81728 0.83018 0.84607 0.99529 1.00848 1.16953 1.17985 1.20357 1.33367 1.34986 1.50568 1.52401 1.66039 1.67858 1.852 1.86864 2.07016 2.09472 2.19848 2.22284 2.34018 2.64167 2.82596 2.84604 2.99204 3.16569 3.18466 3.31447 3.45004 3.46559 3.59542 3.76978 4.09812 4.34417 4.50939 4.64331 4.81974 4.83909 
42 0.02457 0.11327 0.16644 0.17766 0.31911 0.32963 0.51012 0.52798 0.64829 0.67113 0.82445 0.83655 0.99832 1.01885 1.17245 1.18523 1.21967 1.3368 1.36129 1.50923 1.53709 1.66417 1.85529 1.88358 2.0742 2.20223 2.34315 2.64501 2.82933 2.86072 2.99547 3.16879 3.31746 3.45315 3.48284 3.5988 3.77338 4.10115 4.34764 4.51309 4.64869 4.82301 
37 0.09457 0.15572 0.16802 0.30868 0.3203 0.49976 0.51981 0.63813 0.66697 0.81521 0.82838 0.98832 1.03038 1.1624 1.17726 1.32666 1.35694 1.49932 1.65402 1.84508 1.88129 2.0643 2.19234 2.33302 2.63506 2.81937 2.98538 3.15862 3.30724 3.443 3.58865 3.76325 4.09091 4.33754 4.50309 4.63909 4.81286 
61 0.00961 0.09505 0.16374 0.17307 0.18162 0.2024 0.32199 0.32885 0.33842 0.51348 0.5239 0.54267 0.65123 0.66083 0.81314 0.83288 0.84155 1.0009 1.01024 1.17527 1.18358 1.1973 1.22569 1.33943 1.35075 1.51113 1.52456 1.66555 1.67833 1.85736 1.86918 2.07502 2.09058 2.20305 2.21836 2.34596 2.36267 2.64703 2.66064 2.83126 2.84544 2.99748 3.0132 3.17152 3.18249 3.32018 3.33149 3.45572 3.46629 3.60099 3.77512 3.79188 4.1041 4.11579 4.34979 4.38848 4.51496 4.53167 4.64814 4.82566 4.83922 
57 0.01145 0.09677 0.16223 0.17033 0.18434 0.31598 0.32344 0.33425 0.5075 0.51927 0.54203 0.64539 0.65635 0.81212 0.82812 0.83785 0.9952 1.00586 1.16951 1.17865 1.1957 1.33359 1.34655 1.50538 1.52054 1.65994 1.67462 1.85169 1.86529 2.06949 2.08682 2.19765 2.21507 2.34013 2.3612 2.6414 2.65765 2.82574 2.84298 2.99188 3.01152 3.16577 3.17957 3.31452 3.3307 3.4501 3.46256 3.5954 3.76968 4.09827 4.11358 4.3442 4.50934 4.53295 4.6431 4.81992 4.83593 
54 0.01468 0.10452 0.16764 0.17618 0.19303 0.32122 0.32933 0.34256 0.51251 0.52555 0.5556 0.65051 0.66309 0.82259 0.83511 0.84938 1.00035 1.01251 1.17461 1.18446 1.20537 1.3387 1.35355 1.51064 1.52768 1.66528 1.68201 1.85695 1.87241 2.07496 2.09538 2.20323 2.2246 2.34519 2.64655 2.66684 2.83095 2.85002 2.99705 3.02966 3.17082 3.18775 3.31962 3.45514 3.4694 3.60048 3.77484 4.10323 4.12504 4.34933 4.51452 4.64853 4.8249 4.84317 
54 0.01722 0.10243 0.16531 0.17373 0.18996 0.31886 0.3268 0.33925 0.51019 0.52291 0.55052 0.64817 0.66033 0.81944 0.83244 0.84545 0.99799 1.00974 1.17227 1.18194 1.20174 1.33636 1.35073 1.50826 1.52482 1.66288 1.67909 1.85456 1.86954 2.07252 2.09191 2.20077 2.22083 2.34285 2.64416 2.66275 2.82855 2.84711 2.99466 3.02067 3.16847 3.18433 3.31726 3.45277 3.46636 3.5981 3.77242 4.1009 4.11947 4.34693 4.5121 4.64587 4.82252 4.83982 
49 0.0126 0.1007 0.16143 0.17053 0.19148 0.31492 0.32381 0.34341 0.50606 0.5207 0.6439 0.65808 0.81694 0.82924 0.84749 0.9939 1.00781 1.16811 1.1787 1.20406 1.33227 1.34942 1.50434 1.5236 1.65908 1.67834 1.85065 1.86816 2.06892 2.19698 2.22196 2.33869 2.6402 2.82451 2.84503 2.99058 3.16422 3.18506 3.313 3.44858 3.46496 3.59398 3.76836 4.09665 4.34273 4.50798 4.64204 4.81829 4.83883 
51 0.00722 0.10139 0.16482 0.17364 0.19217 0.31846 0.32699 0.34299 0.50966 0.52352 0.64711 0.65975 0.81885 0.83208 0.84701 0.99742 1.01027 1.17166 1.18185 1.20465 1.3358 1.35155 1.50779 1.5257 1.66248 1.6802 1.85411 1.87038 2.07222 2.09499 2.20053 2.22399 2.34232 2.64377 2.67189 2.8282 2.84831 2.99428 3.16791 3.18679 3.3167 3.45225 3.46766 3.59762 3.772 4.10032 4.34637 4.51159 4.64555 4.82194 4.84108 
59 0.01386 0.09846 0.16553 0.17335 0.18412 0.31934 0.32638 0.3359 0.51151 0.52204 0.5411 0.64933 0.65914 0.8092 0.8308 0.83966 0.99907 1.00866 1.17345 1.18195 1.19631 1.22697 1.33765 1.34933 1.50936 1.52317 1.66383 1.67705 1.85562 1.86784 2.07332 2.08928 2.20137 2.21716 2.3442 2.36174 2.64531 2.6595 2.82958 2.84474 2.99578 3.01226 3.16978 3.18135 3.31847 3.33067 3.45402 3.46503 3.5993 3.77346 3.79141 4.10236 4.11489 4.34812 4.51322 4.53068 4.64644 4.82389 4.83789 
41 0.02396 0.11951 0.17246 0.18409 0.32519 0.33607 0.51614 0.53467 0.65435 0.67904 0.83125 0.84353 1.00439 1.02698 1.1785 1.19179 1.22995 1.34287 1.36918 1.51539 1.54717 1.67035 1.86139 1.89281 2.08047 2.20852 2.34921 2.65116 2.83547 3.00143 3.17475 3.3234 3.45911 3.49298 3.6048 3.77939 4.10711 4.35364 4.51912 4.65485 4.829 
54 0.0195 0.10621 0.16931 0.17775 0.19402 0.32288 0.33083 0.34333 0.51421 0.52697 0.5548 0.65219 0.66439 0.82355 0.8365 0.84966 1.00201 1.0138 1.17629 1.18598 1.2059 1.34038 1.35479 1.51228 1.52888 1.66691 1.68317 1.85859 1.87362 2.07655 2.09602 2.20481 2.225 2.34688 2.64819 2.66694 2.83258 2.85119 2.99868 3.02541 3.17249 3.18844 3.32128 3.4568 3.47047 3.60212 3.77645 4.10492 4.12374 4.35095 4.51613 4.64993 4.82655 4.84396 
54 0.01939 0.10508 0.16756 0.17606 0.19276 0.32108 0.32913 0.34206 0.51238 0.5253 0.55427 0.65038 0.66281 0.82219 0.83487 0.84873 1.00021 1.01222 1.17448 1.18426 1.20475 1.33857 1.35325 1.5105 1.52737 1.66513 1.68167 1.8568 1.87209 2.07479 2.0948 2.20306 2.22396 2.34506 2.6464 2.666 2.8308 2.84969 2.9969 3.02721 3.17068 3.18717 3.31948 3.455 3.46902 3.60034 3.77467 4.1031 4.12342 4.34917 4.51436 4.64828 4.82475 4.84266 
47 0.00744 0.10411 0.16531 0.17478 0.19929 0.31884 0.32817 0.35584 0.50992 0.52556 0.64788 0.66389 0.82337 0.83471 0.99766 1.01252 1.17188 1.18289 1.21008 1.33608 1.35467 1.50822 1.52887 1.66301 1.68403 1.85454 1.87351 2.07295 2.201 2.22898 2.34255 2.64416 2.82847 2.85045 2.99454 3.1681 3.31678 3.45239 3.47037 3.59783 3.77224 4.10046 4.34661 4.5119 4.64617 4.82214 4.84547 
55 0.01352 0.10104 0.16485 0.17322 0.18905 0.31847 0.32633 0.33845 0.50982 0.5224 0.54927 0.64779 0.65976 0.81858 0.83188 0.84425 0.99761 1.0092 1.17189 1.18148 1.20082 1.33598 1.35013 1.50787 1.52423 1.66248 1.67847 1.85417 1.86894 2.0721 2.09109 2.20034 2.21989 2.34248 2.38311 2.64389 2.66289 2.82828 2.84696 2.99439 3.02358 3.16816 3.18411 3.31697 3.45247 3.4661 3.59779 3.77213 4.10058 4.11929 4.34662 4.5118 4.64566 4.82221 4.83956 
47 0.00958 0.10684 0.16835 0.17783 0.20245 0.3219 0.33125 0.35938 0.51297 0.52865 0.65093 0.66703 0.82655 0.83787 1.00073 1.0157 1.17493 1.18596 1.21327 1.33914 1.35785 1.51128 1.53203 1.66607 1.68723 1.85759 1.87665 2.07602 2.20407 2.23229 2.3456 2.64722 2.83153 2.85361 2.99761 3.17116 3.31983 3.45545 3.47358 3.60089 3.7753 4.10351 4.34967 4.51496 4.64927 4.82519 4.84874 
60 0.01667 0.09724 0.16397 0.17176 0.18214 0.30776 0.32197 0.32998 0.34619 0.51031 0.52101 0.5405 0.64808 0.6579 0.81201 0.83007 0.83886 0.99779 1.00734 1.17212 1.18057 1.19488 1.226 1.33628 1.34791 1.50801 1.52177 1.66245 1.67559 1.85424 1.86639 2.07193 2.08782 2.2 2.21571 2.34279 2.36018 2.6439 2.65795 2.82815 2.84309 2.99436 3.01066 3.16836 3.17975 3.31705 3.32901 3.45259 3.46346 3.59786 3.77202 3.78964 4.10093 4.11318 4.34667 4.51176 4.52883 4.64495 4.82245 4.83624 
58 0.01664 0.09749 0.16253 0.17058 0.18438 0.31621 0.3236 0.33423 0.50777 0.5194 0.54164 0.64565 0.65645 0.81171 0.82823 0.8378 0.99545 1.00596 1.16977 1.17883 1.19553 1.33384 1.3466 1.50563 1.52059 1.66017 1.67463 1.85193 1.86533 2.06972 2.08684 2.19786 2.21501 2.3404 2.3608 2.64164 2.65757 2.82597 2.84295 2.99212 3.0112 3.16603 3.1795 3.31477 3.33015 3.45035 3.46259 3.59565 3.76991 3.79655 4.09859 4.11397 4.34453 4.50967 4.53433 4.64353 4.82025 4.8363 
54 0.01122 0.10065 0.16454 0.17298 0.18918 0.31818 0.32615 0.33872 0.5095 0.52228 0.55023 0.64749 0.65972 0.81892 0.83183 0.8451 0.99731 1.00913 1.17159 1.18129 1.20128 1.33568 1.35013 1.50759 1.52424 1.66221 1.67851 1.85389 1.86896 2.07186 2.09142 2.20011 2.22039 2.34217 2.64349 2.66235 2.82788 2.84653 2.99399 3.02165 3.16779 3.18382 3.31658 3.4521 3.46582 3.59743 3.77175 4.10021 4.11915 4.34626 4.51144 4.64525 4.82185 4.83933 
46 0.00873 0.10804 0.16948 0.17935 0.20841 0.32303 0.33279 0.37307 0.51407 0.53073 0.65212 0.67096 0.82924 0.84057 1.00194 1.01873 1.17609 1.18768 1.2177 1.34033 1.36119 1.51258 1.5357 1.66742 1.69282 1.85885 1.8811 2.07751 2.20556 2.23893 2.34677 2.64854 2.83285 2.85744 2.99894 3.17234 3.32104 3.45666 3.47801 3.60218 3.77668 4.10467 4.35098 4.51633 4.6513 4.82644 
54 0.01649 0.10141 0.16387 0.17234 0.18889 0.31739 0.3254 0.33816 0.5087 0.52156 0.55004 0.64669 0.65902 0.81832 0.83111 0.84469 0.99652 1.00845 1.17079 1.18054 1.2008 1.33488 1.34945 1.5068 1.52356 1.66143 1.67786 1.8531 1.86828 2.07108 2.09087 2.19935 2.21995 2.34138 2.64271 2.66196 2.8271 2.84587 2.9932 3.02251 3.16699 3.18325 3.31579 3.45131 3.46518 3.59664 3.77098 4.09942 4.1191 4.34548 4.51066 4.64453 4.82106 4.83877 
47 0.02143 0.10646 0.16578 0.17526 0.20006 0.31922 0.32854 0.35611 0.51029 0.5259 0.64825 0.66422 0.82369 0.83504 0.99796 1.01265 1.17225 1.18325 1.21039 1.33646 1.35504 1.5086 1.52923 1.66338 1.68436 1.85491 1.87384 2.07332 2.20137 2.22927 2.34292 2.64453 2.82885 2.85081 2.99492 3.16848 3.31715 3.45276 3.47069 3.59821 3.77261 4.10083 4.34698 4.51227 4.64654 4.82251 4.84575 
54 0.00855 0.09976 0.16305 0.17164 0.18876 0.31665 0.32484 0.33847 0.50792 0.52111 0.553 0.64594 0.65873 0.81836 0.83068 0.8455 0.99578 1.00813 1.17003 1.17996 1.2014 1.33413 1.34922 1.50609 1.52336 1.66074 1.67772 1.85239 1.86806 2.07043 2.0914 2.19872 2.22074 2.34061 2.642 2.66346 2.82641 2.84573 2.9925 3.03478 3.16625 3.18379 3.31506 3.45058 3.4652 3.59593 3.7703 4.09865 4.12517 4.34478 4.50998 4.64411 4.82034 4.83909 
48 0.01852 0.10609 0.16622 0.17551 0.19835 0.31969 0.32881 0.35148 0.51079 0.52593 0.6487 0.66372 0.82292 0.83467 0.8573 0.9987 1.01342 1.17289 1.18375 1.21064 1.33706 1.35532 1.50919 1.52951 1.66395 1.6845 1.85548 1.87399 2.07386 2.20192 2.22915 2.34346 2.64505 2.82936 2.85084 2.99543 3.169 3.31768 3.45328 3.47038 3.5987 3.77309 4.10135 4.34746 4.51273 4.64688 4.82301 4.84477 
55 0.01038 0.10132 0.16705 0.17545 0.19114 0.32086 0.32876 0.34103 0.5122 0.52485 0.55206 0.65017 0.66222 0.82121 0.83436 0.84705 0.99999 1.01165 1.17427 1.1839 1.20345 1.33836 1.3526 1.51026 1.52671 1.66487 1.68096 1.85656 1.87143 2.0745 2.09366 2.20275 2.22253 2.34486 2.64616 2.66446 2.83054 2.84897 2.99665 3.02115 3.17047 3.18609 3.31926 3.3551 3.45486 3.46865 3.60019 3.77454 4.10296 4.12233 4.34902 4.5142 4.64813 4.8246 4.84217 
50 0.01941 0.10756 0.16897 0.17786 0.1971 0.32248 0.3311 0.34791 0.51366 0.5277 0.65136 0.66456 0.82324 0.83625 0.85181 1.00144 1.01452 1.17568 1.18596 1.2094 1.33982 1.35587 1.51183 1.53003 1.66652 1.68455 1.85815 1.87468 2.07629 2.10018 2.20461 2.22869 2.34634 2.64781 2.8321 2.85204 2.99818 3.17185 3.19047 3.32062 3.45619 3.47155 3.60156 3.77592 4.10428 4.35031 4.51553 4.6494 4.82588 4.84495 
56 0.01093 0.10032 0.1702 0.17845 0.19253 0.32447 0.33212 0.34347 0.5159 0.52807 0.55277 0.65383 0.66526 0.8226 0.83717 0.84776 1.00364 1.01473 1.17794 1.1873 1.20539 1.34202 1.35554 1.51386 1.5296 1.66844 1.68374 1.86017 1.87433 2.07803 2.09606 2.20623 2.22452 2.34854 2.37244 2.64988 2.66722 2.83424 2.85219 3.00037 3.02217 3.1742 3.18898 3.32298 3.3435 3.45856 3.47168 3.60388 3.7782 4.10668 4.12369 4.35269 4.51785 4.65158 4.82829 4.84487 
37 0.01092 0.11874 0.16778 0.18137 0.32038 0.33261 0.51128 0.53241 0.64967 0.68335 0.82756 0.84154 0.99977 1.17357 1.18855 1.33783 1.36862 1.5105 1.66521 1.85626 1.89354 2.0755 2.20354 2.3442 2.64625 2.83057 2.99659 3.1698 3.31842 3.45418 3.59984 3.77446 4.10209 4.34874 4.51429 4.6504 4.82405 
49 0.01123 0.10619 0.16834 0.17739 0.19778 0.3219 0.33074 0.34979 0.51304 0.52756 0.65087 0.66486 0.82367 0.8361 0.85371 1.00087 1.0146 1.17509 1.18561 1.21059 1.33924 1.35614 1.5113 1.53033 1.66603 1.68502 1.85761 1.87489 2.07585 2.20391 2.22841 2.34566 2.64716 2.83146 2.85176 2.99753 3.17119 3.19113 3.31996 3.45554 3.47157 3.60094 3.77531 4.10363 4.34969 4.51493 4.6489 4.82525 4.84529 
62 0.01444 0.10076 0.16816 0.17619 0.18545 0.21096 0.32405 0.33088 0.34038 0.51555 0.52588 0.54444 0.65329 0.66282 0.81454 0.83483 0.84348 0.87988 1.00315 1.01254 1.17749 1.18582 1.19981 1.22975 1.34161 1.35303 1.51332 1.52686 1.66775 1.68063 1.85954 1.87145 2.07721 2.09286 2.20526 2.22069 2.34808 2.36496 2.64916 2.66283 2.8334 2.84773 2.99961 3.01543 3.17362 3.1846 3.32231 3.33371 3.45783 3.46841 3.6031 3.77724 3.79411 4.1062 4.1179 4.3519 4.39328 4.51707 4.53385 4.6503 4.82777 4.84135 
52 0.01097 0.09077 0.17067 0.17977 0.19337 0.3274 0.33584 0.35108 0.51862 0.5323 0.58679 0.65673 0.67028 0.83036 0.84202 0.85932 1.00654 1.01955 1.18077 1.19096 1.21425 1.34488 1.36078 1.51689 1.53495 1.67158 1.68946 1.86319 1.87955 2.08132 2.10474 2.20964 2.23345 2.35135 2.6528 2.68566 2.83723 2.85739 3.00332 3.17692 3.1958 3.32572 3.46126 3.47661 3.60663 3.78101 4.10932 4.35537 4.52059 4.6546 4.83094 4.84998 
41 0.02287 0.11939 0.1743 0.18556 0.32706 0.33766 0.51806 0.53609 0.65623 0.67951 0.83263 0.84476 1.00626 1.02724 1.18039 1.19329 1.22849 1.34475 1.36967 1.5172 1.54581 1.67215 1.86325 1.89229 2.0822 2.21023 2.35109 2.65298 2.8373 3.00323 3.17664 3.32528 3.46098 3.4886 3.60662 3.78116 4.10901 4.35545 4.5209 4.65627 4.83085 
56 0.01638 0.10216 0.16674 0.17497 0.18989 0.32041 0.32806 0.33941 0.51184 0.52401 0.54871 0.64977 0.6612 0.8185 0.8331 0.84368 0.99958 1.01067 1.17388 1.18324 1.20133 1.33796 1.35148 1.5098 1.52554 1.66438 1.67969 1.85611 1.87027 2.07397 2.092 2.20217 2.22046 2.34449 2.36847 2.64582 2.66316 2.83019 2.84815 2.99631 3.01811 3.17015 3.18495 3.31892 3.33941 3.45451 3.46765 3.59982 3.77414 4.10263 4.11972 4.34864 4.51379 4.64753 4.82424 4.84084 
58 0.01462 0.10027 0.16635 0.17436 0.18762 0.32017 0.3275 0.33799 0.51177 0.52326 0.54505 0.64964 0.66029 0.81508 0.83209 0.84152 0.99944 1.00982 1.17376 1.18275 1.19914 1.33783 1.3504 1.5096 1.52437 1.66413 1.67838 1.8559 1.86911 2.07367 2.09058 2.2018 2.21871 2.34439 2.36421 2.64562 2.66126 2.82994 2.84668 2.99609 3.01467 3.17002 3.18317 3.31875 3.3335 3.45433 3.46638 3.59962 3.77387 3.79729 4.10258 4.11742 4.3485 4.51363 4.53584 4.64738 4.82422 4.83991 
51 0.00846 0.10247 0.16668 0.17546 0.19365 0.32037 0.32885 0.34443 0.51157 0.52532 0.62407 0.65099 0.66827 0.82352 0.83509 0.85294 0.9995 1.01262 1.17373 1.18396 1.20755 1.33784 1.35388 1.50986 1.52806 1.66454 1.68255 1.85615 1.87262 2.07431 2.09836 2.20263 2.22675 2.3443 2.64577 2.83006 2.84989 2.99614 3.1698 3.18794 3.31858 3.45413 3.46918 3.5995 3.77386 4.10222 4.34824 4.51345 4.6473 4.82382 4.84251 
51 0.0193 0.10493 0.16636 0.17517 0.19387 0.31986 0.32836 0.34414 0.51106 0.52487 0.64816 0.66031 0.82013 0.83343 0.84818 0.99881 1.01159 1.17306 1.18322 1.20585 1.3372 1.35287 1.50918 1.527 1.66386 1.68148 1.8555 1.8717 2.0736 2.09609 2.2019 2.22517 2.34372 2.64516 2.67198 2.82959 2.84961 2.99567 3.1693 3.18788 3.31809 3.45364 3.46891 3.59901 3.77338 4.10172 4.34776 4.51297 4.6469 4.82333 4.8423 
45 0.00912 0.10837 0.16836 0.17848 0.21284 0.32185 0.33186 0.51263 0.52929 0.65069 0.66935 0.8265 0.83818 1.00059 1.01761 1.17476 1.18653 1.21681 1.33903 1.36025 1.5113 1.53485 1.66616 1.69251 1.85759 1.88077 2.07628 2.20433 2.23877 2.34554 2.64733 2.83164 2.85713 2.99775 3.17112 3.31982 3.45546 3.47842 3.60101 3.77553 4.10345 4.34981 4.51519 4.65032 4.82525 
38 0.01176 0.11889 0.17079 0.18378 0.32351 0.33542 0.51441 0.53492 0.65276 0.68368 0.83051 0.84398 1.00285 1.17667 1.19116 1.34092 1.3694 1.51351 1.5514 1.66853 1.85954 1.8985 2.07882 2.20687 2.34742 2.64948 2.83378 2.9998 3.17299 3.32163 3.45738 3.60302 3.77764 4.10528 4.3519 4.51744 4.65352 4.82722 
52 0.00695 0.0315 0.11512 0.17331 0.18212 0.20191 0.32671 0.33533 0.35297 0.5177 0.53169 0.65548 0.66871 0.82881 0.84068 0.85716 1.00541 1.01829 1.17964 1.18978 1.21269 1.34375 1.35948 1.51575 1.53365 1.67043 1.68812 1.86205 1.87828 2.08017 2.10299 2.20848 2.23195 2.35022 2.65167 2.67891 2.83609 2.85608 3.00217 3.17579 3.19415 3.32459 3.46013 3.47525 3.60549 3.77987 4.1082 4.35424 4.51944 4.65339 4.82981 4.84856 
50 0.01691 0.10687 0.16837 0.1773 0.19682 0.32189 0.33056 0.34789 0.51306 0.52722 0.65081 0.66423 0.82291 0.83577 0.8518 1.00085 1.01408 1.17508 1.18542 1.20924 1.33923 1.35548 1.51125 1.52964 1.66595 1.6842 1.85756 1.87425 2.07573 2.10058 2.20405 2.22855 2.34574 2.64723 2.83153 2.85168 2.99761 3.17125 3.1904 3.32003 3.4556 3.47123 3.60098 3.77535 4.10368 4.34973 4.51496 4.6489 4.8253 4.84476 
41 0.02214 0.11467 0.16796 0.17934 0.32067 0.33134 0.51165 0.5298 0.64983 0.67343 0.82639 0.83854 0.99986 1.02117 1.17399 1.18698 1.22281 1.33835 1.36358 1.51082 1.54003 1.66576 1.85685 1.88634 2.07583 2.20387 2.34469 2.64659 2.83091 2.99685 3.17023 3.31888 3.45458 3.48308 3.60023 3.77478 4.1026 4.34907 4.51453 4.64997 4.82446 
45 0.02058 0.113 0.17071 0.18099 0.21857 0.32411 0.33425 0.51489 0.53184 0.65295 0.67252 0.82929 0.84094 1.00287 1.02053 1.17702 1.18895 1.21991 1.3413 1.36311 1.5136 1.53784 1.66848 1.69715 1.85989 1.88457 2.07865 2.20669 2.24336 2.34781 2.64964 2.83395 2.86078 3.00007 3.1734 3.3221 3.45774 3.48238 3.60331 3.77786 4.10572 4.35212 4.51752 4.65284 4.82754 
49 0.00948 0.10286 0.16444 0.17351 0.19413 0.31797 0.32683 0.34611 0.50911 0.52368 0.64695 0.66103 0.81985 0.83223 0.85013 0.99695 1.01077 1.17117 1.18172 1.20689 1.33532 1.35234 1.50739 1.52654 1.66212 1.68124 1.8537 1.8711 2.07195 2.20001 2.22474 2.34174 2.64324 2.82755 2.84795 2.99362 3.16727 3.18763 3.31604 3.45162 3.46781 3.59702 3.7714 4.0997 4.34578 4.51102 4.64503 4.82134 4.84163 
57 0.00674 0.09519 0.16165 0.16976 0.18363 0.31553 0.323 0.33384 0.50704 0.51883 0.54167 0.64494 0.65593 0.81175 0.82768 0.83744 0.99474 1.00542 1.16905 1.1782 1.1953 1.33313 1.34612 1.50493 1.52013 1.65949 1.67422 1.85124 1.86488 2.06905 2.08643 2.1972 2.21466 2.33967 2.36086 2.64095 2.65727 2.82529 2.84258 2.99143 3.0112 3.16532 3.1792 3.31407 3.33044 3.44965 3.46215 3.59495 3.76923 4.09781 4.11322 4.34374 4.50888 4.53291 4.64267 4.81946 4.83552 
52 0.01136 0.10432 0.17043 0.17911 0.19638 0.32429 0.33262 0.34712 0.51552 0.52899 0.57471 0.65359 0.66681 0.82669 0.83861 0.85467 1.00342 1.01615 1.17766 1.18774 1.21026 1.34176 1.35731 1.51375 1.53147 1.66842 1.6859 1.86004 1.8761 2.07814 2.10033 2.20645 2.22953 2.34823 2.64966 2.67473 2.83408 2.85387 3.00016 3.17379 3.19157 3.32259 3.45813 3.47296 3.60349 3.77785 4.10621 4.35222 4.51743 4.6513 4.82781 4.84622 
47 0.01614 0.11165 0.17195 0.18157 0.20759 0.32545 0.33494 0.36567 0.51651 0.53252 0.6545 0.67138 0.83083 0.8421 1.00431 1.01984 1.17849 1.1897 1.21794 1.34271 1.36215 1.51489 1.5364 1.66969 1.69193 1.86119 1.88113 2.07968 2.20773 2.23754 2.34916 2.65083 2.83514 2.85796 3.00122 3.17472 3.32341 3.45902 3.47809 3.60449 3.77893 4.10707 4.35327 4.51859 4.65312 4.82878 4.85455 
55 0.01694 0.10315 0.16676 0.17511 0.19085 0.32036 0.32819 0.34019 0.51172 0.52424 0.55084 0.64968 0.66156 0.82025 0.8337 0.84582 0.9995 1.01101 1.17379 1.18335 1.20252 1.33787 1.35193 1.50975 1.52602 1.66436 1.68024 1.85606 1.87075 2.07398 2.09282 2.20222 2.22158 2.34438 2.38092 2.64578 2.6645 2.83016 2.84874 2.99627 3.0235 3.17006 3.18585 3.31886 3.45436 3.46787 3.59968 3.77401 4.10247 4.12068 4.34851 4.51368 4.64748 4.8241 4.84127 
51 0.00923 0.10367 0.16804 0.17688 0.19546 0.32175 0.33032 0.3467 0.51293 0.52687 0.65055 0.66351 0.82233 0.83544 0.85067 1.0007 1.01365 1.17495 1.18518 1.20829 1.33909 1.35499 1.51108 1.52912 1.66577 1.68362 1.8574 1.87378 2.07553 2.09878 2.20384 2.22758 2.3456 2.64706 2.68254 2.8315 2.85176 2.99758 3.17119 3.19052 3.31998 3.45554 3.47117 3.60091 3.7753 4.1036 4.34966 4.51489 4.6489 4.82522 4.84462 
51 0.00858 0.10155 0.16898 0.17781 0.19583 0.32294 0.33149 0.34768 0.51413 0.52803 0.65169 0.66452 0.82344 0.8366 0.85169 1.0019 1.01481 1.17614 1.18635 1.2093 1.34028 1.3561 1.51227 1.53024 1.66696 1.68474 1.85859 1.87492 2.07671 2.09969 2.20502 2.22862 2.3468 2.64825 2.67824 2.83268 2.85286 2.99877 3.17238 3.19143 3.32118 3.45673 3.47225 3.6021 3.77648 4.1048 4.35085 4.51607 4.65006 4.82642 4.8457 
54 0.01927 0.10333 0.16567 0.17415 0.19075 0.31919 0.32721 0.34002 0.51049 0.52336 0.55193 0.64849 0.66086 0.82016 0.83292 0.84656 0.99831 1.01025 1.17258 1.18233 1.20263 1.33668 1.35128 1.50859 1.52538 1.66322 1.67966 1.8549 1.87011 2.07288 2.09272 2.20114 2.2218 2.34317 2.6445 2.66382 2.82889 2.84768 2.995 3.02458 3.16879 3.18513 3.31758 3.4531 3.467 3.59843 3.77277 4.10121 4.121 4.34727 4.51245 4.64633 4.82285 4.8406 
48 0.0197 0.10949 0.16939 0.17883 0.20319 0.32285 0.33213 0.35876 0.51394 0.52947 0.65188 0.66765 0.82707 0.83847 0.87553 1.00189 1.0173 1.17606 1.18714 1.21523 1.34024 1.35942 1.51241 1.53364 1.6672 1.68902 1.85869 1.87818 2.07716 2.20523 2.23458 2.34664 2.64828 2.83259 2.85493 2.99867 3.17218 3.32087 3.45647 3.47474 3.60192 3.77635 4.10452 4.35069 4.51599 4.6504 4.82621 4.85007 
54 0.00895 0.10026 0.1661 0.17453 0.19038 0.31992 0.32787 0.34035 0.51125 0.52399 0.55171 0.64923 0.66141 0.82057 0.83353 0.84663 0.99906 1.01084 1.17333 1.18301 1.20287 1.33742 1.35181 1.50933 1.52592 1.66395 1.68019 1.85563 1.87064 2.07359 2.09303 2.20185 2.222 2.34392 2.64523 2.66391 2.82962 2.84821 2.99573 3.02227 3.16954 3.18547 3.31832 3.45384 3.46748 3.59917 3.77349 4.10196 4.12063 4.348 4.51318 4.64696 4.82359 4.84096 
47 0.00954 0.10592 0.17245 0.18215 0.20824 0.32629 0.33593 0.37021 0.51734 0.53372 0.65537 0.67331 0.83223 0.84351 1.00518 1.0214 1.17934 1.19077 1.22004 1.34357 1.3638 1.51579 1.53821 1.67062 1.6945 1.86208 1.88323 2.08067 2.20872 2.24039 2.35002 2.65175 2.83606 2.85984 3.00215 3.17559 3.32428 3.4599 3.4802 3.6054 3.77987 4.10792 4.35418 4.51952 4.65431 4.82967 4.85921 
58 0.0159 0.09862 0.16429 0.17229 0.18559 0.31804 0.32536 0.33581 0.50965 0.5211 0.54279 0.64752 0.65814 0.81279 0.82994 0.83934 0.99731 1.00765 1.17164 1.18061 1.19692 1.33571 1.34824 1.50747 1.52218 1.66201 1.67621 1.85378 1.86695 2.07154 2.08841 2.19966 2.21651 2.34227 2.36195 2.64349 2.65905 2.82781 2.84448 2.99397 3.01244 3.1679 3.18098 3.31663 3.33125 3.45221 3.46421 3.5975 3.77174 3.79467 4.10047 4.11522 4.34637 4.5115 4.5333 4.64523 4.8221 4.83771 
45 0.01979 0.11171 0.17004 0.1801 0.21359 0.32346 0.33339 0.51423 0.5307 0.65228 0.67036 0.82766 0.83938 1.00218 1.01883 1.17635 1.18801 1.21782 1.34062 1.36144 1.51287 1.53597 1.66772 1.69298 1.85918 1.8816 2.07782 2.20586 2.23901 2.34713 2.6489 2.83321 2.85806 2.99931 3.17272 3.32141 3.45704 3.47904 3.60257 3.77708 4.10505 4.35137 4.51674 4.65175 4.82683 
48 0.0167 0.10669 0.1667 0.17611 0.20022 0.32017 0.32943 0.35547 0.51126 0.52673 0.6492 0.66487 0.82425 0.83568 0.86935 0.99921 1.01453 1.17337 1.18442 1.21232 1.33755 1.35658 1.50972 1.53081 1.66451 1.68614 1.856 1.87533 2.07446 2.20252 2.23156 2.34395 2.64559 2.8299 2.85212 2.99597 3.16949 3.31818 3.45379 3.47191 3.59923 3.77365 4.10184 4.348 4.51329 4.64767 4.82352 4.84701 
63 0.01185 0.07711 0.13813 0.17278 0.18003 0.19312 0.32428 0.33091 0.33978 0.51605 0.52568 0.5427 0.65375 0.66281 0.81036 0.83469 0.84321 0.8629 1.00361 1.01254 1.17794 1.18594 1.1985 1.22405 1.34206 1.35275 1.51372 1.5265 1.66808 1.68013 1.85991 1.87105 2.07752 2.09234 2.20548 2.21992 2.34859 2.36394 2.64957 2.66226 2.83375 2.84618 3.0 3.01455 3.17411 3.18418 3.32272 3.33279 3.45825 3.46812 3.60352 3.62355 3.77768 3.79321 4.10675 4.11744 4.35234 4.37476 4.5175 4.53287 4.65042 4.82824 4.84089 
58 0.01809 0.10063 0.16649 0.17445 0.18737 0.32027 0.32753 0.33785 0.51192 0.52324 0.54453 0.64979 0.66029 0.81449 0.83209 0.84138 0.99958 1.00981 1.1739 1.1828 1.19881 1.33798 1.35035 1.50973 1.52427 1.66425 1.67826 1.85603 1.86902 2.07378 2.09047 2.20189 2.21854 2.34455 2.36381 2.64575 2.66107 2.83006 2.84651 2.99622 3.01428 3.17017 3.18298 3.31889 3.33302 3.45446 3.46628 3.59975 3.77398 3.79553 4.10274 4.11705 4.34862 4.51374 4.5344 4.64737 4.82435 4.83966 
54 0.00898 0.10117 0.16562 0.1742 0.19111 0.31932 0.32749 0.34104 0.51059 0.52376 0.55537 0.64861 0.66137 0.82097 0.83332 0.84805 0.99845 1.01078 1.1727 1.18262 1.20399 1.3368 1.35186 1.50875 1.52598 1.6634 1.68034 1.85505 1.87068 2.07309 2.09397 2.20138 2.22332 2.34328 2.64466 2.66592 2.82907 2.84835 2.99516 3.0355 3.16891 3.18632 3.31772 3.45324 3.4678 3.59859 3.77296 4.10132 4.12659 4.34744 4.51264 4.64676 4.823 4.84166 
49 0.01465 0.10445 0.16527 0.1744 0.19562 0.31876 0.32769 0.34772 0.50989 0.52461 0.64775 0.66207 0.82099 0.83318 0.85196 0.99775 1.0118 1.17195 1.18258 1.20819 1.33611 1.35344 1.5082 1.52764 1.66293 1.68239 1.8545 1.87217 2.07278 2.20085 2.22616 2.34253 2.64405 2.82836 2.84903 2.99443 3.16806 3.18964 3.31684 3.45242 3.46902 3.59783 3.77222 4.10049 4.34659 4.51184 4.64596 4.82214 4.84309 
49 0.01038 0.10608 0.16876 0.17779 0.19797 0.32236 0.33118 0.35006 0.5135 0.52798 0.65132 0.66525 0.82407 0.83653 0.85398 1.00133 1.01501 1.17555 1.18606 1.21095 1.3397 1.35654 1.51175 1.53071 1.66648 1.68538 1.85807 1.87529 2.0763 2.20436 2.22874 2.34612 2.64761 2.83191 2.85215 2.99798 3.17165 3.19139 3.32042 3.456 3.47195 3.60139 3.77576 4.10409 4.35014 4.51538 4.64933 4.82571 4.84564 
50 0.01882 0.10589 0.16681 0.17582 0.19602 0.32031 0.3291 0.34761 0.51146 0.52586 0.64927 0.66308 0.82183 0.8344 0.85146 0.99928 1.01285 1.1735 1.18396 1.20858 1.33765 1.35434 1.5097 1.52852 1.66442 1.68317 1.85601 1.8731 2.07423 2.1041 2.20256 2.22808 2.34416 2.64569 2.82999 2.85057 2.99606 3.16967 3.19044 3.31847 3.45403 3.47031 3.59943 3.77382 4.1021 4.34818 4.51342 4.64754 4.82374 4.84414 
52 0.00702 0.09704 0.16799 0.17667 0.19325 0.32226 0.33059 0.34505 0.5135 0.52696 0.57242 0.65156 0.66475 0.82462 0.83657 0.85257 1.00139 1.0141 1.17563 1.1857 1.20816 1.33974 1.35528 1.51172 1.52941 1.66639 1.68385 1.85802 1.87407 2.07611 2.09823 2.20442 2.22745 2.34621 2.64763 2.67247 2.83205 2.85181 2.99814 3.17177 3.18953 3.32057 3.4561 3.47089 3.60146 3.77582 4.10419 4.3502 4.5154 4.64926 4.82578 4.84414 
52 0.01048 0.10136 0.16384 0.17251 0.19023 0.31739 0.3257 0.34006 0.50863 0.52206 0.56586 0.64669 0.65985 0.81968 0.83167 0.84754 0.99652 1.0092 1.17076 1.18082 1.20319 1.33487 1.35037 1.50685 1.52451 1.66151 1.67892 1.85315 1.86917 2.07123 2.09322 2.19954 2.22247 2.34134 2.64276 2.66722 2.82718 2.84691 2.99326 3.1669 3.18456 3.3157 3.45123 3.46596 3.59659 3.77095 4.09932 4.34532 4.51052 4.64436 4.82091 4.8392 
50 0.01726 0.10555 0.16682 0.17576 0.19539 0.32032 0.32901 0.3465 0.51148 0.52566 0.64924 0.66269 0.8214 0.83422 0.85035 0.99928 1.01255 1.17351 1.18386 1.20777 1.33766 1.35396 1.50968 1.52812 1.66439 1.6827 1.856 1.87274 2.07417 2.09936 2.20249 2.22709 2.34417 2.64566 2.82996 2.85015 2.99604 3.16968 3.189 3.31846 3.45403 3.46973 3.59941 3.77378 4.10211 4.34816 4.51339 4.64735 4.82373 4.84328 
49 0.00751 0.10213 0.16371 0.17288 0.19437 0.31725 0.32624 0.34693 0.50837 0.52321 0.64625 0.66077 0.81976 0.83183 0.85149 0.99625 1.0105 1.17045 1.18115 1.20716 1.33461 1.35221 1.50671 1.5264 1.66145 1.68123 1.853 1.8709 2.07132 2.19938 2.22522 2.34102 2.64257 2.82687 2.84777 2.99294 3.16656 3.18975 3.31534 3.45092 3.46789 3.59633 3.77074 4.09898 4.3451 4.51036 4.64456 4.82064 4.84214 
47 0.0123 0.10449 0.16384 0.17357 0.2009 0.31729 0.32688 0.35984 0.50834 0.5246 0.64636 0.66395 0.8231 0.83436 0.99617 1.01216 1.17034 1.1817 1.21065 1.33456 1.35454 1.50677 1.5289 1.66159 1.68492 1.85306 1.87379 2.07162 2.19967 2.23072 2.34102 2.64272 2.82703 2.85049 2.99312 3.16658 3.31527 3.45089 3.4708 3.59637 3.77084 4.09892 4.34516 4.51049 4.64519 4.82065 4.84879 
59 0.0084 0.09296 0.16523 0.17392 0.18387 0.21978 0.32247 0.32984 0.34061 0.51369 0.52529 0.54753 0.65154 0.66222 0.81993 0.83453 0.84415 1.00126 1.01158 1.17558 1.1845 1.20079 1.33962 1.35211 1.5114 1.52608 1.66591 1.68005 1.85767 1.87077 2.07544 2.09225 2.20357 2.22036 2.34613 2.36564 2.64735 2.66277 2.83166 2.8482 2.99782 3.01607 3.17175 3.18461 3.32048 3.33476 3.45604 3.46788 3.60133 3.77557 3.7976 4.10431 4.11867 4.3502 4.51532 4.53624 4.64901 4.82593 4.84128 
50 0.02072 0.10609 0.1669 0.17589 0.19595 0.32038 0.32913 0.34726 0.51154 0.52587 0.64934 0.66305 0.82176 0.83441 0.85115 0.99935 1.01282 1.17358 1.18401 1.20844 1.33773 1.3543 1.50977 1.52848 1.66448 1.68308 1.85608 1.87306 2.07428 2.10172 2.20261 2.22784 2.34424 2.64576 2.83006 2.85052 2.99613 3.16975 3.19005 3.31854 3.45411 3.47023 3.5995 3.77389 4.10217 4.34825 4.51349 4.64756 4.82381 4.84393 
51 0.02029 0.1045 0.16576 0.17458 0.19335 0.31926 0.32778 0.3437 0.51045 0.52428 0.64777 0.66021 0.81959 0.83286 0.84772 0.99821 1.01103 1.17246 1.18264 1.20538 1.3366 1.35233 1.50858 1.52645 1.66327 1.68095 1.8549 1.87114 2.07301 2.09566 2.20132 2.22472 2.34312 2.64456 2.67203 2.82899 2.84906 2.99507 3.1687 3.18743 3.31749 3.45304 3.46839 3.59842 3.77279 4.10112 4.34716 4.51238 4.64633 4.82273 4.84179 
54 0.0105 0.10093 0.16411 0.17267 0.18962 0.3177 0.32584 0.33922 0.50898 0.52208 0.55274 0.64699 0.65965 0.81921 0.83165 0.84614 0.99683 1.00907 1.17109 1.18097 1.20209 1.33518 1.35012 1.50713 1.52426 1.66177 1.67859 1.85343 1.86897 2.07145 2.09207 2.19973 2.22135 2.34167 2.64304 2.66376 2.82744 2.8466 2.99354 3.02869 3.1673 3.18445 3.3161 3.45162 3.46601 3.59697 3.77133 4.09971 4.12261 4.34581 4.51101 4.64507 4.82138 4.83982 
52 0.01741 0.10163 0.16316 0.17189 0.19006 0.31666 0.32505 0.33996 0.50788 0.52147 0.57124 0.64597 0.65937 0.81933 0.83112 0.84778 0.99579 1.00867 1.17002 1.18016 1.2031 1.33413 1.34987 1.50613 1.52404 1.66081 1.67851 1.85243 1.86866 2.07054 2.09334 2.19886 2.22234 2.3406 2.64204 2.66918 2.82647 2.84646 2.99255 3.16616 3.18447 3.31497 3.4505 3.4656 3.59587 3.77024 4.09858 4.34461 4.50982 4.64376 4.82018 4.83892 
47 0.01562 0.10806 0.1676 0.17729 0.20408 0.32106 0.33061 0.36257 0.51212 0.52828 0.65012 0.66738 0.82672 0.83798 0.99993 1.01572 1.17411 1.18541 1.21409 1.33833 1.35809 1.51053 1.53241 1.66534 1.6882 1.85682 1.87722 2.07535 2.20341 2.23397 2.34478 2.64647 2.83079 2.85399 2.99687 3.17035 3.31903 3.45465 3.47421 3.60013 3.77459 4.10269 4.34891 4.51424 4.64887 4.82441 4.85148 
48 0.02042 0.10315 0.16283 0.17213 0.19514 0.31627 0.32539 0.34816 0.50737 0.52252 0.64528 0.66033 0.81953 0.83127 0.85413 0.99528 1.01002 1.16947 1.18034 1.20728 1.33364 1.35194 1.50577 1.52613 1.66054 1.68117 1.85206 1.87061 2.07044 2.19851 2.22583 2.34004 2.64163 2.82594 2.84746 2.99201 3.16558 3.31426 3.44986 3.46701 3.59528 3.76967 4.09793 4.34405 4.50932 4.64348 4.81959 4.84144 
57 0.00658 0.02953 0.11079 0.17139 0.17956 0.19534 0.32481 0.33253 0.34438 0.51596 0.52822 0.55383 0.65388 0.66536 0.82544 0.83802 0.84987 1.00362 1.01466 1.17791 1.1872 1.20519 1.34196 1.3554 1.51381 1.52947 1.66838 1.68359 1.86009 1.87413 2.07795 2.09585 2.20616 2.22431 2.34844 2.3717 2.64976 2.66678 2.83412 2.85189 3.00025 3.02143 3.17408 3.18852 3.32287 3.34173 3.45844 3.47132 3.60374 3.77806 4.10656 4.12289 4.35255 4.5177 4.65137 4.82816 4.84436 
55 0.01412 0.10401 0.16849 0.17689 0.19277 0.32218 0.33008 0.34237 0.51352 0.52618 0.55343 0.65149 0.66355 0.82257 0.83569 0.84841 1.00132 1.013 1.17559 1.18522 1.20479 1.33968 1.35393 1.51158 1.52805 1.66619 1.68229 1.85788 1.87276 2.07583 2.09502 2.20407 2.22387 2.34618 2.64748 2.6658 2.83187 2.85032 2.99798 3.02267 3.1718 3.18747 3.32058 3.35872 3.45619 3.47001 3.60151 3.77586 4.10428 4.1237 4.35035 4.51553 4.64946 4.82593 4.84355 
57 0.00872 0.09786 0.16501 0.17311 0.18678 0.31897 0.32642 0.33721 0.51049 0.52225 0.54497 0.64838 0.65933 0.81506 0.83109 0.84081 0.99818 1.00882 1.1725 1.18163 1.19865 1.33657 1.3495 1.50837 1.52352 1.66292 1.67758 1.85467 1.86825 2.07248 2.0898 2.20063 2.21802 2.34312 2.36415 2.64438 2.6606 2.82872 2.84594 2.99487 3.01448 3.16876 3.18254 3.31751 3.33365 3.45309 3.46553 3.59839 3.77266 4.10126 4.11654 4.34718 4.51232 4.53568 4.64608 4.8229 4.83887 
53 0.01971 0.10398 0.16588 0.17449 0.19191 0.31937 0.32759 0.34138 0.51064 0.52389 0.55694 0.64866 0.66153 0.82124 0.83347 0.84856 0.9985 1.01093 1.17275 1.18271 1.20438 1.33685 1.35204 1.50881 1.52617 1.66347 1.68055 1.85512 1.87088 2.07317 2.09438 2.20146 2.22372 2.34333 2.64472 2.66671 2.82913 2.84854 2.99522 3.16889 3.18583 3.31767 3.45321 3.46753 3.59856 3.7729 4.10131 4.12327 4.3474 4.5126 4.64655 4.82298 4.84134 
49 0.01555 0.10253 0.16307 0.1722 0.19344 0.31655 0.32548 0.34547 0.50768 0.52239 0.64554 0.65984 0.81876 0.83096 0.84968 0.99554 1.00957 1.16975 1.18038 1.20598 1.3339 1.35121 1.50598 1.52539 1.66072 1.68015 1.85229 1.86993 2.07057 2.19864 2.22392 2.34032 2.64184 2.82615 2.8468 2.99222 3.16585 3.18733 3.31463 3.45021 3.46678 3.59562 3.77001 4.09828 4.34437 4.50963 4.64373 4.81992 4.84077 
48 0.02111 0.10939 0.16958 0.17887 0.20172 0.32305 0.33217 0.35484 0.51416 0.52931 0.65206 0.66709 0.82627 0.83803 0.86066 1.00207 1.01681 1.17625 1.18712 1.21403 1.34042 1.35868 1.51255 1.53288 1.66732 1.68791 1.85884 1.87736 2.07723 2.20529 2.23256 2.34683 2.64842 2.83272 2.85421 2.99879 3.17236 3.32105 3.45664 3.47375 3.60206 3.77646 4.10472 4.35083 4.5161 4.65025 4.82637 4.84814 
38 0.0098 0.11567 0.16807 0.18078 0.32081 0.33252 0.51172 0.53186 0.65005 0.67965 0.8277 0.84091 1.00013 1.04339 1.17418 1.18877 1.3384 1.36802 1.51105 1.55613 1.66604 1.857 2.07596 2.20399 2.34469 2.6467 2.83101 2.997 3.17026 3.31889 3.45464 3.60024 3.77482 4.10255 4.34912 4.51465 4.65041 4.82447 
50 0.02033 0.09625 0.15623 0.16523 0.18546 0.30966 0.31842 0.33664 0.50082 0.51517 0.63862 0.65236 0.81109 0.82371 0.84054 0.98863 1.00213 1.16286 1.1733 1.19779 1.32701 1.34362 1.49905 1.51778 1.65376 1.6724 1.84536 1.86237 2.06357 2.09156 2.1919 2.21721 2.33352 2.63504 2.81934 2.83983 2.98541 3.15903 3.17945 3.30782 3.44339 3.45955 3.58878 3.76317 4.09145 4.33753 4.50277 4.63686 4.81309 4.83328 
56 0.01916 0.10151 0.16464 0.17296 0.18859 0.31819 0.32597 0.33778 0.50957 0.522 0.54822 0.64753 0.65931 0.81764 0.83137 0.84303 0.99734 1.00874 1.17163 1.18114 1.20002 1.33572 1.34965 1.50759 1.52374 1.66219 1.67794 1.85389 1.86844 2.0718 2.09043 2.20002 2.21907 2.34223 2.37096 2.64361 2.66193 2.82799 2.84642 2.9941 3.01902 3.1679 3.18342 3.31669 3.35552 3.45229 3.46598 3.59761 3.77196 4.10037 4.1192 4.34644 4.51161 4.64556 4.82202 4.83943 
49 0.06048 0.13063 0.16151 0.17125 0.20168 0.31349 0.32256 0.34442 0.50459 0.51961 0.64248 0.65728 0.81641 0.82829 0.84948 0.99248 1.00699 1.16667 1.17746 1.20397 1.33084 1.34881 1.50296 1.52301 1.65771 1.67792 1.84925 1.8675 2.0676 2.19567 2.22231 2.33725 2.63882 2.82313 2.84436 2.98919 3.16278 3.19102 3.31157 3.44716 3.46465 3.59258 3.767 4.0952 4.34135 4.50662 4.64094 4.81688 4.83922 
47 0.0151 0.1089 0.16902 0.17858 0.20406 0.3225 0.33192 0.36133 0.51357 0.52941 0.65154 0.668 0.82755 0.83884 1.00135 1.01659 1.17554 1.18666 1.21442 1.33975 1.35882 1.51191 1.53303 1.66671 1.68837 1.85822 1.87769 2.07667 2.20473 2.23377 2.34621 2.64785 2.83217 2.85462 2.99824 3.17177 3.32045 3.45606 3.47465 3.60152 3.77594 4.10411 4.3503 4.5156 4.65002 4.82581 4.85036 
56 0.01871 0.10222 0.16698 0.17512 0.18953 0.32065 0.32817 0.33916 0.51214 0.52406 0.54746 0.65004 0.66117 0.81743 0.83293 0.84288 0.99985 1.01067 1.17416 1.18338 1.2008 1.33824 1.35141 1.51005 1.52542 1.66461 1.67952 1.85635 1.87015 2.07418 2.09175 2.20235 2.22006 2.34477 2.36667 2.64607 2.6627 2.83041 2.84791 2.99655 3.01687 3.17042 3.18458 3.31918 3.33646 3.45476 3.46746 3.60007 3.77436 4.10291 4.11881 4.34887 4.51401 4.64756 4.82449 4.84043 
47 0.02043 0.10529 0.1642 0.17382 0.20001 0.31763 0.32711 0.35766 0.50869 0.52468 0.64668 0.6635 0.82297 0.83424 0.99648 1.01195 1.17067 1.18187 1.21004 1.33488 1.35425 1.50706 1.5285 1.66187 1.68402 1.85336 1.8732 2.07185 2.1999 2.22958 2.34134 2.643 2.82732 2.85009 2.99339 3.1669 3.31558 3.4512 3.47021 3.59666 3.7711 4.09924 4.34545 4.51076 4.64526 4.82095 4.84647 
58 0.01441 0.09828 0.16396 0.17198 0.1854 0.31773 0.32507 0.33559 0.50931 0.52082 0.54268 0.64719 0.65788 0.81273 0.82966 0.83911 0.99699 1.0074 1.17131 1.18031 1.19676 1.33538 1.34799 1.50715 1.52195 1.66169 1.67598 1.85346 1.86671 2.07123 2.08818 2.19936 2.21632 2.34194 2.36188 2.64317 2.65886 2.82749 2.84427 2.99365 3.01235 3.16757 3.18079 3.3163 3.33117 3.45188 3.46396 3.59717 3.77142 3.79523 4.10013 4.11508 4.34605 4.51118 4.53368 4.64495 4.82177 4.83752 
56 0.01394 0.09485 0.15846 0.16669 0.18176 0.31203 0.31968 0.33105 0.50346 0.51564 0.5404 0.64139 0.65284 0.81019 0.82474 0.83536 0.9912 1.0023 1.1655 1.17486 1.19297 1.32958 1.34313 1.50142 1.51718 1.656 1.67132 1.84773 1.86191 2.06559 2.08364 2.19379 2.21211 2.3361 2.36013 2.63744 2.65482 2.8218 2.83977 2.98793 3.00981 3.16176 3.17656 3.31054 3.33135 3.44613 3.45929 3.59144 3.76576 4.09425 4.1114 4.34026 4.50541 4.63916 4.81586 4.8325 
49 0.01377 0.10402 0.16506 0.17414 0.19488 0.31857 0.32744 0.34682 0.50971 0.5243 0.64754 0.66163 0.82047 0.83283 0.85077 0.99755 1.01139 1.17176 1.18232 1.20751 1.33592 1.35297 1.50798 1.52714 1.66271 1.68185 1.85429 1.87169 2.07255 2.2006 2.22534 2.34233 2.64384 2.82814 2.84856 2.99421 3.16786 3.18825 3.31664 3.45222 3.46844 3.59761 3.77199 4.1003 4.34637 4.51161 4.64564 4.82193 4.84225 
51 0.01283 0.10703 0.17156 0.18038 0.19876 0.32528 0.33381 0.34981 0.51648 0.53035 0.65395 0.66662 0.8257 0.83891 0.85386 1.00423 1.01707 1.17848 1.18867 1.21149 1.34262 1.35837 1.51461 1.53252 1.6693 1.68701 1.86093 1.8772 2.07904 2.10181 2.20735 2.23082 2.34914 2.65059 2.67888 2.83502 2.85513 3.0011 3.17472 3.19356 3.32352 3.45907 3.47449 3.60444 3.77882 4.10714 4.35319 4.5184 4.65237 4.82875 4.84786 
57 0.01541 0.10037 0.16567 0.17378 0.18789 0.3194 0.32687 0.33772 0.51091 0.52272 0.54562 0.64881 0.65982 0.81569 0.83156 0.84134 0.99861 1.00931 1.17292 1.18208 1.19922 1.337 1.35 1.5088 1.52401 1.66335 1.67808 1.85511 1.86876 2.07291 2.0903 2.20108 2.21857 2.34354 2.3648 2.64482 2.66116 2.82916 2.84646 2.9953 3.0151 3.16919 3.18309 3.31794 3.33439 3.45352 3.46604 3.59882 3.7731 4.10168 4.11712 4.34762 4.51276 4.53715 4.64655 4.82333 4.83942 
58 0.0116 0.09387 0.16017 0.16805 0.1801 0.31399 0.32114 0.33117 0.50575 0.51676 0.53712 0.6436 0.65381 0.80673 0.82561 0.83468 0.99338 1.00334 1.16771 1.17645 1.19179 1.33179 1.34379 1.50351 1.51765 1.65801 1.6716 1.8498 1.86238 2.06752 2.08382 2.19559 2.21177 2.33838 2.35671 2.63953 2.65427 2.82382 2.83968 2.99 3.00721 3.16399 3.17619 3.31268 3.32578 3.44825 3.45968 3.59354 3.76773 3.78714 4.09656 4.10996 4.34238 4.50749 4.52637 4.6409 4.81814 4.83282 
45 0.02168 0.11347 0.17084 0.18119 0.22035 0.32422 0.33442 0.51499 0.53206 0.65307 0.67314 0.82959 0.84125 1.00299 1.02096 1.17714 1.18916 1.22048 1.34142 1.36351 1.51374 1.53832 1.66862 1.69898 1.86001 1.88536 2.0788 2.20685 2.24458 2.34793 2.64978 2.83409 2.86184 3.00022 3.17352 3.32222 3.45786 3.48337 3.60345 3.77801 4.10584 4.35226 4.51766 4.65308 4.82766 
61 0.01548 0.09313 0.15969 0.16748 0.17751 0.21375 0.31475 0.32164 0.33129 0.50618 0.51668 0.53565 0.64394 0.6536 0.80648 0.8257 0.83441 0.99365 1.00306 1.16799 1.17634 1.19025 1.21934 1.33215 1.34357 1.50385 1.51738 1.65828 1.67117 1.85008 1.86199 2.06775 2.08341 2.19579 2.21122 2.33867 2.35559 2.63975 2.65349 2.82399 2.83842 2.9902 3.00609 3.16423 3.17533 3.3129 3.3244 3.44844 3.4591 3.59371 3.76785 3.78486 4.09681 4.10867 4.34251 4.38479 4.50769 4.52467 4.64091 4.81838 4.83209 
51 0.00978 0.09225 0.15354 0.16231 0.18076 0.30703 0.31548 0.33082 0.49824 0.51194 0.56823 0.63635 0.64993 0.81 0.82165 0.83903 0.98616 0.9992 1.16039 1.17059 1.19396 1.3245 1.34044 1.49651 1.51461 1.6512 1.66911 1.84281 1.8592 2.06095 2.08452 2.18927 2.21317 2.33096 2.63243 2.81671 2.83645 2.9828 3.15646 3.17435 3.30524 3.44079 3.4557 3.58615 3.76051 4.08888 4.33489 4.5001 4.63391 4.81048 4.82901 
39 0.07712 0.15987 0.17073 0.20671 0.31527 0.32661 0.50613 0.52547 0.6444 0.67137 0.82179 0.83449 0.99446 1.02103 1.16854 1.18247 1.33274 1.35968 1.50528 1.5388 1.66026 1.8513 1.88453 2.07044 2.19848 2.33915 2.64114 2.82545 2.99143 3.16471 3.31335 3.44907 3.59464 3.7692 4.09699 4.3435 4.509 4.64458 4.81888 
43 0.02139 0.11474 0.17069 0.18151 0.32256 0.33246 0.36499 0.51479 0.53275 0.65294 0.6763 0.83025 0.84217 1.00287 1.02336 1.17698 1.1896 1.22398 1.34129 1.36554 1.51372 1.54128 1.66864 1.85975 1.88738 2.07863 2.20667 2.34757 2.64942 2.83374 2.8623 2.99987 3.1732 3.32188 3.45755 3.48486 3.60317 3.77773 4.10554 4.35199 4.51743 4.6529 4.82739 
60 0.01596 0.10259 0.17022 0.17811 0.18825 0.22701 0.32551 0.33248 0.34232 0.51689 0.5276 0.54711 0.65466 0.66449 0.81861 0.83666 0.84546 1.00437 1.01393 1.17871 1.18717 1.20152 1.2328 1.34287 1.35451 1.51459 1.52836 1.66904 1.68219 1.86083 1.87299 2.07852 2.09442 2.20658 2.2223 2.34938 2.36681 2.65048 2.66454 2.83474 2.84971 3.00094 3.01725 3.17494 3.18634 3.32363 3.3356 3.45917 3.47005 3.60444 3.77861 3.79627 4.10752 4.1198 4.35326 4.51835 4.53546 4.65154 4.82904 4.84286 
56 0.01419 0.10356 0.1696 0.17783 0.19251 0.32344 0.33108 0.34242 0.51487 0.52703 0.55169 0.65279 0.66421 0.8215 0.83611 0.84667 1.0026 1.01367 1.1769 1.18625 1.2043 1.34098 1.35449 1.51282 1.52855 1.6674 1.68269 1.85913 1.87327 2.07699 2.095 2.20519 2.22346 2.34751 2.37138 2.64884 2.66615 2.8332 2.85114 2.99933 3.02104 3.17316 3.1879 3.32194 3.34224 3.45753 3.47065 3.60284 3.77716 4.10565 4.12265 4.35165 4.51681 4.65054 4.82726 4.84384 
47 0.02308 0.10479 0.16375 0.17327 0.19847 0.31717 0.32653 0.35483 0.50825 0.52396 0.64621 0.66238 0.82189 0.83321 0.99601 1.01103 1.17021 1.18126 1.20866 1.33442 1.3532 1.50657 1.5274 1.66136 1.68262 1.85288 1.87204 2.07131 2.19936 2.22775 2.34088 2.6425 2.82682 2.84898 2.99289 3.16644 3.31511 3.45073 3.46894 3.59617 3.77059 4.09879 4.34495 4.51025 4.64458 4.82048 4.84427 
45 0.02265 0.11144 0.16934 0.17941 0.21301 0.32274 0.33267 0.51351 0.52996 0.65156 0.66959 0.82695 0.83866 1.00146 1.01808 1.17564 1.18729 1.21709 1.33991 1.36072 1.51215 1.53522 1.66701 1.69225 1.85846 1.8808 2.0771 2.20514 2.23822 2.34642 2.64818 2.8325 2.85733 2.9986 3.172 3.32069 3.45633 3.47832 3.60186 3.77636 4.10433 4.35066 4.51603 4.65102 4.82611 
52 0.01529 0.10416 0.16603 0.17479 0.19312 0.31956 0.328 0.34328 0.51077 0.52445 0.57906 0.64888 0.66244 0.82249 0.83416 0.85145 0.99869 1.01171 1.17292 1.18311 1.20642 1.33703 1.35295 1.50904 1.52711 1.66372 1.6816 1.85533 1.87169 2.07347 2.09692 2.20179 2.22563 2.34349 2.64495 2.68001 2.82938 2.84955 2.99547 3.16906 3.1879 3.31787 3.45341 3.46878 3.59878 3.77317 4.10147 4.34752 4.51274 4.64676 4.82309 4.84216 
52 0.01899 0.10181 0.16335 0.17204 0.18998 0.31683 0.32516 0.33965 0.50807 0.52155 0.56762 0.64613 0.65935 0.81923 0.83116 0.84723 0.99596 1.00869 1.1702 1.18028 1.2028 1.33431 1.34987 1.50629 1.52401 1.66096 1.67844 1.85259 1.86866 2.07069 2.09291 2.19899 2.22207 2.34078 2.6422 2.66723 2.82663 2.84643 2.99271 3.16634 3.18416 3.31514 3.45067 3.4655 3.59603 3.7704 4.09876 4.34477 4.50998 4.64384 4.82035 4.83875 
55 0.01129 0.09825 0.17123 0.17961 0.19365 0.32594 0.33373 0.34558 0.51732 0.52978 0.55611 0.65527 0.66706 0.82553 0.83917 0.85096 1.00509 1.01652 1.17938 1.1889 1.20786 1.34346 1.35741 1.51533 1.5315 1.66993 1.68569 1.86164 1.87623 2.07955 2.09822 2.20778 2.2269 2.34997 2.37942 2.65135 2.66973 2.83573 2.85418 3.00185 3.0272 3.17564 3.1912 3.32444 3.45994 3.47331 3.60526 3.77958 4.10806 4.12582 4.35408 4.51925 4.653 4.82968 4.84664 
58 0.009 0.09657 0.16412 0.17203 0.18373 0.31815 0.3253 0.33531 0.50993 0.52093 0.54127 0.64777 0.65796 0.81087 0.82978 0.83885 0.99756 1.00752 1.17189 1.18062 1.19594 1.33597 1.34796 1.50768 1.5218 1.66218 1.67575 1.85398 1.86655 2.0717 2.08799 2.19976 2.21592 2.34255 2.36083 2.64371 2.65844 2.82799 2.84382 2.99417 3.01135 3.16816 3.18034 3.31686 3.32994 3.45243 3.46385 3.59771 3.7719 3.79125 4.10074 4.11413 4.34656 4.51167 4.53053 4.64507 4.82231 4.83696 
60 0.01187 0.09804 0.1655 0.17336 0.18362 0.22614 0.32069 0.32767 0.33754 0.51205 0.52278 0.54236 0.64983 0.65968 0.81392 0.83185 0.84066 0.99954 1.00912 1.17387 1.18234 1.19674 1.22833 1.33803 1.3497 1.50976 1.52357 1.66421 1.6774 1.856 1.8682 2.07369 2.08962 2.20176 2.21753 2.34454 2.36204 2.64565 2.65976 2.82991 2.84495 2.99611 3.0125 3.1701 3.18155 3.3188 3.33086 3.45434 3.46526 3.59961 3.77378 3.79155 4.10268 4.11502 4.34843 4.51352 4.53073 4.64672 4.8242 4.83806 
49 0.01185 0.10644 0.16827 0.17737 0.19817 0.32182 0.33072 0.35039 0.51295 0.52759 0.6508 0.66499 0.82388 0.83615 0.85445 1.00081 1.01475 1.17501 1.1856 1.21097 1.33917 1.35634 1.51124 1.53052 1.66598 1.68527 1.85755 1.87506 2.07582 2.20388 2.22887 2.34559 2.6471 2.8314 2.85192 2.99748 3.17112 3.19201 3.31989 3.45548 3.47188 3.60088 3.77526 4.10355 4.34963 4.51488 4.64894 4.82519 4.84578 
54 0.01584 0.10514 0.16858 0.17706 0.19353 0.32219 0.33021 0.34303 0.51349 0.52637 0.55499 0.65149 0.66386 0.82319 0.83593 0.8496 1.00131 1.01326 1.17559 1.18535 1.2057 1.33968 1.35429 1.5116 1.5284 1.66623 1.68269 1.8579 1.87312 2.07588 2.09574 2.20415 2.22485 2.34617 2.6475 2.66684 2.8319 2.85071 2.998 3.02764 3.17179 3.18814 3.32058 3.4561 3.47001 3.60144 3.77577 4.10421 4.12404 4.35027 4.51546 4.64934 4.82585 4.84361 
58 0.0189 0.09473 0.15967 0.16765 0.18103 0.31331 0.32061 0.33102 0.50493 0.51634 0.53791 0.6428 0.65339 0.80795 0.82519 0.83456 0.99259 1.0029 1.16692 1.17587 1.1921 1.33099 1.34347 1.50275 1.51742 1.65728 1.67142 1.84905 1.86216 2.06681 2.08362 2.19493 2.21172 2.33756 2.35715 2.63877 2.65427 2.82309 2.8397 2.98925 3.00762 3.16318 3.17618 3.31191 3.32639 3.44748 3.45942 3.59277 3.76701 3.78952 4.09575 4.11037 4.34165 4.50677 4.52818 4.64047 4.81737 4.83289 
54 0.01515 0.10121 0.16389 0.17236 0.18886 0.31744 0.32545 0.33821 0.50874 0.52158 0.54994 0.64674 0.65907 0.81835 0.83114 0.84467 0.99656 1.00847 1.17084 1.18058 1.20081 1.33493 1.34949 1.50684 1.52359 1.66147 1.67787 1.85315 1.86832 2.07112 2.09087 2.19939 2.21996 2.34142 2.64275 2.66195 2.82714 2.8459 2.99324 3.02243 3.16704 3.18329 3.31583 3.45135 3.4652 3.59668 3.77101 4.09946 4.11898 4.34552 4.5107 4.64456 4.8211 4.83877 
48 0.01738 0.11295 0.1745 0.18376 0.20617 0.32804 0.33714 0.35948 0.51914 0.53423 0.65704 0.67197 0.83115 0.84296 0.86504 1.00705 1.0217 1.18123 1.19207 1.21882 1.3454 1.36355 1.51753 1.53775 1.67229 1.69272 1.86382 1.88223 2.08219 2.21025 2.23724 2.35181 2.65339 2.8377 2.85909 3.00377 3.17734 3.32602 3.46162 3.47858 3.60704 3.78143 4.1097 4.3558 4.52107 4.65518 4.83135 4.85289 
59 0.01178 0.09538 0.16216 0.16999 0.18123 0.31603 0.3231 0.33285 0.50796 0.51867 0.5382 0.64579 0.65574 0.80698 0.82747 0.83639 0.99557 1.0053 1.1699 1.17849 1.19321 1.226 1.33411 1.346 1.50584 1.51988 1.66031 1.67375 1.8521 1.86454 2.06981 2.08598 2.19788 2.21391 2.34065 2.35868 2.64178 2.65627 2.82606 2.84162 2.99225 3.00913 3.16624 3.17813 3.31493 3.32759 3.45049 3.4617 3.59577 3.76995 3.78864 4.09881 4.11175 4.3446 4.5097 4.52782 4.64304 4.82036 4.83468 
51 0.01959 0.10593 0.16726 0.17611 0.19511 0.32076 0.32933 0.34568 0.51195 0.52589 0.64957 0.66254 0.82134 0.83446 0.84969 0.99972 1.01267 1.17396 1.18419 1.20728 1.3381 1.35399 1.5101 1.52814 1.66479 1.68265 1.85642 1.87281 2.07454 2.09775 2.20285 2.22657 2.34462 2.64608 2.68179 2.83051 2.85076 2.99659 3.1702 3.18947 3.319 3.45455 3.47016 3.59993 3.77431 4.10262 4.34868 4.5139 4.64792 4.82424 4.84364 
45 0.02046 0.10946 0.16741 0.17747 0.21094 0.32081 0.33073 0.51158 0.52802 0.64963 0.66763 0.82496 0.83669 0.99953 1.01613 1.17371 1.18535 1.21512 1.33798 1.35877 1.51022 1.53326 1.66507 1.69021 1.85653 1.87885 2.07516 2.20321 2.23625 2.34449 2.64625 2.83057 2.85537 2.99666 3.17007 3.31876 3.45439 3.47629 3.59992 3.77443 4.1024 4.34872 4.51409 4.64908 4.82418 
55 0.0092 0.06929 0.13751 0.17323 0.18182 0.20156 0.32557 0.33372 0.34753 0.51662 0.52964 0.56056 0.65462 0.66714 0.8282 0.83963 0.85479 1.00438 1.01636 1.17864 1.18836 1.20881 1.3427 1.35731 1.51463 1.53142 1.66925 1.6857 1.86092 1.87612 2.07891 2.0988 2.20718 2.22792 2.34915 2.65048 2.66965 2.83487 2.85361 3.00097 3.03042 3.17475 3.19084 3.32355 3.45906 3.47279 3.60439 3.77873 4.10716 4.12614 4.35322 4.5184 4.65227 4.8288 4.84628 
54 0.01736 0.10466 0.16791 0.17634 0.19257 0.32149 0.32944 0.34194 0.51282 0.52557 0.55335 0.6508 0.66299 0.82214 0.8351 0.84823 1.00062 1.01241 1.1749 1.18458 1.20447 1.33899 1.3534 1.51089 1.52749 1.66551 1.68176 1.8572 1.87223 2.07516 2.09462 2.20341 2.22358 2.34548 2.6468 2.66553 2.83118 2.84978 2.99729 3.02392 3.1711 3.18703 3.31989 3.4554 3.46904 3.60073 3.77506 4.10353 4.12229 4.34956 4.51474 4.64853 4.82516 4.84256 
54 0.01551 0.10466 0.16836 0.1768 0.19301 0.32198 0.32994 0.34248 0.51331 0.52608 0.55397 0.65129 0.6635 0.8227 0.83562 0.84884 1.00112 1.01294 1.17539 1.18509 1.20505 1.33948 1.35391 1.51139 1.52802 1.66601 1.68229 1.85769 1.87274 2.07566 2.09518 2.20391 2.22414 2.34598 2.6473 2.66613 2.83168 2.85031 2.99779 3.02495 3.17159 3.18757 3.32038 3.4559 3.46958 3.60123 3.77556 4.10402 4.1229 4.35006 4.51524 4.64904 4.82565 4.84309 
45 0.00806 0.10799 0.16978 0.17977 0.21115 0.32335 0.33325 0.51411 0.5305 0.65217 0.67007 0.82745 0.83918 1.00207 1.0186 1.17625 1.18787 1.21754 1.34051 1.3612 1.51275 1.53569 1.6676 1.69254 1.85906 1.88119 2.07769 2.20573 2.23848 2.34702 2.64878 2.8331 2.85777 2.99919 3.17261 3.32129 3.45693 3.47867 3.60246 3.77695 4.10494 4.35126 4.51662 4.65158 4.82671 
58 0.01624 0.10182 0.16823 0.17619 0.1889 0.32209 0.32934 0.33963 0.51375 0.52503 0.54621 0.65161 0.66207 0.81614 0.83388 0.84314 1.0014 1.0116 1.17572 1.1846 1.20052 1.3398 1.35212 1.51155 1.52604 1.66607 1.68003 1.85785 1.87079 2.07559 2.09223 2.2037 2.22029 2.34637 2.36549 2.64757 2.66281 2.83187 2.84824 2.99804 3.01599 3.17199 3.18471 3.32071 3.3347 3.45628 3.46805 3.60157 3.77579 3.79697 4.10456 4.11873 4.35043 4.51556 4.53598 4.64915 4.82617 4.8414 
58 0.01761 0.09619 0.1616 0.16955 0.18256 0.3153 0.32256 0.33287 0.50696 0.51827 0.53953 0.64482 0.6553 0.80947 0.82711 0.83639 0.99461 1.00483 1.16894 1.17783 1.19381 1.33301 1.34536 1.50476 1.51928 1.65928 1.67327 1.85106 1.86403 2.06881 2.08548 2.19692 2.21355 2.33958 2.35878 2.64078 2.65607 2.82509 2.84151 2.99126 3.0093 3.16521 3.178 3.31392 3.32799 3.4495 3.46131 3.59479 3.76901 3.79042 4.09777 4.11202 4.34365 4.50877 4.52932 4.64239 4.81939 4.83468 
48 0.01191 0.10632 0.16737 0.17668 0.1996 0.32089 0.33003 0.35323 0.51198 0.52717 0.6499 0.66504 0.82426 0.83595 0.85954 0.9999 1.01472 1.17408 1.18498 1.21205 1.33825 1.35664 1.51039 1.53084 1.66516 1.6859 1.85668 1.87533 2.07507 2.20314 2.23069 2.34466 2.64625 2.83056 2.85216 2.99663 3.1702 3.31888 3.45448 3.47176 3.5999 3.7743 4.10255 4.34867 4.51394 4.64812 4.82421 4.84627 
54 0.01339 0.10226 0.16485 0.17343 0.19056 0.3184 0.32657 0.3401 0.50967 0.52282 0.55415 0.64768 0.66041 0.82003 0.83239 0.84707 0.99752 1.00981 1.17178 1.18168 1.20295 1.33588 1.35091 1.50782 1.52502 1.66247 1.67937 1.85413 1.86974 2.07216 2.09297 2.20044 2.22227 2.34236 2.64373 2.66479 2.82814 2.84738 2.99423 3.03319 3.16798 3.18527 3.31679 3.45232 3.46683 3.59766 3.77203 4.1004 4.12461 4.34651 4.51171 4.64581 4.82207 4.84065 
53 0.01274 0.10088 0.1631 0.17173 0.18919 0.31663 0.32487 0.3388 0.50789 0.52119 0.55539 0.64592 0.65887 0.8186 0.83077 0.84604 0.99576 1.00825 1.17001 1.18 1.20186 1.33411 1.34937 1.50608 1.52352 1.66074 1.67791 1.85238 1.86821 2.07044 2.09185 2.19873 2.22115 2.34059 2.64199 2.66456 2.8264 2.84589 2.99249 3.16615 3.18328 3.31494 3.45047 3.4649 3.59582 3.77017 4.09857 4.12147 4.34467 4.50987 4.64385 4.82024 4.83874 
58 0.01905 0.09543 0.16 0.16804 0.18187 0.31362 0.321 0.33161 0.50519 0.51679 0.53894 0.64307 0.65385 0.80895 0.82561 0.83514 0.99287 1.00336 1.16718 1.17622 1.19285 1.33126 1.34398 1.50304 1.51796 1.65758 1.67199 1.84934 1.8627 2.06712 2.08419 2.19526 2.21236 2.33781 2.35807 2.63906 2.65493 2.82339 2.84033 2.98953 3.0085 3.16345 3.17686 3.31219 3.32747 3.44777 3.45998 3.59306 3.76732 3.79297 4.09601 4.11129 4.34194 4.50708 4.53105 4.64091 4.81766 4.83363 
41 0.0189 0.11213 0.16578 0.17713 0.3185 0.32915 0.50949 0.52761 0.64767 0.6712 0.82418 0.83633 0.9977 1.01894 1.17183 1.1848 1.22047 1.33619 1.36136 1.50865 1.53771 1.6636 1.85469 1.88411 2.07366 2.20169 2.34253 2.64443 2.82874 2.99468 3.16807 3.31671 3.45242 3.48075 3.59806 3.77262 4.10044 4.3469 4.51236 4.64779 4.82229 
45 0.02279 0.10988 0.16781 0.1778 0.20991 0.3212 0.33105 0.51185 0.52797 0.65002 0.6676 0.825 0.8368 0.99991 1.0162 1.1741 1.18565 1.21502 1.33836 1.35881 1.51059 1.53325 1.66543 1.68978 1.8569 1.87857 2.0755 2.20355 2.23568 2.34488 2.64662 2.83093 2.85524 2.99702 3.17046 3.31914 3.45478 3.47606 3.60029 3.77478 4.10279 4.34909 4.51445 4.64933 4.82456 
53 0.01798 0.1108 0.17481 0.18346 0.20086 0.32847 0.33675 0.35091 0.51972 0.53309 0.57006 0.65776 0.67081 0.83063 0.84269 0.8583 1.0076 1.02019 1.18185 1.19188 1.21404 1.34595 1.36134 1.51792 1.53547 1.67259 1.6899 1.86422 1.88015 2.0823 2.10402 2.2106 2.2333 2.35242 2.65383 2.67727 2.83825 2.85787 3.00434 3.17798 3.19535 3.32678 3.46231 3.4769 3.60766 3.78202 4.1104 4.1354 4.35651 4.52172 4.65577 4.83208 4.85081 
41 0.01325 0.11685 0.17603 0.18735 0.32898 0.33975 0.51997 0.53833 0.65817 0.68239 0.83493 0.84715 1.00821 1.03026 1.18232 1.19548 1.23254 1.34669 1.37253 1.51919 1.54974 1.67414 1.8652 1.89576 2.08424 2.21228 2.35303 2.65496 2.83927 3.00522 3.17857 3.32722 3.46292 3.49369 3.6086 3.78317 4.11094 4.35744 4.52291 4.65852 4.83281 
47 0.02762 0.10531 0.16263 0.17242 0.20085 0.31599 0.32563 0.35985 0.50703 0.52339 0.64506 0.66293 0.82192 0.83319 0.99487 1.01104 1.16904 1.18046 1.20969 1.33326 1.35344 1.50548 1.52785 1.66031 1.68409 1.85177 1.87283 2.07035 2.1984 2.22995 2.33972 2.64143 2.82575 2.84947 2.99183 3.16528 3.31397 3.44959 3.46982 3.59508 3.76956 4.09761 4.34387 4.50921 4.64397 4.81936 4.84864 
58 0.01609 0.10058 0.16664 0.17462 0.18764 0.32045 0.32774 0.33812 0.51208 0.52346 0.54494 0.64995 0.66051 0.81496 0.83231 0.84165 0.99974 1.01002 1.17407 1.183 1.19915 1.33814 1.35059 1.5099 1.52453 1.66442 1.67851 1.8562 1.86927 2.07395 2.09072 2.20207 2.21881 2.34471 2.36418 2.64591 2.66134 2.83023 2.84678 2.99639 3.01464 3.17033 3.18326 3.31906 3.33343 3.45463 3.46653 3.59992 3.77415 3.79629 4.1029 4.11741 4.34879 4.51392 4.53509 4.64759 4.82452 4.83997 
50 0.00682 0.10249 0.16602 0.17504 0.19497 0.31968 0.32848 0.34714 0.51083 0.52527 0.64864 0.66251 0.82128 0.8338 0.85102 0.99865 1.01227 1.17287 1.18335 1.20809 1.33703 1.35381 1.50907 1.52795 1.6638 1.68263 1.85538 1.87252 2.07361 2.10927 2.20194 2.22762 2.34353 2.64507 2.82937 2.85002 2.99544 3.16905 3.19025 3.31784 3.45341 3.46982 3.5988 3.77321 4.10147 4.34756 4.51281 4.64695 4.82311 4.84366 
49 0.00711 0.1033 0.16611 0.17521 0.19592 0.31972 0.32863 0.34841 0.51085 0.52551 0.6487 0.66292 0.82184 0.83408 0.85253 0.9987 1.01266 1.17291 1.18351 1.20896 1.33707 1.35428 1.50915 1.52848 1.66388 1.68321 1.85545 1.873 2.07373 2.20179 2.22689 2.34349 2.645 2.82931 2.84988 2.99538 3.16902 3.19015 3.31779 3.45337 3.4698 3.59878 3.77316 4.10145 4.34754 4.51278 4.64686 4.82309 4.84376 
45 0.01691 0.10995 0.16763 0.17796 0.21654 0.32103 0.33122 0.5118 0.52884 0.64988 0.66985 0.82636 0.83802 0.9998 1.0177 1.17394 1.18593 1.21714 1.33823 1.36026 1.51054 1.53504 1.66542 1.69529 1.85681 1.88193 2.0756 2.20364 2.24104 2.34474 2.64658 2.83089 2.85835 2.99702 3.17032 3.31902 3.45466 3.47987 3.60025 3.77481 4.10264 4.34906 4.51446 4.64985 4.82447 
44 0.01214 0.11003 0.16821 0.1787 0.2215 0.32163 0.33198 0.5124 0.5298 0.65051 0.67198 0.82739 0.83911 1.00043 1.01926 1.17457 1.1868 1.21908 1.33886 1.36171 1.51122 1.53675 1.66611 1.70224 1.85747 1.8846 2.07635 2.2044 2.34526 2.64709 2.8314 2.85863 2.99753 3.17086 3.31955 3.4552 3.48071 3.6008 3.77535 4.1032 4.34961 4.51503 4.65038 4.82502 
48 0.0131 0.10564 0.16648 0.17573 0.19809 0.31999 0.32907 0.35108 0.51109 0.52613 0.64899 0.66385 0.82297 0.83483 0.85629 0.99899 1.01355 1.17318 1.18399 1.21059 1.33735 1.35539 1.50947 1.52959 1.66423 1.68453 1.85576 1.87407 2.07412 2.20219 2.22897 2.34376 2.64533 2.82964 2.85093 2.99571 3.16929 3.31797 3.45357 3.47042 3.59898 3.77337 4.10165 4.34774 4.51301 4.64709 4.8233 4.84466 
45 0.01718 0.11258 0.17075 0.18106 0.21913 0.32417 0.33434 0.51495 0.53197 0.65302 0.67288 0.82948 0.84114 1.00294 1.02078 1.17709 1.18907 1.22023 1.34137 1.36334 1.51368 1.53812 1.66856 1.69814 1.85996 1.88502 2.07874 2.20678 2.24404 2.34788 2.64972 2.83403 2.86137 3.00016 3.17346 3.32217 3.45781 3.48295 3.60339 3.77795 4.10579 4.3522 4.5176 4.65298 4.82761 
44 0.00978 0.1091 0.16722 0.17789 0.24063 0.32071 0.33128 0.51141 0.52917 0.64955 0.67233 0.82672 0.83856 0.99948 1.01939 1.1736 1.18608 1.21967 1.3379 1.36164 1.51031 1.53707 1.66522 1.85635 1.8829 2.07518 2.20322 2.24274 2.3443 2.64619 2.83049 2.86358 2.99664 3.16991 3.3186 3.45426 3.48283 3.59989 3.77448 4.10223 4.34871 4.51415 4.64979 4.82409 
50 0.01937 0.11422 0.17679 0.18573 0.20524 0.33037 0.33907 0.35666 0.52154 0.53575 0.65931 0.67283 0.83153 0.84431 0.86059 1.00934 1.02265 1.18357 1.19394 1.21797 1.34772 1.36408 1.51974 1.53823 1.67445 1.69282 1.86606 1.88285 2.08424 2.1098 2.21256 2.23729 2.35423 2.65573 2.84003 2.86028 3.0061 3.17974 3.19925 3.32852 3.46409 3.47987 3.60947 3.78385 4.11217 4.35822 4.52346 4.65744 4.83379 4.85346 
54 0.00902 0.09941 0.16368 0.17213 0.18834 0.31735 0.32533 0.33796 0.50867 0.52148 0.54961 0.64665 0.65891 0.81814 0.83101 0.84436 0.99648 1.00834 1.17075 1.18046 1.20051 1.33484 1.34932 1.50675 1.52343 1.66138 1.67772 1.85306 1.86817 2.07103 2.09065 2.19929 2.21967 2.34134 2.64266 2.66162 2.82705 2.84573 2.99316 3.02162 3.16696 3.18308 3.31575 3.45126 3.46501 3.59659 3.77092 4.09938 4.11854 4.34543 4.51061 4.64444 4.82102 4.83858 
59 0.07897 0.14479 0.15915 0.16727 0.18503 0.30872 0.31573 0.32537 0.50058 0.51111 0.53017 0.63839 0.64819 0.79833 0.81987 0.82873 0.98814 0.99772 1.16251 1.171 1.18534 1.21588 1.32671 1.33838 1.49842 1.51223 1.65289 1.6661 1.84469 1.85691 2.06238 2.07833 2.19043 2.20621 2.33326 2.35079 2.63437 2.64855 2.81864 2.83378 2.98483 3.00128 3.15884 3.1704 3.30753 3.31972 3.44308 3.45408 3.58836 3.76252 3.78047 4.09142 4.10393 4.33718 4.50228 4.51972 4.63549 4.81295 4.82694 
39 0.01005 0.11528 0.17392 0.1859 0.32691 0.33825 0.51783 0.53727 0.65611 0.68338 0.83353 0.84629 1.00617 1.03346 1.18025 1.19426 1.34445 1.37167 1.51701 1.55153 1.67199 1.86302 1.89714 2.08219 2.21023 2.35087 2.65287 2.83718 3.00316 3.17643 3.32507 3.46079 3.60637 3.78094 4.1087 4.35524 4.52074 4.65639 4.8306 
49 0.01229 0.1065 0.16783 0.17703 0.19885 0.32136 0.33039 0.3516 0.51248 0.52742 0.65036 0.66502 0.82409 0.83606 0.85647 1.00036 1.01474 1.17456 1.18531 1.21158 1.33872 1.35651 1.51083 1.53071 1.66558 1.68559 1.85713 1.87521 2.07546 2.20352 2.22975 2.34513 2.64669 2.83099 2.85205 2.99707 3.17067 3.19548 3.31945 3.45504 3.47228 3.60046 3.77487 4.10309 4.34922 4.51449 4.64875 4.82476 4.84673 
49 0.01605 0.11077 0.1726 0.18171 0.20265 0.32615 0.33507 0.35496 0.51728 0.53197 0.65513 0.66939 0.8283 0.84053 0.85911 1.00513 1.01912 1.17934 1.18995 1.21546 1.3435 1.36076 1.51558 1.53495 1.67032 1.68972 1.86188 1.87948 2.08016 2.20822 2.23338 2.34992 2.65144 2.83574 2.85634 3.00181 3.17545 3.19676 3.32423 3.45981 3.47633 3.60521 3.7796 4.10788 4.35397 4.51922 4.65332 4.82952 4.85029 
47 0.01276 0.10848 0.16882 0.17844 0.20449 0.32231 0.3318 0.36252 0.51337 0.52937 0.65136 0.66823 0.82771 0.83897 1.00117 1.01669 1.17535 1.18656 1.21479 1.33957 1.35901 1.51175 1.53326 1.66656 1.68882 1.85805 1.87798 2.07654 2.2046 2.23444 2.34602 2.64769 2.83201 2.85484 2.99808 3.17158 3.32027 3.45589 3.475 3.60135 3.77579 4.10393 4.35013 4.51545 4.64998 4.82564 4.85141 
47 0.01632 0.10574 0.16546 0.17495 0.1998 0.31892 0.32826 0.35616 0.50999 0.52564 0.64795 0.66399 0.82347 0.83481 0.99774 1.01264 1.17195 1.18297 1.21019 1.33616 1.3548 1.5083 1.529 1.66309 1.68416 1.85461 1.87361 2.07303 2.20108 2.22914 2.34262 2.64424 2.82855 2.85057 2.99462 3.16818 3.31685 3.45247 3.47051 3.59791 3.77232 4.10053 4.34668 4.51197 4.64626 4.82221 4.8456 
45 0.01116 0.1066 0.1647 0.17504 0.21389 0.31811 0.32832 0.50889 0.52598 0.64697 0.66713 0.82351 0.83517 0.99688 1.01487 1.17103 1.18305 1.21439 1.33532 1.35745 1.50763 1.53224 1.66252 1.69315 1.85391 1.87934 2.0727 2.20075 2.23861 2.34183 2.64368 2.82798 2.8558 2.99411 3.16741 3.31612 3.45176 3.47742 3.59734 3.77191 4.09973 4.34615 4.51156 4.647 4.82156 
60 0.01735 0.09875 0.1654 0.1732 0.18404 0.31917 0.3262 0.33574 0.51129 0.5218 0.54082 0.64912 0.65892 0.8089 0.83057 0.83943 0.90426 0.99907 1.00879 1.17339 1.18195 1.19674 1.23275 1.33755 1.34943 1.5093 1.52334 1.66376 1.6772 1.85554 1.86798 2.07325 2.08941 2.20135 2.21738 2.34404 2.36201 2.64518 2.6596 2.82946 2.84495 2.99565 3.01246 3.16962 3.18138 3.31833 3.33087 3.45387 3.465 3.59914 3.77333 3.79182 4.10218 4.11491 4.34797 4.51307 4.53095 4.6464 4.82373 4.83791 
45 0.01615 0.11582 0.17677 0.18677 0.21851 0.3303 0.3402 0.52107 0.53746 0.65912 0.677 0.83438 0.84612 1.00902 1.02554 1.1832 1.19482 1.22449 1.34747 1.36817 1.51971 1.54265 1.67456 1.69953 1.86602 1.88817 2.08465 2.21269 2.24548 2.35398 2.65574 2.84005 2.86471 3.00615 3.17956 3.32825 3.46389 3.48566 3.60941 3.78392 4.1119 4.35821 4.52358 4.65855 4.83367 
53 0.00847 0.09809 0.16043 0.16908 0.18667 0.31398 0.32226 0.33643 0.50522 0.51858 0.5552 0.64326 0.6563 0.81612 0.82818 0.84375 0.9931 1.00568 1.16734 1.17736 1.19944 1.33145 1.34683 1.50342 1.52096 1.65808 1.67536 1.84972 1.86563 2.06779 2.08946 2.19609 2.21876 2.33792 2.63933 2.66271 2.82375 2.84336 2.98984 3.16348 3.18083 3.31227 3.44781 3.46238 3.59316 3.76751 4.0959 4.12048 4.34201 4.50722 4.64125 4.81758 4.83629 
42 0.00856 0.10879 0.16539 0.17654 0.31819 0.32874 0.50923 0.52718 0.6474 0.67048 0.8237 0.83581 0.99743 1.0182 1.17156 1.1844 1.2192 1.33591 1.36061 1.50835 1.53658 1.66329 1.8544 1.88304 2.07333 2.20136 2.34226 2.64413 2.82845 2.86679 2.9946 3.1679 3.31657 3.45226 3.48303 3.59792 3.77251 4.10025 4.34676 4.51222 4.64789 4.82213 
58 0.01678 0.10078 0.16704 0.17497 0.18751 0.32086 0.32808 0.33828 0.51255 0.52374 0.54466 0.65041 0.66079 0.81461 0.83262 0.84182 1.0002 1.01032 1.17452 1.18335 1.19908 1.3386 1.35082 1.51034 1.52472 1.66485 1.67869 1.85664 1.86947 2.07437 2.0909 2.20247 2.21893 2.34518 2.36406 2.64636 2.66144 2.83066 2.84688 2.99683 3.01454 3.1708 3.18337 3.31951 3.33323 3.45508 3.46675 3.60037 3.77458 3.79515 4.10337 4.11731 4.34922 4.51434 4.53422 4.64787 4.82496 4.84 
49 0.01878 0.10641 0.16699 0.17613 0.19744 0.32048 0.32942 0.34958 0.5116 0.52634 0.64946 0.6638 0.82276 0.83493 0.85388 0.99947 1.01356 1.17367 1.18431 1.20999 1.33783 1.35521 1.50991 1.52939 1.66466 1.68419 1.85622 1.87393 2.07451 2.20257 2.22798 2.34424 2.64577 2.83008 2.85079 2.99615 3.16978 3.19165 3.31856 3.45414 3.47082 3.59954 3.77394 4.10221 4.34831 4.51356 4.6477 4.82386 4.84492 
50 0.00814 0.10178 0.16899 0.17796 0.197 0.32293 0.33168 0.34984 0.51408 0.52841 0.65188 0.66559 0.82431 0.83696 0.85372 1.00189 1.01536 1.17612 1.18655 1.21096 1.34027 1.35683 1.51231 1.53101 1.66702 1.68562 1.85862 1.87559 2.07682 2.10422 2.20515 2.23035 2.34678 2.6483 2.83259 2.85303 2.99867 3.17229 3.19255 3.32108 3.45665 3.47275 3.60204 3.77643 4.10472 4.35079 4.51603 4.6501 4.82635 4.84645 
50 0.01729 0.10597 0.16717 0.17615 0.19606 0.32068 0.32942 0.34743 0.51183 0.52611 0.64962 0.66326 0.82197 0.83467 0.85125 0.99964 1.01306 1.17387 1.18428 1.20858 1.33802 1.35452 1.51005 1.52868 1.66477 1.68331 1.85637 1.87329 2.07456 2.10122 2.20289 2.22795 2.34453 2.64604 2.83034 2.85072 2.99641 3.17004 3.19005 3.31883 3.4544 3.47041 3.59978 3.77417 4.10247 4.34854 4.51377 4.64782 4.8241 4.84407 
42 0.02368 0.11384 0.16794 0.17905 0.32061 0.33104 0.51166 0.52938 0.64982 0.67225 0.82574 0.83784 0.99984 1.01994 1.17398 1.18665 1.22049 1.33833 1.36247 1.51074 1.53803 1.66567 1.85681 1.88436 2.07567 2.20371 2.24593 2.34479 2.64671 2.83101 2.99696 3.17031 3.31897 3.45466 3.48268 3.6003 3.77486 4.10267 4.34913 4.51458 4.65004 4.82452 
54 0.01095 0.10258 0.16668 0.17523 0.192 0.32034 0.32846 0.34175 0.51163 0.5247 0.55505 0.64964 0.66227 0.82179 0.83426 0.84864 0.99947 1.01166 1.17373 1.18359 1.20459 1.33783 1.35274 1.50977 1.52685 1.66441 1.68119 1.85607 1.87157 2.07409 2.09461 2.20237 2.22389 2.34431 2.64568 2.66619 2.83008 2.8492 2.99618 3.02998 3.16994 3.18696 3.31874 3.45426 3.46858 3.59961 3.77396 4.10235 4.12456 4.34845 4.51365 4.64769 4.82402 4.84237 
54 0.01568 0.10503 0.16768 0.17626 0.19338 0.32124 0.32941 0.34295 0.51251 0.52567 0.5571 0.65053 0.66328 0.82288 0.83524 0.84995 1.00036 1.01266 1.17462 1.18453 1.20585 1.33872 1.35377 1.51067 1.52788 1.66531 1.68222 1.85697 1.87259 2.075 2.09583 2.20329 2.22517 2.3452 2.64657 2.66766 2.83098 2.85023 2.99708 3.03673 3.17083 3.18819 3.31964 3.45516 3.46969 3.6005 3.77487 4.10324 4.12783 4.34935 4.51456 4.64866 4.82492 4.84355 
45 0.01187 0.10839 0.16761 0.17766 0.21072 0.32106 0.33099 0.51184 0.5283 0.64988 0.66791 0.82525 0.83697 0.99979 1.01643 1.17396 1.18561 1.2154 1.33823 1.35904 1.51047 1.53353 1.66533 1.69057 1.85678 1.87913 2.07543 2.20347 2.23659 2.34474 2.64651 2.83082 2.85565 2.99692 3.17032 3.31902 3.45465 3.47663 3.60018 3.77469 4.10266 4.34898 4.51435 4.64935 4.82444 
51 0.01519 0.10672 0.16869 0.17754 0.19647 0.32223 0.3308 0.34717 0.51342 0.52737 0.65105 0.66404 0.8228 0.83592 0.85114 1.00119 1.01415 1.17543 1.18566 1.20877 1.33957 1.35547 1.51157 1.52962 1.66626 1.68413 1.85789 1.87429 2.07601 2.09926 2.20432 2.22806 2.34609 2.64755 2.684 2.83198 2.85224 2.99806 3.17167 3.19098 3.32047 3.45602 3.47165 3.6014 3.77579 4.10409 4.35015 4.51537 4.6494 4.82571 4.84513 
48 0.01539 0.11232 0.17473 0.18399 0.20624 0.32832 0.33742 0.35982 0.51942 0.53452 0.65732 0.67227 0.83145 0.84325 0.86542 1.00733 1.022 1.18151 1.19235 1.21911 1.34568 1.36384 1.51781 1.53804 1.67257 1.69303 1.8641 1.88253 2.08247 2.21053 2.23755 2.35209 2.65367 2.83798 2.85939 3.00405 3.17762 3.3263 3.4619 3.47888 3.60732 3.78171 4.10998 4.35608 4.52135 4.65547 4.83163 4.85321 
50 0.01633 0.0996 0.16023 0.16923 0.18937 0.3137 0.32246 0.34069 0.50486 0.51921 0.64266 0.6564 0.81515 0.82776 0.84462 0.99267 1.00617 1.1669 1.17734 1.20183 1.33105 1.34766 1.50309 1.52183 1.65781 1.67646 1.8494 1.86641 2.06761 2.09562 2.19594 2.22126 2.33756 2.63908 2.82338 2.84388 2.98945 3.16307 3.18351 3.31186 3.44743 3.4636 3.59282 3.76721 4.0955 4.34158 4.50682 4.6409 4.81713 4.83734 
45 0.02007 0.11427 0.17179 0.18222 0.22335 0.32518 0.33546 0.51595 0.53319 0.65405 0.67487 0.83078 0.84247 1.00397 1.0224 1.17811 1.19024 1.22204 1.3424 1.3649 1.51473 1.53978 1.66962 1.70251 1.861 1.88726 2.07983 2.20788 2.24783 2.34891 2.65078 2.83508 2.86475 3.00123 3.17449 3.3232 3.45884 3.4857 3.60444 3.77902 4.10681 4.35326 4.51867 4.65422 4.82865 
47 0.00848 0.10473 0.17068 0.18017 0.20425 0.32449 0.33389 0.36293 0.51556 0.53135 0.65353 0.66988 0.82941 0.84071 1.00333 1.01847 1.17753 1.18862 1.21623 1.34174 1.36069 1.51389 1.53488 1.66869 1.69018 1.8602 1.87952 2.07864 2.20669 2.23542 2.34819 2.64983 2.83414 2.85645 3.00022 3.17375 3.32243 3.45804 3.47644 3.6035 3.77792 4.1061 4.35227 4.51757 4.65195 4.82779 4.85197 
43 0.0137 0.1094 0.16584 0.17667 0.31785 0.3278 0.36212 0.50997 0.52798 0.64812 0.67161 0.82545 0.83739 0.99805 1.01867 1.17216 1.18481 1.21938 1.33647 1.36083 1.50891 1.53668 1.66383 1.85493 1.8828 2.07383 2.20187 2.34275 2.64461 2.82892 2.85789 2.99505 3.16838 3.31706 3.45273 3.48037 3.59835 3.77292 4.10072 4.34718 4.51261 4.64811 4.82257 
42 0.01128 0.11326 0.17214 0.18304 0.32471 0.33495 0.51604 0.5336 0.65421 0.67616 0.82993 0.84203 1.00423 1.02395 1.17838 1.19096 1.22433 1.34272 1.36653 1.51512 1.54193 1.67005 1.86119 1.88803 2.08003 2.20806 2.24758 2.34919 2.65108 2.83539 3.00133 3.17471 3.32337 3.45905 3.48612 3.60468 3.77922 4.10706 4.3535 4.51894 4.65432 4.82891 
49 0.0083 0.1013 0.16962 0.17863 0.19777 0.32363 0.33243 0.35106 0.51478 0.52921 0.6526 0.66647 0.82524 0.83776 0.85498 1.00261 1.01624 1.17683 1.18731 1.21206 1.34098 1.35774 1.51303 1.53192 1.66775 1.68657 1.85934 1.87649 2.07757 2.20562 2.22985 2.3474 2.64889 2.83319 2.85337 2.99926 3.17293 3.19244 3.3217 3.45728 3.47314 3.60267 3.77703 4.10537 4.35142 4.51665 4.65058 4.82699 4.84677 
50 0.01861 0.10565 0.16651 0.17554 0.19588 0.32 0.3288 0.34745 0.51115 0.52558 0.64896 0.66282 0.82162 0.83413 0.85136 0.99898 1.01261 1.17319 1.18367 1.20839 1.33735 1.35412 1.5094 1.5283 1.66412 1.68294 1.85571 1.87286 2.07393 2.10775 2.20226 2.22793 2.34385 2.64539 2.82969 2.85034 2.99576 3.16937 3.19051 3.31816 3.45373 3.47012 3.59913 3.77352 4.10179 4.34788 4.51313 4.64727 4.82343 4.84397 
59 0.00729 0.09144 0.1641 0.17291 0.1829 0.21957 0.32156 0.329 0.33995 0.51275 0.52447 0.54716 0.65062 0.66145 0.81979 0.83387 0.84379 1.00034 1.01078 1.17466 1.18365 1.20025 1.3387 1.35136 1.51049 1.52535 1.66501 1.67934 1.85677 1.87005 2.07455 2.09154 2.2027 2.21972 2.34521 2.36526 2.64644 2.66212 2.83076 2.84753 2.99692 3.01562 3.17082 3.18395 3.31957 3.3344 3.45513 3.46715 3.60042 3.77467 3.79835 4.10338 4.11816 4.3493 4.51442 4.53657 4.64821 4.82502 4.84067 
47 0.0092 0.08619 0.17143 0.18099 0.199 0.32777 0.33726 0.36798 0.51883 0.53484 0.65683 0.67373 0.83318 0.84444 1.00663 1.02215 1.18081 1.19202 1.22026 1.34503 1.36446 1.51721 1.53872 1.67202 1.69427 1.86351 1.88343 2.08201 2.21006 2.23989 2.35149 2.65315 2.83747 2.86029 3.00354 3.17705 3.32573 3.46135 3.48045 3.60681 3.78125 4.10939 4.3556 4.52091 4.65543 4.8311 4.85684 
53 0.01437 0.10015 0.16219 0.17079 0.18812 0.31571 0.32392 0.33767 0.50697 0.52019 0.55263 0.645 0.65785 0.8175 0.82977 0.84474 0.99483 1.00722 1.16909 1.17904 1.20063 1.33319 1.34834 1.50514 1.52246 1.6598 1.67684 1.85145 1.86718 2.06949 2.09059 2.19778 2.21993 2.33966 2.64105 2.66279 2.82546 2.84483 2.99156 3.16522 3.18206 3.31401 3.44954 3.4638 3.59489 3.76923 4.09765 4.11939 4.34373 4.50893 4.64286 4.81931 4.83759 
62 0.01182 0.09771 0.16497 0.17295 0.1823 0.20897 0.3207 0.32753 0.33704 0.5122 0.52254 0.54112 0.64995 0.65949 0.81125 0.8315 0.84015 0.87711 0.99981 1.00921 1.17414 1.18248 1.19648 1.22652 1.33826 1.34968 1.50998 1.52353 1.66441 1.67731 1.8562 1.86813 2.07387 2.08953 2.20193 2.21738 2.34474 2.36165 2.64582 2.65951 2.83006 2.84442 2.99627 3.01211 3.17028 3.18128 3.31897 3.33039 3.45449 3.46508 3.59976 3.77391 3.79081 4.10286 4.11459 4.34856 4.39054 4.51373 4.53055 4.64696 4.82442 4.83801 
49 0.02032 0.10878 0.16944 0.17858 0.19992 0.32292 0.33186 0.35201 0.51405 0.5288 0.65191 0.66627 0.8252 0.83737 0.85631 1.00191 1.01599 1.17611 1.18675 1.21242 1.34027 1.35764 1.51236 1.53184 1.6671 1.68662 1.85866 1.87636 2.07695 2.20501 2.23039 2.34669 2.64821 2.83252 2.85323 2.99859 3.17222 3.19405 3.321 3.45658 3.47324 3.60199 3.77638 4.10465 4.35075 4.516 4.65013 4.8263 4.84734 
50 0.01057 0.09909 0.16022 0.16921 0.18923 0.31373 0.32249 0.34071 0.50488 0.51922 0.64268 0.6564 0.81514 0.82777 0.84457 0.99269 1.00617 1.16692 1.17735 1.20179 1.33107 1.34765 1.50311 1.52183 1.65783 1.67645 1.84942 1.8664 2.06763 2.0953 2.19595 2.22119 2.33758 2.6391 2.8234 2.84387 2.98947 3.16309 3.18342 3.31188 3.44745 3.46358 3.59284 3.76723 4.09551 4.34159 4.50683 4.6409 4.81715 4.83728 
58 0.01705 0.09938 0.16583 0.17369 0.1854 0.31968 0.3268 0.33672 0.5115 0.52239 0.54241 0.64933 0.65942 0.81166 0.8312 0.8402 0.99912 1.00899 1.17345 1.18213 1.19722 1.33753 1.34939 1.50923 1.52322 1.66373 1.67716 1.85553 1.86796 2.07323 2.08938 2.20129 2.2173 2.34412 2.36211 2.64526 2.6598 2.82954 2.84514 2.99572 3.01263 3.16973 3.18172 3.31841 3.33115 3.45398 3.46527 3.59926 3.77344 3.79224 4.10231 4.11543 4.3481 4.51321 4.53156 4.64653 4.82386 4.8383 
48 0.0149 0.10348 0.16359 0.17291 0.19612 0.31706 0.32622 0.34975 0.50815 0.52338 0.64607 0.66126 0.82049 0.83216 0.85626 0.99607 1.01095 1.17025 1.18116 1.20831 1.33443 1.35291 1.50657 1.52711 1.66134 1.68218 1.85286 1.8716 2.07126 2.19932 2.22704 2.34083 2.64243 2.82674 2.84842 2.99281 3.16637 3.31505 3.45065 3.46802 3.59608 3.77048 4.09872 4.34485 4.51012 4.64433 4.82039 4.84264 
39 0.0241 0.11902 0.1681 0.1805 0.32068 0.33202 0.51159 0.53102 0.64987 0.67711 0.82728 0.84003 0.99993 1.02714 1.17401 1.18801 1.33821 1.36539 1.51076 1.54509 1.66574 1.85678 1.89079 2.07594 2.20399 2.34463 2.64662 2.83093 2.99692 3.17018 3.31883 3.45455 3.60013 3.7747 4.10246 4.34899 4.51449 4.65014 4.82436 
40 0.02405 0.12138 0.17427 0.18602 0.327 0.33797 0.51794 0.53665 0.65617 0.68137 0.8332 0.84557 1.00622 1.02955 1.18032 1.19376 1.2334 1.3447 1.37158 1.51725 1.551 1.6722 1.86323 1.89603 2.08236 2.21041 2.35104 2.65301 2.83732 3.00329 3.17657 3.32523 3.46094 3.60648 3.78103 4.10884 4.35533 4.5208 4.65627 4.83071 
48 0.01358 0.10128 0.16136 0.17067 0.19375 0.31483 0.32397 0.34714 0.50592 0.52111 0.64384 0.65897 0.81821 0.8299 0.85357 0.99384 1.00866 1.16802 1.17892 1.206 1.3322 1.35061 1.50433 1.52478 1.6591 1.67983 1.85062 1.86926 2.06902 2.19708 2.22464 2.3386 2.6402 2.82451 2.84613 2.99058 3.16414 3.31282 3.44842 3.4657 3.59384 3.76824 4.09649 4.34261 4.50788 4.64207 4.81815 4.84019 
45 0.01673 0.1108 0.16867 0.17899 0.21734 0.32207 0.33225 0.51285 0.52988 0.65092 0.6708 0.82737 0.83903 1.00084 1.01869 1.17499 1.18697 1.21814 1.33927 1.36125 1.51158 1.53603 1.66646 1.69609 1.85786 1.88295 2.07664 2.20468 2.24195 2.34578 2.64762 2.83193 2.85928 2.99806 3.17136 3.32007 3.45571 3.48085 3.60129 3.77585 4.10369 4.3501 4.5155 4.65089 4.82551 
57 0.0111 0.09993 0.16665 0.17477 0.18864 0.32056 0.32804 0.33891 0.51206 0.52387 0.54679 0.64996 0.66097 0.81692 0.83274 0.84254 0.99976 1.01046 1.17408 1.18325 1.20043 1.33816 1.35118 1.50996 1.52519 1.66451 1.67926 1.85626 1.86992 2.07407 2.09147 2.20224 2.21975 2.3447 2.36604 2.64597 2.66232 2.83032 2.84765 2.99646 3.01632 3.17034 3.18426 3.3191 3.33564 3.45468 3.46722 3.59998 3.77426 4.10284 4.11834 4.34877 4.51391 4.53843 4.64771 4.82449 4.84061 
49 0.01015 0.06436 0.13723 0.17587 0.18534 0.21268 0.32846 0.33754 0.36171 0.5194 0.53446 0.65733 0.67229 0.83345 0.8444 1.00704 1.02092 1.18126 1.19184 1.21715 1.34542 1.36256 1.51749 1.53673 1.67222 1.69146 1.8638 1.88129 2.08206 2.21012 2.23503 2.35184 2.65335 2.83765 2.85815 3.00372 3.17737 3.19816 3.32615 3.46173 3.4781 3.60713 3.78151 4.1098 4.35589 4.52113 4.65519 4.83144 4.85197 
45 0.00733 0.10563 0.16443 0.17479 0.21389 0.31787 0.3281 0.50865 0.52579 0.64674 0.66714 0.82334 0.83501 0.99665 1.01479 1.1708 1.18286 1.21437 1.33509 1.35736 1.50741 1.53218 1.66229 1.69364 1.85368 1.8794 2.07249 2.20053 2.23896 2.34159 2.64345 2.82776 2.85616 2.99389 3.16718 3.31588 3.45152 3.47752 3.59712 3.77169 4.0995 4.34593 4.51134 4.64682 4.82133 
56 0.01885 0.10243 0.16636 0.1746 0.1897 0.31996 0.32763 0.33905 0.51138 0.52359 0.54853 0.64932 0.66081 0.81824 0.83271 0.84342 0.99913 1.01028 1.17342 1.1828 1.201 1.33751 1.35111 1.50935 1.52516 1.66393 1.67931 1.85566 1.86989 2.07353 2.09166 2.20173 2.22014 2.34403 2.36848 2.64537 2.66285 2.82974 2.84778 2.99586 3.018 3.16969 3.18459 3.31847 3.34016 3.45406 3.46729 3.59937 3.7737 4.10217 4.11947 4.34819 4.51335 4.64711 4.82379 4.84053 
51 0.01266 0.10498 0.16717 0.176 0.19475 0.32072 0.32926 0.34534 0.51191 0.52578 0.64941 0.66213 0.82114 0.83435 0.84933 0.99967 1.01253 1.17392 1.18412 1.207 1.33806 1.35384 1.51005 1.52799 1.66474 1.68249 1.85637 1.87266 2.07449 2.09737 2.20279 2.2263 2.34458 2.64603 2.67492 2.83046 2.8506 2.99654 3.17016 3.18908 3.31896 3.45451 3.46997 3.59988 3.77426 4.10258 4.34863 4.51385 4.64783 4.8242 4.8434 
42 0.01578 0.10859 0.16277 0.17398 0.31548 0.32602 0.5065 0.5244 0.64467 0.66763 0.8209 0.83301 0.99469 1.0153 1.16883 1.18164 1.21626 1.33318 1.35777 1.50562 1.53368 1.66056 1.85167 1.88012 2.07059 2.19862 2.33952 2.64139 2.82571 2.85829 2.99186 3.16517 3.31384 3.44952 3.47956 3.59518 3.76976 4.09752 4.34402 4.50948 4.6451 4.81939 
53 0.01212 0.09721 0.15908 0.16773 0.18537 0.31258 0.32085 0.33495 0.50383 0.51718 0.55325 0.64187 0.65489 0.81469 0.82678 0.8423 0.99171 1.00428 1.16596 1.17598 1.19806 1.33006 1.34542 1.50203 1.51955 1.65669 1.67396 1.84833 1.86423 2.06641 2.08806 2.1947 2.21733 2.33654 2.63794 2.66116 2.82236 2.84195 2.98845 3.1621 3.17945 3.31089 3.44642 3.46097 3.59177 3.76613 4.09452 4.11925 4.34062 4.50583 4.63986 4.81619 4.83486 
51 0.01405 0.10611 0.16841 0.17719 0.19562 0.32197 0.33045 0.34602 0.51317 0.52692 0.62467 0.65252 0.66947 0.82512 0.83669 0.85453 1.0011 1.01421 1.17533 1.18556 1.20914 1.33944 1.35548 1.51146 1.52965 1.66615 1.68418 1.85775 1.87422 2.07591 2.09993 2.20423 2.22834 2.3459 2.64738 2.83166 2.85149 2.99775 3.1714 3.18953 3.32018 3.45573 3.47077 3.6011 3.77546 4.10382 4.34984 4.51505 4.64891 4.82542 4.8441 
54 0.01339 0.10379 0.16798 0.17645 0.19275 0.32165 0.32965 0.34237 0.51296 0.5258 0.55417 0.65095 0.66326 0.82253 0.83535 0.84886 1.00077 1.01267 1.17505 1.18479 1.205 1.33914 1.35369 1.51105 1.52778 1.66568 1.68208 1.85736 1.87252 2.07533 2.09507 2.2036 2.22413 2.34563 2.64696 2.66612 2.83135 2.8501 2.99745 3.02653 3.17125 3.18747 3.32004 3.45556 3.46939 3.60089 3.77523 4.10367 4.12312 4.34973 4.51491 4.64877 4.82531 4.84296 
39 0.01009 0.11573 0.16964 0.18209 0.32245 0.33402 0.51336 0.53324 0.65167 0.68036 0.82924 0.84227 1.00174 1.03545 1.17581 1.19019 1.34002 1.36864 1.51264 1.55203 1.66762 1.85861 1.89809 2.07789 2.20595 2.34644 2.64849 2.83279 2.99881 3.17199 3.32064 3.45637 3.60199 3.7766 4.10426 4.35086 4.51638 4.65236 4.82619 
43 0.01784 0.11052 0.16643 0.17721 0.31568 0.32536 0.341 0.51053 0.52842 0.64867 0.67181 0.82594 0.83783 0.99861 1.01892 1.17272 1.18529 1.2194 1.33703 1.36112 1.50945 1.53672 1.66436 1.85548 1.88272 2.07435 2.20239 2.24539 2.34343 2.64533 2.82963 2.99558 3.16893 3.3176 3.45327 3.47986 3.59889 3.77344 4.10128 4.34771 4.51314 4.64853 4.82311 
41 0.01692 0.11665 0.17107 0.18268 0.32386 0.33476 0.51481 0.5334 0.65302 0.67784 0.82996 0.84227 1.00307 1.02588 1.17718 1.19051 1.22914 1.34155 1.36804 1.51408 1.54641 1.66903 1.86007 1.89188 2.07917 2.20722 2.34789 2.64985 2.83416 3.00012 3.17343 3.32208 3.45779 3.49398 3.60348 3.77808 4.10579 4.35233 4.51781 4.65359 4.82768 
47 0.01244 0.10612 0.16587 0.17555 0.20224 0.31933 0.32887 0.36061 0.51039 0.52653 0.64839 0.66559 0.82495 0.83621 0.9982 1.01395 1.17238 1.18367 1.21229 1.3366 1.35631 1.50879 1.5306 1.66361 1.68637 1.85509 1.87541 2.07362 2.20167 2.23211 2.34305 2.64474 2.82905 2.85218 2.99513 3.16862 3.3173 3.45292 3.47241 3.5984 3.77285 4.10095 4.34718 4.5125 4.64712 4.82268 4.84956 
44 0.02284 0.11953 0.17681 0.18747 0.25003 0.33026 0.3408 0.52096 0.53867 0.6591 0.68175 0.83623 0.84805 1.00903 1.02881 1.18315 1.1956 1.22902 1.34745 1.37108 1.51985 1.54642 1.67475 1.86589 1.89214 2.08472 2.21275 2.25161 2.35385 2.65573 2.84003 2.87118 3.00618 3.17946 3.32815 3.46381 3.49198 3.60943 3.78402 4.11178 4.35825 4.52368 4.65929 4.83363 
54 0.01517 0.10048 0.16341 0.17183 0.18804 0.31696 0.32489 0.3373 0.50829 0.521 0.54853 0.64626 0.65838 0.81751 0.83053 0.84349 0.99609 1.00782 1.17037 1.18003 1.19978 1.33446 1.3488 1.50635 1.52289 1.66097 1.67714 1.85266 1.86762 2.07061 2.08993 2.19886 2.21885 2.34095 2.64226 2.66079 2.82665 2.84518 2.99275 3.01825 3.16657 3.18237 3.31535 3.45087 3.46443 3.5962 3.77051 4.09899 4.11733 4.34502 4.5102 4.64395 4.82062 4.83788 
49 0.02049 0.11176 0.17272 0.18188 0.20336 0.32622 0.33519 0.35565 0.51735 0.53216 0.65521 0.66965 0.82863 0.84074 0.86008 1.00521 1.01938 1.17941 1.19009 1.21596 1.34358 1.36109 1.51567 1.53527 1.67041 1.69008 1.86197 1.8798 2.08028 2.20834 2.23401 2.34999 2.65153 2.83583 2.85664 3.0019 3.17552 3.19799 3.32431 3.45989 3.47675 3.6053 3.7797 4.10795 4.35406 4.51932 4.65349 4.8296 4.85088 
61 0.01678 0.09818 0.16495 0.1728 0.18255 0.21473 0.32022 0.32708 0.33665 0.5117 0.52212 0.54088 0.64945 0.65904 0.81132 0.83109 0.83976 0.90671 0.99931 1.00877 1.17365 1.18203 1.19621 1.22728 1.33777 1.34929 1.50949 1.52313 1.66392 1.67691 1.85571 1.86772 2.07339 2.08914 2.20145 2.217 2.34423 2.36131 2.64532 2.65912 2.82957 2.84414 2.99578 3.01178 3.16978 3.18089 3.31847 3.33005 3.454 3.46467 3.59927 3.77342 3.79055 4.10235 4.11421 4.34807 4.51315 4.52971 4.64628 4.82385 4.83733 
56 0.01955 0.10301 0.16699 0.17523 0.1903 0.3206 0.32826 0.33966 0.51203 0.52423 0.54913 0.64996 0.66143 0.81887 0.83334 0.84402 0.99977 1.01089 1.17407 1.18344 1.20161 1.33815 1.35172 1.50999 1.52578 1.66457 1.67992 1.8563 1.8705 2.07416 2.09225 2.20237 2.22075 2.34467 2.36894 2.64601 2.66345 2.83038 2.8484 2.9965 3.01852 3.17033 3.18519 3.31911 3.34041 3.4547 3.4679 3.60001 3.77433 4.10281 4.12001 4.34883 4.51399 4.64774 4.82443 4.84113 
58 0.01703 0.10137 0.16736 0.17535 0.18845 0.32117 0.32847 0.33888 0.51279 0.52419 0.54573 0.65066 0.66124 0.81575 0.83304 0.8424 1.00045 1.01075 1.17477 1.18371 1.1999 1.33885 1.35132 1.51061 1.52526 1.66513 1.67925 1.85691 1.87001 2.07467 2.09147 2.20278 2.21955 2.34541 2.36493 2.64662 2.66208 2.83094 2.84752 2.9971 3.01541 3.17104 3.18402 3.31976 3.33417 3.45534 3.46727 3.60063 3.77486 3.79719 4.1036 4.11814 4.3495 4.51463 4.53596 4.64831 4.82523 4.84073 
47 0.02024 0.11155 0.17061 0.18041 0.20869 0.32405 0.33371 0.36864 0.51509 0.53151 0.65313 0.67121 0.83005 0.84133 1.00294 1.01924 1.1771 1.18855 1.21794 1.34133 1.36166 1.51356 1.5361 1.66839 1.6925 1.85984 1.88112 2.07844 2.20649 2.23839 2.34778 2.64951 2.83382 2.8577 2.99991 3.17335 3.32204 3.45766 3.47811 3.60316 3.77764 4.10568 4.35195 4.51729 4.6521 4.82743 4.85757 
61 0.01257 0.09949 0.16733 0.17537 0.1848 0.21267 0.32319 0.33007 0.33968 0.51465 0.52511 0.54397 0.65241 0.66204 0.81465 0.83411 0.8428 1.00211 1.01149 1.17645 1.18478 1.1986 1.22734 1.34061 1.35198 1.51231 1.52579 1.66674 1.67958 1.85854 1.87041 2.07621 2.09182 2.20424 2.21961 2.34714 2.36397 2.64821 2.66188 2.83245 2.84677 2.99866 3.01446 3.17269 3.18371 3.32136 3.33276 3.4569 3.46751 3.60217 3.77631 3.7932 4.10527 4.11703 4.35097 4.39117 4.51615 4.533 4.64934 4.82684 4.84048 
57 0.0127 0.09921 0.16481 0.17293 0.18706 0.31857 0.32606 0.33695 0.51008 0.52193 0.545 0.64798 0.65903 0.81508 0.83079 0.84063 0.99778 1.00852 1.17209 1.18127 1.1985 1.33617 1.34923 1.50798 1.52325 1.66253 1.67732 1.85428 1.86798 2.0721 2.08956 2.20026 2.21783 2.34271 2.36418 2.64399 2.66043 2.82834 2.84572 2.99448 3.01448 3.16836 3.18236 3.31711 3.33381 3.45269 3.46527 3.598 3.77228 4.10085 4.11646 4.34679 4.51194 4.53765 4.64577 4.82251 4.83871 
45 0.0103 0.10449 0.16221 0.17258 0.21211 0.31561 0.32584 0.50638 0.5235 0.64447 0.66479 0.82106 0.83273 0.99439 1.01252 1.16853 1.18058 1.21204 1.33282 1.35505 1.50514 1.52987 1.66003 1.69131 1.85141 1.87704 2.07022 2.19826 2.23653 2.33933 2.64119 2.82549 2.85372 2.99162 3.16491 3.31362 3.44926 3.47522 3.59485 3.76942 4.09723 4.34366 4.50907 4.64453 4.81906 
52 0.01484 0.10666 0.16921 0.17793 0.19592 0.32278 0.33116 0.34599 0.514 0.52756 0.57636 0.65208 0.66543 0.82539 0.83721 0.85374 1.0019 1.01474 1.17614 1.18627 1.20913 1.34025 1.35596 1.51224 1.5301 1.66692 1.68457 1.85854 1.87473 2.07666 2.09936 2.20497 2.22837 2.34672 2.64816 2.67489 2.83258 2.85253 2.99867 3.17228 3.1905 3.32108 3.45662 3.47167 3.60198 3.77636 4.1047 4.35072 4.51593 4.64986 4.8263 4.84496 
48 0.00853 0.10493 0.16674 0.17604 0.19877 0.3203 0.32944 0.35258 0.5114 0.5266 0.64931 0.66443 0.82366 0.83536 0.85891 0.99931 1.01412 1.1735 1.1844 1.21148 1.33767 1.35607 1.50981 1.53026 1.66458 1.68533 1.85609 1.87473 2.07449 2.20255 2.23009 2.34407 2.64567 2.82998 2.85159 2.99605 3.16961 3.31829 3.45389 3.47116 3.59932 3.77372 4.10196 4.34808 4.51335 4.64754 4.82362 4.84565 
38 0.02056 0.12367 0.17181 0.18513 0.32436 0.33636 0.51526 0.53594 0.65362 0.6852 0.83141 0.84501 1.00371 1.17752 1.19214 1.34178 1.37079 1.51439 1.55413 1.66941 1.86041 1.90371 2.07972 2.20778 2.34828 2.65035 2.83465 3.00069 3.17385 3.32249 3.45824 3.6039 3.77853 4.10613 4.35279 4.51833 4.65454 4.82809 
49 0.01106 0.10471 0.16591 0.17512 0.19703 0.31943 0.32846 0.34972 0.51054 0.52547 0.64842 0.66308 0.82213 0.83411 0.85445 0.99843 1.01283 1.17262 1.18337 1.20964 1.33679 1.35459 1.50889 1.52876 1.66365 1.68367 1.85519 1.87328 2.07353 2.20159 2.22783 2.34319 2.64475 2.82906 2.85013 2.99513 3.16873 3.19351 3.31752 3.4531 3.47033 3.59852 3.77293 4.10115 4.34728 4.51255 4.64682 4.82282 4.84476 
48 0.01469 0.10267 0.16246 0.17188 0.19609 0.31592 0.32519 0.35149 0.507 0.52248 0.64494 0.66061 0.82001 0.83144 0.86557 0.99495 1.01028 1.16912 1.18018 1.20814 1.3333 1.35238 1.50547 1.5266 1.66025 1.6819 1.85174 1.87109 2.07021 2.19827 2.22738 2.33969 2.64133 2.82564 2.84787 2.99172 3.16524 3.31393 3.44953 3.46767 3.59497 3.7694 4.09758 4.34375 4.50904 4.64342 4.81927 4.84286 
50 0.01292 0.1047 0.16636 0.17531 0.19496 0.31989 0.32859 0.34621 0.51106 0.52528 0.64883 0.66236 0.82105 0.83383 0.85012 0.99886 1.01219 1.17309 1.18346 1.20752 1.33724 1.35362 1.50926 1.52777 1.66397 1.68236 1.85558 1.87239 2.07376 2.0994 2.20208 2.22684 2.34375 2.64525 2.82954 2.84979 2.99562 3.16926 3.18884 3.31804 3.45361 3.46942 3.59899 3.77337 4.10169 4.34775 4.51298 4.64697 4.82331 4.84301 
42 0.02108 0.11465 0.16918 0.18036 0.3219 0.33241 0.51292 0.53078 0.65108 0.6739 0.82726 0.83936 1.00111 1.02161 1.17525 1.18803 1.22245 1.3396 1.36409 1.51203 1.53991 1.66697 1.85808 1.88632 2.07699 2.20502 2.34594 2.6478 2.83213 2.86362 2.99827 3.17159 3.32025 3.45594 3.48556 3.60159 3.77617 4.10394 4.35043 4.51589 4.65149 4.82581 
56 0.00719 0.09562 0.16662 0.17486 0.18851 0.32107 0.32868 0.33992 0.51252 0.52462 0.54892 0.65044 0.66178 0.81884 0.83365 0.84403 1.00025 1.01126 1.17455 1.18387 1.20176 1.33863 1.35204 1.51047 1.52612 1.66504 1.68023 1.85677 1.87082 2.07462 2.09251 2.20282 2.22094 2.34516 2.36841 2.64648 2.66359 2.83084 2.84867 2.99697 3.01826 3.17082 3.18543 3.31959 3.33891 3.45517 3.46817 3.60048 3.7748 4.1033 4.11998 4.34929 4.51445 4.64812 4.8249 4.8413 
52 0.01019 0.1031 0.16961 0.17831 0.19563 0.3235 0.33185 0.34649 0.51473 0.52824 0.5754 0.6528 0.66608 0.82597 0.83786 0.8541 1.00263 1.01542 1.17686 1.18696 1.20962 1.34097 1.35659 1.51296 1.53073 1.66763 1.68518 1.85926 1.87538 2.07736 2.09976 2.20567 2.22888 2.34744 2.64887 2.67448 2.83329 2.85314 2.99938 3.173 3.19097 3.3218 3.45734 3.47226 3.6027 3.77707 4.10542 4.35144 4.51664 4.65053 4.82702 4.84554 
51 0.01937 0.11008 0.1721 0.18089 0.19943 0.32564 0.33413 0.34981 0.51684 0.53062 0.65313 0.66456 0.82587 0.83919 0.85385 1.00459 1.01734 1.17884 1.18899 1.21153 1.34298 1.35861 1.51496 1.53275 1.66964 1.68722 1.86128 1.87745 2.07938 2.10176 2.20768 2.23088 2.3495 2.65094 2.67729 2.83537 2.85535 3.00145 3.17508 3.19352 3.32387 3.45942 3.47463 3.60479 3.77916 4.1075 4.35353 4.51875 4.65266 4.82911 4.84799 
56 0.01347 0.10375 0.1698 0.17811 0.19325 0.32364 0.33141 0.34317 0.51503 0.52744 0.55354 0.65298 0.66471 0.82296 0.83678 0.84831 1.00279 1.01415 1.17708 1.18657 1.20535 1.34117 1.35505 1.51303 1.52912 1.66763 1.68331 1.85934 1.87384 2.07724 2.09578 2.20546 2.2244 2.34768 2.3751 2.64905 2.66721 2.83343 2.85179 2.99954 3.02379 3.17335 3.18876 3.32214 3.35445 3.45773 3.47132 3.60305 3.7774 4.10582 4.12434 4.35188 4.51705 4.65098 4.82746 4.84474 
44 0.00716 0.10857 0.1705 0.18102 0.22409 0.32408 0.33454 0.51485 0.53246 0.65297 0.67526 0.83003 0.84181 1.0029 1.02235 1.17703 1.18941 1.22245 1.34133 1.36472 1.51371 1.53993 1.66861 1.85977 1.88556 2.07856 2.2066 2.24445 2.34773 2.64959 2.8339 2.86328 3.00004 3.17333 3.32202 3.45768 3.48496 3.6033 3.77787 4.10566 4.35211 4.51754 4.65307 4.82751 
50 0.02067 0.10506 0.16583 0.17481 0.19478 0.31931 0.32805 0.34605 0.51047 0.52477 0.64826 0.66191 0.82063 0.83331 0.84991 0.99828 1.01171 1.17251 1.18292 1.20723 1.33665 1.35315 1.50869 1.52734 1.6634 1.68193 1.855 1.87191 2.0732 2.09999 2.20152 2.22658 2.34317 2.64468 2.82897 2.84935 2.99505 3.16868 3.18874 3.31746 3.45303 3.46903 3.59842 3.7728 4.1011 4.34717 4.51241 4.64645 4.82273 4.84271 
48 0.01835 0.10324 0.16314 0.17242 0.1952 0.31659 0.32569 0.34805 0.5077 0.52281 0.6456 0.66056 0.8197 0.83151 0.85359 0.9956 1.01026 1.16979 1.18063 1.20741 1.33396 1.35214 1.50608 1.52632 1.66085 1.68132 1.85238 1.87083 2.07075 2.19881 2.22586 2.34036 2.64195 2.82626 2.84768 2.99233 3.1659 3.31458 3.45018 3.46719 3.5956 3.76999 4.09826 4.34436 4.50963 4.64375 4.81991 4.84153 
51 0.01079 0.10497 0.16827 0.17709 0.19567 0.32189 0.33042 0.34643 0.51309 0.52696 0.65057 0.66326 0.8223 0.83552 0.85048 1.00084 1.01368 1.17509 1.18528 1.2081 1.33923 1.35499 1.51122 1.52914 1.66591 1.68363 1.85754 1.87382 2.07565 2.09843 2.20396 2.22743 2.34575 2.6472 2.67551 2.83163 2.85174 2.99771 3.17133 3.19017 3.32013 3.45568 3.4711 3.60105 3.77543 4.10375 4.3498 4.51502 4.64897 4.82536 4.84448 
51 0.02049 0.10337 0.16447 0.17331 0.19226 0.31795 0.3265 0.34266 0.50914 0.52303 0.64667 0.65945 0.81842 0.8316 0.84665 0.9969 1.00978 1.17115 1.18135 1.20426 1.33529 1.3511 1.50728 1.52524 1.66197 1.67973 1.8536 1.86991 2.07171 2.09462 2.20003 2.2236 2.34181 2.64326 2.67267 2.82769 2.84785 2.99377 3.16739 3.18639 3.31619 3.45174 3.46723 3.59711 3.77149 4.09981 4.34586 4.51108 4.64506 4.82142 4.84063 
54 0.01033 0.10177 0.16788 0.17632 0.1922 0.32173 0.32969 0.34224 0.51305 0.52582 0.55372 0.65103 0.66324 0.82244 0.83536 0.84858 1.00086 1.01268 1.17513 1.18483 1.20479 1.33923 1.35368 1.51113 1.52776 1.66575 1.68203 1.85744 1.8725 2.0754 2.09493 2.20366 2.22392 2.34572 2.64704 2.66588 2.83143 2.85007 2.99753 3.02473 3.17134 3.18735 3.32013 3.45564 3.46933 3.60097 3.7753 4.10376 4.12264 4.3498 4.51498 4.64879 4.82539 4.84283 
58 0.01256 0.09756 0.16321 0.17127 0.185 0.31697 0.32437 0.33504 0.50852 0.52017 0.54249 0.64641 0.65725 0.81257 0.82901 0.83861 0.99621 1.00675 1.17052 1.17959 1.19634 1.3346 1.34739 1.50639 1.52139 1.66093 1.67543 1.85269 1.86613 2.07048 2.08764 2.19862 2.21581 2.34115 2.36165 2.6424 2.65838 2.82674 2.84378 2.99288 3.01206 3.16679 3.18033 3.31553 3.33105 3.45111 3.4634 3.59641 3.77067 3.79895 4.09935 4.11486 4.34529 4.51043 4.53602 4.64432 4.82101 4.83713 
55 0.01047 0.10132 0.16892 0.17727 0.19239 0.32292 0.33074 0.3427 0.51429 0.5268 0.55333 0.65225 0.66411 0.82273 0.83623 0.84825 1.00206 1.01354 1.17635 1.1859 1.205 1.34044 1.35447 1.51231 1.52855 1.66692 1.68276 1.85862 1.87327 2.07654 2.09532 2.20477 2.22404 2.34694 2.37982 2.64833 2.66691 2.83272 2.85126 2.99883 3.02533 3.17262 3.18833 3.32142 3.45692 3.47039 3.60224 3.77657 4.10503 4.12306 4.35106 4.51623 4.65002 4.82666 4.84376 
56 0.0131 0.09494 0.15901 0.1672 0.18199 0.31261 0.3202 0.33138 0.50407 0.51613 0.54022 0.64199 0.65329 0.8101 0.82511 0.83537 0.9918 1.00277 1.1661 1.1754 1.19319 1.33018 1.34354 1.50201 1.51759 1.65658 1.67171 1.84832 1.86233 2.06616 2.08398 2.19435 2.21238 2.33671 2.35965 2.63803 2.65504 2.82239 2.84016 2.98851 3.00956 3.16237 3.17689 3.31114 3.32998 3.44672 3.45966 3.59203 3.76634 4.09485 4.11136 4.34084 4.50599 4.63964 4.81645 4.83275 
62 0.00675 0.08885 0.15798 0.16988 0.17796 0.1958 0.31953 0.32636 0.33586 0.51104 0.52137 0.53993 0.64879 0.65832 0.80993 0.83031 0.83896 0.87487 0.99864 1.00803 1.17298 1.18131 1.19529 1.22523 1.3371 1.34851 1.50882 1.52235 1.66324 1.67612 1.85503 1.86693 2.07271 2.08836 2.20076 2.21619 2.34358 2.36046 2.64466 2.65834 2.82889 2.84321 2.99511 3.01094 3.16912 3.1801 3.3178 3.32918 3.45333 3.46391 3.5986 3.77274 3.7896 4.1017 4.11341 4.34739 4.3885 4.51257 4.52936 4.6458 4.82326 4.83683 
58 0.01538 0.09557 0.16128 0.16921 0.18196 0.31503 0.32226 0.3325 0.50671 0.51794 0.53898 0.64457 0.65498 0.80887 0.82679 0.83601 0.99435 1.0045 1.16868 1.17753 1.19334 1.33276 1.34503 1.5045 1.51893 1.65901 1.67289 1.8508 1.86367 2.06854 2.08511 2.19663 2.21313 2.33933 2.3583 2.64052 2.65567 2.82482 2.84111 2.99099 3.0088 3.16495 3.17758 3.31366 3.32747 3.44924 3.46096 3.59452 3.76874 3.78954 4.09752 4.11156 4.34338 4.5085 4.52858 4.64207 4.81912 4.83424 
50 0.01371 0.10194 0.16329 0.1722 0.19164 0.31679 0.32544 0.34256 0.50797 0.52209 0.6457 0.65904 0.81772 0.83063 0.84648 0.99576 1.00895 1.16999 1.18031 1.20401 1.33414 1.35033 1.50615 1.52448 1.66085 1.67903 1.85247 1.86911 2.07063 2.09519 2.19895 2.22332 2.34065 2.64213 2.82643 2.84651 2.99251 3.16616 3.18514 3.31494 3.4505 3.46602 3.59588 3.77025 4.09859 4.34463 4.50986 4.64378 4.8202 4.83952 
52 0.0202 0.10985 0.17186 0.18061 0.19887 0.32538 0.3338 0.34892 0.5166 0.53025 0.58285 0.65469 0.66817 0.8282 0.83992 0.85693 1.00451 1.01747 1.17874 1.18891 1.21207 1.34285 1.35869 1.51486 1.53287 1.66954 1.68734 1.86115 1.87746 2.07928 2.10246 2.2076 2.23129 2.34932 2.65077 2.68025 2.8352 2.8553 3.00128 3.17489 3.19356 3.32369 3.45923 3.4745 3.6046 3.77898 4.1073 4.35334 4.51855 4.65254 4.82891 4.84784 
58 0.01276 0.099 0.1653 0.17331 0.1865 0.31914 0.32647 0.33694 0.51075 0.52223 0.54399 0.64862 0.65926 0.81402 0.83106 0.84048 0.99842 1.00879 1.17274 1.18172 1.19808 1.33681 1.34937 1.50858 1.52333 1.66311 1.67734 1.85488 1.86807 2.07265 2.08954 2.20077 2.21766 2.34337 2.36314 2.64459 2.66019 2.82892 2.84564 2.99507 3.01361 3.169 3.18212 3.31773 3.33243 3.45331 3.46534 3.5986 3.77284 3.79604 4.10156 4.11634 4.34748 4.5126 4.53457 4.64634 4.8232 4.83886 
47 0.01704 0.10832 0.16812 0.17766 0.20298 0.32159 0.33098 0.35994 0.51266 0.52845 0.65063 0.66698 0.8265 0.8378 1.00043 1.01557 1.17462 1.18571 1.2133 1.33883 1.35776 1.51099 1.53199 1.66578 1.68724 1.8573 1.87663 2.07574 2.20379 2.23253 2.34529 2.64693 2.83124 2.85356 2.99731 3.17085 3.31953 3.45514 3.47355 3.60059 3.77502 4.1032 4.34937 4.51467 4.64905 4.82489 4.84908 
57 0.00648 0.09584 0.16318 0.17129 0.18498 0.31716 0.32462 0.33544 0.50868 0.52047 0.5433 0.64658 0.65756 0.81333 0.82931 0.83906 0.99638 1.00706 1.17069 1.17984 1.19693 1.33477 1.34775 1.50657 1.52175 1.66112 1.67583 1.85287 1.86649 2.07068 2.08804 2.19884 2.21629 2.34131 2.36247 2.64258 2.65886 2.82692 2.84419 2.99306 3.01277 3.16695 3.18079 3.31571 3.33206 3.45129 3.46379 3.59659 3.77086 4.09945 4.11483 4.34538 4.51052 4.53442 4.64429 4.8211 4.83715 
45 0.00798 0.10501 0.16355 0.17386 0.21188 0.31698 0.32716 0.50776 0.52479 0.64584 0.66577 0.82229 0.83395 0.99576 1.01365 1.16991 1.1819 1.21311 1.33419 1.3562 1.5065 1.53097 1.66138 1.69112 1.85278 1.87794 2.07156 2.1996 2.23699 2.3407 2.64254 2.82685 2.85428 2.99298 3.16628 3.31499 3.45063 3.47589 3.59621 3.77077 4.0986 4.34502 4.51042 4.64581 4.82043 
41 0.02806 0.11504 0.16465 0.17632 0.31722 0.32801 0.50817 0.52654 0.64637 0.6706 0.82314 0.83536 0.99641 1.01847 1.17052 1.18368 1.22076 1.33489 1.36074 1.50739 1.53796 1.66234 1.8534 1.88398 2.07244 2.20048 2.34123 2.64316 2.82747 2.99342 3.16677 3.31542 3.45112 3.48197 3.5968 3.77137 4.09914 4.34564 4.51111 4.64673 4.82101 

64
