# Supplementary material for: Deciphering the Contribution of Oriens-Lacunosum/Moleculare (OLM) Cells to Intrinsic θ Rhythms Using Biophysical Local Field Potential (LFP) Models
Source: eNeuro. 2018 Sep 4;5(4):ENEURO.0146-18.2018. doi: 10.1523/ENEURO.0146-18.2018 (PMC6140113; doi:10.1523/ENEURO.0146-18.2018)
Supplement: Supplementary file 2 — Supplementary Code. Download supplement 2, GZ file [file sup_enu-eN-NWR-0146-18-s02.gz › LFP_microcircuit-master/BSC-120-gi-0-gi_SD-0-PV12913020-dSD6.6ms-gnSD0.21-gpv3.0-gsb1.75-csb0.21-gbs3.75-cbs0.1344-spiketimes.txt]

3360

104


51 0.15488 0.30841 0.3134 0.49443 0.4991 0.62742 0.63276 0.99023 1.1547 1.16373 1.31862 1.32531 1.49417 1.64865 1.65545 1.84348 1.85049 2.05675 2.06087 2.18236 2.18924 2.32886 2.3351 2.46765 2.47329 2.62255 2.62718 2.81248 2.81739 2.97634 2.98193 3.149 3.1543 3.29849 3.30521 3.43326 3.43911 3.57837 3.5832 3.75209 3.75766 4.08581 4.09054 4.33456 4.33989 4.48932 4.49468 4.61314 4.62159 4.80848 4.81189 
0 
23 0.16656 0.50976 0.6429 1.17231 1.33552 1.50277 2.06917 2.19898 2.34164 2.48358 2.63646 2.82786 2.99158 3.16525 3.31594 3.449 3.59237 3.76778 4.09719 4.34576 4.50437 4.63205 4.82168 
26 0.15906 0.31447 0.50157 0.63419 1.16416 1.32696 1.49682 1.65819 1.8487 2.0615 2.19118 2.33378 2.47589 2.62855 2.81974 2.98401 3.15575 3.30615 3.44084 3.58479 3.75895 4.09 4.33848 4.49604 4.62876 4.81346 
91 0.15751 0.16081 0.16502 0.31299 0.31648 0.31964 0.49911 0.50241 0.50514 0.50834 0.63205 0.63498 0.63809 0.64193 0.82713 0.99343 1.15875 1.16241 1.1661 1.16987 1.32281 1.32744 1.33057 1.3344 1.49547 1.49852 1.65392 1.65853 1.66233 1.84788 1.85073 1.85423 2.06074 2.06363 2.06789 2.18661 2.19092 2.19585 2.3331 2.3358 2.33946 2.47217 2.47614 2.47927 2.48322 2.62727 2.63027 2.63285 2.81736 2.82042 2.82319 2.82677 2.98073 2.98479 2.98756 2.99249 3.15353 3.15633 3.15932 3.16217 3.3029 3.30692 3.30974 3.31284 3.43832 3.44115 3.44457 3.44844 3.58258 3.58579 3.58925 3.75669 3.76014 3.76281 3.7665 4.08988 4.09242 4.09622 4.33864 4.34099 4.34591 4.49372 4.49764 4.50029 4.61755 4.6231 4.62623 4.63021 4.81245 4.81497 4.81795 
12 0.51442 0.64574 2.34672 2.48638 2.63935 2.99366 3.16801 3.45271 3.59721 3.77042 4.50688 4.63712 
83 0.15428 0.15838 0.16294 0.30915 0.31309 0.31682 0.49595 0.50069 0.50337 0.50765 0.62799 0.63237 0.63623 0.825 0.99118 0.99644 1.15466 1.15883 1.16418 1.16815 1.32026 1.32562 1.32918 1.49236 1.49611 1.64894 1.65538 1.65891 1.84603 1.84943 1.85424 2.05919 2.06236 2.18393 2.18933 2.19584 2.33069 2.33386 2.33792 2.46591 2.4721 2.47586 2.47958 2.62205 2.6268 2.62985 2.81386 2.81847 2.82113 2.82549 2.97782 2.98254 2.98519 3.15083 3.1542 3.15754 3.16146 3.29974 3.30435 3.30832 3.31284 3.43196 3.43791 3.44209 3.57958 3.58402 3.58778 3.75424 3.75857 3.76146 4.0882 4.09106 4.33707 4.33957 4.49115 4.49596 4.49874 4.61446 4.62048 4.62505 4.81017 4.81334 4.81614 
60 0.1552 0.15893 0.31036 0.31459 0.49684 0.50079 0.5057 0.62981 0.63371 0.63883 0.82563 0.99125 1.1565 1.16236 1.32043 1.32584 1.49338 1.65417 1.65762 1.84529 1.84975 2.05845 2.06215 2.18427 2.1903 2.33062 2.33433 2.47133 2.47551 2.62484 2.62846 2.81412 2.81865 2.82401 2.97834 2.98315 3.15083 3.15525 3.15864 3.30023 3.30587 3.3119 3.43663 3.44114 3.58021 3.58422 3.75369 3.7585 3.76228 4.08753 4.09127 4.33629 4.33924 4.49096 4.49583 4.61487 4.62317 4.81007 4.8129 4.8174 
17 0.51494 0.64392 1.33863 2.07012 2.48712 2.63781 2.83532 2.99653 3.16631 3.31703 3.45309 3.59469 3.76798 4.09988 4.50501 4.63335 4.82611 
41 0.516 0.52245 0.64761 0.65146 0.65713 1.18015 1.34153 1.50902 2.07414 2.07831 2.20688 2.34954 2.48958 2.4933 2.49821 2.64221 2.64472 2.65141 2.8348 2.99748 3.00293 3.17038 3.17404 3.32228 3.45464 3.46004 3.59785 3.60237 3.61085 3.77309 3.7757 3.78043 4.10522 4.3529 4.51028 4.51308 4.5184 4.63655 4.6407 4.6464 4.82848 
42 0.16311 0.31941 0.50631 0.51563 0.63869 0.64273 1.16826 1.17354 1.33201 1.33732 1.50015 1.66327 1.85447 2.06584 2.07143 2.19621 2.33981 2.34684 2.48026 2.48653 2.63428 2.82441 2.82849 2.98941 3.15979 3.16396 3.31221 3.44429 3.44928 3.58988 3.59473 3.7643 3.76778 4.09473 4.1051 4.34351 4.50198 4.5078 4.62985 4.63695 4.81789 4.8249 
5 2.08217 2.49681 2.6478 3.77873 4.51614 
20 0.51021 0.64432 1.33763 1.50644 2.07013 2.1997 2.34219 2.48444 2.63734 2.82875 2.99255 3.16736 3.31727 3.59327 3.76748 4.09777 4.34632 4.50412 4.6358 4.82254 
0 
1 3.78921 
46 0.16558 0.32155 0.50833 0.51188 0.64111 0.64601 1.16774 1.17635 1.33347 1.33875 1.50264 1.66541 1.8554 1.86269 2.06826 2.07221 2.19765 2.34031 2.34519 2.48185 2.48564 2.63612 2.63945 2.8268 2.8337 2.99003 2.99369 3.16151 3.16595 3.31225 3.31754 3.44626 3.45154 3.59162 3.59595 3.76703 3.77043 4.09736 4.10159 4.34586 4.50205 4.50647 4.63159 4.63829 4.82003 4.82386 
18 0.50424 0.63752 1.33163 1.84908 2.06345 2.33543 2.47901 2.63096 2.82196 2.98562 3.15884 3.30987 3.44445 3.76209 4.09496 4.33942 4.49844 4.81538 
24 0.50874 0.64187 1.17144 1.33471 1.50632 2.0681 2.33902 2.48188 2.48938 2.63535 2.82697 2.98987 3.16312 3.31358 3.44839 3.59104 3.59994 3.76706 3.77399 4.09601 4.34489 4.5041 4.63076 4.82023 
50 0.1536 0.30737 0.31172 0.49355 0.49808 0.6264 0.63082 0.98912 1.15367 1.15993 1.31796 1.32443 1.65047 1.65497 1.84275 1.84762 2.05598 2.06052 2.18184 2.18937 2.32791 2.33237 2.46665 2.47194 2.62169 2.62604 2.81155 2.81626 2.97557 2.98106 3.14816 3.15311 3.29745 3.3038 3.43334 3.43773 3.57735 3.58196 3.7513 3.75653 4.08496 4.08942 4.33381 4.33842 4.48849 4.4938 4.61258 4.62121 4.80716 4.81063 
8 0.6488 2.07607 2.49028 2.64246 3.17087 3.60067 3.77302 4.51068 
1 4.51278 
83 0.15594 0.15958 0.16315 0.31144 0.31454 0.31843 0.49723 0.50179 0.50437 0.50835 0.62989 0.63429 0.63781 0.82552 0.9929 0.99921 1.157 1.16097 1.16579 1.322 1.32685 1.33008 1.49402 1.49736 1.65081 1.65786 1.6613 1.8474 1.85022 1.85463 2.06054 2.06374 2.06955 2.18565 2.191 2.19634 2.3325 2.33539 2.33947 2.46879 2.47464 2.47799 2.48245 2.62454 2.62895 2.63172 2.81553 2.81964 2.82243 2.8274 2.97927 2.98427 2.98683 3.15277 3.15574 3.15931 3.30163 3.30575 3.30943 3.43358 3.43952 3.44344 3.44785 3.58123 3.58545 3.5888 3.756 3.75972 3.7626 4.08953 4.09236 4.09722 4.33852 4.34109 4.49313 4.49718 4.49978 4.61654 4.62178 4.62681 4.81195 4.81472 4.81734 
54 0.16117 0.16587 0.31447 0.31916 0.50262 0.5068 0.63482 0.63884 0.99564 1.16055 1.16756 1.32759 1.33196 1.49768 1.65969 1.66473 1.84892 1.85465 2.06198 2.06684 2.19119 2.19785 2.33415 2.33988 2.47636 2.48003 2.62963 2.63315 2.82028 2.82404 2.98531 2.98969 3.15523 3.15987 3.30584 3.31027 3.44013 3.44516 3.58518 3.58981 3.7592 3.7626 3.7663 4.09102 4.09579 4.33945 4.34485 4.49599 4.49967 4.50416 4.62263 4.62903 4.81399 4.8176 
5 2.48827 2.64231 3.16899 3.76692 4.50488 
0 
14 2.06709 2.33973 2.48241 2.63436 2.82835 2.99023 3.16247 3.59179 3.76552 4.09626 4.34465 4.50198 4.63087 4.81914 
0 
0 
0 
12 0.64525 2.07193 2.20584 2.48678 2.63852 2.99375 3.16776 3.45331 3.5945 3.6005 3.77037 4.5071 
76 0.14823 0.15245 0.30212 0.3058 0.30938 0.48858 0.49342 0.49654 0.6214 0.62587 0.62948 0.81904 0.98411 0.9895 1.1484 1.15267 1.15769 1.31336 1.31882 1.32341 1.48798 1.6425 1.64938 1.65309 1.8384 1.84164 1.84544 2.05164 2.0552 2.17707 2.18332 2.32328 2.32675 2.3307 2.46064 2.46629 2.46987 2.61608 2.62038 2.62354 2.80685 2.81147 2.8144 2.82048 2.97073 2.97619 2.97965 3.1435 3.14694 3.15049 3.15673 3.29264 3.29742 3.30124 3.42562 3.43102 3.43546 3.5725 3.57715 3.58101 3.747 3.75142 3.75431 4.08051 4.08371 4.32949 4.33229 4.48393 4.48847 4.49141 4.60806 4.61504 4.61965 4.80263 4.80592 4.80885 
20 0.51032 0.64191 1.16726 1.33505 2.06858 2.19498 2.34178 2.48271 2.63666 2.82701 2.99218 3.16254 3.31418 3.44741 3.5919 3.76533 4.09775 4.34787 4.50247 4.62956 
48 0.15946 0.31434 0.32079 0.50085 0.50546 0.63403 0.63882 0.99644 1.16056 1.1664 1.3254 1.3301 1.49826 1.65737 1.66273 1.84941 2.06266 2.06682 2.18855 2.19503 2.33478 2.33923 2.47464 2.47977 2.62877 2.63285 2.81911 2.82336 2.98317 2.98809 3.15523 3.16001 3.30482 3.31 3.44023 3.44526 3.585 3.58912 3.75859 3.76304 4.09191 4.34049 4.49547 4.50017 4.61881 4.62693 4.81425 4.81793 
30 0.16162 0.317 0.5048 0.63663 1.16559 1.3306 1.49907 1.66307 1.85096 2.06366 2.19399 2.33644 2.47917 2.63172 2.82242 2.98731 3.15683 3.16324 3.31012 3.44222 3.45054 3.58787 3.76176 4.09295 4.34159 4.49843 4.50228 4.62791 4.81569 4.82025 
55 0.17265 0.51453 0.51837 0.64567 0.64903 0.65255 1.1744 1.1804 1.33968 1.34344 1.50721 1.51157 1.67394 1.8645 2.07341 2.0763 2.0818 2.20278 2.20899 2.34684 2.35167 2.48711 2.48986 2.49346 2.4992 2.64065 2.64299 2.64914 2.83276 2.83713 2.9963 3.00014 3.16654 3.17029 3.17383 3.31973 3.32276 3.45241 3.45638 3.59667 3.60037 3.60613 3.77142 3.77389 3.77692 3.78291 4.10267 4.35108 4.5074 4.51007 4.51322 4.63593 4.63955 4.82613 4.83028 
31 0.32032 0.50723 0.63972 0.64829 1.16794 1.33289 1.66727 1.85573 2.06683 2.19611 2.34061 2.48163 2.63457 2.82517 2.83058 2.99055 3.15994 3.16529 3.31185 3.31749 3.4456 3.59119 3.76347 3.76861 4.09628 4.34527 4.50038 4.50556 4.62929 4.81919 4.82565 
5 2.06639 2.63449 2.99134 3.76576 4.50254 
26 0.15855 0.31025 0.49822 0.63052 1.15656 1.32102 1.6558 1.8448 2.05805 2.18719 2.33028 2.4724 2.62523 2.81556 2.9804 3.15085 3.30068 3.43648 3.58118 3.75386 3.75975 4.08711 4.33573 4.49099 4.62029 4.80976 
5 2.49545 2.64783 3.77808 4.51614 4.646 
21 0.31399 0.50078 0.63371 1.32647 1.65703 1.84642 2.05962 2.33206 2.47536 2.62772 2.8188 2.98329 3.1539 3.30949 3.43965 3.58389 3.7584 4.08842 4.33698 4.4958 4.81138 
5 0.63592 1.65971 2.63128 2.98747 3.15885 
2 3.76556 4.5028 
52 0.16391 0.31867 0.32315 0.50685 0.51053 0.63903 0.64258 1.16374 1.17062 1.3276 1.33252 1.337 1.5005 1.50612 1.66298 1.85253 1.85823 2.0661 2.07051 2.19499 2.2034 2.33813 2.34287 2.48081 2.48574 2.63404 2.63674 2.82466 2.82797 2.98919 2.99481 3.15934 3.16322 3.16715 3.30829 3.31315 3.317 3.44446 3.44912 3.58912 3.59378 3.7644 3.76711 4.09499 4.10156 4.34358 4.50125 4.50375 4.62638 4.63077 4.81767 4.8208 
0 
10 0.64989 2.0783 2.49126 2.64655 2.99855 3.16992 3.60251 3.77313 4.50887 4.64038 
7 0.51079 2.63551 2.99134 3.16362 3.3152 3.5935 3.76666 
25 0.51048 0.64256 0.64706 1.17022 1.3362 1.50609 2.07065 2.19869 2.34307 2.48502 2.63758 2.82912 2.99318 3.16492 3.16946 3.31684 3.4496 3.59354 3.59886 3.76919 4.09953 4.34821 4.5055 4.63217 4.82306 
1 2.49549 
51 0.51792 0.5219 0.64916 0.65282 0.65718 1.17804 1.34259 1.34685 1.51059 1.5161 1.86768 2.07572 2.0795 2.08592 2.20645 2.2131 2.35048 2.49127 2.49508 2.49965 2.64352 2.64626 2.65208 2.83594 2.84034 2.99945 3.00366 3.17066 3.17391 3.17748 3.3231 3.32728 3.4554 3.45928 3.60007 3.60398 3.60894 3.7743 3.7771 3.78075 3.78702 4.10709 4.35441 4.51138 4.51392 4.51789 4.63948 4.6434 4.65381 4.82957 4.83478 
17 0.51369 0.64428 1.33923 2.07267 2.4858 2.63797 2.83288 2.99345 3.16694 3.31819 3.4528 3.59628 3.76825 4.10095 4.5061 4.63781 4.82655 
38 0.16489 0.50568 0.5097 0.63907 0.64526 1.16659 1.17251 1.33164 1.33755 1.5018 1.66513 1.85505 2.06678 2.19654 2.33924 2.48062 2.48739 2.63426 2.63932 2.82474 2.8305 2.98889 3.15958 3.16532 3.30945 3.31524 3.44547 3.59031 3.59789 3.76347 3.76791 4.0959 4.34481 4.50013 4.50599 4.62811 4.63465 4.8186 
132 0.14885 0.15254 0.15494 0.15784 0.30377 0.30727 0.31023 0.31249 0.31504 0.49042 0.49427 0.49674 0.49877 0.50125 0.62007 0.62515 0.62822 0.6307 0.6331 0.63667 0.81857 0.82115 0.82503 0.98631 0.98909 0.99251 0.99685 1.14984 1.15368 1.15703 1.16025 1.16347 1.31471 1.31816 1.32174 1.3242 1.32701 1.48667 1.49014 1.49294 1.64405 1.65016 1.65302 1.65579 1.65916 1.8405 1.84273 1.84564 1.84806 1.85114 2.05372 2.05603 2.05851 2.06156 2.17883 2.18332 2.18645 2.19022 2.32533 2.328 2.33066 2.33344 2.46059 2.46635 2.46962 2.47195 2.47494 2.47898 2.6173 2.62163 2.62444 2.62632 2.63195 2.80879 2.81268 2.81526 2.81731 2.82011 2.82389 2.97243 2.97642 2.97949 2.98197 2.98545 3.14527 3.14821 3.15105 3.15325 3.15563 3.29452 3.29789 3.30116 3.30366 3.30611 3.42711 3.43269 3.43526 3.43798 3.44064 3.57446 3.57823 3.58072 3.58363 3.58735 3.74924 3.75217 3.75495 3.75696 3.7594 4.08273 4.08508 4.0876 4.09108 4.33177 4.33367 4.33604 4.33974 4.48558 4.4885 4.4919 4.49382 4.49706 4.60966 4.61475 4.61856 4.62113 4.62587 4.80484 4.80755 4.80957 4.81167 4.81449 
73 0.17203 0.5136 0.51616 0.51904 0.64545 0.64814 0.65116 0.65605 1.17491 1.17921 1.33792 1.34101 1.34432 1.50751 1.5104 1.67131 1.86116 1.8674 2.07327 2.07649 2.07984 2.20018 2.2043 2.21059 2.34597 2.34988 2.48655 2.4896 2.49249 2.49616 2.50448 2.63988 2.64274 2.645 2.65153 2.83162 2.83452 2.83797 2.99512 2.99813 3.00189 3.16682 3.17033 3.17275 3.17694 3.31748 3.32127 3.32417 3.4522 3.45644 3.45975 3.59618 3.59896 3.60265 3.61011 3.76927 3.77289 3.77515 3.77806 4.10266 4.10644 4.35151 4.356 4.50667 4.51024 4.51245 4.51716 4.63404 4.63805 4.64109 4.82557 4.82805 4.83316 
67 0.16717 0.17026 0.32321 0.32702 0.51051 0.51331 0.51655 0.64255 0.64609 0.65269 1.16864 1.17239 1.17625 1.33331 1.33677 1.34075 1.50303 1.50574 1.6673 1.8568 1.86046 1.86563 2.06948 2.07261 2.07914 2.1966 2.20068 2.34224 2.34561 2.48341 2.48666 2.49038 2.63696 2.63992 2.82768 2.83099 2.83447 2.99148 2.99439 3.00109 3.1632 3.167 3.16977 3.31338 3.31741 3.32071 3.44814 3.45167 3.45479 3.59298 3.59641 3.60028 3.76737 3.77064 3.7731 4.09871 4.10223 4.34736 4.35054 4.50303 4.50711 4.51059 4.63186 4.63503 4.82206 4.82476 4.82875 
34 0.16419 0.5073 0.63825 0.6447 1.16398 1.3281 1.33427 1.5017 1.66646 1.85519 2.06712 2.19562 2.33838 2.48019 2.63254 2.63642 2.8238 2.98654 2.99084 3.15886 3.16438 3.30769 3.3138 3.44463 3.58838 3.76167 3.76706 4.09527 4.34439 4.49847 4.50398 4.62584 4.63244 4.81902 
19 0.50649 0.63944 1.16895 2.06528 2.34059 2.48039 2.63347 2.82441 2.99027 3.15995 3.3118 3.44612 3.5909 3.7641 4.0943 4.34252 4.5012 4.6321 4.8165 
0 
18 0.50697 0.64101 1.16505 1.33201 2.19726 2.341 2.63444 2.82485 2.98941 3.16313 3.31449 3.44895 3.59285 3.76469 4.34406 4.50162 4.6296 4.81862 
0 
22 0.16393 0.50671 0.64046 1.17026 1.33213 2.06566 2.19822 2.33793 2.48073 2.63421 2.82465 2.98919 3.1619 3.31278 3.44376 3.5895 3.76376 4.09458 4.34338 4.50122 4.62997 4.818 
25 0.51345 0.64481 0.65057 1.1748 1.34017 2.07296 2.34768 2.48622 2.49289 2.64005 2.83209 2.99567 3.16563 3.17105 3.32023 3.4507 3.59622 3.76815 3.77249 4.10285 4.35249 4.50709 4.51262 4.63559 4.82651 
19 0.31356 0.50074 0.63379 1.32717 1.84586 2.0598 2.33219 2.62725 2.81882 2.98574 3.15395 3.30628 3.44049 3.58511 3.75793 4.08818 4.33602 4.49524 4.81071 
63 0.15731 0.16093 0.31142 0.31581 0.49736 0.50173 0.50522 0.63033 0.63466 0.63842 0.82712 0.99248 1.15721 1.16306 1.32151 1.32739 1.3321 1.49565 1.65277 1.65831 1.84666 1.85141 2.0598 2.06383 2.18553 2.19177 2.33185 2.33613 2.47038 2.47577 2.4798 2.62584 2.63013 2.81527 2.81973 2.8238 2.97931 2.98452 3.15208 3.15659 3.15972 3.30106 3.30688 3.31061 3.4364 3.44103 3.44485 3.58112 3.58563 3.75526 3.75982 3.7628 4.08881 4.09276 4.33774 4.34137 4.49238 4.49727 4.61626 4.62448 4.81144 4.81446 4.82003 
2 2.071 3.7685 
45 0.15826 0.3121 0.31885 0.499 0.50398 0.63136 0.63748 0.99351 1.15817 1.16797 1.32222 1.32875 1.65606 1.84698 2.06015 2.18646 2.19756 2.33225 2.3391 2.47228 2.47825 2.62645 2.63151 2.81591 2.82098 2.98001 2.98597 3.15249 3.15828 3.30194 3.30881 3.4383 3.44451 3.58179 3.58897 3.75553 3.76124 4.08922 4.33806 4.49278 4.4984 4.61709 4.62575 4.81169 4.8157 
7 2.06441 2.8254 3.76416 4.09272 4.34099 4.50193 4.81698 
14 0.50347 0.63618 1.66087 1.84998 2.06379 2.33604 2.82287 3.15582 3.44107 3.76337 4.09196 4.3403 4.50089 4.81529 
90 0.15042 0.15379 0.15799 0.30477 0.30801 0.3114 0.31509 0.49117 0.49573 0.49829 0.50172 0.62403 0.62819 0.63184 0.82067 0.98685 0.99042 1.15085 1.15444 1.15951 1.31564 1.31994 1.32365 1.32823 1.49046 1.64474 1.65173 1.65449 1.84112 1.84349 1.84712 2.05444 2.05699 2.05999 2.17958 2.18518 2.19159 2.32602 2.32867 2.33176 2.46165 2.46792 2.47137 2.47579 2.61827 2.6225 2.62525 2.62909 2.80929 2.81363 2.81659 2.82111 2.97326 2.97794 2.98073 3.1462 3.14915 3.15308 3.15632 3.29538 3.29933 3.30384 3.42757 3.43354 3.43719 3.44159 3.57512 3.57926 3.5826 3.74979 3.7533 3.75661 3.75954 4.08338 4.08579 4.08908 4.33243 4.33439 4.3381 4.48645 4.48944 4.49288 4.49662 4.61047 4.61703 4.62074 4.80549 4.80821 4.81044 4.815 
52 0.14579 0.29891 0.30362 0.48496 0.48969 0.49646 0.6187 0.62398 0.98001 0.98657 1.14538 1.1526 1.30954 1.3157 1.64196 1.64792 1.83423 1.83899 2.04745 2.05179 2.17369 2.18452 2.31946 2.32396 2.45904 2.46468 2.61343 2.61809 2.80319 2.80795 2.96721 2.97265 3.13965 3.14458 3.28914 3.29531 3.42469 3.43032 3.56896 3.57367 3.74287 3.74782 4.07646 4.0808 4.32526 4.32929 4.48001 4.4852 4.6046 4.61385 4.7987 4.80218 
0 
21 0.50849 0.6417 1.16934 1.33438 2.06789 2.19755 2.34065 2.48284 2.63593 2.82669 2.99071 3.16365 3.31489 3.44774 3.59236 3.76659 4.09653 4.34525 4.50371 4.63213 4.82144 
0 
1 4.50797 
14 0.51909 0.6499 2.07567 2.20616 2.49009 2.64275 2.83607 2.99845 3.17056 3.32349 3.59919 3.77377 4.51033 4.63783 
0 
34 0.52188 0.52893 0.65236 0.65688 1.34686 2.07921 2.08377 2.2105 2.35591 2.49384 2.49776 2.50322 2.64659 2.6497 2.83984 2.84489 3.00309 3.00844 3.17535 3.1798 3.32767 3.46248 3.60436 3.60989 3.77789 3.78078 3.78612 4.35866 4.51328 4.51676 4.52139 4.64234 4.64744 4.83393 
43 0.16377 0.31978 0.50602 0.5095 0.63947 0.6483 1.16467 1.17303 1.32902 1.33608 1.50075 1.66476 1.854 2.0668 2.19315 2.20461 2.33919 2.48044 2.48421 2.63417 2.6392 2.82418 2.82789 2.98833 2.99263 3.16017 3.16634 3.30881 3.31559 3.44509 3.45331 3.58883 3.59264 3.76398 3.76885 4.09597 4.34495 4.5001 4.50598 4.62298 4.63085 4.81893 4.82457 
52 0.15435 0.15891 0.30889 0.31376 0.49526 0.50011 0.62825 0.6335 0.99017 1.15529 1.16139 1.31959 1.32535 1.49275 1.65189 1.65704 1.8443 1.84941 2.05751 2.06192 2.18376 2.19041 2.32948 2.33387 2.46847 2.47402 2.62336 2.62794 2.81333 2.81832 2.97734 2.98267 3.14976 3.15473 3.29914 3.30496 3.43444 3.43931 3.57907 3.58382 3.75295 3.75799 4.0865 4.09125 4.33531 4.34027 4.4901 4.49519 4.61437 4.62198 4.80873 4.81238 
49 0.51681 0.52173 0.64879 0.65269 0.65953 1.17929 1.34126 1.34656 1.51081 1.86456 2.07573 2.07947 2.09089 2.20459 2.21117 2.34845 2.48974 2.49416 2.49986 2.64268 2.64579 2.65334 2.83422 2.83965 2.99889 3.00367 3.16934 3.17395 3.17928 3.32097 3.32541 3.45426 3.45924 3.59923 3.60394 3.61125 3.77307 3.77671 3.781 3.79241 4.10522 4.3541 4.50931 4.51282 4.51663 4.63837 4.64229 4.82879 4.83467 
2 4.08905 4.33683 
2 2.4955 3.7789 
11 0.65243 2.07893 2.4932 2.64555 3.00237 3.17447 3.461 3.60399 3.77647 4.51295 4.64291 
24 0.16338 0.31714 0.50229 0.63623 1.16433 1.32856 1.6632 1.85086 2.06321 2.33567 2.4771 2.63001 2.82055 2.98533 3.15687 3.30788 3.4429 3.58665 3.76042 4.09205 4.33969 4.4974 4.62704 4.81401 
28 0.16002 0.3165 0.50271 0.63451 1.16305 1.328 1.65878 1.85089 2.06208 2.1915 2.33389 2.4765 2.62931 2.82028 2.82753 2.98432 3.1572 3.16477 3.30825 3.44255 3.58494 3.75999 4.09092 4.33891 4.49709 4.62486 4.81376 4.81894 
99 0.14992 0.15387 0.15712 0.3046 0.30808 0.31149 0.31465 0.4911 0.49588 0.49855 0.50188 0.6239 0.62845 0.63189 0.63611 0.8196 0.98666 0.99093 0.9956 1.15081 1.15484 1.15931 1.16368 1.31557 1.32077 1.32388 1.32807 1.48832 1.49184 1.64466 1.65153 1.65452 1.65972 1.84088 1.8435 1.84699 1.8507 2.05419 2.05705 2.06033 2.17952 2.18543 2.19105 2.32578 2.32869 2.33188 2.33627 2.46175 2.46832 2.47155 2.47537 2.61833 2.62289 2.62559 2.80921 2.81378 2.81657 2.82035 2.97317 2.97843 2.98097 3.14599 3.14917 3.15289 3.15583 3.29518 3.29973 3.30346 3.30708 3.42749 3.4335 3.43729 3.44056 3.57499 3.57944 3.58272 3.58806 3.74956 3.75346 3.75639 3.75936 4.08313 4.08576 4.08913 4.33219 4.33433 4.33928 4.48628 4.4898 4.49278 4.49635 4.61042 4.61695 4.62088 4.62741 4.8052 4.80809 4.81053 4.81403 
42 0.15656 0.30956 0.31509 0.49742 0.50199 0.62994 0.63541 0.99656 1.15743 1.32287 1.4975 1.65481 1.84421 1.85162 2.05726 2.18704 2.32981 2.33576 2.4716 2.47873 2.62475 2.62933 2.81492 2.82044 2.98009 3.15043 3.15542 3.301 3.30666 3.43612 3.44172 3.58064 3.58708 3.75385 3.75855 4.08627 4.33458 4.49108 4.496 4.62129 4.80899 4.81387 
26 0.1662 0.32327 0.50894 0.5148 0.64297 1.17095 1.33529 1.5031 1.85771 2.06905 2.19945 2.34241 2.48346 2.63666 2.8271 2.99188 3.16404 3.31484 3.44968 3.5925 3.76703 4.09736 4.34527 4.50392 4.63194 4.82053 
17 0.51281 0.64274 1.17214 1.33388 2.06899 2.19833 2.48322 2.6362 2.991 3.16429 3.31482 3.4497 3.59252 3.76715 4.09813 4.50385 4.63134 
5 0.6533 2.07952 2.64494 3.77546 4.51227 
17 0.50348 0.63702 1.66033 1.85094 2.06467 2.33742 2.47736 2.63096 2.82216 2.98666 3.15796 3.44296 3.58928 3.76221 4.09166 4.33925 4.81508 
33 0.51454 0.64806 0.65257 1.17904 1.33979 1.50872 2.07454 2.08196 2.20367 2.34828 2.48849 2.49446 2.64178 2.64728 2.83218 2.83927 2.99696 3.00469 3.16908 3.17351 3.32085 3.45386 3.5978 3.60461 3.77218 3.77596 4.10375 4.35276 4.50916 4.5141 4.63663 4.6449 4.82807 
0 
43 0.15944 0.31494 0.50136 0.50764 0.63417 0.64108 0.99653 1.16069 1.16745 1.32506 1.33174 1.50024 1.65779 1.85013 2.06341 2.18923 2.19562 2.33552 2.47421 2.48063 2.62914 2.63522 2.81944 2.8255 2.98335 2.98863 3.15553 3.16247 3.30473 3.31212 3.43989 3.44454 3.58507 3.59271 3.7587 3.76524 4.09253 4.34184 4.49586 4.50248 4.61984 4.62802 4.815 
42 0.15778 0.31078 0.31719 0.49899 0.50385 0.63082 0.63684 0.99286 1.15711 1.16706 1.32169 1.32907 1.65456 1.84532 2.05862 2.18747 2.33073 2.4717 2.47826 2.62552 2.63044 2.81649 2.82165 2.97997 2.9863 3.1516 3.15738 3.30115 3.30809 3.43653 3.44336 3.58123 3.58772 3.75526 3.76005 4.08763 4.33621 4.49171 4.49693 4.6189 4.81068 4.81539 
10 0.31378 1.16002 1.84824 2.06194 2.33362 3.15418 3.30418 3.5867 3.76283 4.49447 
17 0.31053 0.49727 0.6334 1.32726 1.84323 2.05672 2.32929 2.6252 2.81492 3.15028 3.30443 3.58061 3.75349 4.08544 4.33349 4.4917 4.80829 
23 0.3198 0.50553 0.6372 1.1646 1.32992 1.85312 2.06409 2.19683 2.33677 2.47894 2.63118 2.82226 2.98644 3.15775 3.30943 3.44258 3.58758 3.76108 4.09311 4.34142 4.49808 4.63062 4.81554 
18 0.51109 0.64233 1.33589 2.06868 2.48359 2.63589 2.82758 2.99104 3.16421 3.31561 3.44985 3.59206 3.76647 4.09663 4.3452 4.50346 4.63107 4.8203 
0 
40 0.52338 0.52756 0.65563 0.65933 1.34907 1.51889 1.6832 1.87382 2.08182 2.08535 2.21244 2.35801 2.49566 2.49898 2.50349 2.64873 2.65164 2.84164 2.84652 3.00531 3.01026 3.17722 3.18079 3.32937 3.46225 3.46802 3.60546 3.61035 3.77909 3.78213 3.78576 4.11364 4.35983 4.51644 4.51919 4.52354 4.64415 4.6485 4.83531 4.8398 
5 0.63966 2.63298 3.16101 3.76336 4.50105 
15 0.64511 1.17542 2.07081 2.20417 2.48726 2.63872 2.83392 2.99373 3.16712 3.32 3.45389 3.59572 3.77 4.50621 4.6359 
0 
44 0.16049 0.31521 0.32046 0.50313 0.5071 0.63564 0.64021 1.16238 1.16835 1.32686 1.33149 1.49854 1.65998 1.85074 2.06367 2.19086 2.19725 2.33613 2.47635 2.48116 2.63021 2.63419 2.82056 2.82468 2.98504 2.98929 3.15658 3.16162 3.30605 3.31115 3.44181 3.44713 3.58659 3.59262 3.75941 3.76394 4.09268 4.34138 4.49654 4.50103 4.62403 4.62965 4.81493 4.81879 
48 0.16121 0.31635 0.32138 0.50289 0.50634 0.63538 0.6399 1.16165 1.16719 1.32574 1.33118 1.49882 1.65925 1.66521 1.85149 2.06393 2.06798 2.1901 2.19601 2.33624 2.34111 2.47579 2.48032 2.63052 2.63426 2.82081 2.82445 2.98427 2.98861 3.15648 3.1608 3.30555 3.3112 3.44113 3.4462 3.58669 3.59047 3.75945 3.76369 4.09298 4.09723 4.34211 4.49663 4.501 4.62097 4.62795 4.81562 4.8191 
85 0.14972 0.15379 0.16014 0.30455 0.30774 0.31139 0.49113 0.49559 0.49835 0.50304 0.62393 0.6279 0.63163 0.82156 0.9866 0.99126 1.15065 1.15423 1.15958 1.16463 1.31543 1.32024 1.32389 1.49026 1.64485 1.65131 1.65425 1.8407 1.84331 1.84744 2.05397 2.05671 2.06082 2.17935 2.18512 2.32561 2.32852 2.33241 2.46271 2.46798 2.47138 2.47765 2.6184 2.62225 2.6254 2.80915 2.81334 2.81639 2.82262 2.97309 2.97781 2.98063 3.1459 3.14888 3.15293 3.15808 3.29504 3.29913 3.30343 3.42783 3.43329 3.43691 3.4428 3.5749 3.57905 3.58284 3.74946 3.75306 3.75633 4.08288 4.08547 4.08946 4.33185 4.33403 4.33935 4.48617 4.48935 4.49292 4.61028 4.61673 4.62066 4.80502 4.80784 4.81038 4.81637 
8 2.07015 2.48727 2.63679 3.16666 3.31791 3.76816 4.34567 4.50696 
41 0.16276 0.32105 0.50521 0.50995 0.63769 0.64131 1.16713 1.33071 1.336 1.49904 1.66412 1.85499 2.06534 2.0696 2.19473 2.33797 2.4798 2.48438 2.63261 2.63556 2.8232 2.82807 2.98787 3.1586 3.16233 3.31073 3.31438 3.4446 3.44812 3.58869 3.59306 3.76263 3.7662 4.09349 4.09731 4.34219 4.50067 4.50436 4.62811 4.81691 4.82174 
56 0.15665 0.16039 0.3118 0.31599 0.4987 0.50178 0.63155 0.63588 0.82583 0.99191 0.99924 1.15799 1.16529 1.32205 1.32771 1.49383 1.50017 1.65596 1.65983 1.84662 1.85141 2.05978 2.06362 2.18644 2.19361 2.33201 2.33608 2.47274 2.47637 2.62644 2.62984 2.81668 2.82021 2.98046 2.98441 3.15276 3.15691 3.302 3.30774 3.43786 3.44261 3.58228 3.58603 3.75591 3.75993 3.76404 4.08877 4.09284 4.33743 4.3413 4.49266 4.4972 4.61914 4.62544 4.81159 4.81449 
35 0.16429 0.50846 0.64128 0.64772 1.16716 1.3338 1.50562 1.66661 1.85548 2.06769 2.19307 2.20077 2.34057 2.48131 2.48738 2.63496 2.64337 2.82647 2.99067 3.1604 3.16605 3.31366 3.44606 3.45356 3.59139 3.59947 3.76603 3.77263 4.09594 4.34466 4.50285 4.50901 4.62645 4.63348 4.81934 
75 0.15161 0.15609 0.30613 0.30948 0.31345 0.49273 0.49703 0.49999 0.625 0.62909 0.63318 0.82175 0.98834 0.99426 1.15212 1.15594 1.16157 1.31709 1.32134 1.32531 1.48996 1.49424 1.64645 1.65324 1.65722 1.84246 1.84517 1.84978 2.05571 2.05867 2.18111 2.18703 2.32736 2.33032 2.33486 2.46318 2.46898 2.47344 2.61955 2.62381 2.62737 2.81092 2.81505 2.81832 2.97467 2.97909 2.98261 3.14744 3.15057 3.15467 3.29669 3.30063 3.30513 3.42937 3.43501 3.43974 3.57658 3.58063 3.58486 3.75116 3.75498 3.75826 4.08465 4.08738 4.33365 4.33598 4.48783 4.49115 4.49495 4.61201 4.61855 4.62462 4.80689 4.80984 4.81274 
27 0.16094 0.32004 0.50376 0.50794 0.63659 1.16867 1.33146 1.50012 1.66029 1.85513 2.06362 2.33939 2.47747 2.63094 2.82218 2.98607 3.15832 3.3109 3.4427 3.59018 3.76158 4.09184 4.33997 4.49859 4.63072 4.8151 4.81933 
9 0.65637 2.08262 2.4977 2.64868 3.01049 3.60842 3.78057 4.51882 4.64951 
14 0.64591 1.50641 2.07199 2.48655 2.63956 2.8319 2.9968 3.16733 3.45378 3.59852 3.77047 4.10242 4.50749 4.63739 
18 0.51093 0.64237 1.3344 2.06981 2.19801 2.34195 2.48337 2.63569 2.82714 2.99041 3.16376 3.31473 3.44947 3.59164 3.76633 4.50293 4.63073 4.8203 
27 0.15823 0.31428 0.50015 0.63298 1.16222 1.32528 1.65682 1.84579 2.05885 2.18922 2.3314 2.47528 2.62746 2.81839 2.98271 3.15246 3.15837 3.30532 3.43875 3.58355 3.75764 4.08793 4.33637 4.49323 4.49773 4.62312 4.81128 
0 
40 0.15491 0.30851 0.31608 0.49523 0.50132 0.62815 0.63445 0.98972 1.15481 1.31891 1.32623 1.65345 1.84351 2.05673 2.18316 2.32886 2.46977 2.47685 2.62296 2.62828 2.81285 2.81859 2.97672 2.98442 3.14903 3.15576 3.2986 3.30585 3.43532 3.57857 3.75213 3.75852 4.08576 4.33453 4.48937 4.49576 4.61373 4.62357 4.80818 4.8125 
85 0.15535 0.1592 0.16369 0.31033 0.31363 0.31752 0.49692 0.50125 0.50446 0.62961 0.63377 0.63732 0.82409 0.9921 0.99807 1.15659 1.16044 1.16464 1.17 1.32114 1.32595 1.32962 1.49379 1.49766 1.64973 1.65658 1.66022 1.84648 1.84948 1.85324 2.05975 2.06282 2.06796 2.18497 2.19066 2.19495 2.33134 2.33433 2.33833 2.46702 2.47289 2.47697 2.4815 2.62441 2.6283 2.63142 2.8148 2.81906 2.82217 2.82798 2.97879 2.98359 2.98666 3.15172 3.15473 3.15844 3.16316 3.3007 3.30496 3.30874 3.31287 3.43267 3.43863 3.44238 3.4463 3.58058 3.58461 3.58836 3.75517 3.75895 3.76201 4.08863 4.09148 4.09561 4.33768 4.34011 4.49208 4.49585 4.49872 4.61577 4.62211 4.6257 4.81063 4.81387 4.81687 
21 0.17022 0.51369 0.64685 1.17576 1.33937 2.07326 2.20519 2.34548 2.48689 2.63981 2.83215 2.99483 3.1682 3.31829 3.45294 3.59738 3.77144 4.10136 4.35103 4.50798 4.82515 

132
