# Supplementary material for: Deciphering the Contribution of Oriens-Lacunosum/Moleculare (OLM) Cells to Intrinsic θ Rhythms Using Biophysical Local Field Potential (LFP) Models
Source: eNeuro. 2018 Sep 4;5(4):ENEURO.0146-18.2018. doi: 10.1523/ENEURO.0146-18.2018 (PMC6140113; doi:10.1523/ENEURO.0146-18.2018)
Supplement: Supplementary file 2 — Supplementary Code. Download supplement 2, GZ file [file sup_enu-eN-NWR-0146-18-s02.gz › LFP_microcircuit-master/BC-380-gi-0-gi_SD-0-PV12913020-dSD6.6ms-gnSD0.21-gpv-3.0-gsb0.5-csb0.21-gbs5.75-cbs0.1344-spiketimes.txt]

15744

328


78 0.14389 0.14826 0.15177 0.30009 0.30392 0.30807 0.48661 0.49129 0.49434 0.6193 0.62421 0.62856 0.80939 0.81324 0.81673 0.98174 0.98517 0.98974 1.14629 1.15072 1.15763 1.31109 1.31644 1.32138 1.47922 1.48377 1.48734 1.64053 1.648 1.83647 1.83938 1.84412 2.04973 2.0529 2.1751 2.18142 2.32134 2.32464 2.32957 2.45807 2.4647 2.4686 2.61389 2.61865 2.62193 2.80491 2.80951 2.81288 2.96871 2.97412 2.9783 3.14149 3.14489 3.14923 3.2907 3.29542 3.30011 3.42353 3.42948 3.43573 3.57057 3.57518 3.58008 3.74519 3.74927 3.7526 4.07864 4.08161 4.32763 4.33013 4.48185 4.4856 4.48911 4.60601 4.61308 4.80077 4.80389 4.80688 
85 0.14442 0.14824 0.15184 0.30051 0.30426 0.30816 0.48729 0.49134 0.49446 0.49869 0.61885 0.62343 0.62729 0.80976 0.81348 0.81727 0.98256 0.98539 0.98992 1.14662 1.15072 1.15702 1.31154 1.31528 1.32012 1.47958 1.48378 1.48758 1.64081 1.64836 1.65225 1.83726 1.83982 1.84379 2.0505 2.0531 2.05661 2.17567 2.18136 2.32215 2.32506 2.32884 2.45744 2.46427 2.46838 2.61409 2.61874 2.62225 2.80574 2.80987 2.81315 2.96924 2.97348 2.97733 3.14208 3.14529 3.14938 3.15401 3.29121 3.29479 3.30014 3.42394 3.4304 3.43447 3.5713 3.57526 3.57892 3.74602 3.74908 3.75281 4.07947 4.08211 4.08583 4.3283 4.33055 4.33385 4.48241 4.48557 4.48979 4.60644 4.61293 4.61932 4.8017 4.8046 4.80716 
32 0.16716 0.32455 0.5128 0.64601 0.83418 1.00594 1.17246 1.33771 1.50348 1.66718 1.67511 1.85686 1.86402 2.07069 2.20177 2.34244 2.34892 2.48498 2.63837 2.8289 2.99315 3.16684 3.31867 3.45314 3.59349 3.60041 3.77008 4.09966 4.34852 4.50693 4.63384 4.82353 
0 
63 0.16764 0.17276 0.32058 0.32617 0.34424 0.50947 0.51351 0.6411 0.64714 0.83199 0.83622 1.00103 1.00696 1.01599 1.16792 1.17534 1.33222 1.33851 1.50174 1.50682 1.66614 1.67676 1.85629 1.86144 1.87036 2.06993 2.07601 2.19638 2.20747 2.3417 2.34631 2.35392 2.4838 2.49067 2.6363 2.64126 2.8282 2.83334 2.9916 2.99712 3.16197 3.16683 3.17315 3.31204 3.3177 3.4479 3.45331 3.59286 3.59819 3.76548 3.76981 3.77714 4.09896 4.10471 4.34658 4.35208 4.50164 4.50695 4.62809 4.63835 4.82129 4.82546 4.83428 
0 
18 0.17074 0.32686 0.51308 0.83712 1.00872 1.34021 1.50924 1.86416 2.3516 2.63934 2.83414 2.9996 3.17089 3.31817 3.59709 3.77002 4.50691 4.82649 
80 0.15415 0.15816 0.16353 0.31085 0.31453 0.31828 0.49649 0.5007 0.50447 0.62966 0.63357 0.63743 0.81956 0.82362 0.82856 0.99129 0.99588 1.00035 1.15702 1.16172 1.16733 1.32075 1.32598 1.33032 1.48919 1.49374 1.49861 1.64988 1.65671 1.66045 1.84609 1.84982 1.85394 2.05935 2.06265 2.1842 2.18995 2.33144 2.33493 2.33991 2.46932 2.47436 2.47934 2.62513 2.62877 2.63258 2.81466 2.81891 2.82235 2.97843 2.98357 2.98915 3.15159 3.15541 3.1587 3.30066 3.30528 3.30972 3.43555 3.43943 3.444 3.58063 3.58469 3.58961 3.75453 3.75884 3.76205 4.08838 4.09163 4.33708 4.33975 4.49176 4.49619 4.49976 4.61506 4.62275 4.62686 4.81076 4.81354 4.81769 
0 
53 0.15908 0.16396 0.31592 0.31999 0.50242 0.50701 0.63591 0.64035 0.82635 0.83114 0.99513 1.00024 1.16344 1.3275 1.33266 1.49518 1.50028 1.65954 1.66476 1.84854 1.85484 2.06196 2.06778 2.19267 2.33496 2.3399 2.47717 2.48304 2.63006 2.63411 2.82133 2.82546 2.98533 2.99046 3.15769 3.16233 3.3065 3.31178 3.44188 3.44669 3.58602 3.59143 3.75977 3.76342 4.09052 4.09642 4.33929 4.34636 4.49815 4.50303 4.62528 4.81462 4.81983 
88 0.14471 0.14931 0.15262 0.30117 0.30491 0.30863 0.31304 0.48735 0.49245 0.49555 0.62043 0.62526 0.62899 0.81009 0.81425 0.81752 0.82304 0.98255 0.98611 0.99069 1.14716 1.15155 1.15686 1.31202 1.31766 1.32132 1.47986 1.48474 1.48807 1.64104 1.64893 1.65293 1.83747 1.84031 1.84456 2.05074 2.05398 2.05908 2.17604 2.18244 2.32238 2.32564 2.33003 2.45831 2.46511 2.46886 2.61452 2.61952 2.62255 2.80585 2.81066 2.81367 2.81907 2.96969 2.97537 2.97887 3.14264 3.14596 3.14997 3.15419 3.29173 3.29663 3.30047 3.424 3.4303 3.43466 3.5716 3.57635 3.58045 3.74617 3.75053 3.75346 4.07965 4.08258 4.08778 4.32862 4.33104 4.33678 4.4829 4.48679 4.48994 4.60697 4.61433 4.61891 4.80172 4.80482 4.80769 4.81211 
45 0.17731 0.33347 0.3395 0.51974 0.52479 0.65344 0.84272 0.84852 1.01427 1.021 1.183 1.34617 1.51266 1.51929 1.67714 1.86804 1.87302 2.07917 2.08424 2.20937 2.3519 2.36128 2.49456 2.50388 2.64711 2.83794 2.84308 3.00206 3.00919 3.17493 3.17986 3.32587 3.45992 3.60445 3.61303 3.77796 3.78352 4.10792 4.11514 4.35627 4.36362 4.51476 4.64405 4.83112 4.83623 
0 
130 0.14186 0.14515 0.14787 0.15023 0.15442 0.29798 0.30156 0.30411 0.30654 0.30962 0.48482 0.48828 0.49091 0.49306 0.49596 0.6158 0.61968 0.62286 0.62546 0.6284 0.80725 0.81061 0.81344 0.81556 0.81918 0.98006 0.98241 0.98543 0.98811 1.14408 1.14795 1.15125 1.15486 1.15907 1.30905 1.31229 1.31595 1.31867 1.32227 1.47708 1.48076 1.48368 1.48607 1.48979 1.63825 1.64433 1.64751 1.65063 1.65569 1.83478 1.83701 1.83956 1.84203 1.84628 2.04802 2.05024 2.05275 2.05569 2.17317 2.1772 2.18069 2.18716 2.31967 2.3223 2.3248 2.32753 2.45482 2.46069 2.46405 2.46672 2.47048 2.61158 2.61595 2.61858 2.6208 2.80327 2.80687 2.80933 2.81149 2.81505 2.96674 2.97034 2.9736 2.97588 3.13956 3.14239 3.14482 3.1474 3.15011 3.28861 3.29176 3.29493 3.29794 3.30088 3.42145 3.42711 3.42951 3.43292 3.43623 3.5688 3.57232 3.57486 3.57786 3.74351 3.74588 3.74872 3.75095 3.7537 4.07699 4.07928 4.08168 4.08449 4.32579 4.32785 4.33002 4.33322 4.47991 4.48273 4.48597 4.48803 4.49213 4.60393 4.60855 4.61208 4.61581 4.79924 4.80183 4.80389 4.80602 4.80944 
0 
60 0.15601 0.16022 0.31266 0.31828 0.49748 0.50211 0.5072 0.63188 0.63703 0.82103 0.82585 0.83093 0.99284 0.99854 1.15892 1.16732 1.324 1.33091 1.4904 1.49507 1.50154 1.6541 1.659 1.6662 1.84755 1.85404 2.06055 2.06895 2.18678 2.19724 2.33291 2.3388 2.47179 2.47699 2.62692 2.63111 2.81756 2.82185 2.82718 2.98022 2.98518 3.15365 3.1591 3.30337 3.30995 3.43811 3.44452 3.58306 3.58852 3.75694 3.76222 4.0897 4.33852 4.34655 4.4937 4.49905 4.61808 4.62498 4.8124 4.81668 
57 0.16639 0.1697 0.32245 0.32631 0.50939 0.51331 0.64198 0.64606 0.83196 0.83532 1.00098 1.0063 1.16738 1.17375 1.33525 1.33961 1.50238 1.50615 1.66593 1.67121 1.8565 1.86066 2.06898 2.07311 2.19731 2.2062 2.34192 2.34641 2.48397 2.48837 2.63676 2.64006 2.8274 2.83108 2.99258 2.99821 3.1624 3.16688 3.31423 3.31821 3.44858 3.45307 3.59312 3.59842 3.76688 3.7702 4.098 4.10214 4.34646 4.35153 4.50359 4.50688 4.62997 4.63513 4.82114 4.82417 4.82842 
36 0.14993 0.30628 0.49252 0.49772 0.62602 0.81495 0.82057 0.98638 1.15255 1.31655 1.48457 1.49064 1.65254 1.8411 2.05437 2.18182 2.32656 2.46931 2.62126 2.81131 2.81748 2.97534 3.14687 3.1533 3.29642 3.43382 3.57705 3.74989 3.75573 4.08344 4.33209 4.48709 4.49339 4.61493 4.80587 4.81079 
2 2.83588 3.1713 
0 
0 
16 0.17025 0.32601 0.513 0.64684 0.83526 1.00894 1.50681 1.671 1.86193 2.63892 2.83307 3.16843 3.59777 3.76947 4.34943 4.50791 
25 0.15975 0.31785 0.50164 0.63728 0.82573 0.99563 1.16338 1.49523 1.66036 1.85364 2.06496 2.33909 2.47803 2.63121 2.82163 2.98607 3.15945 3.30769 3.44378 3.58868 3.76186 4.34172 4.49888 4.62917 4.81505 
71 0.15473 0.15876 0.31124 0.31539 0.31954 0.49695 0.50094 0.5043 0.63137 0.63552 0.81959 0.82423 0.82874 0.99093 0.99652 1.1575 1.16353 1.16823 1.32123 1.32659 1.33075 1.48955 1.49444 1.49918 1.65442 1.65881 1.66567 1.84589 1.85109 1.85536 2.05926 2.06355 2.18531 2.19065 2.33143 2.33557 2.47186 2.47605 2.48159 2.62601 2.6295 2.81623 2.81996 2.82467 2.98042 2.98409 3.15191 3.15653 3.1608 3.30128 3.30667 3.30991 3.43698 3.44195 3.58213 3.58612 3.75467 3.75918 3.76238 4.0883 4.09287 4.33693 4.34191 4.49195 4.49656 4.61533 4.62306 4.62892 4.81064 4.81387 4.81934 
3 2.64575 4.35475 4.51291 
30 0.16776 0.32479 0.51075 0.64507 0.83351 1.00508 1.17283 1.33692 1.50398 1.66736 1.85679 1.86287 2.07227 2.20098 2.34385 2.48514 2.63883 2.82878 2.99337 3.16596 3.31688 3.45143 3.59431 3.76874 4.09937 4.34755 4.50586 4.63428 4.82285 4.82954 
33 0.15923 0.31307 0.31891 0.50067 0.63337 0.82443 0.99303 1.15896 1.16829 1.32764 1.49531 1.65907 1.84741 1.85526 2.06134 2.19116 2.33278 2.47665 2.62831 2.81973 2.98456 3.15369 3.15923 3.30743 3.4386 3.58524 3.75957 4.08988 4.33799 4.49693 4.62466 4.81252 4.81886 
57 0.15029 0.15516 0.30678 0.31129 0.49281 0.49778 0.62574 0.63078 0.81598 0.82106 0.9879 0.9955 1.15331 1.16291 1.31768 1.32552 1.48556 1.49116 1.64649 1.65475 1.84287 1.84767 2.05607 2.05991 2.18144 2.1895 2.3278 2.33178 2.46584 2.47251 2.62152 2.62624 2.81113 2.81638 2.97519 2.9816 3.14814 3.15289 3.29698 3.30486 3.42974 3.43576 3.44248 3.57692 3.58187 3.75132 3.75681 4.08504 4.08858 4.33393 4.33704 4.4884 4.49433 4.61239 4.62177 4.80698 4.81043 
100 0.15409 0.15803 0.16119 0.16613 0.31075 0.31371 0.31714 0.32086 0.49659 0.501 0.50391 0.50721 0.6296 0.63358 0.63718 0.64285 0.81982 0.82342 0.82635 0.83001 0.99184 0.99574 0.99905 1.15691 1.16082 1.1654 1.16963 1.32141 1.32626 1.32973 1.48933 1.49362 1.49667 1.50051 1.64969 1.65641 1.65961 1.66409 1.8467 1.84977 1.85397 2.05997 2.06347 2.06843 2.18497 2.19022 2.19515 2.33178 2.33484 2.33828 2.46727 2.4731 2.47675 2.48114 2.62462 2.6285 2.63121 2.81495 2.81913 2.82212 2.82639 2.97901 2.98402 2.98677 3.15205 3.15522 3.15847 3.16229 3.30085 3.30507 3.30881 3.31293 3.43261 3.43861 3.44307 3.44771 3.58078 3.58484 3.58825 3.75521 3.75901 3.76204 3.76609 4.08898 4.09226 4.09703 4.33798 4.34111 4.34577 4.49241 4.49674 4.49956 4.6155 4.6219 4.62557 4.63189 4.81116 4.81395 4.81702 4.82061 
24 0.16748 0.32633 0.51347 0.64515 0.83596 1.00774 1.17552 1.50626 1.66933 1.86132 2.07001 2.20365 2.34213 2.48448 2.82907 2.99137 3.16706 3.45459 3.59872 3.77063 4.0996 4.34859 4.50946 4.82311 
56 0.16707 0.17111 0.3241 0.32837 0.51084 0.51437 0.64296 0.64773 0.83332 0.83704 1.00279 1.00849 1.17084 1.17782 1.33679 1.34181 1.50395 1.50898 1.66741 1.67518 1.8575 1.86335 2.07018 2.07632 2.19798 2.20642 2.34289 2.34789 2.48418 2.48804 2.63717 2.64116 2.82862 2.83216 2.83924 2.99195 2.99625 3.16413 3.16837 3.31351 3.31847 3.44956 3.45437 3.59339 3.59783 3.76803 3.77192 4.09949 4.10413 4.34813 4.50377 4.50816 4.63085 4.63598 4.82276 4.82601 
38 0.16142 0.16841 0.31863 0.5041 0.50857 0.63937 0.82758 0.83314 0.99606 1.0029 1.16306 1.17197 1.33075 1.49722 1.66122 1.85113 1.85667 2.06478 2.19487 2.33682 2.34256 2.47984 2.63333 2.82379 2.83064 2.98741 3.16019 3.31008 3.44565 3.58788 3.59963 3.76295 4.09359 4.34217 4.50056 4.62684 4.81685 4.82169 
83 0.17825 0.18139 0.18653 0.33388 0.33747 0.341 0.52106 0.52399 0.5274 0.65443 0.65814 0.66325 0.843 0.84633 0.85021 1.01364 1.01782 1.02207 1.18209 1.18624 1.19079 1.34645 1.35004 1.35487 1.51417 1.5175 1.52197 1.67841 1.68224 1.68758 1.86879 1.87303 1.87664 2.08129 2.08483 2.09184 2.21011 2.21582 2.35386 2.35739 2.36177 2.37059 2.49551 2.49884 2.50383 2.64877 2.65178 2.65975 2.84036 2.84356 2.8475 3.0044 3.00792 3.17578 3.17917 3.18297 3.32594 3.32988 3.33453 3.45991 3.46442 3.47019 3.60518 3.60882 3.61419 3.77848 3.78192 3.78547 4.1102 4.11364 4.11997 4.35883 4.36222 4.36976 4.51519 4.51868 4.52277 4.64315 4.64807 4.83304 4.83588 4.83921 4.84636 
78 0.1528 0.15707 0.16272 0.30892 0.31233 0.31674 0.49557 0.50011 0.50414 0.62768 0.63257 0.63679 0.81859 0.8231 0.8266 0.99044 0.99448 1.0 1.1553 1.16038 1.16728 1.32011 1.3253 1.33239 1.48828 1.49309 1.49866 1.649 1.65618 1.65999 1.84521 1.84954 1.85453 2.05845 2.06223 2.18397 2.18971 2.33024 2.33374 2.3402 2.46603 2.47251 2.47611 2.62211 2.62685 2.63008 2.81374 2.81819 2.82298 2.97756 2.98283 3.15046 3.15406 3.15794 3.29947 3.3043 3.30896 3.43201 3.43769 3.44206 3.57933 3.58379 3.59055 3.75379 3.75834 3.7632 4.0874 4.09116 4.33629 4.34013 4.49075 4.49552 4.61459 4.62116 4.62943 4.80959 4.81287 4.81768 
54 0.15476 0.15958 0.31043 0.31587 0.49685 0.50073 0.50733 0.63063 0.63596 0.81905 0.82357 0.99044 0.99688 1.15713 1.16803 1.32167 1.32772 1.48935 1.49391 1.65538 1.66338 1.84532 1.85109 2.05875 2.06621 2.18736 2.33071 2.33651 2.47195 2.47778 2.62586 2.62997 2.81559 2.81999 2.97992 2.98484 3.15121 3.15685 3.30093 3.30734 3.43645 3.44317 3.58124 3.58674 3.75431 3.75937 4.08768 4.33634 4.49153 4.49636 4.61867 4.62575 4.81001 4.81474 
33 0.15451 0.30998 0.49742 0.50406 0.63038 0.81985 0.98973 1.15714 1.32187 1.49055 1.65491 1.84416 2.05745 2.1874 2.32982 2.47264 2.62537 2.81527 2.9797 3.15062 3.15861 3.30083 3.43627 3.58093 3.75321 3.759 4.08656 4.33505 4.49082 4.49723 4.62187 4.80927 4.81503 
29 0.16416 0.32058 0.50791 0.64125 0.82946 0.83657 1.00151 1.16757 1.33405 1.50039 1.66478 1.85475 2.06746 2.19688 2.34079 2.48191 2.63532 2.82608 2.99049 3.16145 3.31211 3.44738 3.59133 3.76462 4.09657 4.34523 4.50132 4.63109 4.82005 
82 0.14527 0.14956 0.15327 0.30147 0.3051 0.30907 0.48806 0.49272 0.49616 0.62067 0.6251 0.62932 0.81081 0.81468 0.81825 0.82298 0.9832 0.987 0.99171 1.14767 1.15176 1.15744 1.31255 1.31756 1.32175 1.48066 1.48521 1.48895 1.64189 1.64848 1.65232 1.83793 1.84096 1.8453 2.05118 2.05455 2.1765 2.18237 2.18983 2.32279 2.32611 2.33056 2.45959 2.46508 2.46951 2.61529 2.61963 2.62306 2.80637 2.81078 2.8143 2.97012 2.97507 2.97883 3.14293 3.14627 3.15041 3.29211 3.29658 3.30096 3.42491 3.43037 3.43518 3.572 3.57644 3.58096 3.74661 3.75077 3.7541 4.08008 4.08315 4.32906 4.33174 4.48332 4.48711 4.49063 4.60742 4.61417 4.61877 4.80223 4.80546 4.80855 
142 0.13728 0.14047 0.14316 0.14544 0.14839 0.29339 0.29682 0.29931 0.30167 0.30395 0.48019 0.48349 0.48618 0.48818 0.49056 0.49411 0.61148 0.61516 0.61814 0.62071 0.62288 0.62751 0.80265 0.80588 0.80866 0.81076 0.8133 0.81785 0.97545 0.97784 0.98065 0.98323 0.98661 1.1395 1.14317 1.14636 1.14935 1.15285 1.30444 1.30756 1.31122 1.3136 1.31651 1.47248 1.47596 1.47891 1.4811 1.48393 1.63368 1.63936 1.64249 1.64491 1.64893 1.83016 1.8324 1.83477 1.83725 1.83979 2.0434 2.04564 2.04801 2.05082 2.16857 2.17232 2.17595 2.17979 2.31504 2.31764 2.32003 2.32266 2.32594 2.45028 2.45568 2.45894 2.46152 2.46418 2.60698 2.61108 2.61374 2.6159 2.61896 2.79864 2.80206 2.80462 2.80667 2.80942 2.81316 2.96213 2.96554 2.96888 2.97094 2.97476 3.13496 3.13776 3.14008 3.14263 3.14466 3.14823 3.28406 3.28714 3.2903 3.29307 3.2955 3.41684 3.42217 3.42454 3.42731 3.42988 3.56419 3.56755 3.57017 3.57285 3.57635 3.7389 3.74133 3.74404 3.74621 3.74819 4.07236 4.07467 4.07693 4.07964 4.32119 4.32324 4.32529 4.32841 4.4753 4.47808 4.48123 4.48325 4.48578 4.59933 4.60339 4.60713 4.6102 4.61499 4.7946 4.79717 4.79916 4.80128 4.80383 4.99802 
36 0.15393 0.15933 0.31045 0.49647 0.50121 0.63007 0.81906 0.82426 0.99045 1.1568 1.32074 1.48915 1.49435 1.65387 1.84537 2.0586 2.18595 2.33078 2.47076 2.47669 2.6251 2.81523 2.97902 2.98463 3.15108 3.30057 3.30941 3.43645 3.5809 3.75401 3.7601 4.08767 4.33636 4.49136 4.61882 4.81008 
0 
57 0.17487 0.17998 0.33138 0.33529 0.51851 0.52294 0.65186 0.65628 0.84128 0.84633 1.01193 1.01726 1.18226 1.1899 1.3443 1.34878 1.51162 1.51592 1.67683 1.68435 1.86689 1.87117 1.88338 2.07788 2.08215 2.20765 2.21458 2.35185 2.35835 2.4932 2.49975 2.64529 2.64959 2.8383 2.84314 3.00096 3.00627 3.17305 3.17654 3.32385 3.32764 3.45816 3.46249 3.60213 3.60717 3.61757 3.77617 3.77941 4.10639 4.11114 4.35456 4.36053 4.51293 4.51745 4.64232 4.83023 4.83487 
91 0.17755 0.18079 0.18504 0.33262 0.33645 0.34021 0.35573 0.52084 0.52422 0.52867 0.65258 0.65643 0.66012 0.84275 0.84564 0.84912 0.86255 1.01198 1.01739 1.02199 1.1805 1.18524 1.18901 1.34568 1.34982 1.35515 1.51307 1.51641 1.51981 1.67754 1.68225 1.68732 1.86687 1.87123 1.87488 1.88195 2.07975 2.08339 2.08856 2.20861 2.21342 2.22098 2.35264 2.35743 2.36277 2.37028 2.49596 2.5 2.50704 2.64814 2.65099 2.65699 2.83963 2.84308 2.84677 3.00329 3.00711 3.01372 3.17345 3.17756 3.1809 3.18742 3.3248 3.32865 3.33257 3.45834 3.46304 3.46739 3.60408 3.60879 3.61435 3.77773 3.78099 3.78534 3.79707 4.10876 4.11254 4.11777 4.35764 4.36118 4.36684 4.51524 4.51798 4.52225 4.64287 4.64735 4.6652 4.83268 4.8357 4.83926 4.84562 
1 1.005 
0 
54 0.15875 0.16231 0.31445 0.31863 0.50083 0.50432 0.50969 0.6349 0.6387 0.82368 0.82731 0.99469 0.9998 1.16076 1.16797 1.32574 1.33092 1.49362 1.49753 1.65911 1.66466 1.84931 1.85498 2.06269 2.18955 2.19904 2.33455 2.33997 2.47601 2.47991 2.62957 2.63288 2.82001 2.82335 2.98363 2.98748 3.15526 3.15982 3.30501 3.31007 3.44016 3.44496 3.58574 3.5902 3.75882 3.76294 4.09182 4.34018 4.49592 4.49997 4.62118 4.62724 4.81405 4.81722 
80 0.14504 0.14928 0.15274 0.30151 0.3051 0.30884 0.48767 0.49233 0.49559 0.62067 0.62515 0.62891 0.81053 0.81454 0.81777 0.98273 0.98655 0.99089 1.14788 1.15192 1.15689 1.31259 1.31776 1.32154 1.48034 1.4849 1.48835 1.64168 1.64873 1.65282 1.83769 1.84084 1.84478 2.05094 2.05437 2.17654 2.18232 2.32263 2.32597 2.33015 2.45951 2.46508 2.46902 2.61546 2.61965 2.62284 2.80625 2.81065 2.81385 2.97017 2.9754 2.97905 3.14289 3.14627 3.14995 3.29204 3.29651 3.30045 3.42472 3.43016 3.43488 3.57193 3.57634 3.58038 3.74633 3.75052 3.75354 4.07985 4.08299 4.32879 4.33157 4.48324 4.48744 4.49043 4.60746 4.61401 4.61893 4.80195 4.8051 4.80816 
0 
26 0.17249 0.32631 0.51414 0.64829 0.83688 1.0088 1.17799 1.33994 1.50795 1.67675 1.86364 2.07504 2.34678 2.48899 2.63946 2.83251 2.99768 3.16864 3.31859 3.45398 3.59943 3.77058 4.1041 4.50774 4.63591 4.82478 
29 0.15895 0.31601 0.50161 0.6351 0.82406 0.99613 1.1642 1.32735 1.49466 1.65907 1.84985 2.06161 2.19183 2.33403 2.34508 2.47627 2.62912 2.81987 2.98398 3.15686 3.30743 3.44175 3.58474 3.75945 4.09037 4.33822 4.49631 4.62606 4.81357 
56 0.15262 0.15776 0.309 0.31411 0.49525 0.50011 0.62823 0.63376 0.81804 0.82331 0.98963 0.99569 1.15533 1.16244 1.31957 1.32566 1.48799 1.4934 1.65021 1.65646 1.84436 1.84966 2.05761 2.06245 2.1837 2.19079 2.32965 2.33492 2.46821 2.47434 2.62332 2.62823 2.81344 2.81853 2.97725 2.98292 3.14981 3.15532 3.29928 3.30561 3.4328 3.43779 3.57913 3.58449 3.75304 3.75848 4.08663 4.09146 4.33539 4.34057 4.49013 4.49564 4.61419 4.62283 4.809 4.81297 
28 0.16652 0.3228 0.50855 0.64249 0.83119 1.00453 1.17228 1.33479 1.50179 1.66634 1.85895 2.06929 2.20076 2.34353 2.48553 2.63645 2.82817 2.99104 3.16401 3.31465 3.44958 3.59436 3.76691 4.09925 4.34668 4.50449 4.63272 4.82039 
94 0.1771 0.1802 0.18428 0.33265 0.33626 0.33929 0.34627 0.52065 0.52365 0.5268 0.53415 0.65294 0.65664 0.66073 0.84242 0.84529 0.84882 0.85662 1.01303 1.01689 1.02106 1.03303 1.18105 1.18536 1.18917 1.34579 1.34944 1.35412 1.51309 1.51629 1.51986 1.67728 1.68139 1.68765 1.86743 1.87148 1.87469 1.88318 2.07975 2.08317 2.0877 2.21025 2.21614 2.35262 2.3566 2.36125 2.36656 2.49461 2.49819 2.50283 2.64707 2.65012 2.65521 2.83934 2.8426 2.8463 2.86041 3.00292 3.00611 3.01164 3.17407 3.17738 3.18063 3.18551 3.32538 3.32871 3.33231 3.45843 3.46275 3.46676 3.6042 3.60841 3.61332 3.77681 3.78032 3.7831 3.78943 4.10873 4.11201 4.11726 4.35759 4.36089 4.36667 4.51346 4.517 4.52072 4.53057 4.64324 4.64731 4.65704 4.83222 4.83492 4.83856 4.8441 
67 0.15858 0.16233 0.31434 0.31869 0.49995 0.50384 0.50722 0.63437 0.63869 0.82286 0.82685 0.8317 0.99373 0.9984 1.00318 1.16061 1.16568 1.17123 1.32495 1.33039 1.49237 1.49702 1.50368 1.65879 1.6624 1.84909 1.85379 1.85957 2.06215 2.06591 2.19018 2.19466 2.33427 2.3387 2.47563 2.47942 2.62926 2.6328 2.8198 2.82333 2.82849 2.98368 2.98735 3.15522 3.15995 3.16545 3.30528 3.31046 3.44041 3.44545 3.58502 3.58872 3.59644 3.7587 3.76305 3.77131 4.09114 4.09514 4.33965 4.34374 4.49539 4.49988 4.61984 4.62615 4.81389 4.81682 4.82135 
31 0.16621 0.32376 0.50824 0.64254 0.8324 1.00107 1.0128 1.1684 1.33426 1.50266 1.66722 1.85657 2.07005 2.1985 2.34146 2.48348 2.63598 2.82852 2.99108 3.16228 3.16742 3.31383 3.44863 3.5923 3.76573 3.77105 4.09861 4.34631 4.50411 4.63026 4.82187 
13 0.16448 0.50741 0.83003 1.5008 2.48118 2.63426 2.82653 3.59317 3.76522 4.09678 4.34428 4.50309 4.81942 
35 0.15471 0.31132 0.49934 0.63279 0.82184 0.99125 1.1577 1.32139 1.3304 1.4908 1.65616 1.84593 2.05912 2.18542 2.33138 2.47317 2.62675 2.81788 2.98011 2.98631 3.15209 3.15902 3.30138 3.30962 3.43768 3.44493 3.58182 3.75465 3.76125 4.08812 4.33684 4.49194 4.49974 4.61571 4.81062 
111 0.14474 0.14852 0.15129 0.15417 0.30086 0.30426 0.30743 0.3102 0.48747 0.49147 0.49396 0.49657 0.50106 0.61983 0.62365 0.62655 0.6294 0.81008 0.81348 0.81665 0.8191 0.98268 0.98548 0.989 0.99316 1.14695 1.1507 1.15456 1.15828 1.31182 1.31537 1.3189 1.3221 1.47992 1.48383 1.48685 1.48963 1.64126 1.6476 1.65049 1.65389 1.83739 1.83991 1.84312 1.84642 2.05064 2.05324 2.05606 2.17593 2.18099 2.18432 2.32227 2.32507 2.32808 2.33164 2.45819 2.46373 2.46714 2.46985 2.47476 2.61446 2.61867 2.62162 2.62419 2.80584 2.80985 2.8125 2.81525 2.82033 2.9695 2.97363 2.97662 2.97995 3.14233 3.14537 3.14858 3.15106 3.29155 3.29503 3.29865 3.30147 3.42422 3.42991 3.43301 3.43602 3.57146 3.57533 3.57804 3.58128 3.74616 3.74935 3.75221 3.75451 4.07958 4.08217 4.08517 4.32854 4.33073 4.33374 4.48267 4.48565 4.48905 4.4916 4.60677 4.61241 4.6164 4.62055 4.80175 4.80457 4.80688 4.8097 
32 0.15088 0.30737 0.49339 0.50111 0.62655 0.81627 0.98797 1.1535 1.31766 1.32644 1.48626 1.65217 1.84266 2.0559 2.1816 2.32796 2.46639 2.47368 2.62161 2.81157 2.9754 3.14809 3.29749 3.4338 3.57747 3.75135 3.75924 4.08495 4.33366 4.48835 4.61252 4.80727 
41 0.1539 0.30924 0.31694 0.49688 0.50198 0.62961 0.81898 0.82414 0.98934 1.15548 1.16492 1.32003 1.32691 1.48965 1.49778 1.65528 1.84383 1.85178 2.05709 2.18648 2.32933 2.47221 2.62455 2.81461 2.82066 2.97924 3.1501 3.15709 3.29955 3.30712 3.4367 3.58037 3.75303 3.75854 4.08617 4.33479 4.48994 4.4957 4.61728 4.80884 4.81394 
4 0.51001 1.00163 1.66525 4.62989 
64 0.14388 0.14826 0.30019 0.30425 0.30883 0.4864 0.49081 0.49513 0.61946 0.62371 0.62959 0.80927 0.81378 0.81927 0.98096 0.98578 1.14661 1.15226 1.31087 1.31653 1.47912 1.48397 1.64215 1.64802 1.8357 1.83979 2.04892 2.0527 2.17509 2.18156 2.32089 2.32471 2.45964 2.46558 2.61458 2.61886 2.80464 2.80907 2.81448 2.96862 2.97379 3.14112 3.14528 3.14917 3.29052 3.296 3.42544 3.43059 3.57038 3.57468 3.74432 3.74879 3.75223 4.07794 4.08165 4.32676 4.33014 4.48141 4.48619 4.60598 4.61406 4.80018 4.80339 4.80758 
29 0.17787 0.33353 0.51948 0.65243 0.84267 1.01589 1.18324 1.34649 1.51149 1.68315 1.86911 2.07743 2.21217 2.3559 2.49739 2.64462 2.83986 2.99933 3.17525 3.32375 3.45717 3.60986 3.77591 3.79138 4.10612 4.3547 4.51295 4.64292 4.83094 
35 0.17023 0.32655 0.51308 0.51875 0.64684 0.83585 0.84331 1.00657 1.17215 1.1785 1.3389 1.50617 1.67005 1.85984 1.86624 2.07315 2.19995 2.34589 2.48786 2.6416 2.8313 2.83718 2.99595 3.16846 3.31876 3.45339 3.59718 3.77266 4.10156 4.3498 4.50838 4.63363 4.64183 4.82494 4.82908 
28 0.15761 0.31364 0.50009 0.63407 0.82287 0.99414 1.16241 1.32592 1.49327 1.65808 1.84733 2.06062 2.19012 2.33443 2.47487 2.62828 2.81841 2.98332 3.15453 3.30561 3.44051 3.58422 3.75795 4.08906 4.33705 4.49534 4.6248 4.81211 
28 0.16395 0.31995 0.5085 0.64117 0.82916 1.00106 1.16753 1.33291 1.49967 1.6641 1.85365 2.06641 2.19677 2.33897 2.48133 2.63447 2.82529 2.98944 3.16225 3.31265 3.4463 3.58991 3.76548 4.09526 4.344 4.50263 4.63057 4.81897 
4 0.50995 1.00337 1.50156 4.82435 
26 0.16396 0.32098 0.50855 0.64393 0.83 1.16958 1.33311 1.50043 1.8544 2.06655 2.1969 2.33959 2.48291 2.63366 2.82531 2.98883 3.16151 3.31245 3.44775 3.59058 3.76432 4.09519 4.34223 4.50085 4.62936 4.81848 
27 0.16254 0.32043 0.50622 0.64019 0.82819 0.99876 1.17076 1.33418 1.49857 1.66137 1.85192 1.85799 2.06575 2.33784 2.48029 2.6327 2.82415 2.98795 3.16155 3.31257 3.44678 3.58836 3.76383 4.0946 4.34238 4.50083 4.81722 
54 0.17624 0.18102 0.33315 0.33689 0.51941 0.52381 0.6516 0.65563 0.84294 0.84779 1.01447 1.02085 1.18348 1.34499 1.34949 1.51214 1.51658 1.67619 1.68271 1.86785 1.87194 2.07892 2.08306 2.2092 2.35251 2.3578 2.49262 2.49751 2.64604 2.64921 2.83828 2.84373 3.0015 3.00687 3.17422 3.17767 3.32445 3.32817 3.45827 3.46254 3.60296 3.60779 3.77777 3.7814 4.10773 4.11246 4.35591 4.36142 4.5142 4.51913 4.64214 4.65385 4.83147 4.8363 
79 0.15563 0.15863 0.16388 0.31177 0.31583 0.32008 0.49843 0.50137 0.50443 0.50917 0.63179 0.63502 0.63898 0.82064 0.82434 0.8294 0.99123 0.9951 0.99962 1.15785 1.16256 1.16781 1.32147 1.32644 1.33065 1.4904 1.49403 1.49862 1.65627 1.65904 1.66579 1.84621 1.85007 1.85434 2.05943 2.06282 2.18588 2.19046 2.33185 2.33544 2.34186 2.4723 2.47575 2.48093 2.62672 2.6297 2.81699 2.8201 2.82541 2.98012 2.984 2.98997 3.15251 3.15697 3.1606 3.30139 3.30581 3.30917 3.43779 3.44154 3.44719 3.58246 3.58539 3.59119 3.75485 3.7589 3.76175 4.08856 4.09188 4.33733 4.34015 4.49229 4.49648 4.49972 4.61644 4.624 4.81106 4.81389 4.81854 
35 0.16884 0.32572 0.51168 0.64406 0.64895 0.83457 1.00251 1.00824 1.17222 1.17891 1.33632 1.50494 1.66893 1.86005 2.07242 2.20241 2.34428 2.48597 2.63927 2.82908 2.83528 2.99387 3.16588 3.17148 3.31704 3.45042 3.45569 3.59473 3.76943 4.10078 4.34886 4.50627 4.63538 4.82344 4.82935 
68 0.16231 0.16518 0.31792 0.32179 0.32709 0.50572 0.50868 0.51261 0.638 0.64183 0.82807 0.83088 0.83563 0.99687 1.0015 1.00504 1.16393 1.1693 1.17312 1.32817 1.33248 1.3362 1.49818 1.50126 1.6621 1.66632 1.85259 1.8568 1.86052 2.06592 2.0712 2.19463 2.20036 2.33789 2.34222 2.35299 2.4791 2.48254 2.63287 2.63561 2.82326 2.82653 2.83213 2.98764 2.99032 3.15884 3.16275 3.16651 3.30969 3.31339 3.44394 3.44828 3.58845 3.59255 3.7623 3.76554 3.76858 4.09443 4.09877 4.3429 4.34705 4.4988 4.50245 4.62502 4.63011 4.81728 4.8197 4.8246 
3 1.8475 4.33738 4.81275 
101 0.14669 0.1513 0.15409 0.15935 0.30295 0.30685 0.31012 0.31371 0.4894 0.49429 0.49708 0.50046 0.62225 0.62701 0.6305 0.63578 0.81238 0.81652 0.81923 0.82371 0.98442 0.98822 0.99172 1.14918 1.15368 1.15789 1.16198 1.31387 1.31949 1.32276 1.48208 1.4871 1.48984 1.49429 1.64287 1.65036 1.65357 1.65892 1.83916 1.84209 1.84558 1.85023 2.05242 2.0556 2.05926 2.17782 2.1841 2.19033 2.32406 2.32738 2.33097 2.46034 2.46709 2.47021 2.47468 2.61676 2.62161 2.62429 2.80758 2.81237 2.81504 2.81927 2.97153 2.97711 2.97997 3.14438 3.14777 3.15137 3.15473 3.29345 3.29855 3.30185 3.30545 3.42585 3.432 3.43588 3.43954 3.57332 3.57807 3.58169 3.74785 3.75217 3.75485 3.75952 4.08134 4.08418 4.08778 4.3303 4.33262 4.33708 4.48467 4.48915 4.49167 4.49788 4.60872 4.61537 4.61943 4.80346 4.8066 4.80926 4.81304 
0 
56 0.14723 0.15241 0.30342 0.30841 0.48962 0.49471 0.62269 0.62806 0.81267 0.81798 0.98439 0.99116 1.14998 1.1572 1.31429 1.32094 1.48243 1.48811 1.64605 1.653 1.83913 1.84462 2.05235 2.05709 2.17823 2.18925 2.32422 2.32893 2.46373 2.4702 2.61808 2.62294 2.8078 2.81303 2.97188 2.97784 3.14449 3.14982 3.29381 3.30052 3.42936 3.43612 3.57356 3.57866 3.74774 3.75322 4.08133 4.086 4.33018 4.33438 4.48483 4.49051 4.6091 4.61937 4.8035 4.80719 
95 0.16082 0.16413 0.16724 0.31734 0.32043 0.32347 0.32771 0.50357 0.50709 0.51024 0.51308 0.6362 0.63957 0.64294 0.82641 0.82999 0.8327 0.83648 0.99759 1.0006 1.0047 1.16315 1.16703 1.17084 1.17522 1.32747 1.33228 1.33549 1.3395 1.49596 1.49994 1.50342 1.66021 1.66359 1.66762 1.85224 1.85495 1.85835 1.86142 2.06552 2.06864 2.0727 2.19082 2.19565 2.19992 2.33743 2.34015 2.34323 2.3527 2.47726 2.4811 2.48424 2.63176 2.63467 2.63725 2.82045 2.82477 2.82761 2.83177 2.98516 2.98932 2.99176 2.9965 3.15778 3.16127 3.16431 3.16793 3.30736 3.31168 3.31475 3.31833 3.44323 3.44647 3.44974 3.587 3.59049 3.59406 3.76096 3.76462 3.76758 3.77233 4.09447 4.09703 4.10074 4.34332 4.34572 4.49816 4.50234 4.50491 4.62248 4.62744 4.63082 4.81726 4.81985 4.82334 
60 0.15555 0.16006 0.31249 0.31745 0.49946 0.50339 0.51047 0.63226 0.63732 0.82128 0.82594 0.99241 0.99818 1.15845 1.16437 1.32216 1.3281 1.49061 1.49567 1.50059 1.65503 1.65952 1.84725 1.85249 2.06039 2.0651 2.18695 2.19267 2.33249 2.33761 2.47193 2.47763 2.62661 2.6313 2.81568 2.82091 2.82628 2.97992 2.98535 3.15317 3.15827 3.16339 3.30191 3.30826 3.43849 3.44333 3.58154 3.58625 3.75596 3.76134 4.08955 4.09424 4.33836 4.34326 4.49271 4.49818 4.62099 4.62592 4.81208 4.81541 
45 0.16038 0.16439 0.31666 0.32087 0.50366 0.50743 0.6367 0.64224 0.82603 0.82932 0.99564 1.00195 1.16191 1.16857 1.32866 1.3328 1.49669 1.50054 1.66098 1.85116 1.85625 2.06478 2.1927 2.33711 2.47794 2.48414 2.63172 2.8225 2.82944 2.98666 3.15747 3.16194 3.30861 3.31222 3.4423 3.44853 3.58772 3.76128 3.76452 4.09326 4.34155 4.49983 4.62679 4.81587 4.81907 
4 0.83931 2.07626 3.77165 4.50787 
69 0.17993 0.18399 0.20223 0.33566 0.3397 0.35027 0.52319 0.52724 0.53745 0.65597 0.66032 0.84565 0.84933 0.85699 1.01637 1.02159 1.18555 1.19053 1.34882 1.35329 1.51609 1.52033 1.68071 1.68678 1.87016 1.87467 1.88021 2.08298 2.08721 2.21262 2.22017 2.35649 2.36155 2.37012 2.49823 2.50365 2.65035 2.6539 2.842 2.8467 2.86093 3.00572 3.01067 3.17796 3.18174 3.18955 3.32756 3.3314 3.34522 3.462 3.4662 3.47814 3.60726 3.6126 3.78046 3.78394 3.79338 4.11171 4.11599 4.36025 4.36508 4.5176 4.52109 4.52891 4.64631 4.65452 4.835 4.83878 4.84516 
33 0.16529 0.32028 0.50779 0.64122 0.8309 1.00178 1.1675 1.17538 1.33345 1.50116 1.66489 1.85502 1.86225 2.06728 2.34031 2.34695 2.48297 2.63579 2.82625 2.83346 2.99062 3.16135 3.17027 3.31349 3.44869 3.59187 3.76562 4.09631 4.34472 4.50321 4.63155 4.8197 4.82575 
56 0.16691 0.1706 0.32192 0.32609 0.51011 0.51388 0.64296 0.64661 0.83155 0.83524 1.00299 1.00714 1.16859 1.17375 1.17918 1.33514 1.339 1.50285 1.50661 1.66709 1.67291 1.85745 1.86224 2.06961 2.07311 2.19859 2.20353 2.34347 2.34779 2.48481 2.48843 2.63776 2.6407 2.82812 2.83146 2.99305 2.99724 3.16299 3.16714 3.31383 3.3181 3.44821 3.45333 3.59429 3.59837 3.76644 3.77021 4.09886 4.10238 4.34719 4.35083 4.50277 4.50698 4.63465 4.82229 4.82599 
1 3.76585 
26 0.16498 0.32165 0.5079 0.64098 0.83123 1.00211 1.17298 1.3344 1.50097 1.66498 1.8552 2.06847 2.34043 2.48273 2.63557 2.8266 2.99066 3.16313 3.31434 3.44763 3.59139 3.76579 4.09701 4.34519 4.50309 4.81962 
28 0.16546 0.32081 0.50808 0.64045 0.83082 1.00049 1.16736 1.33387 1.50089 1.66417 1.85433 2.06814 2.19624 2.33937 2.48234 2.63582 2.82631 2.99043 3.16354 3.31338 3.44745 3.59143 3.76623 4.09632 4.34488 4.50344 4.63092 4.81989 
42 0.16242 0.3184 0.32312 0.50567 0.5102 0.63829 0.64357 0.82795 0.83374 0.99858 1.00377 1.16484 1.17213 1.3303 1.49807 1.50384 1.66266 1.85214 1.85694 2.06533 2.19516 2.33781 2.3436 2.48 2.63301 2.82355 2.82998 2.98789 3.15953 3.16358 3.30975 3.31472 3.44502 3.58872 3.59441 3.76305 4.09394 4.34206 4.50037 4.62795 4.81699 4.82116 
56 0.15894 0.16285 0.3149 0.31885 0.5023 0.50629 0.63487 0.63927 0.82441 0.82778 0.9941 0.99924 1.16151 1.16675 1.32725 1.33148 1.49479 1.49888 1.65891 1.66381 1.84928 1.85343 2.06224 2.06659 2.19136 2.19956 2.33476 2.3391 2.47646 2.48109 2.62984 2.63305 2.82032 2.82424 2.98491 2.98924 3.15547 3.15948 3.30633 3.31031 3.44081 3.44521 3.58578 3.59037 3.75994 3.76313 4.09124 4.09575 4.33934 4.34415 4.4974 4.50077 4.62191 4.62657 4.81431 4.81803 
93 0.14999 0.15387 0.1573 0.30616 0.30949 0.31327 0.31742 0.49269 0.49677 0.49977 0.50327 0.62533 0.62914 0.63295 0.63813 0.81539 0.81884 0.82248 0.82712 0.98789 0.99076 0.99518 1.15227 1.15594 1.161 1.31709 1.32081 1.32496 1.32986 1.48522 1.48917 1.49279 1.64631 1.65305 1.65622 1.8426 1.84514 1.84913 2.05591 2.05853 2.0622 2.18114 2.18652 2.32747 2.33027 2.33388 2.46336 2.46908 2.47267 2.47695 2.61974 2.62387 2.62729 2.81099 2.81502 2.81813 2.82343 2.97476 2.97893 2.98242 3.1476 3.15065 3.15461 3.15845 3.29682 3.30039 3.30494 3.30878 3.42925 3.43528 3.43884 3.44358 3.57668 3.58049 3.58404 3.75135 3.75478 3.75813 4.08482 4.08739 4.09137 4.33388 4.33602 4.48792 4.49097 4.49479 4.61191 4.61806 4.62206 4.80694 4.80976 4.8123 4.81716 
20 0.16113 0.32011 0.5044 0.82714 0.99637 1.49768 1.66386 1.85092 2.06438 2.33687 2.6326 2.82392 2.98771 3.16216 3.58798 3.76298 4.09293 4.34105 4.50074 4.81554 
57 0.14894 0.1545 0.30522 0.3106 0.49145 0.49672 0.50231 0.6243 0.63067 0.81451 0.81999 0.98617 0.99279 1.1518 1.16136 1.31612 1.32392 1.48427 1.49016 1.64751 1.65321 1.84096 1.8463 2.05418 2.05927 2.18018 2.19116 2.32597 2.33096 2.46488 2.47104 2.61981 2.62528 2.80972 2.81538 2.97372 2.98011 3.14628 3.15195 3.29551 3.30324 3.43096 3.43662 3.57539 3.58116 3.74951 3.75529 4.08311 4.08803 4.33203 4.33662 4.48666 4.49256 4.61108 4.61994 4.80527 4.80916 
56 0.14938 0.15536 0.30585 0.3115 0.49193 0.49764 0.6245 0.63089 0.81518 0.82101 0.98693 0.99394 1.15236 1.1605 1.31666 1.32398 1.48482 1.49128 1.64676 1.65348 1.84177 1.84743 2.05494 2.05984 2.18052 2.18947 2.32672 2.33188 2.46515 2.4718 2.62038 2.62575 2.81011 2.81607 2.9742 2.98078 3.14702 3.15289 3.29608 3.30358 3.43271 3.43921 3.5759 3.58171 3.75023 3.75606 4.08391 4.0887 4.33285 4.33678 4.48734 4.49332 4.6115 4.62127 4.80602 4.80998 
25 0.16032 0.31686 0.50436 0.6372 0.82629 0.99691 1.33169 1.49673 1.66108 1.85234 2.06314 2.33662 2.4777 2.63082 2.82411 2.98571 3.15894 3.30942 3.44446 3.58725 3.76137 4.09209 4.34035 4.49836 4.81584 
28 0.15804 0.31297 0.50138 0.63375 0.82396 0.99426 1.16197 1.32645 1.4944 1.65855 1.84773 2.06163 2.19084 2.33332 2.47609 2.62842 2.81887 2.98401 3.15375 3.30502 3.4393 3.58466 3.75768 4.0899 4.33843 4.49456 4.62656 4.81285 
2 0.16921 1.00741 
64 0.17261 0.17695 0.32903 0.33268 0.34622 0.51557 0.51916 0.52426 0.64841 0.65251 0.8384 0.84245 1.00979 1.01392 1.17835 1.18334 1.34186 1.34616 1.50829 1.51222 1.67227 1.678 1.86239 1.86695 1.8729 2.07511 2.07973 2.20498 2.21401 2.34741 2.35249 2.35959 2.4896 2.49473 2.64309 2.64737 2.83402 2.83836 2.84459 2.99834 3.00312 3.17107 3.17505 3.32134 3.32518 3.45484 3.45901 3.59877 3.60418 3.61297 3.77365 3.77705 3.78371 4.10383 4.10815 4.35186 4.35609 4.51074 4.51497 4.63977 4.64557 4.82719 4.8316 4.83788 
85 0.1687 0.17173 0.17707 0.32355 0.32729 0.33024 0.51112 0.51429 0.5176 0.64485 0.64806 0.65376 0.83303 0.83641 0.84002 1.00305 1.00797 1.01212 1.17175 1.17667 1.18459 1.3361 1.33959 1.34386 1.50399 1.50747 1.51248 1.66862 1.67275 1.68017 1.85902 1.86266 1.86595 1.87657 2.0717 2.07483 2.08632 2.20123 2.20681 2.34468 2.34799 2.3531 2.36731 2.4858 2.489 2.49361 2.63893 2.64179 2.65388 2.82951 2.83267 2.83686 2.99452 2.99801 3.00669 3.16471 3.16834 3.17149 3.31548 3.31913 3.32324 3.44989 3.45387 3.45821 3.59586 3.59961 3.60464 3.76867 3.77199 3.77722 4.10024 4.1038 4.11423 4.34882 4.35233 4.3636 4.50673 4.50937 4.517 4.63554 4.64132 4.82328 4.82613 4.82952 4.8358 
74 0.16526 0.16878 0.17338 0.32127 0.32515 0.32865 0.50812 0.51138 0.51481 0.64091 0.64492 0.64853 0.83081 0.83463 0.83937 1.00128 1.00607 1.01043 1.16818 1.17254 1.17762 1.33171 1.33659 1.34028 1.49968 1.50403 1.50834 1.66647 1.67028 1.85614 1.85999 1.86483 2.06958 2.07287 2.1961 2.20046 2.34156 2.34531 2.35548 2.48334 2.48666 2.63624 2.63942 2.827 2.83027 2.83611 2.98976 2.99396 3.1624 3.16638 3.17003 3.31225 3.31714 3.32042 3.44767 3.45188 3.59268 3.59619 3.60581 3.76445 3.76909 3.77146 4.09886 4.10214 4.34728 4.3506 4.50191 4.50638 4.51234 4.63077 4.63585 4.82074 4.82356 4.82686 
63 0.15632 0.16027 0.31224 0.3168 0.50044 0.50387 0.63195 0.6366 0.82157 0.82582 0.99274 0.9979 1.1589 1.16419 1.32368 1.32853 1.33328 1.49244 1.49648 1.65564 1.65996 1.84702 1.8513 2.06023 2.06413 2.18908 2.19587 2.3324 2.33653 2.47257 2.47729 2.62695 2.63066 2.81798 2.82179 2.82741 2.98193 2.98584 3.15319 3.15805 3.16251 3.30296 3.30829 3.31269 3.43821 3.44266 3.58299 3.58773 3.75646 3.76091 3.76474 4.08914 4.09325 4.3379 4.34203 4.49322 4.49791 4.50287 4.62043 4.62675 4.81217 4.81583 4.82025 
58 0.14808 0.15312 0.3043 0.30892 0.31495 0.49073 0.49597 0.50092 0.62385 0.62901 0.81374 0.81882 0.98581 0.99177 1.15074 1.15976 1.31538 1.32321 1.48349 1.48922 1.64456 1.65279 1.84056 1.84509 2.05383 2.05812 2.17924 2.32541 2.32967 2.46333 2.47089 2.61847 2.62343 2.80893 2.81451 2.97292 2.97964 3.1457 3.15028 3.15501 3.29483 3.30313 3.42759 3.43379 3.57466 3.57993 3.7492 3.75502 4.08272 4.08678 4.33176 4.33528 4.48602 4.49188 4.6101 4.61983 4.80479 4.80846 
0 
112 0.14968 0.15356 0.15638 0.15921 0.30588 0.30931 0.31281 0.31581 0.49239 0.49647 0.49915 0.5018 0.50571 0.62467 0.62858 0.63163 0.63442 0.81495 0.81856 0.82178 0.82415 0.82934 0.98766 0.99048 0.99416 0.99749 1.15192 1.15578 1.15975 1.16354 1.31674 1.32048 1.32402 1.32721 1.48477 1.48893 1.49207 1.49482 1.64631 1.6528 1.65572 1.65944 1.84252 1.84513 1.84887 1.85233 2.05581 2.05853 2.06146 2.18091 2.18624 2.1898 2.32739 2.33022 2.33336 2.33765 2.46301 2.46879 2.47228 2.47488 2.4806 2.61942 2.62366 2.6268 2.62947 2.81087 2.81484 2.81773 2.82074 2.82509 2.97447 2.97869 2.98177 2.98547 3.14741 3.15048 3.15406 3.15657 3.29654 3.30013 3.30401 3.30705 3.42929 3.43522 3.43835 3.44157 3.57652 3.58035 3.58324 3.58664 3.75125 3.75452 3.75751 3.75979 4.08472 4.08739 4.09084 4.33374 4.33596 4.3395 4.48765 4.4907 4.49426 4.49691 4.61175 4.6176 4.62176 4.62606 4.8068 4.80965 4.81204 4.81537 
67 0.1529 0.15742 0.3092 0.31429 0.31903 0.49518 0.49994 0.50454 0.62839 0.63271 0.63963 0.8184 0.82347 0.8291 0.98995 0.99626 1.1556 1.1628 1.16852 1.31974 1.32624 1.48811 1.49315 1.4988 1.64865 1.65565 1.66384 1.84471 1.84998 2.05797 2.06211 2.18323 2.19012 2.32975 2.33397 2.46826 2.47324 2.48005 2.62414 2.62802 2.81299 2.81814 2.82466 2.97747 2.98281 3.15021 3.156 3.29942 3.30685 3.43185 3.43708 3.44309 3.57912 3.58369 3.75329 3.75883 4.08693 4.09098 4.33582 4.33932 4.49047 4.496 4.61412 4.62307 4.8091 4.8127 4.8181 
1 3.76735 
20 0.16521 0.31915 0.50575 0.63904 0.82872 1.00325 1.1715 1.33216 1.49969 1.66414 1.85661 2.82387 3.15991 3.31328 3.44578 3.76345 4.09582 4.34516 4.50145 4.81895 
31 0.17481 0.32243 0.33066 0.518 0.64224 0.8325 0.84136 1.00201 1.01128 1.1679 1.17812 1.33254 1.50454 1.66843 1.67834 1.85734 2.19858 2.34854 2.49093 2.83801 2.99931 3.16336 3.31352 3.44812 3.76647 3.77303 4.10538 4.35484 4.50307 4.51297 4.82958 
44 0.16852 0.1733 0.32553 0.33041 0.51239 0.51681 0.64516 0.83558 0.84084 1.00547 1.01024 1.17417 1.18126 1.33731 1.50564 1.51059 1.66869 1.85918 1.86406 2.07198 2.20123 2.34422 2.34876 2.48675 2.63934 2.83081 2.83645 2.99401 3.16595 3.16998 3.3175 3.4512 3.45586 3.59538 3.60018 3.76927 3.77365 4.1001 4.10554 4.34922 4.50703 4.63537 4.82398 4.82857 
7 0.51995 0.83949 3.17342 3.77339 4.35454 4.51402 4.83071 
29 0.16563 0.32272 0.51181 0.64237 0.83195 1.00554 1.17315 1.3362 1.50212 1.67091 1.86016 2.06861 2.2016 2.3417 2.48317 2.63588 2.82707 2.83324 2.99088 3.16454 3.31537 3.44947 3.59366 3.76771 4.0983 4.3461 4.50391 4.63627 4.82119 
0 
59 0.16285 0.16585 0.31954 0.32334 0.50589 0.50849 0.51232 0.63933 0.6448 0.82833 0.83113 0.83672 0.99837 1.00264 1.16455 1.17083 1.33182 1.33698 1.49918 1.50228 1.66271 1.66614 1.85329 1.85697 1.86349 2.0661 2.06969 2.19516 2.33832 2.34207 2.48047 2.48424 2.63377 2.63693 2.82463 2.82765 2.83275 2.98891 3.15984 3.16346 3.31065 3.31454 3.44624 3.45093 3.58986 3.59413 3.76307 3.76653 4.09493 4.09856 4.34358 4.34753 4.50044 4.50362 4.62699 4.63157 4.81798 4.82052 4.82543 
118 0.17635 0.17916 0.18239 0.18792 0.33161 0.33473 0.33748 0.34161 0.5193 0.5219 0.52448 0.52796 0.54777 0.65248 0.65549 0.65875 0.66601 0.84117 0.84416 0.84695 0.85029 1.01186 1.01535 1.0186 1.02383 1.17812 1.18291 1.1864 1.19067 1.34414 1.34701 1.34994 1.3548 1.51185 1.5148 1.518 1.52505 1.67612 1.67976 1.68357 1.69152 1.86626 1.86979 1.87266 1.876 1.88427 2.07922 2.0821 2.08561 2.0948 2.20657 2.21131 2.21627 2.35157 2.35501 2.3587 2.36338 2.37199 2.49359 2.49645 2.49994 2.50572 2.64655 2.64946 2.65308 2.66099 2.83705 2.84016 2.84323 2.84644 2.86059 3.00177 3.00432 3.00778 3.01955 3.17258 3.17625 3.1788 3.1824 3.20105 3.3236 3.32689 3.32972 3.33518 3.45805 3.46159 3.46441 3.47085 3.60315 3.60619 3.60942 3.61483 3.77654 3.77937 3.7818 3.78589 3.79367 4.10791 4.11074 4.11373 4.12023 4.3571 4.35999 4.3639 4.38128 4.51329 4.51654 4.51945 4.52381 4.63983 4.64379 4.64788 4.65688 4.83096 4.83359 4.83635 4.83946 4.84569 
71 0.17047 0.17413 0.32622 0.32989 0.33775 0.51318 0.51686 0.52186 0.64634 0.6496 0.65637 0.83637 0.84049 1.00583 1.01007 1.01667 1.17168 1.17767 1.18271 1.33823 1.3425 1.50597 1.50964 1.67047 1.6743 1.68081 1.85988 1.86415 1.86813 2.07395 2.07764 2.20222 2.20808 2.34649 2.35041 2.35715 2.48801 2.49197 2.49866 2.64136 2.64487 2.83205 2.83604 2.84094 2.99595 2.99976 3.16575 3.17014 3.17463 3.31861 3.32216 3.45287 3.45649 3.59681 3.60109 3.60735 3.77222 3.77523 3.78233 4.10238 4.10572 4.35054 4.3543 4.36723 4.50866 4.51203 4.63578 4.64136 4.8248 4.82828 4.83185 
26 0.17207 0.329 0.51623 0.64905 0.84015 1.01317 1.34278 1.50948 1.67639 1.86751 2.07484 2.20893 2.35493 2.49215 2.64166 2.99655 3.16978 3.32061 3.45605 3.59921 3.77269 4.10419 4.35142 4.5095 4.63925 4.82862 
92 0.15203 0.15611 0.15917 0.30841 0.3117 0.3152 0.3194 0.49448 0.49891 0.50153 0.50492 0.62752 0.63165 0.63535 0.8175 0.82118 0.82432 0.98963 0.99315 0.99778 1.15488 1.15872 1.16412 1.31922 1.3243 1.32776 1.48717 1.49154 1.49474 1.49895 1.64856 1.65513 1.65819 1.66362 1.84449 1.84741 1.8517 2.05778 2.06089 2.0655 2.18305 2.18866 2.19792 2.32946 2.33253 2.33682 2.46703 2.47211 2.47549 2.48053 2.62266 2.62646 2.62944 2.8129 2.81707 2.81986 2.82435 2.97687 2.98174 2.9846 3.14974 3.15289 3.15654 3.16054 3.29882 3.30323 3.30695 3.43167 3.43682 3.44096 3.44531 3.57867 3.58275 3.58659 3.75309 3.75727 3.76 4.08671 4.08949 4.09479 4.33565 4.33816 4.49 4.49401 4.49675 4.61399 4.62026 4.62447 4.80878 4.81181 4.81452 4.81888 
51 0.15554 0.15978 0.31152 0.3174 0.49904 0.50379 0.63148 0.63644 0.82088 0.82557 0.99162 1.00009 1.15753 1.16736 1.3215 1.32809 1.49164 1.49588 1.65627 1.66437 1.84616 1.85294 2.05923 2.18689 2.33162 2.47252 2.47681 2.62635 2.63047 2.81664 2.82092 2.98007 2.985 3.15219 3.15764 3.30154 3.30842 3.43809 3.44539 3.58191 3.58802 3.75519 3.76042 4.08831 4.33697 4.49238 4.4977 4.61924 4.62681 4.81129 4.81527 
24 0.16713 0.32414 0.5106 0.64492 0.83396 1.3368 1.50582 1.66705 1.85838 2.06856 2.34455 2.63662 2.83099 2.99198 3.1666 3.31628 3.45078 3.59382 3.76839 4.09702 4.34525 4.50517 4.63566 4.82159 
80 0.14736 0.15176 0.15589 0.30366 0.30772 0.31144 0.48982 0.49419 0.49758 0.62272 0.62717 0.6311 0.81248 0.81695 0.82011 0.98449 0.98887 0.99361 1.15011 1.15525 1.16107 1.31445 1.31983 1.32435 1.48224 1.48721 1.491 1.64522 1.65081 1.65497 1.83928 1.84318 1.84724 2.05252 2.05619 2.17862 2.18416 2.32442 2.32809 2.33261 2.46273 2.46823 2.47198 2.61806 2.62233 2.62619 2.8082 2.81251 2.81609 2.97215 2.97721 2.98224 3.14465 3.14874 3.15209 3.294 3.29909 3.30297 3.42886 3.43335 3.43736 3.5739 3.57819 3.58274 3.7479 3.75228 3.75541 4.08151 4.08506 4.33036 4.33357 4.485 4.48968 4.49339 4.60951 4.61661 4.62169 4.80373 4.80695 4.81043 
0 
44 0.15319 0.15835 0.30991 0.3163 0.49578 0.50093 0.63013 0.63586 0.81849 0.82391 0.98964 0.9966 1.15612 1.31978 1.32638 1.4885 1.49418 1.65571 1.84462 2.05775 2.18543 2.33004 2.47327 2.62502 2.62904 2.81491 2.81973 2.97803 2.98328 3.15048 3.15673 3.29984 3.30649 3.43676 3.58055 3.7532 3.75897 4.08685 4.33556 4.49053 4.49609 4.61587 4.80939 4.81477 
32 0.17227 0.32692 0.51324 0.51858 0.64851 0.83692 1.0077 1.01488 1.17931 1.34028 1.50713 1.6735 1.86461 2.07484 2.20329 2.3474 2.35543 2.49034 2.64043 2.8344 2.99604 3.16947 3.32013 3.45431 3.5974 3.60746 3.77236 4.10535 4.35208 4.50851 4.63707 4.82616 
29 0.17551 0.3326 0.51854 0.52553 0.65273 0.8412 1.01145 1.18402 1.34547 1.51154 1.67771 1.86906 2.07876 2.3519 2.49355 2.64588 2.837 3.00135 3.17415 3.32443 3.45978 3.60423 3.7769 4.10748 4.35513 4.51404 4.64241 4.8302 4.83611 
0 
69 0.16339 0.16686 0.31885 0.32306 0.50648 0.51018 0.51389 0.63921 0.64287 0.82829 0.83151 0.83561 0.99862 1.00289 1.00747 1.16452 1.16988 1.17473 1.33172 1.33587 1.49908 1.50294 1.66302 1.66713 1.67437 1.85318 1.85749 1.86122 2.06614 2.06954 2.19529 2.20117 2.33837 2.34209 2.34959 2.48082 2.48449 2.4915 2.63394 2.63702 2.82435 2.82803 2.8321 2.98905 2.99285 3.16004 3.1638 3.16769 3.31053 3.31458 3.44486 3.44895 3.58951 3.59332 3.59923 3.76394 3.76728 3.77736 4.09512 4.09959 4.34376 4.34857 4.50093 4.50418 4.62943 4.63454 4.81823 4.82162 4.82499 
0 
76 0.17048 0.17395 0.3254 0.3296 0.33447 0.51281 0.5163 0.52042 0.64617 0.65025 0.65842 0.83512 0.83858 0.84319 1.00588 1.01021 1.01766 1.1734 1.17825 1.33876 1.34273 1.35392 1.50639 1.50994 1.67011 1.67492 1.68256 1.85996 1.86411 1.86816 1.8784 2.07291 2.07704 2.09703 2.20253 2.20873 2.34569 2.34944 2.35533 2.48819 2.4923 2.49939 2.64122 2.64431 2.83167 2.83498 2.84 2.99641 3.0004 3.16679 3.17074 3.17535 3.31782 3.3219 3.33776 3.45242 3.45651 3.48054 3.59723 3.60159 3.60947 3.77075 3.77412 3.77974 4.10243 4.1067 4.35096 4.35608 4.50841 4.51164 4.52573 4.63448 4.63913 4.82537 4.8285 4.83322 
0 
85 0.16825 0.1711 0.1757 0.32359 0.32699 0.33006 0.51169 0.51474 0.51819 0.64382 0.6472 0.65154 0.83455 0.83723 0.84134 1.00389 1.00818 1.01307 1.17111 1.17607 1.1799 1.33623 1.33935 1.34323 1.50454 1.50758 1.5127 1.66866 1.67245 1.67822 1.85829 1.86255 1.86608 1.87496 2.07162 2.07451 2.08101 2.1998 2.20504 2.34363 2.34727 2.35201 2.35734 2.4857 2.48843 2.49407 2.63852 2.64112 2.64773 2.82905 2.83223 2.8367 2.99402 2.99689 3.00301 3.16453 3.16835 3.17181 3.31522 3.31891 3.32253 3.44952 3.45341 3.45784 3.59466 3.59834 3.60367 3.76947 3.77206 3.77596 4.10023 4.10374 4.11092 4.34855 4.3521 4.36483 4.50518 4.50808 4.51221 4.63383 4.63742 4.82322 4.82614 4.82967 4.84079 
83 0.14627 0.1508 0.15399 0.30238 0.30623 0.31006 0.48903 0.49382 0.49649 0.50103 0.62127 0.62589 0.62962 0.81167 0.81554 0.81884 0.98423 0.98756 0.99247 1.14841 1.1527 1.15801 1.31343 1.31848 1.32229 1.48151 1.48615 1.48924 1.64248 1.65013 1.65382 1.83894 1.84188 1.84629 2.0522 2.0554 2.17747 2.18365 2.32381 2.32714 2.33162 2.45921 2.46626 2.47 2.47578 2.61578 2.62086 2.62398 2.80738 2.81192 2.81502 2.97104 2.97622 2.97928 3.14389 3.14739 3.15172 3.29308 3.29748 3.30186 3.30609 3.42549 3.43184 3.43608 3.57301 3.57756 3.58159 3.74769 3.7516 3.7551 4.08112 4.08413 4.33011 4.33259 4.48427 4.48796 4.49152 4.60833 4.61492 4.61979 4.80326 4.80645 4.80941 
60 0.16997 0.17394 0.32559 0.32925 0.51176 0.51579 0.64573 0.64921 0.83221 0.83613 0.84024 1.00255 1.00739 1.01159 1.1726 1.17864 1.33344 1.33908 1.343 1.50294 1.50686 1.66914 1.6734 1.85828 1.86237 1.86746 2.07307 2.07653 2.20241 2.3444 2.34828 2.48725 2.49142 2.64059 2.64485 2.83059 2.83418 2.99534 3.00046 3.16507 3.16938 3.31452 3.31992 3.45201 3.45601 3.59633 3.60078 3.7709 3.77366 4.10135 4.10463 4.34954 4.35337 4.50776 4.51136 4.62902 4.63667 4.82449 4.8279 4.83204 
37 0.15985 0.31541 0.32167 0.50333 0.50854 0.63593 0.64202 0.82503 0.83207 0.99581 1.00164 1.16312 1.32867 1.49546 1.66041 1.84991 1.85732 2.06332 2.19145 2.33558 2.47721 2.63048 2.82108 2.9861 3.15686 3.16222 3.3074 3.44215 3.44892 3.58714 3.75959 3.76599 4.09217 4.34062 4.49657 4.62689 4.81443 
60 0.15087 0.156 0.3074 0.31216 0.4931 0.49837 0.50295 0.62606 0.63116 0.63698 0.81632 0.82147 0.98787 0.99352 1.15372 1.16074 1.31762 1.32408 1.48602 1.49174 1.64657 1.65387 1.84265 1.84738 2.05587 2.05967 2.18156 2.1889 2.32791 2.33216 2.4663 2.47216 2.62177 2.62645 2.81112 2.81671 2.97531 2.98143 3.1481 3.1531 3.2972 3.30383 3.42986 3.43534 3.44015 3.57711 3.58235 3.75111 3.75633 3.7594 4.08494 4.0886 4.33374 4.33733 4.4883 4.49366 4.61231 4.6212 4.80716 4.81047 
22 0.31875 0.50379 0.83032 0.99759 1.16842 1.33131 1.4995 1.85151 2.33741 2.48176 2.6319 2.82376 3.15911 3.3101 3.44509 3.58905 3.76169 4.09262 4.34123 4.49922 4.62752 4.81505 
83 0.16476 0.16782 0.17518 0.32007 0.32387 0.32696 0.50754 0.51058 0.51353 0.64039 0.64409 0.64983 0.82886 0.83264 0.83633 0.99931 1.00408 1.00745 1.16528 1.17185 1.17554 1.32926 1.3346 1.33821 1.50035 1.50352 1.50696 1.6644 1.66809 1.6734 1.85436 1.8586 1.86198 2.06739 2.07064 2.07625 2.1936 2.19863 2.20504 2.33992 2.34359 2.34722 2.35328 2.48198 2.48536 2.49038 2.63566 2.63858 2.82546 2.82878 2.83275 2.99062 2.99369 2.99985 3.16097 3.16518 3.16823 3.30946 3.31475 3.31793 3.44577 3.45041 3.45443 3.59006 3.59416 3.59733 3.76325 3.76764 3.77018 4.09644 4.09987 4.10708 4.3451 4.34803 4.50039 4.50482 4.508 4.62481 4.63197 4.63605 4.82006 4.82295 4.82719 
28 0.15057 0.30689 0.49325 0.62678 0.81594 0.98708 1.15333 1.3173 1.48636 1.65237 1.84177 2.05491 2.18195 2.32711 2.46854 2.622 2.81151 2.97542 3.14758 3.29724 3.4335 3.57722 3.75059 4.08396 4.33266 4.48781 4.6151 4.80651 
0 
73 0.16726 0.17104 0.17707 0.32313 0.32782 0.33466 0.51061 0.51436 0.51957 0.6432 0.64774 0.65583 0.83198 0.83614 0.84139 1.00314 1.00813 1.01542 1.1705 1.17672 1.33548 1.3402 1.50212 1.50637 1.51319 1.66781 1.67329 1.85768 1.86276 1.86883 2.07099 2.07513 2.19939 2.20673 2.34384 2.34813 2.35549 2.48535 2.48933 2.63829 2.64184 2.82841 2.83262 2.83809 2.99299 2.99711 3.16365 3.16856 3.1744 3.31497 3.31921 3.32642 3.4488 3.45382 3.46535 3.5946 3.59922 3.61489 3.76716 3.77121 3.77596 4.09991 4.10469 4.34839 4.35376 4.50371 4.50815 4.51406 4.63443 4.64349 4.82219 4.82564 4.82989 
28 0.1683 0.32522 0.51105 0.64513 0.83448 1.00288 1.17347 1.33678 1.50497 1.66828 1.85964 2.07284 2.20082 2.34612 2.48604 2.63936 2.82985 2.99417 3.16709 3.31689 3.45171 3.59559 3.76906 4.10033 4.34799 4.50648 4.63548 4.82461 
17 0.16544 0.50938 0.83069 1.17267 1.50215 1.66522 1.85625 2.06669 2.19991 2.34239 2.48227 3.16537 3.31517 3.44866 3.76671 4.09631 4.82299 
0 
28 0.16536 0.32313 0.50966 0.6419 0.83209 1.00261 1.17162 1.33472 1.50172 1.66525 1.85554 2.06877 2.19776 2.34125 2.48369 2.63614 2.82797 2.99074 3.16502 3.31554 3.44869 3.59204 3.76776 4.09676 4.34546 4.50375 4.63187 4.82107 
0 
70 0.17418 0.17858 0.33039 0.33398 0.34068 0.51716 0.52071 0.52623 0.6498 0.65353 0.66602 0.83975 0.84376 0.85821 1.01047 1.01508 1.02349 1.17869 1.18393 1.34252 1.34687 1.51017 1.51428 1.67404 1.67908 1.86503 1.8693 1.87505 2.07698 2.08113 2.20659 2.2133 2.35007 2.35431 2.36149 2.49155 2.49598 2.50536 2.64397 2.64733 2.835 2.83906 2.84332 2.99971 3.00451 3.17156 3.17472 3.17945 3.32286 3.32672 3.45621 3.46053 3.6007 3.60558 3.61834 3.77534 3.77835 3.78522 4.10539 4.10922 4.12253 4.35389 4.3581 4.51187 4.51566 4.6399 4.64613 4.82902 4.83282 4.83801 
38 0.16885 0.32218 0.32998 0.51055 0.64292 0.83382 1.0061 1.1725 1.3362 1.50424 1.66801 1.85713 1.86367 2.0699 2.20047 2.34296 2.35092 2.48478 2.49389 2.63875 2.8293 2.8374 2.99388 3.16297 3.17125 3.31447 3.32072 3.44816 3.45639 3.59424 3.76997 4.09901 4.34756 4.50478 4.51127 4.63301 4.82223 4.82823 
117 0.14166 0.14535 0.14812 0.15091 0.29776 0.30119 0.30431 0.30707 0.4844 0.48821 0.49082 0.49343 0.49714 0.61667 0.62045 0.62336 0.62627 0.63116 0.80699 0.81037 0.81352 0.81591 0.82059 0.97963 0.98234 0.98593 0.98936 1.14386 1.14762 1.15154 1.15538 1.30873 1.31219 1.31588 1.31916 1.47682 1.48064 1.48376 1.48656 1.63816 1.64433 1.64748 1.65102 1.83433 1.83679 1.83992 1.84293 2.04758 2.05009 2.05278 2.05839 2.17285 2.17748 2.18106 2.31921 2.32198 2.32489 2.32817 2.45501 2.46055 2.46404 2.46687 2.47148 2.61135 2.61559 2.61852 2.62109 2.80278 2.80663 2.80941 2.81213 2.81616 2.96641 2.97035 2.97354 2.97707 3.13926 3.14226 3.14538 3.14784 3.15196 3.28847 3.29187 3.2956 3.29841 3.42113 3.42677 3.42989 3.43311 3.5684 3.57214 3.57493 3.57825 3.74311 3.74612 3.74907 3.75136 4.07653 4.07906 4.08191 4.32547 4.32762 4.33033 4.33694 4.47959 4.48253 4.48596 4.48842 4.60368 4.60901 4.6133 4.61771 4.7987 4.80147 4.80367 4.8064 4.81057 
20 0.15934 0.31586 0.50007 0.63616 0.82349 0.99198 1.49412 1.84675 2.06123 2.33601 2.62943 2.81913 3.15704 3.44455 3.58822 3.75947 4.08934 4.33702 4.49673 4.81179 
15 0.18075 0.33504 0.52133 0.84278 1.34815 1.51554 2.64793 3.1788 3.32949 3.46271 3.77848 4.11031 4.35667 4.51684 4.83142 
28 0.1631 0.31849 0.50535 0.63898 0.82881 0.9981 1.16289 1.33091 1.49873 1.66196 1.8519 2.06589 2.1948 2.33779 2.48038 2.63281 2.8238 2.98807 3.15918 3.31049 3.44265 3.58865 3.76376 4.09453 4.3427 4.50107 4.62716 4.81752 
68 0.16445 0.16749 0.17215 0.3199 0.32326 0.32639 0.50798 0.51128 0.64066 0.64401 0.64862 0.83 0.83302 0.8371 1.00018 1.00484 1.16783 1.17277 1.33343 1.33812 1.50013 1.50353 1.50805 1.66471 1.66856 1.8543 1.85892 1.86263 2.06756 2.07086 2.19667 2.20317 2.33994 2.34346 2.35077 2.4822 2.48517 2.63535 2.63825 2.82635 2.83022 2.99083 2.99527 3.16218 3.16589 3.17038 3.31308 3.31703 3.44621 3.45034 3.45568 3.59107 3.59445 3.60015 3.76516 3.76867 4.09651 4.09997 4.34496 4.34819 4.50216 4.5052 4.51038 4.6309 4.63655 4.81935 4.82228 4.82588 
25 0.17473 0.32956 0.51573 0.64899 0.83696 1.00966 1.17822 1.50936 1.67306 1.86537 2.0782 2.35055 2.49277 2.64472 2.83654 3.00109 3.17062 3.32253 3.46031 3.6012 3.77243 4.1073 4.35268 4.5118 4.82594 
0 
137 0.14264 0.14591 0.14861 0.15085 0.15379 0.29879 0.30234 0.30463 0.30697 0.30938 0.48571 0.48902 0.4917 0.49366 0.49607 0.61599 0.62034 0.62337 0.6257 0.62813 0.63377 0.80809 0.81141 0.8141 0.81626 0.81877 0.9809 0.98321 0.98596 0.98851 0.99209 1.14486 1.14868 1.15157 1.15459 1.15858 1.30991 1.31309 1.31661 1.31899 1.32213 1.47793 1.48147 1.48435 1.4866 1.48943 1.63903 1.64489 1.64801 1.65046 1.65418 1.83567 1.8379 1.84021 1.84258 1.84539 2.0489 2.05112 2.05352 2.05597 2.17403 2.1778 2.18116 2.18495 2.32055 2.32317 2.32552 2.32791 2.33125 2.45555 2.46123 2.46444 2.467 2.4699 2.61242 2.61669 2.61922 2.62139 2.62446 2.80418 2.80763 2.81004 2.81208 2.81474 2.96757 2.97097 2.97412 2.97614 2.97995 3.14035 3.14316 3.1454 3.14795 3.15005 3.28928 3.29247 3.29547 3.29832 3.30073 3.42231 3.42779 3.43001 3.43289 3.43561 3.56966 3.57301 3.57554 3.57803 3.581 3.74435 3.74664 3.74937 3.75149 3.7535 4.07787 4.08015 4.08237 4.08478 4.32663 4.32875 4.33074 4.33348 4.48077 4.48359 4.48659 4.48857 4.49104 4.60476 4.60873 4.61217 4.61572 4.62275 4.80016 4.80272 4.80472 4.80667 4.80935 
99 0.14617 0.15027 0.15339 0.30238 0.30581 0.30928 0.31286 0.48888 0.49325 0.49599 0.49993 0.62171 0.62583 0.62953 0.81165 0.81526 0.81857 0.82314 0.98401 0.98703 0.99114 1.14851 1.15229 1.15725 1.16231 1.31323 1.31741 1.32106 1.32547 1.48144 1.4857 1.48892 1.49393 1.64263 1.6493 1.65263 1.83873 1.84138 1.845 1.84977 2.05199 2.05475 2.05794 2.17728 2.18286 2.19083 2.32361 2.32651 2.32992 2.45994 2.46576 2.46952 2.47419 2.61609 2.62025 2.62343 2.80713 2.81134 2.81436 2.81905 2.97095 2.97538 2.97854 3.14382 3.14697 3.15076 3.15418 3.29298 3.29698 3.30107 3.30483 3.42559 3.43129 3.43508 3.43968 3.57285 3.5769 3.58047 3.74748 3.75107 3.75418 3.7577 4.08093 4.08358 4.08693 4.32991 4.33212 4.33576 4.48411 4.48735 4.49077 4.49576 4.60814 4.61442 4.61922 4.80307 4.806 4.80841 4.81221 
40 0.16989 0.32688 0.337 0.51427 0.52129 0.64758 0.83595 0.84235 1.009 1.17813 1.34029 1.50639 1.67202 1.8629 2.0728 2.20485 2.34626 2.35349 2.48745 2.49513 2.64029 2.83249 2.83819 2.99533 3.00254 3.16826 3.17668 3.31936 3.45336 3.59769 3.60784 3.77111 3.77893 4.10185 4.35014 4.50787 4.51412 4.6369 4.82462 4.82935 
0 
57 0.15542 0.16003 0.3121 0.31687 0.49793 0.50237 0.50817 0.63124 0.63643 0.82081 0.82567 0.99229 0.99898 1.15821 1.16496 1.32224 1.32915 1.49065 1.49559 1.65497 1.65928 1.8472 1.85194 2.06048 2.06484 2.18644 2.19214 2.33261 2.33724 2.47199 2.47728 2.62688 2.63087 2.81617 2.82104 2.98018 2.98535 3.15285 3.15832 3.30198 3.30922 3.4379 3.44235 3.58214 3.58684 3.75571 3.76117 4.08938 4.09351 4.33819 4.34231 4.49284 4.49819 4.61738 4.62548 4.81205 4.81538 
37 0.1672 0.32371 0.50928 0.51359 0.64286 0.83256 1.00394 1.17338 1.33537 1.50274 1.50816 1.66667 1.85842 1.88775 2.07017 2.19912 2.34256 2.48412 2.48966 2.63777 2.8284 2.83444 2.99238 3.16507 3.17253 3.31557 3.44904 3.59375 3.76777 3.77169 4.09876 4.34653 4.35239 4.50556 4.63299 4.82123 4.82626 
0 
54 0.14974 0.15628 0.30583 0.31244 0.49255 0.49862 0.62445 0.63053 0.81514 0.82148 0.98773 0.99516 1.1518 1.15796 1.16538 1.31701 1.32494 1.48498 1.49168 1.64598 1.65439 1.84247 1.8506 2.05573 2.18102 2.19676 2.32732 2.33467 2.46266 2.47139 2.61919 2.62571 2.81092 2.81752 2.97455 2.98167 3.14741 3.1546 3.29657 3.30477 3.42895 3.43605 3.57652 3.58362 3.75117 3.75845 4.08462 4.33363 4.48781 4.4951 4.6119 4.62101 4.80675 4.81123 
78 0.16075 0.16443 0.17 0.3172 0.32202 0.32991 0.50293 0.50704 0.51067 0.63577 0.6401 0.64372 0.82584 0.82999 0.835 0.99704 1.00212 1.00971 1.16309 1.16834 1.17387 1.32697 1.3321 1.33707 1.49496 1.49969 1.50373 1.66041 1.66394 1.67378 1.85189 1.85647 1.86088 2.06559 2.06934 2.19157 2.19696 2.33778 2.34187 2.34892 2.47488 2.48019 2.48406 2.63158 2.63534 2.82189 2.82557 2.82976 2.98504 2.98967 3.00054 3.15775 3.16248 3.16592 3.30704 3.31261 3.31663 3.44208 3.44582 3.44982 3.58784 3.59164 3.59831 3.76058 3.76561 3.77189 4.09448 4.09853 4.34311 4.34975 4.4979 4.50237 4.62233 4.62905 4.63601 4.81704 4.81998 4.8242 
54 0.14812 0.15345 0.30458 0.3103 0.49071 0.49546 0.62475 0.63108 0.81351 0.81905 0.98499 0.99436 1.1511 1.31498 1.32505 1.48345 1.48921 1.64898 1.65477 1.83971 1.84578 2.05292 2.05825 2.17934 2.32499 2.33119 2.46632 2.47158 2.61947 2.62442 2.80898 2.814 2.97293 2.97899 3.14524 3.15146 3.2947 3.30347 3.43131 3.43774 3.57465 3.58072 3.74835 3.75397 4.08196 4.08719 4.3307 4.33586 4.48554 4.49161 4.61024 4.61962 4.80424 4.80782 
96 0.17633 0.17939 0.18317 0.33211 0.33556 0.3385 0.34536 0.51965 0.52276 0.52578 0.53244 0.65261 0.65592 0.66013 0.84124 0.84433 0.84779 0.85394 1.01135 1.01599 1.01979 1.02725 1.17889 1.18323 1.1872 1.34426 1.34764 1.35084 1.37338 1.51267 1.51582 1.51952 1.53693 1.67599 1.68021 1.68593 1.86616 1.8702 1.87354 1.88014 2.07913 2.08229 2.08657 2.2082 2.21408 2.35152 2.35529 2.35964 2.36556 2.49408 2.49773 2.50271 2.64635 2.64933 2.65389 2.83754 2.84031 2.84399 2.84794 3.00201 3.00484 3.00913 3.17289 3.17651 3.17946 3.1843 3.3238 3.3274 3.3305 3.45833 3.46224 3.4662 3.60355 3.60743 3.61239 3.77637 3.77958 3.78235 3.78749 4.10801 4.11122 4.11585 4.35663 4.35981 4.36422 4.51297 4.51633 4.51993 4.52814 4.64274 4.64691 4.65791 4.83115 4.83396 4.8373 4.84212 
56 0.15911 0.16259 0.31534 0.31897 0.50284 0.50612 0.63497 0.63902 0.82487 0.82753 0.99467 0.99922 1.16198 1.16675 1.32739 1.33145 1.49537 1.49849 1.6591 1.66329 1.84978 1.85383 2.06299 2.0669 2.19078 2.19637 2.33515 2.33911 2.4767 2.48056 2.62977 2.63277 2.82067 2.8242 2.985 2.98907 3.15681 3.16008 3.30708 3.31071 3.44092 3.445 3.5859 3.59004 3.75992 3.76314 4.09162 4.09556 4.3397 4.34454 4.49774 4.5008 4.62542 4.62963 4.81459 4.81774 
0 
22 0.164 0.32274 0.50761 0.64113 0.8302 1.00192 1.33365 1.85888 2.48159 2.6345 2.82571 2.99038 3.1626 3.31297 3.44875 3.59039 3.76484 4.09637 4.34432 4.50198 4.63059 4.82058 
58 0.15319 0.15781 0.30952 0.31398 0.49572 0.50027 0.50504 0.62888 0.63361 0.81854 0.82331 0.99018 0.99527 1.15597 1.16184 1.32004 1.32583 1.48838 1.49327 1.65452 1.65948 1.84494 1.84951 2.0581 2.06218 2.1841 2.1911 2.33028 2.33442 2.47087 2.47538 2.62424 2.62852 2.81369 2.81862 2.97783 2.98307 3.15056 3.15543 3.29969 3.30559 3.43679 3.44215 3.57982 3.58419 3.7534 3.75858 4.08712 4.09115 4.33602 4.33963 4.49054 4.49561 4.61501 4.62359 4.80945 4.81296 4.82071 
23 0.15891 0.31244 0.50133 0.63555 0.82425 1.32793 1.49445 1.84694 2.06045 2.33239 2.4768 2.62884 2.81999 2.98428 3.15303 3.3079 3.44292 3.58582 3.75934 4.08884 4.33717 4.49626 4.8121 
62 0.16934 0.17427 0.32583 0.32987 0.51228 0.51617 0.64433 0.64826 0.83532 0.83906 1.00461 1.01019 1.17053 1.17507 1.17985 1.33445 1.33897 1.34364 1.50541 1.50931 1.66844 1.67297 1.85856 1.86331 1.87474 2.07175 2.07665 2.19856 2.20355 2.21412 2.34395 2.34866 2.48625 2.49067 2.63961 2.64303 2.83155 2.83614 2.99506 2.99989 3.1682 3.17174 3.31399 3.31941 3.32348 3.45007 3.45508 3.59541 3.60013 3.77093 3.77399 4.10109 4.10473 4.34949 4.35408 4.50784 4.51163 4.63291 4.63706 4.8244 4.82842 4.83428 
56 0.16606 0.17017 0.32282 0.32624 0.50949 0.51316 0.64189 0.64526 0.83186 0.8357 1.00157 1.00638 1.17068 1.17646 1.33501 1.33909 1.50123 1.50545 1.66573 1.67042 1.85591 1.86057 2.06916 2.07318 2.19813 2.20452 2.34208 2.34621 2.48353 2.48802 2.63677 2.64215 2.82734 2.83201 2.99178 2.99661 3.16379 3.16711 3.31487 3.31825 3.44845 3.45253 3.59273 3.59687 3.76693 3.76964 4.09777 4.10211 4.34585 4.35024 4.50397 4.50721 4.63155 4.63914 4.82104 4.82521 
3 0.50538 3.7633 4.81547 
5 0.52344 0.8468 1.52423 3.18675 4.51912 
46 0.15323 0.16015 0.30872 0.31432 0.49648 0.50166 0.62889 0.63508 0.81808 0.82364 0.9891 1.15582 1.16361 1.32104 1.32693 1.48864 1.49424 1.65298 1.8436 1.85033 2.05703 2.18582 2.32907 2.47002 2.47669 2.62405 2.81425 2.81954 2.97914 3.14951 3.15502 3.29991 3.30561 3.43445 3.44114 3.57999 3.58844 3.75321 3.75823 4.08589 4.33421 4.49005 4.49548 4.61743 4.80863 4.81421 
67 0.16453 0.1687 0.31976 0.32318 0.32777 0.50751 0.51086 0.51627 0.63979 0.64311 0.64884 0.83037 0.83434 0.99853 1.00319 1.0089 1.16575 1.17205 1.3319 1.33617 1.50001 1.50377 1.66371 1.66851 1.85358 1.8583 1.86239 2.06644 2.06973 2.19511 2.19965 2.33887 2.34305 2.34846 2.48148 2.48557 2.63465 2.63741 2.8254 2.82853 2.83295 2.98907 2.99304 3.16065 3.16428 3.16836 3.31215 3.31556 3.4449 3.44985 3.58946 3.59408 3.59952 3.76553 3.76803 4.09535 4.09906 4.3439 4.34784 4.50228 4.50516 4.6274 4.63135 4.63812 4.81846 4.82163 4.82503 
24 0.15441 0.31052 0.49679 0.63087 0.81963 0.99106 1.32308 1.49008 1.84338 2.05733 2.32946 2.47277 2.62511 2.81536 2.9801 3.15048 3.30294 3.4379 3.58106 3.75465 4.08579 4.33364 4.49215 4.80819 
27 0.1758 0.33092 0.51746 0.65288 0.84082 1.01328 1.18115 1.34516 1.51025 1.67382 1.86588 2.07735 2.2051 2.35075 2.64313 2.837 2.99774 3.173 3.32462 3.45691 3.6039 3.77414 4.1047 4.35222 4.51201 4.63955 4.82845 
45 0.16976 0.32484 0.32939 0.51208 0.51694 0.64564 0.65135 0.83475 0.83988 1.00582 1.01493 1.17269 1.17821 1.33746 1.50436 1.50955 1.66983 1.86025 1.86759 2.07251 2.20065 2.34564 2.35404 2.48661 2.49357 2.64073 2.83088 2.8368 2.99545 3.16591 3.17021 3.31751 3.32351 3.45195 3.59626 3.60619 3.76996 3.77717 4.10114 4.3493 4.35588 4.50753 4.63443 4.82398 4.82892 
64 0.16037 0.16372 0.31574 0.32004 0.3234 0.50349 0.50674 0.50969 0.63602 0.64013 0.82526 0.82868 0.83217 0.99606 1.00049 1.16228 1.16763 1.32678 1.33068 1.33472 1.49615 1.49941 1.66019 1.66438 1.85039 1.85503 2.06327 2.06714 2.19024 2.19471 2.33585 2.34017 2.47778 2.48104 2.63095 2.63419 2.82121 2.82447 2.82863 2.98515 2.9883 3.15669 3.16119 3.30757 3.31195 3.31573 3.44164 3.44662 3.58662 3.59045 3.75962 3.76355 3.76612 4.0923 4.09615 4.341 4.34491 4.49685 4.50093 4.62143 4.62752 4.81508 4.81793 4.82111 
0 
2 1.17225 3.31542 
30 0.16564 0.32361 0.50833 0.51385 0.64252 0.83146 1.00316 1.01173 1.17266 1.33429 1.5012 1.66483 1.85724 2.06876 2.19827 2.3433 2.48285 2.63605 2.82718 2.99054 3.16471 3.31501 3.4485 3.59278 3.76724 4.09775 4.34561 4.50359 4.63261 4.8202 
33 0.16118 0.31657 0.50311 0.50771 0.63697 0.82621 0.99519 1.00153 1.16171 1.32985 1.49572 1.50177 1.65987 1.85034 2.06418 2.19271 2.33564 2.47861 2.63154 2.82199 2.98671 3.15659 3.16157 3.30964 3.4435 3.58726 3.76204 4.09269 4.34063 4.49906 4.62579 4.81503 4.81955 
48 0.15036 0.15518 0.30668 0.31382 0.493 0.49742 0.62614 0.63245 0.81572 0.8207 0.98699 0.99415 1.153 1.31697 1.32497 1.48594 1.49086 1.64988 1.65659 1.84171 2.05498 2.18182 2.32711 2.46677 2.47254 2.62132 2.62576 2.81139 2.81663 2.97512 2.98038 3.14746 3.1545 3.29679 3.30473 3.43259 3.57716 3.58394 3.75046 3.75691 4.08408 4.33276 4.48748 4.49371 4.61331 4.62156 4.80652 4.81084 
103 0.14719 0.151 0.15365 0.159 0.30324 0.30678 0.30999 0.31407 0.48989 0.49382 0.49631 0.49992 0.62226 0.62617 0.62891 0.63321 0.81246 0.81583 0.81902 0.823 0.98521 0.98789 0.99216 1.14931 1.15323 1.15827 1.16285 1.31421 1.31775 1.32173 1.32611 1.48226 1.48606 1.48923 1.49361 1.64356 1.65013 1.65333 1.66007 1.83989 1.84233 1.84591 1.85053 2.05315 2.05565 2.05854 2.1783 2.18318 2.18921 2.32477 2.32758 2.33075 2.46036 2.46622 2.47005 2.47368 2.61677 2.62123 2.62415 2.80824 2.81225 2.815 2.81949 2.9719 2.97601 2.97914 3.14481 3.14788 3.15118 3.15466 3.29404 3.29754 3.30213 3.30548 3.42657 3.43245 3.43613 3.44085 3.5739 3.57777 3.58048 3.58695 3.74868 3.75178 3.75501 3.75822 4.0821 4.08463 4.0879 4.33107 4.33314 4.33663 4.48512 4.48811 4.49174 4.49619 4.60912 4.61479 4.61984 4.80425 4.80704 4.80922 4.81447 
25 0.1615 0.31754 0.504 0.64073 0.82718 0.99909 1.1675 1.33094 1.49721 1.6662 1.85145 2.338 2.48088 2.63297 2.82295 2.98726 3.15953 3.30963 3.44835 3.5884 3.76162 4.09608 4.49985 4.62749 4.8166 
77 0.14733 0.15216 0.1567 0.30348 0.30736 0.31178 0.49005 0.49536 0.49874 0.62257 0.62748 0.63164 0.81271 0.81713 0.82069 0.98524 0.98925 0.99623 1.14961 1.15415 1.16133 1.31443 1.32062 1.3256 1.48255 1.48811 1.49194 1.64395 1.65142 1.65493 1.83995 1.84303 1.84804 2.05321 2.05655 2.17853 2.18594 2.32483 2.32825 2.33701 2.46129 2.46693 2.47103 2.61719 2.62184 2.6255 2.80841 2.81342 2.8171 2.9721 2.97821 3.14492 3.1485 3.15287 3.29414 3.29953 3.30385 3.42692 3.43311 3.43837 3.57404 3.57899 3.74871 3.75347 3.75682 4.08214 4.08527 4.33112 4.33375 4.48526 4.48918 4.49296 4.60939 4.61826 4.8043 4.80764 4.81114 
52 0.15452 0.16003 0.31152 0.31796 0.49715 0.50209 0.50742 0.63092 0.63724 0.81978 0.82531 0.99125 0.99792 1.15754 1.16711 1.32167 1.33013 1.48967 1.49543 1.65599 1.66247 1.84612 1.85277 2.05938 2.18911 2.33147 2.3381 2.47238 2.47944 2.62585 2.63115 2.81723 2.82279 2.98024 2.98566 3.15196 3.15833 3.30146 3.30893 3.43741 3.44431 3.5816 3.5886 3.75515 3.76113 4.08841 4.33735 4.49209 4.49828 4.62154 4.81101 4.81575 
26 0.16138 0.31737 0.50394 0.63699 0.82605 1.16695 1.33162 1.49768 1.66214 1.85376 2.06371 2.33715 2.47805 2.6314 2.823 2.988 3.15848 3.30955 3.44404 3.58845 3.76162 4.09219 4.34004 4.4985 4.62821 4.81501 
52 0.15092 0.15653 0.30725 0.31335 0.49362 0.49886 0.62673 0.63285 0.81629 0.82193 0.98786 0.99544 1.15371 1.16374 1.31789 1.32516 1.4864 1.49241 1.65083 1.65709 1.84246 1.84949 2.05571 2.18267 2.32776 2.33436 2.46751 2.47374 2.62175 2.62699 2.81204 2.81756 2.9759 2.98221 3.14804 3.15411 3.2976 3.30488 3.43339 3.43998 3.5777 3.58429 3.75129 3.75705 4.08474 4.33346 4.48834 4.49444 4.61407 4.6233 4.80712 4.81158 
51 0.1579 0.1642 0.31458 0.3212 0.50007 0.50765 0.63226 0.6404 0.82334 0.83032 0.99506 1.00166 1.16104 1.16848 1.32523 1.3352 1.49325 1.50111 1.65303 1.66361 1.8504 2.06531 2.18836 2.20063 2.33525 2.34146 2.47105 2.48023 2.62838 2.63446 2.81906 2.8254 2.98229 2.99073 3.15546 3.1623 3.30513 3.31303 3.4355 3.44566 3.58499 3.5916 3.75879 3.76464 4.0941 4.34151 4.4957 4.50181 4.61912 4.6299 4.8162 
78 0.15542 0.15912 0.16279 0.31207 0.31545 0.31897 0.49762 0.50164 0.50457 0.63109 0.63445 0.63838 0.82079 0.82455 0.82732 0.99213 0.99585 1.00003 1.15784 1.16249 1.16777 1.32196 1.32728 1.33116 1.49037 1.49446 1.49731 1.65177 1.65757 1.66088 1.84723 1.85129 1.8553 2.06033 2.06349 2.18569 2.19131 2.33249 2.33555 2.47079 2.47525 2.47873 2.62643 2.62973 2.63299 2.81579 2.81957 2.82343 2.97974 2.98444 2.98883 3.15271 3.15583 3.15952 3.30171 3.30599 3.3097 3.43625 3.4397 3.44435 3.58171 3.58533 3.58964 3.75575 3.75955 3.76244 4.08943 4.09232 4.33822 4.34094 4.49303 4.49754 4.50067 4.61652 4.6245 4.81151 4.8145 4.81811 
25 0.16063 0.31688 0.50307 0.63767 0.82548 0.99966 1.16828 1.33105 1.49622 1.65992 1.85354 2.06235 2.33867 2.47732 2.63065 2.82112 3.15816 3.3095 3.44477 3.58994 3.76141 4.09092 4.3391 4.49873 4.81371 
1 1.00783 
80 0.14743 0.15151 0.15556 0.30376 0.30755 0.31175 0.48979 0.49405 0.49743 0.62283 0.62687 0.6309 0.81285 0.81716 0.82026 0.98448 0.98895 0.99532 1.15019 1.15492 1.16193 1.31445 1.3195 1.32518 1.48264 1.48715 1.49182 1.64444 1.65025 1.65528 1.83922 1.8431 1.84756 2.05243 2.05601 2.17827 2.18392 2.32443 2.32801 2.33456 2.46303 2.46806 2.4725 2.61813 2.62208 2.6255 2.80787 2.81213 2.8153 2.97206 2.97692 2.98479 3.14463 3.14857 3.15204 3.29405 3.29875 3.3037 3.42842 3.43227 3.4371 3.57374 3.57788 3.58404 3.74779 3.7521 3.75544 4.08144 4.08492 4.33024 4.33335 4.485 4.48952 4.49486 4.6091 4.61566 4.62129 4.80364 4.80671 4.80977 
0 
39 0.15738 0.31162 0.31831 0.50002 0.50569 0.63307 0.82153 0.82762 0.99163 1.15849 1.16775 1.32153 1.32818 1.49325 1.65723 1.84612 1.85459 2.05949 2.18967 2.33156 2.47514 2.6282 2.81802 2.98329 3.15222 3.15844 3.30175 3.30914 3.43889 3.58372 3.75495 3.76046 4.08847 4.33697 4.49206 4.49771 4.62314 4.81099 4.81622 
23 0.15403 0.30948 0.49659 0.63003 0.81907 0.98902 1.48968 1.84331 2.05681 2.32889 2.47257 2.62512 2.8154 2.98034 3.14961 3.30619 3.43629 3.58087 3.75413 4.08565 4.33395 4.49212 4.80839 
99 0.16737 0.17078 0.17428 0.17969 0.32378 0.3274 0.33023 0.33553 0.51173 0.51426 0.51717 0.52133 0.64412 0.64781 0.65143 0.83314 0.83649 0.84039 1.00324 1.00753 1.01109 1.01653 1.1697 1.17552 1.17946 1.33401 1.33893 1.34199 1.34819 1.50398 1.50724 1.51108 1.66896 1.67225 1.6768 1.85851 1.86229 1.86581 1.87099 2.0715 2.07449 2.07943 2.19714 2.20317 2.20839 2.34402 2.347 2.35053 2.35545 2.48506 2.48836 2.49221 2.50012 2.63848 2.64167 2.64535 2.82894 2.8322 2.83566 2.83908 2.9916 2.99601 2.99917 3.16414 3.16862 3.1712 3.17529 3.31444 3.31907 3.32199 3.32997 3.45025 3.45393 3.45756 3.59399 3.59718 3.60135 3.60564 3.76714 3.7716 3.7744 3.77915 4.10042 4.1036 4.10802 4.34928 4.35192 4.35629 4.50434 4.50865 4.51201 4.51911 4.6309 4.63645 4.64097 4.82334 4.82611 4.82917 4.83253 
0 
0 
25 0.15815 0.31543 0.50075 0.63454 0.8236 1.16443 1.32664 1.49371 1.66321 1.84606 2.06194 2.33504 2.4753 2.62834 2.81985 2.98381 3.15645 3.30687 3.44121 3.58716 3.75875 4.08794 4.336 4.49567 4.81192 
28 0.1652 0.32312 0.50812 0.64205 0.83136 1.00328 1.17212 1.3338 1.50165 1.66605 1.8578 2.06843 2.20074 2.34205 2.4834 2.63585 2.82673 2.99066 3.16336 3.31465 3.44895 3.59227 3.76693 4.09686 4.34503 4.50322 4.63169 4.81998 
69 0.15824 0.16153 0.31395 0.31766 0.32155 0.50206 0.50523 0.50879 0.63431 0.63789 0.82335 0.82675 0.83072 0.99387 0.99817 1.16017 1.16455 1.1711 1.32553 1.32928 1.33281 1.49358 1.49724 1.50251 1.65815 1.66206 1.84839 1.85251 1.8568 2.06151 2.06514 2.1895 2.19399 2.334 2.33779 2.47505 2.47877 2.62892 2.63185 2.81946 2.82301 2.82884 2.98403 2.98694 3.15478 3.15907 3.16316 3.30439 3.30914 3.31295 3.44001 3.44438 3.58501 3.58841 3.75858 3.76199 3.76591 4.09052 4.09432 4.33895 4.34292 4.49511 4.49855 4.50216 4.62189 4.62603 4.81368 4.81643 4.81974 
28 0.15942 0.31654 0.50327 0.63649 0.82603 0.99985 1.16448 1.32842 1.49491 1.65941 1.85035 2.06398 2.1931 2.3372 2.47631 2.63115 2.82138 2.98564 3.15723 3.30732 3.44138 3.58687 3.76226 4.09239 4.34078 4.49833 4.62572 4.81568 
78 0.15503 0.15908 0.16333 0.31196 0.31608 0.31967 0.49805 0.50183 0.50548 0.63154 0.63546 0.63908 0.8209 0.82485 0.82897 0.99195 0.99647 1.00206 1.15842 1.16393 1.16872 1.32214 1.32709 1.33115 1.49015 1.49444 1.49831 1.65468 1.65903 1.66395 1.84685 1.85118 1.85532 2.05983 2.0634 2.18645 2.19181 2.3322 2.33607 2.3426 2.47161 2.47615 2.48082 2.62614 2.62997 2.81683 2.8205 2.82442 2.97994 2.98461 2.99001 3.1531 3.15722 3.16124 3.30211 3.30739 3.31072 3.43756 3.44183 3.44602 3.58188 3.58572 3.59015 3.75553 3.75973 3.7626 4.08886 4.09225 4.3376 4.34061 4.49284 4.49721 4.50085 4.61882 4.62557 4.81151 4.8145 4.81973 
24 0.16674 0.32233 0.51016 0.64191 0.83288 1.00273 1.17307 1.3393 1.50303 1.6676 1.85625 2.0693 2.34156 2.48436 2.63873 2.82795 2.99287 3.31922 3.44917 3.59254 4.09804 4.34686 4.63206 4.82103 
0 
128 0.16867 0.17118 0.17352 0.17654 0.32422 0.32733 0.32969 0.33215 0.33809 0.51243 0.51455 0.51689 0.51943 0.52475 0.64456 0.64725 0.64947 0.65226 0.6578 0.83393 0.83681 0.83877 0.84151 0.84837 1.00482 1.00833 1.01079 1.01407 1.02875 1.17151 1.17535 1.1783 1.18101 1.33519 1.33887 1.34144 1.34395 1.34928 1.50457 1.50722 1.50968 1.51247 1.66946 1.67199 1.67506 1.67881 1.85894 1.86182 1.86427 1.86666 1.8701 1.88184 2.07174 2.07434 2.0768 2.08036 2.19909 2.20289 2.20714 2.21184 2.34449 2.34734 2.35008 2.35316 2.35727 2.48581 2.48847 2.49109 2.49428 2.49923 2.63911 2.64161 2.64372 2.64811 2.8298 2.83237 2.83468 2.83747 2.84043 2.99363 2.99651 2.99922 3.00242 3.16567 3.16897 3.17107 3.17364 3.1775 3.31526 3.31895 3.32125 3.32366 3.33188 3.45057 3.45364 3.45608 3.45897 3.59548 3.59794 3.60062 3.60358 3.60805 3.76872 3.77158 3.77385 3.77643 3.78089 4.1008 4.10316 4.10568 4.10999 4.34952 4.35149 4.35434 4.3583 4.5054 4.50874 4.51074 4.51352 4.63393 4.63705 4.64046 4.64538 4.82357 4.82583 4.82792 4.83036 4.83322 
56 0.16363 0.16725 0.32017 0.32431 0.50713 0.51096 0.63956 0.64396 0.82939 0.83221 0.99829 1.00285 1.16448 1.17134 1.33296 1.33835 1.49937 1.50328 1.66345 1.66981 1.85295 1.85762 1.86141 2.06641 2.06995 2.19414 2.2019 2.3383 2.34229 2.48115 2.48865 2.63426 2.63723 2.8251 2.82994 2.98946 2.9948 3.1617 3.16648 3.31288 3.44487 3.45004 3.59015 3.59569 3.76489 3.7676 4.09528 4.09932 4.34348 4.34851 4.50205 4.50779 4.62869 4.63349 4.81893 4.82306 
6 1.6632 1.85412 3.15882 3.31015 4.62655 4.81515 
92 0.17797 0.18152 0.18584 0.33306 0.33729 0.34079 0.35219 0.52084 0.52386 0.52782 0.53813 0.65306 0.65752 0.66182 0.84341 0.8467 0.85071 1.01391 1.01868 1.02314 1.17957 1.18617 1.19031 1.3448 1.34955 1.35398 1.51338 1.51699 1.52099 1.67758 1.6822 1.68768 1.8678 1.87257 1.87635 1.88686 2.08192 2.0855 2.0923 2.2073 2.21281 2.22162 2.35318 2.35743 2.36195 2.36877 2.49433 2.49841 2.5035 2.64858 2.6517 2.65734 2.83805 2.84192 2.84605 2.85243 3.00201 3.00601 3.01084 3.17396 3.17855 3.18206 3.18905 3.32354 3.32915 3.33276 3.45913 3.46406 3.46853 3.60311 3.60805 3.61289 3.77738 3.78156 3.78459 3.79207 4.11023 4.11396 4.12122 4.35881 4.3623 4.36833 4.51452 4.51872 4.52256 4.64169 4.64671 4.65325 4.83279 4.83592 4.8397 4.84646 
29 0.1696 0.32593 0.51392 0.64559 0.83471 1.00603 1.17184 1.33717 1.50695 1.67095 1.86098 2.07122 2.19995 2.34325 2.35577 2.48778 2.63953 2.83218 2.9939 3.16824 3.31838 3.45217 3.59684 3.77069 4.10127 4.34808 4.50667 4.63666 4.82441 
0 
33 0.15353 0.30909 0.49647 0.50311 0.62929 0.8186 0.98956 1.15587 1.32058 1.48894 1.65422 1.84397 2.05726 2.18633 2.32935 2.47103 2.62449 2.81433 2.9788 3.15001 3.15806 3.29983 3.30938 3.43556 3.57996 3.75342 3.75927 4.08627 4.33474 4.49024 4.62185 4.80874 4.8158 
28 0.15884 0.31414 0.50185 0.63449 0.82359 0.9941 1.16524 1.33003 1.49518 1.65889 1.84918 2.06141 2.19415 2.33404 2.47642 2.6294 2.81988 2.98547 3.15483 3.31065 3.44011 3.58543 3.75898 4.09065 4.3391 4.49557 4.62759 4.81377 
81 0.15309 0.15795 0.16299 0.30923 0.31347 0.31747 0.49581 0.50069 0.5045 0.62845 0.63336 0.63761 0.81844 0.82294 0.82627 0.99129 0.99582 1.0005 1.15528 1.15981 1.1644 1.32026 1.32545 1.32901 1.48829 1.493 1.49689 1.64952 1.65627 1.65959 1.84627 1.84966 1.85463 2.0595 2.06332 2.18435 2.18996 2.19616 2.33099 2.33442 2.3403 2.46636 2.47258 2.47649 2.62285 2.62783 2.63132 2.81418 2.81907 2.82304 2.97795 2.98336 2.98996 3.15099 3.15461 3.15856 3.30003 3.30499 3.30933 3.43253 3.4388 3.44337 3.57988 3.58473 3.58871 3.75478 3.75911 3.76276 4.08837 4.0918 4.33756 4.34107 4.49122 4.49543 4.49889 4.61491 4.62083 4.62593 4.81046 4.81397 4.81873 
57 0.15114 0.15535 0.30707 0.31196 0.4936 0.49767 0.50331 0.62695 0.63212 0.81606 0.82066 0.98713 0.99247 1.15359 1.16279 1.31737 1.3241 1.48629 1.4909 1.65177 1.6567 1.84187 1.84661 2.05499 2.05906 2.18274 2.32728 2.33192 2.4682 2.47273 2.6219 2.62597 2.81204 2.8164 2.97593 2.98055 3.14788 3.15291 3.29755 3.30392 3.43322 3.43888 3.5777 3.58342 3.75066 3.75528 4.08407 4.08815 4.33271 4.33661 4.48803 4.49289 4.61491 4.62282 4.80661 4.80985 4.81476 
0 
77 0.16674 0.17122 0.17642 0.32273 0.32667 0.33199 0.51039 0.51421 0.51996 0.6431 0.64709 0.65692 0.83234 0.83553 0.83935 1.00162 1.00682 1.01067 1.16739 1.17297 1.17783 1.33214 1.33695 1.34237 1.50145 1.50561 1.5104 1.66694 1.67198 1.85662 1.86117 1.86532 2.07089 2.07502 2.19816 2.20231 2.21267 2.34241 2.34695 2.35218 2.48467 2.48923 2.49689 2.63814 2.64285 2.8286 2.83241 2.83688 2.99295 2.99822 3.16307 3.16741 3.17211 3.31356 3.3181 3.32574 3.44925 3.45309 3.45927 3.59317 3.59804 3.60383 3.7671 3.77066 3.77603 4.10022 4.1053 4.34798 4.35298 4.50322 4.50727 4.51237 4.63003 4.63501 4.82164 4.82531 4.82934 
33 0.166 0.32335 0.50998 0.51472 0.64249 0.83241 1.00191 1.00793 1.17262 1.33585 1.50275 1.66661 1.85645 1.862 2.06975 2.20431 2.34163 2.34686 2.48457 2.63719 2.8283 2.83303 2.99239 3.16583 3.3158 3.44986 3.593 3.76787 4.09818 4.34641 4.50569 4.6349 4.82155 
64 0.16178 0.16443 0.31699 0.32014 0.3232 0.50483 0.50764 0.63762 0.64084 0.82773 0.83015 0.99579 1.00125 1.16248 1.16772 1.17235 1.32648 1.33131 1.336 1.49774 1.50049 1.66164 1.66492 1.85077 1.85462 1.85849 2.06429 2.06725 2.19358 2.20009 2.33682 2.34009 2.34644 2.4789 2.48149 2.6326 2.63498 2.82295 2.82565 2.98766 2.99045 3.15762 3.16147 3.16495 3.30643 3.31142 3.31469 3.44271 3.44652 3.58812 3.59151 3.76222 3.76494 4.09339 4.0964 4.34176 4.34468 4.49994 4.50232 4.62466 4.62909 4.81673 4.81926 4.82396 
27 0.16156 0.31752 0.50404 0.63836 0.82725 0.99759 1.16629 1.33076 1.49706 1.66135 1.8502 2.06447 2.1944 2.33793 2.47825 2.63227 2.82265 2.9872 3.15947 3.31008 3.44365 3.58949 3.76253 4.0945 4.34127 4.49951 4.81566 
87 0.1512 0.15567 0.15868 0.30751 0.3111 0.3149 0.49379 0.49868 0.50131 0.50574 0.62596 0.63063 0.63432 0.81696 0.82123 0.82387 0.83084 0.98889 0.99273 0.99668 1.15384 1.15767 1.16249 1.16848 1.31833 1.3244 1.32816 1.48665 1.49158 1.49422 1.64724 1.65511 1.65955 1.8436 1.84651 1.85047 2.05689 2.06008 2.18226 2.18892 2.32855 2.33177 2.33618 2.46372 2.47119 2.47473 2.48194 2.62124 2.62591 2.62879 2.81198 2.8169 2.81956 2.8248 2.9759 2.98189 2.98685 3.14884 3.15212 3.15614 3.16216 3.2979 3.30297 3.30638 3.43006 3.43638 3.44103 3.57777 3.58254 3.58676 3.75224 3.75665 3.75933 4.0858 4.08862 4.33484 4.33717 4.48918 4.49398 4.49643 4.61322 4.6211 4.62506 4.80789 4.81095 4.81407 4.81869 
71 0.15392 0.15866 0.31025 0.31484 0.31885 0.49647 0.50126 0.50576 0.62906 0.63407 0.63905 0.81943 0.82439 0.82982 0.99125 0.99673 1.15673 1.16244 1.16781 1.32116 1.32679 1.332 1.48919 1.49437 1.49982 1.65064 1.6573 1.66221 1.8461 1.85108 2.05932 2.06367 2.18515 2.1911 2.33119 2.3355 2.4682 2.47451 2.4794 2.62447 2.62912 2.8147 2.81951 2.82387 2.97871 2.98415 3.15143 3.15614 3.16001 3.3006 3.30612 3.31004 3.43297 3.43878 3.44489 3.58046 3.58523 3.75465 3.75944 3.76334 4.08829 4.09279 4.33731 4.4918 4.49683 4.61617 4.62221 4.62811 4.81045 4.81404 4.8195 
33 0.16726 0.32337 0.51121 0.64432 0.83248 0.83712 1.00507 1.1725 1.33529 1.50347 1.66659 1.85644 1.86119 2.06954 2.19984 2.34164 2.34664 2.48448 2.63745 2.82843 2.83443 2.99218 3.1652 3.31573 3.45047 3.59342 3.76825 4.09845 4.3461 4.50466 4.63254 4.82149 4.82726 
3 0.64842 4.10491 4.82684 
56 0.14612 0.15132 0.30222 0.30684 0.48885 0.49421 0.62148 0.62681 0.81169 0.81641 0.98394 0.98894 1.14844 1.15441 1.31324 1.31948 1.48153 1.48719 1.64288 1.65059 1.83861 1.84198 2.05186 2.05558 2.17725 2.18441 2.32347 2.32742 2.4607 2.46758 2.61616 2.62145 2.80706 2.81244 2.97084 2.97704 3.14359 3.14751 3.29285 3.29883 3.42592 3.43207 3.5727 3.57803 3.74733 3.75227 4.08077 4.08421 4.32979 4.33252 4.48398 4.48923 4.60816 4.61812 4.80292 4.80647 
42 0.1592 0.31437 0.32042 0.50243 0.50736 0.63515 0.82443 0.82867 0.99482 1.16106 1.32656 1.33253 1.4941 1.49877 1.6591 1.84915 1.85472 2.06252 2.1911 2.33457 2.47633 2.62991 2.63436 2.82042 2.82498 2.9849 3.15558 3.16144 3.3054 3.31163 3.44046 3.58552 3.75884 3.76381 4.0913 4.09585 4.34002 4.49564 4.5011 4.62304 4.81426 4.81808 
57 0.17425 0.17973 0.32995 0.33388 0.51713 0.52118 0.64963 0.65324 0.83998 0.84462 1.00917 1.01473 1.17852 1.18408 1.34294 1.3486 1.50996 1.51592 1.67348 1.67891 1.86359 1.86842 1.87573 2.07627 2.08105 2.20642 2.34877 2.35361 2.36188 2.49133 2.4959 2.64418 2.64844 2.83593 2.84081 2.99963 3.00742 3.17222 3.17607 3.32318 3.33243 3.45547 3.45989 3.60031 3.60516 3.77489 3.77862 4.10516 4.11078 4.35378 4.35951 4.51195 4.51624 4.64009 4.64696 4.82917 4.83364 
59 0.15395 0.15855 0.31054 0.3152 0.31957 0.49615 0.50083 0.50658 0.6299 0.63467 0.81915 0.8241 0.99074 0.99661 1.15678 1.16383 1.32094 1.32684 1.48891 1.494 1.65105 1.65739 1.84572 1.85139 2.05881 2.06361 2.18498 2.19336 2.33102 2.33583 2.4699 2.47557 2.62492 2.62917 2.81474 2.81942 2.97876 2.98397 3.15121 3.15684 3.30076 3.30741 3.43603 3.44047 3.58059 3.58508 3.75434 3.75925 3.76249 4.08784 4.0917 4.33666 4.34111 4.49152 4.49688 4.61528 4.62462 4.81005 4.81334 
31 0.16448 0.32143 0.50702 0.6405 0.83031 0.99956 1.1645 1.17266 1.33224 1.50031 1.66396 1.85374 1.8607 2.06735 2.19665 2.33911 2.48178 2.63536 2.82572 2.99045 3.16289 3.31364 3.44782 3.59035 3.76611 4.09586 4.3442 4.50282 4.6299 4.81918 4.82603 
53 0.1525 0.15857 0.30896 0.31485 0.49501 0.49997 0.62787 0.63509 0.81784 0.82367 0.98966 0.99738 1.15535 1.16478 1.31961 1.32705 1.48756 1.49355 1.64877 1.65642 1.84455 1.8513 2.05776 2.18349 2.32968 2.33687 2.46703 2.47492 2.62323 2.62879 2.81324 2.81914 2.97717 2.98392 3.14991 3.1562 3.29912 3.30691 3.43164 3.43704 3.44397 3.57901 3.58693 3.75305 3.75919 4.08675 4.33561 4.49027 4.49632 4.61432 4.62559 4.8088 4.81244 
45 0.16448 0.17292 0.32059 0.32618 0.50725 0.51282 0.64127 0.82981 0.8351 0.99911 1.00422 1.16702 1.17361 1.33236 1.33826 1.50009 1.66408 1.67412 1.85433 1.86036 2.06753 2.19689 2.33982 2.34682 2.48219 2.49196 2.63484 2.82601 2.83285 2.98979 3.16282 3.16997 3.31335 3.44848 3.5905 3.59919 3.7648 3.76829 4.09592 4.34399 4.35486 4.50234 4.63052 4.81892 4.82422 
56 0.14835 0.15321 0.30458 0.30908 0.491 0.4961 0.62366 0.62875 0.81402 0.81894 0.98607 0.99166 1.15096 1.15682 1.3156 1.32237 1.48377 1.48918 1.64524 1.65307 1.84084 1.84561 2.05407 2.0584 2.17953 2.18769 2.3257 2.3299 2.46351 2.47042 2.6187 2.6236 2.80922 2.81448 2.97317 2.97926 3.14594 3.15039 3.29507 3.30167 3.42845 3.43403 3.57493 3.57999 3.74942 3.75496 4.08298 4.087 4.33197 4.33538 4.4863 4.49203 4.61048 4.61991 4.80507 4.80873 
29 0.16506 0.32109 0.50795 0.64068 0.8312 1.00192 1.33357 1.50117 1.66419 1.85495 1.8608 2.06751 2.34047 2.48282 2.63525 2.63871 2.8264 2.99052 3.16392 3.31399 3.44685 3.59177 3.76583 3.76974 4.09614 4.34441 4.50314 4.63121 4.81953 
23 0.17525 0.3279 0.64861 0.83525 1.00814 1.1772 1.52015 1.67243 1.86204 2.07543 2.20671 2.34847 2.48933 2.64307 3.16893 3.32072 3.45446 3.60086 3.77178 4.10306 4.35182 4.51107 4.82824 
1 3.32563 
3 3.174 3.77502 4.51069 
54 0.17503 0.18069 0.33187 0.33674 0.51831 0.52381 0.65253 0.66613 0.84123 0.84626 1.01158 1.01735 1.18106 1.19002 1.34433 1.35146 1.51133 1.51655 1.67556 1.6815 1.86731 1.87267 2.07855 2.09147 2.20796 2.35095 2.35981 2.49266 2.49998 2.64592 2.65816 2.83643 2.84231 3.00078 3.00833 3.17373 3.17938 3.32469 3.33072 3.45906 3.46588 3.60174 3.60878 3.77599 3.77977 4.10759 4.1154 4.35502 4.36253 4.51373 4.52148 4.64138 4.83074 4.83595 
57 0.16021 0.16386 0.31544 0.32011 0.50349 0.50705 0.63534 0.64041 0.82509 0.8291 0.99562 1.00105 1.16127 1.16711 1.32586 1.33102 1.49662 1.50025 1.6597 1.66378 1.85026 1.85431 2.06312 2.06664 2.19028 2.19636 2.33549 2.33931 2.47623 2.48055 2.63082 2.63404 2.82085 2.82431 2.98491 2.98864 3.15624 3.16121 3.30542 3.31151 3.44109 3.44731 3.58644 3.59098 3.75906 3.76336 3.76697 4.09212 4.09559 4.34064 4.34366 4.49592 4.50047 4.62301 4.62846 4.81532 4.81805 
55 0.16091 0.16481 0.3166 0.32095 0.50402 0.50756 0.63727 0.64174 0.82577 0.82945 0.99603 1.00134 1.16278 1.16936 1.32978 1.33613 1.49658 1.50011 1.66109 1.66629 1.85092 1.85627 2.0641 2.06873 2.19179 2.19568 2.33647 2.34183 2.47857 2.48435 2.63175 2.63507 2.82263 2.82683 2.98666 2.99045 3.15748 3.16203 3.30822 3.31317 3.44257 3.44748 3.58773 3.59305 3.76068 3.76451 4.09312 4.09862 4.3416 4.348 4.49786 4.50134 4.62555 4.81644 4.82054 
87 0.14397 0.14815 0.15133 0.30012 0.30375 0.30728 0.48669 0.49102 0.49377 0.4974 0.61918 0.62341 0.62721 0.80936 0.81316 0.81647 0.98189 0.98509 0.98889 1.14622 1.15026 1.15513 1.31108 1.31532 1.31917 1.47919 1.4835 1.48684 1.64052 1.64695 1.65077 1.83659 1.83941 1.84287 2.04985 2.05284 2.05604 2.17517 2.18045 2.32148 2.32461 2.32789 2.45761 2.46337 2.4675 2.61375 2.61819 2.62156 2.80505 2.80925 2.81232 2.81914 2.96874 2.97324 2.97661 3.14156 3.1449 3.14852 3.15462 3.29078 3.29476 3.29906 3.42348 3.42916 3.43342 3.57068 3.57482 3.57835 3.74536 3.74894 3.75202 4.07879 4.08167 4.085 4.32776 4.33018 4.33375 4.48191 4.48531 4.48876 4.60603 4.61183 4.61896 4.80094 4.80402 4.80652 4.81068 
1 4.81324 
0 
0 
0 
27 0.17223 0.32789 0.51473 0.64827 0.8372 1.01107 1.17996 1.34081 1.50816 1.67328 1.86373 2.07418 2.20924 2.34882 2.48896 2.64183 2.83346 2.997 3.17016 3.32086 3.45475 3.60474 3.77249 4.10314 4.35091 4.50965 4.82655 
0 
18 0.17509 0.33313 0.51959 0.84309 1.01328 1.18186 1.51227 2.09678 2.49997 2.64578 3.17726 3.32492 3.45925 3.77559 4.11105 4.3537 4.51584 4.83196 
11 0.51283 0.64381 1.33776 1.86144 2.63795 2.829 3.16966 3.31661 4.3461 4.50475 4.82496 
79 0.16725 0.17065 0.17629 0.32217 0.32617 0.32991 0.51025 0.51359 0.51696 0.64302 0.64677 0.65179 0.83127 0.83522 0.83934 1.00196 1.0065 1.01086 1.16926 1.1755 1.17928 1.33421 1.33777 1.342 1.50201 1.50616 1.51063 1.66764 1.67256 1.85702 1.86189 1.86538 2.0704 2.07368 2.19885 2.20343 2.34239 2.34636 2.35109 2.36238 2.48465 2.4879 2.49332 2.63759 2.64074 2.82813 2.83173 2.83633 2.99239 2.99534 2.99995 3.1632 3.16748 3.17055 3.31334 3.31808 3.32231 3.44859 3.45292 3.4575 3.59396 3.59813 3.60564 3.76609 3.77033 3.77387 4.09924 4.10274 4.11074 4.34766 4.35141 4.5031 4.50745 4.51161 4.63299 4.63816 4.82174 4.82525 4.82885 
85 0.16506 0.16772 0.17172 0.32042 0.32354 0.32623 0.50816 0.5105 0.51332 0.64112 0.64438 0.64797 0.82996 0.833 0.83607 1.00054 1.00426 1.00712 1.16704 1.17102 1.17518 1.33284 1.33554 1.33878 1.50037 1.50335 1.50661 1.66493 1.66784 1.67197 1.85468 1.85809 1.86092 2.06785 2.07108 2.07607 2.19592 2.19938 2.3401 2.34342 2.34718 2.48255 2.48529 2.48928 2.63556 2.63817 2.64321 2.82637 2.8289 2.83218 2.83809 2.99082 2.99313 2.99782 3.16157 3.16497 3.16744 3.31223 3.31545 3.31824 3.44662 3.45005 3.45296 3.5916 3.59428 3.59791 3.7645 3.7678 3.77018 4.09673 4.09968 4.10379 4.34551 4.34819 4.35356 4.50172 4.50487 4.50759 4.62894 4.63281 4.63711 4.81978 4.82219 4.82484 4.82841 
83 0.15651 0.15966 0.16224 0.31309 0.31694 0.31972 0.49919 0.50273 0.50566 0.63296 0.6359 0.63881 0.82184 0.82575 0.82802 0.9931 0.99671 1.00022 1.15961 1.16405 1.16775 1.32333 1.32801 1.3311 1.49185 1.49563 1.49826 1.65715 1.65986 1.66396 1.84787 1.85128 1.85479 2.06092 2.064 2.0683 2.18745 2.19193 2.19744 2.33332 2.33634 2.34022 2.4746 2.47777 2.48087 2.62776 2.63088 2.63342 2.81723 2.82111 2.82382 2.98172 2.98549 2.98876 3.15353 3.15781 3.16039 3.30331 3.30775 3.31034 3.43936 3.4428 3.44591 3.58329 3.58641 3.58974 3.75631 3.76033 3.76284 4.08991 4.09272 4.09895 4.33885 4.3416 4.4937 4.49791 4.50024 4.61863 4.62457 4.62744 4.81226 4.81523 4.81794 
98 0.17329 0.17625 0.18044 0.32905 0.33258 0.33552 0.34162 0.51689 0.51945 0.52241 0.52752 0.64991 0.65298 0.65696 0.8378 0.84144 0.84493 0.8521 1.00871 1.01309 1.01675 1.02672 1.17656 1.18191 1.18551 1.34174 1.3452 1.34892 1.50916 1.51205 1.51579 1.53232 1.67266 1.67636 1.68094 1.86311 1.86734 1.87033 1.87521 2.07658 2.0795 2.08403 2.20279 2.20729 2.21212 2.34897 2.35233 2.35621 2.36283 2.49153 2.49427 2.49854 2.64441 2.64696 2.65314 2.83475 2.83757 2.84136 2.84501 2.99966 3.00206 3.00641 3.16956 3.17358 3.17615 3.18074 3.32127 3.32483 3.32826 3.4548 3.45899 3.46248 3.60017 3.60324 3.60696 3.61326 3.77261 3.77641 3.77888 3.78342 4.10579 4.10858 4.11455 4.16432 4.35402 4.35669 4.36069 4.51002 4.51373 4.51669 4.52303 4.63292 4.6403 4.64436 4.82865 4.83101 4.83409 4.83824 
28 0.16501 0.32216 0.50767 0.64203 0.83032 1.00264 1.17411 1.33633 1.50045 1.66564 1.85764 2.0688 2.34258 2.48305 2.63578 2.82701 2.99035 3.16397 3.31472 3.44884 3.59309 3.76641 4.09705 4.34412 4.50372 4.63592 4.81928 4.82461 
24 0.15888 0.31613 0.5016 0.63546 0.82448 1.1675 1.33008 1.49491 1.66001 1.851 2.06069 2.33749 2.47611 2.629 2.81998 2.98477 3.15776 3.30821 3.44465 3.75963 4.08905 4.33708 4.4969 4.81247 
0 
64 0.1444 0.14889 0.30069 0.30489 0.30981 0.48681 0.49138 0.49593 0.62004 0.62454 0.80981 0.81451 0.98142 0.9862 1.1471 1.15265 1.31136 1.317 1.4796 1.48458 1.64244 1.64799 1.8362 1.84021 1.84643 2.04943 2.05318 2.1755 2.18182 2.32132 2.32507 2.46017 2.46554 2.61513 2.61953 2.80498 2.80953 2.81472 2.96906 2.97432 3.14165 3.14596 3.15053 3.29095 3.29644 3.30179 3.42599 3.43061 3.57077 3.57523 3.74476 3.74931 3.75325 4.07842 4.08205 4.32729 4.33053 4.48191 4.48677 4.6064 4.61434 4.80059 4.80382 4.80827 
61 0.15776 0.16147 0.31436 0.31819 0.50135 0.50434 0.50787 0.63468 0.63852 0.82281 0.82697 0.83135 0.99439 0.99878 1.00363 1.16148 1.1676 1.32555 1.32979 1.49296 1.49715 1.65931 1.66267 1.84915 1.85333 1.8588 2.06236 2.06611 2.19016 2.195 2.3344 2.33847 2.476 2.47926 2.62866 2.63225 2.81951 2.82295 2.98381 2.9872 3.15546 3.15992 3.30542 3.31003 3.4407 3.4447 3.58489 3.58864 3.75819 3.7623 3.76567 4.09139 4.09505 4.34013 4.34416 4.49511 4.4996 4.62293 4.62815 4.81427 4.81714 
26 0.16346 0.32207 0.50639 0.64117 0.82942 1.0019 1.17158 1.49903 1.66354 1.8562 2.06766 2.34114 2.48104 2.63454 2.8287 2.99033 3.163 3.31318 3.44824 3.59214 3.76588 4.09709 4.34462 4.50232 4.63108 4.81902 
20 0.15885 0.31535 0.50037 0.63514 0.82354 0.99461 1.49693 2.06103 2.33368 2.47648 2.62865 2.81985 2.98439 3.1559 3.58596 3.75918 4.09 4.33804 4.49656 4.8122 
35 0.16566 0.32285 0.50857 0.51324 0.64103 0.83089 0.83717 1.00145 1.00656 1.17108 1.33536 1.50154 1.66512 1.85521 1.85974 2.06869 2.19805 2.34061 2.34573 2.4835 2.63618 2.82691 2.83369 2.99139 3.16493 3.31505 3.44814 3.59204 3.76737 4.09741 4.34519 4.50424 4.63206 4.82021 4.8261 
57 0.15656 0.16099 0.3127 0.31742 0.5002 0.50476 0.63318 0.63805 0.82174 0.82622 0.83192 0.99239 0.99915 1.15919 1.16627 1.3235 1.32863 1.49176 1.49667 1.65743 1.66454 1.84724 1.8529 2.06051 2.06577 2.18885 2.33266 2.33889 2.47416 2.47916 2.62767 2.63158 2.81778 2.82191 2.82909 2.98188 2.98623 3.15347 3.15842 3.30304 3.30902 3.43879 3.44423 3.58317 3.58855 3.75651 3.76116 4.08953 4.09489 4.33819 4.34501 4.49353 4.49849 4.62082 4.62645 4.81233 4.81611 
32 0.17111 0.327 0.51256 0.5189 0.64683 0.83594 1.00575 1.01343 1.17656 1.33945 1.50639 1.67344 1.86186 2.07458 2.205 2.34709 2.48889 2.63976 2.83223 2.83932 2.99711 3.16783 3.31838 3.45344 3.59853 3.77044 4.10266 4.35119 4.50805 4.63485 4.82385 4.82898 
67 0.15854 0.16174 0.3149 0.31853 0.50157 0.50444 0.50795 0.63447 0.63829 0.64384 0.82378 0.82726 0.83149 0.99465 0.99991 1.16086 1.16651 1.17129 1.32494 1.33024 1.33482 1.49372 1.49743 1.50161 1.65867 1.66213 1.84962 1.8539 2.06268 2.06647 2.18918 2.19462 2.33506 2.33895 2.47535 2.47905 2.48433 2.62972 2.63271 2.81944 2.82288 2.82871 2.98299 2.98718 3.15583 3.15978 3.16367 3.30475 3.31 3.3138 3.44084 3.44539 3.58516 3.5885 3.75832 3.7624 3.76559 4.09176 4.09562 4.34032 4.34437 4.49533 4.49977 4.62078 4.62722 4.81465 4.81725 
27 0.17438 0.33039 0.51671 0.65087 0.83955 1.01363 1.18274 1.34308 1.51134 1.67467 1.86629 2.07692 2.3505 2.49246 2.64385 2.83591 2.99915 3.17203 3.32389 3.45796 3.60107 3.77443 4.10514 4.35263 4.51187 4.64261 4.82849 
53 0.16966 0.17468 0.32551 0.32889 0.512 0.51561 0.64567 0.6488 0.83499 0.83964 1.00491 1.00862 1.16858 1.176 1.33241 1.33889 1.50523 1.50879 1.6686 1.85792 1.86371 2.07199 2.0764 2.19896 2.34439 2.34927 2.35881 2.48678 2.64026 2.83059 2.83513 2.99492 3.00067 3.16448 3.16862 3.31273 3.31886 3.44932 3.45372 3.59551 3.60427 3.76591 3.77107 4.10041 4.10378 4.34879 4.35237 4.5034 4.50802 4.63534 4.64086 4.8239 4.8277 
0 
58 0.16402 0.16675 0.31932 0.32308 0.32705 0.50759 0.51071 0.63979 0.64336 0.82981 0.83267 0.99974 1.00438 1.16841 1.17314 1.33283 1.33717 1.49957 1.50258 1.66382 1.66772 1.85456 1.85882 2.06669 2.06984 2.19546 2.20261 2.33968 2.34287 2.4815 2.48454 2.63456 2.63714 2.82545 2.82825 2.99007 2.99289 3.1608 3.1648 3.31162 3.31527 3.44538 3.44992 3.5907 3.594 3.76476 3.7676 3.77095 4.09566 4.09896 4.34445 4.34743 4.50153 4.50459 4.63072 4.63498 4.81907 4.8217 
8 0.3213 0.5072 0.82905 1.00254 1.5018 3.16203 3.76468 4.82023 
63 0.15786 0.16138 0.31348 0.31749 0.50055 0.50391 0.50764 0.63407 0.63783 0.82269 0.82677 0.83138 0.99351 0.99825 1.16074 1.16553 1.32601 1.32937 1.49287 1.49706 1.50217 1.65825 1.66249 1.84844 1.85275 2.06176 2.06555 2.18992 2.19594 2.33389 2.3376 2.47508 2.47886 2.62869 2.6317 2.81937 2.82287 2.8284 2.98391 2.98686 3.15467 3.15898 3.16368 3.30491 3.30915 3.43947 3.44393 3.58481 3.58851 3.75802 3.76169 3.7654 4.09073 4.09498 4.33915 4.34365 4.49502 4.49866 4.62269 4.62742 4.81302 4.81626 4.82055 
58 0.16152 0.16483 0.31694 0.32045 0.50437 0.50789 0.63784 0.64091 0.82721 0.83023 0.99616 1.00186 1.1624 1.16859 1.32683 1.33114 1.33507 1.49758 1.50088 1.66139 1.66751 1.85116 1.85564 2.06439 2.0685 2.19242 2.19775 2.33627 2.34135 2.47882 2.48179 2.63212 2.635 2.82254 2.8257 2.98719 2.99102 3.15715 3.1614 3.30675 3.31153 3.44214 3.44663 3.58775 3.59217 3.75971 3.76392 3.76683 4.09303 4.09692 4.34164 4.34571 4.49757 4.50128 4.62607 4.63011 4.81666 4.82001 
75 0.16306 0.16646 0.17118 0.31906 0.32364 0.50682 0.51047 0.51504 0.63924 0.64313 0.64803 0.82729 0.83168 0.83619 0.99912 1.00346 1.00779 1.16549 1.17218 1.33183 1.33647 1.4981 1.50249 1.5075 1.66333 1.66855 1.67694 1.85349 1.85853 1.86256 2.06647 2.07067 2.19172 2.19912 2.33898 2.34338 2.34833 2.48013 2.48409 2.48977 2.63335 2.6368 2.64763 2.82381 2.82736 2.83222 2.98807 2.9912 2.9961 3.15988 3.16437 3.16874 3.30949 3.31484 3.31946 3.44481 3.44945 3.58987 3.59435 3.59993 3.76236 3.76666 3.77023 4.09559 4.10015 4.34414 4.34891 4.49942 4.50376 4.50829 4.6235 4.63165 4.81857 4.82217 4.82606 
1 4.823 
100 0.18095 0.18419 0.1881 0.33658 0.34031 0.34339 0.35098 0.52402 0.52701 0.53003 0.53491 0.65668 0.66051 0.66416 0.68387 0.84592 0.84937 0.85271 0.85857 1.01663 1.02127 1.02517 1.03713 1.18379 1.18842 1.19248 1.34869 1.3522 1.35577 1.36683 1.51669 1.51997 1.52377 1.53682 1.68152 1.68542 1.69083 1.87171 1.87557 1.87885 1.88633 2.08418 2.08755 2.0924 2.21421 2.21926 2.35722 2.36131 2.36554 2.37158 2.49869 2.50224 2.5064 2.52498 2.65147 2.6546 2.65941 2.84232 2.8455 2.84901 2.85321 3.00683 3.00992 3.0141 3.17785 3.18166 3.1845 3.18952 3.32774 3.33178 3.33509 3.34318 3.46309 3.46724 3.47119 3.60781 3.61172 3.61573 3.62428 3.78061 3.78445 3.78711 3.79236 4.11318 4.11639 4.12177 4.36186 4.3649 4.37017 4.5176 4.52147 4.52465 4.5317 4.6465 4.65072 4.65643 4.83597 4.83883 4.84203 4.84574 
24 0.16459 0.32154 0.50787 0.64144 0.83047 1.00121 1.50132 1.66466 1.85442 2.06766 2.19697 2.34071 2.48228 2.63556 2.82633 2.99076 3.44702 3.59099 3.76767 4.09608 4.34462 4.5033 4.63056 4.81929 
59 0.16125 0.16642 0.31608 0.32155 0.50481 0.50894 0.63599 0.64105 0.82604 0.83 0.99649 1.00218 1.16233 1.1696 1.32618 1.33139 1.33621 1.49759 1.50249 1.66082 1.66858 1.85056 1.85561 2.06379 2.06835 2.19089 2.19652 2.33619 2.34176 2.47723 2.4814 2.48742 2.63186 2.63677 2.82272 2.82725 2.83251 2.98715 2.99599 3.15736 3.16267 3.30587 3.31226 3.4423 3.44792 3.58687 3.59208 3.75954 3.76497 4.09283 4.09713 4.34148 4.34636 4.49652 4.50188 4.62378 4.63115 4.81713 4.82202 
92 0.15107 0.1554 0.15824 0.30733 0.31088 0.31415 0.49372 0.49817 0.50043 0.50518 0.62625 0.6308 0.63416 0.81642 0.82022 0.82317 0.82731 0.98876 0.99211 0.996 1.15367 1.1576 1.16176 1.16721 1.31841 1.32338 1.32638 1.48628 1.49063 1.49337 1.64791 1.65401 1.65707 1.66379 1.84365 1.84643 1.85033 1.85532 2.05687 2.06006 2.06462 2.18231 2.18806 2.19216 2.32846 2.33165 2.33542 2.46562 2.47094 2.47428 2.62145 2.62576 2.6284 2.81195 2.81644 2.8191 2.82385 2.97594 2.98099 2.98348 3.14867 3.15188 3.15563 3.15975 3.29784 3.30228 3.30593 3.43106 3.43616 3.43998 3.57769 3.58214 3.5855 3.75221 3.75618 3.75894 4.08577 4.08863 4.09236 4.33485 4.33723 4.34197 4.48906 4.49276 4.49563 4.61328 4.61923 4.62305 4.8078 4.81094 4.81329 4.81718 
13 0.17137 0.51687 1.52363 1.67208 2.09278 2.34852 2.49079 2.64133 2.99578 3.45966 3.77128 4.10744 4.63756 
69 0.15387 0.15842 0.31023 0.31393 0.3195 0.49643 0.50137 0.5057 0.62939 0.63409 0.63945 0.81919 0.82348 0.8281 0.99199 0.99639 1.1563 1.16082 1.32179 1.32945 1.48899 1.49392 1.49994 1.65022 1.65732 1.66366 1.84703 1.85131 2.06036 2.06595 2.18529 2.19518 2.33171 2.33532 2.4672 2.47355 2.47946 2.62359 2.62852 2.63315 2.81509 2.81974 2.82444 2.97901 2.9849 3.15195 3.15552 3.16021 3.30098 3.30557 3.31087 3.43297 3.43918 3.44525 3.58077 3.58558 3.75553 3.76181 4.0893 4.0944 4.33833 4.34287 4.49237 4.4986 4.61627 4.6247 4.81107 4.8146 4.82075 
63 0.14777 0.15219 0.30418 0.30836 0.31407 0.49033 0.49462 0.49929 0.6235 0.6278 0.81319 0.81776 0.9847 0.9896 1.15054 1.1562 1.31462 1.32022 1.4831 1.48796 1.49379 1.64711 1.65247 1.83941 1.84358 2.05262 2.05626 2.17876 2.18535 2.32468 2.32861 2.46395 2.4692 2.61865 2.62288 2.80848 2.81283 2.81944 2.97249 2.97751 3.14491 3.14927 3.15376 3.29438 3.30004 3.42984 3.43493 3.57423 3.57847 3.74804 3.75247 3.75585 4.08166 4.08524 4.33041 4.33361 4.48522 4.49 4.60956 4.61817 4.80395 4.80707 4.8112 
37 0.17308 0.32949 0.51624 0.52103 0.64933 0.65752 0.83847 1.01062 1.18 1.34123 1.50824 1.67197 1.68124 1.86412 1.87044 2.07563 2.20426 2.34938 2.35974 2.49049 2.50587 2.6429 2.83334 2.84056 2.99767 3.17055 3.3217 3.45614 3.6005 3.77369 4.10392 4.35125 4.35764 4.51054 4.63752 4.82723 4.83181 
0 
0 
140 0.14372 0.14709 0.14976 0.15228 0.15566 0.29981 0.30325 0.30606 0.30873 0.31161 0.48653 0.49006 0.49267 0.49502 0.49747 0.50253 0.61843 0.6221 0.62495 0.62794 0.63082 0.80904 0.81234 0.81529 0.81751 0.82058 0.98178 0.98432 0.98753 0.99047 0.99498 1.14591 1.14965 1.1531 1.15635 1.15989 1.3108 1.31406 1.31766 1.32037 1.32367 1.47887 1.48252 1.48551 1.48799 1.49112 1.64014 1.64611 1.64931 1.65222 1.65648 1.83648 1.83881 1.84164 1.84433 1.84735 2.04973 2.05208 2.05462 2.05812 2.17494 2.17912 2.18264 2.18717 2.32136 2.32403 2.32669 2.3297 2.33445 2.45683 2.46243 2.46581 2.46844 2.47162 2.47903 2.61338 2.6176 2.6203 2.62262 2.62824 2.80494 2.80859 2.81117 2.81358 2.8166 2.82087 2.96851 2.97217 2.97538 2.97797 2.98268 3.14135 3.14423 3.14695 3.14955 3.15207 3.15805 3.29053 3.29373 3.29703 3.29984 3.30262 3.4232 3.42879 3.43149 3.43448 3.4377 3.57053 3.57409 3.57669 3.57978 3.58435 3.74525 3.74793 3.75073 3.75304 3.75567 4.07869 4.08109 4.08366 4.08736 4.32757 4.32964 4.33202 4.336 4.48168 4.48452 4.4878 4.49009 4.49371 4.60573 4.61062 4.6147 4.61762 4.62259 4.80089 4.80355 4.80566 4.80804 4.81086 
71 0.17309 0.17802 0.32864 0.33263 0.34074 0.51614 0.51986 0.52736 0.64856 0.65296 0.67034 0.8387 0.84206 1.00753 1.01209 1.01849 1.17438 1.18035 1.34216 1.34631 1.50864 1.5125 1.52622 1.67239 1.67857 1.86261 1.86719 1.87393 2.07557 2.08011 2.20246 2.20785 2.34806 2.35281 2.36027 2.49025 2.49463 2.50919 2.64345 2.6474 2.83398 2.8377 2.84216 2.99871 3.00381 3.16916 3.17315 3.17885 3.32077 3.32413 3.33246 3.4543 3.45896 3.59948 3.60459 3.61306 3.77438 3.77771 3.78606 4.10455 4.10865 4.35311 4.35883 4.51123 4.51504 4.63506 4.64005 4.64892 4.8281 4.83189 4.83672 
4 0.17452 2.64462 3.77301 4.35386 
72 0.16625 0.17101 0.32255 0.32633 0.33811 0.50933 0.5133 0.51934 0.64215 0.64617 0.83064 0.83435 0.83844 1.00064 1.00589 1.01319 1.16798 1.17456 1.33519 1.33989 1.50204 1.5057 1.66573 1.67257 1.85564 1.86103 1.86522 2.06898 2.07332 2.09482 2.19808 2.20598 2.34137 2.34665 2.35214 2.48384 2.48778 2.49336 2.63679 2.64022 2.82792 2.83232 2.83702 2.9929 2.99782 3.16252 3.16647 3.17046 3.31436 3.31791 3.32177 3.4486 3.45258 3.592 3.5967 3.60415 3.76515 3.7695 3.77334 3.78279 4.098 4.10234 4.34665 4.35116 4.50209 4.50651 4.51043 4.62931 4.63565 4.8211 4.82457 4.82833 
32 0.17043 0.32701 0.51355 0.64745 0.8354 1.00779 1.17698 1.33969 1.5069 1.67155 1.86136 1.87557 2.07273 2.2048 2.34586 2.35638 2.48785 2.64043 2.83322 2.9962 3.16885 3.31938 3.45321 3.59786 3.6087 3.77076 4.1018 4.34967 4.50752 4.64172 4.82527 4.83094 
1 1.86225 
29 0.17708 0.33363 0.52015 0.65324 0.84198 1.01493 1.18251 1.34653 1.51239 1.67726 1.86908 2.0803 2.21313 2.35354 2.49552 2.6462 2.83746 2.86012 3.00338 3.17459 3.32545 3.45988 3.6039 3.77811 4.10905 4.35545 4.51645 4.6523 4.831 
60 0.15116 0.15653 0.30779 0.31232 0.49357 0.49935 0.50314 0.62644 0.63147 0.63595 0.81668 0.82227 0.98908 0.99471 1.15424 1.16002 1.31843 1.3246 1.48612 1.4924 1.6478 1.65514 1.66057 1.84389 1.84862 2.05709 2.06157 2.1822 2.1888 2.329 2.33353 2.46609 2.47232 2.62182 2.62683 2.81193 2.81738 2.97587 2.98224 3.14908 3.15397 3.29789 3.304 3.43089 3.43677 3.44187 3.57769 3.58282 3.75231 3.75755 4.0861 4.09049 4.33497 4.3391 4.48948 4.49487 4.61315 4.62114 4.8082 4.81166 
21 0.16374 0.32225 0.50891 0.64175 0.82933 1.00112 1.17135 1.33185 1.49854 1.66452 2.48182 2.63539 2.82479 2.98906 3.16266 3.31462 3.44848 3.59264 3.76565 4.63253 4.81908 
2 4.33432 4.81027 
76 0.17264 0.17883 0.32712 0.3323 0.33811 0.51621 0.52032 0.52555 0.64801 0.65256 0.83725 0.84104 0.84514 1.0072 1.01295 1.01878 1.17486 1.18256 1.34098 1.34641 1.36566 1.50762 1.51274 1.52932 1.67187 1.67961 1.86165 1.86765 1.8719 2.07499 2.07986 2.09914 2.20506 2.21265 2.34751 2.35265 2.35878 2.48996 2.49486 2.50233 2.64361 2.64754 2.83384 2.83801 2.84221 2.99856 3.00446 3.1679 3.17304 3.17808 3.31952 3.32371 3.33747 3.45338 3.45863 3.46495 3.59868 3.60431 3.6127 3.77146 3.77619 3.78188 4.10396 4.109 4.1206 4.35261 4.3577 4.37312 4.50804 4.51239 4.51781 4.63888 4.64817 4.82786 4.832 4.83573 
0 
29 0.16302 0.31948 0.50512 0.63974 0.82844 1.00043 1.16811 1.33141 1.49843 1.66225 1.85411 2.06676 2.19693 2.33945 2.48097 2.6335 2.82358 2.98862 3.16112 3.31239 3.44774 3.59057 3.76365 4.09594 4.34343 4.50068 4.62973 4.81695 4.82341 
54 0.16225 0.16585 0.31725 0.32136 0.50572 0.5108 0.63768 0.64172 0.82849 0.8335 0.99717 1.00256 1.16344 1.16808 1.32879 1.33223 1.49855 1.66197 1.66933 1.85126 1.85682 2.06459 2.06897 2.19321 2.19843 2.33692 2.34145 2.47987 2.48537 2.63249 2.63591 2.82353 2.82794 2.9882 3.15805 3.16222 3.30795 3.31244 3.44273 3.44789 3.58843 3.59345 3.761 3.76507 4.09343 4.09721 4.34218 4.34744 4.49789 4.50184 4.62787 4.63554 4.81698 4.8203 
0 
26 0.166 0.32336 0.50819 0.64351 0.83143 1.00239 1.17263 1.33552 1.50182 1.66551 1.8575 2.06921 2.34358 2.48424 2.63664 2.82825 2.99117 3.16446 3.31529 3.45027 3.59476 3.76706 4.0986 4.34541 4.50423 4.82109 
53 0.16498 0.16996 0.32131 0.32513 0.50812 0.51245 0.64079 0.64518 0.83106 0.83642 1.00026 1.00599 1.17069 1.17592 1.3336 1.33845 1.50118 1.50676 1.6648 1.67168 1.8549 1.85926 2.06794 2.07407 2.19769 2.3405 2.34623 2.48308 2.4901 2.63532 2.63958 2.82643 2.83213 2.99087 3.16252 3.16587 3.31408 3.31824 3.4483 3.45422 3.59163 3.59717 3.76598 3.76946 4.09658 4.10232 4.34492 4.35138 4.50309 4.50812 4.63123 4.81978 4.82433 
100 0.15007 0.15405 0.15706 0.3063 0.30962 0.31314 0.3163 0.49277 0.49668 0.49935 0.50294 0.62522 0.62919 0.63274 0.63617 0.81538 0.81869 0.82227 0.82629 0.98792 0.99087 0.99468 1.15245 1.15616 1.16071 1.1657 1.31728 1.32142 1.3249 1.33321 1.485 1.48878 1.49224 1.49683 1.6467 1.65246 1.65591 1.66089 1.84267 1.84557 1.84908 1.85356 2.05591 2.05918 2.06245 2.18128 2.18645 2.19247 2.32755 2.33062 2.33406 2.46379 2.46907 2.47272 2.47616 2.62005 2.62407 2.62734 2.81107 2.81526 2.81814 2.82366 2.97489 2.97922 2.9824 3.14769 3.15086 3.1546 3.15763 3.2969 3.30086 3.30477 3.30929 3.4297 3.43495 3.43871 3.44278 3.57676 3.58085 3.58423 3.58986 3.75137 3.75557 3.75822 4.08487 4.08779 4.0911 4.33388 4.33632 4.34014 4.48804 4.4915 4.4948 4.6122 4.61803 4.62234 4.80695 4.80984 4.81248 4.81774 
28 0.16593 0.32354 0.51035 0.6432 0.83272 1.00654 1.17407 1.33789 1.5028 1.6666 1.85949 2.07083 2.20506 2.34358 2.48368 2.63645 2.82868 2.99177 3.16593 3.31674 3.45041 3.59438 3.76809 4.09986 4.34682 4.50543 4.63548 4.82223 
0 
55 0.15639 0.16142 0.31243 0.31791 0.5001 0.50467 0.63255 0.63776 0.82149 0.8266 0.99291 0.99949 1.15904 1.16548 1.32307 1.32879 1.49199 1.49742 1.65679 1.66262 1.84757 1.85327 2.06084 2.06664 2.18733 2.19623 2.33289 2.33861 2.47315 2.47841 2.62713 2.63147 2.81685 2.82197 2.98115 2.98621 3.15343 3.15907 3.30281 3.30893 3.43877 3.44462 3.5831 3.58893 3.75621 3.76175 4.08987 4.09651 4.33848 4.49334 4.4989 4.61885 4.62668 4.81216 4.81609 
15 0.1627 0.50624 0.82812 1.17028 1.49937 1.66298 1.85644 2.63311 2.9887 3.16286 3.3124 3.76418 4.34219 4.50157 4.81699 
27 0.17209 0.32872 0.51644 0.64823 0.83744 1.0086 1.17981 1.34181 1.50934 1.67413 1.86343 2.07519 2.34922 2.49079 2.64203 2.83371 2.99899 3.16976 3.32076 3.45501 3.59937 3.77298 4.10422 4.35204 4.50924 4.64204 4.82698 
21 0.1719 0.32905 0.51569 0.64835 0.83676 1.50792 1.67323 1.86685 2.07442 2.20834 2.4904 2.64125 2.83269 2.99903 3.17227 3.45916 3.59844 3.77265 4.35093 4.50919 4.82912 
29 0.17203 0.32861 0.51466 0.51982 0.64883 0.83787 1.00895 1.17878 1.34074 1.50778 1.67124 1.86386 2.0746 2.20446 2.34679 2.4891 2.64215 2.83303 2.99706 3.16999 3.32089 3.45487 3.59804 3.7732 4.10299 4.35092 4.50986 4.63799 4.82689 
45 0.1677 0.32358 0.3281 0.51047 0.64285 0.6481 0.8337 1.00405 1.16796 1.17547 1.33631 1.50387 1.66769 1.6744 1.85755 1.86389 2.06928 2.07511 2.19765 2.20745 2.34235 2.34768 2.48451 2.4923 2.63827 2.82865 2.83318 2.9931 3.16293 3.16856 3.31688 3.4482 3.4548 3.59374 3.60006 3.76864 3.77347 4.09933 4.34728 4.50603 4.5131 4.63014 4.63569 4.82237 4.82938 
56 0.15383 0.15833 0.3103 0.31481 0.49644 0.50084 0.62945 0.63352 0.81906 0.82405 0.99062 0.99647 1.15677 1.16294 1.32078 1.32623 1.48898 1.49409 1.65043 1.65662 1.8455 1.85067 2.05872 2.06305 2.18431 2.19042 2.33079 2.33566 2.46922 2.47447 2.62467 2.62879 2.81435 2.81903 2.97849 2.9836 3.15103 3.15609 3.30049 3.30599 3.43602 3.44042 3.58026 3.58452 3.75408 3.75905 4.08776 4.09236 4.33651 4.34095 4.49136 4.49642 4.6148 4.6227 4.81001 4.81349 
0 
9 0.16802 0.50899 0.64466 0.83153 1.33684 2.63681 3.76737 4.34614 4.82449 
26 0.16443 0.31987 0.50649 0.64061 0.82909 1.00147 1.17385 1.33222 1.49995 1.66451 1.85513 2.06758 2.33991 2.48123 2.63412 2.82469 2.98952 3.16239 3.31241 3.44584 3.59011 3.76545 4.09728 4.34427 4.50309 4.81931 
90 0.14767 0.15198 0.15543 0.30383 0.30747 0.31129 0.31513 0.49037 0.49496 0.49777 0.50091 0.62254 0.62701 0.63067 0.63537 0.81308 0.81685 0.8202 0.82417 0.98557 0.98877 0.99291 1.14992 1.15397 1.15915 1.3148 1.3194 1.32308 1.48293 1.48731 1.49056 1.49485 1.64404 1.6511 1.65403 1.84027 1.84306 1.84739 2.05353 2.05651 2.0615 2.17886 2.18484 2.1916 2.32514 2.32827 2.33238 2.46072 2.46713 2.47082 2.47575 2.6174 2.622 2.62519 2.80866 2.81302 2.81633 2.97245 2.97724 2.98044 3.14524 3.14859 3.15283 3.29449 3.29867 3.30295 3.4269 3.43303 3.43691 3.44163 3.57436 3.57864 3.58277 3.74902 3.7527 3.75616 4.08247 4.0853 4.33154 4.33384 4.48561 4.48908 4.4927 4.60975 4.6167 4.62126 4.80458 4.80764 4.81038 4.81641 
44 0.15386 0.15843 0.31021 0.49796 0.50187 0.6304 0.63618 0.81902 0.82405 0.99019 0.99797 1.15675 1.32064 1.32657 1.48934 1.49408 1.65568 1.84485 2.05801 2.18569 2.33032 2.4726 2.62502 2.62918 2.81537 2.81949 2.97931 2.98382 3.1511 3.15832 3.30041 3.30664 3.43704 3.58082 3.75372 3.75893 4.08705 4.3358 4.49096 4.49605 4.61549 4.62564 4.80977 4.81372 
58 0.15485 0.15994 0.31134 0.31625 0.49703 0.50195 0.507 0.62999 0.63454 0.82023 0.82553 0.99183 0.99825 1.15771 1.16435 1.32185 1.32817 1.48985 1.49535 1.65119 1.65799 1.84662 1.85208 2.05985 2.06541 2.18568 2.19219 2.33188 2.33743 2.46984 2.47566 2.62563 2.63051 2.81555 2.82026 2.97948 2.98489 3.15207 3.1574 3.30155 3.30818 3.43314 3.43884 3.44458 3.58135 3.58617 3.75519 3.7606 4.08888 4.09367 4.33771 4.34209 4.49244 4.49791 4.61638 4.62465 4.81117 4.81459 
28 0.15345 0.30866 0.49645 0.62947 0.81844 0.98836 1.15588 1.32069 1.48947 1.6557 1.84298 2.05625 2.18739 2.32853 2.47306 2.62428 2.81434 2.97917 3.14911 3.29957 3.43556 3.57997 3.75183 4.08532 4.33396 4.48914 4.62114 4.8079 
63 0.15328 0.15806 0.30987 0.31517 0.49579 0.5003 0.50605 0.62942 0.63436 0.81846 0.82301 0.82876 0.9897 0.99567 1.1561 1.16338 1.32 1.32594 1.33069 1.48847 1.49337 1.65418 1.65842 1.84471 1.84994 1.85558 2.05794 2.06203 2.18386 2.19123 2.33007 2.3347 2.47095 2.47525 2.62443 2.62867 2.81371 2.81847 2.82539 2.978 2.98321 3.15032 3.15596 3.29984 3.30621 3.31015 3.43622 3.44188 3.57974 3.58432 3.75315 3.75853 4.08704 4.09123 4.33581 4.3395 4.49059 4.49561 4.61449 4.62289 4.80931 4.81277 4.81819 
10 0.17072 0.32526 0.51268 1.00809 1.33832 2.82866 2.99555 3.16616 4.50752 4.82185 
117 0.17704 0.18004 0.18259 0.18634 0.33347 0.33656 0.33927 0.34265 0.52002 0.52301 0.52542 0.52811 0.53345 0.65332 0.65606 0.65879 0.66233 0.84242 0.84584 0.84806 0.85145 1.01366 1.01687 1.01987 1.02367 1.18025 1.18413 1.18753 1.19101 1.34442 1.34825 1.35117 1.35436 1.51273 1.51592 1.51855 1.52207 1.67777 1.68047 1.68375 1.68847 1.86852 1.87143 1.87415 1.87708 1.88505 2.0811 2.08382 2.08669 2.09382 2.20874 2.21263 2.21757 2.35354 2.35629 2.35928 2.36286 2.36847 2.49438 2.49743 2.49996 2.50369 2.64746 2.65055 2.65286 2.65813 2.83849 2.84142 2.84372 2.84689 2.8511 3.00204 3.00569 3.0082 3.01222 3.17407 3.1769 3.17955 3.18213 3.18631 3.32389 3.32748 3.33017 3.33312 3.45981 3.46288 3.46588 3.47088 3.60451 3.60723 3.6103 3.6144 3.777 3.78041 3.78281 3.78524 3.7904 4.10995 4.1125 4.11546 4.12275 4.35889 4.36108 4.36437 4.37361 4.51424 4.51783 4.52012 4.52365 4.64225 4.64621 4.64998 4.83248 4.83513 4.83737 4.84017 4.84439 
35 0.16552 0.32143 0.32559 0.50823 0.51404 0.64153 0.64904 0.83128 1.00264 1.17251 1.33418 1.50104 1.6662 1.85735 2.06815 2.20022 2.34029 2.35104 2.48252 2.49055 2.63567 2.82688 2.83268 2.99036 3.16362 3.31424 3.44861 3.59191 3.59962 3.7664 4.09676 4.34472 4.50328 4.63191 4.81997 
32 0.16958 0.32576 0.51222 0.51848 0.64615 0.83482 0.84199 1.00652 1.17662 1.33905 1.50651 1.66996 1.86104 1.86791 2.0729 2.20225 2.34602 2.35471 2.4868 2.6397 2.83171 2.99514 3.1678 3.31827 3.45256 3.59746 3.77036 4.1016 4.34925 4.50742 4.63785 4.8261 
29 0.16372 0.31957 0.50624 0.63984 0.82878 1.00078 1.16783 1.33183 1.49951 1.66221 1.85441 2.06541 2.19509 2.33794 2.48062 2.63295 2.82396 2.98874 3.16057 3.31224 3.44589 3.58873 3.76421 4.09412 4.34199 4.50101 4.6283 4.81733 4.82296 
0 
0 
16 0.16511 0.3232 0.64268 0.8317 1.66682 2.06857 2.34229 2.48251 2.63606 2.99135 3.44867 3.59269 3.7671 4.09763 4.34496 4.50338 
17 0.1755 0.33075 0.51721 0.83896 1.34337 1.50986 1.67368 2.07626 2.64352 3.00097 3.17406 3.32344 3.77485 4.10485 4.35167 4.51092 4.82894 
0 
80 0.18166 0.1851 0.19104 0.33734 0.34092 0.34643 0.52454 0.52819 0.53302 0.65731 0.66131 0.66754 0.84712 0.8502 0.85472 1.01731 1.02231 1.02932 1.18551 1.19029 1.19977 1.34995 1.35401 1.36419 1.5173 1.52078 1.5269 1.68154 1.68669 1.87218 1.87625 1.88088 2.0843 2.08803 2.09736 2.21435 2.22024 2.35787 2.3622 2.36821 2.49906 2.50351 2.51062 2.65181 2.65499 2.6638 2.84326 2.84676 2.85087 3.00761 3.01186 3.17821 3.18185 3.18595 3.3293 3.33278 3.34086 3.46365 3.46754 3.4738 3.60815 3.61287 3.61979 3.78207 3.78515 3.79042 4.1134 4.11722 4.1289 4.36169 4.36576 4.3775 4.51946 4.52244 4.5283 4.64788 4.65372 4.83655 4.83997 4.84371 
19 0.32422 0.51284 0.64395 0.83515 1.33768 1.50356 1.86117 2.06988 2.34315 2.63631 2.99468 3.31655 3.59472 3.76846 4.09958 4.34642 4.50454 4.63547 4.82436 
44 0.16581 0.17122 0.32218 0.32627 0.5092 0.51321 0.64262 0.64867 0.83175 0.83683 1.00204 1.00799 1.17059 1.17794 1.33546 1.50225 1.50847 1.66621 1.85717 1.86197 2.06918 2.19802 2.34213 2.34762 2.48366 2.63677 2.82777 2.83443 2.9917 3.16412 3.16861 3.3156 3.44999 3.59263 3.5986 3.76684 3.76961 4.09768 4.34564 4.50434 4.51013 4.63181 4.82095 4.82562 
91 0.15818 0.16186 0.16441 0.17017 0.31496 0.31844 0.32128 0.50082 0.50453 0.50735 0.51285 0.63467 0.63806 0.6407 0.82349 0.82736 0.82966 0.83559 0.99476 0.9985 1.00158 1.00762 1.16082 1.16511 1.16903 1.32489 1.33003 1.33338 1.49335 1.49754 1.5004 1.65516 1.66052 1.66334 1.66981 1.84954 1.85268 1.85594 1.85987 2.06281 2.0659 2.18907 2.19415 2.33492 2.33811 2.34268 2.4746 2.47879 2.48131 2.48733 2.62986 2.63291 2.63581 2.8191 2.8229 2.8254 2.82949 2.98274 2.98746 2.99123 3.15557 3.15913 3.16197 3.30455 3.30958 3.31242 3.44075 3.44438 3.4473 3.58503 3.58836 3.59173 3.59772 3.75832 3.76256 3.76498 4.0918 4.09466 4.10308 4.3406 4.34301 4.49561 4.49994 4.50244 4.61964 4.62596 4.62942 4.8142 4.81714 4.82005 4.82346 
32 0.15828 0.31418 0.50077 0.63438 0.82378 0.99548 1.16159 1.32596 1.49401 1.6584 1.84804 1.85382 2.06146 2.18997 2.33377 2.47542 2.62874 2.81912 2.82603 2.98345 3.15559 3.3061 3.44081 3.58435 3.59293 3.75869 4.08975 4.33754 4.49581 4.62401 4.81276 4.819 
57 0.16697 0.17055 0.3239 0.32734 0.51125 0.51528 0.64316 0.64749 0.83371 0.83697 1.00308 1.00746 1.17233 1.17756 1.33621 1.34263 1.50342 1.50701 1.66785 1.67446 1.85807 1.86276 2.07007 2.0743 2.20042 2.20945 2.34254 2.34753 2.48495 2.48949 2.6377 2.64104 2.8294 2.83391 2.99335 2.99882 3.16594 3.16971 3.31534 3.3189 3.45019 3.45435 3.59359 3.59847 3.60567 3.76788 3.77098 4.09913 4.10347 4.34755 4.35275 4.505 4.50789 4.63288 4.63824 4.8233 4.82691 
64 0.17091 0.17484 0.32559 0.3298 0.33693 0.51357 0.51707 0.64562 0.64905 0.65414 0.83614 0.84015 1.00494 1.00928 1.01366 1.17161 1.1772 1.18152 1.33792 1.34126 1.50694 1.51147 1.67002 1.67391 1.86002 1.86438 1.86905 2.07277 2.07709 2.20159 2.20562 2.34573 2.34954 2.35682 2.48789 2.4922 2.64132 2.64486 2.83179 2.83652 2.99602 3.00121 3.16708 3.17068 3.1759 3.31751 3.32136 3.45163 3.45591 3.59691 3.60124 3.7716 3.77476 4.10193 4.10597 4.35064 4.35531 4.50895 4.51243 4.63566 4.64007 4.82525 4.82812 4.83221 
34 0.16107 0.31752 0.50395 0.50967 0.63821 0.8268 0.83226 0.99547 1.00216 1.16192 1.173 1.32975 1.49682 1.66019 1.84993 1.85638 2.06427 2.19381 2.33566 2.47868 2.63171 2.8226 2.98627 3.1587 3.31003 3.44262 3.58672 3.76152 4.09229 4.34088 4.49887 4.62709 4.81559 4.8209 
51 0.1695 0.17489 0.32539 0.3306 0.51202 0.51613 0.64577 0.65938 0.83541 0.84004 1.00611 1.01052 1.17383 1.17897 1.33697 1.34492 1.50542 1.51371 1.6687 1.6756 1.86009 1.86515 2.07214 2.08634 2.20133 2.34492 2.35212 2.48633 2.49316 2.63981 2.83046 2.83577 2.99452 3.16746 3.17295 3.31751 3.32415 3.45175 3.45889 3.59569 3.60222 3.77082 3.78275 4.10112 4.11639 4.34912 4.50723 4.51446 4.63516 4.82383 4.82871 
5 0.64865 1.17937 2.07632 2.83667 4.35412 
19 0.16628 0.32627 0.51353 0.83218 1.50277 1.6697 1.85771 2.07227 2.34325 2.48482 2.63717 2.82818 2.99255 3.31804 3.59604 3.76865 4.34719 4.50595 4.82123 
110 0.1622 0.16514 0.16758 0.17106 0.31889 0.32177 0.32446 0.32721 0.50457 0.50833 0.5104 0.51284 0.63834 0.64111 0.64391 0.64745 0.82749 0.83051 0.83313 0.83579 0.99879 1.00156 1.00468 1.00841 1.16397 1.16732 1.17137 1.1755 1.32863 1.33252 1.33507 1.3379 1.49726 1.50111 1.50367 1.50683 1.65789 1.66317 1.66607 1.66921 1.85385 1.8561 1.85912 1.86225 2.06687 2.06952 2.07209 2.19186 2.19601 2.19864 2.20378 2.33934 2.34178 2.34493 2.35153 2.47801 2.48155 2.48439 2.48777 2.63337 2.63618 2.6383 2.82274 2.82594 2.82821 2.83091 2.83561 2.98673 2.99012 2.99234 2.99589 3.15943 3.16204 3.16492 3.16705 3.30826 3.31189 3.31501 3.31758 3.4438 3.44687 3.44991 3.45303 3.58831 3.59162 3.59406 3.59737 3.76234 3.76544 3.7681 3.77007 4.09582 4.09824 4.10093 4.14661 4.34469 4.3467 4.34967 4.4999 4.50311 4.50538 4.50812 4.62276 4.62822 4.63207 4.63528 4.81813 4.82065 4.8226 4.82528 
0 
0 
0 
37 0.17125 0.32708 0.51328 0.51809 0.64823 0.83598 0.84162 1.00602 1.17514 1.33937 1.50685 1.67034 1.86027 1.86626 2.07333 2.20243 2.34569 2.35198 2.4888 2.64101 2.83212 2.83773 2.99575 3.16805 3.17288 3.31929 3.4527 3.59743 3.7712 3.77694 4.10262 4.34996 4.50776 4.51422 4.63671 4.82515 4.83034 
175 0.18297 0.18602 0.18828 0.1903 0.193 0.19752 0.33929 0.34173 0.34425 0.34643 0.34856 0.35214 0.36279 0.52546 0.52894 0.53088 0.53295 0.535 0.53763 0.54312 0.6589 0.66173 0.66408 0.66616 0.66866 0.67229 0.84868 0.85156 0.85388 0.8557 0.85822 0.86157 0.87939 1.02017 1.02276 1.02577 1.02816 1.0312 1.03634 1.18643 1.18944 1.1923 1.19489 1.19747 1.20198 1.35039 1.35397 1.35629 1.35873 1.3612 1.36612 1.51839 1.52171 1.52399 1.52604 1.52857 1.53325 1.68377 1.68657 1.68884 1.69149 1.69474 1.70151 1.87517 1.87733 1.87999 1.88223 1.88445 1.88834 1.89521 2.08806 2.09025 2.09244 2.09517 2.10012 2.11389 2.21434 2.21831 2.221 2.22487 2.23013 2.36005 2.36225 2.36478 2.36721 2.37011 2.37389 2.37943 2.50053 2.50346 2.50596 2.50854 2.51143 2.51579 2.65406 2.65663 2.65889 2.66083 2.66453 2.67208 2.84348 2.84682 2.84911 2.8511 2.85346 2.85601 2.86119 3.00773 3.01127 3.01359 3.01588 3.01887 3.02588 3.18066 3.18314 3.18586 3.18774 3.18994 3.19301 3.20081 3.33017 3.33312 3.336 3.33805 3.34021 3.34396 3.46582 3.4681 3.47072 3.47294 3.47571 3.48059 3.60988 3.61274 3.61506 3.61757 3.62035 3.6242 3.63531 3.78373 3.78669 3.78901 3.7908 3.79295 3.79676 3.80298 4.11691 4.11903 4.12125 4.12382 4.12828 4.14579 4.36577 4.36757 4.36972 4.37255 4.37685 4.52088 4.52354 4.52601 4.52786 4.53045 4.53431 4.64524 4.6498 4.65313 4.65609 4.65979 4.83928 4.84158 4.84337 4.84536 4.84769 4.85036 4.85544 
1 4.82107 
0 
68 0.15568 0.16032 0.16599 0.31296 0.31764 0.49848 0.50319 0.50686 0.63119 0.63527 0.63921 0.82114 0.82636 0.83119 0.99293 0.99792 1.1592 1.16439 1.32343 1.32887 1.49081 1.49543 1.50095 1.65505 1.66002 1.66711 1.84793 1.85272 1.85798 2.06104 2.06561 2.18798 2.19305 2.33316 2.33795 2.47177 2.47735 2.48292 2.62657 2.63124 2.81774 2.8221 2.82698 2.98063 2.98541 3.15384 3.15882 3.16371 3.3033 3.30887 3.43833 3.44296 3.58244 3.58659 3.59249 3.757 3.76216 4.0901 4.09488 4.33879 4.3434 4.49379 4.4989 4.62031 4.62577 4.81278 4.81649 4.82105 
2 0.84085 4.51332 
40 0.1675 0.32335 0.32966 0.51007 0.51522 0.64283 0.64921 0.83276 0.83778 1.00135 1.00605 1.17129 1.33431 1.33945 1.50337 1.66896 1.85873 2.07026 2.19936 2.34376 2.48404 2.49114 2.63811 2.82742 2.83185 2.99302 3.16489 3.17066 3.31493 3.31944 3.44943 3.59401 3.76747 3.77142 4.09864 4.34725 4.50514 4.63285 4.82172 4.82643 
42 0.17216 0.32921 0.34373 0.51404 0.51822 0.64831 0.65282 0.83735 0.84292 1.01032 1.02079 1.17866 1.342 1.50865 1.67397 1.86538 1.87674 2.07529 2.09568 2.20702 2.34926 2.35772 2.49073 2.64196 2.83386 2.83872 2.99695 3.17033 3.17584 3.32164 3.45492 3.59851 3.60731 3.77327 3.78354 4.10394 4.3525 4.38402 4.51039 4.64015 4.82783 4.8353 
0 
2 0.50857 1.00304 
0 
10 0.16346 0.50452 0.83013 1.5002 2.8236 3.15957 3.76327 4.09404 4.34214 4.81693 
60 0.16943 0.17339 0.32593 0.32956 0.51265 0.51627 0.64524 0.64955 0.83568 0.84024 1.00528 1.00928 1.01563 1.17571 1.18088 1.33867 1.34258 1.50578 1.51071 1.66948 1.67569 1.85978 1.86451 2.07251 2.07673 2.20249 2.20902 2.34487 2.34985 2.35697 2.48684 2.49084 2.49992 2.64021 2.64449 2.83124 2.83711 2.99547 3.00034 3.16771 3.17108 3.31884 3.32229 3.45166 3.45555 3.59619 3.60119 3.77029 3.77328 3.77905 4.10094 4.10461 4.34948 4.35397 4.50785 4.5112 4.63609 4.8246 4.82869 4.83361 
114 0.16977 0.17234 0.17532 0.17991 0.3256 0.32886 0.33145 0.33521 0.51355 0.51594 0.5183 0.52114 0.64592 0.64882 0.65224 0.65754 0.83571 0.83822 0.84091 0.84397 1.00539 1.00918 1.01203 1.01532 1.02687 1.17404 1.17788 1.18088 1.1868 1.33919 1.34224 1.34504 1.506 1.50849 1.51163 1.52229 1.67029 1.67355 1.67689 1.68257 1.86022 1.86399 1.86668 1.86989 1.87639 2.07274 2.07557 2.07895 2.08776 2.20241 2.20569 2.20965 2.34502 2.34818 2.35113 2.35523 2.36247 2.48714 2.48992 2.49334 2.49748 2.64061 2.64301 2.64579 2.65462 2.83172 2.83408 2.83738 2.84113 2.99538 2.99764 3.00141 3.01219 3.16721 3.17031 3.17278 3.17644 3.31814 3.32107 3.32356 3.32908 3.45183 3.45517 3.45767 3.46268 3.59659 3.5992 3.60219 3.60627 3.77118 3.77388 3.77631 3.78091 4.10174 4.10421 4.10725 4.11289 4.15205 4.35034 4.3526 4.3564 4.36555 4.50786 4.51048 4.51325 4.51848 4.63624 4.63935 4.64446 4.82452 4.82681 4.82907 4.83167 4.83706 
15 0.16622 0.32454 0.50953 0.64431 1.00486 2.07026 2.34165 2.48778 2.63628 2.83171 2.99188 3.44955 3.59273 4.34577 4.50478 
30 0.17486 0.3323 0.51841 0.52418 0.65264 0.84119 1.0132 1.18299 1.3449 1.51202 1.67715 1.8688 2.07915 2.3525 2.4943 2.64557 2.83723 3.00105 3.17328 3.32454 3.45924 3.6039 3.77624 3.78511 4.10747 4.35538 4.51274 4.6446 4.83088 4.84029 
4 0.50407 0.8272 0.99559 4.34099 
103 0.15421 0.15837 0.16116 0.16653 0.31058 0.31398 0.31724 0.32038 0.49685 0.50123 0.5037 0.50673 0.62968 0.634 0.63719 0.64039 0.81958 0.82309 0.82601 0.82867 0.99203 0.99485 0.99866 1.15637 1.16035 1.16424 1.16766 1.32118 1.32575 1.32881 1.33234 1.48935 1.4934 1.49615 1.49903 1.65065 1.65663 1.65977 1.66329 1.84736 1.84987 1.85351 2.06068 2.06358 2.06726 2.1852 2.19035 2.1935 2.33212 2.33506 2.33896 2.46813 2.47329 2.4767 2.47922 2.62408 2.6286 2.63141 2.81504 2.81947 2.82223 2.82612 2.97895 2.9837 2.98633 2.99156 3.15233 3.15534 3.15909 3.16258 3.30096 3.30509 3.30853 3.31194 3.4335 3.43919 3.44248 3.44546 3.58085 3.58518 3.58792 3.59365 3.75562 3.75917 3.76196 3.76448 4.08958 4.09217 4.09582 4.33855 4.34079 4.34636 4.49213 4.4956 4.49868 4.50239 4.61611 4.6217 4.62585 4.81126 4.81437 4.81679 4.82033 
40 0.17409 0.3301 0.33816 0.51691 0.52305 0.65079 0.83986 0.84779 1.01191 1.18089 1.34313 1.51056 1.67413 1.86685 1.8789 2.0768 2.20704 2.34974 2.35944 2.49214 2.64415 2.83606 2.8602 2.99946 3.17275 3.18385 3.32307 3.45738 3.60072 3.60984 3.77574 3.78736 4.10522 4.35316 4.36317 4.51137 4.52511 4.64108 4.82871 4.83384 
114 0.17711 0.17975 0.18327 0.19303 0.33282 0.33577 0.33836 0.34277 0.52013 0.52288 0.5254 0.52906 0.6529 0.65599 0.65915 0.66502 0.84238 0.84495 0.84796 0.85208 1.01248 1.0161 1.01902 1.0238 1.17997 1.18393 1.18713 1.19228 1.34585 1.3491 1.35235 1.3607 1.51321 1.51614 1.51927 1.52796 1.67691 1.68053 1.68465 1.69634 1.86744 1.87068 1.8736 1.87767 1.88869 2.07964 2.08271 2.08632 2.09608 2.20846 2.21248 2.21793 2.35239 2.35615 2.35999 2.3649 2.49431 2.49718 2.50063 2.50586 2.64708 2.64985 2.65349 2.66172 2.83815 2.84113 2.84424 2.84746 2.87277 3.00293 3.00579 3.00955 3.17362 3.17686 3.17931 3.18271 3.19671 3.32523 3.32808 3.33082 3.33777 3.45911 3.46251 3.46565 3.47245 3.60406 3.60774 3.6117 3.61769 3.77704 3.77994 3.78212 3.78604 3.79317 4.10858 4.11134 4.11503 4.12318 4.35715 4.3597 4.36325 4.37395 4.51413 4.51687 4.51953 4.524 4.64295 4.64627 4.65135 4.83186 4.83431 4.83694 4.83969 4.84635 
4 3.16737 3.31966 4.34977 4.82377 
58 0.15297 0.15792 0.3093 0.31407 0.49547 0.50046 0.62863 0.63367 0.81849 0.82359 0.99016 0.99571 1.156 1.16287 1.16876 1.32 1.32598 1.48822 1.49353 1.6516 1.65658 1.84487 1.84974 2.05804 2.06243 2.184 2.1904 2.33003 2.33478 2.46961 2.47492 2.62413 2.62872 2.8135 2.81868 2.97772 2.98328 3.15041 3.15571 3.29958 3.3058 3.31011 3.43526 3.44021 3.57945 3.58437 3.7534 3.75847 4.08697 4.0913 4.33594 4.33975 4.49058 4.49581 4.61482 4.62333 4.80928 4.81285 
17 0.16612 0.51074 0.83239 1.00592 1.50352 1.6682 1.86097 2.48633 2.63689 2.83407 2.99502 3.16847 3.31821 3.59287 3.76813 4.34683 4.8216 
22 0.16873 0.32603 0.51284 0.83519 1.33811 1.50556 1.67222 1.8606 2.34536 2.48769 2.63756 2.83313 2.99507 3.16769 3.31734 3.45273 3.59861 3.76845 4.09979 4.34774 4.50537 4.63719 
57 0.17075 0.1753 0.32664 0.33057 0.51371 0.51761 0.64722 0.65169 0.83623 0.84006 1.00541 1.0104 1.01864 1.17445 1.17978 1.33973 1.34458 1.50674 1.51159 1.6701 1.67476 1.8605 1.86586 2.07336 2.07763 2.20275 2.21185 2.34593 2.35097 2.48816 2.4932 2.64162 2.64665 2.83194 2.83734 2.99626 3.00146 3.16861 3.1724 3.32035 3.32481 3.45303 3.45773 3.59699 3.60189 3.77225 3.77539 4.1024 4.10738 4.3506 4.35538 4.50919 4.5129 4.63633 4.64371 4.82585 4.83028 
31 0.16678 0.32318 0.50949 0.5152 0.6431 0.83245 1.00412 1.17158 1.3351 1.50309 1.66682 1.85637 1.8622 2.07127 2.1988 2.34222 2.48399 2.63711 2.82801 2.99193 3.1647 3.31496 3.45105 3.59274 3.76715 4.10044 4.34598 4.50479 4.63187 4.82135 4.82748 
70 0.15752 0.16241 0.31399 0.31905 0.49968 0.50435 0.50782 0.63366 0.63883 0.82279 0.82766 0.8323 0.99394 0.99902 1.00307 1.16016 1.16634 1.17122 1.3241 1.32992 1.33419 1.49244 1.49804 1.65448 1.65996 1.66452 1.84896 1.85403 1.85828 2.06183 2.06702 2.18722 2.19399 2.3342 2.33902 2.4742 2.47948 2.62868 2.63274 2.81882 2.82322 2.82905 2.98284 2.98734 3.1546 3.15997 3.1639 3.30396 3.31003 3.31423 3.43998 3.44579 3.58444 3.58884 3.75758 3.76278 3.7663 4.09151 4.09633 4.3404 4.34733 4.4949 4.49983 4.50509 4.61752 4.62605 4.63205 4.81435 4.81753 4.82334 
29 0.17383 0.3274 0.5163 0.64771 0.83616 1.00971 1.17787 1.34164 1.50709 1.67314 1.86431 2.07375 2.2059 2.34741 2.48872 2.64076 2.83217 2.83835 2.99557 3.1688 3.31952 3.45416 3.59962 3.77165 4.10296 4.34933 4.50776 4.63539 4.8256 
28 0.17319 0.33048 0.51441 0.64814 0.83803 1.01259 1.17892 1.34224 1.50733 1.67336 1.86407 2.07511 2.34915 2.48874 2.64223 2.83463 2.99771 3.17028 3.32043 3.45553 3.60018 3.77309 4.10231 4.35218 4.51208 4.63874 4.82647 4.83205 
98 0.1752 0.17865 0.18253 0.33062 0.33417 0.33708 0.34296 0.51822 0.52103 0.52399 0.52914 0.65127 0.65487 0.65871 0.84018 0.84344 0.84669 0.85239 1.01105 1.01515 1.01872 1.02665 1.17751 1.18221 1.18614 1.34347 1.34673 1.35041 1.36178 1.51116 1.5145 1.5183 1.67556 1.67912 1.68357 1.86586 1.86975 1.8729 1.87966 2.0784 2.08183 2.08676 2.20533 2.21039 2.21679 2.35114 2.35469 2.35854 2.36432 2.49327 2.49657 2.50101 2.51551 2.64556 2.64877 2.65399 2.83705 2.8402 2.84366 2.85129 3.00037 3.00347 3.00772 3.17272 3.17618 3.17924 3.18458 3.32342 3.32692 3.33045 3.45738 3.46145 3.46557 3.60209 3.60585 3.61005 3.61916 3.77583 3.77902 3.7818 3.78758 4.10731 4.11082 4.116 4.35595 4.35918 4.36398 4.51229 4.51577 4.5191 4.52689 4.63882 4.64356 4.64904 4.83019 4.83305 4.83607 4.84032 
29 0.16953 0.32625 0.51277 0.64613 0.83554 1.00639 1.17666 1.33866 1.50585 1.67036 1.86131 2.07243 2.20323 2.34605 2.4871 2.6401 2.83098 2.99482 3.1677 3.31851 3.45326 3.59688 3.77054 4.10102 4.34894 4.50745 4.63773 4.82439 4.82981 
61 0.16817 0.17193 0.32213 0.32664 0.51074 0.51368 0.64314 0.64707 0.8333 0.83592 0.84191 1.0022 1.00785 1.16919 1.17613 1.33559 1.34002 1.50361 1.50719 1.66786 1.6724 1.85696 1.86169 1.86744 2.07014 2.07396 2.1997 2.20714 2.34215 2.34733 2.48485 2.4882 2.6386 2.64109 2.82881 2.83215 2.83816 2.99392 2.99874 3.16385 3.16812 3.31588 3.31969 3.44879 3.45364 3.59472 3.59851 3.76644 3.77079 3.77729 4.09938 4.10284 4.34817 4.35323 4.5033 4.50758 4.51311 4.63246 4.6373 4.82299 4.82618 
14 0.16662 0.32114 0.64029 0.83337 1.49981 2.48099 2.63487 2.82517 3.16295 3.31411 3.4481 3.76516 4.50188 4.82064 
28 0.15163 0.30726 0.49426 0.62732 0.81647 0.98732 1.15364 1.31925 1.48689 1.65332 1.84196 2.05515 2.18364 2.32736 2.4701 2.62231 2.81251 2.9771 3.14801 3.29838 3.43385 3.57821 3.75158 4.08412 4.33257 4.48848 4.62073 4.80674 
36 0.16624 0.32366 0.50964 0.5139 0.64399 0.8319 0.83794 1.00441 1.17204 1.33554 1.50225 1.66603 1.67424 1.85756 1.86353 2.06983 2.1984 2.34291 2.35027 2.48411 2.49288 2.63721 2.82825 2.83388 2.99192 3.16495 3.31576 3.45005 3.59326 3.76775 4.0982 4.34624 4.50479 4.63247 4.8209 4.82536 
33 0.1741 0.33024 0.51646 0.64966 0.83841 1.00905 1.02997 1.17909 1.34311 1.50931 1.67222 1.86417 1.88424 2.07582 2.20263 2.21459 2.34906 2.36471 2.4905 2.64385 2.83428 2.84184 2.99955 3.17162 3.32305 3.45607 3.59975 3.77502 4.10498 4.35274 4.51172 4.64033 4.82833 

175
