# Supplementary material for: Deciphering the Contribution of Oriens-Lacunosum/Moleculare (OLM) Cells to Intrinsic θ Rhythms Using Biophysical Local Field Potential (LFP) Models
Source: eNeuro. 2018 Sep 4;5(4):ENEURO.0146-18.2018. doi: 10.1523/ENEURO.0146-18.2018 (PMC6140113; doi:10.1523/ENEURO.0146-18.2018)
Supplement: Supplementary file 2 — Supplementary Code. Download supplement 2, GZ file [file sup_enu-eN-NWR-0146-18-s02.gz › LFP_microcircuit-master/BSC-120-gi-0-gi_SD-0-PV12913020-dSD6.6ms-gnSD0.21-gpv3.0-gsb2.25-csb0.21-gbs5.0-cbs0.1344-spiketimes.txt]

3339

103


48 0.15492 0.30834 0.31347 0.49806 0.62762 0.63294 0.99041 1.1547 1.16372 1.3186 1.3253 1.64869 1.65543 1.84348 1.85173 2.05675 2.06087 2.18236 2.18923 2.32885 2.33499 2.46762 2.47328 2.62255 2.62718 2.81248 2.81739 2.97634 2.98193 3.149 3.1543 3.29848 3.30521 3.43323 3.43907 3.57835 3.58319 3.75209 3.75766 4.08581 4.09054 4.33456 4.48932 4.49468 4.61312 4.62158 4.8083 4.81165 
0 
22 0.16747 0.64263 1.17169 1.33544 1.50603 2.0685 2.19912 2.34136 2.48357 2.63646 2.82825 2.99153 3.16522 3.31519 3.44898 3.59237 3.76778 4.09722 4.3459 4.50437 4.63203 4.82275 
25 0.15896 0.31528 0.50348 0.63422 1.16416 1.32696 1.65836 1.84883 2.0615 2.19119 2.33377 2.47588 2.62855 2.81974 2.98401 3.15575 3.30615 3.44083 3.58478 3.75895 4.09 4.33847 4.49603 4.62837 4.81346 
92 0.15741 0.16065 0.16458 0.31305 0.31639 0.31956 0.50011 0.50304 0.50589 0.63217 0.63507 0.63827 0.64208 0.82749 0.99338 0.99928 1.15875 1.16241 1.16609 1.16966 1.32279 1.32742 1.33054 1.33413 1.49605 1.50052 1.65482 1.65874 1.66214 1.84786 1.85056 1.85402 2.06074 2.06363 2.06776 2.18661 2.19092 2.19626 2.33309 2.33579 2.33952 2.47217 2.47614 2.47927 2.48322 2.62727 2.63027 2.63285 2.81736 2.82042 2.82309 2.82645 2.98073 2.98479 2.98759 2.99172 3.15353 3.15633 3.15932 3.16217 3.30289 3.3069 3.30973 3.31282 3.4383 3.44111 3.44455 3.44835 3.58256 3.58578 3.58923 3.75669 3.76014 3.76281 3.7665 4.08988 4.09242 4.09618 4.33864 4.34087 4.34552 4.49372 4.49764 4.50029 4.61754 4.62309 4.62623 4.6302 4.81248 4.81499 4.81787 4.82128 
16 0.64595 1.17642 1.33903 2.07233 2.34583 2.48639 2.63934 2.83255 2.99333 3.16793 3.31858 3.45301 3.5967 3.77029 4.50688 4.63709 
78 0.15468 0.15874 0.30972 0.31368 0.3179 0.4972 0.50147 0.50484 0.62826 0.63268 0.63647 0.99203 1.15467 1.15883 1.16418 1.16809 1.32025 1.32561 1.32924 1.49647 1.64896 1.65542 1.65894 1.84614 1.85018 1.8549 2.05919 2.06236 2.18393 2.18933 2.1965 2.3307 2.33386 2.33806 2.46592 2.4721 2.47586 2.47958 2.62205 2.6268 2.62985 2.81386 2.81847 2.82113 2.82602 2.97782 2.98254 2.98519 3.15083 3.1542 3.15754 3.16143 3.29974 3.30435 3.30832 3.31431 3.43197 3.43791 3.44209 3.57958 3.58402 3.58778 3.75424 3.75857 3.76146 4.0882 4.09106 4.33714 4.33976 4.49115 4.49596 4.49874 4.61446 4.62047 4.62502 4.81011 4.81335 4.81636 
55 0.15607 0.16022 0.31049 0.31486 0.49944 0.50346 0.62983 0.63372 0.99136 1.15649 1.1623 1.32042 1.32582 1.49521 1.65426 1.65787 1.84533 1.85006 2.05845 2.06209 2.18426 2.19024 2.33061 2.33433 2.47132 2.47551 2.62484 2.62846 2.81412 2.81862 2.97833 2.98314 3.15083 3.15525 3.15865 3.30023 3.30587 3.43662 3.44112 3.5802 3.58421 3.75369 3.7585 3.76227 4.08753 4.09127 4.33629 4.33937 4.49096 4.49583 4.61486 4.62315 4.81011 4.81297 4.81807 
15 0.64394 1.33831 2.07101 2.48691 2.63781 2.83373 2.99681 3.16622 3.31737 3.4531 3.59528 3.76813 4.10085 4.50502 4.63332 
50 0.17417 0.51611 0.64754 0.65131 0.656 1.17858 1.34099 1.34567 1.67365 1.86642 2.07424 2.07813 2.08782 2.20495 2.21391 2.34775 2.35307 2.48957 2.4933 2.49819 2.64232 2.6448 2.65118 2.83436 2.83997 2.99763 3.00282 3.17043 3.17361 3.17897 3.32201 3.45513 3.45932 3.59818 3.60238 3.60909 3.7732 3.77566 3.77995 3.79696 4.1043 4.35225 4.51044 4.51353 4.51884 4.63651 4.64068 4.64636 4.82742 4.83259 
37 0.16389 0.32041 0.50699 0.63876 0.64345 1.16847 1.17391 1.33213 1.33936 1.66362 1.85748 2.06594 2.07246 2.19655 2.34028 2.48027 2.48652 2.63428 2.8246 2.83089 2.98951 3.15979 3.16409 3.31232 3.44428 3.44957 3.58988 3.59497 3.7643 3.7678 4.09481 4.3437 4.50198 4.5078 4.62985 4.63702 4.81803 
6 0.65746 2.08668 2.49682 2.64806 3.77851 4.51658 
13 0.64299 2.07048 2.20039 2.48442 2.63734 2.82927 2.9933 3.16765 3.59338 3.76768 4.10046 4.50412 4.63573 
0 
0 
42 0.16701 0.50899 0.64093 0.64533 1.16787 1.17604 1.33375 1.33956 1.50363 1.66568 1.85596 2.06838 2.07273 2.19906 2.34082 2.34658 2.48185 2.48563 2.63612 2.63951 2.82708 2.83166 2.99026 2.99466 3.1615 3.16605 3.31239 3.31828 3.44629 3.4519 3.59165 3.59607 3.76713 3.77061 4.09766 4.34641 4.50204 4.50647 4.63158 4.63948 4.82051 4.82774 
17 0.63732 1.33155 1.84886 2.06345 2.33541 2.47896 2.63096 2.82192 2.98561 3.15884 3.30987 3.4444 3.76209 4.09498 4.33941 4.49843 4.81557 
24 0.51078 0.64175 1.17122 1.33456 2.06818 2.33915 2.48188 2.48937 2.63535 2.82706 2.98987 3.16306 3.17143 3.31354 3.44832 3.5909 3.59911 3.76703 3.77371 4.0962 4.34459 4.50409 4.63075 4.82032 
50 0.15405 0.30748 0.31187 0.49633 0.50387 0.62656 0.6309 0.98908 1.15367 1.15993 1.31795 1.32442 1.65051 1.65493 1.84275 1.84762 2.05598 2.06052 2.18183 2.18933 2.3279 2.33236 2.46664 2.47194 2.62169 2.62604 2.81155 2.81626 2.97557 2.98106 3.14816 3.15311 3.29745 3.3038 3.43333 3.43771 3.57735 3.58196 3.7513 3.75653 4.08496 4.08942 4.33381 4.33842 4.48849 4.4938 4.61256 4.62121 4.80718 4.81065 
7 0.64873 2.07612 2.49017 2.64235 3.1708 3.77299 4.51056 
0 
80 0.15643 0.16003 0.16497 0.31135 0.3145 0.31833 0.49848 0.50232 0.50558 0.63008 0.63438 0.63785 0.99339 1.15701 1.16098 1.1658 1.32201 1.32686 1.33005 1.49563 1.50219 1.65083 1.65792 1.66136 1.84739 1.85022 1.85455 2.06054 2.06375 2.06953 2.18565 2.191 2.19634 2.3325 2.33539 2.33946 2.46878 2.47463 2.47798 2.48243 2.62454 2.62895 2.63172 2.81553 2.81964 2.82242 2.82713 2.97927 2.98426 2.98682 3.15277 3.15574 3.15931 3.30163 3.30575 3.30943 3.43357 3.43952 3.44344 3.44784 3.58123 3.58545 3.58878 3.756 3.75972 3.7626 4.08953 4.09236 4.09726 4.33852 4.34108 4.49313 4.49719 4.49978 4.61654 4.62178 4.62681 4.81195 4.81474 4.81744 
52 0.16115 0.1659 0.31441 0.31936 0.50349 0.5079 0.63489 0.63885 1.16055 1.16748 1.32758 1.33186 1.50184 1.65955 1.84884 1.85482 2.06198 2.06681 2.19118 2.19755 2.33414 2.33983 2.47636 2.48004 2.62963 2.63315 2.82027 2.82397 2.98531 2.98962 3.15523 3.15987 3.30584 3.31025 3.44013 3.44516 3.58516 3.5898 3.7592 3.7626 3.7663 4.09102 4.09566 4.33942 4.34496 4.49599 4.49967 4.50416 4.62261 4.62903 4.81417 4.81787 
3 2.48828 3.76716 4.5051 
0 
15 0.64123 2.06706 2.3397 2.48243 2.63436 2.82605 2.99043 3.16245 3.59192 3.76556 4.09601 4.34372 4.50199 4.6309 4.81847 
0 
0 
0 
18 0.64515 1.33928 2.07214 2.20024 2.34496 2.48677 2.63851 2.83203 2.99326 3.16725 3.31978 3.45265 3.59408 3.59911 3.77028 4.10248 4.5071 4.64005 
74 0.14855 0.15259 0.30209 0.30582 0.3095 0.48886 0.4937 0.49712 0.62161 0.62606 0.62968 0.98401 0.98936 1.1484 1.15266 1.15767 1.31332 1.31876 1.32322 1.64254 1.6494 1.65318 1.8384 1.84164 1.84551 2.05164 2.0552 2.17707 2.18332 2.32326 2.32673 2.33067 2.46062 2.46628 2.46986 2.61608 2.62038 2.62354 2.80685 2.81147 2.8144 2.82056 2.97072 2.97618 2.97962 3.1435 3.14693 3.15049 3.15673 3.29263 3.2974 3.30123 3.42558 3.43101 3.43545 3.57249 3.57714 3.58099 3.747 3.75142 3.75431 4.08051 4.08371 4.32949 4.33229 4.48393 4.48847 4.49141 4.60803 4.61499 4.61958 4.80263 4.80592 4.80885 
18 0.51039 0.6419 1.1677 1.33662 2.06883 2.19616 2.34513 2.48271 2.63672 2.82766 2.99296 3.16265 3.4476 3.59214 3.76547 4.09823 4.50247 4.62957 
43 0.15956 0.31435 0.50345 0.63408 0.63889 1.16056 1.16642 1.32541 1.33007 1.65741 1.84946 2.06266 2.06685 2.18855 2.19504 2.33478 2.33911 2.47463 2.47976 2.62877 2.63285 2.81911 2.82336 2.98317 2.98808 3.15523 3.16001 3.30482 3.31 3.44021 3.44523 3.58499 3.58908 3.75859 3.76304 4.09191 4.34051 4.49546 4.50017 4.6188 4.62691 4.81425 4.81782 
26 0.16246 0.31896 0.63685 1.16572 1.33073 1.66232 1.85125 2.06365 2.1943 2.33674 2.47916 2.63172 2.82276 2.98735 3.15683 3.16298 3.31019 3.44221 3.58787 3.76176 4.09301 4.3419 4.49844 4.5023 4.6279 4.81614 
62 0.17238 0.51422 0.51795 0.64572 0.64901 0.6524 1.17363 1.17766 1.18199 1.33913 1.34267 1.50819 1.67174 1.86295 1.86699 2.07312 2.07612 2.08098 2.20258 2.20795 2.34605 2.35005 2.35581 2.48712 2.48987 2.49346 2.4992 2.64075 2.64308 2.64884 2.83151 2.83443 2.83857 2.99624 2.99993 3.16657 3.17029 3.17332 3.31891 3.322 3.45215 3.45585 3.45963 3.59662 3.60034 3.60495 3.77154 3.77392 3.7772 3.78329 4.10258 4.10788 4.35088 4.3567 4.50781 4.51029 4.51361 4.63596 4.63952 4.82587 4.82925 4.83696 
25 0.6398 0.64495 1.16762 1.17449 1.33266 2.06682 2.19609 2.34055 2.48161 2.63457 2.8249 2.99047 3.15994 3.16514 3.31151 3.31744 3.4456 3.59119 3.76347 3.76857 4.09616 4.50038 4.50556 4.62907 4.81966 
8 1.33571 2.06648 2.34299 2.63449 2.99121 3.76579 4.50254 4.8216 
26 0.15851 0.31021 0.50011 0.63063 1.15656 1.321 1.65552 1.84472 2.05805 2.18718 2.33027 2.47238 2.62523 2.81556 2.9804 3.15085 3.30067 3.43647 3.58117 3.75386 3.75975 4.08711 4.3357 4.491 4.62018 4.80975 
14 0.65442 1.34753 2.08172 2.4954 2.6473 2.83855 3.0038 3.17504 3.32664 3.46052 3.60701 3.77764 4.51619 4.64621 
21 0.31424 0.50182 0.63384 1.32647 1.65721 1.84657 2.05962 2.33204 2.47535 2.62772 2.8188 2.98329 3.1539 3.30947 3.43962 3.58388 3.7584 4.08842 4.33702 4.4958 4.81177 
6 1.66057 2.33537 2.63128 2.98666 3.15885 4.8168 
2 3.76554 4.5028 
47 0.16468 0.32084 0.50763 0.63912 0.6426 1.16374 1.17108 1.32759 1.33263 1.33774 1.50138 1.66343 1.85278 1.85848 2.06609 2.07162 2.1948 2.20323 2.33816 2.34348 2.48081 2.48575 2.63404 2.63674 2.82467 2.82801 2.98918 2.99511 3.15934 3.16321 3.1674 3.30826 3.31316 3.44447 3.44917 3.58911 3.59376 3.76439 3.76708 4.09498 4.34369 4.50124 4.50374 4.62636 4.63076 4.8178 4.82087 
0 
10 0.64776 2.07707 2.49125 2.64575 3.00091 3.16941 3.59909 3.7723 4.50882 4.64042 
11 0.50977 0.64293 1.33581 2.06982 2.63551 2.99133 3.16366 3.3146 3.45055 3.59338 3.76667 
23 0.51292 0.64351 0.64814 1.17033 1.33617 2.07072 2.19891 2.34227 2.48501 2.63758 2.82898 2.99319 3.16507 3.31683 3.44976 3.59363 3.5984 3.76974 4.0994 4.34942 4.50549 4.63217 4.82323 
1 2.49545 
51 0.64919 0.65262 0.65656 1.18066 1.34269 1.34715 1.6783 1.86992 2.07587 2.0793 2.08478 2.11896 2.20633 2.21333 2.35138 2.35925 2.49119 2.495 2.49954 2.51951 2.64348 2.64621 2.65264 2.83617 2.84063 2.99957 3.00402 3.17064 3.17394 3.17717 3.32317 3.32696 3.45538 3.45937 3.60016 3.60412 3.61024 3.77436 3.77723 3.78122 3.78777 4.10787 4.35486 4.51137 4.5139 4.51772 4.63924 4.64298 4.65123 4.83076 4.83736 
18 0.64501 1.1779 1.33849 2.07267 2.34675 2.48579 2.63796 2.83185 2.9934 3.16733 3.31785 3.45286 3.59614 3.7684 4.10034 4.5061 4.63779 4.82423 
37 0.16546 0.50865 0.63926 0.64541 1.16664 1.17282 1.33185 1.33735 1.66515 1.85529 2.0669 2.19648 2.33933 2.48061 2.48737 2.63426 2.63937 2.82402 2.82861 2.98904 3.15958 3.16544 3.30945 3.31526 3.44547 3.45381 3.59027 3.60261 3.76347 3.76802 4.09593 4.34523 4.50012 4.50598 4.62809 4.63464 4.81872 
129 0.14993 0.15343 0.15567 0.15905 0.30378 0.30727 0.31023 0.31254 0.31505 0.4909 0.49519 0.49731 0.49987 0.50252 0.6206 0.62534 0.62839 0.63093 0.63334 0.63721 0.82022 0.98641 0.9892 0.99261 1.14984 1.15369 1.15704 1.16026 1.16348 1.31471 1.31816 1.32174 1.32421 1.32701 1.49026 1.49495 1.64407 1.65017 1.65302 1.65578 1.65906 1.8405 1.84273 1.84564 1.84806 1.85103 2.05372 2.05603 2.05851 2.06156 2.17884 2.18334 2.18646 2.19024 2.32533 2.328 2.33066 2.33345 2.33839 2.46058 2.46634 2.46961 2.47194 2.47492 2.47894 2.6173 2.62163 2.62444 2.62632 2.63195 2.80879 2.81268 2.81526 2.81731 2.82011 2.82363 2.97242 2.9764 2.97948 2.98195 2.98542 3.14527 3.14821 3.15105 3.15325 3.15563 3.29452 3.29788 3.30115 3.30365 3.3061 3.42711 3.43269 3.43526 3.43798 3.44064 3.57445 3.57822 3.58071 3.58362 3.58734 3.74924 3.75217 3.75495 3.75696 3.7594 4.08273 4.08508 4.0876 4.09108 4.33177 4.33367 4.33604 4.33974 4.48558 4.4885 4.4919 4.49382 4.49707 4.60964 4.61471 4.61849 4.62106 4.62577 4.80484 4.80755 4.80957 4.81167 4.81449 
77 0.17318 0.5146 0.51833 0.64528 0.64779 0.65083 0.65425 1.17413 1.17804 1.18253 1.33671 1.34072 1.34373 1.50879 1.67191 1.86136 1.86608 2.07308 2.07604 2.07927 2.09797 2.19988 2.20403 2.20965 2.34576 2.34965 2.35319 2.48655 2.48959 2.49247 2.49606 2.50436 2.63992 2.64277 2.645 2.65081 2.8306 2.83381 2.83656 2.8413 2.99474 2.99779 3.00101 3.16678 3.17034 3.17264 3.17699 3.31733 3.32123 3.32396 3.45205 3.45582 3.45833 3.596 3.5987 3.60212 3.60766 3.76932 3.77288 3.77511 3.77787 3.79089 4.10254 4.10639 4.35165 4.35649 4.50667 4.51027 4.51244 4.51677 4.63403 4.63803 4.64098 4.653 4.82546 4.82822 4.83225 
60 0.16755 0.17122 0.32443 0.51047 0.5138 0.64236 0.64589 1.16875 1.17255 1.17713 1.33372 1.33698 1.34097 1.50348 1.50671 1.66735 1.85696 1.86085 2.06951 2.07279 2.19671 2.20066 2.34229 2.34578 2.48341 2.48666 2.49036 2.63704 2.64002 2.82798 2.83107 2.83699 2.99155 2.99447 3.16337 3.16712 3.17006 3.31337 3.31726 3.32067 3.44817 3.45174 3.45521 3.59331 3.5968 3.76756 3.77073 3.7733 4.09869 4.10242 4.34761 4.35126 4.50303 4.50716 4.5109 4.63188 4.63504 4.82194 4.82467 4.82877 
34 0.16373 0.32227 0.50774 0.63853 1.16398 1.17116 1.32809 1.33405 1.66369 1.85408 2.06671 2.19564 2.33786 2.48021 2.63254 2.63642 2.82367 2.98654 2.99079 3.15886 3.16417 3.30769 3.31375 3.4446 3.58838 3.76167 3.76707 4.09515 4.34436 4.49847 4.50398 4.62584 4.6325 4.81891 
18 0.64055 1.1703 2.06532 2.34086 2.48035 2.63347 2.82457 2.99078 3.15995 3.31198 3.44612 3.59087 3.7641 4.09434 4.34586 4.50119 4.6318 4.81668 
0 
18 0.50863 0.64075 1.16494 1.33175 2.19602 2.34045 2.63444 2.82473 2.98933 3.16309 3.31397 3.44885 3.59275 3.7647 4.09759 4.50161 4.62966 4.81825 
0 
23 0.16357 0.50646 0.64005 1.16974 1.33194 1.85308 2.06552 2.19698 2.33816 2.48073 2.63421 2.82447 2.98917 3.16187 3.31258 3.44377 3.5895 3.76376 4.09449 4.34335 4.50122 4.62996 4.81771 
26 0.51556 0.64481 0.64947 1.17348 1.33834 2.07256 2.08014 2.20317 2.34705 2.48622 2.49302 2.64009 2.83153 2.99536 3.16545 3.17029 3.31877 3.4504 3.59622 3.768 3.77231 4.10182 4.50711 4.51231 4.6356 4.82668 
17 0.63437 1.32708 1.8461 2.0598 2.33214 2.62725 2.81882 2.98569 3.15395 3.30627 3.44033 3.58508 3.75793 4.08818 4.33603 4.49524 4.8107 
62 0.15748 0.16105 0.31166 0.31579 0.4978 0.50211 0.50833 0.63029 0.6346 0.63841 0.82663 0.99241 1.15721 1.16306 1.3215 1.32737 1.33286 1.4968 1.6528 1.65837 1.84672 1.85159 2.0598 2.06384 2.18552 2.19175 2.33184 2.33619 2.47037 2.47577 2.4798 2.62584 2.63013 2.81527 2.81975 2.82363 2.97931 2.98452 3.15208 3.15659 3.15972 3.30106 3.30688 3.31069 3.43637 3.44101 3.44481 3.58112 3.58563 3.75526 3.75982 3.7628 4.08881 4.09277 4.33778 4.34157 4.49238 4.49727 4.61625 4.62447 4.81144 4.8145 
2 3.76848 4.10011 
45 0.15824 0.31223 0.31927 0.50057 0.6314 0.63753 0.99302 1.15817 1.16768 1.32221 1.32869 1.65597 1.84699 1.8556 2.06015 2.18645 2.19582 2.33224 2.33925 2.47225 2.47819 2.62645 2.63151 2.81591 2.8209 2.98001 2.98593 3.15249 3.15828 3.30194 3.30877 3.43829 3.4445 3.58179 3.58897 3.75553 3.76124 4.08922 4.33808 4.49278 4.4984 4.61708 4.62575 4.81185 4.81608 
7 2.06433 2.82531 3.76415 4.09269 4.34096 4.50191 4.81652 
10 0.63578 1.85051 2.82376 3.15582 3.44107 3.76348 4.09219 4.3405 4.5009 4.8157 
90 0.15054 0.15389 0.15815 0.30492 0.30814 0.31165 0.31574 0.49133 0.49584 0.49892 0.62411 0.62824 0.63194 0.82086 0.98655 0.98961 0.9951 1.15085 1.15444 1.15951 1.31564 1.31994 1.32366 1.32828 1.4903 1.64475 1.65173 1.65451 1.84112 1.84349 1.84722 2.05444 2.05699 2.05999 2.17958 2.18518 2.19172 2.32601 2.32866 2.33175 2.46164 2.46792 2.47137 2.47578 2.61827 2.6225 2.62525 2.62909 2.80929 2.81363 2.81659 2.82183 2.97326 2.97794 2.98073 3.1462 3.14915 3.15308 3.15632 3.29538 3.29933 3.30384 3.42757 3.43354 3.43719 3.44159 3.57511 3.57925 3.58256 3.74979 3.7533 3.75661 3.75954 4.08338 4.08579 4.08908 4.33243 4.33439 4.33827 4.48645 4.48944 4.49288 4.49662 4.61047 4.61702 4.62074 4.80542 4.80813 4.81034 4.81496 
51 0.14641 0.29891 0.30362 0.48534 0.49001 0.61874 0.62404 0.97979 0.98641 1.14538 1.15261 1.3095 1.31565 1.64202 1.64799 1.83423 1.83899 2.04745 2.05179 2.17367 2.18443 2.31945 2.32394 2.45902 2.46466 2.61343 2.61809 2.80319 2.80795 2.9672 2.97264 3.13965 3.14458 3.28914 3.29531 3.42464 3.43021 3.56894 3.57365 3.74287 3.74782 4.07646 4.0808 4.32526 4.32929 4.48 4.4852 4.60457 4.61382 4.7987 4.80218 
0 
20 0.64131 1.16875 1.33414 2.06771 2.19722 2.34039 2.48285 2.63591 2.82652 2.99055 3.16348 3.31472 3.44753 3.59216 3.76645 4.09638 4.3449 4.50371 4.63217 4.82053 
0 
1 4.50825 
17 0.64949 1.34219 2.07528 2.20432 2.49009 2.64283 2.83446 2.99802 3.17005 3.32373 3.45624 3.59867 3.77369 4.1039 4.51043 4.63782 4.83003 
0 
39 0.5261 0.65177 0.65601 0.6638 1.34709 1.35329 1.68342 1.87135 2.08001 2.08406 2.20969 2.35397 2.36593 2.49384 2.49778 2.50324 2.64661 2.64974 2.83924 2.84461 3.00298 3.00776 3.17506 3.17861 3.32783 3.46162 3.60373 3.60919 3.77776 3.78071 3.786 4.35891 4.5132 4.51674 4.5213 4.64234 4.64751 4.83317 4.83849 
47 0.1638 0.31929 0.50764 0.63951 0.64466 1.16455 1.17374 1.32891 1.33573 1.50264 1.66396 1.85388 1.86246 2.06677 2.07083 2.19296 2.19903 2.33931 2.3512 2.48044 2.48419 2.63417 2.63866 2.82396 2.82762 2.83379 2.98779 2.99197 3.15998 3.16606 3.30871 3.315 3.44508 3.45111 3.58874 3.59249 3.60318 3.76384 3.76811 4.09587 4.34482 4.50009 4.50577 4.62297 4.63084 4.81899 4.82513 
50 0.15474 0.15962 0.30932 0.31428 0.49978 0.62831 0.63358 0.99151 1.15529 1.16139 1.31957 1.32533 1.65194 1.65712 1.84436 1.8495 2.05751 2.06192 2.18376 2.19046 2.32946 2.33393 2.46845 2.474 2.62336 2.62794 2.81333 2.81834 2.97734 2.98267 3.14976 3.15473 3.29914 3.30496 3.43441 3.43928 3.57906 3.58382 3.75295 3.75799 4.0865 4.09136 4.33532 4.34088 4.4901 4.49519 4.61434 4.62196 4.80893 4.81265 
54 0.51743 0.64867 0.6526 0.65804 1.17736 1.18394 1.34114 1.34543 1.67435 1.86365 1.87068 2.07568 2.07948 2.08819 2.20495 2.21043 2.34837 2.35378 2.36171 2.48975 2.49417 2.49987 2.6426 2.6457 2.6528 2.83486 2.83917 2.84377 2.99893 3.0038 3.16965 3.17398 3.17838 3.32149 3.32522 3.45458 3.45893 3.59929 3.60396 3.61041 3.77286 3.77666 3.78053 3.78744 4.10533 4.35399 4.50933 4.51277 4.51644 4.52728 4.63843 4.64231 4.82881 4.83294 
2 4.08905 4.33682 
6 2.49549 2.8394 3.00345 3.17574 3.4624 3.77816 
13 0.65232 1.34612 2.07857 2.49322 2.64554 3.00229 3.17419 3.3254 3.45915 3.60335 3.77643 4.51294 4.64233 
24 0.16279 0.31659 0.50495 0.6363 1.16432 1.32857 1.66099 1.85052 2.06321 2.33566 2.4771 2.63001 2.82055 2.98533 3.15687 3.30788 3.44288 3.58663 3.76042 4.09205 4.33958 4.4974 4.62702 4.81401 
27 0.15999 0.31661 0.5028 0.63457 1.16305 1.32799 1.65927 1.85119 2.06208 2.19149 2.33387 2.4765 2.62931 2.82028 2.82789 2.98432 3.1572 3.16476 3.30825 3.44254 3.58493 3.75999 4.09092 4.33905 4.49709 4.62485 4.81386 
95 0.1507 0.1545 0.1595 0.30462 0.30809 0.31165 0.3152 0.49154 0.49639 0.49988 0.62398 0.6285 0.63194 0.63661 0.98698 0.99206 1.15082 1.15485 1.15932 1.16376 1.31557 1.32077 1.32389 1.32842 1.49184 1.64468 1.65156 1.6546 1.66032 1.84088 1.84352 1.84722 1.85114 2.05419 2.05705 2.06033 2.17952 2.18543 2.19114 2.32578 2.32869 2.33189 2.3366 2.46175 2.46832 2.47155 2.47538 2.61833 2.62289 2.62559 2.80921 2.81378 2.81657 2.82051 2.97317 2.97843 2.98097 3.14599 3.14917 3.15289 3.15583 3.29518 3.29973 3.30346 3.30712 3.42749 3.4335 3.43728 3.44055 3.57499 3.57944 3.58272 3.58809 3.74956 3.75346 3.75639 3.75936 4.08313 4.08576 4.08913 4.33219 4.33433 4.34071 4.48628 4.4898 4.49278 4.49635 4.61041 4.61694 4.62088 4.62746 4.8052 4.8081 4.81054 4.8142 
42 0.15686 0.30971 0.31503 0.49998 0.63009 0.63562 0.99285 1.15744 1.16584 1.32286 1.32952 1.65473 1.84421 1.85137 2.05726 2.18702 2.3298 2.3356 2.47159 2.47871 2.62475 2.62933 2.81492 2.82031 2.98009 3.15043 3.15542 3.30099 3.30666 3.43611 3.4417 3.58063 3.58706 3.75385 3.75855 4.08627 4.33458 4.49107 4.49599 4.62127 4.80904 4.81391 
23 0.16702 0.51003 0.64299 1.17151 1.33587 1.85835 2.0698 2.20363 2.34286 2.48346 2.63671 2.82719 2.99209 3.16426 3.31507 3.45004 3.59275 3.76717 4.09795 4.34565 4.50394 4.63194 4.82097 
19 0.64264 1.17077 1.33352 2.06895 2.1979 2.34282 2.48321 2.63624 2.82833 2.99089 3.1644 3.31444 3.4496 3.59277 3.76719 4.09904 4.50387 4.63128 4.82239 
4 0.65244 2.64479 3.77519 4.51222 
16 0.63715 1.66173 1.85148 2.06469 2.33744 2.47736 2.63096 2.82216 2.98667 3.15796 3.44294 3.58934 3.76221 4.09166 4.33926 4.81554 
39 0.51572 0.64798 0.65272 1.17726 1.33903 1.34366 1.86486 2.07435 2.08053 2.20357 2.34722 2.35455 2.48849 2.49447 2.64179 2.64752 2.83226 2.83645 2.9972 3.00337 3.1685 3.17236 3.3204 3.32657 3.45351 3.45854 3.59774 3.60438 3.77215 3.77552 3.7873 4.10316 4.35222 4.50893 4.51375 4.63661 4.6449 4.82604 4.83241 
2 0.65795 2.65488 
40 0.15959 0.31534 0.50323 0.63425 0.64112 1.16069 1.16741 1.32506 1.33175 1.65784 1.85036 2.06333 2.18919 2.1958 2.33545 2.4742 2.48058 2.62914 2.63522 2.8193 2.82799 2.98334 2.98859 3.15553 3.16235 3.30473 3.31209 3.43988 3.4444 3.58506 3.5909 3.7587 3.76511 4.09245 4.3425 4.49586 4.50248 4.61983 4.62796 4.81507 
40 0.15828 0.31075 0.31718 0.49993 0.63106 0.63706 1.15711 1.16694 1.32166 1.32905 1.65459 1.84538 2.05862 2.18748 2.33073 2.4717 2.47825 2.62552 2.63044 2.81649 2.82168 2.97998 2.98632 3.1516 3.15738 3.30115 3.30809 3.43653 3.44338 3.58123 3.58771 3.75526 3.76005 4.08763 4.33624 4.49171 4.49693 4.61889 4.81067 4.81548 
9 1.16003 1.84834 2.06177 2.33349 3.15418 3.30418 3.58633 3.76278 4.49447 
16 0.31421 0.63418 1.32662 1.84317 2.05672 2.32926 2.6252 2.81492 3.15028 3.30442 3.58058 3.75349 4.08544 4.33349 4.4917 4.80833 
22 0.31829 0.63721 1.16505 1.3301 1.85286 2.06413 2.19675 2.33677 2.47891 2.63118 2.82231 2.98659 3.15775 3.30958 3.4426 3.58757 3.76108 4.09335 4.34147 4.49808 4.63057 4.81553 
22 0.50848 0.64215 1.17365 1.33489 1.5028 2.06885 2.20353 2.34405 2.48358 2.63589 2.82711 2.99086 3.16449 3.31472 3.4497 3.5921 3.76648 4.09647 4.34494 4.50345 4.63107 4.81981 
0 
47 0.52585 0.65488 0.65829 0.66436 1.18986 1.34855 1.35284 1.87333 2.08165 2.085 2.09106 2.2111 2.21802 2.35648 2.36213 2.49563 2.49897 2.50348 2.64858 2.65151 2.65795 2.84137 2.84539 3.00469 3.00836 3.1761 3.17953 3.1847 3.32928 3.46115 3.46568 3.60497 3.60911 3.61754 3.77905 3.78193 3.78493 3.79423 4.11255 4.36009 4.51632 4.51905 4.52322 4.64385 4.64815 4.83507 4.83917 
6 0.63987 2.63298 3.16157 3.31268 3.76342 4.50105 
20 0.64482 1.17388 1.33972 2.07049 2.20369 2.34511 2.48725 2.63856 2.83188 2.99363 3.1668 3.31807 3.45287 3.59383 3.76974 4.10163 4.35184 4.50612 4.63595 4.82587 
0 
41 0.16089 0.31569 0.50409 0.63569 0.64043 1.16238 1.16839 1.32684 1.33147 1.66047 1.85114 2.06367 2.19084 2.19759 2.33613 2.47635 2.48116 2.63021 2.63419 2.82056 2.82475 2.98504 2.98929 3.15658 3.16162 3.30605 3.31116 3.44181 3.44714 3.58659 3.59272 3.75941 3.76394 4.09268 4.3413 4.49654 4.50103 4.62399 4.62956 4.81489 4.81916 
46 0.16101 0.31643 0.50427 0.5101 0.63523 0.63973 1.16165 1.16708 1.32574 1.33109 1.49958 1.65882 1.85165 2.06386 2.06773 2.19009 2.19582 2.33616 2.34052 2.47579 2.48032 2.63052 2.63426 2.8207 2.82427 2.98427 2.98855 3.15648 3.1608 3.30555 3.3111 3.44113 3.44613 3.58669 3.59047 3.75945 3.76369 4.09293 4.09684 4.34208 4.49662 4.501 4.62095 4.62794 4.81563 4.81937 
83 0.14981 0.15389 0.16196 0.30465 0.30783 0.31148 0.49107 0.49586 0.49909 0.62398 0.62797 0.63171 0.82148 0.98628 0.99011 1.15065 1.15423 1.15958 1.16462 1.3154 1.32017 1.32382 1.491 1.64486 1.65132 1.65426 1.8407 1.84331 1.84744 2.05397 2.05671 2.06082 2.17934 2.18511 2.3256 2.32851 2.33239 2.46269 2.46796 2.47137 2.47759 2.6184 2.62225 2.6254 2.80915 2.81334 2.81639 2.82267 2.97309 2.97781 2.98063 3.1459 3.14888 3.15293 3.15807 3.29503 3.29911 3.30341 3.42781 3.43328 3.4369 3.44276 3.5749 3.57905 3.58283 3.74946 3.75306 3.75633 4.08288 4.08547 4.08946 4.33185 4.33403 4.33937 4.48617 4.48935 4.49292 4.61027 4.61669 4.62063 4.80502 4.80784 4.81038 
4 2.48726 2.63688 3.76897 4.50782 
45 0.16198 0.16724 0.31937 0.50575 0.51052 0.6376 0.64121 1.16637 1.17211 1.33052 1.33511 1.49994 1.66269 1.85228 2.06491 2.06858 2.19427 2.33763 2.34218 2.47979 2.48436 2.63261 2.63556 2.82299 2.82669 2.98775 2.99344 3.15856 3.16226 3.31032 3.31353 3.44408 3.44768 3.58868 3.59287 3.7626 3.76606 4.09336 4.097 4.34204 4.50067 4.50433 4.6281 4.81667 4.81977 
52 0.15714 0.16113 0.31178 0.31635 0.49962 0.50282 0.63156 0.63583 0.99229 1.15799 1.1653 1.32206 1.32777 1.65602 1.66015 1.84661 1.85172 2.05978 2.06362 2.18644 2.19364 2.332 2.33607 2.47274 2.47637 2.62644 2.62984 2.81668 2.82021 2.98046 2.98441 3.15276 3.15691 3.302 3.30774 3.43786 3.44261 3.58229 3.58604 3.75591 3.75993 3.76404 4.08877 4.09284 4.33743 4.3415 4.49266 4.4972 4.61914 4.62543 4.81162 4.81454 
34 0.16552 0.64035 0.64661 1.16785 1.33453 1.66581 1.85837 2.06792 2.19359 2.20223 2.34097 2.48131 2.48738 2.63497 2.64618 2.82711 2.83427 2.99089 3.16052 3.16632 3.31396 3.44637 3.45415 3.59151 3.59892 3.7663 3.77324 4.09623 4.34498 4.50285 4.50942 4.62645 4.63341 4.81992 
72 0.15203 0.15653 0.30626 0.30961 0.31373 0.49357 0.49818 0.50282 0.62528 0.62936 0.63337 0.98832 0.99518 1.15213 1.15594 1.16156 1.3171 1.32139 1.32536 1.64648 1.65338 1.65758 1.84247 1.84523 1.85027 2.05571 2.05867 2.18111 2.18703 2.32736 2.33032 2.33505 2.46317 2.46898 2.47344 2.61955 2.62381 2.62737 2.81092 2.81505 2.81834 2.97466 2.97908 2.9826 3.14744 3.15057 3.15467 3.29669 3.30064 3.30513 3.42936 3.435 3.43972 3.57658 3.58063 3.58486 3.75116 3.75498 3.75826 4.08465 4.08738 4.33365 4.336 4.48783 4.49115 4.49495 4.612 4.61854 4.6246 4.80678 4.80973 4.81264 
29 0.16079 0.31668 0.50455 0.63659 1.16803 1.33109 1.65982 1.85427 2.06341 2.19254 2.33791 2.47747 2.63094 2.82169 2.82684 2.98593 3.1583 3.16296 3.31058 3.44265 3.44816 3.59005 3.76157 4.09174 4.33978 4.49859 4.6307 4.815 4.81904 
14 0.65547 1.35027 2.083 2.4977 2.64857 2.84494 3.00625 3.17897 3.33225 3.46317 3.60893 3.7811 4.51885 4.64957 
20 0.51326 0.64647 1.33943 1.50734 2.07151 2.3478 2.48655 2.63947 2.8308 2.99509 3.16729 3.31839 3.45319 3.5979 3.77046 4.10028 4.34957 4.50744 4.63796 4.82526 
18 0.64232 1.17071 1.33407 2.06997 2.19766 2.34106 2.48338 2.63571 2.82679 2.99038 3.16372 3.3145 3.44945 3.59163 3.76635 4.50293 4.63074 4.82066 
28 0.15843 0.31408 0.50051 0.63304 0.9942 1.16223 1.3253 1.65664 1.84573 2.05885 2.18922 2.33139 2.47528 2.62746 2.81839 2.98271 3.15246 3.15837 3.30532 3.43874 3.58354 3.75764 4.08793 4.33636 4.49323 4.49773 4.62312 4.81111 
0 
40 0.15764 0.30852 0.31577 0.49532 0.5011 0.62812 0.63438 0.98934 1.15481 1.3189 1.32623 1.65351 1.84351 2.05673 2.18315 2.32886 2.46973 2.47653 2.62296 2.62828 2.81285 2.81859 2.97672 2.98442 3.14902 3.15575 3.2986 3.30584 3.43532 3.57856 3.75213 3.75852 4.08576 4.33453 4.48937 4.49576 4.61373 4.62361 4.80818 4.81252 
81 0.15549 0.15954 0.16508 0.31061 0.31399 0.31809 0.49755 0.50168 0.5059 0.6297 0.63384 0.6375 0.9923 1.15659 1.16044 1.16464 1.32113 1.32593 1.32964 1.49488 1.50027 1.64974 1.65675 1.66049 1.84653 1.84969 1.85345 2.05975 2.06282 2.18497 2.19066 2.19557 2.33134 2.33433 2.3385 2.46701 2.47289 2.47697 2.4815 2.62441 2.6283 2.63142 2.8148 2.81906 2.82228 2.82813 2.97879 2.98359 2.98667 3.15172 3.15473 3.15844 3.16344 3.3007 3.30496 3.30874 3.3136 3.43266 3.43863 3.44239 3.44646 3.58057 3.5846 3.58835 3.75517 3.75895 3.76201 4.08863 4.09148 4.09595 4.33771 4.3402 4.49208 4.49585 4.49872 4.61577 4.62211 4.6257 4.81072 4.81399 4.81726 
13 0.6466 1.17787 2.07337 2.48688 2.6398 2.83492 2.99541 3.16806 3.31959 3.45281 3.59744 3.77139 4.50792 

129
