# Supplementary material for: Deciphering the Contribution of Oriens-Lacunosum/Moleculare (OLM) Cells to Intrinsic θ Rhythms Using Biophysical Local Field Potential (LFP) Models
Source: eNeuro. 2018 Sep 4;5(4):ENEURO.0146-18.2018. doi: 10.1523/ENEURO.0146-18.2018 (PMC6140113; doi:10.1523/ENEURO.0146-18.2018)
Supplement: Supplementary file 2 — Supplementary Code. Download supplement 2, GZ file [file sup_enu-eN-NWR-0146-18-s02.gz › LFP_microcircuit-master/SOM-350-SOM12915016-dSD3.5ms-shift5.32ms-gnSD0.12-gsb1.0-csb0.21-gbs3.25-cbs0.1344-spiketimes.txt]

8460

350


33 0.01373 0.10588 0.17384 0.19324 0.32557 0.33699 0.51898 0.66026 0.8022 0.83411 0.84673 1.00296 1.02076 1.18106 1.20281 1.34578 1.52014 1.67113 1.86062 2.09206 2.21251 2.35104 2.65522 2.84 3.00895 3.17771 3.3239 3.46117 3.7901 4.10691 4.35404 4.52499 4.82983 
33 0.01237 0.10318 0.16157 0.17478 0.31455 0.32499 0.5056 0.64421 0.80631 0.82607 0.84163 0.99315 1.00998 1.16784 1.19777 1.332 1.5038 1.658 1.84955 2.06773 2.19595 2.33793 2.64405 2.82372 2.98981 3.16413 3.31228 3.44815 3.59376 3.76821 4.09604 4.3417 4.81716 
33 0.01931 0.11172 0.17419 0.19121 0.32677 0.34002 0.52056 0.66046 0.81407 0.83616 0.85273 1.00432 1.18206 1.20404 1.34617 1.51877 1.67078 1.86392 2.09381 2.21508 2.35204 2.65584 2.84124 3.0079 3.17814 3.32681 3.46185 3.61279 4.10799 4.35577 4.5276 4.67146 4.83187 
38 0.01229 0.09073 0.15656 0.16632 0.31071 0.31891 0.33112 0.50487 0.64616 0.78571 0.82131 0.83104 0.99056 1.00045 1.16737 1.18292 1.3314 1.46407 1.50523 1.65574 1.67972 1.84734 1.86533 2.06618 2.19426 2.33721 2.6457 2.82219 2.98933 3.16402 3.31179 3.44808 3.59378 3.76832 4.09539 4.3396 4.51376 4.81579 
23 0.00852 0.10573 0.17431 0.32536 0.34648 0.52573 0.79881 0.83092 0.84442 1.00203 1.18173 1.21444 1.5158 1.67304 1.86332 2.23582 2.36357 2.6664 2.85836 3.32727 3.46406 4.10816 4.83113 
33 0.00792 0.09696 0.16247 0.17334 0.315 0.32501 0.50712 0.64873 0.79244 0.82377 0.83494 0.99285 1.00724 1.16993 1.33342 1.50236 1.65824 1.84923 2.07042 2.19705 2.33917 2.64611 2.82501 2.99164 3.16642 3.31417 3.45001 3.59634 3.77371 4.09735 4.34188 4.51689 4.81815 
24 0.01809 0.09949 0.16979 0.20682 0.32298 0.33842 0.53137 0.79187 0.82829 0.83919 0.99743 1.01705 1.17757 1.21336 1.47009 1.51665 1.66769 1.85926 2.22123 2.34802 3.32098 3.45862 4.10411 4.82902 
38 0.01645 0.09657 0.16706 0.17762 0.32039 0.33183 0.5123 0.53639 0.65338 0.79263 0.82682 0.83649 0.99697 1.01135 1.17526 1.19079 1.22411 1.34015 1.50906 1.53371 1.6644 1.85572 2.08123 2.20605 2.2629 2.34394 2.64918 2.83396 2.99948 3.17081 3.31936 3.45499 3.60166 4.10158 4.34735 4.5187 4.65581 4.82465 
24 0.01796 0.09351 0.16595 0.31757 0.33574 0.51035 0.7833 0.82155 0.83291 0.9711 0.9964 1.1745 1.21074 1.46187 1.52232 1.66541 1.85258 2.34278 3.1707 3.31734 3.4548 4.09905 4.34413 4.82158 
35 0.01575 0.11026 0.18102 0.20127 0.33426 0.35049 0.52777 0.584 0.66564 0.81451 0.84246 0.86214 1.01202 1.18753 1.20865 1.35345 1.52421 1.68702 1.87399 2.0965 2.22304 2.35987 2.66152 2.85381 3.01597 3.18289 3.33209 3.46669 3.61737 3.79452 4.11269 4.36893 4.53064 4.67136 4.83978 
27 0.02023 0.10585 0.17177 0.22358 0.32363 0.33692 0.51574 0.79775 0.83096 0.84202 1.00036 1.01919 1.17869 1.21533 1.3432 1.51352 1.66798 1.85875 2.20595 2.34833 2.8364 3.17645 3.32177 3.45772 4.10492 4.35285 4.82793 
22 0.01543 0.10116 0.16716 0.3184 0.51166 0.78915 0.82406 0.83713 0.99299 1.17604 1.21164 1.46689 1.52442 1.66493 1.85291 2.23679 2.3436 3.3225 3.46178 4.10048 4.34508 4.82227 
27 0.012 0.10327 0.17072 0.18856 0.32383 0.33485 0.51687 0.79689 0.82983 0.83983 1.00057 1.01829 1.178 1.20026 1.34391 1.51339 1.66723 1.85828 2.22503 2.34676 2.83533 3.17732 3.32192 3.45745 4.10503 4.35113 4.82639 
37 0.01839 0.09932 0.16062 0.17093 0.31332 0.32321 0.50497 0.64502 0.79593 0.82309 0.83323 0.9916 1.00527 1.16718 1.18293 1.33159 1.50194 1.53177 1.65658 1.67727 1.84867 1.88623 2.06817 2.19587 2.33748 2.64419 2.82355 2.99 3.1641 3.31227 3.4479 3.59336 3.76955 4.09541 4.34094 4.51318 4.81682 
33 0.01081 0.09377 0.16311 0.17863 0.31551 0.32764 0.50814 0.65432 0.78852 0.82318 0.83418 0.99209 1.00903 1.17121 1.20972 1.3352 1.47196 1.51233 1.65936 1.85009 2.19947 2.23691 2.3396 2.65735 2.82782 2.99617 3.1689 3.31541 3.45277 3.6153 4.09769 4.34242 4.81903 
8 0.01494 0.11039 0.48952 0.79497 0.83654 0.98009 1.01792 1.4705 
28 0.01944 0.10524 0.17521 0.1974 0.32799 0.34198 0.52121 0.79768 0.83426 0.84499 1.00423 1.02845 1.1818 1.20315 1.34907 1.51876 1.67348 1.86543 2.21378 2.35199 2.84283 3.17754 3.3274 3.46266 3.60984 4.1082 4.3604 4.83732 
24 0.01532 0.11338 0.17973 0.33232 0.53731 0.80352 0.83567 0.84869 1.00468 1.0244 1.18555 1.21409 1.36787 1.52236 1.67499 1.87909 2.2277 2.85911 3.19346 3.33471 3.46456 4.11332 4.67668 4.84339 
18 0.01674 0.10327 0.17842 0.33134 0.49296 0.55646 0.79453 0.83475 0.84866 1.00254 1.02806 1.18791 1.22339 1.47288 1.52561 2.24127 3.4753 4.11124 
15 0.01861 0.11105 0.17438 0.32712 0.7961 0.83154 0.9989 1.18202 1.47374 1.53081 3.18035 3.33914 3.46362 4.10663 4.8368 
13 0.01916 0.10504 0.17173 0.32184 0.79092 0.82625 0.84361 0.9944 1.18102 1.468 1.51815 1.68638 4.10874 
33 0.0118 0.10037 0.16193 0.1741 0.31462 0.32466 0.50621 0.6468 0.79841 0.82453 0.83597 0.99291 1.00818 1.16866 1.18444 1.33281 1.504 1.65766 1.84949 2.06898 2.19658 2.3385 2.64737 2.82427 2.99086 3.16515 3.31307 3.44942 3.59487 3.77869 4.09662 4.34185 4.81754 
11 0.01627 0.10706 0.17923 0.32787 0.7937 0.8329 0.85085 0.99984 1.18693 1.46987 1.68274 
22 0.02031 0.10967 0.17542 0.32595 0.51885 0.7981 0.8324 0.84516 1.0004 1.01558 1.18175 1.22468 1.35472 1.52987 1.67378 1.86406 2.21517 3.32696 3.46366 4.10798 4.36031 4.83468 
32 0.01519 0.11351 0.179 0.19754 0.33194 0.34634 0.52769 0.66661 0.81716 0.8411 0.86172 1.00948 1.18597 1.20707 1.35507 1.5268 1.67744 1.86859 2.22155 2.36018 2.66547 2.85296 3.02779 3.18498 3.33444 3.4673 3.62738 4.11269 4.36294 4.53385 4.67679 4.84038 
38 0.00968 0.1004 0.16959 0.18035 0.32177 0.33192 0.5146 0.54305 0.65689 0.80145 0.83067 0.84102 0.99999 1.01112 1.17796 1.1944 1.34147 1.51186 1.53121 1.66496 1.6855 1.85713 1.88498 2.08637 2.20691 2.25156 2.34708 2.65427 2.83519 3.00456 3.17528 3.32226 3.45807 3.60617 4.10513 4.35141 4.52656 4.82712 
12 0.01767 0.10243 0.17267 0.32252 0.78829 0.82617 0.84372 0.97844 1.00188 1.18197 1.46598 1.53384 
26 0.0205 0.11305 0.17728 0.22038 0.32972 0.36892 0.53553 0.6654 0.81636 0.83904 1.00614 1.18348 1.20978 1.37357 1.52405 1.67658 1.86921 2.22625 2.66914 3.18404 3.33298 3.46762 4.11189 4.36407 4.53757 4.8472 
21 0.01617 0.10633 0.17712 0.32631 0.37794 0.53719 0.79658 0.83367 0.85149 1.00143 1.18381 1.21752 1.4746 1.52868 1.67425 1.86354 2.23895 3.46809 4.10906 4.36797 4.84155 
26 0.00784 0.10316 0.17629 0.32667 0.34176 0.52585 0.6675 0.80677 0.83607 0.85844 1.00392 1.18298 1.21658 1.36181 1.52458 1.67266 1.86292 2.09593 2.22494 2.35316 3.18309 3.32963 3.46516 4.10999 4.3594 4.83341 
22 0.00809 0.11636 0.17965 0.33246 0.53809 0.67152 0.82212 0.84231 1.00945 1.18675 1.22389 1.37199 1.54344 1.68447 1.87578 2.2351 3.18753 3.33689 3.46928 4.11578 4.39207 4.84663 
20 0.01271 0.1094 0.17471 0.32611 0.34364 0.52405 0.80242 0.83394 0.85125 1.00223 1.0282 1.1828 1.67288 1.86124 2.35435 3.32737 3.46154 4.10732 4.35412 4.83634 
20 0.00856 0.10724 0.17429 0.32514 0.51963 0.79837 0.83196 0.84669 1.00052 1.18069 1.21543 1.34957 1.5256 1.67048 1.86094 2.23826 2.35208 3.3245 3.46296 4.1089 
15 0.00943 0.04532 0.12777 0.18468 0.33611 0.80402 0.8438 1.01121 1.19112 1.22586 1.48174 1.54425 1.88596 2.2627 3.48402 
9 0.01877 0.11006 0.48824 0.79363 0.83114 0.86327 0.99903 1.21955 1.47252 
31 0.01914 0.1043 0.16995 0.19577 0.32263 0.33277 0.51391 0.66644 0.79843 0.83077 0.84138 0.99973 1.01245 1.17595 1.19432 1.34067 1.51123 1.66663 1.85746 2.20273 2.24225 2.34606 2.83253 3.0084 3.1754 3.32034 3.45644 3.60373 4.10374 4.35003 4.82542 
17 0.01151 0.10011 0.1817 0.33285 0.49665 0.79508 0.83719 0.85177 0.98318 1.00901 1.18908 1.22341 1.47406 1.54388 2.24635 3.47508 4.11374 
16 0.01442 0.10482 0.17149 0.32224 0.79138 0.82811 0.84232 0.99421 1.0108 1.18117 1.47038 1.66702 1.85927 3.46793 4.10698 4.82767 
14 0.01808 0.10701 0.1734 0.32368 0.79319 0.82786 0.84443 0.99563 1.18809 1.47049 1.5381 1.66541 1.88782 4.11069 
26 0.01846 0.10602 0.17281 0.32496 0.34045 0.51919 0.79604 0.83284 0.8476 1.00112 1.17961 1.21839 1.34738 1.48288 1.54268 1.6701 1.86117 2.21105 2.34989 2.85815 3.18128 3.32395 3.46029 4.10612 4.35601 4.82828 
31 0.01632 0.10432 0.16912 0.18752 0.32197 0.33539 0.51383 0.65566 0.80161 0.82976 0.84104 0.99932 1.1761 1.19932 1.34092 1.5108 1.66653 1.85724 2.09093 2.20855 2.3458 2.66043 2.83386 3.00466 3.17221 3.31998 3.45586 3.6081 4.10257 4.34913 4.82495 
21 0.01437 0.10245 0.17806 0.33119 0.49455 0.54773 0.7941 0.83842 0.98034 1.01259 1.18358 1.21233 1.36721 1.4726 1.53148 2.23534 2.66537 3.18245 3.46786 4.11322 4.54035 
34 0.01584 0.09951 0.16815 0.17818 0.32111 0.33035 0.51461 0.57592 0.65907 0.79616 0.82971 0.83951 0.99935 1.0101 1.1779 1.1948 1.34374 1.4802 1.51369 1.54133 1.66462 1.85785 2.20956 2.34722 2.65556 2.83535 3.00363 3.1753 3.32229 3.45951 3.6045 4.10583 4.35292 4.8273 
13 0.01637 0.10146 0.17665 0.32799 0.49301 0.79039 0.83065 0.84327 0.97765 1.00453 1.18722 1.46812 4.10924 
15 0.01557 0.10055 0.1673 0.31816 0.51314 0.78857 0.82346 0.84038 0.99167 1.46271 1.66244 1.85095 4.09921 4.34214 4.82006 
25 0.0085 0.09943 0.17242 0.32439 0.33705 0.51792 0.79556 0.83098 0.84111 1.00009 1.01281 1.17921 1.20487 1.34684 1.48257 1.52286 1.6682 1.85968 2.21086 2.34825 3.32408 3.45991 4.10627 4.35206 4.82854 
19 0.0126 0.10271 0.17991 0.33228 0.57742 0.79411 0.83812 0.85578 0.98264 1.01065 1.18795 1.22165 1.47307 1.52806 1.68743 2.23641 3.3384 3.46824 4.11409 
31 0.01737 0.10584 0.17268 0.18835 0.32523 0.33742 0.51806 0.65855 0.80062 0.83217 0.84294 1.00198 1.01952 1.18132 1.20607 1.34669 1.51564 1.6689 1.86074 2.09207 2.21167 2.34905 2.65759 2.84017 3.00688 3.17765 3.32509 3.46003 4.10571 4.3526 4.82845 
16 0.02109 0.11588 0.17813 0.32725 0.5564 0.8055 0.83505 0.85971 1.00271 1.18633 1.52651 1.6725 1.87583 2.24129 3.4679 4.11377 
28 0.01459 0.0983 0.165 0.31578 0.32645 0.50872 0.78867 0.82429 0.83537 0.99206 1.00541 1.17232 1.21644 1.33634 1.47177 1.51954 1.66026 1.85116 2.2024 2.34082 2.82863 2.99695 3.17196 3.31642 3.45448 4.09944 4.3435 4.82002 
24 0.01938 0.10661 0.1697 0.32291 0.3384 0.51451 0.79726 0.82912 0.83992 0.99959 1.02249 1.17876 1.3429 1.50999 1.66573 1.8579 2.34656 2.83338 3.00273 3.32177 3.45824 4.10391 4.34918 4.82553 
28 0.01708 0.10288 0.17598 0.19993 0.32877 0.34377 0.52256 0.6664 0.79816 0.83458 0.84519 1.00605 1.18246 1.20343 1.3513 1.47708 1.53521 1.67523 1.8671 2.3544 2.6661 3.17869 3.32638 3.46221 4.10873 4.35913 4.5336 4.83478 
26 0.01562 0.11348 0.18086 0.21 0.33538 0.53239 0.66868 0.8117 0.8417 0.86695 1.01186 1.1891 1.22191 1.35784 1.52457 1.68905 1.8823 2.22553 2.6648 3.18493 3.33528 3.46869 3.61967 4.11613 4.53341 4.67861 
18 0.02251 0.11577 0.18074 0.33324 0.55042 0.80518 0.8386 0.85709 1.00871 1.18877 1.22681 1.53556 1.68324 1.87988 2.2405 3.34098 3.4765 4.11917 
25 0.01614 0.10222 0.16349 0.31491 0.33367 0.50812 0.79373 0.82378 0.84087 0.99227 1.17077 1.33645 1.50446 1.65806 1.84972 2.20257 2.33985 2.82816 2.99451 3.16896 3.31618 3.45171 4.09783 4.34235 4.81883 
28 0.01585 0.10427 0.17524 0.1949 0.3283 0.3441 0.53508 0.79754 0.83394 0.84466 1.00306 1.02025 1.18216 1.21167 1.34972 1.49247 1.52224 1.67533 1.86544 2.21878 2.35233 2.66902 3.01412 3.19168 3.32742 3.46301 4.10857 4.84004 
31 0.0122 0.10218 0.16125 0.1802 0.31416 0.32622 0.50557 0.64705 0.80406 0.82523 0.83893 0.99269 1.01058 1.16805 1.19631 1.33268 1.5034 1.65752 1.84917 2.0687 2.19614 2.33796 2.82374 2.99036 3.16492 3.3124 3.44904 3.59588 4.09598 4.34123 4.8169 
13 0.01162 0.11152 0.18306 0.33595 0.80149 0.84071 0.88512 1.0116 1.19185 1.23378 1.48616 1.53333 4.11726 
33 0.01101 0.09907 0.16785 0.18437 0.3202 0.33263 0.51218 0.65467 0.79448 0.82795 0.83863 0.99693 1.01092 1.1747 1.19661 1.33879 1.50936 1.66457 1.85506 2.0872 2.20277 2.23636 2.34396 2.65225 2.83199 3.00415 3.17173 3.31893 3.45529 3.60409 4.10222 4.34875 4.82338 
27 0.01224 0.10581 0.17033 0.22502 0.32215 0.33787 0.51449 0.65935 0.80628 0.83169 0.8511 0.99968 1.17696 1.21648 1.34256 1.51942 1.66716 1.85779 2.21236 2.34634 2.83458 3.1727 3.32079 3.4565 4.10314 4.34943 4.82529 
26 0.01871 0.10662 0.16482 0.19206 0.31737 0.50913 0.65347 0.80467 0.82727 0.84418 0.99522 1.17277 1.33726 1.505 1.65997 1.85191 2.20066 2.34116 2.82851 2.99925 3.17129 3.31787 3.4529 4.09887 4.34387 4.82022 
33 0.0126 0.09982 0.15981 0.17531 0.31271 0.3236 0.50392 0.64412 0.79918 0.82308 0.83553 0.99113 1.00957 1.16653 1.207 1.33035 1.5021 1.65587 1.8476 2.06618 2.19391 2.33629 2.64441 2.82195 2.98812 3.1632 3.311 3.44711 3.5928 3.76823 4.09446 4.33991 4.81545 
16 0.01881 0.10972 0.17585 0.32661 0.79604 0.83222 0.84876 1.00045 1.18321 1.22295 1.48076 1.68333 1.86436 4.10715 4.35469 4.83416 
18 0.01389 0.10763 0.17818 0.33097 0.54372 0.79666 0.83574 0.85381 1.00627 1.18674 1.22529 1.47583 1.53438 1.68775 1.87998 2.23082 3.46556 4.1113 
27 0.01619 0.10478 0.176 0.19998 0.32805 0.34054 0.52087 0.79861 0.83516 0.84586 1.00409 1.0188 1.18356 1.21596 1.34836 1.48611 1.52793 1.6749 1.86335 2.35277 2.84292 3.17951 3.32595 3.46313 4.10878 4.35479 4.83242 
35 0.01338 0.09989 0.1746 0.18671 0.3274 0.33834 0.51907 0.66063 0.79477 0.83327 0.84243 0.88086 1.00476 1.0224 1.18062 1.19352 1.22288 1.34553 1.48244 1.52055 1.67223 1.86337 2.21161 2.35025 2.6561 2.83996 3.00449 3.17719 3.32442 3.46051 3.60649 4.10737 4.35493 4.52648 4.83008 
27 0.02012 0.10296 0.16644 0.18196 0.31917 0.33369 0.51201 0.79475 0.8268 0.83743 0.99587 1.01134 1.17401 1.19689 1.33948 1.5088 1.66192 1.8541 2.20178 2.3433 2.831 3.17451 3.31862 3.45616 4.10105 4.34668 4.8225 
29 0.01864 0.10311 0.1669 0.19087 0.31886 0.33379 0.512 0.79573 0.82662 0.83889 0.99552 1.01422 1.17383 1.19677 1.33973 1.51096 1.66434 1.85354 2.08683 2.20824 2.34346 2.83206 3.17368 3.31845 3.45466 3.60163 4.10051 4.34593 4.82288 
30 0.00659 0.09559 0.16644 0.18024 0.31837 0.32973 0.5125 0.79144 0.82663 0.83807 0.99528 1.00923 1.17545 1.19864 1.34136 1.4728 1.51713 1.66171 1.85345 2.21017 2.34373 2.83319 3.17387 3.32034 3.45733 3.60351 4.1025 4.34672 4.66879 4.82378 
16 0.01918 0.10379 0.16935 0.32144 0.78982 0.82558 0.83774 0.99256 1.0137 1.17934 1.46859 1.66657 1.85843 3.45977 4.10265 4.34927 
23 0.01191 0.10503 0.18112 0.22134 0.33342 0.35312 0.53868 0.68558 0.81151 0.84137 0.86272 1.01126 1.18822 1.21794 1.53273 1.68379 1.87324 2.23801 2.67282 3.33847 3.46794 4.11597 4.53517 
9 0.01454 0.11307 0.1772 0.32587 0.79877 0.83238 0.99914 1.18503 1.47911 
38 0.01076 0.09482 0.17624 0.18836 0.33028 0.34282 0.52188 0.54812 0.66136 0.8089 0.83718 0.84819 1.00739 1.03561 1.183 1.19797 1.23414 1.34939 1.51917 1.55228 1.67375 1.86644 2.08968 2.21634 2.35352 2.65662 2.84171 3.00899 3.17866 3.32785 3.46272 3.60998 3.78774 4.11023 4.35904 4.5243 4.66454 4.83312 
32 0.01428 0.10238 0.1735 0.19803 0.32639 0.33973 0.51867 0.65864 0.7978 0.83358 0.84575 1.00394 1.17977 1.20597 1.34601 1.48532 1.52194 1.67258 1.86292 2.21573 2.34933 2.66042 2.83988 3.0097 3.17457 3.32347 3.4591 3.60692 4.10591 4.35695 4.52296 4.83008 
13 0.01618 0.12001 0.17789 0.33291 0.80529 0.83762 1.0068 1.1864 1.22753 1.5236 1.69523 2.22697 3.47162 
31 0.05425 0.12567 0.16275 0.1917 0.31455 0.32666 0.50572 0.64714 0.8058 0.82592 0.84019 0.99311 1.00936 1.16792 1.33188 1.50429 1.6577 1.8493 2.06791 2.19544 2.33786 2.82337 2.98993 3.16488 3.31216 3.44895 3.59404 3.76975 4.09614 4.34147 4.81696 
28 0.01855 0.10313 0.17571 0.22454 0.32669 0.34071 0.52418 0.79612 0.83196 0.8423 1.00159 1.0172 1.1825 1.21141 1.34864 1.47918 1.5198 1.67216 1.86462 2.23328 2.85831 3.18155 3.32537 3.46336 4.10778 4.39463 4.67515 4.83913 
16 0.01866 0.10562 0.17623 0.32509 0.79131 0.83031 0.84263 0.97915 1.00383 1.18296 1.46936 1.67072 1.86125 3.32581 3.46385 4.10856 
25 0.01653 0.10072 0.17651 0.19873 0.32884 0.34396 0.53959 0.79265 0.83416 0.84489 0.98229 1.00639 1.18419 1.21188 1.47081 1.52652 1.67372 1.87317 2.22715 3.18298 3.33179 3.46594 4.10981 4.38943 4.84419 
16 0.02005 0.10677 0.17681 0.32746 0.79282 0.82933 0.84109 0.98152 1.00395 1.18641 1.4706 1.52446 1.67195 2.23711 3.48307 4.11191 
38 0.01653 0.0948 0.16572 0.17589 0.31847 0.32804 0.51054 0.54333 0.65368 0.79001 0.82581 0.83538 0.86619 0.99607 1.00945 1.17392 1.18651 1.21499 1.33909 1.48419 1.51263 1.66278 1.85374 2.08364 2.20685 2.34268 2.64896 2.83134 2.99913 3.17007 3.31831 3.45382 3.60046 3.78703 4.10094 4.34615 4.51832 4.82297 
19 0.01171 0.09714 0.17786 0.32538 0.34415 0.48983 0.78808 0.82859 0.83921 0.97256 1.00235 1.01981 1.18651 1.22552 1.46768 1.53031 1.67163 3.46958 4.10838 
40 0.01539 0.08976 0.15903 0.16723 0.19598 0.31425 0.32224 0.50566 0.64572 0.78296 0.82017 0.82946 0.85479 0.99121 1.00135 1.16811 1.17817 1.20927 1.33236 1.46507 1.50412 1.65738 1.68053 1.8487 1.86647 2.06818 2.19619 2.33752 2.64118 2.8234 2.98971 3.16366 3.31227 3.44778 3.59289 3.76784 4.09535 4.34044 4.50824 4.81652 
14 0.00722 0.09534 0.17673 0.32764 0.79321 0.8313 0.84251 0.98007 1.00536 1.18762 1.4712 1.67176 1.8633 4.11122 
17 0.01201 0.10627 0.17556 0.32637 0.5249 0.79555 0.83145 0.84836 0.99915 1.02475 1.18141 1.21989 1.48054 1.53112 1.86858 3.46314 4.10995 
42 0.01179 0.08843 0.15365 0.16298 0.17495 0.30976 0.31722 0.33009 0.50267 0.64258 0.78498 0.8195 0.82843 0.85442 0.98936 0.99868 1.16464 1.17482 1.2108 1.32872 1.49777 1.51666 1.65385 1.67107 1.8456 1.8632 2.06388 2.19131 2.33496 2.63986 2.81976 2.98612 3.16153 3.30907 3.44532 3.59049 3.76485 4.09302 4.33765 4.50639 4.66521 4.81375 
33 0.01056 0.09967 0.17406 0.19372 0.32657 0.34008 0.51976 0.65819 0.79654 0.83343 0.84733 1.0043 1.18047 1.19883 1.34515 1.47763 1.51765 1.67477 1.86376 2.09253 2.21857 2.35099 2.65542 2.84403 3.0137 3.17552 3.32389 3.45877 3.61399 4.10572 4.35772 4.52536 4.83071 
8 0.02114 0.11388 0.49267 0.79589 0.83516 0.98989 1.46959 4.81164 
11 0.00782 0.09951 0.1835 0.33504 0.79598 0.83889 0.97865 1.01354 1.18812 1.2355 1.47422 
30 0.00821 0.09321 0.16187 0.17337 0.31413 0.32336 0.50737 0.78584 0.82277 0.83263 0.98991 1.00008 1.17046 1.21941 1.33449 1.4654 1.51046 1.65818 1.8496 2.07192 2.19698 2.33984 2.82556 2.99299 3.16966 3.31525 3.45245 4.09778 4.34187 4.81816 
25 0.01259 0.10949 0.16796 0.32036 0.33545 0.51298 0.80468 0.83017 0.84938 0.99781 1.17492 1.34046 1.50937 1.66444 1.85595 2.20486 2.34461 2.83318 3.0016 3.1728 3.31934 3.45516 4.1024 4.34858 4.82365 
28 0.01627 0.10612 0.16584 0.18661 0.31901 0.33462 0.51115 0.80255 0.82834 0.84113 0.99676 1.01196 1.1727 1.20188 1.33834 1.51116 1.66196 1.85416 2.0806 2.20008 2.34281 2.82986 3.17356 3.318 3.45633 4.1012 4.34652 4.82211 
30 0.00968 0.10847 0.1729 0.19017 0.32589 0.33912 0.51836 0.66611 0.81293 0.83515 0.85181 1.00288 1.03586 1.17949 1.19901 1.3465 1.51768 1.67138 1.86286 2.21143 2.35139 2.83942 3.17948 3.32571 3.46002 4.10681 4.35613 4.531 4.68147 4.83218 
35 0.01139 0.10733 0.16828 0.181 0.32076 0.33179 0.51253 0.54307 0.65456 0.81465 0.83292 0.84814 0.99965 1.01558 1.17518 1.19196 1.33947 1.51395 1.66438 1.85606 2.07887 2.20318 2.34508 2.6529 2.83114 2.99824 3.17262 3.32012 3.4565 3.60371 3.78209 4.10363 4.34886 4.52117 4.82477 
23 0.01074 0.09684 0.17217 0.32476 0.34111 0.52011 0.78807 0.82981 0.84057 0.97493 1.0029 1.18048 1.21539 1.34801 1.46801 1.52184 1.67276 1.87051 3.17811 3.32546 3.46037 4.10485 4.83279 
21 0.00878 0.11096 0.17628 0.3281 0.52663 0.68011 0.80906 0.83676 1.00425 1.18253 1.21862 1.53006 1.67881 1.87487 2.23515 3.18225 3.32875 3.46575 4.10883 4.36248 4.83677 
32 0.01263 0.10473 0.17199 0.19276 0.32492 0.3399 0.51733 0.55193 0.65666 0.80614 0.83244 0.84902 1.00275 1.17921 1.20073 1.34604 1.51904 1.67346 1.86316 2.08956 2.21875 2.34987 2.65229 2.83761 3.00798 3.17467 3.32335 3.45821 3.61064 4.10627 4.52109 4.82836 
16 0.01576 0.10101 0.17234 0.32448 0.49539 0.78935 0.82803 0.84032 0.97838 1.00228 1.18993 1.46693 1.66924 1.86023 4.1039 4.34969 
37 0.01209 0.09912 0.17567 0.19165 0.32841 0.33999 0.51993 0.54883 0.66039 0.79758 0.83442 0.8441 1.00448 1.01934 1.18206 1.19797 1.23104 1.35007 1.4851 1.52205 1.67534 1.86466 2.09119 2.21488 2.35077 2.65792 2.84198 3.01224 3.17731 3.32706 3.46109 3.608 4.10777 4.35557 4.52398 4.67215 4.83127 
30 0.02135 0.11765 0.17904 0.19844 0.33171 0.34678 0.52437 0.57987 0.66597 0.83233 0.84525 1.00982 1.18554 1.20802 1.35267 1.52463 1.67548 1.86785 2.22045 2.35567 2.66363 2.8461 3.01515 3.18222 3.32961 3.46505 3.61478 4.11343 4.53506 4.83762 
11 0.01986 0.11235 0.33437 0.50005 0.79922 0.83643 0.8521 1.00365 1.02487 1.22021 1.47881 
26 0.01157 0.10858 0.17556 0.20648 0.3277 0.34332 0.52667 0.69436 0.81025 0.83571 0.85312 1.00508 1.18329 1.21796 1.35032 1.52381 1.67557 1.86572 2.23126 2.35321 3.01746 3.18095 3.32695 3.4631 4.10967 4.83486 
14 0.01005 0.10447 0.1769 0.32886 0.79338 0.83279 0.84565 0.98146 1.00683 1.18555 1.47121 1.68926 1.86674 4.10768 
20 0.00711 0.10327 0.17191 0.20866 0.32417 0.34637 0.79729 0.82986 0.84109 0.9994 1.01883 1.18085 1.22269 1.51565 1.66648 1.8606 2.21391 3.3266 3.46548 4.10951 
23 0.01019 0.11007 0.16655 0.31847 0.33434 0.51151 0.80629 0.82886 0.84436 0.99661 1.17357 1.22621 1.34394 1.51015 1.66225 1.85443 2.21578 2.34379 3.31881 3.45964 4.10204 4.34723 4.82341 
29 0.01313 0.10288 0.17873 0.21374 0.33061 0.34421 0.52889 0.66576 0.80057 0.83635 0.84712 1.008 1.1866 1.21619 1.3535 1.48296 1.53087 1.67948 1.87329 2.22325 2.36846 2.66048 3.18381 3.33402 3.46533 4.11189 4.52975 4.67496 4.84102 
25 0.02285 0.11481 0.17482 0.22001 0.32555 0.34163 0.52056 0.81369 0.8362 0.85613 1.00277 1.02686 1.18296 1.22262 1.35004 1.52423 1.67006 1.86257 2.35229 3.01907 3.32704 3.46364 4.10893 4.36543 4.83185 
20 0.01646 0.11108 0.17385 0.19828 0.32738 0.35487 0.53885 0.80904 0.83405 0.8491 1.00253 1.02832 1.18172 1.21368 1.51712 1.66901 1.86612 2.21896 3.46478 4.11312 
18 0.00741 0.09486 0.16399 0.31526 0.50812 0.7837 0.82031 0.83125 0.97443 0.99453 1.17699 1.46112 1.51223 1.65976 1.84979 4.09721 4.34051 4.81821 
7 0.01165 0.11478 0.79635 0.83995 0.98009 1.47077 4.80694 
36 0.01384 0.09764 0.16364 0.17348 0.31619 0.32489 0.3545 0.5089 0.64986 0.79451 0.82594 0.8357 0.99511 1.00595 1.17104 1.18942 1.33466 1.50593 1.65989 1.68066 1.85171 1.87593 2.07406 2.19795 2.23747 2.34112 2.64578 2.82658 2.99289 3.16827 3.31579 3.4517 3.59773 4.09944 4.34405 4.8199 
24 0.0153 0.10335 0.16925 0.3213 0.33702 0.51343 0.79338 0.82742 0.83833 0.9973 1.01283 1.17625 1.34092 1.47806 1.53245 1.66575 1.85654 2.34523 2.8324 3.31967 3.45573 4.10233 4.34833 4.8238 
40 0.01831 0.10711 0.17138 0.1819 0.32465 0.33563 0.51647 0.54021 0.65602 0.80693 0.83299 0.84389 1.0021 1.01729 1.17829 1.19074 1.2205 1.3436 1.51331 1.53681 1.6682 1.69596 1.86045 1.89064 2.08308 2.20962 2.34893 2.65188 2.83614 3.00185 3.17416 3.32331 3.4584 3.6047 3.78049 4.10576 4.35225 4.51948 4.65687 4.82863 
22 0.0199 0.10568 0.16964 0.32216 0.51432 0.79368 0.8273 0.83853 0.99783 1.17774 1.22024 1.34664 1.50613 1.66591 1.85783 2.21714 2.34703 3.32119 3.45841 4.10406 4.35467 4.82627 
22 0.02269 0.10682 0.16884 0.19485 0.32279 0.52802 0.79874 0.82922 0.84699 0.99833 1.17632 1.21251 1.5131 1.66797 1.86699 2.21157 3.17819 3.32309 3.45725 4.10257 4.36207 4.83509 
27 0.00792 0.03152 0.11298 0.17746 0.19482 0.33021 0.34346 0.54236 0.80259 0.83609 0.84633 1.00654 1.02521 1.18644 1.21588 1.35492 1.52534 1.67501 1.86676 2.21749 2.67152 3.18632 3.33189 3.4667 4.11078 4.3907 4.84509 
41 0.01104 0.09746 0.16794 0.17765 0.32102 0.32985 0.35065 0.51335 0.54048 0.65617 0.79662 0.82958 0.83938 0.99888 1.01017 1.1754 1.18641 1.21285 1.34128 1.51114 1.53364 1.66543 1.68401 1.85706 2.0855 2.20503 2.24143 2.34549 2.6541 2.83203 3.00251 3.17343 3.32105 3.45614 3.60176 3.78774 4.10364 4.34948 4.51956 4.66278 4.82535 
12 0.02016 0.10183 0.31922 0.48832 0.78774 0.82502 0.9713 0.99795 1.46249 1.8523 4.34447 4.82178 
10 0.01622 0.10177 0.3292 0.48624 0.78792 0.82621 0.97074 1.00174 1.46262 4.79812 
24 0.02457 0.11327 0.17137 0.32143 0.34588 0.51787 0.6791 0.81148 0.83404 0.99876 1.1783 1.21195 1.34694 1.51722 1.66917 1.85932 2.22579 2.66034 3.17787 3.32366 3.46039 4.10435 4.35198 4.83212 
28 0.09457 0.15654 0.20237 0.3097 0.34123 0.50141 0.64257 0.80808 0.82355 0.98835 1.164 1.32843 1.50062 1.65399 1.84505 2.06693 2.19597 2.33351 2.64179 2.82074 2.9891 3.16056 3.3088 3.44503 3.59423 4.09153 4.33797 4.81315 
32 0.00961 0.09505 0.16782 0.17799 0.32202 0.32977 0.35467 0.5153 0.66096 0.79599 0.83044 0.83961 1.00013 1.00973 1.17786 1.20413 1.34171 1.47521 1.52036 1.66543 1.85773 2.20664 2.34709 2.83352 3.00119 3.17545 3.32169 3.45871 3.6082 4.10511 4.34976 4.82588 
23 0.01145 0.09677 0.16618 0.3159 0.32969 0.5105 0.78779 0.82411 0.8358 0.99135 1.00565 1.17584 1.20996 1.46609 1.51822 1.66068 1.85214 2.34268 3.32063 3.45674 4.10026 4.34378 4.82091 
25 0.01468 0.10452 0.17254 0.3233 0.33439 0.51635 0.79514 0.83082 0.84127 0.99884 1.01132 1.17917 1.22474 1.34433 1.54279 1.66729 1.85899 2.21257 2.34811 2.83705 3.32211 3.46031 4.10565 4.35239 4.82678 
18 0.01722 0.10243 0.17265 0.32465 0.788 0.82727 0.83881 0.97395 1.00112 1.17993 1.21559 1.46758 1.51848 1.67178 1.86952 2.24131 3.4631 4.10404 
25 0.0126 0.1007 0.1644 0.31586 0.3341 0.50971 0.79117 0.82384 0.83531 0.99242 1.17103 1.20994 1.33979 1.50308 1.659 1.85121 2.20311 2.34086 2.83163 3.17024 3.31644 3.45322 4.09825 4.34364 4.82041 
21 0.00722 0.10139 0.17088 0.3217 0.51653 0.79156 0.82858 0.84586 0.99549 1.01316 1.17808 1.21938 1.47391 1.51852 1.66755 1.85945 3.33323 3.46451 4.10358 4.34997 4.82877 
44 0.01386 0.09846 0.16868 0.17733 0.19811 0.32265 0.33175 0.51409 0.53574 0.65356 0.79711 0.83003 0.83918 0.87153 0.99943 1.00967 1.17521 1.18511 1.20653 1.34039 1.51076 1.52972 1.66554 1.68585 1.85869 1.90018 2.0798 2.20336 2.22687 2.34635 2.64833 2.83338 2.99795 3.17202 3.32045 3.45579 3.47715 3.60116 3.77768 4.10365 4.35065 4.51731 4.65259 4.82591 
31 0.02396 0.11951 0.17588 0.19603 0.32895 0.3454 0.52126 0.66025 0.82556 0.84101 1.00747 1.18178 1.20321 1.34733 1.51858 1.67499 1.86543 2.09191 2.21514 2.35198 2.65659 2.84002 3.00984 3.17871 3.32666 3.46276 3.61159 4.10924 4.35805 4.53057 4.83358 
26 0.0195 0.10621 0.17331 0.19523 0.32614 0.34006 0.5213 0.79823 0.83174 0.84161 0.89474 1.00109 1.01306 1.18069 1.21459 1.51854 1.66828 1.86256 2.22013 2.35129 3.18153 3.32855 3.46144 4.10771 4.35747 4.82995 
29 0.01939 0.10508 0.16973 0.18173 0.32291 0.33434 0.51596 0.79676 0.82969 0.83975 0.99838 1.00985 1.17714 1.20161 1.34347 1.51063 1.66427 1.68262 1.85795 2.20597 2.34742 2.83558 3.00039 3.17596 3.3222 3.45724 4.10482 4.35027 4.82668 
31 0.00744 0.10411 0.16669 0.1849 0.31933 0.33221 0.51105 0.6544 0.80581 0.82934 0.84533 0.9971 1.01777 1.17448 1.1986 1.33868 1.51135 1.66325 1.85425 2.20265 2.34408 2.65686 2.83003 3.0022 3.17293 3.31919 3.45431 3.60351 4.1019 4.34664 4.8232 
23 0.01352 0.10104 0.16863 0.32013 0.33613 0.5128 0.79187 0.82738 0.83928 0.99531 1.00929 1.17682 1.22067 1.47167 1.66201 1.85512 2.34495 3.00557 3.32096 3.45607 4.10283 4.34742 4.82456 
18 0.00958 0.10684 0.17342 0.32628 0.79506 0.83102 0.84247 0.99977 1.0246 1.18161 1.22964 1.48181 1.51763 1.67076 1.863 2.2302 3.32582 4.10736 
21 0.01667 0.09724 0.17344 0.32387 0.4794 0.78609 0.82832 0.84077 0.97074 1.00166 1.18077 1.21453 1.36386 1.46611 1.52206 1.68603 1.86182 2.24195 3.32579 3.46396 4.10578 
30 0.01664 0.09749 0.16556 0.17868 0.31748 0.32936 0.51123 0.66167 0.79175 0.82512 0.83537 0.99445 1.00888 1.17356 1.19761 1.33985 1.50241 1.52054 1.66157 1.85285 2.20849 2.34238 2.83192 3.00583 3.17063 3.31824 3.45452 4.1001 4.34516 4.82201 
14 0.01122 0.10065 0.17248 0.32418 0.78753 0.82792 0.83888 0.9734 1.0016 1.1829 1.4657 1.66942 1.86579 4.1053 
11 0.00873 0.10804 0.18067 0.33041 0.79723 0.83498 0.90076 1.00262 1.23326 1.47554 1.67789 
21 0.01649 0.10141 0.16931 0.32056 0.48723 0.78905 0.82586 0.83811 0.99316 1.01999 1.17864 1.2172 1.46823 1.52757 1.66731 1.8555 2.34583 3.46284 4.10228 4.34619 4.82373 
29 0.02143 0.10646 0.16998 0.19767 0.32264 0.33921 0.51796 0.65854 0.80601 0.83015 0.84523 0.99965 1.17797 1.20779 1.34551 1.51766 1.66902 1.85955 2.21509 2.34867 2.65861 2.84934 3.01401 3.17822 3.3238 3.459 4.10466 4.5319 4.82923 
22 0.00855 0.09976 0.16862 0.31944 0.33776 0.51333 0.7908 0.8266 0.84126 0.9945 1.17762 1.34274 1.46854 1.66474 1.85427 2.34493 3.17383 3.32079 3.45502 4.10051 4.34584 4.82261 
26 0.01852 0.10609 0.17076 0.32186 0.33571 0.51654 0.79674 0.83047 0.84555 0.99893 1.01958 1.17651 1.20098 1.34723 1.51629 1.66792 1.85808 2.20821 2.34629 2.85251 3.1805 3.32114 3.46021 4.10367 4.35142 4.82674 
22 0.01038 0.10132 0.17197 0.32336 0.33649 0.51904 0.79432 0.83047 0.84209 0.99844 1.01444 1.17929 1.22177 1.47433 1.66894 1.85993 2.34902 3.32373 3.46139 4.10522 4.35154 4.82775 
18 0.01941 0.10756 0.17601 0.32876 0.5323 0.79233 0.83361 0.85057 1.00306 1.18304 1.21625 1.368 1.47882 1.52528 2.23264 3.33051 3.46218 4.10859 
12 0.01093 0.10032 0.18384 0.33376 0.79288 0.83718 0.85583 0.97788 1.00875 1.19166 1.47112 4.12395 
10 0.01092 0.11874 0.17775 0.33106 0.80341 0.83358 1.00353 1.18854 1.53652 4.10956 
29 0.01123 0.10619 0.16951 0.18484 0.32227 0.33309 0.5145 0.65728 0.80551 0.83155 0.84267 0.99991 1.0119 1.17828 1.21122 1.34189 1.52329 1.66488 1.85698 2.20362 2.34744 2.83265 3.00542 3.17681 3.32236 3.45768 4.1059 4.35079 4.82523 
40 0.01444 0.10076 0.17587 0.18864 0.32821 0.33779 0.5203 0.5468 0.66099 0.79787 0.83392 0.84325 0.89535 1.00562 1.02248 1.18126 1.19211 1.21681 1.34673 1.518 1.54304 1.6733 1.86387 1.89121 2.09271 2.21496 2.35126 2.65759 2.83953 3.01122 3.17705 3.32656 3.46155 3.60772 3.79138 4.10804 4.359 4.52345 4.66135 4.8311 
34 0.01097 0.09077 0.17852 0.19446 0.33108 0.34336 0.52567 0.56181 0.66439 0.81251 0.83965 0.853 1.00801 1.02712 1.1861 1.20616 1.35286 1.52518 1.67551 1.86642 2.09598 2.22172 2.35642 2.66139 2.85353 3.01807 3.18609 3.33078 3.46664 4.11243 4.36214 4.53232 4.67911 4.83885 
20 0.02287 0.11939 0.17934 0.32906 0.34544 0.53003 0.81405 0.83918 0.86136 1.00672 1.18627 1.22809 1.35541 1.53112 1.67579 1.86704 3.33039 3.47261 4.11473 4.84068 
33 0.01638 0.10216 0.17184 0.18906 0.32521 0.3482 0.52321 0.65785 0.79686 0.8307 0.84226 0.99967 1.01792 1.17978 1.20088 1.34776 1.51673 1.66916 1.87058 2.21365 2.36268 2.65354 2.85772 3.00896 3.17589 3.32695 3.45929 3.61397 4.1063 4.35709 4.52237 4.6735 4.8327 
38 0.01462 0.10027 0.16934 0.17925 0.32213 0.33184 0.51405 0.5366 0.65417 0.79754 0.82967 0.83973 0.99917 1.01165 1.17635 1.18831 1.21662 1.3412 1.51138 1.5345 1.66602 1.85829 2.07968 2.20674 2.34615 2.64915 2.83356 2.99987 3.17224 3.32097 3.4565 3.60186 3.77906 4.10368 4.34999 4.51733 4.66588 4.82597 
22 0.00846 0.10247 0.17179 0.32306 0.33891 0.51896 0.79529 0.82898 0.84003 0.99901 1.01682 1.18047 1.22222 1.48267 1.66796 1.85869 2.34842 3.32525 3.46164 4.10477 4.35016 4.82667 
12 0.0193 0.10493 0.18043 0.33134 0.79067 0.82949 0.8522 0.9799 1.0068 1.2152 1.46861 4.11147 
19 0.00912 0.10837 0.17451 0.32691 0.54115 0.79942 0.83352 0.85783 1.00321 1.18255 1.21945 1.35461 1.5275 1.67645 1.87572 2.21978 3.32856 3.46345 4.1082 
13 0.01176 0.11889 0.17952 0.32689 0.80569 0.83554 0.89101 1.00336 1.18799 1.55659 1.6758 1.86413 4.11329 
22 0.00695 0.0315 0.11512 0.18076 0.33349 0.55054 0.66874 0.80311 0.84102 0.90608 1.0093 1.18682 1.21353 1.48493 1.53475 2.24315 2.66855 3.33883 3.46825 4.11292 4.36971 4.84924 
25 0.01691 0.10687 0.17414 0.32655 0.37078 0.52758 0.6886 0.8001 0.83338 0.8486 1.0038 1.18156 1.21884 1.37485 1.51878 1.6736 1.86347 2.21957 2.35015 3.1772 3.32563 3.46147 4.10665 4.35665 4.83437 
8 0.02214 0.11467 0.33254 0.79597 0.83077 0.99212 1.20975 1.47359 
11 0.02058 0.113 0.18383 0.33062 0.79928 0.8357 0.8598 1.00582 1.22103 1.47964 1.68717 
24 0.00948 0.10286 0.16858 0.22208 0.32098 0.34026 0.51443 0.79701 0.82846 0.84154 0.99768 1.17502 1.20248 1.50949 1.66623 1.85592 2.20408 2.34541 2.83954 3.31938 3.4557 4.10187 4.34848 4.82616 
20 0.00674 0.09519 0.16556 0.31669 0.49013 0.7854 0.82318 0.8349 0.97278 0.99607 1.179 1.46319 1.66003 1.84991 2.34179 2.83108 3.32165 4.0993 4.34209 4.81901 
24 0.01136 0.10432 0.17605 0.20298 0.32747 0.34132 0.54173 0.80092 0.83532 0.85077 1.00372 1.0234 1.18488 1.22323 1.5264 1.67226 1.86307 2.22153 2.3546 3.33068 3.46861 4.11038 4.35719 4.83428 
27 0.01614 0.11165 0.17792 0.20734 0.33166 0.52882 0.66843 0.80886 0.83744 0.85451 1.00663 1.18616 1.22009 1.36774 1.52181 1.67699 1.87219 2.22156 2.37459 2.66614 2.85614 3.18449 3.33375 3.46658 4.11052 4.36355 4.83615 
36 0.01694 0.10315 0.17038 0.18682 0.32329 0.33432 0.51476 0.54959 0.6578 0.80093 0.83174 0.84332 1.00058 1.02044 1.17663 1.19204 1.34207 1.51243 1.54354 1.66838 1.85876 2.08236 2.20719 2.34697 2.65313 2.83419 3.00265 3.17388 3.32127 3.4563 3.60368 4.10368 4.35053 4.52052 4.66308 4.82644 
43 0.00923 0.10367 0.16921 0.17955 0.3218 0.33135 0.51435 0.53594 0.65443 0.80781 0.83181 0.84207 1.00063 1.01367 1.17561 1.1875 1.21683 1.34025 1.36424 1.51136 1.53213 1.66612 1.68458 1.85772 1.8821 2.07919 2.20418 2.23184 2.34647 2.65139 2.83424 3.00191 3.1732 3.32083 3.45664 3.48241 3.60361 3.78153 4.1049 4.35157 4.51851 4.65929 4.82722 
15 0.00858 0.10155 0.17759 0.32733 0.79393 0.83215 0.84409 0.98275 1.00644 1.19985 1.47174 1.5458 1.67405 1.86737 4.11143 
28 0.01927 0.10333 0.16794 0.20435 0.32183 0.33686 0.51303 0.79488 0.82839 0.8382 0.99794 1.01035 1.17551 1.33934 1.48099 1.51246 1.66454 1.85706 2.20222 2.3464 2.83232 3.00063 3.1763 3.32015 3.45487 4.10262 4.34789 4.82456 
21 0.0197 0.10949 0.17466 0.32501 0.51925 0.79793 0.83243 0.84456 1.00079 1.01676 1.18076 1.22454 1.5181 1.66871 1.86233 2.22234 2.35123 3.32637 3.46489 4.10753 4.82861 
28 0.00895 0.10026 0.16924 0.19059 0.32199 0.33388 0.51518 0.79528 0.82919 0.83998 0.99779 1.01082 1.1758 1.20168 1.34244 1.51099 1.66534 1.8577 2.20533 2.34676 2.83568 3.00312 3.17517 3.32112 3.45839 4.10525 4.35205 4.82592 
19 0.00954 0.10592 0.17994 0.33268 0.54521 0.6767 0.80621 0.83667 0.85138 1.00794 1.18806 1.22607 1.52637 1.68136 1.88046 2.23466 3.18778 3.47052 4.11552 
20 0.0159 0.09862 0.17219 0.32355 0.48672 0.78724 0.82653 0.83814 0.97348 1.00183 1.18169 1.21628 1.46629 1.54628 1.6733 1.8622 2.22836 3.46213 4.10392 4.35386 
12 0.01979 0.11171 0.18233 0.32759 0.7981 0.832 0.84527 0.99979 1.01751 1.20511 1.48308 1.87283 
16 0.0167 0.10669 0.17392 0.32621 0.79306 0.82872 0.84144 0.99674 1.18297 1.22676 1.47303 1.51722 1.67929 1.86611 3.46224 4.10653 
39 0.01185 0.07711 0.13813 0.17587 0.18549 0.2279 0.32811 0.33675 0.52033 0.66142 0.79858 0.83453 0.84367 0.87775 1.00448 1.01465 1.18201 1.19342 1.21963 1.3463 1.51726 1.55794 1.67218 1.70064 1.86287 1.88326 2.21576 2.3516 2.65988 2.83887 3.0129 3.17795 3.32599 3.46121 3.60982 4.10851 4.35495 4.52777 4.83091 
39 0.01809 0.10063 0.16911 0.17857 0.21121 0.32295 0.33281 0.51468 0.55526 0.65574 0.79991 0.82986 0.83905 0.86483 1.00021 1.01127 1.17664 1.18949 1.22025 1.34216 1.51469 1.66593 1.6941 1.85803 2.08711 2.2059 2.34628 2.65256 2.83351 3.00498 3.17421 3.32154 3.45691 3.60285 3.78365 4.10444 4.35097 4.52076 4.82643 
32 0.00898 0.10117 0.16818 0.18079 0.32032 0.33153 0.51287 0.55134 0.65615 0.80285 0.82926 0.84006 0.99813 1.0126 1.17615 1.20108 1.34198 1.51286 1.66373 1.85579 2.08762 2.21584 2.34491 2.65693 2.83325 3.17312 3.32048 3.45689 3.61292 4.1027 4.34837 4.82454 
26 0.01465 0.10445 0.16758 0.31725 0.3281 0.51195 0.79536 0.82824 0.84079 0.99675 1.0144 1.17497 1.34064 1.50865 1.66296 1.85466 2.2047 2.34374 2.83179 2.99804 3.17879 3.31882 3.4558 4.10354 4.34814 4.82453 
13 0.01038 0.10608 0.17762 0.33058 0.79422 0.8346 0.85378 0.99118 1.01131 1.18724 1.47222 3.46569 4.11902 
24 0.01882 0.10589 0.17079 0.32229 0.33628 0.51624 0.79618 0.83001 0.84217 0.99844 1.01519 1.178 1.22243 1.35091 1.5204 1.66629 1.85832 2.34693 2.84422 3.32276 3.45982 4.10456 4.35024 4.82568 
29 0.00702 0.09704 0.17428 0.21528 0.32535 0.33893 0.52136 0.66722 0.80204 0.83389 0.84905 1.00266 1.18186 1.2124 1.36375 1.52036 1.6706 1.86113 2.21964 2.35037 2.6603 2.86153 3.17933 3.329 3.46189 4.10678 4.35326 4.53578 4.83012 
29 0.01048 0.10136 0.16729 0.18895 0.31999 0.33421 0.51149 0.65427 0.79712 0.82804 0.84232 0.99667 1.17547 1.20145 1.3404 1.51008 1.66427 1.85498 2.20585 2.34372 2.64994 2.83047 2.99883 3.17093 3.31955 3.45389 4.10041 4.34613 4.82256 
31 0.01726 0.10555 0.16749 0.17934 0.32121 0.33237 0.51394 0.65898 0.80307 0.82988 0.84061 0.99833 1.01093 1.17488 1.1951 1.34092 1.51004 1.66333 1.68602 1.85717 2.20234 2.34676 2.65691 2.83423 2.99907 3.17419 3.32069 3.45693 4.10394 4.35016 4.82544 
25 0.00751 0.10213 0.16681 0.31858 0.33208 0.51112 0.79387 0.82636 0.83876 0.99551 1.17476 1.22499 1.33885 1.50795 1.66297 1.85372 2.21675 2.34331 2.83226 3.17888 3.31749 3.45428 4.10074 4.34581 4.82252 
27 0.0123 0.10449 0.16521 0.31677 0.32942 0.50963 0.79707 0.82636 0.83993 0.99469 1.0159 1.17287 1.22377 1.33677 1.50839 1.66094 1.852 2.07474 2.20906 2.34179 2.82919 3.17305 3.31673 3.45495 4.09969 4.34442 4.82064 
17 0.0084 0.09296 0.17847 0.33019 0.48944 0.79067 0.83592 0.85211 0.97654 1.0068 1.18542 1.21927 1.46965 1.53323 1.68098 3.47178 4.11611 
29 0.02072 0.10609 0.16916 0.19138 0.32171 0.33398 0.5138 0.6597 0.80351 0.83003 0.84086 0.99894 1.01314 1.17754 1.20432 1.34139 1.51128 1.66452 1.85726 2.20622 2.3466 2.83316 3.00274 3.1756 3.3221 3.45726 4.10379 4.34877 4.82476 
39 0.02029 0.1045 0.16676 0.17778 0.31933 0.32889 0.511 0.53821 0.65178 0.80494 0.8296 0.84084 0.99775 1.01143 1.17336 1.18556 1.21564 1.33745 1.5096 1.66344 1.68363 1.85492 1.88925 2.07598 2.2021 2.23506 2.34379 2.64754 2.83053 2.99625 3.17052 3.31816 3.45472 3.5998 3.77738 4.10189 4.34762 4.5154 4.82348 
20 0.0105 0.10093 0.17007 0.32184 0.51574 0.78986 0.82665 0.83804 0.99311 1.00977 1.17741 1.22097 1.46926 1.51704 1.66794 1.85895 2.23442 2.35241 3.46052 4.10483 
16 0.01741 0.10163 0.16942 0.32016 0.7872 0.82552 0.83932 0.97537 0.99881 1.17773 1.46521 1.66692 1.85507 4.10185 4.3462 4.82305 
13 0.01562 0.10806 0.17512 0.32879 0.79468 0.83356 0.8776 1.00371 1.18294 1.47188 1.55534 3.32815 4.1081 
13 0.02042 0.10315 0.17381 0.32107 0.78891 0.82563 0.84826 0.99164 1.21996 1.46521 1.53726 1.85734 4.34678 
39 0.00658 0.02953 0.11079 0.17552 0.18963 0.32791 0.33887 0.52028 0.54558 0.65928 0.80655 0.83614 0.84776 1.00536 1.02807 1.18148 1.19516 1.22649 1.34632 1.5186 1.55154 1.67292 1.865 2.08725 2.21498 2.35165 2.65399 2.84018 3.00615 3.17704 3.32539 3.46171 3.60697 3.78861 4.10849 4.35695 4.52345 4.67176 4.8314 
34 0.01412 0.10401 0.16963 0.1804 0.32206 0.33124 0.36237 0.51455 0.65957 0.80349 0.83168 0.84164 1.00044 1.01138 1.17608 1.18864 1.21973 1.34085 1.51321 1.66571 1.68659 1.85768 2.20262 2.2404 2.34715 2.83216 3.00231 3.17419 3.32075 3.4579 3.60788 4.10483 4.35049 4.82575 
14 0.00872 0.09786 0.17392 0.32581 0.49153 0.78863 0.82788 0.84015 0.9758 1.0018 1.18275 1.46639 4.10653 4.83007 
25 0.01971 0.10398 0.16882 0.20231 0.32107 0.33467 0.51342 0.79559 0.8284 0.83947 0.9975 1.01066 1.17836 1.22448 1.5074 1.66428 1.85551 2.21693 2.34483 2.83279 3.32277 3.45715 4.10353 4.34855 4.82414 
17 0.01555 0.10253 0.16814 0.31743 0.51104 0.79069 0.82482 0.83956 0.99307 1.18388 1.46686 1.65928 1.85091 2.34869 4.10077 4.34273 4.81998 
20 0.02111 0.10939 0.17576 0.32787 0.55254 0.7977 0.83262 0.84499 1.0041 1.18433 1.22412 1.4792 1.5257 1.67298 1.87314 2.24309 3.33197 3.46592 4.10911 4.84218 
15 0.0098 0.11567 0.17395 0.3246 0.59359 0.80729 0.8329 0.86776 1.0023 1.1826 1.67159 1.86199 3.46368 4.10759 4.82965 
19 0.02033 0.09625 0.15884 0.31064 0.50279 0.78352 0.81775 0.83008 0.98627 1.16905 1.45964 1.65344 1.84394 2.33446 2.82367 3.31206 4.09236 4.33593 4.81242 
32 0.01916 0.10151 0.16732 0.18163 0.31906 0.33011 0.51247 0.65608 0.79524 0.82749 0.83831 0.99644 1.01084 1.17537 1.19526 1.34045 1.5103 1.66294 1.69206 1.85412 2.21482 2.34464 2.65238 2.83435 3.00535 3.1729 3.31956 3.45735 3.61227 4.10282 4.34729 4.82419 
35 0.06048 0.13063 0.16213 0.17958 0.31329 0.32432 0.5048 0.64455 0.79853 0.82334 0.83414 0.99155 1.00674 1.16741 1.19812 1.33145 1.50203 1.65633 1.69342 1.84841 2.06794 2.19535 2.33724 2.64197 2.82321 2.98943 3.16417 3.31225 3.44742 3.5934 3.76876 4.09514 4.34066 4.51433 4.81653 
26 0.0151 0.1089 0.17181 0.19481 0.32477 0.34132 0.5173 0.80556 0.83273 0.84998 1.00156 1.17834 1.21504 1.34837 1.51764 1.66774 1.85986 2.21404 2.34814 2.83745 3.17713 3.32494 3.45966 4.1057 4.35167 4.82781 
24 0.01871 0.10222 0.17496 0.32681 0.3442 0.53663 0.79245 0.83396 0.85484 0.99969 1.1817 1.21 1.35668 1.47109 1.52668 1.68565 1.86817 2.239 3.18213 3.32599 3.46266 4.10598 4.35617 4.83384 
17 0.02043 0.10529 0.16816 0.31837 0.51485 0.79353 0.82605 0.83857 0.99444 1.01568 1.17469 1.48095 1.66051 1.85377 2.20198 4.34998 4.82254 
41 0.01441 0.09828 0.16466 0.17407 0.22041 0.31844 0.32712 0.35854 0.51036 0.53858 0.65209 0.80293 0.82799 0.83768 0.99686 1.00834 1.17227 1.18445 1.21573 1.33665 1.50741 1.53401 1.66169 1.68733 1.85382 2.07347 2.20036 2.23334 2.34277 2.64895 2.82826 2.99558 3.16916 3.3169 3.45286 3.59788 3.77532 4.10037 4.34577 4.5154 4.82169 
31 0.01394 0.09485 0.16053 0.18247 0.31295 0.32539 0.50517 0.65372 0.78867 0.82133 0.83285 0.99023 1.16835 1.19862 1.33249 1.47811 1.51245 1.65677 1.84725 2.07011 2.19761 2.33681 2.82324 2.99073 3.16484 3.31235 3.44911 3.59702 4.0948 4.33946 4.81564 
16 0.01377 0.10402 0.17154 0.32258 0.51849 0.79259 0.82858 0.84897 0.99636 1.18029 1.46875 1.66891 1.85768 4.10244 4.34727 4.82492 
19 0.01283 0.10703 0.17906 0.33011 0.34683 0.58017 0.80031 0.83684 0.85155 1.00585 1.18575 1.21848 1.48 1.5275 1.67577 1.8731 2.23369 3.47037 4.11362 
28 0.01541 0.10037 0.16961 0.19245 0.32155 0.33308 0.51491 0.79334 0.82809 0.83831 0.99722 1.00985 1.17742 1.21131 1.34166 1.47745 1.5168 1.66539 1.85606 2.21173 2.34562 2.83509 3.17373 3.32049 3.45704 4.10308 4.34849 4.82551 
34 0.0116 0.09387 0.16112 0.1719 0.31362 0.32239 0.50637 0.65089 0.78862 0.82288 0.83262 0.99188 1.00294 1.16896 1.18398 1.22045 1.33366 1.50142 1.65724 1.68014 1.8493 2.06997 2.19707 2.33868 2.652 2.82472 2.99145 3.16685 3.31384 3.45032 3.59551 4.09738 4.3416 4.81758 
9 0.02168 0.11347 0.33995 0.7973 0.83673 0.87307 1.00739 1.22219 1.47574 
18 0.01548 0.09313 0.16651 0.31687 0.47718 0.78194 0.81993 0.83161 0.96556 0.99539 1.17906 1.46006 1.66045 1.84998 2.34269 4.10068 4.34221 4.81944 
33 0.00978 0.09225 0.15393 0.1651 0.30663 0.31643 0.49836 0.63805 0.78824 0.81638 0.82811 0.985 1.00029 1.16091 1.32465 1.49584 1.64998 1.84112 2.05932 2.18775 2.33031 2.63413 2.81597 2.9824 3.15697 3.30501 3.44137 3.58655 3.76084 4.0885 4.33341 4.50296 4.80937 
22 0.07712 0.16039 0.31434 0.50526 0.79613 0.82477 0.84987 0.99255 1.17084 1.33435 1.5058 1.65786 1.84957 2.20357 2.33925 2.82599 3.00242 3.31555 3.45434 4.09746 4.34189 4.81783 
9 0.02139 0.11474 0.18219 0.34062 0.80042 0.83913 1.00606 1.1894 1.47775 
41 0.01596 0.10259 0.17547 0.18554 0.32808 0.33719 0.37345 0.52144 0.54563 0.66099 0.80176 0.83483 0.84408 0.87485 1.00572 1.01796 1.18338 1.19777 1.22893 1.34818 1.51806 1.53918 1.67152 1.68989 1.86382 2.09414 2.21666 2.35231 2.65856 2.84494 3.01139 3.17881 3.32699 3.46223 3.49338 3.60946 4.11001 4.35788 4.53085 4.6724 4.83441 
33 0.01419 0.10356 0.17514 0.19196 0.32689 0.3395 0.52095 0.55579 0.66117 0.80254 0.83444 0.84509 1.00302 1.01687 1.18243 1.20289 1.34825 1.52246 1.67165 1.8623 2.21188 2.2467 2.35142 2.66005 2.8549 3.01403 3.18058 3.32801 3.46137 3.61422 4.10926 4.67318 4.8338 
30 0.02308 0.10479 0.16581 0.19923 0.31861 0.33217 0.51006 0.65375 0.80453 0.82825 0.84224 0.99627 1.1723 1.2145 1.33648 1.50882 1.66255 1.85356 2.07627 2.20136 2.34206 2.82896 2.99442 3.16844 3.31672 3.45277 3.60302 4.0996 4.34551 4.82156 
16 0.02265 0.11144 0.17352 0.32406 0.34355 0.8002 0.83178 0.84723 1.0008 1.18515 1.4832 1.66689 1.85819 2.34942 4.35108 4.8272 
22 0.01529 0.10416 0.17162 0.19537 0.32404 0.34035 0.53962 0.79658 0.83015 0.84292 1.00024 1.17926 1.20719 1.47909 1.51885 1.67168 1.86033 2.24549 3.18074 3.32485 3.45931 4.10919 
14 0.01899 0.10181 0.17739 0.3214 0.78708 0.82514 0.84667 0.97533 0.99966 1.2083 1.46508 1.85525 4.10899 4.34987 
32 0.01129 0.09825 0.17772 0.1952 0.32937 0.34115 0.52298 0.66586 0.80302 0.83617 0.84643 1.00605 1.02158 1.18517 1.20778 1.34979 1.51924 1.6738 1.86517 2.09541 2.22109 2.35304 2.6646 2.84449 3.01333 3.18021 3.32913 3.46407 4.10996 4.35843 4.52839 4.83271 
26 0.009 0.09657 0.17189 0.19917 0.32487 0.53076 0.66272 0.79071 0.82903 0.83968 1.00018 1.17997 1.20998 1.34979 1.46832 1.51887 1.87003 2.21628 2.35293 2.65678 3.177 3.32391 3.46203 4.10468 4.52255 4.83408 
31 0.01187 0.09804 0.17027 0.18329 0.32314 0.33365 0.51626 0.66152 0.79345 0.82889 0.83839 0.8705 0.99958 1.01225 1.17896 1.20387 1.34553 1.47764 1.5159 1.66685 1.85799 2.21312 2.34698 3.00946 3.17569 3.32272 3.45887 3.61178 4.10507 4.35181 4.82786 
11 0.01185 0.10644 0.17968 0.33145 0.79398 0.83068 0.84983 0.99678 1.02012 1.22027 1.47229 
25 0.01584 0.10514 0.1734 0.20533 0.32643 0.34702 0.51948 0.79782 0.83315 0.84443 1.00315 1.18065 1.22187 1.35004 1.48419 1.67077 1.86104 2.34971 2.8386 3.17818 3.32408 3.46028 4.10579 4.35289 4.83016 
24 0.0189 0.09473 0.16334 0.31624 0.48511 0.51402 0.78463 0.82153 0.83204 0.97784 0.99578 1.17106 1.33667 1.46303 1.65974 1.85101 2.34003 2.82849 2.99341 3.31537 3.45264 4.09719 4.34275 4.81898 
30 0.01515 0.10121 0.16507 0.17802 0.31825 0.32875 0.50981 0.65345 0.79544 0.82653 0.83675 0.99567 1.00781 1.1729 1.19731 1.33758 1.50767 1.66121 1.853 2.07765 2.20159 2.342 2.82835 2.99483 3.17012 3.31749 3.4529 4.10004 4.34491 4.82075 
28 0.01738 0.11295 0.17971 0.20126 0.33205 0.34626 0.53277 0.67441 0.81318 0.84115 0.86138 1.00845 1.04046 1.18844 1.22153 1.36308 1.52499 1.67752 1.87196 2.22388 2.66805 3.18624 3.33419 3.46974 4.11347 4.37023 4.5406 4.84907 
33 0.01178 0.09538 0.16388 0.17417 0.31681 0.32526 0.5086 0.6523 0.79044 0.82545 0.83497 0.99417 1.00462 1.17123 1.18873 1.33536 1.47139 1.50916 1.66013 1.85155 2.0714 2.19818 2.34092 2.82633 2.99287 3.16773 3.31525 3.45153 3.59718 3.77246 4.09905 4.34393 4.81987 
29 0.01959 0.10593 0.16774 0.18199 0.32028 0.3303 0.51329 0.79835 0.82955 0.84039 0.99834 1.01054 1.17428 1.1975 1.33961 1.50958 1.66316 1.6844 1.85559 2.20121 2.34531 2.83117 3.1745 3.31936 3.45716 3.60549 4.10496 4.35059 4.82521 
35 0.02046 0.10946 0.17042 0.18815 0.32225 0.33577 0.51453 0.5431 0.65393 0.81691 0.83413 0.85732 1.00043 1.17701 1.19525 1.34161 1.51281 1.66748 1.85799 2.08078 2.21012 2.34668 2.64956 2.83499 3.00183 3.17246 3.321 3.45706 3.60332 3.78126 4.10416 4.35148 4.51751 4.66329 4.82715 
11 0.0092 0.06929 0.13751 0.19072 0.33526 0.79614 0.83849 0.8596 1.00874 1.20231 1.47217 
36 0.01736 0.10466 0.17262 0.18727 0.32523 0.33685 0.51848 0.5558 0.6583 0.80307 0.83359 0.84623 1.00268 1.02653 1.17917 1.19638 1.34432 1.51841 1.67186 1.86084 2.08718 2.21392 2.34937 2.65535 2.83967 3.01154 3.17559 3.32276 3.45881 3.6084 3.78757 4.10629 4.35617 4.52014 4.66902 4.83154 
16 0.01551 0.10466 0.17541 0.32713 0.3467 0.79343 0.83103 0.84221 0.98453 1.00521 1.18424 1.22031 1.47252 1.6717 1.8658 4.1107 
13 0.00806 0.10799 0.17612 0.32802 0.7979 0.83373 0.85021 1.00357 1.18671 1.47703 1.67552 1.86516 4.11124 
40 0.01624 0.10182 0.17281 0.18312 0.3255 0.33516 0.51638 0.53933 0.65784 0.79899 0.83323 0.8431 1.00223 1.01468 1.1784 1.18921 1.21419 1.34381 1.51422 1.53908 1.6708 1.86095 1.88847 2.08911 2.2091 2.24009 2.34842 2.65377 2.83571 3.00695 3.17493 3.32369 3.45869 3.60494 3.78435 4.10606 4.35286 4.52173 4.66041 4.82852 
21 0.01761 0.09619 0.16773 0.31899 0.48564 0.78441 0.82296 0.83465 0.97109 0.99736 1.17648 1.46223 1.66329 1.85278 2.3436 3.17521 3.32125 3.45624 4.10056 4.34538 4.82319 
32 0.01191 0.10632 0.16873 0.18199 0.32074 0.33232 0.51347 0.54563 0.65678 0.81188 0.83186 0.84649 0.99926 1.01581 1.17605 1.19338 1.34176 1.51441 1.66427 1.85616 2.08791 2.20478 2.34572 2.6542 2.83349 3.00379 3.32078 3.45759 3.60821 4.10548 4.35316 4.82657 
28 0.01339 0.10226 0.16777 0.187 0.32047 0.33281 0.51338 0.7945 0.82777 0.83833 0.99684 1.01202 1.17585 1.21175 1.34148 1.51324 1.66391 1.85508 2.081 2.21101 2.34419 2.833 3.17306 3.31985 3.45673 4.10183 4.3469 4.82335 
18 0.01274 0.10088 0.16836 0.32021 0.51514 0.78917 0.82495 0.83611 0.99321 1.01277 1.18074 1.46635 1.54855 1.66537 1.85587 4.10121 4.34596 4.82408 
37 0.01905 0.09543 0.16117 0.17148 0.31415 0.32306 0.50598 0.64688 0.7891 0.82275 0.83249 0.87332 0.99228 1.004 1.16815 1.18357 1.33256 1.50242 1.52795 1.65772 1.68839 1.8497 1.88565 2.07237 2.19583 2.33879 2.64497 2.82484 2.99043 3.16508 3.31276 3.44864 3.59484 3.77036 4.09683 4.34204 4.81788 
19 0.0189 0.11213 0.17108 0.32227 0.58824 0.80124 0.8305 0.8553 0.99913 1.17954 1.22544 1.34898 1.51556 1.67471 1.86664 2.21742 3.32399 3.47284 4.10892 
21 0.02279 0.10988 0.17171 0.2131 0.32277 0.33997 0.53928 0.80664 0.83191 0.84913 1.00002 1.17967 1.22039 1.3679 1.51901 1.66716 1.85866 3.32525 3.46472 4.11132 4.83985 
23 0.01798 0.1108 0.18273 0.33376 0.34908 0.54685 0.80262 0.84099 0.85687 1.01051 1.19042 1.22171 1.37056 1.48646 1.53183 1.68124 1.88021 2.23274 3.19019 3.33533 3.47365 4.11802 4.54253 
8 0.01325 0.11685 0.34672 0.80433 0.84905 1.01486 1.23981 1.48173 
27 0.02762 0.10531 0.16517 0.31664 0.33175 0.50865 0.65219 0.80055 0.82667 0.85023 0.99454 1.17267 1.33708 1.50757 1.66089 1.85152 2.07716 2.20461 2.34082 2.82809 3.00123 3.16819 3.31668 3.45244 4.0984 4.34393 4.81988 
31 0.01609 0.10058 0.17043 0.18383 0.32211 0.33231 0.5162 0.65871 0.79555 0.82964 0.83971 0.99863 1.01164 1.17859 1.19759 1.3436 1.48211 1.51958 1.66599 1.85733 2.21556 2.34695 2.66455 2.85562 3.01888 3.17615 3.32235 3.4595 4.10595 4.35255 4.82795 
13 0.00682 0.10249 0.17975 0.32511 0.79168 0.82876 0.85007 0.99365 1.01166 1.46773 1.67212 1.86166 4.35439 
24 0.00711 0.1033 0.17213 0.32376 0.51725 0.79375 0.82993 0.84314 0.99773 1.17957 1.21645 1.34736 1.48075 1.5236 1.67212 1.86312 2.22846 2.35211 3.17901 3.32417 3.46038 4.10442 4.35326 4.82863 
32 0.01691 0.10995 0.17122 0.19473 0.32347 0.33716 0.51551 0.65762 0.81388 0.83519 1.00166 1.17772 1.19827 1.34192 1.51943 1.66913 1.85926 2.08939 2.21033 2.34707 2.65468 2.83611 3.00538 3.17332 3.32192 3.45714 3.60719 3.79254 4.10437 4.3524 4.52279 4.82746 
8 0.01214 0.11003 0.49219 0.79515 0.84725 0.98147 1.46895 4.8057 
10 0.0131 0.10564 0.17456 0.32959 0.79258 0.83162 0.85919 0.99718 1.18659 1.46892 
21 0.01718 0.11258 0.1782 0.33107 0.5362 0.6909 0.80718 0.83725 0.86477 1.00603 1.18369 1.21415 1.53085 1.68919 1.88962 2.21912 3.47079 4.11157 4.38512 4.5398 4.84245 
30 0.00978 0.1091 0.17059 0.19737 0.3224 0.33766 0.51487 0.65822 0.81524 0.83341 0.86061 0.99981 1.02975 1.17674 1.20217 1.34386 1.51558 1.66864 1.85949 2.21112 2.34743 2.65725 2.83592 3.01602 3.17831 3.32179 3.45959 4.10612 4.6808 4.82687 
34 0.01937 0.11422 0.18111 0.1971 0.33394 0.34652 0.52728 0.66732 0.81311 0.84181 0.85398 1.01102 1.03132 1.18726 1.2041 1.35322 1.52356 1.67972 1.87084 2.09918 2.22052 2.35931 2.66247 2.8472 3.01892 3.18396 3.33194 3.46817 3.61572 4.11505 4.36472 4.53064 4.67994 4.84482 
34 0.00902 0.09941 0.16549 0.17638 0.3185 0.32891 0.51018 0.65162 0.79524 0.82658 0.83702 0.99563 1.00846 1.1722 1.18623 1.33718 1.50776 1.66119 1.85399 2.07858 2.20134 2.34264 2.64717 2.8293 2.9943 3.16937 3.31701 3.45282 3.59915 3.77648 4.10062 4.34667 4.51925 4.8221 
45 0.07897 0.14479 0.15915 0.16868 0.30774 0.31494 0.32592 0.50022 0.51254 0.63814 0.78641 0.81825 0.82725 0.98749 0.99676 1.16193 1.17093 1.21652 1.32622 1.34129 1.49757 1.51514 1.65226 1.66598 1.84413 1.85642 2.06178 2.18951 2.21129 2.33298 2.63424 2.81792 2.984 3.15844 3.3066 3.31925 3.44239 3.45514 3.58776 3.76165 4.09095 4.33623 4.50185 4.6367 4.81205 
8 0.01005 0.11528 0.19183 0.34788 0.80736 0.84406 1.2104 1.48164 
24 0.01229 0.1065 0.17232 0.21813 0.32392 0.33965 0.52274 0.8016 0.83097 0.84332 0.99948 1.01504 1.18159 1.22137 1.52243 1.66664 1.86017 2.23425 2.3511 3.33042 3.46238 4.10732 4.35792 4.83012 
17 0.01605 0.11077 0.18141 0.33366 0.55258 0.80015 0.83922 0.86462 1.00678 1.18733 1.21798 1.47998 1.52959 2.23591 3.33852 4.117 4.6793 
18 0.01276 0.10848 0.17753 0.32528 0.34307 0.53921 0.80121 0.83361 0.8509 1.00201 1.18379 1.22484 1.52302 1.67201 1.86159 2.23687 3.46701 4.11272 
24 0.01632 0.10574 0.16872 0.32002 0.33664 0.51243 0.79698 0.82884 0.84476 0.99723 1.17648 1.21314 1.34201 1.51368 1.66425 1.85514 2.2135 2.34427 2.83178 3.31991 3.45635 4.10157 4.34697 4.82324 
9 0.01116 0.1066 0.18174 0.7912 0.82938 0.97444 1.00813 1.21376 1.46987 
36 0.01735 0.09875 0.17279 0.19124 0.32524 0.33929 0.5196 0.65645 0.79322 0.8307 0.84166 1.00018 1.17934 1.19673 1.2327 1.34534 1.47274 1.51703 1.6753 1.86743 2.09184 2.21774 2.35361 2.65137 2.85079 3.0076 3.17417 3.32315 3.45933 3.60634 3.7896 4.10576 4.36508 4.51994 4.6783 4.8334 
21 0.01615 0.11582 0.18439 0.33699 0.5379 0.80713 0.84405 0.87151 1.01472 1.19046 1.22006 1.37311 1.53523 1.69237 1.87963 2.2248 2.39018 3.33876 3.47368 4.11801 4.85888 
29 0.00847 0.09809 0.16102 0.17588 0.31377 0.32499 0.50582 0.79063 0.82266 0.8336 0.99152 1.00892 1.1682 1.33254 1.49834 1.65613 1.84806 2.06691 2.19594 2.33745 2.8231 2.99063 3.16691 3.31276 3.44914 3.59485 4.09559 4.34033 4.81619 
23 0.00856 0.10879 0.16869 0.31933 0.33728 0.5156 0.80516 0.82952 0.85066 0.99685 1.17599 1.21231 1.34327 1.51464 1.66636 1.85547 2.2122 2.3488 3.31966 3.45998 4.10242 4.34864 4.82562 
27 0.01678 0.10078 0.17322 0.19141 0.32621 0.33915 0.52292 0.7939 0.83151 0.84142 1.0 1.01364 1.18114 1.20271 1.34843 1.4741 1.52345 1.6706 1.86289 2.21362 2.3503 3.17972 3.32499 3.45985 4.10628 4.35458 4.82844 
27 0.01878 0.10641 0.17184 0.19943 0.32338 0.33923 0.52078 0.79993 0.83099 0.8463 1.00006 1.17979 1.21067 1.34848 1.52034 1.6723 1.8585 2.21827 2.35125 2.65704 3.17959 3.32386 3.46001 4.10559 4.35467 4.53112 4.82805 
23 0.00814 0.10178 0.17436 0.32654 0.52226 0.79652 0.83171 0.84312 1.00053 1.01649 1.18246 1.22283 1.35359 1.51409 1.67077 1.86247 2.3541 3.18006 3.32754 3.46356 4.10728 4.35472 4.83255 
11 0.01729 0.10597 0.19614 0.34071 0.79238 0.83071 0.85242 0.9854 1.01012 1.20612 1.47021 
18 0.02368 0.11384 0.17139 0.3224 0.3524 0.52195 0.80696 0.83121 0.84697 0.9996 1.18246 1.52386 1.66468 1.85761 3.46039 4.10614 4.34895 4.82659 
35 0.01095 0.10258 0.16846 0.18041 0.32107 0.33031 0.35846 0.51315 0.54214 0.65651 0.80779 0.83115 0.84197 0.99969 1.01447 1.1764 1.19374 1.34097 1.51333 1.66496 1.69153 1.85657 1.88844 2.209 2.34519 2.65347 2.8324 3.00246 3.17339 3.32078 3.45689 3.60358 4.10477 4.34999 4.82534 
31 0.01568 0.10503 0.17284 0.19219 0.32568 0.34015 0.51732 0.65816 0.79999 0.83397 0.84906 1.0033 1.17861 1.19559 1.34567 1.51572 1.67149 1.86306 2.21169 2.34886 2.65488 2.8381 3.01228 3.17509 3.32342 3.45811 3.60618 4.10571 4.35676 4.52842 4.83052 
25 0.01187 0.10839 0.17051 0.32038 0.33421 0.51594 0.80292 0.83091 0.84606 0.99888 1.01867 1.17729 1.21398 1.34253 1.51539 1.66535 1.85721 2.20633 2.34804 3.1777 3.32189 3.4607 4.10697 4.3543 4.82697 
19 0.01519 0.10672 0.17397 0.32591 0.52205 0.79545 0.83227 0.8445 1.00084 1.02929 1.18172 1.47341 1.67001 1.8623 2.35005 3.32504 4.10643 4.35339 4.82904 
32 0.01539 0.11232 0.17888 0.19627 0.33039 0.34223 0.52508 0.59155 0.66782 0.81897 0.84055 0.85691 1.00863 1.18627 1.20851 1.35336 1.52416 1.6756 1.8664 2.22081 2.356 2.66593 2.85137 3.01802 3.18218 3.33063 3.46519 3.61534 4.11417 4.53708 4.6746 4.84116 
34 0.01633 0.0996 0.16107 0.1731 0.31362 0.32368 0.50534 0.64544 0.79708 0.82336 0.83507 0.9918 1.00709 1.16766 1.18826 1.33187 1.50332 1.65683 1.84838 2.06773 2.19574 2.3374 2.64242 2.8235 2.98981 3.16382 3.312 3.44797 3.59355 3.76875 4.09553 4.3407 4.51043 4.81676 
12 0.02007 0.11427 0.18184 0.33107 0.80062 0.83814 0.9804 1.00998 1.19955 1.48133 1.68143 4.11953 
16 0.00848 0.10473 0.17928 0.33024 0.79769 0.8341 0.84813 1.00294 1.18691 1.23257 1.47836 1.53077 1.67547 2.22895 3.48448 4.11496 
9 0.0137 0.1094 0.32501 0.79328 0.83024 0.98112 1.00414 1.46972 4.831 
15 0.01128 0.11326 0.17926 0.32989 0.8023 0.83651 0.88687 1.0038 1.18735 1.48699 1.67704 1.87427 3.47002 4.11143 4.83612 
17 0.0083 0.1013 0.17652 0.32772 0.79551 0.83201 0.84336 0.9865 1.00525 1.18467 1.23399 1.47684 1.67268 1.86286 2.21811 3.47314 4.11869 
19 0.01861 0.10565 0.1722 0.32389 0.33922 0.79369 0.83018 0.84184 0.99799 1.01412 1.17987 1.21278 1.47823 1.53585 1.66856 1.86012 2.23167 3.46529 4.11113 
16 0.00729 0.09144 0.17837 0.32697 0.48833 0.79 0.82974 0.84086 0.97573 1.00501 1.18917 1.22978 1.46905 1.68129 1.87256 4.11178 
10 0.0092 0.08619 0.18439 0.33441 0.80125 0.83992 0.86126 1.0084 1.19788 1.47834 
19 0.01437 0.10015 0.16775 0.3172 0.5083 0.78811 0.82395 0.83789 0.9909 1.01398 1.17793 1.46529 1.6613 1.85078 2.3422 3.32276 4.10002 4.34259 4.82016 
26 0.01182 0.09771 0.17414 0.23209 0.32615 0.34296 0.53651 0.79024 0.83009 0.84062 0.98044 1.00391 1.18156 1.21125 1.35365 1.46967 1.5238 1.67894 1.86467 2.24228 3.17866 3.32566 3.46388 4.10556 4.35437 4.83195 
26 0.02032 0.10878 0.17418 0.20456 0.32553 0.3374 0.52085 0.80248 0.83229 0.84309 1.0027 1.02219 1.18041 1.20717 1.35009 1.51626 1.66996 1.86145 2.21506 2.3509 2.84074 3.181 3.32615 3.46127 4.10972 4.83144 
26 0.01057 0.09909 0.16073 0.31262 0.32539 0.50503 0.7899 0.82223 0.83408 0.99081 1.01021 1.16823 1.33279 1.49954 1.65614 1.84748 2.06746 2.19603 2.33727 2.82312 2.99138 3.31299 3.45151 4.09549 4.33961 4.8156 
40 0.01705 0.09938 0.16765 0.17705 0.32028 0.32836 0.3434 0.51316 0.54626 0.65438 0.79819 0.8295 0.83877 0.99916 1.01025 1.17503 1.18652 1.21694 1.3393 1.51103 1.55191 1.6648 1.68288 1.85629 1.8747 2.07702 2.20312 2.34486 2.65104 2.83162 2.99777 3.17142 3.31952 3.45513 3.60131 3.77954 4.10287 4.3484 4.51854 4.82441 
16 0.0149 0.10348 0.17026 0.3212 0.78975 0.82541 0.83995 0.99199 1.17852 1.21321 1.46904 1.51852 1.68297 1.86197 3.46657 4.10435 
7 0.0241 0.11902 0.79454 0.83401 0.97865 1.00685 1.47187 
15 0.02405 0.12138 0.18303 0.33619 0.54694 0.81061 0.8426 1.01022 1.19244 1.53475 1.69197 1.90166 2.23058 3.48715 4.11695 
27 0.01358 0.10128 0.1619 0.31382 0.32592 0.50598 0.79226 0.82349 0.83435 0.99201 1.00762 1.16859 1.33261 1.50158 1.65693 1.84899 2.07089 2.19571 2.33868 2.82441 2.99043 3.16951 3.31355 3.45153 4.09692 4.34152 4.81745 
21 0.01673 0.1108 0.17477 0.32532 0.52723 0.69005 0.80515 0.83425 0.89141 1.00157 1.1819 1.22016 1.35815 1.51921 1.67998 1.86786 2.22086 3.46389 4.10684 4.35405 4.83638 
34 0.0111 0.09993 0.17226 0.18852 0.32548 0.339 0.51697 0.55302 0.65686 0.79868 0.83209 0.844 1.00293 1.17908 1.19957 1.34412 1.51593 1.67147 1.86136 2.08561 2.21345 2.3479 2.65136 2.83697 3.0048 3.17391 3.32228 3.45835 3.60561 3.78695 4.10497 4.35264 4.52081 4.82799 
25 0.01015 0.06436 0.13723 0.18101 0.21242 0.33368 0.35981 0.5406 0.68656 0.81659 0.84052 0.85777 1.00907 1.18766 1.21632 1.52815 1.6773 1.87104 2.23097 3.19684 3.33635 3.47117 4.11456 4.40012 4.85448 
11 0.00733 0.10563 0.32178 0.791 0.82777 0.85179 0.99352 1.46661 1.66859 1.85935 4.83068 
22 0.01885 0.10243 0.17385 0.32521 0.34744 0.54445 0.79275 0.82971 0.84107 0.99745 1.01304 1.18161 1.21526 1.4712 1.52388 1.67304 1.8658 3.18273 3.32771 3.46211 4.10738 4.8327 
22 0.01266 0.10498 0.17397 0.32476 0.52039 0.79381 0.83049 0.84284 0.99806 1.01514 1.18009 1.21364 1.3679 1.48959 1.52883 1.67423 1.8628 3.17976 3.32489 3.46225 4.10764 4.83932 
32 0.01578 0.10859 0.16375 0.18958 0.31594 0.32971 0.50766 0.6481 0.81286 0.82952 0.99407 1.02 1.17014 1.19758 1.33453 1.50867 1.66041 1.85122 2.07225 2.20025 2.33998 2.64971 2.82669 2.99361 3.16705 3.31473 3.45103 3.59825 3.77526 4.09806 4.34396 4.81946 
34 0.01212 0.09721 0.15918 0.16957 0.31207 0.3219 0.50355 0.64369 0.79217 0.82175 0.83259 0.99053 1.00245 1.16592 1.18251 1.3298 1.50132 1.65537 1.847 2.0656 2.1926 2.33608 2.64124 2.82152 2.98737 3.16313 3.31066 3.44623 3.59261 3.7666 4.09449 4.33939 4.50996 4.81512 
24 0.01405 0.10611 0.17474 0.32521 0.33897 0.53128 0.6751 0.79925 0.83208 0.8431 1.00138 1.01896 1.18238 1.21609 1.35233 1.52122 1.66966 1.86107 2.21787 3.18292 3.32763 3.46186 4.10986 4.83982 
27 0.01339 0.10379 0.17473 0.21611 0.3264 0.345 0.52431 0.79712 0.83305 0.84558 1.00211 1.18228 1.21385 1.35203 1.48196 1.52314 1.67877 1.86654 2.22224 2.35278 2.66087 3.0218 3.18395 3.32735 3.4637 4.10787 4.83577 
13 0.01009 0.11573 0.17698 0.32607 0.80381 0.83322 0.86311 1.00163 1.18358 1.55717 1.67585 1.8639 4.10995 
17 0.01784 0.11052 0.17215 0.32243 0.79608 0.82872 0.84911 0.99707 1.17923 1.22635 1.51096 1.67416 1.85823 2.22972 3.32709 4.10447 4.35027 
12 0.01692 0.11665 0.17762 0.33006 0.80271 0.83776 1.00541 1.18579 1.22995 1.67671 2.222 4.11254 
11 0.01244 0.10612 0.17523 0.32365 0.79302 0.82902 0.84918 0.9967 1.18956 1.47036 1.67361 
16 0.02284 0.11953 0.1837 0.33509 0.55375 0.81004 0.84094 0.86062 1.01186 1.19169 1.23198 1.67958 1.88566 2.24674 3.47907 4.11956 
30 0.01517 0.10048 0.16558 0.18424 0.31821 0.32999 0.51077 0.6564 0.79464 0.82661 0.83745 0.99554 1.0105 1.17325 1.20074 1.3388 1.50871 1.66121 1.85297 2.20088 2.34216 2.65438 2.82978 2.99811 3.17064 3.31707 3.45462 4.10043 4.34544 4.82163 
23 0.02049 0.11176 0.17914 0.21024 0.33294 0.49086 0.54826 0.68599 0.81069 0.83927 0.8574 1.0106 1.1862 1.21438 1.52487 1.67878 1.87888 2.23375 2.66898 3.18708 3.33204 3.46931 4.11523 
41 0.01678 0.09818 0.16839 0.17765 0.21726 0.32236 0.33127 0.51378 0.53941 0.65665 0.79589 0.82923 0.8384 0.86375 0.9999 1.0108 1.17564 1.18711 1.21535 1.33993 1.5094 1.52819 1.66614 1.68948 1.85749 2.0902 2.20449 2.23586 2.34605 2.65223 2.83318 3.00137 3.17265 3.31986 3.45562 3.60134 4.10383 4.35045 4.52166 4.67019 4.82637 
26 0.01955 0.10301 0.17351 0.22323 0.32567 0.34186 0.5267 0.66438 0.79716 0.83109 0.8431 1.0018 1.18129 1.21138 1.47503 1.5161 1.6699 1.86101 2.23197 2.35024 2.66156 3.182 3.32553 3.46123 4.10609 4.83054 
21 0.01703 0.10137 0.17475 0.3267 0.48941 0.53828 0.79217 0.83231 0.8449 0.98521 1.0054 1.18232 1.21778 1.47055 1.52332 1.6731 1.86614 2.24064 3.32638 3.46673 4.10686 
19 0.02024 0.11155 0.17703 0.32849 0.79796 0.83404 0.84772 1.00195 1.02047 1.18335 1.22896 1.35165 1.51942 1.6735 1.86724 2.22039 3.33103 3.46519 4.11141 
38 0.01257 0.09949 0.17385 0.18457 0.327 0.33727 0.51923 0.5501 0.65941 0.79721 0.83272 0.84232 1.00332 1.01606 1.18029 1.19285 1.22092 1.34532 1.4843 1.52089 1.67207 1.8624 2.08973 2.21487 2.34968 2.65415 2.83879 3.00756 3.17621 3.32378 3.46008 3.60823 3.78717 4.10739 4.35612 4.52235 4.67419 4.8297 
31 0.0127 0.09921 0.17014 0.18484 0.32322 0.33646 0.51808 0.65822 0.79445 0.82954 0.84075 0.99907 1.01901 1.17661 1.1937 1.34263 1.51119 1.66926 1.86324 2.21016 2.34826 2.65838 3.00746 3.17348 3.32107 3.45695 3.60454 4.10411 4.36141 4.67258 4.82852 
16 0.0103 0.10449 0.1659 0.31651 0.51213 0.79445 0.82487 0.99218 1.17799 1.47234 1.65923 1.85056 2.34306 4.09931 4.34225 4.81887 
34 0.01484 0.10666 0.17415 0.19085 0.32758 0.34293 0.52013 0.55508 0.65876 0.80748 0.8337 0.84484 1.00387 1.0507 1.18123 1.20135 1.34683 1.51705 1.67361 1.86477 2.09324 2.21251 2.35091 2.65439 2.84838 3.00802 3.17635 3.32581 3.46054 3.60766 4.10764 4.359 4.52649 4.83267 
24 0.00853 0.10493 0.16961 0.32023 0.33277 0.51465 0.7975 0.82902 0.84059 0.99786 1.01344 1.17896 1.34159 1.51058 1.66378 1.85581 2.20642 2.34745 2.83816 3.32133 3.45822 4.10395 4.34873 4.82573 
7 0.02056 0.12367 0.33508 0.80231 0.84138 1.00932 1.47769 
21 0.01106 0.10471 0.17067 0.32297 0.51655 0.79383 0.82877 0.84117 0.99807 1.17836 1.22442 1.34841 1.48925 1.53565 1.66845 1.8634 3.32316 3.46295 4.10439 4.35774 4.82806 
23 0.01469 0.10267 0.16707 0.31833 0.33754 0.51213 0.7938 0.82621 0.84604 0.99457 1.17509 1.21667 1.50718 1.66534 1.85334 2.22881 2.34258 3.17012 3.31805 3.45396 4.10012 4.34612 4.82268 
35 0.01292 0.1047 0.16737 0.17934 0.32014 0.33023 0.51206 0.54297 0.65495 0.80699 0.83028 0.84228 0.9982 1.01285 1.17405 1.18968 1.33905 1.51255 1.66342 1.69085 1.85591 1.89602 2.08196 2.20345 2.34534 2.65192 2.83144 3.00109 3.17305 3.31919 3.45605 3.6034 4.10281 4.34896 4.82473 
11 0.02108 0.11465 0.17544 0.32721 0.79979 0.83128 0.84723 1.00272 1.18296 1.51358 1.67306 
31 0.00719 0.09562 0.17043 0.1845 0.32312 0.33383 0.5155 0.65929 0.79744 0.83053 0.84085 0.99976 1.01395 1.17803 1.1928 1.2257 1.3438 1.52189 1.66722 1.85856 2.20825 2.3472 2.65794 2.83572 3.00434 3.17635 3.32249 3.45849 4.10482 4.35081 4.82671 
27 0.01019 0.1031 0.17692 0.21255 0.32884 0.34663 0.52977 0.66467 0.80337 0.83552 0.84912 1.00557 1.18305 1.20996 1.35995 1.52071 1.67597 1.86767 2.21943 2.36039 2.66242 3.18621 3.332 3.46479 4.10996 4.53338 4.84304 
24 0.01937 0.11008 0.17955 0.32952 0.34462 0.52898 0.67569 0.80293 0.83693 0.85218 1.00632 1.18502 1.21162 1.48602 1.52565 1.67433 1.86863 2.23193 3.18595 3.46747 4.11154 4.53743 4.67748 4.83981 
17 0.01347 0.10375 0.17815 0.33156 0.79234 0.83428 0.84564 0.97712 1.00711 1.18611 1.22212 1.47185 1.52538 1.67837 2.22425 3.46984 4.111 
16 0.00716 0.10857 0.17646 0.3294 0.55908 0.80379 0.83454 0.85143 1.00655 1.18493 1.23032 1.5375 1.67834 1.87021 3.47942 4.11106 
20 0.02067 0.10506 0.17255 0.32333 0.53006 0.6686 0.79502 0.8295 0.84337 0.99762 1.01711 1.18091 1.22016 1.51631 1.67185 1.8759 2.23592 3.46222 4.1062 4.82911 
34 0.01835 0.10324 0.16584 0.18093 0.31871 0.33179 0.51028 0.54632 0.65117 0.80716 0.82808 0.8439 0.99693 1.17316 1.19361 1.33709 1.51112 1.66424 1.85375 2.07881 2.20772 2.34194 2.64773 2.82929 2.99739 3.16819 3.31667 3.45254 3.59898 3.77795 4.09957 4.34616 4.51682 4.82166 
33 0.01079 0.10497 0.17174 0.18813 0.32403 0.33582 0.51662 0.65962 0.80327 0.8324 0.84398 1.00136 1.02121 1.17819 1.19843 1.3442 1.51818 1.66806 1.85869 2.08997 2.21008 2.34741 2.65438 2.83755 3.00442 3.17727 3.32231 3.45888 3.60817 4.10564 4.35341 4.52811 4.82879 
28 0.02049 0.10337 0.16621 0.1814 0.31806 0.33004 0.51146 0.79545 0.82684 0.83958 0.99566 1.01086 1.1736 1.20659 1.33841 1.51146 1.66098 1.8527 2.20364 2.34252 2.83113 3.00889 3.17457 3.3179 3.45973 4.10233 4.34594 4.82244 
22 0.01033 0.10177 0.17472 0.3255 0.34259 0.52382 0.66862 0.79717 0.83062 0.84128 1.00145 1.01679 1.18445 1.22236 1.48152 1.52307 1.67025 1.86223 2.25376 3.46336 4.10985 4.84087 
16 0.01256 0.09756 0.16937 0.31636 0.48852 0.78658 0.82432 0.83604 0.97342 0.99736 1.2257 1.46436 1.66032 1.85198 4.34382 4.82063 
21 0.01047 0.10132 0.17608 0.32856 0.36511 0.54687 0.79616 0.83609 0.8539 1.00462 1.18322 1.21342 1.47274 1.54721 1.68226 1.86895 2.23207 3.32696 3.46731 4.10869 4.35933 
37 0.0131 0.09494 0.15949 0.17013 0.31215 0.32088 0.35615 0.50453 0.54371 0.64542 0.79623 0.82255 0.83242 0.99125 1.00283 1.16662 1.17983 1.21311 1.33102 1.50223 1.65604 1.84763 2.06654 2.1938 2.33665 2.6425 2.82207 2.98857 3.16343 3.31085 3.44732 3.59286 3.7678 4.09479 4.33969 4.5115 4.81571 
40 0.00675 0.08885 0.15798 0.1709 0.1844 0.31926 0.32703 0.34235 0.51226 0.65273 0.795 0.82826 0.8377 0.99768 1.00745 1.17386 1.18539 1.21734 1.33843 1.50767 1.53178 1.66248 1.67958 1.85497 1.87161 2.07637 2.20158 2.34422 2.64928 2.82988 2.99666 3.17066 3.31869 3.45476 3.59986 3.77606 4.10219 4.34717 4.51786 4.82321 
41 0.01538 0.09557 0.16153 0.17075 0.20043 0.31523 0.32372 0.34663 0.5075 0.55016 0.64798 0.79925 0.82525 0.83539 0.99399 1.00588 1.16941 1.1812 1.21617 1.33356 1.50566 1.53559 1.65855 1.67915 1.85053 1.87432 2.07057 2.19715 2.23125 2.33977 2.64584 2.82516 2.99185 3.16632 3.31422 3.45032 3.59549 3.77545 4.09774 4.34267 4.81848 
20 0.01371 0.10194 0.16749 0.31825 0.50928 0.79026 0.82546 0.83911 0.99342 1.01594 1.17939 1.46887 1.66116 1.85246 2.34219 2.83319 3.32074 4.10056 4.34406 4.82049 
35 0.0202 0.10985 0.17401 0.18552 0.32691 0.3376 0.51817 0.54587 0.66186 0.81045 0.83588 0.847 1.00427 1.01799 1.17985 1.19237 1.22342 1.34607 1.51806 1.6698 1.86208 2.20814 2.24006 2.35025 2.66258 2.83781 3.00445 3.17773 3.32563 3.46052 3.61221 4.10829 4.35498 4.67521 4.83014 
31 0.01276 0.099 0.17046 0.18572 0.32331 0.3354 0.51541 0.65726 0.79438 0.82835 0.83808 0.99947 1.01451 1.17713 1.1966 1.34262 1.48221 1.51311 1.66814 1.85884 2.21049 2.34653 2.6563 2.83543 3.17235 3.32097 3.45685 4.10351 4.35225 4.52995 4.82668 
27 0.01704 0.10832 0.17193 0.21782 0.32461 0.34106 0.51676 0.65824 0.8091 0.83193 0.84585 1.00199 1.17916 1.2085 1.34606 1.51613 1.67007 1.86051 2.3483 2.83946 3.00618 3.17617 3.32293 3.45881 4.10627 4.35365 4.82978 
42 0.00648 0.09584 0.16394 0.17355 0.20425 0.31783 0.32656 0.34489 0.50973 0.53195 0.64982 0.80333 0.82751 0.83722 0.99621 1.00911 1.17203 1.18347 1.21164 1.33597 1.50734 1.53138 1.66097 1.68078 1.85315 1.87079 2.07381 2.20058 2.34193 2.64592 2.82776 2.994 3.16802 3.31628 3.45224 3.48072 3.5981 3.7751 4.09999 4.34546 4.51515 4.82121 
25 0.00798 0.10501 0.16519 0.31793 0.33363 0.50935 0.80006 0.82653 0.83973 0.99605 1.1721 1.33617 1.50843 1.66198 1.85282 2.20284 2.34093 2.82764 2.99472 3.16857 3.31628 3.45264 4.09888 4.34462 4.82011 
15 0.02806 0.11504 0.17293 0.31995 0.79567 0.82761 0.86924 0.99509 1.18987 1.4961 1.66669 1.85371 3.4623 4.10305 4.34551 

45
