# Supplementary material for: Deciphering the Contribution of Oriens-Lacunosum/Moleculare (OLM) Cells to Intrinsic θ Rhythms Using Biophysical Local Field Potential (LFP) Models
Source: eNeuro. 2018 Sep 4;5(4):ENEURO.0146-18.2018. doi: 10.1523/ENEURO.0146-18.2018 (PMC6140113; doi:10.1523/ENEURO.0146-18.2018)
Supplement: Supplementary file 2 — Supplementary Code. Download supplement 2, GZ file [file sup_enu-eN-NWR-0146-18-s02.gz › LFP_microcircuit-master/SOM-350-SOM12915016-dSD3.5ms-shift5.32ms-gnSD0.12-gsb2.0-csb0.21-gbs1.5-cbs0.1344-spiketimes.txt]

13885

350


47 0.01373 0.10588 0.17074 0.17988 0.20383 0.32447 0.33392 0.37576 0.51583 0.53311 0.65525 0.70464 0.82153 0.83585 0.84847 1.00329 1.02061 1.17759 1.18847 1.21526 1.34227 1.36554 1.5167 1.66891 1.69506 1.86058 1.88715 2.08168 2.20705 2.23634 2.34807 2.65085 2.83466 2.86238 3.0012 3.1739 3.32244 3.45786 3.47721 3.60381 3.78046 4.10563 4.3522 4.51921 4.65554 4.82774 4.85759 
38 0.01237 0.10318 0.16187 0.17324 0.31471 0.32538 0.50605 0.53405 0.64583 0.81091 0.82731 0.84354 0.99349 1.01399 1.16854 1.18341 1.33259 1.50652 1.65873 1.69351 1.85019 1.89396 2.06994 2.19763 2.33863 2.64318 2.82492 2.9912 3.1653 3.31323 3.44935 3.59464 3.77012 4.09664 4.34247 4.51168 4.65333 4.81828 
35 0.01931 0.11172 0.17232 0.18368 0.32582 0.33766 0.518 0.54267 0.65869 0.81895 0.83621 0.85098 1.00389 1.02796 1.17952 1.19456 1.34528 1.52436 1.67022 1.86229 2.08752 2.21084 2.34981 2.65883 2.83709 3.00738 3.17696 3.32543 3.46029 3.60791 3.79102 4.10764 4.3547 4.52705 4.82975 
51 0.01229 0.09073 0.15732 0.16587 0.17642 0.31282 0.32031 0.33103 0.50572 0.51987 0.64376 0.65645 0.7915 0.82241 0.8311 0.8482 0.99227 1.00294 1.16803 1.17766 1.19776 1.33196 1.3478 1.50486 1.52633 1.65724 1.67338 1.84893 1.86448 2.06803 2.09189 2.1962 2.21634 2.3379 2.64068 2.82367 2.84375 2.99002 3.16413 3.31266 3.44799 3.46059 3.59337 3.76846 4.09572 4.11007 4.34104 4.50857 4.64392 4.81719 4.83498 
36 0.00852 0.10573 0.17033 0.18228 0.32345 0.335 0.51565 0.542 0.65637 0.81283 0.83263 0.84449 1.00185 1.17736 1.19181 1.22813 1.34292 1.52009 1.66795 1.85923 1.89903 2.08369 2.20845 2.34715 2.65383 2.83559 3.00557 3.17412 3.32244 3.45763 3.60594 3.78508 4.10459 4.35149 4.5207 4.82723 
51 0.00792 0.09696 0.16109 0.16962 0.18616 0.31474 0.32279 0.33566 0.50619 0.51971 0.56881 0.64436 0.66115 0.8152 0.82827 0.84104 0.99388 1.00599 1.16827 1.17829 1.20033 1.3324 1.3481 1.50446 1.52621 1.65876 1.67554 1.85054 1.866 2.06875 2.19665 2.21906 2.33879 2.64034 2.82432 2.84321 2.99049 3.02359 3.16448 3.31299 3.4486 3.46246 3.59394 3.76822 4.09675 4.11699 4.34267 4.5083 4.64311 4.81832 4.8362 
48 0.01809 0.09949 0.16455 0.17297 0.1887 0.31813 0.32594 0.33761 0.51011 0.52505 0.64914 0.67392 0.80935 0.82924 0.8386 0.9971 1.0075 1.17194 1.18183 1.20246 1.33612 1.35269 1.51004 1.539 1.66191 1.67737 1.85392 1.86877 2.07326 2.20014 2.22224 2.34244 2.64622 2.82804 2.84944 2.99421 3.16854 3.31667 3.45264 3.473 3.59825 3.77349 4.10059 4.34614 4.51439 4.65213 4.8219 4.84024 
46 0.01645 0.09657 0.16379 0.17227 0.18761 0.31822 0.32602 0.33802 0.5107 0.52899 0.65064 0.79715 0.82703 0.83599 0.85673 0.997 1.00896 1.17277 1.1833 1.20838 1.33744 1.36402 1.51266 1.66144 1.67832 1.85376 1.86969 2.07484 2.20102 2.23078 2.34253 2.64755 2.82884 2.85235 2.9954 3.16911 3.31774 3.45291 3.47476 3.59863 3.7768 4.10052 4.34583 4.51566 4.66996 4.82208 
51 0.01796 0.09351 0.16025 0.16839 0.1822 0.31419 0.32181 0.33296 0.50652 0.52048 0.64244 0.65325 0.79895 0.82415 0.83305 0.86239 0.99332 1.00422 1.16847 1.17781 1.19659 1.33275 1.34876 1.50533 1.52804 1.65833 1.67428 1.85003 1.86508 2.06907 2.19669 2.21476 2.3387 2.64095 2.82458 2.84457 2.99066 3.16449 3.18262 3.31326 3.44867 3.46179 3.59398 3.76894 4.09667 4.11758 4.34228 4.50886 4.64321 4.81832 4.83683 
36 0.01575 0.11026 0.17836 0.19017 0.33156 0.34251 0.5238 0.54778 0.66363 0.8145 0.83853 0.84881 1.00986 1.055 1.18464 1.19764 1.22838 1.34987 1.52957 1.67632 1.86801 2.09597 2.21694 2.35499 2.66088 2.84295 3.01287 3.18099 3.32975 3.46549 3.61196 3.79441 4.11253 4.35991 4.52829 4.83458 
44 0.02023 0.10585 0.16921 0.17864 0.20581 0.32282 0.33215 0.36589 0.51422 0.53299 0.6541 0.81517 0.83276 0.84355 1.00132 1.01733 1.1764 1.18835 1.21804 1.34014 1.36475 1.51507 1.66679 1.68833 1.85809 1.87679 2.08035 2.20546 2.23713 2.34597 2.6497 2.83264 2.86313 2.99966 3.17272 3.32052 3.45665 3.60228 3.77954 4.10441 4.35117 4.51879 4.65756 4.82631 
39 0.01543 0.10116 0.16323 0.17298 0.2049 0.31698 0.3268 0.50836 0.53214 0.64859 0.80695 0.827 0.83761 0.99522 1.0114 1.17069 1.18408 1.21817 1.33504 1.51135 1.66032 1.68407 1.852 1.87619 2.07215 2.19949 2.34031 2.64593 2.82675 2.99343 3.16701 3.31517 3.45117 3.59689 3.77278 4.09822 4.34388 4.51333 4.81973 
43 0.012 0.10327 0.16858 0.17773 0.20124 0.32228 0.33152 0.36223 0.51435 0.53443 0.65459 0.81356 0.83235 0.84256 1.00059 1.01491 1.17607 1.18755 1.216 1.34064 1.36844 1.51562 1.66643 1.68858 1.8579 1.87889 2.07997 2.20578 2.24726 2.34612 2.65153 2.83292 3.00064 3.173 3.32078 3.45681 3.60216 3.78011 4.10398 4.34989 4.51919 4.66483 4.82595 
46 0.01839 0.09932 0.16021 0.16973 0.19512 0.31375 0.32301 0.351 0.50538 0.52267 0.64398 0.67455 0.81444 0.8274 0.84305 0.99263 1.00846 1.16746 1.17888 1.20813 1.33181 1.35568 1.50486 1.65758 1.67966 1.84938 1.86895 2.06867 2.19667 2.23752 2.33775 2.64057 2.82392 2.8528 2.9902 3.16384 3.31227 3.44782 3.47075 3.59336 3.76854 4.09583 4.34169 4.50877 4.64914 4.8174 
48 0.01081 0.09377 0.16121 0.16973 0.1881 0.31543 0.32388 0.3414 0.50702 0.52388 0.64596 0.68899 0.80163 0.82454 0.83361 0.99375 1.0064 1.16917 1.17959 1.20445 1.33334 1.35509 1.50611 1.53478 1.65946 1.68019 1.85077 1.86859 2.07026 2.19776 2.22767 2.33902 2.64145 2.82529 2.85014 2.99152 3.1648 3.31367 3.44911 3.46515 3.59456 3.76949 4.09685 4.34261 4.50967 4.64891 4.81854 4.84335 
35 0.01494 0.11039 0.16957 0.18233 0.32225 0.33358 0.51462 0.54537 0.65696 0.82014 0.83513 0.85556 1.00096 1.02417 1.17674 1.19452 1.34129 1.52106 1.66646 1.85791 1.8889 2.08418 2.20719 2.34656 2.65612 2.83376 3.004 3.17494 3.32151 3.45781 3.60813 4.10471 4.35153 4.53102 4.82712 
43 0.01944 0.10524 0.1714 0.18058 0.20584 0.32488 0.33417 0.36935 0.51697 0.53577 0.6571 0.81171 0.83372 0.84327 1.00282 1.01608 1.17896 1.19033 1.21799 1.34355 1.36954 1.52011 1.66898 1.69217 1.8606 1.88172 2.08393 2.20992 2.34867 2.65381 2.83646 3.00373 3.17487 3.32363 3.45908 3.48491 3.6051 3.78616 4.10664 4.35362 4.52252 4.66488 4.8293 
35 0.01532 0.11338 0.17584 0.1909 0.32886 0.34169 0.522 0.55288 0.66076 0.82297 0.83897 0.85619 1.0073 1.18309 1.20207 1.348 1.52292 1.67385 1.86486 2.08773 2.21491 2.35225 2.65551 2.84146 3.00837 3.17853 3.32733 3.46318 3.60927 3.78869 4.11002 4.35725 4.52412 4.66447 4.83344 
48 0.01674 0.10327 0.17084 0.17943 0.19854 0.3248 0.33366 0.35743 0.5166 0.53428 0.65554 0.68578 0.81429 0.83405 0.84344 1.00307 1.01633 1.17872 1.18959 1.21599 1.3424 1.36233 1.51584 1.54358 1.66868 1.68794 1.86032 1.87914 2.08225 2.20852 2.23995 2.34846 2.65118 2.83538 2.86024 3.00137 3.17465 3.32333 3.45855 3.47759 3.60408 3.78068 4.10617 4.35214 4.51971 4.66058 4.82837 4.85902 
34 0.01861 0.11105 0.16777 0.18298 0.32042 0.33368 0.51262 0.54345 0.65396 0.81986 0.83376 0.8667 0.9994 1.17508 1.19476 1.33972 1.52125 1.6652 1.85648 2.08203 2.20583 2.34477 2.65325 2.8326 3.00217 3.17167 3.31951 3.45572 3.60355 3.78833 4.10227 4.34931 4.53184 4.82492 
35 0.01916 0.10504 0.16536 0.17882 0.31824 0.33008 0.51069 0.53893 0.65083 0.81081 0.82896 0.8425 0.99685 1.02603 1.17316 1.19101 1.33789 1.51432 1.66288 1.85363 2.07648 2.20372 2.34221 2.64733 2.83017 2.99791 3.16903 3.31728 3.45311 3.59935 3.77754 4.10019 4.34624 4.51556 4.82251 
39 0.0118 0.10037 0.16182 0.1719 0.21927 0.31532 0.32531 0.50672 0.53222 0.64636 0.80804 0.82631 0.83784 0.99364 1.01017 1.16896 1.18231 1.21714 1.33317 1.50752 1.65892 1.69486 1.8504 1.8887 2.07012 2.19813 2.33896 2.64311 2.82522 2.99138 3.16525 3.31358 3.44947 3.5949 3.76981 4.09678 4.34247 4.51097 4.81829 
31 0.01627 0.10706 0.17186 0.18917 0.32521 0.34033 0.52124 0.65866 0.80591 0.83107 0.84176 1.00347 1.18062 1.20696 1.34622 1.52945 1.67219 1.86235 2.21731 2.35218 2.6581 2.84537 3.03178 3.17567 3.32509 3.46117 3.61615 4.10661 4.35912 4.52909 4.83532 
33 0.02031 0.10967 0.17227 0.18546 0.3252 0.33698 0.51792 0.54616 0.65874 0.81483 0.83428 0.84639 1.00336 1.17985 1.19792 1.34453 1.52481 1.66989 1.86105 2.09616 2.21328 2.34957 2.65795 2.83746 3.01038 3.1762 3.32445 3.46021 3.60943 4.10684 4.35386 4.5318 4.82916 
35 0.01519 0.11351 0.17704 0.1894 0.33049 0.34262 0.52255 0.54728 0.66208 0.82218 0.83988 0.85405 1.00873 1.18396 1.19908 1.34896 1.52407 1.67484 1.8672 2.08968 2.21513 2.35415 2.65799 2.84131 3.00975 3.17963 3.32856 3.46434 3.60958 3.79065 4.11159 4.35974 4.52577 4.66334 4.83458 
41 0.00968 0.1004 0.16943 0.17885 0.2069 0.32317 0.33263 0.51494 0.53451 0.65569 0.80607 0.8313 0.84084 1.00113 1.01583 1.17705 1.18867 1.21667 1.34145 1.36782 1.51961 1.66721 1.69288 1.85851 1.88212 2.0831 2.20766 2.34681 2.65144 2.83385 3.00112 3.17324 3.32161 3.45714 3.60302 3.78288 4.1047 4.35093 4.52027 4.66676 4.82678 
36 0.01767 0.10243 0.16559 0.17727 0.3186 0.32972 0.51044 0.53628 0.65034 0.80332 0.8271 0.83743 0.99672 1.02058 1.17308 1.18894 1.33699 1.51394 1.66342 1.85376 2.07604 2.202 2.34213 2.64748 2.82942 2.99623 3.16857 3.31671 3.4527 3.59854 3.77673 4.09993 4.34641 4.51512 4.657 4.82211 
35 0.0205 0.11305 0.17376 0.18785 0.32634 0.33844 0.51907 0.54622 0.66035 0.82107 0.83741 0.85374 1.00426 1.02482 1.18169 1.20203 1.34698 1.52578 1.67043 1.86308 2.09133 2.21496 2.35104 2.6596 2.83853 3.00848 3.17839 3.3266 3.46222 3.6144 3.79909 4.10943 4.35731 4.53378 4.83189 
48 0.01617 0.10633 0.16965 0.17874 0.20136 0.32331 0.33233 0.35687 0.51455 0.53095 0.65361 0.68229 0.82105 0.83528 0.8481 1.00211 1.01728 1.17706 1.1883 1.21654 1.34093 1.36178 1.51414 1.54912 1.66731 1.68719 1.85902 1.87787 2.07936 2.20641 2.23996 2.34719 2.64984 2.83319 2.85634 2.99968 3.17294 3.32159 3.45696 3.47916 3.60278 3.77869 4.10465 4.35061 4.51828 4.65845 4.82657 4.85227 
38 0.00784 0.10316 0.17238 0.1835 0.32604 0.33758 0.51715 0.53799 0.65642 0.81642 0.83532 0.848 1.00442 1.03069 1.17906 1.19233 1.2258 1.3438 1.3929 1.52062 1.67108 1.86204 2.08395 2.20941 2.34912 2.65347 2.8363 3.00397 3.17523 3.32374 3.45951 3.60513 3.78455 4.10677 4.35402 4.52081 4.65834 4.82942 
21 0.00809 0.11636 0.17934 0.33166 0.36417 0.53708 0.67395 0.82756 0.84242 1.01057 1.18809 1.23062 1.3623 1.67982 1.87154 2.23747 2.85814 3.19262 3.47189 4.11748 4.84588 
39 0.01271 0.1094 0.17144 0.18218 0.32438 0.33478 0.51577 0.53618 0.65523 0.81677 0.83515 0.84845 1.00302 1.02225 1.17849 1.19224 1.22839 1.34251 1.3737 1.51718 1.66916 1.8604 1.88889 2.08477 2.20923 2.34829 2.65242 2.83493 3.00211 3.17468 3.32293 3.45869 3.6043 3.78428 4.1061 4.3528 4.52159 4.66157 4.82843 
30 0.00856 0.10724 0.17259 0.19177 0.32612 0.34301 0.52039 0.6612 0.81148 0.83265 0.84518 1.00529 1.18022 1.20346 1.34791 1.52744 1.67286 1.86459 2.21426 2.35013 2.65827 2.84375 3.17826 3.32533 3.46053 3.61753 4.10805 4.36356 4.53125 4.83375 
41 0.00943 0.04532 0.12777 0.17701 0.18771 0.32944 0.33919 0.52176 0.54301 0.66228 0.82596 0.8415 0.85668 1.00801 1.02437 1.18286 1.19481 1.22505 1.34788 1.37826 1.52584 1.67294 1.6937 1.86493 1.88514 2.09011 2.21423 2.35341 2.65943 2.84068 3.00862 3.18035 3.32814 3.46438 3.61074 3.79058 4.11178 4.35872 4.52869 4.68362 4.83364 
36 0.01877 0.11006 0.16891 0.18248 0.32191 0.3344 0.51296 0.53491 0.65205 0.81892 0.83378 0.85479 1.00094 1.17512 1.18975 1.33939 1.3748 1.5134 1.66716 1.85772 2.07852 2.2052 2.34508 2.64807 2.83198 2.99822 3.1707 3.3193 3.455 3.60069 3.77627 4.10269 4.3496 4.51671 4.66701 4.82502 
48 0.01914 0.1043 0.16756 0.17647 0.19595 0.32112 0.32958 0.34512 0.51275 0.5275 0.65118 0.66717 0.81646 0.83274 0.8432 0.99994 1.01234 1.17494 1.18516 1.20863 1.33912 1.35722 1.51146 1.53143 1.66491 1.68222 1.8568 1.87325 2.07652 2.20331 2.22645 2.34517 2.64749 2.83127 2.85234 2.99748 3.17091 3.31955 3.45503 3.46989 3.60056 3.77602 4.10323 4.34919 4.51545 4.65105 4.82482 4.84504 
48 0.01151 0.10011 0.17379 0.18256 0.20403 0.32766 0.33666 0.36606 0.5187 0.53481 0.65782 0.68391 0.81797 0.83659 0.84617 1.00578 1.01993 1.18089 1.19147 1.2168 1.34497 1.36539 1.51818 1.54377 1.67218 1.69705 1.86322 1.88295 2.08331 2.21168 2.24485 2.35061 2.653 2.83729 2.8592 3.00334 3.1764 3.3251 3.46059 3.47766 3.60614 3.78197 4.10855 4.35476 4.52116 4.65734 4.83054 4.85452 
37 0.01442 0.10482 0.16628 0.17754 0.31912 0.32917 0.51117 0.53825 0.652 0.8092 0.82966 0.84113 0.99758 1.01347 1.17358 1.18851 1.3379 1.51455 1.66334 1.69627 1.85444 1.88455 2.07893 2.20422 2.34335 2.64897 2.83027 2.9977 3.17037 3.31811 3.45448 3.60121 3.77925 4.10161 4.34705 4.51674 4.82314 
37 0.01808 0.10701 0.1674 0.17885 0.32063 0.33185 0.51208 0.53517 0.65192 0.81319 0.83123 0.84491 0.99927 1.02769 1.17443 1.18848 1.22658 1.33927 1.51403 1.66497 1.85635 2.07697 2.20378 2.34431 2.64777 2.83132 2.99687 3.17033 3.31896 3.4544 3.60052 3.77703 4.10195 4.34818 4.51634 4.665 4.8241 
41 0.01846 0.10602 0.16949 0.17967 0.23253 0.3229 0.33306 0.51513 0.53726 0.65486 0.8116 0.83205 0.84252 1.00093 1.0175 1.17657 1.18897 1.21933 1.34152 1.51575 1.66683 1.69565 1.85855 1.88825 2.08042 2.20786 2.34661 2.65099 2.83409 3.00199 3.17324 3.32152 3.45694 3.48674 3.60219 3.78121 4.10446 4.35098 4.51903 4.66247 4.82712 
34 0.01632 0.10432 0.1686 0.1817 0.32131 0.33269 0.51433 0.54352 0.65518 0.80569 0.8293 0.83966 0.99959 1.17612 1.19327 1.34079 1.51937 1.66621 1.8566 1.89158 2.08082 2.20794 2.34498 2.65078 2.834 3.00292 3.17283 3.32026 3.45646 3.6028 4.10271 4.34927 4.51965 4.82567 
47 0.01437 0.10245 0.16945 0.17849 0.20201 0.32316 0.33237 0.36475 0.51487 0.53306 0.6542 0.69379 0.81517 0.83296 0.84277 1.00149 1.01622 1.17652 1.18728 1.21338 1.34095 1.36341 1.51528 1.66728 1.69004 1.8586 1.87937 2.08084 2.20655 2.23859 2.34666 2.64997 2.83358 2.85907 2.99994 3.17271 3.32132 3.45683 3.4791 3.60299 3.77872 4.10469 4.35085 4.5177 4.66116 4.82653 4.85678 
45 0.01584 0.09951 0.16937 0.17807 0.19909 0.32346 0.33238 0.36209 0.51571 0.53534 0.65598 0.80076 0.83038 0.83935 0.86053 1.00167 1.01584 1.17741 1.18817 1.21382 1.34186 1.36655 1.51893 1.66726 1.68854 1.85918 1.88328 2.08401 2.20736 2.23887 2.34705 2.65162 2.83513 3.0021 3.17318 3.32177 3.4574 3.48425 3.60325 3.7832 4.10498 4.35139 4.51964 4.66294 4.82713 
47 0.01637 0.10146 0.16789 0.17648 0.19426 0.32202 0.33069 0.34961 0.51424 0.53183 0.65339 0.68313 0.81214 0.83187 0.84126 1.00047 1.01302 1.1756 1.18583 1.20947 1.34022 1.36122 1.51375 1.53824 1.66585 1.68523 1.85807 1.87892 2.07922 2.20471 2.2313 2.34616 2.64894 2.83313 2.85922 2.99847 3.1722 3.32055 3.45653 3.47667 3.60176 3.77844 4.10406 4.35051 4.51708 4.65056 4.82628 
36 0.01557 0.10055 0.16297 0.17397 0.31597 0.32649 0.50771 0.53601 0.64822 0.80172 0.82523 0.83561 0.99418 1.0152 1.17038 1.18575 1.33452 1.51091 1.66037 1.85105 1.88211 2.07254 2.19993 2.33976 2.64537 2.82674 2.9932 3.1661 3.31448 3.45046 3.59655 3.77436 4.09753 4.34327 4.51384 4.81928 
45 0.0085 0.09943 0.16932 0.17835 0.20002 0.3231 0.33197 0.35329 0.51504 0.53269 0.65474 0.8133 0.83306 0.84301 1.00165 1.01563 1.17707 1.18814 1.21513 1.34111 1.36308 1.51529 1.55038 1.66734 1.689 1.85877 1.87755 2.08105 2.20838 2.34674 2.64999 2.83387 2.86091 3.0004 3.17358 3.32161 3.45742 3.47999 3.60297 3.78017 4.10521 4.35148 4.519 4.65787 4.82714 
47 0.0126 0.10271 0.17157 0.18021 0.19916 0.32572 0.33451 0.35614 0.51707 0.53339 0.65684 0.81164 0.83447 0.84393 1.00378 1.01654 1.17889 1.18927 1.21336 1.34306 1.36197 1.51732 1.54716 1.6692 1.68755 1.86141 1.87985 2.08222 2.20785 2.23274 2.34924 2.65235 2.83509 2.85566 3.00162 3.17547 3.32381 3.45932 3.47807 3.6051 3.78302 4.10705 4.35333 4.52034 4.65582 4.829 4.85479 
48 0.01737 0.10584 0.16851 0.1772 0.195 0.32198 0.33028 0.34445 0.51359 0.52949 0.65245 0.67593 0.81954 0.83452 0.84611 1.00094 1.0133 1.17581 1.18636 1.21146 1.33999 1.3609 1.51366 1.54225 1.66588 1.68308 1.85763 1.87345 2.07754 2.20431 2.23145 2.34607 2.6497 2.832 2.85435 2.99852 3.17249 3.32083 3.45627 3.47635 3.60199 3.77855 4.10435 4.35014 4.51843 4.65856 4.82583 4.85278 
34 0.02109 0.11588 0.17128 0.18469 0.32417 0.33661 0.51549 0.53933 0.65521 0.82458 0.83802 1.00298 1.17775 1.1939 1.34211 1.51664 1.66815 1.85969 1.89494 2.08189 2.20859 2.34766 2.65198 2.83432 3.00143 3.17418 3.32256 3.45765 3.60416 3.78171 4.1054 4.35173 4.52106 4.82747 
39 0.01459 0.0983 0.16315 0.17332 0.31521 0.32452 0.34939 0.50933 0.53554 0.65026 0.80003 0.82576 0.83522 0.99473 1.01006 1.17142 1.18544 1.22035 1.33617 1.51574 1.66034 1.6895 1.85169 1.89249 2.07684 2.20122 2.34096 2.64823 2.82821 2.99484 3.16818 3.31619 3.4523 3.59899 3.77921 4.09899 4.34405 4.51527 4.82041 
33 0.01938 0.10661 0.17047 0.18517 0.32317 0.33576 0.51599 0.54478 0.65699 0.80995 0.83145 0.84298 1.00189 1.17788 1.19644 1.34268 1.52312 1.66943 1.85936 2.0881 2.21109 2.34708 2.653 2.836 3.00703 3.17434 3.32204 3.45758 3.60711 4.10466 4.35172 4.52219 4.82735 
47 0.01708 0.10288 0.17256 0.18144 0.2048 0.32606 0.33495 0.36353 0.5175 0.53517 0.65635 0.68427 0.8121 0.83398 0.84313 1.00409 1.01789 1.1793 1.18979 1.21466 1.34349 1.36427 1.51793 1.67019 1.69167 1.86132 1.8793 2.08336 2.2093 2.23821 2.34923 2.65253 2.8365 2.87156 3.00265 3.17529 3.32389 3.45903 3.47616 3.60469 3.78183 4.10681 4.35335 4.52063 4.66646 4.8292 4.85862 
37 0.01562 0.11348 0.17683 0.18889 0.32927 0.33973 0.5218 0.54486 0.66321 0.82171 0.83981 0.85341 1.00751 1.02513 1.18431 1.20053 1.34853 1.52678 1.67348 1.71162 1.86535 1.89571 2.09224 2.21575 2.3539 2.66068 2.84092 3.01107 3.18104 3.32887 3.46473 3.61249 3.79298 4.11196 4.35943 4.53319 4.83405 
39 0.02251 0.11577 0.17399 0.18507 0.32723 0.338 0.51857 0.53904 0.65805 0.82493 0.83998 0.86027 1.00585 1.02593 1.18097 1.19518 1.34504 1.37671 1.52061 1.67117 1.69825 1.86289 1.89016 2.08517 2.21049 2.35078 2.65468 2.83727 3.00405 3.17722 3.32554 3.46111 3.60734 3.78429 4.10883 4.3555 4.52272 4.67019 4.83077 
34 0.01614 0.10222 0.16228 0.17471 0.31543 0.32909 0.50796 0.5385 0.64843 0.80801 0.82614 0.83969 0.99402 1.16972 1.18668 1.33465 1.5112 1.6596 1.851 2.07575 2.19933 2.33976 2.64472 2.82719 2.99306 3.16646 3.31458 3.45035 3.59785 3.7758 4.09773 4.34381 4.51486 4.81978 
41 0.01585 0.10427 0.17289 0.18339 0.32612 0.33608 0.51766 0.53832 0.65743 0.80256 0.83241 0.84189 0.87914 1.00425 1.0233 1.17991 1.19248 1.22172 1.34447 1.51981 1.67101 1.86174 1.89066 2.08539 2.2108 2.25008 2.34907 2.65313 2.83724 3.00466 3.17529 3.32395 3.45946 3.48584 3.60609 3.78444 4.10679 4.35375 4.52134 4.66662 4.82981 
35 0.0122 0.10218 0.16153 0.17408 0.31439 0.32547 0.50611 0.5413 0.64685 0.809 0.82639 0.84093 0.99311 1.01609 1.16872 1.18591 1.33303 1.51056 1.65841 1.84961 2.06964 2.19735 2.33818 2.64432 2.82475 2.99139 3.16517 3.31325 3.44915 3.59492 3.77208 4.09628 4.34183 4.51495 4.8178 
33 0.01162 0.11152 0.17706 0.19362 0.33 0.34348 0.5232 0.55605 0.66342 0.82302 0.8394 0.85567 1.00884 1.18492 1.20806 1.35092 1.52965 1.67717 1.86731 2.09574 2.21828 2.35379 2.66074 2.84211 3.0138 3.18052 3.3292 3.46576 3.61501 4.1113 4.3621 4.53238 4.83694 
37 0.01101 0.09907 0.16701 0.17758 0.32021 0.33049 0.51224 0.53544 0.65365 0.79726 0.82725 0.83671 0.87207 0.99842 1.01892 1.17522 1.19061 1.23038 1.3396 1.51936 1.66475 1.85583 1.8869 2.08378 2.20755 2.34396 2.64996 2.83214 3.00049 3.17093 3.31896 3.45501 3.60308 4.10182 4.34785 4.51848 4.82397 
35 0.01224 0.10581 0.1673 0.17911 0.32023 0.33069 0.51238 0.53912 0.65357 0.8117 0.83101 0.84325 0.99873 1.0161 1.17528 1.19323 1.3401 1.51712 1.66386 1.85582 2.07996 2.20504 2.34473 2.65066 2.83159 2.99919 3.17165 3.31984 3.45599 3.60243 3.782 4.10256 4.34844 4.51878 4.82428 
34 0.01871 0.10662 0.16424 0.17748 0.31705 0.32861 0.50881 0.5491 0.64991 0.8148 0.83007 0.84951 0.99584 1.03062 1.17185 1.19306 1.33624 1.51802 1.66166 1.85251 2.07548 2.20134 2.34093 2.65492 2.8279 2.99564 3.16848 3.31639 3.45238 3.59954 3.79194 4.09911 4.34486 4.82057 
40 0.0126 0.09982 0.15991 0.17029 0.31148 0.32118 0.3549 0.50475 0.52796 0.64406 0.80937 0.82537 0.83963 0.99174 1.01269 1.16687 1.17942 1.21367 1.33118 1.50513 1.65719 1.84837 1.88322 2.0683 2.19565 2.23799 2.33707 2.64072 2.8234 2.98941 3.16336 3.3116 3.44735 3.59314 3.76815 4.09498 4.34072 4.50899 4.66156 4.81659 
34 0.01881 0.10972 0.1697 0.18252 0.32235 0.33426 0.51541 0.54652 0.65726 0.81731 0.83388 0.8497 1.00075 1.02253 1.17769 1.1972 1.34329 1.52537 1.66672 1.85877 2.08528 2.20963 2.34725 2.65577 2.83578 3.00407 3.17502 3.32281 3.45844 3.60779 4.10479 4.35151 4.52976 4.82749 
43 0.01389 0.10763 0.17139 0.1816 0.22495 0.32506 0.33537 0.51574 0.53363 0.65551 0.8161 0.83439 0.84595 1.00364 1.02698 1.17791 1.18975 1.21895 1.34214 1.36581 1.5161 1.66955 1.86036 1.88488 2.08121 2.20772 2.24032 2.34785 2.6515 2.83463 3.00111 3.17372 3.32218 3.45766 3.47908 3.60383 3.7796 4.10537 4.35198 4.51956 4.66289 4.82754 4.8592 
42 0.01619 0.10478 0.17362 0.18305 0.21231 0.32727 0.33681 0.51849 0.53754 0.65852 0.80782 0.83417 0.84357 1.00529 1.02168 1.18032 1.19163 1.21858 1.34482 1.37256 1.5199 1.67149 1.69724 1.86272 1.8849 2.08498 2.21086 2.24611 2.35016 2.65392 2.8375 3.00307 3.17605 3.32472 3.46039 3.48702 3.60625 3.78345 4.10792 4.35503 4.52243 4.83016 
54 0.01338 0.09989 0.17086 0.17869 0.19314 0.32486 0.33249 0.34415 0.51648 0.53003 0.56107 0.65541 0.67058 0.80878 0.83352 0.84222 0.8646 1.00327 1.01356 1.17869 1.18805 1.20747 1.34256 1.35743 1.51526 1.53251 1.6688 1.68501 1.86047 1.87531 2.08022 2.2071 2.22565 2.34844 2.65016 2.66797 2.83484 2.85364 3.00077 3.02931 3.17432 3.19077 3.32319 3.45852 3.47126 3.60394 3.77884 4.10648 4.12409 4.35261 4.51824 4.65292 4.82853 4.84669 
45 0.02012 0.10296 0.16491 0.17436 0.2016 0.31876 0.32777 0.3516 0.50978 0.53011 0.64884 0.81262 0.82959 0.8408 0.99726 1.01131 1.17195 1.18394 1.21443 1.33592 1.36237 1.51005 1.66237 1.68231 1.854 1.87205 2.07297 2.2003 2.23509 2.34196 2.64565 2.82792 2.86138 2.99426 3.168 3.31642 3.45198 3.48304 3.59776 3.77372 4.09993 4.34594 4.51421 4.66821 4.82154 
39 0.01864 0.10311 0.16525 0.1755 0.24013 0.31858 0.32924 0.51004 0.53065 0.64999 0.81018 0.82887 0.84078 0.99664 1.01443 1.17212 1.18519 1.21881 1.33668 1.51207 1.66215 1.69382 1.85393 1.88609 2.0758 2.20219 2.3422 2.64762 2.82904 2.99462 3.16804 3.31672 3.45246 3.59843 3.77701 4.10018 4.34662 4.51562 4.82189 
47 0.00659 0.09559 0.16444 0.1733 0.19081 0.31865 0.32695 0.34126 0.51094 0.52824 0.65098 0.80285 0.82824 0.83742 0.88889 0.99739 1.00848 1.17297 1.18392 1.21068 1.33727 1.36005 1.5124 1.66242 1.68006 1.85396 1.87048 2.07521 2.20173 2.22975 2.34298 2.64694 2.82908 2.85417 2.99573 3.1695 3.31768 3.45362 3.47611 3.59932 3.77514 4.10118 4.34632 4.51478 4.66822 4.8226 4.85018 
43 0.01918 0.10379 0.16419 0.17414 0.20824 0.31755 0.32713 0.36222 0.509 0.52821 0.64811 0.81698 0.83079 0.847 0.99634 1.01289 1.17109 1.18304 1.21378 1.33538 1.35951 1.50925 1.66146 1.68432 1.85324 1.87392 2.07298 2.20053 2.24017 2.34147 2.64488 2.82761 2.99386 3.16739 3.31576 3.45171 3.59717 3.77294 4.09932 4.34519 4.51326 4.66122 4.82088 
37 0.01191 0.10503 0.17666 0.18804 0.32988 0.34072 0.52164 0.54327 0.66164 0.81624 0.83803 0.84893 1.00801 1.02958 1.18412 1.19915 1.34883 1.52373 1.67459 1.8656 1.89541 2.08892 2.21694 2.3532 2.65696 2.84147 3.00791 3.17941 3.32806 3.46388 3.61028 3.78755 4.11085 4.35741 4.52461 4.67206 4.83349 
32 0.01454 0.11307 0.16927 0.18901 0.32142 0.33612 0.51439 0.6541 0.81864 0.83372 0.86602 1.00038 1.17621 1.19954 1.34121 1.52112 1.66763 1.85753 2.08578 2.21015 2.34573 2.65351 2.8349 3.00343 3.17284 3.32085 3.4565 3.61193 4.10348 4.35085 4.52797 4.82736 
40 0.01076 0.09482 0.17627 0.18728 0.32945 0.33972 0.52081 0.54103 0.66015 0.80889 0.83619 0.846 1.0078 1.03126 1.18261 1.19483 1.22328 1.34676 1.37235 1.52145 1.67453 1.86509 1.89299 2.08771 2.21376 2.35233 2.65524 2.83977 3.0065 3.17799 3.32668 3.46232 3.48881 3.60794 3.78449 4.10967 4.35678 4.52338 4.66348 4.83218 
46 0.01428 0.10238 0.16846 0.17709 0.19538 0.32258 0.33117 0.34943 0.51378 0.53001 0.65373 0.80939 0.83178 0.84128 1.00075 1.01296 1.17587 1.18639 1.21107 1.33983 1.35911 1.5143 1.66573 1.68312 1.85751 1.87396 2.078 2.20422 2.22827 2.3459 2.65008 2.83179 2.85289 2.99875 3.17195 3.32038 3.45593 3.47299 3.60228 3.77747 4.10389 4.34968 4.51759 4.65711 4.82554 4.84838 
33 0.01618 0.12001 0.17279 0.19042 0.32544 0.3394 0.51807 0.5551 0.65789 0.82899 0.84168 1.00461 1.17937 1.19998 1.34463 1.52152 1.67095 1.86137 2.0864 2.21067 2.34967 2.65453 2.83896 3.00633 3.17645 3.32434 3.45986 3.60777 3.7887 4.10757 4.35586 4.52498 4.83105 
34 0.05425 0.12567 0.16381 0.18023 0.31591 0.32861 0.50748 0.54698 0.6486 0.81022 0.82703 0.84237 0.99453 1.17 1.18894 1.33415 1.51182 1.66058 1.8511 2.07473 2.19906 2.33939 2.64597 2.82651 2.99391 3.16644 3.31416 3.45068 3.5971 3.77537 4.09725 4.34325 4.51531 4.8191 
44 0.01855 0.10313 0.17103 0.17987 0.20213 0.3247 0.33355 0.35901 0.51659 0.5357 0.65704 0.80811 0.83267 0.84193 1.00254 1.01547 1.17835 1.18921 1.21513 1.34276 1.36881 1.52154 1.66846 1.68774 1.86023 1.87952 2.08402 2.20821 2.2407 2.34831 2.65339 2.83566 3.00249 3.17501 3.32298 3.45861 3.48537 3.60476 3.78572 4.10597 4.35253 4.52095 4.66862 4.82836 
41 0.01866 0.10562 0.16993 0.18041 0.32268 0.33266 0.51426 0.53365 0.65378 0.80561 0.83081 0.84083 1.00123 1.02185 1.17646 1.18854 1.21742 1.34096 1.36806 1.515 1.66816 1.85868 1.88635 2.07979 2.20751 2.34618 2.64886 2.83322 2.85993 2.99981 3.17229 3.32097 3.45638 3.48878 3.60234 3.77861 4.10409 4.35106 4.51713 4.65644 4.82634 
40 0.01653 0.10072 0.17399 0.18363 0.223 0.32746 0.33693 0.51924 0.5403 0.66019 0.79862 0.83229 0.84115 0.85883 1.00558 1.02676 1.18119 1.19321 1.22006 1.34586 1.5261 1.67152 1.69732 1.86301 1.88765 2.09297 2.21377 2.34994 2.65866 2.83914 3.00772 3.17687 3.32534 3.46069 3.60869 4.10734 4.35393 4.52757 4.83001 4.86171 
32 0.02005 0.10677 0.17179 0.18595 0.32469 0.33693 0.51738 0.54716 0.65937 0.80805 0.83183 0.84246 1.00323 1.17921 1.19747 1.34372 1.531 1.67057 1.86127 2.09166 2.21243 2.34849 2.65851 2.83735 3.00841 3.17578 3.32273 3.45903 4.10548 4.35347 4.52973 4.82848 
55 0.01653 0.0948 0.16259 0.17028 0.18061 0.31586 0.32288 0.3318 0.50891 0.52048 0.54273 0.64734 0.66089 0.80085 0.82694 0.83558 0.85527 0.99638 1.00587 1.17099 1.17982 1.1962 1.33497 1.34762 1.5071 1.52613 1.66113 1.67406 1.85286 1.86487 2.07076 2.09263 2.19862 2.21542 2.34133 2.36231 2.64317 2.82679 2.84398 2.993 3.16708 3.1833 3.31555 3.32973 3.45116 3.46334 3.59657 3.77084 4.09937 4.11373 4.34489 4.51089 4.64916 4.8208 4.83615 
53 0.01171 0.09714 0.16525 0.17355 0.18364 0.31435 0.32525 0.33375 0.36227 0.51378 0.52752 0.57666 0.65302 0.67773 0.80731 0.83106 0.83959 0.85998 1.00056 1.01061 1.17558 1.18455 1.20179 1.33983 1.3551 1.51278 1.53344 1.66587 1.68132 1.85738 1.87148 2.07692 2.20395 2.22302 2.34574 2.64827 2.83164 2.85076 2.99775 3.17133 3.18639 3.32016 3.45575 3.46884 3.60102 3.77589 4.10379 4.12296 4.34948 4.51599 4.6513 4.8253 4.84149 
50 0.01539 0.08976 0.1541 0.16451 0.17431 0.31145 0.31897 0.32889 0.50542 0.52081 0.64466 0.66726 0.78892 0.82164 0.83029 0.84575 0.99166 1.00199 1.1677 1.17714 1.19683 1.33168 1.34993 1.50485 1.53439 1.65686 1.67328 1.84823 1.86345 2.06765 2.19564 2.21768 2.33746 2.6404 2.8232 2.8447 2.98968 3.16357 3.31213 3.44772 3.4617 3.59292 3.76795 4.09536 4.1106 4.34043 4.50819 4.64404 4.81671 4.83602 
48 0.00722 0.09534 0.16983 0.17914 0.20315 0.32394 0.33318 0.36323 0.51528 0.53187 0.65458 0.69107 0.82206 0.83601 0.84933 1.00269 1.01808 1.17752 1.18862 1.21636 1.34166 1.36296 1.5154 1.55867 1.66822 1.69321 1.85994 1.88359 2.08009 2.20734 2.24245 2.34769 2.65099 2.83408 2.85774 3.00146 3.17388 3.32217 3.45758 3.47653 3.60366 3.77949 4.10544 4.35198 4.51846 4.6598 4.82733 4.8542 
33 0.01201 0.10627 0.17111 0.18448 0.32391 0.33522 0.51789 0.55647 0.65884 0.80963 0.83215 0.84281 1.00239 1.17903 1.19758 1.34433 1.52712 1.66949 1.85991 2.09241 2.21344 2.34893 2.65628 2.83742 3.00997 3.17608 3.32363 3.46043 3.61379 4.1061 4.35328 4.52702 4.82938 
46 0.01179 0.08843 0.15378 0.16287 0.17392 0.31017 0.31732 0.32853 0.5031 0.52092 0.64235 0.78649 0.81984 0.8285 0.84383 0.98972 0.99935 1.16505 1.17503 1.20014 1.32917 1.35902 1.502 1.6544 1.67084 1.84602 1.86085 2.06434 2.19221 2.22087 2.3352 2.63831 2.82037 2.84716 2.98695 3.16151 3.30957 3.44538 3.46163 3.59082 3.76522 4.09324 4.33817 4.50616 4.66081 4.81425 
44 0.01056 0.09967 0.1701 0.17933 0.20596 0.32395 0.33336 0.51531 0.53371 0.65449 0.80206 0.83067 0.83996 0.87388 1.00195 1.01772 1.17759 1.1891 1.21667 1.34189 1.36699 1.51548 1.66861 1.70606 1.85939 1.88215 2.0795 2.20823 2.24277 2.3469 2.65 2.83464 3.00128 3.17277 3.32182 3.45694 3.47815 3.60265 3.77954 4.1044 4.35101 4.51747 4.66019 4.82691 
33 0.02114 0.11388 0.16987 0.18463 0.32256 0.33504 0.51447 0.54663 0.65537 0.82232 0.83622 1.00133 1.17745 1.1991 1.34165 1.5211 1.66727 1.85799 2.08196 2.21067 2.34622 2.65525 2.83432 3.00256 3.17374 3.32195 3.45759 3.60489 3.79337 4.10444 4.35102 4.53078 4.82655 
35 0.00782 0.09951 0.17355 0.18651 0.32644 0.33786 0.51862 0.54298 0.66031 0.81247 0.83469 0.84589 1.00432 1.02594 1.18062 1.19629 1.3454 1.52713 1.67158 1.86287 2.09269 2.21223 2.35039 2.65844 2.83802 3.00957 3.17743 3.32491 3.46106 3.61071 3.79427 4.10777 4.35616 4.52862 4.83134 
43 0.00821 0.09321 0.16151 0.17034 0.18856 0.31557 0.32367 0.33776 0.50803 0.53066 0.64819 0.79432 0.82451 0.83355 0.85559 0.99422 1.00631 1.17037 1.18164 1.20935 1.33443 1.36434 1.51075 1.65945 1.67933 1.85087 1.86948 2.07165 2.19876 2.23428 2.33991 2.64511 2.82596 2.99277 3.16659 3.31495 3.45085 3.59627 3.77238 4.0978 4.34285 4.51277 4.81897 
34 0.01259 0.10949 0.16658 0.18093 0.31925 0.33155 0.51094 0.53974 0.65127 0.8194 0.83321 0.86867 0.99824 1.17356 1.19096 1.33763 1.51418 1.66365 1.85469 2.07688 2.20327 2.343 2.64853 2.8299 2.99686 3.16999 3.31771 3.45393 3.60085 3.77798 4.10127 4.34733 4.51839 4.82301 
34 0.01627 0.10612 0.16749 0.18127 0.32029 0.33328 0.513 0.54576 0.65354 0.81258 0.83038 0.84437 0.99906 1.17458 1.19251 1.33985 1.51814 1.66514 1.85637 2.08396 2.20592 2.34442 2.65068 2.83348 2.99948 3.17108 3.31932 3.45533 3.60481 3.78626 4.10266 4.35004 4.52218 4.82499 
38 0.00968 0.10847 0.17103 0.18248 0.32374 0.33401 0.51501 0.53442 0.65496 0.81778 0.83507 0.84979 1.00258 1.02274 1.17755 1.1907 1.22467 1.3418 1.37055 1.51689 1.66865 1.85963 1.88867 2.08094 2.208 2.34764 2.65134 2.83426 3.0007 3.1734 3.3219 3.45758 3.60417 3.78093 4.10535 4.35203 4.52105 4.82736 
38 0.01139 0.10733 0.16932 0.1812 0.32187 0.33304 0.51379 0.53599 0.6531 0.81452 0.83275 0.84626 1.00046 1.02348 1.17618 1.19005 1.22681 1.34059 1.51508 1.66663 1.85771 1.89854 2.08007 2.20647 2.34628 2.64943 2.83311 2.99988 3.1721 3.32086 3.45646 3.60229 3.77884 4.10397 4.35008 4.51792 4.65668 4.82613 
50 0.01074 0.09684 0.16696 0.17519 0.19193 0.32104 0.32938 0.34569 0.51268 0.52808 0.65129 0.67044 0.80311 0.82914 0.838 0.8622 0.99926 1.01158 1.1747 1.18443 1.20585 1.33887 1.35691 1.51246 1.53623 1.66537 1.6843 1.85655 1.87392 2.07687 2.20354 2.22551 2.3446 2.64693 2.83146 2.85408 2.99728 3.17036 3.19646 3.31926 3.45461 3.46904 3.59967 3.77602 4.10235 4.34858 4.51509 4.64982 4.82455 4.84746 
30 0.00878 0.11096 0.17189 0.18781 0.32482 0.33829 0.51768 0.55551 0.66109 0.82378 0.8375 0.87579 1.0039 1.17946 1.20401 1.3446 1.53009 1.67036 1.86138 2.21081 2.34871 2.66182 2.83781 3.0075 3.17717 3.32405 3.46081 4.10727 4.35467 4.82963 
39 0.01263 0.10473 0.16913 0.18034 0.32189 0.33243 0.51446 0.53928 0.65381 0.80614 0.83041 0.84063 1.00003 1.01942 1.17638 1.18994 1.22256 1.34055 1.3769 1.51547 1.66724 1.85761 1.89211 2.08117 2.20785 2.34621 2.64994 2.83353 3.00164 3.17252 3.32093 3.45681 3.60247 3.78075 4.10395 4.35038 4.51798 4.6736 4.82646 
44 0.01576 0.10101 0.16662 0.17574 0.19913 0.32003 0.32932 0.36151 0.51238 0.53316 0.65234 0.80718 0.8295 0.83901 0.9982 1.01089 1.17428 1.18595 1.21472 1.33847 1.36507 1.51398 1.66357 1.68531 1.85572 1.88341 2.07986 2.20381 2.24088 2.34453 2.64838 2.83108 2.99782 3.171 3.31896 3.45479 3.49026 3.60057 3.77781 4.10224 4.34826 4.51694 4.66494 4.82433 
50 0.01209 0.09912 0.17063 0.1786 0.1933 0.3251 0.33303 0.34609 0.51689 0.53179 0.65589 0.67798 0.80505 0.83307 0.84188 0.86238 1.00333 1.0142 1.17875 1.18831 1.2086 1.34316 1.36145 1.51581 1.53636 1.66896 1.68507 1.86086 1.87678 2.08169 2.20815 2.23144 2.34874 2.65083 2.8358 2.85715 3.00122 3.17436 3.19196 3.32335 3.45884 3.47277 3.60373 3.7797 4.10667 4.35278 4.51888 4.65509 4.82875 4.84882 
34 0.02135 0.11765 0.17809 0.19255 0.33113 0.34379 0.52332 0.55034 0.66371 0.82758 0.84244 0.86352 1.0096 1.18492 1.20225 1.35009 1.52693 1.67638 1.86694 2.09491 2.21792 2.35443 2.66026 2.8419 3.01249 3.18099 3.32966 3.46502 3.61473 3.79137 4.11228 4.36027 4.52815 4.83545 
37 0.01986 0.11235 0.1751 0.18641 0.32889 0.34053 0.5203 0.54289 0.66075 0.81773 0.83742 0.84937 1.00719 1.18222 1.19631 1.23086 1.34671 1.52444 1.67261 1.86454 1.90011 2.0915 2.21323 2.35214 2.6575 2.83992 3.00835 3.17892 3.32747 3.4622 3.61042 3.7915 4.11004 4.35635 4.52618 4.67785 4.83133 
33 0.01157 0.10858 0.17315 0.1865 0.32622 0.33846 0.52011 0.55695 0.66141 0.81575 0.83531 0.84827 1.00445 1.18208 1.20543 1.34777 1.5315 1.67081 1.86222 2.10045 2.2171 2.35039 2.66182 2.84096 3.01862 3.1784 3.32679 3.4633 3.61976 4.10843 4.35572 4.53124 4.83125 
37 0.01005 0.10447 0.17155 0.18305 0.32424 0.33453 0.51652 0.53989 0.65678 0.80817 0.83233 0.84257 1.00266 1.02347 1.17844 1.19215 1.22513 1.3431 1.52187 1.66908 1.85978 1.88751 2.08589 2.21025 2.3483 2.6538 2.83556 3.00428 3.17481 3.32288 3.45865 3.60548 3.7877 4.10563 4.35233 4.52274 4.82834 
33 0.00711 0.10327 0.16984 0.18234 0.32247 0.33334 0.5149 0.54559 0.6574 0.81021 0.83183 0.84329 1.00057 1.02053 1.17714 1.19438 1.3415 1.52824 1.66707 1.8582 2.0905 2.20904 2.34692 2.65915 2.83435 3.00523 3.17429 3.32144 3.45791 3.61201 4.10465 4.35121 4.8265 
34 0.01019 0.11007 0.16553 0.17902 0.31872 0.33102 0.50975 0.53718 0.64976 0.82027 0.83339 0.99762 1.04593 1.17197 1.18979 1.33629 1.51207 1.66315 1.85429 2.07679 2.20112 2.34212 2.64694 2.82856 2.99484 3.1684 3.31636 3.4527 3.59874 3.77568 4.10038 4.34686 4.51752 4.822 
43 0.01313 0.10288 0.1732 0.18222 0.20627 0.32707 0.33634 0.37689 0.51917 0.53858 0.6588 0.81136 0.83504 0.84439 1.00506 1.01964 1.18068 1.19167 1.21804 1.34561 1.37292 1.52085 1.67142 1.69782 1.86285 1.886 2.08645 2.21296 2.35099 2.65386 2.83816 3.00563 3.17659 3.3255 3.46086 3.48248 3.6072 3.78413 4.10858 4.35512 4.52176 4.66157 4.8306 
38 0.02285 0.11481 0.17162 0.18353 0.32432 0.33532 0.51602 0.53795 0.65545 0.82375 0.83807 0.86291 1.00332 1.02671 1.17846 1.19292 1.34264 1.37813 1.5171 1.66883 1.86013 1.88971 2.08228 2.20912 2.34866 2.65246 2.8355 3.0025 3.1746 3.32304 3.45898 3.60478 3.78191 4.10639 4.35254 4.52073 4.67352 4.82833 
36 0.01646 0.11108 0.1712 0.18326 0.32439 0.3354 0.51711 0.54605 0.65864 0.8194 0.83582 0.85196 1.0035 1.05031 1.17878 1.19584 1.34463 1.52352 1.66858 1.86046 1.89697 2.0878 2.20944 2.34941 2.65736 2.83719 3.00569 3.17566 3.3241 3.45992 3.60883 3.78902 4.10697 4.35431 4.52952 4.82939 
47 0.00741 0.09486 0.15884 0.16742 0.18509 0.31248 0.32092 0.33658 0.50418 0.51989 0.64249 0.67605 0.80748 0.82429 0.83446 0.99143 1.00419 1.1659 1.17589 1.19901 1.33014 1.34947 1.50298 1.6561 1.67324 1.84798 1.8649 2.0668 2.1939 2.21659 2.3366 2.63891 2.82207 2.84377 2.98813 3.16249 3.31068 3.44637 3.46215 3.5921 3.76654 4.09465 4.34016 4.50662 4.63993 4.81601 4.84042 
31 0.01165 0.11478 0.17224 0.1898 0.32488 0.33889 0.51747 0.55306 0.65892 0.82658 0.83942 1.00386 1.17941 1.20098 1.34449 1.52863 1.67017 1.86094 2.08661 2.21337 2.34917 2.65931 2.83752 3.00708 3.17662 3.32487 3.45955 3.61035 4.10658 4.35422 4.82962 
44 0.01384 0.09764 0.16358 0.17253 0.1925 0.31725 0.3258 0.34235 0.50955 0.53054 0.64925 0.80242 0.82702 0.83628 0.99584 1.0076 1.17113 1.18215 1.20934 1.33548 1.36111 1.50991 1.66063 1.68009 1.85267 1.87189 2.07331 2.19965 2.23045 2.34162 2.64567 2.82763 2.99384 3.16812 3.31593 3.45178 3.47853 3.59766 3.77266 4.09985 4.34525 4.51263 4.65415 4.82104 
37 0.0153 0.10335 0.16762 0.17883 0.32071 0.3311 0.51262 0.53626 0.65319 0.80344 0.82868 0.83868 0.99893 1.02077 1.17491 1.1898 1.22758 1.33956 1.51634 1.66568 1.85629 1.88659 2.07962 2.20613 2.34429 2.64833 2.83184 2.99792 3.17081 3.31915 3.45491 3.60107 3.78152 4.10206 4.34813 4.51765 4.8241 
41 0.01831 0.10711 0.17159 0.18206 0.32388 0.33346 0.41611 0.51693 0.5392 0.65639 0.81168 0.83338 0.84351 1.00206 1.0158 1.17886 1.19204 1.22398 1.34321 1.38533 1.51881 1.66878 1.69822 1.85998 1.8864 2.08378 2.20965 2.34857 2.65182 2.83633 3.00385 3.17489 3.32314 3.45892 3.60547 3.78179 4.10613 4.35288 4.51978 4.66893 4.82895 
37 0.0199 0.10568 0.16731 0.17941 0.32007 0.33119 0.51187 0.53764 0.65198 0.80966 0.82997 0.84154 0.9984 1.0188 1.1745 1.19002 1.33867 1.51382 1.66437 1.85511 1.89806 2.07864 2.2055 2.34369 2.64823 2.831 2.99835 3.1708 3.31871 3.4548 3.60028 3.77753 4.10229 4.34842 4.51628 4.66871 4.82393 
37 0.02269 0.10682 0.16496 0.17625 0.31762 0.32823 0.50922 0.53432 0.64932 0.81353 0.83011 0.84592 0.99652 1.01551 1.17164 1.18759 1.33592 1.51054 1.66144 1.69792 1.85324 1.88189 2.07404 2.20122 2.34174 2.64662 2.82825 2.99456 3.16842 3.31637 3.45244 3.59857 3.77466 4.0998 4.34558 4.5157 4.82135 
40 0.00792 0.03152 0.11298 0.17595 0.18663 0.32895 0.33899 0.52092 0.5423 0.66119 0.81035 0.83579 0.84531 1.00701 1.02639 1.18243 1.1947 1.22343 1.34791 1.52246 1.67363 1.86484 1.89273 2.08858 2.21429 2.35211 2.65635 2.84081 3.00709 3.1784 3.32676 3.46216 3.48697 3.60821 3.78862 4.10974 4.35699 4.52562 4.66327 4.83293 
46 0.01104 0.09746 0.16672 0.17529 0.19218 0.32102 0.32908 0.34239 0.51351 0.53098 0.65357 0.79902 0.82919 0.83813 0.85835 0.99943 1.01081 1.17526 1.18536 1.20839 1.33992 1.36333 1.51572 1.66466 1.6827 1.85668 1.87351 2.07898 2.2044 2.23297 2.34539 2.64963 2.83214 2.86018 2.99921 3.17193 3.32006 3.45578 3.47368 3.6016 3.77921 4.10314 4.34909 4.51821 4.65679 4.82544 
45 0.02016 0.10183 0.16254 0.17225 0.20108 0.31606 0.32573 0.50736 0.52509 0.6462 0.67603 0.81381 0.82854 0.8427 0.99474 1.01106 1.16971 1.18157 1.21183 1.33396 1.35852 1.50749 1.65997 1.68267 1.85172 1.87449 2.07159 2.19896 2.234 2.34002 2.64308 2.82628 2.8546 2.99258 3.16607 3.31447 3.45018 3.47834 3.59584 3.77129 4.09796 4.34407 4.51147 4.65149 4.81972 
41 0.01622 0.10177 0.16317 0.17291 0.20168 0.31665 0.32678 0.5083 0.52979 0.64804 0.80848 0.82752 0.83853 0.99505 1.00915 1.17018 1.18241 1.21395 1.33462 1.36834 1.50964 1.66012 1.68288 1.85207 1.88215 2.07346 2.1992 2.23832 2.34077 2.64532 2.82714 2.99303 3.16716 3.31528 3.45136 3.59726 3.77292 4.09883 4.34456 4.51392 4.82038 
28 0.02457 0.11327 0.16924 0.1913 0.32159 0.33735 0.51573 0.657 0.8163 0.83253 0.85358 1.00031 1.17748 1.21089 1.34266 1.53093 1.66902 1.85794 2.09096 2.21571 2.34746 2.8369 3.17725 3.32177 3.45781 4.1033 4.35062 4.82632 
29 0.09457 0.15599 0.30827 0.32493 0.49991 0.64083 0.80287 0.8217 0.84484 0.98768 1.16319 1.32722 1.50409 1.65316 1.84403 2.06349 2.19273 2.33262 2.64086 2.81945 2.98661 3.16026 3.30807 3.44456 3.59173 3.77044 4.09095 4.33684 4.8123 
55 0.00961 0.09505 0.16768 0.17558 0.18717 0.32282 0.33005 0.34049 0.51429 0.52665 0.55082 0.65345 0.66843 0.80804 0.83212 0.84085 0.86568 1.00157 1.01182 1.1765 1.18553 1.20289 1.34041 1.35416 1.51329 1.53124 1.6666 1.68179 1.85832 1.87227 2.07756 2.20465 2.22231 2.34654 2.37107 2.64884 2.67248 2.83262 2.85088 2.99897 3.17225 3.18665 3.321 3.33753 3.45654 3.46887 3.60218 3.77746 4.10472 4.12145 4.3508 4.51712 4.65358 4.82642 4.8425 
39 0.01145 0.09677 0.16432 0.17408 0.21475 0.31781 0.32773 0.51013 0.53486 0.65012 0.79771 0.82582 0.83523 0.99532 1.01127 1.17235 1.18468 1.21377 1.33666 1.51167 1.66158 1.69014 1.85261 1.87877 2.07539 2.20305 2.3414 2.6453 2.82882 2.9953 3.16813 3.31645 3.45242 3.59774 3.77556 4.0994 4.34488 4.51329 4.82115 
36 0.01468 0.10452 0.17082 0.18247 0.3237 0.33456 0.51643 0.54301 0.65625 0.80432 0.83091 0.84066 1.00176 1.02522 1.17872 1.19591 1.34305 1.52142 1.66819 1.85921 1.89672 2.08888 2.21136 2.34788 2.65314 2.83744 3.00402 3.17373 3.32287 3.45859 3.60499 3.7915 4.10538 4.35284 4.52394 4.8294 
40 0.01722 0.10243 0.16579 0.17519 0.19978 0.31908 0.32781 0.34568 0.5116 0.53776 0.65196 0.80997 0.82988 0.83979 0.99762 1.00992 1.17353 1.18604 1.21743 1.33807 1.51406 1.66243 1.68179 1.85421 1.87162 2.07591 2.2028 2.34319 2.64861 2.82927 2.99615 3.17041 3.31816 3.45441 3.60025 3.77678 4.10159 4.34662 4.51703 4.82272 
41 0.0126 0.1007 0.16205 0.17236 0.31461 0.32417 0.35674 0.50681 0.53001 0.64614 0.80868 0.82649 0.83844 0.99378 1.01124 1.16911 1.18226 1.21666 1.33327 1.36764 1.5068 1.65959 1.69231 1.8507 1.87572 2.07044 2.19848 2.33903 2.6427 2.82541 2.99176 3.16546 3.31362 3.44967 3.59491 3.76985 4.09697 4.34258 4.51029 4.65575 4.81851 
39 0.00722 0.10139 0.16581 0.17619 0.31871 0.32828 0.36291 0.5113 0.53682 0.65264 0.80965 0.82946 0.84013 0.99776 1.01312 1.17339 1.18652 1.21951 1.33821 1.51715 1.66304 1.68687 1.85493 1.8786 2.07784 2.20284 2.34322 2.65244 2.83009 2.99735 3.17026 3.31818 3.45379 3.6012 3.78304 4.1012 4.34689 4.52378 4.82287 
49 0.01386 0.09846 0.16671 0.17492 0.1897 0.32087 0.32867 0.34061 0.51287 0.52711 0.65188 0.67036 0.80475 0.83018 0.83908 0.86703 0.99965 1.01097 1.17493 1.18457 1.20488 1.33902 1.35513 1.51241 1.53483 1.66465 1.68047 1.8568 1.8725 2.07795 2.20316 2.22491 2.34522 2.64811 2.83128 2.85202 2.9972 3.17115 3.31969 3.45511 3.46972 3.60077 3.77702 4.10313 4.34887 4.51587 4.65041 4.82474 4.84289 
31 0.02396 0.11951 0.17507 0.19428 0.32783 0.34248 0.52107 0.56154 0.66258 0.82771 0.84077 1.00661 1.18248 1.20623 1.34838 1.52714 1.67351 1.86484 2.09318 2.21575 2.35388 2.668 2.84163 3.01254 3.17912 3.3276 3.46361 3.6156 4.10936 4.35757 4.83293 
43 0.0195 0.10621 0.17192 0.18174 0.21842 0.32548 0.33525 0.51691 0.53626 0.65604 0.80872 0.83302 0.84271 1.00392 1.02441 1.17895 1.19099 1.21973 1.34298 1.36678 1.51695 1.66952 1.69629 1.86088 1.88401 2.08358 2.20884 2.24263 2.34887 2.65192 2.83662 3.00353 3.17448 3.32345 3.4586 3.48098 3.60433 3.78363 4.10624 4.35327 4.52031 4.67003 4.82898 
45 0.01939 0.10508 0.16884 0.17805 0.20274 0.3225 0.33155 0.35871 0.51364 0.53083 0.65366 0.81329 0.83231 0.84244 1.00069 1.01413 1.17585 1.18721 1.21535 1.33988 1.36324 1.51474 1.66649 1.69107 1.85786 1.87846 2.07779 2.20558 2.24347 2.34582 2.65021 2.832 2.85507 2.99887 3.17198 3.32032 3.4559 3.47753 3.60189 3.77766 4.1036 4.34977 4.51866 4.82532 4.85417 
38 0.00744 0.10411 0.16644 0.17724 0.31946 0.32965 0.51093 0.53759 0.65159 0.81134 0.83016 0.84281 0.99805 1.01857 1.17328 1.18771 1.22907 1.33766 1.51744 1.66402 1.69632 1.85513 1.8806 2.07685 2.20327 2.34317 2.64973 2.83025 2.99673 3.16969 3.31789 3.45384 3.60007 3.78098 4.10109 4.3471 4.51863 4.82288 
41 0.01352 0.10104 0.16661 0.17604 0.20529 0.32061 0.33043 0.51219 0.53677 0.65325 0.80374 0.82854 0.83815 0.99856 1.0146 1.1741 1.18714 1.21868 1.33847 1.51596 1.66416 1.68706 1.85592 1.88671 2.08043 2.20339 2.24964 2.34415 2.64911 2.83164 2.99749 3.17067 3.31875 3.45461 3.60167 3.78116 4.10187 4.34798 4.5171 4.66552 4.824 
36 0.00958 0.10684 0.17112 0.18419 0.32387 0.33549 0.51546 0.53841 0.6554 0.81434 0.8335 0.847 1.00237 1.17737 1.1915 1.22702 1.34213 1.51769 1.66929 1.85969 1.8987 2.08312 2.20925 2.34754 2.65127 2.83488 3.00211 3.17326 3.32204 3.4576 3.60383 3.78287 4.10514 4.35272 4.52028 4.82765 
50 0.01667 0.09724 0.16565 0.17391 0.18949 0.31975 0.32781 0.34109 0.51156 0.52642 0.65038 0.66838 0.80206 0.82857 0.83742 0.86037 0.99831 1.01044 1.17396 1.18359 1.20422 1.33785 1.35432 1.51075 1.53309 1.66365 1.68088 1.85524 1.87141 2.07522 2.20233 2.2242 2.34381 2.64642 2.82971 2.84977 2.99623 3.16968 3.31842 3.45384 3.46843 3.59893 3.77453 4.10149 4.12184 4.34711 4.51449 4.65179 4.82314 4.84095 
45 0.01664 0.09749 0.16334 0.17205 0.19046 0.31717 0.32535 0.33921 0.5089 0.52697 0.64811 0.80174 0.8265 0.83574 0.99549 1.00709 1.17075 1.18182 1.20944 1.33508 1.35866 1.50876 1.66065 1.67753 1.85234 1.86783 2.07135 2.19881 2.22579 2.34084 2.64479 2.82688 2.84961 2.99313 3.16696 3.31543 3.45123 3.47372 3.59671 3.77198 4.09882 4.34442 4.51277 4.66219 4.82041 
44 0.01122 0.10065 0.16537 0.1747 0.19936 0.3188 0.32775 0.34961 0.51057 0.52819 0.64988 0.80959 0.82926 0.83923 0.99728 1.01036 1.17258 1.18381 1.21183 1.33686 1.36146 1.51062 1.66247 1.68428 1.85414 1.87337 2.07396 2.20192 2.2383 2.34264 2.6463 2.82893 2.85294 2.99551 3.16891 3.31735 3.45306 3.47598 3.59862 3.77407 4.10072 4.34641 4.51458 4.82228 
36 0.00873 0.10804 0.17156 0.18378 0.3248 0.33656 0.5161 0.53785 0.65593 0.81812 0.83507 0.85028 1.00353 1.17807 1.19281 1.23938 1.34239 1.51843 1.66953 1.86066 1.89742 2.08326 2.20783 2.34819 2.65198 2.83529 3.00196 3.17401 3.32245 3.45794 3.60492 3.78191 4.10572 4.35325 4.52037 4.82802 
46 0.01649 0.10141 0.16474 0.17403 0.19982 0.31845 0.3274 0.35124 0.50977 0.52833 0.64873 0.68994 0.81386 0.82956 0.84037 0.99702 1.01196 1.1722 1.18388 1.21355 1.3363 1.36574 1.50923 1.66252 1.68909 1.85385 1.87544 2.07338 2.20098 2.23887 2.342 2.6449 2.82816 2.86034 2.99446 3.16796 3.31659 3.45219 3.48504 3.59759 3.77251 4.09987 4.34581 4.51274 4.66029 4.82155 
37 0.02143 0.10646 0.16669 0.17784 0.31944 0.32987 0.51121 0.5338 0.6516 0.81153 0.8305 0.84307 0.99806 1.0172 1.17405 1.18829 1.22694 1.33851 1.51426 1.66398 1.85491 1.8866 2.07657 2.20499 2.34358 2.6486 2.83035 2.99752 3.17054 3.31857 3.45447 3.60018 3.77706 4.10158 4.34712 4.51659 4.82312 
37 0.00855 0.09976 0.16532 0.17612 0.31821 0.32865 0.50981 0.53366 0.65018 0.80022 0.82653 0.83652 0.99631 1.0168 1.1725 1.18544 1.21608 1.33684 1.51344 1.66288 1.85353 1.88781 2.07552 2.20288 2.34183 2.64647 2.82891 2.99552 3.16836 3.31667 3.45219 3.59859 3.77656 4.09948 4.34539 4.51558 4.82138 
30 0.01852 0.10609 0.16812 0.18104 0.32078 0.33302 0.5147 0.65725 0.80503 0.8296 0.84045 0.99878 1.05525 1.17587 1.19526 1.34165 1.54273 1.66574 1.85659 2.09624 2.20911 2.34577 2.83509 3.0033 3.17376 3.3211 3.45781 4.1035 4.34908 4.82526 
45 0.01038 0.10132 0.1684 0.17752 0.20074 0.32205 0.33093 0.35271 0.51392 0.53188 0.65404 0.81151 0.8318 0.84163 1.0003 1.01306 1.17572 1.1871 1.21524 1.33998 1.36601 1.51473 1.6657 1.68439 1.85766 1.87636 2.07942 2.20518 2.24068 2.34599 2.6491 2.83235 2.85719 2.99893 3.17232 3.32042 3.45652 3.48747 3.60212 3.77917 4.1041 4.35031 4.51812 4.6601 4.82591 
46 0.01941 0.10756 0.16979 0.17908 0.20361 0.32391 0.33345 0.48183 0.5152 0.53315 0.65394 0.69223 0.82337 0.8363 0.85198 1.00253 1.01926 1.17682 1.18816 1.217 1.34117 1.36453 1.51473 1.66787 1.69397 1.85939 1.88292 2.07895 2.20557 2.23457 2.34707 2.65003 2.83333 2.85818 2.99961 3.17277 3.3215 3.45715 3.48448 3.60289 3.77836 4.1048 4.35106 4.51833 4.65558 4.82669 
42 0.01093 0.10032 0.17363 0.18333 0.21921 0.32717 0.3366 0.5188 0.53776 0.65906 0.80828 0.8344 0.84383 1.00483 1.01881 1.18075 1.19227 1.21966 1.34549 1.37342 1.52128 1.67144 1.69826 1.86269 1.88516 2.08652 2.21295 2.35051 2.65415 2.83843 3.00605 3.1768 3.32529 3.46035 3.48033 3.60705 3.78626 4.10826 4.35571 4.52226 4.66362 4.83094 
32 0.01092 0.11874 0.16906 0.18831 0.32139 0.33666 0.51392 0.58002 0.65426 0.82642 0.83968 1.00031 1.17693 1.20612 1.34134 1.51835 1.66672 1.85748 2.08543 2.21057 2.34677 2.65222 2.83472 3.00287 3.17341 3.32186 3.45744 3.60765 4.10408 4.35089 4.5293 4.82662 
44 0.01123 0.10619 0.1692 0.17886 0.20771 0.32281 0.33215 0.36298 0.51398 0.53229 0.6529 0.82 0.83476 0.84895 1.00137 1.01671 1.17604 1.1879 1.21809 1.34007 1.36254 1.51364 1.66667 1.68905 1.85811 1.87784 2.0779 2.20501 2.23708 2.34628 2.64987 2.83271 2.86384 2.99944 3.1724 3.32069 3.45639 3.60198 3.77719 4.10404 4.35018 4.51762 4.66693 4.82589 
52 0.01444 0.10076 0.17205 0.18001 0.19591 0.32608 0.33399 0.34731 0.51725 0.53116 0.58054 0.65645 0.67667 0.80968 0.83413 0.84284 0.86602 1.00418 1.01505 1.17958 1.1891 1.20961 1.34365 1.36008 1.51623 1.53448 1.66999 1.68686 1.86145 1.87677 2.0814 2.20884 2.23124 2.34912 2.65159 2.8355 2.85426 3.00177 3.17493 3.19193 3.3238 3.4592 3.47226 3.6046 3.77991 4.10697 4.12316 4.35326 4.51967 4.65437 4.82921 4.84748 
43 0.01097 0.09077 0.1756 0.18535 0.21899 0.32988 0.34013 0.52094 0.53962 0.66014 0.81739 0.83818 0.84859 1.00791 1.02617 1.18295 1.19485 1.22373 1.34722 1.37181 1.52096 1.67436 1.86567 1.89385 2.08601 2.21356 2.24894 2.35277 2.65529 2.83989 2.87246 3.00624 3.17855 3.32714 3.46285 3.48794 3.60829 3.78493 4.11042 4.35723 4.52347 4.66066 4.83268 
34 0.02287 0.11939 0.17646 0.19261 0.3291 0.34224 0.52113 0.54874 0.66118 0.82866 0.84214 1.00678 1.03492 1.18367 1.20428 1.34832 1.52499 1.67421 1.86545 2.09135 2.2166 2.35327 2.65764 2.84109 3.00863 3.17939 3.32768 3.46323 3.61181 3.78934 4.11085 4.35822 4.5262 4.83333 
44 0.01638 0.10216 0.16886 0.17778 0.20058 0.32249 0.3317 0.3651 0.51401 0.5333 0.65336 0.80833 0.83094 0.84042 1.00063 1.01488 1.17595 1.18726 1.21489 1.34031 1.36598 1.51455 1.66651 1.68821 1.85789 1.87799 2.07832 2.20564 2.23816 2.34581 2.649 2.83278 2.9983 3.17192 3.32057 3.45595 3.47563 3.6014 3.77853 4.1034 4.34959 4.51725 4.6528 4.82555 
48 0.01462 0.10027 0.16754 0.17614 0.19404 0.32153 0.33008 0.34739 0.51329 0.52906 0.65231 0.67733 0.80999 0.83113 0.84035 1.00006 1.01311 1.17516 1.18516 1.2075 1.33957 1.35916 1.51287 1.54003 1.66494 1.68258 1.85715 1.87447 2.0782 2.2046 2.23206 2.34539 2.64805 2.83195 2.85436 2.99779 3.17126 3.31997 3.45536 3.47259 3.6012 3.77724 4.10347 4.34923 4.51639 4.65454 4.82516 4.84622 
42 0.00846 0.10247 0.16727 0.17666 0.20134 0.32086 0.33027 0.36247 0.5127 0.53431 0.65241 0.81553 0.83223 0.84364 0.99938 1.01404 1.17492 1.18697 1.2174 1.33919 1.36808 1.51458 1.66468 1.68599 1.85627 1.87625 2.07778 2.20432 2.34488 2.6491 2.83102 2.85758 2.99826 3.17142 3.31973 3.45552 3.60138 3.77891 4.10292 4.34837 4.51766 4.82427 
43 0.0193 0.10493 0.16687 0.17643 0.20321 0.32019 0.32942 0.35683 0.51225 0.53266 0.65191 0.8152 0.83177 0.84331 0.99896 1.01322 1.1741 1.18603 1.21633 1.33839 1.36604 1.51378 1.66399 1.68495 1.85587 1.87582 2.07701 2.2037 2.34438 2.6486 2.8307 2.9972 3.17083 3.3186 3.45464 3.48643 3.60096 3.77665 4.10238 4.34822 4.51663 4.66854 4.82413 
35 0.00912 0.10837 0.17005 0.18272 0.32312 0.33505 0.51526 0.54191 0.65623 0.81873 0.83458 0.85213 1.00189 1.17748 1.19564 1.34194 1.521 1.66712 1.8588 1.89433 2.08421 2.20753 2.34682 2.65683 2.83468 3.00157 3.17402 3.3222 3.45744 3.60508 3.7914 4.10482 4.35182 4.52902 4.82722 
33 0.01176 0.11889 0.17168 0.18815 0.32393 0.33711 0.51671 0.5518 0.65756 0.82912 0.84203 1.00276 1.17902 1.20088 1.34402 1.52304 1.66844 1.86018 2.08523 2.21186 2.34892 2.65749 2.83621 3.00618 3.17668 3.32376 3.46016 3.61368 3.78869 4.1075 4.35552 4.52771 4.82987 
42 0.00695 0.0315 0.11512 0.17513 0.18525 0.29553 0.32887 0.33879 0.51973 0.53914 0.66097 0.82085 0.83801 0.84908 1.0061 1.02104 1.18198 1.19441 1.22513 1.34603 1.37269 1.5249 1.6723 1.69803 1.86345 1.88523 2.0877 2.21359 2.35156 2.65698 2.83872 3.00584 3.17853 3.3262 3.4622 3.60826 3.78917 4.10928 4.35522 4.52673 4.67475 4.83122 
43 0.01691 0.10687 0.16978 0.17948 0.21096 0.32319 0.33293 0.51442 0.53283 0.654 0.81409 0.83309 0.84415 1.0012 1.01561 1.17649 1.18822 1.21729 1.34083 1.36454 1.51467 1.66738 1.69309 1.85851 1.87996 2.07881 2.20638 2.2432 2.34645 2.65033 2.83323 2.85879 3.00019 3.17255 3.32113 3.4568 3.6026 3.77773 4.10429 4.35068 4.51789 4.65953 4.82654 
30 0.02214 0.11467 0.17164 0.2002 0.32428 0.34227 0.52141 0.65853 0.81854 0.83437 0.85756 1.00365 1.17953 1.21444 1.34808 1.52656 1.67276 1.86228 2.22023 2.35005 2.65817 2.85102 3.17784 3.32464 3.46038 3.62127 4.10598 4.36175 4.53247 4.83582 
35 0.02058 0.113 0.17296 0.18695 0.32562 0.33759 0.51704 0.54006 0.65614 0.82171 0.83741 0.8578 1.00441 1.17948 1.19519 1.34358 1.51735 1.67075 1.86122 2.08164 2.21025 2.34889 2.65166 2.83603 3.00318 3.17493 3.32329 3.45886 3.60477 3.78049 4.10646 4.35322 4.51987 4.66074 4.82889 
37 0.00948 0.10286 0.16601 0.17651 0.31893 0.32918 0.51042 0.53478 0.65113 0.80637 0.82861 0.83976 0.99745 1.01497 1.17287 1.18626 1.21968 1.33716 1.51294 1.66331 1.85434 1.88037 2.07748 2.20259 2.34243 2.64763 2.82912 2.99623 3.1691 3.31716 3.45314 3.59954 3.77554 4.10058 4.34649 4.51625 4.82216 
48 0.00674 0.09519 0.16228 0.1711 0.18957 0.31625 0.32457 0.33914 0.5081 0.52564 0.6468 0.68319 0.80731 0.82679 0.83621 0.99489 1.00764 1.17026 1.18126 1.20885 1.33429 1.35485 1.50727 1.53312 1.66013 1.67829 1.8517 1.86814 2.07109 2.19879 2.22978 2.34022 2.64307 2.8263 2.85383 2.99269 3.16628 3.31472 3.45051 3.47023 3.59586 3.77075 4.09819 4.34373 4.51065 4.65057 4.81973 4.85097 
39 0.01136 0.10432 0.1723 0.1825 0.31541 0.32849 0.33982 0.51806 0.54083 0.65816 0.81358 0.83492 0.84513 1.00329 1.01701 1.17983 1.19249 1.22338 1.34501 1.52192 1.66888 1.69253 1.86093 1.88474 2.08521 2.21288 2.3496 2.65427 2.83704 3.00467 3.17664 3.32497 3.46049 3.6069 3.78585 4.10768 4.35393 4.52311 4.82949 
36 0.01614 0.11165 0.1747 0.18772 0.32777 0.33935 0.51892 0.54057 0.65924 0.81873 0.83698 0.85044 1.00659 1.18116 1.19598 1.2365 1.34497 1.3879 1.52275 1.67217 1.86363 2.08951 2.21094 2.351 2.65589 2.83869 3.0058 3.17703 3.32498 3.46125 3.60766 3.78773 4.10894 4.35754 4.52529 4.8317 
38 0.01694 0.10315 0.16914 0.17906 0.22109 0.32226 0.33175 0.51458 0.53731 0.65722 0.80552 0.83065 0.84036 1.00006 1.01416 1.17671 1.1901 1.22194 1.34077 1.52356 1.66615 1.69228 1.85761 1.88229 2.08783 2.20853 2.34588 2.65387 2.83433 3.00225 3.17345 3.32124 3.45728 3.605 4.10426 4.35043 4.52829 4.8263 
37 0.00923 0.10367 0.17093 0.18293 0.32415 0.33508 0.51639 0.54317 0.65655 0.80771 0.8318 0.84205 1.00239 1.02602 1.17808 1.19261 1.22872 1.34297 1.52144 1.66889 1.8599 1.9014 2.0866 2.2096 2.34801 2.65505 2.83577 3.00373 3.17486 3.32291 3.45821 3.6048 3.78521 4.10558 4.35305 4.5294 4.82863 
37 0.00858 0.10155 0.17274 0.18546 0.32537 0.33627 0.51704 0.53989 0.65742 0.80874 0.83297 0.84319 1.00379 1.17905 1.19239 1.22335 1.34389 1.52095 1.67025 1.86075 1.88972 2.08608 2.21059 2.34899 2.65372 2.83672 3.00546 3.17527 3.32356 3.4588 3.60595 3.78668 4.10648 4.35389 4.52143 4.68077 4.82934 
43 0.01927 0.10333 0.16636 0.17541 0.19696 0.31973 0.32858 0.34839 0.51174 0.53014 0.65192 0.81117 0.83037 0.84044 0.99816 1.01075 1.17383 1.18582 1.216 1.33798 1.36602 1.51349 1.6634 1.68147 1.85513 1.87233 2.07714 2.20334 2.34366 2.64869 2.82997 2.85792 2.99669 3.1703 3.31848 3.4543 3.48004 3.60058 3.77689 4.10193 4.34752 4.51762 4.82334 
37 0.0197 0.10949 0.17189 0.18521 0.32442 0.33536 0.51643 0.54016 0.6563 0.81483 0.83435 0.84743 1.003 1.03045 1.17912 1.19575 1.34366 1.51829 1.66945 1.86004 1.89181 2.08328 2.21145 2.34847 2.65265 2.83582 3.00369 3.17428 3.32306 3.45883 3.60573 3.78307 4.10619 4.35335 4.52091 4.66527 4.82851 
44 0.00895 0.10026 0.16758 0.17688 0.20252 0.32154 0.33066 0.36 0.51312 0.53327 0.65264 0.81108 0.83096 0.84089 0.99997 1.01531 1.17476 1.18611 1.21414 1.33921 1.3649 1.5141 1.66508 1.68593 1.85693 1.87682 2.0781 2.2039 2.23344 2.3448 2.64823 2.8318 2.99763 3.17106 3.31949 3.45503 3.47821 3.60088 3.77719 4.1028 4.34891 4.51608 4.65754 4.82474 
37 0.00954 0.10592 0.17493 0.18697 0.32856 0.34045 0.51967 0.54201 0.6593 0.82058 0.8381 0.85253 1.00713 1.18112 1.1945 1.22786 1.34597 1.52123 1.67279 1.86394 1.89663 2.08675 2.21256 2.35113 2.65533 2.83842 3.00549 3.17729 3.32567 3.46131 3.60819 3.78527 4.1092 4.356 4.52348 4.67206 4.83112 
44 0.0159 0.09862 0.16562 0.17447 0.19434 0.31957 0.32857 0.35426 0.51233 0.53537 0.65277 0.8029 0.82828 0.83746 0.88902 0.99806 1.01159 1.17374 1.18524 1.21377 1.33855 1.37639 1.5155 1.66326 1.68291 1.85537 1.87779 2.08207 2.20321 2.2413 2.3441 2.64889 2.8312 2.9985 3.17095 3.31859 3.45462 3.60144 3.77885 4.10207 4.34799 4.51645 4.66188 4.82402 
28 0.01979 0.11171 0.17472 0.19913 0.32746 0.34476 0.52459 0.66314 0.81493 0.83493 0.84974 1.00617 1.18255 1.21227 1.35025 1.5439 1.67636 1.86684 2.22086 2.35406 2.66683 2.85155 3.18143 3.32783 3.46401 4.10944 4.35985 4.83671 
34 0.0167 0.10669 0.16839 0.18034 0.32139 0.33288 0.51395 0.54275 0.65594 0.81212 0.83163 0.84463 0.99991 1.02485 1.176 1.19177 1.34047 1.52279 1.66532 1.85707 2.08319 2.20567 2.34539 2.65471 2.83303 3.00052 3.17289 3.32026 3.45619 3.60419 4.10351 4.35028 4.52716 4.82572 
54 0.01185 0.07711 0.13813 0.17455 0.18264 0.2009 0.32735 0.33534 0.35023 0.51826 0.53223 0.65723 0.67556 0.80536 0.83408 0.84269 0.86039 1.00516 1.01614 1.1801 1.18914 1.20712 1.34432 1.35974 1.51751 1.53644 1.67118 1.68869 1.86263 1.87845 2.08189 2.20918 2.22916 2.3499 2.65173 2.67025 2.83638 2.85479 3.00215 3.02555 3.1757 3.19266 3.32465 3.45984 3.47209 3.60543 3.78081 4.10761 4.12219 4.35368 4.51977 4.65429 4.82972 4.84595 
44 0.01809 0.10063 0.16907 0.17826 0.20465 0.32273 0.33185 0.36478 0.51454 0.53435 0.65381 0.80461 0.8307 0.83991 1.00061 1.01489 1.17674 1.18789 1.21459 1.34071 1.36624 1.5155 1.6667 1.68833 1.85809 1.8799 2.08073 2.20656 2.24177 2.34633 2.64948 2.83353 2.99999 3.17223 3.32083 3.45635 3.47857 3.60188 3.7814 4.10391 4.35014 4.51786 4.66041 4.82591 
36 0.00898 0.10117 0.16767 0.17785 0.3178 0.32733 0.34877 0.51391 0.54038 0.65449 0.80716 0.82971 0.83967 0.99917 1.01867 1.1757 1.18968 1.22397 1.34086 1.52203 1.66526 1.85695 2.08273 2.20576 2.34537 2.65259 2.83322 3.00097 3.17246 3.3205 3.456 3.60253 4.10287 4.34953 4.52229 4.82544 
41 0.01465 0.10445 0.16631 0.17646 0.2181 0.31986 0.33026 0.51129 0.53343 0.65144 0.81271 0.83038 0.8425 0.99808 1.01702 1.1735 1.18637 1.21901 1.33781 1.37664 1.51426 1.66419 1.85532 1.88787 2.0772 2.20321 2.24067 2.34362 2.64813 2.83045 2.99737 3.16966 3.31812 3.45388 3.59992 3.77791 4.10134 4.3476 4.51561 4.662 4.82324 
38 0.01038 0.10608 0.1718 0.18393 0.32449 0.33546 0.51635 0.53836 0.65531 0.81023 0.8327 0.84339 1.00316 1.17834 1.19204 1.22444 1.34278 1.3843 1.51656 1.67023 1.86044 1.89837 2.08209 2.21039 2.34828 2.65089 2.83585 3.00266 3.17384 3.32279 3.45822 3.60381 3.7801 4.10543 4.3523 4.51865 4.65851 4.8284 
32 0.01882 0.10589 0.17096 0.1891 0.32334 0.33648 0.51726 0.65637 0.80355 0.82991 0.84024 1.00128 1.17877 1.20082 1.3435 1.52386 1.66921 1.85923 2.08941 2.21202 2.34767 2.65398 2.83619 3.00571 3.1746 3.32295 3.45843 3.60743 4.10451 4.3524 4.5258 4.82808 
43 0.00702 0.09704 0.16989 0.17922 0.20482 0.32434 0.33447 0.5154 0.53436 0.65552 0.81131 0.83285 0.84304 1.00239 1.01907 1.17716 1.18868 1.21691 1.34169 1.36699 1.51718 1.66834 1.69514 1.85978 1.88733 2.08265 2.20663 2.23842 2.34765 2.65156 2.83452 3.00171 3.17355 3.32181 3.45747 3.48561 3.60402 3.78158 4.10541 4.35205 4.51977 4.6714 4.82752 
39 0.01048 0.10136 0.16467 0.17435 0.20416 0.31816 0.32793 0.50958 0.53134 0.64966 0.80638 0.82797 0.83814 0.99638 1.01151 1.17198 1.18416 1.21432 1.33616 1.51171 1.66146 1.68494 1.8532 1.87578 2.07379 2.20091 2.34177 2.64699 2.82801 2.99457 3.16825 3.31648 3.45223 3.59802 3.77528 4.09975 4.34542 4.51535 4.82117 
42 0.01726 0.10555 0.16703 0.17662 0.20323 0.32083 0.33007 0.35804 0.51245 0.53206 0.65235 0.81715 0.83269 0.84543 0.99952 1.01384 1.17415 1.1861 1.21666 1.33856 1.36628 1.51598 1.66442 1.68682 1.85651 1.87873 2.07828 2.20344 2.24614 2.34471 2.64931 2.83115 2.99708 3.17121 3.31925 3.45514 3.60118 3.77722 4.10281 4.34877 4.51857 4.82424 
35 0.00751 0.10213 0.16511 0.17636 0.3181 0.32901 0.5099 0.53248 0.65059 0.80683 0.82793 0.83909 0.99652 1.01861 1.17273 1.18873 1.33712 1.5143 1.66189 1.85358 2.07542 2.20199 2.34203 2.64891 2.82898 2.99515 3.16861 3.31689 3.45264 3.59919 3.78028 4.09969 4.34572 4.51715 4.82166 
36 0.0123 0.10449 0.16481 0.17669 0.3177 0.32899 0.50992 0.53594 0.65042 0.81136 0.82903 0.8432 0.99636 1.02088 1.17214 1.18697 1.33677 1.51465 1.6625 1.85299 1.88968 2.07574 2.20295 2.3417 2.64718 2.82911 2.996 3.16888 3.31685 3.45298 3.5983 3.78038 4.09993 4.34564 4.51631 4.82181 
48 0.0084 0.09296 0.16654 0.17499 0.18663 0.32341 0.33175 0.34731 0.51519 0.53146 0.65505 0.6941 0.81014 0.83257 0.84168 1.00183 1.01364 1.17682 1.1867 1.20827 1.34114 1.35914 1.51605 1.55188 1.66647 1.68233 1.85911 1.87552 2.08138 2.2048 2.22467 2.34743 2.65096 2.8335 2.85462 3.0005 3.17348 3.32213 3.45746 3.47713 3.60356 3.78064 4.10521 4.35107 4.51921 4.66099 4.82679 4.84664 
37 0.02072 0.10609 0.16858 0.17932 0.32127 0.33173 0.51369 0.54013 0.6551 0.80778 0.83065 0.84121 0.99958 1.01854 1.17606 1.19046 1.22735 1.34046 1.51989 1.66502 1.69985 1.85685 1.88688 2.08315 2.20719 2.34541 2.65338 2.83298 3.00401 3.17324 3.32092 3.45726 3.60438 4.10391 4.3493 4.52418 4.82536 
40 0.02029 0.1045 0.16694 0.1772 0.3118 0.32381 0.33586 0.51244 0.5364 0.65319 0.81022 0.83021 0.84083 0.99838 1.01436 1.17449 1.18793 1.22183 1.33909 1.51667 1.66446 1.69789 1.85545 1.88397 2.07996 2.20529 2.34424 2.64937 2.83146 2.99865 3.17106 3.31906 3.45531 3.60206 3.78048 4.10239 4.34791 4.51688 4.67196 4.82426 
36 0.0105 0.10093 0.16681 0.17907 0.31958 0.33114 0.51285 0.5419 0.65316 0.80101 0.82742 0.8372 0.9976 1.17455 1.18985 1.22571 1.34048 1.5181 1.66449 1.8554 2.08348 2.20644 2.34449 2.64935 2.8328 3.00052 3.17078 3.31918 3.4551 3.6028 3.7831 4.10182 4.34817 4.51766 4.66589 4.825 
40 0.01741 0.10163 0.16427 0.17455 0.3171 0.32666 0.36269 0.50936 0.53261 0.64943 0.80653 0.8274 0.83773 0.99583 1.01262 1.1715 1.18441 1.21671 1.33589 1.51198 1.66136 1.70596 1.85283 1.8843 2.07351 2.20098 2.34129 2.64601 2.82817 2.99446 3.16786 3.31602 3.4518 3.5977 3.77412 4.09908 4.34477 4.51378 4.67052 4.82091 
33 0.01562 0.10806 0.17093 0.18793 0.32362 0.33717 0.51696 0.55506 0.65734 0.81482 0.83272 0.8466 1.00223 1.17887 1.20182 1.34419 1.52474 1.66953 1.85986 2.08684 2.21167 2.34787 2.65567 2.83696 3.00739 3.17514 3.32325 3.45908 3.60957 4.10496 4.35223 4.53008 4.82892 
31 0.02042 0.10315 0.16507 0.18399 0.31755 0.33142 0.5103 0.65227 0.80161 0.82631 0.83749 0.9954 1.1734 1.20149 1.33789 1.52927 1.66236 1.8522 2.08232 2.21147 2.34121 2.65867 2.82969 3.00569 3.16985 3.31712 3.4539 3.61173 4.09932 4.34472 4.82094 
49 0.00658 0.02953 0.11079 0.17307 0.18194 0.2051 0.32643 0.3352 0.35839 0.51797 0.53536 0.65668 0.68187 0.82086 0.83649 0.8464 1.00457 1.01783 1.17991 1.19058 1.21662 1.34406 1.36516 1.51694 1.53965 1.67042 1.69019 1.86163 1.87891 2.08241 2.2103 2.24462 2.34968 2.65225 2.83635 2.85896 3.00315 3.1757 3.32443 3.45972 3.47724 3.60511 3.78111 4.10731 4.35335 4.52009 4.65647 4.82943 4.85324 
42 0.01412 0.10401 0.17141 0.18115 0.21616 0.32521 0.33533 0.5166 0.53695 0.65562 0.80768 0.83228 0.84192 1.00331 1.02344 1.17839 1.19043 1.21905 1.34278 1.36887 1.51777 1.66954 1.86055 1.88541 2.08166 2.20862 2.24266 2.34837 2.65142 2.83584 3.00168 3.17373 3.32276 3.45793 3.47928 3.6038 3.78086 4.10535 4.35242 4.51905 4.65959 4.82826 
45 0.00872 0.09786 0.16605 0.17489 0.19386 0.32066 0.32971 0.35833 0.51234 0.53056 0.65278 0.80506 0.8293 0.83859 0.99865 1.01181 1.17478 1.1862 1.214 1.33893 1.36455 1.51468 1.66375 1.68335 1.85622 1.88018 2.07859 2.20393 2.23882 2.34458 2.64875 2.83089 2.8557 2.99699 3.17095 3.31945 3.45487 3.47944 3.60139 3.77992 4.10223 4.34807 4.51737 4.66525 4.82416 
36 0.01971 0.10398 0.16854 0.17992 0.32122 0.33198 0.5134 0.53865 0.65481 0.80316 0.82935 0.83936 0.99912 1.02018 1.1761 1.1919 1.34048 1.52091 1.66592 1.85651 1.89719 2.08489 2.20885 2.34517 2.65368 2.83282 3.00227 3.17202 3.32016 3.45614 3.60291 3.78792 4.10299 4.34918 4.52351 4.82546 
40 0.01555 0.10253 0.16394 0.17421 0.31664 0.3262 0.35847 0.50869 0.53483 0.64821 0.8106 0.82819 0.84033 0.99577 1.01279 1.17087 1.18463 1.22273 1.33509 1.50947 1.66121 1.68715 1.8527 1.87833 2.07287 2.19974 2.34085 2.64511 2.82734 2.99323 3.16685 3.31532 3.45114 3.59684 3.77252 4.0987 4.34471 4.51371 4.65941 4.82058 
39 0.02111 0.10939 0.1712 0.18178 0.32379 0.33384 0.51564 0.53587 0.65552 0.81378 0.83397 0.84559 1.00232 1.0185 1.17749 1.19021 1.22192 1.34186 1.36991 1.5181 1.66851 1.70163 1.85964 1.88497 2.08331 2.20786 2.3478 2.65274 2.83472 3.00126 3.17419 3.32227 3.45816 3.60432 3.78202 4.10572 4.35219 4.52141 4.82799 
31 0.0098 0.11567 0.17019 0.19157 0.32255 0.33819 0.516 0.65606 0.82211 0.83601 1.00118 1.17703 1.20134 1.34267 1.52194 1.66868 1.85851 2.08563 2.21049 2.34731 2.65341 2.8357 3.00548 3.17511 3.32198 3.45861 3.61176 4.10606 4.35521 4.52427 4.82928 
35 0.02033 0.09625 0.15637 0.16739 0.30924 0.31926 0.50082 0.5397 0.64087 0.79723 0.81995 0.83053 0.98797 1.00832 1.16349 1.17999 1.32753 1.50184 1.65299 1.84423 2.06254 2.19087 2.33299 2.63795 2.81874 2.98518 3.15965 3.3077 3.44403 3.58936 3.76402 4.0911 4.33633 4.50626 4.81216 
38 0.01916 0.10151 0.16701 0.17728 0.31993 0.32998 0.5124 0.54291 0.65316 0.79837 0.82758 0.83711 0.88793 0.99812 1.01853 1.17498 1.18938 1.22415 1.33916 1.51894 1.66478 1.8554 1.89113 2.08324 2.20537 2.34406 2.65072 2.83213 3.00125 3.17133 3.31901 3.45528 3.60225 3.78726 4.10214 4.348 4.51825 4.82399 
35 0.06048 0.13063 0.16234 0.17922 0.31344 0.32441 0.50524 0.57482 0.64663 0.80384 0.82431 0.83573 0.992 1.05207 1.16828 1.18747 1.33217 1.51033 1.65761 1.84846 2.06861 2.19674 2.33731 2.64325 2.8237 2.99055 3.16436 3.31231 3.44863 3.59429 3.77167 4.09545 4.34066 4.51174 4.81666 
36 0.0151 0.1089 0.1707 0.18238 0.32416 0.33554 0.51585 0.53968 0.65645 0.81544 0.83394 0.84704 1.00243 1.02568 1.17816 1.19357 1.34284 1.51976 1.6683 1.85973 1.8915 2.0845 2.20927 2.34773 2.6543 2.83503 3.00247 3.17414 3.32243 3.4584 3.60473 3.78703 4.10551 4.35256 4.52374 4.82776 
44 0.01871 0.10222 0.17 0.17935 0.20749 0.32352 0.33286 0.51458 0.53245 0.65411 0.80309 0.83068 0.8401 1.00149 1.01739 1.17632 1.18699 1.21194 1.34039 1.35996 1.51547 1.66766 1.69097 1.85862 1.87765 2.08033 2.2057 2.23162 2.34624 2.6501 2.83358 2.85983 3.00022 3.17239 3.32087 3.45637 3.47825 3.60258 3.77916 4.10414 4.35067 4.51775 4.66793 4.82636 
34 0.02043 0.10529 0.16603 0.17894 0.31871 0.33031 0.51032 0.53689 0.65075 0.81093 0.82939 0.84369 0.9973 1.17314 1.19068 1.33742 1.5126 1.66328 1.85396 2.07602 2.20349 2.34224 2.64635 2.82932 2.99594 3.16854 3.31714 3.45289 3.59901 3.77993 4.1002 4.34641 4.51581 4.82212 
51 0.01441 0.09828 0.16396 0.17209 0.18608 0.31806 0.32577 0.33726 0.5098 0.5239 0.64799 0.66193 0.80771 0.82871 0.83794 0.99711 1.00834 1.17163 1.18118 1.20004 1.33591 1.35104 1.50874 1.52971 1.66164 1.67683 1.85394 1.86911 2.07282 2.09866 2.19927 2.21732 2.34247 2.64494 2.82776 2.84618 2.99382 3.01861 3.1685 3.31699 3.45207 3.4654 3.59774 3.77283 4.10032 4.11949 4.34601 4.51309 4.64658 4.82175 4.83987 
48 0.01394 0.09485 0.15879 0.16735 0.18565 0.31267 0.32109 0.33828 0.50392 0.51981 0.64225 0.66305 0.80569 0.8236 0.83337 0.9914 1.00427 1.16615 1.1771 1.20544 1.33004 1.35073 1.50227 1.52836 1.65644 1.67448 1.84811 1.866 2.06652 2.19404 2.22656 2.3363 2.63822 2.82189 2.84664 2.98811 3.16212 3.31072 3.44617 3.4647 3.59149 3.76592 4.09418 4.33996 4.50645 4.64268 4.81562 4.84901 
32 0.01377 0.10402 0.16677 0.17927 0.31933 0.33068 0.51232 0.6548 0.80233 0.82824 0.83868 0.99732 1.01554 1.17395 1.19178 1.33938 1.52635 1.66286 1.85463 2.08639 2.20591 2.34364 2.65633 2.83186 3.00038 3.17146 3.31908 3.45525 3.61217 4.10209 4.34772 4.82374 
40 0.01283 0.10703 0.17359 0.18349 0.21983 0.32774 0.33841 0.51955 0.54246 0.65941 0.81625 0.83623 0.84687 1.00602 1.02862 1.18103 1.19356 1.22397 1.34614 1.52278 1.67098 1.69586 1.8638 1.90131 2.08747 2.21219 2.35165 2.65699 2.8381 3.0061 3.17775 3.32651 3.46115 3.60737 3.78926 4.10845 4.3551 4.52527 4.67296 4.83101 
45 0.01541 0.10037 0.16591 0.17477 0.19291 0.31967 0.32765 0.34017 0.51169 0.5293 0.65141 0.80567 0.82975 0.83906 0.99828 1.00955 1.17409 1.18522 1.21233 1.33827 1.36336 1.51342 1.66301 1.68005 1.85495 1.87094 2.07509 2.20214 2.23412 2.34387 2.64962 2.82957 2.85312 2.9965 3.1706 3.3188 3.45448 3.47639 3.60007 3.77702 4.102 4.34724 4.51821 4.82324 4.85691 
55 0.0116 0.09387 0.16017 0.16816 0.18078 0.31401 0.32136 0.33184 0.50593 0.51913 0.55014 0.64446 0.65745 0.8068 0.82562 0.8347 0.99339 1.00364 1.16782 1.17694 1.19415 1.332 1.34572 1.50427 1.52225 1.65801 1.6727 1.84985 1.86383 2.06791 2.08704 2.19568 2.21243 2.33849 2.64029 2.66124 2.82387 2.84264 2.99021 3.02237 3.16449 3.18145 3.31277 3.33037 3.44879 3.46306 3.59391 3.76847 4.09677 4.11768 4.34237 4.50828 4.64186 4.81812 4.83645 
32 0.02168 0.11347 0.17494 0.1967 0.32762 0.34347 0.52215 0.66037 0.81709 0.83608 0.85234 1.00609 1.18267 1.21028 1.34932 1.529 1.67498 1.86573 2.09908 2.22031 2.35316 2.65878 2.85016 3.01238 3.17864 3.32759 3.46374 3.61533 4.10931 4.36574 4.53251 4.83693 
46 0.01548 0.09313 0.1599 0.16835 0.1824 0.31432 0.32177 0.33313 0.50692 0.52399 0.64653 0.79276 0.82379 0.83267 0.85135 0.99351 1.00417 1.16902 1.17933 1.20381 1.33318 1.35687 1.50704 1.65804 1.67427 1.84991 1.86508 2.06886 2.19656 2.22399 2.33896 2.64307 2.82449 2.84826 2.99116 3.16535 3.31358 3.44929 3.46465 3.59478 3.7701 4.09703 4.34206 4.51113 4.66709 4.81822 
46 0.00978 0.09225 0.15354 0.16239 0.18347 0.30704 0.31558 0.3339 0.49824 0.51412 0.63618 0.80221 0.81889 0.83023 0.98577 0.99833 1.16009 1.17037 1.20182 1.32426 1.34368 1.49632 1.65063 1.66792 1.84235 1.85897 2.06032 2.18831 2.22003 2.33067 2.63227 2.81622 2.83922 2.98234 3.1563 3.30481 3.44043 3.46296 3.58582 3.76004 4.08863 4.33443 4.49999 4.63353 4.81008 4.83543 
30 0.07712 0.16117 0.17433 0.31593 0.33048 0.50781 0.57707 0.64929 0.81559 0.82993 0.99475 1.17051 1.19216 1.33506 1.51211 1.66122 1.85177 2.07408 2.20148 2.34014 2.64625 2.82757 2.99494 3.16734 3.31508 3.45155 3.59927 4.09825 4.34473 4.81984 
36 0.02139 0.11474 0.17202 0.18469 0.32513 0.33731 0.51657 0.53985 0.65624 0.82391 0.83802 0.86617 1.00385 1.17857 1.1938 1.34281 1.51673 1.66957 1.86078 1.89609 2.08286 2.20857 2.34858 2.6523 2.83599 3.00217 3.17507 3.32286 3.45876 3.60475 3.78361 4.10667 4.35431 4.52284 4.67172 4.82917 
48 0.01596 0.10259 0.17342 0.18144 0.19767 0.32752 0.33557 0.35002 0.51916 0.53463 0.65913 0.80403 0.83456 0.84348 0.86307 1.00549 1.01662 1.18065 1.19018 1.21013 1.34529 1.36364 1.51938 1.54763 1.67051 1.68593 1.86299 1.87862 2.08534 2.20943 2.23042 2.3505 2.65446 2.83741 2.85718 3.00366 3.17698 3.32547 3.46086 3.47583 3.60633 3.78372 4.10887 4.35542 4.52316 4.66204 4.83118 4.85452 
46 0.01419 0.10356 0.17141 0.18023 0.20124 0.32554 0.33449 0.36173 0.51707 0.53472 0.65664 0.81118 0.83393 0.8434 1.00387 1.01814 1.17883 1.18966 1.21562 1.3435 1.36775 1.51779 1.6689 1.68689 1.86066 1.87759 2.0823 2.20854 2.23955 2.34886 2.65218 2.83598 2.86217 3.00249 3.17496 3.32359 3.4591 3.47986 3.605 3.78098 4.10672 4.3532 4.51984 4.66169 4.82878 4.85991 
39 0.02308 0.10479 0.16409 0.17462 0.31648 0.32635 0.36462 0.50901 0.53231 0.64816 0.81459 0.82992 0.84546 0.99611 1.01513 1.17099 1.18445 1.22194 1.33557 1.50953 1.66103 1.68648 1.85296 1.87946 2.0731 2.20046 2.34127 2.64471 2.82776 2.99356 3.16742 3.31589 3.45135 3.59711 3.77304 4.09914 4.34506 4.51287 4.82076 
37 0.02265 0.11144 0.1709 0.18368 0.32341 0.33438 0.51577 0.54046 0.65646 0.81899 0.83521 0.85181 1.00235 1.02644 1.1774 1.1922 1.34243 1.5182 1.66801 1.85914 1.88985 2.08276 2.20817 2.34757 2.65294 2.83487 3.00216 3.17445 3.32219 3.45812 3.60432 3.78415 4.10596 4.35267 4.52223 4.66627 4.82847 
43 0.01529 0.10416 0.16713 0.17676 0.20671 0.32078 0.33031 0.51166 0.5296 0.6517 0.80979 0.83037 0.8408 0.99892 1.01461 1.17402 1.18569 1.21458 1.33829 1.36379 1.51288 1.66449 1.68672 1.85589 1.87529 2.07648 2.20308 2.23451 2.34408 2.64852 2.83035 2.85613 2.99731 3.1701 3.3187 3.45426 3.48717 3.60049 3.77647 4.10209 4.34785 4.51642 4.82359 
39 0.01899 0.10181 0.16409 0.17402 0.21334 0.31754 0.32737 0.50928 0.53181 0.64972 0.8061 0.82746 0.83767 0.99568 1.01135 1.17147 1.18423 1.21658 1.33595 1.51229 1.66155 1.69193 1.85261 1.8803 2.07402 2.20063 2.34139 2.64768 2.82791 2.99473 3.16792 3.31613 3.45223 3.59773 3.77505 4.09925 4.34475 4.51607 4.82071 
43 0.01129 0.09825 0.17423 0.18316 0.20575 0.32866 0.33827 0.52044 0.5406 0.66005 0.81074 0.83596 0.84551 1.00646 1.02142 1.18185 1.19343 1.22123 1.34631 1.37258 1.52257 1.67225 1.69364 1.86414 1.88675 2.0877 2.21157 2.24364 2.35196 2.65586 2.83948 3.00647 3.17812 3.32662 3.46219 3.48935 3.60804 3.78789 4.10953 4.35573 4.5247 4.66993 4.83174 
46 0.009 0.09657 0.1671 0.17579 0.19689 0.32112 0.33001 0.35872 0.5127 0.53119 0.65208 0.80073 0.82843 0.83756 0.87192 0.99937 1.01453 1.17448 1.18492 1.20957 1.33885 1.36083 1.51248 1.66558 1.68933 1.85648 1.87528 2.07667 2.20441 2.23536 2.34407 2.64759 2.83137 2.85523 2.99807 3.17052 3.31891 3.45432 3.47564 3.59976 3.77631 4.1018 4.34817 4.51532 4.65806 4.82427 
48 0.01187 0.09804 0.16853 0.17668 0.19348 0.32295 0.33146 0.35117 0.51395 0.52955 0.65357 0.79931 0.82974 0.83867 0.85845 1.00078 1.01284 1.17588 1.18569 1.2072 1.34008 1.35975 1.51378 1.54113 1.66686 1.68626 1.8581 1.87496 2.07783 2.20452 2.22845 2.34586 2.64903 2.8324 2.85342 2.9987 3.17178 3.32021 3.45563 3.47043 3.60129 3.77649 4.10341 4.34964 4.51694 4.65915 4.82547 4.84724 
39 0.01185 0.10644 0.16973 0.18023 0.32237 0.33208 0.38727 0.5151 0.53784 0.65454 0.81566 0.83341 0.84539 1.0013 1.01783 1.17703 1.1908 1.22695 1.34132 1.38211 1.51739 1.66735 1.85833 1.88195 2.08088 2.20783 2.3467 2.65084 2.8341 3.00115 3.17307 3.32158 3.45717 3.60358 3.78158 4.10453 4.35111 4.51832 4.82693 
41 0.01584 0.10514 0.16987 0.17923 0.20536 0.32388 0.33356 0.51571 0.53737 0.65681 0.8087 0.8324 0.84216 1.00141 1.01393 1.17735 1.18901 1.21746 1.34206 1.37321 1.52145 1.66717 1.6883 1.85947 1.88298 2.08477 2.20683 2.24079 2.34795 2.65514 2.83477 3.00169 3.17478 3.32283 3.45829 3.60606 3.78841 4.10543 4.3517 4.5261 4.82776 
49 0.0189 0.09473 0.15979 0.16786 0.18183 0.31349 0.32109 0.33229 0.50535 0.51876 0.64268 0.65642 0.80282 0.82424 0.83342 0.9925 1.00316 1.16713 1.17625 1.19401 1.33129 1.34514 1.50354 1.52742 1.65735 1.67221 1.8491 1.86384 2.06746 2.1951 2.21369 2.33772 2.63954 2.82315 2.84125 2.98927 3.16341 3.31182 3.44751 3.46095 3.59282 3.7671 4.09573 4.11496 4.34128 4.50681 4.64064 4.81712 4.83379 
39 0.01515 0.10121 0.16555 0.1757 0.31806 0.32756 0.36189 0.51092 0.53367 0.65118 0.80391 0.82765 0.8374 0.99688 1.01287 1.17311 1.18682 1.22057 1.33778 1.51386 1.66269 1.69036 1.85421 1.88394 2.07699 2.20236 2.34273 2.64756 2.82999 2.99557 3.16898 3.3175 3.45329 3.59941 3.77738 4.10048 4.34646 4.51566 4.82252 
40 0.01738 0.11295 0.17636 0.18666 0.23041 0.32998 0.34032 0.52115 0.54062 0.66226 0.82316 0.84018 0.85389 1.00835 1.02873 1.18289 1.19504 1.22529 1.34733 1.37332 1.52602 1.67417 1.71016 1.86554 1.89307 2.09154 2.2133 2.35302 2.65905 2.84041 3.00902 3.17947 3.32773 3.46363 3.61063 3.79095 4.11145 4.35815 4.52695 4.83282 
50 0.01178 0.09538 0.16325 0.17175 0.18863 0.31718 0.32491 0.33695 0.50895 0.5237 0.64795 0.6706 0.80202 0.82686 0.83589 0.88832 0.996 1.0075 1.17138 1.18135 1.20363 1.33535 1.35397 1.50828 1.5299 1.66116 1.67849 1.85269 1.8683 2.07151 2.19962 2.22389 2.34115 2.64414 2.82695 2.84715 2.99346 3.16706 3.19047 3.31577 3.45124 3.46617 3.59688 3.77164 4.09915 4.34465 4.51172 4.65108 4.82056 4.83942 
44 0.01959 0.10593 0.16803 0.17766 0.20622 0.32172 0.33105 0.36235 0.51312 0.53165 0.65255 0.81663 0.83281 0.8447 1.00017 1.01539 1.17552 1.18819 1.22061 1.33945 1.36939 1.51414 1.66539 1.68609 1.85692 1.87535 2.07779 2.20455 2.34513 2.64922 2.8315 2.86044 2.99849 3.17148 3.31992 3.45566 3.48832 3.60133 3.77755 4.10327 4.34918 4.5173 4.67106 4.8248 
34 0.02046 0.10946 0.16964 0.18398 0.32245 0.33544 0.51542 0.55166 0.65566 0.817 0.83326 0.84979 1.00123 1.17675 1.19435 1.34253 1.52135 1.66727 1.85854 2.08213 2.20956 2.34665 2.65309 2.83564 3.00184 3.17333 3.32206 3.45694 3.60406 3.78805 4.10395 4.3514 4.52119 4.82736 
48 0.0092 0.06929 0.13751 0.17388 0.183 0.20803 0.32656 0.33544 0.35893 0.51826 0.53555 0.65742 0.6968 0.8254 0.83857 0.85125 1.00479 1.01819 1.18005 1.19086 1.21767 1.34441 1.36605 1.51874 1.66972 1.68772 1.86177 1.87888 2.08289 2.20932 2.23784 2.34993 2.65368 2.83697 2.8608 3.00329 3.17579 3.32479 3.4601 3.47876 3.60608 3.78291 4.10787 4.35442 4.5222 4.67315 4.83011 4.8587 
44 0.01736 0.10466 0.16963 0.17878 0.20338 0.32307 0.33229 0.36373 0.51479 0.53322 0.65449 0.81271 0.83253 0.84246 1.00122 1.0154 1.17653 1.18798 1.21629 1.34065 1.36443 1.51552 1.66676 1.68739 1.85827 1.87656 2.0789 2.20532 2.23298 2.34639 2.65063 2.83322 2.85761 2.99972 3.17285 3.32122 3.45695 3.48153 3.60248 3.78013 4.10448 4.35072 4.51931 4.82649 
45 0.01551 0.10466 0.16895 0.17785 0.19765 0.32248 0.33099 0.34713 0.51438 0.53142 0.65348 0.68287 0.81802 0.83404 0.84464 1.00107 1.01304 1.17657 1.18769 1.21538 1.34074 1.36295 1.51431 1.66613 1.68381 1.858 1.87425 2.07905 2.20543 2.23368 2.34647 2.65015 2.833 2.85661 2.99985 3.1729 3.32116 3.45686 3.47611 3.60252 3.77816 4.10468 4.3507 4.51874 4.82653 
32 0.00806 0.10799 0.1725 0.1873 0.32551 0.33866 0.51891 0.56503 0.65979 0.81951 0.83578 0.85222 1.0039 1.17987 1.19971 1.3452 1.52598 1.67141 1.86162 2.09575 2.21362 2.34959 2.65812 2.84073 3.00869 3.17843 3.32495 3.46078 3.61567 4.10743 4.35475 4.83067 
43 0.01624 0.10182 0.17178 0.18108 0.20959 0.32563 0.33544 0.51716 0.53631 0.65661 0.80148 0.83166 0.84084 0.86581 1.00343 1.02004 1.17858 1.1893 1.21459 1.34345 1.36881 1.51861 1.67017 1.86139 1.89105 2.08381 2.20938 2.24058 2.3486 2.65164 2.83646 3.00316 3.17423 3.32316 3.45857 3.47835 3.6046 3.78242 4.1061 4.35275 4.51878 4.65613 4.82864 
45 0.01761 0.09619 0.16183 0.1703 0.18691 0.31582 0.3238 0.33634 0.50789 0.52603 0.64689 0.79965 0.82552 0.83466 0.87135 0.9947 1.00572 1.16971 1.18049 1.20812 1.334 1.35905 1.50727 1.65951 1.67582 1.8512 1.8667 2.07021 2.19808 2.236 2.33987 2.64296 2.82576 2.85084 2.99219 3.16603 3.31442 3.45008 3.47194 3.59548 3.77024 4.0981 4.34346 4.51067 4.8193 
44 0.01191 0.10632 0.1679 0.17797 0.21504 0.32144 0.33114 0.51242 0.53003 0.6515 0.67873 0.82122 0.83464 0.85205 1.00008 1.01632 1.17499 1.1874 1.21978 1.33938 1.36572 1.51244 1.66576 1.69545 1.85707 1.88137 2.07725 2.20486 2.34519 2.64773 2.8314 2.86356 2.99775 3.17098 3.31966 3.45534 3.48201 3.60106 3.77588 4.10313 4.34917 4.51559 4.65456 4.825 
43 0.01339 0.10226 0.1656 0.17474 0.19739 0.31931 0.32843 0.35572 0.511 0.53019 0.65108 0.8115 0.8298 0.8402 0.99775 1.01191 1.17269 1.1837 1.21056 1.33692 1.3586 1.51296 1.66301 1.6824 1.85477 1.87437 2.07741 2.20108 2.23195 2.34301 2.64828 2.82941 2.9963 3.16976 3.31728 3.45364 3.59943 3.77579 4.10112 4.34688 4.51603 4.66827 4.82274 
45 0.01274 0.10088 0.16348 0.17279 0.19786 0.3171 0.32645 0.35737 0.50891 0.52837 0.6479 0.6846 0.81508 0.82951 0.84197 0.99586 1.01206 1.17113 1.18313 1.21402 1.33532 1.36288 1.50949 1.66096 1.6832 1.85278 1.87773 2.0729 2.19989 2.24186 2.34124 2.64508 2.82751 2.99332 3.16746 3.31597 3.45119 3.47852 3.59698 3.77297 4.0991 4.34495 4.51314 4.65076 4.82062 
47 0.01905 0.09543 0.16 0.16821 0.18373 0.31366 0.32128 0.33245 0.50545 0.52004 0.64328 0.67799 0.80425 0.82471 0.834 0.99271 1.00365 1.16711 1.17678 1.19738 1.33131 1.34686 1.50347 1.65724 1.67193 1.84926 1.86336 2.06741 2.19477 2.21912 2.33786 2.63977 2.82315 2.84232 2.98916 3.1636 3.3118 3.44731 3.4615 3.59286 3.767 4.09582 4.34135 4.50722 4.64506 4.81711 4.83435 
33 0.0189 0.11213 0.16658 0.18161 0.31905 0.33196 0.51073 0.53892 0.65082 0.82029 0.83368 0.99774 1.17307 1.18984 1.33745 1.51302 1.66322 1.85444 2.07589 2.20307 2.34297 2.64801 2.82969 2.99646 3.16967 3.31775 3.4539 3.60037 3.77712 4.10114 4.34712 4.51888 4.82274 
38 0.02279 0.10988 0.16852 0.17949 0.3212 0.33175 0.51292 0.53295 0.65266 0.81691 0.83347 0.84938 1.00003 1.01934 1.1756 1.18946 1.22769 1.33979 1.38478 1.51477 1.66616 1.85716 1.88708 2.07977 2.2067 2.34545 2.64952 2.8326 2.99908 3.17172 3.32014 3.45603 3.60234 3.77853 4.10354 4.34975 4.5174 4.82529 
39 0.01798 0.1108 0.17818 0.18909 0.33109 0.34114 0.52343 0.54545 0.66351 0.81257 0.83828 0.84819 1.00842 1.0231 1.18562 1.20044 1.23565 1.35011 1.52646 1.67536 1.70585 1.8669 1.89409 2.09273 2.21765 2.35475 2.65918 2.84226 3.01196 3.18172 3.32957 3.46544 3.61331 3.79169 4.11252 4.35949 4.52741 4.67887 4.83589 
33 0.01325 0.11685 0.17831 0.19429 0.33104 0.34432 0.52275 0.54858 0.6629 0.83118 0.84439 1.00962 1.18504 1.20333 1.34995 1.52718 1.67623 1.86686 2.09145 2.21814 2.35446 2.66171 2.8431 3.01038 3.18086 3.3294 3.46528 3.61309 3.79418 4.11252 4.36081 4.53316 4.83537 
35 0.02762 0.10531 0.16346 0.17506 0.31642 0.32744 0.5078 0.53034 0.6471 0.81031 0.8278 0.84222 0.99508 1.0413 1.17067 1.18604 1.33455 1.5078 1.6608 1.85179 2.07224 2.19912 2.34012 2.64328 2.82649 2.99268 3.16623 3.31478 3.45031 3.5959 3.77167 4.09793 4.34387 4.51191 4.81957 
47 0.01609 0.10058 0.16784 0.17616 0.19258 0.32205 0.33035 0.34567 0.51377 0.5302 0.6532 0.70131 0.80976 0.83136 0.84053 1.00062 1.01326 1.17597 1.18647 1.2114 1.34008 1.3613 1.51428 1.66562 1.68212 1.85743 1.87317 2.07712 2.20467 2.23063 2.34562 2.64885 2.83223 2.85437 2.99834 3.17184 3.32068 3.45585 3.473 3.60108 3.77818 4.10345 4.34936 4.51695 4.65332 4.82534 4.84581 
39 0.00682 0.10249 0.16768 0.17812 0.32065 0.33076 0.51317 0.53677 0.65357 0.80752 0.83002 0.84068 0.99982 1.02426 1.17482 1.18791 1.22004 1.34035 1.51766 1.66551 1.85731 1.89481 2.0806 2.20455 2.24089 2.34534 2.65094 2.83288 2.9996 3.17183 3.32024 3.45571 3.60213 3.78213 4.10282 4.34985 4.51933 4.661 4.82553 
35 0.00711 0.1033 0.16816 0.18006 0.32131 0.33275 0.5141 0.54375 0.65489 0.80852 0.83024 0.84116 0.99988 1.17641 1.19428 1.34144 1.51844 1.66489 1.8569 1.89194 2.0853 2.20787 2.34563 2.65218 2.83371 3.00232 3.17316 3.32126 3.45607 3.6041 3.78945 4.10325 4.34934 4.52151 4.82571 
32 0.01691 0.10995 0.16978 0.18605 0.32252 0.33552 0.51633 0.62967 0.65989 0.81917 0.83428 0.85412 1.00135 1.1782 1.20376 1.344 1.52594 1.66757 1.8584 2.08831 2.21422 2.3476 2.6565 2.83709 3.0122 3.17601 3.32283 3.45879 4.105 4.35176 4.52855 4.82901 
32 0.01214 0.11003 0.17079 0.18734 0.32371 0.33753 0.51667 0.55224 0.65874 0.8206 0.83523 0.85721 1.00276 1.17785 1.19788 1.34319 1.52932 1.66895 1.85972 2.09262 2.21121 2.34855 2.65975 2.83768 3.00696 3.17548 3.32323 3.45857 3.61332 4.10629 4.35789 4.83063 
40 0.0131 0.10564 0.16715 0.1773 0.2174 0.32054 0.33035 0.51186 0.53195 0.65215 0.81504 0.83189 0.84488 0.99885 1.0137 1.1737 1.18583 1.21682 1.33822 1.37321 1.51575 1.66433 1.68894 1.85602 1.88114 2.07737 2.20377 2.34416 2.64927 2.83063 2.9966 3.17075 3.31859 3.45456 3.60078 3.77686 4.10231 4.34813 4.51707 4.82389 
36 0.01718 0.11258 0.17279 0.18729 0.32538 0.33709 0.5172 0.54243 0.65777 0.82207 0.83734 0.85686 1.00384 1.03088 1.18028 1.19935 1.34477 1.52117 1.67031 1.86131 2.08507 2.21209 2.34948 2.65394 2.83686 3.00475 3.17613 3.32435 3.45984 3.6078 3.78461 4.10692 4.35416 4.52201 4.67081 4.8302 
33 0.00978 0.1091 0.16964 0.18674 0.3223 0.33693 0.51536 0.56962 0.65592 0.82027 0.83453 0.85989 1.00121 1.17771 1.20245 1.34253 1.52405 1.66785 1.85823 2.08772 2.21077 2.34678 2.65467 2.83661 3.00574 3.17503 3.32251 3.45766 3.60964 4.10489 4.35227 4.52887 4.82796 
43 0.01937 0.11422 0.17946 0.18998 0.33272 0.34287 0.52365 0.54175 0.66285 0.69854 0.82299 0.84167 0.85287 1.0112 1.03224 1.18532 1.19677 1.22485 1.34964 1.37236 1.52388 1.67709 1.86792 1.89096 2.08894 2.21522 2.24586 2.35527 2.65857 2.84219 2.86698 3.00967 3.18133 3.33008 3.46547 3.48823 3.61124 3.78912 4.11339 4.36043 4.52668 4.66565 4.83545 
46 0.00902 0.09941 0.16446 0.1733 0.193 0.31825 0.32722 0.34981 0.5102 0.52891 0.6493 0.80871 0.82842 0.8384 0.99671 1.00992 1.17177 1.18237 1.20746 1.3363 1.35994 1.50941 1.53852 1.66224 1.68163 1.85386 1.87344 2.07338 2.20083 2.23181 2.34213 2.64512 2.82877 2.85566 2.99517 3.16822 3.31679 3.45244 3.47789 3.5975 3.77358 4.09997 4.34611 4.51315 4.65184 4.8221 
41 0.07897 0.14479 0.15973 0.17072 0.30758 0.31548 0.32854 0.50101 0.52794 0.64086 0.78632 0.81824 0.82735 0.84804 0.98781 0.9991 1.16355 1.17536 1.20882 1.3276 1.50074 1.65265 1.67415 1.84402 1.8636 2.06254 2.19074 2.23928 2.33331 2.63735 2.81872 2.98531 3.15974 3.30787 3.44385 3.58909 3.76354 4.09131 4.3361 4.50485 4.81211 
31 0.01005 0.11528 0.17866 0.2102 0.33114 0.35185 0.52584 0.66416 0.82717 0.84161 1.00998 1.1855 1.21501 1.35235 1.5309 1.67953 1.87059 2.09964 2.22478 2.35921 2.66298 2.85538 3.02112 3.18309 3.33088 3.46589 3.62125 4.11288 4.40071 4.53704 4.84311 
37 0.01229 0.1065 0.16994 0.18219 0.32222 0.33255 0.51471 0.53901 0.6551 0.81123 0.8321 0.84338 1.00066 1.02066 1.17707 1.19193 1.34151 1.51848 1.66655 1.85786 1.88869 2.08408 2.20898 2.34671 2.65069 2.83461 3.00137 3.17309 3.32121 3.45735 3.60388 3.78586 4.10491 4.3512 4.5194 4.669 4.82723 
35 0.01605 0.11077 0.17634 0.19003 0.3296 0.34204 0.52132 0.54554 0.6612 0.81491 0.83666 0.84759 1.00772 1.18322 1.19943 1.34757 1.52307 1.67452 1.86571 2.08941 2.21419 2.35265 2.65765 2.84091 3.00894 3.17833 3.3272 3.46243 3.60977 3.7887 4.10958 4.3566 4.52466 4.67434 4.83247 
41 0.01276 0.10848 0.17023 0.18106 0.32336 0.33396 0.51452 0.53442 0.65369 0.81557 0.83384 0.84731 1.00179 1.02059 1.17673 1.18984 1.22332 1.34108 1.37002 1.51562 1.66818 1.85901 1.88667 2.0795 2.20658 2.25653 2.34682 2.6508 2.83374 2.99998 3.17313 3.32143 3.45704 3.49286 3.60282 3.78228 4.10477 4.35142 4.51989 4.65951 4.82683 
35 0.01632 0.10574 0.16862 0.18371 0.32162 0.33514 0.51439 0.54836 0.65367 0.81127 0.83046 0.84388 0.99997 1.17575 1.19442 1.34096 1.51731 1.6672 1.85759 2.08325 2.20725 2.34518 2.65049 2.83447 3.00272 3.17171 3.32028 3.45619 3.6035 3.78182 4.10275 4.35034 4.51751 4.66906 4.82613 
33 0.01116 0.1066 0.16593 0.18138 0.31827 0.33192 0.51104 0.55374 0.65298 0.81628 0.83138 0.85135 0.99708 1.17353 1.1949 1.33857 1.5217 1.66233 1.85379 2.08845 2.20432 2.34314 2.65357 2.83061 2.99991 3.17042 3.31838 3.45493 3.60866 4.10126 4.34678 4.52228 4.8229 
46 0.01735 0.09875 0.16663 0.17495 0.19041 0.32063 0.32831 0.33989 0.51307 0.53049 0.65303 0.79949 0.82932 0.83828 0.85909 0.99914 1.00981 1.17497 1.1849 1.20678 1.33906 1.35744 1.51608 1.66425 1.68002 1.85582 1.87017 2.07674 2.20288 2.22483 2.34491 2.65015 2.83118 2.8535 2.9983 3.17162 3.31977 3.45519 3.47244 3.60141 3.77943 4.10295 4.34831 4.51738 4.82444 4.84437 
39 0.01615 0.11582 0.1782 0.18931 0.33173 0.34278 0.52267 0.54277 0.66296 0.82633 0.84269 0.85903 1.01057 1.04432 1.18423 1.19666 1.22828 1.349 1.37689 1.52506 1.67647 1.86727 1.89633 2.09057 2.21446 2.35484 2.6596 2.84181 3.01044 3.18129 3.32966 3.46523 3.61207 3.78896 4.11272 4.35902 4.52703 4.6761 4.83441 
35 0.00847 0.09809 0.16135 0.17285 0.31411 0.32462 0.50657 0.53933 0.64845 0.79816 0.82379 0.8337 0.99248 1.0166 1.16956 1.1878 1.33382 1.51296 1.65752 1.8491 2.07083 2.19774 2.33826 2.64612 2.82494 2.99197 3.16586 3.31373 3.45001 3.59655 3.77997 4.09655 4.34145 4.51304 4.81772 
32 0.00856 0.10879 0.16788 0.18873 0.31998 0.33567 0.5136 0.65383 0.81563 0.83173 0.85336 0.99851 1.17559 1.20327 1.34116 1.52027 1.6664 1.85579 2.08502 2.21142 2.34499 2.65386 2.83474 3.00321 3.17218 3.32063 3.4565 3.61026 4.10252 4.34891 4.52331 4.82571 
48 0.01678 0.10078 0.16754 0.17572 0.19029 0.32163 0.32924 0.34058 0.51358 0.52766 0.65289 0.67789 0.80908 0.83165 0.84074 1.00035 1.01089 1.17561 1.18559 1.20742 1.33975 1.35759 1.51406 1.54102 1.66528 1.67999 1.85712 1.87121 2.07698 2.20419 2.23096 2.34569 2.6499 2.8317 2.85134 2.99871 3.17241 3.32045 3.45593 3.47253 3.60167 3.77714 4.10373 4.34917 4.51754 4.66346 4.82519 4.84268 
34 0.01878 0.10641 0.16933 0.18123 0.32261 0.33466 0.51545 0.54426 0.65602 0.80961 0.83106 0.84208 1.00116 1.17726 1.19578 1.34222 1.51993 1.66686 1.85845 2.08541 2.20848 2.34664 2.65348 2.83521 3.0037 3.17348 3.32162 3.45739 3.60464 3.78864 4.1041 4.35143 4.52393 4.82712 
35 0.00814 0.10178 0.17211 0.18401 0.32545 0.33667 0.51788 0.54484 0.65801 0.81031 0.83318 0.84373 1.00439 1.17979 1.19574 1.34487 1.52252 1.66986 1.86123 1.89314 2.08818 2.21191 2.34945 2.65446 2.83774 3.00422 3.17523 3.3245 3.45907 3.60616 3.79715 4.10656 4.35406 4.5253 4.8296 
39 0.01729 0.10597 0.16799 0.1778 0.21061 0.32169 0.33136 0.51328 0.53534 0.65439 0.81335 0.83199 0.84328 0.99999 1.01547 1.1756 1.18892 1.22289 1.34002 1.51741 1.66536 1.68764 1.85693 1.87843 2.08151 2.20636 2.34523 2.65087 2.8323 2.99957 3.1722 3.32009 3.45584 3.60279 3.78124 4.1035 4.34953 4.51955 4.82531 
26 0.02368 0.11384 0.17162 0.19849 0.32397 0.34345 0.52413 0.66444 0.81743 0.8342 0.85638 1.00247 1.18013 1.21631 1.3502 1.67165 1.86197 2.22198 2.35384 2.84873 3.17875 3.32688 3.46237 4.10678 4.35998 4.83526 
43 0.01095 0.10258 0.16823 0.17753 0.20329 0.32184 0.33138 0.51324 0.53219 0.65279 0.80756 0.83065 0.84053 0.99986 1.01436 1.17554 1.18715 1.21547 1.33977 1.36431 1.51373 1.66575 1.68844 1.85716 1.87804 2.07725 2.20508 2.23752 2.34551 2.64853 2.83207 2.85885 2.9986 3.17143 3.32021 3.45582 3.60123 3.77736 4.103 4.34896 4.51692 4.65843 4.82503 
38 0.01568 0.10503 0.17037 0.18064 0.32326 0.33355 0.51571 0.53833 0.65601 0.80474 0.83098 0.84078 1.00161 1.01924 1.17754 1.19151 1.22468 1.34227 1.51929 1.66832 1.85954 1.8892 2.08324 2.20805 2.34718 2.65246 2.83509 3.0026 3.17424 3.3222 3.45767 3.60383 3.78422 4.10468 4.35104 4.52088 4.66747 4.82765 
34 0.01187 0.10839 0.16984 0.18407 0.32264 0.33519 0.51513 0.54713 0.65649 0.81733 0.83354 0.85015 1.00116 1.17743 1.1972 1.34178 1.52346 1.66798 1.85802 2.0841 2.20819 2.3467 2.65626 2.8352 3.00523 3.17358 3.32142 3.45752 3.60882 3.78726 4.1043 4.3506 4.52777 4.82675 
37 0.01519 0.10672 0.17147 0.1828 0.32416 0.33461 0.51651 0.541 0.65742 0.80819 0.83228 0.84254 1.00258 1.02617 1.17861 1.19288 1.22773 1.34333 1.52266 1.66911 1.86031 1.89489 2.0849 2.21032 2.34831 2.65478 2.83615 3.0041 3.1749 3.32309 3.45879 3.60647 3.79326 4.10553 4.35287 4.52184 4.82811 
39 0.01539 0.11232 0.17763 0.18951 0.33091 0.34206 0.52226 0.54355 0.66183 0.81875 0.83917 0.85069 1.00921 1.03821 1.1844 1.19853 1.23433 1.34862 1.39099 1.52361 1.67634 1.86697 2.08951 2.21541 2.35386 2.65709 2.84083 3.00885 3.18005 3.3281 3.46378 3.49488 3.61057 3.78754 4.11152 4.35916 4.52501 4.66553 4.8344 
40 0.01633 0.0996 0.16034 0.17041 0.21568 0.31379 0.32327 0.50489 0.53218 0.64405 0.80669 0.82508 0.83649 0.99226 1.0064 1.16702 1.18035 1.22029 1.33122 1.50453 1.65727 1.68111 1.84878 1.87174 2.06759 2.19536 2.33731 2.6412 2.82297 2.98923 3.16345 3.31155 3.44753 3.59297 3.76746 4.0953 4.34073 4.50902 4.66431 4.81658 
35 0.02007 0.11427 0.17389 0.18788 0.32697 0.33971 0.51872 0.54406 0.65826 0.82368 0.83859 0.85939 1.00499 1.18093 1.19807 1.34569 1.5206 1.67107 1.86281 2.08374 2.21112 2.35045 2.6548 2.83828 3.00546 3.17714 3.32508 3.46059 3.60823 3.78553 4.10763 4.35483 4.52315 4.66876 4.83081 
37 0.00848 0.10473 0.17318 0.1854 0.32608 0.33706 0.51815 0.54259 0.65795 0.81725 0.83588 0.84883 1.00447 1.02681 1.18093 1.19811 1.34513 1.5215 1.67038 1.86167 1.89277 2.08518 2.21185 2.34933 2.65392 2.8372 3.00578 3.17604 3.32459 3.46065 3.60622 3.78591 4.10742 4.35425 4.52237 4.66683 4.83033 
29 0.0137 0.1094 0.16861 0.18948 0.32149 0.33732 0.51634 0.65717 0.81438 0.83147 0.84965 0.99976 1.17626 1.20177 1.34301 1.53672 1.66752 1.85832 2.20989 2.34711 2.65828 2.84263 3.00674 3.17565 3.32196 3.45886 4.10392 4.35778 4.82761 
33 0.01128 0.11326 0.17559 0.19436 0.3289 0.34475 0.52172 0.55831 0.66115 0.82597 0.83981 0.87424 1.00808 1.18202 1.20212 1.34759 1.52558 1.67626 1.86703 2.09619 2.21509 2.35388 2.6582 2.8461 3.01312 3.17917 3.3268 3.46213 3.61596 4.11052 4.37021 4.52756 4.83737 
43 0.0083 0.1013 0.17149 0.18132 0.21516 0.32521 0.33525 0.51622 0.53402 0.65534 0.6865 0.82158 0.83644 0.85041 1.00385 1.02384 1.17867 1.19081 1.22142 1.3428 1.3684 1.51618 1.55127 1.66997 1.86095 1.88911 2.08181 2.20947 2.34842 2.65098 2.83537 3.00139 3.17403 3.32302 3.45837 3.47958 3.60434 3.78083 4.10626 4.35264 4.51951 4.65545 4.82821 
40 0.01861 0.10565 0.16686 0.17676 0.20973 0.32028 0.33 0.51195 0.53185 0.65263 0.81317 0.83143 0.84298 0.99873 1.01263 1.17438 1.18675 1.2178 1.33863 1.36869 1.5172 1.66381 1.68425 1.85576 1.87689 2.07698 2.20341 2.3444 2.65258 2.83077 2.99766 3.1711 3.31912 3.45478 3.60181 3.77921 4.10221 4.348 4.52094 4.82386 
48 0.00729 0.09144 0.16741 0.17591 0.1917 0.32262 0.33109 0.34822 0.51455 0.53261 0.6542 0.80537 0.83111 0.84026 0.8792 1.00091 1.01326 1.17645 1.18698 1.21204 1.34075 1.36263 1.51516 1.54718 1.66659 1.68456 1.85806 1.87481 2.07998 2.20604 2.23726 2.34661 2.65056 2.83319 2.85786 3.00042 3.17285 3.32118 3.45682 3.47586 3.60252 3.77986 4.10431 4.35014 4.51901 4.65755 4.82628 4.85917 
33 0.0092 0.08619 0.17685 0.18998 0.33043 0.34262 0.52365 0.55239 0.66567 0.82116 0.83933 0.85284 1.00949 1.1852 1.20487 1.35027 1.53229 1.67627 1.86666 2.09828 2.2177 2.35457 2.66378 2.84296 3.01619 3.18207 3.33139 3.46569 3.61807 4.11213 4.36034 4.53183 4.83562 
42 0.01437 0.10015 0.16278 0.17224 0.20539 0.3162 0.32532 0.35023 0.50785 0.52918 0.64707 0.80906 0.82716 0.83766 0.9947 1.00888 1.1698 1.1816 1.21186 1.33402 1.36456 1.50726 1.65988 1.68204 1.85148 1.87099 2.07069 2.19858 2.33995 2.64307 2.82595 2.99208 3.16587 3.31424 3.45013 3.59544 3.77024 4.09784 4.3434 4.51092 4.66069 4.81935 
47 0.01182 0.09771 0.16936 0.17771 0.1966 0.3239 0.33269 0.36273 0.51504 0.53175 0.65439 0.79825 0.82995 0.83883 0.85795 1.00211 1.01746 1.17664 1.18641 1.208 1.3414 1.36284 1.51575 1.66829 1.691 1.85929 1.87832 2.08024 2.20675 2.23292 2.34659 2.64994 2.83386 2.85604 2.99978 3.17224 3.32128 3.45621 3.47235 3.60198 3.77817 4.10408 4.35054 4.51734 4.65865 4.82638 4.84748 
38 0.02032 0.10878 0.17147 0.18245 0.32466 0.33534 0.516 0.53739 0.65669 0.81204 0.8335 0.84451 1.00284 1.02145 1.1787 1.19292 1.22928 1.34273 1.52015 1.66823 1.69285 1.86046 1.88997 2.08411 2.20821 2.34832 2.65375 2.83528 3.00191 3.17492 3.32288 3.45875 3.60556 3.78494 4.10561 4.3522 4.52281 4.8281 
47 0.01057 0.09909 0.16022 0.16921 0.18923 0.31373 0.32282 0.34552 0.50498 0.52188 0.64326 0.67255 0.81519 0.82779 0.84464 0.99269 1.00683 1.16707 1.17795 1.20505 1.33113 1.35009 1.50386 1.65762 1.67563 1.84929 1.87049 2.06815 2.19543 2.21828 2.33759 2.63993 2.82322 2.84725 2.98929 3.16356 3.31186 3.44744 3.46706 3.59281 3.76757 4.09553 4.34144 4.50776 4.64083 4.81705 4.84585 
44 0.01705 0.09938 0.16933 0.17865 0.20905 0.32307 0.33234 0.51449 0.5339 0.65402 0.79805 0.82946 0.83859 0.86203 1.00096 1.01583 1.17656 1.18789 1.21493 1.34093 1.36801 1.51536 1.66723 1.69317 1.85831 1.88002 2.08123 2.2068 2.24366 2.34617 2.6495 2.83351 2.99993 3.17202 3.3206 3.45652 3.48014 3.60211 3.77909 4.10379 4.35033 4.51893 4.66795 4.82617 
34 0.0149 0.10348 0.16507 0.17757 0.31792 0.32977 0.51035 0.54531 0.65162 0.80811 0.82824 0.84059 0.9964 1.17277 1.1898 1.33762 1.5166 1.66208 1.85306 2.07823 2.20429 2.34178 2.64889 2.82944 2.99658 3.16903 3.31733 3.45289 3.6013 3.78055 4.09985 4.34544 4.51781 4.82161 
34 0.0241 0.11902 0.16885 0.18414 0.32148 0.33482 0.51272 0.5383 0.65239 0.82492 0.83755 1.00045 1.17523 1.19335 1.33922 1.51434 1.66583 1.85719 2.07989 2.20504 2.34543 2.64986 2.83174 2.99916 3.17166 3.31984 3.4556 3.60158 3.77972 4.10321 4.34998 4.5192 4.66801 4.82542 
36 0.02405 0.12138 0.17524 0.18865 0.32798 0.33993 0.51956 0.54295 0.66009 0.82983 0.84277 1.00665 1.03595 1.18232 1.19963 1.34657 1.52153 1.67244 1.86343 1.89353 2.08729 2.2129 2.35173 2.65651 2.83977 3.00684 3.17825 3.32687 3.46229 3.60908 3.78779 4.11014 4.35683 4.5257 4.6674 4.83235 
34 0.01358 0.10128 0.16261 0.17459 0.31548 0.32717 0.50721 0.53685 0.64758 0.80585 0.8258 0.83753 0.9938 1.17 1.18706 1.33387 1.50934 1.65967 1.85037 2.07156 2.19869 2.33921 2.6444 2.82595 2.99236 3.16608 3.31415 3.44989 3.59579 3.77299 4.09697 4.34259 4.51332 4.81867 
30 0.01673 0.1108 0.17129 0.18779 0.32461 0.33874 0.5173 0.55138 0.66062 0.82004 0.83554 0.85682 1.00279 1.17997 1.20821 1.34472 1.52988 1.66918 1.86117 2.21138 2.34884 2.66261 2.83899 3.00786 3.17694 3.32422 3.4603 4.10651 4.35443 4.82954 
39 0.0111 0.09993 0.17068 0.18109 0.32392 0.33392 0.5158 0.53741 0.65571 0.79868 0.82978 0.83912 0.86702 1.00205 1.02248 1.17763 1.19004 1.21868 1.34182 1.36881 1.51854 1.66941 1.85969 1.88907 2.08338 2.20879 2.34723 2.65075 2.83455 3.002 3.17317 3.32175 3.45761 3.60397 3.78335 4.10468 4.35199 4.51951 4.82733 
39 0.01015 0.06436 0.13723 0.17764 0.18935 0.33096 0.34241 0.52257 0.54504 0.66152 0.82168 0.83961 0.85151 1.00901 1.03902 1.18405 1.19756 1.23156 1.3487 1.52459 1.67469 1.86678 1.90559 2.0888 2.21464 2.35409 2.65707 2.84129 3.00755 3.1796 3.32896 3.46392 3.60935 3.78939 4.11134 4.35924 4.52573 4.66847 4.83391 
33 0.00733 0.10563 0.16607 0.18139 0.31882 0.33166 0.51162 0.65296 0.81095 0.82948 0.84499 0.99742 1.17292 1.19415 1.33799 1.51842 1.66358 1.85432 2.0804 2.20323 2.34287 2.65041 2.83117 3.00176 3.17077 3.31792 3.45499 3.61135 3.78521 4.10119 4.34781 4.51892 4.8237 
44 0.01885 0.10243 0.16818 0.17735 0.20244 0.32185 0.33115 0.36779 0.51394 0.53441 0.65348 0.80813 0.83052 0.84002 0.99985 1.01373 1.17547 1.18668 1.21399 1.34014 1.36655 1.51443 1.66574 1.68942 1.85716 1.87921 2.07863 2.2052 2.23584 2.34539 2.64929 2.83281 2.99915 3.17163 3.32023 3.45589 3.48103 3.60118 3.77811 4.10312 4.34936 4.51678 4.65571 4.82536 
36 0.01266 0.10498 0.16999 0.18249 0.32282 0.33391 0.5152 0.54187 0.65573 0.80643 0.83074 0.84095 1.00077 1.02125 1.1774 1.19334 1.34184 1.51973 1.66736 1.85821 1.89189 2.08362 2.20865 2.34696 2.65335 2.83453 3.00387 3.17367 3.32173 3.45762 3.60478 3.78346 4.10432 4.35097 4.52185 4.82711 
34 0.01578 0.10859 0.16428 0.18046 0.31682 0.33032 0.50859 0.5443 0.64878 0.81696 0.83051 0.884 0.99569 1.17124 1.19347 1.33535 1.51326 1.66241 1.85231 2.07468 2.20116 2.34059 2.64742 2.82791 2.99569 3.16758 3.31535 3.45152 3.59801 3.77701 4.09841 4.34499 4.517 4.82051 
48 0.01212 0.09721 0.15909 0.16818 0.18961 0.3126 0.32122 0.33999 0.50394 0.51979 0.64223 0.66751 0.81128 0.82556 0.83831 0.99153 1.00451 1.166 1.17674 1.20455 1.33016 1.35076 1.50267 1.53192 1.65652 1.67685 1.84819 1.86625 2.06656 2.19463 2.22935 2.33646 2.63855 2.82211 2.84585 2.98841 3.16228 3.31079 3.44647 3.4667 3.59194 3.7663 4.09445 4.34014 4.5062 4.64383 4.81584 4.83893 
39 0.01405 0.10611 0.17142 0.18264 0.32453 0.33526 0.516 0.53726 0.65526 0.80719 0.83192 0.84204 1.00313 1.17759 1.18964 1.21793 1.34211 1.3681 1.5165 1.66996 1.86032 1.8911 2.08251 2.20911 2.34782 2.65034 2.83515 3.00206 3.17361 3.32239 3.45775 3.49103 3.60361 3.78182 4.10536 4.3518 4.51872 4.65816 4.82771 
38 0.01339 0.10379 0.17038 0.1805 0.28595 0.32469 0.33523 0.51665 0.54236 0.65685 0.80801 0.83185 0.84159 1.00163 1.01788 1.17839 1.1929 1.2286 1.34304 1.52251 1.66818 1.85925 1.88717 2.08438 2.21027 2.34793 2.65504 2.83583 3.00564 3.17503 3.32302 3.45857 3.60582 3.78707 4.10547 4.35201 4.52134 4.82792 
30 0.01009 0.11573 0.17222 0.19467 0.32429 0.34033 0.51914 0.65868 0.82334 0.83744 1.00291 1.17999 1.20956 1.34527 1.52566 1.67062 1.86035 2.08952 2.21405 2.34954 2.65801 2.83881 3.01029 3.17775 3.32526 3.46116 3.61271 4.10711 4.35608 4.83057 
27 0.01784 0.11052 0.16943 0.18965 0.32225 0.33879 0.51699 0.66072 0.81469 0.83193 0.84964 1.00104 1.17741 1.20394 1.34435 1.66779 1.86 2.20812 2.34831 2.83762 3.01607 3.17542 3.32236 3.45856 4.10388 4.35298 4.82763 
34 0.01692 0.11665 0.17261 0.18801 0.32569 0.3395 0.51807 0.5487 0.65759 0.82643 0.83948 1.00435 1.17906 1.19592 1.34465 1.51957 1.67034 1.86193 2.08439 2.21097 2.34978 2.65309 2.83714 3.00407 3.17581 3.3242 3.46022 3.60767 3.78566 4.10762 4.35539 4.52272 4.67014 4.83028 
34 0.01244 0.10612 0.16772 0.18011 0.32097 0.33302 0.51298 0.53946 0.65362 0.81302 0.83097 0.84479 0.99945 1.17515 1.19199 1.33998 1.51748 1.66572 1.8567 2.08019 2.20636 2.34504 2.65052 2.83252 3.00009 3.17163 3.3197 3.45538 3.60189 3.78122 4.1023 4.3487 4.51917 4.82483 
35 0.02284 0.11953 0.17934 0.1941 0.33261 0.34577 0.52372 0.5476 0.66342 0.82964 0.84401 0.86848 1.01118 1.18571 1.20198 1.3502 1.52623 1.67743 1.86848 2.09149 2.21696 2.35521 2.65926 2.84272 3.01137 3.18142 3.32995 3.46616 3.61191 3.7904 4.11301 4.36041 4.52719 4.6762 4.83553 
48 0.01517 0.10048 0.16448 0.17355 0.19695 0.31838 0.32756 0.35905 0.50961 0.52731 0.6486 0.68186 0.81275 0.82896 0.83944 0.99684 1.01257 1.17184 1.1829 1.21035 1.33606 1.35948 1.50896 1.54109 1.66296 1.69144 1.85392 1.87555 2.07383 2.20148 2.23593 2.34188 2.64464 2.8284 2.85781 2.99473 3.16763 3.31638 3.45186 3.47475 3.59753 3.77251 4.09961 4.34559 4.51224 4.65395 4.82144 4.84979 
39 0.02049 0.11176 0.17472 0.18562 0.32755 0.33754 0.51948 0.53983 0.6604 0.81557 0.83685 0.84794 1.00586 1.0222 1.18175 1.19531 1.22897 1.34648 1.52265 1.67119 1.69496 1.8637 1.89191 2.08738 2.21246 2.35133 2.65627 2.83819 3.00469 3.17823 3.32615 3.46194 3.60871 3.78872 4.10929 4.35646 4.52636 4.67655 4.83182 
50 0.01678 0.09818 0.16757 0.17576 0.19183 0.32179 0.32965 0.34234 0.51327 0.52817 0.65258 0.67898 0.80139 0.82973 0.83853 0.8586 1.0 1.0109 1.17511 1.18451 1.20369 1.33934 1.35578 1.51282 1.54183 1.66561 1.68194 1.85707 1.87256 2.07704 2.20388 2.22697 2.34524 2.64824 2.83152 2.85145 2.99782 3.17114 3.31963 3.45517 3.4702 3.60048 3.77568 4.10299 4.12215 4.34877 4.51575 4.65525 4.82484 4.84245 
49 0.01955 0.10301 0.167 0.1755 0.19181 0.32063 0.32842 0.3402 0.51246 0.52695 0.65108 0.67239 0.81435 0.83219 0.84198 0.99959 1.01046 1.17443 1.18438 1.20561 1.33841 1.3541 1.51103 1.54079 1.66441 1.68006 1.85623 1.87124 2.07471 2.20257 2.22473 2.34477 2.64736 2.83029 2.84952 2.99663 3.17068 3.3189 3.34614 3.45495 3.47051 3.60028 3.77501 4.10313 4.34896 4.51588 4.6638 4.82438 4.84287 
48 0.01703 0.10137 0.16791 0.17614 0.19118 0.32191 0.32964 0.3414 0.51403 0.52958 0.6537 0.6953 0.81058 0.83208 0.84126 1.00062 1.01137 1.17584 1.18554 1.20585 1.33996 1.35633 1.51438 1.54281 1.66557 1.68061 1.85739 1.87178 2.07858 2.20421 2.22656 2.34606 2.65007 2.83248 2.85586 2.99904 3.17236 3.32059 3.45618 3.47248 3.60185 3.77806 4.10432 4.35007 4.51813 4.66062 4.8259 4.84598 
35 0.02024 0.11155 0.17282 0.18589 0.32589 0.33778 0.51805 0.54436 0.65889 0.81852 0.83591 0.8505 1.00397 1.02774 1.18063 1.20012 1.34499 1.52434 1.67051 1.86164 2.08908 2.21298 2.34964 2.65844 2.83757 3.00963 3.17719 3.32462 3.46042 3.60941 3.78937 4.10728 4.35414 4.53207 4.83028 
49 0.01257 0.09949 0.17041 0.17838 0.19325 0.32478 0.33274 0.34597 0.5169 0.53268 0.65638 0.68566 0.80467 0.83272 0.84153 0.86196 1.00339 1.01527 1.17859 1.18811 1.20833 1.34309 1.36207 1.51737 1.54853 1.66893 1.68602 1.86061 1.87664 2.08152 2.20785 2.23031 2.34841 2.65235 2.83546 2.85622 3.00315 3.17528 3.32367 3.45872 3.47453 3.60402 3.78142 4.10637 4.35249 4.51975 4.65715 4.8282 4.84575 
40 0.0127 0.09921 0.16653 0.17613 0.20812 0.3199 0.32921 0.36361 0.51252 0.53538 0.65295 0.80509 0.82896 0.83829 0.99797 1.01198 1.17491 1.18754 1.21785 1.33937 1.51683 1.66403 1.69487 1.8549 1.87697 2.07779 2.20545 2.34391 2.64908 2.83105 2.99792 3.1709 3.31922 3.45496 3.60052 3.77868 4.10182 4.34712 4.51716 4.82336 
27 0.0103 0.10449 0.16485 0.18955 0.31722 0.3343 0.51212 0.65381 0.80872 0.82722 0.84272 0.99544 1.17315 1.20702 1.3397 1.66271 1.85249 2.20735 2.34174 2.83284 3.00898 3.17041 3.31738 3.45449 4.09904 4.34523 4.82165 
43 0.01484 0.10666 0.17107 0.18084 0.21528 0.32431 0.33369 0.36856 0.51588 0.53499 0.6553 0.81724 0.83473 0.84623 1.00274 1.01853 1.17786 1.1894 1.21806 1.34195 1.36543 1.51649 1.66847 1.69375 1.85972 1.88074 2.08154 2.20841 2.34769 2.65116 2.83486 3.00073 3.17368 3.32234 3.45782 3.48052 3.6036 3.78086 4.10571 4.35214 4.52011 4.6626 4.82772 
36 0.00853 0.10493 0.16832 0.18011 0.32136 0.33206 0.51347 0.53854 0.65478 0.81128 0.83127 0.84299 0.99987 1.02169 1.17566 1.19104 1.34041 1.51878 1.66568 1.85723 1.89456 2.08267 2.20656 2.34568 2.65281 2.83275 2.99953 3.17175 3.32003 3.45623 3.60314 3.78483 4.10344 4.34982 4.51945 4.82532 
32 0.02056 0.12367 0.17396 0.19504 0.32587 0.34072 0.51875 0.55583 0.65994 0.8301 0.8431 1.00485 1.18041 1.20298 1.34555 1.52399 1.67116 1.86217 2.09291 2.21298 2.35082 2.65876 2.83791 3.01288 3.17757 3.32581 3.46206 3.61306 4.1092 4.35751 4.5306 4.83103 
39 0.01106 0.10471 0.16656 0.17694 0.28116 0.32106 0.33133 0.51172 0.5333 0.65263 0.81414 0.83124 0.84393 0.99844 1.01426 1.17402 1.18768 1.22408 1.33847 1.51533 1.66357 1.68444 1.85528 1.87527 2.07638 2.20365 2.34374 2.64931 2.83053 2.9971 3.17056 3.31852 3.45466 3.60121 3.77931 4.10175 4.34731 4.51832 4.82341 
36 0.01469 0.10267 0.16333 0.17455 0.31642 0.32773 0.5082 0.53298 0.64824 0.8078 0.82709 0.83935 0.99502 1.17041 1.18418 1.21878 1.33512 1.5109 1.66047 1.85184 2.07256 2.19916 2.34024 2.64492 2.82686 2.99326 3.16684 3.31501 3.45097 3.59704 3.77283 4.09811 4.34404 4.51338 4.65635 4.81995 
38 0.01292 0.1047 0.16853 0.1798 0.32177 0.33223 0.51277 0.53471 0.65269 0.80685 0.83009 0.84056 1.00033 1.03004 1.17566 1.1901 1.22691 1.33952 1.51508 1.66626 1.85735 1.89012 2.0796 2.20471 2.24397 2.34534 2.64937 2.83198 2.99871 3.1717 3.31991 3.45508 3.60129 3.77984 4.1026 4.34897 4.51942 4.82464 
30 0.02108 0.11465 0.17175 0.19027 0.32449 0.33906 0.51767 0.65894 0.81909 0.83532 0.85636 1.00323 1.17976 1.2084 1.34459 1.53167 1.67031 1.86087 2.2167 2.34937 2.66003 2.83733 3.00921 3.17705 3.32425 3.45969 3.61718 4.10661 4.35452 4.83007 
40 0.00719 0.09562 0.1704 0.18043 0.2947 0.32504 0.33577 0.51586 0.53756 0.65529 0.80471 0.83099 0.84039 1.00229 1.02359 1.1778 1.19047 1.22001 1.34196 1.37499 1.51647 1.66909 1.85962 1.88828 2.08291 2.20894 2.34721 2.65132 2.83504 3.00168 3.17341 3.32171 3.45755 3.60278 3.78176 4.10484 4.3518 4.52015 4.65871 4.82764 
35 0.01019 0.1031 0.17406 0.1877 0.32726 0.33944 0.51941 0.54499 0.65925 0.80799 0.83363 0.84378 1.00567 1.18137 1.1985 1.34629 1.52255 1.67298 1.86345 2.08746 2.21441 2.35035 2.65556 2.83924 3.0083 3.1765 3.32573 3.46092 3.6087 3.78669 4.10753 4.35491 4.52284 4.67324 4.83041 
39 0.01937 0.11008 0.17515 0.18626 0.32858 0.33951 0.51965 0.54061 0.65983 0.81099 0.83561 0.84575 1.00693 1.03939 1.18188 1.19491 1.2256 1.34597 1.37612 1.52274 1.6736 1.86442 1.89908 2.08772 2.21249 2.3515 2.65525 2.83885 3.00605 3.17728 3.32631 3.46155 3.60743 3.78725 4.10863 4.35566 4.52315 4.66961 4.83134 
48 0.01347 0.10375 0.17017 0.1788 0.19597 0.32365 0.33142 0.34319 0.51588 0.53188 0.6552 0.6817 0.81817 0.83538 0.8454 1.00261 1.0137 1.17784 1.18833 1.21312 1.34193 1.36074 1.51628 1.54807 1.66748 1.68347 1.85925 1.87397 2.08024 2.20661 2.23414 2.34818 2.65146 2.83447 2.85696 3.00124 3.17489 3.32276 3.45853 3.47587 3.6043 3.78045 4.10656 4.35269 4.51951 4.66232 4.82798 4.85102 
35 0.00716 0.10857 0.17323 0.18879 0.32602 0.33876 0.51801 0.54456 0.65772 0.82344 0.83808 0.86597 1.00515 1.18009 1.19853 1.34493 1.52 1.6716 1.86203 2.08511 2.21236 2.34966 2.65417 2.83742 3.00538 3.17563 3.32422 3.4597 3.60701 3.78502 4.10699 4.35473 4.52248 4.67662 4.83017 
40 0.02067 0.10506 0.16748 0.17763 0.22021 0.3215 0.33235 0.51277 0.53493 0.65247 0.81196 0.83062 0.8419 0.99987 1.05474 1.1751 1.18892 1.22434 1.33942 1.51415 1.66603 1.85687 1.88716 2.07919 2.20506 2.2444 2.34462 2.64836 2.83189 2.99898 3.17068 3.31951 3.45468 3.60072 3.77803 4.10208 4.34846 4.51638 4.66664 4.82448 
35 0.01835 0.10324 0.16449 0.17772 0.31758 0.32883 0.50958 0.54529 0.65113 0.80717 0.82747 0.83902 0.996 1.17175 1.18809 1.33641 1.51666 1.66134 1.6949 1.853 2.07741 2.20037 2.34142 2.64929 2.82889 2.99622 3.16882 3.31636 3.45246 3.59941 3.78852 4.09929 4.34514 4.52392 4.8211 
43 0.01079 0.10497 0.1698 0.17968 0.21602 0.32347 0.33331 0.51476 0.5339 0.65413 0.81285 0.83284 0.84348 1.00198 1.02088 1.17649 1.188 1.21636 1.34121 1.36704 1.51532 1.66735 1.69714 1.85911 1.88573 2.07971 2.20692 2.24361 2.34682 2.65095 2.83382 3.00046 3.1733 3.32163 3.45653 3.47845 3.6027 3.7798 4.10451 4.35109 4.51805 4.65896 4.82676 
28 0.02049 0.10337 0.16842 0.18959 0.32063 0.33559 0.51544 0.65513 0.79943 0.82733 0.83738 0.998 1.17662 1.20234 1.34216 1.53627 1.66656 1.85594 2.21085 2.34512 2.65751 2.83704 3.17315 3.32012 3.45679 4.10199 4.34815 4.82474 
41 0.01033 0.10177 0.16956 0.17896 0.2059 0.32327 0.33265 0.37006 0.51538 0.53585 0.65618 0.8131 0.8328 0.84276 1.00148 1.01624 1.17782 1.19054 1.22155 1.34212 1.51897 1.66707 1.6898 1.85887 1.88385 2.08301 2.20942 2.3473 2.6535 2.83434 3.00502 3.17409 3.32204 3.45795 3.6046 3.78251 4.10503 4.3505 4.51956 4.66687 4.82684 
52 0.01256 0.09756 0.16387 0.17215 0.18789 0.31792 0.32579 0.33824 0.50915 0.52311 0.64714 0.66203 0.80786 0.82809 0.83741 0.99647 1.00768 1.17105 1.18086 1.20168 1.33513 1.35 1.50725 1.52761 1.6616 1.67724 1.85322 1.86768 2.07145 2.09758 2.1994 2.22029 2.34146 2.64329 2.82726 2.84704 2.99335 3.16726 3.1876 3.3158 3.34554 3.45149 3.46701 3.59683 3.77153 4.09947 4.12031 4.34534 4.51152 4.64842 4.82116 4.83964 
47 0.01047 0.10132 0.17112 0.18028 0.20517 0.32479 0.3338 0.36163 0.51622 0.53342 0.65538 0.68827 0.81787 0.83474 0.84489 1.00316 1.01767 1.17849 1.19 1.21868 1.34227 1.36451 1.51601 1.54645 1.66912 1.69148 1.8603 1.87914 2.08183 2.20836 2.2443 2.34829 2.6508 2.83523 2.86268 3.00139 3.17412 3.3227 3.45853 3.4823 3.60411 3.77939 4.10602 4.35283 4.51881 4.66021 4.82829 
40 0.0131 0.09494 0.1594 0.16913 0.20374 0.31315 0.32251 0.50518 0.53081 0.64556 0.79605 0.82252 0.83191 0.99127 1.00522 1.16737 1.17919 1.20864 1.33173 1.50683 1.65622 1.68066 1.84803 1.87357 2.06838 2.19579 2.23657 2.33725 2.64183 2.8235 2.98967 3.16398 3.31218 3.44814 3.59363 3.77009 4.09524 4.34035 4.50997 4.81649 
50 0.00675 0.08885 0.15798 0.17047 0.17946 0.20434 0.32027 0.32768 0.33853 0.51244 0.52781 0.6515 0.67302 0.80499 0.82961 0.83832 0.8613 0.99881 1.00873 1.17431 1.18388 1.20395 1.33814 1.35341 1.51256 1.53662 1.66372 1.67831 1.85549 1.86986 2.0762 2.20232 2.22216 2.34423 2.64737 2.83026 2.85018 2.99692 3.1705 3.31869 3.45462 3.4684 3.60015 3.77607 4.10249 4.34788 4.5149 4.65197 4.82387 4.84157 
45 0.01538 0.09557 0.16237 0.17134 0.19167 0.31642 0.32532 0.34962 0.50857 0.52926 0.64819 0.79908 0.82523 0.83434 0.86843 0.99481 1.00919 1.17073 1.18193 1.20959 1.33499 1.36399 1.50966 1.66049 1.68299 1.85176 1.87216 2.07258 2.19949 2.22598 2.34042 2.64421 2.82708 2.99303 3.16665 3.31524 3.45067 3.48267 3.5964 3.77235 4.09827 4.34379 4.5121 4.66296 4.8199 
37 0.01371 0.10194 0.16426 0.17496 0.31736 0.32774 0.50912 0.53471 0.64962 0.80338 0.82693 0.83731 0.99572 1.0126 1.17193 1.18726 1.3358 1.51193 1.66104 1.69539 1.85243 1.8874 2.07591 2.2004 2.34122 2.6464 2.82787 2.99472 3.1682 3.31617 3.45224 3.59823 3.77585 4.09942 4.3448 4.5159 4.82087 
47 0.0202 0.10985 0.17255 0.18166 0.20405 0.32609 0.33495 0.35537 0.51738 0.53373 0.65714 0.69483 0.82523 0.83879 0.85292 1.0049 1.01894 1.17996 1.19122 1.21963 1.34386 1.36608 1.51833 1.66958 1.68724 1.86154 1.87852 2.08276 2.20885 2.23996 2.34982 2.65371 2.83611 2.86003 3.00284 3.17625 3.32475 3.46003 3.48086 3.60603 3.78305 4.1077 4.35362 4.52183 4.66009 4.82932 4.85326 
42 0.01276 0.099 0.16657 0.17549 0.1956 0.32075 0.32974 0.35563 0.51359 0.53788 0.65492 0.80413 0.8294 0.83859 0.89355 0.99901 1.01159 1.17581 1.18834 1.21866 1.33987 1.52077 1.66417 1.68163 1.85607 1.87489 2.08358 2.20502 2.24594 2.34509 2.65345 2.83226 3.00214 3.17261 3.32021 3.45618 3.6028 3.79308 4.10351 4.34902 4.5221 4.82518 
38 0.01704 0.10832 0.16925 0.18027 0.32194 0.3321 0.51367 0.53413 0.65435 0.81441 0.83299 0.84596 1.00061 1.01885 1.17625 1.19023 1.22769 1.34054 1.51787 1.66631 1.69678 1.85782 1.88327 2.08062 2.20752 2.34611 2.65215 2.83311 3.001 3.17302 3.32099 3.45651 3.60447 3.78321 4.10428 4.35072 4.51979 4.82596 
45 0.00648 0.09584 0.16391 0.17312 0.1946 0.31798 0.3267 0.34543 0.5101 0.5298 0.64995 0.80332 0.82751 0.83681 0.9964 1.00965 1.1723 1.18331 1.2099 1.33622 1.3603 1.51082 1.66166 1.68049 1.8534 1.87197 2.07464 2.20101 2.23484 2.34215 2.64594 2.82825 2.85542 2.99483 3.16891 3.31697 3.4528 3.48347 3.59848 3.77541 4.10014 4.34566 4.51466 4.66736 4.82157 
33 0.00798 0.10501 0.16601 0.1825 0.31866 0.3323 0.51079 0.544 0.65138 0.81494 0.83043 0.85193 0.99751 1.17344 1.19489 1.33776 1.51871 1.66466 1.85455 2.08299 2.20579 2.3427 2.65015 2.83043 3.00052 3.16901 3.3173 3.45322 3.60229 4.10008 4.3472 4.51922 4.82263 
31 0.02806 0.11504 0.16763 0.19793 0.32004 0.34026 0.51439 0.65333 0.81567 0.83142 0.86596 0.9988 1.17557 1.20758 1.34221 1.52497 1.66743 1.85743 2.09045 2.2114 2.34623 2.65395 2.83977 3.00594 3.17206 3.32069 3.45637 4.10264 4.35636 4.52563 4.82681 

55
