# Supplementary material for: Deciphering the Contribution of Oriens-Lacunosum/Moleculare (OLM) Cells to Intrinsic θ Rhythms Using Biophysical Local Field Potential (LFP) Models
Source: eNeuro. 2018 Sep 4;5(4):ENEURO.0146-18.2018. doi: 10.1523/ENEURO.0146-18.2018 (PMC6140113; doi:10.1523/ENEURO.0146-18.2018)
Supplement: Supplementary file 2 — Supplementary Code. Download supplement 2, GZ file [file sup_enu-eN-NWR-0146-18-s02.gz › LFP_microcircuit-master/BC-380-gi-0-gi_SD-0-PV12913020-dSD6.6ms-gnSD0.21-gpv-3.0-gsb4.75-csb0.21-gbs2.25-cbs0.1344-spiketimes.txt]

16470

340


79 0.14389 0.14822 0.15141 0.30009 0.30385 0.30785 0.48661 0.49147 0.49475 0.6193 0.6238 0.62779 0.80939 0.81324 0.81651 0.82209 0.98174 0.98535 0.99161 1.14629 1.1507 1.15763 1.31109 1.3164 1.32114 1.47922 1.48404 1.48747 1.64053 1.64801 1.83647 1.83938 1.84411 2.04973 2.0529 2.1751 2.18141 2.32134 2.32462 2.32945 2.45807 2.46469 2.4685 2.61389 2.61865 2.62193 2.80491 2.80951 2.81288 2.96871 2.97412 2.97824 3.14149 3.14489 3.14923 3.2907 3.29541 3.30009 3.42353 3.42949 3.43586 3.57057 3.57517 3.58002 3.74519 3.74927 3.75262 4.07864 4.08161 4.32763 4.33013 4.48185 4.48559 4.4891 4.60601 4.61304 4.80077 4.80396 4.80698 
88 0.14442 0.14831 0.15136 0.15721 0.30051 0.30426 0.30815 0.48729 0.49137 0.49447 0.49923 0.61885 0.62319 0.62693 0.63292 0.80976 0.81348 0.81691 0.81973 0.98256 0.98539 0.99036 1.14662 1.15072 1.15703 1.31154 1.31528 1.3201 1.47958 1.48374 1.48758 1.64081 1.64837 1.65226 1.83726 1.83982 1.84379 2.0505 2.0531 2.05661 2.17567 2.18122 2.32215 2.32506 2.32882 2.45744 2.4642 2.46828 2.61409 2.61874 2.62225 2.80574 2.80987 2.81314 2.96924 2.97348 2.97732 3.14208 3.14529 3.14937 3.15399 3.29121 3.29479 3.30011 3.42394 3.4304 3.43439 3.5713 3.57526 3.5789 3.74602 3.74908 3.75283 4.07947 4.08211 4.08583 4.3283 4.33055 4.33385 4.48241 4.48557 4.48978 4.60644 4.61289 4.61903 4.8017 4.80459 4.80723 
30 0.16823 0.3258 0.51237 0.64422 0.83438 1.00588 1.17338 1.33733 1.5059 1.66709 1.86157 2.07071 2.2024 2.34239 2.34947 2.48502 2.63837 2.82921 2.99285 3.16671 3.31916 3.45215 3.59345 3.60001 3.77061 4.09909 4.34718 4.50695 4.63456 4.82357 
0 
69 0.16542 0.16987 0.18937 0.32274 0.3264 0.34483 0.50903 0.51306 0.52422 0.64102 0.64657 0.83142 0.83559 1.0015 1.00665 1.01449 1.16797 1.17325 1.18532 1.33232 1.33794 1.3469 1.50291 1.50774 1.66577 1.67207 1.85566 1.86103 1.86763 2.06945 2.07549 2.19644 2.20521 2.34103 2.34603 2.35336 2.4838 2.49045 2.6363 2.64127 2.82627 2.83176 2.83656 2.99122 2.99645 3.16187 3.16678 3.17361 3.31208 3.31728 3.44873 3.45282 3.59263 3.59792 3.60493 3.76777 3.77133 3.78194 4.09817 4.10374 4.34579 4.35094 4.50163 4.50695 4.6283 4.63874 4.82061 4.82421 4.83149 
0 
19 0.16929 0.32461 0.51352 0.83337 1.00681 1.17774 1.34079 1.67181 1.86234 2.34918 2.63934 2.83189 3.16776 3.31988 3.59779 3.77056 4.3471 4.50692 4.82647 
82 0.15392 0.15787 0.16162 0.31092 0.31459 0.31813 0.49647 0.50077 0.50447 0.62953 0.63345 0.63819 0.81944 0.82321 0.82676 0.99137 0.9958 1.00009 1.15703 1.16173 1.16735 1.32075 1.32596 1.33053 1.48912 1.49378 1.49874 1.64987 1.65672 1.66016 1.66612 1.84609 1.84977 1.85407 2.05935 2.06265 2.1842 2.19005 2.19738 2.33144 2.33491 2.34004 2.46928 2.47435 2.47915 2.62513 2.62877 2.63258 2.81466 2.81891 2.82235 2.97843 2.98357 2.98915 3.15159 3.15541 3.15869 3.30064 3.30525 3.30972 3.43562 3.43949 3.4441 3.58061 3.58467 3.58962 3.75454 3.75886 3.76191 4.08838 4.09163 4.33708 4.33972 4.49176 4.49619 4.49978 4.61508 4.623 4.62747 4.81074 4.8135 4.81802 
0 
53 0.15886 0.16414 0.31484 0.31932 0.50271 0.50774 0.63584 0.64039 0.82561 0.83029 0.99502 1.00058 1.16342 1.32745 1.33261 1.4952 1.50033 1.65957 1.66569 1.84855 1.85421 2.06193 2.06767 2.19228 2.33494 2.33986 2.47717 2.48251 2.63006 2.63411 2.82133 2.82549 2.98533 2.99049 3.1577 3.16236 3.30646 3.31166 3.441 3.44576 3.58602 3.59109 3.75989 3.76346 4.09052 4.09649 4.3393 4.34582 4.49814 4.50299 4.62557 4.81469 4.8194 
89 0.14468 0.14912 0.1523 0.30107 0.30475 0.30855 0.31263 0.48763 0.49266 0.49565 0.6202 0.62509 0.62901 0.81009 0.81398 0.81733 0.8222 0.98275 0.98639 0.99096 1.14714 1.15154 1.15688 1.31198 1.31757 1.32122 1.48023 1.48532 1.48859 1.64104 1.64891 1.65294 1.83747 1.84031 1.84456 2.05074 2.05398 2.05908 2.17594 2.18242 2.18965 2.32237 2.32559 2.33 2.45831 2.46514 2.4689 2.61452 2.61952 2.62255 2.80585 2.81066 2.81367 2.81907 2.96968 2.97536 2.97885 3.14264 3.14596 3.14997 3.15419 3.29172 3.29658 3.30046 3.424 3.43031 3.43473 3.57158 3.57634 3.58045 3.74617 3.75053 3.75346 4.07965 4.08258 4.08778 4.32862 4.33104 4.33678 4.4829 4.48678 4.48994 4.60671 4.61423 4.6189 4.80176 4.80491 4.80773 4.81195 
53 0.17642 0.18187 0.33292 0.33714 0.51889 0.523 0.65283 0.65803 0.84192 0.84661 1.01156 1.01622 1.1816 1.18694 1.34501 1.34956 1.5132 1.51972 1.67612 1.68345 1.8681 1.87248 2.0793 2.08533 2.20965 2.35293 2.36424 2.4944 2.50536 2.64715 2.8377 2.84284 3.00192 3.01039 3.1748 3.17963 3.32541 3.33058 3.45941 3.46471 3.60373 3.60908 3.77793 3.78311 4.1079 4.11484 4.35581 4.36221 4.51479 4.5229 4.64394 4.83121 4.83583 
0 
130 0.14186 0.14515 0.14787 0.15014 0.15459 0.29798 0.30156 0.30411 0.30655 0.30964 0.48482 0.48828 0.49092 0.49306 0.49604 0.6158 0.61968 0.62272 0.62538 0.62827 0.80725 0.81061 0.81344 0.81556 0.81906 0.98006 0.98241 0.98543 0.98817 1.14408 1.14795 1.15124 1.15484 1.15904 1.30905 1.31229 1.31595 1.31868 1.32233 1.47708 1.48076 1.4837 1.48609 1.48987 1.63825 1.64433 1.64752 1.65065 1.65574 1.83478 1.83701 1.83956 1.84203 1.84628 2.04802 2.05024 2.05275 2.05569 2.17317 2.1772 2.18068 2.18723 2.31967 2.3223 2.3248 2.32753 2.45482 2.46069 2.46407 2.46673 2.4705 2.61158 2.61595 2.61858 2.6208 2.80327 2.80687 2.80933 2.81149 2.81505 2.96674 2.97034 2.9736 2.97588 3.13956 3.14239 3.14482 3.1474 3.15011 3.28861 3.29176 3.29493 3.29795 3.30089 3.42145 3.42711 3.42951 3.43292 3.4362 3.5688 3.57232 3.57486 3.57786 3.74351 3.74588 3.74872 3.75095 3.75371 4.07699 4.07928 4.08168 4.08449 4.32579 4.32785 4.33002 4.33322 4.47991 4.48273 4.48597 4.48803 4.49213 4.60393 4.60855 4.61207 4.61577 4.79924 4.80183 4.80389 4.80605 4.80962 
0 
59 0.15533 0.16006 0.16502 0.31263 0.31804 0.49904 0.50277 0.50808 0.63173 0.63655 0.82092 0.8259 0.99288 0.99854 1.15891 1.16688 1.32401 1.33093 1.49171 1.49632 1.65402 1.65892 1.66553 1.84756 1.85363 2.06055 2.06869 2.18686 2.19737 2.33291 2.33846 2.47178 2.47699 2.62692 2.63111 2.81756 2.82181 2.8272 2.98025 2.98519 3.15365 3.15911 3.30337 3.30997 3.43804 3.44432 3.58303 3.58848 3.75709 3.76222 4.0897 4.33848 4.34505 4.4937 4.49905 4.618 4.62507 4.81248 4.81665 
65 0.16582 0.1696 0.32274 0.32643 0.5097 0.51298 0.51891 0.64258 0.6462 0.83099 0.83458 0.83974 1.00126 1.0061 1.01296 1.16712 1.17312 1.17826 1.33496 1.33878 1.50238 1.50585 1.66584 1.67025 1.85619 1.86035 1.86509 2.06902 2.07319 2.1972 2.20437 2.34203 2.34617 2.35151 2.48392 2.48836 2.63676 2.64005 2.82711 2.83098 2.83549 2.99241 2.99752 3.16239 3.16676 3.1724 3.31394 3.31806 3.44868 3.45261 3.59312 3.59822 3.76643 3.76986 4.09793 4.10211 4.34624 4.35162 4.50358 4.50688 4.63035 4.63584 4.82072 4.82387 4.82793 
36 0.14916 0.15483 0.30624 0.49298 0.49886 0.62571 0.81453 0.82031 0.98638 1.15255 1.31654 1.48567 1.65254 1.8411 2.05437 2.18196 2.32654 2.46923 2.62126 2.81131 2.81748 2.97534 3.14687 3.15331 3.2964 3.43358 3.57704 3.74989 3.75572 4.08344 4.33209 4.48708 4.49338 4.61495 4.80592 4.81104 
6 1.00938 1.17788 1.34101 2.83511 3.32022 4.82769 
3 0.50954 0.82907 2.82999 
0 
20 0.17008 0.32572 0.5126 0.64771 0.83492 1.17709 1.50584 1.67185 1.86257 2.34849 2.63892 2.83183 2.99549 3.16819 3.3199 3.59939 3.76946 4.3503 4.50791 4.82525 
27 0.15874 0.31757 0.50277 0.63548 0.82341 1.00043 1.16334 1.32832 1.49723 1.66037 1.85233 2.06486 2.33861 2.47795 2.63121 2.82163 2.98605 3.15945 3.30768 3.44294 3.58882 3.76217 4.09447 4.34161 4.49885 4.6306 4.81506 
73 0.15385 0.15834 0.16352 0.31117 0.31532 0.31896 0.49819 0.50145 0.50483 0.63079 0.63491 0.63955 0.81895 0.823 0.82549 0.99129 0.9962 1.15749 1.16353 1.16806 1.32115 1.32658 1.33053 1.49038 1.49453 1.4995 1.65436 1.65865 1.66593 1.84589 1.85094 1.85495 2.05926 2.06358 2.18506 2.1907 2.33142 2.33554 2.47184 2.47604 2.48172 2.62601 2.6295 2.81622 2.81996 2.82449 2.98036 2.98406 3.15191 3.15653 3.1609 3.30125 3.30666 3.30989 3.43698 3.44197 3.58207 3.58604 3.75475 3.75921 3.76256 4.0883 4.09288 4.33693 4.34176 4.49195 4.49655 4.6153 4.62278 4.62743 4.8108 4.81399 4.82072 
6 0.65257 1.51327 2.64578 3.17432 3.7765 4.51299 
36 0.16737 0.32373 0.33061 0.51037 0.51594 0.64361 0.64912 0.8332 0.83849 1.00335 1.17236 1.17953 1.33675 1.50455 1.66756 1.85664 1.86255 2.0721 2.20094 2.34303 2.34939 2.48517 2.63883 2.82886 2.99332 3.16602 3.31646 3.45067 3.5944 3.60318 3.76818 4.09945 4.34734 4.50587 4.63404 4.82356 
35 0.1598 0.31308 0.31862 0.50102 0.63336 0.82493 0.99282 0.99926 1.15896 1.16834 1.32771 1.49535 1.65913 1.84741 1.85442 2.06134 2.19132 2.33279 2.47658 2.62831 2.81973 2.82874 2.98456 3.15369 3.15923 3.30743 3.4386 3.58525 3.75956 4.08988 4.33799 4.49693 4.62417 4.81254 4.8186 
57 0.15015 0.15483 0.30661 0.31114 0.493 0.49806 0.62563 0.63071 0.81611 0.82052 0.98802 0.99533 1.15327 1.16282 1.31766 1.32544 1.48571 1.49167 1.64647 1.65475 1.84287 1.84767 2.05607 2.05991 2.18142 2.1894 2.3278 2.3318 2.46583 2.47253 2.62152 2.62624 2.81113 2.81638 2.97518 2.9816 3.14814 3.1529 3.29698 3.30485 3.42967 3.43576 3.44258 3.57691 3.58187 3.75132 3.75666 4.08504 4.08858 4.33393 4.33704 4.4884 4.49433 4.61235 4.62173 4.80707 4.81046 
99 0.1542 0.15779 0.16102 0.16565 0.31049 0.31348 0.31711 0.32082 0.49691 0.50139 0.50441 0.5079 0.62942 0.6334 0.63715 0.82006 0.82371 0.82642 0.8303 0.99186 0.99608 0.99938 1.1569 1.16079 1.16521 1.16941 1.32138 1.32628 1.32974 1.4896 1.49404 1.49728 1.50166 1.64963 1.65638 1.6596 1.66423 1.8467 1.84977 1.85352 2.05997 2.06347 2.06747 2.18491 2.19015 2.19517 2.33178 2.33484 2.33807 2.46729 2.4731 2.47677 2.48113 2.62462 2.6285 2.63121 2.81495 2.81912 2.82212 2.82621 2.979 2.98402 2.98677 3.15205 3.1552 3.15846 3.16227 3.30085 3.30507 3.30882 3.31293 3.43261 3.43862 3.4431 3.44808 3.58076 3.58482 3.58822 3.59352 3.75521 3.7591 3.76202 4.08898 4.09219 4.09653 4.33798 4.34087 4.34541 4.49241 4.49673 4.49955 4.61546 4.62195 4.62551 4.63144 4.81117 4.81411 4.81713 4.82066 
23 0.16902 0.32549 0.51248 0.6434 0.83425 1.00226 1.17474 1.66979 1.8614 2.07002 2.34223 2.48422 2.8335 2.99124 3.16693 3.45312 3.59856 3.76994 4.09873 4.34615 4.50961 4.63336 4.82471 
57 0.16697 0.17076 0.32335 0.32798 0.51104 0.51518 0.64347 0.6479 0.83162 0.83536 0.8515 1.00252 1.00733 1.16986 1.17637 1.33677 1.34389 1.50246 1.50636 1.66706 1.67558 1.85732 1.86269 2.0702 2.07526 2.19612 2.20234 2.34273 2.34747 2.48415 2.48804 2.63717 2.64116 2.8289 2.83438 2.99158 2.99578 3.16415 3.16812 3.31356 3.31921 3.44934 3.45433 3.5934 3.59806 3.76767 3.77198 4.09953 4.10466 4.34777 4.3551 4.50376 4.50816 4.6305 4.63573 4.82261 4.82633 
41 0.1604 0.16532 0.31722 0.32166 0.50515 0.51056 0.63726 0.64328 0.82488 0.82894 0.99649 1.00262 1.16308 1.17151 1.32981 1.49823 1.66119 1.66835 1.8511 1.85708 2.06479 2.19367 2.33687 2.34323 2.47978 2.63333 2.82383 2.83026 2.9872 3.16019 3.31006 3.44379 3.58785 3.60062 3.76337 4.09363 4.34225 4.50056 4.62672 4.8175 4.8229 
92 0.17703 0.1801 0.18392 0.33348 0.33694 0.3401 0.52042 0.52322 0.52636 0.53161 0.65386 0.65729 0.66115 0.84215 0.84568 0.84886 0.85516 1.01377 1.01782 1.02185 1.18048 1.18468 1.18892 1.34583 1.34898 1.35277 1.51367 1.51684 1.5208 1.67813 1.68175 1.68691 1.8681 1.87184 1.87513 1.88209 2.08082 2.08407 2.08834 2.20864 2.21332 2.22064 2.35353 2.35699 2.36087 2.36776 2.49553 2.49891 2.50396 2.64797 2.65112 2.6558 2.83906 2.84198 2.84565 2.85123 3.00259 3.00573 3.01008 3.17485 3.17836 3.18124 3.18884 3.3249 3.32864 3.33196 3.45951 3.46323 3.46678 3.60427 3.60741 3.61158 3.62167 3.77817 3.78143 3.7842 3.79098 4.10977 4.11291 4.11716 4.35841 4.36121 4.36553 4.51531 4.51864 4.52245 4.6433 4.64814 4.83288 4.83555 4.83865 4.84334 
77 0.15304 0.15726 0.16226 0.30897 0.31246 0.3165 0.49546 0.50018 0.50431 0.62779 0.63258 0.63646 0.81861 0.82298 0.82586 0.9904 0.99482 1.00048 1.15532 1.16043 1.16732 1.32012 1.3253 1.48817 1.49305 1.49907 1.64901 1.65618 1.65981 1.84521 1.8495 1.85424 2.05845 2.06223 2.18394 2.18978 2.33023 2.33368 2.34035 2.46605 2.47248 2.47609 2.62211 2.62685 2.63008 2.81374 2.81819 2.82295 2.97756 2.98283 3.15046 3.15406 3.15794 3.29947 3.30429 3.30897 3.43205 3.43768 3.44211 3.57933 3.58379 3.58994 3.75379 3.75836 3.76323 4.0874 4.09116 4.33629 4.34009 4.49075 4.49552 4.6146 4.62114 4.62903 4.80959 4.81294 4.81786 
53 0.15245 0.15754 0.31036 0.31578 0.49779 0.50231 0.62999 0.63533 0.81785 0.82233 0.82734 0.99079 0.9978 1.15713 1.32156 1.32766 1.48993 1.49469 1.65538 1.6632 1.84532 1.8511 2.05875 2.06621 2.18725 2.33069 2.33649 2.47195 2.47782 2.62586 2.62997 2.81559 2.81999 2.97988 2.98482 3.15121 3.15685 3.30089 3.30733 3.43643 3.44312 3.58121 3.58673 3.75437 3.7594 4.08768 4.33634 4.49152 4.49636 4.61843 4.62673 4.81032 4.81454 
32 0.15483 0.30999 0.49739 0.63044 0.82014 0.98973 1.15714 1.3219 1.49017 1.65492 1.84416 2.05745 2.18772 2.32982 2.47264 2.62537 2.81527 2.97971 3.15062 3.1584 3.30083 3.43623 3.58093 3.75321 3.759 4.08656 4.33505 4.49081 4.49721 4.62168 4.80926 4.81502 
31 0.16424 0.31996 0.32521 0.50906 0.64038 0.82804 0.83366 1.00001 1.16765 1.33327 1.50017 1.66438 1.85454 1.86219 2.06736 2.19627 2.3399 2.48185 2.63532 2.82593 2.99038 3.16143 3.31171 3.44726 3.59118 3.76475 4.09651 4.3451 4.50133 4.63076 4.82 
82 0.14527 0.14956 0.15322 0.30147 0.3051 0.30907 0.48806 0.49272 0.49618 0.62067 0.62509 0.62928 0.81081 0.81468 0.81822 0.82444 0.9832 0.987 0.99172 1.14767 1.15176 1.15744 1.31255 1.31756 1.32175 1.48066 1.48521 1.48897 1.64189 1.64847 1.6523 1.83793 1.84096 1.8453 2.05118 2.05455 2.1765 2.18237 2.18954 2.32279 2.32611 2.33056 2.45959 2.46508 2.46951 2.61529 2.61963 2.62306 2.80637 2.81078 2.8143 2.97012 2.97507 2.97884 3.14293 3.14627 3.15041 3.29211 3.29658 3.30096 3.42491 3.43037 3.43519 3.572 3.57644 3.58096 3.74661 3.75077 3.7541 4.08008 4.08315 4.32906 4.33174 4.48332 4.48711 4.49063 4.60742 4.61419 4.61872 4.80223 4.80546 4.80855 
142 0.13728 0.14047 0.14316 0.14537 0.14821 0.29339 0.29682 0.29931 0.30168 0.30396 0.48019 0.48349 0.48623 0.48827 0.49061 0.49475 0.61148 0.61516 0.61814 0.62058 0.62282 0.62677 0.80265 0.80588 0.80866 0.81076 0.8132 0.81653 0.97545 0.97784 0.98072 0.98333 0.98682 1.1395 1.14317 1.14635 1.14934 1.15283 1.30444 1.30756 1.3112 1.31359 1.31646 1.47248 1.47596 1.47896 1.4812 1.48409 1.63368 1.63936 1.64248 1.64491 1.64888 1.83016 1.8324 1.83477 1.83725 1.83979 2.0434 2.04564 2.04801 2.05082 2.16857 2.17232 2.1759 2.17971 2.31504 2.31764 2.32003 2.32267 2.32591 2.45028 2.45568 2.45894 2.46151 2.46415 2.60698 2.61108 2.61374 2.6159 2.61896 2.79864 2.80206 2.80462 2.80667 2.80942 2.81316 2.96213 2.96554 2.96887 2.97093 2.97474 3.13496 3.13776 3.14008 3.14263 3.14466 3.14823 3.28406 3.28714 3.29028 3.29306 3.29548 3.41684 3.42217 3.42454 3.42731 3.4299 3.56419 3.56755 3.57015 3.57284 3.57631 3.7389 3.74133 3.74404 3.74621 3.74819 4.07236 4.07467 4.07693 4.07964 4.32119 4.32324 4.32529 4.32841 4.4753 4.47808 4.48123 4.48325 4.48578 4.59933 4.60339 4.60697 4.61015 4.6148 4.7946 4.79717 4.79917 4.80131 4.80392 4.99802 
37 0.15299 0.15809 0.31044 0.31739 0.49672 0.5016 0.62976 0.6364 0.8183 0.82338 0.99065 1.1568 1.32074 1.4895 1.49541 1.65387 1.84537 2.0586 2.18575 2.33077 2.47074 2.4765 2.6251 2.81523 2.97901 2.98461 3.15108 3.30055 3.30938 3.43644 3.58088 3.75404 4.08767 4.33636 4.49136 4.61871 4.81015 
0 
62 0.17469 0.17935 0.33047 0.33471 0.34563 0.51844 0.52264 0.65111 0.65542 0.84018 0.84519 1.01052 1.01564 1.18079 1.18576 1.3437 1.34823 1.51098 1.51547 1.67477 1.68107 1.86515 1.86961 1.87585 2.07754 2.08228 2.20847 2.22804 2.35036 2.35753 2.36861 2.49311 2.49886 2.64534 2.65065 2.83699 2.84185 3.00092 3.00736 3.17239 3.17605 3.18521 3.32308 3.32724 3.45761 3.46205 3.6024 3.60804 3.77525 3.77951 3.78854 4.1063 4.11113 4.35484 4.36075 4.51304 4.51745 4.64154 4.6494 4.82986 4.83387 4.83976 
94 0.17655 0.17969 0.18413 0.33235 0.33602 0.33949 0.34998 0.52026 0.52345 0.52674 0.5358 0.65306 0.6565 0.6602 0.84301 0.84564 0.8495 1.01176 1.01653 1.02092 1.03695 1.18088 1.18532 1.18972 1.34409 1.34778 1.35188 1.36246 1.51369 1.51712 1.52116 1.67761 1.68154 1.68839 1.8662 1.87034 1.87392 1.87952 2.07943 2.08312 2.08878 2.20861 2.21369 2.22052 2.35221 2.35684 2.36108 2.37001 2.49594 2.50016 2.50595 2.64808 2.6508 2.65625 2.83916 2.84218 2.84613 2.86557 3.00306 3.00647 3.01117 3.1733 3.17725 3.1803 3.18623 3.32405 3.32792 3.33094 3.45844 3.46246 3.46643 3.60402 3.60815 3.61301 3.77774 3.78088 3.78442 3.79369 4.10847 4.11174 4.11831 4.35744 4.3608 4.36763 4.51505 4.51773 4.52174 4.64212 4.6467 4.65509 4.83191 4.83461 4.83804 4.84322 
6 0.32463 0.83593 1.00373 1.66831 1.86037 4.82306 
1 3.77469 
56 0.15769 0.16135 0.16702 0.31438 0.31861 0.32362 0.50218 0.50545 0.63425 0.63833 0.82294 0.82691 0.83129 0.99489 1.0002 1.16075 1.16776 1.3258 1.33069 1.49448 1.49851 1.65906 1.66402 1.84931 1.85402 2.06266 2.18928 2.20071 2.33456 2.33887 2.476 2.47994 2.62957 2.63288 2.82 2.82325 2.98363 2.9874 3.15526 3.15985 3.30502 3.31009 3.44012 3.44499 3.58572 3.59024 3.75882 3.76292 4.09177 4.34012 4.49592 4.49997 4.62113 4.62723 4.81417 4.81721 
80 0.14496 0.14912 0.15252 0.30144 0.30496 0.30877 0.48799 0.49258 0.49575 0.62043 0.62493 0.62887 0.81053 0.81429 0.8176 0.98295 0.98689 0.99135 1.14786 1.15189 1.15689 1.31257 1.3177 1.32146 1.48071 1.4854 1.4888 1.64168 1.64872 1.65285 1.83769 1.84084 1.84479 2.05094 2.05437 2.17644 2.18227 2.32262 2.32593 2.33013 2.4595 2.46513 2.46908 2.61546 2.61965 2.62284 2.80625 2.81065 2.81385 2.97016 2.97538 2.97901 3.14289 3.14626 3.14995 3.29203 3.29648 3.30044 3.42472 3.43019 3.43499 3.57191 3.57632 3.58036 3.74633 3.75052 3.75354 4.07985 4.08299 4.32879 4.33157 4.48324 4.48743 4.49042 4.60721 4.61384 4.61895 4.802 4.80517 4.8082 
0 
29 0.16945 0.32603 0.51367 0.64706 0.83453 1.00641 1.17647 1.33921 1.50734 1.67321 1.86144 2.07334 2.20648 2.34629 2.35486 2.48909 2.63946 2.83271 2.99499 3.16805 3.31935 3.45405 3.60264 3.77087 4.10283 4.35228 4.50775 4.63585 4.82469 
29 0.15897 0.31627 0.50172 0.63509 0.8238 0.99557 1.16418 1.32756 1.49475 1.6591 1.84985 2.06161 2.19197 2.334 2.34303 2.47626 2.62912 2.81986 2.98398 3.15686 3.30744 3.44174 3.58471 3.75944 4.09037 4.33822 4.49631 4.62617 4.81344 
56 0.15269 0.15774 0.309 0.31414 0.49516 0.5002 0.6283 0.63373 0.81806 0.82298 0.98963 0.99553 1.15533 1.16243 1.31957 1.32567 1.48781 1.49335 1.65018 1.65639 1.84436 1.84966 2.05761 2.06245 2.18365 2.19144 2.32965 2.33492 2.46815 2.47429 2.62332 2.62823 2.81344 2.81853 2.97725 2.98292 3.14981 3.15532 3.29928 3.30561 3.43279 3.43775 3.57913 3.58449 3.75304 3.75848 4.08663 4.09146 4.33539 4.34044 4.49013 4.49564 4.61419 4.62258 4.809 4.81305 
30 0.16545 0.3221 0.50982 0.64221 0.64807 0.83097 1.00373 1.17282 1.33503 1.50189 1.66646 1.85687 2.06919 2.20011 2.34211 2.48545 2.63645 2.82744 2.99165 3.16402 3.31472 3.44946 3.59422 3.76727 4.09916 4.34575 4.50452 4.63506 4.82158 4.82787 
96 0.17646 0.17955 0.18349 0.33246 0.336 0.33908 0.3477 0.52051 0.5233 0.52641 0.5319 0.65302 0.65656 0.66027 0.84295 0.84547 0.84906 0.86152 1.01301 1.01665 1.02077 1.02975 1.17999 1.18444 1.18826 1.34534 1.34852 1.35239 1.3638 1.51332 1.51638 1.51992 1.67694 1.68046 1.68523 1.8674 1.87103 1.87438 1.88182 2.07954 2.0827 2.08742 2.20902 2.21394 2.22476 2.35275 2.35592 2.36009 2.36646 2.49463 2.49816 2.50299 2.64716 2.64994 2.6549 2.83805 2.84093 2.84448 2.84867 3.00321 3.00663 3.01208 3.17416 3.17734 3.18054 3.18569 3.32439 3.32768 3.3308 3.342 3.45831 3.46228 3.46612 3.60441 3.60803 3.613 3.77727 3.78027 3.78363 3.78969 4.10832 4.11134 4.11695 4.35717 4.36034 4.36495 4.51347 4.51691 4.52053 4.52733 4.64289 4.64649 4.83194 4.83451 4.83785 4.84407 
69 0.15686 0.16084 0.16422 0.31431 0.3181 0.32111 0.50193 0.50522 0.50956 0.63437 0.6384 0.82247 0.82639 0.82943 0.99428 0.99873 1.00239 1.16061 1.16554 1.17075 1.32492 1.33014 1.49413 1.49838 1.65878 1.66232 1.66654 1.84908 1.85318 1.85655 2.06215 2.06583 2.18975 2.19403 2.33428 2.33821 2.34299 2.47561 2.47916 2.62926 2.6328 2.8198 2.8233 2.82798 2.98367 2.98731 3.15522 3.15995 3.16521 3.30528 3.31043 3.44044 3.44508 3.58502 3.58863 3.5963 3.75866 3.76323 4.09114 4.0951 4.33965 4.34322 4.49539 4.49988 4.61995 4.62606 4.81391 4.81715 4.82149 
32 0.16733 0.32339 0.50888 0.64123 0.6477 0.83318 1.0033 1.16836 1.33371 1.5022 1.66835 1.85895 2.0701 2.19848 2.34183 2.48332 2.63598 2.82813 2.83547 2.99007 3.16228 3.16748 3.31382 3.44841 3.59227 3.76604 3.77157 4.09833 4.34624 4.50412 4.631 4.82147 
19 0.16596 0.32217 0.51024 0.83214 1.00185 1.50133 1.66377 1.85717 2.3427 2.4813 2.63426 2.82664 3.45338 3.59328 3.76527 4.0968 4.34449 4.50308 4.81955 
36 0.15642 0.3113 0.49905 0.50551 0.63207 0.82086 0.82589 0.99146 1.15771 1.32136 1.49042 1.65613 1.84593 2.05912 2.18522 2.33137 2.47313 2.62675 2.81788 2.98011 3.15208 3.159 3.30138 3.30963 3.43765 3.44512 3.58181 3.75469 3.76135 4.08812 4.33684 4.49194 4.49987 4.61577 4.81078 4.81756 
111 0.14474 0.14852 0.15129 0.15435 0.30086 0.30426 0.30743 0.3102 0.48747 0.49147 0.49396 0.49657 0.50073 0.61983 0.62364 0.62655 0.6294 0.81008 0.81348 0.81665 0.81914 0.98268 0.98548 0.989 0.99292 1.14695 1.1507 1.15456 1.15828 1.31182 1.31537 1.3189 1.3221 1.47992 1.48383 1.48685 1.48965 1.64126 1.6476 1.65049 1.65388 1.83739 1.83991 1.84312 1.84642 2.05064 2.05324 2.05606 2.17593 2.18099 2.18432 2.32227 2.32507 2.32808 2.33165 2.45819 2.46373 2.46714 2.46985 2.47483 2.61446 2.61867 2.62162 2.62419 2.80584 2.80985 2.8125 2.81525 2.82032 2.9695 2.97363 2.97662 2.97995 3.14233 3.14537 3.14858 3.15106 3.29155 3.29503 3.29865 3.30147 3.42422 3.42991 3.43301 3.43602 3.57146 3.57533 3.57804 3.58129 3.74616 3.74935 3.75221 3.7545 4.07958 4.08217 4.08517 4.32854 4.33073 4.33374 4.48267 4.48565 4.48905 4.4916 4.60677 4.61241 4.61643 4.62109 4.80175 4.80457 4.80688 4.80969 
33 0.15105 0.30737 0.49334 0.62663 0.81638 0.82414 0.98797 1.1535 1.31766 1.32647 1.48601 1.49444 1.65215 1.84266 2.0559 2.1816 2.32796 2.4664 2.47366 2.62161 2.81157 2.9754 3.14809 3.29749 3.43376 3.57747 3.75135 3.75915 4.08495 4.33366 4.48835 4.61252 4.80726 
42 0.154 0.15914 0.30929 0.31707 0.49679 0.50213 0.62965 0.81897 0.82347 0.98929 1.15548 1.16499 1.32007 1.32749 1.48952 1.49618 1.65525 1.84383 1.85193 2.05709 2.18649 2.32933 2.47222 2.62455 2.81461 2.82066 2.97924 3.1501 3.15709 3.29955 3.30713 3.43669 3.58038 3.75303 3.75857 4.08617 4.33479 4.48995 4.49571 4.61728 4.8088 4.81425 
7 0.16314 0.32021 0.82825 1.00085 1.33204 1.66331 1.85562 
64 0.14388 0.14826 0.30019 0.30425 0.30886 0.4864 0.49081 0.49506 0.61946 0.62372 0.63026 0.80927 0.81378 0.81879 0.98096 0.98578 1.14661 1.15225 1.31087 1.31651 1.47912 1.48397 1.64215 1.64802 1.8357 1.83979 2.04892 2.0527 2.17509 2.18154 2.32089 2.32471 2.45964 2.46557 2.61458 2.61886 2.80464 2.80907 2.81449 2.96862 2.97379 3.14112 3.14528 3.14917 3.29052 3.29599 3.42544 3.43058 3.57038 3.57468 3.74432 3.74879 3.75223 4.07794 4.08165 4.32676 4.33014 4.48141 4.48619 4.60598 4.61405 4.80018 4.80339 4.80766 
29 0.17625 0.33173 0.51928 0.6546 0.84222 1.01727 1.18352 1.34478 1.51254 1.67924 1.86883 2.07651 2.21065 2.35641 2.49699 2.64445 2.83832 3.00232 3.17392 3.32524 3.45871 3.60615 3.77781 4.1057 4.11851 4.35483 4.51328 4.64108 4.83283 
33 0.16981 0.32514 0.33055 0.5129 0.64603 0.83548 0.84201 1.00493 1.01173 1.17408 1.33835 1.50631 1.66923 1.86079 1.86799 2.07291 2.2 2.34566 2.48782 2.6416 2.83114 2.99564 3.16821 3.31899 3.45298 3.59688 3.77327 4.10165 4.34949 4.50839 4.63556 4.82486 4.83043 
29 0.15682 0.31402 0.50039 0.63381 0.82181 0.82887 0.9953 1.16244 1.32592 1.49355 1.65808 1.84731 2.06062 2.18978 2.33367 2.47487 2.62828 2.81841 2.98332 3.15452 3.3056 3.44052 3.58418 3.75799 4.08906 4.33705 4.49534 4.62465 4.81223 
29 0.16412 0.31962 0.50741 0.63985 0.83095 1.00072 1.16758 1.33275 1.5002 1.66411 1.85405 2.06643 2.1967 2.33899 2.48114 2.63447 2.82529 2.98952 3.16228 3.31257 3.44583 3.58991 3.7655 4.09527 4.34397 4.50262 4.63064 4.81901 4.82519 
8 0.16562 0.32216 0.83017 1.00315 1.50178 1.66657 1.85724 2.34273 
25 0.1636 0.32146 0.50766 0.6418 1.16934 1.33407 1.50114 1.8572 2.06662 2.19724 2.33892 2.48351 2.63366 2.82528 2.98891 3.16151 3.31244 3.44884 3.5906 3.76439 4.09527 4.34233 4.50086 4.63025 4.8182 
29 0.16151 0.31861 0.50659 0.6394 0.82714 0.99836 1.16834 1.33366 1.49882 1.66083 1.85163 1.85763 2.06571 2.1992 2.33761 2.48015 2.6327 2.82414 2.98792 3.16153 3.31233 3.44651 3.58833 3.76379 4.09453 4.34209 4.50083 4.63193 4.81744 
56 0.17626 0.18107 0.33305 0.33729 0.51963 0.52381 0.65192 0.65658 0.84263 0.84707 1.01378 1.01923 1.1828 1.18845 1.34518 1.3497 1.51202 1.51654 1.67643 1.6835 1.86809 1.87237 2.07892 2.08288 2.20923 2.35246 2.35845 2.49325 2.49837 2.64623 2.64992 2.83826 2.84312 3.00177 3.00765 3.17414 3.1781 3.32559 3.32992 3.45943 3.46351 3.60418 3.60985 3.77851 3.78257 4.1077 4.11281 4.35599 4.36122 4.51441 4.51917 4.64234 4.6528 4.83159 4.8358 4.84443 
79 0.15477 0.15801 0.16116 0.31179 0.31557 0.31952 0.49894 0.50174 0.50542 0.63158 0.63459 0.63853 0.8196 0.82272 0.82512 0.82853 0.99141 0.99557 0.99957 1.15785 1.16256 1.16796 1.32144 1.32649 1.3305 1.49072 1.49425 1.49807 1.65572 1.65868 1.66518 1.84622 1.85009 1.8542 2.05943 2.06282 2.18581 2.19057 2.33183 2.33541 2.34223 2.47238 2.47578 2.48118 2.62672 2.6297 2.817 2.82011 2.82547 2.9801 2.984 2.98937 3.15251 3.15697 3.16061 3.30138 3.3058 3.30918 3.4378 3.44138 3.44687 3.58242 3.58537 3.5912 3.75487 3.75894 3.76185 4.08856 4.09188 4.33733 4.34016 4.49228 4.49647 4.49971 4.61634 4.62393 4.81124 4.81411 4.81841 
37 0.16829 0.3244 0.33008 0.51162 0.64557 0.83407 1.00229 1.00849 1.1724 1.33595 1.34121 1.50534 1.66679 1.67341 1.85721 1.86246 2.07186 2.19948 2.34399 2.35064 2.48593 2.63927 2.82896 2.83493 2.99382 3.16587 3.17099 3.31686 3.45105 3.59469 3.76959 4.10087 4.34813 4.50627 4.63503 4.82242 4.8277 
75 0.16179 0.16475 0.16864 0.31737 0.32098 0.32392 0.50558 0.50871 0.51227 0.63793 0.64179 0.82736 0.83036 0.83395 0.9973 1.00179 1.00563 1.1639 1.16943 1.17288 1.32803 1.33239 1.33582 1.49799 1.50104 1.66187 1.66566 1.67106 1.8522 1.85624 1.85975 2.06569 2.06926 2.19452 2.19986 2.33769 2.34132 2.3463 2.4791 2.48253 2.63287 2.63561 2.82327 2.82632 2.83035 2.98766 2.99035 2.99861 3.15884 3.16275 3.1666 3.30969 3.31343 3.31653 3.44396 3.44827 3.45384 3.58814 3.59205 3.59951 3.76249 3.76602 3.77472 4.09425 4.09812 4.34282 4.34571 4.35181 4.4988 4.50244 4.62515 4.63044 4.81723 4.81976 4.8242 
3 1.84751 4.33738 4.81368 
100 0.1467 0.15112 0.1539 0.15955 0.30295 0.30684 0.31013 0.31366 0.48939 0.49429 0.49708 0.50057 0.62225 0.62698 0.63048 0.81238 0.81646 0.81919 0.82321 0.98442 0.98839 0.99195 1.14918 1.15368 1.15789 1.16198 1.31387 1.31949 1.32276 1.48208 1.48722 1.49 1.49486 1.64288 1.65037 1.65359 1.65904 1.83916 1.84209 1.84558 1.85022 2.05242 2.0556 2.05926 2.17783 2.18411 2.19029 2.32406 2.32737 2.33096 2.46034 2.4671 2.47022 2.47464 2.61676 2.62161 2.62429 2.80758 2.81237 2.81504 2.81927 2.97153 2.97711 2.97996 3.14438 3.14777 3.15137 3.15473 3.29345 3.29854 3.30184 3.30542 3.42585 3.43201 3.4359 3.43957 3.57332 3.57808 3.58172 3.74785 3.75218 3.75486 3.75969 4.08134 4.08418 4.08778 4.3303 4.33262 4.33708 4.48467 4.48915 4.49167 4.49787 4.60874 4.61541 4.61924 4.80346 4.80664 4.80931 4.813 
1 4.34751 
56 0.14723 0.15244 0.30342 0.30841 0.48962 0.49471 0.62269 0.62805 0.81267 0.81799 0.98439 0.99156 1.14998 1.1572 1.31429 1.32093 1.48243 1.48816 1.64605 1.65301 1.83913 1.84459 2.05235 2.05709 2.17823 2.18861 2.32422 2.32893 2.46373 2.47015 2.61808 2.62294 2.8078 2.81303 2.97188 2.97784 3.14449 3.14981 3.29381 3.30051 3.42936 3.43607 3.57356 3.57865 3.74774 3.75325 4.08133 4.086 4.33018 4.33438 4.48483 4.49051 4.60909 4.61939 4.8035 4.80719 
93 0.16094 0.16426 0.16727 0.31752 0.32097 0.3243 0.50252 0.50687 0.50965 0.51274 0.6365 0.63964 0.64294 0.82626 0.82976 0.83238 0.99758 1.00116 1.00491 1.16317 1.16708 1.17087 1.17457 1.32751 1.33234 1.33548 1.49582 1.49995 1.50283 1.66022 1.66386 1.66885 1.85225 1.85483 1.8585 1.86279 2.06553 2.06878 2.0723 2.19097 2.19583 2.20012 2.33745 2.34023 2.34419 2.47729 2.48116 2.4843 2.63176 2.63467 2.63725 2.82046 2.82479 2.82755 2.83144 2.98518 2.98947 2.99198 3.15778 3.16128 3.1643 3.16758 3.30738 3.3117 3.31462 3.31803 3.44341 3.44685 3.44994 3.58705 3.59048 3.59411 3.76094 3.76458 3.76742 3.77131 4.09449 4.09711 4.10071 4.34332 4.34551 4.3499 4.49816 4.50234 4.50491 4.62215 4.62725 4.63073 4.63606 4.8172 4.81965 4.82303 4.82667 
63 0.15575 0.16012 0.16625 0.31252 0.31699 0.4984 0.50313 0.50775 0.63266 0.63736 0.8216 0.82567 0.8304 0.99243 0.99788 1.15847 1.16438 1.32219 1.32796 1.49038 1.49563 1.50115 1.65504 1.65946 1.84725 1.85248 2.06039 2.0651 2.18637 2.1924 2.3325 2.33778 2.47204 2.47766 2.62661 2.6313 2.81567 2.82091 2.82619 2.97992 2.98533 3.15317 3.15827 3.16324 3.30193 3.30827 3.43853 3.44301 3.58157 3.58615 3.75591 3.76142 4.08955 4.09427 4.33836 4.34438 4.49272 4.49818 4.61829 4.62517 4.81213 4.8155 4.8214 
49 0.16034 0.16344 0.3161 0.32011 0.50412 0.50843 0.6361 0.64074 0.82438 0.82803 0.99585 1.00106 1.1619 1.16858 1.32868 1.33284 1.49708 1.5013 1.66069 1.66585 1.85112 1.85595 2.06479 2.19204 2.33712 2.34234 2.47792 2.48421 2.63172 2.82248 2.82728 2.98665 2.99163 3.15748 3.16195 3.30854 3.3122 3.44224 3.44882 3.58758 3.76151 3.76504 4.09311 4.34143 4.49983 4.62593 4.63062 4.81589 4.81894 
5 0.51553 2.0756 2.20741 3.77127 4.50787 
65 0.18014 0.18438 0.33636 0.34021 0.35075 0.52345 0.52721 0.53434 0.65594 0.66029 0.8462 0.8506 1.01751 1.0223 1.18506 1.19009 1.34879 1.3533 1.51608 1.52042 1.68033 1.6862 1.87087 1.87512 1.88207 2.08285 2.08749 2.21321 2.22234 2.35781 2.36319 2.49805 2.50333 2.65038 2.65398 2.84205 2.84664 2.85859 3.00591 3.01092 3.17699 3.18077 3.18623 3.32801 3.33203 3.46227 3.46661 3.60686 3.61162 3.63068 3.7814 3.78497 3.79557 4.11162 4.11597 4.36022 4.36569 4.51762 4.52113 4.53083 4.6463 4.65286 4.83533 4.83937 4.84747 
35 0.1647 0.32031 0.32559 0.50807 0.64135 0.83089 1.00021 1.00666 1.16783 1.17526 1.33389 1.50162 1.66496 1.85462 1.8609 2.06724 2.20001 2.34011 2.48285 2.63579 2.82622 2.9906 3.16133 3.16778 3.3135 3.44854 3.5919 3.76559 3.77124 4.0963 4.3447 4.50321 4.63131 4.81948 4.82491 
56 0.16571 0.16948 0.32188 0.32588 0.50984 0.51313 0.6426 0.64689 0.83079 0.83461 1.00175 1.00624 1.16862 1.17326 1.17791 1.33455 1.33824 1.50207 1.50567 1.66642 1.67131 1.85689 1.86058 2.06918 2.07305 2.19838 2.34215 2.34629 2.48492 2.48859 2.63776 2.6407 2.82768 2.83069 2.83573 2.99231 2.99598 3.163 3.16723 3.31385 3.31753 3.44829 3.45274 3.59386 3.59808 3.76693 3.77041 4.09817 4.10174 4.34683 4.35026 4.50277 4.50698 4.63416 4.82186 4.82475 
0 
27 0.1651 0.32158 0.50821 0.64105 0.83076 1.00144 1.17289 1.33559 1.50122 1.66463 1.85561 2.06842 2.34032 2.48275 2.63557 2.8266 2.99066 3.16315 3.31444 3.44763 3.59138 3.76591 4.09699 4.34548 4.50309 4.63187 4.81989 
27 0.16458 0.32206 0.50843 0.64089 0.83133 1.16739 1.33315 1.50156 1.6647 1.85427 2.06743 2.19598 2.33957 2.4823 2.63582 2.82646 2.99072 3.16339 3.3135 3.44721 3.59154 3.76678 4.09612 4.34448 4.50344 4.63114 4.81963 
45 0.16188 0.31837 0.32229 0.50553 0.50993 0.63815 0.64284 0.8275 0.83119 0.99871 1.00378 1.16485 1.17254 1.33034 1.33573 1.49838 1.66272 1.67095 1.85213 1.85665 2.06532 2.195 2.33782 2.34244 2.47998 2.63301 2.82354 2.82892 2.98788 2.9934 3.15954 3.16351 3.30975 3.31437 3.44502 3.45023 3.5887 3.59456 3.76302 4.09395 4.3421 4.50037 4.62793 4.81692 4.82017 
56 0.15888 0.16249 0.315 0.31893 0.5023 0.50651 0.63457 0.63873 0.82289 0.82671 0.99481 0.99991 1.16146 1.1667 1.32724 1.33118 1.49503 1.49917 1.65891 1.66483 1.84928 1.85369 2.06224 2.06659 2.19138 2.19832 2.33479 2.33916 2.47643 2.48109 2.62984 2.63305 2.82032 2.8243 2.98492 2.98925 3.15547 3.15949 3.30625 3.3103 3.44079 3.44525 3.58579 3.59031 3.75979 3.7631 4.09124 4.09575 4.33935 4.34413 4.49739 4.50077 4.62234 4.62667 4.8142 4.81771 
95 0.14999 0.15387 0.15714 0.30616 0.3095 0.31332 0.3174 0.49269 0.49678 0.49965 0.50326 0.62533 0.62914 0.63303 0.63849 0.81539 0.81884 0.82239 0.82642 0.98789 0.99076 0.99514 1.15227 1.15594 1.16099 1.31709 1.3208 1.32497 1.32988 1.48522 1.48916 1.49285 1.49847 1.64631 1.65305 1.65603 1.8426 1.84514 1.84914 1.85388 2.05591 2.05853 2.0622 2.18114 2.18651 2.32747 2.33027 2.33388 2.46336 2.46902 2.47264 2.4769 2.61974 2.62387 2.62729 2.81099 2.81502 2.81813 2.82332 2.97476 2.97893 2.98242 3.1476 3.15065 3.15461 3.15845 3.29682 3.30039 3.30493 3.30877 3.42925 3.43528 3.43884 3.44349 3.57668 3.58049 3.58403 3.75135 3.75478 3.75813 4.08482 4.08739 4.09137 4.33388 4.33602 4.48792 4.49097 4.49479 4.61191 4.61804 4.62211 4.80694 4.80977 4.81232 4.81735 
21 0.16113 0.31918 0.50828 0.63945 0.82598 0.99711 1.49919 1.66212 1.85085 2.06437 2.33688 2.6326 2.82399 2.98768 3.16212 3.58807 3.76354 4.09293 4.34104 4.50074 4.81558 
56 0.14893 0.15454 0.30522 0.31057 0.49146 0.49698 0.62434 0.6301 0.81451 0.82024 0.98617 0.99371 1.1518 1.16135 1.31612 1.32389 1.48428 1.49046 1.6475 1.65323 1.84096 1.8463 2.05418 2.05927 2.18018 2.19067 2.32597 2.33094 2.46492 2.47098 2.61981 2.62528 2.80972 2.81538 2.97372 2.98011 3.14628 3.15195 3.29551 3.30325 3.43096 3.43652 3.57539 3.58113 3.74951 3.75529 4.08311 4.08803 4.33203 4.33662 4.48666 4.49256 4.61108 4.62088 4.80527 4.80921 
56 0.14938 0.15554 0.30588 0.31153 0.49194 0.49762 0.62454 0.6311 0.81524 0.8211 0.98692 0.99424 1.15236 1.16055 1.31666 1.324 1.48484 1.49135 1.64677 1.65347 1.84177 1.84743 2.05494 2.05984 2.18052 2.18949 2.32673 2.3319 2.46523 2.47183 2.62038 2.62575 2.81011 2.81607 2.9742 2.98079 3.14702 3.15289 3.29608 3.30358 3.43272 3.43918 3.5759 3.58172 3.75023 3.75607 4.08391 4.0887 4.33285 4.33678 4.48734 4.49332 4.61149 4.622 4.80601 4.80996 
25 0.16036 0.3163 0.50506 0.6375 0.82559 0.99747 1.33151 1.49633 1.66108 1.85185 2.06315 2.33652 2.4776 2.63082 2.82372 2.98572 3.15894 3.3094 3.44389 3.587 3.76144 4.09209 4.34035 4.49835 4.81533 
27 0.15829 0.31299 0.50097 0.63375 0.82243 0.99404 1.16189 1.32648 1.49407 1.65854 1.84772 2.06163 2.19126 2.33331 2.47612 2.62842 2.81887 2.98401 3.15375 3.30501 3.4393 3.58467 3.75759 4.0899 4.33843 4.49455 4.81277 
5 0.1688 1.00601 1.66958 2.34589 4.82833 
68 0.17276 0.17637 0.33005 0.33399 0.51536 0.51887 0.52337 0.64771 0.65218 0.8387 0.8427 1.00996 1.0139 1.03272 1.17766 1.18273 1.34061 1.3445 1.35688 1.50843 1.51275 1.67215 1.67714 1.86202 1.86707 1.87176 2.07558 2.07932 2.1023 2.2052 2.21222 2.34728 2.35152 2.35734 2.48977 2.49468 2.64314 2.64734 2.83343 2.83781 2.84197 2.99817 3.00261 3.17084 3.17404 3.17895 3.3208 3.32431 3.4552 3.45876 3.59872 3.60318 3.61042 3.77398 3.77713 3.78296 4.10375 4.10722 4.1159 4.35199 4.35661 4.51074 4.51489 4.63902 4.64455 4.82766 4.83104 4.8347 
88 0.16799 0.171 0.17514 0.32338 0.32714 0.33028 0.34211 0.51126 0.51424 0.51737 0.6442 0.64767 0.65229 0.83424 0.83688 0.84091 1.00401 1.00808 1.01205 1.17194 1.17639 1.1807 1.33602 1.33966 1.34328 1.50434 1.50746 1.51292 1.66723 1.67088 1.67504 1.85802 1.86202 1.86536 1.87306 2.07106 2.07436 2.0797 2.20108 2.20672 2.34404 2.3474 2.3514 2.3618 2.48616 2.48948 2.49427 2.63893 2.64179 2.65026 2.82887 2.83203 2.83564 2.84401 2.99425 2.99755 3.00295 3.16462 3.16832 3.17115 3.17754 3.31541 3.31916 3.32295 3.44999 3.45382 3.45783 3.59544 3.59898 3.60399 3.76953 3.77234 3.7787 4.10002 4.10349 4.11016 4.3485 4.35156 4.35643 4.50671 4.50935 4.51745 4.63485 4.63955 4.82274 4.82559 4.82914 4.8351 
80 0.16486 0.16834 0.17205 0.32099 0.32476 0.32781 0.50728 0.51069 0.51372 0.51922 0.64115 0.64562 0.65313 0.83031 0.83409 0.83818 1.00115 1.00557 1.00934 1.16807 1.17275 1.17689 1.33169 1.33615 1.33974 1.50033 1.50453 1.5089 1.6658 1.66903 1.67513 1.85583 1.85981 1.86342 1.88281 2.06939 2.07304 2.19683 2.20151 2.3414 2.34496 2.34948 2.35591 2.48321 2.48659 2.63624 2.63942 2.82702 2.83002 2.83415 2.98987 2.994 3.1624 3.16646 3.1699 3.31245 3.31649 3.31962 3.44771 3.45178 3.4564 3.5923 3.596 3.60312 3.76459 3.76913 3.77165 4.09865 4.10188 4.34677 4.34948 4.35772 4.50191 4.50637 4.5112 4.63144 4.6355 4.82059 4.82345 4.82728 
61 0.15704 0.16077 0.31233 0.31675 0.50021 0.50363 0.63193 0.63663 0.8217 0.82597 0.99265 0.99729 1.15897 1.16421 1.3237 1.32854 1.49207 1.49619 1.65566 1.65999 1.84702 1.85133 2.06023 2.06412 2.18929 2.19577 2.3324 2.33652 2.47255 2.47729 2.62695 2.63066 2.81798 2.82179 2.98195 2.98585 3.15319 3.15805 3.16249 3.30297 3.30829 3.31269 3.43822 3.44269 3.583 3.58776 3.75644 3.76091 3.76474 4.08914 4.09326 4.33787 4.34206 4.49322 4.49791 4.50287 4.62115 4.62678 4.81199 4.81578 4.82033 
59 0.14808 0.15289 0.3043 0.30878 0.31523 0.49072 0.49615 0.50082 0.62354 0.62874 0.81374 0.81832 0.82229 0.98581 0.99233 1.15074 1.15976 1.31538 1.32307 1.48348 1.48939 1.64455 1.65279 1.84056 1.84509 2.05383 2.05812 2.17924 2.32541 2.32965 2.46329 2.47081 2.61847 2.62343 2.80893 2.81451 2.97292 2.97963 3.1457 3.15028 3.15501 3.29483 3.30311 3.42759 3.43379 3.57466 3.57991 3.7492 3.75503 4.08272 4.08678 4.33176 4.33528 4.48602 4.49188 4.61011 4.62018 4.80479 4.80853 
0 
111 0.14965 0.15354 0.15634 0.15964 0.3058 0.30928 0.31272 0.31572 0.4925 0.4965 0.49918 0.50182 0.62463 0.62863 0.63164 0.6344 0.81495 0.81843 0.82156 0.82389 0.82781 0.98775 0.99056 0.99436 0.99876 1.15192 1.15578 1.15975 1.16355 1.31672 1.32047 1.32402 1.32717 1.48479 1.48884 1.49193 1.49469 1.6463 1.65279 1.65572 1.65943 1.84252 1.84513 1.84887 1.85239 2.05581 2.05853 2.06146 2.18089 2.18623 2.18989 2.32738 2.33018 2.33334 2.33757 2.46293 2.46885 2.47231 2.47492 2.48066 2.61942 2.62366 2.6268 2.62947 2.81087 2.81484 2.81773 2.82074 2.82517 2.97447 2.97869 2.98176 2.98542 3.14741 3.15048 3.15406 3.15657 3.29654 3.30013 3.30401 3.30704 3.42927 3.43522 3.43835 3.44154 3.57652 3.58035 3.58323 3.58664 3.75125 3.75459 3.75753 3.75983 4.08472 4.08739 4.09084 4.33374 4.33596 4.33951 4.48765 4.4907 4.49426 4.49691 4.61172 4.61758 4.62174 4.62593 4.80684 4.80981 4.81216 4.8156 
65 0.15302 0.1573 0.30918 0.31423 0.32014 0.49517 0.50004 0.50506 0.62834 0.63275 0.63911 0.81842 0.82353 0.98997 0.99612 1.15559 1.1628 1.1689 1.31972 1.32623 1.48808 1.49317 1.64865 1.65561 1.8447 1.84997 1.85495 2.05797 2.06209 2.18321 2.19045 2.32974 2.33397 2.46827 2.47328 2.48014 2.62414 2.62802 2.81299 2.81814 2.82417 2.97746 2.98281 3.15021 3.156 3.29941 3.30684 3.43187 3.43711 3.44313 3.57911 3.58369 3.75331 3.75888 4.08693 4.09097 4.33582 4.33932 4.49047 4.49601 4.61409 4.62308 4.80911 4.81268 4.81828 
2 0.16516 3.76804 
21 0.16235 0.31849 0.50515 0.63878 0.82916 1.0019 1.17037 1.33208 1.5012 1.66302 1.85426 2.34174 2.8236 3.1599 3.31286 3.44609 3.59313 3.76335 4.09588 4.50145 4.81923 
43 0.16972 0.32255 0.32793 0.51023 0.51562 0.64326 0.83475 0.83981 1.00291 1.01144 1.168 1.17645 1.33274 1.34092 1.5109 1.66711 1.67523 1.85851 1.86423 2.07629 2.20124 2.34213 2.34888 2.48976 2.64677 2.82907 2.8363 2.99843 3.16335 3.17634 3.31351 3.32301 3.44819 3.4563 3.59888 3.76684 3.77558 4.10292 4.35109 4.50311 4.51161 4.82431 4.82937 
39 0.16951 0.32697 0.51234 0.51679 0.64596 0.83545 1.00777 1.17335 1.17913 1.33788 1.34299 1.50543 1.671 1.86216 2.07189 2.20171 2.34568 2.48658 2.63934 2.83127 2.99449 3.00121 3.16594 3.1698 3.31735 3.3218 3.4507 3.45546 3.59534 3.59988 3.77032 4.10011 4.10513 4.34915 4.50703 4.51263 4.63568 4.8239 4.82986 
20 0.17279 0.33031 0.51584 0.83714 1.01662 1.35025 1.67647 1.8675 2.3507 2.83547 2.99867 3.17206 3.32726 3.46366 3.60671 3.77554 4.10923 4.35065 4.51311 4.82816 
30 0.16502 0.32233 0.51046 0.64415 0.83098 1.0017 1.17351 1.33578 1.5023 1.66535 1.85886 2.0687 2.20134 2.34108 2.35284 2.48319 2.63588 2.82686 2.83293 2.99074 3.1643 3.31551 3.44906 3.59369 3.76717 4.09819 4.3465 4.50391 4.63552 4.82081 
0 
68 0.16212 0.16497 0.1695 0.31887 0.32199 0.32619 0.50639 0.50931 0.51452 0.63886 0.64279 0.82764 0.83076 0.83494 0.99842 1.0025 1.00765 1.16456 1.17077 1.17705 1.33131 1.33511 1.49889 1.50211 1.66276 1.66593 1.67389 1.85325 1.85657 1.86049 2.06609 2.06972 2.19457 2.19908 2.33834 2.34157 2.34699 2.48044 2.48422 2.63377 2.63693 2.82463 2.82741 2.83246 2.98846 2.99135 3.15985 3.16342 3.17006 3.31067 3.31427 3.44552 3.44963 3.58984 3.59428 3.76332 3.76669 4.09493 4.09833 4.34355 4.3464 4.50045 4.50363 4.62738 4.63194 4.81818 4.82057 4.82466 
117 0.17574 0.17884 0.18234 0.18875 0.33116 0.33458 0.33736 0.34141 0.51931 0.52225 0.52491 0.52857 0.65218 0.65537 0.65826 0.66483 0.84046 0.84385 0.84642 0.8496 0.86299 1.01141 1.01541 1.01885 1.02436 1.17799 1.18231 1.18576 1.1894 1.34319 1.3463 1.34919 1.35498 1.5123 1.51514 1.51835 1.52645 1.67609 1.67925 1.68312 1.69168 1.86574 1.86947 1.87251 1.87593 1.88325 2.07885 2.08178 2.08495 2.0923 2.2059 2.21021 2.21509 2.35146 2.35483 2.3586 2.36346 2.37632 2.49361 2.49637 2.49978 2.50433 2.64663 2.64941 2.65272 2.65955 2.83691 2.84029 2.84336 2.84656 2.8616 3.00175 3.00426 3.00769 3.01637 3.17281 3.17644 3.17924 3.18318 3.3223 3.32603 3.32863 3.33295 3.45766 3.46105 3.46384 3.46966 3.60266 3.60555 3.60923 3.61452 3.77675 3.77985 3.78236 3.78687 3.79989 4.10792 4.11084 4.11458 4.12402 4.35667 4.35921 4.36259 4.37323 4.51324 4.51652 4.51922 4.52375 4.64031 4.64401 4.64786 4.65645 4.83106 4.8339 4.83663 4.83954 4.84672 
76 0.16926 0.17285 0.17756 0.32462 0.32877 0.33242 0.51254 0.51595 0.51942 0.64645 0.65001 0.6576 0.83546 0.83878 0.84264 1.00465 1.00982 1.01604 1.17135 1.17691 1.18092 1.33805 1.34198 1.50705 1.51093 1.66943 1.67389 1.68093 1.85883 1.86338 1.86688 2.07289 2.0762 2.08274 2.20225 2.20757 2.34509 2.3492 2.3546 2.48826 2.49236 2.50018 2.64136 2.64487 2.83138 2.8352 2.83896 2.99556 2.99905 3.16618 3.17022 3.17453 3.31687 3.32072 3.32675 3.45271 3.45649 3.59728 3.60216 3.61364 3.77196 3.77488 3.78157 4.10197 4.10532 4.34994 4.35363 4.36144 4.50866 4.51204 4.63591 4.64103 4.82426 4.8273 4.83059 4.84056 
27 0.17241 0.33056 0.51593 0.64904 0.83761 1.1804 1.34208 1.50896 1.67642 1.86618 2.07519 2.20806 2.35154 2.49112 2.64166 2.83544 2.99699 3.17033 3.32053 3.45588 3.60023 3.77266 4.1035 4.35035 4.50951 4.63962 4.82959 
91 0.15186 0.15598 0.15909 0.3083 0.31163 0.31505 0.31891 0.49468 0.49906 0.50183 0.50526 0.62741 0.63158 0.63532 0.81749 0.82103 0.82401 0.82854 0.98971 0.99341 0.99763 1.15488 1.15872 1.16414 1.31918 1.32424 1.32767 1.48736 1.49177 1.49479 1.64856 1.65511 1.65813 1.66301 1.84449 1.84741 1.85166 2.05778 2.06089 2.06553 2.18302 2.1887 2.32945 2.33252 2.33678 2.46703 2.47213 2.47549 2.48039 2.62266 2.62646 2.62944 2.8129 2.81707 2.81986 2.82437 2.97687 2.98174 2.9846 3.14974 3.15289 3.15653 3.16051 3.29882 3.30322 3.30695 3.43165 3.43681 3.4409 3.44522 3.57866 3.58275 3.58655 3.75309 3.75727 3.76004 4.08671 4.08949 4.09487 4.33565 4.33812 4.48999 4.49399 4.49673 4.61395 4.62017 4.62426 4.80884 4.81184 4.81453 4.81953 
50 0.156 0.16031 0.31152 0.31763 0.49823 0.50235 0.63186 0.63662 0.82091 0.82535 0.99141 0.9992 1.15753 1.16741 1.32151 1.328 1.49117 1.49569 1.65625 1.66112 1.84616 1.85345 2.05923 2.18694 2.33163 2.47264 2.47688 2.62635 2.63047 2.81664 2.82091 2.98009 2.985 3.15219 3.15765 3.30155 3.30842 3.43808 3.58192 3.58809 3.75518 3.76061 4.08831 4.33697 4.49239 4.49769 4.61936 4.62712 4.81128 4.81517 
23 0.16774 0.32852 0.50932 0.64383 0.83562 1.33641 1.86045 2.06859 2.20544 2.34268 2.63662 2.82926 2.99185 3.16663 3.31657 3.45008 3.59384 3.76839 4.09725 4.34501 4.50517 4.63666 4.82057 
80 0.14689 0.15107 0.15464 0.30365 0.30774 0.31147 0.48994 0.49433 0.49778 0.62261 0.62697 0.63101 0.81247 0.81673 0.81987 0.98454 0.98918 0.99419 1.1501 1.15519 1.16106 1.31446 1.31984 1.32439 1.48267 1.48746 1.49151 1.64508 1.65075 1.6549 1.83928 1.84318 1.84724 2.05252 2.05619 2.17863 2.18418 2.32442 2.32812 2.33269 2.46267 2.46819 2.47193 2.61806 2.62233 2.62619 2.8082 2.81251 2.81609 2.97215 2.97722 2.98226 3.14465 3.14874 3.15209 3.294 3.29909 3.30298 3.42875 3.43311 3.43712 3.57391 3.57821 3.58277 3.7479 3.75228 3.75541 4.08151 4.08506 4.33036 4.33357 4.485 4.48968 4.49338 4.60947 4.61623 4.62111 4.80383 4.80694 4.81039 
1 0.82571 
45 0.1527 0.15764 0.30983 0.31608 0.49628 0.50112 0.62935 0.63537 0.81812 0.8233 0.98973 0.99667 1.15611 1.31974 1.32627 1.48887 1.49439 1.65571 1.8446 1.85125 2.05775 2.18515 2.33004 2.47329 2.62502 2.62904 2.81491 2.81972 2.97799 2.98328 3.15048 3.15673 3.29982 3.30649 3.43676 3.5804 3.75325 3.75903 4.08685 4.33555 4.49052 4.49609 4.61564 4.80944 4.8151 
37 0.1705 0.17776 0.32681 0.33117 0.51474 0.64735 0.83586 0.84069 1.00787 1.01681 1.17689 1.33946 1.50712 1.67172 1.8618 1.86682 2.07467 2.20299 2.34805 2.35724 2.49025 2.64042 2.83209 2.83793 2.99603 3.16918 3.31924 3.45396 3.59977 3.60958 3.77257 4.10311 4.35028 4.50851 4.63815 4.82577 4.83064 
45 0.17494 0.18081 0.33064 0.33589 0.51787 0.5229 0.65187 0.66018 0.84052 0.84602 1.01045 1.01755 1.17899 1.18516 1.34311 1.34867 1.51155 1.67504 1.86496 1.87107 2.07791 2.20772 2.35006 2.36264 2.49366 2.64581 2.83629 2.84217 3.00054 3.17265 3.17745 3.32379 3.33004 3.45732 3.46335 3.60189 3.77663 3.78522 4.10634 4.11415 4.3547 4.51397 4.64212 4.82973 4.83478 
14 0.16623 0.32396 0.51022 0.83126 1.00736 1.17489 1.33739 1.66749 1.8584 2.34278 2.8297 3.31641 4.34743 4.8227 
81 0.1631 0.16621 0.17076 0.31826 0.3217 0.32509 0.33287 0.50695 0.51057 0.51536 0.63932 0.6429 0.65016 0.82842 0.83114 0.83521 0.9987 1.00286 1.0073 1.16455 1.16977 1.17434 1.33154 1.33535 1.34581 1.49951 1.50369 1.66291 1.66632 1.67262 1.85301 1.85685 1.8604 2.06607 2.0694 2.08839 2.19519 2.2021 2.3382 2.34182 2.34682 2.35247 2.48061 2.48407 2.49085 2.63394 2.63702 2.82437 2.82791 2.83153 2.98907 2.9925 3.00218 3.16004 3.1638 3.16773 3.31049 3.31437 3.3241 3.44452 3.44876 3.45429 3.58948 3.59331 3.59874 3.76396 3.76715 3.77419 4.09509 4.09918 4.12172 4.34363 4.34747 4.35736 4.50092 4.50418 4.62943 4.6346 4.81835 4.82154 4.82522 
1 0.82173 
79 0.16926 0.17254 0.1777 0.32545 0.32911 0.33478 0.51311 0.51604 0.51966 0.64614 0.64969 0.65768 0.83569 0.83851 0.8432 1.0058 1.00995 1.02039 1.17294 1.17754 1.182 1.33814 1.3416 1.35091 1.50652 1.51012 1.52763 1.66971 1.67342 1.6837 1.86 1.86417 1.86779 1.89555 2.07329 2.07721 2.20231 2.2079 2.34539 2.34912 2.35696 2.48823 2.4922 2.50457 2.6412 2.64429 2.83103 2.83401 2.83863 2.99592 2.99939 3.1668 3.17092 3.17631 3.31793 3.32161 3.32934 3.45211 3.45645 3.46559 3.59728 3.60117 3.60673 3.77003 3.77368 3.77812 4.10243 4.10662 4.35051 4.35424 4.36545 4.50842 4.51167 4.51924 4.63504 4.63978 4.82487 4.82752 4.83174 
0 
77 0.16915 0.17287 0.3252 0.32838 0.33368 0.51148 0.51461 0.51811 0.64388 0.64752 0.65203 0.83498 0.83837 1.00452 1.00967 1.17149 1.17623 1.1831 1.33678 1.34055 1.50481 1.50825 1.51541 1.66869 1.6726 1.67844 1.85866 1.864 1.86903 2.07156 2.07465 2.08353 2.20087 2.2067 2.34423 2.34766 2.35363 2.48568 2.48844 2.49404 2.63852 2.64112 2.64859 2.82917 2.83266 2.8368 2.99383 2.99657 3.00262 3.16456 3.16843 3.1719 3.31525 3.31919 3.32369 3.44949 3.45356 3.45835 3.59473 3.59882 3.60403 3.76871 3.77174 3.77554 4.10046 4.10384 4.11861 4.34902 4.35278 4.50517 4.50807 4.5122 4.63394 4.63748 4.82342 4.82616 4.83015 
83 0.14627 0.15061 0.15373 0.30238 0.30622 0.30994 0.48903 0.49385 0.4968 0.62106 0.62583 0.62935 0.81167 0.81553 0.81873 0.82292 0.98423 0.98772 0.99274 1.14841 1.1527 1.15799 1.31343 1.31847 1.32229 1.48151 1.48632 1.48962 1.64248 1.65005 1.65374 1.83894 1.84188 1.84628 2.0522 2.0554 2.17747 2.18359 2.32381 2.32713 2.3316 2.45921 2.46628 2.46998 2.4757 2.61578 2.62086 2.62398 2.80738 2.81192 2.81502 2.97104 2.97622 2.97928 3.14389 3.14739 3.15172 3.29308 3.29748 3.30186 3.3061 3.42549 3.43184 3.43604 3.57301 3.57756 3.58158 3.74769 3.7516 3.75511 4.08112 4.08413 4.33011 4.33259 4.48427 4.48796 4.49152 4.60833 4.61486 4.61976 4.80326 4.80648 4.80953 
72 0.16623 0.17037 0.17432 0.32243 0.32666 0.32961 0.51224 0.51533 0.51912 0.64321 0.64757 0.65291 0.83072 0.83567 0.83947 1.00241 1.00718 1.0112 1.17196 1.17696 1.1807 1.33317 1.33891 1.34239 1.50579 1.50963 1.6681 1.67157 1.67611 1.85749 1.86193 1.86533 2.07286 2.07613 2.20116 2.20739 2.34299 2.34654 2.35064 2.48721 2.49168 2.64059 2.64412 2.82816 2.83164 2.83538 2.99528 2.99956 3.16503 3.16919 3.17351 3.3156 3.31937 3.32236 3.45184 3.45509 3.59598 3.59964 3.60565 3.77114 3.77387 4.10132 4.10433 4.34893 4.35248 4.50776 4.5108 4.629 4.63616 4.82392 4.82698 4.83046 
36 0.15904 0.16392 0.31509 0.32059 0.50371 0.63616 0.82506 0.82888 0.99577 1.00261 1.16311 1.32858 1.49578 1.66037 1.84987 1.8553 2.06331 2.19112 2.33553 2.4772 2.63048 2.82107 2.98609 3.15685 3.16222 3.30737 3.44211 3.44837 3.58713 3.75973 3.76559 4.09211 4.34055 4.49656 4.62612 4.81455 
60 0.15107 0.15612 0.30744 0.31229 0.4931 0.49842 0.50248 0.62637 0.63123 0.63907 0.81647 0.82156 0.98784 0.99345 1.15372 1.16076 1.31762 1.32407 1.48582 1.49177 1.64657 1.65387 1.84265 1.84738 2.05587 2.05967 2.18154 2.18864 2.32792 2.33219 2.46632 2.47221 2.62177 2.62645 2.81112 2.81671 2.97531 2.98143 3.1481 3.1531 3.2972 3.30382 3.42987 3.4355 3.4402 3.57711 3.58236 3.75111 3.75633 3.75939 4.08494 4.0886 4.33374 4.33733 4.48831 4.49367 4.61228 4.62132 4.80715 4.81048 
26 0.161 0.31819 0.50475 0.63923 0.82471 0.99734 1.16833 1.33103 1.5008 1.66189 1.85125 2.33742 2.48179 2.6319 2.82378 2.98935 3.1591 3.31015 3.44521 3.58924 3.76195 4.09265 4.34109 4.4992 4.62775 4.81511 
86 0.16427 0.16748 0.17255 0.31953 0.32328 0.3263 0.5082 0.51103 0.51466 0.64044 0.64418 0.64937 0.82835 0.83202 0.83484 0.83978 0.99889 1.00393 1.00778 1.16524 1.1719 1.17608 1.32913 1.33442 1.33793 1.50071 1.50377 1.50755 1.66354 1.66644 1.67031 1.85413 1.858 1.86171 2.06739 2.07072 2.07664 2.19347 2.19824 2.20329 2.33952 2.34331 2.34727 2.3541 2.48194 2.48543 2.49077 2.63566 2.63858 2.82545 2.82852 2.83266 2.99059 2.99335 3.00009 3.16099 3.16517 3.16823 3.30941 3.31482 3.3177 3.4458 3.44989 3.45334 3.59003 3.59411 3.59729 3.76305 3.76751 3.77001 3.77665 4.09651 4.09972 4.10595 4.3451 4.34818 4.35448 4.50038 4.50481 4.50799 4.62542 4.63246 4.63875 4.82028 4.82282 4.82633 
28 0.15062 0.30689 0.49326 0.62703 0.81597 0.98708 1.15333 1.3173 1.48623 1.65237 1.84177 2.05491 2.18197 2.32711 2.46869 2.622 2.81151 2.97542 3.14758 3.29724 3.4335 3.57722 3.75059 4.08396 4.33266 4.48781 4.61509 4.80651 
0 
72 0.16553 0.1696 0.1754 0.32252 0.32669 0.33127 0.51042 0.5142 0.51901 0.64341 0.64781 0.83077 0.83501 0.83988 1.00268 1.00748 1.01376 1.17002 1.17607 1.33542 1.33982 1.50264 1.50639 1.51397 1.66716 1.6715 1.67953 1.8571 1.86143 1.86589 2.07069 2.07512 2.19946 2.20569 2.34279 2.34683 2.35309 2.48545 2.48928 2.63829 2.64184 2.82776 2.83183 2.83667 2.99258 2.99663 3.16364 3.16843 3.17324 3.31481 3.31907 3.32963 3.44878 3.45383 3.59451 3.59922 3.60635 3.76694 3.77115 3.77617 4.09968 4.10417 4.34801 4.35278 4.50372 4.50815 4.51389 4.63267 4.63818 4.82181 4.82488 4.82925 
30 0.16888 0.32488 0.51127 0.64507 0.83442 1.00602 1.17304 1.33622 1.50467 1.66804 1.85987 2.0724 2.20078 2.34487 2.48618 2.63936 2.8297 2.83613 2.99439 3.16717 3.31646 3.32316 3.45171 3.59447 3.76913 4.09997 4.34804 4.50648 4.63658 4.82351 
21 0.16566 0.32246 0.50899 0.64162 0.8298 1.17175 1.50264 1.85781 2.06654 2.198 2.34174 2.48246 2.82872 3.16474 3.31461 3.44854 3.59354 3.76703 4.09632 4.34473 4.82264 
0 
28 0.16782 0.32346 0.50906 0.64364 0.83246 1.00693 1.17224 1.33582 1.50194 1.66557 1.85944 2.06855 2.19784 2.34106 2.48419 2.63614 2.82793 2.99087 3.16485 3.31537 3.44863 3.59204 3.76693 4.09694 4.34569 4.50375 4.6319 4.82038 
1 4.34578 
78 0.1739 0.17766 0.18523 0.3297 0.33333 0.33948 0.51742 0.52094 0.52634 0.64999 0.65401 0.66243 0.83988 0.84355 0.84905 1.01101 1.01559 1.02325 1.17794 1.18369 1.34231 1.34638 1.35389 1.50989 1.51382 1.53067 1.67407 1.67887 1.86402 1.86861 1.87329 2.07657 2.08051 2.09492 2.20602 2.21266 2.34963 2.354 2.3607 2.49143 2.49578 2.50445 2.64389 2.64737 2.83498 2.83927 2.84313 2.9996 3.00401 3.17167 3.1748 3.17887 3.32208 3.32568 3.33249 3.45664 3.46076 3.47063 3.60052 3.60622 3.61372 3.77485 3.77784 3.78308 4.10552 4.109 4.11765 4.35371 4.35738 4.36912 4.51191 4.51554 4.52264 4.64007 4.64633 4.82887 4.83245 4.83657 
41 0.1682 0.32468 0.5105 0.51724 0.64273 0.64889 0.8312 0.83903 1.00584 1.17312 1.33683 1.50448 1.66786 1.85822 1.87139 2.06997 2.08104 2.19988 2.34276 2.35563 2.48488 2.63875 2.82869 2.83533 2.99363 3.16298 3.17066 3.31465 3.32037 3.44827 3.59408 3.76763 3.77343 4.09904 4.11078 4.34788 4.50489 4.51144 4.63117 4.82174 4.82792 
117 0.14166 0.14535 0.14812 0.15091 0.29776 0.30119 0.30431 0.30706 0.4844 0.48821 0.49083 0.49343 0.49713 0.61667 0.62045 0.62335 0.62628 0.63112 0.80699 0.81037 0.81352 0.81591 0.8207 0.97963 0.98234 0.98593 0.98938 1.14386 1.14762 1.15154 1.15538 1.30873 1.31219 1.31588 1.31916 1.47682 1.48064 1.48377 1.48657 1.63816 1.64433 1.64748 1.65102 1.83433 1.83679 1.83992 1.84293 2.04758 2.05009 2.05278 2.05839 2.17285 2.17748 2.18107 2.31921 2.32198 2.32489 2.32817 2.45501 2.46055 2.46404 2.46687 2.47148 2.61135 2.61559 2.61852 2.62109 2.80278 2.80663 2.80941 2.81213 2.81616 2.96641 2.97035 2.97354 2.97707 3.13926 3.14226 3.14538 3.14784 3.15196 3.28847 3.29187 3.2956 3.29841 3.42113 3.42677 3.42989 3.43311 3.5684 3.57214 3.57493 3.57825 3.74311 3.74612 3.74907 3.75136 4.07653 4.07906 4.08191 4.32547 4.32762 4.33033 4.33694 4.47959 4.48253 4.48596 4.48842 4.60368 4.609 4.6133 4.61776 4.7987 4.80147 4.80368 4.80641 4.81064 
20 0.1575 0.31695 0.50093 0.63637 0.82271 0.99738 1.49561 1.8468 2.06122 2.33606 2.62943 2.81913 3.15705 3.44447 3.58827 3.75962 4.08934 4.33702 4.49674 4.8124 
25 0.17647 0.33353 0.51998 0.65536 0.84166 1.01649 1.18514 1.34638 1.51509 1.67808 1.86998 2.07971 2.35441 2.64683 2.83823 3.00318 3.17561 3.32615 3.46069 3.77781 4.10838 4.35624 4.5165 4.83076 4.83781 
29 0.16241 0.31825 0.50576 0.63793 0.82684 0.83076 0.9969 1.16289 1.33084 1.49856 1.66202 1.8516 2.06554 2.19477 2.33746 2.48041 2.63281 2.82365 2.98806 3.15913 3.31005 3.44286 3.58863 3.76397 4.09416 4.34241 4.50107 4.6267 4.81786 
65 0.16433 0.1679 0.31962 0.3237 0.50813 0.5115 0.51556 0.64059 0.64398 0.64825 0.8294 0.83274 0.83857 1.00005 1.00447 1.16784 1.17285 1.33283 1.33701 1.50061 1.50379 1.66456 1.66836 1.85437 1.85897 1.86456 2.0677 2.07089 2.19685 2.20368 2.33982 2.34393 2.48247 2.48586 2.63535 2.63825 2.82626 2.82999 2.83468 2.99066 2.99459 3.16217 3.16575 3.17008 3.31286 3.31681 3.44594 3.45035 3.59109 3.59463 3.60156 3.76515 3.76839 3.77425 4.09652 4.09986 4.34493 4.34843 4.5021 4.50517 4.51025 4.6304 4.63615 4.82 4.82345 
28 0.16958 0.32563 0.51522 0.64912 0.83463 1.00337 1.01123 1.17717 1.34246 1.50929 1.66998 1.86053 1.87234 2.07629 2.34867 2.492 2.64474 2.8324 2.99908 3.17073 3.321 3.457 3.60052 3.77284 4.10416 4.35438 4.51171 4.82586 
0 
137 0.14264 0.14591 0.14861 0.15086 0.1539 0.29879 0.30234 0.30463 0.30698 0.30939 0.48571 0.48902 0.4917 0.49366 0.49608 0.61599 0.62034 0.62337 0.6257 0.62813 0.63299 0.80809 0.81141 0.8141 0.81626 0.81879 0.9809 0.98321 0.98596 0.9885 0.99194 1.14486 1.14868 1.15157 1.15459 1.15858 1.30991 1.31309 1.31661 1.31899 1.32213 1.47793 1.48147 1.48435 1.4866 1.48942 1.63903 1.64489 1.64801 1.65046 1.65417 1.83567 1.8379 1.84021 1.84258 1.84539 2.0489 2.05112 2.05352 2.05597 2.17403 2.1778 2.18116 2.18495 2.32055 2.32317 2.32552 2.32791 2.33127 2.45555 2.46123 2.46444 2.46701 2.46991 2.61242 2.61669 2.61922 2.62139 2.62446 2.80418 2.80763 2.81004 2.81208 2.81474 2.96757 2.97097 2.97412 2.97614 2.97995 3.14035 3.14316 3.1454 3.14795 3.15005 3.28928 3.29247 3.29547 3.29832 3.30073 3.42231 3.42779 3.43002 3.43289 3.43561 3.56966 3.57301 3.57554 3.57803 3.581 3.74435 3.74664 3.74937 3.75149 3.7535 4.07787 4.08015 4.08237 4.08478 4.32663 4.32875 4.33074 4.33348 4.48077 4.48359 4.48659 4.48857 4.49104 4.60476 4.60873 4.61217 4.61572 4.62207 4.80016 4.80272 4.80472 4.80667 4.80933 
98 0.14618 0.15028 0.1534 0.30238 0.30581 0.30928 0.31288 0.48887 0.49323 0.49595 0.49961 0.62172 0.62583 0.62949 0.81165 0.81526 0.81865 0.82291 0.98401 0.98704 0.99129 1.14851 1.15229 1.15724 1.1623 1.31323 1.31742 1.32105 1.32545 1.48144 1.48568 1.48892 1.49403 1.64263 1.6493 1.65263 1.83873 1.84138 1.845 1.84977 2.05199 2.05475 2.05794 2.17729 2.18287 2.32361 2.32651 2.32992 2.45994 2.46576 2.46951 2.47415 2.61609 2.62025 2.62343 2.80713 2.81134 2.81436 2.81905 2.97095 2.97538 2.97853 3.14382 3.14697 3.15076 3.15419 3.29298 3.29698 3.30106 3.30481 3.42559 3.43129 3.43507 3.43968 3.57285 3.5769 3.58045 3.74748 3.75107 3.75418 3.75768 4.08093 4.08358 4.08693 4.32991 4.33212 4.33576 4.48411 4.48735 4.49077 4.49576 4.60816 4.61444 4.61923 4.80307 4.806 4.80841 4.8122 
43 0.17062 0.17596 0.32756 0.51264 0.51666 0.6476 0.83579 0.8414 1.00842 1.17665 1.33951 1.50724 1.67106 1.67749 1.86244 1.86817 2.07302 2.20236 2.34671 2.35258 2.48793 2.49706 2.64029 2.83244 2.83706 2.9954 3.16808 3.17388 3.32 3.45297 3.59754 3.60452 3.77059 3.77711 4.1021 4.11362 4.34956 4.35535 4.50787 4.51415 4.6362 4.82451 4.82865 
0 
57 0.15542 0.15947 0.312 0.31633 0.49819 0.5025 0.63116 0.63569 0.8205 0.82511 0.83135 0.99228 0.99826 1.15821 1.16489 1.32224 1.32859 1.49067 1.49611 1.65501 1.65923 1.8472 1.85149 2.06048 2.06484 2.18642 2.19195 2.3326 2.33712 2.47198 2.47726 2.62688 2.63087 2.81617 2.82103 2.98017 2.98535 3.15285 3.15834 3.30197 3.30922 3.4379 3.44233 3.582 3.58676 3.75576 3.7613 4.08938 4.09354 4.3382 4.34251 4.49282 4.49818 4.61734 4.62559 4.81199 4.81539 
38 0.16697 0.32343 0.50948 0.51419 0.64286 0.83174 0.83548 1.00369 1.17344 1.33523 1.50314 1.5075 1.66671 1.67511 1.8578 2.07011 2.19941 2.34193 2.35503 2.48402 2.48948 2.63777 2.82792 2.83488 2.99236 3.16508 3.31566 3.44843 3.45486 3.59412 3.76803 3.77276 4.09874 4.34633 4.50556 4.63293 4.82156 4.82688 
0 
53 0.14974 0.15597 0.30583 0.31098 0.49255 0.49888 0.62443 0.63038 0.81514 0.82157 0.98773 0.99694 1.15179 1.15758 1.16516 1.31701 1.32497 1.48501 1.49204 1.64598 1.65439 1.84247 1.85051 2.05573 2.18102 2.32732 2.33472 2.46266 2.47141 2.61919 2.62571 2.81092 2.81752 2.97455 2.98167 3.14741 3.1546 3.29657 3.30477 3.42895 3.43602 3.57652 3.58351 3.75117 3.75843 4.08462 4.33363 4.48781 4.4951 4.61188 4.62106 4.80676 4.81153 
76 0.16011 0.16433 0.17001 0.31695 0.32162 0.50363 0.50764 0.51184 0.63595 0.63949 0.64393 0.82546 0.8299 0.83539 0.99716 1.00233 1.16309 1.16844 1.17472 1.32697 1.33216 1.33696 1.49593 1.49993 1.50553 1.6602 1.66386 1.67223 1.8519 1.85672 1.86149 2.0656 2.06938 2.19157 2.19667 2.33762 2.34151 2.34949 2.47481 2.48004 2.48391 2.63158 2.63534 2.82189 2.8256 2.83124 2.98504 2.98968 2.99659 3.15775 3.16247 3.16602 3.30703 3.3127 3.31658 3.44203 3.44571 3.4498 3.58764 3.59128 3.59929 3.76058 3.76559 3.77181 4.09448 4.09861 4.34328 4.34809 4.49791 4.50237 4.62234 4.62929 4.63582 4.81721 4.8201 4.82502 
52 0.14812 0.15311 0.30457 0.31027 0.4907 0.49545 0.62418 0.63032 0.81351 0.81868 0.98497 1.1511 1.31498 1.32426 1.48344 1.4894 1.64895 1.65464 1.83971 1.84578 2.05292 2.05825 2.17935 2.32499 2.33116 2.4663 2.47153 2.61947 2.62442 2.80898 2.814 2.97293 2.97898 3.14524 3.15146 3.29471 3.30347 3.43127 3.43764 3.57466 3.58072 3.74835 3.75398 4.08196 4.08719 4.3307 4.33586 4.48554 4.49161 4.61027 4.80424 4.80787 
102 0.17583 0.1789 0.18254 0.19673 0.33111 0.33491 0.33791 0.34353 0.5197 0.52269 0.52567 0.53107 0.6523 0.65569 0.65924 0.84143 0.84455 0.84803 0.85776 1.01198 1.01608 1.01963 1.02786 1.17829 1.18342 1.18709 1.3441 1.34744 1.35072 1.36037 1.51219 1.51517 1.51867 1.53267 1.67595 1.67986 1.68393 1.86608 1.87024 1.87339 1.87887 2.07915 2.0824 2.08649 2.1026 2.20883 2.21373 2.22161 2.35146 2.35561 2.35953 2.36567 2.4938 2.49742 2.50174 2.64635 2.64934 2.65399 2.83779 2.84083 2.8443 2.84966 3.00179 3.00441 3.00821 3.17246 3.17607 3.1787 3.18272 3.32317 3.32685 3.32961 3.33838 3.45868 3.46211 3.46578 3.60234 3.60579 3.60928 3.61471 3.77671 3.77995 3.78297 3.78861 4.10792 4.11112 4.11535 4.13011 4.35642 4.35943 4.36341 4.51284 4.51636 4.51972 4.52711 4.64263 4.64665 4.65572 4.83107 4.83394 4.83715 4.84125 
57 0.15913 0.16238 0.31546 0.31886 0.5032 0.50683 0.63497 0.63851 0.82362 0.82669 0.8303 0.99523 0.99939 1.162 1.16653 1.32739 1.33087 1.49526 1.49919 1.65908 1.66298 1.84978 1.85366 2.06299 2.06701 2.19048 2.19579 2.33518 2.3391 2.47666 2.48058 2.62977 2.63277 2.82067 2.82421 2.985 2.9888 3.15682 3.16009 3.30705 3.31071 3.44092 3.44497 3.58592 3.59001 3.75988 3.76317 4.09162 4.09557 4.33972 4.34417 4.49772 4.50077 4.62506 4.62881 4.81448 4.8176 
0 
22 0.16414 0.50663 0.64075 0.83062 1.00083 1.33427 1.50048 2.34254 2.48163 2.6345 2.82572 2.99055 3.16261 3.31302 3.449 3.59057 3.76486 4.0971 4.34439 4.50198 4.6307 4.81994 
57 0.15342 0.15774 0.30953 0.31399 0.49558 0.5003 0.50526 0.62954 0.63379 0.81907 0.82364 0.99016 0.99548 1.15597 1.16184 1.32004 1.32583 1.48833 1.49318 1.65453 1.65953 1.84494 1.84951 2.0581 2.06218 2.18409 2.19103 2.33028 2.33442 2.47096 2.47547 2.62424 2.62852 2.81369 2.81862 2.97783 2.98307 3.15056 3.15543 3.29969 3.30559 3.4368 3.44217 3.57981 3.58419 3.7534 3.75858 4.08712 4.09115 4.33602 4.33962 4.49054 4.49561 4.61501 4.62348 4.80945 4.81302 
25 0.15835 0.31244 0.5015 0.63551 0.82557 0.9961 1.32787 1.49496 1.6616 1.84695 2.06045 2.33239 2.47669 2.62884 2.82 2.98429 3.15303 3.30784 3.44298 3.58578 3.75933 4.08884 4.33717 4.49626 4.81188 
70 0.16824 0.17186 0.17665 0.32365 0.32742 0.33066 0.51206 0.51523 0.51991 0.64475 0.64838 0.6535 0.83199 0.83612 0.84022 1.00359 1.00847 1.0139 1.17002 1.17443 1.1791 1.33398 1.33878 1.3432 1.50548 1.50967 1.6673 1.67128 1.6763 1.85804 1.86221 1.86581 2.07157 2.07539 2.19819 2.20292 2.34334 2.34721 2.35146 2.48638 2.49065 2.63961 2.64303 2.82909 2.83251 2.83714 2.99336 2.99659 3.1677 3.17117 3.31372 3.31868 3.32215 3.44991 3.45501 3.59537 3.59934 3.77083 3.7741 4.1008 4.1045 4.34919 4.35345 4.50784 4.51133 4.63189 4.63643 4.82354 4.82631 4.83002 
57 0.16474 0.16813 0.32073 0.32432 0.50887 0.51254 0.6419 0.64586 0.83039 0.8334 0.83938 1.0006 1.00536 1.17038 1.17524 1.33475 1.33874 1.50194 1.5059 1.66481 1.66864 1.85539 1.85958 2.06935 2.07319 2.19805 2.20686 2.34086 2.3453 2.35427 2.48355 2.48799 2.63677 2.64217 2.82725 2.83154 2.99165 2.99651 3.16379 3.1671 3.31486 3.31828 3.44826 3.45198 3.59273 3.59712 3.76673 3.76948 4.0978 4.10195 4.34575 4.35064 4.50398 4.50724 4.63158 4.82095 4.82529 
5 0.16115 0.50479 0.82487 4.34118 4.81561 
4 0.85047 3.33094 3.78067 4.51979 
49 0.15243 0.15748 0.30871 0.31434 0.49658 0.50156 0.6288 0.63683 0.81738 0.82234 0.98922 0.99833 1.15581 1.16364 1.32092 1.32697 1.48902 1.49541 1.65298 1.66128 1.8436 1.85029 2.05703 2.18574 2.32906 2.33752 2.47001 2.47665 2.62405 2.81425 2.81954 2.97913 3.14951 3.15502 3.2999 3.3056 3.43445 3.44113 3.58 3.58855 3.75323 3.75825 4.08589 4.33421 4.49003 4.49548 4.61715 4.80865 4.81423 
71 0.16446 0.16779 0.17319 0.31889 0.32274 0.32627 0.50732 0.51022 0.51375 0.6398 0.64342 0.82889 0.83199 0.83588 0.99798 1.00326 1.00927 1.16567 1.17221 1.33205 1.33594 1.50062 1.50507 1.66347 1.6679 1.67371 1.8534 1.85817 1.86168 2.06644 2.06973 2.19508 2.19907 2.3389 2.34344 2.34887 2.48146 2.48558 2.63465 2.63741 2.82551 2.82853 2.83257 2.98907 2.99281 3.16065 3.16425 3.16829 3.31206 3.31521 3.32011 3.44486 3.44969 3.58944 3.59408 3.5997 3.76544 3.76807 4.09535 4.09893 4.34389 4.34702 4.35394 4.50228 4.50515 4.62749 4.63162 4.63721 4.81863 4.82173 4.82503 
24 0.15362 0.31041 0.49707 0.63056 0.81893 0.99161 1.32298 1.49032 1.84338 2.05733 2.32943 2.47262 2.62511 2.81536 2.98009 3.15046 3.30291 3.43782 3.58103 3.7547 4.08579 4.33364 4.49214 4.80828 
27 0.17309 0.32949 0.51627 0.65076 0.83831 1.01204 1.18056 1.34196 1.50879 1.6732 1.86597 2.07621 2.34952 2.64308 2.8344 2.99778 3.17152 3.32163 3.45742 3.60034 3.77406 4.10332 4.35124 4.51297 4.64118 4.82726 4.83272 
50 0.16897 0.17418 0.32526 0.32932 0.51209 0.51614 0.64565 0.65229 0.83473 0.83968 1.00561 1.01088 1.1728 1.17817 1.33723 1.34203 1.50541 1.51118 1.6685 1.67379 1.85902 1.86478 2.07259 2.20112 2.34489 2.35003 2.48682 2.49439 2.64071 2.82987 2.83415 2.9949 3.00061 3.16595 3.17105 3.31722 3.32094 3.4517 3.4579 3.59606 3.60473 3.77095 4.10106 4.10668 4.34914 4.35402 4.5076 4.63498 4.82386 4.82815 
68 0.1602 0.1635 0.16859 0.3156 0.31957 0.32252 0.50364 0.50667 0.50964 0.63599 0.63994 0.82506 0.82856 0.8325 0.99603 1.00051 1.16226 1.16737 1.32681 1.33079 1.33438 1.49631 1.49937 1.66023 1.66411 1.85039 1.85464 1.85921 2.06327 2.06694 2.19082 2.19484 2.33587 2.3399 2.47762 2.48084 2.63095 2.63419 2.82121 2.82428 2.82792 2.98515 2.98817 3.15669 3.1612 3.1649 3.30756 3.31188 3.31527 3.44165 3.44638 3.58662 3.58998 3.75962 3.76364 3.76657 4.09229 4.09602 4.34096 4.34456 4.49684 4.50093 4.50648 4.62433 4.62866 4.81524 4.818 4.82112 
5 0.1751 1.86354 2.83576 4.36048 4.8285 
1 1.85647 
32 0.16562 0.32313 0.50932 0.64279 0.83084 0.83611 1.00364 1.17218 1.33492 1.50181 1.66442 1.85724 1.86196 2.06865 2.19841 2.34242 2.34814 2.48285 2.63605 2.82709 2.9908 3.16446 3.31496 3.44852 3.59242 3.76721 4.09745 4.34504 4.5036 4.63158 4.81974 4.82577 
36 0.1595 0.16434 0.31645 0.32074 0.50353 0.63621 0.82407 0.82812 0.99637 1.1617 1.16897 1.32991 1.4972 1.65992 1.85033 1.85591 2.06418 2.19184 2.33586 2.34119 2.47819 2.63154 2.82198 2.98669 3.15656 3.16157 3.30965 3.44391 3.58727 3.76226 4.09261 4.34051 4.49906 4.62252 4.81516 4.82075 
47 0.15057 0.15502 0.3067 0.31372 0.49301 0.49784 0.62617 0.63209 0.81589 0.82066 0.98697 1.153 1.31697 1.32491 1.48575 1.49128 1.64988 1.65654 1.84171 2.05498 2.18181 2.32712 2.46676 2.47253 2.62132 2.62576 2.81139 2.81663 2.97512 2.98038 3.14746 3.15448 3.29679 3.30472 3.43259 3.57716 3.58392 3.75046 3.75707 4.08408 4.33276 4.48748 4.49371 4.61329 4.62138 4.80651 4.81163 
103 0.14719 0.1508 0.15349 0.15803 0.30324 0.30678 0.30999 0.31401 0.48989 0.49388 0.49635 0.5002 0.62226 0.62608 0.62884 0.63296 0.81246 0.81583 0.81897 0.82232 0.98521 0.98796 0.99224 1.14931 1.15323 1.1583 1.16287 1.31421 1.31774 1.32169 1.32609 1.48226 1.48627 1.48935 1.49407 1.64356 1.65013 1.65332 1.66004 1.83989 1.84233 1.84591 1.85052 2.05315 2.05565 2.05854 2.1783 2.18317 2.1894 2.32477 2.32757 2.33074 2.46036 2.46623 2.47005 2.47368 2.61677 2.62123 2.62415 2.80824 2.81225 2.815 2.81949 2.9719 2.97601 2.97914 3.14481 3.14788 3.15119 3.15467 3.29404 3.29754 3.30214 3.30549 3.42657 3.43245 3.43613 3.44085 3.5739 3.57777 3.58048 3.58703 3.74868 3.75178 3.755 3.75825 4.0821 4.08463 4.0879 4.33107 4.33314 4.33663 4.48512 4.4881 4.49173 4.49618 4.60912 4.61479 4.61974 4.80425 4.80707 4.80925 4.81409 
29 0.16095 0.3171 0.32298 0.505 0.63845 0.8251 0.83123 0.99794 1.16757 1.33041 1.49757 1.66181 1.85153 1.85878 2.06708 2.33794 2.48079 2.63297 2.82297 2.98725 3.15944 3.30964 3.44847 3.5884 3.76233 4.09547 4.49985 4.62694 4.81817 
76 0.14733 0.15227 0.15607 0.30348 0.30738 0.3118 0.49005 0.49529 0.49885 0.62262 0.62764 0.63212 0.81271 0.81715 0.82061 0.98524 0.98914 0.99458 1.14961 1.15416 1.16137 1.31443 1.32061 1.32579 1.48255 1.48788 1.49209 1.64395 1.65144 1.65491 1.83995 1.84303 1.84806 2.05321 2.05655 2.17853 2.18586 2.32483 2.32826 2.46129 2.46693 2.47097 2.61719 2.62184 2.6255 2.80841 2.81342 2.8171 2.9721 2.9782 3.14492 3.1485 3.15287 3.29414 3.29953 3.30386 3.42692 3.43312 3.43828 3.57404 3.57899 3.74871 3.75351 3.75683 4.08214 4.08527 4.33112 4.33375 4.48526 4.48919 4.49297 4.60939 4.61822 4.8043 4.80763 4.81128 
53 0.1545 0.15971 0.31138 0.31793 0.49969 0.5042 0.63026 0.6372 0.81997 0.82483 0.82933 0.99144 0.99743 1.15753 1.16579 1.32165 1.32981 1.49037 1.49675 1.6559 1.66225 1.84611 1.85241 2.05938 2.06784 2.18897 2.33146 2.33779 2.47233 2.47942 2.62585 2.63115 2.81722 2.82278 2.9802 2.98561 3.15195 3.15832 3.30145 3.30891 3.43739 3.4443 3.5815 3.58855 3.75523 3.7613 4.08841 4.33734 4.49209 4.49827 4.62086 4.81121 4.81583 
27 0.16059 0.31722 0.50454 0.63672 0.82445 0.99788 1.16692 1.33166 1.49767 1.66119 1.8528 2.06373 2.33693 2.47802 2.6314 2.823 2.98811 3.15847 3.30956 3.44396 3.58842 3.76166 4.0922 4.34004 4.49849 4.62911 4.81538 
52 0.15092 0.15657 0.30725 0.31327 0.49362 0.49886 0.6268 0.63277 0.81629 0.82197 0.98786 0.99557 1.15371 1.16372 1.31789 1.32515 1.4864 1.49255 1.65083 1.65704 1.84246 1.84949 2.05571 2.18267 2.32776 2.33434 2.46751 2.47366 2.62175 2.62699 2.81204 2.81756 2.9759 2.98221 3.14804 3.15411 3.2976 3.30488 3.43339 3.43996 3.5777 3.58427 3.75129 3.75707 4.08474 4.33346 4.48834 4.49443 4.61407 4.62331 4.80711 4.81153 
46 0.15875 0.31454 0.49984 0.50886 0.63337 0.64208 0.82524 0.99522 1.16102 1.16838 1.32526 1.3364 1.49347 1.50012 1.65303 1.66297 1.85031 2.06532 2.18838 2.20144 2.33522 2.47108 2.48052 2.62838 2.63446 2.81906 2.82547 2.98228 2.99077 3.15546 3.16228 3.30513 3.31316 3.4355 3.44548 3.585 3.59161 3.7587 3.76472 4.09417 4.34153 4.4957 4.5018 4.61919 4.62977 4.81606 
82 0.15487 0.15861 0.16138 0.31208 0.3155 0.31866 0.49774 0.50161 0.50507 0.63085 0.63438 0.63801 0.81965 0.82303 0.8261 0.83077 0.99226 0.99634 1.00036 1.15785 1.16257 1.16719 1.32191 1.3273 1.33105 1.4904 1.49463 1.49791 1.65176 1.6576 1.66099 1.84723 1.85125 1.85476 2.06033 2.06349 2.18565 2.19127 2.33246 2.33552 2.34146 2.47081 2.47527 2.47879 2.62643 2.62973 2.63299 2.81578 2.81957 2.82328 2.82946 2.97973 2.98445 2.98876 3.15271 3.15583 3.15952 3.30171 3.306 3.30967 3.43634 3.43976 3.44433 3.58171 3.58535 3.58956 3.75577 3.75956 3.76249 4.08943 4.09233 4.33822 4.34089 4.49303 4.49754 4.50067 4.61645 4.6228 4.62672 4.81169 4.81444 4.81809 
25 0.16084 0.31688 0.50291 0.63974 0.82463 1.00135 1.16837 1.33139 1.49692 1.65993 1.85362 2.06235 2.33867 2.4773 2.63065 2.82113 3.15816 3.30951 3.44454 3.59003 3.76146 4.09092 4.3391 4.49873 4.81374 
8 0.32827 0.51675 0.83437 1.00719 1.34164 1.86062 2.34781 4.82722 
79 0.14743 0.15152 0.15534 0.30376 0.30755 0.3118 0.48979 0.49405 0.49751 0.62283 0.62687 0.63089 0.81285 0.81716 0.8208 0.98448 0.98895 1.15019 1.15492 1.16193 1.31445 1.3195 1.32517 1.48264 1.48715 1.49256 1.64444 1.65025 1.65529 1.83922 1.8431 1.84757 2.05243 2.05601 2.17827 2.18392 2.32443 2.32801 2.33442 2.46303 2.46804 2.47245 2.61813 2.62208 2.6255 2.80787 2.81213 2.8153 2.97206 2.97692 2.98458 3.14463 3.14857 3.15204 3.29405 3.29875 3.3037 3.42842 3.43227 3.4371 3.57374 3.57788 3.58405 3.74779 3.7521 3.75547 4.08144 4.08492 4.33024 4.33335 4.485 4.48952 4.49486 4.6091 4.61561 4.62122 4.80364 4.80671 4.80981 
0 
40 0.15696 0.31199 0.31816 0.50002 0.50553 0.63312 0.82038 0.82575 0.99179 0.99942 1.1585 1.16739 1.32153 1.32828 1.49332 1.65724 1.84612 1.8539 2.05949 2.18977 2.33156 2.47516 2.6282 2.81802 2.98329 3.15222 3.15843 3.30174 3.30914 3.43891 3.58372 3.75497 3.76051 4.08847 4.33697 4.49206 4.4977 4.62333 4.81098 4.81576 
23 0.15316 0.30912 0.49703 0.6295 0.81804 0.98923 1.49037 1.84331 2.05681 2.32888 2.4725 2.62512 2.8154 2.98033 3.14961 3.3061 3.4362 3.58082 3.75432 4.08565 4.33395 4.49211 4.80849 
100 0.16678 0.1704 0.17341 0.17866 0.32314 0.32706 0.33012 0.33462 0.5108 0.51377 0.51703 0.52165 0.64404 0.64773 0.65134 0.8322 0.83596 0.83849 0.84207 1.00292 1.00695 1.01057 1.01587 1.16954 1.17523 1.17934 1.33391 1.33902 1.34249 1.3486 1.50288 1.50645 1.50941 1.51403 1.66785 1.67086 1.67537 1.85823 1.86202 1.86551 1.86955 2.07155 2.07468 2.07929 2.19721 2.20282 2.20764 2.34354 2.34666 2.35025 2.35472 2.48497 2.48834 2.49209 2.49829 2.63848 2.64167 2.64535 2.82867 2.8319 2.83544 2.83984 2.99158 2.99605 3.00016 3.16414 3.16845 3.17096 3.17494 3.31444 3.319 3.32196 3.45024 3.45391 3.45741 3.59385 3.59722 3.60109 3.60615 3.7675 3.77181 3.77442 3.77948 4.10077 4.10366 4.108 4.34931 4.35198 4.35644 4.50435 4.50865 4.51197 4.51821 4.63105 4.63658 4.64142 4.82343 4.82604 4.82921 4.83244 
0 
0 
26 0.15778 0.31525 0.50241 0.63464 0.82375 0.99676 1.16461 1.32664 1.49402 1.66258 1.84607 2.06194 2.33525 2.47528 2.62834 2.81985 2.9838 3.15645 3.30688 3.44122 3.58724 3.75877 4.08794 4.336 4.49567 4.81203 
30 0.16502 0.32208 0.50848 0.64231 0.83098 1.00213 1.17251 1.33433 1.50133 1.66536 1.85711 1.86228 2.0686 2.19942 2.34116 2.48333 2.63585 2.82654 2.99067 3.16338 3.31461 3.44889 3.59227 3.76686 4.09704 4.34492 4.50323 4.63156 4.81989 4.82553 
71 0.15791 0.16093 0.1647 0.31394 0.31755 0.32104 0.50182 0.50521 0.63441 0.63779 0.82283 0.82621 0.82932 0.99411 0.99844 1.00305 1.16015 1.16456 1.17101 1.32506 1.32896 1.33232 1.49402 1.49722 1.50184 1.65814 1.66153 1.66662 1.8484 1.8522 1.85595 2.06151 2.06505 2.1894 2.19383 2.33401 2.33749 2.47507 2.47879 2.48466 2.62892 2.63185 2.81946 2.82301 2.82778 2.98403 2.98694 3.15478 3.15906 3.16312 3.3044 3.30914 3.31297 3.44002 3.4444 3.58501 3.58842 3.75856 3.76204 4.09052 4.09411 4.33894 4.34258 4.49512 4.49855 4.50214 4.62142 4.62609 4.81357 4.81641 4.82 
28 0.15902 0.31669 0.50325 0.63577 0.8248 0.99996 1.16445 1.32815 1.49554 1.65942 1.85035 2.06398 2.19319 2.33728 2.47629 2.63115 2.82139 2.98565 3.15724 3.30726 3.44135 3.58691 3.76235 4.09236 4.34064 4.49834 4.62577 4.81569 
78 0.15483 0.15873 0.16225 0.3119 0.31599 0.31988 0.49838 0.50204 0.50569 0.63143 0.63518 0.63864 0.82076 0.82509 0.8303 0.99222 0.99677 1.00147 1.15841 1.16393 1.16849 1.32206 1.32706 1.33123 1.4903 1.49471 1.49854 1.65467 1.659 1.6638 1.84685 1.85113 1.85516 2.05983 2.0634 2.18644 2.19212 2.33218 2.33603 2.34179 2.47161 2.47614 2.4809 2.62614 2.62997 2.81683 2.8205 2.82436 2.97994 2.98461 2.98996 3.1531 3.15722 3.16118 3.30209 3.30738 3.31072 3.43752 3.44175 3.44605 3.58184 3.5857 3.59026 3.7558 3.75983 3.76281 4.08886 4.09225 4.3376 4.34061 4.49284 4.49721 4.50085 4.61878 4.62538 4.8117 4.81463 4.81902 
26 0.16573 0.32171 0.50959 0.64218 0.83332 1.00167 1.17268 1.33541 1.50239 1.6666 1.856 2.06966 2.1992 2.34153 2.48467 2.63873 2.82781 2.99211 3.31691 3.45261 3.59258 3.77174 4.09809 4.34642 4.63211 4.82193 
1 0.83593 
129 0.16759 0.17048 0.17265 0.17548 0.18021 0.32417 0.32715 0.32945 0.33174 0.33621 0.51082 0.51349 0.51593 0.51819 0.52157 0.645 0.64766 0.64998 0.65305 0.8336 0.8368 0.83904 0.84177 0.84851 1.00412 1.00758 1.01029 1.01312 1.01952 1.17146 1.17521 1.17808 1.18078 1.3353 1.33923 1.34182 1.34436 1.35253 1.50424 1.507 1.50948 1.51241 1.66903 1.67147 1.67449 1.67861 1.8589 1.86188 1.86415 1.8665 1.86954 2.07169 2.07425 2.07655 2.08026 2.19892 2.20274 2.2063 2.21036 2.34396 2.34657 2.34899 2.35162 2.35547 2.36324 2.48587 2.48851 2.49119 2.49436 2.49987 2.63911 2.64161 2.64372 2.64817 2.82898 2.83178 2.83396 2.83657 2.83956 2.99376 2.99654 2.99896 3.00199 3.16571 3.16889 3.1709 3.17333 3.17713 3.31491 3.31887 3.32107 3.32346 3.33076 3.45054 3.4537 3.45609 3.45935 3.59529 3.59788 3.60057 3.60359 3.60783 3.76878 3.77161 3.77385 3.77655 3.78114 4.10081 4.10307 4.10547 4.1098 4.3496 4.35159 4.35436 4.35816 4.5054 4.50874 4.51074 4.5135 4.52044 4.63259 4.63638 4.6395 4.64369 4.82341 4.82575 4.82785 4.83027 4.83309 
61 0.16282 0.16599 0.17053 0.3194 0.32285 0.507 0.51109 0.63912 0.64329 0.82892 0.83196 0.83648 0.99825 1.00255 1.16452 1.17036 1.33225 1.33689 1.50011 1.50569 1.6633 1.66779 1.85276 1.85742 1.86196 2.0664 2.06984 2.19438 2.19873 2.3383 2.34223 2.34895 2.48116 2.48886 2.63426 2.63723 2.82509 2.82958 2.98927 2.99398 3.16171 3.16565 3.31285 3.31721 3.44458 3.44926 3.59016 3.59528 3.76498 3.76778 4.09527 4.09882 4.34352 4.34755 4.50205 4.50774 4.62802 4.63369 4.81868 4.82206 4.82654 
9 0.16583 0.31889 0.50362 1.66312 1.85376 3.15882 3.31015 4.62711 4.81498 
85 0.17873 0.18222 0.18909 0.33381 0.33783 0.34212 0.52138 0.52486 0.52893 0.6531 0.65765 0.66182 0.84212 0.8462 0.85041 1.01336 1.01844 1.0236 1.18046 1.18604 1.19037 1.34432 1.34927 1.35374 1.51319 1.51701 1.52104 1.67897 1.68361 1.69359 1.86893 1.87332 1.87743 2.0816 2.08519 2.09197 2.20811 2.21492 2.35374 2.35845 2.36406 2.4947 2.49871 2.50418 2.64807 2.65142 2.65715 2.83965 2.84289 2.84749 3.00276 3.0063 3.01113 3.17403 3.17839 3.18219 3.18944 3.32367 3.32892 3.33256 3.46017 3.46466 3.47032 3.60341 3.60772 3.61255 3.77695 3.78126 3.78434 3.79106 4.11046 4.11419 4.12862 4.35908 4.36382 4.51418 4.51858 4.52284 4.64142 4.64662 4.65357 4.83344 4.83645 4.84052 4.85323 
30 0.17256 0.32664 0.51254 0.64528 0.83466 1.00657 1.17212 1.17743 1.33879 1.50846 1.67063 1.86193 2.07112 2.207 2.34553 2.35503 2.48904 2.63953 2.83137 2.994 3.16769 3.31798 3.45207 3.59726 3.77079 4.1012 4.34789 4.50667 4.63556 4.8265 
0 
33 0.15352 0.30909 0.49655 0.50342 0.62903 0.81859 0.82564 0.98955 1.15586 1.32058 1.489 1.65422 1.84397 2.05726 2.18637 2.32935 2.47098 2.62449 2.81433 2.97879 3.15001 3.15802 3.29983 3.30926 3.43553 3.57996 3.75342 3.75938 4.08627 4.33474 4.49024 4.62155 4.80872 
31 0.15837 0.16592 0.31418 0.50213 0.63452 0.82298 0.83106 0.99456 1.16525 1.33008 1.495 1.65883 1.84919 1.85651 2.06141 2.19463 2.33403 2.47644 2.6294 2.81988 2.98548 3.15483 3.31061 3.44016 3.58543 3.75886 4.09065 4.3391 4.49557 4.62725 4.81366 
81 0.1531 0.15755 0.16132 0.30923 0.31344 0.31726 0.49589 0.50086 0.5048 0.62845 0.63345 0.63768 0.81845 0.82259 0.82623 0.99149 0.99562 0.99953 1.15528 1.1598 1.16438 1.32024 1.32545 1.32901 1.48832 1.49347 1.49725 1.64952 1.65626 1.65954 1.84627 1.84966 1.85459 2.0595 2.06333 2.18429 2.18999 2.19576 2.33097 2.33441 2.33873 2.46636 2.47248 2.47644 2.62285 2.62783 2.63132 2.81418 2.81907 2.82298 2.97795 2.98336 2.98813 3.15099 3.15461 3.15856 3.30002 3.30498 3.30933 3.43253 3.4388 3.44339 3.57986 3.58473 3.58871 3.75478 3.7591 3.76267 4.08837 4.0918 4.33756 4.34092 4.49122 4.49544 4.4989 4.61482 4.62085 4.62613 4.8106 4.81396 4.81952 
56 0.15077 0.15505 0.30703 0.31186 0.49383 0.49792 0.62691 0.63188 0.81604 0.82048 0.98717 0.9928 1.15359 1.16265 1.31735 1.32399 1.4866 1.49132 1.65178 1.65667 1.84187 1.84661 2.05499 2.05906 2.18271 2.32728 2.33192 2.46837 2.4728 2.6219 2.62597 2.81204 2.8164 2.97592 2.98054 3.14788 3.15291 3.29754 3.30391 3.43322 3.43886 3.5777 3.58336 3.75066 3.75541 4.08407 4.08815 4.33271 4.33661 4.48803 4.49289 4.61489 4.6219 4.80667 4.80993 4.81482 
0 
86 0.16705 0.17085 0.17519 0.3224 0.326 0.32933 0.51003 0.51347 0.51673 0.64294 0.64714 0.65308 0.8333 0.83634 0.84029 1.00198 1.00661 1.0106 1.16751 1.17269 1.17695 1.33228 1.33697 1.34045 1.50326 1.5076 1.52479 1.66712 1.67095 1.6759 1.85664 1.86091 1.86434 1.87223 2.07093 2.07486 2.10268 2.19837 2.20276 2.2181 2.34191 2.34651 2.35065 2.357 2.4849 2.48953 2.49959 2.63814 2.64281 2.82807 2.83208 2.83551 2.9924 2.99601 3.00088 3.16299 3.16721 3.17097 3.31293 3.31722 3.32084 3.44899 3.45279 3.45845 3.5931 3.59775 3.6025 3.76711 3.77089 3.78057 4.09939 4.10313 4.11318 4.34762 4.3516 4.35854 4.50321 4.50727 4.51237 4.63003 4.63487 4.64786 4.82216 4.82544 4.82882 4.83875 
36 0.16628 0.32198 0.32659 0.50987 0.51638 0.64173 0.64784 0.83293 1.00188 1.00737 1.17334 1.33609 1.50251 1.66696 1.85617 1.86242 2.06982 2.20071 2.34188 2.34796 2.48465 2.63719 2.82857 2.83688 2.99244 3.16581 3.3159 3.44969 3.59303 3.59864 3.76732 4.09847 4.34637 4.50568 4.63496 4.82191 
65 0.16129 0.16424 0.3166 0.3199 0.32297 0.50492 0.50804 0.63736 0.64074 0.82534 0.82889 0.83387 0.99595 1.00077 1.16248 1.16777 1.17225 1.32647 1.33124 1.33557 1.49804 1.5007 1.6613 1.66447 1.8505 1.85494 1.85894 2.06429 2.06725 2.19345 2.19907 2.3368 2.34016 2.47888 2.48159 2.6326 2.63498 2.82295 2.82569 2.98767 2.99044 3.15763 3.16148 3.165 3.30637 3.3114 3.31476 3.44269 3.44655 3.45122 3.58815 3.59151 3.76228 3.76499 4.0934 4.09639 4.34183 4.34469 4.49995 4.50233 4.62444 4.62881 4.81663 4.8193 4.82406 
29 0.16214 0.31715 0.50548 0.63842 0.82673 0.99887 1.16629 1.32994 1.49806 1.66092 1.8502 1.85743 2.06447 2.19443 2.33806 2.47827 2.63227 2.82263 2.98704 3.15946 3.31008 3.4431 3.5896 3.76229 4.09387 4.34098 4.49952 4.63048 4.81562 
89 0.15123 0.15562 0.15824 0.16262 0.30751 0.31111 0.31499 0.49377 0.49884 0.50181 0.50807 0.62608 0.63079 0.63445 0.81698 0.82132 0.82394 0.82772 0.98889 0.99276 0.99668 1.15384 1.15766 1.16249 1.16846 1.31833 1.3244 1.32806 1.48656 1.4918 1.49463 1.64727 1.6551 1.6595 1.8436 1.84651 1.85046 1.85477 2.05689 2.06008 2.18225 2.18888 2.32855 2.33177 2.33618 2.46373 2.47122 2.47472 2.4817 2.62124 2.62591 2.62879 2.81198 2.8169 2.81956 2.82478 2.9759 2.98189 2.98684 3.14884 3.15212 3.15614 3.16216 3.29791 3.30297 3.30639 3.43009 3.43637 3.44099 3.57777 3.58252 3.58671 3.75224 3.75673 3.75939 4.0858 4.08862 4.33484 4.33717 4.48918 4.49396 4.49641 4.61321 4.62086 4.62477 4.8079 4.81094 4.81431 4.81894 
73 0.15329 0.15829 0.16339 0.31023 0.31482 0.31861 0.49648 0.50122 0.50567 0.62893 0.63394 0.63822 0.819 0.82397 0.82959 0.99135 0.99676 1.15673 1.16241 1.16802 1.32112 1.32676 1.33178 1.4893 1.49444 1.65064 1.65729 1.66185 1.8461 1.85101 1.858 2.05932 2.06369 2.18515 2.19122 2.33119 2.33548 2.46809 2.47441 2.47923 2.62447 2.62912 2.8147 2.81951 2.82385 2.97871 2.98415 3.15143 3.15614 3.16003 3.3006 3.30612 3.31004 3.43298 3.43879 3.4448 3.58046 3.58522 3.75466 3.75945 3.76354 4.08829 4.09277 4.33731 4.34244 4.4918 4.49682 4.61619 4.62229 4.62864 4.81046 4.81392 4.81975 
41 0.16654 0.32321 0.32754 0.51046 0.51467 0.64411 0.83208 0.83651 1.00358 1.00852 1.17249 1.17791 1.33533 1.50325 1.66587 1.67154 1.85601 1.86148 2.06942 2.20009 2.34186 2.34635 2.48445 2.63745 2.82841 2.83447 2.99233 2.99841 3.1652 3.3154 3.45012 3.59325 3.60376 3.76846 4.09807 4.34592 4.35195 4.50466 4.63368 4.82116 4.8253 
10 0.51901 0.64851 0.84099 1.86802 2.83839 3.32428 3.60094 3.77488 4.35273 4.8301 
56 0.14614 0.1511 0.30225 0.30678 0.48873 0.49416 0.62157 0.62687 0.81169 0.81637 0.98388 0.98891 1.14845 1.15443 1.31325 1.31951 1.48136 1.4871 1.64288 1.6506 1.83861 1.84198 2.05186 2.05558 2.17728 2.18442 2.32347 2.32742 2.4607 2.46756 2.61616 2.62145 2.80706 2.81244 2.97084 2.97705 3.14359 3.14751 3.29285 3.29884 3.42592 3.43208 3.57271 3.57803 3.74733 3.75227 4.08077 4.08421 4.32979 4.33252 4.48398 4.48923 4.60826 4.61824 4.8029 4.80653 
44 0.15803 0.16247 0.3144 0.32064 0.50288 0.50748 0.63512 0.82272 0.82746 0.99488 1.16107 1.32667 1.33429 1.4947 1.49975 1.65912 1.84915 1.85593 2.06252 2.18861 2.19489 2.33458 2.47635 2.62991 2.63436 2.82042 2.82504 2.98489 3.15558 3.16146 3.30543 3.31169 3.44049 3.58556 3.75884 3.76371 4.0913 4.09635 4.34002 4.49565 4.50111 4.62371 4.81446 4.81887 
61 0.17464 0.18038 0.33001 0.33392 0.51675 0.52052 0.52863 0.64954 0.65345 0.83899 0.84218 0.84917 1.01036 1.01498 1.17825 1.18356 1.34194 1.34673 1.51037 1.51555 1.67449 1.68066 1.8634 1.86831 1.87849 2.07606 2.08067 2.20653 2.21974 2.3487 2.35392 2.36269 2.49123 2.49593 2.64415 2.64839 2.83552 2.83992 2.9999 3.00617 3.1723 3.17588 3.32319 3.3274 3.45506 3.45964 3.60055 3.60529 3.77575 3.77931 4.10527 4.10981 4.3538 4.35848 4.512 4.51725 4.63981 4.64677 4.82903 4.83318 4.84259 
62 0.15366 0.15794 0.31042 0.31471 0.31882 0.49657 0.50106 0.50545 0.62936 0.63398 0.63865 0.81888 0.8233 0.82694 0.99096 0.99738 1.15678 1.16384 1.32093 1.32683 1.48932 1.49426 1.65081 1.65718 1.84571 1.85134 2.05881 2.06359 2.18483 2.19316 2.33101 2.33578 2.46968 2.47546 2.62492 2.62917 2.81474 2.81942 2.82661 2.97875 2.98397 3.15121 3.15684 3.30076 3.30741 3.43598 3.44033 3.58056 3.58504 3.75436 3.75919 3.76264 4.08784 4.09165 4.33666 4.34064 4.49152 4.49688 4.61523 4.62463 4.81022 4.81362 
34 0.16365 0.31987 0.32466 0.50782 0.64001 0.83081 0.99847 1.1645 1.17221 1.33158 1.5003 1.66349 1.85383 1.86049 2.06736 2.19657 2.33914 2.35228 2.48153 2.63536 2.82585 2.99007 3.16289 3.31369 3.44581 3.45262 3.59038 3.76605 4.09593 4.34419 4.50283 4.62988 4.81922 4.82504 
55 0.15159 0.15668 0.30885 0.31474 0.49503 0.50065 0.62747 0.63307 0.81723 0.82149 0.82459 0.83027 0.98974 0.99707 1.15534 1.16476 1.31961 1.3272 1.48776 1.49444 1.64876 1.65641 1.84455 1.85124 2.05776 2.1835 2.32966 2.33683 2.46664 2.47465 2.62323 2.62879 2.81324 2.81914 2.97717 2.98392 3.14991 3.1562 3.29912 3.30691 3.43162 3.43703 3.44388 3.579 3.58686 3.75305 3.75919 4.08675 4.33561 4.49026 4.49632 4.61431 4.62562 4.80887 4.8127 
52 0.16328 0.16678 0.32007 0.32369 0.50761 0.51294 0.64175 0.82854 0.83194 0.83656 0.99878 1.00367 1.00993 1.16714 1.17229 1.33281 1.33741 1.5 1.66376 1.66865 1.85364 1.85813 1.8626 2.06685 2.19694 2.33919 2.34448 2.48193 2.49129 2.63484 2.82543 2.8302 2.98968 2.99653 3.16283 3.17014 3.31332 3.31703 3.4479 3.45552 3.59043 3.59825 3.76554 3.77499 4.09565 4.34396 4.34983 4.50234 4.63078 4.81894 4.82224 4.82653 
56 0.14835 0.15301 0.30459 0.30906 0.49099 0.49622 0.62368 0.62868 0.81402 0.81864 0.98606 0.99208 1.15097 1.15683 1.3156 1.32233 1.48374 1.48936 1.64524 1.65307 1.84084 1.84559 2.05407 2.0584 2.17954 2.18799 2.3257 2.32988 2.46342 2.47007 2.6187 2.6236 2.80922 2.81448 2.97317 2.97926 3.14594 3.15038 3.29507 3.30166 3.42844 3.43399 3.57493 3.57997 3.74942 3.75498 4.08298 4.087 4.33197 4.33538 4.4863 4.49203 4.61049 4.61981 4.80506 4.80872 
34 0.16441 0.31978 0.32562 0.50804 0.64047 0.64574 0.82924 0.83521 1.00271 1.17472 1.33355 1.5009 1.50635 1.66418 1.8544 1.86179 2.0675 2.34059 2.48326 2.63525 2.63871 2.82642 2.99055 3.16393 3.31407 3.44685 3.59173 3.76594 3.76944 4.09613 4.34443 4.50315 4.63108 4.81973 
26 0.32713 0.51486 0.64832 0.83876 1.00953 1.17738 1.3409 1.50835 1.67562 1.86504 2.0742 2.20765 2.34659 2.49319 2.64194 2.83531 2.99852 3.16879 3.31952 3.45377 3.59959 3.77156 4.10223 4.35166 4.51092 4.82544 
0 
3 3.77432 4.51071 4.82621 
52 0.17472 0.18178 0.33182 0.33709 0.51825 0.5243 0.65263 0.84112 0.84804 1.01256 1.0235 1.18086 1.19672 1.34391 1.34885 1.51147 1.51791 1.67492 1.68184 1.86737 1.8747 2.07832 2.0838 2.20736 2.35121 2.35674 2.49241 2.50015 2.64598 2.6538 2.83672 2.84367 3.00076 3.00763 3.17344 3.17945 3.32439 3.45729 3.46224 3.60139 3.60839 3.77636 3.78178 4.10691 4.11252 4.3549 4.36143 4.51372 4.51952 4.6411 4.83016 4.83564 
57 0.16059 0.16419 0.31543 0.32031 0.50291 0.50643 0.63555 0.64013 0.82554 0.82912 0.99525 1.00109 1.16125 1.16715 1.32593 1.33113 1.4957 1.49951 1.65971 1.66398 1.85026 1.85448 2.06312 2.06664 2.19054 2.1966 2.33553 2.33939 2.47626 2.48055 2.63082 2.63404 2.82085 2.82438 2.98492 2.98864 3.15624 3.1612 3.30542 3.31154 3.4411 3.44729 3.58646 3.59113 3.75899 3.7633 3.7668 4.09211 4.09557 4.34065 4.34364 4.49592 4.50047 4.62341 4.62825 4.81519 4.81778 
56 0.16079 0.16417 0.31653 0.32101 0.50466 0.50874 0.63671 0.64107 0.82497 0.82882 0.99663 1.00142 1.16279 1.16951 1.32927 1.33455 1.49758 1.50129 1.66097 1.66595 1.85092 1.85625 2.06407 2.06833 2.19205 2.19676 2.33648 2.34176 2.47862 2.48442 2.63175 2.63507 2.82248 2.82633 2.98666 2.99062 3.15748 3.16199 3.3082 3.31312 3.44256 3.44763 3.58775 3.59302 3.76107 3.76448 4.09309 4.09743 4.34149 4.34553 4.49786 4.50134 4.62603 4.63131 4.81696 4.82086 
88 0.14397 0.14815 0.15129 0.30012 0.30375 0.30723 0.48669 0.49102 0.49382 0.49984 0.61918 0.62341 0.62704 0.80936 0.81316 0.81647 0.82064 0.98189 0.98509 0.98901 1.14622 1.15026 1.15512 1.31108 1.31532 1.31915 1.47919 1.4835 1.4869 1.64052 1.64695 1.65079 1.83659 1.83941 1.84287 2.04985 2.05284 2.05604 2.17517 2.18045 2.32148 2.32461 2.32789 2.45761 2.46337 2.4675 2.61375 2.61819 2.62156 2.80505 2.80925 2.81232 2.81914 2.96874 2.97324 2.9766 3.14156 3.1449 3.14852 3.15462 3.29078 3.29476 3.29905 3.42348 3.42916 3.43341 3.57068 3.57482 3.57832 3.74536 3.74894 3.75202 4.07879 4.08167 4.085 4.32776 4.33018 4.33375 4.48191 4.48531 4.48876 4.60603 4.61183 4.61907 4.80094 4.80402 4.80652 4.81102 
1 4.81296 
0 
0 
1 0.82801 
25 0.17183 0.33028 0.51513 0.64878 1.34115 1.50766 1.67359 1.8668 2.07463 2.20803 2.34926 2.489 2.64183 2.83355 2.99682 3.17002 3.32092 3.45533 3.60732 3.77239 4.10328 4.35089 4.50965 4.63903 4.82693 
0 
27 0.17445 0.33074 0.51885 0.6525 0.84082 1.01297 1.18113 1.34352 1.5111 1.67489 1.86837 2.07764 2.35162 2.36648 2.4959 2.64548 2.83712 3.00112 3.17254 3.32319 3.45762 3.60863 3.7763 4.10554 4.35341 4.51475 4.83034 
13 0.32442 0.64339 1.00564 1.50396 2.63795 2.82968 3.16867 3.31632 3.76805 4.10051 4.34604 4.50475 4.82492 
85 0.16655 0.16977 0.17441 0.32222 0.32578 0.32891 0.51019 0.51315 0.51655 0.64281 0.64661 0.65108 0.83204 0.83516 0.83931 1.00253 1.00717 1.01138 1.17017 1.17448 1.17834 1.33498 1.338 1.34204 1.50261 1.50595 1.51005 1.66705 1.67162 1.67917 1.85684 1.86105 1.86476 2.06992 2.07358 2.08059 2.19858 2.2028 2.20911 2.34197 2.346 2.35056 2.35725 2.48464 2.48787 2.49338 2.63759 2.64074 2.65744 2.8278 2.83124 2.83532 2.99191 2.99484 2.99985 3.16319 3.1676 3.17126 3.31338 3.31751 3.3209 3.44841 3.45282 3.45684 3.59347 3.59731 3.60404 3.76715 3.77096 3.77445 4.09877 4.10252 4.1089 4.34728 4.35042 4.35629 4.5031 4.50745 4.51162 4.63294 4.63686 4.82133 4.82409 4.82762 4.83814 
90 0.16455 0.16729 0.17077 0.32048 0.32363 0.32629 0.50832 0.51068 0.51335 0.64082 0.64406 0.64712 0.82933 0.83272 0.83514 0.83908 1.00062 1.00455 1.0078 1.16705 1.17085 1.17436 1.17884 1.33322 1.33581 1.33935 1.5009 1.50374 1.50726 1.66509 1.66828 1.67244 1.85496 1.85832 1.86124 1.86559 2.06783 2.07103 2.07607 2.19597 2.1994 2.20539 2.34014 2.34326 2.34668 2.35401 2.48255 2.48529 2.48925 2.63556 2.63817 2.64334 2.82621 2.82875 2.83189 2.83553 2.99081 2.9932 2.99768 3.16155 3.16497 3.16738 3.31222 3.31544 3.31825 3.4466 3.44996 3.45292 3.59158 3.59423 3.5976 3.76458 3.76765 3.77016 4.09688 4.09996 4.10409 4.34551 4.34827 4.35254 4.50172 4.50487 4.50759 4.62791 4.63239 4.63637 4.8196 4.82202 4.82464 4.82785 
89 0.1562 0.1595 0.1621 0.31298 0.31689 0.31954 0.49933 0.50283 0.50564 0.50874 0.63289 0.6357 0.63848 0.82156 0.82543 0.82778 0.83171 0.99298 0.99676 0.99992 1.00583 1.1596 1.16405 1.16772 1.32336 1.32795 1.33084 1.49219 1.49579 1.49847 1.65717 1.65985 1.6638 1.84787 1.85127 1.85422 1.85786 2.06092 2.064 2.06755 2.18752 2.19238 2.19859 2.33327 2.33629 2.3397 2.34664 2.4746 2.47777 2.48086 2.62776 2.63088 2.63342 2.81724 2.82111 2.82368 2.82806 2.98174 2.98549 2.98848 3.15353 3.15781 3.16038 3.30331 3.30776 3.31021 3.43934 3.4429 3.44593 3.58326 3.58638 3.58967 3.7563 3.76046 3.76285 4.08991 4.09267 4.09642 4.33885 4.34157 4.49369 4.4979 4.50023 4.61859 4.62439 4.6272 4.81245 4.81518 4.8178 
110 0.17155 0.17507 0.17784 0.18164 0.32815 0.33193 0.33463 0.33944 0.51531 0.51835 0.52122 0.52429 0.64844 0.65192 0.65518 0.66064 0.83805 0.84115 0.84387 0.84692 1.00848 1.01297 1.01632 1.02376 1.17605 1.18078 1.18444 1.33945 1.34373 1.34718 1.35267 1.50874 1.51196 1.51566 1.53047 1.67253 1.67539 1.67887 1.68522 1.86312 1.86702 1.87006 1.87407 1.88539 2.07641 2.07934 2.08304 2.10105 2.2031 2.20739 2.21292 2.3485 2.35162 2.35499 2.3608 2.49106 2.49374 2.49819 2.51406 2.64437 2.64681 2.65189 2.83403 2.83685 2.84018 2.84337 2.85945 2.99812 3.00108 3.00517 3.16951 3.17332 3.17575 3.17923 3.31931 3.32364 3.3264 3.33041 3.45465 3.45843 3.46144 3.46664 3.59942 3.60251 3.60581 3.61153 3.77319 3.77664 3.77908 3.7838 4.10529 4.10814 4.11159 4.13405 4.35384 4.35617 4.36004 4.37178 4.50997 4.51361 4.51684 4.52336 4.63601 4.64129 4.6457 4.82823 4.83069 4.83352 4.83637 4.85536 
28 0.165 0.32097 0.50826 0.64168 0.83063 1.00276 1.17167 1.33356 1.50073 1.66483 1.85615 2.06792 2.19749 2.34116 2.48319 2.63578 2.82638 2.83413 2.99003 3.16391 3.31435 3.44881 3.59299 3.76636 4.0965 4.34415 4.50372 4.81942 
24 0.15853 0.31572 0.50201 0.6358 0.82478 1.16761 1.32892 1.49479 1.66011 1.85098 2.06069 2.3374 2.47611 2.629 2.81997 2.98476 3.15775 3.30822 3.44438 3.75976 4.08905 4.33708 4.49689 4.81248 
0 
64 0.1444 0.1489 0.30069 0.30489 0.3098 0.48681 0.49138 0.49582 0.62004 0.62456 0.80981 0.81451 0.98142 0.98621 1.1471 1.15265 1.31136 1.317 1.47959 1.48457 1.64244 1.64799 1.8362 1.84021 1.84643 2.04943 2.05318 2.1755 2.18183 2.32132 2.32507 2.46017 2.46554 2.61513 2.61953 2.80498 2.80953 2.81472 2.96906 2.97432 3.14165 3.14596 3.15053 3.29095 3.29644 3.30178 3.42599 3.43061 3.57077 3.57523 3.74476 3.74931 3.75325 4.07842 4.08205 4.32729 4.33053 4.48191 4.48677 4.6064 4.61434 4.80059 4.80382 4.80827 
65 0.157 0.1611 0.1648 0.31431 0.31798 0.5025 0.50537 0.63397 0.63785 0.64397 0.82328 0.827 0.83041 0.9947 0.99929 1.16146 1.1676 1.32555 1.32978 1.33449 1.49369 1.49748 1.50263 1.65934 1.66265 1.84916 1.85328 1.85769 2.06236 2.06605 2.19001 2.1949 2.33439 2.33852 2.47596 2.47919 2.62866 2.63225 2.81951 2.82296 2.82972 2.9838 2.98717 3.15546 3.15992 3.30539 3.30999 3.31544 3.44068 3.44467 3.58489 3.58839 3.75822 3.76236 3.76924 4.09139 4.09504 4.34013 4.34405 4.49511 4.4996 4.6229 4.6279 4.81437 4.81753 
28 0.16321 0.32013 0.50815 0.64334 0.8291 1.00138 1.17169 1.3338 1.50093 1.66262 1.85528 2.06794 2.19843 2.34056 2.48119 2.63454 2.82813 2.99009 3.16303 3.31323 3.44755 3.59219 3.7656 4.09701 4.3448 4.50233 4.63078 4.8188 
19 0.15883 0.31509 0.50088 0.63496 0.99599 1.49574 2.06103 2.33366 2.47646 2.62865 2.81984 2.98434 3.1559 3.58589 3.75929 4.09 4.33804 4.49656 4.81234 
37 0.16443 0.16959 0.32037 0.32489 0.50874 0.5149 0.64162 0.83085 0.83518 1.0008 1.00582 1.17056 1.33401 1.50215 1.66497 1.67292 1.85449 1.85917 2.06822 2.19786 2.34135 2.3465 2.48342 2.63618 2.82676 2.99107 3.16492 3.31469 3.44815 3.59206 3.76724 4.09696 4.34495 4.50424 4.63175 4.8204 4.82529 
59 0.15558 0.16014 0.16746 0.31289 0.31738 0.50058 0.505 0.63318 0.63793 0.82091 0.82572 0.83022 0.99283 0.99845 1.1593 1.16642 1.32339 1.32855 1.4919 1.49652 1.65743 1.66462 1.84724 1.85287 2.06051 2.0658 2.18794 2.19621 2.33266 2.33845 2.47417 2.47928 2.62767 2.63158 2.81778 2.82192 2.8275 2.98186 2.98623 3.15346 3.15841 3.30305 3.30904 3.43881 3.44434 3.58317 3.58849 3.75661 3.76136 4.08953 4.09495 4.33819 4.34619 4.49353 4.49849 4.62071 4.62658 4.81245 4.81643 
40 0.16765 0.17342 0.32396 0.32944 0.51317 0.51952 0.64685 0.83277 0.83814 1.0052 1.0122 1.17548 1.33903 1.50647 1.67042 1.67818 1.85956 1.86698 2.07313 2.20288 2.34518 2.35215 2.48893 2.63976 2.83171 2.83712 2.995 3.16788 3.1749 3.318 3.3393 3.45299 3.59839 3.77057 4.10245 4.35136 4.50805 4.63491 4.82337 4.82826 
70 0.15963 0.16262 0.31478 0.31849 0.32224 0.50131 0.50456 0.5082 0.63464 0.63819 0.64304 0.82384 0.82768 0.83186 0.99464 0.99966 1.16085 1.16652 1.17191 1.32493 1.32999 1.334 1.49356 1.49739 1.50249 1.65875 1.66241 1.84962 1.85391 1.85909 2.06268 2.06638 2.18918 2.19449 2.33504 2.33898 2.47535 2.47906 2.48423 2.62972 2.63271 2.81944 2.82289 2.82796 2.98299 2.9871 3.15582 3.15978 3.16362 3.30475 3.31 3.31366 3.4408 3.44518 3.58515 3.5885 3.75836 3.76243 3.766 4.09176 4.09555 4.34034 4.34403 4.49533 4.49977 4.62089 4.62723 4.8147 4.81733 4.82469 
27 0.17354 0.32966 0.51649 0.65117 0.83792 1.01133 1.18035 1.34307 1.51003 1.6742 1.86547 2.07695 2.3495 2.49253 2.64385 2.83522 2.99994 3.17158 3.32249 3.45699 3.60097 3.77429 4.10502 4.35214 4.51188 4.6428 4.82812 
66 0.16831 0.17143 0.3232 0.3267 0.33123 0.51214 0.51542 0.64425 0.64785 0.83354 0.83632 0.84076 1.00263 1.00782 1.01566 1.16889 1.17444 1.17907 1.33353 1.33924 1.34638 1.50556 1.50974 1.66837 1.67226 1.85804 1.86243 1.86617 2.07232 2.07964 2.19887 2.20675 2.34356 2.34671 2.35419 2.4868 2.49163 2.64025 2.82983 2.83285 2.83741 2.99514 2.99979 3.16448 3.16836 3.17408 3.31275 3.31827 3.32315 3.44944 3.45341 3.59535 3.59952 3.60669 3.77024 3.77285 4.1006 4.10438 4.34863 4.35229 4.50339 4.50802 4.63113 4.63635 4.82421 4.82858 
0 
57 0.16399 0.16728 0.31938 0.32349 0.50715 0.50977 0.51386 0.63972 0.64318 0.8297 0.83331 0.99955 1.00549 1.16853 1.17373 1.33285 1.3364 1.50029 1.50353 1.66394 1.6676 1.85426 1.85964 2.06668 2.06988 2.1956 2.20181 2.33937 2.34282 2.4815 2.48458 2.63456 2.63714 2.82541 2.82831 2.9901 2.99292 3.1608 3.16476 3.31143 3.31515 3.4453 3.45005 3.59071 3.59401 3.76471 3.7674 3.77091 4.09569 4.0988 4.34444 4.34747 4.50155 4.5046 4.63069 4.81937 4.82232 
9 0.16241 0.31934 0.50699 0.82673 0.99994 1.85607 3.16203 3.76463 4.82045 
65 0.15743 0.16084 0.16562 0.3134 0.31741 0.32145 0.50162 0.5051 0.63373 0.63755 0.82262 0.82657 0.83076 0.99428 0.99861 1.16073 1.16553 1.32598 1.32937 1.49346 1.49705 1.5025 1.65826 1.66255 1.84844 1.85279 1.85715 2.06176 2.06555 2.18912 2.19477 2.33388 2.3376 2.475 2.47879 2.62869 2.6317 2.81937 2.82286 2.82856 2.98389 2.98683 3.15467 3.15898 3.16368 3.3049 3.30914 3.43945 3.44389 3.58479 3.58848 3.75824 3.76198 3.76679 4.09073 4.09498 4.33915 4.34362 4.49502 4.49866 4.62222 4.62716 4.81332 4.81647 4.82113 
57 0.16134 0.16484 0.31632 0.32031 0.5045 0.5075 0.63727 0.6408 0.82792 0.99582 1.00196 1.16241 1.16865 1.32687 1.33133 1.33553 1.49765 1.50096 1.66119 1.66547 1.85117 1.85563 2.06439 2.06875 2.1912 2.19639 2.33632 2.3414 2.47883 2.48211 2.63212 2.635 2.82253 2.82569 2.98721 2.991 3.15715 3.1614 3.30675 3.31153 3.44214 3.44679 3.58754 3.59196 3.75969 3.76394 3.7674 4.09304 4.09697 4.34168 4.34595 4.49756 4.50128 4.62519 4.62973 4.81678 4.82018 
78 0.16204 0.1657 0.16981 0.31922 0.32366 0.33276 0.50719 0.51041 0.51431 0.63883 0.64313 0.64867 0.8279 0.83161 0.83526 0.99895 1.00337 1.00735 1.16543 1.1715 1.17664 1.33197 1.33548 1.34126 1.49836 1.50183 1.50661 1.66343 1.6675 1.85341 1.85812 1.86215 2.06647 2.07024 2.19266 2.19999 2.33894 2.34266 2.34745 2.4801 2.48427 2.49 2.63335 2.6368 2.64608 2.82384 2.82727 2.83194 2.98812 2.99134 2.99776 3.15988 3.16434 3.1685 3.3095 3.31481 3.31931 3.44484 3.44941 3.45482 3.58971 3.59414 3.59966 3.76264 3.7667 3.77027 4.09559 4.09971 4.34411 4.34742 4.49941 4.50375 4.50829 4.62429 4.63158 4.81825 4.82144 4.82524 
4 0.51333 0.83536 3.5993 4.82441 
103 0.18099 0.18414 0.18797 0.33633 0.33995 0.34295 0.34865 0.52368 0.52656 0.52967 0.53384 0.65669 0.66044 0.66405 0.67721 0.84581 0.84928 0.85258 0.85797 1.01687 1.02115 1.02495 1.03522 1.18413 1.1885 1.19242 1.34855 1.35201 1.35551 1.36526 1.51661 1.51993 1.52358 1.53921 1.68108 1.68478 1.6892 1.87123 1.87517 1.87844 1.88441 2.08407 2.08747 2.09209 2.2134 2.218 2.22626 2.35681 2.36035 2.36416 2.36982 2.49875 2.50223 2.50647 2.52293 2.65119 2.65436 2.65837 2.84237 2.84538 2.84899 2.85295 3.00586 3.00919 3.01335 3.17736 3.18113 3.18384 3.18821 3.32736 3.33168 3.33481 3.34185 3.46278 3.46673 3.47022 3.48084 3.6075 3.61087 3.61459 3.6212 3.78102 3.78459 3.78733 3.79238 4.11298 4.11619 4.12046 4.14306 4.36178 4.36504 4.36978 4.51763 4.52143 4.52457 4.53124 4.64612 4.65024 4.6559 4.83609 4.83881 4.84192 4.84625 
25 0.16446 0.32162 0.50955 0.64032 0.83024 1.00454 1.33445 1.50134 1.66457 1.85464 2.06777 2.19684 2.34002 2.4823 2.63556 2.82639 2.99063 3.44738 3.591 3.76686 4.09626 4.34449 4.50329 4.63068 4.82011 
58 0.1614 0.16559 0.31611 0.32093 0.50472 0.50878 0.6366 0.64184 0.82742 0.83049 0.99608 1.0019 1.16232 1.16947 1.32619 1.33173 1.49623 1.50055 1.66079 1.66638 1.85054 1.85552 2.0638 2.06889 2.19091 2.19676 2.33616 2.34128 2.47723 2.48135 2.48743 2.63186 2.63677 2.82272 2.82724 2.98714 2.99506 3.15736 3.16267 3.30587 3.31225 3.44232 3.44791 3.58693 3.5921 3.60078 3.75952 3.76463 4.09284 4.09766 4.34149 4.35088 4.49652 4.50188 4.62425 4.63116 4.81711 4.82219 
96 0.15079 0.1551 0.15779 0.16279 0.30733 0.31088 0.31415 0.32077 0.49375 0.49847 0.501 0.50495 0.62569 0.6303 0.63351 0.6388 0.81628 0.81994 0.82278 0.8264 0.9888 0.99228 0.99626 1.15367 1.1576 1.16176 1.16726 1.31841 1.32338 1.32637 1.48655 1.49117 1.49402 1.64791 1.65393 1.65707 1.84365 1.84643 1.85032 1.85579 2.05687 2.06006 2.06462 2.18231 2.18805 2.19269 2.32846 2.33165 2.33543 2.34247 2.46561 2.47083 2.47426 2.47966 2.62145 2.62576 2.6284 2.81195 2.81644 2.8191 2.82396 2.97594 2.98099 2.98348 3.14866 3.15187 3.15562 3.15974 3.29784 3.30227 3.30593 3.43106 3.43611 3.43996 3.57769 3.58213 3.58549 3.75221 3.75619 3.75896 4.08577 4.08863 4.09236 4.33485 4.33723 4.34192 4.48906 4.49276 4.49563 4.61327 4.61927 4.62307 4.8078 4.81097 4.81364 4.81753 
9 0.64851 0.83568 1.50812 2.0788 2.49051 2.64133 3.77191 4.11517 4.63739 
71 0.15378 0.15803 0.16203 0.30999 0.31383 0.31989 0.49686 0.50183 0.50596 0.62911 0.63379 0.64126 0.81925 0.82303 0.82671 0.99215 0.99679 1.15628 1.1608 1.32177 1.32934 1.48933 1.49427 1.50059 1.65014 1.65717 1.66276 1.84703 1.85082 1.85653 2.06036 2.06601 2.18519 2.19529 2.3317 2.33528 2.46719 2.47358 2.47951 2.62359 2.62852 2.63315 2.81509 2.81974 2.82448 2.979 2.98487 3.15194 3.15551 3.16021 3.30096 3.30555 3.31087 3.43297 3.43918 3.44553 3.58074 3.58554 3.75553 3.76196 4.0893 4.0944 4.33833 4.34211 4.49237 4.49859 4.61615 4.62288 4.81118 4.81475 4.82017 
62 0.14778 0.15228 0.30419 0.30837 0.31327 0.49029 0.49457 0.49961 0.62353 0.62796 0.81319 0.81785 0.98468 0.98958 1.15055 1.15621 1.31463 1.32023 1.48304 1.48785 1.64712 1.65247 1.83941 1.84358 2.05262 2.05626 2.17878 2.18534 2.32468 2.32862 2.46396 2.46923 2.61865 2.62288 2.80848 2.81283 2.81943 2.9725 2.97751 3.14491 3.14927 3.15376 3.29438 3.30004 3.42984 3.43491 3.57423 3.57848 3.74804 3.75247 3.75584 4.08166 4.08524 4.33041 4.33361 4.48522 4.49 4.60962 4.61818 4.80395 4.80708 4.81121 
38 0.17208 0.32841 0.33347 0.51514 0.51914 0.64908 0.83773 0.84248 1.01011 1.17762 1.34162 1.5087 1.67191 1.86305 1.86778 2.07492 2.2043 2.34806 2.35903 2.49054 2.50145 2.6429 2.8332 2.83989 2.99754 3.17065 3.3209 3.45578 3.6003 3.77355 4.10308 4.10873 4.35144 4.35699 4.51042 4.6392 4.82665 4.83157 
1 0.82921 
0 
140 0.14372 0.14709 0.14976 0.15217 0.15558 0.29981 0.30325 0.30606 0.30872 0.31151 0.48653 0.49006 0.49267 0.49509 0.49752 0.50321 0.61843 0.6221 0.62495 0.62793 0.63073 0.80904 0.81234 0.81529 0.81749 0.82046 0.98178 0.98432 0.98753 0.99051 0.99589 1.14591 1.14965 1.1531 1.15635 1.15989 1.3108 1.31406 1.31766 1.32038 1.32365 1.47887 1.48252 1.48551 1.48806 1.49122 1.64014 1.64611 1.64931 1.65222 1.65647 1.83648 1.83881 1.84164 1.84433 1.84735 2.04973 2.05208 2.05462 2.05812 2.17494 2.17912 2.18262 2.18716 2.32136 2.32403 2.32669 2.3297 2.33447 2.45683 2.46243 2.4658 2.46844 2.47162 2.47909 2.61338 2.6176 2.6203 2.62262 2.62824 2.80494 2.80859 2.81117 2.81358 2.8166 2.82086 2.96851 2.97217 2.97538 2.97797 2.98263 3.14135 3.14423 3.14695 3.14955 3.15207 3.15806 3.29053 3.29373 3.29703 3.29984 3.30262 3.4232 3.42879 3.43148 3.43447 3.43764 3.57053 3.57409 3.57669 3.57978 3.58434 3.74525 3.74793 3.75073 3.75304 3.75582 4.07869 4.08109 4.08366 4.08736 4.32757 4.32964 4.33202 4.336 4.48168 4.48452 4.4878 4.49009 4.49371 4.60573 4.61062 4.61469 4.61763 4.62219 4.80089 4.80355 4.80566 4.80809 4.81098 
63 0.17266 0.17621 0.32847 0.33256 0.51613 0.52007 0.64851 0.65249 0.83783 0.84144 0.84719 1.00833 1.01305 1.02191 1.1765 1.18134 1.34157 1.34597 1.50914 1.51324 1.67287 1.67825 1.86294 1.86753 1.87383 2.07544 2.07989 2.20439 2.21095 2.34827 2.35331 2.36262 2.49049 2.4951 2.64346 2.64746 2.83427 2.83914 2.99823 3.00185 3.16893 3.17317 3.17868 3.32194 3.32594 3.45443 3.45911 3.59892 3.60421 3.77381 3.77734 3.78665 4.10437 4.10914 4.35313 4.35793 4.51125 4.51501 4.63578 4.64064 4.82775 4.83098 4.83499 
10 0.17833 1.50779 2.35652 2.64412 2.83509 3.1758 3.59917 3.7727 4.10489 4.35198 
75 0.16562 0.16902 0.17492 0.32108 0.32512 0.32818 0.5097 0.51323 0.51896 0.64221 0.64653 0.83111 0.83405 0.84063 1.00056 1.00619 1.0147 1.16798 1.1735 1.17779 1.33541 1.33983 1.50266 1.50632 1.66531 1.66934 1.67479 1.85576 1.8606 1.86532 2.06873 2.07288 2.08394 2.19814 2.20411 2.3409 2.34605 2.35327 2.4833 2.4872 2.4923 2.63679 2.64022 2.82711 2.83034 2.83438 2.99324 2.99818 3.16251 3.16651 3.1711 3.31403 3.31736 3.32244 3.44792 3.45221 3.59192 3.59696 3.60445 3.76546 3.7698 3.77653 4.09793 4.10208 4.34618 4.35009 4.35561 4.50207 4.50651 4.51039 4.62964 4.6354 4.82164 4.82465 4.82899 
39 0.16946 0.17596 0.32696 0.34825 0.51356 0.51971 0.6473 0.83565 1.00667 1.01542 1.17568 1.33923 1.50759 1.67082 1.86159 1.86924 2.07328 2.20556 2.34725 2.3566 2.48794 2.64043 2.83238 2.83715 2.99714 3.16848 3.17516 3.31894 3.45368 3.59781 3.61293 3.77111 4.10174 4.34896 4.35509 4.50754 4.63965 4.82517 4.83168 
3 0.166 1.3373 4.34527 
46 0.17653 0.3331 0.34118 0.52 0.5266 0.65292 0.66719 0.84196 0.84882 1.0145 1.1806 1.18722 1.34494 1.35024 1.51249 1.67582 1.68336 1.86917 1.87894 2.07969 2.2113 2.35384 2.36342 2.4963 2.64619 2.83623 2.84235 3.00223 3.01022 3.1734 3.17985 3.32429 3.33239 3.45967 3.47419 3.604 3.61415 3.77782 4.10723 4.11478 4.3555 4.36136 4.51682 4.64725 4.83115 4.83623 
62 0.15082 0.15656 0.16262 0.30775 0.31228 0.49369 0.49918 0.50284 0.6263 0.63147 0.6359 0.8166 0.82194 0.82757 0.98913 0.9946 1.15424 1.16002 1.31841 1.32459 1.48647 1.49237 1.64779 1.65515 1.66052 1.84389 1.84863 2.05709 2.06157 2.18218 2.18877 2.32899 2.33351 2.46604 2.47231 2.62182 2.62683 2.81193 2.81739 2.97587 2.98225 3.14908 3.15397 3.2979 3.30402 3.43087 3.43674 3.44182 3.57769 3.58283 3.75232 3.75753 4.0861 4.09049 4.33497 4.33912 4.48948 4.49487 4.61311 4.62108 4.80823 4.81165 
22 0.16344 0.31932 0.50597 0.82878 0.99831 1.16838 1.33142 1.50076 1.6628 1.85443 2.33971 2.48173 2.63539 2.82436 2.98912 3.16267 3.31456 3.44837 3.59239 3.76572 4.63177 4.82048 
1 4.33432 
94 0.17289 0.17595 0.1814 0.32761 0.33169 0.3351 0.34142 0.51508 0.51852 0.52231 0.53107 0.64816 0.65343 0.65912 0.83771 0.84068 0.8445 0.85508 1.0071 1.01176 1.01695 1.02732 1.17464 1.18016 1.18372 1.34057 1.34454 1.34919 1.5091 1.51394 1.52486 1.67198 1.67629 1.68266 1.86165 1.86619 1.86979 1.87592 2.07462 2.07879 2.08432 2.10163 2.20426 2.2098 2.21784 2.34701 2.35129 2.35584 2.36295 2.48997 2.49514 2.50459 2.64353 2.64726 2.65424 2.8333 2.83667 2.84079 2.85082 2.99693 3.00056 3.00455 3.16783 3.17233 3.17535 3.17992 3.31925 3.32327 3.32676 3.45318 3.45869 3.46285 3.5983 3.60381 3.60887 3.77103 3.77611 3.78129 3.78874 4.10371 4.10766 4.1126 4.35258 4.35653 4.36286 4.50804 4.51238 4.51726 4.63918 4.6467 4.82695 4.8301 4.83362 4.83924 
0 
32 0.16258 0.31896 0.50553 0.63979 0.82808 0.83299 0.99667 1.00535 1.16817 1.33125 1.49858 1.66213 1.85403 2.06655 2.19693 2.33958 2.3466 2.48014 2.6335 2.8235 2.98803 3.1611 3.31241 3.44652 3.59057 3.76384 4.09563 4.34359 4.50068 4.62986 4.81692 4.82183 
56 0.16237 0.16808 0.31729 0.32155 0.50554 0.50917 0.63847 0.64252 0.8276 0.83079 0.99665 1.00171 1.16344 1.16827 1.32888 1.33252 1.49794 1.50124 1.66186 1.66955 1.85121 1.85584 2.06458 2.07071 2.19356 2.20013 2.33691 2.34122 2.35164 2.47989 2.48511 2.63249 2.63591 2.82354 2.82832 2.98821 2.99607 3.15805 3.16223 3.30794 3.31242 3.44274 3.44768 3.58843 3.59348 3.76105 3.76521 4.09343 4.09748 4.34218 4.34659 4.4979 4.50183 4.62787 4.81691 4.82011 
0 
28 0.16492 0.32197 0.51009 0.64338 0.83041 1.0004 1.00639 1.17205 1.33524 1.50264 1.6647 1.85482 1.86103 2.06939 2.34139 2.48425 2.63664 2.82791 2.9914 3.16445 3.31497 3.44982 3.59538 3.76723 4.09841 4.3455 4.50424 4.82083 
52 0.16474 0.16855 0.32125 0.32509 0.50807 0.51169 0.64101 0.64513 0.83041 0.83549 1.00008 1.00501 1.17064 1.1757 1.33327 1.33757 1.50105 1.5066 1.66445 1.85514 1.85965 2.06793 2.07359 2.19821 2.34059 2.34641 2.48307 2.49051 2.63532 2.63958 2.82643 2.83119 2.99063 3.16253 3.16596 3.31409 3.31795 3.44847 3.45361 3.59161 3.59705 3.76583 3.76981 4.09656 4.10262 4.34496 4.35116 4.50309 4.50813 4.63132 4.81989 4.82414 
100 0.14978 0.15346 0.15642 0.16074 0.30628 0.3096 0.31317 0.31643 0.49279 0.4971 0.49974 0.50307 0.62499 0.6288 0.63214 0.63547 0.81514 0.81844 0.82174 0.82435 0.98793 0.99169 0.99528 1.15245 1.15616 1.1607 1.16559 1.31728 1.32126 1.32474 1.33038 1.48542 1.48943 1.49276 1.6467 1.65245 1.65573 1.66061 1.84267 1.84558 1.84908 1.85318 2.05591 2.05918 2.06246 2.18128 2.1864 2.19245 2.32754 2.33059 2.33405 2.46367 2.46899 2.47266 2.47608 2.62005 2.62407 2.62734 2.81107 2.81526 2.81814 2.82354 2.97489 2.97921 2.9824 3.14768 3.15085 3.15459 3.1576 3.2969 3.30084 3.30476 3.3092 3.42969 3.43495 3.43874 3.44317 3.57676 3.58083 3.58421 3.58984 3.75137 3.75559 3.75824 4.08487 4.08779 4.09111 4.33388 4.33632 4.34014 4.48804 4.4915 4.4948 4.61219 4.61796 4.62225 4.80698 4.81005 4.81265 4.81816 
28 0.16828 0.32482 0.51044 0.64374 0.83307 1.0057 1.17351 1.3365 1.50232 1.66825 1.86096 2.07007 2.2045 2.34341 2.48421 2.63645 2.82899 2.99145 3.16595 3.3159 3.45037 3.59411 3.76805 4.09981 4.34627 4.50544 4.63364 4.8223 
0 
56 0.15625 0.16073 0.3126 0.31785 0.49898 0.50392 0.63309 0.63834 0.82154 0.82648 0.99318 0.99948 1.15915 1.16553 1.32306 1.32878 1.49163 1.49717 1.65693 1.6626 1.84757 1.85309 2.06084 2.06636 2.18679 2.19445 2.3329 2.33859 2.47316 2.47845 2.62713 2.63147 2.81685 2.82197 2.98116 2.98622 3.15343 3.15907 3.30283 3.30894 3.43882 3.44438 3.58314 3.58891 3.7562 3.76166 4.08987 4.0956 4.33848 4.34579 4.49334 4.4989 4.61881 4.6266 4.81211 4.81611 
16 0.16272 0.32095 0.64015 0.82681 1.16962 1.66259 1.8547 2.63311 2.8311 2.98868 3.16283 3.31228 3.76468 4.34243 4.50159 4.81744 
27 0.17186 0.32866 0.51453 0.64847 0.83762 1.00906 1.1794 1.33961 1.50915 1.6722 1.86314 2.07488 2.2089 2.34769 2.49082 2.64203 2.83329 2.99697 3.17059 3.32056 3.45522 3.59938 3.77284 4.10375 4.35046 4.50964 4.82621 
23 0.17101 0.32874 0.51405 0.64767 1.3411 1.50886 1.67346 2.0734 2.34915 2.49008 2.64117 2.83166 2.99586 3.1707 3.32174 3.45589 3.59856 3.77233 4.103 4.35039 4.5091 4.63528 4.82542 
38 0.17127 0.17632 0.32717 0.33247 0.51438 0.5193 0.64889 0.83695 0.84112 1.00675 1.01216 1.17779 1.3404 1.50779 1.67071 1.67937 1.86148 1.86628 2.07418 2.20362 2.34667 2.35207 2.48945 2.64216 2.83291 2.83985 2.99702 3.16982 3.32014 3.4556 3.59783 3.77302 4.10259 4.35064 4.50984 4.63965 4.82598 4.83081 
47 0.167 0.32341 0.32998 0.5105 0.51446 0.64293 0.64796 0.83234 0.8402 1.00167 1.0082 1.16848 1.17573 1.33323 1.33954 1.50324 1.66723 1.85816 1.86377 2.06972 2.07347 2.19651 2.20492 2.34233 2.35226 2.48479 2.49429 2.63827 2.82868 2.83461 2.99289 3.16293 3.16798 3.31678 3.44881 3.45372 3.59382 3.76827 3.77181 4.09934 4.34714 4.50604 4.51339 4.63034 4.63821 4.82198 4.82825 
57 0.15288 0.15768 0.31034 0.31493 0.49622 0.50093 0.50594 0.62947 0.63355 0.81855 0.8232 0.9908 0.99655 1.15675 1.16293 1.32077 1.32624 1.48905 1.4939 1.65031 1.65664 1.8455 1.85045 2.05872 2.06305 2.18432 2.19055 2.33081 2.33569 2.46919 2.47444 2.62467 2.62879 2.81435 2.81903 2.97849 2.9836 3.15103 3.15609 3.30048 3.30598 3.43597 3.4403 3.58028 3.58454 3.75409 3.75903 4.08776 4.09236 4.33651 4.34081 4.49136 4.49642 4.6148 4.62271 4.80997 4.8134 
9 0.16868 0.32646 0.83361 1.00663 1.86426 2.34657 2.99338 4.34798 4.8224 
19 0.16456 0.32172 0.51 0.64408 0.82967 1.0032 1.1746 1.33551 1.50353 1.66491 1.85661 2.34341 2.63681 2.82886 2.99372 3.31777 3.76686 4.34542 4.81983 
25 0.164 0.3194 0.5065 0.64107 0.82848 1.00125 1.33286 1.49995 1.66273 1.85304 2.0677 2.33905 2.48128 2.63412 2.8247 2.98962 3.1624 3.31233 3.44651 3.59019 3.76549 4.09726 4.34391 4.50313 4.81887 
87 0.14767 0.1518 0.15506 0.30383 0.30747 0.31129 0.31516 0.49037 0.49495 0.49805 0.62254 0.62698 0.63057 0.63426 0.81308 0.81676 0.82008 0.82351 0.98557 0.98883 0.99319 1.14992 1.15397 1.15915 1.3148 1.3194 1.32305 1.48293 1.48741 1.49094 1.64404 1.65111 1.65402 1.84027 1.84306 1.84739 2.05353 2.05651 2.0615 2.17886 2.18477 2.19208 2.32514 2.32827 2.33236 2.46072 2.46714 2.47078 2.47579 2.6174 2.622 2.62519 2.80866 2.81302 2.81633 2.97245 2.97724 2.98044 3.14524 3.14859 3.15283 3.29449 3.29867 3.30296 3.4269 3.43303 3.43682 3.44158 3.57436 3.57864 3.58277 3.74902 3.75271 3.75619 4.08247 4.0853 4.33154 4.33384 4.48561 4.48908 4.4927 4.60975 4.61654 4.62063 4.80458 4.80766 4.81052 
41 0.15311 0.15768 0.31019 0.49751 0.5017 0.63074 0.81867 0.82367 0.99035 1.15675 1.32065 1.32654 1.48939 1.49421 1.65568 1.84485 2.05801 2.1855 2.33032 2.47262 2.62502 2.62918 2.81538 2.8195 2.97931 2.9838 3.1511 3.15834 3.30041 3.30664 3.43705 3.58081 3.75372 3.75895 4.08705 4.3358 4.49096 4.49605 4.61526 4.80978 4.81445 
59 0.15477 0.15984 0.31134 0.31605 0.49728 0.50193 0.50561 0.62983 0.63439 0.63991 0.82019 0.82521 0.99191 0.99794 1.15771 1.16441 1.32185 1.32814 1.48989 1.49524 1.65123 1.65795 1.84662 1.85167 2.05985 2.06539 2.18563 2.19206 2.33188 2.3373 2.46966 2.47553 2.62563 2.63051 2.81555 2.82026 2.97948 2.98489 3.15207 3.1574 3.30154 3.30817 3.43315 3.43885 3.44472 3.58133 3.58614 3.75519 3.76062 4.08888 4.09369 4.33771 4.3423 4.49244 4.49791 4.61633 4.62465 4.81123 4.81476 
28 0.1536 0.30868 0.4964 0.6295 0.81856 0.98836 1.15588 1.32075 1.48922 1.65571 1.84298 2.05625 2.1875 2.32853 2.47315 2.62428 2.81434 2.97917 3.14911 3.29956 3.43557 3.57997 3.75183 4.08532 4.33396 4.48914 4.62108 4.80789 
64 0.15244 0.15664 0.16179 0.30991 0.31551 0.49575 0.50054 0.62942 0.63451 0.81792 0.8222 0.82528 0.98986 0.99586 1.15608 1.16338 1.32 1.32596 1.33069 1.48867 1.49374 1.65423 1.6585 1.84471 1.8499 1.85395 2.05794 2.06203 2.1839 2.19106 2.33009 2.33476 2.47095 2.47524 2.62443 2.62867 2.81371 2.81847 2.82479 2.97801 2.9832 3.15032 3.15596 3.29984 3.30622 3.31018 3.43621 3.44187 3.57977 3.58436 3.59254 3.75315 3.75848 4.08704 4.09123 4.33581 4.33951 4.49059 4.49561 4.61456 4.62272 4.80922 4.81273 4.81803 
17 0.16882 0.325 0.51095 0.8338 1.00616 1.34024 1.66821 1.8624 2.34583 2.48773 2.8282 2.99406 3.16623 3.45354 4.34713 4.50761 4.82157 
118 0.17644 0.17976 0.18226 0.18581 0.33312 0.33612 0.33879 0.34168 0.35119 0.51987 0.52309 0.52556 0.52832 0.53386 0.65309 0.65603 0.65891 0.66263 0.84214 0.84554 0.8478 0.8511 1.01324 1.0165 1.01974 1.02371 1.18042 1.18438 1.18813 1.1921 1.34366 1.34784 1.35064 1.3538 1.51268 1.51592 1.51852 1.52193 1.67703 1.68016 1.68369 1.68828 1.86846 1.87133 1.8741 1.87708 1.88531 2.08113 2.08391 2.08682 2.09474 2.20804 2.21241 2.21726 2.35362 2.3566 2.3597 2.36412 2.36982 2.49441 2.49746 2.49999 2.50374 2.64749 2.65054 2.65286 2.65844 2.83814 2.84131 2.84371 2.84678 2.85065 3.0018 3.00556 3.00815 3.01236 3.17399 3.17712 3.17982 3.18254 3.18705 3.3236 3.32728 3.33021 3.33307 3.45954 3.46267 3.46564 3.47003 3.60446 3.6073 3.61057 3.61509 3.77717 3.78061 3.78298 3.78561 3.79084 4.10985 4.11234 4.11525 4.12143 4.35883 4.361 4.36424 4.37237 4.51423 4.51785 4.52016 4.52378 4.64231 4.64616 4.64995 4.83238 4.83496 4.83715 4.84011 4.84415 
32 0.16553 0.32143 0.50835 0.51275 0.64227 0.83148 1.00312 1.17265 1.33392 1.50172 1.66544 1.85701 2.06844 2.20224 2.34042 2.3497 2.48283 2.63567 2.82696 2.8332 2.99049 3.16361 3.31422 3.44873 3.59257 3.76635 4.09701 4.34471 4.50327 4.63269 4.8198 4.82521 
29 0.16937 0.32535 0.33229 0.51235 0.64596 0.83492 1.0055 1.17493 1.33893 1.50606 1.669 1.86058 2.07238 2.20185 2.34551 2.4867 2.6397 2.83174 2.99438 3.16783 3.31802 3.45235 3.59691 3.77046 4.1014 4.34873 4.50741 4.63614 4.8243 
29 0.16386 0.31961 0.50578 0.63896 0.82795 1.00003 1.16785 1.33222 1.49937 1.66153 1.85513 2.06542 2.19497 2.33799 2.48051 2.63295 2.82399 2.98876 3.16057 3.31223 3.4459 3.58879 3.764 4.09412 4.34209 4.50101 4.6276 4.81721 4.82342 
0 
2 0.82632 1.00076 
18 0.51045 0.64251 0.83141 1.00755 1.3367 1.50204 1.66548 2.06857 2.48251 2.63606 2.99118 3.16483 3.44866 3.59278 3.76669 4.09703 4.34509 4.50337 
25 0.17217 0.32949 0.51639 0.65035 0.83886 1.01072 1.34193 1.51134 1.67325 1.86564 2.07542 2.34853 2.49458 2.6435 2.83882 2.99759 3.17149 3.32152 3.45621 3.60025 3.77428 4.10383 4.35133 4.51068 4.82757 
0 
84 0.18128 0.18507 0.19069 0.33714 0.3408 0.34553 0.52453 0.52781 0.53186 0.65713 0.66083 0.66671 0.84672 0.85006 0.85481 1.01684 1.02193 1.02978 1.18574 1.19028 1.19871 1.34915 1.35323 1.36055 1.5172 1.5205 1.52587 1.68143 1.68603 1.69381 1.87163 1.87579 1.87978 1.89433 2.08395 2.08745 2.09419 2.21416 2.22025 2.35679 2.3613 2.36888 2.49913 2.50333 2.511 2.6515 2.65454 2.662 2.84265 2.84608 2.85021 3.00684 3.01032 3.01855 3.17749 3.1816 3.18573 3.32838 3.33255 3.33792 3.46278 3.46693 3.47271 3.60806 3.61291 3.61914 3.78202 3.78505 3.79049 4.11296 4.11682 4.12439 4.3614 4.36491 4.37358 4.51893 4.52215 4.52757 4.64765 4.65296 4.83626 4.83934 4.84298 4.85358 
19 0.16688 0.32454 0.51136 0.83197 1.00727 1.50608 1.66782 1.862 2.0699 2.63631 2.99227 3.31628 3.59419 3.7681 4.09915 4.34598 4.50455 4.63549 4.82256 
38 0.16591 0.32228 0.5098 0.64169 0.64806 0.83216 1.00267 1.01061 1.17104 1.33517 1.50194 1.50648 1.6661 1.85811 2.06898 2.19803 2.34146 2.34813 2.48372 2.63677 2.8273 2.83449 2.99156 3.16412 3.16797 3.31556 3.45001 3.59269 3.59862 3.76705 3.76999 4.09776 4.34557 4.50434 4.51008 4.63153 4.82118 4.82682 
99 0.15801 0.16133 0.16381 0.16883 0.31497 0.31829 0.32121 0.3278 0.50118 0.50485 0.50775 0.51213 0.63414 0.63756 0.64036 0.82321 0.82674 0.8291 0.83283 0.99498 0.9987 1.00165 1.00579 1.16082 1.16498 1.16904 1.17379 1.3249 1.32993 1.33307 1.49331 1.49771 1.50034 1.65526 1.66039 1.66312 1.66704 1.84952 1.85223 1.8553 1.85847 2.06281 2.06591 2.07208 2.18902 2.19415 2.20222 2.33493 2.33796 2.34129 2.34609 2.47462 2.4788 2.48144 2.4874 2.62986 2.63291 2.63581 2.81908 2.82289 2.82533 2.82928 2.98275 2.98747 2.99121 3.15557 3.15914 3.16195 3.16796 3.30456 3.3096 3.31244 3.44068 3.44434 3.44729 3.454 3.58503 3.58836 3.59172 3.59743 3.75832 3.76253 3.76491 4.09176 4.09464 4.10115 4.34055 4.34286 4.3469 4.49561 4.49994 4.50244 4.61961 4.62619 4.62947 4.81433 4.81715 4.81978 4.82331 
34 0.15797 0.31418 0.50088 0.50647 0.63465 0.82386 0.99511 1.16159 1.32596 1.49403 1.65837 1.84806 1.85385 2.06145 2.19021 2.33379 2.3401 2.47544 2.62874 2.81911 2.82664 2.98344 3.15559 3.30609 3.44079 3.58434 3.59319 3.75871 4.08975 4.33754 4.49581 4.62422 4.81271 4.81883 
65 0.16716 0.17031 0.17532 0.32382 0.32742 0.51086 0.51431 0.51908 0.6431 0.64671 0.83329 0.83614 0.84044 1.00306 1.00712 1.01232 1.17282 1.17748 1.33624 1.33998 1.50349 1.50736 1.66735 1.67174 1.85776 1.86199 1.86615 2.07048 2.07471 2.20011 2.20681 2.34227 2.34713 2.35303 2.48512 2.49012 2.6377 2.64101 2.82929 2.83286 2.83725 2.99294 2.99718 3.16545 3.16853 3.31532 3.31895 3.45015 3.45361 3.59364 3.59804 3.76741 3.77104 3.77763 4.09916 4.10276 4.34738 4.35152 4.50499 4.50788 4.63322 4.63921 4.82318 4.82653 4.83087 
67 0.17068 0.17504 0.32704 0.3307 0.51378 0.51792 0.52399 0.64583 0.64949 0.65866 0.83677 0.84078 1.0057 1.01042 1.01746 1.17168 1.17655 1.18066 1.33831 1.3426 1.50699 1.5116 1.67044 1.67592 1.86099 1.86553 1.87486 2.07305 2.07756 2.20192 2.2059 2.34612 2.3507 2.35685 2.48811 2.49248 2.64129 2.64472 2.83198 2.83636 2.84103 2.99592 3.00022 3.16697 3.17085 3.1763 3.31777 3.32135 3.32614 3.45229 3.45666 3.59704 3.60087 3.60654 3.77172 3.77509 4.10223 4.10611 4.35072 4.35547 4.50895 4.51231 4.63541 4.63975 4.82566 4.82916 4.8328 
35 0.1601 0.1655 0.3171 0.32089 0.50431 0.63723 0.8244 0.82803 0.99544 1.00114 1.16194 1.3294 1.49704 1.66019 1.84991 1.85537 2.06424 2.19178 2.33567 2.34164 2.47842 2.63171 2.8226 2.98626 3.15874 3.30989 3.44266 3.58675 3.76182 4.09229 4.34078 4.49887 4.62735 4.81606 4.82162 
54 0.16905 0.17409 0.32551 0.32942 0.51271 0.51756 0.6461 0.65273 0.83445 0.83859 1.00563 1.011 1.17345 1.17905 1.33717 1.34201 1.50541 1.51149 1.66971 1.67745 1.86012 1.86436 2.07195 2.08316 2.20162 2.34484 2.35022 2.36 2.48632 2.49343 2.63981 2.65437 2.83001 2.83542 2.99445 3.00465 3.16741 3.17255 3.31741 3.32263 3.45163 3.45633 3.59562 3.60315 3.77109 4.10109 4.11088 4.34859 4.35601 4.50723 4.51384 4.6349 4.82394 4.82818 
4 0.5162 2.83811 2.99921 4.83234 
24 0.16812 0.32554 0.50968 0.83399 1.01121 1.33756 1.50295 1.6677 1.85863 2.07038 2.34257 2.48471 2.63717 2.82812 2.99246 3.16843 3.31641 3.45267 3.59649 3.76909 4.09926 4.34647 4.50593 4.82099 
111 0.16214 0.16513 0.16752 0.17159 0.31812 0.32075 0.32366 0.3261 0.50472 0.50817 0.51015 0.51282 0.63757 0.64076 0.64345 0.64619 0.82799 0.83099 0.83332 0.83668 0.99908 1.00197 1.00515 1.01125 1.16397 1.16713 1.1713 1.1756 1.32859 1.33245 1.33522 1.33811 1.49719 1.50043 1.50291 1.50574 1.65786 1.66323 1.66597 1.66901 1.85381 1.85605 1.85918 1.86225 2.06692 2.06957 2.07213 2.19182 2.19597 2.19868 2.20661 2.33934 2.34173 2.34503 2.35069 2.47798 2.48153 2.48437 2.48775 2.63337 2.63618 2.6383 2.82252 2.82588 2.82812 2.83109 2.83513 2.98668 2.9901 2.99234 2.99594 3.15943 3.16204 3.1649 3.16704 3.30825 3.31191 3.3151 3.31753 3.44377 3.44688 3.45008 3.45295 3.5879 3.59136 3.59353 3.59691 3.76234 3.76561 3.76809 3.77041 4.09581 4.09816 4.1009 4.14838 4.34464 4.34669 4.35017 4.4999 4.50311 4.50538 4.50811 4.62269 4.62815 4.63205 4.63527 4.8181 4.82041 4.82242 4.8252 4.82906 
0 
0 
0 
47 0.17061 0.17605 0.32651 0.3302 0.51317 0.51741 0.64747 0.83423 0.83829 1.00529 1.01047 1.17425 1.18162 1.33959 1.50697 1.66977 1.6766 1.86014 1.86521 2.07305 2.07953 2.20276 2.34569 2.35066 2.48874 2.64101 2.83151 2.83652 2.99578 3.16812 3.17194 3.31926 3.45236 3.45766 3.59723 3.6072 3.77145 3.77873 4.10192 4.10782 4.35028 4.35599 4.50777 4.5137 4.63649 4.82485 4.82949 
180 0.18204 0.18528 0.18745 0.18942 0.1922 0.19559 0.33869 0.34131 0.34398 0.34617 0.34827 0.35166 0.35929 0.5251 0.52861 0.53066 0.53263 0.53463 0.53705 0.54129 0.65833 0.66145 0.66368 0.66587 0.66831 0.67176 0.84775 0.85052 0.85315 0.85495 0.85732 0.8598 0.86631 1.02006 1.0224 1.02523 1.02754 1.03021 1.03455 1.18574 1.18874 1.1918 1.19445 1.19708 1.20084 1.34997 1.35354 1.35599 1.35821 1.36053 1.36462 1.37887 1.51824 1.52144 1.52381 1.52584 1.52839 1.53253 1.54629 1.68119 1.68487 1.68729 1.68976 1.69246 1.69631 1.8747 1.87686 1.8795 1.88171 1.88395 1.88723 1.89286 2.08775 2.08991 2.0921 2.09468 2.09862 2.11065 2.21353 2.21748 2.22017 2.22344 2.22725 2.3597 2.36196 2.36426 2.36688 2.3698 2.37342 2.37837 2.50077 2.50354 2.50584 2.50842 2.51127 2.51561 2.65329 2.65599 2.65827 2.6601 2.66299 2.66783 2.84296 2.84649 2.84874 2.85062 2.85286 2.85531 2.85856 2.87224 3.0074 3.01064 3.01334 3.0155 3.01834 3.02409 3.18009 3.18264 3.18531 3.18726 3.18923 3.19202 3.19678 3.3294 3.33238 3.33541 3.33751 3.33961 3.34263 3.35256 3.46485 3.46748 3.47008 3.47251 3.47504 3.47933 3.60915 3.61244 3.61464 3.61722 3.61991 3.62352 3.63105 3.78359 3.78656 3.78883 3.79063 3.79271 3.79598 3.80083 4.11668 4.11887 4.12107 4.12351 4.12751 4.13885 4.36573 4.36754 4.36962 4.37235 4.37632 4.39059 4.52063 4.52303 4.52582 4.52765 4.53012 4.53364 4.64549 4.65009 4.65332 4.6561 4.65975 4.83904 4.84136 4.84321 4.84511 4.84733 4.84964 4.85422 
1 0.82985 
0 
69 0.15578 0.16039 0.16597 0.31291 0.31739 0.32233 0.49892 0.50319 0.50713 0.63109 0.6356 0.6391 0.82121 0.82589 0.82957 0.99321 0.99788 1.15919 1.16439 1.32335 1.32846 1.49091 1.49565 1.50097 1.65486 1.65979 1.66546 1.84793 1.85239 1.85791 2.06104 2.06559 2.18798 2.19306 2.33315 2.33794 2.47182 2.47741 2.48309 2.62657 2.63124 2.81774 2.8221 2.82698 2.98062 2.98543 3.15384 3.15882 3.16372 3.30329 3.30886 3.4383 3.4429 3.58236 3.58654 3.59234 3.75715 3.76245 4.0901 4.09485 4.33879 4.34329 4.49378 4.4989 4.6197 4.62547 4.81288 4.8166 4.82171 
19 0.16954 0.3266 0.51298 0.83549 1.00742 1.33751 1.67246 1.85851 1.87418 2.34825 2.8317 3.17225 3.32048 3.45706 3.77213 4.10567 4.35118 4.513 4.82497 
47 0.16615 0.17222 0.3216 0.32555 0.50965 0.51449 0.64414 0.83151 0.83528 1.00186 1.00637 1.17065 1.17565 1.33427 1.33922 1.5029 1.50788 1.6656 1.67146 1.85624 1.86026 2.07059 2.19877 2.342 2.34607 2.48407 2.49166 2.63811 2.82721 2.83153 2.99288 3.16454 3.16894 3.31456 3.31872 3.44931 3.45397 3.59354 3.5994 3.76802 4.09842 4.10357 4.34661 4.50513 4.63311 4.82101 4.8253 
53 0.17153 0.17665 0.32816 0.33317 0.51468 0.51993 0.64827 0.65298 0.83686 0.84122 1.00966 1.01887 1.1785 1.33976 1.34471 1.50756 1.51165 1.67119 1.68292 1.8627 1.86705 1.88446 2.07502 2.08318 2.20664 2.34723 2.35635 2.49013 2.51216 2.64195 2.83294 2.83727 2.99608 3.00109 3.17046 3.17542 3.32017 3.32944 3.45517 3.59944 3.60783 3.77299 3.77851 4.10382 4.11145 4.35117 4.35627 4.51024 4.63799 4.65199 4.8255 4.82993 4.84177 
2 0.32449 0.83541 
5 0.1643 0.32202 0.82936 1.00127 1.85732 
0 
13 0.16092 0.32033 0.5053 0.63908 0.82599 0.99843 1.49953 1.66581 2.82361 3.15966 3.76328 4.09405 4.34231 
79 0.16927 0.17286 0.17813 0.32487 0.32861 0.33394 0.5126 0.51603 0.5201 0.64571 0.64964 0.65806 0.83414 0.83748 0.84118 1.00426 1.0083 1.01246 1.02977 1.17524 1.1801 1.33837 1.34197 1.34956 1.50546 1.51025 1.66906 1.67289 1.67919 1.85943 1.86383 1.86782 1.87635 2.07261 2.07668 2.09115 2.20246 2.21035 2.34444 2.34781 2.3533 2.3607 2.48702 2.49131 2.64021 2.64441 2.83099 2.83515 2.83924 2.99542 3.0 3.16766 3.17124 3.17739 3.31843 3.32164 3.33833 3.45112 3.45549 3.46153 3.59633 3.60135 3.60712 3.77016 3.77341 3.77958 4.10086 4.10432 4.11192 4.34931 4.35293 4.36171 4.50785 4.51119 4.63603 4.82426 4.82797 4.83147 4.84067 
124 0.17026 0.17269 0.17561 0.17904 0.32577 0.32862 0.3309 0.33376 0.33934 0.51342 0.51578 0.51804 0.52041 0.52526 0.64606 0.64914 0.65199 0.65567 0.83567 0.83797 0.84042 0.84298 0.84867 1.00535 1.0092 1.01188 1.01513 1.0279 1.17392 1.17785 1.18083 1.18533 1.33915 1.3419 1.34435 1.349 1.50629 1.50869 1.51189 1.51874 1.67021 1.67282 1.67595 1.68002 1.8603 1.86354 1.86609 1.86849 1.87394 2.07247 2.07536 2.07807 2.08266 2.09768 2.20258 2.20581 2.21 2.34512 2.34779 2.35081 2.35391 2.3587 2.48718 2.48995 2.49352 2.49804 2.64061 2.643 2.64579 2.65149 2.83208 2.83446 2.83732 2.84007 2.85092 2.99546 2.99768 3.00099 3.00543 3.16698 3.17037 3.17261 3.17542 3.1818 3.31851 3.3212 3.32357 3.3273 3.45158 3.45481 3.45714 3.46022 3.59682 3.59947 3.60239 3.60586 3.61404 3.77144 3.77405 3.77646 3.78049 3.79076 4.10165 4.10406 4.10666 4.11076 4.12083 4.15251 4.35025 4.35277 4.35586 4.36109 4.50787 4.51038 4.51333 4.51775 4.63624 4.63941 4.64348 4.82476 4.82709 4.82959 4.83196 4.83593 
15 0.51042 1.00639 1.66898 2.0702 2.34186 2.63628 2.83019 2.99165 3.16783 3.44979 3.5928 3.76795 4.34625 4.50476 4.82106 
30 0.17523 0.33243 0.51864 0.65208 0.84145 1.01259 1.18291 1.3451 1.51322 1.67544 1.86683 2.07918 2.21132 2.35325 2.49394 2.6456 2.83696 2.8426 3.00054 3.17331 3.32443 3.45942 3.60376 3.7764 4.10743 4.35477 4.51307 4.6446 4.83045 4.83794 
4 0.15894 0.82403 2.06574 4.341 
103 0.15403 0.1578 0.16072 0.16389 0.31055 0.31398 0.31724 0.32008 0.49683 0.50153 0.50403 0.50744 0.62966 0.63381 0.63679 0.63989 0.8193 0.82278 0.82592 0.82816 0.99219 0.99556 0.99892 1.15637 1.16035 1.16423 1.16789 1.32118 1.32579 1.32863 1.33228 1.4894 1.49384 1.49675 1.50086 1.65065 1.65669 1.65977 1.66318 1.84737 1.84988 1.85312 1.85675 2.06068 2.06358 2.06672 2.1852 2.19035 2.19361 2.3321 2.33506 2.33826 2.46813 2.47326 2.47667 2.47922 2.62408 2.6286 2.63141 2.81504 2.81947 2.82223 2.82568 2.97895 2.9837 2.98633 3.15232 3.15533 3.15909 3.16245 3.30096 3.30509 3.30854 3.31166 3.4335 3.43919 3.44246 3.44551 3.58085 3.5852 3.58795 3.59399 3.75567 3.75923 3.76194 3.76453 4.08958 4.09217 4.09561 4.33856 4.3408 4.34509 4.49212 4.4956 4.49868 4.50237 4.61611 4.62166 4.62594 4.8114 4.81452 4.817 4.82085 
43 0.17347 0.17997 0.32995 0.33539 0.51662 0.52135 0.65133 0.83981 0.84616 1.01113 1.02354 1.18063 1.34251 1.51096 1.67404 1.68432 1.86555 1.87082 2.07665 2.20643 2.35068 2.35935 2.49194 2.64412 2.83659 2.84414 2.99953 3.17211 3.17888 3.32249 3.45695 3.6013 3.77554 3.78571 4.10445 4.11206 4.35293 4.36382 4.51138 4.52716 4.64107 4.82909 4.83381 
119 0.17618 0.17887 0.18179 0.18566 0.33196 0.33514 0.33768 0.34126 0.35154 0.52006 0.52251 0.52495 0.52822 0.5417 0.65268 0.65568 0.65848 0.66295 0.84139 0.84433 0.84678 0.84972 0.867 1.01218 1.01597 1.01902 1.02357 1.17865 1.18285 1.18619 1.18959 1.34484 1.34761 1.35053 1.35569 1.51312 1.51568 1.51885 1.52626 1.67673 1.67979 1.68352 1.68934 1.86683 1.87034 1.87311 1.87625 1.88277 2.07931 2.08216 2.08533 2.09182 2.20861 2.21226 2.21679 2.35247 2.35589 2.35949 2.36393 2.373 2.49425 2.49714 2.50059 2.50586 2.64707 2.64964 2.6528 2.65925 2.83798 2.84053 2.8434 2.8464 2.85731 3.00173 3.00427 3.00758 3.01304 3.17344 3.17667 3.17901 3.18218 3.1895 3.32412 3.32726 3.32978 3.33391 3.45854 3.46179 3.46446 3.46893 3.60362 3.60662 3.61006 3.61489 3.77752 3.7801 3.78234 3.78623 3.79365 4.10834 4.11095 4.1138 4.11895 4.35687 4.35921 4.36239 4.36802 4.51403 4.5168 4.51935 4.52322 4.64276 4.64626 4.6515 4.83143 4.83381 4.83625 4.8389 4.84383 
14 0.16894 0.32588 0.51076 1.00817 1.67108 1.86347 2.34723 2.82998 3.16803 3.31839 3.77132 4.10218 4.3476 4.82288 
58 0.15308 0.15778 0.3093 0.31408 0.49539 0.5004 0.62884 0.63375 0.81872 0.8236 0.99016 0.99597 1.156 1.16287 1.16802 1.32 1.32597 1.48822 1.49358 1.65162 1.65656 1.84487 1.84975 2.05804 2.06243 2.18401 2.19031 2.33003 2.33476 2.46962 2.4749 2.62413 2.62872 2.8135 2.81868 2.97772 2.98328 3.15041 3.1557 3.29958 3.30579 3.31011 3.43526 3.44018 3.57945 3.58436 3.7534 3.75847 4.08697 4.0913 4.33594 4.33973 4.49058 4.49581 4.61482 4.62331 4.80928 4.81295 
18 0.16645 0.32315 0.83145 1.00328 1.33786 1.5063 1.66629 1.85986 2.34353 2.48595 2.63689 2.8331 2.99399 3.16827 3.59316 3.76873 4.34927 4.82775 
17 0.16912 0.51201 0.64418 1.3375 1.50547 1.67213 2.07179 2.34725 2.48752 2.63756 3.16711 3.31676 3.45227 3.76809 4.09974 4.34776 4.50537 
68 0.16978 0.17318 0.17978 0.32524 0.32912 0.3332 0.51328 0.51646 0.5209 0.64705 0.6515 0.83492 0.8379 0.84202 1.005 1.01001 1.01564 1.17358 1.17872 1.3387 1.34249 1.50711 1.5119 1.66927 1.67264 1.67993 1.86061 1.86463 1.86819 2.07272 2.07621 2.20282 2.20921 2.34517 2.34909 2.35396 2.48813 2.49317 2.64162 2.64659 2.83114 2.83412 2.83843 2.99565 2.99951 3.16875 3.17213 3.18126 3.31993 3.32372 3.45242 3.4567 3.59684 3.60114 3.60717 3.7725 3.77606 4.10188 4.10569 4.35036 4.35433 4.50938 4.51348 4.63652 4.64395 4.82519 4.8284 4.8322 
29 0.16638 0.32276 0.50987 0.64361 0.83106 1.00164 1.17163 1.33528 1.50255 1.66598 1.85609 1.8624 2.0704 2.19956 2.34133 2.48407 2.63711 2.82786 2.99199 3.16468 3.31466 3.44955 3.59275 3.76733 4.0986 4.34588 4.50479 4.6325 4.8213 
74 0.15702 0.16162 0.16539 0.31396 0.31852 0.32234 0.50048 0.50499 0.50953 0.63359 0.63875 0.82249 0.82686 0.82977 0.99392 0.9989 1.00276 1.16016 1.16607 1.1708 1.3241 1.32982 1.33423 1.4933 1.49828 1.65497 1.65991 1.66379 1.84895 1.8535 1.85747 2.06183 2.06671 2.1876 2.19376 2.33419 2.33878 2.34636 2.47419 2.47948 2.62868 2.63274 2.81882 2.82316 2.82858 2.98284 2.98731 3.15461 3.15997 3.16389 3.30396 3.31 3.31423 3.43999 3.44568 3.58445 3.58877 3.59371 3.7577 3.76268 3.76706 4.09151 4.09602 4.34031 4.34568 4.4949 4.49983 4.50511 4.61756 4.62498 4.62924 4.81408 4.81738 4.82215 
28 0.17061 0.32819 0.51453 0.64766 0.83571 1.01063 1.1773 1.33996 1.50805 1.67098 1.86519 2.07317 2.20517 2.34747 2.48879 2.64073 2.83269 2.99534 3.16855 3.31971 3.45401 3.60009 3.77156 4.10298 4.35008 4.50776 4.63573 4.82548 
27 0.17261 0.3291 0.51592 0.64805 0.84047 1.01026 1.17745 1.34143 1.50769 1.86299 2.07466 2.20461 2.34977 2.48872 2.64223 2.8346 2.998 3.17103 3.32148 3.45388 3.59757 3.77316 4.10324 4.35229 4.51208 4.63886 4.82755 
101 0.17507 0.17819 0.18199 0.33073 0.33423 0.3373 0.3429 0.51758 0.52053 0.52361 0.52789 0.65128 0.65481 0.65834 0.83988 0.84343 0.84682 0.85209 1.01074 1.01522 1.01918 1.02731 1.17689 1.18241 1.18632 1.34298 1.34648 1.34987 1.35816 1.511 1.51421 1.51777 1.52999 1.67533 1.67899 1.68366 1.86559 1.86966 1.87294 1.87876 2.07836 2.08163 2.08583 2.204 2.20979 2.21593 2.35105 2.35463 2.35877 2.36432 2.49298 2.49649 2.50097 2.51452 2.6456 2.64864 2.65298 2.83584 2.83921 2.84263 2.84646 3.00033 3.00341 3.00747 3.17203 3.17588 3.17868 3.18391 3.32048 3.32532 3.3283 3.33308 3.4572 3.46112 3.46456 3.48216 3.60172 3.60531 3.60907 3.61565 3.77507 3.77849 3.78102 3.78592 4.10716 4.11041 4.11447 4.35595 4.35898 4.36324 4.5119 4.51569 4.51898 4.52526 4.64029 4.64424 4.65075 4.83063 4.83343 4.83671 4.84134 
30 0.16928 0.32596 0.51262 0.64733 0.83484 1.00658 1.17718 1.33888 1.50596 1.66994 1.86057 2.07219 2.20173 2.34459 2.35622 2.48724 2.6401 2.83109 2.99497 3.16766 3.31835 3.45274 3.59697 3.77051 4.10077 4.34876 4.50745 4.63736 4.82387 4.83034 
59 0.1675 0.17034 0.32229 0.32605 0.32993 0.51116 0.51499 0.64323 0.64731 0.83119 0.83464 0.83955 1.00188 1.00738 1.16924 1.17601 1.33595 1.34004 1.50364 1.50673 1.66765 1.67233 1.85684 1.86135 1.86662 2.07029 2.07369 2.19991 2.2083 2.34216 2.3467 2.48484 2.48817 2.6386 2.64109 2.82879 2.83237 2.99371 2.99758 3.16389 3.16805 3.3163 3.31985 3.44888 3.4535 3.5936 3.59769 3.76725 3.7711 4.09931 4.1026 4.34809 4.3526 4.5033 4.50759 4.51311 4.6338 4.82293 4.82588 
19 0.17069 0.32145 0.50741 0.64254 0.83342 1.33624 1.50247 1.66678 1.86102 2.34212 2.4812 2.63487 2.82473 3.16301 3.31424 3.4483 3.76492 4.50188 4.81873 
28 0.15083 0.30725 0.49451 0.62708 0.81587 0.98747 1.15358 1.31923 1.48732 1.65334 1.84196 2.05515 2.18371 2.32735 2.47011 2.62231 2.81251 2.97711 3.14801 3.29837 3.43368 3.57822 3.75158 4.08412 4.33257 4.48848 4.61652 4.80671 
39 0.16523 0.32239 0.50944 0.51632 0.64306 0.83168 0.83587 1.0025 1.17262 1.33492 1.33993 1.50264 1.66536 1.85713 1.86298 2.0699 2.19832 2.34269 2.48406 2.49294 2.63721 2.82804 2.83644 2.99167 2.99733 3.16478 3.31558 3.4496 3.59346 3.59945 3.76752 3.77258 4.0979 4.10437 4.34576 4.5048 4.63129 4.82102 4.8258 
37 0.17376 0.32963 0.34179 0.51597 0.52408 0.64959 0.83906 1.01161 1.17761 1.34188 1.50952 1.67546 1.86183 1.86879 2.07574 2.2036 2.34825 2.35794 2.49124 2.64385 2.83399 2.84167 2.99868 3.17101 3.17908 3.32219 3.4563 3.59939 3.60996 3.77486 4.10407 4.12214 4.35303 4.51176 4.64008 4.82756 4.83468 

180
