# Supplementary material for: Deciphering the Contribution of Oriens-Lacunosum/Moleculare (OLM) Cells to Intrinsic θ Rhythms Using Biophysical Local Field Potential (LFP) Models
Source: eNeuro. 2018 Sep 4;5(4):ENEURO.0146-18.2018. doi: 10.1523/ENEURO.0146-18.2018 (PMC6140113; doi:10.1523/ENEURO.0146-18.2018)
Supplement: Supplementary file 2 — Supplementary Code. Download supplement 2, GZ file [file sup_enu-eN-NWR-0146-18-s02.gz › LFP_microcircuit-master/SOM-350-SOM12915016-dSD3.5ms-shift5.32ms-gnSD0.12-gsb5.0-csb0.21-gbs5.0-cbs0.1344-spiketimes.txt]

7598

350


30 0.01373 0.10588 0.16929 0.17792 0.19527 0.32583 0.3366 0.52171 0.80209 0.83202 0.84184 1.00269 1.01752 1.18054 1.19761 1.35213 1.51051 1.52514 1.66983 1.8603 1.88111 2.2131 2.35038 2.85863 3.326 3.46258 3.61279 4.1061 4.3523 4.83448 
21 0.01237 0.10318 0.16265 0.17635 0.3172 0.33869 0.52083 0.80121 0.82499 0.83715 0.99469 1.17704 1.50108 1.51967 1.6628 1.85299 2.34342 3.45291 4.09758 4.34303 4.82023 
16 0.01931 0.11172 0.17514 0.19547 0.32806 0.34436 0.80448 0.83336 0.8445 1.00359 1.02535 1.22623 1.51131 1.52909 1.68684 1.88095 
22 0.01229 0.09073 0.15675 0.16651 0.18174 0.31472 0.32667 0.78196 0.81957 0.82848 0.83916 0.97585 0.99395 1.4594 1.50142 1.51308 1.53566 1.6583 1.84802 4.09838 4.3396 4.81779 
15 0.00852 0.10573 0.17319 0.19398 0.32946 0.79649 0.82984 0.84024 1.00202 1.21563 1.47334 1.50981 1.52595 1.70241 4.38224 
24 0.00792 0.09696 0.16154 0.17128 0.19973 0.31591 0.32768 0.79001 0.8233 0.8329 0.86109 0.99266 1.00805 1.17426 1.47307 1.50417 1.52057 1.65789 1.84991 2.34076 3.31663 4.09894 4.34121 4.81833 
35 0.01809 0.09949 0.16553 0.17382 0.19043 0.32183 0.33262 0.5144 0.54835 0.65839 0.79956 0.82778 0.83706 0.87146 0.99925 1.01574 1.17484 1.18909 1.22378 1.34322 1.50688 1.52106 1.66695 1.85859 2.20366 2.23243 2.34516 2.83777 3.1748 3.32147 3.45557 3.60497 4.10237 4.34805 4.82556 
29 0.01645 0.09657 0.16419 0.17286 0.18965 0.31935 0.3285 0.36191 0.79093 0.82595 0.835 0.85169 0.9962 1.00779 1.1768 1.21067 1.34402 1.47612 1.50665 1.5196 1.66378 1.8544 1.8837 2.21121 2.34536 3.32363 4.10276 4.34711 4.82459 
30 0.01796 0.09351 0.16237 0.17134 0.19517 0.31674 0.3268 0.5099 0.78767 0.82243 0.83149 0.84845 0.99285 1.00511 1.17282 1.20968 1.33827 1.47437 1.50399 1.51824 1.66175 1.85126 2.34028 2.82791 3.17052 3.31558 3.45315 4.09792 4.34254 4.81916 
24 0.01575 0.11026 0.17788 0.18871 0.3319 0.34323 0.8036 0.83686 0.84685 0.88902 1.00908 1.02765 1.1882 1.21454 1.51435 1.52847 1.6768 1.86711 1.89306 3.33913 3.48775 4.11392 4.35884 4.84206 
21 0.02023 0.10585 0.17136 0.18507 0.32641 0.34467 0.79563 0.82947 0.8393 0.87129 1.00191 1.18249 1.21373 1.47945 1.50991 1.52511 1.68285 1.87404 2.35886 4.10627 4.35815 
15 0.01543 0.10116 0.16436 0.17817 0.32372 0.78965 0.8241 0.83403 0.86521 0.99399 1.0239 1.20609 1.4725 1.50463 1.51996 
22 0.012 0.10327 0.16929 0.17868 0.20579 0.32464 0.33654 0.79682 0.82968 0.83938 0.87181 1.00059 1.01412 1.18355 1.22979 1.50721 1.52084 1.66884 1.85923 2.35085 4.10887 4.35343 
35 0.01839 0.09932 0.16013 0.1695 0.19489 0.31398 0.32365 0.50548 0.64881 0.80022 0.82374 0.83408 0.99197 1.00548 1.16728 1.19454 1.33176 1.50182 1.51792 1.65678 1.68 1.8489 1.86889 2.06793 2.19599 2.33744 2.82352 2.98986 3.16605 3.31221 3.44846 3.5934 4.09539 4.34074 4.81651 
32 0.01081 0.09377 0.16184 0.17081 0.19272 0.31613 0.32614 0.50894 0.65802 0.79062 0.82301 0.83217 0.8526 0.99324 1.00733 1.1732 1.20471 1.3362 1.50262 1.51666 1.66103 1.85044 2.34042 2.82727 2.99618 3.16805 3.31597 3.45142 3.60006 4.09815 4.34257 4.81874 
21 0.01494 0.11039 0.16984 0.18281 0.32354 0.33748 0.80482 0.83128 0.84349 0.99993 1.01762 1.18014 1.22227 1.50911 1.52749 1.67166 1.86121 2.21213 3.4663 4.1069 4.35256 
27 0.01944 0.10524 0.1735 0.18438 0.32864 0.34218 0.79601 0.83126 0.84079 0.86162 1.00472 1.02806 1.18333 1.20704 1.35507 1.51003 1.52445 1.67861 1.86972 2.21722 2.36175 3.1809 3.33011 3.46294 4.10875 4.3578 4.83239 
26 0.01532 0.11338 0.17404 0.18531 0.33007 0.34532 0.53619 0.81258 0.8364 0.84879 1.00666 1.18327 1.20247 1.3648 1.51406 1.53248 1.676 1.86794 2.21846 2.35511 3.1894 3.34114 3.46969 4.11076 4.3573 4.83341 
28 0.01674 0.10327 0.17091 0.17956 0.19921 0.32535 0.33445 0.36627 0.79848 0.83169 0.84103 0.86307 1.00191 1.01271 1.18366 1.21877 1.50694 1.51915 1.54052 1.66889 1.68846 1.86148 1.88353 2.23576 2.35099 4.11291 4.35262 4.83048 
12 0.01861 0.11105 0.17177 0.33607 0.79627 0.82803 0.83998 1.00554 1.22493 1.48012 1.50834 1.52814 
21 0.01916 0.10504 0.16748 0.18826 0.32118 0.3424 0.79624 0.82627 0.83712 0.99676 1.02508 1.17803 1.21588 1.34739 1.50485 1.52187 1.85846 2.22391 3.32358 4.10251 4.35246 
31 0.0118 0.10037 0.16319 0.17394 0.3161 0.32706 0.50818 0.65033 0.79883 0.82458 0.83494 0.99387 1.01226 1.17209 1.21318 1.33547 1.504 1.52233 1.66108 1.8516 2.20431 2.34052 2.82685 2.99842 3.16966 3.31635 3.45117 3.59991 4.09742 4.34325 4.81902 
13 0.01627 0.10706 0.17322 0.19432 0.34087 0.79575 0.82943 0.8397 0.89977 1.0085 1.47225 1.51189 1.53192 
13 0.02031 0.10967 0.17569 0.20469 0.33369 0.7982 0.8314 0.84184 1.00347 1.21415 1.47555 1.51138 1.52765 
13 0.01519 0.11351 0.18108 0.21381 0.33647 0.80421 0.83654 0.84734 1.01097 1.20219 1.48358 1.51775 1.53689 
16 0.00968 0.1004 0.17302 0.19024 0.32875 0.79199 0.8289 0.83852 0.85786 1.00159 1.02181 1.21398 1.47102 1.51071 1.52594 4.44879 
14 0.01767 0.10243 0.1668 0.18227 0.32723 0.79036 0.82502 0.83502 0.86825 0.99678 1.20689 1.46852 1.5053 1.52049 
13 0.0205 0.11305 0.17801 0.22053 0.33294 0.80223 0.83358 0.84473 1.00858 1.21678 1.48391 1.51478 1.53489 
25 0.01617 0.10633 0.16922 0.17829 0.19959 0.32494 0.33623 0.79871 0.83095 0.84077 0.881 1.00104 1.01345 1.18062 1.20143 1.50901 1.52308 1.66908 1.86212 2.22205 2.35458 3.33011 4.10775 4.35675 4.83332 
27 0.00784 0.10316 0.17103 0.18107 0.21677 0.32624 0.33841 0.52422 0.81094 0.83417 0.84552 1.00306 1.01942 1.183 1.21537 1.34934 1.51218 1.52984 1.67134 1.86445 2.21378 2.35226 3.3331 3.46435 4.10969 4.35556 4.83054 
10 0.00809 0.11636 0.18035 0.33768 0.8113 0.83746 0.85466 1.0108 1.5104 1.52823 
17 0.01271 0.1094 0.17318 0.18724 0.32887 0.3515 0.80226 0.83249 0.84328 1.00433 1.19174 1.48364 1.51236 1.52965 1.68151 1.86821 4.37211 
13 0.00856 0.10724 0.17399 0.20106 0.334 0.79826 0.83038 0.84125 1.0057 1.19825 1.47806 1.51037 1.52772 
25 0.00943 0.04532 0.12777 0.17727 0.18808 0.332 0.3444 0.56368 0.81573 0.83903 0.85036 1.00926 1.03203 1.18701 1.20809 1.51665 1.53373 1.67754 1.86795 2.25255 2.3564 3.48508 4.11257 4.36063 4.83736 
11 0.01877 0.11006 0.17233 0.32471 0.79606 0.8286 0.84002 0.99843 1.47242 1.50967 1.53069 
19 0.01914 0.1043 0.17191 0.18598 0.32661 0.34222 0.7941 0.82894 0.83857 0.86206 1.0033 1.18652 1.22658 1.47377 1.51037 1.52597 1.67861 1.87167 2.23359 
39 0.01151 0.10011 0.17407 0.18319 0.20834 0.32939 0.34056 0.52301 0.55051 0.66003 0.80802 0.83501 0.84438 0.91307 1.00491 1.0168 1.18352 1.19922 1.35037 1.51372 1.5279 1.67586 1.8659 2.096 2.21387 2.35533 2.65691 2.85125 3.01134 3.17906 3.32827 3.46378 3.6088 3.78984 4.10981 4.36026 4.52459 4.66185 4.83611 
22 0.01442 0.10482 0.167 0.17907 0.32232 0.34039 0.52749 0.79997 0.82807 0.83859 0.99805 1.01615 1.17752 1.20314 1.50585 1.52149 1.86021 2.21797 2.36063 3.3251 3.46545 4.11019 
19 0.01808 0.10701 0.16943 0.18478 0.3238 0.34378 0.79886 0.82855 0.83944 1.00026 1.17888 1.21904 1.50619 1.52312 1.68267 1.86769 3.46389 4.10827 4.35228 
22 0.01846 0.10602 0.17114 0.18365 0.32581 0.34016 0.79601 0.82956 0.83947 0.87569 1.00234 1.18678 1.23119 1.48141 1.51005 1.52564 1.67897 1.86664 2.23177 4.11475 4.35632 4.8351 
25 0.01632 0.10432 0.16682 0.17876 0.32018 0.33257 0.5436 0.79707 0.828 0.83807 0.99747 1.01192 1.17971 1.22204 1.50524 1.5195 1.66361 1.8562 1.89266 2.22231 2.34817 3.32483 4.10858 4.35533 4.83327 
35 0.01437 0.10245 0.17007 0.1796 0.21173 0.32354 0.33292 0.51666 0.54517 0.66045 0.80549 0.83132 0.84077 1.00151 1.01555 1.18086 1.204 1.34649 1.50959 1.5237 1.66923 1.85963 1.88616 2.21315 2.34854 2.66044 2.83935 3.01144 3.17581 3.3242 3.45994 3.61277 4.10592 4.35261 4.82919 
35 0.01584 0.09951 0.1675 0.17541 0.18888 0.32335 0.33223 0.36067 0.52018 0.65925 0.79802 0.82999 0.839 0.85822 1.00009 1.01023 1.17837 1.19051 1.21833 1.34673 1.50928 1.52221 1.66774 1.69145 1.85866 1.87772 2.22152 2.34748 3.17856 3.32457 3.46144 3.61172 4.1061 4.35018 4.82965 
21 0.01637 0.10146 0.16853 0.17721 0.19669 0.3259 0.33952 0.79453 0.82915 0.83852 0.85851 1.00179 1.02108 1.19034 1.4727 1.50945 1.52297 1.67527 1.86567 4.10996 4.38426 
18 0.01557 0.10055 0.16233 0.17549 0.31621 0.78852 0.82311 0.83313 0.86714 0.99232 1.01387 1.46715 1.50339 1.51864 1.66142 1.85086 4.34205 4.81933 
20 0.0085 0.09943 0.17034 0.17951 0.20446 0.32713 0.34051 0.79731 0.83057 0.8402 0.86984 1.00367 1.02885 1.18634 1.22617 1.5073 1.52055 1.67527 1.86782 4.11253 
24 0.0126 0.10271 0.17376 0.18401 0.32952 0.34312 0.79654 0.83208 0.84157 0.86151 1.00394 1.01775 1.18676 1.21844 1.47833 1.51278 1.52673 1.67803 1.87277 2.24146 3.47197 4.11658 4.36433 4.84842 
37 0.01737 0.10584 0.1713 0.18157 0.32364 0.3336 0.51837 0.54595 0.65628 0.80532 0.83171 0.84149 1.00295 1.02306 1.17952 1.19533 1.34489 1.51002 1.52488 1.67157 1.86183 2.09105 2.21242 2.34908 2.65451 2.83896 3.00273 3.17514 3.32386 3.45904 3.60481 3.79223 4.10577 4.35301 4.52169 4.65976 4.8305 
12 0.02109 0.11588 0.17476 0.2053 0.33252 0.80549 0.83278 0.846 1.00564 1.49281 1.5134 1.53547 
16 0.01459 0.0983 0.1638 0.17582 0.31864 0.33779 0.78867 0.82393 0.83345 0.85406 0.99389 1.0127 1.1773 1.46725 1.50439 1.51821 
18 0.01938 0.10661 0.17044 0.18477 0.32565 0.34497 0.7969 0.82908 0.83937 1.00234 1.18337 1.21914 1.4812 1.5105 1.52923 1.87495 2.24071 4.37897 
48 0.01708 0.10288 0.17104 0.17951 0.19751 0.32471 0.3331 0.34917 0.51733 0.5372 0.65694 0.80756 0.83334 0.84249 0.88081 1.00225 1.01234 1.17888 1.18923 1.21357 1.34379 1.3673 1.5124 1.52671 1.67004 1.69874 1.8603 1.87696 2.08325 2.20772 2.23102 2.34893 2.65381 2.83624 2.86084 3.0046 3.17574 3.32401 3.4597 3.48323 3.60474 3.7848 4.10656 4.35235 4.52152 4.65742 4.82906 4.85899 
16 0.01562 0.11348 0.17952 0.1982 0.33413 0.35803 0.8071 0.8371 0.84796 1.01088 1.2046 1.48894 1.51698 1.53442 1.69167 2.2486 
25 0.02251 0.11577 0.17623 0.19235 0.32942 0.34332 0.54788 0.81444 0.83704 0.85033 1.00585 1.02658 1.18743 1.22381 1.36931 1.51488 1.53476 1.6788 1.86879 2.21962 2.35557 3.47118 4.11513 4.35753 4.83341 
13 0.01614 0.10222 0.16328 0.17973 0.32039 0.7907 0.82296 0.83366 0.99261 1.46584 1.50264 1.51917 4.34429 
21 0.01585 0.10427 0.17358 0.18482 0.32921 0.34389 0.79605 0.83124 0.84077 0.86155 1.00576 1.18729 1.22094 1.47443 1.51262 1.52755 1.68167 1.86997 4.11298 4.36617 4.85175 
32 0.0122 0.10218 0.16183 0.17246 0.31488 0.32654 0.50763 0.64834 0.80446 0.82531 0.83789 0.99336 1.01608 1.16967 1.2019 1.33365 1.50285 1.52148 1.66069 1.85088 2.07197 2.20001 2.33921 2.82607 2.99303 3.16806 3.31381 3.45048 3.59541 4.09715 4.34277 4.8186 
16 0.01162 0.11152 0.17792 0.19702 0.33315 0.80414 0.83557 0.84671 1.00773 1.19441 1.48552 1.51561 1.53361 1.68905 1.88124 4.12669 
36 0.01101 0.09907 0.16529 0.17379 0.19152 0.32008 0.32921 0.36037 0.51311 0.65492 0.8019 0.82789 0.83734 0.99787 1.01117 1.17417 1.19249 1.33859 1.50618 1.52029 1.66403 1.68415 1.85571 1.87949 2.20282 2.22922 2.34411 2.83099 3.1718 3.31851 3.45507 3.60244 4.1017 4.34743 4.82305 4.8466 
22 0.01224 0.10581 0.16751 0.17764 0.21604 0.32458 0.34387 0.80222 0.82925 0.84002 1.00142 1.17982 1.21826 1.50598 1.5212 1.67076 1.86095 2.2176 3.46615 4.1042 4.35084 4.83344 
17 0.01871 0.10662 0.1654 0.19975 0.31751 0.79567 0.8257 0.83724 0.9939 1.01329 1.48445 1.50758 1.53146 1.6618 1.85139 4.34233 4.81941 
17 0.0126 0.09982 0.15973 0.17288 0.31508 0.78838 0.82133 0.83177 0.98967 1.01537 1.46568 1.50128 1.51755 1.65972 1.85032 4.34066 4.81746 
20 0.01881 0.10972 0.17037 0.18318 0.32564 0.3424 0.80261 0.83082 0.84221 1.00233 1.1846 1.22676 1.50755 1.52364 1.67338 1.87295 2.22159 3.46821 4.35505 4.83451 
15 0.01389 0.10763 0.17322 0.18751 0.33016 0.79678 0.83105 0.84117 0.88079 1.00536 1.47271 1.51108 1.52636 1.69098 1.8874 
18 0.01619 0.10478 0.17508 0.18669 0.32979 0.34269 0.79686 0.83238 0.84187 0.86174 1.00554 1.02406 1.20602 1.47503 1.51287 1.52653 1.68419 1.88169 
25 0.01338 0.09989 0.17268 0.18106 0.20061 0.3281 0.33822 0.79287 0.83046 0.83949 0.85237 1.00217 1.01224 1.18626 1.21566 1.47223 1.51194 1.5241 1.55423 1.67447 1.86534 2.22728 4.11221 4.39454 4.85037 
31 0.02012 0.10296 0.16577 0.17542 0.20659 0.31954 0.3304 0.51152 0.7984 0.82708 0.83703 0.9964 1.00907 1.17374 1.19314 1.33782 1.50555 1.52063 1.66337 1.85423 1.88268 2.20263 2.34289 2.82996 2.99769 3.17066 3.31783 3.454 4.10032 4.34565 4.82191 
28 0.01864 0.10311 0.16391 0.17345 0.19902 0.31958 0.33279 0.79597 0.82622 0.83638 0.99596 1.00896 1.17452 1.20406 1.339 1.50472 1.52011 1.66322 1.8542 1.88908 2.21448 2.34267 2.83339 3.31869 3.45799 4.10142 4.34627 4.82307 
41 0.00659 0.09559 0.16387 0.1719 0.18457 0.31949 0.32782 0.34328 0.51158 0.54319 0.65194 0.80296 0.82825 0.83743 0.8893 0.99775 1.00919 1.17356 1.18761 1.22406 1.33726 1.50706 1.5212 1.66352 1.68103 1.85595 1.87479 2.08348 2.20365 2.34357 2.6538 2.83032 2.99553 3.17013 3.31834 3.45328 3.60106 4.10119 4.34726 4.52118 4.82275 
13 0.01918 0.10379 0.16784 0.1883 0.33691 0.79177 0.82547 0.83575 0.89807 0.99941 1.46837 1.50666 1.52426 
21 0.01191 0.10503 0.17598 0.18618 0.22781 0.33155 0.34435 0.80696 0.83655 0.84685 1.0082 1.02921 1.18979 1.22478 1.51423 1.52925 1.67615 1.86952 4.12153 4.36356 4.85674 
12 0.01454 0.11307 0.17135 0.2138 0.32953 0.80351 0.82962 0.84372 1.00371 1.18751 1.50527 1.52312 
25 0.01076 0.09482 0.17552 0.1855 0.22524 0.33156 0.34489 0.55055 0.80435 0.83523 0.84492 0.88911 1.00887 1.18794 1.21835 1.51192 1.5254 1.68062 1.87056 2.23349 2.35773 3.47004 4.11265 4.3618 4.84169 
25 0.01428 0.10238 0.16955 0.17886 0.20566 0.32623 0.33922 0.79572 0.82975 0.83923 0.86194 1.00269 1.02536 1.1827 1.21529 1.48451 1.51043 1.52484 1.67224 1.86605 2.21587 2.3612 4.10808 4.35483 4.83379 
11 0.01618 0.12001 0.1772 0.34252 0.80553 0.8336 0.84824 1.01005 1.49432 1.51476 1.5396 
22 0.05425 0.12567 0.16271 0.1742 0.31691 0.3319 0.79643 0.82417 0.83548 0.99349 1.17199 1.33964 1.50102 1.51709 1.66169 1.85211 2.34066 2.8324 3.31685 4.09772 4.34329 4.81918 
30 0.01855 0.10313 0.17093 0.17953 0.19948 0.32764 0.34011 0.54947 0.67011 0.80011 0.83156 0.84086 0.86592 1.00433 1.02606 1.18357 1.21033 1.50958 1.52268 1.67979 1.8655 2.22198 2.3629 2.66438 3.33429 3.46686 4.10888 4.35489 4.5324 4.83612 
18 0.01866 0.10562 0.16938 0.17984 0.3226 0.33386 0.79561 0.82926 0.83913 0.87306 0.99953 1.01341 1.19933 1.48021 1.50972 1.5251 1.66751 1.86084 
30 0.01653 0.10072 0.17262 0.18111 0.20167 0.32811 0.33858 0.54751 0.66618 0.79695 0.83165 0.84053 0.85623 1.00373 1.01535 1.18752 1.22112 1.47532 1.51202 1.52439 1.67463 1.8647 2.237 2.66492 3.18413 3.46845 4.11189 4.35839 4.53072 4.84398 
23 0.02005 0.10677 0.16915 0.17854 0.20444 0.32637 0.34175 0.7993 0.83024 0.84031 1.00282 1.1826 1.21657 1.49328 1.51142 1.52815 1.67051 1.86272 2.22225 3.49703 4.11006 4.35536 4.83976 
36 0.01653 0.0948 0.16102 0.16971 0.18019 0.31821 0.32713 0.34984 0.51311 0.65505 0.79178 0.82567 0.83445 0.85019 0.99597 1.00605 1.17488 1.18782 1.21617 1.34142 1.50452 1.5166 1.54598 1.66293 1.85355 2.20929 2.34353 2.83223 3.00642 3.17052 3.31943 3.4557 3.60144 4.10116 4.34553 4.82269 
24 0.01171 0.09714 0.17019 0.17865 0.19929 0.32668 0.33877 0.78925 0.827 0.83591 0.84614 0.98231 1.00366 1.0235 1.18887 1.22702 1.46984 1.50937 1.52126 1.54883 1.67524 1.87504 4.11079 4.35513 
41 0.01539 0.08976 0.15385 0.16384 0.17252 0.196 0.31224 0.31965 0.33045 0.50506 0.64572 0.78723 0.82131 0.82986 0.84378 0.99117 1.00015 1.16692 1.17797 1.21345 1.33082 1.49947 1.5108 1.53107 1.65609 1.6772 1.84744 1.86214 2.0665 2.19356 2.33701 2.82164 2.9884 3.16403 3.31096 3.44773 3.59299 3.76745 4.09504 4.33927 4.81538 
26 0.00722 0.09534 0.17229 0.18377 0.32767 0.34248 0.54523 0.66792 0.80265 0.83203 0.84191 1.0035 1.02571 1.18468 1.21834 1.36148 1.51052 1.52536 1.67997 1.87195 2.24441 2.66174 3.33314 3.46797 4.11599 4.53296 
36 0.01201 0.10627 0.16826 0.17728 0.19745 0.32343 0.33347 0.51615 0.55252 0.65709 0.81497 0.83324 0.84478 1.00135 1.01695 1.1771 1.19154 1.23185 1.34363 1.51061 1.52805 1.668 1.70395 1.86019 2.20616 2.23588 2.34715 2.83586 3.006 3.17408 3.32258 3.45854 3.60751 4.10547 4.35149 4.82703 
36 0.01179 0.08843 0.15365 0.16246 0.17182 0.20695 0.31082 0.31851 0.33361 0.50335 0.78505 0.8195 0.82818 0.84259 0.98931 0.99894 1.16543 1.20778 1.32903 1.46717 1.49996 1.51203 1.54924 1.65384 1.84558 2.06438 2.19132 2.33504 2.81946 2.9864 3.16605 3.30946 3.4473 4.0933 4.33725 4.81313 
23 0.01056 0.09967 0.1701 0.17992 0.22274 0.3256 0.33761 0.79487 0.82947 0.83883 0.85862 1.00127 1.0152 1.18886 1.47299 1.50978 1.52325 1.67093 1.86062 1.89493 4.1124 4.35343 4.83112 
12 0.02114 0.11388 0.17352 0.21614 0.33126 0.80333 0.83088 0.8438 1.00402 1.48606 1.51412 1.54956 
13 0.00782 0.09951 0.17688 0.20545 0.33355 0.79785 0.83202 0.84219 0.88571 1.00753 1.47385 1.51205 1.52749 
20 0.00821 0.09321 0.1624 0.17091 0.18825 0.32092 0.33687 0.78574 0.82274 0.83185 0.84677 0.99539 1.01213 1.18028 1.4638 1.50362 1.51604 1.5489 4.10423 4.35217 
16 0.01259 0.10949 0.16594 0.17819 0.32139 0.8006 0.82822 0.84097 0.99656 1.01466 1.50275 1.51875 1.66291 1.85789 4.10679 4.35056 
18 0.01627 0.10612 0.167 0.17863 0.32251 0.34392 0.7983 0.82766 0.83862 0.99863 1.05149 1.48552 1.508 1.52605 1.66864 1.85846 2.23242 4.34838 
27 0.00968 0.10847 0.16963 0.17942 0.2073 0.32574 0.33787 0.80757 0.83291 0.84447 1.00331 1.02797 1.1828 1.2181 1.35537 1.51115 1.52928 1.67045 1.861 1.89217 2.21634 2.34985 3.33133 3.46863 4.11238 4.35516 4.82918 
19 0.01139 0.10733 0.16881 0.18027 0.32214 0.334 0.79994 0.83006 0.8409 0.99905 1.01346 1.18109 1.21669 1.50782 1.52391 1.66832 1.86154 2.21749 3.46416 
29 0.01074 0.09684 0.16893 0.17813 0.2066 0.32579 0.34033 0.66247 0.79226 0.82745 0.83647 0.85276 1.00102 1.01942 1.18043 1.20655 1.36494 1.47618 1.50815 1.52097 1.67917 1.87422 2.21357 2.35584 3.17903 3.46048 4.10711 4.3569 4.83578 
12 0.00878 0.11096 0.17863 0.34139 0.80023 0.83167 0.84379 1.01191 1.20717 1.48729 1.51365 1.53739 
17 0.01263 0.10473 0.16958 0.18192 0.32552 0.34299 0.7957 0.82878 0.83874 0.87881 1.00057 1.02111 1.47584 1.50998 1.52715 1.86842 4.4015 
24 0.01576 0.10101 0.16845 0.17986 0.32398 0.33876 0.54108 0.79343 0.82746 0.83695 0.85982 0.99909 1.01445 1.18238 1.21854 1.48177 1.50812 1.52254 1.67988 1.86457 2.22298 3.32957 3.46419 4.11239 
16 0.01209 0.09912 0.17539 0.18744 0.33368 0.79054 0.82852 0.83791 0.84786 0.97677 1.00846 1.21866 1.46951 1.51248 1.52511 1.55968 
27 0.02135 0.11765 0.17767 0.19096 0.33188 0.34567 0.53217 0.68467 0.82242 0.84069 0.85657 1.00853 1.03181 1.18711 1.2162 1.3668 1.51753 1.53844 1.67822 1.87073 2.21674 2.36804 3.19902 3.33647 3.47112 4.11569 4.84323 
17 0.01986 0.11235 0.17592 0.18904 0.33207 0.35236 0.80364 0.83501 0.84551 1.00793 1.19408 1.483 1.51487 1.53145 1.67952 1.87646 4.11828 
19 0.01157 0.10858 0.17402 0.18937 0.33021 0.79876 0.83208 0.84255 1.00441 1.19015 1.23522 1.4815 1.51241 1.52919 1.68532 1.89139 2.25039 4.11505 4.85383 
24 0.01005 0.10447 0.17207 0.1847 0.3257 0.33873 0.57363 0.79984 0.83108 0.84108 1.0023 1.02277 1.18496 1.22321 1.50922 1.52467 1.67395 1.8631 2.24173 2.3517 3.46825 4.11106 4.35459 4.83036 
21 0.00711 0.10327 0.17176 0.189 0.32991 0.53729 0.79721 0.82948 0.83975 1.00315 1.18463 1.22105 1.48105 1.50971 1.5261 2.23949 2.66397 3.4646 4.10963 4.38397 4.84413 
14 0.01019 0.11007 0.16751 0.18824 0.3234 0.80139 0.82788 0.84168 0.99981 1.18527 1.50343 1.52097 1.86101 4.10709 
22 0.01313 0.10288 0.1728 0.18149 0.20164 0.33007 0.34274 0.79867 0.83313 0.84254 0.86329 1.00453 1.01642 1.1882 1.22317 1.48294 1.51367 1.52763 1.68179 1.86784 4.11215 4.37207 
12 0.02285 0.11481 0.17649 0.21852 0.33721 0.80437 0.83325 0.84539 1.01306 1.48219 1.51422 1.53672 
17 0.01646 0.11108 0.17107 0.18213 0.32685 0.34217 0.80505 0.83274 0.84422 1.00319 1.02805 1.21494 1.5095 1.52574 1.67197 1.8623 4.35508 
20 0.00741 0.09486 0.16041 0.17151 0.31514 0.33119 0.78585 0.82066 0.83024 0.85249 0.99054 1.17691 1.46234 1.50088 1.51474 1.6614 1.85031 4.09716 4.34075 4.8192 
9 0.01165 0.11478 0.17942 0.79914 0.83166 0.84429 1.47345 1.51275 1.53507 
32 0.01384 0.09764 0.16457 0.17362 0.19637 0.31893 0.32829 0.51553 0.79225 0.82556 0.83488 0.85642 0.99609 1.00779 1.17452 1.20122 1.33791 1.50404 1.51717 1.66231 1.68397 1.85501 1.88331 2.2123 2.34316 2.83314 3.00031 3.31935 3.45527 4.10081 4.34647 4.8223 
25 0.0153 0.10335 0.16679 0.17652 0.21017 0.32167 0.33374 0.79544 0.82749 0.83736 0.8878 0.99796 1.0129 1.17758 1.20369 1.34356 1.50652 1.52146 1.66724 1.85748 2.21543 2.34625 3.45945 4.35468 4.82915 
19 0.01831 0.10711 0.17295 0.18489 0.32781 0.3421 0.79711 0.83111 0.84092 0.87224 1.00414 1.03982 1.18891 1.48036 1.51153 1.52665 1.6773 1.87446 4.35487 
15 0.0199 0.10568 0.16827 0.18333 0.32411 0.79384 0.82729 0.83763 0.97665 1.00163 1.21894 1.47563 1.50758 1.52396 1.86757 
17 0.02269 0.10682 0.16496 0.17693 0.31812 0.33557 0.79942 0.82712 0.83853 0.99534 1.01068 1.49978 1.51436 1.66088 1.8524 4.34492 4.82085 
17 0.00792 0.03152 0.11298 0.17794 0.19361 0.33477 0.79865 0.83392 0.84348 0.86477 1.01096 1.19051 1.22466 1.47735 1.51438 1.52835 2.2321 
23 0.01104 0.09746 0.17067 0.18211 0.32983 0.55679 0.66556 0.79048 0.8275 0.83661 0.85162 1.00132 1.03297 1.18394 1.21639 1.46991 1.50848 1.52104 2.65954 3.18396 3.46908 4.10787 4.67882 
30 0.02016 0.10183 0.1634 0.17373 0.30339 0.32071 0.33856 0.5117 0.66031 0.8038 0.82605 0.83675 0.99561 1.02901 1.17358 1.20373 1.34376 1.50395 1.52059 1.66368 1.85364 2.34191 2.84758 3.171 3.31727 3.45403 3.60831 4.09886 4.3444 4.82108 
18 0.01622 0.10177 0.16462 0.17839 0.32098 0.7897 0.82435 0.83437 0.86844 0.99552 1.02025 1.17982 1.22426 1.49715 1.51056 1.53271 2.23524 3.48205 
18 0.02457 0.11327 0.16824 0.18421 0.32179 0.34116 0.80609 0.82979 0.84402 0.99901 1.1814 1.50583 1.52398 1.66767 1.85823 4.11003 4.34807 4.8276 
18 0.09457 0.1558 0.19912 0.30912 0.5017 0.79931 0.82069 0.83983 0.98723 1.17057 1.49647 1.51813 1.65333 1.84386 2.33314 4.09147 4.33485 4.81076 
30 0.00961 0.09505 0.16385 0.17343 0.18254 0.20781 0.32463 0.33347 0.36391 0.5463 0.79766 0.83071 0.8396 0.85682 1.00093 1.01059 1.18145 1.20698 1.48112 1.51092 1.52358 1.66852 1.68946 1.86099 1.88465 2.23683 2.3498 4.10696 4.35284 4.82888 
20 0.01145 0.09677 0.16235 0.17133 0.18977 0.3195 0.33303 0.7901 0.82449 0.83386 0.85397 0.99533 1.00856 1.22923 1.46896 1.50478 1.51832 1.66322 1.85531 4.34613 
42 0.01468 0.10452 0.16764 0.17618 0.19303 0.3216 0.33028 0.34797 0.51411 0.53613 0.65613 0.81392 0.83254 0.84281 0.99996 1.01146 1.17583 1.18763 1.21719 1.34034 1.3659 1.51029 1.52663 1.66505 1.68352 1.85724 1.87417 2.08159 2.20641 2.34631 2.65903 2.83291 3.00308 3.17336 3.32055 3.45641 3.60834 4.1041 4.34907 4.52714 4.82539 4.85542 
32 0.01722 0.10243 0.16531 0.17373 0.18996 0.31886 0.3268 0.33925 0.511 0.80033 0.82837 0.83799 0.99705 1.00769 1.17304 1.19765 1.33721 1.50678 1.52112 1.66177 1.67818 1.85364 1.86864 2.19983 2.34266 2.82755 2.99476 3.31757 3.45492 4.10239 4.34539 4.82137 
25 0.0126 0.1007 0.16166 0.17305 0.31486 0.32612 0.50835 0.79431 0.82394 0.83423 0.99253 1.01323 1.17213 1.33813 1.50172 1.51679 1.65875 1.84973 1.8831 2.33958 2.82651 3.31579 4.09734 4.34138 4.81767 
23 0.00722 0.10139 0.16681 0.17746 0.32122 0.33426 0.7935 0.82684 0.83679 0.87594 0.99675 1.00918 1.17973 1.22131 1.50415 1.51814 1.66704 1.85637 2.21738 2.3482 3.3293 4.10531 4.35117 
21 0.01386 0.09846 0.16922 0.17781 0.1987 0.32733 0.34826 0.54886 0.79348 0.82846 0.83752 0.8543 1.00339 1.18442 1.21841 1.47034 1.50965 1.52309 1.68035 1.86978 4.10905 
12 0.02396 0.11951 0.1763 0.19844 0.33686 0.80871 0.8352 0.84908 1.01104 1.20094 1.51073 1.52832 
18 0.0195 0.10621 0.17491 0.19253 0.32974 0.35713 0.79647 0.8311 0.84074 0.86488 1.00405 1.02512 1.22844 1.47667 1.5115 1.52587 1.69212 1.8764 
24 0.01939 0.10508 0.16985 0.17985 0.22263 0.32455 0.33669 0.79668 0.82968 0.83936 0.87087 1.00047 1.01432 1.18394 1.22132 1.50699 1.52052 1.67054 1.85982 3.33236 3.46862 4.10629 4.35339 4.82941 
13 0.00744 0.10411 0.16761 0.18313 0.3252 0.79424 0.82714 0.83767 0.99524 1.01228 1.4726 1.50712 1.52364 
31 0.01352 0.10104 0.16485 0.17322 0.18905 0.3197 0.32919 0.51312 0.79584 0.8274 0.83698 0.87016 0.99721 1.00897 1.17544 1.19511 1.3393 1.50638 1.52057 1.66218 1.68083 1.85569 1.88548 2.20477 2.34464 2.83368 3.32109 3.4582 4.10196 4.34669 4.82344 
14 0.00958 0.10684 0.17045 0.182 0.32732 0.35129 0.79995 0.83065 0.84131 1.00334 1.47501 1.51015 1.52669 1.68731 
33 0.01667 0.09724 0.16429 0.17266 0.18611 0.32107 0.32938 0.3465 0.51663 0.79325 0.82729 0.83627 0.85339 0.99779 1.00738 1.17529 1.19618 1.33964 1.50331 1.51481 1.53384 1.66421 1.68289 1.85544 1.87022 2.20742 2.3442 2.83491 3.31957 3.45611 4.1035 4.3478 4.82446 
25 0.01664 0.09749 0.16523 0.17456 0.20306 0.31935 0.32991 0.51417 0.79177 0.82506 0.83437 0.8556 0.99588 1.01045 1.17777 1.47257 1.50618 1.52113 1.66444 1.85369 2.34274 3.32123 4.10181 4.34454 4.82197 
16 0.01122 0.10065 0.16814 0.18011 0.32515 0.79013 0.82599 0.83567 0.85699 0.99854 1.01893 1.21393 1.46899 1.50766 1.52321 1.87116 
19 0.00873 0.10804 0.17281 0.18978 0.3275 0.35347 0.80369 0.83216 0.84342 1.00347 1.18766 1.50171 1.51757 1.5506 1.68674 1.87072 4.11307 4.35577 4.83796 
18 0.01649 0.10141 0.16634 0.17806 0.32056 0.33634 0.79133 0.82564 0.83531 0.86072 0.99552 1.00998 1.21345 1.47274 1.50688 1.52314 1.68141 1.86766 
25 0.02143 0.10646 0.16828 0.18172 0.32525 0.52337 0.66621 0.80176 0.82867 0.83955 1.00199 1.17902 1.21098 1.35546 1.5065 1.52294 1.68317 1.86874 2.21757 2.35464 2.84941 3.32586 3.45882 4.10734 4.83422 
15 0.00855 0.09976 0.16644 0.1816 0.32279 0.78897 0.82452 0.8343 0.85836 0.99559 1.18452 1.46591 1.50491 1.51922 2.23321 
18 0.01852 0.10609 0.16689 0.17756 0.32131 0.33372 0.79695 0.82833 0.83875 0.99742 1.01259 1.18013 1.2184 1.5056 1.52045 1.66614 1.85907 4.34942 
26 0.01038 0.10132 0.16961 0.17931 0.21428 0.32382 0.33383 0.79603 0.82942 0.83902 0.86714 1.00126 1.01731 1.18428 1.47901 1.50971 1.52426 1.66802 1.69478 1.8589 1.88015 2.24256 2.348 4.10978 4.34964 4.82695 
25 0.01941 0.10756 0.16897 0.17786 0.1971 0.32541 0.33704 0.52184 0.80496 0.83198 0.84211 1.0023 1.01916 1.18008 1.19794 1.5097 1.52462 1.67011 1.86093 1.8941 2.34868 3.32374 4.10623 4.35175 4.82877 
30 0.01093 0.10032 0.17429 0.18405 0.21952 0.32854 0.33923 0.52181 0.62033 0.80363 0.83376 0.8432 0.87711 1.00613 1.02626 1.18361 1.20273 1.35053 1.5138 1.52912 1.67397 1.86499 2.21833 2.35147 2.85728 3.32679 3.46332 4.10993 4.35681 4.83152 
15 0.01092 0.11874 0.16876 0.1857 0.32368 0.35385 0.81381 0.83283 0.8561 0.99962 1.18465 1.50812 1.53117 1.67266 2.2412 
12 0.01123 0.10619 0.17616 0.34197 0.79398 0.82958 0.83971 0.87183 1.00919 1.46998 1.50984 1.52489 
30 0.01444 0.10076 0.16975 0.17755 0.18871 0.32762 0.33651 0.37131 0.79548 0.83185 0.8408 0.85541 1.004 1.01499 1.18329 1.20168 1.47426 1.51263 1.52494 1.55997 1.67222 1.69638 1.86208 1.87769 2.21654 2.35117 3.33272 4.10978 4.35724 4.83374 
26 0.01097 0.09077 0.17486 0.18422 0.20977 0.33114 0.34286 0.55445 0.80792 0.83667 0.84663 1.0085 1.03005 1.18611 1.20637 1.36453 1.51513 1.53022 1.6765 1.86817 2.22462 2.35612 3.46947 4.11444 4.36002 4.84124 
12 0.02287 0.11939 0.17844 0.20216 0.3368 0.80949 0.83691 0.85006 1.01102 1.22703 1.51169 1.52816 
20 0.01638 0.10216 0.17059 0.18228 0.32542 0.33999 0.79339 0.82857 0.83807 0.85835 1.00024 1.01679 1.187 1.23091 1.47619 1.50925 1.52326 1.6923 1.86457 4.38627 
22 0.01462 0.10027 0.16954 0.17909 0.21385 0.32736 0.34874 0.79369 0.82864 0.83795 0.85679 1.00231 1.02711 1.18367 1.21728 1.47529 1.51011 1.52496 1.68296 1.87073 4.11003 4.39357 
27 0.00846 0.10247 0.16793 0.17709 0.20079 0.32602 0.34261 0.53764 0.80114 0.82966 0.83965 1.00311 1.18027 1.20945 1.35709 1.5074 1.52195 1.67241 1.86391 2.21302 2.34976 3.18116 3.32744 3.46029 4.10454 4.35255 4.8294 
14 0.0193 0.10493 0.17035 0.1858 0.32933 0.79291 0.82783 0.83776 0.86837 1.00196 1.22487 1.47069 1.50915 1.52583 
22 0.00912 0.10837 0.16836 0.17848 0.21284 0.32623 0.35268 0.80806 0.83191 0.84433 1.00206 1.18058 1.212 1.37256 1.50958 1.52805 1.67945 1.86751 2.21977 3.46151 4.11131 4.84858 
17 0.01176 0.11889 0.17384 0.19753 0.32879 0.8104 0.83425 0.85133 1.00425 1.18991 1.51028 1.53089 1.87905 2.24397 3.48106 4.11139 4.86385 
29 0.00695 0.0315 0.11512 0.17537 0.18556 0.3298 0.34143 0.52589 0.8064 0.8355 0.84542 1.00632 1.02174 1.18485 1.20391 1.35356 1.51398 1.52896 1.67558 1.86598 2.22625 2.35382 2.84704 3.18165 3.33095 3.46542 4.11035 4.35816 4.83371 
17 0.01691 0.10687 0.17153 0.18457 0.32665 0.34489 0.79749 0.83032 0.84037 0.89268 1.00313 1.19727 1.47848 1.51046 1.52611 1.6807 1.87258 
9 0.02214 0.11467 0.17688 0.79597 0.82925 0.8413 1.46996 1.50888 1.5274 
22 0.02058 0.113 0.17364 0.19055 0.32881 0.35603 0.54271 0.81131 0.83436 0.84727 1.00432 1.1833 1.2131 1.51134 1.52939 1.6829 1.86996 2.23063 3.46786 4.11372 4.36358 4.84082 
13 0.00948 0.10286 0.16598 0.17643 0.32454 0.79203 0.82609 0.83624 0.87892 0.99834 1.46813 1.5061 1.5215 
28 0.00674 0.09519 0.16214 0.17157 0.19442 0.31898 0.33259 0.54815 0.79128 0.82437 0.83373 0.8561 0.99497 1.0089 1.17695 1.21371 1.50007 1.51236 1.53513 1.66479 1.85391 2.23783 2.34777 3.32326 3.46269 4.10219 4.34451 4.82331 
24 0.01136 0.10432 0.17224 0.18168 0.20882 0.32926 0.34366 0.80084 0.83297 0.84282 0.88687 1.00522 1.02791 1.1879 1.2246 1.51238 1.52822 1.67838 1.8699 2.23237 3.48801 4.11197 4.36401 4.84447 
22 0.01614 0.11165 0.17195 0.18157 0.20759 0.33003 0.34671 0.80872 0.835 0.84615 1.00557 1.02856 1.18938 1.2343 1.51281 1.5297 1.6764 1.86869 2.35982 4.11558 4.35884 4.8485 
20 0.01694 0.10315 0.17205 0.18742 0.32663 0.34305 0.79361 0.82854 0.83813 0.86038 1.00356 1.18289 1.22062 1.47268 1.50996 1.52535 1.69369 1.86832 4.11141 4.38605 
41 0.00923 0.10367 0.16804 0.17688 0.19546 0.32175 0.33032 0.3467 0.51303 0.5482 0.6541 0.81799 0.8339 0.84594 1.00049 1.01302 1.17575 1.18741 1.21693 1.339 1.51069 1.52786 1.66538 1.68227 1.85802 1.87646 2.07922 2.20313 2.34604 2.83075 2.99708 3.17224 3.32009 3.45515 3.60155 3.78086 4.10338 4.34874 4.38766 4.82433 4.83955 
21 0.00858 0.10155 0.17198 0.18279 0.32678 0.33942 0.79798 0.83132 0.84129 0.88151 1.00263 1.01797 1.19422 1.4857 1.51191 1.52775 1.67378 1.86797 4.11547 4.35826 4.83935 
14 0.01927 0.10333 0.17112 0.19 0.32891 0.79079 0.82695 0.83666 0.85829 1.00206 1.21441 1.46793 1.50836 1.52395 
18 0.0197 0.10949 0.17451 0.19539 0.3295 0.79784 0.8311 0.84159 1.00451 1.18622 1.22229 1.48053 1.51143 1.52826 1.6891 1.90244 3.48728 4.11554 
20 0.00895 0.10026 0.16965 0.18095 0.32455 0.33828 0.79346 0.82814 0.83778 0.8618 1.00039 1.02055 1.18801 1.47315 1.50853 1.52289 1.67871 1.87162 4.1104 4.85433 
22 0.00954 0.10592 0.17643 0.19322 0.33036 0.34598 0.8061 0.8353 0.84636 1.00597 1.02778 1.18711 1.22037 1.51312 1.52973 1.6789 1.86847 3.3351 3.47117 4.11578 4.36658 4.84282 
38 0.0159 0.09862 0.16429 0.17229 0.18559 0.31893 0.32727 0.34189 0.51205 0.54985 0.65172 0.80306 0.8283 0.83748 0.89005 0.99714 1.00731 1.17349 1.18496 1.21349 1.33766 1.5071 1.52123 1.66233 1.68057 1.85638 1.88722 2.20222 2.34414 2.8309 2.99629 3.17051 3.31873 3.45415 3.60025 4.10168 4.34769 4.82304 
14 0.01979 0.11171 0.17468 0.19703 0.33129 0.80122 0.83209 0.8433 1.00528 1.21051 1.48375 1.51214 1.5303 1.89049 
12 0.0167 0.10669 0.17213 0.19902 0.32959 0.7953 0.82843 0.8389 1.00494 1.46964 1.5107 1.53135 
31 0.01185 0.07711 0.13813 0.17612 0.18593 0.33035 0.34154 0.55985 0.79426 0.83171 0.84054 0.85256 1.00577 1.01839 1.18333 1.19631 1.22247 1.35414 1.47662 1.51332 1.52536 1.55797 1.67984 1.87075 2.22462 2.35585 3.33207 3.46655 4.1096 4.35867 4.84055 
37 0.01809 0.10063 0.16886 0.17761 0.19883 0.32376 0.33413 0.52159 0.65816 0.79718 0.82946 0.83868 0.86022 1.0004 1.01268 1.18067 1.2041 1.34519 1.50824 1.52135 1.66979 1.85929 1.89475 2.09012 2.21741 2.34979 2.65383 2.84809 3.00801 3.17695 3.3251 3.45957 3.61148 4.10507 4.3525 4.52974 4.83017 
23 0.00898 0.10117 0.16762 0.17765 0.22193 0.3237 0.33713 0.79549 0.82796 0.83771 0.87295 0.99922 1.01371 1.17975 1.49906 1.51222 1.53088 1.6695 1.86021 2.34704 4.10439 4.3497 4.827 
14 0.01465 0.10445 0.16993 0.19054 0.32947 0.79279 0.82687 0.83707 0.88689 1.00183 1.18962 1.47264 1.50714 1.52305 
17 0.01038 0.10608 0.17391 0.19414 0.3286 0.36337 0.79842 0.83084 0.841 1.00384 1.18958 1.47506 1.51069 1.52633 1.6858 1.87171 4.38179 
15 0.01882 0.10589 0.17136 0.19104 0.32653 0.79408 0.82838 0.83848 0.87693 1.00073 1.21455 1.47302 1.50973 1.52718 4.36359 
15 0.00702 0.09704 0.17444 0.1936 0.33117 0.79485 0.83017 0.84001 0.86686 1.00688 1.19177 1.472 1.51272 1.5304 2.23814 
17 0.01048 0.10136 0.16782 0.18472 0.32141 0.3386 0.79176 0.82569 0.83552 0.86745 0.99661 1.18908 1.46997 1.50668 1.52334 1.85927 4.39585 
21 0.01726 0.10555 0.1693 0.18002 0.32428 0.33872 0.79572 0.82873 0.83879 0.89189 1.00119 1.05642 1.18455 1.22623 1.50807 1.52422 1.67085 1.86359 4.10644 4.35674 4.84192 
13 0.00751 0.10213 0.16722 0.18888 0.32776 0.79168 0.82541 0.83565 0.89035 0.99875 1.46815 1.50541 1.52109 
18 0.0123 0.10449 0.16439 0.17559 0.31941 0.3382 0.79727 0.82631 0.83732 0.99514 1.0131 1.17579 1.50256 1.5178 1.66426 1.85592 4.10346 4.3466 
29 0.0084 0.09296 0.16953 0.17784 0.19465 0.32685 0.33823 0.52779 0.68668 0.79856 0.83097 0.84016 0.86109 1.00372 1.02093 1.18273 1.2062 1.35118 1.5097 1.52271 1.67313 1.87092 2.22028 2.35836 2.8526 3.32811 3.46426 4.10836 4.83284 
17 0.02072 0.10609 0.17173 0.19232 0.32584 0.34863 0.79615 0.82884 0.83895 0.95357 1.00357 1.21718 1.47806 1.50901 1.52489 1.69899 1.87386 
15 0.02029 0.1045 0.16962 0.18375 0.32791 0.7923 0.82723 0.83717 0.86803 1.00116 1.18342 1.22141 1.47411 1.50889 1.52574 
33 0.0105 0.10093 0.16411 0.17267 0.18962 0.31771 0.32697 0.35401 0.50984 0.80115 0.82743 0.8372 0.99593 1.00691 1.17312 1.19091 1.33543 1.50573 1.52056 1.66064 1.68124 1.85294 1.87456 2.19837 2.34232 2.82686 2.99366 3.17643 3.3172 3.45313 4.10019 4.34448 4.82033 
14 0.01741 0.10163 0.16748 0.18449 0.32389 0.78942 0.82459 0.83447 0.86299 0.99753 1.21568 1.46681 1.50601 1.52232 
12 0.01562 0.10806 0.17123 0.18924 0.33062 0.79715 0.82945 0.8402 1.00462 1.47186 1.50912 1.52575 
15 0.02042 0.10315 0.16565 0.19131 0.3222 0.79111 0.82448 0.83483 0.97713 0.99922 1.46839 1.50522 1.52338 1.85264 4.34322 
42 0.00658 0.02953 0.11079 0.1733 0.18209 0.20453 0.32851 0.33908 0.51983 0.54061 0.6596 0.81078 0.83463 0.84398 1.00556 1.02166 1.18149 1.19408 1.22336 1.34604 1.38012 1.5133 1.52804 1.67421 1.86451 1.90163 2.08691 2.21474 2.35132 2.65574 2.83921 3.00784 3.1774 3.32534 3.46083 3.4846 3.60762 4.10836 4.35636 4.52196 4.66285 4.83137 
24 0.01412 0.10401 0.17104 0.181 0.22369 0.32685 0.3394 0.79732 0.83074 0.84034 0.86849 1.00281 1.01883 1.18745 1.23068 1.50685 1.51977 1.54999 1.67464 1.86382 3.48192 4.11282 4.36435 4.84248 
20 0.00872 0.09786 0.16551 0.17391 0.18965 0.32258 0.33381 0.79293 0.82746 0.83683 0.85685 0.99779 1.00939 1.18522 1.47132 1.50776 1.52129 1.66766 1.85937 4.35156 
42 0.01971 0.10398 0.16588 0.17449 0.19191 0.31938 0.32814 0.34596 0.51322 0.54078 0.6525 0.81278 0.83084 0.84137 0.99812 1.00986 1.17298 1.18426 1.21241 1.33857 1.50825 1.52449 1.66291 1.6816 1.85671 1.89121 2.08038 2.20121 2.22485 2.34483 2.64993 2.83142 2.99865 3.1716 3.319 3.45677 3.59997 4.10339 4.34873 4.52524 4.64988 4.82418 
17 0.01555 0.10253 0.1661 0.18302 0.32125 0.79081 0.82469 0.83489 0.88513 0.99506 1.18021 1.47127 1.50576 1.52381 4.10388 4.34897 4.84162 
17 0.02111 0.10939 0.17307 0.18802 0.3304 0.79778 0.83126 0.84161 0.98291 1.0061 1.19483 1.47934 1.51154 1.52794 1.69393 1.88118 4.38879 
11 0.0098 0.11567 0.17481 0.33177 0.80312 0.8306 0.84559 1.00327 1.49726 1.5142 1.54799 
34 0.02033 0.09625 0.15623 0.166 0.20917 0.3097 0.32032 0.50083 0.64094 0.79799 0.82007 0.8307 0.98795 1.00365 1.16314 1.32686 1.49761 1.51361 1.65256 1.84418 2.06185 2.19028 2.33272 2.64185 2.81816 2.98475 3.15948 3.30738 3.44378 3.58921 3.76344 4.09076 4.33624 4.81174 
22 0.01916 0.10151 0.16945 0.1856 0.325 0.52976 0.79132 0.82637 0.83594 0.85767 0.99984 1.17942 1.20662 1.47006 1.50782 1.52322 1.87431 3.32468 3.4613 4.10495 4.35462 4.83192 
19 0.06048 0.13063 0.16186 0.17748 0.31576 0.78818 0.82168 0.83198 0.95042 0.99328 1.46549 1.50167 1.51754 1.66005 1.85025 2.34344 4.09888 4.34102 4.81851 
16 0.0151 0.1089 0.17298 0.19218 0.32574 0.34093 0.80109 0.83132 0.84207 1.00115 1.01907 1.48234 1.51245 1.53218 1.6749 1.87503 
19 0.01871 0.10222 0.16919 0.1785 0.2058 0.32587 0.33887 0.79484 0.82915 0.83856 0.85937 1.00101 1.01485 1.19402 1.47377 1.50944 1.52313 1.67216 1.86895 
14 0.02043 0.10529 0.16518 0.17796 0.32485 0.79353 0.82599 0.83667 0.99752 1.19075 1.47224 1.50596 1.52284 1.68521 
32 0.01441 0.09828 0.16419 0.17414 0.20207 0.3179 0.32612 0.33917 0.51218 0.79516 0.82691 0.83617 0.85916 0.99636 1.00626 1.17463 1.20701 1.33882 1.50579 1.5191 1.66091 1.68064 1.85293 1.87024 2.20185 2.34313 2.82971 3.31859 3.46311 4.10576 4.34618 4.82138 
28 0.01394 0.09485 0.15891 0.16964 0.31186 0.32297 0.50622 0.78679 0.82058 0.83005 0.85272 0.98996 1.00423 1.16995 1.21864 1.3348 1.49889 1.5122 1.65807 1.84694 2.20459 2.33695 2.82515 3.31323 3.44977 4.09477 4.33858 4.8153 
26 0.01377 0.10402 0.1653 0.17492 0.20163 0.31923 0.33114 0.51582 0.80235 0.82824 0.83867 0.99655 1.00857 1.17484 1.20368 1.50603 1.52169 1.66163 1.85384 2.20271 2.34503 2.83486 3.32057 4.10249 4.34773 4.82371 
28 0.01283 0.10703 0.17237 0.18159 0.20495 0.32912 0.34154 0.53007 0.80655 0.83463 0.84466 1.00426 1.01731 1.18403 1.20478 1.35636 1.51305 1.52837 1.67535 1.86548 2.24044 2.35536 2.86012 3.3313 3.47302 4.11032 4.35805 4.83542 
20 0.01541 0.10037 0.16663 0.1753 0.19356 0.32401 0.33598 0.79334 0.82789 0.83727 0.8575 1.00032 1.01874 1.18373 1.22421 1.47724 1.50935 1.5247 1.67105 1.86292 
36 0.0116 0.09387 0.16088 0.16898 0.18336 0.31574 0.32464 0.34736 0.50829 0.65826 0.79281 0.82357 0.83268 0.85455 0.99377 1.00527 1.17055 1.19269 1.33423 1.50247 1.51556 1.65946 1.68012 1.85063 1.87372 2.19883 2.33948 2.82574 2.99326 3.16785 3.31467 3.45116 3.59605 4.09717 4.34212 4.81821 
15 0.02168 0.11347 0.17343 0.18775 0.32926 0.35349 0.80729 0.83372 0.84585 1.00588 1.20299 1.51111 1.52936 1.68017 1.87811 
24 0.01548 0.09313 0.16122 0.17106 0.20031 0.31789 0.33336 0.78456 0.82193 0.83099 0.84477 0.99152 1.00484 1.17823 1.21973 1.46387 1.50317 1.51549 1.54836 1.66726 1.85259 4.10021 4.34313 4.82337 
39 0.00978 0.09225 0.15354 0.16231 0.18076 0.30703 0.31548 0.49798 0.63566 0.79319 0.8171 0.82722 0.98529 0.99684 1.15968 1.17076 1.3238 1.49522 1.51089 1.65004 1.6665 1.84187 1.86483 2.05986 2.18774 2.33038 2.63221 2.81573 2.98172 3.15623 3.30424 3.43995 3.58555 3.75975 4.0884 4.33385 4.50002 4.634 4.8096 
23 0.07712 0.16113 0.17564 0.31641 0.33275 0.50924 0.80607 0.82681 0.84448 0.99466 1.17112 1.33567 1.5032 1.52481 1.66232 1.85209 2.20365 2.34066 2.83042 3.3152 4.09875 4.34352 4.81985 
13 0.02139 0.11474 0.17546 0.20722 0.33069 0.8046 0.83311 0.84546 1.00323 1.04034 1.20291 1.50992 1.52733 
26 0.01596 0.10259 0.17565 0.18481 0.21154 0.32957 0.3392 0.79561 0.8328 0.84189 0.85638 1.00578 1.01799 1.18726 1.21629 1.47498 1.51475 1.528 1.67516 1.8666 2.24114 2.35564 3.4708 4.11237 4.35596 4.83302 
29 0.01419 0.10356 0.17138 0.18023 0.20144 0.32707 0.33794 0.52841 0.7998 0.8323 0.84175 0.86834 1.00349 1.01677 1.18398 1.20912 1.3603 1.51113 1.52478 1.67422 1.86942 2.22148 2.36287 2.85718 3.33201 3.46611 4.11011 4.36115 4.83531 
12 0.02308 0.10479 0.16879 0.49741 0.79064 0.82509 0.83559 0.94265 1.00148 1.46773 1.50522 1.52146 
18 0.02265 0.11144 0.17212 0.18728 0.3258 0.34044 0.80461 0.83205 0.84363 1.0023 1.02773 1.18984 1.50883 1.52523 1.67239 1.86337 4.35211 4.85791 
18 0.01529 0.10416 0.16948 0.18195 0.32864 0.79235 0.8275 0.8374 0.86692 1.00091 1.18442 1.226 1.47378 1.50806 1.5232 2.23688 4.10872 4.3882 
13 0.01899 0.10181 0.16848 0.19831 0.33252 0.78949 0.82475 0.8346 0.86174 0.99768 1.46498 1.50492 1.51924 
32 0.01129 0.09825 0.17225 0.18086 0.19759 0.327 0.3355 0.35239 0.52977 0.80621 0.83533 0.84486 0.89555 1.00449 1.01516 1.1834 1.19913 1.34864 1.51422 1.52863 1.67006 1.68628 1.86184 1.8769 2.2149 2.35144 3.32949 3.46842 4.11135 4.35476 4.40425 4.83164 
21 0.009 0.09657 0.16812 0.17783 0.21884 0.32719 0.54713 0.79072 0.82659 0.83579 0.85286 1.00041 1.18075 1.21157 1.46827 1.50711 1.51996 3.32553 4.10388 4.35925 4.83234 
29 0.01187 0.09804 0.16625 0.17456 0.18828 0.32084 0.32841 0.33948 0.54019 0.79506 0.82906 0.83805 0.85533 0.9987 1.00787 1.18096 1.21508 1.47642 1.50936 1.52213 1.66473 1.69022 1.85813 1.88213 2.21198 3.46333 4.10574 4.35033 4.84251 
20 0.01185 0.10644 0.16874 0.17836 0.20555 0.32404 0.33536 0.80124 0.83084 0.84113 1.00005 1.01337 1.1979 1.50588 1.51978 1.66775 1.85999 2.35303 4.10856 4.35107 
17 0.01584 0.10514 0.17438 0.19355 0.32785 0.34324 0.79582 0.83041 0.84009 0.86556 1.00333 1.0256 1.21489 1.47682 1.51082 1.52535 1.68625 
38 0.0189 0.09473 0.15967 0.16795 0.18328 0.31334 0.32132 0.33412 0.50519 0.64598 0.79351 0.82294 0.83214 0.8601 0.99222 1.0022 1.16769 1.1931 1.33155 1.50184 1.51536 1.65659 1.6768 1.84846 1.8659 2.06675 2.19453 2.33732 2.82213 2.98883 3.16418 3.31175 3.44773 3.59365 3.76861 4.09543 4.34027 4.81593 
28 0.01515 0.10121 0.16446 0.17382 0.19824 0.31862 0.32828 0.51259 0.79549 0.82642 0.83608 0.87592 0.9962 1.00996 1.17453 1.22959 1.34451 1.50542 1.51995 1.66245 1.8534 2.20246 2.34261 2.83202 3.3189 4.10041 4.34504 4.82156 
22 0.01738 0.11295 0.17926 0.19639 0.33309 0.34826 0.80488 0.83663 0.84702 1.01009 1.18873 1.21771 1.49353 1.51826 1.53708 1.68863 1.87965 2.23779 2.36883 4.1164 4.36079 4.84036 
39 0.01178 0.09538 0.16216 0.16999 0.18123 0.31603 0.3231 0.33285 0.50801 0.64634 0.79435 0.82569 0.83473 0.85474 0.99518 1.00467 1.17047 1.18878 1.33361 1.50452 1.51734 1.65948 1.67186 1.85154 1.86467 2.06995 2.19671 2.34059 2.825 2.99109 3.16669 3.31472 3.44968 3.59525 3.7697 4.09813 4.34322 4.81888 4.84956 
15 0.01959 0.10593 0.17497 0.3328 0.79205 0.82831 0.8383 0.86485 1.00787 1.18621 1.22284 1.47213 1.51017 1.5267 4.11243 
12 0.02046 0.10946 0.17428 0.33188 0.79558 0.82893 0.83994 1.00575 1.22771 1.47488 1.51038 1.53028 
27 0.0092 0.06929 0.13751 0.17591 0.18773 0.3316 0.34813 0.55031 0.80241 0.834 0.8436 0.87791 1.00891 1.18796 1.22112 1.51348 1.52905 1.69191 1.87307 2.23905 2.37302 2.86079 3.19009 3.47013 4.11426 4.36548 4.84661 
22 0.01736 0.10466 0.16922 0.17792 0.1977 0.32537 0.33712 0.79686 0.83007 0.8397 0.86929 1.00208 1.01847 1.18592 1.48061 1.51038 1.52507 1.66983 1.86181 4.10617 4.35124 4.83195 
16 0.01551 0.10466 0.1742 0.19221 0.33213 0.7934 0.82972 0.83941 0.86042 1.00811 1.19331 1.47051 1.51025 1.52414 3.48367 4.11307 
12 0.00806 0.10799 0.17747 0.3374 0.798 0.83145 0.84244 1.00908 1.23285 1.47709 1.51436 1.5376 
21 0.01624 0.10182 0.17201 0.18148 0.21417 0.32716 0.33874 0.79524 0.83054 0.8398 0.85786 1.00328 1.0185 1.19636 1.47267 1.51095 1.52402 1.6758 1.86517 4.11049 4.38601 
33 0.01761 0.09619 0.16243 0.17061 0.18593 0.31785 0.32778 0.50967 0.65161 0.79221 0.8245 0.83371 0.85516 0.99492 1.00807 1.17333 1.2016 1.33664 1.5033 1.5164 1.66156 1.85268 2.2022 2.34111 2.82799 2.99314 3.16822 3.31643 3.45245 3.60014 4.09903 4.34475 4.82041 
13 0.01191 0.10632 0.17161 0.19003 0.33472 0.79563 0.82909 0.83946 1.00434 1.21096 1.47237 1.51022 1.52828 
32 0.01339 0.10226 0.1664 0.1772 0.31901 0.32976 0.5183 0.68015 0.79723 0.82747 0.83723 0.99626 1.00949 1.17701 1.20212 1.345 1.50681 1.52312 1.66441 1.85411 2.09164 2.21948 2.34454 2.66314 2.83866 3.17979 3.3216 3.45843 4.10271 4.34734 4.52272 4.82373 
19 0.01274 0.10088 0.1635 0.17391 0.31778 0.33246 0.79091 0.82492 0.83471 0.86527 0.99501 1.01045 1.46881 1.50507 1.51975 1.66062 1.85306 4.10391 4.34544 
32 0.01905 0.09543 0.16062 0.16943 0.18807 0.31545 0.32616 0.50841 0.78907 0.82247 0.83177 0.85282 0.99249 1.00396 1.17015 1.21191 1.33422 1.50093 1.51399 1.65859 1.84988 1.8732 2.20028 2.3389 2.82591 2.99743 3.31381 3.45298 3.59605 4.09734 4.34163 4.8178 
10 0.0189 0.11213 0.17367 0.79382 0.82709 0.83913 1.00163 1.47072 1.50854 1.53094 
13 0.02279 0.10988 0.17111 0.18865 0.32934 0.79821 0.82973 0.84082 1.00138 1.20739 1.47937 1.51107 1.53203 
32 0.01798 0.1108 0.17793 0.18827 0.30431 0.33231 0.34349 0.5287 0.66834 0.81258 0.83828 0.84819 1.00878 1.02442 1.18663 1.20435 1.35262 1.51655 1.53174 1.6768 1.86843 2.2187 2.35507 2.66636 2.85594 3.19315 3.33448 3.46737 4.11359 4.35867 4.67237 4.83519 
12 0.01325 0.11685 0.18158 0.21601 0.33848 0.81203 0.83894 0.85254 1.0152 1.20692 1.51873 1.54274 
13 0.02762 0.10531 0.16607 0.19462 0.32027 0.79277 0.82446 0.83531 0.99327 1.46833 1.50411 1.52097 4.3449 
29 0.01609 0.10058 0.17028 0.18062 0.32608 0.3416 0.52574 0.66215 0.79553 0.82931 0.83856 0.85853 1.00088 1.01495 1.18156 1.20567 1.36108 1.50732 1.52016 1.69178 1.87113 2.22657 2.66113 2.85507 3.18225 3.46411 4.10681 4.35576 4.83887 
26 0.00682 0.10249 0.16814 0.17934 0.32256 0.33463 0.51602 0.79844 0.82862 0.83882 0.99903 1.01539 1.1787 1.20944 1.50621 1.52094 1.66836 1.85833 2.2093 2.34772 3.17844 3.32283 3.45946 4.10437 4.35118 4.82622 
14 0.00711 0.1033 0.16964 0.18671 0.32486 0.36621 0.7961 0.82825 0.83848 0.99964 1.47 1.50785 1.52334 1.68329 
15 0.01691 0.10995 0.17201 0.19932 0.32539 0.79956 0.82979 0.84135 1.0006 1.19055 1.48697 1.5103 1.52968 2.23791 4.36353 
33 0.01214 0.11003 0.16821 0.1787 0.2215 0.32329 0.33702 0.51494 0.65723 0.8206 0.83522 0.85713 1.0012 1.03278 1.17734 1.19569 1.34185 1.51047 1.53251 1.66733 1.85945 2.08387 2.2094 2.34732 2.83421 2.99976 3.17298 3.32149 3.45851 3.60833 4.10392 4.35065 4.8265 
17 0.0131 0.10564 0.16954 0.18409 0.3286 0.79463 0.82818 0.83849 0.96662 1.00232 1.18501 1.22587 1.49599 1.51127 1.53025 4.11231 4.36071 
18 0.01718 0.11258 0.1725 0.18598 0.32793 0.34537 0.80691 0.83363 0.84569 1.00398 1.04595 1.19684 1.5106 1.5278 1.67756 1.86927 2.23656 4.35599 
14 0.00978 0.1091 0.1709 0.19926 0.32394 0.80106 0.82971 0.8419 0.99846 1.02142 1.50296 1.51947 1.8582 4.35114 
24 0.01937 0.11422 0.18224 0.19979 0.33789 0.54771 0.6699 0.80843 0.83923 0.84934 1.01419 1.19278 1.22557 1.37424 1.51844 1.53446 2.24593 2.67614 3.196 3.34333 3.47393 4.11905 4.4074 4.84866 
14 0.00902 0.09941 0.16784 0.18213 0.32683 0.78928 0.82515 0.83483 0.85619 0.99815 1.18756 1.46622 1.50665 1.52199 
37 0.07897 0.14479 0.15915 0.16777 0.19009 0.30875 0.31631 0.33001 0.50109 0.64077 0.78645 0.81825 0.82725 0.84637 0.98778 0.99851 1.16307 1.21337 1.32708 1.49704 1.50971 1.65205 1.84379 1.86166 2.06186 2.18992 2.33296 2.81788 2.98441 3.15947 3.30713 3.44281 3.58863 3.76304 4.09092 4.33575 4.81155 
11 0.01005 0.11528 0.18089 0.35125 0.80782 0.83645 0.85043 1.01722 1.49138 1.5196 1.55535 
15 0.01229 0.1065 0.17222 0.18996 0.32828 0.79585 0.82953 0.8398 0.90055 1.0036 1.18912 1.47651 1.51096 1.52915 4.36598 
16 0.01605 0.11077 0.17786 0.19589 0.33464 0.80018 0.83426 0.84445 0.89301 1.01135 1.19319 1.48004 1.51453 1.5304 2.24695 4.44657 
17 0.01276 0.10848 0.17151 0.18494 0.32764 0.3488 0.80122 0.83118 0.84202 1.00399 1.19118 1.48333 1.51108 1.52849 1.67581 1.87982 4.37272 
20 0.01632 0.10574 0.16708 0.17946 0.32121 0.33838 0.79724 0.8277 0.83835 0.9974 1.01449 1.17913 1.21543 1.50531 1.52088 1.66694 1.85572 2.21054 2.35331 4.10852 
16 0.01116 0.1066 0.16614 0.17946 0.321 0.34356 0.80131 0.82763 0.83978 0.99682 1.17822 1.50266 1.51838 1.67096 1.85741 4.82891 
29 0.01735 0.09875 0.16887 0.17752 0.19894 0.32383 0.3339 0.5249 0.79321 0.82824 0.8373 0.85406 0.99911 1.00963 1.18017 1.21237 1.47242 1.50871 1.52147 1.66952 1.85913 1.88831 2.21979 2.34798 3.32479 3.46865 4.10446 4.35058 4.82743 
16 0.01615 0.11582 0.18262 0.20992 0.3383 0.80742 0.83885 0.85 1.01267 1.20965 1.48876 1.51888 1.53688 1.69947 1.8839 4.40552 
26 0.00847 0.09809 0.16066 0.17033 0.19737 0.31464 0.32726 0.50902 0.79398 0.82317 0.833 0.99188 1.00588 1.17044 1.33435 1.50085 1.51497 1.65861 1.84932 2.33873 2.82708 2.99348 3.31508 4.09705 4.34084 4.81738 
12 0.00856 0.10879 0.16725 0.18306 0.32622 0.8008 0.8281 0.8412 1.0019 1.18869 1.50289 1.51932 
23 0.01678 0.10078 0.17078 0.18018 0.21139 0.32712 0.34081 0.79396 0.82932 0.83856 0.85634 1.00209 1.01804 1.18345 1.21435 1.47394 1.50991 1.5231 1.67631 1.86807 4.11182 4.35919 4.839 
25 0.01878 0.10641 0.16966 0.18159 0.32342 0.33577 0.51678 0.80025 0.82955 0.83989 1.00003 1.01755 1.17929 1.20396 1.50728 1.52245 1.6694 1.86243 2.22246 2.35246 3.32502 3.45944 4.10498 4.35557 4.83123 
28 0.00814 0.10178 0.17118 0.1814 0.22708 0.32635 0.33919 0.52058 0.80597 0.8325 0.84278 1.00282 1.02085 1.18059 1.19899 1.34934 1.51083 1.52679 1.67239 1.86275 2.22232 2.34934 3.17705 3.32569 3.46186 4.10688 4.35371 4.83015 
25 0.01729 0.10597 0.16968 0.18136 0.32282 0.33409 0.51868 0.79927 0.82959 0.83973 0.99994 1.0158 1.17935 1.20886 1.50709 1.52164 1.66947 1.85919 2.21893 2.34785 3.32337 3.46051 4.10615 4.3565 4.83188 
12 0.02368 0.11384 0.17245 0.33427 0.79816 0.82968 0.8418 1.00387 1.21042 1.48422 1.51019 1.53058 
20 0.01095 0.10258 0.17111 0.18457 0.32948 0.57482 0.79423 0.8286 0.83833 0.86652 1.00445 1.18246 1.2132 1.4758 1.50901 1.52377 2.24263 3.32755 3.47201 4.10784 
38 0.01568 0.10503 0.16957 0.17894 0.20564 0.32342 0.33312 0.51686 0.54557 0.65559 0.80885 0.83159 0.84153 1.00069 1.0139 1.17828 1.19448 1.34394 1.50961 1.52495 1.66766 1.69322 1.861 2.20625 2.23567 2.34976 2.65691 2.8393 3.00746 3.17485 3.32464 3.45897 3.60691 4.10641 4.35311 4.53017 4.66683 4.82868 
15 0.01187 0.10839 0.17118 0.19087 0.32807 0.7984 0.82964 0.84083 1.00337 1.19215 1.47993 1.50967 1.52776 1.68817 4.35707 
22 0.01519 0.10672 0.16921 0.17852 0.20257 0.32443 0.33499 0.79992 0.83102 0.84103 1.00048 1.0128 1.18391 1.21912 1.50805 1.52212 1.66869 1.8594 1.88965 2.35172 4.11025 4.3519 
26 0.01539 0.11232 0.17851 0.19241 0.33395 0.352 0.53728 0.80905 0.83751 0.84804 1.01009 1.18854 1.21593 1.3613 1.51531 1.53097 1.68515 1.87883 2.23861 2.36568 3.18563 3.3349 3.47043 4.11211 4.3633 4.84187 
15 0.01633 0.0996 0.16306 0.19896 0.31782 0.78763 0.82179 0.83188 0.86973 0.99148 1.46384 1.50216 1.51934 1.85043 4.34082 
19 0.02007 0.11427 0.1765 0.19945 0.33106 0.80404 0.834 0.8457 1.00611 1.18633 1.22144 1.51014 1.52623 1.68531 1.8699 2.24016 3.47022 4.11467 4.39315 
20 0.00848 0.10473 0.17336 0.18616 0.32876 0.34397 0.80287 0.83328 0.84399 1.00408 1.02286 1.18569 1.21903 1.51236 1.5303 1.67867 1.86769 4.113 4.35844 4.83948 
12 0.0137 0.1094 0.16672 0.17902 0.32761 0.80026 0.82836 0.8408 1.00108 1.47907 1.50786 1.52735 
21 0.01128 0.11326 0.17214 0.18304 0.32567 0.33697 0.81141 0.8356 0.84934 1.00324 1.0189 1.19153 1.51261 1.53153 1.6693 1.69594 1.86105 1.88651 4.1138 4.35511 4.83424 
19 0.0083 0.1013 0.17438 0.19051 0.33182 0.79731 0.8317 0.84181 0.88082 1.00605 1.18365 1.20981 1.48146 1.51228 1.52829 1.87266 2.24582 4.11052 4.3642 
29 0.01861 0.10565 0.16778 0.17808 0.26887 0.32269 0.33502 0.51856 0.80337 0.82962 0.83997 0.99918 1.01634 1.17684 1.19734 1.34118 1.50793 1.52404 1.66724 1.86013 2.21388 2.34757 2.83504 3.00531 3.32133 3.45867 4.10734 4.36287 4.82734 
30 0.00729 0.09144 0.1641 0.17291 0.1829 0.21957 0.32377 0.33338 0.79593 0.82973 0.83898 0.85875 0.99987 1.01027 1.18088 1.20849 1.34585 1.50759 1.52037 1.55573 1.66607 1.68552 1.85878 1.89528 2.21753 2.34972 3.46709 4.11157 4.35022 4.83018 
13 0.0092 0.08619 0.17816 0.19482 0.33685 0.80344 0.83611 0.8468 1.01014 1.20331 1.48219 1.5161 1.533 
26 0.01437 0.10015 0.16414 0.17397 0.21049 0.31769 0.32915 0.50971 0.79466 0.82479 0.83458 0.99449 1.00899 1.17394 1.22126 1.50334 1.5187 1.66144 1.85202 2.34041 2.8273 3.31637 3.45403 4.09834 4.34313 4.81918 
23 0.01182 0.09771 0.17039 0.17897 0.20052 0.32696 0.33975 0.79033 0.82779 0.83682 0.85 1.00301 1.02523 1.18201 1.20637 1.4696 1.50917 1.52137 1.55212 1.67668 1.87033 4.10689 4.35686 
17 0.02032 0.10878 0.17226 0.18465 0.3284 0.34669 0.79902 0.83142 0.84168 1.00318 1.02506 1.1869 1.22706 1.50748 1.52161 1.68072 1.87288 
21 0.01057 0.09909 0.16095 0.17473 0.31484 0.78735 0.82179 0.83187 0.86921 0.9912 1.01371 1.20965 1.47168 1.50237 1.51828 1.65985 1.84917 2.34146 4.10325 4.34039 4.81727 
41 0.01705 0.09938 0.16583 0.17369 0.1854 0.31968 0.3268 0.33672 0.51333 0.54253 0.6563 0.80169 0.82976 0.83879 0.86429 0.99894 1.00867 1.17415 1.18431 1.20652 1.33997 1.50883 1.52231 1.66339 1.67818 1.85588 1.87117 2.07841 2.2024 2.23564 2.34478 2.83075 2.99828 3.17481 3.31944 3.45628 3.60155 4.10278 4.34854 4.82373 4.84164 
20 0.0149 0.10348 0.16576 0.1774 0.3211 0.33736 0.79431 0.82569 0.83614 0.9972 1.05016 1.18017 1.4953 1.51072 1.53582 1.66965 1.86174 4.10621 4.3495 4.82508 
15 0.0241 0.11902 0.17033 0.18863 0.33183 0.80574 0.83099 0.84628 1.00512 1.184 1.22942 1.50802 1.52851 3.48954 4.11282 
14 0.02405 0.12138 0.17725 0.1964 0.33346 0.81061 0.83704 0.85116 1.00763 1.19355 1.51273 1.53065 1.68919 1.87547 
19 0.01358 0.10128 0.16211 0.17204 0.20646 0.31725 0.35543 0.79649 0.82414 0.83474 0.99337 1.47126 1.5033 1.51971 1.66063 1.85222 4.10051 4.34327 4.82466 
13 0.01673 0.1108 0.17156 0.18763 0.32786 0.80068 0.83085 0.8424 1.00291 1.4775 1.5104 1.52854 4.38252 
22 0.0111 0.09993 0.17027 0.18083 0.32497 0.33862 0.79245 0.82859 0.83802 0.85663 0.99917 1.01159 1.18378 1.21737 1.47326 1.50936 1.52297 1.67618 1.86841 4.10718 4.35854 4.84164 
23 0.01015 0.06436 0.13723 0.17753 0.18889 0.33179 0.34425 0.56426 0.81187 0.83775 0.84822 1.0083 1.02716 1.18919 1.22163 1.51555 1.53128 1.67744 1.87144 2.23352 4.11629 4.35945 4.84022 
13 0.00733 0.10563 0.16784 0.19513 0.3266 0.79684 0.8267 0.83834 0.99612 1.21174 1.49224 1.50907 1.53103 
25 0.01885 0.10243 0.16819 0.17768 0.20768 0.32265 0.33355 0.79446 0.82848 0.83796 0.86069 0.99854 1.0095 1.18075 1.20825 1.48308 1.50916 1.52357 1.66827 1.86092 2.22907 3.46479 4.10824 4.34974 4.8289 
29 0.01266 0.10498 0.16912 0.17917 0.21941 0.3253 0.33984 0.52575 0.802 0.83007 0.84011 1.00124 1.02297 1.1806 1.20884 1.34948 1.50851 1.52387 1.67437 1.86319 2.21805 2.34961 2.84027 3.18027 3.3273 3.46773 4.10587 4.3518 4.82846 
13 0.01578 0.10859 0.16586 0.31899 0.79355 0.8246 0.83688 0.99356 1.4718 1.50436 1.52382 1.85454 4.34534 
23 0.01212 0.09721 0.16046 0.17123 0.314 0.32816 0.51069 0.78923 0.82128 0.83109 0.87151 0.99087 1.01344 1.17542 1.49626 1.50931 1.53749 1.6593 1.84851 2.34045 4.09599 4.33929 4.81677 
26 0.01405 0.10611 0.17043 0.18019 0.21355 0.32669 0.34048 0.54805 0.80268 0.83126 0.84125 1.00274 1.0238 1.18195 1.20756 1.3548 1.50971 1.52489 1.67976 1.86767 2.21961 2.85595 3.46454 4.10968 4.38556 4.84447 
17 0.01339 0.10379 0.17366 0.19091 0.332 0.79314 0.8294 0.8391 0.86052 1.00515 1.19017 1.23299 1.47214 1.5111 1.52684 2.24062 3.47264 
16 0.01009 0.11573 0.17136 0.18926 0.32467 0.34091 0.81384 0.83424 0.85309 1.00292 1.51043 1.53413 1.67038 1.87275 4.35194 4.83627 
19 0.01784 0.11052 0.16664 0.17855 0.32052 0.33451 0.80468 0.8296 0.84276 0.99736 1.01251 1.50549 1.52267 1.6629 1.85519 2.34755 4.10703 4.3468 4.82458 
30 0.01692 0.11665 0.17207 0.18569 0.32436 0.33644 0.51955 0.58646 0.6605 0.82652 0.83952 1.00279 1.02357 1.18011 1.20291 1.34625 1.51322 1.53816 1.67074 1.86171 2.21026 2.35042 2.84993 3.1805 3.32737 3.46273 3.61271 4.10895 4.35587 4.83173 
17 0.01244 0.10612 0.16715 0.17982 0.32147 0.33732 0.79844 0.82824 0.83915 0.9968 1.01117 1.19274 1.50406 1.51898 1.66523 1.85916 4.35478 
16 0.02284 0.11953 0.18076 0.19974 0.3359 0.37062 0.81435 0.83991 0.85277 1.01267 1.19662 1.51788 1.53719 1.69295 1.88057 4.40288 
27 0.01517 0.10048 0.16581 0.1773 0.31921 0.3313 0.51427 0.79225 0.82553 0.83515 0.86429 0.99575 1.00882 1.17671 1.21535 1.50218 1.51536 1.55207 1.66585 1.85447 2.23659 2.34399 3.31965 3.45862 4.10053 4.34562 4.82283 
29 0.02049 0.11176 0.17642 0.19005 0.33112 0.34578 0.53609 0.66757 0.81048 0.83597 0.84655 1.00721 1.03275 1.18894 1.2257 1.36759 1.51424 1.53083 1.68079 1.87047 2.22635 2.36668 2.66356 3.18515 3.47068 4.11556 4.36059 4.53355 4.84546 
40 0.01678 0.09818 0.16495 0.1728 0.18255 0.21473 0.32245 0.33029 0.34355 0.51544 0.65859 0.79798 0.82926 0.83812 0.85639 0.99958 1.00923 1.17579 1.18676 1.21323 1.3398 1.50851 1.52115 1.66506 1.67921 1.85759 1.87228 2.20389 2.22686 2.34559 2.83333 2.99897 3.17381 3.32127 3.45666 3.60428 4.10421 4.34947 4.8257 4.85293 
14 0.01955 0.10301 0.17153 0.18578 0.33176 0.791 0.82814 0.83771 0.85606 1.00071 1.03131 1.46866 1.50985 1.52454 
19 0.01703 0.10137 0.17344 0.18933 0.32787 0.34438 0.79207 0.82904 0.83839 0.85533 1.00283 1.0268 1.18966 1.23134 1.47225 1.51093 1.52512 1.87662 4.11417 
17 0.02024 0.11155 0.17234 0.18416 0.32729 0.34161 0.80397 0.83308 0.84417 1.00225 1.01751 1.22335 1.50945 1.52488 1.67378 1.86689 4.11443 
24 0.01257 0.09949 0.16859 0.17649 0.18761 0.327 0.33667 0.7929 0.83035 0.8394 0.853 1.00116 1.01083 1.18852 1.22341 1.4723 1.51163 1.52392 1.55617 1.67201 1.86361 1.90131 4.11001 4.35501 
21 0.0127 0.09921 0.16866 0.17931 0.32435 0.34055 0.79067 0.82663 0.83606 0.85481 0.99969 1.1822 1.21886 1.46882 1.50819 1.52281 1.67571 1.86331 3.46966 4.10819 4.39925 
12 0.0103 0.10449 0.16696 0.24501 0.32639 0.79519 0.82452 0.8362 0.99677 1.47242 1.50401 1.5223 
25 0.01484 0.10666 0.17259 0.18401 0.32609 0.33743 0.79728 0.83109 0.84096 0.87467 1.00272 1.0184 1.18121 1.20129 1.35681 1.5112 1.52722 1.67327 1.86552 2.21221 2.3536 3.46591 4.11038 4.364 4.83471 
24 0.00853 0.10493 0.16674 0.17604 0.19877 0.32144 0.33208 0.80129 0.82953 0.84011 0.99862 1.01278 1.17937 1.22141 1.50736 1.52316 1.66408 1.85687 2.21224 2.34669 3.48108 4.10554 4.34766 4.82788 
18 0.02056 0.12367 0.17365 0.19425 0.32598 0.34115 0.81725 0.83661 0.85816 1.00277 1.02489 1.19003 1.51256 1.5363 1.67116 1.86424 4.35411 4.8345 
28 0.01106 0.10471 0.1669 0.17725 0.25727 0.32056 0.33182 0.51609 0.8044 0.82927 0.83996 0.99768 1.01192 1.17646 1.21552 1.34196 1.50857 1.5278 1.66351 1.85502 2.20836 2.34527 2.83482 3.32015 3.45762 4.10569 4.34792 4.82457 
12 0.01469 0.10267 0.16314 0.1753 0.32097 0.79137 0.8242 0.83467 0.9932 1.46587 1.50392 1.5199 
23 0.01292 0.1047 0.1684 0.17946 0.3215 0.3326 0.79545 0.82833 0.8384 0.89449 0.99871 1.01404 1.17952 1.21556 1.50724 1.52352 1.66684 1.85859 2.34926 3.46385 4.10969 4.35832 4.82704 
14 0.02108 0.11465 0.17366 0.20481 0.33025 0.80432 0.83176 0.84475 1.00299 1.18611 1.23099 1.50872 1.52697 4.39553 
34 0.00719 0.09562 0.16948 0.17822 0.19913 0.325 0.33539 0.51718 0.65726 0.7999 0.83033 0.83975 0.8719 1.0029 1.02409 1.17867 1.19749 1.34254 1.50929 1.52326 1.67017 1.86189 2.20677 2.34762 2.65971 2.83898 3.00508 3.17547 3.32303 3.45839 3.60979 4.10546 4.35254 4.82775 
26 0.01019 0.1031 0.17191 0.1824 0.32623 0.3373 0.79807 0.83182 0.84167 0.87473 1.00282 1.01711 1.18608 1.22245 1.50789 1.52126 1.55742 1.67161 1.86233 1.89377 2.2175 2.35548 3.46754 4.11137 4.35658 4.83619 
18 0.01937 0.11008 0.17652 0.19127 0.33093 0.3454 0.8005 0.83399 0.84392 0.88113 1.0072 1.04219 1.22115 1.4866 1.5145 1.53015 1.68017 1.87665 
18 0.01347 0.10375 0.17538 0.18992 0.33139 0.46836 0.79669 0.8318 0.84136 0.86282 1.00761 1.18807 1.22225 1.47528 1.51316 1.52822 1.87352 4.39217 
12 0.00716 0.10857 0.17648 0.22999 0.33472 0.80367 0.83302 0.84502 1.00496 1.48154 1.51256 1.53143 
18 0.02067 0.10506 0.16617 0.17566 0.20128 0.32537 0.79501 0.82775 0.83785 0.90051 0.9999 1.02456 1.2174 1.50138 1.51483 1.54044 1.67858 1.87071 
29 0.01835 0.10324 0.16317 0.17392 0.31594 0.32687 0.5085 0.798 0.82587 0.83642 0.99425 1.00637 1.17031 1.20878 1.33444 1.50431 1.52078 1.65938 1.85112 2.19862 2.34033 2.82578 2.99418 3.31543 3.45616 3.60202 4.09897 4.34322 4.81905 
19 0.01079 0.10497 0.17294 0.1888 0.32864 0.36231 0.7971 0.83028 0.84023 0.87953 1.00401 1.18668 1.2296 1.48535 1.51191 1.52916 1.69014 1.88906 4.40239 
13 0.02049 0.10337 0.16894 0.18841 0.32848 0.79115 0.82594 0.8359 0.86733 0.9984 1.4668 1.50604 1.52076 
15 0.01033 0.10177 0.17321 0.18835 0.32941 0.79317 0.82947 0.83916 0.86022 1.00423 1.21952 1.47042 1.50999 1.52388 4.36472 
15 0.01256 0.09756 0.16687 0.17915 0.32321 0.34546 0.78861 0.82496 0.83435 0.85229 0.99631 1.01227 1.46546 1.50549 1.51856 
23 0.01047 0.10132 0.17062 0.17964 0.20209 0.32629 0.33731 0.7979 0.83147 0.84103 0.86691 1.00261 1.01579 1.18786 1.48007 1.51175 1.52612 1.66965 1.70481 1.86115 1.89969 4.35643 4.83546 
37 0.0131 0.09494 0.15956 0.16807 0.18513 0.31425 0.32325 0.35012 0.50565 0.64522 0.79636 0.82255 0.83193 0.99187 1.00444 1.16756 1.33141 1.50025 1.51377 1.65769 1.67629 1.8489 1.8656 2.06795 2.19587 2.33738 2.64176 2.82365 2.98955 3.16329 3.31174 3.44744 3.59268 3.76774 4.09501 4.34074 4.81658 
36 0.00675 0.08885 0.15798 0.16988 0.17796 0.1958 0.32095 0.32863 0.34054 0.51641 0.79494 0.82824 0.83711 0.85402 0.99853 1.00811 1.17414 1.18623 1.21719 1.34112 1.50737 1.51975 1.66325 1.67628 1.85674 1.87221 2.20154 2.34517 2.83422 3.17608 3.32184 3.45673 3.60104 4.10424 4.34935 4.82564 
16 0.01538 0.09557 0.16427 0.17592 0.32074 0.78399 0.82204 0.83146 0.84598 0.97516 0.99855 1.22013 1.46299 1.50417 1.51809 4.34445 
16 0.01371 0.10194 0.16552 0.17747 0.32271 0.79023 0.82482 0.83484 0.8689 0.99816 1.1824 1.46852 1.50589 1.52309 1.69027 4.3567 
23 0.0202 0.10985 0.17659 0.19173 0.33156 0.34969 0.55223 0.8023 0.8341 0.84401 0.90239 1.00775 1.18586 1.21195 1.51247 1.52732 1.68541 1.87828 2.22852 2.36873 3.49013 4.12057 4.85282 
26 0.01276 0.099 0.16729 0.17568 0.19366 0.32311 0.3334 0.79264 0.82762 0.83692 0.85571 0.99949 1.01221 1.17872 1.20883 1.47386 1.50816 1.52163 1.66744 1.86251 2.21287 2.35035 3.46276 4.10514 4.35278 4.82819 
17 0.01704 0.10832 0.17235 0.19246 0.3289 0.797 0.82989 0.84049 1.00261 1.18706 1.22971 1.4809 1.51025 1.5274 3.47839 4.11118 4.39228 
19 0.00648 0.09584 0.16734 0.1793 0.32302 0.34353 0.78892 0.82517 0.83459 0.85302 0.99682 1.0139 1.18066 1.21389 1.46955 1.50597 1.51955 2.23179 3.48191 
12 0.00798 0.10501 0.16709 0.21526 0.32828 0.7954 0.82574 0.83729 0.99489 1.47249 1.50532 1.52347 
12 0.02806 0.11504 0.16594 0.18627 0.32222 0.80085 0.82723 0.84095 0.99693 1.19859 1.50284 1.52035 

48
