# Supplementary material for: Deciphering the Contribution of Oriens-Lacunosum/Moleculare (OLM) Cells to Intrinsic θ Rhythms Using Biophysical Local Field Potential (LFP) Models
Source: eNeuro. 2018 Sep 4;5(4):ENEURO.0146-18.2018. doi: 10.1523/ENEURO.0146-18.2018 (PMC6140113; doi:10.1523/ENEURO.0146-18.2018)
Supplement: Supplementary file 2 — Supplementary Code. Download supplement 2, GZ file [file sup_enu-eN-NWR-0146-18-s02.gz › LFP_microcircuit-master/BSC-120-gi-0-gi_SD-0-PV12913020-dSD6.6ms-gnSD0.21-gpv3.0-gsb0.25-csb0.21-gbs2.0-cbs0.1344-spiketimes.txt]

4171

104


56 0.15211 0.15677 0.30832 0.31318 0.49423 0.499 0.6274 0.63274 0.81915 0.82323 0.98884 0.9965 1.15469 1.16372 1.31858 1.32528 1.48744 1.49249 1.64849 1.6554 1.84348 1.85033 2.05675 2.06087 2.18236 2.18924 2.32885 2.33501 2.46759 2.47327 2.62255 2.62718 2.81248 2.81739 2.97634 2.98193 3.149 3.1543 3.29848 3.30521 3.43322 3.43906 3.57835 3.58319 3.75209 3.75766 4.08581 4.09054 4.33456 4.33949 4.48932 4.49467 4.61313 4.62159 4.8083 4.81165 
0 
29 0.16624 0.32274 0.50912 0.64306 0.83234 1.00546 1.17182 1.33528 1.50199 1.6674 1.85606 1.86272 2.06912 2.1988 2.341 2.48358 2.63646 2.8281 2.99147 3.16521 3.31548 3.44902 3.59238 3.76778 4.09714 4.34543 4.50437 4.63204 4.82128 
28 0.15838 0.31445 0.50155 0.63419 0.82481 0.99541 1.16414 1.32694 1.49446 1.65822 1.8487 2.0615 2.19119 2.33377 2.47588 2.62855 2.81974 2.98401 3.15575 3.30615 3.44082 3.58478 3.75895 4.09 4.33847 4.49603 4.62851 4.81347 
98 0.1563 0.15942 0.16224 0.31292 0.31626 0.31931 0.49909 0.50235 0.50512 0.50836 0.632 0.63494 0.63807 0.64175 0.82221 0.82612 0.82908 0.99285 0.99609 0.99973 1.15872 1.16239 1.16608 1.16968 1.32278 1.32741 1.33053 1.33414 1.49194 1.49555 1.49844 1.50185 1.65309 1.6583 1.66118 1.84788 1.8506 1.8539 2.06074 2.06363 2.0675 2.18662 2.19093 2.19627 2.33309 2.33578 2.33938 2.47216 2.47613 2.47924 2.48318 2.62727 2.63027 2.63285 2.81736 2.82042 2.82307 2.82652 2.98073 2.98479 2.98758 2.99253 3.15353 3.15633 3.15932 3.16217 3.30289 3.3069 3.30973 3.31282 3.43829 3.4411 3.44454 3.4482 3.58256 3.58578 3.58923 3.75669 3.76014 3.76281 3.76652 4.08988 4.09242 4.09621 4.33864 4.34099 4.34557 4.49372 4.49764 4.50029 4.61754 4.62309 4.62623 4.63021 4.81239 4.81491 4.81787 4.82124 
25 0.16858 0.33065 0.51286 0.64604 1.00869 1.17708 1.34 1.50679 1.86185 2.07445 2.20662 2.34573 2.48637 2.63937 2.83347 2.99339 3.16838 3.31862 3.45286 3.59691 3.7705 4.1021 4.50689 4.63708 4.82501 
88 0.15314 0.15738 0.1604 0.30912 0.31306 0.31636 0.32029 0.49577 0.50056 0.50302 0.50634 0.62783 0.63222 0.63611 0.81945 0.82372 0.82649 0.99088 0.99487 0.99985 1.15466 1.15882 1.16417 1.16808 1.32021 1.32557 1.32918 1.48874 1.49342 1.49656 1.64891 1.65537 1.65876 1.66528 1.84604 1.84933 1.8536 2.05919 2.06236 2.18393 2.18933 2.19651 2.3307 2.33386 2.33792 2.46588 2.47209 2.47585 2.47955 2.62205 2.6268 2.62985 2.81386 2.81847 2.82113 2.82567 2.97782 2.98254 2.98519 3.15083 3.1542 3.15754 3.16145 3.29974 3.30435 3.30832 3.43195 3.4379 3.44207 3.57958 3.58402 3.58778 3.75424 3.75857 3.76146 4.0882 4.09106 4.33708 4.33958 4.49115 4.49596 4.49874 4.61446 4.62047 4.62502 4.81021 4.81336 4.81619 
64 0.15386 0.15808 0.31025 0.31447 0.49619 0.50047 0.50427 0.62972 0.63364 0.63835 0.82004 0.82422 0.99049 0.99571 1.15649 1.1623 1.16822 1.32041 1.32582 1.48938 1.49385 1.654 1.65741 1.84524 1.84966 2.05845 2.06209 2.18426 2.19024 2.33061 2.33424 2.47131 2.4755 2.62484 2.62846 2.81412 2.8186 2.82363 2.97833 2.98315 3.15083 3.15525 3.15862 3.30023 3.30587 3.31082 3.43662 3.44112 3.58019 3.58421 3.75369 3.7585 3.76227 4.08753 4.09119 4.33626 4.33914 4.49096 4.49583 4.61485 4.62315 4.80996 4.81275 4.81697 
32 0.16764 0.32483 0.51086 0.51659 0.64332 0.83661 1.00678 1.17349 1.33646 1.50346 1.67204 1.86054 2.07005 2.20623 2.34593 2.48675 2.63781 2.82823 2.83463 2.99468 3.16602 3.31609 3.45239 3.59443 3.768 4.09847 4.3463 4.50501 4.51259 4.63333 4.82276 4.82821 
72 0.17202 0.17558 0.32958 0.33342 0.51556 0.51923 0.52494 0.64785 0.65172 0.65748 0.83871 0.84278 1.01056 1.01606 1.17653 1.1819 1.34053 1.34483 1.508 1.51188 1.52149 1.67275 1.67796 1.86259 1.86756 1.87643 2.07384 2.07795 2.08616 2.20477 2.21143 2.3467 2.35242 2.35974 2.48957 2.4933 2.49818 2.64226 2.64477 2.65196 2.83385 2.83835 2.84343 2.99739 3.00101 3.17021 3.17327 3.17777 3.32124 3.32453 3.45446 3.45865 3.59798 3.60217 3.60888 3.77309 3.77566 3.7803 4.10363 4.10758 4.35177 4.35562 4.36549 4.51033 4.51324 4.51888 4.63657 4.6406 4.64634 4.82702 4.83098 4.8349 
48 0.16351 0.31904 0.32569 0.50629 0.51143 0.63865 0.64321 0.82978 1.00299 1.16817 1.17328 1.33201 1.33733 1.49957 1.66295 1.66995 1.8539 1.85864 2.06583 2.07153 2.19621 2.33972 2.34451 2.48026 2.48647 2.63428 2.82439 2.82911 2.98941 3.15979 3.16396 3.3122 3.31894 3.44431 3.44963 3.58988 3.59469 3.7643 3.76776 4.09473 4.10339 4.34347 4.50198 4.50781 4.62986 4.63701 4.81788 4.82417 
7 1.5165 2.08623 2.4968 2.64805 3.77899 4.51649 4.8385 
21 0.16749 0.51 1.3383 1.50369 1.86243 2.0701 2.19911 2.34292 2.4844 2.63734 2.82861 2.99245 3.16739 3.45314 3.59323 3.76751 4.09772 4.3456 4.50412 4.6356 4.82194 
0 
0 
54 0.16462 0.16841 0.32073 0.3255 0.50855 0.51205 0.64085 0.64532 0.83088 0.83571 1.00049 1.00713 1.16773 1.1762 1.33366 1.33885 1.50071 1.50662 1.66493 1.67224 1.85498 1.86009 2.06872 2.07291 2.19786 2.34041 2.34564 2.48185 2.48562 2.63613 2.63948 2.82702 2.83092 2.99008 2.99382 3.16152 3.16599 3.31246 3.3179 3.44627 3.45181 3.59165 3.59612 3.76711 3.7705 4.09749 4.10187 4.34605 4.50204 4.50647 4.63132 4.63783 4.82026 4.82389 
22 0.16134 0.31812 0.50411 0.63774 0.82754 1.33165 1.49706 1.84974 2.06349 2.33551 2.47891 2.63096 2.82203 2.98563 3.15885 3.30991 3.44445 3.7621 4.09541 4.33948 4.49843 4.81549 
35 0.1652 0.32271 0.50825 0.51722 0.64196 0.83187 1.00384 1.1717 1.33441 1.50126 1.66587 1.85957 2.06817 2.33882 2.34838 2.48188 2.48934 2.63535 2.82683 2.83293 2.98984 3.16306 3.17009 3.31346 3.44818 3.59094 3.59902 3.767 3.77504 4.09594 4.34434 4.50415 4.63076 4.81985 4.82574 
57 0.1513 0.15597 0.30723 0.3116 0.49336 0.49795 0.50338 0.6264 0.63082 0.8186 0.82378 0.98801 0.9942 1.15366 1.15992 1.31793 1.3244 1.48642 1.49161 1.65039 1.65504 1.84275 1.84764 2.05598 2.06052 2.18184 2.18938 2.3279 2.33236 2.46663 2.47193 2.62169 2.62604 2.81155 2.81626 2.97557 2.98105 3.14816 3.15311 3.29745 3.3038 3.43331 3.43769 3.57734 3.58195 3.7513 3.75653 4.08496 4.08942 4.33381 4.33843 4.48848 4.49379 4.61257 4.62121 4.80718 4.81064 
17 0.52148 0.64908 1.34313 1.51117 2.07586 2.49016 2.64238 2.99946 3.17051 3.32313 3.45593 3.60017 3.77295 4.10564 4.35321 4.51058 4.83202 
1 4.51299 
87 0.1548 0.15877 0.16172 0.3114 0.3145 0.31792 0.49717 0.50166 0.5042 0.50787 0.62989 0.63429 0.63776 0.82138 0.82537 0.82847 0.99259 0.9963 1.00023 1.15698 1.16095 1.16576 1.32198 1.32682 1.33001 1.49023 1.49471 1.49774 1.6508 1.65784 1.66095 1.8474 1.85019 1.85417 2.06054 2.06375 2.06948 2.18565 2.191 2.19634 2.33249 2.33538 2.33915 2.46876 2.47462 2.47798 2.48243 2.62454 2.62895 2.63172 2.81553 2.81964 2.82243 2.82733 2.97927 2.98426 2.98682 3.15277 3.15574 3.15931 3.30163 3.30575 3.30943 3.43356 3.43952 3.44343 3.44783 3.58122 3.58544 3.58875 3.756 3.75972 3.7626 4.08953 4.09237 4.0973 4.33853 4.3411 4.49313 4.49718 4.49977 4.61654 4.62178 4.62681 4.81197 4.81474 4.81737 
60 0.15946 0.16318 0.31431 0.3189 0.50237 0.50624 0.63481 0.63875 0.82624 0.83075 0.99471 1.00112 1.16055 1.1675 1.32754 1.33181 1.49613 1.50005 1.65943 1.66419 1.84884 1.85431 2.06198 2.06684 2.1912 2.19765 2.33414 2.33986 2.47634 2.48003 2.62963 2.63315 2.82029 2.82401 2.82922 2.98531 2.98964 3.15523 3.15987 3.30584 3.31026 3.44012 3.44516 3.58516 3.58981 3.7592 3.7626 3.76631 4.09102 4.09567 4.33943 4.34429 4.49599 4.49967 4.50417 4.62263 4.62905 4.81401 4.81756 4.82168 
14 0.17055 0.51563 1.33767 1.50489 1.86072 2.48829 2.64264 3.16804 3.31558 3.59906 3.76693 4.34612 4.50491 4.82584 
1 4.34465 
21 0.1654 0.32245 0.50951 0.64226 1.50041 1.66418 1.85556 2.0671 2.33971 2.48243 2.63436 2.82625 2.99045 3.16246 3.59193 3.76555 4.09605 4.34347 4.50198 4.63088 4.81841 
0 
0 
0 
27 0.16896 0.32745 0.51339 0.64524 0.83835 1.00851 1.33911 1.50574 1.86455 2.07158 2.20079 2.34466 2.48677 2.63851 2.83161 2.99337 3.16734 3.31884 3.4523 3.59417 3.59929 3.77029 4.10171 4.3502 4.50709 4.64005 4.82347 
82 0.14632 0.1507 0.15393 0.30205 0.30572 0.30929 0.48861 0.49339 0.49637 0.62131 0.62579 0.62941 0.81284 0.81753 0.82355 0.98362 0.98793 0.99245 1.14837 1.1526 1.15757 1.31328 1.3187 1.32305 1.48162 1.48667 1.49018 1.64245 1.64935 1.65303 1.8384 1.84164 1.84539 2.05164 2.0552 2.17707 2.18332 2.32326 2.32673 2.33067 2.4606 2.46626 2.46984 2.61608 2.62038 2.62354 2.80685 2.81147 2.8144 2.82036 2.97072 2.97618 2.97962 3.1435 3.14693 3.15049 3.15673 3.29263 3.2974 3.30123 3.42556 3.431 3.43544 3.57249 3.57714 3.58099 3.747 3.75142 3.75431 4.08051 4.08371 4.32949 4.33229 4.48393 4.48847 4.49141 4.60804 4.61501 4.61961 4.80263 4.80592 4.80885 
28 0.16618 0.32175 0.51003 0.64218 0.83236 1.00247 1.16721 1.33487 1.50205 1.6661 1.85608 2.06854 2.19524 2.34169 2.48273 2.6366 2.82703 2.99197 3.16246 3.31378 3.44731 3.59176 3.76515 4.0977 4.34679 4.50247 4.62957 4.8215 
53 0.1586 0.16297 0.31432 0.3194 0.5008 0.50537 0.63403 0.63882 0.82456 0.82904 0.99502 1.0004 1.16055 1.16654 1.32536 1.33006 1.49399 1.49883 1.65738 1.66239 1.84942 2.06267 2.06692 2.18856 2.19506 2.33479 2.33908 2.47463 2.47976 2.62877 2.63285 2.81913 2.82337 2.98318 2.9881 3.15523 3.16002 3.30482 3.31002 3.44022 3.44525 3.58499 3.58907 3.75859 3.76305 4.09192 4.34051 4.49546 4.50017 4.61881 4.62692 4.81426 4.81796 
34 0.16096 0.31613 0.3219 0.50467 0.63664 0.82649 0.99675 1.16498 1.33039 1.49749 1.66136 1.8507 2.06356 2.19374 2.33624 2.47916 2.63172 2.82217 2.98717 3.15683 3.16259 3.30991 3.44221 3.4491 3.58785 3.76176 3.76756 4.09283 4.34144 4.49843 4.50228 4.6279 4.81554 4.81985 
85 0.17042 0.17332 0.17774 0.32539 0.329 0.33202 0.51366 0.51654 0.52003 0.64565 0.64912 0.65278 0.83647 0.83934 0.84338 1.00591 1.01022 1.01516 1.17308 1.17671 1.18068 1.33901 1.34234 1.34788 1.50596 1.50885 1.51251 1.67022 1.6744 1.68129 1.86075 1.86497 1.8681 2.07302 2.07594 2.08056 2.20226 2.20617 2.34514 2.3487 2.35263 2.3585 2.48712 2.48986 2.49345 2.49918 2.64064 2.64299 2.6486 2.83154 2.83436 2.83847 2.99607 2.99894 3.00442 3.16643 3.17004 3.17281 3.17844 3.31816 3.32125 3.32431 3.45152 3.45534 3.45866 3.59647 3.59991 3.60427 3.77124 3.77372 3.77674 3.78285 4.10216 4.10571 4.35051 4.35343 4.3609 4.50741 4.51007 4.51316 4.63594 4.63965 4.82533 4.828 4.83132 
42 0.16429 0.31936 0.32503 0.50704 0.51216 0.63959 0.64625 0.83051 1.0042 1.16763 1.17359 1.33263 1.33912 1.50043 1.66438 1.85465 1.86053 2.06682 2.19599 2.34021 2.348 2.48158 2.63457 2.82483 2.83042 2.99044 3.15994 3.16514 3.3115 3.31691 3.44561 3.45265 3.5912 3.76347 3.76859 4.09603 4.34476 4.50038 4.50556 4.62988 4.81879 4.82324 
16 0.16501 0.51091 0.64123 1.50202 1.85714 2.06607 2.34167 2.63449 2.99059 3.4491 3.59453 3.76558 4.09706 4.34273 4.50254 4.8198 
29 0.155 0.31009 0.49792 0.63046 0.82255 0.99031 1.15655 1.32088 1.49148 1.65542 1.84471 2.05805 2.18719 2.33027 2.47236 2.62523 2.81556 2.98039 3.15085 3.30067 3.43646 3.58116 3.75386 3.75975 4.08711 4.3357 4.49099 4.62021 4.80975 
11 0.52077 0.6562 1.51404 2.49536 2.64748 2.84007 3.17549 3.77785 4.5158 4.6463 4.83267 
25 0.15826 0.31387 0.50052 0.63365 0.82452 0.99301 1.32644 1.49432 1.65699 1.84645 2.05962 2.33205 2.47535 2.62772 2.81881 2.98329 3.1539 3.30952 3.4396 3.58388 3.7584 4.08842 4.33699 4.4958 4.81139 
8 0.5052 0.63604 1.65895 2.33536 2.63128 2.98666 3.15885 4.81644 
2 3.76536 4.50281 
59 0.16354 0.16939 0.31839 0.32221 0.50679 0.5102 0.63903 0.64256 0.82987 0.83523 0.99757 1.00322 1.16374 1.17054 1.32757 1.3326 1.33697 1.49928 1.50276 1.66287 1.85247 1.85722 1.86312 2.06603 2.07019 2.19481 2.20282 2.33798 2.34254 2.4808 2.48573 2.63404 2.63675 2.82456 2.82784 2.98914 2.99476 3.15934 3.16318 3.16709 3.30827 3.31311 3.31719 3.44447 3.44912 3.58907 3.59361 3.7644 3.76709 4.09495 4.10055 4.34354 4.50124 4.50374 4.62637 4.63077 4.81756 4.82045 4.82484 
0 
18 0.17308 0.52001 0.65017 1.34065 1.51209 2.07742 2.34901 2.49125 2.6464 2.83562 2.9992 3.16955 3.32049 3.60129 3.77251 4.509 4.64046 4.8282 
11 0.16635 0.8346 1.33606 1.50209 2.63551 2.99138 3.16373 3.31466 3.59333 3.76667 4.82197 
33 0.16825 0.32458 0.51016 0.64243 0.64731 0.83436 1.00488 1.16997 1.33595 1.50386 1.6705 1.85805 2.0705 2.19861 2.3421 2.485 2.63758 2.82885 2.83652 2.99299 3.16495 3.16868 3.31659 3.44953 3.59352 3.59828 3.7694 4.09923 4.34717 4.5055 4.63216 4.82235 4.82899 
1 2.49561 
82 0.17336 0.17645 0.18165 0.32979 0.33345 0.34084 0.51734 0.52043 0.52447 0.64895 0.65249 0.65641 0.84012 0.84326 0.84783 1.00942 1.01437 1.02079 1.17708 1.18209 1.34257 1.34659 1.50942 1.51259 1.51634 1.67345 1.67845 1.68643 1.86367 1.86761 1.87119 1.87998 2.0758 2.07954 2.08673 2.20616 2.21249 2.34837 2.3529 2.3588 2.49104 2.49462 2.49905 2.50988 2.64353 2.64627 2.65244 2.83542 2.83907 2.84277 2.99945 3.00367 3.17014 3.17354 3.17652 3.1847 3.32249 3.32572 3.45488 3.45887 3.46436 3.59991 3.60364 3.6084 3.77422 3.77703 3.78055 3.7867 4.10524 4.10919 4.35361 4.35704 4.36701 4.51142 4.51397 4.51808 4.63927 4.64302 4.65161 4.82873 4.83166 4.83534 
26 0.16804 0.32564 0.51131 0.6443 0.83573 1.00771 1.17627 1.33831 1.50416 1.86158 2.07215 2.34628 2.4858 2.63797 2.82934 2.99322 3.16716 3.31753 3.45303 3.59588 3.76825 4.09954 4.34706 4.5061 4.6378 4.82293 
46 0.16359 0.31914 0.32666 0.50562 0.50943 0.63894 0.64793 0.83076 1.00005 1.16685 1.17232 1.33163 1.33678 1.50008 1.50634 1.66405 1.85431 2.06678 2.19642 2.33906 2.34877 2.4806 2.48735 2.63426 2.63935 2.82394 2.82789 2.98896 3.15958 3.16534 3.30946 3.3152 3.44547 3.45315 3.59025 3.59759 3.76347 3.76792 4.09586 4.34462 4.50012 4.50599 4.62809 4.63466 4.8185 4.82589 
138 0.14789 0.15161 0.15416 0.15628 0.15964 0.30376 0.30726 0.31022 0.31249 0.31505 0.49042 0.49426 0.49673 0.49875 0.50115 0.6197 0.62504 0.62813 0.63059 0.63298 0.63643 0.8141 0.81725 0.82008 0.82221 0.82526 0.98578 0.98839 0.9916 0.99442 1.14983 1.15368 1.15703 1.16025 1.16348 1.31469 1.31813 1.32172 1.32418 1.32697 1.48299 1.48693 1.48988 1.49214 1.49513 1.64402 1.65013 1.653 1.65577 1.65906 1.8405 1.84273 1.84564 1.84807 1.851 2.05372 2.05603 2.05851 2.06156 2.17883 2.18332 2.18645 2.19022 2.32533 2.328 2.33066 2.33345 2.33931 2.46057 2.46633 2.4696 2.47194 2.47492 2.47894 2.6173 2.62163 2.62444 2.62632 2.63195 2.80879 2.81268 2.81526 2.81731 2.82012 2.82443 2.97242 2.9764 2.97948 2.98195 2.98542 3.14527 3.14821 3.15105 3.15325 3.15563 3.29452 3.29788 3.30115 3.30365 3.3061 3.4271 3.43268 3.43523 3.43795 3.44061 3.57445 3.57822 3.58071 3.58362 3.58734 3.74924 3.75217 3.75495 3.75696 3.7594 4.08273 4.08508 4.0876 4.09108 4.33177 4.33367 4.33604 4.33977 4.48558 4.4885 4.4919 4.49382 4.49707 4.60965 4.61473 4.61852 4.62109 4.62581 4.80484 4.80755 4.80957 4.81168 4.81451 
110 0.16893 0.17211 0.17473 0.17863 0.32621 0.32951 0.33222 0.33788 0.51182 0.51482 0.51724 0.51978 0.64529 0.64811 0.65097 0.65488 0.8354 0.83867 0.84126 0.84666 1.00585 1.00956 1.01277 1.0197 1.17319 1.17679 1.18064 1.33632 1.34011 1.3429 1.34659 1.50552 1.5083 1.51093 1.51446 1.67055 1.67313 1.67693 1.8605 1.86365 1.86635 1.86951 1.87865 2.07304 2.07601 2.07918 2.09586 2.19952 2.20357 2.20691 2.34564 2.34845 2.35162 2.35742 2.48655 2.48959 2.49247 2.49618 2.50423 2.63989 2.64272 2.64493 2.65077 2.83028 2.83351 2.83606 2.84031 2.99428 2.99761 3.00039 3.00594 3.16662 3.16975 3.17204 3.17529 3.31637 3.32012 3.32264 3.32606 3.45194 3.45535 3.45802 3.46601 3.59589 3.59864 3.60197 3.60717 3.76922 3.77271 3.77501 3.77746 3.78797 4.10226 4.10525 4.10868 4.35106 4.35347 4.35757 4.50667 4.51024 4.51238 4.51662 4.63403 4.63803 4.64098 4.65297 4.82472 4.82742 4.82976 4.83318 
74 0.16602 0.16922 0.17448 0.32247 0.3259 0.32939 0.51064 0.51358 0.64225 0.64561 0.64809 0.83212 0.8354 0.84124 1.00261 1.0069 1.16868 1.17252 1.17666 1.3334 1.33682 1.34054 1.50226 1.5055 1.50944 1.66724 1.67082 1.85655 1.86007 1.86336 2.0695 2.07265 2.19663 2.20064 2.34221 2.34544 2.35319 2.48341 2.48667 2.49037 2.63696 2.63993 2.82832 2.83125 2.83474 2.99143 2.99439 2.99991 3.16322 3.16703 3.16979 3.31387 3.31753 3.3206 3.44812 3.45162 3.45498 3.59321 3.59669 3.76743 3.77065 3.77314 4.09869 4.10204 4.34729 4.35018 4.50303 4.50712 4.51064 4.63186 4.63503 4.8219 4.82484 4.82882 
36 0.16261 0.31868 0.50636 0.63813 0.82966 0.99796 1.164 1.3281 1.33454 1.49834 1.66306 1.85367 2.06743 2.19577 2.33817 2.48022 2.63254 2.63643 2.82383 2.9866 2.99091 3.15887 3.16432 3.3077 3.31387 3.44463 3.58838 3.76167 3.7671 4.09523 4.34429 4.49847 4.50399 4.62584 4.63245 4.81889 
27 0.16474 0.31958 0.5061 0.63995 0.829 1.00099 1.1691 1.33496 1.49979 1.66403 1.85502 2.06529 2.3402 2.48033 2.63347 2.82428 2.99023 3.15996 3.31187 3.44607 3.59087 3.7641 4.09432 4.34219 4.50119 4.6321 4.81648 
0 
25 0.16408 0.32287 0.50634 0.64079 0.83029 1.16451 1.33155 1.50004 1.85372 2.06813 2.19576 2.33962 2.63444 2.82458 2.98923 3.16277 3.3137 3.44858 3.59153 3.7646 4.09568 4.34358 4.50161 4.62963 4.81824 
0 
28 0.16386 0.32002 0.5068 0.64045 0.82944 1.00115 1.16969 1.33194 1.49944 1.66493 1.85221 2.0655 2.19705 2.33816 2.48072 2.63421 2.82447 2.98917 3.16189 3.31261 3.44379 3.58951 3.76379 4.0945 4.34296 4.50122 4.62996 4.81793 
40 0.16927 0.32559 0.51172 0.51578 0.64479 0.6523 0.83592 1.00707 1.17235 1.1793 1.33798 1.50552 1.66963 1.85979 1.86638 2.07264 2.07747 2.20309 2.34464 2.48622 2.49311 2.64012 2.83023 2.83643 2.9952 3.16553 3.16986 3.31834 3.45048 3.45613 3.59594 3.76817 3.77234 4.10075 4.10535 4.34938 4.50713 4.51252 4.63559 4.8246 
20 0.15917 0.31304 0.50075 0.63357 1.3269 1.84584 2.0598 2.33213 2.62725 2.81882 2.98565 3.15395 3.30627 3.44014 3.58505 3.75793 4.08818 4.33602 4.49522 4.8107 
69 0.15492 0.15923 0.31142 0.31567 0.3191 0.49721 0.50166 0.50516 0.63025 0.63462 0.63837 0.82106 0.82541 0.99172 0.99737 1.1572 1.16305 1.32149 1.32736 1.33229 1.49013 1.49496 1.49902 1.65271 1.65819 1.66302 1.84667 1.85119 2.0598 2.06384 2.18552 2.19179 2.33184 2.33612 2.47036 2.47576 2.47978 2.62584 2.63013 2.81527 2.81974 2.82353 2.97931 2.98452 3.15208 3.15659 3.15973 3.30106 3.30689 3.31064 3.43637 3.44104 3.44483 3.58111 3.58563 3.75526 3.75982 3.76281 4.08881 4.09277 4.33775 4.34131 4.49237 4.49727 4.61626 4.62448 4.81145 4.81447 4.81931 
8 0.16884 0.64508 2.07114 2.83031 3.76851 4.09996 4.34734 4.82553 
52 0.15551 0.16186 0.31194 0.3177 0.4978 0.50268 0.63134 0.63747 0.8223 0.831 0.99224 1.15817 1.16771 1.3222 1.32868 1.49098 1.49683 1.65584 1.66355 1.84693 1.85382 2.06015 2.18646 2.19617 2.33224 2.33877 2.47222 2.47814 2.62645 2.63151 2.81591 2.82091 2.98001 2.98593 3.15249 3.15828 3.30194 3.30877 3.43827 3.44448 3.58178 3.58896 3.75553 3.76124 4.08922 4.33802 4.49278 4.4984 4.61708 4.62575 4.81169 4.81562 
9 0.5068 1.66355 2.0643 2.8248 3.76418 4.09269 4.3408 4.50189 4.81649 
13 0.50304 0.6364 1.85002 2.06379 2.336 2.82292 3.15582 3.44105 3.76337 4.09196 4.34031 4.50088 4.81529 
96 0.1487 0.15273 0.1559 0.30474 0.308 0.31139 0.31478 0.49111 0.4956 0.49808 0.50138 0.62391 0.62808 0.63158 0.63536 0.81517 0.81875 0.82196 0.9864 0.98928 0.99366 1.15084 1.15443 1.1595 1.31561 1.31985 1.32358 1.32756 1.484 1.48835 1.49172 1.64471 1.65172 1.65456 1.84112 1.84349 1.84709 2.05444 2.05699 2.05999 2.17958 2.18518 2.19156 2.32601 2.32866 2.33175 2.46162 2.46791 2.47137 2.47578 2.61827 2.6225 2.62525 2.62909 2.80929 2.81363 2.81659 2.82115 2.97326 2.97794 2.98073 3.1462 3.14915 3.15308 3.15632 3.29538 3.29933 3.30384 3.42756 3.43353 3.43717 3.44156 3.57511 3.57925 3.58255 3.74979 3.7533 3.75661 3.75954 4.08338 4.08579 4.08908 4.33243 4.33439 4.33811 4.48645 4.48944 4.49288 4.49662 4.61046 4.61701 4.62073 4.80542 4.80813 4.81035 4.81482 
57 0.14302 0.14778 0.29887 0.30357 0.48496 0.48969 0.49649 0.61836 0.62343 0.80935 0.81433 0.97951 0.98505 1.14536 1.15249 1.30948 1.31562 1.47812 1.48342 1.64184 1.64778 1.83423 1.83899 2.04745 2.05179 2.17369 2.18453 2.31944 2.32392 2.459 2.46464 2.61343 2.61809 2.80319 2.80795 2.9672 2.97264 3.13965 3.14458 3.28913 3.2953 3.4246 3.43013 3.56893 3.57364 3.74287 3.74782 4.07646 4.0808 4.32526 4.32929 4.47999 4.48519 4.60459 4.61384 4.7987 4.80218 
0 
28 0.16596 0.32214 0.50856 0.64155 0.83186 1.0041 1.16876 1.33419 1.50131 1.66647 1.85782 2.06778 2.19724 2.34042 2.48287 2.63591 2.82648 2.99057 3.16349 3.31469 3.44752 3.59216 3.76645 4.09638 4.34472 4.5037 4.63216 4.82042 
0 
1 4.50844 
28 0.17299 0.32985 0.51548 0.64952 0.83872 1.0098 1.17873 1.34355 1.50922 1.67259 1.86687 2.07521 2.20416 2.3479 2.49008 2.64269 2.83435 2.99785 3.17006 3.32216 3.4561 3.59845 3.77349 4.10393 4.35277 4.51032 4.63782 4.82723 
0 
66 0.17821 0.18385 0.33434 0.33833 0.52061 0.52444 0.5304 0.65228 0.65637 0.84362 0.84805 1.01441 1.01895 1.18227 1.18736 1.34584 1.35045 1.51294 1.51712 1.67695 1.6831 1.86885 1.87302 1.88322 2.07913 2.08348 2.20933 2.2168 2.35275 2.3575 2.36599 2.49388 2.49776 2.5032 2.64671 2.64985 2.83848 2.8431 2.84897 3.0026 3.00724 3.17477 3.1786 3.18431 3.32467 3.32847 3.46058 3.46506 3.60358 3.60822 3.61542 3.77809 3.78111 3.78689 4.10864 4.11368 4.35681 4.36142 4.51366 4.51696 4.52234 4.64234 4.6475 4.83234 4.83625 4.84203 
54 0.16343 0.16764 0.31908 0.50614 0.50979 0.63945 0.64873 0.82851 0.83328 0.99902 1.00631 1.16455 1.17319 1.32891 1.33569 1.49883 1.50289 1.66357 1.66953 1.85375 1.86197 2.06679 2.07732 2.19296 2.1996 2.33936 2.34704 2.48045 2.48419 2.63417 2.63867 2.82396 2.82759 2.83376 2.9878 2.99213 3.15998 3.16606 3.30871 3.31481 3.44508 3.45443 3.58874 3.59251 3.76384 3.76825 4.09587 4.34482 4.50009 4.50581 4.62298 4.63084 4.81896 4.82386 
56 0.15271 0.15755 0.30886 0.31363 0.49513 0.49999 0.62818 0.63344 0.81891 0.82384 0.98966 0.99519 1.15528 1.16138 1.31955 1.32532 1.48834 1.49342 1.65184 1.65689 1.8443 1.84927 2.05751 2.06192 2.18375 2.19039 2.32946 2.33385 2.46844 2.47399 2.62336 2.62794 2.81333 2.81832 2.97734 2.98267 3.14976 3.15473 3.29913 3.30495 3.4344 3.43927 3.57906 3.58382 3.75295 3.75799 4.0865 4.09125 4.33531 4.34012 4.49009 4.49518 4.61434 4.62196 4.80874 4.81239 
73 0.17356 0.17819 0.32943 0.33362 0.51669 0.52057 0.52736 0.64879 0.6527 0.65827 0.83887 0.84278 1.00935 1.0142 1.02194 1.17718 1.18307 1.34113 1.34548 1.5091 1.51278 1.67317 1.67806 1.86334 1.86785 1.87279 2.07573 2.07965 2.09387 2.20486 2.21007 2.34794 2.35318 2.3599 2.48976 2.49416 2.49986 2.6426 2.64572 2.65339 2.83469 2.8401 2.86312 2.99879 3.00373 3.16932 3.17384 3.17857 3.3201 3.32401 3.32906 3.4545 3.45868 3.466 3.59899 3.60365 3.60993 3.77288 3.77653 3.78055 3.79199 4.10471 4.10885 4.35346 4.35769 4.5093 4.51279 4.51667 4.63843 4.6423 4.82827 4.83219 4.83657 
2 4.08905 4.33674 
2 2.49572 3.77837 
25 0.17567 0.3335 0.51922 0.65221 0.84258 1.0171 1.34714 1.51237 1.67833 1.87071 2.0788 2.49287 2.64556 2.83897 3.00208 3.17416 3.32484 3.45952 3.60354 3.77639 4.10818 4.35557 4.51298 4.64226 4.83081 
27 0.15981 0.3161 0.5022 0.63618 0.82678 0.99733 1.16434 1.3287 1.49588 1.66078 1.85049 2.06322 2.33569 2.47709 2.63001 2.82058 2.98535 3.15687 3.3079 3.44289 3.58663 3.76042 4.09207 4.33967 4.4974 4.62703 4.81402 
32 0.15931 0.31628 0.50199 0.51075 0.63439 0.82567 0.99564 1.16303 1.32798 1.49541 1.65882 1.85073 2.06208 2.1915 2.33387 2.4765 2.62931 2.82028 2.82746 2.98432 3.1572 3.16474 3.30825 3.44253 3.58492 3.75999 4.09092 4.33892 4.49709 4.62485 4.8138 4.81888 
102 0.14854 0.15287 0.15571 0.30459 0.30808 0.31149 0.31466 0.49101 0.49582 0.49846 0.50169 0.62378 0.62836 0.6318 0.63576 0.81487 0.81904 0.82163 0.98616 0.9895 0.99326 1.1508 1.15483 1.15927 1.16365 1.31553 1.32072 1.32383 1.32792 1.48398 1.48884 1.49175 1.64463 1.65151 1.6545 1.65951 1.84088 1.84349 1.84698 1.85061 2.05419 2.05705 2.06033 2.17952 2.18542 2.19104 2.32577 2.32868 2.33187 2.33623 2.46171 2.4683 2.47153 2.47534 2.61833 2.62289 2.62559 2.80921 2.81378 2.81657 2.82035 2.97317 2.97843 2.98097 3.14599 3.14917 3.15289 3.15583 3.29518 3.29973 3.30346 3.30708 3.42748 3.43349 3.43726 3.44052 3.57499 3.57944 3.58272 3.58805 3.74956 3.75346 3.75639 3.75936 4.08313 4.08576 4.08913 4.33219 4.33433 4.3393 4.48628 4.4898 4.49277 4.49631 4.61041 4.61694 4.62087 4.62734 4.8052 4.8081 4.81054 4.81405 
47 0.15408 0.16063 0.3095 0.31485 0.4972 0.5017 0.62996 0.63538 0.82156 0.99017 0.9971 1.15743 1.1662 1.32284 1.49011 1.49631 1.65472 1.84421 1.8511 2.05725 2.18704 2.3298 2.33562 2.47158 2.47871 2.62475 2.62933 2.81492 2.82032 2.98009 3.15043 3.15542 3.30099 3.30666 3.4361 3.4417 3.58063 3.58706 3.75385 3.75855 4.08627 4.33458 4.49107 4.49599 4.62128 4.80887 4.81366 
31 0.16661 0.32289 0.50906 0.51431 0.64302 0.83199 1.00546 1.17097 1.33519 1.50214 1.66678 1.85688 2.06907 2.1995 2.34255 2.48346 2.63666 2.82712 2.83378 2.99184 3.16407 3.31483 3.44971 3.59253 3.76704 4.09733 4.34518 4.50392 4.63194 4.82071 4.82599 
29 0.16624 0.32273 0.50941 0.6425 0.83286 1.00699 1.16926 1.33328 1.50248 1.66997 1.86088 2.0686 2.19747 2.34168 2.4832 2.63621 2.828 2.99079 3.16434 3.31449 3.44932 3.59242 3.7671 4.09686 4.34495 4.50385 4.6313 4.82014 4.82675 
6 0.65203 2.07943 2.64492 3.17381 3.77534 4.51228 
17 0.16118 0.50265 0.63699 1.4972 1.66027 1.85127 2.47735 2.63096 2.82232 2.98677 3.15797 3.44288 3.58949 3.76223 4.0917 4.33929 4.8152 
51 0.17176 0.3291 0.51434 0.51895 0.64784 0.65282 0.83809 1.00889 1.01569 1.17657 1.18235 1.33868 1.34369 1.5074 1.51246 1.67309 1.86284 1.86747 2.07461 2.08124 2.20297 2.34745 2.35391 2.4885 2.4945 2.64172 2.64689 2.83216 2.83703 2.99692 3.01237 3.16866 3.1727 3.31963 3.324 3.45404 3.45957 3.59756 3.6043 3.77226 3.77637 4.10341 4.11929 4.35161 4.35861 4.50902 4.51381 4.63663 4.64489 4.82589 4.83134 
0 
51 0.15848 0.16537 0.31479 0.32256 0.50102 0.50664 0.63411 0.64061 0.8245 0.83384 0.9951 1.00199 1.16068 1.16728 1.32504 1.33161 1.4941 1.50091 1.65733 1.66294 1.85002 2.06334 2.18919 2.19547 2.33543 2.47418 2.48054 2.62914 2.63522 2.8193 2.82548 2.98333 2.98853 3.15553 3.16236 3.30473 3.31168 3.43986 3.44438 3.58506 3.59069 3.7587 3.76512 4.09245 4.34165 4.49585 4.50246 4.61983 4.62797 4.81472 4.82425 
45 0.15549 0.16159 0.31074 0.31679 0.49876 0.50342 0.6308 0.63675 0.82342 0.99101 1.1571 1.16693 1.32161 1.32901 1.49183 1.65451 1.84532 2.05862 2.18748 2.33073 2.47169 2.47824 2.62552 2.63044 2.81649 2.82168 2.97998 2.98632 3.1516 3.15738 3.30115 3.30809 3.43652 3.44336 3.58122 3.58769 3.75526 3.76005 4.08763 4.33621 4.49171 4.49693 4.6189 4.81068 4.81535 
12 0.31335 0.63673 0.99383 1.16002 1.84808 2.06179 2.3335 3.15418 3.30418 3.58607 3.76279 4.49446 
19 0.15971 0.31006 0.49643 0.6332 0.99052 1.32634 1.84317 2.05672 2.32925 2.6252 2.81492 3.15028 3.30441 3.58055 3.75349 4.08544 4.33349 4.49168 4.80797 
28 0.16084 0.31704 0.50402 0.63699 0.82732 0.99864 1.16445 1.3296 1.49702 1.66372 1.85191 2.06396 2.19599 2.33648 2.47888 2.63118 2.82189 2.98634 3.15775 3.30934 3.44255 3.58755 3.76108 4.09299 4.34072 4.49808 4.63055 4.81535 
26 0.16587 0.32268 0.50891 0.64215 0.8323 1.17407 1.33507 1.50132 1.66705 1.85745 2.06814 2.34168 2.48358 2.63589 2.82707 2.99089 3.16459 3.31485 3.4498 3.5921 3.76649 4.09649 4.34474 4.50346 4.63107 4.81954 
0 
68 0.17934 0.183 0.33574 0.33919 0.5224 0.5256 0.52987 0.6546 0.65822 0.6653 0.84531 0.84856 1.01503 1.01938 1.0275 1.18463 1.18992 1.34822 1.35211 1.51513 1.51832 1.67936 1.68371 1.86996 1.87369 1.8776 2.08178 2.08524 2.21139 2.21856 2.35421 2.35881 2.36554 2.49562 2.49898 2.5035 2.64885 2.65175 2.84075 2.84411 2.8484 3.00488 3.00858 3.1757 3.17937 3.18355 3.32786 3.33137 3.46107 3.46502 3.60509 3.60957 3.61946 3.77901 3.78205 3.78579 4.11082 4.11445 4.35891 4.36251 4.51653 4.51929 4.52432 4.64384 4.64813 4.83397 4.8368 4.84043 
12 0.32007 0.63963 1.33211 1.50048 2.0654 2.63298 3.16108 3.31214 3.76338 4.34224 4.50104 4.81778 
27 0.16917 0.32774 0.51342 0.64518 1.00725 1.17361 1.33855 1.50462 1.66892 1.86029 2.07114 2.20258 2.3442 2.48724 2.63858 2.83105 2.99347 3.16697 3.31758 3.45234 3.59559 3.77021 4.10114 4.35036 4.50613 4.63592 4.82537 
0 
52 0.15979 0.16384 0.31535 0.31994 0.50264 0.50639 0.63562 0.64014 0.82519 0.82945 0.99743 1.16239 1.16841 1.32683 1.33148 1.49531 1.49966 1.66 1.8507 1.85729 2.06369 2.069 2.19089 2.19735 2.33615 2.34216 2.47635 2.48115 2.63021 2.63419 2.82058 2.82472 2.98505 2.9893 3.15658 3.16164 3.30605 3.31117 3.44182 3.44714 3.58659 3.5927 3.75941 3.76395 4.09269 4.34139 4.49654 4.50102 4.624 4.62963 4.81494 4.81882 
55 0.15959 0.16372 0.31588 0.32019 0.50249 0.5059 0.63539 0.63982 0.82562 0.8297 0.99623 1.00155 1.16165 1.1671 1.32573 1.33109 1.49509 1.49915 1.65876 1.66362 1.85098 1.85543 2.06387 2.06785 2.19009 2.19581 2.33617 2.3403 2.47578 2.48031 2.63052 2.63426 2.82071 2.82428 2.98427 2.98856 3.15648 3.16081 3.30555 3.31112 3.44112 3.44613 3.58668 3.59047 3.75945 3.7637 4.09294 4.09691 4.34185 4.49662 4.501 4.62095 4.62794 4.81551 4.81874 
89 0.14846 0.15252 0.15571 0.30448 0.30769 0.31136 0.49095 0.49532 0.498 0.50226 0.62391 0.62788 0.6316 0.81495 0.81917 0.82232 0.98602 0.98929 0.99412 1.15064 1.15422 1.15957 1.16465 1.31539 1.32014 1.32379 1.48393 1.48846 1.49178 1.64482 1.65129 1.65424 1.8407 1.84331 1.84746 2.05397 2.05671 2.06083 2.17935 2.18512 2.3256 2.32851 2.3324 2.46267 2.46795 2.47137 2.47759 2.6184 2.62225 2.6254 2.80915 2.81334 2.81639 2.82275 2.97309 2.97781 2.98063 3.1459 3.14888 3.15293 3.15808 3.29503 3.29911 3.30341 3.42781 3.43328 3.4369 3.44278 3.57489 3.57904 3.58281 3.74946 3.75306 3.75633 4.08288 4.08547 4.08947 4.33185 4.33403 4.33949 4.48617 4.48935 4.49292 4.61027 4.6167 4.62064 4.80502 4.80784 4.8104 
10 0.16912 2.07005 2.48725 2.63679 3.16578 3.31704 3.76815 4.1002 4.34525 4.50694 
54 0.16202 0.16617 0.31896 0.32251 0.50496 0.50894 0.63761 0.64124 0.82891 0.83406 0.998 1.00281 1.16657 1.17235 1.33051 1.33504 1.49834 1.50232 1.66216 1.667 1.85216 1.85697 2.0649 2.06861 2.19435 2.3376 2.34191 2.47979 2.48435 2.63261 2.63556 2.82298 2.82704 2.98774 2.99344 3.15856 3.16225 3.31032 3.31371 3.44403 3.44765 3.5887 3.593 3.7626 3.76607 4.09336 4.09709 4.34194 4.34715 4.50067 4.50433 4.6281 4.81667 4.8197 
57 0.15572 0.1594 0.31187 0.31591 0.49888 0.50184 0.63151 0.63582 0.82176 0.82586 0.992 0.99794 1.15799 1.16533 1.32204 1.32782 1.4914 1.49534 1.65604 1.65989 1.84664 1.85127 2.05978 2.06363 2.18644 2.19366 2.332 2.33609 2.47273 2.47636 2.62644 2.62984 2.81668 2.82022 2.98046 2.98442 3.15276 3.15691 3.302 3.30775 3.43785 3.44261 3.58229 3.58603 3.75591 3.75993 3.7641 4.08877 4.09286 4.33744 4.34125 4.49266 4.4972 4.61915 4.62544 4.81153 4.81443 
53 0.16483 0.17113 0.31991 0.32733 0.50846 0.51494 0.64125 0.64744 0.83041 1.00205 1.01044 1.16721 1.17252 1.33338 1.50035 1.50609 1.66383 1.67405 1.85438 1.86196 2.06764 2.07618 2.19309 2.19898 2.34029 2.34836 2.48133 2.4874 2.63496 2.6434 2.82595 2.83245 2.99059 2.99816 3.16041 3.16579 3.17267 3.31355 3.446 3.45282 3.59137 3.59845 3.76608 3.77234 4.09586 4.10478 4.34439 4.50285 4.50904 4.62645 4.63336 4.81907 4.82547 
79 0.15014 0.15411 0.15771 0.30606 0.30943 0.31339 0.4926 0.49689 0.49985 0.62493 0.62903 0.63314 0.81667 0.8213 0.98777 0.99113 0.99598 1.15212 1.15594 1.16157 1.31706 1.32128 1.3253 1.48554 1.48979 1.49344 1.64642 1.65323 1.65718 1.84247 1.84518 1.84973 2.05571 2.05867 2.18111 2.18703 2.32735 2.33031 2.33487 2.46316 2.46897 2.47344 2.61955 2.62381 2.62737 2.81092 2.81505 2.81832 2.97466 2.97908 2.9826 3.14744 3.15057 3.15467 3.29669 3.30064 3.30514 3.42935 3.435 3.43972 3.57658 3.58063 3.58486 3.75116 3.75498 3.75826 4.08465 4.08738 4.33365 4.33598 4.48783 4.49115 4.49495 4.61201 4.61855 4.62462 4.80678 4.80973 4.8126 
34 0.16073 0.31663 0.50347 0.50806 0.63656 0.82672 0.9993 1.16802 1.33102 1.49663 1.50209 1.65973 1.85324 2.06341 2.19262 2.33787 2.47747 2.63094 2.82173 2.82676 2.98593 3.1583 3.16326 3.31058 3.44267 3.44827 3.59005 3.76157 4.09174 4.33979 4.49859 4.6307 4.81495 4.81881 
20 0.52507 0.65679 0.84754 1.35 1.51636 2.08371 2.49812 2.64867 2.84833 3.00775 3.17934 3.32945 3.46439 3.609 3.78063 4.1137 4.36081 4.51888 4.64945 4.83702 
27 0.16944 0.32626 0.51193 0.64585 0.83516 1.00793 1.17747 1.33981 1.50534 1.66815 1.86302 2.07227 2.34906 2.48654 2.63948 2.83026 2.99494 3.16719 3.31824 3.45331 3.59765 3.7706 4.10033 4.34806 4.50743 4.63884 4.8243 
28 0.16529 0.32406 0.50886 0.64219 0.83232 1.16849 1.33377 1.50135 1.66455 1.85708 2.06919 2.19722 2.34071 2.48338 2.63568 2.82668 2.99026 3.1635 3.31397 3.44912 3.59148 3.60215 3.7662 4.09843 4.34503 4.50293 4.63073 4.81991 
30 0.15761 0.31382 0.50005 0.63294 0.82372 0.9918 1.16222 1.3253 1.4934 1.65647 1.84573 2.05885 2.18922 2.33139 2.47527 2.62746 2.81839 2.98271 3.15246 3.15837 3.30532 3.4387 3.58354 3.75764 4.08793 4.33636 4.4932 4.4977 4.62312 4.81108 
0 
46 0.1522 0.15869 0.30847 0.31545 0.49454 0.50031 0.628 0.63434 0.8191 0.82488 0.98883 1.1548 1.31888 1.3262 1.48778 1.49452 1.65329 1.84351 2.05673 2.18317 2.32886 2.46963 2.47609 2.62296 2.62828 2.81285 2.81859 2.97672 2.98442 3.14903 3.15576 3.2986 3.30585 3.43512 3.44355 3.57855 3.75213 3.75852 4.08576 4.33453 4.48937 4.49576 4.61373 4.62361 4.8082 4.81256 
91 0.15422 0.1582 0.16157 0.31031 0.31355 0.31714 0.32191 0.4967 0.5011 0.50404 0.50787 0.62959 0.63375 0.63732 0.82045 0.82446 0.82766 0.99176 0.9953 0.99904 1.15658 1.16043 1.16463 1.17045 1.32111 1.32591 1.32957 1.48959 1.49408 1.49753 1.64971 1.65652 1.66008 1.84647 1.84942 1.85285 2.05975 2.06282 2.0677 2.18497 2.19066 2.19493 2.33134 2.33432 2.33818 2.467 2.47288 2.47696 2.48146 2.62441 2.6283 2.63142 2.8148 2.81906 2.82216 2.82775 2.97879 2.98359 2.98666 3.15172 3.15473 3.15844 3.16316 3.3007 3.30496 3.30874 3.31356 3.43266 3.43863 3.44238 3.44624 3.58057 3.5846 3.58835 3.75517 3.75895 3.76201 4.08863 4.09148 4.09554 4.33768 4.34009 4.49208 4.49585 4.49872 4.61576 4.6221 4.6257 4.81064 4.81389 4.81685 
24 0.17357 0.32792 0.51317 0.64696 0.83577 1.17646 1.34029 1.50609 1.67042 1.86237 2.07481 2.34567 2.48686 2.63981 2.83366 2.99495 3.16863 3.31919 3.4541 3.59747 3.77193 4.10236 4.50798 4.82534 

138
