# Supplementary material for: Deciphering the Contribution of Oriens-Lacunosum/Moleculare (OLM) Cells to Intrinsic θ Rhythms Using Biophysical Local Field Potential (LFP) Models
Source: eNeuro. 2018 Sep 4;5(4):ENEURO.0146-18.2018. doi: 10.1523/ENEURO.0146-18.2018 (PMC6140113; doi:10.1523/ENEURO.0146-18.2018)
Supplement: Supplementary file 2 — Supplementary Code. Download supplement 2, GZ file [file sup_enu-eN-NWR-0146-18-s02.gz › LFP_microcircuit-master/BSC-120-gi-0-gi_SD-0-PV12913020-dSD6.6ms-gnSD0.21-gpv3.0-gsb0.5-csb0.21-gbs2.0-cbs0.1344-spiketimes.txt]

3871

104


55 0.15239 0.15693 0.30833 0.31319 0.4942 0.49899 0.6274 0.63274 0.82126 0.98881 0.997 1.15469 1.16371 1.31859 1.32529 1.48787 1.49277 1.64849 1.6554 1.84348 1.85036 2.05675 2.06087 2.18237 2.18926 2.32885 2.33498 2.46761 2.47327 2.62255 2.62718 2.81248 2.81739 2.97634 2.98193 3.149 3.1543 3.29848 3.30521 3.43323 3.43907 3.57835 3.58319 3.75209 3.75766 4.08581 4.09054 4.33456 4.33956 4.48932 4.49467 4.61314 4.62159 4.8083 4.81165 
0 
25 0.16667 0.50919 0.64314 0.83296 1.17208 1.33544 1.50255 1.86054 2.06924 2.19906 2.3411 2.48358 2.6365 2.82827 2.99162 3.16533 3.31568 3.44914 3.59245 3.76787 4.09722 4.34548 4.50441 4.63205 4.82122 
28 0.15853 0.31463 0.50156 0.63419 0.8254 0.99599 1.16423 1.32698 1.49442 1.65833 1.84883 2.06152 2.19127 2.33381 2.47589 2.62855 2.81977 2.98402 3.15575 3.30617 3.44083 3.58478 3.75895 4.09001 4.3385 4.49603 4.62863 4.81351 
98 0.15643 0.15955 0.16232 0.16656 0.31295 0.31628 0.31938 0.49909 0.50237 0.50513 0.50826 0.63203 0.63497 0.63809 0.64179 0.8228 0.82652 0.83051 0.99282 0.99605 0.99987 1.15872 1.1624 1.16611 1.16972 1.32278 1.32744 1.33058 1.33427 1.49188 1.49551 1.49833 1.50212 1.65372 1.65842 1.66155 1.84789 1.85061 1.85392 2.06074 2.06365 2.06798 2.18662 2.19095 2.19615 2.33311 2.33583 2.3395 2.47216 2.47613 2.47925 2.4832 2.62727 2.63027 2.63285 2.81737 2.82044 2.8231 2.82652 2.98073 2.9848 2.98763 3.15353 3.15633 3.15934 3.16221 3.30289 3.30692 3.30975 3.31285 3.4383 3.44112 3.44457 3.44844 3.58256 3.58578 3.58925 3.75669 3.76015 3.76283 3.76664 4.08989 4.09245 4.09624 4.33865 4.34101 4.34561 4.49372 4.49764 4.50029 4.61755 4.6231 4.62624 4.6302 4.81241 4.81493 4.81789 4.82123 
14 0.51376 0.64645 1.50727 2.48638 2.63939 2.99376 3.16844 3.31894 3.4528 3.59698 3.7705 4.50692 4.63712 4.82463 
85 0.15342 0.15762 0.16073 0.30914 0.31312 0.31656 0.49573 0.50054 0.50299 0.50633 0.62785 0.63223 0.63612 0.82022 0.82474 0.82833 0.9909 0.99515 1.15466 1.15882 1.16417 1.1681 1.32022 1.32558 1.3292 1.48878 1.49344 1.49661 1.64891 1.65539 1.65884 1.84605 1.84942 1.85387 2.05919 2.06236 2.18394 2.18933 2.19633 2.33069 2.33386 2.33797 2.4659 2.47209 2.47585 2.47955 2.62205 2.6268 2.62985 2.81386 2.81847 2.82113 2.82604 2.97782 2.98254 2.98519 3.15083 3.1542 3.15754 3.16144 3.29974 3.30435 3.30832 3.43196 3.43791 3.44209 3.57958 3.58402 3.58778 3.75424 3.75857 3.76146 4.0882 4.09106 4.33708 4.3396 4.49115 4.49596 4.49874 4.61447 4.62048 4.62503 4.81021 4.81336 4.81622 
64 0.1541 0.15821 0.31024 0.31445 0.49618 0.50046 0.50417 0.62976 0.63367 0.63841 0.8217 0.82543 0.99046 0.99574 1.15649 1.16229 1.16805 1.32041 1.32581 1.48948 1.49394 1.65393 1.6574 1.84523 1.84962 2.05845 2.06208 2.18427 2.19026 2.33062 2.33423 2.47132 2.47551 2.62484 2.62846 2.81412 2.81859 2.82353 2.97834 2.98315 3.15083 3.15525 3.15861 3.30023 3.30587 3.31068 3.43662 3.44112 3.5802 3.58421 3.75369 3.7585 3.76226 4.08753 4.09118 4.33626 4.33912 4.49096 4.49583 4.61486 4.62317 4.80996 4.81275 4.81692 
25 0.16872 0.32618 0.51117 0.64343 0.64858 1.17458 1.33748 1.50659 1.86184 2.07026 2.34627 2.4869 2.63784 2.8284 2.99425 3.1661 3.31635 3.45255 3.59459 3.76803 4.09858 4.34645 4.50505 4.6333 4.82322 
56 0.17236 0.33094 0.51562 0.51948 0.64752 0.65152 0.65843 0.83931 1.01132 1.17728 1.34079 1.34569 1.50773 1.511 1.52142 1.67305 1.68177 1.86268 1.8677 2.07423 2.07839 2.20503 2.34689 2.35252 2.48957 2.4933 2.49819 2.64228 2.64479 2.65378 2.83367 2.83972 2.9975 3.00264 3.17033 3.17355 3.32152 3.32624 3.45438 3.45882 3.59803 3.60248 3.7731 3.77575 3.78123 4.10393 4.35193 4.35699 4.51015 4.51284 4.51861 4.63654 4.64072 4.64651 4.82734 4.83213 
44 0.16335 0.3191 0.50628 0.5115 0.63868 0.64321 0.82969 1.0042 1.16817 1.1733 1.33202 1.33739 1.49956 1.663 1.85363 1.85899 2.06583 2.07156 2.19619 2.33971 2.34511 2.48026 2.48649 2.63428 2.82439 2.82923 2.9894 3.15979 3.16396 3.31221 3.44428 3.4493 3.58988 3.59468 3.7643 3.76776 4.09473 4.34347 4.50198 4.50779 4.62986 4.63702 4.81787 4.82441 
5 1.51638 2.4968 2.64829 3.7791 4.51688 
18 0.51018 0.64506 1.50272 2.07025 2.19952 2.34325 2.48441 2.63744 2.8289 2.99257 3.16832 3.59342 3.76767 4.09785 4.3457 4.50416 4.63588 4.8228 
0 
0 
47 0.165 0.32186 0.5087 0.51247 0.64087 0.64531 0.83267 1.00097 1.1678 1.3338 1.3395 1.5009 1.50694 1.66525 1.85526 1.86256 2.06884 2.07328 2.19804 2.34044 2.34616 2.48185 2.48563 2.63615 2.63954 2.82737 2.83224 2.99017 2.99477 3.16156 3.16602 3.31258 3.31828 3.4463 3.45206 3.5917 3.59632 3.76718 3.77061 4.09785 4.34623 4.50208 4.50655 4.6316 4.6384 4.82037 4.82443 
20 0.16281 0.31855 0.50415 0.63758 1.33161 1.4972 2.06345 2.33548 2.47897 2.63096 2.822 2.98561 3.15884 3.30987 3.44441 3.76209 4.09532 4.33949 4.49844 4.81548 
33 0.1653 0.32303 0.50826 0.64197 0.83528 1.17165 1.33447 1.50136 1.66833 1.85961 2.068 2.3388 2.34924 2.48188 2.48936 2.63535 2.82682 2.83321 2.98987 3.16302 3.17057 3.31344 3.44821 3.5909 3.59916 3.76698 3.77355 4.09593 4.34446 4.50405 4.63078 4.81986 4.82663 
56 0.15156 0.15626 0.30726 0.31164 0.49336 0.49794 0.5033 0.62644 0.63084 0.82038 0.988 0.99412 1.15366 1.15992 1.31793 1.3244 1.48644 1.49169 1.6504 1.65497 1.84275 1.84765 2.05598 2.06052 2.18185 2.18943 2.3279 2.33236 2.46663 2.47193 2.62169 2.62604 2.81155 2.81626 2.97557 2.98106 3.14816 3.15311 3.29745 3.3038 3.43332 3.4377 3.57735 3.58196 3.7513 3.75653 4.08496 4.08942 4.33381 4.33845 4.48848 4.49379 4.61258 4.62121 4.80718 4.81064 
11 0.64913 1.34412 1.50955 2.07631 2.49016 2.64237 3.17073 3.45639 3.60079 3.77305 4.51057 
1 4.51367 
87 0.15517 0.15902 0.16205 0.31153 0.31462 0.3182 0.49717 0.50168 0.50424 0.50794 0.62988 0.63429 0.63777 0.82223 0.8261 0.83095 0.99261 0.99649 1.0007 1.15698 1.16096 1.16583 1.32198 1.32684 1.33006 1.49051 1.49497 1.49818 1.6508 1.65792 1.66117 1.84743 1.85025 1.85436 2.06055 2.06378 2.07064 2.18565 2.19104 2.19648 2.33251 2.33543 2.33925 2.46877 2.47463 2.47798 2.48243 2.62454 2.62895 2.63172 2.81553 2.81966 2.82246 2.82741 2.97927 2.98428 2.98686 3.15277 3.15574 3.15933 3.30163 3.30576 3.30946 3.43357 3.43952 3.44346 3.44798 3.58122 3.58544 3.58878 3.756 3.75972 3.76261 4.08953 4.09239 4.09751 4.33855 4.34116 4.49313 4.49718 4.49977 4.61654 4.62178 4.62681 4.81199 4.81476 4.81742 
58 0.15973 0.16328 0.31441 0.31907 0.50238 0.50631 0.63482 0.63878 0.82687 0.99478 1.16055 1.16753 1.32755 1.33188 1.4962 1.49994 1.6595 1.66458 1.84889 1.85429 2.06198 2.06689 2.1912 2.19767 2.33415 2.33985 2.47635 2.48003 2.62963 2.63315 2.8203 2.82403 2.82932 2.98531 2.98966 3.15523 3.15987 3.30584 3.31027 3.44012 3.44517 3.58516 3.58981 3.7592 3.7626 3.76632 4.09102 4.09572 4.33945 4.34444 4.49599 4.49967 4.50415 4.62265 4.62902 4.81403 4.81759 4.82197 
13 0.16951 0.51475 1.33792 1.50541 2.07215 2.48828 2.64306 3.16755 3.31561 3.60019 3.76695 4.3459 4.50499 
1 4.34455 
22 0.16441 0.32244 0.50904 0.64207 1.1728 1.50031 1.66422 1.85532 2.06712 2.33968 2.48242 2.63436 2.82614 2.99074 3.16245 3.59191 3.76553 4.09609 4.34333 4.50199 4.63088 4.81841 
0 
0 
0 
25 0.16939 0.3302 0.51357 0.6448 1.0085 1.17347 1.33927 1.50605 2.07153 2.20078 2.34562 2.48677 2.63851 2.83176 2.9933 3.16737 3.31886 3.45281 3.5942 3.5994 3.7703 4.10182 4.35155 4.50709 4.82352 
81 0.14695 0.15147 0.15764 0.30206 0.30574 0.30931 0.48858 0.49337 0.49633 0.62147 0.62594 0.62955 0.81401 0.81832 0.98362 0.98793 0.99246 1.14837 1.1526 1.15757 1.3133 1.31873 1.32314 1.48169 1.48681 1.49113 1.64246 1.64935 1.65303 1.8384 1.84164 1.8454 2.05164 2.0552 2.1771 2.18335 2.32327 2.32674 2.33069 2.46063 2.46628 2.46986 2.61608 2.62038 2.62354 2.80685 2.81147 2.8144 2.82038 2.97072 2.97618 2.97962 3.1435 3.14694 3.15049 3.15673 3.29264 3.29741 3.30124 3.42559 3.43101 3.43545 3.5725 3.57715 3.58101 3.747 3.75142 3.75431 4.08051 4.08371 4.32949 4.33229 4.48393 4.48847 4.49141 4.60808 4.61507 4.61968 4.80263 4.80592 4.80885 
27 0.16644 0.3225 0.51013 0.6423 1.00346 1.16723 1.3349 1.50225 1.6665 1.85678 2.06852 2.19489 2.3418 2.48271 2.6366 2.82709 2.99197 3.16245 3.31371 3.4473 3.59174 3.76515 4.0977 4.34715 4.50247 4.62957 4.82171 
51 0.15876 0.16332 0.31434 0.31986 0.50076 0.50534 0.63404 0.63882 0.82556 0.99505 1.16055 1.16652 1.32536 1.33004 1.49412 1.49893 1.65734 1.66254 1.84943 2.06266 2.06688 2.18858 2.19507 2.33477 2.33918 2.47463 2.47976 2.62877 2.63285 2.81911 2.82336 2.98318 2.98812 3.15523 3.16001 3.30482 3.31 3.44022 3.44525 3.58499 3.58908 3.75859 3.76304 4.0919 4.34049 4.49546 4.50017 4.61883 4.62693 4.81424 4.81797 
32 0.16101 0.31645 0.50479 0.63663 0.82798 0.99718 1.16524 1.33049 1.49736 1.66191 1.85083 2.06359 2.19382 2.33633 2.47916 2.63172 2.82231 2.98723 3.15683 3.16287 3.31001 3.44222 3.44946 3.58787 3.7618 4.09288 4.34151 4.49843 4.50231 4.62791 4.8156 4.82032 
76 0.17055 0.17362 0.32669 0.33024 0.51374 0.51678 0.52182 0.64562 0.64907 0.65282 0.83736 0.84146 1.00739 1.01155 1.17317 1.17707 1.18097 1.33904 1.34258 1.50634 1.50935 1.51478 1.67066 1.6753 1.861 1.86537 1.87053 2.07293 2.07572 2.08031 2.20233 2.20664 2.34558 2.34919 2.35588 2.48712 2.48987 2.49346 2.4992 2.64063 2.643 2.64883 2.83164 2.83453 2.83861 2.99583 2.99865 3.00617 3.16645 3.17011 3.17301 3.31828 3.32149 3.32543 3.45179 3.45558 3.45955 3.59648 3.59995 3.60495 3.77126 3.77375 3.77686 3.78363 4.10219 4.10568 4.35053 4.35403 4.50737 4.51007 4.51315 4.63596 4.63958 4.82547 4.8283 4.83166 
35 0.16507 0.31984 0.50711 0.63969 0.64708 0.83261 1.16773 1.17449 1.33273 1.50054 1.66511 1.85505 2.06688 2.19607 2.34039 2.4816 2.63457 2.82493 2.83351 2.99054 3.15994 3.16519 3.31167 3.31753 3.44566 3.59123 3.76348 3.76866 4.0961 4.34489 4.50038 4.50561 4.6292 4.81888 4.82419 
14 0.16591 0.64117 1.50171 1.85784 2.06611 2.34173 2.63449 2.99072 3.44909 3.59459 3.76558 4.34281 4.50254 4.81977 
28 0.15548 0.31011 0.49791 0.6305 0.99034 1.15655 1.32092 1.49196 1.65549 1.84473 2.05805 2.18725 2.33027 2.47237 2.62523 2.81556 2.9804 3.15085 3.30067 3.43646 3.58117 3.75386 3.75975 4.08711 4.33571 4.49099 4.62036 4.80975 
5 2.49536 2.64786 3.77812 4.51609 4.64598 
24 0.1584 0.31382 0.5005 0.63369 0.9925 1.32643 1.49458 1.65695 1.84642 2.05962 2.33205 2.47535 2.62772 2.8188 2.98329 3.1539 3.30948 3.43962 3.58388 3.7584 4.08842 4.33697 4.4958 4.81138 
8 0.50505 0.63602 1.65902 2.33542 2.63128 2.98664 3.15885 4.81642 
2 3.7654 4.50289 
57 0.16342 0.16755 0.31849 0.32208 0.50675 0.5102 0.63903 0.64268 0.8302 0.99765 1.00326 1.16374 1.17047 1.32758 1.33258 1.33706 1.49934 1.50311 1.66291 1.85251 1.85759 2.06602 2.07032 2.19476 2.2027 2.33797 2.34257 2.48081 2.48575 2.63404 2.63674 2.82456 2.82782 2.98913 2.99424 3.15934 3.16317 3.16705 3.30826 3.31311 3.31739 3.44446 3.4491 3.5891 3.59361 3.76439 3.76706 4.09494 4.10052 4.34353 4.50125 4.50375 4.62637 4.63078 4.81755 4.82061 4.82504 
0 
8 0.64999 2.49126 2.64618 3.16972 3.60335 3.77256 4.50883 4.64042 
10 0.16694 0.64369 1.3362 1.50211 2.63551 2.99141 3.16363 3.31471 3.59334 3.76666 
28 0.16826 0.32617 0.5102 0.6424 0.64731 1.17007 1.33598 1.50359 1.86391 2.07057 2.19865 2.34209 2.48501 2.63764 2.82893 2.99296 3.165 3.16937 3.31666 3.44954 3.59357 3.59843 3.76936 4.09927 4.34736 4.50553 4.63219 4.82252 
1 2.49563 
71 0.17408 0.17924 0.3309 0.33487 0.51752 0.52091 0.64882 0.65248 0.65683 0.84142 0.84689 1.01085 1.01537 1.17777 1.18385 1.34234 1.3464 1.50962 1.51283 1.51734 1.67407 1.68081 1.86427 1.869 1.87719 2.07579 2.07937 2.08709 2.2063 2.21307 2.34862 2.3534 2.36016 2.49105 2.49464 2.49907 2.51 2.64353 2.64627 2.65335 2.83598 2.84034 2.84682 2.99921 3.00384 3.17012 3.17363 3.17709 3.32275 3.32637 3.45488 3.45894 3.59994 3.60377 3.60968 3.77418 3.77705 3.78055 3.7883 4.10524 4.11139 4.35394 4.35949 4.51143 4.51399 4.51836 4.63951 4.64346 4.82918 4.83268 4.83866 
24 0.16852 0.32653 0.51167 0.64434 1.17724 1.33855 1.50439 1.86372 2.07157 2.34682 2.4858 2.638 2.82911 2.99315 3.16707 3.31763 3.45317 3.59597 3.76827 4.09954 4.34721 4.50614 4.63779 4.82315 
44 0.16377 0.31943 0.50566 0.50948 0.63902 0.64823 0.83167 1.00057 1.16677 1.17235 1.33168 1.33701 1.50014 1.50661 1.66409 1.85441 2.0668 2.19665 2.33912 2.4806 2.48736 2.63426 2.63943 2.82396 2.82793 2.98898 3.15958 3.16539 3.30947 3.31528 3.44548 3.45469 3.59028 3.59778 3.76345 3.76792 4.09588 4.34465 4.50012 4.50604 4.62812 4.63465 4.81851 4.82694 
137 0.14808 0.15185 0.15437 0.15659 0.15999 0.30376 0.30726 0.31022 0.31249 0.31497 0.49042 0.49426 0.49673 0.49875 0.50116 0.61982 0.62507 0.62815 0.63061 0.633 0.63647 0.8153 0.81908 0.82117 0.82458 0.98578 0.98838 0.99158 0.99445 1.14983 1.15368 1.15703 1.16025 1.16348 1.3147 1.31814 1.32172 1.32418 1.32698 1.48289 1.48683 1.48981 1.49204 1.49502 1.64402 1.65013 1.653 1.65578 1.6591 1.8405 1.84273 1.84564 1.84806 1.85103 2.05372 2.05603 2.05851 2.06156 2.17884 2.18335 2.18647 2.19026 2.32533 2.328 2.33066 2.33344 2.33937 2.46057 2.46633 2.4696 2.47194 2.47492 2.47894 2.6173 2.62163 2.62444 2.62632 2.63195 2.80879 2.81268 2.81526 2.81731 2.8201 2.82415 2.97243 2.97641 2.97949 2.98197 2.98545 3.14527 3.14821 3.15105 3.15325 3.15563 3.29452 3.29789 3.30116 3.30366 3.30611 3.4271 3.43268 3.43523 3.43795 3.4406 3.57445 3.57822 3.58071 3.58362 3.58734 3.74924 3.75217 3.75495 3.75696 3.7594 4.08273 4.08508 4.0876 4.09108 4.33177 4.33367 4.33604 4.33976 4.48558 4.4885 4.4919 4.49382 4.49707 4.60966 4.61475 4.61856 4.62113 4.62587 4.80484 4.80755 4.80957 4.81168 4.8145 
91 0.16991 0.17313 0.17717 0.32652 0.33041 0.51218 0.51516 0.51784 0.52146 0.64531 0.64815 0.65109 0.65557 0.83833 0.84343 1.00648 1.01128 1.17299 1.17727 1.18192 1.33656 1.34027 1.34372 1.50572 1.50858 1.51138 1.52058 1.67136 1.67542 1.86088 1.86504 1.86864 2.07299 2.07593 2.0793 2.1996 2.2038 2.21057 2.34583 2.34922 2.35316 2.36032 2.48655 2.48959 2.49247 2.49621 2.50434 2.6399 2.64273 2.64495 2.65242 2.83069 2.83385 2.83663 2.84138 2.99466 2.99782 3.00132 3.16667 3.17004 3.17239 3.17667 3.31655 3.3208 3.32348 3.45196 3.45583 3.45869 3.59596 3.59874 3.60224 3.6108 3.76925 3.77279 3.7751 3.77802 4.10236 4.10596 4.3511 4.35393 4.50668 4.51025 4.5124 4.51717 4.63404 4.63806 4.64109 4.82506 4.82759 4.8307 4.83499 
70 0.16623 0.16972 0.32297 0.32657 0.51062 0.51354 0.64234 0.64574 0.64845 0.83351 0.83628 1.00311 1.0074 1.16873 1.17255 1.17748 1.33352 1.33686 1.3406 1.50228 1.50555 1.51076 1.66728 1.67171 1.85665 1.86069 1.86661 2.06952 2.07271 2.19673 2.20065 2.34223 2.34549 2.4834 2.48666 2.49036 2.63696 2.63993 2.82837 2.83141 2.83705 2.99144 2.99436 2.99967 3.16324 3.167 3.16975 3.31404 3.3176 3.32089 3.44813 3.45166 3.45493 3.59322 3.59677 3.76743 3.77068 3.77321 4.0987 4.10219 4.34734 4.35056 4.50301 4.50712 4.51079 4.63188 4.63504 4.82204 4.82503 4.8297 
37 0.16259 0.31961 0.50624 0.63827 0.83059 0.99814 1.16398 1.32807 1.33457 1.4982 1.50287 1.66336 1.85355 2.0674 2.19567 2.33809 2.4802 2.63254 2.63642 2.82371 2.98654 2.99114 3.15886 3.16427 3.30769 3.31387 3.44459 3.58837 3.76167 3.76708 4.09521 4.34446 4.49847 4.50398 4.62584 4.63252 4.81891 
25 0.16353 0.32031 0.50603 0.64046 1.16932 1.33645 1.50029 1.66473 1.8555 2.0653 2.34047 2.48034 2.63347 2.82432 2.98905 3.15996 3.3119 3.44608 3.59088 3.7641 4.09431 4.34226 4.50119 4.6317 4.81647 
0 
22 0.16444 0.5063 0.64075 1.16451 1.33151 1.50009 2.0682 2.19575 2.33928 2.63444 2.82462 2.98925 3.16279 3.31372 3.44859 3.59159 3.76459 4.09572 4.34369 4.50161 4.62958 4.81835 
0 
25 0.16351 0.3213 0.50689 0.64047 1.16992 1.33198 1.49945 1.85254 2.06553 2.19732 2.33824 2.48072 2.63421 2.82451 2.98919 3.16189 3.31265 3.44376 3.5895 3.76377 4.09451 4.34307 4.50122 4.62997 4.81799 
34 0.17032 0.32737 0.51201 0.51713 0.64479 0.65021 0.8376 1.17269 1.33845 1.50543 1.67174 1.86153 2.07197 2.07626 2.20424 2.34516 2.48622 2.49311 2.6401 2.83127 2.99546 3.1655 3.17026 3.31898 3.45039 3.596 3.76807 3.77239 4.10104 4.35002 4.5071 4.51258 4.63561 4.82475 
18 0.31393 0.50071 0.63365 1.32699 1.84613 2.0598 2.33218 2.62725 2.81887 3.15395 3.30629 3.44024 3.58507 3.75793 4.08818 4.33605 4.49523 4.81071 
69 0.15507 0.15941 0.31141 0.31561 0.31916 0.4972 0.50165 0.50516 0.63026 0.63463 0.63839 0.82273 0.82646 0.99172 0.99739 1.1572 1.16304 1.32149 1.32735 1.33228 1.49027 1.4951 1.49951 1.65269 1.65821 1.66315 1.84665 1.8512 2.0598 2.06383 2.18553 2.19178 2.33184 2.33613 2.47037 2.47577 2.4798 2.62584 2.63013 2.81527 2.81973 2.82353 2.97931 2.98452 3.15208 3.15659 3.15972 3.30106 3.30687 3.31063 3.43637 3.44102 3.44482 3.58112 3.58563 3.75526 3.75982 3.7628 4.08881 4.09276 4.33774 4.3413 4.49237 4.49727 4.61626 4.62449 4.81144 4.81446 4.81933 
3 0.64489 3.76848 4.1008 
51 0.15576 0.16251 0.31194 0.31772 0.4978 0.50267 0.63134 0.63747 0.82507 0.99222 1.15817 1.16768 1.3222 1.32867 1.4911 1.497 1.65583 1.66393 1.84692 1.85393 2.06015 2.18647 2.19626 2.33224 2.33881 2.47224 2.47818 2.62645 2.63151 2.81591 2.8209 2.98001 2.98593 3.15249 3.15828 3.30194 3.30877 3.43828 3.44449 3.58179 3.58897 3.75553 3.76124 4.08922 4.33802 4.49278 4.4984 4.61709 4.62575 4.81169 4.81561 
8 0.50708 2.06434 2.82504 3.76421 4.09271 4.34084 4.502 4.81657 
13 0.50306 0.63611 1.85021 2.06379 2.33614 2.82308 3.15582 3.44105 3.76337 4.09197 4.34036 4.50089 4.81528 
96 0.14893 0.15286 0.15618 0.30475 0.308 0.31139 0.31479 0.4911 0.4956 0.49808 0.50139 0.62394 0.6281 0.63163 0.63561 0.81591 0.81962 0.82254 0.98638 0.98923 0.99356 1.15084 1.15443 1.1595 1.31562 1.31988 1.3236 1.32768 1.48405 1.48841 1.49177 1.64471 1.65172 1.6545 1.84112 1.84349 1.84709 2.05444 2.05699 2.05999 2.17958 2.18518 2.19153 2.32601 2.32866 2.33175 2.46163 2.46791 2.47137 2.47578 2.61827 2.6225 2.62525 2.62909 2.80929 2.81363 2.81659 2.82115 2.97326 2.97794 2.98073 3.1462 3.14915 3.15308 3.15632 3.29538 3.29933 3.30384 3.42756 3.43353 3.43717 3.44156 3.57511 3.57925 3.58255 3.74979 3.7533 3.75661 3.75954 4.08338 4.08579 4.08908 4.33243 4.33439 4.33811 4.48645 4.48944 4.49288 4.49662 4.61047 4.61706 4.62075 4.80542 4.80813 4.81035 4.81482 
56 0.14373 0.14835 0.2989 0.30361 0.48495 0.48968 0.49629 0.61847 0.62361 0.81049 0.97951 0.98505 1.14536 1.15249 1.30949 1.31563 1.47777 1.48317 1.64185 1.64779 1.83423 1.83899 2.04745 2.05179 2.17372 2.1847 2.31945 2.32394 2.45901 2.46465 2.61343 2.61809 2.80319 2.80795 2.96721 2.97265 3.13965 3.14458 3.28914 3.29531 3.42462 3.43017 3.56893 3.57365 3.74287 3.74782 4.07646 4.0808 4.32526 4.32929 4.48 4.4852 4.60463 4.61388 4.7987 4.80218 
0 
27 0.16586 0.32251 0.50846 0.64156 1.00475 1.16874 1.33415 1.50141 1.66661 1.85924 2.06771 2.19722 2.34034 2.48285 2.63591 2.82642 2.99055 3.16348 3.31465 3.44753 3.59217 3.76645 4.09637 4.34467 4.50371 4.63214 4.82034 
0 
1 4.50822 
25 0.17578 0.33246 0.51625 0.64916 1.17937 1.34484 1.50935 1.86757 2.07595 2.20461 2.3487 2.49008 2.64271 2.83477 2.99777 3.17053 3.32275 3.45641 3.59862 3.7737 4.10433 4.35301 4.51032 4.63781 4.82773 
0 
50 0.17856 0.33543 0.52129 0.52582 0.65272 0.65712 0.84422 1.01544 1.18552 1.34671 1.35558 1.51358 1.51825 1.6786 1.68752 1.86978 1.87404 2.07953 2.08419 2.21008 2.35382 2.36231 2.49389 2.49776 2.50321 2.64695 2.65023 2.83922 2.84494 3.00346 3.01284 3.17562 3.18022 3.32673 3.33237 3.46139 3.60408 3.6098 3.77834 3.78145 3.79001 4.10953 4.35749 4.36302 4.51511 4.5186 4.64234 4.64747 4.83316 4.83775 
52 0.16317 0.16677 0.31917 0.50615 0.50975 0.63947 0.64874 0.82955 0.99912 1.00772 1.16455 1.17347 1.32891 1.33571 1.49908 1.50344 1.66379 1.67082 1.85378 1.86236 2.06678 2.19297 2.19959 2.33937 2.34881 2.48045 2.48419 2.63417 2.63865 2.82395 2.82755 2.83414 2.98777 2.992 3.15998 3.16609 3.30872 3.31478 3.44509 3.45333 3.58874 3.5925 3.76383 3.7682 4.09587 4.34485 4.50009 4.50582 4.62298 4.63085 4.81898 4.82425 
55 0.153 0.15781 0.3089 0.31369 0.4951 0.49998 0.62824 0.6335 0.82113 0.98962 0.99521 1.15528 1.16139 1.31956 1.32533 1.4886 1.49366 1.65187 1.65695 1.84432 1.84933 2.05751 2.06194 2.18377 2.19045 2.32947 2.33388 2.46845 2.474 2.62336 2.62794 2.81333 2.81833 2.97734 2.98267 3.14976 3.15473 3.29914 3.30496 3.43441 3.43928 3.57906 3.58382 3.75295 3.75799 4.0865 4.09128 4.33532 4.34027 4.49009 4.49518 4.61436 4.62197 4.80874 4.81241 
65 0.17359 0.17929 0.33066 0.33704 0.51693 0.52097 0.64889 0.6528 0.66063 0.84016 0.84561 1.00924 1.01529 1.17786 1.18404 1.34176 1.34676 1.50879 1.51257 1.67361 1.67974 1.86339 1.86876 1.87587 2.07565 2.0793 2.2052 2.21151 2.34821 2.35361 2.36106 2.48976 2.49417 2.49987 2.6427 2.64583 2.83508 2.84001 2.99873 3.00321 3.16947 3.17404 3.17978 3.32051 3.32435 3.4541 3.45896 3.59912 3.60376 3.61333 3.77302 3.77675 3.78127 4.10497 4.11018 4.35354 4.3596 4.50941 4.51283 4.51697 4.63835 4.64227 4.82848 4.83226 4.83728 
2 4.08905 4.33674 
1 2.49572 
21 0.17719 0.33427 0.51956 0.65204 1.34618 1.51172 2.07848 2.49287 2.64555 2.83839 3.00111 3.17406 3.32502 3.45906 3.60339 3.77644 4.10866 4.3548 4.51296 4.64293 4.83151 
27 0.1599 0.31593 0.50216 0.63618 0.82888 0.9973 1.1643 1.32862 1.49593 1.66063 1.8504 2.06321 2.33566 2.47709 2.63001 2.82055 2.98533 3.15687 3.30788 3.44288 3.58663 3.76042 4.09205 4.33961 4.4974 4.62705 4.814 
31 0.15952 0.31662 0.50204 0.63443 0.82609 0.99591 1.16308 1.32803 1.49551 1.65904 1.85095 2.06211 2.19157 2.33394 2.4765 2.62931 2.82033 2.82775 2.98433 3.1572 3.16551 3.30828 3.44256 3.58493 3.75999 4.09097 4.33898 4.49709 4.62486 4.81384 4.81907 
102 0.14882 0.15306 0.15592 0.30459 0.30808 0.31149 0.31465 0.49101 0.49581 0.49844 0.50166 0.62387 0.62843 0.63187 0.63601 0.81642 0.82049 0.8252 0.98614 0.98943 0.99314 1.15081 1.15484 1.15928 1.16366 1.31554 1.32073 1.32384 1.32796 1.48402 1.4889 1.49179 1.64464 1.65151 1.6545 1.65936 1.84088 1.8435 1.84699 1.85058 2.05419 2.05705 2.06033 2.17953 2.18543 2.19106 2.32578 2.3287 2.33189 2.3363 2.46173 2.46831 2.47154 2.47535 2.61833 2.62289 2.62559 2.80921 2.81378 2.81657 2.82035 2.97317 2.97843 2.98097 3.14599 3.14917 3.15289 3.15583 3.29518 3.29973 3.30346 3.30708 3.42748 3.43349 3.43726 3.44052 3.57499 3.57944 3.58272 3.58806 3.74956 3.75346 3.75639 3.75936 4.08313 4.08576 4.08913 4.33219 4.33433 4.3393 4.48628 4.4898 4.49277 4.49631 4.61043 4.61697 4.6209 4.62774 4.8052 4.8081 4.81054 4.81405 
46 0.15432 0.16113 0.30951 0.31487 0.4972 0.5017 0.62996 0.6354 0.8233 0.99016 1.15743 1.16596 1.32284 1.49044 1.49684 1.65471 1.84421 1.85115 2.05726 2.18707 2.3298 2.33561 2.47158 2.47869 2.62475 2.62933 2.81492 2.82031 2.98009 3.15043 3.15542 3.301 3.30666 3.43611 3.44171 3.58063 3.58706 3.75385 3.75855 4.08627 4.33458 4.49107 4.49599 4.62129 4.80888 4.81367 
28 0.16661 0.3235 0.50912 0.64302 0.83264 1.00634 1.17099 1.33523 1.50217 1.67015 1.85731 2.069 2.19947 2.34278 2.48346 2.63666 2.82714 2.99176 3.16405 3.31483 3.4497 3.59252 3.76703 4.09734 4.34528 4.50392 4.63195 4.82078 
24 0.1666 0.32331 0.50948 0.64258 1.16936 1.33325 1.50264 2.06859 2.19752 2.34175 2.48321 2.63621 2.82804 2.99078 3.1643 3.31451 3.44942 3.59243 3.7671 4.09687 4.34496 4.50385 4.63133 4.82017 
6 0.65237 1.51357 2.07946 2.64492 3.77562 4.51228 
18 0.50263 0.63701 1.49759 1.6606 1.85144 2.0648 2.33806 2.47736 2.63096 2.82223 2.98666 3.15796 3.44289 3.5893 3.76221 4.09167 4.33928 4.81514 
42 0.17243 0.33 0.51489 0.52197 0.6479 0.65407 0.83958 1.01216 1.17707 1.33962 1.3458 1.50717 1.51192 1.67941 1.86636 2.07449 2.20367 2.34821 2.48849 2.49446 2.64172 2.64734 2.83243 2.83821 2.99726 3.16892 3.1735 3.32034 3.45382 3.46009 3.59764 3.60559 3.77208 3.77586 4.10343 4.35263 4.50903 4.5139 4.63659 4.64486 4.82622 4.83249 
0 
47 0.15855 0.31481 0.32468 0.501 0.50649 0.63412 0.64063 0.82503 0.99516 1.16068 1.16725 1.32505 1.33159 1.49425 1.50192 1.6573 1.66332 1.85002 2.06333 2.1892 2.19531 2.33542 2.47418 2.48052 2.62914 2.63522 2.8193 2.82557 2.98333 2.98851 3.15553 3.16235 3.30473 3.31156 3.43987 3.44439 3.58506 3.59082 3.7587 3.76511 4.09244 4.34167 4.49586 4.50248 4.61983 4.62797 4.81471 
46 0.15579 0.31074 0.317 0.49876 0.50344 0.63087 0.63682 0.82455 0.99099 1.15711 1.16693 1.32163 1.32903 1.49142 1.49717 1.65453 1.84532 1.85412 2.05862 2.18751 2.33073 2.4717 2.47827 2.62552 2.63044 2.81649 2.82169 2.97997 2.98631 3.1516 3.15738 3.30115 3.30809 3.43653 3.44338 3.58123 3.58771 3.75526 3.76005 4.08763 4.33621 4.49171 4.49693 4.61893 4.81068 4.81535 
11 0.31337 0.99383 1.16002 1.84809 2.06177 2.33349 3.15418 3.30418 3.58621 3.76278 4.49447 
18 0.31011 0.49643 0.63344 0.99047 1.32644 1.84317 2.05672 2.32928 2.6252 2.81492 3.15028 3.30442 3.58057 3.7535 4.08544 4.33349 4.49168 4.80797 
26 0.16108 0.31727 0.50395 0.63702 0.99981 1.16447 1.32964 1.49745 1.85209 2.06396 2.19611 2.33648 2.4789 2.63118 2.8219 2.98635 3.15775 3.30935 3.44256 3.58756 3.76108 4.09299 4.34074 4.49808 4.63063 4.81533 
23 0.16562 0.32422 0.50893 0.6422 1.33509 1.50127 1.8597 2.06848 2.34223 2.48358 2.63589 2.82709 2.9908 3.16434 3.3148 3.44973 3.5921 3.76648 4.09649 4.34481 4.50345 4.63108 4.81975 
0 
59 0.18006 0.18529 0.33684 0.34154 0.52281 0.52634 0.65499 0.65896 0.84653 0.85264 1.01691 1.02161 1.18466 1.34884 1.35345 1.51508 1.51843 1.67955 1.68542 1.87048 1.87428 2.08189 2.08541 2.21237 2.35507 2.35927 2.36768 2.49562 2.49897 2.50348 2.649 2.65199 2.84142 2.84544 3.00507 3.01012 3.17669 3.18014 3.18721 3.32858 3.33256 3.4615 3.46589 3.60543 3.61059 3.77935 3.78239 3.78686 4.11102 4.11547 4.3592 4.36335 4.51686 4.51976 4.64414 4.64851 4.83437 4.83751 4.84183 
16 0.16344 0.32028 0.50696 0.63965 1.33197 2.06508 2.63298 2.82531 2.98969 3.16099 3.31199 3.76336 4.09438 4.34187 4.50104 4.81756 
26 0.16934 0.32725 0.51358 0.64511 1.00847 1.17367 1.33866 1.50508 1.86069 2.07119 2.2028 2.34536 2.48725 2.63858 2.83116 2.99351 3.16696 3.31764 3.45317 3.59555 3.76991 4.10124 4.35158 4.50613 4.63595 4.82527 
0 
50 0.15994 0.16396 0.31544 0.32033 0.50262 0.50642 0.63563 0.64014 0.82796 0.99783 1.16238 1.16847 1.32682 1.33148 1.49552 1.49979 1.66015 1.85076 1.85812 2.06368 2.19085 2.1975 2.33616 2.34433 2.47635 2.48116 2.63021 2.63419 2.82057 2.82476 2.98504 2.98936 3.15658 3.16164 3.30605 3.31118 3.44182 3.44719 3.58659 3.59291 3.75941 3.76395 4.09269 4.34143 4.49654 4.50102 4.62404 4.62953 4.81494 4.81886 
54 0.15994 0.16385 0.3159 0.32046 0.50247 0.5059 0.63538 0.63983 0.82801 0.99632 1.00312 1.16165 1.16711 1.32573 1.3311 1.49556 1.49948 1.65869 1.66397 1.85099 1.85601 2.06386 2.06784 2.19012 2.19583 2.33618 2.34032 2.47578 2.48031 2.63052 2.63426 2.82071 2.82429 2.98427 2.98856 3.15648 3.16081 3.30555 3.31113 3.44112 3.44614 3.58668 3.59047 3.75945 3.7637 4.09294 4.09691 4.34186 4.49662 4.501 4.62096 4.62795 4.81552 4.81874 
89 0.14856 0.15262 0.15582 0.30449 0.3077 0.31135 0.49093 0.4953 0.49798 0.50219 0.62391 0.62788 0.6316 0.81547 0.82017 0.986 0.98921 0.99396 1.15064 1.15422 1.15957 1.16461 1.31539 1.32014 1.32379 1.48385 1.48835 1.49161 1.64482 1.65129 1.65423 1.8407 1.84331 1.84744 2.05397 2.05671 2.06082 2.17935 2.18512 2.32561 2.32852 2.33241 2.46268 2.46796 2.47137 2.47759 2.6184 2.62225 2.6254 2.80915 2.81334 2.81639 2.82266 2.97309 2.97781 2.98063 3.1459 3.14888 3.15293 3.15808 3.29503 3.29911 3.30341 3.42781 3.43328 3.4369 3.44276 3.5749 3.57905 3.58283 3.74946 3.75306 3.75633 4.08288 4.08547 4.08946 4.33185 4.33403 4.33934 4.48617 4.48935 4.49292 4.61028 4.61673 4.62066 4.80502 4.80784 4.81039 4.81696 
9 0.64697 2.07013 2.48726 2.63679 3.16588 3.3176 3.76813 4.34549 4.50695 
50 0.16213 0.31938 0.3234 0.50505 0.50911 0.63759 0.64112 0.82904 1.00043 1.16677 1.17272 1.33057 1.33529 1.49843 1.50303 1.66233 1.85244 1.85712 2.065 2.06885 2.19449 2.33774 2.34232 2.47979 2.48435 2.63261 2.63556 2.82306 2.82721 2.98777 2.99435 3.15856 3.16228 3.31042 3.31384 3.44402 3.44768 3.58869 3.59307 3.7626 3.76611 4.0934 4.09718 4.34198 4.34918 4.50067 4.50434 4.62811 4.81676 4.81994 
57 0.15598 0.15969 0.31189 0.31595 0.49889 0.50185 0.63151 0.63581 0.8225 0.82659 0.99199 0.99791 1.15799 1.16537 1.32204 1.32782 1.49175 1.49564 1.65614 1.6601 1.84666 1.85132 2.05978 2.06365 2.18645 2.19369 2.33201 2.33615 2.47273 2.47636 2.62644 2.62984 2.81669 2.82023 2.98046 2.98442 3.15276 3.15691 3.302 3.30776 3.43786 3.44263 3.58229 3.58603 3.75591 3.75993 3.76415 4.08877 4.09289 4.33745 4.34142 4.49266 4.4972 4.61918 4.62547 4.81152 4.81443 
44 0.16476 0.3206 0.50859 0.64039 0.64668 0.8321 1.00265 1.16745 1.17554 1.33389 1.50054 1.50633 1.6641 1.85432 2.0677 2.07602 2.19324 2.19965 2.34046 2.35297 2.48131 2.48738 2.63499 2.64384 2.8262 2.83302 2.99042 3.16044 3.16598 3.3137 3.44612 3.45323 3.59142 3.59904 3.76616 3.7727 4.09592 4.34445 4.50287 4.50917 4.62645 4.6335 4.81918 4.82579 
79 0.15034 0.15429 0.15775 0.30606 0.30943 0.31341 0.49261 0.49691 0.49983 0.62498 0.62908 0.63319 0.81714 0.82184 0.98773 0.99103 0.9959 1.15212 1.15594 1.16157 1.31706 1.32128 1.3253 1.48586 1.49045 1.49412 1.64642 1.65322 1.65716 1.84246 1.84517 1.8497 2.05571 2.05867 2.18112 2.18705 2.32735 2.33031 2.33484 2.46316 2.46897 2.47344 2.61955 2.62381 2.62737 2.81092 2.81505 2.81832 2.97466 2.97908 2.9826 3.14744 3.15057 3.15467 3.29669 3.30064 3.30513 3.42935 3.435 3.43972 3.57658 3.58063 3.58486 3.75116 3.75498 3.75826 4.08465 4.08738 4.33365 4.33598 4.48783 4.49115 4.49495 4.61202 4.61856 4.62465 4.80678 4.80973 4.8126 
33 0.16084 0.31671 0.50348 0.50834 0.63658 0.82717 1.00138 1.16806 1.33108 1.49675 1.65979 1.85365 2.06341 2.19377 2.33795 2.47747 2.63094 2.82176 2.82742 2.98593 3.1583 3.16339 3.31061 3.44266 3.44822 3.59006 3.76157 4.09174 4.3398 4.49859 4.63072 4.81496 4.81898 
8 0.65708 1.51661 2.08406 2.49813 2.64878 3.78141 4.5196 4.64984 
22 0.17006 0.32722 0.51328 0.64601 0.83621 1.50534 1.66958 2.072 2.48654 2.63951 2.8306 2.99523 3.16729 3.3185 3.45333 3.59791 3.77046 4.1008 4.34854 4.50745 4.63732 4.82466 
26 0.16574 0.50886 0.64217 0.83213 1.16853 1.3338 1.50151 1.6651 1.85778 2.06911 2.19723 2.34079 2.48338 2.63568 2.82673 2.99031 3.16351 3.31398 3.44914 3.59149 3.76621 4.09845 4.3452 4.50293 4.63073 4.81994 
30 0.15753 0.31389 0.50005 0.63293 0.82518 0.99179 1.16222 1.3253 1.4934 1.65651 1.84574 2.05885 2.18923 2.3314 2.47528 2.62746 2.81839 2.98271 3.15246 3.15837 3.30532 3.43872 3.58354 3.75764 4.08793 4.33636 4.49321 4.49771 4.62314 4.81108 
0 
44 0.15243 0.1589 0.30848 0.31547 0.49453 0.50028 0.62807 0.63438 0.82355 0.98879 1.15481 1.31888 1.3262 1.48782 1.49457 1.65329 1.84351 2.05673 2.18319 2.32886 2.46969 2.47631 2.62296 2.62828 2.81285 2.81859 2.97672 2.98441 3.14903 3.15576 3.2986 3.30584 3.43526 3.57856 3.75213 3.75852 4.08576 4.33453 4.48937 4.49576 4.61376 4.62362 4.80818 4.81251 
89 0.15442 0.15833 0.16174 0.31032 0.31355 0.31718 0.49669 0.50109 0.50402 0.50788 0.6296 0.63376 0.63732 0.82101 0.82522 0.82958 0.99175 0.99534 0.99921 1.15658 1.16043 1.16463 1.32111 1.32591 1.32957 1.48983 1.49428 1.4978 1.64971 1.65653 1.66012 1.84648 1.84944 1.85289 2.05975 2.06282 2.06766 2.18497 2.19065 2.19476 2.33134 2.33432 2.33818 2.46701 2.47288 2.47696 2.48147 2.62441 2.6283 2.63142 2.8148 2.81906 2.82216 2.82783 2.97879 2.98359 2.98666 3.15172 3.15473 3.15844 3.16316 3.3007 3.30496 3.30874 3.31352 3.43266 3.43863 3.44238 3.4463 3.58057 3.5846 3.58835 3.75517 3.75895 3.76201 4.08863 4.09148 4.09553 4.33768 4.34009 4.49208 4.49585 4.49872 4.61577 4.62211 4.6257 4.81064 4.81389 4.81685 
20 0.17086 0.51337 0.64712 1.17597 1.34068 1.5062 2.07301 2.34527 2.48687 2.63981 2.8332 2.99464 3.16865 3.31924 3.4533 3.59749 3.77147 4.10192 4.50797 4.82594 

137
