# Supplementary material for: Deciphering the Contribution of Oriens-Lacunosum/Moleculare (OLM) Cells to Intrinsic θ Rhythms Using Biophysical Local Field Potential (LFP) Models
Source: eNeuro. 2018 Sep 4;5(4):ENEURO.0146-18.2018. doi: 10.1523/ENEURO.0146-18.2018 (PMC6140113; doi:10.1523/ENEURO.0146-18.2018)
Supplement: Supplementary file 2 — Supplementary Code. Download supplement 2, GZ file [file sup_enu-eN-NWR-0146-18-s02.gz › LFP_microcircuit-master/BC-380-gi-0-gi_SD-0-PV12913020-dSD6.6ms-gnSD0.21-gpv-3.0-gsb3.0-csb0.21-gbs0.25-cbs0.1344-spiketimes.txt]

16509

339


78 0.14389 0.14822 0.15164 0.30009 0.30383 0.30789 0.48661 0.49147 0.49475 0.6193 0.6239 0.62791 0.80939 0.81324 0.81665 0.98174 0.98535 0.99161 1.14629 1.15071 1.15763 1.31109 1.31642 1.32127 1.47922 1.48412 1.4878 1.64053 1.64801 1.83647 1.83938 1.84412 2.04973 2.0529 2.1751 2.18141 2.32134 2.32462 2.32945 2.45807 2.46469 2.46851 2.61389 2.61865 2.62193 2.80491 2.80951 2.81288 2.96871 2.97411 2.97819 3.14149 3.14489 3.14923 3.2907 3.29541 3.30008 3.42353 3.42948 3.43577 3.57057 3.57517 3.58001 3.74519 3.74927 3.75262 4.07864 4.08161 4.32763 4.33013 4.48185 4.48559 4.4891 4.60601 4.61304 4.80077 4.80396 4.80698 
87 0.14442 0.14831 0.15142 0.30051 0.30426 0.30813 0.48729 0.49137 0.49447 0.49923 0.61885 0.62319 0.62694 0.63291 0.80976 0.81344 0.817 0.82107 0.98256 0.98539 0.99043 1.14662 1.15072 1.15702 1.31154 1.31528 1.32011 1.47958 1.48377 1.48768 1.64081 1.64837 1.65224 1.83726 1.83982 1.84379 2.0505 2.0531 2.05661 2.17567 2.18119 2.32215 2.32506 2.32882 2.45744 2.46419 2.46828 2.61409 2.61874 2.62225 2.80574 2.80987 2.81314 2.96924 2.97348 2.97732 3.14208 3.14529 3.14937 3.15399 3.29121 3.29479 3.3001 3.42394 3.4304 3.43439 3.5713 3.57526 3.5789 3.74602 3.74908 3.75284 4.07947 4.08211 4.08583 4.3283 4.33055 4.33385 4.48241 4.48557 4.48978 4.60644 4.61289 4.619 4.8017 4.80459 4.80723 
31 0.16748 0.32582 0.51104 0.64383 0.83442 1.00591 1.1723 1.33633 1.5037 1.66702 1.86261 2.0706 2.2011 2.34278 2.34802 2.48502 2.63834 2.82917 2.9928 3.16675 3.31774 3.45226 3.59345 3.59895 3.77072 4.0991 4.34707 4.35517 4.50693 4.63449 4.82348 
0 
67 0.16516 0.16933 0.18324 0.32202 0.3259 0.33688 0.50893 0.5132 0.64134 0.64717 0.83153 0.83573 0.8609 1.00222 1.00705 1.02246 1.16791 1.17487 1.33228 1.33843 1.50053 1.50641 1.66562 1.67122 1.85568 1.86075 1.86977 2.0701 2.07524 2.19645 2.20517 2.34136 2.34622 2.35405 2.4838 2.49053 2.63629 2.64127 2.82801 2.83289 2.85228 2.99118 2.99673 3.16195 3.16683 3.17293 3.31201 3.31773 3.44894 3.4531 3.59257 3.59762 3.60475 3.76768 3.77124 3.78318 4.09829 4.10343 4.34628 4.35143 4.50163 4.50693 4.62855 4.63854 4.82154 4.82578 4.83936 
0 
25 0.17018 0.3248 0.51275 0.64925 0.83345 1.00606 1.17866 1.34007 1.67102 1.86048 2.07604 2.34746 2.63938 2.83157 2.99776 3.16734 3.31755 3.45329 3.59756 3.77 4.10234 4.34707 4.50689 4.63799 4.82451 
81 0.15409 0.15803 0.16244 0.31088 0.31456 0.31821 0.49647 0.50077 0.50436 0.62951 0.63345 0.63801 0.81956 0.82346 0.82719 0.99137 0.99575 1.00019 1.15702 1.16172 1.16732 1.32075 1.32597 1.33053 1.48919 1.49382 1.4987 1.64988 1.65672 1.66002 1.84609 1.84977 1.85412 2.05935 2.06265 2.18421 2.19005 2.19707 2.33144 2.33491 2.34009 2.46927 2.47435 2.47916 2.62513 2.62877 2.63258 2.81466 2.81891 2.82231 2.97843 2.98357 2.98913 3.15159 3.15541 3.15869 3.30063 3.30523 3.30971 3.43559 3.43946 3.44403 3.5806 3.58467 3.58962 3.75454 3.75886 3.76191 4.08838 4.09163 4.33708 4.33975 4.49176 4.49619 4.49976 4.61507 4.62224 4.6266 4.81074 4.8135 4.8177 
0 
52 0.15909 0.16376 0.31501 0.31934 0.5027 0.5075 0.63597 0.64045 0.82571 0.83022 0.99498 1.00006 1.16343 1.32747 1.33255 1.49524 1.50017 1.65945 1.66475 1.84852 1.85467 2.06196 2.06775 2.19243 2.33489 2.34026 2.47717 2.48256 2.63006 2.63411 2.82134 2.82543 2.98533 2.99046 3.1577 3.16232 3.30646 3.31171 3.44113 3.44586 3.58602 3.59109 3.75989 3.76345 4.09052 4.09648 4.3393 4.49815 4.50302 4.6255 4.81469 4.81943 
88 0.14468 0.14913 0.15246 0.30112 0.30481 0.30857 0.3127 0.48763 0.49266 0.49565 0.62025 0.62508 0.62893 0.81033 0.81431 0.81754 0.98275 0.9864 0.99097 1.14715 1.15154 1.15687 1.31199 1.31759 1.32124 1.48023 1.48535 1.4886 1.64104 1.6489 1.65293 1.83747 1.84031 1.84456 2.05074 2.05398 2.05908 2.17592 2.18241 2.18967 2.32237 2.32559 2.33 2.45831 2.46514 2.4689 2.61452 2.61952 2.62255 2.80585 2.81066 2.81367 2.81907 2.96968 2.97536 2.97885 3.14264 3.14596 3.14997 3.15419 3.29172 3.29658 3.30046 3.424 3.43031 3.43472 3.57158 3.57633 3.58044 3.74617 3.75053 3.75346 4.07965 4.08258 4.08778 4.32862 4.33104 4.33678 4.4829 4.48679 4.48994 4.60677 4.61424 4.6189 4.80176 4.80491 4.80773 4.81195 
54 0.17597 0.18114 0.33301 0.33732 0.51885 0.52299 0.65283 0.6582 0.8419 0.84639 1.01379 1.02021 1.18086 1.18678 1.34522 1.34976 1.51297 1.51861 1.67593 1.68337 1.86672 1.87156 2.07877 2.08472 2.20891 2.35181 2.36025 2.4944 2.50464 2.64721 2.65487 2.83731 2.84292 3.00175 3.00936 3.17487 3.17905 3.32515 3.32945 3.45879 3.46367 3.60287 3.60882 3.7778 3.78226 4.10789 4.11482 4.35577 4.36182 4.51456 4.51992 4.64324 4.83048 4.83541 
0 
130 0.14186 0.14515 0.14787 0.15014 0.15428 0.29798 0.30156 0.30411 0.30654 0.30962 0.48482 0.48828 0.49092 0.49306 0.49604 0.6158 0.61968 0.62272 0.62537 0.62825 0.80725 0.81061 0.81344 0.81556 0.81922 0.98006 0.98241 0.98543 0.98817 1.14408 1.14795 1.15124 1.15484 1.15904 1.30905 1.31229 1.31595 1.31868 1.32231 1.47708 1.48076 1.48372 1.48609 1.48987 1.63825 1.64433 1.64752 1.65065 1.65574 1.83478 1.83701 1.83956 1.84203 1.84628 2.04802 2.05024 2.05275 2.05569 2.17317 2.1772 2.18068 2.1872 2.31967 2.3223 2.3248 2.32753 2.45482 2.46069 2.46407 2.46673 2.4705 2.61158 2.61595 2.61858 2.6208 2.80327 2.80687 2.80933 2.81149 2.81505 2.96674 2.97034 2.97359 2.97587 3.13956 3.14239 3.14482 3.1474 3.15011 3.28861 3.29176 3.29493 3.29795 3.30089 3.42145 3.42711 3.42951 3.43292 3.43621 3.5688 3.57232 3.57486 3.57786 3.74351 3.74588 3.74872 3.75095 3.75371 4.07699 4.07928 4.08168 4.08449 4.32579 4.32785 4.33002 4.33322 4.47991 4.48273 4.48597 4.48803 4.49213 4.60393 4.60855 4.61207 4.61577 4.79924 4.80183 4.80389 4.80605 4.80962 
0 
60 0.15519 0.15964 0.16498 0.31265 0.3184 0.49904 0.50275 0.50768 0.63179 0.63669 0.8208 0.82536 0.83032 0.99278 0.99911 1.15892 1.16729 1.32401 1.33091 1.4918 1.49636 1.654 1.65876 1.6653 1.84755 1.8541 2.06055 2.06861 2.18686 2.19732 2.33291 2.3389 2.47177 2.47698 2.62692 2.63111 2.81756 2.82179 2.82695 2.98027 2.9852 3.15365 3.15911 3.30337 3.30996 3.43807 3.44438 3.58303 3.58848 3.75709 3.76222 4.0897 4.33852 4.34496 4.4937 4.49905 4.61804 4.62497 4.81249 4.81661 
66 0.16608 0.16937 0.17656 0.32289 0.32683 0.5097 0.51293 0.64276 0.64675 0.83091 0.83445 0.83988 1.0007 1.00603 1.01482 1.16739 1.17316 1.17791 1.3347 1.33853 1.5027 1.50631 1.66598 1.67104 1.85593 1.86016 1.86473 2.06899 2.07302 2.19734 2.20451 2.34185 2.3462 2.35177 2.48391 2.48831 2.63676 2.64006 2.82731 2.83126 2.83616 2.99251 2.99756 3.16237 3.16685 3.17212 3.31395 3.3176 3.44866 3.45314 3.59317 3.59809 3.76642 3.76985 3.77716 4.09803 4.10221 4.34646 4.3519 4.5035 4.50685 4.63036 4.63546 4.82102 4.82401 4.82964 
36 0.14917 0.15506 0.30626 0.49298 0.49899 0.62575 0.81502 0.82047 0.98638 1.15255 1.31654 1.48576 1.65253 1.8411 2.05437 2.18198 2.32654 2.46923 2.62126 2.81131 2.81748 2.97534 3.14687 3.15331 3.2964 3.43368 3.57704 3.74989 3.75572 4.08344 4.33209 4.48709 4.49339 4.61494 4.80592 4.81104 
4 1.00939 1.17832 1.86747 4.82621 
1 0.82977 
0 
18 0.16997 0.32584 0.51193 0.64628 0.83523 1.50648 1.66995 1.86256 2.07388 2.63889 2.9957 3.16793 3.31915 3.45433 3.76942 4.35021 4.50785 4.82471 
26 0.15885 0.31773 0.50277 0.63556 0.82382 0.99924 1.16335 1.32855 1.4975 1.65964 1.85222 2.06492 2.33857 2.47796 2.63121 2.82159 2.98604 3.15945 3.30769 3.44316 3.58886 3.76217 4.34167 4.49888 4.62847 4.81505 
71 0.15407 0.15872 0.31119 0.31531 0.31942 0.49819 0.50144 0.50496 0.63089 0.63506 0.64011 0.81948 0.8236 0.82651 0.99126 0.99639 1.15749 1.16353 1.16814 1.32116 1.32658 1.3305 1.49073 1.49471 1.49926 1.65436 1.65862 1.66517 1.84588 1.85114 1.85499 2.05926 2.06355 2.18505 2.1907 2.33141 2.33551 2.47184 2.47604 2.48169 2.62601 2.6295 2.81622 2.81995 2.8246 2.98035 2.98406 3.15191 3.15653 3.16082 3.30125 3.30666 3.30989 3.43698 3.44196 3.58206 3.58603 3.75475 3.75921 3.76257 4.0883 4.09279 4.33693 4.34151 4.49195 4.49655 4.61531 4.6233 4.62836 4.8108 4.81398 
8 0.17519 0.65283 0.84325 1.51202 2.64561 3.77588 4.35669 4.51287 
31 0.16828 0.32379 0.51084 0.64456 0.83231 0.83988 1.0047 1.17247 1.33662 1.50433 1.66746 1.85695 1.86317 2.07218 2.20088 2.3429 2.48518 2.63884 2.82863 2.99335 3.16585 3.3165 3.45088 3.5943 3.76818 4.09938 4.34737 4.50586 4.63433 4.82262 4.82819 
34 0.15864 0.31306 0.31847 0.50103 0.63332 0.82477 0.99277 0.99912 1.15896 1.1683 1.32768 1.49528 1.65911 1.84741 1.8548 2.06134 2.19132 2.33279 2.47659 2.62831 2.81973 2.98456 3.15369 3.15922 3.30744 3.4386 3.58525 3.75956 4.08988 4.33799 4.49693 4.62467 4.81254 4.81859 
57 0.15015 0.15471 0.30675 0.31126 0.493 0.49806 0.62563 0.63072 0.81594 0.82067 0.98802 0.99527 1.15328 1.16285 1.31766 1.32545 1.48579 1.49168 1.64646 1.65475 1.84287 1.84767 2.05607 2.05991 2.18141 2.18944 2.3278 2.3318 2.46577 2.47251 2.62152 2.62624 2.81113 2.81638 2.97518 2.9816 3.14814 3.1529 3.29697 3.30484 3.42968 3.43576 3.44254 3.5769 3.58187 3.75132 3.75666 4.08504 4.08858 4.33393 4.33704 4.4884 4.49433 4.61235 4.62172 4.80707 4.81046 
99 0.154 0.15783 0.16087 0.16489 0.31071 0.31361 0.31721 0.32064 0.49691 0.50139 0.50445 0.5081 0.62947 0.63345 0.63715 0.81986 0.82339 0.82632 0.83008 0.99187 0.99573 0.99881 1.1569 1.1608 1.16538 1.1692 1.32139 1.32627 1.32968 1.48959 1.49406 1.4972 1.50179 1.64962 1.6564 1.65962 1.66415 1.8467 1.84977 1.85373 2.05997 2.06347 2.06742 2.18492 2.19016 2.19516 2.33179 2.33485 2.33835 2.46729 2.4731 2.47677 2.48113 2.62462 2.6285 2.63121 2.81495 2.81913 2.82208 2.82617 2.979 2.98401 2.98673 3.15205 3.1552 3.15846 3.16228 3.30084 3.30506 3.30881 3.31295 3.43261 3.43862 3.4431 3.44763 3.58075 3.58481 3.58819 3.59306 3.75521 3.7591 3.76202 4.08898 4.09224 4.09726 4.33798 4.34096 4.34588 4.49241 4.49674 4.49956 4.61548 4.62194 4.6255 4.63314 4.81117 4.81411 4.81716 4.82083 
23 0.16939 0.32572 0.51292 0.64396 0.83387 1.00232 1.17545 1.50515 1.6695 1.86192 2.06942 2.3417 2.48422 2.83365 2.99138 3.1669 3.45299 3.59858 3.77 4.09976 4.34609 4.51121 4.82356 
57 0.16556 0.17003 0.32322 0.32843 0.51105 0.51531 0.64338 0.64775 0.83165 0.83546 1.00242 1.00736 1.16965 1.17628 1.33715 1.34494 1.50325 1.50719 1.66671 1.6722 1.85704 1.86238 2.07018 2.07485 2.19611 2.2028 2.34279 2.34745 2.48414 2.48804 2.63716 2.64122 2.82892 2.83442 2.9916 2.99531 3.16415 3.16806 3.31358 3.31887 3.4493 3.4542 3.59329 3.59786 3.76767 3.77206 4.09951 4.10493 4.34772 4.35522 4.50377 4.50835 4.63058 4.63567 4.82248 4.82624 4.83736 
40 0.16043 0.166 0.31838 0.32494 0.50519 0.511 0.6372 0.64715 0.82475 0.82887 0.99648 1.00245 1.16307 1.17195 1.33029 1.49907 1.66122 1.6693 1.85115 1.85684 2.06478 2.19355 2.33686 2.343 2.4798 2.63333 2.82381 2.83044 2.9872 3.16019 3.31005 3.44381 3.58785 3.76336 4.09361 4.34224 4.50056 4.62687 4.81749 4.82283 
91 0.17738 0.18055 0.18457 0.33357 0.3371 0.34025 0.52075 0.52345 0.52668 0.5328 0.65361 0.65699 0.6606 0.84307 0.84639 0.85015 1.01356 1.01763 1.02149 1.1807 1.18471 1.18893 1.34511 1.3485 1.35222 1.51352 1.51658 1.52041 1.67769 1.68091 1.68592 1.86811 1.87174 1.87507 1.88204 2.0809 2.08411 2.08847 2.20873 2.21299 2.21979 2.35322 2.35682 2.36064 2.36746 2.49552 2.4989 2.50393 2.64778 2.65097 2.6553 2.83933 2.84225 2.84603 2.85615 3.00285 3.00589 3.0103 3.17479 3.17833 3.18138 3.18849 3.32478 3.32852 3.33183 3.45955 3.46331 3.46695 3.60424 3.60739 3.61159 3.62275 3.77778 3.78099 3.78361 3.79003 4.1098 4.11294 4.1172 4.35874 4.36181 4.36657 4.51417 4.51817 4.5215 4.64311 4.64777 4.83279 4.83551 4.83862 4.84324 
78 0.15297 0.15723 0.16264 0.30893 0.31239 0.31653 0.49546 0.50017 0.5043 0.62776 0.63257 0.63648 0.81858 0.82294 0.82633 0.9904 0.9948 1.00014 1.15532 1.16042 1.16727 1.32012 1.3253 1.33225 1.48814 1.49298 1.49897 1.64902 1.65618 1.65986 1.84521 1.84908 1.85425 2.05845 2.06223 2.18394 2.18977 2.33023 2.33367 2.34031 2.46605 2.47247 2.47607 2.62211 2.62685 2.63008 2.81374 2.81819 2.82297 2.97756 2.98283 3.15046 3.15406 3.15794 3.29947 3.30429 3.30896 3.43204 3.43768 3.4421 3.57933 3.58379 3.58988 3.75379 3.75836 3.76322 4.0874 4.09116 4.33629 4.3401 4.49075 4.49552 4.6146 4.62114 4.62911 4.80959 4.81293 4.81781 
53 0.15351 0.15804 0.31042 0.31576 0.49779 0.50231 0.63002 0.63533 0.81874 0.823 0.82902 0.99076 0.99831 1.15713 1.32156 1.32765 1.4903 1.49488 1.65536 1.662 1.84532 1.8511 2.05875 2.06621 2.18721 2.33068 2.3365 2.47195 2.47782 2.62586 2.62997 2.81559 2.81999 2.97987 2.98481 3.15121 3.15685 3.30088 3.30733 3.43644 3.44314 3.5812 3.58672 3.75437 3.7594 4.08768 4.33634 4.49153 4.49636 4.61845 4.62762 4.81032 4.81454 
33 0.15463 0.30999 0.49739 0.63042 0.81989 0.82885 0.98973 1.15714 1.32189 1.49017 1.65493 1.84416 2.05745 2.18764 2.32982 2.47263 2.62537 2.81527 2.97971 3.15062 3.15854 3.30083 3.43624 3.58093 3.75321 3.759 4.08656 4.33505 4.49082 4.49722 4.62176 4.80926 4.81508 
31 0.1642 0.32004 0.32556 0.50879 0.64063 0.82796 0.83357 1.00009 1.1676 1.33286 1.50092 1.66434 1.85461 1.86087 2.06744 2.1964 2.34 2.48187 2.63531 2.82597 2.99041 3.16144 3.31207 3.44722 3.59161 3.76474 4.09654 4.34547 4.50133 4.63044 4.82016 
82 0.14527 0.14956 0.15323 0.30147 0.3051 0.30907 0.48806 0.49272 0.49618 0.62067 0.62509 0.62929 0.81081 0.81468 0.81825 0.82335 0.9832 0.987 0.99173 1.14767 1.15176 1.15744 1.31255 1.31756 1.32175 1.48066 1.48522 1.48898 1.64189 1.64847 1.6523 1.83793 1.84096 1.8453 2.05118 2.05455 2.1765 2.18237 2.18958 2.32279 2.32611 2.33056 2.45959 2.46508 2.46951 2.61529 2.61963 2.62306 2.80637 2.81078 2.8143 2.97012 2.97507 2.97884 3.14293 3.14627 3.15041 3.29211 3.29658 3.30096 3.42491 3.43037 3.43519 3.572 3.57644 3.58096 3.74661 3.75077 3.7541 4.08008 4.08315 4.32906 4.33174 4.48332 4.48711 4.49063 4.60742 4.61418 4.61874 4.80223 4.80546 4.80855 
142 0.13728 0.14047 0.14316 0.14537 0.14821 0.29339 0.29682 0.29931 0.30168 0.30395 0.48019 0.48349 0.48623 0.48827 0.49061 0.49475 0.61148 0.61516 0.61814 0.62064 0.62285 0.62723 0.80265 0.80588 0.80866 0.81083 0.81338 0.81721 0.97545 0.97784 0.98072 0.98333 0.98683 1.1395 1.14317 1.14635 1.14934 1.15283 1.30444 1.30756 1.31121 1.31359 1.31646 1.47248 1.47596 1.47896 1.4812 1.48413 1.63368 1.63936 1.64248 1.64491 1.64888 1.83016 1.8324 1.83477 1.83725 1.83979 2.0434 2.04564 2.04801 2.05082 2.16857 2.17232 2.17589 2.1797 2.31504 2.31764 2.32003 2.32267 2.32591 2.45028 2.45568 2.45894 2.46151 2.46415 2.60698 2.61108 2.61374 2.6159 2.61896 2.79864 2.80206 2.80462 2.80667 2.80942 2.81316 2.96213 2.96554 2.96887 2.97093 2.97474 3.13496 3.13776 3.14008 3.14263 3.14466 3.14823 3.28406 3.28714 3.29028 3.29306 3.29548 3.41684 3.42217 3.42454 3.42731 3.42989 3.56419 3.56755 3.57014 3.57283 3.57628 3.7389 3.74133 3.74404 3.74621 3.74819 4.07236 4.07467 4.07693 4.07964 4.32119 4.32324 4.32529 4.32841 4.4753 4.47808 4.48123 4.48325 4.48578 4.59933 4.60339 4.60702 4.61016 4.61482 4.7946 4.79717 4.79917 4.80131 4.80392 4.99802 
36 0.15351 0.15852 0.31045 0.49672 0.5016 0.62976 0.63673 0.81891 0.82396 0.99065 1.1568 1.32074 1.48964 1.49611 1.65387 1.84536 2.0586 2.1857 2.33077 2.47074 2.47649 2.6251 2.81523 2.979 2.98461 3.15108 3.30054 3.30938 3.43645 3.58087 3.75404 4.08767 4.33636 4.49136 4.61871 4.81015 
0 
61 0.17487 0.18045 0.33022 0.33411 0.34073 0.5183 0.52227 0.53175 0.65118 0.65559 0.84031 0.84484 1.01102 1.01604 1.17981 1.18488 1.34379 1.34836 1.511 1.51637 1.6748 1.68165 1.86569 1.86971 1.87623 2.07731 2.08197 2.20825 2.35065 2.35667 2.36453 2.49302 2.49866 2.64528 2.65072 2.83687 2.84212 3.00098 3.0077 3.17193 3.1756 3.18122 3.32322 3.32739 3.45717 3.46149 3.60168 3.60655 3.62639 3.77518 3.77939 3.78797 4.10613 4.11157 4.3548 4.36056 4.51288 4.51749 4.64194 4.83028 4.83503 
94 0.1767 0.17984 0.18423 0.33221 0.33586 0.33936 0.34654 0.52029 0.52336 0.52658 0.53332 0.65312 0.65638 0.66053 0.84235 0.84523 0.84896 1.01172 1.01672 1.0208 1.03766 1.17978 1.18452 1.18845 1.34515 1.34888 1.35337 1.51329 1.51655 1.52067 1.67718 1.68093 1.68728 1.86725 1.87093 1.87461 1.88181 2.07968 2.08303 2.08812 2.20918 2.21452 2.2237 2.35228 2.35621 2.36075 2.36676 2.49594 2.50018 2.50603 2.64732 2.6501 2.65472 2.83832 2.84121 2.84516 2.85102 3.00296 3.00602 3.01048 3.17344 3.17732 3.18056 3.18677 3.32395 3.32795 3.3312 3.45877 3.46256 3.4675 3.60349 3.60724 3.61237 3.77736 3.78066 3.78407 3.79212 4.10871 4.112 4.11861 4.35723 4.36015 4.366 4.51364 4.51695 4.52037 4.53136 4.6421 4.64648 4.65451 4.83175 4.83462 4.83795 4.84287 
4 0.32447 1.00385 1.86117 4.82535 
2 0.17637 3.77683 
56 0.15823 0.16182 0.3144 0.3187 0.32416 0.50219 0.50548 0.63425 0.63834 0.82296 0.82697 0.83209 0.99487 1.00039 1.16076 1.16786 1.32578 1.33059 1.49449 1.49855 1.65907 1.66437 1.8493 1.85439 2.06269 2.18934 2.19966 2.33456 2.34003 2.476 2.47993 2.62957 2.63288 2.82 2.82331 2.82917 2.98362 2.98747 3.15526 3.15983 3.30502 3.31007 3.44013 3.44501 3.58572 3.5902 3.75882 3.76292 4.09182 4.34015 4.49592 4.49997 4.62123 4.62725 4.81418 4.81732 
80 0.14496 0.14914 0.15268 0.30147 0.30502 0.30879 0.48799 0.49258 0.49575 0.62051 0.62494 0.62885 0.81085 0.81469 0.81785 0.98295 0.9869 0.99129 1.14787 1.1519 1.15689 1.31258 1.31772 1.32148 1.48072 1.48544 1.48883 1.64168 1.64872 1.65285 1.83769 1.84084 1.84478 2.05094 2.05437 2.17642 2.18226 2.32262 2.32593 2.33012 2.4595 2.46513 2.46908 2.61546 2.61965 2.62284 2.80625 2.81065 2.81385 2.97016 2.97538 2.97901 3.14289 3.14627 3.14996 3.29203 3.29648 3.30044 3.42472 3.43018 3.43496 3.57191 3.57631 3.58035 3.74633 3.75052 3.75354 4.07985 4.08299 4.32879 4.33157 4.48324 4.48744 4.49043 4.60729 4.6139 4.61897 4.802 4.80517 4.8082 
0 
28 0.16995 0.3274 0.51451 0.64749 0.8342 1.00772 1.17702 1.34005 1.50768 1.67254 1.86158 2.07571 2.20666 2.34722 2.48911 2.63946 2.83425 2.99602 3.16831 3.31874 3.45429 3.60177 3.771 4.10415 4.36086 4.50774 4.63598 4.82504 
28 0.15881 0.31617 0.50172 0.63508 0.82397 0.99544 1.16419 1.32749 1.49476 1.65914 1.84988 2.06161 2.19198 2.33399 2.47626 2.62912 2.81986 2.98398 3.15686 3.30744 3.44175 3.5847 3.75945 4.09037 4.33822 4.49631 4.62613 4.81344 
57 0.15269 0.15776 0.309 0.31407 0.49516 0.50019 0.62829 0.63374 0.81803 0.82297 0.83045 0.98963 0.9956 1.15533 1.16244 1.31957 1.32567 1.48779 1.49333 1.65017 1.65636 1.84436 1.84966 2.05761 2.06245 2.18364 2.19123 2.32965 2.33491 2.46812 2.47428 2.62332 2.62823 2.81344 2.81853 2.97725 2.98292 3.14981 3.15532 3.29928 3.3056 3.43279 3.43776 3.57913 3.58449 3.75304 3.75848 4.08663 4.09146 4.33539 4.34046 4.49013 4.49564 4.61419 4.62271 4.809 4.81305 
31 0.16566 0.32207 0.50909 0.64292 0.83088 1.00345 1.17239 1.33463 1.50245 1.66552 1.85687 1.8638 2.06958 2.20167 2.34185 2.48549 2.63645 2.82728 2.83439 2.99104 3.16402 3.31443 3.44976 3.59425 3.76725 4.09898 4.34567 4.5045 4.63294 4.82174 4.82837 
100 0.17657 0.17954 0.18342 0.33288 0.33619 0.33926 0.34725 0.52038 0.5232 0.52626 0.53147 0.65309 0.65639 0.66055 0.84294 0.84553 0.84902 0.86357 1.01247 1.01645 1.02017 1.02863 1.18003 1.18413 1.18793 1.34532 1.34849 1.35204 1.51306 1.51597 1.51955 1.53556 1.677 1.6808 1.686 1.86731 1.87099 1.87436 1.88175 2.07934 2.08239 2.08686 2.11594 2.20841 2.21331 2.21889 2.35261 2.35608 2.36042 2.36596 2.49466 2.49818 2.50298 2.64721 2.64996 2.65553 2.83807 2.84085 2.84454 2.84854 3.00281 3.00584 3.01073 3.17335 3.17695 3.1799 3.18511 3.32463 3.32778 3.33088 3.34737 3.45836 3.46228 3.46602 3.4814 3.60416 3.60779 3.61251 3.62356 3.77733 3.78047 3.78356 3.78933 4.10852 4.11162 4.11695 4.35734 4.36066 4.36665 4.51355 4.51688 4.52032 4.52702 4.64341 4.64739 4.65826 4.8326 4.83519 4.83835 4.84426 
70 0.15685 0.16103 0.16511 0.31433 0.31811 0.32131 0.50193 0.50522 0.50962 0.63436 0.63844 0.82243 0.82637 0.82942 0.83443 0.99428 0.99861 1.00212 1.16061 1.16562 1.17222 1.32492 1.33035 1.49416 1.49845 1.65875 1.66222 1.66648 1.84907 1.85332 1.85672 2.06215 2.06588 2.18978 2.19405 2.33427 2.33847 2.34517 2.47561 2.47916 2.62926 2.6328 2.8198 2.82335 2.82828 2.98367 2.98732 3.15522 3.15993 3.16519 3.30528 3.31044 3.44043 3.4451 3.58502 3.58861 3.59682 3.75866 3.76323 4.09114 4.09514 4.33965 4.34372 4.4954 4.49989 4.6199 4.62622 4.8139 4.81714 4.8218 
31 0.16677 0.3235 0.50906 0.64126 0.64757 0.83331 1.00308 1.16838 1.33519 1.50269 1.66933 1.85937 2.07007 2.19868 2.34128 2.48332 2.63598 2.8288 2.99011 3.16229 3.16746 3.314 3.44854 3.59229 3.76604 3.77169 4.09865 4.34632 4.50412 4.62957 4.82199 
17 0.16524 0.32218 0.50931 0.82991 1.49989 1.6691 1.85719 2.34193 2.4813 2.63426 2.82613 3.45315 3.76519 4.09671 4.34441 4.50305 4.81934 
36 0.15512 0.16043 0.31125 0.49903 0.50568 0.63236 0.82191 0.99139 1.1577 1.32137 1.49041 1.65611 1.84592 2.05912 2.18527 2.33137 2.47313 2.62675 2.81788 2.98011 3.15208 3.15901 3.30138 3.30963 3.43765 3.44505 3.58181 3.75469 3.76135 4.08812 4.33684 4.49194 4.49978 4.61574 4.81078 4.81747 
111 0.14474 0.14852 0.15129 0.15418 0.30086 0.30426 0.30743 0.3102 0.48747 0.49147 0.49396 0.49657 0.50071 0.61983 0.62364 0.62655 0.6294 0.81008 0.81348 0.81665 0.81911 0.98268 0.98548 0.989 0.99292 1.14695 1.1507 1.15456 1.15828 1.31182 1.31537 1.3189 1.3221 1.47992 1.48383 1.48685 1.48965 1.64126 1.6476 1.65049 1.65388 1.83739 1.83991 1.84312 1.84643 2.05064 2.05324 2.05606 2.17593 2.18099 2.18432 2.32227 2.32507 2.32808 2.33165 2.45819 2.46373 2.46714 2.46985 2.47485 2.61446 2.61867 2.62162 2.62419 2.80584 2.80985 2.8125 2.81525 2.82032 2.9695 2.97363 2.97662 2.97995 3.14233 3.14537 3.14858 3.15106 3.29155 3.29503 3.29865 3.30147 3.42422 3.42991 3.43301 3.43602 3.57146 3.57533 3.57804 3.58129 3.74616 3.74935 3.75221 3.7545 4.07958 4.08217 4.08517 4.32854 4.33073 4.33374 4.48267 4.48565 4.48905 4.4916 4.60677 4.61241 4.61643 4.62107 4.80175 4.80457 4.80688 4.80969 
33 0.15105 0.30737 0.49334 0.62663 0.81626 0.8232 0.98797 1.1535 1.31766 1.32646 1.48601 1.4948 1.65212 1.84266 2.0559 2.1816 2.32796 2.46641 2.47368 2.62161 2.81157 2.9754 3.14809 3.29749 3.43376 3.57747 3.75135 3.75915 4.08495 4.33366 4.48835 4.61252 4.80726 
41 0.15399 0.30925 0.31703 0.49679 0.50213 0.62964 0.81901 0.82345 0.98929 1.15548 1.16491 1.32006 1.32736 1.48947 1.49684 1.65523 1.84383 1.85196 2.05709 2.18648 2.32933 2.47222 2.62455 2.81461 2.82064 2.97923 3.1501 3.15709 3.29956 3.30715 3.43669 3.58038 3.75303 3.75857 4.08617 4.33479 4.48994 4.49571 4.61726 4.8088 4.81425 
6 0.16619 0.32141 0.82832 1.00141 1.66433 1.85515 
64 0.14388 0.14826 0.30019 0.30425 0.30884 0.4864 0.49081 0.49506 0.61946 0.62372 0.63001 0.80927 0.81378 0.81934 0.98096 0.98578 1.14661 1.15225 1.31087 1.31652 1.47912 1.48397 1.64215 1.64802 1.8357 1.83979 2.04892 2.0527 2.17509 2.18154 2.32089 2.32471 2.45964 2.46558 2.61458 2.61886 2.80464 2.80907 2.81449 2.96862 2.97379 3.14112 3.14528 3.14917 3.29052 3.29599 3.42544 3.43059 3.57038 3.57468 3.74432 3.74879 3.75223 4.07794 4.08165 4.32676 4.33014 4.48141 4.48619 4.60598 4.61405 4.80018 4.80339 4.80766 
28 0.17624 0.33263 0.51896 0.65327 0.84145 1.01457 1.18307 1.3446 1.51242 1.67823 1.86901 2.07699 2.2109 2.35664 2.49701 2.64422 2.83814 3.00383 3.17434 3.32445 3.45995 3.60476 3.77721 4.10682 4.35431 4.51252 4.64346 4.83207 
34 0.16985 0.17801 0.32565 0.51312 0.64663 0.83554 0.84214 1.00487 1.1737 1.33873 1.50609 1.6693 1.8599 1.86718 2.07319 2.19992 2.34494 2.48781 2.64162 2.83113 2.83698 2.99558 3.16825 3.31885 3.45291 3.59684 3.77275 4.1014 4.34927 4.3554 4.50848 4.63581 4.82488 4.83192 
28 0.15744 0.31399 0.50039 0.63359 0.82225 0.99473 1.16242 1.32592 1.49359 1.65802 1.84734 2.06062 2.18977 2.33369 2.47487 2.62828 2.81841 2.98332 3.15452 3.30559 3.44052 3.58414 3.75799 4.08906 4.33705 4.49534 4.62489 4.81223 
32 0.16437 0.3197 0.50737 0.51436 0.63985 0.83044 1.00098 1.16752 1.33271 1.50008 1.66453 1.85392 1.86233 2.06641 2.19673 2.33898 2.48116 2.63447 2.82524 2.83056 2.98952 3.16223 3.31257 3.44583 3.5901 3.76551 4.09527 4.344 4.50263 4.63048 4.81902 4.82442 
7 0.16919 0.3235 0.82992 1.00199 1.66527 2.20276 3.59823 
24 0.1638 0.32114 0.50752 0.64234 1.16904 1.33383 1.50003 1.857 2.06652 2.19721 2.33897 2.48358 2.63366 2.82549 2.98892 3.16152 3.31244 3.44922 3.59147 3.76439 4.09522 4.34228 4.50085 4.81812 
28 0.16141 0.31905 0.50686 0.63943 0.82738 0.99971 1.16907 1.33326 1.4994 1.66081 1.85157 1.85843 2.06575 2.19937 2.33778 2.48019 2.6327 2.82418 2.9879 3.16154 3.31258 3.44646 3.58832 3.76378 4.09461 4.34238 4.50083 4.81739 
56 0.17641 0.18222 0.33302 0.33735 0.51972 0.52366 0.65235 0.6565 0.84237 0.84649 1.01462 1.02012 1.18253 1.18702 1.34504 1.34965 1.51179 1.51649 1.67645 1.68286 1.8678 1.87202 2.07929 2.08454 2.20977 2.35231 2.35841 2.37233 2.49327 2.49833 2.64616 2.6497 2.83781 2.8429 3.00189 3.00717 3.17451 3.17803 3.32524 3.32928 3.45986 3.46464 3.60397 3.60861 3.77764 3.78114 4.10756 4.11353 4.35619 4.36127 4.51464 4.51914 4.6425 4.83131 4.83549 4.84349 
79 0.1551 0.15828 0.16136 0.31178 0.31569 0.31979 0.49895 0.50175 0.50556 0.63168 0.63465 0.6384 0.82046 0.82361 0.82588 0.82927 0.9914 0.99553 0.99999 1.15785 1.16256 1.16779 1.32145 1.32644 1.33053 1.49132 1.49455 1.49947 1.6557 1.65861 1.66468 1.84621 1.85007 1.85439 2.05943 2.06282 2.18582 2.19055 2.33183 2.33542 2.34179 2.47238 2.47578 2.48119 2.62672 2.6297 2.817 2.82011 2.82544 2.98009 2.98399 2.98932 3.15251 3.15697 3.16061 3.30137 3.30577 3.30915 3.4378 3.44138 3.44676 3.58242 3.58537 3.59113 3.75487 3.75894 3.76185 4.08856 4.09188 4.33733 4.34015 4.49228 4.49647 4.49971 4.61635 4.62403 4.81124 4.81411 4.8184 
40 0.16773 0.17411 0.32486 0.3317 0.51124 0.64556 0.83422 0.84271 1.002 1.0077 1.17216 1.33758 1.50532 1.66717 1.6751 1.85711 1.86303 2.07214 2.19953 2.34445 2.35438 2.48591 2.63927 2.82967 2.83558 2.99386 3.16589 3.17118 3.31711 3.45074 3.59467 3.60135 3.76966 4.10088 4.34815 4.35515 4.50621 4.63439 4.82252 4.82871 
74 0.16201 0.1649 0.16907 0.3176 0.32122 0.32412 0.50579 0.50875 0.51287 0.63807 0.64176 0.82725 0.83032 0.83375 0.99735 1.0019 1.00543 1.16391 1.16917 1.17279 1.32813 1.33245 1.33597 1.49801 1.50118 1.66216 1.66599 1.67105 1.85247 1.85628 1.85953 2.06592 2.06988 2.19449 2.19961 2.33769 2.34128 2.34627 2.4791 2.48254 2.63287 2.63559 2.82326 2.82636 2.8304 2.98765 2.99023 2.99776 3.15884 3.16275 3.1662 3.30967 3.31342 3.31691 3.44396 3.44827 3.45447 3.58814 3.59199 3.59923 3.76248 3.76599 3.7731 4.09444 4.09846 4.34297 4.34597 4.4988 4.50244 4.62521 4.63075 4.81737 4.81987 4.82405 
3 1.84752 4.33738 4.81362 
100 0.1467 0.15112 0.15398 0.15888 0.30295 0.30685 0.31013 0.31373 0.48939 0.49429 0.49708 0.50057 0.62225 0.62699 0.63051 0.81239 0.81647 0.81926 0.82339 0.98442 0.98839 0.99195 1.14918 1.15368 1.15789 1.16198 1.31387 1.31949 1.32276 1.48208 1.48721 1.48998 1.49495 1.64288 1.65037 1.6536 1.65906 1.83916 1.84209 1.84558 1.85027 2.05242 2.0556 2.05926 2.17783 2.18411 2.1903 2.32406 2.32737 2.33096 2.46034 2.4671 2.47022 2.47464 2.61676 2.62161 2.62429 2.80758 2.81237 2.81504 2.81927 2.97153 2.97711 2.97996 3.14438 3.14777 3.15137 3.15473 3.29345 3.29854 3.30185 3.30543 3.42585 3.43201 3.4359 3.43957 3.57332 3.57808 3.58172 3.74785 3.75218 3.75486 3.75968 4.08134 4.08418 4.08778 4.3303 4.33262 4.33708 4.48467 4.48915 4.49167 4.49787 4.60873 4.61539 4.61927 4.80346 4.80664 4.80931 4.813 
1 0.83461 
56 0.14723 0.15244 0.30342 0.30841 0.48962 0.49471 0.62269 0.62805 0.81267 0.81798 0.98439 0.99162 1.14998 1.15721 1.31429 1.32093 1.48243 1.48816 1.64605 1.65301 1.83913 1.84462 2.05235 2.05709 2.17823 2.18867 2.32422 2.32893 2.46373 2.47015 2.61808 2.62294 2.8078 2.81303 2.97188 2.97784 3.14449 3.14981 3.29381 3.30051 3.42936 3.43608 3.57356 3.57865 3.74774 3.75326 4.08133 4.086 4.33018 4.33438 4.48483 4.49051 4.60909 4.61937 4.8035 4.80719 
92 0.16086 0.1641 0.16724 0.31754 0.32104 0.32439 0.50252 0.50698 0.50947 0.51282 0.63631 0.63957 0.64295 0.82652 0.82994 0.83275 0.9976 1.00091 1.00404 1.16316 1.16703 1.17096 1.17497 1.32749 1.33228 1.33573 1.49567 1.49978 1.50298 1.66026 1.66362 1.66775 1.85225 1.85483 1.85854 2.06553 2.06876 2.07256 2.19096 2.19584 2.20013 2.33745 2.34031 2.34442 2.47728 2.48116 2.4843 2.63176 2.63467 2.63726 2.82046 2.82476 2.8276 2.83139 2.98518 2.98938 2.99187 2.99628 3.15778 3.16119 3.16429 3.16756 3.30738 3.3117 3.31472 3.31862 3.44339 3.44678 3.45 3.58706 3.59047 3.59413 3.76094 3.76456 3.76741 3.77103 4.09449 4.09704 4.10072 4.34332 4.34576 4.35016 4.49816 4.50233 4.50491 4.62248 4.6274 4.63078 4.63594 4.81719 4.81968 4.82327 
61 0.15589 0.1604 0.31247 0.31743 0.49845 0.50313 0.50764 0.63256 0.63728 0.82122 0.82567 0.83005 0.99243 0.9983 1.15847 1.16438 1.32218 1.32796 1.49035 1.4957 1.65505 1.65946 1.84724 1.8525 2.06039 2.06508 2.18637 2.19236 2.3325 2.33765 2.47202 2.47765 2.62661 2.6313 2.81567 2.82089 2.82621 2.97992 2.98532 3.15317 3.15827 3.16337 3.30194 3.30828 3.43852 3.443 3.58157 3.58615 3.75591 3.76142 4.08955 4.09422 4.33836 4.34293 4.49271 4.49817 4.61837 4.62514 4.81213 4.81549 4.82099 
49 0.16026 0.1636 0.31598 0.31976 0.5041 0.50798 0.63615 0.64065 0.8249 0.8281 0.99574 1.00101 1.1619 1.16847 1.32854 1.3326 1.49697 1.50143 1.66055 1.6651 1.85108 1.8558 2.06478 2.19195 2.33708 2.34228 2.47791 2.48418 2.63172 2.82247 2.82664 2.98664 2.9917 3.15748 3.16193 3.30851 3.31214 3.44226 3.44743 3.58758 3.59501 3.76152 3.76504 4.0931 4.34141 4.49983 4.62667 4.8159 4.81914 
8 0.51543 2.07442 2.20739 2.83636 3.32264 3.77183 4.50783 4.82964 
65 0.18053 0.18511 0.33631 0.34023 0.35634 0.5236 0.52754 0.53721 0.65589 0.65993 0.66893 0.84642 0.85089 1.01713 1.02176 1.18503 1.19015 1.3491 1.35367 1.51623 1.52064 1.68032 1.68612 1.87152 1.87588 1.88507 2.08306 2.08742 2.21295 2.22185 2.35813 2.36358 2.49807 2.50337 2.65038 2.65399 2.84254 2.84699 3.00569 3.01054 3.17672 3.18059 3.18584 3.32857 3.33245 3.46213 3.46648 3.60661 3.6116 3.62425 3.78136 3.78497 3.79486 4.11181 4.11627 4.36003 4.36474 4.51751 4.52099 4.52975 4.64656 4.65387 4.83548 4.83956 4.84794 
37 0.16476 0.32022 0.32538 0.50806 0.64135 0.64905 0.82968 0.83764 1.00066 1.16772 1.1759 1.33401 1.50158 1.66479 1.85455 1.86129 2.06724 2.19985 2.34029 2.48285 2.63579 2.82624 2.8339 2.99062 3.16133 3.16775 3.31344 3.44844 3.59188 3.7656 3.77145 4.09631 4.34461 4.50322 4.63144 4.81954 4.82438 
57 0.16637 0.16971 0.322 0.3259 0.51 0.51328 0.64237 0.64671 0.831 0.83471 1.00186 1.00614 1.16855 1.17337 1.17815 1.33426 1.33779 1.503 1.50634 1.66655 1.67052 1.85691 1.86091 2.06921 2.07297 2.19862 2.2065 2.34256 2.347 2.48489 2.48855 2.63777 2.6407 2.82774 2.83095 2.83694 2.99259 2.99641 3.16301 3.16699 3.31388 3.31801 3.44834 3.45287 3.59405 3.59839 3.76692 3.7704 4.09869 4.10221 4.34681 4.35024 4.50277 4.50698 4.63432 4.8221 4.82507 
0 
26 0.16472 0.32123 0.50825 0.64107 0.83044 1.00185 1.33453 1.50126 1.66452 1.85565 2.06842 2.34035 2.48275 2.63557 2.82662 2.99066 3.16314 3.31434 3.44761 3.5917 3.76594 4.09701 4.3455 4.50309 4.63255 4.82001 
28 0.16421 0.32143 0.50816 0.64094 0.83195 0.99972 1.16743 1.33283 1.50083 1.66455 1.85426 2.06789 2.19599 2.33953 2.48231 2.6358 2.8262 2.99041 3.16343 3.31294 3.44718 3.59153 3.76674 4.09609 4.34444 4.50341 4.63115 4.81974 
47 0.16214 0.16911 0.3183 0.32231 0.50552 0.50997 0.6381 0.64308 0.8275 0.83212 0.99829 1.00309 1.16484 1.17196 1.33034 1.33672 1.49848 1.66273 1.66907 1.85217 1.85656 2.06533 2.19499 2.33782 2.34267 2.47998 2.63301 2.82355 2.82974 2.98788 2.99363 3.15954 3.1636 3.30975 3.31453 3.44502 3.45071 3.5887 3.59432 3.76302 3.76954 4.09397 4.34208 4.50037 4.62755 4.81692 4.82052 
56 0.15869 0.16244 0.31497 0.31898 0.5023 0.50648 0.6346 0.63872 0.82337 0.82705 0.99473 1.00003 1.16148 1.16672 1.32723 1.33096 1.49501 1.49948 1.6589 1.66355 1.84927 1.85362 2.06224 2.06659 2.19136 2.19826 2.33479 2.33907 2.47642 2.48108 2.62984 2.63305 2.82032 2.82427 2.98492 2.98922 3.15547 3.15949 3.30623 3.31029 3.4408 3.44525 3.5858 3.5908 3.75979 3.7631 4.09124 4.09575 4.33935 4.34421 4.49739 4.50076 4.6215 4.6266 4.8142 4.81771 
94 0.14999 0.15388 0.15723 0.30616 0.30949 0.31329 0.31738 0.49269 0.49678 0.49965 0.50327 0.62533 0.62914 0.63301 0.63845 0.81539 0.81884 0.82237 0.82649 0.98789 0.99076 0.99516 1.15227 1.15594 1.16099 1.31709 1.32081 1.32497 1.32989 1.48522 1.48915 1.49283 1.64631 1.65305 1.65606 1.8426 1.84514 1.84914 1.85441 2.05591 2.05853 2.0622 2.18114 2.18651 2.32747 2.33027 2.33388 2.46336 2.46902 2.47264 2.4769 2.61974 2.62387 2.62729 2.81099 2.81502 2.81813 2.82334 2.97476 2.97893 2.98242 3.1476 3.15065 3.15461 3.15844 3.29682 3.30039 3.30493 3.30877 3.42925 3.43528 3.43884 3.4435 3.57668 3.58049 3.58403 3.75135 3.75478 3.75813 4.08482 4.08739 4.09137 4.33388 4.33602 4.48792 4.49097 4.49479 4.61191 4.61804 4.62209 4.80694 4.80977 4.81232 4.81769 
20 0.16063 0.31973 0.50687 0.63927 0.82638 0.9974 1.66295 1.85082 2.06438 2.33688 2.6326 2.82385 2.98764 3.16209 3.58808 3.76353 4.09292 4.34103 4.50074 4.81556 
56 0.14893 0.15433 0.30522 0.31052 0.49146 0.49698 0.62434 0.63022 0.81452 0.82003 0.98617 0.99371 1.1518 1.16135 1.31612 1.32391 1.48427 1.49057 1.6475 1.65324 1.84096 1.8463 2.05418 2.05927 2.18018 2.1907 2.32597 2.33095 2.4649 2.47097 2.61981 2.62528 2.80972 2.81538 2.97372 2.9801 3.14628 3.15195 3.29551 3.30325 3.43096 3.43653 3.57539 3.58112 3.74951 3.75528 4.08311 4.08803 4.33203 4.33662 4.48666 4.49256 4.61108 4.62002 4.80527 4.80921 
56 0.14938 0.15545 0.30586 0.31151 0.49194 0.49762 0.62454 0.6311 0.81519 0.82103 0.98692 0.99405 1.15236 1.16052 1.31666 1.32399 1.48484 1.49138 1.64677 1.65346 1.84177 1.84742 2.05494 2.05984 2.18052 2.18948 2.32673 2.3319 2.4652 2.47181 2.62038 2.62575 2.81011 2.81607 2.9742 2.98078 3.14702 3.15289 3.29608 3.30358 3.43272 3.43919 3.5759 3.58172 3.75023 3.75607 4.08391 4.0887 4.33285 4.33678 4.48734 4.49332 4.61149 4.62123 4.80601 4.80996 
25 0.15989 0.31654 0.50517 0.63775 0.82538 0.99751 1.33332 1.49672 1.66064 1.85191 2.06313 2.33651 2.4776 2.63082 2.82379 2.9857 3.15893 3.30937 3.44389 3.58701 3.76145 4.09208 4.34032 4.49836 4.81534 
28 0.15821 0.31297 0.50097 0.63374 0.82485 0.99416 1.16192 1.32647 1.49403 1.65854 1.84772 2.06163 2.19124 2.33331 2.47611 2.62842 2.81887 2.98401 3.15375 3.30501 3.43929 3.58467 3.75759 4.0899 4.33843 4.49456 4.62705 4.81277 
5 0.16971 0.83468 1.0075 2.34515 4.82533 
67 0.17273 0.17628 0.33004 0.33408 0.51538 0.51883 0.52333 0.64797 0.65235 0.83841 0.8421 0.85266 1.00963 1.01314 1.02633 1.17716 1.18174 1.34043 1.34423 1.35552 1.50856 1.51244 1.67243 1.67691 1.86173 1.8665 1.87077 2.07553 2.07961 2.20523 2.21223 2.34731 2.35157 2.35682 2.48978 2.49484 2.64317 2.64701 2.83368 2.83762 2.84232 2.99825 3.00282 3.17101 3.17422 3.17957 3.32137 3.32505 3.45501 3.45902 3.59872 3.60309 3.60997 3.77358 3.77647 3.78196 4.10382 4.10825 4.35188 4.35596 4.5107 4.51449 4.63998 4.64629 4.82803 4.83135 4.83582 
88 0.16748 0.17058 0.17444 0.32328 0.32717 0.33024 0.35547 0.51125 0.51412 0.51714 0.64449 0.64775 0.65207 0.83351 0.8364 0.84 1.00408 1.00817 1.01261 1.17112 1.17599 1.17981 1.33612 1.33961 1.34311 1.50449 1.50757 1.51162 1.66786 1.67144 1.67602 1.85785 1.86185 1.86541 1.87303 2.07166 2.07481 2.08138 2.20043 2.20601 2.34396 2.34743 2.35176 2.35802 2.48613 2.48944 2.49423 2.63894 2.64179 2.65048 2.82893 2.83205 2.83531 2.84119 2.99454 2.99813 3.00496 3.16468 3.16843 3.17135 3.17793 3.31532 3.31899 3.32226 3.4501 3.45383 3.45838 3.59536 3.59902 3.60345 3.76954 3.77226 3.77719 4.10024 4.10368 4.11 4.34857 4.35181 4.35683 4.50663 4.50927 4.51593 4.63514 4.63974 4.82295 4.82569 4.82944 4.83823 
84 0.16468 0.16811 0.17131 0.32112 0.32483 0.32797 0.50758 0.51099 0.51419 0.52106 0.64091 0.64529 0.65039 0.83001 0.83386 0.8377 1.00124 1.00562 1.00952 1.16815 1.17256 1.17686 1.33184 1.33621 1.33966 1.50025 1.50425 1.50859 1.66596 1.66914 1.67516 1.8559 1.85969 1.86323 1.88171 2.06939 2.07284 2.09501 2.1968 2.20134 2.34133 2.34504 2.35044 2.35909 2.4832 2.48659 2.63623 2.6394 2.6504 2.82706 2.83023 2.83459 2.98966 2.99383 3.00321 3.16235 3.16622 3.16929 3.17617 3.31227 3.31685 3.32003 3.44766 3.45178 3.45636 3.59222 3.59604 3.60301 3.76455 3.76909 3.77152 3.77854 4.09887 4.1022 4.34696 4.35004 4.50191 4.50637 4.51108 4.63046 4.63535 4.82054 4.82336 4.82706 
64 0.1568 0.1606 0.31233 0.31675 0.50014 0.50357 0.63194 0.63663 0.82166 0.82592 0.99265 0.99726 1.15893 1.1642 1.32369 1.32854 1.33344 1.49199 1.49614 1.50102 1.65565 1.66 1.84703 1.85131 2.06023 2.06413 2.18929 2.19586 2.3324 2.33652 2.47254 2.47729 2.62695 2.63066 2.81798 2.82179 2.82794 2.98195 2.98585 3.15319 3.15805 3.16249 3.30296 3.30829 3.31269 3.43822 3.44268 3.583 3.58776 3.75644 3.76091 3.76474 4.08914 4.09326 4.3379 4.34203 4.49322 4.49791 4.50287 4.62067 4.62682 4.81199 4.81578 4.8203 
59 0.14808 0.15292 0.3043 0.3089 0.31555 0.49072 0.49615 0.50082 0.62354 0.62872 0.81373 0.81862 0.82358 0.98581 0.99233 1.15074 1.15976 1.31538 1.32315 1.48349 1.4896 1.64455 1.65279 1.84056 1.84509 2.05383 2.05812 2.17924 2.32541 2.32965 2.46329 2.4708 2.61847 2.62343 2.80893 2.81451 2.97292 2.97964 3.1457 3.15028 3.15501 3.29483 3.30312 3.42759 3.43378 3.57466 3.57991 3.7492 3.75503 4.08272 4.08678 4.33176 4.33528 4.48602 4.49187 4.61011 4.61974 4.80479 4.80853 
0 
113 0.14965 0.15372 0.15656 0.16003 0.30587 0.30931 0.31269 0.31568 0.4925 0.4965 0.49918 0.50182 0.50739 0.62463 0.62862 0.63163 0.63437 0.64128 0.81495 0.81858 0.82171 0.82405 0.82812 0.98775 0.99054 0.99433 0.99824 1.15192 1.15578 1.15975 1.16354 1.31673 1.32047 1.32402 1.32717 1.48485 1.48884 1.49192 1.49467 1.6463 1.65279 1.65571 1.6593 1.84252 1.84513 1.84886 1.85229 2.05581 2.05853 2.06146 2.18089 2.18622 2.18987 2.32738 2.33018 2.33334 2.33745 2.46293 2.46884 2.4723 2.4749 2.48063 2.61942 2.62366 2.6268 2.62947 2.81087 2.81484 2.81773 2.82074 2.825 2.97447 2.97869 2.98176 2.98543 3.14741 3.15048 3.15406 3.15657 3.29654 3.30013 3.30401 3.30704 3.42927 3.43522 3.43835 3.44154 3.57652 3.58035 3.58323 3.58666 3.75125 3.75459 3.75753 3.75983 4.08472 4.08739 4.09084 4.33374 4.33596 4.3395 4.48765 4.4907 4.49426 4.49691 4.61173 4.61758 4.62174 4.626 4.80684 4.80981 4.81216 4.81557 
63 0.15301 0.15745 0.30919 0.31425 0.49517 0.50004 0.50506 0.62833 0.63275 0.63922 0.81841 0.82336 0.99 0.99611 1.15559 1.16279 1.16887 1.31972 1.32623 1.48808 1.49317 1.64865 1.65564 1.84471 1.85001 2.05797 2.06211 2.18321 2.19046 2.32974 2.33397 2.46827 2.47327 2.48011 2.62414 2.62802 2.81299 2.81814 2.82465 2.97746 2.98281 3.15021 3.156 3.29941 3.30685 3.43187 3.4371 3.44312 3.57911 3.58369 3.75331 3.75888 4.08693 4.09098 4.33582 4.33932 4.49047 4.496 4.6141 4.62306 4.80911 4.81269 4.81857 
1 3.76806 
18 0.1661 0.31918 0.50548 0.6388 0.82921 1.17142 1.33207 1.5007 1.85508 2.8238 3.15991 3.31315 3.44687 3.59826 3.76335 4.09583 4.50145 4.8195 
44 0.16949 0.17754 0.32217 0.32898 0.5103 0.51573 0.64862 0.83537 1.00366 1.01141 1.16789 1.17636 1.33252 1.33938 1.503 1.51204 1.66917 1.67931 1.85755 1.86322 2.07585 2.19984 2.34241 2.34849 2.48978 2.64621 2.82806 2.8356 2.99763 3.16337 3.17107 3.31352 3.32127 3.44816 3.45687 3.60009 3.76682 3.77519 4.10572 4.35157 4.50307 4.51139 4.82478 4.83076 
37 0.1703 0.32679 0.51237 0.6448 0.65105 0.8364 1.00758 1.17467 1.33743 1.34285 1.50521 1.51005 1.66909 1.86249 2.07198 2.20178 2.34513 2.35291 2.48657 2.63937 2.83147 2.99437 3.16595 3.17021 3.31827 3.45079 3.45556 3.59536 3.60081 3.77023 4.10014 4.10713 4.34899 4.50706 4.51174 4.63578 4.82393 
20 0.17369 0.32962 0.51633 0.83812 1.00918 1.34501 1.51774 1.675 1.86987 2.08056 2.35094 2.8362 3.00494 3.17188 3.32473 3.77511 4.10928 4.35049 4.51289 4.8284 
29 0.1665 0.32317 0.51007 0.64374 0.83044 1.00096 1.00661 1.17239 1.33557 1.50278 1.66541 1.85913 2.06864 2.20175 2.34116 2.4832 2.63588 2.82679 2.99074 3.16454 3.31563 3.44905 3.59388 3.76719 4.09824 4.34791 4.50391 4.82062 4.82671 
0 
68 0.16246 0.16523 0.17014 0.31931 0.32236 0.32637 0.50639 0.50914 0.51432 0.63888 0.64294 0.82726 0.83041 0.83436 0.99835 1.00243 1.00805 1.16456 1.17053 1.17646 1.3316 1.33607 1.49934 1.50319 1.66274 1.66573 1.6734 1.85325 1.85658 1.86055 2.0661 2.06956 2.19443 2.1985 2.33833 2.34171 2.34747 2.48045 2.48423 2.63377 2.63691 2.82463 2.82743 2.83249 2.98846 2.99157 3.15985 3.16338 3.16955 3.31067 3.31418 3.44553 3.44972 3.58985 3.59407 3.76333 3.76667 4.09494 4.09856 4.3435 4.34672 4.50044 4.50357 4.62709 4.63167 4.81816 4.82073 4.82535 
117 0.17596 0.17912 0.18254 0.19064 0.3314 0.33469 0.33738 0.34215 0.51964 0.52261 0.52532 0.52934 0.65197 0.65524 0.65825 0.66615 0.84093 0.84435 0.84747 0.85147 1.01173 1.01587 1.01913 1.02472 1.17776 1.18221 1.18558 1.18906 1.34263 1.34611 1.34943 1.35493 1.51182 1.51464 1.51761 1.52813 1.67579 1.67872 1.68214 1.68757 1.866 1.86997 1.87308 1.87681 1.88488 2.07882 2.08193 2.08516 2.0936 2.20665 2.21099 2.21573 2.35176 2.35538 2.35877 2.36377 2.37547 2.49361 2.49637 2.49978 2.50433 2.64636 2.64923 2.65228 2.65959 2.83697 2.84043 2.84347 2.84667 2.86262 3.00149 3.00406 3.00762 3.01632 3.17259 3.17624 3.17876 3.1823 3.19535 3.32197 3.32603 3.32877 3.33247 3.45737 3.4608 3.46353 3.4684 3.60252 3.60539 3.6087 3.61375 3.77576 3.77912 3.78161 3.78559 3.79249 4.1079 4.11082 4.11422 4.12371 4.35661 4.35936 4.36321 4.37327 4.51288 4.51637 4.519 4.52361 4.6398 4.64387 4.64773 4.65566 4.8311 4.83367 4.83637 4.8392 4.84528 
72 0.16987 0.17347 0.1787 0.3245 0.32874 0.33242 0.51275 0.51615 0.51975 0.64708 0.65055 0.83497 0.8382 0.84216 1.00451 1.00947 1.01515 1.17181 1.17721 1.18309 1.33884 1.34251 1.50626 1.51 1.66939 1.67393 1.68043 1.85931 1.86402 1.86738 2.07325 2.07673 2.20235 2.2077 2.34503 2.34996 2.35597 2.48826 2.49237 2.50017 2.64122 2.64449 2.83158 2.83557 2.83939 2.99562 2.9994 3.16583 3.16988 3.17404 3.31796 3.32159 3.45271 3.45645 3.59707 3.60144 3.60841 3.7718 3.77494 3.78173 4.10174 4.10518 4.35031 4.35415 4.50868 4.51202 4.63608 4.642 4.82433 4.82746 4.83068 4.83892 
28 0.17444 0.33086 0.51639 0.64918 0.83737 1.01252 1.18061 1.34209 1.50946 1.67662 1.86626 2.07479 2.2083 2.35161 2.49106 2.64144 2.83707 2.99758 3.16993 3.32122 3.4558 3.60154 3.77234 4.10433 4.3511 4.5095 4.63867 4.83051 
91 0.15185 0.15598 0.15909 0.3084 0.31169 0.31514 0.31911 0.49469 0.49907 0.50184 0.50525 0.62745 0.63162 0.6354 0.81748 0.82122 0.82422 0.82822 0.98971 0.99345 0.99819 1.15488 1.15872 1.16413 1.31919 1.32426 1.3277 1.48748 1.49196 1.49506 1.64856 1.6551 1.65813 1.66313 1.84449 1.84741 1.85169 2.05778 2.06089 2.06553 2.18302 2.1887 2.32945 2.33252 2.33679 2.46703 2.47212 2.47549 2.48039 2.62266 2.62646 2.62944 2.8129 2.81707 2.81986 2.82437 2.97687 2.98174 2.9846 3.14974 3.15289 3.15653 3.16051 3.29882 3.30322 3.30695 3.43166 3.43681 3.44092 3.44526 3.57866 3.58275 3.58653 3.75309 3.75727 3.76004 4.08671 4.08949 4.09485 4.33565 4.33816 4.48999 4.49399 4.49674 4.61396 4.6202 4.62432 4.80884 4.81184 4.81453 4.81944 
49 0.1561 0.16041 0.31152 0.31778 0.49823 0.50236 0.63179 0.63652 0.82088 0.82526 0.99141 1.15753 1.16732 1.32151 1.32804 1.49103 1.49555 1.65626 1.66181 1.84616 1.8531 2.05923 2.18694 2.33163 2.47264 2.47688 2.62635 2.63047 2.81664 2.82091 2.98011 2.98501 3.15219 3.15765 3.30155 3.30842 3.4381 3.58193 3.5881 3.75518 3.76061 4.08831 4.33697 4.49238 4.4977 4.6193 4.6269 4.81128 4.81515 
22 0.16744 0.32523 0.50981 0.64354 0.83277 1.33663 1.50634 1.8601 2.06845 2.34249 2.6366 2.82984 2.9919 3.16662 3.31596 3.45069 3.59362 3.76839 4.09706 4.34504 4.50513 4.8202 
80 0.14689 0.15131 0.15498 0.30366 0.30774 0.31145 0.48994 0.49433 0.49779 0.62267 0.62714 0.6311 0.81284 0.81713 0.82034 0.98454 0.98918 0.99423 1.15011 1.15523 1.16108 1.31446 1.31984 1.32438 1.48267 1.48745 1.49155 1.64506 1.65074 1.6549 1.83928 1.84318 1.84724 2.05252 2.05619 2.17862 2.18417 2.32442 2.32812 2.33268 2.46267 2.46817 2.4719 2.61806 2.62233 2.62619 2.8082 2.81251 2.81609 2.97215 2.97722 2.98225 3.14465 3.14874 3.15209 3.294 3.29909 3.30298 3.42879 3.43321 3.43723 3.57391 3.57821 3.58277 3.7479 3.75228 3.75541 4.08151 4.08506 4.33036 4.33357 4.485 4.48968 4.49338 4.60949 4.61632 4.62121 4.80383 4.80694 4.81039 
0 
46 0.15305 0.15835 0.3099 0.31674 0.49627 0.50111 0.62952 0.63553 0.81847 0.8236 0.98976 0.99703 1.15612 1.31975 1.32633 1.48899 1.49437 1.65572 1.84462 1.85154 2.05775 2.18524 2.33003 2.47329 2.62502 2.62904 2.81491 2.81973 2.97799 2.98327 3.15048 3.15673 3.29982 3.30649 3.43676 3.58037 3.58761 3.75325 3.75903 4.08685 4.33556 4.49053 4.49609 4.61577 4.80944 4.81511 
38 0.17123 0.32678 0.3309 0.51363 0.51813 0.64745 0.83626 0.84238 1.00765 1.01349 1.17825 1.3392 1.50878 1.67067 1.86185 1.86652 2.07379 2.20332 2.347 2.35326 2.49027 2.64046 2.83201 2.83738 2.99605 3.16882 3.17673 3.31902 3.45359 3.59771 3.60722 3.77193 4.10292 4.35023 4.50854 4.63835 4.8256 4.82954 
50 0.17456 0.18189 0.331 0.33542 0.51778 0.52231 0.65144 0.6575 0.84075 0.84748 1.01118 1.01952 1.17876 1.18487 1.3431 1.3496 1.51114 1.67501 1.68317 1.86498 1.87088 2.07771 2.0842 2.20745 2.35023 2.3636 2.49356 2.64552 2.83618 2.84246 3.00065 3.17317 3.17833 3.32369 3.3296 3.45701 3.46264 3.60169 3.61023 3.77597 3.78151 4.10659 4.11493 4.35463 4.36238 4.51316 4.51955 4.64246 4.82922 4.83456 
12 0.1672 0.32383 0.51183 0.83242 1.00862 1.17502 1.33667 1.66768 1.85893 2.83517 3.31615 4.82483 
78 0.16323 0.1661 0.17158 0.31827 0.32191 0.32539 0.33459 0.50687 0.51024 0.5142 0.63935 0.64282 0.82906 0.83155 0.8358 0.99865 1.00274 1.00691 1.16454 1.16994 1.17453 1.33172 1.33557 1.34636 1.49929 1.50313 1.51335 1.66281 1.66595 1.67129 1.85317 1.85713 1.86076 2.0661 2.06955 2.08956 2.19519 2.20236 2.33832 2.34187 2.34641 2.35167 2.48061 2.48406 2.49082 2.63394 2.63702 2.82435 2.82768 2.83142 2.98904 2.99214 3.16004 3.16381 3.16771 3.31053 3.31432 3.32403 3.44455 3.44872 3.45369 3.58947 3.59328 3.59801 3.76395 3.76714 3.77361 4.09509 4.09924 4.34373 4.34783 4.50092 4.50417 4.62947 4.63483 4.81831 4.82161 4.82505 
1 0.82377 
77 0.16983 0.17292 0.18215 0.32525 0.32909 0.33473 0.5133 0.5161 0.52003 0.64611 0.6499 0.65949 0.83519 0.8383 0.84317 1.00542 1.0096 1.01465 1.17275 1.17704 1.18191 1.33839 1.34172 1.34903 1.50645 1.50989 1.5193 1.66966 1.67348 1.68127 1.86023 1.86415 1.86817 2.07308 2.07721 2.10503 2.20161 2.20651 2.3455 2.34916 2.35416 2.48823 2.4922 2.50426 2.64121 2.64429 2.83065 2.83378 2.83867 2.99601 2.9998 3.16677 3.17066 3.17521 3.31749 3.32117 3.32613 3.4521 3.45622 3.46347 3.59688 3.60045 3.60764 3.77004 3.7737 3.77851 4.10243 4.10691 4.3506 4.35475 4.50844 4.51166 4.63505 4.63992 4.82487 4.82766 4.83155 
0 
79 0.16881 0.17268 0.32485 0.32832 0.3344 0.51168 0.51486 0.51855 0.64383 0.64735 0.65251 0.83496 0.83824 0.84298 1.00497 1.00933 1.01628 1.17141 1.17624 1.18375 1.33719 1.34148 1.5045 1.50764 1.5135 1.66885 1.67295 1.85865 1.86308 1.86662 2.07163 2.07469 2.08337 2.20063 2.20714 2.34401 2.3477 2.35307 2.48568 2.48843 2.49403 2.63851 2.64112 2.6516 2.82949 2.83307 2.83743 2.99393 2.99686 3.00322 3.16455 3.16842 3.17188 3.31536 3.31916 3.32303 3.44956 3.45352 3.45812 3.59465 3.59838 3.60354 3.76851 3.77178 3.77559 4.10019 4.10354 4.11158 4.34882 4.35248 4.50518 4.50808 4.51221 4.63347 4.63725 4.64564 4.82328 4.82621 4.82992 
83 0.14627 0.15061 0.15371 0.30238 0.30623 0.31004 0.48903 0.49385 0.4968 0.62106 0.62582 0.62939 0.81167 0.81553 0.81886 0.82334 0.98423 0.98772 0.99275 1.14841 1.1527 1.158 1.31343 1.31847 1.32228 1.48151 1.48632 1.48962 1.64248 1.65003 1.65373 1.83894 1.84188 1.84629 2.0522 2.0554 2.17747 2.1836 2.32381 2.32714 2.3316 2.45921 2.46627 2.46997 2.47567 2.61578 2.62086 2.62398 2.80738 2.81192 2.81502 2.97104 2.97622 2.97928 3.14389 3.14739 3.15172 3.29308 3.29747 3.30185 3.30609 3.42549 3.43184 3.43605 3.57301 3.57756 3.58157 3.74769 3.7516 3.75511 4.08112 4.08413 4.33011 4.33259 4.48427 4.48796 4.49152 4.60833 4.61489 4.61975 4.80326 4.80648 4.80953 
71 0.16607 0.17021 0.17366 0.32245 0.32661 0.32953 0.51223 0.51543 0.51951 0.6457 0.64876 0.65402 0.83089 0.83564 0.83921 1.00256 1.00743 1.01173 1.17241 1.17722 1.33304 1.33875 1.34216 1.50599 1.5099 1.66842 1.67227 1.85734 1.86151 1.86524 2.07281 2.07598 2.20115 2.20688 2.3437 2.3474 2.3518 2.48722 2.49156 2.64059 2.64402 2.82891 2.83193 2.83658 2.99513 2.99899 3.16513 3.16923 3.17272 3.31362 3.31875 3.32182 3.45176 3.45493 3.46065 3.59595 3.59988 3.60781 3.77115 3.77379 4.10098 4.10418 4.34916 4.35254 4.50775 4.51068 4.62977 4.63758 4.82375 4.82666 4.83022 
37 0.15959 0.16791 0.31526 0.3211 0.5037 0.63621 0.82427 0.82826 0.99576 1.00158 1.16312 1.32858 1.49588 1.66039 1.84987 1.8562 2.06332 2.19123 2.33552 2.4772 2.63048 2.82106 2.83048 2.98608 3.15685 3.16222 3.30737 3.44211 3.44854 3.58712 3.75973 3.76557 4.09216 4.34056 4.49656 4.62697 4.81456 
59 0.15107 0.1561 0.30743 0.31229 0.4931 0.49842 0.50248 0.62638 0.63141 0.81631 0.82149 0.98784 0.99338 1.15372 1.16075 1.31762 1.32407 1.48582 1.49177 1.64657 1.65388 1.84265 1.84738 2.05587 2.05967 2.18154 2.18867 2.32792 2.33218 2.46631 2.47221 2.62177 2.62645 2.81112 2.81671 2.97531 2.98143 3.1481 3.1531 3.2972 3.30383 3.42987 3.43544 3.44018 3.57711 3.58238 3.75111 3.75633 3.75938 4.08494 4.0886 4.33374 4.33733 4.4883 4.49367 4.61229 4.62119 4.80715 4.81048 
26 0.16052 0.31855 0.50502 0.63916 0.82518 0.99981 1.16831 1.33078 1.50035 1.66514 1.85145 2.33746 2.48178 2.6319 2.82376 2.98934 3.1591 3.31017 3.44522 3.58981 3.76195 4.09264 4.34131 4.49922 4.62739 4.81517 
87 0.16453 0.16754 0.17219 0.31956 0.32339 0.32657 0.5081 0.51148 0.51596 0.64036 0.64412 0.64947 0.82823 0.83192 0.83461 0.83962 0.99906 1.00386 1.00788 1.16528 1.17184 1.17649 1.3291 1.33434 1.33772 1.50058 1.50391 1.50869 1.66454 1.66784 1.67354 1.85433 1.85796 1.86159 2.06739 2.07105 2.07979 2.19344 2.19824 2.20335 2.33961 2.34352 2.34717 2.35433 2.48195 2.48543 2.49085 2.63566 2.63859 2.82539 2.82836 2.83202 2.83679 2.99057 2.99347 3.00058 3.16099 3.1652 3.16835 3.30947 3.31471 3.3177 3.4458 3.45015 3.45488 3.59003 3.59406 3.59729 3.76305 3.76748 3.76995 3.77574 4.09643 4.09984 4.1085 4.34518 4.34841 4.35458 4.50038 4.5048 4.50804 4.62524 4.63228 4.63686 4.82018 4.82292 4.82656 
28 0.15062 0.30689 0.49326 0.627 0.81594 0.98708 1.15333 1.3173 1.48621 1.65237 1.84177 2.05491 2.18197 2.32711 2.46868 2.622 2.81151 2.97542 3.14758 3.29724 3.4335 3.57722 3.75059 4.08396 4.33266 4.48781 4.61509 4.80651 
0 
74 0.16618 0.16986 0.17536 0.32253 0.32672 0.33146 0.51061 0.51422 0.51882 0.6433 0.64762 0.65514 0.83073 0.83532 0.84016 1.00266 1.00749 1.01433 1.1705 1.17564 1.3352 1.33939 1.34674 1.50273 1.50663 1.51801 1.66718 1.67192 1.68737 1.85723 1.86155 1.86601 2.07089 2.07525 2.20002 2.20709 2.34285 2.34708 2.35247 2.48545 2.48929 2.6383 2.64187 2.82847 2.8321 2.83687 2.99293 2.99704 3.16365 3.16844 3.17324 3.3149 3.31897 3.44878 3.45377 3.46812 3.59463 3.59985 3.60904 3.76694 3.7712 3.77633 4.09993 4.10477 4.34807 4.35318 4.50372 4.50816 4.51398 4.63331 4.63943 4.822 4.82525 4.82937 
30 0.16879 0.32488 0.51152 0.64495 0.83458 1.00332 1.17237 1.33628 1.5048 1.66931 1.85955 1.86569 2.07254 2.20131 2.34456 2.48618 2.63937 2.82963 2.83811 2.99524 3.1669 3.31652 3.45171 3.59618 3.76909 4.10093 4.34809 4.50647 4.63568 4.82322 
19 0.1653 0.50953 0.64217 0.82994 1.17134 1.33568 1.66516 1.8574 2.06664 2.19793 2.34165 2.48243 2.82973 3.16515 3.31519 3.44832 3.7676 4.09602 4.34467 
0 
29 0.16496 0.32307 0.50904 0.64192 0.83254 1.00589 1.17162 1.33514 1.50256 1.66511 1.85907 2.06858 2.19781 2.34081 2.48419 2.63615 2.82755 2.99074 3.1649 3.31523 3.44868 3.59216 3.76708 4.09672 4.34542 4.50375 4.63315 4.82023 4.82639 
1 4.82373 
79 0.17425 0.17778 0.18372 0.33017 0.33356 0.33945 0.51711 0.52059 0.52592 0.64981 0.65349 0.65988 0.84011 0.84372 0.85148 1.01039 1.01463 1.02232 1.17958 1.18399 1.34235 1.3468 1.357 1.51029 1.5142 1.52903 1.67389 1.67853 1.6858 1.86425 1.86869 1.87284 2.07658 2.08002 2.08765 2.20601 2.21309 2.34998 2.35389 2.36062 2.49145 2.49579 2.50446 2.64384 2.64696 2.83526 2.83945 2.84371 2.99963 3.00372 3.17162 3.17485 3.17947 3.3227 3.32633 3.34008 3.45624 3.46012 3.47046 3.60082 3.60533 3.61186 3.77485 3.77769 3.78256 4.10593 4.10941 4.12301 4.35378 4.35733 4.36816 4.51176 4.51516 4.52185 4.64002 4.64594 4.82939 4.83297 4.8372 
43 0.16729 0.32357 0.337 0.51081 0.51727 0.64298 0.65047 0.83315 0.8402 1.00658 1.17258 1.33664 1.34562 1.50384 1.66793 1.85754 1.86338 2.06978 2.07906 2.19983 2.34234 2.34824 2.48488 2.63871 2.82893 2.83588 2.99361 3.16299 3.17083 3.31537 3.32164 3.44822 3.5946 3.76775 3.77398 4.09914 4.11853 4.34782 4.50482 4.51137 4.63212 4.82206 4.8285 
117 0.14166 0.14535 0.14812 0.15091 0.29776 0.30119 0.30431 0.30706 0.4844 0.48821 0.49083 0.49343 0.49713 0.61667 0.62045 0.62335 0.62628 0.63112 0.80699 0.81037 0.81353 0.81592 0.82059 0.97963 0.98234 0.98593 0.98938 1.14386 1.14762 1.15154 1.15538 1.30873 1.31219 1.31588 1.31916 1.47682 1.48064 1.48377 1.48657 1.63816 1.64433 1.64748 1.65102 1.83433 1.83679 1.83992 1.84293 2.04758 2.05009 2.05278 2.05839 2.17285 2.17748 2.18107 2.31921 2.32198 2.32489 2.32817 2.45501 2.46055 2.46404 2.46687 2.47149 2.61135 2.61559 2.61852 2.62109 2.80278 2.80663 2.80941 2.81213 2.81616 2.96641 2.97035 2.97354 2.97707 3.13926 3.14226 3.14538 3.14784 3.15196 3.28847 3.29187 3.2956 3.29841 3.42113 3.42677 3.42989 3.43311 3.5684 3.57214 3.57493 3.57825 3.74311 3.74612 3.74907 3.75136 4.07653 4.07906 4.08191 4.32547 4.32762 4.33033 4.33694 4.47959 4.48253 4.48596 4.48842 4.60368 4.609 4.6133 4.61776 4.7987 4.80147 4.80368 4.80641 4.81064 
19 0.15822 0.3159 0.50094 0.63621 0.82342 0.99748 1.84678 2.06122 2.33606 2.62943 2.81913 3.15705 3.44431 3.58828 3.75962 4.08934 4.33702 4.49673 4.8124 
26 0.17649 0.33395 0.51979 0.65433 0.84222 1.01562 1.18386 1.34619 1.51484 1.67844 1.86898 2.07968 2.21339 2.35344 2.64661 2.83811 3.00227 3.17539 3.3257 3.46129 3.6068 3.77784 4.1083 4.35501 4.51496 4.83124 
28 0.16238 0.31824 0.50605 0.63908 0.8279 0.99701 1.16289 1.33093 1.49838 1.66181 1.85164 2.06586 2.19481 2.3375 2.48041 2.63281 2.8238 2.9881 3.15914 3.31044 3.44283 3.58863 3.76398 4.09454 4.34269 4.50107 4.6278 4.81833 
62 0.16451 0.16774 0.31976 0.32383 0.508 0.51142 0.64052 0.64389 0.64861 0.82952 0.83274 0.83755 1.00021 1.00492 1.16782 1.17302 1.33279 1.33734 1.50051 1.50387 1.66469 1.66899 1.85439 1.85897 2.06756 2.07087 2.19676 2.20361 2.34004 2.34406 2.48247 2.48586 2.63535 2.63822 2.82608 2.82984 2.83496 2.99065 2.99485 3.16217 3.16577 3.31304 3.31688 3.44603 3.45044 3.59109 3.59498 3.60358 3.76515 3.76843 4.09643 4.09979 4.345 4.34862 4.50214 4.50517 4.51032 4.63104 4.63645 4.81974 4.82275 4.82677 
28 0.17075 0.32523 0.51437 0.6496 0.83497 1.005 1.02449 1.17649 1.34171 1.50941 1.66924 1.8607 1.87807 2.07805 2.34845 2.49203 2.64572 2.83319 2.99785 3.17027 3.3204 3.45581 3.60008 3.77266 4.10403 4.35445 4.51215 4.82552 
0 
137 0.14264 0.14591 0.14861 0.15086 0.15381 0.29879 0.30234 0.30463 0.30697 0.30938 0.48571 0.48902 0.4917 0.49366 0.49608 0.61599 0.62034 0.62337 0.6257 0.62813 0.63305 0.80809 0.81141 0.8141 0.81626 0.81877 0.9809 0.98321 0.98596 0.9885 0.99194 1.14486 1.14868 1.15157 1.15459 1.15858 1.30991 1.31309 1.31661 1.31899 1.32213 1.47793 1.48147 1.48434 1.48658 1.48939 1.63903 1.64489 1.64801 1.65046 1.65417 1.83567 1.8379 1.84021 1.84258 1.84539 2.0489 2.05112 2.05352 2.05597 2.17403 2.1778 2.18116 2.18495 2.32055 2.32317 2.32552 2.32791 2.33127 2.45555 2.46123 2.46444 2.467 2.4699 2.61242 2.61669 2.61922 2.62139 2.62446 2.80418 2.80763 2.81004 2.81208 2.81474 2.96757 2.97097 2.97412 2.97614 2.97995 3.14035 3.14316 3.1454 3.14795 3.15005 3.28928 3.29247 3.29547 3.29832 3.30073 3.42231 3.42779 3.43002 3.43289 3.43561 3.56966 3.57301 3.57554 3.57803 3.58101 3.74435 3.74664 3.74937 3.75149 3.7535 4.07787 4.08015 4.08237 4.08478 4.32663 4.32875 4.33074 4.33348 4.48077 4.48359 4.48659 4.48857 4.49104 4.60476 4.60873 4.61217 4.61572 4.62229 4.80016 4.80272 4.80472 4.80667 4.80933 
98 0.14618 0.15028 0.15339 0.30238 0.30581 0.30928 0.31289 0.48887 0.49323 0.49595 0.49961 0.62172 0.62583 0.6295 0.81164 0.81524 0.81862 0.82286 0.98401 0.98704 0.99127 1.14851 1.15229 1.15724 1.1623 1.31323 1.31742 1.32105 1.32545 1.48144 1.48567 1.48897 1.49407 1.64263 1.6493 1.65263 1.83873 1.84138 1.845 1.84982 2.05199 2.05475 2.05794 2.17729 2.18287 2.32361 2.32651 2.32992 2.45994 2.46576 2.46951 2.47415 2.61609 2.62025 2.62343 2.80713 2.81134 2.81436 2.81905 2.97095 2.97538 2.97853 3.14382 3.14697 3.15076 3.15419 3.29298 3.29698 3.30106 3.30481 3.42559 3.43129 3.43507 3.43967 3.57285 3.5769 3.58044 3.74748 3.75107 3.75418 3.75768 4.08093 4.08358 4.08693 4.32991 4.33212 4.33576 4.48411 4.48735 4.49077 4.49576 4.60815 4.61443 4.61922 4.80307 4.806 4.80841 4.8122 
46 0.16967 0.17592 0.32756 0.51275 0.51648 0.64773 0.83617 0.84222 1.00752 1.01471 1.17598 1.33988 1.50608 1.51333 1.67158 1.6776 1.86214 1.86886 2.07329 2.08074 2.20245 2.34669 2.35351 2.48792 2.4977 2.64031 2.83218 2.83776 2.99523 3.00259 3.16821 3.17388 3.31904 3.45315 3.59762 3.60632 3.77079 3.77784 4.1022 4.34939 4.3554 4.50787 4.51534 4.63684 4.82485 4.82876 
0 
56 0.1554 0.15991 0.31192 0.3164 0.4982 0.50248 0.63115 0.63576 0.82067 0.8254 0.99225 0.99849 1.15821 1.1649 1.32224 1.32857 1.49068 1.4962 1.655 1.65925 1.8472 1.8518 2.06048 2.06483 2.18641 2.19193 2.3326 2.33709 2.47197 2.47726 2.62688 2.63087 2.81617 2.82102 2.98017 2.98535 3.15285 3.15834 3.30197 3.30921 3.4379 3.44233 3.58198 3.58676 3.75576 3.7613 4.08938 4.09349 4.3382 4.34233 4.49283 4.49819 4.61734 4.62554 4.81199 4.81539 
39 0.16671 0.32362 0.50966 0.51415 0.64331 0.83192 0.83692 1.00157 1.0076 1.17334 1.33534 1.50277 1.50793 1.66693 1.85741 1.86389 2.0703 2.19943 2.34194 2.34766 2.48401 2.48951 2.63777 2.82816 2.83449 2.99248 3.16509 3.31541 3.44842 3.45496 3.5938 3.76803 3.77269 4.09868 4.34664 4.50556 4.63311 4.82154 4.82641 
0 
53 0.14974 0.15573 0.30583 0.31095 0.49255 0.49888 0.62443 0.63045 0.81515 0.82127 0.98773 0.99703 1.1518 1.15776 1.16525 1.31701 1.32497 1.48501 1.49196 1.64598 1.65439 1.84247 1.85068 2.05573 2.18102 2.32732 2.33472 2.46266 2.47141 2.61919 2.62571 2.81092 2.81752 2.97455 2.98168 3.14741 3.1546 3.29657 3.30478 3.42895 3.43603 3.57652 3.58347 3.75117 3.75843 4.08462 4.33363 4.48781 4.49509 4.61189 4.62106 4.80676 4.81153 
75 0.16008 0.16428 0.31691 0.32121 0.32654 0.50357 0.50763 0.51164 0.63603 0.6396 0.64404 0.82517 0.82974 0.83447 0.99695 1.00207 1.00763 1.16309 1.16835 1.17381 1.32697 1.33215 1.33676 1.49591 1.49991 1.50543 1.66021 1.66385 1.67299 1.8519 1.85651 1.86122 2.06558 2.06936 2.19157 2.19669 2.33762 2.34145 2.34847 2.47482 2.48006 2.48393 2.63158 2.63534 2.82183 2.82556 2.83038 2.98504 2.98968 3.15775 3.16248 3.16596 3.30703 3.31258 3.31689 3.44205 3.44569 3.44985 3.58764 3.59127 3.59761 3.76057 3.76558 3.77183 4.09447 4.09854 4.34323 4.34808 4.49791 4.50237 4.62234 4.6292 4.81715 4.82006 4.82438 
53 0.14812 0.15319 0.30457 0.31029 0.4907 0.49545 0.62417 0.6303 0.81352 0.81901 0.98497 1.1511 1.31498 1.32491 1.48345 1.48942 1.64895 1.65461 1.83971 1.84576 2.05292 2.05825 2.17935 2.32499 2.33116 2.4663 2.47153 2.61947 2.62442 2.80898 2.814 2.97293 2.97898 3.14524 3.15146 3.29471 3.30347 3.43128 3.43765 3.57466 3.58068 3.74835 3.75398 4.08196 4.08719 4.3307 4.33586 4.48554 4.49161 4.61026 4.61968 4.80424 4.80787 
101 0.1758 0.17876 0.1821 0.19526 0.33114 0.33491 0.33787 0.34322 0.51961 0.52261 0.52556 0.53077 0.65221 0.65557 0.65906 0.84187 0.84459 0.84786 0.85508 1.01192 1.01638 1.02001 1.02822 1.17947 1.18405 1.18766 1.34365 1.34707 1.35031 1.35863 1.51197 1.51492 1.51819 1.53003 1.67598 1.6797 1.68402 1.86596 1.87017 1.87334 1.87872 2.07893 2.08198 2.08603 2.10118 2.20922 2.21409 2.35189 2.35565 2.35949 2.36477 2.49381 2.49735 2.5016 2.64619 2.6492 2.65351 2.83765 2.84065 2.84428 2.84898 3.00176 3.00435 3.00832 3.17265 3.17617 3.17869 3.18282 3.32322 3.32699 3.32991 3.33877 3.45796 3.4618 3.46546 3.60263 3.60622 3.61008 3.61634 3.77659 3.77962 3.78223 3.78718 4.10808 4.11139 4.11591 4.13857 4.35655 4.35986 4.36429 4.5128 4.51634 4.51957 4.52622 4.64287 4.6468 4.65676 4.83108 4.83385 4.83693 4.84152 
57 0.15908 0.16241 0.31546 0.31898 0.50322 0.50678 0.63493 0.6385 0.82381 0.82708 0.83092 0.99513 0.99932 1.16199 1.16673 1.32734 1.33084 1.49526 1.49911 1.65909 1.6627 1.84977 1.85384 2.06299 2.0669 2.19049 2.19582 2.33517 2.33908 2.47666 2.48059 2.62977 2.63277 2.82066 2.8242 2.985 2.98879 3.15682 3.16009 3.30704 3.3107 3.44092 3.44497 3.58592 3.58996 3.75988 3.76317 4.09162 4.09556 4.3397 4.34455 4.49774 4.50079 4.62543 4.62961 4.81448 4.81758 
0 
23 0.1636 0.50659 0.64075 0.82987 1.00147 1.17312 1.33387 1.50044 2.34136 2.48163 2.6345 2.82567 2.99056 3.16261 3.313 3.44905 3.59056 3.76486 4.09649 4.34358 4.50198 4.63076 4.81983 
57 0.15334 0.15772 0.30953 0.314 0.49558 0.50031 0.50532 0.62937 0.6337 0.81874 0.8234 0.99016 0.99549 1.15597 1.16184 1.32004 1.32583 1.48833 1.49334 1.65454 1.65951 1.84494 1.84951 2.0581 2.06218 2.18409 2.19105 2.33028 2.33442 2.47096 2.47547 2.62424 2.62852 2.81369 2.81862 2.97783 2.98307 3.15056 3.15543 3.29969 3.30558 3.4368 3.44216 3.57981 3.58419 3.7534 3.75858 4.08712 4.09115 4.33602 4.33963 4.49054 4.49561 4.61501 4.62365 4.80945 4.81302 
24 0.15823 0.31239 0.50149 0.63565 0.82428 0.99609 1.32784 1.49497 1.84695 2.06045 2.3324 2.47669 2.62884 2.81999 2.98429 3.15303 3.30783 3.44294 3.58575 3.75933 4.08884 4.33717 4.49626 4.81188 
69 0.16786 0.1713 0.17582 0.32371 0.32763 0.3309 0.51203 0.51543 0.51954 0.64465 0.64859 0.83209 0.83625 0.84053 1.00374 1.00863 1.01375 1.17016 1.1752 1.1799 1.3341 1.3389 1.3432 1.50517 1.50909 1.66795 1.67201 1.6777 1.85812 1.86233 1.86591 2.07177 2.07586 2.19847 2.20296 2.3437 2.34787 2.35206 2.48638 2.49068 2.63962 2.64306 2.829 2.83255 2.83723 2.99468 2.9983 3.1676 3.17107 3.31373 3.31905 3.32279 3.45001 3.4548 3.59549 3.59957 3.77087 3.77393 4.10086 4.1054 4.34915 4.35326 4.5078 4.51121 4.63416 4.6392 4.82401 4.82708 4.83085 
59 0.16528 0.1685 0.32137 0.32455 0.50879 0.51246 0.64189 0.64568 0.83071 0.83337 1.00027 1.00504 1.01442 1.1705 1.17543 1.33456 1.33907 1.50202 1.50596 1.66509 1.6691 1.85526 1.85931 1.8634 2.06907 2.07313 2.19773 2.20606 2.34131 2.34567 2.35364 2.48355 2.488 2.63677 2.64141 2.82689 2.83092 2.99158 2.99619 3.16381 3.1668 3.31483 3.31822 3.44811 3.45181 3.59268 3.59707 3.76671 3.76937 4.09766 4.10174 4.34583 4.35081 4.50397 4.50715 4.6319 4.64147 4.82077 4.82477 
5 0.16147 0.50473 0.82526 4.34197 4.81559 
3 3.33082 3.7853 4.51908 
47 0.15285 0.1583 0.3087 0.31437 0.49658 0.50159 0.62887 0.63671 0.818 0.82321 0.98923 1.15581 1.16362 1.32095 1.32687 1.48905 1.49539 1.65298 1.8436 1.85031 2.05703 2.18575 2.32906 2.33749 2.47002 2.47665 2.62405 2.81425 2.81954 2.97913 3.14951 3.15502 3.2999 3.3056 3.43446 3.44114 3.58 3.58856 3.75323 3.75825 4.08589 4.33421 4.49005 4.49548 4.61729 4.80865 4.81423 
72 0.16423 0.16768 0.17353 0.319 0.32267 0.32637 0.50742 0.51063 0.51428 0.63981 0.64339 0.64851 0.8288 0.83194 0.83567 0.99949 1.00365 1.00791 1.16571 1.17214 1.33191 1.3361 1.50024 1.50362 1.66384 1.66835 1.67388 1.85355 1.85829 1.86189 2.06644 2.06983 2.19509 2.19907 2.3389 2.34308 2.34795 2.48145 2.48557 2.63465 2.63741 2.82534 2.82842 2.83197 2.98906 2.99297 3.16064 3.16427 3.1683 3.31202 3.31529 3.32092 3.44487 3.44977 3.45631 3.58945 3.59409 3.60001 3.76544 3.76803 4.09535 4.09911 4.3439 4.34695 4.50228 4.50511 4.62748 4.63162 4.63888 4.81859 4.82169 4.82515 
24 0.15415 0.3105 0.49707 0.63061 0.81952 0.99162 1.32299 1.49049 1.84338 2.05733 2.32943 2.47259 2.62511 2.81536 2.98009 3.15046 3.30289 3.43783 3.58102 3.7547 4.08579 4.33364 4.49215 4.80828 
30 0.17317 0.32923 0.51586 0.64993 0.83854 1.01121 1.18038 1.34226 1.51071 1.67337 1.86494 2.07534 2.20823 2.34767 2.35769 2.64301 2.83473 2.99746 3.17137 3.32165 3.45586 3.59808 3.7741 4.10355 4.35085 4.35643 4.51173 4.64281 4.82699 4.83186 
51 0.16859 0.17402 0.32464 0.32902 0.51199 0.51642 0.64537 0.65094 0.83485 0.8396 1.00533 1.01046 1.17285 1.17846 1.3371 1.34152 1.50458 1.51074 1.66888 1.67529 1.85932 1.86424 2.07254 2.20098 2.34518 2.35113 2.48683 2.49437 2.64054 2.83017 2.83471 2.99463 2.99986 3.16595 3.16993 3.31678 3.32079 3.45157 3.4565 3.59617 3.60301 3.77053 3.77484 4.10117 4.1074 4.34929 4.35431 4.50754 4.63539 4.82397 4.82852 
68 0.16033 0.16378 0.31558 0.31969 0.32284 0.50366 0.50668 0.50966 0.63605 0.64001 0.82488 0.82846 0.83242 0.99584 0.99994 1.16227 1.16761 1.17325 1.32679 1.33077 1.33458 1.49623 1.49937 1.50401 1.66024 1.6641 1.85041 1.85483 1.85885 2.06327 2.06693 2.19076 2.19483 2.33586 2.3399 2.47761 2.48083 2.63095 2.63419 2.82121 2.8243 2.82796 2.98516 2.9882 3.15669 3.1612 3.30757 3.31195 3.31575 3.44165 3.44635 3.58662 3.58995 3.75962 3.76362 3.7666 4.09229 4.0962 4.34099 4.34479 4.49684 4.50093 4.50697 4.62428 4.62888 4.81524 4.81815 4.82175 
7 0.51583 1.34175 1.86433 2.83699 3.17421 3.31956 4.82815 
11 0.16603 0.51435 1.17192 1.33704 1.67197 1.86101 2.34461 2.82934 3.31485 3.59456 4.63401 
35 0.1653 0.32347 0.50883 0.64282 0.83083 0.83784 1.00342 1.17171 1.33451 1.34165 1.5018 1.6642 1.67394 1.85784 1.86239 2.06871 2.19841 2.34221 2.34754 2.48285 2.63605 2.82706 2.8333 2.9906 3.16462 3.31499 3.44862 3.59249 3.76747 4.09741 4.34536 4.5036 4.6319 4.81965 4.83134 
35 0.15933 0.31602 0.32025 0.50354 0.63651 0.82476 0.82877 0.99572 1.00105 1.16171 1.16895 1.32989 1.49733 1.65993 1.85034 1.85567 2.06418 2.19189 2.33585 2.3422 2.47818 2.63154 2.82198 2.98666 3.15656 3.16157 3.30965 3.44392 3.58727 3.76226 4.09259 4.34057 4.49906 4.62336 4.81517 
47 0.15056 0.15495 0.3067 0.31383 0.49301 0.49784 0.62618 0.63221 0.81571 0.82054 0.98697 1.153 1.31697 1.32494 1.48575 1.49134 1.64988 1.65644 1.84171 2.05498 2.18181 2.32712 2.46676 2.47253 2.62132 2.62576 2.81139 2.81663 2.97512 2.98038 3.14746 3.15448 3.29679 3.30472 3.43259 3.57716 3.58392 3.75046 3.75707 4.08408 4.33276 4.48748 4.4937 4.61329 4.62136 4.80651 4.81163 
103 0.14719 0.1508 0.15354 0.15824 0.30324 0.30678 0.30999 0.31405 0.48989 0.49388 0.49635 0.5002 0.62226 0.62611 0.62886 0.63302 0.81246 0.81583 0.81905 0.82273 0.98521 0.98796 0.99225 1.14931 1.15323 1.1583 1.16287 1.31421 1.31774 1.3217 1.32609 1.48226 1.48627 1.48934 1.49423 1.64356 1.65014 1.65333 1.66007 1.83989 1.84233 1.84591 1.85053 2.05315 2.05565 2.05854 2.1783 2.18317 2.18949 2.32477 2.32757 2.33074 2.46036 2.46623 2.47005 2.47369 2.61677 2.62123 2.62415 2.80824 2.81225 2.815 2.81949 2.9719 2.97601 2.97914 3.14481 3.14788 3.15119 3.15467 3.29404 3.29754 3.30214 3.30549 3.42657 3.43245 3.43613 3.44085 3.5739 3.57777 3.58047 3.58708 3.74868 3.75178 3.755 3.75825 4.0821 4.08463 4.0879 4.33107 4.33314 4.33663 4.48512 4.48811 4.49174 4.4962 4.60912 4.61479 4.61975 4.80425 4.80707 4.80925 4.81409 
28 0.16078 0.31728 0.3238 0.50507 0.63872 0.82529 0.83237 0.99819 1.16731 1.33014 1.49797 1.66219 1.85165 2.06706 2.33775 2.4808 2.63297 2.82292 2.98724 3.15942 3.30961 3.44833 3.5884 3.76233 4.09612 4.49985 4.62753 4.81879 
76 0.14733 0.15227 0.15611 0.30348 0.30737 0.3118 0.49005 0.49529 0.49885 0.62262 0.62763 0.63204 0.81271 0.81712 0.82057 0.98524 0.98914 0.99459 1.14961 1.15415 1.16135 1.31443 1.32062 1.32564 1.48255 1.48782 1.49187 1.64395 1.65144 1.65488 1.83995 1.84303 1.84804 2.05321 2.05655 2.17853 2.18586 2.32483 2.32825 2.46129 2.46694 2.47097 2.61719 2.62184 2.6255 2.80841 2.81342 2.8171 2.9721 2.9782 3.14492 3.1485 3.15287 3.29414 3.29953 3.30386 3.42692 3.43312 3.43831 3.57404 3.57899 3.74871 3.75351 3.75683 4.08214 4.08527 4.33112 4.33375 4.48526 4.48918 4.49296 4.60939 4.61824 4.8043 4.80763 4.81128 
53 0.15433 0.15961 0.31147 0.31792 0.4997 0.50421 0.63042 0.63725 0.81978 0.82479 0.82908 0.99145 0.9977 1.15753 1.16689 1.32166 1.33013 1.49044 1.49674 1.65587 1.66242 1.84612 1.85256 2.05938 2.06796 2.18898 2.33145 2.3381 2.47234 2.47943 2.62585 2.63115 2.81722 2.82278 2.98019 2.9856 3.15195 3.15832 3.30145 3.30889 3.43739 3.4443 3.58149 3.58854 3.75523 3.7613 4.08841 4.33735 4.49209 4.49828 4.62111 4.81121 4.81581 
27 0.16043 0.3171 0.5047 0.63676 0.82478 0.99694 1.16692 1.33159 1.49737 1.66187 1.8528 2.06371 2.33681 2.47801 2.6314 2.823 2.98813 3.15847 3.30956 3.44399 3.58842 3.76166 4.09217 4.34004 4.4985 4.62861 4.81538 
52 0.15092 0.15656 0.30725 0.31326 0.49362 0.49886 0.6268 0.63278 0.81629 0.82195 0.98786 0.99551 1.15371 1.16367 1.31789 1.32515 1.4864 1.49254 1.65083 1.65696 1.84246 1.84946 2.05571 2.18267 2.32776 2.33433 2.46751 2.47366 2.62175 2.62699 2.81204 2.81756 2.9759 2.98221 3.14804 3.15411 3.2976 3.30488 3.43339 3.43997 3.5777 3.58427 3.75129 3.75708 4.08474 4.33346 4.48834 4.49444 4.61407 4.62331 4.80711 4.81153 
47 0.15798 0.31456 0.49984 0.50886 0.6333 0.6422 0.82359 0.99525 1.16103 1.16843 1.32525 1.33459 1.49292 1.49982 1.65303 1.66377 1.8503 2.06531 2.18836 2.20036 2.33522 2.34137 2.47108 2.48053 2.62838 2.63446 2.81906 2.82538 2.98229 2.99207 3.15546 3.16229 3.30513 3.31304 3.4355 3.4455 3.58501 3.59222 3.7587 3.76472 4.0942 4.34151 4.4957 4.50181 4.61916 4.6304 4.81605 
80 0.15532 0.1589 0.16171 0.31206 0.31546 0.31875 0.49774 0.50161 0.50512 0.63087 0.63438 0.63799 0.82065 0.82424 0.82681 0.99225 0.99632 1.00018 1.15785 1.16255 1.16777 1.32193 1.3273 1.33105 1.49049 1.49458 1.49816 1.65175 1.65761 1.66064 1.84723 1.85125 1.85513 2.06033 2.06349 2.18567 2.19127 2.33247 2.33553 2.34201 2.47081 2.47526 2.47878 2.62643 2.62973 2.63299 2.81578 2.81957 2.82344 2.97973 2.98445 2.98887 3.15271 3.15583 3.15952 3.30171 3.306 3.3097 3.43631 3.43973 3.44434 3.58171 3.58535 3.58949 3.75577 3.75956 3.76249 4.08943 4.09233 4.33822 4.34088 4.49303 4.49754 4.50067 4.61649 4.62292 4.62677 4.81169 4.81445 4.81803 
24 0.16027 0.3169 0.50291 0.63968 0.82514 1.16832 1.33125 1.49684 1.65986 1.85358 2.06235 2.33869 2.47731 2.63065 2.82113 3.15817 3.30951 3.44457 3.59006 3.76146 4.09092 4.3391 4.49873 4.81374 
9 0.17207 0.32925 0.51589 0.83648 1.34111 1.86426 2.34767 2.83431 4.82709 
79 0.14743 0.15152 0.15523 0.30376 0.30755 0.31169 0.48979 0.49405 0.49752 0.62283 0.62687 0.63086 0.81285 0.81715 0.82022 0.98448 0.98895 1.15019 1.15492 1.16193 1.31445 1.3195 1.32518 1.48264 1.48715 1.49255 1.64444 1.65024 1.65528 1.83922 1.8431 1.84758 2.05243 2.05601 2.17827 2.18392 2.32443 2.32801 2.33443 2.46303 2.46803 2.47244 2.61813 2.62208 2.6255 2.80787 2.81213 2.8153 2.97206 2.97692 2.98455 3.14463 3.14857 3.15204 3.29405 3.29875 3.3037 3.42842 3.43227 3.4371 3.57374 3.57788 3.58406 3.74779 3.7521 3.75547 4.08144 4.08492 4.33024 4.33335 4.485 4.48952 4.49486 4.6091 4.61561 4.62123 4.80364 4.80671 4.80981 
0 
40 0.1573 0.31171 0.318 0.50002 0.50562 0.63312 0.82161 0.82695 0.99177 0.9994 1.15849 1.16769 1.32153 1.32824 1.49338 1.65723 1.84612 1.8543 2.05949 2.18976 2.33156 2.47516 2.6282 2.81802 2.98329 3.15222 3.15843 3.30175 3.30913 3.4389 3.58372 3.75497 3.76051 4.08847 4.33697 4.49206 4.4977 4.6232 4.81098 4.81571 
23 0.15357 0.30937 0.49703 0.62957 0.81876 0.98924 1.49052 1.84331 2.05681 2.32888 2.4725 2.62512 2.8154 2.98033 3.14961 3.30606 3.43624 3.58081 3.75432 4.08565 4.33395 4.49212 4.80849 
100 0.16784 0.17094 0.1743 0.18091 0.3231 0.3269 0.32994 0.33427 0.51025 0.51343 0.51668 0.52125 0.64433 0.64784 0.65133 0.83214 0.83624 0.83913 0.84323 1.00286 1.00665 1.01043 1.01527 1.16971 1.17534 1.17928 1.33369 1.33874 1.34191 1.50223 1.50639 1.50991 1.51646 1.66777 1.67072 1.67496 1.68042 1.85824 1.86197 1.86538 1.87036 2.07156 2.0746 2.07938 2.1971 2.20296 2.20761 2.34383 2.34705 2.35089 2.356 2.48497 2.48834 2.49209 2.49826 2.63844 2.64168 2.64534 2.82833 2.83172 2.8346 2.83874 2.99129 2.99589 3.00025 3.16416 3.16834 3.17096 3.175 3.31422 3.31931 3.32254 3.45028 3.45401 3.45742 3.59343 3.59689 3.60106 3.60669 3.76747 3.77164 3.77422 3.77921 4.1006 4.10347 4.10848 4.34931 4.35199 4.35595 4.50436 4.50867 4.51177 4.51832 4.63091 4.6364 4.64066 4.82324 4.82587 4.82886 4.83251 
0 
0 
27 0.15773 0.31528 0.50239 0.6348 0.82365 0.9972 1.16458 1.32664 1.49404 1.66315 1.84606 2.06194 2.33525 2.47528 2.62834 2.81985 2.9838 3.15645 3.30688 3.44122 3.58727 3.75877 4.08794 4.336 4.49567 4.62627 4.81203 
32 0.16532 0.32192 0.50827 0.51325 0.64229 0.83086 1.00207 1.17158 1.3337 1.3392 1.50176 1.66496 1.85732 1.86395 2.06849 2.19964 2.34148 2.48333 2.63584 2.82652 2.99068 3.16337 3.3147 3.44902 3.59225 3.76686 4.09688 4.34507 4.50323 4.63183 4.81988 4.82498 
70 0.15807 0.16116 0.16526 0.31398 0.31776 0.32124 0.50182 0.50536 0.6344 0.63782 0.82334 0.82639 0.82979 0.99411 0.99839 1.00375 1.16016 1.16453 1.17056 1.32524 1.32899 1.33223 1.49401 1.49723 1.65811 1.66183 1.84838 1.85232 1.85562 2.06151 2.06514 2.1894 2.19377 2.33401 2.33744 2.34631 2.47506 2.47878 2.48436 2.62892 2.63185 2.81946 2.823 2.82841 2.98403 2.98694 3.15478 3.15906 3.16311 3.3044 3.30913 3.31295 3.44002 3.44439 3.58501 3.58842 3.75856 3.76204 4.09052 4.09431 4.33895 4.3429 4.49511 4.49855 4.50215 4.62152 4.62606 4.81357 4.81646 4.81998 
28 0.15926 0.31677 0.50325 0.63577 0.82499 0.9998 1.16448 1.32816 1.49563 1.65942 1.85037 2.06398 2.19325 2.33727 2.4763 2.63115 2.82139 2.98565 3.15724 3.30725 3.44137 3.58692 3.76235 4.09236 4.34071 4.49834 4.62609 4.81568 
78 0.15479 0.15874 0.16224 0.31192 0.31601 0.31937 0.49838 0.50204 0.50569 0.63149 0.6353 0.63873 0.82069 0.82478 0.83003 0.99209 0.99674 1.00155 1.15842 1.16393 1.16847 1.32208 1.32706 1.33116 1.49054 1.49486 1.49878 1.65468 1.65897 1.6637 1.84684 1.85111 1.85505 2.05983 2.06339 2.18646 2.19214 2.33219 2.33603 2.34205 2.47161 2.47614 2.48091 2.62614 2.62997 2.81683 2.8205 2.82443 2.97994 2.98461 2.98988 3.1531 3.15722 3.16129 3.30209 3.30739 3.31074 3.43754 3.44179 3.44612 3.58184 3.58569 3.59025 3.7558 3.75983 3.76281 4.08886 4.09223 4.3376 4.34061 4.49284 4.49721 4.50085 4.6188 4.62543 4.8117 4.81463 4.81899 
27 0.16626 0.32152 0.50965 0.64222 0.83274 1.00254 1.1719 1.33536 1.50314 1.66659 1.85627 2.06876 2.19897 2.34142 2.48469 2.6386 2.82791 2.99214 3.16716 3.31728 3.4533 3.59263 3.7717 4.09799 4.34629 4.63202 4.82191 
0 
128 0.16803 0.17096 0.17314 0.17615 0.32414 0.32714 0.32952 0.33189 0.33654 0.51109 0.51362 0.51594 0.51815 0.52149 0.64494 0.64761 0.65014 0.65343 0.83297 0.83625 0.8383 0.84106 0.84516 1.00419 1.00732 1.01005 1.01285 1.01831 1.17136 1.17522 1.17805 1.18086 1.33466 1.33878 1.34126 1.34374 1.3493 1.50404 1.50679 1.50899 1.51175 1.52037 1.66907 1.67177 1.67481 1.67873 1.85909 1.86217 1.86442 1.86685 1.87077 2.07166 2.07422 2.07651 2.08023 2.19892 2.20292 2.20644 2.21052 2.34449 2.34726 2.3499 2.35283 2.35714 2.48587 2.48851 2.49118 2.49435 2.49987 2.63911 2.64162 2.64372 2.64832 2.82918 2.83206 2.83425 2.83687 2.83977 2.99342 2.99643 2.99879 3.00201 3.16568 3.16889 3.17095 3.17351 3.17727 3.31509 3.31878 3.32104 3.32335 3.32925 3.45054 3.45371 3.4561 3.45935 3.59543 3.59793 3.60052 3.60341 3.60788 3.76882 3.77172 3.77389 3.77675 3.78171 4.1008 4.10306 4.10546 4.10981 4.34955 4.35157 4.35434 4.35817 4.5054 4.50875 4.51072 4.51353 4.52178 4.63352 4.63682 4.64015 4.64473 4.82345 4.82584 4.828 4.83042 4.83325 
60 0.16314 0.16632 0.32016 0.32365 0.50713 0.51098 0.63914 0.64314 0.82832 0.83146 0.83608 0.99788 1.00186 1.00589 1.1645 1.17085 1.33256 1.33693 1.50004 1.50519 1.66339 1.66818 1.85302 1.85732 1.86132 2.06642 2.06992 2.19438 2.19869 2.33838 2.3424 2.35179 2.48116 2.48883 2.63426 2.63723 2.82511 2.8288 2.98928 2.99416 3.1617 3.16635 3.31278 3.3165 3.44456 3.44926 3.59014 3.5951 3.76498 3.76779 4.0953 4.0992 4.34348 4.34791 4.50205 4.50778 4.62846 4.63383 4.81863 4.82251 
8 0.31923 0.50347 1.66314 1.8535 3.15882 3.31014 4.62655 4.81497 
85 0.17836 0.18161 0.18715 0.33363 0.33778 0.34207 0.52202 0.52567 0.53073 0.65333 0.65745 0.66303 0.84279 0.84651 0.85039 1.01437 1.01882 1.02621 1.17962 1.18598 1.1904 1.34378 1.34911 1.35375 1.51385 1.51727 1.52127 1.67859 1.68313 1.70524 1.86835 1.87289 1.87721 2.08154 2.08502 2.10483 2.20809 2.21453 2.22474 2.3535 2.35769 2.36377 2.49471 2.49864 2.50416 2.64834 2.65159 2.65949 2.83983 2.84327 2.84775 3.00271 3.00642 3.01177 3.17379 3.17862 3.18272 3.32406 3.3291 3.33335 3.45955 3.46438 3.46994 3.60384 3.60812 3.61251 3.77703 3.78138 3.78495 3.79229 4.11054 4.11431 4.12907 4.35898 4.36268 4.37908 4.51413 4.51849 4.52283 4.64138 4.64686 4.65337 4.83391 4.837 4.84164 
30 0.16948 0.32665 0.51236 0.64539 0.83465 1.00614 1.17202 1.17774 1.33686 1.5062 1.66867 1.86225 2.07091 2.20332 2.34484 2.35394 2.48905 2.63949 2.83167 2.99368 3.16727 3.31833 3.45203 3.59611 3.77062 4.10126 4.34757 4.50664 4.6356 4.82436 
0 
33 0.15351 0.30909 0.49655 0.50326 0.62904 0.8186 0.82532 0.98955 1.15587 1.32058 1.48907 1.65422 1.84397 2.05726 2.18636 2.32935 2.47097 2.62449 2.81433 2.97879 3.15001 3.15803 3.29983 3.30927 3.43553 3.57996 3.75342 3.75938 4.08627 4.33474 4.49024 4.62183 4.80872 
30 0.15853 0.31416 0.50213 0.63447 0.82303 0.82755 0.99454 1.16519 1.32998 1.49503 1.65872 1.84913 1.85772 2.06141 2.19457 2.33403 2.47643 2.6294 2.81988 2.98547 3.15483 3.31069 3.44014 3.58543 3.75886 4.09065 4.3391 4.49558 4.62706 4.81366 
81 0.15311 0.15756 0.16172 0.30921 0.31339 0.31724 0.49588 0.50086 0.50484 0.62845 0.63344 0.63767 0.81844 0.82255 0.82623 0.99149 0.99564 0.99941 1.15528 1.15981 1.16436 1.32025 1.32545 1.32899 1.4883 1.49345 1.49731 1.64952 1.65625 1.65958 1.84627 1.84967 1.85454 2.0595 2.06332 2.1843 2.18999 2.19579 2.33098 2.33442 2.33902 2.46636 2.4725 2.47645 2.62285 2.62783 2.63132 2.81418 2.81907 2.82302 2.97795 2.98336 2.98999 3.15099 3.15461 3.15856 3.30002 3.30498 3.30932 3.43253 3.4388 3.44338 3.57987 3.58473 3.58871 3.75478 3.7591 3.76267 4.08837 4.0918 4.33756 4.34106 4.49122 4.49544 4.4989 4.61484 4.62083 4.6261 4.8106 4.81396 4.81956 
57 0.15077 0.15506 0.30706 0.3119 0.49383 0.49792 0.50345 0.62691 0.63194 0.81604 0.82064 0.98717 0.99266 1.15359 1.1627 1.31736 1.32403 1.48665 1.49141 1.65178 1.65657 1.84187 1.84659 2.05499 2.05906 2.18271 2.32728 2.33192 2.46837 2.47281 2.6219 2.62597 2.81204 2.8164 2.97593 2.98055 3.14788 3.15291 3.29754 3.30391 3.43322 3.43887 3.5777 3.58334 3.75066 3.75541 4.08407 4.08815 4.33271 4.33661 4.48803 4.49289 4.6149 4.62193 4.80667 4.80993 4.81481 
0 
85 0.16578 0.16948 0.17353 0.32181 0.32594 0.32952 0.51026 0.51349 0.51746 0.64293 0.64708 0.6551 0.83347 0.83674 0.84056 1.00188 1.00651 1.01055 1.1674 1.17276 1.17679 1.33209 1.33687 1.34044 1.35633 1.50327 1.5071 1.51268 1.66682 1.67086 1.67547 1.85646 1.86081 1.86442 1.8721 2.07134 2.07506 2.1981 2.20283 2.20894 2.34209 2.34644 2.35018 2.3562 2.4849 2.48959 2.5002 2.63814 2.64276 2.82814 2.8319 2.83565 2.9924 2.99619 3.00126 3.16302 3.16733 3.17154 3.31299 3.31732 3.32087 3.44892 3.45272 3.45773 3.5931 3.59731 3.60198 3.76716 3.77077 3.7784 4.09932 4.10316 4.11349 4.34767 4.35158 4.36019 4.50322 4.50726 4.51233 4.63002 4.63505 4.6487 4.82256 4.82586 4.82917 
37 0.16641 0.3231 0.32844 0.50991 0.51424 0.64207 0.6477 0.8328 1.00157 1.00744 1.17283 1.33631 1.503 1.6663 1.67533 1.85585 1.86176 2.06963 2.19989 2.34166 2.34679 2.48465 2.63717 2.82839 2.99236 3.16564 3.31583 3.44956 3.59302 3.59818 3.76727 4.09814 4.34626 4.50566 4.63372 4.82173 4.82887 
64 0.16142 0.16417 0.31656 0.32015 0.50493 0.50799 0.63734 0.64066 0.82582 0.82911 0.83442 0.99596 1.00127 1.16248 1.16774 1.17222 1.32647 1.33124 1.33586 1.498 1.50067 1.6615 1.66512 1.85058 1.85481 1.85918 2.06429 2.06726 2.19344 2.19906 2.3368 2.3401 2.47888 2.48159 2.6326 2.63498 2.82295 2.82561 2.98766 2.99044 3.15762 3.16147 3.165 3.30637 3.3114 3.31492 3.44269 3.44655 3.45092 3.58817 3.59172 3.76229 3.76499 4.09337 4.09637 4.34171 4.34451 4.49995 4.50233 4.62455 4.62919 4.81663 4.81921 4.82393 
29 0.1611 0.3175 0.50551 0.63839 0.82708 0.99948 1.16634 1.33031 1.49833 1.66101 1.85022 1.8577 2.06447 2.19448 2.33808 2.47826 2.63227 2.82266 2.98704 3.15943 3.31008 3.4431 3.58962 3.76229 4.09431 4.34123 4.49951 4.62913 4.81562 
88 0.15123 0.1556 0.15837 0.16312 0.30751 0.3111 0.31496 0.49377 0.49884 0.50181 0.50804 0.62607 0.63081 0.63445 0.81697 0.82124 0.82359 0.82745 0.98889 0.99272 0.99656 1.15384 1.15766 1.16249 1.16839 1.31833 1.32439 1.32807 1.48655 1.49188 1.49473 1.64727 1.65508 1.65942 1.8436 1.84651 1.85049 2.05689 2.06008 2.18225 2.18888 2.32855 2.33177 2.33619 2.46373 2.47122 2.47472 2.48172 2.62124 2.62591 2.62879 2.81198 2.8169 2.81956 2.82477 2.9759 2.98189 2.9868 3.14884 3.15212 3.15614 3.16215 3.29791 3.30297 3.30639 3.43008 3.43638 3.44101 3.57777 3.58252 3.5867 3.75224 3.75674 3.75939 4.0858 4.08862 4.33484 4.33717 4.48918 4.49398 4.49643 4.61321 4.621 4.62487 4.8079 4.81094 4.81431 4.81891 
74 0.15354 0.15838 0.16464 0.31024 0.31483 0.31884 0.49648 0.50122 0.50577 0.62895 0.63396 0.63863 0.8194 0.82422 0.82944 0.99135 0.99701 1.15673 1.16243 1.16784 1.32113 1.32677 1.33172 1.48929 1.49444 1.50164 1.65065 1.65729 1.66184 1.8461 1.851 1.85713 2.05932 2.06367 2.18515 2.19121 2.33119 2.33548 2.46812 2.47443 2.47927 2.62447 2.62912 2.8147 2.81951 2.82382 2.97871 2.98415 3.15143 3.15614 3.16003 3.30059 3.3061 3.31003 3.43298 3.43879 3.44482 3.58045 3.58522 3.75466 3.75945 3.76354 4.08829 4.09277 4.33731 4.34392 4.4918 4.49682 4.61619 4.62227 4.62739 4.81046 4.81392 4.81984 
44 0.16565 0.16962 0.32279 0.32724 0.50993 0.51392 0.64405 0.83221 0.83698 1.00258 1.00744 1.17243 1.33544 1.34429 1.50287 1.66585 1.67156 1.85596 1.86106 2.06945 2.19954 2.34146 2.34583 2.48445 2.63746 2.828 2.83356 2.9921 2.99773 3.16517 3.16945 3.31532 3.32005 3.45015 3.5928 3.59878 3.76838 4.09803 4.10385 4.34587 4.50466 4.63358 4.82128 4.82572 
10 0.51881 0.65415 0.84145 1.17982 2.83654 3.00048 3.17191 3.60088 3.77544 4.83112 
56 0.14614 0.1511 0.30224 0.30686 0.48873 0.49416 0.62154 0.62686 0.81155 0.81618 0.98388 0.9889 1.14845 1.15443 1.31325 1.3195 1.48136 1.48709 1.64288 1.6506 1.83861 1.84198 2.05186 2.05558 2.17729 2.18443 2.32347 2.32742 2.4607 2.46758 2.61616 2.62145 2.80706 2.81244 2.97084 2.97705 3.14359 3.14751 3.29285 3.29884 3.42592 3.43208 3.57271 3.57804 3.74733 3.75227 4.08077 4.08421 4.32979 4.33252 4.48398 4.48923 4.60822 4.61811 4.8029 4.80653 
44 0.1585 0.16326 0.31436 0.32028 0.50288 0.50725 0.6351 0.82323 0.82763 0.99486 1.16107 1.32663 1.33361 1.49491 1.49962 1.65913 1.84915 1.85524 2.06252 2.18864 2.19488 2.33458 2.47635 2.62991 2.63436 2.82042 2.82502 2.9849 3.15558 3.16145 3.30542 3.31165 3.44048 3.58555 3.75884 3.76372 4.0913 4.0958 4.34002 4.49564 4.5011 4.62347 4.81446 4.81855 
58 0.17431 0.17923 0.32991 0.3338 0.51687 0.52099 0.64939 0.65378 0.84015 0.84486 1.00929 1.01391 1.1764 1.18176 1.34249 1.34749 1.50997 1.51472 1.67376 1.67882 1.86391 1.86868 1.87958 2.07607 2.08061 2.20662 2.34876 2.35319 2.36247 2.49121 2.49606 2.64417 2.64826 2.83582 2.84054 2.9998 3.00503 3.17186 3.17534 3.32294 3.32742 3.45493 3.45933 3.60058 3.60528 3.77542 3.77825 4.10563 4.11104 4.35372 4.35818 4.51198 4.51654 4.64033 4.6478 4.82877 4.83258 4.83908 
62 0.1537 0.15826 0.31052 0.31489 0.31912 0.49657 0.50106 0.50548 0.62941 0.63401 0.63871 0.81911 0.82385 0.83005 0.99097 0.99689 1.15678 1.16383 1.32093 1.32683 1.48934 1.49426 1.65074 1.65715 1.84571 1.85132 2.05881 2.0636 2.18483 2.19327 2.33101 2.33575 2.46969 2.47547 2.62492 2.62917 2.81474 2.81942 2.82649 2.97875 2.98397 3.15121 3.15684 3.30075 3.3074 3.43599 3.44036 3.58055 3.58503 3.75436 3.75919 3.76263 4.08784 4.0917 4.33666 4.34072 4.49152 4.49688 4.61525 4.62461 4.81022 4.81362 
33 0.16475 0.32031 0.32555 0.50773 0.63989 0.83068 0.99884 1.1645 1.17207 1.33205 1.50055 1.66399 1.85383 1.86062 2.06736 2.19657 2.33913 2.35047 2.48153 2.63536 2.82575 2.99007 3.1629 3.31367 3.44575 3.59038 3.76605 4.09589 4.3442 4.50282 4.62959 4.8191 4.82489 
54 0.15175 0.15686 0.30893 0.31479 0.49503 0.50065 0.62747 0.63323 0.81748 0.82247 0.82652 0.98974 0.99827 1.15535 1.16471 1.31961 1.32714 1.48779 1.49449 1.64875 1.6564 1.84455 1.85125 2.05776 2.1835 2.32966 2.33681 2.46663 2.47464 2.62323 2.62879 2.81324 2.81914 2.97717 2.98391 3.14991 3.1562 3.29911 3.30691 3.43163 3.43703 3.44396 3.57901 3.58686 3.75305 3.75919 4.08675 4.33561 4.49027 4.49632 4.61431 4.62551 4.80887 4.8127 
53 0.16403 0.16797 0.31991 0.3234 0.50778 0.51254 0.64207 0.82843 0.83181 0.83631 0.99871 1.00393 1.16711 1.17254 1.33275 1.33681 1.5002 1.66375 1.66877 1.85347 1.85816 1.8619 2.06721 2.19695 2.3392 2.3443 2.35188 2.48192 2.49157 2.63484 2.82565 2.83093 2.98968 2.99745 3.1628 3.16927 3.31331 3.31724 3.44789 3.45505 3.59042 3.59754 3.76556 3.77399 4.09594 4.10486 4.34404 4.35055 4.50234 4.63045 4.81915 4.82284 4.82856 
56 0.14835 0.15312 0.30459 0.30907 0.49099 0.49622 0.62367 0.62866 0.81399 0.81889 0.98606 0.99211 1.15096 1.15681 1.3156 1.32234 1.48374 1.48934 1.64524 1.65307 1.84084 1.84561 2.05407 2.0584 2.17954 2.18795 2.3257 2.32988 2.46344 2.4701 2.6187 2.6236 2.80922 2.81448 2.97317 2.97926 3.14594 3.15038 3.29507 3.30163 3.42844 3.434 3.57493 3.57997 3.74942 3.75498 4.08298 4.087 4.33197 4.33538 4.4863 4.49203 4.61049 4.61982 4.80506 4.80872 
36 0.16435 0.16916 0.31975 0.32473 0.50811 0.51362 0.64039 0.64506 0.82934 0.83581 1.00303 1.3336 1.50072 1.50687 1.66451 1.85465 1.86114 2.06752 2.34055 2.48325 2.63525 2.63872 2.8264 2.99059 3.16393 3.31405 3.44682 3.59171 3.76594 3.76945 4.09615 4.34443 4.50314 4.631 4.8197 4.82499 
25 0.32815 0.51422 0.64819 0.83802 1.01325 1.17664 1.34095 1.50762 1.67441 1.86325 2.07425 2.3462 2.49327 2.64165 2.8333 3.00202 3.16893 3.32047 3.45365 3.60549 3.77156 4.10248 4.35045 4.51011 4.8255 
0 
2 3.77402 4.51067 
54 0.17464 0.18102 0.33194 0.33752 0.51815 0.52351 0.65185 0.65864 0.84145 0.85135 1.01079 1.01963 1.18045 1.19429 1.34407 1.35182 1.51113 1.5169 1.67478 1.68283 1.86728 1.87401 2.07832 2.08516 2.20806 2.3509 2.36009 2.49241 2.50021 2.64606 2.65515 2.83705 2.84389 3.00062 3.00926 3.17278 3.17769 3.32422 3.33262 3.45779 3.46255 3.60125 3.61419 3.77597 3.78258 4.10689 4.11261 4.35471 4.36118 4.51391 4.51973 4.64146 4.83016 4.83674 
57 0.16047 0.16413 0.31544 0.32049 0.5029 0.50637 0.63552 0.64014 0.82559 0.82917 0.99525 1.00074 1.16126 1.16714 1.3259 1.33111 1.49569 1.49929 1.65973 1.66379 1.85033 1.85438 2.06312 2.06664 2.19054 2.19659 2.33553 2.33942 2.47626 2.48055 2.63082 2.63404 2.82085 2.82432 2.98491 2.98863 3.15624 3.16119 3.30542 3.31148 3.4411 3.44734 3.58646 3.59113 3.75899 3.7633 3.7668 4.09211 4.09558 4.34064 4.34365 4.49592 4.50047 4.6231 4.62833 4.81519 4.81777 
56 0.16063 0.16416 0.3163 0.32108 0.50481 0.50895 0.63668 0.64105 0.82522 0.82899 0.99648 1.001 1.16278 1.16967 1.32927 1.33412 1.49796 1.50303 1.66089 1.66558 1.85092 1.85627 2.0641 2.06872 2.19199 2.19684 2.33652 2.34156 2.47861 2.48437 2.63175 2.63507 2.82264 2.82638 2.98673 2.99088 3.15748 3.16201 3.30819 3.31313 3.44256 3.44761 3.58775 3.59297 3.76108 3.76449 4.09312 4.09768 4.34158 4.34688 4.49786 4.50134 4.626 4.63161 4.81699 4.82131 
88 0.14397 0.14815 0.15129 0.30012 0.30375 0.30727 0.48669 0.49102 0.49382 0.49984 0.61918 0.62341 0.62709 0.80936 0.81316 0.81647 0.82115 0.98189 0.98509 0.98901 1.14622 1.15026 1.15512 1.31108 1.31532 1.31915 1.47919 1.4835 1.48699 1.64052 1.64695 1.65078 1.83659 1.83941 1.84287 2.04985 2.05284 2.05604 2.17517 2.18045 2.32148 2.32461 2.32789 2.45761 2.46337 2.46749 2.61375 2.61819 2.62156 2.80505 2.80925 2.81232 2.81914 2.96874 2.97324 2.9766 3.14156 3.1449 3.14852 3.15462 3.29078 3.29476 3.29905 3.42348 3.42916 3.4334 3.57068 3.57482 3.57831 3.74536 3.74894 3.75202 4.07879 4.08167 4.085 4.32776 4.33018 4.33375 4.48191 4.48531 4.48876 4.60603 4.61183 4.61903 4.80094 4.80402 4.80652 4.81102 
1 4.81296 
0 
1 4.82929 
1 0.82808 
25 0.17349 0.33041 0.5164 0.64906 0.83796 1.01054 1.17913 1.34153 1.50768 1.86588 2.07421 2.20695 2.35463 2.48901 2.64158 2.83489 2.99646 3.16992 3.3211 3.60101 3.77247 4.10332 4.35073 4.50965 4.83103 
0 
29 0.17359 0.3309 0.51869 0.65256 0.8403 1.01329 1.18089 1.34379 1.51084 1.67543 1.86737 2.07754 2.21277 2.35198 2.36516 2.49594 2.64489 2.83637 3.00097 3.17176 3.32311 3.45793 3.60549 3.77477 3.78842 4.106 4.35293 4.51364 4.83153 
13 0.326 0.51315 0.83531 1.8588 2.35265 2.63799 2.83125 3.31654 3.7681 4.10012 4.34592 4.50475 4.82495 
85 0.16605 0.16954 0.17398 0.32221 0.32603 0.32935 0.50996 0.51304 0.51647 0.64256 0.64645 0.6511 0.83208 0.8355 0.83948 1.00226 1.00697 1.01201 1.16929 1.17386 1.17802 1.33407 1.3371 1.34112 1.50307 1.50646 1.51078 1.66715 1.67153 1.67883 1.85679 1.86137 1.86506 2.07038 2.07379 2.08962 2.19757 2.2017 2.20697 2.34203 2.34592 2.35181 2.35989 2.48463 2.48785 2.49335 2.63759 2.64066 2.64997 2.82743 2.83059 2.83458 2.84775 2.99198 2.9953 3.00248 3.16316 3.1674 3.17087 3.31314 3.31737 3.321 3.44841 3.45267 3.45715 3.59331 3.59729 3.60277 3.76729 3.77101 3.77464 4.09916 4.103 4.11479 4.34758 4.35131 4.36112 4.50309 4.50741 4.51161 4.6329 4.63679 4.82155 4.82459 4.82857 
88 0.16488 0.16752 0.17087 0.32061 0.32366 0.32638 0.50831 0.51065 0.51331 0.64088 0.64402 0.64702 0.82943 0.83273 0.8356 1.00049 1.00444 1.00757 1.16705 1.1709 1.17423 1.17765 1.33327 1.33596 1.33902 1.50086 1.50374 1.50726 1.66472 1.66774 1.67142 1.85491 1.85845 1.86145 2.06783 2.07106 2.07478 2.19599 2.1994 2.20516 2.34008 2.3432 2.34618 2.35319 2.48255 2.48528 2.48923 2.63556 2.63817 2.64359 2.82623 2.82876 2.83189 2.83612 2.99082 2.99309 2.99716 3.16157 3.16497 3.16741 3.31221 3.31545 3.31821 3.4466 3.44995 3.45297 3.59185 3.59469 3.59793 3.76458 3.76766 3.77017 4.09673 4.09966 4.1034 4.3455 4.34805 4.3522 4.50172 4.50487 4.50758 4.62761 4.63249 4.63663 4.81967 4.82204 4.82455 4.82769 
88 0.1563 0.1596 0.1623 0.31301 0.31691 0.31954 0.49932 0.50283 0.50575 0.50941 0.63286 0.63573 0.63854 0.82156 0.82518 0.82745 0.831 0.99298 0.99685 0.99977 1.00566 1.15961 1.16406 1.1677 1.32334 1.32795 1.33105 1.49217 1.49575 1.49857 1.65719 1.65988 1.66368 1.84787 1.85129 1.85421 1.85776 2.06092 2.064 2.06772 2.18752 2.19236 2.19943 2.33327 2.33629 2.33989 2.34736 2.4746 2.47777 2.48087 2.62776 2.63088 2.63342 2.81724 2.8211 2.82368 2.82837 2.98174 2.98549 2.98848 3.15353 3.15781 3.1604 3.30331 3.30776 3.31032 3.43934 3.44288 3.4459 3.58326 3.58638 3.58966 3.7563 3.76046 3.76284 4.08991 4.09267 4.33885 4.34159 4.4937 4.49791 4.50024 4.61858 4.62432 4.62723 4.81245 4.81519 4.81804 
107 0.17277 0.17582 0.1792 0.18424 0.32832 0.33209 0.33474 0.33999 0.51622 0.51873 0.52164 0.52526 0.64932 0.65244 0.65581 0.66423 0.83757 0.84106 0.84381 0.84709 1.00839 1.01233 1.01578 1.02255 1.17618 1.18068 1.1844 1.33988 1.34384 1.34722 1.35326 1.5094 1.5122 1.51557 1.52852 1.67255 1.67535 1.67914 1.68516 1.863 1.86706 1.87025 1.87445 2.07622 2.07913 2.08238 2.10182 2.20257 2.20719 2.21233 2.34828 2.35143 2.35516 2.36026 2.49105 2.49373 2.49814 2.64435 2.64679 2.65039 2.83373 2.837 2.84037 2.84354 2.99841 3.00111 3.00529 3.16985 3.1737 3.17605 3.1798 3.31934 3.32366 3.32638 3.33021 3.45461 3.45825 3.46127 3.46631 3.59936 3.60243 3.60583 3.6113 3.77315 3.77666 3.77895 3.78285 4.10567 4.1085 4.11215 4.15235 4.35406 4.35643 4.36011 4.3792 4.50979 4.5135 4.51625 4.52064 4.6336 4.64052 4.64456 4.82821 4.83074 4.83381 4.83677 4.84644 
30 0.16495 0.32102 0.50875 0.64165 0.83032 1.0038 1.17178 1.33351 1.50071 1.66538 1.85602 2.06803 2.1977 2.3415 2.48319 2.63574 2.82676 2.83214 2.99006 3.1639 3.31451 3.44886 3.59283 3.76638 4.09686 4.34408 4.50368 4.63469 4.81968 4.82547 
24 0.1585 0.31553 0.50199 0.63592 0.82412 1.16748 1.32993 1.49486 1.66027 1.851 2.06069 2.33731 2.47611 2.629 2.81997 2.98476 3.15775 3.30824 3.44439 3.75976 4.08905 4.33708 4.4969 4.81247 
0 
64 0.1444 0.1489 0.30069 0.30489 0.30981 0.48681 0.49138 0.49582 0.62004 0.62456 0.80981 0.8145 0.98142 0.98621 1.1471 1.15265 1.31136 1.317 1.47959 1.48457 1.64244 1.64799 1.8362 1.84021 1.84643 2.04943 2.05318 2.1755 2.18183 2.32132 2.32507 2.46017 2.46554 2.61513 2.61953 2.80498 2.80953 2.81472 2.96906 2.97432 3.14165 3.14596 3.15053 3.29095 3.29644 3.30178 3.42599 3.43061 3.57077 3.57523 3.74476 3.74931 3.75325 4.07842 4.08205 4.32729 4.33053 4.48191 4.48677 4.6064 4.61434 4.80059 4.80382 4.80827 
64 0.15734 0.16125 0.16487 0.31433 0.31798 0.3221 0.5025 0.50537 0.63398 0.63784 0.64325 0.82267 0.82672 0.82942 0.99467 0.9994 1.16147 1.16759 1.32555 1.32972 1.33443 1.49363 1.49741 1.65932 1.66269 1.8491 1.85326 1.85758 2.06236 2.06609 2.19003 2.19486 2.33437 2.33853 2.47596 2.47919 2.62866 2.63225 2.81951 2.82294 2.82951 2.9838 2.98714 3.15546 3.15991 3.30539 3.30993 3.44069 3.44468 3.58489 3.58839 3.75822 3.76236 3.76883 4.09139 4.09504 4.34013 4.3439 4.49511 4.4996 4.6229 4.6281 4.81437 4.81749 
28 0.1638 0.32115 0.50785 0.64087 0.82903 1.00168 1.17164 1.33416 1.50057 1.66293 1.85566 2.06769 2.1985 2.3411 2.4812 2.63454 2.82779 2.98949 3.16302 3.31321 3.44716 3.59218 3.76561 4.09683 4.34517 4.50232 4.63105 4.81886 
19 0.15816 0.31511 0.50089 0.63516 0.82413 0.99631 2.06103 2.33366 2.47646 2.62865 2.81984 2.98434 3.1559 3.58587 3.7593 4.09 4.33804 4.49655 4.81234 
38 0.16492 0.16968 0.32085 0.32557 0.50919 0.51381 0.6416 0.83025 0.83447 1.00025 1.00509 1.17161 1.33388 1.50207 1.66488 1.67026 1.85522 1.86048 2.06884 2.198 2.34125 2.34733 2.48344 2.63618 2.82682 2.83185 2.99106 3.16493 3.3149 3.44812 3.59196 3.76719 4.09693 4.34502 4.50424 4.63156 4.82066 4.82487 
58 0.15592 0.16035 0.31287 0.31737 0.50059 0.50509 0.63312 0.63783 0.82117 0.82552 0.83031 0.99284 0.9989 1.15925 1.16621 1.32344 1.32858 1.4921 1.4965 1.65743 1.66434 1.84724 1.85276 2.06051 2.0658 2.18794 2.19616 2.33266 2.33827 2.47417 2.47928 2.62767 2.63158 2.81778 2.82188 2.82811 2.98187 2.98623 3.15346 3.15841 3.30305 3.30901 3.43881 3.4443 3.58317 3.58849 3.75661 3.76135 4.08953 4.09495 4.33819 4.34481 4.49353 4.49849 4.62077 4.62642 4.81245 4.81644 
43 0.16965 0.17652 0.32449 0.33003 0.51314 0.5178 0.64697 0.83352 0.83912 1.00541 1.01258 1.17609 1.33923 1.50706 1.67029 1.68235 1.85787 1.86277 1.87233 2.07429 2.20464 2.34606 2.35436 2.48893 2.63979 2.83149 2.83641 2.99622 3.16815 3.1746 3.31814 3.3307 3.4536 3.59835 3.60796 3.77061 3.77735 4.1028 4.35099 4.50805 4.63529 4.82451 4.82951 
69 0.15842 0.16164 0.16601 0.31482 0.31861 0.32243 0.50132 0.50457 0.50775 0.63461 0.63817 0.64302 0.82378 0.82739 0.83192 0.9946 0.99955 1.16085 1.16651 1.17195 1.32493 1.33009 1.33406 1.49355 1.49764 1.50252 1.65876 1.66211 1.84963 1.8539 2.06268 2.06642 2.18918 2.19452 2.33505 2.33887 2.47535 2.47906 2.48423 2.62972 2.63271 2.81944 2.82289 2.82663 2.98299 2.9871 3.15582 3.15978 3.16369 3.30475 3.31 3.31354 3.44081 3.44519 3.58514 3.58849 3.75836 3.76243 3.76589 4.09176 4.09551 4.34029 4.34392 4.49532 4.49977 4.62091 4.62722 4.8147 4.8173 
28 0.17348 0.32972 0.51652 0.65076 0.83933 1.01162 1.18096 1.34294 1.51025 1.67394 1.86512 2.0765 2.20815 2.34979 2.49254 2.64344 2.83512 2.99983 3.17112 3.32232 3.45756 3.6012 3.77434 4.1053 4.35283 4.51187 4.64171 4.82895 
68 0.16808 0.17093 0.17552 0.3225 0.32638 0.32993 0.51229 0.51585 0.64536 0.64877 0.83382 0.83653 0.84091 1.0025 1.00714 1.01263 1.16871 1.17509 1.33279 1.33903 1.34489 1.5053 1.50923 1.66854 1.67316 1.85773 1.86225 1.86618 2.07252 2.08182 2.19889 2.20642 2.34401 2.34756 2.35359 2.4868 2.49166 2.64017 2.65142 2.8302 2.83364 2.83798 2.99487 2.99954 3.16455 3.16828 3.17364 3.31275 3.31857 3.32346 3.44943 3.45357 3.59558 3.60007 3.60717 3.77009 3.77251 4.10054 4.10407 4.34851 4.35294 4.5034 4.508 4.51383 4.63495 4.64117 4.82398 4.82773 
0 
58 0.16389 0.16681 0.31928 0.32296 0.32773 0.50754 0.51045 0.6397 0.64331 0.82972 0.83307 0.99987 1.00613 1.16843 1.17325 1.33284 1.33677 1.50026 1.50307 1.66395 1.66749 1.85445 1.85935 2.06669 2.06986 2.1956 2.20078 2.3398 2.34354 2.48148 2.48456 2.63456 2.63714 2.82544 2.8285 2.9901 2.99283 3.1608 3.16473 3.31157 3.31536 3.44532 3.44998 3.59071 3.59396 3.76471 3.7674 3.77109 4.09567 4.09877 4.34449 4.34762 4.50154 4.50461 4.6305 4.63556 4.81934 4.82204 
7 0.31986 0.50673 0.82762 1.00035 3.162 3.76462 4.82027 
67 0.15739 0.16103 0.16569 0.3134 0.31742 0.32143 0.50161 0.50507 0.5095 0.63388 0.63762 0.82269 0.8264 0.83058 0.99424 0.99853 1.16074 1.1655 1.32599 1.32936 1.49381 1.4973 1.50249 1.65813 1.66241 1.84841 1.85274 1.85692 2.06176 2.06555 2.18917 2.19472 2.33387 2.33759 2.47501 2.4788 2.62869 2.6317 2.81937 2.82282 2.82794 2.98389 2.98681 3.15467 3.15898 3.16369 3.3049 3.30913 3.31437 3.43946 3.4439 3.58478 3.58846 3.75824 3.76198 3.7667 4.09073 4.09497 4.33914 4.34354 4.49502 4.49866 4.62226 4.62715 4.81332 4.81644 4.82101 
56 0.16141 0.16466 0.31632 0.32009 0.5045 0.50747 0.63727 0.64076 0.82727 0.99574 1.00198 1.16241 1.16856 1.32685 1.33121 1.33559 1.4974 1.50027 1.6613 1.85114 1.85586 2.06439 2.06866 2.1912 2.19634 2.33631 2.34136 2.47883 2.48211 2.63212 2.635 2.82255 2.8257 2.98721 2.99101 3.15715 3.1614 3.30676 3.31153 3.44214 3.44679 3.58753 3.59196 3.75969 3.76393 3.76736 4.09304 4.09699 4.34165 4.3459 4.49756 4.50128 4.62507 4.63009 4.81678 4.82001 
78 0.16213 0.16555 0.16928 0.319 0.32337 0.32871 0.50718 0.51056 0.51666 0.63897 0.64341 0.64828 0.8278 0.83154 0.83506 0.99888 1.00342 1.00757 1.16542 1.17153 1.17634 1.3314 1.33496 1.33964 1.4987 1.50267 1.50812 1.66306 1.66741 1.85339 1.85795 1.86183 2.06647 2.07025 2.19263 2.20017 2.33883 2.34261 2.34724 2.4801 2.48427 2.48997 2.63335 2.6368 2.64609 2.82385 2.82733 2.83155 2.98812 2.99141 2.99712 3.15988 3.16436 3.16833 3.30948 3.31469 3.31951 3.44484 3.44954 3.58964 3.59427 3.60033 3.76264 3.7667 3.77029 4.09559 4.09984 4.34414 4.34762 4.35743 4.49942 4.50376 4.50829 4.6272 4.63251 4.81827 4.82146 4.8249 
4 0.51295 0.64776 1.67024 4.82507 
103 0.18079 0.184 0.1878 0.20267 0.33631 0.33994 0.34294 0.34916 0.52373 0.52659 0.52966 0.53388 0.65636 0.65991 0.66316 0.66907 0.84588 0.84929 0.85258 0.85816 1.0169 1.02113 1.02492 1.03792 1.18359 1.18824 1.19221 1.2145 1.34859 1.3521 1.35563 1.36516 1.51606 1.51951 1.52307 1.53088 1.68081 1.68435 1.68868 1.87145 1.87517 1.87844 1.88482 2.08403 2.08733 2.09179 2.21298 2.21745 2.22343 2.35665 2.36026 2.36404 2.37005 2.49874 2.50221 2.50644 2.52318 2.65098 2.65419 2.65798 2.84273 2.84564 2.84926 2.85401 3.00557 3.00901 3.01313 3.1775 3.18126 3.18404 3.18834 3.32752 3.33165 3.33467 3.34189 3.46275 3.46671 3.47021 3.6076 3.61123 3.6151 3.62137 3.78027 3.78416 3.78677 3.79156 4.11301 4.11623 4.12051 4.36174 4.36461 4.36918 4.51751 4.52136 4.52436 4.53034 4.64657 4.6506 4.65628 4.83601 4.83874 4.84203 4.84617 
26 0.1643 0.32149 0.50831 0.64037 0.82993 1.16869 1.33423 1.50162 1.66456 1.8545 2.06766 2.19681 2.33972 2.48233 2.63556 2.82615 2.9905 3.31405 3.44735 3.59099 3.7669 4.09609 4.34425 4.50326 4.63075 4.82014 
59 0.16145 0.16569 0.31611 0.32103 0.5048 0.50858 0.63658 0.64184 0.82699 0.83023 0.99608 1.00231 1.16232 1.16912 1.32618 1.33171 1.34004 1.49639 1.50025 1.6609 1.66686 1.85058 1.85538 1.85985 2.06379 2.0683 2.1909 2.19668 2.33617 2.34148 2.47723 2.48135 2.48744 2.63186 2.63675 2.82273 2.82677 2.98712 2.99306 3.15736 3.16268 3.30586 3.31225 3.44231 3.44771 3.58696 3.59202 3.75952 3.76457 4.09283 4.09696 4.34149 4.34649 4.49652 4.50188 4.62423 4.63564 4.81713 4.82263 
96 0.15079 0.1551 0.1578 0.30733 0.31087 0.31413 0.32088 0.49375 0.49847 0.501 0.50495 0.62569 0.63034 0.63357 0.63931 0.81629 0.82006 0.8229 0.827 0.9888 0.99228 0.99609 1.15367 1.1576 1.16176 1.16726 1.31841 1.32338 1.32638 1.48655 1.49123 1.49406 1.6479 1.6539 1.65706 1.66387 1.84365 1.84643 1.85034 1.85596 2.05687 2.06006 2.06461 2.18231 2.18803 2.19254 2.32846 2.33165 2.33542 2.34208 2.46561 2.47083 2.47425 2.47962 2.62145 2.62576 2.6284 2.81195 2.81644 2.8191 2.82387 2.97594 2.98098 2.98347 3.14866 3.15187 3.15562 3.15974 3.29784 3.30227 3.30593 3.43106 3.43611 3.43995 3.57769 3.58213 3.58549 3.75221 3.75619 3.75896 4.08577 4.08863 4.09233 4.33485 4.33723 4.34194 4.48906 4.49276 4.49563 4.61327 4.61924 4.62304 4.8078 4.81097 4.81364 4.8175 
6 0.64787 1.52735 2.07871 2.49054 2.64133 3.77646 
70 0.15373 0.15834 0.16217 0.31015 0.31388 0.31936 0.49686 0.50183 0.50593 0.62913 0.63377 0.64098 0.81918 0.82302 0.82674 0.99214 0.99698 1.15629 1.16081 1.32177 1.32931 1.48953 1.49456 1.50013 1.65012 1.65721 1.66255 1.84703 1.85073 2.06036 2.06594 2.18521 2.19536 2.3317 2.33526 2.46719 2.47358 2.47952 2.62359 2.62852 2.63315 2.81509 2.81973 2.82448 2.979 2.98487 3.15194 3.1555 3.1602 3.30096 3.30555 3.31088 3.43297 3.43918 3.44549 3.58073 3.58552 3.75553 3.76196 4.0893 4.09427 4.33833 4.34208 4.49237 4.49859 4.6162 4.62298 4.81118 4.81474 4.82029 
62 0.14778 0.15227 0.30419 0.30837 0.31342 0.49029 0.49457 0.49962 0.62352 0.62787 0.81317 0.81777 0.98468 0.98957 1.15055 1.15621 1.31463 1.32023 1.48304 1.48785 1.64712 1.65246 1.83941 1.84358 2.05262 2.05626 2.17879 2.18535 2.32468 2.32862 2.46396 2.46923 2.61865 2.62288 2.80848 2.81283 2.81943 2.9725 2.97751 3.14491 3.14927 3.15376 3.29438 3.30004 3.42984 3.43491 3.57424 3.57848 3.74804 3.75247 3.75584 4.08166 4.08524 4.33041 4.33361 4.48522 4.49 4.6096 4.61817 4.80395 4.80708 4.81121 
37 0.17274 0.32845 0.33314 0.51494 0.5192 0.64887 0.83801 1.00994 1.17725 1.34063 1.50845 1.67181 1.86311 1.86846 2.07476 2.20433 2.34817 2.35713 2.49053 2.50152 2.64294 2.83355 2.83992 2.99735 3.17066 3.32088 3.45585 3.59954 3.77361 4.10306 4.10944 4.3514 4.35729 4.51043 4.63965 4.82748 4.8322 
1 0.82975 
0 
140 0.14372 0.14709 0.14976 0.15217 0.15556 0.29981 0.30325 0.30606 0.30873 0.31157 0.48653 0.49006 0.49267 0.49509 0.49753 0.50323 0.61843 0.6221 0.62495 0.62794 0.63077 0.80904 0.81234 0.81529 0.81749 0.82059 0.98178 0.98432 0.98753 0.99051 0.99602 1.14591 1.14965 1.1531 1.15635 1.15989 1.3108 1.31406 1.31766 1.32038 1.32367 1.47887 1.48252 1.48551 1.48805 1.49128 1.64014 1.64611 1.64931 1.65222 1.65643 1.83648 1.83881 1.84164 1.84433 1.84735 2.04973 2.05208 2.05462 2.05812 2.17494 2.17912 2.18263 2.18717 2.32136 2.32403 2.32669 2.3297 2.33446 2.45683 2.46243 2.46581 2.46844 2.47162 2.47909 2.61338 2.6176 2.6203 2.62262 2.62824 2.80494 2.80859 2.81117 2.81358 2.8166 2.82085 2.96851 2.97217 2.97538 2.97797 2.98264 3.14135 3.14423 3.14695 3.14955 3.15207 3.15806 3.29053 3.29373 3.29703 3.29984 3.30262 3.4232 3.42879 3.43148 3.43447 3.43766 3.57053 3.57409 3.57669 3.57978 3.58434 3.74525 3.74793 3.75073 3.75304 3.75582 4.07869 4.08109 4.08366 4.08736 4.32757 4.32964 4.33202 4.336 4.48168 4.48452 4.4878 4.49009 4.49371 4.60573 4.61062 4.61469 4.61762 4.62224 4.80089 4.80355 4.80566 4.80809 4.81098 
66 0.17259 0.1763 0.32847 0.33237 0.34023 0.51605 0.51958 0.52564 0.64865 0.65257 0.83793 0.84146 0.84751 1.00844 1.01301 1.02172 1.17719 1.18209 1.3417 1.34638 1.50876 1.5124 1.67292 1.67798 1.86317 1.86755 1.8728 2.0755 2.0799 2.20461 2.21224 2.34801 2.35373 2.37143 2.49048 2.49504 2.64345 2.64753 2.83409 2.83927 2.99829 3.00261 3.16895 3.17296 3.1774 3.32155 3.32535 3.45395 3.45877 3.59863 3.60323 3.61135 3.77363 3.77707 3.78449 4.10433 4.10891 4.35305 4.3587 4.51088 4.51456 4.63559 4.64046 4.82757 4.83138 4.83627 
5 0.17547 2.35706 2.64393 2.83845 4.35198 
76 0.16561 0.16921 0.17523 0.32105 0.32481 0.32822 0.50929 0.51263 0.51635 0.64242 0.64651 0.83161 0.83436 0.8388 1.0007 1.00611 1.01448 1.16796 1.17299 1.1771 1.33512 1.33989 1.50192 1.50529 1.51162 1.66554 1.66952 1.67612 1.85545 1.86052 1.86501 2.06887 2.07326 2.19822 2.20357 2.34101 2.34597 2.35225 2.4833 2.48722 2.49221 2.63678 2.64021 2.64943 2.82752 2.83086 2.83477 2.99297 2.99832 3.16251 3.16648 3.17093 3.31371 3.31771 3.32355 3.44795 3.45217 3.59187 3.59676 3.60358 3.7655 3.7698 3.77609 4.09799 4.10219 4.3463 4.35016 4.50208 4.50647 4.51032 4.62983 4.63534 4.6468 4.82172 4.82528 4.83112 
39 0.16931 0.17531 0.32688 0.33724 0.51337 0.51969 0.64701 0.83578 1.00677 1.01399 1.17586 1.33893 1.50647 1.67032 1.86151 1.86872 2.07319 2.20498 2.34672 2.35357 2.48794 2.64023 2.83176 2.83712 2.99675 3.16808 3.17356 3.31915 3.4536 3.5982 3.60568 3.77102 3.7785 4.10186 4.3499 4.50734 4.6369 4.82561 4.83359 
1 4.34549 
50 0.17643 0.33357 0.34591 0.52005 0.52697 0.65264 0.65912 0.84196 0.85073 1.01466 1.17996 1.18639 1.34499 1.35157 1.5125 1.52839 1.67556 1.69001 1.86742 1.87391 2.07923 2.08843 2.21194 2.35064 2.35676 2.49625 2.64594 2.654 2.83661 2.84253 3.00134 3.00867 3.17368 3.17932 3.32451 3.33088 3.4588 3.46397 3.60393 3.61321 3.77746 3.78519 4.10736 4.11494 4.35537 4.36272 4.51527 4.64488 4.83155 4.83726 
62 0.15082 0.15665 0.1628 0.30777 0.3123 0.49369 0.49918 0.50284 0.62635 0.63148 0.63592 0.81659 0.82206 0.82695 0.98913 0.9946 1.15424 1.16002 1.31841 1.32459 1.48647 1.49225 1.64778 1.65515 1.66055 1.84389 1.84862 2.05709 2.06157 2.18218 2.18877 2.32899 2.33351 2.46605 2.47232 2.62182 2.62683 2.81193 2.81739 2.97587 2.98225 3.14908 3.15397 3.2979 3.30402 3.43088 3.43675 3.44183 3.57769 3.58284 3.75232 3.75753 4.0861 4.09049 4.33497 4.33912 4.48948 4.49488 4.61312 4.62109 4.80823 4.81165 
21 0.16393 0.31954 0.50592 0.64103 0.82843 1.00051 1.17123 1.33186 1.5005 1.66331 1.85536 2.48173 2.63535 2.82468 2.98895 3.16253 3.31466 3.44852 3.59221 3.76564 4.81965 
1 4.33432 
99 0.17243 0.17559 0.18045 0.32774 0.33184 0.33518 0.34406 0.51525 0.51876 0.52257 0.53309 0.64813 0.65208 0.65621 0.83709 0.84035 0.84427 0.853 1.00702 1.01163 1.01636 1.02371 1.17406 1.1797 1.18383 1.33867 1.34255 1.34617 1.35483 1.50761 1.51122 1.51507 1.52847 1.67208 1.67697 1.68237 1.86149 1.8663 1.86998 1.87575 2.07452 2.07845 2.08241 2.10055 2.2043 2.2107 2.34693 2.35119 2.35699 2.36483 2.48997 2.49531 2.50492 2.64349 2.64666 2.65447 2.8339 2.83741 2.8414 2.85715 2.99673 3.00037 3.00449 3.02054 3.16778 3.17262 3.17597 3.18034 3.31879 3.32292 3.3267 3.33937 3.45314 3.45835 3.46206 3.59842 3.60304 3.60817 3.77115 3.77538 3.77908 3.78478 4.10365 4.10772 4.11254 4.13015 4.35265 4.35595 4.36054 4.50803 4.51227 4.51653 4.52747 4.63902 4.64561 4.82743 4.83037 4.83394 4.84086 
0 
30 0.16289 0.31905 0.50553 0.63966 0.8279 0.83276 0.99672 1.16809 1.33163 1.49932 1.66205 1.854 2.06654 2.19691 2.33939 2.48007 2.6335 2.82348 2.98803 3.16112 3.31239 3.44637 3.59058 3.76381 4.09595 4.34375 4.50068 4.62997 4.81697 4.8217 
56 0.16199 0.16679 0.31726 0.3216 0.50555 0.50926 0.63851 0.64283 0.82802 0.83214 0.9967 1.00208 1.16344 1.16812 1.32884 1.33242 1.49786 1.50136 1.66209 1.66934 1.85127 1.8559 2.06459 2.06861 2.19354 2.20039 2.33692 2.34173 2.47989 2.48509 2.63249 2.63587 2.82354 2.82905 2.98821 2.99597 3.15805 3.16223 3.30794 3.31241 3.44273 3.44767 3.58844 3.59312 3.76105 3.76521 4.09343 4.09724 4.34219 4.34645 4.49789 4.50183 4.62793 4.63434 4.81693 4.82027 
0 
26 0.16489 0.322 0.50943 0.64343 0.8303 1.00108 1.17158 1.3351 1.5024 1.66487 1.85484 1.86046 2.06909 2.34159 2.48424 2.63664 2.82727 2.99118 3.16441 3.31471 3.45048 3.76726 4.09819 4.34508 4.50424 4.82113 
52 0.16513 0.17 0.32124 0.32492 0.50806 0.51199 0.64103 0.64599 0.82977 0.83304 1.0011 1.00642 1.17061 1.17624 1.33324 1.33755 1.50109 1.50657 1.66487 1.85502 1.85918 2.0679 2.07369 2.19831 2.34053 2.34589 2.48308 2.49059 2.63532 2.63961 2.82641 2.83179 2.99064 3.16248 3.16587 3.3141 3.31824 3.44842 3.45404 3.5916 3.597 3.76583 3.7698 4.09656 4.10264 4.34493 4.34996 4.50307 4.50806 4.63128 4.81991 4.82408 
100 0.14978 0.15356 0.15667 0.1613 0.30628 0.3096 0.31317 0.31634 0.49279 0.4971 0.49974 0.5031 0.6251 0.62895 0.63242 0.63584 0.81546 0.8187 0.82206 0.82503 0.98793 0.99166 0.99528 1.15245 1.15616 1.16071 1.16571 1.31728 1.32132 1.3248 1.48542 1.48958 1.49285 1.6467 1.65245 1.65572 1.66067 1.84267 1.84557 1.84908 1.85355 2.05591 2.05918 2.06245 2.18128 2.18642 2.19244 2.32754 2.33059 2.33404 2.34127 2.46372 2.46902 2.47269 2.47613 2.62005 2.62407 2.62734 2.81107 2.81526 2.81814 2.82367 2.97489 2.97921 2.9824 3.14769 3.15086 3.1546 3.15762 3.2969 3.30084 3.30476 3.3093 3.42969 3.43494 3.43872 3.44308 3.57676 3.58083 3.5842 3.5898 3.75137 3.75559 3.75824 4.08487 4.08779 4.09111 4.33388 4.33632 4.34015 4.48804 4.4915 4.4948 4.6122 4.61802 4.62232 4.80698 4.81005 4.81265 4.8182 
28 0.16665 0.32491 0.51018 0.64357 0.83315 1.00543 1.17376 1.33524 1.50315 1.66899 1.86085 2.07068 2.20403 2.34472 2.48425 2.63645 2.82896 2.99134 3.16591 3.3162 3.45028 3.59472 3.76806 4.10017 4.34625 4.50543 4.63399 4.82181 
0 
56 0.15664 0.16138 0.31255 0.3178 0.49902 0.50398 0.63293 0.63807 0.82143 0.82644 0.99319 0.99941 1.1591 1.16549 1.32307 1.32879 1.49149 1.49678 1.65693 1.66264 1.84757 1.85305 2.06084 2.06636 2.18681 2.19444 2.3329 2.33858 2.47317 2.47846 2.62713 2.63147 2.81685 2.82197 2.98116 2.98622 3.15343 3.15906 3.30284 3.30894 3.43881 3.44439 3.58315 3.58891 3.7562 3.76165 4.08987 4.0965 4.33848 4.34622 4.49334 4.4989 4.61883 4.62628 4.81211 4.81608 
16 0.16261 0.32163 0.50846 0.64001 0.82774 1.16986 1.66203 1.85467 2.63311 2.98868 3.16283 3.31235 3.76468 4.34209 4.50157 4.81745 
26 0.17154 0.3286 0.51486 0.64847 0.83736 1.00843 1.34099 1.50889 1.67293 1.86292 2.07515 2.34719 2.4908 2.64202 2.83324 2.99722 3.16987 3.32108 3.45552 3.59971 3.77289 4.10386 4.35094 4.50968 4.64181 4.82598 
20 0.17349 0.32877 0.51363 0.64731 0.83825 1.3429 1.50806 2.0738 2.34821 2.48996 2.64098 2.83219 2.99678 3.17073 3.45642 3.59872 3.77225 4.10393 4.35052 4.50905 
44 0.1708 0.17611 0.32706 0.33148 0.51384 0.51829 0.64842 0.83645 0.84255 1.00669 1.01111 1.17686 1.33922 1.34406 1.50807 1.67014 1.67528 1.86213 1.86709 2.07398 2.08168 2.20343 2.34661 2.35327 2.48945 2.64216 2.83204 2.83895 2.99693 3.16975 3.31958 3.32314 3.45483 3.59774 3.60428 3.77258 3.77625 4.10267 4.35046 4.35672 4.50985 4.63752 4.82585 4.83085 
48 0.16752 0.32381 0.33064 0.51047 0.51557 0.6431 0.64844 0.83325 1.00156 1.00742 1.16835 1.17517 1.33641 1.50365 1.66707 1.85823 1.86459 2.06939 2.07321 2.19783 2.20591 2.34182 2.34694 2.48478 2.49327 2.63818 2.82852 2.83221 2.99298 3.16291 3.16773 3.31707 3.44845 3.45347 3.59385 3.59985 3.7683 3.77188 4.09931 4.10549 4.34705 4.35296 4.506 4.51305 4.63104 4.63686 4.82186 4.8282 
56 0.15362 0.15836 0.31032 0.31489 0.49622 0.50092 0.62949 0.63354 0.8189 0.82353 0.9908 0.99659 1.15676 1.16293 1.32077 1.32624 1.489 1.49386 1.6503 1.65664 1.8455 1.85054 2.05872 2.06305 2.18432 2.19054 2.3308 2.33566 2.46919 2.47444 2.62467 2.62879 2.81435 2.81903 2.97849 2.9836 3.15103 3.15609 3.30048 3.30598 3.43599 3.44035 3.58028 3.58453 3.75409 3.75903 4.08776 4.09236 4.33651 4.34099 4.49136 4.49642 4.61479 4.62268 4.80997 4.8134 
7 0.16758 0.32754 0.83316 1.00807 1.66859 2.99379 4.82224 
18 0.16535 0.32183 0.50925 0.6438 0.83008 1.00373 1.33711 1.66562 1.85761 2.06949 2.34694 2.63676 2.82867 2.994 3.31537 3.76697 4.34542 4.81977 
25 0.16409 0.31898 0.50646 0.64106 0.82907 1.00144 1.33235 1.49922 1.6646 1.85452 2.06769 2.33989 2.48128 2.63412 2.82467 2.98963 3.16238 3.31234 3.44644 3.59019 3.76547 4.09692 4.34433 4.50308 4.81873 
87 0.14767 0.1518 0.15504 0.30383 0.30747 0.31126 0.31515 0.49037 0.49495 0.49805 0.62254 0.627 0.63064 0.63448 0.81308 0.81677 0.82012 0.82355 0.98557 0.98883 0.99319 1.14992 1.15397 1.15915 1.3148 1.3194 1.32306 1.48293 1.48741 1.49092 1.64404 1.65112 1.65403 1.84027 1.84306 1.84739 2.05353 2.05651 2.0615 2.17886 2.18478 2.19218 2.32514 2.32827 2.33236 2.46072 2.46714 2.47078 2.47578 2.6174 2.622 2.62519 2.80866 2.81302 2.81633 2.97245 2.97724 2.98044 3.14524 3.14859 3.15283 3.29449 3.29866 3.30295 3.4269 3.43303 3.43683 3.44158 3.57436 3.57864 3.58277 3.74902 3.75271 3.75619 4.08247 4.0853 4.33154 4.33384 4.48561 4.48908 4.4927 4.60975 4.61663 4.62101 4.80458 4.80766 4.81052 
43 0.15372 0.15832 0.3102 0.31655 0.49752 0.50172 0.63063 0.81895 0.82377 0.99032 1.15675 1.32065 1.32655 1.48955 1.49431 1.65567 1.84485 2.05801 2.18553 2.33032 2.47262 2.62502 2.62918 2.81538 2.81949 2.97932 2.98381 3.1511 3.15834 3.30041 3.30664 3.43705 3.58081 3.75372 3.75895 4.08705 4.3358 4.49097 4.49605 4.61524 4.62673 4.80978 4.81443 
60 0.1547 0.15985 0.31131 0.31599 0.49728 0.50192 0.50585 0.62987 0.63442 0.63995 0.82013 0.82526 0.9919 0.99795 1.15771 1.16438 1.32185 1.32815 1.49005 1.49539 1.65124 1.65795 1.84662 1.85199 2.05985 2.06541 2.18564 2.19206 2.33188 2.33729 2.46966 2.47553 2.62563 2.63051 2.81555 2.82026 2.82673 2.97948 2.98489 3.15207 3.1574 3.30154 3.30817 3.43314 3.43885 3.44472 3.58133 3.58614 3.75519 3.76062 4.08888 4.09366 4.33771 4.34183 4.49244 4.49791 4.61635 4.62472 4.81123 4.81477 
28 0.1536 0.30867 0.4964 0.62949 0.81849 0.98836 1.15588 1.32074 1.48921 1.65571 1.84298 2.05625 2.18749 2.32853 2.47316 2.62428 2.81434 2.97917 3.14911 3.29957 3.43557 3.57997 3.75183 4.08532 4.33396 4.48914 4.62114 4.80789 
62 0.15307 0.15743 0.30989 0.31544 0.49575 0.50054 0.62942 0.63446 0.81828 0.8226 0.8268 0.98986 0.99598 1.15609 1.16338 1.32 1.32595 1.33069 1.48867 1.49375 1.65423 1.65847 1.84471 1.84992 1.85402 2.05794 2.06203 2.1839 2.19107 2.33009 2.33474 2.47093 2.47523 2.62443 2.62867 2.81371 2.81847 2.82497 2.978 2.9832 3.15032 3.15596 3.29984 3.30622 3.31017 3.43621 3.44187 3.57978 3.58436 3.59249 3.75315 3.75848 4.08704 4.09123 4.33581 4.33949 4.49059 4.49561 4.61454 4.62265 4.80922 4.81273 
16 0.16902 0.32467 0.51166 0.83335 1.00563 1.50671 1.66942 2.48764 2.82833 2.99351 3.16593 3.45376 3.5984 4.10196 4.50744 4.82186 
118 0.17635 0.17982 0.18238 0.18601 0.33317 0.33617 0.33884 0.34177 0.35772 0.51958 0.52289 0.52526 0.52796 0.53272 0.65303 0.65608 0.65894 0.66262 0.84212 0.84554 0.84778 0.8511 1.01341 1.01676 1.01991 1.0241 1.1799 1.18369 1.18735 1.19089 1.3437 1.34791 1.35069 1.35376 1.5123 1.51565 1.51824 1.5216 1.67731 1.6803 1.68393 1.68899 1.86823 1.87104 1.87391 1.87686 1.88414 2.08107 2.08386 2.08674 2.09424 2.20812 2.21243 2.2177 2.35318 2.35605 2.35901 2.36254 2.36789 2.49441 2.49746 2.49999 2.50374 2.64751 2.65055 2.65288 2.65857 2.83731 2.84086 2.8432 2.84626 2.84979 3.00144 3.00536 3.00777 3.01164 3.17393 3.17698 3.1797 3.18232 3.18658 3.32363 3.32747 3.33029 3.33317 3.45922 3.4623 3.46549 3.46954 3.60351 3.60662 3.61008 3.61414 3.77685 3.78046 3.78291 3.78548 3.79058 4.1098 4.1123 4.11522 4.12123 4.35883 4.36099 4.36416 4.37223 4.51424 4.51795 4.52024 4.52398 4.64201 4.64604 4.64971 4.83323 4.83568 4.8381 4.84109 4.84842 
32 0.16532 0.32158 0.50833 0.51299 0.64225 0.83188 1.00463 1.1723 1.33414 1.50137 1.66542 1.85688 2.0683 2.20117 2.34039 2.34786 2.48283 2.63567 2.8268 2.83303 2.99038 3.1636 3.314 3.4487 3.5925 3.76634 4.09674 4.34456 4.50326 4.63249 4.81994 4.82494 
29 0.1693 0.32507 0.51174 0.64565 0.83508 1.00541 1.17332 1.33788 1.50567 1.66841 1.86095 2.07303 2.20167 2.3451 2.48672 2.63969 2.83076 2.83686 2.99461 3.16761 3.3183 3.45233 3.59682 3.77041 4.1016 4.34861 4.50742 4.63613 4.82465 
30 0.16447 0.32014 0.50578 0.63896 0.82834 1.00064 1.16785 1.33208 1.49928 1.66172 1.85522 2.06542 2.19497 2.33801 2.48046 2.63295 2.82398 2.83155 2.98879 3.16058 3.31223 3.44591 3.58891 3.76399 4.09412 4.34203 4.50101 4.62771 4.8172 4.82336 
0 
1 0.82792 
18 0.16496 0.64212 0.83476 1.17203 1.50175 1.66547 2.06856 2.34232 2.48254 2.63607 2.9915 3.16519 3.44865 3.59247 3.76671 4.09718 4.34536 4.50338 
25 0.17219 0.32978 0.51768 0.65183 0.83785 1.18092 1.34228 1.50959 1.6734 1.86641 2.07499 2.35154 2.49395 2.64344 2.83366 2.99752 3.17095 3.32158 3.45561 3.60435 3.77387 4.10348 4.35124 4.51041 4.82982 
0 
84 0.18085 0.18461 0.1904 0.33726 0.34088 0.34618 0.52466 0.52811 0.53248 0.65691 0.66074 0.66619 0.84696 0.85037 0.85522 1.01779 1.02228 1.02991 1.18514 1.18983 1.19705 1.34955 1.35381 1.3621 1.51699 1.52034 1.52682 1.6811 1.68617 1.6943 1.87149 1.87585 1.87993 1.89694 2.08414 2.08793 2.09521 2.21369 2.2197 2.35741 2.36156 2.36797 2.49914 2.50333 2.51095 2.65133 2.65439 2.66088 2.8429 2.84644 2.85063 3.00704 3.01071 3.02082 3.17771 3.18189 3.18599 3.32902 3.33286 3.33893 3.46297 3.46717 3.473 3.60758 3.61308 3.6196 3.78143 3.78494 3.78994 4.11307 4.11689 4.12497 4.36142 4.36542 4.37348 4.51833 4.52152 4.52653 4.64765 4.65264 4.83605 4.83921 4.84278 4.85226 
18 0.16576 0.32525 0.51245 0.8322 1.00567 1.50592 1.66578 2.06975 2.6363 2.99204 3.31773 3.59394 3.76815 4.09944 4.3461 4.50455 4.63408 4.82389 
44 0.16621 0.3226 0.50975 0.51649 0.64204 0.64759 0.83186 0.83974 1.00223 1.00963 1.17118 1.177 1.33493 1.50201 1.5075 1.66634 1.85645 1.86199 2.06921 2.07679 2.19804 2.34126 2.34735 2.48372 2.63678 2.82765 2.83357 2.99157 3.16412 3.16813 3.31581 3.45004 3.5926 3.59804 3.76706 3.77009 4.09771 4.34574 4.35332 4.50434 4.51035 4.63172 4.82107 4.82645 
96 0.15815 0.16158 0.1641 0.16844 0.31496 0.31838 0.32132 0.50118 0.50486 0.50765 0.51209 0.63414 0.63755 0.64035 0.82314 0.82674 0.82919 0.83296 0.99498 0.9986 1.00143 1.00566 1.16082 1.16507 1.16858 1.17388 1.3249 1.32992 1.33298 1.49329 1.49773 1.50023 1.65533 1.66036 1.66325 1.66782 1.84952 1.85246 1.85552 1.85851 2.06281 2.0659 2.07353 2.18904 2.19414 2.20205 2.33493 2.33808 2.3415 2.34657 2.47462 2.4788 2.48146 2.48736 2.62986 2.63291 2.63581 2.8191 2.82289 2.82534 2.82915 2.98275 2.98747 2.99128 3.15557 3.15913 3.16194 3.16807 3.30456 3.30961 3.3124 3.44071 3.44436 3.44724 3.58502 3.58835 3.59164 3.59789 3.75832 3.76253 3.76492 4.0918 4.09465 4.0995 4.34056 4.34298 4.49561 4.49994 4.50244 4.61964 4.62599 4.62987 4.81434 4.81712 4.81989 4.82304 
33 0.15834 0.31419 0.50089 0.5064 0.63455 0.82361 0.99511 1.16159 1.32596 1.49407 1.65852 1.84805 1.85423 2.06146 2.19019 2.33378 2.34254 2.47544 2.62874 2.81912 2.82605 2.98344 3.15559 3.30609 3.4408 3.58434 3.75871 4.08975 4.33754 4.49581 4.62394 4.81272 4.81888 
66 0.16633 0.16968 0.17423 0.32388 0.3275 0.51083 0.51411 0.51861 0.64308 0.64675 0.83336 0.83645 0.84089 1.00338 1.00735 1.01316 1.17276 1.17729 1.33622 1.33998 1.50326 1.50673 1.66731 1.67174 1.85809 1.86198 1.8662 2.07038 2.07393 2.19985 2.20621 2.3422 2.34653 2.35194 2.48512 2.49014 2.63765 2.64096 2.82928 2.83269 2.83679 2.99289 2.99705 3.1656 3.16866 3.31511 3.31849 3.32369 3.45022 3.45369 3.59367 3.59786 3.76743 3.77092 3.7781 4.09912 4.10313 4.34741 4.35097 4.50491 4.50783 4.63291 4.6395 4.82267 4.82575 4.82954 
69 0.17148 0.17584 0.3271 0.33094 0.51381 0.51775 0.5237 0.64566 0.64953 0.65645 0.83703 0.84149 1.00514 1.00963 1.01633 1.17176 1.17673 1.18159 1.33822 1.34201 1.35452 1.50661 1.51029 1.66989 1.6746 1.8611 1.86475 1.86896 2.07309 2.07729 2.20201 2.20597 2.34573 2.35086 2.357 2.4881 2.49246 2.64133 2.64463 2.8317 2.83549 2.84059 2.99559 2.99948 3.16653 3.17079 3.17524 3.31865 3.32212 3.45233 3.45636 3.46327 3.59628 3.6001 3.60558 3.77178 3.77485 3.78228 4.10221 4.10605 4.35047 4.35533 4.50895 4.51212 4.63574 4.6404 4.82542 4.82875 4.83251 
33 0.16057 0.31678 0.3207 0.50431 0.6373 0.82461 0.82827 0.99537 1.00123 1.16193 1.32958 1.49703 1.66017 1.84991 1.85561 2.06427 2.19174 2.33564 2.47841 2.63171 2.82258 2.98627 3.15876 3.31002 3.44265 3.58675 3.76182 4.09227 4.34075 4.49888 4.6276 4.81607 4.82335 
54 0.16926 0.17464 0.3253 0.32922 0.51251 0.51694 0.64569 0.65122 0.8342 0.83909 1.00591 1.01102 1.17429 1.18041 1.33753 1.34543 1.50579 1.51145 1.66903 1.67558 1.86017 1.86503 2.07218 2.08192 2.20313 2.34479 2.35122 2.48633 2.49336 2.6398 2.65009 2.83044 2.83515 2.99447 3.00307 3.16738 3.1718 3.31779 3.32305 3.45166 3.4559 3.59562 3.60142 3.77075 3.77771 4.10049 4.10716 4.34928 4.36225 4.50721 4.51367 4.63441 4.82383 4.82821 
6 0.51645 0.84003 1.86674 2.34814 2.99702 4.8285 
25 0.1656 0.32477 0.5096 0.64624 0.83358 1.17634 1.33628 1.50382 1.66646 1.85879 2.07121 2.34384 2.48472 2.63716 2.82879 2.99236 3.16703 3.31671 3.45275 3.59559 3.76897 4.10012 4.34645 4.50595 4.82084 
111 0.1622 0.16507 0.16776 0.172 0.31834 0.32102 0.32383 0.32623 0.50476 0.50816 0.51012 0.51279 0.6377 0.64081 0.64368 0.6463 0.82779 0.83084 0.83308 0.83604 0.99872 1.0017 1.00485 1.01014 1.16397 1.16732 1.17134 1.17561 1.32861 1.33258 1.33534 1.3384 1.49712 1.50032 1.50296 1.50582 1.65776 1.66304 1.66573 1.66883 1.85393 1.85616 1.85933 1.86221 2.06686 2.06955 2.07206 2.19182 2.19597 2.19872 2.20704 2.33937 2.34169 2.34488 2.35064 2.47798 2.48153 2.48438 2.48775 2.63337 2.63618 2.6383 2.82275 2.82595 2.82819 2.83121 2.8356 2.98673 2.99015 2.99242 2.996 3.15943 3.16205 3.16492 3.16698 3.30826 3.31189 3.31508 3.31752 3.44378 3.44687 3.45011 3.45293 3.58789 3.59132 3.59355 3.5966 3.76234 3.76561 3.76808 3.7703 4.09581 4.09827 4.10114 4.15118 4.34465 4.34691 4.35033 4.49989 4.5031 4.50537 4.5081 4.62275 4.62825 4.63208 4.63527 4.81809 4.8204 4.82245 4.82506 4.82863 
0 
0 
0 
51 0.17017 0.17487 0.32653 0.33088 0.51307 0.51703 0.64773 0.83407 0.83836 1.00537 1.01151 1.17447 1.18091 1.33908 1.3444 1.50678 1.51297 1.66974 1.6759 1.86007 1.86558 2.07338 2.08085 2.20251 2.34561 2.35128 2.48887 2.64102 2.83135 2.83609 2.99595 3.00374 3.16801 3.17213 3.31929 3.32504 3.45183 3.45704 3.59706 3.60469 3.77111 3.77573 4.10181 4.10738 4.35011 4.35646 4.50776 4.51183 4.636 4.82502 4.82984 
182 0.18224 0.18553 0.1877 0.18971 0.19237 0.19584 0.33903 0.3415 0.34406 0.34617 0.3483 0.35175 0.35968 0.52497 0.52834 0.53043 0.53239 0.53443 0.53679 0.54086 0.65827 0.66153 0.66372 0.66594 0.66837 0.67169 0.84786 0.8505 0.85319 0.855 0.85741 0.85994 0.86892 1.01994 1.02238 1.0253 1.02767 1.03048 1.03505 1.18586 1.18877 1.19176 1.19441 1.19704 1.20073 1.34973 1.35304 1.35575 1.35795 1.36029 1.36412 1.3735 1.51794 1.5212 1.52363 1.52566 1.5282 1.53241 1.54602 1.68076 1.68462 1.68708 1.68948 1.69225 1.69581 1.71262 1.8747 1.87682 1.87943 1.88154 1.88377 1.88684 1.89229 2.08777 2.08992 2.09219 2.0947 2.0986 2.11242 2.21348 2.21766 2.22032 2.22367 2.22793 2.36004 2.36231 2.36465 2.36719 2.37008 2.37373 2.379 2.50078 2.50355 2.50589 2.50845 2.5113 2.51564 2.6523 2.65556 2.65799 2.65985 2.66263 2.66733 2.84293 2.8465 2.84874 2.85063 2.85289 2.85544 2.85897 2.8735 3.00713 3.01057 3.01321 3.01529 3.01815 3.02341 3.18 3.18254 3.18518 3.18715 3.18908 3.19165 3.19577 3.32937 3.3325 3.33539 3.33749 3.33959 3.3426 3.3524 3.46409 3.46721 3.46978 3.47226 3.47463 3.47839 3.60908 3.61226 3.61453 3.61708 3.61971 3.62323 3.62976 3.7834 3.78638 3.78876 3.79064 3.79269 3.79608 3.80105 4.11669 4.11888 4.12108 4.12341 4.12726 4.13818 4.36576 4.36756 4.36964 4.37237 4.37636 4.52011 4.52259 4.5255 4.5273 4.52956 4.53269 4.54315 4.645 4.64968 4.653 4.65563 4.65906 4.66754 4.83902 4.84143 4.8433 4.84524 4.84748 4.84988 4.8546 
1 0.82998 
0 
69 0.15572 0.16026 0.16585 0.31295 0.31758 0.32289 0.49892 0.50318 0.50707 0.63116 0.63564 0.6392 0.82116 0.82594 0.82994 0.99319 0.99809 1.00383 1.15919 1.16438 1.32338 1.32855 1.49104 1.49572 1.50067 1.65487 1.65991 1.66628 1.84793 1.85272 2.06104 2.0656 2.18796 2.19316 2.33316 2.33796 2.47182 2.47741 2.4831 2.62657 2.63124 2.81774 2.82211 2.82698 2.98062 2.98544 3.15384 3.15882 3.16371 3.30329 3.30886 3.43831 3.44292 3.58237 3.58655 3.59213 3.75715 3.76245 4.0901 4.09486 4.33879 4.34344 4.49378 4.4989 4.62024 4.62581 4.81288 4.8166 4.82162 
22 0.16932 0.32652 0.5126 0.64853 0.83545 1.00818 1.17774 1.33743 1.67195 1.85839 2.07958 2.34544 2.83084 2.99909 3.16964 3.31838 3.45593 3.77209 4.10556 4.35054 4.51259 4.82412 
49 0.16644 0.17044 0.32223 0.32613 0.5096 0.51396 0.6442 0.83183 0.83562 1.00125 1.00585 1.16962 1.17531 1.3343 1.33873 1.50213 1.50685 1.66634 1.67219 1.85631 1.86031 2.0701 2.07753 2.19884 2.34149 2.3465 2.35448 2.48406 2.49146 2.63809 2.82736 2.83209 2.99304 3.16488 3.17024 3.31467 3.31884 3.4493 3.45399 3.59358 3.59862 3.768 3.7733 4.09865 4.34695 4.50512 4.63309 4.82117 4.82587 
54 0.17119 0.17674 0.32851 0.33378 0.51552 0.51974 0.64789 0.6525 0.83713 0.84157 1.00922 1.01512 1.17821 1.33937 1.34385 1.50869 1.67069 1.67703 1.86293 1.86723 1.88178 2.07501 2.08893 2.20666 2.3471 2.3536 2.3678 2.49016 2.51061 2.64194 2.65007 2.83265 2.83765 2.99631 3.00239 3.17031 3.1756 3.32074 3.33871 3.45493 3.59883 3.60559 3.7729 3.7779 4.10416 4.11977 4.35095 4.35606 4.51022 4.52795 4.64058 4.82646 4.83036 4.84461 
1 0.83431 
4 0.32251 0.82925 1.00102 1.85803 
0 
14 0.16075 0.3191 0.50516 0.63905 0.82607 0.99953 1.49998 1.66455 1.8565 2.82349 3.15956 3.76328 4.09403 4.34176 
83 0.16899 0.17226 0.17829 0.32457 0.32854 0.33325 0.51284 0.51622 0.5203 0.64571 0.65031 0.66006 0.83452 0.8376 0.84206 1.00431 1.00829 1.01223 1.04229 1.17558 1.17962 1.33795 1.34141 1.34842 1.50545 1.50997 1.52061 1.66895 1.67272 1.67892 1.85907 1.86376 1.86761 1.87599 2.07265 2.07676 2.09107 2.2027 2.20975 2.34462 2.34823 2.35384 2.36138 2.48703 2.49135 2.6402 2.64445 2.8309 2.83449 2.83859 2.99541 2.99987 3.02679 3.16754 3.17104 3.17657 3.31856 3.32163 3.33249 3.45143 3.45514 3.46179 3.59637 3.6006 3.6058 3.77017 3.77315 3.77832 4.10077 4.10408 4.11029 4.34933 4.35316 4.36086 4.50783 4.51116 4.51816 4.63601 4.64246 4.82422 4.82786 4.83125 4.84312 
127 0.16994 0.17242 0.17505 0.17843 0.32594 0.32875 0.33117 0.3341 0.34085 0.51341 0.51567 0.518 0.52038 0.5255 0.64613 0.64924 0.6521 0.65578 0.83557 0.83793 0.84067 0.84332 0.85142 1.0056 1.0092 1.01204 1.01581 1.02495 1.17391 1.17736 1.18038 1.18374 1.33905 1.34168 1.34421 1.34936 1.50631 1.50873 1.5118 1.51563 1.67028 1.67303 1.67599 1.67971 1.86023 1.86364 1.86615 1.86842 1.87386 2.07242 2.0752 2.07786 2.08196 2.09826 2.20257 2.20554 2.20954 2.34496 2.3477 2.35059 2.35363 2.35814 2.48717 2.48992 2.49344 2.49788 2.64062 2.643 2.64543 2.65032 2.8317 2.83399 2.83696 2.83992 2.84884 2.99573 2.99784 3.00097 3.00567 3.16698 3.17021 3.17227 3.17511 3.18113 3.31798 3.32081 3.32306 3.32635 3.45158 3.45465 3.457 3.4601 3.47343 3.59646 3.5988 3.60156 3.60464 3.60959 3.77152 3.77405 3.77629 3.77982 3.78571 4.10148 4.10379 4.10642 4.11025 4.11916 4.1522 4.35006 4.3524 4.35561 4.35958 4.38622 4.50804 4.51044 4.51311 4.51691 4.63617 4.63956 4.64386 4.82414 4.82669 4.82898 4.83139 4.83432 4.83926 
17 0.16578 0.32511 0.51111 0.83608 1.00548 2.07006 2.34149 2.63628 2.82917 2.99168 3.16773 3.44952 3.59541 3.76793 4.34613 4.50479 4.82146 
29 0.17503 0.33233 0.51896 0.65258 0.84109 1.01215 1.18251 1.34463 1.51284 1.67555 1.86814 2.07897 2.21109 2.3524 2.49392 2.64559 2.83835 3.00058 3.1734 3.32421 3.45984 3.60329 3.77637 4.10776 4.35494 4.51336 4.64475 4.83051 4.83901 
3 0.15945 0.82395 4.34096 
104 0.15413 0.15789 0.16081 0.16429 0.31056 0.31398 0.31726 0.32016 0.49683 0.50153 0.50406 0.50734 0.62968 0.63381 0.63678 0.64025 0.81946 0.82293 0.82616 0.82858 0.99223 0.99539 0.99879 1.15637 1.16035 1.16424 1.16785 1.32118 1.32577 1.32865 1.33248 1.48939 1.49382 1.49668 1.49997 1.65065 1.6567 1.65979 1.66325 1.84737 1.84988 1.85319 1.85727 2.06068 2.06358 2.0672 2.1852 2.19035 2.1936 2.33209 2.33506 2.33834 2.34726 2.46813 2.47327 2.47668 2.47923 2.62408 2.6286 2.63141 2.81504 2.81947 2.82223 2.8259 2.97895 2.9837 2.98633 3.15232 3.15533 3.15909 3.16244 3.30096 3.30509 3.30854 3.31195 3.4335 3.43919 3.44247 3.44554 3.58085 3.5852 3.58795 3.59389 3.75567 3.75923 3.76194 3.76453 4.08958 4.09217 4.09567 4.33855 4.34079 4.34543 4.49212 4.4956 4.49868 4.50239 4.61611 4.62171 4.62614 4.8114 4.81452 4.81715 4.82131 
43 0.17384 0.33036 0.33652 0.51665 0.52139 0.65071 0.83961 0.84582 1.01088 1.01949 1.17945 1.34225 1.51041 1.67426 1.86541 1.87102 2.07587 2.20607 2.34976 2.35657 2.49193 2.64404 2.83478 2.84103 2.99922 3.17223 3.17912 3.32256 3.45599 3.46323 3.6014 3.61308 3.77504 3.78531 4.10448 4.11404 4.35258 4.36037 4.51135 4.51956 4.64125 4.82819 4.83262 
118 0.17639 0.17932 0.18242 0.18707 0.33228 0.33525 0.33779 0.34151 0.35311 0.5199 0.52223 0.52467 0.52769 0.53499 0.65266 0.65567 0.65847 0.66293 0.84158 0.84452 0.84723 0.85035 1.01201 1.01573 1.01883 1.02331 1.1796 1.18333 1.18672 1.19095 1.34469 1.34771 1.35062 1.3559 1.51251 1.51508 1.51803 1.52258 1.67667 1.6796 1.68287 1.68763 1.86662 1.87019 1.8729 1.87586 1.8821 2.07923 2.08196 2.08541 2.09235 2.20877 2.21235 2.21688 2.35235 2.35574 2.3591 2.3634 2.37036 2.49426 2.49716 2.50061 2.50588 2.6468 2.64935 2.65198 2.65846 2.8382 2.841 2.84391 2.84696 2.86228 3.00171 3.00421 3.00754 3.01292 3.173 3.17638 3.1786 3.18154 3.18694 3.32422 3.32735 3.32989 3.33423 3.45825 3.4615 3.46409 3.4682 3.60343 3.6067 3.61004 3.61481 3.77652 3.7795 3.78162 3.78488 3.79023 4.10829 4.11088 4.11389 4.11933 4.35694 4.3595 4.36286 4.36982 4.51369 4.5166 4.51903 4.52269 4.64287 4.64614 4.65123 4.83139 4.83396 4.83647 4.83927 4.84485 
12 0.16928 0.32556 0.51393 0.83456 1.00808 1.86228 2.82938 3.16769 3.31841 4.10143 4.34742 4.82304 
58 0.15306 0.15787 0.30931 0.31406 0.49539 0.5004 0.62873 0.63371 0.81861 0.82358 0.99016 0.99571 1.156 1.16287 1.16836 1.32 1.32598 1.48822 1.4936 1.65156 1.65651 1.84487 1.84974 2.05804 2.06243 2.18401 2.19031 2.33003 2.33476 2.46961 2.4749 2.62413 2.62872 2.8135 2.81868 2.97772 2.98328 3.15041 3.1557 3.29958 3.30578 3.31009 3.43526 3.44019 3.57945 3.58436 3.7534 3.75847 4.08697 4.0913 4.33594 4.33975 4.49058 4.49581 4.61482 4.62331 4.80928 4.81295 
20 0.16635 0.32346 0.5116 0.83152 1.00363 1.3365 1.50626 1.66708 1.86015 2.3444 2.48598 2.63689 2.83235 2.99399 3.16712 3.31839 3.59307 3.76863 4.35239 4.82334 
20 0.1692 0.32541 0.51181 0.64585 1.33661 1.50541 1.67324 2.07236 2.34651 2.48759 2.63757 2.83273 3.16722 3.31714 3.45351 3.76813 4.09964 4.34721 4.50537 4.63435 
70 0.16959 0.17276 0.17856 0.32526 0.3293 0.33378 0.5133 0.51661 0.52194 0.64646 0.65058 0.83466 0.8379 0.84258 1.00502 1.00956 1.01477 1.1735 1.17826 1.1886 1.33875 1.34255 1.50683 1.51109 1.66965 1.67366 1.68131 1.86008 1.86453 1.86844 2.07317 2.07695 2.20278 2.20943 2.34506 2.34916 2.35412 2.48813 2.49318 2.64161 2.64589 2.8311 2.83452 2.83945 2.99578 2.99991 3.16844 3.17175 3.17935 3.3199 3.32358 3.45296 3.45675 3.59678 3.6009 3.60833 3.77202 3.77497 3.78302 4.10203 4.10595 4.35031 4.35409 4.50936 4.51322 4.63655 4.64324 4.82527 4.82836 4.83206 
28 0.16652 0.32208 0.50953 0.64353 0.83127 1.00202 1.17178 1.3349 1.50268 1.66608 1.85615 2.07158 2.19869 2.34138 2.48406 2.63711 2.82766 2.99206 3.16469 3.31483 3.44973 3.59272 3.76732 4.09853 4.34589 4.50479 4.63255 4.82154 
76 0.15702 0.16182 0.16579 0.31398 0.31874 0.32243 0.50049 0.50504 0.50869 0.63361 0.63882 0.8225 0.82694 0.83012 0.99392 0.9991 1.00314 1.16016 1.16625 1.17109 1.3241 1.32994 1.33404 1.49331 1.49818 1.50362 1.65468 1.65991 1.66376 1.84894 1.85375 1.85741 2.06183 2.06666 2.18752 2.19369 2.33419 2.33887 2.34472 2.47419 2.47948 2.62868 2.63274 2.81882 2.82319 2.82787 2.98284 2.98733 2.99244 3.15461 3.15996 3.1639 3.30396 3.31002 3.31399 3.43999 3.44564 3.58445 3.58876 3.59391 3.7577 3.76268 3.76705 4.09151 4.0964 4.34036 4.34532 4.4949 4.49983 4.50511 4.61753 4.62576 4.63217 4.81407 4.81745 4.82243 
29 0.17054 0.32815 0.51406 0.64742 0.83601 1.01012 1.17753 1.34133 1.50716 1.67161 1.86481 2.07378 2.20518 2.34709 2.48879 2.64072 2.8329 2.99571 3.1689 3.3195 3.45403 3.59822 3.77158 4.10326 4.35032 4.50775 4.63581 4.82535 4.83213 
28 0.17232 0.32962 0.51611 0.64769 0.83852 1.01144 1.1796 1.34195 1.50764 1.67431 1.85994 2.07482 2.20433 2.3495 2.48872 2.64199 2.83392 2.99819 3.17079 3.32137 3.45386 3.59845 3.77325 4.10314 4.35123 4.51194 4.6392 4.82819 
103 0.17492 0.17809 0.182 0.33085 0.33427 0.33739 0.34315 0.51816 0.52086 0.52384 0.52837 0.6513 0.65479 0.6583 0.84027 0.84362 0.84706 0.85313 1.01081 1.0152 1.0193 1.02843 1.17744 1.18267 1.18645 1.34321 1.34658 1.34995 1.35964 1.5114 1.51453 1.51808 1.53275 1.67525 1.6789 1.68338 1.86544 1.86943 1.87285 1.87836 2.07831 2.0816 2.08581 2.10882 2.20405 2.20927 2.21499 2.35082 2.3544 2.35851 2.36396 2.49298 2.49647 2.50095 2.51423 2.6456 2.64867 2.65296 2.83612 2.83924 2.84268 2.84659 2.99995 3.00324 3.00742 3.17152 3.17544 3.17815 3.1829 3.32132 3.32567 3.32869 3.33463 3.457 3.46093 3.46428 3.47434 3.60106 3.60434 3.60804 3.61427 3.77516 3.77863 3.78121 3.78681 4.1072 4.11047 4.11464 4.13463 4.35602 4.35908 4.36335 4.51201 4.51563 4.5188 4.52461 4.63918 4.6434 4.64854 4.83035 4.83313 4.83623 4.84024 
29 0.16842 0.32606 0.51294 0.64676 0.83504 1.00666 1.17673 1.34015 1.50601 1.67041 1.86114 2.07267 2.20259 2.34586 2.48724 2.64009 2.83093 2.99504 3.16771 3.31892 3.45317 3.5971 3.77059 4.10085 4.3495 4.50745 4.64075 4.82387 4.83127 
60 0.16737 0.17021 0.32232 0.32612 0.33105 0.5112 0.51499 0.64339 0.647 0.83141 0.8347 0.83984 1.00199 1.00781 1.169 1.17609 1.33637 1.34037 1.5044 1.50854 1.66758 1.67167 1.85678 1.86151 2.07 2.07359 2.19898 2.20711 2.3419 2.34684 2.48484 2.48817 2.63849 2.64102 2.82827 2.83226 2.99356 2.99696 3.1638 3.16798 3.3154 3.31897 3.44897 3.45365 3.59343 3.59744 3.7672 3.77111 4.09948 4.10288 4.34822 4.3538 4.5033 4.50759 4.51374 4.63252 4.63779 4.82285 4.82561 4.83066 
20 0.1663 0.32134 0.50812 0.64399 0.83363 1.17252 1.33763 1.50057 1.67142 1.85717 2.3421 2.4812 2.63487 2.82484 3.16295 3.31428 3.44829 3.76497 4.50189 4.81915 
28 0.15123 0.30726 0.49451 0.62729 0.81634 0.98747 1.1536 1.31924 1.48734 1.65334 1.84196 2.05515 2.18372 2.32735 2.47012 2.62231 2.81251 2.97711 3.14801 3.29836 3.43375 3.57823 3.75158 4.08412 4.33257 4.48848 4.62085 4.80671 
40 0.16572 0.32293 0.50918 0.51326 0.64318 0.64836 0.83201 1.00308 1.17272 1.33502 1.33949 1.50305 1.66555 1.85756 1.86261 2.07006 2.19837 2.34272 2.48405 2.49297 2.63721 2.82772 2.83328 2.99165 2.99676 3.16496 3.31576 3.44956 3.59333 3.59904 3.76751 3.77249 4.0975 4.1028 4.34581 4.35226 4.50478 4.63205 4.82115 4.82633 
37 0.17385 0.32999 0.34497 0.51597 0.52389 0.6494 0.83935 0.85161 1.01259 1.17687 1.34157 1.50892 1.67399 1.86247 1.8674 2.07549 2.20368 2.34821 2.35796 2.49122 2.64387 2.83469 2.84285 2.99847 3.17164 3.32288 3.4563 3.59974 3.61015 3.77441 4.10484 4.35207 4.36108 4.51175 4.64039 4.82816 4.83521 

182
