# Supplementary material for: Deciphering the Contribution of Oriens-Lacunosum/Moleculare (OLM) Cells to Intrinsic θ Rhythms Using Biophysical Local Field Potential (LFP) Models
Source: eNeuro. 2018 Sep 4;5(4):ENEURO.0146-18.2018. doi: 10.1523/ENEURO.0146-18.2018 (PMC6140113; doi:10.1523/ENEURO.0146-18.2018)
Supplement: Supplementary file 2 — Supplementary Code. Download supplement 2, GZ file [file sup_enu-eN-NWR-0146-18-s02.gz › LFP_microcircuit-master/SOM-350-SOM12915016-dSD3.5ms-shift5.32ms-gnSD0.12-gsb4.0-csb0.21-gbs0.75-cbs0.1344-spiketimes.txt]

15995

350


47 0.01373 0.10588 0.1702 0.1791 0.19976 0.3244 0.33367 0.36548 0.51614 0.53469 0.65472 0.68273 0.82242 0.83621 0.84961 1.00288 1.01787 1.17769 1.18865 1.21577 1.34236 1.36677 1.51582 1.5496 1.66863 1.69148 1.86 1.88004 2.08125 2.20742 2.23928 2.34799 2.65149 2.83486 2.86525 3.00137 3.17376 3.32267 3.45797 3.47983 3.60385 3.77971 4.10585 4.35235 4.51942 4.66941 4.82804 
40 0.01237 0.10318 0.16172 0.1723 0.27681 0.31612 0.32729 0.50628 0.52861 0.64529 0.81538 0.82895 0.85074 0.99382 1.01286 1.1685 1.18155 1.2171 1.33283 1.36595 1.50636 1.65955 1.85059 1.88261 2.07052 2.1978 2.33873 2.64188 2.82504 2.99118 3.1649 3.31309 3.44915 3.59451 3.76953 4.09671 4.34264 4.51007 4.65002 4.81835 
41 0.01931 0.11172 0.17179 0.18237 0.30827 0.32732 0.33947 0.51678 0.53706 0.65557 0.69643 0.8273 0.83938 0.87339 1.00405 1.02638 1.17921 1.19306 1.34331 1.37382 1.51682 1.67027 1.86113 1.89078 2.08181 2.20937 2.34876 2.65163 2.83562 3.00191 3.17446 3.32327 3.45886 3.48739 3.60457 3.78016 4.10649 4.35319 4.51962 4.65836 4.82876 
58 0.01229 0.09073 0.15701 0.16529 0.17436 0.19883 0.31384 0.32079 0.33061 0.50551 0.51798 0.54376 0.64379 0.65628 0.79982 0.82358 0.83213 0.85398 0.99261 1.00242 1.16745 1.17624 1.19243 1.33146 1.34505 1.50357 1.52047 1.65736 1.67121 1.84904 1.86195 2.06735 2.08655 2.19512 2.21255 2.33768 2.36479 2.63932 2.65791 2.82327 2.84109 2.98955 3.01805 3.16343 3.17866 3.31212 3.33019 3.44774 3.46001 3.59294 3.76745 4.09575 4.11067 4.34139 4.50728 4.64207 4.81724 4.83258 
47 0.00852 0.10573 0.16836 0.17783 0.20296 0.32221 0.33179 0.36788 0.51326 0.52976 0.65161 0.67477 0.82643 0.83764 1.00082 1.01645 1.17517 1.18635 1.21435 1.33937 1.35931 1.51178 1.53564 1.66644 1.69059 1.85785 1.87873 2.07668 2.20448 2.23458 2.34567 2.64783 2.83178 2.85477 2.99789 3.17121 3.31995 3.45551 3.47449 3.60102 3.77582 4.10351 4.34986 4.51561 4.65358 4.8253 4.85137 
47 0.00792 0.09696 0.16165 0.17033 0.18856 0.31564 0.32441 0.34425 0.50708 0.52493 0.64568 0.67153 0.81027 0.82678 0.8373 0.99427 1.00784 1.16904 1.17984 1.20615 1.33309 1.35433 1.50607 1.5327 1.65968 1.67853 1.8512 1.86899 2.07069 2.19771 2.22707 2.33931 2.64203 2.82538 2.84998 2.9914 3.16511 3.31364 3.44926 3.46918 3.59484 3.76966 4.09722 4.34315 4.5099 4.64742 4.81885 
52 0.01809 0.09949 0.16474 0.17291 0.18784 0.31875 0.32667 0.33918 0.51032 0.52401 0.57149 0.64903 0.66477 0.81401 0.83016 0.83983 0.99769 1.00929 1.17246 1.18217 1.20271 1.33653 1.35219 1.50927 1.5302 1.66282 1.67942 1.85446 1.86972 2.07324 2.09846 2.20119 2.22356 2.34273 2.64521 2.82871 2.84852 2.99492 3.16846 3.18745 3.31719 3.45273 3.46709 3.598 3.7729 4.10059 4.11865 4.34665 4.51311 4.6498 4.82239 4.84075 
55 0.01645 0.09657 0.16403 0.17185 0.18458 0.31848 0.32588 0.33672 0.50991 0.52232 0.54711 0.64845 0.66164 0.80654 0.8284 0.83728 0.99715 1.00761 1.17193 1.18101 1.19824 1.33593 1.34939 1.50823 1.52566 1.66225 1.67731 1.85385 1.8675 2.0722 2.09105 2.20009 2.21751 2.34215 2.36434 2.6443 2.82803 2.84624 2.99426 3.02429 3.16807 3.18463 3.31664 3.33474 3.45228 3.46497 3.5976 3.77221 4.10024 4.11646 4.34609 4.51209 4.64991 4.82193 4.8392 
53 0.01796 0.09351 0.16008 0.16805 0.18077 0.31426 0.32171 0.33249 0.50643 0.52018 0.56676 0.64502 0.65935 0.80355 0.8248 0.83367 0.99333 1.00415 1.16835 1.17771 1.19616 1.33243 1.34704 1.50502 1.52312 1.65829 1.67363 1.85003 1.86489 2.06879 2.09305 2.19658 2.21526 2.33865 2.64079 2.82444 2.84411 2.99057 3.16457 3.18263 3.31311 3.34694 3.44876 3.46241 3.59404 3.76881 4.09671 4.11713 4.34235 4.50854 4.64383 4.81829 4.83736 
47 0.01575 0.11026 0.17566 0.18471 0.20659 0.33001 0.33943 0.37499 0.52136 0.53895 0.66013 0.68751 0.83022 0.8426 0.85897 1.00841 1.02412 1.18343 1.19494 1.22409 1.3477 1.37112 1.52051 1.54647 1.67419 1.69858 1.86541 1.88569 2.08642 2.21385 2.25888 2.35332 2.65603 2.83999 2.86546 3.00649 3.17899 3.32807 3.46333 3.48489 3.60901 3.78461 4.11103 4.35793 4.52361 4.66212 4.83326 
45 0.02023 0.10585 0.16881 0.17784 0.2004 0.32276 0.33214 0.36745 0.51409 0.53208 0.65342 0.81497 0.83283 0.84374 1.0011 1.0167 1.17624 1.18785 1.21671 1.34058 1.36592 1.51429 1.66721 1.69326 1.85823 1.87849 2.07889 2.2065 2.24468 2.346 2.6494 2.83282 2.85962 2.99952 3.17209 3.32074 3.45639 3.48096 3.60218 3.77755 4.1039 4.35043 4.51748 4.66532 4.82602 
47 0.01543 0.10116 0.16276 0.17178 0.19229 0.31664 0.32582 0.35286 0.50801 0.52547 0.6471 0.6765 0.81643 0.82976 0.84495 0.99542 1.01021 1.17037 1.18189 1.21134 1.33452 1.35841 1.50768 1.54521 1.66091 1.68261 1.85238 1.87443 2.07227 2.19948 2.2333 2.34047 2.64353 2.82676 2.85718 2.99315 3.16667 3.31524 3.45064 3.47578 3.59621 3.77159 4.09826 4.34432 4.51163 4.6544 4.8201 
48 0.012 0.10327 0.16798 0.17681 0.19609 0.32172 0.33041 0.34867 0.51348 0.52991 0.65223 0.67557 0.81808 0.83343 0.84463 1.00039 1.01323 1.17553 1.18621 1.2121 1.33978 1.35992 1.5127 1.53614 1.66612 1.68663 1.85739 1.8747 2.0772 2.20527 2.23565 2.34562 2.64831 2.83213 2.85496 2.99852 3.17158 3.32027 3.45586 3.47428 3.60119 3.77621 4.10352 4.34952 4.51578 4.65259 4.8254 4.85017 
44 0.01839 0.09932 0.16034 0.16958 0.19254 0.31384 0.3232 0.35516 0.50537 0.52542 0.64441 0.80951 0.82567 0.83774 0.99249 1.00761 1.1675 1.17954 1.21035 1.3317 1.35795 1.50506 1.65763 1.68044 1.84927 1.87139 2.06875 2.19651 2.23378 2.33769 2.64111 2.82374 2.98996 3.16386 3.31213 3.44796 3.47462 3.59355 3.76865 4.09564 4.34137 4.50896 4.64997 4.81717 
49 0.01081 0.09377 0.16013 0.16837 0.18265 0.31424 0.32211 0.33421 0.50642 0.52198 0.64525 0.66477 0.80155 0.82453 0.8336 0.99312 1.00417 1.16851 1.17845 1.19997 1.33264 1.35101 1.50558 1.52802 1.65817 1.67534 1.84982 1.86509 2.06873 2.19688 2.22106 2.33855 2.64133 2.82442 2.84472 2.99083 3.1646 3.31318 3.4488 3.46362 3.59418 3.7689 4.09651 4.11691 4.34197 4.50898 4.64651 4.81802 4.83705 
41 0.01494 0.11039 0.16866 0.17934 0.29201 0.32354 0.3353 0.51342 0.53289 0.65224 0.68927 0.82732 0.83899 1.00118 1.02473 1.17557 1.18875 1.22558 1.34007 1.36875 1.51336 1.66708 1.85809 1.88919 2.07801 2.20584 2.34588 2.6492 2.83244 2.99866 3.17161 3.32021 3.45579 3.48585 3.60155 3.77703 4.10374 4.35037 4.51709 4.66624 4.82574 
48 0.01944 0.10524 0.17093 0.17947 0.19821 0.32522 0.33416 0.36113 0.51623 0.53206 0.65484 0.67657 0.81716 0.83484 0.8448 1.00365 1.01828 1.17824 1.1886 1.21302 1.34234 1.3613 1.5151 1.53652 1.66936 1.6904 1.86066 1.87908 2.08011 2.20792 2.23554 2.34816 2.65065 2.83486 2.85656 3.0006 3.1738 3.32277 3.45797 3.47345 3.60351 3.7787 4.10587 4.35227 4.51835 4.65621 4.8279 4.84859 
41 0.01532 0.11338 0.17359 0.18427 0.32591 0.3359 0.46616 0.51873 0.53909 0.65724 0.69545 0.83108 0.84273 1.00586 1.02751 1.18057 1.19384 1.23051 1.34477 1.37252 1.51869 1.67168 1.86271 1.89001 2.08354 2.2107 2.35075 2.65335 2.83751 3.00319 3.17643 3.32514 3.4607 3.49253 3.60661 3.78231 4.10849 4.35519 4.52158 4.66025 4.83061 
48 0.01674 0.10327 0.17008 0.1784 0.19482 0.32427 0.33257 0.34788 0.51617 0.53224 0.65524 0.68042 0.81425 0.83404 0.84343 1.00261 1.01431 1.17795 1.1881 1.21143 1.3421 1.36025 1.51667 1.5456 1.66794 1.68475 1.85983 1.87587 2.08136 2.20722 2.23201 2.34805 2.65146 2.83501 2.85735 3.00081 3.174 3.32277 3.45822 3.47491 3.60387 3.7804 4.10595 4.35236 4.51969 4.65431 4.82813 4.85198 
37 0.01861 0.11105 0.16674 0.17862 0.31952 0.33083 0.51113 0.53379 0.65025 0.81977 0.83373 0.8663 0.99861 1.0238 1.1736 1.18849 1.33788 1.51134 1.66425 1.85527 1.88593 2.07623 2.20377 2.34362 2.64646 2.8304 2.99654 3.16973 3.31812 3.45398 3.59974 3.77558 4.10163 4.348 4.5149 4.6524 4.82354 
40 0.01916 0.10504 0.16436 0.17447 0.21106 0.31791 0.32816 0.50916 0.53006 0.64864 0.81571 0.83053 0.84744 0.99644 1.01392 1.17142 1.1852 1.22419 1.33574 1.50991 1.66199 1.6977 1.85334 1.87778 2.07396 2.20105 2.34145 2.64527 2.82796 2.99425 3.16776 3.31593 3.45204 3.59764 3.77305 4.09944 4.34544 4.51314 4.66312 4.82115 
47 0.0118 0.10037 0.16156 0.171 0.196 0.31523 0.32464 0.35722 0.50647 0.52506 0.64521 0.67322 0.81684 0.82921 0.84717 0.99412 1.00889 1.16869 1.18066 1.21197 1.33276 1.35809 1.50582 1.54553 1.6594 1.68203 1.85092 1.87462 2.07032 2.19766 2.23589 2.339 2.64183 2.82494 2.85336 2.99127 3.16503 3.31349 3.44915 3.48644 3.59477 3.76958 4.0969 4.34287 4.50994 4.64932 4.81849 
43 0.01627 0.10706 0.16813 0.17763 0.20335 0.32186 0.33151 0.41256 0.51365 0.53268 0.65311 0.82093 0.83475 0.85095 1.00045 1.01572 1.17558 1.1876 1.21832 1.34014 1.36721 1.51438 1.66647 1.69773 1.85763 1.87956 2.07885 2.20566 2.24566 2.34572 2.64953 2.83249 2.99929 3.17195 3.32043 3.4562 3.60209 3.7777 4.1037 4.3498 4.5175 4.6671 4.82577 
46 0.02031 0.10967 0.1698 0.17927 0.20415 0.32324 0.33256 0.36048 0.51453 0.53125 0.65352 0.68064 0.82709 0.83856 0.86977 1.00218 1.01736 1.17669 1.1881 1.21762 1.34111 1.36462 1.51475 1.66741 1.68857 1.85894 1.87798 2.07902 2.20613 2.23901 2.34715 2.65084 2.83323 2.85817 3.00019 3.17334 3.32169 3.45745 3.48431 3.60329 3.77828 4.10534 4.35144 4.51867 4.66852 4.82698 
38 0.01519 0.11351 0.17604 0.18683 0.32928 0.33981 0.52143 0.54303 0.6606 0.82218 0.83988 0.85406 1.00794 1.02888 1.1835 1.19754 1.23516 1.34818 1.52212 1.67428 1.86549 1.8959 2.08749 2.21376 2.35332 2.65636 2.84071 3.00727 3.17901 3.32817 3.46353 3.60887 3.78585 4.11075 4.3581 4.52432 4.66493 4.83368 
49 0.00968 0.1004 0.16821 0.17675 0.19415 0.32244 0.33107 0.34949 0.51375 0.52889 0.65241 0.67062 0.81591 0.83304 0.8431 1.00092 1.01357 1.17578 1.18594 1.2092 1.33995 1.35767 1.51274 1.53354 1.66647 1.68494 1.85782 1.8742 2.07674 2.20493 2.22993 2.34594 2.64815 2.83213 2.85249 2.99816 3.17165 3.19531 3.32047 3.45601 3.47201 3.60149 3.7763 4.10382 4.34996 4.51578 4.65094 4.82561 4.84529 
48 0.01767 0.10243 0.16373 0.17283 0.19415 0.31745 0.32649 0.34909 0.50883 0.52586 0.64762 0.67805 0.8179 0.83091 0.84697 0.99626 1.01096 1.17106 1.18235 1.21104 1.33519 1.35623 1.50835 1.5461 1.66175 1.68327 1.85326 1.87246 2.07303 2.20027 2.23244 2.34139 2.64414 2.82754 2.85317 2.99374 3.16733 3.31583 3.45143 3.47303 3.59708 3.77234 4.09931 4.34539 4.5122 4.64981 4.82093 4.85175 
40 0.0205 0.11305 0.17212 0.18253 0.22567 0.32585 0.33647 0.51719 0.53731 0.65672 0.82545 0.83903 0.86094 1.00449 1.02536 1.17936 1.19275 1.22991 1.34386 1.38362 1.51874 1.67038 1.86161 1.8904 2.08334 2.20962 2.34934 2.6529 2.83615 3.00338 3.17567 3.32394 3.45997 3.60619 3.78206 4.1073 4.35407 4.52075 4.65969 4.82945 
49 0.01617 0.10633 0.16896 0.1777 0.19615 0.32253 0.33105 0.34716 0.51411 0.52908 0.65225 0.66711 0.821 0.83527 0.84807 1.00134 1.01385 1.17593 1.18613 1.20928 1.34017 1.357 1.51238 1.53149 1.66672 1.68482 1.8584 1.87529 2.07717 2.2047 2.2282 2.34638 2.64818 2.83249 2.85293 2.99845 3.17206 3.19167 3.32077 3.4565 3.47261 3.60173 3.77645 4.10446 4.35052 4.51609 4.65086 4.82614 4.84616 
41 0.00784 0.10316 0.17092 0.18075 0.21118 0.32528 0.33582 0.51701 0.53779 0.65608 0.82106 0.83662 0.8518 1.00377 1.02426 1.17851 1.19099 1.22276 1.34302 1.36987 1.51849 1.66994 1.86104 1.8892 2.08178 2.20859 2.24755 2.34882 2.6529 2.83614 3.00221 3.17489 3.32351 3.45899 3.60521 3.78192 4.10655 4.35333 4.5201 4.66071 4.82894 
33 0.00809 0.11636 0.17505 0.19042 0.32826 0.34209 0.52056 0.55042 0.66064 0.83358 0.8473 1.00734 1.18295 1.20492 1.34789 1.52418 1.67375 1.86457 2.08981 2.21535 2.35273 2.65891 2.84023 3.00858 3.17904 3.32776 3.46367 3.61139 3.79027 4.11044 4.3587 4.52891 4.83341 
43 0.01271 0.1094 0.17042 0.18016 0.20824 0.32437 0.33445 0.51591 0.53566 0.65491 0.69603 0.82542 0.83805 0.85944 1.00314 1.02178 1.17807 1.19082 1.22483 1.34235 1.37036 1.51713 1.66843 1.69393 1.8602 1.88619 2.08118 2.20779 2.34828 2.6519 2.83508 3.00122 3.17433 3.32275 3.45821 3.48799 3.60459 3.78132 4.10605 4.35255 4.51997 4.66581 4.8282 
40 0.00856 0.10724 0.16897 0.17917 0.21708 0.3229 0.33354 0.51435 0.53579 0.65343 0.82162 0.83568 0.85531 1.00144 1.02176 1.17661 1.19017 1.22763 1.34124 1.51436 1.66703 1.69819 1.85848 1.88662 2.07957 2.20705 2.34663 2.64957 2.83349 2.9998 3.17244 3.32118 3.45681 3.60259 3.77851 4.1043 4.35055 4.51762 4.6591 4.82644 
42 0.00943 0.04532 0.12777 0.1771 0.18767 0.33024 0.34055 0.52149 0.54043 0.66046 0.6959 0.83008 0.84301 0.86255 1.00881 1.0289 1.18359 1.19616 1.229 1.34799 1.37532 1.52183 1.67508 1.86577 1.89121 2.08658 2.21391 2.35349 2.65689 2.84049 3.00691 3.17921 3.32785 3.46351 3.48868 3.60928 3.78527 4.11136 4.35816 4.52468 4.66644 4.83359 
38 0.01877 0.11006 0.16802 0.17979 0.32132 0.33294 0.5126 0.53433 0.6515 0.8195 0.83404 0.85648 1.00029 1.17464 1.1888 1.22806 1.33898 1.38426 1.51427 1.66613 1.85723 2.07804 2.20412 2.25038 2.3448 2.6488 2.8317 2.99801 3.17058 3.31927 3.4548 3.60115 3.77737 4.10259 4.34941 4.51678 4.66101 4.82481 
48 0.01914 0.1043 0.16786 0.1765 0.19484 0.32145 0.32985 0.3454 0.5129 0.52806 0.65184 0.6742 0.81647 0.83274 0.8432 1.00014 1.01256 1.17519 1.1857 1.21075 1.33933 1.35868 1.5125 1.53618 1.66537 1.68315 1.85703 1.87351 2.07676 2.20442 2.23247 2.3452 2.64844 2.83131 2.85249 2.99788 3.1712 3.31972 3.45538 3.47207 3.60099 3.77641 4.10322 4.349 4.51649 4.65821 4.82489 4.84644 
51 0.01151 0.10011 0.17177 0.18004 0.19543 0.32629 0.33445 0.34856 0.51753 0.53121 0.57882 0.65668 0.67521 0.82241 0.83758 0.8477 1.00486 1.01661 1.17977 1.18964 1.21148 1.34391 1.36039 1.5168 1.53682 1.6701 1.68679 1.86181 1.87747 2.08114 2.20856 2.23079 2.34979 2.6522 2.83588 2.85527 3.00221 3.17573 3.19742 3.32434 3.4599 3.47428 3.60537 3.78057 4.1078 4.1295 4.35397 4.52018 4.65634 4.82957 4.84786 
46 0.01442 0.10482 0.16575 0.1753 0.20162 0.31949 0.32935 0.51055 0.52759 0.64918 0.67402 0.81881 0.83243 0.84917 0.99817 1.01555 1.1729 1.18473 1.21499 1.33701 1.35979 1.51007 1.54072 1.66388 1.69218 1.85533 1.8806 2.0753 2.20264 2.24198 2.34331 2.64577 2.82967 2.85697 2.99569 3.16911 3.31775 3.45331 3.48166 3.59897 3.77432 4.10102 4.34738 4.51375 4.65171 4.82298 
43 0.01808 0.10701 0.16636 0.17632 0.20872 0.31977 0.32958 0.51103 0.52923 0.64999 0.68113 0.82171 0.83419 0.85712 0.99861 1.01493 1.17359 1.18622 1.22006 1.33776 1.36332 1.51124 1.66413 1.69081 1.85555 1.87906 2.07566 2.20352 2.34361 2.64682 2.83009 2.99613 3.16959 3.31813 3.45391 3.48174 3.59962 3.77478 4.10154 4.34764 4.51459 4.65463 4.82335 
48 0.01846 0.10602 0.16805 0.17698 0.19705 0.3216 0.3304 0.34958 0.51312 0.52888 0.6514 0.66825 0.82126 0.8347 0.84912 1.0004 1.01374 1.17514 1.18576 1.21139 1.33924 1.35735 1.51194 1.53375 1.66594 1.68572 1.85723 1.87434 2.07655 2.20421 2.2303 2.34546 2.64728 2.83166 2.85349 2.99766 3.17115 3.31981 3.45539 3.47239 3.6008 3.77578 4.1034 4.3495 4.51526 4.64964 4.82511 4.84775 
47 0.01632 0.10432 0.16612 0.17518 0.19665 0.31995 0.32915 0.35723 0.51122 0.52812 0.65002 0.67741 0.82029 0.83315 0.84944 0.99874 1.01413 1.17327 1.18435 1.21214 1.3375 1.35882 1.51089 1.55467 1.66436 1.68843 1.85582 1.87644 2.07525 2.20278 2.23345 2.34363 2.64642 2.83009 2.85632 2.99612 3.16945 3.31806 3.45349 3.47286 3.59939 3.77438 4.10145 4.34771 4.5145 4.65395 4.82336 
48 0.01437 0.10245 0.16817 0.17656 0.19294 0.32252 0.33095 0.34724 0.51403 0.52955 0.65268 0.67207 0.81536 0.83306 0.84294 1.00094 1.01291 1.17574 1.18577 1.2081 1.34007 1.35822 1.51317 1.5349 1.66619 1.68341 1.85784 1.87362 2.07779 2.20477 2.22908 2.34594 2.64873 2.83221 2.85276 2.99855 3.1719 3.32065 3.45604 3.47165 3.60162 3.7769 4.10398 4.34991 4.5166 4.65339 4.82585 4.84667 
54 0.01584 0.09951 0.16736 0.17516 0.18785 0.32195 0.3294 0.34043 0.5134 0.52629 0.55304 0.65203 0.66527 0.8103 0.83177 0.84066 1.00053 1.01092 1.17554 1.18478 1.20295 1.33949 1.35363 1.51187 1.52907 1.66545 1.67982 1.85728 1.87112 2.07623 2.0967 2.20356 2.22112 2.34558 2.37102 2.64784 2.8318 2.85076 2.99782 3.02361 3.17142 3.18681 3.32023 3.45572 3.46847 3.60096 3.77604 4.10356 4.11848 4.34968 4.51575 4.6514 4.82552 4.84263 
53 0.01637 0.10146 0.16731 0.17554 0.19067 0.32128 0.32919 0.34162 0.51276 0.526 0.55639 0.65126 0.66491 0.81675 0.83279 0.84251 1.00016 1.01142 1.1751 1.18484 1.20561 1.33897 1.35393 1.51147 1.52951 1.66527 1.68125 1.8569 1.87175 2.07572 2.10039 2.20356 2.22488 2.34529 2.64756 2.83095 2.8493 2.99744 3.17108 3.1892 3.31967 3.35414 3.45524 3.46883 3.60071 3.77551 4.10324 4.12294 4.34903 4.51525 4.65028 4.82487 4.84223 
48 0.01557 0.10055 0.16167 0.17072 0.19131 0.31518 0.32406 0.34363 0.5066 0.52288 0.64496 0.66707 0.816 0.82892 0.84475 0.99411 1.0079 1.16865 1.17958 1.20666 1.3328 1.35228 1.50552 1.53093 1.65946 1.67978 1.85095 1.86923 2.06985 2.1977 2.22753 2.3391 2.64147 2.82513 2.84856 2.99122 3.16495 3.31347 3.44906 3.46805 3.59461 3.76925 4.09706 4.343 4.50908 4.64491 4.81868 4.84624 
48 0.0085 0.09943 0.16842 0.17698 0.19381 0.32294 0.33156 0.34955 0.51424 0.52919 0.65272 0.66907 0.8181 0.83416 0.8449 1.00152 1.01425 1.17635 1.18664 1.21062 1.34057 1.35868 1.51321 1.53437 1.66682 1.68477 1.85855 1.87565 2.07757 2.20517 2.22892 2.34648 2.64865 2.83285 2.85392 2.9989 3.17232 3.32105 3.45656 3.47242 3.60196 3.77695 4.10437 4.35034 4.51661 4.65186 4.8262 4.84597 
49 0.0126 0.10271 0.17074 0.17908 0.19509 0.32509 0.33336 0.34825 0.51661 0.53137 0.65531 0.67333 0.81743 0.8356 0.84538 1.00353 1.0153 1.17841 1.18827 1.20963 1.34264 1.35902 1.51545 1.53567 1.66904 1.6862 1.86048 1.87602 2.08002 2.2073 2.22982 2.34866 2.65084 2.83496 2.85483 3.00092 3.17454 3.323 3.45849 3.47224 3.60402 3.77912 4.1065 4.12628 4.35266 4.51895 4.65454 4.8284 4.84685 
48 0.01737 0.10584 0.16901 0.17767 0.19618 0.32288 0.33152 0.34982 0.51413 0.52956 0.65255 0.67014 0.82031 0.83484 0.84701 1.00149 1.0146 1.17604 1.18631 1.21011 1.34016 1.35784 1.51295 1.53441 1.66669 1.68463 1.85828 1.87487 2.07797 2.20471 2.22846 2.34628 2.6487 2.8323 2.85312 2.99861 3.1721 3.32075 3.4562 3.47182 3.60182 3.77708 4.10447 4.35039 4.5167 4.65213 4.82614 4.84824 
33 0.02109 0.11588 0.1718 0.18625 0.32488 0.33819 0.51693 0.54502 0.65668 0.82458 0.83802 1.00341 1.17921 1.19857 1.34373 1.51977 1.6704 1.86065 2.084 2.21096 2.3487 2.65412 2.83618 3.00379 3.17481 3.32338 3.45933 3.60594 3.78494 4.1062 4.35334 4.52325 4.82887 
50 0.01459 0.0983 0.16235 0.1707 0.18655 0.3162 0.32425 0.33737 0.50766 0.52164 0.64568 0.66031 0.80974 0.82753 0.83749 0.99497 1.0066 1.16973 1.17978 1.20179 1.33378 1.35002 1.50628 1.52758 1.66004 1.6765 1.8517 1.86723 2.07011 2.09294 2.19832 2.22183 2.34014 2.64227 2.82589 2.84557 2.99206 3.16591 3.31443 3.45005 3.46419 3.59544 3.76998 4.098 4.11807 4.34381 4.51001 4.64609 4.81961 4.83794 
42 0.01938 0.10661 0.16782 0.17746 0.20563 0.32168 0.33178 0.51328 0.5328 0.6521 0.68555 0.81992 0.83392 0.84965 1.00031 1.01959 1.17541 1.18806 1.22074 1.33971 1.36756 1.51423 1.66646 1.8575 1.88565 2.07863 2.20568 2.34539 2.64835 2.83235 2.99844 3.1714 3.31997 3.45527 3.47869 3.6013 3.77715 4.10321 4.34981 4.51626 4.65275 4.82538 
54 0.01708 0.10288 0.16959 0.17762 0.19133 0.32371 0.33118 0.34213 0.51539 0.5281 0.55466 0.65406 0.66733 0.81751 0.83497 0.84428 1.00255 1.01295 1.17739 1.18667 1.20474 1.34152 1.35568 1.51413 1.53168 1.66757 1.68241 1.85928 1.87302 2.07881 2.10263 2.20595 2.22497 2.34781 2.65014 2.83345 2.85129 3.00015 3.04077 3.1738 3.1912 3.32226 3.35163 3.45791 3.47132 3.60348 3.77835 4.10607 4.12743 4.35197 4.51813 4.65439 4.82768 4.84507 
44 0.01562 0.11348 0.17519 0.18508 0.2167 0.32879 0.33869 0.52029 0.53866 0.6593 0.69065 0.83022 0.84274 0.86521 1.00745 1.02447 1.18209 1.19402 1.22493 1.34672 1.37178 1.5202 1.56465 1.67366 1.86485 1.89089 2.08528 2.21203 2.24986 2.35268 2.65564 2.83938 3.00556 3.17845 3.32729 3.46278 3.49156 3.6086 3.78421 4.11044 4.35695 4.52359 4.6607 4.83266 
38 0.02251 0.11577 0.17391 0.185 0.32687 0.33749 0.51885 0.54008 0.658 0.82486 0.83996 0.86019 1.00574 1.02591 1.18124 1.19554 1.34558 1.38488 1.51918 1.67156 1.86316 1.89392 2.08513 2.2116 2.35124 2.65399 2.83824 3.00411 3.17711 3.32588 3.46138 3.607 3.78374 4.10918 4.35597 4.52276 4.66075 4.83123 
41 0.01614 0.10222 0.1616 0.17188 0.21394 0.31518 0.32546 0.5064 0.52726 0.64538 0.81287 0.82779 0.8451 0.99372 1.01229 1.16839 1.18129 1.21535 1.33278 1.36305 1.50636 1.65952 1.85059 1.87808 2.07079 2.19776 2.33868 2.64161 2.82504 2.99108 3.16455 3.31299 3.44876 3.48071 3.59466 3.76954 4.09673 4.34292 4.50955 4.64715 4.81845 
48 0.01585 0.10427 0.17026 0.17869 0.19582 0.32433 0.33278 0.34945 0.51583 0.531 0.65462 0.67477 0.81711 0.83473 0.8446 1.00276 1.01507 1.17789 1.18809 1.21166 1.34191 1.35929 1.5151 1.53684 1.66836 1.68631 1.85997 1.87672 2.08022 2.20677 2.23018 2.34786 2.65094 2.83437 2.85518 3.00058 3.17368 3.32246 3.45801 3.47432 3.6034 3.77926 4.10588 4.35191 4.51844 4.65765 4.82771 4.84818 
43 0.0122 0.10218 0.16115 0.17126 0.20711 0.3146 0.32454 0.50552 0.52312 0.64393 0.67469 0.81725 0.82946 0.85939 0.99347 1.01085 1.16781 1.18046 1.21506 1.33209 1.3577 1.50486 1.65877 1.68522 1.85024 1.8735 2.06926 2.1972 2.33823 2.64063 2.8243 2.85371 2.99049 3.16406 3.31261 3.44832 3.59378 3.76834 4.09616 4.34221 4.50851 4.64935 4.81782 
41 0.01162 0.11152 0.17424 0.18473 0.23252 0.32807 0.3388 0.51908 0.5384 0.65862 0.82743 0.84102 0.8628 1.00663 1.02824 1.18135 1.19452 1.23025 1.34554 1.37289 1.5201 1.67272 1.86355 1.891 2.08557 2.21234 2.35114 2.65449 2.83813 3.00443 3.17723 3.32585 3.46157 3.50848 3.60787 3.78419 4.10932 4.35602 4.52286 4.66268 4.83146 
46 0.01101 0.09907 0.16482 0.17345 0.19109 0.31883 0.32741 0.3447 0.51091 0.52865 0.65017 0.68483 0.81173 0.82954 0.83935 0.99741 1.00996 1.17272 1.18334 1.20883 1.33696 1.35807 1.51118 1.66277 1.68196 1.85445 1.87174 2.07466 2.20151 2.2283 2.34285 2.64625 2.82943 2.85508 2.99539 3.16902 3.31746 3.45317 3.47353 3.59888 3.77437 4.10083 4.34684 4.5138 4.65426 4.82268 
40 0.01224 0.10581 0.16747 0.17769 0.21906 0.32135 0.33203 0.5128 0.5339 0.652 0.81658 0.83249 0.84768 0.99976 1.02219 1.17494 1.18842 1.22389 1.33939 1.51357 1.66609 1.85688 1.88754 2.07765 2.20462 2.34469 2.64813 2.8317 2.99834 3.17063 3.31919 3.45484 3.48893 3.60094 3.77748 4.10234 4.34896 4.51624 4.65534 4.82457 
44 0.01871 0.10662 0.16355 0.17387 0.21238 0.31691 0.32707 0.50769 0.52552 0.64591 0.66974 0.82217 0.83383 0.99568 1.01346 1.16984 1.18216 1.21469 1.33412 1.35789 1.50663 1.53699 1.6613 1.69064 1.85269 1.87758 2.07158 2.19956 2.34051 2.64262 2.82661 2.85637 2.99272 3.16622 3.31481 3.45051 3.48101 3.59612 3.77085 4.09847 4.34481 4.51088 4.64924 4.82025 
45 0.0126 0.09982 0.15959 0.16917 0.19513 0.31311 0.32273 0.36273 0.50438 0.52285 0.64299 0.67278 0.81697 0.82845 0.85936 0.99211 1.00882 1.16659 1.1786 1.21057 1.33084 1.35589 1.50386 1.65719 1.68161 1.84882 1.8718 2.06789 2.19578 2.23339 2.33695 2.63959 2.82301 2.98911 3.16288 3.31128 3.44698 3.47287 3.59246 3.76732 4.09483 4.34084 4.50759 4.64402 4.81648 
45 0.01881 0.10972 0.16821 0.17818 0.2097 0.32163 0.33146 0.46409 0.51311 0.53092 0.6514 0.67768 0.82803 0.8394 1.00056 1.01774 1.17509 1.18745 1.22055 1.33925 1.36377 1.51211 1.54164 1.66607 1.69259 1.85761 1.88247 2.07711 2.205 2.3454 2.64788 2.83162 2.86523 2.9979 3.17128 3.31986 3.45562 3.48336 3.60126 3.77609 4.10348 4.3497 4.51619 4.65502 4.82523 
44 0.01389 0.10763 0.17032 0.17972 0.20529 0.32455 0.33461 0.51575 0.53452 0.65469 0.68801 0.82101 0.8358 0.84986 1.00301 1.02177 1.17773 1.18959 1.21946 1.34222 1.36901 1.51661 1.66889 1.70133 1.86002 1.88447 2.08049 2.20763 2.2435 2.34795 2.65118 2.83463 3.001 3.17374 3.32242 3.45784 3.48266 3.60379 3.77971 4.10552 4.35205 4.51888 4.6592 4.82776 
50 0.01619 0.10478 0.17142 0.17972 0.19612 0.3255 0.33374 0.34853 0.5166 0.53052 0.65433 0.66799 0.81812 0.83594 0.84571 1.00387 1.01558 1.17854 1.18829 1.20889 1.3426 1.35824 1.51534 1.53464 1.66897 1.68523 1.86058 1.87562 2.08017 2.20698 2.22768 2.34867 2.65139 2.83443 2.85299 3.0009 3.03845 3.17462 3.19396 3.32326 3.45892 3.47351 3.6045 3.77944 4.1069 4.35277 4.51952 4.65725 4.82849 4.84651 
58 0.01338 0.09989 0.16856 0.17631 0.18623 0.22092 0.32436 0.33144 0.34158 0.51576 0.52755 0.54952 0.65421 0.66568 0.81349 0.83418 0.84282 0.87598 1.00297 1.01274 1.17755 1.18611 1.20143 1.34168 1.35422 1.51386 1.52891 1.66771 1.68126 1.85964 1.87267 2.07791 2.09477 2.20536 2.22122 2.34788 2.3669 2.64964 2.66585 2.83384 2.85083 2.9999 3.01839 3.17364 3.18647 3.32243 3.33717 3.45798 3.46963 3.60313 3.77792 4.10599 4.11924 4.35188 4.51762 4.6516 4.82771 4.84252 
47 0.02012 0.10296 0.16476 0.17386 0.19564 0.31844 0.32764 0.35555 0.5101 0.52786 0.64902 0.67567 0.81764 0.83121 0.84535 0.99716 1.01137 1.17227 1.1837 1.21275 1.33656 1.36123 1.50974 1.5369 1.66302 1.68789 1.8543 1.87508 2.07429 2.20187 2.24048 2.34238 2.64519 2.82897 2.858 2.9954 3.16832 3.31697 3.45269 3.478 3.59837 3.77342 4.10025 4.34631 4.513 4.65021 4.82211 
47 0.01864 0.10311 0.16432 0.17357 0.19708 0.31802 0.32742 0.35955 0.50916 0.52568 0.64778 0.67489 0.81886 0.83148 0.84882 0.9968 1.01269 1.1714 1.1828 1.21195 1.33551 1.35751 1.50835 1.54515 1.66247 1.68663 1.85376 1.87525 2.07315 2.201 2.23803 2.34163 2.64425 2.82793 2.85353 2.99406 3.16745 3.31599 3.45165 3.47304 3.59727 3.77228 4.0995 4.34569 4.51237 4.65378 4.82131 
53 0.00659 0.09559 0.16431 0.17252 0.18684 0.31864 0.32632 0.33788 0.51023 0.52361 0.55547 0.64894 0.66331 0.81278 0.8299 0.8393 0.99755 1.00839 1.17244 1.18209 1.20215 1.33648 1.35168 1.50896 1.52735 1.66261 1.67838 1.85425 1.86877 2.07295 2.09604 2.20106 2.22302 2.34267 2.64487 2.82842 2.84746 2.99474 3.04443 3.1685 3.1864 3.31721 3.45275 3.46655 3.59827 3.77283 4.10073 4.12401 4.34653 4.51285 4.64914 4.82231 4.84033 
45 0.01918 0.10379 0.16423 0.17381 0.20049 0.31769 0.32725 0.36294 0.50917 0.5271 0.64797 0.67957 0.82012 0.83205 0.85271 0.99657 1.01283 1.17128 1.18304 1.21362 1.33552 1.35974 1.50891 1.66205 1.68826 1.85346 1.87682 2.07333 2.20083 2.23946 2.34158 2.64458 2.82802 2.99401 3.16736 3.31598 3.45166 3.47605 3.59742 3.77239 4.09947 4.34557 4.5121 4.65226 4.82126 
46 0.01191 0.10503 0.174 0.18315 0.20447 0.32816 0.33742 0.36596 0.51964 0.53661 0.659 0.69059 0.82966 0.84189 0.86034 1.00679 1.0215 1.18145 1.19257 1.22068 1.34572 1.36673 1.52012 1.67199 1.69192 1.86401 1.88405 2.08457 2.21061 2.23977 2.35183 2.65548 2.83831 2.86217 3.00436 3.17791 3.3263 3.46197 3.48271 3.60766 3.78424 4.10991 4.35628 4.52405 4.66722 4.83192 
37 0.01454 0.11307 0.16697 0.17905 0.31972 0.33104 0.51099 0.53279 0.65046 0.82221 0.83521 0.99857 1.02158 1.1732 1.18768 1.33738 1.38159 1.51163 1.66431 1.85544 1.88605 2.07579 2.20284 2.34363 2.64728 2.83019 2.99663 3.16991 3.31804 3.45431 3.59983 3.77563 4.10179 4.3482 4.51552 4.6579 4.82365 
48 0.01076 0.09482 0.17206 0.18071 0.19707 0.32731 0.33601 0.35518 0.51853 0.53348 0.65719 0.67566 0.82308 0.83853 0.84959 1.00576 1.01863 1.1805 1.19075 1.21453 1.34461 1.36174 1.51778 1.5397 1.67123 1.68971 1.86286 1.87998 2.08266 2.20983 2.23507 2.35077 2.65339 2.83708 2.85781 3.0032 3.1765 3.32522 3.46058 3.47563 3.60624 3.78131 4.10862 4.35471 4.52082 4.65688 4.83047 4.85031 
48 0.01428 0.10238 0.16839 0.17697 0.19482 0.32231 0.33081 0.3476 0.51423 0.53084 0.65366 0.6837 0.81497 0.83282 0.84262 1.00077 1.01284 1.17653 1.18729 1.2134 1.3406 1.36129 1.51473 1.54852 1.66667 1.68554 1.85786 1.87433 2.07877 2.20626 2.23726 2.34634 2.64978 2.83287 2.85531 2.99918 3.17241 3.32102 3.4566 3.47545 3.60238 3.77832 4.10413 4.35011 4.51762 4.65782 4.82595 4.84859 
34 0.01618 0.12001 0.17256 0.18821 0.32596 0.34019 0.5174 0.54436 0.6564 0.82968 0.84246 1.00487 1.17939 1.198 1.34395 1.51835 1.67124 1.86181 2.08325 2.21023 2.34938 2.65288 2.8373 3.00345 3.17498 3.32376 3.45953 3.60574 3.78258 4.10675 4.35436 4.52104 4.67115 4.82999 
43 0.05425 0.12567 0.16263 0.17333 0.31376 0.32338 0.3527 0.50606 0.52449 0.64465 0.67943 0.81843 0.8303 0.8866 0.9939 1.01289 1.16842 1.18079 1.21393 1.33263 1.3582 1.50577 1.65936 1.692 1.85073 1.87671 2.06998 2.19798 2.33875 2.64134 2.82495 2.99099 3.16457 3.31307 3.44888 3.4773 3.59453 3.76922 4.09668 4.34278 4.50896 4.65087 4.81841 
50 0.01855 0.10313 0.16998 0.17833 0.19541 0.32419 0.33266 0.35025 0.51557 0.53086 0.65436 0.67579 0.81336 0.8335 0.84284 1.00238 1.01442 1.17746 1.18737 1.20935 1.34175 1.35957 1.51474 1.53646 1.66814 1.68623 1.85959 1.87625 2.07934 2.20661 2.22997 2.34743 2.65007 2.83396 2.85426 2.99992 3.17318 3.19608 3.32207 3.45753 3.47272 3.60286 3.77826 4.10525 4.1297 4.35154 4.51788 4.65655 4.82737 4.84781 
48 0.01866 0.10562 0.16793 0.17685 0.19714 0.32159 0.33049 0.35134 0.51288 0.52853 0.65132 0.67034 0.82049 0.83423 0.84801 1.0003 1.01392 1.17496 1.18558 1.21121 1.33908 1.35796 1.51202 1.53562 1.66569 1.68514 1.85723 1.87499 2.07637 2.20399 2.23031 2.34514 2.64773 2.83146 2.85388 2.99761 3.17096 3.31965 3.45522 3.47283 3.60081 3.77574 4.10315 4.34918 4.51531 4.65189 4.82497 4.84841 
58 0.01653 0.10072 0.16801 0.17587 0.18548 0.21609 0.32365 0.33053 0.34021 0.51508 0.52586 0.54533 0.65367 0.66486 0.81319 0.834 0.84263 0.87482 1.00261 1.01216 1.17721 1.1857 1.20061 1.34108 1.3527 1.51372 1.52918 1.667 1.67978 1.85901 1.8712 2.07749 2.09451 2.2049 2.22061 2.34761 2.36599 2.64974 2.66836 2.83304 2.84846 2.99943 3.01692 3.17343 3.18627 3.32199 3.33482 3.45744 3.4685 3.60294 3.7779 4.10566 4.1181 4.35136 4.51771 4.65259 4.8272 4.84117 
47 0.02005 0.10677 0.16874 0.17795 0.2017 0.32252 0.33193 0.36565 0.5137 0.53064 0.65268 0.68126 0.82274 0.83546 0.85193 1.00123 1.01738 1.17582 1.18707 1.21554 1.33998 1.36142 1.51341 1.54279 1.66688 1.69118 1.8583 1.88085 2.07792 2.20558 2.23948 2.34599 2.64895 2.83268 2.85986 2.99896 3.17193 3.32043 3.45609 3.47727 3.60186 3.77722 4.10382 4.35028 4.51657 4.65346 4.82591 
59 0.01653 0.0948 0.16214 0.16995 0.17983 0.21481 0.31776 0.32471 0.33456 0.5093 0.52101 0.54271 0.64757 0.65868 0.8048 0.82746 0.83603 0.85901 0.99647 1.00622 1.17133 1.18007 1.19608 1.33526 1.34792 1.50734 1.52276 1.66124 1.67463 1.85291 1.86528 2.07117 2.08819 2.19913 2.2158 2.34149 2.36052 2.64324 2.66055 2.82716 2.84393 2.99336 3.01181 3.16726 3.1804 3.31594 3.33046 3.45159 3.46331 3.59674 3.77122 4.09957 4.1128 4.34528 4.51094 4.53829 4.64565 4.82118 4.83587 
63 0.01171 0.09714 0.16316 0.17209 0.18032 0.19907 0.32106 0.32777 0.33704 0.51262 0.52285 0.54098 0.65024 0.65963 0.80705 0.83103 0.83956 0.85979 1.00007 1.00921 1.17442 1.18254 1.1957 1.22238 1.33854 1.34958 1.51057 1.52439 1.66452 1.67683 1.85649 1.86806 2.07431 2.08996 2.20201 2.21677 2.34501 2.36114 2.64637 2.66059 2.83039 2.84421 2.9965 3.01162 3.17057 3.18126 3.31931 3.33031 3.4547 3.46485 3.60003 3.62835 3.77444 3.79254 4.10314 4.11431 4.34885 4.38577 4.51443 4.53387 4.64747 4.82478 4.83813 
58 0.01539 0.08976 0.15385 0.16375 0.17184 0.19021 0.31222 0.31898 0.32806 0.50455 0.51604 0.53847 0.64295 0.65468 0.79458 0.8224 0.83085 0.84767 0.99173 1.00072 1.1666 1.17517 1.19011 1.22155 1.33067 1.34355 1.50293 1.52016 1.65636 1.66948 1.84799 1.85978 2.06595 2.08561 2.19414 2.21108 2.3369 2.35767 2.63903 2.66157 2.82219 2.83938 2.98866 3.16281 3.17701 3.31129 3.32441 3.44697 3.45885 3.59225 3.76649 4.095 4.10901 4.34023 4.5067 4.64343 4.81619 4.83114 
48 0.00722 0.09534 0.16919 0.17812 0.19715 0.32386 0.33293 0.35892 0.51538 0.53227 0.65422 0.67899 0.822 0.83599 0.84927 1.00241 1.01645 1.17728 1.18809 1.21461 1.34173 1.36332 1.51497 1.54169 1.66831 1.69082 1.85956 1.8789 2.07952 2.20717 2.23847 2.34758 2.65027 2.83415 2.85798 3.00061 3.17335 3.32218 3.45774 3.47807 3.60313 3.77876 4.10544 4.35162 4.51827 4.65575 4.82744 4.8639 
46 0.01201 0.10627 0.16899 0.1784 0.20384 0.32252 0.33188 0.3628 0.51401 0.53153 0.65318 0.68416 0.82344 0.83595 0.8532 1.00122 1.01644 1.17619 1.18778 1.21754 1.34041 1.36408 1.51383 1.546 1.66714 1.69437 1.85851 1.88256 2.0789 2.20614 2.3462 2.64931 2.833 2.86445 2.99926 3.17224 3.3208 3.45672 3.48462 3.60223 3.77784 4.10422 4.35035 4.51753 4.65807 4.82617 
60 0.01179 0.08843 0.15365 0.16244 0.17077 0.19033 0.31078 0.31755 0.32687 0.50276 0.51394 0.53498 0.6409 0.65169 0.7964 0.82114 0.82964 0.84871 0.99011 0.99928 1.16475 1.17329 1.18827 1.22164 1.32882 1.34107 1.50092 1.5171 1.6547 1.66763 1.84642 1.85841 2.06428 2.08154 2.19231 2.20874 2.3352 2.35457 2.63688 2.65475 2.82048 2.83703 2.98681 3.00555 3.16102 3.17417 3.30957 3.32204 3.44519 3.4567 3.59046 3.76471 4.09332 4.10577 4.33875 4.50458 4.53133 4.63909 4.81468 4.82899 
52 0.01056 0.09967 0.16762 0.17583 0.19083 0.32181 0.32972 0.34226 0.51323 0.52666 0.55985 0.65181 0.66565 0.81687 0.83307 0.84273 1.00063 1.01202 1.17539 1.18507 1.20544 1.33946 1.35504 1.51193 1.52997 1.66574 1.68198 1.85737 1.87234 2.07633 2.10149 2.20417 2.22643 2.3456 2.64756 2.67658 2.83155 2.85076 2.998 3.17147 3.19027 3.3201 3.45561 3.4695 3.60117 3.7758 4.10371 4.34946 4.51544 4.65058 4.82529 4.84293 
36 0.02114 0.11388 0.16901 0.18127 0.32201 0.33395 0.51353 0.53639 0.65302 0.82229 0.83596 0.87702 1.00102 1.17595 1.19158 1.34031 1.5146 1.66674 1.85761 1.88902 2.07832 2.20635 2.3458 2.64994 2.83291 2.99956 3.17202 3.32049 3.45629 3.60227 3.77891 4.10377 4.35042 4.51813 4.66354 4.82592 
48 0.00782 0.09951 0.17008 0.17925 0.19995 0.32451 0.33376 0.36197 0.5159 0.53261 0.65446 0.67754 0.82593 0.83823 0.85639 1.00322 1.01803 1.17792 1.18909 1.21738 1.34229 1.36404 1.51494 1.53911 1.66883 1.69148 1.86038 1.8811 2.0798 2.20737 2.23854 2.34825 2.6505 2.83473 2.85924 3.00076 3.17388 3.32274 3.45828 3.47864 3.60383 3.7787 4.10606 4.35246 4.51815 4.654 4.82804 4.85939 
56 0.00821 0.09321 0.16041 0.16827 0.17897 0.31433 0.32151 0.33129 0.50681 0.51851 0.54066 0.64511 0.65761 0.80356 0.82568 0.83451 0.87264 0.99432 1.00445 1.16898 1.17816 1.19555 1.33298 1.34635 1.50519 1.52316 1.6589 1.67288 1.85078 1.86367 2.06882 2.08858 2.1969 2.21561 2.33939 2.36068 2.64134 2.82481 2.84219 2.99108 3.01371 3.16519 3.18107 3.31373 3.32855 3.44939 3.46218 3.5947 3.76917 4.0975 4.11362 4.34318 4.50909 4.64526 4.81894 4.83423 
37 0.01259 0.10949 0.16614 0.17831 0.31914 0.33069 0.51057 0.53321 0.65003 0.81938 0.8332 0.86849 0.99818 1.02695 1.17332 1.18922 1.33751 1.51156 1.66387 1.85485 1.88923 2.07592 2.20363 2.34294 2.6469 2.82985 2.99647 3.16923 3.31768 3.45359 3.59965 3.77527 4.10101 4.34728 4.51514 4.66469 4.82307 
38 0.01627 0.10612 0.16592 0.17627 0.22004 0.31981 0.33087 0.51136 0.53372 0.65075 0.81753 0.83203 0.84982 0.99849 1.02576 1.17369 1.18816 1.33807 1.51226 1.66402 1.85517 1.8893 2.0764 2.2037 2.34334 2.64682 2.83039 2.99654 3.16945 3.31798 3.45369 3.5995 3.77602 4.10108 4.34755 4.51474 4.65477 4.82335 
39 0.00968 0.10847 0.17038 0.18078 0.22562 0.32413 0.3348 0.51573 0.53665 0.65469 0.82263 0.83676 0.85583 1.00278 1.02475 1.17791 1.19159 1.22981 1.34248 1.51572 1.66889 1.85967 1.88835 2.08058 2.20876 2.34766 2.6504 2.83481 3.0009 3.17354 3.32244 3.45796 3.60354 3.77912 4.10547 4.35198 4.51807 4.65769 4.82776 
41 0.01139 0.10733 0.16817 0.17828 0.21484 0.3217 0.3319 0.51321 0.53301 0.65244 0.81924 0.83423 0.85088 1.00018 1.01676 1.17524 1.18762 1.21942 1.33973 1.36703 1.51373 1.6661 1.69931 1.85741 1.88368 2.07835 2.20554 2.34548 2.64871 2.83224 2.99861 3.17155 3.31999 3.45591 3.60155 3.77695 4.10342 4.34961 4.51663 4.65608 4.82532 
55 0.01074 0.09684 0.16552 0.17342 0.18635 0.32026 0.32794 0.33966 0.51191 0.52549 0.55826 0.65055 0.66432 0.80732 0.82971 0.83852 0.87359 0.99899 1.01002 1.17413 1.18361 1.20343 1.33806 1.35303 1.51063 1.52817 1.66424 1.68013 1.8559 1.87088 2.07495 2.09785 2.20305 2.22572 2.34411 2.64596 2.66691 2.83034 2.8495 2.9963 3.03109 3.16995 3.18755 3.31883 3.45426 3.46784 3.59966 3.7745 4.10202 4.11934 4.34795 4.514 4.64887 4.82385 4.84111 
40 0.00878 0.11096 0.17007 0.1814 0.32324 0.33427 0.51419 0.53314 0.65308 0.68916 0.82771 0.83981 1.00231 1.02654 1.17666 1.19029 1.22995 1.34097 1.36973 1.51463 1.66827 1.85924 1.89011 2.0786 2.20668 2.34699 2.64988 2.83345 2.99945 3.1726 3.32125 3.45696 3.49085 3.60271 3.77871 4.10496 4.3516 4.51822 4.66011 4.82681 
48 0.01263 0.10473 0.16738 0.17641 0.19767 0.3212 0.33048 0.36036 0.51251 0.52902 0.65107 0.67314 0.82084 0.83403 0.84907 1.00001 1.01549 1.17473 1.18587 1.21388 1.33887 1.36036 1.5116 1.53627 1.66564 1.68886 1.85703 1.87784 2.0766 2.20442 2.23883 2.34491 2.64732 2.83126 2.85499 2.99748 3.17074 3.31934 3.455 3.47542 3.60044 3.7755 4.10278 4.349 4.51537 4.65572 4.82461 4.85474 
50 0.01576 0.10101 0.16539 0.17368 0.18906 0.31946 0.3275 0.34056 0.51101 0.525 0.64904 0.66342 0.81273 0.83054 0.84035 0.99832 1.01012 1.1729 1.18274 1.20354 1.3371 1.35315 1.50969 1.529 1.66314 1.67919 1.85507 1.87043 2.07382 2.20139 2.22396 2.34332 2.64556 2.82916 2.84825 2.99524 3.16912 3.18846 3.3178 3.4532 3.46711 3.59879 3.7737 4.10132 4.12228 4.34722 4.51345 4.64917 4.82297 4.84085 
57 0.01209 0.09912 0.1698 0.17752 0.18966 0.3245 0.33178 0.34236 0.51588 0.52802 0.55102 0.65447 0.66665 0.80979 0.83367 0.84241 0.86856 1.00304 1.01302 1.17811 1.1871 1.20438 1.34206 1.3556 1.51434 1.53037 1.66805 1.68221 1.85972 1.87287 2.07856 2.09688 2.20644 2.22395 2.348 2.36849 2.65 2.668 2.83425 2.85228 3.00048 3.0258 3.17398 3.18877 3.32273 3.34434 3.4583 3.47088 3.60361 3.77849 4.10614 4.12096 4.35211 4.51804 4.65236 4.828 4.84416 
39 0.02135 0.11765 0.17634 0.18748 0.33006 0.3414 0.52134 0.54217 0.66026 0.82823 0.84271 0.86525 1.00872 1.0347 1.18338 1.19726 1.23696 1.34788 1.38419 1.52178 1.67501 1.8658 1.89758 2.08694 2.21409 2.35343 2.65667 2.84077 3.00754 3.17949 3.32809 3.46355 3.60979 3.78526 4.11117 4.35798 4.52427 4.66312 4.83393 
44 0.01986 0.11235 0.17365 0.18336 0.2124 0.3275 0.33744 0.51862 0.53651 0.65774 0.69031 0.82792 0.8406 0.85986 1.00606 1.02388 1.18078 1.19285 1.22381 1.34485 1.36851 1.51869 1.56444 1.6719 1.70497 1.86311 1.88759 2.0842 2.21109 2.35087 2.65378 2.8376 3.00375 3.17691 3.32554 3.46106 3.48787 3.60695 3.78255 4.10883 4.35538 4.52123 4.65887 4.83079 
44 0.01157 0.10858 0.17082 0.18045 0.20762 0.32467 0.33453 0.51613 0.53484 0.65528 0.69188 0.82468 0.83781 0.85646 1.0035 1.02204 1.17811 1.19016 1.22117 1.34236 1.3667 1.51648 1.66916 1.69871 1.86061 1.88636 2.08222 2.208 2.24645 2.34836 2.65153 2.83556 3.00131 3.17437 3.32289 3.45865 3.49252 3.60445 3.78031 4.10628 4.35307 4.51979 4.65761 4.82848 
48 0.01005 0.10447 0.16911 0.17808 0.19849 0.32313 0.33222 0.35783 0.51445 0.5308 0.65323 0.67745 0.82351 0.83624 0.85209 1.00177 1.0161 1.17643 1.18734 1.21435 1.34064 1.36062 1.51382 1.53874 1.66745 1.68953 1.85863 1.8768 2.07808 2.20566 2.23396 2.34666 2.64939 2.83312 2.85623 2.99932 3.17248 3.32119 3.45672 3.47533 3.60229 3.77758 4.10444 4.35083 4.5171 4.6548 4.82651 4.85408 
46 0.00711 0.10327 0.16772 0.17713 0.20174 0.32165 0.33112 0.36437 0.51316 0.53104 0.65189 0.67853 0.82379 0.83573 0.85619 1.00045 1.01673 1.17524 1.18693 1.21712 1.33948 1.36277 1.51275 1.54306 1.66619 1.6947 1.85775 1.88469 2.07781 2.20485 2.24055 2.34564 2.64834 2.83247 2.99825 3.17131 3.3201 3.45547 3.47817 3.60099 3.77664 4.10331 4.34995 4.51574 4.65281 4.82538 
35 0.01019 0.11007 0.16517 0.17727 0.31797 0.32928 0.50947 0.53663 0.65001 0.82026 0.83338 0.99685 1.01828 1.17212 1.18913 1.33647 1.5117 1.66205 1.69755 1.85365 2.07544 2.20173 2.34197 2.64706 2.82859 2.99561 3.16909 3.31681 3.45318 3.59981 3.77708 4.10048 4.34636 4.5161 4.82197 
49 0.01313 0.10288 0.17106 0.17931 0.1943 0.32539 0.33336 0.34618 0.51735 0.53208 0.65642 0.67868 0.81705 0.836 0.84551 1.00387 1.01482 1.17946 1.18947 1.21192 1.34356 1.36062 1.51729 1.54072 1.66915 1.68503 1.86092 1.87588 2.08149 2.20843 2.23182 2.34924 2.65255 2.83571 2.85571 3.00215 3.17549 3.32392 3.45942 3.4736 3.60528 3.78083 4.10738 4.13119 4.35333 4.52058 4.65872 4.82928 4.84884 
40 0.02285 0.11481 0.1709 0.18161 0.25905 0.32454 0.33533 0.51521 0.53372 0.65417 0.6872 0.83029 0.84212 1.00323 1.02433 1.17758 1.1907 1.22787 1.34196 1.37025 1.51534 1.66878 1.85994 1.88585 2.07996 2.20744 2.3479 2.65081 2.83406 3.00052 3.17393 3.32225 3.45812 3.60378 3.77855 4.10597 4.35216 4.51915 4.65855 4.82769 
39 0.01646 0.11108 0.17087 0.18169 0.32405 0.3347 0.51563 0.53575 0.65481 0.81908 0.83572 0.85166 1.00284 1.02321 1.17775 1.19103 1.22599 1.34208 1.37065 1.51704 1.6688 1.85991 1.88724 2.0812 2.20796 2.34774 2.65121 2.83484 3.001 3.17407 3.32216 3.45845 3.60423 3.78055 4.10595 4.35246 4.5197 4.65767 4.82801 
48 0.00741 0.09486 0.15897 0.16758 0.18487 0.31267 0.32094 0.33544 0.50424 0.51969 0.64255 0.65882 0.80738 0.82427 0.83443 0.99151 1.00365 1.16631 1.17697 1.20276 1.33042 1.34988 1.50286 1.52573 1.65664 1.67446 1.84821 1.86444 2.06663 2.19477 2.22323 2.3366 2.63887 2.82236 2.84412 2.98861 3.16246 3.31098 3.44659 3.46327 3.59192 3.76642 4.09453 4.34018 4.5064 4.6432 4.81599 4.83694 
34 0.01165 0.11478 0.17097 0.18423 0.32441 0.33748 0.51572 0.53976 0.65507 0.82623 0.83901 1.0031 1.17775 1.19378 1.34212 1.51679 1.66928 1.85997 2.07992 2.20808 2.34766 2.65151 2.83469 3.00155 3.17346 3.32207 3.45799 3.60404 3.78093 4.10553 4.35268 4.51992 4.66524 4.82782 
51 0.01384 0.09764 0.16325 0.17149 0.18646 0.3171 0.32481 0.3364 0.50886 0.52252 0.56953 0.64759 0.66321 0.81245 0.82878 0.8384 0.99614 1.00733 1.171 1.18096 1.20278 1.33504 1.35128 1.50787 1.52875 1.66114 1.67727 1.85287 1.86778 2.07154 2.19917 2.22236 2.34123 2.6436 2.82696 2.84628 2.9931 3.16711 3.1881 3.31569 3.4512 3.46523 3.59674 3.77143 4.09921 4.12033 4.345 4.51157 4.64753 4.82078 4.83913 
48 0.0153 0.10335 0.16534 0.17419 0.19311 0.31893 0.32748 0.34371 0.51045 0.52617 0.64944 0.67329 0.81823 0.83206 0.84569 0.99785 1.01058 1.17266 1.18346 1.20985 1.33681 1.35675 1.51008 1.53556 1.66293 1.68093 1.85469 1.87191 2.07456 2.20142 2.22838 2.34304 2.64601 2.82904 2.8523 2.99543 3.16907 3.31756 3.45334 3.47404 3.59884 3.77418 4.10107 4.34692 4.51396 4.65122 4.82265 4.8485 
48 0.01831 0.10711 0.16946 0.17823 0.19679 0.32341 0.33219 0.35147 0.5152 0.53169 0.65425 0.68071 0.82157 0.83581 0.84863 1.00215 1.01535 1.17712 1.1878 1.21373 1.34134 1.36113 1.51495 1.54295 1.66746 1.68625 1.85942 1.87789 2.07973 2.20616 2.23293 2.34747 2.65084 2.83387 2.85669 3.00022 3.17344 3.32211 3.45747 3.47596 3.60329 3.77891 4.10536 4.35149 4.51865 4.65889 4.82733 4.85625 
45 0.0199 0.10568 0.16579 0.17533 0.20103 0.31933 0.32879 0.36017 0.51077 0.52906 0.64973 0.68475 0.82229 0.83406 0.85658 0.99824 1.01348 1.17314 1.18536 1.21776 1.33728 1.36194 1.51073 1.66363 1.68673 1.85505 1.87637 2.07526 2.20266 2.3431 2.64616 2.82938 2.85689 2.99571 3.16913 3.31763 3.4534 3.47823 3.59911 3.77433 4.10117 4.34725 4.5145 4.66418 4.82293 
37 0.02269 0.10682 0.16501 0.17576 0.31777 0.3283 0.50981 0.53278 0.64952 0.81345 0.83008 0.84583 0.99685 1.01626 1.17233 1.18695 1.33668 1.51075 1.66232 1.69782 1.85388 2.07555 2.20181 2.34213 2.64573 2.82892 2.99524 3.16854 3.3168 3.45287 3.59853 3.77541 4.10022 4.3463 4.51472 4.65902 4.82206 
51 0.00792 0.03152 0.11298 0.17331 0.18178 0.19987 0.32695 0.3354 0.3522 0.51821 0.53272 0.65703 0.67576 0.82489 0.83885 0.85025 1.00521 1.01705 1.1803 1.19041 1.21374 1.34433 1.36108 1.51734 1.53835 1.67079 1.68844 1.86209 1.87769 2.08139 2.2093 2.23303 2.3502 2.65289 2.83631 2.85562 3.00254 3.1762 3.19979 3.32471 3.46024 3.47454 3.60592 3.78091 4.10817 4.12848 4.35431 4.52066 4.65777 4.83007 4.84877 
54 0.01104 0.09746 0.16591 0.17371 0.18564 0.32066 0.32805 0.33885 0.51225 0.52481 0.55023 0.65116 0.66548 0.80824 0.8304 0.83923 0.87694 0.99955 1.01007 1.17439 1.18351 1.20128 1.33867 1.35373 1.51101 1.52827 1.66467 1.67995 1.85633 1.8709 2.07515 2.09693 2.203 2.2221 2.3446 2.64683 2.83041 2.84843 2.9966 3.01949 3.17027 3.18539 3.31916 3.45463 3.4674 3.60004 3.77472 4.10254 4.11816 4.34847 4.51459 4.65098 4.82423 4.84012 
45 0.02016 0.10183 0.16259 0.17199 0.19685 0.31617 0.32573 0.36223 0.50789 0.52741 0.64679 0.67974 0.81738 0.82984 0.84728 0.99501 1.01193 1.17 1.1821 1.21363 1.33436 1.36244 1.50821 1.66041 1.68648 1.85196 1.8798 2.07255 2.19959 2.24567 2.34023 2.64334 2.82682 2.99297 3.16611 3.3147 3.45029 3.47813 3.59635 3.77154 4.09808 4.34416 4.51115 4.64981 4.8199 
48 0.01622 0.10177 0.16292 0.17204 0.19323 0.31644 0.32538 0.34583 0.50777 0.52355 0.64611 0.66593 0.81729 0.83018 0.84607 0.99534 1.00884 1.16992 1.18087 1.20804 1.33404 1.35394 1.50672 1.53148 1.66067 1.68085 1.8521 1.86982 2.0708 2.19888 2.22871 2.34029 2.64262 2.82625 2.84828 2.99243 3.16608 3.31466 3.45033 3.47027 3.59583 3.7703 4.09821 4.34411 4.51028 4.64684 4.8198 4.84394 
37 0.02457 0.11327 0.16671 0.17849 0.31941 0.33046 0.51082 0.5332 0.6504 0.82048 0.83408 0.87895 0.99851 1.02163 1.17337 1.18806 1.33757 1.51183 1.664 1.85515 1.883 2.07578 2.2029 2.34344 2.64721 2.82999 2.99617 3.1696 3.31801 3.45371 3.60008 3.77533 4.1015 4.3476 4.51533 4.66846 4.82322 
34 0.09457 0.15575 0.16849 0.3088 0.3212 0.50001 0.52578 0.63893 0.8119 0.82539 0.98806 1.16233 1.17901 1.32663 1.4994 1.65339 1.84454 1.88234 2.06377 2.19197 2.33281 2.63556 2.81927 2.98541 3.1588 3.30731 3.44316 3.58895 3.76367 4.09085 4.33728 4.50395 4.65145 4.81277 
57 0.00961 0.09505 0.16724 0.17506 0.18555 0.32269 0.3298 0.33997 0.51422 0.52599 0.54762 0.65263 0.66425 0.80803 0.83223 0.84096 0.86813 1.00155 1.01153 1.17634 1.18515 1.20151 1.34031 1.35328 1.51245 1.52813 1.66636 1.68021 1.85818 1.87127 2.07656 2.09402 2.20434 2.22086 2.34638 2.36563 2.6482 2.66523 2.83236 2.84966 2.99857 3.01826 3.17213 3.18534 3.32106 3.33754 3.45651 3.46835 3.60166 3.77641 4.10445 4.11779 4.35047 4.51613 4.65037 4.82625 4.84138 
50 0.01145 0.09677 0.16263 0.17088 0.18615 0.31681 0.32481 0.33776 0.50834 0.5227 0.64671 0.66144 0.80754 0.82731 0.83676 0.99549 1.00712 1.17014 1.1799 1.20019 1.33424 1.34956 1.50679 1.52565 1.66055 1.67681 1.85237 1.86767 2.07115 2.19834 2.21872 2.34054 2.64255 2.82628 2.84587 2.99232 3.02458 3.16642 3.1888 3.31498 3.45062 3.46503 3.59601 3.77079 4.09861 4.34446 4.51048 4.64477 4.82014 4.83855 
48 0.01468 0.10452 0.16883 0.17778 0.19947 0.32279 0.3321 0.36559 0.51411 0.53097 0.6525 0.67433 0.81844 0.83364 0.84497 1.00137 1.01709 1.17602 1.18678 1.21303 1.34028 1.36096 1.51353 1.54018 1.66723 1.69189 1.85854 1.88067 2.07833 2.2058 2.23634 2.34624 2.64901 2.83298 2.85711 2.99924 3.17191 3.32069 3.45617 3.47501 3.60175 3.77717 4.10403 4.35045 4.51643 4.65419 4.82608 4.85728 
50 0.01722 0.10243 0.16539 0.17387 0.19047 0.31915 0.32741 0.34152 0.51066 0.52529 0.64889 0.66341 0.81463 0.83085 0.84134 0.998 1.00994 1.17271 1.18288 1.20576 1.3369 1.35428 1.50934 1.52913 1.66299 1.67955 1.8547 1.87001 2.07333 2.09877 2.20143 2.22578 2.34317 2.6453 2.82904 2.84957 2.99518 3.16894 3.19449 3.31773 3.45326 3.46908 3.59869 3.77343 4.10109 4.34692 4.5132 4.64879 4.82274 4.84243 
47 0.0126 0.1007 0.16148 0.17081 0.19408 0.31505 0.32439 0.35398 0.50648 0.52358 0.64482 0.66863 0.81696 0.82925 0.84753 0.99396 1.00898 1.1685 1.17982 1.20882 1.33269 1.35408 1.5057 1.53939 1.65931 1.6823 1.85085 1.87243 2.0701 2.19777 2.22939 2.33901 2.64152 2.82517 2.85187 2.99122 3.16495 3.31343 3.44907 3.47046 3.59467 3.76945 4.09696 4.34295 4.50948 4.64769 4.81861 
48 0.00722 0.10139 0.16488 0.17391 0.19393 0.31849 0.32718 0.34463 0.50991 0.5251 0.64845 0.6671 0.81885 0.83208 0.847 0.99742 1.01027 1.172 1.18279 1.20912 1.33616 1.35507 1.50927 1.53546 1.66257 1.6812 1.8542 1.87115 2.07374 2.20104 2.22971 2.34245 2.64511 2.8284 2.85079 2.99475 3.16843 3.31682 3.45262 3.4712 3.59809 3.77312 4.10054 4.34644 4.51315 4.65018 4.8221 4.84697 
53 0.01386 0.09846 0.16632 0.17427 0.1872 0.32087 0.32838 0.33947 0.51252 0.52553 0.55293 0.65151 0.66686 0.80923 0.8308 0.83966 0.99953 1.00987 1.17471 1.18395 1.20211 1.33863 1.35311 1.51147 1.53021 1.66481 1.67984 1.85641 1.87036 2.07556 2.09992 2.20317 2.22202 2.3449 2.64713 2.83048 2.84835 2.99683 3.0232 3.17069 3.18771 3.31937 3.45483 3.4679 3.60034 3.77532 4.10284 4.12028 4.34852 4.51529 4.65293 4.82439 4.84098 
38 0.02396 0.11951 0.17282 0.18491 0.32571 0.33707 0.51671 0.53678 0.6562 0.82765 0.84074 1.00457 1.02871 1.179 1.19302 1.23537 1.34336 1.37358 1.51818 1.67047 1.8615 1.8918 2.08224 2.20914 2.34953 2.65323 2.83617 3.00228 3.17543 3.32386 3.45967 3.60546 3.78183 4.10719 4.35406 4.52151 4.66247 4.82944 
48 0.0195 0.10621 0.16983 0.17837 0.19592 0.32382 0.33237 0.3497 0.51521 0.53028 0.65395 0.6734 0.8188 0.83491 0.84547 1.00247 1.01532 1.17717 1.18736 1.21075 1.34154 1.36011 1.51416 1.53499 1.66792 1.68633 1.85931 1.87569 2.07926 2.20646 2.23182 2.34734 2.65 2.83376 2.85503 3.0001 3.17331 3.32206 3.45744 3.47331 3.60291 3.77845 4.10548 4.35137 4.5182 4.65448 4.8273 4.84889 
48 0.01939 0.10508 0.16781 0.17645 0.19425 0.32136 0.32965 0.34401 0.51294 0.52765 0.65138 0.66724 0.81779 0.83333 0.84431 1.00015 1.01211 1.17497 1.18526 1.20898 1.33899 1.3558 1.51215 1.53462 1.66536 1.68241 1.85689 1.87242 2.07601 2.2037 2.22751 2.34522 2.64779 2.83118 2.85204 2.99755 3.17128 3.31957 3.45539 3.47098 3.6008 3.77588 4.10338 4.3492 4.51565 4.65102 4.82491 4.84482 
44 0.00744 0.10411 0.16543 0.17517 0.20288 0.31893 0.32854 0.36295 0.51038 0.52881 0.64925 0.68297 0.82341 0.83474 0.99771 1.01301 1.17264 1.18483 1.21662 1.3369 1.36179 1.51011 1.66306 1.68649 1.85453 1.87475 2.07413 2.20225 2.34269 2.64574 2.82897 2.85575 2.9955 3.1689 3.31735 3.45305 3.47799 3.59879 3.77359 4.10083 4.34685 4.51362 4.65217 4.82243 
50 0.01352 0.10104 0.16498 0.17353 0.19037 0.3189 0.32726 0.34209 0.51047 0.52503 0.64858 0.66302 0.81366 0.83034 0.8406 0.99775 1.0102 1.17255 1.18275 1.20595 1.33652 1.35255 1.50923 1.52912 1.66267 1.68 1.85465 1.87119 2.0736 2.20111 2.22429 2.34287 2.64495 2.82875 2.84869 2.9947 3.03465 3.16871 3.19355 3.31752 3.45283 3.46804 3.59827 3.7736 4.10079 4.34677 4.51297 4.64811 4.82247 4.8419 
43 0.00958 0.10684 0.16884 0.17877 0.21159 0.32237 0.33228 0.51383 0.53273 0.65281 0.68407 0.82315 0.83605 0.85576 1.00109 1.01792 1.17624 1.18876 1.22166 1.34043 1.36669 1.51376 1.55367 1.66703 1.8583 1.88478 2.07956 2.20642 2.34616 2.64894 2.83298 2.99901 3.17225 3.32076 3.45652 3.48798 3.60198 3.77784 4.1042 4.35049 4.51747 4.6561 4.82622 
53 0.01667 0.09724 0.16536 0.17324 0.18672 0.32014 0.32797 0.34042 0.51176 0.52602 0.6501 0.66351 0.80202 0.82871 0.83756 0.86248 0.99856 1.00953 1.17381 1.18326 1.20284 1.33781 1.35326 1.51043 1.52817 1.66401 1.67984 1.8557 1.87134 2.0751 2.20193 2.22014 2.34372 2.64562 2.66635 2.83024 2.84984 2.99602 3.02926 3.16948 3.18581 3.31842 3.45384 3.46729 3.59912 3.77424 4.10169 4.12114 4.34793 4.51366 4.64745 4.82364 4.8419 
51 0.01664 0.09749 0.16277 0.17106 0.18624 0.31651 0.32419 0.33561 0.50825 0.52148 0.55173 0.64694 0.66267 0.81176 0.82824 0.83781 0.99559 1.00659 1.17038 1.18006 1.2001 1.33448 1.35025 1.50706 1.52759 1.66052 1.67697 1.85218 1.86697 2.07067 2.09612 2.19886 2.22148 2.34074 2.64301 2.82641 2.84606 2.99267 3.16647 3.18761 3.31515 3.45076 3.46574 3.59615 3.77064 4.09869 4.34432 4.51067 4.64763 4.82014 4.83798 
47 0.01122 0.10065 0.1654 0.17418 0.19363 0.31948 0.32847 0.35327 0.51095 0.52791 0.64991 0.67836 0.81444 0.83037 0.84116 0.998 1.01214 1.17307 1.18425 1.21215 1.33708 1.35886 1.51072 1.54217 1.66357 1.68435 1.85514 1.87461 2.07621 2.20265 2.23691 2.3431 2.6464 2.82953 2.85412 2.99594 3.16918 3.31768 3.45326 3.474 3.59909 3.77454 4.10104 4.34708 4.51426 4.6568 4.82288 
41 0.00873 0.10804 0.16973 0.17981 0.21438 0.32348 0.3337 0.51482 0.53396 0.65414 0.82277 0.83675 0.85664 1.00205 1.01945 1.17683 1.18934 1.22199 1.34133 1.36893 1.51543 1.6678 1.6973 1.85932 1.88571 2.08041 2.20742 2.34728 2.65049 2.83383 3.00068 3.17356 3.32173 3.45752 3.6036 3.77866 4.10551 4.35202 4.51819 4.6558 4.82719 
48 0.01649 0.10141 0.16402 0.1726 0.18991 0.31769 0.32617 0.34181 0.50938 0.52546 0.64803 0.66862 0.81378 0.82954 0.84033 0.99654 1.00936 1.17142 1.18189 1.20663 1.33556 1.35521 1.50832 1.53045 1.66164 1.67949 1.85336 1.87069 2.07254 2.20018 2.22631 2.34172 2.64421 2.82776 2.84921 2.9939 3.16767 3.31614 3.45191 3.46988 3.59731 3.77225 4.0998 4.34558 4.51188 4.64755 4.82132 4.84342 
40 0.02143 0.10646 0.16647 0.17653 0.21295 0.32018 0.33064 0.51197 0.53374 0.65162 0.81608 0.83175 0.84671 0.99862 1.01945 1.17399 1.18754 1.22392 1.33832 1.38068 1.51326 1.66488 1.85589 1.88635 2.07795 2.20459 2.34382 2.64763 2.83109 2.99711 3.17029 3.31861 3.45435 3.60008 3.77709 4.10178 4.34799 4.51574 4.65926 4.82396 
48 0.00855 0.09976 0.1632 0.17203 0.19069 0.3169 0.32559 0.34342 0.50856 0.52442 0.64697 0.66549 0.81451 0.8293 0.84117 0.99573 1.00849 1.17049 1.18099 1.20587 1.33471 1.35325 1.50756 1.53057 1.66107 1.68013 1.85262 1.87018 2.07166 2.19947 2.22617 2.34093 2.64337 2.82701 2.84885 2.99308 3.16672 3.31537 3.45091 3.46806 3.59646 3.77123 4.09885 4.34473 4.51118 4.64673 4.82048 4.84232 
44 0.01852 0.10609 0.16648 0.17601 0.20182 0.32041 0.33029 0.5115 0.52903 0.65044 0.67898 0.81987 0.83338 0.85048 0.99921 1.01764 1.17388 1.18585 1.21655 1.33805 1.36233 1.51176 1.55737 1.66474 1.69239 1.85642 1.88513 2.07772 2.20402 2.3443 2.64726 2.83075 2.99691 3.17038 3.31882 3.45426 3.48255 3.6 3.77588 4.10204 4.34845 4.5151 4.6519 4.82395 
47 0.01038 0.10132 0.16769 0.17629 0.19395 0.32217 0.33109 0.35407 0.51395 0.5311 0.65305 0.68244 0.81635 0.83279 0.84316 1.00072 1.01473 1.176 1.18702 1.21424 1.34024 1.36306 1.51386 1.54396 1.66635 1.68654 1.85824 1.88 2.08003 2.20574 2.23793 2.34603 2.64911 2.83285 2.85814 2.99918 3.17203 3.32075 3.45617 3.47671 3.60181 3.77806 4.10398 4.35021 4.51735 4.65635 4.82593 
47 0.01941 0.10756 0.1696 0.17876 0.20159 0.32325 0.33243 0.36004 0.51472 0.5316 0.65355 0.67881 0.82325 0.83625 0.85181 1.00195 1.01659 1.17691 1.1882 1.21682 1.34123 1.3643 1.51463 1.54702 1.66759 1.68944 1.85892 1.87798 2.07898 2.20684 2.24278 2.34708 2.65077 2.8336 2.8596 3.00009 3.17293 3.32168 3.45726 3.47972 3.60281 3.77866 4.1049 4.35102 4.51833 4.65998 4.82678 
48 0.01093 0.10032 0.172 0.18052 0.19864 0.32632 0.33501 0.35534 0.51741 0.53257 0.65617 0.67671 0.81805 0.83603 0.84578 1.00448 1.01724 1.17942 1.18958 1.21299 1.34358 1.36172 1.51632 1.53679 1.67038 1.68996 1.86175 1.87901 2.08121 2.20897 2.23478 2.34934 2.65181 2.83611 2.85757 3.00227 3.17519 3.32404 3.45936 3.47459 3.60474 3.77987 4.10716 4.35333 4.51949 4.65484 4.82924 4.84997 
34 0.01092 0.11874 0.16825 0.18308 0.32087 0.33406 0.51222 0.53825 0.65197 0.82639 0.83964 0.99995 1.17452 1.19198 1.33906 1.51333 1.66565 1.85668 2.07773 2.20451 2.34472 2.64851 2.83158 2.99858 3.17089 3.31927 3.45517 3.6014 3.77802 4.10269 4.34971 4.51752 4.6618 4.82502 
46 0.01123 0.10619 0.16916 0.17852 0.20357 0.32295 0.33256 0.51394 0.53108 0.653 0.67944 0.82021 0.83484 0.8492 1.00148 1.0174 1.17647 1.18817 1.2177 1.34086 1.36583 1.51395 1.54336 1.66727 1.6924 1.85891 1.88658 2.07904 2.20647 2.24533 2.34661 2.64936 2.83327 2.86686 2.99972 3.17238 3.32121 3.45674 3.48267 3.60248 3.77811 4.10443 4.35095 4.51737 4.6582 4.82646 
57 0.01444 0.10076 0.16976 0.17743 0.18813 0.32421 0.33114 0.34086 0.51604 0.52741 0.54807 0.65457 0.66583 0.80965 0.83413 0.84284 0.86602 1.0033 1.01285 1.17815 1.18676 1.20219 1.3422 1.35464 1.51459 1.53035 1.66813 1.68142 1.85992 1.87249 2.07817 2.09505 2.20618 2.22249 2.34842 2.36741 2.65029 2.66701 2.83412 2.85049 3.00022 3.01762 3.17409 3.18671 3.3229 3.33683 3.45839 3.4698 3.60368 3.77853 4.10643 4.11908 4.35223 4.51834 4.65335 4.82802 4.84207 
48 0.01097 0.09077 0.17067 0.17977 0.19337 0.32781 0.33649 0.35444 0.51954 0.53529 0.65804 0.67714 0.82736 0.84085 0.8551 1.00666 1.01992 1.18118 1.19156 1.21595 1.34579 1.36513 1.51842 1.54013 1.67204 1.69089 1.864 1.88244 2.08332 2.21 2.23405 2.35193 2.65389 2.83796 2.85939 3.0041 3.17748 3.32633 3.4617 3.47881 3.60725 3.78222 4.10975 4.35624 4.52159 4.65663 4.83151 4.85361 
36 0.02287 0.11939 0.17471 0.18644 0.32803 0.33949 0.51982 0.54254 0.65979 0.82963 0.84264 1.00684 1.03292 1.18169 1.1963 1.3463 1.52075 1.67246 1.86356 1.89179 2.08559 2.21204 2.35199 2.65568 2.83888 3.00552 3.17835 3.32644 3.46219 3.60885 3.78687 4.10986 4.3569 4.52412 4.66959 4.83228 
48 0.01638 0.10216 0.16754 0.17605 0.19346 0.32161 0.33015 0.34756 0.51347 0.53014 0.65252 0.67889 0.81398 0.83197 0.84172 1.00014 1.01275 1.17543 1.18592 1.21089 1.33964 1.35968 1.51337 1.53962 1.66568 1.68435 1.8572 1.87446 2.07768 2.20456 2.23084 2.34539 2.64832 2.8323 2.85624 2.99816 3.17152 3.32012 3.45586 3.47503 3.60134 3.77718 4.10341 4.34953 4.51615 4.65195 4.82537 4.85166 
52 0.01462 0.10027 0.1666 0.17473 0.18894 0.32051 0.32803 0.33904 0.51246 0.5261 0.57199 0.65133 0.66633 0.81514 0.8321 0.84153 0.9997 1.01063 1.17474 1.1845 1.20537 1.33885 1.35525 1.51154 1.53039 1.6646 1.68032 1.85637 1.87085 2.07548 2.10057 2.20346 2.22704 2.34491 2.64744 2.83072 2.84994 2.99725 3.17088 3.19109 3.31946 3.45503 3.46939 3.60046 3.77531 4.1029 4.1224 4.34867 4.5153 4.6524 4.82454 4.84275 
48 0.00846 0.10247 0.16703 0.17589 0.19518 0.3208 0.32962 0.3491 0.51223 0.52821 0.65094 0.67346 0.8205 0.83388 0.84841 0.9996 1.0131 1.17446 1.18537 1.21237 1.33862 1.35877 1.51213 1.54225 1.66485 1.68349 1.85651 1.87485 2.07618 2.20334 2.23113 2.34468 2.64755 2.83081 2.85336 2.99697 3.1706 3.3191 3.45477 3.47339 3.6004 3.77573 4.10258 4.34861 4.51571 4.65212 4.82431 4.84948 
48 0.0193 0.10493 0.16682 0.17585 0.19704 0.32075 0.32994 0.3582 0.51201 0.52829 0.65057 0.67238 0.82011 0.83342 0.84814 0.99951 1.0147 1.17385 1.18456 1.21064 1.33809 1.35751 1.51117 1.53573 1.66482 1.68583 1.85652 1.87654 2.07643 2.20321 2.23149 2.34438 2.647 2.83085 2.85476 2.99686 3.17028 3.3188 3.45439 3.47367 3.59988 3.77523 4.10224 4.34862 4.51462 4.64965 4.82423 4.85756 
40 0.00912 0.10837 0.16933 0.18032 0.32249 0.33319 0.51401 0.53439 0.65286 0.69169 0.82294 0.83614 0.86109 1.00165 1.02894 1.17623 1.18985 1.22907 1.34061 1.37496 1.51438 1.66794 1.85888 1.89658 2.08012 2.20613 2.34653 2.64924 2.83354 2.99943 3.17211 3.32069 3.45646 3.60225 3.77801 4.10429 4.35121 4.51699 4.65336 4.82644 
36 0.01176 0.11889 0.17096 0.18429 0.32371 0.33603 0.51483 0.53675 0.65393 0.8291 0.84201 1.00275 1.0466 1.17718 1.19263 1.34147 1.38136 1.51527 1.66851 1.85979 2.0798 2.20717 2.34757 2.65039 2.8342 3.00037 3.17341 3.32192 3.45775 3.60373 3.7794 4.10572 4.35245 4.51904 4.65932 4.82768 
48 0.00695 0.0315 0.11512 0.17411 0.18324 0.2075 0.32791 0.33729 0.37626 0.5192 0.53649 0.65796 0.68484 0.82883 0.84069 0.8572 1.00619 1.02122 1.18134 1.19274 1.22192 1.3455 1.36833 1.51908 1.55297 1.67188 1.69464 1.86361 1.88662 2.08439 2.21135 2.24763 2.35131 2.65393 2.83813 2.86543 3.00442 3.17699 3.32582 3.46118 3.48144 3.6069 3.78223 4.10901 4.35579 4.52182 4.66026 4.83127 
46 0.01691 0.10687 0.16861 0.17764 0.19835 0.32233 0.33134 0.35338 0.51382 0.53001 0.65312 0.68228 0.82293 0.83577 0.8518 1.00117 1.01549 1.17589 1.187 1.21495 1.34019 1.36143 1.51421 1.66645 1.68667 1.85793 1.87606 2.07856 2.20499 2.2341 2.34612 2.64956 2.83256 2.85566 2.99935 3.17236 3.32072 3.45648 3.47799 3.60228 3.77821 4.1043 4.35032 4.51775 4.65951 4.82626 
37 0.02214 0.11467 0.16819 0.18001 0.32157 0.33361 0.51294 0.53569 0.65163 0.82229 0.83577 1.00034 1.04259 1.175 1.18967 1.33931 1.37731 1.51331 1.66603 1.85743 1.89474 2.07885 2.20517 2.34547 2.64822 2.83233 2.99806 3.17125 3.32004 3.4553 3.60124 3.77775 4.10314 4.34974 4.51698 4.6537 4.82549 
37 0.02058 0.113 0.17176 0.18325 0.32516 0.33659 0.5168 0.53885 0.65641 0.82175 0.83717 0.85621 1.00388 1.03308 1.17918 1.19434 1.34387 1.51827 1.67037 1.86107 1.89549 2.08338 2.20991 2.34915 2.65232 2.83627 3.00362 3.17492 3.32367 3.45935 3.6052 3.7826 4.10685 4.35387 4.52063 4.6617 4.82924 
47 0.00948 0.10286 0.16463 0.17393 0.19712 0.31833 0.32761 0.35578 0.50984 0.52723 0.64849 0.67759 0.81988 0.83224 0.85018 0.99723 1.01272 1.17186 1.18327 1.21257 1.33621 1.35899 1.50945 1.54566 1.66283 1.68769 1.85429 1.87566 2.07406 2.20148 2.23636 2.34231 2.64532 2.82869 2.85612 2.995 3.16827 3.31677 3.45244 3.47758 3.59822 3.77321 4.10022 4.34641 4.51289 4.65054 4.82205 
48 0.00674 0.09519 0.1624 0.1709 0.18761 0.3165 0.3249 0.34035 0.50817 0.52343 0.64697 0.67088 0.80724 0.82677 0.83619 0.99507 1.00757 1.17034 1.18068 1.20481 1.3344 1.35309 1.50715 1.53003 1.66056 1.67934 1.85203 1.86874 2.07142 2.19919 2.22511 2.34034 2.64305 2.82643 2.84766 2.99273 3.16639 3.31487 3.4505 3.46711 3.59592 3.77064 4.09824 4.34399 4.51066 4.65051 4.81986 4.84083 
48 0.01136 0.10432 0.1707 0.17941 0.19728 0.32517 0.33399 0.35431 0.51629 0.53153 0.65462 0.67147 0.82405 0.8377 0.85163 1.00386 1.0177 1.17807 1.18835 1.21213 1.34236 1.36011 1.51502 1.53577 1.66891 1.68732 1.86062 1.87776 2.0796 2.20687 2.23057 2.34861 2.65095 2.83468 2.85539 3.00068 3.17425 3.32299 3.45844 3.47439 3.60395 3.77902 4.10638 4.35252 4.51856 4.65299 4.82821 4.84851 
45 0.01614 0.11165 0.17244 0.18233 0.21396 0.32592 0.33569 0.51693 0.53416 0.65566 0.68033 0.82734 0.83991 0.86194 1.00471 1.02187 1.17935 1.19138 1.22263 1.34348 1.36658 1.51643 1.54443 1.67027 1.69636 1.86169 1.88494 2.082 2.20948 2.34951 2.65212 2.836 2.86275 3.0023 3.17546 3.3242 3.4598 3.48652 3.6055 3.7805 4.10763 4.35399 4.52023 4.65983 4.82955 
48 0.01694 0.10315 0.16703 0.17553 0.19237 0.32076 0.32901 0.34311 0.51252 0.52749 0.65119 0.67011 0.81535 0.83219 0.84237 0.99961 1.01156 1.17467 1.18496 1.20882 1.33885 1.35717 1.51162 1.53305 1.66481 1.68206 1.85652 1.87244 2.07596 2.20361 2.22896 2.34474 2.64752 2.83092 2.85143 2.9973 3.17082 3.31939 3.455 3.47126 3.6005 3.77528 4.10274 4.34855 4.51548 4.65151 4.82449 4.84437 
47 0.00923 0.10367 0.16876 0.17779 0.19913 0.32295 0.33233 0.36561 0.51434 0.53195 0.65309 0.68093 0.823 0.83571 0.85163 1.00167 1.01815 1.17639 1.18785 1.21698 1.3404 1.36223 1.51391 1.54395 1.6672 1.69113 1.85884 1.88256 2.07897 2.20623 2.24347 2.34641 2.64945 2.83308 2.85944 2.99906 3.17237 3.32091 3.45658 3.47971 3.60226 3.77791 4.10426 4.35079 4.51753 4.65689 4.82623 
47 0.00858 0.10155 0.16929 0.17821 0.19735 0.32364 0.33267 0.35601 0.51515 0.53181 0.65405 0.67948 0.82344 0.8366 0.85168 1.00244 1.01695 1.17701 1.1879 1.21485 1.34158 1.36414 1.51548 1.5487 1.66788 1.68886 1.85949 1.87861 2.08033 2.20673 2.23919 2.34754 2.65062 2.83405 2.85903 3.0006 3.17353 3.32211 3.45765 3.4796 3.60366 3.77937 4.10552 4.35173 4.51855 4.65742 4.82746 
49 0.01927 0.10333 0.16603 0.17464 0.19244 0.31999 0.32861 0.34645 0.5112 0.52594 0.6497 0.66596 0.81566 0.83146 0.84248 0.99863 1.01169 1.17322 1.1834 1.20657 1.33741 1.35458 1.51015 1.53123 1.66401 1.68245 1.85547 1.87217 2.07431 2.20203 2.22576 2.34354 2.64582 2.82972 2.85052 2.99584 3.16928 3.19324 3.31805 3.45351 3.46957 3.59886 3.77386 4.10137 4.34746 4.51353 4.64837 4.82323 4.84433 
46 0.0197 0.10949 0.16972 0.17942 0.20732 0.32306 0.33254 0.36396 0.51467 0.53255 0.6536 0.68238 0.8271 0.83849 0.87618 1.00202 1.01804 1.1771 1.18945 1.22252 1.3414 1.36822 1.51455 1.55134 1.66771 1.69446 1.85912 1.88211 2.07978 2.20739 2.34715 2.65003 2.83363 2.86511 3.00015 3.17308 3.32178 3.45745 3.48802 3.60318 3.77874 4.10518 4.35131 4.51845 4.65772 4.82696 
44 0.00895 0.10026 0.16712 0.17595 0.1957 0.32151 0.33083 0.36549 0.5134 0.53281 0.65273 0.81109 0.83096 0.84089 0.99977 1.01408 1.17537 1.1868 1.21487 1.33951 1.36337 1.51442 1.66594 1.69061 1.85697 1.87649 2.078 2.20575 2.24291 2.34513 2.64875 2.83225 2.99821 3.17112 3.31975 3.45544 3.47835 3.60121 3.77779 4.10297 4.34931 4.51683 4.65899 4.82507 
40 0.00954 0.10592 0.17383 0.18439 0.30089 0.32876 0.34038 0.51899 0.53919 0.65808 0.82661 0.84021 0.86028 1.00601 1.02652 1.18086 1.19382 1.22784 1.34543 1.3757 1.51946 1.67253 1.86362 1.89641 2.08488 2.21124 2.35115 2.65405 2.83786 3.00458 3.17682 3.32546 3.46114 3.60691 3.78261 4.10878 4.35578 4.52189 4.6621 4.83109 
49 0.0159 0.09862 0.16481 0.17303 0.1881 0.31891 0.32688 0.33961 0.5106 0.52509 0.6493 0.66492 0.80759 0.82897 0.83817 0.99751 1.00874 1.17275 1.18275 1.20481 1.33671 1.35318 1.5096 1.52906 1.66283 1.67905 1.85435 1.86948 2.07376 2.20136 2.22479 2.34277 2.64526 2.82864 2.84815 2.99497 3.16879 3.19018 3.31731 3.45306 3.46806 3.59849 3.77343 4.10089 4.34641 4.51334 4.6487 4.82241 4.84111 
37 0.01979 0.11171 0.17103 0.18203 0.32471 0.33605 0.51638 0.5389 0.65609 0.82053 0.83629 0.85392 1.00347 1.03708 1.1788 1.19404 1.34288 1.51778 1.66937 1.86034 1.89083 2.08303 2.2089 2.34846 2.65244 2.83579 3.00285 3.17471 3.32331 3.45889 3.60495 3.78266 4.10624 4.35312 4.52038 4.66868 4.82863 
45 0.0167 0.10669 0.16691 0.17658 0.20383 0.32047 0.33019 0.43362 0.51201 0.53017 0.65062 0.6781 0.82436 0.83576 0.87119 0.99946 1.01604 1.17424 1.18649 1.21915 1.33848 1.36363 1.51209 1.66476 1.6903 1.85636 1.88009 2.07611 2.20396 2.3443 2.64729 2.83069 2.85793 2.99695 3.17039 3.31883 3.45457 3.48101 3.60025 3.77597 4.10222 4.34846 4.51565 4.65576 4.82412 
61 0.01185 0.07711 0.13813 0.17278 0.18003 0.19312 0.32492 0.33159 0.34084 0.51669 0.52755 0.54686 0.65482 0.66482 0.81036 0.83469 0.84321 0.8629 1.00378 1.01286 1.17852 1.18674 1.20059 1.22867 1.34268 1.35427 1.5146 1.52843 1.66839 1.68079 1.86018 1.87165 2.0784 2.09401 2.2065 2.22197 2.3489 2.36586 2.65044 2.66492 2.83447 2.84945 3.00069 3.01676 3.17451 3.18553 3.32329 3.33504 3.45872 3.4692 3.60401 3.77854 3.79698 4.10698 4.11846 4.35275 4.51825 4.53608 4.65187 4.8286 4.84203 
53 0.01809 0.10063 0.16683 0.17489 0.18887 0.32078 0.32828 0.33926 0.51264 0.52588 0.55576 0.6513 0.66512 0.81452 0.83209 0.84138 0.9998 1.01049 1.17477 1.18425 1.20341 1.33883 1.35377 1.51144 1.53011 1.66476 1.6799 1.8566 1.87105 2.07551 2.0978 2.20336 2.22374 2.34501 2.6473 2.8308 2.84945 2.9971 3.03109 3.17081 3.18731 3.31954 3.45506 3.46886 3.60053 3.77543 4.10308 4.12193 4.34883 4.51521 4.65095 4.82472 4.84237 
48 0.00898 0.10117 0.16565 0.17429 0.19155 0.31951 0.32802 0.34391 0.51131 0.52712 0.65013 0.67331 0.81709 0.83194 0.84374 0.99845 1.01098 1.17341 1.18415 1.21026 1.33741 1.35622 1.51083 1.53722 1.66355 1.6813 1.85553 1.87293 2.07503 2.20248 2.23126 2.34365 2.64663 2.82979 2.85249 2.99595 3.16981 3.31811 3.45388 3.47263 3.59951 3.77479 4.1017 4.34766 4.51502 4.65759 4.82336 4.84843 
47 0.01465 0.10445 0.16549 0.17476 0.19787 0.31922 0.32852 0.35742 0.51054 0.52843 0.64916 0.6736 0.8217 0.83357 0.85402 0.99807 1.01382 1.17282 1.18436 1.21412 1.33695 1.36039 1.50959 1.53461 1.66343 1.68613 1.85503 1.87855 2.07488 2.20185 2.23545 2.34302 2.64555 2.82909 2.85565 2.99538 3.16894 3.31762 3.45316 3.47728 3.59851 3.77407 4.10094 4.34705 4.51391 4.65278 4.82264 
44 0.01038 0.10608 0.16899 0.17815 0.19989 0.323 0.33231 0.362 0.51503 0.53382 0.65415 0.70142 0.82412 0.83655 0.85406 1.0019 1.01758 1.17704 1.18901 1.21989 1.34169 1.36942 1.51538 1.66775 1.6954 1.85902 1.88171 2.0802 2.2073 2.34703 2.65021 2.834 3.00012 3.17303 3.32172 3.45721 3.48119 3.60277 3.77876 4.10483 4.35138 4.51821 4.65858 4.82701 
48 0.01882 0.10589 0.16741 0.17666 0.2004 0.32113 0.3305 0.36192 0.51228 0.52909 0.65073 0.67239 0.82184 0.8344 0.85146 0.99988 1.01594 1.17453 1.18592 1.21503 1.33861 1.36005 1.51151 1.53737 1.66566 1.69087 1.85689 1.87798 2.07636 2.20415 2.23861 2.34472 2.64691 2.83105 2.85574 2.99721 3.17035 3.31911 3.45469 3.47498 3.60018 3.77533 4.10251 4.34878 4.51486 4.65045 4.82441 4.85853 
47 0.00702 0.09704 0.16881 0.17764 0.19645 0.32341 0.33246 0.3584 0.5147 0.53121 0.65345 0.67747 0.82225 0.83573 0.84974 1.00194 1.01621 1.17686 1.18784 1.21508 1.34104 1.36226 1.51425 1.53963 1.66749 1.68795 1.8589 1.87753 2.08005 2.20611 2.23547 2.34678 2.65001 2.83343 2.85785 2.99983 3.1727 3.32154 3.45708 3.47692 3.60263 3.7785 4.10495 4.35097 4.51818 4.65439 4.8269 
48 0.01048 0.10136 0.16396 0.17283 0.19191 0.3175 0.32615 0.34325 0.50919 0.52569 0.64798 0.67294 0.81637 0.83048 0.84358 0.9964 1.00921 1.17123 1.18186 1.20742 1.33548 1.35543 1.50859 1.53668 1.66168 1.68128 1.85328 1.87067 2.07291 2.20022 2.22805 2.34162 2.64449 2.82768 2.85128 2.99394 3.16765 3.31605 3.45184 3.47204 3.59742 3.77238 4.09966 4.34542 4.51233 4.65084 4.82122 4.85137 
41 0.01726 0.10555 0.16803 0.17771 0.20837 0.32199 0.3322 0.51368 0.53452 0.65289 0.81254 0.83153 0.84262 1.0002 1.01813 1.17553 1.18794 1.21854 1.34006 1.37114 1.51477 1.66634 1.85769 1.88772 2.07915 2.20614 2.34541 2.64844 2.8328 2.9987 3.17141 3.32014 3.4558 3.49168 3.6017 3.77853 4.10326 4.34985 4.51711 4.65703 4.82561 
44 0.00751 0.10213 0.16437 0.17414 0.20466 0.31814 0.32819 0.50934 0.52761 0.64827 0.67713 0.81674 0.83076 0.84702 0.99667 1.01522 1.17176 1.18401 1.21542 1.33596 1.36093 1.5091 1.54039 1.66298 1.85371 1.88143 2.07378 2.20161 2.3417 2.6444 2.82836 2.85883 2.99462 3.16768 3.31625 3.45205 3.4846 3.59765 3.77308 4.09956 4.34574 4.51248 4.65044 4.82154 
42 0.0123 0.10449 0.16422 0.17427 0.20913 0.31799 0.32834 0.50901 0.52785 0.64776 0.67692 0.82037 0.83241 0.86572 0.99682 1.01733 1.17145 1.18444 1.2202 1.33571 1.36594 1.50902 1.66261 1.85355 1.8821 2.07371 2.20102 2.34145 2.64425 2.8278 2.99398 3.16715 3.31582 3.45148 3.47783 3.59719 3.77239 4.09933 4.34566 4.51204 4.64976 4.82115 
52 0.0084 0.09296 0.1658 0.17434 0.18486 0.32234 0.32988 0.34095 0.51447 0.52821 0.57579 0.65336 0.66899 0.81573 0.83356 0.84278 1.00145 1.0121 1.1766 1.1862 1.20626 1.34068 1.35631 1.51354 1.53282 1.66636 1.68134 1.8584 1.87308 2.07804 2.2051 2.22592 2.34674 2.64947 2.83261 2.85145 2.99882 3.03073 3.1727 3.19204 3.32136 3.45681 3.47101 3.60247 3.77739 4.10476 4.12474 4.35066 4.51737 4.65416 4.82653 4.84506 
44 0.02072 0.10609 0.16753 0.17682 0.20104 0.32122 0.33054 0.36104 0.51268 0.53073 0.65202 0.81764 0.83292 0.84621 0.99986 1.01536 1.1747 1.18629 1.21555 1.33892 1.3628 1.51343 1.66528 1.68713 1.85676 1.87655 2.07697 2.20419 2.23811 2.34474 2.64821 2.83146 2.99755 3.17094 3.31936 3.45515 3.48107 3.6009 3.77655 4.10268 4.34877 4.51637 4.66675 4.82466 
48 0.02029 0.1045 0.16607 0.17499 0.19499 0.3198 0.32869 0.34921 0.51117 0.52763 0.64997 0.67587 0.82007 0.83307 0.84847 0.99858 1.01237 1.1732 1.18411 1.21113 1.33734 1.35787 1.51055 1.53742 1.6638 1.68283 1.85545 1.87414 2.07509 2.2018 2.22749 2.34344 2.6463 2.82966 2.85435 2.99588 3.16942 3.31789 3.45371 3.4742 3.59941 3.77422 4.10151 4.3475 4.51424 4.65097 4.82321 4.85572 
48 0.0105 0.10093 0.16452 0.17322 0.19159 0.31859 0.32737 0.34709 0.50978 0.52512 0.64849 0.67237 0.81552 0.8305 0.84267 0.99724 1.01071 1.17186 1.18242 1.20771 1.33601 1.3558 1.50875 1.53215 1.66257 1.68172 1.85411 1.87184 2.07328 2.20075 2.22832 2.34209 2.64455 2.82817 2.85024 2.99439 3.16794 3.31651 3.45214 3.47002 3.59751 3.77241 4.09996 4.34601 4.51218 4.64949 4.82166 4.84332 
47 0.01741 0.10163 0.16354 0.17249 0.19275 0.31727 0.32638 0.35163 0.50881 0.5255 0.64741 0.67374 0.81628 0.82998 0.84383 0.99606 1.01072 1.17084 1.18207 1.21041 1.33507 1.3566 1.50808 1.53619 1.66163 1.68424 1.85298 1.87295 2.07256 2.2005 2.23385 2.34108 2.64365 2.82751 2.85268 2.99366 3.16702 3.31564 3.45119 3.47046 3.59669 3.77173 4.099 4.34507 4.51145 4.64956 4.82086 
41 0.01562 0.10806 0.16797 0.17794 0.21107 0.32166 0.33189 0.51294 0.53225 0.65205 0.81648 0.83321 0.8482 1.00019 1.01828 1.17515 1.18787 1.22104 1.33945 1.36657 1.51376 1.66589 1.69491 1.8573 1.88328 2.07787 2.20523 2.34536 2.64845 2.83199 2.99814 3.17142 3.31984 3.45558 3.60146 3.77713 4.10335 4.34949 4.51681 4.65594 4.82522 
46 0.02042 0.10315 0.16314 0.17266 0.19849 0.31662 0.32632 0.50629 0.52188 0.64622 0.67103 0.81653 0.82999 0.84722 0.99534 1.01269 1.17015 1.18234 1.21398 1.3342 1.35859 1.50706 1.53736 1.66096 1.68668 1.85237 1.87596 2.07194 2.19964 2.23949 2.34047 2.64306 2.82666 2.85819 2.9929 3.16643 3.315 3.45059 3.47855 3.59615 3.77117 4.0983 4.34444 4.51102 4.65273 4.82006 
51 0.00658 0.02953 0.11079 0.17172 0.17996 0.19654 0.32561 0.33385 0.34883 0.51708 0.53203 0.65549 0.67162 0.82084 0.83649 0.8464 1.00405 1.01595 1.17875 1.18852 1.2096 1.3429 1.35904 1.51578 1.53538 1.66905 1.6854 1.86071 1.87582 2.08043 2.2075 2.22942 2.34905 2.65148 2.83518 2.85481 3.00098 3.03257 3.17475 3.19365 3.32375 3.45901 3.47343 3.60447 3.78006 4.10702 4.35313 4.51951 4.65718 4.82882 4.84766 
48 0.01412 0.10401 0.16918 0.1778 0.19585 0.3231 0.33163 0.34866 0.51503 0.5318 0.65407 0.68043 0.81824 0.8343 0.84487 1.00155 1.01382 1.17676 1.18715 1.21167 1.34111 1.36125 1.51418 1.53738 1.66719 1.68594 1.85888 1.87634 2.07924 2.20592 2.23174 2.34687 2.64962 2.83338 2.85554 2.99981 3.17287 3.32162 3.45724 3.4762 3.60253 3.77832 4.10499 4.35117 4.51787 4.65418 4.82682 4.85172 
55 0.00872 0.09786 0.1655 0.17374 0.18877 0.31956 0.32736 0.3394 0.51099 0.52381 0.55115 0.64924 0.6619 0.81507 0.83109 0.84081 0.99845 1.00965 1.17309 1.18257 1.20166 1.33715 1.35151 1.50928 1.5265 1.66351 1.67952 1.85514 1.86988 2.07336 2.09255 2.20166 2.22157 2.34341 2.37714 2.64519 2.66992 2.8294 2.84816 2.99552 3.02631 3.16913 3.18528 3.31803 3.45347 3.46685 3.5988 3.7734 4.10146 4.11865 4.34751 4.51308 4.64815 4.82319 4.84045 
48 0.01971 0.10398 0.1664 0.1752 0.1946 0.32019 0.32896 0.34848 0.51147 0.52723 0.64998 0.66922 0.81811 0.83241 0.84517 0.99885 1.01232 1.1736 1.18414 1.20937 1.33769 1.35651 1.51044 1.53287 1.66408 1.68299 1.85577 1.87432 2.07541 2.20206 2.22597 2.34382 2.64612 2.82981 2.85159 2.99596 3.16954 3.31826 3.45369 3.47132 3.59916 3.77439 4.10166 4.34767 4.5141 4.64974 4.82334 4.84585 
46 0.01555 0.10253 0.1632 0.17256 0.19642 0.31673 0.32616 0.35696 0.50829 0.52581 0.64692 0.67735 0.8188 0.83098 0.84976 0.9957 1.01135 1.17035 1.18195 1.21201 1.33471 1.36025 1.508 1.66087 1.68401 1.85263 1.87436 2.07227 2.19954 2.23501 2.34082 2.64363 2.82699 2.85521 2.99321 3.16678 3.31526 3.45086 3.47496 3.59672 3.77155 4.09875 4.34486 4.51169 4.65721 4.82049 
43 0.02111 0.10939 0.17035 0.18002 0.2086 0.32412 0.33398 0.51537 0.53365 0.6544 0.68597 0.82323 0.83674 0.85384 1.00275 1.02046 1.17759 1.18974 1.22088 1.34199 1.36814 1.51592 1.66866 1.70031 1.8599 1.8849 2.0809 2.20806 2.34743 2.65055 2.83451 3.00071 3.17348 3.32216 3.45784 3.48518 3.60358 3.77915 4.10536 4.35192 4.51835 4.65602 4.8276 
35 0.0098 0.11567 0.16858 0.1826 0.32147 0.33467 0.51264 0.53676 0.65182 0.8261 0.83886 1.00045 1.17507 1.19169 1.33918 1.51303 1.66597 1.85703 1.89809 2.07791 2.20514 2.34524 2.64831 2.83195 2.99845 3.17127 3.31982 3.45561 3.6016 3.77764 4.10308 4.3495 4.51715 4.66061 4.82525 
46 0.02033 0.09625 0.15632 0.16568 0.18975 0.30977 0.31901 0.34791 0.50112 0.51886 0.63954 0.66406 0.81111 0.82372 0.84058 0.98865 1.00417 1.16337 1.17492 1.20524 1.3275 1.35098 1.50021 1.6539 1.67588 1.84529 1.8645 2.06407 2.19211 2.22308 2.33358 2.63605 2.81954 2.84719 2.98581 3.15941 3.30802 3.44371 3.46946 3.58919 3.76373 4.09153 4.33738 4.50377 4.64072 4.81312 
48 0.01916 0.10151 0.16532 0.17403 0.19273 0.31911 0.3277 0.34522 0.5107 0.52627 0.6494 0.66944 0.8128 0.82995 0.84001 0.99769 1.0101 1.17265 1.18287 1.20644 1.33697 1.35568 1.50989 1.53298 1.66332 1.68336 1.85479 1.87254 2.07443 2.20163 2.22622 2.34292 2.64587 2.8292 2.85087 2.99561 3.16888 3.31738 3.45302 3.46972 3.5985 3.77356 4.10081 4.34675 4.5131 4.64927 4.8226 4.84571 
44 0.06048 0.13063 0.16168 0.17178 0.20983 0.31371 0.32323 0.35731 0.50497 0.52475 0.64367 0.67282 0.81645 0.82831 0.8496 0.9926 1.00867 1.16727 1.17967 1.21321 1.33138 1.3605 1.50451 1.65784 1.6826 1.84934 1.87231 2.06854 2.19635 2.33737 2.64013 2.82342 2.98943 3.16326 3.31174 3.4475 3.47532 3.59298 3.76773 4.09536 4.34127 4.50809 4.64788 4.8169 
45 0.0151 0.1089 0.16956 0.17941 0.21042 0.32327 0.33322 0.51419 0.53142 0.65272 0.67756 0.82497 0.83723 0.86057 1.00196 1.01985 1.17633 1.1881 1.2184 1.34053 1.36275 1.5136 1.54466 1.66793 1.8588 1.88166 2.07822 2.20585 2.23929 2.34667 2.64919 2.833 2.85834 2.99917 3.17234 3.32104 3.45665 3.48005 3.60221 3.77736 4.10455 4.351 4.51724 4.65937 4.82641 
50 0.01871 0.10222 0.1677 0.17606 0.19248 0.32162 0.32979 0.34376 0.51341 0.52853 0.65192 0.66799 0.813 0.832 0.84152 1.00018 1.01177 1.17524 1.18519 1.20709 1.33961 1.35726 1.51232 1.53289 1.6658 1.68389 1.8573 1.87342 2.07661 2.20409 2.22664 2.34544 2.64794 2.83185 2.85235 2.99812 3.17129 3.1935 3.3201 3.45558 3.47065 3.60088 3.77615 4.10332 4.12523 4.34951 4.51551 4.65117 4.82535 4.8463 
38 0.02043 0.10529 0.16501 0.17559 0.31736 0.32751 0.50968 0.53178 0.64922 0.8109 0.82916 0.8426 0.99662 1.01632 1.17216 1.18585 1.22199 1.33651 1.51088 1.66272 1.85361 1.8862 2.07473 2.20201 2.342 2.64554 2.82888 2.99505 3.16822 3.31676 3.45247 3.59847 3.77424 4.09993 4.34597 4.51368 4.65387 4.82189 
53 0.01441 0.09828 0.16415 0.17219 0.18603 0.31828 0.32587 0.33717 0.50979 0.52279 0.55113 0.6484 0.66208 0.81276 0.82977 0.83931 0.99721 1.00822 1.17191 1.18145 1.20071 1.33594 1.35048 1.50838 1.52591 1.66215 1.67743 1.85394 1.86862 2.07226 2.0928 2.20017 2.22035 2.3423 2.64436 2.82799 2.8466 2.99419 3.02357 3.16821 3.18634 3.3168 3.45225 3.46577 3.59762 3.77222 4.1002 4.11568 4.34615 4.51209 4.64693 4.8219 4.83871 
48 0.01394 0.09485 0.15875 0.16729 0.18419 0.31266 0.32109 0.33653 0.50436 0.52075 0.64287 0.66293 0.80567 0.82372 0.83359 0.99135 1.00408 1.16638 1.17677 1.20123 1.33048 1.34863 1.5033 1.52938 1.65671 1.67522 1.84821 1.86582 2.06736 2.19484 2.21948 2.33659 2.63899 2.82255 2.84509 2.98872 3.16244 3.31102 3.44661 3.46335 3.59201 3.76686 4.09458 4.34023 4.50657 4.64225 4.81608 4.83873 
44 0.01377 0.10402 0.16549 0.17492 0.20007 0.31919 0.32873 0.36476 0.5108 0.52933 0.64983 0.68402 0.82051 0.83285 0.85086 0.99808 1.01514 1.173 1.18495 1.21593 1.33729 1.36314 1.51147 1.66357 1.69157 1.85504 1.88107 2.07572 2.20269 2.24114 2.34311 2.64634 2.82977 2.99612 3.16917 3.31766 3.45336 3.5991 3.77458 4.10093 4.34694 4.51468 4.65593 4.8228 
47 0.01283 0.10703 0.17234 0.18136 0.20265 0.32632 0.33543 0.36235 0.51787 0.53493 0.65702 0.68578 0.82657 0.83924 0.85498 1.00502 1.02007 1.17977 1.19081 1.21838 1.34413 1.36608 1.51815 1.5552 1.6706 1.69253 1.86214 1.88202 2.08418 2.20933 2.2404 2.35022 2.65348 2.8366 2.86098 3.00329 3.17602 3.32498 3.46028 3.48351 3.60604 3.78281 4.10811 4.35418 4.52158 4.65984 4.83013 
50 0.01541 0.10037 0.1662 0.1745 0.1902 0.32021 0.32829 0.34159 0.51188 0.52648 0.65017 0.66456 0.81114 0.83065 0.84008 0.99885 1.01037 1.17386 1.18373 1.20499 1.33798 1.35447 1.51063 1.52973 1.66409 1.68055 1.85573 1.8711 2.07499 2.20243 2.22443 2.34399 2.64624 2.83002 2.84957 2.99621 3.16978 3.18766 3.31854 3.45416 3.46858 3.59948 3.7745 4.102 4.12259 4.34797 4.51419 4.64871 4.82377 4.84295 
52 0.0116 0.09387 0.16032 0.1684 0.18181 0.31429 0.3218 0.33275 0.50621 0.51943 0.54965 0.6448 0.65976 0.80682 0.82562 0.8347 0.99347 1.00414 1.16846 1.17793 1.19683 1.33237 1.34717 1.50474 1.52495 1.65838 1.67375 1.85003 1.86432 2.06833 2.09638 2.19647 2.21607 2.3387 2.64083 2.8242 2.84306 2.99045 3.16451 3.18258 3.31318 3.44864 3.46213 3.59398 3.76849 4.0966 4.11334 4.34222 4.50872 4.64544 4.81808 4.83482 
40 0.02168 0.11347 0.17188 0.18329 0.32503 0.33607 0.5159 0.53488 0.65495 0.68942 0.82601 0.83887 0.87343 1.00417 1.06583 1.17856 1.19232 1.23445 1.34279 1.37336 1.51631 1.67027 1.86111 1.89802 2.08169 2.20926 2.34865 2.65105 2.83538 3.00181 3.17423 3.32302 3.4587 3.60429 3.77944 4.10631 4.35319 4.51896 4.65696 4.8285 
56 0.01548 0.09313 0.1597 0.16766 0.17833 0.31363 0.32081 0.33048 0.5063 0.51849 0.54261 0.6447 0.65696 0.8012 0.82489 0.83364 0.86106 0.9937 1.00355 1.16854 1.17771 1.19509 1.33259 1.34654 1.50488 1.52336 1.65821 1.67224 1.85007 1.8629 2.0682 2.08671 2.19639 2.21456 2.33884 2.36057 2.64097 2.82428 2.84256 2.99068 3.01782 3.16483 3.18121 3.31341 3.33387 3.44894 3.46148 3.59432 3.76883 4.09694 4.11112 4.34248 4.50875 4.64545 4.81835 4.83439 
46 0.00978 0.09225 0.15354 0.16236 0.18258 0.30704 0.31564 0.33471 0.49826 0.51509 0.63628 0.65916 0.80705 0.8205 0.83485 0.98597 0.9992 1.16032 1.17118 1.20143 1.32446 1.34752 1.49668 1.65082 1.66998 1.8425 1.85963 2.06056 2.18862 2.22242 2.33074 2.63244 2.81637 2.84274 2.98254 3.15641 3.30497 3.44057 3.46106 3.58599 3.76027 4.08869 4.33451 4.50019 4.63595 4.81016 
34 0.07712 0.16008 0.17165 0.31463 0.32645 0.50654 0.53067 0.64583 0.81552 0.82991 0.994 1.02003 1.16916 1.18531 1.33353 1.50706 1.6601 1.85087 2.07059 2.19859 2.33916 2.64252 2.8258 2.9921 3.1653 3.31379 3.44967 3.59559 3.77047 4.09722 4.34346 4.51068 4.657 4.81915 
38 0.02139 0.11474 0.17117 0.18259 0.32424 0.33525 0.51583 0.53682 0.65487 0.82376 0.83797 0.86541 1.00301 1.02434 1.17795 1.19203 1.34222 1.37149 1.51563 1.6695 1.86023 1.89057 2.08162 2.20851 2.34799 2.65137 2.83509 3.00175 3.17418 3.32256 3.45853 3.60433 3.78008 4.10621 4.35306 4.5188 4.65542 4.82852 
57 0.01596 0.10259 0.17083 0.17866 0.18966 0.32502 0.33205 0.3418 0.51769 0.53001 0.55409 0.65618 0.66826 0.81303 0.83574 0.84454 0.87742 1.00438 1.01394 1.17959 1.18846 1.205 1.3438 1.3573 1.51634 1.53271 1.66949 1.6834 1.86153 1.87492 2.08043 2.09903 2.20792 2.22514 2.3498 2.37039 2.65193 2.67118 2.83607 2.85406 3.00218 3.02443 3.17563 3.18959 3.32451 3.34376 3.46002 3.47238 3.6053 3.78033 4.108 4.12311 4.35403 4.51982 4.65404 4.82985 4.84612 
48 0.01419 0.10356 0.17038 0.17879 0.19544 0.32463 0.33305 0.34927 0.51631 0.53182 0.6554 0.67944 0.81698 0.83498 0.84472 1.00308 1.01523 1.1783 1.18852 1.2122 1.34251 1.36126 1.51585 1.53896 1.66854 1.68613 1.86022 1.87664 2.08097 2.20769 2.23399 2.34835 2.65145 2.83499 2.85659 3.00115 3.17444 3.32328 3.45859 3.47576 3.60428 3.77997 4.10642 4.35227 4.5192 4.65722 4.82825 4.84993 
45 0.02308 0.10479 0.16394 0.17354 0.19991 0.31773 0.32771 0.50874 0.52661 0.64719 0.67345 0.81893 0.83158 0.85262 0.99653 1.01574 1.17095 1.18328 1.21567 1.33509 1.35942 1.50835 1.66176 1.68621 1.85341 1.87782 2.07304 2.20002 2.23857 2.34135 2.64422 2.8276 2.8572 2.99369 3.16719 3.31584 3.45127 3.47909 3.59705 3.77229 4.09917 4.34547 4.51224 4.65251 4.82103 
41 0.02265 0.11144 0.16967 0.17997 0.21919 0.32317 0.33354 0.51438 0.53405 0.65428 0.8233 0.8368 0.85917 1.00176 1.0199 1.17691 1.19042 1.22868 1.34127 1.38518 1.51641 1.66734 1.69522 1.85888 1.88658 2.08119 2.20722 2.34693 2.65166 2.83365 3.00063 3.17329 3.32147 3.45743 3.6038 3.78001 4.10514 4.35122 4.52003 4.66863 4.82706 
47 0.01529 0.10416 0.16641 0.1754 0.19593 0.32013 0.32901 0.34943 0.51174 0.52902 0.65062 0.67672 0.81951 0.833 0.84726 0.99891 1.01271 1.17375 1.18469 1.21182 1.33797 1.35961 1.51139 1.53932 1.6643 1.68473 1.85594 1.87477 2.07592 2.2029 2.23272 2.34398 2.64679 2.83059 2.85824 2.99676 3.17001 3.31867 3.45409 3.47477 3.59961 3.77498 4.10201 4.34826 4.51462 4.65262 4.82389 
48 0.01899 0.10181 0.16336 0.17212 0.19047 0.31693 0.32552 0.34202 0.50844 0.52423 0.64669 0.66559 0.816 0.82999 0.8433 0.99588 1.00877 1.17034 1.18093 1.20616 1.33451 1.35249 1.50744 1.53318 1.66083 1.67867 1.85269 1.86941 2.07152 2.1991 2.22564 2.34093 2.64346 2.82675 2.84885 2.99288 3.16683 3.31522 3.45085 3.46824 3.59656 3.77104 4.09901 4.34497 4.5112 4.64733 4.82045 4.84459 
48 0.01129 0.09825 0.17265 0.18115 0.198 0.32734 0.33596 0.35477 0.51875 0.53427 0.65736 0.67675 0.82065 0.83771 0.84779 1.00553 1.01786 1.18088 1.19128 1.21588 1.34503 1.36401 1.51781 1.53937 1.67144 1.69025 1.86274 1.87949 2.08254 2.21036 2.23751 2.35071 2.65311 2.83716 2.85793 3.0033 3.17649 3.32522 3.46072 3.47632 3.60613 3.78135 4.10852 4.35474 4.52096 4.65711 4.83041 4.84978 
52 0.009 0.09657 0.16478 0.17279 0.18632 0.3193 0.32709 0.33912 0.51119 0.52539 0.64966 0.6642 0.80529 0.82887 0.83789 0.89362 0.99816 1.00957 1.17313 1.1827 1.20261 1.3374 1.35368 1.51006 1.52892 1.66338 1.67994 1.85506 1.87046 2.0741 2.09714 2.20191 2.22401 2.3434 2.64558 2.82959 2.84935 2.99559 3.1692 3.18786 3.31793 3.45354 3.4678 3.59879 3.77402 4.10132 4.12203 4.34735 4.51369 4.64837 4.82311 4.84157 
55 0.01187 0.09804 0.16691 0.17473 0.18758 0.32155 0.32906 0.34029 0.51295 0.52559 0.55118 0.6516 0.66476 0.80835 0.83092 0.83973 0.87358 1.00028 1.01097 1.17513 1.18427 1.20223 1.33921 1.35392 1.51153 1.52818 1.6654 1.6806 1.85699 1.87111 2.07551 2.0948 2.20387 2.22404 2.34512 2.36949 2.6474 2.83114 2.84934 2.99734 3.02355 3.17085 3.18566 3.31985 3.45517 3.46771 3.60046 3.77534 4.10311 4.11864 4.34899 4.51517 4.6511 4.82484 4.84089 
45 0.01185 0.10644 0.1687 0.178 0.20171 0.3225 0.33195 0.36493 0.51406 0.53183 0.65326 0.6881 0.82391 0.83617 0.85453 1.00144 1.01815 1.17641 1.18839 1.21938 1.34057 1.36539 1.51426 1.66699 1.69215 1.85839 1.88041 2.07922 2.2065 2.34636 2.64909 2.83281 2.8583 2.99925 3.17242 3.32099 3.45654 3.48145 3.60224 3.77792 4.10427 4.35058 4.51768 4.65619 4.82604 
49 0.01584 0.10514 0.16949 0.17816 0.1971 0.32341 0.33217 0.35228 0.51441 0.52923 0.65287 0.66946 0.81937 0.83464 0.84585 1.00189 1.01516 1.1765 1.18681 1.21089 1.34071 1.35928 1.51341 1.53542 1.66721 1.68563 1.85868 1.87534 2.07777 2.20536 2.23026 2.34655 2.64905 2.8326 2.85249 2.99906 3.1723 3.19476 3.32113 3.4567 3.47326 3.6022 3.77725 4.10468 4.35068 4.51688 4.65408 4.82626 4.84589 
48 0.0189 0.09473 0.15978 0.16799 0.18281 0.31368 0.32134 0.33278 0.50543 0.52067 0.64408 0.66516 0.80274 0.82434 0.83358 0.99256 1.00349 1.16751 1.17775 1.20071 1.33151 1.34978 1.50423 1.52917 1.65746 1.67352 1.8492 1.86473 2.06775 2.19538 2.21864 2.33781 2.64034 2.82326 2.84441 2.98962 3.1639 3.31211 3.44777 3.46337 3.59324 3.76784 4.09573 4.34115 4.50817 4.64599 4.81704 4.83647 
51 0.01515 0.10121 0.16419 0.17274 0.19011 0.31798 0.32638 0.34176 0.50925 0.52352 0.64722 0.66148 0.81395 0.8297 0.84066 0.99671 1.00922 1.17122 1.18128 1.20352 1.33532 1.35101 1.5074 1.52624 1.66182 1.67911 1.85344 1.86933 2.07179 2.1997 2.22138 2.34156 2.6432 2.82732 2.84658 2.99346 3.02442 3.16723 3.18559 3.31605 3.45153 3.46591 3.59694 3.7714 4.09957 4.1232 4.34566 4.51119 4.64684 4.82127 4.84024 
45 0.01738 0.11295 0.17534 0.18489 0.2117 0.32942 0.33938 0.52047 0.53834 0.65949 0.68997 0.82917 0.84208 0.86019 1.00793 1.02607 1.18276 1.19487 1.22572 1.34697 1.37184 1.52064 1.67312 1.69638 1.86495 1.88877 2.08641 2.21257 2.2493 2.35289 2.6555 2.8393 2.86739 3.0063 3.17868 3.32737 3.46291 3.49083 3.60873 3.78476 4.11072 4.35742 4.52384 4.66312 4.8329 
53 0.01178 0.09538 0.16249 0.17038 0.18252 0.3168 0.32413 0.33468 0.50868 0.52154 0.54852 0.64714 0.66005 0.80702 0.82747 0.83639 0.99587 1.00619 1.17064 1.17983 1.19736 1.33463 1.3485 1.50735 1.52503 1.6607 1.67525 1.85252 1.86656 2.07132 2.09225 2.19886 2.21687 2.34108 2.6431 2.82674 2.84514 2.99287 3.01454 3.16687 3.18264 3.31552 3.45104 3.46361 3.59638 3.7711 4.09911 4.11493 4.34491 4.51106 4.64497 4.82072 4.83795 
46 0.01959 0.10593 0.16789 0.17703 0.19967 0.32163 0.33079 0.35838 0.51331 0.5316 0.65242 0.68665 0.82196 0.83472 0.85063 1.00027 1.01497 1.17547 1.18721 1.21721 1.33963 1.36419 1.5138 1.66583 1.68849 1.85721 1.8765 2.07821 2.20492 2.23923 2.34526 2.64878 2.83203 2.86311 2.99877 3.17156 3.32002 3.45573 3.48147 3.60139 3.77712 4.10335 4.34942 4.51665 4.65563 4.82533 
41 0.02046 0.10946 0.16786 0.17829 0.22233 0.32151 0.33217 0.51281 0.53356 0.65181 0.82119 0.83481 0.85682 1.00026 1.02265 1.17494 1.18821 1.22478 1.33912 1.36701 1.51318 1.66601 1.85722 1.88601 2.07853 2.20451 2.34514 2.648 2.83201 2.99788 3.17125 3.31972 3.45513 3.48701 3.601 3.77745 4.10305 4.34949 4.51645 4.65441 4.82516 
49 0.0092 0.06929 0.13751 0.17357 0.18234 0.2039 0.32661 0.33533 0.35591 0.51808 0.53451 0.65715 0.68406 0.82624 0.83888 0.85229 1.00483 1.01771 1.17981 1.19026 1.21544 1.34421 1.36457 1.51756 1.54239 1.67022 1.68857 1.86176 1.87872 2.08205 2.2089 2.23481 2.34998 2.6527 2.83648 2.85858 3.0026 3.1758 3.32452 3.46009 3.47806 3.60584 3.78118 4.10774 4.35421 4.52007 4.65606 4.82983 4.85342 
49 0.01736 0.10466 0.16813 0.1766 0.19332 0.32205 0.33031 0.34475 0.51331 0.52727 0.65171 0.66689 0.81747 0.83362 0.84432 1.00075 1.01283 1.17544 1.1855 1.20787 1.33949 1.35566 1.51227 1.5326 1.66581 1.68246 1.85757 1.87328 2.07639 2.20399 2.22613 2.34569 2.64802 2.83159 2.85124 2.99782 3.17152 3.19214 3.32016 3.45582 3.47109 3.60133 3.77631 4.10377 4.34948 4.51603 4.65089 4.82533 4.84398 
50 0.01551 0.10466 0.16859 0.17706 0.19376 0.32286 0.33134 0.3479 0.514 0.52828 0.65201 0.66592 0.81807 0.83414 0.84489 1.00152 1.01426 1.17579 1.18569 1.20698 1.33989 1.35532 1.51259 1.53196 1.66649 1.68356 1.85838 1.87473 2.0771 2.20432 2.22555 2.34626 2.64813 2.83231 2.85193 2.99801 3.02686 3.172 3.19195 3.32068 3.45617 3.4705 3.6015 3.77695 4.10425 4.35034 4.51637 4.64924 4.82599 4.84457 
38 0.00806 0.10799 0.1713 0.18286 0.32465 0.33608 0.51614 0.53811 0.65547 0.82021 0.83609 0.85338 1.00328 1.03117 1.17851 1.19327 1.34252 1.38354 1.51778 1.66973 1.86042 1.89516 2.08233 2.20943 2.34818 2.65213 2.83499 3.0021 3.17429 3.32248 3.4585 3.60475 3.78172 4.10601 4.35273 4.51986 4.66618 4.82819 
53 0.01624 0.10182 0.16844 0.17646 0.18988 0.32238 0.32974 0.34033 0.51434 0.52712 0.554 0.65346 0.66855 0.81618 0.83389 0.84315 1.00154 1.01205 1.17651 1.18589 1.20451 1.34056 1.35486 1.51353 1.53223 1.66645 1.68122 1.85809 1.87155 2.0776 2.10081 2.2052 2.22536 2.34677 2.37923 2.64968 2.83258 2.8507 2.99921 3.1729 3.19189 3.32145 3.45712 3.47103 3.60271 3.7776 4.10498 4.12395 4.3506 4.51757 4.65576 4.82659 4.84386 
49 0.01761 0.09619 0.16197 0.17009 0.18446 0.31632 0.32433 0.33733 0.50811 0.52347 0.64706 0.66801 0.804 0.82638 0.83559 0.99488 1.0061 1.17004 1.17993 1.20128 1.33418 1.35163 1.50725 1.52848 1.66003 1.67676 1.85174 1.86742 2.0711 2.19831 2.2205 2.34023 2.64277 2.82618 2.84729 2.99246 3.16625 3.31471 3.45051 3.46615 3.59578 3.77068 4.09816 4.12296 4.3439 4.51063 4.64638 4.81977 4.84009 
48 0.01191 0.10632 0.16745 0.17683 0.20069 0.32094 0.33017 0.35576 0.51219 0.52867 0.65054 0.67073 0.82428 0.83596 0.85964 0.9999 1.01472 1.17438 1.1858 1.21532 1.33852 1.35972 1.51118 1.53536 1.66527 1.68691 1.85677 1.87608 2.07618 2.20369 2.23779 2.34482 2.64709 2.8309 2.8552 2.99714 3.17057 3.31916 3.45485 3.47544 3.60042 3.77547 4.10284 4.34899 4.51539 4.65247 4.82452 4.8557 
47 0.01339 0.10226 0.16554 0.17442 0.19458 0.31925 0.32825 0.35132 0.51093 0.52829 0.65006 0.6802 0.81614 0.831 0.84275 0.9979 1.01194 1.17319 1.18441 1.21251 1.33735 1.36034 1.51101 1.54735 1.66361 1.68507 1.8551 1.87666 2.07563 2.203 2.23867 2.3432 2.6463 2.82974 2.85545 2.99596 3.16916 3.31784 3.45333 3.47511 3.59917 3.7744 4.10112 4.34715 4.51422 4.65515 4.82296 
48 0.01274 0.10088 0.16328 0.17207 0.19075 0.31701 0.3258 0.34483 0.50865 0.52558 0.64739 0.6728 0.81502 0.82949 0.84191 0.99582 1.0091 1.17059 1.18129 1.2072 1.33481 1.35489 1.50793 1.53638 1.66126 1.68107 1.85272 1.87106 2.07202 2.19964 2.22713 2.34094 2.64379 2.82717 2.84981 2.99333 3.16704 3.3155 3.45104 3.46976 3.59656 3.77169 4.09891 4.3448 4.51166 4.64802 4.82061 4.84646 
53 0.01905 0.09543 0.16001 0.16825 0.18312 0.31365 0.32124 0.33246 0.50539 0.51833 0.54683 0.6437 0.65654 0.80897 0.82561 0.83514 0.99287 1.00368 1.16753 1.1771 1.19629 1.33156 1.34603 1.5038 1.52247 1.65769 1.6733 1.8494 1.8637 2.06749 2.08986 2.19576 2.21626 2.33794 2.63999 2.82343 2.84175 2.98968 3.01743 3.16374 3.17985 3.31235 3.44795 3.46137 3.59329 3.76776 4.09597 4.11316 4.34167 4.5077 4.64225 4.81742 4.83391 
34 0.0189 0.11213 0.16718 0.18171 0.32022 0.33408 0.51222 0.5404 0.6514 0.82025 0.83366 0.99896 1.17433 1.1931 1.33857 1.51394 1.66552 1.85596 2.07786 2.20492 2.34405 2.64761 2.83171 2.9981 3.17024 3.3186 3.45443 3.60108 3.77779 4.10176 4.34903 4.51629 4.66233 4.82439 
36 0.02279 0.10988 0.16918 0.18075 0.32248 0.33399 0.51424 0.53824 0.65468 0.8174 0.83371 0.85024 1.0012 1.0391 1.17693 1.19331 1.34131 1.5184 1.6676 1.85802 1.89003 2.08115 2.20798 2.34633 2.65213 2.83335 3.00093 3.17281 3.32096 3.4568 3.60435 3.78291 4.10393 4.35046 4.52006 4.82615 
48 0.01798 0.1108 0.1756 0.1844 0.20402 0.32925 0.33795 0.35669 0.5208 0.5364 0.65997 0.68439 0.8272 0.84146 0.85426 1.00776 1.02065 1.18282 1.1934 1.21886 1.34684 1.36508 1.52107 1.54882 1.67326 1.69191 1.86487 1.88202 2.08575 2.21236 2.24041 2.35281 2.65624 2.83933 2.86084 3.00593 3.17907 3.32741 3.46317 3.4813 3.60896 3.78477 4.1109 4.35714 4.52411 4.66486 4.83291 4.85656 
36 0.01325 0.11685 0.17716 0.19 0.3306 0.34304 0.52214 0.54569 0.66125 0.83116 0.84439 1.00888 1.04094 1.18423 1.20031 1.34852 1.52182 1.67548 1.86627 1.90422 2.08763 2.21567 2.354 2.65664 2.84135 3.00751 3.17964 3.32852 3.46428 3.61 3.78621 4.11176 4.35914 4.525 4.66422 4.83442 
38 0.02762 0.10531 0.1634 0.17431 0.31643 0.32718 0.50812 0.52965 0.64742 0.81023 0.82791 0.84266 0.99518 1.01745 1.17053 1.18454 1.22299 1.33499 1.50909 1.66123 1.85202 1.88261 2.07266 2.20024 2.34027 2.64383 2.82713 2.99359 3.16635 3.31497 3.45065 3.59638 3.77194 4.09808 4.34425 4.51162 4.65399 4.82009 
48 0.01609 0.10058 0.16767 0.17581 0.19115 0.32234 0.33068 0.34692 0.51394 0.52988 0.6529 0.67716 0.80963 0.83146 0.84066 1.00067 1.01312 1.17573 1.18572 1.20814 1.33996 1.35847 1.51338 1.536 1.66611 1.68353 1.8578 1.87433 2.07766 2.20494 2.23003 2.34571 2.64842 2.83243 2.8538 2.99839 3.17168 3.32038 3.45571 3.47059 3.60136 3.77689 4.1036 4.34969 4.51626 4.6522 4.82558 4.84575 
46 0.00682 0.10249 0.16638 0.17559 0.19794 0.32036 0.32966 0.35935 0.51185 0.5296 0.65096 0.6835 0.8216 0.83399 0.85194 0.99911 1.0143 1.17395 1.18561 1.21565 1.33822 1.36358 1.51204 1.66472 1.688 1.85619 1.87858 2.07684 2.20323 2.23687 2.34419 2.64742 2.83069 2.85948 2.99713 3.1702 3.31857 3.45445 3.48109 3.60015 3.77564 4.10216 4.34841 4.51547 4.65596 4.82403 
45 0.00711 0.1033 0.1666 0.17602 0.20098 0.32028 0.32983 0.36591 0.51172 0.52976 0.65079 0.68426 0.82188 0.8341 0.85262 0.99908 1.01466 1.1741 1.18601 1.21691 1.33829 1.36403 1.51198 1.66462 1.68769 1.85601 1.87892 2.07615 2.20394 2.34398 2.64719 2.83035 2.85583 2.9967 3.17007 3.31863 3.45434 3.48206 3.60023 3.77516 4.10193 4.348 4.51528 4.65698 4.82376 
37 0.01691 0.10995 0.16829 0.17937 0.32143 0.33239 0.51308 0.53551 0.65239 0.81896 0.83421 0.85382 1.00037 1.02477 1.17558 1.19027 1.33989 1.51422 1.66592 1.85714 1.8873 2.07816 2.20543 2.34547 2.64892 2.83208 2.9984 3.17149 3.32015 3.45565 3.60204 3.77794 4.10322 4.34961 4.51711 4.65925 4.82527 
40 0.01214 0.11003 0.16844 0.17923 0.32107 0.33136 0.51305 0.53323 0.6525 0.82059 0.83523 0.85723 1.00053 1.02021 1.17534 1.18901 1.22773 1.33967 1.37059 1.51513 1.66622 1.70426 1.85796 1.89252 2.07989 2.20572 2.34604 2.64974 2.8328 2.99879 3.17198 3.32055 3.45605 3.60221 3.77843 4.1038 4.35052 4.51792 4.65919 4.8259 
45 0.0131 0.10564 0.16723 0.17685 0.20456 0.32092 0.33078 0.51203 0.52991 0.65113 0.68694 0.81998 0.8336 0.85032 0.99949 1.01702 1.17439 1.18653 1.21767 1.33849 1.36297 1.51244 1.66538 1.69477 1.85649 1.88003 2.07636 2.20402 2.24249 2.34436 2.64819 2.83103 2.86447 2.9976 3.17037 3.31882 3.45468 3.48551 3.60055 3.77604 4.10237 4.34875 4.51578 4.66786 4.82429 
38 0.01718 0.11258 0.17131 0.18218 0.32467 0.33571 0.51645 0.53768 0.65593 0.82207 0.83734 0.85687 1.00348 1.02534 1.17844 1.19219 1.23058 1.34327 1.51711 1.66963 1.86097 1.89619 2.08157 2.20868 2.34885 2.65199 2.83579 3.0018 3.17467 3.32329 3.45882 3.6048 3.78078 4.10646 4.35311 4.52001 4.65914 4.82883 
38 0.00978 0.1091 0.16801 0.17965 0.32128 0.3329 0.51262 0.53434 0.65138 0.82064 0.83472 0.86322 1.00019 1.03786 1.17497 1.18983 1.33913 1.37429 1.51297 1.66624 1.85708 1.89173 2.07831 2.20526 2.34486 2.64791 2.83183 2.99819 3.17084 3.3193 3.4551 3.60104 3.77664 4.10282 4.34942 4.51621 4.6543 4.82513 
48 0.01937 0.11422 0.17728 0.18632 0.20752 0.33131 0.34049 0.36846 0.52244 0.53839 0.66109 0.68297 0.83153 0.84431 0.86058 1.00964 1.02364 1.18418 1.19486 1.22085 1.34843 1.36719 1.52151 1.54488 1.67538 1.69643 1.86712 1.8872 2.08681 2.21348 2.24084 2.35471 2.65698 2.84099 2.8633 3.00712 3.18034 3.32888 3.46467 3.48302 3.61 3.78539 4.11269 4.35917 4.52502 4.66136 4.8346 4.86076 
49 0.00902 0.09941 0.16368 0.17213 0.18834 0.3175 0.32572 0.33953 0.50915 0.52418 0.64732 0.6619 0.81346 0.82943 0.84009 0.99641 1.00865 1.17099 1.18114 1.20371 1.33515 1.35174 1.50775 1.52756 1.6613 1.67794 1.85318 1.86983 2.07201 2.19928 2.22089 2.3415 2.64351 2.82738 2.84773 2.9934 3.1674 3.19194 3.31597 3.45163 3.46727 3.59701 3.77172 4.09958 4.34535 4.51147 4.64593 4.82114 4.84075 
54 0.07897 0.14479 0.15927 0.16796 0.19067 0.30881 0.31607 0.32674 0.50088 0.51401 0.5452 0.63934 0.65234 0.79841 0.81988 0.82874 0.98815 0.99836 1.163 1.1725 1.19172 1.32702 1.34143 1.49927 1.51726 1.65294 1.66862 1.84459 1.8582 2.06256 2.08252 2.19088 2.21142 2.33334 2.63526 2.6582 2.81879 2.83804 2.98516 3.15916 3.17533 3.30776 3.32863 3.44347 3.457 3.58878 3.76306 4.09141 4.10826 4.33693 4.5031 4.63886 4.81277 4.82947 
34 0.01005 0.11528 0.17466 0.18788 0.32783 0.34013 0.51983 0.54485 0.65993 0.83232 0.84489 1.00679 1.18178 1.19839 1.34627 1.52159 1.67253 1.86333 1.89519 2.08626 2.21314 2.35155 2.65629 2.83952 3.00637 3.17821 3.32671 3.46243 3.60858 3.78735 4.10987 4.35682 4.52581 4.83246 
47 0.01229 0.1065 0.16783 0.17703 0.19885 0.32153 0.33082 0.35851 0.51305 0.53018 0.6519 0.67856 0.82411 0.83607 0.85652 1.00048 1.01573 1.17545 1.18725 1.21793 1.33936 1.36125 1.51281 1.5437 1.66573 1.68654 1.85764 1.88016 2.0782 2.20472 2.2413 2.34558 2.64862 2.83184 2.8572 2.99806 3.17177 3.32006 3.45585 3.48262 3.60142 3.77735 4.10357 4.3497 4.51718 4.65512 4.82533 
42 0.01605 0.11077 0.17377 0.18339 0.21193 0.32753 0.33742 0.51908 0.53813 0.65842 0.81985 0.83771 0.84971 1.00551 1.02068 1.18121 1.19355 1.22419 1.34573 1.37423 1.52022 1.67173 1.6974 1.86326 1.88859 2.0854 2.21181 2.35093 2.65437 2.83794 3.00439 3.17712 3.32566 3.46128 3.48794 3.6071 3.7835 4.10898 4.35571 4.52248 4.66234 4.83129 
40 0.01276 0.10848 0.17005 0.18062 0.32266 0.33281 0.5148 0.53431 0.65373 0.68882 0.82127 0.83574 0.85361 1.00241 1.0269 1.17705 1.19005 1.22394 1.34132 1.36871 1.51528 1.66891 1.85957 1.89074 2.08018 2.20719 2.34702 2.64976 2.83421 3.00024 3.17279 3.32132 3.45729 3.60279 3.77831 4.10473 4.35148 4.5174 4.65313 4.82703 
44 0.01632 0.10574 0.16581 0.17564 0.206 0.31934 0.32929 0.51058 0.52879 0.64918 0.67641 0.82009 0.83303 0.85251 0.99808 1.01525 1.17283 1.18507 1.21701 1.33704 1.36092 1.51053 1.66369 1.69082 1.85511 1.879 2.07476 2.2023 2.23783 2.34316 2.64603 2.82971 2.99554 3.16904 3.3176 3.4531 3.47719 3.59898 3.77429 4.10098 4.34727 4.51405 4.65225 4.82293 
37 0.01116 0.1066 0.16504 0.17579 0.31756 0.32785 0.50963 0.53156 0.64906 0.81666 0.8316 0.85257 0.99704 1.01822 1.172 1.18594 1.22635 1.33652 1.51067 1.66275 1.85395 1.88279 2.07453 2.20136 2.34217 2.64631 2.82863 2.99492 3.16822 3.31672 3.45244 3.59858 3.77417 4.10008 4.34627 4.5146 4.8217 
55 0.01735 0.09875 0.1664 0.17426 0.18736 0.32072 0.32809 0.33885 0.51243 0.52542 0.55262 0.65124 0.66557 0.80892 0.83058 0.83944 0.99937 1.00982 1.17441 1.18357 1.20131 1.33845 1.35256 1.51087 1.5276 1.66448 1.67915 1.85625 1.8705 2.07526 2.09708 2.2027 2.221 2.34456 2.3696 2.64673 2.67246 2.83074 2.84924 2.99681 3.02806 3.17054 3.1871 3.31921 3.45491 3.46867 3.60016 3.7751 4.10282 4.12361 4.34886 4.51481 4.64941 4.82443 4.84137 
42 0.01615 0.11582 0.17741 0.18782 0.23091 0.3313 0.34199 0.52222 0.54096 0.66078 0.68904 0.83436 0.8461 1.00969 1.02965 1.18418 1.19667 1.22933 1.34856 1.37376 1.52149 1.55324 1.67576 1.86704 1.89666 2.08705 2.21454 2.35446 2.65691 2.84111 3.0068 3.17995 3.32874 3.4644 3.48936 3.60989 3.78541 4.11221 4.35879 4.52483 4.66076 4.83438 
48 0.00847 0.09809 0.16059 0.16955 0.18933 0.31431 0.32315 0.34342 0.50571 0.52184 0.64412 0.66249 0.81268 0.82706 0.84019 0.99309 1.00679 1.16788 1.17858 1.2045 1.33197 1.35243 1.50458 1.52875 1.65858 1.67897 1.84988 1.86782 2.0685 2.1967 2.2253 2.33812 2.64052 2.82412 2.84625 2.99031 3.16394 3.31257 3.44818 3.46653 3.59363 3.76816 4.09598 4.34181 4.50813 4.6452 4.81759 4.84264 
34 0.00856 0.10879 0.16626 0.17947 0.31921 0.33202 0.51125 0.5401 0.65121 0.81974 0.83326 0.88998 0.99817 1.17398 1.19315 1.33816 1.51338 1.6644 1.85486 2.07717 2.20523 2.34307 2.64765 2.83056 2.99793 3.16984 3.31795 3.45413 3.60037 3.77834 4.10134 4.348 4.51649 4.82326 
53 0.01678 0.10078 0.16765 0.17562 0.18948 0.32205 0.32978 0.34171 0.51349 0.5267 0.55599 0.65199 0.66563 0.81463 0.83262 0.84182 1.00081 1.01207 1.17549 1.1849 1.20378 1.33934 1.35338 1.51201 1.52976 1.66555 1.68054 1.85779 1.87308 2.07702 2.2034 2.22121 2.34576 2.64802 2.83157 2.85001 2.99748 3.01936 3.17159 3.18804 3.32022 3.35663 3.45563 3.46842 3.60107 3.77608 4.10382 4.12157 4.34996 4.51615 4.65104 4.82555 4.84289 
47 0.01878 0.10641 0.16716 0.17644 0.19955 0.32084 0.33005 0.35666 0.51221 0.52929 0.65096 0.67589 0.82278 0.83494 0.85393 0.99974 1.01479 1.17456 1.18617 1.21618 1.33865 1.36117 1.51162 1.53848 1.66523 1.68839 1.85673 1.87793 2.07643 2.20413 2.24122 2.34473 2.6473 2.83104 2.85687 2.99735 3.17059 3.3192 3.45493 3.48009 3.60046 3.77555 4.10264 4.34889 4.51505 4.65194 4.82444 
47 0.00814 0.10178 0.16917 0.17826 0.19847 0.32309 0.33203 0.3524 0.51494 0.53213 0.65357 0.67703 0.82432 0.83696 0.85372 1.00189 1.01536 1.17716 1.18854 1.21759 1.34141 1.36404 1.51433 1.54029 1.66735 1.68725 1.859 1.87747 2.08018 2.20686 2.24235 2.34728 2.65061 2.83385 2.86011 3.0004 3.17324 3.32199 3.45752 3.4796 3.60329 3.77952 4.10539 4.35137 4.51871 4.65854 4.8274 
46 0.01729 0.10597 0.16753 0.17676 0.1997 0.3215 0.331 0.3667 0.51307 0.53126 0.65201 0.6817 0.822 0.83468 0.85128 1.00017 1.01542 1.17519 1.18685 1.21675 1.33957 1.36461 1.51292 1.55161 1.66603 1.69192 1.85737 1.88012 2.07767 2.20538 2.34526 2.64816 2.83193 2.86059 2.99822 3.17113 3.31991 3.45546 3.48006 3.60115 3.77641 4.10308 4.34928 4.51605 4.65535 4.82513 
39 0.02368 0.11384 0.16821 0.17972 0.32129 0.3324 0.51257 0.53324 0.65123 0.68526 0.82667 0.83871 1.00034 1.02442 1.1747 1.18836 1.22821 1.33906 1.36785 1.5121 1.66624 1.85723 1.88853 2.07752 2.20459 2.34503 2.64776 2.83168 2.99791 3.17085 3.31939 3.45527 3.60094 3.77629 4.10315 4.34968 4.51555 4.65269 4.82512 
48 0.01095 0.10258 0.16699 0.17567 0.19361 0.32096 0.32967 0.34815 0.51256 0.52818 0.65136 0.67418 0.81771 0.83282 0.84427 0.99974 1.013 1.17461 1.18518 1.21054 1.33877 1.35757 1.51165 1.53421 1.66518 1.68446 1.85658 1.87355 2.07601 2.20405 2.23277 2.34489 2.64718 2.83113 2.85281 2.9971 3.17075 3.3193 3.455 3.4727 3.60045 3.77525 4.10268 4.34874 4.51501 4.65158 4.82446 4.84538 
48 0.01568 0.10503 0.16831 0.17705 0.19614 0.32229 0.33116 0.3525 0.51352 0.52918 0.65207 0.6727 0.81897 0.83384 0.8456 1.00083 1.01435 1.17562 1.18629 1.21214 1.33968 1.35901 1.5126 1.53509 1.66632 1.68569 1.85795 1.87632 2.07731 2.20476 2.2323 2.3458 2.6481 2.83211 2.8547 2.99809 3.17151 3.32022 3.45566 3.4724 3.60137 3.77632 4.1036 4.34987 4.51572 4.65091 4.82545 4.84846 
39 0.01187 0.10839 0.16842 0.17934 0.32143 0.33196 0.51291 0.53338 0.65262 0.81728 0.83353 0.85012 1.00035 1.02146 1.17545 1.18926 1.22739 1.33959 1.37383 1.51491 1.66648 1.85743 1.88698 2.07858 2.20577 2.34539 2.64953 2.83208 2.99864 3.17171 3.31991 3.45578 3.60177 3.77838 4.10326 4.34969 4.51724 4.65906 4.82518 
47 0.01519 0.10672 0.16963 0.17881 0.20244 0.32357 0.33307 0.37345 0.51475 0.53177 0.65333 0.67766 0.82281 0.83593 0.85117 1.0022 1.01884 1.1768 1.18803 1.21637 1.34102 1.36301 1.51386 1.53949 1.66807 1.69533 1.85922 1.88097 2.07916 2.20661 2.24032 2.34693 2.64947 2.83362 2.8588 2.99964 3.17266 3.32142 3.45704 3.479 3.60252 3.77758 4.10469 4.35119 4.51707 4.65438 4.82678 
44 0.01539 0.11232 0.17577 0.18543 0.21408 0.32958 0.33945 0.52062 0.53814 0.66006 0.69461 0.82842 0.84197 0.8589 1.00807 1.02547 1.18297 1.195 1.22564 1.34715 1.37117 1.52096 1.67391 1.70229 1.8653 1.89033 2.08634 2.21324 2.25532 2.35295 2.65594 2.83989 3.00597 3.17881 3.3277 3.46313 3.48851 3.60864 3.78525 4.11075 4.35771 4.52405 4.66452 4.83309 
47 0.01633 0.0996 0.16028 0.1695 0.19162 0.31376 0.32301 0.35075 0.50525 0.52283 0.64373 0.66869 0.81517 0.82777 0.84466 0.99269 1.00821 1.1674 1.17879 1.20812 1.33164 1.35477 1.50441 1.54719 1.65801 1.68359 1.84957 1.87123 2.06892 2.19664 2.23138 2.33783 2.64035 2.82388 2.85176 2.99016 3.16373 3.31221 3.44797 3.47182 3.59352 3.76837 4.09578 4.34166 4.5083 4.64702 4.8174 
37 0.02007 0.11427 0.17286 0.18441 0.32627 0.33762 0.51825 0.54163 0.65776 0.82471 0.83899 0.86186 1.00497 1.03384 1.18058 1.1967 1.34492 1.51897 1.67123 1.86219 1.89721 2.08457 2.21119 2.34997 2.65352 2.83752 3.00488 3.17605 3.32483 3.46051 3.60639 3.78286 4.10774 4.35536 4.5215 4.66399 4.83052 
40 0.00848 0.10473 0.17141 0.18122 0.21103 0.32574 0.33615 0.5176 0.53899 0.65704 0.82197 0.83727 0.85299 1.00446 1.0262 1.1795 1.19284 1.22795 1.34386 1.37689 1.51863 1.6703 1.8617 1.89219 2.0847 2.21023 2.34938 2.65277 2.83708 3.00323 3.1756 3.3244 3.45991 3.6056 3.78362 4.10722 4.3544 4.52124 4.66155 4.8301 
38 0.0137 0.1094 0.16608 0.17743 0.31885 0.32953 0.51036 0.53238 0.6497 0.81917 0.83324 0.86256 0.99796 1.01911 1.17291 1.18729 1.33713 1.38111 1.51143 1.6635 1.85468 1.88231 2.07579 2.20295 2.34305 2.64651 2.82964 2.99608 3.16913 3.31754 3.45345 3.59952 3.77501 4.1011 4.34731 4.51492 4.66518 4.82294 
36 0.01128 0.11326 0.17288 0.18461 0.32658 0.33856 0.5184 0.54233 0.6583 0.82597 0.83981 0.87427 1.00549 1.18025 1.19562 1.34504 1.52027 1.67112 1.86229 1.89758 2.08437 2.2115 2.35012 2.65467 2.83764 3.00456 3.17662 3.32493 3.46102 3.60718 3.78645 4.10834 4.35585 4.52295 4.67076 4.83063 
44 0.0083 0.1013 0.17109 0.1806 0.20745 0.32531 0.33529 0.51652 0.53491 0.6554 0.68684 0.82262 0.83686 0.85175 1.00384 1.02291 1.17869 1.19081 1.22134 1.34281 1.36761 1.51645 1.55696 1.67019 1.86116 1.88911 2.082 2.20836 2.24375 2.34862 2.6516 2.83567 3.00244 3.17466 3.32308 3.45867 3.48428 3.60436 3.78029 4.10632 4.353 4.51916 4.65722 4.82862 
42 0.01861 0.10565 0.16756 0.17717 0.20568 0.32139 0.33142 0.51282 0.53243 0.65211 0.81289 0.83137 0.84285 0.99962 1.01667 1.17504 1.18749 1.2184 1.33948 1.36807 1.5135 1.66592 1.70121 1.85693 1.88423 2.07795 2.2054 2.34486 2.64801 2.83189 2.99836 3.17086 3.31958 3.45513 3.48233 3.60073 3.77674 4.10255 4.34914 4.516 4.65734 4.82487 
51 0.00729 0.09144 0.16574 0.17413 0.18592 0.32202 0.32993 0.34254 0.51374 0.52799 0.65213 0.66639 0.80996 0.83176 0.84092 1.00057 1.01158 1.17568 1.18534 1.20552 1.33972 1.35535 1.51233 1.53031 1.66573 1.68134 1.8575 1.87234 2.07645 2.09955 2.20441 2.22612 2.3457 2.64791 2.83196 2.8513 2.9982 3.17161 3.18896 3.32029 3.45602 3.4707 3.60145 3.77619 4.10377 4.12282 4.34972 4.51562 4.65087 4.82562 4.84363 
41 0.0092 0.08619 0.17356 0.1833 0.20888 0.32913 0.33968 0.52013 0.53891 0.65947 0.82566 0.84074 0.85722 1.00747 1.02719 1.18239 1.19512 1.22792 1.34684 1.37481 1.52038 1.67365 1.86469 1.89224 2.08547 2.2128 2.35225 2.65535 2.83916 3.00587 3.17817 3.32684 3.46247 3.49006 3.60833 3.7838 4.1101 4.35672 4.52314 4.66417 4.83222 
48 0.01437 0.10015 0.16264 0.17149 0.19105 0.31627 0.32515 0.34565 0.50768 0.52335 0.64611 0.66571 0.81374 0.82842 0.84046 0.99502 1.00859 1.16981 1.18057 1.20679 1.33391 1.35353 1.50656 1.53031 1.66057 1.68051 1.85189 1.87014 2.07089 2.19876 2.22715 2.34005 2.64234 2.82617 2.84911 2.9923 3.16578 3.31441 3.45006 3.46757 3.59546 3.7702 4.09792 4.34387 4.5101 4.64636 4.81963 4.84442 
56 0.01182 0.09771 0.16533 0.17332 0.18322 0.21836 0.32128 0.32835 0.33843 0.51324 0.52611 0.55302 0.6522 0.66641 0.81132 0.83151 0.84016 0.87743 1.00007 1.00982 1.1753 1.18436 1.20203 1.33939 1.35386 1.51236 1.53055 1.6649 1.6789 1.85666 1.8699 2.07646 2.09912 2.20358 2.2219 2.34536 2.64766 2.67664 2.83161 2.85083 2.9977 3.03774 3.17142 3.18838 3.32021 3.45572 3.46891 3.60095 3.77631 4.10347 4.12024 4.34927 4.51583 4.65169 4.82528 4.84284 
42 0.02032 0.10878 0.17022 0.17972 0.20614 0.32412 0.334 0.51594 0.53638 0.65551 0.81691 0.83455 0.84671 1.00256 1.01986 1.17788 1.19039 1.22165 1.34234 1.37157 1.51764 1.66857 1.69895 1.85972 1.88303 2.08157 2.20855 2.34759 2.65191 2.83498 3.00123 3.17418 3.32257 3.45811 3.49629 3.60436 3.7828 4.10554 4.3521 4.52022 4.66232 4.82797 
43 0.01057 0.09909 0.16053 0.17013 0.19688 0.31411 0.32395 0.50557 0.52489 0.64472 0.67608 0.81134 0.82639 0.83994 0.9927 1.00928 1.16797 1.18039 1.21238 1.33222 1.35861 1.50563 1.65829 1.6945 1.84957 1.88054 2.07 2.19759 2.33797 2.64091 2.82432 2.99056 3.1642 3.31253 3.44844 3.47638 3.594 3.76902 4.09598 4.34161 4.509 4.64906 4.81757 
52 0.01705 0.09938 0.16634 0.17429 0.18749 0.32049 0.32783 0.33845 0.51239 0.52559 0.55458 0.65153 0.66834 0.81173 0.83121 0.84021 0.99943 1.00977 1.17441 1.18375 1.20219 1.33855 1.35352 1.51155 1.53069 1.66445 1.67962 1.85621 1.8702 2.07541 2.10161 2.20265 2.22189 2.34462 2.64742 2.83053 2.84933 2.9971 3.17076 3.19102 3.31911 3.45494 3.46966 3.60036 3.7752 4.10275 4.12167 4.34836 4.51516 4.65108 4.82431 4.84156 
47 0.0149 0.10348 0.16359 0.17291 0.19612 0.3171 0.32643 0.35442 0.50844 0.52525 0.64692 0.67237 0.82052 0.83217 0.85637 0.99615 1.01194 1.17057 1.18217 1.2124 1.33481 1.35845 1.50753 1.54526 1.66147 1.68425 1.85305 1.87423 2.07211 2.19999 2.23717 2.34103 2.64365 2.82716 2.85805 2.99335 3.16702 3.31543 3.45117 3.47621 3.59666 3.77155 4.09908 4.34526 4.51207 4.66249 4.8207 
36 0.0241 0.11902 0.16847 0.18205 0.32098 0.33286 0.51271 0.53786 0.65265 0.82492 0.83755 0.99983 1.0254 1.1751 1.19224 1.33944 1.51436 1.66555 1.85663 1.89242 2.07848 2.20576 2.34509 2.64926 2.83215 2.9989 3.17176 3.31973 3.45601 3.60243 3.77909 4.10327 4.3499 4.5176 4.66125 4.82538 
35 0.02405 0.12138 0.17515 0.18834 0.32825 0.34067 0.51989 0.54354 0.65914 0.8298 0.84275 1.007 1.18173 1.19722 1.34626 1.52013 1.67306 1.86416 1.90357 2.08533 2.21261 2.35189 2.65502 2.83904 3.00568 3.17781 3.32645 3.46211 3.60842 3.78416 4.10978 4.35649 4.52293 4.66277 4.83231 
48 0.01358 0.10128 0.16142 0.17081 0.19484 0.31493 0.32432 0.35375 0.50618 0.52261 0.64439 0.66551 0.81823 0.82991 0.85367 0.99393 1.00967 1.16833 1.17989 1.20998 1.33254 1.35364 1.50496 1.53594 1.65936 1.68317 1.85081 1.87174 2.06973 2.19773 2.2344 2.3388 2.64083 2.82492 2.84917 2.99105 3.16447 3.31315 3.44877 3.47008 3.59426 3.76902 4.0967 4.34285 4.50868 4.64508 4.81842 4.84873 
36 0.01673 0.1108 0.16977 0.18139 0.32311 0.33483 0.51469 0.53782 0.65454 0.81996 0.83523 0.85473 1.0021 1.17726 1.19294 1.34152 1.51639 1.66793 1.85888 1.89687 2.08092 2.20815 2.34708 2.65042 2.8337 3.00109 3.17297 3.32155 3.45713 3.60336 3.78081 4.10457 4.35149 4.51901 4.6677 4.8268 
51 0.0111 0.09993 0.16696 0.1752 0.19006 0.32144 0.32942 0.34234 0.51305 0.52757 0.65147 0.66607 0.81239 0.83193 0.84142 0.99998 1.01111 1.17497 1.1847 1.20517 1.33914 1.35529 1.51158 1.53012 1.66506 1.68112 1.85678 1.87163 2.07587 2.10247 2.20383 2.22641 2.34521 2.6474 2.83139 2.85157 2.99736 3.171 3.18918 3.31971 3.45526 3.46983 3.60066 3.77557 4.10318 4.12404 4.34917 4.51532 4.65113 4.82503 4.84425 
48 0.01015 0.06436 0.13723 0.17587 0.18534 0.21268 0.32865 0.33783 0.36559 0.51999 0.53642 0.65862 0.68186 0.83346 0.84441 1.0072 1.0215 1.18169 1.19253 1.2193 1.34595 1.36525 1.51893 1.54262 1.67245 1.69236 1.86415 1.88259 2.08419 2.211 2.23967 2.35223 2.65481 2.8385 2.86132 3.00463 3.17809 3.32672 3.46206 3.47996 3.60802 3.78343 4.11029 4.35635 4.52248 4.65886 4.83218 4.86094 
37 0.00733 0.10563 0.16494 0.17617 0.31799 0.32921 0.50942 0.53089 0.64897 0.81608 0.83117 0.85135 0.99691 1.01884 1.17196 1.1866 1.33617 1.51007 1.66249 1.85348 1.88188 2.07402 2.20146 2.34183 2.64511 2.82855 2.99483 3.1681 3.31646 3.45238 3.59804 3.77332 4.09971 4.34595 4.51329 4.65261 4.82173 
54 0.01885 0.10243 0.16649 0.17483 0.19055 0.32027 0.32819 0.34062 0.5118 0.52503 0.55597 0.64988 0.66248 0.81826 0.83272 0.84344 0.99933 1.01094 1.1738 1.18347 1.20344 1.3379 1.35261 1.51014 1.52751 1.66414 1.68018 1.85602 1.87135 2.07442 2.09542 2.20243 2.22351 2.34432 2.64597 2.672 2.83024 2.84939 2.99621 3.02677 3.16999 3.1866 3.31887 3.45425 3.468 3.59969 3.77431 4.10236 4.12401 4.34841 4.5139 4.64863 4.82405 4.84217 
45 0.01266 0.10498 0.16793 0.17709 0.20015 0.32176 0.3312 0.36629 0.5135 0.53224 0.6526 0.68928 0.82116 0.83436 0.84936 1.00039 1.01618 1.17571 1.18769 1.21827 1.34005 1.36671 1.51395 1.66622 1.69259 1.85728 1.87711 2.0779 2.2064 2.34537 2.64839 2.83223 2.85925 2.99865 3.1714 3.32013 3.45579 3.48016 3.60152 3.77726 4.1033 4.34966 4.51651 4.65461 4.82542 
36 0.01578 0.10859 0.16296 0.17456 0.31599 0.32725 0.50733 0.5305 0.64672 0.81697 0.83062 0.99471 1.01875 1.16947 1.18439 1.33387 1.50803 1.66031 1.8515 1.88176 2.07152 2.19901 2.33973 2.64351 2.82639 2.99263 3.16604 3.31421 3.45015 3.59586 3.77156 4.0977 4.34395 4.51164 4.6565 4.81969 
48 0.01212 0.09721 0.15918 0.16814 0.1879 0.31275 0.32155 0.34078 0.50426 0.52024 0.64267 0.66103 0.81122 0.82554 0.83825 0.9916 1.0053 1.16645 1.17738 1.20445 1.33056 1.35059 1.50327 1.52696 1.65692 1.67736 1.84835 1.86674 2.06715 2.19531 2.22422 2.33669 2.6391 2.82265 2.84548 2.98893 3.1626 3.31116 3.44682 3.46505 3.59225 3.76686 4.09462 4.34033 4.50668 4.64303 4.81615 4.84022 
48 0.01405 0.10611 0.16899 0.17796 0.19871 0.32282 0.33195 0.35879 0.51407 0.52995 0.65251 0.67302 0.8221 0.83548 0.85 1.00154 1.01624 1.17607 1.18677 1.21281 1.34031 1.35977 1.51314 1.53726 1.66708 1.68827 1.85853 1.87785 2.07746 2.20539 2.23355 2.34637 2.64895 2.83272 2.85502 2.99893 3.1722 3.32076 3.45637 3.47425 3.60172 3.77673 4.10417 4.35039 4.5167 4.65368 4.82613 4.85072 
49 0.01339 0.10379 0.16827 0.17682 0.19396 0.32216 0.33056 0.34589 0.51374 0.5286 0.65206 0.66721 0.81792 0.83376 0.84449 1.00099 1.0136 1.17569 1.18582 1.20872 1.33981 1.35636 1.51239 1.53177 1.66628 1.68412 1.8579 1.87427 2.07751 2.2046 2.22785 2.34604 2.64789 2.83229 2.85307 2.99821 3.17172 3.19163 3.32056 3.45607 3.47156 3.60125 3.77665 4.10401 4.35013 4.51614 4.64947 4.8258 4.84581 
33 0.01009 0.11573 0.17102 0.18685 0.32434 0.33886 0.51632 0.54655 0.65567 0.8274 0.84008 1.00318 1.17859 1.20002 1.34339 1.51769 1.67011 1.86035 2.0829 2.2106 2.34835 2.65195 2.83588 3.00397 3.17423 3.32275 3.45863 3.60544 3.78248 4.10593 4.35391 4.52069 4.8287 
35 0.01784 0.11052 0.16731 0.17951 0.3203 0.33212 0.51207 0.53652 0.65232 0.81954 0.83371 0.86059 0.99929 1.17467 1.19159 1.33892 1.51488 1.66524 1.8558 1.88837 2.07817 2.20564 2.34423 2.64953 2.83142 2.99847 3.17081 3.31901 3.45509 3.60159 3.77895 4.10215 4.34839 4.51729 4.82409 
36 0.01692 0.11665 0.17131 0.18339 0.32399 0.33507 0.51578 0.53792 0.65522 0.82643 0.83948 1.00279 1.02357 1.17816 1.19347 1.3427 1.51647 1.66852 1.86003 1.89095 2.08109 2.20757 2.34821 2.65183 2.83505 3.00178 3.17436 3.3228 3.45876 3.60455 3.78031 4.10618 4.35278 4.51991 4.66147 4.82829 
43 0.01244 0.10612 0.16602 0.17589 0.20605 0.31961 0.32966 0.51081 0.53044 0.64975 0.68164 0.82149 0.83394 0.85742 0.99847 1.01568 1.17318 1.18598 1.22077 1.33754 1.36941 1.51138 1.66382 1.6894 1.85536 1.88112 2.07589 2.2027 2.3434 2.64701 2.82987 2.99644 3.16958 3.3179 3.45362 3.48677 3.59947 3.77521 4.10143 4.3476 4.51543 4.65722 4.82331 
41 0.02284 0.11953 0.17739 0.18865 0.33009 0.34055 0.52163 0.54081 0.66025 0.68938 0.83331 0.84562 1.00912 1.02936 1.18372 1.19676 1.23184 1.34807 1.37422 1.52082 1.55342 1.67525 1.86647 1.89684 2.08645 2.21387 2.35411 2.65629 2.84093 3.00663 3.17987 3.32862 3.46426 3.50095 3.60971 3.785 4.1121 4.35877 4.52458 4.65994 4.83422 
48 0.01517 0.10048 0.16359 0.17223 0.18978 0.31734 0.3258 0.34139 0.50901 0.52464 0.64757 0.66657 0.81269 0.82894 0.83941 0.99612 1.00844 1.1709 1.18105 1.20391 1.33501 1.35272 1.50807 1.531 1.6613 1.67907 1.85306 1.86994 2.07259 2.19964 2.22363 2.3414 2.64423 2.82745 2.84904 2.99343 3.16726 3.31582 3.45131 3.46803 3.59698 3.77175 4.09934 4.34522 4.51167 4.64799 4.82097 4.84456 
45 0.02049 0.11176 0.17345 0.18288 0.20848 0.32757 0.33745 0.51846 0.53567 0.65755 0.68593 0.82624 0.83986 0.8563 1.00597 1.02292 1.18078 1.19253 1.22225 1.34513 1.36915 1.51851 1.55167 1.6719 1.70168 1.86322 1.8885 2.08349 2.21108 2.35094 2.65391 2.83759 2.86512 3.0044 3.17683 3.32533 3.46097 3.48485 3.60673 3.78195 4.10873 4.35527 4.52207 4.66204 4.83096 
56 0.01678 0.09818 0.16645 0.17417 0.18616 0.32109 0.32848 0.33931 0.51266 0.52514 0.54986 0.65131 0.66422 0.80619 0.83033 0.83906 0.86372 0.99984 1.01013 1.17477 1.18372 1.20079 1.3388 1.35247 1.51115 1.52778 1.66492 1.6796 1.85662 1.8706 2.07525 2.09462 2.20314 2.22085 2.34495 2.64662 2.66593 2.83105 2.84922 2.99698 3.01847 3.17061 3.18537 3.31947 3.34026 3.455 3.46743 3.60016 3.77503 4.10278 4.1169 4.34889 4.51476 4.6499 4.82472 4.84103 
47 0.01955 0.10301 0.16843 0.17704 0.19618 0.32276 0.3319 0.3634 0.51424 0.53213 0.6533 0.68438 0.81452 0.8323 0.84216 1.00103 1.01543 1.17623 1.18713 1.21371 1.34045 1.36375 1.51449 1.55062 1.66719 1.69071 1.85824 1.8777 2.07942 2.20605 2.23773 2.34604 2.64924 2.83295 2.85788 2.99937 3.17189 3.32068 3.45637 3.47939 3.60192 3.77802 4.10385 4.35021 4.51716 4.65611 4.82599 
54 0.01703 0.10137 0.16736 0.17535 0.18845 0.32143 0.32879 0.3394 0.51333 0.52636 0.55477 0.65199 0.66544 0.81578 0.83304 0.8424 1.00057 1.01103 1.17536 1.18474 1.20321 1.33957 1.35451 1.512 1.52954 1.66531 1.67973 1.85714 1.87074 2.07592 2.09637 2.20353 2.22233 2.34579 2.64774 2.67015 2.83148 2.84991 2.99788 3.02902 3.17172 3.18925 3.32041 3.45585 3.46936 3.60133 3.77615 4.10388 4.12168 4.34967 4.51585 4.65126 4.82551 4.84273 
43 0.02024 0.11155 0.17102 0.18113 0.21697 0.32446 0.33452 0.51568 0.53402 0.65467 0.68616 0.82684 0.83901 0.87022 1.00319 1.02093 1.17796 1.19043 1.22372 1.3425 1.37045 1.51652 1.66908 1.70802 1.86018 1.88487 2.08129 2.2086 2.34813 2.65152 2.83474 3.00135 3.17423 3.32266 3.45836 3.4877 3.60442 3.77989 4.10628 4.3526 4.51952 4.65881 4.82827 
58 0.01257 0.09949 0.16909 0.17676 0.18793 0.32427 0.33158 0.34227 0.51558 0.52777 0.55098 0.65386 0.66535 0.8094 0.83354 0.84228 0.87297 1.0028 1.0129 1.17753 1.18632 1.20263 1.34157 1.35471 1.51343 1.52834 1.66769 1.68176 1.85937 1.87245 2.07759 2.09456 2.20572 2.22265 2.34767 2.36832 2.64922 2.66521 2.83364 2.85095 2.99971 3.0189 3.17332 3.1865 3.32222 3.33902 3.45772 3.46973 3.60292 3.77749 4.10564 4.1192 4.35162 4.51689 4.53685 4.65142 4.82748 4.84281 
48 0.0127 0.09921 0.16529 0.17362 0.18934 0.31971 0.32807 0.3435 0.51138 0.5272 0.65032 0.67317 0.81061 0.82999 0.83952 0.99826 1.01023 1.1734 1.18349 1.20638 1.33766 1.35671 1.51098 1.53632 1.66353 1.68093 1.85528 1.87217 2.07512 2.20219 2.22596 2.34348 2.64696 2.82985 2.85164 2.99606 3.16968 3.31806 3.45364 3.47007 3.59916 3.77451 4.10141 4.34721 4.51493 4.65589 4.82322 4.84614 
40 0.0103 0.10449 0.16228 0.17278 0.21711 0.31569 0.32614 0.5067 0.52785 0.64566 0.81727 0.83021 0.86427 0.99445 1.01426 1.16899 1.18243 1.22149 1.33336 1.3807 1.50699 1.65996 1.85122 1.88342 2.07083 2.19836 2.33931 2.64235 2.82549 2.99167 3.16534 3.31366 3.44961 3.59528 3.77001 4.09726 4.34332 4.51006 4.6483 4.81895 
48 0.01484 0.10666 0.16945 0.17827 0.19729 0.32319 0.33194 0.3506 0.51487 0.53101 0.65414 0.68187 0.82229 0.83606 0.84979 1.00197 1.01528 1.17709 1.18802 1.21506 1.34137 1.36251 1.51547 1.55429 1.66725 1.68577 1.85893 1.87659 2.07955 2.2069 2.23955 2.34733 2.65066 2.83363 2.85661 3.00018 3.17352 3.32203 3.45764 3.47963 3.60332 3.77955 4.1052 4.35152 4.51878 4.65785 4.82711 4.85657 
44 0.00853 0.10493 0.16711 0.17671 0.20329 0.32099 0.33076 0.51218 0.53031 0.65131 0.68348 0.82061 0.83404 0.85141 0.99968 1.01659 1.17446 1.18626 1.21641 1.33897 1.3655 1.51239 1.66536 1.69467 1.85667 1.88051 2.07674 2.20436 2.24263 2.34472 2.64821 2.83126 2.99772 3.17052 3.31922 3.45473 3.48381 3.60051 3.77649 4.1026 4.34876 4.51617 4.65853 4.82447 
34 0.02056 0.12367 0.17258 0.18786 0.32523 0.33852 0.5167 0.54191 0.65633 0.83008 0.84308 1.00409 1.17901 1.1969 1.34329 1.51757 1.67018 1.86094 2.08273 2.20917 2.34888 2.65296 2.8358 3.00308 3.17509 3.32335 3.45962 3.60591 3.78274 4.10719 4.35409 4.52165 4.67297 4.82942 
43 0.01106 0.10471 0.16634 0.17583 0.20153 0.3203 0.33023 0.51159 0.53043 0.65069 0.6844 0.81914 0.83292 0.84913 0.99892 1.01594 1.17396 1.18624 1.21777 1.33837 1.36604 1.51181 1.66455 1.69115 1.8559 1.88171 2.07669 2.20391 2.34403 2.64672 2.83066 2.99661 3.16987 3.3186 3.45401 3.47817 3.5997 3.77557 4.10174 4.34799 4.51496 4.65301 4.82381 
43 0.01469 0.10267 0.16254 0.17222 0.19921 0.31606 0.32581 0.50711 0.52553 0.64608 0.6806 0.8168 0.8299 0.8486 0.99482 1.01073 1.16959 1.18189 1.21416 1.33375 1.35932 1.50726 1.66013 1.68404 1.85162 1.87379 2.07087 2.19885 2.33979 2.64282 2.8259 2.85978 2.99219 3.16587 3.31434 3.45017 3.59574 3.77054 4.09775 4.3437 4.51058 4.65009 4.8194 
44 0.01292 0.1047 0.16719 0.17653 0.20153 0.32122 0.33105 0.51232 0.52994 0.65113 0.67735 0.81702 0.83247 0.84578 0.9997 1.01715 1.1745 1.18607 1.21515 1.33883 1.36261 1.51177 1.53816 1.66577 1.85674 1.87967 2.07649 2.2043 2.23788 2.34456 2.647 2.83151 2.99737 3.17031 3.3191 3.45462 3.47615 3.60028 3.77533 4.10228 4.34863 4.51457 4.65175 4.82447 
36 0.02108 0.11465 0.16977 0.18182 0.32297 0.33476 0.5149 0.53926 0.65488 0.82417 0.83731 1.00155 1.02658 1.17693 1.19277 1.3415 1.51712 1.66733 1.85873 1.89501 2.08216 2.20731 2.34712 2.65117 2.83432 3.00149 3.17339 3.32164 3.45767 3.60437 3.78234 4.10499 4.35218 4.52031 4.66682 4.82752 
48 0.00719 0.09562 0.16791 0.17634 0.19287 0.32263 0.33124 0.35009 0.51408 0.53007 0.65293 0.67561 0.81438 0.83259 0.84227 1.00109 1.01421 1.17623 1.18673 1.21175 1.34045 1.36118 1.51363 1.53758 1.66659 1.685 1.858 1.87455 2.07801 2.20561 2.23411 2.34607 2.64894 2.83263 2.85447 2.99898 3.17198 3.32072 3.45631 3.47393 3.60181 3.77745 4.10393 4.34988 4.51711 4.6541 4.82586 4.84774 
47 0.01019 0.1031 0.17009 0.1789 0.1977 0.32417 0.33299 0.35284 0.51603 0.53335 0.65496 0.68178 0.82278 0.8367 0.85017 1.00285 1.01634 1.17787 1.18869 1.21525 1.34237 1.36488 1.51639 1.55962 1.66823 1.68742 1.85988 1.8777 2.08022 2.20734 2.2375 2.34809 2.652 2.83463 2.85873 3.00123 3.17422 3.32273 3.45836 3.47943 3.60412 3.78034 4.10608 4.35232 4.52009 4.66321 4.8281 
48 0.01937 0.11008 0.17269 0.18161 0.20205 0.3265 0.33545 0.35767 0.51751 0.53266 0.65672 0.68139 0.82585 0.83919 0.85385 1.00509 1.01901 1.17983 1.19061 1.21705 1.34396 1.36363 1.51736 1.54241 1.67051 1.69015 1.86204 1.87995 2.08204 2.20959 2.24032 2.34986 2.65338 2.836 2.85731 3.00256 3.17586 3.32436 3.46009 3.47856 3.60571 3.78098 4.10799 4.354 4.52118 4.66093 4.82958 4.85188 
48 0.01347 0.10375 0.1712 0.17979 0.19847 0.32557 0.3345 0.36054 0.51699 0.53376 0.65569 0.67962 0.81824 0.83547 0.84557 1.0038 1.01741 1.17884 1.18938 1.21461 1.34332 1.36498 1.51565 1.53713 1.66984 1.69131 1.86113 1.87991 2.08172 2.20901 2.2398 2.34877 2.65115 2.83573 2.85911 3.00187 3.17451 3.32343 3.45887 3.47718 3.60419 3.77965 4.10667 4.35307 4.51886 4.65575 4.82882 4.85592 
38 0.00716 0.10857 0.17137 0.1828 0.32491 0.33632 0.5161 0.53709 0.65505 0.82364 0.83799 0.86333 1.00376 1.03523 1.17858 1.19323 1.34281 1.38431 1.51635 1.66978 1.86069 1.89272 2.08121 2.20928 2.34849 2.65144 2.83567 3.00168 3.17428 3.32302 3.45849 3.60445 3.78016 4.10603 4.35295 4.51945 4.66042 4.82853 
45 0.02067 0.10506 0.16652 0.1759 0.20114 0.32032 0.32992 0.51151 0.52892 0.65055 0.68121 0.81679 0.83192 0.8453 0.99887 1.01474 1.17377 1.1853 1.21431 1.33807 1.36087 1.51148 1.54699 1.66492 1.69522 1.85621 1.88268 2.07654 2.20386 2.24097 2.34406 2.64687 2.83081 2.99671 3.16968 3.31849 3.45387 3.47424 3.59967 3.775 4.10178 4.34823 4.51451 4.65379 4.82383 
46 0.01835 0.10324 0.1632 0.17274 0.19829 0.31664 0.32601 0.35499 0.50801 0.52553 0.64681 0.67786 0.81974 0.83153 0.85373 0.99563 1.0107 1.17027 1.182 1.21266 1.33443 1.35844 1.50818 1.6608 1.68339 1.8523 1.87264 2.07184 2.19938 2.23545 2.34054 2.64394 2.82669 2.8544 2.99306 3.16654 3.31504 3.45079 3.48262 3.59639 3.77154 4.09851 4.34455 4.51162 4.65031 4.82021 
48 0.01079 0.10497 0.16883 0.17786 0.19897 0.3226 0.33166 0.35573 0.51411 0.53063 0.65331 0.68323 0.82232 0.83552 0.85048 1.00132 1.01561 1.17616 1.18723 1.21492 1.34026 1.36108 1.51422 1.5511 1.66699 1.6891 1.85861 1.87903 2.07932 2.20574 2.23796 2.34644 2.6495 2.83313 2.85838 2.99909 3.1725 3.32108 3.45663 3.4778 3.60208 3.7783 4.10432 4.35075 4.51768 4.65628 4.82629 4.85859 
47 0.02049 0.10337 0.16481 0.17388 0.19521 0.31837 0.32745 0.35076 0.50986 0.52659 0.64851 0.67522 0.81843 0.8316 0.84665 0.99717 1.01163 1.17204 1.1833 1.21181 1.33609 1.35724 1.5092 1.53789 1.66278 1.68457 1.85406 1.87311 2.07331 2.20153 2.23544 2.34219 2.64509 2.82845 2.85376 2.99477 3.16815 3.31665 3.45244 3.47431 3.598 3.77281 4.10021 4.34623 4.51262 4.65226 4.82191 
47 0.01033 0.10177 0.16849 0.17716 0.19513 0.32269 0.33148 0.35136 0.51458 0.53159 0.65415 0.69095 0.81777 0.83379 0.8444 1.00136 1.01487 1.17685 1.18801 1.21579 1.34114 1.36468 1.51524 1.55448 1.66688 1.68631 1.85847 1.87677 2.08052 2.20697 2.24324 2.34665 2.65039 2.83329 2.85638 3.00073 3.17321 3.32156 3.45739 3.48574 3.60346 3.77932 4.10484 4.35081 4.51824 4.65826 4.82682 
48 0.01256 0.09756 0.16446 0.17311 0.19163 0.31876 0.32782 0.35692 0.51059 0.52795 0.64963 0.67816 0.80784 0.82809 0.83741 0.99709 1.01104 1.17272 1.18346 1.20937 1.33689 1.35846 1.51037 1.53672 1.66359 1.69324 1.85436 1.87465 2.07507 2.20285 2.23487 2.34249 2.64524 2.82943 2.85373 2.99556 3.16845 3.31723 3.45284 3.47273 3.59836 3.77377 4.10021 4.34633 4.51308 4.65213 4.82232 4.8531 
50 0.01047 0.10132 0.16947 0.17797 0.19459 0.32388 0.33236 0.3489 0.51509 0.52943 0.65353 0.66932 0.81784 0.83474 0.84489 1.00245 1.01489 1.17724 1.18735 1.21023 1.34115 1.35726 1.51405 1.53432 1.66751 1.68443 1.85932 1.87534 2.0787 2.20586 2.22856 2.34748 2.64953 2.83331 2.8526 2.99938 3.03832 3.17324 3.19762 3.32201 3.45739 3.47229 3.60296 3.77794 4.10541 4.35127 4.51749 4.65181 4.82701 4.8453 
47 0.0131 0.09494 0.1591 0.1676 0.18413 0.31284 0.32102 0.33526 0.5046 0.52158 0.64343 0.6804 0.80578 0.82411 0.83376 0.9917 1.00357 1.16667 1.17725 1.20247 1.33079 1.35299 1.50387 1.65656 1.6746 1.84825 1.8646 2.06679 2.19472 2.22324 2.33683 2.63979 2.82251 2.84492 2.98885 3.16296 3.31133 3.44708 3.46807 3.59239 3.76712 4.09485 4.34032 4.50758 4.65465 4.81619 4.85051 
55 0.00675 0.08885 0.15849 0.17017 0.17853 0.19819 0.32045 0.32771 0.33825 0.5121 0.52553 0.55759 0.65103 0.66571 0.81002 0.83042 0.83908 0.88318 0.99905 1.00911 1.17434 1.18356 1.20211 1.33824 1.35318 1.51094 1.52878 1.66379 1.67778 1.85566 1.86934 2.07526 2.09882 2.2023 2.2209 2.34428 2.64657 2.82996 2.8484 2.99648 3.03534 3.17027 3.18717 3.31896 3.45441 3.46721 3.59978 3.77487 4.10231 4.11949 4.34788 4.51479 4.65031 4.82386 4.8409 
51 0.01538 0.09557 0.16175 0.16991 0.18449 0.316 0.32393 0.33654 0.50774 0.52206 0.64625 0.66198 0.80331 0.82594 0.83508 0.9946 1.0061 1.16963 1.17919 1.1986 1.33378 1.34918 1.50614 1.52517 1.6599 1.67665 1.85146 1.86701 2.07009 2.0919 2.19828 2.21971 2.3399 2.64192 2.82588 2.84576 2.99206 3.16583 3.18977 3.31443 3.45002 3.4639 3.59524 3.76999 4.09786 4.11732 4.3437 4.50978 4.64608 4.81957 4.83797 
48 0.01371 0.10194 0.16349 0.17251 0.19307 0.31717 0.32623 0.34911 0.50854 0.52458 0.64695 0.66711 0.81773 0.83064 0.84651 0.99605 1.01051 1.17051 1.18124 1.2074 1.33474 1.35388 1.50735 1.531 1.66142 1.68173 1.8529 1.8716 2.07183 2.19956 2.22663 2.34092 2.64322 2.82709 2.84993 2.99324 3.1668 3.31528 3.45099 3.46964 3.59637 3.77135 4.09889 4.34495 4.51107 4.64698 4.82066 4.85021 
48 0.0202 0.10985 0.1725 0.18136 0.20145 0.32641 0.33536 0.35807 0.51743 0.53278 0.65578 0.6728 0.82579 0.83903 0.85374 1.00503 1.01929 1.17953 1.19013 1.21571 1.34368 1.36253 1.51585 1.53585 1.67031 1.68975 1.86178 1.87931 2.08087 2.20855 2.23431 2.34971 2.65144 2.83603 2.85793 3.00202 3.17534 3.32406 3.45959 3.47618 3.60499 3.77955 4.10756 4.35385 4.51932 4.65405 4.82945 4.85125 
53 0.01276 0.099 0.16583 0.17397 0.1886 0.32021 0.32814 0.34083 0.51168 0.52537 0.57207 0.65027 0.66591 0.81408 0.83117 0.84066 0.99895 1.0104 1.17379 1.18341 1.20356 1.3379 1.35353 1.51033 1.52995 1.66416 1.68054 1.85567 1.87054 2.07432 2.09787 2.20256 2.22412 2.34397 2.64601 2.83003 2.84936 2.99615 3.0361 3.1697 3.18974 3.31851 3.45394 3.46768 3.59936 3.7741 4.10188 4.11979 4.34795 4.51412 4.6506 4.82371 4.84174 
44 0.01704 0.10832 0.16818 0.17781 0.20413 0.32187 0.33164 0.51288 0.53025 0.65221 0.68321 0.82308 0.83584 0.85619 1.00059 1.01636 1.17534 1.18727 1.21815 1.33964 1.3637 1.51377 1.6659 1.68827 1.85748 1.87842 2.07793 2.20502 2.24245 2.34584 2.64916 2.83225 2.99838 3.1718 3.32025 3.45608 3.48643 3.60186 3.77728 4.10372 4.34999 4.51715 4.65535 4.82561 
51 0.00648 0.09584 0.16334 0.17161 0.18621 0.31741 0.32512 0.33669 0.50917 0.52285 0.57115 0.64781 0.66276 0.8134 0.82932 0.83908 0.99652 1.00758 1.17123 1.181 1.20154 1.33528 1.35057 1.50788 1.52739 1.66144 1.67702 1.8532 1.86834 2.07189 2.19952 2.22087 2.34161 2.64382 2.82726 2.84631 2.99347 3.16744 3.18764 3.31592 3.45146 3.46519 3.59704 3.77159 4.09964 4.12079 4.3454 4.51163 4.64666 4.82116 4.83904 
36 0.00798 0.10501 0.1642 0.17569 0.3172 0.32903 0.50897 0.53426 0.64911 0.8149 0.83016 0.84972 0.99602 1.17162 1.18782 1.33563 1.51072 1.66169 1.8525 1.89232 2.07521 2.20121 2.34122 2.64608 2.82812 2.99492 3.16814 3.31609 3.45214 3.59796 3.77639 4.0992 4.34515 4.51488 4.67304 4.82118 
36 0.02806 0.11504 0.16495 0.1775 0.31755 0.32955 0.50888 0.53162 0.64834 0.81942 0.83261 0.99633 1.02022 1.17149 1.18761 1.33558 1.50981 1.66199 1.85299 1.88564 2.07419 2.20123 2.34155 2.64524 2.82797 2.99437 3.16774 3.31606 3.45184 3.59801 3.77339 4.09945 4.34569 4.51403 4.66214 4.82128 

63
