# Supplementary material for: Deciphering the Contribution of Oriens-Lacunosum/Moleculare (OLM) Cells to Intrinsic θ Rhythms Using Biophysical Local Field Potential (LFP) Models
Source: eNeuro. 2018 Sep 4;5(4):ENEURO.0146-18.2018. doi: 10.1523/ENEURO.0146-18.2018 (PMC6140113; doi:10.1523/ENEURO.0146-18.2018)
Supplement: Supplementary file 2 — Supplementary Code. Download supplement 2, GZ file [file sup_enu-eN-NWR-0146-18-s02.gz › LFP_microcircuit-master/BC-380-gi-0-gi_SD-0-PV12913020-dSD6.6ms-gnSD0.21-gpv-3.0-gsb0.5-csb0.21-gbs4.0-cbs0.1344-spiketimes.txt]

15776

329


78 0.14389 0.14824 0.15176 0.30009 0.30391 0.30806 0.48661 0.49139 0.49443 0.6193 0.6242 0.62854 0.80939 0.81324 0.81675 0.98174 0.98517 0.98986 1.14629 1.15072 1.15763 1.31109 1.31644 1.32137 1.47922 1.48377 1.48736 1.64053 1.648 1.83647 1.83938 1.84412 2.04973 2.0529 2.1751 2.18142 2.32134 2.32464 2.32956 2.45807 2.4647 2.4686 2.61389 2.61865 2.62193 2.80491 2.80951 2.81288 2.96871 2.97412 2.9783 3.14149 3.14489 3.14923 3.2907 3.29542 3.30011 3.42353 3.42948 3.43573 3.57057 3.57518 3.58008 3.74519 3.74927 3.75262 4.07864 4.08161 4.32763 4.33013 4.48185 4.4856 4.48911 4.60601 4.61308 4.80077 4.80391 4.80691 
85 0.14442 0.14823 0.15183 0.30051 0.30426 0.30816 0.48729 0.49134 0.49442 0.49926 0.61885 0.62343 0.62729 0.80976 0.81348 0.81723 0.98256 0.98539 0.98996 1.14662 1.15072 1.15702 1.31154 1.31528 1.32012 1.47958 1.48378 1.48758 1.64081 1.64836 1.65225 1.83726 1.83982 1.84379 2.0505 2.0531 2.05661 2.17567 2.18136 2.32215 2.32506 2.32884 2.45744 2.46426 2.46837 2.61409 2.61874 2.62225 2.80574 2.80987 2.81315 2.96924 2.97348 2.97733 3.14208 3.14529 3.14938 3.15401 3.29121 3.29479 3.30014 3.42394 3.4304 3.43446 3.5713 3.57526 3.57892 3.74602 3.74908 3.75283 4.07947 4.08211 4.08583 4.3283 4.33055 4.33385 4.48241 4.48557 4.48979 4.60644 4.61293 4.61931 4.8017 4.8046 4.80722 
32 0.16726 0.32451 0.51115 0.64536 0.83388 1.00317 1.00875 1.17246 1.3375 1.50406 1.6675 1.85691 1.86469 2.07068 2.20304 2.34252 2.34969 2.48498 2.63837 2.82932 2.99317 3.16685 3.3186 3.45316 3.5935 3.60068 3.77078 4.09955 4.34864 4.50693 4.63387 4.8248 
0 
64 0.16695 0.17191 0.32068 0.32612 0.50934 0.51399 0.64107 0.64706 0.83033 0.83467 0.84106 1.00121 1.00698 1.01631 1.16792 1.17544 1.3322 1.33844 1.50186 1.50732 1.66607 1.67205 1.85636 1.86135 1.86873 2.06994 2.07605 2.19634 2.20521 2.34212 2.34672 2.3542 2.4838 2.49068 2.6363 2.64126 2.82779 2.83289 2.99138 2.99685 3.16196 3.16683 3.17389 3.31198 3.31776 3.44793 3.45329 3.59286 3.5982 3.76758 3.77111 3.78955 4.09819 4.1033 4.13945 4.3466 4.35206 4.50164 4.50695 4.62807 4.63834 4.82128 4.82523 4.83181 
0 
15 0.17242 0.32684 0.51336 0.83558 1.00855 1.50713 2.35138 2.63934 2.8346 3.17087 3.31827 3.59718 3.77023 4.50691 4.82536 
80 0.15414 0.15815 0.16345 0.31085 0.31453 0.31828 0.49643 0.50074 0.50484 0.62965 0.63356 0.63743 0.81956 0.82364 0.82755 0.99128 0.99583 1.00021 1.15702 1.16172 1.16733 1.32075 1.32598 1.33032 1.48918 1.49375 1.49875 1.64988 1.65672 1.66056 1.84609 1.84984 1.85395 2.05935 2.06265 2.1842 2.18995 2.33144 2.33493 2.33954 2.46932 2.47436 2.47933 2.62513 2.62877 2.63258 2.81466 2.81891 2.82236 2.97843 2.98357 2.98912 3.15159 3.15541 3.1587 3.30066 3.30528 3.30972 3.43555 3.43943 3.444 3.58063 3.58469 3.58962 3.75454 3.75886 3.76202 4.08838 4.09163 4.33708 4.33975 4.49176 4.49619 4.49976 4.61506 4.62288 4.62701 4.81075 4.81352 4.81773 
0 
53 0.15909 0.16392 0.31569 0.31982 0.50278 0.50733 0.6359 0.64006 0.82634 0.83108 0.99517 1.00066 1.16344 1.3275 1.33265 1.49529 1.50019 1.65953 1.66463 1.84853 1.85483 2.06196 2.0678 2.19266 2.33495 2.33989 2.47717 2.48301 2.63006 2.63411 2.82133 2.82582 2.98533 2.99045 3.15769 3.16233 3.3065 3.31176 3.44187 3.44668 3.58602 3.59142 3.75989 3.76344 4.09052 4.09642 4.33929 4.34635 4.49815 4.50303 4.62529 4.81469 4.81994 
88 0.14473 0.14932 0.15262 0.30117 0.30491 0.30863 0.31302 0.48758 0.49263 0.49563 0.62042 0.62524 0.62897 0.81009 0.81418 0.8175 0.82278 0.98269 0.98622 0.99075 1.14716 1.15155 1.15686 1.31202 1.31765 1.32131 1.47986 1.48484 1.48814 1.64104 1.64893 1.65293 1.83747 1.84031 1.84456 2.05074 2.05398 2.05908 2.17604 2.18244 2.32238 2.32564 2.33003 2.45831 2.46511 2.46886 2.61452 2.61952 2.62255 2.80585 2.81066 2.81367 2.81907 2.96969 2.97537 2.97887 3.14264 3.14596 3.14997 3.15419 3.29173 3.29663 3.30047 3.424 3.4303 3.43466 3.5716 3.57635 3.58045 3.74617 3.75053 3.75346 4.07965 4.08258 4.08778 4.32862 4.33104 4.33678 4.4829 4.48679 4.48994 4.60697 4.61433 4.61891 4.80175 4.80491 4.80774 4.81201 
47 0.17714 0.19396 0.33308 0.33853 0.51957 0.52459 0.65346 0.6622 0.84259 0.84817 1.0147 1.02112 1.18385 1.34594 1.51275 1.51855 1.67723 1.8685 1.87321 2.07918 2.08445 2.20884 2.35191 2.36085 2.49456 2.5039 2.64712 2.83799 2.8446 3.00214 3.17495 3.18003 3.32623 3.45992 3.47248 3.60446 3.61432 3.77774 3.78263 4.10805 4.11568 4.35603 4.36422 4.51474 4.64409 4.83146 4.83667 
0 
130 0.14186 0.14515 0.14787 0.15023 0.15443 0.29798 0.30156 0.30411 0.30654 0.30962 0.48482 0.48828 0.49092 0.49307 0.49602 0.6158 0.61968 0.62286 0.62546 0.6284 0.80725 0.81061 0.81344 0.81557 0.8192 0.98006 0.98241 0.98543 0.98813 1.14408 1.14795 1.15125 1.15486 1.15907 1.30905 1.31229 1.31595 1.31867 1.32227 1.47708 1.48076 1.48368 1.48609 1.48984 1.63825 1.64433 1.64751 1.65063 1.65569 1.83478 1.83701 1.83956 1.84203 1.84628 2.04802 2.05024 2.05275 2.05569 2.17317 2.1772 2.18069 2.18716 2.31967 2.3223 2.3248 2.32753 2.45482 2.46069 2.46405 2.46672 2.47048 2.61158 2.61595 2.61858 2.6208 2.80327 2.80687 2.80933 2.81149 2.81505 2.96674 2.97034 2.9736 2.97588 3.13956 3.14239 3.14482 3.1474 3.15011 3.28861 3.29176 3.29493 3.29794 3.30088 3.42145 3.42711 3.42951 3.43292 3.43623 3.5688 3.57232 3.57486 3.57786 3.74351 3.74588 3.74872 3.75095 3.75371 4.07699 4.07928 4.08168 4.08449 4.32579 4.32785 4.33002 4.33322 4.47991 4.48273 4.48597 4.48803 4.49213 4.60393 4.60855 4.61208 4.61581 4.79924 4.80183 4.80389 4.80604 4.80949 
0 
62 0.15601 0.16024 0.16633 0.31266 0.31829 0.49784 0.50212 0.50737 0.63189 0.63704 0.82097 0.82566 0.83098 0.99285 0.99907 1.15892 1.16731 1.32401 1.33091 1.49036 1.49505 1.50203 1.65409 1.65899 1.66568 1.84755 1.85404 2.06055 2.06894 2.18678 2.19714 2.33291 2.33881 2.47179 2.47699 2.62692 2.63111 2.81756 2.82184 2.82715 2.98022 2.98518 3.15365 3.1591 3.30337 3.30995 3.43811 3.44452 3.58306 3.58852 3.7571 3.76236 4.0897 4.33852 4.34636 4.4937 4.49905 4.61808 4.62498 4.81247 4.81658 4.82167 
57 0.16643 0.1703 0.32221 0.32625 0.50975 0.51294 0.64201 0.64608 0.83179 0.83498 1.00093 1.00593 1.16737 1.17364 1.33506 1.3393 1.50237 1.50593 1.66589 1.67033 1.85655 1.86058 2.06899 2.07312 2.1973 2.20708 2.34199 2.34666 2.48396 2.48835 2.63676 2.64006 2.82745 2.83088 2.83629 2.9926 2.99824 3.1624 3.16689 3.31431 3.31812 3.44858 3.45309 3.59312 3.59847 3.76676 3.76998 4.09798 4.10209 4.34647 4.3516 4.50359 4.50688 4.62997 4.63513 4.82095 4.82414 
36 0.14997 0.30628 0.49292 0.49817 0.626 0.81488 0.82063 0.98634 1.15255 1.31655 1.48474 1.49067 1.65254 1.8411 2.05437 2.18182 2.32656 2.46931 2.62126 2.81131 2.81748 2.97534 3.14687 3.1533 3.29642 3.43381 3.57705 3.74989 3.75572 4.08344 4.33209 4.48709 4.49338 4.61492 4.80593 4.81108 
2 0.64823 3.17129 
1 2.82771 
0 
17 0.1716 0.32596 0.51377 0.64622 0.83589 1.00864 1.50616 1.67119 1.86206 2.63891 2.99706 3.1684 3.5978 3.76945 4.34928 4.50791 4.82525 
25 0.15976 0.31784 0.5019 0.63723 0.82574 0.99579 1.16338 1.49511 1.6601 1.85366 2.06495 2.3391 2.47803 2.63121 2.82162 2.98606 3.15945 3.3077 3.44379 3.58868 3.76215 4.34173 4.49888 4.62917 4.8151 
70 0.15472 0.15876 0.31124 0.31539 0.3195 0.49735 0.50117 0.50451 0.63134 0.6355 0.8196 0.82426 0.82906 0.99096 0.9965 1.1575 1.16353 1.16821 1.32122 1.32659 1.33075 1.4896 1.49445 1.49921 1.65441 1.65881 1.66553 1.84589 1.85108 1.85534 2.05926 2.06355 2.1853 2.19065 2.33143 2.33557 2.47186 2.47605 2.4816 2.62601 2.6295 2.81623 2.81996 2.82461 2.98042 2.98409 3.15191 3.15653 3.1608 3.30128 3.30667 3.30991 3.43698 3.44195 3.58213 3.58612 3.75474 3.75921 3.76257 4.0883 4.09287 4.33693 4.34188 4.49195 4.49655 4.61533 4.62306 4.62897 4.81077 4.81398 
4 0.51995 2.64587 3.77655 4.5129 
30 0.16792 0.3244 0.51006 0.51661 0.64501 0.83355 1.00326 1.17277 1.33688 1.50381 1.66753 1.8568 1.86468 2.07224 2.20099 2.34332 2.48514 2.63883 2.8289 2.99346 3.16596 3.31686 3.45143 3.5943 3.76821 4.09948 4.3475 4.50586 4.63427 4.82336 
33 0.15926 0.31307 0.31889 0.50111 0.63337 0.82448 0.99303 1.15896 1.16828 1.32764 1.49546 1.65907 1.84741 1.85521 2.06134 2.19117 2.33278 2.47665 2.62831 2.81973 2.98456 3.15369 3.15923 3.30743 3.4386 3.58525 3.75957 4.08988 4.33799 4.49693 4.62466 4.81255 4.81873 
57 0.15026 0.15515 0.30678 0.31129 0.49299 0.49811 0.62573 0.63078 0.81598 0.8207 0.98794 0.9956 1.15331 1.16291 1.31768 1.32552 1.48553 1.49107 1.64649 1.65475 1.84287 1.84767 2.05607 2.05991 2.18144 2.18949 2.3278 2.33178 2.46583 2.47251 2.62152 2.62624 2.81113 2.81638 2.97519 2.9816 3.14814 3.15289 3.29698 3.30486 3.42974 3.43576 3.44249 3.57692 3.58187 3.75132 3.75665 4.08504 4.08858 4.33393 4.33704 4.4884 4.49433 4.61239 4.62177 4.80706 4.81046 
98 0.15408 0.15803 0.1612 0.16556 0.31074 0.3137 0.3172 0.32097 0.49659 0.50107 0.50411 0.50724 0.6296 0.63357 0.63716 0.81981 0.82337 0.82635 0.83008 0.99189 0.99578 0.99893 1.15691 1.16082 1.1654 1.16953 1.32141 1.32626 1.32972 1.48933 1.49364 1.49667 1.50052 1.64968 1.6564 1.65961 1.66415 1.8467 1.84978 1.85399 2.05997 2.06347 2.06854 2.18497 2.19021 2.19515 2.33178 2.33484 2.33831 2.46727 2.4731 2.47675 2.48114 2.62462 2.6285 2.63121 2.81495 2.81913 2.82211 2.82623 2.97901 2.98402 2.98676 3.15205 3.15522 3.15847 3.16229 3.30085 3.30507 3.30882 3.31295 3.43261 3.43861 3.44307 3.44772 3.58078 3.58485 3.58826 3.75521 3.75908 3.76201 4.08898 4.09226 4.09709 4.33798 4.34108 4.34579 4.49241 4.49674 4.49956 4.6155 4.6219 4.62557 4.63189 4.81115 4.81407 4.81707 4.82058 
24 0.16714 0.32632 0.5142 0.64547 0.8369 1.00436 1.17511 1.33993 1.5074 1.67147 1.86118 2.07004 2.34263 2.48448 2.83172 2.99139 3.16713 3.45467 3.59872 3.77031 4.09925 4.34942 4.50937 4.82537 
55 0.1669 0.17134 0.32422 0.32832 0.51108 0.51531 0.64295 0.64733 0.83309 0.83659 1.00285 1.00792 1.17085 1.17755 1.3368 1.34195 1.50273 1.50679 1.66718 1.67482 1.85752 1.86279 2.07019 2.07638 2.19685 2.20346 2.34295 2.34775 2.48418 2.48803 2.63717 2.64117 2.82871 2.83245 2.99196 2.99695 3.16414 3.16838 3.31353 3.31865 3.44959 3.45438 3.59338 3.59782 3.76766 3.7721 4.09948 4.105 4.34809 4.50377 4.50817 4.63085 4.63597 4.82263 4.82599 
38 0.16154 0.31862 0.50466 0.51051 0.63936 0.82768 0.83469 0.99601 1.00299 1.16306 1.17198 1.33072 1.49707 1.66128 1.67102 1.85113 1.85666 2.06479 2.19436 2.33683 2.34203 2.47984 2.63333 2.82377 2.83038 2.98739 3.16019 3.31007 3.44563 3.58788 3.5998 3.76335 4.0936 4.34222 4.50056 4.62684 4.81705 4.82259 
82 0.17778 0.18098 0.18516 0.33354 0.33702 0.34011 0.52121 0.52408 0.52746 0.65412 0.6577 0.66315 0.84301 0.84624 0.84985 1.01381 1.01812 1.02242 1.18112 1.18549 1.18985 1.34695 1.35068 1.35778 1.51343 1.51683 1.52095 1.67824 1.68204 1.68726 1.86824 1.87214 1.8757 2.08131 2.08485 2.09213 2.20996 2.21597 2.35438 2.35815 2.36343 2.49551 2.49884 2.50383 2.64874 2.65177 2.65978 2.84007 2.84307 2.84737 3.00445 3.00799 3.17574 3.17917 3.18285 3.32552 3.32928 3.33341 3.45985 3.4638 3.46848 3.60494 3.6084 3.61329 3.77883 3.78195 3.78523 4.11014 4.11358 4.1194 4.35865 4.3617 4.36704 4.51517 4.51867 4.52275 4.64309 4.64806 4.83297 4.83572 4.83926 4.84566 
78 0.1528 0.15707 0.16273 0.30892 0.31232 0.3168 0.49546 0.50028 0.50476 0.62769 0.63258 0.63667 0.81859 0.82311 0.82662 0.99043 0.9946 1.0005 1.1553 1.16038 1.16728 1.32011 1.3253 1.3324 1.48829 1.49314 1.49867 1.649 1.65618 1.65998 1.84521 1.84954 1.85453 2.05845 2.06223 2.18397 2.18971 2.33024 2.33373 2.34021 2.46603 2.47251 2.47611 2.62211 2.62685 2.63008 2.81374 2.81819 2.82299 2.97756 2.98283 3.15046 3.15406 3.15794 3.29947 3.3043 3.30896 3.43201 3.43769 3.44207 3.57933 3.58379 3.59054 3.75379 3.75836 3.76322 4.0874 4.09116 4.33629 4.34014 4.49075 4.49552 4.61459 4.62115 4.6294 4.80959 4.81288 4.81779 
53 0.15478 0.15955 0.31043 0.31586 0.49749 0.50198 0.63063 0.63597 0.81905 0.82365 0.99048 0.99808 1.15713 1.16805 1.32166 1.32772 1.48941 1.49399 1.65539 1.66332 1.84532 1.85107 2.05875 2.06621 2.18735 2.33071 2.33652 2.47195 2.47779 2.62586 2.62997 2.81559 2.81999 2.97992 2.98484 3.15121 3.15685 3.30093 3.30734 3.43645 3.44317 3.58124 3.58674 3.75437 3.7594 4.08768 4.33634 4.49153 4.49636 4.61867 4.62573 4.81024 4.81445 
32 0.15451 0.30998 0.4974 0.63039 0.81985 0.98974 1.15714 1.32187 1.49051 1.65491 1.84416 2.05745 2.18743 2.32982 2.47264 2.62537 2.81527 2.9797 3.15062 3.15861 3.30083 3.43627 3.58093 3.75321 3.759 4.08656 4.33505 4.49082 4.49723 4.62188 4.80926 4.815 
28 0.16416 0.32058 0.50822 0.64123 0.82962 1.00124 1.16756 1.33406 1.50039 1.66465 1.85471 2.06746 2.19623 2.34062 2.48191 2.63532 2.8261 2.99049 3.16145 3.3121 3.44737 3.59132 3.76479 4.09656 4.34525 4.50132 4.6311 4.82011 
84 0.14527 0.14956 0.15327 0.30147 0.3051 0.30907 0.48806 0.49272 0.49618 0.50081 0.62067 0.6251 0.62932 0.81081 0.81468 0.81824 0.82295 0.9832 0.987 0.99171 1.14767 1.15176 1.15744 1.31255 1.31756 1.32175 1.48066 1.48521 1.48895 1.64189 1.64848 1.65231 1.83793 1.84096 1.8453 2.05118 2.05455 2.1765 2.18237 2.18984 2.32279 2.32611 2.33056 2.45959 2.46508 2.46951 2.61529 2.61963 2.62306 2.80637 2.81078 2.8143 2.8215 2.97012 2.97507 2.97883 3.14293 3.14627 3.15041 3.29211 3.29658 3.30096 3.42491 3.43037 3.43518 3.572 3.57644 3.58096 3.74661 3.75077 3.7541 4.08008 4.08315 4.32906 4.33174 4.48332 4.48711 4.49063 4.60742 4.61417 4.61877 4.80223 4.80546 4.80855 
142 0.13728 0.14047 0.14316 0.14544 0.14838 0.29339 0.29682 0.29931 0.30167 0.30394 0.48019 0.48349 0.48619 0.48824 0.49056 0.49468 0.61148 0.61516 0.61814 0.62071 0.62289 0.62756 0.80265 0.80588 0.80866 0.81076 0.81324 0.81735 0.97545 0.97784 0.98065 0.98332 0.98665 1.1395 1.14317 1.14636 1.14935 1.15285 1.30444 1.30756 1.31122 1.3136 1.3165 1.47248 1.47596 1.47891 1.4811 1.48396 1.63368 1.63936 1.64249 1.64491 1.64893 1.83016 1.8324 1.83477 1.83725 1.83979 2.0434 2.04564 2.04801 2.05082 2.16857 2.17232 2.17595 2.17979 2.31504 2.31764 2.32003 2.32266 2.32594 2.45028 2.45568 2.45894 2.46152 2.46418 2.60698 2.61108 2.61374 2.6159 2.61896 2.79864 2.80206 2.80462 2.80667 2.80942 2.81316 2.96213 2.96554 2.96888 2.97094 2.97476 3.13496 3.13776 3.14008 3.14263 3.14466 3.14823 3.28406 3.28714 3.2903 3.29307 3.2955 3.41684 3.42217 3.42454 3.42731 3.42988 3.56419 3.56755 3.57016 3.57284 3.57633 3.7389 3.74133 3.74404 3.74621 3.74819 4.07236 4.07467 4.07693 4.07964 4.32119 4.32324 4.32529 4.32841 4.4753 4.47808 4.48123 4.48325 4.48578 4.59933 4.60339 4.60713 4.6102 4.615 4.7946 4.79717 4.79916 4.8013 4.80389 4.99802 
36 0.15392 0.15931 0.31045 0.49662 0.50158 0.63006 0.81906 0.82428 0.99048 1.1568 1.32073 1.48918 1.49433 1.65387 1.84537 2.0586 2.18594 2.33078 2.47076 2.47669 2.6251 2.81523 2.97902 2.98462 3.15108 3.30057 3.3094 3.43645 3.5809 3.75404 3.76046 4.08767 4.33636 4.49136 4.61882 4.81014 
0 
58 0.17512 0.17968 0.33142 0.3353 0.51862 0.52313 0.6522 0.65655 0.84087 0.84505 1.0113 1.01614 1.18215 1.19352 1.34443 1.34906 1.51201 1.51655 1.67628 1.68311 1.86652 1.87096 1.89418 2.07787 2.08214 2.2082 2.22238 2.35233 2.35903 2.49322 2.49978 2.64531 2.6498 2.83751 2.84264 3.00105 3.00655 3.17305 3.17654 3.32373 3.3274 3.45813 3.46277 3.60217 3.60713 3.77585 3.78013 3.79352 4.10663 4.11223 4.35455 4.35979 4.51293 4.51742 4.64238 4.83027 4.83473 4.84533 
92 0.17706 0.18039 0.1841 0.33266 0.33647 0.34129 0.36352 0.52024 0.52358 0.52736 0.54245 0.65281 0.65656 0.66032 0.84261 0.84546 0.84951 1.01413 1.01796 1.02372 1.18103 1.18612 1.19027 1.3457 1.34963 1.35518 1.51388 1.5172 1.52201 1.6774 1.6822 1.68723 1.86691 1.87149 1.87519 1.88246 2.07977 2.0834 2.08864 2.20874 2.21346 2.22528 2.35253 2.35699 2.36243 2.37058 2.49596 2.5 2.507 2.64788 2.65076 2.65653 2.83872 2.84197 2.84577 2.85806 3.0034 3.00741 3.0137 3.17354 3.17759 3.18095 3.18786 3.32434 3.32825 3.33174 3.45839 3.46305 3.46762 3.6039 3.60895 3.614 3.77789 3.78111 3.78526 3.79651 4.10871 4.11255 4.11768 4.3577 4.36121 4.36583 4.51526 4.518 4.52227 4.6428 4.64738 4.65762 4.83247 4.83543 4.83905 4.84563 
1 1.00662 
1 3.77546 
54 0.15876 0.16229 0.31444 0.31861 0.5013 0.50486 0.63489 0.63871 0.82367 0.82732 0.83413 0.99465 1.00018 1.16076 1.16795 1.32574 1.33093 1.49353 1.49744 1.65912 1.66466 1.84932 1.85495 2.06269 2.18953 2.19901 2.33455 2.33999 2.47601 2.47991 2.62957 2.63288 2.82001 2.82335 2.98363 2.98748 3.15526 3.15982 3.30501 3.31007 3.44016 3.44497 3.58574 3.59019 3.75882 3.76291 4.09182 4.34017 4.49592 4.49997 4.62118 4.62724 4.81415 4.81722 
80 0.14507 0.1493 0.15275 0.30151 0.30509 0.30883 0.48795 0.49255 0.49573 0.62066 0.62513 0.6289 0.81053 0.8145 0.81775 0.98289 0.98666 0.99098 1.14788 1.15192 1.15689 1.31259 1.31776 1.32154 1.48034 1.48498 1.4884 1.64168 1.64873 1.65282 1.83769 1.84084 1.84478 2.05094 2.05437 2.17653 2.18232 2.32263 2.32597 2.33015 2.45951 2.46508 2.46902 2.61546 2.61965 2.62284 2.80625 2.81065 2.81385 2.97017 2.9754 2.97905 3.14289 3.14627 3.14995 3.29204 3.29651 3.30045 3.42472 3.43016 3.43488 3.57193 3.57634 3.58038 3.74633 3.75052 3.75354 4.07985 4.08299 4.32879 4.33157 4.48324 4.48744 4.49043 4.60746 4.61401 4.61894 4.80199 4.80517 4.80822 
0 
27 0.17214 0.3267 0.51451 0.64719 0.83733 1.01068 1.17784 1.33991 1.50743 1.67459 1.86388 2.07526 2.34677 2.48898 2.63946 2.83293 2.99765 3.16865 3.31897 3.45396 3.5994 3.77098 4.10362 4.35484 4.50774 4.63591 4.8256 
28 0.15895 0.31608 0.50166 0.6351 0.82408 0.99607 1.1642 1.32737 1.49461 1.65908 1.84986 2.06161 2.19186 2.33404 2.47627 2.62912 2.81987 2.98398 3.15686 3.30743 3.44175 3.58474 3.75945 4.09037 4.33822 4.49631 4.62606 4.81348 
56 0.15262 0.15777 0.309 0.3141 0.49517 0.50028 0.62824 0.63377 0.81804 0.82331 0.98963 0.99579 1.15533 1.16244 1.31957 1.32566 1.48797 1.49339 1.65021 1.65645 1.84436 1.84966 2.05761 2.06245 2.1837 2.19078 2.32965 2.33492 2.46821 2.47434 2.62332 2.62823 2.81344 2.81853 2.97725 2.98292 3.14981 3.15532 3.29928 3.30561 3.4328 3.43779 3.57913 3.58449 3.75304 3.75848 4.08663 4.09146 4.33539 4.34058 4.49013 4.49564 4.61419 4.62283 4.809 4.813 
28 0.16662 0.32268 0.50921 0.64266 0.83101 1.00355 1.17249 1.33479 1.50167 1.66721 1.85904 2.06929 2.20253 2.34367 2.48552 2.63645 2.82799 2.99105 3.16401 3.31468 3.44956 3.59436 3.76721 4.09923 4.34652 4.50449 4.63272 4.82164 
94 0.17703 0.17996 0.1837 0.33251 0.33607 0.33913 0.34565 0.52088 0.52386 0.52758 0.54248 0.65288 0.65666 0.66052 0.84299 0.84555 0.8492 0.86047 1.01387 1.01741 1.02166 1.18102 1.18559 1.18918 1.34573 1.34935 1.35401 1.51319 1.51645 1.52016 1.67723 1.68114 1.68625 1.86742 1.87147 1.87462 1.88194 2.07975 2.08316 2.08773 2.20887 2.2136 2.22336 2.35256 2.35671 2.36147 2.36792 2.4946 2.49819 2.50283 2.64707 2.65011 2.65527 2.83913 2.84231 2.84594 2.85751 3.00292 3.00613 3.01195 3.17401 3.17735 3.18062 3.18553 3.32512 3.32845 3.33175 3.45844 3.46276 3.46689 3.60418 3.60871 3.61328 3.77732 3.78039 3.78381 3.78945 4.10876 4.11188 4.11672 4.35727 4.36033 4.3648 4.51346 4.51701 4.52075 4.5313 4.64324 4.64742 4.65603 4.83231 4.83509 4.83851 4.84396 
66 0.15857 0.1624 0.31433 0.31869 0.50166 0.50499 0.51067 0.63437 0.63871 0.82284 0.82697 0.83191 0.99373 0.99875 1.00293 1.16061 1.1657 1.17126 1.32495 1.3304 1.49236 1.49687 1.5019 1.6588 1.66239 1.84909 1.85378 1.85954 2.06215 2.0659 2.19017 2.19465 2.33427 2.339 2.47564 2.47943 2.62926 2.6328 2.8198 2.82335 2.82871 2.98368 2.98735 3.15522 3.15995 3.16543 3.30528 3.31047 3.44041 3.44543 3.58502 3.58872 3.59661 3.75866 3.76322 4.09114 4.09515 4.33965 4.34375 4.49539 4.49988 4.61985 4.62615 4.81385 4.81712 4.82239 
33 0.16616 0.32375 0.51008 0.64264 0.83311 1.00151 1.1684 1.17724 1.33421 1.50364 1.66769 1.85655 1.8622 2.07006 2.1985 2.34081 2.34803 2.48348 2.63598 2.82882 2.99105 3.16228 3.16741 3.31372 3.44862 3.5923 3.7658 3.77142 4.09864 4.34632 4.50411 4.63024 4.82159 
13 0.1644 0.50962 0.83035 1.50059 1.85781 2.48118 2.63426 3.59317 3.76524 4.0968 4.34432 4.50308 4.81965 
38 0.15471 0.31132 0.49894 0.50622 0.63279 0.82184 0.99127 1.1577 1.32139 1.33046 1.49068 1.49611 1.65616 1.84593 2.05912 2.18542 2.33138 2.47317 2.62675 2.81788 2.98011 2.9863 3.15209 3.15902 3.30138 3.30962 3.43768 3.44494 3.58182 3.75468 3.76135 4.08812 4.33684 4.49194 4.49972 4.6157 4.81063 4.81726 
111 0.14474 0.14852 0.15129 0.15417 0.30086 0.30426 0.30743 0.3102 0.48747 0.49147 0.49396 0.49657 0.50141 0.61983 0.62365 0.62655 0.6294 0.81008 0.81348 0.81665 0.8191 0.98268 0.98548 0.989 0.99313 1.14695 1.1507 1.15456 1.15828 1.31182 1.31537 1.3189 1.3221 1.47992 1.48383 1.48685 1.48963 1.64126 1.6476 1.65049 1.65389 1.83739 1.83991 1.84312 1.84642 2.05064 2.05324 2.05606 2.17593 2.18099 2.18432 2.32227 2.32507 2.32808 2.33164 2.45819 2.46373 2.46714 2.46985 2.47476 2.61446 2.61867 2.62162 2.62419 2.80584 2.80985 2.8125 2.81525 2.82033 2.9695 2.97363 2.97662 2.97995 3.14233 3.14537 3.14858 3.15106 3.29155 3.29503 3.29865 3.30147 3.42422 3.42991 3.43301 3.43602 3.57146 3.57533 3.57804 3.58128 3.74616 3.74935 3.75221 3.7545 4.07958 4.08217 4.08517 4.32854 4.33073 4.33374 4.48267 4.48565 4.48905 4.4916 4.60677 4.61241 4.6164 4.62055 4.80175 4.80457 4.80688 4.80969 
32 0.15087 0.30737 0.49336 0.50133 0.62655 0.81629 0.98798 1.1535 1.31766 1.32644 1.48618 1.65217 1.84266 2.0559 2.1816 2.32796 2.46639 2.47367 2.62161 2.81157 2.9754 3.14809 3.29749 3.4338 3.57747 3.75135 3.75915 4.08495 4.33366 4.48835 4.61252 4.80726 
41 0.15389 0.30924 0.31694 0.49682 0.50198 0.62961 0.81899 0.82416 0.98932 1.15548 1.16491 1.32003 1.32694 1.48966 1.49711 1.65526 1.84383 1.85179 2.05709 2.18648 2.32933 2.47221 2.62455 2.81461 2.82066 2.97924 3.1501 3.15709 3.29955 3.30712 3.4367 3.58037 3.75303 3.75857 4.08617 4.33479 4.48994 4.4957 4.61727 4.8088 4.81415 
4 0.82969 1.00091 1.66522 4.62984 
64 0.14388 0.14826 0.30019 0.30425 0.30883 0.4864 0.49081 0.49507 0.61946 0.62371 0.62956 0.80927 0.81378 0.81948 0.98096 0.98577 1.14661 1.15226 1.31087 1.31653 1.47912 1.48397 1.64215 1.64802 1.8357 1.83979 2.04892 2.0527 2.17509 2.18156 2.32089 2.32471 2.45964 2.46558 2.61458 2.61886 2.80464 2.80907 2.81448 2.96862 2.97379 3.14112 3.14528 3.14917 3.29052 3.296 3.42544 3.43059 3.57038 3.57468 3.74432 3.74879 3.75223 4.07794 4.08165 4.32676 4.33014 4.48141 4.48619 4.60598 4.61406 4.80018 4.80339 4.80764 
28 0.17749 0.3334 0.52025 0.65173 0.8427 1.02026 1.18264 1.34447 1.51401 1.6844 1.86872 2.07752 2.21713 2.35598 2.4974 2.64438 2.83945 2.99966 3.1761 3.32457 3.45715 3.60906 3.77726 4.10625 4.35521 4.51293 4.6429 4.83209 
33 0.17033 0.32686 0.51291 0.51909 0.64675 0.83589 1.00726 1.17218 1.17856 1.33864 1.5062 1.67002 1.85989 1.86616 2.07316 2.20046 2.34587 2.48786 2.6416 2.83134 2.8375 2.99596 3.16847 3.31891 3.4534 3.59712 3.7728 4.10171 4.34982 4.50839 4.63363 4.64228 4.82518 
28 0.15759 0.31364 0.50007 0.63406 0.82287 0.99412 1.16241 1.32592 1.49327 1.65803 1.84731 2.06062 2.19012 2.33439 2.47487 2.62828 2.81841 2.98332 3.15453 3.30561 3.4405 3.58422 3.75798 4.08906 4.33705 4.49534 4.6248 4.81209 
28 0.16394 0.31996 0.50761 0.64105 0.82967 1.00034 1.16753 1.33289 1.49964 1.66414 1.85366 2.06641 2.19675 2.33904 2.48133 2.63447 2.82524 2.98944 3.16224 3.3126 3.44629 3.58991 3.76541 4.09527 4.344 4.50263 4.63062 4.81908 
1 1.0031 
25 0.16401 0.32102 0.50791 0.82996 1.16945 1.3331 1.5021 1.8544 2.06656 2.19675 2.34036 2.4829 2.63366 2.825 2.98883 3.16149 3.31243 3.44773 3.59059 3.76439 4.09519 4.34221 4.50085 4.62936 4.81806 
27 0.16253 0.32035 0.50633 0.64016 0.82797 0.99844 1.17073 1.3342 1.49869 1.6613 1.85183 1.85795 2.06575 2.33784 2.48028 2.6327 2.8241 2.98791 3.16154 3.31257 3.44675 3.58836 3.76377 4.0946 4.34239 4.50083 4.81727 
56 0.17651 0.18141 0.33348 0.33747 0.51931 0.52346 0.65174 0.65602 0.84256 0.84772 1.01371 1.01897 1.18307 1.18944 1.34455 1.34913 1.51203 1.51667 1.67621 1.68315 1.86733 1.87146 2.07898 2.08317 2.20943 2.35369 2.35891 2.49264 2.49754 2.64605 2.64926 2.83825 2.84328 3.0014 3.00668 3.17421 3.1777 3.32449 3.32839 3.45827 3.46256 3.603 3.60806 3.77769 3.78119 4.10757 4.11178 4.35561 4.36141 4.51421 4.51915 4.64217 4.65415 4.83136 4.8356 4.84545 
78 0.15562 0.15851 0.16383 0.31177 0.31585 0.32013 0.49855 0.50146 0.50543 0.63179 0.63502 0.63898 0.82057 0.82435 0.82905 0.99125 0.99529 0.99952 1.15785 1.16256 1.1678 1.32147 1.32644 1.33065 1.49036 1.49411 1.49953 1.65632 1.65908 1.66545 1.84621 1.85007 1.85434 2.05943 2.06282 2.18588 2.19046 2.33184 2.33544 2.34177 2.4723 2.47575 2.48094 2.62672 2.6297 2.81699 2.8201 2.8254 2.98012 2.984 2.98997 3.15251 3.15697 3.1606 3.30138 3.3058 3.30916 3.43779 3.44152 3.4472 3.58245 3.58538 3.59118 3.75487 3.75891 3.76184 4.08856 4.09188 4.33733 4.34017 4.49229 4.49648 4.49972 4.61643 4.624 4.81117 4.81409 4.81848 
38 0.1688 0.32579 0.51247 0.64394 0.64863 0.83388 1.00251 1.0082 1.17221 1.17915 1.33634 1.34324 1.50545 1.66706 1.67435 1.86012 2.07243 2.20269 2.3442 2.35188 2.48598 2.63927 2.82944 2.83553 2.99387 3.16589 3.17139 3.31704 3.45045 3.45575 3.59473 3.76966 4.10072 4.34882 4.50627 4.63538 4.82248 4.8278 
67 0.16232 0.16521 0.31792 0.32181 0.32727 0.50557 0.50856 0.51345 0.6378 0.64166 0.82779 0.83065 0.83543 0.99715 1.00242 1.00669 1.16393 1.16931 1.17314 1.32817 1.33249 1.33624 1.49775 1.50068 1.6621 1.66632 1.85262 1.85682 1.86038 2.06593 2.07192 2.19463 2.20043 2.33816 2.34235 2.34985 2.4791 2.48254 2.63287 2.63561 2.82326 2.8265 2.83219 2.98763 2.99032 3.15884 3.16275 3.16652 3.30969 3.31339 3.44394 3.44828 3.58844 3.59254 3.76248 3.76602 4.09443 4.0987 4.3429 4.3471 4.4988 4.50245 4.62502 4.6301 4.81721 4.81989 4.82463 
3 1.84747 4.33737 4.81306 
101 0.14669 0.15129 0.15407 0.15925 0.30295 0.30685 0.31013 0.31372 0.4894 0.49429 0.4971 0.50056 0.62225 0.62701 0.6305 0.63578 0.81238 0.81649 0.81924 0.82369 0.98442 0.98824 0.99174 1.14918 1.15368 1.15789 1.16198 1.31387 1.31949 1.32276 1.48208 1.48709 1.48983 1.49424 1.64287 1.65036 1.65357 1.65891 1.83916 1.84209 1.84558 1.85024 2.05242 2.0556 2.05926 2.17782 2.1841 2.19033 2.32406 2.32738 2.33097 2.46034 2.46709 2.47021 2.47468 2.61676 2.62161 2.62429 2.80758 2.81237 2.81504 2.81927 2.97153 2.97711 2.97997 3.14438 3.14777 3.15137 3.15473 3.29345 3.29855 3.30185 3.30545 3.42585 3.432 3.43588 3.43954 3.57332 3.57807 3.58169 3.74785 3.75218 3.75486 3.75969 4.08134 4.08418 4.08778 4.3303 4.33262 4.33708 4.48467 4.48915 4.49167 4.49788 4.60872 4.61537 4.61943 4.80346 4.80663 4.8093 4.81301 
0 
56 0.14723 0.15241 0.30342 0.30841 0.48962 0.49471 0.62269 0.62806 0.81267 0.81798 0.98439 0.9913 1.14998 1.1572 1.31429 1.32094 1.48243 1.48811 1.64605 1.65301 1.83913 1.84462 2.05235 2.05709 2.17823 2.18925 2.32422 2.32893 2.46373 2.4702 2.61808 2.62294 2.8078 2.81303 2.97188 2.97784 3.14449 3.14982 3.29381 3.30052 3.42936 3.43612 3.57356 3.57866 3.74774 3.75325 4.08133 4.086 4.33018 4.33438 4.48483 4.49051 4.6091 4.61938 4.8035 4.80719 
95 0.16088 0.1642 0.16745 0.31737 0.32047 0.32354 0.50289 0.50696 0.5098 0.513 0.63621 0.63956 0.643 0.82628 0.82978 0.8325 0.8364 0.99744 1.00086 1.00458 1.16315 1.16703 1.17084 1.17508 1.32748 1.33229 1.3355 1.33934 1.49599 1.49996 1.50351 1.66021 1.66358 1.6677 1.85224 1.85494 1.85836 1.86167 2.06553 2.06865 2.07285 2.19082 2.19576 2.19965 2.33743 2.34018 2.34337 2.34802 2.47726 2.4811 2.48425 2.63176 2.63467 2.63725 2.82045 2.82474 2.82738 2.83167 2.98516 2.98933 2.99178 2.99646 3.15778 3.16128 3.16432 3.16799 3.30737 3.3117 3.31476 3.31853 3.44323 3.44646 3.44973 3.58701 3.59049 3.59407 3.76094 3.76458 3.76741 3.77154 4.09448 4.09705 4.10079 4.15044 4.34332 4.34573 4.49816 4.50233 4.5049 4.62248 4.62744 4.63082 4.81722 4.81979 4.82312 
60 0.15554 0.16009 0.31248 0.31743 0.49863 0.50281 0.50733 0.63229 0.63733 0.82127 0.82593 0.99238 0.99803 1.15845 1.16437 1.32217 1.3281 1.49054 1.49564 1.50052 1.65503 1.65952 1.84725 1.85249 2.06039 2.06509 2.18693 2.19264 2.33249 2.33759 2.47194 2.47763 2.62661 2.6313 2.81568 2.82091 2.82637 2.97992 2.98534 3.15317 3.15827 3.1634 3.30191 3.30825 3.43849 3.44333 3.58154 3.58624 3.75591 3.7614 4.08955 4.09422 4.33835 4.34294 4.49271 4.49818 4.62099 4.62592 4.81204 4.81545 
45 0.1605 0.16416 0.31664 0.32077 0.50374 0.50746 0.63662 0.64148 0.8258 0.82931 0.99555 1.00142 1.16191 1.16857 1.3287 1.33286 1.49647 1.50019 1.66099 1.85115 1.8562 2.06478 2.19271 2.33711 2.47794 2.48415 2.63172 2.82251 2.82932 2.98666 3.15747 3.16194 3.3086 3.31222 3.4423 3.44852 3.58771 3.76151 3.76503 4.09326 4.34155 4.49983 4.62679 4.81588 4.819 
6 0.83948 1.67435 2.07576 2.35246 3.77215 4.50788 
67 0.1798 0.18386 0.19614 0.33606 0.3399 0.35096 0.52312 0.52718 0.53518 0.65595 0.6599 0.84586 0.85005 1.01733 1.02212 1.18515 1.19016 1.34874 1.35348 1.51626 1.52057 1.68052 1.68637 1.87063 1.87493 1.88329 2.08299 2.08722 2.21311 2.2212 2.35675 2.36196 2.37155 2.49823 2.50365 2.65035 2.6539 2.84168 2.84601 2.85233 3.00574 3.01071 3.17797 3.18175 3.18957 3.32784 3.33165 3.46202 3.46628 3.47814 3.60724 3.61263 3.78126 3.78465 3.79383 4.11175 4.11608 4.3602 4.3649 4.51761 4.5211 4.5289 4.64634 4.65328 4.83526 4.83897 4.84613 
33 0.16527 0.32026 0.50826 0.64137 0.83073 1.00233 1.16748 1.33345 1.501 1.66489 1.855 1.86217 2.06726 2.19986 2.34025 2.34805 2.48296 2.63579 2.82656 2.99062 3.16135 3.17023 3.31347 3.44868 3.59187 3.76558 3.77121 4.0963 4.34472 4.50322 4.63155 4.81957 4.82555 
58 0.1665 0.17045 0.32194 0.32628 0.50994 0.51357 0.64295 0.64662 0.83164 0.83517 1.00267 1.00714 1.1686 1.17376 1.17848 1.33517 1.33899 1.50259 1.50663 1.66711 1.67254 1.85743 1.86221 2.06964 2.07313 2.19849 2.2064 2.34332 2.34764 2.48483 2.48846 2.63776 2.6407 2.82759 2.83139 2.83785 2.99306 2.99725 3.163 3.16714 3.31385 3.31812 3.44822 3.45338 3.59428 3.59837 3.76695 3.77042 4.09881 4.10233 4.34719 4.35091 4.50277 4.50698 4.63464 4.82257 4.82551 4.8308 
0 
26 0.16497 0.32165 0.50825 0.64098 0.83072 1.00212 1.17295 1.3344 1.50102 1.66497 1.85519 2.06847 2.34048 2.48273 2.63557 2.82658 2.99066 3.16313 3.31435 3.44764 3.59139 3.76594 4.09701 4.34521 4.50309 4.81975 
28 0.16522 0.32077 0.50846 0.64046 0.8306 1.00051 1.16737 1.33385 1.5007 1.66415 1.85433 2.06808 2.19593 2.33936 2.48233 2.63582 2.8261 2.99041 3.16354 3.31318 3.44746 3.59142 3.76702 4.0961 4.34483 4.50343 4.63093 4.81964 
43 0.16242 0.31836 0.32306 0.50544 0.51024 0.63834 0.64352 0.82798 0.83252 0.99853 1.00351 1.16484 1.17212 1.33029 1.49809 1.50341 1.66268 1.85215 1.85698 2.06533 2.19517 2.33781 2.34326 2.47999 2.63301 2.82354 2.82873 2.98787 3.15953 3.16358 3.30973 3.31479 3.44501 3.58871 3.59444 3.76303 3.76889 4.09394 4.34205 4.50037 4.62795 4.81687 4.82065 
56 0.15894 0.16275 0.3149 0.31886 0.50209 0.50617 0.63487 0.6393 0.82433 0.82772 0.99411 0.99972 1.16151 1.16675 1.32724 1.33149 1.49481 1.49864 1.65891 1.66384 1.84928 1.85343 2.06224 2.06659 2.19136 2.19848 2.33476 2.33892 2.47646 2.4811 2.62984 2.63305 2.82032 2.82418 2.98491 2.98921 3.15547 3.15948 3.30633 3.31032 3.44081 3.44521 3.58578 3.59035 3.75979 3.76326 4.09124 4.09575 4.33935 4.34415 4.4974 4.50077 4.62192 4.62657 4.81423 4.81776 
94 0.14999 0.15387 0.15731 0.30616 0.30949 0.31327 0.31742 0.49269 0.49679 0.49978 0.50332 0.62533 0.62914 0.63295 0.63813 0.81539 0.81883 0.82247 0.82704 0.98789 0.99076 0.99523 1.15227 1.15594 1.161 1.31709 1.32081 1.32496 1.32986 1.48522 1.48917 1.49277 1.49865 1.64631 1.65305 1.65622 1.8426 1.84514 1.84914 2.05591 2.05853 2.0622 2.18114 2.18652 2.32747 2.33027 2.33388 2.46336 2.46908 2.47267 2.47695 2.61974 2.62387 2.62729 2.81099 2.81502 2.81813 2.82346 2.97476 2.97893 2.98242 3.1476 3.15065 3.15461 3.15845 3.29682 3.30039 3.30494 3.30878 3.42925 3.43528 3.43884 3.44357 3.57668 3.58049 3.58404 3.75135 3.75478 3.75813 4.08482 4.08739 4.09137 4.33388 4.33602 4.48792 4.49097 4.49479 4.61191 4.61806 4.62206 4.80694 4.80977 4.81233 4.81734 
19 0.1617 0.32001 0.50532 0.82711 0.99608 1.49792 1.6641 1.85091 2.06438 2.33688 2.6326 2.98763 3.16215 3.58798 3.76351 4.09292 4.34105 4.50074 4.81552 
56 0.14894 0.15449 0.30522 0.3106 0.49145 0.49684 0.6243 0.63067 0.81451 0.82006 0.98617 0.99317 1.1518 1.16136 1.31612 1.32392 1.48427 1.49014 1.64751 1.65321 1.84096 1.84629 2.05418 2.05927 2.18018 2.19109 2.32597 2.33096 2.46488 2.47104 2.61981 2.62528 2.80972 2.81538 2.97372 2.98011 3.14628 3.15195 3.29551 3.30324 3.43096 3.43662 3.57539 3.58116 3.74951 3.75528 4.08311 4.08803 4.33203 4.33662 4.48666 4.49256 4.61108 4.61995 4.80527 4.80919 
56 0.14938 0.15536 0.30585 0.3115 0.49194 0.49765 0.6245 0.6309 0.81519 0.82099 0.98693 0.99391 1.15236 1.1605 1.31666 1.32398 1.48481 1.49128 1.64676 1.65347 1.84177 1.84743 2.05494 2.05984 2.18052 2.18947 2.32672 2.33188 2.46515 2.4718 2.62038 2.62575 2.81011 2.81607 2.9742 2.98078 3.14702 3.15289 3.29608 3.30358 3.43271 3.43921 3.5759 3.58171 3.75023 3.75606 4.08391 4.0887 4.33285 4.33678 4.48734 4.49332 4.6115 4.62127 4.80601 4.80997 
25 0.16034 0.31685 0.5052 0.63722 0.82619 0.997 1.33167 1.49609 1.66117 1.8524 2.06314 2.33689 2.47769 2.63082 2.82404 2.98571 3.15894 3.30941 3.44446 3.58724 3.76147 4.09209 4.34034 4.49836 4.81544 
28 0.15806 0.31297 0.50106 0.63375 0.82417 0.99432 1.16197 1.32645 1.49443 1.65855 1.84773 2.06163 2.19084 2.33332 2.47609 2.62842 2.81887 2.98401 3.15375 3.30502 3.4393 3.58466 3.7576 4.0899 4.33843 4.49456 4.62657 4.81279 
2 0.169 1.00675 
64 0.17236 0.17643 0.3288 0.33218 0.33854 0.51525 0.51873 0.52375 0.64881 0.65265 0.83865 0.84268 1.00945 1.015 1.17794 1.18291 1.34182 1.34673 1.50839 1.51241 1.67243 1.67792 1.86234 1.86725 1.87429 2.07511 2.07979 2.20533 2.2127 2.34752 2.35272 2.35987 2.4896 2.49472 2.64308 2.64735 2.83382 2.8377 2.84466 2.99837 3.00352 3.17106 3.17505 3.32129 3.32481 3.45483 3.45901 3.59878 3.60418 3.77349 3.77671 3.78321 4.10374 4.10789 4.12823 4.35195 4.35613 4.51074 4.51497 4.63981 4.64575 4.82744 4.83144 4.83772 
84 0.16827 0.17135 0.17571 0.32328 0.32726 0.33028 0.51157 0.51473 0.51815 0.64478 0.64802 0.65411 0.83291 0.83633 0.83991 1.00403 1.00801 1.01229 1.17153 1.17647 1.18082 1.3361 1.33975 1.34377 1.50391 1.50733 1.51148 1.66828 1.67218 1.67884 1.85874 1.86235 1.86563 1.87495 2.07168 2.07482 2.08622 2.20127 2.20759 2.34466 2.34797 2.35302 2.48581 2.48901 2.49363 2.63893 2.64179 2.65384 2.82957 2.83258 2.83612 2.9945 2.99787 3.00708 3.16471 3.16835 3.17154 3.31542 3.319 3.32246 3.4499 3.45387 3.45828 3.59586 3.59962 3.6051 3.7696 3.77235 3.77887 4.10014 4.10377 4.11241 4.34883 4.35207 4.35774 4.50673 4.50938 4.51705 4.63554 4.64145 4.82297 4.8257 4.82926 4.83676 
74 0.16551 0.16914 0.17522 0.32127 0.32527 0.32916 0.50806 0.51125 0.51466 0.64041 0.64442 0.64746 0.83057 0.8344 0.83886 1.00101 1.00563 1.01111 1.16819 1.17254 1.17817 1.33172 1.33665 1.34009 1.50023 1.50484 1.50986 1.66645 1.67028 1.85613 1.85995 1.86472 2.0696 2.07288 2.19626 2.20081 2.34158 2.34536 2.35512 2.48334 2.48666 2.63624 2.63942 2.82692 2.83022 2.83598 2.98976 2.99397 3.1624 3.16638 3.17004 3.31224 3.31713 3.32072 3.44767 3.4519 3.59269 3.5962 3.6067 3.76452 3.76906 3.7716 4.0989 4.10215 4.34728 4.35081 4.50191 4.50638 4.51233 4.63078 4.63583 4.82081 4.82352 4.82701 
63 0.15633 0.16028 0.31224 0.3168 0.50058 0.50401 0.63195 0.6366 0.82156 0.8258 0.99273 0.9979 1.1589 1.16419 1.32368 1.32853 1.33331 1.49254 1.49651 1.65564 1.65996 1.84702 1.85129 2.06023 2.06413 2.18908 2.19621 2.3324 2.33652 2.47257 2.47729 2.62695 2.63066 2.81798 2.82179 2.8276 2.98193 2.98584 3.15319 3.15805 3.16251 3.30296 3.30829 3.31269 3.43821 3.44266 3.58299 3.58773 3.75644 3.76091 3.76475 4.08914 4.09325 4.3379 4.34203 4.49322 4.49791 4.50286 4.62043 4.62675 4.812 4.81576 4.82026 
58 0.14808 0.15313 0.3043 0.30892 0.31502 0.49072 0.49604 0.50107 0.62385 0.629 0.81374 0.81885 0.98581 0.992 1.15074 1.15976 1.31538 1.32323 1.48349 1.48927 1.64456 1.65279 1.84056 1.84509 2.05383 2.05812 2.17924 2.32541 2.32967 2.46333 2.47089 2.61847 2.62343 2.80893 2.81451 2.97292 2.97964 3.1457 3.15028 3.15501 3.29483 3.30313 3.42759 3.43379 3.57466 3.57993 3.7492 3.75503 4.08272 4.08678 4.33176 4.33528 4.48602 4.49188 4.6101 4.61983 4.80479 4.80851 
0 
112 0.1497 0.15356 0.15638 0.15919 0.30588 0.30931 0.31281 0.3158 0.49247 0.49648 0.49912 0.50165 0.50627 0.62467 0.62858 0.63162 0.63442 0.81495 0.81856 0.82178 0.82414 0.82949 0.98769 0.99049 0.99416 0.99765 1.15192 1.15578 1.15975 1.16354 1.31674 1.32048 1.32402 1.3272 1.48477 1.48893 1.49207 1.49484 1.64631 1.6528 1.65572 1.65942 1.84252 1.84513 1.84887 1.85234 2.05581 2.05853 2.06146 2.18091 2.18624 2.1898 2.32739 2.33022 2.33336 2.33773 2.46301 2.46879 2.47228 2.47488 2.4806 2.61942 2.62366 2.6268 2.62947 2.81087 2.81484 2.81773 2.82074 2.82507 2.97447 2.97869 2.98177 2.98547 3.14741 3.15048 3.15406 3.15657 3.29654 3.30013 3.30401 3.30705 3.42928 3.43522 3.43835 3.44157 3.57652 3.58035 3.58324 3.58664 3.75125 3.7546 3.75753 3.75982 4.08472 4.08739 4.09084 4.33374 4.33596 4.3395 4.48765 4.4907 4.49426 4.49691 4.61175 4.6176 4.62176 4.62607 4.80683 4.80974 4.8121 4.81546 
67 0.1529 0.15743 0.30919 0.31428 0.31895 0.49514 0.50004 0.50542 0.62839 0.63271 0.63963 0.81841 0.82346 0.82928 0.98994 0.9961 1.1556 1.1628 1.1685 1.31974 1.32624 1.4881 1.4932 1.49926 1.64865 1.65565 1.6639 1.84471 1.85 2.05797 2.06211 2.18323 2.19011 2.32975 2.33397 2.46826 2.47324 2.48006 2.62414 2.62802 2.81299 2.81814 2.82467 2.97747 2.98281 3.15021 3.156 3.29942 3.30685 3.43186 3.43708 3.44309 3.57912 3.58369 3.7533 3.75887 4.08693 4.09098 4.33582 4.33932 4.49047 4.496 4.61412 4.62307 4.80909 4.81267 4.81796 
1 3.76806 
19 0.16665 0.31914 0.50568 0.63898 0.82821 1.17149 1.33217 1.5012 1.66392 1.85659 2.8239 3.15991 3.31324 3.44579 3.7633 4.09587 4.34494 4.50145 4.81969 
31 0.17438 0.3223 0.33139 0.51123 0.64236 0.83338 0.84064 1.003 1.01374 1.1679 1.17799 1.33251 1.50931 1.66815 1.67777 1.85735 2.20158 2.34941 2.49089 2.82792 2.83669 2.99878 3.16336 3.31351 3.44812 3.76702 4.10508 4.35503 4.50307 4.51301 4.8272 
41 0.16933 0.17425 0.32551 0.33101 0.51234 0.51783 0.64499 0.83558 1.00715 1.17386 1.18035 1.3373 1.50569 1.51048 1.66968 1.8592 1.86388 2.07197 2.2013 2.34425 2.34872 2.48675 2.63934 2.83099 2.83691 2.99399 3.00027 3.16595 3.16996 3.31747 3.45122 3.45577 3.59538 3.60016 3.7704 4.10009 4.34927 4.50703 4.6354 4.82399 4.82933 
7 0.33051 0.51909 0.842 3.17364 3.77599 4.35593 4.51391 
28 0.16562 0.32276 0.51211 0.64239 0.83165 1.00157 1.17286 1.33622 1.50192 1.67059 1.8601 2.06862 2.20173 2.34185 2.48317 2.63588 2.82706 2.99088 3.16452 3.31536 3.44945 3.59368 3.7672 4.09852 4.34618 4.50391 4.63624 4.82116 
0 
59 0.16287 0.16583 0.31951 0.3232 0.50625 0.50903 0.63934 0.64463 0.82854 0.83124 0.83732 0.99856 1.00274 1.16455 1.17086 1.33181 1.33708 1.49928 1.50243 1.66273 1.66601 1.85326 1.85696 1.8624 2.0661 2.06973 2.19415 2.1988 2.33833 2.34213 2.48047 2.48424 2.63377 2.63693 2.82461 2.82766 2.83256 2.98889 3.15984 3.16345 3.31065 3.31457 3.44624 3.45087 3.58985 3.59413 3.76336 3.76677 4.09493 4.09861 4.34356 4.34753 4.50045 4.50363 4.627 4.63157 4.81813 4.82074 4.82483 
117 0.17625 0.17905 0.18222 0.1872 0.33169 0.33495 0.33761 0.34223 0.51934 0.52214 0.52481 0.52862 0.65223 0.65529 0.6583 0.66391 0.84092 0.84404 0.8468 0.85009 1.01158 1.01532 1.01857 1.02384 1.17779 1.1826 1.18604 1.18997 1.34417 1.34705 1.34997 1.35534 1.51161 1.5144 1.5174 1.52206 1.67596 1.67915 1.6825 1.68725 1.86595 1.86956 1.87248 1.87593 1.88264 2.07922 2.0821 2.08547 2.09465 2.20595 2.21064 2.2157 2.35152 2.35489 2.35861 2.36324 2.37109 2.49359 2.49645 2.49994 2.50571 2.64655 2.64945 2.65307 2.66096 2.83717 2.84022 2.84318 2.84644 2.86255 3.00157 3.00424 3.00788 3.01616 3.17257 3.17623 3.17869 3.18232 3.1982 3.32355 3.32677 3.32938 3.33391 3.45807 3.46143 3.46416 3.46915 3.60283 3.60572 3.60888 3.61372 3.77627 3.77953 3.78197 3.78622 3.79499 4.10812 4.11101 4.11422 4.12206 4.35656 4.35931 4.36298 4.37327 4.51334 4.51656 4.51948 4.52387 4.63966 4.64364 4.64757 4.65501 4.83095 4.8338 4.83661 4.83962 4.84595 
69 0.17026 0.17372 0.3266 0.33031 0.51291 0.51684 0.52296 0.64643 0.64999 0.83631 0.8403 1.00454 1.0099 1.01568 1.17164 1.17749 1.18154 1.33826 1.34228 1.351 1.50587 1.51024 1.67023 1.67406 1.67997 1.85992 1.864 1.86732 2.0739 2.0776 2.20265 2.20797 2.34614 2.35046 2.35707 2.48801 2.49197 2.49867 2.64136 2.64487 2.8322 2.83615 2.85019 2.99595 2.99976 3.16575 3.17013 3.17457 3.31881 3.32228 3.4529 3.45652 3.59681 3.6011 3.60761 3.7714 3.77419 3.77941 4.10259 4.1061 4.35053 4.3543 4.50866 4.51203 4.63579 4.64136 4.82477 4.82827 4.83171 
27 0.17177 0.32926 0.51562 0.64862 0.84003 1.01193 1.1802 1.34269 1.5086 1.67805 1.86674 2.07483 2.35605 2.49217 2.64166 2.83927 2.99652 3.16976 3.32052 3.45572 3.59919 3.77266 4.1042 4.35153 4.50949 4.63959 4.82647 
91 0.15205 0.15612 0.15918 0.30841 0.3117 0.31519 0.3194 0.4946 0.49899 0.50172 0.50526 0.62753 0.63165 0.63535 0.8175 0.82117 0.82433 0.82962 0.98967 0.99318 0.99749 1.15488 1.15872 1.16412 1.31922 1.3243 1.32776 1.48718 1.49153 1.4947 1.64857 1.65513 1.6582 1.66365 1.84449 1.84741 1.8517 2.05778 2.06089 2.06554 2.18305 2.18867 2.19761 2.32946 2.33253 2.33682 2.46703 2.47211 2.47549 2.48053 2.62266 2.62646 2.62944 2.8129 2.81707 2.81986 2.82482 2.97687 2.98174 2.9846 3.14974 3.15289 3.15654 3.16054 3.29882 3.30323 3.30695 3.43167 3.43682 3.44096 3.44531 3.57867 3.58275 3.58658 3.75309 3.75727 3.76003 4.08671 4.08949 4.09487 4.33565 4.33816 4.49 4.49401 4.49675 4.61399 4.62026 4.62447 4.80883 4.81186 4.81461 
50 0.15556 0.15985 0.31152 0.31743 0.4985 0.50237 0.63149 0.63645 0.82087 0.8253 0.99158 1.15753 1.16736 1.3215 1.32808 1.49163 1.49567 1.65619 1.66315 1.84616 1.853 2.05923 2.1869 2.33162 2.47252 2.4768 2.62635 2.63047 2.81664 2.82091 2.98007 2.985 3.15219 3.15764 3.30154 3.30842 3.4381 3.44538 3.58191 3.58802 3.75518 3.76056 4.08831 4.33697 4.49238 4.4977 4.61924 4.62681 4.81128 4.8152 
26 0.16737 0.32407 0.51054 0.64473 0.83517 1.00867 1.17754 1.3368 1.5038 1.66759 1.85833 2.06855 2.34436 2.63662 2.82927 2.9919 3.16663 3.31631 3.4506 3.59383 3.76847 4.09701 4.34523 4.50517 4.63565 4.82067 
80 0.14737 0.15176 0.15587 0.30366 0.30772 0.31144 0.48995 0.49435 0.49771 0.62272 0.62718 0.63111 0.81247 0.81699 0.82016 0.98455 0.98889 0.99365 1.15011 1.15525 1.16107 1.31445 1.31983 1.32436 1.48224 1.4872 1.4909 1.64521 1.65081 1.65498 1.83928 1.84318 1.84724 2.05252 2.05619 2.17862 2.18416 2.32442 2.32809 2.33261 2.46273 2.46824 2.472 2.61806 2.62233 2.62619 2.8082 2.81251 2.81609 2.97215 2.97721 2.98224 3.14465 3.14874 3.15209 3.294 3.29909 3.30297 3.42886 3.43335 3.43736 3.5739 3.57819 3.58274 3.7479 3.75228 3.75541 4.08151 4.08506 4.33036 4.33357 4.485 4.48968 4.49338 4.60951 4.61661 4.62168 4.80378 4.80692 4.81037 
0 
44 0.15315 0.15821 0.3099 0.3164 0.49581 0.50101 0.63012 0.63587 0.81849 0.82394 0.98963 0.99647 1.15612 1.31978 1.32638 1.48848 1.49421 1.65571 1.84462 2.05775 2.18543 2.33004 2.47327 2.62502 2.62904 2.81491 2.81973 2.97803 2.98328 3.15048 3.15673 3.29984 3.3065 3.43676 3.58055 3.75324 3.75902 4.08685 4.33556 4.49053 4.49609 4.61588 4.8094 4.81528 
33 0.17253 0.32696 0.33707 0.51406 0.64804 0.83689 1.00769 1.01899 1.17972 1.34003 1.50732 1.6721 1.86324 2.07484 2.20389 2.34713 2.35567 2.49035 2.64043 2.833 2.99657 3.16944 3.32061 3.45431 3.59747 3.60793 3.77235 4.10481 4.35092 4.50851 4.63705 4.82582 4.83141 
35 0.17537 0.3315 0.33772 0.51832 0.5244 0.65272 0.84092 0.84661 1.01074 1.02047 1.18301 1.34504 1.51182 1.67738 1.86818 2.07875 2.2146 2.35194 2.36307 2.49356 2.64587 2.83706 2.84445 3.00137 3.17455 3.32496 3.45968 3.60413 3.77698 4.10719 4.35497 4.514 4.64241 4.82999 4.83579 
2 1.00517 4.8253 
69 0.16337 0.16671 0.31882 0.32303 0.33168 0.5068 0.51027 0.63921 0.6429 0.82883 0.83189 0.8361 0.99882 1.00294 1.00825 1.16452 1.1699 1.17477 1.33172 1.33591 1.49917 1.50296 1.66301 1.66714 1.67323 1.85318 1.85751 1.86123 2.06611 2.06953 2.19529 2.20255 2.33846 2.34221 2.34819 2.48082 2.4845 2.49152 2.63394 2.63702 2.82434 2.82756 2.83176 2.98905 2.99266 3.16004 3.16381 3.16771 3.31053 3.31459 3.44483 3.44894 3.5895 3.59331 3.59918 3.76394 3.76716 3.77446 4.0951 4.09935 4.34376 4.34853 4.50093 4.50418 4.62943 4.63452 4.81831 4.82156 4.82485 
0 
72 0.17027 0.17379 0.18831 0.32549 0.32959 0.33518 0.51345 0.51678 0.52124 0.64619 0.65059 0.83476 0.83848 0.84329 1.00565 1.01042 1.01823 1.17342 1.1779 1.18491 1.33877 1.34273 1.50643 1.51015 1.6703 1.67564 1.86019 1.86453 1.86857 2.07291 2.07705 2.20276 2.20898 2.34569 2.34928 2.35534 2.48819 2.4923 2.49939 2.64121 2.6443 2.83123 2.83452 2.83884 2.99641 3.00039 3.16677 3.17073 3.17545 3.31782 3.32186 3.3361 3.45241 3.45649 3.59723 3.6016 3.60926 3.77004 3.77374 3.77784 4.10241 4.10655 4.35099 4.35618 4.50841 4.51165 4.52744 4.63448 4.63913 4.82521 4.82821 4.83198 
0 
85 0.16833 0.17112 0.17608 0.32359 0.32733 0.33069 0.51193 0.51499 0.5186 0.64381 0.6472 0.65189 0.83365 0.83626 0.84037 1.0038 1.00827 1.01342 1.17111 1.1761 1.17975 1.33622 1.33942 1.34287 1.50409 1.50711 1.51217 1.66866 1.67258 1.67827 1.85828 1.86256 1.86624 2.07162 2.0745 2.08095 2.19952 2.20508 2.34358 2.3472 2.3522 2.35805 2.4857 2.48844 2.49408 2.63851 2.64112 2.64774 2.82899 2.83226 2.8365 2.99403 2.99689 3.0031 3.16453 3.16834 3.17182 3.31521 3.31903 3.32286 3.44952 3.45341 3.45783 3.59466 3.59834 3.60366 3.76835 3.7716 3.77505 3.78654 4.1003 4.10371 4.11331 4.34855 4.35211 4.36112 4.50518 4.50808 4.51221 4.63382 4.63743 4.8232 4.82576 4.82929 4.83605 
83 0.14627 0.1508 0.15399 0.30238 0.30623 0.31005 0.48903 0.49384 0.49659 0.50178 0.62125 0.62587 0.6296 0.81167 0.81554 0.81884 0.98423 0.98759 0.99275 1.14841 1.1527 1.15801 1.31343 1.31848 1.32229 1.48151 1.48622 1.48929 1.64248 1.65013 1.65382 1.83894 1.84188 1.84629 2.0522 2.0554 2.17747 2.18365 2.32381 2.32714 2.33162 2.45921 2.46626 2.47 2.47577 2.61578 2.62086 2.62398 2.80738 2.81192 2.81502 2.97104 2.97622 2.97928 3.14389 3.14739 3.15172 3.29308 3.29748 3.30186 3.30609 3.42549 3.43184 3.43607 3.57301 3.57756 3.58159 3.74769 3.7516 3.75511 4.08112 4.08413 4.33011 4.33259 4.48427 4.48796 4.49152 4.60833 4.61492 4.61979 4.80326 4.80648 4.80948 
61 0.16722 0.17139 0.1777 0.32476 0.32885 0.51192 0.51565 0.64609 0.65025 0.83349 0.83672 0.84128 1.00262 1.00765 1.01239 1.17261 1.17863 1.3334 1.33899 1.3434 1.50237 1.50684 1.66907 1.67316 1.85831 1.86222 1.86623 2.07304 2.07646 2.20228 2.34427 2.348 2.48725 2.49144 2.64059 2.64482 2.83056 2.83464 2.99541 3.00052 3.16511 3.16941 3.31429 3.31985 3.3247 3.45209 3.45611 3.5963 3.6009 3.77108 3.77402 4.10143 4.10475 4.34935 4.35311 4.50776 4.5114 4.62901 4.63661 4.82452 4.82861 
36 0.15985 0.31539 0.32178 0.50353 0.63593 0.64215 0.82492 0.82944 0.99571 1.00227 1.16312 1.32866 1.49551 1.6604 1.84991 1.8573 2.06332 2.19145 2.33557 2.4772 2.63048 2.82108 2.9861 3.15686 3.16222 3.30739 3.44215 3.44893 3.58714 3.75972 3.76519 4.09216 4.3406 4.49656 4.62689 4.81454 
60 0.15086 0.156 0.30741 0.31217 0.4931 0.49841 0.50254 0.62606 0.63116 0.63699 0.81635 0.82147 0.98787 0.99347 1.15372 1.16074 1.31762 1.32408 1.48594 1.49172 1.64657 1.65387 1.84265 1.84738 2.05587 2.05967 2.18156 2.1889 2.32791 2.33217 2.4663 2.47216 2.62177 2.62645 2.81112 2.81671 2.97531 2.98143 3.1481 3.1531 3.2972 3.30383 3.42986 3.43534 3.44015 3.57711 3.58234 3.75111 3.75633 3.75938 4.08494 4.0886 4.33374 4.33733 4.4883 4.49367 4.61231 4.6212 4.80714 4.81047 
23 0.31881 0.50492 0.82956 0.99744 1.16843 1.33127 1.50005 1.66448 1.85148 2.33741 2.48177 2.6319 2.82455 3.15911 3.31012 3.44509 3.58906 3.76193 4.09264 4.34122 4.49923 4.62752 4.81504 
85 0.16476 0.16784 0.1746 0.32004 0.32364 0.32649 0.50766 0.51053 0.51384 0.6404 0.64409 0.64906 0.8297 0.8328 0.83716 0.99918 1.00393 1.0073 1.16529 1.17183 1.17573 1.3292 1.33459 1.33818 1.50045 1.50339 1.507 1.66447 1.6681 1.67352 1.85435 1.85859 1.86193 2.06739 2.07063 2.07624 2.19324 2.19893 2.205 2.33987 2.34349 2.34731 2.35325 2.48197 2.48535 2.49037 2.63566 2.63858 2.82544 2.82857 2.83251 2.99064 2.99371 3.0 3.16097 3.16515 3.16817 3.30946 3.31471 3.31782 3.44577 3.45037 3.45435 3.59006 3.59417 3.59735 3.76401 3.76787 3.77043 3.77672 4.09644 4.09989 4.10921 4.34509 4.348 4.35735 4.50039 4.50481 4.50799 4.62481 4.63197 4.63605 4.82016 4.82281 4.82665 
28 0.15057 0.30689 0.49326 0.62679 0.81595 0.98708 1.15333 1.3173 1.48636 1.65237 1.84177 2.05491 2.18195 2.32711 2.46854 2.622 2.81151 2.97542 3.14758 3.29724 3.4335 3.57722 3.75059 4.08396 4.33266 4.48781 4.6151 4.80651 
0 
74 0.16723 0.17099 0.17694 0.3231 0.32799 0.33663 0.51086 0.51458 0.51948 0.6432 0.64774 0.65611 0.83189 0.83606 0.84148 1.00283 1.00765 1.01461 1.17048 1.17667 1.33551 1.33987 1.35013 1.50243 1.5067 1.51499 1.6674 1.67313 1.85763 1.8624 1.86824 2.07099 2.07511 2.19924 2.20715 2.34382 2.34828 2.35653 2.48534 2.48931 2.6383 2.64185 2.82845 2.83216 2.83729 2.99298 2.99706 3.16365 3.16855 3.1744 3.31499 3.31937 3.3288 3.4488 3.45379 3.46556 3.5946 3.59919 3.60856 3.76687 3.77108 3.77651 4.09991 4.10449 4.34836 4.35373 4.50371 4.50815 4.51406 4.63444 4.64371 4.82219 4.82567 4.83019 
28 0.16797 0.32537 0.51082 0.6451 0.8344 1.00602 1.17349 1.33674 1.50486 1.66828 1.8597 2.07282 2.20429 2.34656 2.48604 2.63936 2.82973 2.99415 3.16708 3.31689 3.45166 3.59564 3.76914 4.10079 4.34818 4.50648 4.63549 4.82334 
18 0.16492 0.32362 0.50842 0.83166 1.00325 1.172 1.50278 1.66523 1.85622 2.06662 2.19939 2.3426 2.48228 2.82892 3.16535 3.31521 3.44866 4.09594 
0 
28 0.16549 0.32304 0.50956 0.64184 0.83206 1.00363 1.17158 1.33477 1.50162 1.66505 1.85555 2.06875 2.1979 2.34118 2.48369 2.63614 2.82765 2.99074 3.16502 3.31556 3.44869 3.59203 3.76711 4.09675 4.34549 4.50375 4.63187 4.82069 
1 1.50397 
68 0.17439 0.17881 0.33036 0.33414 0.3443 0.51709 0.52087 0.52704 0.64989 0.65393 0.83967 0.84351 0.85233 1.0112 1.01652 1.1786 1.18391 1.34274 1.34718 1.51021 1.51471 1.67397 1.67876 1.86459 1.86921 1.87473 2.07702 2.08115 2.20644 2.21282 2.34956 2.35377 2.36076 2.49155 2.49598 2.50535 2.64384 2.64709 2.83542 2.83954 2.84375 2.99971 3.00447 3.17151 3.17467 3.17913 3.32282 3.327 3.4562 3.46052 3.60051 3.60547 3.61288 3.77482 3.77784 3.78386 4.10537 4.10928 4.12165 4.3541 4.3583 4.51188 4.51568 4.6399 4.64613 4.82916 4.83295 4.83762 
40 0.16805 0.32218 0.32998 0.51047 0.51647 0.64307 0.83389 1.00419 1.17239 1.33619 1.50385 1.66808 1.85714 1.86356 2.06989 2.20002 2.34282 2.35019 2.48478 2.4939 2.63875 2.82916 2.83567 2.99391 3.16297 3.17125 3.3146 3.32051 3.44816 3.45632 3.59426 3.76783 3.7737 4.09907 4.34755 4.50478 4.51126 4.63298 4.82158 4.82603 
117 0.14166 0.14535 0.14812 0.15091 0.29776 0.30119 0.30431 0.30706 0.4844 0.48821 0.49083 0.49344 0.49716 0.61667 0.62045 0.62336 0.62627 0.63117 0.80699 0.81037 0.81352 0.81591 0.82055 0.97963 0.98234 0.98593 0.98936 1.14386 1.14762 1.15154 1.15538 1.30873 1.31219 1.31588 1.31916 1.47682 1.48064 1.48376 1.48656 1.63816 1.64433 1.64748 1.65102 1.83433 1.83679 1.83992 1.84293 2.04758 2.05009 2.05278 2.05839 2.17285 2.17748 2.18106 2.31921 2.32198 2.32489 2.32817 2.45501 2.46055 2.46404 2.46687 2.47148 2.61135 2.61559 2.61852 2.62109 2.80278 2.80663 2.80941 2.81213 2.81616 2.96641 2.97035 2.97354 2.97707 3.13926 3.14226 3.14538 3.14784 3.15196 3.28847 3.29187 3.2956 3.29841 3.42113 3.42677 3.42989 3.43311 3.5684 3.57214 3.57493 3.57825 3.74311 3.74612 3.74907 3.75136 4.07653 4.07906 4.08191 4.32547 4.32762 4.33033 4.33694 4.47959 4.48253 4.48596 4.48842 4.60368 4.60901 4.6133 4.61772 4.7987 4.80147 4.80368 4.80641 4.81061 
20 0.15881 0.31612 0.50061 0.63616 0.82359 0.99213 1.4943 1.84675 2.06123 2.33603 2.62943 2.81913 3.15704 3.44451 3.58823 3.75958 4.08934 4.33702 4.49673 4.81228 
18 0.17893 0.33463 0.5208 0.84356 1.18642 1.34757 1.51666 1.87273 2.64776 2.83963 3.17867 3.32701 3.46057 3.77818 4.10836 4.35644 4.5167 4.83214 
28 0.16311 0.3185 0.50575 0.63919 0.82878 1.00131 1.16289 1.3309 1.49888 1.66199 1.85194 2.06588 2.1948 2.33788 2.48038 2.63281 2.8244 2.98807 3.15918 3.31049 3.44266 3.58864 3.76386 4.09453 4.3427 4.50107 4.62715 4.81767 
69 0.16462 0.16757 0.17452 0.3198 0.32326 0.32632 0.50786 0.5115 0.5155 0.64066 0.644 0.82989 0.83299 0.83697 0.99998 1.00516 1.16783 1.17302 1.33347 1.33818 1.50041 1.50383 1.66466 1.6686 1.85428 1.85894 1.86278 2.06756 2.07085 2.19676 2.2037 2.33974 2.34322 2.3478 2.4822 2.48517 2.63535 2.63824 2.82633 2.83019 2.83556 2.99083 2.99527 3.16218 3.16588 3.17036 3.31306 3.31703 3.44619 3.45033 3.45554 3.59107 3.59446 3.60014 3.76513 3.76846 3.77414 4.09661 4.10002 4.34497 4.348 4.50216 4.5052 4.51039 4.6309 4.63658 4.81999 4.82292 4.8267 
25 0.17417 0.32951 0.51564 0.65096 0.83682 1.01132 1.17748 1.50974 1.67237 1.86373 2.07831 2.34981 2.49277 2.64478 2.83438 3.00104 3.17062 3.32254 3.46074 3.60125 3.77301 4.1088 4.35255 4.51181 4.82635 
0 
137 0.14264 0.14591 0.14861 0.15085 0.1538 0.29879 0.30234 0.30463 0.30697 0.30938 0.48571 0.48902 0.4917 0.49366 0.49608 0.61599 0.62034 0.62337 0.6257 0.62813 0.63353 0.80809 0.81141 0.8141 0.81626 0.81877 0.9809 0.98321 0.98596 0.98851 0.99209 1.14486 1.14868 1.15157 1.15459 1.15858 1.30991 1.31309 1.31661 1.31899 1.32213 1.47793 1.48147 1.48435 1.4866 1.48944 1.63903 1.64489 1.64801 1.65046 1.65418 1.83567 1.8379 1.84021 1.84258 1.84539 2.0489 2.05112 2.05352 2.05597 2.17403 2.1778 2.18116 2.18495 2.32055 2.32317 2.32552 2.32791 2.33125 2.45555 2.46123 2.46444 2.467 2.4699 2.61242 2.61669 2.61922 2.62139 2.62446 2.80418 2.80763 2.81004 2.81208 2.81474 2.96757 2.97097 2.97412 2.97614 2.97995 3.14035 3.14316 3.1454 3.14795 3.15005 3.28928 3.29247 3.29547 3.29832 3.30073 3.42231 3.42779 3.43001 3.43289 3.43561 3.56966 3.57301 3.57554 3.57803 3.581 3.74435 3.74664 3.74937 3.75149 3.7535 4.07787 4.08015 4.08237 4.08478 4.32663 4.32875 4.33074 4.33348 4.48077 4.48359 4.48659 4.48857 4.49104 4.60476 4.60873 4.61217 4.61572 4.62275 4.80016 4.80272 4.80472 4.80667 4.80933 
99 0.14617 0.15027 0.15339 0.30238 0.30581 0.30928 0.31286 0.48887 0.49323 0.49593 0.49982 0.62171 0.62583 0.62953 0.81165 0.81526 0.81861 0.82319 0.98401 0.98704 0.99114 1.14851 1.15229 1.15725 1.16231 1.31323 1.31742 1.32106 1.32546 1.48144 1.48569 1.48892 1.49395 1.64263 1.6493 1.65263 1.83873 1.84138 1.845 1.8498 2.05199 2.05475 2.05794 2.17728 2.18286 2.19078 2.32361 2.32651 2.32992 2.45994 2.46576 2.46952 2.47419 2.61609 2.62025 2.62343 2.80713 2.81134 2.81436 2.81905 2.97095 2.97538 2.97854 3.14382 3.14697 3.15076 3.15418 3.29298 3.29698 3.30107 3.30483 3.42559 3.43129 3.43508 3.43968 3.57285 3.5769 3.58046 3.74748 3.75107 3.75418 3.75767 4.08093 4.08358 4.08693 4.32991 4.33212 4.33576 4.48411 4.48735 4.49077 4.49576 4.60814 4.61442 4.61922 4.80307 4.806 4.80841 4.8122 
41 0.16984 0.17954 0.32692 0.51367 0.52022 0.64763 0.83615 1.00767 1.17772 1.34021 1.50617 1.67165 1.86291 1.87551 2.0728 2.20566 2.34656 2.35523 2.48745 2.49517 2.64029 2.83282 2.83852 2.99531 3.00438 3.16826 3.17674 3.31911 3.45336 3.59769 3.60781 3.77083 3.77938 4.10185 4.10963 4.35013 4.50787 4.51411 4.63689 4.82496 4.82995 
0 
56 0.15542 0.16006 0.3121 0.31693 0.49792 0.50233 0.63124 0.63644 0.82082 0.82568 0.99228 0.99912 1.15821 1.16496 1.32224 1.32912 1.49068 1.49562 1.65497 1.6593 1.8472 1.85194 2.06048 2.06484 2.18644 2.19214 2.33261 2.33721 2.47199 2.47728 2.62688 2.63087 2.81617 2.82104 2.98018 2.98535 3.15285 3.15832 3.30198 3.30922 3.4379 3.44235 3.58214 3.58684 3.75576 3.7613 4.08938 4.09351 4.33819 4.3423 4.49283 4.49819 4.61738 4.62548 4.81201 4.81538 
40 0.1672 0.32367 0.50934 0.51415 0.64286 0.64956 0.83268 1.00285 1.00881 1.17335 1.33538 1.50259 1.50829 1.66669 1.85837 1.87462 2.07017 2.19915 2.34244 2.3544 2.48412 2.48965 2.63777 2.82819 2.8338 2.99237 3.16508 3.17231 3.31557 3.44907 3.59378 3.76799 3.77264 4.09876 4.34655 4.35276 4.50556 4.63299 4.82157 4.82611 
0 
54 0.14975 0.15636 0.30583 0.31246 0.49255 0.49854 0.62445 0.63053 0.81514 0.82143 0.98773 0.99531 1.1518 1.15796 1.16538 1.31701 1.32494 1.48498 1.49159 1.64598 1.65439 1.84247 1.85061 2.05573 2.18102 2.1942 2.32732 2.33468 2.46266 2.47139 2.61919 2.62571 2.81092 2.81752 2.97455 2.98167 3.14741 3.1546 3.29657 3.30477 3.42895 3.43605 3.57652 3.58362 3.75117 3.75843 4.08462 4.33363 4.48781 4.49509 4.6119 4.62102 4.80676 4.81154 
78 0.16083 0.16447 0.17125 0.3172 0.32206 0.32932 0.50329 0.50726 0.5111 0.63578 0.6398 0.64341 0.82572 0.83001 0.83422 0.99707 1.0022 1.16309 1.16833 1.1739 1.32697 1.3321 1.33707 1.49497 1.49966 1.50391 1.66037 1.6639 1.6722 1.85189 1.85644 1.86084 2.0656 2.06935 2.19157 2.19666 2.33786 2.34195 2.34993 2.47488 2.48019 2.48406 2.63158 2.63534 2.82187 2.82542 2.82918 2.83568 2.98504 2.98968 2.99927 3.15775 3.16248 3.16592 3.30704 3.31261 3.31666 3.44208 3.44581 3.44982 3.58782 3.59163 3.59824 3.76058 3.76558 3.7721 4.09448 4.09849 4.34312 4.34981 4.49791 4.50237 4.62233 4.62905 4.63602 4.81712 4.81991 4.82456 
53 0.14812 0.15345 0.30458 0.3103 0.49071 0.49538 0.62475 0.63107 0.81351 0.81919 0.98497 1.1511 1.31498 1.32505 1.48345 1.48929 1.64898 1.65476 1.83971 1.84578 2.05292 2.05825 2.17934 2.32499 2.33119 2.46632 2.47158 2.61947 2.62442 2.80898 2.814 2.97293 2.97899 3.14524 3.15146 3.2947 3.30348 3.43131 3.43774 3.57466 3.58076 3.74835 3.75398 4.08196 4.08719 4.3307 4.33586 4.48554 4.49161 4.61024 4.61962 4.80424 4.80785 
96 0.1762 0.17931 0.18288 0.33246 0.33582 0.33902 0.34848 0.52005 0.52321 0.5266 0.53624 0.6524 0.65577 0.65953 0.84163 0.8446 0.8482 0.86048 1.01236 1.01671 1.02086 1.17942 1.18391 1.18783 1.34438 1.3477 1.35113 1.36684 1.51255 1.51565 1.51927 1.53519 1.67592 1.67977 1.68468 1.86637 1.87033 1.8736 1.88147 2.07913 2.08229 2.08701 2.20811 2.21316 2.22162 2.35194 2.35578 2.36009 2.36577 2.49408 2.49773 2.50271 2.64635 2.64933 2.65386 2.83785 2.841 2.84463 2.85238 3.00189 3.00459 3.00886 3.17289 3.17647 3.17943 3.18421 3.32393 3.32742 3.33047 3.45837 3.46225 3.46622 3.60355 3.60741 3.61237 3.77694 3.7799 3.78312 3.78907 4.10807 4.11142 4.11623 4.35674 4.36031 4.36523 4.51297 4.51634 4.51993 4.52743 4.64272 4.64689 4.66024 4.83123 4.83419 4.83744 4.84258 
56 0.15911 0.16258 0.31534 0.31897 0.50276 0.5062 0.63498 0.63904 0.82487 0.82762 0.99466 0.99944 1.16198 1.16675 1.32737 1.33145 1.49539 1.499 1.65911 1.6633 1.84978 1.85383 2.06299 2.0669 2.19078 2.19601 2.33515 2.33918 2.4767 2.48056 2.62977 2.63277 2.82067 2.82418 2.985 2.98907 3.15681 3.16008 3.30708 3.31071 3.44092 3.44499 3.58591 3.59004 3.75988 3.76317 4.09162 4.09556 4.33971 4.34453 4.49774 4.5008 4.62542 4.62962 4.81451 4.81763 
0 
21 0.16399 0.32264 0.50788 0.64117 0.83032 1.33364 1.8589 2.48159 2.6345 2.8256 2.99043 3.1626 3.31297 3.44878 3.59039 3.76481 4.09632 4.3443 4.50198 4.63059 4.81944 
57 0.15318 0.15779 0.30952 0.31398 0.49558 0.50022 0.5051 0.62887 0.6336 0.8186 0.82331 0.99018 0.99525 1.15597 1.16184 1.32004 1.32582 1.48836 1.4933 1.65452 1.65948 1.84494 1.84951 2.0581 2.06218 2.1841 2.1911 2.33028 2.33442 2.47087 2.47538 2.62424 2.62852 2.81369 2.81862 2.97783 2.98307 3.15056 3.15543 3.29969 3.30559 3.43679 3.44215 3.57982 3.58419 3.7534 3.75858 4.08712 4.09115 4.33602 4.33963 4.49054 4.49561 4.61501 4.62359 4.80945 4.813 
24 0.15892 0.31242 0.50126 0.63554 0.82408 0.99727 1.32792 1.49449 1.84694 2.06045 2.33239 2.4768 2.62884 2.81999 2.98428 3.15303 3.30789 3.44291 3.58582 3.75934 4.08884 4.33717 4.49626 4.81194 
65 0.16935 0.17331 0.3251 0.32939 0.51208 0.51578 0.51965 0.64431 0.6483 0.65393 0.8356 0.83973 1.00331 1.00816 1.01264 1.17058 1.17518 1.17975 1.33445 1.33902 1.34357 1.50542 1.50988 1.6686 1.6731 1.67943 1.85858 1.86322 1.86778 2.07176 2.07668 2.19858 2.2036 2.34398 2.34777 2.35526 2.48625 2.49067 2.63961 2.64302 2.83105 2.83543 2.99504 2.99968 3.1682 3.17182 3.31403 3.31963 3.32362 3.44999 3.45501 3.59541 3.6 3.77093 3.77412 4.10098 4.10489 4.34945 4.35451 4.50783 4.51162 4.63273 4.63701 4.82432 4.82863 
56 0.16609 0.16999 0.32292 0.32627 0.50936 0.51298 0.64191 0.64525 0.83169 0.83596 1.00172 1.00701 1.17067 1.17599 1.33501 1.33937 1.50114 1.5049 1.66575 1.67041 1.85589 1.86052 2.06916 2.07319 2.19797 2.20437 2.34213 2.34621 2.48353 2.48802 2.63677 2.64219 2.82722 2.8319 2.99178 2.9966 3.16378 3.16713 3.31488 3.31826 3.44845 3.45257 3.59273 3.59687 3.76681 3.76952 4.09778 4.10219 4.34587 4.35049 4.50397 4.50721 4.63154 4.63913 4.82118 4.82481 
2 0.50492 4.81557 
7 0.3382 0.52375 0.8472 3.19619 3.78128 4.51916 4.83759 
47 0.1532 0.15943 0.30872 0.31432 0.49655 0.50214 0.62888 0.63507 0.81806 0.82363 0.98911 0.997 1.15582 1.16361 1.32102 1.3269 1.48861 1.49409 1.65298 1.8436 1.85039 2.05703 2.18582 2.32907 2.47002 2.47669 2.62405 2.81425 2.81954 2.97914 3.14951 3.15502 3.29991 3.3056 3.43445 3.44114 3.57999 3.58847 3.75323 3.75824 4.08589 4.33421 4.49005 4.49548 4.61742 4.80864 4.81431 
68 0.16444 0.1682 0.31973 0.32321 0.32786 0.50748 0.51077 0.51577 0.63979 0.6431 0.64987 0.82988 0.83275 0.83717 0.99841 1.00331 1.0085 1.16575 1.17205 1.3319 1.33619 1.5 1.50348 1.66373 1.66801 1.85359 1.85834 1.86237 2.06644 2.06973 2.19521 2.19953 2.33879 2.34291 2.34764 2.48148 2.48557 2.63465 2.63741 2.82536 2.82851 2.83256 2.98905 2.99298 3.16065 3.16428 3.16837 3.31216 3.31555 3.4449 3.44985 3.58945 3.59407 3.59948 3.76544 3.76805 4.09535 4.09903 4.3439 4.34793 4.50228 4.50515 4.6274 4.63136 4.63815 4.8184 4.82158 4.82499 
24 0.15439 0.31052 0.49702 0.63085 0.81959 0.99113 1.32308 1.49007 1.84338 2.05733 2.32946 2.47277 2.62511 2.81536 2.9801 3.15048 3.30294 3.4379 3.58106 3.75471 4.08579 4.33364 4.49215 4.80827 
27 0.17603 0.33079 0.51782 0.65122 0.84062 1.01111 1.18109 1.34488 1.51152 1.67427 1.86606 2.07727 2.20352 2.35024 2.6431 2.83727 2.99745 3.17305 3.32409 3.45676 3.60127 3.77462 4.10565 4.35201 4.51201 4.63954 4.82921 
44 0.16942 0.17617 0.32484 0.33093 0.5123 0.51757 0.64566 0.83437 0.83997 1.00601 1.17268 1.17771 1.33764 1.3431 1.50496 1.51123 1.66999 1.86029 1.86544 2.07254 2.20137 2.34578 2.35381 2.48661 2.49357 2.64073 2.83094 2.83666 2.99544 3.16591 3.17019 3.31748 3.32342 3.45196 3.59612 3.60625 3.77123 4.10122 4.34933 4.35624 4.50753 4.63443 4.82426 4.82959 
65 0.1604 0.16359 0.31574 0.32005 0.3232 0.50356 0.50624 0.50939 0.63602 0.63998 0.82524 0.82877 0.83241 0.99595 1.00044 1.16228 1.16762 1.32678 1.33067 1.33475 1.4962 1.49942 1.50496 1.66019 1.66438 1.85039 1.85502 2.06326 2.06714 2.19022 2.19471 2.33586 2.34032 2.47778 2.48104 2.63095 2.63419 2.82121 2.82445 2.82854 2.98515 2.9883 3.15669 3.16119 3.30757 3.31195 3.31577 3.44164 3.44662 3.58661 3.59045 3.75961 3.76356 3.76657 4.0923 4.09615 4.341 4.34492 4.49685 4.50093 4.6214 4.62752 4.81522 4.81801 4.82125 
0 
6 0.16721 1.00816 1.17237 2.82892 3.31541 4.82177 
29 0.16571 0.32346 0.51199 0.64227 0.83153 1.00329 1.17224 1.33428 1.50181 1.66476 1.85702 1.8619 2.06877 2.20368 2.34322 2.48285 2.63605 2.82704 2.99054 3.1647 3.31502 3.44851 3.59279 3.76754 4.09773 4.34554 4.50359 4.63259 4.81974 
32 0.16121 0.3165 0.50345 0.5077 0.63699 0.82618 0.995 1.16171 1.16936 1.32984 1.49583 1.50084 1.65986 1.85035 2.06418 2.19281 2.33565 2.4786 2.63154 2.82198 2.98671 3.15659 3.16157 3.30963 3.44351 3.58726 3.76225 4.09268 4.34063 4.49906 4.62579 4.81517 
48 0.15036 0.15521 0.30668 0.31382 0.493 0.49775 0.62615 0.63246 0.81575 0.82063 0.98698 0.99414 1.153 1.31697 1.32497 1.48585 1.49071 1.64988 1.65659 1.84171 2.05498 2.18182 2.32711 2.46677 2.47254 2.62132 2.62576 2.81139 2.81663 2.97512 2.98038 3.14746 3.1545 3.29679 3.30473 3.43259 3.57716 3.58394 3.75046 3.75707 4.08408 4.33276 4.48748 4.49371 4.61331 4.62156 4.80651 4.81139 
103 0.14719 0.151 0.15365 0.15898 0.30324 0.30678 0.30999 0.31407 0.48989 0.49387 0.49634 0.50005 0.62226 0.62616 0.6289 0.63319 0.81246 0.81583 0.81903 0.823 0.98521 0.98789 0.99215 1.14931 1.15323 1.15827 1.16285 1.31421 1.31775 1.32173 1.32611 1.48226 1.48606 1.48924 1.49362 1.64356 1.65013 1.65333 1.66011 1.83989 1.84233 1.84591 1.85053 2.05315 2.05565 2.05854 2.1783 2.18318 2.1893 2.32477 2.32758 2.33075 2.46036 2.46622 2.47005 2.47367 2.61677 2.62123 2.62415 2.80824 2.81225 2.815 2.81949 2.9719 2.97601 2.97914 3.14481 3.14788 3.15118 3.15466 3.29404 3.29754 3.30213 3.30548 3.42657 3.43244 3.43611 3.44082 3.5739 3.57777 3.58048 3.58694 3.74868 3.75178 3.75501 3.75827 4.0821 4.08463 4.0879 4.33107 4.33314 4.33663 4.48512 4.48811 4.49174 4.49619 4.60912 4.61479 4.61983 4.80425 4.80706 4.80924 4.81411 
26 0.16151 0.31748 0.50437 0.64081 0.82722 0.99629 1.16752 1.33093 1.49721 1.6654 1.85142 2.19416 2.33812 2.48089 2.63297 2.82294 2.98726 3.15952 3.30964 3.44835 3.5884 3.76229 4.09612 4.49985 4.62749 4.81745 
77 0.14733 0.15216 0.15671 0.30348 0.30736 0.31178 0.49005 0.49528 0.49904 0.62257 0.62749 0.63165 0.81271 0.81714 0.82071 0.98524 0.98922 0.99555 1.14961 1.15415 1.16133 1.31443 1.32062 1.3256 1.48255 1.48811 1.49194 1.64395 1.65142 1.65492 1.83995 1.84303 1.84804 2.05321 2.05655 2.17853 2.18594 2.32483 2.32825 2.33512 2.46129 2.46693 2.47103 2.61719 2.62184 2.6255 2.80841 2.81342 2.8171 2.9721 2.97821 3.14492 3.1485 3.15287 3.29414 3.29953 3.30385 3.42692 3.43312 3.43838 3.57404 3.57899 3.74871 3.75349 3.75681 4.08214 4.08527 4.33112 4.33375 4.48526 4.48918 4.49296 4.60939 4.61826 4.8043 4.80763 4.81123 
52 0.15452 0.16005 0.31152 0.31793 0.49723 0.50213 0.5074 0.63091 0.63724 0.81976 0.8252 0.99134 0.99804 1.15754 1.16705 1.32167 1.3301 1.48968 1.49538 1.65593 1.66245 1.84611 1.85274 2.05938 2.1891 2.33147 2.3381 2.47238 2.47944 2.62585 2.63115 2.81723 2.82277 2.98024 2.98565 3.15196 3.15833 3.30146 3.30892 3.43741 3.4443 3.58161 3.5886 3.75523 3.76128 4.08841 4.33735 4.49209 4.49828 4.62153 4.8111 4.81571 
26 0.16172 0.31727 0.5051 0.63699 0.82616 1.00001 1.16695 1.33159 1.4972 1.66207 1.85381 2.06371 2.47805 2.6314 2.82323 2.98813 3.15848 3.30955 3.44405 3.58844 3.76166 4.0922 4.34004 4.4985 4.62824 4.81538 
52 0.15092 0.15653 0.30725 0.31333 0.49362 0.49884 0.62673 0.63283 0.81629 0.82192 0.98786 0.9954 1.15371 1.16374 1.31789 1.32516 1.4864 1.4924 1.65083 1.65704 1.84246 1.84948 2.05571 2.18267 2.32776 2.33436 2.46751 2.47373 2.62175 2.62699 2.81204 2.81756 2.9759 2.98221 3.14804 3.15411 3.2976 3.30488 3.43339 3.43998 3.5777 3.58429 3.75129 3.75708 4.08474 4.33346 4.48834 4.49444 4.61407 4.6233 4.80712 4.81156 
50 0.1579 0.16416 0.31458 0.32118 0.49987 0.50739 0.63229 0.64041 0.82326 0.8297 0.99506 1.16104 1.16848 1.32523 1.33482 1.49329 1.4999 1.65303 1.66361 1.85039 2.06531 2.18836 2.20053 2.33524 2.34167 2.47105 2.48024 2.62838 2.63446 2.81906 2.82546 2.98229 2.99081 3.15546 3.1623 3.30513 3.31304 3.4355 3.44569 3.58499 3.59159 3.75871 3.76473 4.0941 4.3415 4.4957 4.50181 4.61912 4.62989 4.81605 
78 0.15543 0.15898 0.16263 0.31207 0.31545 0.31897 0.49765 0.50164 0.50506 0.63108 0.63444 0.63837 0.82076 0.82453 0.82713 0.99218 0.99582 0.99973 1.15784 1.16249 1.16778 1.32196 1.3273 1.33119 1.49034 1.49447 1.49728 1.65176 1.65758 1.66088 1.84723 1.85127 1.85529 2.06033 2.06349 2.18569 2.19132 2.33249 2.33555 2.47078 2.47524 2.47872 2.62643 2.62973 2.63299 2.81579 2.81957 2.82343 2.97974 2.98444 2.98883 3.15271 3.15583 3.15952 3.30171 3.30599 3.3097 3.43626 3.4397 3.44435 3.58171 3.58533 3.58962 3.75577 3.75956 3.76248 4.08943 4.09233 4.33823 4.34099 4.49303 4.49754 4.50067 4.61652 4.62451 4.81166 4.81449 4.81812 
25 0.16064 0.31694 0.50316 0.63773 0.82536 0.99986 1.16828 1.33106 1.49621 1.65991 1.85357 2.06235 2.33868 2.47732 2.63065 2.82112 3.15816 3.3095 3.44477 3.58994 3.76146 4.09092 4.3391 4.49873 4.81375 
1 0.84022 
80 0.14743 0.15151 0.15555 0.30376 0.30755 0.31175 0.48979 0.49405 0.4975 0.62283 0.62687 0.63092 0.81285 0.81715 0.82019 0.98448 0.98895 0.99603 1.15019 1.15492 1.16193 1.31445 1.3195 1.32518 1.48264 1.48715 1.49139 1.64444 1.65025 1.65528 1.83922 1.8431 1.84752 2.05243 2.05601 2.17827 2.18392 2.32443 2.32801 2.33453 2.46303 2.46806 2.47249 2.61813 2.62208 2.6255 2.80787 2.81213 2.8153 2.97206 2.97692 2.98477 3.14463 3.14857 3.15204 3.29405 3.29875 3.3037 3.42842 3.43227 3.4371 3.57374 3.57788 3.58404 3.74779 3.7521 3.75547 4.08144 4.08492 4.33024 4.33335 4.485 4.48952 4.49486 4.6091 4.61566 4.62129 4.80364 4.80671 4.80979 
0 
39 0.15743 0.31163 0.31827 0.50021 0.50624 0.63307 0.82189 0.82839 0.99162 1.15849 1.16772 1.32153 1.32821 1.49325 1.65723 1.84612 1.85457 2.05949 2.18967 2.33156 2.47514 2.6282 2.81802 2.98329 3.15222 3.15844 3.30175 3.30914 3.43891 3.58372 3.75498 3.76053 4.08847 4.33697 4.49206 4.49771 4.62313 4.81098 4.81708 
23 0.154 0.30948 0.49667 0.63002 0.81901 0.98908 1.48969 1.84331 2.05681 2.32889 2.47257 2.62512 2.8154 2.98034 3.14961 3.30619 3.43628 3.58087 3.75429 4.08565 4.33395 4.49212 4.80848 
100 0.16728 0.17072 0.17394 0.17928 0.32411 0.32757 0.33042 0.33601 0.51238 0.51488 0.51805 0.52352 0.64403 0.64777 0.65113 0.83296 0.83656 0.84028 0.84735 1.00304 1.00759 1.0107 1.02086 1.16972 1.17531 1.1792 1.33398 1.33909 1.34231 1.34907 1.50517 1.50782 1.51122 1.66879 1.67213 1.67708 1.85853 1.86212 1.86578 1.87092 2.0715 2.07449 2.07946 2.1974 2.20314 2.20805 2.34397 2.34695 2.35041 2.35618 2.48507 2.48836 2.4922 2.5 2.63848 2.64167 2.64535 2.82932 2.83228 2.83581 2.8395 2.99167 2.99602 2.9992 3.16415 3.16862 3.17121 3.17532 3.31448 3.31912 3.3221 3.32977 3.45025 3.45393 3.45757 3.59401 3.59717 3.60136 3.60561 3.76738 3.77173 3.77442 3.7794 4.10061 4.10365 4.10845 4.34932 4.35191 4.35638 4.50434 4.50865 4.51202 4.51901 4.6309 4.63645 4.641 4.8234 4.82592 4.82925 4.83235 
0 
0 
26 0.15815 0.31544 0.50177 0.63454 0.82358 0.99814 1.16443 1.32664 1.49372 1.66325 1.84606 2.06194 2.33504 2.4753 2.62834 2.81985 2.98381 3.15645 3.30687 3.44121 3.58714 3.75877 4.08794 4.336 4.49567 4.81204 
29 0.16524 0.32316 0.50858 0.64206 0.83126 1.00343 1.17206 1.33376 1.50182 1.66607 1.85782 2.06844 2.1999 2.34209 2.4834 2.63585 2.82673 2.99066 3.16336 3.3147 3.44894 3.59227 3.76689 4.09689 4.34504 4.50323 4.63169 4.81998 4.82587 
67 0.15817 0.16154 0.31395 0.31766 0.3213 0.50186 0.5052 0.63431 0.6379 0.82334 0.82665 0.8305 0.99389 0.9986 1.16017 1.16454 1.17139 1.32549 1.32924 1.33274 1.49359 1.49707 1.50088 1.65815 1.66205 1.8484 1.85253 1.85685 2.06151 2.06514 2.18949 2.19398 2.334 2.33794 2.47505 2.47877 2.62892 2.63185 2.81946 2.82301 2.82979 2.98403 2.98694 3.15478 3.15907 3.16316 3.30439 3.30914 3.31295 3.44001 3.44438 3.58501 3.58841 3.75856 3.76214 4.09052 4.09431 4.33895 4.34291 4.49511 4.49855 4.50216 4.62189 4.62603 4.81363 4.81645 4.81991 
28 0.15943 0.31655 0.50325 0.63649 0.82551 0.99966 1.16448 1.3284 1.49507 1.65941 1.85036 2.06398 2.19309 2.33719 2.47631 2.63115 2.82138 2.98563 3.15723 3.30732 3.44138 3.58687 3.76236 4.09239 4.34079 4.49832 4.62572 4.81571 
77 0.15503 0.15908 0.16334 0.31195 0.31608 0.31967 0.49829 0.50198 0.50571 0.63154 0.63545 0.63918 0.82081 0.82478 0.82887 0.99192 0.99656 1.15842 1.16393 1.1687 1.32213 1.32709 1.33114 1.49013 1.49446 1.49803 1.65468 1.65903 1.66397 1.84685 1.85117 1.85531 2.05983 2.0634 2.18645 2.19181 2.3322 2.33607 2.34177 2.47161 2.47615 2.48082 2.62614 2.62997 2.81683 2.8205 2.82441 2.97994 2.98461 2.99001 3.1531 3.15722 3.16125 3.30211 3.30739 3.31072 3.43756 3.44183 3.44603 3.58188 3.58572 3.59016 3.7558 3.75983 3.76279 4.08886 4.09225 4.3376 4.34061 4.49284 4.49721 4.50085 4.61882 4.62557 4.81166 4.81461 4.8193 
25 0.16686 0.32227 0.50959 0.64215 0.83308 1.00148 1.17309 1.33787 1.50357 1.66765 1.85625 2.06927 2.34157 2.48437 2.63872 2.82748 2.99289 3.31902 3.44915 3.59254 3.77232 4.0981 4.34685 4.63205 4.82182 
0 
126 0.1687 0.17118 0.17337 0.1763 0.32436 0.32746 0.32979 0.33237 0.33813 0.51115 0.51366 0.51592 0.51827 0.52184 0.64449 0.64721 0.64944 0.65238 0.65973 0.83423 0.83691 0.83897 0.84171 0.8486 1.00441 1.0081 1.0108 1.01443 1.02999 1.17149 1.17532 1.17834 1.18114 1.33494 1.33872 1.34126 1.34376 1.34897 1.5043 1.50719 1.50968 1.51268 1.66914 1.67161 1.67462 1.67825 1.85895 1.86183 1.86439 1.86682 1.87049 2.07173 2.07433 2.07679 2.08035 2.19885 2.20286 2.20704 2.21157 2.34471 2.34739 2.35011 2.35335 2.35806 2.48581 2.48847 2.49109 2.49428 2.49923 2.63911 2.64161 2.64372 2.64806 2.82983 2.83237 2.83473 2.83745 2.84075 2.99361 2.99648 2.99921 3.00243 3.16567 3.16897 3.17107 3.17365 3.17751 3.31528 3.31895 3.32123 3.32363 3.45057 3.45364 3.45608 3.45897 3.59547 3.59793 3.60061 3.60356 3.60872 3.76882 3.77171 3.77393 3.77658 3.78144 4.10079 4.10316 4.10569 4.11036 4.34952 4.35149 4.3543 4.35826 4.5054 4.50874 4.51074 4.51351 4.63393 4.63705 4.64046 4.64537 4.82363 4.82581 4.82806 4.83054 4.83363 
56 0.16363 0.16677 0.32017 0.32356 0.50709 0.5105 0.63955 0.64387 0.82941 0.83236 0.99825 1.00253 1.16448 1.17142 1.33294 1.49935 1.50374 1.66344 1.67034 1.85297 1.85771 1.86128 2.06641 2.06997 2.19414 2.20266 2.3383 2.34233 2.48115 2.48867 2.63426 2.63723 2.8251 2.83141 2.98946 2.99483 3.1617 3.16649 3.3128 3.31728 3.44487 3.44997 3.59014 3.59568 3.76488 3.76774 4.09528 4.09927 4.34348 4.34855 4.50205 4.50779 4.6287 4.63364 4.81882 4.82273 
6 1.6632 1.85418 3.15882 3.31014 4.62655 4.81502 
91 0.17798 0.1814 0.18577 0.33345 0.33754 0.34137 0.35896 0.52145 0.52466 0.52865 0.65296 0.65751 0.66207 0.84336 0.84667 0.85083 1.01328 1.01846 1.02323 1.1795 1.18617 1.19021 1.34481 1.34953 1.35403 1.51339 1.51725 1.52136 1.67807 1.68304 1.68954 1.8678 1.87264 1.87627 1.88422 2.08189 2.08547 2.09296 2.20771 2.21259 2.2213 2.35301 2.35793 2.36264 2.37145 2.49433 2.49841 2.5035 2.64864 2.65173 2.65738 2.83879 2.84224 2.84682 2.85901 3.00232 3.00617 3.01084 3.17397 3.17856 3.18209 3.18881 3.32355 3.32918 3.33283 3.45913 3.46406 3.46839 3.60312 3.6079 3.61279 3.77719 3.78141 3.78433 3.7912 4.11044 4.11416 4.12149 4.3588 4.36242 4.36868 4.5145 4.51871 4.52253 4.64169 4.64671 4.6532 4.83297 4.83595 4.83966 4.84668 
29 0.1694 0.32618 0.51325 0.64559 0.83582 1.00689 1.17192 1.33768 1.50689 1.67073 1.86135 2.07123 2.19916 2.34357 2.35471 2.48779 2.63953 2.83209 2.99394 3.16832 3.31886 3.45219 3.59691 3.77058 4.10138 4.34806 4.50667 4.63668 4.82413 
0 
33 0.15353 0.30909 0.49654 0.50322 0.62928 0.81859 0.98955 1.15587 1.32058 1.48894 1.65422 1.84397 2.05726 2.18634 2.32935 2.47103 2.62449 2.81433 2.9788 3.15001 3.15806 3.29983 3.30937 3.43556 3.57996 3.75342 3.7593 4.08627 4.33474 4.49024 4.62185 4.80873 4.81749 
28 0.15882 0.31413 0.50211 0.63448 0.82379 0.99415 1.16523 1.33007 1.49541 1.65885 1.84918 2.06141 2.19416 2.33403 2.47642 2.6294 2.81988 2.98547 3.15483 3.31065 3.44011 3.58543 3.75886 4.09065 4.3391 4.49558 4.62762 4.81369 
81 0.1531 0.15794 0.16298 0.30923 0.31347 0.31753 0.49581 0.50096 0.5052 0.62845 0.63337 0.63763 0.81844 0.82291 0.82638 0.99142 0.99596 1.00108 1.15528 1.15981 1.16439 1.32026 1.32545 1.32901 1.48829 1.493 1.49687 1.64952 1.65627 1.65959 1.84627 1.84966 1.85459 2.0595 2.06332 2.18435 2.18996 2.19617 2.33098 2.33441 2.34023 2.46636 2.47259 2.47649 2.62285 2.62783 2.63132 2.81418 2.81907 2.82306 2.97795 2.98336 2.99007 3.15099 3.15461 3.15856 3.30003 3.30499 3.30934 3.43253 3.4388 3.44337 3.57988 3.58473 3.58871 3.75477 3.75909 3.76265 4.08837 4.0918 4.33756 4.34109 4.49122 4.49543 4.49889 4.61491 4.62083 4.62593 4.81059 4.81391 4.81933 
56 0.15118 0.15538 0.30707 0.31196 0.49381 0.49786 0.62695 0.63212 0.81606 0.82065 0.98714 0.99253 1.15359 1.16278 1.31737 1.3241 1.48631 1.49091 1.65177 1.6567 1.84187 1.84661 2.05499 2.05906 2.18274 2.32728 2.33192 2.4682 2.47273 2.6219 2.62597 2.81204 2.8164 2.97593 2.98055 3.14788 3.15291 3.29755 3.30392 3.43322 3.43888 3.5777 3.58341 3.75066 3.75541 4.08407 4.08815 4.33271 4.33661 4.48803 4.49289 4.61491 4.62283 4.80666 4.80991 4.8148 
0 
77 0.16712 0.17144 0.17866 0.32275 0.32652 0.33245 0.51042 0.51418 0.51921 0.64305 0.64738 0.83201 0.83532 0.83921 1.0021 1.00643 1.01062 1.16739 1.17292 1.17751 1.33217 1.33696 1.34328 1.50134 1.50578 1.5126 1.66689 1.6717 1.68053 1.85647 1.86118 1.8667 2.07091 2.07502 2.19816 2.20223 2.2115 2.34242 2.34641 2.35162 2.48467 2.48922 2.49687 2.63814 2.64285 2.82805 2.83175 2.83623 2.99287 2.99807 3.16307 3.1674 3.1721 3.31353 3.31805 3.32476 3.44925 3.4531 3.45932 3.59317 3.59805 3.60384 3.76725 3.77083 3.78161 4.09988 4.10457 4.34795 4.35276 4.50322 4.50727 4.51237 4.63003 4.63501 4.82206 4.82546 4.82969 
33 0.16602 0.17094 0.32338 0.50985 0.64253 0.83281 1.0046 1.17313 1.33586 1.5025 1.50777 1.6666 1.85643 1.86203 2.06974 2.20463 2.34164 2.34662 2.48457 2.63718 2.82832 2.99245 3.16582 3.31582 3.44987 3.593 3.76715 4.09817 4.34643 4.50568 4.63495 4.82139 4.82995 
65 0.16176 0.1644 0.317 0.32013 0.32316 0.505 0.50818 0.63763 0.64087 0.82772 0.83023 0.99589 1.0012 1.16248 1.16772 1.17231 1.32648 1.33132 1.33606 1.4977 1.50059 1.66164 1.66485 1.85077 1.85462 1.85862 2.06429 2.06725 2.19357 2.19979 2.33681 2.34007 2.34592 2.4789 2.48148 2.6326 2.63498 2.82308 2.82593 2.83342 2.98766 2.99044 3.15762 3.16147 3.16495 3.30643 3.31141 3.3147 3.4427 3.44651 3.58812 3.59151 3.76225 3.76497 4.09338 4.09639 4.34177 4.34468 4.49994 4.50232 4.62466 4.62909 4.81664 4.81927 4.82494 
27 0.16157 0.3175 0.50472 0.63836 0.82694 0.99842 1.16631 1.33076 1.49696 1.66134 1.8502 2.06447 2.19441 2.3379 2.47824 2.63227 2.82265 2.9872 3.15947 3.31009 3.44364 3.58949 3.76249 4.09449 4.34134 4.49951 4.81563 
87 0.1512 0.15567 0.15867 0.30751 0.3111 0.31488 0.49378 0.49873 0.50147 0.50592 0.62596 0.63063 0.63432 0.81696 0.8212 0.82381 0.82975 0.98889 0.99269 0.99659 1.15384 1.15767 1.16249 1.16844 1.31833 1.32439 1.32813 1.48664 1.49155 1.49426 1.64724 1.6551 1.65949 1.8436 1.84651 1.85048 2.05689 2.06008 2.18226 2.18892 2.32855 2.33177 2.33618 2.46372 2.47119 2.47473 2.48194 2.62124 2.62591 2.62879 2.81198 2.8169 2.81956 2.82472 2.9759 2.98189 2.98684 3.14884 3.15212 3.15614 3.16216 3.2979 3.30297 3.30638 3.43006 3.43638 3.44103 3.57777 3.58254 3.58675 3.75224 3.75671 3.75937 4.0858 4.08862 4.33484 4.33717 4.48918 4.49397 4.49642 4.61322 4.62109 4.62505 4.8079 4.81095 4.8143 4.81929 
72 0.15392 0.15866 0.31025 0.31484 0.31885 0.49647 0.50127 0.50568 0.62906 0.63407 0.63907 0.81942 0.82437 0.82966 0.99126 0.99668 1.15673 1.16244 1.16781 1.32115 1.32679 1.33203 1.4892 1.49436 1.49959 1.65064 1.65731 1.66219 1.8461 1.8511 2.05932 2.06367 2.18515 2.19111 2.33119 2.3355 2.4682 2.47451 2.4794 2.62447 2.62912 2.8147 2.81951 2.82385 2.97871 2.98415 3.15143 3.15614 3.16001 3.3006 3.30612 3.31004 3.43297 3.43878 3.44489 3.58046 3.58523 3.75466 3.75945 3.76359 4.08829 4.09278 4.33731 4.34446 4.4918 4.49683 4.61617 4.62221 4.62811 4.81046 4.81392 4.82018 
33 0.16702 0.32314 0.51055 0.64431 0.83276 1.00433 1.0112 1.17266 1.33529 1.50321 1.66678 1.85659 1.86147 2.06947 2.19966 2.34175 2.34671 2.48448 2.63745 2.82843 2.83446 2.99221 3.16519 3.31571 3.45047 3.59324 3.76841 4.09842 4.34609 4.50466 4.63253 4.82155 4.82736 
3 0.51968 0.64938 2.83886 
56 0.14611 0.15131 0.30222 0.30684 0.48875 0.49417 0.62148 0.62681 0.81169 0.81636 0.9839 0.98889 1.14844 1.15441 1.31324 1.31949 1.48153 1.48717 1.64288 1.65059 1.83861 1.84198 2.05186 2.05558 2.17725 2.18441 2.32347 2.32742 2.4607 2.46758 2.61616 2.62145 2.80706 2.81244 2.97084 2.97704 3.14359 3.14751 3.29285 3.29883 3.42592 3.43207 3.5727 3.57803 3.74733 3.75227 4.08077 4.08421 4.32979 4.33252 4.48398 4.48923 4.60816 4.61812 4.80291 4.80653 
43 0.15919 0.31436 0.32043 0.50244 0.50703 0.63515 0.82441 0.82907 0.99489 1.16106 1.32653 1.33249 1.49413 1.49915 1.6591 1.84916 1.8547 2.06252 2.1911 2.33457 2.34171 2.47633 2.62991 2.63436 2.82042 2.82498 2.9849 3.15558 3.16142 3.30541 3.31164 3.44046 3.58553 3.75884 3.76372 4.0913 4.09586 4.34002 4.49564 4.5011 4.62305 4.81438 4.8185 
59 0.17427 0.17943 0.32998 0.33392 0.51714 0.52149 0.64993 0.65378 0.84004 0.84448 1.01147 1.01706 1.17809 1.1838 1.34317 1.34871 1.5101 1.51621 1.67357 1.67869 1.86413 1.8688 1.88804 2.07626 2.08102 2.20671 2.21746 2.34878 2.35438 2.37036 2.49133 2.4959 2.64418 2.64845 2.83543 2.83993 2.99959 3.01456 3.17223 3.17611 3.32323 3.33342 3.45546 3.45982 3.60031 3.60471 3.77555 3.77886 4.10519 4.11126 4.35391 4.35974 4.51195 4.51625 4.64008 4.64691 4.82901 4.8331 4.84254 
59 0.15395 0.15855 0.31054 0.3151 0.31938 0.49623 0.50097 0.50566 0.6299 0.63467 0.81916 0.82413 0.99082 0.99671 1.15678 1.16383 1.32094 1.32684 1.48891 1.49399 1.65103 1.6574 1.84572 1.85138 2.05881 2.06358 2.18498 2.19336 2.33102 2.33582 2.4699 2.47557 2.62492 2.62917 2.81474 2.81942 2.97876 2.98397 3.15121 3.15684 3.30076 3.30741 3.43603 3.44046 3.58059 3.58508 3.75436 3.75918 3.76261 4.08784 4.0917 4.33666 4.341 4.49152 4.49688 4.61528 4.62462 4.81014 4.81353 
31 0.16448 0.32149 0.50791 0.6405 0.83046 0.99873 1.0063 1.1645 1.17249 1.33218 1.50055 1.66396 1.85373 1.86067 2.06736 2.19662 2.33905 2.48178 2.63536 2.826 2.99045 3.16289 3.31365 3.44784 3.59035 3.76607 4.09587 4.3442 4.50282 4.6299 4.81946 
53 0.15251 0.15858 0.30896 0.31484 0.49502 0.50054 0.62787 0.63509 0.81782 0.8237 0.98967 0.99716 1.15535 1.16477 1.31961 1.32707 1.48757 1.49358 1.64877 1.65642 1.84455 1.85129 2.05776 2.18349 2.32968 2.33686 2.46703 2.47492 2.62323 2.62879 2.81324 2.81914 2.97717 2.98392 3.14991 3.1562 3.29912 3.3069 3.43164 3.43704 3.44396 3.57901 3.58692 3.75305 3.75919 4.08675 4.33561 4.49027 4.49632 4.61432 4.62559 4.80886 4.81263 
46 0.16426 0.17104 0.32056 0.32581 0.50754 0.5142 0.64105 0.82974 0.833 0.99931 1.00372 1.00978 1.16701 1.17353 1.33237 1.3381 1.49999 1.50797 1.66406 1.6713 1.85432 1.8602 2.06754 2.19691 2.33988 2.34673 2.48219 2.49194 2.63484 2.826 2.83264 2.98979 3.16282 3.16997 3.31336 3.44849 3.59051 3.59923 3.76538 3.77405 4.09592 4.34402 4.50234 4.63056 4.81882 4.82425 
56 0.14834 0.15321 0.30458 0.30907 0.49099 0.49608 0.62366 0.62875 0.81402 0.81893 0.98606 0.99183 1.15096 1.15682 1.3156 1.32237 1.48377 1.48918 1.64524 1.65307 1.84084 1.84561 2.05407 2.0584 2.17953 2.1877 2.3257 2.3299 2.4635 2.47041 2.6187 2.6236 2.80922 2.81448 2.97317 2.97926 3.14594 3.15039 3.29507 3.30167 3.42845 3.43402 3.57493 3.57999 3.74942 3.75498 4.08298 4.087 4.33197 4.33538 4.4863 4.49203 4.61048 4.6199 4.80506 4.80872 
32 0.16515 0.3211 0.32577 0.50801 0.51298 0.64049 0.83088 1.00129 1.33358 1.50108 1.66421 1.85492 1.86085 2.0675 2.34048 2.48282 2.63525 2.6387 2.82642 2.99052 3.16391 3.31401 3.44684 3.59178 3.76596 3.7692 4.09614 4.34441 4.50315 4.6312 4.81973 4.82485 
25 0.17417 0.3277 0.51352 0.64793 0.83641 1.00993 1.17724 1.50765 1.67262 1.86143 2.07538 2.20639 2.34845 2.48931 2.64308 2.8346 3.16894 3.32008 3.45447 3.60047 3.77155 4.1026 4.35197 4.51108 4.82879 
0 
5 1.00762 3.17399 3.77383 4.5107 4.82938 
54 0.17537 0.18091 0.33186 0.33614 0.51865 0.52541 0.65218 0.65787 0.84119 0.84612 1.01106 1.01647 1.18034 1.18954 1.34419 1.35036 1.51147 1.51691 1.67559 1.68191 1.86724 1.87329 2.07854 2.09006 2.20742 2.35198 2.36326 2.49266 2.49997 2.64596 2.65876 2.83697 2.8428 3.00074 3.00955 3.1737 3.17878 3.32432 3.32986 3.45907 3.46596 3.60185 3.60887 3.77631 3.7838 4.10706 4.11308 4.355 4.361 4.51373 4.52157 4.64139 4.83028 4.8354 
57 0.16029 0.16389 0.31545 0.32013 0.50347 0.50708 0.63534 0.6405 0.8251 0.82911 0.99559 1.00091 1.16127 1.16711 1.32586 1.33103 1.49661 1.50035 1.6597 1.66377 1.85026 1.85431 2.06312 2.06663 2.19028 2.19633 2.33549 2.33931 2.47623 2.48055 2.63082 2.63404 2.82085 2.8243 2.98491 2.98864 3.15624 3.16121 3.30542 3.31152 3.44109 3.44732 3.58644 3.59099 3.759 3.7633 3.76677 4.09211 4.09558 4.34064 4.34366 4.49592 4.50047 4.623 4.62846 4.81521 4.81781 
55 0.16091 0.16462 0.31659 0.32086 0.5044 0.50825 0.63726 0.64174 0.82578 0.82945 0.99619 1.0013 1.16278 1.16937 1.32979 1.33529 1.49655 1.50028 1.66109 1.66605 1.85092 1.85627 2.0641 2.06873 2.19178 2.19599 2.33649 2.34174 2.47858 2.48439 2.63175 2.63507 2.82265 2.82664 2.98668 2.99049 3.15748 3.16203 3.30821 3.31316 3.44257 3.44748 3.58774 3.59307 3.76106 3.76446 4.09313 4.09777 4.34163 4.34786 4.49786 4.50134 4.62555 4.81699 4.821 
87 0.14397 0.14815 0.15134 0.30012 0.30375 0.30728 0.48669 0.49102 0.49377 0.49959 0.61918 0.62341 0.6272 0.80936 0.81316 0.81647 0.98189 0.98509 0.98889 1.14622 1.15026 1.15513 1.31108 1.31532 1.31917 1.47919 1.4835 1.48684 1.64052 1.64695 1.65078 1.83659 1.83941 1.84287 2.04985 2.05284 2.05604 2.17517 2.18045 2.32148 2.32461 2.32789 2.45761 2.46337 2.4675 2.61375 2.61819 2.62156 2.80505 2.80925 2.81232 2.81914 2.96874 2.97324 2.97661 3.14156 3.1449 3.14852 3.15462 3.29078 3.29476 3.29906 3.42348 3.42916 3.43342 3.57068 3.57482 3.57835 3.74536 3.74894 3.75202 4.07879 4.08167 4.085 4.32776 4.33018 4.33375 4.48191 4.48531 4.48876 4.60603 4.61183 4.61896 4.80094 4.80402 4.80652 4.81099 
1 4.81306 
0 
0 
0 
25 0.17156 0.32914 0.51587 0.64763 0.83775 1.17958 1.34078 1.5085 1.67293 1.86513 2.07418 2.3486 2.48896 2.64183 2.83334 2.99687 3.17016 3.32083 3.45475 3.60469 3.77272 4.10318 4.35095 4.50965 4.82636 
0 
24 0.17538 0.33255 0.51958 0.84185 1.01273 1.18563 1.34792 1.51206 1.67863 1.8703 2.0831 2.37077 2.49993 2.64577 2.83951 3.00384 3.17721 3.32381 3.45918 3.78084 4.10767 4.35377 4.51575 4.8318 
13 0.5126 0.64433 1.33816 1.86146 2.34717 2.63796 2.82941 3.16988 3.31696 3.76814 4.34603 4.50475 4.82553 
79 0.16688 0.1705 0.17603 0.32207 0.32601 0.32968 0.51051 0.51426 0.51826 0.64286 0.6467 0.65168 0.83158 0.83527 0.83961 1.0025 1.007 1.01245 1.16924 1.17522 1.1792 1.33423 1.33766 1.34163 1.50206 1.50621 1.51104 1.66752 1.67272 1.85689 1.86163 1.86486 2.07042 2.0737 2.19801 2.20223 2.20814 2.34239 2.34646 2.35181 2.48466 2.48791 2.49333 2.63759 2.64074 2.82805 2.83193 2.83585 2.99233 2.99529 2.99987 3.16319 3.16748 3.17055 3.31325 3.31764 3.32148 3.44859 3.45294 3.45763 3.59395 3.59808 3.60556 3.76749 3.77107 3.77512 4.09924 4.10274 4.11009 4.34759 4.35153 4.5031 4.50745 4.51161 4.63298 4.63814 4.82187 4.82504 4.82906 
84 0.16505 0.16776 0.17198 0.32041 0.3235 0.3262 0.50815 0.51043 0.51325 0.64112 0.64438 0.64795 0.82995 0.83294 0.83594 1.00104 1.00485 1.00823 1.16704 1.17103 1.17527 1.33284 1.33555 1.3388 1.50038 1.50322 1.50679 1.66489 1.66775 1.67229 1.85468 1.85803 1.86104 2.06785 2.07107 2.07602 2.1959 2.19937 2.3401 2.34345 2.34662 2.48255 2.48529 2.48929 2.63556 2.63817 2.64321 2.82636 2.82895 2.8323 2.99082 2.99317 2.99817 3.16157 3.16497 3.16744 3.31223 3.31543 3.31823 3.44661 3.45004 3.45296 3.5916 3.59428 3.5979 3.76448 3.76759 3.77014 4.09673 4.09965 4.10369 4.3455 4.34817 4.35335 4.50172 4.50487 4.50759 4.62894 4.63281 4.6371 4.81973 4.82216 4.82505 4.82893 
84 0.1565 0.15968 0.16225 0.31308 0.31696 0.31971 0.4993 0.50285 0.50552 0.50926 0.63295 0.63589 0.63882 0.82176 0.82557 0.8278 0.9931 0.99668 1.00021 1.15961 1.16405 1.16774 1.32334 1.32801 1.3311 1.49175 1.49547 1.49818 1.65714 1.65986 1.66396 1.84785 1.85124 1.85474 2.06092 2.064 2.06829 2.18746 2.19193 2.19888 2.33331 2.33633 2.34023 2.4746 2.47777 2.48087 2.62776 2.63088 2.63342 2.81723 2.8211 2.82381 2.98172 2.98549 2.98876 3.15353 3.15781 3.16039 3.30331 3.30775 3.31032 3.43935 3.4428 3.44591 3.58329 3.58641 3.58973 3.7563 3.76043 3.76283 4.08991 4.09272 4.09819 4.33885 4.34161 4.4937 4.49791 4.50024 4.61863 4.62457 4.62744 4.81232 4.81517 4.81779 
96 0.17347 0.17623 0.18018 0.32875 0.33232 0.33513 0.34133 0.51646 0.51894 0.52207 0.52761 0.65008 0.65328 0.65765 0.83726 0.84108 0.84429 0.84812 1.00822 1.01228 1.01569 1.02171 1.17711 1.18225 1.18561 1.34141 1.34495 1.34858 1.50943 1.51228 1.51627 1.67324 1.67683 1.68244 1.86306 1.86702 1.87031 1.87558 2.07657 2.0795 2.08413 2.20269 2.20727 2.21271 2.34887 2.35225 2.356 2.36326 2.49153 2.49427 2.49855 2.64441 2.64695 2.65312 2.83404 2.83714 2.84042 2.84409 2.99962 3.002 3.00682 3.16953 3.17356 3.17611 3.18075 3.32006 3.32433 3.32759 3.45476 3.45894 3.46246 3.60017 3.60322 3.60701 3.61318 3.77355 3.77691 3.77936 3.78534 4.10576 4.10855 4.11354 4.35405 4.35672 4.36079 4.51003 4.51373 4.51671 4.52314 4.63289 4.64023 4.64429 4.82854 4.83097 4.83405 4.83741 
27 0.16506 0.32185 0.50808 0.64202 0.83023 1.00245 1.17406 1.33647 1.50071 1.66556 1.85765 2.06874 2.34235 2.48305 2.63578 2.8271 2.99035 3.16397 3.31478 3.44884 3.59308 3.76642 4.09702 4.34412 4.50372 4.63591 4.81995 
24 0.15888 0.31583 0.50177 0.63552 0.82448 1.16748 1.33007 1.49504 1.65989 1.85099 2.06069 2.33746 2.47611 2.629 2.81997 2.98477 3.15776 3.30819 3.44454 3.75972 4.08905 4.33708 4.4969 4.8124 
0 
64 0.1444 0.14889 0.30069 0.30489 0.30981 0.48681 0.49138 0.49582 0.62004 0.62454 0.80981 0.81451 0.98142 0.9862 1.1471 1.15265 1.31136 1.317 1.4796 1.48458 1.64244 1.64799 1.8362 1.84021 1.84643 2.04943 2.05318 2.1755 2.18182 2.32132 2.32507 2.46017 2.46554 2.61513 2.61953 2.80498 2.80953 2.81472 2.96906 2.97432 3.14165 3.14596 3.15053 3.29095 3.29644 3.30179 3.42599 3.43061 3.57077 3.57523 3.74476 3.74931 3.75325 4.07842 4.08205 4.32729 4.33053 4.48191 4.48677 4.6064 4.61434 4.80059 4.80382 4.80827 
60 0.15778 0.16149 0.31434 0.31821 0.50084 0.50417 0.50802 0.63466 0.63832 0.82272 0.82697 0.99446 0.999 1.16148 1.16761 1.32556 1.32978 1.49296 1.4972 1.65929 1.66272 1.84914 1.85333 1.85885 2.06236 2.06609 2.19015 2.19499 2.3344 2.33839 2.476 2.47926 2.62866 2.63225 2.81951 2.82296 2.82911 2.98381 2.9872 3.15546 3.15992 3.30541 3.31001 3.4407 3.4447 3.5849 3.58865 3.75821 3.76233 3.7687 4.09139 4.09505 4.34013 4.3441 4.49511 4.4996 4.62293 4.62815 4.81435 4.81732 
26 0.16345 0.32205 0.50851 0.64117 0.82959 1.00205 1.17159 1.49908 1.6634 1.85611 2.06767 2.34107 2.48105 2.63454 2.82821 2.99035 3.163 3.31319 3.44821 3.59214 3.7656 4.09779 4.3446 4.50232 4.63109 4.8189 
20 0.15884 0.31535 0.5006 0.63514 0.82356 0.99456 1.49585 2.06103 2.33368 2.47648 2.62865 2.81985 2.98439 3.1559 3.58596 3.75928 4.09 4.33803 4.49656 4.81227 
35 0.16551 0.32236 0.50882 0.64106 0.64662 0.83094 0.83625 1.00143 1.00591 1.17182 1.33536 1.50176 1.66498 1.67209 1.85521 1.85974 2.06867 2.20032 2.34056 2.34564 2.4835 2.63618 2.82642 2.99123 3.16493 3.31505 3.44813 3.59203 3.76718 4.09696 4.34518 4.50424 4.63228 4.82053 4.82533 
56 0.15654 0.16096 0.3127 0.31741 0.5 0.50446 0.63318 0.63805 0.82169 0.82613 0.83185 0.99243 0.99961 1.15919 1.16628 1.3235 1.32863 1.49165 1.49638 1.65742 1.6646 1.84724 1.8529 2.06051 2.06579 2.18885 2.33266 2.33875 2.47416 2.47916 2.62767 2.63158 2.81778 2.82192 2.98188 2.98623 3.15347 3.15842 3.30304 3.30901 3.43879 3.44422 3.58317 3.58855 3.75657 3.76133 4.08953 4.09494 4.33819 4.34493 4.49353 4.49849 4.62082 4.62646 4.8124 4.81626 
29 0.17139 0.32677 0.51353 0.64699 0.83584 1.00707 1.17654 1.33949 1.50646 1.67251 1.86184 2.07456 2.20424 2.34705 2.48889 2.63977 2.83241 2.99703 3.16783 3.31824 3.45343 3.59852 3.77059 4.10281 4.35119 4.50804 4.63487 4.82448 4.83085 
66 0.15853 0.16172 0.3149 0.31853 0.50127 0.50461 0.50832 0.63447 0.63831 0.82372 0.82724 0.83135 0.99463 0.99989 1.16086 1.16651 1.17128 1.32494 1.33025 1.33483 1.49378 1.49744 1.50118 1.65865 1.6621 1.84962 1.85391 2.06268 2.06644 2.18918 2.19474 2.33506 2.33895 2.47535 2.47905 2.48432 2.62972 2.63271 2.81944 2.82288 2.82716 2.98299 2.98718 3.15583 3.15978 3.16368 3.30475 3.31 3.31381 3.44083 3.44539 3.58515 3.58849 3.75836 3.76243 3.76563 4.09176 4.09554 4.34033 4.34436 4.49533 4.49977 4.62078 4.62721 4.81471 4.81725 
27 0.17415 0.33069 0.51698 0.65147 0.83995 1.01131 1.18222 1.34309 1.51114 1.6752 1.86631 2.07692 2.35077 2.49246 2.64385 2.83602 2.99926 3.17202 3.32364 3.45772 3.60108 3.77459 4.10579 4.35254 4.51187 4.64256 4.82887 
53 0.16962 0.17421 0.32404 0.32775 0.51214 0.51602 0.64581 0.64925 0.83528 0.84056 1.00364 1.0077 1.16859 1.17584 1.33241 1.33892 1.50541 1.50977 1.66847 1.67438 1.85792 1.86451 2.07198 2.07647 2.19928 2.3445 2.34947 2.48678 2.64026 2.83066 2.83682 2.99491 2.99997 3.16448 3.16858 3.31274 3.31899 3.44933 3.45371 3.5955 3.60134 3.77018 3.77278 4.10038 4.10369 4.3487 4.35234 4.5034 4.50802 4.63532 4.6409 4.82412 4.82851 
0 
59 0.1642 0.16698 0.31935 0.32316 0.32727 0.50742 0.51044 0.63978 0.64335 0.82899 0.83223 0.99957 1.0041 1.16841 1.1735 1.33285 1.33719 1.49977 1.50316 1.66382 1.66772 1.85455 1.85883 2.06668 2.06983 2.19557 2.20238 2.33966 2.34284 2.48151 2.48455 2.63456 2.63714 2.82546 2.82826 2.99007 2.99291 3.1608 3.1648 3.31164 3.31535 3.44539 3.44991 3.5907 3.594 3.7647 3.76737 3.77113 4.09568 4.09894 4.34446 4.34745 4.50153 4.50459 4.63073 4.635 4.81919 4.82175 4.82631 
7 0.32063 0.50639 0.82964 1.50087 3.16202 3.76437 4.82035 
63 0.15784 0.16138 0.31347 0.31748 0.50084 0.504 0.50779 0.63407 0.63784 0.82265 0.82686 0.83172 0.99351 0.99851 1.16074 1.16553 1.32601 1.32936 1.49289 1.49688 1.50169 1.65824 1.66248 1.84843 1.85275 2.06176 2.06555 2.18992 2.19565 2.33389 2.33761 2.47508 2.47886 2.62869 2.6317 2.81937 2.82285 2.8287 2.98391 2.98685 3.15467 3.15898 3.16369 3.30491 3.30914 3.43947 3.44393 3.58481 3.58851 3.75822 3.76196 3.76676 4.09073 4.09498 4.33914 4.3437 4.49503 4.49866 4.62269 4.62742 4.81321 4.81634 4.82131 
58 0.16157 0.16491 0.31686 0.32045 0.50439 0.50775 0.63754 0.64068 0.82716 0.83015 0.99616 1.00191 1.1624 1.16858 1.32683 1.33115 1.33507 1.49754 1.5008 1.66139 1.85114 1.85564 2.06439 2.06852 2.19277 2.19954 2.33628 2.34138 2.47882 2.4818 2.63212 2.635 2.82255 2.82553 2.98719 2.99102 3.15715 3.1614 3.30675 3.31153 3.31647 3.44214 3.44663 3.58774 3.59216 3.7597 3.7639 3.76726 4.09304 4.09699 4.34164 4.34572 4.49756 4.50128 4.62608 4.63012 4.81675 4.82011 
75 0.163 0.16638 0.17111 0.31908 0.32342 0.33157 0.50691 0.5104 0.51628 0.63924 0.64321 0.64826 0.82736 0.83183 0.8363 0.99937 1.00354 1.00856 1.1655 1.17221 1.33186 1.33647 1.4982 1.50249 1.50826 1.66336 1.66849 1.85351 1.85849 1.86256 2.06647 2.07068 2.19172 2.19899 2.33899 2.3437 2.34971 2.48013 2.48409 2.48978 2.63335 2.6368 2.64764 2.82381 2.82736 2.83225 2.98809 2.99121 2.99666 3.15988 3.16437 3.16874 3.3095 3.31487 3.31949 3.44481 3.44947 3.58985 3.59433 3.59994 3.7626 3.7667 3.77035 4.09559 4.10007 4.34412 4.3488 4.49942 4.50376 4.50829 4.6235 4.63165 4.81832 4.82184 4.82562 
0 
100 0.18099 0.18428 0.18818 0.33664 0.34019 0.3432 0.34944 0.52379 0.52687 0.52993 0.53471 0.65666 0.66025 0.66379 0.6726 0.84599 0.84938 0.85275 0.85883 1.01759 1.02171 1.02614 1.18441 1.18873 1.19282 1.34846 1.35207 1.35582 1.36789 1.51669 1.51996 1.52379 1.53809 1.68139 1.68515 1.69049 1.87153 1.87541 1.87872 1.88496 2.08421 2.08756 2.0924 2.21388 2.21862 2.22836 2.35686 2.36096 2.36503 2.37095 2.49869 2.50224 2.5064 2.52456 2.65137 2.65453 2.65925 2.84259 2.84561 2.84913 2.85367 3.00649 3.00974 3.01391 3.17785 3.18165 3.18449 3.18936 3.32777 3.3318 3.33512 3.34328 3.46283 3.46709 3.4709 3.60789 3.61168 3.61606 3.62647 3.78095 3.78453 3.7873 3.79277 4.11328 4.11657 4.12215 4.36178 4.36494 4.36979 4.51759 4.52147 4.52465 4.53169 4.6465 4.65069 4.65636 4.83615 4.83889 4.84209 4.84584 
24 0.16473 0.32153 0.50798 0.64133 0.83049 1.00168 1.50156 1.66449 1.85441 2.06766 2.19755 2.34047 2.48227 2.63556 2.82639 2.99077 3.44702 3.59099 3.76713 4.09609 4.34459 4.50329 4.63056 4.81985 
58 0.16132 0.16652 0.3161 0.32157 0.50478 0.50859 0.63601 0.64105 0.82611 0.82995 0.99668 1.00208 1.16233 1.16959 1.32617 1.33139 1.3363 1.49753 1.50298 1.66084 1.66817 1.85056 1.8556 2.06379 2.06836 2.19089 2.19786 2.33619 2.34182 2.47723 2.48139 2.48742 2.63186 2.63677 2.82271 2.8269 2.98714 2.99597 3.15736 3.16267 3.30587 3.31225 3.4423 3.44791 3.58686 3.59205 3.75952 3.76458 4.09283 4.09713 4.34148 4.34743 4.49653 4.50188 4.62378 4.63115 4.81713 4.82215 
92 0.15107 0.1554 0.15824 0.30733 0.31088 0.31415 0.49375 0.49842 0.50088 0.50605 0.62625 0.6308 0.63416 0.81646 0.82034 0.82322 0.82788 0.98877 0.99228 0.99606 1.15367 1.1576 1.16176 1.16722 1.31841 1.32338 1.32638 1.48636 1.49072 1.49344 1.64791 1.65402 1.65707 1.66411 1.84365 1.84643 1.85034 1.85593 2.05687 2.06006 2.06462 2.18231 2.18806 2.19216 2.32846 2.33165 2.33543 2.46562 2.47094 2.47428 2.62145 2.62576 2.6284 2.81195 2.81644 2.8191 2.82382 2.97594 2.98099 2.98348 3.14867 3.15188 3.15563 3.15975 3.29784 3.30228 3.30593 3.43106 3.43615 3.43997 3.57769 3.58214 3.5855 3.75221 3.75619 3.75895 4.08577 4.08863 4.09237 4.33485 4.33723 4.34198 4.48906 4.49276 4.49563 4.61328 4.61923 4.62304 4.8078 4.81097 4.81354 4.81747 
11 1.51033 1.67307 2.0936 2.49076 2.64133 2.99663 3.45983 3.60553 3.77707 4.10753 4.6374 
69 0.15386 0.15842 0.31022 0.31393 0.31948 0.49645 0.50141 0.50579 0.62939 0.63408 0.63944 0.81918 0.82352 0.82784 0.99203 0.99645 1.1563 1.16082 1.32179 1.32944 1.48899 1.49396 1.50002 1.65022 1.65729 1.66371 1.84703 1.85125 2.06036 2.06598 2.18528 2.1952 2.33171 2.33532 2.4672 2.47355 2.47946 2.62359 2.62852 2.63315 2.81509 2.81974 2.82443 2.97901 2.9849 3.15195 3.15552 3.16021 3.30098 3.30557 3.31087 3.43298 3.43918 3.44525 3.58077 3.58558 3.75553 3.76194 4.0893 4.09441 4.33833 4.34282 4.49237 4.4986 4.61627 4.62465 4.81116 4.81476 4.82084 
63 0.14777 0.15219 0.30418 0.30836 0.3139 0.4903 0.49458 0.49946 0.6235 0.6278 0.81319 0.81777 0.98468 0.98958 1.15054 1.1562 1.31462 1.32022 1.4831 1.48797 1.49471 1.64711 1.65247 1.83941 1.84358 2.05262 2.05626 2.17876 2.18535 2.32468 2.32861 2.46395 2.4692 2.61865 2.62288 2.80848 2.81283 2.81944 2.97249 2.97751 3.14491 3.14927 3.15376 3.29438 3.30004 3.42984 3.43494 3.57423 3.57847 3.74804 3.75247 3.75584 4.08166 4.08524 4.33041 4.33361 4.48522 4.49 4.60956 4.61817 4.80395 4.80708 4.81122 
36 0.17254 0.32965 0.51577 0.52013 0.64965 0.83797 0.84376 1.01123 1.17823 1.34126 1.50914 1.67214 1.67826 1.86423 1.87481 2.07563 2.20473 2.34856 2.49049 2.50573 2.6429 2.83346 2.83975 2.99771 3.17055 3.32166 3.45616 3.60052 3.77381 4.10413 4.35125 4.35791 4.51054 4.63755 4.82695 4.8314 
0 
0 
140 0.14372 0.14709 0.14976 0.15228 0.15566 0.29981 0.30325 0.30606 0.30873 0.31161 0.48653 0.49006 0.49267 0.49508 0.49752 0.50316 0.61843 0.6221 0.62495 0.62794 0.63082 0.80904 0.81234 0.81529 0.81752 0.82058 0.98178 0.98432 0.98753 0.99049 0.99528 1.14591 1.14965 1.1531 1.15635 1.15989 1.3108 1.31406 1.31766 1.32037 1.32367 1.47887 1.48252 1.48551 1.48802 1.49114 1.64014 1.64611 1.64931 1.65222 1.65649 1.83648 1.83881 1.84164 1.84433 1.84735 2.04973 2.05208 2.05462 2.05812 2.17494 2.17912 2.18264 2.18717 2.32136 2.32403 2.32669 2.3297 2.33445 2.45683 2.46243 2.46581 2.46844 2.47162 2.47903 2.61338 2.6176 2.6203 2.62262 2.62824 2.80494 2.80859 2.81117 2.81358 2.8166 2.82087 2.96851 2.97217 2.97538 2.97797 2.98268 3.14135 3.14423 3.14695 3.14955 3.15207 3.15805 3.29053 3.29373 3.29703 3.29984 3.30262 3.4232 3.42879 3.43148 3.43447 3.43767 3.57053 3.57409 3.57669 3.57978 3.58435 3.74525 3.74793 3.75073 3.75304 3.75581 4.07869 4.08109 4.08366 4.08736 4.32757 4.32964 4.33202 4.336 4.48168 4.48452 4.4878 4.49009 4.49371 4.60573 4.61062 4.6147 4.61762 4.62259 4.80089 4.80355 4.80566 4.80808 4.81093 
70 0.17331 0.17827 0.32847 0.3324 0.34033 0.51614 0.52018 0.53748 0.64883 0.65271 0.66149 0.83802 0.84124 0.84664 1.00834 1.01398 1.17432 1.18038 1.34175 1.34618 1.50867 1.51225 1.5276 1.67228 1.67792 1.86324 1.86766 1.87567 2.07561 2.08009 2.20286 2.20758 2.34794 2.35268 2.36099 2.49025 2.49464 2.50941 2.64345 2.64741 2.83414 2.83823 2.84333 2.99871 3.00385 3.16915 3.17316 3.17871 3.32064 3.32397 3.33195 3.45426 3.459 3.5995 3.60464 3.61246 3.77386 3.77742 3.7853 4.1045 4.10894 4.35309 4.35753 4.51123 4.51504 4.63506 4.64006 4.82831 4.83218 4.83939 
3 0.17285 2.64461 4.82656 
69 0.16624 0.17061 0.32231 0.32605 0.33655 0.50973 0.51375 0.52082 0.64227 0.64644 0.83234 0.83572 1.00062 1.00598 1.01242 1.16798 1.17438 1.17971 1.33521 1.33995 1.5022 1.50619 1.66568 1.67071 1.85561 1.86077 1.86741 2.06899 2.07333 2.09529 2.19863 2.20652 2.34147 2.34661 2.35259 2.48384 2.48775 2.49332 2.63679 2.64022 2.82821 2.83235 2.99298 2.99768 3.16252 3.16647 3.17048 3.31465 3.31824 3.44859 3.4526 3.59199 3.59668 3.60427 3.76559 3.76981 3.7765 4.09799 4.10233 4.34666 4.35101 4.50209 4.50651 4.51045 4.6293 4.63563 4.82157 4.82532 4.82977 
29 0.17034 0.32709 0.51376 0.64735 0.83606 1.00827 1.17713 1.3395 1.50721 1.6709 1.86138 1.87211 2.07273 2.2051 2.34596 2.35547 2.48785 2.64043 2.83372 2.99626 3.16885 3.31961 3.4532 3.59785 3.7713 4.10165 4.34966 4.50753 4.82513 
0 
30 0.17727 0.33396 0.5195 0.65328 0.84146 1.01315 1.18212 1.34655 1.51334 1.67737 1.86786 2.08023 2.21414 2.3533 2.49554 2.6462 2.83709 2.84376 3.00339 3.17455 3.32524 3.45981 3.6039 3.77787 4.10814 4.35541 4.51646 4.65307 4.8314 4.84323 
60 0.15114 0.15651 0.30779 0.31232 0.49365 0.49928 0.50295 0.62644 0.63147 0.63593 0.81663 0.82226 0.98908 0.9947 1.15424 1.16002 1.31842 1.3246 1.48609 1.49241 1.6478 1.65514 1.66056 1.84389 1.84863 2.05709 2.06157 2.1822 2.1888 2.329 2.33353 2.46609 2.47232 2.62182 2.62683 2.81193 2.81738 2.97587 2.98224 3.14908 3.15397 3.29789 3.304 3.43089 3.43677 3.44187 3.57769 3.58282 3.75232 3.75753 4.0861 4.09049 4.33497 4.33911 4.48948 4.49487 4.61314 4.62114 4.80822 4.81165 
21 0.16369 0.32223 0.50562 0.6414 0.8292 0.99983 1.17129 1.33187 1.49862 1.66445 2.48182 2.63538 2.8246 2.98907 3.16266 3.31467 3.44844 3.59263 3.76571 4.63258 4.82067 
1 4.33432 
78 0.17211 0.17698 0.18416 0.32719 0.33241 0.33808 0.51561 0.51973 0.5258 0.64785 0.6524 0.83735 0.841 0.84509 1.00761 1.01513 1.0229 1.17449 1.18227 1.34155 1.34662 1.50743 1.51192 1.52483 1.67196 1.6791 1.86159 1.86757 1.87278 2.07498 2.07985 2.09943 2.20606 2.21514 2.3474 2.35257 2.35979 2.48997 2.49486 2.50233 2.64361 2.64751 2.83289 2.83735 2.84174 2.8671 2.99847 3.00381 3.1679 3.17302 3.17798 3.31919 3.3237 3.33333 3.4534 3.45863 3.46482 3.59869 3.60483 3.6134 3.77129 3.77574 3.78088 4.10406 4.10889 4.11894 4.35263 4.35725 4.3723 4.50804 4.51239 4.51771 4.63877 4.64613 4.82827 4.83216 4.83579 4.85116 
0 
29 0.16287 0.31951 0.5053 0.6398 0.82845 1.00108 1.16811 1.33142 1.49852 1.66226 1.85412 2.06677 2.19685 2.33913 2.48097 2.6335 2.82385 2.98862 3.16113 3.31235 3.44774 3.59059 3.76374 4.09594 4.34345 4.50068 4.62971 4.81696 4.82208 
55 0.16221 0.16571 0.31724 0.32142 0.50558 0.51033 0.63769 0.64174 0.82848 0.83406 0.99731 1.00257 1.16344 1.16809 1.32883 1.33225 1.49837 1.50375 1.662 1.66903 1.85126 1.85683 2.06458 2.06895 2.1932 2.19866 2.33692 2.34208 2.47987 2.48537 2.63249 2.6359 2.82353 2.8281 2.9882 3.15805 3.16223 3.30795 3.31241 3.44273 3.44791 3.58843 3.59344 3.76106 3.76522 4.09343 4.09722 4.34218 4.34739 4.49789 4.50183 4.62787 4.63555 4.81694 4.82023 
0 
26 0.166 0.32329 0.50908 0.64353 0.83142 1.00243 1.17285 1.33553 1.50202 1.6652 1.85751 2.06913 2.34358 2.48424 2.63664 2.82826 2.99119 3.1644 3.31525 3.45007 3.59472 3.76722 4.09858 4.3454 4.50422 4.82127 
53 0.16496 0.16998 0.32132 0.32494 0.50845 0.51226 0.64077 0.64513 0.83091 0.83649 0.99957 1.00614 1.17078 1.1759 1.33359 1.33844 1.50128 1.50655 1.66479 1.67068 1.85488 1.85927 2.06795 2.07412 2.19831 2.34047 2.3461 2.48308 2.4901 2.63532 2.63958 2.82644 2.83151 2.99089 3.16252 3.16586 3.31414 3.31828 3.44831 3.45434 3.59162 3.5972 3.7661 3.77031 4.09658 4.10258 4.3449 4.3518 4.50309 4.50813 4.63123 4.81967 4.82398 
101 0.15006 0.15405 0.15706 0.3063 0.30962 0.31314 0.3163 0.49279 0.49693 0.49964 0.50327 0.62521 0.62917 0.63271 0.63611 0.8153 0.81864 0.82225 0.82576 0.98792 0.99098 0.99468 1.00035 1.15245 1.15616 1.16071 1.16571 1.31728 1.32141 1.32489 1.48498 1.48879 1.49225 1.49648 1.6467 1.65246 1.65591 1.66089 1.84267 1.84557 1.84908 1.85355 2.05591 2.05918 2.06245 2.18128 2.18645 2.19248 2.32755 2.33062 2.33406 2.34123 2.46379 2.46906 2.47272 2.47616 2.62005 2.62407 2.62734 2.81107 2.81526 2.81814 2.82364 2.97489 2.97922 2.9824 3.14769 3.15086 3.1546 3.15763 3.2969 3.30086 3.30477 3.3093 3.4297 3.43495 3.43871 3.44279 3.57676 3.58085 3.58423 3.58986 3.75137 3.75559 3.75824 4.08487 4.08779 4.09111 4.33388 4.33632 4.34015 4.48804 4.4915 4.4948 4.6122 4.61803 4.62234 4.80696 4.80997 4.81258 4.8183 
27 0.16591 0.32334 0.51112 0.64314 0.83312 1.00646 1.17492 1.33733 1.50366 1.66659 1.85951 2.07081 2.34501 2.48368 2.63645 2.82871 2.99175 3.16592 3.31662 3.45041 3.59436 3.7681 4.09998 4.34679 4.50543 4.63547 4.82184 
0 
56 0.15638 0.16142 0.31243 0.3179 0.49888 0.50357 0.50824 0.63258 0.63779 0.82153 0.82654 0.99287 0.99938 1.15904 1.16547 1.32308 1.3288 1.49194 1.49721 1.65674 1.66249 1.84756 1.85329 2.06084 2.06666 2.18732 2.1977 2.33289 2.33866 2.47315 2.4784 2.62713 2.63147 2.81685 2.82197 2.98115 2.98621 3.15343 3.15907 3.30281 3.30893 3.43878 3.44461 3.5831 3.58892 3.75618 3.76172 4.08987 4.09653 4.33848 4.49334 4.4989 4.61885 4.62668 4.81206 4.816 
15 0.16266 0.32164 0.82819 1.17028 1.50026 1.66294 1.8564 2.63311 2.98868 3.16287 3.31238 3.76472 4.3422 4.50157 4.81742 
26 0.17219 0.32899 0.51499 0.64824 0.83735 1.01091 1.17944 1.34224 1.51143 1.86376 2.0752 2.35006 2.49079 2.64203 2.83387 2.99949 3.16976 3.32063 3.45501 3.59937 3.77266 4.10415 4.35171 4.50919 4.64218 4.82645 
20 0.17444 0.32891 0.51463 0.83693 1.01089 1.67319 1.86741 2.07429 2.20928 2.49042 2.64125 2.83397 2.99915 3.1722 3.59848 3.772 4.10532 4.35056 4.50918 4.82535 
29 0.17151 0.32859 0.51517 0.64859 0.8377 1.00571 1.01094 1.17845 1.34087 1.50778 1.67108 1.86429 2.07449 2.20504 2.34671 2.4891 2.64215 2.83274 2.99706 3.16992 3.32086 3.4549 3.59808 3.77313 4.1031 4.35074 4.50987 4.63802 4.82643 
48 0.16719 0.32397 0.32838 0.51067 0.51633 0.64299 0.64852 0.83293 0.83711 1.00327 1.0089 1.16796 1.1755 1.33632 1.50356 1.66772 1.85758 1.86389 2.06929 2.07522 2.19783 2.20782 2.34243 2.34938 2.48452 2.4923 2.63827 2.82887 2.83349 2.99315 3.16293 3.16856 3.31686 3.4482 3.45477 3.59375 3.60008 3.76877 3.77348 4.09953 4.34729 4.35512 4.50603 4.51309 4.63013 4.63571 4.82202 4.82683 
57 0.15382 0.15832 0.3103 0.31482 0.49627 0.50084 0.50541 0.62945 0.63352 0.81907 0.82406 0.99059 0.99636 1.15677 1.16294 1.32078 1.32623 1.48894 1.49403 1.65043 1.65661 1.8455 1.85069 2.05872 2.06305 2.18431 2.19042 2.33079 2.33566 2.46921 2.47447 2.62467 2.62879 2.81435 2.81903 2.97849 2.9836 3.15103 3.15609 3.30049 3.30598 3.43602 3.44042 3.58026 3.58452 3.75409 3.75903 4.08776 4.09236 4.33651 4.34097 4.49136 4.49641 4.6148 4.6227 4.80998 4.81343 
1 0.83355 
12 0.16788 0.51073 0.644 0.83307 1.00692 1.33714 1.86091 2.6368 2.82972 3.76701 4.34603 4.8219 
25 0.16437 0.31984 0.50632 0.64061 0.82877 1.00054 1.3322 1.50006 1.66455 1.85513 2.06757 2.33982 2.48123 2.63412 2.82464 2.98952 3.16239 3.3124 3.44584 3.59011 3.76535 4.09724 4.34427 4.50307 4.81883 
89 0.14767 0.15198 0.15543 0.30383 0.30747 0.31129 0.31514 0.49037 0.49496 0.49804 0.50238 0.62254 0.62701 0.63066 0.6353 0.81308 0.81682 0.8202 0.82416 0.98557 0.98878 0.99302 1.14992 1.15397 1.15915 1.3148 1.3194 1.32308 1.48293 1.48729 1.49053 1.49477 1.64404 1.6511 1.65403 1.84027 1.84306 1.84739 2.05353 2.05651 2.0615 2.17886 2.18484 2.19161 2.32514 2.32827 2.33238 2.46072 2.46713 2.47082 2.47576 2.6174 2.622 2.62519 2.80866 2.81302 2.81633 2.97245 2.97724 2.98044 3.14524 3.14859 3.15283 3.29449 3.29867 3.30295 3.4269 3.43303 3.43691 3.44163 3.57436 3.57864 3.58276 3.74902 3.7527 3.75618 4.08247 4.0853 4.33154 4.33384 4.48561 4.48908 4.4927 4.60975 4.6167 4.62127 4.80458 4.80765 4.8105 
43 0.15384 0.15841 0.31021 0.49713 0.50093 0.63041 0.6362 0.81914 0.82414 0.99016 1.15675 1.32064 1.32656 1.48931 1.49407 1.65568 1.84485 2.05801 2.18566 2.33032 2.4726 2.62502 2.62918 2.81537 2.81949 2.97931 2.98382 3.1511 3.15832 3.30041 3.30664 3.43704 3.58081 3.75372 3.75894 4.08705 4.3358 4.49096 4.49605 4.61547 4.6256 4.80977 4.81447 
58 0.15484 0.15995 0.31134 0.31628 0.49714 0.50196 0.50618 0.62998 0.63453 0.82017 0.82551 0.99181 0.9981 1.15771 1.16435 1.32185 1.32817 1.48984 1.49531 1.65119 1.658 1.84662 1.85208 2.05985 2.06541 2.18567 2.19218 2.33188 2.33764 2.46984 2.47566 2.62563 2.63051 2.81555 2.82026 2.97948 2.98489 3.15207 3.1574 3.30155 3.30818 3.43314 3.43884 3.44458 3.58135 3.58617 3.75519 3.76061 4.08888 4.09367 4.33771 4.34208 4.49244 4.49791 4.61638 4.62465 4.81123 4.81476 
28 0.15346 0.30866 0.49641 0.62947 0.81849 0.98836 1.15588 1.32071 1.48948 1.6557 1.84298 2.05625 2.18739 2.32853 2.47306 2.62428 2.81434 2.97917 3.14911 3.29957 3.43556 3.57997 3.75183 4.08532 4.33396 4.48914 4.62114 4.80789 
63 0.15328 0.15806 0.30987 0.31522 0.49574 0.50031 0.506 0.62943 0.63437 0.8185 0.823 0.8289 0.98967 0.99563 1.1561 1.16338 1.32 1.32594 1.33068 1.48848 1.49337 1.65418 1.65841 1.84471 1.84996 1.85539 2.05794 2.06203 2.18386 2.19123 2.33007 2.3347 2.47095 2.47525 2.62443 2.62867 2.81371 2.81847 2.82538 2.978 2.98321 3.15032 3.15596 3.29984 3.30621 3.31015 3.43622 3.44188 3.57974 3.58433 3.75315 3.75848 4.08704 4.09123 4.33581 4.33951 4.49059 4.49561 4.6145 4.62289 4.80924 4.81274 4.81813 
11 0.17061 0.32585 0.51359 0.83268 1.00699 1.33826 2.82913 2.99553 3.16614 4.50751 4.82164 
117 0.17719 0.18035 0.18296 0.18693 0.3336 0.33675 0.33944 0.3429 0.52002 0.52303 0.52545 0.52815 0.53333 0.65307 0.65591 0.65867 0.66216 0.84232 0.84579 0.84801 0.85135 1.01329 1.01655 1.01958 1.02305 1.18007 1.18403 1.1874 1.19094 1.34419 1.34821 1.35108 1.35425 1.51281 1.51596 1.51857 1.52201 1.67794 1.68058 1.6839 1.68908 1.86841 1.87131 1.87416 1.87721 1.88555 2.08108 2.0838 2.08666 2.09365 2.20839 2.21251 2.21741 2.35367 2.35646 2.35962 2.36358 2.36924 2.49438 2.49743 2.49996 2.50369 2.64746 2.65056 2.65286 2.65824 2.83841 2.84146 2.84388 2.84709 2.85148 3.00238 3.00577 3.00833 3.01248 3.17406 3.17689 3.17953 3.1821 3.18628 3.32386 3.32769 3.33042 3.33341 3.45981 3.46302 3.46591 3.47084 3.6043 3.60707 3.61008 3.61396 3.7772 3.78062 3.78297 3.78554 3.7909 4.11008 4.11257 4.1155 4.1229 4.35898 4.36119 4.36453 4.37517 4.51424 4.51784 4.52012 4.52364 4.64224 4.6462 4.64996 4.83266 4.83523 4.8375 4.84036 4.84501 
35 0.16572 0.3214 0.32547 0.50799 0.51306 0.6415 0.83114 1.00286 1.17274 1.33418 1.5014 1.66563 1.85729 2.06815 2.19968 2.34027 2.34748 2.48252 2.49053 2.63567 2.8269 2.83288 2.99036 3.16362 3.31428 3.44862 3.59189 3.5996 3.76632 4.09677 4.34473 4.50328 4.6319 4.82005 4.82513 
31 0.16973 0.32541 0.5128 0.64609 0.83479 1.0071 1.17394 1.33954 1.50567 1.67024 1.86072 1.86882 2.07277 2.20176 2.34579 2.35456 2.48681 2.63969 2.83244 2.99509 3.16781 3.31808 3.45257 3.59748 3.77049 4.10159 4.34884 4.50742 4.63791 4.82497 4.83076 
30 0.16347 0.31949 0.50642 0.63987 0.82849 1.0007 1.16783 1.33183 1.49952 1.6622 1.8544 2.06542 2.19514 2.33794 2.48062 2.63295 2.82397 2.83108 2.98877 3.16057 3.31224 3.44589 3.58874 3.76398 4.09412 4.34201 4.50101 4.62831 4.81718 4.82294 
0 
0 
17 0.16591 0.32386 0.64283 0.83169 1.00426 1.66741 2.06856 2.34209 2.48251 2.63606 2.99141 3.44867 3.5927 3.76669 4.09785 4.34496 4.50338 
18 0.17373 0.33083 0.51852 0.65243 0.83815 1.01165 1.34348 1.51158 1.67252 2.0762 2.64351 3.00047 3.17363 3.32341 3.77557 4.10482 4.35154 4.51091 
0 
80 0.18139 0.18488 0.19116 0.33675 0.34094 0.34643 0.5247 0.52818 0.53267 0.65741 0.66101 0.66769 0.84731 0.85082 0.85603 1.01765 1.02246 1.03074 1.18583 1.19058 1.35 1.35393 1.36288 1.51732 1.52075 1.52713 1.6817 1.68601 1.69963 1.87199 1.87593 1.88021 2.08434 2.08805 2.09706 2.21424 2.22056 2.35769 2.36231 2.3693 2.49907 2.50352 2.51056 2.65182 2.655 2.66385 2.84324 2.84707 2.85131 3.00748 3.01177 3.17846 3.18197 3.18614 3.32973 3.33313 3.34262 3.46365 3.46755 3.47385 3.60832 3.61299 3.62042 3.78232 3.78533 3.791 4.11334 4.11708 4.12932 4.36161 4.36577 4.37766 4.51947 4.52245 4.52782 4.6479 4.65323 4.83652 4.83981 4.84373 
18 0.16697 0.32382 0.51237 0.64411 1.3376 1.8612 2.06986 2.3431 2.63631 2.99468 3.31639 3.59475 3.76815 4.0996 4.34657 4.50454 4.63553 4.82424 
42 0.16582 0.17129 0.32219 0.32638 0.50959 0.51419 0.64265 0.6478 0.8319 0.83772 1.00513 1.17062 1.33517 1.50215 1.50758 1.66622 1.85704 1.86171 2.06917 2.19791 2.34173 2.34727 2.48366 2.63677 2.82782 2.83403 2.99169 3.16412 3.16859 3.31565 3.44999 3.59264 3.59861 3.76709 3.77013 4.09768 4.34565 4.50434 4.51015 4.6318 4.82104 4.8253 
93 0.15818 0.16183 0.16444 0.17028 0.31499 0.31844 0.32128 0.32742 0.5008 0.50467 0.5075 0.51106 0.63467 0.63806 0.6407 0.8235 0.82733 0.82964 0.83438 0.99474 0.99843 1.00144 1.00632 1.16082 1.16511 1.16911 1.32489 1.33003 1.33339 1.49343 1.49755 1.5004 1.65517 1.66054 1.66337 1.66977 1.84955 1.85269 1.85602 1.86066 2.06281 2.06591 2.18907 2.19416 2.33492 2.33811 2.34292 2.4746 2.47879 2.48131 2.48733 2.62986 2.63291 2.6358 2.8191 2.8229 2.82527 2.82952 2.98274 2.98746 2.99128 3.15557 3.15913 3.16197 3.30455 3.30958 3.31242 3.44075 3.44438 3.44729 3.58503 3.58836 3.59173 3.59793 3.75831 3.76253 3.76493 4.0918 4.09466 4.10286 4.34058 4.34301 4.35227 4.49561 4.49994 4.50244 4.61963 4.62596 4.62941 4.81434 4.81714 4.8202 4.8235 
33 0.15828 0.31418 0.50078 0.50741 0.63439 0.82377 0.99539 1.16159 1.32596 1.49405 1.65842 1.84805 1.8538 2.06146 2.18997 2.33377 2.47543 2.62874 2.81912 2.82606 2.98345 3.15559 3.3061 3.44081 3.58435 3.59291 3.75871 4.08975 4.33754 4.49581 4.62401 4.81272 4.81847 
60 0.16681 0.17048 0.3239 0.32732 0.51136 0.51511 0.64318 0.64756 0.83375 0.83714 1.0028 1.00724 1.01336 1.17314 1.17791 1.33626 1.34109 1.50316 1.50745 1.66786 1.6734 1.85803 1.86254 2.07006 2.07438 2.20036 2.2073 2.34256 2.34666 2.35284 2.48495 2.48949 2.6377 2.64104 2.82957 2.83437 2.99335 2.99884 3.16594 3.1697 3.31544 3.31896 3.45016 3.45431 3.5936 3.59848 3.60561 3.76749 3.77111 4.09913 4.10339 4.34772 4.35231 4.50499 4.50788 4.63288 4.63818 4.82282 4.82611 4.83107 
63 0.17091 0.17492 0.32589 0.33013 0.51363 0.51741 0.64554 0.64903 0.65429 0.83631 0.8412 1.00526 1.01077 1.02146 1.17161 1.17701 1.18142 1.33799 1.34131 1.50662 1.51028 1.67004 1.67419 1.86026 1.8651 1.87306 2.07273 2.07702 2.20234 2.20779 2.34569 2.34983 2.3566 2.48789 2.49219 2.64132 2.64486 2.83207 2.8369 2.99602 3.00113 3.16709 3.1707 3.17583 3.31749 3.32124 3.45164 3.45596 3.59691 3.60129 3.77149 3.77482 4.10199 4.10585 4.35067 4.35542 4.50895 4.51242 4.63567 4.64012 4.82524 4.82924 4.83348 
29 0.16112 0.31753 0.50393 0.6382 0.82697 0.99548 1.16192 1.32974 1.4969 1.66018 1.84994 1.85635 2.06427 2.19377 2.33567 2.47867 2.63171 2.8226 2.98627 3.1587 3.31003 3.44262 3.58672 3.76182 4.09229 4.34091 4.49887 4.6271 4.81598 
50 0.16939 0.17489 0.32556 0.33168 0.51216 0.51705 0.64587 0.83535 0.84 1.00594 1.01141 1.17378 1.17965 1.33695 1.34649 1.50539 1.51265 1.66836 1.67422 1.86011 1.86548 2.07212 2.08566 2.2009 2.34492 2.35078 2.48633 2.49319 2.63981 2.83082 2.83581 2.99451 3.16746 3.17295 3.31747 3.32307 3.45176 3.45902 3.59563 3.60169 3.77097 3.78405 4.10111 4.34927 4.36142 4.50723 4.51442 4.63516 4.82421 4.82894 
3 0.64859 2.07628 4.83032 
20 0.16674 0.32616 0.51036 0.8325 1.00729 1.50349 1.66807 1.85766 2.07222 2.34318 2.48481 2.63717 2.82882 2.99257 3.31804 3.59605 3.76911 4.34825 4.50595 4.82115 
111 0.16219 0.1651 0.16758 0.171 0.31888 0.32176 0.32432 0.32693 0.50469 0.50826 0.51046 0.51324 0.63769 0.64069 0.64337 0.64616 0.8275 0.83075 0.83326 0.83618 0.99889 1.00175 1.0051 1.01122 1.16397 1.16732 1.17131 1.17553 1.32862 1.33251 1.33506 1.3379 1.49716 1.5007 1.50328 1.50613 1.65791 1.66318 1.66612 1.66941 1.85385 1.85608 1.85908 1.86205 2.06686 2.06951 2.07207 2.19187 2.19605 2.19882 2.2038 2.33923 2.34169 2.34471 2.35127 2.47801 2.48155 2.48439 2.48777 2.63337 2.63618 2.6383 2.82275 2.82585 2.82808 2.83083 2.83526 2.98674 2.99012 2.99234 2.99592 3.15943 3.16204 3.16492 3.16705 3.30826 3.31189 3.31501 3.31749 3.4438 3.44687 3.44991 3.45302 3.58828 3.59161 3.59403 3.59734 3.76234 3.7656 3.76805 3.77028 4.09581 4.09819 4.10092 4.14651 4.34467 4.34683 4.35013 4.49989 4.5031 4.50537 4.50809 4.62276 4.62822 4.63207 4.63529 4.8181 4.82039 4.82241 4.82488 4.82925 
0 
0 
1 0.32539 
37 0.17101 0.32652 0.51366 0.51891 0.6479 0.83607 0.84213 1.00534 1.17439 1.33906 1.50685 1.67043 1.86022 1.8662 2.07333 2.20253 2.34639 2.35571 2.48878 2.64101 2.83208 2.83869 2.99563 3.16803 3.17288 3.31894 3.45271 3.59745 3.77131 3.78026 4.10251 4.34983 4.50777 4.51428 4.6367 4.82507 4.83063 
176 0.18278 0.18583 0.18808 0.19005 0.19275 0.19727 0.3395 0.34188 0.34438 0.34649 0.3486 0.35218 0.36243 0.52561 0.52893 0.53087 0.53287 0.53488 0.53742 0.54192 0.65883 0.66169 0.66414 0.66623 0.66876 0.67251 0.84851 0.85136 0.85376 0.85557 0.85809 0.86128 0.87509 1.02013 1.02256 1.02545 1.02777 1.03055 1.03513 1.18595 1.18885 1.19189 1.19453 1.19715 1.20103 1.35053 1.35424 1.35652 1.35886 1.36122 1.36605 1.51844 1.5218 1.52406 1.52612 1.52865 1.53335 1.68344 1.68648 1.68871 1.6914 1.69468 1.70136 1.87518 1.87739 1.87998 1.88223 1.8845 1.88866 1.89578 2.08806 2.09022 2.09245 2.09528 2.09992 2.11296 2.2137 2.21779 2.22053 2.22426 2.22861 2.36027 2.36251 2.36491 2.36744 2.3704 2.3747 2.3837 2.50053 2.50346 2.50597 2.50855 2.51144 2.5158 2.65407 2.65664 2.65882 2.6608 2.66455 2.67221 2.84369 2.84707 2.84934 2.85139 2.85376 2.85624 2.86322 3.00791 3.01138 3.01362 3.01591 3.01874 3.02526 3.18069 3.18311 3.18579 3.18767 3.18985 3.19287 3.19996 3.33004 3.33308 3.33587 3.3379 3.34003 3.3435 3.46565 3.46796 3.47059 3.47284 3.47557 3.48023 3.60997 3.61284 3.61499 3.61762 3.62046 3.62439 3.64237 3.78377 3.78683 3.78911 3.79094 3.79335 3.79705 3.80387 4.11689 4.11906 4.1213 4.12391 4.12803 4.13862 4.36577 4.36758 4.36971 4.37256 4.37689 4.40102 4.52089 4.52353 4.52601 4.52786 4.53045 4.53431 4.64524 4.6498 4.6531 4.65611 4.65985 4.83918 4.84151 4.84332 4.84537 4.8477 4.8504 4.85552 
0 
0 
68 0.15568 0.16035 0.16599 0.31296 0.31766 0.49868 0.50332 0.50729 0.63118 0.63527 0.63934 0.82115 0.82637 0.8322 0.99293 0.99838 1.1592 1.16439 1.32342 1.32884 1.49081 1.49541 1.50066 1.6551 1.66009 1.66713 1.84793 1.85272 1.85798 2.06104 2.0656 2.18798 2.19304 2.33316 2.33795 2.47177 2.47735 2.48291 2.62657 2.63124 2.81774 2.82211 2.82697 2.98063 2.98541 3.15384 3.15882 3.1637 3.3033 3.30887 3.43833 3.44296 3.58244 3.58659 3.59249 3.75714 3.76244 4.0901 4.09487 4.33879 4.3434 4.49378 4.49889 4.62032 4.62578 4.81287 4.81658 4.82134 
8 0.51592 0.83654 1.00953 2.35704 2.83702 3.60582 3.77249 4.51343 
40 0.16753 0.32362 0.32946 0.51029 0.5157 0.6426 0.6495 0.83257 0.83741 1.00178 1.00657 1.17128 1.33433 1.33952 1.50333 1.50929 1.66731 1.85873 2.07033 2.19928 2.34422 2.48404 2.49118 2.63811 2.82698 2.8315 2.99302 3.16489 3.17064 3.31503 3.31988 3.44944 3.59405 3.76819 4.09877 4.34724 4.50514 4.63276 4.82138 4.82507 
43 0.17199 0.32909 0.51628 0.52444 0.64842 0.6536 0.83795 0.84337 1.00901 1.01726 1.1787 1.34207 1.50806 1.67362 1.86537 1.87548 2.07529 2.09584 2.20732 2.34844 2.35688 2.49074 2.64196 2.83407 2.83971 2.99696 3.17025 3.17613 3.32143 3.45488 3.46616 3.59843 3.60612 3.77309 3.77895 4.10431 4.12323 4.35229 4.37051 4.51041 4.63978 4.82681 4.83116 
1 0.32629 
0 
0 
11 0.16344 0.50528 0.82985 0.99839 1.49997 2.82359 3.15956 3.76324 4.09404 4.34218 4.81904 
61 0.16965 0.17307 0.32617 0.32991 0.51253 0.51596 0.52082 0.64525 0.64917 0.83557 0.83991 1.00438 1.00855 1.01481 1.17555 1.17978 1.33866 1.34274 1.50611 1.51052 1.66949 1.67528 1.85993 1.86484 2.0725 2.07671 2.20327 2.21007 2.34494 2.34943 2.35558 2.48684 2.49084 2.49991 2.64021 2.64449 2.83124 2.83575 2.9955 3.00089 3.16771 3.17109 3.31885 3.32215 3.45163 3.45552 3.59619 3.60114 3.77033 3.77338 3.77931 4.10085 4.10472 4.34949 4.35393 4.50785 4.5112 4.6361 4.82442 4.8288 4.8343 
114 0.16972 0.17225 0.175 0.17848 0.32561 0.32875 0.3312 0.33436 0.348 0.51368 0.51626 0.51852 0.52154 0.64596 0.6491 0.65235 0.65723 0.83555 0.83811 0.84072 0.8437 1.00554 1.00912 1.01171 1.01523 1.02103 1.17458 1.17817 1.18105 1.18695 1.33918 1.34223 1.34506 1.50586 1.50846 1.51125 1.51694 1.67046 1.67347 1.67698 1.68209 1.86015 1.86383 1.8666 1.86942 1.87753 2.07277 2.07558 2.07885 2.08774 2.20281 2.20645 2.21041 2.3451 2.34844 2.35139 2.35506 2.36021 2.48713 2.48992 2.49335 2.4975 2.64061 2.64301 2.64579 2.65475 2.83165 2.83382 2.83666 2.8398 2.99553 2.99781 3.00184 3.16722 3.17031 3.17291 3.17673 3.31819 3.3211 3.32358 3.32891 3.45183 3.45517 3.45767 3.4618 3.59657 3.59917 3.60217 3.6062 3.77148 3.7742 3.7767 3.7819 4.10179 4.10446 4.10759 4.11371 4.15156 4.35036 4.35266 4.35597 4.36376 4.50787 4.51049 4.51326 4.51857 4.63624 4.63935 4.64378 4.8246 4.82741 4.82989 4.83224 4.83808 
16 0.1662 0.32457 0.51175 0.64486 1.00532 2.07027 2.34102 2.48782 2.63628 2.99188 3.44956 3.59274 3.76841 4.34601 4.5048 4.82104 
29 0.17486 0.33231 0.51897 0.52561 0.65212 0.84109 1.01398 1.18291 1.34479 1.51218 1.67774 1.86838 2.07916 2.35291 2.49431 2.64557 2.83813 3.00103 3.17329 3.3246 3.45927 3.60444 3.77655 4.10766 4.35541 4.51274 4.64462 4.83074 4.83871 
5 0.50531 0.82784 0.99576 2.33797 4.34099 
105 0.15421 0.15837 0.16115 0.16626 0.31058 0.31398 0.31725 0.32039 0.49685 0.5014 0.50394 0.50695 0.62968 0.634 0.63719 0.64036 0.81959 0.82313 0.82609 0.82859 0.99202 0.99505 0.99868 1.00561 1.15637 1.16035 1.16424 1.16766 1.32118 1.32575 1.32881 1.33235 1.48938 1.49349 1.49619 1.49924 1.65065 1.65664 1.65977 1.66326 1.84735 1.84987 1.85351 1.86183 2.06068 2.06358 2.06721 2.1852 2.19035 2.19349 2.33212 2.33506 2.33904 2.46813 2.47329 2.4767 2.47922 2.62408 2.6286 2.63141 2.81504 2.81946 2.82222 2.82594 2.97895 2.9837 2.98633 2.99119 3.15233 3.15534 3.15909 3.16258 3.30096 3.3051 3.30854 3.31194 3.4335 3.43919 3.44248 3.44546 3.58085 3.58518 3.58792 3.59369 3.75567 3.75922 3.76194 3.7645 4.08958 4.09217 4.09568 4.33855 4.34079 4.34639 4.49213 4.4956 4.49868 4.50239 4.61611 4.6217 4.62585 4.8114 4.81451 4.81701 4.82076 
40 0.17392 0.33005 0.33574 0.51724 0.52212 0.65019 0.83979 0.8471 1.01071 1.02035 1.18083 1.34245 1.51063 1.6749 1.86735 1.88576 2.07672 2.20718 2.34956 2.35686 2.49214 2.64414 2.83708 2.99961 3.17273 3.18349 3.32354 3.45731 3.60069 3.61252 3.77529 3.78853 4.10536 4.35305 4.37977 4.51136 4.52522 4.64113 4.82916 4.83521 
116 0.17697 0.17965 0.18284 0.18873 0.33264 0.33549 0.33806 0.34213 0.5201 0.52278 0.5253 0.52889 0.65265 0.65582 0.6589 0.66433 0.84241 0.84499 0.84792 0.85176 1.0125 1.01615 1.01908 1.02361 1.18042 1.18417 1.18732 1.19314 1.34564 1.34862 1.35181 1.35944 1.51282 1.51573 1.51887 1.52629 1.67704 1.68044 1.68421 1.69244 1.8673 1.8706 1.87359 1.87739 1.88516 2.07964 2.08271 2.08633 2.09614 2.20868 2.21216 2.21665 2.35256 2.35571 2.35883 2.36343 2.37058 2.49431 2.49718 2.50064 2.50587 2.64708 2.64984 2.65349 2.66173 2.83831 2.84109 2.84402 2.84724 2.86666 3.00269 3.00526 3.00918 3.02594 3.17361 3.17686 3.17928 3.1827 3.19657 3.3251 3.32793 3.33074 3.33767 3.45913 3.46246 3.46567 3.4728 3.60423 3.60778 3.61171 3.61832 3.7773 3.78009 3.7823 3.78635 3.79628 4.10855 4.11137 4.11469 4.12213 4.35707 4.35952 4.36327 4.37176 4.51413 4.51687 4.51954 4.52384 4.64296 4.64628 4.65136 4.83162 4.83424 4.83689 4.83977 4.84579 
8 0.51445 1.33873 1.86316 3.16737 3.3186 3.77168 4.10458 4.3501 
58 0.15297 0.15792 0.3093 0.31406 0.4954 0.50041 0.62862 0.63367 0.81855 0.8236 0.99016 0.99571 1.156 1.16287 1.16865 1.32 1.32598 1.48822 1.49352 1.6516 1.65657 1.84487 1.84974 2.05804 2.06243 2.184 2.1904 2.33003 2.33478 2.46962 2.47493 2.62413 2.62872 2.8135 2.81868 2.97772 2.98328 3.15041 3.15571 3.29958 3.3058 3.3101 3.43527 3.44022 3.57945 3.58437 3.7534 3.75847 4.08697 4.0913 4.33594 4.33975 4.49058 4.49581 4.61482 4.62332 4.80928 4.8129 
15 0.16731 0.5118 0.83267 1.50573 1.67199 1.86097 2.48629 2.63689 2.83341 2.99493 3.16829 3.31811 3.59288 3.76903 4.82618 
23 0.16859 0.32579 0.51236 0.83601 1.00753 1.3371 1.5063 1.67217 1.86075 2.34698 2.48765 2.63757 2.83327 2.99497 3.16778 3.31725 3.45271 3.5984 3.76814 4.09992 4.34773 4.50537 4.63719 
59 0.17084 0.17554 0.32647 0.33041 0.51412 0.51804 0.64733 0.65198 0.83623 0.83995 1.00464 1.01044 1.01593 1.17464 1.17968 1.33983 1.34442 1.50688 1.51181 1.67024 1.67573 1.86033 1.86602 2.07338 2.0776 2.20303 2.21167 2.34581 2.35173 2.36131 2.48816 2.49319 2.64162 2.64665 2.83217 2.83733 2.9963 3.0014 3.16862 3.17241 3.32017 3.3244 3.45306 3.45775 3.59702 3.60192 3.7723 3.77566 4.10219 4.10762 4.35049 4.35511 4.50918 4.51288 4.63633 4.64404 4.82532 4.82946 4.83612 
30 0.16687 0.32304 0.50964 0.64312 0.8327 1.00341 1.17157 1.3351 1.50241 1.66857 1.85627 1.86306 2.07152 2.19844 2.34211 2.48399 2.63711 2.82794 2.99179 3.16469 3.31496 3.45105 3.59274 3.76732 4.09848 4.34601 4.50479 4.63187 4.8212 4.8259 
70 0.15754 0.16243 0.31399 0.31903 0.50029 0.50491 0.50887 0.63365 0.63882 0.82274 0.8277 0.83224 0.99399 0.99912 1.16016 1.16635 1.17125 1.32411 1.32994 1.33421 1.49244 1.49815 1.65447 1.65998 1.66452 1.84896 1.85403 1.85826 2.06183 2.06705 2.18723 2.19399 2.33419 2.33915 2.34572 2.4742 2.47948 2.62868 2.63274 2.81882 2.82325 2.82937 2.98284 2.98735 3.1546 3.15997 3.16391 3.30396 3.31004 3.31429 3.43998 3.4458 3.58444 3.58884 3.7577 3.76282 3.7675 4.09151 4.09634 4.34041 4.34735 4.4949 4.49983 4.50508 4.61752 4.62606 4.63207 4.814 4.81728 4.822 
29 0.17205 0.32753 0.51466 0.64849 0.83632 1.00991 1.17793 1.34116 1.50794 1.67185 1.86547 2.0736 2.20652 2.34723 2.35714 2.48873 2.64076 2.83264 2.99556 3.16872 3.3202 3.45414 3.59959 3.77141 4.10285 4.34925 4.50776 4.63536 4.82578 
27 0.17258 0.32944 0.516 0.6482 0.83805 1.17888 1.34138 1.50754 1.67161 1.86462 2.07514 2.2128 2.34912 2.48873 2.64223 2.83484 2.99768 3.17026 3.32081 3.4555 3.60015 3.77311 4.10229 4.35213 4.51203 4.63875 4.82861 
98 0.17521 0.17846 0.1822 0.33067 0.33422 0.3371 0.34298 0.51864 0.52145 0.52431 0.52991 0.65176 0.65526 0.65932 0.84046 0.8436 0.84694 0.85252 1.01052 1.01482 1.01864 1.02571 1.17742 1.18241 1.18631 1.34346 1.34672 1.35032 1.36201 1.51149 1.51463 1.51841 1.67576 1.67952 1.68407 1.86564 1.86934 1.87248 1.87838 2.07832 2.0818 2.08672 2.20533 2.21035 2.21694 2.35092 2.35468 2.3586 2.36487 2.49327 2.49657 2.50101 2.51549 2.64556 2.64877 2.654 2.83702 2.84036 2.84383 2.85296 3.00015 3.0034 3.00766 3.17272 3.17618 3.17922 3.18458 3.32336 3.32688 3.33029 3.45738 3.46128 3.465 3.60216 3.6059 3.6101 3.61713 3.77574 3.77899 3.78171 3.78746 4.1073 4.1107 4.11522 4.35589 4.35895 4.36352 4.51228 4.51577 4.51909 4.52697 4.63882 4.64356 4.64906 4.83013 4.83292 4.83587 4.84029 
29 0.16948 0.32632 0.51291 0.64613 0.83569 1.00672 1.17658 1.3389 1.50592 1.67062 1.86178 2.07243 2.20297 2.34603 2.4871 2.6401 2.83113 2.99483 3.16771 3.31854 3.45326 3.59693 3.77056 4.10105 4.34897 4.50745 4.63766 4.824 4.83012 
59 0.16772 0.17078 0.32212 0.32654 0.51078 0.5144 0.64317 0.64706 0.83343 0.83629 1.00236 1.00778 1.16919 1.1759 1.3356 1.34019 1.50309 1.50642 1.66792 1.67189 1.85696 1.86187 2.07014 2.07397 2.1994 2.208 2.34237 2.34679 2.35553 2.48485 2.4882 2.63859 2.64109 2.82893 2.83236 2.83735 2.99395 2.99889 3.16385 3.16814 3.31582 3.32007 3.4488 3.45364 3.59472 3.59852 3.76731 3.77116 4.09944 4.10284 4.34816 4.35313 4.5033 4.50759 4.51318 4.63245 4.63728 4.82318 4.82616 
16 0.16611 0.3212 0.50976 0.64022 0.82992 1.00252 1.4998 2.48099 2.63487 2.82819 3.16294 3.31413 3.4481 3.7649 4.50188 4.81868 
28 0.15163 0.30726 0.49452 0.62732 0.81646 0.98723 1.15364 1.31925 1.48693 1.65332 1.84196 2.05515 2.18364 2.32736 2.4701 2.62231 2.81251 2.9771 3.14801 3.29838 3.43385 3.57821 3.75158 4.08412 4.33257 4.48848 4.62069 4.80673 
35 0.16646 0.32365 0.51042 0.64401 0.83198 1.00325 1.17266 1.33554 1.50222 1.50858 1.66604 1.85754 1.86252 2.06983 2.19917 2.34272 2.35 2.48411 2.49285 2.63721 2.82793 2.83347 2.99171 3.16495 3.31576 3.45001 3.59327 3.76755 3.77286 4.09785 4.34627 4.50479 4.63248 4.82117 4.82601 
32 0.17425 0.33003 0.51638 0.65006 0.83885 1.011 1.17873 1.34286 1.509 1.67269 1.86241 1.86839 2.07578 2.20259 2.21145 2.34834 2.3556 2.4905 2.64385 2.83462 2.99995 3.17162 3.32301 3.45606 3.59979 3.77465 4.10578 4.35222 4.51172 4.64034 4.82796 4.83637 

176
