# Supplementary material for: Deciphering the Contribution of Oriens-Lacunosum/Moleculare (OLM) Cells to Intrinsic θ Rhythms Using Biophysical Local Field Potential (LFP) Models
Source: eNeuro. 2018 Sep 4;5(4):ENEURO.0146-18.2018. doi: 10.1523/ENEURO.0146-18.2018 (PMC6140113; doi:10.1523/ENEURO.0146-18.2018)
Supplement: Supplementary file 2 — Supplementary Code. Download supplement 2, GZ file [file sup_enu-eN-NWR-0146-18-s02.gz › LFP_microcircuit-master/SOM-350-SOM12915016-dSD3.5ms-shift5.32ms-gnSD0.12-gsb5.25-csb0.21-gbs0.25-cbs0.1344-spiketimes.txt]

17217

350


49 0.01373 0.10588 0.16974 0.17851 0.1974 0.32371 0.33249 0.35208 0.51495 0.53008 0.65335 0.67007 0.82152 0.83587 0.84855 1.00237 1.01577 1.17693 1.18729 1.21161 1.34112 1.35882 1.51354 1.53359 1.66772 1.68661 1.85921 1.87627 2.07801 2.20586 2.23026 2.34721 2.64917 2.83335 2.85398 2.99954 3.17288 3.19611 3.32168 3.45716 3.47303 3.60257 3.7774 4.10509 4.35114 4.51688 4.65177 4.82691 4.8473 
41 0.01237 0.10318 0.16167 0.17211 0.21717 0.31518 0.32565 0.50621 0.52572 0.64493 0.67703 0.81892 0.83068 0.99381 1.01297 1.16848 1.18146 1.2166 1.3328 1.36167 1.50601 1.6594 1.85057 1.87626 2.06996 2.19787 2.33866 2.64138 2.82495 2.99102 3.16457 3.31312 3.44886 3.48096 3.59457 3.76937 4.09664 4.34274 4.50939 4.64797 4.8184 
45 0.01931 0.11172 0.17101 0.18094 0.21222 0.32451 0.33438 0.51557 0.53278 0.65422 0.67895 0.82722 0.83934 0.87264 1.00341 1.02098 1.17797 1.19011 1.22207 1.34222 1.36587 1.51523 1.5458 1.66915 1.70139 1.86038 1.88448 2.08012 2.20781 2.34831 2.65083 2.83458 2.86103 3.00091 3.17423 3.32273 3.45846 3.48565 3.60402 3.77923 4.10624 4.35263 4.51886 4.65548 4.82813 
62 0.01229 0.09073 0.15654 0.16482 0.17328 0.19357 0.31303 0.31971 0.32875 0.50474 0.5148 0.53286 0.64253 0.65197 0.79977 0.82346 0.832 0.85279 0.99228 1.00133 1.16667 1.17485 1.18815 1.2153 1.33079 1.34196 1.50253 1.51606 1.65678 1.66912 1.84861 1.86004 2.06627 2.08181 2.19426 2.20929 2.33727 2.35341 2.63842 2.65203 2.82248 2.83606 2.98874 3.00431 3.16286 3.17363 3.31146 3.32226 3.447 3.45729 3.59227 3.7664 3.78323 4.09539 4.1065 4.34097 4.37461 4.50633 4.52329 4.6398 4.81688 4.83011 
48 0.00852 0.10573 0.16819 0.1776 0.20175 0.32195 0.33133 0.36112 0.51302 0.52903 0.65128 0.66996 0.82554 0.837 0.86609 1.00087 1.01675 1.17516 1.18638 1.21508 1.33935 1.35953 1.51175 1.53461 1.66631 1.68946 1.85776 1.87831 2.07665 2.2045 2.23555 2.34561 2.64753 2.83172 2.85487 2.99791 3.17118 3.31994 3.45552 3.47489 3.60104 3.77565 4.10349 4.34973 4.51529 4.65036 4.82524 4.85137 
52 0.00792 0.09696 0.16115 0.16964 0.18609 0.31488 0.32299 0.3362 0.50638 0.5201 0.57245 0.64467 0.65874 0.81516 0.82826 0.84101 0.99395 1.00612 1.16847 1.17847 1.20051 1.33255 1.34819 1.50484 1.52373 1.65904 1.67631 1.85061 1.86657 2.06903 2.09276 2.19716 2.21974 2.33895 2.64073 2.82472 2.84429 2.99084 3.16458 3.18284 3.31328 3.44888 3.46337 3.59421 3.76869 4.0969 4.12006 4.34285 4.50851 4.64308 4.81854 4.83763 
55 0.01809 0.09949 0.16447 0.17259 0.1869 0.31819 0.32574 0.3368 0.50985 0.52228 0.54809 0.64805 0.66012 0.81396 0.83015 0.83982 0.99737 1.00822 1.17197 1.18138 1.1999 1.336 1.34989 1.50807 1.52441 1.6622 1.67743 1.85396 1.86821 2.07221 2.09154 2.2003 2.21904 2.34242 2.36921 2.64404 2.66293 2.82819 2.84652 2.99437 3.02258 3.16824 3.1842 3.31698 3.45245 3.46558 3.59782 3.77235 4.10054 4.11859 4.34647 4.51212 4.64626 4.8221 4.83859 
57 0.01645 0.09657 0.16345 0.17126 0.18274 0.31768 0.32482 0.33491 0.50956 0.52123 0.54302 0.64782 0.65904 0.80652 0.82827 0.83712 0.89075 0.99703 1.00718 1.17175 1.18071 1.19747 1.33575 1.34877 1.50782 1.52338 1.66183 1.67599 1.85356 1.86673 2.07163 2.08905 2.19979 2.21691 2.34201 2.36216 2.64368 2.66075 2.82777 2.84498 2.99396 3.01432 3.16777 3.18144 3.31659 3.33359 3.45209 3.46419 3.5974 3.77188 4.1001 4.11441 4.34595 4.51157 4.64595 4.82172 4.83685 
58 0.01796 0.09351 0.1597 0.16754 0.17888 0.31349 0.32057 0.33032 0.50555 0.51663 0.53713 0.64351 0.65388 0.80347 0.82478 0.83365 0.99304 1.00275 1.16751 1.1762 1.19134 1.33158 1.34355 1.50345 1.51811 1.65765 1.67108 1.84944 1.86184 2.06728 2.08386 2.19529 2.21145 2.33812 2.35625 2.63952 2.65496 2.82355 2.83947 2.98977 3.00726 3.16386 3.17647 3.31248 3.32564 3.44805 3.45947 3.59336 3.76764 3.78974 4.09636 4.10991 4.34207 4.50752 4.53039 4.64125 4.81787 4.83254 
49 0.01575 0.11026 0.17489 0.18377 0.20281 0.3287 0.33741 0.35544 0.51989 0.5343 0.65798 0.67243 0.82912 0.8422 0.85756 1.00753 1.02074 1.18183 1.19214 1.21592 1.34605 1.36266 1.51829 1.53734 1.67274 1.69116 1.86435 1.88122 2.08275 2.21055 2.23386 2.35236 2.65401 2.83821 2.85812 3.00434 3.17792 3.19669 3.32671 3.46225 3.47762 3.60767 3.78218 4.11033 4.35636 4.52175 4.65582 4.83198 4.85118 
49 0.02023 0.10585 0.1679 0.17668 0.19549 0.32173 0.33046 0.34915 0.51298 0.52784 0.65127 0.66701 0.82032 0.83433 0.84761 1.00045 1.01365 1.17507 1.18548 1.21001 1.3392 1.35667 1.51156 1.53164 1.6658 1.6846 1.85729 1.87421 2.07614 2.2039 2.22817 2.34537 2.64731 2.83139 2.85185 2.99753 3.17101 3.19406 3.31981 3.45536 3.47144 3.60079 3.77548 4.1033 4.34934 4.51503 4.65033 4.82502 4.84517 
49 0.01543 0.10116 0.16257 0.17143 0.19049 0.31607 0.32464 0.34097 0.50737 0.52184 0.64529 0.65996 0.81638 0.82965 0.84447 0.99503 1.00811 1.16938 1.17972 1.20354 1.33352 1.35026 1.50587 1.52705 1.66009 1.67814 1.85176 1.86831 2.07011 2.19802 2.22151 2.33991 2.64183 2.82567 2.84593 2.99175 3.16557 3.19096 3.31425 3.44986 3.46578 3.59527 3.76974 4.09791 4.34385 4.50957 4.64472 4.81947 4.83913 
51 0.012 0.10327 0.16772 0.17633 0.19389 0.32156 0.32997 0.34541 0.51283 0.52688 0.65077 0.66428 0.8181 0.83346 0.84472 1.00032 1.0128 1.17481 1.18482 1.2068 1.33893 1.35467 1.51104 1.52897 1.66551 1.68301 1.85709 1.87308 2.07545 2.09862 2.20372 2.22678 2.34526 2.64691 2.83117 2.85072 2.99723 3.17084 3.1885 3.31963 3.45513 3.46953 3.60054 3.77503 4.10316 4.12507 4.34928 4.51469 4.64908 4.82493 4.84374 
48 0.01839 0.09932 0.16013 0.16904 0.18858 0.31363 0.32239 0.34064 0.50492 0.52032 0.6429 0.65802 0.8144 0.82738 0.84298 0.99257 1.00614 1.16699 1.17762 1.20322 1.33112 1.34938 1.50347 1.52475 1.65766 1.67653 1.84935 1.86712 2.06784 2.19569 2.22116 2.33749 2.63938 2.82331 2.84503 2.9894 3.16323 3.31178 3.44735 3.46411 3.59274 3.76732 4.09541 4.34133 4.50715 4.64168 4.81698 4.83876 
57 0.01081 0.09377 0.16002 0.16797 0.18063 0.31407 0.32137 0.33182 0.50573 0.51736 0.53935 0.64373 0.65477 0.80721 0.82553 0.8347 0.99326 1.00362 1.16773 1.1767 1.19313 1.33179 1.34445 1.50362 1.51882 1.65801 1.67237 1.84976 1.86303 2.06769 2.08491 2.19573 2.21272 2.33827 2.35838 2.63961 2.65594 2.82387 2.84075 2.99004 3.00926 3.16393 3.17741 3.31267 3.32781 3.44824 3.46026 3.59351 3.76783 4.0964 4.11104 4.34226 4.50755 4.53695 4.64156 4.81803 4.83354 
43 0.01494 0.11039 0.16842 0.17885 0.22024 0.32193 0.33233 0.51278 0.53067 0.65122 0.67622 0.82727 0.83894 1.00069 1.01986 1.17493 1.18725 1.21977 1.33929 1.36362 1.512 1.54116 1.66646 1.85759 1.88309 2.07679 2.20452 2.24212 2.3456 2.6478 2.83188 2.99789 3.17122 3.31986 3.45551 3.48169 3.60114 3.77591 4.10343 4.34981 4.51561 4.6519 4.82532 
54 0.01944 0.10524 0.16961 0.17791 0.19345 0.32333 0.33115 0.34319 0.51475 0.52747 0.5547 0.65283 0.6651 0.82179 0.83601 0.84701 1.00239 1.01385 1.17678 1.18632 1.2055 1.34085 1.35502 1.51291 1.52949 1.66733 1.68327 1.85903 1.87382 2.07712 2.0965 2.20522 2.22457 2.3473 2.64872 2.66724 2.83306 2.85145 2.99914 3.02369 3.17293 3.18845 3.32176 3.45718 3.47034 3.60257 3.77697 4.10533 4.12295 4.35134 4.51663 4.65061 4.82698 4.84392 
43 0.01532 0.11338 0.17308 0.18332 0.22055 0.32676 0.33707 0.5178 0.53596 0.65622 0.68178 0.83126 0.84289 1.00549 1.02463 1.17988 1.19224 1.22454 1.3442 1.36843 1.51687 1.54471 1.67133 1.86249 1.88856 2.08177 2.20941 2.24595 2.35041 2.65259 2.83685 3.00284 3.176 3.32467 3.46026 3.48536 3.6059 3.78081 4.10819 4.35474 4.52045 4.6568 4.83018 
56 0.01674 0.10327 0.16918 0.17729 0.19147 0.32318 0.33076 0.34199 0.5147 0.52708 0.5526 0.65284 0.66471 0.81888 0.83497 0.84468 1.00219 1.01303 1.17673 1.18605 1.20415 1.34076 1.35436 1.51279 1.52875 1.66706 1.68218 1.85887 1.87306 2.07698 2.09536 2.20499 2.22312 2.34719 2.3715 2.64875 2.66688 2.833 2.85104 2.99915 3.02231 3.17293 3.1881 3.32172 3.34966 3.45727 3.47042 3.6026 3.77724 4.10534 4.12275 4.35134 4.51693 4.65106 4.82701 4.84385 
41 0.01861 0.11105 0.1664 0.17752 0.31916 0.32973 0.51032 0.5287 0.64877 0.67496 0.8237 0.83581 0.99832 1.01884 1.17267 1.18575 1.22153 1.33704 1.36288 1.50996 1.54729 1.66433 1.85535 1.8845 2.07488 2.20274 2.34327 2.64581 2.82959 2.99562 3.16897 3.31755 3.45327 3.48526 3.59904 3.77385 4.10121 4.3476 4.51365 4.65072 4.82306 
46 0.01916 0.10504 0.16402 0.17372 0.20093 0.31745 0.32706 0.3609 0.50864 0.52568 0.6469 0.66885 0.82284 0.8341 0.99629 1.01219 1.1707 1.18228 1.21209 1.33487 1.35645 1.50749 1.53264 1.66182 1.68588 1.85322 1.87468 2.07232 2.20005 2.233 2.34126 2.64349 2.82738 2.85312 2.99352 3.16703 3.31567 3.45127 3.47385 3.59692 3.77156 4.09919 4.3454 4.51139 4.64706 4.82093 
48 0.0118 0.10037 0.1614 0.17045 0.19097 0.3149 0.32375 0.34293 0.50609 0.52098 0.64405 0.65934 0.8165 0.82902 0.84624 0.99387 1.0076 1.16817 1.17879 1.2043 1.33232 1.35016 1.50448 1.52633 1.65901 1.67799 1.85062 1.86817 2.06903 2.19695 2.22216 2.33872 2.64045 2.82451 2.84539 2.99063 3.16433 3.31294 3.44853 3.46524 3.59396 3.76836 4.09661 4.3426 4.50816 4.64301 4.81821 4.83848 
48 0.01627 0.10706 0.16786 0.17712 0.1998 0.32164 0.33089 0.35832 0.51274 0.52858 0.65105 0.6694 0.82449 0.83624 0.85821 1.00054 1.01593 1.17487 1.18596 1.214 1.33899 1.35839 1.51163 1.53459 1.66592 1.68775 1.85739 1.87696 2.07645 2.204 2.2332 2.34526 2.64749 2.83134 2.85374 2.99763 3.17106 3.31963 3.45524 3.4743 3.60072 3.77552 4.10318 4.34934 4.51523 4.65069 4.82492 4.8502 
47 0.02031 0.10967 0.16981 0.17931 0.2045 0.32345 0.33288 0.36356 0.51476 0.53162 0.65329 0.67676 0.82749 0.83883 0.87578 1.00236 1.01823 1.17688 1.18838 1.21823 1.34105 1.36247 1.51392 1.53971 1.66789 1.69229 1.85933 1.88078 2.07883 2.20636 2.2401 2.34719 2.64972 2.83355 2.85851 2.99995 3.17307 3.32166 3.45735 3.47988 3.60292 3.77787 4.10515 4.35144 4.51755 4.65438 4.8271 
46 0.01519 0.11351 0.17502 0.18491 0.21597 0.32879 0.33879 0.51962 0.5367 0.65816 0.68186 0.83095 0.8431 0.87243 1.00749 1.02555 1.18193 1.1939 1.22505 1.34606 1.36862 1.51881 1.54525 1.67318 1.70452 1.86454 1.88991 2.08427 2.21158 2.24907 2.35225 2.65447 2.83873 2.86774 3.005 3.17796 3.32668 3.46226 3.48694 3.60804 3.78293 4.11018 4.35657 4.52237 4.6587 4.83201 
53 0.00968 0.1004 0.16756 0.17597 0.19172 0.32163 0.32967 0.34268 0.51313 0.52665 0.57107 0.65155 0.66542 0.82081 0.83449 0.8462 1.0006 1.01241 1.17523 1.18506 1.20623 1.33936 1.35485 1.5116 1.5294 1.66574 1.68252 1.85738 1.87298 2.07587 2.09803 2.20393 2.22586 2.34563 2.64737 2.67631 2.83164 2.85121 2.99786 3.17128 3.18856 3.32009 3.45559 3.46974 3.601 3.77566 4.10361 4.12558 4.34972 4.51537 4.64961 4.82532 4.84357 
48 0.01767 0.10243 0.16365 0.17264 0.19288 0.31719 0.32601 0.34507 0.50847 0.52349 0.64656 0.66211 0.81779 0.83079 0.84641 0.99609 1.00979 1.17052 1.1811 1.20644 1.33469 1.35236 1.50698 1.52778 1.66136 1.68084 1.85287 1.87048 2.07148 2.19946 2.22493 2.34098 2.64278 2.82691 2.84778 2.99302 3.16664 3.31526 3.45089 3.46731 3.59628 3.77077 4.09891 4.34488 4.51054 4.64533 4.82052 4.8409 
44 0.0205 0.11305 0.17179 0.18196 0.21805 0.3253 0.33541 0.51628 0.53384 0.65466 0.67841 0.82906 0.8408 1.00393 1.02126 1.17832 1.1903 1.22118 1.34263 1.36523 1.5155 1.54325 1.66966 1.69886 1.86112 1.88685 2.08081 2.20813 2.24602 2.34891 2.6515 2.83541 3.00145 3.17467 3.32321 3.45895 3.4842 3.60458 3.77967 4.10685 4.35324 4.5194 4.65565 4.82874 
51 0.01617 0.10633 0.16886 0.17753 0.19544 0.32246 0.33084 0.34584 0.51371 0.5275 0.63336 0.65389 0.67593 0.82452 0.83653 0.85221 1.00151 1.01436 1.17588 1.18604 1.2093 1.33996 1.35604 1.51214 1.5308 1.66656 1.68419 1.8582 1.87448 2.07653 2.10121 2.20463 2.22808 2.34637 2.64816 2.83219 2.85207 2.99831 3.17193 3.1906 3.32068 3.45624 3.47121 3.60162 3.77612 4.10429 4.35028 4.51588 4.65065 4.82594 4.84483 
47 0.00784 0.10316 0.17028 0.17979 0.20428 0.32429 0.33383 0.36683 0.51547 0.53205 0.65383 0.67538 0.82866 0.83998 1.00306 1.01877 1.17746 1.18881 1.2176 1.34177 1.36264 1.51425 1.53779 1.66861 1.69223 1.86009 1.88114 2.07916 2.20702 2.2393 2.34799 2.65014 2.83424 2.85841 3.00043 3.17366 3.32238 3.45796 3.47853 3.60355 3.77818 4.10589 4.35214 4.51797 4.65369 4.82769 4.85728 
35 0.00809 0.11636 0.17434 0.18805 0.32741 0.34023 0.51847 0.54122 0.65715 0.83356 0.84727 1.00649 1.18061 1.19637 1.34485 1.38101 1.5181 1.67211 1.86322 2.08291 2.21055 2.35105 2.6535 2.8376 3.00379 3.1769 3.32551 3.46123 3.60707 3.78208 4.10916 4.35575 4.52181 4.6592 4.83116 
46 0.01271 0.1094 0.1703 0.18 0.20727 0.32394 0.33357 0.36937 0.51518 0.5323 0.65343 0.67542 0.82928 0.84049 1.00279 1.01934 1.17722 1.18884 1.21873 1.34143 1.36304 1.51389 1.53808 1.66834 1.69366 1.85983 1.88264 2.07909 2.20681 2.24151 2.34768 2.64972 2.83399 2.85962 3.0001 3.1734 3.32214 3.45765 3.47955 3.60322 3.77814 4.10556 4.3519 4.51778 4.65352 4.82741 
43 0.00856 0.10724 0.16881 0.17892 0.21476 0.32245 0.33261 0.51363 0.53198 0.65238 0.68136 0.82471 0.8369 0.86799 1.00125 1.02039 1.176 1.18863 1.22257 1.34029 1.36668 1.51375 1.66703 1.85804 1.88253 2.07807 2.20553 2.24362 2.34606 2.64887 2.83282 2.99902 3.17197 3.3206 3.45629 3.48454 3.60209 3.77716 4.10403 4.3504 4.51675 4.65482 4.82602 
47 0.00943 0.04532 0.12777 0.17632 0.18617 0.22001 0.32955 0.33926 0.52019 0.5363 0.65854 0.67787 0.83397 0.84521 1.00794 1.02351 1.18229 1.19355 1.22195 1.34643 1.36624 1.51882 1.54115 1.67334 1.69554 1.86483 1.88478 2.08374 2.21165 2.24228 2.35272 2.65462 2.83884 2.86181 3.00503 3.17841 3.3271 3.46275 3.48258 3.60829 3.7828 4.11066 4.35687 4.52253 4.65772 4.83237 4.85779 
43 0.01877 0.11006 0.16711 0.17772 0.23646 0.32059 0.33116 0.51144 0.52968 0.64975 0.67468 0.82597 0.83766 0.99931 1.01942 1.17366 1.18632 1.22039 1.33794 1.3627 1.51067 1.54135 1.6652 1.85623 1.88343 2.07562 2.20333 2.24644 2.34419 2.6465 2.83058 2.99654 3.16984 3.3185 3.45412 3.4818 3.59985 3.77464 4.10208 4.3485 4.5144 4.65074 4.82393 
52 0.01914 0.1043 0.16735 0.17583 0.19253 0.32105 0.32922 0.34286 0.5125 0.52624 0.57895 0.65095 0.66526 0.82132 0.83433 0.84728 1.00003 1.01211 1.17464 1.18462 1.20675 1.33872 1.35448 1.51103 1.52929 1.66516 1.68235 1.85677 1.87259 2.07528 2.09903 2.20351 2.22659 2.34504 2.64687 2.83092 2.85046 2.99707 3.17068 3.18868 3.31945 3.455 3.46963 3.60037 3.7749 4.10295 4.12506 4.349 4.51469 4.6496 4.82468 4.84324 
55 0.01151 0.10011 0.17097 0.17919 0.19314 0.32547 0.33315 0.3447 0.51695 0.52951 0.55588 0.6551 0.6672 0.82235 0.83756 0.84766 1.00444 1.01546 1.17901 1.18844 1.20715 1.34308 1.35709 1.51502 1.53123 1.66946 1.68505 1.86114 1.87557 2.07931 2.09812 2.20751 2.22667 2.34944 2.37596 2.65105 2.67032 2.83532 2.85373 3.00147 3.02852 3.17514 3.1905 3.32401 3.45947 3.47271 3.60478 3.77921 4.10755 4.12507 4.35356 4.51886 4.65306 4.82919 4.84597 
48 0.01442 0.10482 0.16548 0.17485 0.1988 0.31904 0.3283 0.35547 0.5103 0.5266 0.64859 0.66886 0.82184 0.83369 0.85534 0.99799 1.01332 1.17237 1.18351 1.2118 1.33655 1.35672 1.50929 1.53391 1.66344 1.68605 1.85485 1.87472 2.07392 2.20167 2.23215 2.34282 2.64513 2.82903 2.85286 2.99511 3.16856 3.31722 3.45281 3.47261 3.59847 3.77311 4.10078 4.34701 4.51279 4.64826 4.82253 4.85097 
46 0.01808 0.10701 0.16638 0.17619 0.20534 0.31994 0.32974 0.5109 0.52785 0.64925 0.67108 0.82169 0.83418 0.85704 0.99878 1.01611 1.1732 1.18498 1.21549 1.33747 1.35995 1.51023 1.53746 1.66448 1.69495 1.85581 1.88094 2.07505 2.20295 2.24045 2.34374 2.64605 2.83007 2.85763 2.99624 3.16945 3.31809 3.45374 3.47818 3.59935 3.77438 4.1016 4.34799 4.51405 4.65018 4.82349 
49 0.01846 0.10602 0.16799 0.17685 0.19633 0.3216 0.33032 0.34867 0.51286 0.5277 0.65099 0.66608 0.82126 0.8347 0.84912 1.0004 1.0137 1.17493 1.18537 1.21005 1.33901 1.35616 1.5113 1.53105 1.6657 1.68444 1.85725 1.87441 2.07595 2.20369 2.22782 2.34532 2.64717 2.83123 2.85161 2.99739 3.17093 3.19244 3.31972 3.45525 3.4713 3.60065 3.77525 4.10325 4.34931 4.51496 4.64976 4.82496 4.84562 
48 0.01632 0.10432 0.16576 0.17475 0.19486 0.31938 0.32824 0.34779 0.51066 0.52577 0.6489 0.66512 0.82007 0.833 0.84878 0.99827 1.01192 1.17282 1.18353 1.20957 1.33695 1.35529 1.5094 1.53071 1.66349 1.68276 1.85511 1.87295 2.0738 2.20173 2.22782 2.34319 2.64523 2.82914 2.85025 2.99531 3.16891 3.31759 3.4531 3.46972 3.59859 3.77322 4.1011 4.34711 4.513 4.64816 4.82272 4.84314 
54 0.01437 0.10245 0.16779 0.17607 0.19138 0.32168 0.32954 0.34176 0.51312 0.52604 0.55432 0.65125 0.66373 0.81969 0.83412 0.84485 1.00067 1.01211 1.1752 1.18482 1.20455 1.33924 1.35369 1.51129 1.52803 1.66567 1.6817 1.85734 1.87225 2.07565 2.0957 2.20365 2.22342 2.34565 2.64728 2.66866 2.83147 2.85014 2.99753 3.02439 3.17134 3.1878 3.32016 3.45558 3.46909 3.60094 3.77551 4.10366 4.12209 4.34973 4.51517 4.64955 4.82535 4.84271 
58 0.01584 0.09951 0.16648 0.17431 0.18536 0.32059 0.32765 0.33745 0.51258 0.52362 0.54384 0.6506 0.66091 0.81029 0.83166 0.84053 1.00003 1.0098 1.17459 1.18326 1.19849 1.33865 1.35068 1.51045 1.52472 1.66472 1.6781 1.8565 1.86889 2.07436 2.09063 2.20239 2.2184 2.34509 2.3631 2.64642 2.66129 2.83061 2.8464 2.99685 3.0142 3.17075 3.18292 3.31949 3.33264 3.45504 3.46639 3.60032 3.77464 3.79494 4.10328 4.11647 4.34904 4.51436 4.53355 4.64813 4.82486 4.83934 
55 0.01637 0.10146 0.16694 0.17507 0.18923 0.32104 0.32865 0.33997 0.51257 0.52518 0.5516 0.65081 0.66314 0.81683 0.83283 0.84258 1.00008 1.01109 1.17467 1.18411 1.2029 1.33874 1.35288 1.51079 1.52721 1.66494 1.68037 1.85668 1.87093 2.0749 2.09376 2.20302 2.22209 2.34504 2.3719 2.64673 2.66623 2.83093 2.8494 2.99709 3.02612 3.17084 3.18666 3.31963 3.45514 3.46849 3.60047 3.77506 4.10315 4.12062 4.34918 4.51463 4.64885 4.82481 4.84171 
48 0.01557 0.10055 0.16161 0.17061 0.19079 0.31513 0.32389 0.34212 0.50639 0.5214 0.6445 0.66032 0.81599 0.82891 0.84472 0.99407 1.00754 1.16847 1.17914 1.20488 1.33263 1.3509 1.50499 1.52612 1.65923 1.67857 1.8508 1.86818 2.06924 2.1973 2.22313 2.33893 2.64089 2.82478 2.84595 2.99095 3.16464 3.31324 3.44887 3.46589 3.59429 3.76877 4.09687 4.34278 4.50863 4.64371 4.81844 4.83943 
52 0.0085 0.09943 0.16811 0.17659 0.19256 0.32242 0.33065 0.34474 0.51373 0.52738 0.57661 0.65216 0.66642 0.82276 0.83565 0.84889 1.00135 1.01363 1.17583 1.18581 1.20791 1.33989 1.3554 1.51222 1.53059 1.66646 1.68368 1.85805 1.87378 2.07656 2.10038 2.20463 2.2274 2.34625 2.64817 2.83211 2.85149 2.99821 3.17189 3.18976 3.32061 3.4562 3.47076 3.60164 3.77619 4.10419 4.12705 4.35027 4.5159 4.65081 4.82591 4.84444 
53 0.0126 0.10271 0.1706 0.17891 0.19459 0.32507 0.3333 0.34785 0.51617 0.5297 0.56955 0.65461 0.66848 0.82219 0.83671 0.84731 1.00365 1.01559 1.17829 1.18805 1.209 1.34232 1.35759 1.51448 1.532 1.66891 1.68583 1.86048 1.8761 2.07895 2.10086 2.20704 2.22881 2.34849 2.65017 2.67444 2.83456 2.85383 3.0007 3.17408 3.19052 3.32299 3.45845 3.47233 3.60374 3.77844 4.10644 4.12609 4.35257 4.51806 4.65292 4.82823 4.84621 
51 0.01737 0.10584 0.16867 0.17729 0.195 0.32241 0.33084 0.3464 0.51371 0.52783 0.65159 0.66497 0.81951 0.83451 0.84609 1.00117 1.01363 1.17559 1.18558 1.20733 1.33973 1.35537 1.51204 1.53036 1.66633 1.6837 1.85797 1.87404 2.07647 2.10131 2.20446 2.22725 2.34611 2.6479 2.83209 2.85186 2.99804 3.04037 3.17185 3.19178 3.32062 3.45612 3.47121 3.6016 3.7762 4.10417 4.3503 4.51577 4.64977 4.82586 4.84502 
41 0.02109 0.11588 0.17023 0.18165 0.32298 0.33367 0.51407 0.53267 0.65248 0.67888 0.82853 0.84066 1.00216 1.02369 1.17642 1.18961 1.22657 1.34079 1.367 1.51355 1.54925 1.66818 1.85922 1.88999 2.07861 2.20651 2.34705 2.64934 2.83337 2.99943 3.17271 3.32128 3.45702 3.49111 3.60277 3.77765 4.10498 4.35147 4.51757 4.65498 4.82688 
54 0.01459 0.0983 0.16228 0.17061 0.18626 0.31612 0.32404 0.3365 0.50757 0.52079 0.55173 0.64576 0.65867 0.81438 0.82868 0.83964 0.99513 1.00684 1.16962 1.1793 1.19934 1.33373 1.34856 1.50582 1.52307 1.6601 1.67646 1.85176 1.86695 2.07005 2.09072 2.19817 2.21897 2.34006 2.64163 2.66285 2.82594 2.84498 2.99204 3.02398 3.16579 3.18279 3.3146 3.45007 3.4639 3.59542 3.76993 4.09813 4.11898 4.34415 4.50962 4.64387 4.81981 4.83791 
48 0.01938 0.10661 0.16708 0.17627 0.19811 0.32066 0.32973 0.35187 0.51198 0.52769 0.65005 0.6666 0.823 0.83509 0.85452 0.99967 1.01433 1.17397 1.18485 1.21183 1.33824 1.35756 1.51074 1.53319 1.6649 1.68537 1.85656 1.87559 2.0753 2.20308 2.23099 2.34452 2.64655 2.83064 2.8531 2.9967 3.1702 3.31887 3.45441 3.47248 3.59987 3.7746 4.10245 4.34858 4.51433 4.64901 4.82417 4.84809 
56 0.01708 0.10288 0.16963 0.17764 0.19134 0.32371 0.33116 0.34207 0.51518 0.52727 0.55095 0.65338 0.665 0.8175 0.83496 0.84427 1.00263 1.01317 1.17723 1.18639 1.20378 1.34126 1.35453 1.51319 1.52877 1.66753 1.68226 1.85922 1.87286 2.07731 2.09488 2.20547 2.22311 2.34763 2.36958 2.64915 2.66632 2.8334 2.85094 2.99957 3.02026 3.17332 3.18748 3.32214 3.34059 3.45768 3.47028 3.60297 3.77746 4.10575 4.12144 4.35169 4.51713 4.65135 4.8274 4.84339 
47 0.01562 0.11348 0.17483 0.18451 0.21141 0.32857 0.33824 0.37626 0.51957 0.53618 0.65793 0.67961 0.83436 0.84553 1.00732 1.02367 1.18161 1.19308 1.22243 1.34576 1.36626 1.5184 1.54242 1.67285 1.69749 1.86425 1.88573 2.08315 2.21104 2.24336 2.35209 2.65425 2.83824 2.86218 3.00438 3.17773 3.32639 3.46201 3.48249 3.60756 3.78225 4.10999 4.35631 4.52214 4.65839 4.83181 4.86282 
43 0.02251 0.11577 0.17339 0.18388 0.22762 0.32684 0.33723 0.5179 0.53625 0.6564 0.68291 0.83216 0.84383 1.00561 1.02487 1.17998 1.1925 1.22582 1.34438 1.36929 1.51708 1.5466 1.67149 1.86252 1.88815 2.08221 2.21003 2.35048 2.65266 2.83684 2.8679 3.00312 3.17629 3.32487 3.4606 3.49002 3.60627 3.78124 4.1085 4.35501 4.52051 4.65659 4.83044 
46 0.01614 0.10222 0.16116 0.17093 0.19905 0.31463 0.32431 0.36129 0.50587 0.52353 0.6441 0.6666 0.82003 0.83129 0.99347 1.00988 1.16783 1.17944 1.20937 1.33207 1.35371 1.5048 1.53097 1.65893 1.68439 1.85043 1.87393 2.06952 2.19727 2.231 2.33845 2.64082 2.82464 2.85198 2.99075 3.16429 3.31286 3.44846 3.47122 3.59403 3.76885 4.09641 4.34262 4.50862 4.64406 4.81817 
54 0.01585 0.10427 0.16959 0.1779 0.19349 0.32351 0.33145 0.34406 0.51491 0.52803 0.55785 0.65318 0.66619 0.8218 0.836 0.847 1.00244 1.01403 1.17698 1.18664 1.20668 1.34112 1.35604 1.51316 1.53021 1.66748 1.68371 1.85919 1.8744 2.07742 2.09764 2.20562 2.22641 2.34741 2.64895 2.6696 2.8333 2.85222 2.99943 3.03294 3.17307 3.18959 3.32193 3.4574 3.47128 3.60275 3.77722 4.10542 4.12483 4.35151 4.51698 4.65154 4.82712 4.84478 
45 0.0122 0.10218 0.16114 0.17108 0.20283 0.31471 0.32466 0.50564 0.5233 0.64399 0.667 0.81732 0.82952 0.86139 0.99358 1.01158 1.16797 1.18015 1.21234 1.33222 1.35641 1.50496 1.53341 1.65923 1.69831 1.85055 1.87832 2.06981 2.19768 2.3384 2.64065 2.8246 2.85502 2.99083 3.16421 3.31279 3.44853 3.47689 3.59409 3.76883 4.09635 4.34258 4.5086 4.64527 4.81812 
45 0.01162 0.11152 0.17356 0.18361 0.21671 0.32713 0.33711 0.518 0.53486 0.65626 0.67707 0.83106 0.8428 1.00579 1.02249 1.1801 1.19185 1.222 1.34446 1.36629 1.5169 1.54134 1.67149 1.69836 1.86285 1.88583 2.08197 2.20971 2.24423 2.35085 2.65282 2.83709 2.86358 3.00323 3.17648 3.32519 3.46081 3.48459 3.60634 3.7811 4.10875 4.35509 4.52066 4.65612 4.83061 
55 0.01101 0.09907 0.16421 0.17246 0.18739 0.318 0.3257 0.33724 0.50944 0.52192 0.54823 0.64748 0.65954 0.81628 0.83072 0.84147 0.99715 1.00838 1.17149 1.18093 1.19949 1.3356 1.34956 1.50754 1.52412 1.66196 1.67745 1.85369 1.86802 2.07162 2.09037 2.19983 2.21862 2.34204 2.36847 2.64365 2.66428 2.82781 2.84616 2.99397 3.02167 3.1678 3.18397 3.31655 3.45202 3.46533 3.59735 3.77176 4.10014 4.11752 4.34612 4.51154 4.64599 4.82178 4.83867 
48 0.01224 0.10581 0.1664 0.17586 0.2005 0.31995 0.32933 0.35845 0.5111 0.52711 0.64934 0.66788 0.8239 0.83534 0.86881 0.99895 1.01462 1.17326 1.18453 1.21346 1.33744 1.35768 1.50992 1.53321 1.66435 1.68713 1.85582 1.87624 2.07474 2.20259 2.23388 2.34377 2.64581 2.82984 2.85318 2.996 3.16942 3.31806 3.45369 3.47356 3.59915 3.77388 4.10165 4.34781 4.51362 4.64887 4.82338 4.85019 
44 0.01871 0.10662 0.16359 0.17396 0.21384 0.31699 0.32729 0.50789 0.52563 0.64604 0.66917 0.82216 0.83382 0.99575 1.01456 1.16999 1.18214 1.21392 1.3343 1.35767 1.50692 1.53494 1.66145 1.69751 1.85285 1.88117 2.07201 2.19981 2.2415 2.34078 2.64294 2.82707 2.99298 3.16637 3.31499 3.45068 3.4784 3.59627 3.77102 4.09861 4.34501 4.51078 4.6468 4.82046 
47 0.0126 0.09982 0.15966 0.16919 0.19488 0.31314 0.32256 0.35253 0.50433 0.52119 0.64257 0.66389 0.81694 0.82843 0.8588 0.99213 1.00814 1.16652 1.17803 1.20801 1.33071 1.35285 1.50322 1.5291 1.65759 1.68284 1.84898 1.87113 2.06782 2.19586 2.23075 2.33697 2.63908 2.82306 2.84917 2.98925 3.16269 3.31134 3.447 3.46965 3.59251 3.7671 4.09486 4.34101 4.50686 4.64281 4.81657 
45 0.01881 0.10972 0.16824 0.17825 0.21073 0.32167 0.33154 0.51254 0.5292 0.65091 0.67265 0.82537 0.83718 1.00037 1.01679 1.17466 1.18632 1.2161 1.339 1.36054 1.51154 1.53642 1.66594 1.69077 1.85747 1.88039 2.07655 2.20413 2.23716 2.34543 2.6476 2.83161 2.85745 2.9978 3.17117 3.31977 3.45551 3.48029 3.60106 3.77585 4.10342 4.34968 4.51561 4.65135 4.8252 
48 0.01389 0.10763 0.16957 0.17866 0.1997 0.3232 0.33217 0.35311 0.51442 0.52967 0.65257 0.66854 0.82462 0.83711 0.85443 1.00207 1.01613 1.17644 1.18713 1.2131 1.34063 1.35881 1.51303 1.53434 1.6674 1.68727 1.85894 1.87703 2.07771 2.20559 2.23266 2.34694 2.64886 2.83295 2.85437 2.99905 3.17255 3.3212 3.45685 3.47389 3.60227 3.77682 4.10484 4.35094 4.5165 4.65145 4.82654 4.84802 
55 0.01619 0.10478 0.17048 0.17869 0.19332 0.3244 0.33207 0.34354 0.51589 0.52834 0.5544 0.65403 0.66614 0.82205 0.83685 0.84725 1.00353 1.01469 1.17789 1.1873 1.20575 1.34198 1.35578 1.51412 1.53061 1.6683 1.68361 1.86012 1.87446 2.07826 2.09714 2.20626 2.22492 2.34846 2.37484 2.65012 2.66999 2.83427 2.85259 3.00037 3.02477 3.1742 3.18982 3.32298 3.45844 3.47159 3.60387 3.77844 4.10656 4.1239 4.35256 4.51811 4.65226 4.82818 4.84484 
61 0.01338 0.09989 0.16781 0.17579 0.18519 0.21276 0.32387 0.33076 0.34048 0.51533 0.52627 0.5461 0.65341 0.66358 0.81347 0.83418 0.84282 0.87597 1.00267 1.01211 1.17732 1.18581 1.20069 1.24102 1.34141 1.35342 1.5133 1.52752 1.66743 1.68059 1.85931 1.87173 2.0773 2.09356 2.20522 2.22113 2.34772 2.3658 2.64906 2.66368 2.83326 2.84892 2.99953 3.0167 3.17334 3.18509 3.32212 3.33495 3.45759 3.46859 3.60284 3.77722 3.7964 4.10585 4.11845 4.35165 4.51702 4.53595 4.65073 4.82742 4.84147 
48 0.02012 0.10296 0.16443 0.17331 0.19265 0.31808 0.32683 0.34523 0.50945 0.52454 0.64765 0.66324 0.81773 0.83126 0.84553 0.99695 1.01031 1.17149 1.18203 1.20716 1.33563 1.35338 1.50809 1.5284 1.66218 1.68113 1.85376 1.87096 2.07255 2.20035 2.22611 2.3419 2.64386 2.82786 2.84881 2.99399 3.16761 3.31624 3.45182 3.46788 3.59727 3.77182 4.09983 4.34576 4.51146 4.64625 4.82143 4.84222 
48 0.01864 0.10311 0.16398 0.17313 0.19486 0.31752 0.3266 0.34922 0.50891 0.52489 0.64717 0.6653 0.81871 0.83135 0.84815 0.99642 1.01105 1.17101 1.182 1.20943 1.33521 1.35514 1.50775 1.53036 1.66184 1.68344 1.85328 1.87205 2.07224 2.20027 2.22989 2.34139 2.64352 2.82752 2.85034 2.9937 3.16715 3.31579 3.45144 3.47046 3.59689 3.77153 4.09929 4.34534 4.51125 4.64716 4.82099 4.84567 
56 0.00659 0.09559 0.1639 0.17196 0.18483 0.31807 0.32543 0.336 0.50975 0.52167 0.54484 0.64784 0.65932 0.81275 0.82989 0.83928 0.99731 1.00776 1.17179 1.18091 1.19793 1.33584 1.34896 1.50784 1.52382 1.66208 1.67654 1.8538 1.86718 2.07177 2.08939 2.19985 2.2172 2.34234 2.36444 2.64387 2.66146 2.82797 2.84543 2.99416 3.01504 3.16806 3.18248 3.31679 3.33378 3.45239 3.46497 3.59772 3.77209 4.10048 4.11614 4.34634 4.5118 4.6459 4.82203 4.83776 
48 0.01918 0.10379 0.16395 0.17327 0.19671 0.3175 0.32674 0.35336 0.5087 0.5247 0.64686 0.66469 0.82008 0.83203 0.8526 0.99644 1.01162 1.17085 1.18198 1.21019 1.33501 1.35481 1.5074 1.53034 1.66185 1.68421 1.85328 1.87281 2.07202 2.20002 2.22987 2.34128 2.64332 2.82734 2.85021 2.99349 3.16695 3.3156 3.45121 3.47017 3.59667 3.77124 4.09915 4.34528 4.51093 4.64647 4.82088 4.84624 
48 0.01191 0.10503 0.17402 0.18319 0.20471 0.32818 0.33744 0.366 0.51936 0.53549 0.65773 0.67753 0.82964 0.84189 0.86034 1.00691 1.02204 1.18149 1.19261 1.2207 1.34559 1.36561 1.51823 1.54124 1.67234 1.69388 1.86393 1.88381 2.08301 2.21075 2.24056 2.35172 2.65386 2.83803 2.86104 3.00418 3.17741 3.32611 3.46159 3.4799 3.60717 3.78205 4.10958 4.35589 4.52174 4.6572 4.83146 4.85701 
38 0.01454 0.11307 0.16686 0.17868 0.3199 0.3313 0.51099 0.53114 0.64962 0.68276 0.82585 0.83821 0.99907 1.0288 1.17343 1.18776 1.33765 1.36729 1.51063 1.66481 1.85585 1.88934 2.07543 2.20321 2.34379 2.64612 2.83022 2.99627 3.16941 3.31806 3.45378 3.5995 3.7742 4.10158 4.34816 4.51404 4.65059 4.82355 
53 0.01076 0.09482 0.17098 0.17958 0.19387 0.32638 0.33452 0.34798 0.51774 0.53107 0.56512 0.65594 0.66925 0.82743 0.84006 0.85402 1.0055 1.01782 1.17981 1.1897 1.21102 1.34386 1.35889 1.51622 1.53421 1.67042 1.68724 1.86218 1.8779 2.08055 2.10322 2.20856 2.23075 2.3503 2.65209 2.83607 2.85507 3.00221 3.03621 3.17606 3.19444 3.32468 3.46031 3.47484 3.60566 3.78039 4.10834 4.13106 4.35446 4.52011 4.65448 4.83004 4.84849 
55 0.01428 0.10238 0.16753 0.17579 0.19082 0.32126 0.32895 0.34045 0.51278 0.52528 0.55162 0.65083 0.66288 0.81952 0.83398 0.84469 1.00043 1.01164 1.17481 1.1843 1.20313 1.33885 1.35264 1.51093 1.5275 1.66524 1.68073 1.85702 1.87144 2.07506 2.09378 2.20311 2.22189 2.34538 2.37343 2.64703 2.66785 2.83116 2.84953 2.99732 3.02578 3.17115 3.1872 3.31988 3.45537 3.4687 3.60072 3.77514 4.10348 4.12116 4.34948 4.51491 4.64892 4.82512 4.84219 
38 0.01618 0.12001 0.17124 0.18387 0.32392 0.33552 0.51495 0.53539 0.65362 0.689 0.83074 0.84381 1.00322 1.03863 1.17734 1.19187 1.34169 1.37384 1.51486 1.66888 1.85993 1.89416 2.07979 2.20728 2.34792 2.65051 2.83433 3.00044 3.17363 3.32218 3.45798 3.60378 3.77854 4.10589 4.35245 4.5186 4.65756 4.82775 
46 0.05425 0.12567 0.16257 0.17305 0.21979 0.315 0.32488 0.50585 0.52248 0.64396 0.66312 0.81835 0.83026 0.8799 0.9939 1.01147 1.16813 1.17993 1.21079 1.33239 1.35446 1.50489 1.53045 1.65942 1.68723 1.85087 1.87533 2.06978 2.19772 2.23385 2.33879 2.64087 2.82498 2.85157 2.99108 3.16443 3.31314 3.44869 3.47199 3.59426 3.769 4.09668 4.34302 4.50869 4.64446 4.8185 
56 0.01855 0.10313 0.16874 0.17684 0.19099 0.32267 0.3302 0.34128 0.51429 0.52675 0.55259 0.65246 0.66451 0.8181 0.83443 0.84406 1.00177 1.01265 1.17623 1.18551 1.20339 1.34036 1.35411 1.51249 1.52874 1.66658 1.6816 1.85839 1.87248 2.07666 2.09541 2.20458 2.22282 2.34675 2.37167 2.6486 2.66977 2.83267 2.85103 2.99874 3.02264 3.17256 3.18819 3.32131 3.35332 3.45689 3.47026 3.6022 3.7769 4.10494 4.12302 4.35096 4.51658 4.65119 4.82659 4.84351 
50 0.01866 0.10562 0.16753 0.17631 0.19492 0.32114 0.32971 0.34628 0.51242 0.5267 0.65044 0.6646 0.82049 0.83423 0.84801 1.00001 1.01289 1.17447 1.18474 1.20828 1.3386 1.35501 1.5109 1.53008 1.66516 1.68308 1.85677 1.87317 2.07518 2.10288 2.20346 2.22808 2.34498 2.64688 2.83087 2.85104 2.99704 3.17058 3.19044 3.31936 3.45491 3.47043 3.6004 3.77494 4.10297 4.34894 4.51458 4.64929 4.82458 4.84403 
61 0.01653 0.10072 0.16774 0.17567 0.18506 0.21231 0.32347 0.3303 0.33985 0.51505 0.52573 0.54495 0.65308 0.66308 0.81316 0.834 0.84263 0.87483 1.00248 1.01188 1.17697 1.18537 1.19975 1.23132 1.34105 1.35266 1.51301 1.52708 1.66713 1.68013 1.85893 1.87095 2.07685 2.0928 2.20482 2.22051 2.34745 2.36473 2.64888 2.66349 2.83294 2.84805 2.99911 3.01537 3.17312 3.18466 3.32176 3.33365 3.45738 3.4683 3.60263 3.77701 3.79617 4.10563 4.11787 4.35137 4.51676 4.53516 4.65029 4.82717 4.84094 
48 0.02005 0.10677 0.16812 0.1771 0.19739 0.32176 0.33065 0.35078 0.51296 0.52791 0.65115 0.667 0.82237 0.83527 0.85114 1.00061 1.01446 1.17506 1.18567 1.21124 1.33916 1.35676 1.51162 1.53257 1.66596 1.68561 1.85753 1.87549 2.07621 2.20395 2.22931 2.34548 2.64735 2.83143 2.85223 2.99759 3.17118 3.31974 3.45532 3.47158 3.60075 3.7754 4.10333 4.34939 4.51511 4.64967 4.82499 4.84492 
62 0.01653 0.0948 0.161 0.16904 0.17788 0.20029 0.31702 0.32376 0.33302 0.50872 0.51903 0.53745 0.64652 0.65608 0.80476 0.82745 0.83602 0.85892 0.9962 1.00543 1.17061 1.17882 1.19233 1.22012 1.33473 1.34603 1.50657 1.52038 1.66077 1.67338 1.85259 1.86429 2.07033 2.08601 2.19831 2.21349 2.34119 2.35782 2.64243 2.65648 2.82653 2.84074 2.99273 3.00835 3.16678 3.17773 3.31545 3.32676 3.45092 3.46129 3.59621 3.77044 3.78789 4.0993 4.11067 4.34495 4.38227 4.51036 4.52811 4.64382 4.82087 4.83429 
63 0.01171 0.09714 0.16319 0.17209 0.1803 0.19894 0.32076 0.32742 0.33648 0.51245 0.52238 0.53998 0.65031 0.65963 0.80705 0.83103 0.83956 0.85979 0.99992 1.00892 1.17434 1.18242 1.19536 1.22164 1.33847 1.34943 1.51023 1.52355 1.6645 1.6768 1.85631 1.86768 2.07406 2.08934 2.20198 2.21672 2.34493 2.36072 2.6461 2.65951 2.83019 2.84331 2.99643 3.01141 3.17052 3.18104 3.31913 3.32964 3.45468 3.46485 3.59993 3.62297 3.77421 3.7908 4.1031 4.11416 4.34876 4.38341 4.5141 4.53092 4.64763 4.82464 4.83767 
64 0.01539 0.08976 0.15385 0.1636 0.17134 0.18778 0.31217 0.31877 0.32729 0.35985 0.50456 0.51451 0.53216 0.64235 0.65155 0.7994 0.82298 0.83134 0.8497 0.99185 1.00067 1.16634 1.17429 1.18679 1.21218 1.33042 1.34115 1.50225 1.5154 1.65626 1.66828 1.84809 1.8592 2.06585 2.08098 2.19375 2.20817 2.33687 2.35242 2.63805 2.65112 2.82201 2.83448 2.98831 3.00318 3.16248 3.17264 3.31105 3.32108 3.44657 3.45635 3.59185 3.61316 3.76612 3.78256 4.09503 4.10564 4.34051 4.36283 4.50595 4.52177 4.63919 4.81648 4.82911 
49 0.00722 0.09534 0.16883 0.17761 0.1951 0.32346 0.33219 0.351 0.51458 0.52912 0.65272 0.6674 0.82199 0.83599 0.84927 1.00209 1.01514 1.1766 1.18688 1.21063 1.34075 1.35764 1.51301 1.53208 1.66745 1.68595 1.85901 1.87597 2.07758 2.20541 2.22892 2.34699 2.64869 2.83296 2.85306 2.99898 3.17254 3.19153 3.32138 3.4569 3.47224 3.60233 3.77693 4.10493 4.35102 4.51652 4.65085 4.82663 4.84605 
48 0.01201 0.10627 0.16831 0.17735 0.19777 0.32197 0.3309 0.35114 0.51329 0.52861 0.65138 0.66727 0.82341 0.83594 0.85316 1.00096 1.01514 1.17525 1.18593 1.21184 1.33943 1.35735 1.51196 1.53328 1.66617 1.68579 1.85779 1.87587 2.07662 2.20423 2.23015 2.34576 2.64797 2.8318 2.85317 2.99798 3.17155 3.32008 3.45569 3.47269 3.60113 3.77594 4.10374 4.34982 4.51577 4.6507 4.82544 4.84755 
62 0.01179 0.08843 0.15365 0.16241 0.17064 0.18946 0.31082 0.31752 0.32657 0.50273 0.5129 0.53105 0.64059 0.65001 0.79636 0.82114 0.82964 0.84871 0.99012 0.9992 1.16466 1.17282 1.18607 1.2128 1.32878 1.33999 1.50059 1.51418 1.65468 1.6672 1.84644 1.85793 2.06422 2.07985 2.19224 2.20731 2.33519 2.35154 2.6364 2.65005 2.82044 2.83421 2.98674 3.00247 3.16082 3.17157 3.30945 3.32033 3.44498 3.45533 3.59025 3.76441 3.78135 4.09332 4.1045 4.33883 4.37259 4.50429 4.52114 4.6378 4.8148 4.82803 
56 0.01056 0.09967 0.16704 0.17514 0.18878 0.32106 0.32853 0.33938 0.51269 0.52478 0.54876 0.65082 0.66247 0.81685 0.83307 0.84273 1.00027 1.01099 1.17473 1.18397 1.2016 1.33878 1.35208 1.51077 1.52671 1.66505 1.67991 1.85686 1.87079 2.07486 2.09283 2.20294 2.22086 2.34526 2.3679 2.64677 2.66448 2.83096 2.84862 2.99712 3.01824 3.17102 3.18589 3.3197 3.3379 3.45535 3.46837 3.60066 3.77512 4.10339 4.11945 4.34938 4.51488 4.64919 4.82501 4.84116 
39 0.02114 0.11388 0.16847 0.17985 0.32126 0.33195 0.51239 0.53129 0.65104 0.68021 0.82628 0.83838 1.00038 1.02203 1.17481 1.18822 1.22644 1.33921 1.36727 1.51232 1.66618 1.85726 1.88595 2.07687 2.20457 2.34521 2.64787 2.83161 2.99777 3.17098 3.31959 3.45536 3.60101 3.77579 4.1032 4.3495 4.51564 4.65259 4.82496 
48 0.00782 0.09951 0.16995 0.17906 0.19903 0.32425 0.33336 0.35697 0.51556 0.53138 0.6538 0.67141 0.82592 0.83823 0.85639 1.00319 1.01801 1.17758 1.18848 1.21556 1.34169 1.36059 1.51426 1.53615 1.66855 1.68947 1.86012 1.87922 2.07904 2.20669 2.23465 2.34805 2.65008 2.83416 2.85648 3.00033 3.17378 3.3224 3.45791 3.47582 3.60345 3.77822 4.1059 4.35208 4.51781 4.65263 4.8277 4.8518 
59 0.00821 0.09321 0.16037 0.16819 0.1787 0.31363 0.32086 0.33011 0.5065 0.51704 0.53613 0.64437 0.65434 0.80353 0.82567 0.8345 0.87235 0.99425 1.00394 1.16864 1.17725 1.19224 1.33266 1.3444 1.50441 1.51869 1.65877 1.67192 1.8506 1.86277 2.0683 2.08447 2.19634 2.21234 2.33919 2.35681 2.6404 2.65519 2.82456 2.83974 2.99076 3.00756 3.1648 3.17673 3.31347 3.32584 3.44903 3.46008 3.59431 3.76851 3.78786 4.09735 4.10996 4.34309 4.50831 4.52709 4.6419 4.81887 4.83296 
39 0.01259 0.10949 0.16585 0.1772 0.31894 0.33007 0.51021 0.5306 0.64898 0.6862 0.82332 0.83543 0.99803 1.02363 1.17261 1.18651 1.22988 1.33703 1.37144 1.51056 1.66413 1.85503 1.88914 2.07518 2.20283 2.34297 2.6457 2.82959 2.99568 3.16878 3.31738 3.45308 3.59889 3.77387 4.10078 4.34728 4.51362 4.65228 4.82279 
46 0.01627 0.10612 0.1653 0.17507 0.20316 0.31879 0.32851 0.36742 0.50992 0.52681 0.64817 0.66959 0.82441 0.83567 0.99766 1.01411 1.17195 1.18352 1.21334 1.33618 1.35747 1.50862 1.53297 1.66316 1.68859 1.8546 1.87679 2.07347 2.20145 2.23506 2.34255 2.64458 2.82868 2.85366 2.99485 3.16825 3.3169 3.45254 3.47518 3.59807 3.77268 4.10046 4.34673 4.51246 4.64839 4.82224 
46 0.00968 0.10847 0.16985 0.17981 0.2117 0.32351 0.33344 0.51445 0.53156 0.65293 0.67622 0.8263 0.83832 0.87371 1.00235 1.02025 1.17676 1.18875 1.22011 1.341 1.36393 1.5137 1.54031 1.66808 1.70078 1.85947 1.88597 2.079 2.20659 2.24901 2.34729 2.64959 2.83361 2.86326 2.99998 3.173 3.32168 3.45726 3.48334 3.6029 3.77788 4.10513 4.35155 4.51754 4.65441 4.82703 
46 0.01139 0.10733 0.16792 0.17768 0.20595 0.32146 0.33114 0.36923 0.51262 0.52955 0.65082 0.67234 0.82665 0.83791 1.00031 1.01703 1.17463 1.18622 1.21604 1.3388 1.35969 1.51141 1.53602 1.6659 1.69193 1.8573 1.87993 2.07633 2.20414 2.23744 2.34517 2.64732 2.83139 2.85619 2.99749 3.17084 3.31955 3.45513 3.47689 3.60064 3.77541 4.10307 4.3494 4.51516 4.65139 4.8249 
59 0.01074 0.09684 0.16457 0.17241 0.18315 0.31882 0.32587 0.33562 0.51102 0.52236 0.54323 0.64908 0.65958 0.80731 0.82971 0.83852 0.87362 0.9985 1.00841 1.17307 1.1818 1.1975 1.33709 1.34941 1.50909 1.52389 1.6632 1.67681 1.85499 1.86775 2.07302 2.08971 2.20101 2.21739 2.34351 2.36276 2.64498 2.66059 2.82916 2.84569 2.99525 3.01299 3.1692 3.18193 3.31795 3.33208 3.45348 3.46509 3.59875 3.77319 3.80049 4.10165 4.11535 4.34749 4.51285 4.53374 4.64678 4.82332 4.83839 
40 0.00878 0.11096 0.16987 0.18101 0.32286 0.33357 0.51409 0.53318 0.65279 0.68279 0.8277 0.8398 1.002 1.02346 1.17637 1.18963 1.22669 1.34076 1.36795 1.51403 1.66776 1.85891 1.88725 2.07872 2.20621 2.34685 2.64937 2.8333 2.99942 3.17266 3.32112 3.45696 3.49554 3.60266 3.77778 4.10489 4.35142 4.5174 4.65415 4.8268 
49 0.01263 0.10473 0.1669 0.1758 0.19513 0.3205 0.32917 0.3466 0.51186 0.52668 0.64996 0.66491 0.82083 0.83403 0.84907 0.99943 1.01264 1.17394 1.18446 1.20948 1.33809 1.35571 1.51044 1.53035 1.66457 1.68296 1.85625 1.87329 2.07501 2.20277 2.22769 2.34438 2.64622 2.83031 2.85108 2.99641 3.17006 3.19418 3.31885 3.4544 3.471 3.59981 3.77439 4.10239 4.34834 4.51401 4.6486 4.82402 4.84489 
54 0.01576 0.10101 0.1653 0.17359 0.18882 0.31896 0.32668 0.33824 0.51049 0.52311 0.54993 0.64863 0.66093 0.8173 0.83172 0.84247 0.99811 1.00932 1.17258 1.18212 1.20126 1.33664 1.3508 1.50867 1.52533 1.66294 1.67864 1.85472 1.86931 2.07284 2.09212 2.20094 2.22032 2.34312 2.64459 2.66411 2.82878 2.8471 2.99495 3.02139 3.16882 3.18481 3.31755 3.45306 3.46636 3.59837 3.7729 4.10114 4.11837 4.3471 4.51266 4.6468 4.82276 4.83981 
60 0.01209 0.09912 0.16765 0.17572 0.18519 0.21385 0.32398 0.33096 0.34087 0.51538 0.52654 0.54695 0.65341 0.66373 0.81507 0.83447 0.84316 1.00263 1.01217 1.17722 1.18573 1.20055 1.23369 1.34137 1.35341 1.51324 1.52751 1.66743 1.68075 1.85924 1.87167 2.07716 2.09337 2.20521 2.22122 2.34767 2.36562 2.649 2.66362 2.83326 2.84902 2.9995 3.01678 3.17335 3.18543 3.32207 3.33492 3.45755 3.46864 3.60284 3.77727 3.79739 4.10583 4.11862 4.35166 4.51693 4.53563 4.65067 4.82746 4.84179 
43 0.02135 0.11765 0.17579 0.18638 0.23699 0.32943 0.34008 0.52028 0.53866 0.65883 0.68601 0.83488 0.84657 1.00812 1.02868 1.18241 1.19504 1.22894 1.34678 1.37202 1.51952 1.5503 1.6739 1.86513 1.89353 2.08469 2.21204 2.25406 2.353 2.65519 2.83934 3.00562 3.17859 3.32725 3.46284 3.49091 3.60857 3.78348 4.11076 4.3572 4.52311 4.65966 4.83273 
48 0.01986 0.11235 0.17319 0.18265 0.20784 0.32684 0.3363 0.36808 0.51798 0.53448 0.65638 0.67799 0.83009 0.84164 0.8688 1.00569 1.02181 1.18004 1.19136 1.22047 1.34429 1.36534 1.51691 1.54103 1.67116 1.69484 1.86257 1.88337 2.08185 2.20953 2.24189 2.35047 2.65261 2.83675 2.86102 3.00288 3.17613 3.32482 3.46047 3.48131 3.60598 3.78078 4.10836 4.35475 4.52034 4.65563 4.8302 4.86057 
46 0.01157 0.10858 0.17069 0.18027 0.20665 0.32454 0.33426 0.51539 0.53202 0.65377 0.67464 0.82484 0.83788 0.8568 1.0032 1.01987 1.17761 1.18909 1.21833 1.34182 1.36317 1.51443 1.5386 1.66887 1.69489 1.8603 1.88343 2.07952 2.20704 2.23911 2.3481 2.65017 2.83444 2.85981 3.00045 3.1737 3.32244 3.45797 3.47918 3.60357 3.77848 4.10585 4.35229 4.518 4.65316 4.82778 
49 0.01005 0.10447 0.16869 0.17756 0.1965 0.32247 0.33116 0.34893 0.51369 0.52811 0.65173 0.66612 0.82281 0.83596 0.8511 1.00134 1.01449 1.17571 1.18609 1.21029 1.33988 1.35655 1.51211 1.53154 1.66654 1.68498 1.85813 1.87494 2.07663 2.20452 2.22834 2.3462 2.64803 2.83205 2.85204 2.9982 3.17185 3.19235 3.32057 3.45616 3.47202 3.60158 3.77612 4.10421 4.35018 4.51579 4.65077 4.82583 4.84539 
48 0.00711 0.10327 0.16735 0.17655 0.19812 0.32105 0.33011 0.35207 0.51229 0.52778 0.65038 0.66645 0.82329 0.83543 0.8545 1.00002 1.01454 1.1744 1.18528 1.21226 1.33859 1.35755 1.5109 1.53251 1.66529 1.68559 1.85681 1.87507 2.07547 2.20352 2.23195 2.34486 2.64691 2.83085 2.85267 2.99702 3.17052 3.31918 3.45476 3.4722 3.60021 3.77474 4.10279 4.34886 4.51448 4.64964 4.82446 4.84696 
38 0.01019 0.11007 0.16518 0.17697 0.31832 0.32983 0.50948 0.53058 0.64811 0.6863 0.82415 0.83647 0.99746 1.03293 1.17189 1.1864 1.33608 1.36782 1.50938 1.6632 1.85422 1.88791 2.07393 2.20162 2.34216 2.64477 2.82876 2.99474 3.16794 3.31656 3.45226 3.59801 3.77292 4.09999 4.34654 4.51268 4.64995 4.82201 
56 0.01313 0.10288 0.17061 0.17877 0.19267 0.32469 0.33223 0.34328 0.51625 0.52843 0.553 0.65449 0.66642 0.82145 0.83692 0.84686 1.00384 1.01465 1.17837 1.18772 1.20591 1.34245 1.35614 1.51453 1.53068 1.6686 1.6835 1.86039 1.87427 2.07863 2.09707 2.20657 2.22472 2.34884 2.37227 2.65063 2.67029 2.83458 2.8525 3.00085 3.02444 3.17467 3.19008 3.32341 3.3526 3.45896 3.47217 3.60433 3.77898 4.10708 4.12513 4.35302 4.51865 4.65294 4.82864 4.84527 
42 0.02285 0.11481 0.17093 0.18169 0.31488 0.32771 0.34075 0.51524 0.53371 0.65391 0.68264 0.8303 0.84213 1.00316 1.02385 1.17743 1.19023 1.22542 1.34179 1.36739 1.51501 1.66869 1.70766 1.86017 1.88921 2.08007 2.20733 2.34794 2.65066 2.83427 3.00051 3.17375 3.32224 3.45806 3.48997 3.60388 3.77883 4.10594 4.35232 4.51883 4.65633 4.82781 
45 0.01646 0.11108 0.17003 0.18003 0.21211 0.32358 0.33354 0.51443 0.53122 0.65257 0.67217 0.82738 0.83915 1.0023 1.01919 1.17656 1.18832 1.21848 1.34084 1.36229 1.51321 1.53714 1.66788 1.69389 1.85931 1.88216 2.0782 2.20606 2.23979 2.34727 2.64925 2.83345 2.85917 2.99962 3.1729 3.32159 3.45725 3.4808 3.60282 3.77745 4.1052 4.3516 4.51721 4.65254 4.82701 
53 0.00741 0.09486 0.15885 0.16728 0.18336 0.31251 0.32045 0.33286 0.50396 0.51721 0.54911 0.64208 0.65512 0.8123 0.82578 0.83785 0.99162 1.00349 1.16605 1.17586 1.1965 1.33013 1.34509 1.50226 1.52028 1.65654 1.67311 1.84822 1.86361 2.06637 2.08773 2.19457 2.21563 2.33657 2.63817 2.66603 2.82233 2.84167 2.98846 3.16224 3.17957 3.31095 3.44649 3.46052 3.59185 3.76626 4.09459 4.11583 4.34052 4.50604 4.6405 4.81617 4.83411 
38 0.01165 0.11478 0.1702 0.18214 0.32329 0.33474 0.51434 0.53455 0.6532 0.69171 0.82951 0.84204 1.00243 1.0308 1.17682 1.19133 1.34092 1.36992 1.51458 1.66815 1.85916 1.89064 2.0793 2.20656 2.34706 2.64983 2.83356 2.99985 3.17299 3.32138 3.45721 3.60291 3.77831 4.10499 4.35155 4.51781 4.65419 4.82702 
56 0.01384 0.09764 0.16299 0.17106 0.18491 0.31673 0.32418 0.33496 0.50833 0.5203 0.54381 0.64632 0.65767 0.81239 0.82877 0.83839 0.99596 1.00658 1.17039 1.17963 1.19715 1.33441 1.34754 1.50633 1.52228 1.6607 1.67533 1.85248 1.86627 2.07042 2.08855 2.19847 2.21609 2.34095 2.36269 2.6424 2.66026 2.82658 2.84416 2.99272 3.01331 3.1667 3.18158 3.31541 3.33317 3.45101 3.46405 3.59628 3.7707 4.09909 4.11487 4.34501 4.51049 4.64453 4.82066 4.8366 
49 0.0153 0.10335 0.16545 0.17425 0.19309 0.31912 0.3278 0.34555 0.51045 0.52533 0.64859 0.66359 0.81823 0.83209 0.84582 0.99795 1.011 1.17247 1.18282 1.2069 1.33662 1.35385 1.50892 1.52897 1.66314 1.68154 1.85474 1.87153 2.07333 2.20121 2.22495 2.34287 2.64481 2.8288 2.84922 2.99494 3.16856 3.19029 3.31729 3.45286 3.46883 3.59825 3.77283 4.10082 4.34679 4.51254 4.64771 4.82251 4.84266 
52 0.01831 0.10711 0.16936 0.17803 0.19586 0.32302 0.33142 0.34657 0.51422 0.52792 0.58196 0.65248 0.66657 0.82517 0.83712 0.85298 1.00206 1.01492 1.17634 1.18644 1.20925 1.34044 1.35624 1.51265 1.53123 1.66709 1.68471 1.8587 1.87486 2.07697 2.10098 2.2051 2.22823 2.34686 2.64854 2.83265 2.85225 2.99874 3.17238 3.19005 3.32114 3.45667 3.47121 3.60213 3.77652 4.10477 4.13389 4.35087 4.51637 4.65129 4.82646 4.84522 
48 0.0199 0.10568 0.16572 0.17511 0.19921 0.31923 0.32851 0.35581 0.5105 0.52667 0.64888 0.6699 0.82226 0.83404 0.85643 0.9982 1.01353 1.17269 1.18405 1.21331 1.33685 1.3574 1.50954 1.53436 1.6636 1.68568 1.85507 1.87518 2.07416 2.20196 2.23429 2.34311 2.64534 2.82924 2.85281 2.99546 3.16884 3.31746 3.45314 3.4736 3.5987 3.77338 4.10101 4.34715 4.51313 4.64955 4.82276 4.8523 
44 0.02269 0.10682 0.16458 0.17467 0.2094 0.31813 0.32827 0.5091 0.52684 0.6475 0.67174 0.82153 0.83337 0.99678 1.01465 1.1712 1.18318 1.21402 1.33549 1.35841 1.50815 1.53479 1.66257 1.69496 1.8539 1.87955 2.07314 2.20095 2.23868 2.34185 2.64412 2.82824 2.9942 3.16749 3.31613 3.45181 3.47806 3.59738 3.77219 4.09969 4.34604 4.51188 4.6479 4.82157 
55 0.00792 0.03152 0.11298 0.17303 0.18142 0.19864 0.32648 0.33459 0.34826 0.51771 0.53111 0.5775 0.65592 0.66925 0.82824 0.84002 0.85394 1.00525 1.01717 1.17967 1.1894 1.21013 1.34374 1.35866 1.51601 1.53358 1.67025 1.68686 1.86194 1.87735 2.08034 2.10193 2.20837 2.2299 2.35009 2.65175 2.67633 2.83599 2.85509 3.00201 3.03449 3.17577 3.19287 3.32457 3.46008 3.4742 3.60536 3.78002 4.10808 4.12832 4.35422 4.51971 4.6544 4.82984 4.84799 
59 0.01104 0.09746 0.16499 0.17286 0.18333 0.31829 0.32557 0.33485 0.51143 0.52229 0.54204 0.64937 0.65951 0.80826 0.8304 0.83923 0.87706 0.99908 1.00889 1.17352 1.18214 1.1973 1.33758 1.34956 1.50944 1.52386 1.66367 1.67706 1.85547 1.86787 2.07329 2.0895 2.20135 2.21737 2.34401 2.36203 2.64534 2.66026 2.82953 2.8453 2.99572 3.01277 3.16968 3.18182 3.31837 3.33125 3.45393 3.46523 3.59917 3.77354 3.79381 4.10216 4.11497 4.34794 4.51325 4.5324 4.64686 4.82376 4.83814 
48 0.02016 0.10183 0.16233 0.17147 0.19312 0.31587 0.32492 0.34696 0.5071 0.52282 0.64522 0.66191 0.81736 0.82986 0.84743 0.99479 1.00933 1.16917 1.18008 1.20713 1.33332 1.35244 1.50575 1.52773 1.6601 1.68065 1.85163 1.87021 2.07029 2.19825 2.22699 2.33965 2.64162 2.82565 2.848 2.99171 3.16531 3.31396 3.44955 3.46747 3.59498 3.76954 4.09755 4.3436 4.50933 4.6443 4.81921 4.84237 
49 0.01622 0.10177 0.16284 0.17181 0.19164 0.31634 0.32508 0.34307 0.50762 0.52236 0.64566 0.66086 0.81729 0.83018 0.84607 0.9953 1.00867 1.16966 1.18021 1.20532 1.33383 1.35132 1.50608 1.52642 1.66044 1.67932 1.85205 1.86918 2.07054 2.19847 2.22338 2.3402 2.64199 2.82601 2.84675 2.99215 3.16587 3.19106 3.31455 3.45019 3.46702 3.59559 3.77006 4.09821 4.34419 4.50985 4.64484 4.8198 4.84057 
39 0.02457 0.11327 0.16674 0.1784 0.31961 0.33071 0.51076 0.53068 0.64945 0.68162 0.82445 0.83655 0.99869 1.02362 1.17314 1.18693 1.22871 1.33754 1.36815 1.5108 1.66468 1.85563 1.88792 2.07543 2.20316 2.34356 2.64613 2.83007 2.9962 3.16927 3.31786 3.45361 3.59931 3.7742 4.10136 4.34787 4.5139 4.65082 4.82334 
36 0.09457 0.15573 0.16832 0.30872 0.32061 0.49983 0.52152 0.63839 0.67829 0.81522 0.8284 0.98832 1.16228 1.17773 1.32657 1.36264 1.49941 1.65382 1.84489 1.89005 2.06414 2.19221 2.33294 2.63527 2.81931 2.98537 3.15869 3.30724 3.44308 3.58875 3.76339 4.09089 4.33742 4.50343 4.64161 4.81281 
60 0.00961 0.09505 0.16415 0.17323 0.1819 0.20362 0.32264 0.32965 0.33964 0.51388 0.52502 0.54537 0.6518 0.66192 0.81315 0.83294 0.84163 1.00118 1.01075 1.17565 1.18409 1.19861 1.22988 1.3398 1.3517 1.51162 1.52567 1.66599 1.67934 1.85773 1.87008 2.07554 2.09158 2.20358 2.2194 2.34617 2.36407 2.64738 2.66168 2.83171 2.84737 2.99786 3.01455 3.17174 3.18333 3.32052 3.33313 3.45601 3.467 3.60126 3.77555 3.794 4.10424 4.11654 4.35005 4.51523 4.53281 4.64862 4.82589 4.84 
55 0.01145 0.09677 0.1623 0.17049 0.18499 0.31635 0.32403 0.33555 0.50788 0.52076 0.54857 0.64603 0.65827 0.81214 0.82819 0.83799 0.99537 1.00654 1.16991 1.17935 1.19806 1.33399 1.34821 1.50603 1.52256 1.66027 1.67597 1.85197 1.86653 2.07017 2.08942 2.19825 2.21766 2.34035 2.38273 2.64197 2.66219 2.82624 2.84516 2.99235 3.02186 3.16617 3.18249 3.31493 3.45043 3.46391 3.59575 3.77023 4.09848 4.11727 4.34443 4.50997 4.64431 4.82009 4.83733 
50 0.01468 0.10452 0.16788 0.17648 0.19403 0.3218 0.3303 0.34667 0.51316 0.52774 0.65127 0.66576 0.81845 0.83367 0.84507 1.00054 1.01329 1.17503 1.18512 1.20766 1.33926 1.35577 1.51152 1.53033 1.66577 1.68363 1.85736 1.87369 2.07591 2.10293 2.20398 2.22746 2.34548 2.64739 2.8316 2.85186 2.99774 3.17119 3.19179 3.31993 3.45548 3.47091 3.60081 3.77548 4.10339 4.3495 4.51502 4.64934 4.82521 4.84492 
52 0.01722 0.10243 0.16543 0.17392 0.19063 0.31908 0.3272 0.34056 0.51046 0.52393 0.5643 0.64874 0.66232 0.81946 0.83245 0.84549 0.99812 1.01025 1.17258 1.18248 1.20392 1.33667 1.35211 1.5089 1.52723 1.66316 1.6801 1.85477 1.87043 2.07315 2.09643 2.20132 2.22381 2.34306 2.64482 2.82879 2.84798 2.99493 3.16865 3.1863 3.31737 3.45296 3.46731 3.59834 3.77275 4.101 4.1223 4.34701 4.51267 4.64723 4.82263 4.84065 
48 0.0126 0.1007 0.16152 0.17072 0.19276 0.31513 0.32432 0.34957 0.50645 0.52286 0.64477 0.6644 0.81696 0.82928 0.84774 0.99405 1.00895 1.16857 1.17976 1.20819 1.33276 1.35355 1.5054 1.52953 1.65943 1.68154 1.85092 1.8708 2.06989 2.19781 2.2283 2.33898 2.64123 2.82512 2.84913 2.99123 3.16478 3.31342 3.44897 3.46873 3.59454 3.76925 4.09689 4.34297 4.50903 4.64497 4.81862 4.84759 
49 0.00722 0.10139 0.165 0.17392 0.19343 0.31875 0.32754 0.34644 0.51005 0.52509 0.64807 0.66276 0.81884 0.83208 0.847 0.9976 1.01105 1.17202 1.18245 1.20698 1.33621 1.3536 1.50846 1.52829 1.66291 1.68211 1.85442 1.87183 2.07306 2.2009 2.22529 2.34247 2.64428 2.82847 2.84924 2.99456 3.16814 3.19069 3.31688 3.45247 3.46878 3.59781 3.77242 4.10046 4.34654 4.51202 4.64638 4.82219 4.84349 
58 0.01386 0.09846 0.16567 0.17351 0.1846 0.31996 0.32703 0.33691 0.51191 0.52323 0.54412 0.65 0.66069 0.8092 0.83084 0.8397 0.99926 1.00906 1.1738 1.18249 1.19779 1.33787 1.34996 1.50984 1.52446 1.66396 1.67748 1.85578 1.86832 2.07382 2.09042 2.20169 2.21786 2.34434 2.36282 2.64583 2.66141 2.82993 2.84614 2.99613 3.01394 3.17006 3.18266 3.31874 3.33222 3.45429 3.46576 3.5996 3.77399 3.79678 4.10257 4.11646 4.34839 4.51372 4.53448 4.6477 4.82415 4.83893 
38 0.02396 0.11951 0.17294 0.18526 0.32604 0.33779 0.51705 0.53773 0.65595 0.70226 0.83169 0.84404 1.00506 1.05252 1.17949 1.19416 1.3437 1.37606 1.51719 1.67105 1.86187 1.89693 2.08221 2.20947 2.34966 2.65251 2.83625 3.00258 3.17542 3.32399 3.45973 3.60552 3.78084 4.10752 4.35409 4.52058 4.65963 4.82952 
54 0.0195 0.10621 0.16938 0.17783 0.19426 0.32305 0.3311 0.34412 0.51435 0.52744 0.55761 0.65259 0.66564 0.82356 0.8365 0.84966 1.00209 1.01404 1.17647 1.18627 1.20697 1.34058 1.35558 1.51277 1.53043 1.66705 1.68357 1.85871 1.87398 2.07701 2.09827 2.20502 2.226 2.34699 2.64868 2.67507 2.83276 2.8518 2.99898 3.0432 3.1727 3.19043 3.32147 3.45697 3.47124 3.60236 3.77694 4.10505 4.12831 4.35112 4.51682 4.65162 4.82669 4.84484 
50 0.01939 0.10508 0.16766 0.17621 0.1933 0.32129 0.32952 0.34346 0.51274 0.52664 0.65045 0.66361 0.81782 0.83334 0.84433 1.00011 1.01198 1.17469 1.18465 1.20615 1.33889 1.35472 1.51124 1.5297 1.66519 1.6819 1.85687 1.87242 2.07557 2.10048 2.20343 2.22568 2.34521 2.64722 2.8311 2.85072 2.99728 3.17098 3.1903 3.31967 3.4552 3.46982 3.60064 3.77529 4.10325 4.34915 4.51491 4.64948 4.82483 4.84309 
47 0.00744 0.10411 0.16537 0.17489 0.20005 0.31889 0.32833 0.35843 0.51011 0.52648 0.64845 0.66946 0.82338 0.83471 0.99771 1.013 1.17212 1.18345 1.21217 1.33633 1.35648 1.50897 1.53367 1.66319 1.68577 1.85465 1.8748 2.07362 2.20146 2.23267 2.34269 2.64493 2.82877 2.85221 2.99498 3.16848 3.31703 3.45271 3.4734 3.59825 3.77294 4.10065 4.3468 4.51288 4.64871 4.82235 4.85114 
53 0.01352 0.10104 0.16501 0.17346 0.18988 0.31871 0.32679 0.33994 0.51018 0.52371 0.56896 0.64845 0.66218 0.81862 0.8319 0.84431 0.99775 1.00977 1.1723 1.18218 1.20359 1.33638 1.3518 1.5086 1.52718 1.66283 1.67973 1.85439 1.86991 2.07279 2.09486 2.20096 2.22284 2.34271 2.64443 2.82854 2.84779 2.9946 3.02749 3.16839 3.18655 3.31719 3.45269 3.46704 3.5981 3.77259 4.1007 4.1227 4.34676 4.51238 4.64721 4.82241 4.84097 
47 0.00958 0.10684 0.16852 0.17808 0.20382 0.32225 0.33186 0.36753 0.51341 0.53026 0.65181 0.6744 0.82656 0.83788 1.00101 1.01714 1.17542 1.18688 1.21611 1.33969 1.36102 1.51224 1.53636 1.66662 1.69125 1.85798 1.87934 2.07717 2.2049 2.23716 2.34589 2.6481 2.8322 2.85713 2.99838 3.17167 3.32032 3.45598 3.4782 3.6016 3.77627 4.1038 4.3501 4.5159 4.65182 4.82562 4.86041 
59 0.01667 0.09724 0.16432 0.17209 0.183 0.31846 0.32549 0.33525 0.51047 0.52166 0.54215 0.64851 0.65889 0.80631 0.82914 0.83794 0.87037 0.998 1.00782 1.17258 1.18128 1.19686 1.3366 1.34893 1.5085 1.52328 1.66268 1.67619 1.85448 1.86725 2.07251 2.08922 2.20047 2.21673 2.34297 2.36174 2.64437 2.65975 2.82858 2.84497 2.99474 3.01258 3.16865 3.18117 3.31739 3.33107 3.45297 3.46451 3.59821 3.7726 3.79612 4.10114 4.1147 4.34694 4.51241 4.53514 4.64628 4.82279 4.83771 
56 0.01664 0.09749 0.16261 0.17074 0.185 0.3164 0.32394 0.33497 0.50801 0.52038 0.54585 0.64613 0.65784 0.81172 0.82823 0.8378 0.99554 1.00643 1.17008 1.1794 1.19743 1.33416 1.34798 1.50614 1.52213 1.66037 1.67554 1.85209 1.86608 2.07014 2.0884 2.1983 2.21655 2.34055 2.36392 2.64215 2.66053 2.82631 2.84451 2.9925 3.01625 3.16632 3.18141 3.3151 3.34555 3.45069 3.46397 3.596 3.77043 4.0987 4.11563 4.34462 4.51011 4.64444 4.82031 4.83693 
53 0.01122 0.10065 0.16461 0.17309 0.18956 0.31834 0.32646 0.33979 0.50975 0.52321 0.56323 0.64793 0.66129 0.81893 0.83183 0.84511 0.99741 1.00955 1.17183 1.18174 1.20321 1.33597 1.35142 1.50807 1.52597 1.66244 1.67938 1.85408 1.86978 2.07231 2.09397 2.20052 2.22257 2.34234 2.64405 2.82811 2.84732 2.99423 3.03088 3.16798 3.1856 3.31675 3.4523 3.4667 3.59768 3.77211 4.10031 4.1225 4.34638 4.51187 4.64657 4.82202 4.84058 
46 0.00873 0.10804 0.16959 0.17952 0.21024 0.32319 0.33309 0.5141 0.53099 0.65247 0.6745 0.82633 0.83829 0.88047 1.00206 1.01947 1.17648 1.1885 1.22011 1.34072 1.36361 1.51334 1.53993 1.66772 1.69704 1.85912 1.88465 2.07832 2.20623 2.24733 2.34702 2.64927 2.83327 2.86148 2.99945 3.1727 3.32138 3.45703 3.48342 3.6026 3.77756 4.10488 4.35133 4.51716 4.65341 4.82674 
53 0.01649 0.10141 0.1639 0.17241 0.18918 0.31744 0.3255 0.3385 0.50877 0.52189 0.55252 0.64691 0.66033 0.81833 0.83111 0.84469 0.99654 1.00855 1.1709 1.18074 1.20165 1.33497 1.34993 1.50705 1.5253 1.66152 1.67824 1.85314 1.8685 2.07121 2.09257 2.1995 2.22127 2.34142 2.64303 2.82707 2.84586 2.9932 3.02428 3.16702 3.18398 3.31578 3.45132 3.46546 3.59669 3.77108 4.09944 4.12059 4.34547 4.51095 4.64585 4.82105 4.83906 
46 0.02143 0.10646 0.1659 0.17549 0.2016 0.3194 0.32891 0.36086 0.51062 0.52743 0.64897 0.67134 0.8237 0.83505 0.99812 1.01358 1.17263 1.1841 1.21339 1.33689 1.35802 1.50953 1.5342 1.6637 1.68663 1.85517 1.87624 2.07418 2.20202 2.23446 2.34317 2.64553 2.82932 2.85353 2.99557 3.16898 3.31755 3.45323 3.47496 3.59883 3.7736 4.10112 4.34734 4.51337 4.64931 4.82288 
51 0.00855 0.09976 0.16307 0.17173 0.18922 0.31668 0.32495 0.33902 0.50803 0.52189 0.64537 0.65794 0.81454 0.82931 0.8412 0.99562 1.00771 1.17002 1.18007 1.20191 1.33416 1.34976 1.50629 1.52473 1.6606 1.67766 1.85229 1.86812 2.07054 2.09455 2.19875 2.22174 2.34062 2.64237 2.82631 2.84581 2.99243 3.16629 3.18573 3.31494 3.45055 3.4655 3.5959 3.77037 4.09862 4.12604 4.3446 4.51031 4.64508 4.82024 4.83908 
48 0.01852 0.10609 0.1663 0.17564 0.19917 0.31988 0.32917 0.35683 0.51111 0.52723 0.64936 0.66798 0.82293 0.83468 0.85738 0.99885 1.01426 1.17322 1.18438 1.2128 1.33743 1.35793 1.51001 1.53384 1.66432 1.68728 1.85573 1.87585 2.07475 2.20253 2.23303 2.34371 2.64584 2.82987 2.85358 2.99598 3.16936 3.31807 3.45369 3.47344 3.59923 3.77386 4.10159 4.34778 4.51354 4.64893 4.82338 4.85137 
52 0.01038 0.10132 0.16726 0.17575 0.19216 0.32126 0.32945 0.34329 0.51267 0.52637 0.57717 0.65102 0.66502 0.82125 0.83437 0.84708 1.00025 1.01249 1.17473 1.18464 1.20632 1.33886 1.35451 1.51111 1.52924 1.66535 1.68269 1.85701 1.87297 2.07556 2.0997 2.20366 2.2267 2.34521 2.64692 2.83107 2.8505 2.99715 3.17076 3.18805 3.31955 3.45506 3.46933 3.60034 3.77511 4.10309 4.12497 4.3492 4.5147 4.6491 4.82483 4.84333 
49 0.01941 0.10756 0.16912 0.17804 0.19778 0.32274 0.33151 0.35021 0.51399 0.52874 0.65206 0.66701 0.82323 0.83625 0.85181 1.00165 1.01526 1.17597 1.18641 1.21103 1.34014 1.35726 1.51251 1.53238 1.66684 1.68571 1.85849 1.87593 2.07713 2.20479 2.229 2.34647 2.64831 2.83241 2.85287 2.99846 3.1721 3.19572 3.32085 3.45636 3.47252 3.60182 3.77642 4.10442 4.35053 4.5161 4.65082 4.82611 4.84638 
54 0.01093 0.10032 0.17047 0.17875 0.19339 0.32504 0.33299 0.34568 0.5164 0.52952 0.55917 0.65469 0.66773 0.82261 0.83717 0.84776 1.00389 1.01542 1.1784 1.18798 1.20758 1.34257 1.35736 1.51462 1.53153 1.66897 1.68524 1.86063 1.87568 2.079 2.09943 2.20704 2.22732 2.34878 2.65036 2.67021 2.83481 2.85377 3.00086 3.03157 3.17452 3.19094 3.32336 3.45888 3.4728 3.60416 3.77877 4.10685 4.12573 4.35291 4.51837 4.65302 4.82859 4.84623 
36 0.01092 0.11874 0.16782 0.18162 0.32046 0.3329 0.51153 0.53421 0.65037 0.82638 0.83963 0.99955 1.17382 1.1896 1.33804 1.37796 1.51133 1.66511 1.85624 1.89511 2.07617 2.20386 2.34434 2.64712 2.8308 2.99718 3.17029 3.3188 3.45454 3.60042 3.77561 4.10228 4.34886 4.51562 4.65608 4.8243 
48 0.01123 0.10619 0.16849 0.17762 0.19899 0.32212 0.33114 0.35275 0.51342 0.52896 0.65166 0.66868 0.82368 0.8361 0.85371 1.00101 1.01517 1.17545 1.18627 1.21293 1.33961 1.35828 1.51222 1.53467 1.66636 1.68674 1.85791 1.87631 2.07688 2.20452 2.23158 2.34591 2.64797 2.83202 2.85399 2.99813 3.17161 3.32027 3.4559 3.47392 3.60133 3.77606 4.10386 4.34997 4.51568 4.65101 4.82559 4.84907 
60 0.01444 0.10076 0.16846 0.17643 0.18595 0.21539 0.32442 0.33133 0.34108 0.51592 0.52695 0.54701 0.65404 0.66433 0.81455 0.83483 0.84348 0.87986 1.00328 1.01281 1.17788 1.18639 1.20134 1.34193 1.35387 1.51382 1.528 1.66784 1.68085 1.85964 1.87169 2.07772 2.09383 2.20573 2.22161 2.34822 2.36583 2.64967 2.66444 2.83376 2.84924 3.00004 3.01698 3.17392 3.18576 3.32267 3.33549 3.45817 3.46924 3.60339 3.77782 3.79739 4.1064 4.11899 4.35212 4.51757 4.53656 4.65134 4.82799 4.84209 
50 0.01097 0.09077 0.17135 0.18029 0.19484 0.32778 0.33641 0.35385 0.51887 0.53301 0.65678 0.67047 0.82762 0.84096 0.85546 1.00653 1.01947 1.18081 1.19098 1.21384 1.34493 1.36081 1.51711 1.53551 1.67167 1.68957 1.86327 1.87967 2.08153 2.10597 2.20971 2.23329 2.35138 2.6532 2.83719 2.85693 3.00334 3.17697 3.19577 3.32567 3.46127 3.47644 3.60665 3.78108 4.10931 4.35533 4.52091 4.65561 4.83096 4.84971 
39 0.02287 0.11939 0.17455 0.18609 0.32783 0.33908 0.51885 0.53856 0.65743 0.68824 0.83322 0.84534 1.00685 1.03333 1.18104 1.19468 1.23484 1.34549 1.37474 1.51867 1.67287 1.86381 1.89693 2.0835 2.21101 2.35145 2.65395 2.83802 3.00416 3.17712 3.32576 3.46137 3.60701 3.78208 4.1092 4.35589 4.52173 4.65813 4.83127 
54 0.01638 0.10216 0.16692 0.17521 0.19065 0.32093 0.32887 0.3415 0.51229 0.52538 0.5548 0.65047 0.6632 0.81868 0.83318 0.84387 0.99983 1.01145 1.17439 1.18405 1.20411 1.33846 1.35324 1.5105 1.52748 1.66484 1.68105 1.85658 1.87184 2.07491 2.09558 2.20287 2.2231 2.34476 2.64627 2.66644 2.83067 2.84963 2.99675 3.02809 3.17048 3.18709 3.31933 3.45481 3.46875 3.60012 3.77466 4.10278 4.12193 4.34884 4.51437 4.64863 4.8245 4.84232 
56 0.01462 0.10027 0.16639 0.17443 0.18789 0.32048 0.32792 0.33873 0.51201 0.524 0.54738 0.65017 0.66174 0.81513 0.83212 0.84157 0.99955 1.01012 1.17406 1.18323 1.20058 1.33812 1.35139 1.51016 1.52601 1.66431 1.6789 1.85609 1.86969 2.07416 2.09209 2.2021 2.21961 2.34453 2.36622 2.64625 2.66455 2.83022 2.84769 2.99647 3.01777 3.17032 3.18499 3.31902 3.3369 3.45464 3.46746 3.60002 3.7744 4.1027 4.11863 4.3486 4.51417 4.64833 4.82429 4.84022 
48 0.00846 0.10247 0.16682 0.17567 0.19453 0.32069 0.32942 0.34776 0.51198 0.52684 0.65015 0.66544 0.82065 0.83395 0.84865 0.99951 1.01273 1.17401 1.1845 1.20939 1.33816 1.35562 1.51055 1.53068 1.6648 1.6836 1.85631 1.87329 2.0751 2.20285 2.2274 2.34442 2.64637 2.8304 2.8511 2.99648 3.17013 3.31876 3.45434 3.47028 3.59982 3.77435 4.10237 4.34835 4.514 4.64889 4.82399 4.8438 
49 0.0193 0.10493 0.16645 0.17529 0.19436 0.32019 0.32892 0.34726 0.51146 0.52634 0.64949 0.66425 0.82024 0.83349 0.84839 0.99905 1.01251 1.17342 1.18383 1.20826 1.33749 1.35419 1.50991 1.52951 1.66424 1.68278 1.85585 1.873 2.0746 2.20211 2.22597 2.34386 2.64567 2.82985 2.85046 2.99588 3.16957 3.1932 3.31825 3.45383 3.46988 3.59923 3.77392 4.10189 4.34798 4.5135 4.6476 4.82356 4.84455 
43 0.00912 0.10837 0.16875 0.17918 0.22229 0.32235 0.33284 0.51334 0.53182 0.65185 0.67867 0.8265 0.83818 1.00102 1.02087 1.1755 1.18807 1.2213 1.33984 1.36517 1.51265 1.54391 1.66709 1.85812 1.88688 2.07757 2.20528 2.25091 2.34601 2.6484 2.83248 2.99857 3.17156 3.32025 3.4559 3.48328 3.60161 3.77645 4.10376 4.35036 4.51624 4.65263 4.82577 
37 0.01176 0.11889 0.17091 0.18412 0.32375 0.33597 0.51489 0.53683 0.65369 0.82925 0.84221 1.0028 1.04853 1.17711 1.19238 1.3414 1.37665 1.51474 1.66863 1.85969 1.9009 2.07981 2.2071 2.34766 2.65019 2.83424 3.00051 3.17337 3.32193 3.45772 3.6037 3.77863 4.10558 4.35227 4.51829 4.65586 4.8276 
50 0.00695 0.0315 0.11512 0.17335 0.18218 0.20219 0.32677 0.33542 0.35349 0.51794 0.5325 0.65598 0.67044 0.82881 0.84068 0.85716 1.00546 1.01845 1.17994 1.19025 1.21449 1.34405 1.36076 1.51622 1.53517 1.67063 1.68881 1.86231 1.87914 2.08077 2.20874 2.2327 2.35033 2.65199 2.83618 2.8561 3.00226 3.17586 3.19431 3.32469 3.46019 3.47533 3.60556 3.78007 4.10824 4.35427 4.51981 4.6542 4.8299 4.84884 
48 0.01691 0.10687 0.16842 0.17739 0.19728 0.32193 0.33066 0.34862 0.51326 0.52805 0.65143 0.66688 0.82291 0.83577 0.8518 1.00089 1.01424 1.17534 1.18589 1.21108 1.33953 1.35717 1.51196 1.53258 1.66608 1.68486 1.85772 1.87496 2.07642 2.20408 2.22849 2.3458 2.64786 2.8317 2.85234 2.99791 3.17154 3.32012 3.4557 3.47169 3.60124 3.77582 4.10377 4.34974 4.51567 4.65077 4.82535 4.84513 
40 0.02214 0.11467 0.16816 0.1798 0.32106 0.33211 0.51202 0.53108 0.65055 0.67954 0.82655 0.83871 1.00019 1.02473 1.17443 1.188 1.22779 1.3388 1.36674 1.5117 1.66604 1.85705 1.88762 2.07633 2.20435 2.34486 2.6472 2.83126 2.99729 3.17048 3.31912 3.4548 3.48711 3.60064 3.77553 4.10277 4.3493 4.51532 4.65217 4.82469 
42 0.02058 0.113 0.17099 0.18152 0.22848 0.32455 0.33514 0.51555 0.53417 0.65417 0.68269 0.82929 0.84094 1.00319 1.02298 1.17775 1.1905 1.22473 1.34215 1.36845 1.5152 1.55298 1.66931 1.86029 1.88886 2.08012 2.2076 2.34812 2.65057 2.83463 3.00081 3.17378 3.32247 3.45812 3.48587 3.60399 3.77885 4.10596 4.35241 4.51838 4.65544 4.82795 
48 0.00948 0.10286 0.16456 0.17374 0.19555 0.31816 0.32721 0.34916 0.50935 0.5246 0.64752 0.66409 0.81986 0.83223 0.85013 0.99708 1.01149 1.17146 1.18225 1.20874 1.33562 1.35408 1.50805 1.53012 1.66244 1.68293 1.85389 1.87223 2.07255 2.2005 2.22765 2.34192 2.64379 2.82791 2.8494 2.99404 3.16757 3.31621 3.45183 3.46912 3.59728 3.77183 4.09983 4.34587 4.51155 4.6464 4.82148 4.84344 
54 0.00674 0.09519 0.16171 0.16989 0.18416 0.31575 0.32342 0.33485 0.50739 0.52032 0.54845 0.64554 0.65797 0.81177 0.82769 0.83746 0.99486 1.00606 1.16943 1.17887 1.19757 1.3335 1.3477 1.50561 1.52246 1.65973 1.67541 1.8515 1.86613 2.06973 2.08919 2.19777 2.21697 2.33991 2.64151 2.6612 2.82565 2.84426 2.99175 3.01757 3.16569 3.18206 3.3144 3.44992 3.46324 3.59518 3.76973 4.09796 4.11568 4.34388 4.50945 4.64354 4.81958 4.83672 
50 0.01136 0.10432 0.17053 0.17924 0.19683 0.32453 0.33302 0.34894 0.51591 0.53022 0.65395 0.66815 0.82344 0.83744 0.85074 1.00346 1.01633 1.17778 1.18791 1.21055 1.34198 1.35812 1.51435 1.53348 1.66855 1.68627 1.86022 1.87659 2.07873 2.10578 2.20673 2.23032 2.34839 2.65029 2.8344 2.85465 3.00038 3.174 3.19354 3.32282 3.45832 3.47373 3.60367 3.77836 4.10634 4.35235 4.51807 4.65332 4.82806 4.8476 
46 0.01614 0.11165 0.17234 0.18216 0.21201 0.32597 0.33579 0.51688 0.5337 0.65517 0.67658 0.82757 0.84002 0.86281 1.00469 1.02177 1.17909 1.19078 1.22091 1.3433 1.36511 1.51606 1.54165 1.67049 1.70044 1.86179 1.88614 2.08101 2.20869 2.24363 2.34954 2.65181 2.83594 2.86232 3.00203 3.17523 3.32396 3.45949 3.48201 3.60513 3.78009 4.10736 4.3538 4.51982 4.65597 4.82932 
53 0.01694 0.10315 0.16684 0.17525 0.19135 0.3205 0.32846 0.34103 0.51199 0.52531 0.55821 0.6504 0.66418 0.82028 0.83371 0.84585 0.99956 1.01123 1.17415 1.18399 1.20505 1.33821 1.35341 1.51052 1.52865 1.66455 1.68098 1.85625 1.87152 2.07467 2.09682 2.2028 2.22469 2.34456 2.6465 2.83027 2.84915 2.99651 3.04468 3.17033 3.18856 3.31903 3.45458 3.46881 3.60001 3.77462 4.10259 4.12415 4.34854 4.5145 4.64978 4.82429 4.84278 
48 0.00923 0.10367 0.16804 0.17688 0.19546 0.32188 0.33056 0.34811 0.51326 0.52807 0.65136 0.66637 0.82232 0.83544 0.85067 1.00079 1.01397 1.17524 1.1857 1.21038 1.33942 1.35665 1.51187 1.53192 1.66592 1.68425 1.85759 1.87448 2.07642 2.20393 2.22766 2.3457 2.64762 2.83171 2.8523 2.9978 3.17146 3.32006 3.45566 3.47172 3.60109 3.7757 4.10366 4.34967 4.51532 4.64951 4.82536 4.84549 
49 0.00858 0.10155 0.16911 0.17797 0.19637 0.32321 0.33193 0.35012 0.51452 0.52942 0.65254 0.66727 0.82342 0.8366 0.85168 1.00209 1.0155 1.17661 1.18713 1.21222 1.34069 1.358 1.51288 1.53225 1.6673 1.68592 1.85891 1.87604 2.07755 2.20524 2.22917 2.34698 2.6487 2.83292 2.85346 2.99904 3.17262 3.19534 3.32139 3.45691 3.47302 3.60229 3.77696 4.1049 4.35099 4.51658 4.65088 4.82663 4.84716 
54 0.01927 0.10333 0.16572 0.17424 0.19109 0.31923 0.32735 0.3406 0.51063 0.52386 0.55582 0.64878 0.66188 0.82017 0.83292 0.84656 0.99836 1.01048 1.17274 1.18262 1.20382 1.33684 1.35196 1.50892 1.52666 1.66335 1.68025 1.85501 1.87061 2.07321 2.09469 2.20143 2.22334 2.34327 2.64483 2.67023 2.8291 2.84839 2.9952 3.03903 3.16895 3.18679 3.31774 3.45326 3.46786 3.59862 3.77307 4.1013 4.12461 4.34741 4.51285 4.64744 4.82299 4.84159 
47 0.0197 0.10949 0.16961 0.17914 0.20486 0.32334 0.33295 0.36946 0.51446 0.53128 0.65283 0.67523 0.82739 0.83871 1.00191 1.01769 1.17644 1.18781 1.21664 1.34069 1.36167 1.51326 1.53733 1.66765 1.69193 1.85909 1.88076 2.07804 2.20594 2.23808 2.34694 2.64908 2.83319 2.85751 2.99933 3.17259 3.32127 3.45689 3.47785 3.60245 3.77726 4.10474 4.35109 4.5168 4.65259 4.82666 4.8616 
53 0.00895 0.10026 0.16622 0.17472 0.19107 0.32014 0.32826 0.34161 0.51154 0.52502 0.56712 0.64977 0.66321 0.82059 0.83354 0.84667 0.99919 1.01135 1.17366 1.18359 1.20526 1.33775 1.35314 1.50982 1.52735 1.6642 1.6812 1.85583 1.87139 2.07414 2.09577 2.20241 2.22501 2.3441 2.64568 2.67087 2.83003 2.84964 2.99613 3.16974 3.18708 3.31852 3.45409 3.46859 3.59941 3.77386 4.10208 4.12409 4.34814 4.51354 4.64792 4.82377 4.84218 
46 0.00954 0.10592 0.17276 0.18256 0.21068 0.32682 0.33681 0.51777 0.53513 0.65624 0.68012 0.82895 0.84118 0.87007 1.00562 1.02395 1.17994 1.19188 1.22299 1.34422 1.36728 1.51696 1.54387 1.67129 1.70336 1.86263 1.88815 2.08199 2.2097 2.24859 2.35049 2.65271 2.83685 2.86869 3.00316 3.17617 3.32482 3.46044 3.48649 3.60612 3.78104 4.10827 4.3548 4.52049 4.65673 4.83026 
56 0.0159 0.09862 0.16439 0.17242 0.18604 0.3183 0.32572 0.33647 0.50988 0.52182 0.545 0.6479 0.65912 0.81279 0.82994 0.83934 0.99742 1.008 1.17192 1.18105 1.19821 1.33599 1.34918 1.50786 1.52329 1.66225 1.67701 1.85395 1.86754 2.07188 2.0893 2.20003 2.21737 2.3424 2.36349 2.64385 2.66071 2.82812 2.84557 2.99428 3.0145 3.1681 3.1821 3.31689 3.33417 3.45245 3.46502 3.59775 3.77208 4.10053 4.11584 4.34646 4.51178 4.64572 4.82212 4.83776 
44 0.01979 0.11171 0.17022 0.18044 0.21753 0.32374 0.33392 0.51472 0.5325 0.65317 0.67815 0.82766 0.83938 1.00243 1.02047 1.17677 1.18882 1.21996 1.34108 1.36407 1.51407 1.5445 1.66827 1.70443 1.85959 1.8864 2.07902 2.2068 2.34735 2.64977 2.8337 2.86196 2.99982 3.17311 3.32173 3.45742 3.48372 3.60316 3.77816 4.10528 4.35173 4.5177 4.65483 4.8272 
48 0.0167 0.10669 0.1668 0.17629 0.20135 0.32032 0.32971 0.35913 0.51146 0.52772 0.64973 0.66876 0.82425 0.83569 0.86954 0.99931 1.01507 1.17366 1.18499 1.21421 1.3379 1.35913 1.51036 1.53405 1.6647 1.68771 1.85616 1.8766 2.07509 2.20301 2.23534 2.34411 2.64628 2.83022 2.85442 2.99643 3.16982 3.3185 3.45412 3.47492 3.59966 3.77426 4.10203 4.34822 4.51401 4.65016 4.82375 4.85269 
62 0.01185 0.07711 0.13813 0.17296 0.18026 0.19377 0.32494 0.33161 0.34085 0.51646 0.52681 0.54509 0.65444 0.66397 0.81036 0.83469 0.84321 0.8629 1.00376 1.0128 1.17834 1.18648 1.19987 1.22684 1.34247 1.35372 1.51423 1.52757 1.66844 1.6809 1.86023 1.87177 2.07809 2.09344 2.20605 2.22104 2.34878 2.36504 2.65004 2.66354 2.8342 2.8482 3.00046 3.01601 3.17437 3.18503 3.3231 3.33419 3.45858 3.46888 3.6038 3.77812 3.79483 4.10691 4.11812 4.35258 4.38768 4.51795 4.53462 4.65168 4.82847 4.84161 
56 0.01809 0.10063 0.16671 0.17471 0.18822 0.32067 0.32805 0.33873 0.51232 0.5245 0.54865 0.65033 0.6616 0.8145 0.83209 0.84138 0.99978 1.01035 1.17426 1.18335 1.20036 1.33834 1.35152 1.51023 1.52554 1.66457 1.67921 1.85638 1.8701 2.07443 2.09203 2.20253 2.22021 2.34477 2.36665 2.64625 2.6632 2.83051 2.84808 2.99666 3.01717 3.17047 3.1846 3.31925 3.337 3.45476 3.46721 3.60006 3.77451 4.10291 4.11855 4.3489 4.51414 4.64801 4.82455 4.84061 
52 0.00898 0.10117 0.16568 0.1743 0.19148 0.31939 0.32766 0.34179 0.51074 0.52433 0.57311 0.64895 0.66253 0.82099 0.83333 0.84808 0.9985 1.01101 1.17289 1.18295 1.20545 1.337 1.35286 1.50914 1.52736 1.66352 1.68084 1.85513 1.87105 2.07349 2.09714 2.20163 2.22461 2.3434 2.64502 2.82918 2.84879 2.9953 3.16896 3.18666 3.31771 3.45329 3.46791 3.59867 3.77307 4.10133 4.12617 4.34737 4.51283 4.64702 4.82301 4.84182 
48 0.01465 0.10445 0.16532 0.17453 0.19657 0.3189 0.32801 0.35101 0.51021 0.52619 0.6483 0.6649 0.82099 0.83318 0.85196 0.99787 1.01249 1.17227 1.18321 1.21049 1.33648 1.35601 1.50888 1.53077 1.66315 1.68427 1.85472 1.87364 2.07343 2.20141 2.22983 2.34275 2.64473 2.82883 2.85146 2.99497 3.16846 3.31712 3.45271 3.47117 3.59815 3.77281 4.10062 4.34674 4.51243 4.64739 4.8224 4.84775 
48 0.01038 0.10608 0.16906 0.17821 0.2 0.323 0.33225 0.36076 0.51416 0.53019 0.65243 0.67065 0.82407 0.83653 0.85398 1.00175 1.01682 1.17625 1.18725 1.21479 1.34048 1.36064 1.51283 1.53473 1.66729 1.68935 1.85873 1.87848 2.07775 2.20557 2.23502 2.34658 2.64846 2.83285 2.8557 2.99898 3.17218 3.321 3.45651 3.47502 3.60198 3.77666 4.10443 4.3507 4.51617 4.65135 4.8263 4.85193 
48 0.01882 0.10589 0.16695 0.17602 0.19698 0.32071 0.32978 0.35292 0.51196 0.52764 0.6502 0.66749 0.82202 0.83448 0.8518 0.99961 1.01432 1.17403 1.18491 1.21186 1.33817 1.35721 1.51075 1.53288 1.665 1.68603 1.85653 1.87566 2.0756 2.2031 2.23072 2.34446 2.6465 2.83055 2.8527 2.99666 3.17014 3.31878 3.45434 3.47206 3.59975 3.77453 4.10232 4.34847 4.51423 4.64908 4.82404 4.84682 
50 0.00702 0.09704 0.16814 0.17686 0.19387 0.32253 0.33103 0.34708 0.51378 0.52786 0.65164 0.66509 0.82134 0.83538 0.84859 1.00134 1.01397 1.17575 1.18588 1.2085 1.33988 1.35576 1.51204 1.53034 1.66656 1.68446 1.85811 1.87431 2.07652 2.1011 2.20471 2.2283 2.3463 2.64796 2.83219 2.852 2.99821 3.17188 3.19033 3.32066 3.45621 3.4713 3.60159 3.7761 4.10425 4.35032 4.51565 4.64991 4.82592 4.84478 
50 0.01048 0.10136 0.16389 0.1726 0.19062 0.31754 0.326 0.34153 0.50888 0.52323 0.64684 0.66079 0.81634 0.83047 0.84356 0.99642 1.00903 1.17086 1.18106 1.20404 1.33495 1.35094 1.50724 1.52617 1.66151 1.67923 1.85315 1.8694 2.07158 2.0977 2.19968 2.22354 2.34142 2.64326 2.82728 2.84755 2.99334 3.16708 3.18746 3.31578 3.45137 3.46694 3.59678 3.77128 4.09941 4.3454 4.51091 4.64534 4.82103 4.84062 
48 0.01726 0.10555 0.16685 0.17581 0.19563 0.3205 0.32929 0.34811 0.51177 0.5267 0.64978 0.66466 0.82157 0.8343 0.85067 0.9994 1.01299 1.17371 1.18421 1.2091 1.3379 1.35517 1.51023 1.53008 1.6646 1.68369 1.85618 1.87341 2.07487 2.20253 2.22694 2.34424 2.64606 2.83021 2.85101 2.99625 3.16992 3.3185 3.45412 3.47008 3.59956 3.77415 4.10222 4.3483 4.51384 4.64787 4.82385 4.84419 
48 0.00751 0.10213 0.16385 0.17319 0.19666 0.31744 0.32669 0.35351 0.50874 0.52527 0.64715 0.66798 0.81977 0.83183 0.85149 0.99637 1.01151 1.1709 1.18219 1.21109 1.33507 1.35595 1.50781 1.53229 1.6618 1.6844 1.85323 1.87342 2.07231 2.20021 2.23195 2.34128 2.6436 2.82744 2.85173 2.9936 3.16712 3.31572 3.45141 3.47249 3.59689 3.77169 4.09921 4.34528 4.51144 4.64734 4.82093 4.85349 
46 0.0123 0.10449 0.16384 0.17357 0.2009 0.31733 0.32699 0.36234 0.50845 0.5255 0.64675 0.66917 0.82311 0.83437 0.99622 1.01261 1.17045 1.1821 1.21225 1.3347 1.35609 1.50729 1.533 1.66166 1.68602 1.85315 1.87504 2.07205 2.19992 2.23341 2.34109 2.6434 2.8272 2.85236 2.99339 3.16691 3.31545 3.45111 3.47476 3.59665 3.77136 4.09904 4.34527 4.5113 4.64813 4.82081 
57 0.0084 0.09296 0.16558 0.17415 0.18439 0.22928 0.32268 0.33016 0.34126 0.51395 0.52613 0.55077 0.65212 0.66381 0.81996 0.83454 0.84416 1.00135 1.0118 1.17586 1.18495 1.20213 1.33995 1.35326 1.51206 1.52788 1.66608 1.68053 1.85786 1.87137 2.07605 2.09398 2.20405 2.22165 2.3463 2.36817 2.64794 2.6654 2.83205 2.84964 2.99823 3.01937 3.17207 3.18647 3.32078 3.33826 3.45639 3.46898 3.60176 3.77624 4.10447 4.12037 4.35036 4.5158 4.64963 4.82605 4.84182 
48 0.02072 0.10609 0.16695 0.17596 0.19626 0.32053 0.32941 0.34909 0.51181 0.52702 0.6499 0.66549 0.82176 0.83441 0.85115 0.99948 1.01336 1.17379 1.18439 1.20986 1.33794 1.35567 1.51039 1.53106 1.66466 1.68382 1.85634 1.87422 2.07501 2.20272 2.22819 2.34436 2.6462 2.83031 2.85166 2.99634 3.17002 3.31863 3.45425 3.47103 3.59969 3.77429 4.10228 4.34832 4.514 4.64874 4.82393 4.84517 
49 0.02029 0.1045 0.16581 0.17467 0.19379 0.31936 0.32798 0.34489 0.51064 0.52502 0.64876 0.66356 0.81958 0.83285 0.84769 0.99829 1.01141 1.17272 1.18312 1.20745 1.33685 1.35352 1.50919 1.52891 1.66342 1.68169 1.85503 1.8717 2.07352 2.20153 2.22594 2.34315 2.64505 2.82898 2.84898 2.9952 3.16888 3.19221 3.31756 3.45313 3.46899 3.59855 3.77316 4.10115 4.3471 4.51288 4.64772 4.82276 4.84224 
52 0.0105 0.10093 0.16417 0.17276 0.18996 0.31782 0.32607 0.34009 0.50914 0.52273 0.57118 0.64734 0.66101 0.81923 0.83165 0.84614 0.9969 1.00936 1.17129 1.18133 1.2037 1.33538 1.35108 1.50745 1.52552 1.66193 1.67933 1.85355 1.86953 2.07181 2.09475 2.20003 2.22305 2.34179 2.64338 2.82752 2.84697 2.99363 3.03607 3.1674 3.18585 3.31619 3.45173 3.46669 3.59708 3.7715 4.09979 4.34577 4.51119 4.64562 4.82136 4.83969 
50 0.01741 0.10163 0.16322 0.17203 0.19078 0.31677 0.3253 0.34137 0.50809 0.52238 0.64607 0.6601 0.81625 0.82997 0.8438 0.99567 1.00844 1.17011 1.18039 1.20393 1.33428 1.35086 1.50649 1.52546 1.66083 1.67882 1.85241 1.86888 2.0708 2.10135 2.19903 2.22338 2.34068 2.64246 2.82653 2.84674 2.99268 3.16631 3.18677 3.31504 3.45064 3.46649 3.59605 3.77052 4.09864 4.34461 4.51016 4.64474 4.82024 4.83966 
46 0.01562 0.10806 0.1677 0.17744 0.20517 0.32125 0.33094 0.36892 0.51238 0.52926 0.65067 0.6727 0.82673 0.83799 1.00009 1.01662 1.17438 1.18594 1.21569 1.33861 1.35994 1.51124 1.53585 1.6656 1.69039 1.85703 1.87889 2.07612 2.20384 2.23683 2.34497 2.64712 2.83119 2.85647 2.99732 3.1707 3.3194 3.45498 3.47746 3.60065 3.77528 4.10291 4.34919 4.51494 4.65078 4.82471 
47 0.02042 0.10315 0.16291 0.17237 0.19715 0.31655 0.32603 0.35801 0.50785 0.52486 0.6463 0.6693 0.81972 0.83138 0.85529 0.99548 1.01164 1.17005 1.18169 1.21198 1.33424 1.35663 1.50706 1.53335 1.66106 1.68823 1.85237 1.87475 2.07175 2.19953 2.2359 2.3404 2.64282 2.82668 2.85313 2.99291 3.1662 3.31486 3.45051 3.47396 3.59612 3.77095 4.09834 4.34454 4.51059 4.64745 4.82009 
55 0.00658 0.02953 0.11079 0.17169 0.17993 0.19647 0.32529 0.33333 0.34675 0.51636 0.52938 0.55913 0.65462 0.66753 0.82544 0.83802 0.84987 1.00387 1.01539 1.17837 1.1879 1.20749 1.34242 1.3569 1.5145 1.53126 1.66881 1.68476 1.86048 1.87526 2.07879 2.09867 2.20695 2.22711 2.34866 2.65033 2.6707 2.83454 2.85302 3.00066 3.02785 3.17433 3.18989 3.32317 3.45868 3.47206 3.60399 3.77847 4.10668 4.12388 4.35267 4.5182 4.65281 4.82835 4.8451 
52 0.01412 0.10401 0.16885 0.17733 0.19414 0.32283 0.33114 0.34594 0.5141 0.52797 0.65078 0.66238 0.81775 0.83416 0.84459 1.00149 1.0136 1.17609 1.18601 1.20746 1.34017 1.35561 1.51238 1.53021 1.66669 1.68369 1.85834 1.87415 2.07687 2.10027 2.20479 2.22672 2.34649 2.6482 2.67841 2.83254 2.85222 2.99865 3.1722 3.19071 3.32102 3.45652 3.47133 3.60189 3.77657 4.10445 4.12883 4.35053 4.51622 4.65093 4.82626 4.8454 
56 0.00872 0.09786 0.16509 0.17322 0.18714 0.31915 0.3267 0.33779 0.51072 0.52297 0.54779 0.64874 0.66024 0.81506 0.83109 0.84081 0.99829 1.00917 1.17278 1.18208 1.20003 1.33682 1.35033 1.5087 1.52441 1.66313 1.67841 1.85489 1.86909 2.07292 2.09096 2.20105 2.21921 2.3433 2.36807 2.64467 2.6619 2.82902 2.84692 2.99515 3.01669 3.16899 3.18397 3.31777 3.33982 3.45329 3.46621 3.59862 3.77309 4.1014 4.11815 4.34742 4.51274 4.64651 4.82303 4.83951 
49 0.01971 0.10398 0.16594 0.17461 0.19244 0.31966 0.32812 0.34375 0.51099 0.52523 0.64919 0.66391 0.81768 0.83222 0.84457 0.99852 1.01121 1.17306 1.18327 1.20649 1.33719 1.3536 1.50954 1.52904 1.66364 1.6813 1.85526 1.87138 2.07384 2.20169 2.22474 2.34342 2.64536 2.82924 2.84884 2.99546 3.16916 3.18883 3.31786 3.45348 3.46888 3.59886 3.77341 4.10145 4.34734 4.51307 4.64824 4.82301 4.84152 
48 0.01555 0.10253 0.1631 0.17228 0.19405 0.31663 0.3257 0.34771 0.5079 0.52341 0.64602 0.66256 0.81876 0.83096 0.84968 0.99562 1.01017 1.17002 1.18096 1.2082 1.33417 1.35325 1.50661 1.52852 1.66087 1.68119 1.85246 1.87132 2.07122 2.19902 2.22673 2.34051 2.64247 2.8265 2.84855 2.99259 3.16621 3.31486 3.45036 3.46801 3.5958 3.7705 4.09838 4.34444 4.51025 4.64513 4.82007 4.8429 
47 0.02111 0.10939 0.16995 0.17939 0.20449 0.32374 0.3333 0.36904 0.51484 0.53151 0.65325 0.67544 0.82655 0.83818 0.86212 1.0026 1.01947 1.17696 1.18838 1.21782 1.34115 1.36241 1.51383 1.53831 1.6683 1.69582 1.85953 1.88179 2.07874 2.20651 2.23972 2.34725 2.64953 2.83366 2.8583 2.9999 3.17299 3.32171 3.4572 3.47761 3.60282 3.77775 4.10509 4.35145 4.51727 4.65263 4.82704 
37 0.0098 0.11567 0.16823 0.18126 0.32111 0.3333 0.51214 0.53367 0.65098 0.82594 0.8387 1.00011 1.0431 1.17457 1.18992 1.33882 1.37794 1.5121 1.66606 1.85701 1.90045 2.0769 2.20473 2.34497 2.64778 2.83149 2.99786 3.1707 3.31929 3.45506 3.60095 3.77603 4.10284 4.34948 4.51586 4.65586 4.82488 
48 0.02033 0.09625 0.15623 0.1653 0.18626 0.30966 0.31851 0.33833 0.50085 0.51602 0.63881 0.65387 0.81109 0.82371 0.84054 0.98863 1.00242 1.16293 1.17374 1.2005 1.32708 1.34537 1.49928 1.51993 1.65379 1.67354 1.84536 1.86331 2.06365 2.19172 2.21805 2.33345 2.63518 2.81925 2.8407 2.98537 3.15906 3.30769 3.44332 3.46005 3.58872 3.76307 4.09136 4.33733 4.50285 4.63736 4.81293 4.83461 
53 0.01916 0.10151 0.16481 0.1732 0.18937 0.31848 0.32647 0.33923 0.50992 0.52328 0.55679 0.64818 0.66162 0.81767 0.83138 0.84306 0.99751 1.00934 1.17201 1.18178 1.20243 1.33611 1.35125 1.50826 1.52626 1.66253 1.67912 1.85419 1.86951 2.07248 2.09398 2.20064 2.22201 2.34245 2.6442 2.8282 2.84708 2.99439 3.03374 3.16813 3.18551 3.31687 3.4524 3.46641 3.59779 3.77224 4.10046 4.12173 4.3465 4.51205 4.64696 4.82215 4.84042 
48 0.06048 0.13063 0.16153 0.17131 0.2026 0.31362 0.32287 0.34968 0.50479 0.52069 0.64285 0.65993 0.8165 0.82836 0.85004 0.99258 1.00791 1.16694 1.17813 1.20667 1.33106 1.35074 1.50343 1.52686 1.65793 1.67966 1.84943 1.86956 2.06816 2.19597 2.22547 2.33742 2.63929 2.82342 2.84631 2.98949 3.16306 3.31174 3.44729 3.46607 3.59273 3.76732 4.09529 4.34143 4.50706 4.64204 4.81699 4.84291 
47 0.0151 0.1089 0.16911 0.17873 0.20496 0.32273 0.33232 0.36641 0.51386 0.53046 0.65213 0.67277 0.82756 0.83885 1.00153 1.01754 1.17585 1.18723 1.21619 1.34007 1.36057 1.51252 1.53575 1.66706 1.691 1.85847 1.87942 2.07728 2.20529 2.23701 2.34644 2.64844 2.8326 2.85668 2.99871 3.17204 3.32076 3.45635 3.47674 3.60195 3.77656 4.10429 4.3506 4.51621 4.65163 4.82609 4.8556 
55 0.01871 0.10222 0.16711 0.17527 0.18995 0.32106 0.32876 0.34042 0.51249 0.52513 0.55177 0.65067 0.66298 0.81744 0.83293 0.84288 1.00004 1.0112 1.17449 1.1839 1.20246 1.3386 1.35264 1.51059 1.52693 1.66494 1.68044 1.85663 1.87096 2.07475 2.09353 2.20285 2.22158 2.34495 2.37263 2.64661 2.66641 2.83086 2.8494 2.99698 3.02571 3.17072 3.18656 3.31949 3.45497 3.46814 3.60031 3.77482 4.10306 4.12075 4.34908 4.51444 4.64868 4.82472 4.84158 
46 0.02043 0.10529 0.16432 0.17407 0.20211 0.31783 0.32757 0.37832 0.50901 0.52604 0.64734 0.6707 0.823 0.83426 0.99665 1.01318 1.17105 1.18273 1.21289 1.3353 1.35726 1.50782 1.53335 1.66226 1.68881 1.85366 1.87652 2.07276 2.20063 2.23541 2.34161 2.64382 2.8278 2.85352 2.994 3.16733 3.31596 3.45163 3.47513 3.59721 3.77185 4.09952 4.34579 4.51164 4.64849 4.82129 
56 0.01441 0.09828 0.16399 0.17204 0.18566 0.31778 0.32517 0.3358 0.50942 0.52127 0.5442 0.64752 0.65889 0.81274 0.82966 0.83911 0.997 1.00751 1.17148 1.18064 1.19782 1.33554 1.34876 1.50749 1.52323 1.66178 1.67634 1.8535 1.86696 2.07146 2.08934 2.19959 2.21707 2.34201 2.36335 2.64355 2.66116 2.82764 2.8451 2.99387 3.01524 3.16777 3.18221 3.3165 3.33455 3.45211 3.46485 3.59742 3.77178 4.10018 4.1162 4.34604 4.51153 4.64586 4.82172 4.83748 
54 0.01394 0.09485 0.15851 0.16679 0.18214 0.31226 0.32009 0.33212 0.50368 0.51647 0.54416 0.64176 0.65434 0.81021 0.82482 0.83559 0.99132 1.00287 1.16576 1.17538 1.19504 1.32983 1.34413 1.50178 1.51897 1.65627 1.67232 1.84792 1.86271 2.06597 2.08612 2.19416 2.21365 2.33625 2.63765 2.65815 2.82198 2.84054 2.9881 3.02028 3.16189 3.17835 3.31068 3.44619 3.45981 3.59149 3.76586 4.09427 4.11299 4.34026 4.5056 4.63999 4.81591 4.83346 
48 0.01377 0.10402 0.16519 0.17441 0.19672 0.31876 0.32783 0.35015 0.50998 0.52547 0.64818 0.66498 0.82048 0.83283 0.85077 0.99766 1.01192 1.17211 1.18301 1.21006 1.33628 1.35529 1.50867 1.53041 1.66306 1.68414 1.85449 1.87315 2.07323 2.20125 2.2295 2.34254 2.64445 2.82856 2.85051 2.99471 3.16821 3.31689 3.4525 3.47053 3.59793 3.77246 4.10043 4.34651 4.51219 4.64748 4.82211 4.84518 
50 0.01283 0.10703 0.17173 0.18059 0.19955 0.3255 0.33418 0.35185 0.51666 0.53092 0.65454 0.66822 0.82569 0.83891 0.85386 1.00432 1.01738 1.17869 1.18899 1.21271 1.34284 1.35922 1.51486 1.53323 1.66955 1.68785 1.86114 1.87787 2.07944 2.10577 2.20777 2.23257 2.34926 2.65094 2.83513 2.8553 3.0012 3.17477 3.19379 3.3236 3.45913 3.47467 3.60451 3.77896 4.10718 4.35326 4.51859 4.65287 4.82884 4.84827 
54 0.01541 0.10037 0.16589 0.17406 0.18876 0.32005 0.32786 0.33998 0.51146 0.52437 0.55218 0.64986 0.66305 0.81578 0.83161 0.84142 0.99893 1.01025 1.17355 1.18307 1.2024 1.33758 1.35197 1.50986 1.52702 1.66396 1.67986 1.85563 1.87048 2.07399 2.09403 2.202 2.22164 2.34392 2.64564 2.66759 2.82976 2.84827 2.99591 3.02604 3.16965 3.1862 3.31843 3.4539 3.4674 3.59924 3.77396 4.10187 4.11914 4.3479 4.51363 4.64797 4.82359 4.8406 
57 0.0116 0.09387 0.16022 0.16816 0.18058 0.31413 0.3214 0.33171 0.50598 0.51781 0.5405 0.64402 0.65489 0.80674 0.82561 0.83468 0.99344 1.00365 1.168 1.17698 1.19342 1.33204 1.34482 1.50399 1.51905 1.65818 1.67237 1.84992 1.8631 2.06793 2.08515 2.19596 2.21283 2.33852 2.35902 2.64002 2.65652 2.82412 2.8413 2.99031 3.00973 3.16428 3.17791 3.31298 3.32859 3.44856 3.46069 3.59386 3.76824 4.09668 4.11133 4.34246 4.5079 4.53305 4.64173 4.81829 4.83408 
43 0.02168 0.11347 0.17094 0.18138 0.22364 0.32436 0.33469 0.51531 0.53328 0.65365 0.67807 0.82959 0.84125 1.0031 1.02174 1.17746 1.18986 1.22266 1.34175 1.36566 1.51444 1.54246 1.66886 1.70609 1.86022 1.88803 2.07969 2.20756 2.34807 2.65021 2.83437 3.00029 3.17369 3.32232 3.45799 3.48409 3.60364 3.77839 4.10594 4.35236 4.5181 4.65369 4.82779 
59 0.01548 0.09313 0.1598 0.16764 0.17801 0.31116 0.3194 0.32807 0.35814 0.50643 0.51774 0.53877 0.64446 0.65488 0.80665 0.82573 0.83444 0.99373 1.00335 1.16826 1.17688 1.19196 1.3323 1.34428 1.50421 1.51858 1.65831 1.67155 1.85009 1.86241 2.06802 2.08456 2.19594 2.21182 2.33876 2.35707 2.64017 2.65507 2.82418 2.84007 2.99044 3.00789 3.16448 3.17663 3.31309 3.32602 3.44873 3.46007 3.59398 3.76827 3.7887 4.09695 4.11002 4.34263 4.50811 4.5277 4.6417 4.81847 4.83302 
49 0.00978 0.09225 0.15354 0.16233 0.18112 0.30703 0.3155 0.33173 0.49824 0.51255 0.63605 0.64989 0.80701 0.82049 0.83482 0.98598 0.9987 1.16025 1.17058 1.19494 1.32438 1.341 1.49641 1.51561 1.65102 1.66894 1.84266 1.85924 2.06074 2.18879 2.21256 2.33081 2.63228 2.81647 2.83665 2.98257 3.15635 3.17594 3.30508 3.44069 3.4563 3.58603 3.76031 4.08878 4.33471 4.50001 4.63422 4.81033 4.82972 
38 0.07712 0.15994 0.17097 0.21107 0.31539 0.3271 0.50638 0.52711 0.64495 0.67898 0.82179 0.83449 0.99455 1.03251 1.16894 1.18394 1.3331 1.36739 1.50605 1.66029 1.85126 1.88877 2.07083 2.19883 2.33926 2.64159 2.82567 2.99176 3.165 3.31362 3.44933 3.595 3.76974 4.0971 4.34358 4.50966 4.64702 4.81902 
40 0.02139 0.11474 0.17088 0.1819 0.3238 0.33437 0.51513 0.5341 0.65382 0.68312 0.8277 0.83986 1.00293 1.02393 1.17742 1.1906 1.22672 1.34183 1.36893 1.51504 1.66876 1.85992 1.88821 2.07952 2.20722 2.34782 2.65041 2.83432 3.00043 3.1736 3.32215 3.45789 3.48898 3.60359 3.77874 4.10576 4.3523 4.51849 4.65518 4.82774 
59 0.01596 0.10259 0.17082 0.17859 0.18936 0.32503 0.332 0.34164 0.51704 0.52803 0.54795 0.65509 0.66533 0.81302 0.83574 0.84454 0.87743 1.00458 1.01433 1.17902 1.18759 1.2026 1.34313 1.35516 1.51499 1.52927 1.66916 1.68241 1.86104 1.87347 2.07897 2.09517 2.20688 2.22281 2.34952 2.36762 2.65081 2.66551 2.83511 2.85102 3.00125 3.0183 3.17513 3.18705 3.32392 3.33708 3.4594 3.47059 3.60466 3.77897 3.79831 4.10768 4.12067 4.35351 4.51876 4.53775 4.6523 4.82928 4.84366 
55 0.01419 0.10356 0.16974 0.17798 0.19293 0.32382 0.33164 0.34376 0.51525 0.52814 0.55618 0.65341 0.66594 0.82151 0.83611 0.84667 1.00278 1.01418 1.17722 1.18673 1.20584 1.3413 1.35553 1.51341 1.53008 1.66772 1.68354 1.85947 1.8743 2.07773 2.09746 2.20565 2.22495 2.34768 2.38875 2.64938 2.6706 2.83371 2.85265 2.99982 3.03408 3.17352 3.19047 3.32221 3.4578 3.47163 3.6031 3.77771 4.1058 4.1247 4.35194 4.51742 4.65188 4.82751 4.84508 
47 0.02308 0.10479 0.16391 0.17359 0.20083 0.31739 0.32699 0.36169 0.5086 0.52533 0.6468 0.66724 0.82191 0.83322 0.9962 1.01235 1.17058 1.18199 1.21104 1.33482 1.35556 1.50728 1.53103 1.66178 1.68642 1.85318 1.87497 2.07217 2.20008 2.23271 2.34116 2.64315 2.82735 2.85171 2.99343 3.16678 3.31551 3.45108 3.4717 3.5966 3.77127 4.09905 4.34529 4.51087 4.64617 4.82084 4.85415 
43 0.02265 0.11144 0.16952 0.17975 0.2171 0.32305 0.33323 0.51409 0.53216 0.65251 0.67762 0.82724 0.83891 1.00169 1.01941 1.17615 1.18835 1.22002 1.3405 1.36445 1.51328 1.54133 1.66752 1.70351 1.85889 1.88624 2.07852 2.20613 2.34666 2.64907 2.83317 2.99911 3.17248 3.32102 3.45668 3.48197 3.60234 3.77728 4.10456 4.35092 4.51695 4.65304 4.82653 
50 0.01529 0.10416 0.16609 0.17489 0.19356 0.3197 0.32827 0.34477 0.51097 0.52522 0.64894 0.66308 0.8195 0.833 0.84727 0.9986 1.01152 1.17295 1.18317 1.20633 1.33713 1.35347 1.50937 1.52857 1.66374 1.68171 1.85533 1.87177 2.07365 2.10005 2.20194 2.22612 2.34353 2.64538 2.82941 2.84956 2.99554 3.16916 3.1897 3.31791 3.45347 3.46903 3.59891 3.77341 4.10149 4.34751 4.51312 4.64793 4.82313 4.84231 
49 0.01899 0.10181 0.16341 0.17216 0.19055 0.31699 0.32551 0.34155 0.50832 0.52256 0.6463 0.6608 0.81599 0.82999 0.8433 0.99587 1.00866 1.17035 1.18063 1.20417 1.33448 1.35079 1.50673 1.52642 1.661 1.67891 1.85265 1.86926 2.07108 2.19898 2.22232 2.34083 2.6426 2.82661 2.8463 2.99274 3.16647 3.1862 3.31518 3.45077 3.46635 3.59617 3.77066 4.09878 4.34471 4.51046 4.64538 4.82037 4.8392 
54 0.01129 0.09825 0.17167 0.18006 0.1949 0.32637 0.33438 0.34734 0.51783 0.53128 0.56761 0.65593 0.66891 0.82555 0.83918 0.85099 1.00528 1.01706 1.17975 1.18945 1.20972 1.34386 1.35875 1.51594 1.53307 1.67029 1.68664 1.86206 1.87745 2.08035 2.10115 2.20832 2.22897 2.35016 2.65184 2.67456 2.83622 2.85547 3.00228 3.04194 3.1759 3.19288 3.32469 3.46023 3.47439 3.60551 3.78003 4.10823 4.12882 4.35443 4.51977 4.65421 4.83004 4.84845 
58 0.009 0.09657 0.16418 0.17209 0.18392 0.31829 0.32547 0.33559 0.51002 0.52119 0.54194 0.64792 0.65836 0.81087 0.82978 0.83885 0.99761 1.00764 1.172 1.18078 1.19635 1.33606 1.34821 1.50779 1.52222 1.66229 1.67606 1.85406 1.86681 2.07181 2.08821 2.19991 2.21622 2.34261 2.36132 2.64382 2.65915 2.8281 2.84421 2.99428 3.0118 3.16822 3.18059 3.31695 3.33047 3.4525 3.46404 3.59778 3.77201 3.7924 4.1008 4.11458 4.34664 4.51184 4.53293 4.6456 4.82239 4.83728 
59 0.01187 0.09804 0.16596 0.17374 0.18454 0.32024 0.32723 0.33694 0.51218 0.52324 0.5434 0.65022 0.6605 0.80835 0.83096 0.83977 0.87493 0.99974 1.00954 1.17431 1.18299 1.1985 1.33825 1.35028 1.5101 1.52441 1.66441 1.67788 1.8562 1.86878 2.07414 2.09056 2.20215 2.21831 2.34468 2.36304 2.64602 2.66101 2.83024 2.84624 2.99643 3.01383 3.17035 3.18267 3.31908 3.3324 3.45459 3.46589 3.59986 3.7742 3.79496 4.10282 4.11593 4.34864 4.51395 4.5335 4.64788 4.82444 4.83895 
48 0.01185 0.10644 0.16854 0.17776 0.20031 0.32235 0.33161 0.35994 0.51348 0.52936 0.65179 0.67025 0.82389 0.83616 0.85449 1.00121 1.01662 1.17563 1.18668 1.21447 1.3398 1.35965 1.51232 1.535 1.66672 1.68925 1.8581 1.87789 2.07701 2.20504 2.2355 2.34598 2.64801 2.83216 2.85481 2.99823 3.17159 3.32032 3.45593 3.47485 3.60139 3.77616 4.1038 4.35004 4.51576 4.65103 4.82559 4.8496 
53 0.01584 0.10514 0.16866 0.17717 0.1939 0.32229 0.3304 0.34367 0.51372 0.52718 0.56781 0.65204 0.66578 0.8232 0.83593 0.8496 1.00138 1.01352 1.1759 1.18588 1.2079 1.33999 1.35556 1.51217 1.53032 1.66642 1.68335 1.85806 1.87377 2.07636 2.09829 2.20471 2.22775 2.34632 2.64804 2.8321 2.85133 2.99824 3.04016 3.172 3.19009 3.32077 3.45633 3.47109 3.60172 3.77621 4.10432 4.12837 4.3504 4.51597 4.65095 4.82599 4.84446 
56 0.0189 0.09473 0.15968 0.16774 0.18157 0.31336 0.32079 0.33153 0.50505 0.51727 0.54203 0.64315 0.65493 0.80796 0.82519 0.83456 0.99261 1.00311 1.1671 1.17637 1.19402 1.33116 1.34473 1.50316 1.51979 1.65735 1.67214 1.84909 1.86289 2.06703 2.08571 2.19519 2.21326 2.33762 2.36088 2.6393 2.65955 2.82324 2.84127 2.98946 3.01482 3.16342 3.17898 3.31211 3.33318 3.44774 3.46095 3.59305 3.76742 4.09579 4.11251 4.34161 4.50729 4.64183 4.81731 4.83383 
53 0.01515 0.10121 0.16394 0.17245 0.18921 0.31753 0.32566 0.339 0.50891 0.52232 0.5588 0.64705 0.6602 0.81836 0.83115 0.8447 0.99663 1.00885 1.17103 1.18094 1.20238 1.33513 1.35041 1.50716 1.52466 1.66161 1.67854 1.85327 1.86889 2.07143 2.09247 2.19969 2.22171 2.34154 2.6431 2.67011 2.82738 2.84683 2.99353 3.16718 3.18453 3.31592 3.45147 3.46572 3.59681 3.77119 4.09951 4.12035 4.34556 4.51095 4.64528 4.8212 4.83956 
48 0.01738 0.11295 0.17469 0.18402 0.20756 0.32847 0.33783 0.36759 0.51967 0.53592 0.65815 0.67931 0.83116 0.84296 0.86504 1.00726 1.02259 1.18181 1.19307 1.22185 1.34607 1.36704 1.51856 1.54189 1.67274 1.69517 1.86427 1.88458 2.08356 2.21135 2.2433 2.35216 2.65436 2.83854 2.86262 3.0047 3.17782 3.32665 3.46217 3.48224 3.60768 3.78249 4.11006 4.35625 4.52222 4.65829 4.8319 4.86003 
57 0.01178 0.09538 0.16226 0.17013 0.18173 0.31635 0.32349 0.33351 0.50822 0.51958 0.54072 0.64634 0.65727 0.80699 0.82751 0.83644 0.99567 1.00562 1.17024 1.1791 1.19506 1.33428 1.34666 1.50618 1.52129 1.66036 1.67413 1.85214 1.86486 2.07004 2.08684 2.1981 2.21477 2.34074 2.36 2.6422 2.65823 2.82629 2.84279 2.9925 3.01114 3.16648 3.17959 3.31515 3.32947 3.45076 3.4626 3.59605 3.77041 4.09887 4.11256 4.34461 4.51012 4.53334 4.64443 4.82044 4.83556 
49 0.01959 0.10593 0.1673 0.1762 0.19557 0.32082 0.32945 0.34645 0.51212 0.52657 0.6502 0.66499 0.82134 0.83446 0.84969 0.99975 1.01281 1.17412 1.18446 1.20836 1.33828 1.35486 1.51072 1.53107 1.6649 1.68324 1.85653 1.87339 2.07501 2.20288 2.22656 2.34465 2.64655 2.83049 2.85058 2.99659 3.17034 3.19312 3.31897 3.45467 3.47096 3.60005 3.77465 4.10263 4.34864 4.51438 4.64919 4.82426 4.84373 
45 0.02046 0.10946 0.16748 0.17762 0.21298 0.32094 0.33101 0.51183 0.52903 0.65013 0.67271 0.82496 0.83669 0.99964 1.01695 1.17401 1.18604 1.21717 1.33827 1.36061 1.51094 1.53793 1.66533 1.69378 1.8567 1.88105 2.07585 2.20367 2.2405 2.34466 2.64701 2.83092 2.85888 2.99717 3.17042 3.31905 3.45473 3.48168 3.60043 3.77518 4.10258 4.34897 4.51488 4.65115 4.82442 
53 0.0092 0.06929 0.13751 0.1734 0.18209 0.20278 0.32595 0.33432 0.35005 0.51698 0.53072 0.65508 0.66873 0.82537 0.83856 0.85122 1.00441 1.01644 1.17892 1.18877 1.21003 1.34303 1.35836 1.51539 1.53364 1.66951 1.68633 1.86113 1.87665 2.07963 2.1024 2.20777 2.23019 2.34929 2.65127 2.83509 2.85401 3.00132 3.04058 3.17499 3.1926 3.32381 3.45924 3.4734 3.60468 3.77936 4.10732 4.13015 4.35336 4.51916 4.65435 4.82899 4.84706 
51 0.01736 0.10466 0.16813 0.17664 0.19355 0.32184 0.33007 0.34409 0.51329 0.52712 0.61832 0.65255 0.6702 0.82222 0.83513 0.84833 1.00085 1.0132 1.17543 1.18544 1.20783 1.33959 1.35583 1.51191 1.53058 1.66606 1.68362 1.85764 1.87372 2.07635 2.10988 2.20437 2.22777 2.34583 2.64764 2.83178 2.8516 2.99801 3.1715 3.19076 3.32023 3.45578 3.4706 3.6012 3.77578 4.10376 4.34973 4.51539 4.64982 4.82539 4.84373 
53 0.01551 0.10466 0.1684 0.17686 0.19321 0.32201 0.33 0.34267 0.51347 0.52664 0.55769 0.65171 0.66497 0.82271 0.83562 0.84884 1.00112 1.01294 1.1755 1.18528 1.20581 1.33963 1.35453 1.51194 1.52993 1.66609 1.68261 1.85785 1.87333 2.07623 2.09809 2.20412 2.22529 2.34609 2.64788 2.83178 2.8506 2.99793 3.02832 3.17173 3.18852 3.32045 3.45603 3.4701 3.60142 3.77601 4.10411 4.125 4.35017 4.51581 4.64998 4.82576 4.84382 
45 0.00806 0.10799 0.16981 0.17984 0.21219 0.32338 0.33332 0.51429 0.53126 0.65265 0.67508 0.82745 0.83918 1.00207 1.0186 1.17649 1.18842 1.21919 1.34076 1.36283 1.5135 1.53971 1.66764 1.69317 1.8591 1.8817 2.07849 2.20621 2.24316 2.34712 2.64963 2.83339 2.86068 2.99961 3.17296 3.32164 3.45722 3.48291 3.60292 3.77786 4.10517 4.35146 4.51751 4.65396 4.82693 
57 0.01624 0.10182 0.16836 0.17633 0.18935 0.32248 0.32982 0.34041 0.514 0.52574 0.54809 0.65203 0.66309 0.81615 0.83391 0.84318 1.00156 1.01198 1.17598 1.18498 1.20155 1.34004 1.35281 1.51194 1.52715 1.66631 1.68065 1.85806 1.87136 2.07587 2.09286 2.20404 2.22104 2.34648 2.36643 2.64795 2.66438 2.83216 2.84917 2.99834 3.0178 3.17219 3.18578 3.32091 3.33623 3.45648 3.46865 3.60184 3.77618 4.1046 4.11897 4.35048 4.51585 4.5409 4.65 4.82625 4.84166 
56 0.01761 0.09619 0.16171 0.16973 0.18329 0.31564 0.32306 0.3338 0.50729 0.5196 0.54454 0.64546 0.65734 0.80948 0.82715 0.83645 0.99475 1.00538 1.16939 1.17869 1.19665 1.33341 1.34705 1.50542 1.52165 1.65958 1.67449 1.8513 1.86512 2.06937 2.08808 2.19748 2.21523 2.3398 2.36364 2.64143 2.66006 2.82552 2.84356 2.99172 3.01472 3.16562 3.18112 3.31437 3.35235 3.4499 3.46302 3.59523 3.76969 4.09791 4.11437 4.34379 4.50948 4.64419 4.8195 4.83588 
48 0.01191 0.10632 0.1675 0.17687 0.20074 0.32111 0.33042 0.35861 0.51229 0.5284 0.65063 0.67013 0.82427 0.83595 0.85954 1.00005 1.01547 1.17449 1.18579 1.21479 1.33863 1.35909 1.5113 1.53531 1.66551 1.68835 1.85692 1.87683 2.07606 2.2038 2.235 2.34488 2.6471 2.83101 2.85443 2.9972 3.17062 3.31928 3.45493 3.47546 3.60044 3.77525 4.10282 4.34898 4.51487 4.65081 4.82455 4.85259 
50 0.01339 0.10226 0.16492 0.17353 0.19093 0.31859 0.32693 0.34158 0.51007 0.52438 0.64791 0.66137 0.8161 0.83099 0.84272 0.99751 1.00998 1.17189 1.18186 1.20337 1.33608 1.35181 1.50835 1.52677 1.66254 1.67983 1.8543 1.87053 2.07286 2.09906 2.2007 2.22321 2.34252 2.64429 2.82847 2.84852 2.99446 3.1682 3.1873 3.31689 3.45247 3.46752 3.59785 3.77247 4.10054 4.34655 4.51197 4.64613 4.82219 4.84159 
50 0.01274 0.10088 0.16326 0.17199 0.19027 0.31691 0.32544 0.34168 0.50823 0.52251 0.64619 0.66014 0.815 0.82948 0.84188 0.99575 1.00851 1.17022 1.18039 1.20327 1.33435 1.35052 1.50656 1.52536 1.66094 1.67888 1.85252 1.86896 2.07093 2.09563 2.19915 2.22317 2.34077 2.6425 2.82663 2.84674 2.99272 3.16636 3.18635 3.31512 3.4507 3.466 3.59607 3.77057 4.09869 4.34469 4.51019 4.64452 4.82034 4.83997 
56 0.01905 0.09543 0.16 0.16805 0.18196 0.31362 0.32104 0.33173 0.50524 0.51718 0.54057 0.64318 0.6544 0.80895 0.82561 0.83514 0.99286 1.00344 1.16724 1.17639 1.19348 1.33131 1.34432 1.50324 1.51922 1.65758 1.67219 1.84935 1.86288 2.06722 2.08508 2.19535 2.21279 2.33783 2.35872 2.63929 2.65717 2.82345 2.841 2.98961 3.01051 3.16357 3.1781 3.31227 3.32941 3.44784 3.46054 3.59318 3.76752 4.09601 4.112 4.34188 4.50721 4.64102 4.81754 4.83352 
38 0.0189 0.11213 0.16595 0.17767 0.31879 0.3299 0.50999 0.53078 0.64895 0.71886 0.82431 0.83645 0.99791 1.02237 1.1725 1.18689 1.33671 1.37135 1.51022 1.66356 1.85465 1.88485 2.07457 2.20228 2.34275 2.64572 2.82921 2.99542 3.16875 3.31723 3.45303 3.59881 3.77394 4.10064 4.34696 4.51382 4.65266 4.82255 
45 0.02279 0.10988 0.16795 0.17805 0.21294 0.32138 0.3314 0.51226 0.52927 0.65051 0.67209 0.82497 0.83678 1.00005 1.01712 1.17439 1.18621 1.21656 1.33865 1.36042 1.51115 1.53587 1.66579 1.69428 1.85713 1.88136 2.07609 2.20403 2.23942 2.34507 2.64716 2.83131 2.85794 2.99749 3.17073 3.31939 3.45505 3.47955 3.60067 3.77533 4.103 4.3494 4.51508 4.65131 4.82482 
49 0.01798 0.1108 0.17529 0.184 0.20254 0.32945 0.33822 0.35812 0.52051 0.53535 0.65871 0.67403 0.82801 0.84177 0.85523 1.00794 1.02121 1.18247 1.19277 1.21678 1.3465 1.36326 1.51878 1.53774 1.67329 1.69191 1.86485 1.88186 2.08368 2.2112 2.23464 2.35272 2.65447 2.8388 2.85898 3.00479 3.17836 3.19899 3.32709 3.46266 3.47823 3.60804 3.78275 4.11061 4.35673 4.52223 4.65633 4.8324 4.85187 
39 0.01325 0.11685 0.17627 0.18783 0.32974 0.34115 0.52062 0.54029 0.6593 0.69125 0.83546 0.84773 1.00876 1.0377 1.18297 1.19689 1.3471 1.37424 1.51998 1.5583 1.67465 1.8656 1.89877 2.08507 2.21291 2.35333 2.65563 2.83984 3.00585 3.17885 3.32757 3.46323 3.60891 3.78373 4.11108 4.35763 4.52341 4.65976 4.83304 
46 0.02762 0.10531 0.16263 0.17246 0.20162 0.31599 0.32563 0.35985 0.50708 0.52387 0.64521 0.66548 0.82192 0.83319 0.99487 1.01104 1.1691 1.18076 1.21097 1.33332 1.35418 1.50581 1.53082 1.66031 1.68459 1.85177 1.8736 2.07055 2.19846 2.2325 2.33973 2.64181 2.82583 2.85063 2.99192 3.16542 3.31406 3.44968 3.47169 3.59526 3.76987 4.09768 4.34393 4.50964 4.64516 4.81942 
56 0.01609 0.10058 0.16674 0.17476 0.18814 0.32068 0.32808 0.33875 0.5124 0.52447 0.54812 0.65053 0.66212 0.81497 0.83232 0.84166 0.99989 1.01045 1.17443 1.18358 1.20086 1.33851 1.3518 1.51048 1.52632 1.66468 1.67935 1.85643 1.87001 2.07452 2.09211 2.20264 2.22035 2.34491 2.3669 2.64644 2.66408 2.83067 2.84829 2.99682 3.01741 3.17063 3.18489 3.3194 3.33744 3.45498 3.46763 3.60024 3.77473 4.10304 4.1187 4.34895 4.51451 4.64889 4.82466 4.84057 
48 0.00682 0.10249 0.16608 0.17517 0.19573 0.3198 0.32877 0.34948 0.51112 0.52664 0.64929 0.66555 0.82128 0.8338 0.85102 0.99873 1.01272 1.17323 1.18408 1.21085 1.33736 1.35617 1.50983 1.53126 1.66399 1.68401 1.85562 1.87403 2.07452 2.20226 2.22946 2.34367 2.64564 2.82967 2.85163 2.99577 3.16946 3.31802 3.45367 3.4717 3.59905 3.77384 4.10158 4.34764 4.51351 4.64827 4.82327 4.84619 
48 0.00711 0.1033 0.16619 0.17533 0.19656 0.31983 0.32885 0.35018 0.51106 0.52636 0.64906 0.66437 0.82184 0.83408 0.85253 0.99878 1.01303 1.17309 1.18385 1.21018 1.3373 1.35565 1.50955 1.53002 1.66404 1.68401 1.85561 1.87382 2.07422 2.20207 2.22856 2.34365 2.64545 2.8296 2.85105 2.99573 3.16926 3.31788 3.45349 3.47042 3.59891 3.7734 4.10153 4.34763 4.51305 4.64721 4.82323 4.84518 
43 0.01691 0.10995 0.16772 0.17818 0.22116 0.32119 0.33158 0.51215 0.53024 0.65055 0.67636 0.82636 0.83802 0.99997 1.0195 1.17435 1.18689 1.22025 1.33861 1.36286 1.51147 1.54221 1.66574 1.85694 1.88382 2.07626 2.20406 2.24738 2.34492 2.64723 2.83125 2.99725 3.17056 3.31926 3.45481 3.48158 3.60051 3.7754 4.10275 4.34911 4.5151 4.65167 4.82461 
41 0.01214 0.11003 0.16849 0.17927 0.32094 0.3311 0.5126 0.53079 0.65117 0.67712 0.82414 0.83669 1.00047 1.01986 1.17499 1.18775 1.22133 1.33928 1.36444 1.51224 1.54612 1.66649 1.85765 1.88635 2.07725 2.20482 2.34547 2.64791 2.83182 2.99783 3.17119 3.31981 3.45548 3.48363 3.60115 3.77616 4.10338 4.34978 4.51597 4.65288 4.82526 
48 0.0131 0.10564 0.16671 0.17609 0.2003 0.3203 0.32966 0.3592 0.51152 0.52797 0.64996 0.67114 0.82298 0.83484 0.85635 0.99921 1.01465 1.17372 1.1851 1.21441 1.33793 1.35934 1.51059 1.53525 1.66465 1.68742 1.85611 1.87642 2.07535 2.20317 2.23639 2.34411 2.64639 2.8303 2.85475 2.99657 3.16984 3.31851 3.45412 3.475 3.59973 3.77451 4.10198 4.34816 4.51406 4.64989 4.82376 4.85372 
43 0.01718 0.11258 0.17095 0.18145 0.2261 0.32451 0.33502 0.51535 0.53335 0.65368 0.67812 0.82948 0.84114 1.00319 1.02268 1.17752 1.18995 1.22277 1.34185 1.36614 1.51432 1.54141 1.66913 1.86019 1.88716 2.07927 2.20732 2.24879 2.34807 2.65013 2.83442 3.00041 3.17361 3.32233 3.45795 3.48353 3.60353 3.77821 4.10585 4.35233 4.51794 4.65385 4.8278 
42 0.00978 0.1091 0.16732 0.1781 0.31813 0.32781 0.34992 0.51177 0.53073 0.65009 0.67704 0.82674 0.83858 0.99966 1.02113 1.17394 1.18693 1.22328 1.33829 1.36474 1.51133 1.55392 1.66547 1.85662 1.88647 2.07619 2.20378 2.34445 2.64705 2.83084 2.99681 3.1702 3.31878 3.45436 3.48386 3.6002 3.77512 4.10237 4.34881 4.51492 4.65153 4.82428 
49 0.01937 0.11422 0.17723 0.18625 0.20718 0.33104 0.34005 0.36285 0.52208 0.53727 0.66032 0.67658 0.83152 0.8443 0.86055 1.00969 1.02382 1.18415 1.19482 1.22074 1.3482 1.36609 1.52049 1.54059 1.67508 1.69506 1.86659 1.88463 2.08524 2.21314 2.23912 2.35444 2.65619 2.84048 2.86147 3.00651 3.17998 3.20365 3.32887 3.46437 3.48127 3.60986 3.7845 4.11236 4.35859 4.52395 4.65869 4.83414 4.85578 
52 0.00902 0.09941 0.16369 0.17216 0.18847 0.31745 0.32556 0.33881 0.50889 0.52236 0.56388 0.64711 0.66064 0.81816 0.83102 0.84439 0.99656 1.00875 1.171 1.181 1.203 1.33515 1.35077 1.50735 1.5256 1.66149 1.67842 1.85322 1.86894 2.07155 2.09428 2.1997 2.22249 2.3415 2.64326 2.82726 2.84663 2.99342 3.16712 3.18468 3.31584 3.45142 3.4659 3.59682 3.77128 4.09944 4.12088 4.34544 4.51108 4.64565 4.8211 4.8394 
59 0.07897 0.14479 0.15915 0.16729 0.18521 0.30872 0.31573 0.3254 0.50058 0.51118 0.53049 0.6384 0.6483 0.79834 0.81987 0.82873 0.98814 0.99772 1.16251 1.17104 1.18554 1.21683 1.32671 1.33848 1.49844 1.5125 1.65289 1.66616 1.84469 1.85696 2.06238 2.07855 2.19043 2.20637 2.33326 2.35096 2.63439 2.64902 2.81864 2.83399 2.98484 3.00163 3.15885 3.17055 3.30753 3.31987 3.44308 3.45416 3.58837 3.76253 3.78146 4.09142 4.10408 4.33718 4.50231 4.52079 4.63567 4.81295 4.82708 
38 0.01005 0.11528 0.17412 0.18639 0.32728 0.33901 0.51835 0.53908 0.65729 0.70795 0.83354 0.8463 1.00647 1.05142 1.18082 1.19574 1.34501 1.37732 1.51872 1.67228 1.86324 1.89928 2.08381 2.21087 2.35108 2.65406 2.83764 3.00417 3.17695 3.32543 3.4613 3.6072 3.7825 4.1091 4.35568 4.52224 4.66134 4.83099 
48 0.01229 0.1065 0.16785 0.17708 0.1992 0.32159 0.33075 0.35526 0.51277 0.52851 0.65099 0.66857 0.82437 0.83621 0.85737 1.00052 1.01548 1.17476 1.18565 1.21269 1.33899 1.35813 1.51155 1.5343 1.66583 1.68683 1.8574 1.87662 2.0763 2.2039 2.23232 2.34533 2.64743 2.83139 2.85386 2.99746 3.171 3.3196 3.45527 3.47381 3.60083 3.77542 4.10321 4.34939 4.51525 4.65025 4.82495 4.84896 
48 0.01605 0.11077 0.1728 0.18197 0.20388 0.32646 0.33555 0.35868 0.51758 0.53289 0.65584 0.67246 0.8283 0.84053 0.85911 1.00529 1.01972 1.17967 1.19049 1.21717 1.34383 1.36239 1.51633 1.53781 1.67071 1.69139 1.86214 1.8805 2.0812 2.20884 2.23648 2.35012 2.65203 2.83617 2.85787 3.00237 3.17575 3.32442 3.46006 3.47773 3.60554 3.78023 4.10808 4.35416 4.51967 4.65469 4.82974 4.85191 
46 0.01276 0.10848 0.16908 0.17884 0.20728 0.32274 0.33255 0.51364 0.53045 0.65196 0.67307 0.82421 0.83677 0.85879 1.00151 1.01861 1.17587 1.18753 1.2176 1.3401 1.36194 1.51295 1.53907 1.66722 1.69528 1.85852 1.88194 2.0781 2.20546 2.2403 2.34639 2.64869 2.83276 2.85957 2.99895 3.17214 3.32076 3.4564 3.48015 3.60205 3.77694 4.10429 4.35074 4.51659 4.65187 4.82615 
47 0.01632 0.10574 0.16554 0.17515 0.20135 0.319 0.32845 0.3589 0.5102 0.5267 0.64845 0.66843 0.82348 0.83481 0.9978 1.01302 1.17223 1.18358 1.21236 1.33644 1.35668 1.50898 1.53278 1.66327 1.68627 1.85474 1.87495 2.07364 2.20161 2.23333 2.34278 2.64508 2.82886 2.85238 2.99508 3.16849 3.31711 3.45274 3.47318 3.59829 3.77296 4.10071 4.34687 4.51274 4.64826 4.82245 4.85293 
41 0.01116 0.1066 0.16487 0.17546 0.23298 0.31843 0.32907 0.50938 0.52844 0.64802 0.67858 0.82353 0.83519 0.99712 1.01778 1.17162 1.18477 1.22147 1.33599 1.36338 1.50921 1.6628 1.85395 1.88074 2.07349 2.2011 2.24253 2.34201 2.64481 2.82843 2.99461 3.16789 3.31639 3.45213 3.59773 3.77269 4.09984 4.34615 4.51264 4.64969 4.82167 
57 0.01735 0.09875 0.16545 0.17327 0.18427 0.31954 0.3266 0.33639 0.51159 0.52271 0.54311 0.6498 0.6606 0.80891 0.83057 0.83943 0.9026 0.9992 1.00914 1.17374 1.18252 1.19837 1.33774 1.35003 1.50997 1.52556 1.66381 1.6774 1.85561 1.8682 2.07364 2.09053 2.20161 2.2181 2.34415 2.36294 2.64592 2.66304 2.82975 2.84609 2.996 3.01472 3.16995 3.18324 3.31861 3.33283 3.4542 3.46595 3.59956 3.77402 4.10227 4.11556 4.34799 4.51382 4.64808 4.82383 4.83845 
45 0.01615 0.11582 0.17692 0.18699 0.22085 0.33057 0.34065 0.52148 0.53872 0.65984 0.68274 0.83436 0.8461 1.0092 1.02643 1.18352 1.19538 1.22588 1.34789 1.37024 1.52041 1.54563 1.67493 1.70346 1.86625 1.89008 2.08553 2.21329 2.24987 2.35418 2.65637 2.84051 2.86808 3.00667 3.17985 3.32857 3.46421 3.48955 3.60975 3.7845 4.1121 4.35857 4.52429 4.66113 4.834 
50 0.00847 0.09809 0.16044 0.16914 0.18702 0.31399 0.32234 0.33694 0.50532 0.5193 0.64305 0.65626 0.81268 0.82695 0.83972 0.99293 1.00539 1.16733 1.17747 1.19993 1.33146 1.34727 1.50354 1.52187 1.65794 1.67528 1.84962 1.86571 2.06782 2.09073 2.19609 2.21974 2.33792 2.63954 2.82365 2.84333 2.98977 3.16352 3.18225 3.31223 3.44782 3.46267 3.59319 3.76762 4.09589 4.34178 4.50727 4.64153 4.81743 4.83618 
39 0.00856 0.10879 0.16554 0.17701 0.31851 0.32946 0.50981 0.53028 0.64843 0.68095 0.82385 0.83597 0.99764 1.02127 1.1721 1.18593 1.22882 1.3366 1.37029 1.50986 1.6635 1.85461 1.88714 2.0746 2.20224 2.34257 2.64513 2.82917 2.99522 3.16845 3.31694 3.45269 3.59841 3.77342 4.10046 4.34693 4.51303 4.64994 4.82243 
57 0.01678 0.10078 0.16718 0.17514 0.1881 0.32118 0.32848 0.33893 0.5128 0.52447 0.54658 0.65091 0.66201 0.81461 0.83262 0.84182 1.00031 1.01059 1.1748 1.18378 1.20027 1.33885 1.35161 1.51076 1.52585 1.66508 1.6793 1.85684 1.87004 2.07488 2.09217 2.20286 2.21984 2.34532 2.36548 2.64677 2.66307 2.83098 2.84801 2.99714 3.01637 3.17104 3.18469 3.31976 3.33538 3.45539 3.46772 3.60062 3.77501 4.10348 4.11822 4.34933 4.51467 4.53852 4.64888 4.8251 4.8406 
47 0.01878 0.10641 0.16726 0.17657 0.20022 0.32084 0.33008 0.35743 0.51225 0.52891 0.65076 0.67349 0.82277 0.83493 0.85388 0.99973 1.01482 1.17441 1.18578 1.21493 1.33868 1.3605 1.51147 1.53672 1.66523 1.68808 1.85668 1.87696 2.07638 2.20393 2.2374 2.34473 2.64713 2.83109 2.85601 2.9973 3.17053 3.31923 3.45484 3.47674 3.60042 3.7753 4.10272 4.34892 4.51498 4.65111 4.82447 
49 0.00814 0.10178 0.16916 0.17818 0.19788 0.32319 0.33213 0.35269 0.51437 0.5294 0.65246 0.66774 0.82431 0.83696 0.85372 1.00203 1.0159 1.17646 1.18711 1.21288 1.3406 1.3585 1.5128 1.53271 1.6674 1.68712 1.85888 1.87666 2.07739 2.20539 2.23094 2.3469 2.64862 2.83285 2.85383 2.99894 3.17246 3.19666 3.32128 3.45683 3.47369 3.60228 3.77679 4.10483 4.35096 4.51647 4.65114 4.82655 4.84817 
48 0.01729 0.10597 0.16732 0.17635 0.19696 0.32095 0.32989 0.35052 0.51224 0.52756 0.65037 0.66637 0.82197 0.83467 0.85125 0.99989 1.01416 1.17432 1.18509 1.21146 1.3384 1.35645 1.51083 1.53185 1.66518 1.68515 1.85675 1.87496 2.07562 2.20339 2.23053 2.34469 2.64655 2.8308 2.85249 2.99685 3.17043 3.31903 3.45465 3.47179 3.60007 3.77467 4.10269 4.34882 4.51427 4.64906 4.82433 4.84608 
39 0.02368 0.11384 0.16819 0.17979 0.32114 0.33212 0.51223 0.53171 0.6509 0.68163 0.82606 0.83812 1.00014 1.0228 1.17468 1.18839 1.22878 1.33904 1.36834 1.51216 1.66612 1.8571 1.8881 2.07667 2.20466 2.34498 2.64744 2.83147 2.99763 3.17069 3.31933 3.45502 3.6007 3.77558 4.10279 4.34925 4.51539 4.65256 4.82477 
50 0.01095 0.10258 0.16688 0.17551 0.19299 0.32072 0.32915 0.34463 0.51212 0.52639 0.65016 0.66405 0.81769 0.83281 0.84424 0.99954 1.01208 1.17417 1.18433 1.20729 1.33828 1.35456 1.5105 1.52912 1.66472 1.68228 1.8563 1.8724 2.0749 2.10096 2.20302 2.22669 2.34457 2.64636 2.83052 2.85043 2.99667 3.17021 3.18941 3.31899 3.45454 3.46978 3.5999 3.77451 4.10252 4.34852 4.51403 4.64855 4.82418 4.84321 
52 0.01568 0.10503 0.16771 0.17631 0.19357 0.32135 0.32962 0.34377 0.51274 0.52652 0.58798 0.65089 0.6644 0.82291 0.83525 0.84999 1.00044 1.01295 1.17483 1.18488 1.20735 1.33893 1.35465 1.511 1.52884 1.66544 1.68264 1.85714 1.87319 2.07543 2.09848 2.2036 2.22661 2.34531 2.64688 2.67478 2.8313 2.85134 2.99739 3.17099 3.18976 3.31974 3.45532 3.47043 3.60062 3.77514 4.10332 4.34931 4.51466 4.64863 4.82499 4.84391 
45 0.01187 0.10839 0.16762 0.1777 0.21155 0.32118 0.33123 0.51213 0.52959 0.65042 0.67338 0.82525 0.83697 0.9999 1.01726 1.17428 1.18633 1.21751 1.3386 1.36146 1.51122 1.5378 1.66553 1.69325 1.85697 1.88153 2.0761 2.20397 2.24208 2.34488 2.64737 2.83121 2.86058 2.99747 3.17075 3.31935 3.45499 3.48229 3.60066 3.77552 4.10284 4.34922 4.5152 4.65152 4.82476 
49 0.01519 0.10672 0.16891 0.17785 0.19776 0.3226 0.33141 0.35068 0.51385 0.52881 0.65184 0.66665 0.82279 0.83592 0.85114 1.00147 1.01523 1.17588 1.1864 1.21148 1.34001 1.35745 1.51221 1.53173 1.66673 1.68594 1.85832 1.87595 2.07684 2.20481 2.22992 2.34629 2.64807 2.8323 2.85306 2.99827 3.17184 3.19298 3.32069 3.4562 3.47242 3.60158 3.77615 4.10421 4.35034 4.5158 4.65047 4.82591 4.84635 
48 0.01539 0.11232 0.17502 0.18436 0.20813 0.32885 0.33822 0.3685 0.51991 0.53601 0.65826 0.67771 0.83185 0.84345 0.86717 1.0076 1.02309 1.18203 1.19322 1.22174 1.34614 1.3661 1.51889 1.5425 1.67312 1.69603 1.86458 1.88495 2.08355 2.21142 2.2423 2.35237 2.65464 2.83858 2.86171 3.00471 3.17807 3.3267 3.46231 3.48151 3.6079 3.78283 4.11025 4.35647 4.52239 4.65818 4.83204 4.85769 
48 0.01633 0.0996 0.16025 0.16935 0.19039 0.31374 0.32271 0.34361 0.505 0.5206 0.64312 0.65945 0.81515 0.82776 0.84462 0.99269 1.0067 1.16709 1.17797 1.20494 1.33126 1.3502 1.50363 1.5254 1.65789 1.67789 1.84946 1.86775 2.06804 2.19598 2.22418 2.33759 2.63957 2.82345 2.84535 2.98963 3.16331 3.31187 3.44753 3.46542 3.59299 3.76744 4.09554 4.34149 4.50726 4.64231 4.81711 4.83995 
42 0.02007 0.11427 0.17197 0.18255 0.23213 0.32559 0.33624 0.51655 0.53528 0.65518 0.68404 0.83079 0.84248 1.00434 1.02523 1.17866 1.19138 1.22567 1.34306 1.36903 1.51606 1.5528 1.67025 1.86131 1.88998 2.081 2.20865 2.34909 2.6515 2.83556 3.00169 3.1748 3.32341 3.45904 3.48611 3.60481 3.7798 4.10697 4.35347 4.51939 4.65587 4.82891 
47 0.00848 0.10473 0.17084 0.1804 0.20555 0.32476 0.33433 0.36804 0.51593 0.53259 0.65411 0.67379 0.82942 0.84072 1.00353 1.01943 1.17789 1.18926 1.21814 1.34211 1.36259 1.51448 1.53727 1.66917 1.69384 1.86056 1.88195 2.07951 2.20746 2.23972 2.34846 2.65031 2.83463 2.85859 3.00069 3.17402 3.32277 3.45835 3.47859 3.60384 3.77859 4.10629 4.35262 4.51812 4.65314 4.82816 4.85912 
41 0.0137 0.1094 0.16589 0.17687 0.31863 0.32902 0.5099 0.52834 0.6484 0.67571 0.82297 0.83512 0.99788 1.0179 1.17226 1.18519 1.22005 1.33663 1.36259 1.50949 1.54928 1.66382 1.85491 1.8835 2.07434 2.2022 2.34286 2.64535 2.82914 2.99519 3.16854 3.31713 3.45285 3.48241 3.59864 3.77335 4.1008 4.34718 4.51345 4.65178 4.82263 
41 0.01128 0.11326 0.17243 0.18365 0.32544 0.33619 0.51666 0.53571 0.65507 0.68233 0.82989 0.842 1.00447 1.02582 1.17895 1.19224 1.22926 1.34331 1.37027 1.51619 1.55374 1.67077 1.86171 1.89376 2.08134 2.20926 2.34948 2.65182 2.83596 3.00193 3.17512 3.32377 3.45938 3.49228 3.60514 3.7801 4.10735 4.35398 4.51987 4.65787 4.82934 
48 0.0083 0.1013 0.16977 0.17883 0.19862 0.32382 0.33275 0.3531 0.51509 0.53034 0.65319 0.66896 0.82524 0.83776 0.85498 1.0027 1.01659 1.17716 1.18786 1.2139 1.34133 1.35962 1.51359 1.53411 1.66803 1.68782 1.85961 1.87766 2.07827 2.20613 2.23232 2.34766 2.6494 2.8336 2.85491 2.9997 3.17322 3.32194 3.45747 3.47415 3.60285 3.77748 4.10551 4.35164 4.51717 4.65172 4.82721 4.84868 
49 0.01861 0.10565 0.16655 0.1756 0.19618 0.32007 0.32893 0.34831 0.51133 0.52632 0.64934 0.66438 0.82162 0.83413 0.85136 0.99902 1.01278 1.17338 1.18402 1.20969 1.33754 1.3552 1.50976 1.52978 1.66424 1.68361 1.85582 1.87353 2.07435 2.20222 2.22737 2.34391 2.64565 2.82979 2.85066 2.99593 3.16951 3.19664 3.31824 3.45385 3.47088 3.59929 3.77372 4.10186 4.34795 4.5134 4.64785 4.82355 4.84522 
57 0.00729 0.09144 0.16422 0.17301 0.18317 0.22435 0.32191 0.32957 0.34129 0.51306 0.5254 0.55103 0.65116 0.66285 0.82001 0.83397 0.84399 1.00051 1.01124 1.175 1.18416 1.20172 1.33904 1.35249 1.51098 1.52662 1.66536 1.6803 1.85702 1.87082 2.0751 2.09297 2.20318 2.22092 2.34539 2.36793 2.64687 2.6641 2.83116 2.84887 2.9973 3.01825 3.17108 3.18539 3.31988 3.33856 3.45543 3.46809 3.60073 3.77515 4.10351 4.11933 4.3495 4.51477 4.64859 4.82513 4.84111 
46 0.0092 0.08619 0.172 0.18154 0.20074 0.32806 0.33771 0.37416 0.5192 0.53598 0.65751 0.67916 0.83319 0.84445 1.00688 1.02331 1.18115 1.19261 1.22193 1.34537 1.36611 1.51807 1.54231 1.67234 1.69645 1.86387 1.8858 2.08295 2.21051 2.24222 2.35175 2.65388 2.83794 2.86239 3.00417 3.17741 3.32608 3.46163 3.48248 3.60732 3.7821 4.10963 4.35596 4.52157 4.65691 4.83148 
50 0.01437 0.10015 0.16226 0.17092 0.18868 0.3159 0.32435 0.33981 0.50724 0.52148 0.64517 0.65884 0.81373 0.82846 0.84061 0.99476 1.00727 1.16925 1.17939 1.20202 1.33337 1.34947 1.50554 1.52408 1.65986 1.67745 1.85151 1.86775 2.0698 2.0929 2.19808 2.2217 2.33979 2.64149 2.82562 2.84568 2.99171 3.16541 3.18439 3.31417 3.44972 3.465 3.59509 3.76957 4.09772 4.34365 4.50921 4.64359 4.81933 4.83821 
60 0.01182 0.09771 0.16497 0.17297 0.18236 0.20972 0.32105 0.32797 0.33773 0.51252 0.52351 0.54351 0.65053 0.66068 0.81126 0.83153 0.84019 0.87928 0.99994 1.0095 1.17448 1.18301 1.19798 1.33848 1.35032 1.51034 1.52442 1.66446 1.67745 1.85634 1.86851 2.07431 2.09053 2.2022 2.21798 2.34486 2.36251 2.64623 2.66084 2.83035 2.84578 2.99658 3.01337 3.17054 3.18233 3.31923 3.33177 3.45478 3.46583 3.60005 3.77438 3.7937 4.10304 4.11568 4.34882 4.51414 4.53276 4.64777 4.82457 4.83854 
48 0.02032 0.10878 0.16948 0.17864 0.20025 0.32296 0.33193 0.35252 0.51418 0.52934 0.65238 0.66855 0.8252 0.83737 0.85631 1.00195 1.01618 1.1763 1.18709 1.21359 1.34048 1.35893 1.5129 1.53437 1.66721 1.68716 1.85871 1.87658 2.07741 2.20532 2.23228 2.34677 2.6487 2.83273 2.85414 2.99892 3.17248 3.32111 3.45669 3.47383 3.60215 3.77671 4.10473 4.35079 4.51639 4.65137 4.82642 4.84874 
49 0.01057 0.09909 0.16023 0.16925 0.18949 0.31373 0.32254 0.34127 0.50493 0.51965 0.64287 0.65779 0.81515 0.82777 0.84457 0.99269 1.00637 1.16699 1.17758 1.20293 1.33114 1.34848 1.50333 1.5239 1.65783 1.67693 1.84944 1.86668 2.06776 2.19581 2.22095 2.33753 2.63922 2.82334 2.8441 2.98943 3.16313 3.18866 3.31188 3.44748 3.46447 3.59289 3.7673 4.0955 4.34153 4.50702 4.6417 4.81712 4.83845 
58 0.01705 0.09938 0.16596 0.17382 0.18581 0.32021 0.32739 0.33761 0.51181 0.52336 0.54502 0.64989 0.66074 0.81167 0.83123 0.84024 0.9993 1.00938 1.1738 1.18264 1.19858 1.33787 1.35047 1.50968 1.52454 1.66402 1.6779 1.85579 1.86867 2.07375 2.09058 2.20175 2.21837 2.34429 2.3636 2.64566 2.66134 2.82986 2.84653 2.99606 3.01441 3.16999 3.18304 3.31872 3.33338 3.45428 3.46613 3.59958 3.7739 3.79803 4.10249 4.1169 4.34837 4.51365 4.53649 4.64793 4.82412 4.83948 
48 0.0149 0.10348 0.16373 0.17321 0.19828 0.31728 0.32668 0.35667 0.5085 0.52497 0.64676 0.66765 0.82051 0.83217 0.85637 0.99624 1.0123 1.17064 1.18205 1.21153 1.33483 1.35563 1.5074 1.53256 1.66172 1.68661 1.85313 1.87421 2.07215 2.20006 2.23311 2.3411 2.64329 2.82725 2.85143 2.99339 3.16678 3.31542 3.45108 3.47194 3.59658 3.77129 4.09902 4.34524 4.51109 4.64736 4.82073 4.85209 
38 0.0241 0.11902 0.16814 0.18062 0.32095 0.33266 0.51204 0.53296 0.65068 0.68883 0.82743 0.84024 1.00016 1.04246 1.17445 1.18922 1.3387 1.37188 1.51191 1.6659 1.85691 1.8936 2.07678 2.20435 2.34482 2.64749 2.83139 2.99743 3.17057 3.31917 3.45484 3.60066 3.77568 4.1027 4.34935 4.51552 4.65348 4.82472 
38 0.02405 0.12138 0.17446 0.18648 0.32728 0.33854 0.5183 0.5379 0.65707 0.68958 0.83321 0.84558 1.0064 1.032 1.18077 1.19484 1.34491 1.37244 1.51828 1.67208 1.86314 1.8931 2.08274 2.21052 2.35104 2.65373 2.83745 3.00352 3.17686 3.32532 3.4612 3.60698 3.78189 4.1089 4.35537 4.52156 4.65791 4.83081 
47 0.01358 0.10128 0.16143 0.17084 0.1951 0.31497 0.32436 0.35409 0.50625 0.52319 0.64448 0.66635 0.81823 0.82991 0.85367 0.99394 1.01004 1.16837 1.17978 1.20929 1.33258 1.3543 1.50522 1.53174 1.65937 1.68339 1.85087 1.8732 2.06997 2.19771 2.23127 2.33888 2.64105 2.82501 2.85049 2.99112 3.16464 3.31321 3.44886 3.47087 3.59435 3.76914 4.09677 4.34294 4.50897 4.64509 4.81851 
43 0.01673 0.1108 0.16879 0.17923 0.22157 0.3223 0.3327 0.5132 0.53121 0.65158 0.67656 0.82738 0.83904 1.00104 1.02035 1.17533 1.18769 1.22027 1.3397 1.36405 1.51235 1.54082 1.66686 1.85798 1.88421 2.07716 2.20504 2.24404 2.34591 2.64824 2.83228 2.99833 3.17157 3.3202 3.45584 3.48191 3.60154 3.77642 4.10377 4.3502 4.51621 4.65232 4.82568 
56 0.0111 0.09993 0.16665 0.17479 0.18874 0.32056 0.32804 0.33891 0.51221 0.52443 0.54916 0.6503 0.66206 0.81693 0.83274 0.84254 0.99976 1.01046 1.17424 1.18352 1.20131 1.33833 1.35189 1.51038 1.5265 1.66454 1.67939 1.8563 1.87013 2.07448 2.09302 2.20242 2.22045 2.34478 2.36805 2.64638 2.66487 2.83055 2.84865 2.99669 3.01928 3.17057 3.18575 3.31931 3.34715 3.45489 3.46806 3.60031 3.77466 4.10299 4.12058 4.34896 4.51447 4.64874 4.82456 4.84107 
48 0.01015 0.06436 0.13723 0.176 0.18558 0.21486 0.32864 0.33782 0.36546 0.51968 0.53534 0.65787 0.67489 0.83346 0.84441 1.00714 1.02129 1.18151 1.19224 1.2184 1.34572 1.36396 1.51797 1.53837 1.67255 1.6928 1.86407 1.88233 2.08267 2.21056 2.23705 2.35202 2.6537 2.83804 2.85944 3.00412 3.17758 3.32631 3.46189 3.47885 3.60731 3.78177 4.1099 4.35605 4.52145 4.65551 4.83162 4.85312 
41 0.00733 0.10563 0.16461 0.17529 0.28764 0.31939 0.33099 0.50918 0.5284 0.64786 0.67946 0.82339 0.83506 0.99684 1.01764 1.1715 1.18476 1.22222 1.33582 1.36366 1.50892 1.6626 1.85363 1.8821 2.07319 2.20118 2.34171 2.6443 2.82809 2.99422 3.16748 3.31608 3.45179 3.48245 3.59759 3.77246 4.09961 4.34587 4.5123 4.65054 4.82148 
52 0.01885 0.10243 0.16661 0.17498 0.19099 0.3204 0.32843 0.34139 0.51205 0.52589 0.58259 0.65063 0.66535 0.81832 0.83274 0.84348 0.99939 1.01122 1.17417 1.18407 1.20582 1.33829 1.35419 1.51059 1.5287 1.66456 1.68165 1.85621 1.872 2.07495 2.09971 2.2031 2.22645 2.34451 2.6463 2.83046 2.84994 2.99662 3.17016 3.18808 3.3189 3.45447 3.46889 3.5998 3.77446 4.10239 4.12334 4.34844 4.51411 4.64887 4.82418 4.84299 
49 0.01266 0.10498 0.16721 0.17606 0.195 0.32084 0.32948 0.34663 0.51214 0.52665 0.65025 0.66507 0.82112 0.83435 0.84933 0.99977 1.01296 1.17424 1.18468 1.20928 1.33833 1.35522 1.51081 1.53118 1.66492 1.68327 1.85656 1.87345 2.07514 2.20299 2.2273 2.3447 2.64668 2.83055 2.85083 2.99665 3.1704 3.19509 3.31908 3.45468 3.47094 3.60018 3.77479 4.10262 4.34862 4.51451 4.64936 4.82431 4.84443 
40 0.01578 0.10859 0.16282 0.17415 0.31561 0.32639 0.5067 0.52601 0.64515 0.67295 0.82091 0.83301 0.99476 1.01676 1.16913 1.18263 1.22177 1.33349 1.36258 1.5063 1.54803 1.6608 1.8518 1.88429 2.07119 2.19914 2.33971 2.64206 2.82604 2.99209 3.16539 3.314 3.44973 3.59534 3.77001 4.09753 4.3439 4.50982 4.64655 4.81938 
51 0.01212 0.09721 0.15908 0.16775 0.1855 0.3126 0.32094 0.33548 0.5039 0.51763 0.57592 0.64207 0.65594 0.81471 0.82679 0.84233 0.99172 1.00447 1.16603 1.17617 1.1991 1.33014 1.346 1.50222 1.52083 1.65674 1.67441 1.84836 1.86455 2.06656 2.09052 2.19486 2.21864 2.33658 2.63818 2.82232 2.84207 2.98842 3.16213 3.18057 3.31088 3.44644 3.46123 3.5918 3.76618 4.09451 4.34046 4.50581 4.63987 4.81608 4.83492 
49 0.01405 0.10611 0.16857 0.17743 0.1966 0.32224 0.33092 0.34865 0.5135 0.52807 0.65175 0.66714 0.82209 0.83548 0.85 1.00105 1.01408 1.17557 1.18595 1.21025 1.33973 1.35678 1.51217 1.53253 1.66633 1.6849 1.8579 1.87481 2.07659 2.2045 2.22914 2.346 2.64798 2.83187 2.85201 2.99804 3.17165 3.19334 3.32038 3.45598 3.4721 3.60142 3.77607 4.10402 4.34998 4.51574 4.65063 4.8256 4.84517 
53 0.01339 0.10379 0.16808 0.17657 0.19312 0.32183 0.32994 0.34327 0.51308 0.52614 0.55612 0.65127 0.66431 0.82253 0.83535 0.84886 1.00087 1.01298 1.17527 1.18516 1.2065 1.33927 1.35413 1.5114 1.52879 1.66583 1.68249 1.8575 1.87296 2.07566 2.09679 2.20393 2.22584 2.34571 2.64724 2.66946 2.8315 2.85051 2.99769 3.17133 3.18799 3.32011 3.45563 3.46962 3.60104 3.77544 4.10373 4.12473 4.34973 4.51516 4.64938 4.82537 4.84334 
38 0.01009 0.11573 0.16975 0.1824 0.32258 0.33434 0.5136 0.53424 0.65217 0.68713 0.82924 0.84227 1.00186 1.04834 1.17611 1.19104 1.34029 1.37192 1.51334 1.66763 1.8586 1.89591 2.07814 2.20615 2.34651 2.64891 2.83291 2.99904 3.17218 3.32074 3.45653 3.60228 3.77707 4.10442 4.35104 4.5169 4.65483 4.82633 
39 0.01784 0.11052 0.16657 0.17753 0.31955 0.33019 0.51084 0.53011 0.6496 0.68096 0.82359 0.83571 0.99871 1.02018 1.17327 1.18681 1.22526 1.33758 1.3662 1.5107 1.66454 1.85563 1.88458 2.0755 2.20285 2.34362 2.64613 2.83004 2.99616 3.16938 3.31792 3.45373 3.59927 3.77434 4.10146 4.34782 4.5141 4.65182 4.82335 
39 0.01692 0.11665 0.17135 0.18333 0.32436 0.33578 0.5153 0.53503 0.65383 0.68442 0.82996 0.84227 1.00348 1.03322 1.17776 1.19191 1.34188 1.36952 1.51472 1.55457 1.6695 1.86042 1.89638 2.07997 2.20801 2.34814 2.65048 2.8346 3.00069 3.17378 3.32241 3.45811 3.6037 3.77847 4.10598 4.35264 4.51853 4.6559 4.82788 
45 0.01244 0.10612 0.16604 0.17583 0.20457 0.31968 0.32956 0.51067 0.52813 0.64911 0.67226 0.82148 0.83393 0.85734 0.99855 1.01649 1.17298 1.18502 1.21646 1.33727 1.36115 1.51017 1.53861 1.66423 1.69582 1.85556 1.88091 2.07513 2.20279 2.24497 2.34347 2.64596 2.82986 2.99595 3.16926 3.3178 3.45342 3.47781 3.59908 3.77418 4.10127 4.3476 4.51387 4.64995 4.82315 
42 0.02284 0.11953 0.17702 0.18785 0.32982 0.34014 0.52122 0.53936 0.65969 0.68516 0.83333 0.84564 1.00911 1.02914 1.18343 1.1961 1.22947 1.34778 1.37242 1.52045 1.54958 1.67501 1.86619 1.8942 2.08532 2.21328 2.27112 2.35403 2.65636 2.84048 3.00654 3.17964 3.32829 3.46392 3.49151 3.60962 3.78437 4.11187 4.3584 4.52436 4.66112 4.83387 
50 0.01517 0.10048 0.16358 0.17214 0.18926 0.31744 0.32578 0.34059 0.50882 0.52298 0.64689 0.66103 0.8127 0.82901 0.83958 0.99617 1.00845 1.17078 1.18077 1.20256 1.33488 1.35055 1.50725 1.52653 1.66136 1.67882 1.85294 1.8688 2.07143 2.09694 2.19956 2.22234 2.34123 2.6431 2.82714 2.84689 2.9932 3.16692 3.18601 3.31566 3.45122 3.46623 3.59661 3.77111 4.09919 4.34514 4.5108 4.64599 4.8208 4.83929 
48 0.02049 0.11176 0.17283 0.18203 0.20414 0.32639 0.33546 0.35784 0.5176 0.53297 0.65592 0.67299 0.82863 0.84074 0.86007 1.00531 1.01979 1.17976 1.19068 1.21789 1.34397 1.36317 1.51634 1.53786 1.67075 1.69173 1.86214 1.8805 2.08108 2.2089 2.23711 2.35018 2.65216 2.83625 2.85819 3.00245 3.17588 3.32453 3.46021 3.47868 3.60562 3.78029 4.10812 4.35423 4.51993 4.65522 4.82983 4.85284 
60 0.01678 0.09818 0.16515 0.17295 0.18288 0.21767 0.32049 0.32741 0.33716 0.51194 0.52282 0.54257 0.64988 0.65993 0.81133 0.83109 0.83976 0.90507 0.99944 1.00906 1.17394 1.18247 1.19744 1.33791 1.34969 1.50986 1.52406 1.66398 1.6771 1.85579 1.86795 2.07372 2.09 2.20163 2.21735 2.34432 2.36192 2.64575 2.66062 2.82978 2.84513 2.99598 3.01266 3.17 3.18181 3.31868 3.3311 3.45419 3.46516 3.59948 3.77385 3.79355 4.10247 4.11497 4.34821 4.51365 4.53281 4.64725 4.824 4.83788 
53 0.01955 0.10301 0.16723 0.17553 0.19121 0.32123 0.32926 0.34236 0.51259 0.52598 0.55948 0.65108 0.66525 0.81913 0.83348 0.84436 1.00009 1.01185 1.17471 1.18449 1.20538 1.33876 1.35392 1.51106 1.52894 1.66519 1.68179 1.85683 1.87223 2.07531 2.09746 2.2035 2.22591 2.34504 2.64685 2.83085 2.84974 2.99707 3.04053 3.17076 3.18864 3.31949 3.45502 3.46915 3.60049 3.775 4.10303 4.12432 4.34908 4.51474 4.65014 4.82471 4.8426 
56 0.01703 0.10137 0.16747 0.17549 0.18894 0.32132 0.32867 0.33923 0.51298 0.52475 0.54729 0.65111 0.6624 0.81576 0.83304 0.8424 1.00052 1.01093 1.17503 1.18412 1.20108 1.33907 1.35199 1.51116 1.52691 1.6653 1.67979 1.85706 1.87048 2.07518 2.09303 2.20318 2.22055 2.34553 2.36621 2.64722 2.66506 2.83116 2.84823 2.99739 3.0174 3.17133 3.18588 3.32 3.33678 3.45561 3.46814 3.60094 3.77545 4.10371 4.11915 4.34958 4.51531 4.64947 4.82523 4.84061 
46 0.02024 0.11155 0.17066 0.18049 0.20943 0.32413 0.33386 0.37292 0.5152 0.53189 0.65345 0.67438 0.83005 0.84133 1.00299 1.01953 1.17726 1.18887 1.21889 1.34145 1.36232 1.51396 1.53816 1.66853 1.69379 1.85993 1.88198 2.07873 2.20668 2.23964 2.34785 2.65 2.83397 2.85848 3.00019 3.17352 3.32219 3.4578 3.47935 3.60338 3.77807 4.10576 4.35205 4.51792 4.65383 4.82756 
60 0.01257 0.09949 0.16746 0.17548 0.18505 0.21521 0.32329 0.33019 0.33988 0.51485 0.52571 0.54545 0.65272 0.66264 0.81466 0.83412 0.84281 1.00214 1.01155 1.17666 1.18509 1.19943 1.23008 1.3408 1.35248 1.51259 1.52647 1.66687 1.67991 1.85864 1.87069 2.0765 2.09246 2.20449 2.22014 2.34722 2.36455 2.64848 2.66272 2.83266 2.84774 2.99891 3.01539 3.17288 3.18448 3.32154 3.33361 3.45708 3.46797 3.60235 3.77665 3.79512 4.10538 4.11766 4.35114 4.51643 4.53433 4.64966 4.82694 4.84083 
54 0.0127 0.09921 0.16496 0.17315 0.1878 0.31895 0.32668 0.33838 0.51049 0.52333 0.55087 0.64872 0.66115 0.81509 0.83079 0.84063 0.99796 1.00914 1.17262 1.18217 1.20156 1.33664 1.35096 1.50871 1.52519 1.66296 1.67879 1.85463 1.8694 2.07296 2.09257 2.20103 2.22057 2.34299 2.64458 2.66381 2.82878 2.8472 2.995 3.02494 3.16874 3.18471 3.31752 3.45298 3.46624 3.59829 3.77285 4.10099 4.11799 4.34693 4.51259 4.64657 4.82268 4.83986 
43 0.0103 0.10449 0.16232 0.17282 0.21706 0.31588 0.32641 0.50671 0.525 0.64504 0.67046 0.82128 0.83297 0.99462 1.01503 1.16893 1.18157 1.2155 1.33319 1.35785 1.50585 1.53608 1.66051 1.85155 1.88002 2.07073 2.19848 2.23774 2.33951 2.64169 2.8258 2.99177 3.16511 3.31374 3.44938 3.47822 3.59502 3.7698 4.09731 4.34374 4.50959 4.64582 4.81919 
49 0.01484 0.10666 0.16955 0.17836 0.19749 0.32337 0.33213 0.35122 0.51455 0.5294 0.65277 0.6681 0.82241 0.83612 0.85001 1.00208 1.01543 1.17658 1.18695 1.21126 1.34077 1.35824 1.51296 1.5323 1.66747 1.68643 1.85893 1.87599 2.07749 2.20558 2.23029 2.34695 2.6487 2.83294 2.85337 2.99902 3.17252 3.19293 3.32136 3.45685 3.47257 3.60228 3.77686 4.10484 4.35091 4.5164 4.65115 4.82656 4.84633 
48 0.00853 0.10493 0.16675 0.17608 0.19912 0.32031 0.32948 0.35327 0.51156 0.52735 0.64966 0.66666 0.82367 0.83536 0.85891 0.99931 1.01412 1.17358 1.1846 1.2123 1.33783 1.35733 1.51035 1.5332 1.6646 1.68587 1.85617 1.87547 2.075 2.20276 2.23188 2.34418 2.6462 2.83024 2.85303 2.99629 3.16988 3.31848 3.45409 3.47277 3.5996 3.77429 4.1021 4.34828 4.51405 4.64876 4.82383 4.8492 
36 0.02056 0.12367 0.17205 0.1859 0.32477 0.33735 0.51577 0.53786 0.65444 0.82991 0.84288 1.00375 1.17788 1.193 1.34218 1.37427 1.51501 1.66957 1.8605 1.89922 2.07998 2.20806 2.34845 2.65066 2.83497 3.00111 3.17403 3.32272 3.45844 3.60418 3.77912 4.10626 4.35297 4.51882 4.65639 4.82837 
48 0.01106 0.10471 0.16606 0.17536 0.19857 0.31977 0.32906 0.35727 0.51095 0.52708 0.64917 0.66733 0.82227 0.8342 0.85503 0.99866 1.01408 1.17309 1.18428 1.21275 1.3372 1.35707 1.50965 1.53207 1.66414 1.68678 1.85558 1.87574 2.07446 2.20243 2.23347 2.34348 2.64541 2.82965 2.85298 2.99572 3.16918 3.31784 3.45345 3.47276 3.59891 3.77361 4.10137 4.34753 4.51329 4.64852 4.82314 4.85004 
48 0.01469 0.10267 0.16248 0.17199 0.19716 0.31598 0.32536 0.35438 0.50714 0.52331 0.64529 0.66455 0.82003 0.83146 0.86599 0.995 1.01067 1.16931 1.18065 1.20992 1.33351 1.35411 1.5059 1.53016 1.66036 1.68443 1.85184 1.87294 2.07065 2.19865 2.23121 2.33983 2.64181 2.82588 2.84962 2.99202 3.16544 3.31413 3.44975 3.47035 3.59526 3.76984 4.09772 4.3439 4.50955 4.64549 4.81943 4.8478 
48 0.01292 0.1047 0.1665 0.17551 0.19589 0.32013 0.32903 0.34906 0.51138 0.52651 0.64966 0.66654 0.82106 0.83383 0.85012 0.99904 1.01302 1.17345 1.1841 1.20987 1.33763 1.35572 1.51012 1.5321 1.6643 1.68383 1.85587 1.87368 2.07459 2.20249 2.22894 2.34386 2.64598 2.82987 2.85104 2.996 3.16965 3.31821 3.45384 3.47099 3.59927 3.77394 4.10179 4.34784 4.51383 4.6492 4.82347 4.84434 
41 0.02108 0.11465 0.16928 0.18057 0.32208 0.33274 0.51308 0.53129 0.65129 0.67518 0.82725 0.83935 1.00123 1.02268 1.17539 1.18832 1.22354 1.33974 1.3649 1.51234 1.54325 1.66718 1.85823 1.8877 2.07738 2.20525 2.34604 2.64826 2.83232 2.99823 3.17159 3.32024 3.45594 3.48407 3.60157 3.77633 4.10394 4.35043 4.51612 4.65209 4.82583 
54 0.00719 0.09562 0.16671 0.17499 0.18898 0.3213 0.32903 0.34073 0.51284 0.52565 0.5532 0.65098 0.66333 0.81885 0.83365 0.84403 1.00035 1.01155 1.17486 1.18435 1.20333 1.33897 1.35326 1.51111 1.52794 1.66527 1.68103 1.85705 1.87181 2.07534 2.09528 2.20325 2.22242 2.34535 2.64697 2.66712 2.83116 2.84967 2.9973 3.02579 3.17106 3.18689 3.31984 3.45533 3.46868 3.60068 3.77521 4.10343 4.12175 4.34945 4.51494 4.64876 4.82505 4.8421 
49 0.01019 0.1031 0.16997 0.17873 0.19701 0.32407 0.3328 0.35151 0.51522 0.52981 0.65347 0.66871 0.82293 0.83677 0.85041 1.00276 1.01587 1.17725 1.18756 1.21148 1.34137 1.35818 1.51369 1.53303 1.66799 1.68626 1.85961 1.87641 2.07822 2.20609 2.22992 2.34761 2.64947 2.83357 2.85361 2.9998 3.17325 3.19329 3.32197 3.45753 3.4729 3.60299 3.77757 4.10555 4.35155 4.51733 4.65235 4.8273 4.84699 
49 0.01937 0.11008 0.17223 0.18106 0.20003 0.32612 0.33487 0.35369 0.51722 0.53178 0.65538 0.67015 0.8261 0.83928 0.85415 1.00488 1.01828 1.17926 1.18963 1.21388 1.34336 1.3601 1.51561 1.5348 1.67005 1.68848 1.86167 1.87861 2.08027 2.20797 2.23161 2.34965 2.65135 2.83555 2.85559 3.00165 3.17528 3.19561 3.32403 3.45965 3.47563 3.60497 3.77957 4.10759 4.35367 4.51911 4.65361 4.82929 4.84879 
54 0.01347 0.10375 0.17027 0.17865 0.19479 0.32443 0.33263 0.3468 0.51556 0.52894 0.56259 0.65383 0.66713 0.82329 0.8369 0.84866 1.00316 1.01521 1.17761 1.18734 1.20793 1.3417 1.3568 1.5138 1.53107 1.66832 1.68517 1.85987 1.87535 2.07824 2.09965 2.20624 2.22733 2.34795 2.64956 2.67174 2.83395 2.85315 3.00005 3.04567 3.17361 3.19045 3.32252 3.45799 3.47221 3.6033 3.77785 4.10598 4.12716 4.35215 4.51749 4.65182 4.82779 4.84632 
42 0.00716 0.10857 0.17072 0.18144 0.2876 0.32533 0.33677 0.51551 0.53489 0.65389 0.68265 0.83006 0.84184 1.00331 1.02605 1.17762 1.19076 1.2279 1.34192 1.36866 1.51485 1.55304 1.66929 1.86027 1.89084 2.08003 2.20774 2.34807 2.65033 2.83459 3.00053 3.17378 3.32237 3.458 3.48973 3.60365 3.77862 4.10591 4.35252 4.51823 4.6549 4.82794 
48 0.02067 0.10506 0.16598 0.17505 0.19603 0.31957 0.3285 0.34898 0.51083 0.52628 0.64905 0.66572 0.82064 0.83332 0.84994 0.99849 1.01263 1.17302 1.18389 1.21077 1.33711 1.35585 1.50957 1.53149 1.66378 1.68391 1.85535 1.8738 2.07419 2.20203 2.22975 2.34336 2.64538 2.82936 2.85101 2.99553 3.16909 3.31772 3.45328 3.47078 3.59879 3.7735 4.10123 4.3473 4.51321 4.64844 4.82294 4.84547 
48 0.01835 0.10324 0.16319 0.17252 0.19593 0.31681 0.32609 0.35359 0.50791 0.52363 0.646 0.66297 0.81988 0.83162 0.85455 0.99576 1.01106 1.17002 1.18105 1.20882 1.33421 1.35354 1.50647 1.52907 1.66117 1.6834 1.85259 1.87224 2.07127 2.19922 2.22852 2.34053 2.64236 2.82655 2.84887 2.99267 3.16611 3.3148 3.4504 3.46878 3.59585 3.77033 4.0984 4.34458 4.50998 4.64525 4.82012 4.84493 
49 0.01079 0.10497 0.16833 0.17716 0.19592 0.32213 0.33083 0.34873 0.51336 0.5279 0.6514 0.66595 0.82229 0.83551 0.85045 1.00099 1.01422 1.17545 1.18588 1.21043 1.33956 1.35651 1.51184 1.53139 1.66614 1.68438 1.8578 1.87473 2.0763 2.20411 2.22774 2.34583 2.64768 2.83177 2.85205 2.99787 3.17149 3.1921 3.32026 3.45584 3.47182 3.60128 3.77581 4.10384 4.34984 4.51551 4.65043 4.82548 4.84514 
48 0.02049 0.10337 0.16457 0.17348 0.19309 0.31811 0.32682 0.34473 0.50945 0.52432 0.64767 0.66372 0.81841 0.8316 0.84665 0.99699 1.01019 1.17148 1.18198 1.20687 1.33563 1.35299 1.5081 1.52892 1.66226 1.68138 1.85379 1.87099 2.07247 2.20034 2.22524 2.34195 2.64397 2.82787 2.84855 2.99406 3.16764 3.31618 3.45187 3.46796 3.59729 3.77182 4.09989 4.34587 4.5116 4.64637 4.82149 4.84177 
52 0.01033 0.10177 0.16803 0.17651 0.19278 0.32213 0.33033 0.34426 0.51339 0.52685 0.56651 0.65177 0.66575 0.82264 0.83544 0.84886 1.00108 1.01335 1.1755 1.18541 1.20702 1.33958 1.35498 1.5119 1.53011 1.66614 1.68322 1.85774 1.87344 2.07634 2.10113 2.20418 2.22623 2.34594 2.64774 2.83176 2.851 2.9979 3.17154 3.18877 3.3203 3.45587 3.47017 3.60125 3.77576 4.10393 4.12783 4.34997 4.51559 4.65014 4.8256 4.84406 
54 0.01256 0.09756 0.16328 0.17139 0.18544 0.31723 0.32481 0.33598 0.50889 0.52165 0.54877 0.64721 0.65984 0.81259 0.82905 0.83868 0.99634 1.00732 1.17094 1.18041 1.19922 1.33501 1.34925 1.50724 1.52434 1.6612 1.67663 1.85293 1.86715 2.07116 2.09083 2.19923 2.21795 2.34137 2.36998 2.6433 2.6697 2.82724 2.84601 2.99345 3.16723 3.18415 3.3159 3.45147 3.46492 3.59679 3.77137 4.09945 4.1171 4.34532 4.51114 4.64597 4.82104 4.83793 
54 0.01047 0.10132 0.16897 0.17733 0.19257 0.323 0.33087 0.34306 0.51447 0.52739 0.55593 0.65265 0.66539 0.82274 0.83623 0.84825 1.0021 1.01367 1.17661 1.18632 1.20653 1.34064 1.35522 1.51283 1.53003 1.66702 1.68306 1.85873 1.87366 2.077 2.09727 2.20512 2.22567 2.34704 2.6488 2.6735 2.83285 2.85162 2.99899 3.02963 3.17284 3.19003 3.32154 3.45706 3.47089 3.60243 3.77701 4.10512 4.12462 4.35117 4.51682 4.65114 4.8268 4.84459 
54 0.0131 0.09494 0.15908 0.16735 0.18257 0.31274 0.3205 0.33225 0.50427 0.51706 0.54474 0.64239 0.65516 0.81012 0.82511 0.83537 0.99185 1.00324 1.16636 1.17592 1.19518 1.33043 1.34479 1.50242 1.51982 1.65679 1.67281 1.84843 1.86315 2.06652 2.08623 2.19475 2.21447 2.33684 2.6383 2.65939 2.82253 2.84112 2.9887 3.01788 3.16254 3.17914 3.3113 3.44684 3.46045 3.59214 3.76649 4.09489 4.11253 4.3408 4.50625 4.64068 4.81647 4.83345 
61 0.00675 0.08885 0.15802 0.16993 0.17807 0.19625 0.31992 0.32684 0.3366 0.51141 0.52256 0.54298 0.6493 0.65935 0.80994 0.83035 0.83901 0.87696 0.99882 1.00842 1.1733 1.1818 1.19664 1.2349 1.3374 1.34942 1.50931 1.52366 1.66351 1.67689 1.85536 1.86795 2.07331 2.08964 2.20121 2.21732 2.34378 2.36211 2.64511 2.65989 2.82931 2.84527 2.99548 3.01257 3.16944 3.18151 3.31812 3.33092 3.45366 3.46481 3.59886 3.77328 3.79347 4.1019 4.11461 4.34772 4.51306 4.53255 4.64666 4.82352 4.83793 
56 0.01538 0.09557 0.16137 0.1694 0.18279 0.31523 0.32259 0.33315 0.50702 0.51925 0.54372 0.64519 0.65693 0.80889 0.8268 0.83602 0.99445 1.00497 1.16903 1.17821 1.19555 1.3331 1.34663 1.50522 1.52161 1.65924 1.6739 1.85098 1.86453 2.06906 2.08734 2.19716 2.21494 2.33951 2.36206 2.64131 2.66145 2.82524 2.8433 2.99141 3.01542 3.16536 3.18075 3.31406 3.33764 3.44962 3.46249 3.59494 3.76948 4.09767 4.11423 4.34351 4.50926 4.64376 4.81924 4.83572 
48 0.01371 0.10194 0.16333 0.17231 0.19225 0.31691 0.32573 0.34469 0.50822 0.52321 0.64627 0.66149 0.81772 0.83063 0.84648 0.99583 1.00944 1.17027 1.18087 1.20633 1.33441 1.3519 1.50679 1.5273 1.66108 1.68041 1.8526 1.86997 2.07112 2.19913 2.22472 2.34072 2.64261 2.82669 2.84765 2.99274 3.16639 3.31506 3.4506 3.46678 3.59605 3.77056 4.09864 4.34463 4.51028 4.64486 4.82029 4.84096 
50 0.0202 0.10985 0.17192 0.18068 0.19912 0.32558 0.33412 0.35044 0.51679 0.53082 0.65481 0.66872 0.82518 0.83877 0.85286 1.00443 1.01721 1.17876 1.18893 1.21174 1.3429 1.35877 1.51518 1.53384 1.6696 1.68746 1.86117 1.87744 2.07954 2.10436 2.20773 2.23143 2.34939 2.6512 2.83519 2.85497 3.00127 3.17492 3.19339 3.32368 3.45928 3.47456 3.60471 3.77931 4.10731 4.35333 4.51897 4.65355 4.82896 4.84783 
56 0.01276 0.099 0.16545 0.1735 0.18714 0.31945 0.3269 0.33773 0.51101 0.52302 0.54648 0.64909 0.66054 0.81402 0.83106 0.84048 0.99853 1.00908 1.17298 1.18208 1.19909 1.33708 1.35022 1.50906 1.52485 1.66336 1.67809 1.85514 1.8689 2.07313 2.09091 2.20116 2.21862 2.34354 2.36529 2.64508 2.66274 2.82923 2.84665 2.99543 3.01665 3.16927 3.18378 3.31796 3.33491 3.45355 3.46617 3.59886 3.77334 4.10167 4.11743 4.34764 4.51311 4.6468 4.82327 4.83909 
46 0.01704 0.10832 0.16826 0.17791 0.20469 0.32181 0.3314 0.3656 0.51311 0.53032 0.65152 0.6753 0.82652 0.83781 1.00059 1.01647 1.17508 1.18659 1.21604 1.33941 1.36143 1.51204 1.5372 1.66617 1.69071 1.85762 1.87942 2.07683 2.20459 2.23773 2.34561 2.64792 2.83194 2.858 2.99812 3.1714 3.32004 3.45567 3.47846 3.6012 3.77618 4.10353 4.34981 4.51587 4.65231 4.82539 
55 0.00648 0.09584 0.1632 0.17137 0.18534 0.31719 0.32473 0.33574 0.50884 0.52118 0.54661 0.64703 0.65914 0.81335 0.82931 0.83906 0.99639 1.00713 1.1709 1.18027 1.19847 1.33496 1.34879 1.50713 1.52366 1.66118 1.67627 1.85291 1.867 2.07107 2.09025 2.19908 2.21735 2.34141 2.36657 2.64315 2.66295 2.82714 2.84555 2.99337 3.02299 3.16727 3.18354 3.31593 3.45152 3.46479 3.59684 3.77131 4.09955 4.11649 4.34542 4.51112 4.64526 4.8211 4.83774 
42 0.00798 0.10501 0.16375 0.17436 0.24057 0.31739 0.32811 0.50822 0.52694 0.64668 0.67406 0.82243 0.8341 0.99603 1.01711 1.17046 1.1833 1.21816 1.33476 1.36093 1.50756 1.54186 1.66198 1.85301 1.88221 2.07239 2.2003 2.34086 2.64315 2.82721 2.99319 3.16653 3.31515 3.45085 3.48045 3.59653 3.77133 4.09871 4.34509 4.51109 4.64818 4.8206 
38 0.02806 0.11504 0.16481 0.17684 0.31747 0.32868 0.50864 0.52892 0.64721 0.68095 0.82315 0.83537 0.99661 1.02417 1.17108 1.18534 1.3352 1.36384 1.50838 1.66228 1.85339 1.88556 2.07313 2.20056 2.34142 2.64389 2.82784 2.99383 3.1672 3.31571 3.45147 3.59708 3.77199 4.09926 4.3457 4.5119 4.64871 4.82117 

64
