# Supplementary material for: Deciphering the Contribution of Oriens-Lacunosum/Moleculare (OLM) Cells to Intrinsic θ Rhythms Using Biophysical Local Field Potential (LFP) Models
Source: eNeuro. 2018 Sep 4;5(4):ENEURO.0146-18.2018. doi: 10.1523/ENEURO.0146-18.2018 (PMC6140113; doi:10.1523/ENEURO.0146-18.2018)
Supplement: Supplementary file 2 — Supplementary Code. Download supplement 2, GZ file [file sup_enu-eN-NWR-0146-18-s02.gz › LFP_microcircuit-master/BC-380-gi-0-gi_SD-0-PV12913020-dSD6.6ms-gnSD0.21-gpv-3.0-gsb3.75-csb0.21-gbs2.5-cbs0.1344-spiketimes.txt]

16406

341


79 0.14389 0.14822 0.15142 0.30009 0.30388 0.30799 0.48661 0.49147 0.49476 0.6193 0.62394 0.62792 0.80939 0.81324 0.81651 0.82209 0.98174 0.98535 0.99153 1.14629 1.1507 1.1576 1.31109 1.31641 1.32119 1.47922 1.48399 1.4875 1.64053 1.64801 1.83647 1.83938 1.84412 2.04973 2.0529 2.1751 2.18141 2.32134 2.32463 2.32948 2.45807 2.46469 2.46852 2.61389 2.61865 2.62193 2.80491 2.80951 2.81288 2.96871 2.97412 2.97827 3.14149 3.14489 3.14923 3.2907 3.29541 3.30009 3.42353 3.42948 3.43574 3.57057 3.57517 3.58002 3.74519 3.74927 3.75262 4.07864 4.08161 4.32763 4.33013 4.48185 4.48559 4.4891 4.60601 4.61304 4.80077 4.80396 4.80698 
87 0.14442 0.14831 0.15137 0.30051 0.30426 0.30815 0.48729 0.49137 0.49447 0.4992 0.61885 0.62319 0.62692 0.63274 0.80976 0.81348 0.81691 0.81973 0.98256 0.98539 0.99037 1.14662 1.15072 1.15702 1.31154 1.31528 1.3201 1.47958 1.48374 1.48756 1.64081 1.64837 1.65224 1.83726 1.83982 1.84379 2.0505 2.0531 2.05661 2.17567 2.18127 2.32215 2.32506 2.32882 2.45744 2.4642 2.46829 2.61409 2.61874 2.62225 2.80574 2.80987 2.81314 2.96924 2.97348 2.97732 3.14208 3.14529 3.14937 3.15398 3.29121 3.29479 3.30012 3.42394 3.4304 3.43438 3.5713 3.57526 3.5789 3.74602 3.74908 3.75283 4.07947 4.08211 4.08583 4.3283 4.33055 4.33385 4.48241 4.48557 4.48978 4.60644 4.6129 4.61912 4.8017 4.80459 4.80723 
32 0.16774 0.3262 0.51169 0.64357 0.83438 1.00576 1.1735 1.33701 1.50412 1.66688 1.67423 1.8611 2.07036 2.20229 2.34257 2.34828 2.48502 2.63839 2.8289 2.99295 3.00008 3.16677 3.31827 3.45166 3.59341 3.60056 3.77057 4.09915 4.34714 4.50708 4.63461 4.82365 
0 
70 0.16519 0.1692 0.32077 0.32518 0.33689 0.50916 0.51328 0.52576 0.64122 0.64678 0.66747 0.83142 0.83559 1.00133 1.00668 1.01333 1.16791 1.17555 1.3322 1.33811 1.35449 1.50254 1.50725 1.66559 1.67116 1.85582 1.86096 1.86621 2.06933 2.07458 2.09516 2.19643 2.20434 2.34156 2.34608 2.35291 2.4838 2.49053 2.63631 2.64125 2.82734 2.83175 2.83708 2.99097 2.99653 3.16192 3.16675 3.17241 3.31201 3.31732 3.44864 3.45329 3.59263 3.59794 3.61051 3.76779 3.77135 3.78505 4.09818 4.10334 4.34609 4.35165 4.50163 4.50695 4.51982 4.62844 4.63854 4.82105 4.82519 4.83485 
0 
21 0.17007 0.32524 0.51393 0.83337 1.00492 1.34087 1.50746 1.66999 1.86164 2.34783 2.63935 2.83393 3.16923 3.31808 3.4547 3.59808 3.77017 4.10474 4.34728 4.50692 4.82494 
82 0.15403 0.15801 0.16226 0.31088 0.31456 0.31872 0.49644 0.50077 0.50432 0.62954 0.6335 0.63797 0.81944 0.82321 0.82676 0.99137 0.9957 1.00008 1.15702 1.16171 1.16732 1.32075 1.32597 1.33054 1.48911 1.49381 1.49907 1.64988 1.65672 1.65999 1.84609 1.84985 1.85407 2.05935 2.06265 2.18421 2.19006 2.19871 2.33144 2.33492 2.33996 2.46928 2.47435 2.47912 2.62513 2.62877 2.63258 2.81466 2.81891 2.82236 2.82884 2.97843 2.98357 2.98912 3.15159 3.15541 3.15869 3.30064 3.30525 3.30971 3.43559 3.43946 3.44403 3.58061 3.58467 3.58962 3.75454 3.75886 3.76191 4.08838 4.09163 4.33708 4.33976 4.49176 4.49619 4.49976 4.61507 4.62223 4.62646 4.81074 4.8135 4.81782 
0 
53 0.159 0.16408 0.31492 0.31949 0.50282 0.50766 0.63593 0.64036 0.82561 0.83029 0.99503 1.00011 1.16343 1.32747 1.33247 1.49519 1.5002 1.65936 1.66443 1.84854 1.85402 2.06196 2.06756 2.19245 2.33495 2.34015 2.47717 2.48254 2.63006 2.63411 2.82132 2.82562 2.98533 2.99025 3.1577 3.16238 3.30647 3.31166 3.44109 3.44568 3.58603 3.59109 3.75989 3.76344 4.09052 4.09633 4.3393 4.34486 4.49814 4.50299 4.62545 4.81469 4.81938 
89 0.14468 0.14913 0.15247 0.30114 0.30485 0.30859 0.31279 0.48764 0.49267 0.49567 0.62026 0.62508 0.62892 0.81009 0.81398 0.81733 0.8222 0.98275 0.9863 0.99096 1.14715 1.15154 1.15687 1.312 1.31761 1.32127 1.48004 1.485 1.48831 1.64104 1.64892 1.65293 1.83747 1.84031 1.84456 2.05074 2.05398 2.05908 2.17601 2.18243 2.18984 2.32237 2.32561 2.33001 2.45831 2.46513 2.46888 2.61452 2.61952 2.62255 2.80585 2.81066 2.81367 2.81907 2.96968 2.97536 2.97885 3.14264 3.14596 3.14997 3.15419 3.29172 3.2966 3.30046 3.424 3.43031 3.43471 3.57159 3.57634 3.58044 3.74617 3.75053 3.75346 4.07965 4.08258 4.08778 4.32862 4.33104 4.33678 4.4829 4.48678 4.48994 4.60689 4.61428 4.6189 4.80176 4.80491 4.80773 4.81195 
52 0.17561 0.18106 0.33256 0.33681 0.51887 0.52296 0.65265 0.65768 0.84192 0.84661 1.01167 1.01666 1.18107 1.18599 1.34509 1.35055 1.51282 1.51922 1.6759 1.68304 1.86565 1.87068 2.0792 2.08534 2.2095 2.35273 2.3602 2.4944 2.50454 2.64715 2.65524 2.83759 2.84332 3.00209 3.17466 3.17909 3.32556 3.33102 3.45997 3.46631 3.60406 3.61151 3.77753 3.78306 4.10755 4.11381 4.35579 4.36275 4.51476 4.64321 4.83087 4.83549 
0 
130 0.14186 0.14515 0.14787 0.15014 0.15432 0.29798 0.30156 0.30411 0.30654 0.30962 0.48482 0.48828 0.49092 0.49306 0.49604 0.6158 0.61968 0.62272 0.62538 0.62828 0.80725 0.81061 0.81344 0.81556 0.81906 0.98006 0.98241 0.98543 0.98817 1.14408 1.14795 1.15124 1.15484 1.15904 1.30905 1.31229 1.31595 1.31868 1.32232 1.47708 1.48076 1.4837 1.48608 1.48985 1.63825 1.64433 1.64752 1.65064 1.65572 1.83478 1.83701 1.83956 1.84203 1.84628 2.04802 2.05024 2.05275 2.05569 2.17317 2.1772 2.18069 2.18723 2.31967 2.3223 2.3248 2.32753 2.45482 2.46069 2.46407 2.46673 2.47051 2.61158 2.61595 2.61858 2.6208 2.80327 2.80687 2.80933 2.81149 2.81505 2.96674 2.97034 2.9736 2.97588 3.13956 3.14239 3.14482 3.1474 3.15011 3.28861 3.29176 3.29493 3.29795 3.30089 3.42145 3.42711 3.42951 3.43292 3.43621 3.5688 3.57232 3.57486 3.57786 3.74351 3.74588 3.74872 3.75095 3.75371 4.07699 4.07928 4.08168 4.08449 4.32579 4.32785 4.33002 4.33322 4.47991 4.48273 4.48597 4.48803 4.49213 4.60393 4.60855 4.61207 4.61578 4.79924 4.80183 4.80389 4.80605 4.80962 
0 
60 0.15524 0.15983 0.16557 0.31265 0.31835 0.49899 0.50275 0.50771 0.63176 0.63667 0.82092 0.8259 0.99278 0.99851 1.15892 1.16729 1.324 1.3309 1.49167 1.49636 1.65406 1.65878 1.6653 1.84755 1.85379 2.06055 2.06869 2.18682 2.19711 2.33291 2.33879 2.47178 2.47699 2.62692 2.63111 2.81756 2.82179 2.82693 2.98023 2.98519 3.15365 3.15911 3.30337 3.30996 3.43807 3.44438 3.58303 3.58849 3.75709 3.76222 4.0897 4.3385 4.34396 4.4937 4.49905 4.61804 4.62497 4.81249 4.81647 4.82156 
68 0.16587 0.16909 0.17527 0.32213 0.32555 0.33402 0.50993 0.51328 0.52031 0.64235 0.64609 0.83099 0.83458 0.83974 1.00063 1.00593 1.01252 1.16731 1.17362 1.1811 1.33548 1.33948 1.50244 1.50601 1.66577 1.67066 1.67716 1.85628 1.8604 1.86592 2.06903 2.07315 2.19734 2.20721 2.34195 2.34591 2.35148 2.48392 2.48836 2.63677 2.64007 2.82729 2.83124 2.83602 2.99254 2.99757 3.1624 3.16695 3.17237 3.3143 3.31822 3.44867 3.4525 3.59314 3.5977 3.76642 3.76985 4.09795 4.10216 4.34659 4.35189 4.50359 4.50689 4.63027 4.63548 4.82101 4.82405 4.82891 
36 0.14917 0.15505 0.30627 0.49298 0.4993 0.62577 0.81453 0.82031 0.9863 1.15255 1.31654 1.48549 1.65254 1.8411 2.05437 2.18187 2.32655 2.46926 2.62126 2.81131 2.81748 2.97534 3.14687 3.15331 3.29641 3.4337 3.57704 3.74989 3.75572 4.08344 4.33209 4.48709 4.49339 4.61487 4.80592 4.81104 
1 4.82631 
3 0.50917 0.82907 1.85926 
0 
14 0.32619 0.5125 0.83492 1.17699 1.50613 1.67171 2.63893 3.16826 3.31795 3.5981 3.76947 4.35072 4.50794 4.82535 
26 0.15882 0.3166 0.50289 0.63557 0.82341 0.99747 1.16334 1.32839 1.49608 1.65936 1.85255 2.06498 2.33898 2.47798 2.63121 2.82162 2.98606 3.15945 3.3077 3.44309 3.5888 3.76217 4.34085 4.49887 4.62859 4.81505 
74 0.1541 0.15871 0.16523 0.31119 0.3153 0.31895 0.49819 0.50143 0.50482 0.63086 0.63503 0.64046 0.81895 0.823 0.82549 0.99124 0.99614 1.00119 1.15749 1.16353 1.16779 1.32117 1.32658 1.33048 1.49036 1.49454 1.49897 1.65436 1.65865 1.66487 1.84589 1.85094 1.85512 2.05926 2.06355 2.18513 2.19067 2.33142 2.33553 2.47184 2.47604 2.48169 2.62601 2.6295 2.81623 2.81995 2.82413 2.98038 2.98407 3.15191 3.15653 3.16056 3.30126 3.30666 3.30989 3.43698 3.44197 3.58209 3.58607 3.75475 3.75921 3.76256 4.0883 4.09286 4.33693 4.34085 4.49195 4.49656 4.61531 4.62326 4.62824 4.8108 4.81399 4.82116 
5 0.33261 0.65277 2.64566 3.77649 4.51291 
35 0.16828 0.32392 0.3308 0.51063 0.64349 0.6494 0.8332 0.83849 1.00552 1.17338 1.33704 1.505 1.66737 1.85664 1.86262 2.07151 2.20073 2.34291 2.34958 2.48518 2.63886 2.8289 2.83703 2.9931 3.16566 3.31655 3.44998 3.59433 3.76819 4.09948 4.34726 4.50588 4.63438 4.8233 4.8297 
35 0.1587 0.31306 0.31846 0.50091 0.63337 0.82493 0.99279 0.99916 1.15897 1.16836 1.32769 1.49532 1.65915 1.84741 1.85407 2.06134 2.19134 2.33279 2.4766 2.62831 2.81973 2.82847 2.98456 3.15369 3.15923 3.30744 3.4386 3.58525 3.75956 4.08988 4.33799 4.49693 4.62469 4.81254 4.81866 
57 0.15015 0.15473 0.30675 0.31123 0.49297 0.49805 0.62566 0.63072 0.81611 0.82052 0.98803 0.99525 1.15328 1.16283 1.31765 1.32543 1.48573 1.49161 1.64647 1.65475 1.84287 1.84765 2.05607 2.05991 2.18142 2.18938 2.3278 2.3318 2.46582 2.47252 2.62152 2.62624 2.81113 2.81638 2.97518 2.9816 3.14814 3.1529 3.29698 3.30485 3.42968 3.43575 3.44253 3.57691 3.58187 3.75132 3.75666 4.08504 4.08858 4.33393 4.33704 4.4884 4.49433 4.61236 4.62175 4.80707 4.81046 
97 0.15415 0.15778 0.16089 0.16535 0.31071 0.31364 0.31703 0.32032 0.49691 0.50139 0.50442 0.50795 0.62954 0.63347 0.63713 0.82006 0.82371 0.82642 0.8303 0.99188 0.99576 0.99884 1.15691 1.16081 1.16539 1.17011 1.32139 1.32629 1.3297 1.48961 1.49405 1.49717 1.64964 1.65638 1.6596 1.66426 1.8467 1.84978 1.85349 2.05997 2.06347 2.06744 2.18495 2.19016 2.19515 2.33178 2.33484 2.33832 2.46729 2.4731 2.47677 2.48114 2.62462 2.6285 2.63121 2.81495 2.81913 2.8221 2.82613 2.97901 2.98402 2.98676 3.15205 3.15521 3.15847 3.16229 3.30085 3.30507 3.30882 3.31296 3.43261 3.43861 3.44309 3.44781 3.58076 3.58482 3.58822 3.75521 3.7591 3.76202 4.08898 4.09225 4.09707 4.33799 4.34091 4.34569 4.49241 4.49673 4.49955 4.61548 4.62193 4.62552 4.63246 4.81117 4.81411 4.8171 4.82042 
25 0.17255 0.32528 0.51131 0.64452 0.83425 1.00212 1.17493 1.50633 1.67017 1.86153 2.06938 2.20582 2.34189 2.48422 2.82844 2.99142 3.16694 3.45389 3.59749 3.77032 4.09985 4.34618 4.5097 4.6351 4.82475 
61 0.16689 0.17161 0.32243 0.32755 0.51097 0.51494 0.64344 0.64823 0.83162 0.83536 0.8515 1.00194 1.00702 1.16957 1.17656 1.33703 1.34262 1.5028 1.50715 1.66702 1.67293 1.85727 1.86241 1.87616 2.0702 2.07536 2.19707 2.20354 2.34266 2.34737 2.35723 2.48414 2.48803 2.63718 2.64119 2.82879 2.83268 2.85363 2.99159 2.99675 3.16419 3.1682 3.31356 3.31868 3.45006 3.45419 3.59338 3.59912 3.76773 3.77198 4.09948 4.10438 4.34772 4.35464 4.50377 4.50826 4.6307 4.63549 4.82207 4.82584 4.84058 
40 0.16021 0.16517 0.31716 0.32189 0.50496 0.51024 0.63819 0.82488 0.82894 0.99633 1.00237 1.16308 1.172 1.33018 1.49828 1.66122 1.66848 1.85119 1.85696 2.0648 2.19404 2.33685 2.34312 2.47979 2.63333 2.82335 2.83063 2.98718 3.16019 3.31 3.44399 3.58787 3.60033 3.76337 4.0936 4.34185 4.50056 4.62683 4.81697 4.82229 
91 0.17733 0.18036 0.18413 0.33379 0.3373 0.3405 0.52079 0.52341 0.5267 0.53283 0.65386 0.65746 0.66155 0.84215 0.84568 0.84886 0.85516 1.01361 1.01773 1.02172 1.18073 1.18494 1.18914 1.34486 1.34852 1.35226 1.51411 1.51727 1.52136 1.6778 1.68112 1.68602 1.86814 1.87185 1.87514 1.88221 2.08093 2.08418 2.08869 2.20885 2.21315 2.22026 2.35314 2.35663 2.36079 2.36769 2.49552 2.4989 2.50393 2.64861 2.65162 2.6582 2.83927 2.84211 2.84605 2.85887 3.00225 3.00563 3.00994 3.17467 3.17827 3.18115 3.18678 3.32471 3.32844 3.33173 3.45959 3.4634 3.46701 3.6044 3.60781 3.61218 3.77851 3.78163 3.7845 3.79171 4.10984 4.113 4.11736 4.35857 4.36152 4.36603 4.5153 4.5186 4.52232 4.64345 4.64829 4.83306 4.83576 4.83892 4.84427 
78 0.15297 0.15723 0.16264 0.30893 0.31237 0.31686 0.49547 0.50013 0.50426 0.62775 0.63255 0.63644 0.81861 0.82298 0.82586 0.9904 0.99478 1.00022 1.15532 1.16042 1.16732 1.32012 1.3253 1.33235 1.48819 1.49306 1.49897 1.64901 1.65618 1.65983 1.84521 1.84909 1.85392 2.05845 2.06223 2.18396 2.18978 2.33024 2.33371 2.34019 2.46604 2.47248 2.47609 2.62211 2.62685 2.63008 2.81374 2.81819 2.82299 2.97756 2.98283 3.15046 3.15406 3.15794 3.29947 3.3043 3.30897 3.43204 3.43768 3.44211 3.57933 3.58379 3.58996 3.75379 3.75836 3.76323 4.0874 4.09116 4.33629 4.34014 4.49075 4.49551 4.6146 4.62115 4.62926 4.80959 4.81294 4.81776 
54 0.15264 0.15769 0.31042 0.31583 0.49769 0.5022 0.63011 0.63541 0.81785 0.82233 0.82734 0.99073 0.99824 1.15713 1.1681 1.32155 1.32766 1.49002 1.49487 1.65537 1.66268 1.84532 1.85106 2.05875 2.0662 2.18727 2.33069 2.33648 2.47195 2.47781 2.62586 2.62997 2.81559 2.81999 2.97989 2.98483 3.15121 3.15685 3.30089 3.30733 3.43644 3.44314 3.58121 3.58673 3.75437 3.7594 4.08768 4.33634 4.49152 4.49636 4.61846 4.62764 4.81032 4.81453 
32 0.15469 0.30999 0.49738 0.63042 0.82014 0.98973 1.15714 1.32189 1.49022 1.65492 1.84416 2.05745 2.18772 2.32982 2.47266 2.62537 2.81527 2.9797 3.15062 3.15864 3.30083 3.43624 3.58093 3.75321 3.759 4.08656 4.33505 4.49082 4.49722 4.62183 4.80926 4.81509 
30 0.16419 0.31994 0.32557 0.509 0.64058 0.82804 0.83366 0.99968 1.16758 1.33329 1.50015 1.66404 1.85486 2.06749 2.19641 2.34043 2.48183 2.63532 2.82637 2.9898 3.16146 3.31201 3.44658 3.59125 3.76479 4.09658 4.34533 4.50133 4.63058 4.82032 
83 0.14527 0.14956 0.15322 0.30147 0.3051 0.30907 0.48806 0.49272 0.49618 0.50154 0.62067 0.62509 0.62929 0.81081 0.81468 0.81822 0.82444 0.9832 0.987 0.99171 1.14767 1.15176 1.15744 1.31255 1.31756 1.32175 1.48066 1.48521 1.48896 1.64189 1.64848 1.65231 1.83793 1.84096 1.8453 2.05118 2.05455 2.1765 2.18237 2.18963 2.32279 2.32611 2.33056 2.45959 2.46508 2.46951 2.61529 2.61963 2.62306 2.80637 2.81078 2.8143 2.97012 2.97507 2.97883 3.14293 3.14627 3.15041 3.29211 3.29658 3.30096 3.42491 3.43037 3.43519 3.572 3.57644 3.58096 3.74661 3.75077 3.7541 4.08008 4.08315 4.32906 4.33174 4.48332 4.48711 4.49063 4.60742 4.61418 4.61875 4.80223 4.80546 4.80855 
142 0.13728 0.14047 0.14316 0.14537 0.14821 0.29339 0.29682 0.29931 0.30167 0.30394 0.48019 0.48349 0.48623 0.48827 0.49061 0.49475 0.61148 0.61516 0.61814 0.62065 0.62286 0.62734 0.80265 0.80588 0.80866 0.81076 0.8132 0.81653 0.97545 0.97784 0.98068 0.98331 0.98662 1.1395 1.14317 1.14635 1.14934 1.15283 1.30444 1.30756 1.31121 1.31359 1.31646 1.47248 1.47596 1.47892 1.48119 1.48408 1.63368 1.63936 1.64249 1.64491 1.64891 1.83016 1.8324 1.83477 1.83725 1.83979 2.0434 2.04564 2.04801 2.05082 2.16857 2.17232 2.17594 2.17977 2.31504 2.31764 2.32003 2.32267 2.32593 2.45028 2.45568 2.45894 2.46152 2.46416 2.60698 2.61108 2.61374 2.6159 2.61896 2.79864 2.80206 2.80462 2.80667 2.80942 2.81316 2.96213 2.96554 2.96887 2.97093 2.97474 3.13496 3.13776 3.14008 3.14263 3.14466 3.14823 3.28406 3.28714 3.29029 3.29306 3.29548 3.41684 3.42217 3.42454 3.42731 3.42989 3.56419 3.56755 3.57016 3.57284 3.57632 3.7389 3.74133 3.74404 3.74621 3.74819 4.07236 4.07467 4.07693 4.07964 4.32119 4.32324 4.32529 4.32841 4.4753 4.47808 4.48123 4.48325 4.48578 4.59933 4.60339 4.6071 4.61019 4.61492 4.7946 4.79717 4.79917 4.80131 4.80392 4.99802 
36 0.15335 0.15858 0.31045 0.31759 0.49667 0.50158 0.62981 0.8183 0.82338 0.99063 1.1568 1.32073 1.48947 1.4955 1.65388 1.84536 2.0586 2.18583 2.33077 2.47074 2.47655 2.6251 2.81523 2.97901 2.98462 3.15108 3.30055 3.3094 3.43645 3.58088 3.75404 4.08767 4.33636 4.49136 4.61873 4.81015 
0 
60 0.17456 0.17933 0.33047 0.33503 0.51833 0.52242 0.65137 0.65574 0.84018 0.84519 1.01086 1.01587 1.18043 1.18549 1.34355 1.34809 1.5112 1.5153 1.67501 1.68201 1.86564 1.87009 1.87873 2.07786 2.08325 2.20926 2.35093 2.35708 2.36604 2.49303 2.49866 2.64529 2.64944 2.83673 2.842 3.00122 3.00772 3.17269 3.17695 3.19532 3.32357 3.32756 3.45733 3.46154 3.60209 3.60767 3.77559 3.77953 3.79163 4.10632 4.11086 4.35474 4.35995 4.51291 4.5176 4.64218 4.65817 4.83006 4.83432 4.84424 
93 0.17635 0.17948 0.18434 0.33194 0.33562 0.33907 0.34616 0.52011 0.52326 0.52697 0.53657 0.65273 0.65626 0.66004 0.84301 0.84564 0.8495 1.01236 1.01674 1.02117 1.03846 1.18018 1.1853 1.18907 1.34466 1.34834 1.35203 1.51316 1.51633 1.52006 1.67758 1.68135 1.68701 1.86618 1.87043 1.87414 1.88012 2.07981 2.08332 2.08798 2.20883 2.2138 2.2201 2.35172 2.35645 2.36056 2.36713 2.49594 2.50017 2.50607 2.64797 2.65072 2.65624 2.83809 2.84115 2.84523 2.85164 3.00222 3.00514 3.00905 3.17319 3.17748 3.18072 3.18965 3.32447 3.32805 3.33125 3.45841 3.46238 3.46627 3.60445 3.60845 3.61385 3.77758 3.78084 3.78435 3.79487 4.10855 4.11188 4.11771 4.35744 4.3605 4.36619 4.51519 4.51806 4.52247 4.64194 4.64677 4.65486 4.83192 4.83458 4.83818 4.84359 
7 0.3258 0.83593 1.00436 1.66672 1.86136 4.50718 4.82501 
0 
55 0.15789 0.16161 0.31439 0.31879 0.50225 0.50557 0.63427 0.63826 0.82294 0.82691 0.83129 0.99488 1.00005 1.16075 1.16784 1.32576 1.33061 1.49443 1.49828 1.65912 1.66435 1.84932 1.85406 2.06269 2.18929 2.1993 2.33456 2.3399 2.47601 2.47994 2.62957 2.63288 2.82001 2.8233 2.82936 2.98363 2.98747 3.15526 3.15977 3.30502 3.31008 3.44013 3.44494 3.58572 3.5902 3.75882 3.76291 4.09182 4.34015 4.49592 4.49997 4.62123 4.62728 4.81418 4.81727 
80 0.14496 0.14913 0.15268 0.30149 0.30505 0.30881 0.48799 0.49258 0.49575 0.62052 0.62494 0.62884 0.81053 0.81429 0.8176 0.98294 0.98673 0.9912 1.14787 1.1519 1.15688 1.31258 1.31773 1.32149 1.48061 1.48522 1.48865 1.64168 1.64872 1.65282 1.83769 1.84084 1.84478 2.05094 2.05437 2.17651 2.18231 2.32262 2.32594 2.33013 2.45951 2.46511 2.46905 2.61546 2.61965 2.62284 2.80625 2.81065 2.81385 2.97016 2.97539 2.97903 3.14289 3.14627 3.14996 3.29203 3.29649 3.30044 3.42472 3.43018 3.43495 3.57192 3.57633 3.58037 3.74633 3.75052 3.75354 4.07985 4.08299 4.32879 4.33157 4.48324 4.48743 4.49042 4.6074 4.61397 4.61898 4.802 4.80517 4.8082 
1 3.77154 
27 0.17201 0.32618 0.51409 0.64759 0.83453 1.00795 1.33998 1.50598 1.67247 1.86123 2.07633 2.34621 2.35542 2.4891 2.63947 2.83419 2.99616 3.16861 3.31853 3.45369 3.59921 3.77072 4.10512 4.35287 4.50772 4.63595 4.82519 
28 0.15887 0.31612 0.50181 0.63509 0.8238 0.99541 1.16419 1.32754 1.49477 1.6592 1.84989 2.06161 2.19187 2.33401 2.47627 2.62912 2.81987 2.98398 3.15686 3.30744 3.44175 3.58471 3.75944 4.09037 4.33822 4.49632 4.6261 4.81344 
56 0.15269 0.15758 0.309 0.31407 0.49516 0.50015 0.62829 0.63375 0.81806 0.82298 0.98963 0.99567 1.15533 1.16244 1.31957 1.32567 1.48785 1.49337 1.65017 1.65639 1.84436 1.84965 2.05761 2.06245 2.18368 2.19102 2.32965 2.33492 2.46814 2.47429 2.62332 2.62823 2.81344 2.81853 2.97725 2.98292 3.14981 3.15532 3.29928 3.30561 3.43279 3.43776 3.57913 3.58449 3.75304 3.75848 4.08663 4.09146 4.33539 4.34043 4.49013 4.49564 4.61419 4.62281 4.809 4.81305 
29 0.16582 0.32206 0.50949 0.64285 0.83097 1.00349 1.17294 1.33495 1.50246 1.66546 1.85719 2.0697 2.201 2.34282 2.48546 2.63645 2.82751 2.99093 3.16403 3.31473 3.44922 3.59447 3.76724 4.09911 4.34638 4.50445 4.63297 4.82114 4.82679 
96 0.17659 0.17958 0.18386 0.33342 0.33655 0.34001 0.35324 0.52001 0.52276 0.52594 0.53142 0.65269 0.65617 0.66012 0.84295 0.84547 0.84906 0.86152 1.01223 1.01636 1.02046 1.02912 1.18011 1.18435 1.18789 1.34498 1.34817 1.35159 1.36003 1.51309 1.51621 1.52002 1.67692 1.68087 1.68574 1.86735 1.87091 1.87422 1.88159 2.07968 2.0829 2.08722 2.20945 2.21473 2.22651 2.3526 2.35581 2.36038 2.36627 2.49467 2.49819 2.50296 2.6471 2.64994 2.6543 2.83861 2.84147 2.84528 2.85124 3.00336 3.00719 3.01427 3.17358 3.17707 3.18025 3.18534 3.32473 3.32785 3.33107 3.34148 3.45857 3.46243 3.46632 3.60406 3.60766 3.61247 3.77708 3.78038 3.78351 3.78884 4.10848 4.1116 4.11705 4.35698 4.36007 4.36492 4.51393 4.51701 4.52066 4.52809 4.64337 4.64755 4.83237 4.83491 4.83821 4.84355 
68 0.15686 0.16071 0.16448 0.31434 0.31823 0.32145 0.50191 0.50514 0.50993 0.63432 0.63839 0.82247 0.82639 0.82943 0.9943 0.99868 1.00217 1.16061 1.16567 1.17101 1.3249 1.33034 1.494 1.49807 1.65873 1.66229 1.66682 1.84909 1.85332 1.85666 2.06215 2.06586 2.18996 2.19418 2.33427 2.33875 2.34618 2.47561 2.47916 2.62926 2.6328 2.8198 2.82329 2.82834 2.98367 2.98735 3.15522 3.15992 3.16522 3.30527 3.31045 3.44043 3.44507 3.58502 3.58865 3.75866 3.76322 4.09114 4.09508 4.33966 4.34345 4.4954 4.49989 4.61988 4.6262 4.8139 4.81713 4.82217 
32 0.16678 0.32366 0.50917 0.64165 0.64765 0.83318 1.00442 1.16844 1.33458 1.50294 1.66761 1.85901 2.07011 2.19851 2.34142 2.48333 2.63598 2.82797 2.83375 2.99008 3.1623 3.16778 3.31333 3.44907 3.59227 3.76605 3.77145 4.0986 4.3464 4.50412 4.62953 4.82184 
18 0.16456 0.32179 0.83214 1.00342 1.50021 1.66893 1.85696 2.34305 2.48131 2.63426 2.82649 3.44986 3.59301 3.76528 4.09672 4.34435 4.50306 4.81961 
37 0.1557 0.16161 0.31127 0.49877 0.50536 0.63232 0.82086 0.82589 0.99137 1.1577 1.32136 1.49034 1.65613 1.8459 2.05912 2.18528 2.33137 2.47314 2.62675 2.81788 2.98011 3.15209 3.159 3.30138 3.30963 3.43764 3.44496 3.58181 3.75469 3.76135 4.08812 4.33683 4.49194 4.49978 4.61573 4.81078 4.81705 
111 0.14474 0.14852 0.15129 0.15422 0.30086 0.30426 0.30743 0.3102 0.48747 0.49147 0.49396 0.49657 0.50045 0.61983 0.62364 0.62655 0.6294 0.81008 0.81348 0.81665 0.81914 0.98268 0.98548 0.989 0.99292 1.14695 1.1507 1.15456 1.15828 1.31182 1.31537 1.3189 1.3221 1.47992 1.48383 1.48685 1.48964 1.64126 1.6476 1.65049 1.65389 1.83739 1.83991 1.84312 1.84642 2.05064 2.05324 2.05606 2.17593 2.18099 2.18432 2.32227 2.32507 2.32808 2.33165 2.45819 2.46373 2.46714 2.46985 2.47484 2.61446 2.61867 2.62162 2.62419 2.80584 2.80985 2.8125 2.81525 2.82033 2.9695 2.97363 2.97662 2.97995 3.14233 3.14537 3.14858 3.15106 3.29155 3.29503 3.29865 3.30147 3.42422 3.42991 3.43301 3.43602 3.57146 3.57533 3.57804 3.58129 3.74616 3.74935 3.75221 3.7545 4.07958 4.08217 4.08517 4.32854 4.33073 4.33374 4.48267 4.48565 4.48905 4.4916 4.60677 4.61241 4.61642 4.62063 4.80175 4.80457 4.80688 4.80969 
33 0.15105 0.30737 0.49334 0.62662 0.81638 0.82414 0.98799 1.1535 1.31766 1.32647 1.48602 1.4945 1.65213 1.84266 2.0559 2.1816 2.32796 2.46641 2.47368 2.62161 2.81157 2.9754 3.14809 3.29749 3.43375 3.57747 3.75135 3.75914 4.08495 4.33366 4.48835 4.61252 4.80726 
42 0.15399 0.15973 0.30925 0.31696 0.49679 0.50219 0.62964 0.81897 0.82347 0.98929 1.15548 1.16497 1.32007 1.32744 1.48946 1.49695 1.65524 1.84383 1.85182 2.05709 2.1865 2.32933 2.47222 2.62455 2.81461 2.8206 2.97924 3.1501 3.15709 3.29955 3.30714 3.4367 3.58038 3.75303 3.75857 4.08617 4.33479 4.48994 4.4957 4.61725 4.8088 4.81424 
6 0.16669 0.321 0.82825 1.00148 1.66451 1.85528 
64 0.14388 0.14826 0.30019 0.30425 0.30884 0.4864 0.49081 0.49506 0.61946 0.62372 0.62994 0.80927 0.81378 0.81879 0.98096 0.98578 1.14661 1.15225 1.31087 1.31652 1.47912 1.48397 1.64215 1.64802 1.8357 1.83979 2.04892 2.0527 2.17509 2.18155 2.32089 2.32471 2.45964 2.46557 2.61458 2.61886 2.80464 2.80907 2.81448 2.96862 2.97379 3.14112 3.14528 3.14917 3.29052 3.296 3.42544 3.43058 3.57038 3.57468 3.74432 3.74879 3.75223 4.07794 4.08165 4.32676 4.33014 4.48141 4.48619 4.60598 4.61405 4.80018 4.80339 4.80766 
31 0.17562 0.33344 0.51948 0.65062 0.65981 0.84222 1.01468 1.18362 1.34427 1.51289 1.67906 1.86835 2.07691 2.21162 2.35651 2.497 2.64453 2.83827 2.99961 3.17415 3.32519 3.45935 3.60719 3.77545 3.80436 4.10589 4.12179 4.35608 4.51314 4.64167 4.83256 
32 0.16997 0.32618 0.51302 0.64564 0.83548 0.84201 1.00522 1.17299 1.33872 1.50616 1.66923 1.86005 1.86631 2.07281 2.20026 2.34535 2.48782 2.64161 2.83123 2.83698 2.99551 3.16826 3.3194 3.45295 3.59688 3.7732 4.10203 4.34941 4.50845 4.63578 4.8248 4.83074 
29 0.15716 0.31388 0.50038 0.63362 0.82181 0.82887 0.99473 1.16242 1.32593 1.49364 1.65805 1.84727 2.06062 2.18975 2.33377 2.47486 2.62828 2.81841 2.98332 3.15452 3.3056 3.4405 3.58419 3.75799 4.08906 4.33705 4.49534 4.62486 4.81223 
32 0.16377 0.17104 0.31918 0.32502 0.50733 0.63985 0.83095 1.00099 1.16752 1.33271 1.50003 1.66463 1.85398 1.85997 2.06641 2.19676 2.33898 2.48115 2.63447 2.82527 2.98954 3.16225 3.31256 3.44585 3.58992 3.7655 4.09527 4.344 4.50263 4.63054 4.81904 4.82547 
5 0.16813 0.83017 1.0014 1.66366 1.86022 
23 0.16367 0.32109 0.50764 0.64248 1.33472 1.50056 1.85713 2.06657 2.19724 2.34039 2.48352 2.63366 2.82554 2.98891 3.16152 3.31244 3.44773 3.59062 3.76439 4.09521 4.3425 4.50086 4.81823 
27 0.16162 0.31978 0.50677 0.63963 0.82714 0.99977 1.16939 1.33403 1.49886 1.66096 1.85175 1.85805 2.06575 2.33787 2.4802 2.6327 2.8241 2.9878 3.16154 3.31258 3.44612 3.58834 3.76378 4.0946 4.34245 4.50083 4.81738 
58 0.17628 0.18129 0.33353 0.33773 0.51981 0.52382 0.65152 0.65554 0.84263 0.84707 1.01315 1.01856 1.18327 1.18962 1.34489 1.34969 1.51196 1.5166 1.67616 1.68291 1.86702 1.87123 1.88137 2.07886 2.08346 2.20902 2.3524 2.35791 2.36857 2.49327 2.49833 2.64619 2.64942 2.83801 2.84271 3.00105 3.00573 3.17437 3.17801 3.32627 3.33136 3.45901 3.46367 3.60292 3.60836 3.77685 3.78005 3.79131 4.10769 4.11175 4.35613 4.36164 4.5135 4.51724 4.64242 4.65198 4.83154 4.8359 
80 0.15485 0.15806 0.16101 0.16569 0.31177 0.31553 0.31974 0.49894 0.50175 0.5054 0.63169 0.63463 0.63882 0.8196 0.82272 0.82512 0.82853 0.99138 0.99548 0.99909 1.15785 1.16256 1.16782 1.32144 1.32647 1.33077 1.49094 1.49438 1.49867 1.65613 1.65881 1.6642 1.84621 1.85006 1.85405 2.05943 2.06282 2.18583 2.19051 2.33183 2.33543 2.34175 2.47236 2.47578 2.48117 2.62672 2.6297 2.81699 2.8201 2.8254 2.9801 2.98399 2.98931 3.15251 3.15697 3.16061 3.30137 3.30578 3.30915 3.4378 3.44139 3.44778 3.58243 3.58537 3.59115 3.75487 3.75894 3.76185 4.08856 4.09188 4.33733 4.34019 4.49228 4.49647 4.49971 4.61635 4.62402 4.81124 4.81411 4.81841 
41 0.16854 0.32441 0.33078 0.51252 0.64581 0.83407 1.00299 1.00847 1.17226 1.17851 1.33639 1.34485 1.50537 1.66756 1.67517 1.85691 1.86353 2.07207 2.20001 2.34424 2.35397 2.48592 2.63927 2.82932 2.8345 2.99392 3.16588 3.16994 3.31667 3.45032 3.45587 3.59475 3.60432 3.76969 4.10085 4.34785 4.35564 4.50623 4.63431 4.82266 4.82852 
72 0.16214 0.16501 0.16963 0.3181 0.32155 0.3246 0.50582 0.50897 0.51365 0.63807 0.64185 0.82736 0.83036 0.83395 0.99741 1.0019 1.00615 1.16391 1.16943 1.17323 1.3282 1.33246 1.33612 1.49818 1.50125 1.66216 1.66589 1.67087 1.85275 1.85649 1.86012 2.06593 2.07063 2.19453 2.19989 2.33814 2.34237 2.34763 2.4791 2.48253 2.63287 2.6356 2.82327 2.82649 2.83158 2.98764 2.99033 3.15884 3.16277 3.16634 3.30969 3.31341 3.31957 3.44396 3.44828 3.45397 3.58814 3.59204 3.599 3.76248 3.76602 4.09443 4.0984 4.34303 4.34658 4.4988 4.50244 4.62507 4.63071 4.81739 4.81993 4.82445 
3 1.84751 4.33738 4.81368 
100 0.1467 0.15112 0.15397 0.15914 0.30295 0.30685 0.31013 0.3137 0.48939 0.49429 0.49708 0.50057 0.62225 0.62699 0.6305 0.81238 0.81646 0.81919 0.82321 0.98442 0.98843 0.99197 1.14918 1.15368 1.15789 1.16198 1.31387 1.31949 1.32276 1.48208 1.48722 1.49 1.49489 1.64287 1.65037 1.65359 1.65901 1.83916 1.84209 1.84558 1.85015 2.05242 2.0556 2.05926 2.17782 2.1841 2.19029 2.32406 2.32738 2.33097 2.46034 2.4671 2.47022 2.47465 2.61676 2.62161 2.62429 2.80758 2.81237 2.81504 2.81927 2.97153 2.97711 2.97997 3.14438 3.14777 3.15137 3.15473 3.29345 3.29854 3.30185 3.30545 3.42585 3.43201 3.4359 3.43957 3.57332 3.57807 3.5817 3.74785 3.75218 3.75486 3.75969 4.08134 4.08418 4.08778 4.3303 4.33262 4.33708 4.48467 4.48915 4.49167 4.49787 4.60872 4.61538 4.61936 4.80346 4.80664 4.80931 4.813 
0 
56 0.14723 0.15244 0.30342 0.30841 0.48962 0.49471 0.62269 0.62805 0.81267 0.81799 0.98439 0.99162 1.14998 1.15721 1.31429 1.32093 1.48243 1.48816 1.64605 1.65301 1.83913 1.84462 2.05235 2.05709 2.17823 2.18881 2.32422 2.32893 2.46373 2.47016 2.61808 2.62294 2.8078 2.81303 2.97188 2.97784 3.14449 3.14981 3.29381 3.30051 3.42936 3.43608 3.57356 3.57866 3.74774 3.75325 4.08133 4.086 4.33018 4.33438 4.48483 4.49051 4.6091 4.61938 4.8035 4.80719 
93 0.16086 0.1642 0.16717 0.17165 0.31751 0.32096 0.32425 0.50252 0.50681 0.50926 0.51245 0.63634 0.63957 0.64296 0.82626 0.82976 0.83238 0.99759 1.00124 1.00451 1.16317 1.16706 1.17082 1.17458 1.3275 1.3323 1.33569 1.49587 1.49992 1.50309 1.66027 1.66378 1.66821 1.85227 1.85495 1.85856 2.06548 2.06877 2.0722 2.19093 2.19579 2.20101 2.33744 2.34037 2.34407 2.47728 2.48115 2.48429 2.63176 2.63467 2.63725 2.82046 2.82477 2.82736 2.83098 2.98517 2.98943 2.99191 3.15778 3.1613 3.16431 3.16763 3.30737 3.31172 3.31479 3.31911 3.44339 3.44679 3.44998 3.58704 3.5905 3.59412 3.76094 3.7646 3.76743 3.77127 4.09443 4.09697 4.1006 4.34328 4.34564 4.35072 4.49816 4.50233 4.50492 4.62249 4.62738 4.63077 4.63602 4.81718 4.81962 4.82319 4.82756 
61 0.1561 0.16046 0.31251 0.31709 0.49909 0.5035 0.50851 0.63228 0.63729 0.8216 0.82567 0.8304 0.99246 0.99836 1.15846 1.16437 1.32218 1.32797 1.49042 1.49553 1.50164 1.65504 1.65951 1.84723 1.85242 2.06039 2.0651 2.18635 2.1924 2.33249 2.33763 2.47199 2.47764 2.62661 2.6313 2.81568 2.82091 2.82609 2.97992 2.98534 3.15317 3.15827 3.16338 3.30192 3.30826 3.43852 3.443 3.58155 3.58618 3.75591 3.76142 4.08955 4.09424 4.33836 4.34278 4.49272 4.49818 4.61966 4.6254 4.81213 4.81549 
48 0.16034 0.16382 0.31621 0.32025 0.50417 0.50842 0.63611 0.64067 0.82438 0.82803 0.99572 1.0007 1.1619 1.16855 1.32862 1.33272 1.49658 1.50048 1.66087 1.66527 1.85101 1.8559 2.06479 2.19224 2.33712 2.34255 2.47792 2.4842 2.63172 2.82251 2.82821 2.98666 2.99177 3.15748 3.16195 3.30856 3.3122 3.44226 3.448 3.58758 3.76152 3.76505 4.09325 4.3414 4.49983 4.62672 4.81591 4.81894 
6 0.51485 2.83659 3.45579 3.77097 4.10465 4.50788 
66 0.18033 0.18513 0.33626 0.34013 0.35002 0.5232 0.52697 0.535 0.65569 0.66001 0.67002 0.8462 0.8506 1.01802 1.02287 1.18506 1.19031 1.34854 1.35298 1.51596 1.5202 1.68024 1.68608 1.87086 1.87528 1.88446 2.08298 2.08728 2.21363 2.22449 2.35813 2.36402 2.49807 2.50336 2.65034 2.65389 2.84226 2.84741 3.00582 3.01073 3.17737 3.18105 3.18709 3.32851 3.33243 3.46213 3.4665 3.48531 3.60734 3.61218 3.6263 3.7812 3.78459 3.79715 4.11172 4.11611 4.36007 4.36474 4.51765 4.52116 4.5308 4.64652 4.65375 4.83521 4.83956 4.8469 
36 0.1644 0.31978 0.32514 0.50825 0.64136 0.83089 1.00024 1.00957 1.16744 1.1771 1.33335 1.50117 1.66472 1.8543 1.86005 2.06711 2.20539 2.33992 2.48287 2.63579 2.82623 2.83404 2.99063 3.16126 3.16709 3.31313 3.44811 3.59188 3.76556 3.77133 4.09628 4.34469 4.50322 4.63142 4.81947 4.82518 
55 0.16631 0.1694 0.32268 0.32643 0.51029 0.51381 0.64252 0.64702 0.83079 0.83461 1.0021 1.00636 1.16865 1.17377 1.33503 1.33947 1.50279 1.50622 1.66666 1.67094 1.85718 1.86095 2.06934 2.07299 2.19849 2.20652 2.34293 2.34741 2.4849 2.48856 2.63771 2.64066 2.82735 2.83154 2.99268 2.99701 3.163 3.16712 3.31392 3.31837 3.44827 3.4528 3.5941 3.59833 3.76692 3.77052 4.09856 4.10196 4.34712 4.35141 4.50277 4.50698 4.63432 4.82237 4.82555 
0 
27 0.1652 0.32121 0.50835 0.64116 0.83076 1.00184 1.17277 1.33483 1.50129 1.66448 1.8557 2.06845 2.34034 2.48275 2.63557 2.82661 2.99066 3.16315 3.31435 3.44762 3.59138 3.76595 4.097 4.34554 4.50309 4.63263 4.81999 
27 0.16439 0.32034 0.5082 0.64088 0.83133 0.99956 1.16751 1.33291 1.66429 1.85454 2.06741 2.19601 2.3395 2.48228 2.6358 2.82629 2.99037 3.16304 3.31304 3.44795 3.59153 3.7667 4.09611 4.34421 4.50341 4.63107 4.81969 
44 0.16213 0.31785 0.32178 0.50535 0.51023 0.63814 0.64261 0.8275 0.83119 0.99814 1.00337 1.16484 1.17168 1.33027 1.49833 1.66274 1.66924 1.85224 1.85659 2.06534 2.19502 2.33782 2.34372 2.47998 2.63301 2.82346 2.8304 2.98779 2.99321 3.15953 3.16326 3.30965 3.31425 3.44486 3.45113 3.58868 3.5949 3.76302 4.09395 4.34216 4.50037 4.62753 4.81689 4.82026 
56 0.15876 0.16247 0.31495 0.31889 0.50233 0.50637 0.63461 0.63854 0.82289 0.82671 0.99469 1.00039 1.16148 1.16671 1.32724 1.33118 1.49487 1.49898 1.6589 1.66365 1.84924 1.85364 2.06224 2.06659 2.19135 2.1984 2.33479 2.33915 2.47643 2.48108 2.62984 2.63305 2.82032 2.82399 2.98492 2.98921 3.15547 3.15948 3.30627 3.3103 3.44081 3.44525 3.58579 3.59032 3.75979 3.7631 4.09124 4.09575 4.3393 4.34379 4.4974 4.50077 4.62155 4.6266 4.8142 4.81768 
96 0.14999 0.15388 0.15718 0.30616 0.30949 0.31329 0.31742 0.49269 0.49678 0.49965 0.50325 0.62533 0.62914 0.633 0.63827 0.81539 0.81884 0.82239 0.82642 0.98789 0.99076 0.99517 1.15227 1.15594 1.16099 1.1674 1.31709 1.3208 1.32497 1.32988 1.48522 1.48916 1.49286 1.49922 1.64631 1.65305 1.6562 1.8426 1.84514 1.84914 1.8539 2.05591 2.05853 2.0622 2.18114 2.18651 2.32747 2.33027 2.33388 2.46336 2.46903 2.47265 2.47692 2.61974 2.62387 2.62729 2.81099 2.81502 2.81813 2.82331 2.97476 2.97893 2.98242 3.1476 3.15065 3.15461 3.15845 3.29682 3.30039 3.30493 3.30876 3.42925 3.43528 3.43884 3.44347 3.57668 3.58049 3.58403 3.75135 3.75478 3.75813 4.08482 4.08739 4.09137 4.33388 4.33602 4.48792 4.49097 4.49479 4.61191 4.61804 4.62208 4.80694 4.80977 4.81232 4.81737 
22 0.16049 0.31883 0.63897 0.82598 0.99734 1.49913 1.66377 1.85089 2.06436 2.33686 2.6326 2.82329 2.9875 3.16215 3.31296 3.44684 3.58799 3.7635 4.0929 4.34082 4.50075 4.81553 
56 0.14893 0.15447 0.30522 0.31055 0.49146 0.49695 0.62434 0.63006 0.81451 0.82024 0.98617 0.99329 1.1518 1.16135 1.31612 1.3239 1.48428 1.49043 1.64751 1.65323 1.84096 1.84627 2.05418 2.05927 2.18018 2.19067 2.32597 2.33095 2.4649 2.47098 2.61981 2.62528 2.80972 2.81538 2.97372 2.98011 3.14628 3.15195 3.29551 3.30324 3.43096 3.43652 3.57539 3.58114 3.74951 3.75529 4.08311 4.08803 4.33203 4.33662 4.48666 4.49256 4.61108 4.61999 4.80527 4.80921 
56 0.14938 0.15547 0.30586 0.3115 0.49194 0.49762 0.62454 0.63112 0.81524 0.8211 0.98693 0.9938 1.15236 1.16053 1.31666 1.32398 1.48483 1.49129 1.64677 1.65347 1.84177 1.8474 2.05494 2.05984 2.18052 2.18947 2.32673 2.33189 2.4652 2.47182 2.62038 2.62575 2.81011 2.81607 2.9742 2.98078 3.14702 3.15289 3.29608 3.30358 3.43272 3.43919 3.5759 3.58172 3.75023 3.75607 4.08391 4.0887 4.33285 4.33678 4.48734 4.49332 4.6115 4.62123 4.80601 4.80996 
25 0.15981 0.31625 0.50533 0.6382 0.82559 0.99747 1.33326 1.49641 1.66149 1.85203 2.06314 2.33662 2.47761 2.63082 2.8237 2.98571 3.15893 3.3094 3.44404 3.58712 3.76145 4.09209 4.34033 4.49835 4.81532 
28 0.15824 0.31298 0.50096 0.63376 0.82243 0.9942 1.16191 1.32648 1.4941 1.65857 1.84773 2.06163 2.19123 2.33331 2.47611 2.62842 2.81887 2.98401 3.15375 3.30502 3.43929 3.58467 3.75759 4.0899 4.33844 4.49456 4.62715 4.81277 
2 2.3451 4.34728 
68 0.17211 0.17541 0.18174 0.32991 0.33331 0.51554 0.51896 0.52343 0.64762 0.65161 0.65639 0.8387 0.8427 1.00977 1.01465 1.17733 1.18234 1.34078 1.34477 1.50844 1.51241 1.67205 1.67806 1.8617 1.86623 1.87017 2.07507 2.0791 2.20463 2.21106 2.34802 2.35207 2.35746 2.48978 2.49481 2.64304 2.64743 2.83383 2.83821 2.84245 2.99785 3.00221 3.17064 3.17374 3.17826 3.3214 3.3251 3.45488 3.45831 3.46606 3.5985 3.60345 3.60967 3.77364 3.77697 3.78336 4.104 4.10803 4.12764 4.3518 4.35734 4.51094 4.51513 4.64012 4.64637 4.82761 4.8311 4.83521 
88 0.16773 0.17081 0.1749 0.32311 0.32682 0.32991 0.3431 0.51126 0.51425 0.51744 0.64444 0.64783 0.65226 0.83424 0.83688 0.84091 1.00387 1.00809 1.01219 1.17154 1.17612 1.17992 1.33589 1.33967 1.34345 1.50474 1.50778 1.51283 1.66767 1.67131 1.67606 1.85787 1.86169 1.86513 1.87196 2.0715 2.07474 2.08069 2.20013 2.20583 2.34421 2.34744 2.3515 2.35828 2.48613 2.48944 2.49422 2.63887 2.64177 2.65395 2.82897 2.83206 2.83541 2.83986 2.99442 2.99783 3.00378 3.16461 3.16833 3.17105 3.17647 3.31502 3.31865 3.32175 3.44974 3.45384 3.45792 3.59539 3.599 3.60365 3.76955 3.77233 3.77827 4.10018 4.10365 4.10995 4.3486 4.35165 4.35664 4.5066 4.50942 4.51795 4.63515 4.64023 4.82288 4.82563 4.82922 4.83611 
78 0.16457 0.1679 0.17075 0.32126 0.32497 0.32846 0.50702 0.51087 0.51404 0.51958 0.64119 0.64533 0.6533 0.83031 0.83409 0.83818 1.00104 1.00539 1.00927 1.16822 1.17331 1.17747 1.3318 1.33654 1.34047 1.5003 1.50447 1.50897 1.66587 1.66908 1.67525 1.85591 1.8599 1.86356 1.87886 2.06957 2.07284 2.19717 2.20204 2.3415 2.34522 2.35092 2.48321 2.48659 2.63623 2.63942 2.8268 2.83027 2.83469 2.9897 2.99386 3.16241 3.16642 3.16999 3.31226 3.31707 3.32097 3.44759 3.45189 3.45645 3.5923 3.59607 3.60287 3.7646 3.76909 3.77165 4.09892 4.10225 4.34713 4.35056 4.50191 4.50637 4.51151 4.63054 4.63522 4.82065 4.82353 4.82784 
63 0.15673 0.16058 0.31229 0.31676 0.4999 0.50345 0.63198 0.63664 0.8217 0.82597 0.99264 0.99729 1.15894 1.1642 1.32369 1.32853 1.33375 1.49207 1.49617 1.65565 1.65999 1.84702 1.85129 2.06023 2.06413 2.18928 2.19589 2.3324 2.33652 2.47255 2.47729 2.62695 2.63066 2.81798 2.82179 2.82757 2.98194 2.98585 3.15319 3.15805 3.16257 3.30296 3.30829 3.31269 3.43822 3.44268 3.583 3.58775 3.75644 3.76091 3.76474 4.08914 4.09325 4.33789 4.34237 4.49322 4.49791 4.50287 4.62045 4.62674 4.81199 4.81578 4.82048 
59 0.14808 0.15296 0.3043 0.3089 0.31497 0.49072 0.49615 0.50087 0.62355 0.62873 0.81374 0.81832 0.82229 0.98581 0.99235 1.15074 1.15976 1.31538 1.3232 1.4835 1.48949 1.64455 1.65279 1.84056 1.84509 2.05383 2.05812 2.17924 2.32541 2.32966 2.4633 2.47082 2.61847 2.62343 2.80893 2.81451 2.97292 2.97964 3.1457 3.15028 3.15501 3.29483 3.30312 3.42759 3.43379 3.57466 3.57992 3.7492 3.75503 4.08272 4.08678 4.33176 4.33528 4.48602 4.49187 4.6101 4.61975 4.80479 4.80853 
0 
112 0.14965 0.1535 0.15633 0.15971 0.30586 0.3093 0.31279 0.31575 0.4925 0.4965 0.49918 0.50182 0.50686 0.62463 0.62862 0.63163 0.63436 0.81495 0.81843 0.82156 0.82389 0.82781 0.98774 0.99053 0.99432 0.99801 1.15192 1.15578 1.15975 1.16355 1.31673 1.32048 1.32402 1.32717 1.4848 1.48883 1.49192 1.4946 1.6463 1.65279 1.65572 1.65924 1.84252 1.84513 1.84887 1.85209 2.05581 2.05853 2.06146 2.1809 2.18623 2.18988 2.32738 2.33018 2.33333 2.33742 2.46293 2.46883 2.4723 2.4749 2.48064 2.61942 2.62366 2.6268 2.62947 2.81087 2.81484 2.81773 2.82074 2.82523 2.97447 2.97869 2.98177 2.98548 3.14741 3.15048 3.15406 3.15657 3.29654 3.30013 3.30401 3.30705 3.42927 3.43522 3.43835 3.44154 3.57652 3.58035 3.58324 3.58666 3.75125 3.75459 3.75753 3.75983 4.08472 4.08739 4.09084 4.33374 4.33596 4.3395 4.48765 4.4907 4.49426 4.49691 4.61173 4.61758 4.62174 4.62603 4.80684 4.80981 4.81216 4.81557 
63 0.15301 0.15729 0.30919 0.31423 0.49517 0.50004 0.50506 0.62834 0.63273 0.63909 0.81842 0.82353 0.99 0.99611 1.15559 1.16279 1.1691 1.31972 1.32623 1.48806 1.49319 1.64865 1.65564 1.84471 1.85002 2.05797 2.06211 2.18322 2.19042 2.32974 2.33397 2.46827 2.47327 2.48011 2.62414 2.62802 2.81299 2.81814 2.82469 2.97746 2.98281 3.15021 3.156 3.29941 3.30684 3.43187 3.4371 3.44313 3.57911 3.58369 3.75331 3.75888 4.08693 4.09098 4.33582 4.33932 4.49047 4.496 4.6141 4.62307 4.80912 4.8127 4.81876 
1 3.76804 
17 0.31933 0.50544 0.63884 0.82916 1.17165 1.33209 1.50114 1.85521 2.82382 3.15991 3.31299 3.44618 3.59341 3.76335 4.09583 4.50145 4.81948 
41 0.1675 0.17403 0.32312 0.32797 0.50971 0.51575 0.64253 0.83475 0.83981 1.00385 1.01086 1.16794 1.17728 1.33253 1.34537 1.66871 1.67608 1.85819 1.8648 2.07766 2.20132 2.34638 2.48979 2.82773 2.83599 2.99768 3.16337 3.17237 3.31352 3.32194 3.44815 3.45996 3.59399 3.60239 3.76673 4.10238 4.35398 4.50303 4.51319 4.82536 4.8322 
40 0.1692 0.32536 0.32992 0.51221 0.51716 0.64504 0.83545 1.00728 1.17404 1.18025 1.33774 1.34298 1.50554 1.51055 1.66908 1.86211 2.07184 2.20208 2.34476 2.48657 2.63938 2.83105 2.83748 2.99439 3.16594 3.17018 3.31728 3.32175 3.45093 3.45636 3.59538 3.60075 3.7704 4.10013 4.10464 4.34903 4.50704 4.51308 4.63599 4.82387 
17 0.17528 0.32942 0.51782 0.83714 1.01514 1.1779 1.36641 1.87177 2.21026 2.35123 3.17167 3.32041 3.60552 3.77807 4.11201 4.35062 4.82835 
30 0.16536 0.32296 0.51032 0.64269 0.83098 1.00177 1.17258 1.33546 1.50241 1.66486 1.85961 2.0686 2.20271 2.34114 2.35117 2.4832 2.63588 2.82755 2.99072 3.16446 3.31545 3.44935 3.59365 3.76714 4.09825 4.34685 4.50391 4.63687 4.82071 4.82628 
0 
66 0.16236 0.16518 0.17004 0.3189 0.32186 0.32548 0.50632 0.50944 0.51546 0.63906 0.64288 0.82764 0.83076 0.83494 0.99818 1.00224 1.0077 1.16455 1.17011 1.33154 1.33625 1.49892 1.5024 1.66251 1.66539 1.67198 1.85322 1.85658 1.86054 2.06611 2.06952 2.19443 2.19844 2.33833 2.34193 2.34834 2.48045 2.48424 2.63377 2.63691 2.82448 2.8273 2.83276 2.9882 2.99115 3.15985 3.16342 3.31063 3.3143 3.44591 3.45015 3.5898 3.59379 3.76332 3.76668 4.09493 4.0986 4.34338 4.34655 4.50044 4.50359 4.627 4.63175 4.81815 4.82085 4.82489 
118 0.17573 0.17901 0.18262 0.19047 0.33134 0.33487 0.33776 0.34222 0.51908 0.52173 0.52457 0.52817 0.65194 0.65519 0.65821 0.66384 0.84046 0.84385 0.84642 0.8496 0.86299 1.01124 1.01538 1.01887 1.02413 1.17782 1.18241 1.18581 1.18953 1.34253 1.34599 1.34901 1.35361 1.51162 1.51444 1.51739 1.52181 1.67585 1.67887 1.68227 1.68883 1.86585 1.86955 1.87258 1.87605 1.88326 2.07893 2.08183 2.08504 2.09264 2.20634 2.21097 2.21586 2.35145 2.35498 2.35839 2.36319 2.3736 2.4936 2.49636 2.49977 2.50431 2.64663 2.64943 2.6528 2.66193 2.83677 2.8398 2.84276 2.84591 2.85619 3.00128 3.00407 3.00749 3.01461 3.17272 3.17628 3.17879 3.18237 3.19779 3.32299 3.32648 3.32907 3.33331 3.45746 3.46105 3.46396 3.46892 3.6028 3.60564 3.60919 3.61441 3.77628 3.77965 3.78211 3.7865 3.79679 4.10782 4.11059 4.11415 4.1242 4.35664 4.35918 4.36265 4.37092 4.51259 4.51625 4.51891 4.52291 4.63982 4.6439 4.64775 4.65576 4.83102 4.8338 4.83648 4.83931 4.84514 
74 0.16961 0.17327 0.17828 0.32431 0.32899 0.33365 0.51289 0.51639 0.52107 0.64602 0.64943 0.65523 0.83546 0.83878 0.84264 1.00418 1.00926 1.01404 1.17333 1.17775 1.18272 1.33819 1.34187 1.50603 1.51028 1.66943 1.67431 1.68103 1.85954 1.86387 1.8673 2.07312 2.07666 2.20264 2.20839 2.34539 2.34986 2.35529 2.48826 2.49237 2.50022 2.64136 2.64488 2.83183 2.83597 2.84173 2.99567 2.9993 3.16611 3.16991 3.17354 3.31683 3.32071 3.32607 3.45233 3.45618 3.597 3.60169 3.77099 3.77391 3.77888 4.10194 4.10524 4.35015 4.35414 4.36803 4.50867 4.5121 4.63605 4.64156 4.82423 4.82732 4.83049 4.83798 
26 0.17434 0.3302 0.516 0.64861 0.83761 1.01176 1.34346 1.50813 1.67618 1.86618 2.07505 2.35147 2.49109 2.64166 2.83731 2.99973 3.17037 3.32201 3.45654 3.59953 3.77267 4.10448 4.35232 4.50948 4.63876 4.83029 
92 0.15185 0.15594 0.15908 0.3084 0.31169 0.31515 0.31901 0.4947 0.49907 0.50187 0.50537 0.62745 0.63162 0.6354 0.81749 0.82103 0.82401 0.82854 0.98971 0.99346 0.99803 1.15488 1.15872 1.16413 1.3192 1.32428 1.32773 1.48751 1.492 1.4951 1.64856 1.65512 1.65823 1.66399 1.84449 1.84742 1.85169 2.05778 2.06089 2.06552 2.18303 2.18873 2.19884 2.32945 2.33252 2.33678 2.46703 2.47212 2.47549 2.48042 2.62266 2.62646 2.62944 2.8129 2.81707 2.81986 2.82432 2.97687 2.98174 2.9846 3.14974 3.15289 3.15653 3.16051 3.29882 3.30322 3.30694 3.43166 3.43681 3.44092 3.44526 3.57866 3.58275 3.58655 3.75309 3.75727 3.76004 4.08671 4.08949 4.09477 4.33565 4.33814 4.48999 4.49399 4.49674 4.61396 4.62019 4.62434 4.80884 4.81184 4.81452 4.82209 
50 0.15604 0.16039 0.3115 0.31798 0.49824 0.5024 0.63185 0.63659 0.82091 0.82535 0.99141 1.15753 1.16739 1.32151 1.32805 1.49113 1.49562 1.656 1.66097 1.84614 1.85292 2.05923 2.18692 2.33163 2.47263 2.47688 2.62635 2.63047 2.81664 2.8209 2.98008 2.985 3.15219 3.15765 3.30155 3.30842 3.43811 3.44523 3.58192 3.58806 3.75518 3.76061 4.08831 4.33696 4.49239 4.4977 4.61929 4.62682 4.81128 4.81515 
23 0.16707 0.32521 0.51047 0.64322 0.83562 1.3365 1.50546 1.85909 2.0684 2.34348 2.6366 2.8289 2.99185 3.16666 3.31573 3.45043 3.59384 3.7684 4.09702 4.34471 4.50514 4.82031 4.82696 
80 0.14689 0.15131 0.15499 0.30366 0.30773 0.31144 0.48993 0.49432 0.49781 0.62268 0.62715 0.63109 0.81247 0.81673 0.81987 0.98455 0.9892 0.99433 1.15011 1.15523 1.16108 1.31446 1.31984 1.32438 1.48266 1.48747 1.49154 1.64517 1.65079 1.65496 1.83928 1.84318 1.84724 2.05252 2.05619 2.17863 2.18417 2.32442 2.32811 2.33265 2.4627 2.4682 2.47195 2.61806 2.62233 2.62619 2.8082 2.81251 2.81609 2.97215 2.97721 2.98224 3.14465 3.14874 3.15209 3.294 3.29909 3.30297 3.4288 3.43323 3.43725 3.57391 3.5782 3.58276 3.7479 3.75228 3.75541 4.08151 4.08506 4.33036 4.33357 4.485 4.48968 4.49338 4.60951 4.61649 4.62145 4.80383 4.80694 4.81039 
1 0.82571 
45 0.15283 0.15788 0.30989 0.31639 0.49626 0.5011 0.62972 0.63578 0.81812 0.8233 0.98975 0.99678 1.15612 1.31974 1.3263 1.4888 1.49436 1.65571 1.84462 1.85135 2.05775 2.18531 2.33004 2.47329 2.62502 2.62904 2.81491 2.81972 2.97801 2.98327 3.15048 3.15673 3.29983 3.30649 3.43676 3.58044 3.75325 3.75903 4.08685 4.33556 4.49053 4.49609 4.61572 4.80944 4.81508 
36 0.17029 0.17616 0.32733 0.33192 0.5144 0.52328 0.64793 0.83586 0.84069 1.00758 1.01654 1.17877 1.33945 1.50693 1.6701 1.86146 1.86629 2.07438 2.2031 2.34708 2.35707 2.49022 2.64044 2.83304 2.99632 3.16952 3.31991 3.45407 3.59888 3.77228 4.10321 4.35055 4.50854 4.63912 4.82563 4.82998 
44 0.17478 0.18061 0.33106 0.33554 0.51789 0.5229 0.65145 0.659 0.84052 0.84602 1.01088 1.01702 1.17978 1.34376 1.5115 1.67491 1.86467 1.87092 2.07827 2.20758 2.35067 2.36011 2.49355 2.64582 2.83641 2.84229 3.00064 3.17303 3.17872 3.32343 3.32791 3.45716 3.46349 3.60191 3.61802 3.77688 3.7884 4.10651 4.3546 4.36108 4.51358 4.64243 4.82956 4.83473 
10 0.1668 0.32371 0.51045 0.83126 1.00707 1.66828 1.85916 2.34866 3.31791 4.82452 
76 0.16303 0.16589 0.17058 0.31843 0.32208 0.3257 0.50691 0.51043 0.51489 0.63932 0.64281 0.82842 0.83114 0.83521 0.99869 1.00318 1.00855 1.16454 1.17021 1.1748 1.33173 1.33563 1.34566 1.49954 1.50391 1.6629 1.6663 1.67178 1.8532 1.85704 1.86057 1.87028 2.06609 2.06938 2.1952 2.20281 2.3385 2.34206 2.34686 2.35214 2.48061 2.48408 2.49084 2.63394 2.63702 2.82444 2.82777 2.83155 2.98905 2.99253 3.16004 3.16365 3.1676 3.31054 3.31442 3.32117 3.44457 3.44886 3.45519 3.58949 3.59331 3.60178 3.76395 3.76715 3.77427 4.09511 4.09923 4.34378 4.34819 4.50092 4.50418 4.62951 4.63497 4.81834 4.82155 4.82529 
1 0.82173 
81 0.16968 0.17285 0.17819 0.32541 0.32904 0.33467 0.51293 0.51585 0.51948 0.64605 0.64992 0.65655 0.83569 0.83851 0.8432 1.0058 1.01005 1.01807 1.17264 1.17737 1.18205 1.33807 1.3414 1.34571 1.50648 1.51 1.52757 1.66978 1.67352 1.68415 1.86008 1.86398 1.8681 1.88375 2.07299 2.07685 2.11272 2.20182 2.20734 2.34517 2.34878 2.35302 2.36413 2.48824 2.49222 2.50449 2.64121 2.6443 2.83096 2.83403 2.8386 2.99639 3.00065 3.16666 3.1705 3.17432 3.31716 3.32081 3.32493 3.45217 3.4563 3.46723 3.59706 3.601 3.60822 3.77 3.77371 3.77735 4.10227 4.10643 4.12946 4.35054 4.35426 4.50838 4.51142 4.51736 4.6349 4.63979 4.82491 4.82769 4.83176 
0 
80 0.16893 0.17236 0.3245 0.32817 0.33288 0.51151 0.5146 0.51786 0.64382 0.64753 0.65163 0.83498 0.83837 1.00521 1.00974 1.01828 1.17109 1.17616 1.18062 1.33669 1.34036 1.34554 1.50402 1.50696 1.5112 1.66879 1.67287 1.68283 1.85862 1.86422 1.87239 2.07158 2.07465 2.08289 2.20051 2.20528 2.34393 2.34773 2.35374 2.48568 2.48842 2.49404 2.63853 2.64113 2.64792 2.82949 2.83265 2.83693 2.99405 2.997 3.00425 3.1646 3.16844 3.17187 3.31535 3.31907 3.32283 3.44975 3.45367 3.45849 3.59471 3.59885 3.60373 3.76867 3.77159 3.77481 3.78237 4.10041 4.10385 4.11284 4.34892 4.35274 4.50519 4.50808 4.51222 4.63377 4.63743 4.82347 4.82604 4.82997 
83 0.14627 0.15061 0.15372 0.30238 0.30623 0.31004 0.48903 0.49385 0.4968 0.62106 0.62585 0.6295 0.81167 0.81553 0.81873 0.82292 0.98423 0.9877 0.99273 1.14841 1.1527 1.15799 1.31343 1.31847 1.32229 1.48151 1.48632 1.48961 1.64248 1.65008 1.65377 1.83894 1.84188 1.84629 2.0522 2.0554 2.17747 2.18362 2.32381 2.32714 2.33161 2.45921 2.46628 2.46999 2.47573 2.61578 2.62086 2.62398 2.80738 2.81192 2.81502 2.97104 2.97622 2.97928 3.14389 3.14739 3.15172 3.29308 3.29747 3.30185 3.30608 3.42549 3.43184 3.43605 3.57301 3.57756 3.58158 3.74769 3.7516 3.75511 4.08112 4.08413 4.33011 4.33259 4.48427 4.48796 4.49152 4.60833 4.61488 4.61974 4.80326 4.80648 4.80953 
72 0.16876 0.17177 0.17577 0.32267 0.32671 0.3295 0.51211 0.51532 0.51886 0.64466 0.64829 0.83072 0.83567 0.83947 1.00225 1.00726 1.01102 1.1711 1.17594 1.17976 1.33292 1.33887 1.34227 1.50492 1.5086 1.66803 1.67179 1.6778 1.85751 1.8618 1.8654 2.07303 2.07639 2.20156 2.20803 2.34353 2.34754 2.35149 2.48723 2.49158 2.6406 2.64417 2.82919 2.8321 2.83575 2.99266 2.99648 3.00084 3.16505 3.16959 3.17396 3.31338 3.31878 3.32184 3.45007 3.45393 3.45883 3.59559 3.59935 3.77087 3.77374 4.10094 4.10405 4.34894 4.35235 4.50776 4.51252 4.62923 4.63768 4.82388 4.82696 4.83038 
38 0.15971 0.31518 0.32029 0.50369 0.63622 0.82506 0.82888 0.99572 1.00174 1.16311 1.32857 1.4957 1.66039 1.84988 1.85589 2.0633 2.19126 2.3355 2.4772 2.63048 2.82104 2.82828 2.98607 3.15686 3.16221 3.30737 3.31568 3.4421 3.44829 3.58713 3.75973 3.76541 4.09214 4.34056 4.49656 4.62708 4.81455 4.82181 
59 0.15107 0.1561 0.30742 0.31221 0.4931 0.49842 0.5025 0.62633 0.63137 0.81647 0.82156 0.98787 0.9934 1.15372 1.16075 1.31762 1.32407 1.48583 1.49169 1.64657 1.65388 1.84265 1.84738 2.05587 2.05967 2.18155 2.18873 2.32792 2.33218 2.46631 2.47219 2.62177 2.62645 2.81112 2.81671 2.97531 2.98143 3.1481 3.1531 3.2972 3.30383 3.42987 3.43543 3.44017 3.57711 3.58237 3.75111 3.75633 3.75938 4.08494 4.0886 4.33374 4.33733 4.4883 4.49367 4.6123 4.62119 4.80715 4.81048 
26 0.16084 0.31809 0.50556 0.63917 0.82471 0.9986 1.16845 1.33077 1.50077 1.66633 1.85146 2.33744 2.48179 2.6319 2.82334 2.98948 3.15911 3.31013 3.44518 3.58918 3.76195 4.09264 4.34055 4.49922 4.62739 4.81517 
85 0.16456 0.16762 0.17158 0.31999 0.32376 0.32695 0.50814 0.51143 0.51546 0.63996 0.64342 0.6478 0.82835 0.83202 0.83484 0.83978 0.99911 1.00371 1.0072 1.16528 1.17158 1.17588 1.32908 1.33437 1.33779 1.50071 1.50383 1.50783 1.66418 1.66742 1.67206 1.85437 1.85809 1.86145 2.06738 2.0708 2.07626 2.19342 2.19836 2.20507 2.33969 2.34337 2.34672 2.35343 2.48192 2.48542 2.49077 2.63566 2.63859 2.82558 2.82867 2.83257 2.9906 2.9935 3.001 3.16097 3.16518 3.16925 3.30947 3.31466 3.31787 3.44581 3.4503 3.45412 3.59003 3.59412 3.59751 3.76305 3.76747 3.77007 3.77725 4.09643 4.09983 4.34515 4.34793 4.35322 4.50038 4.5048 4.50802 4.62501 4.6322 4.63728 4.82025 4.82289 4.82656 
28 0.15062 0.30689 0.49326 0.62697 0.81597 0.98708 1.15333 1.3173 1.48622 1.65237 1.84177 2.05491 2.18195 2.32711 2.46866 2.622 2.81151 2.97542 3.14758 3.29724 3.4335 3.57722 3.75059 4.08396 4.33266 4.48781 4.6151 4.80651 
0 
72 0.16574 0.16951 0.1749 0.32234 0.32647 0.33098 0.51071 0.51447 0.51961 0.6436 0.64795 0.83077 0.83501 0.83988 1.00249 1.00737 1.01548 1.1704 1.17621 1.33575 1.34033 1.50254 1.5065 1.51333 1.66714 1.67168 1.85712 1.86147 1.86576 2.07107 2.07532 2.19941 2.20634 2.34296 2.34744 2.35604 2.48544 2.48927 2.6383 2.64185 2.82891 2.83296 2.83768 2.99296 2.99702 3.16364 3.1684 3.17329 3.31488 3.31917 3.33098 3.4488 3.45368 3.47 3.59459 3.59916 3.60659 3.76695 3.77118 3.77662 4.09998 4.10511 4.34814 4.3532 4.50372 4.50816 4.51419 4.63344 4.63975 4.82215 4.82522 4.82953 
30 0.16869 0.32496 0.51138 0.64468 0.83442 1.00288 1.01103 1.17242 1.33675 1.50417 1.66829 1.85955 2.07245 2.2038 2.3448 2.48617 2.63929 2.82944 2.8359 2.99431 3.16692 3.31706 3.45166 3.59498 3.76908 4.10003 4.3481 4.50644 4.63562 4.82312 
20 0.16542 0.3232 0.50887 0.64243 0.8298 1.17171 1.66507 1.8577 2.06649 2.19793 2.34195 2.48237 2.99125 3.16411 3.31492 3.44791 3.5935 3.76724 4.09599 4.34421 
1 0.16559 
27 0.16581 0.3235 0.50904 0.64166 0.83246 1.17205 1.33496 1.50214 1.665 1.85636 2.06863 2.19792 2.34101 2.48423 2.63613 2.8281 2.99093 3.16498 3.31563 3.4488 3.59203 3.76699 4.09674 4.3458 4.50374 4.63299 4.82036 
1 1.17357 
76 0.17455 0.17831 0.33045 0.33411 0.34172 0.5173 0.52086 0.52611 0.64983 0.65365 0.66102 0.83988 0.84355 0.84905 1.01084 1.01498 1.02287 1.17789 1.18375 1.34208 1.34614 1.35386 1.51025 1.51444 1.67384 1.67881 1.86452 1.86873 1.8729 2.07713 2.08102 2.10067 2.2066 2.21396 2.34972 2.35422 2.3607 2.49143 2.49576 2.50436 2.64401 2.64733 2.83507 2.83893 2.84283 2.99967 3.00404 3.17122 3.17451 3.17865 3.32154 3.32543 3.33127 3.45577 3.45996 3.4667 3.601 3.60625 3.61411 3.77488 3.77788 3.78301 4.10595 4.10943 4.12309 4.35377 4.35761 4.36439 4.51185 4.51572 4.5236 4.6406 4.64762 4.82911 4.83286 4.83719 
43 0.1674 0.17678 0.32287 0.33111 0.51028 0.51639 0.64302 0.64921 0.8312 0.83903 1.00617 1.17244 1.33675 1.50354 1.66963 1.85862 1.87129 2.07011 2.08143 2.20033 2.34231 2.34943 2.48487 2.63877 2.82943 2.83625 2.99361 3.16297 3.17034 3.31689 3.44829 3.45966 3.59445 3.76768 3.77384 4.09923 4.11647 4.34768 4.50485 4.51237 4.63186 4.82204 4.82857 
117 0.14166 0.14535 0.14812 0.15091 0.29776 0.30119 0.30431 0.30706 0.4844 0.48821 0.49083 0.49343 0.49713 0.61667 0.62045 0.62335 0.62628 0.63115 0.80699 0.81037 0.81352 0.81591 0.8207 0.97963 0.98234 0.98593 0.98938 1.14386 1.14762 1.15154 1.15538 1.30873 1.31219 1.31588 1.31916 1.47682 1.48064 1.48377 1.48657 1.63816 1.64433 1.64748 1.65102 1.83433 1.83679 1.83992 1.84293 2.04758 2.05009 2.05278 2.05839 2.17285 2.17748 2.18107 2.31921 2.32198 2.32489 2.32817 2.45501 2.46055 2.46404 2.46687 2.47148 2.61135 2.61559 2.61852 2.62109 2.80278 2.80663 2.80941 2.81213 2.81616 2.96641 2.97035 2.97354 2.97707 3.13926 3.14226 3.14538 3.14784 3.15196 3.28847 3.29187 3.2956 3.29841 3.42113 3.42677 3.42989 3.43311 3.5684 3.57214 3.57493 3.57825 3.74311 3.74612 3.74907 3.75136 4.07653 4.07906 4.08191 4.32547 4.32762 4.33033 4.3369 4.47959 4.48253 4.48596 4.48842 4.60368 4.60901 4.61331 4.61778 4.7987 4.80147 4.80368 4.80641 4.81064 
19 0.15774 0.31582 0.50123 0.63614 0.82271 0.99746 1.84676 2.06122 2.33604 2.62943 2.81913 3.15705 3.44434 3.58826 3.75962 4.08934 4.33702 4.49673 4.8124 
25 0.17623 0.33362 0.51978 0.65484 0.84166 1.01649 1.18528 1.34688 1.51585 1.67944 1.8689 2.07957 2.35373 2.64752 2.84 3.00649 3.1752 3.3263 3.46168 3.60574 3.7783 4.10868 4.35653 4.51606 4.8312 
29 0.1625 0.31851 0.50628 0.63789 0.82684 0.83076 0.99702 1.16289 1.33121 1.49878 1.66186 1.8519 2.06586 2.19476 2.33766 2.4804 2.63281 2.82371 2.98807 3.1591 3.31047 3.44285 3.58863 3.76392 4.09445 4.34276 4.50107 4.62785 4.8183 
66 0.16466 0.16841 0.31985 0.3238 0.50833 0.51187 0.64053 0.644 0.64831 0.8294 0.83274 0.83857 1.0 1.00456 1.16784 1.17322 1.33277 1.337 1.50064 1.50374 1.66467 1.66888 1.85422 1.8589 1.86304 2.06758 2.07084 2.19683 2.20412 2.34 2.34342 2.35151 2.48247 2.48584 2.63535 2.63825 2.82647 2.83018 2.99072 2.99455 3.16218 3.16581 3.17005 3.31309 3.31681 3.44602 3.45025 3.45549 3.59108 3.59448 3.6014 3.76514 3.76836 3.77349 4.09648 4.09979 4.34504 4.34829 4.50214 4.50519 4.51037 4.63104 4.63664 4.81993 4.82302 4.8273 
28 0.17087 0.32628 0.51548 0.64932 0.83463 1.00457 1.1781 1.34232 1.51037 1.67024 1.86079 1.87416 2.07942 2.2151 2.34908 2.492 2.64426 2.83559 2.99881 3.17053 3.32102 3.45633 3.60575 3.77298 4.10405 4.35082 4.51155 4.8257 
0 
137 0.14264 0.14591 0.14861 0.15086 0.15383 0.29879 0.30234 0.30463 0.30697 0.30938 0.48571 0.48902 0.4917 0.49366 0.49608 0.61599 0.62034 0.62337 0.6257 0.62813 0.6329 0.80809 0.81141 0.8141 0.81626 0.81879 0.9809 0.98321 0.98596 0.9885 0.99194 1.14486 1.14868 1.15157 1.15459 1.15858 1.30991 1.31309 1.31661 1.31899 1.32213 1.47793 1.48147 1.48435 1.48659 1.48941 1.63903 1.64489 1.64801 1.65046 1.65417 1.83567 1.8379 1.84021 1.84258 1.84539 2.0489 2.05112 2.05352 2.05597 2.17403 2.1778 2.18116 2.18495 2.32055 2.32317 2.32552 2.32791 2.33126 2.45555 2.46123 2.46444 2.467 2.4699 2.61242 2.61669 2.61922 2.62139 2.62446 2.80418 2.80763 2.81004 2.81208 2.81474 2.96757 2.97097 2.97412 2.97614 2.97995 3.14035 3.14316 3.1454 3.14795 3.15005 3.28928 3.29247 3.29547 3.29832 3.30073 3.42231 3.42779 3.43002 3.43289 3.43561 3.56966 3.57301 3.57554 3.57803 3.581 3.74435 3.74664 3.74937 3.75149 3.7535 4.07787 4.08015 4.08237 4.08478 4.32663 4.32875 4.33074 4.33348 4.48077 4.48359 4.48659 4.48857 4.49104 4.60476 4.60873 4.61217 4.61572 4.62264 4.80016 4.80272 4.80472 4.80667 4.80933 
99 0.14618 0.15028 0.15339 0.30238 0.30581 0.30928 0.31287 0.48887 0.49323 0.49595 0.49961 0.62172 0.62583 0.62947 0.81165 0.81526 0.81865 0.82291 0.98401 0.98704 0.99126 1.14851 1.15229 1.15724 1.1623 1.31323 1.31742 1.32105 1.32545 1.48144 1.48568 1.48893 1.49398 1.64263 1.6493 1.65263 1.83873 1.84138 1.845 1.84983 2.05199 2.05475 2.05794 2.17728 2.18286 2.19174 2.32361 2.32651 2.32992 2.45994 2.46576 2.46951 2.47414 2.61609 2.62025 2.62343 2.80713 2.81134 2.81436 2.81905 2.97095 2.97538 2.97853 3.14382 3.14697 3.15076 3.15419 3.29298 3.29698 3.30106 3.30481 3.42559 3.43129 3.43508 3.43968 3.57285 3.5769 3.58045 3.74748 3.75107 3.75418 3.75768 4.08093 4.08358 4.08693 4.32991 4.33212 4.33576 4.48411 4.48735 4.49077 4.49576 4.60814 4.61442 4.61923 4.80307 4.806 4.80841 4.8122 
45 0.1698 0.1753 0.32667 0.33407 0.51314 0.51717 0.64757 0.83579 0.8414 1.0074 1.01634 1.17783 1.33962 1.5065 1.6717 1.86195 1.86775 2.07302 2.20438 2.34555 2.35111 2.48794 2.49797 2.64029 2.83321 2.83799 2.99546 3.00782 3.16827 3.1745 3.31904 3.45363 3.59758 3.60508 3.77053 3.77495 4.10194 4.11014 4.34961 4.35537 4.50786 4.514 4.63679 4.82459 4.82894 
0 
57 0.1554 0.15974 0.31207 0.31687 0.49823 0.50251 0.63112 0.63572 0.8205 0.82511 0.83135 0.99226 0.99846 1.15821 1.16493 1.32224 1.32861 1.49065 1.49572 1.65499 1.6593 1.8472 1.85185 2.06048 2.06484 2.18643 2.19204 2.3326 2.3371 2.47198 2.47726 2.62688 2.63087 2.81617 2.82104 2.98018 2.98535 3.15285 3.15833 3.30198 3.30922 3.4379 3.44233 3.58204 3.58677 3.75576 3.7613 4.08938 4.09351 4.3382 4.34316 4.49283 4.49819 4.61735 4.62555 4.81199 4.8154 
35 0.16687 0.32323 0.50935 0.51368 0.6434 0.83174 0.83548 1.00177 1.00827 1.17306 1.33519 1.50316 1.66687 1.85805 2.07031 2.19939 2.34206 2.35318 2.48401 2.48946 2.63778 2.82827 2.83774 2.99252 3.16507 3.31565 3.44993 3.59392 3.76805 4.09869 4.34663 4.50557 4.63307 4.82151 4.82606 
0 
53 0.14974 0.15588 0.30583 0.31132 0.49255 0.49891 0.62443 0.63037 0.81514 0.82157 0.98773 0.99694 1.1518 1.15771 1.16521 1.31701 1.32497 1.485 1.49181 1.64598 1.65439 1.84247 1.85066 2.05573 2.18102 2.32732 2.33472 2.46266 2.4714 2.61919 2.62571 2.81092 2.81752 2.97455 2.98167 3.14741 3.1546 3.29657 3.30477 3.42895 3.43602 3.57652 3.58355 3.75117 3.75843 4.08462 4.33363 4.48781 4.49509 4.6119 4.62105 4.80676 4.81153 
76 0.16008 0.16432 0.17118 0.3171 0.3215 0.50357 0.50754 0.5113 0.6359 0.6395 0.64402 0.82546 0.8299 0.83539 0.99698 1.00215 1.16309 1.16835 1.1737 1.32697 1.33213 1.3368 1.49592 1.5 1.50486 1.66018 1.66372 1.67273 1.85191 1.85653 1.86125 2.0656 2.06936 2.19158 2.19668 2.20417 2.33759 2.34135 2.34792 2.47482 2.48007 2.48395 2.63158 2.63534 2.82185 2.8258 2.83094 2.98504 2.98969 2.99891 3.15775 3.16251 3.16618 3.30703 3.31251 3.31733 3.44204 3.44569 3.45015 3.58763 3.59127 3.59866 3.76057 3.76558 3.77077 4.09447 4.09855 4.34327 4.34776 4.4979 4.50237 4.62234 4.62922 4.8172 4.82007 4.82467 
53 0.14812 0.15323 0.30457 0.31029 0.4907 0.49546 0.62426 0.63037 0.81351 0.81868 0.98497 1.1511 1.31498 1.32476 1.48345 1.4894 1.64897 1.6547 1.83971 1.84575 2.05292 2.05825 2.17934 2.32499 2.33117 2.46631 2.47155 2.61947 2.62442 2.80898 2.814 2.97293 2.97899 3.14524 3.15146 3.29471 3.30348 3.43129 3.43767 3.57465 3.58068 3.74835 3.75398 4.08196 4.08719 4.3307 4.33586 4.48554 4.49161 4.61025 4.61967 4.80424 4.80787 
103 0.17566 0.17893 0.18271 0.21024 0.33138 0.3348 0.33773 0.34292 0.51951 0.52235 0.52519 0.5299 0.65226 0.6557 0.65943 0.84143 0.84455 0.84803 0.85776 1.01187 1.01615 1.01996 1.02775 1.17821 1.18328 1.18683 1.19724 1.34381 1.34738 1.3506 1.35835 1.51217 1.51532 1.51877 1.53376 1.67604 1.68002 1.68415 1.86608 1.87013 1.8733 1.87881 2.07924 2.08237 2.0865 2.10257 2.20845 2.21306 2.21973 2.35155 2.3556 2.35966 2.36575 2.4938 2.49734 2.50159 2.64638 2.64937 2.65361 2.83754 2.84106 2.84462 2.85051 3.0012 3.00408 3.00798 3.17263 3.17631 3.17897 3.18315 3.32303 3.32684 3.32976 3.33724 3.45776 3.4618 3.46525 3.60284 3.60643 3.61046 3.61649 3.77655 3.77979 3.78295 3.7882 4.10791 4.111 4.11525 4.12815 4.35667 4.35983 4.36423 4.51293 4.51629 4.51966 4.52624 4.64285 4.64703 4.65833 4.83088 4.83376 4.83682 4.84052 
57 0.15912 0.16229 0.31538 0.31887 0.50323 0.50675 0.63495 0.63851 0.82362 0.82669 0.8303 0.99502 0.99939 1.16198 1.16675 1.32735 1.33106 1.4951 1.49885 1.65909 1.6627 1.84976 1.85385 2.06299 2.0669 2.19048 2.19577 2.33517 2.33913 2.47667 2.48059 2.62977 2.63277 2.82067 2.82403 2.98501 2.98881 3.15682 3.16009 3.30705 3.31071 3.44092 3.44499 3.58591 3.59 3.75988 3.76317 4.09162 4.09556 4.33963 4.34418 4.49774 4.5008 4.62542 4.62958 4.81448 4.81757 
0 
24 0.16409 0.5065 0.64076 0.83062 1.0009 1.17274 1.33387 1.5006 1.6643 2.34098 2.48162 2.6345 2.82571 2.99057 3.16262 3.31298 3.44903 3.59057 3.76484 4.09622 4.34313 4.50198 4.63066 4.81937 
57 0.15338 0.15776 0.30952 0.31397 0.49558 0.50028 0.50507 0.62926 0.63361 0.81907 0.82364 0.99016 0.99551 1.15597 1.16184 1.32004 1.32582 1.48832 1.49324 1.65454 1.65954 1.84494 1.84952 2.0581 2.06218 2.1841 2.19107 2.33028 2.33442 2.47095 2.47546 2.62424 2.62852 2.81369 2.81862 2.97783 2.98307 3.15056 3.15543 3.29969 3.30559 3.4368 3.44217 3.57982 3.58419 3.7534 3.75858 4.08712 4.09115 4.33602 4.33964 4.49054 4.49561 4.61502 4.62364 4.80945 4.81302 
24 0.15831 0.31245 0.50148 0.63558 0.82557 0.99608 1.32786 1.49496 1.84695 2.06045 2.33239 2.4767 2.62884 2.81999 2.98429 3.15303 3.30786 3.44295 3.58578 3.75933 4.08884 4.33717 4.49626 4.81188 
68 0.16832 0.17162 0.17577 0.32434 0.32829 0.33255 0.5119 0.51488 0.51829 0.64449 0.6486 0.83199 0.83612 0.84022 1.00368 1.00879 1.01356 1.17032 1.17538 1.17981 1.3343 1.33895 1.3432 1.50571 1.5106 1.66834 1.67266 1.67999 1.85813 1.86198 1.86558 2.0715 2.07601 2.19825 2.20291 2.34376 2.34773 2.35209 2.48637 2.49061 2.63961 2.64304 2.83126 2.83513 2.99445 2.99799 3.16601 3.1698 3.31381 3.31944 3.32468 3.45022 3.45477 3.5954 3.5992 3.77122 3.77443 4.10088 4.1049 4.34916 4.35356 4.50786 4.51159 4.63332 4.63776 4.82409 4.82716 4.83081 
57 0.16535 0.16903 0.32099 0.32437 0.50883 0.51281 0.64207 0.64596 0.83039 0.8334 0.83938 1.00026 1.00493 1.17061 1.17574 1.33503 1.33922 1.50192 1.50621 1.66506 1.66922 1.85576 1.85983 2.06929 2.07345 2.19794 2.20438 2.34163 2.34558 2.35356 2.48355 2.48799 2.63676 2.64207 2.82746 2.83298 2.99164 2.99616 3.16382 3.16706 3.31502 3.31957 3.44856 3.45252 3.59273 3.59715 3.76674 3.76952 4.09779 4.10201 4.34583 4.3506 4.50397 4.50717 4.63191 4.82115 4.82526 
6 0.16104 0.50469 0.82487 2.82311 4.34045 4.81558 
2 0.85047 3.78131 
49 0.15268 0.15777 0.30872 0.31432 0.49658 0.50164 0.62888 0.63673 0.81738 0.82234 0.98922 0.99883 1.15581 1.16363 1.32094 1.32686 1.489 1.49536 1.65297 1.66134 1.8436 1.85029 2.05703 2.18577 2.32906 2.33798 2.47002 2.47667 2.62405 2.81425 2.81954 2.97914 3.14951 3.15502 3.29991 3.3056 3.43445 3.44113 3.58 3.5885 3.75323 3.75824 4.08589 4.33421 4.49004 4.49548 4.61732 4.80865 4.81423 
69 0.16393 0.16711 0.17219 0.31928 0.32313 0.32724 0.50753 0.51064 0.5142 0.63982 0.64325 0.82889 0.83199 0.83588 0.99966 1.0042 1.01195 1.16567 1.17211 1.33188 1.33621 1.50033 1.50368 1.66422 1.66864 1.85337 1.8581 1.86164 2.06645 2.0696 2.19509 2.19914 2.33914 2.34392 2.34899 2.48146 2.48558 2.63465 2.6374 2.82545 2.82884 2.83263 2.98906 2.99294 3.16062 3.16421 3.16804 3.31204 3.31531 3.32123 3.44487 3.44976 3.58944 3.59407 3.60004 3.76544 3.76806 4.09537 4.09913 4.34394 4.34715 4.50228 4.50508 4.62746 4.63159 4.63881 4.81862 4.82187 4.82519 
24 0.15399 0.3105 0.49698 0.63068 0.81893 0.99161 1.32298 1.49035 1.84338 2.05733 2.32944 2.47263 2.62511 2.81536 2.98009 3.15048 3.30291 3.43782 3.58103 3.7547 4.08579 4.33364 4.49214 4.80828 
28 0.17245 0.32986 0.51616 0.65052 0.83831 1.01109 1.17979 1.34203 1.51035 1.67287 1.86562 2.07531 2.2036 2.34877 2.64312 2.83402 2.99756 3.17163 3.32224 3.45676 3.60164 3.77438 4.10382 4.35109 4.5128 4.64294 4.82731 4.83196 
50 0.16921 0.17465 0.32497 0.32955 0.51192 0.51595 0.64591 0.83473 0.83968 1.00546 1.01166 1.17324 1.17857 1.33723 1.34213 1.50511 1.66895 1.67518 1.8592 1.86431 2.07234 2.0809 2.20152 2.34446 2.34945 2.48684 2.49444 2.64071 2.83068 2.83539 2.99504 3.00642 3.1659 3.17079 3.31676 3.32077 3.45164 3.45739 3.59608 3.60636 3.77061 3.78048 4.10099 4.10724 4.34907 4.35423 4.50776 4.63534 4.82391 4.82859 
66 0.16021 0.16351 0.16791 0.31562 0.3198 0.3227 0.50367 0.50672 0.5099 0.63603 0.63995 0.82506 0.82856 0.8325 0.99586 1.0002 1.16226 1.16757 1.32681 1.33076 1.33474 1.49632 1.49961 1.66024 1.66378 1.85042 1.85472 1.85872 2.06327 2.06693 2.19067 2.19476 2.33586 2.33993 2.47761 2.48083 2.63095 2.63419 2.82121 2.82431 2.82791 2.98516 2.98819 3.15669 3.1612 3.30757 3.31194 3.44165 3.44644 3.58661 3.59002 3.75962 3.76365 3.76659 4.0923 4.09616 4.34096 4.34449 4.49684 4.50093 4.50587 4.62415 4.62887 4.81523 4.81801 4.82131 
6 0.17142 0.33202 0.51753 2.20571 3.32184 4.82808 
7 0.16673 0.51257 1.33558 1.67282 1.85686 2.34424 4.63412 
34 0.16601 0.32323 0.50969 0.64609 0.83084 0.83611 1.00264 1.01202 1.17169 1.33442 1.50176 1.66418 1.6725 1.85727 1.86188 2.06875 2.1989 2.34267 2.35217 2.48285 2.63604 2.82706 2.83336 2.99059 3.16453 3.31518 3.44848 3.59238 3.76733 4.09745 4.34526 4.50358 4.63199 4.81973 
34 0.15953 0.31613 0.32049 0.50355 0.50937 0.63666 0.82407 0.82812 0.99613 1.16171 1.16798 1.32988 1.49725 1.65991 1.85038 2.06419 2.19229 2.33583 2.47819 2.63154 2.82199 2.9867 3.15657 3.16157 3.30959 3.44394 3.58727 3.76226 4.09268 4.34055 4.49906 4.62349 4.81517 4.82098 
47 0.15056 0.15498 0.30669 0.31379 0.49301 0.49784 0.62618 0.63207 0.81589 0.82066 0.98698 1.153 1.31697 1.32491 1.48576 1.49107 1.64988 1.65637 1.84171 2.05498 2.18181 2.32712 2.46676 2.47253 2.62132 2.62576 2.81139 2.81663 2.97512 2.98038 3.14746 3.15449 3.29679 3.30473 3.43259 3.57716 3.58392 3.75046 3.75707 4.08408 4.33276 4.48748 4.4937 4.61331 4.62137 4.80651 4.81163 
103 0.14719 0.1508 0.15358 0.15824 0.30324 0.30678 0.30999 0.31406 0.48989 0.49388 0.49635 0.50012 0.62226 0.6261 0.62885 0.63297 0.81246 0.81583 0.81897 0.82232 0.98521 0.98796 0.99219 1.14931 1.15323 1.1583 1.16287 1.31421 1.31774 1.3217 1.3261 1.48226 1.48627 1.48935 1.49411 1.64356 1.65013 1.65332 1.66016 1.83989 1.84233 1.8459 1.85054 2.05315 2.05565 2.05854 2.1783 2.18317 2.18957 2.32477 2.32758 2.33076 2.46036 2.46623 2.47005 2.47369 2.61677 2.62123 2.62415 2.80824 2.81225 2.815 2.81949 2.9719 2.97601 2.97914 3.14481 3.14788 3.15119 3.15467 3.29404 3.29754 3.30214 3.30549 3.42657 3.43245 3.43613 3.44086 3.5739 3.57777 3.58048 3.587 3.74868 3.75178 3.755 3.75825 4.0821 4.08463 4.0879 4.33107 4.33314 4.33662 4.48512 4.48811 4.49174 4.49619 4.60912 4.61479 4.61978 4.80425 4.80707 4.80925 4.81409 
27 0.16085 0.31709 0.5049 0.63842 0.8251 0.83123 0.99682 1.16747 1.33037 1.49757 1.66336 1.85167 2.06707 2.33776 2.48086 2.63297 2.82277 2.98725 3.15947 3.30963 3.44802 3.58839 3.76233 4.09609 4.49985 4.6275 4.81799 
77 0.14733 0.15227 0.1561 0.30348 0.30736 0.31177 0.49005 0.49529 0.49885 0.62262 0.62762 0.63201 0.81271 0.81715 0.82061 0.98524 0.98914 0.99473 1.14961 1.15415 1.16136 1.31443 1.32061 1.32564 1.48255 1.48791 1.49215 1.64395 1.65143 1.65489 1.83995 1.84303 1.84805 2.05321 2.05655 2.17853 2.18589 2.32483 2.32825 2.33551 2.46129 2.46693 2.47097 2.61719 2.62184 2.6255 2.80841 2.81342 2.8171 2.9721 2.97821 3.14492 3.1485 3.15287 3.29414 3.29953 3.30386 3.42692 3.43312 3.43831 3.57404 3.57899 3.74871 3.75351 3.75683 4.08214 4.08527 4.33112 4.33375 4.48526 4.48918 4.49296 4.60939 4.61826 4.8043 4.80763 4.81128 
53 0.15432 0.15964 0.31142 0.31765 0.49968 0.50415 0.6306 0.63733 0.81997 0.82483 0.82933 0.99144 0.99733 1.15753 1.16693 1.32166 1.33014 1.49021 1.49673 1.65579 1.66225 1.8461 1.85236 2.05938 2.06832 2.189 2.33146 2.33809 2.47234 2.47942 2.62585 2.63115 2.81723 2.82272 2.98021 2.9856 3.15195 3.15832 3.30145 3.30891 3.43739 3.44425 3.58152 3.58854 3.75523 3.7613 4.08841 4.33733 4.49209 4.49827 4.62116 4.8112 4.81578 
27 0.16062 0.31669 0.50537 0.63671 0.82445 0.99692 1.16692 1.33154 1.49725 1.66103 1.85376 2.06371 2.33699 2.47801 2.6314 2.823 2.98819 3.15847 3.30956 3.44399 3.58842 3.76166 4.0922 4.34004 4.4985 4.62884 4.81539 
52 0.15092 0.15656 0.30725 0.31328 0.49362 0.49886 0.62679 0.63276 0.81629 0.82197 0.98786 0.9955 1.15371 1.16378 1.31789 1.32515 1.4864 1.49244 1.65083 1.65699 1.84246 1.84947 2.05571 2.18267 2.32776 2.33434 2.46751 2.47367 2.62175 2.62699 2.81204 2.81756 2.9759 2.98221 3.14804 3.15411 3.2976 3.30488 3.43339 3.43997 3.5777 3.58427 3.75129 3.75708 4.08474 4.33346 4.48834 4.49444 4.61408 4.6233 4.80711 4.81153 
43 0.15824 0.31458 0.49971 0.50993 0.63312 0.64105 0.82524 0.99526 1.16103 1.16852 1.32526 1.49308 1.49986 1.65303 1.66409 1.85034 2.0653 2.18833 2.33521 2.34142 2.47108 2.48055 2.62838 2.63446 2.81906 2.98228 3.15546 3.16227 3.30513 3.31309 3.4355 3.44553 3.585 3.59158 3.7587 3.76472 4.09404 4.34158 4.4957 4.50181 4.61917 4.6304 4.81603 
80 0.15481 0.15847 0.16132 0.31207 0.31546 0.31896 0.49774 0.5016 0.50505 0.63089 0.63438 0.63798 0.81965 0.82303 0.8261 0.83077 0.99225 0.99634 1.00027 1.15785 1.16256 1.16779 1.32192 1.32731 1.33124 1.49041 1.49465 1.49797 1.65176 1.65763 1.66083 1.84723 1.85124 1.85528 2.06033 2.06349 2.18567 2.19126 2.33247 2.33553 2.47081 2.47527 2.47879 2.62643 2.62973 2.63299 2.81578 2.81957 2.82337 2.97973 2.98444 2.98881 3.15271 3.15583 3.15952 3.30171 3.306 3.30971 3.43631 3.43974 3.44435 3.58171 3.58535 3.58959 3.75577 3.75956 3.76249 4.08943 4.09233 4.33822 4.341 4.49303 4.49754 4.50067 4.6165 4.62333 4.627 4.81169 4.81445 4.81805 
25 0.16037 0.31695 0.50295 0.63986 0.82463 1.00115 1.16839 1.33122 1.49678 1.65987 1.85352 2.06235 2.33868 2.4773 2.63065 2.82112 3.15817 3.30951 3.4446 3.59003 3.76146 4.09092 4.3391 4.49872 4.81374 
7 0.17319 0.3261 0.83437 1.00772 1.86204 2.34821 4.82724 
79 0.14743 0.15152 0.15523 0.30376 0.30755 0.31171 0.48979 0.49405 0.49748 0.62283 0.62687 0.63075 0.81285 0.81716 0.8208 0.98448 0.98895 1.15019 1.15492 1.16193 1.31445 1.3195 1.32517 1.48264 1.48715 1.49225 1.64444 1.65025 1.65528 1.83922 1.8431 1.84754 2.05243 2.05601 2.17827 2.18392 2.32443 2.32801 2.33448 2.46303 2.46803 2.47244 2.61813 2.62208 2.6255 2.80787 2.81213 2.8153 2.97206 2.97692 2.98462 3.14463 3.14857 3.15204 3.29405 3.29875 3.3037 3.42842 3.43227 3.4371 3.57374 3.57788 3.58405 3.74779 3.7521 3.75547 4.08144 4.08492 4.33024 4.33335 4.485 4.48952 4.49486 4.6091 4.61561 4.62124 4.80364 4.80671 4.80981 
0 
41 0.15686 0.16431 0.3117 0.31798 0.50002 0.50548 0.6331 0.82038 0.82575 0.99176 0.99947 1.15849 1.16752 1.32154 1.32828 1.49337 1.65723 1.84612 1.85398 2.05949 2.18976 2.33156 2.47515 2.6282 2.81802 2.98329 3.15222 3.15843 3.30174 3.30914 3.43889 3.58372 3.75497 3.76051 4.08847 4.33697 4.49206 4.4977 4.62325 4.81098 4.81571 
23 0.15341 0.30937 0.49699 0.62974 0.81804 0.98923 1.49038 1.84331 2.05681 2.32888 2.47251 2.62512 2.8154 2.98033 3.14961 3.30612 3.43623 3.58083 3.75432 4.08565 4.33395 4.49211 4.80849 
99 0.1678 0.17082 0.17504 0.32322 0.32709 0.33005 0.33642 0.5109 0.51393 0.51725 0.52227 0.64438 0.64783 0.65149 0.8322 0.83596 0.83849 0.84207 1.00296 1.00685 1.0104 1.01645 1.16977 1.17604 1.17958 1.33368 1.33883 1.34239 1.34951 1.50256 1.50668 1.50991 1.51673 1.66827 1.67124 1.67608 1.85841 1.862 1.86519 1.86869 2.07171 2.07459 2.07916 2.19722 2.20248 2.20738 2.34379 2.34696 2.3505 2.3554 2.48497 2.48834 2.49213 2.49831 2.63849 2.64167 2.64538 2.82894 2.83211 2.83547 2.84042 2.99157 2.99592 2.99963 3.16413 3.16844 3.17101 3.17514 3.31457 3.3192 3.32215 3.45022 3.4539 3.45745 3.59373 3.59718 3.60084 3.60569 3.76751 3.77182 3.77434 3.77938 4.10058 4.10355 4.10889 4.34929 4.35196 4.3564 4.50436 4.50866 4.51196 4.51877 4.63093 4.6365 4.64109 4.82335 4.8259 4.82887 4.83239 
0 
0 
27 0.1577 0.31532 0.50187 0.63499 0.82375 0.99703 1.16466 1.32663 1.49402 1.6638 1.84606 2.06194 2.33521 2.47529 2.62834 2.81985 2.9838 3.15645 3.30688 3.44121 3.58718 3.75877 4.08794 4.336 4.49567 4.62607 4.81203 
30 0.16529 0.32193 0.32653 0.50834 0.64236 0.83098 1.00224 1.17185 1.33402 1.5018 1.66509 1.85711 2.06853 2.20053 2.34162 2.48333 2.63585 2.82659 2.99067 3.16337 3.31477 3.44895 3.59228 3.76686 4.09688 4.3449 4.50323 4.63181 4.81986 4.82563 
70 0.1579 0.16102 0.16475 0.31396 0.31771 0.32145 0.50185 0.50529 0.63438 0.63774 0.82283 0.82621 0.82932 0.99401 0.9984 1.16015 1.16455 1.1695 1.3251 1.32897 1.3323 1.49396 1.49719 1.50154 1.65807 1.66155 1.66697 1.8484 1.85252 1.85665 2.06151 2.06516 2.18941 2.19387 2.33401 2.33762 2.47506 2.47878 2.48445 2.62892 2.63185 2.81946 2.82301 2.82782 2.98403 2.98694 3.15478 3.15906 3.16316 3.3044 3.30915 3.31285 3.44002 3.44439 3.58501 3.58842 3.75856 3.76204 4.09052 4.09429 4.33895 4.34297 4.49512 4.49855 4.50214 4.62158 4.62606 4.81357 4.81648 4.81994 
28 0.15909 0.31667 0.50355 0.63578 0.8248 1.00011 1.16449 1.32816 1.49535 1.65941 1.85038 2.06398 2.19315 2.33723 2.4763 2.63115 2.82138 2.98564 3.15723 3.30729 3.44137 3.58689 3.76235 4.09238 4.34067 4.49834 4.6261 4.81568 
78 0.15479 0.15883 0.16234 0.31192 0.31603 0.31986 0.49838 0.50207 0.50572 0.63145 0.63523 0.6387 0.82076 0.82509 0.8303 0.99206 0.99672 1.0013 1.15842 1.16393 1.16864 1.32206 1.32706 1.33117 1.49045 1.49481 1.49874 1.65469 1.659 1.66406 1.84683 1.85104 1.85505 2.05983 2.0634 2.18645 2.19217 2.33219 2.33604 2.34134 2.47161 2.47614 2.4809 2.62614 2.62997 2.81683 2.8205 2.82449 2.97994 2.98461 2.98991 3.1531 3.15722 3.16111 3.30209 3.30738 3.31072 3.43754 3.44179 3.44588 3.58185 3.58571 3.59026 3.7558 3.75983 3.76281 4.08886 4.09225 4.3376 4.34062 4.49284 4.49721 4.50085 4.6188 4.62551 4.8117 4.81463 4.81899 
24 0.16727 0.32576 0.50942 0.64173 0.83332 1.0034 1.17282 1.3363 1.5025 1.66716 1.85635 2.06915 2.34142 2.48467 2.63873 2.82791 2.99232 3.31788 3.44966 3.59258 4.09815 4.3466 4.63204 4.82198 
1 0.83593 
129 0.16766 0.17056 0.1727 0.17553 0.18044 0.32438 0.32732 0.32968 0.33207 0.33703 0.51085 0.51356 0.51585 0.51803 0.52124 0.64492 0.64755 0.64987 0.65296 0.8336 0.8368 0.83904 0.84177 0.84851 1.0043 1.00784 1.01058 1.01365 1.02163 1.17142 1.17539 1.1783 1.18113 1.33527 1.33874 1.34116 1.34376 1.34956 1.50377 1.50671 1.50892 1.51166 1.51957 1.66934 1.67196 1.67489 1.67877 1.85883 1.8618 1.86416 1.86654 1.86989 1.88482 2.07174 2.07434 2.07669 2.0807 2.19903 2.20277 2.20623 2.21025 2.34434 2.34707 2.34964 2.35241 2.35674 2.48587 2.48851 2.49119 2.49436 2.49988 2.63911 2.64161 2.64371 2.64805 2.82968 2.83229 2.83457 2.83723 2.84028 2.99315 2.99637 2.9987 3.00167 3.16567 3.16882 3.17087 3.17324 3.17692 3.31543 3.31914 3.32135 3.32393 3.45046 3.45373 3.45608 3.45902 3.59539 3.59791 3.60056 3.60357 3.60843 3.7688 3.77161 3.7739 3.77658 3.78101 4.10079 4.10305 4.10553 4.10967 4.34956 4.35156 4.35428 4.35793 4.5054 4.50874 4.51072 4.51348 4.63351 4.6368 4.64013 4.64471 4.82354 4.82578 4.82791 4.83036 4.83311 4.84338 
61 0.16307 0.16619 0.3186 0.32242 0.50695 0.51062 0.63935 0.64329 0.82892 0.83196 0.83648 0.99761 1.00171 1.00551 1.16451 1.1712 1.33251 1.33718 1.49982 1.50536 1.66323 1.66774 1.85276 1.85726 1.86129 2.0663 2.06976 2.19438 2.19901 2.3383 2.34211 2.34843 2.48115 2.48886 2.63426 2.63721 2.82508 2.82897 2.98927 2.99456 3.16171 3.16629 3.31268 3.31633 3.44491 3.44982 3.59015 3.59476 3.76495 3.76778 4.09526 4.09888 4.34338 4.34678 4.50205 4.5078 4.62852 4.63496 4.81849 4.82172 4.82558 
8 0.31932 0.50518 1.66312 1.8536 3.15881 3.31005 4.62659 4.81498 
85 0.17857 0.18201 0.18842 0.33402 0.33816 0.34238 0.522 0.52557 0.53027 0.65317 0.65754 0.66178 0.84212 0.8462 0.85041 1.01366 1.01861 1.02335 1.18 1.18629 1.19026 1.34444 1.34915 1.35324 1.51386 1.51735 1.52167 1.67873 1.68358 1.69448 1.86821 1.87287 1.87656 2.08132 2.08496 2.09387 2.2093 2.21484 2.35387 2.35795 2.36467 2.49472 2.49863 2.50387 2.64836 2.65162 2.65779 2.83934 2.84264 2.84726 3.00427 3.00769 3.01617 3.17397 3.17833 3.18203 3.18864 3.32446 3.32943 3.33323 3.45979 3.46425 3.47112 3.60386 3.60816 3.61272 3.77695 3.78129 3.78431 3.79188 4.11066 4.11446 4.12357 4.35906 4.36336 4.38405 4.51417 4.51854 4.52223 4.64133 4.64653 4.65352 4.83351 4.8366 4.84057 
29 0.16945 0.32652 0.51269 0.64484 0.83466 1.0065 1.17353 1.33862 1.50759 1.66916 1.86163 2.07119 2.20453 2.34401 2.34973 2.48901 2.63944 2.83239 2.99436 3.1678 3.31856 3.4527 3.59757 3.77057 4.10161 4.34787 4.50669 4.63559 4.8254 
0 
34 0.15351 0.30909 0.49653 0.5029 0.62904 0.81859 0.82564 0.98955 0.99823 1.15587 1.32058 1.489 1.65422 1.84397 2.05726 2.18635 2.32935 2.47099 2.62449 2.81433 2.97879 3.15001 3.15804 3.29983 3.30933 3.43553 3.57996 3.75342 3.75938 4.08627 4.33474 4.49024 4.62182 4.80872 
30 0.15851 0.31419 0.50212 0.63451 0.82298 0.83106 0.99464 1.16524 1.3304 1.49511 1.65879 1.84914 1.85711 2.06141 2.19444 2.33403 2.47642 2.6294 2.81988 2.98547 3.15483 3.31071 3.44014 3.58543 3.75886 4.09065 4.3391 4.49557 4.62721 4.81367 
81 0.15311 0.15759 0.16139 0.30922 0.31341 0.31723 0.49588 0.50089 0.50493 0.62845 0.63342 0.63766 0.81845 0.82259 0.82623 0.99148 0.99563 1.00012 1.15528 1.15981 1.16439 1.32024 1.32544 1.32899 1.4883 1.49344 1.49728 1.64952 1.65626 1.65953 1.84627 1.84967 1.85443 2.0595 2.06332 2.18431 2.18996 2.19582 2.33098 2.33441 2.33912 2.46636 2.4725 2.47645 2.62285 2.62783 2.63132 2.81418 2.81907 2.82301 2.97795 2.98336 2.99028 3.15099 3.15461 3.15856 3.30002 3.30498 3.30932 3.43253 3.4388 3.44338 3.57987 3.58473 3.58871 3.75478 3.7591 3.76267 4.08837 4.0918 4.33756 4.341 4.49122 4.49544 4.49889 4.61485 4.62084 4.62601 4.8106 4.81396 4.81969 
56 0.15077 0.15503 0.30706 0.3119 0.49383 0.49792 0.62692 0.63192 0.81604 0.82048 0.98715 0.99258 1.15359 1.16268 1.31735 1.32399 1.48663 1.49122 1.65178 1.65659 1.84187 1.84658 2.05499 2.05906 2.18272 2.32728 2.33191 2.46834 2.47279 2.6219 2.62597 2.81204 2.8164 2.97592 2.98054 3.14788 3.15291 3.29755 3.30392 3.43322 3.43886 3.5777 3.58337 3.75066 3.75541 4.08407 4.08815 4.33271 4.3366 4.48803 4.49289 4.6149 4.62196 4.80667 4.80993 4.81482 
0 
84 0.16712 0.17064 0.1749 0.32206 0.32587 0.33024 0.51031 0.51377 0.51755 0.64296 0.6471 0.65543 0.8333 0.83634 0.84029 1.00168 1.00668 1.01079 1.16742 1.17284 1.17729 1.33217 1.33697 1.34064 1.50315 1.50797 1.66667 1.67079 1.67538 1.85694 1.86124 1.86478 1.87577 2.0711 2.07558 2.10072 2.19841 2.20277 2.20892 2.34221 2.3464 2.35015 2.35695 2.48489 2.4896 2.50048 2.63812 2.64278 2.8281 2.83187 2.83538 2.99235 2.99629 3.0023 3.16288 3.16711 3.17136 3.31329 3.3177 3.32121 3.449 3.45314 3.45873 3.5931 3.59775 3.60294 3.76718 3.77071 3.77779 4.09951 4.103 4.11877 4.34763 4.35154 4.35774 4.50321 4.50727 4.51216 4.63006 4.63509 4.82238 4.82557 4.82911 4.85841 
34 0.16652 0.32218 0.32955 0.50996 0.64204 0.64779 0.83293 1.00169 1.00705 1.17469 1.33689 1.50254 1.66685 1.85658 1.86233 2.06974 2.34164 2.34718 2.48466 2.63719 2.82843 2.83378 2.99227 3.16591 3.31601 3.44922 3.45438 3.59305 3.76727 4.09817 4.34633 4.50569 4.63376 4.8215 
64 0.16141 0.1641 0.31702 0.32036 0.32505 0.50508 0.50823 0.63733 0.64071 0.82534 0.82889 0.83387 0.99595 1.00066 1.16248 1.16773 1.17225 1.32648 1.33124 1.33586 1.49774 1.50033 1.66166 1.66517 1.85064 1.85488 1.85915 2.06429 2.06726 2.19344 2.19912 2.3368 2.34006 2.47889 2.4816 2.6326 2.63498 2.82295 2.82562 2.98766 2.99044 3.15762 3.16146 3.16496 3.30639 3.3114 3.31489 3.44269 3.44651 3.58814 3.59148 3.76229 3.76499 4.09338 4.09638 4.34172 4.34456 4.49995 4.50233 4.62453 4.62921 4.81663 4.81924 4.82417 
29 0.16133 0.31678 0.5054 0.63845 0.82673 0.99843 1.16625 1.33027 1.49748 1.66054 1.85021 1.8571 2.06447 2.19445 2.33795 2.47825 2.63227 2.82266 2.98702 3.15946 3.31008 3.44311 3.58958 3.76229 4.09445 4.3411 4.49951 4.62956 4.8156 
90 0.15123 0.1556 0.15832 0.16311 0.30751 0.31109 0.31486 0.3229 0.49377 0.49882 0.50179 0.50651 0.62607 0.63078 0.63441 0.81698 0.82132 0.82394 0.82772 0.98889 0.99266 0.9965 1.15384 1.15766 1.16249 1.16841 1.31833 1.32439 1.32805 1.48661 1.49175 1.49461 1.64725 1.6551 1.65938 1.8436 1.84651 1.85047 1.85407 2.05689 2.06008 2.18225 2.1889 2.32855 2.33177 2.33617 2.46373 2.47122 2.47472 2.48177 2.62124 2.62591 2.62879 2.81198 2.8169 2.81956 2.82469 2.9759 2.98189 2.98683 3.14884 3.15212 3.15614 3.16217 3.2979 3.30296 3.30638 3.43007 3.43638 3.44101 3.57777 3.58252 3.58671 3.75224 3.75674 3.75939 4.0858 4.08862 4.33484 4.33717 4.48918 4.49398 4.49643 4.61322 4.62108 4.62496 4.8079 4.81094 4.81431 4.81893 
72 0.15364 0.15842 0.16447 0.31024 0.31483 0.31862 0.49648 0.50122 0.50579 0.62895 0.63396 0.63853 0.819 0.82397 0.82959 0.99134 0.99692 1.15673 1.16243 1.16782 1.32113 1.32678 1.33169 1.48931 1.49444 1.65064 1.65735 1.66228 1.8461 1.85111 2.05932 2.06366 2.18515 2.19121 2.33119 2.33547 2.46813 2.47444 2.47929 2.62447 2.62912 2.8147 2.81951 2.82356 2.97871 2.98415 3.15143 3.15614 3.16003 3.3006 3.30612 3.31005 3.43297 3.43878 3.44486 3.58046 3.58522 3.75466 3.75945 3.76353 4.08829 4.09276 4.33732 4.34171 4.4918 4.49682 4.61619 4.62227 4.62738 4.81046 4.81392 4.82016 
44 0.16577 0.17012 0.32287 0.32692 0.50991 0.51365 0.64406 0.83208 0.83651 1.00297 1.00771 1.17198 1.17835 1.33492 1.34033 1.50324 1.6661 1.67151 1.85591 1.86082 2.06926 2.19913 2.34142 2.34564 2.48446 2.63746 2.82785 2.83239 2.99236 3.1647 3.17248 3.31518 3.45045 3.5929 3.60069 3.76841 4.09784 4.10374 4.34585 4.35396 4.50466 4.63358 4.82104 4.82595 
11 0.17505 0.51846 0.64835 0.84099 1.34331 1.86676 2.84036 3.17236 3.32223 3.77463 4.83002 
56 0.14614 0.1511 0.30223 0.30684 0.48873 0.49416 0.62154 0.62687 0.81169 0.81637 0.98389 0.98898 1.14845 1.15443 1.31325 1.3195 1.48142 1.48719 1.64288 1.65059 1.83861 1.84198 2.05186 2.05558 2.17726 2.18442 2.32347 2.32742 2.4607 2.46757 2.61616 2.62145 2.80706 2.81244 2.97084 2.97704 3.14359 3.14751 3.29285 3.29884 3.42592 3.43208 3.57271 3.57803 3.74733 3.75227 4.08077 4.08421 4.32979 4.33252 4.48398 4.48923 4.60818 4.61811 4.8029 4.80653 
46 0.15778 0.16223 0.31434 0.32036 0.50286 0.50752 0.63512 0.82272 0.82746 0.9949 1.16106 1.32662 1.33344 1.4948 1.50001 1.65913 1.84916 1.8559 2.06252 2.18862 2.19484 2.33458 2.34199 2.47635 2.62991 2.63436 2.82042 2.82503 2.9849 3.15558 3.16144 3.30541 3.31164 3.44048 3.44738 3.58554 3.75884 3.76372 4.0913 4.0959 4.34002 4.49564 4.5011 4.62329 4.81446 4.8188 
58 0.17469 0.1804 0.33018 0.33406 0.51712 0.52113 0.64935 0.65331 0.83899 0.84218 0.84917 1.00929 1.01427 1.17747 1.18372 1.34273 1.34815 1.51 1.51486 1.67378 1.67865 1.86488 1.86953 2.07626 2.08105 2.20612 2.34864 2.35322 2.36112 2.49121 2.49605 2.64419 2.6484 2.83495 2.83966 2.85046 2.99949 3.00528 3.17292 3.17717 3.32321 3.32806 3.45503 3.45955 3.60038 3.60521 3.77557 3.77881 4.10509 4.11006 4.35383 4.3584 4.51195 4.51666 4.64024 4.82903 4.83241 4.83799 
61 0.15369 0.15811 0.31052 0.31486 0.49657 0.50103 0.50532 0.62955 0.63418 0.63863 0.81888 0.8233 0.82694 0.99096 0.99686 1.15678 1.16383 1.32093 1.32685 1.48932 1.49432 1.6509 1.65718 1.8457 1.85132 2.05881 2.06361 2.1849 2.19336 2.33101 2.33579 2.46972 2.47549 2.62492 2.62917 2.81474 2.81942 2.82719 2.97875 2.98397 3.15121 3.15684 3.30076 3.30741 3.43599 3.44036 3.58057 3.58506 3.75436 3.75919 3.76263 4.08784 4.0917 4.33665 4.34064 4.49152 4.49688 4.61525 4.62464 4.81022 4.81362 
32 0.16436 0.32049 0.32502 0.50811 0.64068 0.83081 0.999 1.1645 1.17207 1.33201 1.50031 1.66401 1.85382 1.8609 2.06738 2.19656 2.33925 2.48153 2.63536 2.82579 2.99007 3.16289 3.31366 3.44714 3.59037 3.76605 4.09588 4.34424 4.50282 4.62955 4.81921 4.82586 
55 0.15163 0.15668 0.30893 0.31473 0.49504 0.50061 0.62751 0.63341 0.81723 0.82149 0.82459 0.83027 0.98973 0.99776 1.15535 1.16477 1.3196 1.32717 1.48778 1.49454 1.64876 1.65642 1.84455 1.85117 2.05776 2.1835 2.32966 2.33678 2.4667 2.47473 2.62323 2.62879 2.81324 2.81914 2.97717 2.98392 3.14991 3.1562 3.29912 3.3069 3.43162 3.43703 3.4439 3.57901 3.58689 3.75305 3.75919 4.08675 4.33561 4.49027 4.49632 4.61432 4.62553 4.80887 4.8127 
54 0.16333 0.16711 0.32015 0.32372 0.3305 0.50754 0.5135 0.64198 0.82854 0.83194 0.83656 0.99886 1.00402 1.16703 1.17239 1.33245 1.33781 1.50004 1.66378 1.66854 1.85356 1.85797 1.86181 2.06722 2.19695 2.20476 2.33958 2.34468 2.48193 2.49152 2.63484 2.82568 2.83177 2.98967 2.99732 3.16283 3.1703 3.31319 3.31786 3.44783 3.4548 3.59053 3.59812 3.76557 3.77525 4.09593 4.10506 4.34413 4.34935 4.50234 4.63056 4.81897 4.82243 4.82664 
56 0.14835 0.15318 0.30458 0.30906 0.49099 0.49622 0.62367 0.62869 0.81402 0.81864 0.98606 0.99209 1.15096 1.15681 1.3156 1.32235 1.48375 1.48938 1.64524 1.65306 1.84084 1.84561 2.05407 2.0584 2.17954 2.1879 2.3257 2.32989 2.46345 2.47019 2.6187 2.6236 2.80922 2.81448 2.97317 2.97926 3.14594 3.15038 3.29507 3.30166 3.42844 3.434 3.57493 3.57998 3.74942 3.75498 4.08298 4.087 4.33197 4.33538 4.4863 4.49203 4.61048 4.61986 4.80506 4.80872 
38 0.16431 0.16818 0.3207 0.3256 0.50798 0.6405 0.64727 0.82924 0.83521 1.00131 1.00696 1.17559 1.33379 1.50101 1.5056 1.66455 1.85444 1.86168 2.06752 2.19843 2.34041 2.48327 2.63525 2.63863 2.82641 2.99059 3.1639 3.31408 3.44682 3.59171 3.76593 3.76945 4.09614 4.34444 4.50314 4.63109 4.81972 4.82584 
26 0.32748 0.51574 0.64743 0.83876 1.01142 1.17772 1.34088 1.50894 1.67453 1.86571 2.07373 2.20228 2.34642 2.4933 2.64319 2.83277 2.9957 3.16832 3.3203 3.45373 3.59956 3.77133 4.1023 4.3496 4.50965 4.82548 
3 0.18095 0.52317 4.11208 
3 0.65143 3.77432 4.51188 
53 0.17485 0.18142 0.33143 0.34091 0.51819 0.52431 0.65288 0.84112 0.84804 1.01128 1.02304 1.18043 1.19567 1.3441 1.35082 1.51124 1.51632 1.67507 1.68224 1.86801 1.87576 2.07859 2.08459 2.20735 2.35085 2.36041 2.49241 2.50022 2.64593 2.65391 2.83686 2.8433 3.00076 3.00712 3.17332 3.17867 3.32465 3.33785 3.45839 3.46381 3.60128 3.60692 3.77661 3.78267 4.10676 4.11232 4.35473 4.36024 4.51404 4.52119 4.64143 4.83018 4.83546 
57 0.16052 0.16411 0.31545 0.32039 0.50282 0.50641 0.63552 0.64015 0.82554 0.82912 0.99526 1.00069 1.16126 1.16719 1.32592 1.33111 1.49573 1.49931 1.65974 1.66383 1.85034 1.85443 2.06312 2.06664 2.19055 2.19661 2.33551 2.3394 2.47626 2.48055 2.63082 2.63404 2.82085 2.82434 2.98491 2.98864 3.15624 3.16121 3.30542 3.31153 3.4411 3.44738 3.58646 3.59113 3.75899 3.7633 3.76681 4.09211 4.09559 4.34064 4.34358 4.49592 4.50047 4.62309 4.62837 4.81519 4.81778 
56 0.1605 0.16419 0.31628 0.32079 0.50462 0.50866 0.63666 0.64127 0.82497 0.82882 0.99646 1.00097 1.16278 1.16962 1.32931 1.33439 1.49702 1.50047 1.66103 1.66593 1.85092 1.8561 2.06411 2.06831 2.19201 2.19642 2.33649 2.34162 2.47861 2.48436 2.63175 2.63507 2.82262 2.82697 2.98675 2.99095 3.15748 3.16198 3.30821 3.31312 3.44256 3.44759 3.58774 3.59301 3.76108 3.76446 4.09313 4.09777 4.34167 4.3473 4.49786 4.50134 4.62587 4.63155 4.81696 4.82103 
88 0.14397 0.14815 0.15129 0.30012 0.30375 0.30727 0.48669 0.49102 0.49383 0.49988 0.61918 0.62341 0.62709 0.80936 0.81316 0.81647 0.82064 0.98189 0.98509 0.98901 1.14622 1.15026 1.15512 1.31108 1.31532 1.31915 1.47919 1.4835 1.48697 1.64052 1.64695 1.65078 1.83659 1.83941 1.84287 2.04985 2.05284 2.05604 2.17517 2.18045 2.32148 2.32461 2.32789 2.45761 2.46337 2.46748 2.61375 2.61819 2.62156 2.80505 2.80925 2.81232 2.81914 2.96874 2.97324 2.97661 3.14156 3.1449 3.14852 3.15462 3.29078 3.29476 3.29905 3.42348 3.42916 3.4334 3.57068 3.57482 3.57832 3.74536 3.74894 3.75202 4.07879 4.08167 4.085 4.32776 4.33018 4.33375 4.48191 4.48531 4.48876 4.60603 4.61183 4.61903 4.80094 4.80402 4.80652 4.81102 
1 4.81296 
0 
0 
1 0.82801 
23 0.17182 0.32968 0.51502 0.64794 1.18059 1.34057 1.50725 1.86689 2.07418 2.34868 2.48901 2.64183 2.83347 2.9972 3.16982 3.32131 3.45516 3.60025 3.77237 4.10333 4.35087 4.50962 4.82657 
0 
27 0.17466 0.33143 0.51844 0.65185 0.84082 1.01235 1.18088 1.34422 1.51246 1.67622 1.86646 2.07755 2.2115 2.35541 2.49596 2.64554 2.83686 3.00184 3.17355 3.32271 3.4595 3.60723 3.77924 4.10616 4.35339 4.51457 4.83177 
13 0.64384 1.00697 1.50304 2.34982 2.63778 2.82886 3.16727 3.3198 3.44991 3.76797 4.34604 4.50476 4.82468 
82 0.16642 0.16984 0.17448 0.32223 0.32606 0.32929 0.51041 0.51382 0.51727 0.64277 0.64664 0.65098 0.83204 0.83516 0.83931 1.00193 1.00668 1.01077 1.16897 1.17374 1.17783 1.33342 1.33685 1.34071 1.50272 1.50585 1.51051 1.66697 1.67113 1.67798 1.85656 1.86096 1.86454 2.07009 2.07355 2.07977 2.19756 2.20174 2.20737 2.34242 2.34626 2.35274 2.48464 2.48787 2.49337 2.63758 2.64073 2.82758 2.83176 2.83572 2.99212 2.99521 3.00012 3.16316 3.1676 3.1709 3.31314 3.31716 3.3206 3.44858 3.45298 3.45795 3.59336 3.59703 3.60242 3.7672 3.77094 3.77431 4.09916 4.1029 4.1159 4.34753 4.35151 4.36123 4.50308 4.50747 4.51164 4.63306 4.63699 4.82168 4.82457 4.8284 
90 0.16489 0.16756 0.17095 0.32037 0.32351 0.32616 0.50831 0.51063 0.51333 0.64089 0.64398 0.6471 0.82933 0.83272 0.83514 0.83908 1.00041 1.00437 1.00752 1.16708 1.17098 1.17473 1.18012 1.33327 1.33592 1.33937 1.50091 1.50364 1.50738 1.66463 1.66769 1.67101 1.85493 1.85811 1.86094 1.86454 2.06785 2.07103 2.07619 2.1959 2.19936 2.20677 2.34002 2.34312 2.34634 2.35382 2.48255 2.48529 2.48924 2.63556 2.63817 2.64314 2.82637 2.82887 2.8323 2.83701 2.99082 2.99316 2.99811 3.16157 3.16497 3.16753 3.31223 3.3154 3.31827 3.4466 3.45006 3.45299 3.59158 3.59427 3.5977 3.76459 3.76766 3.77011 4.09673 4.09965 4.10328 4.34554 4.34799 4.35225 4.50172 4.50487 4.50755 4.62761 4.63249 4.63659 4.81967 4.82205 4.82466 4.82795 
89 0.15616 0.15967 0.16238 0.31306 0.31685 0.31944 0.49932 0.50284 0.50574 0.50958 0.63276 0.63572 0.63852 0.82156 0.82543 0.82778 0.83171 0.99296 0.99673 0.99985 1.00737 1.15961 1.16406 1.1677 1.32335 1.32795 1.33101 1.49207 1.49571 1.49836 1.65713 1.65987 1.66342 1.84784 1.85116 1.8542 1.85752 2.06092 2.064 2.06763 2.18751 2.19237 2.33328 2.33629 2.33975 2.34808 2.4746 2.47777 2.48086 2.62776 2.63088 2.63342 2.81723 2.82109 2.82366 2.82819 2.98173 2.98549 2.98845 3.15353 3.15781 3.16038 3.30331 3.30776 3.31032 3.43934 3.44288 3.44589 3.58327 3.58639 3.58968 3.7563 3.76046 3.76284 4.08991 4.09271 4.09724 4.33884 4.34161 4.3476 4.4937 4.49791 4.50024 4.6186 4.6245 4.6274 4.81245 4.81518 4.81779 
107 0.1723 0.17543 0.17858 0.18334 0.32837 0.332 0.33484 0.3402 0.51601 0.51848 0.52129 0.52435 0.64925 0.65251 0.65587 0.83805 0.84115 0.84387 0.84692 1.00833 1.01288 1.01612 1.02353 1.17581 1.1803 1.18429 1.33955 1.34369 1.34711 1.35339 1.51044 1.51339 1.51674 1.67247 1.67527 1.67877 1.6861 1.86297 1.8667 1.86972 1.87306 1.88092 2.07657 2.07951 2.0834 2.10246 2.20225 2.20688 2.21199 2.34851 2.35176 2.35527 2.36089 2.49107 2.49374 2.49814 2.5103 2.64439 2.64682 2.65276 2.83357 2.83675 2.83994 2.84322 2.9997 3.00196 3.00626 3.16953 3.17348 3.17595 3.17981 3.31926 3.32353 3.32631 3.33019 3.45478 3.45866 3.4618 3.47011 3.59967 3.60283 3.60623 3.61258 3.77358 3.77691 3.77917 3.78517 4.10547 4.10824 4.11162 4.13528 4.35389 4.35623 4.35988 4.37773 4.50999 4.51362 4.51657 4.52254 4.63351 4.64062 4.64469 4.82809 4.8306 4.83345 4.83632 4.84333 
29 0.16503 0.32093 0.50917 0.6418 0.83063 1.00373 1.17415 1.33424 1.50074 1.66523 1.85604 1.86167 2.06811 2.19789 2.34127 2.48319 2.63574 2.82683 2.99011 3.16397 3.31481 3.44875 3.593 3.7664 4.09697 4.34429 4.50367 4.63515 4.81988 
24 0.15848 0.31556 0.50192 0.63595 0.82478 1.16751 1.32985 1.49481 1.6597 1.851 2.06069 2.33734 2.47611 2.629 2.81998 2.98477 3.15775 3.30823 3.44435 3.75976 4.08905 4.33708 4.49689 4.81248 
0 
64 0.1444 0.1489 0.30069 0.30489 0.3098 0.48681 0.49138 0.49582 0.62004 0.62455 0.80981 0.81451 0.98142 0.9862 1.1471 1.15265 1.31136 1.317 1.4796 1.48457 1.64244 1.64799 1.8362 1.84021 1.84643 2.04943 2.05318 2.1755 2.18182 2.32132 2.32507 2.46017 2.46554 2.61513 2.61953 2.80498 2.80953 2.81472 2.96906 2.97432 3.14165 3.14596 3.15053 3.29095 3.29644 3.30179 3.42599 3.43061 3.57077 3.57523 3.74476 3.74931 3.75325 4.07842 4.08205 4.32729 4.33053 4.48191 4.48677 4.6064 4.61434 4.80059 4.80382 4.80827 
63 0.15713 0.16107 0.16531 0.31432 0.31823 0.32253 0.50251 0.50514 0.63401 0.63785 0.64352 0.82328 0.827 0.83041 0.99465 0.9992 1.16147 1.16759 1.32555 1.32974 1.33451 1.49363 1.49735 1.65927 1.66256 1.8491 1.85326 1.8572 2.06236 2.06606 2.19009 2.19492 2.33439 2.33847 2.47597 2.4792 2.62866 2.63225 2.81951 2.82291 2.82821 2.98381 2.98716 3.15546 3.15992 3.30539 3.30996 3.44069 3.44468 3.58488 3.58839 3.75822 3.76236 4.09139 4.09505 4.34013 4.34408 4.49511 4.4996 4.6229 4.6281 4.81437 4.81751 
26 0.16386 0.32043 0.50884 0.64369 0.8291 1.00143 1.17214 1.33478 1.50031 1.66256 1.85613 2.06781 2.34093 2.48119 2.63454 2.98976 3.16305 3.31321 3.44847 3.59218 3.76561 4.09685 4.34469 4.50232 4.63116 4.81887 
19 0.15821 0.31512 0.50068 0.6352 0.99595 1.4957 2.06103 2.33366 2.47648 2.62865 2.81985 2.98435 3.1559 3.58592 3.7593 4.09 4.338 4.49655 4.81233 
38 0.16458 0.16881 0.32124 0.32573 0.50876 0.51422 0.64155 0.83085 0.83518 1.00046 1.00565 1.17114 1.33382 1.50242 1.66503 1.67091 1.8548 1.85918 2.06815 2.19773 2.34096 2.34579 2.48344 2.63618 2.82651 2.83235 2.99108 3.16461 3.31493 3.44811 3.59204 3.76723 4.09694 4.345 4.50424 4.63162 4.82032 4.82534 
58 0.15582 0.16048 0.31276 0.31741 0.50054 0.50459 0.63303 0.63777 0.82091 0.82572 0.83022 0.99282 0.99913 1.15926 1.16602 1.3234 1.32855 1.49197 1.49657 1.65737 1.66325 1.84722 1.85268 2.06051 2.06579 2.18794 2.19607 2.33266 2.33837 2.47416 2.47923 2.62767 2.63158 2.81778 2.82192 2.82802 2.98187 2.98623 3.15346 3.15841 3.30304 3.30899 3.4388 3.44427 3.58316 3.58849 3.75661 3.76136 4.08953 4.09489 4.33819 4.34499 4.49353 4.49849 4.62075 4.62641 4.81245 4.81636 
39 0.16936 0.18181 0.32404 0.32979 0.51345 0.51932 0.64698 0.83277 0.83814 1.00504 1.01292 1.17649 1.33931 1.50634 1.66821 1.67538 1.86001 1.86675 2.0747 2.20352 2.34607 2.35305 2.48892 2.63977 2.83264 2.99512 3.16787 3.17437 3.31812 3.33326 3.45332 3.5985 3.77058 4.10288 4.35084 4.50802 4.6352 4.82355 4.8286 
68 0.15878 0.16182 0.16677 0.31478 0.3184 0.32206 0.50137 0.50456 0.50794 0.63466 0.63846 0.82384 0.82768 0.83186 0.99459 0.99958 1.16085 1.16651 1.1722 1.32493 1.33022 1.33452 1.49361 1.49741 1.50271 1.65869 1.66198 1.84965 1.85391 2.06268 2.06628 2.18918 2.19457 2.33505 2.33894 2.47535 2.47906 2.48423 2.62972 2.63271 2.81944 2.82288 2.82735 2.98299 2.9871 3.15583 3.15978 3.16337 3.30475 3.31 3.31367 3.44081 3.44547 3.58515 3.58849 3.75836 3.76243 3.76585 4.09176 4.09553 4.34034 4.34393 4.49533 4.49977 4.62085 4.62722 4.8147 4.81731 
28 0.17262 0.32965 0.51711 0.65158 0.83792 1.0106 1.18171 1.34375 1.51004 1.67384 1.86522 2.07637 2.22016 2.34995 2.49253 2.64385 2.83559 3.00046 3.17197 3.32353 3.45684 3.60126 3.77435 4.10525 4.35316 4.51182 4.64142 4.82846 
63 0.16863 0.17161 0.32242 0.32644 0.32975 0.51252 0.51598 0.64469 0.64828 0.83354 0.83632 0.84076 1.00246 1.00732 1.01291 1.16863 1.17498 1.17873 1.33239 1.33892 1.34503 1.50526 1.50964 1.66855 1.67339 1.85757 1.86237 1.86559 2.0721 2.07861 2.19893 2.2074 2.34431 2.34848 2.35592 2.4868 2.49167 2.64026 2.83013 2.83312 2.83793 2.99479 2.99965 3.16445 3.16875 3.17413 3.31277 3.31912 3.45005 3.45359 3.59526 3.59924 3.77006 3.77291 4.10046 4.1043 4.34877 4.35407 4.5034 4.50803 4.63492 4.82412 4.82881 
0 
59 0.16384 0.16697 0.31937 0.32306 0.32725 0.50739 0.51027 0.63968 0.64315 0.8297 0.83331 0.99979 1.00538 1.16844 1.17442 1.33283 1.33676 1.50031 1.50339 1.6639 1.66754 1.85422 1.85864 1.86218 2.06668 2.06985 2.19556 2.20196 2.33978 2.34316 2.48151 2.48459 2.63456 2.63714 2.82547 2.82864 2.9901 2.99299 3.16081 3.16485 3.31162 3.31564 3.44532 3.44983 3.59071 3.59405 3.76471 3.7674 3.77087 4.09567 4.09878 4.34441 4.34727 4.50154 4.5046 4.63062 4.63579 4.81933 4.82212 
10 0.16353 0.32012 0.50625 0.82673 1.00102 1.85467 3.16199 3.31372 3.76448 4.82054 
65 0.15741 0.16095 0.16657 0.31339 0.31742 0.32138 0.5015 0.50478 0.6338 0.63757 0.82262 0.82657 0.83076 0.99419 0.99852 1.16074 1.16552 1.32599 1.32936 1.49331 1.49697 1.50256 1.65805 1.66229 1.84841 1.85274 1.85704 2.06176 2.06555 2.18935 2.19515 2.33388 2.3376 2.47501 2.4788 2.62869 2.6317 2.81937 2.82278 2.82869 2.98389 2.98682 3.15467 3.15898 3.16368 3.3049 3.30911 3.43945 3.44389 3.58479 3.58847 3.75824 3.76198 3.76678 4.09073 4.09498 4.33914 4.34368 4.49502 4.49866 4.62226 4.62716 4.81332 4.81641 4.821 
56 0.16149 0.1646 0.31673 0.32079 0.5045 0.50747 0.63726 0.64068 0.82792 0.99575 1.00209 1.16241 1.16857 1.32686 1.33124 1.33537 1.49739 1.5005 1.66136 1.85115 1.85557 2.06439 2.06893 2.19115 2.1962 2.33632 2.34138 2.47883 2.48211 2.63212 2.635 2.82255 2.8258 2.9872 2.991 3.15715 3.1614 3.30674 3.31153 3.44214 3.4468 3.58753 3.59195 3.75969 3.76394 3.76734 4.09303 4.09701 4.34166 4.34638 4.49756 4.50128 4.62482 4.62993 4.81679 4.81994 
77 0.16231 0.16584 0.16983 0.31885 0.32313 0.32748 0.50673 0.50985 0.51373 0.63879 0.64317 0.8279 0.83161 0.83526 0.99873 1.00327 1.00744 1.16545 1.17154 1.1768 1.33192 1.33607 1.49836 1.50212 1.50754 1.66299 1.66709 1.67596 1.85338 1.8576 1.86135 2.06648 2.07036 2.19267 2.19957 2.33891 2.34291 2.34762 2.48011 2.48427 2.48997 2.63335 2.63678 2.64687 2.82376 2.82721 2.83227 2.98812 2.99142 2.99971 3.15988 3.16434 3.16877 3.3095 3.31473 3.31955 3.44482 3.44955 3.45653 3.58977 3.59412 3.59874 3.76264 3.76669 3.77025 4.09559 4.09964 4.34413 4.34794 4.49941 4.50374 4.50829 4.62718 4.63242 4.81832 4.82175 4.82535 
2 0.83536 4.8268 
103 0.18089 0.18406 0.18784 0.33658 0.34016 0.34313 0.34976 0.52364 0.52654 0.52961 0.53379 0.65685 0.66046 0.66401 0.67583 0.84581 0.84928 0.85258 0.85797 1.01699 1.02118 1.02497 1.03475 1.18334 1.18801 1.19204 1.20244 1.34829 1.35191 1.35541 1.36396 1.51668 1.51995 1.5236 1.5396 1.68125 1.68502 1.68978 1.87117 1.87492 1.87829 1.88376 2.08431 2.08763 2.09237 2.21231 2.21665 2.22305 2.3569 2.36046 2.36426 2.37029 2.49874 2.50221 2.50644 2.52377 2.65117 2.6543 2.65825 2.84214 2.84527 2.84885 2.85279 3.00634 3.00939 3.01359 3.17751 3.18125 3.18403 3.18819 3.32765 3.33179 3.33484 3.34273 3.46276 3.46672 3.47018 3.48021 3.60749 3.61091 3.61455 3.62089 3.78091 3.78444 3.78706 3.79218 4.11301 4.11622 4.12063 4.36172 4.36463 4.36928 4.51766 4.52145 4.52459 4.53154 4.64645 4.6504 4.65578 4.83607 4.83881 4.84203 4.84613 
25 0.16473 0.32169 0.50872 0.64029 0.83024 1.00114 1.33407 1.50176 1.66408 1.85451 2.06772 2.1968 2.33961 2.48229 2.63555 2.82633 2.99053 3.4472 3.591 3.76682 4.09612 4.3442 4.50327 4.63064 4.82016 
57 0.16149 0.16557 0.31612 0.32141 0.50462 0.50868 0.63655 0.64158 0.82742 0.83049 0.99608 1.00211 1.16232 1.17022 1.32619 1.3317 1.49638 1.5004 1.66095 1.66871 1.85055 1.85618 2.06379 2.06864 2.19094 2.1968 2.33617 2.3417 2.47723 2.48134 2.48743 2.63186 2.63678 2.82272 2.82832 2.98714 2.99549 3.15736 3.16267 3.30586 3.31226 3.44231 3.44788 3.58692 3.5921 3.75952 3.76464 4.09283 4.09714 4.34159 4.35009 4.49652 4.50187 4.62412 4.63545 4.81715 4.82242 
96 0.15079 0.15509 0.15781 0.16354 0.30733 0.31087 0.31413 0.31824 0.49375 0.49845 0.50098 0.50493 0.62575 0.63038 0.63364 0.64038 0.81628 0.81994 0.82278 0.8264 0.98879 0.99228 0.99603 1.15367 1.1576 1.16176 1.16723 1.31841 1.32338 1.32638 1.48655 1.49117 1.49403 1.64791 1.65395 1.6571 1.66389 1.84365 1.84643 1.85035 1.85566 2.05687 2.06006 2.06462 2.18231 2.18805 2.19278 2.32846 2.33165 2.33543 2.46561 2.47084 2.47426 2.47966 2.62145 2.62576 2.6284 2.81195 2.81644 2.8191 2.82386 2.97594 2.98098 2.98347 3.14866 3.15187 3.15562 3.15974 3.29784 3.30227 3.30593 3.43106 3.43611 3.43995 3.57769 3.58213 3.58549 3.75221 3.75619 3.75896 4.08577 4.08863 4.09237 4.33485 4.33723 4.34209 4.48906 4.49276 4.49563 4.61327 4.61923 4.62305 4.8078 4.81097 4.81364 4.81753 
11 0.64821 0.83568 1.17895 1.52432 2.07997 2.49052 2.64133 3.32169 3.59938 3.7722 4.51415 
72 0.15376 0.15822 0.16255 0.31017 0.31389 0.31985 0.49686 0.50184 0.506 0.62918 0.63381 0.63969 0.81925 0.82303 0.82671 0.99215 0.99708 1.15628 1.1608 1.17114 1.32177 1.32929 1.48939 1.49449 1.50053 1.65017 1.65727 1.66299 1.84703 1.85075 1.85654 2.06036 2.06595 2.18523 2.19511 2.3317 2.33527 2.46719 2.47358 2.47951 2.62359 2.62852 2.63315 2.81509 2.81974 2.8246 2.979 2.98488 3.15194 3.15551 3.16021 3.30097 3.30556 3.31089 3.43297 3.43918 3.44544 3.58075 3.58555 3.75553 3.76196 4.0893 4.09431 4.33833 4.3418 4.49237 4.49859 4.61621 4.62349 4.81118 4.81474 4.82034 
62 0.14778 0.15228 0.30418 0.30836 0.31384 0.49029 0.49457 0.49963 0.62352 0.62787 0.81319 0.81785 0.98468 0.98958 1.15055 1.15621 1.31463 1.32023 1.48307 1.48787 1.64711 1.65246 1.83941 1.84358 2.05262 2.05626 2.17877 2.18535 2.32468 2.32862 2.46395 2.46922 2.61865 2.62288 2.80848 2.81283 2.81944 2.9725 2.97751 3.14491 3.14927 3.15376 3.29438 3.30004 3.42984 3.43492 3.57423 3.57847 3.74804 3.75247 3.75584 4.08166 4.08524 4.33041 4.33361 4.48522 4.49 4.60957 4.61816 4.80395 4.80708 4.81121 
40 0.17173 0.1765 0.32868 0.33341 0.51481 0.51891 0.64953 0.83773 0.84248 1.00996 1.17982 1.34046 1.50858 1.67236 1.86225 1.86659 2.07537 2.20413 2.34823 2.3591 2.49054 2.5014 2.6429 2.83315 2.83843 2.99775 3.17071 3.32128 3.45548 3.60051 3.77354 3.78062 4.10302 4.11057 4.35138 4.35714 4.51052 4.6396 4.82686 4.83113 
1 0.82921 
0 
140 0.14372 0.14709 0.14976 0.15217 0.15557 0.29981 0.30325 0.30606 0.30873 0.31157 0.48653 0.49006 0.49267 0.49509 0.49753 0.50328 0.61843 0.6221 0.62495 0.62794 0.63077 0.80904 0.81234 0.81529 0.81749 0.82046 0.98178 0.98432 0.98753 0.99051 0.9961 1.14591 1.14965 1.1531 1.15635 1.15989 1.3108 1.31406 1.31766 1.32038 1.32367 1.47887 1.48252 1.48551 1.48804 1.49124 1.64014 1.64611 1.64931 1.65222 1.65643 1.83648 1.83881 1.84164 1.84433 1.84735 2.04973 2.05208 2.05462 2.05812 2.17494 2.17912 2.18263 2.18716 2.32136 2.32403 2.32669 2.3297 2.33446 2.45683 2.46243 2.46581 2.46844 2.47162 2.47909 2.61338 2.6176 2.6203 2.62262 2.62824 2.80494 2.80859 2.81117 2.81358 2.8166 2.82085 2.96851 2.97217 2.97538 2.97797 2.98265 3.14135 3.14423 3.14695 3.14955 3.15207 3.15805 3.29053 3.29373 3.29703 3.29984 3.30262 3.4232 3.42879 3.43148 3.43447 3.43765 3.57053 3.57409 3.57669 3.57978 3.58434 3.74525 3.74793 3.75073 3.75304 3.75582 4.07869 4.08109 4.08366 4.08736 4.32757 4.32964 4.33202 4.336 4.48168 4.48452 4.4878 4.49009 4.49371 4.60573 4.61062 4.61469 4.61762 4.62224 4.80089 4.80355 4.80566 4.80809 4.81098 
68 0.17252 0.17591 0.18129 0.32867 0.33296 0.51616 0.51987 0.52968 0.6486 0.65335 0.83783 0.84144 0.84719 1.00861 1.01331 1.02485 1.17406 1.17975 1.18424 1.34056 1.34433 1.35517 1.50887 1.51282 1.67313 1.6786 1.86286 1.8676 1.87429 2.07536 2.07988 2.20437 2.2114 2.34768 2.3533 2.36123 2.49048 2.49503 2.64346 2.64742 2.83369 2.83719 2.84227 2.99745 3.00095 3.16894 3.17325 3.17897 3.32166 3.32536 3.45453 3.45956 3.59901 3.60408 3.77395 3.77768 3.78685 4.10424 4.10907 4.35301 4.35789 4.51123 4.5152 4.63553 4.64046 4.8274 4.83101 4.83556 
3 2.64426 3.32208 4.35456 
73 0.16558 0.16939 0.17556 0.32098 0.32526 0.33331 0.50987 0.51387 0.52035 0.64273 0.64666 0.83111 0.83405 0.84063 1.00072 1.00577 1.0126 1.168 1.17451 1.18021 1.33521 1.33989 1.50276 1.50649 1.66529 1.66938 1.67485 1.85585 1.86107 1.86746 2.06888 2.07334 2.09115 2.19793 2.20439 2.34117 2.34607 2.35315 2.48329 2.48722 2.49221 2.63679 2.64022 2.82784 2.83226 2.83766 2.99336 2.99793 3.16252 3.16648 3.17109 3.31511 3.31866 3.44777 3.45228 3.59194 3.59677 3.60446 3.76566 3.76985 3.77712 4.09792 4.10202 4.34633 4.35049 4.50208 4.50649 4.51038 4.6298 4.63524 4.82188 4.82526 4.83456 
38 0.16934 0.17449 0.32636 0.33454 0.51409 0.52109 0.64724 0.83565 1.00692 1.01433 1.17638 1.33842 1.35156 1.50675 1.67046 1.68171 1.86158 1.86854 2.07317 2.20549 2.34594 2.35523 2.48794 2.64043 2.83266 2.99632 3.16825 3.17507 3.3194 3.45409 3.59787 3.77103 4.10202 4.34994 4.50755 4.63676 4.8252 4.83045 
4 0.16535 1.3372 3.16555 4.34419 
47 0.17562 0.18294 0.33398 0.51894 0.52364 0.65288 0.66305 0.84196 0.84882 1.01392 1.18252 1.34494 1.35565 1.51236 1.52344 1.6757 1.68395 1.86866 1.8786 2.07918 2.08716 2.21009 2.35273 2.36076 2.49624 2.6462 2.83667 2.84213 3.00169 3.00946 3.17412 3.18062 3.32494 3.33616 3.45864 3.46433 3.60352 3.61241 3.77771 4.10797 4.13564 4.35554 4.36195 4.51542 4.65157 4.83075 4.83596 
62 0.15082 0.15671 0.16367 0.30778 0.31231 0.49369 0.49919 0.50281 0.62633 0.63147 0.63589 0.8166 0.82194 0.82757 0.98914 0.99463 1.15424 1.16002 1.31842 1.3246 1.48654 1.49251 1.64779 1.65514 1.66054 1.84389 1.84855 2.05709 2.06157 2.18219 2.18879 2.32899 2.33351 2.46606 2.47232 2.62182 2.62683 2.81193 2.81738 2.97587 2.98225 3.14908 3.15396 3.29789 3.30401 3.43088 3.43675 3.44183 3.57769 3.58283 3.75232 3.75753 4.0861 4.09049 4.33497 4.33907 4.48948 4.49488 4.61313 4.62112 4.80823 4.81165 
21 0.16368 0.32004 0.50588 0.82878 1.00049 1.17133 1.33173 1.50007 1.66377 1.85463 2.48173 2.63535 2.82477 2.98898 3.16267 3.31579 3.44811 3.59237 3.76574 4.09792 4.81976 
1 4.33432 
96 0.17226 0.17566 0.18031 0.32709 0.33116 0.33433 0.34076 0.51489 0.51842 0.52171 0.52785 0.64787 0.65308 0.65799 0.83771 0.84068 0.8445 0.85508 1.007 1.01181 1.0165 1.02438 1.17394 1.179 1.18314 1.20337 1.34048 1.34436 1.34934 1.50908 1.51369 1.52512 1.672 1.67689 1.68218 1.86177 1.86627 1.86986 1.87652 2.0749 2.07992 2.08736 2.10588 2.20547 2.21146 2.34706 2.3509 2.35543 2.36159 2.48997 2.49529 2.50481 2.6435 2.64728 2.65376 2.83354 2.83718 2.84087 2.85116 2.99687 3.00053 3.00493 3.16822 3.17273 3.17646 3.18207 3.31854 3.32301 3.32652 3.34426 3.45312 3.45838 3.46231 3.59842 3.60477 3.60994 3.77113 3.7754 3.78028 3.78654 4.10364 4.10771 4.11249 4.13152 4.3525 4.35601 4.36027 4.508 4.51228 4.517 4.63922 4.64641 4.82681 4.83011 4.83377 4.83923 
0 
30 0.16256 0.31883 0.50586 0.64023 0.82808 0.83299 0.99698 1.16761 1.33163 1.49886 1.66211 1.8539 2.06654 2.19677 2.33932 2.48016 2.6335 2.82352 2.98803 3.16114 3.31237 3.44724 3.59072 3.76384 4.09594 4.34381 4.50068 4.62995 4.81694 4.82133 
56 0.16203 0.16669 0.31728 0.32181 0.50551 0.50911 0.63843 0.64269 0.8276 0.83079 0.99669 1.00164 1.16344 1.16809 1.3289 1.33246 1.49812 1.50162 1.66218 1.66952 1.85125 1.85624 2.06458 2.06856 2.1935 2.20038 2.33692 2.34125 2.47989 2.48511 2.63249 2.63586 2.82355 2.83069 2.98821 2.99709 3.15805 3.16224 3.30795 3.31242 3.44273 3.44806 3.58843 3.59347 3.76105 3.76522 4.09343 4.09724 4.34227 4.3464 4.4979 4.50184 4.62793 4.63409 4.81693 4.8202 
0 
27 0.16518 0.32205 0.5096 0.64369 0.83041 1.00134 1.17339 1.33522 1.50225 1.6648 1.85491 1.86128 2.0692 2.34164 2.48423 2.63659 2.82735 2.99125 3.1643 3.31497 3.44973 3.59409 3.7672 4.09818 4.34558 4.50418 4.82055 
53 0.1652 0.17009 0.32152 0.32503 0.50815 0.51177 0.64071 0.645 0.83041 0.83549 1.00136 1.0066 1.17061 1.17558 1.33325 1.33819 1.50093 1.50522 1.66463 1.67159 1.85466 1.8592 2.06793 2.07393 2.19819 2.34047 2.34592 2.48307 2.49051 2.63532 2.63958 2.82638 2.83146 2.99065 3.16254 3.16583 3.31416 3.31839 3.44837 3.45346 3.5916 3.59668 3.76583 3.76982 4.09657 4.10154 4.34475 4.34909 4.50309 4.50818 4.63126 4.81992 4.82406 
100 0.14978 0.15358 0.15652 0.16074 0.30629 0.30961 0.31316 0.3164 0.49279 0.4971 0.49973 0.50305 0.62511 0.62896 0.63252 0.6359 0.81514 0.81844 0.82174 0.82435 0.98793 0.99166 0.99525 1.15245 1.15616 1.16071 1.16571 1.31728 1.32128 1.32476 1.33165 1.48541 1.48946 1.4927 1.6467 1.65245 1.65586 1.66097 1.84267 1.84558 1.84909 1.85365 2.05591 2.05918 2.06245 2.18129 2.18644 2.19259 2.32754 2.3306 2.33405 2.46371 2.46901 2.47268 2.47611 2.62005 2.62407 2.62734 2.81107 2.81526 2.81814 2.82367 2.97489 2.97921 2.9824 3.14768 3.15085 3.15459 3.1576 3.2969 3.30084 3.30476 3.30928 3.42969 3.43494 3.43872 3.44309 3.57676 3.58084 3.58421 3.58984 3.75137 3.75559 3.75824 4.08487 4.08779 4.09111 4.33388 4.33632 4.34016 4.48804 4.4915 4.4948 4.6122 4.61802 4.62233 4.80698 4.81005 4.81265 4.81818 
29 0.16807 0.3248 0.51046 0.6448 0.83307 1.00546 1.17356 1.33739 1.50237 1.66993 1.8609 2.07003 2.20465 2.34401 2.48423 2.63645 2.82875 2.83449 2.99131 3.16554 3.31578 3.45132 3.5941 3.76802 4.09956 4.34614 4.50541 4.63392 4.82183 
0 
57 0.15671 0.16134 0.31244 0.31768 0.49926 0.50428 0.63278 0.63785 0.82154 0.82648 0.99318 0.99907 1.15911 1.16546 1.32306 1.32878 1.49175 1.49715 1.65652 1.66129 1.84755 1.85295 2.06084 2.06636 2.18676 2.19423 2.3329 2.33857 2.47314 2.47842 2.62713 2.63147 2.81685 2.82197 2.82815 2.98116 2.98621 3.15343 3.15907 3.30282 3.30891 3.4388 3.44441 3.58312 3.58886 3.7562 3.76165 4.08987 4.09651 4.33847 4.34459 4.49334 4.4989 4.61885 4.62629 4.8121 4.81598 
15 0.16275 0.32013 0.82681 1.17102 1.66191 1.85465 2.63311 2.82459 2.98856 3.16288 3.31216 3.76462 4.34174 4.50157 4.81735 
26 0.17163 0.32787 0.51477 0.64876 0.83762 1.00828 1.17967 1.33986 1.50855 1.67301 1.86324 2.07575 2.34737 2.49079 2.64203 2.83385 3.00078 3.17005 3.32047 3.45545 3.59943 3.77281 4.10393 4.35047 4.5095 4.82597 
21 0.17057 0.32974 0.51523 0.6497 1.01141 1.34189 1.50954 2.07532 2.34959 2.4899 2.64127 2.83493 2.99666 3.17035 3.45708 3.59987 3.77294 4.10329 4.35087 4.50961 4.82886 
37 0.17117 0.32796 0.33498 0.51426 0.51825 0.64875 0.83695 0.84112 1.00629 1.01108 1.17796 1.34042 1.50792 1.67074 1.67586 1.86072 1.866 2.07412 2.20456 2.34716 2.35246 2.48944 2.64215 2.83285 2.83921 2.99695 3.16982 3.32061 3.45473 3.59788 3.77302 4.10262 4.35044 4.50982 4.63752 4.82598 4.83099 
47 0.1678 0.32432 0.51049 0.51438 0.64284 0.64766 0.83234 0.8402 1.00156 1.00756 1.16795 1.17491 1.3323 1.33862 1.50288 1.50967 1.66726 1.85698 1.86273 2.06977 2.07388 2.19723 2.20491 2.34193 2.34923 2.48478 2.49329 2.63833 2.82898 2.83347 2.993 3.16293 3.16794 3.31671 3.44837 3.45367 3.59381 3.76838 3.77228 4.09954 4.34708 4.35388 4.50605 4.631 4.63689 4.82221 4.82872 
58 0.15367 0.15839 0.31031 0.31487 0.49622 0.50088 0.50563 0.62949 0.63355 0.64027 0.81855 0.8232 0.99081 0.9965 1.15676 1.16294 1.32077 1.32624 1.48913 1.49397 1.65039 1.65661 1.8455 1.85068 2.05872 2.06305 2.18431 2.1905 2.3308 2.33567 2.46919 2.47444 2.62467 2.62879 2.81435 2.81903 2.97849 2.9836 3.15103 3.15609 3.30048 3.30598 3.436 3.44038 3.58027 3.58454 3.75409 3.75903 4.08776 4.09236 4.33651 4.34029 4.49136 4.49642 4.61477 4.62273 4.80997 4.8134 
8 0.16817 0.83361 1.008 1.66829 2.3445 2.99368 4.348 4.82289 
13 0.16512 0.32193 0.51 0.82967 1.00412 1.33703 1.66484 1.85815 2.63677 3.31548 3.76689 4.34677 4.82009 
26 0.16382 0.32035 0.50644 0.64094 0.82848 1.00159 1.17359 1.3324 1.50006 1.66524 1.85292 2.06752 2.34011 2.48128 2.63412 2.82477 2.9897 3.16238 3.31241 3.44631 3.59019 3.76537 4.09697 4.34387 4.50301 4.8186 
87 0.14767 0.15181 0.15505 0.30383 0.30747 0.31127 0.31522 0.49037 0.49495 0.49805 0.62254 0.62699 0.63059 0.63448 0.81308 0.81676 0.82008 0.82351 0.98557 0.98883 0.99318 1.14992 1.15397 1.15915 1.3148 1.3194 1.32305 1.48293 1.4874 1.4909 1.64404 1.65111 1.65402 1.84027 1.84306 1.84737 2.05353 2.05651 2.0615 2.17886 2.18479 2.19231 2.32514 2.32827 2.33235 2.46072 2.46714 2.47078 2.47577 2.6174 2.622 2.62519 2.80866 2.81302 2.81633 2.97245 2.97724 2.98044 3.14524 3.14859 3.15283 3.29449 3.29867 3.30295 3.4269 3.43303 3.43683 3.44159 3.57436 3.57864 3.58277 3.74902 3.75271 3.75619 4.08247 4.0853 4.33154 4.33384 4.48561 4.48908 4.4927 4.60975 4.61666 4.62104 4.80458 4.80766 4.81052 
43 0.1534 0.15819 0.31021 0.31676 0.49756 0.50184 0.63037 0.81867 0.82367 0.99035 1.15675 1.32065 1.32655 1.48957 1.49426 1.65568 1.84485 2.05801 2.18548 2.33032 2.47261 2.62502 2.62918 2.81538 2.8195 2.97931 2.98381 3.1511 3.15831 3.30041 3.30664 3.43704 3.58081 3.75372 3.75895 4.08705 4.3358 4.49096 4.49605 4.61527 4.62649 4.80978 4.81445 
59 0.1547 0.15989 0.31133 0.31621 0.49728 0.50195 0.50557 0.6298 0.63443 0.64033 0.82019 0.82521 0.99191 0.99797 1.15771 1.16439 1.32185 1.32814 1.48994 1.49529 1.65122 1.65801 1.84662 1.85199 2.05985 2.06541 2.18564 2.19205 2.33188 2.33729 2.46967 2.47554 2.62563 2.63051 2.81555 2.82026 2.97948 2.98489 3.15207 3.1574 3.30154 3.30817 3.43314 3.43885 3.44471 3.58134 3.58616 3.75519 3.76062 4.08888 4.09367 4.33771 4.34184 4.49244 4.49792 4.61635 4.62473 4.81123 4.81478 
28 0.15359 0.30867 0.4964 0.62949 0.81856 0.98836 1.15588 1.32072 1.4892 1.65569 1.84298 2.05625 2.18744 2.32853 2.47314 2.62428 2.81434 2.97917 3.14911 3.29957 3.43557 3.57997 3.75183 4.08532 4.33396 4.48914 4.62115 4.80789 
63 0.15304 0.15722 0.1644 0.30988 0.31522 0.49574 0.50053 0.62943 0.63448 0.81792 0.8222 0.82528 0.98987 0.99596 1.15609 1.16338 1.32 1.32595 1.33065 1.48871 1.49377 1.65421 1.65828 1.84471 1.84997 1.85416 2.05794 2.06203 2.18387 2.19096 2.33008 2.33474 2.47095 2.47524 2.62443 2.62867 2.81371 2.81847 2.82505 2.978 2.9832 3.15032 3.15596 3.29984 3.30622 3.31016 3.43621 3.44188 3.57976 3.58434 3.75315 3.75848 4.08704 4.09123 4.33581 4.3395 4.49059 4.49561 4.61451 4.62262 4.80922 4.81273 4.8185 
18 0.32512 0.51132 0.8338 1.00561 1.33938 1.50631 1.67239 1.86248 2.34629 2.48771 2.82871 2.99543 3.16672 3.31734 4.10126 4.35282 4.50881 4.82182 
117 0.17642 0.17987 0.18238 0.18594 0.33307 0.3362 0.33891 0.34191 0.51934 0.52286 0.52527 0.52793 0.53268 0.65304 0.6559 0.65878 0.66239 0.84214 0.84554 0.8478 0.8511 1.01328 1.01655 1.01978 1.02383 1.18037 1.18442 1.18816 1.19228 1.34371 1.34782 1.35061 1.3538 1.51259 1.51585 1.5185 1.52201 1.67721 1.68037 1.68408 1.68962 1.86832 1.87119 1.87398 1.87696 1.88486 2.08097 2.08374 2.0866 2.09343 2.20816 2.21253 2.21749 2.35372 2.35668 2.35975 2.36419 2.37204 2.49441 2.49746 2.49999 2.50374 2.64749 2.65057 2.65289 2.65854 2.83744 2.84074 2.84318 2.84621 2.84972 3.00161 3.00542 3.00792 3.01224 3.17422 3.17746 3.18002 3.18288 3.18799 3.32362 3.32726 3.33016 3.33302 3.4597 3.46292 3.46589 3.47072 3.60387 3.60683 3.61002 3.61392 3.77724 3.78064 3.78301 3.78569 3.79098 4.10993 4.11243 4.11535 4.12199 4.35882 4.36099 4.3642 4.37251 4.51422 4.51793 4.52022 4.52381 4.64232 4.64617 4.64996 4.83271 4.83521 4.83748 4.84039 4.84529 
33 0.16561 0.32147 0.50861 0.5128 0.6422 0.83148 1.00357 1.17282 1.33417 1.50183 1.66635 1.85698 2.06845 2.20153 2.34026 2.34633 2.48283 2.63567 2.82693 2.83495 2.99051 3.16362 3.31431 3.44866 3.59247 3.60026 3.76634 4.09677 4.34453 4.50327 4.63236 4.81995 4.82493 
29 0.16922 0.32509 0.5131 0.64576 0.83492 1.00569 1.1747 1.3383 1.50618 1.66852 1.86152 2.07269 2.20139 2.34514 2.4867 2.63966 2.83187 2.99463 3.16765 3.17352 3.31781 3.45242 3.59789 3.77043 4.10142 4.34869 4.50738 4.63613 4.8246 
30 0.16455 0.31992 0.50574 0.51115 0.63898 0.82795 1.00102 1.16782 1.33198 1.49922 1.66199 1.85498 2.06541 2.1948 2.33799 2.48053 2.63295 2.82414 2.98879 3.16056 3.31224 3.44589 3.58879 3.76398 4.09412 4.34233 4.50101 4.62776 4.8173 4.82348 
0 
1 0.82632 
16 0.16538 0.64212 0.83141 1.00559 1.66574 2.0686 2.34161 2.48251 2.63607 2.99197 3.44884 3.59279 3.76671 4.09719 4.34565 4.50338 
24 0.17252 0.32982 0.51586 0.83886 1.01152 1.18048 1.3425 1.51199 1.67306 1.86635 2.07612 2.3511 2.49395 2.64351 2.8356 2.99867 3.17189 3.32151 3.45606 3.60114 3.77622 4.10348 4.35136 4.82699 
0 
82 0.18125 0.18516 0.1918 0.33712 0.34085 0.34568 0.52436 0.52786 0.53228 0.65689 0.6607 0.66604 0.84672 0.85006 0.85481 1.01693 1.02182 1.03013 1.18578 1.1902 1.19804 1.3496 1.35348 1.36159 1.51718 1.52052 1.52644 1.68141 1.68601 1.69383 1.87152 1.87566 1.87968 2.08414 2.08766 2.0942 2.21401 2.22015 2.35689 2.36148 2.36862 2.49913 2.50332 2.51091 2.65152 2.65456 2.66198 2.84221 2.84604 2.85023 3.00715 3.01099 3.02364 3.17833 3.18194 3.18604 3.32895 3.33253 3.33752 3.46333 3.46724 3.47359 3.60758 3.6121 3.61808 3.7821 3.78508 3.79011 4.1129 4.11652 4.12328 4.36146 4.36537 4.3733 4.51926 4.52224 4.52738 4.64773 4.65315 4.83616 4.83928 4.84293 
22 0.16595 0.32696 0.51156 0.83197 1.00672 1.17453 1.33819 1.66747 1.86151 2.06951 2.34419 2.63631 2.99193 3.16582 3.31546 3.59424 3.76809 4.09937 4.34514 4.50456 4.63413 4.82352 
41 0.1662 0.32208 0.32768 0.50981 0.5159 0.64286 0.64946 0.83216 1.00479 1.17073 1.33514 1.50188 1.50717 1.66616 1.85684 1.86187 2.0692 2.19803 2.34153 2.34644 2.48372 2.63678 2.82768 2.83396 2.99158 3.16412 3.16789 3.31574 3.44996 3.59269 3.59941 3.76706 3.77007 4.0977 4.34567 4.35139 4.50435 4.50958 4.63176 4.82092 4.82644 
98 0.15791 0.1615 0.16419 0.16909 0.3149 0.31845 0.32149 0.50119 0.50482 0.50759 0.51198 0.6341 0.63753 0.64036 0.82321 0.82674 0.8291 0.83283 0.99499 0.99839 1.00139 1.00567 1.16082 1.16509 1.16872 1.17271 1.3249 1.32993 1.33302 1.49336 1.4976 1.50023 1.65527 1.66055 1.66346 1.66804 1.84956 1.85246 1.85539 1.85828 2.06281 2.06591 2.18905 2.19415 2.20266 2.33493 2.33813 2.34151 2.34703 2.47462 2.4788 2.48144 2.48738 2.62986 2.63291 2.63579 2.8191 2.8229 2.82547 2.8302 2.98275 2.98747 2.99106 3.15557 3.15914 3.162 3.16783 3.30456 3.3096 3.31244 3.4407 3.44435 3.44718 3.45421 3.58503 3.58836 3.59171 3.59724 3.75832 3.76253 3.76492 3.77213 4.0918 4.09467 4.10066 4.34056 4.34292 4.34804 4.49561 4.49994 4.50244 4.61964 4.62596 4.62987 4.81434 4.81714 4.81982 4.82324 
33 0.15822 0.31417 0.50092 0.50615 0.63455 0.82386 0.99521 1.16159 1.32596 1.4941 1.65846 1.8481 1.85385 2.06146 2.19016 2.33378 2.47543 2.62874 2.81912 2.82631 2.98344 3.15559 3.30609 3.44079 3.58435 3.59307 3.75871 4.08975 4.33754 4.49581 4.62398 4.81273 4.81929 
64 0.16721 0.17055 0.17563 0.32355 0.32715 0.51099 0.51437 0.64321 0.64752 0.83329 0.83614 0.84044 1.00303 1.00694 1.01187 1.17317 1.17814 1.33647 1.34044 1.50296 1.50647 1.6676 1.67178 1.85789 1.86166 1.86564 2.07009 2.07422 2.20028 2.20676 2.34211 2.3458 2.35088 2.48512 2.49012 2.63768 2.64105 2.82957 2.83312 2.83767 2.99306 2.99827 3.16569 3.16911 3.31556 3.31915 3.4501 3.45377 3.59358 3.59835 3.76742 3.77097 3.77767 4.09912 4.10289 4.34733 4.35095 4.50494 4.50785 4.63289 4.63937 4.82292 4.82629 4.83037 
67 0.17132 0.17584 0.32723 0.33077 0.3417 0.51369 0.51756 0.52343 0.64577 0.64984 0.83677 0.84078 1.00534 1.011 1.02359 1.17212 1.17712 1.18158 1.33791 1.34104 1.3454 1.50726 1.51196 1.67038 1.67573 1.86075 1.86536 1.87102 2.07311 2.07802 2.20189 2.20597 2.34557 2.34986 2.356 2.4881 2.49248 2.64131 2.64482 2.83141 2.83583 2.84019 2.99612 3.00011 3.16712 3.17058 3.17538 3.31739 3.32101 3.32585 3.45228 3.45626 3.59766 3.60241 3.77177 3.77526 4.10218 4.10628 4.35058 4.35552 4.50896 4.51235 4.63556 4.64025 4.82536 4.82914 4.83322 
34 0.16008 0.31721 0.32159 0.50426 0.63708 0.8244 0.82803 0.9955 1.0008 1.16192 1.16846 1.32969 1.49701 1.66017 1.84991 1.85546 2.06428 2.19179 2.33567 2.4784 2.63171 2.82258 2.98627 3.15874 3.31003 3.44264 3.58673 3.76182 4.09229 4.34085 4.49887 4.62759 4.81607 4.82288 
55 0.16943 0.17539 0.32597 0.33091 0.51225 0.51637 0.64549 0.65065 0.83445 0.83859 1.00626 1.01137 1.17353 1.178 1.33756 1.34266 1.50472 1.5096 1.66855 1.67508 1.85941 1.86414 2.07206 2.08023 2.20122 2.3446 2.34991 2.35787 2.48632 2.49333 2.63979 2.65456 2.83053 2.83497 2.99435 3.00364 3.16719 3.17208 3.31777 3.32243 3.4517 3.45609 3.59594 3.60171 3.77079 3.78005 4.10074 4.11064 4.3486 4.35537 4.50719 4.51367 4.63438 4.82385 4.82813 
2 2.99997 4.82999 
20 0.16618 0.32487 0.51076 0.83399 1.00648 1.50261 1.66639 1.85774 2.07226 2.34446 2.48473 2.63715 2.82868 2.99265 3.59643 3.76921 4.10046 4.34678 4.50584 4.82106 
111 0.1623 0.16519 0.16771 0.17189 0.31896 0.32173 0.32434 0.32687 0.50476 0.50819 0.51018 0.51283 0.63775 0.64084 0.64348 0.64619 0.82799 0.83099 0.83332 0.83668 0.99877 1.00171 1.00489 1.01047 1.16397 1.16733 1.17135 1.17551 1.32859 1.33256 1.33518 1.33815 1.49712 1.5003 1.50289 1.50573 1.65774 1.6631 1.66574 1.66882 1.67615 1.85388 1.85613 1.8592 1.86202 2.06687 2.06954 2.07211 2.19184 2.19598 2.19885 2.33935 2.34174 2.34506 2.35084 2.47799 2.48153 2.48438 2.48775 2.63337 2.63618 2.6383 2.82274 2.82595 2.82827 2.83074 2.8349 2.98673 2.99011 2.99246 2.99629 3.15943 3.16204 3.16495 3.16704 3.30826 3.31189 3.31505 3.31755 3.44377 3.44686 3.45002 3.4529 3.5879 3.59136 3.59354 3.59724 3.76234 3.7656 3.7681 3.77037 4.09582 4.09827 4.10101 4.14918 4.34471 4.34682 4.35045 4.49989 4.50308 4.50537 4.50807 4.62275 4.62827 4.63206 4.63532 4.81809 4.82031 4.82233 4.82504 4.82854 
0 
0 
0 
48 0.1701 0.17529 0.32599 0.33083 0.51374 0.51793 0.64745 0.83423 0.83829 1.00488 1.01052 1.17345 1.1798 1.33916 1.34509 1.50689 1.67009 1.67666 1.86074 1.8661 2.07338 2.20249 2.34629 2.35145 2.48888 2.64102 2.83176 2.83661 2.99583 3.00296 3.16862 3.17284 3.31859 3.32331 3.45322 3.45918 3.59731 3.7713 3.77703 4.10209 4.10807 4.35059 4.35749 4.50779 4.51419 4.63605 4.8249 4.82964 
180 0.18208 0.18543 0.18759 0.18958 0.19224 0.19559 0.33914 0.34155 0.34409 0.3462 0.34825 0.35158 0.35891 0.5252 0.5287 0.53066 0.53267 0.53468 0.53713 0.54142 0.65829 0.6614 0.66364 0.66591 0.66838 0.67195 0.84775 0.85052 0.85315 0.85495 0.85732 0.8598 0.86631 1.01997 1.02231 1.02516 1.02746 1.0301 1.03437 1.18598 1.18879 1.19174 1.19438 1.19701 1.20065 1.34981 1.35302 1.35576 1.35812 1.3605 1.3646 1.37859 1.5181 1.52134 1.52374 1.52586 1.52844 1.53272 1.54732 1.68228 1.68575 1.68789 1.69046 1.69343 1.69796 1.87473 1.87678 1.87937 1.88153 1.88377 1.88685 1.8923 2.08773 2.0899 2.09207 2.0945 2.09884 2.11142 2.21376 2.21777 2.22041 2.2238 2.22775 2.35964 2.36204 2.36441 2.36686 2.36957 2.37309 2.37769 2.50078 2.50355 2.50591 2.50843 2.51126 2.5156 2.65324 2.65606 2.65838 2.66023 2.66331 2.66841 2.84306 2.84654 2.8488 2.85068 2.85293 2.85538 2.85873 2.87271 3.00749 3.01088 3.01331 3.01538 3.01833 3.02428 3.18012 3.18264 3.18531 3.18726 3.18924 3.192 3.19667 3.32931 3.33226 3.33516 3.33736 3.33951 3.34248 3.35182 3.46499 3.4676 3.47025 3.47264 3.47522 3.47943 3.60933 3.6125 3.61486 3.61737 3.62009 3.62378 3.63208 3.78359 3.7867 3.78898 3.79076 3.79289 3.79634 3.8016 4.11663 4.11878 4.12094 4.12322 4.1273 4.13698 4.36571 4.36752 4.36959 4.37232 4.37625 4.40686 4.52072 4.52331 4.52588 4.5277 4.53019 4.53377 4.64546 4.64999 4.65332 4.65616 4.65985 4.83912 4.84141 4.84325 4.84515 4.84737 4.8497 4.85427 
1 0.82985 
0 
71 0.15571 0.16032 0.16677 0.31292 0.31763 0.32547 0.49889 0.50319 0.50713 0.63113 0.63554 0.63911 0.82121 0.82589 0.82957 0.99312 0.9978 1.00279 1.15919 1.16439 1.17218 1.32336 1.32848 1.49087 1.49563 1.50097 1.65497 1.66005 1.66678 1.84792 1.85271 1.85725 2.06104 2.06559 2.18798 2.19334 2.33316 2.33797 2.47182 2.4774 2.48307 2.62657 2.63124 2.81774 2.82211 2.82738 2.98062 2.98542 3.15384 3.15882 3.16372 3.30329 3.30886 3.43831 3.44291 3.58238 3.58656 3.59239 3.75715 3.76245 4.0901 4.09481 4.33878 4.34399 4.49378 4.4989 4.62028 4.62585 4.81288 4.81659 4.82153 
18 0.1692 0.3261 0.51359 0.83549 1.00811 1.34141 1.67169 1.85883 2.34783 2.83212 3.00198 3.45756 3.60601 3.77248 4.10402 4.35072 4.51328 4.82499 
49 0.1667 0.17112 0.3225 0.32599 0.50971 0.51396 0.64425 0.83151 0.83528 1.00127 1.00616 1.17089 1.17648 1.33438 1.33937 1.50291 1.50812 1.6656 1.67084 1.85623 1.86014 1.86821 2.07061 2.19888 2.20796 2.34229 2.34692 2.48406 2.4915 2.6381 2.82772 2.83228 2.9931 2.99913 3.1648 3.31551 3.32147 3.45003 3.45466 3.59361 3.60096 3.7681 4.09881 4.10529 4.34754 4.50509 4.63305 4.82131 4.82563 
50 0.17121 0.17739 0.32857 0.33627 0.5153 0.52036 0.64861 0.65311 0.83686 0.84122 1.00914 1.01768 1.17869 1.3401 1.34463 1.50847 1.51706 1.67126 1.67719 1.86244 1.86703 2.07512 2.09035 2.20613 2.34671 2.35516 2.49009 2.50829 2.64195 2.83419 2.84077 2.99625 3.00176 3.17041 3.17623 3.32075 3.45518 3.59937 3.60832 3.77316 3.77927 4.10393 4.11256 4.35121 4.35638 4.51041 4.64071 4.8258 4.8301 4.84318 
2 0.32533 0.83541 
3 0.32231 0.82936 1.00114 
0 
13 0.16089 0.32059 0.50532 0.63915 0.82599 1.00076 1.4992 1.66493 2.82358 3.15958 3.76328 4.09407 4.34367 
78 0.16921 0.17235 0.17729 0.3248 0.32884 0.33404 0.51278 0.51605 0.52039 0.64569 0.64929 0.65667 0.83414 0.83748 0.84118 1.00415 1.00804 1.01172 1.17509 1.17913 1.33792 1.3416 1.34954 1.50545 1.50981 1.66904 1.67297 1.6783 1.85936 1.86377 1.86732 1.87557 2.07248 2.07668 2.09206 2.202 2.20723 2.34433 2.34776 2.35261 2.3583 2.48703 2.49137 2.64018 2.64439 2.8312 2.83465 2.83905 2.99517 2.99922 3.01127 3.16721 3.17063 3.1769 3.31841 3.32131 3.451 3.45485 3.46049 3.59615 3.60067 3.60686 3.77033 3.77349 3.77978 4.10073 4.10423 4.11039 4.34911 4.35212 4.35822 4.50783 4.5111 4.63605 4.64226 4.82454 4.82832 4.83247 
125 0.17001 0.17247 0.17506 0.17834 0.32565 0.32873 0.33118 0.33415 0.34163 0.51346 0.51562 0.51793 0.52039 0.5256 0.64614 0.64897 0.65172 0.65511 0.83567 0.83797 0.84042 0.84298 0.84867 1.00531 1.00912 1.0118 1.01538 1.02565 1.17363 1.17726 1.1806 1.18503 1.339 1.34153 1.34405 1.34831 1.50611 1.50854 1.5117 1.51603 1.67005 1.67275 1.67568 1.67925 1.86006 1.86338 1.86593 1.8682 1.87296 2.07251 2.07527 2.07797 2.08265 2.09734 2.20239 2.20541 2.20996 2.34501 2.34786 2.35072 2.35402 2.35857 2.48719 2.48993 2.49345 2.49792 2.64061 2.643 2.64582 2.65211 2.83215 2.83425 2.83714 2.83971 2.84927 2.99553 2.99762 3.00062 3.00454 3.16708 3.17034 3.1726 3.17533 3.18131 3.31823 3.32106 3.32347 3.32673 3.45187 3.4548 3.45708 3.46022 3.47309 3.59636 3.59888 3.6018 3.60501 3.60987 3.77119 3.77387 3.77625 3.78016 3.79053 4.10157 4.10389 4.1065 4.1102 4.11998 4.15198 4.35007 4.3526 4.35576 4.36036 4.508 4.5105 4.51332 4.51757 4.63619 4.63957 4.64365 4.82478 4.82714 4.82955 4.83207 4.83619 
15 0.16608 0.51148 1.00665 1.5056 2.07024 2.34155 2.63628 2.83247 2.99189 3.45313 3.5928 3.76784 4.34653 4.50467 4.82149 
32 0.17569 0.33285 0.51892 0.65234 0.84145 1.01217 1.18268 1.34545 1.51255 1.67582 1.86691 1.87556 2.07921 2.21263 2.35343 2.49392 2.64556 2.83724 2.84297 3.00128 3.17343 3.32442 3.45962 3.60358 3.77632 3.78588 4.10747 4.35508 4.51309 4.64472 4.83044 4.83601 
3 0.15932 0.82403 4.34101 
104 0.15415 0.15793 0.16069 0.16407 0.31057 0.31399 0.31713 0.31995 0.49683 0.50155 0.50408 0.50726 0.62968 0.63381 0.63674 0.64011 0.8193 0.82278 0.82592 0.82816 0.99216 0.99535 0.99867 1.00244 1.15637 1.16035 1.16424 1.16762 1.32118 1.32576 1.32864 1.33216 1.48938 1.49382 1.49655 1.49984 1.65065 1.65665 1.65975 1.66302 1.84735 1.84987 1.85333 1.85686 2.06068 2.06358 2.06697 2.1852 2.19035 2.19354 2.3321 2.33506 2.33848 2.46813 2.47327 2.47668 2.47923 2.62408 2.6286 2.63141 2.81504 2.81947 2.82222 2.82608 2.97895 2.9837 2.98633 3.15233 3.15533 3.15909 3.16241 3.30096 3.30509 3.30854 3.31193 3.4335 3.43919 3.44247 3.44555 3.58085 3.5852 3.58795 3.59392 3.75567 3.75923 3.76194 3.76452 4.08958 4.09217 4.09567 4.33856 4.3408 4.34545 4.49212 4.4956 4.49868 4.50237 4.61611 4.6217 4.62612 4.8114 4.81451 4.81714 4.82087 
44 0.17391 0.18193 0.33015 0.33545 0.51665 0.52143 0.65063 0.83981 0.84616 1.01075 1.0204 1.17963 1.34308 1.50989 1.67421 1.68865 1.86542 1.8706 2.07631 2.20579 2.35028 2.35774 2.49195 2.64403 2.83565 2.84227 2.99969 3.17233 3.18217 3.32276 3.45647 3.47506 3.60014 3.60898 3.77532 3.78339 4.1044 4.1142 4.35293 4.36704 4.51161 4.64121 4.82879 4.83335 
119 0.1765 0.17911 0.18199 0.18597 0.33224 0.33524 0.33789 0.34181 0.35589 0.51987 0.52226 0.52473 0.52781 0.53579 0.65254 0.65553 0.65824 0.66238 0.84139 0.84433 0.84678 0.84972 0.867 1.01222 1.016 1.01891 1.02361 1.17984 1.18387 1.18711 1.19222 1.34492 1.34781 1.35071 1.35614 1.51272 1.51532 1.51836 1.52386 1.67677 1.67997 1.6835 1.68998 1.86695 1.87034 1.87305 1.87633 1.88354 2.07936 2.08218 2.08539 2.09187 2.2076 2.21123 2.21569 2.35242 2.35564 2.35921 2.3636 2.37112 2.49426 2.49716 2.50061 2.50588 2.64706 2.64968 2.65285 2.65935 2.83796 2.84058 2.84342 2.84641 2.85929 3.00209 3.00445 3.00796 3.01478 3.17343 3.17664 3.17889 3.18196 3.18841 3.32414 3.32721 3.32971 3.33371 3.45856 3.46182 3.4645 3.46901 3.60388 3.60698 3.61013 3.61484 3.77729 3.77999 3.78219 3.78617 3.79355 4.10832 4.11092 4.1138 4.11938 4.35692 4.35931 4.36254 4.3686 4.51395 4.51679 4.51934 4.5232 4.64243 4.64594 4.65062 4.83146 4.83379 4.83621 4.83886 4.84427 
11 0.16955 0.32573 0.51475 1.50745 1.86193 3.16781 3.31739 3.77046 4.10422 4.34746 4.82283 
58 0.15307 0.15767 0.3093 0.31405 0.49539 0.50042 0.62871 0.63373 0.81872 0.8236 0.99015 0.9957 1.15599 1.16286 1.16815 1.32 1.32598 1.48822 1.49359 1.65154 1.65653 1.84487 1.84974 2.05804 2.06243 2.18401 2.19033 2.33003 2.33477 2.46961 2.4749 2.62413 2.62872 2.8135 2.81868 2.97772 2.98328 3.15041 3.1557 3.29958 3.30579 3.31009 3.43526 3.44018 3.57945 3.58436 3.7534 3.75847 4.08697 4.0913 4.33594 4.33975 4.49058 4.49581 4.61482 4.62333 4.80928 4.81295 
19 0.16642 0.32313 0.83145 1.00309 1.33693 1.66673 1.85947 2.34485 2.48602 2.63687 2.83073 2.99379 3.16684 3.31692 3.59292 3.76877 4.34738 4.50755 4.82317 
21 0.16932 0.32553 0.51234 0.64511 1.33732 1.5042 1.86228 2.07157 2.3447 2.48765 2.63755 2.83269 3.16701 3.31644 3.45214 3.59549 3.76809 4.0999 4.34755 4.50534 4.63574 
66 0.17008 0.1734 0.32556 0.32931 0.33453 0.51379 0.51731 0.52369 0.64655 0.65103 0.83492 0.8379 0.84202 1.00466 1.00947 1.01474 1.17448 1.17883 1.33908 1.34324 1.50699 1.51145 1.66957 1.67371 1.6803 1.86014 1.86459 1.86847 2.07348 2.07807 2.2026 2.20915 2.34543 2.34958 2.35613 2.48812 2.49317 2.64162 2.64659 2.83185 2.83595 2.84213 2.99611 3.00061 3.16884 3.17239 3.3197 3.32318 3.4529 3.45685 3.59725 3.60197 3.60941 3.77257 3.77624 4.10183 4.10558 4.35028 4.35407 4.50936 4.51324 4.6364 4.64313 4.82533 4.82878 4.83274 
29 0.16689 0.32266 0.50972 0.64345 0.83106 1.00294 1.17159 1.33514 1.50274 1.6659 1.85595 1.86255 2.06998 2.34156 2.48408 2.63711 2.82767 2.8333 2.99203 3.1643 3.31465 3.44937 3.59276 3.76732 4.0984 4.34614 4.50479 4.63252 4.82119 
72 0.15702 0.16183 0.16586 0.31399 0.31895 0.32362 0.5005 0.50499 0.50925 0.63361 0.63864 0.82249 0.82686 0.82977 0.9939 0.99884 1.00295 1.16016 1.16629 1.32411 1.32994 1.33426 1.49324 1.49804 1.6546 1.65998 1.66376 1.84895 1.85358 1.85718 2.06183 2.0666 2.18743 2.19365 2.3342 2.33905 2.34582 2.47419 2.47949 2.62868 2.63274 2.81882 2.82315 2.82815 2.98284 2.98733 3.15461 3.15997 3.1639 3.30396 3.31003 3.31433 3.43999 3.44581 3.58445 3.5888 3.7577 3.76268 3.76698 4.09151 4.09641 4.34037 4.34565 4.4949 4.49983 4.50507 4.61753 4.62564 4.63159 4.81407 4.81731 4.82177 
28 0.17115 0.32867 0.51443 0.64779 0.83571 1.01045 1.17785 1.3403 1.50836 1.67088 1.86508 2.07341 2.20631 2.34681 2.48878 2.64076 2.83206 2.99536 3.16875 3.32078 3.45482 3.59917 3.77159 4.10292 4.35048 4.50776 4.63556 4.82569 
28 0.17188 0.3293 0.51604 0.64775 0.84047 1.00978 1.17914 1.34072 1.50716 1.67688 1.86209 2.07432 2.20577 2.34905 2.48871 2.64224 2.83412 2.99706 3.1706 3.32198 3.45429 3.5978 3.77318 4.10292 4.35166 4.51251 4.63921 4.82811 
102 0.17426 0.17767 0.18103 0.18814 0.33034 0.3339 0.33717 0.34275 0.51774 0.52061 0.52364 0.52833 0.65108 0.65462 0.65816 0.83988 0.84343 0.84682 0.85209 1.01033 1.01482 1.0187 1.02578 1.17771 1.18234 1.18631 1.34284 1.34632 1.34972 1.35744 1.51088 1.51415 1.51768 1.52913 1.67525 1.67891 1.68377 1.86514 1.86922 1.87264 1.87769 2.07829 2.08167 2.08593 2.11497 2.20376 2.20924 2.21512 2.35092 2.35462 2.35847 2.36403 2.49298 2.49647 2.50095 2.51423 2.64556 2.64876 2.6535 2.83612 2.83925 2.84255 2.84666 3.00081 3.00376 3.00784 3.17181 3.17572 3.17847 3.18299 3.32141 3.3257 3.32871 3.3347 3.45693 3.46091 3.46423 3.60214 3.60579 3.60957 3.61744 3.77606 3.7792 3.78201 3.78774 4.10723 4.11049 4.11466 4.35592 4.35885 4.36311 4.51249 4.5158 4.51914 4.5259 4.63919 4.64363 4.64919 4.83053 4.83325 4.83647 4.84075 
29 0.16974 0.32581 0.51278 0.64708 0.83484 1.00708 1.17661 1.33881 1.50612 1.67071 1.86092 2.07246 2.20271 2.34476 2.35527 2.48724 2.64011 2.83077 2.99486 3.16782 3.31838 3.45262 3.59663 3.77077 4.10084 4.34862 4.50745 4.64073 4.82391 
64 0.16774 0.17072 0.32236 0.32616 0.3317 0.51097 0.51444 0.64342 0.64704 0.83119 0.83464 0.83955 1.00179 1.00764 1.16894 1.17573 1.33509 1.33923 1.50408 1.50798 1.66773 1.67194 1.85702 1.86146 1.86596 2.07002 2.07349 2.19905 2.20769 2.34193 2.34608 2.35574 2.48483 2.48816 2.63857 2.64109 2.82822 2.8312 2.83686 2.99366 2.99723 3.16374 3.16801 3.17364 3.31505 3.31903 3.44877 3.45311 3.59404 3.59843 3.76722 3.77095 4.09944 4.10268 4.348 4.35168 4.5033 4.50757 4.51287 4.63248 4.63777 4.82278 4.82544 4.82979 
16 0.32133 0.50885 0.64409 0.83342 1.17347 1.50043 1.67144 2.48119 2.63487 3.16301 3.31444 3.44856 3.59462 3.765 4.50188 4.81977 
28 0.15121 0.30726 0.49451 0.6273 0.81587 0.9873 1.15361 1.31924 1.48732 1.65333 1.84196 2.05515 2.18366 2.32735 2.47011 2.62231 2.81251 2.9771 3.14801 3.29838 3.43378 3.57822 3.75158 4.08412 4.33257 4.48848 4.62089 4.80671 
40 0.1655 0.32243 0.32636 0.5098 0.64353 0.83168 0.83587 1.00402 1.1725 1.33484 1.33963 1.50249 1.50714 1.66546 1.85731 2.06939 2.19884 2.34249 2.35133 2.48406 2.49291 2.63721 2.82794 2.83284 2.99153 2.99718 3.1647 3.31555 3.44957 3.59348 3.59908 3.76752 3.77416 4.09754 4.10249 4.34589 4.50478 4.63204 4.821 4.82638 
36 0.1735 0.32967 0.34084 0.51672 0.52544 0.64981 0.83906 1.01111 1.18133 1.34403 1.50959 1.67463 1.86196 1.86905 2.07585 2.20312 2.21485 2.3502 2.36302 2.49121 2.64387 2.83392 2.84125 2.99862 3.17158 3.32263 3.45615 3.60029 3.61129 3.77492 4.10479 4.35245 4.51169 4.6403 4.8277 4.83373 

180
