# Supplementary material for: Deciphering the Contribution of Oriens-Lacunosum/Moleculare (OLM) Cells to Intrinsic θ Rhythms Using Biophysical Local Field Potential (LFP) Models
Source: eNeuro. 2018 Sep 4;5(4):ENEURO.0146-18.2018. doi: 10.1523/ENEURO.0146-18.2018 (PMC6140113; doi:10.1523/ENEURO.0146-18.2018)
Supplement: Supplementary file 2 — Supplementary Code. Download supplement 2, GZ file [file sup_enu-eN-NWR-0146-18-s02.gz › LFP_microcircuit-master/SOM-350-SOM12915016-dSD3.5ms-shift5.32ms-gnSD0.12-gsb4.75-csb0.21-gbs2.75-cbs0.1344-spiketimes.txt]

11509

350


36 0.01373 0.10588 0.17033 0.17936 0.20148 0.32432 0.33357 0.36464 0.51669 0.53658 0.65957 0.81665 0.83445 0.84509 1.00266 1.01704 1.17985 1.19534 1.34378 1.52308 1.66846 1.69168 1.86045 1.8851 2.20977 2.34868 2.83545 3.00312 3.17498 3.32351 3.45922 3.60525 4.10564 4.35189 4.82743 4.84825 
27 0.01237 0.10318 0.16199 0.17475 0.31504 0.32877 0.5083 0.80075 0.82492 0.83702 0.99297 1.17039 1.20044 1.33575 1.65892 1.84934 2.07806 2.20196 2.33911 2.82683 3.00285 3.1696 3.31479 3.45266 4.09777 4.34208 4.81819 
30 0.01931 0.11172 0.17258 0.18491 0.32505 0.33578 0.51887 0.55086 0.6623 0.81901 0.83622 0.85101 1.00375 1.02494 1.1827 1.20997 1.34843 1.53919 1.67008 1.8619 2.21628 2.3513 2.83971 3.0086 3.17991 3.32692 3.4625 4.1081 4.35327 4.82936 
43 0.01229 0.09073 0.15682 0.1658 0.17705 0.3136 0.32174 0.3357 0.50665 0.53341 0.64725 0.78924 0.82208 0.8308 0.84693 0.99219 1.00316 1.16906 1.1811 1.21015 1.33291 1.50781 1.65781 1.68247 1.84865 1.86797 2.06967 2.19674 2.2303 2.33817 2.6439 2.82458 2.99119 3.1655 3.31343 3.44917 3.47775 3.59568 3.77219 4.09619 4.3408 4.51209 4.81724 
26 0.00852 0.10573 0.17058 0.18253 0.3244 0.33668 0.52328 0.80299 0.8309 0.84154 1.00215 1.18044 1.20571 1.34644 1.66995 1.86026 2.2095 2.34802 2.83726 3.01405 3.17961 3.32457 3.46155 4.10614 4.35672 4.82838 
32 0.00792 0.09696 0.16202 0.17225 0.31036 0.32108 0.33609 0.50912 0.54194 0.65213 0.80062 0.82488 0.83453 0.99404 1.01 1.17223 1.19304 1.33631 1.66083 1.85053 1.89163 2.20358 2.34008 2.82767 2.99648 3.16734 3.31525 3.45156 3.59999 4.09809 4.34267 4.81935 
39 0.01809 0.09949 0.16615 0.17471 0.19378 0.32103 0.33117 0.51313 0.53594 0.6531 0.79938 0.82776 0.83705 0.87131 0.99887 1.01695 1.17537 1.18883 1.22022 1.34006 1.51532 1.66574 1.85637 1.88261 2.0821 2.20934 2.34456 2.65122 2.83288 3.00092 3.17078 3.31976 3.45485 3.60255 3.78434 4.10218 4.34852 4.51777 4.82446 
38 0.01645 0.09657 0.16343 0.17193 0.18655 0.31821 0.32688 0.34376 0.51291 0.5428 0.65335 0.79717 0.82703 0.83599 0.85673 0.99679 1.00847 1.1755 1.19072 1.22689 1.34 1.51799 1.66203 1.68176 1.85402 1.87312 2.09258 2.20855 2.3437 2.83231 3.00204 3.1721 3.31994 3.45528 3.61308 4.10157 4.34619 4.82309 
49 0.01796 0.09351 0.1597 0.16758 0.17948 0.31358 0.32107 0.33189 0.506 0.52232 0.64432 0.794 0.82351 0.83248 0.8538 0.99288 1.00283 1.16792 1.17775 1.19777 1.33199 1.34982 1.50405 1.53422 1.65751 1.67221 1.84953 1.86379 2.06811 2.19539 2.21964 2.33833 2.64247 2.82357 2.84433 2.9899 3.16466 3.31275 3.44812 3.46222 3.59391 3.76896 4.09638 4.11607 4.3418 4.50961 4.65517 4.81765 4.83646 
32 0.01575 0.11026 0.17904 0.19213 0.33413 0.34951 0.52923 0.6679 0.81024 0.83789 0.84799 1.01349 1.188 1.21001 1.35394 1.53064 1.68392 1.87331 2.10656 2.22955 2.35893 2.66273 2.85108 3.01702 3.18384 3.33246 3.46841 3.62295 4.1139 4.37016 4.53526 4.84175 
32 0.02023 0.10585 0.16786 0.17705 0.19888 0.32357 0.33362 0.51648 0.54295 0.80544 0.83099 0.84093 1.00148 1.01792 1.17709 1.19033 1.22174 1.34234 1.66601 1.68588 1.85895 1.88371 2.20886 2.34702 2.83493 3.00098 3.18158 3.32249 3.45751 4.1048 4.35156 4.82697 
34 0.01543 0.10116 0.16403 0.17482 0.31754 0.32897 0.51083 0.54165 0.65191 0.80168 0.82607 0.83625 0.99562 1.01949 1.17344 1.19403 1.33736 1.51323 1.66297 1.85287 2.0805 2.20563 2.34171 2.65018 2.82949 2.99763 3.1695 3.31679 3.4528 3.60028 4.09937 4.34537 4.51619 4.82135 
38 0.012 0.10327 0.16925 0.17858 0.20491 0.32319 0.33296 0.51576 0.53982 0.65734 0.80803 0.83135 0.84119 1.0009 1.01516 1.17812 1.19365 1.34213 1.51975 1.66726 1.69167 1.8581 1.87854 2.08397 2.21078 2.34655 2.65706 2.83452 3.00468 3.17557 3.32204 3.4589 3.60443 3.78997 4.10492 4.35072 4.52541 4.82671 
43 0.01839 0.09932 0.1602 0.16962 0.19401 0.31369 0.32293 0.3532 0.50519 0.52646 0.64446 0.81008 0.82584 0.83817 0.99235 1.0069 1.16728 1.17899 1.20892 1.3314 1.35556 1.50435 1.65776 1.68056 1.84899 1.86719 2.06786 2.19604 2.23456 2.33748 2.64034 2.82345 2.84965 2.98974 3.16389 3.31201 3.44824 3.59318 3.76786 4.09548 4.341 4.50874 4.81675 
44 0.01081 0.09377 0.15997 0.16809 0.18145 0.31561 0.32443 0.34619 0.50769 0.53022 0.64718 0.79739 0.82396 0.83305 0.86461 0.99393 1.00844 1.16926 1.18051 1.20828 1.33319 1.50627 1.65872 1.6768 1.85088 1.86866 2.07114 2.19707 2.22954 2.33912 2.64384 2.82549 2.8539 2.99116 3.16541 3.31369 3.449 3.47971 3.59489 3.77232 4.09702 4.34297 4.51054 4.81858 
25 0.01494 0.11039 0.17253 0.19483 0.3263 0.35081 0.53232 0.67477 0.81493 0.83339 0.84895 1.00535 1.18237 1.21799 1.36572 1.53378 1.67992 1.86731 2.66287 3.1837 3.33374 3.46653 4.11114 4.53381 4.84167 
31 0.01944 0.10524 0.17228 0.1817 0.21044 0.32719 0.33853 0.52001 0.54577 0.66779 0.80736 0.83308 0.84255 1.00475 1.02746 1.18232 1.20154 1.34723 1.53129 1.67316 1.86376 2.22152 2.34993 2.8404 3.01379 3.18021 3.32577 3.46167 4.10769 4.35536 4.83146 
23 0.01532 0.11338 0.17613 0.19265 0.331 0.349 0.54002 0.81239 0.83637 0.84873 1.01024 1.18878 1.2272 1.36663 1.56143 1.68353 1.87186 2.36977 3.34791 3.4734 4.11313 4.37919 4.84521 
34 0.01674 0.10327 0.17185 0.18109 0.20785 0.32598 0.33562 0.52092 0.55134 0.66286 0.80445 0.83258 0.84188 0.87759 1.00325 1.01653 1.18194 1.19989 1.34783 1.52827 1.67181 1.86214 1.89352 2.21517 2.34988 2.83956 3.00783 3.1787 3.32555 3.46205 3.61778 4.10708 4.35351 4.83048 
25 0.01861 0.11105 0.16794 0.18179 0.32171 0.33528 0.51433 0.81043 0.83071 0.84634 1.00035 1.17731 1.21076 1.34062 1.66683 1.85718 2.20848 2.34467 2.83252 3.00785 3.31979 3.45796 4.10289 4.34794 4.82403 
27 0.01916 0.10504 0.16534 0.17689 0.31881 0.33143 0.51599 0.8008 0.82698 0.83816 0.99631 1.17612 1.20917 1.34155 1.52334 1.66365 1.85431 2.21131 2.3443 2.83445 3.17696 3.3211 3.45503 3.61206 4.10047 4.34695 4.82293 
39 0.0118 0.10037 0.16145 0.17077 0.19387 0.31519 0.32529 0.50701 0.53681 0.64732 0.80812 0.82633 0.83788 0.99352 1.00971 1.16882 1.18255 1.21923 1.33313 1.50701 1.65855 1.68089 1.85053 1.87505 2.07257 2.19788 2.33913 2.64622 2.82572 2.99126 3.16637 3.31397 3.45005 3.59659 3.77487 4.09725 4.34279 4.52093 4.81874 
33 0.01627 0.10706 0.17037 0.18205 0.32438 0.33684 0.51886 0.57061 0.65731 0.8112 0.83201 0.8433 1.00278 1.17932 1.20015 1.34373 1.51875 1.66966 1.86387 2.21076 2.34973 2.6554 2.8365 3.00448 3.17643 3.32355 3.4595 3.6073 4.1068 4.36698 4.5288 4.66446 4.82957 
31 0.02031 0.10967 0.17185 0.18328 0.32669 0.33996 0.51918 0.54819 0.65954 0.81483 0.83428 0.84639 1.0049 1.17967 1.19531 1.34446 1.52332 1.67164 1.86335 2.21121 2.35045 2.66661 2.83842 3.00438 3.1772 3.32418 3.45949 3.61354 4.1077 4.35506 4.83274 
35 0.01519 0.11351 0.17594 0.18653 0.32826 0.33827 0.52137 0.54229 0.66355 0.82233 0.83992 0.85417 1.0083 1.03143 1.18448 1.20083 1.34769 1.37799 1.52858 1.67439 1.86591 1.89789 2.09712 2.21505 2.35339 2.66859 2.84008 3.00884 3.18103 3.32787 3.46465 3.61473 4.11076 4.3576 4.83268 
39 0.00968 0.1004 0.16905 0.17769 0.197 0.32316 0.33211 0.35851 0.51474 0.533 0.65929 0.81092 0.83206 0.84172 1.00133 1.01511 1.17681 1.18834 1.21665 1.34139 1.37053 1.52262 1.66767 1.69124 1.85884 1.87817 2.20824 2.34613 2.83284 2.85666 3.00034 3.17408 3.32104 3.45765 3.60479 4.10443 4.35031 4.82585 4.84656 
32 0.01767 0.10243 0.1646 0.17471 0.21757 0.31871 0.32936 0.51161 0.5546 0.80333 0.8271 0.83743 0.99645 1.01344 1.17441 1.19772 1.33845 1.52583 1.6628 1.8534 1.88605 2.20529 2.34197 2.82921 2.99983 3.17183 3.31758 3.45402 3.61052 4.10009 4.34541 4.82125 
34 0.0205 0.11305 0.17395 0.187 0.32816 0.34184 0.52111 0.55277 0.66121 0.82106 0.83741 0.85374 1.00625 1.18218 1.20208 1.34658 1.52463 1.67342 1.86509 2.09499 2.21529 2.35181 2.6596 2.84072 3.00809 3.17903 3.32661 3.46176 3.61337 4.10959 4.35767 4.53219 4.67899 4.83282 
31 0.01617 0.10633 0.17129 0.18147 0.2304 0.32563 0.33678 0.52176 0.66223 0.80637 0.83209 0.842 1.00376 1.1804 1.19864 1.34571 1.5273 1.67078 1.86162 1.89646 2.2151 2.35097 2.83991 3.01076 3.17771 3.32502 3.46168 3.6106 4.10865 4.36139 4.83382 
31 0.00784 0.10316 0.17339 0.18614 0.3277 0.34104 0.52012 0.54898 0.66185 0.81649 0.83533 0.84802 1.0063 1.18209 1.20286 1.34812 1.53311 1.67445 1.86459 2.21774 2.35069 2.66476 2.84039 3.01204 3.1782 3.32608 3.46167 3.62433 4.10826 4.35781 4.83265 
27 0.00809 0.11636 0.17619 0.19503 0.32972 0.34625 0.52603 0.67191 0.83121 0.84444 1.00795 1.18564 1.219 1.35295 1.54778 1.67501 1.86618 2.22922 2.35646 2.8503 3.02294 3.18564 3.3313 3.46744 4.11421 4.37001 4.83821 
35 0.01271 0.1094 0.17095 0.18136 0.23242 0.32633 0.3386 0.52107 0.6579 0.81669 0.83513 0.84839 1.0046 1.17995 1.19644 1.34369 1.51832 1.66984 1.86324 2.09109 2.2078 2.23916 2.35064 2.65459 2.83812 3.00311 3.17746 3.32614 3.45982 3.60798 4.10744 4.35554 4.52761 4.67449 4.82967 
30 0.00856 0.10724 0.17111 0.18443 0.32547 0.33963 0.51909 0.55699 0.66164 0.81645 0.83381 0.8484 1.00447 1.18071 1.20742 1.34679 1.52897 1.67201 1.86186 2.2191 2.3494 2.83983 3.0102 3.18097 3.32466 3.46017 3.61346 4.10716 4.35659 4.83007 
31 0.00943 0.04532 0.12777 0.17794 0.18967 0.33117 0.34233 0.52457 0.55223 0.66877 0.82593 0.84149 0.85664 1.00975 1.18681 1.20705 1.35168 1.53526 1.67548 1.86758 2.2218 2.35535 2.84411 3.01172 3.18218 3.33043 3.46577 3.61884 4.11259 4.35915 4.83557 
25 0.01877 0.11006 0.16842 0.18116 0.32205 0.33503 0.51538 0.8087 0.83084 0.84445 1.00028 1.17816 1.21067 1.34474 1.66764 1.85772 2.21459 2.34573 2.83478 3.18234 3.32128 3.46049 4.10435 4.34973 4.82613 
31 0.01914 0.1043 0.16946 0.17906 0.21138 0.32419 0.33552 0.51809 0.55235 0.66205 0.80657 0.83089 0.84056 1.00194 1.02644 1.17916 1.19751 1.34509 1.52773 1.67006 1.85979 2.21326 2.34756 2.83676 3.01694 3.1756 3.32287 3.45913 4.10537 4.35212 4.82999 
41 0.01151 0.10011 0.17304 0.18143 0.19926 0.32812 0.33731 0.3742 0.52065 0.54209 0.66144 0.81226 0.8356 0.84499 1.00638 1.02244 1.18169 1.19314 1.22059 1.34631 1.37297 1.52623 1.67235 1.69603 1.86326 1.88186 2.10184 2.21254 2.24835 2.35131 2.65905 2.83905 3.00952 3.17872 3.32626 3.46203 3.61107 4.11023 4.35531 4.53137 4.83204 
31 0.01442 0.10482 0.16726 0.17806 0.32147 0.33417 0.51443 0.54552 0.6591 0.8093 0.82968 0.84117 0.99993 1.17766 1.20559 1.34214 1.52442 1.66752 1.85768 2.08951 2.21828 2.34533 2.83561 3.00501 3.17301 3.32011 3.45666 3.61156 4.1021 4.34965 4.82532 
18 0.01808 0.10701 0.17018 0.18964 0.32458 0.35231 0.53153 0.80319 0.82923 0.84045 1.0022 1.18272 1.22327 1.68219 1.86999 3.46343 4.1108 4.83507 
44 0.01846 0.10602 0.16799 0.177 0.19754 0.32276 0.33223 0.37327 0.51439 0.53514 0.65556 0.81634 0.83307 0.84444 1.00094 1.01538 1.17622 1.18809 1.21773 1.33984 1.36175 1.51566 1.66656 1.68871 1.85819 1.88125 2.08252 2.20427 2.22938 2.3462 2.65281 2.83212 2.85792 2.99885 3.17307 3.32054 3.4567 3.60199 3.78458 4.10389 4.34977 4.52236 4.82555 4.85453 
35 0.01632 0.10432 0.16615 0.17559 0.20099 0.32059 0.33062 0.51334 0.54168 0.65573 0.81126 0.83035 0.84133 0.99894 1.01651 1.17444 1.18845 1.22519 1.33893 1.51665 1.6642 1.68648 1.85586 1.87636 2.20748 2.34409 2.83182 2.99822 3.17212 3.31908 3.45523 3.604 4.10303 4.34884 4.82448 
47 0.01437 0.10245 0.16762 0.17587 0.1908 0.32136 0.32903 0.34046 0.51356 0.52855 0.65354 0.80951 0.83191 0.84142 1.00014 1.0108 1.17518 1.185 1.20526 1.33963 1.35821 1.51362 1.55672 1.665 1.681 1.8568 1.8714 2.07945 2.20398 2.2283 2.34541 2.37189 2.65149 2.83131 2.8505 2.99817 3.17304 3.3202 3.45589 3.47117 3.60277 3.78832 4.10433 4.35005 4.52039 4.8255 4.84682 
54 0.01584 0.09951 0.16656 0.17451 0.18619 0.32076 0.32791 0.33793 0.51283 0.52468 0.54709 0.65189 0.66636 0.81035 0.83167 0.84054 1.00008 1.01015 1.17505 1.18428 1.20198 1.33908 1.35305 1.51176 1.52894 1.66467 1.67854 1.85667 1.86953 2.07671 2.20292 2.22359 2.34527 2.36568 2.64761 2.8308 2.84737 2.99741 3.0323 3.17132 3.18712 3.31982 3.33781 3.45566 3.46925 3.60119 3.77733 4.10373 4.12484 4.3495 4.51648 4.65224 4.82521 4.84123 
44 0.01637 0.10146 0.16797 0.1765 0.19409 0.32184 0.33035 0.34712 0.51468 0.53438 0.65797 0.80679 0.83101 0.8403 0.9999 1.01123 1.17649 1.18815 1.2166 1.34048 1.36429 1.5185 1.66569 1.68353 1.85719 1.87382 2.09018 2.20664 2.24425 2.34574 2.65458 2.83268 2.85638 3.0013 3.17409 3.32074 3.4583 3.60341 3.79109 4.10386 4.35 4.52478 4.82609 4.86173 
34 0.01557 0.10055 0.16159 0.17082 0.19282 0.31616 0.32622 0.50791 0.54254 0.65017 0.8073 0.82628 0.83729 0.99456 1.00935 1.16966 1.18455 1.33374 1.51678 1.6595 1.6847 1.85111 1.89416 2.19763 2.33925 2.82528 2.99233 3.16645 3.31388 3.45033 3.59572 4.09749 4.34279 4.81838 
36 0.0085 0.09943 0.17164 0.18208 0.32567 0.33703 0.51724 0.53927 0.65712 0.80372 0.83155 0.84119 1.00388 1.17964 1.19467 1.22781 1.34442 1.51899 1.67178 1.86181 2.08537 2.21175 2.34821 2.6533 2.83685 3.00452 3.17411 3.32348 3.45881 3.60528 3.79027 4.10534 4.35286 4.52236 4.67101 4.82881 
42 0.0126 0.10271 0.17204 0.18062 0.19989 0.32668 0.336 0.51872 0.53913 0.65899 0.80766 0.83389 0.8433 1.00389 1.01643 1.18087 1.19329 1.22208 1.34526 1.377 1.52268 1.67082 1.69461 1.8619 1.88132 2.0901 2.21121 2.24774 2.3499 2.65615 2.8378 3.00699 3.17684 3.32482 3.46078 3.6075 3.79236 4.10762 4.35346 4.5255 4.82938 4.85325 
39 0.01737 0.10584 0.16851 0.17732 0.19578 0.3223 0.33078 0.34661 0.51486 0.53488 0.65881 0.815 0.83337 0.84373 1.00072 1.01229 1.17743 1.18974 1.22022 1.34134 1.36588 1.66576 1.68369 1.85787 1.87432 2.20698 2.24211 2.34642 2.83291 2.85617 3.00027 3.17508 3.32147 3.45823 3.60607 4.10464 4.35001 4.82595 4.84698 
14 0.02109 0.11588 0.17211 0.18903 0.32914 0.80543 0.83277 0.84598 1.00774 1.18696 1.23446 1.68414 1.87871 4.40823 
29 0.01459 0.0983 0.16446 0.17506 0.31816 0.33006 0.51241 0.56743 0.6556 0.79537 0.82512 0.83459 0.8713 0.99597 1.17514 1.20255 1.3425 1.52024 1.66411 1.85327 2.2144 2.34303 2.8334 3.17143 3.31882 3.4553 4.09969 4.34518 4.82212 
30 0.01938 0.10661 0.16925 0.18067 0.32291 0.33493 0.51572 0.54416 0.80495 0.83032 0.84092 1.00074 1.02825 1.17838 1.19886 1.34411 1.52703 1.66883 1.85866 2.21385 2.3464 2.83494 3.00818 3.17468 3.3221 3.45816 3.61118 4.10527 4.35286 4.82757 
42 0.01708 0.10288 0.17269 0.18168 0.20608 0.32733 0.33754 0.51886 0.53947 0.65778 0.80275 0.8327 0.84189 0.86796 1.00514 1.02493 1.18081 1.19341 1.22221 1.34521 1.38676 1.51895 1.67304 1.86253 1.88758 2.08531 2.21428 2.35006 2.653 2.83755 3.00458 3.17538 3.32467 3.46008 3.48457 3.6055 3.78246 4.10759 4.35531 4.52059 4.67052 4.83007 
34 0.01562 0.11348 0.17618 0.18677 0.33121 0.34371 0.52279 0.5466 0.66375 0.82172 0.83981 0.85342 1.00924 1.18469 1.201 1.34919 1.52775 1.67528 1.86674 1.9022 2.09995 2.21482 2.35386 2.66454 2.8424 3.01166 3.18288 3.32931 3.46432 3.61853 4.1116 4.35793 4.53207 4.83383 
25 0.02251 0.11577 0.17511 0.18812 0.32965 0.34385 0.52959 0.81448 0.83705 0.85036 1.00772 1.18464 1.20799 1.35373 1.6769 1.86695 2.2218 2.35481 2.85211 3.19599 3.33093 3.47015 4.11463 4.36254 4.84449 
30 0.01614 0.10222 0.16166 0.17267 0.31516 0.32755 0.50724 0.65008 0.80304 0.82503 0.83692 0.99341 1.0279 1.16996 1.19442 1.33441 1.65918 1.85003 2.07187 2.20021 2.33863 2.82587 2.99333 3.16659 3.31402 3.45044 3.59691 4.09661 4.34196 4.81791 
32 0.01585 0.10427 0.17223 0.18152 0.20812 0.32743 0.33877 0.52073 0.54825 0.66184 0.8073 0.83305 0.84252 1.00576 1.1808 1.1949 1.22568 1.34634 1.52382 1.67221 1.86444 2.21384 2.35103 2.83942 3.01348 3.17777 3.32585 3.46114 3.61595 4.10825 4.3565 4.83099 
32 0.0122 0.10218 0.16201 0.17348 0.31521 0.32663 0.50759 0.64905 0.80404 0.82523 0.83771 0.99345 1.02316 1.16979 1.18802 1.33481 1.51031 1.65953 1.85042 2.07543 2.19959 2.33896 2.65523 2.8266 2.99469 3.16752 3.31452 3.45059 3.59601 4.09709 4.34284 4.81874 
31 0.01162 0.11152 0.17522 0.18707 0.32897 0.34104 0.5244 0.58506 0.6662 0.82316 0.83944 0.85581 1.00725 1.05481 1.1839 1.20333 1.35062 1.53787 1.67439 1.86511 2.21833 2.35583 2.84475 3.01319 3.18445 3.3298 3.46563 3.61576 4.11225 4.35866 4.83718 
44 0.01101 0.09907 0.16455 0.17315 0.19016 0.31844 0.32709 0.34429 0.51088 0.52931 0.65086 0.80625 0.82852 0.83803 0.99688 1.00818 1.17275 1.18337 1.20849 1.33709 1.3626 1.51079 1.66231 1.68126 1.85398 1.87103 2.07512 2.20188 2.2359 2.3427 2.64734 2.8289 2.85182 2.99585 3.16968 3.31747 3.45356 3.59868 3.77601 4.10077 4.34635 4.51619 4.82218 4.84569 
30 0.01224 0.10581 0.16759 0.17873 0.32157 0.33313 0.51583 0.65306 0.80623 0.82991 0.84106 0.99957 1.02859 1.17767 1.20127 1.34254 1.51708 1.66575 1.85912 2.20619 2.34685 2.83525 3.00187 3.17617 3.32263 3.4572 3.60586 4.1043 4.35125 4.82767 
17 0.01871 0.10662 0.16615 0.18559 0.32102 0.55109 0.79986 0.8264 0.83847 0.9982 1.179 1.67554 1.85763 2.23249 3.47397 4.10668 4.34975 
23 0.0126 0.09982 0.16057 0.17386 0.31432 0.33102 0.50956 0.79514 0.82243 0.83316 0.99133 1.17069 1.21868 1.33803 1.65903 1.84832 2.33783 2.82731 3.31386 3.45504 4.09572 4.33999 4.81682 
30 0.01881 0.10972 0.16951 0.1812 0.32383 0.33783 0.51836 0.57548 0.65844 0.81738 0.8339 0.84976 1.00182 1.17753 1.19437 1.34297 1.52138 1.66944 1.86195 2.20854 2.34892 2.83934 3.00463 3.17542 3.32373 3.45907 3.61745 4.10634 4.35679 4.82845 
28 0.01389 0.10763 0.17359 0.18899 0.32684 0.34011 0.52156 0.58729 0.80642 0.8326 0.84296 1.00447 1.18087 1.1991 1.34689 1.67586 1.86459 2.21314 2.35092 2.83872 3.01011 3.17788 3.32494 3.46164 3.61442 4.10727 4.35539 4.83087 
40 0.01619 0.10478 0.17235 0.18094 0.2003 0.3271 0.33647 0.51965 0.54133 0.66055 0.80788 0.83418 0.84358 1.00449 1.01777 1.18072 1.19231 1.21975 1.34629 1.5259 1.67147 1.70325 1.8631 1.89039 2.09072 2.21157 2.2454 2.35063 2.66098 2.83884 3.00921 3.17823 3.32549 3.46146 3.60779 3.79497 4.10855 4.35441 4.52806 4.83143 
51 0.01338 0.09989 0.16947 0.17718 0.1885 0.32495 0.33253 0.34407 0.51692 0.53166 0.65565 0.67407 0.80379 0.8329 0.84168 0.86085 1.00329 1.01374 1.17869 1.18797 1.20679 1.34335 1.36168 1.51507 1.53291 1.66874 1.68404 1.86001 1.8735 2.08022 2.20814 2.23062 2.34879 2.65194 2.83515 2.85423 3.00128 3.17477 3.20309 3.32367 3.45878 3.47222 3.60393 3.78001 4.1064 4.12267 4.35239 4.51971 4.65837 4.82846 4.84584 
23 0.02012 0.10296 0.16532 0.17643 0.31875 0.33115 0.51784 0.79478 0.82653 0.83644 0.89634 0.99645 1.01604 1.17921 1.21824 1.36533 1.66324 1.8539 2.34412 3.32424 4.10188 4.34526 4.82232 
32 0.01864 0.10311 0.16487 0.17561 0.31852 0.33195 0.51351 0.56899 0.65257 0.80482 0.82759 0.83816 0.99669 1.17485 1.19601 1.34043 1.51502 1.66264 1.85455 2.08383 2.21266 2.34416 2.65385 2.83497 3.00246 3.17116 3.31981 3.45509 3.60836 4.10207 4.34968 4.82405 
36 0.00659 0.09559 0.16582 0.1745 0.19371 0.32096 0.33088 0.51441 0.54403 0.65445 0.79811 0.82761 0.83683 0.86554 0.99862 1.01332 1.17601 1.19154 1.23233 1.34054 1.51634 1.66499 1.85699 1.89515 2.20883 2.34553 2.658 2.83445 3.00148 3.17328 3.32133 3.45574 3.60793 4.10242 4.34886 4.82484 
35 0.01918 0.10379 0.16456 0.17443 0.20765 0.31879 0.33031 0.51101 0.53576 0.65457 0.81209 0.82913 0.84185 0.997 1.02227 1.1735 1.19238 1.33802 1.51946 1.66329 1.85379 1.88495 2.0826 2.20665 2.34274 2.65891 2.83037 2.99724 3.16923 3.31766 3.45372 4.10003 4.34588 4.52731 4.82218 
36 0.01191 0.10503 0.17669 0.18799 0.33064 0.3423 0.52271 0.54629 0.66277 0.81624 0.83803 0.84893 1.0085 1.03652 1.1847 1.20126 1.34827 1.52539 1.67599 1.86624 1.89865 2.09816 2.21841 2.35358 2.66163 2.84149 3.00818 3.1814 3.32831 3.46412 3.6144 4.11182 4.36037 4.53042 4.67768 4.83417 
25 0.01454 0.11307 0.16803 0.18316 0.32089 0.33491 0.51527 0.81327 0.83185 0.85058 0.99912 1.17628 1.20411 1.34232 1.66559 1.85577 2.20702 2.3454 2.83416 3.17762 3.32116 3.45795 4.10519 4.349 4.82535 
39 0.01076 0.09482 0.17272 0.1815 0.19963 0.32832 0.33772 0.45826 0.52127 0.54299 0.66196 0.8187 0.83751 0.84768 1.00641 1.02135 1.18312 1.1966 1.22922 1.34952 1.52315 1.67327 1.70651 1.86475 1.89232 2.094 2.22001 2.3521 2.66346 2.84119 3.01184 3.17928 3.32822 3.4638 3.61127 4.11027 4.35749 4.53068 4.83215 
40 0.01428 0.10238 0.16798 0.17661 0.19404 0.32177 0.33004 0.34425 0.51521 0.53784 0.6572 0.80945 0.83179 0.84129 1.00001 1.01066 1.1778 1.19129 1.22392 1.34207 1.52461 1.66535 1.68295 1.85714 1.87328 2.08641 2.20597 2.24015 2.34685 2.83405 3.00456 3.17465 3.32209 3.45814 3.61269 4.10492 4.34964 4.5316 4.82573 4.85156 
30 0.01618 0.12001 0.17124 0.18387 0.32458 0.337 0.51762 0.54949 0.65966 0.82901 0.8417 1.00366 1.17926 1.1994 1.34477 1.52375 1.66899 1.86007 1.89162 2.0943 2.21049 2.35051 2.83746 3.0057 3.17694 3.32425 3.46099 4.107 4.35287 4.82887 
37 0.05425 0.12567 0.16294 0.17465 0.3149 0.32591 0.50662 0.52721 0.64586 0.81028 0.82705 0.84242 0.99367 1.01398 1.1691 1.18294 1.22102 1.33364 1.50671 1.6592 1.85045 1.8864 2.07164 2.19902 2.33904 2.64312 2.82576 2.9922 3.16513 3.31368 3.44945 3.59533 3.77097 4.097 4.34275 4.51112 4.81864 
44 0.01855 0.10313 0.1687 0.17697 0.19174 0.32238 0.3298 0.34051 0.51482 0.52981 0.65776 0.80824 0.83269 0.84195 1.0012 1.01138 1.17754 1.18835 1.21415 1.34151 1.36086 1.52269 1.66583 1.68049 1.85784 1.87137 2.08525 2.20495 2.22597 2.34702 2.83267 2.85192 3.0 3.17407 3.32165 3.45791 3.47887 3.60449 4.10488 4.12111 4.35037 4.39503 4.82614 4.84145 
38 0.01866 0.10562 0.1686 0.17836 0.21205 0.3221 0.33199 0.51531 0.54244 0.65654 0.81067 0.83165 0.84196 0.9998 1.01253 1.17704 1.19099 1.22586 1.34201 1.52553 1.66628 1.85674 1.88295 2.08401 2.20999 2.34643 2.65507 2.83432 3.00336 3.17373 3.32158 3.45795 3.60744 3.78433 4.10442 4.35 4.52409 4.82636 
45 0.01653 0.10072 0.16994 0.17758 0.18988 0.32583 0.33402 0.35029 0.51902 0.53928 0.65845 0.8006 0.83233 0.84115 0.85884 1.00345 1.01433 1.18053 1.19161 1.21765 1.34595 1.52002 1.66876 1.68419 1.86143 1.87771 2.09057 2.21097 2.24053 2.35026 2.65443 2.83851 3.00751 3.17696 3.32562 3.46036 3.48457 3.60586 3.7908 4.10772 4.35373 4.52358 4.66498 4.82982 4.86 
14 0.02005 0.10677 0.17318 0.19288 0.32904 0.79474 0.82944 0.83946 0.87346 1.00545 1.1883 1.23317 1.47759 1.87865 
48 0.01653 0.0948 0.16103 0.16934 0.17885 0.20998 0.31804 0.32548 0.33643 0.51028 0.52616 0.64964 0.79589 0.82632 0.83504 0.85271 0.99638 1.00651 1.17203 1.18154 1.20112 1.33651 1.3582 1.51033 1.53583 1.6614 1.67652 1.85312 1.86692 2.07546 2.20079 2.22238 2.34178 2.64696 2.82826 2.84903 2.99496 3.16858 3.31682 3.45247 3.46739 3.59799 3.77658 4.10018 4.34525 4.51466 4.6689 4.82177 
45 0.01171 0.09714 0.16807 0.17564 0.18855 0.32335 0.3313 0.34529 0.51681 0.53789 0.6562 0.79671 0.82967 0.83837 0.85425 1.00088 1.01124 1.17766 1.18775 1.21083 1.3423 1.36715 1.51734 1.66694 1.68434 1.85887 1.87562 2.08693 2.20788 2.23545 2.3473 2.65287 2.83433 2.85618 3.00169 3.17425 3.32175 3.45784 3.47914 3.60359 3.78997 4.10537 4.35199 4.52072 4.82798 
36 0.01539 0.08976 0.15385 0.16427 0.17324 0.19921 0.31496 0.32397 0.50799 0.65523 0.78499 0.8208 0.8294 0.84226 0.99178 1.00374 1.17084 1.19055 1.3346 1.46449 1.53139 1.65786 1.68527 1.84903 1.87003 2.19821 2.33835 2.82524 2.99414 3.16788 3.31442 3.44991 3.59556 4.09603 4.34062 4.81716 
31 0.00722 0.09534 0.17157 0.18201 0.32538 0.33589 0.51944 0.5488 0.8027 0.83204 0.84192 1.00325 1.02314 1.18051 1.19754 1.34698 1.52893 1.67057 1.8611 1.88846 2.22034 2.3493 2.83895 3.00976 3.17834 3.32565 3.46167 3.61614 4.10783 4.35424 4.83011 
26 0.01201 0.10627 0.17045 0.18145 0.32553 0.33995 0.53485 0.80042 0.83074 0.84094 1.00219 1.18174 1.20968 1.35048 1.53423 1.67207 1.8621 2.22498 2.35486 2.85643 3.18787 3.32899 3.46558 4.10856 4.3631 4.83634 
46 0.01179 0.08843 0.15365 0.16262 0.17136 0.19427 0.3109 0.3186 0.32978 0.50393 0.52309 0.64305 0.78851 0.82015 0.82878 0.845 0.9898 1.00101 1.16569 1.17616 1.20171 1.3297 1.50128 1.53581 1.6541 1.67066 1.84602 1.86171 2.06592 2.19264 2.22416 2.33565 2.64062 2.82122 2.84357 2.98758 3.16242 3.31039 3.44608 3.5917 3.76686 4.09372 4.3383 4.50936 4.81461 4.83617 
41 0.01056 0.09967 0.16822 0.17649 0.19266 0.32343 0.3323 0.35889 0.51572 0.53567 0.65715 0.80692 0.83131 0.84058 1.00157 1.01532 1.1769 1.18758 1.21288 1.34182 1.36791 1.51948 1.66748 1.6878 1.85866 1.87604 2.08406 2.20686 2.23729 2.34663 2.65627 2.83419 2.86256 3.00096 3.17405 3.32163 3.4574 3.60374 4.1045 4.35084 4.82703 
29 0.02114 0.11388 0.16969 0.18379 0.32284 0.33656 0.5187 0.6653 0.81808 0.83439 0.85505 1.00132 1.17811 1.20162 1.34543 1.52518 1.66781 1.8599 2.2117 2.34873 2.84151 3.00892 3.17576 3.32439 3.45922 3.609 4.10555 4.35432 4.8289 
43 0.00782 0.09951 0.16978 0.17884 0.19812 0.32393 0.33282 0.35239 0.51564 0.53259 0.65751 0.8224 0.83695 0.85162 1.00271 1.0161 1.1783 1.19018 1.22036 1.34228 1.36596 1.51849 1.66769 1.68756 1.85954 1.87758 2.08291 2.2087 2.34774 2.65595 2.83365 2.8544 3.00326 3.17591 3.32289 3.45922 3.60679 3.78554 4.10687 4.35212 4.52538 4.82739 4.84972 
41 0.00821 0.09321 0.16168 0.17011 0.18584 0.31696 0.32623 0.50916 0.53089 0.64959 0.79185 0.82411 0.83309 0.85179 0.99463 1.00693 1.17135 1.18278 1.21017 1.33554 1.50975 1.66067 1.68303 1.85202 1.87397 2.07506 2.20097 2.23185 2.34078 2.64554 2.82816 2.99409 3.16783 3.31579 3.4515 3.59743 3.77608 4.09849 4.34393 4.51394 4.82038 
27 0.01259 0.10949 0.16783 0.18691 0.32143 0.33876 0.51873 0.67542 0.81498 0.83156 0.85122 0.99996 1.17707 1.20927 1.34412 1.66802 1.85754 2.21281 2.34935 2.83998 3.00405 3.17545 3.32309 3.45857 4.10424 4.35126 4.82943 
29 0.01627 0.10612 0.16755 0.1812 0.3203 0.33268 0.51319 0.54768 0.65943 0.8127 0.83041 0.84446 0.99876 1.17519 1.19417 1.33966 1.66584 1.85556 2.20614 2.3439 2.83138 3.00092 3.17331 3.31897 3.45587 3.60599 4.10205 4.34845 4.82386 
27 0.00968 0.10847 0.17257 0.18795 0.32566 0.33936 0.52426 0.80749 0.8329 0.84446 1.00291 1.04117 1.18177 1.20815 1.34999 1.67479 1.86376 2.21859 2.35352 2.8508 3.01863 3.17972 3.32653 3.46428 4.10797 4.35655 4.83446 
28 0.01139 0.10733 0.1698 0.18161 0.32487 0.33894 0.52235 0.67397 0.80947 0.83163 0.84349 1.00343 1.18031 1.20852 1.34801 1.54312 1.67072 1.86433 2.21425 2.35327 2.84418 3.02169 3.17954 3.32537 3.46085 4.10691 4.36035 4.83192 
42 0.01074 0.09684 0.16495 0.17311 0.18598 0.32187 0.33077 0.36079 0.51511 0.53981 0.65541 0.7983 0.82852 0.83745 0.85739 0.99977 1.01247 1.17578 1.18729 1.21502 1.34027 1.36803 1.51805 1.66587 1.68969 1.85733 1.88028 2.09179 2.20622 2.24231 2.34578 2.65724 2.83406 3.00172 3.17252 3.32054 3.4564 3.6034 4.10329 4.34946 4.53411 4.82571 
29 0.00878 0.11096 0.17151 0.18544 0.32597 0.34112 0.52372 0.66162 0.81932 0.83584 0.85587 1.00411 1.18133 1.21023 1.34767 1.5279 1.67143 1.86326 2.21923 2.35303 2.84362 3.00935 3.18844 3.32639 3.46216 3.62151 4.10999 4.37167 4.83533 
38 0.01263 0.10473 0.16747 0.17672 0.20041 0.3216 0.33134 0.51399 0.53704 0.65505 0.81156 0.83138 0.84207 0.99978 1.01451 1.17619 1.19051 1.22797 1.34088 1.51965 1.66563 1.69003 1.85675 1.87753 2.08051 2.20802 2.34533 2.65277 2.83329 3.00103 3.1726 3.32066 3.45657 3.60222 4.103 4.34883 4.52486 4.82515 
34 0.01576 0.10101 0.16726 0.17638 0.20111 0.32263 0.33357 0.51797 0.6564 0.79817 0.82823 0.83769 0.87271 1.00085 1.17766 1.19636 1.3459 1.51995 1.66859 1.85867 2.0896 2.21122 2.34666 2.6581 2.8369 3.01256 3.1746 3.32236 3.45712 3.61022 4.1037 4.35254 4.52972 4.82708 
44 0.01209 0.09912 0.17035 0.17802 0.19102 0.32696 0.33563 0.36364 0.51892 0.53785 0.66033 0.80146 0.83258 0.84145 0.85996 1.00507 1.01968 1.18103 1.19276 1.21989 1.34493 1.36901 1.52184 1.67193 1.70221 1.86254 1.88131 2.0928 2.21292 2.34973 2.65449 2.83741 2.86096 3.00746 3.17707 3.32472 3.46079 3.60726 3.78998 4.10769 4.35549 4.52326 4.67087 4.83046 
28 0.02135 0.11765 0.17843 0.19416 0.33249 0.34695 0.53149 0.67051 0.82234 0.84067 0.85651 1.01057 1.18893 1.22141 1.35546 1.53841 1.68021 1.87105 2.23354 2.35889 2.85678 3.02503 3.18837 3.3343 3.46997 4.11391 4.37466 4.84204 
34 0.01986 0.11235 0.17526 0.18661 0.32948 0.34166 0.52346 0.55644 0.66353 0.81777 0.83743 0.84939 1.00742 1.18542 1.2099 1.34977 1.52866 1.67498 1.86542 2.09622 2.22204 2.35457 2.66068 2.84418 3.01254 3.18002 3.3288 3.46545 3.61329 3.79676 4.11065 4.36297 4.52838 4.83408 
25 0.01157 0.10858 0.17288 0.1853 0.32642 0.33849 0.52905 0.80589 0.83321 0.84398 1.00372 1.02459 1.18241 1.20521 1.35406 1.67278 1.86329 2.22008 2.35316 2.8511 3.32902 3.46683 4.11091 4.3546 4.83799 
40 0.01005 0.10447 0.17005 0.17971 0.21033 0.32412 0.334 0.51536 0.5342 0.65609 0.81356 0.8333 0.84402 1.00193 1.0168 1.1778 1.19034 1.221 1.34285 1.51559 1.66839 1.69432 1.85902 1.87802 2.08414 2.21234 2.3473 2.65294 2.83411 2.86068 3.00259 3.17394 3.32253 3.45822 3.60431 3.78066 4.10614 4.35238 4.52038 4.82742 
40 0.00711 0.10327 0.16836 0.17808 0.20826 0.3224 0.33228 0.51396 0.53459 0.65522 0.81505 0.83261 0.84483 1.0008 1.01875 1.17646 1.18985 1.22393 1.34156 1.51845 1.6667 1.85777 1.8864 2.0809 2.20548 2.24052 2.34622 2.65308 2.83339 3.00256 3.17298 3.3209 3.4561 3.4849 3.60438 3.78286 4.10387 4.35 4.5209 4.82597 
16 0.01019 0.11007 0.16757 0.19596 0.32064 0.35269 0.80595 0.82879 0.84417 0.99778 1.187 1.66622 1.85492 4.10487 4.3478 4.82461 
41 0.01313 0.10288 0.17293 0.18164 0.20217 0.32783 0.33748 0.52007 0.54106 0.66033 0.80709 0.83445 0.84379 0.88901 1.00547 1.02009 1.18158 1.19386 1.22282 1.34621 1.37856 1.52396 1.67212 1.70088 1.86297 1.88443 2.09142 2.2139 2.35104 2.65941 2.83972 3.00574 3.1777 3.32597 3.46166 3.60783 3.79175 4.10855 4.35496 4.52484 4.83156 
16 0.02285 0.11481 0.17546 0.2015 0.33141 0.80394 0.8332 0.84531 1.00722 1.18777 1.22932 1.68758 1.87998 2.24359 3.47061 4.11398 
33 0.01646 0.11108 0.17134 0.18309 0.32463 0.33624 0.51947 0.56057 0.65936 0.81939 0.83582 0.85196 1.00353 1.18123 1.2052 1.34871 1.52215 1.66971 1.86065 2.09234 2.21993 2.35066 2.65698 2.84093 3.01152 3.1769 3.32631 3.46146 3.61385 4.10841 4.35728 4.52607 4.83286 
32 0.00741 0.09486 0.15912 0.16892 0.20773 0.31326 0.32386 0.5057 0.65215 0.79305 0.82188 0.83143 0.89075 0.99126 1.0084 1.16865 1.20825 1.33297 1.65644 1.8474 1.88491 2.0761 2.19752 2.33693 2.82319 2.99181 3.16637 3.31276 3.45024 4.0951 4.33945 4.81556 
28 0.01165 0.11478 0.17211 0.18984 0.3254 0.3413 0.52317 0.68536 0.8226 0.83737 0.87639 1.00391 1.18053 1.2072 1.34849 1.53958 1.67259 1.86442 2.21714 2.35732 2.85045 3.01399 3.18073 3.32852 3.46375 4.11033 4.35765 4.83447 
31 0.01384 0.09764 0.16573 0.17576 0.31954 0.33187 0.51484 0.55252 0.65617 0.79457 0.82593 0.83523 0.86059 0.99767 1.17571 1.19366 1.34243 1.53606 1.66765 1.85602 2.21257 2.34445 2.83833 3.00899 3.17136 3.32006 3.45497 3.60685 4.10155 4.34847 4.82508 
23 0.0153 0.10335 0.16667 0.17683 0.24788 0.32134 0.33396 0.54572 0.79887 0.82802 0.83792 0.99794 1.017 1.1806 1.21726 1.66476 1.85559 2.23054 2.34976 3.46632 4.10623 4.34846 4.82789 
37 0.01831 0.10711 0.17093 0.18025 0.20617 0.32448 0.33383 0.36826 0.5176 0.54125 0.66324 0.81677 0.8344 0.84513 1.00277 1.01782 1.17926 1.19335 1.22981 1.34304 1.37217 1.52305 1.66876 1.69307 1.86019 1.88303 2.20935 2.34798 2.83543 3.00543 3.17637 3.32277 3.46048 3.60856 4.10648 4.35308 4.82839 
19 0.0199 0.10568 0.16767 0.18036 0.32324 0.34069 0.79604 0.82769 0.8381 1.0 1.18318 1.22469 1.67317 1.85888 2.85651 3.47291 4.10609 4.3831 4.83389 
24 0.02269 0.10682 0.16536 0.1769 0.3187 0.33175 0.52543 0.80313 0.82775 0.83968 0.99638 1.021 1.17835 1.22623 1.66244 1.8531 1.88769 2.23747 2.34457 2.85377 3.46101 4.10293 4.3468 4.82319 
46 0.00792 0.03152 0.11298 0.17352 0.18202 0.20061 0.32819 0.3374 0.37416 0.51956 0.53701 0.65997 0.82006 0.83748 0.84747 1.00627 1.02089 1.18109 1.19164 1.21688 1.3456 1.367 1.52037 1.67227 1.6946 1.86334 1.88177 2.08537 2.21147 2.24148 2.35102 2.65598 2.83822 2.86165 3.00431 3.1773 3.32583 3.46132 3.48086 3.60719 3.78474 4.10872 4.35496 4.52351 4.83107 4.85615 
40 0.01104 0.09746 0.16705 0.17518 0.1906 0.32208 0.3307 0.35126 0.51535 0.5381 0.65685 0.79908 0.82919 0.83813 0.85834 0.99982 1.01146 1.17778 1.19229 1.22526 1.3422 1.52407 1.66591 1.68547 1.85754 1.87472 2.09099 2.21007 2.34662 2.6569 2.83481 3.00525 3.17389 3.32151 3.4571 3.60388 4.10403 4.34999 4.52416 4.82625 
22 0.02016 0.10183 0.16425 0.17674 0.31844 0.33427 0.52956 0.79453 0.82462 0.83484 0.99512 1.17779 1.21991 1.35072 1.66379 1.85339 2.34426 3.32018 3.45896 4.1003 4.34486 4.82249 
23 0.01622 0.10177 0.16557 0.17948 0.31893 0.33231 0.51785 0.67909 0.79888 0.82584 0.83601 0.99633 1.17745 1.21666 1.66504 1.85319 2.23448 2.3441 3.3214 3.4562 4.10036 4.34524 4.82238 
24 0.02457 0.11327 0.16912 0.19037 0.32206 0.34005 0.52447 0.81135 0.83101 0.8475 0.99979 1.17927 1.2164 1.35421 1.66847 1.85861 2.23443 2.35034 3.17615 3.32475 3.46144 4.10476 4.35292 4.82911 
28 0.09457 0.15572 0.17062 0.30943 0.3258 0.50159 0.64262 0.80813 0.82356 0.98816 1.16408 1.21185 1.32852 1.51028 1.6544 1.84515 2.06724 2.19443 2.33351 2.8207 2.98856 3.16059 3.30868 3.445 3.59311 4.09142 4.3377 4.81297 
48 0.00961 0.09505 0.16745 0.17542 0.18684 0.32418 0.33236 0.34794 0.51664 0.5351 0.65673 0.79977 0.83104 0.8399 0.8582 1.00198 1.01309 1.17746 1.18686 1.20625 1.34259 1.36502 1.5165 1.55415 1.6683 1.68603 1.85928 1.87442 2.08411 2.20857 2.23767 2.34752 2.65333 2.8345 2.85523 3.00175 3.17471 3.32286 3.45833 3.47864 3.60396 3.78493 4.10539 4.35149 4.52099 4.67457 4.82739 4.84696 
35 0.01145 0.09677 0.16409 0.17316 0.19702 0.31827 0.32823 0.51023 0.53832 0.65244 0.79773 0.82572 0.83502 0.87111 0.99611 1.01612 1.17413 1.19404 1.33845 1.51721 1.6623 1.85292 1.878 2.08203 2.20551 2.34167 2.82922 3.00083 3.16938 3.31766 3.4533 3.60762 4.09925 4.34468 4.82081 
40 0.01468 0.10452 0.16776 0.17653 0.19477 0.32142 0.32984 0.34497 0.51403 0.53354 0.65619 0.81391 0.83254 0.84281 0.99996 1.01146 1.17715 1.19107 1.22689 1.34208 1.51893 1.66489 1.68132 1.85654 1.87171 2.09061 2.20895 2.34588 2.65929 2.83252 3.00406 3.17407 3.32147 3.45782 3.60465 4.10444 4.34941 4.53022 4.82521 4.84736 
25 0.01722 0.10243 0.1682 0.17853 0.32293 0.33545 0.5251 0.79419 0.82744 0.83706 0.86644 1.00098 1.17879 1.20361 1.34733 1.66961 1.85998 2.22339 2.34715 2.84825 3.32358 3.46206 4.10525 4.35163 4.82912 
26 0.0126 0.1007 0.16314 0.17543 0.31657 0.33036 0.51136 0.65731 0.79887 0.82462 0.83509 0.99418 1.17364 1.20526 1.3466 1.66119 1.85119 2.21283 2.3408 2.83259 3.17046 3.31836 3.45331 4.09856 4.34325 4.82044 
27 0.00722 0.10139 0.16748 0.17902 0.3211 0.33292 0.51431 0.61998 0.8001 0.82787 0.83791 0.99894 1.17631 1.19652 1.34099 1.66602 1.85618 2.20869 2.34443 2.83387 3.00431 3.17789 3.32044 3.45655 4.10233 4.34762 4.82433 
47 0.01386 0.09846 0.16553 0.17335 0.18412 0.31934 0.32638 0.3359 0.51264 0.52799 0.65363 0.79984 0.82955 0.83851 0.85944 0.99894 1.00843 1.17435 1.18416 1.20445 1.33853 1.35466 1.51382 1.66334 1.67592 1.8552 1.86683 2.07719 2.20136 2.21905 2.34438 2.36837 2.65036 2.82999 2.84937 2.99751 3.17213 3.31929 3.45591 3.60096 3.78421 4.1031 4.34776 4.39088 4.5219 4.82398 4.84051 
30 0.02396 0.11951 0.17456 0.19131 0.32858 0.34477 0.52664 0.66399 0.82398 0.83925 0.86824 1.00743 1.18397 1.21414 1.35403 1.53106 1.67541 1.86632 2.22029 2.3598 2.66282 2.85412 3.01878 3.18151 3.33388 3.46395 4.1119 4.36748 4.53261 4.83779 
32 0.0195 0.10621 0.17111 0.18008 0.20294 0.32618 0.33649 0.52009 0.54837 0.80439 0.8324 0.84203 1.00462 1.0516 1.18101 1.19766 1.34813 1.53316 1.67063 1.86181 1.88907 2.21406 2.34993 2.83846 3.01215 3.17978 3.3256 3.46122 3.61785 4.10763 4.35465 4.83078 
34 0.01939 0.10508 0.16847 0.17764 0.20104 0.32285 0.33256 0.51636 0.54125 0.65838 0.80782 0.83133 0.84113 1.00069 1.01502 1.17791 1.19194 1.22552 1.34463 1.52241 1.66741 1.85863 1.88449 2.21083 2.34836 2.83591 3.00453 3.17413 3.32283 3.45802 3.60547 4.10496 4.35136 4.82738 
38 0.00744 0.10411 0.16531 0.17478 0.19929 0.3192 0.32889 0.37182 0.51063 0.53038 0.65171 0.81998 0.83294 0.85231 0.9981 1.01529 1.17253 1.18616 1.22592 1.33677 1.51956 1.66256 1.68468 1.8548 1.8798 2.07884 2.20181 2.34275 2.82893 2.99474 3.16989 3.31734 3.45291 3.60161 4.10068 4.34638 4.82185 4.84706 
33 0.01352 0.10104 0.16485 0.17349 0.19062 0.31971 0.3286 0.35069 0.51319 0.54452 0.80377 0.82854 0.83815 0.99799 1.01154 1.1748 1.19114 1.34065 1.55137 1.66243 1.68173 1.85561 1.87972 2.20318 2.23898 2.34436 2.83216 3.00216 3.3207 3.45561 4.10206 4.34693 4.82369 
30 0.00958 0.10684 0.16917 0.17942 0.22121 0.32411 0.33562 0.51918 0.66436 0.81435 0.83321 0.8459 1.00236 1.03767 1.18046 1.20763 1.34751 1.52834 1.66874 1.85885 1.88433 2.22536 2.3487 2.83943 3.17894 3.32541 3.46264 4.10643 4.35192 4.82813 
33 0.01667 0.09724 0.16727 0.1764 0.20294 0.32236 0.33247 0.51533 0.54263 0.79327 0.8273 0.83628 0.85343 0.99927 1.01452 1.1771 1.19203 1.22318 1.34233 1.66787 1.85714 1.88851 2.21047 2.34542 2.83423 3.00481 3.17738 3.32087 3.45779 3.61546 4.10305 4.34873 4.82548 
41 0.01664 0.09749 0.16284 0.17149 0.18876 0.31707 0.32552 0.34104 0.50968 0.53363 0.64998 0.80179 0.8265 0.83574 0.99549 1.00746 1.17225 1.18467 1.21471 1.33599 1.50953 1.6602 1.68239 1.85261 1.88405 2.07892 2.19977 2.22912 2.34173 2.64793 2.8277 2.9937 3.16866 3.31675 3.45153 3.47318 3.59838 4.09957 4.34529 4.51555 4.82081 
36 0.01122 0.10065 0.16535 0.17468 0.1992 0.31962 0.32931 0.51278 0.54731 0.65415 0.80433 0.82835 0.83806 0.9976 1.01386 1.17456 1.18884 1.22395 1.33787 1.37141 1.51796 1.66351 1.68635 1.85531 1.88244 2.20577 2.34429 2.83118 2.99719 3.17397 3.31984 3.4546 3.6041 4.10185 4.34745 4.82311 
32 0.00873 0.10804 0.17227 0.18623 0.32767 0.3459 0.52209 0.66228 0.81335 0.83391 0.84693 1.00608 1.18082 1.20192 1.34735 1.52747 1.67848 1.8672 2.10232 2.21596 2.35302 2.65865 2.84831 3.0121 3.17999 3.32579 3.46274 3.61759 4.10781 4.36112 4.52947 4.83432 
34 0.01649 0.10141 0.16517 0.17451 0.20064 0.32005 0.33066 0.51338 0.54789 0.65283 0.80385 0.8276 0.83735 0.99799 1.01823 1.17483 1.19322 1.34004 1.51749 1.6641 1.85542 1.8922 2.20314 2.24576 2.34409 2.83162 3.00187 3.17099 3.31912 3.45444 3.60213 4.10186 4.34815 4.82339 
36 0.02143 0.10646 0.16642 0.17625 0.20744 0.32129 0.33269 0.51329 0.53832 0.65321 0.81612 0.83176 0.84673 1.00017 1.1742 1.18729 1.21999 1.3396 1.51615 1.66537 1.85687 1.88898 2.08432 2.2047 2.34455 2.65249 2.83241 2.99926 3.17242 3.31961 3.4545 3.60163 4.10237 4.34904 4.52442 4.82514 
27 0.00855 0.09976 0.16446 0.17398 0.20243 0.3191 0.3309 0.51425 0.7955 0.82573 0.8355 0.99569 1.01432 1.17561 1.20389 1.34025 1.66239 1.85395 1.89676 2.20974 2.34441 2.83371 3.3208 3.45454 4.10137 4.34573 4.82287 
19 0.01852 0.10609 0.16911 0.18481 0.3231 0.33787 0.79667 0.8283 0.83871 0.99985 1.18036 1.21336 1.66941 1.85823 2.22914 2.36966 3.46623 4.10771 4.35342 
29 0.01038 0.10132 0.16919 0.17862 0.20694 0.32418 0.33534 0.519 0.57177 0.66488 0.8065 0.83097 0.84061 1.00196 1.0234 1.17938 1.19855 1.34555 1.66754 1.85993 2.21398 2.34881 2.84134 3.18032 3.3243 3.45926 4.10584 4.35197 4.82852 
37 0.01941 0.10756 0.1701 0.17942 0.20463 0.32384 0.33333 0.3725 0.51755 0.5466 0.65819 0.8187 0.83464 0.84682 1.00218 1.01752 1.17951 1.19669 1.34454 1.52294 1.66757 1.69172 1.85906 1.88002 2.09027 2.21301 2.34843 2.66413 2.83644 3.00798 3.17762 3.32418 3.45954 3.60918 4.10651 4.35195 4.82824 
35 0.01093 0.10032 0.17284 0.18167 0.20342 0.32758 0.33723 0.52076 0.54488 0.66374 0.80833 0.83441 0.84384 1.00486 1.01881 1.18277 1.19881 1.34938 1.53286 1.67176 1.69781 1.86274 1.88313 2.216 2.35127 2.84016 3.01635 3.17945 3.32717 3.46262 3.61789 4.10843 4.3552 4.83048 4.85652 
23 0.01092 0.11874 0.16952 0.18833 0.32434 0.35037 0.52927 0.81925 0.83474 1.00396 1.17871 1.21134 1.35149 1.67115 1.8665 2.21271 2.3602 2.85143 3.33231 3.46155 4.10862 4.36354 4.83387 
22 0.01123 0.10619 0.17153 0.18475 0.32693 0.34332 0.53406 0.80076 0.83085 0.84108 1.00538 1.18472 1.22028 1.39115 1.67688 1.86566 2.35646 2.85286 3.47435 4.11127 4.3592 4.85232 
38 0.01444 0.10076 0.17213 0.17991 0.19511 0.32801 0.33711 0.52094 0.5429 0.66073 0.79949 0.83276 0.84163 0.8586 1.00605 1.02297 1.18266 1.19669 1.22573 1.34742 1.52226 1.67298 1.86345 1.88277 2.21552 2.35136 2.65791 2.83967 3.01044 3.17914 3.32621 3.46251 3.60959 4.10911 4.35719 4.52564 4.66446 4.83266 
35 0.01097 0.09077 0.17523 0.18469 0.21181 0.3301 0.34035 0.52332 0.54815 0.66642 0.81764 0.83822 0.84864 1.00841 1.03 1.18355 1.1963 1.22694 1.34901 1.53204 1.67383 1.69952 1.86602 1.89538 2.21487 2.35361 2.67192 2.8415 3.01131 3.18086 3.32932 3.46505 4.1117 4.358 4.83395 
28 0.02287 0.11939 0.17544 0.18876 0.32877 0.3415 0.52506 0.67027 0.82466 0.84065 0.86285 1.00662 1.03134 1.18549 1.21316 1.3518 1.67372 1.86446 1.90975 2.22607 2.35466 2.84473 3.18712 3.33162 3.46957 4.11424 4.36152 4.83727 
32 0.01638 0.10216 0.1689 0.17775 0.19981 0.32464 0.33613 0.51877 0.5507 0.65903 0.80424 0.83034 0.83977 1.00257 1.17982 1.19968 1.3456 1.51833 1.67063 1.86235 2.21317 2.34782 2.66299 2.83747 3.0092 3.17588 3.32344 3.45979 3.61177 4.10521 4.35389 4.82964 
40 0.01462 0.10027 0.16751 0.17616 0.19429 0.32229 0.33122 0.35833 0.51501 0.53775 0.65557 0.80518 0.83042 0.83961 0.89609 1.00027 1.0129 1.178 1.19274 1.22902 1.34277 1.52003 1.66669 1.69392 1.85766 1.87876 2.08432 2.21061 2.34613 2.65891 2.83423 3.00349 3.17394 3.32175 3.45755 3.60707 4.104 4.34964 4.52396 4.8263 
30 0.00846 0.10247 0.16908 0.17948 0.32277 0.33396 0.51531 0.54013 0.80135 0.82969 0.83968 1.00031 1.01755 1.17764 1.19494 1.3418 1.54856 1.66768 1.85812 1.89278 2.21171 2.34594 2.83355 3.00212 3.17504 3.32101 3.45793 4.10355 4.35126 4.82585 
34 0.0193 0.10493 0.16708 0.17637 0.20078 0.32255 0.33379 0.51607 0.54963 0.66005 0.81063 0.83077 0.84134 1.00056 1.02378 1.17738 1.19716 1.34295 1.5234 1.66733 1.8578 1.89069 2.21233 2.34612 2.66558 2.83486 3.00801 3.18084 3.32137 3.45828 3.61601 4.10485 4.35129 4.82773 
23 0.00912 0.10837 0.17156 0.18896 0.32407 0.33723 0.53002 0.80823 0.83194 0.8444 1.00221 1.18071 1.2106 1.35809 1.67157 1.86103 2.21832 2.35382 2.85223 3.32881 3.4652 4.11014 4.83435 
27 0.01176 0.11889 0.17247 0.19034 0.32644 0.34367 0.52059 0.66855 0.82536 0.83903 1.0055 1.18202 1.21676 1.35065 1.53302 1.67178 1.86338 2.21777 2.3517 2.84842 3.01858 3.18372 3.32907 3.46403 4.10799 4.35626 4.83058 
35 0.00695 0.0315 0.11512 0.17497 0.18469 0.21925 0.32945 0.34023 0.52202 0.54664 0.66641 0.82077 0.83799 0.84904 1.00707 1.02627 1.18272 1.196 1.22884 1.34776 1.53072 1.67439 1.86554 1.90416 2.21365 2.35244 2.83971 3.01515 3.18138 3.32716 3.46449 4.1099 4.35678 4.83203 4.86439 
28 0.01691 0.10687 0.17229 0.18677 0.32587 0.33894 0.51935 0.55502 0.80379 0.83133 0.84151 1.00385 1.18104 1.20377 1.34693 1.54331 1.67362 1.86338 2.21669 2.34949 2.83908 3.00697 3.1783 3.32436 3.4604 4.10729 4.35618 4.83141 
17 0.02214 0.11467 0.17022 0.18929 0.32638 0.69141 0.80808 0.83145 0.84622 1.0039 1.18508 1.5322 1.67881 1.87156 2.23983 3.46696 4.11103 
23 0.02058 0.113 0.17243 0.18491 0.32804 0.34415 0.53681 0.81126 0.83435 0.84725 1.00662 1.18694 1.22907 1.35892 1.67609 1.86678 2.23353 2.36366 2.85742 3.33573 3.47197 4.11204 4.84036 
33 0.00948 0.10286 0.16713 0.17989 0.32048 0.33322 0.51478 0.55315 0.65433 0.80632 0.82841 0.83921 0.99876 1.17664 1.20008 1.34222 1.52046 1.66795 1.85875 2.0944 2.21093 2.34774 2.6552 2.83503 3.00371 3.17262 3.3211 3.45693 3.61258 4.10246 4.35127 4.52814 4.82566 
42 0.00674 0.09519 0.16182 0.17036 0.18632 0.31646 0.32566 0.35482 0.50998 0.53611 0.64946 0.80177 0.82588 0.83518 0.99492 1.00839 1.17128 1.18372 1.21403 1.33619 1.5105 1.65935 1.68204 1.85182 1.87572 2.07542 2.20028 2.23552 2.34116 2.6463 2.82919 2.99553 3.16821 3.3168 3.45174 3.59826 3.77737 4.09903 4.3444 4.51376 4.66598 4.82106 
42 0.01136 0.10432 0.17043 0.17911 0.19638 0.32545 0.33452 0.36115 0.51857 0.54065 0.65883 0.81847 0.83592 0.84678 1.00402 1.01862 1.17994 1.19248 1.22356 1.34539 1.51843 1.66995 1.69223 1.86122 1.88017 2.08521 2.21016 2.3498 2.65805 2.83777 3.00645 3.17734 3.32482 3.46 3.488 3.60662 3.78581 4.10746 4.35399 4.52422 4.67183 4.82986 
20 0.01614 0.11165 0.17674 0.19685 0.33132 0.35831 0.54725 0.80875 0.83501 0.84617 1.00938 1.18769 1.22306 1.55329 1.68854 1.87773 3.47137 4.11484 4.40039 4.85368 
43 0.01694 0.10315 0.16732 0.17608 0.19482 0.32175 0.33057 0.35183 0.51408 0.53465 0.65378 0.81035 0.83119 0.84092 1.00015 1.01396 1.17532 1.18615 1.21217 1.34099 1.51288 1.54182 1.66621 1.69416 1.85779 1.88015 2.08021 2.20486 2.23286 2.34622 2.64964 2.83324 2.99889 3.17191 3.32073 3.45638 3.48454 3.60231 3.77822 4.10356 4.34975 4.51725 4.82589 
40 0.00923 0.10367 0.16864 0.17768 0.1988 0.32264 0.33184 0.36034 0.51467 0.53411 0.65563 0.81764 0.8338 0.8457 1.00123 1.01629 1.177 1.18937 1.2204 1.34203 1.51807 1.66643 1.68598 1.85789 1.87557 2.08924 2.20892 2.34676 2.65407 2.83336 2.86367 3.00169 3.17361 3.32187 3.45721 3.60395 4.10504 4.35133 4.52188 4.8266 
39 0.00858 0.10155 0.17046 0.1797 0.20406 0.32594 0.33686 0.51802 0.54139 0.65749 0.81404 0.83392 0.84461 1.00446 1.17944 1.19319 1.22574 1.34507 1.51885 1.67087 1.86092 1.88557 2.08422 2.21189 2.34912 2.65407 2.83785 3.0041 3.17504 3.32388 3.4589 3.49183 3.60506 3.78491 4.10593 4.35285 4.52182 4.66486 4.8298 
36 0.01927 0.10333 0.16712 0.17639 0.20197 0.32164 0.33238 0.51457 0.54286 0.65449 0.80566 0.8294 0.83916 0.99943 1.01781 1.17581 1.18952 1.22224 1.34058 1.51637 1.66586 1.85708 1.89124 2.08913 2.20698 2.34517 2.65838 2.83344 3.0009 3.17266 3.32078 3.45613 3.60404 4.10324 4.34973 4.82501 
27 0.0197 0.10949 0.17193 0.18448 0.32606 0.33942 0.52824 0.67833 0.80933 0.83294 0.84414 1.00401 1.18313 1.21438 1.35653 1.54179 1.67332 1.86325 2.22352 2.3513 2.85729 3.18876 3.33251 3.46383 4.10898 4.35527 4.8402 
43 0.00895 0.10026 0.1661 0.17453 0.19038 0.31992 0.32787 0.34035 0.51231 0.53058 0.65319 0.81114 0.83097 0.8409 0.99868 1.00987 1.17403 1.18497 1.21141 1.33939 1.5132 1.66352 1.6809 1.85549 1.87145 2.07805 2.20188 2.2348 2.34451 2.65086 2.83055 2.85487 2.99928 3.17183 3.31954 3.45555 3.60231 3.78145 4.10268 4.34763 4.51941 4.82377 4.84854 
32 0.00954 0.10592 0.1732 0.18326 0.21828 0.32868 0.34041 0.52198 0.55111 0.667 0.82565 0.83984 0.8586 1.00714 1.18318 1.20144 1.34779 1.53075 1.67322 1.86456 1.90299 2.21526 2.35181 2.83899 3.01028 3.18222 3.32715 3.46346 3.61422 4.11023 4.35778 4.83279 
44 0.0159 0.09862 0.16527 0.17353 0.18946 0.32009 0.32874 0.34864 0.51224 0.5326 0.65331 0.80291 0.82828 0.83746 0.88896 0.99835 1.01232 1.17446 1.18697 1.21747 1.33798 1.36288 1.51269 1.6641 1.68321 1.85563 1.87432 2.08054 2.20323 2.34373 2.64787 2.83018 2.99628 3.17141 3.31837 3.45437 3.59934 3.78085 4.10163 4.34806 4.51703 4.6628 4.82311 4.8458 
26 0.01979 0.11171 0.17181 0.18479 0.32528 0.33811 0.52061 0.80877 0.83337 0.84551 1.00249 1.02174 1.18114 1.20523 1.34832 1.6716 1.86135 2.21446 2.35016 2.84028 3.17976 3.3262 3.46611 4.10914 4.35419 4.82982 
24 0.0167 0.10669 0.16845 0.1805 0.32262 0.33541 0.5225 0.80231 0.82956 0.84033 1.00026 1.18041 1.2138 1.34869 1.66736 1.85887 2.22662 2.34974 2.84769 3.32414 3.46341 4.10445 4.3498 4.82804 
46 0.01185 0.07711 0.13813 0.17515 0.18368 0.20557 0.32896 0.33803 0.52008 0.53792 0.65996 0.80018 0.83335 0.84203 0.85763 1.00621 1.01951 1.18179 1.19197 1.21524 1.34604 1.36757 1.52058 1.67417 1.86456 1.8871 2.08707 2.21298 2.24103 2.35112 2.65555 2.83889 2.86117 3.00775 3.17729 3.32569 3.46155 3.48261 3.60787 3.78947 4.10838 4.35522 4.52302 4.67296 4.83084 4.8506 
39 0.01809 0.10063 0.16735 0.17575 0.19198 0.32311 0.33235 0.51622 0.53954 0.65613 0.79988 0.82986 0.83905 0.86486 1.00116 1.01566 1.17733 1.18964 1.21858 1.34342 1.52059 1.66756 1.69457 1.85884 1.88062 2.09139 2.20934 2.34736 2.65761 2.83635 3.00446 3.17428 3.32301 3.45747 3.60596 4.10539 4.35143 4.52246 4.82885 
38 0.00898 0.10117 0.16706 0.17621 0.20022 0.32174 0.33223 0.51361 0.53654 0.65495 0.80701 0.82969 0.83964 0.99966 1.01917 1.17597 1.19087 1.22958 1.34101 1.51879 1.66648 1.85708 1.88654 2.0819 2.20658 2.34518 2.65268 2.83288 3.00297 3.17169 3.32022 3.45582 3.60636 3.79199 4.10256 4.34895 4.52356 4.82508 
29 0.01465 0.10445 0.16859 0.18336 0.32233 0.33646 0.51682 0.65624 0.80291 0.82849 0.83902 1.00044 1.17719 1.19938 1.34319 1.53745 1.66982 1.85845 2.21067 2.34689 2.83758 3.00423 3.17719 3.32077 3.45734 3.61175 4.10384 4.35154 4.82939 
34 0.01038 0.10608 0.17113 0.18192 0.3258 0.33859 0.51822 0.54531 0.65743 0.81033 0.83272 0.84342 1.00393 1.17968 1.19727 1.34424 1.51936 1.6704 1.86227 2.08822 2.21404 2.34858 2.65466 2.83855 3.0045 3.17608 3.32431 3.45911 3.60845 4.10626 4.35341 4.52556 4.66978 4.83027 
27 0.01882 0.10589 0.16878 0.17972 0.32257 0.33411 0.52185 0.79884 0.82922 0.83941 0.99986 1.02068 1.17976 1.2088 1.35099 1.6675 1.85757 1.89049 2.21273 2.34776 2.83857 3.18355 3.3248 3.46231 4.10588 4.35009 4.82812 
44 0.00702 0.09704 0.16839 0.17726 0.19547 0.32285 0.33157 0.35024 0.51525 0.53421 0.65453 0.81635 0.83388 0.84472 1.0015 1.01459 1.17693 1.18839 1.21696 1.3411 1.36455 1.51547 1.66678 1.6863 1.85972 1.88476 2.08452 2.20369 2.22543 2.34796 2.65215 2.83411 3.00039 3.17389 3.32233 3.45713 3.47713 3.60461 3.78828 4.10551 4.35111 4.52135 4.6699 4.82714 
22 0.01048 0.10136 0.16672 0.1785 0.32225 0.33991 0.53781 0.79393 0.82607 0.83591 0.87853 1.00022 1.18017 1.21725 1.66981 1.8605 2.23155 3.32917 3.46255 4.10473 4.37773 4.83985 
43 0.01726 0.10555 0.16682 0.17576 0.19539 0.32052 0.32952 0.35077 0.51214 0.52951 0.65136 0.81714 0.83269 0.84543 0.99908 1.01191 1.17484 1.18683 1.21716 1.33845 1.36058 1.51215 1.66414 1.68299 1.85636 1.87564 2.07768 2.20287 2.2317 2.34471 2.65134 2.83061 2.85475 2.99696 3.17095 3.31962 3.45478 3.47544 3.60056 4.10264 4.34857 4.82358 4.84353 
35 0.00751 0.10213 0.16395 0.17406 0.21119 0.31786 0.32869 0.51081 0.54128 0.6508 0.81162 0.82897 0.84139 0.99618 1.01483 1.17217 1.18577 1.22148 1.33704 1.51154 1.66154 1.85384 2.08757 2.20141 2.34245 2.64947 2.82964 2.99558 3.16988 3.31725 3.45341 3.60053 4.10089 4.3467 4.82229 
38 0.0123 0.10449 0.16385 0.17398 0.20967 0.31737 0.32773 0.50897 0.53217 0.64916 0.81639 0.83073 0.84895 0.99596 1.01317 1.17163 1.18779 1.33561 1.51278 1.66069 1.6869 1.85251 1.8821 2.07373 2.20057 2.34129 2.64818 2.82773 2.9944 3.16801 3.31619 3.45215 3.59906 3.77871 4.09971 4.34567 4.51739 4.82079 
37 0.0084 0.09296 0.17191 0.18161 0.21974 0.32738 0.33955 0.52053 0.54935 0.65821 0.80106 0.83134 0.8405 0.86453 1.00524 1.18154 1.1996 1.34615 1.52139 1.67523 1.86434 2.09068 2.21805 2.35026 2.6546 2.83985 3.00682 3.17574 3.32461 3.4604 3.60734 3.78797 4.10633 4.35574 4.52217 4.67161 4.83057 
28 0.02072 0.10609 0.16801 0.17757 0.20546 0.32312 0.33454 0.51744 0.67868 0.80775 0.83064 0.84119 1.00165 1.17706 1.19342 1.34315 1.66837 1.85883 1.89318 2.20769 2.3468 2.8365 3.17683 3.32285 3.45937 4.10536 4.35099 4.82755 
30 0.02029 0.1045 0.16588 0.17526 0.19905 0.32077 0.33161 0.52041 0.8003 0.82859 0.83862 0.99779 1.0119 1.17765 1.20165 1.34695 1.52683 1.6633 1.69667 1.85651 1.90013 2.21692 2.3474 2.84639 3.18271 3.32386 3.4631 4.10542 4.35172 4.82835 
30 0.0105 0.10093 0.16551 0.17498 0.20268 0.32165 0.33473 0.51595 0.65531 0.80095 0.82741 0.83719 0.99982 1.17496 1.19223 1.34047 1.52539 1.66649 1.85756 2.20811 2.3456 2.83454 3.00082 3.17133 3.31991 3.45539 3.61327 4.102 4.34993 4.82549 
34 0.01741 0.10163 0.16379 0.17323 0.19895 0.31804 0.32873 0.51117 0.65312 0.80142 0.82655 0.83657 0.99563 1.01376 1.17305 1.18987 1.33796 1.51395 1.66218 1.85251 1.87639 2.08949 2.20422 2.34231 2.83026 2.99876 3.16986 3.31752 3.4542 3.60044 4.10017 4.34514 4.5268 4.82208 
32 0.01562 0.10806 0.16907 0.18092 0.32306 0.3352 0.51888 0.65991 0.80973 0.83157 0.84362 1.00144 1.17808 1.19808 1.34409 1.51942 1.66813 1.85894 2.09291 2.2106 2.34751 2.66185 2.83627 3.0041 3.17671 3.32269 3.46011 3.6113 4.10474 4.35262 4.53177 4.82878 
17 0.02042 0.10315 0.16464 0.18032 0.31837 0.33566 0.79339 0.82489 0.83531 0.99414 1.18456 1.47187 1.66269 1.85211 4.10261 4.34348 4.822 
44 0.00658 0.02953 0.11079 0.17251 0.18093 0.19956 0.32696 0.33605 0.36983 0.51878 0.53785 0.65939 0.81632 0.83556 0.84506 1.00507 1.01985 1.18097 1.19277 1.22127 1.34477 1.3681 1.52055 1.67104 1.69289 1.86208 1.8803 2.08495 2.2131 2.3497 2.65585 2.83753 2.86583 3.00486 3.17633 3.32491 3.46053 3.48561 3.60666 3.7877 4.1072 4.35364 4.524 4.83022 
31 0.01412 0.10401 0.17195 0.18254 0.32631 0.33816 0.52063 0.55401 0.66174 0.80342 0.83168 0.84128 1.00413 1.1815 1.20159 1.34591 1.52642 1.6717 1.86373 2.21478 2.35029 2.66285 2.8391 3.0089 3.18015 3.3251 3.46144 3.61894 4.10748 4.35498 4.8311 
35 0.00872 0.09786 0.16738 0.17639 0.20021 0.32265 0.33364 0.51667 0.5477 0.65518 0.80054 0.82869 0.83799 0.87358 1.00064 1.17763 1.19484 1.343 1.5168 1.66749 1.85866 2.08505 2.21101 2.34656 2.65322 2.83843 3.00409 3.17271 3.32195 3.45656 3.60908 4.1031 4.35048 4.52431 4.82737 
45 0.01971 0.10398 0.16632 0.17512 0.19439 0.32014 0.329 0.34943 0.51154 0.52753 0.6505 0.81284 0.83086 0.8414 0.99857 1.01136 1.17362 1.18431 1.20985 1.33789 1.35904 1.51076 1.66411 1.68526 1.85525 1.87247 2.07485 2.20304 2.23061 2.34373 2.64692 2.82987 2.85112 2.99624 3.16951 3.31825 3.45377 3.47029 3.59954 3.77458 4.10167 4.34726 4.51556 4.82318 4.84328 
18 0.01555 0.10253 0.16601 0.18755 0.31936 0.7906 0.82467 0.83487 0.8849 0.9946 1.18472 1.47039 1.67918 1.85287 3.47581 4.10222 4.34438 4.82493 
42 0.02111 0.10939 0.16958 0.17887 0.20172 0.32432 0.33414 0.51564 0.53503 0.65509 0.81829 0.83501 0.84823 1.00269 1.0193 1.17756 1.18986 1.22083 1.34162 1.36697 1.5161 1.66809 1.69068 1.85943 1.8792 2.08124 2.20683 2.24426 2.34725 2.65263 2.83405 3.00027 3.17342 3.32181 3.4575 3.48227 3.60409 3.78012 4.10512 4.35156 4.52055 4.82723 
16 0.0098 0.11567 0.17093 0.19671 0.32369 0.34731 0.81266 0.83274 0.85238 1.00146 1.18397 1.67235 1.85955 4.11024 4.3941 4.83872 
32 0.02033 0.09625 0.15623 0.16653 0.30909 0.31945 0.50096 0.64213 0.79298 0.81927 0.82957 0.98765 1.00642 1.16344 1.1874 1.32761 1.50391 1.6525 1.84401 2.06224 2.19112 2.33286 2.81848 2.98518 3.16008 3.30773 3.44412 3.58987 3.76531 4.09097 4.33607 4.81175 
42 0.01916 0.10151 0.16578 0.17461 0.19501 0.31996 0.32909 0.35922 0.51174 0.53092 0.65166 0.80772 0.82895 0.83861 0.99826 1.01287 1.17361 1.185 1.21293 1.33808 1.368 1.51322 1.66407 1.6877 1.85542 1.87729 2.07975 2.20267 2.23231 2.3435 2.64822 2.83057 2.9973 3.16954 3.31823 3.4536 3.59942 3.7792 4.10141 4.34761 4.51601 4.82345 
41 0.06048 0.13063 0.1617 0.17246 0.31296 0.32337 0.50503 0.52719 0.64357 0.6785 0.80864 0.8254 0.83839 0.99213 1.01491 1.16727 1.17975 1.2118 1.33136 1.35868 1.50459 1.65741 1.68917 1.84939 2.07094 2.19605 2.33772 2.64189 2.82412 2.98939 3.16424 3.31234 3.4476 3.47165 3.59462 3.77034 4.09593 4.34164 4.5101 4.64869 4.81759 
13 0.0151 0.1089 0.17422 0.19987 0.32941 0.79799 0.83082 0.84144 1.00383 1.19004 1.47601 1.87784 4.45178 
40 0.01871 0.10222 0.16788 0.1765 0.19455 0.32209 0.33099 0.35361 0.51495 0.53615 0.65571 0.80737 0.83105 0.84041 1.00016 1.01286 1.17723 1.18944 1.21857 1.34125 1.51651 1.66584 1.68543 1.85774 1.87744 2.09339 2.20852 2.34636 2.65277 2.83314 2.86155 3.00156 3.1744 3.32163 3.45745 3.60341 4.10472 4.35022 4.52789 4.82678 
17 0.02043 0.10529 0.16654 0.18184 0.32174 0.35915 0.7964 0.82648 0.8373 0.99849 1.17868 1.21497 1.67761 1.85986 2.22735 4.1092 4.38643 
41 0.01441 0.09828 0.16396 0.17198 0.1854 0.31957 0.32845 0.35207 0.51217 0.53327 0.65279 0.80287 0.82799 0.83719 0.99767 1.01076 1.1732 1.18468 1.21278 1.33848 1.51318 1.66224 1.67995 1.85497 1.87261 2.07688 2.20332 2.3432 2.65181 2.83103 2.99687 3.17016 3.31869 3.45364 3.60066 3.78271 4.10079 4.34677 4.52016 4.82316 4.85306 
35 0.01394 0.09485 0.15877 0.16845 0.19642 0.31286 0.32341 0.50538 0.53908 0.64569 0.79603 0.82198 0.83141 0.99078 1.00617 1.16795 1.1822 1.21693 1.33224 1.50617 1.65624 1.8474 2.07016 2.19667 2.33675 2.64771 2.82364 2.99031 3.16436 3.31233 3.44788 3.59492 4.09494 4.33947 4.81587 
32 0.01377 0.10402 0.1671 0.17887 0.32005 0.33174 0.51428 0.55313 0.65689 0.80709 0.82903 0.83985 0.99826 1.01883 1.17578 1.19565 1.34101 1.52005 1.66562 1.8554 2.21019 2.3444 2.66093 2.8332 3.0032 3.17276 3.31988 3.45691 3.6035 4.10244 4.34921 4.82524 
32 0.01283 0.10703 0.1748 0.18607 0.32954 0.34253 0.52448 0.58531 0.66251 0.81101 0.8353 0.8455 1.00756 1.18364 1.20233 1.34918 1.52698 1.67661 1.8649 2.09871 2.21837 2.35379 2.66345 2.84371 3.0185 3.18323 3.32927 3.46405 3.62023 4.11068 4.35643 4.83312 
39 0.01541 0.10037 0.16671 0.17503 0.19161 0.32201 0.33123 0.36856 0.51513 0.54014 0.65555 0.80571 0.82976 0.83907 1.00035 1.01639 1.17655 1.19023 1.22249 1.34123 1.51981 1.66553 1.68518 1.85742 1.87664 2.08848 2.20729 2.3456 2.65571 2.8342 3.00234 3.17285 3.32098 3.45656 3.6042 4.10326 4.34966 4.52498 4.82569 
45 0.0116 0.09387 0.1612 0.16983 0.18752 0.31591 0.3247 0.34621 0.50797 0.52742 0.64756 0.79678 0.82411 0.83317 0.86217 0.99414 1.00701 1.17002 1.18137 1.20929 1.33408 1.35878 1.50774 1.66017 1.68203 1.85107 1.86955 2.07177 2.19877 2.23573 2.33952 2.64444 2.82598 2.85135 2.99247 3.16598 3.31423 3.45003 3.59514 3.77134 4.09732 4.3429 4.51114 4.81885 4.84424 
25 0.02168 0.11347 0.17381 0.1898 0.32801 0.34431 0.52637 0.8117 0.83453 0.84764 1.00643 1.18281 1.20909 1.35111 1.5341 1.67608 1.8683 2.22006 2.35442 2.8442 3.33052 3.46528 4.11107 4.36312 4.83644 
42 0.01548 0.09313 0.16038 0.16887 0.18378 0.31547 0.32338 0.33598 0.50794 0.52975 0.64907 0.79278 0.82379 0.83267 0.85135 0.99385 1.00467 1.16992 1.18112 1.20841 1.33451 1.50825 1.6589 1.67953 1.85051 1.86818 2.07277 2.19829 2.22834 2.33969 2.64518 2.82602 2.99282 3.16676 3.31442 3.4506 3.5965 3.77366 4.09769 4.34244 4.51262 4.81878 
35 0.00978 0.09225 0.15354 0.16276 0.20345 0.30707 0.31627 0.498 0.63647 0.79232 0.81699 0.82708 0.98529 0.99931 1.15985 1.18041 1.32389 1.49572 1.64983 1.8415 2.05908 2.18683 2.33013 2.63325 2.81534 2.98138 3.15612 3.30407 3.44016 3.58553 3.75936 4.08814 4.33357 4.5019 4.80922 
31 0.07712 0.15989 0.17122 0.23102 0.31552 0.32889 0.50765 0.54503 0.65001 0.8195 0.83209 0.99423 1.16956 1.19753 1.33443 1.51111 1.65929 1.85074 2.07409 2.2002 2.33938 2.64899 2.82673 2.99441 3.16726 3.31457 3.45125 3.59993 4.09784 4.34341 4.8191 
25 0.02139 0.11474 0.1728 0.18804 0.327 0.34318 0.53154 0.81412 0.83496 0.85008 1.0053 1.18371 1.2173 1.35063 1.52868 1.67595 1.86626 2.23159 2.35355 2.85019 3.01507 3.33046 3.46646 4.11048 4.84116 
48 0.01596 0.10259 0.17242 0.18014 0.19372 0.32778 0.33592 0.35161 0.51994 0.53711 0.65922 0.69709 0.80882 0.83518 0.84403 0.86728 1.00569 1.01715 1.18224 1.19301 1.21874 1.34672 1.37236 1.52061 1.55842 1.67105 1.68782 1.86414 1.88383 2.08913 2.21273 2.24634 2.35206 2.65478 2.83914 3.00683 3.17777 3.32684 3.46169 3.48106 3.60801 3.7862 4.10926 4.35507 4.52294 4.66455 4.83089 4.8502 
43 0.01419 0.10356 0.16986 0.17827 0.1941 0.32429 0.33261 0.34752 0.51692 0.53418 0.65761 0.81137 0.83396 0.84343 1.00255 1.01384 1.17901 1.18999 1.21646 1.34379 1.36918 1.51901 1.66806 1.68479 1.86014 1.87674 2.08712 2.21057 2.34866 2.65566 2.83585 2.86157 3.00448 3.17571 3.3237 3.4598 3.60643 3.79066 4.10754 4.35303 4.5245 4.82878 4.85697 
16 0.02308 0.10479 0.16641 0.18158 0.32179 0.79242 0.82546 0.83603 0.99566 1.18292 1.47034 1.68209 1.85913 2.22954 4.10579 4.34753 
28 0.02265 0.11144 0.17048 0.18229 0.32398 0.33607 0.51839 0.57818 0.81431 0.83392 0.84788 1.00166 1.02128 1.18047 1.2058 1.34739 1.6682 1.86006 2.21457 2.34838 2.83861 3.01123 3.18492 3.32604 3.46158 4.10649 4.35212 4.82827 
32 0.01529 0.10416 0.16709 0.17664 0.20476 0.3219 0.33243 0.51525 0.55027 0.65891 0.8099 0.83039 0.84083 1.00038 1.17721 1.19699 1.34186 1.52091 1.6665 1.8572 1.88678 2.21159 2.34551 2.8352 3.00928 3.17491 3.32108 3.45702 3.61639 4.10334 4.34927 4.82607 
33 0.01899 0.10181 0.16453 0.17456 0.21667 0.31874 0.32926 0.51137 0.54182 0.65558 0.80618 0.82748 0.8377 0.99667 1.01986 1.17354 1.19113 1.33747 1.5172 1.66324 1.85374 1.88301 2.20452 2.34225 2.82926 2.99758 3.1706 3.31696 3.45337 3.59942 4.0999 4.34586 4.8214 
40 0.01129 0.09825 0.17537 0.18506 0.21924 0.33001 0.34095 0.52237 0.54609 0.66159 0.81073 0.83596 0.84551 1.00847 1.18316 1.19615 1.22525 1.34703 1.37267 1.52453 1.6754 1.86509 1.89131 2.09559 2.21445 2.35215 2.65988 2.83964 2.87463 3.00801 3.1792 3.32714 3.46259 3.49204 3.60867 3.79636 4.10989 4.35765 4.52755 4.83252 
37 0.009 0.09657 0.16609 0.17483 0.19427 0.32096 0.3306 0.51506 0.54658 0.65557 0.79684 0.82773 0.83684 0.85861 0.9985 1.01378 1.17691 1.1933 1.34134 1.51873 1.66625 1.85553 1.87444 2.08911 2.21089 2.34526 2.65149 2.83436 3.00562 3.17297 3.32121 3.45676 3.60564 4.10346 4.34833 4.52432 4.82519 
41 0.01187 0.09804 0.16975 0.17835 0.19966 0.32487 0.33505 0.51677 0.53887 0.65587 0.79691 0.82939 0.83835 0.85671 1.00281 1.02539 1.17881 1.19261 1.22197 1.34373 1.51862 1.67114 1.86105 1.89755 2.08489 2.20987 2.24824 2.34846 2.6509 2.83709 3.00551 3.17395 3.32259 3.45768 3.60442 3.78348 4.1047 4.35151 4.51916 4.66933 4.82787 
32 0.01185 0.10644 0.16919 0.17888 0.2084 0.32378 0.33471 0.51846 0.55703 0.81047 0.8323 0.84317 1.00121 1.01678 1.17848 1.19643 1.34507 1.66717 1.69226 1.85904 1.88745 2.21332 2.3493 2.83845 3.00914 3.17916 3.32483 3.46104 3.60869 4.10594 4.35331 4.82873 
28 0.01584 0.10514 0.17308 0.18723 0.32683 0.34027 0.54104 0.68604 0.80027 0.83118 0.84085 0.88239 1.00522 1.18252 1.20733 1.353 1.53267 1.6756 1.86576 2.22752 2.85574 3.18477 3.33337 3.46698 3.62156 4.11137 4.36983 4.83585 
42 0.0189 0.09473 0.1604 0.16901 0.18642 0.31538 0.32425 0.34898 0.50707 0.5303 0.64725 0.79824 0.82357 0.83274 0.87701 0.99371 1.00823 1.16909 1.18163 1.21274 1.33337 1.50736 1.65933 1.85029 1.87383 2.07074 2.19718 2.22981 2.33858 2.64691 2.82491 2.99127 3.16449 3.31327 3.44877 3.59435 3.76951 4.09635 4.34213 4.51487 4.81787 4.84622 
27 0.01515 0.10121 0.16532 0.17491 0.20553 0.31911 0.32935 0.51315 0.79542 0.82642 0.83608 0.87603 0.99652 1.0102 1.17577 1.19893 1.34233 1.6626 1.8536 2.20642 2.3431 2.83141 3.31864 3.4564 4.10072 4.34528 4.82171 
29 0.01738 0.11295 0.17782 0.19073 0.3325 0.34657 0.53107 0.66776 0.8131 0.83791 0.84871 1.00993 1.18853 1.21785 1.35789 1.53409 1.68001 1.86875 2.22749 2.36319 2.67116 2.85793 3.18774 3.33552 3.47075 4.11458 4.36735 4.5384 4.84059 
37 0.01178 0.09538 0.16327 0.17204 0.18969 0.31874 0.32882 0.51203 0.54076 0.65228 0.79408 0.82567 0.83471 0.85466 0.99637 1.01271 1.17397 1.18784 1.2193 1.3384 1.51539 1.6628 1.85401 2.08108 2.20656 2.34307 2.653 2.8317 2.99915 3.17053 3.31843 3.45388 3.60012 4.10063 4.34634 4.51664 4.82261 
33 0.01959 0.10593 0.16954 0.18018 0.32298 0.33398 0.51818 0.58064 0.6582 0.80682 0.83083 0.84109 1.00111 1.02891 1.17855 1.19765 1.3435 1.52139 1.66857 1.8589 1.89766 2.21357 2.34789 2.65935 2.83668 3.00664 3.17852 3.32301 3.45962 3.61145 4.10623 4.35255 4.82957 
11 0.02046 0.10946 0.17212 0.19755 0.32887 0.79795 0.82937 0.84055 1.00352 1.19294 1.47943 
40 0.0092 0.06929 0.13751 0.17412 0.18334 0.20931 0.32808 0.33801 0.52029 0.54242 0.65987 0.81568 0.83602 0.84586 1.0059 1.0227 1.18134 1.19317 1.22169 1.34563 1.37093 1.52009 1.67279 1.86395 1.89237 2.09243 2.21382 2.35075 2.65908 2.83825 2.8679 3.0055 3.17694 3.32595 3.46146 3.49331 3.60679 4.10883 4.35549 4.83121 
39 0.01736 0.10466 0.169 0.17798 0.19965 0.3226 0.33167 0.35819 0.51639 0.54208 0.65709 0.81278 0.83254 0.84248 1.00061 1.01267 1.17721 1.18946 1.2195 1.34175 1.37103 1.52441 1.66745 1.69497 1.85829 1.87968 2.08723 2.20914 2.34712 2.66467 2.83525 3.00182 3.17493 3.3219 3.45889 3.60536 4.10548 4.35123 4.828 
41 0.01551 0.10466 0.16994 0.1789 0.2013 0.32433 0.33394 0.51622 0.53686 0.65687 0.80799 0.83214 0.84184 1.00218 1.01705 1.17793 1.18973 1.21803 1.34221 1.36809 1.51685 1.66862 1.69515 1.85946 1.88063 2.08334 2.20941 2.34739 2.65222 2.83459 2.86119 3.00305 3.17441 3.32238 3.45853 3.60437 3.78298 4.10554 4.35177 4.52197 4.82768 
36 0.00806 0.10799 0.17041 0.18089 0.22743 0.32429 0.33511 0.51538 0.53542 0.65879 0.82388 0.83739 0.85949 1.00271 1.02286 1.17808 1.19285 1.34186 1.37033 1.52922 1.66877 1.85923 1.88126 2.09135 2.20901 2.3477 2.83403 2.86789 3.00378 3.17526 3.32208 3.45846 3.61954 4.10644 4.35168 4.82737 
36 0.01624 0.10182 0.16998 0.17853 0.1969 0.32528 0.33453 0.51924 0.54517 0.66008 0.8016 0.83167 0.84084 0.8658 1.00319 1.01772 1.18083 1.19681 1.34639 1.52323 1.67012 1.86137 1.88838 2.21444 2.3498 2.66547 2.83947 3.00663 3.17641 3.32491 3.46096 3.61104 4.10656 4.35415 4.534 4.83054 
43 0.01761 0.09619 0.1616 0.16978 0.18382 0.31559 0.32351 0.33552 0.50815 0.5273 0.64812 0.79974 0.82553 0.83466 0.87131 0.99454 1.00573 1.16988 1.18226 1.21379 1.33438 1.36352 1.50869 1.65922 1.67602 1.85117 1.86762 2.0714 2.19872 2.33992 2.64546 2.82598 2.85205 2.99268 3.16673 3.31471 3.45072 3.59635 3.77221 4.09823 4.34334 4.51325 4.81938 
34 0.01191 0.10632 0.16891 0.17939 0.322 0.33319 0.51551 0.54176 0.65617 0.81194 0.83187 0.84361 1.00071 1.02036 1.17709 1.1931 1.34148 1.51901 1.66765 1.85982 2.09104 2.20866 2.34716 2.65861 2.83476 3.00295 3.17355 3.3215 3.45694 3.60972 4.10454 4.35308 4.5246 4.82686 
40 0.01339 0.10226 0.16489 0.17372 0.19227 0.31986 0.32903 0.35867 0.51169 0.53345 0.65207 0.81152 0.8298 0.8402 0.99813 1.01291 1.17394 1.18665 1.21823 1.33761 1.36364 1.51755 1.66333 1.68328 1.8552 1.8755 2.07991 2.20245 2.34316 2.65537 2.82966 2.99626 3.16938 3.31778 3.45364 3.59947 4.10118 4.34718 4.52048 4.82287 
41 0.01274 0.10088 0.16383 0.17282 0.19401 0.31771 0.32709 0.36103 0.50993 0.53153 0.65006 0.81028 0.82815 0.83875 0.99606 1.00984 1.17166 1.18432 1.21621 1.33642 1.51 1.66164 1.68876 1.85316 1.87607 2.07539 2.20056 2.34166 2.64776 2.82836 2.99513 3.16801 3.31615 3.45242 3.59806 3.77472 4.09943 4.34527 4.51578 4.82107 4.84999 
35 0.01905 0.09543 0.16004 0.1687 0.18585 0.31417 0.32331 0.3528 0.50717 0.65026 0.79447 0.82329 0.83254 0.86392 0.99269 1.00521 1.16898 1.1861 1.33339 1.50599 1.65719 1.69056 1.84919 2.07573 2.19656 2.33857 2.82467 2.99125 3.16643 3.3135 3.44962 3.5964 4.09662 4.34121 4.81743 
15 0.0189 0.11213 0.1672 0.18325 0.32107 0.33757 0.80571 0.82924 0.84389 0.99857 1.18505 1.66697 1.85661 4.10605 4.34908 
30 0.02279 0.10988 0.168 0.17892 0.3219 0.33292 0.51547 0.54755 0.65888 0.81701 0.8335 0.84947 1.00075 1.02369 1.1784 1.20301 1.34672 1.52491 1.66758 1.85858 2.20919 2.34703 2.83538 3.00607 3.17648 3.32353 3.45956 4.10427 4.35033 4.82738 
34 0.01798 0.1108 0.17802 0.18847 0.33232 0.34373 0.52631 0.55536 0.66544 0.81259 0.83828 0.84819 1.01013 1.03601 1.18632 1.20253 1.35512 1.52775 1.67872 1.86971 2.09816 2.21996 2.35687 2.66192 2.84655 3.01827 3.18254 3.33219 3.46699 3.61403 4.11305 4.36452 4.53166 4.8362 
29 0.01325 0.11685 0.17737 0.19049 0.3312 0.34424 0.52332 0.55053 0.82741 0.84292 0.86868 1.00918 1.06542 1.18722 1.21465 1.35082 1.67597 1.86668 1.90763 2.22616 2.35502 2.84276 3.01998 3.18779 3.33039 3.46991 4.11449 4.36174 4.8358 
27 0.02762 0.10531 0.16265 0.17284 0.21016 0.31655 0.32879 0.51057 0.80538 0.82665 0.83906 0.99447 1.01552 1.17286 1.20802 1.34351 1.65921 1.85125 2.20175 2.34064 2.82896 3.17436 3.31755 3.45348 4.09904 4.34389 4.81975 
45 0.01609 0.10058 0.1688 0.17727 0.19599 0.32374 0.33316 0.51526 0.53424 0.65411 0.80021 0.83005 0.83925 0.86632 1.00157 1.01636 1.17671 1.18725 1.212 1.34092 1.36186 1.51353 1.53827 1.6682 1.6999 1.86003 1.89305 2.08258 2.2077 2.24132 2.347 2.65017 2.83423 2.86325 2.99974 3.17267 3.32151 3.45661 3.47589 3.60237 3.77993 4.10447 4.35155 4.51776 4.82712 
38 0.00682 0.10249 0.16775 0.17814 0.32205 0.33351 0.51448 0.53917 0.6539 0.80747 0.83001 0.84067 1.0005 1.02706 1.17566 1.18948 1.22344 1.34017 1.51519 1.66812 1.85754 1.89437 2.08154 2.20665 2.34543 2.64893 2.83262 2.99968 3.17141 3.31965 3.45542 3.60104 3.78317 4.1031 4.35111 4.51629 4.65643 4.82598 
38 0.00711 0.1033 0.16718 0.17715 0.21362 0.32103 0.33158 0.5127 0.53416 0.65278 0.81358 0.83131 0.84332 0.99911 1.01547 1.17493 1.18826 1.2223 1.33934 1.51412 1.66582 1.85588 1.87886 2.07769 2.20618 2.34437 2.64895 2.83158 2.99794 3.17068 3.31912 3.45504 3.60067 3.77711 4.10229 4.34795 4.51762 4.82416 
17 0.01691 0.10995 0.17228 0.20418 0.32756 0.79923 0.82975 0.84129 1.0031 1.18358 1.22198 1.36462 1.87515 2.23627 3.46801 4.11197 4.84594 
26 0.01214 0.11003 0.17021 0.18444 0.32386 0.3372 0.52204 0.81023 0.8322 0.84604 1.00228 1.1812 1.21781 1.34868 1.66903 1.85888 1.89238 2.22314 2.34932 2.84636 3.1825 3.32491 3.46468 4.10719 4.35196 4.83213 
37 0.0131 0.10564 0.16777 0.17859 0.32082 0.33095 0.51283 0.53675 0.65345 0.81036 0.83082 0.84228 0.99918 1.01501 1.17534 1.18988 1.22918 1.34013 1.51865 1.6653 1.85612 1.88539 2.08036 2.206 2.34503 2.65269 2.83212 2.99849 3.17162 3.31969 3.45571 3.60175 3.7796 4.1026 4.34909 4.51846 4.82501 
28 0.01718 0.11258 0.17343 0.18882 0.32798 0.34313 0.52885 0.66351 0.81696 0.83569 0.85089 1.00672 1.18317 1.21203 1.35203 1.53267 1.67908 1.87047 2.21354 2.3541 2.85113 3.01899 3.18521 3.32824 3.46645 4.11119 4.36463 4.83951 
24 0.00978 0.1091 0.16847 0.18148 0.32257 0.33711 0.52004 0.8099 0.83139 0.84596 1.00024 1.1789 1.20876 1.34726 1.66805 1.85796 2.21378 2.3477 2.83959 3.32319 3.46222 4.1056 4.35083 4.82865 
40 0.01937 0.11422 0.17992 0.19108 0.33319 0.34384 0.5247 0.54535 0.66347 0.81711 0.84054 0.85099 1.01082 1.02899 1.18683 1.20051 1.23311 1.35075 1.37897 1.52398 1.56341 1.67899 1.87009 2.09058 2.21747 2.35597 2.65848 2.84421 3.00957 3.18184 3.33084 3.46584 3.49041 3.61131 3.7901 4.11356 4.36179 4.52704 4.66658 4.83652 
38 0.00902 0.09941 0.1648 0.17413 0.19964 0.31926 0.32904 0.51083 0.53307 0.65164 0.80349 0.82752 0.83724 0.99704 1.01222 1.17358 1.1876 1.22184 1.33786 1.51125 1.66357 1.85416 1.8806 2.07761 2.20412 2.34251 2.64842 2.82929 2.99597 3.16907 3.31739 3.45348 3.59945 3.77753 4.10029 4.34603 4.51612 4.82195 
45 0.07897 0.14479 0.15917 0.16768 0.19028 0.30875 0.31596 0.32677 0.50082 0.52211 0.6389 0.78914 0.81864 0.8276 0.84864 0.988 0.99792 1.16265 1.1729 1.20164 1.32679 1.35908 1.49888 1.65252 1.66732 1.84426 1.85679 2.06216 2.19011 2.22382 2.33313 2.63499 2.81827 2.84303 2.98461 3.15892 3.30713 3.44284 3.58819 3.76216 4.09106 4.33621 4.50252 4.81203 4.84199 
25 0.01005 0.11528 0.17636 0.19444 0.32952 0.34465 0.52899 0.82223 0.83978 0.86187 1.0071 1.18558 1.21668 1.35141 1.6751 1.86462 2.22224 2.35657 2.85141 3.19146 3.33003 3.47027 4.11472 4.36073 4.83999 
24 0.01229 0.1065 0.17014 0.18245 0.32491 0.33878 0.53561 0.80154 0.83049 0.84093 1.00266 1.18289 1.21747 1.35407 1.67199 1.86183 2.22791 2.35002 2.85175 3.33237 3.47706 4.10738 4.3544 4.83651 
38 0.01605 0.11077 0.17431 0.18446 0.22505 0.32817 0.33878 0.52033 0.54298 0.66159 0.82 0.83774 0.84978 1.00622 1.02565 1.18212 1.19584 1.23083 1.34642 1.52569 1.67346 1.86405 1.89902 2.09307 2.2148 2.35193 2.6625 2.8397 3.00945 3.18009 3.32668 3.46342 3.6098 3.79492 4.10941 4.35632 4.52731 4.83176 
31 0.01276 0.10848 0.17176 0.18599 0.32601 0.34098 0.52191 0.65836 0.81036 0.83269 0.84449 1.00451 1.18098 1.20552 1.34811 1.5219 1.67497 1.86528 2.09081 2.21899 2.35417 2.65812 2.849 3.01942 3.17711 3.32614 3.46168 4.10716 4.35671 4.53396 4.83361 
16 0.01632 0.10574 0.16951 0.19102 0.32326 0.34603 0.79687 0.82766 0.83831 1.00003 1.18412 1.47685 1.67725 1.86055 4.10913 4.84175 
25 0.01116 0.1066 0.16558 0.17708 0.31921 0.33171 0.51368 0.80586 0.82848 0.84168 0.99728 1.17471 1.20333 1.34151 1.66346 1.85411 1.88633 2.2073 2.34292 2.83176 3.31913 3.46222 4.10148 4.34592 4.82232 
30 0.01735 0.09875 0.16891 0.17749 0.19825 0.32393 0.33428 0.51907 0.55593 0.79491 0.82861 0.83764 0.85549 1.00073 1.01465 1.17991 1.20002 1.3458 1.66877 1.85995 1.89704 2.21821 2.3488 2.84343 3.18826 3.32406 3.4614 4.1054 4.35213 4.82762 
34 0.01615 0.11582 0.17866 0.19051 0.33287 0.34532 0.52678 0.55946 0.66666 0.82635 0.8427 0.85906 1.01051 1.03943 1.18783 1.20873 1.35292 1.52781 1.67819 1.86956 2.09936 2.22196 2.35631 2.66723 2.84555 3.01512 3.18359 3.33154 3.46827 3.6167 4.11424 4.36129 4.53722 4.83796 
40 0.00847 0.09809 0.16047 0.16993 0.19439 0.31403 0.32322 0.35305 0.50592 0.53015 0.64587 0.80794 0.82556 0.83628 0.99271 1.00547 1.16787 1.18099 1.21515 1.33222 1.50599 1.65773 1.68841 1.84919 1.87151 2.06925 2.19632 2.33799 2.64404 2.82372 2.99029 3.16496 3.31252 3.44894 3.59443 3.76956 4.09611 4.34119 4.51488 4.81705 
28 0.00856 0.10879 0.1662 0.17913 0.32021 0.33493 0.51447 0.65619 0.8157 0.83176 0.85351 0.99913 1.17576 1.20285 1.34094 1.51887 1.66614 1.85784 2.20931 2.34824 2.8349 3.00439 3.17521 3.32239 3.45674 4.10379 4.3507 4.82588 
44 0.01678 0.10078 0.16787 0.176 0.19086 0.32228 0.33048 0.34469 0.51423 0.53068 0.65441 0.80488 0.83107 0.84017 0.87346 1.00048 1.01147 1.17622 1.18652 1.2105 1.33962 1.35505 1.51607 1.66577 1.68158 1.8577 1.87272 2.07994 2.20522 2.23334 2.34615 2.83217 2.85255 2.99797 3.17313 3.32076 3.45643 3.47689 3.60242 3.78419 4.10434 4.35024 4.82545 4.84314 
22 0.01878 0.10641 0.17063 0.18744 0.32432 0.33893 0.53982 0.79997 0.82951 0.83985 1.00222 1.18313 1.22035 1.53843 1.67229 1.86255 2.22608 2.36101 3.46415 4.1062 4.35458 4.83727 
29 0.00814 0.10178 0.17152 0.18242 0.32593 0.33801 0.5213 0.57997 0.66209 0.81042 0.8332 0.84376 1.00387 1.18063 1.199 1.34573 1.52191 1.67144 1.86299 2.21677 2.35138 2.84335 3.01261 3.17947 3.32632 3.46211 4.10807 4.35614 4.83237 
26 0.01729 0.10597 0.16861 0.17889 0.26082 0.32358 0.3356 0.52185 0.80359 0.83023 0.84049 1.00086 1.02261 1.18018 1.20946 1.34693 1.66758 1.85821 2.22453 2.34738 2.84031 3.32361 3.46135 4.10674 4.3501 4.82826 
28 0.02368 0.11384 0.17101 0.19042 0.32483 0.34387 0.52143 0.65831 0.81734 0.83386 0.85391 1.00324 1.18093 1.21649 1.34757 1.52371 1.67546 1.86842 2.21823 2.35982 2.66282 2.84688 3.18269 3.32526 3.46099 4.10971 4.39292 4.83856 
30 0.01095 0.10258 0.16882 0.17862 0.21482 0.32386 0.33574 0.51832 0.55413 0.80351 0.83004 0.8398 1.00163 1.17946 1.20148 1.34517 1.52917 1.6702 1.85965 2.0883 2.21357 2.34771 2.8387 3.01343 3.17555 3.32318 3.4591 4.10407 4.35161 4.82777 
38 0.01568 0.10503 0.16849 0.17748 0.19876 0.32292 0.33242 0.51537 0.53744 0.65491 0.8089 0.8316 0.84154 1.00096 1.01587 1.17772 1.19195 1.22713 1.3425 1.51928 1.66681 1.68905 1.85786 1.87557 2.0872 2.20922 2.34695 2.65622 2.83487 3.00231 3.17392 3.32196 3.45749 3.60585 4.10511 4.35097 4.52853 4.82771 
25 0.01187 0.10839 0.1702 0.18443 0.32435 0.33953 0.52003 0.80689 0.83105 0.84324 1.0029 1.18211 1.21917 1.35657 1.5359 1.67082 1.86106 2.23771 2.34953 2.84564 3.3304 3.46674 4.106 4.35182 4.83007 
31 0.01519 0.10672 0.17223 0.1856 0.32519 0.33734 0.51842 0.5469 0.66044 0.80824 0.83229 0.84255 1.0028 1.02689 1.18027 1.19872 1.34517 1.55552 1.67295 1.86282 2.21316 2.35026 2.83762 3.00665 3.1758 3.32434 3.46029 3.61675 4.10603 4.35338 4.82859 
25 0.01539 0.11232 0.17929 0.19549 0.3342 0.35383 0.54091 0.68939 0.81346 0.8382 0.84901 1.01372 1.18802 1.21331 1.36538 1.53827 1.68666 1.87628 2.2343 2.36716 2.86245 3.47168 4.11816 4.37159 4.85315 
28 0.01633 0.0996 0.16198 0.17452 0.31555 0.3332 0.51338 0.65342 0.79695 0.82331 0.83361 0.99257 1.17301 1.20381 1.34142 1.52995 1.66239 1.85029 2.21247 2.34122 2.84156 3.01405 3.17119 3.31815 3.45573 4.09846 4.3432 4.82032 
33 0.02007 0.11427 0.17179 0.18222 0.22335 0.32584 0.3367 0.51787 0.54054 0.66487 0.82719 0.83996 0.87994 1.00464 1.02774 1.18104 1.19936 1.34614 1.54407 1.66985 1.70103 1.86119 1.88678 2.2142 2.34928 2.83682 3.01047 3.18042 3.32521 3.46189 4.10837 4.35458 4.82978 
27 0.00848 0.10473 0.17243 0.1832 0.32833 0.34211 0.52933 0.67948 0.81191 0.83474 0.84625 1.00706 1.18364 1.20904 1.35471 1.53619 1.67834 1.86576 2.22536 2.3569 2.85016 3.18269 3.3326 3.46571 4.11004 4.36094 4.83644 
26 0.0137 0.1094 0.16818 0.18455 0.32174 0.33904 0.51719 0.66163 0.81444 0.83149 0.84973 1.00001 1.17827 1.21337 1.34636 1.6685 1.85819 2.21839 2.34718 2.84366 3.17817 3.323 3.45912 4.10526 4.35289 4.82916 
14 0.01128 0.11326 0.17847 0.33513 0.80233 0.83405 0.84607 1.01247 1.18886 1.2282 2.24047 3.47629 4.1146 4.40693 
36 0.0083 0.1013 0.17128 0.18105 0.21339 0.32644 0.33794 0.51955 0.54829 0.66058 0.81672 0.83504 0.84656 1.00448 1.03059 1.18054 1.19658 1.34496 1.52241 1.67183 1.86153 1.89134 2.09137 2.21478 2.35013 2.65991 2.83852 3.00497 3.17703 3.32463 3.46125 3.60764 4.10742 4.35401 4.52828 4.83078 
29 0.01861 0.10565 0.16771 0.17773 0.21601 0.32228 0.33337 0.52274 0.80324 0.8296 0.83994 0.99985 1.02051 1.17918 1.20715 1.3446 1.5324 1.66636 1.85756 1.89053 2.21448 2.34708 2.83633 3.01222 3.32279 3.46243 4.10589 4.35217 4.82803 
44 0.00729 0.09144 0.16745 0.17577 0.19085 0.32267 0.33081 0.3452 0.51588 0.53678 0.65737 0.80547 0.83112 0.84027 0.87942 1.00097 1.01277 1.1777 1.1898 1.21897 1.3419 1.36799 1.5202 1.66646 1.68365 1.85834 1.87536 2.08756 2.20629 2.2365 2.34682 2.65505 2.83379 2.85761 3.00601 3.17486 3.32204 3.45848 3.60646 4.10518 4.35168 4.52579 4.82651 4.84988 
37 0.0092 0.08619 0.17459 0.18477 0.22284 0.32971 0.34072 0.52185 0.54571 0.66322 0.82607 0.84089 0.85773 1.00811 1.0331 1.18476 1.20337 1.34864 1.52398 1.67477 1.86549 1.89722 2.09273 2.21608 2.35264 2.66204 2.84027 3.00873 3.18089 3.32797 3.4645 3.61048 3.79151 4.1107 4.35688 4.52837 4.83425 
44 0.01437 0.10015 0.16219 0.17079 0.18812 0.31596 0.3248 0.344 0.50755 0.52496 0.64682 0.80906 0.82716 0.83766 0.99461 1.00719 1.16967 1.18144 1.21116 1.33385 1.35574 1.50776 1.65938 1.67821 1.85132 1.86839 2.07083 2.1984 2.23218 2.33987 2.64513 2.82576 2.84937 2.9922 3.16627 3.31444 3.45034 3.59591 3.77212 4.09788 4.34337 4.51322 4.81914 4.84371 
47 0.01182 0.09771 0.16725 0.17493 0.18731 0.32302 0.33117 0.34665 0.51472 0.53165 0.65578 0.79826 0.82974 0.83858 0.85658 1.00067 1.01136 1.17706 1.1875 1.21202 1.34101 1.36357 1.51629 1.66668 1.68327 1.85783 1.87229 2.0833 2.2067 2.23436 2.34582 2.65126 2.8326 2.85248 3.00047 3.17369 3.3207 3.45695 3.47959 3.60313 3.78316 4.10396 4.34957 4.51897 4.67289 4.82581 4.84484 
37 0.02032 0.10878 0.17058 0.18027 0.2102 0.32427 0.33414 0.51754 0.54385 0.65924 0.81699 0.83456 0.84673 1.00248 1.01859 1.1785 1.1919 1.22594 1.34393 1.52395 1.66826 1.70023 1.85967 1.88485 2.09628 2.20969 2.34887 2.66409 2.83591 3.00575 3.17632 3.3237 3.45962 3.60827 4.10675 4.35306 4.82868 
41 0.01057 0.09909 0.16022 0.16921 0.18923 0.31378 0.32284 0.34457 0.50513 0.52913 0.64403 0.81121 0.82634 0.83979 0.99249 1.00661 1.16731 1.17924 1.21109 1.3315 1.50409 1.65727 1.6758 1.84905 1.86603 2.06782 2.19554 2.22976 2.3375 2.64313 2.82327 2.98949 3.16359 3.31198 3.4478 3.59323 3.76837 4.09543 4.34107 4.51197 4.81668 
33 0.01705 0.09938 0.16863 0.17701 0.19566 0.32504 0.33638 0.5185 0.54636 0.65788 0.79809 0.82926 0.83834 0.85928 1.00378 1.17858 1.19301 1.22331 1.34366 1.52291 1.67066 1.86294 2.21084 2.34943 2.83751 3.00634 3.17569 3.32331 3.45775 3.61275 4.10541 4.35332 4.82936 
31 0.0149 0.10348 0.16359 0.17328 0.20028 0.31818 0.32806 0.51067 0.80264 0.827 0.83792 0.99616 1.01147 1.17201 1.19 1.33639 1.66117 1.68188 1.85308 1.87528 2.19955 2.34159 2.8279 2.99587 3.16946 3.31578 3.45319 3.60706 4.09973 4.34538 4.82087 
21 0.0241 0.11902 0.17047 0.19188 0.32429 0.35377 0.53517 0.81612 0.83358 0.85581 1.00184 1.18023 1.21845 1.35231 1.67137 1.86218 2.22366 2.85969 3.32922 3.46256 4.36659 
27 0.02405 0.12138 0.17608 0.19123 0.33073 0.34685 0.52442 0.67875 0.82625 0.84125 0.87493 1.00938 1.18552 1.21415 1.35068 1.53387 1.67625 1.86779 2.21945 2.35538 2.84318 3.01676 3.33023 3.46697 4.11308 4.36974 4.83663 
39 0.01358 0.10128 0.16152 0.17184 0.21664 0.31527 0.32571 0.50679 0.53395 0.64676 0.81033 0.82686 0.8403 0.99368 1.01073 1.16922 1.18324 1.22234 1.33352 1.50659 1.65913 1.85024 1.87689 2.07207 2.19865 2.33888 2.64463 2.82538 2.99181 3.16538 3.3136 3.44979 3.59557 3.7767 4.09703 4.34237 4.51338 4.66504 4.81849 
13 0.01673 0.1108 0.17353 0.20148 0.33153 0.80027 0.83079 0.84232 1.01232 1.18733 1.48633 1.89086 3.48803 
39 0.0111 0.09993 0.16694 0.17522 0.19021 0.32112 0.32914 0.34199 0.51567 0.54151 0.65901 0.80697 0.83093 0.84024 0.99938 1.00968 1.17652 1.18866 1.21814 1.34088 1.37702 1.52015 1.66431 1.68025 1.85736 1.87456 2.20444 2.24079 2.3457 2.66187 2.83388 3.0013 3.17626 3.32158 3.4585 3.60412 4.10471 4.34998 4.82638 
33 0.01015 0.06436 0.13723 0.178 0.19056 0.33156 0.3439 0.52515 0.55595 0.66885 0.82177 0.83963 0.85156 1.00897 1.0353 1.18668 1.20784 1.35201 1.53606 1.67679 1.86873 2.22395 2.35645 2.66547 2.84546 3.01596 3.18284 3.33043 3.46664 4.11246 4.3607 4.53823 4.83555 
26 0.00733 0.10563 0.16636 0.18118 0.32002 0.33542 0.5154 0.80575 0.82827 0.84157 0.99791 1.17536 1.20041 1.34106 1.66608 1.85542 2.20877 2.34481 2.83392 3.00192 3.17417 3.31985 3.45728 4.10155 4.34757 4.82441 
35 0.01885 0.10243 0.16973 0.18042 0.32306 0.33349 0.51767 0.55209 0.65734 0.79923 0.82926 0.83872 0.87389 1.00111 1.02053 1.17889 1.19858 1.34485 1.52125 1.66883 1.85883 1.89024 2.21353 2.34719 2.66039 2.83692 3.00596 3.17607 3.32308 3.46001 3.61062 4.10499 4.35152 4.52625 4.82868 
34 0.01266 0.10498 0.17003 0.18107 0.32368 0.33514 0.51626 0.54285 0.65621 0.80645 0.83074 0.84095 1.00192 1.17735 1.19146 1.224 1.34302 1.51594 1.66939 1.86062 2.08494 2.20922 2.34726 2.65532 2.83521 3.00466 3.17402 3.32168 3.45774 3.60336 4.10476 4.35255 4.52082 4.82738 
25 0.01578 0.10859 0.1637 0.17887 0.31661 0.33285 0.51039 0.80777 0.82741 0.844 0.99456 1.17198 1.2149 1.33714 1.66031 1.85156 2.20517 2.34104 2.82959 3.17059 3.31731 3.45293 4.09939 4.3439 4.82027 
31 0.01212 0.09721 0.1591 0.16853 0.19298 0.31398 0.32601 0.50761 0.79201 0.82172 0.83155 0.99117 1.01429 1.16884 1.19517 1.33364 1.51859 1.65675 1.84826 2.07394 2.19803 2.33719 2.82481 2.99345 3.16881 3.31331 3.44968 3.59832 4.09522 4.3403 4.81638 
32 0.01405 0.10611 0.1706 0.18101 0.32393 0.33439 0.51688 0.54084 0.65857 0.80738 0.83195 0.84208 1.00199 1.0197 1.17909 1.19499 1.34452 1.52075 1.67023 1.86002 1.88983 2.21339 2.34842 2.83659 3.00467 3.17475 3.32339 3.45875 3.60628 4.10594 4.35346 4.82763 
48 0.01339 0.10379 0.16914 0.17788 0.19753 0.32343 0.33263 0.36395 0.51474 0.53175 0.65396 0.6869 0.81797 0.83377 0.84451 1.00149 1.01505 1.17706 1.18851 1.21712 1.34128 1.36527 1.51475 1.54794 1.66777 1.69251 1.85898 1.87938 2.07968 2.20689 2.24794 2.34656 2.65121 2.8333 2.86014 3.00038 3.17281 3.32142 3.45722 3.48853 3.60273 3.7806 4.10442 4.35079 4.5193 4.66563 4.82614 4.84751 
24 0.01009 0.11573 0.1719 0.19023 0.32653 0.35048 0.52344 0.8189 0.83578 0.86204 1.00562 1.18288 1.22241 1.34597 1.67238 1.86726 2.22478 2.36152 2.84687 3.32768 3.46632 4.10822 4.36481 4.83297 
34 0.01784 0.11052 0.1671 0.17866 0.32107 0.33349 0.513 0.53845 0.65331 0.81956 0.83372 0.86072 1.0002 1.17572 1.19621 1.34041 1.51565 1.66615 1.85679 2.07869 2.20867 2.34485 2.65318 2.83285 3.00085 3.17159 3.31971 3.45558 3.6045 3.78456 4.10241 4.34929 4.52531 4.82519 
24 0.01692 0.11665 0.17357 0.19113 0.32893 0.35898 0.53256 0.81739 0.83613 0.85462 1.00766 1.18613 1.22905 1.3546 1.67983 1.87215 2.22923 2.35778 2.84986 3.33148 3.47679 4.112 4.36727 4.83856 
30 0.01244 0.10612 0.1673 0.17862 0.32134 0.33329 0.5141 0.54483 0.65717 0.81316 0.831 0.84487 1.00027 1.17581 1.19509 1.34156 1.52086 1.66702 1.85737 2.20622 2.34561 2.8341 3.00152 3.17215 3.32009 3.45627 3.60671 4.10253 4.34894 4.82516 
31 0.02284 0.11953 0.18063 0.19928 0.33471 0.35261 0.52855 0.66656 0.82453 0.84218 0.85917 1.01398 1.18897 1.21649 1.35452 1.53031 1.68534 1.87433 2.10215 2.22418 2.36016 2.6768 2.84921 3.01596 3.18302 3.333 3.46789 3.61702 4.1145 4.36798 4.83962 
36 0.01517 0.10048 0.16458 0.17383 0.19871 0.31975 0.33023 0.51272 0.53958 0.65242 0.80274 0.82708 0.83675 0.99793 1.01972 1.17382 1.18854 1.22467 1.33938 1.53285 1.66461 1.85508 1.90905 2.08509 2.20382 2.24398 2.34344 2.83135 2.99978 3.16965 3.3183 3.45366 3.60006 4.10081 4.34753 4.82313 
34 0.02049 0.11176 0.17548 0.18684 0.32972 0.342 0.52337 0.55516 0.66337 0.81554 0.83684 0.84793 1.00783 1.18494 1.2064 1.34927 1.52589 1.67486 1.86661 2.09621 2.2179 2.3537 2.66219 2.84321 3.01168 3.18269 3.32903 3.46354 3.61658 3.7986 4.11023 4.35846 4.53095 4.83385 
42 0.01678 0.09818 0.16678 0.17481 0.18889 0.32326 0.33212 0.36345 0.51596 0.53823 0.65674 0.798 0.82926 0.83812 0.85641 1.00079 1.01354 1.17739 1.18889 1.21595 1.34138 1.36767 1.51875 1.66789 1.69441 1.85807 1.87587 2.08589 2.21085 2.34596 2.65397 2.8339 3.00129 3.17327 3.3212 3.45732 3.60277 3.79164 4.10377 4.35044 4.52344 4.82648 
25 0.01955 0.10301 0.17107 0.18289 0.32508 0.33747 0.52773 0.79506 0.82912 0.8386 0.86128 1.00318 1.18195 1.21001 1.47496 1.67351 1.8622 2.22866 2.34997 2.85203 3.3352 3.46473 4.10898 4.36698 4.83552 
46 0.01703 0.10137 0.16851 0.17673 0.19264 0.32399 0.33297 0.36317 0.51578 0.53527 0.65513 0.80581 0.83139 0.84056 0.88221 1.00213 1.01671 1.17821 1.1903 1.21922 1.34253 1.37689 1.51771 1.66817 1.69124 1.85946 1.87812 2.08362 2.20706 2.23579 2.34718 2.65486 2.8347 3.00191 3.17456 3.32205 3.45792 3.48749 3.60407 3.78504 4.10485 4.35065 4.52051 4.66277 4.82712 4.85679 
37 0.02024 0.11155 0.17061 0.18041 0.20869 0.32571 0.33668 0.51783 0.54183 0.66071 0.82352 0.83764 0.85662 1.00441 1.03424 1.17932 1.19384 1.34357 1.38891 1.52408 1.67091 1.86157 1.89387 2.09088 2.20995 2.34916 2.66039 2.83651 3.00492 3.17722 3.32384 3.45999 3.60744 4.10725 4.35436 4.53469 4.82908 
53 0.01257 0.09949 0.16745 0.17561 0.18552 0.22136 0.32402 0.33134 0.34202 0.51593 0.52905 0.55742 0.65532 0.67811 0.81476 0.83413 0.84282 1.00211 1.01149 1.17798 1.18715 1.20534 1.34204 1.35647 1.5152 1.53544 1.66758 1.68207 1.85975 1.87406 2.07995 2.20689 2.22699 2.34796 2.65089 2.83393 2.8517 3.00038 3.17401 3.19292 3.32238 3.34025 3.45797 3.47086 3.60365 3.7786 4.106 4.1237 4.35173 4.51906 4.65786 4.82756 4.84303 
27 0.0127 0.09921 0.16823 0.17881 0.32199 0.33262 0.51638 0.54995 0.79442 0.82743 0.8368 0.8597 0.9994 1.01775 1.17904 1.20529 1.34704 1.66776 1.85769 2.21733 2.34556 2.835 3.3216 3.45805 4.10347 4.34953 4.82586 
16 0.0103 0.10449 0.1661 0.21025 0.3203 0.7939 0.82435 0.83595 0.9955 1.18017 1.483 1.85561 3.46297 4.10047 4.34536 4.82667 
48 0.01484 0.10666 0.16921 0.17793 0.19592 0.32278 0.33116 0.34599 0.51436 0.52893 0.65328 0.67937 0.82232 0.83607 0.84982 1.00172 1.01418 1.17643 1.18678 1.21089 1.34056 1.35751 1.51369 1.54217 1.66674 1.68393 1.8584 1.87427 2.07827 2.20518 2.22969 2.34689 2.65017 2.83277 2.85294 2.99887 3.1728 3.32111 3.45671 3.47175 3.60244 3.77749 4.10477 4.35081 4.5179 4.6665 4.82639 4.84521 
27 0.00853 0.10493 0.16926 0.18305 0.32282 0.33579 0.52046 0.80147 0.82956 0.84015 1.00011 1.04455 1.17943 1.20843 1.34801 1.66839 1.85897 2.21343 2.34776 2.84336 3.00935 3.18327 3.32371 3.46184 4.10478 4.35122 4.83027 
30 0.02056 0.12367 0.17378 0.19458 0.32558 0.33988 0.52071 0.66128 0.82643 0.84002 1.00378 1.18221 1.21418 1.34954 1.52664 1.67152 1.86298 2.21552 2.35257 2.66249 2.8428 3.00948 3.18478 3.32918 3.46488 3.61716 4.1092 4.35669 4.533 4.83163 
36 0.01106 0.10471 0.16719 0.17789 0.32024 0.33104 0.5134 0.54401 0.65401 0.80934 0.83017 0.84146 0.99853 1.01447 1.17577 1.1937 1.34077 1.51808 1.66533 1.85519 1.88183 2.08498 2.21023 2.345 2.65135 2.83327 3.00251 3.17192 3.32016 3.45636 3.60294 3.78705 4.10391 4.35079 4.51971 4.82582 
37 0.01469 0.10267 0.16288 0.17386 0.31571 0.32669 0.50813 0.53798 0.64892 0.80784 0.8271 0.83938 0.99444 1.01083 1.17032 1.18439 1.22219 1.33482 1.51054 1.66023 1.85114 2.07239 2.20064 2.33986 2.64634 2.8268 2.99339 3.16724 3.31485 3.45097 3.59662 3.77639 4.09812 4.34366 4.51301 4.65889 4.8197 
30 0.01292 0.1047 0.16687 0.17628 0.20133 0.3214 0.33195 0.51919 0.66727 0.80682 0.83008 0.84054 0.99931 1.01583 1.17704 1.19702 1.34694 1.52718 1.66594 1.85703 1.88753 2.20767 2.34629 2.84144 3.17967 3.32367 3.46169 4.10474 4.34905 4.82609 
17 0.02108 0.11465 0.17141 0.18813 0.32559 0.34317 0.54487 0.81406 0.83379 0.85025 1.00304 1.18556 1.6764 1.86611 2.30576 4.11381 4.83926 
32 0.00719 0.09562 0.16748 0.17619 0.19335 0.32391 0.33408 0.51857 0.55156 0.66284 0.80474 0.83099 0.84039 1.00129 1.01558 1.17973 1.19863 1.34596 1.5337 1.66887 1.85925 1.88563 2.21369 2.3485 2.83894 3.01142 3.17866 3.32356 3.4601 4.10626 4.35154 4.82959 
37 0.01019 0.1031 0.17008 0.17896 0.19814 0.32471 0.33381 0.36119 0.51746 0.5391 0.6633 0.81786 0.83517 0.8461 1.00331 1.01805 1.17882 1.19088 1.22082 1.3431 1.36945 1.6681 1.68709 1.86086 1.8837 2.20678 2.23327 2.34911 2.83575 3.00677 3.17702 3.32412 3.45988 4.10705 4.35252 4.82853 4.86216 
31 0.01937 0.11008 0.17511 0.18594 0.32899 0.34017 0.52341 0.5554 0.66435 0.81107 0.83562 0.84577 1.00785 1.18333 1.19981 1.34943 1.53078 1.67404 1.86525 1.9022 2.21703 2.35272 2.84117 3.0138 3.17952 3.3281 3.46413 3.6139 4.11127 4.35842 4.83417 
34 0.01347 0.10375 0.17264 0.18209 0.21133 0.3281 0.33966 0.52191 0.55194 0.66148 0.80827 0.83364 0.84316 1.00622 1.18203 1.1985 1.34957 1.52442 1.67508 1.86603 2.09807 2.21439 2.35271 2.6615 2.8411 3.0122 3.17785 3.32696 3.4626 3.61062 4.10845 4.35809 4.52675 4.8325 
28 0.00716 0.10857 0.17244 0.18665 0.32588 0.33885 0.52383 0.8132 0.83478 0.84909 1.00379 1.04743 1.18245 1.21129 1.34786 1.67263 1.86248 2.21555 2.35089 2.84088 3.00711 3.18484 3.32618 3.46227 3.61482 4.10792 4.35843 4.83296 
17 0.02067 0.10506 0.17006 0.18645 0.32505 0.36645 0.54152 0.79773 0.82821 0.83836 1.00213 1.18444 1.2279 1.67807 1.87875 4.11249 4.8406 
28 0.01835 0.10324 0.16434 0.17563 0.31754 0.32922 0.50983 0.65428 0.80189 0.82649 0.83731 0.99541 1.02673 1.17366 1.19602 1.33761 1.66175 1.85224 1.88236 2.20536 2.34131 2.82864 3.17064 3.31693 3.45417 4.0991 4.34398 4.82019 
40 0.01079 0.10497 0.16904 0.17804 0.19936 0.32369 0.33346 0.51497 0.53387 0.65531 0.81287 0.83285 0.84349 1.00169 1.01711 1.17735 1.18954 1.21924 1.34243 1.51732 1.66759 1.69098 1.85896 1.87902 2.08265 2.20882 2.34675 2.65609 2.8341 3.00254 3.17376 3.32181 3.4571 3.48372 3.60349 3.79059 4.10474 4.35149 4.52216 4.82704 
27 0.02049 0.10337 0.16657 0.17703 0.32133 0.33516 0.51834 0.65734 0.79951 0.82734 0.83739 0.99947 1.17643 1.19806 1.34678 1.53828 1.66754 1.85764 2.21513 2.34662 2.84693 3.17614 3.3228 3.45683 4.10424 4.35211 4.83204 
30 0.01033 0.10177 0.17094 0.18106 0.25017 0.32603 0.33847 0.52255 0.66018 0.80341 0.83126 0.8409 1.00317 1.1813 1.20272 1.34676 1.5242 1.67131 1.86268 2.21511 2.34977 2.84117 3.01305 3.17925 3.32668 3.46089 3.61636 4.10739 4.35947 4.83104 
30 0.01256 0.09756 0.16463 0.17423 0.20365 0.31976 0.3307 0.52818 0.68387 0.7947 0.82617 0.83547 0.86026 0.99701 1.01215 1.17665 1.20033 1.3445 1.52438 1.66437 1.85432 2.22021 2.34383 2.84623 3.17693 3.32088 3.46087 4.10206 4.34639 4.82414 
42 0.01047 0.10132 0.16925 0.17778 0.19418 0.32507 0.33421 0.36531 0.51804 0.54146 0.65807 0.81282 0.83374 0.84345 1.00294 1.01647 1.17913 1.19126 1.22054 1.34334 1.37112 1.52033 1.6686 1.68894 1.86012 1.87795 2.08914 2.20915 2.25029 2.34856 2.65584 2.83581 3.00502 3.17564 3.32358 3.45957 3.60585 3.78968 4.10712 4.35261 4.52535 4.82887 
34 0.0131 0.09494 0.15999 0.16902 0.19039 0.31408 0.32415 0.5065 0.54341 0.64763 0.79631 0.82254 0.83192 0.99166 1.00942 1.16897 1.18955 1.33337 1.50806 1.65769 1.84836 1.87217 2.07318 2.19854 2.33783 2.82475 2.99213 3.16509 3.31299 3.4492 3.59526 4.09568 4.34051 4.81678 
38 0.00675 0.08885 0.15798 0.17134 0.18198 0.32169 0.33066 0.36187 0.51624 0.54291 0.65659 0.7971 0.82858 0.83742 0.8554 0.9997 1.01336 1.17744 1.19084 1.22051 1.3432 1.52017 1.66694 1.85694 1.87533 2.21313 2.34609 2.65878 2.83574 3.0045 3.17388 3.32207 3.45783 3.60432 4.10396 4.34964 4.53704 4.82661 
41 0.01538 0.09557 0.1623 0.17078 0.18778 0.31636 0.32511 0.3445 0.50907 0.53834 0.65018 0.79912 0.82523 0.83434 0.8684 0.99479 1.00668 1.17079 1.18337 1.21457 1.33525 1.51052 1.65995 1.67999 1.85219 1.87626 2.08432 2.19991 2.34078 2.64946 2.82754 2.99359 3.16764 3.31526 3.45101 3.59884 3.78868 4.09873 4.34448 4.52476 4.82031 
35 0.01371 0.10194 0.16444 0.17444 0.21317 0.3187 0.33029 0.51176 0.54582 0.65121 0.80888 0.82797 0.83897 0.99665 1.02075 1.17308 1.18917 1.33783 1.51205 1.66339 1.85428 2.07965 2.20313 2.34292 2.64935 2.83097 2.99794 3.16951 3.31794 3.45322 3.59927 4.10027 4.34684 4.51844 4.82243 
35 0.0202 0.10985 0.17238 0.18132 0.2018 0.32712 0.33653 0.37359 0.52029 0.54382 0.81533 0.83614 0.84652 1.00486 1.01838 1.18121 1.194 1.22502 1.34618 1.67025 1.68889 1.86159 1.87853 2.2095 2.23619 2.35061 2.83803 3.01077 3.18024 3.32593 3.46224 4.10859 4.35411 4.83048 4.85774 
34 0.01276 0.099 0.16748 0.17699 0.20853 0.32115 0.33079 0.51604 0.55033 0.65889 0.79946 0.82878 0.838 0.8674 0.99887 1.01165 1.17754 1.19397 1.34199 1.52735 1.66653 1.85594 1.87908 2.21086 2.34569 2.83429 3.00421 3.17535 3.32133 3.45768 3.61037 4.10339 4.34895 4.82501 
29 0.01704 0.10832 0.17031 0.18215 0.32547 0.3406 0.52759 0.65813 0.80886 0.83182 0.84332 1.00383 1.18053 1.2065 1.34647 1.52419 1.67156 1.8636 2.21574 2.35392 2.66533 2.84937 3.013 3.18118 3.32795 3.46205 4.1101 4.36338 4.83695 
42 0.00648 0.09584 0.1638 0.17261 0.19048 0.31888 0.32847 0.51206 0.53826 0.65166 0.79883 0.8269 0.83621 0.87282 0.9969 1.01156 1.17328 1.18525 1.21426 1.33789 1.5115 1.54887 1.66287 1.68977 1.85447 1.88547 2.07976 2.20462 2.34328 2.64889 2.83119 2.99647 3.17072 3.31841 3.45446 3.60032 3.78375 4.10115 4.347 4.51687 4.6539 4.82359 
27 0.00798 0.10501 0.1638 0.17584 0.31673 0.3285 0.50927 0.80453 0.82731 0.84039 0.99498 1.01761 1.1712 1.19504 1.33551 1.66006 1.85152 2.19982 2.34069 2.82714 2.995 3.31573 3.45461 3.60907 4.09917 4.34393 4.81979 
24 0.02806 0.11504 0.16576 0.18237 0.31896 0.33337 0.51461 0.81035 0.82936 0.84718 0.99719 1.17485 1.21643 1.34368 1.53088 1.66438 1.85464 2.34391 2.85449 3.31888 3.45962 4.10107 4.34618 4.82285 

54
