# Supplementary material for: Deciphering the Contribution of Oriens-Lacunosum/Moleculare (OLM) Cells to Intrinsic θ Rhythms Using Biophysical Local Field Potential (LFP) Models
Source: eNeuro. 2018 Sep 4;5(4):ENEURO.0146-18.2018. doi: 10.1523/ENEURO.0146-18.2018 (PMC6140113; doi:10.1523/ENEURO.0146-18.2018)
Supplement: Supplementary file 2 — Supplementary Code. Download supplement 2, GZ file [file sup_enu-eN-NWR-0146-18-s02.gz › LFP_microcircuit-master/BC-380-gi-0-gi_SD-0-PV12913020-dSD6.6ms-gnSD0.21-gpv-3.0-gsb1.5-csb0.21-gbs4.75-cbs0.1344-spiketimes.txt]

16068

333


78 0.14389 0.14821 0.15171 0.30009 0.30391 0.30803 0.48661 0.49128 0.49429 0.6193 0.62421 0.62853 0.80939 0.81324 0.81651 0.98174 0.98519 0.98971 1.14629 1.15071 1.15761 1.31109 1.31644 1.32136 1.47922 1.48377 1.48699 1.64053 1.64801 1.83647 1.83938 1.84412 2.04973 2.0529 2.1751 2.18142 2.32134 2.32464 2.32956 2.45807 2.46469 2.46858 2.61389 2.61865 2.62193 2.80491 2.80951 2.81288 2.96871 2.97412 2.9783 3.14149 3.14489 3.14923 3.2907 3.29542 3.30011 3.42353 3.42948 3.43573 3.57057 3.57518 3.58008 3.74519 3.74927 3.75263 4.07864 4.08161 4.32763 4.33013 4.48185 4.4856 4.48911 4.60601 4.61307 4.80077 4.80396 4.80697 
87 0.14442 0.1483 0.15181 0.30051 0.30426 0.30816 0.48729 0.49132 0.49443 0.49848 0.61885 0.62343 0.62726 0.80976 0.81348 0.81691 0.81998 0.98256 0.98539 0.98996 1.14662 1.15072 1.15702 1.31154 1.31528 1.32012 1.47958 1.48378 1.48713 1.49148 1.64081 1.64837 1.65225 1.83726 1.83982 1.84379 2.0505 2.0531 2.05661 2.17567 2.18136 2.32215 2.32506 2.32884 2.45744 2.46426 2.46836 2.61409 2.61874 2.62225 2.80574 2.80987 2.81315 2.96924 2.97348 2.97733 3.14208 3.14529 3.14938 3.15401 3.29121 3.29479 3.30014 3.42394 3.4304 3.43445 3.5713 3.57526 3.57892 3.74602 3.74908 3.75284 4.07947 4.08211 4.08583 4.3283 4.33055 4.33385 4.48241 4.48557 4.48978 4.60644 4.61293 4.61931 4.8017 4.80459 4.80722 
32 0.16751 0.32448 0.51322 0.64377 0.83499 1.00249 1.00943 1.17249 1.3378 1.50538 1.66729 1.85762 1.86477 2.07067 2.20269 2.3424 2.3478 2.48497 2.63837 2.82903 2.9932 3.16682 3.31845 3.45331 3.59351 3.60045 3.77102 4.09955 4.34753 4.50693 4.63387 4.82369 
0 
65 0.16556 0.17014 0.19213 0.32091 0.32597 0.33901 0.50892 0.51297 0.52278 0.64116 0.64707 0.83149 0.83577 1.00115 1.00618 1.01451 1.16791 1.17532 1.33219 1.33842 1.50096 1.50684 1.66615 1.67148 1.85593 1.86139 1.86888 2.06999 2.07639 2.19635 2.20515 2.34174 2.34628 2.35381 2.48379 2.49061 2.6363 2.64127 2.82822 2.83304 2.99174 2.99697 3.16197 3.16683 3.17325 3.31203 3.31761 3.44845 3.45314 3.59265 3.59821 3.76784 3.77135 3.79408 4.09877 4.10508 4.34651 4.35245 4.50163 4.50695 4.62807 4.63836 4.82188 4.82581 4.84042 
0 
18 0.17157 0.32687 0.51297 0.83343 1.00473 1.33957 1.50798 1.86306 2.34957 2.63934 2.83331 3.17095 3.31795 3.45437 3.59675 3.77022 4.50692 4.82677 
81 0.1541 0.15801 0.16359 0.31087 0.31455 0.31836 0.49645 0.50069 0.50447 0.62963 0.63355 0.63748 0.81945 0.82337 0.82683 0.99129 0.9959 1.00042 1.15702 1.16172 1.16733 1.32075 1.32598 1.33033 1.48892 1.49357 1.49811 1.64988 1.65672 1.66039 1.84609 1.84981 1.85421 2.05935 2.06265 2.1842 2.18995 2.19848 2.33144 2.33493 2.34007 2.46932 2.47436 2.47929 2.62513 2.62877 2.63258 2.81466 2.81891 2.82233 2.97843 2.98357 2.98917 3.15159 3.15541 3.1587 3.30066 3.30528 3.30972 3.43555 3.43943 3.444 3.58063 3.58469 3.58962 3.75454 3.75886 3.76192 4.08838 4.09163 4.33708 4.33975 4.49176 4.49619 4.49976 4.61506 4.62284 4.62696 4.81075 4.81351 4.81784 
0 
52 0.15907 0.1637 0.31495 0.31925 0.50233 0.5073 0.63595 0.64018 0.82558 0.83014 0.99518 1.00044 1.16343 1.32749 1.33265 1.49528 1.50081 1.6595 1.84852 1.85485 2.06196 2.0678 2.19266 2.33494 2.34017 2.47717 2.48303 2.63006 2.63411 2.82131 2.8258 2.98533 2.99046 3.15769 3.16231 3.30649 3.31177 3.44185 3.4466 3.58602 3.5914 3.75989 3.76346 4.09052 4.09644 4.33929 4.34592 4.49814 4.503 4.62529 4.81469 4.81978 
88 0.14468 0.14936 0.15258 0.30111 0.30479 0.30856 0.31264 0.48754 0.49258 0.49558 0.62037 0.62516 0.62893 0.81009 0.81398 0.81733 0.8222 0.98274 0.98628 0.99078 1.14716 1.15155 1.15687 1.31202 1.31765 1.32131 1.47986 1.48462 1.48789 1.64104 1.64892 1.65293 1.83747 1.84031 1.84456 2.05074 2.05398 2.05908 2.17604 2.18244 2.32238 2.32564 2.33003 2.45831 2.46511 2.46886 2.61452 2.61952 2.62255 2.80585 2.81066 2.81367 2.81907 2.96969 2.97537 2.97887 3.14264 3.14596 3.14997 3.15419 3.29173 3.29663 3.30047 3.424 3.4303 3.43467 3.5716 3.57635 3.58045 3.74617 3.75053 3.75346 4.07965 4.08258 4.08778 4.32862 4.33104 4.33678 4.4829 4.48678 4.48994 4.60697 4.61433 4.61891 4.80176 4.80492 4.80774 4.81201 
46 0.17703 0.1832 0.33314 0.33818 0.51958 0.5242 0.65347 0.84214 0.84682 1.01297 1.01818 1.18314 1.34581 1.35302 1.51283 1.51868 1.6765 1.86741 1.87213 2.07908 2.08561 2.2089 2.35288 2.35897 2.49455 2.50387 2.6471 2.83771 2.84365 3.00208 3.175 3.18079 3.32621 3.46004 3.6049 3.61308 3.77778 3.78302 4.10797 4.11638 4.35624 4.36418 4.51471 4.64408 4.83111 4.83626 
0 
130 0.14186 0.14515 0.14787 0.1502 0.15438 0.29798 0.30156 0.30411 0.30654 0.30962 0.48482 0.48828 0.49091 0.49306 0.49596 0.6158 0.61968 0.62287 0.62549 0.62846 0.80725 0.81061 0.81344 0.81556 0.81908 0.98006 0.98241 0.98543 0.98812 1.14408 1.14795 1.15125 1.15486 1.15907 1.30905 1.31229 1.31595 1.31867 1.32227 1.47708 1.48076 1.48368 1.48601 1.48976 1.63825 1.64433 1.64752 1.65064 1.65573 1.83478 1.83701 1.83956 1.84203 1.84628 2.04802 2.05024 2.05275 2.05569 2.17317 2.1772 2.18069 2.18717 2.31967 2.3223 2.3248 2.32753 2.45482 2.46069 2.46405 2.46672 2.47048 2.61158 2.61595 2.61858 2.6208 2.80327 2.80687 2.80933 2.81149 2.81505 2.96674 2.97034 2.9736 2.97588 3.13956 3.14239 3.14482 3.1474 3.15011 3.28861 3.29176 3.29493 3.29794 3.30088 3.42145 3.42711 3.42951 3.43292 3.43623 3.5688 3.57232 3.57486 3.57786 3.74351 3.74588 3.74872 3.75095 3.75371 4.07699 4.07928 4.08168 4.08449 4.32579 4.32785 4.33002 4.33322 4.47991 4.48273 4.48597 4.48803 4.49213 4.60393 4.60855 4.61208 4.61581 4.79924 4.80183 4.80389 4.80605 4.80963 
0 
61 0.15511 0.15951 0.165 0.31265 0.31838 0.49742 0.50188 0.50692 0.63185 0.63713 0.82091 0.82548 0.83063 0.99255 0.99772 1.15892 1.1673 1.324 1.33091 1.49094 1.495 1.50054 1.65406 1.65886 1.66625 1.84755 1.85406 2.06055 2.06895 2.18678 2.19716 2.33291 2.33881 2.47179 2.47699 2.62692 2.63111 2.81756 2.82185 2.8271 2.98022 2.98518 3.15365 3.1591 3.30337 3.30995 3.43811 3.44452 3.58305 3.58852 3.75709 3.76222 4.0897 4.33852 4.34437 4.4937 4.49905 4.61807 4.62498 4.81246 4.81671 
59 0.16636 0.16985 0.3225 0.3264 0.50945 0.51327 0.64211 0.64607 0.83157 0.83478 0.84068 1.00282 1.00715 1.16738 1.17357 1.33497 1.33912 1.50166 1.50522 1.51135 1.66615 1.67119 1.85669 1.86077 2.06898 2.07316 2.19731 2.20689 2.34183 2.34603 2.48397 2.48837 2.63676 2.64006 2.82746 2.83158 2.99259 2.9983 3.1624 3.16687 3.31456 3.31828 3.44861 3.45315 3.59311 3.59883 3.76643 3.76999 4.09795 4.10217 4.34657 4.35147 4.5036 4.50689 4.62996 4.63512 4.82106 4.82431 4.82869 
37 0.1497 0.15518 0.30626 0.49273 0.49759 0.6259 0.81453 0.82031 0.98631 1.15255 1.31654 1.48448 1.49075 1.65254 1.8411 2.05437 2.18182 2.32656 2.46931 2.62126 2.81131 2.81748 2.97534 3.14687 3.15331 3.29642 3.43381 3.57705 3.74989 3.75572 4.08344 4.33209 4.48708 4.49338 4.61491 4.80593 4.81101 
3 2.83758 3.17117 4.82763 
2 0.82974 1.50019 
0 
15 0.32675 0.51319 0.64721 0.83472 1.1774 1.50575 2.63892 2.83319 2.99657 3.16844 3.59767 3.76946 4.34937 4.50791 4.82528 
25 0.15928 0.3181 0.50166 0.63727 0.82454 0.99573 1.16337 1.49447 1.6599 1.85231 2.06481 2.3386 2.47803 2.63121 2.82158 2.98606 3.15945 3.30769 3.4438 3.58869 3.76217 4.34158 4.49888 4.62917 4.81508 
72 0.15429 0.15872 0.31121 0.31533 0.31929 0.49699 0.50096 0.50436 0.63128 0.63549 0.81896 0.8235 0.82767 0.99093 0.99666 1.00139 1.15749 1.16353 1.16822 1.32121 1.32659 1.33073 1.48864 1.49353 1.49866 1.65438 1.65868 1.66506 1.84588 1.85106 1.85498 2.05926 2.06356 2.18529 2.19065 2.33143 2.33556 2.47186 2.47605 2.4816 2.62601 2.6295 2.81623 2.81996 2.82457 2.98042 2.98409 3.15191 3.15653 3.16079 3.30128 3.30667 3.30991 3.43698 3.44195 3.58213 3.58612 3.75475 3.75921 3.76257 4.0883 4.09285 4.33693 4.34153 4.49195 4.49655 4.61533 4.62307 4.62893 4.81071 4.8139 4.82138 
4 2.64574 3.77659 4.51282 4.8316 
32 0.16744 0.17361 0.32448 0.51062 0.64511 0.83208 0.83771 1.00312 1.17232 1.33691 1.50353 1.66765 1.85684 1.86251 2.07196 2.20091 2.34307 2.48515 2.63883 2.82874 2.99341 3.16598 3.31688 3.45044 3.59445 3.76818 3.77674 4.0994 4.34766 4.50586 4.63427 4.82306 
33 0.15915 0.31306 0.31894 0.5009 0.63337 0.82482 0.99301 1.15896 1.16829 1.32764 1.49569 1.65908 1.8474 1.85518 2.06134 2.19117 2.33278 2.47665 2.62831 2.81973 2.98456 3.15369 3.15923 3.30743 3.4386 3.58525 3.75956 4.08988 4.33799 4.49693 4.62466 4.81253 4.81871 
57 0.1501 0.15479 0.30677 0.31126 0.49279 0.49774 0.62572 0.63077 0.81611 0.8207 0.98794 0.99555 1.15329 1.16286 1.31768 1.32552 1.48558 1.49073 1.64648 1.65475 1.84287 1.84766 2.05607 2.05991 2.18144 2.18949 2.3278 2.33178 2.46584 2.47252 2.62152 2.62624 2.81113 2.81638 2.97519 2.9816 3.14814 3.15289 3.29698 3.30486 3.42974 3.43576 3.44247 3.57692 3.58188 3.75132 3.75666 4.08504 4.08858 4.33393 4.33704 4.4884 4.49433 4.61239 4.62177 4.80706 4.81046 
98 0.15397 0.15791 0.161 0.16526 0.31068 0.3136 0.31719 0.32062 0.49662 0.50107 0.50397 0.50718 0.62958 0.63354 0.63706 0.82005 0.8235 0.82627 0.83018 0.99185 0.9957 0.99911 1.15691 1.16082 1.1654 1.16928 1.32141 1.32626 1.32971 1.48961 1.49376 1.49672 1.50052 1.64966 1.65639 1.65962 1.66429 1.8467 1.84978 1.85402 2.05997 2.06347 2.06835 2.18496 2.19021 2.19515 2.33178 2.33484 2.33834 2.46727 2.4731 2.47675 2.48114 2.62462 2.6285 2.63121 2.81495 2.81913 2.82211 2.8263 2.97901 2.98402 2.98676 3.15205 3.15522 3.15847 3.16229 3.30085 3.30507 3.30882 3.31295 3.43261 3.43861 3.44307 3.44771 3.58078 3.58484 3.58825 3.75521 3.7591 3.76202 4.08898 4.09226 4.09704 4.33798 4.34098 4.3454 4.49241 4.49674 4.49957 4.6155 4.6219 4.62557 4.6319 4.81116 4.81407 4.81705 4.82056 
22 0.17077 0.51273 0.64362 0.83408 1.00727 1.17529 1.50428 1.67137 1.86154 2.07002 2.20237 2.34172 2.48448 2.83311 2.99136 3.167 3.59881 3.77018 4.09941 4.34625 4.50949 4.82304 
56 0.16685 0.17065 0.32552 0.32987 0.51074 0.5143 0.64294 0.64807 0.83306 0.83692 1.00284 1.00801 1.17109 1.1773 1.33682 1.3423 1.50243 1.50636 1.6672 1.67349 1.85786 1.86282 2.0702 2.07551 2.19699 2.20301 2.34286 2.34767 2.48419 2.48804 2.63717 2.64117 2.82872 2.83243 2.99214 2.99722 3.16414 3.16842 3.31354 3.31841 3.44987 3.45398 3.59339 3.59758 3.60789 3.76768 3.77198 4.0995 4.1041 4.34812 4.50376 4.50816 4.63083 4.63598 4.82349 4.8273 
40 0.16158 0.16833 0.31832 0.50413 0.50824 0.63773 0.82552 0.82948 0.99637 1.00324 1.16306 1.17199 1.33057 1.49512 1.49985 1.66126 1.6677 1.85113 1.85714 2.06478 2.19434 2.33682 2.34249 2.47983 2.63333 2.82371 2.8306 2.98742 3.16019 3.31008 3.44565 3.58788 3.59972 3.76337 4.0936 4.34222 4.50056 4.62684 4.81724 4.82304 
86 0.17755 0.18069 0.18467 0.33347 0.337 0.34039 0.52097 0.52364 0.52675 0.53292 0.6541 0.65783 0.66249 0.84289 0.8462 0.84985 1.01348 1.01747 1.02132 1.18194 1.18607 1.19046 1.3466 1.35024 1.35486 1.51348 1.51659 1.52039 1.67818 1.68169 1.68658 1.86786 1.87159 1.87486 1.88371 2.08121 2.08472 2.09173 2.20987 2.21447 2.35356 2.35704 2.36116 2.36867 2.49551 2.49883 2.50382 2.64879 2.6518 2.65993 2.83984 2.84301 2.84715 3.00432 3.0078 3.01829 3.17539 3.17898 3.18235 3.32596 3.32959 3.33346 3.45961 3.4638 3.46818 3.60495 3.60864 3.61364 3.77864 3.78185 3.78504 4.10996 4.11319 4.11886 4.35883 4.36215 4.36794 4.51513 4.51868 4.52277 4.64313 4.64807 4.83297 4.83564 4.83903 4.8449 
78 0.15297 0.15753 0.16344 0.30892 0.31236 0.31658 0.49552 0.50022 0.5045 0.62772 0.63259 0.63684 0.81861 0.82296 0.8273 0.99043 0.99451 1.0 1.15531 1.1604 1.1673 1.32011 1.3253 1.33239 1.48832 1.49306 1.49697 1.64901 1.65618 1.66002 1.84521 1.84921 1.85436 2.05845 2.06223 2.18397 2.18971 2.33024 2.33374 2.34022 2.46603 2.47251 2.47611 2.62211 2.62685 2.63008 2.81374 2.81819 2.823 2.97756 2.98283 3.15046 3.15406 3.15794 3.29947 3.3043 3.30897 3.43201 3.43769 3.44207 3.57933 3.58379 3.59053 3.75379 3.75836 3.76323 4.0874 4.09116 4.33629 4.34013 4.49075 4.49551 4.61459 4.62115 4.6294 4.80959 4.81291 4.81749 
53 0.15421 0.15854 0.31043 0.31585 0.49687 0.5009 0.50766 0.63058 0.63598 0.81785 0.82296 0.99044 0.99745 1.15713 1.32165 1.32771 1.4876 1.49305 1.65538 1.66323 1.84532 1.85107 2.05875 2.06621 2.18735 2.33071 2.33653 2.47195 2.47778 2.62586 2.62997 2.81559 2.81999 2.97992 2.98484 3.15121 3.15685 3.30093 3.30734 3.43645 3.44319 3.58124 3.58674 3.75437 3.7594 4.08768 4.33634 4.49152 4.49637 4.61866 4.62574 4.81029 4.8145 
33 0.1546 0.30999 0.49743 0.50485 0.6304 0.82014 0.98974 1.15714 1.32187 1.49088 1.65492 1.84416 2.05745 2.18743 2.32982 2.47265 2.62537 2.81527 2.9797 3.15062 3.15863 3.30083 3.43626 3.58093 3.75321 3.759 4.08656 4.33505 4.49081 4.49722 4.62188 4.80926 4.81501 
30 0.16436 0.32028 0.50803 0.51333 0.64086 0.82856 0.83546 1.00011 1.16757 1.3339 1.4994 1.66439 1.85501 2.06746 2.19623 2.34041 2.48189 2.63532 2.8261 2.98986 3.16144 3.31207 3.44727 3.5913 3.76478 4.09657 4.34554 4.50133 4.6311 4.82024 
84 0.14527 0.14956 0.15325 0.30147 0.3051 0.30907 0.48806 0.49272 0.49617 0.50295 0.62067 0.6251 0.62932 0.81081 0.81468 0.81822 0.82341 0.9832 0.987 0.99171 1.14767 1.15176 1.15744 1.31255 1.31756 1.32175 1.48066 1.48521 1.48893 1.64189 1.64848 1.65231 1.83793 1.84096 1.8453 2.05118 2.05455 2.1765 2.18237 2.18983 2.32279 2.32611 2.33056 2.45959 2.46508 2.46951 2.61529 2.61963 2.62306 2.80637 2.81078 2.8143 2.82186 2.97012 2.97507 2.97883 3.14293 3.14627 3.15041 3.29211 3.29658 3.30096 3.42491 3.43037 3.43518 3.572 3.57644 3.58096 3.74661 3.75077 3.7541 4.08008 4.08315 4.32906 4.33174 4.48332 4.48711 4.49063 4.60742 4.61417 4.61877 4.80223 4.80546 4.80855 
142 0.13728 0.14047 0.14316 0.14537 0.14842 0.29339 0.29682 0.29931 0.30168 0.30396 0.48019 0.48349 0.48618 0.48824 0.49056 0.49476 0.61148 0.61516 0.61814 0.6207 0.62288 0.62753 0.80265 0.80588 0.80866 0.81076 0.8132 0.81653 0.97545 0.97784 0.98066 0.9833 0.98658 1.1395 1.14317 1.14635 1.14934 1.15283 1.30444 1.30756 1.31122 1.3136 1.3165 1.47248 1.47596 1.47891 1.4811 1.48393 1.63368 1.63936 1.64249 1.64491 1.6489 1.83016 1.8324 1.83477 1.83725 1.83979 2.0434 2.04564 2.04801 2.05082 2.16857 2.17232 2.17595 2.17979 2.31504 2.31764 2.32003 2.32266 2.32594 2.45028 2.45568 2.45894 2.46152 2.46418 2.60698 2.61108 2.61374 2.6159 2.61896 2.79864 2.80206 2.80462 2.80667 2.80942 2.81316 2.96213 2.96554 2.96888 2.97094 2.97476 3.13496 3.13776 3.14008 3.14263 3.14466 3.14823 3.28406 3.28714 3.2903 3.29307 3.2955 3.41684 3.42217 3.42454 3.42731 3.42988 3.56419 3.56755 3.57016 3.57284 3.57633 3.7389 3.74133 3.74404 3.74621 3.74819 4.07236 4.07467 4.07693 4.07964 4.32119 4.32324 4.32529 4.32841 4.4753 4.47808 4.48123 4.48325 4.48578 4.59933 4.60339 4.60713 4.6102 4.61499 4.7946 4.79717 4.79917 4.80131 4.80391 4.99802 
35 0.15374 0.15875 0.31046 0.49648 0.50093 0.63005 0.8183 0.8239 0.99046 1.1568 1.32074 1.488 1.4942 1.65387 1.84537 2.0586 2.18594 2.33078 2.47076 2.47672 2.6251 2.81523 2.97902 2.98463 3.15108 3.30057 3.3094 3.43645 3.5809 3.75404 4.08767 4.33636 4.49136 4.61882 4.81015 
0 
59 0.17522 0.17969 0.33099 0.33479 0.34477 0.51821 0.52205 0.53108 0.65151 0.65542 0.84111 0.84574 1.01092 1.01613 1.18199 1.18861 1.34451 1.34921 1.51149 1.51598 1.67515 1.68085 1.86651 1.87079 1.8809 2.07795 2.08224 2.20826 2.21875 2.35185 2.3593 2.49324 2.49982 2.64531 2.64971 2.83773 2.84231 3.00116 3.00648 3.17307 3.17656 3.32411 3.3282 3.45815 3.46283 3.60221 3.60734 3.77577 3.78062 4.10641 4.11192 4.35462 4.35997 4.51293 4.51837 4.64235 4.83021 4.83453 4.84352 
93 0.17689 0.1799 0.18354 0.33339 0.33651 0.34057 0.36019 0.52075 0.52402 0.52831 0.65253 0.65641 0.66012 0.84161 0.84485 0.84858 0.85819 1.0119 1.01644 1.0208 1.029 1.18093 1.18588 1.18973 1.34565 1.34981 1.35646 1.51272 1.51594 1.51944 1.67795 1.68198 1.68751 1.86704 1.87096 1.87496 1.88154 2.08009 2.0836 2.08904 2.2084 2.21333 2.22166 2.35246 2.35674 2.36272 2.37265 2.49596 2.5 2.50687 2.64814 2.65098 2.65695 2.83912 2.84255 2.84668 2.86963 3.00337 3.00734 3.0134 3.1735 3.17757 3.18088 3.18781 3.32478 3.32857 3.33246 3.45851 3.46304 3.46753 3.60423 3.6089 3.61433 3.77846 3.78138 3.78565 3.79817 4.10882 4.11257 4.11755 4.35739 4.36077 4.36505 4.5152 4.51796 4.52222 4.6428 4.64728 4.66085 4.83257 4.83572 4.8392 4.84691 
0 
1 3.7748 
55 0.15855 0.16211 0.31441 0.31866 0.50066 0.50427 0.50948 0.63435 0.6388 0.82293 0.8271 0.8316 0.99468 0.99988 1.16075 1.16795 1.32574 1.33093 1.49315 1.49751 1.6591 1.66446 1.84931 1.85437 2.06269 2.18952 2.19907 2.33455 2.33998 2.47601 2.4799 2.62957 2.63288 2.82001 2.82336 2.98363 2.98748 3.15526 3.15982 3.30502 3.31007 3.44016 3.44496 3.58574 3.59018 3.75882 3.76292 4.09182 4.34015 4.49592 4.49998 4.62118 4.62724 4.81411 4.81727 
80 0.14496 0.14936 0.15276 0.30147 0.30501 0.30879 0.48791 0.49248 0.49567 0.62062 0.62505 0.62886 0.81053 0.81429 0.8176 0.98293 0.98669 0.99101 1.14788 1.15192 1.15689 1.31259 1.31776 1.32154 1.48034 1.48477 1.48817 1.64168 1.64872 1.65283 1.83769 1.84084 1.84478 2.05094 2.05437 2.17654 2.18232 2.32263 2.32597 2.33015 2.45951 2.46508 2.46902 2.61546 2.61965 2.62284 2.80625 2.81065 2.81385 2.97017 2.9754 2.97905 3.14289 3.14627 3.14995 3.29204 3.29651 3.30045 3.42472 3.43016 3.43488 3.57193 3.57634 3.58038 3.74633 3.75052 3.75354 4.07985 4.08299 4.32879 4.33157 4.48324 4.48743 4.49042 4.60746 4.61401 4.61894 4.802 4.80517 4.80821 
0 
27 0.17047 0.32624 0.51426 0.64727 0.83432 1.00818 1.17866 1.33999 1.50558 1.67483 1.86256 2.07526 2.34667 2.48897 2.63946 2.83248 2.99786 3.16866 3.31868 3.4533 3.59942 3.77087 4.1042 4.35313 4.50773 4.63592 4.82678 
28 0.15867 0.31604 0.50145 0.63511 0.82407 0.99622 1.16419 1.32739 1.49465 1.6591 1.84987 2.06161 2.19191 2.33404 2.47627 2.62912 2.81987 2.98398 3.15686 3.30743 3.44175 3.58474 3.75945 4.09037 4.33822 4.49631 4.62606 4.8135 
56 0.15265 0.15796 0.309 0.31407 0.49521 0.50013 0.62826 0.63376 0.81806 0.82298 0.98963 0.99572 1.15533 1.16243 1.31957 1.32566 1.488 1.49309 1.65019 1.65642 1.84436 1.84966 2.05761 2.06245 2.1837 2.1908 2.32965 2.33492 2.4682 2.47433 2.62332 2.62823 2.81344 2.81853 2.97725 2.98292 3.14981 3.15532 3.29928 3.30561 3.4328 3.43779 3.57913 3.58449 3.75304 3.75848 4.08663 4.09146 4.33539 4.34056 4.49013 4.49564 4.61419 4.62283 4.809 4.81304 
30 0.16605 0.32249 0.50845 0.51449 0.64274 0.83099 1.00311 1.17254 1.3347 1.50178 1.66624 1.85733 2.06893 2.20472 2.34185 2.3495 2.48551 2.63645 2.82797 2.99117 3.16401 3.31461 3.44953 3.59431 3.76726 4.09929 4.34655 4.5045 4.63271 4.82141 
94 0.17721 0.18018 0.18409 0.33374 0.33682 0.3403 0.52003 0.52308 0.52631 0.53181 0.65295 0.65682 0.66059 0.84264 0.84526 0.8489 0.86114 1.01201 1.01638 1.02057 1.02802 1.1809 1.18527 1.18871 1.3457 1.34929 1.35427 1.51325 1.51612 1.52014 1.54502 1.67701 1.68105 1.68565 1.86749 1.87118 1.87471 1.88258 2.07955 2.08298 2.08767 2.20968 2.21437 2.35251 2.35626 2.36054 2.36766 2.49459 2.4982 2.50282 2.64707 2.65011 2.65515 2.83867 2.84197 2.84571 2.85493 3.00291 3.00618 3.01187 3.17404 3.17734 3.1806 3.18548 3.32563 3.32868 3.33245 3.45864 3.46279 3.46703 3.60419 3.60837 3.61331 3.77732 3.78048 3.78423 3.79004 4.10878 4.11195 4.1166 4.35728 4.36058 4.36495 4.51346 4.517 4.52066 4.53048 4.64323 4.64731 4.65706 4.83224 4.83477 4.83803 4.84299 
67 0.15816 0.16161 0.31434 0.31834 0.50038 0.50374 0.50744 0.63436 0.63898 0.82243 0.82665 0.83011 0.99352 0.99837 1.00196 1.16061 1.16569 1.17173 1.32495 1.33045 1.49237 1.49648 1.49979 1.6588 1.66228 1.66946 1.84909 1.85349 1.85819 2.06215 2.0659 2.19017 2.19464 2.33427 2.33903 2.47563 2.47943 2.62926 2.6328 2.8198 2.82335 2.82851 2.98368 2.98736 3.15522 3.15995 3.16547 3.30528 3.31047 3.44042 3.44516 3.58502 3.58872 3.59616 3.75866 3.76323 4.09114 4.09515 4.33965 4.34371 4.4954 4.49989 4.61985 4.62615 4.81382 4.81694 4.82106 
32 0.16762 0.32374 0.50887 0.6415 0.83297 1.00452 1.16835 1.3341 1.5032 1.66707 1.85641 2.07004 2.19837 2.34136 2.48348 2.63598 2.82883 2.99109 3.16228 3.16739 3.31335 3.31974 3.44893 3.59229 3.76603 3.77161 4.09857 4.34622 4.50412 4.63029 4.82134 4.82694 
15 0.16515 0.50862 0.82956 1.17469 1.85908 2.48121 2.63426 2.8289 3.45187 3.59314 3.76524 4.09676 4.34429 4.50308 4.81965 
39 0.15497 0.31134 0.31878 0.4996 0.63278 0.82161 0.82739 0.99133 0.99749 1.1577 1.32139 1.33055 1.49218 1.65614 1.84593 2.05912 2.18541 2.33138 2.47317 2.62675 2.81788 2.98011 2.98632 3.15209 3.15902 3.30138 3.30961 3.43768 3.44491 3.58182 3.75469 3.76135 4.08812 4.33684 4.49194 4.49975 4.61571 4.81075 4.81773 
111 0.14474 0.14852 0.15129 0.15418 0.30086 0.30426 0.30743 0.3102 0.48747 0.49147 0.49396 0.49657 0.50124 0.61983 0.62364 0.62655 0.6294 0.81008 0.81348 0.81665 0.81914 0.98268 0.98548 0.989 0.99315 1.14695 1.1507 1.15456 1.15828 1.31182 1.31537 1.3189 1.3221 1.47992 1.48383 1.48685 1.48986 1.64126 1.6476 1.65049 1.65389 1.83739 1.83991 1.84312 1.84642 2.05064 2.05324 2.05606 2.17593 2.18099 2.18432 2.32227 2.32507 2.32808 2.33164 2.45819 2.46373 2.46714 2.46985 2.47477 2.61446 2.61867 2.62162 2.62419 2.80584 2.80985 2.8125 2.81525 2.82033 2.9695 2.97363 2.97662 2.97995 3.14233 3.14537 3.14858 3.15106 3.29155 3.29503 3.29865 3.30147 3.42422 3.42991 3.43301 3.43602 3.57146 3.57533 3.57804 3.58128 3.74616 3.74935 3.75221 3.7545 4.07958 4.08217 4.08517 4.32854 4.33073 4.33374 4.48267 4.48565 4.48905 4.4916 4.60677 4.61241 4.6164 4.62054 4.80175 4.80457 4.80688 4.80969 
34 0.15092 0.30737 0.49337 0.50111 0.62656 0.63521 0.81638 0.82372 0.98799 1.1535 1.31766 1.32644 1.4863 1.65215 1.84266 2.0559 2.1816 2.32796 2.46639 2.47367 2.62161 2.81157 2.9754 3.14809 3.29749 3.43379 3.57747 3.75135 3.75914 4.08495 4.33366 4.48835 4.61252 4.80726 
41 0.15399 0.30924 0.31692 0.49692 0.50196 0.62962 0.81897 0.82342 0.98933 1.15548 1.16494 1.32003 1.32699 1.48967 1.49442 1.65524 1.84383 1.8518 2.05709 2.18648 2.32933 2.47221 2.62455 2.81461 2.82065 2.97924 3.1501 3.15709 3.29955 3.30712 3.4367 3.58037 3.75303 3.75857 4.08617 4.33479 4.48995 4.49571 4.61728 4.8088 4.8142 
7 0.164 0.5093 0.82875 1.0004 1.49932 1.66513 4.62975 
65 0.14388 0.14826 0.30019 0.30425 0.30884 0.4864 0.49081 0.49511 0.61946 0.62371 0.62963 0.80927 0.81378 0.81879 0.98096 0.98577 1.14661 1.15225 1.31087 1.31653 1.47912 1.48397 1.49061 1.64215 1.64802 1.8357 1.83979 2.04892 2.0527 2.17509 2.18156 2.32089 2.32471 2.45964 2.46558 2.61458 2.61886 2.80464 2.80907 2.81448 2.96862 2.97379 3.14112 3.14528 3.14917 3.29052 3.296 3.42544 3.43059 3.57038 3.57468 3.74432 3.74879 3.75223 4.07794 4.08165 4.32676 4.33014 4.48141 4.48619 4.60598 4.61406 4.80018 4.80339 4.80766 
29 0.17628 0.33292 0.51946 0.65115 0.84103 1.01475 1.18409 1.34898 1.5131 1.67881 1.86828 2.07727 2.21269 2.35601 2.4974 2.64463 2.84106 2.99977 3.17525 3.32472 3.458 3.60883 3.77708 4.10584 4.35416 4.51293 4.64285 4.831 4.85909 
34 0.16981 0.17673 0.32647 0.51322 0.64584 0.8352 0.84125 1.00681 1.17309 1.33938 1.50614 1.66942 1.86025 1.86675 2.07282 2.20038 2.34554 2.48785 2.6416 2.8313 2.8375 2.99595 3.16846 3.31882 3.4535 3.59719 3.77271 4.10159 4.34956 4.50838 4.63366 4.64217 4.8249 4.83046 
28 0.15746 0.31397 0.50008 0.63385 0.82212 0.99409 1.16241 1.32592 1.49247 1.65809 1.84725 2.06062 2.19012 2.33441 2.47487 2.62828 2.81841 2.98332 3.15453 3.30561 3.4405 3.58422 3.75799 4.08906 4.33705 4.49534 4.62481 4.81212 
30 0.16339 0.32004 0.32486 0.5079 0.64088 0.82948 1.00107 1.16752 1.33289 1.50037 1.66432 1.85392 1.86022 2.06644 2.19676 2.33897 2.48136 2.63447 2.82524 2.98944 3.16222 3.31257 3.44589 3.58991 3.76549 4.09526 4.34399 4.50262 4.63057 4.81889 
3 0.83027 1.501 1.66559 
27 0.16401 0.32086 0.50745 0.643 0.82957 1.16908 1.33305 1.5012 1.66815 1.85618 2.06659 2.19688 2.34082 2.48287 2.63366 2.82509 2.98884 3.16148 3.31246 3.44788 3.5906 3.76439 4.09518 4.34226 4.50085 4.62937 4.81854 
28 0.16269 0.31969 0.50594 0.63987 0.82754 0.99822 1.1696 1.33419 1.49787 1.66131 1.85193 1.85794 2.06575 2.20026 2.33781 2.48029 2.6327 2.82412 2.98794 3.16155 3.31257 3.44675 3.58837 3.76379 4.0946 4.34238 4.50083 4.81736 
55 0.17625 0.1814 0.33321 0.33786 0.51962 0.52383 0.65124 0.65561 0.84248 0.84674 1.01481 1.01996 1.18271 1.18926 1.34512 1.3496 1.51268 1.51751 1.67616 1.68324 1.86651 1.87193 2.07888 2.08332 2.20949 2.3527 2.35751 2.49259 2.49749 2.64606 2.64922 2.83775 2.84268 3.00139 3.00669 3.17436 3.17776 3.32445 3.3284 3.45873 3.46314 3.60293 3.60779 3.77758 3.78089 4.1077 4.11194 4.35633 4.36202 4.51398 4.51855 4.64216 4.65404 4.83141 4.83625 
81 0.15526 0.15832 0.16205 0.31177 0.3155 0.32002 0.49842 0.50122 0.50419 0.50781 0.63178 0.6349 0.63904 0.81966 0.82325 0.82585 0.83024 0.99128 0.99535 0.99967 1.15785 1.16256 1.16782 1.32147 1.32644 1.33065 1.48905 1.49315 1.4958 1.4999 1.65619 1.65891 1.6653 1.84621 1.85009 1.85439 2.05943 2.06282 2.18588 2.19046 2.33184 2.33544 2.34173 2.4723 2.47575 2.48095 2.62672 2.6297 2.81699 2.8201 2.82541 2.98012 2.984 2.98993 3.15251 3.15697 3.1606 3.30138 3.3058 3.30917 3.43779 3.44149 3.44732 3.58245 3.58538 3.59117 3.75487 3.75894 3.76185 4.08856 4.09188 4.33733 4.34015 4.49228 4.49647 4.49972 4.61643 4.62401 4.8112 4.81408 4.81852 
33 0.16855 0.32567 0.51177 0.64507 0.83408 0.84091 1.00224 1.00824 1.17382 1.33626 1.50448 1.66895 1.86087 2.07206 2.20075 2.3453 2.48598 2.63927 2.82938 2.83671 2.99384 3.16588 3.17155 3.31705 3.44996 3.59475 3.76968 4.10075 4.34967 4.50627 4.63537 4.8233 4.83015 
70 0.16232 0.16512 0.17031 0.31763 0.32135 0.32473 0.50538 0.50813 0.51153 0.63791 0.64173 0.82703 0.83023 0.83382 0.9971 1.00165 1.006 1.16392 1.16929 1.17304 1.32817 1.33248 1.33624 1.49746 1.5006 1.50501 1.66213 1.66629 1.67299 1.85244 1.8566 1.85997 2.06568 2.0693 2.1946 2.20038 2.33791 2.34204 2.34821 2.4791 2.48254 2.63287 2.63561 2.82326 2.82651 2.83214 2.98764 2.99032 3.15884 3.16275 3.16652 3.30968 3.31339 3.44394 3.44828 3.58843 3.59254 3.76248 3.76602 4.09442 4.09854 4.343 4.34685 4.49881 4.50244 4.62502 4.63006 4.81701 4.81956 4.82423 
2 1.84749 4.33738 
99 0.1467 0.15118 0.15397 0.1587 0.30295 0.30685 0.31013 0.31372 0.4894 0.49425 0.49703 0.50041 0.62225 0.62701 0.6305 0.81238 0.81646 0.81919 0.82335 0.98442 0.98823 0.99171 1.14918 1.15368 1.15789 1.16198 1.31387 1.31949 1.32276 1.48208 1.48699 1.48976 1.64287 1.65037 1.65359 1.65896 1.83916 1.84209 1.84558 1.85027 2.05242 2.0556 2.05926 2.17782 2.1841 2.19033 2.32406 2.32738 2.33097 2.46034 2.46709 2.47021 2.47468 2.61676 2.62161 2.62429 2.80758 2.81237 2.81504 2.81927 2.97153 2.97711 2.97997 3.14438 3.14777 3.15137 3.15473 3.29345 3.29855 3.30185 3.30545 3.42585 3.432 3.43588 3.43954 3.57332 3.57807 3.58169 3.74785 3.75218 3.75486 3.75969 4.08134 4.08418 4.08778 4.3303 4.33262 4.33708 4.48467 4.48915 4.49167 4.4979 4.60872 4.61537 4.61942 4.80346 4.80663 4.8093 4.813 
1 0.83864 
56 0.14723 0.15244 0.30342 0.30841 0.48962 0.49472 0.62269 0.62805 0.81267 0.81799 0.98439 0.99116 1.14998 1.15719 1.31429 1.32094 1.48243 1.48811 1.64605 1.65301 1.83913 1.84463 2.05235 2.05709 2.17823 2.18922 2.32422 2.32893 2.46373 2.4702 2.61808 2.62294 2.8078 2.81303 2.97188 2.97784 3.14449 3.14982 3.29381 3.30052 3.42936 3.43612 3.57356 3.57866 3.74774 3.75326 4.08133 4.086 4.33018 4.33438 4.48483 4.49051 4.6091 4.61938 4.8035 4.80719 
94 0.16078 0.164 0.16741 0.31752 0.32089 0.32399 0.50372 0.5071 0.51029 0.51344 0.63622 0.63957 0.64277 0.82637 0.82978 0.83274 0.83668 0.99755 1.00145 1.00516 1.16315 1.16702 1.17089 1.17478 1.32748 1.33229 1.33543 1.33953 1.4959 1.50009 1.50342 1.66023 1.66372 1.6678 1.85225 1.85506 1.85889 2.06552 2.06863 2.07216 2.19082 2.19577 2.19998 2.33744 2.34034 2.34381 2.35199 2.47726 2.48111 2.48426 2.63176 2.63467 2.63725 2.82045 2.82474 2.82749 2.83188 2.98516 2.98928 2.99168 2.99633 3.15778 3.16124 3.1643 3.16785 3.30737 3.31169 3.31476 3.31845 3.44324 3.44648 3.44957 3.58701 3.59049 3.59407 3.76094 3.76459 3.76741 3.77142 4.09447 4.09702 4.10071 4.15384 4.34331 4.34569 4.49816 4.50234 4.50491 4.62248 4.62744 4.63081 4.81736 4.81983 4.82334 
62 0.1555 0.16017 0.31252 0.31739 0.49929 0.50322 0.50777 0.63237 0.63753 0.82159 0.8259 0.83083 0.99239 0.99793 1.15845 1.16436 1.32217 1.32808 1.49116 1.49561 1.50028 1.65504 1.65953 1.84723 1.85246 2.06039 2.0651 2.18696 2.19268 2.33249 2.33759 2.47194 2.47763 2.62661 2.6313 2.81568 2.82091 2.82631 2.97992 2.98535 3.15317 3.15827 3.16343 3.30191 3.30825 3.43849 3.44333 3.58154 3.58624 3.75591 3.76142 4.08955 4.09424 4.33835 4.34279 4.49272 4.49818 4.62099 4.62592 4.81202 4.81548 4.82088 
45 0.16065 0.16427 0.31609 0.32023 0.50355 0.50736 0.63666 0.64245 0.82498 0.82836 0.99585 1.00036 1.16191 1.16855 1.32869 1.33284 1.49578 1.49912 1.66095 1.85106 1.85648 2.06478 2.19268 2.33709 2.47794 2.48415 2.63172 2.82249 2.82797 2.98666 3.15747 3.16193 3.3086 3.31221 3.4423 3.44909 3.5877 3.76151 3.76504 4.09325 4.34146 4.49983 4.62678 4.81592 4.819 
9 0.17199 0.51386 0.83896 1.51034 1.86443 2.07552 2.83662 3.77189 4.50788 
67 0.17962 0.18354 0.19202 0.33575 0.33961 0.34982 0.52327 0.5273 0.53534 0.65548 0.65972 0.84644 0.85086 1.01777 1.02252 1.18589 1.19085 1.34894 1.35343 1.51583 1.51995 1.53392 1.68046 1.68631 1.87078 1.87517 1.88194 2.08297 2.08717 2.21322 2.22178 2.35693 2.36284 2.37463 2.49823 2.50366 2.65035 2.6539 2.84225 2.84704 3.00573 3.01069 3.17786 3.18162 3.18894 3.32803 3.33186 3.34631 3.46256 3.46692 3.60712 3.61224 3.78123 3.78464 3.79412 4.11174 4.11613 4.36028 4.36511 4.51756 4.52106 4.52853 4.64634 4.65466 4.83532 4.83919 4.84606 
36 0.16469 0.32026 0.3259 0.5081 0.64133 0.83063 0.83675 1.00031 1.16777 1.17552 1.3341 1.50146 1.66485 1.8547 1.86135 2.06733 2.20007 2.34025 2.48297 2.63579 2.82658 2.99071 3.16133 3.16984 3.3135 3.44945 3.59187 3.76559 3.77129 4.0963 4.34464 4.3532 4.50322 4.63155 4.8196 4.82524 
55 0.16683 0.1701 0.32237 0.32642 0.50983 0.5138 0.64271 0.64662 0.83078 0.83459 1.0018 1.00703 1.16854 1.17386 1.33502 1.33893 1.502 1.5057 1.66696 1.67171 1.85742 1.8613 2.06954 2.07327 2.19859 2.34325 2.34768 2.48482 2.48844 2.63776 2.6407 2.8279 2.8316 2.83745 2.99307 2.99727 3.163 3.16714 3.31387 3.31811 3.44822 3.45374 3.59427 3.59834 3.76692 3.77039 4.09882 4.10235 4.34722 4.3509 4.50277 4.50698 4.63466 4.82227 4.82507 
0 
25 0.16504 0.32133 0.50798 0.6409 0.83049 1.00194 1.3344 1.50055 1.66472 1.85565 2.06846 2.34035 2.48273 2.63557 2.82659 2.99066 3.16312 3.31433 3.44761 3.59139 3.7659 4.09701 4.34519 4.50309 4.82021 
28 0.16514 0.32103 0.50791 0.64025 0.83111 0.99932 1.16735 1.33355 1.50068 1.66429 1.8543 2.06814 2.19593 2.33946 2.48233 2.63582 2.8263 2.99053 3.1635 3.31312 3.44739 3.59139 3.7668 4.09627 4.34468 4.50343 4.63093 4.82032 
44 0.16209 0.16693 0.31835 0.32275 0.50503 0.50915 0.63786 0.64268 0.82737 0.83214 0.99792 1.00281 1.16484 1.17219 1.3303 1.49751 1.50148 1.66267 1.85206 1.85686 2.06533 2.19517 2.33781 2.34338 2.47999 2.63301 2.82353 2.82918 2.98789 3.15953 3.16359 3.30975 3.31485 3.44503 3.58872 3.59458 3.76302 3.76953 4.09395 4.34206 4.50037 4.62795 4.81688 4.82126 
56 0.15888 0.16315 0.31494 0.3189 0.50198 0.50596 0.63467 0.6389 0.82358 0.82711 0.99403 0.99934 1.1615 1.16674 1.32723 1.33151 1.49438 1.49779 1.65891 1.66404 1.84927 1.85366 2.06224 2.06659 2.19136 2.19842 2.33477 2.33911 2.47646 2.4811 2.62984 2.63305 2.82032 2.82418 2.98491 2.98926 3.15547 3.15948 3.30632 3.31031 3.44081 3.44522 3.58578 3.59035 3.75978 3.7631 4.09124 4.09575 4.33934 4.34423 4.49739 4.50077 4.62188 4.62656 4.81421 4.81775 
94 0.14999 0.15388 0.15727 0.30616 0.30949 0.31328 0.31749 0.49269 0.4968 0.49973 0.50346 0.62533 0.62914 0.63295 0.6382 0.81539 0.81884 0.82238 0.82697 0.98789 0.99075 0.99524 1.15227 1.15594 1.161 1.31709 1.32081 1.32496 1.32986 1.48522 1.48917 1.49263 1.49775 1.64631 1.65305 1.65621 1.8426 1.84514 1.84915 2.05591 2.05853 2.0622 2.18114 2.18652 2.32747 2.33027 2.33388 2.46336 2.46908 2.47268 2.47697 2.61974 2.62387 2.62729 2.81099 2.81502 2.81813 2.82345 2.97476 2.97893 2.98242 3.1476 3.15065 3.15461 3.15845 3.29682 3.30039 3.30494 3.30878 3.42925 3.43528 3.43884 3.44355 3.57668 3.58049 3.58404 3.75135 3.75478 3.75813 4.08482 4.08739 4.09137 4.33388 4.33602 4.48792 4.49097 4.49479 4.61191 4.61806 4.62206 4.80694 4.80977 4.81233 4.81742 
20 0.16123 0.32018 0.50439 0.63927 0.82774 0.99736 1.49688 1.85093 2.06438 2.33689 2.6326 2.82443 2.9877 3.16218 3.58797 3.76353 4.09293 4.34105 4.50074 4.81564 
57 0.14893 0.15427 0.30522 0.31056 0.49145 0.49671 0.5017 0.6243 0.63053 0.81451 0.82023 0.98617 0.99255 1.1518 1.16136 1.31612 1.32392 1.48427 1.49056 1.64751 1.65322 1.84096 1.84629 2.05418 2.05927 2.18018 2.19113 2.32597 2.33096 2.46488 2.47103 2.61981 2.62528 2.80972 2.81538 2.97372 2.98011 3.14628 3.15195 3.29551 3.30324 3.43096 3.43656 3.57539 3.58117 3.74951 3.75528 4.08311 4.08803 4.33203 4.33662 4.48666 4.49256 4.61108 4.61995 4.80527 4.80917 
56 0.14938 0.15545 0.30587 0.31151 0.49194 0.49768 0.6245 0.63095 0.81524 0.82108 0.98693 0.99376 1.15236 1.16052 1.31666 1.32398 1.48482 1.4914 1.64677 1.65347 1.84177 1.84742 2.05494 2.05984 2.18052 2.18946 2.32672 2.33188 2.46515 2.4718 2.62038 2.62575 2.81011 2.81607 2.9742 2.98078 3.14702 3.15289 3.29608 3.30358 3.43271 3.43921 3.5759 3.58171 3.75023 3.75607 4.08391 4.0887 4.33285 4.33678 4.48734 4.49331 4.6115 4.62127 4.80601 4.80998 
25 0.16054 0.31641 0.50401 0.63727 0.82539 0.99763 1.33169 1.49563 1.66111 1.85193 2.06314 2.33666 2.47767 2.63082 2.82405 2.9857 3.15894 3.30941 3.44445 3.58724 3.76145 4.09208 4.34033 4.49836 4.81521 
28 0.15816 0.31296 0.50153 0.63376 0.8248 0.99455 1.16195 1.32645 1.49479 1.65855 1.84772 2.06163 2.19084 2.33332 2.4761 2.62842 2.81887 2.98401 3.15375 3.30501 3.4393 3.58466 3.75759 4.0899 4.33843 4.49455 4.62657 4.8128 
0 
66 0.17259 0.17669 0.32955 0.33275 0.34442 0.51578 0.51923 0.52558 0.64795 0.65215 0.83849 0.84232 1.00825 1.01228 1.01872 1.17801 1.18304 1.34181 1.3457 1.50889 1.51296 1.67191 1.67629 1.86395 1.86765 1.87545 2.07515 2.08065 2.20511 2.2117 2.34734 2.35183 2.35713 2.4896 2.49473 2.64309 2.64739 2.83395 2.83745 2.84287 2.99825 3.00321 3.17112 3.1751 3.32135 3.32493 3.4551 3.45957 3.59875 3.60412 3.6207 3.77368 3.77694 3.78302 4.10381 4.10783 4.12328 4.35195 4.35701 4.51074 4.51501 4.63979 4.64561 4.82721 4.83104 4.83514 
87 0.16817 0.17131 0.17561 0.32352 0.32707 0.33003 0.34631 0.51145 0.51441 0.518 0.64432 0.64766 0.65272 0.83253 0.83593 0.83943 0.84973 1.00299 1.00734 1.0112 1.17151 1.17624 1.18006 1.33613 1.33982 1.3454 1.50377 1.50683 1.51046 1.66791 1.67155 1.67653 1.85864 1.8623 1.86564 1.87398 2.07158 2.07474 2.08418 2.20086 2.20705 2.34455 2.3479 2.3523 2.361 2.48583 2.48903 2.49366 2.63893 2.64179 2.6539 2.82951 2.83277 2.83643 2.99447 2.99781 3.00686 3.1647 3.16835 3.1714 3.3154 3.31901 3.32235 3.44987 3.45383 3.45791 3.59588 3.5996 3.60467 3.76963 3.77236 3.77879 4.10022 4.10362 4.11066 4.34864 4.35214 4.35791 4.50673 4.50938 4.51688 4.63555 4.64142 4.82337 4.82612 4.82982 4.83947 
76 0.16449 0.16842 0.17339 0.3212 0.32493 0.32825 0.50784 0.51099 0.51452 0.64056 0.64458 0.6476 0.82999 0.8337 0.83662 0.85479 1.00111 1.00564 1.00918 1.16815 1.17259 1.17777 1.33171 1.33663 1.34055 1.50086 1.50443 1.50867 1.66644 1.66993 1.67844 1.85613 1.85997 1.864 2.06952 2.07285 2.19601 2.20073 2.34155 2.34516 2.35232 2.48334 2.48666 2.63624 2.63941 2.82692 2.83024 2.8363 2.98967 2.99393 3.16238 3.16635 3.17001 3.31223 3.31707 3.32091 3.44766 3.45193 3.59268 3.59628 3.60468 3.76458 3.76911 3.77166 4.09885 4.10213 4.34724 4.35056 4.50191 4.50638 4.51185 4.63075 4.63584 4.82071 4.8236 4.82758 
63 0.15697 0.16068 0.31229 0.31676 0.50066 0.50402 0.63195 0.63661 0.82169 0.82592 0.99273 0.99776 1.15892 1.16419 1.32368 1.32853 1.33326 1.49262 1.49661 1.65565 1.65999 1.84703 1.8513 2.06023 2.06412 2.18908 2.19582 2.3324 2.33653 2.47257 2.4773 2.62695 2.63066 2.81798 2.82179 2.82773 2.98193 2.98584 3.15319 3.15805 3.16249 3.30296 3.30829 3.31269 3.43821 3.44266 3.58299 3.58773 3.75644 3.76091 3.76474 4.08914 4.09325 4.3379 4.34207 4.49322 4.49791 4.50287 4.62043 4.62675 4.81202 4.81578 4.82028 
60 0.14808 0.15301 0.3043 0.30888 0.3149 0.49073 0.49587 0.50067 0.62384 0.62898 0.81374 0.81832 0.82346 0.98581 0.99164 1.15074 1.15976 1.31538 1.32322 1.48349 1.48879 1.49484 1.64455 1.65279 1.84056 1.84509 2.05383 2.05812 2.17924 2.32541 2.32967 2.46333 2.47088 2.61847 2.62343 2.80893 2.81451 2.97292 2.97964 3.1457 3.15028 3.15501 3.29483 3.30312 3.42759 3.43379 3.57466 3.57993 3.7492 3.75503 4.08272 4.08678 4.33176 4.33528 4.48602 4.49188 4.6101 4.61982 4.80479 4.80849 
0 
113 0.14965 0.15363 0.15652 0.15961 0.30588 0.30931 0.31278 0.31578 0.49238 0.4965 0.49917 0.50175 0.50568 0.62465 0.62858 0.63161 0.63433 0.81495 0.81843 0.82166 0.82405 0.82794 0.98765 0.99048 0.99416 0.99757 1.15192 1.15578 1.15975 1.16354 1.31674 1.32048 1.32402 1.32718 1.48477 1.48874 1.49183 1.49471 1.50058 1.6463 1.65279 1.65571 1.65937 1.84252 1.84513 1.84886 1.85231 2.05581 2.05853 2.06146 2.18091 2.18624 2.1898 2.32739 2.33022 2.33336 2.33758 2.463 2.46879 2.47228 2.47488 2.4806 2.61942 2.62366 2.6268 2.62947 2.81087 2.81484 2.81773 2.82073 2.82514 2.97447 2.97869 2.98177 2.98547 3.14741 3.15048 3.15406 3.15657 3.29654 3.30013 3.30401 3.30705 3.42928 3.43522 3.43835 3.44157 3.57652 3.58035 3.58324 3.58664 3.75125 3.7546 3.75753 3.75983 4.08472 4.08739 4.09084 4.33374 4.33596 4.3395 4.48765 4.4907 4.49426 4.49691 4.61175 4.6176 4.62176 4.62606 4.80684 4.80981 4.81215 4.81554 
66 0.153 0.15758 0.30917 0.3142 0.31873 0.49523 0.49996 0.50451 0.62836 0.63271 0.63908 0.81842 0.82336 0.82903 0.98995 0.99614 1.1556 1.1628 1.16846 1.31974 1.32624 1.48813 1.4933 1.64865 1.65564 1.66449 1.84471 1.84999 2.05797 2.06211 2.18323 2.19011 2.32975 2.33397 2.46826 2.47324 2.48005 2.62414 2.62802 2.81299 2.81814 2.8247 2.97747 2.98281 3.15021 3.156 3.29942 3.30686 3.43186 3.43708 3.4431 3.57912 3.58369 3.75331 3.75888 4.08693 4.09098 4.33582 4.33932 4.49047 4.496 4.61412 4.62307 4.8091 4.81267 4.81834 
1 3.76805 
19 0.16479 0.31923 0.5052 0.63915 0.82796 1.17141 1.33215 1.50164 1.66407 1.85492 2.82391 3.15991 3.31304 3.44582 3.76335 4.09587 4.34555 4.50146 4.81965 
30 0.17002 0.32231 0.32901 0.51461 0.64245 0.83512 0.84046 1.00219 1.00777 1.16788 1.1785 1.33253 1.50559 1.66774 1.85762 1.86392 2.1996 2.34831 2.49091 2.83644 2.99864 3.16336 3.31352 3.4481 3.76683 4.10593 4.35483 4.50307 4.51337 4.82531 
39 0.16997 0.32556 0.33267 0.51251 0.64524 0.83601 1.00775 1.17355 1.33727 1.50537 1.51003 1.6697 1.86202 2.07195 2.07712 2.20149 2.3446 2.34881 2.48674 2.63934 2.83105 2.99397 3.00003 3.16595 3.17013 3.31753 3.32415 3.45059 3.45513 3.59536 3.60026 3.77041 4.10014 4.10505 4.34916 4.50703 4.63538 4.82366 4.82815 
12 0.17738 0.32997 0.51438 0.83833 1.01164 1.51023 1.8664 3.17254 3.77619 4.35333 4.51421 4.82993 
28 0.16568 0.32325 0.51174 0.644 0.83121 1.00302 1.17299 1.33651 1.50155 1.6703 1.86007 2.06864 2.2023 2.34163 2.48315 2.63588 2.82675 2.99097 3.16455 3.31555 3.45004 3.5937 3.76718 4.09835 4.34963 4.50391 4.63635 4.821 
0 
62 0.16292 0.16585 0.3196 0.32291 0.50594 0.50852 0.51241 0.63917 0.64324 0.82798 0.83094 0.83504 0.99797 1.00242 1.00815 1.16454 1.17086 1.33181 1.33729 1.49829 1.50103 1.50548 1.66274 1.66593 1.85326 1.8569 1.86212 2.0661 2.06976 2.19409 2.19889 2.33834 2.34197 2.48046 2.48423 2.63377 2.63693 2.82461 2.82767 2.8325 2.98891 3.15985 3.16345 3.31066 3.31459 3.44623 3.45101 3.58986 3.59389 3.76333 3.76671 4.09493 4.09855 4.34355 4.34715 4.50044 4.50363 4.62699 4.63156 4.81819 4.82073 4.82496 
117 0.17572 0.1786 0.18199 0.18765 0.33182 0.3352 0.33785 0.34275 0.51941 0.52197 0.52475 0.52851 0.6525 0.65551 0.65844 0.66338 0.84078 0.84418 0.847 0.85047 1.011 1.01546 1.01902 1.02442 1.17769 1.18243 1.18601 1.18965 1.3431 1.34632 1.34927 1.35356 1.51131 1.51444 1.51736 1.52179 1.6762 1.67942 1.68307 1.69012 1.86614 1.86986 1.87283 1.87631 1.8841 2.07894 2.08186 2.0849 2.09341 2.20597 2.21008 2.21519 2.35146 2.35479 2.35843 2.36297 2.3698 2.49359 2.49646 2.49995 2.50572 2.64653 2.64946 2.65305 2.66084 2.83713 2.84019 2.84318 2.84638 2.86022 3.00121 3.00413 3.0076 3.01427 3.1726 3.17623 3.17866 3.18207 3.19553 3.32354 3.32671 3.32939 3.33372 3.45772 3.46105 3.46372 3.46818 3.60291 3.60574 3.60891 3.61349 3.77632 3.77954 3.78199 3.78627 3.79537 4.10789 4.11071 4.11368 4.1199 4.35673 4.35939 4.36283 4.37192 4.51324 4.51653 4.51944 4.52379 4.63977 4.64376 4.64788 4.6569 4.83091 4.83369 4.83638 4.83934 4.8453 
71 0.16978 0.17427 0.32666 0.33012 0.33908 0.51332 0.51695 0.52167 0.64633 0.64965 0.65529 0.83406 0.83765 0.84123 1.00417 1.0091 1.01345 1.17165 1.17747 1.18227 1.33816 1.3425 1.50584 1.50968 1.67003 1.67396 1.6804 1.85992 1.86408 1.86737 2.07355 2.07706 2.20253 2.2083 2.34614 2.35012 2.35664 2.48801 2.49197 2.4987 2.64136 2.64487 2.83168 2.83615 2.84052 2.99592 2.99971 3.16575 3.17012 3.17467 3.31798 3.32181 3.45244 3.4564 3.59705 3.6014 3.60779 3.77173 3.77457 3.77999 4.10239 4.10576 4.35041 4.35419 4.50866 4.51203 4.63578 4.64136 4.82449 4.82779 4.83132 
27 0.17438 0.3301 0.51672 0.64827 0.83784 1.01171 1.18027 1.34281 1.51046 1.67647 1.86659 2.07484 2.34944 2.49216 2.64165 2.83688 2.99657 3.16982 3.32102 3.45708 3.59901 3.77271 4.10432 4.35063 4.5095 4.63921 4.82979 
92 0.15186 0.15597 0.15903 0.30838 0.31168 0.31515 0.31898 0.49447 0.49893 0.50163 0.50498 0.6275 0.63164 0.63537 0.81749 0.82103 0.8241 0.82807 0.98961 0.99312 0.99729 1.15488 1.15872 1.16412 1.31921 1.32429 1.32775 1.48717 1.49133 1.49452 1.49836 1.64856 1.65512 1.65816 1.66358 1.84449 1.84741 1.85162 2.05778 2.06089 2.06553 2.18305 2.18866 2.32946 2.33253 2.33682 2.46703 2.47211 2.47549 2.48053 2.62266 2.62646 2.62944 2.8129 2.81707 2.81986 2.82479 2.97687 2.98174 2.9846 3.14974 3.15289 3.15654 3.16054 3.29882 3.30323 3.30695 3.43166 3.43682 3.44096 3.4453 3.57867 3.58275 3.58658 3.75309 3.75727 3.76004 4.08671 4.08949 4.09487 4.33565 4.33816 4.49 4.49401 4.49675 4.61399 4.62026 4.62447 4.8088 4.81181 4.81444 4.81849 
51 0.15606 0.16223 0.31152 0.31797 0.49904 0.50429 0.63153 0.6365 0.82089 0.82534 0.99163 0.99842 1.15753 1.16735 1.3215 1.32808 1.49167 1.49586 1.6562 1.66152 1.84616 1.85303 2.05923 2.1869 2.33162 2.47254 2.47682 2.62635 2.63047 2.81664 2.82092 2.98007 2.985 3.15219 3.15764 3.30154 3.30842 3.43811 3.44541 3.58191 3.58799 3.75518 3.76061 4.08831 4.33697 4.49238 4.4977 4.61924 4.6268 4.81129 4.81531 
25 0.17016 0.3243 0.5101 0.64313 0.83512 1.00636 1.33659 1.50569 1.66899 1.8609 2.06855 2.3442 2.63662 2.82948 2.99197 3.16658 3.31617 3.45002 3.59378 3.7684 4.09701 4.34506 4.50517 4.63567 4.82161 
80 0.14694 0.15126 0.15484 0.30366 0.30774 0.31145 0.48995 0.49437 0.49767 0.62271 0.62718 0.63112 0.81247 0.81673 0.81987 0.98455 0.98887 0.99369 1.15011 1.15525 1.16109 1.31445 1.31983 1.32436 1.48224 1.48695 1.49053 1.64516 1.65078 1.65494 1.83928 1.84318 1.84724 2.05252 2.05619 2.17862 2.18416 2.32442 2.32809 2.33261 2.46273 2.46823 2.47198 2.61806 2.62233 2.62619 2.8082 2.81251 2.81609 2.97215 2.97721 2.98224 3.14465 3.14874 3.15209 3.294 3.29909 3.30297 3.42886 3.43335 3.43736 3.5739 3.57819 3.58274 3.7479 3.75228 3.75541 4.08151 4.08506 4.33036 4.33357 4.485 4.48968 4.49339 4.60951 4.61661 4.62169 4.80382 4.80694 4.81039 
0 
45 0.15306 0.15832 0.30988 0.31624 0.4958 0.50083 0.63 0.63583 0.81812 0.82341 0.98963 0.99694 1.15612 1.31978 1.32638 1.48798 1.4934 1.65571 1.84462 1.85155 2.05775 2.18543 2.33004 2.47328 2.62502 2.62904 2.81491 2.81973 2.97803 2.98328 3.15048 3.15673 3.29984 3.3065 3.43676 3.58054 3.75325 3.75903 4.08685 4.33556 4.49053 4.49609 4.61586 4.8094 4.81475 
33 0.17105 0.32668 0.33307 0.51371 0.52393 0.64811 0.8361 0.84114 1.00776 1.18022 1.34 1.50707 1.67026 1.86242 2.07514 2.20468 2.34658 2.35279 2.49033 2.64043 2.83296 2.9966 3.16952 3.32021 3.45421 3.59696 3.60696 3.77226 4.10426 4.35108 4.50851 4.63706 4.82574 
36 0.17505 0.33082 0.33583 0.51799 0.52313 0.65237 0.84035 0.84614 1.01177 1.01745 1.18175 1.34485 1.51111 1.67491 1.86485 1.87136 2.07873 2.21502 2.35155 2.36362 2.49357 2.64588 2.83674 2.84314 3.00109 3.17418 3.32441 3.45925 3.60426 3.77716 4.10685 4.35508 4.51419 4.6424 4.8298 4.83551 
4 0.83144 1.0047 1.50212 1.86002 
71 0.16315 0.16678 0.31863 0.32255 0.32746 0.50666 0.51 0.51501 0.63921 0.64286 0.82867 0.83142 0.83567 0.99816 1.00253 1.00767 1.16454 1.16992 1.17441 1.33172 1.33591 1.49878 1.50167 1.50592 1.66299 1.66745 1.67429 1.85316 1.85736 1.86103 2.06613 2.06957 2.19529 2.20244 2.33849 2.34245 2.34904 2.48083 2.48452 2.49156 2.63394 2.63702 2.82434 2.82809 2.83198 2.98905 2.99284 3.16004 3.16381 3.16771 3.31053 3.31462 3.44463 3.44896 3.5895 3.5933 3.59936 3.76396 3.76715 3.77423 4.0951 4.09962 4.34389 4.34906 4.50092 4.50418 4.62943 4.63437 4.81808 4.82147 4.82516 
1 0.82345 
77 0.17028 0.17365 0.17993 0.32564 0.32919 0.33292 0.513 0.51633 0.52107 0.64608 0.65015 0.67227 0.83397 0.83776 0.84176 1.00581 1.01001 1.01631 1.17333 1.17779 1.18256 1.33872 1.34273 1.35831 1.50396 1.50794 1.5121 1.67004 1.67422 1.68512 1.85994 1.86405 1.86753 2.07304 2.07742 2.203 2.20955 2.34554 2.34913 2.35427 2.48819 2.49231 2.49941 2.64122 2.64431 2.83148 2.83477 2.83954 2.99638 3.00032 3.16677 3.17064 3.17537 3.31784 3.32188 3.33629 3.45228 3.45647 3.47079 3.5973 3.60165 3.6097 3.76999 3.77373 3.77781 4.10236 4.10678 4.35087 4.35611 4.50841 4.51164 4.52544 4.63447 4.63911 4.82521 4.82787 4.83217 
0 
81 0.16847 0.1715 0.1764 0.32359 0.32746 0.33138 0.51192 0.51492 0.51827 0.64383 0.64737 0.65174 0.83488 0.83839 1.00453 1.00831 1.01338 1.17141 1.17641 1.18113 1.33649 1.33991 1.34433 1.50509 1.50815 1.51611 1.66884 1.67295 1.67933 1.85823 1.86251 1.86608 2.07162 2.0747 2.08208 2.19967 2.20524 2.34361 2.34724 2.35152 2.35724 2.48571 2.48846 2.49409 2.63852 2.64112 2.64771 2.82899 2.83217 2.83624 2.99404 2.99694 3.00318 3.16454 3.16838 3.17191 3.31523 3.31898 3.32291 3.44949 3.45344 3.45775 3.59466 3.59845 3.60388 3.76852 3.77178 3.7755 4.10033 4.10379 4.11292 4.34882 4.35268 4.5052 4.50808 4.51221 4.63384 4.63743 4.82366 4.8264 4.82992 
85 0.14627 0.15074 0.1538 0.30238 0.30623 0.31002 0.48903 0.49383 0.49651 0.501 0.62112 0.62578 0.62948 0.81167 0.81553 0.81873 0.8233 0.98423 0.98758 0.99243 1.14841 1.1527 1.158 1.31343 1.31847 1.32228 1.48151 1.48603 1.48908 1.49479 1.64248 1.6501 1.65379 1.83894 1.84188 1.84629 2.0522 2.0554 2.17747 2.18365 2.32381 2.32714 2.33162 2.45921 2.46626 2.47 2.47577 2.61578 2.62086 2.62398 2.80738 2.81192 2.81502 2.97104 2.97622 2.97928 3.14389 3.14739 3.15172 3.29308 3.29748 3.30186 3.30609 3.42549 3.43184 3.43607 3.57301 3.57756 3.58159 3.74769 3.7516 3.75511 4.08112 4.08413 4.33011 4.33259 4.48427 4.48796 4.49152 4.60833 4.61492 4.61978 4.80326 4.80648 4.80949 
67 0.16845 0.17159 0.17597 0.32341 0.32795 0.3325 0.51164 0.51536 0.51955 0.64676 0.65137 0.83096 0.83569 0.83889 1.00267 1.00775 1.01152 1.17255 1.17899 1.33334 1.33885 1.34275 1.50059 1.50592 1.50983 1.66864 1.67268 1.8579 1.86193 1.86574 2.0732 2.07685 2.20183 2.3443 2.34816 2.35753 2.48724 2.49149 2.64059 2.64466 2.83018 2.83316 2.83821 2.99541 3.00041 3.16514 3.16938 3.31354 3.31964 3.3244 3.45115 3.455 3.59622 3.60035 3.77111 3.77406 4.10132 4.10462 4.34951 4.35317 4.50776 4.51134 4.62906 4.63669 4.82445 4.82768 4.83218 
36 0.15961 0.31525 0.50337 0.50894 0.63601 0.82413 0.82829 0.996 1.00296 1.16312 1.32867 1.49466 1.4999 1.66042 1.84993 1.858 2.06332 2.19145 2.33558 2.47721 2.63048 2.82108 2.9861 3.15686 3.16223 3.3074 3.44215 3.44878 3.58714 3.75973 3.76558 4.09217 4.34057 4.49656 4.62689 4.81455 
60 0.1509 0.15604 0.30743 0.31224 0.4931 0.49842 0.50269 0.62608 0.63115 0.63777 0.81647 0.82156 0.98787 0.99351 1.15372 1.16075 1.31762 1.32408 1.48609 1.49175 1.64657 1.65387 1.84265 1.84737 2.05587 2.05967 2.18156 2.18888 2.32791 2.33217 2.4663 2.47216 2.62177 2.62645 2.81112 2.81671 2.97531 2.98143 3.1481 3.1531 3.2972 3.30383 3.42986 3.43534 3.44015 3.57711 3.58234 3.75111 3.75633 3.75939 4.08494 4.0886 4.33374 4.33733 4.48831 4.49367 4.61231 4.6212 4.80714 4.81047 
25 0.16061 0.31924 0.50372 0.63895 0.82643 0.99719 1.16843 1.33117 1.49515 1.66405 1.85144 2.33744 2.48177 2.6319 2.82413 3.15911 3.31013 3.44509 3.58908 3.76195 4.09264 4.34113 4.49921 4.62752 4.81515 
85 0.16483 0.16792 0.17271 0.3199 0.32356 0.32663 0.50753 0.51057 0.51405 0.63957 0.64306 0.64649 0.82857 0.83271 0.83673 0.99901 1.00362 1.00723 1.16529 1.17184 1.17583 1.32913 1.3346 1.3382 1.49894 1.50283 1.50736 1.66431 1.66783 1.67292 1.85431 1.85872 1.86259 2.06738 2.07062 2.07588 2.19326 2.19894 2.20554 2.3397 2.34357 2.347 2.35366 2.48197 2.48536 2.49039 2.63566 2.63858 2.82545 2.8287 2.83279 2.9899 2.99274 2.99713 3.16096 3.16516 3.16821 3.30947 3.3148 3.31783 3.44578 3.45044 3.45464 3.59007 3.59413 3.59732 3.76306 3.76751 3.77004 3.77611 4.09644 4.09982 4.10621 4.34519 4.34843 4.35715 4.50039 4.50482 4.508 4.62481 4.63198 4.63607 4.82006 4.82291 4.82668 
28 0.15056 0.30689 0.49326 0.6268 0.81597 0.98708 1.15333 1.3173 1.48637 1.65237 1.84177 2.05491 2.18195 2.32711 2.46855 2.622 2.81151 2.97542 3.14758 3.29724 3.4335 3.57722 3.75059 4.08396 4.33266 4.48781 4.6151 4.80651 
0 
73 0.16657 0.17048 0.17632 0.32282 0.32755 0.334 0.50999 0.51379 0.51853 0.64327 0.64778 0.83094 0.83518 0.8399 1.00246 1.00727 1.01425 1.17039 1.17655 1.33537 1.3399 1.35046 1.50145 1.50542 1.51075 1.66723 1.67182 1.85737 1.86186 1.86653 2.07109 2.07525 2.19914 2.20713 2.34388 2.34857 2.35554 2.48534 2.48931 2.63829 2.64184 2.82808 2.83225 2.83757 2.99289 2.99699 3.16365 3.16856 3.17439 3.31492 3.31908 3.32772 3.44879 3.45372 3.46573 3.5946 3.59907 3.60668 3.76694 3.77117 3.77653 4.0999 4.10504 4.34837 4.35364 4.50372 4.50815 4.51405 4.63442 4.64332 4.82228 4.82544 4.8298 
28 0.16841 0.32532 0.51093 0.64529 0.83419 1.00543 1.17265 1.33673 1.50465 1.6695 1.85965 2.07281 2.20464 2.34607 2.48605 2.63935 2.82942 2.99411 3.16702 3.31681 3.45199 3.59645 3.76913 4.10036 4.34843 4.50648 4.63548 4.82302 
19 0.16565 0.32282 0.5086 1.00276 1.17194 1.50144 1.66547 1.85728 2.06673 2.1994 2.34229 2.48227 3.16535 3.31598 3.44866 3.59423 3.76752 4.09621 4.34549 
0 
28 0.16474 0.32273 0.5092 0.6427 0.83297 1.00378 1.17208 1.33523 1.50277 1.66494 1.85628 2.06872 2.1979 2.34114 2.48368 2.63614 2.82767 2.9908 3.16501 3.31561 3.44935 3.59201 3.76706 4.09673 4.34558 4.50375 4.63187 4.82062 
2 4.34679 4.82139 
72 0.17413 0.17858 0.33031 0.33379 0.34113 0.51739 0.5208 0.52665 0.64985 0.65384 0.66283 0.83937 0.84279 0.84717 1.01001 1.01471 1.02229 1.17823 1.18379 1.34252 1.3467 1.50985 1.51384 1.52637 1.67472 1.68016 1.8641 1.86864 1.87294 2.07701 2.08113 2.20656 2.21284 2.34946 2.35377 2.36098 2.49155 2.49599 2.64397 2.64733 2.83528 2.83944 2.8446 2.99969 3.00433 3.17153 3.17467 3.17906 3.32258 3.32663 3.45598 3.45988 3.46657 3.60075 3.60532 3.61312 3.77483 3.77791 3.78437 4.1055 4.1093 4.12218 4.35395 4.35823 4.37951 4.51187 4.51563 4.6399 4.64613 4.82898 4.8325 4.83737 
40 0.16741 0.32238 0.32892 0.51048 0.51568 0.64328 0.83375 1.00303 1.01295 1.17248 1.33652 1.50358 1.6681 1.85753 1.86389 2.0699 2.20019 2.34284 2.35233 2.48479 2.49392 2.63875 2.829 2.83679 2.99389 3.16297 3.17114 3.31462 3.321 3.44816 3.59428 3.7677 3.77285 4.09903 4.34766 4.50487 4.51149 4.63305 4.82147 4.82662 
117 0.14166 0.14535 0.14812 0.15091 0.29776 0.30119 0.30431 0.30706 0.4844 0.48821 0.49083 0.49344 0.49715 0.61667 0.62045 0.62335 0.62626 0.63111 0.80699 0.81037 0.81352 0.81591 0.82069 0.97963 0.98234 0.98593 0.98937 1.14386 1.14762 1.15154 1.15538 1.30873 1.31219 1.31588 1.31916 1.47682 1.48064 1.48376 1.48656 1.63816 1.64433 1.64748 1.65102 1.83433 1.83679 1.83992 1.84293 2.04758 2.05009 2.05278 2.05839 2.17285 2.17748 2.18106 2.31921 2.32198 2.32489 2.32817 2.45501 2.46055 2.46404 2.46687 2.47148 2.61135 2.61559 2.61852 2.62109 2.80278 2.80663 2.80941 2.81213 2.81616 2.96641 2.97035 2.97354 2.97707 3.13926 3.14226 3.14538 3.14784 3.15196 3.28847 3.29187 3.2956 3.29841 3.42113 3.42677 3.42989 3.43311 3.5684 3.57214 3.57493 3.57825 3.74311 3.74612 3.74907 3.75136 4.07653 4.07906 4.08191 4.32547 4.32762 4.33033 4.33694 4.47959 4.48253 4.48596 4.48842 4.60368 4.60901 4.6133 4.61772 4.7987 4.80147 4.80368 4.80641 4.81063 
20 0.15862 0.31565 0.5001 0.63619 0.82313 0.99255 1.49337 1.84679 2.06122 2.33602 2.62943 2.81913 3.15704 3.44454 3.58823 3.75962 4.08934 4.33702 4.49673 4.81228 
21 0.17767 0.3338 0.52084 0.65561 0.84253 1.01497 1.51424 1.67708 1.86971 2.08183 2.35439 2.64792 2.84229 3.17766 3.32721 3.46373 3.77818 4.10832 4.35675 4.51663 4.83169 
28 0.16298 0.31857 0.50534 0.63854 0.82844 0.99721 1.16289 1.3309 1.49762 1.662 1.85165 2.06562 2.19479 2.33751 2.48039 2.63281 2.82421 2.98807 3.15918 3.31049 3.44266 3.58864 3.76398 4.0945 4.34269 4.50107 4.62715 4.81765 
66 0.16433 0.16764 0.31974 0.32349 0.32721 0.50786 0.51129 0.64055 0.64385 0.64891 0.82995 0.8332 1.00012 1.00485 1.16782 1.17301 1.33342 1.33817 1.50109 1.50481 1.66465 1.66891 1.8544 1.85897 1.86304 2.06757 2.07091 2.19689 2.20367 2.34001 2.34351 2.34799 2.48221 2.48518 2.63535 2.63825 2.82618 2.8296 2.83398 2.99088 2.99528 3.16218 3.1659 3.1705 3.31311 3.31705 3.44629 3.45052 3.59107 3.59449 3.60016 3.76514 3.76845 3.77397 4.09659 4.10002 4.34497 4.34806 4.50216 4.5052 4.51039 4.63088 4.63653 4.8197 4.82313 4.82713 
25 0.17133 0.32852 0.51667 0.83524 1.00444 1.02012 1.17794 1.3426 1.5066 1.67105 1.86252 2.34957 2.49278 2.64475 2.83345 3.00112 3.17063 3.32221 3.45631 3.60117 3.77286 4.108 4.35546 4.5117 4.82588 
0 
137 0.14264 0.14591 0.14861 0.15085 0.1538 0.29879 0.30234 0.30463 0.30697 0.30938 0.48571 0.48902 0.4917 0.49367 0.49608 0.61599 0.62034 0.62337 0.6257 0.62813 0.63347 0.80809 0.81141 0.8141 0.81626 0.81879 0.9809 0.98321 0.98596 0.98851 0.99208 1.14486 1.14868 1.15157 1.15459 1.15858 1.30991 1.31309 1.31661 1.31899 1.32213 1.47793 1.48147 1.48435 1.4866 1.48962 1.63903 1.64489 1.64801 1.65046 1.65417 1.83567 1.8379 1.84021 1.84258 1.84539 2.0489 2.05112 2.05352 2.05597 2.17403 2.1778 2.18116 2.18495 2.32055 2.32317 2.32552 2.32791 2.33125 2.45555 2.46123 2.46444 2.467 2.4699 2.61242 2.61669 2.61922 2.62139 2.62446 2.80418 2.80763 2.81004 2.81208 2.81474 2.96757 2.97097 2.97412 2.97614 2.97995 3.14035 3.14316 3.1454 3.14795 3.15005 3.28928 3.29247 3.29547 3.29832 3.30073 3.42231 3.42779 3.43001 3.43289 3.43561 3.56966 3.57301 3.57554 3.57803 3.581 3.74435 3.74664 3.74937 3.75149 3.7535 4.07787 4.08015 4.08237 4.08478 4.32663 4.32875 4.33074 4.33348 4.48077 4.48359 4.48659 4.48857 4.49104 4.60476 4.60873 4.61217 4.61572 4.62276 4.80016 4.80272 4.80472 4.80667 4.80933 
99 0.14618 0.15027 0.15339 0.30238 0.30581 0.30928 0.31287 0.48887 0.49324 0.49594 0.49968 0.62171 0.62583 0.62952 0.81165 0.81526 0.81865 0.82287 0.98401 0.98704 0.99113 1.14851 1.15229 1.15724 1.1623 1.31323 1.31742 1.32106 1.32547 1.48144 1.4857 1.48895 1.49336 1.64263 1.6493 1.65263 1.83873 1.84138 1.845 1.84985 2.05199 2.05475 2.05794 2.17728 2.18286 2.1908 2.32361 2.32651 2.32992 2.45994 2.46576 2.46952 2.47418 2.61609 2.62025 2.62343 2.80713 2.81134 2.81436 2.81905 2.97095 2.97538 2.97854 3.14382 3.14697 3.15076 3.15418 3.29298 3.29698 3.30107 3.30483 3.42559 3.43129 3.43508 3.43968 3.57285 3.5769 3.58046 3.74748 3.75107 3.75418 3.75768 4.08093 4.08358 4.08693 4.32991 4.33212 4.33576 4.48411 4.48735 4.49077 4.49576 4.60814 4.61442 4.61922 4.80307 4.806 4.80841 4.8122 
42 0.17014 0.17765 0.32694 0.51419 0.52065 0.64706 0.83619 0.84226 1.00732 1.17755 1.33979 1.50632 1.67126 1.86183 1.86762 2.07278 2.20435 2.34613 2.35531 2.48746 2.49527 2.64029 2.83242 2.83828 2.99528 3.0051 3.16825 3.17622 3.31934 3.45325 3.59768 3.60777 3.77103 3.78086 4.10187 4.35011 4.35656 4.50787 4.5141 4.63689 4.82519 4.83044 
0 
57 0.15546 0.15994 0.31198 0.31667 0.49791 0.50229 0.5074 0.63125 0.6367 0.8207 0.82537 0.99229 0.99923 1.15821 1.16494 1.32224 1.3291 1.49036 1.49497 1.65498 1.65929 1.8472 1.85191 2.06048 2.06484 2.18644 2.19215 2.33261 2.33723 2.47199 2.47728 2.62688 2.63087 2.81617 2.82104 2.98018 2.98535 3.15285 3.15832 3.30198 3.30922 3.4379 3.44236 3.58213 3.58684 3.75576 3.7613 4.08938 4.09351 4.33819 4.34229 4.49283 4.49818 4.61738 4.62548 4.81199 4.81536 
35 0.16686 0.32348 0.50961 0.51425 0.64354 0.83239 1.00348 1.17339 1.33538 1.50218 1.66643 1.85709 2.06992 2.19916 2.34205 2.35792 2.48413 2.48967 2.63777 2.82823 2.83433 2.99234 3.16507 3.17221 3.3155 3.449 3.59373 3.76802 3.77282 4.09876 4.34662 4.50556 4.633 4.8215 4.82637 
0 
54 0.14974 0.15552 0.30583 0.31126 0.49255 0.49836 0.62444 0.6305 0.81514 0.82155 0.98773 0.99548 1.1518 1.15782 1.16528 1.31701 1.32494 1.48498 1.49171 1.64598 1.65439 1.84247 1.85066 2.05573 2.18102 2.19594 2.32732 2.33467 2.46266 2.47139 2.61919 2.62571 2.81092 2.81752 2.97455 2.98167 3.14741 3.1546 3.29657 3.30477 3.42895 3.43605 3.57652 3.58362 3.75117 3.75843 4.08462 4.33363 4.48781 4.4951 4.6119 4.62102 4.80676 4.81151 
77 0.16064 0.16432 0.16951 0.31692 0.3214 0.32647 0.50286 0.50721 0.51081 0.63589 0.63963 0.64354 0.8253 0.82973 0.83558 0.99701 1.00215 1.16309 1.16833 1.17371 1.32697 1.3321 1.33714 1.49494 1.49963 1.50472 1.66023 1.66373 1.6696 1.85189 1.85646 1.86074 2.06558 2.06934 2.19157 2.19669 2.33761 2.34158 2.34733 2.47487 2.48018 2.48405 2.63158 2.63534 2.82186 2.82545 2.82975 2.98504 2.98952 2.99563 3.15775 3.16248 3.16592 3.30704 3.31259 3.31669 3.44209 3.4458 3.44985 3.5878 3.59161 3.59806 3.76057 3.76558 3.77189 4.09447 4.09846 4.34319 4.34982 4.49791 4.50237 4.62233 4.62905 4.63604 4.81711 4.81991 4.82416 
54 0.14812 0.15337 0.30457 0.31029 0.49071 0.49524 0.62474 0.63101 0.81351 0.81868 0.98497 0.99337 1.1511 1.31498 1.32504 1.48345 1.48864 1.64897 1.6547 1.83971 1.84578 2.05292 2.05825 2.17934 2.32499 2.33119 2.46632 2.47158 2.61947 2.62442 2.80898 2.814 2.97293 2.97899 3.14524 3.15146 3.2947 3.30347 3.4313 3.43772 3.57466 3.58075 3.74835 3.75398 4.08196 4.08719 4.3307 4.33586 4.48554 4.49161 4.61024 4.61961 4.80424 4.80783 
100 0.17557 0.17891 0.1827 0.20349 0.33201 0.33539 0.33858 0.34504 0.51963 0.52269 0.52573 0.53126 0.65231 0.65584 0.65959 0.84106 0.84434 0.84767 0.85496 1.01145 1.01607 1.02 1.02772 1.17909 1.18416 1.18787 1.34409 1.34749 1.35077 1.35943 1.51154 1.51492 1.51829 1.52824 1.67606 1.68029 1.68475 1.86589 1.87005 1.87347 1.88027 2.07913 2.08241 2.08732 2.1062 2.20891 2.21383 2.35187 2.35548 2.35933 2.36571 2.49408 2.49773 2.50271 2.64635 2.64935 2.65389 2.83777 2.84083 2.84459 2.85194 3.00224 3.00522 3.0101 3.1729 3.17649 3.17944 3.18384 3.32369 3.32721 3.33019 3.34272 3.45781 3.46199 3.46563 3.60353 3.60727 3.61237 3.77689 3.77986 3.78282 3.7883 4.10799 4.1112 4.11558 4.13434 4.35653 4.35963 4.36411 4.51297 4.51633 4.51994 4.52847 4.64272 4.64689 4.65769 4.83127 4.83405 4.83745 4.84268 
56 0.15927 0.16272 0.31542 0.31896 0.50277 0.50615 0.63485 0.63868 0.82409 0.82731 0.99485 0.99915 1.16198 1.16675 1.32735 1.33145 1.49486 1.49786 1.65911 1.66305 1.84978 1.85384 2.06299 2.06702 2.19078 2.19598 2.33515 2.3391 2.4767 2.48056 2.62977 2.63277 2.82067 2.82418 2.98501 2.98909 3.1568 3.16008 3.30708 3.31072 3.44092 3.44499 3.58591 3.59004 3.75988 3.76317 4.09162 4.09556 4.33969 4.34454 4.49773 4.50079 4.62542 4.62961 4.81448 4.81762 
0 
22 0.16417 0.32375 0.50699 0.6407 1.33364 1.66492 1.86049 2.34116 2.48159 2.6345 2.82557 2.98963 3.1626 3.31297 3.44878 3.5904 3.76486 4.09634 4.34334 4.50198 4.63061 4.8196 
57 0.1532 0.15769 0.30952 0.31399 0.49557 0.50022 0.50511 0.6289 0.63359 0.81907 0.82346 0.99019 0.99558 1.15597 1.16184 1.32004 1.32582 1.48855 1.49329 1.65453 1.65952 1.84494 1.84951 2.0581 2.06218 2.1841 2.1911 2.33028 2.33442 2.47087 2.47538 2.62424 2.62852 2.81369 2.81862 2.97783 2.98307 3.15056 3.15543 3.29969 3.30559 3.4368 3.44216 3.57982 3.58419 3.7534 3.75858 4.08712 4.09115 4.33602 4.33963 4.49054 4.49561 4.61501 4.6236 4.80945 4.81301 
24 0.15854 0.31245 0.50166 0.63569 0.82457 0.997 1.3279 1.49492 1.84694 2.06045 2.33239 2.4768 2.62884 2.81999 2.98428 3.15303 3.30788 3.44291 3.58582 3.75933 4.08884 4.33717 4.49626 4.81194 
68 0.16887 0.1728 0.32374 0.32793 0.33286 0.5118 0.51561 0.5214 0.64425 0.64815 0.65352 0.83228 0.83617 0.83994 1.00284 1.00818 1.01206 1.17052 1.17507 1.17964 1.33391 1.33901 1.34374 1.50309 1.50691 1.51146 1.66814 1.67232 1.67788 1.85877 1.86333 1.8697 2.07197 2.07688 2.19853 2.20343 2.34433 2.34859 2.48624 2.49068 2.63961 2.64303 2.83138 2.83705 2.9951 2.99995 3.16822 3.17175 3.31404 3.31919 3.32295 3.45022 3.45526 3.59538 3.60008 3.77083 3.77397 4.10108 4.10484 4.34945 4.35357 4.50784 4.51156 4.63287 4.63705 4.82424 4.82724 4.8311 
58 0.16574 0.16969 0.3228 0.32642 0.50872 0.51264 0.64236 0.64605 0.83077 0.83372 0.99982 1.00456 1.17065 1.17604 1.33492 1.33894 1.5015 1.50622 1.66568 1.67057 1.85547 1.86022 1.86608 2.06928 2.07387 2.1981 2.20477 2.34216 2.34628 2.35594 2.48352 2.48801 2.63677 2.64215 2.82701 2.83184 2.99177 2.99655 3.16379 3.16711 3.31488 3.31826 3.44846 3.45223 3.59273 3.59687 3.76673 3.76946 4.09777 4.10212 4.34572 4.35005 4.50397 4.50722 4.63154 4.63914 4.82073 4.8248 
5 0.50556 0.83053 1.49586 4.34213 4.81558 
4 1.51848 3.17874 3.78125 4.51917 
49 0.15305 0.15869 0.30872 0.3143 0.49652 0.50135 0.62888 0.63517 0.81738 0.82305 0.98908 0.99876 1.15582 1.16362 1.32101 1.3269 1.48779 1.49402 1.65298 1.6613 1.8436 1.85031 2.05703 2.18581 2.32907 2.33825 2.47002 2.47669 2.62405 2.81425 2.81954 2.97914 3.14951 3.15502 3.29991 3.30561 3.43445 3.44114 3.58 3.5885 3.75323 3.75825 4.08589 4.33421 4.49005 4.49548 4.61742 4.80865 4.81419 
68 0.16405 0.16843 0.31944 0.32309 0.32776 0.50741 0.51065 0.64017 0.64334 0.65022 0.82881 0.83205 0.83613 0.99816 1.00342 1.00784 1.16574 1.17212 1.3319 1.33621 1.49989 1.50381 1.66408 1.66917 1.85363 1.85845 1.86209 2.06644 2.06969 2.19517 2.19964 2.33903 2.34398 2.35158 2.48148 2.48557 2.63465 2.63741 2.82538 2.82856 2.83262 2.98909 2.99306 3.16065 3.16428 3.16838 3.31215 3.31558 3.4449 3.44982 3.45704 3.58945 3.59408 3.59952 3.76544 3.76812 4.09535 4.09904 4.34391 4.34783 4.50228 4.50516 4.6274 4.63136 4.63814 4.81864 4.82216 4.82587 
24 0.15422 0.31051 0.49687 0.63082 0.81893 0.99112 1.32307 1.48953 1.84338 2.05733 2.32946 2.47276 2.62511 2.81536 2.9801 3.15048 3.30294 3.4379 3.58106 3.7547 4.08579 4.33364 4.49215 4.80827 
29 0.17271 0.33047 0.51631 0.65178 0.83837 1.01045 1.18128 1.34661 1.51103 1.67204 1.86526 2.07637 2.2034 2.34826 2.4999 2.64313 2.83811 2.99736 3.173 3.32384 3.45672 3.60491 3.77464 4.10396 4.35164 4.51296 4.63953 4.82715 4.83244 
47 0.16852 0.17388 0.32451 0.32884 0.51215 0.51666 0.64527 0.65126 0.83482 0.84 1.00513 1.01136 1.17253 1.17837 1.33711 1.50489 1.51058 1.66985 1.68159 1.85954 1.86505 2.07218 2.07924 2.20136 2.34523 2.35281 2.4866 2.49357 2.6407 2.83065 2.83682 2.99542 3.16592 3.17022 3.31734 3.32328 3.45265 3.59629 3.60629 3.77122 4.10107 4.34892 4.35552 4.50756 4.63442 4.82392 4.8291 
67 0.16036 0.16384 0.31559 0.31994 0.32297 0.50324 0.50671 0.50997 0.63605 0.64009 0.82493 0.82854 0.8326 0.99583 1.0005 1.16227 1.16763 1.32679 1.33068 1.33479 1.49568 1.49915 1.50359 1.66021 1.66441 1.85037 1.85505 1.85963 2.06327 2.06714 2.19023 2.19472 2.33585 2.34043 2.47771 2.48101 2.63095 2.63419 2.82121 2.82446 2.82874 2.98515 2.9883 3.15669 3.1612 3.30757 3.31195 3.31567 3.44165 3.44643 3.58661 3.59044 3.75962 3.76365 3.76663 4.0923 4.09614 4.34101 4.34482 4.49685 4.50093 4.50681 4.62139 4.62751 4.81505 4.81785 4.8209 
3 0.51987 0.84039 1.00902 
6 0.16746 0.51297 1.00342 1.17206 1.67034 3.31537 
33 0.16534 0.32372 0.50847 0.51386 0.64253 0.83103 0.8415 1.00356 1.17322 1.33471 1.50125 1.66473 1.67239 1.85733 1.86346 2.06874 2.20338 2.34335 2.35404 2.48285 2.63605 2.82704 2.99063 3.1647 3.31502 3.44852 3.59279 3.76751 4.09767 4.34535 4.5036 4.6326 4.82054 
35 0.16075 0.31621 0.50263 0.50728 0.63709 0.82491 0.82915 0.99501 1.00104 1.16171 1.16888 1.32985 1.49545 1.50026 1.65988 1.85035 2.06418 2.19272 2.33565 2.47854 2.63154 2.82198 2.98671 3.15659 3.16158 3.30964 3.44354 3.58726 3.76226 4.09268 4.34063 4.49907 4.62578 4.81499 4.8204 
48 0.15036 0.15487 0.3067 0.31386 0.49301 0.49743 0.62616 0.63241 0.81589 0.82066 0.98698 0.99387 1.153 1.31697 1.32496 1.48603 1.4908 1.64988 1.65657 1.84171 2.05498 2.18182 2.32711 2.46677 2.47254 2.62132 2.62576 2.81139 2.81663 2.97512 2.98038 3.14746 3.15449 3.29679 3.30473 3.43259 3.57716 3.58394 3.75046 3.75707 4.08408 4.33276 4.48748 4.49369 4.61331 4.62154 4.80651 4.81138 
103 0.14719 0.15082 0.15353 0.15833 0.30324 0.30678 0.30999 0.31404 0.48989 0.49373 0.49627 0.49994 0.62226 0.62615 0.62889 0.63311 0.81246 0.81583 0.81897 0.8226 0.98521 0.98788 0.99212 1.14931 1.15323 1.15827 1.16285 1.31421 1.31775 1.32172 1.3261 1.48226 1.48606 1.48933 1.49344 1.64356 1.65013 1.65333 1.66008 1.83989 1.84233 1.84591 1.85053 2.05315 2.05565 2.05854 2.1783 2.18318 2.18925 2.32477 2.32758 2.33075 2.46036 2.46622 2.47005 2.47368 2.61677 2.62123 2.62415 2.80824 2.81225 2.815 2.81949 2.9719 2.97601 2.97914 3.14481 3.14788 3.15118 3.15466 3.29404 3.29754 3.30213 3.30548 3.42657 3.43244 3.43611 3.44082 3.5739 3.57777 3.58047 3.58691 3.74868 3.75178 3.755 3.75825 4.0821 4.08463 4.0879 4.33107 4.33314 4.33663 4.48512 4.48811 4.49174 4.4962 4.60912 4.61479 4.61983 4.80425 4.80706 4.80924 4.81408 
26 0.16155 0.31743 0.5041 0.63952 0.82612 0.9988 1.1675 1.33082 1.49606 1.66468 1.85165 2.19416 2.33789 2.4809 2.63297 2.82285 2.98726 3.15953 3.30963 3.44827 3.5884 3.76233 4.09611 4.49986 4.62749 4.8183 
77 0.14733 0.15224 0.15646 0.30348 0.30736 0.31178 0.49005 0.49535 0.49877 0.6226 0.62758 0.63178 0.81271 0.81715 0.82061 0.98524 0.98923 0.99372 1.14961 1.15415 1.16135 1.31443 1.32062 1.32561 1.48255 1.48812 1.49184 1.64395 1.65143 1.65491 1.83995 1.84303 1.84802 2.05321 2.05655 2.17853 2.18593 2.32483 2.32825 2.33568 2.46129 2.46693 2.47102 2.61719 2.62184 2.6255 2.80841 2.81342 2.8171 2.9721 2.97821 3.14492 3.1485 3.15287 3.29414 3.29953 3.30385 3.42692 3.43312 3.43836 3.57404 3.57899 3.74871 3.75351 3.75683 4.08214 4.08527 4.33112 4.33375 4.48526 4.48919 4.49297 4.60939 4.61827 4.8043 4.80763 4.81122 
54 0.15431 0.15959 0.31147 0.31792 0.49715 0.50207 0.50662 0.63081 0.63721 0.81997 0.82494 0.82992 0.99126 0.99782 1.15753 1.16708 1.32167 1.33012 1.48992 1.49498 1.50096 1.6559 1.6624 1.84612 1.85276 2.05938 2.1891 2.33147 2.33809 2.47237 2.47943 2.62585 2.63115 2.81723 2.82276 2.98024 2.98566 3.15196 3.15833 3.30146 3.30893 3.43741 3.4443 3.5816 3.5886 3.75523 3.7613 4.08841 4.33734 4.49209 4.49827 4.62153 4.81111 4.81574 
27 0.16031 0.31725 0.50337 0.63687 0.82509 0.99772 1.16694 1.33159 1.49636 1.66113 1.85257 2.06371 2.33693 2.47805 2.6314 2.82311 2.98792 3.15848 3.30955 3.44404 3.58844 3.76166 4.09218 4.34004 4.4985 4.62816 4.81542 
52 0.15092 0.15656 0.30725 0.31328 0.49362 0.49886 0.62673 0.63281 0.81629 0.82196 0.98786 0.99563 1.15371 1.16386 1.31789 1.32516 1.4864 1.49243 1.65083 1.65702 1.84246 1.84947 2.05571 2.18267 2.32776 2.33436 2.46751 2.47373 2.62175 2.62699 2.81204 2.81756 2.9759 2.98221 3.14804 3.15411 3.2976 3.30488 3.43339 3.43998 3.5777 3.58429 3.75129 3.75708 4.08474 4.33346 4.48834 4.49443 4.61407 4.6233 4.80712 4.81155 
47 0.15791 0.16412 0.31457 0.32144 0.50012 0.50736 0.6324 0.64056 0.82397 0.99507 1.16103 1.16845 1.32523 1.33483 1.49711 1.65303 1.66363 1.85041 2.06531 2.18835 2.33525 2.34145 2.47105 2.48028 2.62838 2.63446 2.81906 2.82546 2.9823 2.99097 3.15546 3.1623 3.30513 3.31304 3.4355 3.44567 3.58499 3.5916 3.7587 3.76472 4.09412 4.34152 4.4957 4.50181 4.61912 4.62989 4.81632 
81 0.15542 0.15894 0.1621 0.31206 0.31544 0.31891 0.49761 0.50161 0.50451 0.63103 0.63442 0.63808 0.81975 0.82345 0.82638 0.83074 0.99219 0.99596 1.00016 1.15784 1.16251 1.16779 1.32196 1.32731 1.33121 1.48926 1.49374 1.49669 1.50192 1.65176 1.65758 1.66079 1.84723 1.85126 1.85529 2.06033 2.06349 2.18569 2.19133 2.33248 2.33553 2.34752 2.47078 2.47524 2.47873 2.62643 2.62973 2.63299 2.81579 2.81957 2.82344 2.97974 2.98444 2.98884 3.15271 3.15583 3.15952 3.30171 3.30599 3.3097 3.43626 3.4397 3.44435 3.58171 3.58533 3.58962 3.75577 3.75956 3.76249 4.08943 4.09233 4.33822 4.34088 4.49303 4.49753 4.50066 4.61652 4.62452 4.81169 4.81442 4.81785 
25 0.16027 0.31691 0.50311 0.63791 0.82529 0.99946 1.16827 1.33108 1.49627 1.65988 1.85352 2.06235 2.33868 2.47732 2.63065 2.82112 3.15816 3.3095 3.44472 3.58994 3.76146 4.09092 4.3391 4.49872 4.81372 
3 0.83615 1.0078 1.50788 
80 0.14743 0.15151 0.15514 0.30376 0.30755 0.31167 0.48979 0.49405 0.49743 0.62283 0.62687 0.63088 0.81285 0.81716 0.82079 0.98448 0.98895 0.99571 1.15019 1.15492 1.16193 1.31445 1.3195 1.32518 1.48264 1.48716 1.49154 1.64444 1.65025 1.65529 1.83922 1.8431 1.84755 2.05243 2.05601 2.17827 2.18392 2.32443 2.32801 2.33455 2.46303 2.46806 2.4725 2.61813 2.62208 2.6255 2.80787 2.81213 2.8153 2.97206 2.97692 2.98479 3.14463 3.14857 3.15204 3.29405 3.29875 3.3037 3.42842 3.43227 3.4371 3.57374 3.57788 3.58404 3.74779 3.7521 3.75547 4.08144 4.08492 4.33024 4.33335 4.485 4.48952 4.49485 4.6091 4.61566 4.62129 4.80364 4.80671 4.80981 
0 
41 0.15751 0.3117 0.31824 0.50002 0.50613 0.63308 0.82038 0.82593 0.99163 0.99952 1.15849 1.16774 1.32153 1.32821 1.49066 1.49709 1.65723 1.84612 1.8543 2.05949 2.18967 2.33156 2.47513 2.6282 2.81802 2.98329 3.15222 3.15844 3.30175 3.30914 3.43892 3.58372 3.75497 3.76051 4.08847 4.33697 4.49206 4.49769 4.62315 4.81098 4.81526 
23 0.15374 0.30941 0.49659 0.62995 0.81804 0.98906 1.48941 1.84331 2.05681 2.32889 2.47257 2.62512 2.8154 2.98034 3.14961 3.30619 3.43628 3.58087 3.75432 4.08565 4.33395 4.49212 4.80848 
99 0.16765 0.17085 0.17513 0.32366 0.32719 0.33029 0.33578 0.51148 0.5141 0.51745 0.52247 0.64425 0.6479 0.65151 0.83241 0.83633 0.83924 0.8435 1.00308 1.00744 1.01128 1.16974 1.17563 1.17932 1.33384 1.33888 1.34204 1.34866 1.50258 1.50636 1.50913 1.51322 1.66839 1.67159 1.67679 1.85835 1.86197 1.86518 1.86933 2.07148 2.07446 2.07921 2.1974 2.2029 2.20814 2.34428 2.34739 2.35067 2.35602 2.48507 2.48837 2.49222 2.50059 2.63848 2.64167 2.64535 2.82944 2.83228 2.8358 2.83956 2.9916 2.99602 2.99917 3.16415 3.16863 3.1712 3.17529 3.31445 3.31911 3.32199 3.32945 3.45016 3.4539 3.45713 3.59406 3.59713 3.60097 3.60526 3.76753 3.77178 3.7745 3.7794 4.10045 4.10345 4.10807 4.34949 4.35197 4.35674 4.50435 4.50865 4.51198 4.51928 4.63089 4.63645 4.64098 4.82378 4.82619 4.82974 4.83348 
0 
0 
26 0.15818 0.3153 0.50094 0.63454 0.82356 0.99602 1.1645 1.32664 1.49406 1.66362 1.84606 2.06194 2.33504 2.4753 2.62834 2.81985 2.98381 3.15645 3.30688 3.44121 3.58713 3.75877 4.08794 4.336 4.49567 4.81201 
30 0.16495 0.32271 0.50836 0.64188 0.83083 0.83613 1.00204 1.17213 1.3336 1.50138 1.66556 1.8577 2.06847 2.2005 2.34216 2.4834 2.63585 2.82652 2.99066 3.16336 3.31473 3.44895 3.59227 3.76686 4.09687 4.34492 4.50323 4.6317 4.81995 4.82504 
69 0.15797 0.16143 0.31393 0.31773 0.32108 0.50176 0.50493 0.50812 0.63432 0.63779 0.82331 0.82646 0.83009 0.99379 0.99809 1.0027 1.16016 1.16454 1.1713 1.32545 1.3292 1.33271 1.49377 1.49696 1.50055 1.65815 1.66173 1.84838 1.85233 1.85634 2.06151 2.06505 2.18949 2.19398 2.334 2.33744 2.47505 2.47877 2.62892 2.63185 2.81946 2.82301 2.82892 2.98403 2.98694 3.15478 3.15907 3.16318 3.30439 3.30914 3.31296 3.44001 3.44438 3.58501 3.5884 3.75856 3.76204 4.09052 4.0943 4.33895 4.3429 4.49511 4.49855 4.50214 4.62187 4.62603 4.81359 4.81642 4.81974 
28 0.15932 0.31665 0.50316 0.63625 0.82479 0.99897 1.16448 1.32837 1.49522 1.65942 1.85037 2.06398 2.19309 2.33721 2.47631 2.63115 2.82138 2.98564 3.15723 3.30731 3.44138 3.58686 3.76234 4.09239 4.34079 4.49833 4.62572 4.81567 
78 0.15481 0.15893 0.16318 0.31195 0.31606 0.31973 0.49776 0.50166 0.50483 0.63154 0.63545 0.63906 0.82075 0.82486 0.83026 0.99183 0.99655 1.00109 1.15842 1.16393 1.16868 1.32212 1.32709 1.33115 1.49039 1.49462 1.49826 1.65468 1.65899 1.66371 1.84685 1.85113 1.85515 2.05983 2.0634 2.18645 2.19179 2.3322 2.33606 2.34151 2.47161 2.47615 2.48082 2.62614 2.62997 2.81683 2.8205 2.82442 2.97994 2.98461 2.98999 3.1531 3.15722 3.16125 3.30211 3.30739 3.31073 3.43756 3.44183 3.44606 3.58188 3.58572 3.59016 3.7558 3.75983 3.76281 4.08886 4.09224 4.3376 4.34061 4.49284 4.49721 4.50085 4.61882 4.62557 4.81167 4.8146 4.81968 
24 0.16727 0.32248 0.50958 0.64195 0.83321 1.00685 1.17311 1.33907 1.50246 1.66677 1.85635 2.06944 2.34142 2.48436 2.63873 2.82769 2.99307 3.3188 3.59255 3.77239 4.09803 4.34632 4.63206 4.82188 
0 
125 0.16906 0.17149 0.17385 0.17674 0.32437 0.32745 0.32993 0.33252 0.3392 0.51247 0.51454 0.51692 0.51947 0.52484 0.64445 0.64709 0.64931 0.65207 0.83299 0.83622 0.83818 0.84082 0.84438 1.00426 1.00773 1.01028 1.01305 1.0198 1.17157 1.17536 1.17825 1.181 1.33496 1.33871 1.34126 1.34377 1.34909 1.50414 1.50682 1.50897 1.51182 1.66938 1.67186 1.6746 1.6784 1.85904 1.86224 1.8645 1.86684 1.87094 2.0717 2.07433 2.07679 2.08067 2.19899 2.20276 2.20671 2.211 2.3446 2.34734 2.34994 2.35286 2.35692 2.48582 2.48848 2.49111 2.4943 2.49925 2.63911 2.64161 2.64372 2.64815 2.82948 2.83217 2.83442 2.83717 2.84005 2.9936 2.99647 2.99916 3.0024 3.1657 3.16898 3.17107 3.17368 3.17753 3.31536 3.31898 3.32136 3.32387 3.45055 3.45364 3.45613 3.45921 3.59545 3.59792 3.6006 3.60355 3.60836 3.76881 3.77171 3.77402 3.77681 3.78145 4.10079 4.10313 4.10569 4.11009 4.34962 4.35162 4.35434 4.35857 4.5054 4.50874 4.51074 4.51351 4.63394 4.63705 4.64046 4.64538 4.82401 4.82616 4.82849 4.83105 4.83466 
57 0.16322 0.16628 0.32017 0.32358 0.50718 0.51069 0.64001 0.64394 0.82917 0.83232 0.99802 1.00305 1.16449 1.17114 1.33292 1.33847 1.49883 1.50278 1.66354 1.66833 1.85299 1.85754 1.86102 2.06641 2.06996 2.19414 2.20195 2.33832 2.34216 2.48115 2.4887 2.63426 2.63723 2.8251 2.83013 2.98946 2.99482 3.16169 3.16638 3.31272 3.31809 3.44488 3.44999 3.59015 3.59575 3.76497 3.76777 4.09529 4.09931 4.34354 4.34844 4.50205 4.50778 4.6287 4.63349 4.81865 4.82211 
8 0.31899 1.49786 1.66303 1.8533 3.15882 3.31015 4.62655 4.81505 
90 0.17834 0.18181 0.18683 0.33328 0.33759 0.34171 0.52123 0.52469 0.52866 0.65291 0.65749 0.66177 0.84492 0.84799 0.85354 1.01397 1.01874 1.0255 1.18004 1.18619 1.1905 1.34472 1.34934 1.35368 1.51364 1.51724 1.52132 1.67813 1.68305 1.69144 1.86858 1.87336 1.87751 1.89461 2.08128 2.08501 2.09173 2.20827 2.21312 2.22121 2.35313 2.35735 2.36142 2.36924 2.49433 2.49841 2.5035 2.64859 2.65171 2.65737 2.83917 2.84259 2.84707 2.86162 3.00239 3.00623 3.01136 3.174 3.17856 3.18209 3.18864 3.32355 3.329 3.33255 3.45918 3.46397 3.4685 3.6031 3.60814 3.61331 3.77723 3.78145 3.78452 3.79147 4.11032 4.11401 4.12155 4.35881 4.36251 4.37027 4.51451 4.51873 4.52268 4.64171 4.64672 4.65323 4.83314 4.83606 4.83986 4.84815 
28 0.16973 0.32561 0.51495 0.64432 0.8348 1.00736 1.17187 1.33741 1.50729 1.67014 1.86172 2.07121 2.19939 2.34439 2.48778 2.6395 2.83181 2.99384 3.16824 3.3183 3.45258 3.59749 3.77085 4.10123 4.34916 4.50667 4.63666 4.82463 
0 
34 0.15352 0.30909 0.49658 0.50382 0.62914 0.81859 0.82627 0.98956 1.15587 1.32058 1.48894 1.65422 1.84397 2.05726 2.18634 2.32935 2.47103 2.62449 2.81433 2.9788 3.15001 3.15806 3.29983 3.30937 3.43555 3.57996 3.75342 3.75938 4.08627 4.33474 4.49024 4.62185 4.80873 4.81711 
29 0.15893 0.31419 0.50186 0.63448 0.82294 0.83065 0.99406 1.16525 1.33015 1.49452 1.65878 1.84912 2.06141 2.19416 2.33403 2.47642 2.6294 2.81988 2.98547 3.15483 3.31067 3.44011 3.58543 3.75886 4.09065 4.3391 4.49558 4.62758 4.81368 
81 0.1531 0.15791 0.16212 0.30923 0.31341 0.31731 0.49581 0.50069 0.50425 0.62845 0.63339 0.63747 0.81845 0.82259 0.82618 0.99129 0.99526 0.99976 1.15528 1.15981 1.16439 1.32026 1.32545 1.329 1.48829 1.49304 1.49682 1.64952 1.65626 1.65957 1.84627 1.84967 1.85451 2.0595 2.06332 2.18435 2.18996 2.19614 2.33098 2.33441 2.3392 2.46636 2.47258 2.47649 2.62285 2.62783 2.63132 2.81418 2.81907 2.82307 2.97795 2.98336 2.9893 3.15099 3.15461 3.15856 3.30003 3.30499 3.30934 3.43253 3.4388 3.44338 3.57988 3.58473 3.58871 3.75478 3.7591 3.76267 4.08837 4.0918 4.33756 4.34106 4.49122 4.49543 4.49889 4.6149 4.62083 4.62592 4.81057 4.81386 4.81846 
57 0.15078 0.15506 0.30707 0.31196 0.4935 0.49759 0.50192 0.62694 0.6321 0.81604 0.82049 0.98713 0.99247 1.15359 1.16274 1.31737 1.32409 1.48628 1.49076 1.65178 1.65668 1.84187 1.84661 2.05499 2.05906 2.18274 2.32728 2.33192 2.4682 2.47273 2.6219 2.62597 2.81204 2.8164 2.97593 2.98055 3.14788 3.15291 3.29755 3.30392 3.43322 3.43888 3.5777 3.58341 3.75066 3.75541 4.08407 4.08815 4.33271 4.33661 4.48802 4.49288 4.61491 4.62278 4.80666 4.80991 4.8148 
0 
79 0.16615 0.16969 0.17423 0.3219 0.3259 0.32934 0.5103 0.51389 0.51941 0.64312 0.6473 0.65292 0.833 0.83604 0.83985 1.00231 1.00639 1.0112 1.16738 1.17292 1.17753 1.33214 1.33706 1.34396 1.50323 1.50668 1.51206 1.66695 1.6712 1.67774 1.85635 1.86068 1.86438 1.87659 2.07096 2.0753 2.19817 2.20224 2.34241 2.34666 2.3517 2.36243 2.48467 2.48919 2.49677 2.63814 2.64285 2.82838 2.83244 2.83662 2.99298 2.99819 3.16307 3.1674 3.17207 3.31351 3.31797 3.32493 3.44964 3.4536 3.47431 3.59317 3.59806 3.60381 3.76715 3.77075 3.77982 4.10001 4.10492 4.34792 4.352 4.50323 4.50727 4.51237 4.63003 4.63502 4.82228 4.82568 4.82947 
32 0.16594 0.32345 0.51038 0.64261 0.83269 1.00282 1.00865 1.17317 1.33595 1.50307 1.66661 1.85622 1.86135 2.06982 2.19984 2.3417 2.34655 2.48457 2.63719 2.82831 2.83569 2.99244 3.16583 3.31597 3.44994 3.593 3.76728 4.09818 4.34623 4.50569 4.63491 4.82131 
64 0.16175 0.16437 0.31709 0.32031 0.32357 0.50459 0.50745 0.63759 0.64066 0.82643 0.82928 0.99579 1.00027 1.00413 1.16248 1.16772 1.17225 1.32648 1.33133 1.33593 1.49702 1.50011 1.66167 1.66492 1.85068 1.85479 1.85916 2.06429 2.06725 2.19357 2.19978 2.33682 2.34006 2.4789 2.48149 2.6326 2.63498 2.82303 2.82589 2.98766 2.99051 3.15762 3.16147 3.16494 3.30643 3.31142 3.3148 3.4427 3.44662 3.58812 3.59151 3.76228 3.76499 4.09338 4.09639 4.3417 4.34454 4.49994 4.50232 4.62466 4.62908 4.81672 4.81928 4.82478 
28 0.16147 0.31738 0.50395 0.63854 0.82704 0.99649 1.16624 1.33077 1.49788 1.66145 1.85021 1.85805 2.06446 2.19439 2.33796 2.47824 2.63227 2.82266 2.98719 3.15947 3.31009 3.44361 3.5895 3.76229 4.09448 4.34147 4.49951 4.8157 
88 0.1512 0.15559 0.15844 0.30751 0.3111 0.31485 0.49378 0.49862 0.50126 0.50532 0.62598 0.63065 0.63432 0.81698 0.82132 0.82369 0.8285 0.98889 0.99274 0.99668 1.15384 1.15766 1.16249 1.16844 1.31833 1.32439 1.32812 1.48667 1.49161 1.49424 1.49951 1.64725 1.65509 1.65948 1.8436 1.84651 1.85048 2.05689 2.06008 2.18226 2.18892 2.32855 2.33177 2.33618 2.46372 2.47119 2.47472 2.48191 2.62124 2.62591 2.62879 2.81198 2.8169 2.81956 2.82473 2.9759 2.98189 2.98684 3.14884 3.15212 3.15614 3.16215 3.2979 3.30297 3.30638 3.43006 3.43638 3.44103 3.57777 3.58253 3.58674 3.75224 3.75673 3.75939 4.0858 4.08862 4.33484 4.33717 4.48918 4.49396 4.49641 4.61322 4.62109 4.62504 4.8079 4.81094 4.8143 4.81996 
73 0.15382 0.15846 0.16465 0.31025 0.31484 0.31874 0.49648 0.50126 0.5056 0.62903 0.63405 0.63943 0.819 0.82404 0.82874 0.99126 0.99669 1.15673 1.16243 1.16781 1.32115 1.32679 1.33205 1.48881 1.49416 1.49889 1.65064 1.65731 1.66221 1.8461 1.85107 2.05932 2.06367 2.18515 2.19111 2.33119 2.3355 2.4682 2.47451 2.4794 2.62447 2.62912 2.8147 2.81951 2.82375 2.97871 2.98415 3.15143 3.15614 3.16001 3.3006 3.30612 3.31004 3.43297 3.43878 3.44489 3.58046 3.58523 3.75466 3.75945 3.76354 4.08829 4.09277 4.33731 4.34545 4.4918 4.49683 4.61617 4.62221 4.62812 4.81046 4.81392 4.82141 
37 0.16695 0.1721 0.32307 0.32707 0.50996 0.51403 0.64404 0.83279 1.00299 1.00743 1.17259 1.33532 1.50323 1.66601 1.67286 1.8562 1.86081 2.06943 2.19965 2.34143 2.34628 2.48449 2.63745 2.82853 2.99221 3.1652 3.31566 3.45052 3.59298 3.76843 4.09836 4.34615 4.35293 4.50466 4.63253 4.82176 4.82612 
5 0.33111 0.84104 1.01217 4.10507 4.82842 
56 0.14614 0.15121 0.30224 0.30688 0.48876 0.49415 0.6215 0.62684 0.81169 0.81637 0.98389 0.98884 1.14844 1.15441 1.31324 1.31949 1.48153 1.48703 1.64288 1.65059 1.83861 1.84198 2.05186 2.05558 2.17725 2.18441 2.32347 2.32742 2.4607 2.46758 2.61616 2.62145 2.80706 2.81244 2.97084 2.97704 3.14359 3.14751 3.29285 3.29883 3.42592 3.43207 3.5727 3.57803 3.74733 3.75227 4.08077 4.08421 4.32979 4.33252 4.48398 4.48923 4.60816 4.61813 4.8029 4.80652 
46 0.15905 0.16348 0.31433 0.32055 0.50202 0.50685 0.63515 0.82297 0.8277 0.99446 1.00186 1.16106 1.32655 1.33251 1.49243 1.49785 1.6591 1.84915 1.85529 2.06252 2.1911 2.33457 2.34355 2.47633 2.62991 2.63436 2.82042 2.82497 2.9849 3.15558 3.16139 3.30541 3.31164 3.44046 3.4469 3.58553 3.75884 3.76371 4.0913 4.09582 4.34002 4.49564 4.5011 4.62305 4.81425 4.81808 
55 0.17395 0.17859 0.33098 0.3355 0.51716 0.52098 0.64952 0.65381 0.83986 0.84441 1.00871 1.01387 1.17866 1.18355 1.34301 1.3479 1.51071 1.51801 1.67375 1.68027 1.86487 1.86921 2.0764 2.08167 2.20689 2.34902 2.35382 2.36183 2.49133 2.4959 2.64418 2.64844 2.83548 2.83969 2.9996 3.00582 3.17227 3.17617 3.32359 3.4555 3.46006 3.60041 3.60496 3.77537 3.77851 4.10527 4.11093 4.35387 4.35939 4.51195 4.51624 4.6401 4.64697 4.82939 4.83415 
61 0.15378 0.15838 0.31051 0.31482 0.31855 0.49615 0.50077 0.50483 0.62983 0.63446 0.81889 0.8237 0.82994 0.99075 0.9966 1.15678 1.16383 1.32094 1.32684 1.48855 1.4936 1.65095 1.65735 1.84572 1.85133 2.05881 2.06361 2.18497 2.19336 2.33102 2.3358 2.46988 2.47556 2.62492 2.62917 2.81474 2.81942 2.82736 2.97876 2.98397 3.15121 3.15684 3.30076 3.30741 3.43602 3.44044 3.58059 3.58508 3.75436 3.75919 3.76263 4.08784 4.0917 4.33666 4.34085 4.49152 4.49688 4.61528 4.62463 4.81017 4.81358 
31 0.16437 0.32231 0.5075 0.64039 0.83083 0.99904 1.00617 1.1645 1.17251 1.33216 1.50024 1.66395 1.85381 1.861 2.06735 2.1966 2.3392 2.48179 2.63536 2.82601 2.99049 3.16289 3.31366 3.44637 3.59036 3.76603 4.09587 4.34423 4.50282 4.62991 4.81925 
54 0.15236 0.15797 0.30894 0.31475 0.495 0.49994 0.62785 0.63505 0.81723 0.82237 0.82788 0.98967 0.99708 1.15535 1.16477 1.31961 1.32709 1.48699 1.49239 1.64876 1.65641 1.84455 1.85129 2.05776 2.18349 2.32968 2.33685 2.46702 2.47491 2.62323 2.62879 2.81324 2.81914 2.97717 2.98392 3.14991 3.1562 3.29912 3.30691 3.43164 3.43704 3.44396 3.57901 3.58693 3.75305 3.75919 4.08675 4.33561 4.49027 4.49632 4.61432 4.62559 4.80887 4.81266 
48 0.16355 0.16676 0.32047 0.32406 0.50731 0.51123 0.64155 0.8293 0.83258 0.83798 0.99908 1.00389 1.01096 1.16714 1.1736 1.33262 1.34099 1.50026 1.50606 1.66409 1.66941 1.85393 1.85906 2.06715 2.19692 2.33946 2.3464 2.48221 2.49194 2.63484 2.82585 2.83248 2.98979 3.16282 3.16998 3.31327 3.31893 3.4478 3.5905 3.59923 3.76555 3.7747 4.09592 4.34404 4.50233 4.63053 4.81889 4.82243 
56 0.14835 0.15324 0.30459 0.30906 0.49099 0.49613 0.62366 0.62872 0.81402 0.81864 0.98606 0.99165 1.15096 1.15682 1.3156 1.32236 1.48377 1.48896 1.64524 1.65307 1.84084 1.84561 2.05407 2.0584 2.17953 2.18771 2.3257 2.3299 2.4635 2.47041 2.6187 2.6236 2.80922 2.81448 2.97317 2.97926 3.14594 3.15039 3.29507 3.30167 3.42845 3.43402 3.57493 3.57999 3.74942 3.75498 4.08298 4.087 4.33197 4.33538 4.4863 4.49203 4.61048 4.6199 4.80506 4.80872 
34 0.16513 0.32037 0.32454 0.50774 0.51288 0.64035 0.8299 0.83568 0.99983 1.00609 1.17502 1.33354 1.50057 1.6643 1.85473 1.86096 2.06751 2.34049 2.48282 2.63525 2.63869 2.82643 2.99053 3.16392 3.31414 3.44709 3.59178 3.76593 3.76937 4.09614 4.34442 4.50315 4.6312 4.81966 
25 0.17047 0.32717 0.51384 0.64813 0.83862 1.01165 1.17729 1.50803 1.67129 1.8611 2.07561 2.2067 2.34764 2.48936 2.64319 2.83898 3.16878 3.32052 3.45381 3.59944 3.7715 4.10304 4.35194 4.51105 4.82744 
1 0.5216 
3 3.17405 3.77399 4.5107 
54 0.1751 0.17999 0.3318 0.3376 0.51812 0.52389 0.65222 0.65851 0.84082 0.8474 1.01076 1.02105 1.18011 1.18651 1.34433 1.34976 1.51138 1.51677 1.67545 1.68224 1.86711 1.8727 2.07873 2.0877 2.2075 2.35171 2.36454 2.49266 2.49998 2.6459 2.65796 2.8365 2.84256 3.00069 3.00781 3.17373 3.1789 3.32449 3.33014 3.45831 3.46429 3.60182 3.60976 3.77631 3.78306 4.10767 4.11461 4.35503 4.36098 4.51375 4.52084 4.64139 4.83058 4.83629 
57 0.16038 0.16382 0.31543 0.32014 0.50364 0.50711 0.63536 0.64012 0.82544 0.82906 0.99563 1.00208 1.16126 1.16711 1.32587 1.33104 1.49733 1.50131 1.65971 1.66377 1.85031 1.85433 2.06312 2.06663 2.19028 2.19636 2.33549 2.33937 2.47623 2.48055 2.63082 2.63404 2.82085 2.8243 2.98492 2.98865 3.15624 3.1612 3.30542 3.31151 3.44109 3.44725 3.58645 3.591 3.75899 3.7633 3.76681 4.09211 4.09558 4.34064 4.34366 4.49592 4.50047 4.623 4.62846 4.81522 4.81795 
55 0.16072 0.1641 0.3165 0.32114 0.50401 0.50744 0.6371 0.64157 0.82566 0.82916 0.99624 1.00151 1.16278 1.1697 1.32976 1.33649 1.49719 1.50056 1.66099 1.66635 1.85092 1.85623 2.0641 2.06872 2.19178 2.19598 2.33649 2.34174 2.47856 2.48438 2.63175 2.63507 2.82264 2.82638 2.98666 2.99047 3.15748 3.16203 3.30821 3.31316 3.44257 3.44748 3.58774 3.59308 3.76108 3.76449 4.09313 4.09862 4.34159 4.34892 4.49782 4.50133 4.62555 4.8169 4.82139 
89 0.14397 0.14815 0.15129 0.30012 0.30375 0.30726 0.48669 0.49102 0.49377 0.49741 0.61918 0.62341 0.62716 0.80936 0.81316 0.81647 0.82064 0.98189 0.98509 0.98889 1.14622 1.15026 1.15512 1.31108 1.31532 1.31917 1.47919 1.4835 1.48684 1.49233 1.64052 1.64695 1.65078 1.83659 1.83941 1.84287 2.04985 2.05284 2.05604 2.17517 2.18045 2.32148 2.32461 2.32789 2.45761 2.46337 2.4675 2.61375 2.61819 2.62156 2.80505 2.80925 2.81232 2.81914 2.96874 2.97324 2.97661 3.14156 3.1449 3.14852 3.15462 3.29078 3.29476 3.29906 3.42348 3.42916 3.43341 3.57068 3.57482 3.57834 3.74536 3.74894 3.75202 4.07879 4.08167 4.085 4.32776 4.33018 4.33375 4.48191 4.48531 4.48876 4.60603 4.61183 4.61897 4.80094 4.80402 4.80652 4.81091 
1 4.81303 
0 
0 
0 
25 0.17213 0.32909 0.51497 0.64791 0.83741 1.3411 1.5074 1.67339 1.86587 2.0741 2.20449 2.34899 2.48896 2.64183 2.83385 2.99675 3.1701 3.32105 3.45543 3.60489 3.77294 4.10319 4.35083 4.50964 4.82681 
0 
24 0.17644 0.33317 0.51883 0.65276 0.84183 1.01401 1.18138 1.51182 1.67558 1.8706 2.08078 2.36338 2.50001 2.6458 2.84131 3.00384 3.17735 3.32415 3.46046 3.78993 4.10914 4.35368 4.51586 4.8346 
15 0.51227 0.64319 0.83245 1.00976 1.33752 1.8622 2.34834 2.63795 2.83495 3.16896 3.31639 3.7684 4.34588 4.50476 4.82619 
83 0.16703 0.17052 0.17647 0.32219 0.32652 0.33128 0.51016 0.51343 0.51691 0.64288 0.64666 0.65073 0.83186 0.83526 0.83926 1.00231 1.00719 1.01146 1.17012 1.17552 1.17929 1.33475 1.33877 1.34313 1.50285 1.50613 1.51252 1.66716 1.67241 1.68078 1.85695 1.86172 1.86595 2.07038 2.07365 2.08215 2.19827 2.20243 2.20867 2.34239 2.34628 2.3503 2.35889 2.48466 2.48791 2.49333 2.63759 2.64074 2.82796 2.8318 2.836 2.99236 2.99534 3.00041 3.16319 3.16748 3.17055 3.31318 3.3178 3.32174 3.44858 3.45303 3.45861 3.59369 3.59798 3.60494 3.76739 3.77101 3.77486 4.09924 4.10274 4.10965 4.34758 4.35148 4.36509 4.5031 4.50745 4.51161 4.63302 4.63821 4.8218 4.82486 4.82871 
88 0.1647 0.16737 0.17068 0.32039 0.32365 0.32623 0.50814 0.51049 0.51334 0.64091 0.64401 0.64745 0.8299 0.83282 0.83531 0.84009 1.00103 1.00476 1.0081 1.16704 1.17085 1.17444 1.17819 1.33284 1.33556 1.3388 1.50034 1.50311 1.50605 1.66471 1.66766 1.67126 1.8549 1.85844 1.86123 1.86704 2.06785 2.07107 2.07621 2.19591 2.19936 2.34014 2.34349 2.3469 2.48255 2.48529 2.48929 2.63556 2.63817 2.64324 2.82622 2.82873 2.83188 2.83664 2.99081 2.99313 2.99821 3.16157 3.16497 3.16744 3.31223 3.31544 3.31824 3.44661 3.45002 3.45294 3.5916 3.59427 3.59781 3.76459 3.76766 3.77019 4.09673 4.09967 4.10378 4.3455 4.34812 4.35289 4.50172 4.50487 4.50759 4.62893 4.6328 4.63708 4.8198 4.82213 4.82482 4.82906 
87 0.15646 0.15961 0.1622 0.31307 0.31699 0.31957 0.49918 0.50265 0.50532 0.50873 0.63294 0.63589 0.6388 0.82156 0.82576 0.82809 0.83271 0.99308 0.99674 0.99982 1.00842 1.15961 1.16405 1.16775 1.32334 1.32801 1.3311 1.49157 1.49517 1.49781 1.65714 1.65987 1.66384 1.84785 1.85121 1.85446 2.06092 2.064 2.06822 2.18746 2.19193 2.19854 2.33331 2.33633 2.3402 2.4746 2.47777 2.48087 2.62776 2.63088 2.63342 2.81723 2.82111 2.82384 2.98172 2.98549 2.98876 3.15353 3.15781 3.16039 3.30331 3.30775 3.31034 3.43935 3.4428 3.44594 3.58328 3.5864 3.58972 3.7563 3.76046 3.76285 4.08991 4.09272 4.0977 4.33884 4.34161 4.4937 4.49791 4.50024 4.61863 4.62456 4.62742 4.81248 4.81514 4.81763 4.82122 
100 0.17373 0.17634 0.1804 0.32847 0.332 0.33517 0.34047 0.51581 0.51861 0.52154 0.52485 0.64984 0.65299 0.65742 0.83796 0.84121 0.84402 0.8473 1.00789 1.01251 1.01581 1.02263 1.17635 1.18161 1.18538 1.34194 1.34542 1.34902 1.5074 1.51134 1.51477 1.52477 1.6725 1.67568 1.67981 1.6945 1.86283 1.86671 1.86968 1.87419 2.07656 2.07946 2.08456 2.11369 2.20264 2.20727 2.21332 2.34868 2.35258 2.35613 2.36286 2.49152 2.49426 2.49854 2.6444 2.64695 2.6531 2.83523 2.83786 2.84136 2.84601 2.99968 3.00206 3.00696 3.16958 3.17359 3.17614 3.18084 3.32097 3.32468 3.32776 3.45507 3.45917 3.46311 3.60019 3.60311 3.60705 3.6136 3.77324 3.77684 3.77925 3.78455 4.10582 4.10858 4.11446 4.35413 4.35667 4.36095 4.51003 4.51374 4.5167 4.52308 4.63292 4.64021 4.6443 4.82857 4.83089 4.83383 4.83706 4.84808 
27 0.16463 0.32164 0.50743 0.64197 0.83049 1.00272 1.17368 1.3365 1.50072 1.66521 1.85662 2.06884 2.34129 2.48304 2.63578 2.82709 2.99043 3.16397 3.31477 3.44893 3.59309 3.76642 4.09709 4.34421 4.50373 4.6359 4.81966 
26 0.15925 0.31561 0.50152 0.63557 0.82423 0.99844 1.1675 1.33006 1.49485 1.66012 1.851 2.06069 2.33745 2.47611 2.629 2.81998 2.98478 3.15776 3.30819 3.44453 3.75976 4.08905 4.33708 4.4969 4.81254 4.82032 
0 
64 0.1444 0.14889 0.30069 0.30489 0.30981 0.48681 0.49138 0.49581 0.62004 0.62454 0.80981 0.81451 0.98142 0.9862 1.1471 1.15265 1.31136 1.317 1.4796 1.48458 1.64244 1.64799 1.8362 1.84021 1.84644 2.04943 2.05318 2.1755 2.18182 2.32132 2.32507 2.46017 2.46554 2.61513 2.61953 2.80498 2.80953 2.81472 2.96906 2.97432 3.14165 3.14596 3.15053 3.29095 3.29644 3.30179 3.42599 3.43061 3.57077 3.57523 3.74476 3.74931 3.75325 4.07842 4.08205 4.32729 4.33053 4.48191 4.48677 4.6064 4.61434 4.80059 4.80382 4.80827 
60 0.15751 0.1615 0.31433 0.31801 0.50096 0.50421 0.50755 0.63458 0.63824 0.82315 0.82714 0.83222 0.99443 0.99898 1.16148 1.16761 1.32556 1.32977 1.49281 1.49678 1.50272 1.6593 1.6628 1.84909 1.8533 2.06236 2.06611 2.19015 2.19493 2.3344 2.33852 2.476 2.47926 2.62866 2.63225 2.81951 2.82295 2.9838 2.98719 3.15546 3.15992 3.30541 3.30999 3.44069 3.44469 3.58489 3.58864 3.75822 3.76236 3.76918 4.09139 4.09505 4.34013 4.34411 4.49511 4.49961 4.62293 4.62815 4.81436 4.81749 
27 0.16316 0.32106 0.50866 0.6414 0.82924 1.00112 1.17142 1.33539 1.50042 1.66295 1.85574 2.06769 2.3415 2.48103 2.63454 2.8295 2.9904 3.163 3.31318 3.44891 3.59214 3.7656 4.09734 4.34514 4.50232 4.63108 4.81926 
18 0.15825 0.31513 0.50043 0.63521 0.824 2.06103 2.33368 2.47649 2.62865 2.81985 2.98439 3.1559 3.586 3.7593 4.09 4.33804 4.49655 4.81229 
38 0.16538 0.17087 0.32259 0.50853 0.51267 0.64119 0.83033 0.83532 1.00159 1.00734 1.17159 1.33427 1.50094 1.50623 1.66507 1.67059 1.85543 1.85995 2.06867 2.19884 2.34091 2.34753 2.48349 2.63618 2.82674 2.83305 2.99132 3.16493 3.315 3.44809 3.59202 3.76722 4.09728 4.34516 4.50425 4.63201 4.82068 4.82558 
58 0.15602 0.16072 0.31285 0.3174 0.49937 0.50386 0.50832 0.63316 0.63762 0.82097 0.82539 0.83025 0.99222 0.99866 1.15922 1.16633 1.32349 1.32861 1.49082 1.49546 1.65742 1.66394 1.84724 1.85281 2.06051 2.06582 2.18885 2.33266 2.33842 2.47416 2.47916 2.62767 2.63158 2.81778 2.8219 2.82865 2.98188 2.98623 3.15347 3.15842 3.30304 3.30902 3.43879 3.44423 3.58317 3.58855 3.75662 3.76136 4.08953 4.09494 4.33819 4.34469 4.49354 4.49849 4.62082 4.62646 4.81241 4.81626 
36 0.16993 0.32512 0.33051 0.51212 0.51776 0.64692 0.83424 0.84017 1.00356 1.00889 1.17657 1.33946 1.50493 1.66882 1.67618 1.86124 1.8698 2.07409 2.20417 2.34702 2.35699 2.4889 2.63977 2.83211 2.99694 3.16783 3.31827 3.45349 3.59854 3.77078 4.10269 4.35137 4.50804 4.63485 4.82466 4.83147 
68 0.15827 0.16166 0.16647 0.31478 0.31857 0.32232 0.50128 0.50439 0.50792 0.63443 0.63823 0.8241 0.82744 0.83173 0.99464 0.99988 1.16086 1.16652 1.17141 1.32494 1.33025 1.3346 1.49508 1.49813 1.65869 1.6621 1.84963 1.85389 2.06268 2.06645 2.18918 2.19466 2.33506 2.33894 2.47535 2.47905 2.48432 2.62972 2.63271 2.81944 2.82288 2.82871 2.98299 2.98718 3.15583 3.15978 3.16368 3.30475 3.31 3.31377 3.44082 3.44539 3.58515 3.58849 3.75836 3.76243 3.76598 4.09176 4.09557 4.3403 4.34436 4.49533 4.49977 4.62078 4.62721 4.8147 4.81735 4.82206 
27 0.17391 0.32979 0.51694 0.65195 0.83867 1.00967 1.18253 1.3432 1.51069 1.67455 1.86506 2.07665 2.35045 2.49246 2.64387 2.83541 2.99947 3.1721 3.3242 3.45798 3.60108 3.77505 4.10526 4.3526 4.51187 4.64257 4.82904 
57 0.16893 0.17218 0.32444 0.32806 0.51174 0.51559 0.64449 0.64767 0.83384 0.83642 0.84103 1.00284 1.0082 1.01447 1.16879 1.17589 1.33291 1.33912 1.50494 1.50836 1.66841 1.67295 1.85834 1.86341 1.8744 2.07183 2.07594 2.19931 2.20813 2.3439 2.34826 2.48678 2.64024 2.8307 2.8369 2.99479 2.99993 3.16451 3.16862 3.31274 3.31873 3.45019 3.45403 3.59549 3.60481 3.7702 3.77272 4.10042 4.10372 4.34867 4.3524 4.50339 4.50802 4.63533 4.64087 4.82391 4.82854 
0 
58 0.16387 0.16663 0.31925 0.3229 0.32688 0.50744 0.51055 0.63992 0.64342 0.82951 0.83279 0.99968 1.0052 1.16842 1.17346 1.33285 1.3372 1.49942 1.50304 1.66386 1.66782 1.85446 1.859 2.0667 2.06985 2.19546 2.20259 2.33971 2.34313 2.48151 2.48455 2.63456 2.63714 2.82545 2.82825 2.99006 2.99294 3.1608 3.1648 3.31163 3.31546 3.44539 3.44993 3.5907 3.59403 3.76471 3.7674 3.771 4.09569 4.09895 4.34441 4.34735 4.50153 4.50459 4.63072 4.63497 4.81936 4.82202 
8 0.32063 0.50763 0.82786 1.00252 1.50036 3.16203 3.76464 4.81769 
65 0.15745 0.16144 0.16729 0.31344 0.31743 0.50063 0.50382 0.50757 0.63405 0.63766 0.82261 0.82645 0.83057 0.99351 0.99823 1.16074 1.16552 1.32601 1.32936 1.49285 1.49651 1.50049 1.65822 1.66246 1.84842 1.85275 1.85702 2.06176 2.06555 2.18991 2.1956 2.33389 2.3376 2.47507 2.47885 2.62869 2.6317 2.81937 2.82284 2.82851 2.98391 2.98685 3.15467 3.15898 3.16369 3.30491 3.30914 3.43947 3.44393 3.58481 3.58851 3.75824 3.76198 3.76674 4.09073 4.09497 4.33914 4.34365 4.49502 4.49866 4.62268 4.62742 4.81326 4.81635 4.82114 
58 0.16146 0.16474 0.31639 0.3202 0.50441 0.50798 0.6373 0.64066 0.82712 0.83061 0.99618 1.00186 1.1624 1.16861 1.32684 1.33115 1.33512 1.49755 1.5015 1.6614 1.66556 1.8511 1.85563 2.06439 2.06849 2.19271 2.19985 2.33627 2.34126 2.47884 2.48182 2.63212 2.635 2.82255 2.82558 2.98719 2.99101 3.15715 3.1614 3.30675 3.31153 3.44214 3.44673 3.58771 3.59215 3.75969 3.76394 3.76735 4.09303 4.09694 4.34163 4.34578 4.49756 4.50128 4.62609 4.63013 4.81649 4.81949 
76 0.16236 0.1662 0.17171 0.3189 0.3234 0.328 0.5068 0.51016 0.51394 0.63936 0.64317 0.64849 0.82789 0.83191 0.83558 0.99897 1.00341 1.01189 1.16547 1.17189 1.33189 1.3364 1.49915 1.50274 1.50657 1.66336 1.66842 1.67652 1.85341 1.85838 1.86257 2.06648 2.07056 2.19172 2.19895 2.33897 2.34309 2.34884 2.48013 2.48408 2.48978 2.63335 2.6368 2.64726 2.82383 2.82734 2.83242 2.98808 2.99126 2.9968 3.15988 3.16436 3.16874 3.30949 3.31476 3.31971 3.4448 3.44966 3.58984 3.5943 3.59969 3.76264 3.76668 3.77026 4.09559 4.10006 4.34414 4.34888 4.49942 4.50376 4.50829 4.62352 4.63164 4.81846 4.82188 4.82558 
2 0.32744 4.8255 
102 0.18069 0.18387 0.18758 0.1971 0.33622 0.3399 0.34305 0.34898 0.52426 0.52707 0.53015 0.535 0.65661 0.6603 0.66384 0.6731 0.84606 0.8494 0.85271 0.85845 1.0168 1.02101 1.02491 1.04112 1.18443 1.18905 1.19293 1.34926 1.35265 1.35607 1.51638 1.5197 1.5233 1.53199 1.6813 1.68512 1.68984 1.87154 1.87527 1.87866 1.88453 2.08403 2.08747 2.09225 2.21358 2.21814 2.22715 2.35702 2.36073 2.36493 2.37069 2.4987 2.50225 2.50642 2.52521 2.65147 2.65459 2.65938 2.84293 2.84609 2.84976 2.85585 3.00679 3.00979 3.014 3.17783 3.18166 3.1845 3.18942 3.3274 3.33158 3.33466 3.34089 3.4628 3.46678 3.47035 3.48467 3.60764 3.61141 3.61531 3.62236 3.78058 3.78443 3.78701 3.79263 4.11315 4.11644 4.12118 4.3618 4.36475 4.36936 4.5176 4.52154 4.52481 4.53258 4.64649 4.65071 4.6564 4.83616 4.83893 4.84208 4.84589 
25 0.16458 0.32169 0.50777 0.64081 0.83103 1.00339 1.16919 1.50076 1.66422 1.85447 2.0677 2.19691 2.33974 2.48225 2.63556 2.82633 2.99047 3.44707 3.59099 3.76689 4.09606 4.34447 4.50329 4.63057 4.81968 
59 0.16128 0.16534 0.31608 0.32094 0.50476 0.50827 0.63638 0.64111 0.82716 0.83047 0.99621 1.00154 1.16233 1.16954 1.32618 1.33139 1.3361 1.49808 1.50322 1.66081 1.66615 1.85055 1.85567 1.86075 2.06379 2.06855 2.19089 2.19656 2.33619 2.34178 2.47723 2.48139 2.48742 2.63186 2.63677 2.82272 2.8272 2.98715 2.99591 3.15736 3.16266 3.30587 3.31226 3.4423 3.44787 3.58686 3.59203 3.75952 3.76463 4.09283 4.09711 4.34149 4.34811 4.49652 4.50187 4.62378 4.63117 4.81712 4.8214 
94 0.15099 0.1552 0.15807 0.30733 0.31088 0.31413 0.49373 0.49819 0.50046 0.50448 0.62618 0.63075 0.63411 0.81628 0.82007 0.82292 0.82746 0.98877 0.99206 0.99608 1.15367 1.1576 1.16176 1.16722 1.31841 1.32338 1.32638 1.48614 1.49046 1.4933 1.49748 1.64791 1.65393 1.65707 1.66412 1.84365 1.84643 1.85035 1.8561 2.05687 2.06006 2.06461 2.18231 2.18806 2.19216 2.32846 2.33165 2.33542 2.46562 2.47092 2.47428 2.62145 2.62576 2.6284 2.81195 2.81644 2.8191 2.82384 2.97594 2.98098 2.98347 3.14867 3.15188 3.15563 3.15975 3.29784 3.30228 3.30593 3.43106 3.43614 3.43997 3.44519 3.57769 3.58214 3.58551 3.75221 3.75619 3.75896 4.08577 4.08863 4.09237 4.33485 4.33723 4.34197 4.48906 4.49276 4.49563 4.61328 4.61923 4.62304 4.8078 4.81097 4.81358 4.81753 
12 0.51802 1.34692 1.52256 2.07659 2.49076 2.64133 2.99737 3.45501 3.60449 3.77232 4.10729 4.63753 
69 0.15373 0.15839 0.31014 0.31388 0.31963 0.49643 0.50134 0.50499 0.62932 0.63395 0.63975 0.81925 0.82302 0.82696 0.99187 0.99635 1.15629 1.16081 1.32178 1.32944 1.48906 1.49337 1.49758 1.65018 1.6573 1.66391 1.84703 1.85106 2.06036 2.06589 2.18528 2.1952 2.33171 2.33531 2.4672 2.47356 2.47947 2.62359 2.62852 2.63315 2.81509 2.81974 2.82445 2.97901 2.9849 3.15195 3.15552 3.16021 3.30098 3.30557 3.31087 3.43298 3.43918 3.44524 3.58077 3.58558 3.75553 3.76196 4.0893 4.09431 4.33833 4.34179 4.49237 4.4986 4.61627 4.62461 4.81115 4.81476 4.82078 
64 0.14778 0.15226 0.30419 0.30837 0.31407 0.4903 0.49461 0.49957 0.6235 0.62781 0.81319 0.81785 0.82425 0.98468 0.98959 1.15055 1.15621 1.31462 1.32022 1.4831 1.48801 1.49333 1.64711 1.65247 1.83941 1.84358 2.05262 2.05626 2.17876 2.18535 2.32468 2.32861 2.46395 2.4692 2.61865 2.62288 2.80848 2.81283 2.81944 2.97249 2.97751 3.14491 3.14927 3.15376 3.29438 3.30004 3.42984 3.43493 3.57423 3.57847 3.74804 3.75247 3.75584 4.08166 4.08524 4.33041 4.33361 4.48522 4.49 4.60956 4.61817 4.80395 4.80708 4.81123 
40 0.17176 0.17735 0.32878 0.33481 0.51541 0.51949 0.6496 0.83738 0.84196 1.00965 1.17731 1.34143 1.50755 1.51282 1.67213 1.67926 1.86342 1.86903 2.07564 2.20447 2.34844 2.35852 2.49049 2.50324 2.6429 2.83304 2.83942 2.99774 3.17055 3.32166 3.45626 3.60046 3.77394 4.10379 4.35151 4.35756 4.51053 4.63753 4.82677 4.83164 
0 
0 
140 0.14372 0.14709 0.14976 0.1522 0.15555 0.29981 0.30325 0.30606 0.30873 0.31161 0.48653 0.49006 0.49267 0.49497 0.49745 0.50208 0.61843 0.6221 0.62495 0.62794 0.6308 0.80904 0.81234 0.81529 0.81749 0.82045 0.98178 0.98432 0.98753 0.99045 0.99499 1.14591 1.14965 1.1531 1.15635 1.15989 1.3108 1.31406 1.31766 1.32037 1.32367 1.47887 1.48252 1.48551 1.48794 1.49107 1.64014 1.64611 1.64931 1.65222 1.65648 1.83648 1.83881 1.84164 1.84433 1.84735 2.04973 2.05208 2.05462 2.05812 2.17494 2.17912 2.18264 2.18717 2.32136 2.32403 2.32669 2.3297 2.33446 2.45683 2.46243 2.46581 2.46844 2.47162 2.47903 2.61338 2.6176 2.6203 2.62262 2.62824 2.80494 2.80859 2.81117 2.81358 2.8166 2.82087 2.96851 2.97217 2.97538 2.97797 2.98268 3.14135 3.14423 3.14695 3.14955 3.15207 3.15805 3.29053 3.29373 3.29703 3.29984 3.30262 3.4232 3.42879 3.43148 3.43447 3.43767 3.57053 3.57409 3.57669 3.57978 3.58435 3.74525 3.74793 3.75073 3.75304 3.75582 4.07869 4.08109 4.08366 4.08736 4.32757 4.32964 4.33202 4.336 4.48168 4.48452 4.4878 4.49009 4.49371 4.60573 4.61062 4.6147 4.61762 4.62258 4.80089 4.80355 4.80566 4.80806 4.81091 
68 0.17236 0.17645 0.32836 0.33228 0.33947 0.51588 0.51961 0.52474 0.64866 0.65279 0.66219 0.83774 0.84152 0.84843 1.00858 1.01383 1.17462 1.1806 1.34202 1.34628 1.50834 1.5119 1.67231 1.67672 1.86339 1.869 2.07573 2.08006 2.20399 2.21005 2.34749 2.35235 2.36046 2.49025 2.49465 2.50506 2.64345 2.64739 2.83445 2.83883 2.85299 2.9987 3.00386 3.16916 3.17313 3.17882 3.32122 3.32444 3.45573 3.45962 3.59947 3.60469 3.61316 3.77375 3.77733 3.78651 4.10454 4.109 4.35282 4.3575 4.51123 4.51541 4.63506 4.64005 4.64884 4.82736 4.83047 4.83443 
2 2.64473 4.35332 
72 0.16644 0.17011 0.32163 0.32506 0.32867 0.50956 0.51345 0.51978 0.64279 0.64682 0.83014 0.83375 0.83798 1.00052 1.00544 1.01301 1.16799 1.1743 1.33524 1.3398 1.50293 1.5071 1.66561 1.6705 1.68129 1.85549 1.86034 1.86488 2.06884 2.07347 2.09692 2.19855 2.20806 2.34111 2.34634 2.3516 2.48386 2.48776 2.4934 2.63679 2.64023 2.82827 2.83294 2.99185 2.99648 3.16252 3.16647 3.17039 3.31432 3.31776 3.32265 3.44776 3.45225 3.45801 3.59197 3.59665 3.60365 3.76562 3.76983 3.77574 4.09802 4.10245 4.3466 4.35093 4.50207 4.50651 4.5104 4.62928 4.63565 4.8214 4.82502 4.83277 
34 0.1701 0.32673 0.33337 0.51351 0.51936 0.6473 0.83561 0.84192 1.00742 1.016 1.17682 1.33966 1.50694 1.67102 1.86194 1.87966 2.07273 2.20926 2.34628 2.35503 2.48785 2.64039 2.83271 2.99602 3.16885 3.31959 3.45348 3.59784 3.77122 4.1018 4.34963 4.50753 4.64234 4.82559 
0 
39 0.17611 0.18356 0.33287 0.339 0.51876 0.52355 0.65324 0.8422 0.85055 1.01447 1.18213 1.34665 1.51319 1.5247 1.67617 1.68463 1.86521 1.871 2.08043 2.21158 2.35335 2.37307 2.49547 2.64621 2.83752 3.00345 3.17473 3.32563 3.45913 3.60421 3.77781 4.10795 4.12223 4.35575 4.3669 4.5163 4.65269 4.83109 4.83899 
61 0.15079 0.15655 0.30779 0.31233 0.49341 0.4993 0.50317 0.62643 0.63148 0.63599 0.8166 0.82222 0.98907 0.99475 1.15424 1.16002 1.31842 1.3246 1.48614 1.4923 1.49776 1.6478 1.65515 1.66066 1.84389 1.84862 2.05709 2.06157 2.1822 2.1888 2.329 2.33353 2.46609 2.47232 2.62182 2.62683 2.81193 2.81738 2.97587 2.98224 3.14908 3.15397 3.29789 3.304 3.43089 3.43677 3.44187 3.57769 3.58282 3.75232 3.75753 4.0861 4.09049 4.33497 4.33909 4.48948 4.49488 4.61314 4.62113 4.80823 4.81166 
21 0.1639 0.31994 0.50887 0.8288 0.99982 1.17109 1.33186 1.50018 1.66435 1.85549 2.48178 2.63539 2.82462 2.989 3.16263 3.31499 3.44839 3.59262 3.76569 4.63256 4.81933 
1 4.33432 
84 0.17223 0.17549 0.18008 0.32741 0.33142 0.33539 0.34498 0.51566 0.51931 0.52403 0.648 0.65242 0.66134 0.83791 0.84104 0.84498 0.87001 1.00685 1.01196 1.01765 1.03537 1.17428 1.18236 1.34056 1.34599 1.37036 1.50815 1.51204 1.51705 1.6724 1.67868 1.68712 1.86187 1.86682 1.87143 1.88056 2.07499 2.07988 2.10079 2.20581 2.21348 2.34754 2.35286 2.35843 2.48998 2.49487 2.50376 2.64362 2.64758 2.83473 2.83888 2.84363 2.9985 3.00389 3.1679 3.17304 3.17793 3.31952 3.32383 3.33057 3.4533 3.45863 3.4643 3.59874 3.60433 3.61311 3.77128 3.77576 3.78098 4.10399 4.1089 4.12 4.3525 4.35768 4.36624 4.50804 4.51239 4.51811 4.63884 4.64828 4.82721 4.83113 4.83506 4.84343 
0 
29 0.16281 0.31974 0.50561 0.63972 0.82805 0.99712 1.16808 1.33143 1.49834 1.6623 1.85434 2.06678 2.19699 2.33987 2.481 2.6335 2.82382 2.98863 3.16113 3.31239 3.44716 3.59058 3.76384 4.09595 4.34371 4.50068 4.62975 4.81686 4.82157 
55 0.16204 0.16616 0.31726 0.32185 0.50516 0.50954 0.63767 0.64144 0.82838 0.83358 0.99688 1.00206 1.16345 1.16809 1.32882 1.33225 1.49849 1.5047 1.662 1.66904 1.8512 1.85591 2.06458 2.06987 2.19322 2.19842 2.33692 2.34172 2.47987 2.48539 2.63249 2.63591 2.82354 2.82832 2.9882 3.15805 3.16223 3.30795 3.31244 3.44273 3.44793 3.58843 3.59345 3.76105 3.76521 4.09343 4.09722 4.34219 4.34641 4.49789 4.50183 4.62788 4.63559 4.81711 4.82066 
0 
26 0.16547 0.32306 0.50814 0.64352 0.83046 1.00059 1.17268 1.33565 1.50137 1.66501 1.85684 2.0692 2.34292 2.48424 2.63664 2.82818 2.99117 3.16449 3.31524 3.45041 3.59672 3.76727 4.09854 4.34523 4.50423 4.82037 
51 0.16511 0.17012 0.32163 0.32546 0.50795 0.51178 0.64077 0.64515 0.83062 0.83513 1.00035 1.00536 1.17066 1.17632 1.33359 1.33838 1.50133 1.66483 1.67256 1.85493 1.8596 2.06795 2.07384 2.19809 2.34039 2.34599 2.48308 2.4901 2.63532 2.63958 2.82643 2.83208 2.99088 3.16252 3.16585 3.31414 3.31827 3.44834 3.45444 3.59163 3.59724 3.76583 3.76979 4.09658 4.10245 4.3449 4.50308 4.50811 4.63122 4.82005 4.82497 
100 0.14995 0.1537 0.15691 0.3063 0.30962 0.31315 0.31637 0.49277 0.49668 0.49929 0.50259 0.62519 0.62911 0.63263 0.63628 0.81514 0.81844 0.82188 0.82452 0.98793 0.99091 0.9946 0.99918 1.15245 1.15616 1.16071 1.16571 1.31728 1.3214 1.32487 1.48498 1.48861 1.49195 1.49505 1.6467 1.65245 1.65589 1.66092 1.84267 1.84557 1.84908 1.85362 2.05591 2.05918 2.06245 2.18128 2.18645 2.19245 2.32755 2.33062 2.33406 2.46378 2.46906 2.47272 2.47617 2.62005 2.62407 2.62734 2.81107 2.81526 2.81814 2.82366 2.97489 2.97922 2.9824 3.14769 3.15086 3.1546 3.15763 3.2969 3.30086 3.30477 3.30931 3.4297 3.43495 3.43872 3.44282 3.57676 3.58085 3.58423 3.58987 3.75137 3.75559 3.75824 4.08487 4.08779 4.09111 4.33388 4.33632 4.34015 4.48804 4.4915 4.4948 4.6122 4.61803 4.62234 4.80698 4.80995 4.81253 4.81743 
27 0.16727 0.32397 0.51035 0.64388 0.8333 1.17462 1.33724 1.50405 1.66875 1.85978 2.07005 2.20479 2.34349 2.48368 2.63645 2.8287 2.99195 3.1659 3.31674 3.45179 3.59437 3.76805 4.09977 4.34627 4.50544 4.63542 4.82204 
0 
57 0.1562 0.16124 0.31253 0.31782 0.49947 0.50378 0.50902 0.63266 0.63779 0.82154 0.82645 0.99286 0.99932 1.15907 1.1655 1.32308 1.32879 1.49179 1.49702 1.65678 1.66261 1.84757 1.85327 2.06084 2.06664 2.18733 2.1962 2.33289 2.33866 2.47315 2.47839 2.62713 2.63147 2.81685 2.82196 2.98115 2.98621 3.15343 3.15907 3.30281 3.30893 3.43878 3.44461 3.5831 3.58893 3.7562 3.76166 4.08987 4.09649 4.33848 4.34546 4.49334 4.4989 4.61885 4.62669 4.81208 4.81602 
17 0.16359 0.32161 0.50717 0.82865 1.00056 1.16991 1.49813 1.66269 1.85557 2.63311 2.98869 3.16288 3.3124 3.76471 4.3421 4.50158 4.81744 
27 0.1717 0.32829 0.51555 0.64835 0.83703 1.00823 1.1797 1.34182 1.50808 1.67287 1.86598 2.07518 2.34993 2.49079 2.64203 2.83291 2.99946 3.16976 3.32094 3.45497 3.6 3.77287 4.10421 4.35162 4.5096 4.64213 4.82648 
17 0.17323 0.32831 0.51487 0.64894 0.8361 1.50946 2.49047 2.64125 2.8329 2.99977 3.17221 3.59944 3.77223 4.10415 4.35202 4.50918 4.82662 
35 0.1717 0.32843 0.51431 0.5184 0.64859 0.83641 0.84079 1.00712 1.01225 1.17817 1.34078 1.50812 1.6711 1.86252 1.86757 2.07455 2.2049 2.34691 2.35845 2.4891 2.64215 2.83295 2.83984 2.99702 3.16998 3.32066 3.45526 3.59804 3.77304 4.10273 4.35078 4.50983 4.63798 4.8261 4.83255 
45 0.16725 0.32438 0.329 0.50989 0.51442 0.64274 0.64775 0.83438 1.00212 1.00804 1.16836 1.17575 1.33705 1.50131 1.66741 1.8583 1.86543 2.06934 2.07556 2.19794 2.20726 2.34217 2.48451 2.4923 2.63827 2.82836 2.8329 2.99322 3.16294 3.16843 3.31687 3.44869 3.45449 3.59377 3.60013 3.76833 3.77191 4.09924 4.3474 4.50603 4.51317 4.63015 4.63573 4.82206 4.82832 
57 0.15363 0.15839 0.31033 0.31489 0.49637 0.5007 0.62947 0.63351 0.63974 0.81855 0.82345 0.99058 0.99648 1.15677 1.16294 1.32078 1.32623 1.4882 1.49357 1.65038 1.65661 1.8455 1.85065 2.05872 2.06305 2.18431 2.19042 2.33079 2.33566 2.46922 2.47447 2.62467 2.62879 2.81435 2.81903 2.97849 2.9836 3.15103 3.15609 3.30049 3.30598 3.43602 3.44042 3.58026 3.58452 3.75409 3.75903 4.08776 4.09236 4.33651 4.34088 4.49136 4.49642 4.61479 4.6227 4.80997 4.8134 
4 0.1678 0.51193 0.83376 1.50467 
13 0.16859 0.32485 0.50839 0.83044 1.0016 1.33692 1.50022 1.86109 2.63681 2.82873 3.76694 4.34544 4.82514 
25 0.16399 0.31981 0.50641 0.64041 0.82873 1.00005 1.3323 1.49816 1.66449 1.85488 2.06756 2.34002 2.48125 2.63412 2.82467 2.98952 3.16239 3.31242 3.44584 3.59012 3.76548 4.09713 4.34389 4.50309 4.81864 
90 0.14767 0.15192 0.15514 0.30383 0.30747 0.31129 0.31514 0.49037 0.49494 0.49776 0.50076 0.62254 0.627 0.63064 0.63512 0.81308 0.81676 0.8201 0.82365 0.98557 0.98877 0.99268 1.14992 1.15397 1.15915 1.3148 1.3194 1.32308 1.48293 1.48717 1.49047 1.49466 1.64404 1.65111 1.65403 1.84027 1.84306 1.84739 2.05353 2.05651 2.0615 2.17886 2.18484 2.1916 2.32514 2.32827 2.33238 2.46072 2.46713 2.47082 2.47577 2.6174 2.622 2.62519 2.80866 2.81302 2.81633 2.97245 2.97724 2.98044 3.14524 3.14859 3.15284 3.29449 3.29867 3.30295 3.4269 3.43303 3.43688 3.44161 3.57436 3.57864 3.58276 3.74902 3.75271 3.7562 4.08247 4.0853 4.33154 4.33384 4.48561 4.48908 4.4927 4.60975 4.6167 4.62127 4.80458 4.80765 4.81049 4.81527 
42 0.15357 0.1582 0.31022 0.49706 0.50092 0.6305 0.81867 0.82385 0.99015 1.15675 1.32064 1.32656 1.4885 1.49377 1.65567 1.84485 2.05801 2.18567 2.33032 2.4726 2.62502 2.62918 2.81537 2.81949 2.97931 2.98382 3.1511 3.15833 3.30041 3.30664 3.43704 3.58081 3.75372 3.75895 4.08705 4.3358 4.49096 4.49605 4.61546 4.62562 4.80974 4.81418 
60 0.15465 0.15982 0.31133 0.31618 0.49702 0.50202 0.50697 0.62997 0.63451 0.63996 0.82019 0.82528 0.99175 0.99787 1.15771 1.16437 1.32185 1.32817 1.48994 1.49514 1.65121 1.65796 1.84662 1.85207 2.05985 2.06541 2.18567 2.19216 2.33188 2.33729 2.46983 2.47565 2.62563 2.63051 2.81555 2.82026 2.82727 2.97948 2.98489 3.15207 3.1574 3.30155 3.30818 3.43314 3.43884 3.44458 3.58135 3.58617 3.75519 3.76062 4.08888 4.09366 4.33771 4.34181 4.49244 4.49791 4.61637 4.62465 4.81118 4.8147 
28 0.15356 0.30866 0.49652 0.62948 0.81856 0.98836 1.15588 1.32071 1.4896 1.65571 1.84298 2.05625 2.1874 2.32853 2.47306 2.62428 2.81434 2.97917 3.14911 3.29957 3.43556 3.57997 3.75183 4.08532 4.33396 4.48914 4.62114 4.80789 
64 0.15305 0.15773 0.16511 0.30989 0.31517 0.49581 0.50027 0.50555 0.62946 0.63439 0.81792 0.82246 0.82789 0.98966 0.99561 1.1561 1.16338 1.32 1.32594 1.33068 1.48762 1.49234 1.49835 1.6542 1.65843 1.84471 1.84994 1.85463 2.05794 2.06203 2.18386 2.19123 2.33007 2.3347 2.47095 2.47525 2.62443 2.62867 2.81371 2.81847 2.82532 2.978 2.98321 3.15032 3.15596 3.29984 3.30621 3.31016 3.43622 3.44188 3.57975 3.58434 3.75315 3.75848 4.08704 4.09123 4.33581 4.3395 4.49059 4.49561 4.6145 4.62288 4.80922 4.81273 
11 0.1713 0.32536 0.83278 1.00604 1.33948 1.50385 2.82914 2.99579 3.16616 4.50754 4.82147 
118 0.17629 0.17973 0.18227 0.18593 0.33299 0.33608 0.33877 0.34155 0.35055 0.51953 0.52285 0.5252 0.52786 0.53277 0.65319 0.65601 0.65887 0.66259 0.84214 0.84558 0.84784 0.8512 1.01333 1.01655 1.01967 1.02352 1.18066 1.18466 1.18822 1.19224 1.34428 1.34815 1.3508 1.35395 1.51251 1.51602 1.51863 1.52216 1.67722 1.68024 1.68355 1.68813 1.86827 1.87102 1.87393 1.87686 1.88425 2.08109 2.08394 2.08695 2.09643 2.20808 2.21233 2.21708 2.35344 2.3562 2.35955 2.36346 2.36924 2.49438 2.49743 2.49996 2.50369 2.64747 2.65056 2.65287 2.65818 2.83883 2.84172 2.84435 2.8476 2.85804 3.00254 3.00584 3.0085 3.01298 3.17407 3.17691 3.17965 3.18223 3.18645 3.32394 3.32774 3.3305 3.33343 3.45957 3.4626 3.46561 3.47015 3.60408 3.607 3.6101 3.61402 3.77718 3.78058 3.78293 3.7855 3.7909 4.11008 4.11257 4.11552 4.12294 4.35892 4.36111 4.36439 4.37351 4.51424 4.51785 4.52013 4.52366 4.64225 4.64621 4.64999 4.83258 4.83522 4.83752 4.84039 4.84517 
35 0.16495 0.3212 0.32619 0.50793 0.51289 0.64162 0.83132 1.00337 1.17244 1.33414 1.5018 1.665 1.85704 2.06817 2.20102 2.34017 2.3482 2.48251 2.49043 2.63567 2.82691 2.83253 2.99036 3.16361 3.31426 3.449 3.59187 3.59959 3.76634 4.09675 4.34474 4.50327 4.63193 4.82019 4.82624 
32 0.16924 0.32515 0.51214 0.5166 0.64587 0.83489 1.00314 1.01065 1.17362 1.33905 1.50606 1.66974 1.86083 1.86563 2.07295 2.20158 2.34598 2.35483 2.48682 2.63969 2.83192 2.99508 3.1678 3.31794 3.45255 3.59723 3.77041 4.10162 4.34881 4.50742 4.63794 4.82503 
29 0.16333 0.31955 0.50688 0.6389 0.8286 0.99779 1.16783 1.33186 1.50015 1.66216 1.85495 2.06542 2.19515 2.33795 2.48062 2.63295 2.824 2.98875 3.16056 3.31225 3.44589 3.58874 3.764 4.09412 4.34203 4.501 4.62829 4.81733 4.82324 
0 
2 0.82895 1.49866 
15 0.16478 0.32391 0.64248 1.66629 2.06856 2.3414 2.48251 2.63606 2.99132 3.44889 3.5927 3.76671 4.09782 4.34546 4.50337 
18 0.17265 0.51726 0.65104 0.83802 1.01077 1.34354 1.5092 1.67345 1.86671 2.07578 2.64351 3.17367 3.32286 3.7759 4.10457 4.3514 4.51091 4.83068 
0 
82 0.18132 0.18474 0.19006 0.33723 0.34119 0.34683 0.52452 0.5283 0.53303 0.65734 0.66084 0.66677 0.84647 0.84977 0.85405 1.01692 1.02179 1.02804 1.18576 1.19033 1.20021 1.34997 1.35379 1.36312 1.51733 1.52065 1.52613 1.68137 1.68558 1.69296 1.87154 1.87568 1.8799 1.90708 2.08432 2.08814 2.09848 2.21384 2.22021 2.35749 2.36267 2.36954 2.49907 2.50353 2.51158 2.65179 2.65497 2.66372 2.84311 2.84684 2.85111 3.00738 3.01129 3.17818 3.18185 3.18594 3.32936 3.33267 3.33784 3.46373 3.46738 3.47438 3.60823 3.61293 3.61988 3.78237 3.78536 3.79128 4.11296 4.1166 4.12417 4.36178 4.36578 4.37719 4.5194 4.52245 4.52849 4.64789 4.65372 4.83626 4.83961 4.84334 
20 0.168 0.32398 0.51182 0.64345 0.83312 1.00809 1.33776 1.66906 2.06977 2.34473 2.63631 2.99494 3.31739 3.59446 3.76809 4.09963 4.34612 4.50455 4.63546 4.82483 
42 0.16554 0.17056 0.32271 0.32745 0.50925 0.51325 0.64342 0.83223 1.00449 1.17073 1.17691 1.33521 1.50235 1.66596 1.85623 1.86151 2.06896 2.198 2.34158 2.34668 2.48367 2.63677 2.82757 2.83311 2.99155 3.16413 3.16877 3.31577 3.44998 3.45753 3.59264 3.59853 3.76705 3.77008 4.09769 4.34561 4.35268 4.50434 4.51011 4.6318 4.82122 4.82664 
94 0.15817 0.16169 0.1643 0.3149 0.31842 0.32129 0.50075 0.50445 0.50728 0.51125 0.63424 0.63773 0.64048 0.8231 0.82699 0.82938 0.83313 0.99476 0.99835 1.00132 1.00506 1.16082 1.16511 1.16886 1.17485 1.32489 1.33003 1.3334 1.49293 1.49704 1.49988 1.50479 1.65522 1.66053 1.66335 1.67066 1.84953 1.85262 1.85563 1.85982 2.06281 2.0659 2.18906 2.19413 2.33492 2.33811 2.34141 2.34692 2.47459 2.47879 2.4813 2.48732 2.62986 2.63291 2.63581 2.8191 2.82289 2.82528 2.8294 2.98274 2.98746 2.99125 3.15557 3.15913 3.16196 3.30455 3.30958 3.31241 3.44075 3.44438 3.44726 3.58503 3.58836 3.59172 3.59784 3.75832 3.76252 3.76491 4.0918 4.09466 4.10283 4.34056 4.34289 4.34949 4.49561 4.49994 4.50244 4.61963 4.62595 4.62937 4.81431 4.81712 4.81997 4.8241 
33 0.15827 0.31416 0.50071 0.50762 0.63434 0.82364 0.99586 1.16159 1.32596 1.49383 1.65845 1.84805 1.8543 2.06146 2.18997 2.33377 2.47542 2.62874 2.81912 2.826 2.98345 3.15559 3.3061 3.44082 3.58435 3.59297 3.75871 4.08975 4.33754 4.49581 4.62401 4.8127 4.81898 
62 0.16724 0.17064 0.32369 0.32706 0.51134 0.51485 0.64317 0.64782 0.83341 0.83668 0.84126 1.00296 1.0072 1.01206 1.17322 1.17812 1.33634 1.34255 1.50401 1.50839 1.66803 1.67259 1.85852 1.86209 1.86872 2.07013 2.07488 2.20014 2.2064 2.34246 2.34608 2.35178 2.48495 2.48949 2.6377 2.64105 2.82927 2.83292 2.83768 2.99327 2.99863 3.166 3.16977 3.3155 3.3191 3.45072 3.45573 3.5936 3.59855 3.76749 3.77105 4.09913 4.10297 4.34753 4.35233 4.50499 4.50788 4.63288 4.63825 4.82251 4.82571 4.83039 
67 0.17066 0.17486 0.32607 0.32996 0.33867 0.51387 0.51848 0.64588 0.65005 0.83616 0.84013 0.84598 1.00571 1.0107 1.01689 1.17161 1.17769 1.18262 1.33786 1.3412 1.3523 1.50643 1.51064 1.66971 1.67352 1.68281 1.86062 1.86494 1.88359 2.07263 2.0776 2.2027 2.21138 2.34591 2.3502 2.35705 2.4879 2.4922 2.64132 2.64485 2.83176 2.83713 2.99606 3.00111 3.16721 3.17073 3.17625 3.31726 3.32122 3.32825 3.45137 3.45571 3.59713 3.60137 3.77176 3.77521 4.10188 4.10597 4.35053 4.35524 4.50895 4.51232 4.63566 4.6401 4.82538 4.82928 4.83474 
34 0.16108 0.3173 0.50366 0.50834 0.63731 0.82512 0.82898 0.99543 1.00131 1.16192 1.32972 1.49523 1.49933 1.66017 1.84992 1.8558 2.06427 2.19378 2.33565 2.47864 2.63171 2.8226 2.98627 3.1587 3.31003 3.44264 3.58672 3.76182 4.09228 4.34077 4.49887 4.6271 4.8157 4.82117 
52 0.16908 0.1752 0.32591 0.33152 0.51212 0.51617 0.64561 0.65167 0.83433 0.8385 1.00667 1.0149 1.17414 1.18197 1.33714 1.34597 1.50498 1.50983 1.66846 1.67573 1.86022 1.86511 2.0721 2.0877 2.20163 2.34519 2.35145 2.48633 2.49321 2.63981 2.83025 2.83556 2.99449 3.16747 3.17295 3.31742 3.32342 3.45168 3.45733 3.59561 3.60207 3.77095 3.78076 4.1009 4.10867 4.34879 4.35697 4.50723 4.51385 4.63516 4.82397 4.82893 
2 0.33089 0.64922 
20 0.16654 0.32321 0.51347 0.83317 1.0042 1.50565 1.66825 1.85811 2.07303 2.3438 2.48482 2.63717 2.82941 2.99265 3.31807 3.59613 3.76921 4.34725 4.50595 4.82102 
111 0.16241 0.1653 0.1678 0.17133 0.31845 0.32119 0.32392 0.32639 0.5047 0.50828 0.51039 0.513 0.63759 0.64076 0.64348 0.64629 0.82759 0.83103 0.83316 0.83636 0.99898 1.00179 1.00507 1.01002 1.16397 1.16733 1.17123 1.17541 1.32862 1.33253 1.33509 1.33806 1.49759 1.50079 1.5031 1.50624 1.65787 1.66319 1.66604 1.66923 1.85395 1.85616 1.85903 1.86205 2.06693 2.06965 2.0723 2.19186 2.19602 2.19873 2.20336 2.33935 2.34187 2.34501 2.35342 2.47801 2.48155 2.48439 2.48777 2.63337 2.63618 2.6383 2.82274 2.82588 2.82807 2.83081 2.83553 2.98674 2.99013 2.99234 2.99597 3.15943 3.16205 3.16492 3.16705 3.30826 3.31189 3.31501 3.31746 3.44379 3.44686 3.44977 3.45285 3.58825 3.5916 3.594 3.59753 3.76234 3.7656 3.76807 3.7704 4.09581 4.09821 4.10092 4.14647 4.34463 4.34678 4.35001 4.4999 4.50311 4.50538 4.50812 4.62276 4.62822 4.63207 4.63528 4.81809 4.82048 4.82248 4.82491 4.82877 
0 
0 
0 
43 0.16989 0.17534 0.32672 0.33153 0.51312 0.51701 0.64751 0.83507 0.83909 1.00505 1.01113 1.17468 1.33897 1.50603 1.51072 1.6704 1.86013 1.86514 2.0737 2.2024 2.3461 2.35342 2.48874 2.64101 2.83218 2.83802 2.99561 3.16806 3.17289 3.31891 3.45264 3.45849 3.59758 3.77134 3.78012 4.10233 4.34989 4.3586 4.50777 4.51373 4.63671 4.82474 4.82918 
177 0.18219 0.18555 0.18777 0.18977 0.19245 0.19635 0.33873 0.34153 0.34414 0.34625 0.34831 0.35169 0.35938 0.52549 0.52883 0.5308 0.53279 0.5348 0.5373 0.5417 0.6589 0.66173 0.66398 0.66613 0.66864 0.67226 0.84793 0.85065 0.85324 0.85508 0.85758 0.86025 0.86866 1.02002 1.0224 1.02516 1.02752 1.03023 1.0346 1.18596 1.18877 1.1917 1.19435 1.19699 1.2006 1.35046 1.35419 1.35652 1.35888 1.36125 1.36611 1.51809 1.52148 1.52385 1.52594 1.52855 1.5331 1.55112 1.68266 1.68599 1.68814 1.69072 1.69394 1.69888 1.87517 1.8773 1.87993 1.88212 1.88432 1.88794 1.89392 2.08804 2.09026 2.09239 2.09518 2.09973 2.11437 2.21401 2.21796 2.22069 2.22451 2.22915 2.35967 2.3621 2.36464 2.36711 2.36993 2.37373 2.3796 2.50054 2.50357 2.50607 2.50869 2.51164 2.51603 2.65405 2.65661 2.65881 2.66077 2.66446 2.67182 2.8436 2.84696 2.84919 2.85124 2.85361 2.85609 2.86141 3.00787 3.01122 3.01359 3.01589 3.01873 3.02524 3.18066 3.18314 3.1858 3.18768 3.18988 3.19289 3.20005 3.32994 3.33299 3.33579 3.33782 3.33993 3.34328 3.35771 3.46572 3.46799 3.47061 3.47286 3.47546 3.47987 3.60992 3.6128 3.61502 3.61761 3.62045 3.62438 3.6412 3.78363 3.78669 3.78903 3.79085 3.7932 3.79713 3.80445 4.11675 4.11894 4.12116 4.12378 4.12801 4.13862 4.3657 4.36753 4.36969 4.37263 4.37721 4.52093 4.5236 4.52604 4.5279 4.53052 4.53446 4.64524 4.6498 4.65311 4.65611 4.65984 4.83907 4.84163 4.84348 4.84544 4.84769 4.85041 4.8556 
2 0.83092 1.50088 
0 
67 0.15559 0.16055 0.31296 0.31775 0.49846 0.503 0.50673 0.63115 0.63526 0.63995 0.82121 0.8263 0.83104 0.99291 0.99747 1.00595 1.15919 1.16438 1.32342 1.32881 1.49099 1.49544 1.49944 1.65498 1.65999 1.6673 1.84793 1.85274 2.06104 2.0656 2.18798 2.19304 2.33316 2.33795 2.47177 2.47735 2.4829 2.62657 2.63124 2.81774 2.82211 2.82696 2.98063 2.98541 3.15384 3.15882 3.16371 3.3033 3.30887 3.43833 3.44296 3.58243 3.58658 3.59248 3.75715 3.76245 4.0901 4.09487 4.33879 4.34341 4.49378 4.4989 4.62031 4.62577 4.81287 4.81659 4.82133 
14 0.17144 0.32658 0.51458 0.83546 1.00708 1.51025 1.68105 1.85913 1.86742 2.83338 3.7722 4.35587 4.51356 4.82519 
44 0.1669 0.17179 0.32284 0.51008 0.51505 0.64395 0.83146 0.83494 1.00167 1.00656 1.17114 1.17895 1.33427 1.3395 1.50248 1.50702 1.6664 1.67269 1.85635 1.86099 2.07092 2.19895 2.34426 2.35314 2.48405 2.49129 2.63811 2.82737 2.83156 2.99298 3.16489 3.17092 3.31495 3.31919 3.44937 3.59408 3.76807 4.09862 4.10668 4.34718 4.50514 4.63282 4.8213 4.82547 
48 0.17122 0.17746 0.32799 0.33204 0.51545 0.51937 0.64825 0.6536 0.83703 0.84187 1.00843 1.01689 1.17876 1.34181 1.50797 1.51733 1.6733 1.68698 1.86362 1.86927 2.07541 2.1 2.20733 2.34785 2.35574 2.49076 2.64196 2.83307 2.83914 2.99698 3.01635 3.1705 3.17622 3.32126 3.45494 3.46099 3.59883 3.60727 3.77306 3.77953 4.10389 4.12231 4.35177 4.35751 4.51039 4.64001 4.82624 4.83074 
0 
3 0.50786 0.82962 1.50123 
0 
13 0.16364 0.32013 0.50445 0.82613 0.99857 1.49677 1.85584 2.82357 3.15956 3.76328 4.09403 4.34182 4.81754 
67 0.16917 0.17272 0.17847 0.32609 0.32962 0.33705 0.5126 0.5161 0.52127 0.64566 0.64978 0.83489 0.83825 0.84237 1.00475 1.00882 1.0143 1.17556 1.17991 1.33872 1.34263 1.50566 1.50962 1.66939 1.67357 1.68075 1.85945 1.8643 1.86956 2.0725 2.07632 2.20288 2.20997 2.34479 2.34901 2.35426 2.48683 2.49082 2.4998 2.64021 2.64449 2.83138 2.83622 2.99544 3.00066 3.1677 3.17096 3.31885 3.32222 3.45156 3.45535 3.5962 3.60036 3.7702 3.77335 3.77937 4.10093 4.10462 4.12467 4.34932 4.35358 4.50785 4.5112 4.63609 4.82465 4.82931 4.83497 
117 0.1699 0.17235 0.1751 0.17817 0.32524 0.32839 0.33096 0.33399 0.34137 0.51359 0.5161 0.51837 0.52101 0.52814 0.64593 0.64899 0.65204 0.65695 0.83582 0.8383 0.84106 0.84422 1.00562 1.00919 1.01182 1.01502 1.02169 1.1741 1.17781 1.18107 1.18697 1.33913 1.34212 1.34483 1.35349 1.50649 1.50883 1.51197 1.51719 1.67011 1.67278 1.6757 1.67952 1.85972 1.86343 1.86588 1.86839 1.87424 2.07265 2.0754 2.07855 2.08801 2.20273 2.20626 2.21013 2.34507 2.34787 2.35044 2.35343 2.35859 2.48713 2.48993 2.49336 2.49753 2.64061 2.64301 2.64578 2.65457 2.83159 2.83406 2.83671 2.83968 2.99554 2.99788 3.00167 3.16715 3.1703 3.17276 3.17635 3.31803 3.32096 3.32339 3.32756 3.45192 3.45522 3.45775 3.46252 3.59662 3.59929 3.60251 3.60679 3.77144 3.77417 3.77663 3.78175 4.10171 4.10419 4.10695 4.11165 4.12328 4.15286 4.35035 4.35255 4.35637 4.36377 4.50786 4.51045 4.51331 4.51932 4.63623 4.63934 4.64402 4.82487 4.82715 4.82959 4.83216 4.83667 
15 0.32478 0.51076 0.64344 0.83542 2.07026 2.34157 2.48784 2.63628 2.83157 2.99184 3.5927 3.76792 4.34565 4.50479 4.82077 
29 0.17672 0.33232 0.5196 0.65237 0.84131 1.01357 1.18281 1.34492 1.51243 1.67711 1.86807 2.07871 2.35207 2.49431 2.64556 2.83694 2.84288 3.00122 3.17328 3.32452 3.45907 3.60355 3.77656 4.10823 4.35573 4.51295 4.64464 4.83066 4.83947 
7 0.50435 0.82396 0.99577 1.49465 2.06559 2.33905 4.34097 
105 0.15418 0.15835 0.16094 0.16507 0.31055 0.31399 0.31734 0.32018 0.49684 0.50143 0.50373 0.50667 0.62967 0.6338 0.637 0.64083 0.8193 0.82294 0.82634 0.82904 0.99202 0.99489 0.99845 1.00242 1.15637 1.16035 1.16424 1.16783 1.32118 1.32575 1.3288 1.33268 1.48906 1.49291 1.49605 1.49904 1.65065 1.65665 1.65977 1.66308 1.84735 1.84987 1.8533 1.85821 2.06068 2.06358 2.067 2.1852 2.19035 2.19349 2.33212 2.33506 2.33835 2.46813 2.47329 2.4767 2.47923 2.62408 2.6286 2.63141 2.81504 2.81947 2.82223 2.8259 2.97895 2.9837 2.98633 2.99078 3.15233 3.15534 3.15909 3.16257 3.30096 3.3051 3.30854 3.31195 3.4335 3.43919 3.44248 3.44545 3.58085 3.58518 3.58792 3.59369 3.75568 3.75924 3.76194 3.76453 4.08958 4.09217 4.09578 4.33856 4.34079 4.34607 4.49212 4.4956 4.49868 4.50234 4.61611 4.6217 4.62585 4.81139 4.81448 4.81697 4.82086 
41 0.17439 0.33024 0.33647 0.51684 0.52293 0.65034 0.66045 0.83905 0.84423 1.01074 1.0175 1.18041 1.3431 1.5101 1.67461 1.86602 1.87224 2.07681 2.20689 2.35014 2.35705 2.49215 2.64415 2.83555 2.84126 2.99942 3.17271 3.18381 3.32333 3.45784 3.60063 3.61122 3.77559 3.78711 4.10529 4.35323 4.5114 4.52357 4.64108 4.82895 4.83439 
119 0.17655 0.17926 0.18227 0.18661 0.33235 0.3353 0.33776 0.34139 0.35223 0.52003 0.52237 0.5248 0.52792 0.53675 0.65268 0.65584 0.6589 0.66416 0.84151 0.84442 0.84694 0.84992 0.86254 1.0126 1.01632 1.01936 1.02416 1.17989 1.18369 1.18695 1.19162 1.34554 1.34853 1.35171 1.35931 1.51299 1.5155 1.51865 1.52544 1.67709 1.68016 1.68387 1.69089 1.86697 1.87038 1.87321 1.8768 1.88394 2.07969 2.08268 2.08638 2.0965 2.20892 2.21304 2.21792 2.35276 2.35574 2.35903 2.36357 2.37107 2.4943 2.49717 2.50062 2.50585 2.64708 2.64986 2.6535 2.66176 2.83841 2.84106 2.84419 2.84735 2.86791 3.00254 3.00522 3.009 3.02162 3.17359 3.17686 3.17927 3.18269 3.19627 3.32478 3.32776 3.33039 3.33603 3.45928 3.46256 3.46563 3.47227 3.60409 3.60785 3.61229 3.61974 3.77727 3.78007 3.78227 3.78626 3.79385 4.10837 4.11114 4.11426 4.1206 4.35692 4.35927 4.36267 4.36925 4.51414 4.51687 4.51953 4.52357 4.64294 4.64626 4.65132 4.83187 4.83425 4.8368 4.8395 4.84512 
11 0.32503 0.51481 1.00868 1.33899 1.5082 1.67263 1.86259 3.1672 3.31966 4.35245 4.82701 
58 0.15298 0.15785 0.3093 0.31406 0.49539 0.50047 0.6286 0.63364 0.81872 0.82354 0.99016 0.9957 1.156 1.16287 1.16861 1.32 1.32598 1.4883 1.49331 1.6516 1.65657 1.84487 1.84974 2.05804 2.06243 2.184 2.1904 2.33003 2.33479 2.46962 2.47492 2.62413 2.62872 2.8135 2.81868 2.97772 2.98328 3.15041 3.15571 3.29958 3.3058 3.31013 3.43527 3.44021 3.57945 3.58437 3.7534 3.75847 4.08697 4.0913 4.33594 4.33975 4.49058 4.49581 4.61482 4.62332 4.80928 4.81297 
18 0.16656 0.32459 0.5106 0.83168 1.00358 1.50317 1.66754 1.85942 2.34397 2.48632 2.63689 2.99344 3.16833 3.31812 3.59289 3.76877 4.34664 4.82195 
23 0.16972 0.32519 0.51254 0.64508 1.3371 1.50771 1.67097 1.86128 2.07276 2.34506 2.4876 2.63756 2.83338 2.99456 3.16746 3.31709 3.4528 3.59856 3.76811 4.09992 4.3488 4.50537 4.6371 
61 0.17006 0.17375 0.32648 0.33009 0.33721 0.51363 0.5175 0.64652 0.65069 0.83525 0.83823 0.84291 1.00546 1.00968 1.01562 1.17435 1.17953 1.33996 1.3445 1.5064 1.51069 1.67016 1.67519 1.86018 1.86587 1.87663 2.07333 2.07788 2.20354 2.34602 2.35116 2.35999 2.48816 2.49319 2.64162 2.64666 2.83199 2.83688 2.99628 3.00164 3.16871 3.17254 3.32022 3.32451 3.453 3.45752 3.59719 3.60227 3.77279 3.77654 4.10208 4.1063 4.35053 4.35577 4.50937 4.51344 4.63632 4.6437 4.82552 4.82999 4.83705 
29 0.16649 0.32286 0.50911 0.64371 0.83104 1.00172 1.17154 1.33508 1.50238 1.66981 1.85605 2.07275 2.19867 2.34174 2.484 2.63711 2.82807 2.99191 3.1647 3.31499 3.45073 3.59274 3.76732 4.10073 4.34595 4.50479 4.63187 4.82127 4.82598 
73 0.1573 0.16223 0.16776 0.31399 0.31882 0.32431 0.4999 0.50447 0.5077 0.63364 0.63879 0.82249 0.82736 0.83137 0.9939 0.99899 1.00245 1.16016 1.16634 1.17123 1.32411 1.32994 1.3342 1.49248 1.49783 1.50207 1.65459 1.65997 1.66495 1.84895 1.85394 1.85821 2.06183 2.06702 2.18725 2.194 2.3342 2.33922 2.47419 2.47948 2.62868 2.63274 2.81882 2.82325 2.8291 2.98284 2.98735 3.1546 3.15997 3.16391 3.30396 3.31004 3.31421 3.43998 3.4458 3.58444 3.58884 3.7577 3.76268 3.76705 4.09151 4.09633 4.3404 4.34635 4.4949 4.49983 4.50509 4.61752 4.62607 4.63203 4.81401 4.81742 4.82251 
29 0.17056 0.32722 0.5148 0.64723 0.83587 1.00856 1.17834 1.34167 1.5075 1.67494 1.86422 2.07462 2.20642 2.34672 2.35648 2.48873 2.64076 2.83259 2.99542 3.16878 3.31927 3.45571 3.60552 3.77154 4.1029 4.34981 4.50776 4.63542 4.82524 
28 0.17168 0.32927 0.51392 0.64801 0.83755 1.0089 1.1786 1.34233 1.5088 1.67351 1.86394 2.07494 2.20695 2.34833 2.48873 2.64224 2.83527 2.99736 3.17025 3.32072 3.45536 3.59979 3.77309 4.10237 4.35147 4.51208 4.63879 4.82628 
99 0.17553 0.17856 0.18229 0.33047 0.33405 0.33696 0.34256 0.51839 0.52114 0.524 0.52864 0.65155 0.65509 0.65904 0.83989 0.8434 0.84684 0.8522 1.01079 1.01511 1.01886 1.02734 1.17764 1.1824 1.1863 1.34337 1.3467 1.35021 1.36121 1.51126 1.51453 1.51814 1.5339 1.67543 1.67912 1.68341 1.86553 1.86923 1.87239 1.87703 2.07838 2.08173 2.08668 2.20613 2.21083 2.21687 2.35087 2.35439 2.35789 2.36365 2.49327 2.49657 2.50101 2.51551 2.64555 2.64876 2.65398 2.83664 2.84 2.84359 2.84877 3.00011 3.00333 3.00758 3.17278 3.17621 3.17929 3.18473 3.32308 3.32682 3.33008 3.45725 3.46121 3.46493 3.60247 3.60618 3.61063 3.61949 3.7755 3.77889 3.78159 3.78726 4.10729 4.11061 4.1149 4.35592 4.35902 4.36335 4.51228 4.51576 4.5191 4.52705 4.63882 4.64356 4.64903 4.83045 4.83325 4.83634 4.84091 
29 0.16948 0.32681 0.51223 0.64629 0.83505 1.00674 1.17784 1.33879 1.5059 1.67039 1.86144 2.0724 2.20253 2.34598 2.48711 2.6401 2.83099 2.99483 3.1677 3.31845 3.45333 3.5969 3.77057 4.10103 4.34887 4.50745 4.63774 4.82441 4.83069 
58 0.16759 0.17048 0.32271 0.32693 0.51076 0.51371 0.6434 0.64744 0.83127 0.83474 0.83993 1.00244 1.00761 1.16915 1.17574 1.33563 1.34051 1.50334 1.50626 1.66799 1.67292 1.85722 1.8619 2.07039 2.07424 2.19934 2.34233 2.34703 2.48485 2.4882 2.63859 2.64109 2.8288 2.83222 2.83725 2.99393 2.99933 3.16383 3.16808 3.31574 3.31968 3.44875 3.45327 3.59414 3.59801 3.76722 3.7711 4.09933 4.10283 4.34818 4.35318 4.5033 4.50759 4.51318 4.63246 4.63728 4.82281 4.82585 
17 0.16377 0.32121 0.51052 0.6431 0.83028 1.00281 1.17495 1.85674 2.48099 2.63487 2.82563 3.16294 3.31413 3.44872 3.76496 4.50186 4.81834 
28 0.15138 0.30726 0.49452 0.62731 0.81587 0.98718 1.15363 1.31925 1.48633 1.65333 1.84196 2.05515 2.18364 2.32736 2.4701 2.62231 2.81251 2.9771 3.14801 3.29838 3.43385 3.57821 3.75158 4.08412 4.33257 4.48848 4.62071 4.80672 
37 0.16595 0.17043 0.3232 0.32972 0.51008 0.51396 0.64378 0.83283 1.00288 1.17276 1.33544 1.5028 1.66587 1.85726 1.86189 2.06981 2.1991 2.34263 2.34973 2.48412 2.49289 2.63721 2.82793 2.83289 2.99191 3.16495 3.31576 3.44994 3.59328 3.76754 3.77432 4.09823 4.34614 4.5048 4.63248 4.82151 4.82609 
34 0.17362 0.32962 0.34595 0.5168 0.64992 0.83879 0.84885 1.01074 1.17761 1.34339 1.50888 1.67224 1.86239 1.86793 2.07589 2.20253 2.21153 2.34949 2.35951 2.4905 2.64385 2.83453 2.99994 3.1716 3.323 3.45665 3.59971 3.77479 4.10446 4.35233 4.51172 4.64041 4.82788 4.83381 

177
