# Supplementary material for: Deciphering the Contribution of Oriens-Lacunosum/Moleculare (OLM) Cells to Intrinsic θ Rhythms Using Biophysical Local Field Potential (LFP) Models
Source: eNeuro. 2018 Sep 4;5(4):ENEURO.0146-18.2018. doi: 10.1523/ENEURO.0146-18.2018 (PMC6140113; doi:10.1523/ENEURO.0146-18.2018)
Supplement: Supplementary file 2 — Supplementary Code. Download supplement 2, GZ file [file sup_enu-eN-NWR-0146-18-s02.gz › LFP_microcircuit-master/SOM-350-SOM12915016-dSD3.5ms-shift5.32ms-gnSD0.12-gsb2.0-csb0.21-gbs2.25-cbs0.1344-spiketimes.txt]

11902

350


41 0.01373 0.10588 0.17039 0.17965 0.2043 0.32419 0.33342 0.36377 0.51617 0.5404 0.65689 0.81661 0.83444 0.84507 1.00224 1.01564 1.1774 1.18891 1.21768 1.34217 1.36879 1.52049 1.66832 1.69367 1.85974 1.88096 2.08301 2.20725 2.34843 2.6544 2.83444 3.00233 3.17509 3.32282 3.45827 3.6056 3.78446 4.10607 4.35191 4.52104 4.8279 
27 0.01237 0.10318 0.16318 0.18391 0.31592 0.33415 0.50992 0.65462 0.80622 0.82605 0.84097 0.99392 1.17126 1.19861 1.33818 1.66001 1.85096 2.20156 2.34075 2.8302 2.99872 3.17137 3.31615 3.45358 4.09832 4.34343 4.82006 
31 0.01931 0.11172 0.17402 0.18996 0.32706 0.34016 0.52107 0.56559 0.66457 0.81902 0.83622 0.851 1.00496 1.18128 1.20095 1.34728 1.54035 1.67091 1.86304 2.21333 2.35152 2.6627 2.83897 3.01167 3.17943 3.32663 3.46222 3.6216 4.1089 4.35547 4.83095 
46 0.01229 0.09073 0.15907 0.16716 0.1796 0.31418 0.32172 0.33309 0.50615 0.52591 0.64503 0.78929 0.82208 0.8308 0.84693 0.99251 1.00323 1.16793 1.17727 1.19609 1.33193 1.34753 1.50491 1.65758 1.67436 1.84916 1.86326 2.06817 2.19528 2.21378 2.33782 2.64141 2.82334 2.8542 2.98991 3.16383 3.31214 3.44793 3.46548 3.59308 3.76785 4.09585 4.34106 4.50784 4.65256 4.81701 
25 0.00852 0.10573 0.17242 0.19228 0.32513 0.34054 0.53306 0.80304 0.8309 0.84154 1.0027 1.18012 1.2055 1.34983 1.67061 1.86134 2.21533 2.35044 2.85367 3.18505 3.32851 3.46438 4.10775 4.35593 4.83883 
26 0.00792 0.09696 0.16371 0.17886 0.31644 0.33165 0.51157 0.78994 0.8233 0.83311 0.87122 0.99353 1.17335 1.20618 1.34012 1.66116 1.8504 2.2099 2.34045 2.83115 3.172 3.31624 3.45398 4.09827 4.34253 4.8196 
46 0.01809 0.09949 0.16581 0.1744 0.19307 0.31949 0.32802 0.34618 0.51081 0.5292 0.65048 0.68247 0.80933 0.82953 0.83914 0.99789 1.01011 1.17294 1.18434 1.21281 1.33729 1.36232 1.51054 1.53719 1.66339 1.68264 1.85481 1.8718 2.07548 2.20197 2.23206 2.34296 2.64643 2.82909 2.99529 3.16888 3.31748 3.45299 3.47241 3.59893 3.77395 4.10107 4.34672 4.51438 4.65425 4.82256 
38 0.01645 0.09657 0.16614 0.17557 0.20905 0.32036 0.33039 0.51284 0.54669 0.65466 0.7946 0.82666 0.83585 0.85708 0.99789 1.01353 1.17467 1.1884 1.21986 1.34024 1.52259 1.66449 1.85563 1.89092 2.08261 2.20561 2.34424 2.65135 2.83268 2.99838 3.17105 3.31932 3.45489 3.6019 4.10145 4.34749 4.51949 4.82383 
40 0.01796 0.09351 0.15992 0.16856 0.18766 0.31419 0.32234 0.33719 0.5069 0.64643 0.79127 0.82311 0.83212 0.85139 0.99286 1.00334 1.16796 1.17905 1.2087 1.33259 1.50621 1.65745 1.67498 1.84961 1.86767 2.0697 2.19581 2.33862 2.64387 2.82449 2.99004 3.16514 3.31309 3.44867 3.59449 3.76975 4.09671 4.34179 4.51156 4.81785 
40 0.01575 0.11026 0.17747 0.18804 0.33007 0.33975 0.52204 0.54268 0.66158 0.81454 0.83897 0.8496 1.00803 1.02273 1.1843 1.19718 1.22792 1.34843 1.37607 1.52313 1.67442 1.70013 1.86614 1.89247 2.08808 2.21664 2.35398 2.65688 2.84157 3.00774 3.18033 3.32853 3.4645 3.61014 3.78858 4.11153 4.35887 4.52588 4.66525 4.83395 
39 0.02023 0.10585 0.16982 0.17999 0.24409 0.32404 0.3352 0.5164 0.5481 0.6565 0.81014 0.83174 0.84191 1.00171 1.02133 1.17727 1.19069 1.22337 1.3425 1.5198 1.66774 1.70033 1.86029 2.08844 2.20787 2.34802 2.65178 2.83612 3.00347 3.174 3.32232 3.45795 3.60322 3.78526 4.10486 4.35253 4.52125 4.66088 4.8282 
41 0.01543 0.10116 0.1627 0.17216 0.19862 0.31641 0.32567 0.35393 0.50777 0.5284 0.64661 0.81154 0.828 0.8396 0.99505 1.00835 1.16983 1.18172 1.21294 1.33392 1.50714 1.65975 1.67716 1.85165 1.86875 2.0709 2.19794 2.23148 2.34009 2.64519 2.82591 2.99187 3.166 3.31454 3.44979 3.5952 3.77091 4.09778 4.34352 4.51498 4.81926 
29 0.012 0.10327 0.17169 0.1873 0.32384 0.33637 0.51899 0.65959 0.79941 0.8301 0.83981 0.8923 1.0014 1.18015 1.20128 1.34739 1.66911 1.85951 2.22002 2.34898 2.66275 2.84854 3.01384 3.1769 3.32468 3.46019 4.10522 4.35164 4.82865 
34 0.01839 0.09932 0.16042 0.17232 0.31336 0.32417 0.50554 0.64723 0.79593 0.82309 0.83323 0.99163 1.01057 1.1677 1.18465 1.33246 1.51451 1.65649 1.84818 2.0683 2.19576 2.3374 2.64578 2.8235 2.99052 3.16505 3.31246 3.44881 3.59497 3.78209 4.09571 4.34059 4.52626 4.81677 
40 0.01081 0.09377 0.16005 0.16891 0.1871 0.31401 0.32204 0.33641 0.5061 0.64518 0.79286 0.82335 0.83249 0.85539 0.99279 1.00338 1.16789 1.17914 1.20857 1.3321 1.50522 1.65713 1.67403 1.84922 1.86648 2.06814 2.19514 2.33822 2.64193 2.82334 2.98957 3.16466 3.31235 3.44846 3.59383 3.76828 4.0963 4.34131 4.51234 4.81716 
30 0.01494 0.11039 0.17129 0.18943 0.32483 0.34061 0.51829 0.65777 0.81494 0.8334 0.84898 1.00338 1.17892 1.20281 1.3448 1.52816 1.67005 1.86168 2.21232 2.35255 2.6625 2.8397 3.01135 3.1769 3.32391 3.45932 3.61454 4.10624 4.35881 4.8307 
33 0.01944 0.10524 0.17454 0.18855 0.3275 0.33993 0.5267 0.66181 0.79975 0.832 0.84149 0.87063 1.00559 1.18198 1.19979 1.35008 1.52772 1.67345 1.86384 2.09647 2.21477 2.35279 2.65787 2.85248 3.01599 3.18073 3.32736 3.46341 3.61592 4.10959 4.35739 4.53197 4.83492 
32 0.01532 0.11338 0.17683 0.19507 0.33008 0.34524 0.52622 0.6627 0.81812 0.83759 0.85185 1.00804 1.18387 1.20561 1.34874 1.52806 1.67568 1.86807 2.09934 2.21872 2.35602 2.66131 2.85183 3.015 3.18212 3.3296 3.46551 3.621 4.11143 4.36265 4.53262 4.83926 
35 0.01674 0.10327 0.17399 0.1861 0.32737 0.33934 0.52091 0.55026 0.66054 0.80078 0.83206 0.84138 0.86797 1.005 1.18143 1.19744 1.2338 1.34691 1.52411 1.67234 1.86432 2.09332 2.21293 2.35126 2.65579 2.84869 3.01471 3.17782 3.32597 3.46134 3.61282 4.10835 4.35784 4.52357 4.83397 
34 0.01861 0.11105 0.16777 0.18286 0.32023 0.33244 0.51191 0.57362 0.65264 0.81991 0.83377 0.86688 0.99918 1.17436 1.19669 1.33853 1.51598 1.66505 1.85581 2.07948 2.20525 2.34408 2.64987 2.83102 2.99854 3.17067 3.3188 3.4546 3.60182 3.7806 4.10217 4.34851 4.51935 4.824 
32 0.01916 0.10504 0.16485 0.17822 0.31734 0.32964 0.51 0.65247 0.80568 0.82783 0.8397 0.99572 1.01982 1.17226 1.19289 1.33662 1.51865 1.66109 1.85248 2.07898 2.20204 2.34179 2.65243 2.82898 2.99632 3.17016 3.3168 3.45417 3.60101 4.10023 4.34556 4.82144 
25 0.0118 0.10037 0.16319 0.18927 0.31575 0.33065 0.50886 0.79368 0.82383 0.83403 0.99295 1.01909 1.17296 1.33677 1.65915 1.84964 2.20692 2.33935 2.82668 3.1758 3.3151 3.4543 4.0973 4.3417 4.81799 
32 0.01627 0.10706 0.17204 0.19216 0.32461 0.33855 0.5227 0.65739 0.80588 0.83107 0.84176 1.00262 1.17997 1.20589 1.34703 1.52325 1.66998 1.86026 2.09796 2.21398 2.34959 2.65568 2.85247 3.01361 3.17579 3.32487 3.46 3.61562 4.1069 4.3678 4.52459 4.83468 
36 0.02031 0.10967 0.1713 0.18319 0.32403 0.33457 0.51675 0.54843 0.65947 0.8149 0.83429 0.84642 1.0025 1.02051 1.17859 1.19365 1.34294 1.52578 1.668 1.70425 1.85949 1.88337 2.09444 2.21239 2.34811 2.65771 2.83655 3.01008 3.17635 3.32297 3.45966 3.61684 4.1071 4.35294 4.53112 4.82821 
32 0.01519 0.11351 0.17863 0.1956 0.33214 0.34679 0.52983 0.66591 0.81714 0.83873 0.85097 1.00937 1.18623 1.20764 1.35429 1.53588 1.67881 1.8701 2.10067 2.22118 2.35742 2.66952 2.85418 3.02296 3.1848 3.33329 3.46787 3.62001 4.11296 4.36542 4.54117 4.84071 
36 0.00968 0.1004 0.17194 0.18403 0.32563 0.33812 0.51791 0.54354 0.6559 0.80132 0.83066 0.84019 0.89068 1.00405 1.17948 1.19575 1.34448 1.51868 1.67087 1.86222 2.08701 2.21308 2.34891 2.65258 2.83791 3.00504 3.17483 3.32344 3.45845 3.60492 3.78665 4.10563 4.35467 4.52119 4.66123 4.8292 
39 0.01767 0.10243 0.16498 0.17504 0.21588 0.31864 0.32943 0.51031 0.53888 0.65021 0.80887 0.82814 0.83906 0.99677 1.01582 1.17168 1.18355 1.21338 1.33668 1.51342 1.66244 1.85396 1.8794 2.07637 2.2014 2.23827 2.34221 2.64916 2.8292 2.99564 3.16861 3.31668 3.45202 3.59759 3.77713 4.0999 4.34621 4.51517 4.82229 
31 0.0205 0.11305 0.17584 0.19642 0.32905 0.34598 0.5231 0.6618 0.81629 0.83656 0.8517 1.00688 1.18309 1.20839 1.34947 1.55431 1.67476 1.86681 2.21722 2.35366 2.66383 2.84896 3.0125 3.17857 3.32814 3.46293 3.62469 4.10955 4.35846 4.53104 4.83393 
37 0.01617 0.10633 0.17247 0.18469 0.32572 0.33722 0.51951 0.55323 0.65775 0.80639 0.83209 0.842 1.00404 1.17898 1.19253 1.22316 1.34395 1.51936 1.67202 1.86159 1.90318 2.08539 2.21073 2.3501 2.65261 2.83818 3.00524 3.17551 3.32315 3.45951 3.60506 3.7848 4.10613 4.35474 4.52119 4.66501 4.83066 
27 0.00784 0.10316 0.17567 0.19878 0.32929 0.36635 0.53102 0.66295 0.81095 0.83465 0.8467 1.00613 1.18394 1.21346 1.36512 1.53787 1.67694 1.86768 2.23139 2.66314 3.18068 3.32979 3.46586 4.11169 4.4023 4.53168 4.83861 
31 0.00809 0.11636 0.17528 0.19189 0.32782 0.34114 0.52051 0.5611 0.66401 0.8336 0.84733 1.00705 1.18172 1.20071 1.34751 1.52888 1.67255 1.86348 2.0962 2.21254 2.35272 2.66256 2.84035 3.01455 3.1819 3.32744 3.46559 4.11144 4.35821 4.53417 4.83314 
31 0.01271 0.1094 0.1738 0.19151 0.32633 0.33902 0.52522 0.65953 0.81145 0.83399 0.84568 1.0042 1.18074 1.20036 1.34673 1.52464 1.67157 1.86257 2.21416 2.35247 2.65826 2.84171 3.00989 3.1781 3.32633 3.46184 3.61076 4.10902 4.36775 4.52872 4.83401 
34 0.00856 0.10724 0.1706 0.18361 0.32423 0.3369 0.51669 0.5524 0.6563 0.81642 0.8338 0.84838 1.00254 1.17711 1.19142 1.22892 1.34279 1.52036 1.66799 1.86071 2.08682 2.20572 2.25038 2.34822 2.65858 2.83594 3.00139 3.17444 3.32308 3.45779 3.60556 4.10577 4.35395 4.8284 
34 0.00943 0.04532 0.12777 0.17909 0.19419 0.33196 0.3445 0.52552 0.55882 0.66455 0.82586 0.84146 0.85655 1.01017 1.18584 1.20331 1.35166 1.52843 1.67757 1.8685 2.09347 2.21972 2.35529 2.66025 2.84358 3.0101 3.18118 3.33048 3.46596 3.61404 4.11233 4.35985 4.53293 4.83512 
25 0.01877 0.11006 0.1701 0.1936 0.32247 0.33815 0.5226 0.80849 0.83079 0.84432 1.00051 1.17908 1.2153 1.34972 1.66924 1.85787 2.22058 2.34973 2.85123 3.1797 3.32334 3.46002 4.10437 4.3499 4.82732 
26 0.01914 0.1043 0.17235 0.19321 0.32348 0.33618 0.53373 0.79597 0.82932 0.83894 0.86795 1.00052 1.01606 1.18166 1.21337 1.66788 1.85862 2.22142 2.34969 2.85214 3.18099 3.32556 3.4661 4.10609 4.35355 4.83271 
36 0.01151 0.10011 0.176 0.18731 0.32974 0.34123 0.52351 0.55713 0.66224 0.80374 0.83473 0.84423 0.89552 1.00769 1.18301 1.19728 1.2283 1.34935 1.52938 1.67551 1.86653 2.10301 2.21805 2.35341 2.66037 2.843 3.01239 3.17872 3.32841 3.46314 3.61096 3.79642 4.11009 4.35913 4.52848 4.83386 
34 0.01442 0.10482 0.16794 0.1819 0.32107 0.33383 0.51314 0.57675 0.65371 0.8093 0.82968 0.84117 0.99953 1.17576 1.19675 1.34006 1.51646 1.66581 1.85653 2.08108 2.20694 2.34441 2.64942 2.83177 2.99862 3.17078 3.31956 3.45498 3.60186 3.78392 4.10193 4.34871 4.51916 4.82437 
25 0.01808 0.10701 0.16903 0.18693 0.32146 0.33537 0.51773 0.80317 0.82923 0.84045 0.9988 1.17711 1.20145 1.34272 1.66607 1.85647 2.20763 2.34664 2.8346 3.17608 3.32151 3.45758 4.10327 4.34838 4.82563 
36 0.01846 0.10602 0.17013 0.18075 0.3227 0.33284 0.51467 0.54294 0.65671 0.80654 0.83157 0.842 1.001 1.01683 1.17637 1.18878 1.21874 1.34067 1.52024 1.66733 1.85822 1.88315 2.09236 2.20672 2.34663 2.65529 2.83387 3.0022 3.17422 3.32064 3.45671 3.60476 4.10442 4.35096 4.53326 4.82674 
32 0.01632 0.10432 0.16702 0.17838 0.31929 0.32979 0.51288 0.65568 0.80164 0.82868 0.83884 0.99747 1.01207 1.17486 1.19355 1.34069 1.66266 1.68826 1.85428 1.87667 2.20623 2.34405 2.6605 2.83174 3.00447 3.17326 3.32012 3.4569 3.61286 4.10301 4.34744 4.82408 
39 0.01437 0.10245 0.1688 0.17807 0.20252 0.3224 0.33134 0.3534 0.51506 0.54056 0.65873 0.80972 0.83194 0.84145 1.00058 1.01243 1.17669 1.18814 1.21628 1.34142 1.53318 1.66557 1.68507 1.85748 1.87395 2.08563 2.20686 2.34621 2.65975 2.83347 3.00869 3.17472 3.32143 3.45736 3.60871 4.10504 4.34998 4.53236 4.82628 
47 0.01584 0.09951 0.16979 0.1787 0.20288 0.32339 0.33251 0.36914 0.51518 0.53421 0.65405 0.68126 0.80574 0.83102 0.83992 0.86883 1.00146 1.01432 1.17717 1.18768 1.21288 1.34154 1.36785 1.51571 1.55164 1.66736 1.69205 1.859 1.88259 2.08189 2.20936 2.34666 2.64927 2.83439 2.99989 3.17277 3.32128 3.45715 3.47704 3.60245 3.78107 4.10476 4.35152 4.51795 4.65595 4.82668 4.8529 
40 0.01637 0.10146 0.16994 0.17969 0.2189 0.32349 0.33276 0.51545 0.5409 0.65688 0.80234 0.8304 0.8397 0.87549 1.0017 1.01818 1.17775 1.19103 1.22225 1.34169 1.52054 1.66797 1.70313 1.85916 1.89521 2.08586 2.20814 2.34717 2.65253 2.83458 3.00306 3.17389 3.32163 3.45762 3.60418 3.78666 4.10472 4.35104 4.5202 4.8266 
29 0.01557 0.10055 0.16293 0.17472 0.31575 0.32713 0.5079 0.65058 0.79761 0.82459 0.83476 0.99364 1.01075 1.17079 1.19289 1.33468 1.65923 1.85036 2.19861 2.33956 2.82569 2.99223 3.16765 3.31449 3.45072 3.59588 4.0975 4.3424 4.81844 
30 0.0085 0.09943 0.17306 0.18848 0.32708 0.34187 0.52539 0.66357 0.79976 0.83097 0.8406 0.87798 1.00397 1.18213 1.20621 1.36097 1.54368 1.67321 1.86561 2.22276 2.35813 2.66223 2.8536 3.18072 3.32892 3.4623 4.10808 4.36749 4.53402 4.83514 
39 0.0126 0.10271 0.17379 0.18366 0.22236 0.3282 0.33945 0.52058 0.54529 0.65903 0.80757 0.83388 0.84329 1.00597 1.03319 1.18136 1.19456 1.2245 1.34744 1.52296 1.67337 1.86417 2.09159 2.21109 2.24316 2.35292 2.65613 2.83963 3.01102 3.17712 3.32595 3.46115 3.60783 3.78863 4.10822 4.35557 4.52342 4.66907 4.83106 
42 0.01737 0.10584 0.16946 0.17863 0.20234 0.32324 0.33279 0.51478 0.53459 0.65594 0.80948 0.83232 0.84223 1.00108 1.01447 1.17685 1.18815 1.21563 1.3414 1.3718 1.51849 1.66662 1.6862 1.85877 1.88029 2.08236 2.20667 2.23942 2.34706 2.6522 2.83393 2.9998 3.17322 3.3217 3.45752 3.60406 3.785 4.10508 4.35069 4.52068 4.66138 4.82645 
24 0.02109 0.11588 0.17429 0.20217 0.32656 0.34688 0.52815 0.81539 0.83539 0.85434 1.00453 1.18332 1.22113 1.35425 1.67409 1.86371 2.22032 2.36248 2.85443 3.18491 3.33025 3.46626 4.11239 4.842 
41 0.01459 0.0983 0.16263 0.17138 0.19002 0.3164 0.32507 0.34487 0.50836 0.53153 0.64809 0.80438 0.8264 0.83593 0.99494 1.0075 1.17004 1.18114 1.20946 1.33461 1.50745 1.65985 1.67917 1.85168 1.87061 2.07201 2.19833 2.22898 2.34044 2.64393 2.82635 2.9924 3.16651 3.31464 3.45074 3.59599 3.77184 4.09843 4.34389 4.51282 4.81968 
42 0.01938 0.10661 0.1679 0.17756 0.20632 0.32143 0.33124 0.51279 0.53344 0.65306 0.8148 0.83225 0.8446 0.99955 1.01393 1.17451 1.18591 1.21418 1.33883 1.36302 1.51498 1.66568 1.69113 1.85688 1.87873 2.08193 2.20441 2.23641 2.34507 2.65015 2.83172 2.9982 3.17128 3.31943 3.45511 3.60209 3.78068 4.10371 4.34961 4.51871 4.66381 4.82532 
40 0.01708 0.10288 0.17267 0.18198 0.21055 0.32656 0.33622 0.51866 0.54406 0.65879 0.80282 0.83271 0.8419 0.86811 1.00408 1.01792 1.17998 1.19191 1.22024 1.34464 1.52262 1.66954 1.69124 1.86175 1.88588 2.09219 2.21075 2.34977 2.65542 2.83674 3.00522 3.1767 3.32452 3.46042 3.60855 3.78976 4.10736 4.35437 4.52474 4.82944 
34 0.01562 0.11348 0.17839 0.19337 0.3322 0.34627 0.52456 0.55425 0.66523 0.82167 0.84018 0.8548 1.01063 1.18574 1.20503 1.35183 1.53007 1.67827 1.86967 2.09747 2.21891 2.35604 2.66218 2.84719 3.01659 3.18146 3.33042 3.46557 3.61515 3.79935 4.11305 4.36351 4.52999 4.83705 
35 0.02251 0.11577 0.17632 0.19293 0.32887 0.34191 0.52224 0.55554 0.66014 0.82492 0.83998 0.86026 1.00708 1.18333 1.2033 1.34776 1.52216 1.67366 1.86488 2.09296 2.21611 2.35303 2.65736 2.8426 3.00779 3.17915 3.32771 3.46328 3.60969 3.79151 4.11064 4.36019 4.52755 4.66561 4.83489 
31 0.01614 0.10222 0.16245 0.17856 0.3154 0.33132 0.50769 0.6502 0.80284 0.825 0.83765 0.99346 1.17122 1.19787 1.33553 1.52366 1.65963 1.85037 2.08087 2.20066 2.33957 2.65834 2.82702 2.9964 3.16953 3.31582 3.45069 3.60044 4.09711 4.34269 4.81879 
40 0.01585 0.10427 0.17205 0.18152 0.21161 0.3256 0.33509 0.51748 0.53906 0.65711 0.80732 0.83305 0.84252 1.00328 1.01726 1.17862 1.18982 1.21669 1.34304 1.36899 1.5182 1.66932 1.69081 1.86108 1.88386 2.08586 2.20982 2.34929 2.65408 2.83603 3.00272 3.17503 3.32274 3.4592 3.60445 3.78721 4.10661 4.35346 4.52346 4.829 
40 0.0122 0.10218 0.1611 0.17089 0.19904 0.31454 0.32476 0.50538 0.52681 0.64402 0.81397 0.82811 0.84698 0.99321 1.00868 1.16775 1.18113 1.22126 1.33169 1.50403 1.65819 1.67825 1.84983 1.88092 2.06905 2.19618 2.33805 2.64038 2.82375 2.9897 3.16422 3.31232 3.44811 3.5932 3.76793 4.09591 4.34176 4.50955 4.64715 4.81739 
28 0.01162 0.11152 0.17702 0.19354 0.33033 0.34455 0.52601 0.6679 0.81832 0.83814 0.85189 1.00858 1.18528 1.20923 1.36512 1.54419 1.67547 1.86718 2.23539 2.35654 2.66865 2.85424 3.1835 3.3341 3.46706 4.11233 4.36046 4.83532 
41 0.01101 0.09907 0.16573 0.17541 0.20889 0.31928 0.32882 0.51234 0.53878 0.65268 0.80192 0.82789 0.83734 0.99701 1.01055 1.17378 1.18699 1.21868 1.33866 1.51552 1.66287 1.68482 1.85446 1.87604 2.08168 2.20397 2.24945 2.34417 2.64947 2.832 3.00095 3.17072 3.31898 3.45543 3.60064 3.78113 4.10172 4.34812 4.51769 4.65483 4.82405 
33 0.01224 0.10581 0.16973 0.18871 0.32192 0.33458 0.51498 0.55125 0.65561 0.81173 0.8312 0.84443 1.00003 1.17684 1.19802 1.34132 1.52225 1.66683 1.85751 2.08742 2.20998 2.34593 2.6528 2.8344 3.0048 3.17324 3.32079 3.45724 3.60708 4.10369 4.35047 4.52303 4.82646 
27 0.01871 0.10662 0.16504 0.18475 0.31737 0.3337 0.51059 0.65718 0.80974 0.82847 0.84488 0.99567 1.17407 1.21494 1.33919 1.66212 1.85198 2.21592 2.34161 2.82961 3.00441 3.17435 3.31754 3.45515 4.09979 4.34445 4.82082 
45 0.0126 0.09982 0.15959 0.16932 0.20431 0.3131 0.32288 0.50416 0.52213 0.64214 0.66141 0.81373 0.82695 0.84519 0.99188 1.00772 1.16611 1.17773 1.20853 1.33036 1.35294 1.50282 1.5281 1.65718 1.68074 1.84894 1.87418 2.06826 2.19528 2.23527 2.33706 2.63945 2.8231 2.98872 3.16277 3.31123 3.44668 3.4684 3.59268 3.76727 4.09498 4.34102 4.50711 4.64059 4.81659 
28 0.01881 0.10972 0.17236 0.19365 0.32461 0.33982 0.5196 0.6684 0.81258 0.83312 0.84791 1.00284 1.17959 1.20763 1.34655 1.67246 1.86112 2.22163 2.34981 2.66282 2.83948 3.01775 3.1791 3.32398 3.46075 4.10607 4.35546 4.83028 
39 0.01389 0.10763 0.17195 0.18325 0.32482 0.33561 0.51707 0.53961 0.65662 0.81084 0.83331 0.84399 1.00306 1.02454 1.17871 1.19198 1.22416 1.34315 1.37982 1.51941 1.66997 1.86085 1.89725 2.08723 2.21131 2.34903 2.65267 2.83693 3.00486 3.17454 3.32325 3.4592 3.60501 3.78478 4.10615 4.35455 4.51999 4.66825 4.82924 
34 0.01619 0.10478 0.17526 0.18728 0.32881 0.34054 0.52391 0.58172 0.66261 0.80323 0.834 0.84349 1.00692 1.18322 1.20103 1.35052 1.52975 1.67396 1.86574 2.09416 2.21731 2.35353 2.65998 2.84701 3.02255 3.17902 3.32868 3.46317 3.61838 4.10983 4.35799 4.52808 4.67401 4.83357 
42 0.01338 0.09989 0.1733 0.18219 0.207 0.32702 0.33604 0.51909 0.53933 0.65957 0.79881 0.83238 0.84133 0.85945 1.00459 1.01861 1.18053 1.19131 1.21624 1.34547 1.5239 1.67158 1.69545 1.86248 1.8832 2.09031 2.21404 2.35046 2.65446 2.83884 3.00641 3.1763 3.325 3.46007 3.47993 3.60662 3.79117 4.10801 4.35597 4.52275 4.66638 4.83048 
40 0.02012 0.10296 0.1655 0.17486 0.20077 0.31934 0.32911 0.51084 0.53616 0.65101 0.80795 0.8286 0.839 0.9975 1.01356 1.17239 1.18456 1.21505 1.33663 1.51468 1.66338 1.69446 1.85431 1.8747 2.07747 2.20142 2.24038 2.34278 2.65356 2.8288 2.9968 3.16901 3.3169 3.45264 3.59888 3.7757 4.10055 4.34648 4.51625 4.82234 
30 0.01864 0.10311 0.16627 0.18002 0.32005 0.33382 0.51672 0.6571 0.8004 0.82689 0.83718 0.99775 1.17416 1.19383 1.34095 1.53024 1.66408 1.85565 2.20433 2.34433 2.66255 2.83489 3.01172 3.17291 3.32051 3.45555 4.10184 4.34791 4.52635 4.82497 
35 0.00659 0.09559 0.1677 0.17776 0.32116 0.33194 0.51426 0.5758 0.6547 0.79535 0.82721 0.83645 0.85911 0.99928 1.17625 1.19334 1.34128 1.51975 1.66666 1.85671 1.89205 2.0867 2.20904 2.34526 2.65158 2.83403 3.00476 3.17134 3.32023 3.45575 3.60365 4.1021 4.34856 4.52049 4.82507 
42 0.01918 0.10379 0.16478 0.17477 0.21099 0.31852 0.32892 0.51009 0.53271 0.64924 0.81198 0.82911 0.8418 0.99685 1.01663 1.17177 1.18382 1.21396 1.33596 1.36463 1.51071 1.66295 1.85367 1.88009 2.07519 2.20071 2.23328 2.34169 2.64578 2.82857 2.99486 3.16763 3.31615 3.45213 3.48316 3.59798 3.77435 4.09995 4.3463 4.51354 4.65657 4.82179 
35 0.01191 0.10503 0.17735 0.19014 0.33127 0.34387 0.52367 0.55298 0.66258 0.81623 0.83803 0.84893 1.00926 1.18441 1.20013 1.34967 1.52615 1.67553 1.86744 2.09231 2.21765 2.35371 2.65836 2.84294 3.01151 3.18018 3.32891 3.46439 3.6122 3.79129 4.11102 4.35886 4.52825 4.67186 4.83533 
24 0.01454 0.11307 0.16857 0.19441 0.3212 0.33708 0.51404 0.81328 0.83185 0.85058 0.99911 1.17751 1.21568 1.34272 1.666 1.85641 2.21291 2.34616 2.8329 3.322 3.45752 4.10435 4.34941 4.82425 
37 0.01076 0.09482 0.17676 0.18855 0.33034 0.34184 0.52275 0.54827 0.66186 0.80891 0.83589 0.8456 1.00842 1.1837 1.19845 1.23103 1.34878 1.52656 1.67566 1.86621 1.90191 2.09416 2.21828 2.35342 2.65739 2.84172 3.01123 3.17979 3.32864 3.46416 3.61084 3.79183 4.1109 4.35892 4.52533 4.67436 4.83388 
33 0.01428 0.10238 0.1701 0.18039 0.32334 0.33287 0.5151 0.54129 0.66084 0.80063 0.83055 0.84 0.87536 1.00174 1.0179 1.17771 1.19213 1.2271 1.34202 1.66705 1.68927 1.8592 1.89162 2.21172 2.34726 2.83438 3.0029 3.17596 3.32223 3.45791 4.10486 4.35104 4.82649 
27 0.01618 0.12001 0.17421 0.19927 0.32621 0.34403 0.5361 0.66572 0.82493 0.83897 1.00447 1.18181 1.21283 1.34808 1.54014 1.67327 1.86277 2.2181 2.35723 2.66939 2.85618 3.03149 3.1822 3.33211 3.46903 4.11145 4.84358 
36 0.05425 0.12567 0.16292 0.17566 0.31488 0.32625 0.50636 0.53559 0.64626 0.81021 0.82702 0.84234 0.99361 1.01238 1.16913 1.1859 1.33306 1.50817 1.65845 1.68824 1.85048 2.07015 2.19743 2.33881 2.64413 2.82515 2.99113 3.16558 3.31384 3.44895 3.59473 3.77255 4.09655 4.34258 4.51656 4.81834 
42 0.01855 0.10313 0.17118 0.18009 0.20329 0.32481 0.33395 0.36698 0.51692 0.53667 0.65665 0.80815 0.83268 0.84194 1.00257 1.01555 1.17852 1.18967 1.21652 1.34327 1.37439 1.5188 1.66849 1.68813 1.86038 1.88015 2.0848 2.21096 2.34855 2.65323 2.8363 3.00243 3.17436 3.32286 3.45841 3.48058 3.60489 3.78406 4.10621 4.35339 4.52224 4.82854 
30 0.01866 0.10562 0.17101 0.18428 0.32382 0.33583 0.51797 0.65865 0.80112 0.83016 0.84008 1.00177 1.03327 1.17899 1.19866 1.3451 1.54034 1.66874 1.8592 2.21285 2.3478 2.65916 2.84442 3.00772 3.17595 3.3228 3.45939 4.10512 4.35164 4.82766 
43 0.01653 0.10072 0.17323 0.18221 0.20795 0.32674 0.33595 0.51922 0.53991 0.65825 0.79858 0.83201 0.84086 0.85758 1.00412 1.01745 1.18074 1.19208 1.2182 1.34557 1.38151 1.51945 1.67191 1.86274 1.89022 2.08673 2.21218 2.24508 2.35028 2.6529 2.83962 3.00622 3.17622 3.32498 3.46072 3.49856 3.60622 3.7861 4.10747 4.35476 4.52113 4.66035 4.8308 
28 0.02005 0.10677 0.17117 0.18504 0.32404 0.33558 0.51654 0.66105 0.80398 0.83094 0.84111 1.00169 1.0271 1.17932 1.20084 1.34446 1.66894 1.85942 2.21817 2.3474 2.83552 3.01 3.17542 3.32304 3.45878 4.10502 4.35112 4.82639 
42 0.01653 0.0948 0.16391 0.17271 0.19121 0.31813 0.32638 0.34103 0.51106 0.53879 0.65188 0.79357 0.82599 0.83475 0.85145 0.9964 1.00819 1.17314 1.18465 1.21249 1.33768 1.51445 1.66156 1.68138 1.85331 1.87182 2.07901 2.20226 2.34246 2.64803 2.8292 2.99611 3.16949 3.31749 3.45374 3.59957 3.7802 4.10035 4.34527 4.51647 4.66385 4.8219 
42 0.01171 0.09714 0.16715 0.17546 0.18995 0.32266 0.33101 0.34723 0.51554 0.53736 0.65628 0.79673 0.82967 0.83837 0.85425 1.00048 1.01066 1.17713 1.18722 1.21034 1.3421 1.52137 1.66558 1.68221 1.85785 1.87377 2.08276 2.20656 2.23542 2.34647 2.65287 2.83397 2.86375 3.00339 3.17431 3.32193 3.45786 3.60399 4.10443 4.35014 4.52472 4.82676 
51 0.01539 0.08976 0.15436 0.16458 0.17392 0.20728 0.31364 0.32111 0.33238 0.50583 0.52168 0.64507 0.78885 0.82163 0.83033 0.84609 0.99178 1.00222 1.16782 1.17682 1.19404 1.33181 1.34679 1.50475 1.54392 1.65738 1.67427 1.84841 1.86293 2.06789 2.19596 2.21815 2.3375 2.64029 2.82333 2.84488 2.9899 3.16356 3.18173 3.31224 3.44792 3.46225 3.59296 3.76799 4.09544 4.11087 4.34062 4.50794 4.64409 4.81683 4.83415 
35 0.00722 0.09534 0.1707 0.18032 0.21097 0.32507 0.33544 0.51786 0.54955 0.65987 0.81209 0.83347 0.84368 1.00297 1.01955 1.17951 1.1944 1.23415 1.34516 1.5291 1.66924 1.86015 1.8834 2.21274 2.34869 2.66035 2.83744 3.0108 3.17712 3.32401 3.45943 3.60898 4.10647 4.35259 4.82858 
25 0.01201 0.10627 0.17477 0.21647 0.32659 0.34214 0.52916 0.67008 0.80517 0.83185 0.84254 1.00531 1.182 1.21221 1.35197 1.67666 1.86528 2.24064 2.85285 3.18 3.32916 3.46343 4.10825 4.38554 4.83506 
40 0.01179 0.08843 0.15457 0.1636 0.17924 0.31108 0.31856 0.33181 0.50373 0.64346 0.78493 0.81949 0.82817 0.84257 0.9897 1.00049 1.16567 1.17746 1.20716 1.32986 1.50096 1.65419 1.67792 1.8461 1.86421 2.06506 2.19232 2.33532 2.63914 2.82052 2.98724 3.16187 3.30989 3.44571 3.59121 3.76601 4.09334 4.33803 4.50756 4.81406 
31 0.01056 0.09967 0.17068 0.18094 0.32402 0.33397 0.51863 0.6614 0.79662 0.82984 0.83917 0.86104 1.00131 1.01544 1.17991 1.20022 1.34589 1.66788 1.69214 1.85931 1.88776 2.21591 2.34829 2.83837 3.0119 3.17637 3.32392 3.46084 4.10533 4.353 4.82791 
25 0.02114 0.11388 0.1708 0.18969 0.32341 0.33888 0.5193 0.81305 0.83289 0.8492 1.00142 1.17831 1.20427 1.34707 1.66745 1.85851 2.21203 2.34692 2.83785 3.18108 3.32261 3.45988 4.1056 4.35259 4.82909 
29 0.00782 0.09951 0.17536 0.19385 0.32876 0.34411 0.52619 0.6634 0.80771 0.83361 0.84407 1.00691 1.18231 1.20236 1.34995 1.52955 1.6773 1.86808 2.22116 2.35582 2.66103 2.84855 3.01286 3.17927 3.32712 3.465 4.1094 4.3708 4.83683 
53 0.00821 0.09321 0.16044 0.1685 0.18004 0.31453 0.32174 0.33175 0.5068 0.51875 0.54197 0.645 0.65811 0.80357 0.82568 0.83451 0.87259 0.99426 1.00428 1.16895 1.17783 1.19405 1.33304 1.34699 1.50516 1.52845 1.65879 1.67257 1.85067 1.86386 2.06886 2.19665 2.21342 2.33931 2.64136 2.8246 2.84145 2.99092 3.16489 3.18042 3.31349 3.33063 3.44912 3.46084 3.59448 3.76887 4.09734 4.11277 4.34283 4.50885 4.64331 4.8187 4.83336 
32 0.01259 0.10949 0.16807 0.18532 0.32111 0.33716 0.51408 0.65369 0.81488 0.83198 0.85472 0.99944 1.17564 1.19797 1.34007 1.51622 1.66721 1.85803 2.08574 2.20708 2.34702 2.65118 2.83335 3.00406 3.17263 3.32028 3.45543 3.60213 4.10265 4.35002 4.52319 4.82672 
26 0.01627 0.10612 0.16768 0.18487 0.32033 0.33413 0.51788 0.80247 0.82833 0.83965 0.99791 1.04672 1.17564 1.19908 1.34607 1.66428 1.85552 2.20744 2.34469 2.83562 3.17673 3.32188 3.45806 4.10308 4.34862 4.82628 
24 0.00968 0.10847 0.17597 0.21861 0.33073 0.53516 0.6837 0.80774 0.83324 0.84552 1.00874 1.18294 1.21219 1.35829 1.69079 1.88164 2.21977 2.85456 3.18064 3.32999 3.46598 4.10898 4.37064 4.84284 
31 0.01139 0.10733 0.17011 0.18417 0.3236 0.3374 0.51595 0.55524 0.65799 0.81469 0.83278 0.84634 1.00129 1.17826 1.19976 1.3436 1.52837 1.66763 1.86011 2.20901 2.34856 2.65674 2.83571 3.00433 3.17447 3.32331 3.45811 4.10493 4.35139 4.52418 4.82683 
44 0.01074 0.09684 0.16671 0.17469 0.1899 0.32163 0.33022 0.35084 0.5135 0.53418 0.65415 0.79828 0.82852 0.83745 0.85739 0.99943 1.01164 1.17475 1.18506 1.20919 1.33912 1.36929 1.51826 1.66493 1.6817 1.85661 1.87349 2.08411 2.20373 2.23565 2.34498 2.65223 2.83173 2.99841 3.17113 3.31934 3.45497 3.47792 3.6012 3.78183 4.10233 4.34874 4.51934 4.82461 
26 0.00878 0.11096 0.17252 0.19447 0.32468 0.33942 0.52127 0.66716 0.81938 0.83586 0.85596 1.00238 1.03309 1.18106 1.21446 1.34968 1.6679 1.86124 2.21854 2.3634 2.84876 3.32906 3.46558 4.1077 4.36056 4.83279 
41 0.01263 0.10473 0.1674 0.17711 0.20625 0.32116 0.33138 0.513 0.5346 0.65361 0.81155 0.83137 0.84206 0.99921 1.013 1.17435 1.18554 1.21284 1.33967 1.3741 1.51712 1.66446 1.68791 1.8569 1.88365 2.08078 2.20379 2.235 2.34549 2.65099 2.83223 2.99823 3.17189 3.31991 3.45622 3.60246 3.78237 4.10352 4.34938 4.51963 4.82492 
42 0.01576 0.10101 0.16651 0.17579 0.20075 0.3198 0.32889 0.35753 0.5124 0.53848 0.65287 0.80723 0.82951 0.83902 0.99826 1.01071 1.17426 1.18725 1.21952 1.33871 1.51467 1.66313 1.6846 1.85508 1.87384 2.0782 2.20334 2.23651 2.34431 2.64918 2.83098 2.9976 3.17132 3.3194 3.45503 3.60051 3.77834 4.10194 4.34788 4.51733 4.66256 4.82395 
39 0.01209 0.09912 0.17278 0.18159 0.20543 0.32661 0.3357 0.51872 0.53922 0.65969 0.7993 0.83226 0.84116 0.85861 1.00385 1.01628 1.18111 1.19315 1.22039 1.34563 1.52447 1.67065 1.69166 1.86219 1.88312 2.21357 2.35073 2.65555 2.83772 3.0086 3.17644 3.32504 3.46056 3.60723 4.10753 4.35373 4.52425 4.82954 4.85514 
31 0.02135 0.11765 0.17869 0.19608 0.33136 0.34463 0.52752 0.66454 0.82234 0.84067 0.85651 1.00878 1.03833 1.18648 1.20966 1.35287 1.5394 1.67568 1.86829 2.22319 2.35815 2.66835 2.84926 3.01869 3.18206 3.33172 3.46782 3.61739 4.11432 4.36398 4.83777 
32 0.01986 0.11235 0.17605 0.18906 0.3298 0.3427 0.52377 0.58006 0.66326 0.81783 0.83744 0.84941 1.00743 1.18345 1.20107 1.34971 1.53322 1.67605 1.86569 2.10009 2.21608 2.35403 2.67002 2.84247 3.02378 3.18019 3.32812 3.46409 3.61441 4.10983 4.35937 4.83479 
33 0.01157 0.10858 0.17354 0.1873 0.32663 0.33922 0.51886 0.5573 0.66088 0.81576 0.83539 0.84879 1.00489 1.18048 1.1978 1.3454 1.5317 1.67166 1.8625 2.09045 2.21217 2.35021 2.65925 2.83918 3.0057 3.17666 3.32483 3.46068 3.61459 4.10729 4.35484 4.52979 4.82999 
25 0.01005 0.10447 0.17331 0.19126 0.32662 0.34167 0.52405 0.79976 0.83107 0.84107 1.00344 1.18034 1.19883 1.3499 1.67041 1.86266 2.21622 2.35169 2.84732 3.18297 3.32667 3.46257 4.10743 4.35908 4.83132 
36 0.00711 0.10327 0.17014 0.18241 0.32359 0.33588 0.51653 0.5453 0.65574 0.81009 0.83154 0.84257 1.00194 1.17774 1.1949 1.34313 1.51842 1.66784 1.85888 1.89142 2.08246 2.20846 2.34716 2.65142 2.8373 3.00572 3.17389 3.32213 3.45813 3.60514 3.78582 4.1046 4.35289 4.51979 4.66506 4.82869 
23 0.01019 0.11007 0.16997 0.32153 0.52367 0.67334 0.80625 0.82886 0.84437 0.99996 1.17805 1.21541 1.36468 1.53916 1.6786 1.86452 2.22151 2.6603 3.325 3.46163 4.10444 4.3774 4.83317 
43 0.01313 0.10288 0.17398 0.18315 0.20876 0.32782 0.33746 0.519 0.53729 0.65921 0.80706 0.83444 0.84378 0.88814 1.00548 1.02027 1.18125 1.19297 1.22101 1.34563 1.37785 1.52144 1.67271 1.86284 1.88267 2.0864 2.21277 2.35058 2.65525 2.8378 2.86372 3.00496 3.17688 3.32522 3.46136 3.60705 3.78786 4.10797 4.35431 4.5235 4.67379 4.8301 4.85214 
27 0.02285 0.11481 0.17305 0.18858 0.32542 0.33817 0.52044 0.68081 0.81882 0.83629 0.8535 1.0039 1.18187 1.20934 1.34909 1.66952 1.86038 1.89127 2.21967 2.35069 2.84576 3.18063 3.32741 3.46359 4.1085 4.3535 4.82943 
31 0.01646 0.11108 0.17163 0.18445 0.32381 0.33517 0.51714 0.55483 0.66197 0.81948 0.83585 0.85206 1.0025 1.02292 1.17861 1.19524 1.34357 1.66789 1.85896 1.88173 2.20972 2.34903 2.83558 3.01878 3.17689 3.32376 3.45988 3.60742 4.10692 4.35271 4.82885 
41 0.00741 0.09486 0.15885 0.16785 0.18926 0.31255 0.32133 0.34168 0.50437 0.53731 0.6429 0.80257 0.82331 0.83304 0.99122 1.0047 1.16604 1.17739 1.20778 1.33011 1.50281 1.65573 1.67498 1.84777 1.86577 2.06658 2.19373 2.22621 2.33654 2.64049 2.8221 2.98797 3.16276 3.31075 3.44632 3.59222 3.76673 4.0945 4.33991 4.50725 4.81563 
26 0.01165 0.11478 0.17408 0.1994 0.32799 0.36826 0.52613 0.81728 0.83546 0.85529 1.00623 1.1824 1.21639 1.35103 1.67747 1.871 2.23065 2.36121 2.85195 3.01496 3.18273 3.32745 3.46477 4.10876 4.38305 4.83506 
31 0.01384 0.09764 0.16438 0.17499 0.31701 0.32652 0.51034 0.65581 0.7923 0.82557 0.83489 0.85652 0.99546 1.00983 1.17325 1.19001 1.33861 1.66097 1.6863 1.85207 1.87658 2.20393 2.34196 2.82972 3.17069 3.31797 3.45421 3.60016 4.10005 4.34433 4.82095 
32 0.0153 0.10335 0.16788 0.17967 0.32114 0.33311 0.51522 0.65588 0.79883 0.82802 0.83792 0.99851 1.02173 1.17503 1.19063 1.23285 1.34049 1.52267 1.66496 1.85759 2.20497 2.34551 2.65491 2.83552 3.00131 3.17294 3.32044 3.45641 3.61203 4.10338 4.35057 4.82687 
34 0.01831 0.10711 0.17209 0.18312 0.32499 0.33583 0.51912 0.54882 0.66145 0.80701 0.83263 0.84254 1.00334 1.02642 1.17972 1.19511 1.23795 1.34625 1.53177 1.67115 1.86119 1.90165 2.21337 2.35041 2.66135 2.83959 3.18037 3.32572 3.46156 3.61651 4.10716 4.35421 4.53153 4.83036 
31 0.0199 0.10568 0.16767 0.18094 0.32051 0.33281 0.51342 0.65587 0.80433 0.82898 0.83981 0.9984 1.02409 1.17535 1.19521 1.34022 1.52848 1.66427 1.85614 2.09098 2.20745 2.34464 2.6575 2.83335 3.00293 3.1726 3.32003 3.45629 4.10232 4.34848 4.82459 
28 0.02269 0.10682 0.1668 0.18975 0.31932 0.33438 0.5131 0.65777 0.80877 0.82888 0.8423 0.99752 1.17516 1.20638 1.34206 1.66527 1.85428 2.08533 2.21135 2.34392 2.83287 3.03593 3.17444 3.31952 3.45612 4.10074 4.34628 4.82299 
38 0.00792 0.03152 0.11298 0.17677 0.18906 0.3298 0.34089 0.52238 0.54921 0.66108 0.81032 0.83578 0.8453 1.00756 1.02983 1.18338 1.19793 1.23153 1.34835 1.52399 1.67361 1.86545 1.89737 2.09469 2.21822 2.35308 2.65763 2.8418 3.00848 3.17859 3.328 3.46313 3.61054 4.11045 4.35975 4.52784 4.67083 4.83382 
43 0.01104 0.09746 0.16888 0.17768 0.20093 0.3231 0.33271 0.51479 0.53591 0.65457 0.79651 0.82883 0.83781 0.85648 1.00038 1.01424 1.17688 1.18846 1.21562 1.34133 1.37275 1.51635 1.66729 1.8583 1.88202 2.0815 2.20728 2.24021 2.34659 2.64968 2.83425 3.00202 3.17258 3.32155 3.45654 3.48295 3.60261 3.78209 4.10345 4.34987 4.51776 4.6574 4.82624 
37 0.02016 0.10183 0.16236 0.17266 0.31453 0.32393 0.35048 0.50732 0.64727 0.80377 0.82605 0.83675 0.99398 1.00845 1.16938 1.1828 1.21699 1.33359 1.50943 1.65924 1.85044 1.87535 2.06999 2.1974 2.33932 2.64649 2.82529 2.99185 3.16608 3.31404 3.45016 3.59551 3.77159 4.09736 4.34268 4.52379 4.81857 
28 0.01622 0.10177 0.16409 0.18096 0.31673 0.32934 0.51006 0.65542 0.79887 0.82584 0.83601 0.99463 1.02015 1.17195 1.19611 1.33706 1.6598 1.85182 2.20105 2.34153 2.82864 2.99449 3.17746 3.31669 3.45457 4.09994 4.34416 4.82042 
22 0.02457 0.11327 0.16964 0.32024 0.33614 0.53708 0.80581 0.82975 0.84393 0.99832 1.17776 1.21482 1.36697 1.66603 1.85607 2.23711 2.85387 3.32535 3.46275 4.10588 4.34876 4.8293 
26 0.09457 0.15611 0.18539 0.309 0.50017 0.64619 0.80299 0.82173 0.85172 0.98769 1.16383 1.22082 1.32847 1.65316 1.84405 2.06498 2.19496 2.33282 2.81974 2.9879 3.16175 3.30848 3.44596 4.09086 4.33631 4.81194 
48 0.00961 0.09505 0.17027 0.17849 0.19611 0.32494 0.33387 0.36694 0.51633 0.53365 0.65624 0.79976 0.83104 0.8399 0.8582 1.00278 1.01572 1.17788 1.1876 1.20893 1.34262 1.36814 1.51726 1.55607 1.66964 1.69949 1.86055 1.88008 2.08241 2.20766 2.23186 2.34772 2.65156 2.8352 2.85893 3.00324 3.17401 3.32253 3.45798 3.47509 3.60392 3.78219 4.1054 4.35224 4.51905 4.65379 4.82781 4.85456 
37 0.01145 0.09677 0.16308 0.17283 0.21014 0.31714 0.32723 0.50968 0.65109 0.794 0.82519 0.83452 0.86132 0.99514 1.00794 1.1716 1.18545 1.21928 1.3363 1.51837 1.66017 1.69927 1.8525 2.08095 2.20021 2.24099 2.34158 2.65181 2.82848 2.99467 3.16904 3.31683 3.45228 3.59821 4.09933 4.34484 4.82085 
34 0.01468 0.10452 0.1694 0.17882 0.20635 0.32329 0.3329 0.51477 0.54323 0.6584 0.80851 0.83153 0.8414 1.00106 1.01544 1.17603 1.18829 1.21845 1.34121 1.66615 1.68416 1.85835 1.87745 2.20453 2.34636 2.8331 2.99855 3.1736 3.32077 3.45711 3.60605 4.10452 4.35041 4.82563 
34 0.01722 0.10243 0.17005 0.18459 0.32356 0.33717 0.51673 0.55037 0.65476 0.8003 0.82866 0.83846 1.00214 1.17722 1.19518 1.34286 1.51782 1.67134 1.86089 2.08908 2.21003 2.34692 2.65016 2.84455 3.00555 3.1725 3.32096 3.45609 3.6038 3.78389 4.10408 4.36173 4.51936 4.82934 
37 0.0126 0.1007 0.16253 0.17326 0.31546 0.3257 0.50703 0.53303 0.64752 0.80378 0.82545 0.83693 0.99387 1.0119 1.16944 1.18418 1.22997 1.33364 1.50885 1.66017 1.85074 1.89224 2.07076 2.19839 2.33924 2.64383 2.82586 2.99188 3.16577 3.31372 3.4499 3.59514 3.77064 4.09702 4.34275 4.51308 4.81868 
27 0.00722 0.10139 0.16828 0.18367 0.32051 0.33334 0.51437 0.65837 0.79987 0.82814 0.8388 0.99796 1.17616 1.19794 1.34094 1.66507 1.85496 2.21051 2.34393 2.83371 3.00691 3.17266 3.31933 3.45619 4.102 4.34767 4.82396 
30 0.01386 0.09846 0.17053 0.1809 0.32395 0.33498 0.51719 0.5736 0.66097 0.79524 0.82885 0.83788 0.85583 1.00158 1.02375 1.17893 1.19587 1.3445 1.66899 1.85952 2.21506 2.34754 2.66532 2.83693 3.17402 3.32265 3.45852 4.10454 4.35066 4.82663 
20 0.02396 0.11951 0.17765 0.22154 0.33071 0.3711 0.81324 0.83611 0.85159 1.01111 1.18679 1.22616 1.39366 1.68324 1.87352 2.24307 3.47209 4.11333 4.36908 4.84121 
39 0.0195 0.10621 0.1717 0.18179 0.25664 0.32523 0.33469 0.51761 0.5464 0.65916 0.80892 0.83304 0.84274 1.00315 1.01829 1.17922 1.1931 1.22671 1.34444 1.52469 1.66885 1.69005 1.86001 1.87826 2.08969 2.21251 2.34864 2.65552 2.83606 3.00796 3.17587 3.32359 3.45988 3.60733 3.79278 4.1068 4.35256 4.52388 4.82831 
41 0.01939 0.10508 0.16941 0.17907 0.21265 0.32317 0.33319 0.5149 0.53641 0.65446 0.80768 0.83131 0.8411 1.00127 1.01698 1.17696 1.18959 1.21994 1.34216 1.51525 1.66701 1.69355 1.8584 1.88008 2.08061 2.20624 2.24053 2.34672 2.65021 2.83413 3.0016 3.17277 3.32159 3.45704 3.60319 3.77971 4.10459 4.35114 4.51801 4.65629 4.82642 
37 0.00744 0.10411 0.16724 0.17932 0.32011 0.33153 0.51202 0.53509 0.65271 0.8112 0.83013 0.84273 0.99858 1.17432 1.18871 1.22545 1.33906 1.51556 1.66526 1.85566 1.89441 2.07922 2.20588 2.34405 2.64875 2.83165 2.99887 3.17018 3.31878 3.45442 3.6014 3.78094 4.10208 4.34886 4.51651 4.6651 4.82407 
27 0.01352 0.10104 0.16954 0.18746 0.32205 0.33648 0.5323 0.66447 0.79582 0.82741 0.83723 0.9962 1.01766 1.17834 1.20668 1.35544 1.66918 1.8575 2.21622 2.3468 2.65928 3.17619 3.3236 3.45987 4.10404 4.35149 4.82822 
34 0.00958 0.10684 0.17116 0.18416 0.32412 0.33634 0.5167 0.54614 0.65761 0.8144 0.83322 0.84593 1.00261 1.17794 1.19368 1.34296 1.52158 1.66959 1.85976 2.09304 2.20918 2.34776 2.65426 2.83553 3.00457 3.17425 3.3229 3.4579 3.60692 3.79234 4.10632 4.35357 4.52603 4.82865 
48 0.01667 0.09724 0.16757 0.17599 0.19539 0.32144 0.3302 0.35736 0.51276 0.52992 0.65186 0.79744 0.82823 0.83723 0.85953 0.99937 1.01334 1.17476 1.18511 1.20933 1.33916 1.36093 1.51199 1.54931 1.66578 1.68779 1.85684 1.87617 2.07745 2.20494 2.23952 2.34434 2.64703 2.83163 2.85638 2.99748 3.17008 3.31907 3.45457 3.47404 3.60004 3.77512 4.10191 4.34825 4.51439 4.65593 4.82433 4.85095 
39 0.01664 0.09749 0.16337 0.17299 0.20091 0.31729 0.32689 0.50997 0.54002 0.65152 0.79718 0.82589 0.83515 0.86717 0.99565 1.01083 1.17227 1.18524 1.21663 1.33684 1.51903 1.66039 1.68336 1.85242 1.87235 2.08137 2.20334 2.3417 2.64945 2.82907 2.9972 3.16905 3.31705 3.45284 3.59843 4.09941 4.34472 4.51733 4.82108 
37 0.01122 0.10065 0.16708 0.17756 0.32004 0.33059 0.51214 0.54097 0.65307 0.80008 0.82775 0.83739 0.99785 1.01607 1.17476 1.18959 1.22529 1.33914 1.51847 1.66506 1.85524 1.88254 2.08274 2.20732 2.34359 2.65154 2.83135 2.99924 3.1708 3.31887 3.45463 3.60067 3.78909 4.10185 4.3477 4.52171 4.82366 
26 0.00873 0.10804 0.17337 0.19502 0.32562 0.34139 0.52768 0.68204 0.81345 0.83393 0.84698 1.00279 1.18285 1.21673 1.36265 1.67012 1.86217 2.21828 2.35511 2.84949 3.19132 3.33773 3.46767 4.10873 4.35467 4.83288 
33 0.01649 0.10141 0.16558 0.17693 0.31831 0.3287 0.51087 0.54998 0.65399 0.79985 0.82702 0.83669 0.99635 1.01141 1.17362 1.19019 1.33785 1.66132 1.69209 1.85325 1.87716 2.20246 2.34243 2.65416 2.83001 2.99976 3.17101 3.31763 3.45373 3.60266 4.1011 4.34604 4.82237 
28 0.02143 0.10646 0.17059 0.19645 0.32377 0.34715 0.5273 0.65676 0.80593 0.82935 0.84065 1.00238 1.17851 1.20853 1.34734 1.52351 1.67855 1.86443 2.21476 2.65815 2.84846 3.04082 3.17946 3.32364 3.46075 4.10488 4.38241 4.83366 
29 0.00855 0.09976 0.16664 0.18129 0.31979 0.33312 0.51548 0.65416 0.79555 0.82574 0.83552 0.99653 1.17452 1.19466 1.33989 1.53972 1.66517 1.85512 2.20765 2.34341 2.65671 2.8333 3.00122 3.1704 3.31873 3.45494 4.10109 4.34792 4.82332 
30 0.01852 0.10609 0.17037 0.18975 0.32372 0.34061 0.52366 0.65797 0.80492 0.82959 0.84043 1.00185 1.17869 1.20443 1.34653 1.52619 1.67191 1.8626 2.21419 2.35109 2.65489 2.84729 3.00968 3.17508 3.32382 3.45974 4.10516 4.36336 4.53045 4.83258 
37 0.01038 0.10132 0.17011 0.18117 0.32306 0.33324 0.51633 0.55197 0.65707 0.80199 0.83034 0.83994 1.00102 1.01771 1.17757 1.19148 1.22365 1.34263 1.52373 1.66726 1.85825 1.88961 2.09026 2.20915 2.34649 2.65755 2.83538 3.00876 3.17546 3.32247 3.45844 3.60668 3.79609 4.10518 4.35131 4.52462 4.82865 
31 0.01941 0.10756 0.17324 0.18977 0.32624 0.33911 0.5239 0.66142 0.8045 0.8326 0.84337 1.00471 1.18109 1.20226 1.34791 1.53014 1.67265 1.86489 2.10015 2.21728 2.35675 2.65833 2.85269 3.01716 3.17898 3.32673 3.46277 4.10711 4.3571 4.53129 4.83274 
38 0.01093 0.10032 0.17461 0.18506 0.32799 0.3382 0.52115 0.55004 0.66117 0.80361 0.83376 0.8432 0.87721 1.00582 1.02407 1.18217 1.19667 1.2298 1.34753 1.52765 1.67191 1.70032 1.86362 1.89172 2.10583 2.21461 2.35249 2.65747 2.84238 3.01029 3.17896 3.3272 3.46228 3.61497 4.10928 4.35645 4.52616 4.83221 
22 0.01092 0.11874 0.16978 0.21261 0.32186 0.342 0.5188 0.8193 0.83476 0.99954 1.1778 1.22028 1.34524 1.66509 1.85747 2.21577 2.34852 3.32246 3.46545 4.10634 4.35406 4.8266 
34 0.01123 0.10619 0.17153 0.18526 0.32429 0.33632 0.51748 0.54912 0.65849 0.81006 0.83229 0.84303 1.00191 1.02678 1.17841 1.19354 1.34493 1.53092 1.6695 1.86056 2.08816 2.20892 2.34887 2.65975 2.83673 3.00873 3.17604 3.32547 3.45918 3.60708 4.10583 4.35291 4.52299 4.82873 
41 0.01444 0.10076 0.17562 0.18653 0.32926 0.34029 0.52043 0.54093 0.65875 0.79778 0.83265 0.84164 0.85891 1.00696 1.18221 1.19466 1.22103 1.34664 1.37553 1.52067 1.67471 1.86508 1.89744 2.08585 2.21394 2.24762 2.35109 2.65355 2.84027 3.00771 3.17698 3.32583 3.46104 3.48351 3.6069 3.78505 4.10784 4.35548 4.52162 4.6581 4.83195 
46 0.01097 0.09077 0.17318 0.18214 0.20029 0.3291 0.33868 0.51975 0.53571 0.65884 0.6858 0.82251 0.83926 0.85057 1.00704 1.02139 1.18168 1.19236 1.21791 1.34614 1.36628 1.52 1.6723 1.69158 1.86419 1.88313 2.08413 2.21117 2.23848 2.35214 2.65508 2.83876 2.86193 3.00589 3.17796 3.32673 3.46164 3.47778 3.6074 3.78422 4.10988 4.35605 4.52265 4.65914 4.83199 4.85804 
31 0.02287 0.11939 0.17684 0.19436 0.32948 0.34325 0.52477 0.66504 0.8246 0.84107 0.86899 1.00814 1.18349 1.20283 1.34994 1.53228 1.67584 1.86731 2.09695 2.215 2.3547 2.66253 2.84286 3.01777 3.18299 3.33116 3.46639 4.11201 4.36051 4.53463 4.83581 
37 0.01638 0.10216 0.17073 0.18223 0.32367 0.33419 0.51647 0.5453 0.65664 0.79953 0.8297 0.83914 0.87311 1.00202 1.0252 1.17818 1.19338 1.22935 1.34304 1.52247 1.66915 1.85913 1.88726 2.08481 2.2105 2.34713 2.65196 2.83528 3.00431 3.17406 3.32157 3.45836 3.60531 4.10445 4.3518 4.52284 4.82721 
38 0.01462 0.10027 0.16971 0.17998 0.32345 0.33353 0.51529 0.54166 0.65575 0.79754 0.82937 0.83862 0.86154 1.0015 1.02466 1.17704 1.19061 1.22198 1.34214 1.52011 1.66727 1.69428 1.85974 2.09496 2.20621 2.24395 2.34759 2.6526 2.83503 3.00209 3.17391 3.32228 3.45709 3.60392 4.10443 4.35127 4.52326 4.82735 
37 0.00846 0.10247 0.16858 0.17979 0.32099 0.33115 0.51325 0.53514 0.65453 0.80572 0.83034 0.84047 0.99933 1.01525 1.17607 1.18947 1.22176 1.34069 1.51801 1.6658 1.8564 1.88309 2.08195 2.20759 2.34544 2.65098 2.83257 3.00044 3.17268 3.32062 3.4562 3.60329 3.78248 4.10365 4.34899 4.51914 4.82513 
38 0.0193 0.10493 0.16777 0.1782 0.32057 0.33004 0.36295 0.513 0.5403 0.65302 0.81068 0.83078 0.84136 0.99919 1.01525 1.17527 1.18951 1.22697 1.33966 1.51513 1.66545 1.85614 1.88583 2.07844 2.20597 2.34494 2.64975 2.83139 2.99955 3.17167 3.3195 3.45524 3.60124 3.77745 4.10239 4.3482 4.51739 4.82473 
28 0.00912 0.10837 0.17087 0.18893 0.32395 0.33803 0.51819 0.66333 0.81387 0.83316 0.84757 1.00224 1.17899 1.20138 1.34579 1.66894 1.85983 2.09074 2.21484 2.35022 2.84075 3.01297 3.17698 3.3245 3.46012 4.10597 4.35427 4.82881 
31 0.01176 0.11889 0.17262 0.19357 0.32502 0.33968 0.51859 0.65955 0.82532 0.83901 1.00341 1.18003 1.20888 1.34529 1.52318 1.66929 1.86175 2.09366 2.21292 2.3526 2.65561 2.83881 3.0087 3.17886 3.32587 3.46187 3.61709 4.10844 4.35781 4.53232 4.83127 
39 0.00695 0.0315 0.11512 0.17534 0.18569 0.32827 0.33805 0.52105 0.5441 0.66147 0.81596 0.83699 0.84731 1.00689 1.02633 1.18214 1.19465 1.22484 1.34792 1.52578 1.67306 1.86382 1.88687 2.09069 2.21296 2.35219 2.65871 2.84051 3.0103 3.17918 3.32789 3.46239 3.60943 3.79312 4.11011 4.35666 4.52569 4.67054 4.83208 
36 0.01691 0.10687 0.17108 0.18216 0.32417 0.33496 0.51669 0.54182 0.65732 0.80866 0.83246 0.84328 1.00245 1.02797 1.17808 1.19181 1.22494 1.343 1.5221 1.66955 1.85983 1.89101 2.09158 2.21094 2.34729 2.65472 2.83553 3.00573 3.17373 3.32274 3.45803 3.60493 4.10546 4.35205 4.52435 4.82821 
25 0.02214 0.11467 0.17125 0.19916 0.32422 0.34316 0.53625 0.81331 0.83268 0.84983 1.00304 1.1813 1.22209 1.35129 1.67094 1.86112 2.22288 2.36214 2.85006 3.17896 3.32708 3.46302 4.10783 4.35742 4.82962 
28 0.02058 0.113 0.17465 0.19734 0.32767 0.3442 0.53059 0.66848 0.81675 0.83559 0.85064 1.00513 1.18308 1.21465 1.3559 1.67209 1.86646 2.21728 2.36348 2.66425 2.84977 3.01376 3.1844 3.33386 3.46394 4.1099 4.36843 4.83819 
39 0.00948 0.10286 0.16518 0.17561 0.31738 0.32736 0.51063 0.53447 0.65151 0.80649 0.82844 0.83926 0.99684 1.01411 1.17187 1.18454 1.21621 1.33687 1.5156 1.66155 1.68232 1.85455 1.88566 2.08494 2.20138 2.34311 2.65167 2.83019 2.99561 3.17013 3.31754 3.45336 3.6012 3.78409 4.10196 4.34856 4.51866 4.67127 4.82339 
41 0.00674 0.09519 0.16177 0.17084 0.19073 0.31582 0.32447 0.34366 0.50786 0.54527 0.64717 0.80188 0.82589 0.83519 0.99442 1.00607 1.16974 1.18194 1.21364 1.33347 1.50707 1.65901 1.67578 1.85106 1.86814 2.07122 2.1973 2.23548 2.34009 2.64534 2.82556 2.99145 3.16689 3.31449 3.44997 3.59596 3.77121 4.09801 4.34314 4.51501 4.81902 
33 0.01136 0.10432 0.17576 0.19224 0.32906 0.34233 0.52422 0.66086 0.80398 0.83393 0.84396 1.00749 1.1825 1.2 1.34908 1.52579 1.6754 1.86763 2.0984 2.21767 2.35547 2.65916 2.85081 3.01602 3.17879 3.32832 3.46299 3.61707 4.10955 4.37189 4.52533 4.6756 4.83591 
31 0.01614 0.11165 0.17715 0.19795 0.33132 0.35799 0.52556 0.66326 0.81347 0.83582 0.84761 1.01045 1.18371 1.20481 1.3516 1.53048 1.68246 1.87274 2.22222 2.35552 2.66031 2.85094 3.01615 3.1794 3.32844 3.46374 3.61709 4.11076 4.36874 4.53301 4.8363 
39 0.01694 0.10315 0.16874 0.17853 0.21655 0.32212 0.33202 0.51425 0.53547 0.65475 0.80545 0.83041 0.83999 0.99993 1.01443 1.17682 1.18999 1.22112 1.34119 1.51752 1.66592 1.69159 1.85732 1.88267 2.08267 2.20869 2.34604 2.65162 2.83356 3.00129 3.17277 3.32108 3.45622 3.60278 3.78478 4.10404 4.35006 4.51993 4.82597 
32 0.00923 0.10367 0.17381 0.19368 0.32746 0.34622 0.52255 0.6584 0.80337 0.83155 0.84188 1.00617 1.18072 1.20123 1.3477 1.52402 1.67715 1.86751 2.09924 2.218 2.35154 2.65749 2.85009 3.01441 3.17686 3.32569 3.46063 3.6148 4.10708 4.36318 4.52532 4.8342 
42 0.00858 0.10155 0.16929 0.17828 0.19787 0.32404 0.33345 0.36766 0.51636 0.54031 0.6559 0.81868 0.83495 0.84673 1.00251 1.01738 1.17687 1.1887 1.21878 1.34222 1.51761 1.66765 1.68889 1.8595 1.87846 2.08326 2.20555 2.23724 2.34825 2.65351 2.83486 3.003 3.17487 3.32241 3.45839 3.60548 3.78199 4.10594 4.35219 4.5211 4.66601 4.82819 
40 0.01927 0.10333 0.16676 0.17716 0.31943 0.32885 0.36247 0.51226 0.53613 0.65269 0.80573 0.82941 0.83917 0.99829 1.01244 1.17523 1.18936 1.22434 1.33937 1.51494 1.66356 1.69374 1.85569 1.87711 2.07996 2.20612 2.34487 2.64935 2.83076 2.99861 3.17176 3.31956 3.45508 3.60107 3.78101 4.10211 4.34751 4.51796 4.66284 4.82413 
32 0.0197 0.10949 0.17189 0.18469 0.32505 0.33618 0.5182 0.56879 0.66323 0.81497 0.83408 0.84646 1.00372 1.17894 1.19641 1.34474 1.53374 1.66953 1.86029 1.8912 2.21177 2.34865 2.66066 2.83709 3.01614 3.17679 3.32301 3.46131 4.10689 4.35443 4.53255 4.82878 
44 0.00895 0.10026 0.16731 0.17655 0.20073 0.32077 0.32996 0.35892 0.51277 0.53376 0.6515 0.68349 0.81586 0.83196 0.84251 0.99934 1.01307 1.17462 1.18593 1.21442 1.33887 1.36235 1.51278 1.6649 1.68822 1.85618 1.87318 2.07879 2.20457 2.34461 2.6478 2.83119 2.99728 3.17048 3.31898 3.45477 3.47768 3.60012 3.77637 4.10273 4.34868 4.51613 4.65753 4.82458 
29 0.00954 0.10592 0.17672 0.1945 0.33012 0.34494 0.52624 0.66979 0.81571 0.83697 0.84942 1.00725 1.18465 1.20763 1.35281 1.5393 1.67553 1.86784 2.21682 2.35704 2.6641 2.84689 3.02151 3.18476 3.3301 3.46658 4.11103 4.35955 4.83724 
45 0.0159 0.09862 0.16597 0.17491 0.19656 0.32016 0.32927 0.36071 0.51189 0.53261 0.65113 0.80285 0.82828 0.83746 0.88915 0.99831 1.01261 1.17373 1.18505 1.21305 1.33793 1.36471 1.51296 1.66322 1.68112 1.8559 1.87711 2.08001 2.20246 2.23172 2.34381 2.64775 2.83078 2.99608 3.16994 3.31841 3.45401 3.47709 3.60011 3.77715 4.10179 4.34797 4.51547 4.65451 4.8236 
28 0.01979 0.11171 0.17328 0.19131 0.32634 0.34037 0.52511 0.66792 0.81496 0.83463 0.84859 1.00506 1.18131 1.20529 1.34889 1.53832 1.67222 1.86321 2.21479 2.3539 2.84993 3.03566 3.18171 3.32867 3.46457 4.10874 4.35823 4.83131 
41 0.0167 0.10669 0.167 0.17701 0.21206 0.32036 0.3299 0.36284 0.51174 0.53474 0.65165 0.82092 0.83411 0.85262 0.99909 1.01503 1.17403 1.1875 1.22615 1.33814 1.51315 1.66422 1.68861 1.85572 1.87715 2.07508 2.20313 2.34393 2.64864 2.82991 2.99631 3.17027 3.31844 3.45437 3.60033 3.77504 4.10182 4.34759 4.51658 4.82319 4.8518 
47 0.01185 0.07711 0.13813 0.17498 0.18358 0.20634 0.32738 0.33561 0.35315 0.51949 0.53783 0.65899 0.80224 0.83393 0.84265 0.8605 1.0044 1.01461 1.18126 1.19143 1.21514 1.34533 1.36808 1.5201 1.67014 1.6856 1.86294 1.87968 2.08755 2.21072 2.23873 2.35064 2.65349 2.83805 2.86105 3.00331 3.17684 3.32525 3.4611 3.48155 3.60617 3.79214 4.10818 4.35501 4.52394 4.83046 4.85209 
42 0.01809 0.10063 0.16757 0.17699 0.20191 0.32129 0.32966 0.34462 0.51407 0.53772 0.65505 0.80465 0.83049 0.83963 0.87672 0.99989 1.01153 1.17626 1.18795 1.21683 1.34119 1.51985 1.665 1.68697 1.85682 1.87793 2.08391 2.20588 2.34603 2.65509 2.83254 3.00175 3.17327 3.32106 3.45675 3.4878 3.60337 3.78848 4.10399 4.34933 4.52701 4.82532 
23 0.00898 0.10117 0.17013 0.1907 0.32261 0.337 0.54097 0.79537 0.82798 0.83798 0.99659 1.0181 1.18055 1.21542 1.35705 1.66971 1.85779 2.35131 3.32507 3.46189 4.10391 4.34901 4.82698 
31 0.01465 0.10445 0.16818 0.18225 0.32091 0.33308 0.51285 0.54955 0.65604 0.8079 0.82969 0.84132 0.99935 1.17549 1.19589 1.33958 1.52707 1.66625 1.85636 2.20814 2.34423 2.65835 2.83229 3.00177 3.17215 3.31923 3.45494 4.10204 4.3485 4.52509 4.82418 
37 0.01038 0.10608 0.17143 0.18272 0.32472 0.33572 0.51626 0.53813 0.65609 0.81036 0.83315 0.84436 1.00279 1.02308 1.1785 1.1926 1.22755 1.3431 1.52057 1.66929 1.86014 1.89092 2.08268 2.20983 2.34761 2.65299 2.83558 3.00274 3.1738 3.32253 3.45792 3.60487 3.78375 4.10522 4.35211 4.52117 4.82761 
40 0.01882 0.10589 0.16794 0.17763 0.20804 0.32175 0.33218 0.513 0.53449 0.65382 0.81328 0.83169 0.84315 1.00003 1.0187 1.17523 1.18803 1.22016 1.33972 1.51655 1.6658 1.69763 1.85723 1.88621 2.08148 2.20459 2.24074 2.34554 2.6506 2.83248 2.9999 3.17177 3.3199 3.45575 3.60306 3.78143 4.10341 4.34928 4.51881 4.82495 
38 0.00702 0.09704 0.17003 0.17979 0.21408 0.32426 0.33454 0.51622 0.54325 0.65765 0.81141 0.83313 0.84373 1.00181 1.01734 1.17804 1.19177 1.22597 1.34198 1.52277 1.66811 1.69766 1.85977 1.88829 2.08576 2.2084 2.34816 2.6573 2.83516 3.00413 3.17522 3.32233 3.45804 3.60607 4.10533 4.35181 4.52707 4.8276 
26 0.01048 0.10136 0.1675 0.18261 0.32024 0.33363 0.51728 0.79395 0.82608 0.83592 0.8789 0.99762 1.17612 1.1988 1.34369 1.66629 1.855 2.21106 2.34463 2.84038 3.1731 3.3206 3.45701 4.10125 4.34701 4.82404 
35 0.01726 0.10555 0.16928 0.18175 0.32213 0.3329 0.51546 0.55822 0.65637 0.80719 0.8305 0.84094 1.0005 1.02188 1.17682 1.19424 1.34155 1.52331 1.66637 1.85731 1.88757 2.08924 2.20901 2.34591 2.65837 2.83554 3.00878 3.17467 3.32221 3.45784 3.60809 4.10395 4.35056 4.52542 4.82729 
32 0.00751 0.10213 0.16383 0.17566 0.31675 0.32686 0.50841 0.65052 0.80182 0.82704 0.83766 0.99528 1.00836 1.17088 1.1896 1.3349 1.65975 1.68351 1.85165 1.87958 2.07229 2.19856 2.34084 2.82626 2.99348 3.169 3.31541 3.45242 3.59807 4.09889 4.34399 4.8197 
13 0.0123 0.10449 0.17016 0.32162 0.79097 0.82526 0.83596 0.99146 1.18021 1.22149 1.47325 1.67957 4.108 
33 0.0084 0.09296 0.17255 0.1837 0.32609 0.33701 0.51953 0.55506 0.65964 0.79859 0.83098 0.84017 0.86117 1.0034 1.02064 1.18042 1.19601 1.23081 1.34619 1.67087 1.86241 2.21532 2.35015 2.65999 2.83911 3.01856 3.17828 3.325 3.46015 3.61462 4.10714 4.35443 4.82975 
39 0.02072 0.10609 0.16814 0.17823 0.2191 0.32169 0.3316 0.51334 0.53844 0.65354 0.81316 0.83172 0.84306 1.0002 1.01901 1.1755 1.18934 1.2256 1.33991 1.51541 1.66579 1.69157 1.85716 1.87912 2.07963 2.20625 2.34528 2.65011 2.83218 2.99931 3.17171 3.31988 3.45576 3.60189 3.77809 4.10304 4.34907 4.51834 4.8247 
44 0.02029 0.1045 0.16576 0.17458 0.19335 0.31926 0.32778 0.3437 0.5105 0.52708 0.65068 0.81473 0.8312 0.84281 0.99801 1.01043 1.17245 1.18359 1.21092 1.33651 1.36309 1.51253 1.66288 1.67963 1.85459 1.87014 2.07428 2.20083 2.23114 2.34301 2.64868 2.82848 2.85333 2.99512 3.16942 3.3173 3.45294 3.59931 3.77451 4.10138 4.3466 4.51663 4.82235 4.84303 
32 0.0105 0.10093 0.16589 0.17665 0.31891 0.32939 0.51219 0.65247 0.7964 0.82677 0.83679 0.9965 1.01305 1.17356 1.18823 1.22329 1.33841 1.66215 1.68912 1.8542 1.88954 2.20335 2.34297 2.83107 2.99872 3.17033 3.31848 3.45368 3.6008 4.1009 4.34646 4.82302 
44 0.01741 0.10163 0.16344 0.17283 0.19711 0.31692 0.32603 0.35221 0.5087 0.53185 0.64844 0.81121 0.82838 0.83944 0.99558 1.00941 1.17056 1.18227 1.21202 1.33461 1.35916 1.50855 1.54715 1.66065 1.68248 1.8525 1.87171 2.07405 2.19998 2.23468 2.34107 2.64463 2.82707 2.99334 3.16751 3.31512 3.45152 3.59685 3.77311 4.09955 4.34522 4.51267 4.65385 4.82061 
28 0.01562 0.10806 0.17005 0.1843 0.32268 0.33472 0.51611 0.66117 0.80983 0.83159 0.84366 1.0006 1.02323 1.1777 1.19686 1.34206 1.66692 1.85813 2.20994 2.34659 2.83589 3.00929 3.17667 3.32145 3.45841 4.10506 4.35176 4.82699 
35 0.02042 0.10315 0.16345 0.17398 0.31594 0.32625 0.50881 0.65028 0.80165 0.82619 0.83706 0.99462 1.01176 1.1704 1.18677 1.33516 1.51534 1.6598 1.85153 1.87328 2.07947 2.2003 2.34062 2.65308 2.8275 2.9943 3.16841 3.31548 3.4517 3.59887 3.78512 4.09949 4.34491 4.52433 4.82054 
35 0.00658 0.02953 0.11079 0.17588 0.18986 0.32865 0.33999 0.5235 0.56557 0.66208 0.80663 0.83406 0.8434 0.88707 1.00665 1.18233 1.19711 1.23029 1.34801 1.53481 1.67434 1.86638 2.21958 2.35297 2.66145 2.84412 3.01401 3.17915 3.3271 3.46253 3.61678 4.10989 4.36039 4.53272 4.83429 
37 0.01412 0.10401 0.17103 0.18055 0.21075 0.32489 0.33495 0.51742 0.54409 0.65807 0.80777 0.83229 0.84193 1.00263 1.01891 1.1789 1.19279 1.22587 1.34373 1.52145 1.66955 1.86004 1.88448 2.08612 2.2102 2.34874 2.65489 2.83569 3.00686 3.17487 3.32301 3.45897 3.60698 4.1057 4.35215 4.52431 4.82814 
39 0.00872 0.09786 0.16719 0.17669 0.20738 0.32087 0.33075 0.51352 0.53712 0.65432 0.80061 0.82874 0.83825 0.99846 1.01304 1.1754 1.18816 1.21808 1.33936 1.51982 1.66408 1.6909 1.85594 1.88409 2.08347 2.20573 2.34483 2.65292 2.83275 3.00015 3.17217 3.32013 3.4554 3.60581 3.79263 4.10302 4.34845 4.52009 4.82485 
35 0.01971 0.10398 0.16774 0.1784 0.32052 0.3312 0.51336 0.55032 0.6552 0.8032 0.82915 0.839 0.99844 1.01461 1.17608 1.19221 1.34049 1.52262 1.66465 1.85566 1.88898 2.08716 2.21107 2.34483 2.65278 2.8325 3.00112 3.17208 3.32012 3.45617 3.60594 4.10311 4.34877 4.52483 4.82446 
37 0.01555 0.10253 0.16398 0.17442 0.31684 0.32733 0.50862 0.53177 0.64805 0.80553 0.8271 0.83807 0.9954 1.01515 1.17154 1.18619 1.22714 1.33532 1.50884 1.66104 1.69038 1.85264 2.07437 2.20072 2.3412 2.64407 2.82738 2.99351 3.16726 3.31585 3.45125 3.59684 3.77275 4.09881 4.34453 4.51313 4.8204 
34 0.02111 0.10939 0.17163 0.18385 0.32417 0.33451 0.51839 0.65593 0.80839 0.83325 0.84461 1.00203 1.01801 1.18063 1.20278 1.34557 1.52574 1.6684 1.85982 2.09141 2.21321 2.34967 2.65609 2.83989 3.00885 3.17731 3.32468 3.46187 3.61532 3.79291 4.10701 4.35328 4.52797 4.82934 
23 0.0098 0.11567 0.1686 0.18798 0.32203 0.3384 0.51578 0.81786 0.8344 0.86585 1.00041 1.17735 1.20932 1.34475 1.66485 1.85802 2.20415 2.34831 2.83457 3.45898 4.1046 4.34925 4.82501 
35 0.02033 0.09625 0.1566 0.16753 0.30937 0.31937 0.50104 0.64095 0.79303 0.81928 0.82998 0.98767 1.00492 1.16349 1.17797 1.21729 1.32787 1.50154 1.65309 1.8443 2.0632 2.19138 2.3332 2.63713 2.81908 2.98546 3.15978 3.308 3.44386 3.58928 3.76441 4.09133 4.33645 4.50557 4.8124 
30 0.01916 0.10151 0.16702 0.17716 0.31972 0.3296 0.51184 0.54086 0.65785 0.79852 0.82786 0.83754 0.99782 1.01248 1.17521 1.1912 1.33915 1.66383 1.6886 1.85496 1.87924 2.20714 2.34344 2.83088 3.17053 3.31837 3.45408 4.10119 4.34637 4.82259 
35 0.06048 0.13063 0.16238 0.17653 0.31341 0.32454 0.50538 0.64583 0.79841 0.82333 0.83408 0.99163 1.0112 1.16798 1.18312 1.23189 1.3323 1.50991 1.65778 1.84839 2.06872 2.19694 2.3373 2.64325 2.82395 2.99081 3.16454 3.3124 3.4489 3.59454 3.77298 4.09551 4.3406 4.51216 4.81671 
35 0.0151 0.1089 0.17195 0.18602 0.32488 0.33776 0.51931 0.57728 0.65858 0.81547 0.83394 0.84704 1.00338 1.17952 1.19888 1.34473 1.52327 1.67089 1.86097 2.09083 2.21305 2.3499 2.65697 2.83783 3.00834 3.17592 3.3245 3.46041 3.61186 3.78865 4.10677 4.35336 4.52357 4.67213 4.8306 
26 0.01871 0.10222 0.17365 0.19578 0.32647 0.34244 0.53669 0.66402 0.7966 0.82986 0.83933 0.87018 1.00433 1.18136 1.20731 1.3544 1.67846 1.8666 2.22055 2.36657 3.18047 3.32636 3.46343 4.10725 4.36678 4.84503 
24 0.02043 0.10529 0.16784 0.18783 0.32028 0.33648 0.51988 0.80093 0.82719 0.83833 0.99776 1.17584 1.2052 1.3439 1.66591 1.85544 2.20965 2.34553 2.85566 3.32053 3.45733 4.10112 4.34766 4.82452 
34 0.01441 0.09828 0.16533 0.17466 0.20016 0.3194 0.32874 0.51162 0.65777 0.79519 0.82693 0.83619 0.85939 0.99716 1.01128 1.1735 1.18662 1.21821 1.33824 1.66251 1.6828 1.85399 1.87092 2.20307 2.34288 2.8296 2.9973 3.17025 3.31779 3.45374 3.60043 4.10107 4.34595 4.8221 
28 0.01394 0.09485 0.15929 0.17105 0.31207 0.32493 0.50672 0.65283 0.78854 0.82092 0.83038 0.85773 0.99049 1.16915 1.19074 1.3356 1.65535 1.84652 2.08168 2.19965 2.33725 2.82547 3.16753 3.31356 3.45025 4.09536 4.33891 4.81578 
33 0.01377 0.10402 0.16779 0.18284 0.32042 0.33394 0.51334 0.65373 0.8023 0.82827 0.8391 0.9978 1.02273 1.17645 1.20015 1.34062 1.52071 1.66595 1.85567 2.09066 2.21206 2.34521 2.65189 2.83271 3.00246 3.17262 3.32053 3.45618 3.6061 4.1023 4.34842 4.52478 4.8245 
35 0.01283 0.10703 0.17542 0.18924 0.32751 0.33824 0.52285 0.56224 0.66296 0.81101 0.8353 0.8455 1.00512 1.02129 1.18368 1.20396 1.34914 1.53016 1.67257 1.86307 1.89392 2.09828 2.21641 2.35253 2.66163 2.84651 3.01379 3.1808 3.32825 3.46394 3.61948 4.1101 4.35775 4.52978 4.83332 
43 0.01541 0.10037 0.16748 0.1764 0.19846 0.3214 0.33057 0.36306 0.51418 0.53708 0.6544 0.80568 0.82976 0.83907 0.9995 1.01338 1.17522 1.18639 1.21343 1.33948 1.36419 1.51772 1.66442 1.6833 1.85695 1.87721 2.08653 2.20508 2.23603 2.34556 2.65222 2.83311 3.002 3.17245 3.32078 3.45546 3.60225 3.78644 4.10352 4.34976 4.5192 4.66573 4.8263 
46 0.0116 0.09387 0.16051 0.16923 0.18712 0.31451 0.32267 0.33679 0.50678 0.52536 0.64625 0.7967 0.82411 0.83317 0.86217 0.9934 1.00457 1.16863 1.17907 1.20318 1.33289 1.35684 1.50649 1.65825 1.67661 1.85011 1.86934 2.06963 2.19699 2.23011 2.33892 2.6424 2.82468 2.84873 2.99094 3.16543 3.3134 3.44937 3.59472 3.76937 4.09692 4.3422 4.51086 4.65363 4.81827 4.8423 
29 0.02168 0.11347 0.17275 0.18781 0.32488 0.33603 0.51875 0.66363 0.8172 0.83579 0.85115 1.00342 1.0286 1.18133 1.20767 1.34669 1.54505 1.67025 1.86047 2.21846 2.35039 2.6677 2.83827 3.18117 3.32642 3.4643 4.10772 4.35288 4.82893 
48 0.01548 0.09313 0.15969 0.16796 0.18113 0.31388 0.32104 0.33155 0.50613 0.52168 0.64467 0.67698 0.79664 0.8243 0.83311 0.85393 0.9935 1.00307 1.16812 1.17773 1.1972 1.33227 1.34956 1.50503 1.65782 1.67273 1.84968 1.86209 2.0678 2.19543 2.21504 2.33857 2.64151 2.82353 2.84762 2.99009 3.16447 3.3126 3.44843 3.46394 3.59376 3.768 4.09668 4.34173 4.50863 4.64643 4.81763 4.85586 
38 0.00978 0.09225 0.15354 0.16288 0.21439 0.3071 0.31621 0.49805 0.63605 0.79248 0.81701 0.82711 0.98529 0.99934 1.15985 1.17149 1.32394 1.49572 1.64984 1.67104 1.84169 1.87864 2.05959 2.18748 2.3303 2.63288 2.81563 2.98173 3.15642 3.30434 3.44013 3.58568 3.75979 4.08831 4.33376 4.50137 4.63546 4.80952 
32 0.07712 0.16073 0.17311 0.31546 0.32882 0.50706 0.64721 0.81073 0.82813 0.85026 0.99447 1.16939 1.18759 1.33357 1.50962 1.66037 1.85113 2.07467 2.19847 2.33936 2.64448 2.82619 2.99294 3.16647 3.31389 3.45061 3.59658 3.77841 4.09805 4.34406 4.51465 4.81945 
20 0.02139 0.11474 0.17628 0.32746 0.3504 0.53978 0.80883 0.83439 0.84887 1.00421 1.18406 1.22014 1.6724 1.86747 2.35924 2.86019 3.46949 4.11158 4.38422 4.83754 
53 0.01596 0.10259 0.17059 0.17848 0.18927 0.3246 0.33168 0.34132 0.51731 0.53002 0.55635 0.6567 0.67325 0.81311 0.83575 0.84455 0.87761 1.00438 1.01394 1.17945 1.18825 1.20443 1.34359 1.3579 1.51742 1.53884 1.66899 1.6826 1.86096 1.87356 2.08188 2.20789 2.22702 2.34967 2.36935 2.65415 2.83565 2.85459 3.00229 3.17608 3.32416 3.34586 3.45981 3.47282 3.60594 3.78152 4.10797 4.12592 4.35354 4.52205 4.66239 4.82918 4.84478 
36 0.01419 0.10356 0.17404 0.18519 0.32746 0.33846 0.52107 0.54942 0.66043 0.80253 0.83272 0.84216 0.87596 1.00582 1.18155 1.19708 1.23203 1.34717 1.52572 1.67277 1.86364 2.09429 2.21363 2.35099 2.65744 2.8405 3.0083 3.17777 3.32583 3.462 3.61003 3.79611 4.10813 4.35638 4.52449 4.83177 
34 0.02308 0.10479 0.166 0.17891 0.31913 0.33223 0.51333 0.65232 0.80425 0.82737 0.83879 0.99734 1.17333 1.19006 1.33767 1.51584 1.6641 1.8544 2.0813 2.20366 2.34287 2.64851 2.83215 3.00011 3.16988 3.3174 3.45477 3.60005 3.78319 4.10107 4.35016 4.51664 4.66834 4.82414 
36 0.02265 0.11144 0.1707 0.18236 0.32417 0.33587 0.51606 0.54451 0.65822 0.81905 0.83523 0.85187 1.00269 1.02744 1.17726 1.19134 1.23146 1.34297 1.5239 1.66854 1.85948 1.88988 2.08746 2.20713 2.34725 2.65549 2.83451 3.00596 3.17514 3.32235 3.45822 3.60641 4.1055 4.3517 4.52459 4.82762 
37 0.01529 0.10416 0.16774 0.17798 0.3203 0.33026 0.51328 0.54331 0.65389 0.80475 0.82951 0.8396 0.99958 1.01837 1.17506 1.18909 1.22376 1.33928 1.51953 1.66514 1.69102 1.85701 2.08916 2.20451 2.34498 2.6518 2.83188 2.99964 3.17163 3.31969 3.45519 3.60186 3.78558 4.10303 4.34925 4.52241 4.82491 
35 0.01899 0.10181 0.16547 0.17768 0.31866 0.33001 0.51109 0.54761 0.65206 0.80133 0.82669 0.83666 0.99688 1.1728 1.18829 1.22769 1.3381 1.51618 1.66353 1.85412 2.07792 2.20499 2.3424 2.64789 2.83052 2.99779 3.16954 3.31741 3.45317 3.59922 3.77914 4.10005 4.34614 4.5166 4.82228 
37 0.01129 0.09825 0.17553 0.18566 0.26251 0.32948 0.34013 0.52143 0.54532 0.66177 0.81082 0.83597 0.84552 1.00686 1.02419 1.18344 1.19787 1.23126 1.34853 1.52716 1.67374 1.86467 1.89157 2.09611 2.21943 2.35247 2.6595 2.84172 3.01201 3.17898 3.32821 3.4631 3.60944 4.10944 4.35683 4.52702 4.83237 
39 0.009 0.09657 0.16578 0.17519 0.20084 0.31987 0.32958 0.51303 0.54008 0.65373 0.79685 0.82773 0.83684 0.85861 0.99762 1.00964 1.17592 1.19023 1.2232 1.34028 1.51805 1.66363 1.85474 1.87433 2.08613 2.20781 2.34447 2.65052 2.83195 3.00025 3.17178 3.31974 3.45591 3.60235 3.78447 4.10274 4.34842 4.51842 4.82419 
46 0.01187 0.09804 0.16842 0.17677 0.19446 0.32285 0.33137 0.35094 0.51449 0.53341 0.6535 0.79934 0.82974 0.83867 0.85845 1.00088 1.01335 1.17616 1.18664 1.21136 1.34031 1.36321 1.5138 1.54501 1.66624 1.68323 1.85837 1.87574 2.08027 2.20603 2.23636 2.34631 2.64939 2.83318 2.99891 3.17217 3.32069 3.45608 3.47684 3.60199 3.77921 4.10381 4.35017 4.51735 4.65891 4.82597 
30 0.01185 0.10644 0.17163 0.18613 0.32434 0.33668 0.51793 0.66181 0.80576 0.83152 0.842 1.00248 1.17957 1.20102 1.34661 1.66883 1.85952 1.90441 2.21386 2.34869 2.66112 2.83715 3.01815 3.1774 3.32357 3.45975 3.61568 4.10622 4.35206 4.82812 
29 0.01584 0.10514 0.1733 0.18716 0.32705 0.34038 0.52315 0.66032 0.8002 0.83135 0.84121 1.00536 1.18092 1.19911 1.346 1.52719 1.67443 1.86373 2.21614 2.35084 2.66017 2.84198 3.1767 3.32458 3.46051 4.10729 4.35639 4.52864 4.83143 
41 0.0189 0.09473 0.1601 0.16919 0.19208 0.31376 0.32257 0.34392 0.50636 0.54382 0.64666 0.79822 0.82357 0.83274 0.87711 0.99256 1.00632 1.16877 1.1826 1.21938 1.33289 1.50919 1.65747 1.67757 1.84891 1.87242 2.06917 2.19726 2.33807 2.64382 2.82429 2.99095 3.16462 3.31294 3.44888 3.59447 3.76991 4.09606 4.34084 4.51153 4.81713 
27 0.01515 0.10121 0.16687 0.17997 0.32008 0.33158 0.51342 0.79302 0.82604 0.8357 0.86653 0.99722 1.02213 1.17593 1.20784 1.34129 1.66508 1.85498 2.21807 2.34365 2.832 3.17072 3.31858 3.45505 4.10123 4.34658 4.82292 
35 0.01738 0.11295 0.17703 0.1887 0.32933 0.33934 0.52267 0.54962 0.66492 0.8186 0.83935 0.85173 1.00772 1.02513 1.18437 1.1997 1.34946 1.53736 1.67383 1.70375 1.86557 1.89445 2.10441 2.21984 2.35459 2.66415 2.84234 3.01515 3.18245 3.32934 3.46542 3.62073 4.11109 4.35854 4.83368 
41 0.01178 0.09538 0.16434 0.17338 0.19787 0.3185 0.32764 0.3614 0.51066 0.54165 0.6519 0.79723 0.82611 0.83511 0.85779 0.99648 1.00976 1.17246 1.18374 1.21143 1.33703 1.51517 1.66183 1.68265 1.85381 1.88208 2.07783 2.20209 2.34246 2.64782 2.82937 2.99484 3.16855 3.31717 3.45295 3.59871 3.77956 4.09993 4.34623 4.51624 4.82187 
33 0.01959 0.10593 0.17013 0.18298 0.32255 0.33335 0.51539 0.54898 0.65813 0.80687 0.831 0.84164 1.00067 1.02085 1.1773 1.19377 1.34152 1.66771 1.85744 1.88614 2.08574 2.21019 2.34656 2.66347 2.83382 3.00254 3.17361 3.32115 3.45745 3.6055 4.10399 4.35029 4.82604 
28 0.02046 0.10946 0.16999 0.18969 0.3228 0.33788 0.51927 0.66357 0.81227 0.83197 0.84587 1.00106 1.1792 1.21169 1.34649 1.66817 1.85817 2.2149 2.34707 2.66138 2.8377 3.01256 3.17733 3.32317 3.46041 4.10575 4.35233 4.82759 
38 0.0092 0.06929 0.13751 0.17619 0.18909 0.32907 0.34058 0.5218 0.54873 0.66064 0.81058 0.83518 0.84483 1.00623 1.02524 1.18228 1.19619 1.22855 1.34755 1.52629 1.6734 1.86479 1.90963 2.09522 2.2133 2.35256 2.65796 2.84157 3.00805 3.17791 3.32721 3.46265 3.60983 3.79858 4.10934 4.35666 4.52683 4.8324 
42 0.01736 0.10466 0.16927 0.17859 0.20448 0.32257 0.33175 0.36093 0.51532 0.53989 0.65518 0.8127 0.83253 0.84246 1.00093 1.01433 1.17703 1.18953 1.22039 1.34127 1.51593 1.66595 1.68708 1.8582 1.88319 2.08244 2.20661 2.24343 2.34699 2.65015 2.83414 2.9999 3.17349 3.32154 3.45761 3.60302 3.78255 4.10493 4.35085 4.51945 4.66188 4.82671 
33 0.01551 0.10466 0.17233 0.18509 0.32504 0.33623 0.517 0.5476 0.66039 0.80387 0.83155 0.84119 1.00278 1.02175 1.17915 1.194 1.22877 1.34399 1.66931 1.86049 2.09041 2.21318 2.34815 2.66563 2.83698 3.00557 3.17636 3.32361 3.45957 3.61902 4.10585 4.35203 4.82783 
33 0.00806 0.10799 0.17306 0.19012 0.32623 0.3413 0.52062 0.58805 0.65874 0.81951 0.83578 0.85222 1.00439 1.17974 1.19763 1.34687 1.5235 1.67317 1.86402 2.09058 2.21222 2.35311 2.65849 2.84103 3.01162 3.17685 3.32518 3.46089 3.60664 4.1069 4.35583 4.52527 4.83202 
38 0.01624 0.10182 0.17317 0.18456 0.32564 0.33537 0.51811 0.54145 0.65839 0.79898 0.83169 0.84094 0.86774 1.0039 1.02252 1.17986 1.19277 1.22164 1.34421 1.52175 1.67121 1.86208 1.89893 2.08731 2.21193 2.34951 2.65466 2.83745 3.0053 3.17601 3.32353 3.4598 3.60617 3.78819 4.10633 4.35428 4.52275 4.83001 
39 0.01761 0.09619 0.1634 0.17308 0.20952 0.3173 0.32718 0.50944 0.53656 0.64923 0.7949 0.82489 0.83407 0.85951 0.99511 1.0111 1.17164 1.18377 1.21335 1.33629 1.51132 1.66148 1.852 1.87354 2.07427 2.20199 2.34086 2.64561 2.82833 2.99483 3.16728 3.3159 3.45173 3.59695 3.77469 4.09871 4.34411 4.513 4.82049 
27 0.01191 0.10632 0.16998 0.18377 0.32304 0.33593 0.51799 0.66418 0.80642 0.83082 0.84172 1.00089 1.17703 1.19443 1.34214 1.66593 1.85907 2.20714 2.3485 2.83764 3.01382 3.17697 3.32275 3.45882 4.10489 4.35272 4.82918 
41 0.01339 0.10226 0.16534 0.17452 0.19686 0.31899 0.32815 0.357 0.5109 0.53925 0.65134 0.81151 0.8298 0.8402 0.99761 1.01178 1.17278 1.18484 1.21522 1.33756 1.51332 1.66245 1.68317 1.85437 1.87286 2.07605 2.20143 2.23852 2.34297 2.64826 2.829 2.99604 3.16976 3.31783 3.4539 3.59983 3.7775 4.1011 4.34639 4.51645 4.82236 
34 0.01274 0.10088 0.16515 0.17665 0.31755 0.32873 0.51111 0.6534 0.79588 0.82576 0.83557 0.99513 1.01734 1.17294 1.18785 1.22327 1.33834 1.52035 1.66254 1.85266 2.08409 2.20588 2.3424 2.6507 2.83064 2.9982 3.16956 3.31762 3.45432 3.60233 4.10019 4.34526 4.52937 4.82201 
46 0.01905 0.09543 0.16026 0.1691 0.18961 0.3138 0.32193 0.33567 0.50582 0.52722 0.64492 0.79902 0.8239 0.83336 0.99249 1.00427 1.16797 1.1796 1.20862 1.33192 1.35816 1.50529 1.65762 1.67737 1.84896 1.86605 2.06754 2.19592 2.23435 2.33792 2.64112 2.82353 2.85377 2.99008 3.16418 3.3125 3.44828 3.47457 3.59372 3.76832 4.09596 4.34112 4.50908 4.6546 4.81717 4.84532 
24 0.0189 0.11213 0.16868 0.19877 0.32094 0.33706 0.5178 0.81114 0.83051 0.8476 0.99939 1.17705 1.21602 1.34251 1.66677 1.85666 2.2114 2.34664 2.8378 3.32083 3.45835 4.10197 4.34952 4.8262 
28 0.02279 0.10988 0.17012 0.1864 0.3232 0.3376 0.5201 0.65785 0.81216 0.83224 0.84574 1.00162 1.17774 1.20087 1.34555 1.52676 1.66826 1.85942 2.2135 2.34948 2.66257 2.85128 3.17747 3.32576 3.4597 4.10584 4.35538 4.82825 
40 0.01798 0.1108 0.17759 0.18764 0.22805 0.33096 0.34095 0.52373 0.54695 0.66319 0.8171 0.83899 0.8491 1.00849 1.02328 1.18402 1.1956 1.22365 1.34929 1.52634 1.67547 1.86581 1.88554 2.09081 2.21524 2.25134 2.35389 2.65889 2.8417 3.01186 3.18141 3.32891 3.46506 3.61126 3.79181 4.11181 4.35848 4.52642 4.66498 4.83515 
26 0.01325 0.11685 0.18062 0.20536 0.3346 0.36827 0.5372 0.67784 0.82744 0.84332 0.87948 1.01301 1.18899 1.22264 1.35884 1.68436 1.87552 2.22979 2.37123 2.85995 3.18862 3.33628 3.47226 4.11554 4.39118 4.84503 
18 0.02762 0.10531 0.16684 0.31784 0.78988 0.82407 0.83514 0.99179 1.17603 1.21555 1.47268 1.66761 1.85235 2.34397 3.32223 4.10089 4.34431 4.82186 
40 0.01609 0.10058 0.17002 0.17948 0.21192 0.32419 0.33433 0.51734 0.54631 0.65584 0.80029 0.83005 0.83925 0.86629 1.00217 1.02333 1.17779 1.19031 1.21938 1.34252 1.51772 1.66861 1.86014 1.89164 2.08919 2.20802 2.34795 2.65195 2.83657 3.00285 3.17429 3.32223 3.45732 3.60328 3.78588 4.10521 4.3529 4.52029 4.65827 4.82969 
42 0.00682 0.10249 0.16651 0.17658 0.21414 0.32001 0.32963 0.37067 0.51164 0.53108 0.65146 0.81748 0.83242 0.84627 0.99874 1.01302 1.17391 1.18625 1.21797 1.33829 1.51341 1.66358 1.68649 1.85546 1.87578 2.07586 2.20327 2.34374 2.64834 2.83005 2.99651 3.17024 3.31842 3.45412 3.47765 3.6008 3.77596 4.10225 4.34808 4.51682 4.66724 4.82338 
36 0.00711 0.1033 0.16811 0.17925 0.32096 0.33164 0.51347 0.54398 0.65479 0.80858 0.83062 0.84214 0.99918 1.02004 1.17554 1.19075 1.34019 1.51775 1.66538 1.85646 1.88554 2.0851 2.20661 2.34502 2.65117 2.83274 3.00059 3.17218 3.31997 3.45595 3.60202 4.10306 4.34865 4.52539 4.67022 4.82533 
33 0.01691 0.10995 0.16918 0.18305 0.32162 0.3344 0.51504 0.54998 0.65572 0.81905 0.83424 0.85394 1.00023 1.04315 1.1777 1.19997 1.34293 1.52834 1.66602 1.85753 2.08997 2.21236 2.34675 2.65988 2.83625 3.00969 3.17391 3.32193 3.45813 3.61136 4.1042 4.35105 4.82666 
22 0.01214 0.11003 0.17166 0.19775 0.32326 0.33784 0.80523 0.83145 0.84482 1.00087 1.04921 1.18203 1.23524 1.36555 1.66788 1.85894 2.34999 3.32652 3.46592 4.10621 4.35147 4.82829 
35 0.0131 0.10564 0.16839 0.18113 0.32149 0.33213 0.51395 0.55137 0.65377 0.81033 0.83082 0.84228 1.00003 1.02276 1.17605 1.19333 1.34017 1.51729 1.66598 1.85672 2.08312 2.20674 2.34513 2.65017 2.8324 2.99948 3.1719 3.31992 3.45586 3.60201 3.78192 4.10337 4.34962 4.5208 4.82512 
18 0.01718 0.11258 0.17822 0.33011 0.54472 0.80232 0.8329 0.84444 1.00717 1.18489 1.21887 1.67757 1.87283 2.24021 3.46927 4.11145 4.39095 4.84709 
25 0.00978 0.1091 0.16929 0.18871 0.3223 0.33595 0.51581 0.81032 0.83147 0.84617 1.00058 1.17872 1.2155 1.3453 1.66709 1.85749 2.21429 2.34662 2.83637 3.18028 3.32262 3.45931 4.1042 4.34936 4.82539 
36 0.01937 0.11422 0.18096 0.19437 0.33461 0.34724 0.52564 0.54845 0.66541 0.8172 0.84097 0.85174 1.01276 1.18741 1.20246 1.23803 1.35267 1.52774 1.68057 1.87079 2.09439 2.21927 2.35666 2.66012 2.84578 3.0128 3.18198 3.33176 3.46669 3.6132 3.79186 4.1142 4.3612 4.5279 4.66975 4.83701 
34 0.00902 0.09941 0.16645 0.17861 0.3192 0.33098 0.51374 0.65301 0.79518 0.82632 0.83623 0.99638 1.01472 1.1744 1.19361 1.3391 1.51863 1.66295 1.85421 1.88537 2.085 2.20722 2.34377 2.65177 2.83529 3.00265 3.1725 3.31876 3.45567 3.6104 4.10157 4.34818 4.51911 4.82523 
41 0.07897 0.14479 0.15962 0.16972 0.30741 0.31529 0.3282 0.50091 0.52212 0.64029 0.78636 0.81825 0.82725 0.8464 0.9878 0.99918 1.16322 1.17384 1.20187 1.32731 1.50024 1.65253 1.67102 1.84401 1.86128 2.06264 2.19041 2.22978 2.33332 2.63725 2.81862 2.98505 3.15968 3.3076 3.4436 3.58893 3.76343 4.09133 4.33609 4.50527 4.81213 
33 0.01005 0.11528 0.17592 0.19216 0.32939 0.34408 0.52073 0.54787 0.66172 0.83117 0.8438 1.00785 1.18258 1.20101 1.34753 1.52584 1.67439 1.86569 2.08802 2.21421 2.35267 2.65878 2.84002 3.00714 3.17821 3.32703 3.46282 3.60932 3.79585 4.10984 4.35787 4.52694 4.83245 
35 0.01229 0.1065 0.16917 0.18053 0.32159 0.3322 0.51433 0.54253 0.65551 0.8113 0.83211 0.8434 1.00026 1.01537 1.1774 1.19461 1.34236 1.52098 1.66525 1.69564 1.85718 1.88238 2.08374 2.20941 2.34682 2.65505 2.83376 3.00288 3.17468 3.32209 3.45816 3.60564 4.10472 4.35061 4.8265 
27 0.01605 0.11077 0.17686 0.19248 0.33061 0.34498 0.53099 0.67153 0.81015 0.83586 0.84637 1.00824 1.18479 1.20568 1.3552 1.56519 1.6781 1.86785 2.22173 2.36591 2.85427 3.18517 3.33373 3.46753 4.11196 4.36444 4.83877 
25 0.01276 0.10848 0.17418 0.20114 0.32644 0.34413 0.52593 0.80557 0.83187 0.84303 1.0048 1.18161 1.20926 1.35069 1.67572 1.86429 2.22277 2.35352 2.85586 3.19315 3.326 3.46542 4.10768 4.35916 4.83693 
37 0.01632 0.10574 0.1662 0.17725 0.31927 0.33014 0.51145 0.54605 0.65246 0.81138 0.83037 0.84407 0.99781 1.01574 1.17291 1.18663 1.22306 1.338 1.5185 1.66374 1.8551 2.07881 2.20148 2.24556 2.34348 2.64982 2.83077 2.99691 3.17058 3.31792 3.45482 3.60194 3.77978 4.10173 4.34806 4.51743 4.82347 
26 0.01116 0.1066 0.16727 0.1865 0.32008 0.33564 0.51568 0.65565 0.81113 0.8297 0.84511 0.99834 1.17558 1.20688 1.34192 1.66535 1.8552 2.21065 2.34416 2.8328 3.17342 3.31907 3.45571 4.1012 4.34728 4.82389 
37 0.01735 0.09875 0.16735 0.17658 0.20043 0.32118 0.32977 0.34785 0.51445 0.65756 0.79688 0.82894 0.83794 0.85696 0.99938 1.01076 1.17638 1.18875 1.2179 1.3414 1.52878 1.66451 1.68581 1.85634 1.87344 2.20608 2.34529 2.65632 2.83244 3.00124 3.17369 3.3208 3.45678 3.60521 4.10391 4.34854 4.82513 
38 0.01615 0.11582 0.17801 0.18897 0.33214 0.34384 0.52342 0.54592 0.66288 0.82632 0.84269 0.85903 1.00986 1.0308 1.18478 1.19796 1.23233 1.34984 1.52538 1.67588 1.86799 1.90603 2.09137 2.21623 2.35508 2.65947 2.84321 3.00782 3.18101 3.32961 3.46512 3.61104 3.79131 4.11305 4.36041 4.52854 4.67385 4.8358 
33 0.00847 0.09809 0.16168 0.1741 0.31429 0.32516 0.50643 0.64883 0.79344 0.82316 0.83326 0.9922 1.00862 1.16936 1.18644 1.3334 1.51687 1.65844 1.84887 2.06898 2.19782 2.33806 2.64915 2.82466 2.99151 3.16555 3.31363 3.44988 3.59615 4.09612 4.34103 4.52428 4.81723 
26 0.00856 0.10879 0.16661 0.18662 0.31884 0.33304 0.51228 0.81059 0.83016 0.84685 0.99717 1.1741 1.20516 1.33858 1.66233 1.85358 2.20607 2.3429 2.83059 3.00731 3.17526 3.31822 3.45665 4.10246 4.34691 4.82299 
38 0.01678 0.10078 0.17074 0.1802 0.21323 0.32472 0.33466 0.51599 0.54139 0.65749 0.80011 0.83044 0.83959 0.86332 1.00253 1.01871 1.17891 1.19389 1.22889 1.34314 1.52498 1.66809 1.69135 1.86 1.88495 2.21196 2.34748 2.65552 2.8355 3.006 3.17457 3.32267 3.45792 3.60639 4.10474 4.35097 4.52411 4.82668 
31 0.01878 0.10641 0.16882 0.1807 0.32235 0.3346 0.5169 0.65821 0.80468 0.83021 0.84076 1.00018 1.0241 1.17692 1.19348 1.34314 1.52961 1.66593 1.85783 2.09201 2.20903 2.34762 2.83679 3.00433 3.17482 3.32263 3.45828 3.61297 4.10364 4.35078 4.82747 
31 0.00814 0.10178 0.17371 0.18981 0.32659 0.33965 0.52617 0.66024 0.80594 0.83275 0.84337 1.00484 1.18103 1.20046 1.34727 1.52527 1.67433 1.86379 2.21402 2.35135 2.65607 2.8455 3.01371 3.17916 3.32597 3.46237 3.60962 4.10829 4.35465 4.53129 4.83296 
30 0.01729 0.10597 0.17015 0.18405 0.3225 0.33416 0.51606 0.65917 0.80368 0.83025 0.84052 0.99978 1.01661 1.17737 1.19518 1.34203 1.66619 1.85751 1.89363 2.20744 2.34668 2.65733 2.83554 3.01084 3.17564 3.3218 3.45941 4.10418 4.35125 4.82685 
34 0.02368 0.11384 0.1689 0.18152 0.32212 0.33514 0.51468 0.571 0.6561 0.82185 0.83553 0.87422 1.00106 1.17674 1.19865 1.34176 1.5215 1.66671 1.85774 2.08677 2.2085 2.346 2.6547 2.83351 3.00494 3.17335 3.32096 3.45705 3.60668 3.79008 4.10447 4.35108 4.52782 4.8267 
34 0.01095 0.10258 0.17061 0.18631 0.32306 0.33384 0.51656 0.65745 0.79889 0.82939 0.83913 0.90157 1.0011 1.04595 1.17834 1.19836 1.34317 1.53606 1.66746 1.85843 2.08949 2.21029 2.34711 2.66011 2.83652 3.00825 3.17495 3.32271 3.45849 3.61515 4.10477 4.3518 4.52422 4.82709 
36 0.01568 0.10503 0.17093 0.18257 0.32437 0.3356 0.51741 0.5541 0.65742 0.80474 0.83114 0.84121 1.00218 1.02617 1.17796 1.19242 1.22674 1.34323 1.52391 1.66977 1.86028 2.08517 2.20911 2.34831 2.65466 2.83684 3.00456 3.17496 3.32263 3.45812 3.60606 4.10508 4.3514 4.5216 4.66531 4.82799 
35 0.01187 0.10839 0.16943 0.18252 0.32217 0.33435 0.514 0.54255 0.65508 0.81733 0.83354 0.85015 1.00086 1.17614 1.19224 1.34081 1.51759 1.66673 1.85772 1.89248 2.08033 2.20579 2.3458 2.65084 2.83339 3.00059 3.17237 3.32067 3.4566 3.60313 3.7855 4.10358 4.35044 4.51897 4.82578 
32 0.01519 0.10672 0.17383 0.19194 0.32692 0.34127 0.52374 0.65917 0.80382 0.83163 0.84171 1.00498 1.18091 1.20123 1.34764 1.52865 1.6752 1.86444 2.09636 2.21804 2.35484 2.65842 2.84876 3.02049 3.17813 3.32554 3.46209 3.61798 4.10698 4.35769 4.53303 4.8377 
35 0.01539 0.11232 0.17881 0.19367 0.3325 0.346 0.52689 0.57878 0.66384 0.8188 0.83918 0.85071 1.01035 1.18629 1.20552 1.35222 1.52709 1.67729 1.8682 2.09525 2.21907 2.35695 2.65866 2.84616 3.01419 3.18147 3.33041 3.46632 3.61418 3.79248 4.11275 4.36638 4.5265 4.67405 4.83873 
39 0.01633 0.0996 0.16069 0.17061 0.21232 0.31417 0.32429 0.50562 0.53136 0.64493 0.80665 0.82508 0.83648 0.99248 1.00789 1.16805 1.182 1.22122 1.33214 1.50548 1.65793 1.68658 1.84925 1.88097 2.06988 2.19706 2.33785 2.64183 2.82411 2.99028 3.16418 3.31265 3.44815 3.59375 3.76899 4.09569 4.34127 4.51087 4.81717 
32 0.02007 0.11427 0.17332 0.18654 0.32647 0.33884 0.52062 0.66162 0.81853 0.83686 0.85264 1.00426 1.02638 1.1812 1.20042 1.34682 1.52974 1.66969 1.70024 1.86358 2.21468 2.35199 2.65835 2.84213 3.0109 3.18123 3.32643 3.46488 3.61794 4.10959 4.35822 4.83298 
34 0.00848 0.10473 0.17423 0.18824 0.32725 0.33938 0.52054 0.55897 0.65989 0.81727 0.83632 0.85046 1.00595 1.18125 1.19837 1.34542 1.52332 1.67339 1.86302 2.08948 2.21361 2.35096 2.65608 2.83914 3.00968 3.1775 3.32583 3.4611 3.60882 3.78906 4.10818 4.35611 4.52408 4.83255 
32 0.0137 0.1094 0.16691 0.18014 0.3197 0.33213 0.51194 0.65372 0.81449 0.83151 0.84981 0.9983 1.04399 1.17389 1.19246 1.33849 1.52693 1.66445 1.8551 1.89072 2.08742 2.205 2.3435 2.66365 2.83136 3.00276 3.17127 3.31879 3.45467 4.10227 4.34769 4.82376 
19 0.01128 0.11326 0.17857 0.33202 0.5782 0.68011 0.81122 0.83603 0.85112 1.01023 1.18739 1.2263 1.37243 1.68913 1.8794 2.23802 3.18968 3.47181 4.11598 
39 0.0083 0.1013 0.17058 0.18021 0.20766 0.32478 0.33506 0.51662 0.54118 0.65723 0.81671 0.83504 0.84656 1.00262 1.0164 1.17945 1.19356 1.23066 1.34421 1.52113 1.66777 1.68924 1.86024 1.88337 2.08409 2.20783 2.34897 2.65465 2.83554 3.00411 3.17617 3.32406 3.45971 3.60635 3.79471 4.1064 4.35223 4.52636 4.82817 
30 0.01861 0.10565 0.16919 0.18201 0.3225 0.33633 0.5199 0.66177 0.80339 0.82962 0.83997 0.99973 1.1767 1.19436 1.34338 1.52995 1.66664 1.85929 2.20683 2.3494 2.65884 2.84907 3.00779 3.17667 3.32358 3.45919 3.61199 4.10525 4.35563 4.83129 
37 0.00729 0.09144 0.1709 0.18132 0.32508 0.33603 0.51976 0.55761 0.65743 0.79797 0.83009 0.83931 0.86119 1.00315 1.17914 1.1935 1.2239 1.34463 1.52215 1.67096 1.86112 2.09235 2.21245 2.3493 2.65549 2.83834 3.01153 3.17545 3.32369 3.45862 3.61032 3.788 4.10662 4.35329 4.521 4.67211 4.82963 
35 0.0092 0.08619 0.17726 0.19191 0.33053 0.34339 0.5247 0.56258 0.66388 0.82116 0.83933 0.85284 1.00793 1.03238 1.18551 1.2065 1.35018 1.52816 1.67675 1.86787 2.0975 2.21992 2.35464 2.66126 2.84395 3.01221 3.18247 3.33012 3.46585 3.61663 4.11234 4.3615 4.53176 4.69036 4.83599 
35 0.01437 0.10015 0.16327 0.17412 0.31626 0.32673 0.50863 0.6332 0.65286 0.79956 0.82549 0.83533 0.99449 1.01131 1.1709 1.18538 1.22164 1.33522 1.51432 1.6603 1.85158 1.89138 2.07858 2.19941 2.34061 2.65514 2.82762 2.99442 3.16843 3.31571 3.45174 3.59877 4.09874 4.34381 4.81993 
44 0.01182 0.09771 0.16702 0.17512 0.18901 0.32182 0.3295 0.34124 0.51433 0.53487 0.6558 0.7983 0.82975 0.83859 0.85661 1.00001 1.0103 1.17607 1.18581 1.20685 1.34002 1.36237 1.52069 1.66531 1.68109 1.85693 1.87206 2.08327 2.2051 2.23021 2.34601 2.65297 2.83263 3.00026 3.17254 3.32024 3.4565 3.48093 3.60302 4.10393 4.34955 4.52134 4.82534 4.84753 
24 0.02032 0.10878 0.17428 0.19283 0.32798 0.34485 0.52559 0.68221 0.80711 0.83292 0.84388 1.00576 1.18289 1.21206 1.35461 1.67459 1.86727 2.22706 2.85761 3.32726 3.46439 4.10935 4.36289 4.83239 
38 0.01057 0.09909 0.16067 0.17085 0.21527 0.31406 0.32423 0.50552 0.53902 0.64492 0.80675 0.82511 0.83725 0.99236 1.00759 1.16777 1.18224 1.33183 1.50525 1.65781 1.68997 1.84885 1.87448 2.06844 2.19671 2.33755 2.64226 2.82381 2.99015 3.16408 3.31217 3.44821 3.59366 3.76822 4.09558 4.34095 4.50909 4.81688 
43 0.01705 0.09938 0.16924 0.1786 0.21037 0.32291 0.3326 0.51473 0.53521 0.65412 0.79801 0.82957 0.83872 0.86432 1.00074 1.01488 1.17645 1.1879 1.21533 1.34125 1.37363 1.51545 1.66694 1.85806 1.87772 2.08088 2.2071 2.23999 2.34647 2.65019 2.83382 3.00154 3.17254 3.32139 3.45631 3.47791 3.603 3.77999 4.10396 4.35023 4.51714 4.6578 4.82637 
41 0.0149 0.10348 0.1638 0.1737 0.20561 0.31732 0.32701 0.50831 0.5303 0.64741 0.81267 0.82912 0.84266 0.99586 1.01075 1.17036 1.18224 1.21269 1.33463 1.36693 1.50813 1.66095 1.68411 1.85273 1.87363 2.07251 2.19944 2.34095 2.64422 2.82693 2.99308 3.16685 3.31515 3.45107 3.59623 3.77189 4.09873 4.34479 4.51163 4.65053 4.82039 
21 0.0241 0.11902 0.17216 0.32398 0.34832 0.53804 0.81099 0.83217 0.84974 1.0029 1.18102 1.22377 1.67113 1.86211 2.22642 2.36421 3.32822 3.46471 4.10634 4.35706 4.84311 
28 0.02405 0.12138 0.17621 0.19274 0.32896 0.34234 0.52387 0.66559 0.82619 0.84123 0.87463 1.00767 1.184 1.2071 1.34997 1.55303 1.67392 1.8654 2.21543 2.35501 2.84334 3.01553 3.18522 3.32963 3.46618 4.11148 4.35895 4.83428 
40 0.01358 0.10128 0.16184 0.17168 0.20319 0.31536 0.32595 0.50689 0.53958 0.64613 0.81043 0.82688 0.84035 0.9937 1.01431 1.16874 1.18092 1.21249 1.33334 1.50724 1.65894 1.68862 1.85074 1.88182 2.07121 2.19809 2.23817 2.33932 2.64324 2.82585 2.99183 3.1652 3.31363 3.44956 3.59531 3.77053 4.09706 4.34307 4.51128 4.81882 
25 0.01673 0.1108 0.17278 0.19334 0.32589 0.34425 0.52078 0.8094 0.83284 0.84712 1.00414 1.17965 1.20423 1.34551 1.6729 1.86296 2.2179 2.34952 2.8392 3.1784 3.32459 3.46076 4.10612 4.35522 4.83037 
41 0.0111 0.09993 0.16895 0.17793 0.20135 0.32257 0.33147 0.35712 0.51446 0.53974 0.65557 0.80694 0.83127 0.84074 1.00068 1.01366 1.17606 1.1872 1.21425 1.34023 1.3657 1.51869 1.66669 1.6895 1.85771 1.87522 2.08261 2.20568 2.34593 2.65435 2.83282 2.99961 3.17259 3.32022 3.45607 3.60211 3.78757 4.10361 4.34973 4.52462 4.82588 
38 0.01015 0.06436 0.13723 0.17812 0.19121 0.33052 0.34153 0.52273 0.54703 0.66229 0.8217 0.83961 0.85151 1.00841 1.02895 1.18487 1.20067 1.34943 1.52512 1.67421 1.70409 1.86655 2.09046 2.21899 2.35441 2.65713 2.84252 3.01047 3.18017 3.32887 3.46416 3.61084 3.78907 4.11178 4.35951 4.52616 4.67008 4.83436 
23 0.00733 0.10563 0.16683 0.1892 0.31932 0.33884 0.5176 0.80572 0.82826 0.84155 0.99684 1.17738 1.21829 1.34912 1.66505 1.85409 2.21633 2.34506 3.32198 3.45939 4.1022 4.34631 4.82298 
30 0.01885 0.10243 0.17203 0.19016 0.32547 0.3421 0.52342 0.6582 0.79644 0.82884 0.83831 0.86608 1.00291 1.18041 1.20486 1.34919 1.52477 1.67775 1.86825 2.21494 2.65511 3.17637 3.32455 3.45997 3.62126 4.10655 4.38371 4.52468 4.67054 4.83583 
31 0.01266 0.10498 0.17067 0.18437 0.32377 0.33567 0.51748 0.57429 0.65922 0.80653 0.83075 0.84096 1.00197 1.17776 1.19449 1.34277 1.5322 1.66931 1.85981 2.20919 2.34761 2.66128 2.83722 3.00875 3.17465 3.3217 3.458 3.60548 4.10543 4.35259 4.82805 
14 0.01578 0.10859 0.16919 0.3187 0.79335 0.82471 0.83767 0.99389 1.17965 1.482 1.67289 1.85361 4.10208 4.34544 
35 0.01212 0.09721 0.15943 0.17017 0.31207 0.32228 0.50424 0.64422 0.79208 0.82174 0.83157 0.99047 1.00613 1.16686 1.18216 1.33078 1.50433 1.65524 1.68132 1.84717 2.06665 2.19455 2.33636 2.64127 2.82224 2.98875 3.16377 3.3115 3.44737 3.59311 3.76879 4.0945 4.33945 4.51164 4.81551 
25 0.01405 0.10611 0.17343 0.19322 0.32593 0.33921 0.5307 0.79909 0.83071 0.84065 1.00238 1.18136 1.20596 1.35177 1.6733 1.86261 2.22614 2.35576 2.85095 3.18447 3.32722 3.46402 4.10778 4.36124 4.83151 
30 0.01339 0.10379 0.17439 0.19604 0.32722 0.34201 0.52844 0.66179 0.79952 0.83101 0.84079 1.00584 1.18234 1.2093 1.35077 1.52803 1.67903 1.86899 2.09975 2.22485 2.36201 2.65779 3.01369 3.17861 3.32761 3.46235 3.61564 4.10802 4.5307 4.83812 
23 0.01009 0.11573 0.17353 0.22114 0.32595 0.35004 0.52954 0.81884 0.83576 0.86186 1.00474 1.1818 1.22047 1.35334 1.67292 1.86254 2.22517 2.35157 2.8603 3.46852 4.10755 4.35478 4.83399 
19 0.01784 0.11052 0.17056 0.20044 0.32399 0.53956 0.80432 0.82997 0.84427 1.00172 1.17874 1.21378 1.35948 1.67334 1.86491 2.22026 3.32546 3.46321 4.1091 
25 0.01692 0.11665 0.1753 0.20333 0.32867 0.36148 0.53568 0.68892 0.82287 0.83801 0.86912 1.00803 1.18279 1.21374 1.35629 1.68474 1.8691 2.22269 2.85417 3.18765 3.32881 3.46731 4.10997 4.37116 4.8425 
33 0.01244 0.10612 0.16764 0.18041 0.32073 0.33385 0.5129 0.54356 0.65357 0.81311 0.83099 0.84484 0.99922 1.02698 1.17458 1.19085 1.33956 1.51947 1.66468 1.8565 2.0815 2.20499 2.34504 2.65807 2.83231 2.99863 3.17169 3.31966 3.45519 3.60502 4.10224 4.34876 4.82455 
33 0.02284 0.11953 0.18025 0.19801 0.33328 0.3476 0.52663 0.56358 0.66641 0.83096 0.84467 0.88233 1.01164 1.18708 1.20763 1.35436 1.53444 1.6796 1.86991 2.1003 2.22348 2.35787 2.66362 2.84812 3.01971 3.18476 3.33323 3.46855 3.63116 4.11414 4.36625 4.54083 4.83811 
36 0.01517 0.10048 0.16517 0.17515 0.30827 0.32195 0.33466 0.51063 0.54548 0.65127 0.80292 0.82711 0.83678 0.99637 1.01616 1.1728 1.18748 1.22505 1.33705 1.51913 1.66217 1.69529 1.85393 2.09203 2.20172 2.34239 2.65028 2.82927 2.99625 3.16926 3.31732 3.45296 3.59909 4.09999 4.34571 4.82172 
30 0.02049 0.11176 0.17677 0.19167 0.33041 0.34391 0.52592 0.66577 0.8105 0.83645 0.84741 1.00781 1.18335 1.19983 1.35012 1.55086 1.67447 1.86595 2.21529 2.35326 2.66556 2.84424 3.01562 3.1808 3.32993 3.46469 3.61721 4.11087 4.3588 4.83548 
44 0.01678 0.09818 0.16811 0.17643 0.19399 0.32211 0.33022 0.34473 0.51474 0.53723 0.65516 0.79801 0.82926 0.83812 0.85641 1.00018 1.01175 1.17673 1.18842 1.21645 1.34075 1.36976 1.5194 1.66555 1.68272 1.85724 1.87348 2.08365 2.20556 2.2347 2.346 2.65154 2.83362 2.99996 3.17235 3.32071 3.4565 3.48398 3.60267 3.79088 4.10395 4.34964 4.52095 4.82586 
37 0.01955 0.10301 0.16954 0.17939 0.22019 0.32295 0.33275 0.51635 0.54899 0.6566 0.80459 0.83055 0.83999 1.00063 1.01672 1.17726 1.19081 1.22261 1.34249 1.52883 1.66712 1.69784 1.85795 1.88516 2.21069 2.34666 2.65782 2.83515 3.0097 3.17476 3.32146 3.45808 3.60555 4.10468 4.3506 4.52208 4.82761 
47 0.01703 0.10137 0.16882 0.17722 0.19446 0.32282 0.33128 0.34823 0.51453 0.53338 0.6539 0.80584 0.8314 0.84056 0.8822 1.00096 1.01338 1.17624 1.18645 1.20993 1.34081 1.36536 1.51482 1.66631 1.68342 1.85819 1.87458 2.07771 2.20466 2.23528 2.34644 2.64924 2.833 2.86559 2.99852 3.17243 3.32111 3.45667 3.4775 3.60195 3.77777 4.10411 4.35009 4.51737 4.66456 4.82602 4.85162 
30 0.02024 0.11155 0.17434 0.19154 0.32781 0.34282 0.52196 0.6616 0.81363 0.83514 0.84882 1.00615 1.18185 1.2042 1.34688 1.53701 1.67416 1.86414 2.21704 2.35191 2.66475 2.84095 3.00967 3.17897 3.32599 3.46204 4.10777 4.35637 4.53749 4.8318 
44 0.01257 0.09949 0.17218 0.18043 0.19894 0.3268 0.33584 0.51865 0.53839 0.65844 0.7989 0.83191 0.84081 0.85822 1.00402 1.01644 1.17945 1.18952 1.21231 1.34414 1.36772 1.52271 1.66929 1.68634 1.86188 1.88053 2.08887 2.20989 2.23771 2.35025 2.65533 2.83883 3.00698 3.17662 3.32474 3.4598 3.48172 3.60707 3.79423 4.10745 4.35613 4.52269 4.67447 4.83041 
33 0.0127 0.09921 0.1695 0.1822 0.3231 0.33601 0.51585 0.57411 0.65611 0.79681 0.82807 0.83754 0.87571 1.00084 1.17747 1.19599 1.34319 1.52151 1.66951 1.8594 2.21071 2.34619 2.6534 2.83556 3.00806 3.17307 3.32152 3.45641 3.60506 4.10308 4.34997 4.52158 4.82574 
28 0.0103 0.10449 0.16385 0.19233 0.31642 0.33262 0.50855 0.65308 0.80877 0.82724 0.8441 0.9946 1.17146 1.20742 1.33645 1.66079 1.85116 2.076 2.20236 2.34009 2.82744 2.99518 3.16834 3.31574 3.45252 4.09772 4.34332 4.8193 
39 0.01484 0.10666 0.17224 0.18349 0.32512 0.33538 0.51706 0.53963 0.65618 0.80741 0.8329 0.84322 1.00313 1.02169 1.17901 1.19212 1.22299 1.34363 1.51805 1.6702 1.86061 1.89054 2.08253 2.21026 2.34849 2.65265 2.83641 3.00279 3.17484 3.32321 3.45844 3.48394 3.60452 3.7826 4.10603 4.35329 4.52093 4.65834 4.82829 
22 0.00853 0.10493 0.17225 0.19738 0.32601 0.3571 0.52952 0.80146 0.82955 0.84014 1.00471 1.18018 1.21048 1.35069 1.67918 1.86681 2.2287 3.32485 3.46326 4.10695 4.38377 4.83571 
33 0.02056 0.12367 0.17299 0.1905 0.32602 0.34051 0.51802 0.55312 0.6587 0.83009 0.84309 1.00451 1.1792 1.19927 1.34517 1.52209 1.67027 1.86199 2.08936 2.20994 2.35058 2.65728 2.83771 3.0064 3.17698 3.32466 3.46023 3.61073 3.79448 4.10886 4.36051 4.53072 4.83064 
28 0.01106 0.10471 0.16825 0.18094 0.32129 0.33344 0.51443 0.66144 0.80422 0.82925 0.83994 0.99932 1.17601 1.19381 1.34099 1.66585 1.85631 2.08597 2.2053 2.34482 2.83342 3.00429 3.17203 3.31996 3.45655 4.10244 4.3483 4.82454 
22 0.01469 0.10267 0.16589 0.29561 0.32021 0.51275 0.79372 0.82476 0.83567 0.99412 1.17545 1.21217 1.34682 1.66193 1.85185 2.22978 2.3422 3.31837 3.45851 4.10002 4.34426 4.8207 
36 0.01292 0.1047 0.16817 0.17889 0.32117 0.33145 0.51345 0.54354 0.65378 0.80692 0.8301 0.84057 0.99946 1.02031 1.1754 1.19094 1.33971 1.51717 1.66594 1.85649 1.88152 2.08113 2.20787 2.34488 2.64979 2.83236 2.99882 3.17121 3.31953 3.45551 3.60175 3.7854 4.10292 4.34922 4.5219 4.82491 
37 0.02108 0.11465 0.16972 0.18222 0.32271 0.33419 0.51413 0.53732 0.65371 0.82329 0.83688 0.88198 1.00163 1.02766 1.17597 1.19022 1.34059 1.51521 1.6669 1.85834 1.88874 2.07923 2.20557 2.34642 2.65039 2.83302 2.99926 3.17258 3.32111 3.45699 3.60333 3.77852 4.10482 4.35126 4.51851 4.66655 4.82674 
33 0.00719 0.09562 0.17098 0.18286 0.32508 0.33799 0.52109 0.65892 0.79739 0.82995 0.83938 0.86522 1.00274 1.17994 1.19847 1.34996 1.52464 1.67045 1.86168 2.09333 2.2143 2.35047 2.65502 2.84911 3.01595 3.17715 3.32647 3.4601 3.61011 4.10665 4.35575 4.52642 4.83058 
38 0.01019 0.1031 0.17318 0.18489 0.32604 0.33661 0.51809 0.54716 0.65926 0.80803 0.83336 0.84334 1.00362 1.02143 1.18043 1.19622 1.34481 1.5254 1.66996 1.69903 1.86164 1.89348 2.0924 2.21331 2.34933 2.65653 2.83726 3.0077 3.17662 3.32475 3.46041 3.60704 3.798 4.10763 4.35437 4.52613 4.66998 4.82975 
26 0.01937 0.11008 0.17648 0.19143 0.33011 0.34425 0.53181 0.8028 0.83438 0.84434 1.00563 1.0266 1.18552 1.21082 1.3588 1.67509 1.86805 2.22458 2.3616 2.85701 3.18752 3.33139 3.46806 4.11151 4.36426 4.83504 
36 0.01347 0.10375 0.17431 0.18637 0.3281 0.34064 0.52205 0.56076 0.66009 0.80362 0.83301 0.84252 0.88545 1.00558 1.03527 1.18123 1.19531 1.22734 1.34745 1.5261 1.67374 1.86496 2.09668 2.21646 2.35177 2.65832 2.8421 3.01304 3.17772 3.32766 3.46212 3.61304 4.10837 4.35707 4.52568 4.83267 
26 0.00716 0.10857 0.17433 0.1933 0.32767 0.34388 0.52503 0.8132 0.83529 0.85097 1.00581 1.1819 1.20738 1.3564 1.54985 1.67469 1.86497 2.21513 2.35363 2.85078 3.1838 3.32801 3.46467 4.10837 4.36356 4.83419 
37 0.02067 0.10506 0.16721 0.17834 0.31957 0.32958 0.51214 0.53751 0.65323 0.8066 0.82956 0.84009 0.99809 1.01441 1.17468 1.19109 1.33928 1.51687 1.66321 1.68698 1.85507 1.87896 2.07985 2.2041 2.34419 2.64952 2.83163 2.99913 3.17145 3.31942 3.45556 3.6023 3.78302 4.10237 4.34793 4.518 4.82387 
33 0.01835 0.10324 0.16524 0.1799 0.31819 0.33012 0.50992 0.54674 0.6517 0.80724 0.82749 0.83905 0.99657 1.17241 1.18986 1.33692 1.52741 1.6631 1.85335 2.07859 2.20282 2.34151 2.65224 2.82923 2.99582 3.16879 3.31662 3.45245 3.59948 4.09917 4.34514 4.52188 4.82119 
22 0.01079 0.10497 0.17308 0.19149 0.32643 0.34252 0.53282 0.79923 0.83066 0.84064 1.00301 1.18073 1.20176 1.35705 1.67122 1.86413 2.21706 3.33004 3.46353 4.10756 4.35925 4.84 
37 0.02049 0.10337 0.16647 0.17693 0.31954 0.33032 0.51229 0.54144 0.65345 0.80386 0.82799 0.83821 0.99786 1.01687 1.17363 1.18705 1.21947 1.33804 1.51798 1.66412 1.85488 1.88236 2.08346 2.20385 2.34345 2.65037 2.83123 2.99992 3.17027 3.31801 3.45449 3.601 3.78405 4.10123 4.34838 4.51746 4.82387 
46 0.01033 0.10177 0.16854 0.17727 0.19567 0.32331 0.33287 0.51423 0.53138 0.65315 0.68722 0.81334 0.83285 0.84283 1.00105 1.01381 1.17655 1.18736 1.21335 1.3403 1.36141 1.51391 1.66585 1.68314 1.85903 1.88316 2.08039 2.2051 2.23614 2.34699 2.65005 2.83306 2.85767 2.99894 3.17264 3.32145 3.45637 3.4762 3.6025 3.78126 4.10456 4.35081 4.51956 4.65917 4.82631 4.85745 
42 0.01256 0.09756 0.16443 0.17422 0.21005 0.31823 0.32737 0.3604 0.51063 0.53418 0.65114 0.80263 0.82727 0.83652 0.99634 1.00792 1.17253 1.18524 1.21642 1.33744 1.51316 1.66144 1.68471 1.85316 1.87116 2.07475 2.20177 2.23927 2.34229 2.64782 2.82916 2.99719 3.16926 3.31738 3.45327 3.59951 3.77696 4.10011 4.34549 4.51467 4.66001 4.82184 
35 0.01047 0.10132 0.17359 0.18648 0.32644 0.33781 0.51923 0.54728 0.65897 0.80334 0.83276 0.84242 1.00372 1.02166 1.18112 1.19813 1.34779 1.52392 1.67169 1.86279 2.08929 2.21447 2.34956 2.6553 2.83822 3.00792 3.17609 3.32563 3.46023 3.60704 3.7982 4.10749 4.3558 4.52433 4.83048 
40 0.0131 0.09494 0.15954 0.16901 0.20732 0.31318 0.32207 0.36031 0.505 0.57015 0.64464 0.80034 0.82313 0.83255 0.99161 1.00448 1.16698 1.17912 1.21101 1.33118 1.50477 1.65662 1.68038 1.84811 1.8676 2.06728 2.19518 2.33689 2.64175 2.82259 2.98897 3.16326 3.31135 3.44727 3.59266 3.76737 4.09489 4.34002 4.50842 4.81593 
52 0.00675 0.08885 0.15798 0.1705 0.17955 0.20516 0.32083 0.32898 0.34307 0.51295 0.52874 0.65116 0.66569 0.80496 0.8296 0.83832 0.8613 0.99911 1.01009 1.17464 1.18418 1.20445 1.33876 1.35513 1.51126 1.52877 1.66381 1.67927 1.85607 1.87115 2.07711 2.20312 2.22498 2.34452 2.64689 2.83138 2.85254 2.9969 3.17037 3.18687 3.31941 3.45461 3.46777 3.60023 3.77558 4.10254 4.12319 4.3485 4.51494 4.64863 4.82464 4.84577 
47 0.01538 0.09557 0.16143 0.16974 0.185 0.31562 0.32379 0.33703 0.50799 0.52793 0.64733 0.67726 0.80333 0.82582 0.83493 0.99447 1.00592 1.16929 1.17874 1.19729 1.33403 1.35466 1.508 1.53551 1.65917 1.67636 1.8516 1.86835 2.07249 2.19748 2.21706 2.34003 2.64353 2.82615 2.85034 2.99215 3.16638 3.31453 3.45025 3.46579 3.59562 3.77252 4.09834 4.34392 4.51113 4.64401 4.81983 
30 0.01371 0.10194 0.16638 0.18494 0.31922 0.33234 0.51171 0.65304 0.7992 0.82629 0.83646 0.99695 1.17463 1.20183 1.33956 1.52443 1.66445 1.85433 2.20843 2.34253 2.65261 2.8317 3.00543 3.1701 3.31793 3.45445 3.6112 4.09999 4.34588 4.82213 
31 0.0202 0.10985 0.17727 0.19547 0.33009 0.3437 0.52613 0.66387 0.80574 0.83463 0.84458 1.00844 1.18423 1.20448 1.35188 1.53504 1.67674 1.86603 2.21993 2.3544 2.66159 2.8542 3.02512 3.18167 3.32921 3.46575 4.11012 4.36395 4.52866 4.67519 4.83855 
41 0.01276 0.099 0.16717 0.17667 0.20576 0.32078 0.32999 0.363 0.51425 0.54249 0.65538 0.80419 0.82941 0.8386 0.89491 0.99886 1.01065 1.17504 1.18636 1.21428 1.33992 1.51976 1.66403 1.68591 1.85652 1.88363 2.08789 2.20619 2.34579 2.65121 2.83332 2.99914 3.17251 3.32023 3.4568 3.60188 3.788 4.10347 4.35026 4.52026 4.82569 
13 0.01704 0.10832 0.17669 0.33061 0.79479 0.82987 0.84061 1.00148 1.18538 1.22246 1.4755 1.88919 4.11774 
40 0.00648 0.09584 0.16433 0.17394 0.20202 0.31889 0.32884 0.51068 0.54276 0.65106 0.79891 0.82691 0.83621 0.8728 0.99692 1.01044 1.17286 1.18602 1.21861 1.33722 1.51464 1.66159 1.68645 1.85388 1.88101 2.07805 2.20152 2.34248 2.64938 2.82879 2.99491 3.16919 3.31736 3.45284 3.59991 3.77724 4.1004 4.34593 4.51777 4.82176 
28 0.00798 0.10501 0.16417 0.18042 0.31718 0.33152 0.50989 0.8045 0.82731 0.84039 0.99526 1.02037 1.17119 1.19324 1.33657 1.66039 1.85218 2.20036 2.34093 2.82831 2.99431 3.17033 3.31636 3.45292 3.61113 4.09972 4.34489 4.82089 
24 0.02806 0.11504 0.16737 0.2076 0.3191 0.33762 0.52243 0.8104 0.82937 0.84721 0.99723 1.17529 1.21384 1.3436 1.66507 1.85446 2.2083 2.34354 3.17637 3.31935 3.45948 4.10222 4.34727 4.82371 

53
