# Supplementary material for: Deciphering the Contribution of Oriens-Lacunosum/Moleculare (OLM) Cells to Intrinsic θ Rhythms Using Biophysical Local Field Potential (LFP) Models
Source: eNeuro. 2018 Sep 4;5(4):ENEURO.0146-18.2018. doi: 10.1523/ENEURO.0146-18.2018 (PMC6140113; doi:10.1523/ENEURO.0146-18.2018)
Supplement: Supplementary file 2 — Supplementary Code. Download supplement 2, GZ file [file sup_enu-eN-NWR-0146-18-s02.gz › LFP_microcircuit-master/SOM-350-SOM12915016-dSD3.5ms-shift5.32ms-gnSD0.12-gsb4.25-csb0.21-gbs3.5-cbs0.1344-spiketimes.txt]

9797

350


40 0.01373 0.10588 0.17068 0.17987 0.20424 0.32556 0.33615 0.51758 0.53969 0.65799 0.81129 0.83339 0.84346 1.00314 1.02007 1.17913 1.19246 1.22465 1.34444 1.51239 1.52947 1.67102 1.86145 1.89248 2.09184 2.21223 2.34909 2.65393 2.839 3.00866 3.17735 3.32361 3.45983 3.60859 3.78746 4.10727 4.35426 4.5239 4.6701 4.83071 
25 0.01237 0.10318 0.16192 0.17794 0.31484 0.32819 0.50795 0.80077 0.82492 0.83702 0.99282 1.01868 1.17171 1.33653 1.51044 1.65851 1.84937 2.20635 2.33897 2.82602 3.3156 3.45383 4.09708 4.34119 4.81733 
26 0.01931 0.11172 0.17343 0.18779 0.3285 0.34456 0.53068 0.80867 0.83404 0.84562 1.00652 1.18345 1.21248 1.35124 1.51591 1.54387 1.67545 1.86527 2.22516 2.35272 2.85081 3.32858 3.46709 4.10934 4.35616 4.83568 
36 0.01229 0.09073 0.15668 0.16588 0.1804 0.31325 0.32129 0.33438 0.50668 0.64952 0.78755 0.82175 0.83049 0.84566 0.99176 1.00201 1.16822 1.18248 1.21676 1.33315 1.50165 1.65691 1.84817 1.87057 2.07192 2.19528 2.33822 2.82395 2.99068 3.16563 3.31283 3.44897 3.59573 4.09637 4.3405 4.81698 
25 0.00852 0.10573 0.16986 0.18085 0.32546 0.33913 0.52808 0.80302 0.8309 0.84154 1.00284 1.1807 1.20987 1.34534 1.51818 1.67193 1.86205 2.22973 2.34892 2.84444 3.32299 3.46599 4.1076 4.35591 4.83105 
32 0.00792 0.09696 0.16116 0.17105 0.20084 0.31491 0.32564 0.50811 0.65213 0.79605 0.82423 0.83383 0.99293 1.00665 1.1704 1.18962 1.33533 1.5077 1.65797 1.84928 1.87402 2.07406 2.19948 2.33927 2.82601 2.99526 3.16806 3.31512 3.45274 4.09733 4.34145 4.81771 
46 0.01809 0.09949 0.16438 0.17246 0.18646 0.3186 0.32638 0.33831 0.51073 0.52879 0.65026 0.80402 0.82838 0.83765 0.99722 1.00818 1.17271 1.18317 1.20742 1.33675 1.35645 1.50871 1.52777 1.66224 1.67765 1.85411 1.86962 2.07487 2.20051 2.22571 2.34268 2.65025 2.82885 2.84862 2.99515 3.16932 3.31728 3.45351 3.48509 3.59969 3.77718 4.10086 4.34642 4.52121 4.82255 4.84281 
22 0.01645 0.09657 0.16431 0.17474 0.32001 0.33117 0.78671 0.82455 0.83376 0.84736 0.98655 1.00086 1.18159 1.21683 1.46648 1.51873 1.66407 1.85513 2.34917 3.48445 4.10354 4.3473 
32 0.01796 0.09351 0.1612 0.17062 0.19818 0.31596 0.32607 0.50888 0.6529 0.78919 0.82278 0.83182 0.84988 0.99325 1.00666 1.17171 1.19964 1.33556 1.50433 1.5279 1.65982 1.851 2.20018 2.34033 2.82715 2.99301 3.17226 3.31548 3.45107 4.09805 4.34255 4.81896 
26 0.01575 0.11026 0.17903 0.19239 0.33399 0.34883 0.53288 0.80596 0.83725 0.84728 1.01226 1.18822 1.21099 1.35886 1.52675 1.68517 1.87181 2.2285 2.35834 2.85409 3.18649 3.33366 3.46866 4.11405 4.36465 4.83913 
23 0.02023 0.10585 0.17125 0.18327 0.32706 0.34465 0.53898 0.79747 0.82983 0.83967 0.88193 1.00616 1.18208 1.21074 1.36678 1.52002 1.67816 1.86891 2.21823 3.18906 3.46439 4.11073 4.83526 
34 0.01543 0.10116 0.16399 0.17495 0.31723 0.32774 0.50931 0.547 0.65034 0.80181 0.82608 0.83626 0.99521 1.01362 1.17222 1.19057 1.33607 1.50825 1.53639 1.66256 1.85246 2.2015 2.34091 2.64986 2.82818 2.99474 3.16844 3.31583 3.4523 3.59817 4.09885 4.34406 4.51877 4.82032 
37 0.012 0.10327 0.16819 0.17726 0.19887 0.32177 0.3307 0.35183 0.51538 0.54019 0.65761 0.81365 0.83237 0.84259 1.00002 1.01255 1.17712 1.19074 1.22505 1.34179 1.51335 1.55014 1.66524 1.68443 1.85726 1.87478 2.2066 2.34704 2.83484 3.0068 3.17533 3.32184 3.45855 3.60771 4.10449 4.35111 4.82645 
18 0.01839 0.09932 0.16134 0.18348 0.31574 0.78702 0.82162 0.83162 0.8649 0.99116 1.17851 1.4651 1.51434 1.66076 1.84982 4.10387 4.34088 4.82249 
30 0.01081 0.09377 0.16034 0.16981 0.19652 0.31517 0.32498 0.50781 0.78856 0.82265 0.83184 0.85068 0.99245 1.00447 1.17148 1.20439 1.33675 1.50142 1.65788 1.84907 1.87555 2.19958 2.33881 2.82577 2.99284 3.31513 3.45169 4.09685 4.34096 4.81745 
13 0.01494 0.11039 0.17409 0.23184 0.33123 0.80025 0.83054 0.84217 1.00901 1.19073 1.48888 1.54362 2.23994 
31 0.01944 0.10524 0.17117 0.18017 0.20322 0.32583 0.33562 0.52083 0.552 0.80258 0.83242 0.8419 0.8788 1.00336 1.01792 1.18212 1.2022 1.34674 1.52053 1.66905 1.69008 1.86189 1.89071 2.22315 2.35071 2.84175 3.32596 3.46334 4.1077 4.35444 4.8307 
26 0.01532 0.11338 0.17627 0.19317 0.33042 0.34567 0.53258 0.81241 0.83637 0.84873 1.00824 1.18506 1.21106 1.3533 1.52024 1.68111 1.86789 2.22144 2.35576 2.84905 3.19084 3.3298 3.46766 4.11181 4.36793 4.8368 
31 0.01674 0.10327 0.17376 0.18522 0.32809 0.3404 0.52621 0.66338 0.79848 0.8317 0.84104 0.86319 1.0059 1.1829 1.20283 1.35149 1.51866 1.67677 1.8654 2.2221 2.35221 2.65958 2.85501 3.01417 3.18055 3.32813 3.46257 3.61983 4.1089 4.35772 4.83411 
24 0.01861 0.11105 0.16881 0.18584 0.32214 0.33699 0.51863 0.81041 0.83071 0.84633 1.00019 1.17843 1.21664 1.34338 1.51707 1.66982 1.8583 2.34669 2.83629 3.32072 3.45938 4.1032 4.34851 4.82581 
25 0.01916 0.10504 0.16474 0.17632 0.3188 0.3319 0.52167 0.66467 0.80567 0.82783 0.83969 0.99692 1.17582 1.20823 1.34903 1.51157 1.66409 1.85446 2.21024 2.34414 3.32143 3.4582 4.10098 4.34651 4.82595 
37 0.0118 0.10037 0.1625 0.17247 0.2095 0.31636 0.3274 0.50794 0.54538 0.64666 0.80812 0.82633 0.83788 0.99436 1.04277 1.1697 1.18298 1.21778 1.33402 1.50649 1.66041 1.85172 1.8888 2.07576 2.19941 2.33988 2.64549 2.82688 2.99217 3.16562 3.31443 3.44954 3.59593 3.77397 4.09778 4.34405 4.81941 
30 0.01627 0.10706 0.17169 0.18845 0.32485 0.33899 0.52052 0.65941 0.80598 0.83108 0.84177 1.0019 1.04929 1.18021 1.20454 1.34515 1.51524 1.67397 1.86123 2.21557 2.35078 2.85016 3.01348 3.17775 3.32455 3.45985 3.60685 4.10593 4.35808 4.8332 
25 0.02031 0.10967 0.1725 0.18494 0.32729 0.34109 0.53341 0.68333 0.80926 0.83318 0.84426 1.00589 1.18526 1.22124 1.36615 1.5218 1.67617 1.8683 2.24342 2.35976 3.19444 3.4642 4.11143 4.36155 4.84557 
23 0.01519 0.11351 0.17922 0.19768 0.33337 0.35163 0.5409 0.81205 0.8378 0.84918 1.01195 1.18967 1.22355 1.36114 1.52745 1.68522 1.87438 2.22227 2.369 3.47279 4.11484 4.37042 4.84593 
24 0.00968 0.1004 0.17254 0.18729 0.32805 0.35945 0.54784 0.79613 0.82983 0.83937 0.86447 1.00428 1.18244 1.20948 1.47779 1.5183 1.68611 1.87533 2.2223 2.85506 3.47173 4.10906 4.36706 4.83945 
27 0.01767 0.10243 0.16607 0.17826 0.31921 0.33225 0.51338 0.65416 0.79925 0.82648 0.83662 0.99641 1.17465 1.19733 1.33935 1.51222 1.66566 1.85397 2.20702 2.34341 2.83225 3.17203 3.31869 3.45558 4.10038 4.34623 4.82253 
24 0.0205 0.11305 0.17482 0.19171 0.32885 0.34397 0.5334 0.8105 0.83495 0.84704 1.0072 1.18723 1.2261 1.3703 1.52502 1.67727 1.86654 2.36327 2.86225 3.34037 3.4684 4.11083 4.36107 4.844 
27 0.01617 0.10633 0.17236 0.18488 0.32658 0.33995 0.52211 0.66739 0.80179 0.83144 0.84128 1.00349 1.18137 1.2028 1.34769 1.51669 1.67196 1.86212 2.22346 2.34922 2.84791 3.18131 3.32546 3.46353 4.10708 4.35482 4.83519 
30 0.00784 0.10316 0.17227 0.18311 0.32852 0.34368 0.52632 0.6634 0.81096 0.83418 0.84555 1.00744 1.18206 1.20307 1.35586 1.51554 1.54036 1.6761 1.86928 2.21459 2.35225 2.66702 2.8501 3.18201 3.32985 3.4638 4.10977 4.36054 4.535 4.83615 
12 0.00809 0.11636 0.17937 0.33636 0.81114 0.83744 0.85461 1.01235 1.19806 1.54967 1.89595 4.13157 
19 0.01271 0.1094 0.17354 0.19104 0.32763 0.34321 0.56045 0.80688 0.83321 0.84431 1.00516 1.18835 1.5221 1.68537 1.86681 2.22352 3.47481 4.1126 4.85863 
24 0.00856 0.10724 0.17096 0.1846 0.32646 0.34564 0.53814 0.80635 0.83168 0.84321 1.00416 1.18205 1.21495 1.35182 1.51777 1.68938 1.86639 2.35507 2.85197 3.32762 3.46622 4.10873 4.36556 4.84387 
36 0.00943 0.04532 0.12777 0.17696 0.18743 0.33017 0.34055 0.52276 0.54622 0.66391 0.82593 0.84149 0.85664 1.00751 1.02183 1.18588 1.20466 1.34879 1.52076 1.55059 1.67471 1.86645 1.89585 2.09849 2.21475 2.35421 2.6623 2.84123 3.01159 3.18228 3.32912 3.46594 3.6172 4.1121 4.35797 4.83359 
21 0.01877 0.11006 0.16916 0.18503 0.32286 0.33917 0.55808 0.80862 0.83082 0.8444 1.00061 1.18155 1.22362 1.51665 1.6707 1.8589 2.22729 3.32804 4.112 4.39367 4.83231 
27 0.01914 0.1043 0.16962 0.17936 0.21476 0.32607 0.3401 0.53798 0.79826 0.82969 0.8393 0.87453 1.00373 1.18087 1.20658 1.36075 1.51753 1.67407 1.86364 2.21985 2.36145 2.85601 3.33569 3.46285 4.10812 4.38638 4.84079 
32 0.01151 0.10011 0.17623 0.18786 0.33021 0.34195 0.5254 0.5833 0.6636 0.80376 0.83442 0.84381 0.87459 1.00814 1.18455 1.20307 1.35087 1.51969 1.54758 1.67764 1.8667 2.21746 2.3549 2.66495 2.84237 3.02013 3.18252 3.32774 3.46372 4.11051 4.35696 4.83277 
25 0.01442 0.10482 0.16601 0.17808 0.31974 0.33116 0.51448 0.79952 0.82801 0.83852 0.99723 1.01421 1.1779 1.21143 1.51069 1.66317 1.85493 2.21762 2.34494 2.85179 3.32272 3.45885 4.10317 4.34726 4.82386 
11 0.01808 0.10701 0.17049 0.19343 0.32754 0.79557 0.828 0.83872 1.00369 1.22138 1.47458 
31 0.01846 0.10602 0.16867 0.17809 0.20424 0.32266 0.33286 0.51925 0.80184 0.83049 0.84047 0.99959 1.01181 1.17751 1.19463 1.34262 1.5157 1.66626 1.691 1.85807 1.88032 2.20532 2.34783 2.83446 3.01253 3.1835 3.32345 3.46072 4.10735 4.35146 4.82693 
31 0.01632 0.10432 0.16722 0.17728 0.21787 0.32134 0.33264 0.51412 0.65625 0.80563 0.82929 0.83965 0.99875 1.01503 1.17491 1.19105 1.34074 1.50986 1.53427 1.66588 1.85676 1.89401 2.20707 2.34512 2.83354 3.17558 3.31909 3.45787 4.1035 4.34979 4.82561 
31 0.01437 0.10245 0.16969 0.17864 0.20158 0.32518 0.33644 0.51946 0.55366 0.65892 0.80535 0.8313 0.84075 1.003 1.02884 1.18043 1.20122 1.34518 1.5161 1.66938 1.8607 1.89179 2.2142 2.34852 2.8402 3.176 3.32446 3.46111 4.10614 4.35229 4.82978 
36 0.01584 0.09951 0.16851 0.17727 0.19675 0.32424 0.33392 0.51805 0.55389 0.65979 0.79807 0.82999 0.839 0.85823 1.00064 1.01214 1.17847 1.19106 1.21959 1.34456 1.5151 1.54517 1.66986 1.85965 1.88409 2.2147 2.34824 2.66102 2.83926 3.02131 3.17665 3.32426 3.46121 4.10499 4.35223 4.82823 
30 0.01637 0.10146 0.16968 0.17911 0.20978 0.32427 0.33478 0.53534 0.66634 0.79859 0.82987 0.83919 0.86559 1.002 1.02576 1.18039 1.20297 1.34772 1.51372 1.53676 1.67074 1.86099 2.21894 2.34814 2.83957 3.32608 3.46335 4.10993 4.35357 4.82928 
29 0.01557 0.10055 0.16177 0.17235 0.31457 0.32602 0.5085 0.65053 0.7979 0.82463 0.8348 0.99308 1.01192 1.1698 1.18531 1.33486 1.5048 1.65814 1.85038 2.19844 2.34002 2.82714 2.99314 3.17055 3.31502 3.45147 4.09823 4.34267 4.81889 
28 0.0085 0.09943 0.17161 0.18262 0.32525 0.3364 0.52243 0.79738 0.83059 0.84022 0.87012 1.002 1.01983 1.18155 1.20549 1.35001 1.51808 1.67056 1.86084 1.89662 2.21753 2.34909 2.84827 3.32585 3.46259 4.10899 4.35259 4.83145 
27 0.0126 0.10271 0.17427 0.18542 0.32829 0.33969 0.53586 0.79833 0.83249 0.84195 0.86411 1.00513 1.0222 1.18355 1.20307 1.36009 1.52714 1.67557 1.86519 2.22022 2.35519 2.85458 3.33032 3.46758 4.11102 4.36184 4.83999 
28 0.01737 0.10584 0.1701 0.17964 0.20923 0.32558 0.33682 0.52003 0.55658 0.80527 0.83169 0.84147 1.00389 1.18062 1.20149 1.34668 1.51421 1.54158 1.67143 1.86289 2.21905 2.34884 2.84008 3.32434 3.46113 4.10762 4.35519 4.82953 
19 0.02109 0.11588 0.17502 0.20922 0.33078 0.54244 0.80882 0.83342 0.84767 1.00781 1.18597 1.22898 1.53057 1.6879 1.87398 3.34901 3.46911 4.11209 4.39155 
29 0.01459 0.0983 0.16392 0.1742 0.31823 0.32932 0.51109 0.79041 0.82432 0.83381 0.85699 0.99497 1.01245 1.17347 1.19497 1.33788 1.50748 1.66236 1.85326 2.20559 2.34217 2.83081 2.99948 3.1708 3.31683 3.4542 4.0995 4.34464 4.82141 
18 0.01938 0.10661 0.1695 0.18229 0.32269 0.33566 0.79705 0.8291 0.83939 0.99856 1.01347 1.18188 1.2199 1.51593 1.6676 1.85941 4.1092 4.84177 
27 0.01708 0.10288 0.17462 0.18714 0.32915 0.34233 0.53967 0.79639 0.83159 0.84087 0.85923 1.00582 1.18571 1.2143 1.36054 1.47693 1.52352 1.68789 1.87239 2.24633 2.36749 2.86101 3.19046 3.46804 4.11151 4.3748 4.8528 
34 0.01562 0.11348 0.17622 0.18718 0.32927 0.33968 0.52404 0.55368 0.66397 0.82172 0.83981 0.85342 1.00745 1.02445 1.18565 1.20531 1.34959 1.52145 1.67471 1.86535 1.89444 2.09921 2.21754 2.35506 2.66228 2.84689 3.01374 3.18458 3.33015 3.46722 3.61953 4.11243 4.35947 4.83722 
26 0.02251 0.11577 0.17675 0.19437 0.3314 0.35217 0.52718 0.67339 0.81979 0.83828 0.85383 1.00909 1.18741 1.22249 1.35476 1.52634 1.68222 1.87003 2.22687 2.3611 2.85258 3.33053 3.47179 4.11325 4.36183 4.83758 
25 0.01614 0.10222 0.16254 0.17802 0.31624 0.33757 0.51217 0.79822 0.82418 0.83537 0.9933 1.17312 1.21869 1.34262 1.51267 1.66183 1.85092 2.34132 2.84997 3.17473 3.31721 3.45511 4.09922 4.34314 4.81995 
35 0.01585 0.10427 0.17072 0.17939 0.19863 0.32642 0.33647 0.52011 0.54764 0.66022 0.80731 0.83305 0.84252 1.00406 1.01995 1.1807 1.19518 1.22835 1.34594 1.51717 1.6704 1.6992 1.86127 1.88175 2.22016 2.3501 2.66307 2.8382 3.01188 3.17821 3.3247 3.4607 4.10761 4.35352 4.82981 
25 0.0122 0.10218 0.16115 0.1761 0.31455 0.32931 0.50808 0.79914 0.8243 0.83582 0.99235 1.17043 1.2213 1.33506 1.50438 1.6571 1.84952 2.19877 2.33939 2.82652 3.31546 3.45489 4.0976 4.34145 4.81753 
10 0.01162 0.11152 0.18259 0.33593 0.80152 0.83511 0.84609 1.01163 1.20408 1.48025 
37 0.01101 0.09907 0.16423 0.17279 0.18909 0.31809 0.32608 0.33864 0.51036 0.7972 0.82724 0.8367 0.87159 0.99651 1.00697 1.17193 1.18476 1.21706 1.33612 1.50842 1.54111 1.66142 1.67844 1.85318 1.86741 2.07322 2.20081 2.34204 2.82746 2.99493 3.17012 3.3162 3.45317 3.60012 4.10004 4.34492 4.82094 
28 0.01224 0.10581 0.16739 0.1793 0.32285 0.33654 0.51814 0.66075 0.80614 0.8299 0.84104 1.00005 1.02212 1.17761 1.20558 1.34647 1.51468 1.66962 1.85928 2.21744 2.34706 2.83595 3.17806 3.32209 3.46063 4.10408 4.35137 4.82666 
14 0.01871 0.10662 0.16638 0.20639 0.32061 0.79518 0.82564 0.83716 0.9959 1.21901 1.48187 1.6709 1.85518 4.34489 
27 0.0126 0.09982 0.16052 0.17406 0.31428 0.32918 0.5072 0.7953 0.82245 0.83318 0.99136 1.16936 1.21399 1.33483 1.50259 1.65868 1.8487 2.20143 2.33814 2.82626 3.00917 3.16783 3.31335 3.45066 4.09575 4.34075 4.81727 
19 0.01881 0.10972 0.17284 0.19933 0.32669 0.34935 0.80285 0.83084 0.84223 1.0041 1.18478 1.22894 1.52256 1.6895 1.86673 2.24159 4.10968 4.377 4.84013 
40 0.01389 0.10763 0.17147 0.18189 0.32508 0.33589 0.51721 0.54079 0.65548 0.8105 0.83326 0.84391 1.00353 1.02769 1.1787 1.19184 1.22362 1.3431 1.3772 1.51412 1.53755 1.67006 1.86107 1.89248 2.08601 2.21067 2.34984 2.65323 2.83621 3.00293 3.17519 3.32327 3.45863 3.60601 3.78505 4.10667 4.35324 4.52305 4.66585 4.82874 
39 0.01619 0.10478 0.17261 0.18139 0.20263 0.32639 0.33546 0.36542 0.51954 0.54577 0.66452 0.81206 0.83478 0.84422 1.00385 1.01622 1.18108 1.19424 1.22554 1.34572 1.51574 1.53572 1.6707 1.69267 1.86251 1.88553 2.21663 2.34968 2.83682 2.85906 3.00765 3.1785 3.32551 3.46146 3.61667 4.1083 4.35339 4.82934 4.84973 
46 0.01338 0.09989 0.17094 0.17872 0.19308 0.32603 0.33424 0.35083 0.51839 0.53773 0.65953 0.80085 0.83249 0.84132 0.85909 1.00353 1.01426 1.17893 1.18856 1.20905 1.34323 1.36323 1.51422 1.53271 1.66899 1.68484 1.86067 1.87514 2.09235 2.20645 2.22605 2.3493 2.65649 2.83699 2.86311 3.00378 3.17618 3.32392 3.45956 3.47975 3.6074 4.10691 4.35315 4.52661 4.82942 4.85337 
16 0.02012 0.10296 0.16835 0.19111 0.32581 0.79063 0.82575 0.83564 0.86486 0.99912 1.18244 1.22235 1.4714 1.52088 1.88358 4.10797 
20 0.01864 0.10311 0.16577 0.18004 0.32039 0.33863 0.793 0.82576 0.83587 0.95822 0.99763 1.17895 1.21861 1.50636 1.66621 1.85513 2.34645 3.32554 4.10252 4.3486 
34 0.00659 0.09559 0.16392 0.1725 0.1877 0.31808 0.32598 0.33781 0.51161 0.65442 0.79806 0.8276 0.83682 0.86533 0.9969 1.00691 1.17376 1.19149 1.33846 1.51212 1.66108 1.67847 1.85351 1.86889 2.20087 2.34275 2.82892 2.99612 3.17418 3.31834 3.45452 4.10195 4.34586 4.82178 
16 0.01918 0.10379 0.16854 0.32161 0.78979 0.82507 0.83532 0.87308 0.99461 1.18168 1.2238 1.47286 1.52858 1.85746 4.10629 4.35064 
23 0.01191 0.10503 0.17916 0.19761 0.33318 0.35054 0.54155 0.80677 0.83653 0.84683 1.01063 1.1886 1.21863 1.36354 1.52524 1.68788 1.87862 2.23256 3.33956 3.47289 4.11587 4.40484 4.85014 
12 0.01454 0.11307 0.17042 0.2021 0.32545 0.80319 0.82957 0.8436 1.00141 1.19185 1.51642 1.86786 
30 0.01076 0.09482 0.17591 0.18723 0.33069 0.34287 0.52597 0.57917 0.66407 0.80902 0.8359 0.84561 1.00793 1.03878 1.18635 1.20966 1.35456 1.52309 1.67675 1.86938 2.22103 2.35948 2.66542 2.85711 3.18632 3.33447 3.46699 4.11181 4.35868 4.8436 
36 0.01428 0.10238 0.16858 0.17759 0.19887 0.32337 0.33308 0.51766 0.54518 0.66034 0.80525 0.83118 0.84062 1.00128 1.0155 1.17946 1.19701 1.3446 1.51281 1.54183 1.66866 1.85906 1.88832 2.21077 2.34754 2.65752 2.83772 3.00793 3.17556 3.32368 3.45948 3.61105 4.10498 4.35209 4.52989 4.82883 
13 0.01618 0.12001 0.17484 0.20008 0.33103 0.80976 0.83441 0.85049 1.00863 1.18852 1.53186 1.87543 2.24513 
28 0.05425 0.12567 0.16307 0.17806 0.31475 0.32718 0.50741 0.80004 0.82479 0.83658 0.99279 1.01657 1.17002 1.2112 1.33443 1.51099 1.6586 1.84955 2.08182 2.20151 2.33879 2.82606 3.17274 3.31436 3.45266 4.09664 4.3414 4.81741 
30 0.01855 0.10313 0.17364 0.18554 0.32804 0.34061 0.52536 0.6627 0.79789 0.83121 0.84054 0.86216 1.00598 1.18274 1.20415 1.35104 1.51646 1.54179 1.67719 1.86862 2.21611 2.35663 2.66399 2.85342 3.18197 3.33107 3.46319 4.10922 4.36305 4.836 
32 0.01866 0.10562 0.16796 0.17695 0.19785 0.32266 0.33279 0.51515 0.66269 0.80573 0.83082 0.84084 1.00065 1.01749 1.17826 1.19683 1.34214 1.51266 1.6669 1.69564 1.85873 1.889 2.21042 2.34689 2.83403 3.00598 3.17574 3.32232 3.45823 4.10384 4.34996 4.82596 
45 0.01653 0.10072 0.17066 0.17876 0.19428 0.3253 0.33356 0.3494 0.51917 0.54248 0.65865 0.80061 0.83233 0.84115 0.85884 1.00236 1.01182 1.17964 1.19008 1.21458 1.34458 1.37046 1.51562 1.53375 1.6695 1.68854 1.86115 1.87772 2.09501 2.20763 2.22766 2.3494 2.65647 2.83663 2.85861 3.00964 3.17719 3.32434 3.46086 3.61892 4.10744 4.35319 4.52598 4.67852 4.82978 
29 0.02005 0.10677 0.17035 0.18156 0.32432 0.33629 0.51772 0.55412 0.66336 0.80814 0.83158 0.84197 1.00159 1.01987 1.17929 1.19959 1.34381 1.51788 1.67 1.86029 2.21265 2.34827 2.83623 3.17775 3.32215 3.46113 4.10553 4.35148 4.82765 
36 0.01653 0.0948 0.16393 0.17211 0.1871 0.3192 0.32802 0.35562 0.51181 0.55151 0.65684 0.79371 0.826 0.83475 0.85145 0.99679 1.00921 1.17506 1.1928 1.3383 1.51087 1.66382 1.69269 1.8538 1.87217 2.34248 2.82941 2.85432 2.99863 3.17069 3.31768 3.4543 3.60215 4.10032 4.34527 4.82199 
40 0.01171 0.09714 0.16569 0.17385 0.18423 0.32302 0.33111 0.34563 0.51653 0.54201 0.65711 0.79676 0.82968 0.83838 0.85428 1.00042 1.01056 1.17857 1.19108 1.21921 1.34182 1.51165 1.53232 1.66688 1.68337 1.85918 1.87732 2.20652 2.23585 2.34778 2.66331 2.83611 3.00303 3.17584 3.32263 3.45832 3.60728 4.10471 4.35087 4.8273 
43 0.01539 0.08976 0.15385 0.16403 0.17277 0.1965 0.31463 0.32314 0.34247 0.50689 0.53925 0.64682 0.78892 0.82163 0.83016 0.84489 0.99224 1.00308 1.16825 1.18074 1.21126 1.33242 1.50262 1.52564 1.65769 1.67631 1.84943 1.86771 2.07439 2.19755 2.3379 2.64528 2.82443 2.99012 3.1644 3.31282 3.44812 3.59394 3.7719 4.09582 4.34102 4.51522 4.8172 
38 0.00722 0.09534 0.16952 0.17869 0.20028 0.32414 0.33369 0.51693 0.54769 0.65899 0.81218 0.83348 0.84369 1.00195 1.01492 1.17843 1.19217 1.22663 1.34304 1.51386 1.53919 1.66833 1.69289 1.8597 1.8807 2.08569 2.21043 2.34756 2.65918 2.8361 3.00546 3.17684 3.32322 3.46078 3.60677 4.10605 4.35142 4.82796 
29 0.01201 0.10627 0.17148 0.18518 0.32487 0.3377 0.52376 0.65978 0.8051 0.83143 0.84178 1.00181 1.02522 1.18222 1.2142 1.3472 1.51927 1.6708 1.86553 2.21517 2.65883 2.85277 3.01343 3.18397 3.33224 3.46141 4.10753 4.35714 4.83427 
38 0.01179 0.08843 0.15366 0.16289 0.17569 0.31012 0.3176 0.33146 0.50348 0.64485 0.78492 0.81949 0.82817 0.84257 0.98941 0.99946 1.16584 1.17995 1.21494 1.32972 1.49815 1.52382 1.6545 1.84567 1.86245 2.06423 2.19251 2.33514 2.82026 2.98703 3.16232 3.30976 3.44638 3.59125 3.76645 4.09308 4.33772 4.8137 
47 0.01056 0.09967 0.16747 0.17574 0.19078 0.32215 0.33041 0.34505 0.5138 0.53031 0.65402 0.8068 0.8313 0.84057 1.00031 1.01129 1.17603 1.1865 1.21093 1.34015 1.36375 1.5121 1.53104 1.66581 1.68284 1.85755 1.87315 2.08085 2.20604 2.23674 2.34605 2.65009 2.83236 2.85751 2.99958 3.17245 3.32038 3.45639 3.4762 3.60266 3.77967 4.10438 4.34995 4.51774 4.65771 4.82579 4.84783 
25 0.02114 0.11388 0.17075 0.18823 0.32502 0.34212 0.53432 0.81304 0.83289 0.8492 1.00349 1.18191 1.22446 1.35019 1.52603 1.67347 1.86234 2.23072 2.35027 2.84837 3.32504 3.4655 4.10781 4.3533 4.82912 
31 0.00782 0.09951 0.17331 0.18542 0.32708 0.33906 0.52173 0.57661 0.66392 0.81261 0.83442 0.84528 1.00431 1.02464 1.18131 1.19866 1.34546 1.51883 1.67288 1.86264 1.89995 2.21303 2.35051 2.83973 3.01518 3.1789 3.32453 3.46174 4.10756 4.35435 4.83104 
28 0.00821 0.09321 0.16157 0.17228 0.31512 0.32542 0.51051 0.78574 0.82276 0.83187 0.84685 0.99247 1.0041 1.17428 1.19999 1.33956 1.46757 1.51453 1.66073 1.85011 2.20895 2.34113 2.83044 3.31721 3.45482 4.09908 4.342 4.81925 
28 0.01259 0.10949 0.16763 0.18768 0.31993 0.33592 0.5175 0.67736 0.81498 0.83156 0.85122 0.99829 1.17691 1.21338 1.34701 1.51421 1.66666 1.8554 2.09836 2.21995 2.34566 3.17804 3.32144 3.45831 4.1034 4.34991 4.5317 4.83039 
11 0.01627 0.10612 0.17044 0.21116 0.32736 0.79462 0.82707 0.83784 1.00414 1.18984 1.47393 
26 0.00968 0.10847 0.17329 0.19059 0.32704 0.34241 0.52348 0.80761 0.83292 0.84449 1.0045 1.18282 1.21362 1.35112 1.51905 1.67311 1.8648 2.22418 2.3522 2.84931 3.18202 3.32806 3.46711 4.10722 4.35702 4.83405 
11 0.01139 0.10733 0.17362 0.32815 0.79473 0.82914 0.83975 0.97948 1.00604 1.1927 1.47614 
35 0.01074 0.09684 0.16776 0.17691 0.20362 0.32372 0.33563 0.51831 0.55387 0.6582 0.79584 0.82817 0.83713 0.85561 1.0001 1.01423 1.17855 1.19716 1.34364 1.51187 1.53739 1.66997 1.85991 2.20987 2.34744 2.66789 2.84745 3.00814 3.17552 3.32274 3.45731 3.61695 4.10421 4.35239 4.82951 
12 0.00878 0.11096 0.17545 0.22808 0.33011 0.80457 0.83241 0.84521 1.00632 1.20073 1.88269 4.39266 
42 0.01263 0.10473 0.16737 0.17649 0.19858 0.32105 0.33035 0.36022 0.51308 0.53425 0.65337 0.81607 0.83238 0.84414 0.99961 1.01371 1.17518 1.18757 1.21895 1.33923 1.36758 1.5132 1.66537 1.68731 1.85654 1.87566 2.0814 2.2062 2.34511 2.65038 2.8318 2.99807 3.17189 3.31963 3.45618 3.60182 3.78054 4.10323 4.34876 4.51978 4.82432 4.84807 
28 0.01576 0.10101 0.16945 0.18176 0.32306 0.33575 0.52513 0.79343 0.82746 0.83695 0.85982 0.9996 1.02035 1.1786 1.20066 1.34553 1.51641 1.6723 1.8605 2.23408 2.34891 2.84817 3.17783 3.32259 3.45978 4.10424 4.35446 4.83187 
30 0.01209 0.09912 0.17285 0.1814 0.20246 0.32819 0.33857 0.52337 0.79529 0.83141 0.84039 0.85555 1.00494 1.01989 1.18306 1.20076 1.34996 1.47691 1.52148 1.67363 1.8639 1.89308 2.22493 2.35099 2.85123 3.32848 3.46312 4.10869 4.3562 4.83215 
33 0.02135 0.11765 0.17641 0.18774 0.33008 0.34157 0.52377 0.55969 0.66722 0.82769 0.84247 0.86367 1.00842 1.03095 1.18394 1.19957 1.34914 1.52268 1.67359 1.70481 1.86499 1.88969 2.21159 2.25406 2.35462 2.84177 3.01262 3.18499 3.32902 3.46495 4.11161 4.35902 4.83424 
33 0.01986 0.11235 0.1756 0.18736 0.32983 0.34236 0.52302 0.55319 0.66328 0.81775 0.83742 0.84937 1.00775 1.1845 1.20509 1.34922 1.51982 1.67488 1.8665 2.09854 2.21746 2.35418 2.66056 2.84345 3.01536 3.18019 3.32845 3.46454 3.61585 4.11059 4.35733 4.53595 4.83413 
25 0.01157 0.10858 0.17226 0.1837 0.32633 0.33836 0.53509 0.80608 0.83323 0.84401 1.00385 1.02551 1.1826 1.2082 1.35079 1.52765 1.67113 1.86388 2.35155 2.85245 3.32935 3.46678 4.10849 4.35746 4.83338 
25 0.01005 0.10447 0.1715 0.18345 0.32486 0.33619 0.52974 0.79989 0.83108 0.84108 1.00111 1.01543 1.18307 1.21637 1.37025 1.52916 1.67039 1.86074 2.23589 2.34998 2.85368 3.32882 4.11119 4.35452 4.839 
34 0.00711 0.10327 0.16778 0.17769 0.21044 0.32203 0.33245 0.51461 0.54286 0.65785 0.81513 0.83262 0.84485 1.00022 1.0178 1.17723 1.19583 1.34149 1.51343 1.66519 1.69379 1.85751 1.88418 2.20768 2.34605 2.83353 3.0027 3.17362 3.32096 3.45793 3.61166 4.1047 4.35024 4.826 
13 0.01019 0.11007 0.16897 0.32163 0.79675 0.82709 0.83989 0.9967 1.18557 1.50432 1.85676 4.105 4.34779 
41 0.01313 0.10288 0.17389 0.18297 0.20773 0.32848 0.33854 0.5208 0.54391 0.65955 0.80705 0.83444 0.84378 0.88796 1.00667 1.03032 1.1812 1.19276 1.22048 1.3468 1.51782 1.54188 1.67261 1.70645 1.86405 1.89106 2.10066 2.21422 2.3527 2.6578 2.84078 3.00886 3.1775 3.32692 3.46266 3.60941 4.10856 4.35773 4.52585 4.67007 4.8316 
30 0.02285 0.11481 0.1709 0.18161 0.25905 0.32443 0.33507 0.51739 0.55237 0.66369 0.82732 0.83965 1.00281 1.02111 1.17847 1.19473 1.3424 1.5154 1.66777 1.69039 1.85939 1.88041 2.20685 2.34831 2.83607 3.32255 3.46286 4.10675 4.35147 4.82779 
23 0.01646 0.11108 0.17319 0.19077 0.32694 0.3424 0.54076 0.80898 0.83341 0.84546 1.00364 1.18583 1.2269 1.52244 1.67639 1.86496 2.23431 2.35593 3.33311 3.46944 4.10991 4.36026 4.83857 
43 0.00741 0.09486 0.15883 0.16721 0.18457 0.31247 0.32093 0.33662 0.50408 0.54337 0.64343 0.8026 0.82332 0.83305 0.99122 1.00309 1.16568 1.17673 1.20541 1.3301 1.50129 1.52019 1.65593 1.67675 1.84778 1.86892 2.06781 2.19368 2.22353 2.33672 2.64594 2.8218 2.98811 3.16357 3.31048 3.4466 3.59244 3.76743 4.09488 4.33991 4.51099 4.65 4.81596 
10 0.01165 0.11478 0.1758 0.33222 0.80253 0.83229 0.8456 1.01129 1.22927 1.55054 
18 0.01384 0.09764 0.1659 0.1788 0.3204 0.33463 0.78839 0.82471 0.83411 0.85216 0.99478 1.01137 1.18375 1.46652 1.6668 1.85402 4.10795 4.34605 
26 0.0153 0.10335 0.16686 0.17712 0.32023 0.33023 0.51584 0.79559 0.82751 0.83738 0.88869 0.99842 1.01366 1.17802 1.20917 1.36802 1.5131 1.66489 1.85675 2.2061 2.34684 2.83627 3.45896 4.10245 4.34788 4.82417 
31 0.01831 0.10711 0.17266 0.18389 0.32824 0.34295 0.52466 0.66122 0.80221 0.83195 0.84179 1.00647 1.18201 1.2021 1.34841 1.51563 1.54028 1.68063 1.86718 2.21555 2.3521 2.6707 2.84995 3.18 3.32629 3.46336 4.10747 4.36091 4.53197 4.67235 4.83634 
18 0.0199 0.10568 0.16853 0.18578 0.32401 0.35422 0.79617 0.8277 0.83811 1.0004 1.18692 1.47459 1.52403 1.6844 1.86096 4.10509 4.35267 4.83676 
27 0.02269 0.10682 0.16604 0.18131 0.31901 0.33365 0.53454 0.66461 0.80885 0.8289 0.84235 0.99683 1.04325 1.17697 1.22136 1.34793 1.51445 1.66553 1.85443 2.23697 2.34584 2.84648 3.32112 3.46149 4.10403 4.34677 4.83461 
31 0.00792 0.03152 0.11298 0.17641 0.18834 0.32916 0.3395 0.53268 0.66625 0.8056 0.83514 0.84466 0.88656 1.00555 1.01845 1.18574 1.20758 1.35988 1.52334 1.67792 1.86763 2.22351 2.35584 2.66424 2.86278 3.18391 3.33386 3.46722 4.11144 4.36908 4.84167 
29 0.01104 0.09746 0.16648 0.17503 0.19139 0.32433 0.33496 0.54633 0.79294 0.82811 0.83715 0.85359 1.00166 1.02494 1.18034 1.2054 1.34843 1.47714 1.51561 1.67011 1.8608 2.21444 2.35072 2.85548 3.32557 3.4612 4.10559 4.35355 4.83495 
33 0.02016 0.10183 0.16232 0.17265 0.31401 0.32389 0.35589 0.50828 0.57623 0.65299 0.80927 0.82719 0.83889 0.99425 1.01394 1.17136 1.19331 1.33561 1.50777 1.65958 1.85074 2.07785 2.20036 2.3399 2.8262 2.99312 3.169 3.31511 3.45292 3.59815 4.09891 4.34325 4.81872 
34 0.01622 0.10177 0.16382 0.17446 0.31712 0.32789 0.50914 0.53532 0.64983 0.80322 0.82651 0.83691 0.99546 1.01133 1.1723 1.18853 1.33613 1.50826 1.6613 1.85224 1.88472 2.07582 2.20478 2.34111 2.64796 2.82815 2.99461 3.16825 3.31606 3.45237 3.59887 4.09888 4.34429 4.82041 
23 0.02457 0.11327 0.16822 0.18625 0.32176 0.34033 0.5276 0.81132 0.83101 0.8475 0.99848 1.17709 1.20926 1.34748 1.51367 1.66879 1.85906 2.21418 2.35642 3.32361 4.10398 4.35164 4.83189 
21 0.09457 0.15572 0.18318 0.30971 0.50132 0.79759 0.82031 0.83856 0.98796 1.16594 1.3305 1.49968 1.65363 1.84488 2.33311 2.82038 3.30937 3.44711 4.09111 4.3366 4.81207 
42 0.00961 0.09505 0.16377 0.17357 0.18305 0.21514 0.32366 0.33159 0.34478 0.51704 0.5436 0.65823 0.80308 0.83149 0.84029 0.86026 1.00125 1.01097 1.17794 1.18882 1.21532 1.34413 1.51372 1.53954 1.66698 1.68436 1.85901 1.8747 2.09567 2.20801 2.34751 2.65786 2.83555 3.0039 3.17584 3.32326 3.45847 3.60557 4.10589 4.35127 4.53682 4.82784 
40 0.01145 0.09677 0.16419 0.17315 0.196 0.31958 0.33053 0.51095 0.53358 0.64983 0.79762 0.82571 0.83501 0.8709 0.99721 1.02597 1.17279 1.18577 1.21653 1.33729 1.5072 1.53188 1.66508 1.85555 2.08312 2.20351 2.34284 2.64672 2.8308 2.99622 3.16824 3.31713 3.45198 3.47497 3.5989 3.77985 4.1001 4.3474 4.51578 4.82282 
37 0.01468 0.10452 0.16968 0.17909 0.20652 0.32478 0.33641 0.5166 0.53969 0.65636 0.80837 0.83151 0.84137 1.00258 1.03111 1.17767 1.19024 1.21993 1.34272 1.51211 1.53148 1.67067 1.86183 2.08955 2.2089 2.34802 2.65237 2.8362 3.00122 3.17401 3.32287 3.45747 3.48602 3.60308 4.10467 4.35248 4.8276 
30 0.01722 0.10243 0.16752 0.17724 0.21255 0.32232 0.33367 0.51947 0.79643 0.8278 0.83742 0.87324 0.99983 1.02119 1.17664 1.19512 1.34451 1.51109 1.54219 1.66777 1.85842 2.20608 2.34568 2.83866 3.00511 3.32143 3.45717 4.10334 4.34925 4.82773 
15 0.0126 0.1007 0.1632 0.18463 0.3182 0.7889 0.82303 0.8332 0.87804 0.99321 1.21204 1.46858 1.53158 1.85205 4.34216 
25 0.00722 0.10139 0.16747 0.17998 0.32077 0.33313 0.79342 0.82683 0.83678 0.87578 0.99778 1.0148 1.17865 1.20956 1.34317 1.51541 1.66552 1.85658 2.21493 2.34939 3.32269 3.46098 4.10457 4.35048 4.8312 
29 0.01386 0.09846 0.16902 0.17831 0.20839 0.32391 0.33448 0.53989 0.79345 0.82846 0.83752 0.85431 0.99901 1.01031 1.18084 1.20624 1.34826 1.4786 1.51904 1.66944 1.86005 2.23854 2.34907 2.85194 3.32474 3.46654 4.10582 4.35146 4.83227 
20 0.02396 0.11951 0.17658 0.20131 0.33193 0.55664 0.81349 0.83616 0.85172 1.0099 1.18661 1.22458 1.52715 1.6826 1.87594 2.23995 3.33823 3.47173 4.1158 4.86391 
24 0.0195 0.10621 0.17416 0.18938 0.32789 0.34087 0.53707 0.69736 0.80065 0.83185 0.84148 0.87872 1.00661 1.18557 1.21881 1.36776 1.52552 1.6812 1.87155 2.24387 2.3608 3.47399 4.10936 4.36394 
39 0.01939 0.10508 0.16826 0.17731 0.1989 0.32249 0.33175 0.36357 0.51465 0.54234 0.65684 0.81339 0.83233 0.84247 1.00032 1.01418 1.17681 1.19011 1.22337 1.34107 1.51252 1.54317 1.66571 1.68498 1.85766 1.87514 2.09298 2.21117 2.34622 2.66722 2.83415 3.00112 3.17545 3.32146 3.45743 3.60559 4.10447 4.34933 4.82619 
28 0.00744 0.10411 0.16755 0.17958 0.321 0.33339 0.51343 0.80143 0.82829 0.83917 0.99868 1.04247 1.17679 1.20684 1.34057 1.51376 1.66634 1.85647 2.21018 2.34403 2.83251 3.00539 3.17389 3.32006 3.45586 4.1025 4.34881 4.82431 
42 0.01352 0.10104 0.16488 0.17357 0.19093 0.31848 0.32669 0.3402 0.51008 0.52871 0.65018 0.80886 0.82937 0.83915 0.99723 1.00825 1.17199 1.18334 1.21157 1.33603 1.50834 1.53198 1.66194 1.67851 1.8538 1.86887 2.07405 2.19998 2.22701 2.34252 2.64904 2.82792 2.85375 2.99444 3.16902 3.31661 3.45274 3.59864 3.7765 4.10151 4.34685 4.82174 
24 0.00958 0.10684 0.17264 0.19216 0.32752 0.55528 0.79996 0.83066 0.84133 1.00282 1.18274 1.21632 1.36654 1.51947 1.68231 1.86752 2.22013 2.35818 2.85756 3.33009 3.46949 4.10821 4.37463 4.84141 
46 0.01667 0.09724 0.16519 0.17317 0.18678 0.32146 0.33022 0.35737 0.51318 0.53409 0.65253 0.79745 0.82797 0.83689 0.85641 0.99932 1.01344 1.17465 1.18614 1.21419 1.33898 1.3628 1.50933 1.52659 1.6647 1.68354 1.85707 1.87617 2.08164 2.20337 2.22767 2.34477 2.64867 2.83256 2.99852 3.17101 3.31956 3.45486 3.4763 3.60161 3.78467 4.10315 4.3496 4.51925 4.66322 4.82503 
27 0.01664 0.09749 0.16414 0.17394 0.21204 0.319 0.32969 0.78991 0.82469 0.83403 0.85345 0.99498 1.0081 1.17557 1.20972 1.34346 1.50402 1.54605 1.66248 1.85471 2.22256 2.34709 3.32237 3.46175 4.10123 4.34551 4.82316 
28 0.01122 0.10065 0.166 0.17561 0.20681 0.32128 0.33306 0.52618 0.79593 0.82714 0.83678 0.8742 0.99879 1.02098 1.17832 1.21046 1.35471 1.5116 1.66755 1.85647 2.21424 2.34491 2.85812 3.32192 3.4571 4.10253 4.34802 4.83213 
13 0.00873 0.10804 0.17567 0.2186 0.3316 0.79963 0.8315 0.84249 1.00872 1.19225 1.4797 1.89579 4.39482 
27 0.01649 0.10141 0.16522 0.17545 0.31989 0.33271 0.53115 0.65506 0.79539 0.82638 0.83604 0.87663 0.99839 1.17606 1.19714 1.3427 1.50909 1.53587 1.66474 1.85702 2.21012 2.34787 3.32075 3.45978 4.1036 4.35152 4.82756 
24 0.02143 0.10646 0.16906 0.18778 0.3229 0.33956 0.52158 0.80164 0.82865 0.83952 0.99935 1.17936 1.21456 1.34461 1.51601 1.66938 1.85809 2.34981 2.84856 3.3226 3.45961 4.10347 4.34917 4.82739 
22 0.00855 0.09976 0.16502 0.17693 0.31854 0.33268 0.79074 0.82493 0.83469 0.86428 0.99462 1.01322 1.17922 1.2186 1.50207 1.53133 1.66399 1.85297 2.34745 4.10223 4.34451 4.82343 
25 0.01852 0.10609 0.16777 0.17863 0.32378 0.33828 0.52533 0.80051 0.8289 0.83945 1.00214 1.17877 1.20439 1.34716 1.51299 1.67192 1.86271 2.21281 2.34995 2.84867 3.32339 3.45931 4.10459 4.3528 4.82927 
29 0.01038 0.10132 0.16918 0.17882 0.21263 0.32454 0.33651 0.52134 0.79832 0.82979 0.83939 0.87372 1.00166 1.01999 1.17903 1.19657 1.34499 1.51477 1.67036 1.85988 1.89487 2.21299 2.3492 2.83837 3.32316 3.45873 4.10583 4.35357 4.82931 
41 0.01941 0.10756 0.17018 0.17978 0.20878 0.32408 0.33401 0.51711 0.54119 0.65559 0.81414 0.83357 0.84444 1.0017 1.01557 1.17823 1.19115 1.22282 1.34261 1.37488 1.51323 1.53464 1.66978 1.8596 1.88406 2.08436 2.20896 2.34836 2.65238 2.83609 3.00539 3.17439 3.32242 3.45851 3.60454 3.78282 4.10575 4.35244 4.51901 4.6594 4.82928 
38 0.01093 0.10032 0.17198 0.18085 0.20128 0.32574 0.3343 0.35202 0.5187 0.54006 0.66468 0.8126 0.83502 0.8445 1.00325 1.01386 1.18082 1.19288 1.22186 1.34474 1.37398 1.51765 1.54785 1.67038 1.69201 1.86155 1.88002 2.21204 2.34982 2.83777 3.00842 3.17877 3.32474 3.46175 4.10788 4.35346 4.82982 4.8571 
21 0.01092 0.11874 0.1699 0.19492 0.32273 0.34147 0.52686 0.81925 0.83474 1.00035 1.18122 1.35064 1.51742 1.67135 1.85857 2.35827 2.85473 3.46316 4.10439 4.35193 4.83082 
30 0.01123 0.10619 0.16945 0.17929 0.2131 0.32551 0.33839 0.52095 0.6595 0.80989 0.83226 0.84298 1.00416 1.1807 1.20589 1.34552 1.52017 1.66934 1.86082 1.90006 2.22678 2.34887 2.66709 2.84285 3.17726 3.32455 3.46104 4.10614 4.35305 4.8291 
33 0.01444 0.10076 0.17052 0.17879 0.19365 0.32721 0.33582 0.36173 0.5228 0.55301 0.7995 0.83276 0.84163 0.8586 1.00456 1.01648 1.18447 1.20468 1.35135 1.51825 1.54505 1.67185 1.70715 1.86284 1.88236 2.22616 2.35434 2.844 3.32889 3.46572 4.10912 4.35779 4.83556 
35 0.01097 0.09077 0.17354 0.18267 0.20264 0.32933 0.33906 0.52498 0.57911 0.66837 0.81775 0.83824 0.84868 1.00659 1.01989 1.18386 1.19838 1.23568 1.34872 1.52089 1.67256 1.69266 1.86325 1.87923 2.21164 2.24553 2.35348 2.84319 3.02741 3.18614 3.32923 3.46915 4.11118 4.35789 4.83567 
17 0.02287 0.11939 0.1795 0.21108 0.3353 0.80937 0.8369 0.85004 1.01285 1.19108 1.23429 1.53358 1.69916 1.88275 3.47548 4.11574 4.86122 
34 0.01638 0.10216 0.16993 0.18048 0.32402 0.33616 0.51865 0.55147 0.65726 0.79954 0.8297 0.83914 0.87313 1.00115 1.02199 1.17975 1.19988 1.34498 1.51566 1.67194 1.8609 2.09223 2.21402 2.34923 2.65562 2.83992 3.00891 3.17536 3.32422 3.46073 3.60855 4.10501 4.35564 4.83099 
40 0.01462 0.10027 0.16807 0.17657 0.19484 0.3236 0.33331 0.51559 0.53657 0.65555 0.80045 0.82979 0.83902 0.86854 1.0013 1.01786 1.17763 1.19031 1.21958 1.34073 1.36244 1.51192 1.53318 1.66877 1.86049 2.20796 2.34705 2.65448 2.8338 2.85928 2.99899 3.17376 3.32136 3.4565 3.48161 3.60264 4.10397 4.35083 4.82626 4.85314 
23 0.00846 0.10247 0.16964 0.18247 0.32415 0.33904 0.52772 0.79756 0.82911 0.83905 0.99789 1.01394 1.18157 1.2159 1.35662 1.51302 1.54483 1.67042 1.86029 2.34912 3.32728 4.10692 4.35283 
47 0.0193 0.10493 0.16636 0.17517 0.19387 0.32047 0.32944 0.35121 0.51158 0.5283 0.65041 0.8151 0.83174 0.84324 0.99912 1.01311 1.17356 1.18399 1.20823 1.33773 1.35821 1.50899 1.52639 1.6644 1.684 1.85607 1.87377 2.07504 2.20272 2.22807 2.34402 2.64669 2.83001 2.85053 2.99608 3.16963 3.3183 3.45382 3.47221 3.59939 3.77681 4.10231 4.34875 4.51561 4.65756 4.82356 4.84321 
26 0.00912 0.10837 0.17133 0.18808 0.32563 0.34306 0.54685 0.69201 0.81392 0.83317 0.8476 1.00377 1.18133 1.2131 1.35774 1.51735 1.68295 1.86444 2.21628 2.35094 2.85254 3.32766 3.46497 4.10796 4.35467 4.83985 
25 0.01176 0.11889 0.17163 0.18659 0.32552 0.34042 0.52601 0.82129 0.83741 0.87682 1.00417 1.18186 1.2173 1.3483 1.51829 1.67115 1.86165 2.24712 2.35296 2.85468 3.3267 3.466 4.10831 4.36073 4.83449 
33 0.00695 0.0315 0.11512 0.17469 0.18433 0.21732 0.32838 0.33822 0.52299 0.55411 0.66505 0.82079 0.83799 0.84904 1.00635 1.02247 1.18432 1.20299 1.34812 1.52283 1.67217 1.69553 1.8634 1.88332 2.21727 2.35374 2.84174 3.18201 3.32715 3.4686 4.11071 4.35936 4.8339 
22 0.01691 0.10687 0.17254 0.18878 0.32686 0.34383 0.54559 0.79982 0.83072 0.84081 1.00334 1.18434 1.21874 1.36176 1.5195 1.67839 1.86955 2.23634 3.33624 3.46563 4.11035 4.38837 
19 0.02214 0.11467 0.16936 0.18812 0.32286 0.3388 0.80807 0.83144 0.84618 1.00041 1.04446 1.18318 1.52162 1.66754 1.85803 2.2136 2.35106 4.11016 4.35608 
29 0.02058 0.113 0.17388 0.19196 0.32674 0.34122 0.52485 0.66257 0.81673 0.83558 0.85062 1.00315 1.0228 1.18327 1.21511 1.35251 1.51911 1.67392 1.86303 2.22819 2.35182 2.85249 3.03312 3.18739 3.32962 3.46518 4.10846 4.35508 4.83477 
32 0.00948 0.10286 0.16446 0.17393 0.19849 0.31962 0.32987 0.51115 0.65692 0.80651 0.82844 0.83925 0.99761 1.01346 1.1748 1.19431 1.33767 1.51016 1.66312 1.68709 1.85488 1.8827 2.20605 2.34281 2.82875 2.99774 3.17149 3.31821 3.45328 4.10022 4.34576 4.82129 
31 0.00674 0.09519 0.16337 0.17247 0.19589 0.3178 0.32812 0.51097 0.79124 0.82437 0.83373 0.85611 0.99471 1.00807 1.17271 1.19237 1.33812 1.50877 1.54762 1.66227 1.85231 1.88551 2.21029 2.34178 2.82991 3.17161 3.31697 3.45396 4.09907 4.34415 4.82047 
35 0.01136 0.10432 0.17101 0.17993 0.19964 0.32469 0.33346 0.35227 0.52186 0.67067 0.81352 0.83491 0.84512 1.00281 1.01446 1.18093 1.19692 1.34592 1.51889 1.66777 1.68441 1.8591 1.8732 2.20708 2.23788 2.35123 2.8414 3.01542 3.17805 3.3269 3.46299 3.61592 4.10826 4.35487 4.83166 
29 0.01614 0.11165 0.17538 0.19121 0.32892 0.34315 0.52771 0.67219 0.81354 0.83584 0.84765 1.005 1.0251 1.18467 1.21218 1.35198 1.52417 1.67392 1.86567 2.22313 2.36732 2.67386 2.85579 3.18734 3.33079 3.46697 4.11136 4.3591 4.84284 
26 0.01694 0.10315 0.16943 0.17977 0.32525 0.33846 0.53022 0.79533 0.82892 0.83849 0.86493 1.00231 1.18042 1.20453 1.47737 1.51947 1.67202 1.86193 2.21995 2.3601 2.85643 3.32855 3.46388 4.10644 4.35531 4.83491 
28 0.00923 0.10367 0.16951 0.17949 0.21812 0.32382 0.33489 0.5201 0.80346 0.83115 0.84123 1.00082 1.01497 1.17992 1.20336 1.34495 1.51815 1.66917 1.85894 1.88754 2.22875 2.34759 2.84078 3.32298 3.46832 4.10684 4.35124 4.82952 
26 0.00858 0.10155 0.17443 0.19368 0.3278 0.34339 0.54425 0.8004 0.83172 0.84172 1.00286 1.02533 1.18382 1.21482 1.35023 1.51869 1.69213 1.87073 2.22847 2.36323 2.85752 3.32891 3.46726 4.11058 4.35917 4.84191 
33 0.01927 0.10333 0.16613 0.17519 0.19625 0.32258 0.33397 0.51635 0.65616 0.80141 0.82878 0.83846 1.0001 1.02287 1.17636 1.19209 1.34064 1.50877 1.52744 1.66718 1.8585 2.20793 2.34654 2.65639 2.83514 3.00234 3.17374 3.32161 3.45663 3.6027 4.10244 4.35019 4.82664 
17 0.0197 0.10949 0.17464 0.19878 0.32977 0.79787 0.83111 0.8416 1.00548 1.18656 1.2239 1.48076 1.52659 1.873 3.46774 4.38403 4.85089 
32 0.00895 0.10026 0.16799 0.17713 0.20156 0.3235 0.33476 0.51672 0.55404 0.65894 0.80593 0.83008 0.83977 1.00108 1.02128 1.17775 1.19733 1.34206 1.51733 1.6683 1.85944 2.21962 2.34639 2.83505 3.00397 3.17429 3.32062 3.45868 3.60567 4.10645 4.35743 4.82724 
14 0.00954 0.10592 0.17827 0.20232 0.33531 0.80243 0.8347 0.84555 1.01135 1.19396 1.48174 1.52787 1.89053 4.39034 
23 0.0159 0.09862 0.16886 0.18142 0.32373 0.33963 0.7891 0.82594 0.8353 0.85245 0.99768 1.01551 1.17909 1.20432 1.36495 1.47322 1.51747 1.67292 1.86054 2.2266 3.32498 4.10738 4.36509 
37 0.01979 0.11171 0.17054 0.18124 0.32289 0.33286 0.38567 0.51567 0.54067 0.65626 0.82414 0.83757 0.86032 1.00219 1.01888 1.17813 1.19285 1.34232 1.51457 1.54822 1.66782 1.69851 1.85939 1.88553 2.08294 2.2069 2.24515 2.34787 2.83497 3.00276 3.17435 3.32297 3.45867 3.60518 4.10551 4.35132 4.82742 
25 0.0167 0.10669 0.17002 0.18498 0.32368 0.33839 0.52648 0.80225 0.82955 0.84032 1.00103 1.17952 1.21055 1.34516 1.51851 1.67141 1.86345 2.21806 2.3522 2.84958 3.3234 3.46109 4.10665 4.35506 4.82945 
44 0.01185 0.07711 0.13813 0.17363 0.18112 0.19605 0.32713 0.33482 0.34742 0.51965 0.53886 0.6611 0.80228 0.83367 0.84233 0.85889 1.00469 1.01468 1.18098 1.19107 1.21448 1.34567 1.37262 1.51706 1.53647 1.66934 1.68262 1.86223 1.8766 2.20824 2.2268 2.35042 2.83724 2.85737 3.00589 3.17816 3.32544 3.46152 3.4879 3.61966 4.1082 4.35386 4.82954 4.84552 
35 0.01809 0.10063 0.16941 0.17852 0.20423 0.32395 0.3342 0.5189 0.55606 0.65775 0.79987 0.82986 0.83905 0.86483 1.00162 1.01926 1.18102 1.20601 1.34774 1.51731 1.67013 1.86007 2.22112 2.34789 2.6582 2.84859 3.01264 3.17976 3.32403 3.46059 3.61356 4.10558 4.35245 4.67371 4.83174 
33 0.00898 0.10117 0.16807 0.17798 0.21621 0.32206 0.33247 0.5135 0.541 0.6592 0.80721 0.82972 0.83968 0.99991 1.01971 1.17634 1.19154 1.33985 1.51152 1.5525 1.66707 1.8574 1.88559 2.20735 2.34498 2.83214 3.17307 3.31901 3.45514 4.1026 4.3478 4.82396 4.85307 
40 0.01465 0.10445 0.16669 0.17718 0.31964 0.32989 0.51148 0.53264 0.65123 0.80788 0.82934 0.84034 0.9982 1.01445 1.17363 1.18761 1.2236 1.3377 1.36338 1.50999 1.53521 1.66501 1.85557 1.87913 2.07947 2.20249 2.23888 2.34352 2.64699 2.83074 2.99694 3.16967 3.31796 3.45413 3.59959 3.77613 4.10182 4.34824 4.51632 4.8238 
42 0.01038 0.10608 0.16972 0.17951 0.21168 0.323 0.33268 0.51446 0.53298 0.65415 0.81551 0.83378 0.84537 1.00091 1.01369 1.17767 1.19078 1.22372 1.34066 1.36214 1.51435 1.54449 1.66706 1.69333 1.85959 1.89208 2.09063 2.2081 2.34776 2.65264 2.83312 2.85676 3.00116 3.17482 3.32174 3.45766 3.60453 4.10522 4.3508 4.52469 4.66084 4.82656 
36 0.01882 0.10589 0.16868 0.17906 0.32278 0.33423 0.51616 0.54332 0.65494 0.80796 0.83061 0.84123 1.00179 1.17809 1.19635 1.34154 1.51159 1.5338 1.66923 1.86033 2.08809 2.20912 2.34767 2.64969 2.83517 3.00244 3.17294 3.32187 3.45697 3.60319 3.78328 4.10396 4.35158 4.51823 4.66349 4.82649 
35 0.00702 0.09704 0.16906 0.17824 0.20031 0.32474 0.33544 0.51996 0.56441 0.65923 0.81147 0.83288 0.84308 1.00201 1.01698 1.17842 1.19193 1.22492 1.34372 1.51463 1.54197 1.67015 1.86068 1.89516 2.20917 2.34973 2.83932 3.00998 3.17874 3.32484 3.46034 3.60819 4.1059 4.35376 4.83046 
28 0.01048 0.10136 0.16664 0.17874 0.32241 0.33891 0.52145 0.66022 0.79711 0.82657 0.83643 1.00034 1.17732 1.20224 1.34446 1.51127 1.54861 1.67307 1.86637 2.21587 2.36312 2.84948 3.17791 3.32378 3.45761 4.1018 4.35551 4.82797 
21 0.01726 0.10555 0.17067 0.18585 0.32513 0.34192 0.79577 0.82874 0.8388 0.8923 1.00178 1.18219 1.21775 1.36691 1.52897 1.67313 1.872 2.23927 3.33116 3.46481 4.1127 
14 0.00751 0.10213 0.16688 0.18998 0.32212 0.79151 0.8254 0.83564 0.89036 0.99707 1.19697 1.47201 1.85818 4.34889 
23 0.0123 0.10449 0.16485 0.17645 0.3188 0.33208 0.51632 0.80155 0.827 0.8384 0.9962 1.04293 1.17612 1.34217 1.50794 1.66293 1.85437 2.20957 2.34533 3.32224 4.1 4.34542 4.82314 
44 0.0084 0.09296 0.16693 0.17574 0.18996 0.324 0.3327 0.35355 0.51786 0.54125 0.65698 0.8058 0.83197 0.84108 0.87497 1.00197 1.01382 1.17862 1.19005 1.2177 1.34427 1.5142 1.53451 1.66859 1.69537 1.86046 1.88885 2.08774 2.20845 2.24035 2.34862 2.65267 2.83723 3.00438 3.17546 3.32355 3.45913 3.60536 3.78886 4.10628 4.35326 4.52329 4.67226 4.82948 
33 0.02072 0.10609 0.1677 0.17744 0.20834 0.3218 0.33243 0.5151 0.55081 0.65822 0.81322 0.83173 0.84308 0.99956 1.01581 1.17645 1.19361 1.34149 1.51231 1.54216 1.66628 1.8574 1.88732 2.20692 2.34582 2.83433 3.01262 3.17428 3.32168 3.45902 4.10427 4.34909 4.82517 
23 0.02029 0.1045 0.16793 0.18027 0.32172 0.33344 0.79424 0.82763 0.83758 0.87635 0.99841 1.01516 1.17922 1.20879 1.36405 1.51848 1.66746 1.85716 2.34846 3.32524 4.10612 4.34913 4.82685 
41 0.0105 0.10093 0.16489 0.17444 0.20213 0.31873 0.32805 0.36009 0.51129 0.53717 0.65148 0.81065 0.82907 0.83941 0.99698 1.01095 1.17239 1.1856 1.21966 1.3374 1.50944 1.54819 1.66268 1.8545 1.87903 2.08134 2.20231 2.34322 2.64828 2.83015 2.99599 3.1698 3.31782 3.45335 3.59931 3.77968 4.10077 4.34745 4.51738 4.66472 4.82293 
27 0.01741 0.10163 0.16416 0.17496 0.31787 0.32978 0.51334 0.79356 0.82538 0.83527 0.88932 0.99544 1.01253 1.17367 1.20338 1.33848 1.50773 1.66255 1.85335 2.20823 2.343 2.83236 3.31767 3.45363 4.10049 4.34571 4.82224 
12 0.01562 0.10806 0.17169 0.19263 0.32699 0.79721 0.82946 0.84022 1.00308 1.19973 1.47632 1.876 
25 0.02042 0.10315 0.16502 0.18159 0.31809 0.33272 0.5217 0.79757 0.82554 0.83611 0.9951 1.05005 1.17575 1.21259 1.34325 1.51708 1.66497 1.85327 2.23342 2.34304 2.85058 3.31932 4.10063 4.34436 4.82181 
35 0.00658 0.02953 0.11079 0.17384 0.18327 0.21498 0.32738 0.3368 0.52312 0.55808 0.66313 0.81092 0.83465 0.844 1.00473 1.01833 1.1835 1.20235 1.34739 1.51952 1.6722 1.70731 1.86294 1.88598 2.22075 2.35136 2.66319 2.841 3.18128 3.32659 3.46382 3.6215 4.1088 4.35568 4.83503 
39 0.01412 0.10401 0.17157 0.18194 0.32528 0.33567 0.51894 0.54549 0.65719 0.80331 0.83166 0.84126 1.00289 1.0197 1.17921 1.19272 1.22338 1.34409 1.51644 1.55161 1.67065 1.86157 1.8948 2.09075 2.21116 2.35007 2.65265 2.83835 3.004 3.17556 3.32327 3.45953 3.60905 3.79063 4.10728 4.3547 4.52017 4.66384 4.83059 
29 0.00872 0.09786 0.16778 0.17713 0.20572 0.32283 0.33408 0.51885 0.79458 0.82781 0.83716 0.8593 0.99924 1.01505 1.17824 1.19928 1.35118 1.51195 1.53826 1.66871 1.85869 2.2135 2.34688 2.84733 3.32365 3.45997 4.10466 4.34975 4.82674 
37 0.01971 0.10398 0.16663 0.17583 0.19934 0.32148 0.33199 0.51504 0.55097 0.6542 0.80747 0.82981 0.83983 0.99958 1.02156 1.17542 1.19011 1.22837 1.341 1.51108 1.53604 1.66525 1.85908 2.09296 2.21028 2.34683 2.65143 2.83509 2.99917 3.17375 3.32098 3.4561 3.60465 4.1046 4.35209 4.66498 4.82651 
29 0.01555 0.10253 0.16329 0.17437 0.3162 0.32607 0.50807 0.79614 0.8256 0.83593 0.99418 1.00699 1.17081 1.20195 1.33503 1.50871 1.6598 1.85086 1.87267 2.07237 2.1988 2.34036 2.82623 2.99643 3.31507 3.45255 4.0984 4.34298 4.81887 
31 0.02111 0.10939 0.17195 0.18428 0.32645 0.33977 0.52136 0.65817 0.80828 0.83295 0.8438 1.00391 1.18154 1.2039 1.34739 1.51488 1.54107 1.67341 1.86348 2.21421 2.3517 2.84254 3.01275 3.17889 3.32598 3.46141 4.1085 4.35826 4.53544 4.6653 4.83556 
13 0.0098 0.11567 0.1714 0.20779 0.32572 0.80728 0.83143 0.84792 1.00377 1.18877 1.67833 1.87057 4.37225 
33 0.02033 0.09625 0.15636 0.16608 0.1942 0.30994 0.32105 0.50138 0.64217 0.79724 0.81995 0.83053 0.98797 1.00905 1.16381 1.18747 1.32785 1.49955 1.65323 1.84431 2.0637 2.1912 2.33324 2.81886 2.98542 3.16058 3.30792 3.44441 3.59026 3.76575 4.09146 4.33637 4.81218 
24 0.01916 0.10151 0.1674 0.1786 0.3206 0.33154 0.52432 0.79302 0.82674 0.83628 0.86136 0.99772 1.01209 1.18069 1.21874 1.34793 1.52783 1.66523 1.85584 2.34505 3.32223 4.10379 4.34747 4.82581 
32 0.06048 0.13063 0.16257 0.17521 0.31398 0.32549 0.50618 0.64646 0.79873 0.82337 0.83413 0.99198 1.01635 1.16962 1.19082 1.3331 1.5065 1.65872 1.84879 2.07291 2.19895 2.33793 2.64574 2.82489 2.99194 3.16512 3.31364 3.44908 3.5951 4.09573 4.34099 4.81693 
25 0.0151 0.1089 0.1718 0.18652 0.32558 0.33952 0.52912 0.80554 0.83202 0.84306 1.00299 1.18098 1.20725 1.34974 1.51726 1.67064 1.86191 2.21191 2.36172 2.85171 3.32978 3.46988 4.10776 4.35943 4.84125 
27 0.01871 0.10222 0.17034 0.18051 0.32463 0.33626 0.54009 0.79467 0.82915 0.83856 0.85942 1.00164 1.02209 1.18078 1.20208 1.35347 1.51149 1.5317 1.67382 1.86351 2.21498 2.35337 3.32542 3.46417 4.10635 4.35801 4.835 
18 0.02043 0.10529 0.16755 0.19075 0.32232 0.5473 0.79635 0.82648 0.8373 0.99884 1.17962 1.22089 1.51796 1.67312 1.86333 2.22916 3.46556 4.11233 
34 0.01441 0.09828 0.16599 0.17513 0.20009 0.3207 0.33065 0.51323 0.54227 0.65611 0.79815 0.82736 0.83659 0.86658 0.99863 1.01888 1.1759 1.19144 1.23178 1.34015 1.5132 1.66554 1.85627 2.20868 2.34424 2.83155 3.00148 3.17249 3.31963 3.45573 3.60513 4.10174 4.34699 4.8238 
38 0.01394 0.09485 0.15881 0.1679 0.18823 0.31279 0.32238 0.50485 0.64598 0.79132 0.82133 0.83077 0.86493 0.99082 1.00555 1.16752 1.18936 1.33148 1.50206 1.65602 1.68271 1.84741 1.86869 2.06861 2.19594 2.33669 2.64345 2.82319 2.98974 3.16374 3.31167 3.44789 3.59335 3.77718 4.09471 4.33965 4.51321 4.8159 
33 0.01377 0.10402 0.16685 0.17733 0.32125 0.33396 0.51359 0.54084 0.65219 0.80696 0.82901 0.83982 1.00013 1.17546 1.19195 1.34013 1.50999 1.53461 1.6665 1.85823 2.0893 2.2089 2.34584 2.65348 2.83376 2.99926 3.17217 3.32011 3.45479 3.61384 4.10247 4.34933 4.8248 
26 0.01283 0.10703 0.17694 0.19469 0.33169 0.35388 0.53618 0.67147 0.80661 0.83465 0.84469 1.00986 1.18675 1.21747 1.35786 1.52401 1.6838 1.87457 2.24091 2.66833 3.18638 3.33364 3.46736 4.11456 4.68527 4.84604 
32 0.01541 0.10037 0.16712 0.17626 0.19976 0.32136 0.33067 0.37138 0.51805 0.79745 0.8286 0.83794 0.86518 0.999 1.01171 1.17657 1.19273 1.34336 1.5137 1.66432 1.68617 1.85756 1.89242 2.20544 2.24595 2.34809 2.83692 3.32122 3.4583 4.10503 4.3513 4.82677 
42 0.0116 0.09387 0.16017 0.16831 0.18307 0.31415 0.32182 0.33295 0.50637 0.53085 0.64575 0.79678 0.82411 0.83317 0.86217 0.99325 1.0037 1.16848 1.18096 1.21363 1.33263 1.50423 1.53107 1.65777 1.67483 1.84972 1.86399 2.0683 2.19627 2.33851 2.64456 2.82387 2.99033 3.16483 3.31292 3.44881 3.5943 3.76907 4.09643 4.34154 4.51474 4.8174 
27 0.02168 0.11347 0.17241 0.18481 0.32735 0.34203 0.52268 0.66647 0.81718 0.83579 0.85115 1.00577 1.18319 1.21298 1.35335 1.52134 1.67453 1.86445 2.22521 2.35328 2.85137 3.18324 3.3285 3.46658 4.10967 4.35632 4.8371 
15 0.01548 0.09313 0.16511 0.18462 0.31999 0.49059 0.7831 0.82098 0.83011 0.84208 0.9745 0.99805 1.46073 1.85244 4.3436 
34 0.00978 0.09225 0.15354 0.16326 0.30649 0.31557 0.49786 0.63672 0.78821 0.81638 0.82635 0.98496 0.99787 1.16015 1.19131 1.32419 1.49491 1.64972 1.84132 2.05901 2.18714 2.33012 2.63432 2.81546 2.98178 3.15646 3.30446 3.44047 3.58586 3.75991 4.0882 4.33348 4.50288 4.80918 
25 0.07712 0.1607 0.17349 0.31602 0.33196 0.50947 0.65478 0.81078 0.82815 0.85037 0.99485 1.17245 1.20815 1.33785 1.5092 1.66249 1.85202 2.20995 2.3408 2.831 3.31639 3.45508 4.09848 4.34385 4.8199 
14 0.02139 0.11474 0.17558 0.20474 0.32945 0.3727 0.80876 0.83384 0.84705 1.00823 1.1889 1.68947 1.88772 4.11312 
39 0.01596 0.10259 0.17422 0.18226 0.19938 0.32888 0.3377 0.36862 0.52147 0.54517 0.66383 0.80414 0.83457 0.84349 0.8631 1.00694 1.02189 1.1833 1.19599 1.22432 1.34858 1.51861 1.54023 1.67294 1.69392 1.86444 1.88425 2.21909 2.35226 2.83973 2.86731 3.01454 3.18021 3.32733 3.46367 4.10943 4.35592 4.83173 4.85522 
31 0.01419 0.10356 0.17291 0.18278 0.22304 0.32688 0.3371 0.52133 0.57695 0.80241 0.8327 0.84214 0.87559 1.00438 1.02087 1.18259 1.20195 1.35095 1.5226 1.67285 1.86202 1.88964 2.21828 2.35164 2.8397 3.18261 3.32718 3.46244 4.10775 4.35463 4.83164 
17 0.02308 0.10479 0.16638 0.18613 0.32001 0.33545 0.79531 0.82594 0.83662 0.99599 1.04469 1.18321 1.50672 1.66779 1.85461 4.10563 4.34632 
16 0.02265 0.11144 0.17387 0.19703 0.32921 0.79998 0.83131 0.8425 1.00492 1.18537 1.22369 1.54737 1.68112 1.86613 4.11346 4.3579 
28 0.01529 0.10416 0.16851 0.17986 0.32275 0.33473 0.51799 0.79669 0.8283 0.83822 0.95145 1.00162 1.17734 1.19679 1.34334 1.5125 1.66798 1.85863 2.21359 2.34759 2.83952 3.0091 3.17505 3.3217 3.45826 4.10422 4.35197 4.82776 
15 0.01899 0.10181 0.16624 0.18172 0.32228 0.78941 0.82474 0.83459 0.86167 0.99692 1.18273 1.46662 1.67661 1.86193 4.35707 
26 0.01129 0.09825 0.17629 0.18731 0.33077 0.3429 0.54232 0.68768 0.80303 0.83486 0.8444 0.87573 1.00917 1.18702 1.21318 1.52419 1.67919 1.87046 2.22404 2.35747 2.86195 3.19445 3.46918 4.11222 4.37014 4.84314 
30 0.009 0.09657 0.16596 0.17487 0.19527 0.32221 0.3333 0.51638 0.5573 0.79457 0.82739 0.83653 0.85629 0.99874 1.17808 1.20036 1.34365 1.507 1.53351 1.6672 1.85746 1.89491 2.34584 2.8377 3.1746 3.3216 3.45803 4.1034 4.34867 4.82618 
35 0.01187 0.09804 0.16895 0.17727 0.19563 0.32439 0.33418 0.51584 0.54662 0.66141 0.79702 0.8294 0.83836 0.85674 1.00221 1.02016 1.17774 1.1907 1.22009 1.34167 1.51273 1.53742 1.66902 1.86106 2.24276 2.34706 2.83431 3.00488 3.17472 3.32131 3.45803 4.1045 4.3516 4.82667 4.86049 
25 0.01185 0.10644 0.17222 0.18879 0.32578 0.34015 0.53131 0.80104 0.83082 0.84111 1.00256 1.18131 1.20703 1.36023 1.51973 1.67215 1.8653 2.25018 2.35793 2.85703 3.33015 3.46634 4.10721 4.3578 4.83882 
38 0.01584 0.10514 0.1715 0.18194 0.32478 0.33495 0.51834 0.54502 0.65705 0.80453 0.8318 0.84148 1.00218 1.01674 1.17997 1.19596 1.34427 1.51517 1.54057 1.67027 1.86122 1.8966 2.0878 2.2107 2.34859 2.65218 2.83752 3.00382 3.17546 3.32396 3.45949 3.60579 3.78557 4.10587 4.35174 4.52034 4.67589 4.82946 
42 0.0189 0.09473 0.15967 0.16786 0.18257 0.3134 0.32126 0.33305 0.5055 0.54475 0.64355 0.79828 0.82357 0.83274 0.8771 0.99243 1.0033 1.1671 1.17962 1.21325 1.33116 1.50272 1.52957 1.65695 1.67195 1.84911 1.86413 2.06759 2.19477 2.33766 2.64193 2.82309 2.98875 3.16371 3.31178 3.44706 3.5931 3.7674 4.09558 4.34091 4.51104 4.81664 
33 0.01515 0.10121 0.16511 0.17529 0.31713 0.32744 0.51321 0.54641 0.65276 0.79988 0.82706 0.83673 0.99675 1.01333 1.17697 1.20268 1.34123 1.51194 1.66501 1.85494 2.09069 2.21119 2.34454 2.65192 2.83403 3.00351 3.17161 3.32105 3.45531 3.60525 4.1017 4.34838 4.82391 
27 0.01738 0.11295 0.17807 0.19187 0.33168 0.34454 0.53382 0.80869 0.83723 0.84776 1.0089 1.03874 1.18661 1.20763 1.35561 1.52599 1.67811 1.86715 2.23533 2.35894 2.85462 3.19644 3.33294 3.46846 4.11406 4.37193 4.8422 
41 0.01178 0.09538 0.16348 0.17262 0.19394 0.31798 0.32716 0.35952 0.51105 0.53896 0.65267 0.79713 0.8261 0.8351 0.85771 0.99587 1.00745 1.17343 1.18629 1.21669 1.33996 1.50905 1.53307 1.6621 1.85322 1.88658 2.07822 2.20396 2.34256 2.65016 2.83043 3.00171 3.16965 3.31819 3.45367 3.6016 3.78516 4.1002 4.34559 4.51891 4.82184 
22 0.01959 0.10593 0.171 0.18511 0.3255 0.34086 0.79588 0.82915 0.83913 0.88046 1.00269 1.18145 1.21286 1.48435 1.53166 1.67479 1.86245 2.3652 3.46917 4.10734 4.35796 4.83667 
30 0.02046 0.10946 0.16771 0.17837 0.3191 0.32876 0.35444 0.51522 0.65912 0.81711 0.8333 0.84992 0.99929 1.01501 1.1762 1.19411 1.34056 1.5133 1.66459 1.85592 1.88176 2.20581 2.34528 2.83329 3.17567 3.32032 3.45736 4.10313 4.34861 4.8255 
32 0.0092 0.06929 0.13751 0.17473 0.18477 0.2583 0.32839 0.33838 0.52464 0.6641 0.81057 0.83518 0.84482 1.00643 1.02579 1.18354 1.20092 1.3485 1.51845 1.54427 1.67318 1.86466 1.898 2.2181 2.35303 2.85294 3.1849 3.32745 3.466 4.11001 4.35795 4.83442 
31 0.01736 0.10466 0.17176 0.18372 0.32573 0.3383 0.5233 0.65858 0.79917 0.83045 0.84008 0.87701 1.0029 1.02818 1.18004 1.19856 1.34513 1.51711 1.67152 1.86201 2.2131 2.35025 2.8476 3.00979 3.17899 3.32497 3.46039 3.6161 4.1061 4.35675 4.83424 
34 0.01551 0.10466 0.17129 0.18178 0.32564 0.33698 0.52008 0.55277 0.65881 0.80377 0.83154 0.84118 1.00316 1.02479 1.18026 1.19804 1.34723 1.51512 1.54135 1.67116 1.86453 2.20889 2.24124 2.35219 2.66112 2.84833 3.00981 3.17805 3.32661 3.4612 3.61827 4.1075 4.35795 4.83339 
20 0.00806 0.10799 0.17432 0.19668 0.32987 0.55745 0.67912 0.8092 0.83334 0.84549 1.00904 1.187 1.23118 1.37214 1.52477 1.88575 2.8584 3.33591 3.46687 4.84437 
37 0.01624 0.10182 0.17069 0.17912 0.19785 0.32591 0.33543 0.52056 0.55463 0.6593 0.80154 0.83166 0.84084 0.86579 1.00372 1.01997 1.17984 1.19239 1.22102 1.34708 1.51301 1.52938 1.67154 1.86384 2.09465 2.21299 2.34952 2.65664 2.84849 3.00665 3.17762 3.32466 3.45989 3.60701 4.10663 4.35447 4.83107 
29 0.01761 0.09619 0.16232 0.17232 0.28515 0.3186 0.32955 0.51113 0.79035 0.82416 0.8334 0.85301 0.99398 1.00556 1.17289 1.20074 1.33953 1.50573 1.66004 1.85091 1.87956 2.20312 2.34165 2.83056 3.31694 3.45347 4.09985 4.34341 4.82038 
24 0.01191 0.10632 0.17223 0.19442 0.32579 0.34428 0.53468 0.80201 0.83013 0.84072 1.00271 1.1839 1.22528 1.35109 1.52088 1.68167 1.86353 2.35338 2.85109 3.3251 3.46661 4.1092 4.35913 4.84027 
22 0.01339 0.10226 0.16632 0.17695 0.31977 0.33019 0.54394 0.79453 0.82704 0.83679 0.87207 0.99717 1.01126 1.18114 1.22782 1.5217 1.66361 1.85445 2.34432 4.10271 4.34532 4.82326 
25 0.01274 0.10088 0.16587 0.17734 0.32009 0.33455 0.79087 0.82492 0.83471 0.86529 0.996 1.1745 1.20941 1.47368 1.51468 1.66708 1.85558 2.23082 2.34431 2.84689 3.31986 3.46259 4.10147 4.34706 4.82473 
33 0.01905 0.09543 0.1602 0.16947 0.19083 0.31605 0.3272 0.50916 0.65575 0.79117 0.82281 0.83209 0.85605 0.99346 1.00896 1.17051 1.20002 1.33487 1.50444 1.53673 1.65974 1.85085 2.20283 2.33934 2.82699 2.99481 3.16786 3.31519 3.45116 3.59837 4.09747 4.34298 4.81875 
12 0.0189 0.11213 0.16881 0.19687 0.32483 0.80109 0.82838 0.84166 0.99989 1.20581 1.55684 1.87158 
33 0.02279 0.10988 0.16953 0.18208 0.32277 0.33473 0.51595 0.65697 0.81217 0.83224 0.84574 1.00054 1.02216 1.17821 1.20293 1.34492 1.51576 1.66784 1.85827 1.89631 2.09343 2.2112 2.34672 2.65753 2.83596 3.01241 3.17467 3.32389 3.45944 4.10501 4.35001 4.53379 4.82665 
33 0.01798 0.1108 0.17668 0.1859 0.2108 0.33141 0.34166 0.52575 0.55438 0.66809 0.81718 0.83901 0.84913 1.00895 1.0256 1.1853 1.19913 1.23222 1.35131 1.52289 1.67593 1.86731 1.89519 2.21544 2.25828 2.35652 2.84453 3.18435 3.33088 3.46593 4.1136 4.35983 4.83667 
13 0.01325 0.11685 0.18253 0.33744 0.80733 0.83815 0.85082 1.01436 1.20248 1.5433 1.74026 1.89094 3.49341 
28 0.02762 0.10531 0.16431 0.17907 0.31721 0.33217 0.51107 0.65309 0.80553 0.82669 0.83915 0.99536 1.17308 1.20033 1.3382 1.50986 1.66204 1.85319 2.20609 2.34379 2.83087 2.99902 3.17478 3.31796 3.45267 4.10069 4.34589 4.82219 
29 0.01609 0.10058 0.17128 0.18221 0.32618 0.33928 0.52494 0.66057 0.79553 0.82931 0.83856 0.85853 1.00362 1.18126 1.2052 1.34907 1.48119 1.51823 1.67661 1.86546 2.21831 2.34965 2.84916 3.17875 3.32517 3.4635 4.10647 4.35741 4.83052 
26 0.00682 0.10249 0.16846 0.18012 0.3221 0.33366 0.51788 0.79836 0.82861 0.83881 0.99953 1.02021 1.17707 1.19911 1.34451 1.51949 1.66715 1.85742 2.21144 2.34611 2.83651 3.32198 3.45908 4.10436 4.34922 4.82622 
35 0.00711 0.1033 0.16611 0.17521 0.19592 0.31999 0.32931 0.35806 0.5119 0.55121 0.65472 0.81856 0.83288 0.84791 0.99889 1.01431 1.1744 1.18953 1.33762 1.5105 1.66355 1.68271 1.85546 1.87312 2.20381 2.34395 2.82973 2.99744 3.17515 3.31827 3.45517 3.60141 4.10186 4.34753 4.82288 
13 0.01691 0.10995 0.17239 0.25502 0.32513 0.34805 0.80408 0.83053 0.84264 1.00183 1.1975 1.67781 1.86061 
15 0.01214 0.11003 0.17044 0.18696 0.32704 0.80057 0.83048 0.84229 1.00352 1.18442 1.22988 1.51624 1.67633 1.8903 2.21971 
26 0.0131 0.10564 0.16943 0.18289 0.32365 0.33939 0.52177 0.8006 0.82917 0.83967 1.00034 1.17745 1.19827 1.34517 1.51199 1.54003 1.67161 1.8597 2.21096 2.34743 2.85048 3.32312 3.45945 4.10453 4.35321 4.83266 
22 0.01718 0.11258 0.17354 0.189 0.32842 0.34538 0.54113 0.81157 0.83446 0.84749 1.00629 1.18724 1.23116 1.3713 1.52277 1.67555 1.86887 2.22083 3.4704 4.11361 4.36097 4.84699 
26 0.00978 0.1091 0.16823 0.18091 0.32215 0.33553 0.5247 0.81049 0.83151 0.84627 1.00036 1.17888 1.21256 1.34695 1.51325 1.66666 1.85845 2.21038 2.34947 2.84823 3.18303 3.33799 3.46101 4.10524 4.35286 4.83174 
33 0.01937 0.11422 0.17973 0.19066 0.33447 0.34695 0.52768 0.55653 0.66745 0.81729 0.84056 0.85102 1.01206 1.18841 1.20627 1.35379 1.52335 1.55031 1.6807 1.87121 2.22116 2.35791 2.66652 2.84698 3.01537 3.18373 3.33296 3.46802 3.61775 4.11478 4.36616 4.53688 4.83926 
34 0.00902 0.09941 0.16528 0.1752 0.21592 0.31932 0.32975 0.51103 0.54553 0.65329 0.80362 0.82754 0.83726 0.99703 1.01195 1.17382 1.19204 1.3378 1.5112 1.66311 1.85398 1.88057 2.20571 2.34237 2.65223 2.82954 2.99649 3.16918 3.31736 3.45341 3.60014 4.10044 4.34616 4.82212 
39 0.07897 0.14479 0.15953 0.16905 0.30729 0.31558 0.32886 0.50175 0.64198 0.78439 0.81792 0.82694 0.84486 0.98766 0.99927 1.16403 1.17709 1.22355 1.3281 1.49798 1.52087 1.65293 1.84418 1.86521 2.06345 2.19188 2.33353 2.63871 2.81949 2.98609 3.1604 3.30841 3.44448 3.59011 3.76488 4.09156 4.33634 4.50659 4.81252 
27 0.01005 0.11528 0.17812 0.20326 0.33209 0.36487 0.52631 0.66414 0.82717 0.84161 1.0097 1.18479 1.21013 1.35149 1.51888 1.68135 1.87104 2.2177 2.361 2.85424 3.02509 3.18561 3.33012 3.46594 4.11269 4.36015 4.83919 
29 0.01229 0.1065 0.16936 0.18019 0.32495 0.33881 0.51883 0.8016 0.8305 0.84094 1.0015 1.02427 1.17892 1.19943 1.34356 1.51281 1.5427 1.66995 1.86035 2.21525 2.34932 2.83764 3.0173 3.17711 3.32304 3.46105 4.10618 4.35301 4.82892 
30 0.01605 0.11077 0.17653 0.19057 0.3306 0.34428 0.52911 0.66501 0.81009 0.83585 0.84635 1.00797 1.18458 1.20453 1.35369 1.52196 1.67895 1.86738 2.22038 2.35336 2.66517 2.84764 3.03232 3.18374 3.33023 3.4656 4.11387 4.36115 4.67773 4.84433 
25 0.01276 0.10848 0.1724 0.18918 0.32745 0.34775 0.54053 0.69234 0.81054 0.83273 0.84457 1.00613 1.18402 1.22107 1.36587 1.51973 1.68273 1.87592 2.22437 2.36205 3.33537 3.46586 4.11242 4.36964 4.85807 
25 0.01632 0.10574 0.16844 0.18301 0.32246 0.33899 0.5271 0.80149 0.82837 0.83926 0.99993 1.17937 1.21574 1.35429 1.51598 1.66872 1.85886 2.34855 2.85075 3.18222 3.32427 3.45978 4.10497 4.35002 4.83005 
12 0.01116 0.1066 0.16796 0.32101 0.79363 0.82635 0.83767 0.99442 1.21972 1.47423 1.85421 4.34705 
48 0.01735 0.09875 0.16565 0.17361 0.18555 0.31964 0.32682 0.33687 0.51274 0.52845 0.65257 0.79959 0.82933 0.83829 0.85915 0.99883 1.00884 1.17422 1.184 1.20423 1.33804 1.35242 1.51016 1.52707 1.66395 1.67907 1.85543 1.86816 2.07572 2.20253 2.22199 2.34458 2.83008 2.84912 2.99773 3.17126 3.31893 3.35302 3.45516 3.474 3.60031 3.77764 4.10235 4.11806 4.348 4.52307 4.82411 4.8434 
38 0.01615 0.11582 0.17778 0.18849 0.33237 0.34398 0.52365 0.54538 0.6635 0.82634 0.8427 0.85906 1.01075 1.04754 1.18644 1.2033 1.34983 1.3891 1.52196 1.55607 1.67726 1.86801 1.90541 2.09733 2.22041 2.35499 2.6648 2.84229 3.01136 3.18115 3.3297 3.46583 3.61258 3.79748 4.11293 4.35964 4.53238 4.83515 
32 0.00847 0.09809 0.16095 0.17137 0.31415 0.32437 0.50646 0.64709 0.79359 0.82314 0.83298 0.99201 1.00592 1.1681 1.1853 1.33232 1.50287 1.54875 1.65782 1.84939 2.07355 2.19566 2.33842 2.82471 2.99052 3.16632 3.31311 3.44905 3.59697 4.0965 4.34152 4.81747 
11 0.00856 0.10879 0.16902 0.19348 0.32555 0.80073 0.82809 0.84118 1.0021 1.20077 1.68359 
31 0.01678 0.10078 0.16988 0.17876 0.20206 0.32462 0.33461 0.51764 0.66213 0.79762 0.83007 0.83925 0.86004 1.00176 1.01584 1.17961 1.19656 1.3428 1.51654 1.67 1.8596 1.88174 2.22227 2.34786 2.8358 3.17759 3.32272 3.45801 4.10503 4.35081 4.82742 
23 0.01878 0.10641 0.17072 0.18509 0.32634 0.34945 0.55062 0.66569 0.80468 0.83021 0.84076 1.00491 1.18023 1.20831 1.36029 1.51995 1.67698 1.8706 2.22101 3.32632 3.46394 4.11262 4.84298 
19 0.00814 0.10178 0.17401 0.19252 0.32917 0.36269 0.79853 0.83136 0.84147 0.94994 1.00608 1.18605 1.22196 1.51811 1.68472 1.87417 2.22085 3.48023 4.11343 
23 0.01729 0.10597 0.17047 0.18409 0.32604 0.34563 0.54416 0.79898 0.82956 0.8397 1.00361 1.18252 1.21686 1.51315 1.68415 1.86605 2.23544 2.84885 3.32996 3.46323 4.10778 4.36335 4.83619 
19 0.02368 0.11384 0.17205 0.20445 0.3254 0.3527 0.55248 0.81256 0.83246 0.84861 1.0031 1.18302 1.22719 1.51951 1.67712 1.87022 2.23163 3.47186 4.1103 
33 0.01095 0.10258 0.1703 0.18253 0.3237 0.33502 0.51821 0.55207 0.65605 0.80353 0.83005 0.83982 1.00156 1.02665 1.17843 1.19622 1.34408 1.51325 1.53845 1.67153 1.86088 2.09881 2.20954 2.34828 2.66241 2.83952 3.00732 3.18032 3.32242 3.45749 4.10493 4.35389 4.83 
32 0.01568 0.10503 0.16999 0.18022 0.3231 0.3334 0.5185 0.57286 0.65894 0.80487 0.83099 0.8408 1.00165 1.02091 1.17945 1.19917 1.34408 1.51397 1.54033 1.67119 1.86002 2.21738 2.34795 2.83633 3.00802 3.17641 3.32348 3.45871 3.61134 4.10587 4.35223 4.8287 
18 0.01187 0.10839 0.17157 0.19325 0.32598 0.36416 0.80275 0.83035 0.84192 1.00201 1.18206 1.2189 1.53496 1.67835 1.86973 2.23981 4.11284 4.36381 
25 0.01519 0.10672 0.17257 0.18711 0.32633 0.33967 0.52604 0.79979 0.83102 0.84103 1.00298 1.02979 1.18216 1.20816 1.35335 1.52215 1.67545 1.86476 2.21972 2.35254 2.85762 3.32712 4.10787 4.38527 4.83883 
33 0.01539 0.11232 0.17807 0.19073 0.33164 0.3438 0.52723 0.66546 0.81343 0.83819 0.849 1.00928 1.0398 1.18609 1.20498 1.35521 1.52185 1.67773 1.86876 2.21895 2.35555 2.6614 2.84588 3.01724 3.18244 3.33077 3.46676 3.62186 3.81001 4.11204 4.36039 4.536 4.83503 
36 0.01633 0.0996 0.16023 0.17005 0.20254 0.31373 0.32333 0.36517 0.50521 0.64962 0.80685 0.82512 0.83656 0.99225 1.0061 1.16732 1.19188 1.33127 1.50308 1.65678 1.67778 1.84858 1.87202 2.06709 2.1956 2.33706 2.82252 2.98899 3.16527 3.31159 3.44906 3.59399 3.77199 4.09522 4.34047 4.81598 
24 0.02007 0.11427 0.17526 0.19409 0.32933 0.34614 0.5387 0.67187 0.81849 0.83685 0.8526 1.00798 1.18634 1.22301 1.52292 1.69449 1.87226 2.23835 2.36226 3.18803 3.34087 3.46649 4.11155 4.38401 
23 0.00848 0.10473 0.17544 0.19358 0.33101 0.55725 0.68742 0.80751 0.83401 0.84502 1.00762 1.18807 1.228 1.36918 1.52401 1.69159 1.87179 2.23006 2.36703 3.33314 3.46918 4.11395 4.37546 
25 0.0137 0.1094 0.16684 0.17981 0.32137 0.3356 0.51739 0.80963 0.83021 0.84549 0.99931 1.17622 1.20965 1.34411 1.51374 1.66688 1.8586 2.21688 2.3465 2.84934 3.32084 3.45745 4.10352 4.34962 4.827 
16 0.01128 0.11326 0.17772 0.21236 0.33494 0.80654 0.83476 0.8474 1.01438 1.18905 1.23057 1.52459 1.9015 2.23757 4.11364 4.38885 
28 0.0083 0.1013 0.17301 0.18526 0.32651 0.33791 0.51989 0.54798 0.67007 0.81155 0.83399 0.84466 1.00506 1.18213 1.20271 1.34819 1.51698 1.67232 1.86804 2.21342 2.35348 2.84331 3.01353 3.32627 3.46152 4.10825 4.35607 4.83272 
33 0.01861 0.10565 0.1682 0.17856 0.30982 0.32465 0.33781 0.51497 0.54399 0.65775 0.81329 0.83145 0.84302 1.00077 1.04477 1.17721 1.19515 1.34274 1.51178 1.53979 1.66755 1.85823 2.21012 2.34625 2.6607 2.83522 3.002 3.17448 3.3214 3.4565 4.10323 4.34958 4.82608 
28 0.00729 0.09144 0.17156 0.18326 0.3258 0.33717 0.53427 0.66074 0.79592 0.82974 0.83899 0.85884 1.00295 1.02269 1.18196 1.20568 1.35743 1.51877 1.67987 1.86427 2.21676 2.35179 2.66662 3.328 3.46266 4.10725 4.35595 4.84067 
27 0.0092 0.08619 0.172 0.18182 0.20285 0.33069 0.34288 0.53314 0.81566 0.83812 0.84988 1.0094 1.18607 1.20808 1.36038 1.52265 1.67637 1.86579 1.89456 2.22207 2.35476 2.8586 3.33399 3.47129 4.11302 4.35874 4.84264 
31 0.01437 0.10015 0.16297 0.17262 0.20173 0.31785 0.32924 0.51198 0.65542 0.79933 0.82546 0.83529 0.99507 1.01211 1.17349 1.20444 1.33816 1.50905 1.66253 1.85251 2.20669 2.34154 2.65584 2.83262 3.17213 3.31663 3.4564 4.09908 4.34414 4.52475 4.82129 
35 0.01182 0.09771 0.16959 0.17837 0.20172 0.32508 0.33502 0.51931 0.54903 0.66004 0.79623 0.82942 0.83829 0.85529 1.00212 1.01655 1.18042 1.19883 1.34598 1.51283 1.53348 1.67144 1.86117 1.90035 2.21959 2.34818 2.6611 2.83797 3.01027 3.17539 3.32395 3.45903 4.10534 4.3525 4.82831 
13 0.02032 0.10878 0.17485 0.19843 0.32915 0.37728 0.79931 0.83145 0.84171 1.00543 1.22358 1.47666 1.89125 
19 0.01057 0.09909 0.16284 0.18404 0.31787 0.78747 0.8218 0.83188 0.86934 0.99315 1.17582 1.46612 1.85156 2.34355 3.31904 3.46047 4.09958 4.34436 4.82297 
31 0.01705 0.09938 0.16857 0.17736 0.19934 0.3233 0.3327 0.52813 0.79404 0.82856 0.8377 0.85566 1.00001 1.01302 1.17912 1.19921 1.34973 1.50848 1.52577 1.66776 1.85888 1.89244 2.21041 2.34773 2.85408 3.18107 3.32491 3.4627 4.10749 4.35262 4.83185 
29 0.0149 0.10348 0.16445 0.17686 0.31761 0.32902 0.51025 0.65274 0.80277 0.82702 0.83796 0.99565 1.01447 1.17353 1.19524 1.33794 1.51021 1.66166 1.85259 2.20394 2.34163 2.82848 3.17131 3.317 3.45346 3.60114 4.1002 4.34517 4.8208 
10 0.0241 0.11902 0.17648 0.33312 0.80126 0.83017 0.84409 1.01288 1.22108 1.53281 
30 0.02405 0.12138 0.17644 0.19303 0.33055 0.34666 0.52332 0.56107 0.68191 0.82991 0.84281 1.00981 1.18458 1.2082 1.34996 1.52232 1.67652 1.8686 2.10799 2.21882 2.35533 2.84347 3.01303 3.18057 3.32855 3.46423 3.61517 4.11144 4.36106 4.83513 
19 0.01358 0.10128 0.16179 0.1836 0.31504 0.33298 0.79226 0.82348 0.83392 0.99192 1.01096 1.47134 1.65762 1.84836 2.33903 2.83092 4.09705 4.34013 4.81629 
28 0.01673 0.1108 0.17042 0.18413 0.32477 0.33991 0.52126 0.66701 0.81492 0.83361 0.84885 1.00313 1.18077 1.21146 1.34804 1.51877 1.67185 1.86193 2.23211 2.34974 2.84775 3.17755 3.32566 3.46125 4.10676 4.35435 4.67315 4.83118 
23 0.0111 0.09993 0.17015 0.18026 0.32448 0.33588 0.79241 0.82859 0.83802 0.85663 1.00064 1.01848 1.18217 1.21151 1.47294 1.52021 1.67369 1.86431 2.36807 3.46633 4.10766 4.35774 4.84172 
28 0.01015 0.06436 0.13723 0.17818 0.19088 0.33196 0.34446 0.53359 0.67073 0.81649 0.83852 0.84937 1.00986 1.18818 1.2162 1.35517 1.52571 1.67699 1.868 2.22269 2.35761 2.84766 3.19481 3.33206 3.47195 4.11322 4.35972 4.83965 
26 0.00733 0.10563 0.16455 0.17732 0.31797 0.32991 0.5121 0.80585 0.82829 0.84162 0.99609 1.01364 1.17297 1.19789 1.33793 1.50879 1.66099 1.85331 2.20048 2.34261 2.83036 3.31766 3.45361 4.10052 4.34562 4.82214 
20 0.01885 0.10243 0.17214 0.18964 0.32689 0.35448 0.79267 0.82808 0.83759 0.85793 1.00323 1.18306 1.2163 1.47099 1.52035 1.68385 1.88501 2.23042 4.10858 4.84086 
22 0.01266 0.10498 0.171 0.18637 0.32582 0.34626 0.53764 0.79813 0.82949 0.83948 1.00104 1.18198 1.2134 1.36443 1.51469 1.68084 1.8685 2.22657 3.46621 4.10727 4.3931 4.84362 
18 0.01578 0.10859 0.16458 0.18447 0.31794 0.79785 0.82534 0.83837 0.99413 1.17452 1.50424 1.66318 1.85208 2.34312 3.31875 4.10039 4.34448 4.82178 
21 0.01212 0.09721 0.16075 0.17265 0.31432 0.32925 0.78703 0.82089 0.83069 0.86186 0.99048 1.17298 1.46486 1.51186 1.6584 1.84771 2.33869 3.31821 4.09643 4.33948 4.81685 
28 0.01405 0.10611 0.17154 0.18295 0.32619 0.33937 0.52531 0.79869 0.83068 0.84063 1.00265 1.0547 1.18031 1.20086 1.34708 1.5143 1.53963 1.67119 1.86628 2.21222 2.35033 2.84928 3.01526 3.32522 3.46236 4.10758 4.35615 4.83384 
39 0.01339 0.10379 0.16856 0.17758 0.19819 0.32204 0.33047 0.34586 0.5149 0.53949 0.65611 0.81342 0.83279 0.84282 1.00039 1.01167 1.17695 1.19018 1.22348 1.34174 1.51372 1.53966 1.66542 1.68415 1.85728 1.87433 2.08786 2.20673 2.34657 2.6558 2.83343 3.00211 3.17399 3.322 3.45825 3.60652 4.10497 4.34961 4.82576 
28 0.01009 0.11573 0.17145 0.18979 0.32458 0.33912 0.51887 0.65925 0.82335 0.83744 1.00325 1.17929 1.20352 1.34322 1.51628 1.67117 1.86177 2.21309 2.35144 2.66469 2.83709 3.01357 3.18215 3.32387 3.4599 4.10706 4.35929 4.83318 
39 0.01784 0.11052 0.16643 0.17721 0.3164 0.32631 0.34712 0.51115 0.53381 0.65076 0.82314 0.83538 0.99893 1.02449 1.17333 1.18804 1.33751 1.36335 1.50895 1.5332 1.66474 1.85592 1.8871 2.07888 2.20351 2.34373 2.64875 2.83015 2.99651 3.17016 3.31797 3.45397 3.59987 3.78649 4.10167 4.34807 4.5169 4.66463 4.82341 
19 0.01692 0.11665 0.17531 0.20353 0.33052 0.5802 0.67224 0.81754 0.83617 0.85479 1.00777 1.18705 1.52873 1.68602 1.88878 2.23401 3.48021 4.11745 4.67113 
26 0.01244 0.10612 0.16746 0.17918 0.32109 0.33402 0.51759 0.80302 0.82895 0.84022 0.99824 1.0299 1.17682 1.19955 1.35001 1.51162 1.66707 1.85823 2.21172 2.34825 2.84591 3.32293 3.45741 4.10584 4.35765 4.82755 
24 0.02284 0.11953 0.1813 0.20323 0.33512 0.3573 0.55045 0.69259 0.82464 0.84221 0.85926 1.01281 1.19138 1.22823 1.53406 1.68802 1.873 2.24977 2.86168 3.19413 3.47242 4.11748 4.38932 4.84478 
26 0.01517 0.10048 0.16514 0.17586 0.31911 0.33087 0.51411 0.79236 0.82554 0.83516 0.8644 0.99611 1.01369 1.17621 1.20508 1.34291 1.51291 1.66577 1.8539 2.3435 2.83506 3.31949 3.45601 4.1008 4.34538 4.82263 
25 0.02049 0.11176 0.17649 0.19019 0.33132 0.34652 0.55236 0.80589 0.83528 0.84565 1.00921 1.18625 1.21253 1.37064 1.52331 1.68169 1.87276 2.23255 2.36232 2.85517 3.33552 3.46821 4.11353 4.36722 4.8428 
31 0.01678 0.09818 0.1675 0.17538 0.18994 0.32413 0.33347 0.5208 0.7918 0.82806 0.83703 0.85196 1.00153 1.01661 1.17989 1.1975 1.34526 1.47327 1.51663 1.66938 1.86031 1.89371 2.2196 2.34753 2.83716 3.17787 3.32273 3.46235 4.10627 4.35381 4.82822 
46 0.01955 0.10301 0.16847 0.17701 0.19578 0.32261 0.33155 0.35823 0.51427 0.53403 0.65254 0.6919 0.81436 0.83219 0.84198 1.00094 1.01511 1.17614 1.18709 1.2139 1.34043 1.36787 1.51186 1.53145 1.66658 1.68626 1.85915 1.88663 2.08458 2.20564 2.23649 2.34678 2.64932 2.83332 2.99819 3.17228 3.32102 3.45576 3.47535 3.60158 3.78198 4.10418 4.35133 4.51899 4.65795 4.82656 
35 0.01703 0.10137 0.17151 0.1821 0.32597 0.33819 0.52071 0.55502 0.66014 0.79837 0.83037 0.8396 0.86183 1.00321 1.02655 1.18098 1.19989 1.34732 1.51499 1.539 1.67493 1.86415 2.09961 2.22139 2.35011 2.66048 2.85146 3.01004 3.17959 3.32533 3.46124 3.60879 4.10651 4.35706 4.83393 
28 0.02024 0.11155 0.17254 0.18498 0.3265 0.33909 0.52176 0.66087 0.81362 0.83476 0.84729 1.00459 1.18341 1.21197 1.35478 1.52242 1.67303 1.86434 2.21325 2.35388 2.66566 2.85047 3.18397 3.33468 3.46369 4.10917 4.3546 4.83542 
44 0.01257 0.09949 0.17053 0.1787 0.19466 0.32582 0.33449 0.35878 0.52063 0.54911 0.65989 0.80109 0.83224 0.84111 0.85961 1.00262 1.01289 1.18127 1.19487 1.22457 1.34678 1.51746 1.54333 1.66962 1.6889 1.86031 1.87555 2.08845 2.20955 2.23795 2.35006 2.65559 2.84089 3.00907 3.17676 3.32592 3.46207 3.61323 3.78816 4.10729 4.35345 4.52271 4.67377 4.83162 
25 0.0127 0.09921 0.1678 0.17849 0.32259 0.33503 0.52147 0.79258 0.82707 0.83646 0.85692 0.99858 1.01577 1.17877 1.20509 1.47673 1.51633 1.6692 1.85907 2.23015 3.32552 3.46417 4.10403 4.3504 4.83105 
34 0.0103 0.10449 0.16252 0.17357 0.31548 0.3264 0.50702 0.64663 0.8088 0.82724 0.84278 0.99416 1.01342 1.16913 1.19255 1.33354 1.50558 1.66001 1.70105 1.85105 1.88055 2.07227 2.19941 2.3394 2.82585 2.99204 3.16536 3.31379 3.44993 3.59639 3.7714 4.09741 4.34331 4.81883 
31 0.01484 0.10666 0.17143 0.18155 0.22562 0.32546 0.33585 0.52239 0.80287 0.83199 0.8419 1.00327 1.02267 1.17919 1.19356 1.22705 1.34489 1.51619 1.55585 1.67046 1.86138 1.89275 2.21136 2.34851 2.83816 3.18164 3.3236 3.4636 4.10719 4.35394 4.83095 
30 0.00853 0.10493 0.16847 0.17957 0.3222 0.33369 0.51609 0.59427 0.65626 0.81145 0.8313 0.84306 0.99998 1.01763 1.17866 1.20637 1.34366 1.51253 1.66847 1.85904 2.21446 2.3468 2.83531 3.17689 3.32213 3.45694 3.606 4.10359 4.3496 4.82673 
25 0.02056 0.12367 0.17443 0.198 0.32693 0.34287 0.52439 0.82246 0.8384 0.88502 1.00486 1.1821 1.21174 1.34798 1.52335 1.67414 1.86336 2.21796 2.3511 2.84089 3.32525 3.47605 4.10862 4.35516 4.83252 
14 0.01106 0.10471 0.17183 0.22357 0.32701 0.79373 0.82758 0.83785 0.89786 1.0031 1.2012 1.47438 1.55044 4.38959 
18 0.01469 0.10267 0.16422 0.18127 0.31736 0.33161 0.79362 0.82461 0.83518 0.9937 1.05423 1.47342 1.66171 1.8507 2.34127 4.09937 4.34187 4.81858 
20 0.01292 0.1047 0.17095 0.19209 0.3244 0.34225 0.79538 0.82832 0.83839 0.89375 1.00052 1.18531 1.22941 1.5177 1.67597 1.85928 2.22815 3.47543 4.107 4.38697 
11 0.02108 0.11465 0.17527 0.33232 0.79988 0.83101 0.84326 1.00783 1.22269 1.48821 1.89353 
37 0.00719 0.09562 0.16838 0.17723 0.19698 0.32338 0.33292 0.51785 0.5501 0.6589 0.80473 0.83099 0.84039 1.00063 1.0129 1.17907 1.19581 1.3424 1.51343 1.53608 1.66796 1.69668 1.85872 1.88015 2.22026 2.34806 2.66022 2.8373 3.01401 3.17694 3.32333 3.45916 3.61091 4.10505 4.35154 4.52913 4.82798 
28 0.01019 0.1031 0.17248 0.18354 0.32592 0.33616 0.5251 0.80009 0.83219 0.84205 0.89219 1.00335 1.01869 1.18318 1.20846 1.35801 1.51923 1.67161 1.86133 1.88999 2.22206 2.35354 2.85726 3.3313 3.46662 4.10981 4.35629 4.83824 
31 0.01937 0.11008 0.1755 0.18718 0.32925 0.34115 0.52484 0.6326 0.66638 0.8112 0.83564 0.84579 1.00701 1.04964 1.18415 1.20397 1.35123 1.51935 1.5554 1.67483 1.86516 2.21985 2.35204 2.84946 3.01552 3.18129 3.33008 3.46468 4.11055 4.35723 4.83716 
41 0.01347 0.10375 0.17033 0.17885 0.19573 0.32493 0.33362 0.35292 0.51787 0.54067 0.6587 0.81296 0.83436 0.84399 1.00302 1.0149 1.17953 1.19123 1.21976 1.34336 1.36945 1.51755 1.55775 1.6688 1.68749 1.85984 1.87511 2.09116 2.21006 2.3489 2.65765 2.83582 3.00546 3.17675 3.32349 3.46092 3.6164 4.10728 4.35187 4.5241 4.82909 
17 0.00716 0.10857 0.17459 0.19663 0.3284 0.35295 0.57599 0.81335 0.83481 0.84917 1.00511 1.18854 1.35537 1.52825 1.68272 1.87589 3.33008 
29 0.02067 0.10506 0.16765 0.17795 0.2515 0.3227 0.33489 0.51912 0.65925 0.80667 0.82956 0.84009 1.00078 1.17736 1.20119 1.34057 1.51081 1.66881 1.85814 2.20811 2.3463 2.83522 3.1746 3.32042 3.45685 3.60208 4.10262 4.35078 4.82664 
19 0.01835 0.10324 0.16417 0.18258 0.31743 0.33248 0.79365 0.8252 0.8356 0.9938 1.01176 1.17998 1.48448 1.66081 1.85103 2.34463 4.10022 4.34255 4.81929 
24 0.01079 0.10497 0.17155 0.18336 0.32633 0.33966 0.53084 0.79925 0.83066 0.84064 1.00386 1.18542 1.22507 1.35441 1.51579 1.67339 1.86525 2.35181 2.84926 3.32843 3.46454 4.10688 4.35275 4.83013 
12 0.02049 0.10337 0.16899 0.18902 0.32891 0.79107 0.82593 0.83589 0.86725 1.01037 1.20197 1.46889 
42 0.01033 0.10177 0.1696 0.17847 0.19983 0.32447 0.33423 0.51568 0.53757 0.65624 0.80771 0.83188 0.84158 1.00211 1.01716 1.17705 1.18786 1.21345 1.34171 1.37185 1.51282 1.53294 1.66916 1.86044 1.89066 2.083 2.20691 2.23498 2.34785 2.65173 2.8351 3.0005 3.17348 3.32164 3.4576 3.60297 3.78231 4.10523 4.35202 4.52174 4.82694 4.85177 
27 0.01256 0.09756 0.16398 0.17283 0.19186 0.32144 0.33349 0.54415 0.79242 0.82581 0.83513 0.85649 0.99922 1.17744 1.20533 1.34764 1.50559 1.53062 1.66594 1.85831 2.2168 2.34732 3.32825 3.46079 4.10206 4.34995 4.83689 
22 0.01047 0.10132 0.17334 0.18554 0.32733 0.33949 0.7961 0.8311 0.84068 0.86279 1.00331 1.01855 1.18523 1.21724 1.3721 1.52096 1.67628 1.8669 2.37316 3.33279 4.1143 4.36956 
38 0.0131 0.09494 0.15907 0.16854 0.19244 0.31277 0.32201 0.50462 0.64698 0.79145 0.82188 0.83129 0.863 0.9912 1.00426 1.16761 1.188 1.33159 1.50324 1.65601 1.68905 1.84741 1.87483 2.06633 2.19556 2.33661 2.64444 2.82231 2.98954 3.16449 3.31195 3.44871 3.59384 3.77078 4.09474 4.3395 4.51892 4.81553 
40 0.00675 0.08885 0.15798 0.17095 0.18098 0.31858 0.32606 0.33623 0.51274 0.53188 0.65601 0.79716 0.82859 0.83743 0.85543 0.99828 1.00839 1.17597 1.1884 1.21789 1.34014 1.51318 1.66277 1.67919 1.85494 1.86952 2.08495 2.20417 2.34448 2.83043 2.85654 2.9977 3.17202 3.31995 3.45604 3.60292 4.10248 4.34723 4.82329 4.84739 
20 0.01538 0.09557 0.16305 0.1739 0.31783 0.3331 0.78574 0.82286 0.83218 0.84853 0.99238 1.18395 1.46286 1.53584 1.66165 1.85172 2.34937 4.10286 4.34306 4.82211 
26 0.01371 0.10194 0.16521 0.17683 0.31907 0.33169 0.52374 0.79477 0.82563 0.83571 0.99544 1.01586 1.17706 1.21302 1.34639 1.50855 1.53691 1.66555 1.85476 2.22245 2.34946 3.32118 3.46364 4.10217 4.34704 4.82621 
27 0.0202 0.10985 0.17518 0.18678 0.32954 0.34189 0.52822 0.80232 0.8341 0.84401 0.9026 1.00674 1.03162 1.18646 1.21679 1.36222 1.52363 1.67578 1.86537 2.24805 2.35456 2.85756 3.33336 3.46948 4.11036 4.35839 4.84 
20 0.01276 0.099 0.16856 0.1787 0.32473 0.33786 0.79027 0.82706 0.83642 0.85366 1.00069 1.18272 1.21741 1.46859 1.52425 1.67315 1.86048 4.10471 4.35019 4.82923 
36 0.01704 0.10832 0.17011 0.18168 0.32414 0.33635 0.51578 0.54109 0.6563 0.81435 0.83298 0.84593 1.00209 1.03874 1.17885 1.19914 1.3431 1.5137 1.55219 1.67013 1.86083 2.09606 2.20879 2.34881 2.65444 2.83715 3.01009 3.17542 3.3233 3.458 3.61367 4.10478 4.35129 4.52496 4.66571 4.82779 
38 0.00648 0.09584 0.16558 0.1749 0.2023 0.32052 0.33143 0.51302 0.54067 0.65307 0.7989 0.8269 0.83621 0.87277 0.99815 1.02044 1.17461 1.18941 1.22543 1.33919 1.50994 1.53261 1.66647 1.85615 2.20845 2.34401 2.65882 2.83259 3.00583 3.17086 3.31826 3.4554 3.60775 4.102 4.34866 4.53016 4.66399 4.82487 
36 0.00798 0.10501 0.16355 0.17386 0.21188 0.31735 0.32816 0.50873 0.64865 0.81508 0.83022 0.84995 0.99577 1.01649 1.1705 1.18566 1.33461 1.50589 1.66075 1.68677 1.85262 1.87718 2.07544 2.1998 2.34112 2.6469 2.82765 2.99456 3.16783 3.31556 3.45199 3.59721 4.09945 4.3465 4.51356 4.82061 
13 0.02806 0.11504 0.16701 0.31943 0.35679 0.80051 0.82719 0.84087 0.99664 1.49286 1.66356 1.85412 4.34539 

48
