# Supplementary material for: Deciphering the Contribution of Oriens-Lacunosum/Moleculare (OLM) Cells to Intrinsic θ Rhythms Using Biophysical Local Field Potential (LFP) Models
Source: eNeuro. 2018 Sep 4;5(4):ENEURO.0146-18.2018. doi: 10.1523/ENEURO.0146-18.2018 (PMC6140113; doi:10.1523/ENEURO.0146-18.2018)
Supplement: Supplementary file 2 — Supplementary Code. Download supplement 2, GZ file [file sup_enu-eN-NWR-0146-18-s02.gz › LFP_microcircuit-master/BC-380-gi-0-gi_SD-0-PV12913020-dSD6.6ms-gnSD0.21-gpv-3.0-gsb3.25-csb0.21-gbs2.75-cbs0.1344-spiketimes.txt]

16334

341


79 0.14389 0.14822 0.15157 0.30009 0.30389 0.30788 0.48661 0.49146 0.49472 0.6193 0.62389 0.62789 0.80939 0.81324 0.81651 0.82209 0.98174 0.98532 0.99138 1.14629 1.1507 1.15761 1.31109 1.31641 1.32122 1.47922 1.48393 1.48728 1.64053 1.64801 1.83647 1.83938 1.84412 2.04973 2.0529 2.1751 2.18142 2.32134 2.32463 2.3295 2.45807 2.46469 2.46854 2.61389 2.61865 2.62193 2.80491 2.80951 2.81288 2.96871 2.97412 2.97827 3.14149 3.14489 3.14923 3.2907 3.29541 3.30009 3.42353 3.42949 3.43583 3.57057 3.57517 3.58004 3.74519 3.74927 3.75262 4.07864 4.08161 4.32763 4.33013 4.48185 4.48559 4.4891 4.60601 4.61306 4.80077 4.80396 4.80698 
87 0.14442 0.14831 0.15141 0.30051 0.30426 0.30812 0.48729 0.49135 0.49445 0.49931 0.61885 0.62319 0.62694 0.63282 0.80976 0.81348 0.81691 0.81973 0.98256 0.98539 0.99031 1.14662 1.15072 1.15702 1.31154 1.31528 1.32011 1.47958 1.48372 1.48758 1.64081 1.64837 1.65225 1.83726 1.83982 1.84379 2.0505 2.0531 2.05661 2.17567 2.1813 2.32215 2.32506 2.32883 2.45744 2.46422 2.46831 2.61409 2.61874 2.62225 2.80574 2.80987 2.81314 2.96924 2.97348 2.97732 3.14208 3.14529 3.14938 3.15401 3.29121 3.29479 3.30012 3.42394 3.4304 3.43441 3.5713 3.57526 3.57891 3.74602 3.74908 3.75284 4.07947 4.08211 4.08583 4.3283 4.33055 4.33385 4.48241 4.48557 4.48978 4.60644 4.61291 4.61915 4.8017 4.80459 4.80723 
30 0.16811 0.32657 0.51109 0.64355 0.83438 1.00596 1.17318 1.33617 1.50345 1.66691 1.86 2.07036 2.20238 2.34248 2.34845 2.48503 2.63832 2.82904 2.99294 3.16661 3.31769 3.4521 3.59346 3.60023 3.77078 4.09954 4.34714 4.50703 4.63479 4.82313 
0 
65 0.16514 0.16964 0.32259 0.32636 0.33729 0.50892 0.51329 0.64121 0.64718 0.83142 0.83559 1.00141 1.00696 1.02103 1.16791 1.17547 1.33222 1.33868 1.35624 1.50036 1.50602 1.6658 1.67199 1.85567 1.86071 1.86567 2.07077 2.08133 2.19644 2.20428 2.34181 2.3463 2.35398 2.4838 2.49054 2.63623 2.64128 2.82629 2.83109 2.83546 2.99177 2.99695 3.16198 3.16683 3.18598 3.31208 3.31774 3.44879 3.45321 3.59263 3.59827 3.61 3.76764 3.7712 4.09872 4.10554 4.34632 4.35199 4.50163 4.50696 4.62846 4.63937 4.82155 4.82565 4.83473 
0 
23 0.1701 0.32591 0.51451 0.83337 1.00671 1.17678 1.33942 1.50697 1.66997 1.86187 2.34661 2.63929 2.8335 2.99666 3.16795 3.31816 3.45337 3.59739 3.76983 4.10549 4.3507 4.50692 4.82454 
81 0.1541 0.15803 0.16244 0.31087 0.31455 0.31831 0.49643 0.50075 0.50428 0.62956 0.63348 0.63786 0.81944 0.82321 0.82676 0.99137 0.99572 0.99964 1.15703 1.16173 1.16733 1.32075 1.32597 1.33052 1.48913 1.49373 1.49837 1.64988 1.65672 1.65983 1.84609 1.84977 1.85417 2.05935 2.06265 2.1842 2.19006 2.33144 2.33491 2.34007 2.46929 2.47435 2.47915 2.62513 2.62877 2.63258 2.81466 2.81891 2.82236 2.8297 2.97843 2.98357 2.98917 3.15159 3.15541 3.15869 3.30065 3.30526 3.30972 3.4356 3.43947 3.44404 3.58062 3.58468 3.58963 3.75454 3.75886 3.76191 4.08838 4.09163 4.33708 4.33975 4.49176 4.49619 4.49976 4.61507 4.62226 4.62653 4.81074 4.8135 4.81771 
0 
53 0.15885 0.16452 0.31495 0.31934 0.50285 0.50772 0.63593 0.64044 0.82561 0.83029 0.995 1.00007 1.16343 1.32747 1.33257 1.49498 1.49952 1.65938 1.66619 1.84852 1.85506 2.06196 2.06787 2.19248 2.33496 2.34008 2.47717 2.48261 2.63006 2.63411 2.82124 2.82599 2.98532 2.99047 3.15769 3.16233 3.30648 3.3118 3.44125 3.44588 3.58603 3.5911 3.75989 3.76346 4.09052 4.09649 4.3393 4.34564 4.49815 4.50301 4.62548 4.81469 4.81946 
89 0.14468 0.14912 0.1523 0.30112 0.3048 0.30857 0.31268 0.48763 0.49266 0.49566 0.6202 0.62511 0.62901 0.81009 0.81398 0.81733 0.8222 0.98275 0.9864 0.99097 1.14715 1.15154 1.15687 1.31199 1.31759 1.32125 1.48011 1.48513 1.48843 1.64104 1.64891 1.65293 1.83747 1.84031 1.84456 2.05074 2.05398 2.05908 2.176 2.18243 2.18988 2.32237 2.3256 2.33001 2.45831 2.46513 2.46889 2.61452 2.61952 2.62255 2.80585 2.81066 2.81367 2.81907 2.96968 2.97536 2.97885 3.14264 3.14596 3.14997 3.15419 3.29172 3.29659 3.30046 3.424 3.43031 3.43472 3.57159 3.57634 3.58044 3.74617 3.75053 3.75346 4.07965 4.08258 4.08778 4.32862 4.33104 4.33678 4.4829 4.48678 4.48994 4.60685 4.61427 4.6189 4.80176 4.80491 4.80773 4.81194 
52 0.17678 0.18176 0.33244 0.33655 0.51913 0.52341 0.65346 0.65913 0.84192 0.84661 1.01383 1.01948 1.18245 1.34545 1.35345 1.51302 1.51918 1.67713 1.68568 1.86556 1.87029 2.07944 2.08709 2.21006 2.35282 2.35892 2.4944 2.50483 2.64713 2.83765 2.84347 3.00205 3.01389 3.17494 3.18028 3.32609 3.33359 3.45965 3.46593 3.60376 3.60988 3.77757 3.78328 4.10793 4.11379 4.35591 4.36273 4.5149 4.52697 4.64296 4.83121 4.83585 
0 
130 0.14186 0.14515 0.14787 0.15014 0.15442 0.29798 0.30156 0.30411 0.30654 0.30962 0.48482 0.48828 0.49092 0.49306 0.49603 0.6158 0.61968 0.62272 0.62537 0.62825 0.80725 0.81061 0.81344 0.81556 0.81906 0.98006 0.98241 0.98543 0.98817 1.14408 1.14795 1.15125 1.15486 1.15907 1.30905 1.31229 1.31595 1.31868 1.32231 1.47708 1.48076 1.48368 1.48608 1.48987 1.63825 1.64433 1.64752 1.65065 1.65575 1.83478 1.83701 1.83956 1.84203 1.84628 2.04802 2.05024 2.05275 2.05569 2.17317 2.1772 2.18069 2.18719 2.31967 2.3223 2.3248 2.32753 2.45482 2.46069 2.46406 2.46672 2.47048 2.61158 2.61595 2.61858 2.6208 2.80327 2.80687 2.80933 2.81149 2.81505 2.96674 2.97034 2.9736 2.97588 3.13956 3.14239 3.14482 3.1474 3.15011 3.28861 3.29176 3.29493 3.29794 3.30088 3.42145 3.42711 3.42951 3.43292 3.43621 3.5688 3.57232 3.57486 3.57786 3.74351 3.74588 3.74872 3.75095 3.75371 4.07699 4.07928 4.08168 4.08449 4.32579 4.32785 4.33002 4.33322 4.47991 4.48273 4.48597 4.48803 4.49213 4.60393 4.60855 4.61208 4.6158 4.79924 4.80183 4.80389 4.80605 4.80962 
0 
62 0.1552 0.15967 0.16505 0.31267 0.31831 0.499 0.50278 0.50742 0.63173 0.63664 0.64306 0.82092 0.8259 0.99292 0.99823 1.15892 1.16739 1.32402 1.33093 1.49024 1.49497 1.50125 1.65406 1.65885 1.66617 1.84756 1.85407 2.06055 2.06884 2.1868 2.19693 2.33291 2.33875 2.47179 2.47699 2.62692 2.63111 2.81756 2.82181 2.82692 2.98024 2.98518 3.15365 3.15911 3.30337 3.30997 3.43807 3.44438 3.58304 3.5885 3.75709 3.76222 4.0897 4.3385 4.34509 4.4937 4.49905 4.61805 4.62487 4.81249 4.81655 4.82278 
66 0.16602 0.16967 0.17601 0.32304 0.32639 0.50986 0.51305 0.52099 0.64257 0.64647 0.83099 0.83458 0.83974 1.00115 1.00611 1.0135 1.16741 1.17372 1.33533 1.33928 1.50236 1.50601 1.66574 1.67016 1.67565 1.85653 1.86059 1.86691 2.06898 2.07308 2.19741 2.20619 2.34196 2.34619 2.35219 2.48392 2.48835 2.63677 2.64006 2.82741 2.831 2.83565 2.99254 2.99802 3.16239 3.16675 3.17521 3.31407 3.31781 3.44867 3.45294 3.59314 3.59839 3.76642 3.76982 4.09794 4.10221 4.34643 4.35256 4.50359 4.50688 4.63031 4.63588 4.82097 4.82427 4.82892 
37 0.14916 0.15481 0.30626 0.49294 0.4983 0.62572 0.81453 0.82031 0.98638 1.15255 1.31653 1.48559 1.49157 1.65254 1.8411 2.05437 2.18189 2.32655 2.46927 2.62126 2.81131 2.81748 2.97534 3.14687 3.15331 3.29641 3.43367 3.57704 3.74989 3.75572 4.08344 4.33209 4.48709 4.49339 4.61492 4.80592 4.81104 
2 1.01037 4.82654 
3 0.50927 0.82907 2.82852 
0 
18 0.32588 0.51232 0.83492 1.17599 1.50544 2.0758 2.3487 2.63892 2.83165 2.99559 3.16817 3.31905 3.5977 3.76942 4.35046 4.50786 4.63704 4.82449 
26 0.15879 0.31719 0.50287 0.63566 0.82341 0.99894 1.16336 1.32852 1.49543 1.65954 1.85223 2.06478 2.33852 2.47799 2.63121 2.82147 2.98601 3.15945 3.30766 3.44338 3.58881 3.76217 4.34144 4.49887 4.6293 4.81505 
71 0.15401 0.15881 0.31121 0.31538 0.31912 0.49788 0.50133 0.50472 0.63087 0.63499 0.63997 0.81895 0.823 0.82549 0.99124 0.99624 1.15749 1.16353 1.16821 1.32116 1.32658 1.33047 1.48987 1.49458 1.49935 1.65435 1.65868 1.66531 1.84589 1.85124 1.85568 2.05926 2.06356 2.18517 2.19064 2.33142 2.33555 2.47185 2.47605 2.4817 2.62601 2.6295 2.81623 2.81996 2.82469 2.98038 2.98407 3.15191 3.15653 3.16081 3.30126 3.30666 3.3099 3.43698 3.44195 3.5821 3.58609 3.75475 3.75921 3.76257 4.0883 4.09288 4.33693 4.34212 4.49195 4.49655 4.61532 4.62336 4.63001 4.8108 4.81399 
4 0.65274 2.64565 3.77624 4.51279 
33 0.16856 0.32354 0.32995 0.51075 0.64346 0.8332 0.83849 1.00389 1.01237 1.17298 1.33733 1.50443 1.6675 1.85691 1.86309 2.07064 2.20066 2.34259 2.48518 2.63879 2.82912 2.99339 3.16591 3.31656 3.45075 3.59432 3.7682 4.09942 4.34765 4.50586 4.63427 4.8231 4.82927 
34 0.15906 0.31303 0.31858 0.50104 0.63335 0.82493 0.99283 1.00074 1.15896 1.16842 1.32769 1.49491 1.65908 1.8474 1.85498 2.06134 2.19136 2.33279 2.47661 2.62831 2.81973 2.98456 3.15369 3.15923 3.30743 3.4386 3.58525 3.75956 4.08988 4.33799 4.49693 4.62469 4.81254 4.81861 
57 0.15015 0.15484 0.30676 0.31128 0.49294 0.49805 0.62565 0.63077 0.81611 0.82052 0.98801 0.99525 1.15329 1.16288 1.31766 1.32545 1.48552 1.49188 1.64647 1.65475 1.84287 1.84766 2.05607 2.05991 2.18143 2.18941 2.3278 2.3318 2.46583 2.47252 2.62152 2.62624 2.81113 2.81638 2.97518 2.9816 3.14814 3.1529 3.29698 3.30485 3.42969 3.43576 3.44253 3.57691 3.58187 3.75132 3.75666 4.08504 4.08858 4.33393 4.33704 4.4884 4.49433 4.61237 4.62172 4.80707 4.81046 
97 0.15408 0.15781 0.16088 0.16538 0.31071 0.31358 0.31716 0.32069 0.49683 0.50136 0.50447 0.50799 0.62943 0.63345 0.63714 0.82006 0.82371 0.82642 0.8303 0.99188 0.99616 0.99939 1.1569 1.1608 1.16538 1.16916 1.32139 1.32628 1.32968 1.48925 1.49362 1.49668 1.50041 1.64964 1.65641 1.65963 1.66456 1.8467 1.84977 1.85375 2.05997 2.06347 2.06842 2.18496 2.19016 2.19523 2.33179 2.33485 2.33841 2.46728 2.47309 2.47676 2.48113 2.62462 2.6285 2.63121 2.81495 2.81913 2.82209 2.8263 2.97901 2.98402 2.98675 3.15205 3.15522 3.15847 3.1623 3.30085 3.30507 3.30882 3.31296 3.43261 3.43861 3.44308 3.44783 3.58076 3.58483 3.58823 3.75521 3.7591 3.76201 4.08898 4.09226 4.09702 4.33799 4.34113 4.34615 4.49241 4.49673 4.49955 4.61549 4.62193 4.62551 4.81117 4.81411 4.81728 4.82083 
24 0.17075 0.32542 0.50977 0.64387 0.83425 1.00401 1.17499 1.50761 1.67167 1.86118 2.06931 2.34182 2.48422 2.82844 2.9915 3.1669 3.4533 3.59746 3.76994 4.09958 4.34612 4.50877 4.63427 4.82399 
61 0.16622 0.1704 0.32324 0.32818 0.51111 0.51522 0.6434 0.649 0.83162 0.83536 0.8515 1.00249 1.00734 1.16953 1.17609 1.33634 1.34189 1.5039 1.50838 1.66672 1.67201 1.85703 1.86216 1.87925 2.07012 2.07478 2.19709 2.20293 2.3427 2.34798 2.36494 2.48415 2.48803 2.63717 2.64121 2.82864 2.8327 2.83923 2.99174 2.9957 3.16408 3.16822 3.31356 3.31846 3.44935 3.45386 3.59342 3.59826 3.76763 3.77196 4.09949 4.10369 4.34775 4.35514 4.50376 4.50809 4.6307 4.63552 4.8225 4.82606 4.83743 
41 0.16033 0.16598 0.31709 0.32161 0.50503 0.51004 0.63818 0.82488 0.82894 0.9964 1.00331 1.16306 1.17192 1.32976 1.34039 1.49752 1.66119 1.66851 1.85086 1.8567 2.06473 2.19386 2.33685 2.34271 2.4798 2.63333 2.82345 2.82992 2.98717 3.16017 3.31001 3.44373 3.58787 3.59746 3.76335 4.09357 4.3421 4.50056 4.62689 4.81709 4.82244 
90 0.17702 0.18024 0.18396 0.3336 0.33708 0.34027 0.52085 0.52349 0.5267 0.53274 0.65357 0.6571 0.66079 0.84215 0.84568 0.84886 0.85516 1.01348 1.01753 1.02132 1.18072 1.18489 1.18923 1.34565 1.34887 1.35264 1.51381 1.51681 1.52066 1.678 1.68156 1.68664 1.86798 1.87162 1.87496 1.88148 2.08097 2.08436 2.0893 2.2088 2.21331 2.22048 2.35334 2.35693 2.36093 2.36788 2.49551 2.49889 2.50404 2.64841 2.6515 2.65764 2.83925 2.84219 2.84603 2.85631 3.00285 3.00596 3.01044 3.17515 3.17859 3.18158 3.32525 3.32881 3.3322 3.45978 3.46357 3.46733 3.60437 3.60752 3.61173 3.77859 3.78174 3.78499 3.79421 4.10975 4.11289 4.11713 4.3585 4.36148 4.36601 4.51486 4.51857 4.5224 4.64434 4.64931 4.8326 4.83532 4.83835 4.84247 
78 0.15304 0.15727 0.16269 0.30892 0.31235 0.31657 0.49547 0.50023 0.50436 0.62779 0.63252 0.63638 0.81861 0.82298 0.82586 0.9904 0.99477 1.00033 1.15531 1.1604 1.16726 1.32012 1.3253 1.33239 1.48821 1.49265 1.4987 1.64901 1.65615 1.65976 1.84521 1.84903 1.85422 2.05845 2.06223 2.18396 2.18979 2.33024 2.3337 2.34031 2.46605 2.47249 2.47609 2.62211 2.62685 2.63008 2.81374 2.81819 2.82299 2.97756 2.98283 3.15046 3.15406 3.15794 3.29947 3.3043 3.30895 3.43204 3.43768 3.44208 3.57933 3.58379 3.5899 3.75379 3.75836 3.76323 4.0874 4.09116 4.33629 4.34008 4.49075 4.49552 4.6146 4.62115 4.62924 4.80959 4.81293 4.81778 
54 0.15291 0.15783 0.31042 0.31583 0.4975 0.502 0.62998 0.63536 0.81785 0.82233 0.82734 0.9907 0.9978 1.15713 1.16823 1.32156 1.32767 1.48982 1.49442 1.65537 1.66261 1.84529 1.85112 2.05875 2.06621 2.1873 2.33069 2.33649 2.47195 2.4778 2.62586 2.62997 2.81559 2.81999 2.97989 2.98483 3.15121 3.15685 3.3009 3.30733 3.43644 3.44311 3.58122 3.58673 3.75437 3.7594 4.08768 4.33633 4.49152 4.49636 4.61855 4.62646 4.81032 4.81452 
32 0.15479 0.30999 0.49739 0.63041 0.82014 0.98973 1.15714 1.32189 1.49025 1.65493 1.84416 2.05745 2.18763 2.32982 2.47265 2.62537 2.81527 2.9797 3.15062 3.1586 3.30083 3.43624 3.58093 3.75321 3.759 4.08656 4.33505 4.49081 4.4972 4.6218 4.80926 4.81504 
30 0.16411 0.31985 0.32494 0.50893 0.64032 0.82804 0.83366 0.99974 1.16771 1.33323 1.50009 1.6642 1.85478 2.06745 2.19632 2.34016 2.48184 2.63531 2.82623 2.98979 3.16143 3.31201 3.44704 3.59122 3.76472 4.09656 4.34522 4.50133 4.63036 4.82001 
84 0.14527 0.14956 0.15323 0.30147 0.3051 0.30907 0.48806 0.49272 0.49618 0.50115 0.62067 0.62509 0.62928 0.81081 0.81468 0.81822 0.82444 0.9832 0.987 0.99172 1.14767 1.15176 1.15744 1.31255 1.31756 1.32175 1.48066 1.48521 1.48897 1.64189 1.64847 1.6523 1.83793 1.84096 1.8453 2.05118 2.05455 2.1765 2.18237 2.18971 2.32279 2.32611 2.33056 2.45959 2.46508 2.46951 2.61529 2.61963 2.62306 2.80637 2.81078 2.8143 2.82099 2.97012 2.97507 2.97883 3.14293 3.14627 3.15041 3.29211 3.29658 3.30096 3.42491 3.43037 3.43519 3.572 3.57644 3.58096 3.74661 3.75077 3.7541 4.08008 4.08315 4.32906 4.33174 4.48332 4.48711 4.49063 4.60742 4.61418 4.61875 4.80223 4.80546 4.80855 
142 0.13728 0.14047 0.14316 0.14537 0.14821 0.29339 0.29682 0.29931 0.30168 0.30395 0.48019 0.48349 0.48623 0.48827 0.4906 0.49475 0.61148 0.61516 0.61814 0.62056 0.62282 0.62678 0.80265 0.80588 0.80866 0.81076 0.8132 0.81653 0.97545 0.97784 0.98072 0.98333 0.98682 1.1395 1.14317 1.14635 1.14934 1.15283 1.30444 1.30756 1.3112 1.31359 1.31646 1.47248 1.47596 1.47893 1.48119 1.48407 1.63368 1.63936 1.64248 1.6449 1.64887 1.83016 1.8324 1.83477 1.83725 1.83979 2.0434 2.04564 2.04801 2.05082 2.16857 2.17232 2.17593 2.17976 2.31504 2.31764 2.32003 2.32267 2.32593 2.45028 2.45568 2.45894 2.46151 2.46415 2.60698 2.61108 2.61374 2.6159 2.61896 2.79864 2.80206 2.80462 2.80667 2.80942 2.81316 2.96213 2.96554 2.96887 2.97093 2.97474 3.13496 3.13776 3.14008 3.14263 3.14466 3.14823 3.28406 3.28714 3.29029 3.29307 3.29549 3.41684 3.42217 3.42454 3.42731 3.42989 3.56419 3.56755 3.57015 3.57283 3.5763 3.7389 3.74133 3.74404 3.74621 3.74819 4.07236 4.07467 4.07693 4.07964 4.32119 4.32324 4.32529 4.32841 4.4753 4.47808 4.48123 4.48325 4.48578 4.59933 4.60339 4.60708 4.61019 4.6149 4.7946 4.79717 4.79917 4.80131 4.80392 4.99802 
36 0.15348 0.15863 0.31046 0.31809 0.49661 0.50146 0.62977 0.8183 0.82338 0.99061 1.1568 1.32074 1.48946 1.4945 1.65388 1.84537 2.0586 2.18584 2.33078 2.47074 2.47657 2.6251 2.81523 2.97901 2.98462 3.15108 3.30056 3.30938 3.43645 3.58089 3.75404 4.08767 4.33636 4.49136 4.61877 4.81015 
0 
61 0.17504 0.18005 0.33041 0.33499 0.35049 0.51828 0.52236 0.53577 0.65118 0.65531 0.84018 0.84519 1.0107 1.01589 1.18024 1.18515 1.34364 1.34824 1.51172 1.51611 1.67513 1.68194 1.86535 1.8696 1.87563 2.07811 2.08416 2.209 2.35114 2.35674 2.36629 2.49303 2.49844 2.64518 2.64919 2.83701 2.84154 3.00125 3.00831 3.1736 3.17771 3.32395 3.32854 3.45739 3.46134 3.60185 3.60715 3.77533 3.77948 3.79024 4.10636 4.11133 4.35481 4.36035 4.51296 4.51755 4.64142 4.64924 4.82986 4.83436 4.84225 
92 0.17597 0.17947 0.18364 0.33227 0.33576 0.33917 0.3464 0.52031 0.52341 0.52705 0.53898 0.65309 0.65666 0.66046 0.84301 0.84564 0.8495 1.01179 1.01635 1.02041 1.03483 1.18015 1.18505 1.18873 1.34619 1.34967 1.35516 1.51276 1.51593 1.51955 1.67695 1.68067 1.68514 1.86659 1.87044 1.87397 1.88013 2.08001 2.08356 2.08815 2.20923 2.21499 2.35227 2.35672 2.36135 2.36778 2.49594 2.50018 2.50597 2.64801 2.65073 2.65585 2.83869 2.84163 2.8456 2.85593 3.00303 3.0063 3.01079 3.17367 3.17742 3.18048 3.18901 3.32589 3.32894 3.3338 3.4597 3.46322 3.46792 3.60398 3.60793 3.6131 3.77779 3.78087 3.78476 3.79152 4.10857 4.11194 4.11786 4.35733 4.3603 4.36574 4.51411 4.51717 4.52124 4.64246 4.64693 4.65425 4.83197 4.83464 4.83808 4.84316 
5 0.17117 0.32584 0.83593 1.00435 1.86118 
1 3.00281 
55 0.15794 0.16161 0.31441 0.31886 0.50223 0.50566 0.63425 0.63828 0.82294 0.82691 0.83129 0.99479 1.0004 1.16075 1.16793 1.32578 1.33061 1.49415 1.49802 1.65908 1.66432 1.8493 1.8547 2.06269 2.18937 2.19937 2.33456 2.34005 2.476 2.47991 2.62957 2.63288 2.82001 2.82333 2.82947 2.98363 2.98748 3.15526 3.15982 3.30501 3.31005 3.44014 3.44503 3.58573 3.59016 3.75882 3.76292 4.09182 4.34017 4.49592 4.49997 4.6212 4.62723 4.81418 4.81735 
80 0.14496 0.14912 0.15252 0.30148 0.30502 0.30879 0.48799 0.49258 0.49576 0.62042 0.62495 0.62887 0.81053 0.81429 0.8176 0.98295 0.9869 0.99136 1.14787 1.1519 1.15689 1.31257 1.3177 1.32146 1.48065 1.4853 1.48871 1.64168 1.64872 1.65284 1.83769 1.84084 1.84478 2.05094 2.05437 2.17649 2.1823 2.32262 2.32594 2.33013 2.45951 2.46512 2.46907 2.61546 2.61965 2.62284 2.80625 2.81065 2.81385 2.97016 2.97539 2.97903 3.14289 3.14627 3.14996 3.29203 3.29649 3.30044 3.42472 3.43018 3.43496 3.57192 3.57633 3.58037 3.74633 3.75052 3.75354 4.07985 4.08299 4.32879 4.33157 4.48324 4.48743 4.49042 4.60737 4.61395 4.61897 4.802 4.80517 4.8082 
2 3.31908 3.77171 
26 0.16997 0.32671 0.51437 0.64708 0.83453 1.00727 1.17728 1.3404 1.50713 1.67366 1.86093 2.07571 2.34704 2.48907 2.63946 2.83408 2.99831 3.16848 3.31852 3.45412 3.59934 3.77098 4.10428 4.50775 4.63557 4.82524 
28 0.15888 0.31614 0.50176 0.63511 0.8238 0.99544 1.1642 1.32752 1.49467 1.65913 1.84989 2.06161 2.19168 2.33401 2.47626 2.62912 2.81987 2.98398 3.15686 3.30743 3.44174 3.58472 3.75945 4.09037 4.33822 4.49631 4.6261 4.81344 
56 0.15269 0.15773 0.309 0.31402 0.49516 0.50027 0.6283 0.63374 0.81806 0.82298 0.98963 0.99562 1.15533 1.16244 1.31957 1.32567 1.48783 1.49326 1.65017 1.65637 1.84436 1.84965 2.05761 2.06245 2.18367 2.19073 2.32965 2.33491 2.46815 2.4743 2.62332 2.62823 2.81344 2.81853 2.97725 2.98292 3.14981 3.15532 3.29928 3.30561 3.43279 3.43776 3.57913 3.58449 3.75304 3.75848 4.08663 4.09146 4.33539 4.34053 4.49013 4.49564 4.61419 4.62274 4.809 4.81304 
29 0.1657 0.32221 0.50904 0.64236 0.83097 1.00423 1.17224 1.33505 1.50186 1.66585 1.85686 2.06951 2.20036 2.34163 2.34778 2.48542 2.63645 2.82689 2.99135 3.16401 3.31448 3.44942 3.59414 3.76727 4.09901 4.34578 4.50452 4.63306 4.82184 
96 0.17619 0.17925 0.18301 0.19754 0.33329 0.33652 0.33984 0.35149 0.5206 0.52349 0.52661 0.53363 0.65268 0.65622 0.66023 0.84295 0.84547 0.84906 0.86152 1.01252 1.0165 1.02056 1.03008 1.18012 1.18442 1.18811 1.34564 1.34893 1.3527 1.51366 1.5165 1.52036 1.67666 1.68046 1.68542 1.86745 1.87108 1.87437 1.88268 2.0796 2.08273 2.08743 2.20905 2.21394 2.22104 2.35215 2.35556 2.3595 2.36545 2.49468 2.4982 2.50299 2.6471 2.64995 2.65479 2.83826 2.84127 2.84494 2.84956 3.00247 3.00536 3.00976 3.17392 3.17719 3.18016 3.18476 3.32447 3.32783 3.33092 3.34453 3.45824 3.46254 3.4663 3.60446 3.60818 3.61305 3.77724 3.78042 3.78384 3.78913 4.10847 4.11151 4.11699 4.35717 4.36025 4.36539 4.51347 4.51706 4.52086 4.52933 4.6437 4.64761 4.83206 4.83455 4.83772 4.84228 
70 0.15686 0.16108 0.16524 0.31435 0.31812 0.32177 0.50192 0.50526 0.51049 0.63432 0.63835 0.82247 0.82639 0.82943 0.99428 0.99872 1.0024 1.16061 1.16552 1.17091 1.32492 1.33023 1.49239 1.49683 1.50258 1.65876 1.66228 1.6671 1.84909 1.85344 1.857 2.06215 2.06581 2.19036 2.19468 2.33427 2.3383 2.34576 2.47561 2.47917 2.62926 2.6328 2.8198 2.82324 2.8285 2.98368 2.98728 3.15522 3.15995 3.16537 3.30528 3.31038 3.44043 3.44503 3.58502 3.5886 3.59614 3.75866 3.76323 4.09114 4.09505 4.33965 4.34352 4.4954 4.49989 4.61987 4.62622 4.8139 4.81712 4.82285 
31 0.16711 0.32328 0.50952 0.64185 0.64848 0.83318 1.00456 1.16837 1.33416 1.50356 1.66815 1.85903 2.0701 2.19877 2.34135 2.48333 2.63598 2.8285 2.99018 3.16227 3.16763 3.31388 3.44846 3.59228 3.76604 3.77167 4.09859 4.34629 4.50412 4.62993 4.82192 
16 0.16535 0.32211 0.83214 1.00202 1.66878 1.8584 2.48132 2.63426 2.82943 3.45248 3.59323 3.76517 4.09669 4.3441 4.5031 4.8196 
36 0.15669 0.31123 0.49997 0.63223 0.82086 0.82589 0.99148 1.1577 1.32137 1.49066 1.65609 1.84593 2.05912 2.18536 2.33137 2.47314 2.62675 2.81788 2.98011 2.98636 3.15209 3.15901 3.30138 3.30961 3.43766 3.4451 3.58181 3.75469 3.76135 4.08812 4.33684 4.49194 4.5 4.61573 4.81079 4.81724 
111 0.14474 0.14852 0.15129 0.15425 0.30086 0.30426 0.30743 0.3102 0.48747 0.49147 0.49396 0.49657 0.50069 0.61983 0.62364 0.62655 0.6294 0.81008 0.81348 0.81665 0.81914 0.98268 0.98548 0.989 0.99295 1.14695 1.1507 1.15456 1.15828 1.31182 1.31537 1.3189 1.3221 1.47992 1.48383 1.48685 1.48964 1.64126 1.6476 1.65049 1.65389 1.83739 1.83991 1.84312 1.84641 2.05064 2.05324 2.05606 2.17593 2.18099 2.18432 2.32227 2.32507 2.32808 2.33165 2.45819 2.46373 2.46714 2.46985 2.47482 2.61446 2.61867 2.62162 2.62419 2.80584 2.80985 2.8125 2.81525 2.82021 2.9695 2.97363 2.97662 2.97995 3.14233 3.14537 3.14858 3.15106 3.29155 3.29503 3.29865 3.30147 3.42422 3.42991 3.43301 3.43602 3.57146 3.57533 3.57804 3.58128 3.74616 3.74935 3.75221 3.7545 4.07958 4.08217 4.08517 4.32854 4.33073 4.33374 4.48267 4.48565 4.48905 4.4916 4.60677 4.61241 4.61643 4.62097 4.80175 4.80457 4.80688 4.80969 
33 0.15105 0.30737 0.49335 0.62663 0.81638 0.82414 0.98797 1.1535 1.31767 1.32646 1.48602 1.49635 1.65213 1.84266 2.0559 2.1816 2.32796 2.4664 2.47368 2.62161 2.81157 2.9754 3.14809 3.29749 3.43376 3.57747 3.75135 3.75915 4.08495 4.33366 4.48835 4.61252 4.80726 
42 0.15399 0.15998 0.30925 0.31697 0.4968 0.50206 0.62965 0.81897 0.82347 0.98929 1.15548 1.16489 1.32007 1.32743 1.48959 1.49806 1.65517 1.84383 1.85179 2.05709 2.18649 2.32933 2.47222 2.62455 2.81461 2.82064 2.97924 3.1501 3.15709 3.29955 3.30713 3.4367 3.58038 3.75303 3.75857 4.08617 4.33479 4.48995 4.49571 4.61727 4.8088 4.81423 
8 0.16508 0.3207 0.82825 1.00131 1.33132 1.49947 1.66456 1.85481 
64 0.14388 0.14826 0.30019 0.30425 0.30884 0.4864 0.49081 0.49507 0.61946 0.62372 0.63024 0.80927 0.81378 0.81879 0.98096 0.98578 1.14661 1.15225 1.31087 1.31652 1.47912 1.48397 1.64215 1.64802 1.8357 1.83979 2.04892 2.0527 2.17509 2.18155 2.32089 2.32471 2.45964 2.46558 2.61458 2.61886 2.80464 2.80907 2.81448 2.96862 2.97379 3.14112 3.14528 3.14917 3.29052 3.296 3.42544 3.43059 3.57038 3.57468 3.74432 3.74879 3.75223 4.07794 4.08165 4.32676 4.33014 4.48141 4.48619 4.60598 4.61406 4.80018 4.80339 4.80766 
31 0.17633 0.33252 0.51922 0.65132 0.84222 1.01474 1.18427 1.34475 1.51297 1.67853 1.86837 1.88666 2.07718 2.2135 2.35552 2.49787 2.64461 2.83819 3.00031 3.17463 3.32348 3.45953 3.60735 3.77791 4.10585 4.12303 4.35561 4.51282 4.64555 4.83087 4.83842 
37 0.16966 0.17543 0.32549 0.33131 0.51307 0.51923 0.64576 0.83548 0.84201 1.0047 1.01313 1.17233 1.33894 1.50594 1.6694 1.86069 1.86705 2.07293 2.20023 2.34558 2.48782 2.64162 2.83106 2.83766 2.9958 3.16822 3.31913 3.45284 3.59684 3.77278 4.10163 4.34947 4.35692 4.50828 4.63587 4.82497 4.83192 
29 0.15696 0.31385 0.50009 0.63384 0.82181 0.82887 0.99504 1.16243 1.32592 1.49343 1.65786 1.84713 2.06062 2.18974 2.33367 2.47487 2.62828 2.8184 2.98332 3.15453 3.3056 3.44052 3.58419 3.75799 4.08906 4.33702 4.49534 4.62487 4.81222 
30 0.16453 0.31954 0.50743 0.63985 0.83095 1.00028 1.16754 1.33277 1.50055 1.66449 1.85392 1.85997 2.06641 2.19675 2.33914 2.48114 2.63447 2.82516 2.98949 3.16224 3.31262 3.44583 3.58991 3.7655 4.09526 4.34398 4.50263 4.63096 4.81902 4.82477 
4 0.16548 0.83017 1.00246 3.59621 
24 0.16444 0.32146 0.50749 0.64279 1.16957 1.33507 1.50098 1.85706 2.06656 2.19713 2.339 2.48349 2.63366 2.82515 2.98891 3.16152 3.31244 3.44883 3.59062 3.76439 4.09517 4.34226 4.50086 4.81802 
29 0.16145 0.31869 0.50668 0.63932 0.82714 0.99937 1.17052 1.33492 1.49899 1.66078 1.85164 1.8583 2.06573 2.19889 2.33782 2.48022 2.6327 2.82411 2.98789 3.16155 3.31258 3.44655 3.58836 3.76379 4.09456 4.34237 4.50083 4.63275 4.81741 
57 0.17647 0.18146 0.33341 0.33747 0.51982 0.52406 0.65138 0.65581 0.84263 0.84707 1.0142 1.01942 1.18334 1.18969 1.3447 1.34932 1.51225 1.51689 1.67643 1.68262 1.86827 1.87229 1.88827 2.07878 2.08346 2.20911 2.35323 2.36002 2.49327 2.49873 2.64622 2.64951 2.83811 2.84339 3.0017 3.00717 3.17446 3.17797 3.32501 3.3291 3.45911 3.46314 3.60374 3.60885 3.77766 3.78079 4.10821 4.1136 4.35596 4.36185 4.51357 4.51767 4.64184 4.65252 4.83112 4.83552 4.84316 
79 0.15494 0.15823 0.16134 0.31176 0.3155 0.3197 0.49897 0.50174 0.50546 0.63159 0.63454 0.63864 0.8196 0.82272 0.82512 0.82853 0.99141 0.99531 0.99901 1.15785 1.16257 1.16781 1.32144 1.32645 1.33044 1.49083 1.49432 1.49939 1.65571 1.65865 1.66492 1.84621 1.84976 1.85415 2.05943 2.06282 2.18586 2.19047 2.33183 2.33541 2.34163 2.47235 2.47577 2.48115 2.62672 2.6297 2.81699 2.82004 2.82538 2.9801 2.98399 2.98923 3.15251 3.15698 3.16061 3.30138 3.3058 3.30916 3.4378 3.44139 3.44649 3.58243 3.58537 3.5911 3.75487 3.75894 3.76184 4.08856 4.09188 4.33731 4.34013 4.49228 4.49647 4.49971 4.61638 4.62401 4.81124 4.81411 4.81841 
38 0.16816 0.32438 0.33031 0.51236 0.64552 0.83407 1.00207 1.00811 1.17274 1.33572 1.34167 1.50502 1.6674 1.67491 1.85698 1.86243 2.07213 2.19955 2.34436 2.35502 2.48592 2.63925 2.82918 2.83412 2.99384 3.16589 3.17076 3.3171 3.45136 3.59482 3.76963 4.10063 4.34817 4.35697 4.50627 4.63488 4.82263 4.82823 
73 0.16208 0.16492 0.16949 0.3177 0.32123 0.3241 0.50565 0.50885 0.51386 0.63811 0.64197 0.82736 0.83036 0.83395 0.99733 1.00183 1.00531 1.16391 1.16929 1.17296 1.32815 1.33244 1.33637 1.49809 1.50107 1.66212 1.66585 1.67096 1.85237 1.8563 1.85947 2.06591 2.07021 2.19453 2.2 2.33769 2.34164 2.34662 2.4791 2.48253 2.494 2.63287 2.6356 2.82327 2.82613 2.83079 2.98765 2.99021 3.15884 3.16274 3.16657 3.30967 3.3134 3.31736 3.44396 3.44827 3.58814 3.59209 3.5997 3.76248 3.766 3.77313 4.09443 4.09841 4.34289 4.3461 4.4988 4.50244 4.62516 4.63056 4.81736 4.81989 4.82444 
3 1.84752 4.33738 4.81369 
100 0.1467 0.15112 0.15396 0.15913 0.30295 0.30685 0.31013 0.31363 0.48939 0.49429 0.4971 0.50056 0.62225 0.62699 0.63049 0.81238 0.81646 0.81919 0.82321 0.98442 0.98838 0.99194 1.14918 1.15368 1.15789 1.16198 1.31387 1.31949 1.32276 1.48208 1.48719 1.48996 1.49473 1.64288 1.65037 1.65358 1.65901 1.83916 1.84209 1.84558 1.85022 2.05242 2.0556 2.05926 2.17782 2.1841 2.1903 2.32406 2.32737 2.33096 2.46034 2.4671 2.47022 2.47466 2.61676 2.62161 2.62429 2.80758 2.81237 2.81504 2.81927 2.97153 2.97711 2.97997 3.14438 3.14777 3.15137 3.15473 3.29345 3.29854 3.30185 3.30545 3.42585 3.43201 3.4359 3.43957 3.57332 3.57808 3.58171 3.74785 3.75218 3.75486 3.75968 4.08134 4.08418 4.08778 4.3303 4.33262 4.33708 4.48467 4.48915 4.49167 4.49786 4.60873 4.61539 4.61936 4.80346 4.80664 4.80931 4.813 
0 
56 0.14723 0.15244 0.30342 0.30841 0.48962 0.49471 0.62269 0.62805 0.81267 0.81799 0.98439 0.99161 1.14998 1.1572 1.31429 1.32093 1.48243 1.48809 1.64605 1.65301 1.83913 1.84462 2.05235 2.05709 2.17823 2.18903 2.32422 2.32893 2.46373 2.47017 2.61808 2.62294 2.8078 2.81303 2.97188 2.97784 3.14449 3.14982 3.29381 3.30052 3.42936 3.43609 3.57356 3.57866 3.74774 3.75326 4.08133 4.086 4.33018 4.33438 4.48483 4.49051 4.60909 4.61936 4.8035 4.80719 
92 0.16092 0.16422 0.16732 0.31755 0.32105 0.32432 0.5025 0.50686 0.5094 0.51258 0.63637 0.63958 0.6429 0.82626 0.82976 0.83238 0.99754 1.00101 1.00431 1.16316 1.16702 1.17081 1.17563 1.32749 1.33234 1.3358 1.49607 1.50008 1.5033 1.66025 1.66388 1.66826 1.85224 1.85486 1.85864 2.06549 2.06863 2.07228 2.19085 2.19576 2.20033 2.33744 2.34018 2.34372 2.35042 2.47728 2.48115 2.48428 2.63176 2.63467 2.63725 2.82046 2.82471 2.82736 2.83168 2.98517 2.9893 2.99169 3.15778 3.16119 3.16429 3.16756 3.30737 3.31168 3.31471 3.31889 3.44337 3.44676 3.44988 3.58703 3.59044 3.59404 3.76094 3.76455 3.76744 3.77116 4.09445 4.09699 4.10063 4.34331 4.34571 4.35069 4.49816 4.50234 4.50491 4.62248 4.62738 4.63081 4.63516 4.81718 4.8197 4.82356 
62 0.15563 0.16021 0.3125 0.31705 0.49842 0.50288 0.5069 0.63266 0.63755 0.8216 0.82567 0.8304 0.99244 0.99791 1.15847 1.16438 1.32219 1.32797 1.49057 1.49547 1.50039 1.65505 1.65936 1.84716 1.85207 2.06039 2.06504 2.18635 2.19241 2.3325 2.33764 2.47198 2.47764 2.62661 2.6313 2.81568 2.82076 2.82553 2.97992 2.98533 3.15317 3.15827 3.16328 3.30192 3.30823 3.43852 3.443 3.58156 3.58619 3.75591 3.76142 4.08955 4.09418 4.33835 4.34268 4.49272 4.49818 4.61869 4.62516 4.81212 4.81545 4.82093 
46 0.1603 0.16378 0.31604 0.32014 0.50419 0.50846 0.63609 0.6407 0.82438 0.82803 0.99575 1.00091 1.16191 1.16855 1.3286 1.33273 1.49699 1.50129 1.6607 1.66503 1.85109 1.85589 2.06479 2.19238 2.33712 2.47793 2.48423 2.63172 2.82251 2.8289 2.98666 3.15748 3.16195 3.30856 3.31219 3.44227 3.44884 3.58758 3.76152 3.76505 4.09326 4.34158 4.49983 4.62672 4.81593 4.8191 
6 0.51607 1.1793 2.0758 2.8359 3.77202 4.50781 
64 0.18051 0.18521 0.33621 0.34008 0.34959 0.52298 0.52682 0.53312 0.65588 0.66029 0.8462 0.8506 1.01719 1.02178 1.18497 1.19002 1.34872 1.35319 1.51627 1.52063 1.68038 1.68568 1.87156 1.87569 1.8849 2.08288 2.08708 2.21299 2.22241 2.35765 2.36363 2.49807 2.50292 2.65037 2.65392 2.84205 2.84703 3.00596 3.01111 3.17743 3.18111 3.18718 3.3285 3.33251 3.4622 3.46652 3.60682 3.61197 3.62451 3.78144 3.78493 3.80055 4.1116 4.11587 4.35996 4.36455 4.51747 4.52094 4.52788 4.64651 4.65463 4.835 4.8388 4.84595 
35 0.16493 0.32029 0.32536 0.50829 0.64139 0.83089 0.99992 1.00856 1.1675 1.175 1.33338 1.50142 1.66471 1.85479 1.8615 2.06729 2.3403 2.48289 2.63579 2.82656 2.83411 2.99072 3.16134 3.16801 3.31353 3.44848 3.5919 3.7656 3.77141 4.09629 4.34472 4.50321 4.63162 4.81956 4.82481 
55 0.1662 0.1696 0.32207 0.3261 0.51047 0.51365 0.64229 0.64674 0.83079 0.83461 1.00243 1.00692 1.16857 1.17397 1.33515 1.33965 1.50288 1.50633 1.66668 1.67082 1.85676 1.86111 2.06961 2.07313 2.19853 2.20547 2.34318 2.34714 2.48489 2.48855 2.63777 2.6407 2.82786 2.83178 2.99309 2.99752 3.16299 3.16722 3.31386 3.31824 3.44825 3.45345 3.59414 3.59843 3.76692 3.7704 4.09858 4.10207 4.34703 4.3513 4.50277 4.50699 4.63422 4.82262 4.82627 
0 
26 0.16504 0.32152 0.50808 0.64108 0.83076 1.00203 1.33577 1.50103 1.66466 1.8557 2.06835 2.34035 2.48274 2.63557 2.82659 2.99064 3.1631 3.31433 3.44759 3.59135 3.7659 4.09702 4.34529 4.50309 4.633 4.81999 
28 0.16441 0.32184 0.50775 0.64101 0.83133 0.99974 1.16748 1.33295 1.50006 1.66467 1.85441 2.06791 2.196 2.33954 2.48229 2.63578 2.82625 2.9907 3.16352 3.31312 3.44716 3.59153 3.76668 4.09641 4.3445 4.50338 4.63112 4.8199 
45 0.16212 0.17073 0.31837 0.32223 0.5052 0.50947 0.63815 0.64298 0.8275 0.83119 0.9991 1.00476 1.16484 1.1723 1.33034 1.49806 1.50242 1.66297 1.67055 1.85215 1.85632 2.06533 2.1951 2.33781 2.34389 2.47998 2.63301 2.82355 2.82881 2.98789 3.15953 3.1636 3.30975 3.31485 3.44503 3.58871 3.59618 3.76302 3.76922 4.09394 4.34205 4.50037 4.62788 4.81692 4.82066 
56 0.15875 0.16251 0.31495 0.31875 0.50231 0.50613 0.63458 0.63847 0.82289 0.82671 0.99451 0.99973 1.16148 1.16673 1.32723 1.33117 1.49501 1.49873 1.65891 1.66359 1.84925 1.85362 2.06224 2.06659 2.19128 2.19805 2.33479 2.33915 2.47644 2.4811 2.62984 2.63305 2.82032 2.82406 2.98492 2.98927 3.15547 3.15948 3.30628 3.31033 3.4408 3.44524 3.58579 3.59032 3.75979 3.7631 4.09124 4.09575 4.33931 4.34416 4.4974 4.50078 4.62152 4.62658 4.8142 4.8177 
94 0.14999 0.15388 0.15726 0.30616 0.30949 0.31328 0.3174 0.49269 0.49678 0.49964 0.50321 0.62533 0.62914 0.63304 0.63838 0.81539 0.81884 0.82239 0.82642 0.98789 0.99076 0.99514 1.15227 1.15594 1.16099 1.31709 1.3208 1.32497 1.32986 1.48522 1.48916 1.4928 1.64631 1.65305 1.65602 1.8426 1.84514 1.84913 1.85415 2.05591 2.05853 2.06219 2.18114 2.18652 2.32747 2.33027 2.33387 2.46336 2.46905 2.47266 2.47693 2.61974 2.62387 2.62729 2.81099 2.81502 2.81812 2.82338 2.97476 2.97893 2.98242 3.1476 3.15065 3.15461 3.15845 3.29682 3.30039 3.30493 3.30875 3.42925 3.43528 3.43884 3.44351 3.57668 3.58049 3.58403 3.75135 3.75478 3.75813 4.08482 4.08739 4.09136 4.33388 4.33602 4.48792 4.49097 4.49479 4.61191 4.61805 4.62207 4.80694 4.80977 4.81232 4.81804 
20 0.16027 0.31887 0.63903 0.82598 0.99698 1.49906 1.66254 1.85087 2.06437 2.33684 2.6326 2.82454 2.98771 3.16212 3.58801 3.76353 4.09292 4.34102 4.50074 4.81558 
56 0.14893 0.15443 0.30522 0.3105 0.49146 0.49691 0.62434 0.63032 0.81451 0.82024 0.98617 0.99373 1.1518 1.16135 1.31612 1.32392 1.48428 1.49007 1.6475 1.65323 1.84096 1.8463 2.05418 2.05927 2.18018 2.19067 2.32597 2.33095 2.4649 2.47098 2.61981 2.62528 2.80972 2.81538 2.97372 2.98011 3.14628 3.15195 3.29551 3.30324 3.43096 3.43653 3.57539 3.58114 3.74951 3.75528 4.08311 4.08803 4.33203 4.33662 4.48666 4.49256 4.61108 4.61997 4.80527 4.80921 
56 0.14938 0.15551 0.30587 0.31152 0.49194 0.49764 0.62454 0.63106 0.81524 0.8211 0.98692 0.99392 1.15236 1.16051 1.31666 1.32399 1.48484 1.49132 1.64677 1.65345 1.84177 1.84741 2.05494 2.05984 2.18052 2.18948 2.32673 2.3319 2.4652 2.47182 2.62038 2.62575 2.81011 2.81607 2.9742 2.98078 3.14702 3.15289 3.29608 3.30358 3.43272 3.43919 3.5759 3.58172 3.75023 3.75607 4.08391 4.0887 4.33285 4.33678 4.48734 4.49332 4.61149 4.62123 4.80601 4.80996 
25 0.15993 0.31623 0.50521 0.63882 0.82559 0.99749 1.33143 1.49699 1.66145 1.85153 2.06314 2.33652 2.47765 2.63082 2.82391 2.98569 3.15893 3.30936 3.44388 3.58715 3.76145 4.09209 4.34031 4.49835 4.81532 
28 0.15837 0.31296 0.50102 0.63374 0.82243 0.99407 1.16194 1.32647 1.49423 1.65856 1.84773 2.06163 2.1911 2.33331 2.47611 2.62842 2.81887 2.98401 3.15375 3.30501 3.43929 3.58467 3.75759 4.0899 4.33843 4.49456 4.62716 4.81278 
4 0.16822 1.00678 1.86049 4.34819 
69 0.17253 0.17637 0.33009 0.33395 0.51555 0.51895 0.52346 0.6477 0.6518 0.65804 0.8387 0.8427 1.00966 1.01362 1.02797 1.1777 1.18228 1.34083 1.34472 1.5083 1.5121 1.6721 1.67647 1.68685 1.86171 1.86615 1.86997 2.07513 2.0797 2.20477 2.2119 2.34731 2.3531 2.35868 2.48979 2.49483 2.64315 2.64734 2.83396 2.83802 2.84232 2.99792 3.00247 3.17085 3.17416 3.17919 3.32153 3.3255 3.45465 3.45886 3.59853 3.60342 3.61011 3.77371 3.77699 3.78446 4.10378 4.1078 4.12289 4.35176 4.35587 4.36844 4.51076 4.51534 4.63956 4.64621 4.82746 4.83076 4.83437 
88 0.16802 0.17098 0.17572 0.32317 0.32701 0.33019 0.34408 0.51159 0.51454 0.51784 0.64413 0.64754 0.65173 0.83424 0.83688 0.84091 1.00305 1.0076 1.01147 1.17189 1.17654 1.18048 1.33635 1.34005 1.34455 1.50418 1.50737 1.51174 1.66789 1.6714 1.67616 1.85792 1.86177 1.86535 1.87423 2.07176 2.07489 2.08222 2.19968 2.20538 2.34417 2.34756 2.35161 2.35822 2.48612 2.48942 2.4942 2.63893 2.6418 2.65033 2.829 2.83205 2.83545 2.83931 2.99463 2.99828 3.00452 3.16468 3.16833 3.17102 3.1839 3.31519 3.31883 3.32217 3.44995 3.45374 3.45798 3.59554 3.59911 3.60422 3.76964 3.77237 3.77886 4.10027 4.1037 4.11049 4.34851 4.35164 4.35685 4.5067 4.50935 4.51688 4.63514 4.63962 4.82299 4.82565 4.82911 4.83751 
80 0.16474 0.16832 0.1719 0.32115 0.32485 0.32805 0.5071 0.51092 0.51411 0.52093 0.64079 0.64515 0.65122 0.83031 0.83409 0.83818 1.00122 1.00555 1.00953 1.1683 1.17302 1.17718 1.33175 1.33662 1.34058 1.50072 1.50465 1.50933 1.66586 1.66893 1.67458 1.85612 1.85994 1.86345 1.87424 2.06955 2.07285 2.19681 2.20189 2.34149 2.34524 2.35033 2.35776 2.48322 2.4866 2.63622 2.6394 2.82677 2.83044 2.83464 2.98956 2.99374 3.00574 3.16234 3.16642 3.17002 3.31227 3.31702 3.32076 3.44769 3.45193 3.45912 3.59238 3.59611 3.60324 3.76457 3.76914 3.77156 4.09885 4.10213 4.34709 4.35041 4.50191 4.50637 4.51197 4.63064 4.63526 4.82071 4.8235 4.82753 
61 0.15712 0.16081 0.3123 0.31674 0.50044 0.50383 0.63191 0.63662 0.8217 0.82597 0.99266 0.99729 1.15892 1.16419 1.32369 1.32854 1.4922 1.49644 1.65566 1.65998 1.84702 1.85129 2.06023 2.06413 2.18928 2.19588 2.3324 2.33652 2.47255 2.47729 2.62695 2.63066 2.81798 2.8218 2.98194 2.98585 3.15319 3.15805 3.16251 3.30296 3.30829 3.31269 3.43822 3.44269 3.58299 3.58774 3.75644 3.76091 3.76474 4.08914 4.09325 4.33788 4.34211 4.49322 4.49791 4.50287 4.62062 4.62681 4.81199 4.81578 4.8202 
59 0.14808 0.15301 0.3043 0.30884 0.31498 0.49072 0.49609 0.50072 0.62354 0.62877 0.81374 0.81832 0.82229 0.98581 0.99231 1.15074 1.15976 1.31538 1.32313 1.48348 1.48926 1.64455 1.65279 1.84056 1.84509 2.05383 2.05812 2.17924 2.32541 2.32966 2.46331 2.47084 2.61847 2.62343 2.80893 2.81451 2.97292 2.97964 3.1457 3.15028 3.15502 3.29483 3.30312 3.42759 3.43378 3.57466 3.57992 3.7492 3.75503 4.08272 4.08678 4.33176 4.33528 4.48602 4.49187 4.61011 4.61978 4.80479 4.80853 
0 
113 0.14965 0.15355 0.15637 0.15961 0.30586 0.30931 0.31279 0.31575 0.49248 0.49649 0.49916 0.5018 0.50728 0.62463 0.62864 0.63165 0.63439 0.64166 0.81495 0.81843 0.82156 0.82389 0.82781 0.98774 0.99053 0.99423 0.99801 1.15192 1.15578 1.15975 1.16354 1.31673 1.32048 1.32403 1.32718 1.4848 1.48885 1.49203 1.49488 1.6463 1.65279 1.65572 1.65924 1.84252 1.84513 1.84887 1.85218 2.05581 2.05853 2.06146 2.1809 2.18623 2.18989 2.32738 2.33018 2.33333 2.33735 2.46294 2.46882 2.47229 2.47489 2.48062 2.61942 2.62366 2.6268 2.62947 2.81087 2.81484 2.81773 2.82068 2.82511 2.97447 2.97869 2.98177 2.98546 3.14741 3.15048 3.15406 3.15657 3.29654 3.30013 3.30401 3.30705 3.42927 3.43522 3.43835 3.44155 3.57652 3.58035 3.58324 3.58666 3.75125 3.75459 3.75753 3.75983 4.08472 4.08739 4.09084 4.33374 4.33596 4.3395 4.48765 4.4907 4.49426 4.49691 4.61174 4.61759 4.62175 4.62606 4.80684 4.80981 4.81216 4.81556 
64 0.15301 0.15734 0.30919 0.31423 0.31914 0.49513 0.50002 0.50492 0.62833 0.63276 0.6391 0.81842 0.82353 0.98998 0.99614 1.15559 1.16279 1.31972 1.32623 1.48806 1.49316 1.49923 1.64865 1.65564 1.84471 1.85002 2.05797 2.06211 2.18322 2.19036 2.32974 2.33397 2.46827 2.47326 2.48007 2.62414 2.62802 2.81299 2.81814 2.8247 2.97746 2.98281 3.15021 3.156 3.29941 3.30685 3.43187 3.4371 3.44312 3.57911 3.58369 3.75331 3.75888 4.08693 4.09098 4.33582 4.33932 4.49047 4.496 4.6141 4.62306 4.80912 4.8127 4.81857 
1 3.76803 
20 0.16613 0.31941 0.50515 0.63869 0.82916 1.00317 1.17068 1.33211 1.50167 1.85544 2.82389 3.15991 3.31317 3.44621 3.59241 3.76335 4.09582 4.34643 4.50145 4.81955 
41 0.17037 0.32254 0.32798 0.50936 0.51583 0.64254 0.65461 0.83475 0.83981 1.00249 1.01046 1.16796 1.17771 1.33288 1.34516 1.50702 1.66759 1.6744 1.85754 1.86363 2.07894 2.20083 2.34291 2.34936 2.48982 2.82791 2.83591 2.9991 3.16336 3.17148 3.31351 3.32614 3.44816 3.6018 3.76673 4.10388 4.35186 4.50314 4.51287 4.82562 4.83209 
39 0.16908 0.17481 0.32668 0.51219 0.51715 0.64649 0.83545 1.00748 1.17379 1.33789 1.50571 1.51126 1.66938 1.86299 2.07212 2.20188 2.34479 2.35273 2.48658 2.63928 2.83074 2.83675 2.99406 2.99962 3.16595 3.16984 3.31806 3.45074 3.45548 3.59533 3.60017 3.77033 4.10017 4.10477 4.34917 4.35542 4.50702 4.636 4.82404 
15 0.17418 0.32979 0.51753 0.83714 1.01072 1.67604 1.86632 2.34883 2.8364 3.17189 3.77518 4.1078 4.35088 4.51383 4.82877 
28 0.16559 0.32327 0.50996 0.64286 0.83098 1.00177 1.17322 1.33542 1.50212 1.66512 1.85965 2.06864 2.20187 2.34143 2.48319 2.63588 2.82761 2.99103 3.16434 3.3158 3.44914 3.5942 3.76722 4.09815 4.34866 4.50391 4.82078 4.82987 
0 
66 0.16238 0.16519 0.16997 0.3189 0.322 0.32608 0.50633 0.50933 0.5155 0.63908 0.64285 0.82764 0.83076 0.83494 0.99815 1.00214 1.00705 1.16458 1.1704 1.3313 1.33617 1.49923 1.50244 1.6627 1.66572 1.67167 1.85311 1.85648 1.8603 2.06609 2.06947 2.19416 2.19825 2.33831 2.34191 2.34807 2.48045 2.48424 2.63377 2.63685 2.82459 2.82739 2.83266 2.98847 2.99184 3.15984 3.16337 3.31066 3.31421 3.44541 3.44972 3.58985 3.59377 3.76332 3.76664 4.09492 4.09856 4.34345 4.34636 4.50045 4.50356 4.62704 4.63182 4.81816 4.82072 4.82508 
120 0.17589 0.17902 0.18242 0.18894 0.33112 0.3346 0.33747 0.34196 0.51891 0.52168 0.52447 0.5279 0.54295 0.65227 0.65546 0.65841 0.66497 0.84046 0.84385 0.84642 0.8496 0.86299 1.01156 1.01559 1.01899 1.02454 1.17778 1.18196 1.18539 1.18858 1.34239 1.34603 1.34896 1.35234 1.3685 1.51186 1.51463 1.51778 1.5236 1.67591 1.67894 1.68265 1.69135 1.86604 1.87006 1.87299 1.87653 1.88467 2.07894 2.08184 2.08488 2.09189 2.2062 2.21043 2.21523 2.3513 2.35443 2.35792 2.36278 2.36965 2.4936 2.49636 2.49973 2.50428 2.64662 2.64941 2.65276 2.65969 2.83655 2.83971 2.8429 2.84612 2.85808 3.00144 3.00405 3.00742 3.0134 3.17251 3.17611 3.17846 3.18188 3.1907 3.32277 3.32618 3.32881 3.33228 3.45769 3.46118 3.46385 3.46841 3.60296 3.60588 3.6092 3.61444 3.7763 3.77962 3.782 3.78621 3.79505 4.10798 4.11095 4.11414 4.12447 4.35668 4.35917 4.36265 4.37123 4.5129 4.5163 4.51898 4.52325 4.64091 4.64439 4.64829 4.66101 4.83124 4.8338 4.83653 4.83942 4.8454 
73 0.16973 0.17316 0.17978 0.32458 0.32894 0.33281 0.51307 0.51679 0.52202 0.64665 0.64994 0.6562 0.83546 0.83878 0.84264 1.00435 1.00938 1.01438 1.17141 1.17694 1.18109 1.33844 1.34256 1.50614 1.51043 1.66949 1.67441 1.85927 1.8635 1.86687 2.07348 2.07701 2.20228 2.20741 2.34579 2.35031 2.35673 2.48825 2.49239 2.64136 2.64489 2.83173 2.83567 2.84009 2.99595 3.0 3.16581 3.17016 3.17406 3.31737 3.32133 3.32708 3.45302 3.45685 3.59678 3.60081 3.60774 3.77152 3.77435 3.77998 4.10234 4.10587 4.34995 4.35354 4.36705 4.50853 4.51204 4.63581 4.6414 4.82437 4.82753 4.8308 4.84018 
27 0.1732 0.33035 0.51619 0.64935 0.83761 1.18175 1.34347 1.50932 1.67519 1.86711 2.07488 2.20734 2.3505 2.4911 2.64143 2.8379 2.99736 3.17019 3.32148 3.45559 3.60076 3.77237 4.10432 4.35128 4.50953 4.64093 4.8294 
92 0.15186 0.15597 0.1591 0.30835 0.31165 0.31508 0.31901 0.4947 0.49909 0.50184 0.50553 0.62746 0.63162 0.63537 0.81749 0.82103 0.82401 0.82854 0.98971 0.99341 0.99779 1.15488 1.15872 1.16413 1.31919 1.32426 1.3277 1.48719 1.49155 1.49479 1.49973 1.64857 1.65512 1.65816 1.66342 1.84449 1.84741 1.8517 2.05778 2.06089 2.06534 2.18304 2.18874 2.32945 2.33252 2.33679 2.46703 2.47212 2.47549 2.48044 2.62266 2.62646 2.62944 2.8129 2.81707 2.81986 2.82468 2.97687 2.98174 2.9846 3.14974 3.15289 3.15653 3.1605 3.29882 3.30322 3.30695 3.43166 3.43681 3.44092 3.44522 3.57866 3.58275 3.58656 3.75309 3.75727 3.76004 4.08671 4.08949 4.09456 4.33565 4.33814 4.48999 4.49399 4.49673 4.61397 4.62022 4.62436 4.80884 4.81184 4.81453 4.82002 
49 0.15602 0.16011 0.31153 0.3176 0.49832 0.50264 0.63175 0.63656 0.82091 0.82535 0.99141 1.15753 1.16719 1.32151 1.32803 1.49147 1.49562 1.65629 1.66122 1.84616 1.85306 2.05923 2.18692 2.33162 2.47263 2.47688 2.62635 2.63047 2.81664 2.82085 2.98008 2.98499 3.15219 3.15765 3.30155 3.30842 3.43809 3.58192 3.58805 3.75518 3.76061 4.08831 4.33697 4.49239 4.49769 4.61927 4.62691 4.81128 4.81518 
24 0.16755 0.32439 0.50935 0.64347 0.83562 1.33649 1.50365 1.67082 1.86106 2.06826 2.34301 2.63659 2.83036 2.99177 3.16666 3.31661 3.45007 3.59383 3.76837 4.09705 4.34505 4.50513 4.63629 4.82012 
80 0.14689 0.15107 0.15461 0.30366 0.30774 0.31145 0.48993 0.49433 0.49775 0.62257 0.62692 0.63101 0.81247 0.81673 0.81987 0.98454 0.98918 0.99423 1.15011 1.15522 1.16107 1.31446 1.31984 1.32438 1.48267 1.48747 1.49161 1.64512 1.65076 1.65491 1.83928 1.84318 1.84724 2.05252 2.05619 2.17863 2.18417 2.32442 2.32811 2.33266 2.46269 2.4682 2.47195 2.61806 2.62233 2.62619 2.8082 2.81251 2.81609 2.97215 2.97721 2.98224 3.14465 3.14874 3.15209 3.294 3.29909 3.30297 3.42879 3.4332 3.43721 3.57391 3.5782 3.58276 3.7479 3.75228 3.75541 4.08151 4.08506 4.33036 4.33357 4.485 4.48968 4.49338 4.60951 4.61646 4.62141 4.80383 4.80694 4.81039 
1 0.82571 
45 0.153 0.15833 0.30989 0.31639 0.49596 0.5009 0.62941 0.6354 0.81812 0.8233 0.9897 0.99628 1.15612 1.31975 1.32631 1.4885 1.49406 1.65572 1.84462 1.85138 2.05775 2.18538 2.33004 2.47329 2.62502 2.62904 2.81491 2.81972 2.97801 2.98328 3.15048 3.15673 3.29983 3.30649 3.43676 3.58046 3.75325 3.75903 4.08685 4.33556 4.49052 4.49609 4.61578 4.80944 4.81507 
36 0.17081 0.17752 0.32747 0.51425 0.52334 0.64788 0.83586 0.84069 1.00907 1.17841 1.33957 1.50707 1.67116 1.86222 1.86687 2.07398 2.20325 2.34669 2.35524 2.4902 2.64043 2.83304 2.83866 2.99574 3.1696 3.31958 3.4541 3.59737 3.60807 3.77204 4.1034 4.35128 4.50851 4.63775 4.82596 4.83502 
42 0.17462 0.18243 0.33123 0.33642 0.51788 0.52338 0.65207 0.84052 0.84602 1.0112 1.01869 1.1796 1.18707 1.34401 1.51119 1.67504 1.86477 1.8709 2.07856 2.20766 2.35053 2.35951 2.49354 2.64583 2.83625 2.84243 3.00102 3.17308 3.17925 3.32402 3.33009 3.45914 3.60256 3.77687 4.10643 4.11258 4.35472 4.36213 4.51386 4.64252 4.82938 4.83441 
9 0.16712 0.32439 0.51016 0.83126 1.0071 1.66881 1.85927 3.31624 4.8249 
78 0.1632 0.16619 0.17139 0.31827 0.32208 0.32616 0.50673 0.51021 0.51395 0.63934 0.6428 0.65075 0.82842 0.83114 0.83521 0.99894 1.00301 1.00829 1.16453 1.16992 1.17454 1.33169 1.33574 1.34407 1.49906 1.50271 1.51172 1.66289 1.6668 1.67221 1.85309 1.85707 1.86081 2.06613 2.06955 2.19521 2.20209 2.33828 2.34204 2.34613 2.35238 2.48061 2.48408 2.49083 2.63394 2.63702 2.82443 2.82793 2.83173 2.98904 2.99309 3.16004 3.1638 3.16772 3.31051 3.3145 3.32035 3.44453 3.44874 3.45516 3.58949 3.59333 3.59883 3.76396 3.76715 3.77416 4.09514 4.09938 4.15158 4.34382 4.3487 4.50092 4.50418 4.62943 4.63531 4.81831 4.82156 4.82482 
1 0.82173 
80 0.16971 0.17285 0.17828 0.32521 0.3289 0.33429 0.51316 0.51645 0.52014 0.646 0.6503 0.65833 0.83569 0.83851 0.8432 1.00554 1.0096 1.01658 1.17297 1.17735 1.1815 1.33854 1.34226 1.35107 1.5053 1.50885 1.51532 1.66976 1.67358 1.68062 1.85977 1.86383 1.86816 1.8818 2.07315 2.07726 2.10064 2.20156 2.20646 2.34542 2.34933 2.35426 2.48823 2.4922 2.50438 2.64127 2.64435 2.83076 2.83385 2.83835 2.99601 2.99976 3.1668 3.1706 3.17483 3.31746 3.3215 3.3271 3.45209 3.45656 3.59708 3.60111 3.60845 3.77008 3.77373 3.77774 4.10229 4.10635 4.13146 4.35052 4.35412 4.37504 4.50847 4.51151 4.52076 4.6346 4.63982 4.82485 4.82783 4.83199 
0 
78 0.16901 0.17278 0.32477 0.3283 0.3331 0.51166 0.51473 0.51805 0.64398 0.64737 0.65207 0.83498 0.83837 1.00443 1.00941 1.17108 1.17625 1.18188 1.3363 1.33978 1.34387 1.5045 1.50757 1.51211 1.6686 1.67281 1.67847 1.85841 1.86223 1.86616 2.07173 2.07477 2.08172 2.20081 2.20584 2.34391 2.34756 2.35215 2.48568 2.48843 2.49405 2.63853 2.64113 2.64792 2.82914 2.83249 2.83665 2.99401 2.99696 3.00298 3.16454 3.16841 3.17189 3.31525 3.31895 3.32281 3.44953 3.45341 3.45736 3.59462 3.59879 3.60396 3.76853 3.77169 3.77515 4.10037 4.10375 4.1169 4.34871 4.35211 4.50518 4.50808 4.51221 4.63383 4.63739 4.82356 4.8263 4.83004 
83 0.14627 0.15061 0.15371 0.30238 0.30623 0.31004 0.48903 0.49384 0.49675 0.62106 0.62581 0.62934 0.81167 0.81553 0.81873 0.82292 0.98423 0.98771 0.99275 1.14841 1.1527 1.15799 1.31343 1.31847 1.32228 1.48151 1.4863 1.48943 1.64248 1.65007 1.65376 1.83894 1.84188 1.84629 2.0522 2.0554 2.17747 2.18364 2.32381 2.32714 2.33161 2.45921 2.46627 2.46999 2.47573 2.61578 2.62086 2.62398 2.80738 2.81192 2.81502 2.97104 2.97622 2.97928 3.14389 3.14739 3.15172 3.29308 3.29747 3.30185 3.30608 3.42549 3.43184 3.43605 3.57301 3.57756 3.58158 3.74769 3.7516 3.75511 4.08112 4.08413 4.33011 4.33259 4.48427 4.48796 4.49152 4.60833 4.6149 4.61976 4.80326 4.80648 4.80953 
70 0.16601 0.17017 0.17386 0.32241 0.3266 0.32958 0.51241 0.51571 0.52085 0.64359 0.64772 0.65236 0.83072 0.83567 0.83947 1.00251 1.00749 1.01135 1.17221 1.17644 1.18061 1.33284 1.33864 1.34214 1.50557 1.50963 1.66859 1.67211 1.85739 1.86137 1.86489 2.07284 2.07622 2.20177 2.20851 2.34357 2.34718 2.35144 2.48722 2.49155 2.6406 2.64441 2.82819 2.8315 2.83548 2.99493 2.99895 3.16501 3.16955 3.31354 3.31888 3.32255 3.45172 3.45515 3.59574 3.59963 3.77093 3.77368 4.10137 4.10457 4.34883 4.35203 4.35827 4.50776 4.51225 4.62909 4.63644 4.82362 4.82663 4.83029 
36 0.1593 0.16552 0.31517 0.32092 0.50377 0.63619 0.82506 0.82888 0.99574 1.00214 1.1631 1.32859 1.4956 1.66038 1.84987 1.85595 2.06332 2.1913 2.33555 2.4772 2.63048 2.82107 2.98608 3.15685 3.16223 3.30738 3.44212 3.44821 3.58713 3.75973 3.76545 4.09216 4.3406 4.49656 4.62707 4.81455 
59 0.15107 0.1561 0.30743 0.31226 0.4931 0.49843 0.5026 0.62637 0.63126 0.81647 0.82156 0.98784 0.99343 1.15372 1.16074 1.31762 1.32407 1.48582 1.49171 1.64657 1.65388 1.84265 1.84738 2.05587 2.05967 2.18155 2.1888 2.32792 2.33218 2.46631 2.47218 2.62177 2.62645 2.81112 2.81671 2.97531 2.98143 3.1481 3.1531 3.2972 3.30383 3.42987 3.43545 3.44018 3.57711 3.58235 3.75111 3.75633 3.75938 4.08494 4.0886 4.33374 4.33733 4.4883 4.49366 4.61229 4.62119 4.80715 4.81048 
25 0.16086 0.31821 0.50565 0.63899 0.82471 0.9982 1.16828 1.33077 1.49977 1.66227 1.85146 2.33729 2.48179 2.6319 2.82417 3.15911 3.31016 3.44521 3.58918 3.76195 4.09263 4.34103 4.49922 4.6274 4.81512 
86 0.16454 0.16778 0.17286 0.31961 0.32325 0.3262 0.50802 0.51123 0.51468 0.63999 0.64346 0.64786 0.82835 0.83202 0.83484 0.83978 0.99901 1.00341 1.00695 1.16524 1.1718 1.17628 1.32914 1.3344 1.338 1.50024 1.50334 1.50671 1.66416 1.66738 1.67206 1.85432 1.85837 1.86226 2.06739 2.07086 2.07645 2.1935 2.19823 2.2042 2.33971 2.34342 2.34662 2.35366 2.48193 2.48543 2.49081 2.63566 2.63858 2.82565 2.82878 2.83277 2.9899 2.99266 2.99772 3.16098 3.16515 3.16824 3.30942 3.31469 3.31767 3.4458 3.45008 3.45443 3.59005 3.59412 3.59731 3.76305 3.76752 3.77005 3.77613 4.09645 4.09963 4.10818 4.34518 4.34818 4.35611 4.50038 4.50481 4.50798 4.62518 4.63218 4.63771 4.81987 4.8227 4.82635 
28 0.15062 0.30689 0.49326 0.627 0.81597 0.98708 1.15333 1.3173 1.48623 1.65237 1.84177 2.05491 2.18195 2.32711 2.46864 2.622 2.81151 2.97542 3.14758 3.29724 3.4335 3.57722 3.75059 4.08396 4.33266 4.48781 4.6151 4.80651 
0 
72 0.16619 0.17005 0.17577 0.32268 0.32676 0.3316 0.51063 0.51437 0.51916 0.64333 0.64765 0.83077 0.83501 0.83988 1.00278 1.00756 1.01599 1.17058 1.17607 1.33589 1.34054 1.5021 1.5064 1.51262 1.66714 1.67186 1.68322 1.85731 1.86165 1.8659 2.07097 2.07532 2.19928 2.20617 2.34383 2.34867 2.3572 2.48543 2.48926 2.6383 2.64187 2.82837 2.83214 2.83687 2.99296 2.99724 3.16366 3.16841 3.1733 3.31503 3.31905 3.33211 3.44879 3.45374 3.5945 3.59919 3.60629 3.76695 3.77121 3.7768 4.09994 4.10492 4.34809 4.35283 4.50371 4.50816 4.51548 4.63351 4.63979 4.82214 4.82539 4.82951 
28 0.16913 0.32458 0.51157 0.64496 0.83442 1.00255 1.17298 1.3365 1.50369 1.66772 1.86019 2.07209 2.20294 2.34492 2.48619 2.63937 2.82988 2.99431 3.16712 3.31732 3.45177 3.59558 3.76915 4.10035 4.34947 4.50648 4.63687 4.82332 
18 0.16534 0.32213 0.5088 0.64096 0.8298 1.17205 1.50109 1.6658 1.85722 2.06671 2.19787 2.34194 2.48236 2.82868 3.16532 3.31571 3.44854 4.09649 
0 
29 0.16536 0.32304 0.50877 0.64269 0.83246 1.00543 1.17134 1.33487 1.50231 1.66502 1.85877 2.06873 2.19784 2.34081 2.48422 2.63615 2.82776 2.99085 3.16495 3.31533 3.44873 3.59201 3.76716 4.09672 4.34543 4.50374 4.63314 4.82033 4.8266 
1 4.82088 
78 0.17384 0.17732 0.18248 0.33003 0.3337 0.3402 0.51739 0.52065 0.5257 0.65044 0.65482 0.83988 0.84355 0.84905 1.00981 1.01441 1.02019 1.17888 1.1841 1.34289 1.34692 1.35853 1.50994 1.51428 1.52891 1.67372 1.67838 1.68716 1.86603 1.8698 1.87676 2.07643 2.08019 2.09263 2.20615 2.21286 2.34937 2.35341 2.36037 2.49144 2.49577 2.50843 2.64398 2.64732 2.83512 2.83885 2.84266 2.99966 3.00417 3.17158 3.17486 3.17896 3.32244 3.32619 3.33738 3.45654 3.46075 3.47035 3.6006 3.60537 3.61155 3.77482 3.77781 3.7827 4.10571 4.10918 4.11645 4.35411 4.35783 4.36981 4.5119 4.51587 4.52881 4.64059 4.64736 4.82877 4.83258 4.83687 
41 0.16801 0.32236 0.33735 0.51037 0.51724 0.64303 0.64992 0.8312 0.83903 1.00665 1.17252 1.33662 1.5038 1.66739 1.85722 1.86384 2.06992 2.2003 2.34296 2.35543 2.48486 2.63877 2.82964 2.83918 2.99364 3.16298 3.17114 3.31459 3.44823 3.45618 3.5946 3.7678 3.7738 4.09901 4.11547 4.34747 4.50489 4.51138 4.63179 4.82187 4.82749 
117 0.14166 0.14535 0.14812 0.15091 0.29776 0.30119 0.30431 0.30706 0.4844 0.48821 0.49083 0.49343 0.49714 0.61667 0.62045 0.62335 0.62629 0.63114 0.80699 0.81037 0.81352 0.81591 0.8207 0.97963 0.98234 0.98593 0.98938 1.14386 1.14762 1.15154 1.15538 1.30873 1.31219 1.31588 1.31916 1.47682 1.48064 1.48377 1.48657 1.63816 1.64433 1.64748 1.65102 1.83433 1.83679 1.83992 1.84293 2.04758 2.05009 2.05278 2.05839 2.17285 2.17748 2.18107 2.31921 2.32198 2.32489 2.32817 2.45501 2.46055 2.46404 2.46687 2.47148 2.61135 2.61559 2.61852 2.62109 2.80278 2.80663 2.80941 2.81213 2.81616 2.96641 2.97035 2.97354 2.97707 3.13926 3.14226 3.14538 3.14784 3.15196 3.28847 3.29187 3.2956 3.29841 3.42113 3.42677 3.42989 3.43311 3.5684 3.57214 3.57493 3.57825 3.74311 3.74612 3.74907 3.75136 4.07653 4.07906 4.08191 4.32547 4.32762 4.33033 4.33694 4.47959 4.48253 4.48596 4.48842 4.60368 4.60901 4.61331 4.61778 4.7987 4.80147 4.80368 4.80641 4.81064 
20 0.15788 0.31588 0.50062 0.63605 0.82271 0.99652 1.49462 1.84667 2.06122 2.33604 2.62943 2.81913 3.15703 3.44419 3.58822 3.75962 4.08934 4.33702 4.49674 4.81239 
24 0.17632 0.33387 0.51988 0.65576 0.84166 1.01576 1.18546 1.34747 1.51575 1.678 1.86929 2.07997 2.35721 2.64733 2.84095 3.00301 3.17686 3.32634 3.46131 3.77815 4.10879 4.35556 4.51606 4.83149 
29 0.16251 0.31831 0.50648 0.63989 0.82684 0.83076 0.99703 1.16289 1.33132 1.49852 1.66182 1.85165 2.0659 2.19487 2.33749 2.48039 2.63281 2.82432 2.98809 3.15918 3.31048 3.44279 3.58864 3.76398 4.09452 4.34269 4.50107 4.62784 4.81819 
63 0.16458 0.16779 0.31985 0.32376 0.50822 0.51135 0.51549 0.64056 0.64398 0.8294 0.83274 0.83857 0.9999 1.00474 1.16783 1.17287 1.33283 1.33652 1.50022 1.50397 1.6647 1.66902 1.85437 1.85896 2.06757 2.07089 2.19685 2.20357 2.34006 2.34366 2.48247 2.48584 2.63535 2.63826 2.8264 2.83005 2.99094 2.99544 3.16218 3.16589 3.1714 3.3131 3.31688 3.44603 3.45037 3.59108 3.59464 3.60035 3.76515 3.76845 3.7745 4.09657 4.10001 4.34498 4.34833 4.50201 4.50513 4.51006 4.6309 4.63661 4.81974 4.82273 4.82661 
24 0.1701 0.32591 0.51533 0.64968 0.83463 1.00588 1.17732 1.34209 1.51053 1.6705 1.86095 2.09549 2.34886 2.49199 2.64494 2.83295 3.17171 3.45721 3.60115 3.77302 4.10434 4.35156 4.51158 4.82625 
0 
137 0.14264 0.14591 0.14861 0.15086 0.15386 0.29879 0.30234 0.30463 0.30697 0.30938 0.48571 0.48902 0.4917 0.49366 0.49607 0.61599 0.62034 0.62337 0.6257 0.62813 0.63311 0.80809 0.81141 0.8141 0.81626 0.81879 0.9809 0.98321 0.98596 0.9885 0.99195 1.14486 1.14868 1.15157 1.15459 1.15858 1.30991 1.31309 1.31661 1.31899 1.32213 1.47793 1.48147 1.48435 1.4866 1.48945 1.63903 1.64489 1.64801 1.65046 1.65417 1.83567 1.8379 1.84021 1.84258 1.84539 2.0489 2.05112 2.05352 2.05597 2.17403 2.1778 2.18116 2.18495 2.32055 2.32317 2.32552 2.32791 2.33127 2.45555 2.46123 2.46444 2.467 2.4699 2.61242 2.61669 2.61922 2.62139 2.62446 2.80418 2.80763 2.81004 2.81208 2.81474 2.96757 2.97097 2.97412 2.97614 2.97995 3.14035 3.14316 3.1454 3.14795 3.15005 3.28928 3.29247 3.29547 3.29832 3.30073 3.42231 3.42779 3.43002 3.43289 3.43561 3.56966 3.57301 3.57554 3.57803 3.581 3.74435 3.74664 3.74937 3.75149 3.7535 4.07787 4.08015 4.08237 4.08478 4.32663 4.32875 4.33074 4.33348 4.48077 4.48359 4.48659 4.48857 4.49104 4.60476 4.60873 4.61217 4.61572 4.62237 4.80016 4.80272 4.80472 4.80667 4.80933 
99 0.14618 0.15028 0.1534 0.30238 0.30581 0.30928 0.31288 0.48887 0.49323 0.49593 0.49962 0.62172 0.62583 0.6295 0.81165 0.81526 0.81865 0.82291 0.98401 0.98704 0.99128 1.14851 1.15229 1.15724 1.1623 1.31323 1.31742 1.32105 1.32544 1.48144 1.48568 1.48892 1.49421 1.64263 1.6493 1.65263 1.83873 1.84138 1.845 1.84966 2.05199 2.05475 2.05794 2.17728 2.18286 2.19132 2.32361 2.32651 2.32992 2.45994 2.46576 2.46952 2.47418 2.61609 2.62025 2.62343 2.80713 2.81134 2.81436 2.81903 2.97095 2.97538 2.97853 3.14382 3.14697 3.15076 3.15418 3.29298 3.29698 3.30106 3.30481 3.42559 3.43129 3.43508 3.43968 3.57285 3.5769 3.58045 3.74748 3.75107 3.75418 3.75768 4.08093 4.08358 4.08693 4.32991 4.33212 4.33576 4.48411 4.48735 4.49077 4.49575 4.60815 4.61443 4.61922 4.80307 4.806 4.80841 4.8122 
45 0.17036 0.17715 0.327 0.33364 0.51336 0.51788 0.64739 0.83579 0.8414 1.00775 1.01604 1.17786 1.33964 1.50588 1.67134 1.67789 1.86201 1.86793 2.07333 2.20312 2.34652 2.35327 2.48795 2.49812 2.64029 2.83295 2.83779 2.99533 3.00435 3.16811 3.17371 3.31892 3.45278 3.59742 3.60884 3.77085 3.77849 4.10193 4.3497 4.35521 4.50787 4.51395 4.63661 4.82452 4.82902 
0 
57 0.1554 0.15969 0.31203 0.31656 0.49823 0.50251 0.63112 0.63573 0.8205 0.82511 0.83135 0.99223 0.9983 1.15821 1.16492 1.32224 1.32863 1.49069 1.49556 1.65499 1.65923 1.8472 1.85174 2.06048 2.06483 2.18643 2.19212 2.3326 2.33708 2.47198 2.47726 2.62688 2.63087 2.81617 2.82103 2.98018 2.98535 3.15285 3.15833 3.30198 3.30924 3.4379 3.44234 3.58204 3.58677 3.75576 3.7613 4.08938 4.0935 4.33819 4.34226 4.49282 4.49819 4.61736 4.62534 4.81199 4.81539 
38 0.16672 0.32328 0.50939 0.51367 0.64346 0.83174 0.83548 1.00156 1.00776 1.17461 1.33513 1.50295 1.66684 1.85714 1.86352 2.07009 2.19949 2.34234 2.35399 2.48401 2.48946 2.63778 2.82819 2.83373 2.99231 3.16506 3.3154 3.44828 3.4544 3.59372 3.76805 3.77306 4.09868 4.34648 4.50555 4.63298 4.82152 4.82602 
0 
53 0.14974 0.15584 0.30583 0.31117 0.49255 0.49895 0.62443 0.63042 0.81514 0.82157 0.98773 0.99711 1.1518 1.15782 1.1653 1.31701 1.32497 1.485 1.49172 1.64598 1.65439 1.84247 1.85103 2.05573 2.18102 2.32732 2.33472 2.46266 2.4714 2.61919 2.62571 2.81092 2.81752 2.97455 2.98168 3.14741 3.1546 3.29657 3.30477 3.42895 3.43603 3.57652 3.58356 3.75117 3.75843 4.08462 4.33363 4.48781 4.4951 4.61189 4.62104 4.80676 4.81153 
76 0.15999 0.16427 0.17073 0.31689 0.32158 0.5036 0.50745 0.51098 0.63601 0.63967 0.64402 0.82546 0.8299 0.83539 0.99696 1.00237 1.16309 1.16838 1.17617 1.32697 1.33215 1.33668 1.49497 1.49951 1.50371 1.66005 1.66372 1.67077 1.85189 1.85628 1.86104 2.06557 2.06934 2.19159 2.19675 2.33759 2.3414 2.34743 2.47482 2.48008 2.48395 2.63158 2.63534 2.82183 2.82557 2.83053 2.98504 2.98953 2.99562 3.15775 3.16248 3.166 3.30703 3.31249 3.31674 3.44205 3.44569 3.44984 3.58763 3.59125 3.59849 3.76057 3.76559 3.77186 4.09446 4.09849 4.34321 4.34844 4.49791 4.50237 4.51182 4.62234 4.62918 4.81713 4.81993 4.82401 
53 0.14812 0.15332 0.30458 0.31028 0.4907 0.49544 0.62416 0.63032 0.81351 0.81868 0.98497 1.1511 1.31498 1.32483 1.48345 1.48926 1.64896 1.65465 1.83971 1.84578 2.05292 2.05825 2.17934 2.32499 2.33117 2.46631 2.47155 2.61947 2.62442 2.80898 2.814 2.97293 2.97899 3.14524 3.15146 3.2947 3.30346 3.43129 3.43768 3.57466 3.58073 3.74835 3.75398 4.08196 4.08719 4.3307 4.33586 4.48554 4.49161 4.61026 4.61963 4.80424 4.80787 
101 0.17566 0.17873 0.18225 0.19415 0.33126 0.33484 0.33777 0.34319 0.5196 0.52253 0.52545 0.53063 0.65246 0.6558 0.65932 0.84143 0.84455 0.84803 0.85776 1.01176 1.01596 1.01953 1.02683 1.1787 1.18339 1.18707 1.34366 1.34714 1.35027 1.3586 1.51174 1.51493 1.51843 1.53004 1.67623 1.68008 1.68469 1.86622 1.87019 1.87329 1.87868 2.07912 2.0823 2.08666 2.10478 2.20809 2.2127 2.21898 2.35136 2.35561 2.35942 2.36484 2.4938 2.49732 2.50157 2.64635 2.64934 2.65405 2.83732 2.84059 2.84427 2.84895 3.00185 3.00459 3.00863 3.17294 3.17663 3.17944 3.18415 3.32336 3.32693 3.32986 3.33889 3.45829 3.46206 3.46554 3.6032 3.6068 3.611 3.61793 3.77715 3.78028 3.78362 3.78993 4.10812 4.11118 4.11573 4.13232 4.35648 4.35949 4.36366 4.513 4.51643 4.51979 4.52804 4.64274 4.64717 4.83109 4.83385 4.83691 4.84143 
57 0.15898 0.16217 0.31544 0.3188 0.50299 0.50635 0.635 0.63854 0.82362 0.82669 0.8303 0.99494 0.99935 1.16199 1.16665 1.32735 1.33099 1.49542 1.49857 1.65909 1.66265 1.84977 1.85384 2.06299 2.06695 2.19048 2.19578 2.33517 2.33925 2.47667 2.48059 2.62977 2.63277 2.82067 2.82413 2.98501 2.98912 3.15681 3.16008 3.30704 3.31071 3.44092 3.44497 3.58591 3.59 3.75988 3.76317 4.09162 4.09557 4.33965 4.34455 4.49774 4.50077 4.62543 4.62947 4.81448 4.81758 
0 
23 0.16397 0.50676 0.64088 0.83062 1.00102 1.33453 1.50172 1.66506 2.34099 2.48162 2.6345 2.82563 2.98967 3.16261 3.31298 3.44901 3.59058 3.76485 4.09652 4.34416 4.50198 4.6306 4.8193 
57 0.15335 0.15771 0.30952 0.31399 0.49558 0.50025 0.50521 0.62954 0.63378 0.81907 0.82364 0.99017 0.99554 1.15597 1.16184 1.32004 1.32582 1.48833 1.4932 1.65454 1.65951 1.84494 1.84951 2.0581 2.06218 2.18409 2.19109 2.33028 2.33442 2.47094 2.47544 2.62424 2.62852 2.81369 2.81862 2.97783 2.98307 3.15056 3.15543 3.29969 3.30559 3.4368 3.44216 3.57981 3.58419 3.7534 3.75858 4.08712 4.09115 4.33602 4.33963 4.49054 4.49561 4.61502 4.62366 4.80945 4.81302 
24 0.15829 0.31241 0.50166 0.63558 0.82557 0.99607 1.32787 1.49444 1.84694 2.06045 2.3324 2.47671 2.62884 2.81999 2.98428 3.15303 3.30787 3.44295 3.58578 3.75933 4.08884 4.33717 4.49626 4.81188 
69 0.16847 0.17198 0.17678 0.32384 0.32768 0.33098 0.5118 0.5146 0.51835 0.64421 0.64849 0.83199 0.83612 0.84022 1.00395 1.00873 1.01482 1.17033 1.17515 1.17934 1.33572 1.33934 1.34361 1.50566 1.51023 1.66877 1.67329 1.85854 1.86297 1.86654 2.07159 2.07557 2.19841 2.20317 2.34401 2.34781 2.35258 2.48636 2.49062 2.6396 2.64302 2.82983 2.83273 2.83718 2.99509 3.00003 3.16776 3.17097 3.31402 3.31912 3.3231 3.45016 3.45522 3.59541 3.59981 3.60869 3.77091 3.77425 4.10091 4.10455 4.34941 4.35475 4.50784 4.51157 4.633 4.63703 4.82408 4.82686 4.83072 
56 0.16546 0.16882 0.32109 0.32455 0.50883 0.51261 0.64228 0.646 0.83039 0.8334 0.83938 1.00065 1.00518 1.17062 1.17536 1.33479 1.33927 1.50134 1.5056 1.66522 1.66935 1.85534 1.85978 2.06915 2.07315 2.19791 2.20531 2.34202 2.34671 2.48355 2.48799 2.63678 2.64203 2.82735 2.83182 2.99157 2.99662 3.1638 3.16708 3.31487 3.31827 3.44826 3.4521 3.59271 3.59685 3.76673 3.76945 4.09774 4.10169 4.34568 4.35058 4.50397 4.50721 4.63176 4.82074 4.82491 
6 0.1614 0.50472 0.82487 2.82313 4.34113 4.81559 
4 0.85047 1.52485 3.18126 3.78151 
49 0.15273 0.15872 0.30871 0.31434 0.49659 0.5015 0.62885 0.63681 0.81738 0.82234 0.98917 0.99625 1.15581 1.16362 1.32094 1.32687 1.48889 1.49496 1.65297 1.6614 1.8436 1.85032 2.05703 2.18578 2.32906 2.33908 2.47001 2.47666 2.62405 2.81425 2.81954 2.97914 3.14951 3.15502 3.2999 3.30561 3.43446 3.44114 3.58 3.58852 3.75323 3.75825 4.08589 4.33421 4.49004 4.49548 4.61735 4.80865 4.81423 
70 0.16423 0.16801 0.31913 0.32297 0.32638 0.50734 0.51052 0.51398 0.63982 0.6432 0.82889 0.83199 0.83588 0.99933 1.00367 1.00913 1.16569 1.17245 1.33189 1.33621 1.50062 1.50477 1.6642 1.66848 1.67605 1.8534 1.85855 1.86243 2.06644 2.06977 2.19514 2.19911 2.33875 2.34367 2.35076 2.48146 2.48557 2.63465 2.63741 2.82531 2.82855 2.83228 2.9891 2.99305 3.16066 3.16425 3.1683 3.31216 3.3157 3.32228 3.44489 3.4498 3.45572 3.58946 3.5942 3.60045 3.76545 3.76811 4.09536 4.09905 4.34389 4.34695 4.50228 4.50515 4.6275 4.63134 4.63728 4.81858 4.82176 4.82513 
25 0.1541 0.3105 0.49694 0.63061 0.81893 0.99154 1.32299 1.49011 1.66064 1.84338 2.05733 2.32943 2.47265 2.62511 2.81536 2.98009 3.15048 3.30292 3.43785 3.58104 3.7547 4.08579 4.33364 4.49214 4.80828 
29 0.17284 0.3292 0.51612 0.65098 0.83831 1.01214 1.1803 1.34223 1.5106 1.67334 1.86608 2.0755 2.2047 2.34796 2.35533 2.64316 2.83435 2.99719 3.17251 3.32224 3.4563 3.60054 3.77434 4.10306 4.35155 4.51289 4.64246 4.82751 4.8326 
49 0.16918 0.17451 0.32503 0.32912 0.51211 0.51663 0.64555 0.65108 0.83473 0.83968 1.00457 1.01013 1.17284 1.17839 1.33732 1.34459 1.50429 1.51041 1.66907 1.67642 1.85971 1.86489 2.07256 2.2015 2.34509 2.35084 2.48685 2.49445 2.64056 2.83023 2.83529 2.99485 3.16597 3.17094 3.31671 3.32158 3.45171 3.458 3.59606 3.60638 3.77092 3.77625 4.10087 4.34873 4.35418 4.50755 4.63532 4.82391 4.82887 
66 0.16038 0.16366 0.31559 0.31974 0.32274 0.50366 0.50685 0.5104 0.63606 0.64004 0.82506 0.82856 0.8325 0.99585 1.0002 1.16227 1.16763 1.32677 1.33078 1.33455 1.49583 1.49911 1.66025 1.6641 1.85038 1.85485 1.85947 2.06327 2.06717 2.19053 2.19483 2.33586 2.34045 2.4776 2.48082 2.63095 2.63419 2.82124 2.82445 2.82819 2.98515 2.98831 3.15669 3.1612 3.16571 3.30756 3.31193 3.44165 3.44641 3.58661 3.59003 3.75962 3.76366 3.76668 4.0923 4.09619 4.34101 4.34493 4.49684 4.50093 4.50599 4.62425 4.62877 4.81524 4.81815 4.82179 
4 1.34034 1.86238 2.83686 4.82771 
8 0.16559 0.51204 1.17501 1.33556 1.66731 1.86061 3.31504 4.63407 
34 0.16529 0.17604 0.32346 0.50998 0.64351 0.83084 0.83611 1.00355 1.17102 1.33451 1.50133 1.66414 1.67228 1.85853 1.86615 2.06876 2.19815 2.34248 2.35002 2.48285 2.63605 2.82706 2.83375 2.99062 3.1646 3.31491 3.44847 3.59242 3.76746 4.09753 4.34561 4.5036 4.63168 4.81965 
33 0.15962 0.31651 0.32072 0.50351 0.63665 0.82407 0.82812 0.99883 1.16171 1.3299 1.49555 1.50081 1.65995 1.85037 1.85558 2.06418 2.19342 2.33585 2.4782 2.63154 2.82201 2.9867 3.15658 3.16157 3.30965 3.44392 3.58726 3.76226 4.09269 4.34064 4.49906 4.62594 4.81517 
48 0.15057 0.15496 0.3067 0.31384 0.49301 0.4978 0.62617 0.63205 0.81589 0.82066 0.98697 1.153 1.31697 1.32493 1.48576 1.49102 1.64988 1.65639 1.84171 1.85102 2.05498 2.18181 2.32712 2.46676 2.47253 2.62132 2.62576 2.81139 2.81663 2.97512 2.98038 3.14746 3.15449 3.29679 3.30472 3.43259 3.57716 3.58393 3.75046 3.75707 4.08408 4.33276 4.48748 4.49371 4.6133 4.62138 4.80651 4.81163 
103 0.14719 0.1508 0.15354 0.15832 0.30324 0.30678 0.30999 0.31403 0.48989 0.49388 0.49636 0.50017 0.62226 0.6261 0.62885 0.63296 0.81246 0.81583 0.81897 0.82232 0.98521 0.98796 0.99225 1.14931 1.15323 1.15829 1.16286 1.31421 1.31774 1.32169 1.32608 1.48226 1.48619 1.48927 1.49373 1.64356 1.65013 1.65332 1.66016 1.83989 1.84233 1.84591 1.85053 2.05315 2.05565 2.05854 2.1783 2.18317 2.18993 2.32477 2.32757 2.33074 2.46036 2.46623 2.47005 2.47368 2.61677 2.62123 2.62415 2.80824 2.81225 2.815 2.8195 2.9719 2.97601 2.97914 3.14481 3.14788 3.15118 3.15466 3.29404 3.29754 3.30214 3.30549 3.42657 3.43245 3.43613 3.44085 3.5739 3.57777 3.58047 3.58697 3.74868 3.75178 3.755 3.75825 4.0821 4.08463 4.0879 4.33107 4.33314 4.33663 4.48512 4.4881 4.49173 4.49618 4.60912 4.61479 4.61978 4.80425 4.80707 4.80925 4.81409 
27 0.16087 0.31709 0.50513 0.63845 0.8251 0.83123 0.99729 1.16661 1.33038 1.49726 1.66331 1.85188 2.06794 2.33774 2.48089 2.63297 2.82279 2.98721 3.15946 3.30962 3.44847 3.58838 3.76231 4.09598 4.49985 4.62753 4.81881 
76 0.14733 0.15227 0.15608 0.30348 0.30737 0.31178 0.49005 0.49528 0.4989 0.62262 0.62764 0.63208 0.81271 0.81715 0.82061 0.98524 0.98914 0.99452 1.14961 1.15415 1.16135 1.31443 1.32062 1.32565 1.48255 1.48797 1.49191 1.64395 1.65143 1.65488 1.83995 1.84303 1.84801 2.05321 2.05655 2.17853 2.1859 2.32483 2.32825 2.46129 2.46693 2.47098 2.61719 2.62184 2.6255 2.80841 2.81342 2.8171 2.9721 2.97821 3.14492 3.1485 3.15287 3.29414 3.29953 3.30386 3.42692 3.43312 3.43831 3.57404 3.57899 3.74871 3.75351 3.75683 4.08214 4.08527 4.33112 4.33375 4.48526 4.48919 4.49297 4.60939 4.61826 4.8043 4.80763 4.81128 
53 0.15447 0.15974 0.31148 0.31792 0.49955 0.50436 0.63027 0.6372 0.81997 0.82483 0.82933 0.99145 0.99759 1.15754 1.16716 1.32166 1.33019 1.48968 1.49532 1.65592 1.66234 1.84612 1.85284 2.05938 2.06736 2.18903 2.33146 2.33809 2.47235 2.47943 2.62585 2.63115 2.81723 2.82279 2.98022 2.98561 3.15195 3.15832 3.30146 3.30893 3.4374 3.4443 3.58154 3.58857 3.75523 3.7613 4.08841 4.33734 4.49209 4.49827 4.62131 4.8112 4.81574 
26 0.16054 0.31738 0.50536 0.63687 0.82445 0.9999 1.16696 1.33164 1.4973 1.66121 1.85288 2.06372 2.33695 2.47803 2.6314 2.82338 2.98796 3.15848 3.30956 3.44401 3.58843 3.76166 4.0922 4.34004 4.49849 4.81539 
52 0.15092 0.15656 0.30725 0.31324 0.49362 0.49888 0.6268 0.63278 0.81629 0.82197 0.98786 0.99553 1.15371 1.16359 1.31789 1.32515 1.4864 1.49237 1.65083 1.65698 1.84246 1.84946 2.05571 2.18267 2.32776 2.33432 2.46751 2.47367 2.62175 2.62699 2.81204 2.81756 2.9759 2.98221 3.14804 3.15411 3.2976 3.30488 3.43339 3.43997 3.5777 3.58427 3.75129 3.75708 4.08474 4.33346 4.48834 4.49443 4.61407 4.62331 4.80711 4.81153 
46 0.15823 0.31457 0.49999 0.50901 0.63339 0.64229 0.82524 0.99523 1.16103 1.16846 1.32524 1.33653 1.49293 1.49975 1.65303 1.66373 1.85037 2.06532 2.18833 2.20035 2.33525 2.34149 2.47107 2.48054 2.62838 2.63446 2.81906 2.82818 2.98229 3.15546 3.1623 3.30513 3.31302 3.4355 3.44554 3.585 3.59162 3.7587 3.76472 4.0941 4.34151 4.4957 4.50181 4.61914 4.6308 4.81613 
81 0.15522 0.159 0.16177 0.31204 0.31542 0.31857 0.49774 0.50162 0.505 0.63082 0.63435 0.63798 0.81965 0.82303 0.8261 0.83077 0.99226 0.99601 1.00015 1.15785 1.16255 1.16772 1.32193 1.32732 1.33123 1.49045 1.49457 1.49751 1.65176 1.6576 1.6608 1.84723 1.85123 1.85518 2.06033 2.06349 2.18568 2.19123 2.33247 2.33553 2.34213 2.4708 2.47526 2.47878 2.62643 2.62973 2.63299 2.81578 2.81957 2.82337 2.97973 2.98445 2.98883 3.15271 3.15583 3.15952 3.30171 3.306 3.30968 3.43631 3.43973 3.44432 3.58171 3.58534 3.58956 3.75577 3.75956 3.76249 4.08943 4.09232 4.33822 4.34092 4.49303 4.49754 4.50067 4.61653 4.62312 4.62689 4.81169 4.81444 4.81804 
24 0.16031 0.31677 0.50304 0.63942 0.82463 1.1684 1.33124 1.49618 1.65988 1.85346 2.06235 2.33863 2.47731 2.63065 2.82112 3.15817 3.3095 3.44467 3.59002 3.76146 4.09092 4.3391 4.49872 4.81374 
6 0.17276 0.83437 1.00666 1.86309 3.32008 4.82567 
79 0.14743 0.15152 0.15524 0.30376 0.30755 0.31166 0.48979 0.49405 0.49759 0.62283 0.62687 0.63082 0.81285 0.81716 0.8208 0.98448 0.98895 1.15019 1.15492 1.16193 1.31445 1.3195 1.32518 1.48264 1.48715 1.49215 1.64444 1.65025 1.65528 1.83922 1.8431 1.84756 2.05243 2.05601 2.17827 2.18392 2.32443 2.32801 2.33449 2.46303 2.46804 2.47247 2.61813 2.62208 2.6255 2.80787 2.81213 2.8153 2.97206 2.97692 2.98465 3.14463 3.14857 3.15204 3.29405 3.29875 3.3037 3.42842 3.43227 3.4371 3.57374 3.57788 3.58405 3.74779 3.7521 3.75547 4.08144 4.08492 4.33024 4.33335 4.485 4.48952 4.49486 4.6091 4.61562 4.62124 4.80364 4.80671 4.80981 
0 
40 0.15703 0.3117 0.31798 0.50005 0.50562 0.63311 0.82038 0.82575 0.99177 0.99958 1.15849 1.16773 1.32153 1.32826 1.49335 1.65724 1.84612 1.85458 2.05949 2.18977 2.33156 2.47515 2.6282 2.81802 2.98329 3.15222 3.15843 3.30175 3.30912 3.4389 3.58372 3.75497 3.76051 4.08847 4.33697 4.49206 4.4977 4.62315 4.81098 4.81573 
23 0.15356 0.30939 0.49687 0.62953 0.81804 0.98922 1.48973 1.84331 2.05681 2.32888 2.47252 2.62512 2.8154 2.98033 3.14961 3.30614 3.43625 3.58084 3.75432 4.08565 4.33395 4.49211 4.80849 
98 0.16728 0.17045 0.17358 0.17849 0.32343 0.32719 0.33027 0.33516 0.51105 0.51392 0.51713 0.52179 0.64408 0.64784 0.65152 0.8322 0.83596 0.83849 0.84207 1.00297 1.00733 1.01089 1.0163 1.16972 1.17535 1.17928 1.33371 1.33897 1.34271 1.50376 1.507 1.51081 1.66763 1.67069 1.67567 1.85837 1.86213 1.86549 1.86999 2.07176 2.07464 2.07959 2.19728 2.20282 2.20754 2.34384 2.34711 2.35062 2.35544 2.48497 2.48834 2.49213 2.49819 2.6385 2.64168 2.64537 2.82819 2.83201 2.83519 2.83922 2.9918 2.99601 2.99989 3.16417 3.16846 3.17095 3.17495 3.31432 3.31924 3.32227 3.45025 3.45391 3.4573 3.59379 3.59707 3.60083 3.60521 3.76752 3.7718 3.77444 3.77962 4.10055 4.10345 4.108 4.3492 4.35165 4.35578 4.50437 4.50867 4.51201 4.51814 4.63084 4.6365 4.64144 4.8229 4.82557 4.82876 4.83207 
0 
0 
27 0.15778 0.31534 0.5026 0.63463 0.82375 0.99688 1.16447 1.32664 1.49371 1.66367 1.84606 2.06194 2.33527 2.47528 2.62834 2.81986 2.9838 3.15645 3.30689 3.44121 3.58717 3.75877 4.08794 4.336 4.49567 4.62676 4.81203 
29 0.1653 0.32225 0.50861 0.64228 0.83098 1.00337 1.172 1.33409 1.50177 1.66521 1.85771 2.0685 2.20021 2.34219 2.48333 2.63584 2.82665 2.99066 3.16335 3.31469 3.44889 3.59227 3.76687 4.09685 4.34512 4.50322 4.63162 4.81996 4.8252 
71 0.15809 0.16121 0.16515 0.31398 0.3178 0.3219 0.50182 0.50523 0.6344 0.63781 0.82283 0.82621 0.82932 0.994 0.99832 1.00248 1.16016 1.16455 1.17044 1.32516 1.32899 1.33239 1.49359 1.49713 1.50091 1.65815 1.6617 1.66631 1.8484 1.85234 1.85588 2.06151 2.06513 2.18947 2.19396 2.33401 2.33748 2.47506 2.47878 2.48437 2.62892 2.63185 2.81946 2.82302 2.82783 2.98403 2.98694 3.15478 3.15907 3.16317 3.3044 3.30915 3.31298 3.44002 3.44439 3.58501 3.58841 3.75856 3.76204 4.09052 4.09432 4.33895 4.34296 4.49512 4.49855 4.50214 4.62157 4.62605 4.81357 4.81644 4.81976 
28 0.15911 0.31662 0.50351 0.63577 0.8248 0.9998 1.16447 1.32816 1.49472 1.65941 1.85037 2.06399 2.193 2.33724 2.4763 2.63115 2.82138 2.98564 3.15724 3.30729 3.44136 3.5869 3.76235 4.09239 4.34079 4.49834 4.6261 4.81569 
78 0.15481 0.1588 0.16238 0.31195 0.31608 0.31983 0.49832 0.502 0.50546 0.63145 0.63518 0.63864 0.82076 0.82509 0.8303 0.99222 0.99681 1.0017 1.15842 1.16393 1.16867 1.32208 1.32707 1.33125 1.49012 1.49444 1.49788 1.65469 1.65902 1.66382 1.84685 1.85124 1.85542 2.05983 2.0634 2.18646 2.19222 2.33219 2.33605 2.34204 2.47161 2.47614 2.48091 2.62614 2.62997 2.81683 2.8205 2.82464 2.97994 2.98461 2.99 3.1531 3.15722 3.16129 3.3021 3.30739 3.31076 3.43754 3.44179 3.44607 3.58186 3.58571 3.59027 3.7558 3.75983 3.76281 4.08886 4.09225 4.3376 4.34062 4.49284 4.49721 4.50085 4.61881 4.62549 4.8117 4.81463 4.81897 
26 0.1657 0.3228 0.50915 0.6417 0.83332 1.00292 1.17296 1.33553 1.50287 1.66644 1.85592 2.06872 2.19998 2.34146 2.48463 2.63869 2.82758 2.99233 3.31874 3.45342 3.59259 3.7717 4.09798 4.34629 4.632 4.82181 
1 0.83593 
127 0.16814 0.17073 0.17296 0.17595 0.18254 0.3243 0.32727 0.32962 0.33202 0.3368 0.51137 0.51371 0.51607 0.51833 0.52184 0.64444 0.64715 0.64944 0.65263 0.8336 0.8368 0.83904 0.84177 0.84851 1.00415 1.00755 1.01027 1.01313 1.0195 1.17127 1.17524 1.17814 1.18084 1.33567 1.33895 1.34134 1.34398 1.35174 1.50482 1.50741 1.50998 1.51292 1.66926 1.67183 1.67481 1.67858 1.85907 1.8621 1.86437 1.86679 1.87053 2.07168 2.07433 2.07682 2.08115 2.19889 2.20282 2.20635 2.21042 2.34447 2.34718 2.34978 2.3526 2.35688 2.48586 2.48851 2.49119 2.49436 2.49982 2.63911 2.64161 2.64372 2.64804 2.82923 2.83204 2.83422 2.83683 2.83958 2.99334 2.99628 2.99858 3.0019 3.16568 3.16895 3.17103 3.17356 3.17769 3.31514 3.31881 3.32108 3.32341 3.33001 3.45058 3.45359 3.45602 3.45928 3.59542 3.59792 3.60057 3.60361 3.60811 3.76883 3.77172 3.7741 3.77702 3.78263 4.10079 4.10306 4.10546 4.10968 4.34954 4.35152 4.35412 4.35806 4.5054 4.50874 4.51074 4.5135 4.63346 4.63673 4.63997 4.64441 4.82381 4.82596 4.8281 4.83052 4.83342 
57 0.16301 0.1662 0.31961 0.32329 0.50679 0.51071 0.63933 0.6431 0.82892 0.83196 0.83648 0.9981 1.00229 1.00674 1.16451 1.17098 1.33222 1.33715 1.49969 1.50374 1.66355 1.6689 1.85296 1.85807 2.06636 2.06982 2.19438 2.19889 2.33835 2.34233 2.48115 2.48882 2.63426 2.63716 2.82512 2.8291 2.98927 2.99463 3.16171 3.16566 3.31278 3.44457 3.44929 3.59015 3.59475 3.76495 3.76776 4.09529 4.09899 4.34337 4.34709 4.50206 4.50779 4.62849 4.63462 4.81857 4.82231 
8 0.31879 0.50493 1.66313 1.85354 3.15881 3.31013 4.62663 4.81499 
87 0.17834 0.1816 0.18771 0.33381 0.33778 0.34214 0.52163 0.52522 0.52946 0.65345 0.65748 0.66166 0.84212 0.8462 0.85041 1.01379 1.0186 1.02594 1.17957 1.18626 1.19081 1.34698 1.35101 1.35907 1.5147 1.51823 1.52375 1.6787 1.68302 1.69378 1.86848 1.87303 1.87751 2.08141 2.08499 2.09171 2.20822 2.21345 2.2212 2.35378 2.35765 2.36452 2.49471 2.49862 2.50385 2.64808 2.65143 2.6572 2.83958 2.84308 2.84767 3.00171 3.006 3.01103 3.17394 3.17836 3.182 3.18868 3.32419 3.32912 3.33367 3.45929 3.46437 3.46994 3.60332 3.60819 3.61362 3.77696 3.7813 3.78443 3.79153 4.11043 4.11424 4.12784 4.35902 4.36311 4.37988 4.51404 4.51852 4.52237 4.64168 4.64692 4.65385 4.83348 4.83661 4.84081 4.8639 
30 0.17031 0.32645 0.51284 0.64539 0.83466 1.00642 1.17208 1.17753 1.33807 1.50647 1.6697 1.86236 2.07122 2.20232 2.34375 2.34841 2.48904 2.63946 2.83171 2.9938 3.16766 3.31862 3.45228 3.59656 3.77041 4.10125 4.34836 4.50664 4.63605 4.82471 
0 
32 0.15351 0.30909 0.49655 0.62903 0.81859 0.82564 0.98955 1.15587 1.32058 1.48899 1.65422 1.84397 2.05726 2.18636 2.32935 2.47099 2.62449 2.81433 2.97879 3.15001 3.15805 3.29983 3.30922 3.43553 3.57996 3.75342 3.75938 4.08627 4.33474 4.49024 4.62183 4.80872 
29 0.15856 0.31417 0.502 0.63455 0.82298 0.83106 0.99459 1.16524 1.33002 1.49609 1.65872 1.84912 2.06141 2.1943 2.33403 2.47644 2.6294 2.81987 2.98545 3.15483 3.31067 3.44015 3.58543 3.75886 4.09065 4.3391 4.49557 4.62723 4.81367 
81 0.1531 0.15755 0.16166 0.30921 0.31333 0.31709 0.49579 0.50085 0.50467 0.62844 0.63342 0.63761 0.81845 0.82259 0.82623 0.99149 0.99565 0.99951 1.15528 1.15981 1.16435 1.32025 1.32545 1.32898 1.48829 1.49301 1.49663 1.64952 1.65624 1.65955 1.84627 1.84968 1.85447 2.0595 2.06332 2.18433 2.18994 2.19585 2.33098 2.33441 2.33916 2.46636 2.47253 2.47646 2.62285 2.62783 2.63132 2.81418 2.81907 2.82306 2.97795 2.98336 2.98937 3.15099 3.15461 3.15856 3.30002 3.30498 3.30933 3.43253 3.4388 3.44338 3.57988 3.58473 3.58871 3.75478 3.7591 3.76267 4.08837 4.0918 4.33756 4.3411 4.49122 4.49544 4.4989 4.61487 4.62083 4.6261 4.8106 4.81396 4.81916 
56 0.15077 0.15507 0.30706 0.31194 0.49381 0.49791 0.62685 0.63183 0.81604 0.82048 0.98716 0.99285 1.15359 1.16269 1.31735 1.32402 1.48664 1.49117 1.65178 1.65668 1.84187 1.84661 2.05499 2.05906 2.18272 2.32728 2.33192 2.46832 2.47278 2.6219 2.62597 2.81204 2.8164 2.97592 2.98054 3.14788 3.15291 3.29755 3.30392 3.43322 3.43887 3.5777 3.58338 3.75066 3.75541 4.08407 4.08815 4.33271 4.33661 4.48803 4.49289 4.6149 4.62198 4.80667 4.80993 4.81482 
0 
83 0.16577 0.16969 0.17357 0.32234 0.32632 0.33039 0.51059 0.51384 0.51782 0.64305 0.64708 0.65621 0.8333 0.83634 0.84029 1.0023 1.00683 1.01101 1.16741 1.17303 1.17712 1.33213 1.3372 1.34076 1.5019 1.5059 1.51055 1.66678 1.67087 1.67593 1.85648 1.86051 1.86413 1.87135 2.07138 2.07538 2.10055 2.19843 2.20343 2.21203 2.34205 2.34635 2.35002 2.35588 2.4849 2.48961 2.50014 2.63815 2.64278 2.82798 2.83156 2.83503 2.99286 2.99684 3.16307 3.16735 3.17145 3.31352 3.31758 3.32187 3.44905 3.4528 3.46007 3.59315 3.59768 3.60306 3.76719 3.7708 3.77917 4.09997 4.10371 4.11703 4.3477 4.35166 4.35909 4.50321 4.50727 4.51248 4.62997 4.63502 4.82251 4.82582 4.82908 
35 0.16636 0.32223 0.32737 0.50989 0.642 0.64813 0.83293 1.00215 1.00758 1.17282 1.33581 1.50319 1.66636 1.85586 1.86197 2.06972 2.20408 2.34166 2.34688 2.48465 2.63719 2.82865 2.83638 2.99226 3.1658 3.31641 3.44968 3.59303 3.59952 3.76731 4.09817 4.3462 4.50568 4.63486 4.82156 
66 0.16141 0.16435 0.31678 0.32006 0.32331 0.50505 0.50815 0.63736 0.64078 0.82534 0.82889 0.83387 0.996 1.00113 1.16248 1.16778 1.17253 1.32647 1.33124 1.33566 1.49794 1.50061 1.66154 1.66486 1.85066 1.85482 1.85877 2.06429 2.06725 2.19358 2.19938 2.33681 2.34009 2.34713 2.47889 2.48161 2.6326 2.63498 2.82315 2.82599 2.98767 2.99052 3.15762 3.16148 3.16499 3.30639 3.31142 3.31482 3.44269 3.44656 3.45151 3.58814 3.5915 3.76229 3.76499 4.09339 4.09639 4.34178 4.34469 4.49995 4.50233 4.62459 4.62916 4.81664 4.81923 4.82383 
29 0.16131 0.31689 0.50518 0.63839 0.82673 0.99891 1.1664 1.32994 1.49725 1.66055 1.84992 1.85719 2.06444 2.19446 2.33804 2.47825 2.63227 2.82266 2.98703 3.15947 3.31008 3.44311 3.58957 3.76229 4.09444 4.34149 4.49952 4.63002 4.81561 
90 0.15123 0.15561 0.15831 0.16349 0.30751 0.3111 0.3149 0.49377 0.49884 0.50183 0.5081 0.62609 0.63083 0.63447 0.81698 0.82132 0.82394 0.82772 0.98889 0.99268 0.99669 1.15384 1.15766 1.16249 1.16815 1.31833 1.3244 1.32809 1.48659 1.49167 1.49432 1.64726 1.65506 1.65939 1.8436 1.84651 1.85048 1.85659 2.05689 2.06008 2.18225 2.1889 2.32855 2.33177 2.33619 2.46373 2.47121 2.47472 2.48179 2.62124 2.62591 2.62879 2.81198 2.8169 2.81956 2.82454 2.9759 2.98189 2.98679 3.14884 3.15212 3.15614 3.16214 3.2979 3.30296 3.30638 3.31279 3.43008 3.43637 3.441 3.57777 3.58253 3.58673 3.75224 3.75674 3.75939 4.0858 4.08862 4.33484 4.33717 4.48918 4.49398 4.49643 4.61321 4.62105 4.62494 4.8079 4.81094 4.8143 4.81892 
72 0.15342 0.15832 0.16428 0.31023 0.31481 0.31863 0.49648 0.50123 0.50572 0.62895 0.63397 0.63868 0.819 0.82397 0.82959 0.99134 0.9968 1.15673 1.16244 1.16783 1.32112 1.32677 1.33166 1.48924 1.49442 1.65064 1.65729 1.66203 1.8461 1.85105 1.85611 2.05932 2.06367 2.18515 2.19118 2.33119 2.3355 2.46814 2.47445 2.47931 2.62447 2.62912 2.8147 2.81951 2.82363 2.97871 2.98415 3.15143 3.15614 3.16002 3.3006 3.30612 3.31004 3.43298 3.43879 3.44482 3.58046 3.58522 3.75466 3.75945 3.76355 4.08829 4.09279 4.33731 4.34478 4.4918 4.49682 4.61619 4.62225 4.62797 4.81046 4.81392 
41 0.16609 0.32305 0.32761 0.51021 0.51433 0.64443 0.83208 0.83651 1.00241 1.00754 1.17196 1.178 1.33538 1.34061 1.50318 1.66586 1.67191 1.85601 1.86082 2.06931 2.19971 2.34137 2.34586 2.48446 2.63742 2.82805 2.83273 2.99234 3.16504 3.31536 3.32008 3.45032 3.59305 3.76844 4.09835 4.34557 4.35106 4.50465 4.63403 4.82138 4.82597 
7 0.51824 0.84099 1.17814 1.6779 4.1063 4.35838 4.82942 
56 0.14614 0.1511 0.30224 0.30687 0.48873 0.49416 0.62157 0.62688 0.81169 0.81637 0.98388 0.98889 1.14845 1.15442 1.31325 1.3195 1.48139 1.48711 1.64288 1.6506 1.83861 1.84198 2.05186 2.05558 2.17726 2.18442 2.32347 2.32741 2.4607 2.46757 2.61616 2.62145 2.80706 2.81244 2.97084 2.97704 3.14359 3.14751 3.29285 3.29884 3.42592 3.43208 3.57271 3.57803 3.74733 3.75227 4.08077 4.08421 4.32979 4.33252 4.48398 4.48923 4.60819 4.61812 4.8029 4.80653 
44 0.15831 0.16289 0.31436 0.32046 0.50265 0.50709 0.63515 0.82272 0.82746 0.99488 1.16107 1.32663 1.33379 1.49371 1.49865 1.65915 1.84915 1.85537 2.06252 2.18855 2.19477 2.33458 2.47635 2.62991 2.63436 2.82042 2.82498 2.9849 3.15558 3.16145 3.30541 3.31164 3.44048 3.58554 3.75884 3.76372 4.0913 4.0958 4.34002 4.49564 4.5011 4.62331 4.81446 4.8185 
59 0.17437 0.17989 0.32998 0.33387 0.51723 0.52122 0.649 0.65327 0.83899 0.84218 0.84917 1.00927 1.01437 1.17808 1.18326 1.34271 1.34743 1.5105 1.5157 1.67367 1.67835 1.86409 1.86927 2.07663 2.08135 2.20626 2.21264 2.34922 2.35414 2.36305 2.49121 2.49605 2.64419 2.64833 2.83566 2.84108 3.00012 3.00894 3.17314 3.17766 3.32287 3.32715 3.45528 3.45971 3.60054 3.60535 3.77518 3.77798 4.10512 4.11013 4.35401 4.35941 4.51187 4.51623 4.64005 4.64628 4.82901 4.83275 4.83871 
61 0.15372 0.15814 0.31053 0.31487 0.31891 0.49643 0.50101 0.50536 0.62937 0.63399 0.63829 0.81888 0.8233 0.82694 0.99097 0.99714 1.15678 1.16383 1.32093 1.32683 1.48902 1.49402 1.65088 1.65733 1.84572 1.8513 2.05881 2.06361 2.18492 2.19324 2.33101 2.3358 2.46976 2.4755 2.62492 2.62917 2.81474 2.81942 2.97875 2.98397 3.15121 3.15684 3.30076 3.30741 3.436 3.44038 3.58057 3.58506 3.75436 3.75919 3.76261 4.08784 4.0917 4.33666 4.34112 4.49152 4.49688 4.61526 4.62463 4.81022 4.81363 
34 0.16449 0.31985 0.32447 0.50752 0.51421 0.64043 0.83081 0.99846 1.1645 1.17211 1.33166 1.50032 1.664 1.85377 1.86015 2.06736 2.19655 2.33923 2.34629 2.48154 2.63536 2.826 2.99026 3.16289 3.31366 3.44568 3.59037 3.76606 4.09587 4.3442 4.50283 4.62979 4.81914 4.82514 
55 0.15173 0.15697 0.30894 0.31471 0.49502 0.50053 0.62748 0.6332 0.81723 0.82149 0.82459 0.83027 0.98973 0.99717 1.15535 1.16471 1.31961 1.32718 1.48769 1.49367 1.64876 1.6564 1.84455 1.85124 2.05776 2.1835 2.32966 2.33682 2.46675 2.47477 2.62323 2.62879 2.81324 2.81914 2.97717 2.98392 3.14991 3.1562 3.29912 3.30691 3.43163 3.43703 3.44406 3.57901 3.5869 3.75305 3.75919 4.08675 4.33561 4.49027 4.49632 4.61432 4.62546 4.80887 4.81269 
51 0.16393 0.16773 0.32007 0.32359 0.33157 0.50759 0.51327 0.64202 0.82854 0.83194 0.83656 0.99861 1.00415 1.16699 1.17267 1.33242 1.33793 1.50013 1.50651 1.66377 1.66857 1.85399 1.85888 1.86313 2.06755 2.19698 2.20474 2.33944 2.34536 2.48193 2.49151 2.63484 2.82563 2.83165 2.98979 3.16281 3.17005 3.31326 3.31774 3.44792 3.59053 3.60019 3.76556 3.77463 4.09592 4.34407 4.35123 4.50234 4.63068 4.81915 4.82403 
56 0.14835 0.15306 0.30458 0.30905 0.49099 0.49616 0.62368 0.62867 0.81402 0.81864 0.98606 0.99209 1.15096 1.15682 1.3156 1.32235 1.48375 1.48913 1.64524 1.65305 1.84084 1.8456 2.05407 2.0584 2.17954 2.18784 2.3257 2.32988 2.46345 2.47023 2.6187 2.6236 2.80922 2.81448 2.97317 2.97926 3.14594 3.15039 3.29507 3.30167 3.42844 3.434 3.57493 3.57998 3.74942 3.75498 4.08298 4.087 4.33197 4.33538 4.4863 4.49203 4.61048 4.61986 4.80506 4.80872 
36 0.16466 0.32026 0.32583 0.50804 0.64053 0.64569 0.82924 0.83521 1.00346 1.17528 1.33371 1.50093 1.50635 1.66457 1.85457 1.86096 2.06756 2.19878 2.34041 2.48328 2.63525 2.63873 2.82645 2.99059 3.16392 3.31407 3.44685 3.59171 3.76595 3.7694 4.09614 4.34445 4.50315 4.63118 4.81972 4.82472 
24 0.17355 0.32693 0.51567 0.64718 0.83876 1.01123 1.17696 1.51164 1.86261 2.07459 2.20654 2.34692 2.49332 2.64229 2.83268 3.16874 3.32157 3.45437 3.60096 3.77156 4.10311 4.35143 4.51035 4.8255 
0 
3 3.7741 4.51066 4.82961 
53 0.17528 0.3317 0.33789 0.51821 0.5243 0.65211 0.65792 0.84112 0.84804 1.0113 1.0213 1.18094 1.19576 1.3437 1.34859 1.51099 1.51616 1.67497 1.68254 1.86714 1.87354 2.07854 2.08452 2.20845 2.35133 2.35952 2.49241 2.49961 2.64595 2.6539 2.83648 2.84226 3.00064 3.00699 3.1732 3.17769 3.32424 3.33131 3.45758 3.46291 3.60142 3.60716 3.77627 3.78145 4.1068 4.11301 4.3549 4.36083 4.5138 4.52027 4.64163 4.83014 4.83551 
57 0.16054 0.16409 0.31544 0.32022 0.50335 0.50688 0.63551 0.64012 0.82554 0.82912 0.99526 1.00099 1.16126 1.16719 1.32589 1.33112 1.49634 1.50002 1.65973 1.66378 1.85036 1.85449 2.06312 2.06668 2.19055 2.19661 2.33551 2.33943 2.47625 2.48055 2.63082 2.63404 2.82086 2.82434 2.98492 2.98865 3.15624 3.16121 3.30542 3.31153 3.4411 3.44741 3.58646 3.59113 3.75899 3.7633 3.7668 4.09212 4.09562 4.34065 4.34367 4.49592 4.50047 4.62302 4.62845 4.81519 4.81778 
56 0.16076 0.1642 0.31654 0.32113 0.50472 0.5088 0.63669 0.64113 0.82497 0.82882 0.99691 1.00152 1.16278 1.16939 1.32929 1.33463 1.49656 1.50009 1.66092 1.66553 1.85091 1.8563 2.06408 2.06879 2.19191 2.19625 2.33647 2.34206 2.4786 2.48431 2.63175 2.63507 2.82255 2.82781 2.98666 2.99169 3.15748 3.16203 3.30818 3.31317 3.44256 3.44763 3.58774 3.59316 3.76108 3.76449 4.09309 4.0986 4.34158 4.34714 4.49786 4.50134 4.62597 4.63153 4.81693 4.82119 
88 0.14397 0.14815 0.15129 0.30012 0.30375 0.30724 0.48669 0.49102 0.49383 0.5001 0.61918 0.62341 0.62709 0.80936 0.81316 0.81647 0.82064 0.98189 0.98509 0.98899 1.14622 1.15026 1.15512 1.31108 1.31532 1.31915 1.47919 1.4835 1.48684 1.64052 1.64695 1.65078 1.83659 1.83941 1.84287 2.04985 2.05284 2.05604 2.17517 2.18045 2.32148 2.32461 2.32789 2.45761 2.46337 2.46749 2.61375 2.61819 2.62156 2.80505 2.80925 2.81232 2.81914 2.96874 2.97324 2.97661 3.14156 3.1449 3.14852 3.15462 3.29078 3.29476 3.29905 3.42348 3.42916 3.4334 3.57068 3.57482 3.57833 3.74536 3.74894 3.75202 4.07879 4.08167 4.085 4.32776 4.33018 4.33375 4.48191 4.48531 4.48876 4.60603 4.61183 4.619 4.80094 4.80402 4.80652 4.81102 
1 4.81296 
0 
1 1.86699 
1 0.82801 
24 0.17258 0.32964 0.51473 0.64854 1.18132 1.34018 1.50763 1.86458 2.07438 2.34802 2.48902 2.64159 2.83328 2.99657 3.17 3.32169 3.45506 3.60563 3.77249 4.10336 4.35062 4.50965 4.63878 4.82656 
0 
27 0.17425 0.33088 0.51943 0.6501 0.84082 1.01236 1.1833 1.34378 1.51162 1.67684 1.86697 2.07713 2.21207 2.35273 2.49601 2.64569 2.83792 3.00173 3.17346 3.32301 3.45893 3.60562 3.77719 4.10615 4.35325 4.5146 4.83158 
10 0.64437 1.85916 2.34585 2.63805 2.82869 3.31667 3.7684 4.34591 4.50478 4.82477 
83 0.16602 0.16944 0.17413 0.32219 0.32602 0.32915 0.51075 0.51414 0.5179 0.6428 0.64674 0.65115 0.83204 0.83516 0.83931 1.00199 1.00681 1.01132 1.16883 1.1745 1.17843 1.3339 1.33727 1.3417 1.50218 1.50593 1.51008 1.6672 1.67185 1.67907 1.85702 1.86136 1.86543 2.07014 2.07352 2.07906 2.1974 2.20142 2.20675 2.34237 2.34617 2.35142 2.36107 2.48464 2.48786 2.49336 2.63752 2.64069 2.82759 2.83091 2.83501 2.99214 2.99502 3.0004 3.16316 3.16748 3.17099 3.31315 3.31741 3.32124 3.44839 3.4527 3.45705 3.59358 3.59718 3.60243 3.76731 3.77102 3.77473 4.09914 4.10274 4.112 4.34749 4.35113 4.36096 4.50309 4.50748 4.51164 4.63313 4.6373 4.8217 4.82459 4.8282 
88 0.16487 0.16749 0.17091 0.32043 0.32357 0.32624 0.50833 0.51068 0.51337 0.64089 0.6439 0.6471 0.82933 0.83272 0.83514 0.83908 1.00041 1.00434 1.00747 1.16703 1.17101 1.17435 1.17818 1.33324 1.33575 1.33901 1.50073 1.50342 1.50681 1.66492 1.66807 1.67219 1.85492 1.85851 1.86144 2.06782 2.0709 2.07497 2.1959 2.19941 2.20509 2.34017 2.34337 2.34663 2.35448 2.48255 2.48529 2.48924 2.63556 2.63817 2.64321 2.8264 2.82893 2.83225 2.99078 2.99309 2.99759 3.16155 3.16497 3.16742 3.31219 3.31542 3.31833 3.44657 3.44986 3.45277 3.59156 3.59417 3.59747 3.76452 3.76759 3.77005 4.09674 4.09971 4.10373 4.34552 4.34808 4.35217 4.50172 4.50487 4.50759 4.62804 4.63259 4.63667 4.81964 4.82202 4.82467 4.82789 
86 0.15624 0.1595 0.1621 0.31301 0.31701 0.31969 0.49947 0.50285 0.50564 0.5095 0.6328 0.6357 0.6385 0.82156 0.82543 0.82778 0.83171 0.99298 0.99709 1.00026 1.15961 1.16405 1.16782 1.32335 1.32797 1.33105 1.49206 1.49597 1.49878 1.65719 1.65988 1.66361 1.84786 1.85121 1.85443 2.06092 2.064 2.06829 2.1875 2.19239 2.33329 2.3363 2.34019 2.353 2.4746 2.47777 2.48086 2.62776 2.63088 2.63342 2.81723 2.8211 2.82381 2.82824 2.98173 2.98549 2.98876 3.15353 3.15781 3.1604 3.30331 3.30775 3.31034 3.43935 3.44288 3.44602 3.58328 3.5864 3.58974 3.7563 3.76046 3.76285 4.08991 4.09272 4.09754 4.33885 4.3416 4.4937 4.49791 4.50024 4.6186 4.62448 4.6274 4.81245 4.81518 4.81802 
107 0.17198 0.17547 0.17851 0.18287 0.32817 0.33174 0.3346 0.33909 0.5167 0.519 0.52189 0.526 0.64945 0.65279 0.65618 0.83805 0.84115 0.84387 0.84692 1.00883 1.013 1.01634 1.02477 1.17598 1.18099 1.18461 1.34003 1.34385 1.34725 1.35437 1.50867 1.51192 1.51561 1.52827 1.67204 1.67522 1.67893 1.68575 1.86319 1.8671 1.87021 1.8742 2.07669 2.07956 2.08451 2.10207 2.20235 2.20732 2.21231 2.34841 2.35181 2.35546 2.36049 2.49106 2.49374 2.49813 2.51224 2.64438 2.6468 2.65197 2.83317 2.83671 2.83999 2.84322 2.86104 2.99889 3.00139 3.00558 3.1699 3.17382 3.17644 3.18068 3.31937 3.32415 3.32688 3.33415 3.45486 3.45906 3.46234 3.47689 3.59975 3.60282 3.6065 3.61345 3.77325 3.77679 3.77926 3.78456 4.10553 4.10839 4.1119 4.15667 4.35392 4.35624 4.35993 4.51 4.51363 4.51667 4.5219 4.63694 4.64123 4.64613 4.82824 4.83062 4.83346 4.83644 4.84347 
29 0.16469 0.32102 0.50886 0.6418 0.83063 1.00308 1.1737 1.33381 1.50049 1.66523 1.85606 2.06798 2.19771 2.34155 2.4832 2.63572 2.82693 2.83341 2.9904 3.1639 3.3145 3.44886 3.59302 3.76636 4.0969 4.34408 4.50366 4.63495 4.81982 
24 0.15846 0.3158 0.50192 0.63613 0.82478 1.16766 1.32993 1.49486 1.66021 1.85107 2.06069 2.33733 2.47611 2.629 2.81998 2.98476 3.15775 3.30816 3.44448 3.75976 4.08905 4.33708 4.49689 4.81246 
0 
64 0.1444 0.1489 0.30069 0.30489 0.30981 0.48681 0.49138 0.49582 0.62004 0.62456 0.80981 0.81451 0.98142 0.98621 1.1471 1.15265 1.31136 1.317 1.4796 1.48458 1.64244 1.64799 1.8362 1.84021 1.84643 2.04943 2.05318 2.1755 2.18182 2.32132 2.32507 2.46017 2.46554 2.61513 2.61953 2.80498 2.80953 2.81472 2.96906 2.97432 3.14165 3.14596 3.15053 3.29095 3.29644 3.30179 3.42599 3.43061 3.57077 3.57523 3.74476 3.74931 3.75325 4.07842 4.08205 4.32729 4.33053 4.48191 4.48677 4.6064 4.61434 4.80059 4.80382 4.80827 
64 0.15715 0.16122 0.16493 0.31428 0.31795 0.32253 0.50129 0.50438 0.50915 0.63401 0.63784 0.64318 0.82328 0.827 0.83041 0.99462 0.99893 1.16147 1.16734 1.32555 1.32971 1.3358 1.49307 1.49722 1.65925 1.66267 1.84907 1.85323 2.06236 2.06606 2.1901 2.19488 2.33438 2.33844 2.47597 2.4792 2.62866 2.63225 2.81947 2.82288 2.82867 2.9838 2.98713 3.15546 3.15989 3.3054 3.30991 3.44069 3.44466 3.58489 3.58838 3.75822 3.76234 3.76802 4.09139 4.09502 4.34012 4.34402 4.49511 4.4996 4.62291 4.62809 4.81435 4.81743 
25 0.16353 0.3206 0.50887 0.8291 1.00195 1.17181 1.33449 1.49942 1.66275 1.85532 2.06765 2.34163 2.4812 2.63454 2.98963 3.163 3.3132 3.44742 3.59216 3.7656 4.0971 4.3452 4.50232 4.63115 4.81879 
18 0.15894 0.3152 0.50077 0.635 0.99608 2.06103 2.33367 2.47647 2.62865 2.81985 2.98436 3.1559 3.58589 3.7593 4.09 4.33804 4.49655 4.81234 
38 0.16458 0.16859 0.32207 0.3272 0.50852 0.51386 0.64167 0.83085 0.83518 1.00136 1.00604 1.17119 1.33425 1.50169 1.66543 1.67189 1.85511 1.85981 2.06874 2.19781 2.34111 2.3461 2.48344 2.63618 2.82667 2.83231 2.99147 3.16495 3.31505 3.44816 3.59206 3.76724 4.09745 4.34525 4.50424 4.63167 4.82066 4.82547 
58 0.1556 0.16014 0.16676 0.31288 0.31738 0.49995 0.50366 0.63324 0.63796 0.82091 0.82572 0.83022 0.99282 0.99851 1.15924 1.16606 1.32345 1.32858 1.4919 1.49678 1.65743 1.66318 1.84724 1.85267 2.06051 2.0656 2.18794 2.19594 2.33266 2.33834 2.47417 2.47924 2.62767 2.63158 2.81778 2.82192 2.98187 2.98623 3.15347 3.15842 3.30305 3.30904 3.43881 3.44423 3.58317 3.58849 3.75661 3.76135 4.08953 4.09471 4.33819 4.34605 4.49353 4.49849 4.6208 4.62641 4.81245 4.81638 
39 0.16907 0.17573 0.32424 0.32949 0.51336 0.51966 0.64724 0.83277 0.83814 1.00455 1.01068 1.17628 1.33956 1.50681 1.67077 1.85978 1.86497 2.07469 2.20422 2.34655 2.35382 2.48893 2.63978 2.832 2.83709 2.99698 3.16782 3.17514 3.31811 3.32819 3.45316 3.59848 3.77061 4.10285 4.35147 4.50803 4.63574 4.82415 4.82912 
69 0.1589 0.16192 0.31479 0.31845 0.32213 0.50126 0.50457 0.50779 0.63466 0.63847 0.64376 0.82384 0.82768 0.83186 0.9946 0.99959 1.16086 1.16653 1.17147 1.32493 1.33001 1.33454 1.49362 1.49734 1.50131 1.65876 1.66211 1.84947 1.85378 1.85893 2.06268 2.0664 2.18918 2.19455 2.33504 2.33896 2.47535 2.47906 2.48424 2.62972 2.63271 2.81943 2.82289 2.82634 2.98299 2.9871 3.15582 3.15978 3.16368 3.30475 3.31001 3.31366 3.44081 3.44519 3.58515 3.58849 3.75836 3.76243 3.76585 4.09176 4.09563 4.34035 4.34414 4.49533 4.49977 4.62084 4.62721 4.81471 4.81729 
28 0.17436 0.32968 0.51695 0.6511 0.83792 1.01161 1.18082 1.34335 1.51099 1.67316 1.86549 2.07648 2.21088 2.34909 2.49253 2.64343 2.83549 2.99952 3.17158 3.32305 3.45694 3.60139 3.77436 4.10529 4.35371 4.51191 4.64209 4.82846 
61 0.16832 0.17124 0.32277 0.32671 0.33084 0.51257 0.51609 0.64563 0.65031 0.83354 0.83632 0.84076 1.00248 1.00746 1.01354 1.16861 1.17488 1.1801 1.3325 1.3391 1.50516 1.50965 1.66849 1.67334 1.85807 1.86253 1.86612 2.07201 2.0761 2.19896 2.21019 2.34375 2.34707 2.35546 2.4868 2.49172 2.64017 2.8304 2.83464 2.99476 2.99937 3.16454 3.16852 3.31272 3.3188 3.4494 3.45372 3.59517 3.59965 3.77007 3.77251 4.10051 4.10371 4.34897 4.35332 4.50339 4.50798 4.63504 4.64152 4.82416 4.82811 
0 
58 0.16392 0.16685 0.3193 0.3231 0.32698 0.50724 0.51008 0.63965 0.64324 0.8297 0.83331 0.99957 1.00536 1.16843 1.17296 1.33283 1.33625 1.50012 1.5036 1.66404 1.66792 1.85468 1.85967 2.06671 2.06987 2.1954 2.20171 2.33975 2.34308 2.48152 2.4846 2.63456 2.63714 2.82546 2.82827 2.99006 2.99275 3.16081 3.16475 3.31162 3.31535 3.44529 3.45002 3.59071 3.594 3.76471 3.7674 3.77121 4.09569 4.09896 4.34446 4.34763 4.50154 4.50457 4.63068 4.63665 4.81933 4.82193 
8 0.32013 0.50647 0.82673 0.99988 1.50091 3.16202 3.76464 4.82045 
65 0.15741 0.161 0.31339 0.31742 0.32138 0.50163 0.50495 0.63381 0.63759 0.82262 0.82657 0.83076 0.99425 0.99852 1.16074 1.1655 1.326 1.32936 1.49283 1.49696 1.50152 1.65819 1.66247 1.84841 1.85273 1.85766 2.06176 2.06555 2.18976 2.19601 2.33387 2.3376 2.47502 2.4788 2.62869 2.6317 2.81937 2.82285 2.82815 2.9839 2.98682 3.15467 3.15897 3.16367 3.3049 3.30913 3.31485 3.43946 3.4439 3.5848 3.58849 3.75824 3.76197 3.76665 4.09073 4.09497 4.33913 4.34357 4.49502 4.49866 4.62228 4.62715 4.8133 4.81644 4.82123 
57 0.16147 0.16474 0.31637 0.32047 0.50438 0.50734 0.63733 0.64088 0.82792 0.99572 1.00198 1.16241 1.16854 1.32686 1.33135 1.33529 1.49771 1.50105 1.66129 1.6662 1.85113 1.85603 2.06439 2.06853 2.19108 2.1961 2.33631 2.34122 2.47884 2.48213 2.63212 2.635 2.82254 2.82558 2.9872 2.99099 3.15715 3.1614 3.30675 3.31154 3.44214 3.44679 3.58754 3.59196 3.75969 3.76394 3.7674 4.09303 4.09693 4.34162 4.34581 4.49756 4.50128 4.62498 4.62996 4.81678 4.82002 
76 0.1621 0.16556 0.16883 0.31914 0.32363 0.33129 0.50701 0.51036 0.51409 0.63876 0.643 0.64793 0.8279 0.83161 0.83526 0.99887 1.00343 1.00767 1.16542 1.17129 1.17541 1.33182 1.33564 1.49788 1.5023 1.50612 1.66307 1.66739 1.85362 1.85816 1.86206 2.06646 2.07016 2.19256 2.19891 2.33892 2.34259 2.34676 2.48011 2.48428 2.48998 2.63335 2.6368 2.64723 2.82363 2.82718 2.83159 2.98793 2.99132 2.99611 3.15987 3.16433 3.16874 3.30947 3.31471 3.44484 3.44937 3.58966 3.5941 3.59976 3.76262 3.7667 3.77001 4.09557 4.09974 4.34414 4.34821 4.49942 4.50375 4.50828 4.62451 4.63139 4.63793 4.8183 4.82174 4.82539 
2 0.51455 0.83536 
103 0.18049 0.18379 0.18749 0.19596 0.33636 0.33998 0.34296 0.34916 0.52312 0.52626 0.52926 0.53324 0.65672 0.66044 0.66401 0.68142 0.84581 0.84928 0.85258 0.85797 1.01671 1.02089 1.02458 1.03276 1.18343 1.18805 1.19207 1.20301 1.34826 1.35188 1.35529 1.36292 1.51633 1.51969 1.52328 1.53302 1.68123 1.68468 1.68932 1.87123 1.87497 1.8782 1.88358 2.08409 2.08738 2.09196 2.21323 2.21775 2.2241 2.35663 2.36034 2.36414 2.37002 2.49907 2.50237 2.50652 2.65118 2.6543 2.65833 2.84236 2.84538 2.84898 2.85293 3.00548 3.00897 3.01305 3.17773 3.18147 3.18422 3.1886 3.32657 3.33133 3.33426 3.3407 3.46267 3.46666 3.47015 3.48073 3.6078 3.61153 3.61547 3.62256 3.78087 3.7846 3.78728 3.7926 4.11301 4.1162 4.12062 4.36169 4.36454 4.3694 4.5176 4.52139 4.52449 4.53054 4.64677 4.65056 4.65869 4.83592 4.83865 4.84186 4.84587 
27 0.16466 0.32154 0.50795 0.64027 0.83024 1.00384 1.16869 1.33428 1.5013 1.66438 1.8545 2.06764 2.19675 2.33994 2.4823 2.63556 2.82611 2.9905 3.3142 3.44722 3.591 3.76695 4.09606 4.34408 4.50328 4.63036 4.81995 
60 0.16151 0.16568 0.31611 0.32088 0.50476 0.5084 0.63656 0.64164 0.82742 0.83049 0.99611 1.002 1.16233 1.16941 1.32618 1.3318 1.34001 1.49753 1.50273 1.661 1.667 1.85057 1.85533 1.85989 2.06379 2.06833 2.19093 2.19671 2.33617 2.34162 2.35057 2.47724 2.48137 2.48744 2.63186 2.63677 2.82278 2.82728 2.98715 2.99571 3.15736 3.16267 3.30586 3.31226 3.44231 3.44788 3.58691 3.59207 3.75952 3.76463 4.09283 4.09706 4.34149 4.34583 4.49652 4.50188 4.62421 4.63138 4.81713 4.82234 
95 0.15079 0.15509 0.15779 0.30733 0.31086 0.31409 0.3204 0.49375 0.49847 0.50098 0.505 0.62567 0.63033 0.63353 0.63888 0.81628 0.81994 0.82278 0.8264 0.9888 0.99228 0.99636 1.15367 1.1576 1.16176 1.16721 1.31841 1.32338 1.32638 1.48652 1.49086 1.4936 1.64791 1.65388 1.657 1.66377 1.84365 1.84643 1.85034 1.85577 2.05687 2.06006 2.06459 2.18231 2.18805 2.19272 2.32846 2.33165 2.33542 2.46561 2.47085 2.47426 2.47965 2.62145 2.62576 2.6284 2.81195 2.81644 2.81909 2.82387 2.97594 2.98098 2.98347 3.14867 3.15188 3.15563 3.15975 3.29784 3.30228 3.30594 3.43106 3.43612 3.43996 3.57769 3.58214 3.5855 3.75221 3.75619 3.75896 4.08577 4.08863 4.09236 4.33485 4.33723 4.34195 4.48906 4.49276 4.49563 4.61327 4.61922 4.62304 4.8078 4.81097 4.81362 4.81747 
11 0.64842 0.83568 1.34195 1.5179 2.07789 2.49052 2.64132 3.45556 3.61116 3.77205 4.10689 
70 0.15374 0.15825 0.16218 0.31018 0.31388 0.31989 0.49671 0.50172 0.50589 0.62911 0.63377 0.63973 0.81925 0.82303 0.82671 0.99214 0.99692 1.15629 1.16081 1.32177 1.32936 1.48899 1.49418 1.49987 1.65016 1.65702 1.66315 1.84702 1.85129 2.06036 2.06573 2.18525 2.19532 2.3317 2.3353 2.46719 2.47357 2.47949 2.62359 2.62852 2.63315 2.81509 2.81973 2.82443 2.97901 2.98487 3.15195 3.15552 3.1602 3.30097 3.30556 3.31087 3.43297 3.43917 3.44544 3.58075 3.58555 3.75553 3.76196 4.0893 4.0942 4.33833 4.34259 4.49237 4.49859 4.61623 4.62321 4.81118 4.81475 4.82115 
63 0.14778 0.15227 0.30419 0.30837 0.31368 0.49029 0.49457 0.49961 0.62353 0.62794 0.81319 0.81785 0.98468 0.98958 1.15055 1.15621 1.31463 1.32023 1.48306 1.4879 1.4943 1.64712 1.65247 1.83941 1.84358 2.05262 2.05626 2.17877 2.18535 2.32468 2.32862 2.46396 2.46922 2.61865 2.62288 2.80848 2.81283 2.81944 2.9725 2.97751 3.14491 3.14927 3.15376 3.29438 3.30004 3.42984 3.43492 3.57423 3.57848 3.74804 3.75247 3.75584 4.08166 4.08524 4.33041 4.33361 4.48522 4.49 4.60958 4.61817 4.80395 4.80708 4.81121 
39 0.17224 0.32855 0.33456 0.51502 0.51914 0.64937 0.83773 0.84248 1.01003 1.17869 1.34071 1.50872 1.67177 1.67876 1.8633 2.07544 2.20461 2.34771 2.3533 2.49053 2.50133 2.64292 2.83324 2.83994 2.99784 3.17092 3.17769 3.32135 3.45589 3.60035 3.77378 3.78725 4.10353 4.35133 4.35762 4.51053 4.63925 4.82689 4.83131 
1 0.82921 
0 
140 0.14372 0.14709 0.14976 0.15217 0.15556 0.29981 0.30325 0.30606 0.30873 0.31159 0.48653 0.49006 0.49267 0.49509 0.49753 0.50323 0.61843 0.6221 0.62495 0.62794 0.63077 0.80904 0.81234 0.81529 0.81749 0.82046 0.98178 0.98432 0.98753 0.99051 0.99599 1.14591 1.14965 1.1531 1.15635 1.15989 1.3108 1.31406 1.31766 1.32038 1.32366 1.47887 1.48252 1.48551 1.48801 1.49113 1.64014 1.64611 1.64931 1.65222 1.65648 1.83648 1.83881 1.84164 1.84433 1.84735 2.04973 2.05208 2.05462 2.05812 2.17494 2.17912 2.18263 2.18716 2.32136 2.32403 2.32669 2.3297 2.33446 2.45683 2.46243 2.46581 2.46844 2.47162 2.47908 2.61338 2.6176 2.6203 2.62262 2.62824 2.80494 2.80859 2.81117 2.81358 2.8166 2.82087 2.96851 2.97217 2.97538 2.97797 2.98266 3.14135 3.14423 3.14695 3.14955 3.15207 3.15806 3.29053 3.29373 3.29703 3.29984 3.30262 3.4232 3.42879 3.43148 3.43447 3.43766 3.57053 3.57409 3.57669 3.57978 3.58435 3.74525 3.74793 3.75073 3.75304 3.75582 4.07869 4.08109 4.08366 4.08736 4.32757 4.32964 4.33202 4.336 4.48168 4.48452 4.4878 4.49009 4.49371 4.60573 4.61062 4.6147 4.61763 4.62227 4.80089 4.80355 4.80566 4.80809 4.81098 
67 0.17254 0.17619 0.32868 0.33314 0.51612 0.52005 0.64837 0.65223 0.65943 0.83783 0.84144 0.84719 1.00854 1.01296 1.02254 1.1743 1.17951 1.18945 1.34156 1.34591 1.50893 1.51275 1.67306 1.6784 1.86357 1.86787 1.87486 2.07552 2.08029 2.2044 2.21128 2.34775 2.35223 2.35878 2.49047 2.49502 2.64346 2.64741 2.83427 2.83835 2.8434 2.99848 3.00348 3.16913 3.17329 3.17903 3.32188 3.3257 3.45429 3.45883 3.59902 3.60422 3.77363 3.7774 3.78654 4.10437 4.10902 4.35299 4.35835 4.51129 4.51512 4.63569 4.64074 4.64803 4.82744 4.83113 4.83564 
5 0.1712 2.64389 2.83856 4.10453 4.35212 
73 0.16574 0.16927 0.17629 0.32129 0.32542 0.32962 0.50972 0.51362 0.51982 0.64279 0.64682 0.83111 0.83405 0.84063 1.00073 1.00605 1.0148 1.16796 1.17423 1.17966 1.33541 1.3399 1.5025 1.50636 1.66542 1.6698 1.85564 1.86056 1.86456 2.06898 2.07345 2.09413 2.19799 2.20396 2.34102 2.3462 2.35221 2.48329 2.48722 2.49221 2.63678 2.64022 2.82732 2.83162 2.83566 2.99276 2.99759 3.16251 3.16651 3.17076 3.31368 3.31759 3.32216 3.448 3.45233 3.5919 3.59665 3.60266 3.76542 3.76977 3.77641 4.09795 4.10228 4.34625 4.35048 4.50207 4.50652 4.51075 4.62974 4.63524 4.82145 4.82467 4.829 
36 0.1695 0.17616 0.32659 0.33438 0.51414 0.52086 0.64734 0.83565 1.00667 1.01418 1.17649 1.33948 1.50738 1.67026 1.67899 1.8614 1.86733 2.07322 2.20379 2.34604 2.3536 2.48795 2.64025 2.83327 2.99643 3.16843 3.31962 3.45338 3.59785 3.77108 4.10184 4.35057 4.5074 4.63721 4.82561 4.83287 
1 0.16567 
45 0.17619 0.18628 0.3335 0.34581 0.51891 0.52349 0.65254 0.84196 0.84882 1.01511 1.18212 1.34422 1.35005 1.51292 1.52124 1.67522 1.68298 1.86763 1.87457 2.07958 2.21201 2.35259 2.36076 2.49618 2.64619 2.83652 2.84273 3.00236 3.01196 3.17465 3.18151 3.32405 3.32912 3.45949 3.46592 3.60473 3.77797 4.10743 4.11453 4.35561 4.36146 4.51652 4.65403 4.83037 4.83551 
62 0.15082 0.15651 0.1619 0.30777 0.3123 0.49369 0.49925 0.50293 0.62634 0.63147 0.63587 0.8166 0.82194 0.82757 0.98913 0.9946 1.15424 1.16002 1.31841 1.32459 1.48627 1.49238 1.64779 1.65515 1.6606 1.84389 1.84857 2.05709 2.06157 2.18219 2.18879 2.32899 2.3335 2.46606 2.47231 2.62182 2.62683 2.81193 2.81738 2.97587 2.98225 3.14908 3.15397 3.2979 3.30401 3.43088 3.43674 3.44182 3.57769 3.58283 3.75232 3.75753 4.0861 4.09049 4.33497 4.33907 4.48948 4.49487 4.61313 4.62112 4.80823 4.81165 
22 0.16369 0.3197 0.50595 0.64045 0.82878 0.99926 1.1713 1.33169 1.49934 1.66406 1.85503 2.48174 2.63534 2.8245 2.98894 3.16249 3.31458 3.44839 3.59234 3.76562 4.63112 4.81988 
1 4.33432 
96 0.17258 0.17581 0.18074 0.32689 0.33123 0.33463 0.34079 0.51496 0.5185 0.5219 0.5283 0.64799 0.65312 0.65854 0.83771 0.84068 0.8445 0.85508 1.00702 1.01168 1.01644 1.02502 1.17391 1.18061 1.18424 1.33954 1.34393 1.3481 1.35943 1.5067 1.51111 1.51655 1.67196 1.67692 1.68265 1.86153 1.86608 1.86993 1.87589 2.07472 2.07955 2.08719 2.20595 2.21193 2.34693 2.35133 2.3564 2.36188 2.48998 2.49528 2.50493 2.64356 2.64739 2.65556 2.83298 2.83698 2.84085 2.85146 2.99789 3.00279 3.00922 3.16784 3.17295 3.17692 3.18445 3.31862 3.32321 3.32654 3.33933 3.45327 3.45919 3.46403 3.59873 3.60515 3.61063 3.7711 3.77585 3.78109 3.79408 4.10379 4.10799 4.11337 4.13195 4.35243 4.35571 4.36021 4.39228 4.50803 4.51235 4.51745 4.63957 4.64699 4.82735 4.83054 4.83381 4.84018 
0 
30 0.16287 0.31882 0.50564 0.64014 0.82808 0.83299 0.99642 1.16812 1.33126 1.49849 1.6621 1.85378 2.06676 2.19687 2.34 2.48019 2.6335 2.82396 2.98817 3.16113 3.3124 3.44659 3.59072 3.76386 4.09596 4.34332 4.50068 4.62958 4.81707 4.82156 
55 0.16205 0.16772 0.31726 0.32149 0.50555 0.5093 0.63844 0.64268 0.8276 0.83079 0.99665 1.00206 1.16344 1.16809 1.32885 1.33254 1.49819 1.50379 1.66212 1.66925 1.85126 1.85614 2.06458 2.06926 2.19342 2.20008 2.33691 2.34218 2.47988 2.48511 2.63249 2.63585 2.82357 2.82808 2.98821 3.15805 3.16223 3.30795 3.31242 3.44273 3.4477 3.58843 3.59348 3.76105 3.76522 4.09343 4.09723 4.34221 4.34654 4.4979 4.50183 4.62796 4.63457 4.81693 4.8202 
0 
28 0.16512 0.32186 0.50962 0.64322 0.83041 1.00067 1.00629 1.17226 1.3353 1.50185 1.66467 1.85549 1.86122 2.06906 2.34153 2.48424 2.63664 2.82736 2.99133 3.16434 3.31491 3.45041 3.59663 3.76724 4.09864 4.34499 4.50424 4.82099 
52 0.1649 0.16906 0.32148 0.32512 0.50787 0.51136 0.64073 0.64556 0.83041 0.83549 1.00037 1.00538 1.17064 1.17563 1.33327 1.33793 1.50116 1.50607 1.66486 1.67038 1.85502 1.85904 2.06794 2.07406 2.19812 2.34054 2.34584 2.48307 2.49051 2.63532 2.63958 2.82638 2.83057 2.99085 3.16251 3.16587 3.31413 3.31891 3.44847 3.45606 3.59161 3.59727 3.76583 3.76981 4.09657 4.10283 4.34494 4.50309 4.50812 4.63128 4.81993 4.82458 
103 0.14978 0.15361 0.15669 0.16189 0.30629 0.3096 0.31318 0.31643 0.49279 0.49698 0.49967 0.50309 0.62508 0.62893 0.63234 0.63564 0.81514 0.81844 0.82174 0.82435 0.98793 0.99169 0.99511 1.0001 1.15245 1.15616 1.16071 1.1656 1.31728 1.32131 1.32478 1.33055 1.48541 1.48915 1.49243 1.49795 1.6467 1.65245 1.65571 1.66067 1.84267 1.84557 1.84906 1.85336 2.05591 2.05918 2.06245 2.18128 2.18645 2.19254 2.32754 2.3306 2.33404 2.34097 2.46371 2.46902 2.47269 2.47613 2.62005 2.62407 2.62734 2.81107 2.81526 2.81813 2.8236 2.97489 2.97921 2.9824 3.14769 3.15086 3.1546 3.15763 3.2969 3.30085 3.30476 3.30915 3.42969 3.43495 3.43873 3.44305 3.57676 3.58084 3.58422 3.58984 3.75137 3.75559 3.75824 4.08487 4.08779 4.0911 4.33388 4.33632 4.34012 4.48804 4.4915 4.4948 4.6122 4.61803 4.62234 4.80698 4.81005 4.81264 4.81815 
27 0.16617 0.32474 0.50996 0.64417 0.83307 1.00545 1.17295 1.33765 1.50365 1.67003 1.86088 2.07004 2.3434 2.4842 2.63645 2.82903 2.9917 3.16576 3.31628 3.45032 3.59411 3.76805 4.09958 4.3464 4.50544 4.63447 4.82196 
0 
56 0.15599 0.16078 0.31255 0.31778 0.49875 0.50376 0.63311 0.63815 0.82154 0.82648 0.99316 0.99897 1.15909 1.16552 1.32309 1.32879 1.49198 1.49729 1.6569 1.66244 1.84757 1.85299 2.06084 2.0666 2.18676 2.19426 2.3329 2.33865 2.47316 2.47843 2.62713 2.63147 2.81685 2.82194 2.98116 2.98621 3.15343 3.15907 3.30283 3.30894 3.43881 3.44451 3.58313 3.58893 3.7562 3.76165 4.08987 4.09648 4.33848 4.34468 4.49334 4.4989 4.61884 4.62654 4.81211 4.81607 
15 0.16277 0.32056 0.82681 1.17016 1.49903 1.66196 1.85508 2.63311 2.98872 3.1628 3.31242 3.76466 4.34244 4.50157 4.81742 
28 0.17111 0.32785 0.51452 0.6486 0.83762 1.00857 1.17974 1.34019 1.50766 1.67178 1.86337 2.07545 2.20868 2.34775 2.49078 2.64203 2.83386 2.9971 3.17028 3.32065 3.45486 3.60011 3.77254 4.10406 4.35077 4.50954 4.64205 4.8261 
21 0.17226 0.32883 0.51444 0.64826 1.3422 1.50893 1.67283 2.07579 2.48987 2.64116 2.8337 2.99685 3.17132 3.45656 3.59942 3.77207 4.1036 4.35094 4.50912 4.63607 4.82751 
37 0.17097 0.17626 0.32736 0.33122 0.51415 0.51854 0.64887 0.83695 0.84112 1.00686 1.01134 1.17751 1.34027 1.50747 1.67051 1.86313 1.86785 2.07389 2.20338 2.34678 2.35125 2.48943 2.64216 2.83307 2.83987 2.99706 3.16981 3.32058 3.45561 3.59791 3.77309 4.10273 4.3507 4.50984 4.63771 4.82604 4.83208 
50 0.16709 0.32348 0.32832 0.51042 0.51415 0.64315 0.64749 0.83234 0.8402 1.00184 1.00773 1.16796 1.1753 1.33268 1.33849 1.50308 1.51103 1.66724 1.85837 1.86378 2.06933 2.07371 2.19834 2.20684 2.34224 2.34753 2.48477 2.49324 2.6383 2.82874 2.83251 2.99309 3.16293 3.168 3.31697 3.44867 3.45425 3.59402 3.60066 3.76857 3.77232 4.09927 4.10514 4.34717 4.50606 4.51314 4.63112 4.64217 4.82189 4.82824 
58 0.15291 0.15783 0.31032 0.3149 0.49623 0.50077 0.50546 0.62944 0.63358 0.6397 0.81855 0.8232 0.99078 0.99651 1.15676 1.16294 1.32077 1.32623 1.48905 1.49421 1.65034 1.65664 1.8455 1.85053 2.05872 2.06305 2.18431 2.19046 2.3308 2.33567 2.4692 2.47445 2.62467 2.62879 2.81435 2.81903 2.97849 2.9836 3.15103 3.15609 3.30048 3.30598 3.43599 3.44035 3.58027 3.58453 3.75409 3.75903 4.08776 4.09236 4.33651 4.34058 4.49136 4.49642 4.61477 4.62268 4.80997 4.8134 
7 0.1677 0.3277 0.83361 1.0082 1.67342 4.34707 4.82312 
16 0.16542 0.32205 0.50957 0.82967 1.00375 1.33598 1.66534 1.85742 2.07031 2.63682 2.82913 2.99264 3.31542 3.76708 4.3456 4.81988 
25 0.16432 0.31928 0.50652 0.641 0.82848 0.99971 1.33294 1.499 1.66471 1.85359 2.06752 2.34006 2.48129 2.63412 2.82471 2.98964 3.16239 3.31242 3.44649 3.59018 3.7654 4.09711 4.34431 4.50317 4.81878 
88 0.14767 0.1518 0.15504 0.30383 0.30747 0.31127 0.31518 0.49037 0.49495 0.49811 0.62254 0.62699 0.63066 0.63445 0.81308 0.81676 0.82008 0.82351 0.98557 0.98883 0.9932 1.14992 1.15397 1.15915 1.3148 1.3194 1.32306 1.48293 1.4874 1.49069 1.49539 1.64404 1.65111 1.65402 1.84027 1.84306 1.84739 2.05353 2.05651 2.0615 2.17886 2.18482 2.19279 2.32514 2.32827 2.33236 2.46072 2.46714 2.47079 2.47577 2.6174 2.622 2.62519 2.80866 2.81302 2.81633 2.97245 2.97724 2.98044 3.14524 3.14859 3.15283 3.29449 3.29867 3.30295 3.4269 3.43303 3.43684 3.44159 3.57436 3.57864 3.58277 3.74902 3.75271 3.75619 4.08247 4.0853 4.33154 4.33384 4.48561 4.48908 4.4927 4.60975 4.61668 4.62121 4.80458 4.80766 4.81052 
42 0.15312 0.15786 0.31022 0.49718 0.5008 0.63075 0.81867 0.82367 0.99032 1.15675 1.32065 1.32655 1.48941 1.49422 1.65568 1.84485 2.05801 2.18552 2.33032 2.47261 2.62502 2.62918 2.81538 2.8195 2.97932 2.98382 3.1511 3.15834 3.30041 3.30664 3.43705 3.58081 3.75372 3.75895 4.08705 4.3358 4.49096 4.49605 4.61524 4.62577 4.80978 4.81445 
60 0.15474 0.15979 0.31134 0.31615 0.49719 0.50193 0.50558 0.62985 0.63439 0.63969 0.82019 0.82521 0.9919 0.99791 1.15771 1.16438 1.32185 1.32815 1.48983 1.49528 1.65122 1.65798 1.84662 1.85209 2.05985 2.06541 2.18565 2.1921 2.33188 2.33729 2.4697 2.47556 2.62563 2.63051 2.81555 2.82027 2.82638 2.97948 2.98489 3.15207 3.1574 3.30154 3.30817 3.43314 3.43885 3.44471 3.58134 3.58615 3.75519 3.76062 4.08888 4.09367 4.33771 4.34214 4.49244 4.49792 4.61636 4.62472 4.81123 4.81477 
28 0.1536 0.30867 0.4964 0.62948 0.81856 0.98836 1.15588 1.32074 1.48929 1.65568 1.84298 2.05625 2.18743 2.32853 2.47313 2.62428 2.81434 2.97917 3.14911 3.29956 3.43557 3.57997 3.75183 4.08532 4.33396 4.48914 4.62114 4.80789 
62 0.15267 0.15695 0.16336 0.30989 0.3153 0.49572 0.50017 0.62934 0.63448 0.81792 0.8222 0.82528 0.98986 0.99589 1.15609 1.16338 1.32001 1.32595 1.33066 1.4887 1.4935 1.65422 1.65842 1.84471 1.84996 1.85412 2.05794 2.06203 2.18388 2.19086 2.33009 2.33479 2.47095 2.47524 2.62443 2.62867 2.81371 2.81847 2.82552 2.978 2.9832 3.15032 3.15596 3.29984 3.30622 3.31017 3.43621 3.44187 3.57976 3.58434 3.75315 3.75848 4.08704 4.09123 4.33581 4.3395 4.49059 4.49561 4.61451 4.62264 4.80922 4.81273 
18 0.16872 0.32598 0.51139 0.8338 1.0055 1.33769 1.5063 1.66958 1.86221 2.34704 2.48769 2.82935 2.99464 3.16613 3.31769 4.34697 4.508 4.82185 
118 0.1764 0.17981 0.18229 0.1859 0.33301 0.33593 0.33863 0.34142 0.35142 0.51962 0.52302 0.52553 0.52828 0.53372 0.65291 0.65594 0.65886 0.66254 0.84214 0.84554 0.8478 0.8511 1.01308 1.01647 1.01974 1.02375 1.18031 1.18433 1.18807 1.19206 1.34398 1.34791 1.35073 1.35385 1.51274 1.51594 1.51862 1.52221 1.67697 1.6801 1.6836 1.68853 1.86812 1.87086 1.8738 1.87676 1.88409 2.08121 2.08402 2.08701 2.09822 2.20838 2.21258 2.2175 2.35362 2.35642 2.35961 2.36392 2.37089 2.49441 2.49746 2.49999 2.50374 2.64748 2.65056 2.65288 2.65857 2.83699 2.84059 2.84304 2.84611 2.84966 3.00209 3.00571 3.0085 3.01355 3.17421 3.17738 3.18006 3.18299 3.18832 3.3239 3.3275 3.33034 3.33315 3.45919 3.46215 3.46526 3.46897 3.60439 3.60713 3.61028 3.61436 3.77719 3.78062 3.78301 3.78561 3.79092 4.10984 4.11235 4.11527 4.12164 4.35885 4.36111 4.36439 4.37382 4.51438 4.5181 4.52036 4.52418 4.64217 4.64608 4.64987 4.83268 4.83522 4.83751 4.84043 4.84562 
34 0.16532 0.32155 0.50838 0.51316 0.64229 0.83148 1.00333 1.17244 1.33418 1.50149 1.66551 1.67345 1.8569 2.06807 2.20043 2.34031 2.34617 2.48284 2.63567 2.82667 2.83302 2.99034 3.16362 3.16999 3.31414 3.44869 3.59227 3.76634 4.09676 4.34453 4.50327 4.63236 4.81993 4.82476 
31 0.1693 0.32487 0.33005 0.51317 0.64601 0.83492 1.00559 1.17334 1.17869 1.33861 1.50549 1.66807 1.86033 2.07298 2.2017 2.3461 2.4867 2.63969 2.83252 2.99512 3.16782 3.17409 3.31818 3.45231 3.59726 3.77048 4.10156 4.34873 4.50741 4.63624 4.8249 
30 0.16435 0.31973 0.50552 0.51073 0.639 0.82795 1.00055 1.16798 1.33218 1.49969 1.66205 1.85506 2.06542 2.19495 2.33799 2.48056 2.63295 2.8241 2.98879 3.16058 3.31226 3.4459 3.58879 3.76401 4.09412 4.34204 4.50101 4.62811 4.81721 4.82331 
0 
1 0.82632 
16 0.64245 0.83141 1.5022 1.66523 2.06858 2.34221 2.48251 2.63607 2.99129 3.16616 3.44866 3.59278 3.76672 4.09783 4.34541 4.50338 
24 0.17197 0.32929 0.51506 0.83886 1.01106 1.34232 1.51081 1.67245 1.86634 2.07563 2.35102 2.49399 2.64351 2.83463 2.99735 3.17373 3.32187 3.4565 3.60031 3.7747 4.10391 4.35111 4.51113 4.82838 
0 
83 0.18157 0.18553 0.19438 0.33675 0.34067 0.34521 0.52458 0.52808 0.53241 0.65701 0.66077 0.66643 0.84672 0.85006 0.85481 1.0171 1.02187 1.02906 1.18543 1.19018 1.20167 1.34933 1.35337 1.35998 1.51693 1.52031 1.52511 1.68141 1.68597 1.69291 1.87153 1.8757 1.87982 2.08415 2.08768 2.09506 2.21404 2.21993 2.35713 2.36178 2.36792 2.49913 2.50332 2.51077 2.65152 2.65455 2.662 2.84265 2.84637 2.85061 3.00685 3.01034 3.01868 3.17779 3.18174 3.18602 3.32877 3.33274 3.33869 3.46287 3.46672 3.47162 3.60779 3.61262 3.61896 3.78182 3.78508 3.79017 4.11306 4.11691 4.12448 4.36164 4.3659 4.37531 4.51939 4.52247 4.52805 4.64728 4.65291 4.83601 4.83924 4.84285 4.85303 
20 0.16579 0.32541 0.51228 0.83197 1.0077 1.17509 1.50285 2.06979 2.34668 2.63627 2.83293 2.9948 3.16708 3.59424 3.76813 4.09935 4.34578 4.50452 4.63388 4.82481 
39 0.16602 0.32239 0.50939 0.51474 0.64289 0.83216 1.00291 1.17064 1.17625 1.33499 1.50242 1.50841 1.66604 1.85633 1.86221 2.06918 2.19804 2.34165 2.34779 2.48371 2.63678 2.82761 2.83369 2.99155 3.16413 3.16814 3.31576 3.45002 3.59269 3.59879 3.76707 3.77004 4.09767 4.34564 4.50433 4.50885 4.63154 4.82084 4.82606 
97 0.15806 0.16158 0.16422 0.16925 0.31493 0.31839 0.32134 0.50122 0.50471 0.50757 0.51147 0.63411 0.63756 0.64038 0.82321 0.82674 0.8291 0.83283 0.99499 0.99877 1.00171 1.00557 1.16082 1.16508 1.16917 1.17453 1.3249 1.32993 1.33307 1.49334 1.49752 1.50031 1.50616 1.65526 1.66048 1.66367 1.66824 1.84953 1.85246 1.85555 1.85861 2.06281 2.06591 2.18906 2.19414 2.20332 2.33493 2.33813 2.34155 2.34665 2.47462 2.4788 2.48143 2.48736 2.62986 2.63291 2.63581 2.8191 2.8229 2.82524 2.82956 2.98275 2.98747 2.99131 3.15557 3.15913 3.16197 3.16937 3.30456 3.3096 3.31243 3.44071 3.44436 3.44728 3.58503 3.58836 3.59171 3.59755 3.75832 3.76253 3.76492 4.0918 4.09466 4.10175 4.34059 4.34296 4.34856 4.49561 4.49994 4.50244 4.61963 4.62596 4.62964 4.81433 4.81714 4.81994 4.82313 
34 0.15796 0.31418 0.50071 0.50613 0.63459 0.82386 0.99508 1.16159 1.32596 1.49401 1.65852 1.84805 1.85432 2.06146 2.19013 2.33378 2.34283 2.47543 2.62874 2.81912 2.82582 2.98344 3.15559 3.3061 3.4408 3.58435 3.59293 3.75871 4.08975 4.33754 4.49581 4.62394 4.81272 4.81844 
64 0.16675 0.17011 0.17485 0.32431 0.32781 0.51091 0.51422 0.64319 0.64739 0.83329 0.83614 0.84044 1.00313 1.00732 1.01245 1.17273 1.17737 1.33602 1.34019 1.50319 1.50709 1.66751 1.67198 1.85848 1.86199 1.86634 2.07007 2.07385 2.20012 2.20645 2.3425 2.34647 2.35208 2.48512 2.49013 2.63769 2.64104 2.82939 2.83292 2.83744 2.9927 2.99592 3.16583 3.16955 3.31514 3.31873 3.45014 3.45376 3.59369 3.59821 3.76741 3.7711 3.77741 4.09912 4.1027 4.3473 4.35159 4.50487 4.50777 4.63333 4.63942 4.82243 4.82548 4.82952 
66 0.17096 0.17492 0.32685 0.3311 0.51378 0.51798 0.52549 0.64578 0.65031 0.83677 0.84078 1.00541 1.01035 1.01654 1.17173 1.17654 1.18068 1.33835 1.34283 1.50646 1.51136 1.66993 1.67462 1.86008 1.86474 1.86993 2.0732 2.07783 2.20183 2.20614 2.34557 2.35084 2.35669 2.4881 2.49248 2.6413 2.64477 2.83208 2.83703 2.85093 2.99615 3.00148 3.1668 3.17072 3.17726 3.31797 3.32179 3.33359 3.45226 3.45661 3.59688 3.60068 3.60894 3.77145 3.77473 4.10203 4.10607 4.35046 4.35496 4.50895 4.51237 4.63568 4.63999 4.82542 4.82939 4.83337 
34 0.16062 0.31723 0.32103 0.50415 0.63751 0.8244 0.82803 0.99546 1.00085 1.16193 1.17016 1.32968 1.49665 1.66019 1.84995 1.85574 2.06427 2.19183 2.33567 2.47839 2.63171 2.82255 2.98627 3.15867 3.31003 3.44264 3.58674 3.76182 4.09229 4.34097 4.49888 4.62761 4.81604 4.82178 
52 0.16902 0.17428 0.32572 0.33038 0.51225 0.51653 0.6452 0.64985 0.83445 0.83859 1.00634 1.01169 1.17448 1.17887 1.33738 1.34358 1.50544 1.51444 1.66887 1.6753 1.86041 1.86525 2.07211 2.08733 2.20087 2.34515 2.35113 2.48633 2.49334 2.63981 2.64964 2.82987 2.83412 2.9946 3.16724 3.17227 3.31797 3.45165 3.4574 3.59559 3.6019 3.77096 3.77872 4.10087 4.10941 4.34889 4.35568 4.50723 4.51375 4.63492 4.82374 4.82805 
2 0.51903 4.82861 
22 0.16572 0.32488 0.5108 0.64665 0.83399 1.33914 1.50171 1.66633 1.85906 2.34363 2.48475 2.63717 2.82897 2.9925 3.1692 3.31726 3.45336 3.59646 3.76904 4.34641 4.5059 4.82085 
112 0.16216 0.16507 0.16774 0.17204 0.31827 0.32112 0.32401 0.32638 0.50475 0.50818 0.51022 0.51294 0.63775 0.64085 0.64361 0.64621 0.82799 0.83099 0.83332 0.83668 0.99882 1.00175 1.00506 1.01094 1.16397 1.1673 1.17117 1.17493 1.3286 1.33258 1.33519 1.33814 1.49725 1.50066 1.50331 1.50609 1.65775 1.66313 1.66582 1.66873 1.67586 1.85394 1.85619 1.85919 1.86223 2.06691 2.06971 2.07243 2.19187 2.196 2.19875 2.20398 2.3395 2.34198 2.3452 2.3509 2.47799 2.48153 2.48438 2.48774 2.63337 2.63618 2.6383 2.82267 2.82586 2.82811 2.83088 2.83572 2.9867 2.99012 2.99233 2.99599 3.15943 3.16205 3.16493 3.16705 3.30826 3.3119 3.31503 3.31748 3.44377 3.44689 3.45008 3.45296 3.5879 3.59137 3.59365 3.59698 3.76233 3.7656 3.76806 3.77029 4.09585 4.09828 4.10098 4.15 4.34467 4.34675 4.35009 4.4999 4.50312 4.50539 4.50813 4.62276 4.62825 4.63192 4.63512 4.81809 4.82042 4.8224 4.82488 4.82808 
0 
0 
0 
43 0.17057 0.17766 0.32647 0.33061 0.51378 0.51788 0.64768 0.83423 0.83829 1.005 1.01088 1.17486 1.33935 1.34417 1.50644 1.66987 1.67648 1.8603 1.86573 2.07326 2.20259 2.3458 2.35091 2.48887 2.64104 2.8321 2.83697 2.99589 3.16809 3.17241 3.31919 3.45246 3.59716 3.77145 4.10204 4.10798 4.35015 4.35602 4.50777 4.51448 4.63641 4.82492 4.82911 
177 0.18218 0.18535 0.18755 0.18962 0.19229 0.19569 0.3388 0.34138 0.34395 0.34606 0.34817 0.35151 0.35868 0.52525 0.52858 0.53059 0.53255 0.53455 0.53694 0.54111 0.65856 0.66161 0.66386 0.66599 0.66842 0.67178 0.84775 0.85052 0.85315 0.85495 0.85732 0.8598 0.86631 1.01989 1.02237 1.02522 1.02758 1.03033 1.03478 1.1859 1.18859 1.19151 1.19418 1.19683 1.20019 1.35007 1.35356 1.35601 1.35835 1.36081 1.36541 1.51837 1.52165 1.52396 1.5261 1.52866 1.53342 1.6814 1.685 1.68737 1.68989 1.69264 1.6966 1.87459 1.8768 1.87943 1.88155 1.88378 1.88686 1.89232 2.08779 2.08993 2.09209 2.09464 2.09853 2.11041 2.21342 2.21754 2.2202 2.2237 2.2277 2.35973 2.36208 2.36443 2.36688 2.36959 2.37311 2.37773 2.50078 2.50358 2.50589 2.50841 2.51123 2.51556 2.65354 2.65619 2.65844 2.66026 2.66333 2.66844 2.84299 2.84656 2.84881 2.85071 2.85297 2.85542 2.85884 2.87303 3.00734 3.01055 3.01319 3.01536 3.01829 3.024 3.18039 3.18289 3.1856 3.18756 3.18975 3.19275 3.19937 3.32943 3.33245 3.33537 3.33751 3.33962 3.34266 3.35274 3.46475 3.46746 3.47014 3.47257 3.47509 3.47917 3.60935 3.61259 3.61474 3.61725 3.61993 3.62354 3.63113 3.78368 3.78664 3.78889 3.79068 3.79277 3.79611 3.80107 4.11674 4.1189 4.1211 4.12343 4.12729 4.1379 4.36572 4.36752 4.36959 4.37232 4.37625 4.52061 4.52309 4.52577 4.52759 4.53014 4.53373 4.64564 4.65002 4.65324 4.65611 4.65986 4.83914 4.84142 4.84326 4.84517 4.8474 4.84975 4.85437 
1 0.82985 
0 
70 0.15573 0.16017 0.16589 0.31297 0.31769 0.32346 0.49887 0.50324 0.50711 0.63116 0.63561 0.63919 0.82121 0.82589 0.82957 0.99317 0.998 1.00412 1.15919 1.16436 1.17269 1.32338 1.32851 1.49095 1.49552 1.50093 1.65491 1.65993 1.66639 1.84793 1.85265 2.06104 2.0656 2.18796 2.1934 2.33316 2.33792 2.47181 2.47739 2.48303 2.62657 2.63124 2.81774 2.82209 2.82701 2.98062 2.98542 3.15384 3.15882 3.16362 3.30329 3.30885 3.43831 3.44292 3.58239 3.58656 3.59237 3.75715 3.76245 4.0901 4.09487 4.33879 4.34329 4.49378 4.4989 4.62028 4.62584 4.81287 4.81658 4.82157 
18 0.16979 0.32599 0.51324 0.83549 1.00761 1.34266 1.50685 1.67146 1.85847 1.87367 2.34731 2.83224 2.99956 3.1751 3.7723 4.35371 4.51284 4.82618 
46 0.1672 0.17301 0.32274 0.32653 0.50959 0.51378 0.64421 0.83151 0.83528 1.00144 1.00585 1.17074 1.17631 1.33454 1.33916 1.50354 1.66639 1.67131 1.85607 1.86028 2.07105 2.19892 2.34363 2.34899 2.48405 2.49128 2.63812 2.82729 2.83223 2.99283 3.16464 3.17123 3.31488 3.31888 3.44937 3.45458 3.5937 3.60169 3.76811 4.09863 4.10452 4.34699 4.50513 4.63295 4.82121 4.82513 
50 0.17155 0.1782 0.32715 0.33198 0.51502 0.51915 0.64865 0.65318 0.83686 0.84122 1.00903 1.01764 1.17909 1.34024 1.34454 1.50893 1.67181 1.68111 1.86247 1.86688 1.87905 2.07486 2.08249 2.20637 2.34953 2.3586 2.4901 2.50689 2.64196 2.65815 2.83358 2.83874 2.99695 3.00772 3.17013 3.17534 3.321 3.45551 3.60026 3.6081 3.77307 3.77861 4.10377 4.11348 4.35124 4.35681 4.51029 4.64089 4.82693 4.83083 
2 0.32519 0.83541 
5 0.16494 0.32273 0.82936 1.00216 1.8599 
0 
14 0.16084 0.32013 0.50518 0.63914 0.82599 0.99836 1.4991 1.66506 1.85596 2.82356 3.15953 3.76326 4.09394 4.34235 
74 0.16915 0.17224 0.17733 0.32471 0.32866 0.33395 0.51265 0.51623 0.52083 0.64576 0.64946 0.66491 0.83414 0.83748 0.84118 1.00426 1.00821 1.01228 1.17554 1.18 1.33843 1.34223 1.50574 1.50974 1.66918 1.6731 1.68262 1.85939 1.86382 1.86711 1.87516 2.07228 2.0762 2.20229 2.20944 2.34452 2.34814 2.354 2.36068 2.48703 2.49138 2.64021 2.64443 2.83109 2.83503 2.8399 2.9954 3.00061 3.16765 3.17097 3.1789 3.31864 3.32224 3.45174 3.45585 3.46858 3.59615 3.60061 3.60709 3.77024 3.77341 3.77927 4.10086 4.10451 4.11465 4.34936 4.35284 4.36068 4.50785 4.51119 4.63618 4.82446 4.82865 4.8326 
124 0.17027 0.17259 0.17532 0.17861 0.32606 0.32893 0.3312 0.3342 0.34188 0.51352 0.51585 0.51813 0.52059 0.52634 0.64622 0.64907 0.65184 0.6554 0.83567 0.83797 0.84042 0.84298 0.84867 1.00558 1.00915 1.01179 1.01523 1.02243 1.17364 1.17689 1.18018 1.18399 1.33893 1.34164 1.34429 1.34856 1.50592 1.50834 1.5115 1.5152 1.67026 1.67293 1.67599 1.68004 1.85989 1.8633 1.8658 1.86817 1.87279 2.0725 2.07539 2.07861 2.08424 2.09884 2.20201 2.20515 2.20896 2.34506 2.34765 2.3507 2.35407 2.35883 2.48718 2.48992 2.49343 2.4979 2.64064 2.64303 2.64583 2.65246 2.83157 2.83376 2.83695 2.83946 2.84633 2.99538 2.99759 3.0009 3.00549 3.167 3.17037 3.17266 3.17551 3.1804 3.31823 3.32105 3.32346 3.32683 3.45138 3.45507 3.45741 3.46096 3.59627 3.59886 3.60172 3.60509 3.60926 3.77126 3.77397 3.77645 3.78134 4.10172 4.10413 4.10685 4.11121 4.12357 4.15245 4.35012 4.35248 4.35571 4.3598 4.50785 4.51055 4.51345 4.51918 4.63638 4.63995 4.64705 4.82449 4.82692 4.82933 4.83176 4.83571 4.84549 
17 0.1659 0.51109 1.00622 1.50628 1.86176 2.07023 2.34147 2.63629 2.83154 2.99198 3.16793 3.44971 3.59291 3.76796 4.34581 4.50476 4.82127 
31 0.17547 0.33265 0.51879 0.65199 0.84145 1.01184 1.18328 1.3448 1.51164 1.67595 1.86803 2.07903 2.21277 2.35233 2.49392 2.64558 2.83755 2.84367 3.00164 3.17329 3.32452 3.45968 3.60367 3.77654 3.78604 4.10738 4.35506 4.51312 4.64344 4.83049 4.8388 
5 0.15914 0.82403 2.06602 2.33753 4.3409 
104 0.15413 0.15791 0.16081 0.16421 0.31052 0.31399 0.31728 0.32028 0.49683 0.50152 0.504 0.50719 0.62967 0.63382 0.63682 0.64015 0.8193 0.82278 0.82592 0.82816 0.99211 0.99557 0.99884 1.15637 1.16035 1.16424 1.16764 1.32118 1.32578 1.32867 1.33229 1.48937 1.49341 1.49614 1.49886 1.65065 1.65665 1.65976 1.66298 1.84736 1.84987 1.85323 2.06068 2.06358 2.06742 2.1852 2.19035 2.19346 2.3321 2.33506 2.33834 2.34671 2.46813 2.47327 2.47668 2.47923 2.62408 2.6286 2.63141 2.81504 2.81947 2.82221 2.82559 2.97895 2.9837 2.98633 2.99119 3.15233 3.15534 3.15909 3.16248 3.30096 3.30509 3.30853 3.31194 3.4335 3.43919 3.44247 3.44557 3.58085 3.5852 3.58794 3.59398 3.75567 3.75923 3.76194 3.76453 4.08958 4.09217 4.09591 4.33856 4.3408 4.34605 4.49212 4.4956 4.49868 4.50239 4.61611 4.6217 4.62599 4.8114 4.81451 4.81709 4.82106 
42 0.17362 0.18074 0.33015 0.3358 0.51791 0.52504 0.6512 0.83981 0.84616 1.01118 1.02192 1.18004 1.34486 1.51049 1.67439 1.86533 1.87043 2.07679 2.20614 2.34956 2.35555 2.49197 2.64418 2.83625 2.84232 2.9991 3.17228 3.18071 3.32292 3.4569 3.60138 3.61008 3.7753 3.78284 4.10476 4.35322 4.36455 4.51137 4.52038 4.64021 4.82882 4.83368 
118 0.17644 0.17919 0.18217 0.18637 0.33219 0.33525 0.33774 0.34137 0.35213 0.52019 0.52264 0.52511 0.52853 0.65274 0.65577 0.65875 0.66372 0.84139 0.84433 0.84678 0.84972 0.867 1.01212 1.0159 1.01881 1.02316 1.18086 1.18459 1.18773 1.19629 1.3454 1.34808 1.35091 1.35666 1.51278 1.51535 1.51834 1.52373 1.67667 1.6797 1.68316 1.68824 1.86674 1.87041 1.87316 1.87634 1.88371 2.0794 2.08215 2.0853 2.09142 2.20838 2.21185 2.21644 2.35215 2.35543 2.35858 2.36271 2.36953 2.49426 2.49718 2.50062 2.50589 2.64701 2.64974 2.65308 2.66004 2.83827 2.84089 2.84386 2.84691 2.86184 3.00231 3.00474 3.00828 3.01647 3.17372 3.17671 3.17899 3.18212 3.18914 3.3249 3.32763 3.33018 3.33517 3.45888 3.46208 3.46485 3.46973 3.60375 3.6069 3.61015 3.61491 3.77718 3.78003 3.78229 3.78605 3.79301 4.10854 4.1112 4.11421 4.12095 4.35695 4.35933 4.36256 4.36867 4.51404 4.51684 4.51956 4.52366 4.64277 4.64634 4.65118 4.83158 4.83393 4.83641 4.83919 4.84469 
9 0.16858 0.32585 0.51477 1.00755 1.86188 3.16726 3.31912 4.34691 4.82292 
58 0.15306 0.15778 0.30931 0.31407 0.49539 0.50039 0.62884 0.63378 0.81872 0.8236 0.99016 0.99597 1.156 1.16287 1.16848 1.32 1.32598 1.48822 1.49357 1.65158 1.65654 1.84487 1.84974 2.05804 2.06243 2.184 2.1903 2.33003 2.33477 2.46961 2.47491 2.62413 2.62872 2.8135 2.81868 2.97772 2.98328 3.15041 3.15571 3.29958 3.30579 3.3101 3.43526 3.44019 3.57945 3.58436 3.7534 3.75847 4.08697 4.0913 4.33594 4.33974 4.49058 4.49581 4.61482 4.6233 4.80928 4.81295 
20 0.16719 0.32322 0.51428 0.83145 1.00314 1.33734 1.50347 1.66669 1.86043 2.34402 2.48609 2.63691 2.83223 2.99284 3.16807 3.3187 3.59291 3.76883 4.35075 4.82305 
23 0.16914 0.32637 0.5116 0.64699 1.17684 1.33799 1.50587 1.8622 2.071 2.3449 2.48765 2.63755 2.83252 2.99446 3.16721 3.31789 3.45238 3.5958 3.76815 4.09992 4.34768 4.50537 4.63644 
69 0.1696 0.17274 0.17737 0.32568 0.32946 0.33461 0.51356 0.51696 0.52253 0.6463 0.6508 0.83492 0.8379 0.84202 1.00477 1.00933 1.01395 1.17307 1.17823 1.18396 1.3389 1.34296 1.50629 1.51048 1.66968 1.67343 1.67972 1.8598 1.86437 1.86884 2.07349 2.07792 2.2029 2.20952 2.34501 2.34943 2.35444 2.48812 2.49317 2.64162 2.64663 2.83175 2.83574 2.84076 2.99607 3.00129 3.16859 3.17231 3.18106 3.31962 3.32308 3.45278 3.45711 3.59683 3.60157 3.60848 3.77209 3.77578 4.10192 4.10546 4.35027 4.35396 4.50937 4.51343 4.63667 4.64738 4.82523 4.82861 4.83235 
28 0.16677 0.32265 0.50995 0.64358 0.83106 1.0024 1.17165 1.33543 1.50277 1.66651 1.85626 2.06987 2.19935 2.34136 2.48409 2.63711 2.82769 2.992 3.16459 3.3149 3.44953 3.59276 3.76732 4.09909 4.34601 4.5048 4.63225 4.82154 
73 0.15704 0.1618 0.16615 0.31399 0.31873 0.32388 0.50038 0.50505 0.50867 0.63357 0.63859 0.82249 0.82686 0.82977 0.9939 0.99935 1.00373 1.16016 1.16596 1.17069 1.3241 1.32986 1.33414 1.49282 1.49822 1.65463 1.65991 1.66391 1.84895 1.85371 1.85762 2.06183 2.06688 2.18734 2.19357 2.3342 2.33882 2.34707 2.47419 2.47949 2.62868 2.63274 2.81882 2.82315 2.82812 2.98284 2.98729 3.1546 3.15997 3.16389 3.30396 3.31 3.31407 3.43999 3.44582 3.58445 3.58876 3.7577 3.76268 3.76698 4.09151 4.09633 4.34038 4.34565 4.4949 4.49983 4.50505 4.61753 4.62585 4.63206 4.81407 4.81745 4.82238 
28 0.17141 0.32837 0.51421 0.64713 0.83571 1.01446 1.17773 1.34065 1.50826 1.67246 1.86439 2.07378 2.20521 2.34747 2.48878 2.64073 2.83566 2.99592 3.1688 3.31937 3.45395 3.59935 3.77143 4.10291 4.35004 4.50775 4.63507 4.82544 
28 0.17249 0.32986 0.51586 0.64861 0.84047 1.011 1.17763 1.34148 1.50912 1.67575 1.85977 2.07436 2.20495 2.34875 2.48871 2.64226 2.83388 2.99755 3.17082 3.32167 3.45405 3.59875 3.77321 4.10244 4.35263 4.51204 4.64064 4.82742 
101 0.17495 0.17827 0.18213 0.33056 0.33407 0.3372 0.34274 0.5183 0.52104 0.52418 0.52923 0.65099 0.65454 0.65789 0.67305 0.83988 0.84343 0.84682 0.85209 1.01071 1.01545 1.01937 1.02799 1.17758 1.18232 1.18636 1.34396 1.34728 1.35071 1.3626 1.51084 1.5142 1.51774 1.52973 1.67536 1.67919 1.6839 1.86573 1.86954 1.87296 1.87859 2.0783 2.08165 2.08632 2.20425 2.20956 2.21554 2.35075 2.35426 2.3581 2.3637 2.49298 2.49647 2.50095 2.5142 2.6456 2.64864 2.65352 2.83616 2.83927 2.84269 2.84667 3.00006 3.00325 3.00732 3.17179 3.17569 3.1786 3.18387 3.3216 3.32594 3.32902 3.33622 3.45735 3.46124 3.46477 3.60174 3.6053 3.60891 3.61561 3.77562 3.77893 3.78157 3.78722 4.10738 4.11066 4.11499 4.35608 4.35916 4.36345 4.51204 4.51573 4.51909 4.52785 4.64028 4.6443 4.65121 4.83029 4.83303 4.83622 4.84001 
28 0.16884 0.3261 0.51276 0.64648 0.83484 1.00642 1.17663 1.33922 1.50584 1.67002 1.86162 2.07284 2.20367 2.34525 2.48724 2.64009 2.83101 2.99461 3.1677 3.31867 3.45321 3.59704 3.77058 4.10098 4.34867 4.50745 4.82382 4.83002 
60 0.16748 0.17027 0.32228 0.32614 0.33028 0.51133 0.51474 0.64332 0.64717 0.83119 0.83464 0.83955 1.00183 1.00763 1.16886 1.17569 1.3352 1.3393 1.50356 1.50686 1.66769 1.67217 1.85681 1.86162 2.07026 2.07391 2.19911 2.20712 2.34212 2.34744 2.48483 2.48816 2.63856 2.64107 2.82877 2.83176 2.83787 2.99388 2.99921 3.16377 3.1681 3.31504 3.31891 3.44887 3.45372 3.59412 3.598 3.76715 3.77111 4.09944 4.10293 4.3479 4.3514 4.50328 4.50759 4.51377 4.63277 4.63753 4.82283 4.8256 
17 0.32202 0.50862 0.64352 0.83342 1.17332 1.33672 1.49996 1.85694 2.48118 2.63487 2.8256 3.16294 3.31442 3.44829 3.76498 4.50188 4.81969 
28 0.15083 0.30726 0.49451 0.62704 0.81587 0.98747 1.15359 1.31923 1.48733 1.65334 1.84196 2.05515 2.18367 2.32735 2.47011 2.62231 2.81251 2.9771 3.14801 3.29837 3.43374 3.57822 3.75158 4.08412 4.33257 4.48848 4.62089 4.80671 
37 0.16571 0.32319 0.50961 0.51408 0.64353 0.83168 0.83587 1.00308 1.17156 1.33505 1.50262 1.66529 1.85754 1.86317 2.06978 2.19864 2.34289 2.48405 2.49287 2.63721 2.82814 2.83483 2.99185 3.16479 3.31576 3.44962 3.45715 3.59342 3.7675 3.77267 4.09823 4.10507 4.34601 4.50477 4.63212 4.8211 4.82616 
35 0.17357 0.33011 0.51643 0.5254 0.64852 0.83906 1.01199 1.17764 1.34264 1.50924 1.6735 1.86274 1.86883 2.07551 2.20345 2.34959 2.35945 2.49121 2.64387 2.83404 2.84256 2.99942 3.17154 3.18095 3.32261 3.45551 3.60032 3.61124 3.77479 4.10414 4.3533 4.51173 4.64054 4.82764 4.8337 

177
