# Supplementary material for: Deciphering the Contribution of Oriens-Lacunosum/Moleculare (OLM) Cells to Intrinsic θ Rhythms Using Biophysical Local Field Potential (LFP) Models
Source: eNeuro. 2018 Sep 4;5(4):ENEURO.0146-18.2018. doi: 10.1523/ENEURO.0146-18.2018 (PMC6140113; doi:10.1523/ENEURO.0146-18.2018)
Supplement: Supplementary file 2 — Supplementary Code. Download supplement 2, GZ file [file sup_enu-eN-NWR-0146-18-s02.gz › LFP_microcircuit-master/SOM-350-SOM12915016-dSD3.5ms-shift5.32ms-gnSD0.12-gsb5.75-csb0.21-gbs4.0-cbs0.1344-spiketimes.txt]

9108

350


31 0.01373 0.10588 0.17166 0.18167 0.22243 0.32538 0.33552 0.52593 0.68897 0.80693 0.83271 0.84259 1.00267 1.01722 1.18141 1.20115 1.3486 1.51371 1.53391 1.67106 1.86134 1.89211 2.2166 2.34955 2.85191 3.17949 3.32869 3.46364 4.10982 4.35343 4.83355 
22 0.01237 0.10318 0.16164 0.17295 0.31505 0.33182 0.51675 0.80092 0.82494 0.83706 0.99289 1.04102 1.17461 1.50282 1.52906 1.65912 1.84961 2.34 3.31722 4.09844 4.34073 4.81738 
37 0.01931 0.11172 0.17085 0.18067 0.2093 0.32489 0.33523 0.51726 0.53898 0.65814 0.8239 0.83794 0.85721 1.00298 1.01861 1.17718 1.18852 1.21691 1.3435 1.51338 1.53421 1.66937 1.70804 1.86075 1.88714 2.09185 2.20731 2.34986 2.83668 3.0035 3.17579 3.32394 3.45975 3.60587 4.10692 4.35446 4.82898 
39 0.01229 0.09073 0.15683 0.1656 0.17675 0.31272 0.32036 0.3313 0.50615 0.64996 0.78761 0.82175 0.83049 0.84566 0.99169 1.00186 1.16822 1.18226 1.2155 1.33247 1.50156 1.51685 1.65676 1.67667 1.84823 1.8675 2.06836 2.19574 2.33776 2.82328 2.98997 3.16515 3.3125 3.44893 3.5941 3.76991 4.09583 4.3402 4.81637 
21 0.00852 0.10573 0.17031 0.18293 0.32424 0.33751 0.79892 0.83026 0.84074 1.00007 1.01508 1.18436 1.22651 1.50894 1.5274 1.67048 1.86085 3.33237 4.10714 4.35318 4.82909 
25 0.00792 0.09696 0.16186 0.17088 0.19188 0.31806 0.33132 0.78999 0.8233 0.8329 0.86109 0.99507 1.01563 1.17501 1.21091 1.34171 1.50275 1.52079 1.66363 1.85332 2.34466 3.31818 4.1002 4.34372 4.82097 
27 0.01809 0.09949 0.1658 0.17474 0.19605 0.3217 0.33226 0.54026 0.79364 0.8269 0.83623 0.85802 0.99912 1.01848 1.17926 1.21021 1.3605 1.50728 1.5243 1.66686 1.85836 2.2346 2.34743 3.45699 4.10308 4.34895 4.82841 
34 0.01645 0.09657 0.16579 0.17415 0.19221 0.32152 0.33181 0.51532 0.57646 0.65674 0.79461 0.82666 0.83566 0.85467 0.99908 1.01757 1.17594 1.18977 1.21943 1.34032 1.50754 1.52218 1.66763 1.85695 1.8882 2.20826 2.346 2.8344 3.17286 3.32024 3.45594 4.10333 4.34866 4.82596 
26 0.01796 0.09351 0.16092 0.17001 0.19023 0.3186 0.33523 0.54743 0.78756 0.82242 0.83149 0.84845 0.99397 1.17503 1.20304 1.35502 1.46701 1.50469 1.52101 1.85558 2.34678 3.31925 3.45363 4.0994 4.34573 4.82528 
29 0.01575 0.11026 0.17476 0.18362 0.20228 0.33005 0.33971 0.52828 0.81018 0.83788 0.84797 1.0073 1.02007 1.18636 1.20383 1.35911 1.51724 1.5343 1.67365 1.69399 1.86671 1.89343 2.2301 2.35665 2.85602 3.47227 4.11261 4.35736 4.83636 
27 0.02023 0.10585 0.1708 0.18287 0.32505 0.33778 0.52561 0.79771 0.82985 0.83968 0.88214 1.00242 1.17958 1.19909 1.36943 1.50989 1.52697 1.67197 1.86346 2.2184 2.34977 2.84214 3.3264 3.46183 4.10766 4.35572 4.83257 
30 0.01543 0.10116 0.16351 0.17311 0.20176 0.31982 0.33489 0.51785 0.65531 0.8016 0.82605 0.83622 0.99751 1.17465 1.19622 1.3396 1.50474 1.52157 1.66695 1.85689 2.21458 2.34577 2.83549 3.0063 3.1716 3.31851 3.4557 4.10164 4.35095 4.82481 
23 0.012 0.10327 0.17021 0.18056 0.32473 0.33696 0.58197 0.79702 0.82971 0.83941 0.87232 1.00235 1.18235 1.21319 1.4843 1.51319 1.53401 1.67024 1.86076 2.24849 4.10693 4.35257 4.83639 
23 0.01839 0.09932 0.16085 0.17151 0.31609 0.33063 0.789 0.82201 0.83202 0.87932 0.9931 1.17579 1.46973 1.5038 1.53107 1.6628 1.851 2.34001 2.83114 3.31574 4.09732 4.34192 4.81856 
24 0.01081 0.09377 0.16049 0.17051 0.20889 0.31589 0.32785 0.78681 0.82224 0.83147 0.84903 0.99216 1.00874 1.17693 1.22404 1.46681 1.50445 1.52338 1.65896 1.85018 3.32409 4.09903 4.34127 4.8192 
15 0.01494 0.11039 0.16984 0.18255 0.3265 0.35214 0.80483 0.83128 0.84349 1.00296 1.18722 1.50927 1.53707 1.67133 1.86405 
28 0.01944 0.10524 0.17199 0.18111 0.20597 0.32865 0.34198 0.53896 0.79961 0.83198 0.84147 0.87027 1.00549 1.18393 1.20836 1.36824 1.51357 1.53093 1.67427 1.86755 2.24335 2.66911 3.18621 3.3307 3.46635 4.10956 4.38488 4.84306 
17 0.01532 0.11338 0.17728 0.19729 0.33181 0.35676 0.80826 0.83566 0.84735 1.01092 1.19206 1.5178 1.54789 1.68563 1.87992 4.39236 4.8568 
30 0.01674 0.10327 0.17084 0.17924 0.19721 0.32812 0.3404 0.52666 0.79843 0.83168 0.84103 0.86308 1.00583 1.18195 1.19912 1.34887 1.51045 1.5244 1.67317 1.86354 1.89928 2.21915 2.35141 2.85791 3.17968 3.32622 3.46388 4.10734 4.35376 4.83312 
22 0.01861 0.11105 0.16982 0.19147 0.32367 0.35868 0.54557 0.81028 0.83068 0.84626 1.00082 1.18241 1.36163 1.51114 1.5463 1.67778 2.24038 3.32601 3.46583 4.10608 4.37642 4.83781 
16 0.01916 0.10504 0.16614 0.17926 0.32115 0.35191 0.79635 0.82628 0.83713 0.99737 1.1814 1.47868 1.50811 1.53401 1.67116 1.85975 
34 0.0118 0.10037 0.16139 0.17091 0.19611 0.315 0.32532 0.50695 0.65811 0.80291 0.82526 0.83593 0.99325 1.00691 1.1692 1.18957 1.33317 1.50332 1.52184 1.65806 1.69216 1.85039 1.87776 2.19877 2.3392 2.82491 2.99202 3.16931 3.31338 3.45039 3.60399 4.09789 4.34239 4.81812 
30 0.01627 0.10706 0.16998 0.18119 0.32351 0.33507 0.52074 0.66182 0.80602 0.83109 0.84178 1.00143 1.02404 1.17841 1.19643 1.34504 1.51353 1.54402 1.66921 1.85924 2.21528 2.34952 2.84914 3.01357 3.17623 3.32407 3.45923 4.10601 4.35842 4.8282 
17 0.02031 0.10967 0.17284 0.1866 0.32777 0.34305 0.80075 0.83184 0.84237 1.00455 1.18793 1.23026 1.51371 1.54427 1.67352 1.86578 4.40832 
26 0.01519 0.11351 0.17844 0.1946 0.3327 0.34806 0.53863 0.81208 0.83781 0.84919 1.01116 1.18597 1.20571 1.35312 1.51877 1.54183 1.68305 1.87396 2.22458 2.35684 2.86567 3.33242 3.46986 4.11435 4.36242 4.84419 
28 0.00968 0.1004 0.17047 0.18039 0.22175 0.32593 0.33835 0.54863 0.6628 0.80131 0.83065 0.84017 0.88545 1.00342 1.18338 1.21517 1.51025 1.52591 1.67534 1.8644 2.66701 3.18479 3.46381 4.10962 4.38709 4.52981 4.66984 4.83576 
15 0.01767 0.10243 0.16573 0.17778 0.32253 0.79032 0.82502 0.83502 0.86827 0.99895 1.18562 1.46829 1.50771 1.52765 1.68345 
28 0.0205 0.11305 0.17306 0.18507 0.32723 0.34007 0.52732 0.66389 0.81632 0.83614 0.84992 1.0051 1.0368 1.18197 1.20278 1.35303 1.51565 1.54336 1.67338 1.86371 2.21899 2.35129 2.84256 3.33079 3.46627 4.11233 4.35769 4.83369 
29 0.01617 0.10633 0.17149 0.18205 0.3248 0.33509 0.51977 0.79879 0.83097 0.84079 0.88173 1.00236 1.01829 1.1794 1.19534 1.34471 1.51192 1.52933 1.66976 1.86026 1.88535 2.21881 2.34925 2.83932 3.3235 3.46718 4.10553 4.3526 4.82868 
27 0.00784 0.10316 0.17013 0.17957 0.20294 0.3248 0.33475 0.52504 0.81094 0.83417 0.84553 1.00295 1.01851 1.18447 1.21966 1.51355 1.53578 1.66803 1.68787 1.86084 1.89167 2.35588 3.32826 3.46966 4.11013 4.35338 4.83018 
23 0.00809 0.11636 0.17633 0.19566 0.32897 0.34376 0.5346 0.82701 0.84202 1.00697 1.1858 1.22068 1.51565 1.54136 1.67567 1.86621 2.26751 2.35668 2.86323 3.33458 4.11679 4.35958 4.83893 
31 0.01271 0.1094 0.17383 0.18947 0.32837 0.34526 0.52167 0.5784 0.66317 0.81689 0.83517 0.8485 1.00656 1.18231 1.206 1.34911 1.51487 1.53949 1.67718 1.86866 2.22277 2.3544 2.66599 2.84984 3.18069 3.32613 3.4639 3.61739 4.10849 4.35743 4.83193 
13 0.00856 0.10724 0.17366 0.20331 0.3296 0.79825 0.83038 0.84126 1.00446 1.20028 1.47828 1.52162 4.38309 
33 0.00943 0.04532 0.12777 0.17776 0.18927 0.33275 0.34607 0.52891 0.66744 0.82111 0.84015 0.85274 1.00956 1.03527 1.18599 1.20357 1.35584 1.51843 1.53865 1.67583 1.86857 2.22086 2.35833 2.66583 2.8569 3.18551 3.33113 3.46799 3.62311 4.11369 4.36013 4.54081 4.84114 
17 0.01877 0.11006 0.17074 0.19281 0.32487 0.34787 0.80351 0.82987 0.84219 1.00282 1.18514 1.5098 1.53753 1.67957 1.86855 3.47051 4.8505 
30 0.01914 0.1043 0.16878 0.17777 0.20059 0.32374 0.33391 0.51778 0.54582 0.80207 0.83025 0.83986 1.00101 1.01595 1.17948 1.19812 1.34387 1.50954 1.5252 1.66918 1.86067 2.21006 2.34901 2.84169 3.17644 3.32392 3.45798 4.10442 4.35232 4.82821 
36 0.01151 0.10011 0.17186 0.1802 0.19602 0.32797 0.33732 0.524 0.55885 0.66408 0.80825 0.83503 0.8444 1.00485 1.017 1.18348 1.19901 1.2356 1.35374 1.51543 1.53221 1.67163 1.69231 1.86336 1.88345 2.22096 2.35155 2.66621 2.84229 3.18082 3.32903 3.46426 3.61865 4.10914 4.35735 4.8325 
14 0.01442 0.10482 0.1716 0.30407 0.3277 0.79335 0.82701 0.83733 0.97066 1.00469 1.18511 1.47487 1.51455 1.87221 
40 0.01808 0.10701 0.16619 0.17585 0.20239 0.31963 0.32915 0.36048 0.51103 0.53966 0.65208 0.82159 0.83413 0.85663 0.9985 1.01418 1.1738 1.18848 1.33793 1.50863 1.5286 1.66344 1.68363 1.85504 1.87349 2.07841 2.20298 2.34332 2.656 2.82941 2.99737 3.17095 3.31868 3.45447 3.60163 3.78023 4.10184 4.3469 4.52502 4.82287 
27 0.01846 0.10602 0.17058 0.18156 0.32418 0.33517 0.53159 0.66053 0.80202 0.83052 0.8405 1.00322 1.17969 1.19919 1.34827 1.51126 1.52967 1.66933 1.86194 2.21449 2.35028 2.85018 3.18035 3.46237 4.10781 4.35247 4.83282 
39 0.01632 0.10432 0.16628 0.17553 0.19928 0.32048 0.33059 0.51182 0.53461 0.65421 0.81125 0.83035 0.84133 0.99838 1.01257 1.17363 1.18547 1.21491 1.33771 1.36813 1.50849 1.52827 1.66473 1.6904 1.85604 1.88632 2.20375 2.34414 2.65871 2.83071 2.9967 3.1708 3.31811 3.45458 3.59992 4.10183 4.3479 4.65223 4.82343 
35 0.01437 0.10245 0.16987 0.1789 0.20288 0.3247 0.33499 0.51861 0.54754 0.6596 0.80535 0.8313 0.84075 1.00244 1.02134 1.17977 1.19652 1.34618 1.51278 1.5318 1.67061 1.85977 1.88887 2.21489 2.34888 2.65652 2.8391 3.17586 3.32393 3.45936 3.61887 4.1067 4.35221 4.52734 4.83008 
34 0.01584 0.09951 0.16791 0.17597 0.19072 0.32379 0.33272 0.36362 0.52338 0.66116 0.79803 0.82999 0.839 0.85822 1.00138 1.01372 1.1797 1.19588 1.34898 1.50953 1.52291 1.66935 1.85987 1.88227 2.21485 2.34799 2.66483 2.85011 3.17815 3.32635 3.46311 4.10772 4.35274 4.82995 
35 0.01637 0.10146 0.16903 0.17818 0.20344 0.32295 0.33245 0.51761 0.54934 0.66267 0.80243 0.83041 0.83971 0.87564 1.00007 1.01128 1.17833 1.19298 1.22786 1.34311 1.51026 1.52584 1.66787 1.85862 2.21193 2.34764 2.83959 3.00588 3.17495 3.32182 3.45945 3.60474 4.10478 4.35111 4.82692 
28 0.01557 0.10055 0.16159 0.17097 0.1946 0.31588 0.32847 0.5106 0.79749 0.82457 0.83473 0.99337 1.00762 1.17117 1.19598 1.33807 1.50293 1.51859 1.65833 1.85087 2.20785 2.34029 2.82946 3.3163 3.45431 4.09814 4.34258 4.81937 
33 0.0085 0.09943 0.17163 0.18198 0.32668 0.3395 0.52113 0.56627 0.66068 0.80394 0.83158 0.84122 1.00495 1.17997 1.19638 1.34585 1.51391 1.53511 1.67308 1.8666 2.21345 2.35126 2.65456 2.84657 3.00742 3.17615 3.32484 3.46001 3.61569 4.10748 4.36128 4.53445 4.83219 
38 0.0126 0.10271 0.17055 0.179 0.19524 0.32612 0.33513 0.36384 0.52047 0.55063 0.66332 0.81188 0.8345 0.84396 1.00348 1.01515 1.18064 1.19319 1.22303 1.34587 1.51365 1.52966 1.66844 1.68437 1.86091 1.87719 2.21157 2.34955 2.66947 2.83911 3.01484 3.17792 3.32571 3.46204 4.10867 4.35206 4.38889 4.83046 
30 0.01737 0.10584 0.16996 0.17954 0.20996 0.32522 0.33671 0.52212 0.66014 0.80526 0.83169 0.84147 1.00196 1.01809 1.17974 1.19787 1.34787 1.51187 1.52983 1.67 1.86138 2.21701 2.35011 2.84111 3.17574 3.32454 3.46144 4.10679 4.35376 4.82999 
14 0.02109 0.11588 0.17311 0.19329 0.32849 0.8055 0.83278 0.846 1.00452 1.20147 1.51225 1.54271 4.11381 4.41416 
21 0.01459 0.0983 0.16237 0.17175 0.19509 0.31858 0.33449 0.79038 0.82431 0.8338 0.85686 0.99452 1.18321 1.46679 1.50631 1.52402 1.65999 1.85342 4.1014 4.34416 4.82292 
15 0.01938 0.10661 0.1702 0.1846 0.32554 0.34938 0.79708 0.8291 0.83939 1.00124 1.1943 1.47494 1.5152 1.68729 1.86784 
35 0.01708 0.10288 0.16927 0.17724 0.19011 0.32313 0.33041 0.34076 0.52345 0.80012 0.83231 0.84153 0.86321 1.00243 1.01286 1.18038 1.1933 1.22276 1.3461 1.51243 1.52696 1.66642 1.67949 1.8593 1.87388 2.2126 2.35093 2.85568 3.01063 3.1788 3.32719 3.4616 4.10945 4.3537 4.83154 
21 0.01562 0.11348 0.1794 0.19799 0.33468 0.37241 0.55675 0.81173 0.83782 0.84902 1.01338 1.18994 1.22369 1.5204 1.54754 1.69091 1.89123 2.39471 4.11808 4.38673 4.84949 
15 0.02251 0.11577 0.17562 0.19071 0.33037 0.34623 0.80964 0.83616 0.84836 1.00623 1.03014 1.20232 1.52286 1.67756 1.87025 
32 0.01614 0.10222 0.16175 0.17252 0.31505 0.32567 0.50686 0.79824 0.82418 0.83537 0.99291 1.01225 1.16873 1.19062 1.33294 1.50367 1.52705 1.65958 1.70011 1.85049 1.87785 2.19794 2.33894 2.82533 2.99211 3.16617 3.31343 3.45006 3.59549 4.09653 4.34232 4.81807 
28 0.01585 0.10427 0.17174 0.18093 0.20651 0.32706 0.33849 0.53428 0.7998 0.83198 0.84146 0.87025 1.00277 1.01532 1.18192 1.19992 1.35125 1.51245 1.52842 1.67187 1.86311 2.23252 2.35416 3.32775 3.46703 4.10828 4.35498 4.83329 
23 0.0122 0.10218 0.16125 0.17422 0.31422 0.32836 0.50734 0.79897 0.82428 0.83579 0.99233 1.01087 1.33832 1.50273 1.6582 1.84848 2.07189 2.33799 2.82487 3.31719 4.09594 4.34002 4.81598 
19 0.01162 0.11152 0.17808 0.19884 0.33341 0.55769 0.80849 0.83628 0.84778 1.00934 1.18887 1.22372 1.37513 1.52058 1.89083 2.23959 4.11596 4.36872 4.85756 
30 0.01101 0.09907 0.16452 0.17305 0.18969 0.32025 0.3315 0.51867 0.79446 0.82682 0.83629 0.86399 0.99701 1.01033 1.17663 1.19733 1.34645 1.50569 1.51942 1.66338 1.69682 1.85617 2.21547 2.34589 2.85123 3.32138 3.4585 4.10251 4.34795 4.82423 
27 0.01224 0.10581 0.16635 0.17631 0.20823 0.32042 0.33079 0.51522 0.80624 0.82991 0.84105 0.99789 1.01083 1.17732 1.21295 1.34466 1.51028 1.53923 1.66308 1.68778 1.85544 1.8867 2.34482 3.32081 4.1046 4.34676 4.82389 
20 0.01871 0.10662 0.16388 0.17568 0.31965 0.34567 0.79986 0.82639 0.83844 0.99686 1.17686 1.21879 1.504 1.52336 1.66505 1.85521 3.32104 4.10042 4.34704 4.82406 
34 0.0126 0.09982 0.15966 0.17068 0.31272 0.32361 0.50492 0.64476 0.79944 0.82312 0.83422 0.99117 1.00821 1.16735 1.18386 1.33157 1.50146 1.52102 1.65736 1.84795 1.89244 2.0685 2.19778 2.33679 2.82352 2.99024 3.16382 3.31191 3.44815 3.59402 3.76972 4.09491 4.34011 4.81599 
28 0.01881 0.10972 0.16888 0.17959 0.32198 0.33327 0.51643 0.80722 0.83157 0.84354 1.00008 1.01656 1.17704 1.19273 1.34358 1.51033 1.5318 1.66662 1.85844 1.89343 2.22086 2.3469 2.83421 3.32269 3.45813 4.10533 4.35128 4.82634 
19 0.01389 0.10763 0.17393 0.19064 0.32852 0.34665 0.79892 0.83144 0.84159 1.00368 1.04843 1.18851 1.23151 1.51488 1.54153 1.67731 1.86902 4.11719 4.39423 
23 0.01619 0.10478 0.17671 0.19298 0.33182 0.35669 0.54478 0.68754 0.8006 0.83314 0.84258 0.86854 1.01001 1.18759 1.22015 1.48423 1.52134 1.69114 1.88505 3.46732 4.11131 4.37397 4.84155 
45 0.01338 0.09989 0.16978 0.17739 0.1889 0.32548 0.3332 0.34554 0.51741 0.53528 0.6598 0.80088 0.8325 0.84133 0.85913 1.00315 1.01313 1.17906 1.18867 1.2092 1.34263 1.35851 1.51276 1.52607 1.66865 1.68328 1.86025 1.8739 2.20817 2.23605 2.34851 2.66199 2.83579 3.00466 3.17591 3.32306 3.45984 3.60655 4.1065 4.12389 4.3517 4.37954 4.52972 4.82832 4.8464 
28 0.02012 0.10296 0.16471 0.1738 0.19536 0.31862 0.32891 0.51268 0.79836 0.82707 0.83702 0.99587 1.00807 1.1789 1.22124 1.50603 1.52878 1.66198 1.68833 1.8538 1.88613 2.23073 2.34574 2.83338 3.45786 4.10119 4.34556 4.82183 
14 0.01864 0.10311 0.16704 0.18171 0.32543 0.79096 0.82537 0.83545 0.8727 1.00034 1.18754 1.46953 1.51041 1.54232 
26 0.00659 0.09559 0.16822 0.17923 0.3234 0.33709 0.53321 0.79149 0.82648 0.83578 0.85453 0.99973 1.17984 1.20795 1.34773 1.47263 1.51157 1.53499 1.67993 1.86524 2.23722 3.32372 3.46224 4.10431 4.35011 4.83333 
18 0.01918 0.10379 0.16597 0.18025 0.3203 0.33565 0.79401 0.82587 0.83621 0.99622 1.18013 1.21875 1.48154 1.50992 1.54325 1.66832 1.85649 4.10405 
30 0.01191 0.10503 0.17701 0.18896 0.33134 0.34395 0.5242 0.55218 0.81149 0.83723 0.84772 1.00846 1.03304 1.1845 1.20009 1.35093 1.51744 1.53653 1.6778 1.86803 2.21737 2.35437 2.84304 3.18773 3.32859 3.46576 3.61901 4.11107 4.36126 4.83701 
14 0.01454 0.11307 0.16886 0.18907 0.32249 0.34232 0.80842 0.83063 0.84651 1.00006 1.18338 1.51108 1.66986 1.85758 
33 0.01076 0.09482 0.17303 0.18198 0.20185 0.32827 0.33776 0.52384 0.55915 0.66623 0.81313 0.8365 0.84631 1.00551 1.01795 1.18496 1.20415 1.35378 1.51532 1.53197 1.67138 1.69041 1.86441 1.89011 2.22757 2.35357 2.84586 3.18502 3.33011 3.46591 4.11074 4.35696 4.833 
29 0.01428 0.10238 0.17126 0.18178 0.32564 0.33725 0.52217 0.79572 0.82976 0.83924 0.86207 1.00326 1.06601 1.18135 1.20281 1.34857 1.51188 1.52981 1.67322 1.86487 2.2167 2.35207 2.84158 3.32514 3.46059 3.61678 4.106 4.35268 4.82971 
10 0.01618 0.12001 0.17686 0.33022 0.80567 0.83362 0.8483 1.00921 1.19884 1.52268 
25 0.05425 0.12567 0.16267 0.17499 0.31507 0.32976 0.50826 0.80027 0.82482 0.83663 0.99306 1.01894 1.17084 1.20973 1.33507 1.50388 1.65916 1.85004 2.33891 2.82599 2.99445 3.31445 4.09703 4.34138 4.81755 
36 0.01855 0.10313 0.16862 0.17669 0.19051 0.32303 0.33086 0.34302 0.51733 0.54738 0.66049 0.8082 0.83268 0.84194 1.00184 1.01292 1.1788 1.19202 1.22369 1.34453 1.51158 1.52711 1.66639 1.68158 1.85919 1.87478 2.20766 2.3487 2.83654 3.01043 3.17844 3.32425 3.45962 4.10612 4.35098 4.82796 
32 0.01866 0.10562 0.17016 0.18112 0.32579 0.33939 0.51866 0.54939 0.65765 0.80577 0.83083 0.84085 1.0041 1.17961 1.19894 1.34459 1.5106 1.52839 1.67443 1.86435 2.09627 2.21319 2.34878 2.83801 3.00985 3.17621 3.32276 3.45834 3.60543 4.10489 4.35341 4.82945 
34 0.01653 0.10072 0.17069 0.17832 0.19192 0.32674 0.33531 0.36126 0.52236 0.79696 0.83165 0.84053 0.85622 1.0045 1.01762 1.18092 1.19264 1.21899 1.34726 1.51237 1.52638 1.67096 1.69092 1.8618 1.87811 2.21649 2.34984 2.84546 3.32527 3.46271 4.10736 4.35272 4.4003 4.83042 
33 0.02005 0.10677 0.16992 0.18005 0.2218 0.32359 0.33381 0.51681 0.54606 0.66769 0.81364 0.83263 0.84365 1.00182 1.02136 1.17875 1.19608 1.34403 1.51279 1.53603 1.66804 1.70789 1.85893 1.88371 2.22014 2.34745 2.83668 3.17587 3.32227 3.45853 4.10617 4.35272 4.828 
32 0.01653 0.0948 0.16402 0.17273 0.19043 0.32087 0.33221 0.51966 0.66071 0.79001 0.82527 0.83408 0.84878 0.99681 1.00874 1.17633 1.1957 1.34395 1.47112 1.50782 1.52278 1.66888 1.85548 2.2107 2.34561 3.17216 3.32031 3.45738 3.60209 4.10146 4.34765 4.82515 
36 0.01171 0.09714 0.16455 0.17305 0.18245 0.21246 0.32359 0.33186 0.34965 0.51876 0.79501 0.82933 0.83805 0.85297 1.00017 1.00963 1.17822 1.1906 1.21852 1.34327 1.50822 1.52056 1.55264 1.66598 1.68039 1.85808 1.87279 2.21131 2.34808 2.83646 3.17746 3.32385 3.45939 4.10516 4.35063 4.82713 
40 0.01539 0.08976 0.15385 0.16356 0.17157 0.18948 0.31415 0.32159 0.33273 0.5057 0.64642 0.7873 0.82131 0.82986 0.84378 0.99192 1.00095 1.16772 1.18696 1.33136 1.46931 1.50177 1.51522 1.65672 1.67 1.84858 1.86264 2.06705 2.19525 2.33708 2.82206 2.98869 3.16337 3.31163 3.44723 3.59248 3.76726 4.09515 4.34015 4.81574 
18 0.00722 0.09534 0.17306 0.18702 0.32829 0.3434 0.79727 0.83115 0.84099 0.87338 1.00718 1.18948 1.23253 1.48099 1.51633 1.54456 1.68363 1.87339 
27 0.01201 0.10627 0.17163 0.18486 0.32695 0.34315 0.53117 0.80027 0.83072 0.84092 1.00409 1.1807 1.20163 1.35055 1.51181 1.53179 1.67749 1.86655 2.22183 2.35144 2.85299 3.18057 3.32715 3.46496 4.10696 4.35641 4.83141 
45 0.01179 0.08843 0.15365 0.16254 0.1716 0.1981 0.3108 0.31773 0.328 0.50295 0.6415 0.78651 0.81983 0.82849 0.84379 0.98959 0.99872 1.16456 1.17498 1.19989 1.3287 1.49914 1.51249 1.65383 1.66891 1.84573 1.85892 2.06371 2.19155 2.2276 2.33494 2.63938 2.81986 2.98627 3.16128 3.30899 3.4448 3.46237 3.59055 3.76469 4.09298 4.33779 4.50597 4.65289 4.8138 
28 0.01056 0.09967 0.16973 0.17866 0.20204 0.32429 0.33398 0.79479 0.82947 0.83883 0.85863 1.0011 1.01415 1.18022 1.19876 1.35261 1.5098 1.52612 1.66849 1.69518 1.85926 1.87974 2.24034 2.349 3.32935 4.10758 4.35325 4.83516 
16 0.02114 0.11388 0.17168 0.19579 0.32569 0.35589 0.80754 0.83165 0.8457 1.00197 1.19023 1.512 1.54174 1.67524 1.86908 4.35591 
30 0.00782 0.09951 0.1731 0.18437 0.32774 0.34023 0.52884 0.66173 0.80768 0.8336 0.84406 1.00698 1.18317 1.20629 1.34885 1.51331 1.53158 1.67378 1.86721 2.2165 2.35275 2.66061 2.85423 3.18147 3.33471 3.46419 4.10995 4.35546 4.53092 4.83729 
20 0.00821 0.09321 0.16127 0.17043 0.18897 0.3181 0.33256 0.78575 0.82274 0.83185 0.84677 0.99288 1.0147 1.19882 1.46378 1.50879 1.54462 1.66333 1.85577 4.34584 
25 0.01259 0.10949 0.16607 0.17813 0.32089 0.33492 0.53396 0.81022 0.83019 0.84617 0.99945 1.17652 1.21199 1.5077 1.53644 1.66637 1.85639 2.23155 2.34511 2.8343 3.3249 3.4599 4.1032 4.34929 4.82448 
14 0.01627 0.10612 0.16862 0.19401 0.32341 0.79468 0.82708 0.83785 0.99777 1.18794 1.47419 1.51598 1.67691 1.89251 
17 0.00968 0.10847 0.1738 0.19255 0.32933 0.36975 0.80338 0.83223 0.84336 1.0069 1.18785 1.23136 1.51342 1.5388 1.68037 1.87681 4.12453 
20 0.01139 0.10733 0.16986 0.18243 0.32409 0.33765 0.8 0.83007 0.84092 1.00123 1.18295 1.21841 1.50985 1.53297 1.66939 1.85999 2.35055 4.10907 4.35142 4.83623 
34 0.01074 0.09684 0.16638 0.17455 0.19011 0.32234 0.33177 0.51588 0.79227 0.82745 0.83647 0.85276 0.99863 1.00978 1.17659 1.18872 1.21581 1.34146 1.50617 1.51886 1.55508 1.6662 1.69171 1.85798 1.88606 2.21079 2.3466 2.83789 3.17465 3.32101 3.45919 4.10431 4.34969 4.82688 
24 0.00878 0.11096 0.1716 0.18577 0.32664 0.34362 0.53064 0.81438 0.8344 0.85047 1.00397 1.18226 1.21461 1.36785 1.51517 1.67209 1.8642 2.24257 2.3619 3.32874 3.47355 4.10752 4.35547 4.83693 
29 0.01263 0.10473 0.16746 0.17662 0.19937 0.32273 0.33427 0.51898 0.8017 0.82974 0.83979 0.99943 1.01393 1.17723 1.1932 1.34944 1.51076 1.53202 1.66792 1.85847 2.21136 2.34685 2.84153 3.18097 3.32339 3.46197 4.10563 4.35042 4.82872 
35 0.01576 0.10101 0.1661 0.17455 0.19174 0.32167 0.33152 0.51554 0.79544 0.82782 0.83729 0.86508 0.99901 1.01293 1.17517 1.18755 1.21642 1.34013 1.50881 1.5257 1.6655 1.68823 1.85705 1.88241 2.20728 2.34555 2.83544 3.00751 3.17443 3.32059 3.45763 3.60517 4.10388 4.3503 4.82779 
39 0.01209 0.09912 0.17176 0.17962 0.19538 0.32762 0.33681 0.53062 0.66267 0.79752 0.83191 0.84084 0.85726 1.00564 1.02302 1.18232 1.19677 1.22593 1.34842 1.51325 1.52752 1.67247 1.70821 1.8631 1.88426 2.21741 2.35153 2.66116 2.84512 3.01403 3.1806 3.32789 3.46474 3.61794 4.10802 4.35668 4.53007 4.6752 4.83284 
16 0.02135 0.11765 0.17876 0.19511 0.33548 0.80773 0.83779 0.84951 1.01157 1.19043 1.22477 1.51724 1.53769 1.68738 1.87913 4.37224 
29 0.01986 0.11235 0.17435 0.18501 0.32786 0.33868 0.5245 0.80797 0.83568 0.84636 1.00406 1.01641 1.18322 1.20203 1.349 1.51506 1.53365 1.67124 1.69574 1.86373 1.8932 2.22347 2.35382 2.84822 3.32814 3.46526 4.11146 4.35725 4.83802 
25 0.01157 0.10858 0.17382 0.18809 0.32883 0.3453 0.5309 0.80592 0.83321 0.84398 1.00606 1.18449 1.21485 1.35597 1.51407 1.5363 1.67916 1.87086 2.22975 2.36577 3.33087 3.46564 4.10897 4.36938 4.8389 
22 0.01005 0.10447 0.17225 0.18506 0.32593 0.33833 0.79731 0.83066 0.84063 0.88113 1.00295 1.02503 1.18552 1.22194 1.51373 1.53794 1.67379 1.86805 3.48446 4.10956 4.35579 4.84027 
16 0.00711 0.10327 0.1716 0.19072 0.32728 0.79504 0.82908 0.8393 0.89063 1.00407 1.18401 1.22141 1.48169 1.51585 1.88731 4.11029 
23 0.01019 0.11007 0.16691 0.18588 0.32026 0.33777 0.51852 0.81133 0.8301 0.84825 0.99836 1.17778 1.21529 1.5086 1.53905 1.66627 1.85713 2.35255 2.84479 3.32293 4.10766 4.36208 4.82824 
30 0.01313 0.10288 0.17522 0.18598 0.33045 0.34371 0.52817 0.68537 0.80062 0.83351 0.84289 0.86642 1.00723 1.18352 1.19989 1.23675 1.35477 1.51571 1.53307 1.67928 1.86902 2.22362 2.35582 2.85623 3.18529 3.32895 3.46503 4.11088 4.35825 4.83512 
19 0.02285 0.11481 0.17235 0.1854 0.32696 0.34175 0.80856 0.83397 0.84688 1.00377 1.03389 1.18766 1.51526 1.54654 1.6731 1.864 2.35572 4.11542 4.35916 
32 0.01646 0.11108 0.17087 0.18166 0.32414 0.33492 0.52005 0.65873 0.81466 0.83457 0.84824 1.00248 1.02102 1.18037 1.20057 1.34704 1.51562 1.55835 1.66914 1.86001 2.09004 2.2165 2.34969 2.84286 3.0092 3.17677 3.32539 3.46188 3.61539 4.10768 4.3537 4.8309 
34 0.00741 0.09486 0.15883 0.16825 0.19244 0.31278 0.32307 0.50552 0.65104 0.79299 0.82188 0.83143 0.89042 0.9911 1.00781 1.16902 1.209 1.33286 1.5015 1.52558 1.65713 1.84752 2.06841 2.20241 2.3368 2.82353 2.99157 3.16522 3.31278 3.44957 3.60142 4.09484 4.33929 4.81552 
28 0.01165 0.11478 0.17245 0.19071 0.32612 0.3429 0.52477 0.67992 0.82258 0.83736 0.87611 1.00395 1.18289 1.22221 1.3522 1.51349 1.54638 1.67436 1.8628 2.22087 2.35593 2.85599 3.18069 3.32757 3.46531 4.10928 4.35461 4.83387 
43 0.01384 0.09764 0.16325 0.17187 0.18851 0.31918 0.32873 0.51129 0.53334 0.65025 0.79748 0.82637 0.83565 0.86842 0.99704 1.01074 1.17333 1.18547 1.21444 1.33755 1.36885 1.50645 1.52237 1.66377 1.85428 1.8776 2.07707 2.20487 2.3423 2.64563 2.82956 2.9964 3.16834 3.31731 3.45305 3.48097 3.59867 3.77591 4.10032 4.34636 4.51426 4.65241 4.82235 
25 0.0153 0.10335 0.16597 0.17641 0.31859 0.32834 0.36791 0.79562 0.82751 0.83738 0.8884 0.99701 1.00916 1.1813 1.22453 1.50944 1.53753 1.66262 1.68315 1.85437 1.87593 2.34559 4.10486 4.34565 4.82343 
22 0.01831 0.10711 0.17101 0.18096 0.22054 0.32637 0.3383 0.79926 0.83148 0.8413 0.88152 1.00397 1.02859 1.1863 1.22435 1.5166 1.55422 1.67066 1.86357 2.36503 4.112 4.35656 
24 0.0199 0.10568 0.16688 0.1779 0.32011 0.33189 0.79612 0.8277 0.83811 0.99672 1.01096 1.17559 1.19663 1.50677 1.5249 1.66491 1.85556 1.89178 2.20833 2.35041 3.32506 4.10488 4.35043 4.8283 
16 0.02269 0.10682 0.16504 0.17758 0.31955 0.33602 0.7991 0.82708 0.83847 0.99664 1.18223 1.49961 1.51939 1.6633 1.85636 4.34661 
35 0.00792 0.03152 0.11298 0.1745 0.18353 0.20794 0.32952 0.34018 0.52253 0.54826 0.66383 0.81497 0.83649 0.84612 1.00683 1.02371 1.18414 1.20071 1.34986 1.51614 1.53339 1.67323 1.70441 1.86463 1.89167 2.21906 2.35243 2.84238 3.01069 3.18012 3.32865 3.46398 4.10949 4.35644 4.83217 
45 0.01104 0.09746 0.1658 0.1739 0.18698 0.32018 0.32756 0.33819 0.51264 0.53133 0.6526 0.79906 0.82919 0.83813 0.85835 0.99899 1.00901 1.17532 1.18601 1.21155 1.33889 1.37111 1.50941 1.52369 1.66449 1.67958 1.85587 1.86966 2.0797 2.20464 2.24985 2.34469 2.64951 2.83078 2.85709 2.99822 3.17123 3.31951 3.45558 3.6012 3.78064 4.10341 4.3482 4.51881 4.82475 
22 0.02016 0.10183 0.16239 0.17185 0.1969 0.31649 0.32916 0.79454 0.82461 0.83483 0.99341 1.00745 1.17756 1.49913 1.51476 1.6587 1.85037 2.34071 2.83249 4.0986 4.34166 4.81821 
21 0.01622 0.10177 0.16311 0.17349 0.31853 0.3316 0.79197 0.82477 0.8348 0.8862 0.99607 1.01728 1.17691 1.49782 1.51563 1.6632 1.85332 2.34203 4.09975 4.34413 4.82108 
14 0.02457 0.11327 0.16797 0.18715 0.32407 0.80136 0.82894 0.84191 1.00115 1.18829 1.50464 1.52869 1.67652 1.86324 
29 0.09457 0.15572 0.16802 0.30868 0.32602 0.49981 0.6406 0.80847 0.82368 0.98759 1.16181 1.20692 1.32623 1.49795 1.52377 1.65314 1.84445 2.06342 2.19154 2.33251 2.81851 2.98466 3.16006 3.30694 3.44312 3.59074 4.09047 4.33657 4.81179 
43 0.00961 0.09505 0.16572 0.17425 0.18423 0.22393 0.32408 0.33231 0.34843 0.51599 0.53828 0.65872 0.80323 0.83151 0.84031 0.86036 1.00132 1.01113 1.17804 1.18821 1.21201 1.34219 1.3678 1.51151 1.52547 1.66793 1.68564 1.85881 1.8738 2.0864 2.20779 2.34755 2.83451 3.00368 3.1742 3.32221 3.4584 3.60372 4.10536 4.35019 4.3823 4.82641 4.84428 
28 0.01145 0.09677 0.1647 0.17502 0.32029 0.33464 0.53089 0.68743 0.79175 0.82484 0.83419 0.85652 0.99722 1.028 1.17648 1.20234 1.34609 1.50482 1.52029 1.66631 1.85956 2.21325 3.17557 3.3202 3.4591 4.10207 4.34819 4.83238 
30 0.01468 0.10452 0.16824 0.17705 0.19644 0.32361 0.33371 0.51837 0.79958 0.83024 0.83996 0.89345 1.00163 1.01901 1.18001 1.2016 1.3481 1.51164 1.53199 1.66826 1.85979 2.21622 2.34783 2.84051 3.18018 3.32468 3.45978 4.10436 4.3505 4.82702 
27 0.01722 0.10243 0.169 0.18065 0.32368 0.33703 0.52479 0.79417 0.82743 0.83705 0.86632 1.00149 1.17828 1.20168 1.34755 1.50875 1.52673 1.67253 1.86434 2.22941 2.34801 2.84881 3.32334 3.46346 4.10615 4.35552 4.83502 
14 0.0126 0.1007 0.16317 0.17738 0.32022 0.78906 0.82304 0.83321 0.8784 0.99442 1.21613 1.46887 1.50873 4.35147 
16 0.00722 0.10139 0.16929 0.18807 0.32485 0.79154 0.82644 0.83639 0.86747 1.00038 1.1913 1.46925 1.51095 1.53826 1.67467 1.87127 
30 0.01386 0.09846 0.16825 0.17693 0.19707 0.32336 0.33275 0.53843 0.79347 0.82846 0.83752 0.85431 0.99939 1.00975 1.18035 1.20372 1.35928 1.47871 1.51193 1.52915 1.66696 1.69556 1.8593 1.88945 2.34777 3.32678 3.46477 4.10555 4.35001 4.82907 
16 0.02396 0.11951 0.17618 0.19823 0.33149 0.80855 0.83518 0.84904 1.00845 1.19136 1.5191 1.68045 1.87316 4.11851 4.35939 4.84408 
30 0.0195 0.10621 0.17174 0.18199 0.32591 0.33656 0.52529 0.66509 0.80064 0.83185 0.84148 0.87876 1.0033 1.01863 1.18136 1.19955 1.34684 1.51265 1.52973 1.67225 1.86422 2.2148 2.35097 2.85355 3.02364 3.32627 3.46183 4.10781 4.3559 4.83937 
23 0.01939 0.10508 0.17014 0.18027 0.24846 0.32695 0.34455 0.7968 0.82969 0.83937 0.87099 1.0031 1.18146 1.20612 1.48146 1.51163 1.52895 1.68104 1.86806 2.23955 4.11119 4.37216 4.84552 
17 0.00744 0.10411 0.16591 0.17738 0.3218 0.33895 0.79678 0.82758 0.83822 0.99771 1.02361 1.18449 1.50457 1.52528 1.66773 1.86102 4.36435 
28 0.01352 0.10104 0.16578 0.17506 0.19938 0.31993 0.32997 0.79358 0.82703 0.83661 0.86372 0.99736 1.01098 1.17667 1.19757 1.34419 1.5088 1.5297 1.66404 1.69718 1.85593 1.89323 2.34631 3.32313 3.4631 4.10465 4.34918 4.82584 
24 0.00958 0.10684 0.17109 0.18419 0.32436 0.3365 0.53207 0.80459 0.83136 0.84228 1.00195 1.02555 1.18166 1.21185 1.34829 1.51294 1.53904 1.67001 1.86138 3.32877 3.46514 4.10652 4.35243 4.82855 
34 0.01667 0.09724 0.1656 0.17357 0.18783 0.3228 0.3332 0.51681 0.55835 0.79328 0.8273 0.83628 0.85343 0.99959 1.01406 1.17661 1.18952 1.21753 1.34225 1.50669 1.51985 1.66796 1.85843 1.89126 2.20903 2.34627 2.84031 3.00371 3.1762 3.32109 3.45693 4.1033 4.34944 4.82737 
36 0.01664 0.09749 0.16253 0.17122 0.18834 0.31717 0.32616 0.34843 0.51027 0.65604 0.79725 0.82589 0.83515 0.86709 0.99553 1.00743 1.172 1.18625 1.22177 1.33687 1.50571 1.52285 1.66083 1.68365 1.85244 2.20183 2.34121 2.8273 2.99436 3.1722 3.31618 3.45355 3.59949 4.10019 4.34425 4.82037 
20 0.01122 0.10065 0.16684 0.17727 0.32226 0.33616 0.79181 0.8264 0.83605 0.86047 0.99845 1.02263 1.18423 1.22855 1.4789 1.51 1.53267 1.67467 1.86282 4.10765 
18 0.00873 0.10804 0.1724 0.18757 0.32891 0.79956 0.8315 0.84249 1.00517 1.18623 1.22379 1.51017 1.53092 1.68446 1.86916 3.47132 4.11472 4.84871 
15 0.01649 0.10141 0.16901 0.18724 0.32423 0.78921 0.82519 0.83489 0.85656 1.00013 1.18673 1.46621 1.51244 1.54625 4.37538 
16 0.02143 0.10646 0.16827 0.18171 0.32351 0.34347 0.7971 0.82795 0.83858 1.00042 1.19143 1.47727 1.51484 1.67241 1.86435 4.35403 
41 0.00855 0.09976 0.16305 0.17199 0.19173 0.31667 0.32486 0.33853 0.50826 0.53242 0.64719 0.80997 0.8281 0.83856 0.9954 1.00707 1.17049 1.1825 1.21463 1.33475 1.50586 1.52387 1.66019 1.67812 1.85194 1.86835 2.07191 2.19868 2.34062 2.64639 2.82607 2.85527 2.99263 3.16706 3.31514 3.45079 3.59629 3.77227 4.09935 4.3447 4.81968 
22 0.01852 0.10609 0.16757 0.17807 0.32203 0.33449 0.79687 0.82832 0.83874 0.99927 1.02304 1.17912 1.20951 1.50893 1.52951 1.66816 1.85799 2.34532 3.32752 4.10338 4.34822 4.82689 
40 0.01038 0.10132 0.16755 0.17621 0.19394 0.32201 0.33091 0.35282 0.51659 0.54555 0.65699 0.81156 0.83181 0.84165 1.00024 1.01267 1.17837 1.1941 1.34401 1.50944 1.52448 1.66625 1.68931 1.85803 1.88633 2.08742 2.21188 2.34678 2.65949 2.8369 3.00987 3.17523 3.32273 3.45903 3.60687 4.10433 4.35029 4.52334 4.66399 4.82742 
18 0.01941 0.10756 0.17453 0.19429 0.32967 0.79575 0.83049 0.84049 0.87356 1.00734 1.18614 1.22106 1.47837 1.51712 1.55294 1.69338 1.87466 3.4796 
32 0.01093 0.10032 0.1702 0.17845 0.19253 0.32683 0.33586 0.36533 0.52426 0.80353 0.83374 0.84318 0.87665 1.00453 1.0174 1.18302 1.20017 1.35587 1.51447 1.53113 1.66968 1.68669 1.86231 1.88309 2.23032 2.35213 2.85482 3.32761 3.46516 4.10983 4.35508 4.83295 
9 0.01092 0.11874 0.17462 0.33717 0.80347 0.83037 0.84658 1.48023 1.51818 
26 0.01123 0.10619 0.1702 0.18108 0.32432 0.33588 0.53875 0.8009 0.83087 0.84111 1.00132 1.01885 1.1819 1.21402 1.36377 1.51259 1.53499 1.66982 1.8613 2.34858 2.85332 3.32875 3.46777 4.10948 4.35602 4.83094 
36 0.01444 0.10076 0.16886 0.17687 0.18713 0.30652 0.32815 0.33715 0.52259 0.66873 0.79957 0.83277 0.84164 0.85864 1.00366 1.01371 1.18108 1.19181 1.21661 1.34797 1.51266 1.52565 1.67023 1.68727 1.86175 1.87726 2.2178 2.35188 2.85179 3.18385 3.32772 3.46687 4.10911 4.35254 4.38085 4.83106 
29 0.01097 0.09077 0.17067 0.17977 0.19337 0.3302 0.34066 0.53104 0.80793 0.83668 0.84664 1.00704 1.0213 1.18651 1.20736 1.37343 1.51716 1.53502 1.67378 1.69834 1.86561 1.89087 2.22782 2.3543 3.33424 3.4719 4.11254 4.35811 4.83663 
24 0.02287 0.11939 0.17531 0.188 0.3307 0.34583 0.53053 0.81953 0.83903 0.8559 1.00837 1.18486 1.20794 1.35873 1.51989 1.67508 1.86714 2.24159 2.35727 3.33036 3.46872 4.11559 4.37687 4.84273 
31 0.01638 0.10216 0.16749 0.17629 0.1953 0.32173 0.33068 0.35421 0.51694 0.79964 0.8297 0.83914 0.87283 0.99952 1.01088 1.17844 1.19579 1.34424 1.51097 1.52977 1.66486 1.68358 1.85677 1.87381 2.34585 2.83541 3.32149 3.45829 4.10411 4.34896 4.82603 
22 0.01462 0.10027 0.17153 0.1841 0.32643 0.34099 0.79125 0.82807 0.83744 0.8547 1.00184 1.02551 1.18325 1.21478 1.47136 1.51398 1.53607 1.68053 1.86817 2.22807 4.11204 4.36599 
28 0.00846 0.10247 0.16918 0.17992 0.32402 0.33714 0.51863 0.68079 0.80142 0.8297 0.83969 1.00198 1.17791 1.19691 1.34393 1.50951 1.52703 1.67023 1.86195 2.21114 2.34931 2.83915 3.17721 3.32255 3.4628 4.1054 4.35409 4.82785 
19 0.0193 0.10493 0.16906 0.1809 0.3228 0.33497 0.79475 0.82821 0.83815 0.87595 0.99935 1.0165 1.18224 1.21789 1.51193 1.54052 1.66741 1.85848 4.35193 
18 0.00912 0.10837 0.1711 0.18615 0.325 0.33918 0.80398 0.8312 0.84293 1.0033 1.18444 1.22399 1.51115 1.53512 1.67291 1.86288 3.47352 4.11079 
17 0.01176 0.11889 0.17142 0.1865 0.32561 0.3416 0.81595 0.83563 0.85646 1.00297 1.18499 1.23205 1.51692 1.66918 1.8616 4.35233 4.84985 
32 0.00695 0.0315 0.11512 0.17423 0.18341 0.20831 0.32908 0.33924 0.52404 0.58353 0.81584 0.83697 0.84728 1.0069 1.0242 1.18386 1.20095 1.35217 1.51558 1.5331 1.67303 1.70035 1.86402 1.88604 2.23041 2.35285 2.84825 3.32927 3.46764 4.10947 4.35632 4.83279 
27 0.01691 0.10687 0.16904 0.17831 0.20236 0.32468 0.33626 0.5334 0.80446 0.8314 0.84159 1.00219 1.02259 1.17923 1.19595 1.35166 1.51031 1.52777 1.66913 1.85959 1.88762 2.35205 3.32589 3.46009 4.10776 4.36288 4.83388 
29 0.02214 0.11467 0.16958 0.18456 0.32324 0.33751 0.52507 0.65821 0.81851 0.83436 0.8575 1.00139 1.17855 1.20436 1.34993 1.50967 1.53249 1.67132 1.86167 2.21364 2.36524 2.85246 3.18302 3.32539 3.46093 4.10894 4.53191 4.66834 4.83917 
24 0.02058 0.113 0.17384 0.19053 0.32811 0.34555 0.53571 0.66934 0.81673 0.83558 0.85062 1.00581 1.18451 1.21876 1.36239 1.51698 1.67465 1.87363 2.2324 3.33401 3.46705 4.1129 4.3661 4.85157 
16 0.00948 0.10286 0.16776 0.18337 0.32315 0.35713 0.79405 0.82647 0.83666 0.99787 1.18956 1.47118 1.5133 1.68762 1.86529 4.36207 
17 0.00674 0.09519 0.16532 0.17884 0.32142 0.7855 0.82293 0.83242 0.8493 0.99059 1.00949 1.21945 1.46438 1.51386 1.85548 4.10453 4.34606 
27 0.01136 0.10432 0.17199 0.18132 0.20699 0.32753 0.33848 0.53512 0.80398 0.83345 0.84332 1.0052 1.02594 1.18327 1.20434 1.3531 1.51459 1.53409 1.67454 1.8644 2.22663 2.3537 3.33072 3.46564 4.10944 4.35665 4.83892 
21 0.01614 0.11165 0.17496 0.18917 0.3289 0.34232 0.54771 0.8088 0.83501 0.84617 1.00635 1.18778 1.22441 1.51708 1.54498 1.67331 1.86647 2.3579 4.11145 4.35944 4.84271 
31 0.01694 0.10315 0.16809 0.17699 0.19833 0.32361 0.3342 0.52024 0.79751 0.82928 0.83884 0.87098 1.00107 1.01963 1.17991 1.2014 1.3476 1.5125 1.53757 1.66933 1.85857 1.88816 2.23516 2.34787 2.85028 3.17631 3.32465 3.45944 4.10501 4.34938 4.82744 
23 0.00923 0.10367 0.17151 0.18556 0.32523 0.33893 0.79675 0.83012 0.8401 0.88118 1.00105 1.01754 1.18317 1.21517 1.51159 1.53228 1.67528 1.86325 2.23693 3.46684 4.10788 4.35591 4.8426 
24 0.00858 0.10155 0.17204 0.18315 0.32643 0.33863 0.52565 0.80044 0.83172 0.84172 1.00432 1.18255 1.21019 1.35528 1.51171 1.53037 1.67141 1.8639 2.35094 3.32609 3.46684 4.10954 4.35584 4.83355 
36 0.01927 0.10333 0.16588 0.17469 0.19338 0.31942 0.32828 0.34755 0.51367 0.54682 0.65864 0.81139 0.83041 0.8405 0.99793 1.00925 1.17591 1.19124 1.34137 1.50812 1.52514 1.66302 1.68184 1.85505 1.87225 2.2132 2.34515 2.83268 3.00427 3.17368 3.3202 3.45617 3.6039 4.10281 4.3482 4.82416 
19 0.0197 0.10949 0.17195 0.18524 0.32659 0.34068 0.80059 0.83156 0.84215 1.00339 1.05118 1.1873 1.22963 1.5142 1.54007 1.67556 1.86539 4.1114 4.35524 
33 0.00895 0.10026 0.16876 0.17927 0.32293 0.33421 0.52062 0.65833 0.79763 0.82889 0.83852 0.87544 1.00108 1.02932 1.17778 1.19415 1.34248 1.51068 1.53004 1.6673 1.86065 2.21108 2.34822 2.85114 3.013 3.17549 3.32179 3.45875 3.61485 4.10495 4.3515 4.6652 4.83205 
26 0.00954 0.10592 0.17438 0.18571 0.33029 0.34491 0.54109 0.81041 0.83599 0.84746 1.00755 1.18532 1.21065 1.35683 1.51499 1.53418 1.6746 1.86763 2.23145 2.36109 2.86641 3.33316 3.46633 4.11623 4.36604 4.83854 
27 0.0159 0.09862 0.16818 0.17887 0.3237 0.33791 0.53533 0.79153 0.82652 0.83582 0.85458 1.00004 1.04465 1.1788 1.20144 1.35131 1.48133 1.50949 1.52618 1.67805 1.86267 2.36513 3.3272 3.46254 4.10446 4.3516 4.8396 
24 0.01979 0.11171 0.17208 0.18549 0.32633 0.33972 0.53126 0.80932 0.83345 0.84565 1.00448 1.18201 1.20745 1.36679 1.5135 1.53741 1.67352 1.86388 2.22113 2.35334 3.32977 3.46394 4.11003 4.84222 
16 0.0167 0.10669 0.17105 0.19155 0.32651 0.79526 0.82843 0.8389 0.9989 1.18243 1.21645 1.47831 1.51613 1.88344 4.10702 4.38378 
39 0.01185 0.07711 0.13813 0.17412 0.18216 0.20003 0.32779 0.33612 0.35595 0.52597 0.66273 0.80019 0.83335 0.84203 0.85762 1.00426 1.01376 1.18339 1.19725 1.22582 1.35298 1.5153 1.53084 1.67156 1.69049 1.86347 1.88086 2.22248 2.35279 2.66065 2.85034 3.1818 3.32934 3.4633 3.61557 4.11013 4.35754 4.53552 4.83526 
30 0.01809 0.10063 0.17163 0.18319 0.3264 0.33948 0.52486 0.66248 0.79524 0.82913 0.83837 0.85805 1.00471 1.18174 1.20807 1.35052 1.48025 1.51514 1.54336 1.67758 1.86533 2.22397 2.36012 2.85308 3.17932 3.3249 3.46274 4.10753 4.35726 4.83372 
19 0.00898 0.10117 0.16625 0.17591 0.20363 0.32202 0.33355 0.7954 0.82795 0.8377 0.87282 0.99983 1.1805 1.21291 1.49845 1.51621 1.66762 1.85955 4.11338 
32 0.01465 0.10445 0.16699 0.17751 0.32157 0.3332 0.51356 0.57627 0.65744 0.80818 0.8294 0.84044 1.00041 1.17491 1.18881 1.22183 1.3398 1.50895 1.52968 1.66747 1.85766 2.21038 2.34447 2.83185 3.00161 3.17023 3.3189 3.45489 3.60454 4.10216 4.34891 4.82418 
24 0.01038 0.10608 0.16988 0.17968 0.21259 0.32534 0.33707 0.80097 0.83127 0.84149 1.00231 1.01986 1.18408 1.21864 1.51047 1.52857 1.6699 1.86035 1.8893 3.19151 3.46707 4.10992 4.35454 4.83201 
36 0.01882 0.10589 0.16681 0.17582 0.19602 0.32198 0.3325 0.51514 0.54602 0.65932 0.81337 0.83171 0.84319 1.00033 1.01923 1.17582 1.18926 1.22327 1.34088 1.50909 1.52647 1.66591 1.69534 1.85789 1.89043 2.20818 2.34614 2.83514 3.00962 3.17376 3.32045 3.4569 3.60272 4.10474 4.35158 4.82697 
30 0.00702 0.09704 0.17137 0.18195 0.3268 0.34039 0.52142 0.57529 0.66654 0.8068 0.83212 0.84208 1.00431 1.1811 1.20063 1.34706 1.51191 1.52927 1.67417 1.86535 2.21657 2.34993 2.8399 3.17827 3.32464 3.46047 3.60609 4.1064 4.35528 4.83082 
24 0.01048 0.10136 0.16485 0.17412 0.19885 0.32059 0.33407 0.79387 0.82606 0.8359 0.87781 0.99706 1.02062 1.17737 1.21091 1.5056 1.5227 1.66619 1.8565 2.2251 2.34734 3.46514 4.10491 4.34862 
15 0.01726 0.10555 0.16948 0.18113 0.327 0.79377 0.82835 0.83839 0.87332 1.00359 1.19361 1.47199 1.51449 1.55333 4.11134 
23 0.00751 0.10213 0.16469 0.17486 0.21673 0.3206 0.33806 0.7971 0.82633 0.83672 0.99673 1.17602 1.20661 1.50324 1.5186 1.66639 1.85772 2.22351 3.33014 3.47291 4.10331 4.35023 4.83391 
11 0.0123 0.10449 0.17 0.32907 0.7911 0.82527 0.83597 0.99392 1.18908 1.46839 1.51766 
24 0.0084 0.09296 0.16948 0.17818 0.1971 0.32574 0.33579 0.79486 0.83022 0.83947 0.85734 1.00226 1.01551 1.18449 1.2143 1.47483 1.51403 1.53244 1.67208 1.86317 2.35458 4.10936 4.35455 4.85294 
22 0.02072 0.10609 0.16744 0.17681 0.20162 0.32335 0.33609 0.79889 0.82929 0.83945 1.00039 1.02613 1.18126 1.21647 1.5078 1.52568 1.66775 1.85842 2.34753 4.10442 4.34949 4.82604 
19 0.02029 0.1045 0.16918 0.182 0.32582 0.79232 0.82724 0.83718 0.86816 1.00122 1.17872 1.20056 1.47376 1.5126 1.53989 1.86833 2.21705 3.46295 4.10727 
22 0.0105 0.10093 0.16652 0.17754 0.32066 0.3329 0.79161 0.82595 0.83569 0.86409 0.99714 1.01437 1.17767 1.21425 1.50345 1.52184 1.66591 1.85675 2.21378 3.32218 4.10291 4.34871 
24 0.01741 0.10163 0.16322 0.17281 0.19865 0.31787 0.32972 0.79364 0.82538 0.83527 0.88855 0.9951 1.01069 1.1755 1.21414 1.50602 1.5281 1.65999 1.85223 2.34258 3.31934 4.10267 4.3447 4.8236 
15 0.01562 0.10806 0.17101 0.18759 0.32556 0.34563 0.80045 0.83 0.84093 1.00246 1.1859 1.22971 1.51412 1.67596 1.86259 
21 0.02042 0.10315 0.16482 0.17727 0.31814 0.33169 0.79333 0.82488 0.8353 0.99449 1.02304 1.17723 1.21609 1.505 1.52486 1.66362 1.85438 2.23598 4.10195 4.34607 4.82339 
22 0.00658 0.02953 0.11079 0.17318 0.1824 0.20953 0.32861 0.33968 0.80007 0.8331 0.84248 0.86566 1.00609 1.02756 1.18676 1.21784 1.5124 1.52801 1.67524 1.86875 3.47712 4.11428 
19 0.01412 0.10401 0.17311 0.18635 0.32831 0.3442 0.79551 0.83037 0.83999 0.86317 1.00567 1.18831 1.22761 1.47493 1.51757 1.5537 1.68147 1.87121 4.38871 
27 0.00872 0.09786 0.16645 0.17524 0.19474 0.32188 0.33246 0.79282 0.82745 0.83682 0.85682 0.99777 1.00889 1.1801 1.21217 1.47642 1.51065 1.53199 1.66717 1.85677 1.88264 2.34656 3.3281 3.46755 4.10569 4.35091 4.83044 
20 0.01971 0.10398 0.16891 0.18105 0.32411 0.33804 0.7935 0.82765 0.83743 0.86753 1.0016 1.18334 1.21974 1.47606 1.51466 1.67018 1.86146 4.10827 4.35453 4.83603 
29 0.01555 0.10253 0.16324 0.17338 0.21299 0.31775 0.33075 0.51178 0.80053 0.82625 0.83676 0.99515 1.01354 1.17411 1.20279 1.33854 1.50529 1.52358 1.66191 1.85255 2.21283 2.34183 2.83019 3.17623 3.31747 3.4546 4.10024 4.34429 4.8209 
29 0.02111 0.10939 0.1738 0.19023 0.32737 0.34117 0.52523 0.66005 0.80822 0.83294 0.84378 1.00612 1.18302 1.21158 1.3518 1.51369 1.5352 1.67768 1.86744 2.21836 2.37037 2.8556 3.01933 3.18475 3.32903 3.46315 4.10992 4.3568 4.83785 
15 0.0098 0.11567 0.17079 0.19845 0.32468 0.36115 0.8127 0.83275 0.85241 1.00199 1.20951 1.51058 1.54401 1.68039 1.87263 
39 0.02033 0.09625 0.15623 0.16553 0.19097 0.30968 0.31891 0.3443 0.50117 0.63979 0.80271 0.82105 0.83246 0.98821 1.00245 1.16309 1.17725 1.3271 1.49819 1.51507 1.65296 1.67635 1.84473 1.87641 2.06333 2.19157 2.33323 2.63631 2.81901 2.98513 3.15956 3.30768 3.44321 3.58875 3.76332 4.09119 4.33666 4.50511 4.8124 
21 0.01916 0.10151 0.1669 0.17666 0.2139 0.32308 0.33883 0.79295 0.82672 0.83627 0.86118 0.9994 1.18189 1.21757 1.47479 1.50932 1.52716 1.66946 1.85945 4.10625 4.35256 
34 0.06048 0.13063 0.16151 0.17125 0.20168 0.31383 0.3238 0.50547 0.64799 0.80368 0.82428 0.83567 0.99198 1.00835 1.16779 1.18614 1.3318 1.5019 1.5215 1.65728 1.67993 1.84889 1.8694 2.19748 2.33744 2.82358 2.99025 3.16562 3.31211 3.44819 3.59518 4.09541 4.34058 4.8164 
15 0.0151 0.1089 0.1733 0.1926 0.32942 0.798 0.83081 0.84143 1.00445 1.19222 1.47619 1.51355 1.53739 1.67978 1.87694 
32 0.01871 0.10222 0.16698 0.17512 0.18953 0.32273 0.33161 0.35688 0.51797 0.79897 0.82987 0.83924 0.86867 1.00056 1.01305 1.17846 1.19418 1.23736 1.50919 1.52417 1.66635 1.68497 1.85733 1.87272 2.34674 2.83917 3.17971 3.32383 3.45914 4.10409 4.34981 4.82639 
16 0.02043 0.10529 0.16589 0.18117 0.32225 0.79338 0.82598 0.83666 0.99746 1.18058 1.22277 1.48045 1.5111 1.67073 1.86295 4.38442 
37 0.01441 0.09828 0.16446 0.17269 0.18779 0.31988 0.32926 0.512 0.54807 0.65516 0.79828 0.82738 0.83661 0.86679 0.99764 1.00985 1.1744 1.18879 1.22424 1.33927 1.50656 1.52049 1.66368 1.68624 1.85497 1.8742 2.20548 2.34341 2.83055 3.00207 3.17247 3.31885 3.455 3.60333 4.10158 4.34686 4.823 
40 0.01394 0.09485 0.15846 0.16696 0.18386 0.31205 0.32007 0.33436 0.50352 0.6428 0.79612 0.82199 0.83142 0.99056 1.00097 1.16564 1.17954 1.21911 1.32952 1.5006 1.51503 1.6553 1.67282 1.84714 1.86752 2.06504 2.19296 2.33573 2.64153 2.82089 2.98713 3.16258 3.31029 3.44585 3.59095 3.76548 4.09366 4.33899 4.51338 4.81467 
38 0.01377 0.10402 0.16506 0.17414 0.19488 0.32018 0.33003 0.51282 0.54694 0.65399 0.81215 0.83009 0.84191 0.99929 1.02623 1.17376 1.18689 1.22004 1.33834 1.50738 1.52502 1.66425 1.68931 1.85628 1.88469 2.08953 2.20606 2.34413 2.83108 2.99739 3.1718 3.319 3.4539 3.60755 4.10181 4.348 4.52838 4.82342 
30 0.01283 0.10703 0.17355 0.1832 0.21393 0.329 0.34067 0.52761 0.6688 0.81087 0.83528 0.84547 1.00705 1.18405 1.20424 1.35172 1.517 1.54005 1.67415 1.8647 1.89954 2.24449 2.35431 2.85151 3.1828 3.32831 3.46561 4.1101 4.35699 4.83315 
32 0.01541 0.10037 0.16694 0.17578 0.19579 0.32067 0.32925 0.34697 0.51866 0.79749 0.82861 0.83795 0.86529 0.99845 1.00937 1.17703 1.19198 1.22667 1.34687 1.51027 1.52916 1.66511 1.68593 1.8559 1.87261 2.21487 2.34583 3.32232 3.45978 4.10446 4.34801 4.8258 
30 0.0116 0.09387 0.16027 0.16988 0.19155 0.31726 0.33011 0.53265 0.78852 0.82286 0.83203 0.85043 0.99368 1.01003 1.17413 1.19735 1.34046 1.49926 1.51285 1.66114 1.85179 2.2128 2.34309 2.84534 3.17056 3.31784 3.45289 4.09962 4.34487 4.82232 
33 0.02168 0.11347 0.17172 0.18305 0.32577 0.33809 0.51883 0.5491 0.6587 0.82234 0.83747 0.85736 1.00455 1.17997 1.19695 1.34437 1.51394 1.53761 1.67136 1.86187 2.0848 2.21301 2.34917 2.66245 2.83797 3.00414 3.17603 3.32473 3.45962 3.6072 4.10662 4.35395 4.82917 
33 0.01548 0.09313 0.16167 0.16997 0.18591 0.31769 0.32884 0.51332 0.65265 0.7888 0.82312 0.83205 0.84858 0.99455 1.01758 1.17369 1.19741 1.33816 1.476 1.50566 1.52298 1.66397 1.85468 2.20695 2.34314 2.83271 2.99996 3.17329 3.31747 3.45286 4.09912 4.3458 4.82192 
45 0.00978 0.09225 0.15354 0.16231 0.18076 0.30703 0.31548 0.33503 0.49824 0.51519 0.63609 0.80224 0.8189 0.83025 0.98577 0.99802 1.16006 1.17006 1.19116 1.32423 1.33929 1.49615 1.51339 1.65083 1.6678 1.84251 1.85947 2.06054 2.18859 2.21442 2.33074 2.63241 2.81635 2.9823 3.15623 3.30474 3.44036 3.45559 3.58572 3.75993 4.08862 4.33441 4.49986 4.63257 4.81007 
26 0.07712 0.15987 0.17234 0.31529 0.33057 0.50895 0.80605 0.82681 0.84448 0.99396 1.17205 1.20647 1.33686 1.50601 1.65984 1.85093 2.2106 2.34038 2.82827 3.00079 3.16933 3.31669 3.45352 4.09842 4.3434 4.81958 
15 0.02139 0.11474 0.17302 0.18944 0.32828 0.35095 0.80882 0.83385 0.84707 1.00531 1.18896 1.50998 1.52927 1.67505 1.8699 
40 0.01596 0.10259 0.17404 0.18219 0.19981 0.32862 0.3373 0.36462 0.52439 0.55603 0.66188 0.8041 0.83456 0.84348 0.86306 1.00552 1.01654 1.18308 1.19517 1.22274 1.35137 1.51583 1.53102 1.67268 1.69415 1.86446 1.88555 2.21574 2.3521 2.66125 2.85115 3.01811 3.18085 3.33001 3.46439 3.61124 4.11049 4.35617 4.52885 4.83457 
30 0.01419 0.10356 0.17222 0.18121 0.20494 0.32822 0.34028 0.52256 0.79981 0.8323 0.84175 0.86835 1.00532 1.02796 1.18237 1.20079 1.34846 1.51302 1.52878 1.67412 1.86417 2.21834 2.35127 2.83972 3.32677 3.46461 4.10812 4.3532 4.82955 4.86458 
17 0.02308 0.10479 0.16636 0.18216 0.32154 0.34928 0.79544 0.82595 0.83663 0.99841 1.17866 1.21362 1.50324 1.52029 1.67436 1.86156 4.11118 
17 0.02265 0.11144 0.17108 0.18329 0.32811 0.36698 0.80444 0.83203 0.8436 1.00372 1.18227 1.21116 1.51244 1.53571 1.67797 1.87028 4.36275 
23 0.01529 0.10416 0.16984 0.18393 0.32481 0.34364 0.5478 0.79666 0.8283 0.83822 0.95111 1.00244 1.18034 1.20994 1.51178 1.53791 1.67841 1.86909 2.22299 3.32841 4.10669 4.35272 4.83908 
30 0.01899 0.10181 0.16483 0.17482 0.21568 0.31955 0.33177 0.51223 0.79668 0.82602 0.8359 0.99652 1.01579 1.1741 1.19595 1.33891 1.50617 1.5273 1.66507 1.85462 2.21029 2.34285 2.83164 3.00255 3.17168 3.3176 3.45392 4.09998 4.34588 4.82199 
43 0.01129 0.09825 0.17123 0.17961 0.19365 0.3268 0.33517 0.35059 0.52112 0.54439 0.66186 0.8156 0.83672 0.8464 1.0047 1.01559 1.18174 1.19309 1.22072 1.34751 1.5156 1.53221 1.67041 1.68692 1.86211 1.87732 2.08796 2.21499 2.35101 2.66034 2.84003 3.01086 3.17894 3.32746 3.46252 3.6111 3.79075 4.10865 4.35491 4.52751 4.67302 4.83108 4.85617 
36 0.009 0.09657 0.16502 0.17333 0.18852 0.32044 0.3291 0.34927 0.51456 0.65738 0.79684 0.82773 0.83684 0.85859 0.99884 1.01194 1.17511 1.18723 1.21591 1.34014 1.50757 1.52205 1.66529 1.69208 1.85663 1.87893 2.20829 2.3451 2.83316 3.17432 3.32006 3.455 4.10343 4.34887 4.6571 4.82486 
31 0.01187 0.09804 0.17043 0.17992 0.21577 0.32565 0.33719 0.52049 0.56032 0.79509 0.82906 0.83805 0.85534 1.00332 1.18054 1.19898 1.34676 1.47654 1.51367 1.53332 1.67515 1.86266 2.22496 2.34914 2.84987 3.1758 3.32404 3.46061 4.10549 4.352 4.82937 
21 0.01185 0.10644 0.1719 0.186 0.32655 0.34217 0.79797 0.83032 0.84054 1.00254 1.18769 1.23045 1.48109 1.51438 1.53918 1.67918 1.87044 3.4892 4.1109 4.35633 4.86384 
24 0.01584 0.10514 0.17312 0.18626 0.32772 0.34206 0.79582 0.83041 0.84009 0.86558 1.00458 1.18324 1.21042 1.36416 1.4833 1.51323 1.53111 1.67396 1.86783 2.23312 3.33309 3.46994 4.11343 4.8487 
30 0.0189 0.09473 0.16014 0.16916 0.19082 0.31463 0.32471 0.50718 0.7885 0.82216 0.83142 0.85149 0.99201 1.00468 1.17156 1.21071 1.33456 1.50165 1.52178 1.65845 1.84882 2.19762 2.33839 2.82444 2.99185 3.31489 3.45204 4.09621 4.34034 4.8166 
20 0.01515 0.10121 0.16447 0.17451 0.21346 0.3187 0.33055 0.79308 0.82603 0.83569 0.86635 0.99607 1.01004 1.18413 1.47791 1.50883 1.5296 1.66187 1.85568 4.34689 
25 0.01738 0.11295 0.17711 0.18874 0.33135 0.34353 0.5521 0.80876 0.83724 0.84777 1.00827 1.02799 1.18673 1.20816 1.52136 1.55663 1.67793 1.86827 2.24696 2.35761 3.33649 3.47037 4.11613 4.36855 4.84241 
44 0.01178 0.09538 0.16356 0.17193 0.18813 0.31879 0.32753 0.35035 0.51057 0.53003 0.64965 0.79719 0.82611 0.83511 0.85778 0.99683 1.01029 1.17251 1.1831 1.20827 1.33667 1.36462 1.50626 1.52087 1.66371 1.68857 1.85414 1.87312 2.07608 2.20248 2.34208 2.64715 2.82906 2.99514 3.16802 3.31678 3.4524 3.5975 3.77394 4.09981 4.34548 4.51444 4.82165 4.84465 
34 0.01959 0.10593 0.16726 0.17611 0.19511 0.32223 0.33228 0.51516 0.54496 0.65794 0.81232 0.83183 0.8426 1.0 1.01397 1.17691 1.19105 1.2272 1.34222 1.5095 1.52629 1.66654 1.8571 1.87653 2.2096 2.34604 2.8337 3.17378 3.32197 3.45706 3.60365 4.10489 4.34989 4.82679 
26 0.02046 0.10946 0.16839 0.17932 0.32398 0.33879 0.52198 0.80663 0.8308 0.84298 1.0019 1.17808 1.19922 1.34673 1.50848 1.52668 1.67108 1.86156 2.21263 2.35126 2.85361 3.32752 3.45907 4.10728 4.35751 4.83766 
30 0.0092 0.06929 0.13751 0.17536 0.18623 0.32857 0.33908 0.53203 0.80252 0.83402 0.84362 0.87823 1.00551 1.02028 1.18353 1.20131 1.35512 1.51457 1.53062 1.67348 1.86406 1.8917 2.24409 2.35204 2.84177 3.33061 3.46968 4.11113 4.35745 4.83478 
24 0.01736 0.10466 0.16916 0.17863 0.20615 0.32416 0.33468 0.79679 0.83006 0.83969 0.86923 1.00119 1.01588 1.18098 1.20411 1.51039 1.52864 1.6667 1.68893 1.86143 2.22037 3.4653 4.10813 4.35574 
16 0.01551 0.10466 0.17335 0.18889 0.32995 0.79337 0.82972 0.83941 0.86042 1.0063 1.18735 1.22273 1.47235 1.51778 1.68805 1.88922 
34 0.00806 0.10799 0.16978 0.17977 0.21115 0.32458 0.33586 0.5184 0.55455 0.66056 0.82392 0.83741 0.85961 1.00389 1.17802 1.19269 1.34407 1.51201 1.53211 1.66819 1.6979 1.86058 1.89401 2.20732 2.34958 2.83678 3.0055 3.17715 3.32465 3.45926 3.60799 4.1078 4.35458 4.83104 
32 0.01624 0.10182 0.17222 0.18178 0.21608 0.32712 0.33848 0.52621 0.66172 0.79896 0.83128 0.84048 0.86173 1.00507 1.18121 1.19725 1.23172 1.35015 1.51273 1.52867 1.6728 1.86388 2.21447 2.35193 2.85272 3.17817 3.32777 3.46191 3.61196 4.10893 4.35814 4.83595 
26 0.01761 0.09619 0.1628 0.1722 0.19753 0.31765 0.32819 0.78853 0.82376 0.83303 0.8512 0.99384 1.00732 1.17678 1.21012 1.46882 1.50651 1.52504 1.66214 1.85182 2.34162 3.31912 3.46175 4.09935 4.34312 4.82018 
30 0.01191 0.10632 0.17153 0.1888 0.32597 0.34353 0.52099 0.65871 0.80632 0.83081 0.84171 1.00425 1.18043 1.20664 1.34664 1.51076 1.53079 1.67968 1.86773 2.21656 2.35427 2.84487 3.01353 3.17607 3.32388 3.4611 3.61271 4.10703 4.36527 4.83538 
26 0.01339 0.10226 0.16602 0.17561 0.20503 0.32206 0.3349 0.54946 0.79717 0.82746 0.83722 0.99816 1.01496 1.17899 1.20933 1.50671 1.52451 1.66819 1.85738 2.34695 2.8562 3.32321 3.45996 4.10279 4.34918 4.82588 
22 0.01274 0.10088 0.16504 0.17604 0.31942 0.33392 0.79086 0.82492 0.83471 0.86527 0.99548 1.01472 1.17869 1.21426 1.50225 1.5197 1.66704 1.85485 2.23191 4.10215 4.34746 4.83355 
27 0.01905 0.09543 0.16061 0.16996 0.19281 0.31586 0.3287 0.78725 0.8221 0.83143 0.85072 0.99197 1.01147 1.17264 1.20196 1.35199 1.49772 1.51142 1.54556 1.6598 1.85238 2.21016 3.31937 3.45659 4.09954 4.34427 4.82344 
20 0.0189 0.11213 0.16646 0.18017 0.32148 0.34153 0.80581 0.82925 0.84392 0.999 1.17912 1.21679 1.50717 1.53009 1.66964 1.85836 2.35501 4.10499 4.34951 4.82851 
21 0.02279 0.10988 0.16943 0.18398 0.32271 0.33545 0.80249 0.83043 0.84186 0.99955 1.01807 1.18019 1.21103 1.51161 1.53915 1.66684 1.85881 2.3501 4.10674 4.35287 4.84 
28 0.01798 0.1108 0.17829 0.18913 0.33336 0.34612 0.53093 0.66968 0.80787 0.83761 0.84745 1.01071 1.18829 1.21014 1.35603 1.51826 1.53556 1.68046 1.86914 2.23325 2.35604 2.85887 3.18356 3.33237 3.4673 4.11362 4.36189 4.83708 
33 0.01325 0.11685 0.17787 0.19212 0.3319 0.34574 0.52408 0.55245 0.66348 0.83118 0.84439 1.012 1.18447 1.20057 1.35002 1.51921 1.54575 1.67741 1.8691 2.09471 2.21696 2.35519 2.66599 2.84377 3.01155 3.18189 3.32976 3.46516 3.61321 4.11225 4.36013 4.53605 4.83605 
22 0.02762 0.10531 0.16349 0.17479 0.31775 0.33163 0.79573 0.82499 0.83604 0.99456 1.03833 1.17775 1.22424 1.50492 1.53028 1.66283 1.85313 2.34479 3.46605 4.10295 4.34476 4.83012 
24 0.01609 0.10058 0.16934 0.17828 0.20202 0.3247 0.33568 0.79383 0.82892 0.8382 0.85665 1.0005 1.01339 1.1833 1.2149 1.47451 1.51336 1.53427 1.66982 1.85989 2.35309 4.10747 4.35088 4.83584 
22 0.00682 0.10249 0.16812 0.17875 0.3216 0.33269 0.79568 0.82816 0.83831 0.99669 1.01005 1.18477 1.4779 1.51441 1.66566 1.71224 1.85652 1.88426 2.34918 4.10689 4.34791 4.82501 
14 0.00711 0.1033 0.1694 0.18507 0.33092 0.79372 0.82783 0.83801 0.88479 1.00302 1.2005 1.47352 1.51399 1.56195 
17 0.01691 0.10995 0.16938 0.18326 0.32475 0.34424 0.80403 0.83052 0.84262 1.00159 1.18872 1.51081 1.53729 1.67655 1.86564 4.11792 4.38432 
36 0.01214 0.11003 0.16915 0.1807 0.32313 0.33527 0.51475 0.54048 0.65467 0.82059 0.83522 0.85716 1.00184 1.17673 1.19207 1.34053 1.37181 1.51175 1.53782 1.66869 1.85917 2.08371 2.20793 2.34637 2.65479 2.83425 3.00197 3.17397 3.32129 3.45685 3.60565 3.78377 4.10421 4.3505 4.52111 4.82684 
20 0.0131 0.10564 0.16701 0.1767 0.20513 0.32332 0.33783 0.80049 0.82915 0.83965 1.00084 1.18035 1.21327 1.50521 1.52093 1.6682 1.85995 2.36599 3.46568 4.35329 
16 0.01718 0.11258 0.17423 0.19441 0.33011 0.80233 0.83289 0.84442 1.00475 1.18541 1.21967 1.51139 1.53124 1.67735 1.87398 4.129 
15 0.00978 0.1091 0.1698 0.19027 0.32636 0.80046 0.82963 0.84177 1.0014 1.18604 1.50148 1.52088 1.68272 1.86512 4.11513 
22 0.01937 0.11422 0.18187 0.19862 0.33546 0.3495 0.56497 0.80843 0.83922 0.84933 1.0132 1.19126 1.21947 1.52317 1.54801 1.6862 1.87709 2.25176 3.47954 4.11692 4.36588 4.85458 
24 0.00902 0.09941 0.16554 0.17585 0.31884 0.32905 0.79095 0.82557 0.83523 0.85992 0.99582 1.00815 1.1775 1.21337 1.47798 1.50974 1.53844 1.66346 1.85482 2.34656 3.32347 4.10262 4.34779 4.82495 
31 0.07897 0.14479 0.1598 0.17291 0.30776 0.3167 0.50156 0.78037 0.81697 0.82609 0.84151 0.98645 0.99991 1.16589 1.20974 1.32971 1.46247 1.49917 1.51573 1.65311 1.84363 2.06443 2.19379 2.33362 2.81961 2.98874 3.30984 3.44778 4.09178 4.33548 4.81178 
17 0.01005 0.11528 0.17817 0.20558 0.33369 0.55803 0.81735 0.83843 0.85604 1.0093 1.18984 1.23539 1.52294 1.69014 1.88237 3.4822 4.12511 
29 0.01229 0.1065 0.1684 0.17803 0.2056 0.32323 0.33397 0.5221 0.80607 0.83117 0.84185 1.00187 1.02822 1.17752 1.19215 1.22829 1.34822 1.50973 1.52696 1.66888 1.85984 2.21194 2.35132 2.85527 3.32541 3.45971 4.10616 4.35363 4.83286 
19 0.01605 0.11077 0.17685 0.19248 0.33091 0.34543 0.80229 0.83465 0.84489 1.00712 1.04202 1.1886 1.22269 1.51968 1.5583 1.67686 1.87093 4.11577 4.84912 
17 0.01276 0.10848 0.17254 0.18933 0.32773 0.35066 0.80121 0.83118 0.84202 1.00476 1.18823 1.48318 1.51568 1.55599 1.68453 1.87188 4.39459 
18 0.01632 0.10574 0.16729 0.18056 0.32375 0.46178 0.79722 0.8277 0.83835 0.99929 1.18057 1.21583 1.50579 1.52775 1.67412 1.86542 4.10836 4.3576 
18 0.01116 0.1066 0.1654 0.1776 0.3194 0.33513 0.80135 0.82764 0.8398 0.99628 1.03003 1.20666 1.50508 1.5334 1.66177 1.85485 4.34559 4.82571 
27 0.01735 0.09875 0.16696 0.17564 0.19345 0.32245 0.33177 0.79074 0.82762 0.83675 0.85201 0.9983 1.00957 1.1794 1.20001 1.47011 1.51222 1.53089 1.66476 1.68522 1.85858 1.8955 2.34983 3.46599 4.1058 4.35098 4.83078 
27 0.01615 0.11582 0.18014 0.19526 0.33361 0.34693 0.53802 0.67156 0.82157 0.84142 0.8552 1.0114 1.19042 1.22195 1.36649 1.52289 1.56243 1.67919 1.86917 2.22658 2.36204 3.18797 3.33779 3.47129 4.11649 4.36272 4.8442 
27 0.00847 0.09809 0.16205 0.17391 0.31543 0.32787 0.50838 0.79058 0.82266 0.83247 0.87293 0.99272 1.00915 1.17305 1.21631 1.3375 1.5045 1.52754 1.66047 1.85034 2.33898 2.82678 3.31485 3.45392 4.09673 4.34149 4.81781 
15 0.00856 0.10879 0.16831 0.18811 0.32291 0.3581 0.8052 0.82891 0.84326 1.00054 1.19007 1.511 1.67323 1.86131 4.36586 
39 0.01678 0.10078 0.16953 0.17796 0.19674 0.32477 0.3348 0.52072 0.56075 0.6571 0.80006 0.83043 0.83959 0.86333 1.00235 1.01799 1.18033 1.198 1.34675 1.51255 1.53058 1.67028 1.8616 2.09058 2.21418 2.34823 2.65355 2.83925 3.00925 3.17662 3.32498 3.45903 3.61069 3.79724 4.10655 4.35845 4.5269 4.66993 4.83536 
24 0.01878 0.10641 0.16898 0.18016 0.32245 0.33323 0.55004 0.80024 0.82955 0.83989 0.99962 1.0145 1.17907 1.20367 1.50725 1.5224 1.66741 1.85866 2.22257 2.34979 3.46742 4.10786 4.35416 4.84179 
17 0.00814 0.10178 0.17397 0.19143 0.33225 0.79641 0.83097 0.84105 0.87802 1.00879 1.18632 1.22108 1.48007 1.51494 1.53715 3.46804 4.11571 
28 0.01729 0.10597 0.16727 0.17667 0.20069 0.32205 0.33313 0.53476 0.67107 0.80784 0.8309 0.84142 0.99896 1.0111 1.17915 1.20389 1.36727 1.50935 1.52763 1.66531 1.85769 1.89334 2.22053 2.34831 3.46416 4.10735 4.35176 4.83058 
16 0.02368 0.11384 0.17065 0.192 0.32474 0.34451 0.80687 0.83119 0.84506 1.00209 1.21137 1.51246 1.55682 1.67482 1.86308 4.39039 
47 0.01095 0.10258 0.16668 0.17523 0.192 0.32034 0.32846 0.34175 0.5125 0.52994 0.65211 0.69077 0.81776 0.83283 0.84429 0.99929 1.01115 1.17412 1.18436 1.20775 1.33836 1.36205 1.51016 1.52898 1.66424 1.68064 1.85593 1.87111 2.07715 2.20344 2.24241 2.34474 2.65089 2.83094 2.85665 2.99831 3.17117 3.31882 3.45537 3.47992 3.60185 3.77831 4.10305 4.34857 4.51721 4.82419 4.84605 
24 0.01568 0.10503 0.17009 0.18001 0.21833 0.32546 0.33766 0.79715 0.82986 0.83961 0.87457 1.00344 1.18299 1.21476 1.48873 1.51418 1.53729 1.67256 1.86223 2.22071 2.35248 3.46645 4.11378 4.35306 
25 0.01187 0.10839 0.16991 0.18542 0.32359 0.33819 0.52126 0.80703 0.83107 0.84328 1.00057 1.02441 1.1788 1.20779 1.3448 1.51018 1.53207 1.67097 1.85955 2.35135 3.32353 3.45908 4.10526 4.35279 4.82921 
21 0.01519 0.10672 0.17214 0.18497 0.32581 0.33773 0.55338 0.7998 0.83102 0.84103 1.00337 1.04924 1.18366 1.21544 1.51493 1.54494 1.67361 1.86898 4.11287 4.36584 4.85086 
24 0.01539 0.11232 0.1802 0.19968 0.33586 0.5403 0.68472 0.80913 0.83753 0.84807 1.01446 1.18838 1.21482 1.37314 1.52172 1.55429 1.6933 1.88622 2.24956 3.33569 3.47221 4.11665 4.37592 4.84593 
30 0.01633 0.0996 0.16026 0.17073 0.31335 0.32416 0.50637 0.79239 0.82263 0.8328 0.99131 1.00535 1.1686 1.19359 1.33386 1.5018 1.52151 1.65649 1.84847 2.07416 2.20146 2.33776 2.82472 2.99465 3.16977 3.31393 3.44992 4.09641 4.34065 4.8166 
12 0.02007 0.11427 0.17711 0.20721 0.33325 0.80392 0.83398 0.84567 1.01037 1.19826 1.51605 1.54743 
34 0.00848 0.10473 0.17168 0.18167 0.21635 0.32661 0.33789 0.52277 0.66305 0.81717 0.83586 0.84877 1.0047 1.02747 1.18166 1.2004 1.35014 1.51404 1.53498 1.67142 1.862 1.89205 2.10359 2.2175 2.35089 2.84271 3.01928 3.18267 3.32782 3.46162 3.62489 4.10926 4.3561 4.83343 
20 0.0137 0.1094 0.1664 0.17828 0.32033 0.33445 0.8041 0.82904 0.84232 0.99791 1.02507 1.1797 1.50972 1.54433 1.66436 1.85557 2.23945 2.34537 4.10455 4.34908 
18 0.01128 0.11326 0.17639 0.19899 0.32988 0.35021 0.81094 0.83553 0.84918 1.00669 1.18675 1.22464 1.51831 1.67556 1.86684 2.35821 4.11618 4.35693 
30 0.0083 0.1013 0.17097 0.18077 0.21317 0.3259 0.33705 0.52288 0.66746 0.81141 0.83396 0.84461 1.00266 1.01679 1.1802 1.19598 1.34885 1.51372 1.53368 1.67096 1.86161 1.89392 2.21981 2.35215 2.8433 3.32626 3.46166 4.10853 4.35528 4.8331 
28 0.01861 0.10565 0.16759 0.17755 0.21427 0.32428 0.33889 0.52394 0.66718 0.80774 0.83032 0.84097 1.00218 1.17973 1.20794 1.35056 1.5079 1.52397 1.67067 1.86145 2.23166 2.35053 2.85316 3.32447 3.45925 4.10507 4.35445 4.83687 
33 0.00729 0.09144 0.17001 0.17955 0.21502 0.32692 0.34094 0.52688 0.66184 0.79792 0.83008 0.8393 0.86109 1.00364 1.18011 1.197 1.34713 1.51133 1.528 1.67415 1.86645 2.21332 2.35554 2.65959 2.85621 3.17827 3.32499 3.46147 4.10667 4.35609 4.53044 4.6643 4.83693 
28 0.0092 0.08619 0.17143 0.18099 0.199 0.32777 0.33726 0.36798 0.55673 0.82098 0.83928 0.85269 1.00616 1.02032 1.18671 1.21307 1.51709 1.53729 1.67089 1.68891 1.8632 1.88261 2.24883 2.35456 3.47542 4.11874 4.35888 4.84548 
14 0.01437 0.10015 0.16498 0.17957 0.3249 0.788 0.82357 0.83336 0.85767 0.99756 1.22288 1.46517 1.50688 1.53112 
43 0.01182 0.09771 0.16638 0.17414 0.1851 0.32233 0.33044 0.34449 0.51588 0.53707 0.6551 0.79829 0.82974 0.83858 0.85658 1.00044 1.01083 1.17668 1.18689 1.21054 1.34223 1.509 1.52158 1.66666 1.68425 1.85905 1.88074 2.08791 2.20764 2.2394 2.3467 2.6595 2.83452 3.00362 3.17349 3.32234 3.45666 3.47819 3.60316 4.10482 4.35169 4.66566 4.82696 
21 0.02032 0.10878 0.17297 0.18734 0.32775 0.34464 0.79921 0.83144 0.8417 1.00276 1.02421 1.18322 1.21177 1.36194 1.51293 1.53293 1.67393 1.87135 3.46592 4.11104 4.35615 
14 0.01057 0.09909 0.16144 0.17364 0.31825 0.78762 0.82181 0.83189 0.86943 0.99212 1.46349 1.50508 1.85159 4.3416 
24 0.01705 0.09938 0.169 0.17808 0.20393 0.32628 0.34025 0.79182 0.82806 0.83725 0.85386 1.00349 1.1814 1.20522 1.36228 1.47138 1.51362 1.53545 1.68376 1.86918 2.23168 3.47116 4.11088 4.36333 
24 0.0149 0.10348 0.16545 0.17787 0.31834 0.33099 0.51883 0.79858 0.82636 0.83698 0.99558 1.01363 1.17457 1.20821 1.50714 1.53409 1.66386 1.8541 2.20698 3.32034 3.45596 4.10192 4.34822 4.82417 
19 0.0241 0.11902 0.17163 0.19942 0.32666 0.56817 0.68283 0.81628 0.83364 0.85618 1.00497 1.18355 1.51533 1.87582 2.36141 2.85533 3.46269 4.11364 4.84957 
25 0.02405 0.12138 0.17527 0.18868 0.3325 0.36644 0.53419 0.67185 0.82617 0.84122 0.87447 1.0103 1.18789 1.22511 1.3564 1.5187 1.68562 1.87768 2.23345 2.8563 3.18886 3.46955 3.62543 4.11492 4.84295 
17 0.01358 0.10128 0.16231 0.17356 0.31822 0.78959 0.82304 0.83341 0.99062 1.00626 1.21842 1.47139 1.50333 1.5198 1.67108 1.85885 4.3452 
22 0.01673 0.1108 0.17185 0.18855 0.32708 0.35225 0.53159 0.80962 0.83239 0.84546 1.00434 1.18112 1.21022 1.5129 1.54014 1.67967 1.86821 2.24345 3.32603 4.11172 4.36705 4.8358 
47 0.0111 0.09993 0.16665 0.17477 0.18864 0.32056 0.32804 0.33891 0.51308 0.52883 0.65149 0.80698 0.83093 0.84024 0.99996 1.01122 1.17433 1.18373 1.2018 1.33857 1.35628 1.5096 1.52422 1.66418 1.67833 1.85684 1.87145 2.07635 2.2021 2.22485 2.34526 2.65399 2.83114 2.85567 2.99684 3.17152 3.32003 3.45463 3.47388 3.60139 3.77699 4.10324 4.34865 4.39642 4.52253 4.82465 4.84408 
32 0.01015 0.06436 0.13723 0.17762 0.18913 0.33285 0.34681 0.52752 0.66474 0.81647 0.83851 0.84936 1.01039 1.18618 1.20483 1.35198 1.51696 1.53434 1.67842 1.86965 2.21772 2.3552 2.67083 2.84472 3.01501 3.18209 3.33004 3.46486 3.61838 4.11263 4.36166 4.83776 
14 0.00733 0.10563 0.16621 0.18028 0.32316 0.79644 0.82665 0.83827 1.00017 1.18237 1.48489 1.50844 1.531 1.89139 
45 0.01885 0.10243 0.16636 0.1746 0.1897 0.31996 0.32763 0.33905 0.5123 0.53649 0.65212 0.80817 0.83052 0.84002 0.99874 1.00939 1.17407 1.18477 1.21001 1.33843 1.36282 1.509 1.52417 1.6636 1.67834 1.85538 1.86906 2.07814 2.20249 2.23228 2.3442 2.65147 2.82977 2.85191 2.99729 3.1719 3.31942 3.45486 3.47956 3.60065 4.10293 4.34765 4.52582 4.82361 4.84363 
27 0.01266 0.10498 0.17009 0.18171 0.32566 0.34156 0.52132 0.79819 0.8295 0.83949 1.00173 1.17922 1.19833 1.34804 1.51069 1.5311 1.67717 1.86569 2.22784 2.35118 2.85818 3.17625 3.32456 3.46103 4.1055 4.35608 4.83009 
26 0.01578 0.10859 0.16279 0.17626 0.31572 0.32796 0.50873 0.8079 0.82744 0.84409 0.9941 1.17177 1.21112 1.33676 1.50615 1.65896 1.85062 2.2023 2.33973 2.82714 2.9994 3.31614 3.4531 4.09788 4.34255 4.81865 
27 0.01212 0.09721 0.15955 0.16948 0.2073 0.31392 0.32726 0.50698 0.79221 0.82174 0.83157 0.99098 1.00816 1.16929 1.3336 1.4997 1.52231 1.65768 1.84812 2.19836 2.33778 2.82521 3.31241 3.45142 4.09544 4.33958 4.81615 
24 0.01405 0.10611 0.17027 0.18036 0.22326 0.3264 0.34024 0.53626 0.80294 0.83129 0.84128 1.00444 1.18183 1.20673 1.51063 1.52849 1.67412 1.86361 2.35262 3.32751 3.46768 4.1087 4.3565 4.83467 
29 0.01339 0.10379 0.17026 0.17974 0.20871 0.32547 0.33667 0.53556 0.79947 0.83061 0.84027 0.87947 1.00341 1.03144 1.18184 1.21055 1.34923 1.51126 1.5278 1.67227 1.8614 2.23914 2.35036 3.18077 3.32419 3.46319 4.10772 4.3525 4.82956 
34 0.01009 0.11573 0.16964 0.18209 0.32245 0.33402 0.51336 0.53324 0.6519 0.82748 0.84016 1.00147 1.02677 1.17559 1.1896 1.33983 1.51202 1.54073 1.66706 1.85821 1.88816 2.07725 2.20524 2.34619 2.65073 2.83245 2.99839 3.17182 3.3204 3.45615 3.60186 4.10468 4.35166 4.82553 
10 0.01784 0.11052 0.17048 0.20195 0.33323 0.80014 0.82882 0.84109 1.47305 1.52508 
16 0.01692 0.11665 0.17332 0.19115 0.32979 0.80749 0.8339 0.84788 1.00813 1.18635 1.22828 1.51229 1.53448 1.6969 1.87295 4.37497 
18 0.01244 0.10612 0.16828 0.184 0.3218 0.33812 0.79848 0.82825 0.83916 0.99771 1.01833 1.1816 1.22843 1.50807 1.53242 1.66888 1.85721 4.35306 
24 0.02284 0.11953 0.18066 0.19983 0.33536 0.35898 0.58548 0.8195 0.84094 0.85544 1.01336 1.19067 1.22459 1.39222 1.52194 1.55751 1.6878 1.87601 2.24843 2.37153 3.34707 3.48459 4.11688 4.86177 
35 0.01517 0.10048 0.16341 0.17183 0.18804 0.31759 0.32604 0.34192 0.50961 0.65491 0.80286 0.8271 0.83677 0.99593 1.00793 1.17257 1.19464 1.33646 1.50578 1.52695 1.66061 1.67672 1.85272 1.86924 2.19975 2.34142 2.82709 2.99473 3.17069 3.31723 3.45165 3.59895 4.09913 4.34415 4.82012 
25 0.02049 0.11176 0.17488 0.18594 0.32972 0.34261 0.53651 0.8059 0.83528 0.84565 1.00551 1.02129 1.18448 1.20425 1.35594 1.51711 1.54032 1.67493 1.86662 2.35582 3.33209 3.46808 4.11184 4.36627 4.84197 
40 0.01678 0.09818 0.16778 0.17572 0.19094 0.32343 0.33258 0.51744 0.54651 0.6556 0.79585 0.82894 0.83783 0.85509 1.00076 1.01327 1.1774 1.18867 1.21485 1.34279 1.50892 1.5219 1.66692 1.68584 1.85904 1.88269 2.2089 2.24348 2.3477 2.65261 2.8361 3.00576 3.17444 3.32202 3.45761 3.60361 4.10577 4.35157 4.52482 4.82851 
44 0.01955 0.10301 0.16699 0.17523 0.1903 0.32176 0.3304 0.34882 0.51442 0.53386 0.65418 0.80872 0.83115 0.84065 0.99998 1.01175 1.17662 1.18851 1.21738 1.341 1.36871 1.5104 1.52708 1.66558 1.68435 1.85786 1.87789 2.07976 2.20729 2.34575 2.64918 2.83343 3.00014 3.17236 3.32091 3.45657 3.47981 3.60296 3.78324 4.10387 4.35023 4.51853 4.67767 4.82609 
37 0.01703 0.10137 0.16802 0.17619 0.19113 0.32431 0.3342 0.51707 0.54087 0.66039 0.80123 0.83078 0.83998 0.86761 1.00127 1.01337 1.17906 1.19295 1.22447 1.34471 1.51 1.5238 1.66822 1.6947 1.85996 1.88581 2.20898 2.24269 2.34885 2.83729 3.00865 3.17553 3.32334 3.45927 4.10534 4.35115 4.82838 
21 0.02024 0.11155 0.17366 0.1883 0.32833 0.34383 0.54451 0.80842 0.83378 0.8453 1.00603 1.18504 1.21999 1.51408 1.53713 1.67626 1.8683 2.36137 4.11006 4.37534 4.8419 
37 0.01257 0.09949 0.16975 0.17738 0.18968 0.32654 0.33528 0.36457 0.52142 0.54828 0.66979 0.80118 0.83225 0.84112 0.85964 1.00352 1.01475 1.18145 1.19474 1.2235 1.34874 1.51221 1.5257 1.67104 1.69523 1.86334 1.89294 2.21469 2.35064 2.84474 3.1793 3.32637 3.4622 3.61884 4.10716 4.3554 4.83159 
20 0.0127 0.09921 0.16596 0.17492 0.19557 0.32266 0.33436 0.79251 0.82706 0.83645 0.85684 0.99989 1.02631 1.18304 1.22021 1.47656 1.51212 1.53602 1.6691 1.85913 
27 0.0103 0.10449 0.16253 0.17468 0.31628 0.33097 0.5104 0.80342 0.82599 0.83925 0.99427 1.17121 1.19414 1.33713 1.50344 1.52253 1.66054 1.85162 2.20516 2.34059 2.83065 3.17068 3.31631 3.45155 4.09839 4.34357 4.82023 
35 0.01484 0.10666 0.17088 0.18037 0.2083 0.32569 0.33635 0.52269 0.65866 0.80733 0.83264 0.84265 1.0041 1.03153 1.18004 1.19552 1.34636 1.51186 1.52855 1.67168 1.86228 2.21309 2.3509 2.65765 2.84962 3.01047 3.17685 3.3272 3.46123 3.6125 4.10726 4.35405 4.52599 4.66202 4.83272 
13 0.00853 0.10493 0.17192 0.20184 0.32923 0.79498 0.8285 0.83887 1.00134 1.20743 1.4718 1.51413 1.54925 
13 0.02056 0.12367 0.17573 0.20696 0.33088 0.81201 0.83527 0.85283 1.0129 1.20095 1.52479 1.68772 1.88103 
18 0.01106 0.10471 0.16794 0.17929 0.32406 0.34185 0.79609 0.82799 0.83832 1.00045 1.18487 1.47402 1.50942 1.52878 1.67817 1.88966 4.38748 4.83716 
17 0.01469 0.10267 0.16395 0.18016 0.31842 0.33897 0.79371 0.82462 0.83519 0.99465 1.19359 1.4737 1.50667 1.53183 1.66725 1.85731 4.34692 
22 0.01292 0.1047 0.16854 0.18018 0.3227 0.33572 0.7954 0.82832 0.83839 0.89383 1.00027 1.02958 1.17989 1.20967 1.36594 1.51081 1.5356 1.66959 1.86088 3.46054 4.10744 4.85306 
12 0.02108 0.11465 0.17292 0.19721 0.33007 0.80408 0.83173 0.84469 1.00585 1.19651 1.5136 1.87472 
29 0.00719 0.09562 0.17012 0.18007 0.22725 0.3262 0.33926 0.52911 0.79737 0.82994 0.83937 0.86499 1.00271 1.02606 1.18053 1.19979 1.34701 1.51349 1.53601 1.67214 1.86425 2.21346 2.35123 3.18527 3.32457 3.46241 4.10614 4.35306 4.83397 
28 0.01019 0.1031 0.17106 0.1804 0.20596 0.32704 0.33912 0.5521 0.80323 0.83267 0.84256 1.00376 1.02117 1.18293 1.20592 1.36247 1.51411 1.53445 1.67323 1.8632 2.23029 2.35287 3.33486 3.47068 4.10991 4.3568 4.67246 4.8338 
29 0.01937 0.11008 0.17434 0.18422 0.21958 0.32884 0.33974 0.52858 0.80657 0.83495 0.84495 1.00697 1.0339 1.18396 1.20329 1.35052 1.51512 1.53247 1.67346 1.86503 1.9003 2.23535 2.35201 2.84248 3.3286 3.4666 4.1102 4.3558 4.83161 
28 0.01347 0.10375 0.17119 0.18 0.20012 0.32685 0.33678 0.53427 0.80049 0.83253 0.84205 0.87238 1.00402 1.018 1.18379 1.20596 1.35816 1.51536 1.53642 1.67012 1.69085 1.86469 2.35639 3.33067 3.46806 4.11118 4.3591 4.83463 
14 0.00716 0.10857 0.17529 0.19922 0.33061 0.80385 0.83305 0.84507 1.00805 1.1942 1.51654 1.68656 4.1241 4.36612 
27 0.02067 0.10506 0.16724 0.17867 0.322 0.33418 0.52353 0.79764 0.8282 0.83835 0.99884 1.01993 1.17875 1.20571 1.35383 1.50895 1.53009 1.66776 1.85834 2.21741 2.34785 2.85223 3.32962 3.46041 4.1049 4.35034 4.82906 
29 0.01835 0.10324 0.16357 0.17389 0.22108 0.31789 0.3295 0.51271 0.80182 0.82648 0.83729 0.99558 1.01269 1.17223 1.19752 1.34044 1.50507 1.52725 1.66184 1.85265 1.89403 2.23004 2.34156 2.83262 3.31823 3.45454 4.09932 4.34493 4.8212 
39 0.01079 0.10497 0.16992 0.17942 0.2072 0.32422 0.33463 0.51594 0.54003 0.65901 0.81293 0.83286 0.84351 1.00184 1.01766 1.17753 1.18982 1.21965 1.34141 1.36515 1.51174 1.53027 1.66913 1.85979 1.88958 2.09352 2.20741 2.24189 2.34719 2.83461 3.0104 3.17642 3.32196 3.45788 3.61617 4.10527 4.35007 4.53024 4.82724 
25 0.02049 0.10337 0.16564 0.17586 0.25385 0.32074 0.33424 0.7954 0.82672 0.83671 0.99637 1.01385 1.17752 1.20858 1.34519 1.5064 1.52411 1.66583 1.85646 2.35007 3.32638 3.46073 4.10409 4.35122 4.83699 
19 0.01033 0.10177 0.17213 0.18464 0.32836 0.34932 0.79526 0.82994 0.83959 0.86389 1.0044 1.18529 1.21883 1.47521 1.51382 1.53483 1.68101 1.87702 4.11281 
28 0.01256 0.09756 0.16374 0.17235 0.18934 0.31987 0.3321 0.5351 0.79248 0.82582 0.83514 0.85655 0.99703 1.01457 1.17785 1.20516 1.34674 1.50529 1.52015 1.66406 1.85816 2.21721 2.34987 3.32656 3.45591 4.10181 4.34841 4.83728 
30 0.01047 0.10132 0.16969 0.17826 0.19555 0.3254 0.33512 0.5286 0.80004 0.83183 0.84138 0.87307 1.00256 1.01553 1.18182 1.20208 1.35592 1.51448 1.53602 1.66975 1.69722 1.86069 1.88197 2.21238 2.35212 3.32799 3.4703 4.10761 4.35362 4.83388 
22 0.0131 0.09494 0.15903 0.16905 0.20926 0.31517 0.78515 0.82072 0.8302 0.84986 0.9907 1.01742 1.1794 1.46339 1.50205 1.52022 1.66 1.84885 2.33995 4.09729 4.33963 4.81676 
37 0.00675 0.08885 0.159 0.17115 0.18104 0.22943 0.32373 0.33369 0.51911 0.5588 0.65656 0.79708 0.82858 0.83742 0.85539 1.00218 1.17766 1.19063 1.21857 1.34364 1.51028 1.5261 1.6686 1.86017 2.21183 2.3488 2.65471 2.84011 3.00396 3.1738 3.32243 3.45784 3.61087 4.10485 4.35325 4.51985 4.82824 
46 0.01538 0.09557 0.16128 0.16953 0.18371 0.31506 0.32259 0.33349 0.5075 0.52612 0.64775 0.79909 0.82523 0.83434 0.86843 0.99418 1.00418 1.16999 1.18063 1.206 1.33434 1.36946 1.50433 1.51849 1.65886 1.67615 1.85067 1.86607 2.07112 2.19841 2.23065 2.33969 2.64608 2.82538 2.85516 2.99262 3.16663 3.31496 3.45084 3.59609 3.77502 4.09805 4.34271 4.51594 4.8187 4.84835 
22 0.01371 0.10194 0.16417 0.17436 0.22048 0.32106 0.34077 0.79479 0.82563 0.83571 0.99744 1.17843 1.21231 1.47702 1.50624 1.52391 1.67375 1.86141 3.45765 4.10417 4.3833 4.82624 
30 0.0202 0.10985 0.17351 0.18306 0.21202 0.32806 0.33856 0.5277 0.66909 0.81028 0.83529 0.84535 1.00447 1.01736 1.1845 1.20673 1.35078 1.51529 1.53437 1.67154 1.69606 1.86455 2.22026 2.35345 2.85641 3.33307 3.46768 4.11107 4.35586 4.8341 
34 0.01276 0.099 0.1653 0.17331 0.1865 0.32053 0.32906 0.34623 0.52207 0.65969 0.79938 0.82877 0.83799 0.86718 0.99915 1.01134 1.177 1.19275 1.36465 1.50825 1.52302 1.66354 1.67974 1.857 1.87634 2.21104 2.34665 2.83678 3.01227 3.32885 3.45876 4.10468 4.34997 4.82668 
19 0.01704 0.10832 0.17073 0.18373 0.32441 0.33738 0.79989 0.83037 0.84108 1.00139 1.02662 1.18575 1.23001 1.51242 1.53684 1.67056 1.86168 4.35079 4.84992 
34 0.00648 0.09584 0.16336 0.17214 0.18903 0.31863 0.32822 0.51402 0.79287 0.82601 0.83536 0.85766 0.99609 1.00764 1.17292 1.18571 1.21625 1.33849 1.50729 1.52545 1.6617 1.67964 1.85373 1.87634 2.20345 2.34377 2.83565 3.00005 3.1747 3.31944 3.45582 4.10222 4.34678 4.82382 
15 0.00798 0.10501 0.16596 0.18913 0.32097 0.35791 0.80003 0.82649 0.83859 0.99815 1.1946 1.5045 1.52764 1.67839 1.86213 
15 0.02806 0.11504 0.16659 0.19338 0.32087 0.80043 0.82717 0.84082 0.99753 1.19098 1.50579 1.53324 1.67404 1.85663 4.34642 

47
