# Supplementary material for: Deciphering the Contribution of Oriens-Lacunosum/Moleculare (OLM) Cells to Intrinsic θ Rhythms Using Biophysical Local Field Potential (LFP) Models
Source: eNeuro. 2018 Sep 4;5(4):ENEURO.0146-18.2018. doi: 10.1523/ENEURO.0146-18.2018 (PMC6140113; doi:10.1523/ENEURO.0146-18.2018)
Supplement: Supplementary file 2 — Supplementary Code. Download supplement 2, GZ file [file sup_enu-eN-NWR-0146-18-s02.gz › LFP_microcircuit-master/SOM-350-SOM12915016-dSD3.5ms-shift5.32ms-gnSD0.12-gsb2.25-csb0.21-gbs0.5-cbs0.1344-spiketimes.txt]

16450

350


48 0.01373 0.10588 0.17043 0.17945 0.20166 0.32398 0.33297 0.35684 0.5153 0.53157 0.65393 0.67589 0.82145 0.83595 0.84891 1.00251 1.01664 1.17737 1.18818 1.21466 1.34155 1.36166 1.5144 1.53743 1.6681 1.68872 1.85963 1.87827 2.07943 2.20672 2.23556 2.34755 2.64985 2.83404 2.85695 3.00021 3.17327 3.32204 3.45763 3.47615 3.60294 3.7782 4.10533 4.35172 4.51784 4.65392 4.82732 4.85257 
40 0.01237 0.10318 0.16161 0.17222 0.31323 0.32283 0.35021 0.50597 0.52726 0.64489 0.81535 0.82894 0.85142 0.99368 1.01165 1.16823 1.18162 1.2198 1.33256 1.50569 1.65887 1.68898 1.8504 1.87926 2.06956 2.19736 2.33853 2.64169 2.8246 2.99066 3.16454 3.31295 3.44876 3.59433 3.76905 4.09646 4.34243 4.5095 4.6479 4.81808 
45 0.01931 0.11172 0.17128 0.18146 0.21887 0.32461 0.33464 0.51566 0.53322 0.65416 0.67832 0.82721 0.83933 0.87247 1.00332 1.02073 1.17806 1.19032 1.22274 1.3423 1.36645 1.51519 1.54446 1.66923 1.86041 1.88586 2.07949 2.20784 2.25037 2.34835 2.6509 2.8348 2.86697 3.00104 3.17417 3.32286 3.45851 3.48708 3.60414 3.77908 4.10617 4.35263 4.5188 4.65697 4.82825 
60 0.01229 0.09073 0.15682 0.16509 0.17403 0.19765 0.31327 0.32006 0.32949 0.50497 0.51612 0.53698 0.64311 0.65381 0.7998 0.82352 0.83208 0.8536 0.99236 1.0017 1.16699 1.17553 1.19048 1.22468 1.33108 1.34329 1.50312 1.51864 1.65697 1.67006 1.84876 1.86084 2.06657 2.08388 2.19467 2.21087 2.3374 2.35616 2.63897 2.65568 2.82274 2.83916 2.98908 3.00797 3.16315 3.17584 3.31178 3.32466 3.44735 3.45873 3.59259 3.7669 3.80643 4.09552 4.10783 4.34112 4.5068 4.64074 4.8169 4.83103 
47 0.00852 0.10573 0.16819 0.17768 0.20261 0.3218 0.33117 0.36039 0.51308 0.52982 0.65152 0.67384 0.8252 0.8368 0.86217 1.00077 1.01645 1.17518 1.18662 1.21625 1.3394 1.3607 1.51217 1.53833 1.66609 1.68849 1.85772 1.87825 2.07694 2.20458 2.23778 2.34568 2.64792 2.8319 2.85703 2.99797 3.17148 3.32005 3.45573 3.47785 3.60138 3.77612 4.10358 4.34981 4.5159 4.65189 4.82539 
48 0.00792 0.09696 0.16161 0.17044 0.18956 0.31536 0.32402 0.34201 0.50688 0.5236 0.64553 0.66917 0.81026 0.82691 0.83772 0.99403 1.00722 1.16895 1.17956 1.20511 1.33309 1.3535 1.50591 1.53166 1.65939 1.67856 1.85091 1.86891 2.06996 2.1978 2.22534 2.33918 2.64168 2.82523 2.84821 2.99141 3.16504 3.31364 3.44927 3.46827 3.5947 3.76949 4.09708 4.34288 4.50934 4.64628 4.81871 4.8446 
54 0.01809 0.09949 0.16453 0.17277 0.18768 0.31817 0.32577 0.33698 0.50984 0.52266 0.55021 0.64821 0.66081 0.81396 0.83015 0.83982 0.99735 1.00819 1.17194 1.18138 1.20003 1.33601 1.35041 1.50831 1.52533 1.6622 1.67797 1.85391 1.86835 2.07227 2.09257 2.20023 2.21965 2.34241 2.64437 2.82793 2.84665 2.99419 3.01944 3.1683 3.18569 3.3168 3.34364 3.45249 3.46596 3.59786 3.7725 4.10055 4.12022 4.34635 4.51244 4.64693 4.82206 4.83938 
58 0.01645 0.09657 0.16352 0.17131 0.18284 0.31753 0.32461 0.33453 0.50937 0.52063 0.5414 0.64733 0.65767 0.80651 0.82834 0.83722 0.99677 1.0066 1.17131 1.17998 1.19522 1.33536 1.34733 1.50708 1.52122 1.66156 1.67513 1.85326 1.86583 2.07122 2.0876 2.19919 2.21522 2.34183 2.36016 2.64305 2.65772 2.82738 2.84354 2.99353 3.01057 3.16745 3.17949 3.31618 3.32919 3.45174 3.46305 3.59699 3.7713 3.7915 4.10003 4.11343 4.34581 4.51106 4.5303 4.64458 4.82162 4.8363 
55 0.01796 0.09351 0.15995 0.16793 0.18078 0.31391 0.3212 0.33165 0.5059 0.51843 0.54454 0.64423 0.65656 0.80349 0.82486 0.83376 0.99317 1.00344 1.1679 1.17708 1.19442 1.33193 1.34556 1.5042 1.52129 1.65791 1.67241 1.84973 1.86372 2.068 2.08831 2.19581 2.21318 2.33838 2.64014 2.66 2.8239 2.84245 2.99012 3.01368 3.16427 3.18056 3.31286 3.34367 3.4484 3.46117 3.59377 3.76829 4.09647 4.11309 4.34216 4.50829 4.64282 4.81798 4.83431 
48 0.01575 0.11026 0.17609 0.18534 0.20995 0.32974 0.33902 0.36981 0.52079 0.53712 0.65953 0.68326 0.82943 0.84234 0.85808 1.00815 1.02296 1.18299 1.19412 1.22208 1.34718 1.36837 1.52014 1.54485 1.67381 1.69616 1.86543 1.8864 2.08497 2.2126 2.24392 2.35304 2.65557 2.83966 2.86364 3.0058 3.17875 3.32764 3.46304 3.48232 3.60856 3.78405 4.11085 4.35724 4.52327 4.6614 4.83287 4.86092 
49 0.02023 0.10585 0.16813 0.17705 0.19723 0.32169 0.33042 0.34905 0.513 0.528 0.65136 0.66791 0.82011 0.83424 0.84731 1.00043 1.01352 1.175 1.18541 1.20993 1.33916 1.35687 1.51162 1.5318 1.6657 1.68456 1.85731 1.87442 2.07627 2.2038 2.2282 2.34533 2.64736 2.83145 2.85278 2.99759 3.17104 3.19763 3.31981 3.45533 3.47162 3.60084 3.77565 4.10338 4.34942 4.51511 4.65031 4.82507 4.84642 
48 0.01543 0.10116 0.16265 0.17175 0.19265 0.3161 0.32491 0.34388 0.50752 0.52336 0.6459 0.66427 0.81638 0.82965 0.84446 0.99504 1.00854 1.16954 1.1804 1.20705 1.33378 1.35347 1.50641 1.53028 1.66014 1.68018 1.85185 1.86984 2.07066 2.19843 2.22675 2.34008 2.64246 2.82592 2.8485 2.99214 3.16598 3.31434 3.45012 3.46843 3.59558 3.77015 4.09803 4.3439 4.51019 4.64578 4.81957 4.84312 
48 0.012 0.10327 0.16808 0.17681 0.19566 0.32175 0.33038 0.34812 0.51311 0.52806 0.65152 0.66802 0.81806 0.8335 0.84485 1.00043 1.01337 1.1751 1.18536 1.20904 1.33921 1.35635 1.51184 1.53326 1.66577 1.68414 1.85727 1.87421 2.07623 2.20395 2.22797 2.34541 2.64752 2.83146 2.85205 2.99766 3.17118 3.31982 3.45534 3.47055 3.60079 3.77556 4.10331 4.34929 4.51508 4.65064 4.82503 4.8445 
46 0.01839 0.09932 0.16028 0.16959 0.19335 0.31377 0.32291 0.34818 0.50516 0.52257 0.64364 0.67112 0.81444 0.8274 0.84305 0.99263 1.00737 1.16743 1.17902 1.20908 1.33154 1.35579 1.50426 1.65774 1.6792 1.84928 1.86916 2.06804 2.19611 2.22698 2.33758 2.63995 2.82355 2.84829 2.98979 3.16349 3.31212 3.44765 3.46912 3.5931 3.76789 4.09549 4.34136 4.50794 4.64796 4.8171 
53 0.01081 0.09377 0.16029 0.16852 0.183 0.3143 0.32189 0.33315 0.50605 0.5194 0.55085 0.64456 0.65873 0.80726 0.82562 0.83484 0.99332 1.00419 1.16818 1.17778 1.19736 1.33222 1.34732 1.50448 1.52352 1.65825 1.67424 1.84988 1.86471 2.06817 2.09053 2.19637 2.21835 2.33844 2.64028 2.824 2.84275 2.99033 3.03523 3.16424 3.18168 3.31295 3.4485 3.46209 3.59384 3.76826 4.09644 4.11379 4.34213 4.50815 4.64427 4.81794 4.83487 
40 0.01494 0.11039 0.16871 0.17966 0.32135 0.3316 0.51286 0.53202 0.65196 0.69839 0.82382 0.83656 0.87577 1.0007 1.02081 1.17551 1.18891 1.22759 1.33993 1.37103 1.51414 1.66643 1.85757 1.8853 2.07795 2.20556 2.34561 2.64908 2.8322 2.99856 3.17161 3.32014 3.45594 3.60176 3.77699 4.10348 4.34978 4.51705 4.66034 4.82544 
49 0.01944 0.10524 0.17055 0.17912 0.19745 0.32417 0.33263 0.34906 0.51566 0.53073 0.6542 0.67084 0.81711 0.83481 0.84478 1.00268 1.01487 1.17762 1.18766 1.21021 1.34189 1.35961 1.51426 1.53344 1.66818 1.68637 1.8597 1.87619 2.07871 2.20675 2.23084 2.3478 2.64991 2.83402 2.85425 3.00031 3.17351 3.19395 3.32242 3.45786 3.47325 3.60332 3.77833 4.10568 4.35173 4.51786 4.65291 4.82752 4.84695 
40 0.01532 0.11338 0.17374 0.18469 0.32672 0.3371 0.51826 0.53774 0.65757 0.82153 0.83849 0.85461 1.00562 1.0258 1.18042 1.19347 1.22761 1.34512 1.37623 1.51883 1.67163 1.86272 1.89004 2.08364 2.21045 2.35051 2.65383 2.83742 3.00406 3.1766 3.32527 3.4608 3.49436 3.60661 3.7825 4.10857 4.3551 4.52169 4.66175 4.8308 
54 0.01674 0.10327 0.16978 0.17796 0.1933 0.32376 0.33166 0.34423 0.51502 0.52799 0.55609 0.65322 0.66572 0.81888 0.83503 0.8448 1.00253 1.01401 1.17705 1.18653 1.20567 1.34106 1.35531 1.51299 1.52922 1.66751 1.68334 1.85921 1.87414 2.07735 2.09636 2.20564 2.22539 2.34737 2.64868 2.66634 2.83323 2.85161 2.99923 3.0219 3.17298 3.18826 3.32189 3.45725 3.47019 3.60254 3.77707 4.10533 4.122 4.35142 4.51666 4.65083 4.82707 4.84386 
39 0.01861 0.11105 0.16643 0.17771 0.31919 0.32981 0.51042 0.53065 0.64933 0.68487 0.82371 0.83582 0.99831 1.01913 1.17285 1.18632 1.22463 1.33725 1.36849 1.51065 1.66394 1.85521 1.88397 2.07485 2.20256 2.34326 2.64626 2.82963 2.99583 3.16918 3.31765 3.45353 3.59923 3.77443 4.10118 4.34744 4.51449 4.65139 4.82302 
40 0.01916 0.10504 0.16475 0.17557 0.31753 0.32789 0.5091 0.52984 0.64861 0.81075 0.82905 0.84311 0.9963 1.01518 1.17144 1.18453 1.21821 1.33585 1.37893 1.51006 1.66222 1.85338 1.88293 2.07416 2.20098 2.24253 2.34177 2.64524 2.82845 2.9946 3.16797 3.3164 3.45223 3.59771 3.77369 4.09959 4.34582 4.51351 4.65273 4.82154 
46 0.0118 0.10037 0.16196 0.17164 0.20054 0.3155 0.32508 0.36564 0.50689 0.52513 0.6456 0.67176 0.81676 0.82945 0.84908 0.99428 1.01176 1.16912 1.18101 1.21188 1.33327 1.35832 1.50627 1.53465 1.66012 1.69557 1.85123 1.8792 2.07092 2.19868 2.33917 2.64165 2.82549 2.85503 2.99178 3.16504 3.31369 3.44941 3.47389 3.59494 3.76974 4.09706 4.34311 4.50946 4.64658 4.81881 
47 0.01627 0.10706 0.16841 0.178 0.20523 0.32188 0.33133 0.36373 0.51312 0.53042 0.65175 0.67716 0.82439 0.83625 0.85864 1.00075 1.01728 1.17529 1.18691 1.217 1.33948 1.36227 1.51243 1.53983 1.66639 1.69225 1.85767 1.87985 2.07719 2.20484 2.23968 2.34559 2.64804 2.83193 2.85808 2.99815 3.17136 3.31999 3.45568 3.47913 3.60129 3.77619 4.1035 4.34993 4.51586 4.65255 4.82531 
47 0.02031 0.10967 0.17029 0.17994 0.20766 0.32381 0.33345 0.37379 0.51477 0.53129 0.65332 0.67653 0.82843 0.83968 1.0025 1.01899 1.17692 1.18842 1.21771 1.34097 1.36163 1.51362 1.53761 1.66813 1.69316 1.85945 1.88093 2.07871 2.20644 2.23944 2.34723 2.64953 2.83367 2.8594 2.99977 3.17301 3.32164 3.45731 3.47884 3.60272 3.77753 4.10511 4.35152 4.51713 4.65286 4.82695 4.85918 
46 0.01519 0.11351 0.175 0.1849 0.21608 0.3287 0.33867 0.51956 0.5367 0.65819 0.6825 0.8306 0.84292 0.86887 1.00754 1.02614 1.18177 1.19361 1.22433 1.34614 1.3695 1.51903 1.54717 1.67304 1.70186 1.86447 1.88951 2.08459 2.21176 2.25308 2.35244 2.65452 2.83859 2.86632 3.00502 3.17808 3.32679 3.46228 3.48761 3.60804 3.78327 4.11022 4.35687 4.52267 4.65922 4.83214 
49 0.00968 0.1004 0.16808 0.17664 0.19391 0.32197 0.33021 0.34451 0.51337 0.52777 0.65196 0.66807 0.81592 0.83312 0.84326 1.00061 1.01252 1.17536 1.18532 1.20707 1.33952 1.356 1.51243 1.53319 1.66583 1.68274 1.85742 1.87318 2.07642 2.2041 2.2269 2.3457 2.64792 2.83163 2.85124 2.99789 3.17159 3.32009 3.45578 3.47117 3.60105 3.77594 4.10359 4.12383 4.34967 4.51579 4.65155 4.82548 4.84584 
48 0.01767 0.10243 0.16378 0.17287 0.19419 0.31726 0.32617 0.34645 0.50854 0.52441 0.64688 0.66667 0.8178 0.83086 0.84677 0.99611 1.00995 1.17067 1.18162 1.20884 1.33478 1.35472 1.5073 1.53192 1.66148 1.68192 1.85292 1.87079 2.07167 2.19974 2.22979 2.34101 2.64328 2.82701 2.84952 2.99318 3.16684 3.31538 3.45106 3.47014 3.59649 3.77097 4.09896 4.34492 4.51083 4.64742 4.82056 4.84563 
43 0.0205 0.11305 0.17203 0.18239 0.22388 0.32542 0.3357 0.5165 0.53495 0.6555 0.68771 0.82908 0.84082 1.00402 1.02253 1.17869 1.19115 1.22375 1.3429 1.36731 1.51691 1.66972 1.69925 1.86106 1.88698 2.08068 2.20851 2.25348 2.34907 2.65211 2.83569 3.00196 3.17499 3.32356 3.45921 3.48945 3.60517 3.78096 4.10682 4.35342 4.52022 4.65849 4.82893 
48 0.01617 0.10633 0.16951 0.17844 0.19919 0.32304 0.33189 0.35228 0.51438 0.53013 0.65312 0.67546 0.82102 0.83534 0.84841 1.00174 1.01541 1.17653 1.18723 1.21324 1.34062 1.3596 1.51376 1.53805 1.66725 1.68713 1.85867 1.87639 2.07771 2.20601 2.23581 2.34671 2.64926 2.83289 2.85455 2.99924 3.17251 3.32115 3.45675 3.47436 3.60234 3.77744 4.10453 4.3506 4.51713 4.65356 4.82632 4.84803 
43 0.00784 0.10316 0.17116 0.18104 0.21325 0.32517 0.33533 0.51614 0.5344 0.65491 0.68444 0.8269 0.83901 0.86473 1.00385 1.02394 1.17835 1.19069 1.22284 1.34243 1.36668 1.51565 1.55093 1.66962 1.86077 1.88725 2.0813 2.20809 2.34848 2.65083 2.83506 3.00106 3.17418 3.32273 3.45848 3.48413 3.60411 3.77922 4.10617 4.35261 4.51851 4.65554 4.82812 
34 0.00809 0.11636 0.17504 0.19047 0.32794 0.34155 0.51928 0.54465 0.65876 0.83358 0.8473 1.00693 1.18147 1.1991 1.34595 1.51987 1.67271 1.86374 2.08429 2.21146 2.35161 2.6558 2.83823 3.00488 3.17759 3.32606 3.46192 3.60819 3.78437 4.10949 4.35642 4.52419 4.66623 4.83188 
43 0.01271 0.1094 0.17133 0.18177 0.24158 0.32506 0.33574 0.51612 0.53583 0.6548 0.68689 0.82671 0.83875 0.86841 1.00378 1.0292 1.17838 1.19142 1.22676 1.3426 1.37141 1.51595 1.66945 1.86075 1.8915 2.08163 2.20771 2.24507 2.34853 2.65098 2.8351 3.00111 3.17401 3.32281 3.45835 3.48895 3.60393 3.77981 4.10609 4.353 4.51917 4.65608 4.82839 
42 0.00856 0.10724 0.16931 0.17986 0.29502 0.32406 0.33538 0.5139 0.53333 0.65283 0.68924 0.82504 0.8371 0.87284 1.00161 1.02353 1.17635 1.18957 1.22684 1.3407 1.37256 1.51419 1.66751 1.85847 1.88771 2.07845 2.20637 2.34631 2.64926 2.83291 2.99919 3.17203 3.32075 3.45636 3.48921 3.60223 3.77757 4.104 4.35051 4.51716 4.65831 4.82614 
43 0.00943 0.04532 0.12777 0.17716 0.18783 0.33002 0.34013 0.52133 0.54003 0.65997 0.68887 0.83195 0.8439 0.86903 1.00858 1.02715 1.18345 1.19588 1.22825 1.34781 1.37418 1.52084 1.55625 1.6746 1.86572 1.89221 2.08626 2.2136 2.35341 2.65573 2.84027 3.00628 3.17899 3.32792 3.46347 3.48861 3.60903 3.78434 4.11116 4.35784 4.52365 4.66053 4.83335 
41 0.01877 0.11006 0.16703 0.17766 0.24377 0.32059 0.33121 0.51149 0.53087 0.65014 0.6855 0.82598 0.83767 0.99923 1.01907 1.17347 1.1861 1.22012 1.33788 1.36426 1.5112 1.66462 1.69404 1.85633 1.88643 2.07594 2.20323 2.34418 2.64688 2.83052 2.99627 3.17 3.31844 3.45425 3.59997 3.77478 4.10212 4.3485 4.51479 4.65195 4.82385 
48 0.01914 0.1043 0.16823 0.17699 0.19674 0.32192 0.33071 0.35106 0.51331 0.52924 0.65228 0.67733 0.81647 0.83281 0.84337 1.00037 1.01362 1.17527 1.18565 1.21011 1.33945 1.35836 1.5126 1.53656 1.66599 1.6853 1.85749 1.87547 2.07703 2.20437 2.22989 2.34546 2.64794 2.83191 2.85444 2.99804 3.17131 3.31995 3.4555 3.47263 3.60109 3.77615 4.1033 4.34949 4.51563 4.65183 4.82524 4.84827 
54 0.01151 0.10011 0.17157 0.17986 0.19502 0.32601 0.33402 0.34711 0.51726 0.53046 0.56064 0.65575 0.66952 0.82336 0.83801 0.84863 1.00465 1.01601 1.17918 1.18869 1.20792 1.34334 1.35805 1.51563 1.53301 1.66975 1.68599 1.86144 1.87644 2.07993 2.10101 2.20762 2.22741 2.34966 2.65147 2.67671 2.83542 2.85393 3.00168 3.03553 3.17535 3.1922 3.32418 3.45967 3.47353 3.60511 3.77976 4.10771 4.1293 4.3537 4.51929 4.65372 4.82935 4.84676 
44 0.01442 0.10482 0.16581 0.1756 0.20581 0.3193 0.329 0.5105 0.52845 0.64941 0.67576 0.81884 0.83249 0.84965 0.99794 1.01368 1.17273 1.18452 1.21473 1.33714 1.36102 1.5106 1.54689 1.6638 1.69641 1.85514 1.88148 2.0757 2.20279 2.34316 2.64602 2.82963 2.9957 3.16896 3.31747 3.45327 3.4788 3.5989 3.77441 4.10108 4.34727 4.51404 4.65013 4.82293 
45 0.01808 0.10701 0.16648 0.17644 0.20926 0.3199 0.32978 0.51085 0.52827 0.64947 0.67521 0.82169 0.83418 0.85704 0.99869 1.01594 1.17336 1.18559 1.21774 1.3375 1.36139 1.51038 1.54221 1.66435 1.69301 1.85577 1.88344 2.0755 2.20311 2.34372 2.64608 2.82988 2.85759 2.99618 3.1695 3.31813 3.45375 3.48088 3.59946 3.77444 4.10158 4.3478 4.51439 4.65134 4.82335 
47 0.01846 0.10602 0.16852 0.17773 0.20145 0.32201 0.33111 0.35677 0.51358 0.53116 0.65264 0.68205 0.8213 0.83471 0.84915 1.00072 1.01548 1.17576 1.18714 1.21601 1.34001 1.36334 1.51368 1.55219 1.66638 1.68853 1.85772 1.87742 2.07799 2.20575 2.24311 2.3458 2.64892 2.83238 2.85877 2.99897 3.17185 3.32052 3.45605 3.47807 3.60189 3.77747 4.10368 4.34985 4.51678 4.65698 4.82565 
48 0.01632 0.10432 0.1659 0.17502 0.1965 0.31937 0.32828 0.34837 0.51069 0.52625 0.64903 0.66667 0.82007 0.833 0.84878 0.99825 1.01223 1.17277 1.1837 1.2108 1.33695 1.35654 1.50945 1.5313 1.6635 1.68301 1.8551 1.87318 2.07382 2.20178 2.22953 2.34322 2.64519 2.8292 2.85159 2.99528 3.16894 3.31755 3.45319 3.47112 3.59867 3.77328 4.10112 4.34711 4.51298 4.64795 4.82277 4.84562 
53 0.01437 0.10245 0.16824 0.17664 0.19317 0.32202 0.33014 0.34367 0.51337 0.52684 0.56312 0.65189 0.6662 0.81972 0.8342 0.84508 1.00079 1.01272 1.17536 1.18509 1.2056 1.33951 1.35472 1.51204 1.53054 1.66596 1.68273 1.85761 1.87306 2.07626 2.10036 2.20418 2.22598 2.3458 2.64765 2.83173 2.85098 2.9977 3.03685 3.1716 3.191 3.3203 3.45586 3.47029 3.60119 3.776 4.1038 4.12653 4.3499 4.51548 4.64957 4.82552 4.84361 
58 0.01584 0.09951 0.16679 0.17458 0.18606 0.321 0.32806 0.33801 0.5127 0.52406 0.5451 0.65079 0.66166 0.8103 0.83178 0.84067 1.00009 1.00989 1.17467 1.1834 1.1989 1.33867 1.35085 1.51051 1.52537 1.66475 1.67813 1.85655 1.86908 2.07445 2.0912 2.20232 2.21848 2.34512 2.36367 2.64662 2.66268 2.83058 2.8463 2.99688 3.0148 3.17087 3.18386 3.31952 3.33301 3.4551 3.46666 3.60037 3.77466 3.79927 4.10329 4.11686 4.3491 4.51452 4.53744 4.64869 4.82487 4.8395 
50 0.01637 0.10146 0.16827 0.17663 0.19378 0.32235 0.33084 0.34844 0.51352 0.52818 0.65193 0.66792 0.8121 0.8322 0.84179 1.00074 1.01356 1.17552 1.18542 1.20719 1.33947 1.35542 1.51203 1.53163 1.66612 1.68366 1.85771 1.87424 2.07649 2.20419 2.22593 2.34556 2.64738 2.83184 2.85161 2.99767 3.1712 3.19075 3.32009 3.45539 3.46929 3.60081 3.77587 4.10331 4.12198 4.34944 4.51545 4.65139 4.82523 4.84325 
48 0.01557 0.10055 0.16185 0.17111 0.19407 0.31531 0.32446 0.34865 0.5067 0.52346 0.64517 0.66681 0.816 0.82899 0.84514 0.99419 1.00902 1.16884 1.18015 1.20908 1.333 1.3544 1.50573 1.53025 1.65949 1.6806 1.85107 1.87111 2.07008 2.19798 2.22851 2.33922 2.6415 2.82527 2.84932 2.99141 3.16505 3.31363 3.4493 3.46979 3.59476 3.76953 4.09711 4.34309 4.50949 4.64476 4.8188 4.85118 
48 0.0085 0.09943 0.16944 0.17824 0.19822 0.32348 0.33244 0.35721 0.51469 0.53075 0.6535 0.67668 0.81806 0.83438 0.84554 1.00192 1.01585 1.17666 1.18719 1.21238 1.34081 1.36006 1.5138 1.53641 1.66762 1.68841 1.85896 1.87714 2.07923 2.20584 2.23244 2.34691 2.64929 2.83338 2.85621 2.99962 3.17258 3.32117 3.45692 3.47529 3.60242 3.77769 4.10475 4.35104 4.51685 4.65262 4.82666 4.8519 
51 0.0126 0.10271 0.17042 0.1787 0.19398 0.32462 0.3326 0.34547 0.51625 0.5304 0.65486 0.67073 0.81772 0.83565 0.84545 1.00319 1.01433 1.17799 1.18771 1.20786 1.34234 1.3584 1.51499 1.53411 1.66828 1.68415 1.86009 1.87496 2.07923 2.10636 2.20643 2.22678 2.34848 2.65076 2.83449 2.85412 3.00076 3.17429 3.19286 3.32296 3.45862 3.47332 3.60412 3.77893 4.1065 4.12885 4.35246 4.51861 4.65403 4.82826 4.8472 
48 0.01737 0.10584 0.16923 0.17806 0.198 0.3229 0.3317 0.35173 0.51416 0.52955 0.65261 0.67041 0.82012 0.83486 0.84717 1.00143 1.01453 1.17619 1.18671 1.21181 1.3403 1.3584 1.51296 1.53415 1.66678 1.68575 1.85838 1.87581 2.07758 2.20498 2.23008 2.34636 2.64849 2.83255 2.85385 2.99872 3.17212 3.32079 3.45641 3.47297 3.60178 3.77663 4.10425 4.35029 4.51616 4.6516 4.82599 4.84621 
38 0.02109 0.11588 0.17063 0.18267 0.32345 0.33464 0.51455 0.53469 0.654 0.82458 0.83802 1.00218 1.02436 1.17676 1.19054 1.22952 1.3412 1.37031 1.51528 1.6683 1.85941 1.89194 2.07981 2.20706 2.34723 2.65063 2.83379 3.00019 3.17329 3.3216 3.45749 3.60361 3.77933 4.10525 4.35161 4.51862 4.66031 4.82705 
49 0.01459 0.0983 0.16249 0.17106 0.18827 0.31615 0.32429 0.3377 0.50774 0.522 0.64594 0.66119 0.80972 0.82748 0.8374 0.99496 1.00687 1.16971 1.1797 1.20135 1.33388 1.34995 1.50616 1.52644 1.65999 1.67685 1.85169 1.86751 2.07017 2.1982 2.22118 2.34006 2.64188 2.82585 2.84566 2.992 3.1658 3.18912 3.31453 3.45002 3.46494 3.59541 3.77005 4.09807 4.34382 4.50974 4.64547 4.81958 4.83751 
47 0.01938 0.10661 0.16742 0.17686 0.20196 0.32083 0.33013 0.35846 0.51237 0.52967 0.65102 0.67606 0.82301 0.83516 0.85519 0.99975 1.01508 1.17439 1.18578 1.21505 1.33872 1.36125 1.51153 1.53697 1.66537 1.6898 1.85682 1.87857 2.07613 2.20382 2.2368 2.34478 2.6473 2.8312 2.85747 2.9975 3.17071 3.31931 3.45504 3.47871 3.60057 3.77559 4.10274 4.34892 4.51511 4.65073 4.82459 
56 0.01708 0.10288 0.16991 0.17795 0.19223 0.32391 0.33146 0.3427 0.51537 0.528 0.55423 0.65365 0.66586 0.8175 0.83496 0.84427 1.00276 1.01353 1.17737 1.18665 1.2047 1.34141 1.35519 1.51353 1.52961 1.66778 1.68302 1.85935 1.87326 2.07766 2.0961 2.20581 2.22432 2.34775 2.3745 2.64933 2.66727 2.83362 2.85184 2.99985 3.02734 3.17348 3.18863 3.32226 3.35493 3.45792 3.47138 3.60312 3.77775 4.10579 4.12187 4.35197 4.51727 4.65149 4.82761 4.84478 
44 0.01562 0.11348 0.17527 0.18521 0.21817 0.32885 0.33878 0.52 0.53775 0.65871 0.68503 0.83021 0.84274 0.86521 1.00756 1.02515 1.18225 1.19444 1.22626 1.34652 1.37075 1.51975 1.55285 1.67319 1.70227 1.86469 1.89063 2.08486 2.21283 2.35261 2.65496 2.83921 3.00532 3.1782 3.32695 3.46257 3.48784 3.60832 3.78342 4.11034 4.35678 4.52294 4.65992 4.83231 
39 0.02251 0.11577 0.17435 0.18597 0.32721 0.33814 0.51847 0.53829 0.65776 0.82472 0.83991 0.85997 1.00599 1.02806 1.1809 1.19464 1.23319 1.34538 1.37926 1.51935 1.67223 1.86329 1.8962 2.08378 2.21084 2.35109 2.65404 2.83773 3.0041 3.17695 3.32544 3.46112 3.60702 3.78287 4.10871 4.35524 4.52216 4.66264 4.83086 
43 0.01614 0.10222 0.16135 0.17156 0.2111 0.31477 0.32478 0.50578 0.52452 0.6444 0.67304 0.81653 0.82914 0.85242 0.99356 1.01172 1.16816 1.18068 1.21415 1.33238 1.35917 1.5055 1.65896 1.69149 1.85038 1.87617 2.06955 2.19758 2.33838 2.64115 2.82457 2.9906 3.16426 3.31277 3.44853 3.47683 3.59406 3.76886 4.0963 4.34236 4.50882 4.64687 4.81801 
52 0.01585 0.10427 0.17019 0.17856 0.19531 0.32417 0.33243 0.34726 0.51531 0.52921 0.6524 0.66477 0.81748 0.83502 0.84514 1.00265 1.01457 1.17713 1.18684 1.20707 1.34123 1.3563 1.51356 1.53191 1.66782 1.68443 1.85948 1.87503 2.07791 2.10106 2.20562 2.22608 2.34753 2.64947 2.83348 2.85267 2.99953 3.03502 3.17326 3.19176 3.32195 3.45752 3.47178 3.60296 3.77755 4.10547 4.12555 4.35162 4.51734 4.653 4.82719 4.8449 
41 0.0122 0.10218 0.16157 0.17219 0.31431 0.32445 0.50589 0.52521 0.64477 0.67552 0.81422 0.82841 0.84885 0.99364 1.01367 1.16837 1.18128 1.21573 1.3327 1.36167 1.50596 1.65935 1.85054 1.88219 2.07019 2.19755 2.234 2.3387 2.64136 2.82512 2.99112 3.16452 3.31309 3.44884 3.59443 3.76938 4.09649 4.34274 4.50909 4.64629 4.81832 
41 0.01162 0.11152 0.1744 0.18511 0.32716 0.3373 0.5187 0.5371 0.65755 0.6868 0.82793 0.84124 0.86463 1.0065 1.02779 1.18112 1.19397 1.2282 1.34553 1.37266 1.51869 1.67264 1.86362 1.89255 2.08374 2.21116 2.35121 2.6537 2.83792 3.0041 3.17703 3.3256 3.46125 3.48795 3.60688 3.78218 4.10907 4.35549 4.52153 4.6581 4.83099 
52 0.01101 0.09907 0.16426 0.17262 0.1881 0.31798 0.32574 0.33744 0.50957 0.52288 0.55541 0.648 0.66199 0.81631 0.83073 0.84149 0.99712 1.00853 1.17167 1.18144 1.20189 1.33574 1.35096 1.50803 1.52624 1.66198 1.67778 1.85371 1.86865 2.07196 2.0942 2.20014 2.22255 2.34213 2.64406 2.82773 2.84683 2.99394 3.16789 3.18618 3.31644 3.45217 3.46629 3.59746 3.77192 4.10016 4.12162 4.34594 4.51205 4.64702 4.82167 4.83923 
46 0.01224 0.10581 0.16702 0.1769 0.20948 0.32046 0.33025 0.5114 0.52827 0.64997 0.67277 0.82079 0.834 0.85365 0.99921 1.01657 1.17372 1.18545 1.21552 1.33797 1.36044 1.51065 1.53642 1.66499 1.69606 1.8563 1.88172 2.07568 2.2035 2.23965 2.34413 2.64638 2.83064 2.86013 2.99688 3.16987 3.31858 3.45417 3.478 3.59968 3.77458 4.10189 4.34842 4.51437 4.65064 4.82393 
41 0.01871 0.10662 0.16364 0.17429 0.25937 0.31731 0.32807 0.50796 0.52753 0.64678 0.81806 0.83128 0.85976 0.99571 1.01573 1.17023 1.18304 1.21782 1.33448 1.36124 1.50775 1.66118 1.69509 1.85263 1.88224 2.07234 2.19992 2.34065 2.64342 2.82686 2.99301 3.16664 3.31505 3.45085 3.59628 3.77128 4.09852 4.34468 4.51131 4.64971 4.82024 
42 0.0126 0.09982 0.16002 0.17021 0.21364 0.31347 0.32366 0.50469 0.52458 0.64346 0.67796 0.81375 0.8272 0.84712 0.99211 1.01215 1.16703 1.17987 1.21469 1.33131 1.3592 1.5047 1.65778 1.84885 1.87844 2.06843 2.19637 2.33706 2.63996 2.82343 2.98944 3.16301 3.31153 3.44721 3.47489 3.59294 3.76776 4.09497 4.34093 4.50766 4.6458 4.81673 
42 0.01881 0.10972 0.1689 0.17947 0.25968 0.32261 0.33334 0.51339 0.53236 0.65199 0.68177 0.82589 0.83758 1.00095 1.02099 1.1755 1.18813 1.22132 1.33986 1.36579 1.51276 1.54808 1.66705 1.85811 1.88925 2.0777 2.20544 2.34588 2.64808 2.8324 2.99821 3.17151 3.32015 3.45573 3.4809 3.60141 3.77638 4.10359 4.35003 4.5161 4.65301 4.82559 
46 0.01389 0.10763 0.17004 0.17942 0.20436 0.32355 0.33284 0.36204 0.51527 0.53316 0.65433 0.68647 0.82465 0.83712 0.85447 1.00246 1.01854 1.17718 1.1886 1.21784 1.34156 1.36517 1.51524 1.66784 1.68994 1.85949 1.88128 2.08 2.20622 2.23636 2.34752 2.65019 2.83417 2.86333 3.00044 3.17352 3.32201 3.45774 3.48329 3.60342 3.77922 4.1054 4.35181 4.51822 4.65472 4.8274 
51 0.01619 0.10478 0.17148 0.17987 0.19677 0.32559 0.33398 0.3501 0.51683 0.53128 0.65521 0.67031 0.81792 0.836 0.84586 1.00401 1.01621 1.17877 1.18865 1.2102 1.34283 1.35886 1.51539 1.53407 1.66921 1.68612 1.86095 1.87703 2.07974 2.10713 2.20761 2.23014 2.34901 2.65111 2.83497 2.85424 3.00109 3.17463 3.19299 3.32348 3.4589 3.47321 3.60434 3.77935 4.10685 4.12877 4.35287 4.51903 4.6544 4.82864 4.84694 
58 0.01338 0.09989 0.16947 0.1771 0.18811 0.32395 0.33087 0.34063 0.51556 0.52708 0.54809 0.65406 0.66539 0.80877 0.8338 0.84251 0.87003 1.00288 1.01253 1.17763 1.18629 1.20192 1.34165 1.35425 1.51371 1.52862 1.66761 1.68101 1.85938 1.87183 2.07782 2.09503 2.20555 2.22192 2.34778 2.36621 2.64962 2.66566 2.8337 2.85076 2.99994 3.01939 3.1737 3.18708 3.32232 3.33641 3.45787 3.46941 3.60322 3.77799 4.10594 4.11901 4.35173 4.51758 4.54477 4.65199 4.8276 4.84233 
48 0.02012 0.10296 0.1644 0.17328 0.19255 0.31789 0.3265 0.34329 0.50922 0.52385 0.64732 0.66331 0.81763 0.83121 0.84535 0.99678 1.00953 1.17121 1.18157 1.20553 1.33539 1.35239 1.50772 1.53086 1.66193 1.68003 1.85357 1.87031 2.072 2.19991 2.22398 2.34174 2.64362 2.82753 2.84783 2.99358 3.16742 3.31599 3.45167 3.4677 3.59705 3.77147 4.09974 4.34564 4.51132 4.64699 4.82122 4.8402 
48 0.01864 0.10311 0.16418 0.17337 0.196 0.31776 0.32684 0.35026 0.50892 0.52553 0.64719 0.66842 0.81905 0.83163 0.84961 0.9966 1.01122 1.17101 1.18207 1.2099 1.33513 1.35575 1.5078 1.5337 1.66197 1.68301 1.85342 1.87309 2.07232 2.19983 2.22888 2.34138 2.64373 2.82738 2.85112 2.99355 3.16709 3.31572 3.45134 3.47058 3.59681 3.77166 4.09929 4.34539 4.51161 4.64799 4.82097 4.84866 
53 0.00659 0.09559 0.16429 0.17256 0.18711 0.31849 0.32612 0.33746 0.51019 0.52353 0.5548 0.64884 0.663 0.81278 0.8299 0.8393 0.9975 1.00849 1.17233 1.18198 1.20193 1.3364 1.35137 1.50873 1.52678 1.66242 1.67805 1.85413 1.86888 2.07276 2.09475 2.20083 2.22173 2.34263 2.64451 2.67599 2.82848 2.84791 2.99474 3.16845 3.18644 3.31715 3.45275 3.46678 3.59809 3.77273 4.10064 4.11842 4.34644 4.51236 4.6481 4.82225 4.83964 
47 0.01918 0.10379 0.16401 0.17349 0.1987 0.31742 0.32672 0.35443 0.50867 0.52548 0.64712 0.67093 0.8201 0.83204 0.85266 0.99639 1.01159 1.1709 1.18252 1.21283 1.33508 1.35735 1.50777 1.53473 1.6618 1.68455 1.85323 1.87331 2.07219 2.20023 2.23803 2.34128 2.6436 2.82735 2.85338 2.9936 3.16712 3.31569 3.45136 3.47369 3.59695 3.77149 4.09919 4.34526 4.51146 4.64835 4.82087 
48 0.01191 0.10503 0.17376 0.18289 0.20348 0.32773 0.33676 0.35851 0.51919 0.53517 0.65778 0.67963 0.82964 0.84189 0.86034 1.00668 1.02116 1.18118 1.1921 1.21929 1.34541 1.36508 1.51832 1.54216 1.67195 1.69209 1.86351 1.88188 2.08316 2.21061 2.24048 2.35151 2.65398 2.83791 2.86081 3.00412 3.17746 3.32604 3.46163 3.48055 3.60729 3.78265 4.10965 4.35579 4.52208 4.65844 4.83139 4.85696 
35 0.01454 0.11307 0.16758 0.18082 0.32048 0.3328 0.5118 0.53624 0.65143 0.82256 0.8355 0.99929 1.17396 1.19029 1.33814 1.51225 1.66504 1.85584 1.89043 2.07645 2.20425 2.34402 2.64765 2.83084 2.99739 3.17006 3.31841 3.45434 3.60057 3.77598 4.10191 4.34838 4.51592 4.66864 4.824 
49 0.01076 0.09482 0.17222 0.18084 0.19732 0.32724 0.33584 0.35386 0.51821 0.53252 0.65653 0.67137 0.82443 0.83908 0.85101 1.00576 1.01859 1.18032 1.19048 1.21364 1.34426 1.36034 1.51669 1.5355 1.67075 1.68799 1.86251 1.8787 2.08139 2.20887 2.23144 2.35046 2.65237 2.83649 2.85626 3.00262 3.17615 3.19465 3.32498 3.4605 3.47555 3.60588 3.78058 4.10848 4.35448 4.52015 4.65504 4.83005 4.848 
52 0.01428 0.10238 0.16817 0.1765 0.19278 0.32204 0.33015 0.34377 0.51326 0.52698 0.57697 0.6519 0.66703 0.81981 0.83428 0.84554 1.00083 1.01282 1.17537 1.18527 1.20692 1.33945 1.35499 1.5119 1.53051 1.66599 1.68282 1.85759 1.87309 2.07618 2.10761 2.20425 2.22776 2.34572 2.64774 2.83162 2.85123 2.99782 3.17133 3.18887 3.32007 3.45569 3.47037 3.60107 3.77567 4.1036 4.12373 4.34966 4.51555 4.65064 4.8253 4.84344 
34 0.01618 0.12001 0.1724 0.18781 0.32514 0.33833 0.51656 0.54172 0.65625 0.83004 0.843 1.00411 1.17855 1.19549 1.34319 1.51718 1.66976 1.86089 2.08157 2.20903 2.34862 2.6518 2.83593 3.00226 3.17463 3.32323 3.45905 3.6051 3.78163 4.10643 4.35374 4.52048 4.66105 4.82914 
42 0.05425 0.12567 0.16267 0.17377 0.31444 0.32433 0.37021 0.50595 0.52567 0.64459 0.67647 0.81842 0.83031 0.99363 1.01096 1.16818 1.181 1.21566 1.33241 1.36002 1.50543 1.65904 1.68649 1.85052 1.87868 2.06964 2.19751 2.33857 2.6413 2.82466 2.99066 3.16447 3.31292 3.44874 3.48543 3.59433 3.76909 4.09653 4.34257 4.50925 4.64722 4.8182 
53 0.01855 0.10313 0.16953 0.17781 0.19389 0.32347 0.33153 0.34493 0.51486 0.5285 0.57399 0.65354 0.66832 0.81814 0.8345 0.84418 1.00208 1.01353 1.17685 1.18647 1.20657 1.34099 1.35628 1.51357 1.53187 1.6672 1.68357 1.85894 1.87429 2.07757 2.09936 2.20553 2.22659 2.34719 2.64906 2.83317 2.85227 2.99924 3.03303 3.1729 3.19093 3.32161 3.45714 3.47102 3.60256 3.77752 4.10504 4.12403 4.35119 4.51699 4.6514 4.82691 4.84495 
48 0.01866 0.10562 0.168 0.17691 0.19725 0.32167 0.33055 0.35132 0.51297 0.52866 0.65138 0.67059 0.82065 0.83434 0.84842 1.00038 1.01428 1.17479 1.18531 1.21039 1.33916 1.35796 1.51152 1.53256 1.66579 1.68554 1.85739 1.87543 2.07609 2.20371 2.22857 2.34528 2.6473 2.83154 2.8534 2.99745 3.1709 3.31965 3.4551 3.47129 3.60053 3.77527 4.10305 4.34921 4.51491 4.64988 4.82493 4.84662 
60 0.01653 0.10072 0.16829 0.17612 0.18606 0.22151 0.32365 0.33052 0.34019 0.51536 0.52678 0.54782 0.6537 0.66458 0.81318 0.834 0.84263 0.87483 1.00257 1.0121 1.17729 1.18585 1.20107 1.3413 1.3535 1.51329 1.52777 1.66713 1.68023 1.85905 1.87144 2.0773 2.09374 2.20493 2.22068 2.34757 2.36585 2.64917 2.66449 2.83333 2.8496 2.99951 3.01719 3.17337 3.18581 3.32215 3.33609 3.45762 3.46891 3.6028 3.77741 3.79985 4.10574 4.11857 4.35163 4.5171 4.53794 4.65079 4.82748 4.84228 
48 0.02005 0.10677 0.16827 0.1774 0.19926 0.32169 0.33065 0.35149 0.51325 0.52977 0.65184 0.67488 0.82238 0.83527 0.85114 1.00059 1.0145 1.17528 1.18634 1.21406 1.33957 1.36071 1.51241 1.53798 1.66599 1.68674 1.85759 1.87614 2.0772 2.20459 2.23478 2.34564 2.64818 2.83197 2.85642 2.99815 3.17149 3.32011 3.45579 3.47551 3.6014 3.77638 4.10362 4.34972 4.51606 4.6535 4.82542 4.85647 
59 0.01653 0.0948 0.16151 0.16953 0.17904 0.20929 0.31731 0.32419 0.33382 0.509 0.52027 0.54101 0.64728 0.65835 0.8048 0.82752 0.83611 0.86045 0.99628 1.00563 1.17093 1.17949 1.19457 1.33501 1.34736 1.50711 1.52247 1.66079 1.67374 1.85265 1.86476 2.07072 2.08774 2.19857 2.21475 2.3413 2.35952 2.64296 2.65892 2.82681 2.84309 2.99304 3.01111 3.16709 3.17987 3.31578 3.3294 3.45134 3.4629 3.59658 3.771 4.09944 4.11203 4.3451 4.51079 4.53318 4.645 4.82095 4.83541 
61 0.01171 0.09714 0.1636 0.1724 0.18098 0.20237 0.32117 0.32795 0.33739 0.51298 0.52423 0.54464 0.65126 0.66178 0.80706 0.83105 0.83961 0.86041 1.00008 1.00932 1.17501 1.18347 1.19835 1.23111 1.33914 1.35148 1.51121 1.52608 1.66482 1.67775 1.85668 1.86895 2.07477 2.09079 2.20294 2.21899 2.34528 2.36373 2.64678 2.66159 2.83092 2.84714 2.99709 3.01422 3.171 3.18305 3.31982 3.33347 3.4553 3.46648 3.60052 3.77501 3.79709 4.10334 4.11551 4.34905 4.51471 4.53436 4.64898 4.82503 4.83943 
62 0.01539 0.08976 0.15389 0.16384 0.17197 0.19057 0.31246 0.31919 0.32831 0.50467 0.51544 0.53486 0.64284 0.65266 0.7945 0.82244 0.83096 0.8486 0.9918 1.00094 1.1667 1.17498 1.18894 1.21667 1.33076 1.34238 1.50272 1.51676 1.65649 1.66942 1.84813 1.85983 2.06616 2.08208 2.19422 2.20997 2.33701 2.35423 2.63849 2.65256 2.82236 2.83777 2.98872 3.00513 3.16276 3.17403 3.31142 3.32306 3.447 3.45776 3.59219 3.76652 3.78551 4.09514 4.10651 4.34054 4.37964 4.50639 4.52428 4.64052 4.81662 4.83031 
48 0.00722 0.09534 0.16955 0.17846 0.19808 0.32387 0.3329 0.35766 0.51511 0.53107 0.65364 0.67426 0.82258 0.83637 0.85069 1.00238 1.01635 1.17701 1.18759 1.21305 1.34128 1.36051 1.51384 1.53559 1.66807 1.68927 1.85957 1.87851 2.07873 2.20606 2.23176 2.34734 2.64949 2.83388 2.85669 2.99972 3.17296 3.32177 3.45727 3.47438 3.60269 3.7777 4.10512 4.35144 4.51721 4.65245 4.82711 4.85049 
48 0.01201 0.10627 0.16864 0.17787 0.20077 0.32211 0.33116 0.35347 0.51359 0.53009 0.65203 0.67333 0.82342 0.83594 0.85316 1.00101 1.01541 1.17567 1.18675 1.21465 1.33976 1.35953 1.51277 1.53757 1.66636 1.68693 1.85801 1.87732 2.07719 2.20496 2.23502 2.34597 2.64842 2.83234 2.85638 2.99845 3.17188 3.32036 3.45609 3.47593 3.60147 3.77676 4.10392 4.35021 4.51653 4.65161 4.82584 4.85811 
62 0.01179 0.08843 0.15365 0.16239 0.17069 0.19015 0.31077 0.31741 0.32637 0.50258 0.51255 0.53089 0.64039 0.64991 0.79638 0.82114 0.82964 0.84871 0.99011 0.99909 1.16448 1.17262 1.18607 1.21346 1.32862 1.33977 1.50036 1.51434 1.65457 1.66684 1.8464 1.85769 2.06406 2.07992 2.19201 2.20714 2.33512 2.35166 2.63623 2.65015 2.82025 2.83365 2.98655 3.00216 3.16071 3.17167 3.30928 3.31994 3.44484 3.45516 3.59012 3.7642 3.78217 4.09325 4.10436 4.33876 4.37499 4.50416 4.52251 4.63768 4.81469 4.82777 
54 0.01056 0.09967 0.16787 0.1761 0.19156 0.32204 0.33005 0.34317 0.51331 0.52658 0.55711 0.6517 0.66515 0.81688 0.83313 0.84284 1.00075 1.01237 1.17531 1.18483 1.20429 1.33944 1.35424 1.51157 1.52893 1.66591 1.68231 1.85748 1.87278 2.07586 2.09693 2.20407 2.22484 2.34563 2.64727 2.66976 2.83166 2.85055 2.99776 3.03239 3.17132 3.18783 3.32021 3.45553 3.46877 3.6009 3.77561 4.10359 4.12213 4.34964 4.51512 4.65002 4.82537 4.84278 
36 0.02114 0.11388 0.16923 0.18199 0.32207 0.33379 0.51373 0.53807 0.65297 0.82332 0.83662 1.00086 1.03067 1.17551 1.1906 1.33997 1.51392 1.66645 1.8577 1.88996 2.07845 2.20529 2.34587 2.6489 2.83283 2.9992 3.17196 3.32027 3.45626 3.60225 3.77817 4.10376 4.35066 4.51714 4.65587 4.82605 
48 0.00782 0.09951 0.1701 0.17931 0.20041 0.32418 0.33332 0.35732 0.51567 0.53198 0.65421 0.67593 0.82593 0.83823 0.85639 1.00304 1.01749 1.17768 1.18872 1.21649 1.34209 1.36341 1.51473 1.53844 1.66863 1.69072 1.86012 1.87962 2.07991 2.20708 2.23798 2.34808 2.65046 2.83446 2.85815 3.00072 3.17394 3.32263 3.45821 3.47831 3.60381 3.77878 4.10608 4.35226 4.51836 4.65366 4.82796 4.86059 
54 0.00821 0.09321 0.16122 0.16927 0.18247 0.31545 0.32289 0.33366 0.50738 0.52043 0.54822 0.64595 0.65959 0.80352 0.8258 0.83468 0.99439 1.0051 1.16946 1.17872 1.19675 1.33347 1.34773 1.50568 1.52298 1.65946 1.6751 1.85108 1.86527 2.06956 2.08917 2.19771 2.21631 2.33969 2.64145 2.66452 2.82552 2.84395 2.99169 3.01713 3.16554 3.18207 3.31426 3.44979 3.46292 3.59505 3.76956 4.09767 4.11314 4.34342 4.50934 4.64436 4.81931 4.83568 
40 0.01259 0.10949 0.16562 0.17683 0.31843 0.32885 0.50943 0.5279 0.64791 0.68233 0.82335 0.83545 0.9976 1.01744 1.17183 1.18499 1.22156 1.33619 1.36378 1.50925 1.66315 1.69605 1.85456 1.88294 2.07387 2.2016 2.34247 2.64525 2.82862 2.99467 3.16818 3.3167 3.45244 3.5981 3.77274 4.10043 4.34675 4.51321 4.65547 4.82212 
46 0.01627 0.10612 0.16552 0.17548 0.20815 0.31904 0.32902 0.50996 0.52711 0.64817 0.6684 0.82158 0.83373 0.86541 0.99786 1.01647 1.17225 1.18409 1.21485 1.3364 1.35864 1.50885 1.53326 1.6635 1.69446 1.85486 1.88079 2.07427 2.20175 2.23765 2.34278 2.64471 2.82898 2.85683 2.99508 3.16838 3.31714 3.45267 3.47603 3.59818 3.77318 4.10062 4.34702 4.51269 4.64808 4.82245 
45 0.00968 0.10847 0.16984 0.17983 0.21249 0.32349 0.33348 0.51437 0.53162 0.65293 0.6775 0.82605 0.83818 0.87079 1.00234 1.02095 1.17684 1.18906 1.22135 1.34092 1.36431 1.51405 1.54841 1.66777 1.69741 1.85946 1.88674 2.07959 2.20652 2.34727 2.64984 2.83347 2.86261 2.99984 3.17314 3.32175 3.45725 3.4835 3.60309 3.77823 4.10518 4.35138 4.51795 4.65618 4.82689 
46 0.01139 0.10733 0.16786 0.17768 0.20678 0.32135 0.33097 0.36555 0.51255 0.52964 0.651 0.67642 0.82666 0.83792 1.00016 1.01612 1.17448 1.18595 1.21531 1.33876 1.3605 1.51162 1.54034 1.6656 1.68892 1.85716 1.87913 2.07627 2.20393 2.23881 2.34517 2.64774 2.83134 2.85693 2.99749 3.17101 3.31944 3.45519 3.4812 3.60086 3.77564 4.10309 4.34937 4.51547 4.65376 4.82489 
54 0.01074 0.09684 0.16623 0.17418 0.18857 0.32068 0.32851 0.34099 0.51203 0.52562 0.55862 0.65071 0.66534 0.80732 0.83017 0.83908 0.99907 1.01018 1.17407 1.18341 1.20223 1.33808 1.35314 1.51028 1.5272 1.66438 1.68034 1.85594 1.87085 2.07454 2.09481 2.20266 2.22267 2.34408 2.64585 2.66745 2.83025 2.8491 2.99627 3.03245 3.16984 3.18674 3.31871 3.45414 3.46738 3.5994 3.77414 4.10192 4.11792 4.34798 4.51373 4.64896 4.82377 4.84073 
37 0.00878 0.11096 0.17078 0.18319 0.32388 0.33575 0.51545 0.53852 0.65498 0.82381 0.83757 0.88021 1.00281 1.1775 1.19254 1.34167 1.37988 1.51655 1.66866 1.85971 1.9011 2.0808 2.20789 2.34764 2.65125 2.83495 3.00136 3.1737 3.32202 3.45797 3.60414 3.78082 4.10543 4.35223 4.51921 4.66011 4.82789 
47 0.01263 0.10473 0.16727 0.17646 0.199 0.32083 0.32976 0.35053 0.51239 0.52924 0.65119 0.67652 0.82085 0.83403 0.84907 0.99967 1.01371 1.17437 1.18536 1.21273 1.33868 1.36013 1.51184 1.5395 1.66497 1.6854 1.85661 1.87571 2.07663 2.20366 2.23522 2.34478 2.6475 2.83107 2.85584 2.99732 3.17078 3.31925 3.45486 3.47533 3.60051 3.77591 4.10277 4.34892 4.51561 4.65413 4.8246 
50 0.01576 0.10101 0.16568 0.17431 0.19174 0.31933 0.32735 0.34024 0.511 0.52541 0.64934 0.66352 0.81269 0.83055 0.84043 0.99813 1.00963 1.17284 1.18262 1.20303 1.33706 1.35312 1.50951 1.52782 1.6632 1.67988 1.8549 1.8708 2.07368 2.09866 2.20158 2.22392 2.34338 2.64545 2.82925 2.84929 2.99549 3.16918 3.18871 3.31776 3.45349 3.46864 3.59875 3.77359 4.10142 4.34722 4.51317 4.64741 4.82299 4.84216 
57 0.01209 0.09912 0.1695 0.17725 0.18889 0.32417 0.33135 0.34165 0.51588 0.5282 0.55209 0.65425 0.66599 0.80979 0.83367 0.84241 0.86857 1.00301 1.01308 1.17803 1.187 1.20413 1.34205 1.3557 1.51398 1.52951 1.6681 1.6827 1.85978 1.87355 2.07824 2.09576 2.20632 2.2237 2.34808 2.3704 2.64966 2.66622 2.83411 2.85187 3.00023 3.02095 3.17378 3.18758 3.32272 3.34311 3.4581 3.47015 3.60332 3.77804 4.10609 4.12043 4.35201 4.51755 4.65214 4.82787 4.84347 
40 0.02135 0.11765 0.17629 0.18741 0.32923 0.33982 0.52054 0.53977 0.65951 0.69251 0.83121 0.84389 0.8973 1.00825 1.02993 1.18308 1.19672 1.23759 1.34746 1.37856 1.52138 1.6741 1.86542 1.89601 2.08591 2.21319 2.35328 2.65644 2.8397 3.00621 3.17903 3.32759 3.46328 3.60887 3.7846 4.11083 4.35744 4.52448 4.66205 4.83302 
47 0.01986 0.11235 0.17331 0.18286 0.20913 0.3269 0.33647 0.37193 0.51819 0.53534 0.65649 0.67869 0.8301 0.84165 0.86899 1.00564 1.02186 1.18006 1.19142 1.22071 1.34454 1.36687 1.51709 1.54188 1.67147 1.69915 1.86288 1.88661 2.08222 2.20973 2.24377 2.35071 2.65282 2.83715 2.864 3.00308 3.17618 3.32504 3.46061 3.48268 3.60611 3.7815 4.10845 4.35499 4.5209 4.65656 4.83046 
46 0.01157 0.10858 0.171 0.18084 0.21242 0.32447 0.3342 0.51542 0.53227 0.65415 0.67862 0.82512 0.83816 0.85867 1.00312 1.01954 1.1777 1.18932 1.21904 1.34203 1.36497 1.51496 1.54248 1.66892 1.69867 1.86028 1.88547 2.0801 2.20751 2.2445 2.34821 2.65076 2.83458 2.86164 3.00108 3.17394 3.32261 3.45819 3.4824 3.60388 3.77916 4.10603 4.35249 4.51848 4.65579 4.82793 
47 0.01005 0.10447 0.16968 0.1789 0.20291 0.32332 0.33262 0.36341 0.51463 0.53157 0.6536 0.68265 0.82322 0.83628 0.85247 1.00191 1.01701 1.17674 1.188 1.21646 1.34095 1.36319 1.51403 1.54146 1.66768 1.69162 1.85902 1.88 2.07892 2.20673 2.24314 2.34685 2.64941 2.83351 2.85942 2.99949 3.17269 3.32137 3.45703 3.47927 3.60262 3.7778 4.10473 4.35103 4.51742 4.6567 4.82675 
48 0.00711 0.10327 0.16778 0.17712 0.20112 0.32147 0.33077 0.35972 0.51269 0.52916 0.65143 0.67737 0.8236 0.83562 0.85554 1.00027 1.01578 1.17472 1.18589 1.21424 1.33898 1.35982 1.51188 1.53901 1.66601 1.69103 1.8573 1.8779 2.07682 2.20411 2.23551 2.34519 2.64769 2.83151 2.85545 2.99778 3.17101 3.3196 3.45523 3.47639 3.60082 3.77565 4.10309 4.34944 4.51528 4.65159 4.82492 4.85765 
36 0.01019 0.11007 0.16572 0.17857 0.3187 0.33076 0.51007 0.53343 0.64959 0.82087 0.83384 0.9975 1.17195 1.18689 1.33625 1.37614 1.51049 1.66335 1.85427 1.88993 2.07502 2.20216 2.34233 2.64589 2.82904 2.99538 3.16836 3.31668 3.45273 3.59869 3.77451 4.10038 4.34691 4.51397 4.66948 4.8223 
51 0.01313 0.10288 0.17145 0.17977 0.19565 0.32545 0.33345 0.34643 0.51706 0.53102 0.65496 0.66815 0.81706 0.836 0.84551 1.00405 1.0153 1.17896 1.18863 1.20873 1.34326 1.35918 1.51552 1.53359 1.66939 1.68581 1.861 1.87612 2.07976 2.1015 2.20783 2.22943 2.34924 2.65137 2.83521 2.85406 3.0016 3.17505 3.1927 3.32385 3.45935 3.47349 3.60466 3.77928 4.10723 4.12632 4.35337 4.51905 4.65435 4.82908 4.84743 
38 0.02285 0.11481 0.17161 0.1832 0.32454 0.33556 0.51582 0.53628 0.65546 0.82387 0.83817 0.8645 1.00341 1.02603 1.17836 1.19275 1.34237 1.37161 1.51703 1.66912 1.86036 1.89026 2.0814 2.20765 2.3483 2.65206 2.83514 3.00154 3.1746 3.32288 3.45863 3.60451 3.78031 4.10614 4.35266 4.5199 4.66096 4.82824 
44 0.01646 0.11108 0.17036 0.18059 0.21827 0.3239 0.33416 0.51477 0.53229 0.65319 0.67789 0.82738 0.83915 1.00256 1.02105 1.17678 1.18878 1.21973 1.34114 1.36429 1.51392 1.54101 1.66838 1.70756 1.85979 1.88779 2.07919 2.20658 2.24524 2.34758 2.64977 2.83392 2.99993 3.17312 3.32182 3.45736 3.4818 3.60317 3.77787 4.10537 4.3518 4.51733 4.65284 4.82728 
50 0.00741 0.09486 0.15894 0.16754 0.18466 0.31257 0.32066 0.33403 0.50404 0.51841 0.64204 0.65613 0.80738 0.82432 0.83459 0.99146 1.0033 1.16605 1.17619 1.19908 1.33016 1.34631 1.50232 1.52192 1.65645 1.6734 1.84812 1.86369 2.0663 2.09628 2.19461 2.21798 2.33656 2.63836 2.8222 2.84292 2.9884 3.16224 3.1845 3.31091 3.44649 3.46169 3.59184 3.76627 4.09453 4.34026 4.50609 4.64115 4.816 4.83508 
34 0.01165 0.11478 0.17136 0.18573 0.32423 0.33706 0.51575 0.54042 0.65493 0.82796 0.84055 1.00312 1.17765 1.19356 1.34206 1.51567 1.66897 1.85976 2.08054 2.20759 2.34777 2.65061 2.83459 3.00094 3.17355 3.32206 3.458 3.60386 3.78038 4.10563 4.35245 4.51865 4.65893 4.82771 
56 0.01384 0.09764 0.16318 0.17128 0.18556 0.31697 0.32449 0.33552 0.50851 0.52074 0.54541 0.6467 0.65895 0.8124 0.82884 0.83853 0.99606 1.00691 1.17051 1.17985 1.19793 1.33459 1.3482 1.50664 1.52297 1.66093 1.67614 1.85266 1.86672 2.07078 2.09001 2.19868 2.21696 2.34105 2.36611 2.64275 2.66465 2.82683 2.8457 2.993 3.02341 3.16687 3.18307 3.31551 3.34366 3.45117 3.46469 3.59644 3.77092 4.09919 4.11759 4.34521 4.51064 4.64478 4.82083 4.83797 
49 0.0153 0.10335 0.16537 0.17411 0.19245 0.31893 0.32741 0.34311 0.51019 0.52438 0.64811 0.66202 0.81822 0.83205 0.84566 0.99783 1.01046 1.17219 1.18237 1.20522 1.33632 1.35255 1.50862 1.52854 1.66297 1.68062 1.85454 1.87075 2.07301 2.20091 2.22434 2.3427 2.64452 2.82844 2.84809 2.99459 3.16836 3.18905 3.31703 3.45264 3.46811 3.598 3.77253 4.10072 4.34661 4.51227 4.64649 4.82228 4.84123 
48 0.01831 0.10711 0.17029 0.17925 0.20085 0.32408 0.33318 0.36083 0.51542 0.53202 0.65396 0.67715 0.82185 0.83602 0.8494 1.00262 1.01719 1.17717 1.18783 1.21365 1.34137 1.36072 1.5143 1.53735 1.66815 1.68942 1.85979 1.87933 2.07915 2.20605 2.23155 2.34759 2.64982 2.83409 2.85715 2.99992 3.17324 3.32192 3.45744 3.47576 3.60305 3.77818 4.10524 4.35169 4.51734 4.65314 4.82728 4.85224 
47 0.0199 0.10568 0.1658 0.17531 0.20074 0.31924 0.32854 0.35625 0.51052 0.52709 0.64901 0.67151 0.82226 0.83404 0.85643 0.99825 1.01393 1.17264 1.18397 1.21311 1.33683 1.35771 1.50979 1.53673 1.6636 1.68611 1.8551 1.87504 2.07452 2.20204 2.23437 2.34315 2.64567 2.82933 2.85453 2.99563 3.16894 3.3175 3.45328 3.4766 3.59871 3.77385 4.10105 4.34736 4.51326 4.64901 4.82288 
41 0.02269 0.10682 0.16478 0.17533 0.25104 0.31834 0.32871 0.50915 0.5284 0.648 0.68486 0.82165 0.8335 0.99679 1.01572 1.17141 1.18418 1.2182 1.33571 1.36449 1.50896 1.66235 1.69504 1.85374 1.88001 2.07339 2.20099 2.34174 2.64476 2.82802 2.99418 3.16761 3.3161 3.45189 3.59751 3.77228 4.09966 4.34578 4.51237 4.65136 4.82131 
51 0.00792 0.03152 0.11298 0.17346 0.18195 0.20036 0.32709 0.33556 0.35287 0.51815 0.53259 0.65651 0.67184 0.82611 0.8393 0.85157 1.00549 1.01798 1.17998 1.18989 1.21175 1.34392 1.35927 1.51682 1.53633 1.67048 1.68738 1.86218 1.87788 2.0814 2.20876 2.23116 2.35019 2.6522 2.83627 2.85574 3.00235 3.17597 3.19446 3.32466 3.46011 3.47409 3.60563 3.78055 4.10821 4.13025 4.35431 4.52022 4.65505 4.82998 4.84835 
56 0.01104 0.09746 0.16614 0.174 0.1867 0.3207 0.32806 0.33881 0.51214 0.52451 0.549 0.65046 0.66242 0.80821 0.83061 0.83947 0.99934 1.0096 1.17412 1.18305 1.19967 1.33814 1.35147 1.5101 1.52566 1.66422 1.67878 1.856 1.86962 2.07406 2.09146 2.20189 2.21861 2.34437 2.36676 2.64595 2.66282 2.83022 2.84782 2.99639 3.01753 3.17014 3.18484 3.31897 3.33808 3.4543 3.46638 3.59962 3.77428 4.10233 4.11652 4.34825 4.5139 4.64822 4.82406 4.83942 
46 0.02016 0.10183 0.16236 0.17179 0.19702 0.31586 0.32515 0.35389 0.5073 0.52511 0.64594 0.67241 0.81737 0.82984 0.84727 0.99479 1.01002 1.16943 1.18075 1.20967 1.33373 1.3577 1.50663 1.53688 1.66015 1.68319 1.85172 1.87439 2.0713 2.19872 2.23305 2.33985 2.64261 2.82599 2.99197 3.16573 3.31425 3.44982 3.47237 3.59542 3.77029 4.0977 4.34364 4.51032 4.64739 4.81938 
48 0.01622 0.10177 0.16295 0.17195 0.19223 0.31651 0.32544 0.34569 0.50779 0.52296 0.64583 0.66203 0.81729 0.83018 0.84607 0.99543 1.0093 1.16975 1.18044 1.20642 1.33393 1.35219 1.50642 1.52835 1.66062 1.67982 1.85225 1.87025 2.07091 2.19866 2.22595 2.34032 2.64227 2.8263 2.84795 2.99227 3.16597 3.31462 3.45016 3.4674 3.59561 3.77019 4.0982 4.34425 4.51003 4.64445 4.8199 4.84257 
37 0.02457 0.11327 0.16703 0.17971 0.31977 0.33138 0.51103 0.53338 0.65007 0.82044 0.83421 0.99844 1.02317 1.17333 1.18783 1.3375 1.37932 1.51145 1.66433 1.85543 1.88954 2.07589 2.2032 2.34361 2.64718 2.83024 2.99641 3.16973 3.31812 3.45394 3.59985 3.7754 4.10156 4.34785 4.51516 4.65568 4.82346 
33 0.09457 0.15572 0.16898 0.30876 0.32088 0.4998 0.52652 0.63851 0.81186 0.82522 0.988 1.16203 1.17842 1.32637 1.4988 1.65312 1.84443 2.06296 2.19098 2.33251 2.63485 2.81872 2.98468 3.15843 3.30686 3.44272 3.58837 3.76291 4.09062 4.33694 4.50327 4.64478 4.81243 
57 0.00961 0.09505 0.1651 0.17372 0.1829 0.20824 0.3227 0.32984 0.3401 0.51413 0.52603 0.54855 0.65261 0.66454 0.81318 0.83293 0.84164 1.00119 1.01085 1.17607 1.18485 1.20088 1.34001 1.35262 1.51225 1.52791 1.66609 1.67976 1.85774 1.8704 2.0759 2.09306 2.20407 2.22095 2.3463 2.36557 2.64818 2.66608 2.83199 2.84876 2.99831 3.01812 3.17216 3.18613 3.32078 3.33518 3.45639 3.46824 3.60174 3.77618 4.10442 4.11843 4.35009 4.51594 4.65129 4.82597 4.84068 
52 0.01145 0.09677 0.16238 0.1707 0.18588 0.31613 0.32377 0.33516 0.50775 0.52103 0.55342 0.64615 0.66047 0.81217 0.82813 0.83796 0.99526 1.00634 1.16983 1.17959 1.1999 1.33388 1.34905 1.50614 1.52569 1.66016 1.67618 1.8518 1.86643 2.07001 2.09325 2.19828 2.22077 2.34029 2.64219 2.82584 2.84464 2.99206 3.16606 3.18766 3.3146 3.45024 3.46444 3.59554 3.76986 4.09829 4.11784 4.34402 4.50988 4.64579 4.81977 4.83717 
48 0.01468 0.10452 0.16851 0.17735 0.19745 0.32218 0.33095 0.35067 0.51364 0.53003 0.65253 0.67822 0.81851 0.83372 0.84521 1.00081 1.01443 1.17567 1.18632 1.21205 1.3398 1.35963 1.51283 1.53796 1.6662 1.68512 1.85778 1.87583 2.07724 2.20483 2.23289 2.34588 2.64844 2.83215 2.85444 2.99828 3.17173 3.3203 3.45593 3.47457 3.60152 3.77633 4.10371 4.34988 4.51631 4.65444 4.82552 4.8485 
50 0.01722 0.10243 0.16561 0.17411 0.19115 0.31919 0.32736 0.34105 0.51051 0.52422 0.57616 0.64896 0.66396 0.81957 0.83263 0.84628 0.99818 1.01043 1.17264 1.18259 1.20441 1.33672 1.35252 1.50914 1.52908 1.66324 1.68025 1.85484 1.87049 2.07324 2.20124 2.22468 2.34301 2.64491 2.82873 2.84798 2.99492 3.16866 3.18839 3.31731 3.45292 3.46737 3.59834 3.77285 4.10099 4.34684 4.51249 4.64718 4.8225 4.8403 
45 0.0126 0.1007 0.16179 0.17144 0.19979 0.31538 0.32501 0.36733 0.50679 0.52543 0.64555 0.68233 0.81725 0.82947 0.84877 0.99423 1.01168 1.16907 1.18122 1.21316 1.33323 1.35944 1.50632 1.65957 1.68633 1.851 1.87513 2.07054 2.19827 2.24139 2.33914 2.64207 2.82539 2.99155 3.16505 3.31363 3.44922 3.47375 3.59483 3.76985 4.09696 4.34297 4.50963 4.65006 4.81867 
48 0.00722 0.10139 0.16501 0.17393 0.19346 0.31872 0.32753 0.34657 0.51002 0.52533 0.64817 0.6647 0.81885 0.83208 0.847 0.9976 1.01126 1.17199 1.18247 1.20724 1.33613 1.35393 1.50883 1.53163 1.6628 1.68166 1.85441 1.87184 2.07311 2.20074 2.22535 2.34251 2.64462 2.82852 2.85028 2.99458 3.16828 3.31686 3.45239 3.46916 3.59786 3.77262 4.10038 4.34645 4.51238 4.64667 4.82211 4.84361 
56 0.01386 0.09846 0.1656 0.17346 0.1845 0.31966 0.32675 0.33654 0.51177 0.52301 0.54381 0.64985 0.66077 0.80922 0.8308 0.83966 0.99914 1.00887 1.17368 1.18234 1.19745 1.33776 1.34983 1.50977 1.5251 1.66372 1.67701 1.85566 1.86808 2.07364 2.09104 2.20156 2.21808 2.3443 2.36302 2.64585 2.66277 2.82982 2.84603 2.99596 3.0141 3.17003 3.18313 3.31872 3.33234 3.45424 3.46586 3.59967 3.77393 4.10245 4.11576 4.34815 4.51376 4.64762 4.82392 4.83818 
37 0.02396 0.11951 0.17305 0.18564 0.32573 0.33714 0.51706 0.53836 0.65599 0.8279 0.84091 1.00454 1.02843 1.17911 1.19326 1.34354 1.37411 1.51695 1.67042 1.86159 1.89303 2.08145 2.20893 2.34961 2.65239 2.83617 3.00261 3.1754 3.32398 3.45974 3.60544 3.78069 4.10735 4.35403 4.52051 4.65897 4.82954 
51 0.0195 0.10621 0.16965 0.1782 0.19555 0.32313 0.33128 0.34482 0.51469 0.52869 0.6527 0.6665 0.81882 0.83492 0.84549 1.00201 1.01383 1.17649 1.18636 1.2072 1.34082 1.35663 1.51319 1.53232 1.66712 1.68397 1.85891 1.87466 2.07739 2.10269 2.20527 2.22749 2.34713 2.64906 2.83303 2.85257 2.99911 3.17284 3.19196 3.32152 3.45704 3.47153 3.60243 3.77708 4.10508 4.13211 4.35116 4.51716 4.65191 4.82683 4.8455 
49 0.01939 0.10508 0.16796 0.17664 0.19492 0.32141 0.32983 0.34513 0.51288 0.52726 0.65119 0.66692 0.8178 0.83334 0.84433 1.00017 1.01249 1.17491 1.18505 1.20785 1.339 1.35549 1.51152 1.53186 1.66543 1.68321 1.85704 1.87329 2.07557 2.20369 2.22788 2.34524 2.64726 2.83117 2.85119 2.99725 3.17098 3.1936 3.31967 3.45534 3.47133 3.60069 3.77525 4.10321 4.34912 4.51501 4.65053 4.82485 4.84365 
44 0.00744 0.10411 0.16559 0.1756 0.20982 0.31904 0.32885 0.51014 0.52835 0.64887 0.6744 0.82001 0.833 0.85297 0.99777 1.01461 1.17263 1.18476 1.21637 1.3368 1.36257 1.51006 1.54405 1.66338 1.69345 1.85488 1.88202 2.075 2.2022 2.34299 2.64579 2.82916 2.99534 3.16884 3.31734 3.453 3.47866 3.59876 3.77395 4.10085 4.34692 4.51393 4.65139 4.82255 
48 0.01352 0.10104 0.16522 0.17379 0.19109 0.319 0.32728 0.34178 0.51048 0.52568 0.64886 0.66557 0.81367 0.83042 0.84078 0.99777 1.00994 1.17235 1.18247 1.20502 1.33649 1.3535 1.50905 1.52952 1.66277 1.67965 1.85458 1.87072 2.07322 2.2008 2.22316 2.34277 2.64497 2.82872 2.84923 2.99472 3.16869 3.31711 3.45274 3.46798 3.59821 3.77286 4.10073 4.34652 4.51288 4.64752 4.82232 4.84213 
43 0.00958 0.10684 0.16942 0.17963 0.21992 0.32302 0.33329 0.51414 0.53343 0.65317 0.69581 0.82438 0.83672 0.86085 1.00168 1.02292 1.17656 1.18956 1.22455 1.34066 1.36775 1.51442 1.66758 1.85853 1.88667 2.07866 2.206 2.24675 2.34642 2.64949 2.83316 2.99934 3.17224 3.32085 3.45642 3.48378 3.60242 3.77764 4.10418 4.35071 4.51705 4.65662 4.82616 
54 0.01667 0.09724 0.16455 0.1726 0.18517 0.31851 0.3258 0.33605 0.511 0.52397 0.55112 0.6499 0.66497 0.80635 0.82915 0.83799 0.87337 0.99803 1.00842 1.17308 1.18227 1.20017 1.33726 1.35218 1.50998 1.52834 1.66291 1.67804 1.85474 1.86887 2.07382 2.09689 2.20142 2.22136 2.34339 2.64557 2.82917 2.84811 2.99538 3.03649 3.16927 3.18703 3.31789 3.45352 3.46689 3.5989 3.7737 4.10142 4.11926 4.34716 4.51342 4.6494 4.823 4.83994 
52 0.01664 0.09749 0.16274 0.17104 0.18629 0.31649 0.32418 0.33566 0.50821 0.52174 0.55964 0.64674 0.66076 0.81176 0.82824 0.83781 0.99558 1.00664 1.17031 1.18 1.20003 1.33443 1.34974 1.50682 1.52518 1.6605 1.67648 1.8522 1.86724 2.07053 2.09178 2.19864 2.21939 2.3407 2.64271 2.82636 2.84585 2.99254 3.16641 3.18421 3.31509 3.45062 3.46433 3.59599 3.77059 4.09868 4.11677 4.34448 4.51057 4.64585 4.82021 4.83755 
48 0.01122 0.10065 0.16529 0.17417 0.19419 0.31902 0.32779 0.3473 0.51049 0.5266 0.64915 0.66944 0.81421 0.83049 0.84158 0.99769 1.01109 1.17245 1.18284 1.20729 1.3366 1.35558 1.50954 1.53153 1.66299 1.68187 1.85462 1.87272 2.07377 2.20132 2.22608 2.34269 2.64515 2.82903 2.85205 2.99493 3.1686 3.31721 3.45283 3.47068 3.59818 3.77325 4.10058 4.34663 4.51279 4.64773 4.82242 4.84675 
43 0.00873 0.10804 0.16973 0.17981 0.21438 0.32337 0.33344 0.51452 0.53278 0.65324 0.68236 0.82634 0.8383 0.88097 1.0022 1.0207 1.17673 1.18904 1.22178 1.34116 1.36677 1.51421 1.55328 1.66789 1.8592 1.88603 2.07938 2.20651 2.34707 2.65004 2.83359 2.99958 3.17287 3.32142 3.45713 3.48348 3.60289 3.77798 4.10501 4.35139 4.51788 4.65683 4.82685 
48 0.01649 0.10141 0.16428 0.17304 0.19188 0.31782 0.32633 0.34243 0.50927 0.52458 0.64773 0.66446 0.81377 0.82961 0.84054 0.9966 1.00938 1.17131 1.18168 1.20592 1.33544 1.35428 1.508 1.52925 1.66191 1.67999 1.85338 1.87009 2.07219 2.20013 2.226 2.34162 2.64369 2.82756 2.8487 2.99368 3.16741 3.31601 3.45163 3.46787 3.59703 3.77163 4.09957 4.34533 4.51141 4.64687 4.82113 4.84125 
44 0.02143 0.10646 0.16625 0.17621 0.21009 0.31964 0.32948 0.51067 0.52806 0.6495 0.67614 0.82036 0.83338 0.85315 0.99835 1.01569 1.17304 1.18504 1.21612 1.33721 1.36044 1.5105 1.54576 1.66399 1.69179 1.85546 1.88058 2.07521 2.20281 2.34338 2.64589 2.82974 2.99574 3.16914 3.3177 3.45342 3.47759 3.59904 3.77417 4.10118 4.34748 4.51387 4.64972 4.82314 
50 0.00855 0.09976 0.16309 0.17186 0.18999 0.31667 0.32499 0.33946 0.50805 0.52234 0.6461 0.65993 0.81451 0.8293 0.84117 0.9956 1.00788 1.17002 1.18023 1.20307 1.33417 1.35054 1.50644 1.525 1.66058 1.67821 1.85228 1.86824 2.07064 2.09642 2.19889 2.22326 2.34064 2.64248 2.82635 2.84656 2.99254 3.16636 3.18722 3.31499 3.45065 3.46631 3.59602 3.77047 4.09865 4.3445 4.51021 4.64456 4.82016 4.83973 
46 0.01852 0.10609 0.16677 0.17646 0.20494 0.32023 0.32986 0.37014 0.51153 0.52882 0.65006 0.67455 0.82295 0.83475 0.85874 0.99918 1.01698 1.17371 1.18543 1.21591 1.33793 1.3607 1.51071 1.53791 1.66494 1.69803 1.85615 1.88186 2.07563 2.20375 2.34393 2.64615 2.83028 2.85604 2.9965 3.1697 3.31839 3.45396 3.47669 3.59948 3.77442 4.10179 4.34807 4.51412 4.65093 4.82365 
49 0.01038 0.10132 0.16782 0.17641 0.19422 0.32174 0.33027 0.34724 0.51295 0.52721 0.6512 0.66639 0.81633 0.83294 0.84352 1.00035 1.01304 1.17492 1.18495 1.20718 1.33897 1.35496 1.51134 1.53001 1.66562 1.68344 1.8572 1.87348 2.07586 2.20343 2.22519 2.3452 2.64709 2.83115 2.85092 2.99723 3.1708 3.18872 3.31952 3.45517 3.4698 3.60053 3.77509 4.10321 4.34927 4.51476 4.64954 4.8248 4.84305 
48 0.01941 0.10756 0.16919 0.17818 0.19855 0.32274 0.3316 0.35123 0.51405 0.52972 0.65255 0.67051 0.82324 0.83625 0.85181 1.00159 1.01515 1.17614 1.1869 1.21319 1.34028 1.35913 1.51299 1.53506 1.66679 1.68582 1.85853 1.87643 2.07769 2.20514 2.23249 2.34662 2.64871 2.83264 2.85476 2.99888 3.17243 3.32103 3.45669 3.47525 3.60201 3.77724 4.10449 4.35066 4.51683 4.65139 4.82624 4.85005 
49 0.01093 0.10032 0.17179 0.18026 0.19776 0.32595 0.33447 0.35221 0.5173 0.53262 0.65597 0.67488 0.81809 0.83609 0.84589 1.00422 1.01645 1.17917 1.18925 1.21212 1.34344 1.36138 1.51602 1.53598 1.66977 1.6876 1.86129 1.87776 2.08065 2.20796 2.23067 2.34941 2.65159 2.83572 2.85637 3.00181 3.175 3.19625 3.32385 3.45932 3.4747 3.60482 3.77972 4.10713 4.35333 4.51934 4.65427 4.82913 4.84939 
35 0.01092 0.11874 0.16794 0.18203 0.32055 0.33317 0.51168 0.5358 0.65076 0.82639 0.83965 0.99963 1.17374 1.18933 1.33816 1.51154 1.6649 1.85618 1.89199 2.07618 2.20331 2.34439 2.64743 2.83082 2.99714 3.17025 3.31871 3.45466 3.60061 3.7758 4.10231 4.34899 4.5158 4.65459 4.82437 
48 0.01123 0.10619 0.16856 0.17776 0.19997 0.32207 0.33106 0.35212 0.5135 0.52948 0.65217 0.67555 0.82369 0.83618 0.85428 1.00099 1.01519 1.17542 1.18624 1.21288 1.33965 1.35878 1.51255 1.53749 1.66642 1.68702 1.858 1.87727 2.07707 2.20454 2.23276 2.34596 2.64852 2.83218 2.85551 2.99839 3.17183 3.32029 3.45612 3.4761 3.60173 3.77652 4.10398 4.35006 4.51621 4.6526 4.82568 4.85062 
58 0.01444 0.10076 0.17015 0.17783 0.18928 0.32472 0.33179 0.34187 0.51645 0.52862 0.55171 0.65484 0.66646 0.80964 0.83413 0.84284 0.86602 1.00356 1.01348 1.17833 1.18707 1.2031 1.34243 1.35548 1.51455 1.52966 1.66845 1.68242 1.8602 1.87314 2.07889 2.09638 2.2065 2.22306 2.34856 2.36899 2.65014 2.66615 2.83469 2.85239 3.00071 3.02063 3.17433 3.18782 3.32322 3.34076 3.45866 3.47061 3.60394 3.77865 4.10665 4.12061 4.35261 4.51798 4.53994 4.65221 4.8285 4.84417 
48 0.01097 0.09077 0.17377 0.18273 0.20204 0.32875 0.33792 0.36693 0.5198 0.53585 0.65841 0.68051 0.82791 0.84112 0.85606 1.00729 1.02237 1.18182 1.19261 1.21907 1.34598 1.36565 1.51847 1.54018 1.67293 1.69499 1.86433 1.88384 2.08376 2.21122 2.23991 2.35193 2.65413 2.83832 2.86044 3.00464 3.1776 3.3264 3.46182 3.47913 3.60737 3.78248 4.10969 4.356 4.52177 4.65652 4.83161 4.85403 
37 0.02287 0.11939 0.17531 0.188 0.32826 0.34008 0.51966 0.54188 0.65868 0.82906 0.84236 1.00677 1.03197 1.18168 1.19646 1.34603 1.38331 1.51983 1.67293 1.8642 1.90109 2.08528 2.21232 2.35203 2.65487 2.83891 3.00494 3.17776 3.32642 3.46195 3.60803 3.78364 4.10964 4.35653 4.52315 4.66308 4.83202 
52 0.01638 0.10216 0.16738 0.17575 0.19223 0.32138 0.32958 0.34381 0.51262 0.52657 0.65026 0.66307 0.8141 0.83217 0.84208 0.99996 1.01186 1.1744 1.18414 1.20438 1.33852 1.35358 1.51078 1.52851 1.66494 1.68138 1.85669 1.87189 2.07506 2.09707 2.20299 2.22426 2.34486 2.64655 2.67062 2.8309 2.85034 2.99688 3.17055 3.18824 3.31934 3.45475 3.46859 3.60014 3.77486 4.10279 4.12185 4.34888 4.51453 4.64898 4.82461 4.84292 
55 0.01462 0.10027 0.16673 0.17489 0.18941 0.32075 0.32839 0.33983 0.5124 0.5254 0.55356 0.65065 0.66329 0.8151 0.83209 0.84152 0.99975 1.01084 1.17433 1.18371 1.20221 1.33849 1.35288 1.51065 1.52734 1.66462 1.68005 1.85641 1.87083 2.07471 2.09423 2.20284 2.22195 2.34473 2.38241 2.64649 2.66873 2.83078 2.8496 2.99685 3.02696 3.17055 3.18649 3.31945 3.4548 3.46803 3.60014 3.77481 4.10281 4.11982 4.34882 4.51434 4.64916 4.82452 4.84157 
48 0.00846 0.10247 0.16709 0.17599 0.19568 0.32091 0.32973 0.34937 0.5121 0.5275 0.65038 0.66715 0.82096 0.83411 0.84924 0.99969 1.01343 1.17406 1.18455 1.20948 1.33814 1.35557 1.51064 1.53153 1.66493 1.68392 1.85646 1.87366 2.07521 2.20291 2.22806 2.34451 2.64648 2.83041 2.85125 2.99662 3.1701 3.31869 3.45438 3.47102 3.59988 3.77445 4.10239 4.34846 4.51394 4.6489 4.82404 4.84477 
48 0.0193 0.10493 0.16702 0.17613 0.1985 0.32066 0.32988 0.35859 0.51193 0.52821 0.65034 0.67038 0.82023 0.83361 0.84898 0.99936 1.01416 1.17387 1.18459 1.21074 1.33814 1.35838 1.51078 1.53349 1.66489 1.6869 1.85642 1.87675 2.07571 2.20324 2.23181 2.34433 2.64645 2.83065 2.85404 2.99658 3.16992 3.31873 3.45423 3.47268 3.59985 3.77472 4.10214 4.34838 4.51418 4.64933 4.82402 4.85084 
41 0.00912 0.10837 0.16887 0.17956 0.32092 0.33081 0.36621 0.51354 0.53344 0.65267 0.82279 0.83616 0.86226 1.00092 1.02023 1.17547 1.18816 1.22198 1.34006 1.3691 1.51407 1.66678 1.85798 1.88591 2.07845 2.20515 2.24522 2.34622 2.64924 2.83274 2.99888 3.17201 3.32039 3.45629 3.6021 3.77756 4.10407 4.3506 4.51695 4.65472 4.82595 
34 0.01176 0.11889 0.17194 0.18834 0.32463 0.33827 0.51628 0.54305 0.65571 0.8291 0.84201 1.00361 1.1784 1.19669 1.34308 1.51699 1.66952 1.86059 2.08143 2.20923 2.3485 2.65155 2.83553 3.00223 3.17433 3.32304 3.45882 3.60527 3.78148 4.10619 4.35354 4.51988 4.6615 4.82892 
49 0.00695 0.0315 0.11512 0.17401 0.18308 0.20659 0.32743 0.33645 0.36246 0.51841 0.53396 0.65686 0.67576 0.82955 0.8411 0.85902 1.00587 1.01988 1.18041 1.19103 1.21708 1.34447 1.36288 1.5172 1.53905 1.67116 1.69073 1.86276 1.88068 2.08237 2.20946 2.23626 2.35058 2.65285 2.83691 2.85864 3.00295 3.17636 3.32496 3.46055 3.47724 3.60597 3.78107 4.10854 4.35479 4.52063 4.6556 4.83027 4.85147 
48 0.01691 0.10687 0.16883 0.17811 0.20178 0.32222 0.33113 0.35151 0.5137 0.53004 0.6523 0.67539 0.82292 0.83577 0.8518 1.00108 1.01502 1.17562 1.18645 1.21313 1.33995 1.36047 1.51273 1.53703 1.66645 1.68658 1.858 1.87641 2.07743 2.20499 2.23419 2.34614 2.64847 2.83231 2.85549 2.99855 3.17198 3.32049 3.45625 3.47659 3.60176 3.77655 4.10406 4.3503 4.51636 4.65413 4.82587 4.85288 
36 0.02214 0.11467 0.16855 0.18125 0.3212 0.33277 0.51265 0.53631 0.6524 0.82249 0.83594 0.99993 1.02547 1.17509 1.1908 1.33951 1.51384 1.66556 1.85669 1.88774 2.07752 2.20524 2.34507 2.64918 2.8318 2.99855 3.17142 3.31977 3.45575 3.60195 3.77758 4.10305 4.34939 4.5171 4.66262 4.8251 
42 0.02058 0.113 0.17119 0.18196 0.32377 0.33385 0.51519 0.53329 0.65384 0.67998 0.82594 0.83881 0.87395 1.00333 1.02432 1.17787 1.19092 1.22689 1.34201 1.36807 1.51492 1.55063 1.66903 1.86034 1.8892 2.08034 2.20757 2.3482 2.6504 2.83454 3.00049 3.17387 3.32244 3.45811 3.4869 3.60387 3.77905 4.10597 4.35243 4.51869 4.65554 4.82785 
47 0.00948 0.10286 0.16479 0.17427 0.19969 0.31843 0.32777 0.35757 0.50984 0.52698 0.64829 0.6721 0.82032 0.8325 0.85151 0.99731 1.0131 1.17175 1.18308 1.21207 1.33596 1.35742 1.50894 1.53434 1.66264 1.68626 1.85424 1.87557 2.07386 2.20105 2.23359 2.34227 2.64465 2.82852 2.85387 2.99462 3.16808 3.31662 3.45227 3.47397 3.59792 3.77275 4.10017 4.34642 4.51232 4.64847 4.82196 
52 0.00674 0.09519 0.1619 0.17028 0.1858 0.31589 0.32383 0.33626 0.50761 0.5214 0.57339 0.6461 0.66071 0.81183 0.8277 0.83756 0.99491 1.00642 1.16962 1.1794 1.19999 1.33374 1.34933 1.50627 1.52569 1.65987 1.67629 1.85164 1.86748 2.07022 2.0934 2.19799 2.21887 2.3401 2.64219 2.82588 2.84539 2.99189 3.16586 3.18474 3.31453 3.45008 3.46474 3.5955 3.77005 4.09801 4.1181 4.34389 4.50984 4.64367 4.81968 4.83825 
48 0.01136 0.10432 0.17163 0.18067 0.20274 0.32537 0.33437 0.35854 0.51666 0.53293 0.65544 0.67865 0.82389 0.83771 0.85174 1.004 1.01844 1.1787 1.18948 1.21587 1.34289 1.363 1.51581 1.53933 1.66953 1.69026 1.86098 1.8796 2.08093 2.20814 2.23705 2.34894 2.65131 2.83541 2.85844 3.0017 3.17462 3.32337 3.45894 3.47738 3.6044 3.77942 4.1067 4.35307 4.51897 4.65588 4.82878 4.85588 
43 0.01614 0.11165 0.17321 0.18375 0.31127 0.32849 0.34017 0.51759 0.53615 0.65676 0.69714 0.82832 0.84044 0.86845 1.00515 1.02494 1.1799 1.19255 1.22615 1.34419 1.37066 1.51793 1.67107 1.86217 1.8895 2.08198 2.20996 2.34988 2.65273 2.83646 2.8663 3.00291 3.17553 3.32426 3.46003 3.48915 3.60594 3.78123 4.10753 4.35429 4.52093 4.66118 4.82981 
49 0.01694 0.10315 0.16716 0.17568 0.19281 0.32077 0.32893 0.34257 0.51234 0.52676 0.6507 0.66547 0.81534 0.83223 0.84252 0.99955 1.01146 1.17431 1.18437 1.20662 1.33848 1.35481 1.51095 1.53016 1.66482 1.68205 1.85639 1.87221 2.0753 2.20302 2.22588 2.34472 2.64665 2.83054 2.85034 2.99681 3.17044 3.18983 3.31909 3.45476 3.46982 3.60012 3.77474 4.1027 4.34859 4.5145 4.64894 4.82433 4.84322 
48 0.00923 0.10367 0.16822 0.17713 0.19648 0.322 0.33076 0.34935 0.51323 0.52806 0.65163 0.668 0.82233 0.83544 0.85067 1.00085 1.01425 1.17536 1.18595 1.21137 1.3394 1.35682 1.51194 1.53303 1.66608 1.68486 1.85765 1.87475 2.07681 2.20428 2.22977 2.34577 2.64775 2.83177 2.85299 2.9979 3.17159 3.32019 3.45579 3.47266 3.60114 3.77605 4.1037 4.34968 4.51571 4.65033 4.8254 4.84617 
48 0.00858 0.10155 0.17015 0.17935 0.20282 0.32401 0.33323 0.36252 0.51532 0.5321 0.65423 0.6804 0.82402 0.83696 0.85316 1.00267 1.01788 1.17731 1.18835 1.21593 1.34159 1.36298 1.51469 1.5406 1.66834 1.69216 1.85964 1.87983 2.0794 2.20674 2.23696 2.3476 2.65011 2.83426 2.85938 3.00059 3.17338 3.32205 3.45772 3.47914 3.60334 3.77853 4.10524 4.35175 4.51773 4.65386 4.82738 4.8583 
48 0.01927 0.10333 0.16622 0.17497 0.19393 0.31986 0.32847 0.34594 0.51122 0.52621 0.64964 0.66693 0.81565 0.83136 0.8422 0.99858 1.01142 1.17326 1.1835 1.20706 1.33745 1.35514 1.51001 1.53141 1.66393 1.68288 1.85546 1.87253 2.07438 2.20218 2.22682 2.34358 2.64582 2.82954 2.85018 2.99585 3.16927 3.31792 3.45344 3.46901 3.59894 3.77373 4.10142 4.34737 4.51353 4.64945 4.8231 4.84304 
42 0.0197 0.10949 0.17055 0.18082 0.22356 0.32403 0.33435 0.51518 0.53438 0.65437 0.69578 0.82416 0.83712 0.85725 1.00264 1.02288 1.17758 1.19047 1.22471 1.34181 1.3698 1.51591 1.66877 1.85959 1.8881 2.08021 2.20794 2.34748 2.65018 2.83434 3.00057 3.17328 3.32192 3.45767 3.49068 3.60335 3.77896 4.10513 4.35171 4.51798 4.65608 4.82731 
50 0.00895 0.10026 0.16635 0.17499 0.1922 0.32021 0.32848 0.34267 0.51174 0.52604 0.64977 0.66373 0.81581 0.83195 0.84249 0.99907 1.01115 1.17362 1.18357 1.205 1.33777 1.35356 1.51007 1.52862 1.66405 1.68098 1.85588 1.87203 2.07438 2.10003 2.20245 2.22585 2.34416 2.64602 2.83009 2.85014 2.99608 3.16986 3.18956 3.31858 3.45412 3.46903 3.59951 3.77421 4.10217 4.34809 4.51375 4.64813 4.82378 4.84244 
42 0.00954 0.10592 0.17367 0.1841 0.23141 0.32723 0.33756 0.51816 0.53638 0.65737 0.69254 0.83081 0.84239 1.00567 1.02416 1.18056 1.19323 1.22616 1.3448 1.37065 1.51777 1.55069 1.67164 1.86289 1.89013 2.08273 2.2111 2.35063 2.65315 2.83725 3.00324 3.17628 3.32497 3.46067 3.48711 3.60641 3.78125 4.10836 4.35483 4.52103 4.65877 4.83047 
52 0.0159 0.09862 0.16448 0.17267 0.1871 0.3183 0.32586 0.33692 0.51016 0.52358 0.55633 0.64884 0.66274 0.81282 0.82994 0.83934 0.99744 1.00833 1.17224 1.18179 1.20107 1.33637 1.35166 1.50887 1.5269 1.66224 1.67763 1.85406 1.8684 2.07263 2.09374 2.20058 2.22014 2.34263 2.64473 2.82829 2.84716 2.99466 3.16844 3.18536 3.3171 3.45264 3.46591 3.59803 3.77263 4.10063 4.11852 4.34633 4.51249 4.64733 4.82221 4.8395 
41 0.01979 0.11171 0.17106 0.18206 0.32412 0.33477 0.51514 0.53379 0.6541 0.68663 0.82447 0.83779 0.86304 1.00313 1.02641 1.17765 1.19078 1.2265 1.34186 1.36873 1.51593 1.66915 1.86005 1.88962 2.08062 2.20797 2.34772 2.6506 2.8344 3.00063 3.17352 3.3221 3.45785 3.49317 3.60344 3.77922 4.10554 4.35231 4.51869 4.65863 4.82767 
48 0.0167 0.10669 0.1667 0.17611 0.20022 0.32017 0.32943 0.35547 0.51132 0.527 0.64931 0.66548 0.82425 0.83568 0.86935 0.99921 1.01453 1.17337 1.18442 1.21232 1.33755 1.35658 1.50985 1.53143 1.66451 1.68614 1.856 1.87533 2.07461 2.20252 2.23156 2.344 2.64583 2.82997 2.85261 2.99607 3.16963 3.31818 3.45386 3.4725 3.59932 3.77387 4.10195 4.34819 4.5134 4.64766 4.82359 4.84823 
60 0.01185 0.07711 0.13813 0.17357 0.18107 0.19601 0.32622 0.33339 0.34381 0.51733 0.52921 0.55102 0.65587 0.66769 0.81036 0.83497 0.84348 0.86491 1.00438 1.01399 1.17909 1.18751 1.20253 1.23619 1.3432 1.35573 1.51545 1.53075 1.66931 1.68288 1.86114 1.87406 2.07936 2.09631 2.20725 2.2233 2.34914 2.36736 2.65098 2.66691 2.83519 2.8518 3.00135 3.02023 3.17496 3.18782 3.32377 3.3379 3.45922 3.47053 3.60453 3.77932 4.10715 4.11933 4.35311 4.51887 4.54484 4.65472 4.82912 4.84391 
54 0.01809 0.10063 0.1674 0.17555 0.19075 0.32139 0.32925 0.34164 0.51271 0.52574 0.55385 0.65124 0.66467 0.81451 0.83226 0.84166 1.00008 1.01135 1.17491 1.18436 1.20353 1.33891 1.35365 1.511 1.52791 1.66523 1.68147 1.85686 1.87196 2.07533 2.0959 2.20347 2.22418 2.34515 2.64674 2.66702 2.83102 2.84969 2.99719 3.03692 3.17085 3.18776 3.31976 3.45515 3.46877 3.60042 3.77513 4.10303 4.12076 4.34902 4.51471 4.64958 4.82473 4.84151 
48 0.00898 0.10117 0.16617 0.17504 0.19457 0.31987 0.32864 0.34762 0.51129 0.52643 0.64961 0.66591 0.81706 0.832 0.84398 0.99859 1.01176 1.17333 1.18377 1.20843 1.3375 1.35573 1.51005 1.53093 1.66396 1.68323 1.85548 1.8728 2.0746 2.20227 2.22803 2.34362 2.64584 2.82972 2.85061 2.99584 3.16944 3.31801 3.45362 3.46979 3.599 3.77382 4.10155 4.34748 4.5134 4.64827 4.82323 4.84432 
46 0.01465 0.10445 0.16561 0.17509 0.20055 0.31902 0.32834 0.35716 0.51049 0.52863 0.64953 0.68361 0.82103 0.8332 0.85205 0.99791 1.01331 1.17265 1.1845 1.21543 1.3368 1.36088 1.51027 1.66315 1.68559 1.85468 1.87522 2.07422 2.20185 2.23889 2.34284 2.64583 2.82913 2.85838 2.99537 3.16902 3.31741 3.45323 3.481 3.59882 3.77411 4.10091 4.34693 4.51427 4.65513 4.82264 
48 0.01038 0.10608 0.16907 0.17824 0.20029 0.32266 0.33171 0.35404 0.51388 0.52933 0.65215 0.66984 0.82407 0.8366 0.85449 1.00156 1.01603 1.17594 1.18671 1.21313 1.34014 1.35901 1.51277 1.53589 1.66692 1.68743 1.85837 1.87669 2.07693 2.2052 2.23408 2.34634 2.6489 2.83246 2.85423 2.99863 3.17214 3.32072 3.45628 3.47389 3.60172 3.77649 4.10424 4.35032 4.51645 4.65277 4.82602 4.84912 
48 0.01882 0.10589 0.16712 0.17634 0.19906 0.32056 0.32966 0.35275 0.51194 0.52789 0.65038 0.67163 0.82184 0.8344 0.85146 0.99943 1.01376 1.17403 1.18498 1.21227 1.3382 1.35776 1.51084 1.53549 1.66485 1.68608 1.85636 1.87618 2.07529 2.2033 2.23337 2.34439 2.64673 2.83057 2.85336 2.99671 3.17021 3.31881 3.45449 3.47381 3.59991 3.77494 4.10233 4.34842 4.51445 4.65056 4.82406 4.84877 
47 0.00702 0.09704 0.16887 0.17792 0.19835 0.32302 0.33197 0.35386 0.51464 0.53194 0.654 0.68579 0.82138 0.83547 0.849 1.00167 1.01561 1.17684 1.18804 1.2162 1.34125 1.36533 1.51509 1.55643 1.66739 1.68876 1.85878 1.87822 2.07955 2.20692 2.24347 2.34697 2.65017 2.83339 2.85828 3.00033 3.1731 3.32172 3.45733 3.48121 3.60312 3.77852 4.10497 4.35098 4.51784 4.65824 4.82667 
48 0.01048 0.10136 0.16441 0.17339 0.19422 0.318 0.32684 0.34683 0.50921 0.52434 0.64751 0.66578 0.81638 0.83074 0.84492 0.99671 1.01046 1.17133 1.1818 1.20664 1.33547 1.35361 1.50774 1.52996 1.66217 1.68238 1.85357 1.87154 2.07216 2.20023 2.22662 2.34162 2.6436 2.82766 2.84905 2.99379 3.16726 3.31598 3.45153 3.46801 3.59695 3.77152 4.09945 4.34543 4.51129 4.64757 4.82113 4.84089 
48 0.01726 0.10555 0.16716 0.1763 0.19829 0.32089 0.33 0.35472 0.51209 0.52812 0.65041 0.66934 0.82158 0.83433 0.85083 0.99972 1.01448 1.1741 1.185 1.21201 1.33824 1.35763 1.51114 1.53522 1.66486 1.68491 1.85662 1.87586 2.07578 2.20287 2.22923 2.34458 2.64674 2.83072 2.85388 2.99674 3.17036 3.31894 3.4544 3.47245 3.59996 3.77502 4.10239 4.34851 4.51466 4.64927 4.82415 4.8479 
47 0.00751 0.10213 0.16429 0.17384 0.20037 0.31776 0.32732 0.36301 0.50901 0.52631 0.64757 0.67416 0.81991 0.83204 0.85323 0.99663 1.01344 1.17124 1.18282 1.21277 1.33541 1.3588 1.50829 1.5392 1.6624 1.69257 1.85359 1.87719 2.07279 2.20082 2.23601 2.34155 2.64398 2.82785 2.8542 2.99409 3.16727 3.31595 3.45155 3.47447 3.59718 3.77198 4.09933 4.34561 4.51198 4.6506 4.82119 
43 0.0123 0.10449 0.1641 0.17421 0.21015 0.31755 0.3277 0.50868 0.52671 0.64727 0.67834 0.81973 0.83205 0.85774 0.99637 1.01464 1.17093 1.18329 1.21611 1.33534 1.36185 1.50846 1.66194 1.69522 1.85328 1.88148 2.07275 2.20066 2.34125 2.64385 2.82765 2.99359 3.16703 3.31566 3.45129 3.47739 3.59689 3.77185 4.09914 4.34529 4.51169 4.65025 4.82097 
57 0.0084 0.09296 0.16532 0.17403 0.18418 0.22539 0.32266 0.33019 0.34142 0.51394 0.52615 0.55101 0.65223 0.66439 0.81996 0.83454 0.84416 1.00135 1.01189 1.17597 1.18515 1.20278 1.33995 1.35342 1.51213 1.5283 1.66604 1.68057 1.85789 1.8715 2.07622 2.09524 2.20414 2.22211 2.34631 2.36837 2.64805 2.66636 2.83207 2.84986 2.99832 3.02225 3.17218 3.18756 3.32094 3.35139 3.45646 3.46935 3.6018 3.77641 4.10447 4.12078 4.35034 4.51605 4.65064 4.82605 4.84206 
48 0.02072 0.10609 0.16699 0.17608 0.19707 0.32058 0.32948 0.34944 0.51188 0.52733 0.65009 0.66903 0.82177 0.83442 0.85119 0.99953 1.01355 1.17388 1.18465 1.21101 1.3381 1.3573 1.51077 1.53484 1.66461 1.68402 1.85632 1.87492 2.0751 2.2027 2.23042 2.34441 2.64667 2.83043 2.8526 2.99652 3.17016 3.3188 3.45424 3.47204 3.5998 3.77455 4.1023 4.34833 4.51446 4.65133 4.82399 4.84696 
48 0.02029 0.1045 0.16605 0.17501 0.19526 0.31959 0.3284 0.34758 0.51086 0.52602 0.64918 0.66725 0.81958 0.83285 0.84769 0.99844 1.0121 1.17292 1.18354 1.20911 1.3371 1.35568 1.50953 1.53158 1.66373 1.68332 1.85534 1.87303 2.07402 2.20173 2.22734 2.34338 2.64537 2.82932 2.85047 2.99546 3.169 3.31766 3.45329 3.47034 3.59876 3.77343 4.10124 4.34727 4.51321 4.64866 4.82291 4.84432 
48 0.0105 0.10093 0.16459 0.17364 0.19466 0.31812 0.32685 0.34517 0.50962 0.52515 0.64815 0.66894 0.81519 0.83023 0.84194 0.99686 1.01003 1.17168 1.18218 1.20711 1.33586 1.35478 1.50859 1.53323 1.66232 1.68189 1.85371 1.87145 2.07273 2.20063 2.22823 2.342 2.64427 2.82803 2.84958 2.99424 3.16775 3.3164 3.45211 3.47094 3.5975 3.7722 4.09991 4.34574 4.51194 4.64867 4.82151 4.84297 
48 0.01741 0.10163 0.16348 0.17243 0.19259 0.31706 0.32586 0.34506 0.50838 0.52371 0.64654 0.66243 0.81649 0.83015 0.84449 0.99587 1.00968 1.17038 1.1809 1.20594 1.33451 1.35201 1.50687 1.52776 1.6611 1.68033 1.85265 1.87031 2.07143 2.1992 2.22433 2.34078 2.64266 2.82669 2.84774 2.99281 3.16642 3.31508 3.45063 3.46652 3.59605 3.77071 4.09869 4.34467 4.51033 4.64483 4.82031 4.84124 
42 0.01562 0.10806 0.16831 0.17869 0.22406 0.32173 0.33203 0.51283 0.53176 0.65161 0.6827 0.82327 0.83576 0.86102 1.0004 1.01964 1.17514 1.18787 1.22218 1.33953 1.36684 1.51274 1.66623 1.85733 1.88463 2.07727 2.20499 2.34525 2.64794 2.83174 2.99773 3.17093 3.31963 3.45535 3.48162 3.60101 3.77617 4.10312 4.34944 4.51587 4.65278 4.82502 
45 0.02042 0.10315 0.16321 0.173 0.20358 0.3166 0.32627 0.37021 0.50798 0.52603 0.64666 0.6774 0.8197 0.8315 0.85856 0.99555 1.01319 1.17018 1.18218 1.21379 1.33445 1.36043 1.5075 1.54751 1.66124 1.69607 1.85252 1.8789 2.07214 2.20008 2.34041 2.64306 2.82674 2.99284 3.16617 3.31478 3.45043 3.47517 3.59611 3.7708 4.09826 4.34435 4.51078 4.64949 4.82002 
52 0.00658 0.02953 0.11079 0.17219 0.18057 0.19856 0.32566 0.33395 0.3494 0.51675 0.53064 0.65512 0.66943 0.8209 0.83656 0.84654 1.00395 1.01566 1.17863 1.1883 1.20868 1.34272 1.35793 1.51499 1.53252 1.66922 1.68593 1.86082 1.8763 2.07948 2.10246 2.20751 2.22934 2.34885 2.65077 2.83486 2.85384 3.00107 3.17453 3.19113 3.32341 3.4588 3.47235 3.60424 3.77882 4.10678 4.12495 4.35283 4.51841 4.65289 4.82851 4.84564 
50 0.01412 0.10401 0.16893 0.17751 0.19492 0.32261 0.33084 0.3449 0.51412 0.52832 0.65268 0.66913 0.81771 0.83412 0.8445 1.00142 1.01358 1.17614 1.18618 1.20838 1.34029 1.35644 1.51294 1.53303 1.66657 1.68371 1.85832 1.87429 2.07761 2.20488 2.22792 2.34656 2.64867 2.8325 2.85217 2.99874 3.1723 3.19342 3.32107 3.45657 3.47172 3.60202 3.77688 4.10447 4.13054 4.35058 4.51658 4.65212 4.82628 4.84568 
52 0.00872 0.09786 0.1658 0.17417 0.19021 0.31987 0.32791 0.34108 0.51129 0.52513 0.57909 0.6499 0.66496 0.81513 0.83125 0.84112 0.99862 1.01036 1.17337 1.18317 1.20425 1.33747 1.3532 1.50972 1.52852 1.66379 1.68043 1.85539 1.87098 2.07387 2.09694 2.20206 2.22409 2.34364 2.64543 2.82959 2.84876 2.99567 3.16929 3.18675 3.31807 3.45364 3.46764 3.59898 3.77354 4.10149 4.11934 4.34746 4.51335 4.64877 4.82324 4.84108 
48 0.01971 0.10398 0.1667 0.17572 0.19753 0.3203 0.32932 0.35328 0.5117 0.52839 0.65031 0.6724 0.81755 0.83222 0.84462 0.99894 1.01341 1.17373 1.18469 1.21181 1.33784 1.35813 1.51083 1.53402 1.6645 1.68562 1.85596 1.87538 2.07591 2.203 2.23293 2.34398 2.64627 2.83045 2.85538 2.99644 3.16976 3.31848 3.45409 3.4735 3.59952 3.77475 4.10186 4.34804 4.51425 4.64978 4.82368 4.85088 
48 0.01555 0.10253 0.16316 0.17249 0.1959 0.31662 0.32579 0.35024 0.50792 0.52405 0.64617 0.6644 0.81877 0.83097 0.84972 0.99556 1.01004 1.17008 1.18127 1.20971 1.33424 1.35415 1.50676 1.52982 1.6609 1.68267 1.85238 1.87165 2.07105 2.19919 2.22951 2.34047 2.64261 2.82653 2.84982 2.99271 3.1662 3.31486 3.45048 3.46996 3.59595 3.77056 4.09837 4.34439 4.51031 4.64588 4.82005 4.84625 
48 0.02111 0.10939 0.16983 0.17927 0.20417 0.32332 0.33269 0.36225 0.51449 0.53078 0.65305 0.6764 0.82629 0.83804 0.86074 1.00221 1.01792 1.17683 1.18833 1.21813 1.34088 1.36169 1.51404 1.54251 1.66767 1.69049 1.8592 1.8799 2.07888 2.2064 2.24141 2.34715 2.64987 2.83326 2.85727 2.99962 3.17301 3.3216 3.45726 3.4795 3.60282 3.77809 4.10498 4.35125 4.51784 4.65511 4.82675 4.8559 
36 0.0098 0.11567 0.1685 0.18212 0.3213 0.33371 0.51247 0.53572 0.65124 0.82679 0.8397 1.00032 1.17437 1.18952 1.33877 1.3751 1.51194 1.66594 1.857 1.8927 2.07713 2.20463 2.34497 2.64749 2.8316 2.99777 3.1708 3.31931 3.45504 3.60081 3.77601 4.10295 4.34973 4.51595 4.65527 4.82502 
48 0.02033 0.09625 0.15623 0.16538 0.18781 0.30967 0.31855 0.34018 0.50083 0.51645 0.63884 0.65566 0.8111 0.82372 0.84058 0.98863 1.00264 1.1629 1.17371 1.20107 1.32706 1.34667 1.49927 1.52379 1.65377 1.67402 1.84536 1.86391 2.06371 2.19166 2.21981 2.33345 2.63522 2.81922 2.842 2.98532 3.15909 3.30766 3.44328 3.46166 3.58872 3.76311 4.09138 4.33732 4.50293 4.63759 4.81293 4.83818 
51 0.01916 0.10151 0.16488 0.17337 0.19013 0.3185 0.32655 0.33957 0.51008 0.524 0.64763 0.66043 0.81283 0.82995 0.84001 0.99734 1.00901 1.17188 1.18165 1.20187 1.33612 1.3513 1.50826 1.52609 1.66247 1.67913 1.85412 1.86967 2.07267 2.09596 2.20061 2.22182 2.34246 2.64418 2.67017 2.82847 2.84859 2.99455 3.16822 3.187 3.31689 3.45257 3.46743 3.59787 3.7725 4.10058 4.34643 4.51214 4.64611 4.82216 4.8405 
43 0.06048 0.13063 0.1618 0.17243 0.31307 0.32233 0.34728 0.50479 0.52362 0.6434 0.67761 0.81349 0.82725 0.84474 0.99247 1.00839 1.16711 1.17936 1.21166 1.33132 1.35988 1.50431 1.65778 1.68142 1.84928 1.87293 2.06834 2.19611 2.23571 2.33746 2.64015 2.82353 2.98959 3.1633 3.31176 3.44749 3.59285 3.76761 4.09524 4.34119 4.50792 4.64728 4.81689 
43 0.0151 0.1089 0.16981 0.17995 0.21779 0.32319 0.3333 0.51443 0.53356 0.65332 0.68429 0.82418 0.83689 0.85823 1.00194 1.02041 1.17681 1.1896 1.22384 1.34104 1.3686 1.51474 1.66757 1.70118 1.85891 1.88569 2.07921 2.20699 2.34687 2.64969 2.83356 2.99967 3.17277 3.32135 3.45708 3.48802 3.60281 3.77802 4.1047 4.35102 4.51785 4.65783 4.82677 
51 0.01871 0.10222 0.16757 0.17589 0.19192 0.32142 0.32945 0.34254 0.51309 0.52752 0.65155 0.66667 0.81302 0.832 0.84152 1.0001 1.01158 1.17505 1.18492 1.20621 1.33905 1.35456 1.51165 1.53036 1.66518 1.6814 1.85699 1.87269 2.07559 2.09728 2.2036 2.22488 2.34528 2.64749 2.83136 2.85113 2.99742 3.17113 3.19094 3.3198 3.45534 3.46963 3.60067 3.7757 4.10321 4.12321 4.34926 4.51548 4.65102 4.8251 4.84447 
39 0.02043 0.10529 0.16487 0.17551 0.31745 0.32753 0.50928 0.53011 0.6487 0.8105 0.82916 0.84272 0.99645 1.01461 1.17176 1.18511 1.21989 1.33604 1.36755 1.51 1.66237 1.85344 1.88282 2.07374 2.20142 2.34171 2.64492 2.82836 2.99462 3.16791 3.31633 3.45218 3.59781 3.7733 4.09976 4.34571 4.51299 4.65385 4.82148 
54 0.01441 0.09828 0.16405 0.17216 0.18612 0.31781 0.32528 0.3361 0.50949 0.52195 0.54798 0.64784 0.66126 0.81277 0.82967 0.83913 0.99701 1.00752 1.17158 1.18096 1.19917 1.33562 1.34993 1.50789 1.52576 1.66182 1.67681 1.85352 1.8673 2.07158 2.09137 2.19978 2.21901 2.34206 2.64393 2.8275 2.84545 2.99377 3.02463 3.16781 3.18461 3.31641 3.3351 3.45208 3.46548 3.59749 3.77187 4.10015 4.11821 4.3459 4.51198 4.64797 4.82164 4.83864 
53 0.01394 0.09485 0.15847 0.16686 0.18307 0.31205 0.31986 0.33196 0.50354 0.5166 0.54787 0.64167 0.65515 0.81025 0.82476 0.83552 0.9912 1.00274 1.16569 1.17544 1.19566 1.32973 1.34488 1.50172 1.52049 1.65607 1.67234 1.84774 1.86302 2.06578 2.08941 2.194 2.21494 2.33617 2.63772 2.82168 2.84036 2.98785 3.02917 3.16186 3.18167 3.31056 3.44607 3.46038 3.59139 3.76573 4.09416 4.11405 4.34001 4.50559 4.6405 4.8157 4.83355 
47 0.01377 0.10402 0.16548 0.17498 0.20079 0.31891 0.3283 0.35884 0.51042 0.52777 0.64895 0.67263 0.82049 0.83284 0.85081 0.9978 1.01357 1.17257 1.18408 1.21373 1.33681 1.35954 1.50962 1.53607 1.66338 1.68807 1.85475 1.87781 2.07421 2.20214 2.23691 2.34286 2.64511 2.8293 2.85657 2.99537 3.16869 3.31739 3.45302 3.47515 3.59852 3.77356 4.10073 4.34688 4.51311 4.64914 4.82259 
47 0.01283 0.10703 0.17283 0.18201 0.20585 0.3267 0.33608 0.3699 0.51793 0.53519 0.65677 0.68373 0.82715 0.83956 0.85634 1.00539 1.02207 1.18003 1.19142 1.22028 1.34411 1.36622 1.51717 1.5431 1.67091 1.69481 1.86242 1.88463 2.08302 2.20981 2.24403 2.3501 2.65247 2.83663 2.86178 3.00296 3.17582 3.32456 3.46009 3.48114 3.60564 3.78128 4.10788 4.35444 4.52069 4.65831 4.82994 
53 0.01541 0.10037 0.16616 0.17445 0.19004 0.32007 0.32796 0.34037 0.51159 0.52508 0.56034 0.65001 0.66435 0.81574 0.83164 0.84149 0.99893 1.01047 1.17347 1.18296 1.20205 1.33763 1.35235 1.5099 1.52839 1.66393 1.67995 1.85567 1.87065 2.07421 2.09738 2.20202 2.22249 2.34397 2.64566 2.68754 2.82999 2.84932 2.99588 3.16963 3.18787 3.31833 3.45393 3.46792 3.59924 3.77395 4.10195 4.12131 4.34802 4.51353 4.64858 4.82367 4.84136 
53 0.0116 0.09387 0.16077 0.16907 0.18411 0.3147 0.32249 0.33428 0.50665 0.52044 0.56995 0.64534 0.65961 0.80681 0.82581 0.83504 0.99364 1.0051 1.16879 1.17852 1.1991 1.33288 1.3484 1.50523 1.5231 1.65882 1.67572 1.85032 1.86572 2.06908 2.0903 2.19747 2.21908 2.33896 2.64093 2.82484 2.84432 2.99107 3.02893 3.16481 3.1831 3.31359 3.44909 3.46291 3.59443 3.76903 4.09692 4.11458 4.34267 4.50867 4.64408 4.81857 4.8365 
38 0.02168 0.11347 0.17187 0.18362 0.32471 0.33558 0.51635 0.53794 0.65551 0.82218 0.8375 0.85778 1.00363 1.02692 1.17824 1.19173 1.22862 1.34312 1.51741 1.6693 1.86052 1.88948 2.08159 2.20814 2.34861 2.65167 2.83538 3.00185 3.17457 3.32317 3.45891 3.60472 3.78116 4.10644 4.35314 4.51995 4.65825 4.82868 
57 0.01548 0.09313 0.15972 0.16762 0.17813 0.3134 0.32054 0.32983 0.50619 0.51735 0.53795 0.64437 0.65551 0.80119 0.82489 0.83364 0.86107 0.99372 1.00342 1.16829 1.17703 1.19256 1.3324 1.34499 1.50437 1.52058 1.65822 1.67161 1.85009 1.86259 2.06805 2.08603 2.19602 2.21264 2.33879 2.35849 2.6404 2.65793 2.82426 2.84118 2.99051 3.01111 3.16456 3.17845 3.3132 3.3281 3.44874 3.46053 3.59404 3.76842 4.0969 4.11093 4.34257 4.50829 4.64245 4.81836 4.8334 
46 0.00978 0.09225 0.15358 0.16277 0.18842 0.30708 0.31595 0.34587 0.49839 0.51647 0.63676 0.66511 0.80708 0.82057 0.83539 0.98598 1.0001 1.16054 1.17189 1.2034 1.32464 1.34954 1.49727 1.53576 1.65113 1.67827 1.84269 1.86554 2.06103 2.18927 2.22879 2.33089 2.63328 2.81669 2.98278 3.15665 3.30518 3.44092 3.46571 3.58632 3.76067 4.08876 4.33454 4.5008 4.63771 4.81024 
35 0.07712 0.16002 0.17138 0.31337 0.32409 0.50616 0.52824 0.64516 0.81499 0.82972 0.88857 0.99436 1.02523 1.16882 1.1841 1.33318 1.50621 1.65989 1.851 2.07038 2.19799 2.33906 2.64178 2.82545 2.99155 3.16504 3.31339 3.44937 3.59508 3.7698 4.0971 4.34339 4.51021 4.64933 4.81897 
39 0.02139 0.11474 0.17113 0.18257 0.32394 0.33469 0.51525 0.5351 0.65404 0.68639 0.8277 0.83986 1.00297 1.02485 1.17762 1.19141 1.2319 1.34213 1.37366 1.51541 1.66875 1.86004 1.89056 2.07983 2.20772 2.34801 2.65052 2.83449 3.00056 3.17371 3.32239 3.45809 3.60372 3.77889 4.10574 4.35219 4.5185 4.65537 4.8277 
59 0.01596 0.10259 0.17133 0.17906 0.19061 0.32559 0.3326 0.34251 0.51721 0.52851 0.54914 0.65538 0.66602 0.81301 0.83582 0.84463 0.88008 1.00469 1.01456 1.17917 1.1878 1.20315 1.34313 1.35515 1.51508 1.52954 1.66935 1.68283 1.8612 1.87389 2.07915 2.09569 2.20693 2.22285 2.3495 2.36744 2.65112 2.66678 2.83532 2.85183 3.00131 3.0186 3.17532 3.18803 3.32392 3.33709 3.45953 3.47095 3.60469 3.77935 3.80375 4.10774 4.12111 4.35363 4.51903 4.54097 4.65317 4.82938 4.84405 
52 0.01419 0.10356 0.17012 0.17849 0.19454 0.32394 0.3319 0.34461 0.51554 0.52921 0.5773 0.65441 0.67069 0.82157 0.83613 0.84671 1.00282 1.01436 1.17762 1.1874 1.20839 1.34172 1.35712 1.51443 1.53409 1.66805 1.68476 1.85966 1.87503 2.07847 2.1045 2.2067 2.23007 2.34794 2.65014 2.83404 2.85355 3.00021 3.17363 3.19155 3.32244 3.45805 3.47283 3.60347 3.77824 4.1058 4.1239 4.35197 4.518 4.65412 4.82769 4.84605 
46 0.02308 0.10479 0.16377 0.17342 0.20004 0.3172 0.32668 0.35754 0.50834 0.52539 0.64672 0.67177 0.82192 0.83323 0.99602 1.01164 1.17047 1.18205 1.21185 1.33462 1.35609 1.50708 1.53502 1.66138 1.68397 1.85294 1.8744 2.07175 2.19965 2.23288 2.34099 2.64319 2.82695 2.85289 2.99315 3.16682 3.3154 3.45102 3.47374 3.59655 3.77127 4.09891 4.34501 4.51132 4.649 4.82057 
43 0.02265 0.11144 0.16963 0.17995 0.21988 0.32306 0.33331 0.51397 0.53166 0.65264 0.67959 0.82695 0.83866 1.00168 1.0194 1.17616 1.18839 1.22018 1.34047 1.36396 1.51358 1.5463 1.66757 1.70477 1.85883 1.88552 2.07879 2.20616 2.34666 2.64937 2.83314 2.99935 3.17246 3.32101 3.45681 3.48652 3.60231 3.77734 4.10449 4.35094 4.51703 4.65352 4.8265 
48 0.01529 0.10416 0.16659 0.17573 0.19808 0.32006 0.32903 0.35048 0.51152 0.52756 0.65025 0.67343 0.81952 0.83307 0.84757 0.99883 1.0128 1.17368 1.18464 1.21186 1.33796 1.35946 1.51075 1.53453 1.66435 1.68525 1.85583 1.87499 2.07521 2.2031 2.2353 2.34392 2.64637 2.83012 2.8534 2.99634 3.16976 3.31844 3.45409 3.47421 3.59961 3.77453 4.10185 4.34793 4.51404 4.6503 4.8235 4.84959 
47 0.01899 0.10181 0.16388 0.17293 0.19437 0.31751 0.32653 0.34944 0.50897 0.52628 0.64763 0.67233 0.81625 0.83025 0.84435 0.99626 1.01088 1.17099 1.18197 1.20922 1.33515 1.35688 1.50801 1.53328 1.6616 1.68234 1.8532 1.87196 2.0726 2.19995 2.22979 2.34124 2.64386 2.82748 2.85181 2.99362 3.16714 3.31572 3.45131 3.47131 3.59683 3.77182 4.09914 4.34519 4.51181 4.64917 4.82092 
50 0.01129 0.09825 0.17201 0.18046 0.19609 0.3266 0.33474 0.34846 0.51804 0.53199 0.65672 0.67338 0.82136 0.83793 0.84818 1.00524 1.01693 1.18005 1.18997 1.21153 1.34426 1.36053 1.51726 1.53771 1.67022 1.68636 1.86197 1.87712 2.08149 2.20869 2.23051 2.35022 2.65287 2.83626 2.85553 3.00252 3.17627 3.19938 3.32481 3.46051 3.4757 3.60603 3.78105 4.10834 4.13144 4.35432 4.52084 4.6573 4.83007 4.84866 
56 0.009 0.09657 0.16463 0.17264 0.18588 0.31873 0.3261 0.33674 0.51044 0.52281 0.54785 0.64879 0.66115 0.81089 0.82986 0.83902 0.99777 1.0083 1.17255 1.18175 1.19935 1.33653 1.35009 1.50871 1.52507 1.6627 1.67746 1.85434 1.8682 2.07259 2.09136 2.20066 2.21841 2.34289 2.36717 2.64466 2.66463 2.82867 2.84673 2.99486 3.01715 3.16872 3.18405 3.31743 3.34213 3.45307 3.46606 3.59834 3.77294 4.10104 4.11827 4.34689 4.51259 4.64734 4.8226 4.83862 
57 0.01187 0.09804 0.16628 0.17415 0.18588 0.32045 0.32751 0.33743 0.51231 0.52404 0.54602 0.65084 0.66274 0.80836 0.831 0.83982 0.87705 0.99979 1.0098 1.17453 1.18348 1.20014 1.33844 1.35137 1.51082 1.52692 1.66449 1.67824 1.85631 1.86929 2.07466 2.0931 2.20243 2.21932 2.34482 2.36576 2.64668 2.66447 2.83043 2.84743 2.99671 3.01673 3.17075 3.18587 3.31936 3.33697 3.45489 3.46701 3.60025 3.77497 4.10296 4.11778 4.34871 4.51473 4.6493 4.82448 4.83963 
46 0.01185 0.10644 0.16896 0.17856 0.20602 0.32226 0.33158 0.3609 0.51383 0.53141 0.6527 0.67902 0.8239 0.83616 0.85449 1.00118 1.0167 1.17599 1.18761 1.2176 1.34023 1.36347 1.51351 1.54322 1.66672 1.69167 1.85824 1.88038 2.07846 2.20615 2.34621 2.64866 2.83277 2.86038 2.99906 3.17216 3.32076 3.45642 3.48009 3.60187 3.77751 4.10416 4.35059 4.51679 4.653 4.82621 
49 0.01584 0.10514 0.16912 0.17777 0.19597 0.32286 0.3314 0.34822 0.51427 0.52919 0.65279 0.6701 0.81869 0.83437 0.84522 1.00154 1.01423 1.17626 1.18654 1.21034 1.34047 1.35812 1.51297 1.53315 1.66677 1.68458 1.85847 1.87519 2.0775 2.20533 2.23044 2.34658 2.64873 2.83254 2.85284 2.99873 3.17223 3.193 3.32105 3.4566 3.47241 3.60214 3.77715 4.10453 4.35057 4.51661 4.65241 4.82621 4.84627 
56 0.0189 0.09473 0.1597 0.16778 0.18164 0.31336 0.32079 0.33149 0.50507 0.51711 0.54107 0.64312 0.65474 0.80797 0.8252 0.83457 0.99261 1.00319 1.16708 1.17625 1.19346 1.33116 1.3444 1.50306 1.51916 1.6573 1.67196 1.84911 1.86278 2.06705 2.08482 2.1952 2.21262 2.33765 2.36058 2.63907 2.6569 2.82328 2.84104 2.98945 3.01027 3.16338 3.17824 3.31211 3.33034 3.44769 3.46045 3.593 3.76735 4.09579 4.11093 4.34165 4.50702 4.64106 4.81735 4.83341 
50 0.01515 0.10121 0.16433 0.17302 0.19137 0.31794 0.32641 0.3423 0.50933 0.52392 0.64751 0.66235 0.81378 0.82965 0.84055 0.99668 1.00949 1.17128 1.18135 1.20369 1.33548 1.35216 1.50766 1.52717 1.66188 1.67974 1.85349 1.86979 2.07202 2.2 2.22275 2.34166 2.64355 2.82761 2.84758 2.99372 3.16739 3.1865 3.3161 3.45159 3.46621 3.59697 3.77155 4.09959 4.12266 4.34563 4.51131 4.64631 4.82137 4.84081 
45 0.01738 0.11295 0.17606 0.18622 0.2259 0.32957 0.33969 0.52042 0.53816 0.65929 0.68757 0.8289 0.84209 0.8605 1.00801 1.02712 1.18259 1.19451 1.2248 1.34678 1.37037 1.51966 1.54717 1.67403 1.86505 1.89003 2.08528 2.21239 2.24769 2.3526 2.65496 2.8394 2.86912 3.00559 3.1784 3.32714 3.4627 3.48693 3.60839 3.78355 4.11034 4.35696 4.52279 4.65956 4.83248 
53 0.01178 0.09538 0.16249 0.17071 0.1845 0.31652 0.32399 0.33473 0.50876 0.52208 0.55209 0.64737 0.66079 0.80701 0.82747 0.83639 0.99576 1.00658 1.1708 1.18024 1.19903 1.33491 1.34995 1.5074 1.52458 1.66054 1.67633 1.85237 1.86687 2.07107 2.09111 2.19909 2.2186 2.3411 2.64311 2.6666 2.82697 2.84591 2.99321 3.16702 3.18394 3.31571 3.45122 3.46432 3.59658 3.77119 4.09915 4.11554 4.34486 4.51097 4.64606 4.82067 4.83751 
48 0.01959 0.10593 0.16785 0.17702 0.19988 0.32131 0.33033 0.35295 0.51268 0.52869 0.6512 0.67149 0.82151 0.83466 0.85059 1.00005 1.01416 1.1746 1.18532 1.21144 1.33885 1.35803 1.51143 1.53353 1.66543 1.68565 1.85714 1.8765 2.07649 2.20383 2.23182 2.34506 2.64709 2.83136 2.8547 2.99728 3.17084 3.31938 3.4551 3.47365 3.60055 3.77552 4.10306 4.34925 4.51501 4.64978 4.82481 4.85 
41 0.02046 0.10946 0.16805 0.1788 0.32066 0.33086 0.51219 0.53101 0.65111 0.68222 0.82157 0.83501 0.85866 1.00013 1.02233 1.17482 1.18806 1.22462 1.33905 1.36789 1.51255 1.66582 1.85699 1.88559 2.07715 2.20436 2.34497 2.64762 2.83142 2.99751 3.17081 3.31935 3.45486 3.48133 3.60067 3.7764 4.10277 4.34918 4.51591 4.65365 4.82483 
50 0.0092 0.06929 0.13751 0.17352 0.18229 0.20379 0.32612 0.33459 0.3515 0.51729 0.53191 0.65563 0.67117 0.82573 0.83871 0.85175 1.00455 1.01697 1.17893 1.18887 1.2107 1.34312 1.35902 1.51581 1.53521 1.6695 1.68629 1.86142 1.87753 2.0805 2.20746 2.22929 2.34943 2.65143 2.8355 2.85541 3.00161 3.17517 3.19502 3.3238 3.45947 3.47455 3.60484 3.77961 4.10752 4.35363 4.51909 4.65349 4.8291 4.84755 
48 0.01736 0.10466 0.16916 0.178 0.19876 0.32275 0.33163 0.3536 0.51425 0.53088 0.65298 0.67635 0.81738 0.83367 0.84446 1.00128 1.01522 1.17643 1.18727 1.21379 1.34046 1.36083 1.51359 1.53794 1.66699 1.68736 1.85835 1.87722 2.07826 2.20568 2.23389 2.34632 2.64877 2.83277 2.8552 2.99906 3.17224 3.32087 3.45642 3.47441 3.60188 3.77702 4.10412 4.3503 4.51641 4.65253 4.82601 4.84947 
49 0.01551 0.10466 0.16919 0.17782 0.19633 0.32293 0.3315 0.34905 0.51416 0.52893 0.65271 0.67059 0.81799 0.83418 0.84501 1.00152 1.01429 1.17632 1.18661 1.21059 1.34026 1.35691 1.5129 1.53344 1.6668 1.68466 1.85838 1.87504 2.0772 2.20517 2.22941 2.34638 2.64862 2.83254 2.85294 2.99859 3.1722 3.32081 3.45636 3.47163 3.6018 3.77656 4.10419 4.12533 4.3503 4.51635 4.65234 4.82606 4.84514 
40 0.00806 0.10799 0.17089 0.18201 0.32394 0.33453 0.51548 0.53587 0.65437 0.69351 0.82424 0.83764 0.86219 1.00301 1.02719 1.17778 1.1914 1.23024 1.34206 1.37328 1.51588 1.66904 1.86005 1.89273 2.08099 2.20817 2.34773 2.65068 2.83491 3.00087 3.17367 3.32215 3.45802 3.60357 3.77935 4.10566 4.3523 4.51856 4.65624 4.82774 
54 0.01624 0.10182 0.16888 0.17693 0.19121 0.32293 0.3305 0.3418 0.51458 0.52772 0.55658 0.6529 0.66568 0.81639 0.83401 0.84333 1.00171 1.01241 1.17652 1.18587 1.20435 1.34053 1.35468 1.5128 1.52939 1.66666 1.68176 1.85839 1.87252 2.0771 2.09698 2.20494 2.22394 2.34675 2.37498 2.64865 2.66913 2.83286 2.85162 2.9991 3.17255 3.18807 3.32134 3.4569 3.47014 3.6022 3.77687 4.1048 4.12072 4.35088 4.51656 4.65087 4.8266 4.84363 
54 0.01761 0.09619 0.16184 0.17001 0.18439 0.3156 0.32316 0.33425 0.50739 0.52026 0.54808 0.64568 0.65872 0.8095 0.82712 0.8364 0.99474 1.00561 1.16944 1.17888 1.19761 1.33352 1.34788 1.50562 1.52299 1.65959 1.67524 1.85132 1.86564 2.0696 2.09 2.19774 2.21711 2.33989 2.64154 2.6715 2.82554 2.84405 2.99176 3.16555 3.18182 3.31425 3.34314 3.44986 3.46323 3.59519 3.7696 4.09792 4.11457 4.34375 4.5095 4.64472 4.81949 4.83646 
48 0.01191 0.10632 0.16758 0.17702 0.20175 0.32108 0.3304 0.35869 0.51235 0.52894 0.65067 0.6704 0.82427 0.83595 0.85954 1.00007 1.01583 1.17447 1.18576 1.21472 1.33874 1.36019 1.51139 1.53627 1.66549 1.6883 1.85693 1.87791 2.07587 2.20375 2.23461 2.34493 2.64722 2.83115 2.85577 2.99734 3.17075 3.31933 3.45485 3.47477 3.60038 3.77536 4.10278 4.34901 4.51493 4.65025 4.82462 4.85536 
48 0.01339 0.10226 0.16563 0.17464 0.1961 0.31932 0.32826 0.35043 0.51075 0.52733 0.64925 0.66941 0.81638 0.83126 0.84364 0.99798 1.01223 1.17278 1.18358 1.21 1.33693 1.35677 1.50944 1.53081 1.66359 1.68445 1.85492 1.87486 2.07435 2.20187 2.22967 2.34294 2.64492 2.82923 2.85241 2.99529 3.16873 3.31736 3.45301 3.47078 3.59833 3.77332 4.10086 4.34691 4.51284 4.64844 4.8226 4.847 
48 0.01274 0.10088 0.1637 0.17271 0.19384 0.31724 0.32614 0.34675 0.50861 0.52512 0.64712 0.66637 0.815 0.82963 0.84252 0.99595 1.01 1.17073 1.18158 1.20822 1.33484 1.35436 1.50747 1.52984 1.66143 1.68157 1.85283 1.87111 2.07189 2.19968 2.22775 2.34097 2.6431 2.82709 2.85 2.99321 3.16678 3.31539 3.45102 3.46838 3.59645 3.77128 4.09885 4.3448 4.51103 4.64647 4.82054 4.845 
53 0.01905 0.09543 0.16028 0.16848 0.18342 0.3141 0.32187 0.33369 0.50569 0.51927 0.56669 0.64406 0.65763 0.80901 0.82581 0.83554 0.99309 1.00431 1.16769 1.17731 1.19714 1.33179 1.34715 1.50397 1.52219 1.65808 1.67395 1.84972 1.86477 2.06804 2.09144 2.19604 2.21639 2.33811 2.63987 2.66561 2.82388 2.84338 2.99001 3.16382 3.18088 3.31254 3.44809 3.46203 3.59341 3.76785 4.09611 4.11627 4.34195 4.5077 4.64199 4.81769 4.83589 
39 0.0189 0.11213 0.16603 0.17787 0.31878 0.32977 0.50983 0.53036 0.64845 0.67981 0.82427 0.83648 0.9979 1.02143 1.17223 1.18606 1.22974 1.33658 1.3685 1.50977 1.66373 1.85476 1.8858 2.07454 2.20203 2.34269 2.64516 2.8291 2.99513 3.16848 3.31696 3.45281 3.59842 3.77345 4.10064 4.34704 4.51336 4.64948 4.82251 
43 0.02279 0.10988 0.16824 0.17873 0.22803 0.32163 0.33195 0.51262 0.53116 0.65137 0.68041 0.82499 0.83679 1.00022 1.01909 1.17475 1.18711 1.21932 1.33909 1.36407 1.51255 1.66581 1.69496 1.85725 1.88288 2.0771 2.20449 2.24241 2.34525 2.6481 2.83185 2.99779 3.17109 3.31965 3.45534 3.48589 3.601 3.77642 4.10316 4.34967 4.51614 4.65378 4.82518 
48 0.01798 0.1108 0.17576 0.18465 0.20522 0.32914 0.33783 0.35631 0.52082 0.53659 0.65936 0.67916 0.82718 0.84145 0.85423 1.00778 1.02079 1.18263 1.19307 1.21786 1.34711 1.36658 1.51958 1.54088 1.6734 1.69262 1.86509 1.88305 2.08458 2.2117 2.23691 2.35296 2.65517 2.83924 2.86054 3.00558 3.17875 3.32749 3.46295 3.47988 3.60847 3.78347 4.11075 4.35711 4.52295 4.65898 4.83277 4.85504 
36 0.01325 0.11685 0.17763 0.19129 0.33081 0.34339 0.52174 0.54408 0.66061 0.83425 0.84658 1.00948 1.18369 1.19857 1.34805 1.38302 1.52094 1.67539 1.86636 1.90616 2.08649 2.21438 2.354 2.65622 2.84079 3.00682 3.17928 3.32819 3.46373 3.60946 3.78481 4.11151 4.35857 4.5243 4.66344 4.83385 
44 0.02762 0.10531 0.16287 0.17317 0.21455 0.3163 0.32643 0.50731 0.5255 0.64576 0.67134 0.81905 0.83115 0.86717 0.99514 1.01424 1.16958 1.18202 1.21547 1.33386 1.35933 1.50667 1.53777 1.6608 1.85196 1.879 2.07137 2.199 2.2381 2.34001 2.64238 2.8263 2.99236 3.16567 3.3143 3.44999 3.47628 3.59563 3.77031 4.09785 4.34409 4.51016 4.64701 4.81965 
50 0.01609 0.10058 0.16763 0.17584 0.19141 0.32156 0.32948 0.34214 0.5132 0.5277 0.65208 0.66955 0.80964 0.83145 0.8407 1.00006 1.01115 1.17508 1.18471 1.20459 1.33928 1.35562 1.51218 1.5316 1.66537 1.68158 1.85701 1.87232 2.0764 2.20321 2.22183 2.34541 2.64793 2.8313 2.85082 2.99768 3.17136 3.19343 3.31994 3.45555 3.47017 3.60095 3.77596 4.10334 4.12419 4.34925 4.51572 4.65118 4.8251 4.84395 
48 0.00682 0.10249 0.16655 0.17592 0.20035 0.32012 0.32936 0.35708 0.51145 0.52794 0.65003 0.67229 0.82147 0.83402 0.85226 0.99894 1.01415 1.17369 1.18499 1.21381 1.3379 1.35948 1.51056 1.53533 1.66449 1.68729 1.85591 1.877 2.07523 2.2031 2.23497 2.34396 2.64631 2.83022 2.85501 2.99638 3.16978 3.31844 3.45405 3.47498 3.59954 3.77434 4.10181 4.34798 4.51385 4.65019 4.82358 4.85255 
44 0.00711 0.1033 0.16667 0.17628 0.20339 0.32023 0.32972 0.36329 0.51172 0.53006 0.65092 0.81839 0.83295 0.84844 0.99886 1.01399 1.1736 1.18526 1.21498 1.33783 1.36079 1.51223 1.66414 1.6861 1.85574 1.87533 2.07625 2.20289 2.23757 2.34401 2.64754 2.83039 2.99655 3.17006 3.31833 3.45429 3.48928 3.60009 3.77539 4.102 4.34808 4.5152 4.65644 4.82377 
40 0.01691 0.10995 0.16818 0.1793 0.32091 0.33136 0.51224 0.53149 0.65109 0.6808 0.82278 0.83565 0.86943 1.00015 1.02312 1.17485 1.18834 1.22743 1.33925 1.37154 1.5128 1.66607 1.85706 1.88742 2.07714 2.20482 2.34509 2.64781 2.8316 2.9978 3.17102 3.31947 3.45521 3.6008 3.77603 4.1029 4.34918 4.5158 4.65353 4.82471 
39 0.01214 0.11003 0.16882 0.18015 0.32163 0.33242 0.51297 0.53301 0.65195 0.6871 0.82411 0.83675 1.00053 1.02122 1.17539 1.18902 1.2274 1.33984 1.37281 1.51345 1.66671 1.85758 1.88795 2.07783 2.20556 2.34563 2.64853 2.83225 2.99872 3.17154 3.32012 3.45594 3.60162 3.77679 4.10351 4.34982 4.51631 4.65334 4.82554 
48 0.0131 0.10564 0.16661 0.17596 0.19964 0.32021 0.32953 0.35803 0.51132 0.52697 0.64938 0.6681 0.82299 0.83484 0.85635 0.99921 1.0151 1.17346 1.18458 1.21277 1.33753 1.35693 1.50999 1.53336 1.66439 1.68581 1.8561 1.87639 2.07495 2.20256 2.23342 2.34403 2.64592 2.82998 2.85285 2.99596 3.16961 3.3183 3.45376 3.47296 3.59932 3.77405 4.10182 4.34804 4.51374 4.64918 4.82356 4.84973 
39 0.01718 0.11258 0.17162 0.18282 0.32454 0.33514 0.51578 0.53536 0.65536 0.82214 0.8375 0.85786 1.0034 1.02454 1.17804 1.19129 1.22683 1.34246 1.37149 1.51726 1.6692 1.86038 1.88801 2.08143 2.20827 2.34829 2.65166 2.83498 3.00142 3.1745 3.32267 3.45879 3.60446 3.78098 4.10626 4.35276 4.51983 4.65927 4.82817 
39 0.00978 0.1091 0.16759 0.17903 0.32037 0.33095 0.51165 0.53163 0.65073 0.69053 0.82391 0.83617 0.99941 1.01984 1.17403 1.1876 1.22621 1.33844 1.37012 1.51205 1.66525 1.85629 1.88374 2.0762 2.20397 2.34443 2.64743 2.83087 2.99718 3.17051 3.31879 3.45479 3.60046 3.77528 4.10235 4.34863 4.51519 4.65336 4.82427 
46 0.01937 0.11422 0.17849 0.18816 0.21854 0.3319 0.34146 0.52301 0.54026 0.66189 0.6883 0.82749 0.84285 0.85585 1.0102 1.02596 1.18505 1.19641 1.22475 1.3494 1.37196 1.52231 1.54791 1.67608 1.7009 1.86746 1.88933 2.08814 2.21484 2.2474 2.3551 2.65756 2.84205 2.86883 3.00837 3.18069 3.32977 3.46512 3.48606 3.61069 3.7865 4.11278 4.35965 4.52537 4.66175 4.83521 
48 0.00902 0.09941 0.16397 0.17262 0.19029 0.31765 0.32595 0.34033 0.50907 0.52381 0.64739 0.66403 0.81349 0.82951 0.84031 0.99646 1.00879 1.17114 1.18133 1.2043 1.33523 1.3524 1.50783 1.53028 1.66161 1.67882 1.85321 1.8697 2.07181 2.19955 2.2217 2.34149 2.64369 2.82724 2.84752 2.99343 3.16731 3.31582 3.45149 3.46722 3.59684 3.77138 4.09949 4.34526 4.51136 4.64752 4.82091 4.83945 
56 0.07897 0.14479 0.15927 0.16778 0.18851 0.30877 0.31594 0.32619 0.50075 0.5126 0.53714 0.63895 0.65053 0.79843 0.81989 0.82879 0.98817 0.9982 1.16281 1.17176 1.1889 1.32685 1.33992 1.49883 1.51567 1.65287 1.6672 1.84457 1.85776 2.06248 2.08095 2.19056 2.20793 2.33331 2.36019 2.63493 2.65726 2.81876 2.83654 2.98506 3.00909 3.15913 3.17416 3.30776 3.32429 3.44339 3.45607 3.58869 3.76299 4.09148 4.1065 4.33708 4.50286 4.6368 4.81288 4.82857 
36 0.01005 0.11528 0.17446 0.18725 0.32771 0.34 0.51892 0.54132 0.65823 0.83113 0.84376 1.00655 1.06039 1.18143 1.19745 1.34559 1.51928 1.67207 1.86353 1.90437 2.08426 2.21144 2.35147 2.65429 2.83813 3.00481 3.17737 3.32593 3.46153 3.60766 3.78345 4.10916 4.35581 4.52255 4.66151 4.8313 
47 0.01229 0.1065 0.16818 0.17757 0.20202 0.32174 0.331 0.3587 0.51301 0.52973 0.65141 0.67418 0.82445 0.83628 0.85792 1.00063 1.01611 1.17517 1.18656 1.21585 1.33921 1.35962 1.51211 1.53807 1.66604 1.68808 1.85747 1.87694 2.07689 2.20463 2.2386 2.34539 2.64783 2.83181 2.85717 2.99791 3.17127 3.31984 3.45556 3.47722 3.60106 3.77636 4.10335 4.34956 4.51615 4.65166 4.82522 
48 0.01605 0.11077 0.17292 0.18216 0.20505 0.32644 0.33555 0.35909 0.51763 0.53317 0.65612 0.67511 0.82831 0.84053 0.85911 1.00524 1.01952 1.17969 1.19055 1.21744 1.34391 1.36301 1.51673 1.53991 1.67068 1.69141 1.86218 1.88078 2.08138 2.20894 2.23732 2.35027 2.65244 2.83632 2.85872 3.00236 3.17597 3.32447 3.46009 3.47801 3.60572 3.78053 4.10817 4.35424 4.52024 4.65552 4.82986 4.85353 
43 0.01276 0.10848 0.16939 0.17948 0.21569 0.3229 0.33281 0.51397 0.53232 0.65309 0.68587 0.82514 0.83727 0.86446 1.00164 1.01934 1.17633 1.18883 1.22197 1.34063 1.36715 1.51453 1.66711 1.69338 1.85851 1.88295 2.07901 2.20609 2.3466 2.64953 2.83282 2.86384 2.9994 3.17269 3.32103 3.45685 3.60246 3.77763 4.10442 4.35081 4.51744 4.65688 4.8264 
43 0.01632 0.10574 0.16625 0.17666 0.24417 0.31984 0.33033 0.5111 0.53103 0.64987 0.68091 0.82015 0.83324 0.85443 0.99844 1.01833 1.17338 1.18632 1.22111 1.33772 1.36728 1.511 1.66424 1.85534 1.88652 2.07568 2.20296 2.24662 2.34343 2.64606 2.83032 2.99624 3.16928 3.31796 3.45361 3.48795 3.59932 3.77504 4.1013 4.34764 4.51432 4.65228 4.82332 
44 0.01116 0.1066 0.1647 0.17513 0.21678 0.31811 0.3284 0.50895 0.52683 0.64713 0.6708 0.82351 0.83517 0.99688 1.01487 1.17109 1.18345 1.21627 1.33537 1.35869 1.50789 1.53553 1.66252 1.69684 1.85392 1.88049 2.07303 2.20078 2.34176 2.64394 2.82792 2.85907 2.99404 3.16749 3.31607 3.45174 3.47924 3.59736 3.77205 4.09976 4.34614 4.51191 4.64819 4.82157 
56 0.01735 0.09875 0.16616 0.17397 0.18635 0.32032 0.32754 0.33788 0.51195 0.52394 0.54675 0.65018 0.66149 0.80889 0.83065 0.83952 0.99918 1.00916 1.17389 1.18277 1.199 1.33794 1.35071 1.51004 1.52544 1.66401 1.67801 1.85586 1.86901 2.07388 2.091 2.20182 2.21855 2.3443 2.3644 2.64592 2.66266 2.83006 2.84732 2.99617 3.01552 3.17003 3.18354 3.31876 3.33436 3.45433 3.46644 3.5996 3.77421 4.10234 4.11589 4.34825 4.5138 4.64748 4.82404 4.83955 
42 0.01615 0.11582 0.17757 0.18811 0.25056 0.3312 0.3418 0.5223 0.54147 0.66128 0.69726 0.8361 0.84754 1.00957 1.02873 1.18448 1.19742 1.23199 1.34877 1.37569 1.52266 1.67528 1.70857 1.86679 1.89481 2.08773 2.21447 2.35469 2.6576 2.84122 3.00771 3.1805 3.32902 3.46471 3.49563 3.61041 3.78604 4.11235 4.35902 4.52576 4.66401 4.83456 
47 0.00847 0.09809 0.16081 0.17009 0.19344 0.31433 0.32348 0.35079 0.50591 0.52318 0.6447 0.67079 0.81271 0.8272 0.84114 0.99309 1.00748 1.16811 1.17928 1.20735 1.33229 1.35518 1.5053 1.53279 1.65859 1.68203 1.84996 1.87071 2.06928 2.19725 2.23033 2.3383 2.6411 2.82443 2.85131 2.99069 3.16428 3.31286 3.44855 3.47146 3.59407 3.76896 4.09621 4.342 4.50878 4.64685 4.81783 
37 0.00856 0.10879 0.16585 0.17826 0.31868 0.33014 0.51005 0.53345 0.64967 0.81973 0.83326 0.89013 0.99778 1.02594 1.17266 1.18838 1.33697 1.51097 1.66324 1.85435 1.8867 2.07503 2.20258 2.34261 2.64621 2.82919 2.99576 3.1689 3.31721 3.45315 3.59916 3.77447 4.10063 4.34691 4.51449 4.66201 4.82253 
55 0.01678 0.10078 0.16734 0.17542 0.18923 0.32126 0.32865 0.33932 0.51309 0.52562 0.55151 0.65155 0.6645 0.81463 0.83262 0.84182 1.00037 1.01099 1.17501 1.18421 1.20173 1.33907 1.3526 1.51156 1.5287 1.66514 1.67968 1.85708 1.87114 2.07542 2.09523 2.20331 2.22148 2.34551 2.36964 2.64745 2.67091 2.83138 2.84995 2.9975 3.02529 3.17142 3.18804 3.32008 3.45561 3.46875 3.60106 3.77579 4.10368 4.12081 4.3496 4.51553 4.65099 4.82526 4.84157 
47 0.01878 0.10641 0.16731 0.17667 0.20091 0.32085 0.33012 0.35809 0.51219 0.52928 0.65072 0.67494 0.82278 0.83494 0.85393 0.99976 1.01527 1.17423 1.18563 1.21496 1.33842 1.36024 1.51156 1.53893 1.66515 1.6871 1.85665 1.87716 2.07618 2.20356 2.23618 2.34469 2.64721 2.83097 2.85691 2.99706 3.17058 3.31913 3.45471 3.47737 3.60045 3.77535 4.1027 4.3489 4.51491 4.65297 4.8244 
47 0.00814 0.10178 0.16983 0.17914 0.20303 0.32362 0.33291 0.3624 0.51507 0.53224 0.65392 0.67967 0.82433 0.83696 0.85372 1.00232 1.01769 1.17716 1.18855 1.21764 1.34142 1.36374 1.51442 1.54036 1.66812 1.69252 1.8595 1.88073 2.07933 2.20698 2.24164 2.34739 2.64992 2.83396 2.86004 3.00008 3.17333 3.32189 3.45766 3.48103 3.60305 3.77838 4.10533 4.35168 4.5179 4.65469 4.82723 
47 0.01729 0.10597 0.1678 0.17712 0.20157 0.32145 0.33081 0.36201 0.51287 0.5305 0.65142 0.67627 0.82204 0.83475 0.85167 1.00024 1.01589 1.17497 1.18653 1.21621 1.33913 1.36172 1.51226 1.53981 1.66569 1.68966 1.85728 1.88129 2.07734 2.20433 2.23814 2.34523 2.6478 2.83174 2.86266 2.99784 3.17103 3.31973 3.45528 3.47806 3.60093 3.77658 4.10316 4.34951 4.51586 4.65247 4.82495 
41 0.02368 0.11384 0.16808 0.17932 0.32096 0.33163 0.51208 0.5312 0.65051 0.67925 0.82666 0.83872 1.00007 1.02155 1.17419 1.18722 1.22292 1.33853 1.36417 1.51132 1.54574 1.66599 1.8571 1.88747 2.07642 2.20398 2.34489 2.64714 2.83123 2.99718 3.17052 3.31901 3.45491 3.49801 3.60051 3.77533 4.10287 4.34945 4.51506 4.65139 4.82475 
48 0.01095 0.10258 0.16768 0.17657 0.19715 0.32136 0.33028 0.3523 0.51267 0.52882 0.6514 0.67431 0.81771 0.83289 0.84451 0.99995 1.01387 1.17483 1.18553 1.21149 1.33892 1.35873 1.51211 1.53787 1.66554 1.68596 1.85691 1.87571 2.07659 2.20389 2.23115 2.345 2.64754 2.83126 2.85387 2.99755 3.17073 3.31944 3.45505 3.4734 3.60053 3.77604 4.10281 4.34894 4.51561 4.65287 4.82463 4.84894 
50 0.01568 0.10503 0.16794 0.1766 0.19457 0.32152 0.32992 0.3451 0.5129 0.5272 0.65099 0.66537 0.81897 0.83384 0.8456 1.00036 1.01283 1.17488 1.18507 1.20807 1.339 1.3552 1.51138 1.53054 1.66552 1.68293 1.85708 1.87309 2.07555 2.10175 2.20373 2.22773 2.34538 2.64727 2.8313 2.85139 2.99747 3.17106 3.19131 3.31974 3.45538 3.47102 3.60078 3.77526 4.10333 4.3493 4.51488 4.64999 4.82497 4.84428 
43 0.01187 0.10839 0.16801 0.17847 0.22375 0.32147 0.33195 0.51252 0.53116 0.65113 0.67959 0.82526 0.83698 1.00015 1.02008 1.17475 1.18736 1.22066 1.33889 1.36364 1.51199 1.5458 1.66601 1.85718 1.88496 2.07695 2.20461 2.3451 2.6475 2.83142 2.87026 2.9978 3.17089 3.31949 3.45515 3.48549 3.6009 3.77599 4.103 4.34947 4.51548 4.6535 4.82496 
48 0.01519 0.10672 0.16954 0.17868 0.20173 0.32317 0.33232 0.35981 0.51433 0.53044 0.65271 0.67361 0.82352 0.83628 0.85256 1.00184 1.01664 1.17642 1.18736 1.21453 1.34052 1.36024 1.51311 1.5361 1.66737 1.68903 1.85883 1.87829 2.07798 2.20551 2.23377 2.34658 2.64873 2.83288 2.85539 2.99903 3.17233 3.32097 3.4566 3.47537 3.60197 3.77684 4.10439 4.35071 4.51665 4.65267 4.82629 4.85063 
46 0.01539 0.11232 0.17558 0.18513 0.21194 0.32924 0.33885 0.38073 0.52039 0.53756 0.6591 0.68455 0.83462 0.84555 1.0077 1.02346 1.1824 1.19388 1.22296 1.34638 1.36704 1.51934 1.54396 1.67337 1.69734 1.8647 1.88533 2.08473 2.21209 2.24561 2.35256 2.6549 2.83932 2.86597 3.00553 3.17836 3.32703 3.46279 3.48574 3.60839 3.7833 4.11044 4.35677 4.52261 4.65894 4.83241 
48 0.01633 0.0996 0.16023 0.16923 0.18937 0.31371 0.32253 0.34133 0.50494 0.52045 0.64285 0.65834 0.81515 0.82776 0.84462 0.99268 1.00638 1.1669 1.17742 1.20233 1.33108 1.34961 1.50336 1.52513 1.65781 1.67685 1.84947 1.86735 2.06791 2.19566 2.21959 2.33756 2.63934 2.82336 2.84504 2.98938 3.16317 3.31171 3.44733 3.46426 3.59283 3.76722 4.09548 4.34147 4.507 4.64093 4.81707 4.83982 
38 0.02007 0.11427 0.17288 0.18459 0.32572 0.33673 0.5169 0.53685 0.65597 0.69522 0.82733 0.84011 1.00166 1.01668 1.17953 1.19368 1.34351 1.37163 1.51697 1.67059 1.86147 1.89072 2.08207 2.21007 2.34946 2.65192 2.83624 3.00255 3.17523 3.32382 3.45953 3.60527 3.78062 4.10728 4.35368 4.51993 4.65707 4.82933 
42 0.00848 0.10473 0.1718 0.1819 0.21889 0.32549 0.33569 0.51672 0.53559 0.65584 0.69204 0.82618 0.83887 0.85997 1.00423 1.0245 1.17903 1.19172 1.22529 1.34321 1.36955 1.51692 1.67004 1.86118 1.88803 2.08189 2.20933 2.34891 2.65149 2.83591 3.00197 3.17481 3.32336 3.4592 3.48765 3.60475 3.78028 4.10683 4.3535 4.51959 4.65713 4.82885 
38 0.0137 0.1094 0.16628 0.17822 0.31918 0.33013 0.51045 0.53262 0.64982 0.81924 0.83332 0.86519 0.99823 1.02186 1.17295 1.18754 1.33719 1.51075 1.66345 1.70034 1.85501 1.88582 2.07528 2.20257 2.3431 2.64644 2.82969 2.99598 3.16938 3.31759 3.45339 3.59931 3.77464 4.10103 4.34727 4.5149 4.65692 4.82296 
39 0.01128 0.11326 0.17272 0.18442 0.3256 0.33653 0.51696 0.53724 0.65593 0.69522 0.82991 0.84201 1.00472 1.02916 1.1793 1.19318 1.23573 1.34385 1.3825 1.51761 1.67059 1.86164 1.89291 2.08227 2.20964 2.34977 2.65237 2.83645 3.00267 3.17558 3.32412 3.45974 3.60548 3.78113 4.10752 4.35417 4.52052 4.65875 4.82967 
47 0.0083 0.1013 0.17036 0.17966 0.20302 0.32424 0.33356 0.36339 0.51553 0.53203 0.65448 0.68088 0.82526 0.83777 0.85502 1.00299 1.01784 1.17772 1.18899 1.21766 1.34198 1.36369 1.51514 1.54286 1.66867 1.69295 1.8601 1.88088 2.08001 2.20737 2.2411 2.34806 2.65092 2.83445 2.85896 3.00076 3.17385 3.32256 3.45823 3.48127 3.60382 3.77889 4.10585 4.35224 4.51875 4.65764 4.82781 
46 0.01861 0.10565 0.16736 0.1769 0.20408 0.32098 0.33063 0.51209 0.52972 0.65089 0.67799 0.81845 0.83316 0.84807 0.99951 1.01533 1.17431 1.18587 1.21506 1.33861 1.36229 1.51169 1.54242 1.66527 1.69285 1.85667 1.88042 2.07646 2.20386 2.23725 2.34459 2.64733 2.83104 2.85764 2.99732 3.17043 3.31912 3.45472 3.47869 3.6003 3.77541 4.10236 4.34872 4.51525 4.65434 4.82432 
57 0.00729 0.09144 0.16411 0.17295 0.18303 0.222 0.32162 0.32911 0.34021 0.51297 0.52547 0.55187 0.65116 0.66332 0.81981 0.83388 0.84381 1.00038 1.01094 1.17478 1.18391 1.20116 1.33885 1.35216 1.51108 1.52738 1.66505 1.67957 1.85684 1.87029 2.07514 2.09421 2.20289 2.22058 2.34538 2.37003 2.6471 2.66647 2.83106 2.84892 2.99725 3.01998 3.17107 3.18572 3.31975 3.33731 3.45542 3.46821 3.60088 3.77542 4.10357 4.12104 4.34948 4.51507 4.64947 4.82512 4.84154 
43 0.0092 0.08619 0.17372 0.18353 0.21022 0.32888 0.33919 0.51983 0.53793 0.65873 0.6882 0.8308 0.84285 0.87291 1.00758 1.02825 1.18196 1.19418 1.22604 1.34633 1.37133 1.51994 1.67339 1.86436 1.88924 2.08438 2.21166 2.24729 2.35209 2.65507 2.83887 3.00495 3.17786 3.32652 3.46205 3.48521 3.60772 3.78318 4.10988 4.35663 4.52274 4.66136 4.83195 
48 0.01437 0.10015 0.16223 0.17106 0.18984 0.31576 0.32413 0.33883 0.50712 0.52186 0.64532 0.66127 0.81375 0.82843 0.84049 0.99468 1.00722 1.16922 1.17972 1.20436 1.3333 1.35035 1.50573 1.52744 1.65966 1.67738 1.85137 1.86759 2.06975 2.19775 2.22438 2.33964 2.64169 2.8253 2.84639 2.99148 3.1654 3.3139 3.44956 3.46588 3.59497 3.76946 4.09765 4.34342 4.50938 4.64539 4.81905 4.83931 
57 0.01182 0.09771 0.16685 0.17457 0.18628 0.32143 0.32863 0.33898 0.51307 0.5253 0.54871 0.65161 0.66368 0.80633 0.83087 0.83959 0.86427 1.00026 1.01036 1.17517 1.18405 1.20074 1.33917 1.35248 1.51128 1.52682 1.66534 1.67989 1.85692 1.87046 2.07529 2.09309 2.20334 2.22028 2.34526 2.36656 2.64695 2.66387 2.8313 2.8489 2.99735 3.01744 3.17106 3.18523 3.31992 3.33955 3.45531 3.46726 3.60064 3.77532 4.10329 4.11761 4.34914 4.51472 4.64894 4.82503 4.8404 
48 0.02032 0.10878 0.16982 0.17919 0.20364 0.32318 0.33236 0.35755 0.51457 0.53105 0.65299 0.67383 0.82521 0.83737 0.85631 1.00212 1.01712 1.17679 1.18811 1.21707 1.34096 1.36216 1.5136 1.53843 1.6675 1.68914 1.85911 1.8794 2.07856 2.20617 2.23784 2.34719 2.6493 2.83337 2.85751 2.99957 3.17287 3.32153 3.45713 3.47717 3.60265 3.77749 4.10506 4.3513 4.51724 4.65339 4.82688 4.85918 
43 0.01057 0.09909 0.16066 0.17062 0.20615 0.31413 0.32388 0.50544 0.52473 0.64464 0.68527 0.8114 0.82664 0.84117 0.9927 1.00946 1.16789 1.18018 1.21178 1.33207 1.36102 1.50565 1.65821 1.69161 1.84952 1.87607 2.06921 2.19726 2.33783 2.64107 2.8241 2.9903 3.16403 3.31238 3.44828 3.48357 3.59376 3.76887 4.09579 4.3415 4.50886 4.65006 4.81737 
53 0.01705 0.09938 0.16719 0.17527 0.19038 0.32139 0.32927 0.34192 0.51266 0.52615 0.55837 0.65129 0.666 0.81173 0.83157 0.84073 0.99987 1.01103 1.1746 1.18393 1.20249 1.33871 1.35341 1.51118 1.5294 1.66506 1.68083 1.85669 1.87157 2.07553 2.10418 2.20307 2.22221 2.3448 2.64691 2.83076 2.84942 2.99678 3.02691 3.1705 3.18653 3.3193 3.45477 3.46787 3.60013 3.77494 4.10277 4.12037 4.34887 4.51473 4.65011 4.82453 4.84182 
46 0.0149 0.10348 0.16373 0.17333 0.19966 0.31719 0.32662 0.35715 0.50844 0.52567 0.64689 0.6706 0.82052 0.83217 0.85637 0.99618 1.01198 1.1706 1.18226 1.21272 1.33479 1.35679 1.5076 1.5367 1.66153 1.68513 1.85304 1.87515 2.07218 2.19998 2.23419 2.34108 2.64353 2.82721 2.99314 3.16676 3.31533 3.451 3.47222 3.59659 3.77149 4.09898 4.34509 4.51128 4.64757 4.82064 
35 0.0241 0.11902 0.16877 0.18307 0.32136 0.33394 0.51265 0.53719 0.65197 0.8249 0.83762 1.00035 1.17497 1.19096 1.33929 1.51262 1.66579 1.85692 1.89533 2.07752 2.20503 2.34521 2.64823 2.83171 2.99837 3.17123 3.31975 3.45548 3.60151 3.77706 4.10295 4.34959 4.51675 4.66011 4.82509 
38 0.02405 0.12138 0.17449 0.18657 0.32747 0.33884 0.51886 0.5402 0.65807 0.83156 0.84399 1.00632 1.03003 1.18068 1.19467 1.2372 1.34524 1.37722 1.51968 1.67214 1.86356 1.89863 2.08466 2.21048 2.35136 2.65476 2.83807 3.00441 3.17751 3.32581 3.46167 3.60777 3.78345 4.10938 4.35602 4.52303 4.66408 4.83133 
48 0.01358 0.10128 0.16138 0.17081 0.19517 0.31486 0.32412 0.35064 0.50599 0.52199 0.64411 0.6643 0.81824 0.82991 0.85367 0.99386 1.00896 1.16816 1.17929 1.20756 1.33234 1.35252 1.50461 1.5303 1.65913 1.68105 1.85067 1.87023 2.06927 2.19731 2.22898 2.33866 2.64055 2.82462 2.84786 2.99075 3.1643 3.31296 3.44857 3.46895 3.59403 3.76862 4.09656 4.34267 4.50826 4.64401 4.81822 4.84435 
38 0.01673 0.1108 0.16944 0.18085 0.32235 0.33306 0.51387 0.53511 0.65338 0.81997 0.83532 0.85529 1.00122 1.02363 1.17642 1.19088 1.34055 1.37414 1.51506 1.66685 1.85833 1.88851 2.07997 2.20659 2.34646 2.64982 2.83316 2.99942 3.17264 3.32107 3.45673 3.6028 3.77865 4.1042 4.35065 4.51814 4.66334 4.82622 
54 0.0111 0.09993 0.16697 0.17518 0.18994 0.32098 0.32865 0.34019 0.51247 0.52544 0.55377 0.65086 0.66385 0.81694 0.83274 0.84254 0.99996 1.01103 1.17454 1.18406 1.20322 1.33869 1.35345 1.51096 1.52842 1.66488 1.68033 1.85658 1.87104 2.07481 2.09464 2.20288 2.22193 2.34495 2.64677 2.66865 2.83071 2.84919 2.99694 3.02663 3.17079 3.18765 3.31952 3.45502 3.46864 3.60044 3.77507 4.103 4.12056 4.3489 4.51483 4.64948 4.82466 4.84216 
46 0.01015 0.06436 0.13723 0.17683 0.18718 0.32945 0.33923 0.52045 0.53762 0.65911 0.68399 0.82831 0.84183 0.85841 1.0079 1.02454 1.18244 1.19379 1.22226 1.34676 1.36895 1.51931 1.54358 1.67396 1.70553 1.86529 1.89078 2.08413 2.21241 2.24721 2.35275 2.65478 2.83934 2.86512 3.00534 3.1783 3.32709 3.4627 3.48465 3.6082 3.78339 4.11031 4.3569 4.52269 4.65865 4.83249 
38 0.00733 0.10563 0.16482 0.17596 0.3178 0.32842 0.5092 0.53018 0.64835 0.81636 0.83139 0.8527 0.99678 1.01857 1.17154 1.18522 1.22376 1.33597 1.50941 1.66235 1.85352 1.88351 2.07369 2.20089 2.34173 2.64486 2.8281 2.99434 3.16773 3.31614 3.45202 3.59775 3.77269 4.09967 4.34582 4.51258 4.65161 4.82142 
51 0.01885 0.10243 0.16684 0.17525 0.1918 0.32061 0.32872 0.34219 0.51201 0.52586 0.58448 0.65064 0.66687 0.81881 0.83299 0.84412 0.99945 1.01148 1.17414 1.18404 1.20573 1.33823 1.35401 1.51071 1.53111 1.66452 1.68135 1.85617 1.87165 2.07468 2.2027 2.22489 2.34437 2.64641 2.83011 2.84897 2.99638 3.16998 3.1887 3.31877 3.4543 3.46823 3.59977 3.77437 4.10227 4.12126 4.34823 4.51433 4.6507 4.82394 4.84138 
48 0.01266 0.10498 0.1675 0.17662 0.19819 0.32095 0.32978 0.34899 0.51242 0.5282 0.65098 0.67043 0.82113 0.83435 0.84933 0.99985 1.01354 1.17447 1.1853 1.21191 1.33873 1.35832 1.51145 1.53419 1.66514 1.68458 1.85673 1.87459 2.076 2.20366 2.23231 2.34488 2.64712 2.83108 2.85376 2.99725 3.17075 3.31935 3.45504 3.47374 3.60043 3.77527 4.10278 4.34889 4.51488 4.64995 4.82453 4.84802 
35 0.01578 0.10859 0.16337 0.17651 0.31606 0.32821 0.50752 0.53186 0.64694 0.81692 0.83068 0.99474 1.03422 1.16986 1.18533 1.33417 1.50758 1.66031 1.85157 2.07161 2.19895 2.33983 2.64286 2.82641 2.9925 3.16603 3.31436 3.45025 3.59607 3.77174 4.09787 4.34413 4.51149 4.6498 4.8198 
48 0.01212 0.09721 0.15922 0.1682 0.18833 0.3127 0.32137 0.33915 0.5041 0.51899 0.64229 0.65837 0.81122 0.8256 0.83879 0.99157 1.00479 1.16617 1.1767 1.2017 1.33031 1.34741 1.50272 1.52478 1.65677 1.676 1.8483 1.86556 2.06681 2.19485 2.22014 2.33658 2.63859 2.82238 2.84413 2.98859 3.16233 3.3109 3.44656 3.46282 3.59193 3.7664 4.09452 4.34027 4.50623 4.64096 4.81602 4.83668 
48 0.01405 0.10611 0.1688 0.17777 0.19817 0.32233 0.33113 0.35029 0.51384 0.52973 0.65265 0.67542 0.8221 0.83548 0.85 1.00114 1.01451 1.17582 1.18648 1.2123 1.34018 1.36045 1.51311 1.53671 1.66642 1.68567 1.85809 1.87579 2.07795 2.20495 2.23215 2.3463 2.64887 2.83248 2.85492 2.99871 3.1722 3.32081 3.45647 3.47583 3.60204 3.77691 4.10428 4.35032 4.51643 4.65183 4.82602 4.85148 
48 0.01339 0.10379 0.16881 0.17755 0.19668 0.32253 0.33126 0.35037 0.51391 0.52927 0.65239 0.66986 0.81793 0.83384 0.84471 1.00104 1.01375 1.17592 1.18626 1.21046 1.34016 1.35853 1.51282 1.53431 1.66646 1.6851 1.85812 1.87544 2.07716 2.20483 2.22927 2.3462 2.64819 2.83235 2.85316 2.99835 3.17183 3.32061 3.45613 3.47215 3.60157 3.77657 4.10397 4.35002 4.51602 4.65118 4.82578 4.84586 
35 0.01009 0.11573 0.1703 0.18428 0.32327 0.33595 0.51475 0.53947 0.65402 0.82831 0.84108 1.0023 1.17638 1.19184 1.34093 1.51488 1.66761 1.85886 1.89599 2.07957 2.20636 2.3467 2.65036 2.83383 3.00004 3.1731 3.32139 3.45708 3.6032 3.77978 4.1049 4.35167 4.51862 4.66112 4.82706 
38 0.01784 0.11052 0.16694 0.17859 0.31975 0.33077 0.5112 0.53226 0.65021 0.81923 0.83361 0.85933 0.99877 1.0223 1.17351 1.18756 1.33771 1.36729 1.51111 1.66446 1.85562 1.88814 2.07567 2.20341 2.34366 2.64656 2.8304 2.99628 3.16968 3.3181 3.45395 3.5995 3.77512 4.10163 4.34802 4.51501 4.65334 4.82367 
35 0.01692 0.11665 0.17221 0.18587 0.32517 0.33788 0.51641 0.5395 0.65554 0.82666 0.83964 1.00385 1.17846 1.19379 1.34278 1.38632 1.51639 1.67004 1.86104 2.08138 2.2085 2.34878 2.65137 2.8355 3.0016 3.17444 3.3231 3.4587 3.60455 3.78032 4.10633 4.35313 4.51953 4.65692 4.82872 
46 0.01244 0.10612 0.16614 0.17611 0.2091 0.31959 0.32945 0.5106 0.52771 0.64889 0.67134 0.82149 0.83394 0.85743 0.99845 1.01636 1.17277 1.18457 1.21521 1.33702 1.35928 1.50971 1.53657 1.66402 1.69365 1.85545 1.88001 2.07476 2.20258 2.23982 2.34342 2.64552 2.82978 2.85988 2.99574 3.16913 3.31782 3.45337 3.47788 3.59895 3.77387 4.10129 4.34771 4.5133 4.64942 4.82318 
39 0.02284 0.11953 0.17769 0.18929 0.33057 0.34147 0.5219 0.54182 0.66106 0.82053 0.8414 0.85717 1.00939 1.03142 1.1843 1.19817 1.23899 1.34866 1.37985 1.52207 1.67558 1.86659 1.89736 2.08741 2.2151 2.3543 2.65744 2.84103 3.00732 3.18026 3.32882 3.46439 3.61017 3.78589 4.11206 4.35867 4.52531 4.66561 4.83415 
49 0.01517 0.10048 0.16374 0.17239 0.19028 0.31735 0.32569 0.34039 0.50879 0.52318 0.64694 0.66206 0.8127 0.82902 0.83962 0.99615 1.00844 1.17077 1.18091 1.20356 1.33494 1.35156 1.50738 1.52753 1.66125 1.67862 1.85292 1.86904 2.0714 2.19919 2.2218 2.34116 2.64323 2.827 2.84734 2.99311 3.16687 3.18886 3.31558 3.45115 3.46619 3.59655 3.7713 4.09912 4.34498 4.51114 4.64555 4.82075 4.84014 
46 0.02049 0.11176 0.17374 0.18337 0.2118 0.32718 0.33677 0.37857 0.51866 0.5365 0.65773 0.68944 0.82867 0.84076 0.86017 1.00594 1.02297 1.18062 1.19228 1.22233 1.34503 1.36902 1.51851 1.55474 1.67209 1.86294 1.88569 2.08382 2.21063 2.24708 2.35068 2.65359 2.83759 2.86846 3.00408 3.17669 3.32535 3.46081 3.48344 3.60676 3.7822 4.1088 4.35522 4.52134 4.65876 4.83074 
57 0.01678 0.09818 0.16563 0.17345 0.18425 0.31986 0.32686 0.33652 0.5121 0.52379 0.54548 0.65055 0.66229 0.80621 0.83033 0.83906 0.86373 0.99943 1.00921 1.17422 1.18299 1.19896 1.33824 1.35107 1.51039 1.52633 1.66415 1.6778 1.85592 1.86853 2.07412 2.092 2.2022 2.21929 2.34446 2.36402 2.64628 2.66364 2.83017 2.84691 2.99645 3.01715 3.1703 3.18454 3.31904 3.33444 3.45458 3.46676 3.59985 3.77446 4.10258 4.11615 4.34831 4.51433 4.64949 4.82415 4.8389 
48 0.01955 0.10301 0.16764 0.17616 0.19351 0.32137 0.32959 0.34375 0.51296 0.52773 0.65152 0.66848 0.8143 0.83226 0.84211 0.99999 1.01176 1.17475 1.18465 1.20601 1.33903 1.3563 1.51197 1.53283 1.66512 1.68221 1.85698 1.87303 2.07619 2.20321 2.2245 2.34524 2.64752 2.83123 2.85134 2.99731 3.17117 3.31963 3.45521 3.4703 3.60063 3.7756 4.10313 4.34903 4.51522 4.64998 4.82479 4.84363 
49 0.01703 0.10137 0.16873 0.17705 0.19375 0.32263 0.33079 0.34495 0.51413 0.52873 0.65271 0.6684 0.81045 0.83237 0.8417 1.00091 1.01232 1.17603 1.18584 1.20694 1.34021 1.3569 1.51267 1.53091 1.66621 1.68262 1.85809 1.87417 2.0776 2.20464 2.22681 2.34623 2.64816 2.83246 2.85242 2.99837 3.1719 3.1897 3.32073 3.45626 3.47053 3.60157 3.77664 4.10419 4.35019 4.51622 4.65115 4.82593 4.84472 
43 0.02024 0.11155 0.17129 0.18159 0.22258 0.32471 0.33494 0.51568 0.53384 0.65448 0.68328 0.8272 0.83923 0.87534 1.00355 1.02386 1.17809 1.19068 1.22445 1.34215 1.36672 1.51563 1.66899 1.69938 1.86053 1.88824 2.08047 2.20807 2.3483 2.65066 2.83471 3.00066 3.17411 3.32256 3.45826 3.48497 3.60388 3.77946 4.10596 4.35244 4.51882 4.65627 4.82794 
58 0.01257 0.09949 0.16964 0.17734 0.18975 0.3242 0.3315 0.34213 0.51543 0.52733 0.54937 0.65383 0.66538 0.80939 0.83349 0.84224 0.87239 1.00272 1.01275 1.17745 1.18621 1.20236 1.34152 1.3545 1.51355 1.52887 1.66762 1.68169 1.85952 1.87302 2.07757 2.09477 2.2055 2.22198 2.34763 2.36756 2.64915 2.66514 2.83355 2.85064 2.99955 3.01838 3.17327 3.18628 3.3222 3.33807 3.45762 3.46939 3.60291 3.77756 4.10557 4.11856 4.35163 4.51707 4.54079 4.65123 4.8275 4.843 
53 0.0127 0.09921 0.16515 0.17345 0.18888 0.31907 0.3268 0.33858 0.5105 0.52382 0.55553 0.64886 0.66206 0.81511 0.83087 0.8408 0.99802 1.00931 1.17265 1.18221 1.20167 1.3367 1.35191 1.50885 1.52661 1.663 1.6789 1.85465 1.8695 2.07292 2.09359 2.20107 2.22108 2.34299 2.64478 2.67111 2.82872 2.84781 2.99497 3.16871 3.18594 3.31743 3.45295 3.46657 3.59831 3.77283 4.10099 4.11943 4.34687 4.51271 4.64814 4.82256 4.83996 
39 0.0103 0.10449 0.16242 0.17368 0.31523 0.32572 0.50656 0.52694 0.64541 0.69397 0.81758 0.83036 0.86789 0.9945 1.01813 1.16917 1.18339 1.33337 1.36949 1.50663 1.65985 1.8511 1.88119 2.07066 2.19862 2.33929 2.64205 2.82562 2.99169 3.16529 3.31372 3.44953 3.59511 3.76994 4.0972 4.34326 4.51012 4.65061 4.81895 
48 0.01484 0.10666 0.17041 0.17954 0.20309 0.32399 0.33315 0.3618 0.51512 0.53117 0.65352 0.67279 0.82263 0.83644 0.85138 1.00262 1.01772 1.17714 1.18789 1.21415 1.34136 1.36124 1.51373 1.53516 1.66834 1.69121 1.85958 1.879 2.07859 2.20647 2.23449 2.34737 2.64917 2.83381 2.85647 2.99985 3.17287 3.32175 3.45724 3.47475 3.6026 3.77752 4.10508 4.35141 4.51684 4.65162 4.82704 4.85024 
47 0.00853 0.10493 0.16715 0.1767 0.20282 0.32091 0.33053 0.36947 0.51209 0.52934 0.65035 0.67239 0.82468 0.836 0.87134 0.9998 1.01689 1.17412 1.18555 1.21506 1.33836 1.36055 1.51099 1.53579 1.66534 1.69213 1.85673 1.88119 2.07603 2.20364 2.2378 2.3446 2.6467 2.8308 2.85567 2.99691 3.17018 3.31898 3.45449 3.4766 3.60011 3.7748 4.10239 4.34875 4.51438 4.65034 4.82422 
34 0.02056 0.12367 0.17245 0.18742 0.32518 0.3384 0.5166 0.54146 0.65588 0.83008 0.84308 1.00405 1.17859 1.19536 1.34305 1.51742 1.66949 1.86097 2.08129 2.20852 2.34891 2.65227 2.83599 3.00216 3.17489 3.32335 3.4589 3.60545 3.78155 4.10674 4.35366 4.52082 4.66231 4.82911 
47 0.01106 0.10471 0.16626 0.17575 0.20126 0.31976 0.32921 0.36074 0.5111 0.52815 0.64955 0.67162 0.82215 0.83412 0.8545 0.99865 1.01455 1.17337 1.18498 1.21507 1.33744 1.35915 1.51024 1.53552 1.66423 1.68886 1.85561 1.87837 2.07502 2.20279 2.23677 2.3437 2.64585 2.82994 2.85601 2.99619 3.16952 3.31811 3.45374 3.47592 3.59928 3.77411 4.10149 4.34769 4.51368 4.64943 4.82333 
47 0.01469 0.10267 0.16256 0.17243 0.20445 0.316 0.32557 0.35952 0.50727 0.52484 0.6457 0.67098 0.82005 0.83147 0.86623 0.99498 1.01126 1.1695 1.18134 1.21256 1.33374 1.35803 1.5065 1.53644 1.66046 1.68772 1.85186 1.87771 2.07097 2.19899 2.23929 2.3399 2.64238 2.8261 2.85661 2.99235 3.16569 3.31436 3.45004 3.48122 3.59564 3.77035 4.09781 4.34392 4.51018 4.64896 4.81953 
48 0.01292 0.1047 0.16693 0.17626 0.20064 0.32038 0.32963 0.35771 0.51177 0.52843 0.65038 0.67434 0.82109 0.8339 0.8505 0.99917 1.01412 1.17395 1.18525 1.214 1.33812 1.35936 1.51095 1.53638 1.66471 1.6879 1.85618 1.87674 2.07575 2.20328 2.23622 2.34422 2.64671 2.8305 2.8548 2.99673 3.17 3.31866 3.45427 3.47461 3.59986 3.77478 4.10218 4.34837 4.51424 4.65152 4.82384 4.85133 
39 0.02108 0.11465 0.16964 0.1814 0.32259 0.33382 0.51365 0.53349 0.65239 0.68983 0.82727 0.83937 1.00162 1.02745 1.17601 1.18987 1.23303 1.34031 1.36913 1.5137 1.6676 1.85859 1.89212 2.07845 2.20609 2.34636 2.64914 2.83293 2.99892 3.17204 3.32067 3.45633 3.60215 3.77738 4.10419 4.35071 4.51697 4.65659 4.82615 
54 0.00719 0.09562 0.16693 0.17526 0.18983 0.32136 0.32917 0.34116 0.51289 0.52599 0.5555 0.65124 0.6644 0.81886 0.83366 0.84405 1.00036 1.01175 1.17493 1.18449 1.20387 1.33907 1.35389 1.51122 1.52846 1.66531 1.68131 1.85706 1.87185 2.07551 2.09659 2.20344 2.22351 2.34546 2.64709 2.66895 2.83123 2.84996 2.99746 3.03647 3.17113 3.18781 3.31994 3.45545 3.46926 3.60084 3.7753 4.1035 4.12358 4.34954 4.51502 4.64981 4.82514 4.84288 
49 0.01019 0.1031 0.16992 0.17875 0.19733 0.32373 0.33229 0.34877 0.51514 0.52983 0.65356 0.66986 0.82277 0.83669 0.85014 1.00259 1.01539 1.17727 1.18772 1.21241 1.34139 1.35888 1.51383 1.53416 1.66779 1.6858 1.85939 1.87584 2.07831 2.2062 2.23114 2.34756 2.64963 2.8335 2.8538 2.99974 3.17338 3.20309 3.32202 3.45769 3.47417 3.60313 3.77762 4.10555 4.3515 4.51763 4.65311 4.82722 4.84755 
48 0.01937 0.11008 0.1727 0.18165 0.20236 0.32632 0.33525 0.35657 0.51753 0.53291 0.65601 0.67411 0.82584 0.83918 0.85382 1.00495 1.01856 1.17945 1.18994 1.21493 1.34374 1.36219 1.51648 1.53835 1.67035 1.68981 1.86191 1.87969 2.08085 2.2083 2.23278 2.34989 2.65216 2.83596 2.85698 3.0021 3.17561 3.32422 3.45968 3.47564 3.60533 3.78011 4.10769 4.35374 4.5198 4.65487 4.8295 4.85032 
53 0.01347 0.10375 0.16988 0.17822 0.19359 0.32364 0.33141 0.34317 0.51528 0.52844 0.5589 0.65373 0.66747 0.82298 0.83678 0.84831 1.00279 1.01415 1.17725 1.18691 1.2067 1.3414 1.35614 1.51394 1.53235 1.66771 1.68361 1.85934 1.87384 2.07816 2.10136 2.20574 2.22566 2.34781 2.64989 2.83354 2.8523 2.99975 3.03152 3.17366 3.19175 3.3222 3.45792 3.4722 3.60329 3.77815 4.10595 4.12701 4.35188 4.51811 4.65366 4.82758 4.84555 
38 0.00716 0.10857 0.17117 0.18246 0.32418 0.33494 0.51571 0.53647 0.65493 0.82337 0.83783 0.86142 1.0032 1.02559 1.178 1.19201 1.23559 1.34264 1.51669 1.66901 1.86016 1.88983 2.08069 2.20763 2.3482 2.65157 2.83486 3.0012 3.17427 3.32276 3.45838 3.60402 3.78023 4.10603 4.35247 4.51956 4.65918 4.82802 
47 0.02067 0.10506 0.16641 0.17578 0.20068 0.31989 0.32916 0.35793 0.51123 0.52791 0.64983 0.6738 0.8208 0.83357 0.85151 0.99866 1.01391 1.17341 1.18463 1.21306 1.33755 1.35852 1.51051 1.53585 1.66437 1.68918 1.85561 1.87644 2.07521 2.203 2.23665 2.34368 2.64631 2.83 2.85529 2.99642 3.16942 3.31806 3.45374 3.47482 3.59932 3.77427 4.10152 4.34768 4.51384 4.65054 4.82337 
48 0.01835 0.10324 0.16314 0.17248 0.19586 0.31664 0.32586 0.35107 0.50784 0.52442 0.646 0.66678 0.81972 0.83152 0.85366 0.99565 1.01091 1.1699 1.18107 1.20947 1.33401 1.35395 1.50664 1.53312 1.66085 1.68185 1.85249 1.87227 2.07118 2.19893 2.23007 2.34047 2.64263 2.82645 2.85036 2.99243 3.16624 3.31475 3.4504 3.47184 3.5959 3.77062 4.09842 4.34453 4.51056 4.64614 4.82009 4.85234 
47 0.01079 0.10497 0.16897 0.17809 0.20038 0.3227 0.33181 0.35785 0.51405 0.53109 0.65297 0.67948 0.82254 0.83573 0.85136 1.00137 1.01573 1.17603 1.18705 1.21455 1.34037 1.3633 1.51395 1.54408 1.66687 1.68792 1.85837 1.87784 2.07868 2.20547 2.23605 2.34641 2.6494 2.83271 2.85729 2.99926 3.17241 3.32098 3.45652 3.47807 3.6024 3.77756 4.10435 4.35049 4.51721 4.65636 4.82616 
47 0.02049 0.10337 0.16529 0.17469 0.20046 0.31885 0.32823 0.36069 0.5102 0.52776 0.64887 0.67406 0.81848 0.83193 0.84828 0.99755 1.01377 1.17235 1.18378 1.21288 1.3365 1.35923 1.5096 1.53828 1.66314 1.68697 1.85463 1.87904 2.07453 2.20177 2.23606 2.34257 2.64497 2.82903 2.85747 2.99493 3.16834 3.31709 3.45262 3.47465 3.59831 3.77362 4.1004 4.34663 4.51322 4.65019 4.82229 
49 0.01033 0.10177 0.16809 0.17662 0.19321 0.32198 0.33013 0.34367 0.51344 0.52748 0.6516 0.66617 0.81774 0.83378 0.84438 1.00084 1.01269 1.17534 1.18533 1.20691 1.33945 1.35509 1.5122 1.53213 1.66579 1.68235 1.85755 1.87306 2.07631 2.2038 2.22521 2.34587 2.64811 2.83159 2.85067 2.99772 3.17174 3.19602 3.32028 3.45585 3.47057 3.60137 3.77599 4.10392 4.34975 4.51584 4.65189 4.82545 4.84353 
53 0.01256 0.09756 0.16354 0.17183 0.18709 0.31744 0.3252 0.33699 0.5091 0.52251 0.5553 0.6475 0.66103 0.8126 0.82902 0.83862 0.99644 1.00781 1.17111 1.18064 1.19991 1.33522 1.35011 1.50763 1.52553 1.66141 1.67754 1.85315 1.86837 2.07169 2.09317 2.19953 2.21926 2.34158 2.64336 2.82736 2.84639 2.99348 3.03172 3.1673 3.1851 3.31604 3.45155 3.46534 3.59689 3.77154 4.09952 4.11717 4.34549 4.51125 4.64586 4.82121 4.83882 
48 0.01047 0.10132 0.17008 0.17868 0.19679 0.32401 0.33254 0.34984 0.5155 0.5309 0.6541 0.67231 0.81782 0.8348 0.84503 1.00259 1.01539 1.17743 1.18766 1.21135 1.34163 1.35965 1.51418 1.53442 1.66817 1.68676 1.85964 1.87652 2.07862 2.20636 2.22997 2.34756 2.64935 2.83391 2.85462 2.99985 3.17343 3.32203 3.45763 3.47325 3.60284 3.77787 4.10541 4.3515 4.51738 4.65192 4.8273 4.84721 
51 0.0131 0.09494 0.15905 0.1676 0.18451 0.31264 0.32046 0.33262 0.50424 0.51803 0.63905 0.64992 0.80576 0.8241 0.83381 0.99162 1.00284 1.16622 1.17609 1.19685 1.33031 1.34597 1.5025 1.5221 1.65655 1.67322 1.8482 1.86357 2.06627 2.08974 2.19458 2.21857 2.33675 2.63861 2.82228 2.84182 2.98851 3.16248 3.18158 3.31105 3.44674 3.46173 3.59204 3.76636 4.09474 4.11791 4.34043 4.50639 4.64141 4.8162 4.83535 
60 0.00675 0.08885 0.15798 0.17007 0.17839 0.1978 0.31965 0.32659 0.33633 0.51138 0.52278 0.54399 0.6496 0.66032 0.80996 0.83032 0.83897 0.87512 0.99869 1.00822 1.17337 1.18202 1.19746 1.33736 1.34976 1.50945 1.52415 1.66324 1.67645 1.85504 1.86732 2.07335 2.09035 2.20115 2.2176 2.3437 2.36193 2.64524 2.66036 2.82932 2.84612 2.99552 3.01336 3.16956 3.18239 3.3182 3.33187 3.45381 3.46535 3.59899 3.77352 3.79897 4.10193 4.1153 4.34768 4.51333 4.53545 4.64693 4.82352 4.83854 
54 0.01538 0.09557 0.16151 0.16961 0.18356 0.31539 0.32285 0.33368 0.50707 0.51998 0.54811 0.64531 0.6578 0.8089 0.82687 0.83614 0.9945 1.00529 1.16911 1.17846 1.19671 1.33311 1.3473 1.50533 1.52236 1.65928 1.67415 1.85108 1.86538 2.06923 2.08843 2.19718 2.21574 2.33959 2.64124 2.66238 2.8252 2.84391 2.99132 3.01489 3.16538 3.18116 3.31404 3.44953 3.46233 3.59494 3.76934 4.09763 4.11397 4.34339 4.50928 4.64356 4.81916 4.83569 
47 0.01371 0.10194 0.16367 0.17303 0.19748 0.31716 0.32646 0.35566 0.50862 0.52583 0.6473 0.67352 0.81775 0.83072 0.84692 0.996 1.01101 1.17081 1.1822 1.21129 1.33493 1.35712 1.50796 1.53649 1.66154 1.68491 1.85293 1.87484 2.07263 2.20004 2.23189 2.34112 2.64364 2.82727 2.85221 2.99357 3.16705 3.31558 3.45126 3.4732 3.59688 3.77168 4.099 4.34497 4.51153 4.64896 4.8207 
48 0.0202 0.10985 0.17279 0.18176 0.20334 0.32641 0.3354 0.35915 0.51737 0.53264 0.65586 0.6738 0.82534 0.83887 0.85324 1.005 1.01923 1.17935 1.18981 1.21468 1.34352 1.3616 1.5161 1.5374 1.67041 1.69035 1.86184 1.87965 2.08088 2.20856 2.23469 2.34972 2.65206 2.8358 2.85682 3.00207 3.17541 3.32402 3.45957 3.47593 3.60504 3.77998 4.10754 4.35381 4.51952 4.65513 4.82943 4.85134 
52 0.01276 0.099 0.16616 0.17444 0.19016 0.32012 0.32808 0.34084 0.51168 0.52564 0.64817 0.65927 0.80892 0.83019 0.83944 0.99869 1.01013 1.17368 1.18342 1.20386 1.33776 1.35308 1.51 1.52723 1.66397 1.68023 1.85556 1.87093 2.07423 2.09575 2.2025 2.22486 2.34394 2.6456 2.6691 2.82998 2.84945 2.99609 3.16962 3.18614 3.31847 3.45395 3.46762 3.59929 3.77393 4.10186 4.11981 4.34787 4.51346 4.64834 4.8236 4.84129 
44 0.01704 0.10832 0.16883 0.17881 0.21326 0.32242 0.33247 0.51338 0.53143 0.65248 0.68953 0.82413 0.83641 0.86071 1.00113 1.01984 1.17563 1.18783 1.2196 1.33992 1.36518 1.51364 1.66675 1.69796 1.85797 1.88246 2.07785 2.20532 2.24746 2.34581 2.64899 2.83238 2.99885 3.17177 3.32032 3.45601 3.48688 3.60162 3.77705 4.10363 4.34999 4.51676 4.65746 4.82557 
51 0.00648 0.09584 0.16383 0.17219 0.18793 0.31787 0.32592 0.33902 0.50942 0.52357 0.64766 0.66161 0.80877 0.82854 0.83805 0.99652 1.00803 1.17136 1.18111 1.20149 1.33544 1.35071 1.50791 1.526 1.66169 1.67823 1.85328 1.86887 2.07181 2.09355 2.19984 2.22028 2.34174 2.64373 2.82759 2.84745 2.99373 3.03303 3.16758 3.18763 3.31621 3.45182 3.46598 3.59711 3.77189 4.09979 4.34565 4.51157 4.64625 4.82136 4.83998 
42 0.00798 0.10501 0.1636 0.17417 0.22618 0.31708 0.32752 0.50796 0.52738 0.64662 0.6779 0.82232 0.83398 0.9958 1.01482 1.17019 1.18304 1.21815 1.33454 1.36367 1.50757 1.66121 1.69348 1.85276 1.88196 2.07217 2.19963 2.24238 2.34083 2.64376 2.82707 2.99308 3.16669 3.31517 3.45091 3.59654 3.77136 4.09865 4.34488 4.51144 4.64848 4.82043 
36 0.02806 0.11504 0.16521 0.17863 0.31766 0.32958 0.50897 0.53135 0.64803 0.81937 0.83267 0.99643 1.0257 1.17134 1.18642 1.33559 1.38204 1.50909 1.66236 1.85334 2.0731 2.2009 2.34146 2.64424 2.82803 2.99408 3.16747 3.31592 3.45178 3.59749 3.77254 4.09945 4.34584 4.51241 4.65129 4.82137 

62
