# Supplementary material for: Deciphering the Contribution of Oriens-Lacunosum/Moleculare (OLM) Cells to Intrinsic θ Rhythms Using Biophysical Local Field Potential (LFP) Models
Source: eNeuro. 2018 Sep 4;5(4):ENEURO.0146-18.2018. doi: 10.1523/ENEURO.0146-18.2018 (PMC6140113; doi:10.1523/ENEURO.0146-18.2018)
Supplement: Supplementary file 2 — Supplementary Code. Download supplement 2, GZ file [file sup_enu-eN-NWR-0146-18-s02.gz › LFP_microcircuit-master/SOM-350-SOM12915016-dSD3.5ms-shift5.32ms-gnSD0.12-gsb2.5-csb0.21-gbs0.5-cbs0.1344-spiketimes.txt]

16460

350


48 0.01373 0.10588 0.16973 0.17852 0.1975 0.32331 0.33191 0.34899 0.51496 0.53052 0.65353 0.67257 0.8214 0.8358 0.84832 1.00206 1.0148 1.17676 1.18714 1.21146 1.341 1.35868 1.51388 1.53555 1.66745 1.68598 1.85905 1.87603 2.07856 2.20564 2.22967 2.34731 2.64951 2.83343 2.85464 2.99942 3.17305 3.32159 3.45738 3.47504 3.60292 3.77771 4.10525 4.35136 4.51714 4.65177 4.82705 4.8496 
38 0.01237 0.10318 0.16176 0.17279 0.31455 0.32494 0.5061 0.5276 0.6453 0.81076 0.82726 0.84338 0.99351 1.0129 1.1685 1.18217 1.22014 1.33293 1.50643 1.65902 1.85013 1.87668 2.06971 2.19794 2.33854 2.64192 2.82499 2.99121 3.16477 3.31317 3.44904 3.59458 3.76952 4.09658 4.34234 4.50971 4.64998 4.81822 
40 0.01931 0.11172 0.17177 0.18241 0.32415 0.33409 0.51595 0.53564 0.65593 0.81901 0.83622 0.85101 1.0035 1.02201 1.1785 1.19135 1.22422 1.34305 1.37188 1.51789 1.66938 1.70394 1.86079 1.88899 2.08214 2.2092 2.3488 2.65262 2.8356 3.00197 3.17479 3.32335 3.45911 3.60529 3.7811 4.10662 4.35323 4.52033 4.66365 4.82856 
59 0.01229 0.09073 0.1566 0.16504 0.17401 0.19804 0.31316 0.32001 0.3295 0.50503 0.51624 0.53747 0.64319 0.65394 0.79979 0.8235 0.83207 0.85362 0.99232 1.00179 1.16706 1.17567 1.19093 1.33102 1.34317 1.50294 1.51792 1.6568 1.66991 1.84858 1.86062 2.06652 2.08412 2.19458 2.21083 2.33738 2.35649 2.63887 2.65501 2.82273 2.83898 2.98906 3.00835 3.16317 3.17596 3.31178 3.32464 3.44736 3.45861 3.59262 3.76691 4.0955 4.1078 4.34097 4.50675 4.53193 4.6411 4.81691 4.83106 
47 0.00852 0.10573 0.16839 0.17792 0.2037 0.32206 0.33155 0.36414 0.51331 0.53024 0.65194 0.67635 0.82599 0.8373 0.8727 1.00093 1.01692 1.17547 1.18723 1.21795 1.33971 1.36195 1.51267 1.54013 1.66649 1.69146 1.85801 1.88131 2.07761 2.20511 2.2412 2.34587 2.64837 2.83223 2.86043 2.99834 3.17165 3.32029 3.45598 3.48108 3.6016 3.77641 4.10378 4.35003 4.51623 4.65286 4.82558 
50 0.00792 0.09696 0.16126 0.16992 0.18736 0.31496 0.32329 0.33774 0.50652 0.52088 0.64454 0.65906 0.81025 0.82672 0.83722 0.99384 1.00635 1.16845 1.17849 1.2004 1.33264 1.34904 1.505 1.52495 1.65884 1.67625 1.85061 1.86678 2.06909 2.19696 2.21941 2.33891 2.64074 2.82469 2.8444 2.99076 3.16464 3.1854 3.31333 3.44883 3.46342 3.59425 3.76877 4.09688 4.11901 4.3428 4.50871 4.64388 4.81854 4.8377 
53 0.01809 0.09949 0.16442 0.1727 0.18761 0.31808 0.32562 0.33665 0.50977 0.52275 0.55136 0.6482 0.66171 0.81398 0.83015 0.83982 0.99728 1.00799 1.17193 1.18158 1.20123 1.33602 1.35091 1.50825 1.52636 1.66205 1.67726 1.85381 1.86816 2.07203 2.092 2.2002 2.21969 2.34236 2.64427 2.82783 2.84656 2.99411 3.01982 3.16817 3.18514 3.3168 3.45239 3.4659 3.59775 3.77217 4.10039 4.11696 4.34611 4.51236 4.64757 4.82188 4.83846 
56 0.01645 0.09657 0.16364 0.17155 0.18391 0.3176 0.32478 0.33492 0.50974 0.52235 0.54824 0.64831 0.66095 0.80654 0.82835 0.83722 0.99681 1.00696 1.17155 1.1805 1.19693 1.33573 1.34912 1.50801 1.52417 1.66164 1.67597 1.85349 1.86688 2.07204 2.09077 2.19956 2.2162 2.34206 2.36555 2.64396 2.66277 2.8279 2.84633 2.99399 3.01535 3.16803 3.18364 3.31664 3.3486 3.45234 3.46522 3.59755 3.77231 4.10026 4.11673 4.34608 4.51201 4.64618 4.82191 4.83921 
57 0.01796 0.09351 0.15974 0.16758 0.17898 0.31356 0.32064 0.33046 0.50558 0.51684 0.53813 0.64362 0.65454 0.80349 0.82479 0.83366 0.99307 1.00277 1.16754 1.17632 1.19205 1.33161 1.34384 1.50352 1.51885 1.65768 1.67129 1.84948 1.86217 2.06732 2.08485 2.19533 2.21159 2.33815 2.35744 2.6396 2.65648 2.82357 2.84022 2.98983 3.00923 3.16386 3.17726 3.31249 3.32649 3.44809 3.45999 3.59335 3.76767 4.0963 4.10992 4.34198 4.50743 4.53402 4.64109 4.81781 4.83296 
49 0.01575 0.11026 0.17509 0.18399 0.20351 0.32889 0.33768 0.35688 0.51997 0.53459 0.65799 0.6725 0.82953 0.84237 0.85817 1.00767 1.0212 1.18204 1.19245 1.21695 1.34601 1.36246 1.51824 1.53727 1.67281 1.69134 1.8645 1.88169 2.08298 2.21059 2.23398 2.35243 2.65407 2.83815 2.85793 3.00433 3.178 3.19777 3.32673 3.46232 3.47799 3.60774 3.78226 4.11036 4.35642 4.52182 4.65621 4.83194 4.85091 
48 0.02023 0.10585 0.16799 0.17679 0.1959 0.3215 0.3301 0.34709 0.5129 0.52802 0.65115 0.66651 0.8201 0.83423 0.84728 1.00027 1.01297 1.1748 1.18511 1.20891 1.33895 1.3557 1.51153 1.53159 1.66567 1.68433 1.85709 1.87368 2.07605 2.20368 2.22738 2.34532 2.64743 2.83114 2.85139 2.9975 3.17108 3.31958 3.45516 3.47043 3.6006 3.77526 4.10323 4.34918 4.51506 4.64973 4.82495 4.84545 
48 0.01543 0.10116 0.16307 0.1723 0.19555 0.3166 0.32585 0.3543 0.50811 0.52487 0.64666 0.66846 0.81639 0.82981 0.84521 0.99535 1.01057 1.17031 1.18157 1.21004 1.3345 1.35596 1.50717 1.53033 1.66102 1.68608 1.85234 1.87295 2.07189 2.19976 2.23205 2.3405 2.64275 2.82683 2.85089 2.9931 3.16627 3.31501 3.45063 3.47098 3.59613 3.77105 4.09836 4.34438 4.51051 4.64649 4.82012 4.85175 
51 0.012 0.10327 0.16764 0.17625 0.19366 0.32128 0.32955 0.34373 0.51265 0.5265 0.64975 0.66227 0.81811 0.83344 0.84465 1.00015 1.01239 1.17469 1.18471 1.20658 1.33881 1.35447 1.5111 1.52994 1.66528 1.6824 1.85687 1.87253 2.07521 2.0993 2.20358 2.2269 2.34521 2.64713 2.83099 2.85072 2.99714 3.17084 3.19027 3.31955 3.45513 3.47024 3.6006 3.77517 4.10313 4.12982 4.34914 4.51506 4.64993 4.82482 4.84391 
48 0.01839 0.09932 0.16021 0.16934 0.1909 0.31367 0.32258 0.34259 0.505 0.52106 0.64319 0.66066 0.81441 0.82739 0.84302 0.99259 1.00658 1.16713 1.17814 1.20591 1.33126 1.35097 1.50366 1.52777 1.65784 1.67913 1.84934 1.86752 2.06791 2.19605 2.22606 2.33753 2.63963 2.82343 2.84644 2.98961 3.16327 3.31187 3.44752 3.46625 3.59293 3.7674 4.09545 4.34132 4.50725 4.64309 4.81702 4.84344 
55 0.01081 0.09377 0.16012 0.16825 0.18225 0.31399 0.32135 0.33205 0.50575 0.51842 0.54557 0.64398 0.65601 0.80723 0.82556 0.83476 0.99321 1.00366 1.16779 1.17713 1.19531 1.33186 1.34598 1.50394 1.52067 1.65796 1.67288 1.8497 1.86351 2.06775 2.08649 2.19584 2.21457 2.33829 2.63987 2.65842 2.82378 2.84227 2.99003 3.01318 3.16404 3.17968 3.31269 3.34498 3.44834 3.46139 3.59364 3.76803 4.09641 4.11319 4.34216 4.50789 4.64282 4.8179 4.83475 
38 0.01494 0.11039 0.16896 0.1802 0.3218 0.33239 0.51338 0.53436 0.65289 0.82008 0.83511 0.85548 1.00071 1.02082 1.17581 1.18973 1.22997 1.34046 1.51443 1.66651 1.85767 1.88581 2.07844 2.20596 2.34592 2.6496 2.83258 2.99918 3.1721 3.32053 3.45628 3.60222 3.77783 4.10379 4.35015 4.51759 4.66491 4.82569 
51 0.01944 0.10524 0.17016 0.17857 0.19542 0.32386 0.33201 0.34582 0.51529 0.52936 0.6535 0.66745 0.81713 0.83482 0.84476 1.00254 1.01441 1.17728 1.18712 1.2082 1.34123 1.35641 1.5136 1.53147 1.66765 1.68422 1.85938 1.87489 2.07843 2.10802 2.20594 2.22776 2.34759 2.64944 2.83344 2.85257 2.99966 3.17335 3.19207 3.32205 3.45754 3.47168 3.60287 3.77785 4.10553 4.12654 4.35155 4.51728 4.65165 4.82728 4.84555 
44 0.01532 0.11338 0.1731 0.18338 0.22167 0.32666 0.33692 0.5177 0.53585 0.65638 0.68458 0.83088 0.84257 1.00539 1.02412 1.17952 1.19155 1.22273 1.34393 1.36681 1.5172 1.55011 1.67097 1.70229 1.86244 1.88881 2.08275 2.20926 2.24661 2.35034 2.65331 2.83692 3.00297 3.17619 3.32467 3.46038 3.49045 3.60606 3.78175 4.1083 4.35483 4.52126 4.65873 4.83028 
53 0.01674 0.10327 0.17026 0.17858 0.19528 0.32421 0.33244 0.34716 0.5154 0.52922 0.58132 0.65405 0.66941 0.81936 0.8351 0.8449 1.00277 1.01477 1.17751 1.18728 1.20846 1.34156 1.35716 1.5139 1.53209 1.66815 1.68544 1.85961 1.87529 2.07809 2.10006 2.20637 2.22848 2.34761 2.64945 2.83371 2.85291 2.99972 3.03216 3.17323 3.19001 3.32216 3.4576 3.47165 3.60295 3.77768 4.10546 4.12354 4.35169 4.51724 4.6526 4.82737 4.84548 
38 0.01861 0.11105 0.16682 0.17889 0.31951 0.33085 0.51088 0.53229 0.64993 0.81905 0.83348 0.86154 0.99854 1.02207 1.1733 1.1876 1.3376 1.37136 1.51119 1.66422 1.85534 1.88794 2.07564 2.20318 2.34353 2.64655 2.83015 2.99626 3.16945 3.31804 3.45377 3.59947 3.77489 4.10137 4.34773 4.51452 4.65225 4.82339 
39 0.01916 0.10504 0.1648 0.17563 0.31742 0.32759 0.50909 0.5295 0.64849 0.81072 0.82912 0.84323 0.99623 1.01515 1.17154 1.18493 1.21988 1.33586 1.36603 1.51004 1.66234 1.85329 1.88064 2.07383 2.20136 2.34158 2.64483 2.82818 2.99433 3.16783 3.31604 3.45205 3.59769 3.77284 4.09948 4.3455 4.5131 4.65353 4.82131 
47 0.0118 0.10037 0.16142 0.17084 0.19513 0.31496 0.32408 0.34774 0.50636 0.52358 0.64481 0.66873 0.81652 0.82903 0.84628 0.99391 1.00872 1.16844 1.18006 1.21048 1.33265 1.35446 1.50555 1.53264 1.65909 1.6814 1.85073 1.87047 2.06968 2.19759 2.22957 2.33887 2.64149 2.8249 2.85244 2.99117 3.16483 3.31329 3.44899 3.47159 3.59447 3.76923 4.09685 4.34279 4.50922 4.64715 4.81847 
47 0.01627 0.10706 0.16835 0.17784 0.20379 0.32194 0.33148 0.36705 0.5132 0.53089 0.65197 0.67973 0.82429 0.83615 0.85767 1.00076 1.0172 1.1753 1.1869 1.21692 1.3395 1.36265 1.51271 1.5434 1.66647 1.69338 1.85782 1.88092 2.07772 2.20508 2.24242 2.34573 2.64862 2.83197 2.86106 2.99852 3.17157 3.32013 3.45583 3.48361 3.6014 3.77644 4.10353 4.34986 4.51624 4.65538 4.82546 
43 0.02031 0.10967 0.17099 0.1813 0.22575 0.32453 0.33492 0.51552 0.53406 0.65418 0.68247 0.82419 0.83735 0.85702 1.0032 1.02481 1.17766 1.18993 1.22161 1.34214 1.36894 1.51509 1.54834 1.66919 1.86035 1.89081 2.08041 2.2077 2.34791 2.65003 2.83458 3.00039 3.17334 3.32219 3.45767 3.48102 3.6033 3.7786 4.10549 4.35216 4.51782 4.65368 4.82767 
43 0.01519 0.11351 0.17565 0.18603 0.23005 0.32926 0.33972 0.52023 0.53878 0.65879 0.68625 0.8309 0.84311 0.87336 1.00784 1.02821 1.18255 1.19528 1.22944 1.34681 1.37331 1.51941 1.54943 1.67383 1.86492 1.89342 2.08474 2.21261 2.35263 2.65466 2.83917 3.00521 3.17803 3.32689 3.46245 3.48728 3.60805 3.78307 4.11023 4.35686 4.52249 4.65803 4.83228 
50 0.00968 0.1004 0.16799 0.17649 0.19332 0.32213 0.3305 0.34588 0.51353 0.52794 0.65201 0.66783 0.81592 0.83304 0.8431 1.0008 1.01319 1.17548 1.18549 1.20765 1.33966 1.35594 1.51204 1.531 1.66609 1.68351 1.85763 1.87357 2.07645 2.10449 2.20464 2.22833 2.34582 2.64785 2.83198 2.8522 2.99806 3.1715 3.19114 3.32034 3.45575 3.4704 3.60122 3.77615 4.10375 4.34971 4.51554 4.6503 4.82553 4.84473 
48 0.01767 0.10243 0.16384 0.17303 0.19549 0.31743 0.32649 0.3495 0.50871 0.52534 0.64733 0.67015 0.81805 0.83092 0.84692 0.99625 1.01068 1.17083 1.18191 1.20977 1.33505 1.3567 1.50787 1.53292 1.66173 1.68406 1.85313 1.87237 2.0724 2.19985 2.23067 2.3412 2.64359 2.82726 2.85128 2.99346 3.16701 3.31559 3.45125 3.47117 3.59676 3.77159 4.0991 4.34511 4.51142 4.64701 4.82078 4.85056 
43 0.0205 0.11305 0.17217 0.18268 0.23388 0.32557 0.336 0.5166 0.53519 0.65528 0.68351 0.82955 0.84122 1.00413 1.02279 1.17862 1.19094 1.22299 1.34305 1.36812 1.51618 1.55041 1.67017 1.86125 1.88795 2.08113 2.20851 2.24878 2.34928 2.652 2.83574 3.0019 3.17493 3.32354 3.45924 3.48902 3.60478 3.78016 4.10712 4.35374 4.51995 4.65704 4.82902 
48 0.01617 0.10633 0.16945 0.17833 0.19855 0.3232 0.33211 0.35372 0.51444 0.52984 0.65264 0.66948 0.82109 0.83535 0.84837 1.00189 1.01605 1.17638 1.18686 1.21181 1.34064 1.35913 1.51291 1.53344 1.66727 1.68693 1.8588 1.8767 2.07755 2.20542 2.23058 2.34668 2.64866 2.8329 2.85398 2.99889 3.17228 3.32108 3.45649 3.47215 3.6019 3.77662 4.10445 4.35053 4.51622 4.65104 4.82632 4.84689 
44 0.00784 0.10316 0.17124 0.18123 0.21607 0.3251 0.33531 0.51601 0.53386 0.65499 0.68485 0.82546 0.83835 0.85915 1.00384 1.02448 1.17855 1.19108 1.22388 1.34262 1.36751 1.51604 1.55875 1.6699 1.8609 1.88906 2.08109 2.2087 2.34857 2.65107 2.83502 2.86459 3.00154 3.17431 3.32298 3.45847 3.48445 3.60443 3.77983 4.10623 4.35291 4.51904 4.65742 4.8284 
35 0.00809 0.11636 0.17457 0.18873 0.3277 0.34087 0.51887 0.54292 0.6578 0.83358 0.8473 1.00671 1.18101 1.19757 1.3453 1.51833 1.67236 1.86334 1.91407 2.08364 2.2113 2.35155 2.6544 2.83813 3.00436 3.17724 3.32569 3.46163 3.60759 3.78304 4.10933 4.35603 4.52279 4.66318 4.83152 
45 0.01271 0.1094 0.17065 0.18049 0.21101 0.32439 0.33434 0.51531 0.53299 0.65372 0.67748 0.82605 0.83836 0.86178 1.00306 1.02069 1.17738 1.18917 1.2196 1.34174 1.36516 1.51451 1.54147 1.66885 1.70177 1.86011 1.88499 2.08005 2.20726 2.24507 2.34805 2.65026 2.83435 3.00035 3.17355 3.32226 3.45781 3.48168 3.60351 3.77826 4.10577 4.35222 4.51789 4.65467 4.82768 
41 0.00856 0.10724 0.16937 0.1801 0.32231 0.3325 0.5137 0.53255 0.65278 0.6847 0.8217 0.83578 0.85595 1.00147 1.02215 1.17635 1.18946 1.22447 1.34072 1.37088 1.514 1.66749 1.85849 1.88872 2.07883 2.20656 2.3464 2.64907 2.83285 2.99925 3.17218 3.32076 3.45636 3.48369 3.60226 3.77772 4.10415 4.3505 4.5171 4.65499 4.82616 
46 0.00943 0.04532 0.12777 0.17687 0.18721 0.29236 0.33069 0.3412 0.52085 0.53841 0.65972 0.68804 0.83426 0.84546 1.00821 1.02482 1.18294 1.19479 1.22521 1.34695 1.36886 1.52022 1.54863 1.674 1.70121 1.86558 1.89125 2.0855 2.21229 2.24613 2.35339 2.65602 2.83986 2.87836 3.00606 3.179 3.3276 3.46328 3.48851 3.60916 3.78439 4.11103 4.35771 4.52371 4.66146 4.83305 
41 0.01877 0.11006 0.16733 0.17829 0.32006 0.33046 0.51149 0.53085 0.65019 0.67907 0.82254 0.83522 0.88298 0.99949 1.02128 1.17388 1.18697 1.22355 1.33836 1.36707 1.51162 1.66514 1.85627 1.88404 2.07595 2.20377 2.34427 2.64699 2.83073 2.99687 3.17017 3.31864 3.4543 3.4884 3.60007 3.77517 4.10215 4.34855 4.51487 4.6518 4.82418 
51 0.01914 0.1043 0.16741 0.17588 0.19263 0.32118 0.32937 0.34324 0.51253 0.52637 0.62596 0.65233 0.67516 0.82153 0.83445 0.84774 1.00013 1.01245 1.17458 1.18449 1.20613 1.33877 1.3548 1.5111 1.53053 1.66522 1.68243 1.85688 1.87271 2.07534 2.20309 2.22512 2.34495 2.64699 2.83084 2.85023 2.99692 3.17068 3.19064 3.3193 3.45487 3.4694 3.60033 3.77496 4.10292 4.12352 4.34896 4.51487 4.65005 4.82462 4.84283 
50 0.01151 0.10011 0.17148 0.17981 0.19501 0.32571 0.33357 0.34586 0.51763 0.53177 0.65603 0.67052 0.81797 0.83659 0.84617 1.00447 1.01563 1.17949 1.18925 1.20988 1.34377 1.35969 1.51608 1.53395 1.66968 1.68578 1.86174 1.87738 2.08113 2.2078 2.22746 2.3499 2.65171 2.68176 2.83618 2.85617 3.00223 3.17561 3.19392 3.32455 3.45997 3.47467 3.60519 3.78023 4.10788 4.35396 4.5196 4.65406 4.82965 4.84825 
47 0.01442 0.10482 0.16575 0.17528 0.20137 0.31918 0.32867 0.36131 0.51061 0.52818 0.64927 0.67561 0.82189 0.83377 0.85622 0.99808 1.01423 1.17278 1.18437 1.21441 1.33695 1.3593 1.5098 1.53778 1.6638 1.69048 1.85517 1.87979 2.07498 2.20221 2.23799 2.34318 2.64554 2.82948 2.85831 2.99562 3.169 3.31762 3.45329 3.47886 3.59883 3.77396 4.10103 4.34725 4.51357 4.65118 4.8229 
43 0.01808 0.10701 0.167 0.17742 0.22655 0.32041 0.33083 0.51148 0.5301 0.65019 0.67848 0.82182 0.83443 0.86164 0.99916 1.01929 1.17375 1.1863 1.21968 1.33818 1.36579 1.51121 1.54837 1.66529 1.85622 1.88663 2.07587 2.20361 2.34396 2.64642 2.83055 2.99661 3.16959 3.31834 3.45398 3.48017 3.59966 3.77469 4.10167 4.34812 4.51421 4.65042 4.82374 
48 0.01846 0.10602 0.1683 0.17733 0.19878 0.32177 0.33071 0.35187 0.51317 0.52907 0.65175 0.67271 0.82135 0.83478 0.84945 1.00056 1.01444 1.17528 1.18611 1.21274 1.33926 1.35772 1.51228 1.53564 1.66599 1.68596 1.85748 1.87549 2.07677 2.20422 2.2314 2.34553 2.64801 2.83173 2.85413 2.99789 3.17141 3.31984 3.45561 3.47395 3.60115 3.77602 4.10346 4.34953 4.51562 4.65121 4.8252 4.84811 
48 0.01632 0.10432 0.16613 0.17529 0.19777 0.31957 0.32863 0.35138 0.51086 0.5266 0.64926 0.66799 0.82011 0.83307 0.84913 0.99842 1.01266 1.17289 1.18365 1.20997 1.3371 1.35631 1.50984 1.53255 1.66377 1.68409 1.85538 1.87428 2.07469 2.20202 2.22986 2.34339 2.64569 2.82945 2.8517 2.99564 3.16913 3.3177 3.45328 3.47095 3.59869 3.77373 4.10125 4.34741 4.51343 4.64806 4.82302 4.84833 
50 0.01437 0.10245 0.16835 0.17682 0.19384 0.32204 0.33022 0.34408 0.51368 0.52822 0.65212 0.6676 0.8151 0.83294 0.84274 1.00071 1.01241 1.17559 1.18555 1.20733 1.3397 1.3557 1.51216 1.53103 1.6661 1.68336 1.85763 1.87322 2.07656 2.20435 2.22645 2.34586 2.64783 2.83193 2.85174 2.99797 3.17173 3.19257 3.32027 3.45597 3.47085 3.60115 3.77591 4.10384 4.1269 4.34992 4.51583 4.65053 4.82563 4.84452 
57 0.01584 0.09951 0.16663 0.17452 0.18609 0.32067 0.32775 0.33762 0.51277 0.52431 0.5458 0.65093 0.66189 0.81029 0.83166 0.84053 1.00003 1.0098 1.17468 1.18347 1.19919 1.33889 1.35156 1.51074 1.52559 1.6647 1.67818 1.85662 1.86939 2.07455 2.09119 2.20251 2.21872 2.34521 2.36437 2.64673 2.66302 2.8309 2.84758 2.99704 3.01535 3.17095 3.18405 3.31974 3.33469 3.45525 3.46712 3.60052 3.77494 4.10329 4.11643 4.34909 4.51461 4.53773 4.64903 4.82499 4.83999 
53 0.01637 0.10146 0.16775 0.17601 0.19194 0.32177 0.32986 0.34345 0.51301 0.52654 0.56316 0.65159 0.66576 0.81704 0.83301 0.84293 1.0004 1.01197 1.17503 1.18462 1.20449 1.33908 1.35392 1.51128 1.52852 1.66551 1.68175 1.8572 1.87252 2.07598 2.10027 2.20362 2.22411 2.34534 2.64711 2.67206 2.83139 2.85096 2.99749 3.17103 3.18867 3.31977 3.45529 3.46891 3.60066 3.77543 4.10334 4.12423 4.34945 4.51504 4.64959 4.82507 4.84315 
45 0.01557 0.10055 0.16221 0.17178 0.19892 0.31576 0.3253 0.36303 0.50723 0.52566 0.64601 0.6774 0.81619 0.82923 0.84643 0.99452 1.01162 1.16943 1.18135 1.21216 1.33365 1.35886 1.50684 1.54726 1.66034 1.85135 1.87309 2.07121 2.1989 2.23911 2.3395 2.64249 2.82589 2.99209 3.16538 3.31393 3.44963 3.47668 3.59514 3.77012 4.09735 4.34335 4.51017 4.65099 4.8191 
49 0.0085 0.09943 0.16873 0.17736 0.19504 0.32286 0.33143 0.3488 0.51422 0.5291 0.65245 0.6675 0.81801 0.83418 0.84498 1.00151 1.01441 1.17607 1.18617 1.20889 1.34039 1.3577 1.51263 1.53144 1.66687 1.68506 1.85845 1.87507 2.07723 2.20494 2.2283 2.34643 2.64816 2.83265 2.85308 2.99856 3.17211 3.19225 3.32092 3.45636 3.47127 3.6018 3.77648 4.10433 4.35042 4.5159 4.64975 4.82617 4.84589 
53 0.0126 0.10271 0.17076 0.17905 0.19487 0.32505 0.33325 0.34759 0.51615 0.52968 0.56931 0.65474 0.66938 0.8223 0.83682 0.8476 1.00365 1.01559 1.17815 1.18784 1.20825 1.34215 1.35691 1.51465 1.53267 1.66884 1.68561 1.86053 1.87621 2.079 2.10213 2.20675 2.22748 2.34853 2.65034 2.83445 2.85349 3.00042 3.03058 3.17417 3.19171 3.32285 3.4585 3.47276 3.60389 3.7786 4.10645 4.12655 4.35261 4.51815 4.65311 4.82822 4.84608 
48 0.01737 0.10584 0.16938 0.17818 0.19818 0.32303 0.33185 0.35248 0.51418 0.52939 0.65277 0.67246 0.81958 0.83471 0.84678 1.0016 1.0152 1.17622 1.18661 1.21113 1.34032 1.35808 1.51303 1.53466 1.66717 1.68672 1.85848 1.87576 2.07795 2.20534 2.23093 2.34641 2.64868 2.83258 2.85338 2.99867 3.17217 3.32083 3.45632 3.47236 3.6017 3.77693 4.10427 4.35033 4.51642 4.65197 4.82611 4.84676 
36 0.02109 0.11588 0.17135 0.18472 0.32416 0.3363 0.5155 0.53828 0.65477 0.82486 0.83825 1.00276 1.03969 1.1778 1.19337 1.342 1.39111 1.51578 1.66937 1.86 2.08066 2.20856 2.34766 2.65066 2.83485 3.00086 3.17362 3.32211 3.45792 3.60369 3.77935 4.10557 4.35237 4.51883 4.66103 4.8278 
49 0.01459 0.0983 0.16243 0.17101 0.18802 0.31602 0.32413 0.33733 0.50769 0.52227 0.64604 0.66053 0.8097 0.82741 0.83725 0.99487 1.00667 1.16971 1.17973 1.20152 1.3338 1.35014 1.50634 1.52555 1.66007 1.67749 1.85156 1.86718 2.07033 2.19824 2.22144 2.34003 2.64224 2.82578 2.84569 2.99203 3.16585 3.18646 3.3145 3.45019 3.46495 3.59555 3.77016 4.09811 4.34369 4.5101 4.64535 4.81953 4.83922 
45 0.01938 0.10661 0.16795 0.17782 0.21166 0.32118 0.33086 0.51239 0.53005 0.65136 0.67939 0.81996 0.83393 0.84968 0.99987 1.01622 1.17487 1.1868 1.21723 1.33902 1.36238 1.51246 1.55017 1.66576 1.6946 1.85702 1.8823 2.07733 2.20522 2.345 2.64793 2.83148 2.86202 2.99789 3.17094 3.31949 3.45517 3.48329 3.60092 3.7763 4.10289 4.34917 4.51618 4.65719 4.82477 
54 0.01708 0.10288 0.16996 0.17805 0.19261 0.32397 0.33158 0.34301 0.51555 0.52849 0.55609 0.65399 0.66694 0.81752 0.83502 0.84436 1.00279 1.01364 1.17757 1.18695 1.20563 1.34166 1.35597 1.51378 1.53018 1.66784 1.68339 1.85965 1.8742 2.07818 2.09775 2.20598 2.22473 2.34791 2.64958 2.66983 2.83383 2.85223 2.9999 3.02551 3.17367 3.18978 3.32245 3.45781 3.47064 3.60319 3.77795 4.10581 4.12176 4.35187 4.51751 4.65237 4.82762 4.84445 
43 0.01562 0.11348 0.17582 0.18614 0.22866 0.32919 0.33937 0.52022 0.53827 0.65886 0.68568 0.83077 0.84303 0.86803 1.00789 1.02751 1.18259 1.19516 1.22842 1.34667 1.37132 1.51949 1.54852 1.67396 1.86477 1.8898 2.08499 2.21255 2.35253 2.65467 2.83921 3.00532 3.17827 3.32688 3.46249 3.48587 3.60805 3.78303 4.11037 4.35671 4.52251 4.65848 4.83238 
38 0.02251 0.11577 0.17477 0.18703 0.32758 0.33889 0.51906 0.54038 0.65791 0.82475 0.83998 0.86042 1.00641 1.03476 1.18117 1.19524 1.2374 1.34569 1.51892 1.67283 1.86329 1.89366 2.08397 2.21159 2.35117 2.65363 2.83808 3.0047 3.17696 3.32565 3.4612 3.60692 3.78216 4.10873 4.3554 4.52135 4.65896 4.83128 
46 0.01614 0.10222 0.1613 0.17109 0.19987 0.3147 0.32439 0.36206 0.50582 0.52298 0.64402 0.66805 0.82003 0.83136 0.99353 1.00997 1.16785 1.17944 1.20929 1.33207 1.35343 1.50446 1.53169 1.65909 1.68465 1.85047 1.8725 2.06925 2.19727 2.23131 2.33845 2.64039 2.82455 2.85048 2.99066 3.16407 3.31277 3.44839 3.47085 3.5939 3.76848 4.09638 4.34263 4.50824 4.64466 4.8181 
52 0.01585 0.10427 0.16982 0.17821 0.19449 0.32359 0.33161 0.3446 0.51515 0.52901 0.59842 0.65361 0.66765 0.82188 0.83602 0.84705 1.00258 1.01458 1.17717 1.18701 1.20829 1.34126 1.35677 1.51335 1.53069 1.66775 1.68475 1.85924 1.87452 2.078 2.10115 2.2061 2.22869 2.34756 2.64909 2.67151 2.83363 2.85343 2.99967 3.17328 3.19166 3.32197 3.45758 3.47209 3.60282 3.77749 4.10556 4.35162 4.51696 4.65146 4.82725 4.84556 
44 0.0122 0.10218 0.16117 0.17127 0.2065 0.31458 0.32451 0.50556 0.52352 0.64403 0.66928 0.81722 0.82944 0.8589 0.99345 1.01086 1.16786 1.18005 1.21236 1.33214 1.35644 1.50497 1.53831 1.65905 1.69213 1.85042 1.87655 2.06969 2.19752 2.33836 2.64079 2.82452 2.99049 3.16415 3.31266 3.44841 3.47376 3.59396 3.76865 4.09627 4.34237 4.50856 4.64503 4.81796 
41 0.01162 0.11152 0.17481 0.18599 0.32797 0.33873 0.51901 0.53809 0.65784 0.68961 0.82877 0.84159 0.86865 1.00677 1.02955 1.18146 1.19478 1.23144 1.34577 1.37439 1.51883 1.67309 1.86384 1.89402 2.08378 2.21148 2.35138 2.65388 2.83805 3.00408 3.17696 3.32576 3.4614 3.49081 3.60704 3.78221 4.10915 4.35578 4.52183 4.6617 4.8313 
50 0.01101 0.09907 0.16477 0.17324 0.19 0.31865 0.32689 0.34121 0.51001 0.52418 0.64836 0.66302 0.81172 0.82973 0.83972 0.99729 1.00911 1.17206 1.18199 1.20349 1.33612 1.35173 1.50851 1.52763 1.66248 1.67945 1.85403 1.86956 2.07269 2.10439 2.2008 2.22404 2.34235 2.64448 2.8282 2.84783 2.99447 3.16812 3.18841 3.31679 3.45239 3.46751 3.59785 3.77249 4.10036 4.34613 4.51229 4.64803 4.82192 4.84054 
45 0.01224 0.10581 0.16659 0.17628 0.20377 0.32029 0.33003 0.51134 0.52858 0.64989 0.67452 0.82079 0.8339 0.85293 0.99906 1.0157 1.1735 1.1852 1.21527 1.33784 1.3608 1.51095 1.54197 1.66459 1.69069 1.85616 1.87993 2.07567 2.20286 2.23551 2.34409 2.64676 2.8305 2.99653 3.16987 3.31838 3.45401 3.47716 3.59968 3.77467 4.10185 4.34811 4.51427 4.65085 4.82378 
41 0.01871 0.10662 0.16372 0.1744 0.30719 0.32047 0.33351 0.50821 0.528 0.64682 0.68123 0.82223 0.83388 0.99588 1.01704 1.17031 1.18323 1.21854 1.33474 1.36307 1.50802 1.6614 1.85267 1.87973 2.07231 2.1999 2.34068 2.64339 2.82707 2.99295 3.16655 3.31505 3.45071 3.4808 3.59641 3.77147 4.09864 4.3449 4.51137 4.64835 4.8205 
46 0.0126 0.09982 0.15979 0.16948 0.19709 0.31321 0.32282 0.35943 0.50448 0.52256 0.64286 0.67308 0.81698 0.82852 0.86211 0.99217 1.00918 1.16672 1.17881 1.21115 1.33088 1.35564 1.50353 1.65756 1.68313 1.84889 1.87042 2.06787 2.19593 2.24066 2.33701 2.63923 2.82317 2.85129 2.98937 3.16276 3.31141 3.44709 3.47988 3.5926 3.76722 4.09492 4.341 4.50702 4.64543 4.81664 
42 0.01881 0.10972 0.16891 0.17951 0.30384 0.32427 0.33628 0.51348 0.53303 0.65207 0.68263 0.82618 0.83785 1.001 1.02152 1.17552 1.18824 1.22183 1.33987 1.36692 1.51326 1.66676 1.85783 1.88489 2.07802 2.205 2.24301 2.34587 2.64879 2.83237 2.99853 3.17167 3.32022 3.45583 3.48504 3.60158 3.77704 4.10365 4.35011 4.51665 4.65328 4.82573 
45 0.01389 0.10763 0.17054 0.1802 0.20979 0.32397 0.33356 0.42626 0.51564 0.53407 0.6544 0.68509 0.82471 0.83715 0.8546 1.00274 1.01997 1.17762 1.18942 1.21973 1.34202 1.36736 1.5155 1.66873 1.70202 1.85981 1.88368 2.08034 2.20786 2.25031 2.34781 2.65045 2.83458 3.00067 3.17347 3.32217 3.45776 3.48125 3.6032 3.77884 4.10548 4.35199 4.51831 4.65579 4.82772 
50 0.01619 0.10478 0.17197 0.18041 0.19831 0.32617 0.33485 0.35512 0.51711 0.53197 0.65553 0.67156 0.81791 0.836 0.84584 1.00436 1.01721 1.1791 1.18913 1.21176 1.34311 1.35969 1.51538 1.53369 1.66995 1.68836 1.86133 1.87793 2.08053 2.20822 2.23174 2.34916 2.6509 2.83539 2.85529 3.00157 3.17476 3.19436 3.32356 3.45903 3.47361 3.60437 3.77938 4.1069 4.12898 4.35325 4.51871 4.65354 4.82905 4.84946 
61 0.01338 0.09989 0.16825 0.17609 0.18577 0.2173 0.32388 0.33076 0.34045 0.51526 0.52618 0.54603 0.65335 0.66354 0.81348 0.83425 0.8429 0.8788 1.0027 1.01216 1.17718 1.1856 1.2001 1.23226 1.34126 1.35299 1.5133 1.52765 1.66742 1.68054 1.85918 1.87134 2.0772 2.09352 2.20494 2.22052 2.34768 2.3656 2.64911 2.66401 2.83309 2.84843 2.99946 3.01668 3.17335 3.18527 3.32199 3.3343 3.45754 3.46853 3.60287 3.77732 3.79781 4.10584 4.1185 4.35164 4.51704 4.53648 4.65039 4.82739 4.84147 
48 0.02012 0.10296 0.16445 0.17336 0.19294 0.31795 0.32665 0.34434 0.50939 0.52505 0.64766 0.66429 0.81762 0.8312 0.84532 0.99688 1.01023 1.17145 1.18209 1.20769 1.3356 1.35437 1.50811 1.5295 1.662 1.68089 1.85369 1.87079 2.07252 2.20031 2.22667 2.34189 2.64404 2.82778 2.84945 2.99404 3.16771 3.31619 3.4519 3.46914 3.59733 3.77193 4.09981 4.34572 4.5117 4.64716 4.82143 4.84383 
46 0.01864 0.10311 0.16409 0.17348 0.19794 0.31754 0.32683 0.35539 0.50918 0.52696 0.64805 0.67893 0.81873 0.83135 0.84815 0.99644 1.01146 1.17122 1.18256 1.21153 1.33556 1.35879 1.50888 1.54609 1.66193 1.68443 1.8534 1.87562 2.07357 2.2007 2.23637 2.3416 2.64481 2.82796 2.99406 3.16752 3.31605 3.45177 3.47635 3.59732 3.77262 4.09951 4.34546 4.51257 4.65073 4.82125 
51 0.00659 0.09559 0.16474 0.17317 0.18914 0.31882 0.32677 0.33939 0.5106 0.52539 0.64909 0.66375 0.80752 0.82913 0.83843 0.99745 1.00863 1.1727 1.18268 1.20458 1.33675 1.35309 1.50918 1.52749 1.66276 1.67997 1.85433 1.86987 2.07336 2.09676 2.20133 2.22376 2.34289 2.64512 2.82881 2.84886 2.99513 3.16872 3.18938 3.31745 3.45294 3.46719 3.5983 3.77304 4.10076 4.11998 4.34665 4.51281 4.64852 4.82251 4.84127 
46 0.01918 0.10379 0.16447 0.1743 0.2065 0.31794 0.32774 0.50901 0.52673 0.64768 0.67284 0.81709 0.83104 0.84835 0.99657 1.01356 1.1714 1.18319 1.21328 1.33563 1.35967 1.50844 1.53605 1.66241 1.6957 1.85365 1.87891 2.07321 2.2012 2.24098 2.34168 2.64419 2.82808 2.85862 2.99439 3.16744 3.31621 3.45183 3.47839 3.59743 3.77242 4.09949 4.3457 4.51207 4.6499 4.82136 
48 0.01191 0.10503 0.17381 0.18295 0.20372 0.32787 0.33698 0.36068 0.51903 0.53452 0.65753 0.67642 0.82964 0.84189 0.86034 1.00662 1.02085 1.18114 1.19204 1.21911 1.3453 1.36423 1.51795 1.54035 1.67208 1.6927 1.86357 1.88207 2.08281 2.21032 2.23843 2.35154 2.65391 2.83761 2.85944 3.00381 3.17726 3.32593 3.46147 3.47933 3.60701 3.78199 4.10938 4.35542 4.52182 4.65779 4.83124 4.85456 
36 0.01454 0.11307 0.16725 0.18002 0.31997 0.33172 0.51116 0.53362 0.65042 0.8222 0.8352 0.99874 1.0234 1.17359 1.1887 1.33781 1.51116 1.66445 1.8555 1.88736 2.07584 2.20357 2.3437 2.64687 2.83022 2.99653 3.16976 3.31815 3.45408 3.59989 3.77556 4.10176 4.34814 4.51571 4.65759 4.82361 
50 0.01076 0.09482 0.17228 0.18094 0.19771 0.32718 0.33577 0.35357 0.51824 0.53256 0.65682 0.67301 0.82388 0.83882 0.85027 1.00564 1.01818 1.18029 1.19039 1.21318 1.34442 1.3609 1.51689 1.53625 1.67086 1.68838 1.86268 1.87935 2.0814 2.20891 2.23133 2.35053 2.65268 2.83655 2.85621 3.00281 3.17625 3.19598 3.32502 3.46032 3.47451 3.60596 3.78094 4.10841 4.13086 4.35466 4.52057 4.6559 4.83029 4.84949 
50 0.01428 0.10238 0.16836 0.1769 0.19448 0.32207 0.33036 0.34504 0.51363 0.52841 0.6521 0.66763 0.81494 0.83289 0.84275 1.0007 1.01267 1.17556 1.18558 1.2078 1.33974 1.35651 1.51229 1.53129 1.66602 1.68386 1.85761 1.87353 2.07653 2.10521 2.20459 2.22836 2.34592 2.64807 2.83206 2.85239 2.99809 3.17173 3.32029 3.45593 3.47107 3.60128 3.77624 4.10373 4.12691 4.34986 4.51585 4.65042 4.82566 4.84594 
35 0.01618 0.12001 0.17183 0.18572 0.32458 0.33705 0.51587 0.53918 0.6549 0.82914 0.8419 1.0035 1.17795 1.19357 1.34242 1.51553 1.66908 1.86015 1.89433 2.08021 2.20794 2.34837 2.65096 2.83502 3.00113 3.17397 3.3227 3.45843 3.60441 3.77958 4.10609 4.35298 4.51914 4.65858 4.82836 
44 0.05425 0.12567 0.16266 0.17353 0.31434 0.32401 0.35577 0.50594 0.52373 0.64435 0.66893 0.81839 0.83028 0.88447 0.99388 1.01205 1.16829 1.18056 1.21334 1.33257 1.35762 1.50541 1.54152 1.65956 1.8507 1.87624 2.06978 2.19763 2.23532 2.33878 2.64119 2.82495 2.99103 3.16448 3.31304 3.44877 3.47353 3.59439 3.76911 4.09663 4.34283 4.50902 4.6446 4.81838 
55 0.01855 0.10313 0.16882 0.17696 0.19139 0.32257 0.33009 0.3411 0.51422 0.52672 0.55278 0.65249 0.6647 0.81811 0.83443 0.84406 1.00166 1.01234 1.17627 1.18556 1.20352 1.34036 1.35416 1.51242 1.52872 1.66652 1.68141 1.85825 1.8723 2.07645 2.09508 2.2046 2.22313 2.34674 2.37204 2.64848 2.66802 2.83255 2.85081 2.99882 3.02845 3.17253 3.18812 3.32131 3.45679 3.46986 3.60221 3.77664 4.10483 4.12132 4.35078 4.51635 4.65079 4.82645 4.84292 
48 0.01866 0.10562 0.16779 0.17673 0.19687 0.3214 0.33021 0.34963 0.51268 0.52764 0.6512 0.67011 0.82098 0.83443 0.84868 1.00015 1.01338 1.17478 1.18537 1.2108 1.33889 1.35657 1.51155 1.53389 1.66541 1.68423 1.85699 1.87411 2.07591 2.20359 2.22857 2.34509 2.64734 2.83111 2.85237 2.99722 3.17084 3.31944 3.45512 3.47229 3.60063 3.77536 4.10304 4.34899 4.51511 4.65136 4.82463 4.84487 
59 0.01653 0.10072 0.16783 0.17574 0.18521 0.2138 0.32339 0.33022 0.33973 0.51511 0.526 0.54574 0.65329 0.6638 0.81318 0.834 0.84263 0.87483 1.00241 1.01175 1.17711 1.18564 1.2006 1.34107 1.35281 1.5132 1.52795 1.66703 1.67989 1.85893 1.87096 2.07721 2.09377 2.20464 2.22019 2.34754 2.36554 2.64923 2.66542 2.83298 2.84849 2.99926 3.01663 3.17323 3.18522 3.32192 3.33471 3.4574 3.46846 3.60276 3.77736 4.10565 4.118 4.35134 4.51716 4.54085 4.65179 4.82709 4.8407 
48 0.02005 0.10677 0.16874 0.17802 0.20248 0.32228 0.33154 0.36092 0.51346 0.53013 0.65221 0.67693 0.82282 0.83553 0.85226 1.00102 1.01645 1.17563 1.18683 1.21513 1.33982 1.36129 1.5128 1.53896 1.66667 1.69064 1.85796 1.87822 2.07749 2.20511 2.23632 2.34584 2.64814 2.83218 2.85681 2.99832 3.17158 3.32028 3.45588 3.47657 3.60143 3.77645 4.10367 4.34991 4.516 4.65285 4.82549 4.85472 
59 0.01653 0.0948 0.16218 0.16995 0.17977 0.21354 0.31775 0.32467 0.33447 0.50923 0.5208 0.54219 0.64744 0.65847 0.8048 0.8276 0.83619 0.86248 0.99648 1.00608 1.17114 1.1796 1.19447 1.22839 1.33525 1.34754 1.5073 1.5231 1.66136 1.67486 1.85307 1.86568 2.07123 2.0887 2.19907 2.21505 2.34148 2.36025 2.64318 2.66051 2.82712 2.84356 2.99335 3.01305 3.16718 3.18006 3.31594 3.32973 3.45142 3.46274 3.59661 3.77118 4.09954 4.11256 4.34527 4.51093 4.64503 4.82109 4.83534 
61 0.01171 0.09714 0.16328 0.17224 0.18067 0.20091 0.32086 0.3276 0.33685 0.51281 0.52372 0.54336 0.65101 0.66128 0.80707 0.83103 0.83956 0.85979 1.00001 1.00921 1.17474 1.18307 1.19728 1.2268 1.33889 1.35072 1.51096 1.5254 1.66467 1.67751 1.85647 1.86829 2.07469 2.09095 2.20261 2.21822 2.34517 2.36288 2.64668 2.66194 2.83067 2.84628 2.99697 3.0137 3.17087 3.18263 3.31961 3.33211 3.45513 3.46609 3.60039 3.77495 3.79712 4.1033 4.11529 4.34897 4.51468 4.53617 4.64958 4.82487 4.83884 
62 0.01539 0.08976 0.15396 0.16373 0.17165 0.18901 0.31249 0.31914 0.32811 0.50456 0.51488 0.53331 0.64255 0.65199 0.79449 0.82248 0.83093 0.84801 0.99182 1.0008 1.16642 1.17448 1.1875 1.2134 1.33053 1.34185 1.50249 1.51605 1.65631 1.66853 1.84817 1.85964 2.06612 2.08182 2.19383 2.20874 2.33697 2.35369 2.63833 2.6519 2.82218 2.83627 2.98844 3.00379 3.16266 3.17348 3.31125 3.32222 3.44676 3.45704 3.59208 3.7663 3.78365 4.0951 4.10619 4.34058 4.37725 4.50626 4.5237 4.63952 4.81657 4.82986 
48 0.00722 0.09534 0.16875 0.1776 0.19532 0.32324 0.33185 0.34908 0.51469 0.52982 0.65319 0.67049 0.82199 0.83599 0.84927 1.002 1.01494 1.17674 1.18727 1.21242 1.34091 1.35858 1.51347 1.5344 1.66729 1.68576 1.85907 1.87645 2.07812 2.20566 2.23049 2.34705 2.64917 2.83317 2.8544 2.99925 3.17285 3.3215 3.45713 3.4739 3.60259 3.77715 4.10508 4.35109 4.51685 4.65187 4.82678 4.84807 
48 0.01201 0.10627 0.16851 0.17765 0.19931 0.32201 0.33102 0.35243 0.51342 0.52942 0.65168 0.6694 0.82341 0.83594 0.85316 1.00086 1.01474 1.17536 1.18613 1.21253 1.33963 1.3586 1.51213 1.5342 1.66644 1.68759 1.85786 1.87653 2.07672 2.20453 2.23238 2.34591 2.64819 2.83195 2.85381 2.99822 3.1716 3.3202 3.45589 3.47438 3.60137 3.77592 4.10381 4.34993 4.51573 4.6519 4.82554 4.84878 
59 0.01179 0.08843 0.15365 0.16246 0.17106 0.19319 0.31081 0.31755 0.32701 0.50274 0.51366 0.53403 0.64078 0.65114 0.7964 0.82116 0.82969 0.84918 0.99011 0.99926 1.16467 1.17311 1.18755 1.21798 1.32877 1.34095 1.50087 1.51695 1.65469 1.66788 1.84643 1.85852 2.06427 2.08165 2.1922 2.20814 2.33521 2.3555 2.63681 2.65382 2.82044 2.83644 2.98674 3.00497 3.16098 3.17362 3.3095 3.32193 3.44509 3.45612 3.59046 3.76466 4.09332 4.1055 4.33875 4.50458 4.63837 4.81459 4.82865 
54 0.01056 0.09967 0.16743 0.17558 0.19006 0.32168 0.32949 0.34161 0.51315 0.52634 0.55612 0.65146 0.66478 0.81687 0.83314 0.84286 1.00056 1.01181 1.17511 1.18457 1.20354 1.33924 1.35376 1.51148 1.52888 1.66565 1.68175 1.85735 1.87232 2.07561 2.09621 2.20364 2.22347 2.34554 2.64743 2.83129 2.84973 2.99743 3.02628 3.17122 3.18733 3.31993 3.35032 3.45553 3.46926 3.60094 3.77554 4.10357 4.12199 4.34964 4.51526 4.65053 4.82527 4.84265 
38 0.02114 0.11388 0.16898 0.18133 0.32165 0.33298 0.51293 0.53396 0.65189 0.82181 0.83586 0.87563 1.00069 1.02693 1.17531 1.18967 1.33963 1.37389 1.51337 1.66644 1.85761 1.89103 2.07791 2.20532 2.34561 2.64855 2.83228 2.99855 3.17144 3.31996 3.45573 3.60141 3.77663 4.10346 4.35001 4.5166 4.65498 4.82552 
47 0.00782 0.09951 0.1702 0.17939 0.20055 0.32429 0.33343 0.35799 0.51568 0.53212 0.6547 0.68087 0.82593 0.83823 0.85639 1.00318 1.01798 1.17777 1.18888 1.21696 1.34206 1.36315 1.51543 1.54338 1.66851 1.68928 1.86004 1.87891 2.08014 2.2075 2.24069 2.34809 2.65114 2.83435 2.85776 3.00093 3.17416 3.32275 3.45829 3.48013 3.60409 3.77929 4.10614 4.35233 4.51889 4.65664 4.82801 
59 0.00821 0.09321 0.16037 0.16819 0.1787 0.31362 0.32084 0.33006 0.50649 0.51722 0.53684 0.64443 0.65457 0.80353 0.82567 0.8345 0.87234 0.99424 1.00389 1.16861 1.17727 1.19241 1.33261 1.34442 1.50446 1.51888 1.65876 1.67199 1.85057 1.8628 2.06829 2.08484 2.1963 2.2123 2.33917 2.35711 2.6405 2.65549 2.82453 2.84046 2.99076 3.00818 3.16483 3.17705 3.31343 3.32591 3.44904 3.46033 3.59434 3.76855 3.78931 4.09737 4.11076 4.34308 4.50837 4.5277 4.6419 4.81887 4.83341 
37 0.01259 0.10949 0.16614 0.17829 0.31894 0.33017 0.51016 0.53101 0.64926 0.8193 0.83331 0.87521 0.99796 1.02512 1.1727 1.18723 1.33696 1.51029 1.66349 1.85451 1.88392 2.07453 2.20222 2.34272 2.64597 2.82926 2.99555 3.16867 3.3172 3.45301 3.59884 3.77406 4.10068 4.34691 4.51423 4.65517 4.82255 
44 0.01627 0.10612 0.16556 0.17581 0.21552 0.31893 0.32901 0.5101 0.52819 0.64873 0.67487 0.82098 0.83337 0.85778 0.99779 1.0165 1.17234 1.18446 1.21624 1.33672 1.36178 1.50973 1.54568 1.66352 1.85475 1.88116 2.07471 2.20205 2.24204 2.34289 2.64545 2.82921 2.99528 3.16863 3.31716 3.4529 3.47978 3.59862 3.7735 4.10076 4.34703 4.51354 4.64978 4.82263 
43 0.00968 0.10847 0.17051 0.18093 0.22669 0.32419 0.33469 0.51526 0.53481 0.65401 0.68599 0.82774 0.83933 1.00272 1.02283 1.1774 1.19027 1.22416 1.34151 1.3665 1.51491 1.55677 1.66923 1.85987 1.8891 2.07991 2.2071 2.2478 2.34763 2.65037 2.83418 3.00072 3.1734 3.32185 3.45761 3.48944 3.60347 3.77857 4.10538 4.35192 4.51769 4.65527 4.82755 
44 0.01139 0.10733 0.1681 0.17809 0.21189 0.32161 0.33156 0.51264 0.53041 0.65148 0.68171 0.82315 0.83569 0.85792 1.00043 1.01826 1.17515 1.1876 1.22057 1.33923 1.36355 1.51259 1.66591 1.69437 1.85734 1.88062 2.07733 2.20499 2.34534 2.64812 2.83155 2.86125 2.99782 3.17126 3.31978 3.45546 3.48353 3.60123 3.77635 4.10322 4.34947 4.51623 4.65723 4.82509 
58 0.01074 0.09684 0.16479 0.1727 0.1841 0.31904 0.32617 0.33616 0.51112 0.52276 0.54442 0.64922 0.66004 0.8073 0.82971 0.83852 0.87359 0.99856 1.00865 1.17314 1.18197 1.19807 1.33723 1.35003 1.50917 1.52414 1.66324 1.67709 1.85509 1.86821 2.07323 2.09043 2.20111 2.21753 2.34357 2.36384 2.64497 2.66081 2.8293 2.84658 2.99534 3.01403 3.16925 3.18243 3.31806 3.334 3.45351 3.46533 3.5988 3.77326 4.10167 4.11577 4.34753 4.51278 4.53355 4.64673 4.82332 4.83861 
36 0.00878 0.11096 0.17111 0.18426 0.32423 0.33662 0.51538 0.53767 0.65451 0.82438 0.83796 1.00287 1.17747 1.19223 1.34177 1.3762 1.51537 1.66915 1.85985 1.89725 2.08006 2.20795 2.34766 2.65017 2.8345 3.0006 3.17323 3.32197 3.45763 3.60346 3.77947 4.1052 4.352 4.51858 4.65831 4.82753 
48 0.01263 0.10473 0.16726 0.17633 0.19766 0.32076 0.32971 0.35058 0.51216 0.52793 0.65066 0.6722 0.82086 0.8341 0.84939 0.99956 1.0133 1.17417 1.18488 1.21092 1.33843 1.35752 1.51104 1.53431 1.66496 1.68517 1.85651 1.87465 2.07559 2.20329 2.23027 2.34461 2.64696 2.83072 2.85339 2.99697 3.17035 3.31899 3.45459 3.47274 3.60011 3.77487 4.10246 4.34853 4.51459 4.65095 4.82424 4.84935 
54 0.01576 0.10101 0.1653 0.17359 0.18883 0.31894 0.32666 0.33822 0.51055 0.52349 0.55215 0.64874 0.66172 0.81731 0.83172 0.84247 0.99811 1.00926 1.17252 1.18207 1.2012 1.33662 1.35103 1.50885 1.52655 1.66296 1.67876 1.85475 1.86952 2.07297 2.09467 2.20074 2.21952 2.34317 2.6448 2.67263 2.82885 2.84793 2.99502 3.16878 3.18537 3.3174 3.34938 3.45318 3.4676 3.59851 3.77297 4.10128 4.1245 4.3473 4.51275 4.64717 4.82283 4.84081 
58 0.01209 0.09912 0.16849 0.17637 0.18662 0.23241 0.32419 0.33128 0.34144 0.5156 0.52736 0.5494 0.65395 0.66521 0.81512 0.83448 0.84317 1.00273 1.01239 1.17748 1.18615 1.20173 1.34152 1.35396 1.51354 1.52829 1.66742 1.68072 1.8592 1.87162 2.07747 2.09426 2.20548 2.22189 2.34775 2.36662 2.64932 2.6647 2.83347 2.85009 2.9997 3.01835 3.17356 3.18652 3.32233 3.33713 3.45779 3.46939 3.60302 3.77766 4.10584 4.11876 4.35157 4.51724 4.53766 4.65106 4.82757 4.84254 
40 0.02135 0.11765 0.17679 0.18848 0.3298 0.34088 0.52085 0.54055 0.65984 0.6975 0.83225 0.84447 1.00837 1.03056 1.18313 1.19659 1.2334 1.34741 1.37554 1.52081 1.67459 1.86581 1.89924 2.08594 2.21356 2.35335 2.65566 2.83995 3.00614 3.17889 3.32757 3.46317 3.49371 3.60906 3.78451 4.11106 4.35796 4.52374 4.66116 4.83319 
44 0.01986 0.11235 0.17404 0.18408 0.22048 0.32761 0.33769 0.51855 0.53636 0.65758 0.68712 0.82832 0.84082 0.86112 1.0061 1.02415 1.18103 1.19342 1.22545 1.34501 1.36922 1.51832 1.55137 1.67201 1.70938 1.86335 1.89072 2.08408 2.21148 2.351 2.65351 2.83784 3.00414 3.17687 3.32549 3.46096 3.48557 3.60674 3.78203 4.10875 4.35511 4.52136 4.6591 4.83072 
46 0.01157 0.10858 0.17087 0.18062 0.20987 0.32442 0.33415 0.51548 0.53283 0.65447 0.68192 0.82525 0.83804 0.85752 1.00305 1.01904 1.1777 1.18938 1.21931 1.34195 1.36456 1.51535 1.54741 1.66874 1.69445 1.86017 1.883 2.0802 2.2074 2.24317 2.34816 2.65095 2.83454 2.86279 3.00112 3.17414 3.32267 3.45818 3.48257 3.60427 3.7794 4.10598 4.35235 4.51867 4.65679 4.82802 
48 0.01005 0.10447 0.16902 0.17812 0.19937 0.32267 0.33158 0.35202 0.51424 0.53075 0.65292 0.67595 0.82282 0.83596 0.8511 1.00147 1.01523 1.17633 1.18732 1.21471 1.34059 1.36129 1.51345 1.53766 1.66697 1.6877 1.85859 1.87747 2.07805 2.20546 2.23393 2.34666 2.64926 2.83283 2.85608 2.999 3.17254 3.32112 3.45676 3.47708 3.60228 3.77702 4.10455 4.3507 4.51683 4.65324 4.82638 4.85547 
44 0.00711 0.10327 0.16854 0.17835 0.21106 0.32209 0.33203 0.51327 0.53163 0.65202 0.67954 0.82025 0.83454 0.85111 1.00063 1.01827 1.17536 1.18705 1.21668 1.33961 1.36294 1.51275 1.54181 1.66692 1.85768 1.88259 2.07756 2.20507 2.23957 2.34563 2.64831 2.83229 2.9985 3.17133 3.31989 3.45558 3.47824 3.60107 3.7764 4.10328 4.34977 4.51595 4.65305 4.82543 
37 0.01019 0.11007 0.16557 0.17802 0.3184 0.33004 0.5096 0.53181 0.64837 0.8201 0.83346 0.99725 1.02449 1.17163 1.18597 1.336 1.3677 1.50958 1.66301 1.85422 1.88707 2.07428 2.20145 2.34221 2.64494 2.82877 2.99451 3.16804 3.3165 3.45228 3.59817 3.77321 4.10019 4.34682 4.51286 4.6496 4.82211 
53 0.01313 0.10288 0.17119 0.17944 0.19461 0.32521 0.33299 0.34499 0.51682 0.53025 0.56395 0.6553 0.66896 0.82147 0.83693 0.84688 1.00414 1.01548 1.17877 1.18832 1.20783 1.34301 1.35817 1.51526 1.53261 1.66907 1.68475 1.86078 1.87545 2.0796 2.10106 2.20753 2.22845 2.34922 2.65102 2.67586 2.83524 2.85448 3.00146 3.17495 3.19205 3.32387 3.45913 3.47263 3.60444 3.77924 4.10714 4.12536 4.35325 4.51882 4.65336 4.82895 4.84678 
39 0.02285 0.11481 0.17147 0.18293 0.32431 0.33514 0.5156 0.53524 0.65457 0.69079 0.82741 0.8397 1.00323 1.02462 1.17787 1.19131 1.22874 1.34252 1.37786 1.51577 1.66924 1.86027 1.8899 2.0804 2.20836 2.34823 2.65085 2.83488 3.00114 3.17406 3.32273 3.4583 3.604 3.77915 4.10608 4.35245 4.51871 4.65644 4.8281 
42 0.01646 0.11108 0.17059 0.18105 0.22688 0.324 0.3344 0.51496 0.53314 0.65401 0.69086 0.82742 0.83918 1.00261 1.02164 1.17719 1.18967 1.22234 1.34142 1.36588 1.51527 1.66837 1.70212 1.85952 1.8842 2.07934 2.20721 2.34751 2.65069 2.83397 2.99985 3.17341 3.32187 3.45755 3.48506 3.60336 3.77878 4.10539 4.35173 4.51854 4.65815 4.82729 
50 0.00741 0.09486 0.15897 0.1676 0.18506 0.3126 0.32075 0.33437 0.50409 0.51849 0.64216 0.65617 0.80738 0.82436 0.83471 0.99148 1.00353 1.16613 1.17635 1.19952 1.33022 1.34669 1.50242 1.52185 1.65656 1.67402 1.84813 1.86392 2.06638 2.0972 2.19477 2.21976 2.33659 2.6384 2.82227 2.84314 2.98849 3.16228 3.18464 3.31098 3.44658 3.46158 3.59192 3.76631 4.09456 4.34028 4.50614 4.64146 4.81602 4.83592 
35 0.01165 0.11478 0.17113 0.18475 0.32411 0.33673 0.51527 0.53799 0.65445 0.82723 0.83993 1.00297 1.17724 1.1924 1.3418 1.51513 1.66855 1.85969 1.8958 2.08022 2.20744 2.34766 2.65048 2.83444 3.00064 3.17339 3.32208 3.45771 3.60375 3.77907 4.10544 4.35226 4.51862 4.65817 4.82767 
54 0.01384 0.09764 0.16314 0.17142 0.1864 0.317 0.3247 0.33624 0.50874 0.52172 0.54998 0.64703 0.65984 0.8124 0.82877 0.83839 0.99609 1.00726 1.17084 1.18041 1.19988 1.33491 1.34953 1.50704 1.52412 1.66096 1.67668 1.85272 1.86755 2.07116 2.09094 2.19921 2.21867 2.34123 2.64287 2.66625 2.82705 2.84577 2.99322 3.02333 3.167 3.18318 3.31582 3.4512 3.4645 3.59654 3.77113 4.09921 4.11617 4.34514 4.51089 4.64567 4.82089 4.83839 
48 0.0153 0.10335 0.16595 0.17494 0.19613 0.31952 0.32856 0.35206 0.51084 0.52676 0.6493 0.66956 0.81823 0.8322 0.84631 0.99824 1.01249 1.17301 1.1838 1.21024 1.33708 1.35621 1.5096 1.53184 1.6639 1.6851 1.85516 1.87374 2.07416 2.20219 2.2313 2.34317 2.64519 2.82937 2.85168 2.99551 3.1689 3.31756 3.45321 3.47144 3.59862 3.7734 4.10105 4.34714 4.51284 4.64865 4.82276 4.84465 
48 0.01831 0.10711 0.17021 0.17919 0.20076 0.32392 0.333 0.35968 0.51528 0.53201 0.65432 0.68086 0.82235 0.83616 0.84981 1.00246 1.01654 1.17727 1.18813 1.21484 1.34159 1.36303 1.51506 1.54255 1.66797 1.68835 1.85955 1.87864 2.07976 2.20683 2.23741 2.34743 2.65027 2.83387 2.85734 3.00029 3.17338 3.32211 3.45766 3.47779 3.60333 3.77879 4.10536 4.35165 4.51811 4.65534 4.82723 4.85446 
47 0.0199 0.10568 0.1657 0.17503 0.19851 0.31925 0.32853 0.35591 0.51055 0.52736 0.64897 0.67077 0.82226 0.83404 0.85643 0.99825 1.01364 1.17266 1.18401 1.21323 1.33683 1.35771 1.50961 1.5344 1.66362 1.68693 1.85518 1.87574 2.07447 2.20192 2.23417 2.34315 2.64548 2.82932 2.85449 2.99542 3.16889 3.31742 3.45319 3.47542 3.59879 3.77374 4.10112 4.34732 4.51329 4.64919 4.82286 
41 0.02269 0.10682 0.16501 0.17579 0.3176 0.32774 0.50917 0.528 0.64811 0.67999 0.81824 0.83197 0.85459 0.99694 1.0176 1.17165 1.18445 1.21854 1.33614 1.36514 1.50959 1.66277 1.85381 1.88261 2.07359 2.20142 2.34186 2.64458 2.8284 2.99456 3.16772 3.31631 3.452 3.48155 3.59771 3.77283 4.09977 4.34602 4.51253 4.6511 4.82168 
50 0.00792 0.03152 0.11298 0.17355 0.18206 0.20074 0.32709 0.33552 0.35243 0.51834 0.53322 0.65685 0.67359 0.826 0.83928 0.85153 1.00534 1.01737 1.18001 1.1899 1.21165 1.34424 1.36049 1.5167 1.53566 1.67083 1.6885 1.86228 1.87818 2.08161 2.20874 2.23078 2.35025 2.6522 2.8365 2.8565 3.00246 3.17605 3.19549 3.32479 3.46032 3.47507 3.6057 3.78081 4.10832 4.35458 4.52004 4.65447 4.83019 4.84977 
56 0.01104 0.09746 0.16593 0.17385 0.18637 0.32018 0.32741 0.33775 0.51195 0.5241 0.54754 0.65035 0.66204 0.80821 0.83053 0.83939 0.99915 1.00928 1.17395 1.18287 1.19932 1.338 1.35102 1.50999 1.52523 1.66402 1.67831 1.85582 1.86906 2.07404 2.09133 2.20217 2.21937 2.34434 2.36701 2.64595 2.66299 2.83013 2.8478 2.99625 3.01595 3.17009 3.18405 3.31888 3.33669 3.45436 3.46651 3.59967 3.77417 4.10238 4.11688 4.34825 4.51396 4.64816 4.82405 4.83962 
47 0.02016 0.10183 0.16247 0.17184 0.19627 0.31598 0.32522 0.35281 0.50721 0.52377 0.6456 0.66549 0.81759 0.82996 0.84787 0.99486 1.00975 1.16938 1.18052 1.20878 1.33356 1.35456 1.50602 1.53005 1.66029 1.68333 1.85169 1.87213 2.07077 2.1985 2.23019 2.33975 2.64203 2.8258 2.84908 2.99198 3.16545 3.31413 3.44975 3.47032 3.59523 3.76988 4.09767 4.3437 4.50981 4.64594 4.81931 
48 0.01622 0.10177 0.16313 0.17231 0.19465 0.31667 0.32569 0.34762 0.50798 0.52429 0.6463 0.66517 0.81729 0.83025 0.84644 0.99552 1.00977 1.17008 1.18108 1.20857 1.33423 1.35427 1.50673 1.53019 1.6609 1.68232 1.85238 1.87095 2.07133 2.19915 2.22817 2.34046 2.6425 2.82651 2.8493 2.99263 3.16619 3.31483 3.45049 3.4697 3.59589 3.77047 4.09836 4.34438 4.51017 4.64587 4.82006 4.84556 
37 0.02457 0.11327 0.16723 0.17986 0.3201 0.332 0.51129 0.53292 0.65031 0.82089 0.83442 0.99882 1.02794 1.1735 1.18788 1.3378 1.37311 1.51131 1.66491 1.85578 1.89029 2.07647 2.20349 2.34383 2.64653 2.83049 2.99673 3.16948 3.31813 3.45386 3.59976 3.77492 4.10169 4.3483 4.51462 4.65321 4.82378 
35 0.09457 0.15577 0.16854 0.30874 0.32068 0.49986 0.52397 0.63844 0.81185 0.82524 0.98801 1.02372 1.16234 1.17807 1.32662 1.49905 1.65356 1.84468 1.88075 2.06383 2.19187 2.33284 2.63508 2.81919 2.9852 3.1586 3.30715 3.44298 3.58862 3.76321 4.09084 4.33729 4.5033 4.64148 4.81274 
57 0.00961 0.09505 0.16426 0.17342 0.18239 0.20617 0.32246 0.32947 0.33944 0.51423 0.52658 0.55137 0.65281 0.66523 0.81319 0.83289 0.84156 1.00105 1.01051 1.17603 1.18481 1.20081 1.34017 1.35317 1.51247 1.52831 1.66593 1.67948 1.85779 1.87049 2.07637 2.09397 2.20389 2.22034 2.34639 2.36754 2.64842 2.66827 2.83209 2.84921 2.99852 3.02002 3.17232 3.18681 3.32092 3.33668 3.45646 3.46844 3.60185 3.77644 4.10457 4.11922 4.35037 4.51632 4.65201 4.82616 4.84153 
54 0.01145 0.09677 0.16256 0.17083 0.18605 0.31634 0.3241 0.33584 0.50795 0.521 0.55005 0.64623 0.65985 0.81216 0.8282 0.83802 0.99538 1.0068 1.17 1.17953 1.19873 1.33405 1.34836 1.50623 1.52418 1.66034 1.67649 1.852 1.86683 2.07036 2.09179 2.19844 2.21816 2.34042 2.6422 2.82608 2.84439 2.99222 3.02199 3.16609 3.18226 3.31479 3.35746 3.45043 3.46411 3.59572 3.77033 4.09847 4.1179 4.34442 4.51 4.6445 4.82011 4.838 
49 0.01468 0.10452 0.16807 0.17674 0.19496 0.32177 0.33024 0.34628 0.51305 0.52771 0.65135 0.66707 0.81844 0.83371 0.84519 1.00045 1.01289 1.17508 1.18526 1.20836 1.33914 1.35556 1.51168 1.53227 1.66569 1.68335 1.8573 1.8737 2.07603 2.20368 2.22662 2.34546 2.64751 2.83133 2.85144 2.99753 3.17114 3.19259 3.3198 3.45544 3.47107 3.60089 3.77564 4.10342 4.34937 4.51529 4.6509 4.82505 4.84432 
48 0.01722 0.10243 0.16589 0.17468 0.19382 0.31945 0.32799 0.34459 0.51099 0.52633 0.64983 0.67164 0.81465 0.83086 0.84136 0.99815 1.01099 1.17309 1.18358 1.20845 1.33729 1.3562 1.5102 1.53247 1.66357 1.68268 1.85505 1.87197 2.07442 2.20227 2.22988 2.34331 2.6458 2.82938 2.85113 2.99554 3.16927 3.31783 3.45345 3.47079 3.59895 3.77375 4.10126 4.34713 4.5134 4.64917 4.82288 4.84523 
47 0.0126 0.1007 0.16157 0.17093 0.19472 0.31516 0.32448 0.35331 0.50649 0.52313 0.64478 0.66558 0.81697 0.82932 0.84801 0.99407 1.00981 1.16857 1.17986 1.20871 1.3328 1.35433 1.50552 1.53188 1.65941 1.68145 1.85098 1.87161 2.06997 2.19779 2.22964 2.33903 2.64133 2.8252 2.85001 2.99126 3.16482 3.31344 3.44896 3.46932 3.59459 3.76935 4.09693 4.34303 4.50909 4.64538 4.81862 
47 0.00722 0.10139 0.16523 0.17437 0.19612 0.31891 0.32802 0.35225 0.51057 0.52826 0.64938 0.67589 0.81886 0.83216 0.84736 0.99772 1.01189 1.17258 1.18371 1.21168 1.33686 1.35918 1.50993 1.53658 1.66326 1.68642 1.85472 1.87529 2.07462 2.20182 2.23357 2.34289 2.64588 2.82926 2.85529 2.99565 3.16892 3.31741 3.4532 3.47561 3.59864 3.77439 4.10083 4.34689 4.51374 4.65048 4.82268 
56 0.01386 0.09846 0.16621 0.17411 0.18657 0.32017 0.32737 0.33757 0.51219 0.52431 0.54766 0.65069 0.66295 0.80921 0.8308 0.83966 0.99931 1.00934 1.17415 1.18311 1.19966 1.33827 1.35145 1.51049 1.5265 1.66434 1.6788 1.85602 1.86943 2.07442 2.09262 2.20242 2.21988 2.34458 2.36692 2.64631 2.66377 2.83037 2.84847 2.99663 3.01927 3.1704 3.18516 3.31917 3.35447 3.45478 3.46772 3.60004 3.77459 4.10273 4.11883 4.34856 4.51425 4.64937 4.82431 4.84081 
35 0.02396 0.11951 0.17362 0.1873 0.32639 0.33869 0.51814 0.54234 0.65743 0.82813 0.84102 1.00511 1.18002 1.19573 1.34438 1.51833 1.671 1.86226 1.90245 2.08368 2.21061 2.35045 2.6533 2.83734 3.00408 3.17618 3.32452 3.46062 3.60657 3.78258 4.10818 4.35526 4.52141 4.65939 4.83042 
48 0.0195 0.10621 0.17024 0.17891 0.19788 0.32392 0.33256 0.35099 0.51532 0.53073 0.65378 0.67132 0.81881 0.83498 0.84564 1.00246 1.01544 1.17717 1.18737 1.21084 1.34133 1.35872 1.5139 1.53402 1.66811 1.68732 1.85951 1.87656 2.07863 2.20614 2.22994 2.34753 2.6496 2.83366 2.85431 2.99985 3.17317 3.32186 3.45738 3.47279 3.60266 3.77769 4.10532 4.35136 4.51723 4.65205 4.82716 4.84727 
48 0.01939 0.10508 0.16872 0.17766 0.19932 0.32237 0.33131 0.35483 0.51368 0.52991 0.65252 0.67661 0.81784 0.8336 0.84513 1.00095 1.01556 1.17593 1.18683 1.21362 1.33993 1.35981 1.51286 1.53641 1.66662 1.68795 1.85803 1.87742 2.0778 2.20516 2.23363 2.34598 2.64832 2.83236 2.85556 2.99861 3.17173 3.32047 3.45586 3.47407 3.6014 3.77678 4.10362 4.34977 4.51588 4.65327 4.82556 4.85089 
40 0.00744 0.10411 0.16619 0.17654 0.22342 0.31972 0.33029 0.51101 0.53131 0.65014 0.8157 0.83155 0.84712 0.99819 1.01787 1.17322 1.18617 1.21985 1.33762 1.36823 1.51171 1.66413 1.85519 1.88415 2.07578 2.20329 2.34325 2.64641 2.82992 2.99611 3.16926 3.31776 3.45344 3.59925 3.77463 4.10099 4.34715 4.51406 4.65317 4.82294 
51 0.01352 0.10104 0.16511 0.17368 0.19082 0.31876 0.32697 0.34082 0.5102 0.52384 0.57243 0.64863 0.66338 0.81863 0.8319 0.84431 0.99776 1.00996 1.1724 1.18241 1.20472 1.33644 1.35224 1.50881 1.52829 1.6629 1.68014 1.85444 1.87034 2.07302 2.201 2.22408 2.34268 2.64454 2.82842 2.84814 2.9946 3.16831 3.18629 3.31701 3.45258 3.46673 3.59802 3.77251 4.10068 4.12509 4.34663 4.5125 4.64771 4.82229 4.84092 
45 0.00958 0.10684 0.16881 0.17858 0.20768 0.32246 0.33225 0.51348 0.53072 0.65215 0.67858 0.82334 0.83622 0.85695 1.00122 1.01829 1.17552 1.18707 1.21666 1.34009 1.36412 1.51347 1.55781 1.66672 1.69216 1.85842 1.88465 2.07826 2.20518 2.24013 2.34628 2.64935 2.83271 2.9985 3.17191 3.32058 3.45606 3.48032 3.60182 3.77735 4.10395 4.35033 4.51714 4.65493 4.82589 
57 0.01667 0.09724 0.1643 0.17231 0.18411 0.31826 0.32543 0.33539 0.51069 0.52282 0.54621 0.64925 0.66159 0.80633 0.82914 0.83794 0.87035 0.99791 1.00795 1.17293 1.182 1.19923 1.33692 1.3506 1.50931 1.52591 1.66266 1.6769 1.85438 1.86751 2.07299 2.0914 2.20102 2.21936 2.34314 2.36636 2.64523 2.67226 2.82894 2.84712 2.99522 3.02496 3.16908 3.18487 3.31777 3.33901 3.45342 3.46627 3.59874 3.77347 4.1013 4.11675 4.34706 4.51312 4.64875 4.82286 4.83877 
53 0.01664 0.09749 0.16271 0.17101 0.18617 0.31639 0.32405 0.33541 0.50816 0.52144 0.55308 0.64656 0.65982 0.81174 0.82824 0.83781 0.99554 1.0066 1.17028 1.17997 1.19996 1.33438 1.34949 1.50655 1.52387 1.66043 1.67601 1.85213 1.86688 2.07039 2.09074 2.19865 2.21913 2.34065 2.64243 2.68006 2.82642 2.8456 2.99266 3.16642 3.1833 3.31515 3.45068 3.46432 3.59602 3.77054 4.09865 4.1161 4.34445 4.51038 4.64524 4.82022 4.83754 
48 0.01122 0.10065 0.16496 0.17362 0.19158 0.31858 0.32698 0.34214 0.51014 0.52533 0.64869 0.66676 0.81422 0.83032 0.84106 0.99733 1.00982 1.17228 1.18279 1.20772 1.33626 1.3533 1.50905 1.53116 1.66259 1.68079 1.85418 1.87057 2.07319 2.20098 2.22673 2.3425 2.64496 2.82837 2.84972 2.99466 3.16842 3.31685 3.45268 3.47017 3.59811 3.77272 4.10048 4.34619 4.5125 4.64913 4.82197 4.84153 
43 0.00873 0.10804 0.17 0.18034 0.22213 0.32334 0.33346 0.51475 0.53398 0.65362 0.68684 0.82635 0.8383 0.881 1.00224 1.02124 1.17686 1.18954 1.22404 1.34121 1.36771 1.5146 1.66791 1.85907 1.88406 2.07927 2.20631 2.24276 2.34715 2.65029 2.83381 2.99985 3.17316 3.32162 3.45736 3.49128 3.6028 3.77864 4.10514 4.35156 4.51842 4.65733 4.8272 
50 0.01649 0.10141 0.16402 0.17265 0.19028 0.31769 0.32595 0.34021 0.50896 0.52301 0.64702 0.66195 0.8139 0.82963 0.84055 0.99651 1.00856 1.17099 1.18095 1.20238 1.33508 1.35092 1.50723 1.52803 1.6615 1.67818 1.85319 1.86903 2.07154 2.10009 2.1995 2.22235 2.34147 2.64339 2.82714 2.84678 2.99334 3.16717 3.18945 3.31585 3.45147 3.46677 3.5968 3.77134 4.09949 4.34532 4.51131 4.64746 4.82099 4.83928 
46 0.02143 0.10646 0.16591 0.17551 0.20174 0.31957 0.32913 0.3631 0.51066 0.52811 0.64918 0.67426 0.82405 0.83536 0.99833 1.01445 1.17286 1.18468 1.21518 1.33691 1.35872 1.50965 1.53601 1.66386 1.68974 1.85538 1.87875 2.07458 2.20209 2.23464 2.34331 2.64568 2.82942 2.85653 2.99556 3.16907 3.31763 3.45326 3.47699 3.59884 3.77386 4.10109 4.34737 4.51352 4.65017 4.8229 
48 0.00855 0.09976 0.16322 0.17205 0.19081 0.31689 0.32541 0.34142 0.50836 0.52328 0.64666 0.66233 0.81451 0.8293 0.84117 0.99576 1.00846 1.17036 1.1807 1.20465 1.3346 1.35295 1.50706 1.52771 1.66096 1.67908 1.85252 1.86929 2.07111 2.19915 2.22406 2.34074 2.64284 2.8267 2.84729 2.99288 3.16654 3.31517 3.4507 3.46622 3.59611 3.77075 4.09867 4.34447 4.51051 4.64559 4.82027 4.84091 
45 0.01852 0.10609 0.16676 0.17662 0.20878 0.32031 0.33012 0.51141 0.52925 0.6503 0.67958 0.81998 0.83347 0.85095 0.99902 1.01599 1.1737 1.18546 1.21553 1.33806 1.36305 1.51149 1.554 1.66469 1.6917 1.85608 1.88234 2.07628 2.20361 2.34399 2.64703 2.83045 2.86349 2.99665 3.16998 3.31856 3.45403 3.47738 3.59995 3.77554 4.10191 4.34814 4.51501 4.6534 4.82379 
49 0.01038 0.10132 0.16761 0.17624 0.19392 0.32139 0.3298 0.34516 0.51299 0.52763 0.6514 0.66707 0.81632 0.83279 0.84316 1.00017 1.01239 1.1749 1.18501 1.20772 1.33918 1.35596 1.5116 1.53092 1.66544 1.68314 1.85712 1.8736 2.07605 2.20373 2.22677 2.34525 2.64729 2.83139 2.85178 2.99755 3.171 3.19099 3.31974 3.45528 3.47043 3.6007 3.77558 4.10323 4.34925 4.51518 4.65017 4.82501 4.84472 
46 0.01941 0.10756 0.16994 0.17942 0.20618 0.32321 0.33259 0.36449 0.51504 0.53313 0.65404 0.68507 0.82326 0.83626 0.85184 1.00197 1.01715 1.17707 1.18862 1.2181 1.34137 1.36515 1.51454 1.54372 1.66769 1.69242 1.85909 1.8812 2.07983 2.20753 2.34707 2.64968 2.83386 2.86214 3.00013 3.17308 3.32178 3.45742 3.48183 3.60295 3.77861 4.105 4.35128 4.51754 4.65528 4.82708 
51 0.01093 0.10032 0.17128 0.17975 0.19647 0.32543 0.33373 0.34864 0.51694 0.53131 0.65529 0.66993 0.81805 0.83603 0.84578 1.00399 1.01589 1.17881 1.18864 1.20977 1.34316 1.35983 1.51527 1.53318 1.66933 1.68633 1.86108 1.87708 2.08019 2.20794 2.23082 2.34908 2.65084 2.6767 2.83543 2.85546 3.00145 3.17477 3.19267 3.32373 3.45907 3.47336 3.6044 3.77941 4.10701 4.12845 4.35332 4.51892 4.65332 4.82901 4.84862 
34 0.01092 0.11874 0.16802 0.18256 0.32052 0.33328 0.51198 0.53851 0.65178 0.8264 0.83966 0.9996 1.17411 1.19103 1.33862 1.51339 1.66509 1.85626 2.07726 2.20378 2.34452 2.6487 2.83107 2.9976 3.17083 3.31894 3.45501 3.60156 3.77822 4.10274 4.34934 4.51789 4.66832 4.82471 
48 0.01123 0.10619 0.16871 0.17792 0.20057 0.32234 0.33147 0.35622 0.5136 0.52984 0.65192 0.67177 0.82388 0.83622 0.85432 1.00118 1.01591 1.17554 1.18646 1.21363 1.33976 1.35924 1.51252 1.53621 1.66648 1.68703 1.85814 1.87742 2.07772 2.20458 2.23198 2.34607 2.64826 2.83215 2.85479 2.99832 3.17184 3.32041 3.45605 3.47577 3.60164 3.77642 4.10408 4.3502 4.51627 4.65249 4.82579 4.85293 
58 0.01444 0.10076 0.16971 0.17741 0.18813 0.32436 0.33131 0.3411 0.51607 0.52745 0.54812 0.65444 0.66537 0.80965 0.83419 0.8429 0.86684 1.00344 1.01319 1.17826 1.18695 1.20275 1.34217 1.35455 1.51416 1.52879 1.66812 1.6815 1.85995 1.87247 2.07845 2.09533 2.20633 2.22283 2.34843 2.36764 2.65001 2.6657 2.83415 2.85068 3.00036 3.01841 3.17409 3.1866 3.32291 3.3371 3.45839 3.4698 3.60362 3.77835 4.10654 4.11978 4.3525 4.51793 4.53966 4.65218 4.82829 4.84331 
48 0.01097 0.09077 0.17347 0.18244 0.2012 0.32869 0.33786 0.36674 0.52009 0.53686 0.65894 0.68468 0.82776 0.84103 0.85571 1.00733 1.0226 1.18207 1.19312 1.22069 1.34628 1.36725 1.51965 1.54613 1.67287 1.69492 1.86446 1.88471 2.08486 2.21168 2.24241 2.35228 2.65476 2.83891 2.86319 3.00505 3.17791 3.32674 3.46224 3.48229 3.60783 3.78365 4.11003 4.3566 4.52248 4.65785 4.83198 4.85938 
37 0.02287 0.11939 0.17504 0.1872 0.32823 0.33991 0.5192 0.53978 0.65837 0.82956 0.84264 1.00679 1.03191 1.18145 1.1957 1.34541 1.3723 1.5191 1.673 1.86391 1.89566 2.08436 2.21121 2.35163 2.65424 2.83835 3.00466 3.17752 3.32597 3.46176 3.60759 3.78298 4.1095 4.3562 4.52231 4.661 4.83177 
50 0.01638 0.10216 0.16737 0.17577 0.19238 0.32123 0.32946 0.34371 0.51261 0.52666 0.651 0.66628 0.81399 0.83211 0.84199 0.99986 1.01171 1.17457 1.18437 1.20515 1.33874 1.35458 1.51134 1.53098 1.66507 1.68186 1.85666 1.8721 2.07553 2.20326 2.22498 2.34486 2.64719 2.83082 2.85024 2.99689 3.17067 3.19077 3.31939 3.45484 3.46906 3.60027 3.77526 4.10284 4.12262 4.34884 4.51508 4.65031 4.82457 4.84296 
54 0.01462 0.10027 0.16686 0.17503 0.1898 0.32077 0.3284 0.33981 0.5124 0.52557 0.55499 0.65085 0.66392 0.8151 0.83216 0.84164 0.99973 1.01076 1.17446 1.18388 1.20266 1.33852 1.35298 1.51071 1.52753 1.6647 1.68018 1.85637 1.87083 2.07487 2.09499 2.20286 2.22226 2.34479 2.64655 2.66762 2.8306 2.84916 2.99688 3.03523 3.17062 3.18731 3.31941 3.45491 3.46844 3.60021 3.77483 4.10284 4.12046 4.34868 4.51448 4.64919 4.82447 4.8415 
48 0.00846 0.10247 0.1672 0.17617 0.19655 0.32098 0.32995 0.35171 0.51224 0.52805 0.6507 0.67077 0.82055 0.83396 0.84874 0.99972 1.0137 1.17427 1.18493 1.21077 1.33844 1.3574 1.51112 1.53408 1.6651 1.68487 1.85658 1.87434 2.07566 2.20327 2.22979 2.34469 2.64683 2.83078 2.853 2.99684 3.17035 3.31902 3.45465 3.47309 3.6001 3.77483 4.10252 4.34855 4.51456 4.65027 4.82428 4.84725 
48 0.0193 0.10493 0.16637 0.17522 0.19421 0.31995 0.32853 0.34506 0.51123 0.52595 0.6494 0.66499 0.82011 0.83342 0.84814 0.99888 1.01187 1.17324 1.18358 1.20748 1.33736 1.35388 1.50975 1.53059 1.66396 1.68189 1.85563 1.87228 2.07425 2.20192 2.2252 2.34377 2.64562 2.82955 2.85004 2.99568 3.1695 3.31794 3.45367 3.46947 3.59905 3.77374 4.10177 4.34768 4.51358 4.64795 4.82331 4.84325 
39 0.00912 0.10837 0.16928 0.18051 0.32213 0.33283 0.51357 0.53351 0.65263 0.6928 0.82312 0.83631 0.8648 1.0012 1.02405 1.17634 1.19042 1.3404 1.3711 1.51385 1.6671 1.85813 1.88816 2.07879 2.20624 2.34624 2.64922 2.83284 2.99915 3.17195 3.32065 3.45627 3.60198 3.77727 4.10381 4.35025 4.51712 4.65521 4.82594 
33 0.01176 0.11889 0.17246 0.19059 0.32489 0.33901 0.51743 0.55152 0.657 0.82957 0.84271 1.00381 1.17956 1.20223 1.34406 1.51917 1.6708 1.8615 2.08434 2.21098 2.34937 2.65333 2.83719 3.00492 3.17561 3.3239 3.45999 3.60722 3.7841 4.10703 4.35535 4.52148 4.8299 
50 0.00695 0.0315 0.11512 0.17338 0.18223 0.20245 0.32671 0.33533 0.35297 0.51808 0.53313 0.65633 0.67205 0.82881 0.84068 0.85716 1.00541 1.01829 1.17992 1.19028 1.2148 1.34414 1.36144 1.51656 1.53646 1.67051 1.68851 1.86224 1.87894 2.08125 2.20856 2.23204 2.35038 2.65224 2.83652 2.85751 3.00243 3.17612 3.20158 3.32476 3.46046 3.47696 3.60571 3.78065 4.10841 4.3545 4.52005 4.65412 4.83001 4.84971 
47 0.01691 0.10687 0.16898 0.17827 0.20237 0.32244 0.33166 0.35935 0.51391 0.53045 0.65291 0.67994 0.82294 0.83585 0.85221 1.00127 1.01596 1.17608 1.18731 1.21574 1.34033 1.36255 1.51366 1.54195 1.66669 1.68807 1.85823 1.87768 2.07813 2.20572 2.23989 2.34642 2.64909 2.83272 2.85774 2.99919 3.17232 3.3209 3.45653 3.47895 3.60241 3.77736 4.10425 4.35047 4.51682 4.65472 4.8261 
37 0.02214 0.11467 0.16863 0.18127 0.32124 0.33291 0.51267 0.53516 0.65179 0.82254 0.83595 0.99992 1.02442 1.17497 1.18988 1.33922 1.3732 1.51297 1.66614 1.85698 1.89047 2.07758 2.20528 2.34519 2.64846 2.83188 2.9985 3.1711 3.31961 3.45546 3.60143 3.77673 4.10306 4.34962 4.51645 4.65777 4.82523 
42 0.02058 0.113 0.17114 0.18177 0.25869 0.3247 0.33533 0.51552 0.53405 0.65402 0.68155 0.82952 0.84119 1.00325 1.02333 1.17752 1.19001 1.22307 1.34185 1.3662 1.51455 1.54406 1.66925 1.8603 1.88835 2.0798 2.20738 2.34804 2.65016 2.83444 3.00026 3.17377 3.32226 3.45798 3.4837 3.60357 3.77834 4.10591 4.35247 4.51811 4.65384 4.82795 
48 0.00948 0.10286 0.16467 0.17398 0.19738 0.31818 0.32731 0.3509 0.50951 0.52596 0.64803 0.6703 0.81987 0.8323 0.8506 0.99712 1.01194 1.17165 1.18282 1.21117 1.33578 1.35584 1.5084 1.5326 1.66246 1.6837 1.85401 1.87342 2.07319 2.20088 2.23245 2.34208 2.64428 2.82814 2.85266 2.99429 3.16796 3.3164 3.45219 3.47319 3.59766 3.77241 4.10002 4.34608 4.51234 4.64808 4.8217 4.85016 
53 0.00674 0.09519 0.16192 0.17024 0.18543 0.31589 0.32369 0.33565 0.50755 0.5213 0.57436 0.64609 0.66096 0.81184 0.82777 0.83763 0.99493 1.00632 1.16962 1.17933 1.19955 1.33368 1.34901 1.50598 1.52504 1.65992 1.67595 1.85156 1.8666 2.06999 2.09351 2.19807 2.21954 2.33998 2.64182 2.82572 2.84499 2.99185 3.02802 3.16581 3.18563 3.31447 3.45006 3.46469 3.59529 3.76993 4.09803 4.11894 4.34389 4.50982 4.64501 4.81964 4.83829 
48 0.01136 0.10432 0.17086 0.17965 0.19826 0.32487 0.3336 0.35237 0.51627 0.5316 0.65485 0.67382 0.82345 0.83744 0.85074 1.00358 1.01673 1.17812 1.18851 1.21293 1.34245 1.3609 1.51521 1.53683 1.66872 1.68675 1.86045 1.87745 2.08019 2.20733 2.2332 2.34858 2.65086 2.83476 2.85621 3.00093 3.1744 3.32309 3.45854 3.47484 3.60408 3.7791 4.10657 4.35257 4.51859 4.65418 4.82826 4.849 
45 0.01614 0.11165 0.17258 0.18258 0.21706 0.32612 0.33615 0.5171 0.53459 0.65578 0.6813 0.82732 0.8399 0.86187 1.00481 1.02276 1.17938 1.1914 1.22262 1.34368 1.36776 1.51668 1.54663 1.67075 1.86178 1.88569 2.08169 2.20918 2.24656 2.34987 2.65222 2.83616 2.86456 3.00228 3.17556 3.32428 3.45972 3.48455 3.60538 3.78099 4.10754 4.35379 4.52041 4.65665 4.8296 
48 0.01694 0.10315 0.16723 0.17574 0.19293 0.32096 0.32926 0.34387 0.51251 0.52727 0.65109 0.66864 0.81535 0.83227 0.84254 0.99972 1.01184 1.17448 1.18466 1.20777 1.33867 1.35561 1.51169 1.53407 1.66489 1.68217 1.85669 1.87278 2.07581 2.20318 2.22653 2.34476 2.64728 2.83083 2.85153 2.99694 3.17071 3.31917 3.45485 3.47072 3.6003 3.77539 4.10282 4.34879 4.5151 4.65017 4.82443 4.84381 
48 0.00923 0.10367 0.16826 0.1772 0.19682 0.32196 0.33072 0.3492 0.51335 0.52871 0.6519 0.67172 0.82233 0.83544 0.85067 1.00085 1.01426 1.17535 1.18601 1.21176 1.33952 1.35767 1.51228 1.53496 1.66601 1.68455 1.85764 1.87474 2.07718 2.20416 2.22899 2.34587 2.6483 2.83186 2.85371 2.9981 3.17166 3.32012 3.45586 3.4736 3.60143 3.77641 4.10387 4.34992 4.51625 4.65174 4.82556 4.84974 
48 0.00858 0.10155 0.16936 0.17831 0.19777 0.32329 0.3321 0.35137 0.51475 0.53022 0.65315 0.67137 0.82343 0.8366 0.85168 1.00216 1.01594 1.17668 1.18728 1.21278 1.34093 1.35937 1.51357 1.53578 1.66763 1.6877 1.85926 1.8776 2.07814 2.20546 2.23004 2.34719 2.64929 2.83331 2.85495 2.99932 3.17281 3.32144 3.45709 3.47436 3.60257 3.77719 4.10502 4.35123 4.51692 4.65166 4.82684 4.84913 
48 0.01927 0.10333 0.16637 0.17507 0.194 0.31998 0.32862 0.34663 0.51134 0.52696 0.64993 0.67029 0.81566 0.83157 0.84282 0.99863 1.01164 1.17337 1.18374 1.20807 1.33747 1.35496 1.51016 1.53249 1.66413 1.68318 1.85551 1.87238 2.07454 2.20244 2.22816 2.34358 2.64597 2.82967 2.85101 2.99596 3.16942 3.318 3.45355 3.46998 3.59905 3.77384 4.10151 4.34737 4.51347 4.65066 4.82323 4.8444 
43 0.0197 0.10949 0.17017 0.18022 0.21657 0.32367 0.33359 0.51478 0.53327 0.65378 0.68375 0.82405 0.837 0.85643 1.00237 1.02073 1.17739 1.19011 1.22368 1.34157 1.36844 1.51467 1.55057 1.66835 1.8594 1.88571 2.07963 2.20771 2.34725 2.64982 2.83391 3.00001 3.17312 3.32179 3.45734 3.48382 3.60301 3.7782 4.10507 4.35148 4.51755 4.65636 4.82712 
48 0.00895 0.10026 0.16666 0.17524 0.19267 0.32059 0.32906 0.34514 0.51206 0.52705 0.65059 0.66808 0.81581 0.83202 0.84267 0.99927 1.01168 1.17399 1.18417 1.20733 1.33822 1.35548 1.51088 1.53236 1.66461 1.68224 1.85618 1.87267 2.07524 2.20279 2.22647 2.34432 2.64677 2.83036 2.85082 2.99647 3.17011 3.31872 3.45427 3.46975 3.59974 3.77468 4.10223 4.34805 4.51467 4.64995 4.8239 4.84304 
45 0.00954 0.10592 0.17273 0.18254 0.21072 0.32673 0.33668 0.51768 0.5349 0.65622 0.68046 0.82895 0.84118 0.87008 1.00553 1.02342 1.17992 1.19187 1.22304 1.34422 1.36754 1.51714 1.54603 1.67142 1.86237 1.88524 2.08193 2.20984 2.24842 2.35034 2.65283 2.83658 2.86236 3.00304 3.17613 3.32472 3.46038 3.48551 3.6061 3.78137 4.1082 4.3545 4.5208 4.65683 4.83022 
53 0.0159 0.09862 0.16474 0.17291 0.18766 0.31862 0.32626 0.33767 0.5103 0.52362 0.55481 0.64873 0.66228 0.81282 0.83007 0.83957 0.99759 1.00871 1.17225 1.1818 1.20112 1.33643 1.35137 1.50876 1.52645 1.66254 1.6785 1.85433 1.86891 2.07286 2.09416 2.20078 2.22106 2.34272 2.64456 2.82848 2.84744 2.99455 3.0256 3.16847 3.18548 3.31716 3.45271 3.4664 3.59811 3.77264 4.10072 4.12029 4.34664 4.51244 4.64735 4.82236 4.8401 
42 0.01979 0.11171 0.17053 0.18109 0.25093 0.32393 0.33432 0.51497 0.53361 0.65381 0.68593 0.82771 0.83942 1.00251 1.02135 1.17706 1.18954 1.22231 1.34137 1.36614 1.51464 1.55443 1.66856 1.8595 1.88515 2.07949 2.20698 2.34741 2.65019 2.83398 3.00008 3.17328 3.3217 3.45749 3.48405 3.60335 3.77832 4.10539 4.35183 4.5179 4.65586 4.82739 
47 0.0167 0.10669 0.16703 0.17665 0.20353 0.3205 0.33005 0.36373 0.5117 0.52909 0.65027 0.67833 0.82458 0.83595 0.88227 0.99944 1.01609 1.17398 1.18585 1.21706 1.3381 1.36107 1.51105 1.54724 1.66501 1.69135 1.8564 1.87882 2.07587 2.20363 2.24561 2.34433 2.64704 2.83054 2.86091 2.99679 3.17011 3.31871 3.45443 3.48604 3.60005 3.77499 4.10222 4.34846 4.5149 4.65511 4.82399 
61 0.01185 0.07711 0.13813 0.17347 0.18094 0.19567 0.32587 0.33286 0.34282 0.51706 0.52848 0.54903 0.65559 0.66679 0.81036 0.83483 0.84334 0.86378 1.0042 1.01364 1.17907 1.18752 1.20263 1.23844 1.34307 1.35537 1.51511 1.52961 1.66911 1.68243 1.86094 1.87354 2.07917 2.09557 2.20733 2.22361 2.34916 2.36774 2.65073 2.66591 2.83503 2.85144 3.00122 3.01906 3.17493 3.18752 3.32371 3.3375 3.45912 3.47024 3.60438 3.77904 3.80265 4.1072 4.11965 4.35317 4.51856 4.53823 4.65302 4.82896 4.8433 
55 0.01809 0.10063 0.16666 0.17474 0.18851 0.32066 0.32809 0.33887 0.51243 0.52494 0.5508 0.65066 0.66291 0.81451 0.83209 0.84138 0.99979 1.01035 1.17426 1.18337 1.20047 1.33853 1.35239 1.51065 1.52691 1.66451 1.6791 1.85638 1.87022 2.07462 2.09273 2.20235 2.21985 2.34479 2.36696 2.64678 2.6684 2.83069 2.84876 2.99692 3.02459 3.17076 3.18682 3.31948 3.45476 3.46718 3.60017 3.77484 4.10288 4.11827 4.34881 4.51443 4.64821 4.82466 4.84135 
48 0.00898 0.10117 0.16643 0.17531 0.19538 0.32023 0.32913 0.35055 0.51151 0.52722 0.65015 0.67201 0.81742 0.83224 0.84478 0.99885 1.01262 1.17366 1.18442 1.21067 1.33764 1.35646 1.51052 1.53333 1.66442 1.68463 1.85579 1.87382 2.07506 2.20243 2.22841 2.34379 2.64618 2.82993 2.85228 2.99618 3.16957 3.31815 3.45381 3.47165 3.59928 3.77411 4.10162 4.34766 4.51375 4.64943 4.82338 4.84627 
47 0.01465 0.10445 0.16572 0.17515 0.20035 0.31919 0.32859 0.35945 0.51054 0.52824 0.64929 0.67527 0.82108 0.83328 0.85258 0.99806 1.01372 1.17257 1.18397 1.21326 1.33688 1.35938 1.51009 1.53925 1.66367 1.68907 1.85505 1.87616 2.07459 2.20197 2.23402 2.34305 2.64581 2.82934 2.85573 2.99565 3.16893 3.31746 3.45319 3.47835 3.59888 3.77383 4.10095 4.34709 4.51341 4.65021 4.82279 
47 0.01038 0.10608 0.16926 0.17853 0.20203 0.32284 0.33206 0.35938 0.51426 0.53101 0.65315 0.67906 0.82421 0.83663 0.85451 1.00165 1.01644 1.17632 1.18755 1.21608 1.34065 1.36242 1.51389 1.54157 1.6673 1.68984 1.85874 1.87895 2.07858 2.20578 2.23747 2.34673 2.64941 2.8331 2.85927 2.99944 3.17262 3.32118 3.45682 3.47871 3.60252 3.77752 4.10459 4.35087 4.51714 4.65529 4.82643 
48 0.01882 0.10589 0.16697 0.17612 0.19784 0.3205 0.32946 0.35018 0.51175 0.52706 0.64997 0.66652 0.82183 0.8344 0.85146 0.99937 1.01342 1.17394 1.1848 1.21164 1.33806 1.35698 1.51041 1.53172 1.6647 1.68461 1.85622 1.8745 2.07525 2.20303 2.23188 2.34434 2.64629 2.83031 2.85221 2.99649 3.16999 3.31864 3.45426 3.47219 3.59971 3.77444 4.10229 4.34837 4.5141 4.64924 4.82394 4.84709 
49 0.00702 0.09704 0.16817 0.17691 0.19407 0.32247 0.33095 0.34671 0.51389 0.52851 0.65211 0.66719 0.82133 0.83538 0.84859 1.00137 1.01411 1.17591 1.18628 1.21044 1.33997 1.35631 1.51246 1.53203 1.66652 1.68441 1.85815 1.87452 2.07677 2.2044 2.227 2.34635 2.64838 2.83226 2.85303 2.99848 3.17202 3.19352 3.3207 3.45637 3.47273 3.60183 3.77632 4.10431 4.35027 4.51599 4.65063 4.82599 4.84673 
48 0.01048 0.10136 0.16439 0.17332 0.19368 0.31804 0.32698 0.34837 0.50952 0.52623 0.64806 0.67103 0.81636 0.83062 0.84424 0.9968 1.01103 1.17145 1.18225 1.2087 1.33573 1.35655 1.50848 1.53298 1.66228 1.68301 1.8538 1.87257 2.07346 2.2005 2.22751 2.34183 2.64404 2.82808 2.85177 2.99408 3.16767 3.31625 3.45196 3.47204 3.59741 3.77234 4.09977 4.34576 4.51209 4.64708 4.82152 4.85056 
48 0.01726 0.10555 0.16758 0.17684 0.20098 0.32128 0.33062 0.3619 0.51241 0.529 0.6509 0.67304 0.82211 0.83465 0.85237 0.99999 1.01567 1.17446 1.18556 1.21346 1.33866 1.35928 1.51126 1.53488 1.66573 1.69055 1.85702 1.87907 2.07645 2.2038 2.2338 2.34478 2.64705 2.83113 2.85525 2.9974 3.17046 3.31912 3.45468 3.47454 3.60011 3.77525 4.10255 4.34891 4.51481 4.65036 4.82452 4.85946 
44 0.00751 0.10213 0.16425 0.17408 0.20558 0.31767 0.32739 0.50896 0.52732 0.64785 0.67471 0.81674 0.83074 0.84697 0.99632 1.01271 1.1714 1.18352 1.21468 1.33564 1.36053 1.5088 1.54024 1.66207 1.69177 1.85339 1.87933 2.07344 2.20139 2.3415 2.64434 2.82797 2.99418 3.16745 3.316 3.45168 3.47558 3.59737 3.77254 4.09939 4.34536 4.51225 4.6491 4.8212 
43 0.0123 0.10449 0.16431 0.17452 0.21316 0.31772 0.32788 0.50879 0.52742 0.64745 0.67565 0.81977 0.83226 0.86545 0.99652 1.01611 1.17115 1.18364 1.21694 1.3354 1.36113 1.50851 1.54761 1.66245 1.85342 1.88138 2.07295 2.20085 2.34134 2.64406 2.82776 2.99394 3.1671 3.31567 3.45137 3.47839 3.59709 3.77185 4.09917 4.34544 4.51152 4.64885 4.82108 
55 0.0084 0.09296 0.16725 0.17545 0.18768 0.32263 0.3302 0.34149 0.51422 0.52717 0.55479 0.65256 0.66507 0.81566 0.83361 0.84286 1.00146 1.01218 1.17623 1.18557 1.204 1.3402 1.35394 1.51234 1.52858 1.66651 1.68181 1.85812 1.87226 2.07653 2.09524 2.2045 2.22278 2.34651 2.37349 2.64814 2.66657 2.83251 2.85127 2.99855 3.023 3.17232 3.18796 3.3211 3.45666 3.46998 3.60186 3.77649 4.10457 4.12117 4.35053 4.51615 4.65078 4.8263 4.84327 
46 0.02072 0.10609 0.16802 0.17762 0.20624 0.32157 0.33127 0.51269 0.53017 0.65132 0.67639 0.81792 0.8333 0.84767 1.00011 1.01695 1.17474 1.18609 1.21454 1.33908 1.36246 1.51194 1.53793 1.66603 1.69402 1.85729 1.88197 2.0778 2.20466 2.23979 2.34511 2.64737 2.83179 2.86282 2.99776 3.17084 3.31954 3.45517 3.47872 3.60066 3.77616 4.10295 4.34941 4.51565 4.65293 4.82501 
48 0.02029 0.1045 0.16639 0.17565 0.19951 0.31977 0.3289 0.35392 0.51125 0.5281 0.65008 0.67556 0.81959 0.83286 0.84772 0.99852 1.01301 1.1736 1.18509 1.21444 1.33766 1.35957 1.51085 1.5385 1.66421 1.68777 1.85563 1.87606 2.07534 2.20317 2.2365 2.34374 2.64646 2.82997 2.85619 2.99634 3.16965 3.31826 3.4539 3.47619 3.59943 3.77448 4.10157 4.34761 4.51418 4.6515 4.82327 4.85298 
48 0.0105 0.10093 0.16459 0.17333 0.19205 0.31836 0.32707 0.3456 0.50968 0.52516 0.64807 0.66756 0.81519 0.83043 0.84255 0.99713 1.01055 1.17161 1.18194 1.20596 1.33586 1.35511 1.50845 1.53108 1.66236 1.68103 1.854 1.87118 2.0729 2.20049 2.22555 2.34203 2.64436 2.8281 2.8497 2.99413 3.16771 3.31638 3.4519 3.46852 3.5974 3.77222 4.09989 4.34588 4.51196 4.64825 4.8216 4.84262 
48 0.01741 0.10163 0.16332 0.17243 0.19359 0.31677 0.32553 0.34375 0.50833 0.52432 0.64677 0.66607 0.81626 0.82998 0.84383 0.99567 1.00939 1.17044 1.18131 1.20804 1.33453 1.35382 1.50727 1.53014 1.66082 1.68083 1.8525 1.87068 2.07168 2.19937 2.22668 2.34083 2.64308 2.82676 2.84901 2.99302 3.16672 3.31526 3.45084 3.4688 3.59626 3.77113 4.09878 4.34469 4.51091 4.6467 4.82033 4.84628 
45 0.01562 0.10806 0.16797 0.17797 0.21176 0.32148 0.33149 0.51249 0.5305 0.65091 0.67626 0.82347 0.83584 0.86153 1.00033 1.0189 1.17483 1.18701 1.21895 1.33909 1.36353 1.51205 1.54455 1.66594 1.69899 1.85734 1.88303 2.07702 2.2047 2.34512 2.64767 2.8315 2.86125 2.9977 3.17092 3.31958 3.4552 3.48211 3.60095 3.77581 4.10308 4.34936 4.51552 4.65318 4.8249 
44 0.02042 0.10315 0.16332 0.17321 0.20616 0.31668 0.32656 0.50789 0.52624 0.6467 0.67492 0.81649 0.83013 0.84819 0.99541 1.01311 1.17021 1.18232 1.21362 1.33447 1.36031 1.50761 1.54173 1.6611 1.69666 1.85249 1.87855 2.07221 2.2001 2.34052 2.64308 2.82686 2.99285 3.16635 3.31489 3.4506 3.47548 3.59627 3.77109 4.0983 4.34444 4.511 4.64831 4.82014 
54 0.00658 0.02953 0.11079 0.17178 0.1801 0.19714 0.32503 0.33294 0.3456 0.51655 0.53023 0.62873 0.65605 0.67463 0.82552 0.83805 0.84996 1.00374 1.01508 1.17842 1.18804 1.20816 1.34255 1.35754 1.51493 1.53287 1.66878 1.6849 1.8604 1.87523 2.07928 2.10241 2.20713 2.22814 2.3488 2.65082 2.83473 2.85386 3.00085 3.03797 3.17459 3.19237 3.3233 3.45887 3.47306 3.60419 3.77902 4.10677 4.1256 4.35286 4.51882 4.65432 4.82862 4.84722 
50 0.01412 0.10401 0.16888 0.17741 0.19448 0.32263 0.33085 0.34488 0.51415 0.52839 0.65223 0.66615 0.81769 0.83412 0.8445 1.00143 1.01343 1.17593 1.18577 1.20659 1.34019 1.35596 1.51261 1.53115 1.66643 1.68295 1.8582 1.87375 2.07687 2.1012 2.20467 2.2267 2.34657 2.64843 2.83252 2.85261 2.99853 3.17223 3.19199 3.32095 3.45637 3.47073 3.60185 3.77645 4.10446 4.35045 4.51616 4.65054 4.82614 4.84487 
51 0.00872 0.09786 0.16558 0.17389 0.18932 0.31986 0.32792 0.34121 0.51138 0.52523 0.57937 0.65 0.66487 0.81513 0.83125 0.84113 0.99864 1.0103 1.17353 1.18335 1.20473 1.33753 1.35315 1.51002 1.52892 1.66383 1.68075 1.85548 1.87123 2.07436 2.20176 2.22222 2.34369 2.64557 2.82961 2.84878 2.99573 3.16938 3.18705 3.31814 3.45352 3.46708 3.59885 3.77372 4.1015 4.11927 4.34743 4.51341 4.64815 4.82332 4.84131 
48 0.01971 0.10398 0.16602 0.17489 0.19404 0.31961 0.32817 0.34464 0.51101 0.52578 0.64941 0.66581 0.81754 0.83214 0.84431 0.99851 1.01132 1.17315 1.18353 1.20777 1.33731 1.35562 1.50982 1.53083 1.6636 1.68161 1.85528 1.87201 2.07402 2.20196 2.2278 2.34348 2.64593 2.82934 2.85 2.99563 3.16931 3.31787 3.45345 3.46965 3.59898 3.77373 4.10139 4.34723 4.51365 4.64967 4.82295 4.84248 
48 0.01555 0.10253 0.16315 0.17232 0.19413 0.31669 0.32578 0.3484 0.50789 0.52378 0.64595 0.66246 0.81876 0.83096 0.84968 0.99565 1.01023 1.1699 1.18065 1.20691 1.33411 1.35301 1.50644 1.52882 1.6609 1.68119 1.8525 1.87115 2.07121 2.19895 2.22663 2.34049 2.6424 2.82646 2.84885 2.99245 3.16613 3.31474 3.45032 3.46827 3.59587 3.77034 4.09841 4.34448 4.51005 4.64483 4.82006 4.84467 
47 0.02111 0.10939 0.17013 0.17964 0.20576 0.32373 0.3333 0.36956 0.51488 0.53211 0.6537 0.68036 0.82637 0.83813 0.86194 1.00252 1.01897 1.17711 1.18886 1.21944 1.34123 1.36368 1.51465 1.5481 1.66818 1.69432 1.85957 1.88237 2.07969 2.20651 2.24011 2.34756 2.65025 2.83378 2.86243 2.99995 3.17333 3.32203 3.45745 3.48253 3.60315 3.77835 4.10524 4.35159 4.51823 4.65605 4.82716 
34 0.0098 0.11567 0.16849 0.18246 0.32129 0.33404 0.5128 0.53839 0.65218 0.82611 0.83887 1.00029 1.17476 1.19101 1.33946 1.51366 1.6656 1.85704 2.07794 2.2044 2.34521 2.64865 2.83193 2.99789 3.17124 3.31975 3.45549 3.60175 3.77845 4.10319 4.34998 4.51733 4.65906 4.82547 
43 0.02033 0.09625 0.15633 0.16589 0.19548 0.30979 0.31918 0.50086 0.51978 0.63944 0.67341 0.80736 0.82249 0.83669 0.98849 1.00408 1.16327 1.17556 1.20873 1.32736 1.35319 1.50023 1.65371 1.68093 1.84516 1.86794 2.0637 2.19196 2.33338 2.63595 2.81926 2.98537 3.15926 3.30775 3.44359 3.4778 3.58897 3.76338 4.09131 4.33708 4.50359 4.64399 4.81282 
50 0.01916 0.10151 0.16502 0.17352 0.19054 0.31858 0.32672 0.34022 0.51014 0.52427 0.64824 0.66264 0.81282 0.83008 0.8403 0.99738 1.00922 1.17196 1.18169 1.20178 1.3362 1.35194 1.50849 1.52763 1.66251 1.67951 1.85422 1.87006 2.07295 2.20046 2.22108 2.34248 2.64441 2.82827 2.84749 2.99437 3.16817 3.18632 3.31683 3.45243 3.4666 3.5977 3.77244 4.10048 4.12149 4.34648 4.51228 4.64683 4.82218 4.84132 
48 0.06048 0.13063 0.16151 0.17152 0.20881 0.3135 0.32268 0.3502 0.50461 0.52082 0.64269 0.6608 0.81643 0.8283 0.84954 0.99248 1.00749 1.16676 1.17795 1.20648 1.33092 1.35132 1.50324 1.52725 1.65771 1.68021 1.84925 1.86881 2.06768 2.19582 2.22809 2.33725 2.63922 2.82316 2.8467 2.9893 3.16293 3.31156 3.44716 3.46655 3.59263 3.76708 4.09516 4.34123 4.50691 4.64278 4.81679 4.84443 
42 0.0151 0.1089 0.17007 0.18053 0.25549 0.32354 0.33396 0.51464 0.53382 0.65385 0.81912 0.83507 0.85052 1.00182 1.01968 1.17675 1.18921 1.22112 1.3412 1.36802 1.51495 1.66799 1.85887 1.88369 2.07916 2.20674 2.24564 2.34697 2.65012 2.83359 3.00011 3.17289 3.32138 3.45707 3.48499 3.60306 3.77833 4.10479 4.35125 4.51802 4.66051 4.82687 
49 0.01871 0.10222 0.16785 0.17626 0.19314 0.3216 0.32979 0.34383 0.51308 0.52739 0.65162 0.667 0.81303 0.83208 0.84164 1.00021 1.01205 1.17514 1.18507 1.20679 1.33915 1.35506 1.51173 1.53061 1.66553 1.68265 1.85713 1.87282 2.0763 2.20388 2.2262 2.34532 2.64732 2.83124 2.85096 2.9975 3.17113 3.19111 3.31981 3.45535 3.46974 3.60073 3.77563 4.10332 4.34912 4.51532 4.65046 4.82494 4.84361 
40 0.02043 0.10529 0.1649 0.17542 0.31183 0.32249 0.33601 0.50953 0.5299 0.64868 0.81591 0.83082 0.84796 0.99669 1.0158 1.17177 1.18499 1.2204 1.33604 1.36441 1.50988 1.66265 1.85355 1.88066 2.07381 2.20153 2.34178 2.64485 2.82832 2.99453 3.16777 3.31624 3.45207 3.59759 3.77266 4.09966 4.34564 4.51242 4.65499 4.82145 
54 0.01441 0.09828 0.16456 0.17271 0.18764 0.31858 0.32637 0.33847 0.50988 0.52278 0.55038 0.64831 0.66236 0.81281 0.82988 0.83951 0.99738 1.00852 1.17196 1.18146 1.2006 1.33597 1.35043 1.50821 1.52703 1.66239 1.67798 1.85402 1.8686 2.07231 2.09343 2.20023 2.21924 2.34229 2.64412 2.82792 2.84668 2.99409 3.02136 3.16794 3.18412 3.31666 3.34984 3.45234 3.46603 3.5977 3.7723 4.10033 4.11933 4.34629 4.51226 4.64772 4.82196 4.83942 
51 0.01394 0.09485 0.15848 0.16681 0.18249 0.31207 0.31983 0.3317 0.50355 0.51691 0.56442 0.64173 0.65644 0.8103 0.82478 0.83544 0.99122 1.00256 1.16565 1.17547 1.19661 1.3297 1.34516 1.50175 1.52244 1.65605 1.67218 1.84777 1.86264 2.06577 2.09151 2.19399 2.21716 2.33617 2.63773 2.82168 2.84108 2.98784 3.16174 3.18198 3.31041 3.44597 3.46053 3.59132 3.76559 4.09411 4.33983 4.50538 4.64051 4.81554 4.83311 
48 0.01377 0.10402 0.16527 0.17465 0.19879 0.31869 0.32783 0.3514 0.51008 0.52636 0.64851 0.67083 0.82049 0.83284 0.85081 0.99765 1.01224 1.17219 1.18332 1.21147 1.33649 1.35722 1.50914 1.53505 1.66296 1.68517 1.85463 1.87482 2.07397 2.20142 2.23215 2.34271 2.645 2.82876 2.85291 2.99496 3.16846 3.31705 3.4527 3.47356 3.59825 3.77317 4.10067 4.34677 4.51304 4.64935 4.82234 4.85537 
48 0.01283 0.10703 0.17236 0.18141 0.20305 0.32605 0.33505 0.3579 0.51721 0.53271 0.65549 0.67262 0.82593 0.83903 0.8543 1.0048 1.01922 1.17919 1.18981 1.21547 1.34343 1.36217 1.51605 1.53772 1.67005 1.68987 1.86173 1.88021 2.08056 2.20834 2.23488 2.34953 2.65161 2.8358 2.85774 3.0018 3.17525 3.32392 3.45942 3.4762 3.60492 3.77974 4.10738 4.35361 4.51918 4.65433 4.82917 4.85098 
53 0.01541 0.10037 0.16577 0.17394 0.18845 0.31967 0.32733 0.33874 0.51128 0.52436 0.55358 0.64964 0.6629 0.81572 0.83157 0.84135 0.99882 1.01005 1.17329 1.18287 1.20223 1.33741 1.35194 1.50987 1.52787 1.66357 1.67893 1.85544 1.86983 2.07408 2.0982 2.20169 2.22121 2.34381 2.64584 2.82943 2.84821 2.99558 3.03566 3.16957 3.18696 3.31818 3.4537 3.46715 3.59923 3.77401 4.10189 4.12235 4.34779 4.51396 4.64885 4.82344 4.84085 
54 0.0116 0.09387 0.1604 0.16866 0.18313 0.31431 0.32179 0.33268 0.50625 0.51946 0.54937 0.64484 0.65804 0.80677 0.82571 0.83487 0.99349 1.00419 1.16839 1.17796 1.19736 1.33248 1.34756 1.50475 1.52242 1.65833 1.6738 1.85005 1.86466 2.06845 2.08834 2.19663 2.21618 2.33869 2.64058 2.66615 2.82439 2.84366 2.9907 3.03411 3.16462 3.18196 3.31333 3.44886 3.4623 3.59419 3.7688 4.09679 4.11463 4.34245 4.50864 4.64358 4.81828 4.83611 
38 0.02168 0.11347 0.1721 0.18409 0.3249 0.33587 0.51636 0.53737 0.65562 0.82308 0.83787 0.85972 1.00377 1.0282 1.1787 1.19286 1.23869 1.34327 1.51666 1.66976 1.86062 1.88993 2.08153 2.20965 2.34872 2.65175 2.83564 3.00218 3.17471 3.32323 3.45879 3.60458 3.78062 4.10648 4.35309 4.51988 4.66035 4.82873 
57 0.01548 0.09313 0.15972 0.16768 0.17838 0.31366 0.32076 0.33037 0.50618 0.51776 0.5399 0.64448 0.6559 0.80118 0.82489 0.83364 0.86106 0.9937 1.00342 1.16838 1.17731 1.19361 1.33238 1.34521 1.50448 1.52098 1.65825 1.67175 1.85004 1.86276 2.06806 2.08706 2.19607 2.21342 2.33878 2.36071 2.64057 2.65893 2.82423 2.84189 2.99055 3.01455 3.16468 3.18002 3.31329 3.33085 3.44879 3.46104 3.59405 3.76863 4.09689 4.11182 4.34249 4.50864 4.64323 4.81831 4.83388 
48 0.00978 0.09225 0.15355 0.1624 0.18237 0.30707 0.31569 0.3336 0.49833 0.51344 0.63629 0.65232 0.80703 0.82054 0.83514 0.98598 0.99914 1.16037 1.17083 1.19653 1.32448 1.34239 1.49665 1.51967 1.65112 1.66988 1.84269 1.86018 2.06093 2.18898 2.21423 2.33088 2.63256 2.8166 2.8383 2.98272 3.1565 3.3051 3.44072 3.45741 3.58609 3.76043 4.0888 4.33465 4.50022 4.63441 4.81031 4.83258 
36 0.07712 0.15993 0.17129 0.27559 0.31636 0.32923 0.50643 0.53079 0.64543 0.81943 0.83203 0.99421 1.02313 1.16879 1.18439 1.333 1.50619 1.65969 1.85081 1.883 2.07031 2.19827 2.33904 2.64203 2.82542 2.99156 3.16512 3.31347 3.44939 3.59512 3.7699 4.0971 4.3434 4.51041 4.65574 4.81887 
39 0.02139 0.11474 0.1711 0.18248 0.32392 0.33466 0.51526 0.53484 0.65412 0.69212 0.82772 0.83988 1.00299 1.0249 1.17757 1.19109 1.22943 1.34208 1.37217 1.5159 1.66874 1.85997 1.88932 2.0801 2.20767 2.34804 2.65109 2.83455 3.00056 3.1738 3.3224 3.45798 3.60383 3.77907 4.10576 4.3523 4.51874 4.65944 4.82777 
57 0.01596 0.10259 0.1712 0.17893 0.19023 0.32559 0.33261 0.34254 0.51755 0.52959 0.55235 0.65626 0.66873 0.81309 0.8358 0.8446 0.87903 1.00464 1.01443 1.17949 1.18832 1.20461 1.34354 1.35654 1.51612 1.53228 1.66935 1.68288 1.86148 1.87469 2.08035 2.09872 2.20741 2.22404 2.34979 2.37015 2.65171 2.66954 2.83588 2.85373 3.00198 3.02311 3.17571 3.19028 3.32443 3.34279 3.45989 3.47203 3.60527 3.78045 4.10799 4.12321 4.35398 4.5197 4.65358 4.82966 4.84526 
49 0.01419 0.10356 0.17049 0.17893 0.19588 0.32432 0.33253 0.34676 0.51596 0.53076 0.65457 0.67118 0.81697 0.83506 0.84486 1.00293 1.01474 1.17797 1.18805 1.21078 1.3421 1.35923 1.51493 1.53514 1.66817 1.68495 1.85979 1.87525 2.07942 2.20678 2.22976 2.3482 2.65022 2.83434 2.85473 3.00057 3.17396 3.1985 3.32273 3.45824 3.47373 3.60365 3.77876 4.10607 4.3521 4.51814 4.65357 4.82791 4.8479 
44 0.02308 0.10479 0.1641 0.17393 0.20431 0.31774 0.32762 0.50885 0.52702 0.64762 0.67719 0.81883 0.83158 0.85278 0.9965 1.01475 1.17094 1.18277 1.21328 1.33544 1.36062 1.50853 1.66201 1.69026 1.85353 1.87984 2.07323 2.20029 2.23305 2.34145 2.64407 2.82795 2.99394 3.16722 3.3158 3.45141 3.47787 3.59698 3.77216 4.0992 4.34556 4.51179 4.64815 4.8212 
40 0.02265 0.11144 0.17 0.18071 0.32238 0.33243 0.51435 0.53383 0.6535 0.69106 0.82373 0.83706 0.86209 1.00194 1.02169 1.17685 1.19007 1.22643 1.3413 1.37333 1.51483 1.66772 1.85891 1.88679 2.07966 2.20721 2.34695 2.64999 2.83378 2.99972 3.17283 3.32143 3.45724 3.60292 3.77847 4.10488 4.35142 4.51827 4.65762 4.82685 
47 0.01529 0.10416 0.16694 0.17617 0.2003 0.32033 0.32949 0.35673 0.51179 0.52898 0.65062 0.67607 0.81952 0.83315 0.84795 0.99902 1.01355 1.17396 1.18513 1.21321 1.33812 1.35966 1.51123 1.53747 1.66485 1.68897 1.85604 1.87548 2.07562 2.20361 2.23681 2.34411 2.64657 2.83052 2.85542 2.99673 3.16993 3.31859 3.45417 3.47474 3.59983 3.77475 4.10189 4.34808 4.51436 4.65203 4.82381 
46 0.01899 0.10181 0.16383 0.1732 0.198 0.31734 0.3266 0.35608 0.50908 0.52698 0.64804 0.67778 0.81604 0.83007 0.84364 0.99611 1.01118 1.17122 1.18266 1.21178 1.33555 1.35902 1.50891 1.54145 1.66168 1.6874 1.85312 1.87531 2.07296 2.20089 2.23745 2.3414 2.6443 2.82788 2.99407 3.16738 3.3159 3.45157 3.47606 3.59714 3.77223 4.09918 4.34507 4.51199 4.65233 4.82095 
52 0.01129 0.09825 0.17164 0.18002 0.19478 0.32635 0.33437 0.34733 0.51777 0.53127 0.57219 0.65636 0.67082 0.82557 0.83919 0.85101 1.00527 1.01702 1.17978 1.18953 1.2101 1.34384 1.35877 1.5164 1.53462 1.67041 1.68701 1.86194 1.87707 2.08088 2.10759 2.20843 2.22951 2.35027 2.65234 2.83604 2.85514 3.00235 3.17608 3.19505 3.32455 3.46016 3.47413 3.60567 3.78033 4.10826 4.12918 4.35433 4.52017 4.65453 4.83002 4.8485 
56 0.009 0.09657 0.16427 0.17228 0.18474 0.31825 0.32553 0.33582 0.51026 0.52227 0.54557 0.64848 0.65991 0.81088 0.82978 0.83885 0.99761 1.00784 1.17222 1.18121 1.19772 1.33638 1.34943 1.50841 1.52392 1.66237 1.6768 1.85422 1.86756 2.07239 2.09009 2.20034 2.21762 2.34281 2.3658 2.64442 2.66206 2.82846 2.84603 2.99474 3.01601 3.1686 3.183 3.31727 3.33453 3.45289 3.46536 3.59824 3.77268 4.101 4.11678 4.34686 4.51248 4.6465 4.82249 4.83823 
58 0.01187 0.09804 0.16565 0.17355 0.1842 0.31956 0.32662 0.33609 0.51208 0.52317 0.54351 0.65019 0.66057 0.80837 0.83092 0.83973 0.87363 0.99958 1.00925 1.1742 1.18288 1.19828 1.33823 1.35045 1.51012 1.52467 1.66418 1.67745 1.85599 1.86839 2.07405 2.09062 2.20203 2.21836 2.34462 2.36294 2.64612 2.66145 2.83019 2.84642 2.9964 3.01404 3.17038 3.1832 3.31904 3.33249 3.45462 3.46605 3.59987 3.77442 3.80363 4.10284 4.11615 4.34861 4.51426 4.64781 4.82435 4.83882 
48 0.01185 0.10644 0.169 0.17843 0.20405 0.32277 0.33236 0.37675 0.51389 0.53072 0.65221 0.67496 0.82472 0.83661 0.85682 1.00155 1.01848 1.17585 1.18709 1.21566 1.34021 1.36193 1.51286 1.53834 1.66712 1.69327 1.85857 1.8815 2.07789 2.20525 2.23629 2.34627 2.64851 2.8327 2.85749 2.99855 3.17179 3.32066 3.45613 3.47607 3.60168 3.77659 4.10403 4.3504 4.51626 4.65203 4.826 4.8612 
49 0.01584 0.10514 0.16922 0.17797 0.19694 0.32279 0.33128 0.34751 0.51418 0.52876 0.65239 0.66707 0.81869 0.83443 0.84539 1.00151 1.0141 1.17622 1.18639 1.20952 1.3404 1.35735 1.51262 1.53139 1.66669 1.68432 1.85835 1.87476 2.07712 2.205 2.22834 2.34653 2.64836 2.83254 2.85277 2.99868 3.1722 3.19245 3.32097 3.4565 3.47184 3.60184 3.7765 4.10441 4.35037 4.51613 4.65061 4.82615 4.84563 
54 0.0189 0.09473 0.15989 0.16807 0.18269 0.31357 0.32112 0.33217 0.50528 0.51803 0.54557 0.64355 0.65612 0.80797 0.82532 0.83482 0.9927 1.00358 1.16736 1.17678 1.19537 1.33142 1.34557 1.50348 1.52065 1.65763 1.67333 1.84925 1.86343 2.06741 2.08715 2.19561 2.21447 2.33778 2.63932 2.6595 2.82345 2.84171 2.98966 3.01382 3.16352 3.1795 3.31224 3.4478 3.46089 3.59305 3.76749 4.09584 4.11257 4.34162 4.50729 4.64132 4.81737 4.83458 
48 0.01515 0.10121 0.16411 0.17281 0.19083 0.31776 0.3261 0.3409 0.50922 0.52452 0.64769 0.66408 0.81388 0.82965 0.84054 0.99658 1.00894 1.17117 1.18143 1.20479 1.33533 1.35242 1.50795 1.52905 1.66161 1.67951 1.8534 1.86959 2.07231 2.19961 2.22349 2.34164 2.64387 2.82739 2.84822 2.9937 3.1675 3.3159 3.45165 3.46759 3.59705 3.77168 4.09962 4.34543 4.51161 4.64642 4.82114 4.84119 
46 0.01738 0.11295 0.17551 0.18522 0.21483 0.32925 0.33912 0.52005 0.53694 0.65878 0.68331 0.82887 0.84201 0.86 1.00771 1.02477 1.18206 1.19344 1.22216 1.34657 1.36927 1.51922 1.54446 1.67357 1.70242 1.86485 1.8887 2.08409 2.21204 2.24703 2.35245 2.65458 2.83911 2.86578 3.00519 3.17819 3.32696 3.46243 3.4842 3.60808 3.78345 4.11014 4.35671 4.52246 4.65773 4.83233 
56 0.01178 0.09538 0.16245 0.17039 0.18272 0.31658 0.32381 0.33413 0.50838 0.5203 0.54306 0.64662 0.65825 0.80699 0.82754 0.83649 0.99572 1.0058 1.17039 1.1794 1.19605 1.33442 1.34737 1.50649 1.52254 1.66055 1.67469 1.85225 1.86536 2.07028 2.08791 2.19829 2.21517 2.34085 2.36233 2.64246 2.66278 2.8265 2.84417 2.9927 3.01353 3.16663 3.18126 3.31533 3.33238 3.45091 3.4633 3.59624 3.77061 4.09896 4.1136 4.34475 4.51034 4.64539 4.8205 4.83594 
48 0.01959 0.10593 0.16742 0.17635 0.19614 0.32103 0.32981 0.34859 0.51246 0.52787 0.65086 0.66942 0.82134 0.83446 0.84969 0.99996 1.01363 1.1744 1.18491 1.20996 1.33867 1.35737 1.51131 1.53369 1.66528 1.68505 1.85699 1.87515 2.07638 2.2033 2.22895 2.34492 2.64739 2.83095 2.85292 2.99733 3.17078 3.31927 3.45473 3.4716 3.60025 3.77546 4.10286 4.34899 4.51526 4.65028 4.82465 4.85035 
43 0.02046 0.10946 0.16766 0.178 0.21851 0.321 0.33119 0.51198 0.53033 0.65077 0.68014 0.82497 0.83669 0.99968 1.0176 1.17416 1.18655 1.21904 1.33842 1.36252 1.51185 1.55266 1.66547 1.69893 1.85684 1.88347 2.07673 2.2041 2.34474 2.6475 2.83103 2.99719 3.1706 3.31904 3.45476 3.48471 3.60045 3.77573 4.10264 4.34893 4.5154 4.65327 4.82446 
49 0.0092 0.06929 0.13751 0.17404 0.1832 0.2086 0.32672 0.33552 0.35775 0.51796 0.53392 0.65642 0.67655 0.82603 0.83891 0.85252 1.00511 1.01881 1.1797 1.19001 1.21451 1.3439 1.36236 1.51615 1.53578 1.67059 1.69018 1.86198 1.87933 2.08138 2.20895 2.23466 2.34976 2.65146 2.83624 2.85739 3.00217 3.17554 3.32425 3.45972 3.47538 3.60497 3.77989 4.1076 4.35384 4.51919 4.65381 4.82962 4.85067 
48 0.01736 0.10466 0.16896 0.17762 0.19671 0.3228 0.33155 0.35173 0.51386 0.52902 0.6524 0.67078 0.8174 0.83381 0.84486 1.0013 1.01477 1.17596 1.18627 1.21039 1.33998 1.35744 1.5125 1.5331 1.66677 1.68575 1.85827 1.87558 2.07733 2.20461 2.22777 2.34605 2.64811 2.83222 2.85304 2.99827 3.17176 3.32048 3.45595 3.47174 3.60135 3.77626 4.10391 4.35004 4.51597 4.6513 4.82575 4.8465 
48 0.01551 0.10466 0.16929 0.17801 0.19723 0.32306 0.33182 0.35161 0.51437 0.52963 0.65291 0.67162 0.81802 0.83417 0.84497 1.00156 1.01466 1.17643 1.1868 1.21121 1.34047 1.35796 1.51314 1.53426 1.6672 1.68659 1.85858 1.87594 2.07753 2.20532 2.2297 2.34657 2.64901 2.83275 2.85343 2.99902 3.17233 3.32087 3.45654 3.47259 3.60198 3.77666 4.10437 4.35038 4.51647 4.65302 4.82625 4.84663 
44 0.00806 0.10799 0.1701 0.18033 0.21769 0.32377 0.33398 0.51471 0.53245 0.65308 0.67711 0.82801 0.83965 1.00245 1.02089 1.1767 1.18871 1.21969 1.34116 1.36476 1.5137 1.54041 1.66817 1.70078 1.85968 1.88777 2.07875 2.20654 2.24527 2.34744 2.64954 2.83391 2.9997 3.173 3.32169 3.45722 3.48133 3.60282 3.77771 4.10515 4.35166 4.51751 4.65319 4.82715 
56 0.01624 0.10182 0.16874 0.17681 0.19093 0.3228 0.33028 0.34128 0.51428 0.5267 0.55211 0.65271 0.66515 0.81637 0.83396 0.84325 1.0017 1.01237 1.17638 1.18562 1.20349 1.34044 1.35432 1.51261 1.52903 1.66651 1.68139 1.85828 1.87219 2.07667 2.09584 2.20461 2.22287 2.34668 2.36999 2.64853 2.66901 2.83259 2.85085 2.99883 3.0302 3.17254 3.18825 3.32128 3.35235 3.45679 3.46987 3.60222 3.77693 4.10491 4.12261 4.35097 4.51654 4.65201 4.82652 4.8433 
54 0.01761 0.09619 0.1618 0.16997 0.1843 0.31568 0.32316 0.33407 0.50733 0.52051 0.55052 0.64571 0.65814 0.80949 0.82719 0.83652 0.99475 1.00553 1.1694 1.17887 1.19767 1.33341 1.34785 1.50564 1.52227 1.65966 1.67524 1.85131 1.86544 2.06949 2.08872 2.1976 2.2168 2.33984 2.6416 2.66085 2.82547 2.8443 2.99174 3.02311 3.16568 3.18248 3.31429 3.44987 3.46298 3.59513 3.76959 4.09791 4.11549 4.34373 4.50949 4.64368 4.81944 4.83643 
47 0.01191 0.10632 0.16762 0.17714 0.20272 0.32115 0.33048 0.3592 0.5126 0.53027 0.65141 0.67945 0.82429 0.83596 0.85964 1.0001 1.01567 1.17459 1.18616 1.21624 1.33891 1.36174 1.5121 1.54614 1.66563 1.68952 1.85696 1.87762 2.07705 2.20429 2.23995 2.34505 2.64791 2.83141 2.85852 2.99785 3.17114 3.31956 3.45525 3.4814 3.60096 3.77638 4.10313 4.34922 4.51609 4.655 4.82496 
47 0.01339 0.10226 0.16596 0.1751 0.19868 0.31947 0.32858 0.35593 0.51113 0.52889 0.65001 0.67759 0.81614 0.83128 0.84383 0.99805 1.01299 1.17314 1.18434 1.21238 1.33742 1.36006 1.51052 1.53707 1.66398 1.68861 1.85532 1.87677 2.07568 2.20268 2.2351 2.34327 2.64588 2.82994 2.85812 2.99607 3.16923 3.31782 3.45354 3.47564 3.599 3.77446 4.10115 4.34739 4.51377 4.64974 4.82311 
48 0.01274 0.10088 0.16319 0.17193 0.19015 0.31674 0.32514 0.34014 0.50811 0.52266 0.64629 0.66243 0.81501 0.82948 0.84188 0.99565 1.00826 1.1701 1.18047 1.20438 1.33426 1.35091 1.50662 1.52755 1.6607 1.67816 1.85237 1.86844 2.07075 2.19872 2.2223 2.34059 2.64258 2.82633 2.84712 2.99248 3.16635 3.31484 3.45051 3.46573 3.59593 3.77035 4.09854 4.34435 4.51021 4.64479 4.82005 4.83912 
52 0.01905 0.09543 0.16002 0.16826 0.18306 0.31367 0.32123 0.33228 0.5054 0.51908 0.58615 0.64384 0.65806 0.80905 0.82563 0.83517 0.99289 1.0039 1.16748 1.17731 1.19816 1.33157 1.34675 1.50376 1.52336 1.65762 1.6731 1.8494 1.86363 2.06746 2.09198 2.19575 2.21769 2.33793 2.63985 2.82343 2.84321 2.98967 3.16365 3.18348 3.31224 3.44776 3.4619 3.59312 3.76751 4.09589 4.11744 4.34157 4.50762 4.64403 4.81736 4.8359 
35 0.0189 0.11213 0.16681 0.18085 0.31951 0.33188 0.51099 0.53579 0.6504 0.82043 0.83394 0.99825 1.17316 1.18898 1.33753 1.51134 1.6641 1.8549 1.89137 2.07563 2.20342 2.34322 2.64646 2.83018 2.99649 3.16943 3.31776 3.45362 3.59951 3.77525 4.10103 4.34763 4.51494 4.65681 4.82328 
41 0.02279 0.10988 0.16826 0.17893 0.32042 0.33027 0.3654 0.5128 0.53245 0.65198 0.69703 0.82511 0.83687 1.00022 1.01865 1.17515 1.18829 1.22407 1.33953 1.36903 1.51325 1.66585 1.69813 1.85738 1.88767 2.078 2.20495 2.34552 2.64859 2.83189 2.99836 3.17146 3.32001 3.4556 3.60154 3.77675 4.10313 4.34937 4.51644 4.65676 4.82513 
48 0.01798 0.1108 0.17582 0.18464 0.20477 0.32972 0.33865 0.36182 0.52074 0.53615 0.65915 0.67686 0.82836 0.84192 0.85576 1.00817 1.02204 1.18266 1.19308 1.21776 1.34677 1.36456 1.51915 1.53909 1.67365 1.6933 1.86502 1.8825 2.08374 2.21173 2.23683 2.3528 2.65488 2.83905 2.85996 3.00541 3.17856 3.3272 3.46275 3.47872 3.60816 3.78292 4.11059 4.35674 4.52236 4.65764 4.8325 4.8527 
38 0.01325 0.11685 0.17654 0.18848 0.32957 0.3409 0.52094 0.54188 0.65971 0.69948 0.83494 0.84716 1.00847 1.03279 1.18305 1.19719 1.34736 1.37679 1.52067 1.67427 1.86538 1.89599 2.08531 2.21301 2.35347 2.65616 2.84001 3.00608 3.17914 3.32786 3.46356 3.60919 3.78441 4.11118 4.35778 4.52406 4.66207 4.8334 
42 0.02762 0.10531 0.16302 0.17347 0.23333 0.31638 0.32681 0.5075 0.52715 0.64631 0.68599 0.81868 0.83104 0.86647 0.99515 1.01591 1.16983 1.18267 1.2179 1.33416 1.37822 1.50791 1.66071 1.85197 1.88292 2.07199 2.19918 2.34007 2.6429 2.82641 2.99227 3.16591 3.31444 3.4501 3.48209 3.5959 3.77101 4.09793 4.34415 4.51087 4.6481 4.81977 
56 0.01609 0.10058 0.16665 0.1747 0.18807 0.32046 0.32783 0.33837 0.51226 0.5243 0.54796 0.65058 0.66254 0.81498 0.83232 0.84166 0.99974 1.01002 1.17436 1.1836 1.20117 1.33835 1.35161 1.51059 1.52704 1.66442 1.67851 1.85625 1.86963 2.07446 2.09278 2.2024 2.22027 2.3448 2.36603 2.64664 2.66603 2.83046 2.84851 2.9968 3.02106 3.17068 3.18575 3.31933 3.34025 3.455 3.46808 3.60048 3.7749 4.10307 4.12027 4.34884 4.51461 4.64964 4.82458 4.84081 
47 0.00682 0.10249 0.16671 0.17606 0.20064 0.32045 0.32983 0.3614 0.51171 0.52848 0.65022 0.67317 0.82182 0.83415 0.85282 0.99926 1.01533 1.1737 1.18483 1.21291 1.33806 1.35984 1.5107 1.53534 1.66478 1.68877 1.85634 1.87911 2.07593 2.20311 2.23428 2.34414 2.64643 2.83053 2.85625 2.99658 3.16972 3.31855 3.45404 3.47456 3.59946 3.77484 4.10196 4.34839 4.51442 4.64948 4.82389 
46 0.00711 0.1033 0.16639 0.17572 0.19925 0.32001 0.32931 0.3577 0.51156 0.52909 0.65028 0.67867 0.82187 0.8341 0.85262 0.99898 1.01418 1.17359 1.18511 1.21486 1.33798 1.36142 1.51146 1.55837 1.66439 1.68717 1.85606 1.87805 2.07582 2.20305 2.23813 2.34404 2.64722 2.83045 2.99656 3.16995 3.31846 3.45407 3.47884 3.59976 3.77516 4.1019 4.34805 4.51516 4.65365 4.82373 
39 0.01691 0.10995 0.16843 0.17971 0.32152 0.33257 0.51268 0.53282 0.65192 0.81901 0.83437 0.85484 1.00035 1.02283 1.17502 1.1885 1.22531 1.3394 1.37035 1.51352 1.66648 1.85737 1.88847 2.07738 2.20489 2.34527 2.64861 2.83193 2.99802 3.1711 3.31959 3.45535 3.60124 3.77632 4.10291 4.34934 4.51625 4.66141 4.825 
40 0.01214 0.11003 0.16857 0.17946 0.32139 0.33174 0.51284 0.53247 0.65172 0.68466 0.82441 0.83687 1.00062 1.02124 1.17503 1.18795 1.22227 1.33935 1.36566 1.51315 1.66623 1.70547 1.8578 1.88798 2.07853 2.20475 2.34572 2.64865 2.83207 2.99843 3.17169 3.31986 3.45568 3.60173 3.77657 4.10365 4.35 4.51651 4.65659 4.82551 
47 0.0131 0.10564 0.16692 0.17651 0.2033 0.3204 0.32994 0.36411 0.51181 0.52923 0.65042 0.67509 0.82299 0.83484 0.85636 0.99927 1.01547 1.17391 1.18553 1.21569 1.33822 1.36116 1.51114 1.53896 1.66503 1.69568 1.85639 1.88042 2.07615 2.20379 2.2426 2.34435 2.64674 2.83072 2.85932 2.99695 3.17009 3.31879 3.45447 3.47995 3.60008 3.77503 4.10218 4.34846 4.51447 4.65066 4.82408 
42 0.01718 0.11258 0.17133 0.18223 0.32427 0.33472 0.51567 0.53475 0.65427 0.6831 0.82632 0.83902 0.8788 1.00358 1.02656 1.17796 1.19098 1.22673 1.34234 1.36939 1.51528 1.55625 1.66977 1.86063 1.89176 2.08054 2.20816 2.34844 2.65099 2.83504 3.00104 3.17404 3.32272 3.45828 3.48934 3.60402 3.779 4.1061 4.35268 4.51868 4.65605 4.82832 
42 0.00978 0.1091 0.16723 0.17799 0.31018 0.32387 0.33673 0.51159 0.53068 0.65005 0.67919 0.82674 0.83858 0.99958 1.02032 1.17378 1.1868 1.22346 1.33821 1.36547 1.51123 1.66496 1.70239 1.8565 1.8856 2.07601 2.2037 2.34434 2.64687 2.83062 2.9965 3.17013 3.31865 3.45434 3.48769 3.6002 3.77502 4.1023 4.34867 4.51485 4.65276 4.82412 
48 0.01937 0.11422 0.17679 0.18573 0.20524 0.33055 0.33934 0.35812 0.52172 0.53629 0.66014 0.67595 0.83153 0.84431 0.86059 1.00944 1.02298 1.18375 1.19422 1.21896 1.3479 1.36484 1.52046 1.54063 1.67459 1.69328 1.86617 1.88318 2.08535 2.21247 2.2364 2.35426 2.65639 2.84033 2.86113 3.00653 3.18003 3.32854 3.46411 3.47969 3.60975 3.78443 4.1123 4.35839 4.52425 4.66004 4.83401 4.85467 
50 0.00902 0.09941 0.16374 0.17234 0.18935 0.31738 0.32545 0.33846 0.50885 0.52291 0.64685 0.6607 0.81349 0.82943 0.84009 0.99632 1.00811 1.17085 1.18105 1.2038 1.33496 1.35098 1.50733 1.52635 1.66128 1.67781 1.85304 1.8687 2.07134 2.10063 2.19948 2.22319 2.34143 2.64334 2.82709 2.84754 2.99319 3.16716 3.18998 3.31572 3.4514 3.46699 3.59683 3.77123 4.09943 4.34522 4.51114 4.64621 4.82091 4.83938 
56 0.07897 0.14479 0.15915 0.16736 0.18575 0.30872 0.31575 0.32551 0.50058 0.51141 0.53191 0.63846 0.64899 0.79839 0.81988 0.82874 0.98814 0.99778 1.16254 1.17114 1.18637 1.32662 1.33851 1.49833 1.51365 1.65273 1.66591 1.84455 1.85673 2.06224 2.07929 2.19024 2.20625 2.33321 2.35147 2.6344 2.65174 2.81854 2.83423 2.98477 3.00321 3.15884 3.17147 3.30749 3.32031 3.44306 3.45439 3.58835 3.76251 4.09135 4.10429 4.33702 4.50227 4.63534 4.81274 4.8269 
34 0.01005 0.11528 0.17558 0.19083 0.32876 0.34226 0.52008 0.54547 0.65924 0.83312 0.84586 1.00745 1.18193 1.19863 1.34648 1.52036 1.67354 1.86441 2.08477 2.21279 2.35206 2.65507 2.83896 3.00571 3.17749 3.32648 3.46203 3.60823 3.78427 4.10954 4.3569 4.5235 4.66975 4.83211 
46 0.01229 0.1065 0.16864 0.17829 0.20663 0.32218 0.33185 0.5131 0.53 0.65164 0.6738 0.82162 0.83519 0.85259 1.00083 1.01718 1.17539 1.18683 1.21576 1.33957 1.36171 1.5122 1.53635 1.66666 1.6941 1.85781 1.87971 2.07732 2.20506 2.23977 2.3457 2.64804 2.83211 2.85842 2.99851 3.17144 3.32009 3.45564 3.47641 3.60128 3.77612 4.10351 4.34989 4.51574 4.65153 4.82547 
46 0.01605 0.11077 0.17358 0.18315 0.21069 0.32711 0.33669 0.37794 0.51835 0.53552 0.65705 0.68212 0.82867 0.84073 0.86013 1.00578 1.02209 1.18058 1.19218 1.22199 1.34483 1.36809 1.51763 1.54375 1.67163 1.7001 1.86312 1.88837 2.08318 2.21074 2.35078 2.65283 2.83717 2.86239 3.00336 3.17638 3.32532 3.46057 3.48102 3.60603 3.78147 4.10842 4.3549 4.52082 4.65739 4.83049 
45 0.01276 0.10848 0.16923 0.17909 0.20985 0.3229 0.33282 0.51384 0.53117 0.65236 0.67711 0.82483 0.83709 0.86161 1.00172 1.02007 1.17601 1.18784 1.21842 1.3402 1.36223 1.51279 1.53894 1.66739 1.6996 1.85867 1.88339 2.0781 2.20562 2.24121 2.34652 2.64865 2.83295 2.99882 3.17205 3.32077 3.4564 3.47935 3.60196 3.77696 4.10429 4.35076 4.5164 4.65264 4.82624 
46 0.01632 0.10574 0.16576 0.17547 0.20342 0.31927 0.32897 0.37363 0.51047 0.52742 0.64878 0.67199 0.82361 0.83496 0.99806 1.01443 1.17235 1.18371 1.21254 1.33672 1.35815 1.50937 1.53469 1.66358 1.68868 1.8551 1.87781 2.07417 2.20182 2.23356 2.343 2.64521 2.82927 2.85418 2.9953 3.16868 3.3174 3.45281 3.47364 3.59847 3.77333 4.10082 4.34717 4.51286 4.64836 4.82274 
39 0.01116 0.1066 0.16554 0.17713 0.31855 0.32955 0.5098 0.53117 0.64875 0.69291 0.82016 0.83315 0.99738 1.02161 1.17224 1.18627 1.22764 1.33658 1.37316 1.50991 1.66367 1.85447 1.89078 2.07477 2.20223 2.34237 2.64515 2.82906 2.99518 3.16831 3.3167 3.45255 3.59807 3.77343 4.10014 4.34656 4.51324 4.65051 4.82223 
57 0.01735 0.09875 0.16566 0.17355 0.18521 0.3196 0.32674 0.33671 0.51169 0.52337 0.54537 0.65006 0.66164 0.80891 0.83057 0.83943 0.90183 0.99919 1.00926 1.17388 1.18281 1.19933 1.33791 1.35096 1.51012 1.52611 1.66387 1.67786 1.85562 1.8684 2.0738 2.09159 2.20192 2.21905 2.34423 2.36556 2.64612 2.66445 2.82989 2.8474 2.99608 3.01652 3.17006 3.18432 3.3188 3.33657 3.45435 3.46671 3.59964 3.77412 4.10231 4.11646 4.34805 4.51401 4.64801 4.82389 4.83935 
43 0.01615 0.11582 0.17729 0.18762 0.22795 0.33074 0.34099 0.52195 0.54038 0.66117 0.69606 0.83438 0.84612 1.00926 1.02682 1.18418 1.19678 1.22992 1.34847 1.37374 1.52224 1.67482 1.70118 1.86644 1.89143 2.08705 2.21417 2.35445 2.65736 2.84089 2.87423 3.00769 3.18041 3.32912 3.46467 3.49891 3.61066 3.78653 4.11243 4.35915 4.52532 4.66395 4.83431 
48 0.00847 0.09809 0.16058 0.16947 0.18872 0.31414 0.32279 0.34006 0.50553 0.52076 0.64374 0.66028 0.81268 0.827 0.84002 0.993 1.00614 1.16766 1.17821 1.2033 1.33172 1.35047 1.50419 1.52588 1.65815 1.67676 1.84979 1.86719 2.06838 2.19626 2.2219 2.33804 2.63997 2.82382 2.84501 2.98998 3.16379 3.3124 3.44797 3.46446 3.59332 3.76791 4.09591 4.34176 4.50784 4.64211 4.81747 4.838 
39 0.00856 0.10879 0.16558 0.17698 0.31844 0.32926 0.50951 0.52864 0.64803 0.67748 0.82381 0.83597 0.99758 1.01982 1.17192 1.1856 1.22618 1.33621 1.36333 1.50928 1.66338 1.85444 1.88451 2.07376 2.20163 2.34238 2.64486 2.8287 2.99472 3.16811 3.3166 3.45243 3.598 3.77283 4.10024 4.34661 4.51272 4.64979 4.8221 
56 0.01678 0.10078 0.16729 0.17529 0.18866 0.3213 0.32866 0.33928 0.51302 0.52527 0.54971 0.65134 0.66331 0.81462 0.83262 0.84182 1.00042 1.01093 1.17499 1.18413 1.2014 1.33905 1.35235 1.51121 1.52708 1.66525 1.68013 1.85702 1.87074 2.0752 2.09314 2.20313 2.22047 2.34545 2.36808 2.64714 2.66508 2.83129 2.84935 2.99747 3.01944 3.17123 3.18603 3.31992 3.33785 3.4555 3.4681 3.60086 3.77558 4.10361 4.11974 4.34956 4.51507 4.64949 4.82524 4.84141 
48 0.01878 0.10641 0.16735 0.17671 0.201 0.32083 0.33004 0.35657 0.51209 0.52853 0.65051 0.67226 0.82295 0.83506 0.85464 0.99973 1.01486 1.17426 1.18546 1.21395 1.33843 1.35873 1.511 1.53521 1.66521 1.68806 1.85679 1.87802 2.07624 2.20335 2.23284 2.34474 2.64686 2.83074 2.85437 2.99693 3.1704 3.31907 3.45462 3.47503 3.60017 3.77511 4.10262 4.34886 4.51481 4.65072 4.82431 4.85393 
47 0.00814 0.10178 0.16958 0.17882 0.20134 0.32354 0.33271 0.35937 0.51496 0.53194 0.6539 0.68075 0.82461 0.8371 0.85433 1.00231 1.01705 1.17703 1.18829 1.2169 1.34141 1.36417 1.51428 1.5404 1.66772 1.68885 1.85934 1.87949 2.07917 2.20667 2.23994 2.34731 2.65006 2.83384 2.85947 3.00015 3.17332 3.32187 3.45752 3.4799 3.60313 3.77842 4.10523 4.35154 4.51798 4.65649 4.82709 
48 0.01729 0.10597 0.16766 0.17693 0.20057 0.32105 0.33019 0.35476 0.51242 0.52845 0.65086 0.67079 0.82198 0.83467 0.85125 0.99991 1.01458 1.1746 1.18564 1.21332 1.33877 1.35894 1.51139 1.53433 1.66541 1.68713 1.85688 1.87612 2.07615 2.20412 2.23561 2.34494 2.64714 2.83112 2.85404 2.99737 3.17066 3.31929 3.4549 3.47374 3.60044 3.77523 4.10282 4.34898 4.51488 4.65138 4.82459 4.85103 
38 0.02368 0.11384 0.16828 0.17992 0.32101 0.33187 0.51226 0.53305 0.65176 0.82179 0.83551 0.87371 1.00013 1.02357 1.1747 1.18877 1.3389 1.36926 1.51353 1.66569 1.85681 1.8842 2.0772 2.20449 2.34498 2.64879 2.83143 2.99788 3.17118 3.31946 3.45524 3.60121 3.77658 4.10291 4.34922 4.51667 4.66295 4.82483 
48 0.01095 0.10258 0.16735 0.1762 0.19584 0.32122 0.33006 0.35049 0.51262 0.5286 0.65139 0.67421 0.81771 0.83288 0.84447 0.99986 1.01344 1.17469 1.18548 1.21185 1.3389 1.35822 1.51194 1.53554 1.66527 1.68515 1.85689 1.87502 2.07659 2.20383 2.23075 2.34493 2.6475 2.83114 2.85397 2.99736 3.17081 3.31948 3.45495 3.47288 3.60063 3.77556 4.1028 4.34878 4.51504 4.65065 4.82465 4.85152 
48 0.01568 0.10503 0.16854 0.17752 0.19881 0.32206 0.33095 0.35198 0.51359 0.53008 0.65267 0.67872 0.819 0.83391 0.84584 1.0007 1.01399 1.17573 1.18673 1.21401 1.33993 1.36117 1.51337 1.53962 1.66607 1.68508 1.85769 1.87565 2.07767 2.20503 2.23432 2.3458 2.6488 2.83233 2.85719 2.99853 3.17191 3.32045 3.4561 3.47648 3.60167 3.77711 4.10371 4.34976 4.51671 4.65356 4.8256 4.85331 
41 0.01187 0.10839 0.16831 0.17921 0.32128 0.33164 0.51248 0.53099 0.65128 0.68035 0.82196 0.83538 0.86059 1.00043 1.02223 1.17509 1.18811 1.22333 1.33944 1.3678 1.51238 1.66635 1.85732 1.88656 2.07686 2.20501 2.34524 2.64762 2.83174 2.99778 3.17095 3.31957 3.4552 3.48361 3.60093 3.77583 4.10306 4.34948 4.51577 4.65376 4.82497 
48 0.01519 0.10672 0.16889 0.17786 0.19796 0.32234 0.33104 0.34874 0.51367 0.52854 0.65186 0.66701 0.82279 0.83592 0.85114 1.00128 1.01465 1.17585 1.18646 1.21199 1.3399 1.35746 1.51227 1.53216 1.66645 1.68499 1.85821 1.87567 2.07729 2.20466 2.2297 2.34636 2.64829 2.83211 2.85283 2.99839 3.17204 3.32056 3.4561 3.47195 3.60159 3.77628 4.1042 4.35023 4.51622 4.65099 4.82582 4.84618 
48 0.01539 0.11232 0.17538 0.18487 0.21075 0.32922 0.33885 0.38986 0.52009 0.53652 0.65875 0.68244 0.83258 0.84388 0.87445 1.00792 1.02472 1.18225 1.19361 1.22279 1.3464 1.36731 1.51931 1.54487 1.67362 1.70095 1.86481 1.88655 2.08412 2.21195 2.24565 2.35259 2.65503 2.83878 2.86255 3.00491 3.17808 3.32686 3.46246 3.48267 3.60815 3.78318 4.11031 4.35659 4.52277 4.66111 4.83221 4.86059 
48 0.01633 0.0996 0.16031 0.16962 0.19313 0.31379 0.32294 0.34752 0.50516 0.52157 0.64348 0.66259 0.81516 0.82776 0.84462 0.99272 1.0077 1.16732 1.17856 1.20726 1.33149 1.35221 1.50401 1.52742 1.65794 1.68051 1.84953 1.86946 2.06842 2.19648 2.22848 2.33771 2.63982 2.82371 2.84757 2.98993 3.16348 3.31208 3.44772 3.467 3.59324 3.7679 4.09568 4.34159 4.50758 4.64344 4.81725 4.84749 
39 0.02007 0.11427 0.17238 0.18343 0.32523 0.33572 0.51675 0.53645 0.65583 0.69469 0.82778 0.84029 1.00418 1.02426 1.17877 1.19166 1.22564 1.3434 1.37151 1.51743 1.67002 1.86134 1.88943 2.082 2.20876 2.34946 2.65229 2.83597 3.00222 3.17522 3.32373 3.45945 3.60529 3.78121 4.10723 4.35388 4.52051 4.65711 4.82919 
45 0.00848 0.10473 0.17112 0.18083 0.20819 0.32481 0.33445 0.37121 0.51622 0.53402 0.65511 0.68388 0.82944 0.84073 1.00365 1.02023 1.17841 1.1905 1.22189 1.34245 1.36493 1.51579 1.54661 1.66925 1.69506 1.86062 1.88277 2.08111 2.20836 2.34865 2.65142 2.83516 2.86814 3.00134 3.17461 3.32322 3.4589 3.4872 3.60456 3.78018 4.10673 4.35304 4.5196 4.65628 4.82857 
38 0.0137 0.1094 0.16631 0.17785 0.31923 0.33022 0.51041 0.53068 0.64946 0.81914 0.83329 0.86465 0.99821 1.0224 1.17282 1.18689 1.33701 1.36556 1.51049 1.66404 1.85501 1.88408 2.07498 2.20251 2.34307 2.64592 2.82956 2.99577 3.16895 3.3174 3.45321 3.59903 3.77384 4.10097 4.34726 4.51382 4.65462 4.82286 
38 0.01128 0.11326 0.1731 0.18531 0.32616 0.33768 0.51742 0.53871 0.65664 0.8266 0.84007 0.88182 1.00503 1.03404 1.17995 1.19506 1.34419 1.38786 1.5181 1.67107 1.86205 1.89716 2.08261 2.21038 2.34981 2.6529 2.83691 3.00316 3.17564 3.32438 3.46006 3.60591 3.78162 4.10765 4.35438 4.52074 4.66254 4.82999 
47 0.0083 0.1013 0.17051 0.17978 0.2032 0.32452 0.33388 0.36525 0.51577 0.53288 0.6545 0.6794 0.82547 0.83795 0.85601 1.00327 1.01922 1.17797 1.18938 1.21855 1.34206 1.36355 1.51499 1.54037 1.66894 1.69349 1.86031 1.88172 2.08027 2.20761 2.24113 2.34817 2.65043 2.8346 2.86017 3.00095 3.17393 3.3226 3.45821 3.48012 3.60383 3.77889 4.10604 4.35257 4.51838 4.65444 4.82806 
46 0.01861 0.10565 0.16729 0.1768 0.20347 0.32087 0.33045 0.37397 0.51223 0.52969 0.65081 0.67588 0.82175 0.83423 0.85189 0.99966 1.01679 1.17429 1.18573 1.21502 1.33849 1.3608 1.51128 1.53705 1.66556 1.85653 1.87779 2.0764 2.20388 2.23705 2.34441 2.64687 2.83094 2.85595 2.99715 3.17023 3.31888 3.4545 3.47634 3.59994 3.77537 4.10235 4.34875 4.51487 4.65069 4.82438 
54 0.00729 0.09144 0.16442 0.17329 0.18406 0.32115 0.32874 0.33984 0.51321 0.52621 0.55423 0.6517 0.6651 0.81536 0.83275 0.84207 1.00034 1.01093 1.17522 1.18461 1.20324 1.33939 1.35402 1.51159 1.52874 1.66524 1.6804 1.85713 1.87163 2.07577 2.09586 2.20362 2.22305 2.34561 2.64748 2.67562 2.83151 2.8502 2.99761 3.02796 3.17133 3.18715 3.32019 3.45567 3.46912 3.60104 3.77572 4.10365 4.121 4.34964 4.51556 4.65103 4.82535 4.84254 
42 0.0092 0.08619 0.17353 0.18337 0.20991 0.32874 0.33902 0.52002 0.53891 0.65908 0.69446 0.82968 0.84224 0.8643 1.00746 1.0275 1.1822 1.19479 1.22809 1.34668 1.37468 1.52048 1.67343 1.86423 1.88848 2.08534 2.21242 2.35224 2.65494 2.83902 3.00537 3.17804 3.32672 3.46231 3.48889 3.60805 3.7838 4.11006 4.35668 4.52307 4.66267 4.83231 
48 0.01437 0.10015 0.16237 0.17108 0.1893 0.31606 0.32466 0.34158 0.50742 0.52241 0.64562 0.66131 0.81373 0.8285 0.84077 0.99486 1.00789 1.16944 1.17976 1.20361 1.33357 1.35052 1.506 1.52678 1.66009 1.67882 1.85167 1.86891 2.07025 2.19817 2.22181 2.33984 2.64183 2.82574 2.8463 2.9919 3.16553 3.31412 3.44976 3.46527 3.59509 3.76971 4.09773 4.34361 4.50928 4.64374 4.81933 4.83853 
61 0.01182 0.09771 0.16497 0.17295 0.1823 0.20897 0.3207 0.32753 0.33704 0.51224 0.5227 0.54154 0.65018 0.66005 0.81126 0.8315 0.84015 0.8771 0.99981 1.00921 1.17414 1.18248 1.19648 1.22652 1.33828 1.34982 1.51027 1.52438 1.66441 1.67731 1.8562 1.86812 2.07412 2.0902 2.20193 2.21738 2.34479 2.3623 2.6461 2.66072 2.8301 2.84476 2.99638 3.01271 3.17041 3.18187 3.31905 3.33092 3.45456 3.46525 3.59987 3.77418 3.79267 4.10293 4.11506 4.34862 4.51395 4.53217 4.64742 4.82446 4.83832 
44 0.02032 0.10878 0.17093 0.18094 0.21779 0.3244 0.33446 0.51536 0.53321 0.65417 0.68153 0.82224 0.8365 0.85301 1.00292 1.02191 1.1776 1.1895 1.21959 1.34189 1.36642 1.51467 1.54176 1.66932 1.86 1.88609 2.08014 2.20794 2.34768 2.64972 2.8343 2.86133 3.00048 3.17322 3.32214 3.45761 3.48046 3.60318 3.77841 4.10541 4.35204 4.51776 4.6547 4.82761 
48 0.01057 0.09909 0.16037 0.1696 0.19215 0.31387 0.32294 0.34518 0.50516 0.52136 0.64331 0.66151 0.81515 0.82789 0.84539 0.99279 1.00742 1.16725 1.17832 1.20617 1.33138 1.35144 1.50386 1.52901 1.65808 1.67857 1.84965 1.86923 2.06851 2.19622 2.22605 2.33776 2.63981 2.82368 2.84797 2.98972 3.16352 3.31208 3.44763 3.46711 3.59314 3.7677 4.09563 4.34167 4.50779 4.64352 4.81728 4.84573 
56 0.01705 0.09938 0.166 0.17395 0.18642 0.31982 0.32701 0.33713 0.51178 0.52352 0.54581 0.65001 0.66148 0.81168 0.83121 0.84021 0.99917 1.00912 1.17376 1.1827 1.19896 1.33788 1.35072 1.50995 1.52565 1.66381 1.67756 1.85568 1.86866 2.07378 2.0911 2.20182 2.21893 2.3443 2.36427 2.64599 2.66431 2.82992 2.847 2.99616 3.01551 3.17011 3.18413 3.31878 3.33437 3.45438 3.46665 3.59967 3.77418 4.10247 4.11689 4.34827 4.514 4.6488 4.824 4.83918 
44 0.0149 0.10348 0.1644 0.17432 0.20851 0.31794 0.328 0.50892 0.52725 0.64766 0.67496 0.81764 0.83123 0.85092 0.9966 1.016 1.17132 1.18348 1.2148 1.33551 1.36048 1.50854 1.54302 1.66261 1.85355 1.87924 2.07332 2.2009 2.23788 2.34146 2.64407 2.82794 2.99397 3.16708 3.31579 3.45144 3.47634 3.59709 3.77213 4.09921 4.34555 4.51182 4.64889 4.82112 
35 0.0241 0.11902 0.16867 0.1827 0.32121 0.33374 0.51263 0.53665 0.65197 0.8249 0.83753 1.00009 1.0453 1.17491 1.19122 1.33945 1.5133 1.66586 1.85708 2.07723 2.20446 2.34512 2.64835 2.83179 2.99782 3.17102 3.31956 3.45542 3.60145 3.77668 4.10296 4.34966 4.51658 4.65871 4.8251 
37 0.02405 0.12138 0.17508 0.18815 0.328 0.3401 0.51928 0.54144 0.65831 0.8309 0.84344 1.0067 1.03864 1.18122 1.19587 1.34584 1.39945 1.5197 1.67276 1.86377 1.9002 2.08414 2.21183 2.35172 2.65468 2.83848 3.0048 3.17762 3.32614 3.46173 3.60756 3.78399 4.10934 4.35632 4.52267 4.66058 4.83171 
45 0.01358 0.10128 0.16155 0.17121 0.19856 0.31507 0.32461 0.35832 0.50631 0.5245 0.64483 0.67566 0.81862 0.83015 0.85735 0.99402 1.01112 1.16852 1.18055 1.21257 1.33274 1.35822 1.50557 1.65932 1.68617 1.85073 1.87291 2.06979 2.19761 2.23256 2.33882 2.64126 2.82494 2.99101 3.16452 3.31309 3.44883 3.47652 3.59437 3.76894 4.09667 4.3427 4.50892 4.64685 4.81834 
42 0.01673 0.1108 0.16908 0.17988 0.32162 0.33175 0.51325 0.53172 0.65207 0.68185 0.82382 0.83669 0.8703 1.0012 1.02192 1.17564 1.18868 1.22472 1.34005 1.36637 1.51344 1.66696 1.85799 1.88427 2.07741 2.20519 2.24308 2.34601 2.64887 2.83263 2.999 3.17198 3.32046 3.456 3.48686 3.60192 3.77714 4.10385 4.35028 4.51642 4.65389 4.82601 
55 0.0111 0.09993 0.16691 0.17511 0.18974 0.32075 0.32834 0.33954 0.5124 0.52516 0.55234 0.65057 0.66277 0.81694 0.83274 0.84254 0.99986 1.01079 1.1745 1.18396 1.20279 1.33845 1.3523 1.51055 1.527 1.6648 1.68025 1.85648 1.87065 2.07478 2.09424 2.20281 2.22177 2.3449 2.37303 2.64656 2.66632 2.83072 2.84913 2.99689 3.02396 3.17077 3.18789 3.31949 3.45493 3.46832 3.60027 3.77488 4.10299 4.12019 4.34893 4.51459 4.64886 4.82467 4.84178 
48 0.01015 0.06436 0.13723 0.17614 0.18585 0.21817 0.32873 0.33801 0.36798 0.51998 0.5365 0.6587 0.68266 0.83347 0.84442 1.00724 1.02173 1.18195 1.19305 1.22104 1.34619 1.36678 1.51922 1.544 1.67253 1.69273 1.86412 1.88268 2.08407 2.21137 2.2418 2.3523 2.65476 2.83871 2.86267 3.00517 3.17814 3.32676 3.46219 3.48086 3.60793 3.78305 4.11014 4.35647 4.52243 4.65836 4.83189 4.85658 
42 0.00733 0.10563 0.16459 0.17522 0.24477 0.3182 0.32885 0.50895 0.52807 0.64753 0.68066 0.82375 0.83541 0.99687 1.017 1.17121 1.18413 1.21958 1.33547 1.36178 1.50835 1.66237 1.7027 1.85374 1.88156 2.07312 2.20079 2.34162 2.64415 2.82783 2.9939 3.16732 3.31587 3.45161 3.48665 3.59728 3.77202 4.09955 4.34586 4.51207 4.65104 4.82136 
50 0.01885 0.10243 0.1666 0.17495 0.19086 0.32038 0.3284 0.3413 0.51208 0.52624 0.65029 0.66472 0.81368 0.83155 0.84135 0.99921 1.01067 1.17374 1.18335 1.20274 1.33811 1.354 1.51055 1.52905 1.66427 1.68055 1.8561 1.87166 2.07498 2.2022 2.22272 2.34431 2.64619 2.83025 2.84968 2.99625 3.02866 3.17022 3.19066 3.31884 3.45446 3.46926 3.59974 3.77471 4.10244 4.34835 4.51416 4.64842 4.82405 4.84283 
47 0.01266 0.10498 0.1681 0.17733 0.20139 0.32166 0.33094 0.36114 0.51296 0.52972 0.65183 0.67808 0.82123 0.8345 0.84999 1.00032 1.01535 1.17501 1.18617 1.21426 1.33921 1.36039 1.51242 1.53884 1.66612 1.69024 1.85738 1.87773 2.07721 2.20455 2.23492 2.34531 2.64797 2.83176 2.85749 2.99803 3.17111 3.31974 3.45532 3.47531 3.60094 3.77626 4.10316 4.34945 4.51562 4.65339 4.82509 
38 0.01578 0.10859 0.16287 0.17488 0.31563 0.32648 0.50665 0.52819 0.64547 0.68369 0.82092 0.83302 0.99472 1.01661 1.1693 1.18399 1.33331 1.37585 1.5064 1.66021 1.85134 1.88374 2.07069 2.19844 2.33947 2.6421 2.82563 2.99169 3.16552 3.31392 3.44968 3.59524 3.77006 4.09738 4.34356 4.51068 4.65056 4.81912 
48 0.01212 0.09721 0.15919 0.1682 0.18872 0.31275 0.32144 0.33973 0.50418 0.5199 0.64254 0.66008 0.81121 0.82561 0.83857 0.99161 1.00502 1.16631 1.17707 1.2035 1.33041 1.34993 1.50294 1.52498 1.65682 1.67646 1.84836 1.86698 2.06702 2.195 2.22281 2.33665 2.6388 2.82249 2.84474 2.98868 3.16255 3.31107 3.44667 3.46453 3.59212 3.76667 4.09456 4.34034 4.50661 4.64186 4.81611 4.8392 
48 0.01405 0.10611 0.16919 0.17833 0.20117 0.32266 0.33169 0.35492 0.51404 0.53026 0.65261 0.67425 0.82223 0.83563 0.85062 1.0014 1.0157 1.17619 1.18711 1.21416 1.34034 1.36019 1.51305 1.53613 1.66705 1.68936 1.8583 1.87668 2.07765 2.20555 2.23528 2.34644 2.64873 2.83267 2.85547 2.99895 3.17216 3.32079 3.45633 3.47447 3.60199 3.77669 4.10418 4.35034 4.51624 4.6523 4.82613 4.85208 
48 0.01339 0.10379 0.1687 0.1774 0.19607 0.32245 0.33108 0.34897 0.5139 0.52903 0.65235 0.66932 0.81793 0.83383 0.84468 1.00112 1.01405 1.1757 1.1859 1.20922 1.34007 1.35797 1.51277 1.53334 1.66644 1.68483 1.85816 1.87517 2.07754 2.20456 2.22811 2.34624 2.64822 2.83237 2.85342 2.99829 3.17189 3.32055 3.45608 3.4716 3.60158 3.77634 4.1041 4.35022 4.51579 4.6505 4.82583 4.84609 
37 0.01009 0.11573 0.16972 0.18236 0.32248 0.33417 0.51398 0.53698 0.65331 0.82741 0.84009 1.00147 1.02677 1.17602 1.19124 1.34041 1.38732 1.5153 1.66747 1.85849 1.89348 2.07946 2.20578 2.3467 2.65063 2.83331 2.99994 3.173 3.32106 3.457 3.60318 3.77945 4.10464 4.35122 4.51858 4.66592 4.82679 
38 0.01784 0.11052 0.16702 0.17872 0.31978 0.33082 0.51107 0.53167 0.65014 0.81949 0.83379 0.8632 0.99879 1.02195 1.17348 1.18751 1.33772 1.36839 1.51141 1.6646 1.85555 1.88545 2.0757 2.20322 2.34364 2.64675 2.83022 2.99628 3.16956 3.31813 3.45385 3.59957 3.775 4.10152 4.34786 4.51489 4.65472 4.82351 
36 0.01692 0.11665 0.17192 0.18497 0.32487 0.33708 0.51609 0.53844 0.65511 0.82682 0.83972 1.00364 1.04832 1.17829 1.19335 1.34268 1.51572 1.66949 1.86062 1.89584 2.08091 2.20823 2.34857 2.65109 2.83518 3.00141 3.17432 3.32284 3.45869 3.60431 3.77966 4.10634 4.35318 4.51918 4.65789 4.8284 
41 0.01244 0.10612 0.1666 0.17717 0.31864 0.32837 0.36109 0.51141 0.53174 0.65031 0.68964 0.8217 0.83415 0.86102 0.99896 1.02105 1.17366 1.18681 1.22339 1.33824 1.51156 1.66447 1.85561 1.88398 2.07562 2.20332 2.34361 2.64669 2.83033 2.99633 3.16955 3.31815 3.45365 3.4819 3.59951 3.77479 4.10151 4.34786 4.51446 4.65197 4.82359 
40 0.02284 0.11953 0.17772 0.1894 0.33049 0.34135 0.52179 0.5414 0.66089 0.69952 0.83331 0.84562 1.00926 1.03038 1.18401 1.19741 1.23444 1.34873 1.38163 1.522 1.67519 1.86651 1.89653 2.08661 2.21444 2.35431 2.65697 2.84107 3.00712 3.18011 3.32882 3.46427 3.49657 3.61017 3.78576 4.11217 4.35896 4.52502 4.66215 4.83428 
50 0.01517 0.10048 0.16355 0.17212 0.18926 0.31712 0.32534 0.33916 0.50866 0.52321 0.64688 0.66108 0.81268 0.82894 0.83941 0.99602 1.00791 1.17059 1.18066 1.20275 1.33474 1.35089 1.50713 1.52588 1.66105 1.67824 1.8527 1.8683 2.07128 2.09752 2.19936 2.22283 2.34111 2.64328 2.8269 2.84708 2.99308 3.16698 3.19312 3.31558 3.45122 3.46647 3.59647 3.77123 4.09911 4.34487 4.51103 4.64522 4.82069 4.84029 
45 0.02049 0.11176 0.17385 0.18355 0.21362 0.32749 0.33729 0.5186 0.5363 0.65769 0.68781 0.82598 0.83975 0.85589 1.00597 1.02291 1.18071 1.19238 1.2219 1.34505 1.36872 1.51816 1.54713 1.67181 1.6996 1.86321 1.88803 2.08371 2.21125 2.35082 2.65359 2.83761 2.86594 3.0042 3.17679 3.32537 3.46092 3.48459 3.60662 3.78258 4.10859 4.35525 4.52146 4.6591 4.83065 
57 0.01678 0.09818 0.16641 0.17409 0.18582 0.32073 0.32783 0.33795 0.51231 0.52399 0.54545 0.65075 0.66234 0.80618 0.83056 0.83932 0.8703 0.99968 1.0097 1.17445 1.18329 1.19969 1.33841 1.35116 1.51053 1.52611 1.66454 1.67859 1.85627 1.86929 2.07444 2.09167 2.20244 2.2192 2.34466 2.36555 2.64624 2.663 2.83042 2.8476 2.99652 3.0153 3.17034 3.18392 3.31916 3.33491 3.45468 3.46664 3.59998 3.77456 4.10271 4.11658 4.34859 4.51414 4.64862 4.82434 4.83931 
53 0.01955 0.10301 0.16713 0.17546 0.19112 0.32073 0.32853 0.3404 0.51245 0.52577 0.558 0.65089 0.66468 0.8189 0.83335 0.84404 0.99984 1.01112 1.17433 1.1839 1.20326 1.33859 1.35355 1.51094 1.52882 1.66482 1.68079 1.85662 1.87175 2.0751 2.09612 2.20277 2.22231 2.34496 2.6469 2.8307 2.84941 2.99685 3.02649 3.17068 3.18832 3.31941 3.45499 3.46908 3.60024 3.77499 4.10304 4.12573 4.34907 4.51473 4.64859 4.82465 4.84253 
53 0.01703 0.10137 0.16815 0.17627 0.19121 0.32229 0.33015 0.34259 0.51367 0.52715 0.56063 0.6523 0.66712 0.81599 0.83319 0.84263 1.00098 1.01217 1.17562 1.18507 1.20412 1.3398 1.35508 1.51239 1.53091 1.66589 1.68131 1.85773 1.87254 2.0764 2.09871 2.20411 2.22399 2.34596 2.64802 2.83183 2.8508 2.99792 3.03059 3.17178 3.18992 3.32049 3.45596 3.46958 3.60131 3.77612 4.10389 4.12132 4.34987 4.51581 4.65087 4.82562 4.84308 
44 0.02024 0.11155 0.17112 0.18123 0.21718 0.32475 0.33499 0.51576 0.53397 0.65427 0.68052 0.82726 0.83925 0.87577 1.00361 1.024 1.17805 1.19055 1.22393 1.34212 1.36616 1.51536 1.55034 1.66947 1.86041 1.88595 2.08076 2.20795 2.34819 2.65079 2.83463 2.86567 3.00121 3.1742 3.32262 3.45827 3.48475 3.60409 3.77933 4.10615 4.35242 4.51867 4.65543 4.82815 
57 0.01257 0.09949 0.16887 0.17661 0.18765 0.32371 0.33081 0.34093 0.51527 0.52702 0.54869 0.65386 0.66575 0.80941 0.83341 0.84215 0.8703 1.00257 1.01242 1.17724 1.1859 1.20153 1.34137 1.35415 1.51368 1.52942 1.66745 1.68136 1.85913 1.87192 2.07741 2.09461 2.20538 2.22183 2.34754 2.36697 2.64958 2.66876 2.83342 2.85051 2.99949 3.01874 3.17331 3.1868 3.32206 3.33726 3.45759 3.46951 3.60302 3.77755 4.10562 4.11924 4.35144 4.51741 4.6527 4.82725 4.84205 
50 0.0127 0.09921 0.16572 0.17416 0.19106 0.3197 0.32804 0.34327 0.51124 0.52596 0.64981 0.66623 0.8106 0.83016 0.83982 0.99818 1.01029 1.1732 1.18311 1.2048 1.33727 1.35359 1.50968 1.52826 1.66363 1.68122 1.85528 1.87173 2.07464 2.20168 2.22281 2.34343 2.64526 2.82951 2.8495 2.99553 3.16918 3.19066 3.3179 3.45339 3.46804 3.59868 3.77373 4.10126 4.12256 4.34735 4.51324 4.64772 4.82314 4.84303 
38 0.0103 0.10449 0.16237 0.17378 0.3152 0.32587 0.50655 0.52831 0.64564 0.8135 0.82879 0.84857 0.9942 1.01437 1.169 1.18296 1.22459 1.33338 1.50669 1.65955 1.8508 1.8809 2.07047 2.19826 2.33917 2.64253 2.82546 2.99171 3.16535 3.31367 3.44954 3.59523 3.77007 4.09718 4.34306 4.51047 4.65139 4.81884 
48 0.01484 0.10666 0.16936 0.17815 0.19681 0.32296 0.33152 0.34796 0.51451 0.52949 0.65282 0.66864 0.82226 0.83605 0.84976 1.00181 1.01447 1.17643 1.18681 1.21106 1.34063 1.35801 1.51325 1.53389 1.66705 1.68515 1.85886 1.87592 2.07801 2.20493 2.22792 2.34701 2.64889 2.83295 2.8537 2.99899 3.17272 3.32128 3.45691 3.47298 3.60231 3.77745 4.10492 4.35099 4.51671 4.65007 4.82655 4.84637 
45 0.00853 0.10493 0.16734 0.17701 0.20506 0.32108 0.33076 0.51208 0.52974 0.65091 0.67657 0.82112 0.83431 0.85269 0.99972 1.01647 1.17439 1.18618 1.21633 1.33857 1.36208 1.51154 1.53908 1.66574 1.8566 1.87894 2.07655 2.20381 2.23854 2.34468 2.64723 2.83112 2.85822 2.99763 3.17062 3.31901 3.45476 3.47912 3.60036 3.77554 4.10259 4.34893 4.51502 4.65186 4.82461 
34 0.02056 0.12367 0.17262 0.18809 0.32512 0.33825 0.51649 0.54105 0.6559 0.83035 0.84347 1.00406 1.17871 1.1957 1.34305 1.51682 1.66986 1.86084 2.08104 2.20903 2.34877 2.6519 2.83569 3.00235 3.17495 3.32326 3.45914 3.60529 3.78099 4.10662 4.35345 4.52041 4.66386 4.829 
47 0.01106 0.10471 0.16643 0.17599 0.20261 0.32012 0.32968 0.36628 0.51131 0.52891 0.6501 0.67903 0.82299 0.8346 0.85822 0.99899 1.01649 1.17353 1.18526 1.2157 1.33765 1.36067 1.51067 1.54165 1.66467 1.69532 1.85597 1.88105 2.07594 2.20323 2.24336 2.34381 2.64663 2.83016 2.86875 2.99661 3.16972 3.31821 3.45392 3.48071 3.59963 3.7747 4.1017 4.34801 4.51433 4.65363 4.82356 
47 0.01469 0.10267 0.16265 0.17242 0.20171 0.3161 0.32567 0.36028 0.50738 0.52516 0.64591 0.67335 0.82006 0.83154 0.87054 0.9951 1.01146 1.16955 1.18136 1.21249 1.33383 1.35745 1.50657 1.54136 1.66068 1.68874 1.85202 1.87924 2.07156 2.19904 2.23531 2.34002 2.64253 2.82625 2.85653 2.99239 3.16582 3.31445 3.45011 3.47913 3.59575 3.77055 4.09796 4.34413 4.51051 4.64996 4.81973 
46 0.01292 0.1047 0.16712 0.1765 0.20176 0.32057 0.32988 0.35979 0.5121 0.52983 0.65112 0.68217 0.82117 0.83398 0.8509 0.99933 1.01454 1.17419 1.18572 1.21528 1.3385 1.36289 1.51198 1.54961 1.66518 1.69192 1.85632 1.87703 2.07685 2.20448 2.34434 2.6472 2.83085 2.85817 2.99718 3.17042 3.31893 3.4547 3.48169 3.60029 3.77575 4.10237 4.34845 4.5152 4.65452 4.8242 
39 0.02108 0.11465 0.16954 0.18129 0.32233 0.33337 0.51354 0.53317 0.65236 0.6873 0.82726 0.83936 1.00136 1.02449 1.17571 1.18925 1.22846 1.34024 1.36911 1.51358 1.66727 1.85833 1.88875 2.07828 2.20569 2.34626 2.64888 2.83293 2.99884 3.17209 3.32058 3.45632 3.60198 3.77737 4.10416 4.35069 4.51736 4.65495 4.82626 
53 0.00719 0.09562 0.16722 0.17556 0.19061 0.32196 0.33014 0.34417 0.51327 0.52702 0.57743 0.65164 0.66599 0.81937 0.83386 0.84448 1.00072 1.01278 1.17525 1.18501 1.20584 1.33939 1.3549 1.51178 1.53055 1.66578 1.68261 1.85745 1.87293 2.07608 2.09997 2.20402 2.22632 2.34568 2.64759 2.83152 2.85079 2.99759 3.03586 3.17136 3.19044 3.32016 3.45557 3.46983 3.60099 3.7757 4.10358 4.12521 4.34966 4.51538 4.6521 4.82545 4.84472 
48 0.01019 0.1031 0.17049 0.17949 0.20037 0.32423 0.33307 0.3533 0.51568 0.53171 0.65455 0.67839 0.82285 0.83678 0.85049 1.00297 1.01682 1.17787 1.18875 1.21558 1.34199 1.36179 1.51492 1.53855 1.66845 1.68869 1.86 1.87838 2.0793 2.20696 2.23438 2.34801 2.65052 2.83432 2.85684 3.00043 3.17386 3.32245 3.45798 3.476 3.60357 3.77891 4.1058 4.35203 4.51838 4.65422 4.82776 4.8527 
48 0.01937 0.11008 0.17277 0.18182 0.20354 0.32609 0.33488 0.3541 0.51745 0.53276 0.65582 0.6727 0.82584 0.83918 0.85382 1.0049 1.01846 1.17959 1.19023 1.21596 1.34383 1.36285 1.51616 1.53697 1.67034 1.69 1.86185 1.87966 2.08085 2.2088 2.236 2.34984 2.65194 2.83599 2.85728 3.0021 3.17554 3.32431 3.45978 3.47635 3.60522 3.78002 4.10775 4.35395 4.51964 4.65522 4.82959 4.85177 
49 0.01347 0.10375 0.1704 0.17885 0.1955 0.32413 0.33221 0.34549 0.51591 0.53057 0.65448 0.67103 0.81814 0.83537 0.84538 1.00291 1.01458 1.17775 1.18766 1.20915 1.34178 1.35731 1.51465 1.53441 1.66815 1.68496 1.85973 1.87506 2.07926 2.20632 2.22781 2.34813 2.65035 2.83411 2.85367 3.00023 3.17404 3.19891 3.32252 3.45821 3.4733 3.60349 3.77848 4.10614 4.35219 4.51815 4.65398 4.82786 4.84669 
39 0.00716 0.10857 0.17118 0.18246 0.3243 0.33507 0.51563 0.53571 0.65499 0.82391 0.83804 0.86361 1.00328 1.02564 1.17798 1.19175 1.23137 1.34227 1.37203 1.51664 1.66929 1.86014 1.88883 2.08141 2.20833 2.34826 2.65162 2.83496 3.0015 3.17431 3.3226 3.45844 3.60435 3.78037 4.10615 4.35272 4.51977 4.66075 4.82824 
46 0.02067 0.10506 0.16665 0.17611 0.20234 0.32024 0.32977 0.36777 0.51162 0.52935 0.65042 0.68061 0.82111 0.83358 0.85114 0.99902 1.01609 1.17379 1.18556 1.21583 1.33798 1.36216 1.51142 1.55787 1.66464 1.69117 1.85607 1.87902 2.07636 2.20358 2.34385 2.64669 2.8304 2.85858 2.99651 3.16971 3.31837 3.45397 3.47899 3.59971 3.77494 4.10181 4.34823 4.51453 4.65581 4.82368 
47 0.01835 0.10324 0.1634 0.17304 0.20013 0.31677 0.32634 0.36111 0.50819 0.52597 0.64678 0.67169 0.81973 0.83153 0.85374 0.9957 1.01186 1.17038 1.18206 1.21248 1.3346 1.35728 1.50733 1.53515 1.6614 1.69081 1.8526 1.87623 2.07214 2.20009 2.24164 2.34072 2.64318 2.82702 2.8548 2.99331 3.16661 3.31521 3.451 3.47824 3.59647 3.77132 4.09868 4.34471 4.51102 4.64777 4.82041 
48 0.01079 0.10497 0.16884 0.17787 0.19904 0.3226 0.33157 0.35373 0.51385 0.52998 0.65261 0.67562 0.82272 0.83569 0.85106 1.00129 1.01546 1.17615 1.18721 1.21488 1.34021 1.36047 1.51304 1.53682 1.66681 1.68774 1.85838 1.87753 2.07803 2.20544 2.23578 2.34639 2.64871 2.83247 2.85566 2.99876 3.17213 3.32081 3.45636 3.4758 3.60185 3.77694 4.10413 4.35032 4.51662 4.65306 4.82594 4.85184 
48 0.02049 0.10337 0.1646 0.17355 0.19347 0.31804 0.32674 0.34442 0.50944 0.5251 0.64781 0.6663 0.81841 0.8316 0.84665 0.99694 1.01034 1.17143 1.18205 1.20754 1.33564 1.35445 1.50821 1.53079 1.66222 1.68148 1.85377 1.87099 2.07259 2.20025 2.22515 2.34195 2.64406 2.82785 2.84991 2.99405 3.16776 3.3162 3.45206 3.47031 3.59741 3.77197 4.09994 4.34581 4.51189 4.64725 4.82149 4.84335 
49 0.01033 0.10177 0.16833 0.17694 0.1943 0.32225 0.33062 0.34574 0.51373 0.52827 0.65207 0.66733 0.81772 0.83384 0.84454 1.00097 1.0132 1.17559 1.18562 1.20774 1.33989 1.35678 1.51263 1.53283 1.666 1.68292 1.85779 1.8738 2.0768 2.20416 2.22629 2.34612 2.64829 2.83205 2.85196 2.99822 3.17188 3.19591 3.32054 3.45603 3.47094 3.60162 3.77662 4.10407 4.35008 4.5161 4.65093 4.82578 4.84544 
54 0.01256 0.09756 0.16323 0.1714 0.18568 0.31711 0.3246 0.3355 0.5087 0.52126 0.5477 0.64699 0.65999 0.8126 0.82902 0.83862 0.99629 1.00706 1.17079 1.18011 1.19809 1.33488 1.34889 1.507 1.52465 1.66104 1.67594 1.85283 1.86695 2.07092 2.09084 2.19897 2.2176 2.3413 2.37971 2.6432 2.82688 2.84532 2.99314 3.02445 3.16708 3.18405 3.31575 3.4513 3.46461 3.5967 3.77112 4.09938 4.11693 4.34518 4.51104 4.64625 4.82089 4.83782 
52 0.01047 0.10132 0.1697 0.17815 0.19489 0.32389 0.33227 0.34797 0.515 0.52902 0.65305 0.66659 0.81787 0.83487 0.84517 1.00244 1.01473 1.17693 1.18676 1.20773 1.341 1.35635 1.51322 1.53092 1.66758 1.68446 1.85917 1.87476 2.07767 2.10018 2.20573 2.22787 2.34726 2.64899 2.67506 2.83339 2.85306 2.99952 3.17303 3.19171 3.32177 3.45728 3.47173 3.60267 3.77731 4.10527 4.12839 4.35136 4.51681 4.65134 4.8271 4.84603 
48 0.0131 0.09494 0.15911 0.16758 0.18418 0.31282 0.3208 0.33364 0.50441 0.51939 0.64272 0.6603 0.80573 0.82417 0.83389 0.9917 1.00343 1.16644 1.17659 1.19896 1.33055 1.34803 1.50302 1.52653 1.65669 1.67376 1.84835 1.86448 2.06665 2.19462 2.21935 2.33682 2.63897 2.82237 2.84325 2.98865 3.16267 3.31109 3.44676 3.46178 3.59212 3.76658 4.09479 4.34033 4.50664 4.64229 4.81613 4.83515 
59 0.00675 0.08885 0.158 0.17006 0.17835 0.19753 0.31984 0.32679 0.3366 0.51147 0.52291 0.54413 0.64968 0.66058 0.80996 0.83032 0.83897 0.87512 0.99879 1.00847 1.17338 1.18196 1.19716 1.33743 1.34968 1.50951 1.5247 1.66343 1.67675 1.85521 1.86765 2.07344 2.09044 2.20126 2.21728 2.34377 2.36257 2.64529 2.66143 2.82933 2.84546 2.99559 3.01369 3.16952 3.18213 3.31825 3.33226 3.45377 3.46526 3.59894 3.77349 4.10188 4.11462 4.34759 4.51308 4.53393 4.64719 4.82348 4.83793 
53 0.01538 0.09557 0.16149 0.16962 0.18363 0.31529 0.32277 0.33359 0.50715 0.52012 0.54817 0.64563 0.65907 0.80891 0.82684 0.83612 0.99446 1.00517 1.16921 1.17871 1.1976 1.33329 1.34791 1.50566 1.5242 1.65931 1.67471 1.85103 1.86513 2.06932 2.08946 2.19739 2.21725 2.33961 2.64149 2.6694 2.8253 2.84431 2.99154 3.16541 3.18242 3.31404 3.44963 3.46281 3.59499 3.76951 4.09762 4.11452 4.34332 4.50944 4.64417 4.81914 4.83603 
48 0.01371 0.10194 0.16355 0.17267 0.19426 0.31719 0.32627 0.34954 0.50848 0.52466 0.64685 0.66669 0.81775 0.83071 0.84687 0.99601 1.01052 1.17069 1.18186 1.21013 1.33478 1.35485 1.5073 1.53051 1.66143 1.68275 1.85292 1.87218 2.07197 2.19975 2.23013 2.34102 2.6432 2.82708 2.85061 2.99329 3.16679 3.3154 3.45092 3.47006 3.59643 3.77114 4.09881 4.34485 4.5109 4.64682 4.82056 4.84813 
48 0.0202 0.10985 0.17214 0.18099 0.20037 0.32567 0.3343 0.35156 0.51723 0.53248 0.6559 0.67516 0.82518 0.83877 0.85286 1.00449 1.01748 1.17903 1.18937 1.21344 1.34345 1.36175 1.51643 1.5389 1.66962 1.68755 1.86128 1.87792 2.08085 2.20814 2.23324 2.34964 2.6521 2.83569 2.85687 3.00206 3.17552 3.32416 3.45965 3.47664 3.60525 3.78019 4.10763 4.35368 4.51974 4.65539 4.8294 4.85212 
53 0.01276 0.099 0.16603 0.17427 0.1896 0.32009 0.328 0.34055 0.51155 0.52511 0.5621 0.65017 0.66463 0.81406 0.83122 0.84076 0.99887 1.01016 1.17363 1.18324 1.20318 1.33771 1.35319 1.51011 1.52817 1.66396 1.67994 1.85561 1.87071 2.07419 2.09591 2.20223 2.22309 2.34393 2.64587 2.82977 2.84922 2.99588 3.0356 3.16964 3.18724 3.31841 3.45396 3.46785 3.5993 3.77393 4.10185 4.12113 4.34776 4.51382 4.64918 4.82358 4.84143 
40 0.01704 0.10832 0.16919 0.17968 0.29563 0.32389 0.33516 0.5141 0.53505 0.65357 0.8192 0.83449 0.85058 1.00098 1.0202 1.17616 1.18926 1.22358 1.34056 1.37321 1.51521 1.66702 1.85811 1.88588 2.07923 2.20621 2.34607 2.64978 2.8331 2.99976 3.17223 3.32069 3.45647 3.60232 3.77854 4.104 4.35052 4.51747 4.65972 4.82613 
52 0.00648 0.09584 0.16378 0.17207 0.18747 0.31787 0.32582 0.33854 0.50933 0.52285 0.55958 0.64794 0.66309 0.81338 0.8295 0.8395 0.99673 1.00826 1.17145 1.18113 1.20144 1.33554 1.35116 1.50786 1.52643 1.66186 1.67831 1.85351 1.86902 2.07203 2.09682 2.20015 2.22303 2.34175 2.64362 2.82756 2.84713 2.99364 3.16739 3.18514 3.31614 3.45167 3.46556 3.59712 3.77167 4.09969 4.12024 4.34562 4.51152 4.64667 4.82133 4.83911 
41 0.00798 0.10501 0.16368 0.17435 0.29073 0.31868 0.33021 0.50822 0.52799 0.64678 0.6791 0.82254 0.83422 0.99599 1.01618 1.17028 1.18351 1.2211 1.3347 1.36317 1.50799 1.66151 1.85284 1.88105 2.07241 2.19976 2.34078 2.6434 2.82711 2.99285 3.16661 3.31505 3.45074 3.48296 3.59656 3.77145 4.09875 4.34505 4.51155 4.64897 4.82058 
36 0.02806 0.11504 0.1651 0.17803 0.3176 0.3293 0.50891 0.53224 0.64828 0.81944 0.83276 0.9964 1.02452 1.17127 1.18697 1.33553 1.50924 1.66189 1.85306 1.88346 2.07339 2.20097 2.3414 2.64499 2.82795 2.99442 3.16759 3.31588 3.45184 3.59791 3.7733 4.09939 4.34568 4.51319 4.65441 4.82134 

62
