# Supplementary material for: Deciphering the Contribution of Oriens-Lacunosum/Moleculare (OLM) Cells to Intrinsic θ Rhythms Using Biophysical Local Field Potential (LFP) Models
Source: eNeuro. 2018 Sep 4;5(4):ENEURO.0146-18.2018. doi: 10.1523/ENEURO.0146-18.2018 (PMC6140113; doi:10.1523/ENEURO.0146-18.2018)
Supplement: Supplementary file 2 — Supplementary Code. Download supplement 2, GZ file [file sup_enu-eN-NWR-0146-18-s02.gz › LFP_microcircuit-master/SOM-350-SOM12915016-dSD3.5ms-shift5.32ms-gnSD0.12-gsb3.75-csb0.21-gbs1.0-cbs0.1344-spiketimes.txt]

15356

350


44 0.01373 0.10588 0.17005 0.17895 0.19931 0.32411 0.33322 0.36093 0.51612 0.53449 0.6553 0.8163 0.83438 0.84497 1.00239 1.0159 1.17769 1.18879 1.21602 1.34234 1.36672 1.51686 1.66811 1.68842 1.85994 1.88005 2.08159 2.20719 2.23643 2.34767 2.65154 2.83518 3.00168 3.17391 3.32266 3.4581 3.47945 3.60418 3.78037 4.10588 4.35182 4.51889 4.65883 4.82784 
38 0.01237 0.10318 0.16161 0.17221 0.31365 0.32338 0.35473 0.50601 0.5284 0.64508 0.81541 0.82896 0.85081 0.99368 1.01286 1.16837 1.18249 1.33241 1.50592 1.65871 1.68681 1.85016 1.87502 2.06924 2.1972 2.33841 2.64249 2.82449 2.99063 3.1646 3.31287 3.44877 3.59433 3.76922 4.09636 4.34222 4.51055 4.8178 
41 0.01931 0.11172 0.17157 0.1819 0.22374 0.32587 0.33704 0.51684 0.53665 0.65602 0.82382 0.83792 0.85714 1.00464 1.05309 1.17929 1.19326 1.23412 1.3434 1.37511 1.51872 1.67056 1.86178 1.90022 2.0848 2.20926 2.34906 2.65296 2.83595 3.00237 3.17492 3.32364 3.45888 3.48808 3.60535 3.7825 4.10691 4.35381 4.52122 4.66662 4.82909 
55 0.01229 0.09073 0.15688 0.16547 0.17531 0.21557 0.31374 0.32102 0.33164 0.50571 0.51925 0.55274 0.64469 0.65925 0.79985 0.82347 0.83201 0.85286 0.99251 1.00292 1.16796 1.17736 1.19656 1.33185 1.34661 1.50449 1.52223 1.6576 1.67337 1.84894 1.86384 2.0678 2.09005 2.19606 2.22027 2.33783 2.64003 2.82341 2.84208 2.98983 3.02978 3.1639 3.18226 3.31251 3.44821 3.46229 3.59335 3.76803 4.09584 4.11261 4.34115 4.50819 4.64443 4.81721 4.83353 
40 0.00852 0.10573 0.16925 0.17944 0.22031 0.32299 0.3334 0.51475 0.53702 0.65397 0.8173 0.8337 0.84735 1.00129 1.01999 1.17673 1.18997 1.22415 1.34115 1.39297 1.51607 1.66762 1.85858 1.88684 2.08017 2.20755 2.34666 2.65019 2.8337 3.00073 3.17282 3.32117 3.45699 3.60274 3.77864 4.10416 4.35085 4.51788 4.65824 4.8266 
48 0.00792 0.09696 0.16108 0.16967 0.18648 0.31477 0.32277 0.33544 0.50643 0.52259 0.64476 0.66947 0.81028 0.82668 0.83706 0.99372 1.00563 1.16835 1.17898 1.20419 1.33239 1.34998 1.50522 1.53369 1.65863 1.6753 1.85058 1.86719 2.06951 2.19666 2.22341 2.33895 2.64128 2.82453 2.84589 2.9906 3.16511 3.31325 3.44889 3.46741 3.59426 3.7692 4.09695 4.34262 4.50994 4.64592 4.81833 4.84398 
48 0.01809 0.09949 0.16524 0.17359 0.19009 0.31964 0.328 0.34406 0.51079 0.52529 0.64957 0.67151 0.80931 0.82923 0.83859 0.998 1.01028 1.17294 1.18316 1.20674 1.33684 1.35378 1.50982 1.53274 1.66341 1.68104 1.85507 1.87203 2.07472 2.20104 2.22287 2.343 2.64546 2.82893 2.84889 2.99521 3.16892 3.31738 3.45296 3.46965 3.59821 3.7736 4.10077 4.34669 4.51344 4.65024 4.82235 4.83938 
54 0.01645 0.09657 0.1635 0.17133 0.183 0.31785 0.32501 0.33519 0.50978 0.52243 0.54842 0.64884 0.66459 0.80659 0.82828 0.83713 0.89191 0.99704 1.00724 1.17186 1.18095 1.19829 1.33597 1.35036 1.50874 1.52757 1.66191 1.67656 1.85372 1.86758 2.07245 2.19975 2.21723 2.34212 2.36489 2.64485 2.82786 2.84609 2.99418 3.16807 3.18625 3.31645 3.33583 3.45231 3.4658 3.5979 3.77249 4.10022 4.11978 4.34589 4.51241 4.64866 4.82176 4.83758 
50 0.01796 0.09351 0.15975 0.1678 0.18041 0.31372 0.32106 0.33146 0.50604 0.52061 0.64457 0.66039 0.7989 0.82414 0.83305 0.86235 0.99312 1.00343 1.16812 1.17802 1.19919 1.33216 1.34806 1.50512 1.52781 1.65792 1.67327 1.84961 1.8643 2.0682 2.19587 2.22029 2.33838 2.64114 2.82384 2.84373 2.99014 3.16446 3.31269 3.44841 3.46288 3.59378 3.7683 4.09641 4.12452 4.34171 4.509 4.64553 4.81769 4.8364 
42 0.01575 0.11026 0.17626 0.18559 0.21105 0.33078 0.34079 0.52222 0.54151 0.66159 0.81985 0.83951 0.8503 1.00886 1.02642 1.18414 1.19634 1.22592 1.34891 1.37877 1.52275 1.67524 1.71485 1.8668 1.89589 2.08854 2.21629 2.35401 2.65661 2.84122 3.00877 3.17983 3.3284 3.46393 3.48893 3.60968 3.78635 4.11145 4.35853 4.52467 4.66237 4.83396 
41 0.02023 0.10585 0.16882 0.1781 0.2032 0.32298 0.33263 0.51461 0.53499 0.6546 0.81007 0.83173 0.84189 1.00108 1.01661 1.17676 1.18915 1.21921 1.34115 1.36918 1.51824 1.6669 1.69117 1.85885 1.88685 2.081 2.2069 2.34664 2.65126 2.8337 2.99993 3.17282 3.32125 3.45691 3.60331 3.78181 4.10407 4.35061 4.51923 4.6659 4.82633 
44 0.01543 0.10116 0.16311 0.17263 0.19941 0.31662 0.32591 0.35532 0.50821 0.52663 0.64734 0.81141 0.82797 0.83953 0.99514 1.00976 1.17035 1.18223 1.21252 1.33454 1.35852 1.50822 1.66069 1.68463 1.85197 1.87398 2.07181 2.19951 2.23626 2.34042 2.64401 2.82674 2.99294 3.16639 3.3149 3.45066 3.59618 3.77129 4.09824 4.34399 4.5117 4.65366 4.81985 4.85355 
48 0.012 0.10327 0.16785 0.17655 0.19482 0.32161 0.33006 0.34588 0.51321 0.52879 0.65185 0.67186 0.81807 0.83342 0.84461 1.00036 1.01301 1.17542 1.18613 1.21213 1.33941 1.35821 1.51249 1.53543 1.66567 1.68441 1.85776 1.87606 2.07759 2.20405 2.22993 2.3457 2.6487 2.83166 2.85359 2.99805 3.17188 3.32026 3.45557 3.47277 3.60124 3.77653 4.10341 4.34936 4.51644 4.65303 4.82527 4.84937 
47 0.01839 0.09932 0.16013 0.16916 0.19032 0.3136 0.32231 0.34024 0.50479 0.52068 0.6429 0.66769 0.81444 0.8274 0.84305 0.99256 1.0059 1.16689 1.17801 1.20646 1.33103 1.35177 1.50342 1.53469 1.65765 1.67713 1.84926 1.86673 2.06752 2.19556 2.23031 2.33737 2.63942 2.82309 2.84592 2.98928 3.16311 3.31166 3.44727 3.4663 3.59271 3.7672 4.09531 4.34121 4.50746 4.64471 4.81683 
51 0.01081 0.09377 0.16016 0.16826 0.18218 0.31416 0.32151 0.33208 0.50606 0.51956 0.56618 0.64424 0.65938 0.80731 0.82551 0.83466 0.9933 1.00405 1.16794 1.17756 1.19724 1.33198 1.3467 1.50449 1.52857 1.65815 1.67352 1.84999 1.86488 2.0685 2.19575 2.21567 2.33843 2.64033 2.82394 2.84296 2.98994 3.01416 3.16425 3.31269 3.44814 3.46199 3.59366 3.76805 4.09647 4.11403 4.34214 4.50815 4.64508 4.81794 4.83553 
38 0.01494 0.11039 0.1688 0.17961 0.32186 0.33249 0.51354 0.53378 0.65298 0.82006 0.8351 0.85544 1.00115 1.02593 1.17584 1.1898 1.23048 1.34048 1.51412 1.66691 1.85808 1.88784 2.07907 2.20577 2.34598 2.64897 2.83282 2.99943 3.17198 3.32046 3.45634 3.60192 3.7775 4.10397 4.35048 4.51694 4.65585 4.82587 
48 0.01944 0.10524 0.17064 0.17921 0.19766 0.32433 0.33283 0.34996 0.51579 0.53097 0.6548 0.67814 0.81713 0.83475 0.84463 1.00287 1.01561 1.17781 1.18796 1.21125 1.34194 1.35943 1.51526 1.53876 1.66834 1.68633 1.86005 1.87742 2.08045 2.20736 2.23422 2.34797 2.65105 2.83435 2.8553 3.00058 3.17392 3.32238 3.45809 3.47499 3.60362 3.77884 4.10568 4.3517 4.51871 4.65832 4.82758 4.84695 
38 0.01532 0.11338 0.174 0.18519 0.32732 0.33817 0.51895 0.54015 0.65861 0.82299 0.83898 0.85623 1.00615 1.03038 1.18116 1.19529 1.23606 1.34557 1.52133 1.6723 1.86353 1.8972 2.08577 2.21194 2.3512 2.65506 2.83825 3.00517 3.17739 3.32571 3.46138 3.60764 3.78461 4.10886 4.35536 4.52315 4.67154 4.83122 
51 0.01674 0.10327 0.16999 0.17823 0.19416 0.32404 0.3321 0.34559 0.51559 0.53016 0.65376 0.66762 0.81422 0.83404 0.84343 1.00253 1.01407 1.17733 1.18696 1.20692 1.34141 1.35673 1.5136 1.53078 1.66782 1.68424 1.85954 1.87513 2.07855 2.10385 2.2061 2.22724 2.34757 2.64946 2.67554 2.83391 2.85384 3.00003 3.17339 3.19141 3.32216 3.4577 3.47196 3.60296 3.77754 4.10572 4.35178 4.51711 4.65109 4.82746 4.84608 
35 0.01861 0.11105 0.16687 0.17941 0.31955 0.33101 0.51207 0.54189 0.6521 0.81984 0.83375 0.86658 0.9987 1.17427 1.19228 1.33826 1.51688 1.66373 1.85529 1.89689 2.08117 2.20463 2.34414 2.65129 2.83153 2.9985 3.17116 3.31909 3.45482 3.60216 3.78701 4.10259 4.34889 4.52091 4.8244 
34 0.01916 0.10504 0.16508 0.17667 0.31829 0.33015 0.51057 0.53831 0.6509 0.81079 0.82896 0.8425 0.99683 1.17295 1.18939 1.33741 1.51365 1.66271 1.8536 2.07676 2.20316 2.34215 2.6471 2.82975 2.99712 3.16914 3.3173 3.45318 3.59949 3.77767 4.10015 4.34612 4.51539 4.82213 
41 0.0118 0.10037 0.16156 0.17124 0.19863 0.31518 0.32512 0.50691 0.52983 0.64664 0.80797 0.8263 0.83782 0.99356 1.00871 1.16907 1.18163 1.2134 1.33351 1.36562 1.50803 1.659 1.85027 1.87501 2.07045 2.19852 2.23534 2.33904 2.64314 2.82568 2.99215 3.1658 3.3139 3.44973 3.5952 3.77117 4.09708 4.34252 4.51098 4.66529 4.81864 
41 0.01627 0.10706 0.16903 0.17916 0.2191 0.32249 0.33253 0.51418 0.53545 0.65406 0.81589 0.83306 0.84573 1.00084 1.0183 1.1761 1.18916 1.22256 1.34068 1.51751 1.66672 1.69899 1.85797 1.88306 2.08132 2.2056 2.2424 2.34591 2.65193 2.83328 3.00148 3.17288 3.32086 3.45669 3.60323 3.78215 4.10413 4.35004 4.51909 4.66544 4.82632 
39 0.02031 0.10967 0.17088 0.18129 0.25656 0.32444 0.33492 0.51633 0.53848 0.65595 0.81935 0.83543 0.84962 1.00234 1.01907 1.17823 1.19152 1.22607 1.34326 1.51792 1.66908 1.85994 1.88853 2.08328 2.20913 2.34812 2.65178 2.83558 3.00308 3.17441 3.32296 3.45878 3.60474 3.78138 4.10605 4.3525 4.51954 4.66086 4.82816 
42 0.01519 0.11351 0.17595 0.18661 0.32902 0.33936 0.52022 0.53844 0.65894 0.68684 0.82747 0.84167 0.86019 1.00782 1.02782 1.18254 1.19512 1.22761 1.3468 1.37225 1.51977 1.55273 1.67421 1.86528 1.89532 2.08484 2.2132 2.35268 2.65484 2.83929 3.00526 3.17808 3.32688 3.46252 3.48739 3.60797 3.78343 4.11024 4.3571 4.52291 4.66099 4.83248 
48 0.00968 0.1004 0.16809 0.17673 0.19443 0.32281 0.33156 0.35208 0.51415 0.53032 0.65335 0.68113 0.81593 0.83304 0.8431 1.00109 1.01411 1.17641 1.18721 1.21353 1.34061 1.36157 1.51378 1.53923 1.66677 1.68677 1.85838 1.87677 2.07829 2.20597 2.23754 2.3462 2.64912 2.83281 2.85537 2.99913 3.17217 3.32084 3.45644 3.47506 3.60197 3.77729 4.10392 4.35006 4.51692 4.65697 4.8259 4.84852 
44 0.01767 0.10243 0.16389 0.17315 0.19648 0.31755 0.32706 0.36232 0.50959 0.52999 0.64873 0.81325 0.82917 0.84138 0.99624 1.01178 1.17125 1.18288 1.21224 1.33566 1.36016 1.50968 1.66149 1.68551 1.85328 1.88087 2.07431 2.20095 2.23809 2.34162 2.64509 2.82829 2.99439 3.16788 3.31619 3.45186 3.47594 3.59744 3.77359 4.09984 4.34591 4.51332 4.65278 4.82161 
37 0.0205 0.11305 0.1726 0.18365 0.32608 0.33707 0.51795 0.54038 0.65764 0.82104 0.8374 0.85371 1.00506 1.03563 1.1805 1.19601 1.34485 1.52044 1.6709 1.86235 1.89728 2.08448 2.21044 2.3499 2.65387 2.83721 3.00332 3.17636 3.32491 3.46022 3.6068 3.78547 4.10752 4.35399 4.52259 4.66773 4.83023 
41 0.01617 0.10633 0.17034 0.17984 0.20812 0.32408 0.33386 0.51597 0.53632 0.65586 0.81093 0.83281 0.84293 1.00216 1.01844 1.17827 1.19104 1.22179 1.34243 1.37023 1.51773 1.66891 1.85961 1.88448 2.08163 2.20966 2.34759 2.65161 2.83485 3.00111 3.1738 3.32232 3.45802 3.4862 3.60386 3.7818 4.10541 4.35172 4.51971 4.66175 4.82775 
43 0.00784 0.10316 0.17056 0.18033 0.20829 0.32464 0.33443 0.516 0.53439 0.65532 0.69249 0.82527 0.83817 0.85787 1.00346 1.02123 1.17839 1.19097 1.22411 1.34289 1.3708 1.51651 1.66924 1.70916 1.86029 1.88385 2.08125 2.2094 2.34847 2.65164 2.83511 3.00185 3.1745 3.32298 3.45862 3.48662 3.60436 3.78045 4.10615 4.35265 4.51939 4.65985 4.82841 
33 0.00809 0.11636 0.17479 0.18958 0.32784 0.3413 0.5202 0.54914 0.66016 0.83359 0.84731 1.0067 1.18231 1.20249 1.34652 1.52292 1.67274 1.86459 2.08675 2.21309 2.35258 2.65688 2.83974 3.00776 3.17932 3.32723 3.46267 3.6099 3.78849 4.11018 4.35741 4.52667 4.83272 
38 0.01271 0.1094 0.17197 0.18329 0.32512 0.33596 0.51662 0.53794 0.65599 0.81676 0.83514 0.84842 1.00357 1.02551 1.1789 1.19269 1.22862 1.34332 1.51791 1.66995 1.8609 1.89143 2.08347 2.20986 2.34859 2.65266 2.83598 3.00248 3.17454 3.32313 3.4588 3.60527 3.78245 4.10645 4.35337 4.52116 4.6698 4.82882 
35 0.00856 0.10724 0.17003 0.1816 0.32379 0.33579 0.51555 0.53934 0.65544 0.81637 0.83379 0.84835 1.00245 1.17802 1.19443 1.34185 1.51748 1.66915 1.85956 2.08217 2.20995 2.34741 2.65086 2.83437 3.00202 3.17359 3.32185 3.45771 3.60392 3.7827 4.10477 4.35155 4.51954 4.66792 4.82729 
45 0.00943 0.04532 0.12777 0.17697 0.1874 0.32967 0.33954 0.52089 0.53839 0.66031 0.69692 0.83011 0.84302 0.8626 1.00885 1.02932 1.18303 1.19494 1.22556 1.34701 1.36899 1.52209 1.67426 1.70457 1.8657 1.89154 2.08679 2.21241 2.2455 2.35324 2.65735 2.83982 2.86707 3.00644 3.17934 3.32779 3.46331 3.48831 3.60945 3.78636 4.11124 4.35754 4.52473 4.67051 4.83293 
42 0.01877 0.11006 0.16707 0.17771 0.24694 0.32053 0.33106 0.51156 0.53086 0.64975 0.67598 0.82597 0.83766 0.99917 1.01887 1.17355 1.18616 1.22002 1.33786 1.36262 1.51159 1.66472 1.69744 1.85632 1.88539 2.07649 2.20337 2.34419 2.64717 2.83054 2.9964 3.17001 3.31857 3.45398 3.47921 3.59997 3.77566 4.10213 4.34859 4.51539 4.65237 4.82405 
48 0.01914 0.1043 0.16753 0.17616 0.19388 0.32101 0.32927 0.34334 0.51336 0.52986 0.65216 0.67608 0.81646 0.83274 0.8432 0.99993 1.0123 1.17503 1.18564 1.2111 1.33948 1.35974 1.51306 1.53808 1.66522 1.68364 1.85737 1.87531 2.07816 2.20417 2.23006 2.34547 2.64896 2.832 2.85623 2.99889 3.17176 3.32008 3.45566 3.47431 3.60154 3.77682 4.10366 4.34953 4.51659 4.65646 4.82527 4.84868 
48 0.01151 0.10011 0.17201 0.18039 0.19662 0.32654 0.33489 0.3507 0.51854 0.53472 0.65783 0.68617 0.81798 0.83659 0.84617 1.00496 1.01707 1.1802 1.19036 1.21377 1.34453 1.36319 1.51839 1.54401 1.67097 1.69002 1.86218 1.87865 2.08285 2.2102 2.23808 2.35025 2.65358 2.83689 2.85787 3.00344 3.17628 3.32494 3.46031 3.47622 3.60573 3.78226 4.10797 4.35413 4.5212 4.66277 4.83025 4.85184 
37 0.01442 0.10482 0.16727 0.1784 0.32112 0.33303 0.51267 0.53537 0.6516 0.80905 0.82963 0.84108 0.99961 1.17468 1.18869 1.22271 1.33909 1.51351 1.66704 1.85667 2.07752 2.20507 2.25097 2.34432 2.64738 2.83202 2.99856 3.17008 3.31885 3.45437 3.60022 3.77614 4.10165 4.34858 4.51503 4.6569 4.82448 
36 0.01808 0.10701 0.1673 0.17814 0.32053 0.33123 0.51249 0.53563 0.65237 0.8132 0.83124 0.84494 0.99926 1.02162 1.17467 1.18919 1.33923 1.51619 1.66492 1.85671 1.89783 2.07938 2.20449 2.34457 2.65013 2.83185 2.99807 3.17092 3.31928 3.45494 3.60163 3.78053 4.10234 4.34885 4.51922 4.82451 
48 0.01846 0.10602 0.16845 0.17754 0.19988 0.32221 0.33136 0.3591 0.51354 0.53021 0.65241 0.67765 0.82128 0.8347 0.84912 1.0007 1.01471 1.17543 1.18646 1.21397 1.33974 1.36037 1.51297 1.54037 1.66671 1.69086 1.85775 1.87629 2.0783 2.20501 2.23445 2.34563 2.64861 2.83224 2.85674 2.99878 3.17179 3.3203 3.45592 3.47747 3.60163 3.77717 4.10379 4.34998 4.51628 4.65408 4.82567 4.85935 
46 0.01632 0.10432 0.16625 0.17548 0.19893 0.31999 0.32929 0.35946 0.51155 0.52914 0.65037 0.67725 0.82008 0.833 0.84878 0.99878 1.01455 1.1738 1.18555 1.21565 1.33783 1.36054 1.51099 1.53883 1.66465 1.69268 1.85582 1.87697 2.07621 2.20344 2.23888 2.34382 2.64626 2.83053 2.99664 3.16973 3.31825 3.45378 3.47529 3.59928 3.77508 4.10156 4.34773 4.51399 4.64964 4.82362 
47 0.01437 0.10245 0.16829 0.17674 0.19359 0.32268 0.33111 0.3477 0.51428 0.53086 0.65372 0.68889 0.81514 0.83295 0.84276 1.00106 1.01353 1.17626 1.18661 1.21094 1.34037 1.36006 1.51503 1.66646 1.68432 1.8579 1.87415 2.07939 2.20515 2.23016 2.34613 2.64973 2.83248 2.85405 2.99926 3.17247 3.32067 3.45647 3.47459 3.60232 3.7778 4.10433 4.35019 4.51752 4.65929 4.82611 4.8501 
54 0.01584 0.09951 0.16703 0.17496 0.18758 0.32169 0.32912 0.34001 0.51363 0.5272 0.56025 0.65225 0.66716 0.81034 0.83167 0.84054 1.00047 1.01098 1.17546 1.18466 1.20259 1.33963 1.35406 1.51258 1.53217 1.66544 1.6805 1.85734 1.8716 2.07597 2.09552 2.20385 2.22222 2.34556 2.3698 2.6482 2.83173 2.85009 2.998 3.03031 3.1717 3.19096 3.32041 3.45587 3.4693 3.60109 3.77684 4.1037 4.12001 4.34975 4.51685 4.65268 4.82565 4.84338 
47 0.01637 0.10146 0.16771 0.17603 0.19217 0.322 0.33025 0.34508 0.51422 0.53213 0.65371 0.68775 0.81215 0.83187 0.84126 1.00049 1.01248 1.17625 1.18688 1.21237 1.34054 1.36231 1.51518 1.66593 1.68341 1.858 1.87628 2.07958 2.2058 2.2353 2.34621 2.64961 2.83302 2.85794 2.9997 3.17241 3.321 3.45641 3.47569 3.60186 3.77842 4.10399 4.35013 4.51785 4.66066 4.82598 4.85512 
47 0.01557 0.10055 0.16166 0.17066 0.19086 0.31557 0.32467 0.34883 0.50679 0.52383 0.64535 0.67134 0.816 0.82892 0.84476 0.99442 1.00939 1.16891 1.18035 1.20968 1.33304 1.35584 1.50563 1.53177 1.65976 1.68096 1.85126 1.87011 2.07052 2.19785 2.23471 2.33924 2.64171 2.8253 2.85038 2.99148 3.16507 3.3136 3.44925 3.47222 3.59474 3.76974 4.09719 4.34322 4.50975 4.64684 4.81884 
48 0.0085 0.09943 0.1693 0.1781 0.19782 0.32357 0.33266 0.36126 0.51512 0.53221 0.65407 0.68154 0.81804 0.83406 0.84465 1.0021 1.01717 1.1772 1.18819 1.2153 1.34122 1.36194 1.51547 1.55194 1.66826 1.69502 1.85953 1.88377 2.08071 2.20717 2.23927 2.34734 2.65004 2.83401 2.85866 3.00033 3.17295 3.32163 3.4573 3.4778 3.60268 3.77889 4.10513 4.35178 4.51751 4.6543 4.82698 4.85532 
48 0.0126 0.10271 0.17082 0.1793 0.1961 0.32475 0.33288 0.34654 0.51709 0.53345 0.65652 0.68494 0.81739 0.8355 0.84521 1.0034 1.01509 1.1793 1.18993 1.21548 1.34367 1.36511 1.51758 1.54683 1.669 1.68669 1.86084 1.87791 2.08291 2.20998 2.2448 2.34907 2.65273 2.83587 2.85844 3.00296 3.17538 3.32388 3.45963 3.48031 3.60554 3.78169 4.10696 4.35325 4.52074 4.66279 4.82883 4.85104 
39 0.01737 0.10584 0.17015 0.17966 0.20871 0.32403 0.33374 0.51586 0.53673 0.65618 0.8094 0.83231 0.84222 1.00208 1.01812 1.17846 1.19207 1.2248 1.34298 1.51927 1.66809 1.69346 1.85955 1.88602 2.08407 2.21031 2.34752 2.6533 2.83525 3.00321 3.17447 3.32252 3.45823 3.60491 3.7839 4.10535 4.35139 4.52176 4.82726 
34 0.02109 0.11588 0.17179 0.18618 0.32539 0.33896 0.51737 0.54552 0.65703 0.82458 0.83802 1.00421 1.17949 1.1995 1.34383 1.52044 1.67113 1.86145 2.08576 2.21079 2.34912 2.65335 2.83668 3.00484 3.17532 3.32359 3.45907 3.60608 3.7854 4.10673 4.35545 4.52156 4.67514 4.82942 
48 0.01459 0.0983 0.16267 0.17126 0.18875 0.31639 0.32477 0.33981 0.50802 0.52436 0.64662 0.67306 0.80974 0.82741 0.83725 0.99509 1.00746 1.17 1.18051 1.20532 1.33409 1.35298 1.5072 1.53614 1.66028 1.67788 1.852 1.86883 2.07096 2.19861 2.22518 2.3403 2.64322 2.82628 2.8488 2.99224 3.16623 3.31481 3.45028 3.46755 3.59589 3.77075 4.09826 4.34412 4.51098 4.64968 4.8198 4.84184 
42 0.01938 0.10661 0.16774 0.17753 0.20874 0.32117 0.33082 0.4413 0.51342 0.53456 0.6529 0.81987 0.8339 0.84958 0.99979 1.01578 1.17541 1.18846 1.22285 1.33971 1.37079 1.51515 1.66572 1.85674 1.88418 2.07805 2.20528 2.34511 2.6493 2.83189 2.99844 3.1715 3.31984 3.45558 3.48431 3.60145 3.77914 4.10321 4.34923 4.51808 4.66908 4.82503 
49 0.01708 0.10288 0.17004 0.17825 0.19343 0.32438 0.33233 0.34518 0.51644 0.53163 0.65524 0.67633 0.8121 0.83398 0.84313 1.00279 1.01377 1.17826 1.18811 1.20965 1.34253 1.35981 1.51513 1.53461 1.66818 1.68489 1.86014 1.87618 2.07905 2.2069 2.22887 2.34815 2.65088 2.83458 2.8541 3.00106 3.17427 3.32284 3.45839 3.47298 3.60386 3.77911 4.10598 4.12294 4.35203 4.5187 4.65499 4.82815 4.84702 
42 0.01562 0.11348 0.17566 0.18587 0.22498 0.32932 0.33968 0.5208 0.54029 0.65976 0.701 0.83023 0.84274 0.86521 1.00794 1.02808 1.183 1.1962 1.23258 1.34713 1.37488 1.52203 1.67369 1.86535 1.89502 2.08839 2.21264 2.35302 2.65668 2.8401 3.00663 3.17907 3.32755 3.46299 3.4934 3.60891 3.7867 4.11115 4.35783 4.52474 4.66501 4.83309 
42 0.02251 0.11577 0.1735 0.18409 0.23917 0.32689 0.33734 0.51833 0.53774 0.65686 0.68754 0.83218 0.84385 1.0059 1.02725 1.17997 1.19246 1.22567 1.34471 1.37165 1.51808 1.67118 1.70309 1.86305 1.89326 2.0833 2.20987 2.35079 2.65384 2.83747 3.0033 3.17636 3.3252 3.46066 3.48949 3.60653 3.78164 4.10858 4.35533 4.52147 4.65978 4.83072 
42 0.01614 0.10222 0.16139 0.17158 0.20981 0.31488 0.32543 0.50622 0.52549 0.64501 0.68085 0.81653 0.82906 0.85131 0.99363 1.01522 1.1687 1.18215 1.22093 1.33294 1.36565 1.50636 1.65925 1.85042 1.88226 2.07076 2.19846 2.33868 2.6415 2.82515 2.99121 3.16474 3.3133 3.44887 3.48054 3.59463 3.76991 4.09657 4.34257 4.50991 4.64873 4.81841 
48 0.01585 0.10427 0.16974 0.17811 0.19418 0.32451 0.33302 0.35062 0.51588 0.53149 0.65525 0.68159 0.81712 0.83473 0.8446 1.00292 1.01543 1.17796 1.18834 1.2128 1.34234 1.36256 1.51562 1.53993 1.66847 1.68682 1.8599 1.87639 2.08047 2.20753 2.23524 2.34788 2.65066 2.83443 2.85621 3.00085 3.17406 3.32266 3.45828 3.47654 3.60364 3.77923 4.10583 4.35193 4.51836 4.65673 4.82776 4.84972 
36 0.0122 0.10218 0.16183 0.173 0.31486 0.32567 0.50653 0.53241 0.64687 0.80893 0.82637 0.84087 0.99357 1.01809 1.16919 1.1848 1.33326 1.5086 1.65939 1.85029 1.89242 2.07171 2.19841 2.33879 2.64396 2.82551 2.99211 3.1655 3.31346 3.44953 3.5957 3.77183 4.09673 4.34268 4.51193 4.81845 
37 0.01162 0.11152 0.17449 0.18527 0.32823 0.33928 0.52034 0.54286 0.65949 0.82302 0.8394 0.85568 1.00682 1.03025 1.18229 1.19694 1.34674 1.52197 1.67334 1.86427 1.89567 2.08601 2.21321 2.35195 2.65592 2.83948 3.00677 3.17828 3.32676 3.46208 3.60823 3.78508 4.10973 4.35617 4.52393 4.67163 4.83224 
42 0.01101 0.09907 0.16513 0.17421 0.19568 0.31884 0.3278 0.34976 0.51136 0.53162 0.65168 0.80616 0.82851 0.83802 0.99713 1.00994 1.17361 1.186 1.21633 1.33772 1.36679 1.51375 1.66301 1.68568 1.85415 1.87344 2.07638 2.20334 2.34305 2.64739 2.83 2.99672 3.16966 3.31786 3.45406 3.59981 3.77619 4.10102 4.34652 4.5149 4.66223 4.82269 
38 0.01224 0.10581 0.16745 0.17783 0.24075 0.32143 0.33226 0.51326 0.53652 0.65286 0.81621 0.83218 0.84657 0.99994 1.02514 1.17548 1.19051 1.33966 1.51626 1.6658 1.85691 1.88993 2.07898 2.20532 2.34502 2.6494 2.83248 2.99897 3.17103 3.31952 3.45522 3.60177 3.77865 4.10259 4.34931 4.51739 4.66899 4.82494 
37 0.01871 0.10662 0.16394 0.17501 0.31684 0.3274 0.50833 0.53185 0.64798 0.81475 0.83005 0.84943 0.99581 1.01822 1.17088 1.18605 1.33503 1.50974 1.66117 1.69757 1.85258 1.8836 2.07431 2.20048 2.34089 2.64599 2.82743 2.99394 3.16742 3.31545 3.45155 3.59745 3.77371 4.09895 4.34495 4.5142 4.82056 
43 0.0126 0.09982 0.15962 0.16939 0.20072 0.31342 0.32329 0.50441 0.52309 0.64319 0.80906 0.82526 0.83931 0.99197 1.00881 1.16666 1.17904 1.21144 1.33085 1.35772 1.5038 1.65743 1.68808 1.84882 1.8762 2.06804 2.19563 2.23746 2.33702 2.63984 2.82311 2.9892 3.16289 3.3114 3.44715 3.48051 3.59274 3.76745 4.09491 4.34093 4.50778 4.65095 4.81657 
37 0.01881 0.10972 0.16914 0.18012 0.32269 0.3339 0.51438 0.5366 0.65431 0.81725 0.83386 0.84964 1.00132 1.02704 1.17683 1.19181 1.34118 1.51628 1.66739 1.85844 1.88892 2.08107 2.20755 2.34641 2.65077 2.83378 3.00085 3.17281 3.32123 3.45669 3.6031 3.78015 4.10417 4.35054 4.51869 4.67056 4.82666 
47 0.01389 0.10763 0.16982 0.17902 0.20166 0.32336 0.33252 0.35786 0.51504 0.53223 0.65366 0.67998 0.82464 0.83712 0.85447 1.00212 1.01634 1.17682 1.18784 1.21547 1.34129 1.36309 1.51469 1.55395 1.66775 1.68999 1.8594 1.87988 2.07983 2.20631 2.23728 2.34724 2.65073 2.83377 2.85846 3.0003 3.17321 3.32174 3.45744 3.47937 3.60322 3.77865 4.1054 4.35159 4.51857 4.66122 4.82743 
49 0.01619 0.10478 0.1719 0.1804 0.19853 0.32614 0.33483 0.35521 0.51731 0.53271 0.65613 0.67844 0.81758 0.83578 0.84547 1.00438 1.01741 1.17927 1.18944 1.21291 1.34339 1.36126 1.5163 1.53813 1.6701 1.68921 1.86165 1.87913 2.08062 2.20858 2.23353 2.34915 2.65165 2.83569 2.85617 3.00189 3.1748 3.19436 3.32373 3.45922 3.47455 3.60463 3.78044 4.10718 4.35345 4.51988 4.6561 4.82914 4.84976 
57 0.01338 0.09989 0.16834 0.1762 0.18608 0.22056 0.32418 0.33118 0.34115 0.51623 0.52903 0.55539 0.65497 0.66857 0.81352 0.83419 0.84283 0.87618 1.00291 1.01269 1.17805 1.187 1.20416 1.34215 1.35582 1.51491 1.53206 1.66776 1.68152 1.85991 1.87332 2.07908 2.09842 2.20641 2.2239 2.34808 2.36895 2.65048 2.67581 2.83437 2.85238 3.00052 3.0245 3.17428 3.19129 3.32297 3.45835 3.47079 3.60348 3.77912 4.10625 4.12158 4.35224 4.51846 4.65213 4.82815 4.84448 
42 0.02012 0.10296 0.16539 0.17494 0.20325 0.31899 0.32857 0.51071 0.5318 0.65021 0.80781 0.82858 0.83897 0.99726 1.01301 1.17259 1.185 1.21578 1.33688 1.36472 1.51216 1.66282 1.68781 1.85474 1.88337 2.07638 2.20232 2.24264 2.34273 2.64699 2.82985 2.99566 3.16919 3.31745 3.45297 3.48404 3.59922 3.77644 4.10079 4.347 4.51532 4.8227 
48 0.01864 0.10311 0.16395 0.17303 0.19405 0.31795 0.32718 0.3553 0.50905 0.5255 0.64751 0.67082 0.81872 0.83135 0.84815 0.99678 1.01191 1.17121 1.18244 1.21094 1.33539 1.35622 1.50808 1.53674 1.66234 1.6849 1.8536 1.87244 2.07325 2.20052 2.23428 2.34143 2.6439 2.82763 2.8503 2.99382 3.16723 3.31593 3.45147 3.47077 3.59702 3.77214 4.0995 4.3456 4.51225 4.64908 4.82119 4.85598 
49 0.00659 0.09559 0.164 0.17215 0.18569 0.3184 0.32595 0.33704 0.51035 0.52445 0.64916 0.66984 0.80763 0.82894 0.83814 0.99731 1.00789 1.17227 1.18209 1.20261 1.33641 1.3521 1.50983 1.534 1.66208 1.67718 1.85419 1.8695 2.0733 2.2002 2.21953 2.34274 2.64573 2.82836 2.84754 2.99465 3.16874 3.31686 3.45287 3.46764 3.59824 3.77327 4.10068 4.12311 4.34641 4.51311 4.64894 4.82222 4.83993 
43 0.01918 0.10379 0.16388 0.17333 0.1979 0.31733 0.32659 0.35298 0.50884 0.52795 0.64765 0.81694 0.83078 0.84697 0.99611 1.01093 1.17088 1.18267 1.21295 1.33493 1.35974 1.50907 1.66117 1.68124 1.85291 1.87189 2.07245 2.19979 2.23619 2.34121 2.64525 2.82729 2.99332 3.16733 3.31549 3.45136 3.48207 3.59726 3.77233 4.09927 4.34509 4.51279 4.82069 
43 0.01191 0.10503 0.17435 0.18365 0.20728 0.32847 0.33786 0.36977 0.52087 0.54086 0.6602 0.82617 0.84061 0.85547 1.00689 1.02181 1.18288 1.19566 1.22829 1.34735 1.37917 1.52217 1.67273 1.69618 1.86455 1.88765 2.08724 2.21361 2.35224 2.6559 2.83977 3.00678 3.17901 3.32718 3.46278 3.49155 3.60883 3.78611 4.11067 4.35699 4.52442 4.66886 4.83302 
35 0.01454 0.11307 0.16714 0.18035 0.31979 0.33154 0.51143 0.53608 0.65142 0.82222 0.83521 0.99859 1.02525 1.17401 1.19086 1.33843 1.51356 1.66409 1.85533 2.07631 2.20361 2.34384 2.64814 2.83057 2.99748 3.17032 3.31869 3.45447 3.60099 3.77757 4.10199 4.34809 4.51662 4.66985 4.8238 
48 0.01076 0.09482 0.17233 0.18109 0.19842 0.32721 0.3359 0.35479 0.51886 0.53467 0.65791 0.6822 0.82309 0.83854 0.84961 1.00567 1.01845 1.18082 1.19134 1.21652 1.3453 1.36546 1.51855 1.54294 1.67143 1.69102 1.86327 1.88213 2.08391 2.21042 2.23823 2.35104 2.65383 2.83749 2.85926 3.00437 3.17709 3.32573 3.46111 3.47889 3.60699 3.78263 4.10889 4.35516 4.5218 4.65926 4.83088 4.85429 
47 0.01428 0.10238 0.16862 0.17724 0.19575 0.3226 0.33129 0.35066 0.51463 0.53256 0.65386 0.68561 0.81497 0.83282 0.84262 1.00102 1.01419 1.17705 1.18851 1.21688 1.34091 1.36302 1.51509 1.55677 1.66711 1.68771 1.8584 1.87654 2.07997 2.20737 2.24468 2.34659 2.64994 2.8336 2.99994 3.17261 3.3212 3.45683 3.47861 3.60266 3.77833 4.1043 4.35043 4.51745 4.65846 4.82637 4.85927 
34 0.01618 0.12001 0.17197 0.18609 0.32503 0.33818 0.51732 0.54493 0.6563 0.82897 0.84166 1.00425 1.1791 1.19745 1.34335 1.51795 1.66997 1.86141 2.08401 2.20995 2.34913 2.65306 2.83677 3.00362 3.17521 3.32364 3.45917 3.60617 3.78396 4.10731 4.355 4.52165 4.66648 4.82983 
43 0.05425 0.12567 0.16264 0.17328 0.30822 0.31912 0.33185 0.50616 0.52509 0.64424 0.67132 0.81841 0.83029 0.8854 0.99392 1.01378 1.16829 1.1807 1.21413 1.33255 1.35779 1.50584 1.65921 1.68651 1.85092 1.88006 2.07054 2.19783 2.33887 2.64141 2.82514 2.99074 3.16464 3.31317 3.44856 3.4708 3.59462 3.76942 4.09678 4.34303 4.50912 4.64547 4.81857 
48 0.01855 0.10313 0.17026 0.17875 0.19702 0.32409 0.33258 0.35023 0.5157 0.53161 0.6546 0.67717 0.81336 0.8335 0.84284 1.00252 1.01541 1.17791 1.18833 1.21298 1.34199 1.36151 1.51532 1.53831 1.66831 1.68733 1.8597 1.87709 2.08042 2.20769 2.23593 2.34763 2.65047 2.83455 2.85721 3.00052 3.17337 3.32231 3.45781 3.47455 3.6032 3.77849 4.10544 4.35134 4.51803 4.65446 4.82738 4.848 
47 0.01866 0.10562 0.168 0.17701 0.19819 0.32159 0.33054 0.35212 0.5133 0.53078 0.65224 0.6785 0.8205 0.83424 0.84804 1.00023 1.01414 1.17539 1.18653 1.21446 1.33985 1.36322 1.51324 1.54228 1.66575 1.68618 1.85752 1.87764 2.07801 2.2049 2.2383 2.34566 2.64852 2.83222 2.86092 2.9988 3.17158 3.3202 3.45584 3.47894 3.60148 3.77677 4.10365 4.34983 4.51644 4.65318 4.82536 
52 0.01653 0.10072 0.16976 0.17745 0.1896 0.3246 0.33199 0.34291 0.51651 0.53081 0.65538 0.67185 0.80354 0.83273 0.84151 0.86057 1.00298 1.01309 1.1786 1.18793 1.20702 1.34269 1.35857 1.51576 1.53459 1.66789 1.68195 1.86011 1.87427 2.08055 2.2073 2.22806 2.34816 2.37336 2.65106 2.83486 2.85402 3.00079 3.03502 3.17449 3.32317 3.45851 3.47162 3.604 3.77996 4.10623 4.12227 4.35204 4.51947 4.65373 4.82824 4.84556 
44 0.02005 0.10677 0.16837 0.17766 0.20139 0.32194 0.33107 0.35609 0.51399 0.5329 0.65313 0.81729 0.83349 0.84563 1.00062 1.01517 1.17572 1.18718 1.21596 1.34043 1.36638 1.51443 1.66578 1.68638 1.85786 1.87849 2.07896 2.20526 2.23799 2.34615 2.64981 2.83287 2.9989 3.17216 3.32078 3.45634 3.48071 3.60261 3.77787 4.10405 4.35035 4.51766 4.66146 4.82606 
58 0.01653 0.0948 0.16111 0.16927 0.17852 0.20466 0.31735 0.3243 0.33406 0.50923 0.52097 0.54284 0.64763 0.65939 0.8048 0.82746 0.83603 0.85901 0.99634 1.00588 1.17123 1.1801 1.19653 1.33517 1.34794 1.50748 1.52339 1.66093 1.67419 1.85267 1.86488 2.07106 2.08887 2.19889 2.21536 2.34141 2.36149 2.64335 2.66165 2.82707 2.84433 2.99333 3.01357 3.16728 3.18125 3.31593 3.33036 3.45162 3.46344 3.59689 3.77134 4.09958 4.11318 4.34513 4.51093 4.64459 4.82108 4.83556 
57 0.01171 0.09714 0.16316 0.17217 0.18052 0.20013 0.32175 0.32859 0.33824 0.51323 0.52509 0.54709 0.65212 0.66525 0.80709 0.83103 0.83956 0.85979 1.00027 1.00966 1.17533 1.18404 1.20008 1.33924 1.3518 1.51233 1.53018 1.66499 1.67808 1.85673 1.86884 2.07548 2.09325 2.20313 2.21942 2.34533 2.36448 2.64802 2.83092 2.84746 2.99749 3.01764 3.17127 3.18505 3.31988 3.33451 3.45538 3.4667 3.60096 3.77621 4.10345 4.11663 4.34902 4.51581 4.65133 4.82492 4.83882 
55 0.01539 0.08976 0.15389 0.1639 0.17223 0.19234 0.31312 0.31997 0.32971 0.50509 0.51856 0.55066 0.64417 0.65881 0.79459 0.8224 0.83085 0.84767 0.99202 1.00162 1.16721 1.17624 1.19371 1.33115 1.3457 1.50369 1.52219 1.65675 1.67183 1.84834 1.86187 2.06683 2.08838 2.1947 2.21395 2.33721 2.63961 2.82246 2.84111 2.98905 3.16321 3.17972 3.31155 3.32731 3.44741 3.46007 3.59263 3.7671 4.09523 4.10981 4.34046 4.50726 4.64299 4.81646 4.83215 
43 0.00722 0.09534 0.17015 0.17923 0.20162 0.32454 0.33398 0.37429 0.51619 0.53558 0.65583 0.81702 0.83448 0.84534 1.00289 1.0187 1.17839 1.19045 1.22023 1.3423 1.36655 1.51893 1.66845 1.69043 1.8601 1.88119 2.0834 2.20901 2.34776 2.65282 2.83488 3.00162 3.17443 3.3225 3.4583 3.48594 3.60457 3.7826 4.10581 4.35194 4.52122 4.67213 4.82785 
41 0.01201 0.10627 0.16933 0.17892 0.20703 0.32289 0.33249 0.51435 0.53486 0.65451 0.81491 0.83323 0.84476 1.00115 1.01623 1.17712 1.19005 1.22234 1.34123 1.37131 1.51718 1.66709 1.69132 1.85877 1.88389 2.08248 2.20792 2.34697 2.65098 2.83404 3.00075 3.17354 3.32165 3.45726 3.60337 3.7826 4.10479 4.35119 4.51994 4.67412 4.82688 
58 0.01179 0.08843 0.15367 0.16254 0.17111 0.19271 0.31092 0.3177 0.32705 0.50287 0.51438 0.53769 0.64108 0.65271 0.79642 0.82115 0.82965 0.84875 0.99015 0.99943 1.16484 1.17339 1.18873 1.32881 1.34172 1.50089 1.51775 1.65462 1.66746 1.84637 1.85847 2.06438 2.08287 2.19224 2.20883 2.33526 2.3554 2.63692 2.65529 2.82052 2.83781 2.98685 3.00854 3.16103 3.17504 3.30954 3.32296 3.4452 3.45711 3.59044 3.76476 4.09339 4.1074 4.33879 4.50481 4.63861 4.81468 4.82987 
48 0.01056 0.09967 0.16813 0.1765 0.193 0.32237 0.3306 0.34531 0.51372 0.52836 0.65294 0.67581 0.81219 0.83215 0.84151 1.0008 1.01276 1.17597 1.18616 1.2096 1.34017 1.35923 1.51291 1.53383 1.66608 1.68342 1.85774 1.87359 2.07782 2.20509 2.23053 2.34573 2.64865 2.83208 2.85244 2.99842 3.17182 3.32043 3.45616 3.47254 3.60168 3.77669 4.10397 4.34978 4.51633 4.65371 4.82556 4.84462 
35 0.02114 0.11388 0.16996 0.18436 0.32298 0.33616 0.51457 0.53924 0.6539 0.82228 0.83596 0.87697 1.00214 1.17664 1.19325 1.34104 1.51699 1.66871 1.85892 2.08117 2.20803 2.34655 2.65024 2.83389 3.00087 3.17269 3.32111 3.45683 3.60332 3.78061 4.10453 4.35178 4.51852 4.66487 4.82678 
47 0.00782 0.09951 0.17032 0.17949 0.20074 0.32482 0.33424 0.36691 0.51594 0.53275 0.65467 0.67939 0.82593 0.83823 0.85639 1.00359 1.01983 1.178 1.18923 1.21776 1.34232 1.3647 1.51566 1.54446 1.66909 1.69272 1.86051 1.8815 2.08101 2.20795 2.24413 2.3482 2.65186 2.83472 2.85939 3.00104 3.17435 3.32286 3.45842 3.48006 3.60425 3.77982 4.10614 4.35228 4.51999 4.66224 4.82819 
55 0.00821 0.09321 0.16053 0.16862 0.18045 0.31488 0.32224 0.33271 0.50712 0.52011 0.54774 0.6457 0.65861 0.80352 0.82567 0.8345 0.87223 0.9944 1.00505 1.16939 1.17863 1.19666 1.33339 1.34794 1.50582 1.52378 1.65925 1.67506 1.85091 1.86515 2.06932 2.09078 2.19756 2.21652 2.33958 2.64178 2.82516 2.8434 2.99146 3.01608 3.16544 3.18172 3.3141 3.34394 3.4498 3.4632 3.59507 3.76963 4.09769 4.11506 4.34335 4.50946 4.64487 4.81914 4.83608 
37 0.01259 0.10949 0.16614 0.17798 0.3192 0.33076 0.51089 0.53368 0.64944 0.81934 0.83319 0.86831 0.99834 1.17288 1.18744 1.3371 1.3679 1.51208 1.66395 1.85555 2.07662 2.20216 2.24148 2.34356 2.64647 2.83024 2.99625 3.1696 3.31793 3.45312 3.59913 3.77672 4.10117 4.34797 4.51523 4.66689 4.82335 
38 0.01627 0.10612 0.16591 0.1762 0.21758 0.32002 0.33112 0.51191 0.53631 0.65136 0.81753 0.83203 0.84982 0.9988 1.1734 1.18708 1.22307 1.33805 1.51262 1.66441 1.85578 2.07726 2.20292 2.24056 2.34359 2.64697 2.83088 2.99718 3.16978 3.31822 3.45387 3.59957 3.77688 4.10148 4.34821 4.51544 4.65699 4.82385 
37 0.00968 0.10847 0.17092 0.18191 0.3238 0.33415 0.51589 0.53764 0.65561 0.81778 0.83507 0.84979 1.00253 1.02185 1.17831 1.19288 1.34288 1.51887 1.6685 1.7044 1.85945 1.88406 2.08266 2.20924 2.34781 2.65272 2.83551 3.00301 3.17457 3.32264 3.45871 3.60514 3.78317 4.10597 4.35219 4.52131 4.82813 
38 0.01139 0.10733 0.16927 0.18061 0.32237 0.33345 0.51406 0.53566 0.65383 0.8146 0.83276 0.84629 1.00092 1.02739 1.17636 1.19038 1.22783 1.34094 1.51685 1.66772 1.85801 1.8913 2.0804 2.20753 2.34611 2.6504 2.83342 3.00047 3.17232 3.32073 3.4564 3.60279 3.77975 4.10371 4.35018 4.51792 4.67152 4.82612 
53 0.01074 0.09684 0.16488 0.17294 0.18518 0.31938 0.3267 0.33716 0.51179 0.52553 0.57091 0.65041 0.66402 0.80735 0.82971 0.83852 0.87362 0.99872 1.00924 1.17398 1.18352 1.2035 1.33811 1.35348 1.51076 1.52882 1.66373 1.67989 1.85548 1.87056 2.07511 2.10158 2.20261 2.22398 2.34402 2.64623 2.83007 2.84908 2.99641 3.16987 3.18625 3.31877 3.45406 3.46687 3.59931 3.77475 4.10205 4.12011 4.34795 4.51407 4.64968 4.82376 4.84126 
35 0.00878 0.11096 0.17051 0.18261 0.3239 0.33585 0.51639 0.5441 0.65716 0.82375 0.83748 0.87529 1.00293 1.17856 1.1968 1.34314 1.52119 1.66897 1.85994 2.08408 2.20994 2.34797 2.6536 2.83587 3.00514 3.17548 3.32331 3.45895 3.6071 3.78615 4.1062 4.35297 4.5216 4.67085 4.82848 
48 0.01263 0.10473 0.16778 0.17693 0.20027 0.32145 0.33069 0.36039 0.5129 0.52994 0.65098 0.6715 0.82084 0.83403 0.84907 1.00031 1.01689 1.17487 1.18599 1.21391 1.33876 1.35849 1.51224 1.53842 1.66591 1.69046 1.85771 1.88476 2.07861 2.20389 2.23244 2.34531 2.64778 2.83177 2.85711 2.99745 3.17104 3.31964 3.45487 3.4743 3.60061 3.77672 4.10301 4.34951 4.51593 4.65062 4.82487 4.85476 
52 0.01576 0.10101 0.16568 0.17401 0.18999 0.31953 0.32754 0.34052 0.51088 0.52427 0.55778 0.6493 0.66423 0.81733 0.83173 0.84249 0.99842 1.01032 1.17305 1.18281 1.20361 1.33692 1.35185 1.50908 1.52745 1.66349 1.67991 1.85525 1.87119 2.07357 2.20113 2.22101 2.34329 2.64484 2.82887 2.84705 2.99499 3.01844 3.16908 3.1895 3.3177 3.45326 3.4677 3.59848 3.77319 4.10125 4.11921 4.34729 4.51317 4.64921 4.82291 4.84065 
55 0.01209 0.09912 0.17082 0.17861 0.19285 0.32534 0.33318 0.346 0.51634 0.52943 0.5566 0.65544 0.67162 0.80981 0.83367 0.84241 0.86855 1.00362 1.01468 1.1787 1.188 1.20714 1.34248 1.357 1.51559 1.53468 1.66909 1.68517 1.86056 1.87535 2.08006 2.20763 2.22837 2.34835 2.38933 2.65082 2.83463 2.85297 3.00068 3.02839 3.17424 3.19096 3.32289 3.35043 3.45858 3.47189 3.60419 3.77926 4.10635 4.12296 4.35243 4.51891 4.65728 4.82813 4.84426 
38 0.02135 0.11765 0.17603 0.18692 0.32929 0.33982 0.52145 0.54288 0.66026 0.82743 0.84239 0.86328 1.00821 1.02893 1.18348 1.19765 1.3479 1.3822 1.5219 1.67419 1.86549 1.89424 2.08637 2.21326 2.3534 2.65618 2.84018 3.00684 3.17963 3.32805 3.46346 3.60893 3.78569 4.11117 4.35829 4.52492 4.6635 4.83385 
42 0.01986 0.11235 0.17407 0.18409 0.22002 0.32767 0.33777 0.51919 0.53865 0.65815 0.69556 0.82692 0.84021 0.85815 1.00629 1.02578 1.18123 1.1939 1.22689 1.34593 1.37941 1.51957 1.67247 1.86349 1.89078 2.08515 2.21151 2.35118 2.65398 2.83834 3.00496 3.17722 3.32588 3.46133 3.48932 3.60694 3.78314 4.10911 4.35618 4.52224 4.66042 4.83137 
45 0.01157 0.10858 0.17107 0.18094 0.21335 0.32474 0.33462 0.51577 0.5334 0.65499 0.68715 0.82468 0.83781 0.85646 1.00338 1.02099 1.17824 1.19056 1.22251 1.34242 1.36705 1.51644 1.66889 1.69589 1.8606 1.88784 2.0805 2.20758 2.24261 2.34832 2.65147 2.83483 2.86437 3.00098 3.17419 3.32287 3.45852 3.48813 3.60462 3.77967 4.1061 4.35257 4.51957 4.66355 4.82811 
43 0.01005 0.10447 0.16916 0.17833 0.2006 0.32359 0.33302 0.36848 0.5157 0.5361 0.6551 0.81805 0.8343 0.84611 1.00228 1.01887 1.17759 1.19003 1.22124 1.34219 1.38164 1.51798 1.66769 1.69234 1.85934 1.88323 2.08171 2.20842 2.34733 2.65234 2.83446 3.00168 3.17373 3.32222 3.45761 3.48471 3.60454 3.78132 4.10511 4.35153 4.52018 4.66986 4.82769 
39 0.00711 0.10327 0.16836 0.17835 0.21506 0.32198 0.33206 0.51393 0.53554 0.65365 0.81502 0.8326 0.8448 1.00032 1.01789 1.17658 1.19097 1.23132 1.34093 1.51723 1.6663 1.85727 1.88213 2.08072 2.20717 2.34587 2.65019 2.83317 3.00001 3.17222 3.32069 3.45641 3.60253 3.78091 4.10397 4.35034 4.51902 4.66536 4.82588 
36 0.01019 0.11007 0.16521 0.17728 0.31809 0.32931 0.5092 0.53175 0.64821 0.82022 0.83336 0.99696 1.01897 1.17157 1.18656 1.33591 1.50868 1.66242 1.85351 1.88007 2.07302 2.20107 2.34167 2.64487 2.82806 2.99433 3.16788 3.31622 3.45203 3.59776 3.7723 4.09993 4.34612 4.51281 4.65427 4.82163 
52 0.01313 0.10288 0.17201 0.18034 0.19709 0.32601 0.33427 0.34929 0.51719 0.53133 0.65572 0.67102 0.81704 0.836 0.84551 1.00432 1.01595 1.17916 1.18889 1.20951 1.34321 1.35864 1.51583 1.53471 1.66948 1.68575 1.86137 1.8771 2.08019 2.10445 2.20834 2.23101 2.34937 2.65155 2.83555 2.85508 3.00146 3.03403 3.17502 3.19241 3.32393 3.45937 3.47353 3.60471 3.77953 4.10734 4.12998 4.35357 4.51956 4.6563 4.8292 4.84791 
34 0.02285 0.11481 0.17254 0.18587 0.32533 0.3373 0.51782 0.54413 0.6582 0.82376 0.83807 0.8629 1.00405 1.18014 1.19873 1.34388 1.52068 1.67044 1.86139 2.084 2.21179 2.34925 2.65466 2.83712 3.00403 3.17623 3.32383 3.46043 3.60708 3.78654 4.10723 4.35434 4.52311 4.83006 
41 0.01646 0.11108 0.17026 0.18042 0.2165 0.3238 0.33397 0.51519 0.53499 0.65511 0.82382 0.83745 0.85899 1.00242 1.01989 1.17788 1.19156 1.2307 1.34208 1.37704 1.51776 1.6678 1.69264 1.86008 1.8908 2.08272 2.20847 2.34786 2.65214 2.8344 3.00117 3.17449 3.32237 3.45811 3.60426 3.78122 4.10571 4.3517 4.5203 4.66794 4.82746 
46 0.00741 0.09486 0.15896 0.16761 0.18506 0.31268 0.32097 0.33555 0.50436 0.52207 0.6428 0.67324 0.80744 0.82429 0.83446 0.99152 1.00419 1.16633 1.17723 1.20517 1.33048 1.3518 1.50328 1.65646 1.67407 1.84814 1.86507 2.06689 2.19454 2.22094 2.33667 2.63909 2.8224 2.9884 3.16254 3.31091 3.44656 3.46655 3.59207 3.76655 4.09459 4.34014 4.50697 4.6463 4.81599 4.8402 
35 0.01165 0.11478 0.17157 0.18627 0.32448 0.3375 0.51555 0.5389 0.65497 0.82623 0.83901 1.00328 1.17763 1.1933 1.34195 1.39538 1.51686 1.66949 1.86014 2.08111 2.20812 2.34768 2.6512 2.83475 3.00116 3.17364 3.32204 3.45777 3.60391 3.78122 4.10561 4.35272 4.51985 4.66115 4.82804 
48 0.01384 0.09764 0.16359 0.17201 0.18836 0.31771 0.32602 0.34076 0.50945 0.52524 0.64826 0.67516 0.8077 0.82785 0.83718 0.99628 1.0085 1.17151 1.18194 1.20658 1.33558 1.35303 1.50864 1.535 1.66162 1.67948 1.85321 1.87046 2.07261 2.20032 2.22501 2.34154 2.64421 2.82761 2.84865 2.99377 3.16758 3.31611 3.45172 3.46788 3.597 3.77226 4.09952 4.34522 4.51225 4.65251 4.82113 4.84158 
48 0.0153 0.10335 0.16579 0.17477 0.1955 0.31946 0.32847 0.35109 0.5108 0.52663 0.64949 0.67443 0.81824 0.83206 0.84569 0.99825 1.01312 1.17314 1.1841 1.21126 1.33715 1.35716 1.50997 1.53567 1.66377 1.68591 1.8553 1.87571 2.07519 2.20226 2.23229 2.34334 2.64568 2.82942 2.85209 2.99575 3.16911 3.31784 3.45322 3.47196 3.59885 3.77436 4.10115 4.34722 4.51385 4.65233 4.8229 4.84931 
47 0.01831 0.10711 0.17011 0.17908 0.20033 0.32385 0.3328 0.35559 0.51533 0.53221 0.65439 0.68102 0.82157 0.83581 0.84863 1.00238 1.01613 1.17743 1.18852 1.2162 1.34161 1.36278 1.51497 1.54231 1.66787 1.68863 1.85973 1.88024 2.07989 2.20667 2.23641 2.34746 2.65077 2.834 2.85831 3.00026 3.17351 3.32208 3.45789 3.47969 3.60339 3.77957 4.10557 4.35187 4.5193 4.66002 4.82756 
45 0.0199 0.10568 0.16653 0.17638 0.20918 0.32001 0.32991 0.51093 0.52821 0.64969 0.67877 0.81922 0.83276 0.84979 0.99866 1.01721 1.1732 1.18481 1.21436 1.33748 1.36086 1.51033 1.54436 1.6647 1.85559 1.87953 2.07563 2.20272 2.23493 2.34341 2.64623 2.82997 2.85999 2.99616 3.16908 3.31788 3.45346 3.47556 3.59909 3.7746 4.10136 4.34782 4.51436 4.65428 4.82338 
38 0.02269 0.10682 0.16513 0.17596 0.31781 0.32809 0.50956 0.53154 0.64903 0.81352 0.8301 0.84589 0.99677 1.01681 1.17187 1.18561 1.22333 1.33611 1.36501 1.51197 1.66268 1.85396 1.89227 2.07568 2.20151 2.34218 2.64671 2.82887 2.99508 3.16827 3.31661 3.45241 3.59826 3.77466 4.10017 4.34653 4.5149 4.82191 
49 0.00792 0.03152 0.11298 0.17407 0.1828 0.20381 0.32758 0.33634 0.35829 0.5191 0.53583 0.65798 0.68359 0.82489 0.83885 0.85025 1.00572 1.01871 1.18114 1.1918 1.21789 1.34534 1.36643 1.51869 1.54441 1.67152 1.69102 1.86316 1.88125 2.0846 2.21062 2.23925 2.35079 2.65372 2.83776 2.86093 3.0039 3.17688 3.32561 3.46103 3.47927 3.60666 3.7824 4.10864 4.35473 4.52177 4.66185 4.83073 4.85445 
53 0.01104 0.09746 0.16565 0.17362 0.18574 0.31996 0.32723 0.33757 0.51232 0.52573 0.55615 0.65118 0.66589 0.80826 0.8304 0.83923 0.87696 0.99934 1.0099 1.1745 1.18384 1.20269 1.33857 1.35345 1.51144 1.53015 1.66444 1.68022 1.85595 1.86999 2.0748 2.09415 2.20322 2.22428 2.34452 2.6469 2.83051 2.84912 2.99693 3.17039 3.18674 3.31915 3.45457 3.46705 3.60006 3.77483 4.10243 4.11748 4.3481 4.51444 4.64998 4.82416 4.8404 
42 0.02016 0.10183 0.16264 0.17206 0.19721 0.31634 0.32601 0.50772 0.52803 0.647 0.80887 0.8271 0.83869 0.99467 1.01058 1.16987 1.18238 1.21418 1.33414 1.36075 1.50835 1.66032 1.68389 1.8518 1.87608 2.07185 2.19893 2.23712 2.34012 2.64403 2.82675 2.99281 3.16631 3.31469 3.45035 3.59619 3.77138 4.09785 4.34378 4.51148 4.65913 4.81974 
45 0.01622 0.10177 0.16304 0.17233 0.19549 0.31663 0.326 0.35661 0.50844 0.5273 0.6476 0.68608 0.81733 0.8302 0.84614 0.99548 1.01108 1.17072 1.18277 1.21398 1.33496 1.36232 1.50887 1.66068 1.68472 1.85236 1.87941 2.07332 2.19986 2.24335 2.34089 2.64415 2.82723 2.99349 3.16699 3.31541 3.45107 3.47668 3.59673 3.77247 4.09868 4.34454 4.51225 4.64998 4.82042 
35 0.02457 0.11327 0.16719 0.17995 0.32047 0.33297 0.51204 0.53813 0.65189 0.82048 0.83408 0.87883 0.99946 1.17459 1.19268 1.33891 1.51488 1.66538 1.85626 2.07793 2.20536 2.34422 2.64823 2.83139 2.99819 3.17047 3.31893 3.45457 3.60157 3.77802 4.10204 4.34868 4.51723 4.66767 4.8242 
31 0.09457 0.15572 0.1701 0.30878 0.32186 0.49982 0.6384 0.80805 0.82353 0.98754 1.16184 1.18697 1.32623 1.49896 1.65284 1.84421 2.06253 2.1908 2.33237 2.63557 2.81857 2.98463 3.1585 3.30686 3.44285 3.58854 3.76309 4.09051 4.33679 4.50477 4.81213 
54 0.00961 0.09505 0.16412 0.17336 0.18226 0.2056 0.32303 0.3304 0.34125 0.51491 0.5288 0.65318 0.66656 0.80792 0.83211 0.84084 0.86549 1.00143 1.01142 1.17661 1.18566 1.20319 1.34087 1.35569 1.51349 1.53068 1.66649 1.681 1.85832 1.87204 2.07816 2.10446 2.20536 2.22519 2.34665 2.37305 2.6491 2.83303 2.8519 2.9995 3.17272 3.18933 3.32163 3.45699 3.47012 3.60208 3.77747 4.10473 4.12052 4.35065 4.51668 4.65144 4.82666 4.84412 
52 0.01145 0.09677 0.16228 0.17051 0.18514 0.31601 0.3236 0.33475 0.50767 0.52075 0.55066 0.64596 0.65977 0.81217 0.82813 0.83787 0.99521 1.00626 1.16976 1.17945 1.19946 1.33382 1.34766 1.50602 1.52543 1.66002 1.67617 1.85173 1.8661 2.0698 2.09116 2.19806 2.21807 2.34024 2.64227 2.82572 2.84451 2.99203 3.16598 3.18499 3.3145 3.45009 3.4634 3.59549 3.76969 4.0982 4.11657 4.34393 4.50985 4.64554 4.81969 4.83609 
44 0.01468 0.10452 0.16896 0.17819 0.20299 0.32308 0.3324 0.36719 0.51493 0.53489 0.65432 0.81387 0.83253 0.84279 1.00139 1.01699 1.17679 1.18872 1.21808 1.34099 1.36613 1.51641 1.66718 1.69307 1.85877 1.88502 2.08116 2.20638 2.24016 2.34642 2.6509 2.83358 3.0002 3.17286 3.3214 3.4569 3.4863 3.60303 3.78054 4.10481 4.35114 4.51909 4.66875 4.82669 
42 0.01722 0.10243 0.167 0.17634 0.20304 0.32055 0.32994 0.37063 0.51264 0.53326 0.65243 0.80998 0.82988 0.83979 0.99876 1.01386 1.17443 1.18621 1.21516 1.33882 1.36639 1.51603 1.66492 1.69316 1.85621 1.88001 2.07826 2.20469 2.34417 2.64946 2.83145 2.99806 3.17056 3.31901 3.45466 3.60081 3.77862 4.10195 4.34827 4.51663 4.67306 4.82428 
46 0.0126 0.1007 0.16171 0.17131 0.19793 0.31528 0.32479 0.35854 0.50673 0.52437 0.64528 0.67502 0.81698 0.82926 0.84757 0.99414 1.01079 1.16901 1.18111 1.21282 1.33316 1.35795 1.50624 1.65969 1.68496 1.85093 1.87233 2.07025 2.19818 2.23997 2.33912 2.64192 2.8254 2.85205 2.99172 3.16502 3.31366 3.44937 3.4866 3.59493 3.76976 4.09702 4.34304 4.50984 4.65263 4.81875 
37 0.00722 0.10139 0.16614 0.17631 0.22534 0.32012 0.33066 0.51227 0.53658 0.6524 0.80947 0.82942 0.84006 0.99812 1.01736 1.17482 1.18984 1.33899 1.51628 1.66443 1.85504 1.8898 2.07894 2.20627 2.34386 2.64984 2.83126 2.99856 3.17031 3.31884 3.45457 3.60111 3.78085 4.10162 4.34761 4.51835 4.82369 
53 0.01386 0.09846 0.1668 0.17468 0.18821 0.3217 0.32965 0.34276 0.51304 0.52658 0.55891 0.6519 0.66731 0.80922 0.8308 0.83966 1.00002 1.01116 1.17503 1.18435 1.20314 1.33924 1.35456 1.51162 1.52948 1.66537 1.68126 1.85724 1.87281 2.0762 2.09908 2.20382 2.22433 2.34524 2.6471 2.83145 2.85031 2.99743 3.02894 3.17077 3.18649 3.31976 3.45515 3.46841 3.60057 3.77528 4.10301 4.1204 4.3492 4.5148 4.64955 4.8249 4.84189 
36 0.02396 0.11951 0.17294 0.18528 0.32587 0.33748 0.51743 0.53978 0.65693 0.82767 0.84075 1.00463 1.02953 1.18 1.19608 1.34428 1.52005 1.6703 1.8614 1.89018 2.08355 2.21065 2.34948 2.65381 2.83683 3.00416 3.1763 3.32436 3.46023 3.60657 3.78461 4.1079 4.35398 4.52345 4.67188 4.82983 
46 0.0195 0.10621 0.17062 0.17948 0.20054 0.32452 0.33362 0.36255 0.51635 0.53454 0.6557 0.81384 0.83388 0.8438 1.0029 1.01762 1.1784 1.1897 1.21735 1.34281 1.36753 1.51655 1.55307 1.66899 1.69333 1.86041 1.88301 2.08099 2.20933 2.34818 2.65108 2.83534 2.86368 3.00186 3.17388 3.32286 3.45826 3.47815 3.60422 3.77996 4.10584 4.35205 4.51896 4.65938 4.82798 4.85838 
45 0.01939 0.10508 0.16837 0.17718 0.19703 0.32224 0.33128 0.35708 0.51434 0.53251 0.65337 0.68559 0.81782 0.83334 0.84433 1.00075 1.01444 1.17636 1.18782 1.21655 1.34042 1.3631 1.51466 1.66655 1.68837 1.8581 1.87893 2.07951 2.20613 2.24092 2.3463 2.64915 2.83332 2.99906 3.17228 3.32077 3.45639 3.47745 3.6021 3.77799 4.10412 4.35053 4.51666 4.65221 4.8261 
43 0.00744 0.10411 0.16562 0.17551 0.20697 0.31906 0.32884 0.51035 0.52825 0.64935 0.68145 0.82003 0.83296 0.85242 0.99785 1.01472 1.17281 1.1851 1.21723 1.33707 1.36169 1.51052 1.66343 1.69113 1.85488 1.88081 2.07483 2.20266 2.34295 2.64616 2.82934 2.85752 2.99581 3.16901 3.31752 3.45323 3.59898 3.77372 4.10089 4.34694 4.51407 4.6671 4.8226 
50 0.01352 0.10104 0.16498 0.17342 0.18974 0.31887 0.32708 0.34098 0.51052 0.52531 0.64879 0.66351 0.81365 0.83034 0.8406 0.99771 1.00966 1.17222 1.18214 1.20336 1.33661 1.35317 1.5092 1.52959 1.66267 1.67923 1.85458 1.8706 2.07329 2.09992 2.20092 2.22301 2.34284 2.64491 2.82887 2.84901 2.99494 3.16866 3.19176 3.31735 3.45281 3.46748 3.59816 3.77314 4.10081 4.34677 4.51258 4.64636 4.82258 4.84261 
38 0.00958 0.10684 0.16966 0.18039 0.3225 0.3327 0.51449 0.53522 0.65407 0.81437 0.83322 0.84594 1.00116 1.01981 1.17671 1.18989 1.22323 1.34149 1.51555 1.66766 1.85825 1.8843 2.08006 2.20704 2.34653 2.65064 2.83386 3.00031 3.17278 3.32127 3.45718 3.60298 3.77958 4.10432 4.35072 4.5184 4.66422 4.82676 
54 0.01667 0.09724 0.16496 0.17287 0.18571 0.31915 0.32642 0.33686 0.51097 0.52403 0.55184 0.65005 0.66511 0.80634 0.82914 0.83794 0.87035 0.9982 1.00843 1.17322 1.18254 1.20114 1.33722 1.35171 1.51006 1.52858 1.66322 1.67825 1.8548 1.86855 2.07357 2.09612 2.20158 2.22219 2.34324 2.3695 2.64588 2.82916 2.84869 2.99557 3.16922 3.18692 3.31788 3.45353 3.46759 3.59893 3.77352 4.10124 4.11725 4.34694 4.51353 4.65034 4.82282 4.83925 
48 0.01664 0.09749 0.16317 0.17164 0.18824 0.31724 0.32562 0.34086 0.50899 0.52473 0.64783 0.67113 0.80693 0.82731 0.83661 0.99582 1.00793 1.17099 1.18112 1.20409 1.33519 1.35412 1.50819 1.53373 1.66113 1.67875 1.85274 1.86981 2.07204 2.19994 2.22612 2.3411 2.64358 2.82732 2.84916 2.99351 3.16701 3.31566 3.45118 3.46691 3.59665 3.77153 4.09897 4.3447 4.51123 4.65037 4.82069 4.84248 
47 0.01122 0.10065 0.1656 0.17461 0.19638 0.31953 0.32873 0.35904 0.51111 0.52878 0.65004 0.68255 0.81427 0.83025 0.84087 0.99804 1.01322 1.17333 1.18473 1.21332 1.33756 1.36064 1.51085 1.54613 1.66391 1.69292 1.85517 1.87802 2.07531 2.20331 2.23866 2.34317 2.64631 2.82993 2.85566 2.99644 3.16912 3.31788 3.45338 3.47438 3.59902 3.77423 4.10089 4.34708 4.5138 4.65604 4.82305 
37 0.00873 0.10804 0.17044 0.18099 0.25706 0.32465 0.3359 0.51583 0.53809 0.65612 0.82295 0.83681 0.85691 1.00309 1.03039 1.17841 1.19361 1.34235 1.51861 1.66897 1.85981 1.88796 2.08187 2.209 2.34759 2.65244 2.83493 3.00162 3.17424 3.32226 3.45827 3.60428 3.78133 4.10539 4.35182 4.52097 4.82746 
49 0.01649 0.10141 0.16401 0.17264 0.19025 0.31767 0.32591 0.33997 0.50905 0.52349 0.6473 0.66286 0.81379 0.82954 0.84033 0.9965 1.00869 1.17114 1.18134 1.20441 1.33522 1.35166 1.5074 1.5281 1.6616 1.67908 1.85323 1.86966 2.07158 2.10559 2.19988 2.2239 2.34154 2.64338 2.82727 2.84703 2.99344 3.1673 3.31578 3.4515 3.46753 3.59675 3.77132 4.09964 4.34548 4.5112 4.648 4.82102 4.84032 
38 0.02143 0.10646 0.16651 0.17677 0.21923 0.32019 0.33057 0.51169 0.53442 0.65179 0.81611 0.83176 0.84674 0.99868 1.01992 1.17405 1.18823 1.22984 1.33841 1.51312 1.66446 1.85542 1.88303 2.0774 2.20368 2.34357 2.6482 2.83056 2.9975 3.17025 3.31846 3.45441 3.60055 3.77685 4.10163 4.34763 4.51614 4.82334 
48 0.00855 0.09976 0.16315 0.17189 0.18993 0.31679 0.32518 0.3401 0.50838 0.52388 0.64677 0.66713 0.81453 0.82931 0.8412 0.99567 1.00801 1.17039 1.18092 1.20594 1.33442 1.35319 1.50767 1.53383 1.6609 1.67881 1.85252 1.86946 2.07148 2.19883 2.22302 2.34084 2.64356 2.82672 2.84908 2.99286 3.16665 3.31516 3.45073 3.46812 3.59628 3.77104 4.09878 4.34462 4.51122 4.64636 4.82035 4.84156 
41 0.01852 0.10609 0.16653 0.17612 0.20264 0.32063 0.33053 0.512 0.53201 0.65135 0.81495 0.83165 0.84487 0.99902 1.01573 1.17425 1.18697 1.21938 1.33851 1.36885 1.51356 1.66483 1.69207 1.8563 1.88234 2.07721 2.20404 2.34429 2.648 2.83101 2.99719 3.17021 3.31888 3.4544 3.48628 3.60076 3.77644 4.10213 4.34841 4.51613 4.82386 
48 0.01038 0.10132 0.16774 0.17638 0.19432 0.32201 0.33074 0.35028 0.51388 0.53138 0.65239 0.6757 0.81632 0.83279 0.84316 1.00056 1.01371 1.17551 1.18602 1.21109 1.33983 1.36043 1.51333 1.53814 1.66638 1.68762 1.85768 1.87561 2.07795 2.20492 2.23291 2.34555 2.64882 2.83244 2.8562 2.99906 3.17186 3.32047 3.45577 3.4733 3.60154 3.77697 4.10381 4.3498 4.51631 4.6521 4.82571 4.85633 
41 0.01941 0.10756 0.17087 0.18086 0.21863 0.32463 0.33492 0.51608 0.53642 0.65539 0.81413 0.83357 0.84444 1.00275 1.02203 1.17804 1.19051 1.22096 1.34254 1.37313 1.51761 1.669 1.86029 1.88929 2.08239 2.2091 2.34775 2.65104 2.83523 3.00175 3.17376 3.32235 3.4579 3.48347 3.60396 3.78125 4.10543 4.35221 4.51912 4.66025 4.82793 
48 0.01093 0.10032 0.17139 0.17984 0.19662 0.32632 0.33504 0.35578 0.51771 0.53359 0.65675 0.68204 0.81806 0.83603 0.84578 1.00446 1.0172 1.17963 1.18994 1.21413 1.34388 1.36318 1.51725 1.54132 1.67032 1.68941 1.86183 1.8795 2.08201 2.2094 2.23748 2.34967 2.65277 2.83628 2.85778 3.00255 3.17525 3.32418 3.45962 3.47607 3.60515 3.78065 4.10738 4.35367 4.52015 4.65854 4.82935 4.85005 
33 0.01092 0.11874 0.16882 0.18564 0.32148 0.33577 0.51347 0.54403 0.65287 0.82639 0.83964 1.00054 1.17543 1.19527 1.33995 1.51419 1.66663 1.85771 2.07914 2.20669 2.34539 2.64893 2.83292 2.99984 3.17153 3.32004 3.45605 3.60235 3.77971 4.10356 4.35113 4.51773 4.826 
48 0.01123 0.10619 0.16865 0.17787 0.20052 0.32226 0.33144 0.35722 0.51375 0.53032 0.65264 0.67878 0.82369 0.83611 0.85375 1.00114 1.01603 1.17588 1.18707 1.21543 1.34006 1.36083 1.51343 1.5416 1.66689 1.69102 1.85814 1.8787 2.0777 2.20562 2.239 2.34616 2.64886 2.83256 2.85684 2.99908 3.17201 3.32066 3.45632 3.47772 3.60205 3.77712 4.10415 4.35028 4.51657 4.65464 4.82575 4.8507 
60 0.01444 0.10076 0.16891 0.17679 0.18676 0.22274 0.32476 0.33181 0.34187 0.51617 0.52765 0.54879 0.65457 0.66574 0.81457 0.83484 0.84349 0.88015 1.00337 1.01305 1.17814 1.18683 1.20262 1.34218 1.35455 1.51428 1.52914 1.66819 1.68177 1.85993 1.87248 2.07827 2.09531 2.20617 2.22247 2.34836 2.36696 2.65008 2.6661 2.83417 2.85085 3.0004 3.01879 3.17414 3.18694 3.32293 3.33739 3.45831 3.46965 3.60369 3.77816 3.80235 4.10651 4.11985 4.35226 4.51796 4.5419 4.65322 4.82818 4.8428 
47 0.01097 0.09077 0.17372 0.18273 0.20225 0.32906 0.33842 0.37251 0.52034 0.53748 0.65972 0.69477 0.82739 0.84086 0.85513 1.00757 1.02362 1.18271 1.19444 1.22401 1.34659 1.36867 1.52081 1.67332 1.69759 1.86475 1.88631 2.08601 2.21217 2.24392 2.35234 2.65557 2.83924 2.86469 3.00545 3.17833 3.32685 3.46259 3.48538 3.6087 3.78468 4.11013 4.35669 4.52334 4.66287 4.83221 4.86337 
37 0.02287 0.11939 0.17547 0.1886 0.3282 0.34003 0.51992 0.54291 0.65963 0.82866 0.84214 1.00626 1.0278 1.18192 1.19723 1.3462 1.38857 1.52194 1.67343 1.86398 1.89864 2.08601 2.21288 2.35183 2.6563 2.83929 3.0067 3.1781 3.32668 3.46232 3.609 3.78592 4.11011 4.35659 4.52395 4.67511 4.83236 
43 0.01638 0.10216 0.16828 0.1771 0.19787 0.32288 0.33242 0.51421 0.53304 0.65389 0.80415 0.83033 0.83976 1.00078 1.0166 1.17651 1.18809 1.21576 1.34062 1.36464 1.51563 1.6672 1.69665 1.85817 1.88093 2.08113 2.20771 2.34602 2.64913 2.83303 2.85963 2.99972 3.1721 3.32077 3.45628 3.47828 3.60211 3.78033 4.10371 4.35006 4.51727 4.65681 4.82583 
48 0.01462 0.10027 0.16775 0.17602 0.19256 0.32229 0.33091 0.35064 0.51368 0.52954 0.65256 0.67569 0.80996 0.83113 0.84035 1.0007 1.01438 1.17578 1.18601 1.20984 1.33985 1.35831 1.51334 1.53771 1.66675 1.68783 1.8578 1.87566 2.07767 2.20506 2.23071 2.34557 2.64803 2.83233 2.85413 2.99844 3.17138 3.32015 3.45558 3.4711 3.60087 3.77667 4.10322 4.34944 4.51579 4.65187 4.82527 4.84556 
47 0.00846 0.10247 0.1669 0.17584 0.19542 0.32061 0.32942 0.34841 0.5125 0.53007 0.6513 0.67795 0.82051 0.83389 0.84844 0.99945 1.01258 1.17429 1.18504 1.21129 1.33855 1.35829 1.51215 1.54054 1.66467 1.68419 1.85659 1.87557 2.07699 2.20367 2.23443 2.34465 2.6481 2.83081 2.8532 2.99777 3.17118 3.31924 3.4549 3.47485 3.60046 3.77647 4.10285 4.34905 4.51609 4.65515 4.82478 
48 0.0193 0.10493 0.16671 0.17578 0.19703 0.32052 0.32949 0.35142 0.51183 0.52833 0.65063 0.67512 0.82012 0.83343 0.84817 0.99919 1.01323 1.17408 1.18516 1.21291 1.3382 1.36007 1.51101 1.53625 1.6647 1.68595 1.85628 1.87611 2.07608 2.20302 2.23138 2.34429 2.647 2.83054 2.85469 2.99687 3.17028 3.3189 3.45432 3.47347 3.59996 3.77545 4.10206 4.34802 4.51498 4.65492 4.82387 4.85081 
37 0.00912 0.10837 0.16959 0.18118 0.32267 0.33383 0.51437 0.53625 0.65355 0.81862 0.83454 0.85199 1.00144 1.02845 1.17675 1.19137 1.34112 1.5156 1.6677 1.85858 1.89421 2.0806 2.20687 2.34657 2.64997 2.83364 3.00036 3.17269 3.32096 3.4568 3.60266 3.77937 4.10444 4.35118 4.51889 4.66177 4.82653 
33 0.01176 0.11889 0.17155 0.1866 0.32496 0.33903 0.51697 0.5472 0.6579 0.82912 0.84203 1.0039 1.17915 1.20032 1.34342 1.52213 1.67033 1.86121 2.08459 2.21062 2.349 2.65444 2.83676 3.00414 3.17555 3.32384 3.45993 3.60748 3.7904 4.10691 4.3541 4.52384 4.829 
48 0.00695 0.0315 0.11512 0.17452 0.18391 0.21131 0.32815 0.33768 0.51919 0.53636 0.65794 0.68447 0.82579 0.83957 0.85335 1.0064 1.02242 1.1811 1.19218 1.21982 1.3454 1.36722 1.51863 1.54553 1.67238 1.69839 1.8637 1.88638 2.08321 2.21088 2.24231 2.35116 2.65396 2.83806 2.86336 3.00404 3.17684 3.32581 3.46108 3.48029 3.60685 3.78254 4.10889 4.35573 4.522 4.66054 4.83102 4.86057 
44 0.01691 0.10687 0.16948 0.17889 0.20492 0.32307 0.33257 0.37077 0.51474 0.5343 0.6548 0.81856 0.8342 0.8468 1.00149 1.01696 1.17672 1.18859 1.2184 1.34088 1.36527 1.51667 1.66725 1.69142 1.85865 1.88085 2.08082 2.20651 2.24488 2.34666 2.6514 2.83356 3.00026 3.17334 3.32129 3.45718 3.48778 3.60329 3.78234 4.10478 4.35111 4.51991 4.66183 4.82686 
37 0.02214 0.11467 0.16822 0.18011 0.32087 0.33191 0.51234 0.53572 0.65181 0.82249 0.83586 0.99971 1.02167 1.17492 1.19021 1.33892 1.37175 1.51371 1.66537 1.85663 1.88696 2.07774 2.20494 2.34495 2.64873 2.83157 2.99824 3.17139 3.31958 3.45538 3.60126 3.77724 4.10313 4.34912 4.51706 4.66826 4.82484 
34 0.02058 0.113 0.17287 0.18674 0.3258 0.33817 0.51801 0.54458 0.65771 0.82176 0.83717 0.85621 1.00439 1.18027 1.19875 1.34474 1.52054 1.67107 1.86153 2.08466 2.21206 2.34949 2.65402 2.83716 3.00512 3.17558 3.32458 3.45951 3.60631 3.78553 4.10718 4.3541 4.52212 4.82972 
40 0.00948 0.10286 0.16517 0.17495 0.20623 0.31883 0.3289 0.51045 0.53168 0.65024 0.81143 0.82947 0.84125 0.99713 1.01358 1.17292 1.1863 1.22074 1.33711 1.36805 1.5126 1.66318 1.69756 1.85424 1.88358 2.07637 2.20393 2.3426 2.64685 2.82949 2.99613 3.1689 3.3174 3.45326 3.59941 3.77486 4.10049 4.34633 4.51533 4.82221 
44 0.00674 0.09519 0.16264 0.17141 0.19024 0.31668 0.32543 0.34483 0.50877 0.52825 0.64853 0.80172 0.82587 0.83517 0.99491 1.00757 1.17086 1.1828 1.21236 1.33491 1.36009 1.50936 1.66045 1.68053 1.85194 1.87076 2.07266 2.19984 2.2306 2.34062 2.64491 2.82714 2.99333 3.16701 3.31522 3.45114 3.47802 3.59679 3.7724 4.09861 4.34436 4.51243 4.66137 4.82023 
46 0.01136 0.10432 0.17085 0.17974 0.19896 0.32474 0.33338 0.35096 0.51694 0.53426 0.65669 0.81837 0.8359 0.84674 1.00323 1.01558 1.17859 1.18943 1.21565 1.34313 1.36438 1.51706 1.55001 1.66881 1.68787 1.86066 1.87857 2.0807 2.20814 2.23759 2.34884 2.65225 2.83542 2.85847 3.00192 3.17541 3.32376 3.45937 3.48132 3.60482 3.78152 4.1069 4.35321 4.52047 4.66253 4.82907 
40 0.01614 0.11165 0.1732 0.18378 0.32565 0.33554 0.51798 0.5378 0.65796 0.81882 0.837 0.85051 1.00499 1.0243 1.18033 1.1935 1.2269 1.34475 1.3756 1.5194 1.67097 1.70649 1.86261 1.89277 2.08471 2.21203 2.35019 2.654 2.83721 3.00413 3.17653 3.32473 3.46061 3.60676 3.78438 4.10799 4.35472 4.52206 4.66042 4.83059 
48 0.01694 0.10315 0.16708 0.17555 0.19232 0.32087 0.32908 0.34307 0.51264 0.52771 0.65121 0.66845 0.81534 0.83219 0.84237 0.99963 1.01151 1.17466 1.18514 1.20995 1.3387 1.35649 1.51179 1.53375 1.66484 1.68168 1.85662 1.87265 2.07678 2.20286 2.22445 2.34488 2.64747 2.83106 2.85296 2.99745 3.17089 3.31938 3.45507 3.47193 3.6004 3.77568 4.1029 4.34874 4.51504 4.64893 4.82455 4.84391 
47 0.00923 0.10367 0.16848 0.17746 0.19776 0.32264 0.33181 0.35962 0.51408 0.53095 0.65306 0.68238 0.82235 0.83545 0.8507 1.00141 1.01699 1.17605 1.18725 1.21551 1.34034 1.36175 1.51383 1.54446 1.6672 1.69205 1.85848 1.87916 2.07886 2.20618 2.24293 2.34623 2.64971 2.83277 2.85735 2.99991 3.17245 3.32087 3.45632 3.47746 3.60218 3.77758 4.10406 4.35039 4.51706 4.6562 4.82626 
45 0.00858 0.10155 0.17051 0.17982 0.20496 0.32452 0.33414 0.51538 0.53223 0.6546 0.68427 0.81884 0.83499 0.84683 1.00304 1.02053 1.17762 1.18908 1.21773 1.34188 1.36464 1.51568 1.5645 1.66888 1.69636 1.86004 1.882 2.08139 2.20714 2.23833 2.34768 2.65133 2.83472 3.00096 3.1735 3.3222 3.45784 3.47967 3.60355 3.77969 4.10569 4.35206 4.51925 4.66095 4.82764 
48 0.01927 0.10333 0.16609 0.17494 0.19429 0.32026 0.32921 0.35201 0.51174 0.52831 0.65048 0.67305 0.81565 0.83136 0.8422 0.99875 1.01217 1.17376 1.18442 1.21019 1.33797 1.35826 1.51085 1.53443 1.66429 1.68447 1.85581 1.87499 2.07474 2.20279 2.2304 2.34382 2.64623 2.83018 2.85258 2.99627 3.16966 3.31839 3.45412 3.47317 3.59935 3.77448 4.10163 4.34772 4.5141 4.65033 4.82353 4.84733 
41 0.0197 0.10949 0.17052 0.18066 0.219 0.32443 0.33504 0.5159 0.53663 0.65492 0.81934 0.83524 0.8498 1.00282 1.02429 1.17798 1.19145 1.22692 1.34197 1.36911 1.517 1.66889 1.86009 1.88951 2.08163 2.20755 2.24607 2.3478 2.65133 2.83521 3.00167 3.1738 3.32228 3.45786 3.60327 3.77992 4.10572 4.35272 4.51871 4.65645 4.82783 
48 0.00895 0.10026 0.16633 0.17507 0.19275 0.32017 0.32843 0.34251 0.51192 0.52747 0.65069 0.67103 0.81582 0.83195 0.84249 0.99898 1.01077 1.17395 1.18427 1.20816 1.33826 1.3572 1.51109 1.53368 1.66417 1.68197 1.85576 1.872 2.07532 2.20264 2.22703 2.34422 2.64728 2.83025 2.8512 2.99673 3.17032 3.31885 3.45442 3.47079 3.60001 3.77523 4.1024 4.34824 4.515 4.65274 4.82391 4.84522 
38 0.00954 0.10592 0.17446 0.18594 0.32773 0.33867 0.51944 0.54094 0.65842 0.82053 0.83809 0.85251 1.00598 1.02649 1.18185 1.19666 1.34607 1.52066 1.6727 1.86374 1.89779 2.08482 2.21178 2.3513 2.65522 2.83833 3.00475 3.17732 3.32604 3.46127 3.4938 3.60744 3.78535 4.10884 4.35619 4.5238 4.67613 4.83146 
48 0.0159 0.09862 0.16526 0.17363 0.19007 0.31969 0.32823 0.34603 0.51125 0.52743 0.65047 0.67643 0.8076 0.82897 0.83817 0.99797 1.01021 1.1734 1.18375 1.20801 1.33759 1.35698 1.51058 1.53406 1.66357 1.68258 1.85511 1.87209 2.07476 2.20255 2.22965 2.34318 2.64592 2.82982 2.85253 2.99611 3.16921 3.31793 3.45346 3.46982 3.59893 3.77445 4.101 4.34691 4.51376 4.65394 4.82287 4.84473 
36 0.01979 0.11171 0.17135 0.18296 0.3245 0.33571 0.51646 0.53903 0.65677 0.81968 0.83592 0.85252 1.00314 1.02762 1.17882 1.19432 1.34303 1.52009 1.66971 1.86018 1.89158 2.08332 2.20928 2.34844 2.65306 2.83584 3.00341 3.17479 3.32304 3.45898 3.60543 3.7843 4.10622 4.35289 4.52098 4.82856 
39 0.0167 0.10669 0.16749 0.17757 0.21482 0.32149 0.33216 0.51281 0.53386 0.65272 0.81655 0.83251 0.84691 0.99984 1.02026 1.17501 1.18798 1.22128 1.33946 1.37226 1.51586 1.66619 1.85695 1.88618 2.07826 2.20601 2.3449 2.64923 2.83194 2.99843 3.17109 3.31953 3.45515 3.60105 3.7784 4.10246 4.34887 4.51728 4.82448 
60 0.01185 0.07711 0.13813 0.17301 0.18035 0.1941 0.32456 0.3312 0.34025 0.5166 0.52741 0.54668 0.6554 0.66658 0.81038 0.83469 0.84321 0.8629 1.00372 1.01275 1.17875 1.18722 1.20215 1.23502 1.34279 1.3548 1.5153 1.53051 1.66834 1.68088 1.86011 1.87168 2.07902 2.09559 2.20637 2.22195 2.3489 2.36614 2.65118 2.66826 2.83469 2.85096 3.00114 3.01937 3.17494 3.18774 3.32363 3.33771 3.45906 3.47016 3.60451 3.77946 4.10711 4.11935 4.35257 4.38766 4.51924 4.65464 4.82854 4.84198 
54 0.01809 0.10063 0.16733 0.17542 0.19028 0.32168 0.32971 0.34304 0.51297 0.52636 0.55773 0.65143 0.66554 0.81452 0.83209 0.84138 1.00028 1.01188 1.17508 1.18463 1.20446 1.33907 1.35393 1.51133 1.52888 1.66542 1.68152 1.85724 1.87296 2.07561 2.0984 2.20377 2.22485 2.34529 2.64691 2.6727 2.83138 2.85037 2.99726 3.02981 3.17084 3.1881 3.31983 3.45522 3.46867 3.6006 3.7752 4.10311 4.12038 4.34932 4.51486 4.64999 4.82502 4.84263 
48 0.00898 0.10117 0.1658 0.17444 0.19193 0.31967 0.3281 0.34359 0.51097 0.52542 0.64941 0.66654 0.81709 0.83194 0.84374 0.99848 1.0111 1.17299 1.18325 1.20668 1.33711 1.35374 1.50944 1.53125 1.66364 1.68113 1.85523 1.87128 2.0744 2.20177 2.22582 2.34336 2.64575 2.82919 2.84905 2.99535 3.1692 3.31764 3.45339 3.46865 3.59884 3.77375 4.10159 4.34756 4.51366 4.65285 4.82303 4.84221 
44 0.01465 0.10445 0.16566 0.17518 0.20116 0.31935 0.32897 0.37185 0.51103 0.53008 0.65 0.68402 0.82103 0.8332 0.85205 0.99819 1.01565 1.17324 1.1858 1.21926 1.33752 1.36395 1.51211 1.6639 1.69216 1.85509 1.87798 2.07637 2.20329 2.34309 2.64682 2.82975 2.99625 3.1693 3.31775 3.45339 3.48077 3.59913 3.77512 4.10107 4.34713 4.51464 4.65717 4.82294 
41 0.01038 0.10608 0.16993 0.17967 0.2111 0.3236 0.33337 0.51499 0.53399 0.65489 0.81557 0.8338 0.84541 1.00194 1.01903 1.17757 1.19053 1.22299 1.3414 1.36633 1.51676 1.66786 1.69827 1.85911 1.88319 2.08153 2.20724 2.24729 2.34731 2.65151 2.83422 3.00077 3.17347 3.32173 3.45766 3.6037 3.77948 4.10513 4.35128 4.5188 4.82676 
46 0.01882 0.10589 0.16687 0.17598 0.19708 0.321 0.33017 0.35718 0.51226 0.52912 0.6511 0.67892 0.82185 0.8344 0.85146 0.99998 1.01598 1.17422 1.18531 1.21322 1.33836 1.35861 1.51275 1.66494 1.68519 1.85673 1.87668 2.07809 2.20329 2.2336 2.34456 2.64813 2.83079 2.85447 2.9969 3.17062 3.31898 3.45464 3.47581 3.60058 3.7771 4.10275 4.34898 4.51621 4.65344 4.82445 
44 0.00702 0.09704 0.16917 0.17822 0.19937 0.32398 0.33345 0.48073 0.51599 0.53516 0.65454 0.68826 0.82153 0.83545 0.8488 1.00249 1.01902 1.17788 1.19018 1.22126 1.34225 1.37033 1.51557 1.66823 1.69436 1.8597 1.8852 2.08127 2.20823 2.3474 2.65015 2.8345 3.00092 3.17318 3.322 3.4575 3.47962 3.60318 3.77892 4.10516 4.35163 4.51785 4.65853 4.82729 
47 0.01048 0.10136 0.1642 0.17318 0.19349 0.31799 0.32707 0.35105 0.50965 0.52757 0.64873 0.68351 0.81641 0.83049 0.84362 0.99678 1.01161 1.17192 1.18344 1.21274 1.33606 1.35877 1.50973 1.66217 1.68398 1.85361 1.87296 2.0738 2.20112 2.23409 2.34184 2.64495 2.82822 2.85317 2.99455 3.16801 3.31667 3.452 3.47231 3.59757 3.77344 4.09977 4.34562 4.51338 4.65414 4.82153 4.85198 
44 0.01726 0.10555 0.16753 0.17691 0.20214 0.3211 0.33035 0.35943 0.51276 0.53223 0.65247 0.81711 0.83268 0.84541 0.99968 1.0148 1.17496 1.18717 1.21815 1.33897 1.36219 1.5144 1.66508 1.68565 1.85657 1.87577 2.07767 2.20409 2.23939 2.34485 2.64938 2.83148 2.99806 3.17109 3.3195 3.45533 3.4884 3.60134 3.77719 4.10283 4.34876 4.51716 4.66331 4.82457 
36 0.00751 0.10213 0.16452 0.17505 0.3176 0.32791 0.51012 0.54087 0.65117 0.80682 0.82793 0.83909 0.99629 1.01606 1.17297 1.18912 1.33689 1.51424 1.66207 1.85309 1.8854 2.07604 2.20296 2.34188 2.64823 2.82917 2.99727 3.16949 3.31692 3.45331 3.59962 3.78016 4.10007 4.34563 4.51635 4.82181 
40 0.0123 0.10449 0.16387 0.17403 0.2109 0.31755 0.32757 0.50895 0.52982 0.64827 0.81635 0.83071 0.84887 0.9962 1.01391 1.1712 1.18481 1.22314 1.33573 1.3799 1.50988 1.66148 1.85305 1.88095 2.07373 2.20124 2.34131 2.64512 2.8278 2.99427 3.16771 3.31594 3.45162 3.59725 3.77383 4.09931 4.34533 4.51356 4.6569 4.82105 
47 0.0084 0.09296 0.17037 0.17898 0.19894 0.32488 0.33397 0.3683 0.51634 0.53394 0.65518 0.68336 0.81006 0.83256 0.84167 1.00297 1.01794 1.17853 1.18961 1.21633 1.34275 1.36636 1.51584 1.54051 1.66971 1.7061 1.86051 1.88255 2.08232 2.20956 2.24601 2.34782 2.65074 2.83563 3.00203 3.17372 3.32259 3.45808 3.47713 3.60348 3.77936 4.10566 4.35228 4.5183 4.65722 4.82774 4.85232 
45 0.02072 0.10609 0.16724 0.17651 0.1999 0.3209 0.33024 0.36026 0.51264 0.53116 0.65167 0.68628 0.8218 0.83443 0.85122 0.99976 1.01557 1.1748 1.18659 1.21698 1.33906 1.36455 1.51317 1.66514 1.6879 1.85657 1.87655 2.07735 2.20432 2.24133 2.34471 2.64852 2.83153 2.99764 3.17093 3.31947 3.45523 3.48295 3.6008 3.77709 4.1027 4.34859 4.51669 4.66546 4.82452 
44 0.02029 0.1045 0.1665 0.17585 0.20089 0.32027 0.32969 0.36385 0.51189 0.53048 0.65111 0.81459 0.83117 0.84275 0.99875 1.01432 1.17406 1.18597 1.21588 1.33854 1.36627 1.51254 1.66443 1.68979 1.85578 1.87729 2.07669 2.20406 2.34392 2.64725 2.83065 2.85902 2.99747 3.17003 3.31869 3.45409 3.47527 3.5999 3.77628 4.1019 4.34802 4.51592 4.66294 4.82381 
47 0.0105 0.10093 0.16468 0.17367 0.19431 0.31835 0.32733 0.34919 0.51008 0.52807 0.64927 0.81031 0.82901 0.83932 0.99684 1.01023 1.17195 1.18271 1.20851 1.33625 1.35854 1.50955 1.54082 1.66229 1.68263 1.8539 1.87334 2.07426 2.201 2.23001 2.34223 2.64549 2.82857 2.85498 2.99506 3.16839 3.31685 3.45268 3.47592 3.59806 3.77339 4.10024 4.34611 4.51326 4.65598 4.82192 4.85547 
45 0.01741 0.10163 0.16397 0.17328 0.19809 0.31759 0.32709 0.36562 0.50925 0.52905 0.64835 0.67974 0.8163 0.82999 0.84386 0.99624 1.01194 1.17141 1.1829 1.21205 1.33568 1.36199 1.50954 1.66194 1.69283 1.85322 1.87833 2.07382 2.20099 2.23604 2.34137 2.64487 2.82802 2.99442 3.16749 3.31587 3.45163 3.47728 3.59726 3.77278 4.09922 4.34521 4.51239 4.654 4.82114 
36 0.01562 0.10806 0.16963 0.18203 0.32252 0.33393 0.51506 0.54099 0.65435 0.81476 0.83271 0.84658 1.00122 1.04957 1.17699 1.19329 1.34174 1.51801 1.66731 1.85889 2.08349 2.20844 2.34649 2.65188 2.8345 3.0018 3.17279 3.32157 3.45693 3.60385 3.78234 4.10458 4.35191 4.51991 4.67464 4.82736 
41 0.02042 0.10315 0.16315 0.17302 0.20468 0.31665 0.32666 0.50822 0.52914 0.64739 0.81156 0.82824 0.8415 0.99511 1.0129 1.17041 1.18323 1.21633 1.33461 1.37035 1.50937 1.6608 1.69918 1.8522 1.88226 2.07284 2.20011 2.34053 2.64452 2.82713 2.99329 3.16676 3.31512 3.45083 3.59669 3.77194 4.09842 4.34424 4.51189 4.65313 4.82015 
52 0.00658 0.02953 0.11079 0.17194 0.18026 0.19753 0.3257 0.33403 0.34993 0.51689 0.53113 0.65606 0.67847 0.82088 0.8365 0.84641 1.00396 1.01567 1.17864 1.18828 1.20851 1.34284 1.35841 1.51677 1.54058 1.66935 1.68626 1.86084 1.87636 2.08056 2.20748 2.22882 2.34886 2.65237 2.83498 2.85402 3.00111 3.03965 3.17488 3.20364 3.32347 3.45917 3.47453 3.60488 3.78079 4.10691 4.12781 4.35315 4.52042 4.66877 4.82865 4.8464 
48 0.01412 0.10401 0.16914 0.17776 0.19575 0.32281 0.33119 0.34648 0.51446 0.52934 0.65314 0.67127 0.81769 0.83412 0.8445 1.00148 1.01379 1.17655 1.18696 1.21153 1.34068 1.35853 1.51322 1.53308 1.66703 1.68517 1.85838 1.8744 2.07837 2.20581 2.23224 2.34671 2.64877 2.83294 2.85386 2.9992 3.17259 3.32126 3.4569 3.47397 3.60221 3.77744 4.10468 4.35078 4.51658 4.6509 4.82664 4.84914 
54 0.00872 0.09786 0.16506 0.17323 0.18727 0.31903 0.32656 0.33755 0.51073 0.52354 0.55108 0.6493 0.6633 0.8151 0.8311 0.84082 0.9982 1.00906 1.17296 1.18262 1.20244 1.33689 1.35089 1.50934 1.52781 1.66302 1.67808 1.85479 1.86902 2.07317 2.09492 2.20131 2.22268 2.34331 2.64537 2.82884 2.84707 2.9951 3.02388 3.16912 3.18764 3.31772 3.34546 3.45349 3.46733 3.59886 3.77338 4.10135 4.11968 4.3472 4.5136 4.65051 4.82294 4.83997 
48 0.01971 0.10398 0.16616 0.17491 0.19358 0.31976 0.32834 0.34516 0.51122 0.52654 0.65 0.67575 0.81758 0.83216 0.84437 0.99854 1.01128 1.17336 1.18393 1.20923 1.33741 1.35585 1.51093 1.54071 1.6638 1.68204 1.85541 1.87204 2.07516 2.20238 2.23179 2.34359 2.64673 2.8296 2.85079 2.99601 3.16959 3.31792 3.45376 3.47283 3.59942 3.77441 4.10169 4.34747 4.51448 4.65579 4.8232 4.84383 
44 0.01555 0.10253 0.16322 0.17277 0.19859 0.31666 0.32613 0.35782 0.50833 0.52726 0.64739 0.81532 0.82969 0.84475 0.99538 1.01013 1.17038 1.18224 1.21264 1.33467 1.35894 1.50841 1.66061 1.68383 1.85226 1.87613 2.07197 2.19975 2.23629 2.34069 2.64385 2.8269 2.99314 3.16682 3.31518 3.45096 3.47779 3.5964 3.7717 4.09857 4.34446 4.5118 4.65229 4.82024 
47 0.02111 0.10939 0.16971 0.1791 0.20326 0.32339 0.33277 0.3627 0.5148 0.53184 0.65341 0.67907 0.82629 0.83804 0.86074 1.00239 1.01864 1.17705 1.18871 1.21898 1.34123 1.36379 1.5142 1.54263 1.66779 1.69165 1.85926 1.88 2.07919 2.20662 2.2433 2.34719 2.65016 2.83374 2.85999 3.0001 3.17315 3.32174 3.45735 3.47981 3.60306 3.77845 4.10515 4.35125 4.51808 4.6554 4.82708 
32 0.0098 0.11567 0.16943 0.18607 0.32271 0.33777 0.51643 0.65569 0.82211 0.83601 1.00142 1.17694 1.19884 1.34258 1.5195 1.66854 1.85929 2.08306 2.21015 2.34715 2.65293 2.83632 3.00525 3.17406 3.32229 3.45815 3.6059 3.78701 4.10509 4.35332 4.52431 4.82931 
40 0.02033 0.09625 0.15623 0.16581 0.19953 0.30969 0.3191 0.50072 0.52537 0.63961 0.80253 0.82102 0.8324 0.98821 1.00287 1.16289 1.176 1.21242 1.32708 1.5001 1.65296 1.67792 1.84472 1.87026 2.06313 2.19103 2.33313 2.63625 2.81875 2.98491 3.15924 3.30744 3.44323 3.58869 3.76317 4.09112 4.33665 4.50437 4.65959 4.81242 
48 0.01916 0.10151 0.16491 0.17358 0.19129 0.31844 0.32669 0.34058 0.51027 0.52585 0.64926 0.67313 0.81282 0.82995 0.84001 0.99729 1.00948 1.17253 1.1832 1.20886 1.33653 1.3558 1.50979 1.53431 1.66251 1.68045 1.85411 1.87079 2.0734 2.20134 2.23253 2.34261 2.64551 2.82858 2.85006 2.99489 3.16868 3.31713 3.45291 3.47182 3.59844 3.77333 4.10057 4.34622 4.51353 4.6531 4.8221 4.84345 
41 0.06048 0.13063 0.16192 0.17305 0.31323 0.32319 0.50492 0.52498 0.6442 0.80359 0.82427 0.83566 0.99195 1.00937 1.16754 1.18011 1.21157 1.33181 1.36197 1.50608 1.65766 1.69896 1.84903 1.87819 2.06923 2.19703 2.23727 2.33767 2.64161 2.82414 2.9906 3.16388 3.31236 3.44825 3.59373 3.76926 4.09552 4.34123 4.50924 4.65186 4.81716 
43 0.0151 0.1089 0.16931 0.17911 0.20845 0.32276 0.33245 0.37191 0.51456 0.53458 0.6537 0.8239 0.83673 0.85711 1.00159 1.01841 1.17688 1.1897 1.224 1.34109 1.36931 1.51512 1.66697 1.69056 1.85882 1.88373 2.08012 2.207 2.3469 2.64991 2.83343 2.99995 3.17306 3.3215 3.457 3.48517 3.60299 3.77918 4.10463 4.35077 4.51813 4.65684 4.82655 
48 0.01871 0.10222 0.16808 0.17656 0.19414 0.32218 0.33067 0.34807 0.51389 0.53064 0.65292 0.67852 0.81303 0.832 0.84152 1.00053 1.0128 1.17565 1.18592 1.20982 1.3401 1.36011 1.51398 1.54075 1.66642 1.68631 1.85773 1.875 2.07822 2.20481 2.22961 2.34565 2.64904 2.83224 2.85392 2.99926 3.17188 3.32054 3.4559 3.47354 3.60126 3.77708 4.10375 4.3497 4.51665 4.65316 4.82576 4.85346 
36 0.02043 0.10529 0.16478 0.17539 0.31767 0.32792 0.50995 0.53456 0.65044 0.81097 0.82917 0.84262 0.99671 1.01805 1.1724 1.18697 1.33667 1.51223 1.66232 1.85333 1.87927 2.07454 2.20227 2.34177 2.64691 2.82881 2.99604 3.16881 3.3166 3.45277 3.59853 3.77706 4.09992 4.34584 4.51525 4.82174 
48 0.01441 0.09828 0.16472 0.17321 0.18988 0.3187 0.32693 0.34103 0.51079 0.52729 0.6503 0.68267 0.80773 0.82872 0.83795 0.99735 1.0094 1.17271 1.18309 1.2074 1.33698 1.35886 1.511 1.5414 1.66284 1.68129 1.85433 1.87058 2.07515 2.20205 2.23024 2.34272 2.64615 2.82928 2.85333 2.99558 3.16906 3.31756 3.45329 3.47311 3.59905 3.77462 4.10083 4.34635 4.51417 4.65481 4.82247 4.84726 
50 0.01394 0.09485 0.15846 0.16682 0.18275 0.31204 0.31976 0.3314 0.50346 0.51709 0.6404 0.65321 0.80573 0.82361 0.83338 0.99102 1.00204 1.1654 1.1754 1.19698 1.32946 1.34415 1.50151 1.52708 1.65584 1.67166 1.84759 1.86184 2.06547 2.19336 2.21461 2.33598 2.63756 2.82133 2.84026 2.98749 3.0307 3.16166 3.31012 3.34128 3.44585 3.46078 3.59114 3.76541 4.0941 4.33974 4.50531 4.64004 4.8154 4.83296 
44 0.01377 0.10402 0.16563 0.17523 0.20255 0.31937 0.32916 0.51058 0.52874 0.64963 0.68083 0.8171 0.83161 0.84628 0.99785 1.01335 1.17299 1.18495 1.21535 1.33735 1.36453 1.51056 1.66342 1.68887 1.85494 1.87846 2.07461 2.20267 2.24283 2.3431 2.64604 2.82975 2.99569 3.16893 3.31764 3.45322 3.47731 3.5991 3.77389 4.10073 4.34688 4.51384 4.65541 4.82273 
48 0.01283 0.10703 0.17201 0.18096 0.20101 0.32589 0.33481 0.35586 0.51732 0.53313 0.65563 0.67374 0.82569 0.83891 0.85386 1.0048 1.01921 1.17913 1.18972 1.21521 1.34343 1.36247 1.51632 1.53955 1.66982 1.68896 1.86175 1.88018 2.08122 2.20804 2.23369 2.34962 2.65232 2.83595 2.85812 3.00165 3.17541 3.32407 3.45945 3.47625 3.60516 3.78063 4.10755 4.35382 4.52065 4.65901 4.8295 4.85404 
48 0.01541 0.10037 0.16664 0.17506 0.19199 0.32089 0.32932 0.34598 0.51225 0.52781 0.65126 0.67485 0.81116 0.83065 0.84008 0.99925 1.01179 1.17442 1.18462 1.20816 1.33828 1.35501 1.51158 1.53497 1.66478 1.68266 1.85633 1.87301 2.07592 2.20304 2.22711 2.34443 2.64714 2.83075 2.85256 2.99692 3.17027 3.31878 3.45444 3.4698 3.59998 3.77491 4.10219 4.34814 4.5144 4.65084 4.82398 4.84396 
49 0.0116 0.09387 0.16052 0.16875 0.18315 0.31448 0.32206 0.33319 0.50643 0.52065 0.6449 0.6613 0.80118 0.82471 0.83374 0.9932 1.00376 1.16848 1.17834 1.19938 1.33256 1.3483 1.50507 1.52751 1.65845 1.67468 1.85003 1.86464 2.06861 2.19658 2.21907 2.33868 2.64124 2.82422 2.84396 2.99068 3.16466 3.31305 3.44873 3.46266 3.59404 3.7685 4.09665 4.11451 4.34213 4.50898 4.64528 4.81804 4.83522 
44 0.02168 0.11347 0.17084 0.18119 0.22035 0.32422 0.33442 0.51513 0.5327 0.65345 0.67758 0.8296 0.84126 1.00299 1.02096 1.17714 1.18916 1.22048 1.34156 1.36479 1.51471 1.55205 1.66886 1.85983 1.88296 2.0793 2.2068 2.24391 2.34783 2.65111 2.83393 2.8596 3.0008 3.17412 3.32223 3.4579 3.48427 3.6037 3.77908 4.10577 4.35214 4.51927 4.65846 4.82788 
56 0.01548 0.09313 0.15969 0.16748 0.17751 0.21375 0.31475 0.32164 0.33129 0.50627 0.51775 0.54002 0.64443 0.65685 0.80657 0.82571 0.83441 0.99365 1.00306 1.1681 1.17668 1.19174 1.33209 1.3443 1.50399 1.52112 1.65813 1.67081 1.84997 1.86267 2.06796 2.08941 2.1956 2.21154 2.33875 2.35722 2.64022 2.82386 2.83994 2.99016 3.01207 3.16451 3.18061 3.31287 3.3262 3.44858 3.46092 3.59372 3.76812 4.0968 4.11106 4.34237 4.5085 4.64238 4.81813 4.83226 
47 0.00978 0.09225 0.15354 0.16233 0.18229 0.30704 0.31557 0.33376 0.49824 0.51473 0.63618 0.653 0.80704 0.8205 0.83485 0.98597 0.99939 1.16027 1.17089 1.19839 1.32439 1.34471 1.49662 1.65082 1.66943 1.8425 1.86057 2.06058 2.18853 2.21396 2.33074 2.63256 2.81634 2.83995 2.98246 3.15645 3.3049 3.4405 3.45775 3.586 3.76032 4.0887 4.33451 4.50035 4.63506 4.81017 4.83442 
32 0.07712 0.16082 0.17326 0.3166 0.33195 0.50934 0.55119 0.64953 0.81555 0.82992 0.99559 1.17161 1.19543 1.33695 1.5137 1.66324 1.85298 2.07726 2.20405 2.34128 2.64679 2.83016 2.9989 3.16787 3.31637 3.45229 3.60007 3.77861 4.09886 4.34653 4.51631 4.82184 
38 0.02139 0.11474 0.17103 0.18235 0.32401 0.33488 0.51581 0.53798 0.6554 0.82393 0.83803 0.86638 1.0031 1.02741 1.17854 1.19402 1.34235 1.37662 1.51744 1.6688 1.85983 1.88791 2.08145 2.20884 2.34831 2.65213 2.83531 3.00238 3.1746 3.32275 3.45888 3.60497 3.78058 4.10625 4.35262 4.52004 4.66804 4.82822 
58 0.01596 0.10259 0.17022 0.17811 0.18825 0.22701 0.32551 0.33248 0.34232 0.51707 0.52823 0.54887 0.65517 0.66582 0.81862 0.83666 0.84546 1.00437 1.01393 1.17886 1.18739 1.20213 1.23559 1.34301 1.35492 1.51554 1.53103 1.66904 1.68219 1.86083 1.87299 2.07909 2.09589 2.20682 2.22288 2.34946 2.36752 2.65135 2.66831 2.83491 2.85047 3.00111 3.01795 3.1752 3.1876 3.32386 3.33695 3.45939 3.47071 3.60468 3.77933 4.10755 4.11995 4.3533 4.51931 4.65363 4.829 4.84267 
46 0.01419 0.10356 0.17072 0.17909 0.19604 0.32509 0.33365 0.35213 0.51664 0.53324 0.65655 0.81123 0.83394 0.84341 1.00312 1.01519 1.17871 1.18927 1.21417 1.34279 1.36258 1.51765 1.66853 1.68539 1.86012 1.87582 2.08118 2.20804 2.23542 2.34835 2.6519 2.8352 2.85718 3.0018 3.17475 3.32296 3.45866 3.47587 3.60488 3.78148 4.10645 4.35222 4.52022 4.66003 4.8282 4.84934 
43 0.02308 0.10479 0.16388 0.17393 0.20926 0.31727 0.32689 0.36166 0.50889 0.52854 0.64765 0.81823 0.83126 0.85078 0.99619 1.01262 1.17062 1.18281 1.21486 1.33505 1.36113 1.50878 1.6613 1.68803 1.85316 1.88198 2.07301 2.2 2.23519 2.3413 2.64441 2.82762 2.99354 3.1674 3.31571 3.45152 3.59686 3.77234 4.09922 4.3454 4.51251 4.6504 4.82098 
39 0.02265 0.11144 0.17011 0.18094 0.32307 0.33354 0.51463 0.53428 0.65384 0.8189 0.83518 0.85171 1.0021 1.02359 1.17703 1.19049 1.22648 1.34123 1.369 1.51621 1.66819 1.85904 1.88668 2.08031 2.20707 2.3471 2.65071 2.83386 3.00035 3.17313 3.32136 3.45737 3.60303 3.7802 4.10496 4.35148 4.51871 4.65979 4.82696 
48 0.01529 0.10416 0.16608 0.17493 0.19388 0.31959 0.32814 0.34428 0.51126 0.52708 0.64971 0.66987 0.81951 0.833 0.84726 0.99851 1.01149 1.17342 1.18449 1.21218 1.3374 1.35623 1.51066 1.53716 1.66362 1.68159 1.85574 1.87398 2.07586 2.20217 2.22872 2.34387 2.64649 2.82975 2.8531 2.99586 3.16991 3.31834 3.45369 3.47159 3.59953 3.77477 4.10185 4.34774 4.51495 4.65287 4.8234 4.84674 
44 0.01899 0.10181 0.16379 0.17297 0.19549 0.31741 0.32649 0.35034 0.50914 0.52813 0.64824 0.81095 0.82846 0.83932 0.99599 1.01015 1.17129 1.18302 1.21253 1.33532 1.36189 1.50981 1.66137 1.68204 1.85288 1.87151 2.07296 2.20029 2.23384 2.34123 2.64488 2.82761 2.99358 3.16735 3.31582 3.45145 3.4742 3.59734 3.77243 4.09915 4.34494 4.51271 4.66137 4.82078 
48 0.01129 0.09825 0.17311 0.18167 0.19956 0.32756 0.33626 0.35636 0.51928 0.53594 0.65829 0.68479 0.82066 0.83772 0.84781 1.00584 1.01883 1.18119 1.19181 1.21736 1.34508 1.36404 1.51942 1.54798 1.67178 1.6917 1.86341 1.88219 2.08472 2.21048 2.23779 2.35125 2.65409 2.83785 2.86034 3.00461 3.17704 3.32573 3.46133 3.48023 3.6066 3.78278 4.10919 4.35557 4.52168 4.65711 4.8311 4.85708 
51 0.009 0.09657 0.16477 0.17289 0.18686 0.31909 0.32674 0.3382 0.51099 0.52509 0.64928 0.66313 0.8053 0.82888 0.8379 0.89567 0.99807 1.00925 1.17311 1.18281 1.20339 1.33706 1.35276 1.50993 1.52884 1.66313 1.67913 1.85493 1.87008 2.07458 2.20129 2.22118 2.34319 2.64546 2.82912 2.84917 2.99529 3.16911 3.18805 3.31791 3.45328 3.46689 3.59873 3.77381 4.10121 4.12154 4.34689 4.51362 4.64889 4.82284 4.84079 
55 0.01187 0.09804 0.16676 0.17467 0.18762 0.32201 0.32982 0.34228 0.51322 0.52624 0.55329 0.65194 0.66577 0.80835 0.83092 0.83973 0.87358 1.00045 1.01143 1.17537 1.18466 1.20348 1.33942 1.35416 1.51175 1.52885 1.66604 1.68267 1.85723 1.87181 2.07598 2.0954 2.20412 2.22367 2.34534 2.6471 2.66682 2.83154 2.84999 2.99749 3.021 3.17096 3.18634 3.31995 3.45537 3.4682 3.60059 3.77539 4.1032 4.11854 4.34931 4.51489 4.64991 4.82517 4.84211 
43 0.01185 0.10644 0.16918 0.17874 0.206 0.32285 0.33254 0.51441 0.53327 0.65371 0.70173 0.82068 0.83498 0.84999 1.00146 1.01856 1.1765 1.18858 1.21926 1.34108 1.36965 1.51536 1.66727 1.69353 1.85901 1.88763 2.08078 2.20714 2.34665 2.6499 2.83366 2.99977 3.17285 3.32124 3.45691 3.48804 3.6032 3.77992 4.10447 4.35097 4.51879 4.65819 4.82668 
48 0.01584 0.10514 0.16904 0.1776 0.19518 0.32347 0.33223 0.3525 0.51518 0.53231 0.654 0.68088 0.81869 0.83437 0.84522 1.00202 1.01574 1.17703 1.18778 1.21394 1.34133 1.36225 1.51472 1.54136 1.66738 1.68627 1.85956 1.87972 2.07981 2.20621 2.23427 2.34718 2.65005 2.834 2.85831 2.99991 3.17298 3.32179 3.45707 3.475 3.60285 3.77857 4.10502 4.3515 4.51841 4.65648 4.82717 4.85869 
50 0.0189 0.09473 0.15969 0.16781 0.18191 0.3134 0.3209 0.3318 0.50516 0.51858 0.56426 0.64364 0.66044 0.80804 0.82521 0.83458 0.99263 1.00334 1.16723 1.17719 1.19878 1.33129 1.34843 1.50361 1.52703 1.65747 1.67322 1.84915 1.86324 2.06734 2.19518 2.21989 2.33764 2.63967 2.82302 2.84256 2.9893 3.16337 3.31177 3.44743 3.46103 3.59284 3.76701 4.09561 4.11904 4.34114 4.5073 4.64486 4.81697 4.83413 
45 0.01515 0.10121 0.16462 0.17362 0.19481 0.31878 0.32803 0.35955 0.51061 0.52947 0.64946 0.68499 0.81384 0.82959 0.84037 0.99733 1.01277 1.17283 1.1848 1.21488 1.3371 1.36341 1.51187 1.66286 1.68646 1.85471 1.88407 2.07532 2.20236 2.23821 2.34274 2.64612 2.82965 2.99535 3.1687 3.31735 3.45274 3.47524 3.59868 3.77505 4.10026 4.34654 4.51435 4.65834 4.82245 
42 0.01738 0.11295 0.17671 0.18746 0.33014 0.34075 0.52102 0.53976 0.66009 0.69819 0.8234 0.84002 0.85323 1.00881 1.0354 1.18324 1.1959 1.2276 1.34739 1.37299 1.52218 1.67495 1.86602 1.89674 2.08711 2.21326 2.24993 2.35303 2.65675 2.84031 3.00705 3.179 3.32767 3.46293 3.4876 3.60886 3.78622 4.11079 4.35759 4.52458 4.66544 4.83306 
49 0.01178 0.09538 0.16283 0.17081 0.1841 0.31782 0.32586 0.33917 0.50967 0.52565 0.64881 0.67471 0.80201 0.82673 0.83567 0.86749 0.99644 1.0083 1.17165 1.18159 1.20392 1.33588 1.35468 1.50931 1.53549 1.66171 1.67876 1.85342 1.87018 2.07358 2.20025 2.22405 2.34163 2.64458 2.82803 2.84992 2.99421 3.16766 3.31619 3.45182 3.46738 3.59713 3.7727 4.09953 4.34533 4.51227 4.65169 4.82127 4.84135 
48 0.01959 0.10593 0.16756 0.17668 0.19828 0.3209 0.3297 0.34847 0.51266 0.5292 0.65144 0.67579 0.82134 0.83446 0.84969 0.99972 1.01303 1.17477 1.18582 1.21348 1.33884 1.35849 1.5121 1.53799 1.66504 1.68427 1.8568 1.87556 2.07688 2.20386 2.2339 2.34513 2.64781 2.83135 2.85531 2.99765 3.17095 3.31944 3.4553 3.47643 3.60093 3.7757 4.10315 4.34917 4.51523 4.65209 4.82479 4.85306 
35 0.02046 0.10946 0.16889 0.18085 0.32231 0.33437 0.51451 0.54115 0.65404 0.81694 0.83324 0.84973 1.00094 1.17635 1.19225 1.34109 1.51706 1.6673 1.85857 2.08082 2.20753 2.34607 2.65155 2.83366 3.00064 3.17264 3.32075 3.45651 3.60313 3.78146 4.10364 4.35081 4.5196 4.67309 4.82674 
49 0.0092 0.06929 0.13751 0.17413 0.18339 0.20987 0.32696 0.33597 0.36459 0.51813 0.53444 0.65683 0.68062 0.82536 0.83856 0.85122 1.00538 1.01999 1.18029 1.19113 1.21804 1.3443 1.3648 1.51745 1.54127 1.67072 1.69093 1.86264 1.8826 2.08263 2.20897 2.23481 2.35012 2.6527 2.83691 2.86018 3.0031 3.17586 3.32476 3.46015 3.4784 3.6059 3.78128 4.10791 4.35403 4.52053 4.65622 4.82977 4.85182 
48 0.01736 0.10466 0.16858 0.17734 0.1964 0.32232 0.33089 0.34822 0.51412 0.53101 0.65337 0.68191 0.8174 0.83352 0.84407 1.00105 1.01425 1.17633 1.18735 1.2146 1.34069 1.36285 1.51442 1.54485 1.66645 1.68601 1.85831 1.87729 2.07865 2.20569 2.23628 2.34626 2.64966 2.83283 2.85678 2.99946 3.17241 3.32106 3.4566 3.47695 3.60221 3.77841 4.10428 4.35024 4.51778 4.65751 4.82608 4.85495 
49 0.01551 0.10466 0.16836 0.1768 0.19301 0.32265 0.33096 0.34582 0.5141 0.52899 0.65244 0.67031 0.81799 0.83403 0.84462 1.00127 1.01331 1.17602 1.18607 1.20847 1.33991 1.3555 1.51297 1.5352 1.66658 1.68424 1.85841 1.87503 2.07755 2.20425 2.22559 2.34644 2.64903 2.83216 2.85152 2.99836 3.17224 3.32077 3.45604 3.47045 3.60162 3.77669 4.10424 4.12955 4.35033 4.5168 4.65439 4.82601 4.8448 
40 0.00806 0.10799 0.1706 0.18122 0.30781 0.32614 0.33816 0.51564 0.53628 0.65418 0.68813 0.82752 0.83923 1.00281 1.02392 1.1777 1.1911 1.22831 1.34203 1.372 1.51516 1.6685 1.86013 1.89226 2.07999 2.20776 2.34756 2.65007 2.83454 3.00058 3.17358 3.32204 3.45792 3.60327 3.77906 4.10552 4.35213 4.51874 4.6535 4.82779 
49 0.01624 0.10182 0.17019 0.17838 0.19514 0.32473 0.33338 0.35471 0.51557 0.53046 0.65436 0.67382 0.8106 0.8329 0.84203 1.00289 1.01616 1.17788 1.18796 1.21111 1.34169 1.35877 1.51441 1.53417 1.66858 1.68725 1.86012 1.87753 2.07968 2.20704 2.23085 2.34759 2.64951 2.83412 2.85441 2.99992 3.17329 3.322 3.45741 3.47164 3.60283 3.77789 4.10514 4.12456 4.35149 4.51736 4.65293 4.82725 4.84579 
48 0.01761 0.09619 0.16246 0.17102 0.18814 0.31658 0.32517 0.34263 0.50858 0.52574 0.64767 0.67249 0.804 0.82613 0.83527 0.995 1.00805 1.17083 1.18145 1.20686 1.33493 1.35634 1.50827 1.53239 1.66069 1.68164 1.85206 1.87061 2.07261 2.20017 2.23224 2.34064 2.64355 2.82711 2.85115 2.99351 3.16658 3.31535 3.4509 3.46965 3.59642 3.77185 4.0985 4.3442 4.51125 4.65094 4.82021 4.84723 
44 0.01191 0.10632 0.16814 0.17796 0.20965 0.32165 0.33147 0.51276 0.53059 0.65165 0.6795 0.82119 0.83463 0.85201 1.00029 1.01786 1.17507 1.18707 1.21786 1.33938 1.36495 1.51272 1.66579 1.69101 1.85719 1.87899 2.07749 2.20493 2.34514 2.64797 2.83167 2.85847 2.99799 3.17114 3.3197 3.45544 3.48147 3.60108 3.77645 4.10305 4.34932 4.51613 4.66291 4.82511 
44 0.01339 0.10226 0.16547 0.17466 0.19747 0.31888 0.32796 0.35126 0.51114 0.5303 0.6505 0.81141 0.82978 0.84017 0.99749 1.01149 1.1731 1.18483 1.21416 1.33721 1.36055 1.51166 1.66292 1.68532 1.85459 1.87673 2.07573 2.20282 2.24418 2.34318 2.64653 2.82974 2.99584 3.16947 3.31778 3.45364 3.48243 3.59941 3.77513 4.10119 4.34705 4.51472 4.6619 4.82292 
43 0.01274 0.10088 0.1637 0.17289 0.19572 0.31731 0.32659 0.35647 0.50934 0.5289 0.64901 0.81022 0.82814 0.83874 0.99584 1.01155 1.17165 1.18407 1.21521 1.33557 1.3607 1.51122 1.6612 1.68446 1.85291 1.87893 2.07473 2.20104 2.34146 2.64555 2.8279 2.99404 3.16764 3.31606 3.4516 3.47985 3.5979 3.77364 4.09922 4.34506 4.51315 4.82083 4.85128 
44 0.01905 0.09543 0.16056 0.16947 0.1885 0.31459 0.32356 0.3462 0.50696 0.52667 0.64658 0.799 0.8239 0.83313 0.99281 1.0066 1.16909 1.18082 1.20985 1.33314 1.35776 1.50826 1.6586 1.68142 1.84982 1.87105 2.07085 2.19833 2.23698 2.33874 2.64269 2.82542 2.99154 3.16511 3.31362 3.44936 3.47669 3.59517 3.77101 4.09667 4.34198 4.51063 4.8181 4.85289 
34 0.0189 0.11213 0.16619 0.1793 0.31884 0.33043 0.51066 0.53887 0.65192 0.82029 0.83368 0.99752 1.02093 1.1732 1.19155 1.33755 1.51648 1.66314 1.85429 2.07892 2.20282 2.34278 2.65182 2.82961 2.99735 3.17077 3.31781 3.4547 3.60202 3.78631 4.10173 4.34733 4.52472 4.82275 
38 0.02279 0.10988 0.16837 0.17904 0.32139 0.33181 0.51343 0.53503 0.65279 0.81688 0.83346 0.84935 1.00055 1.02257 1.17621 1.19093 1.34016 1.37938 1.51486 1.66655 1.85773 1.88876 2.0799 2.20639 2.34603 2.64884 2.83257 2.99907 3.17186 3.32052 3.45601 3.60171 3.77943 4.10367 4.35025 4.51785 4.65436 4.82577 
48 0.01798 0.1108 0.17571 0.18452 0.20438 0.32967 0.3386 0.36155 0.52066 0.53591 0.65926 0.67772 0.82719 0.84146 0.85426 1.0081 1.02188 1.18277 1.19329 1.21848 1.34676 1.36455 1.5195 1.54057 1.67366 1.69344 1.86507 1.88266 2.08475 2.2121 2.23846 2.35289 2.65481 2.83907 2.8599 3.0055 3.17868 3.32741 3.46292 3.4797 3.6083 3.7831 4.11088 4.35715 4.52257 4.65841 4.83253 4.8526 
37 0.01325 0.11685 0.17683 0.18919 0.32977 0.3413 0.52173 0.54446 0.66097 0.83117 0.84439 1.00846 1.03235 1.1837 1.19888 1.34795 1.38967 1.52247 1.6741 1.86594 1.90161 2.08886 2.2145 2.35376 2.65728 2.8411 3.00789 3.18006 3.3285 3.46454 3.61101 3.78731 4.11203 4.35915 4.52525 4.66491 4.83436 
39 0.02762 0.10531 0.16285 0.17353 0.31535 0.32544 0.5074 0.5291 0.6469 0.81031 0.8278 0.84223 0.99455 1.01266 1.16986 1.18376 1.22215 1.33434 1.38217 1.50862 1.66044 1.85141 1.88292 2.0722 2.19999 2.33988 2.6436 2.82656 2.99302 3.16626 3.31464 3.45053 3.59636 3.77168 4.098 4.34365 4.51163 4.65553 4.81963 
48 0.01609 0.10058 0.1684 0.17684 0.19473 0.3229 0.33169 0.35562 0.51431 0.53087 0.65303 0.67622 0.80962 0.83134 0.84051 1.00098 1.01427 1.17631 1.18666 1.21098 1.34038 1.35965 1.51382 1.53739 1.66757 1.69265 1.85837 1.87728 2.07862 2.20589 2.2326 2.34601 2.64867 2.83291 2.85504 2.99914 3.17177 3.32067 3.45605 3.47207 3.60154 3.77715 4.1037 4.35002 4.51598 4.65142 4.826 4.84993 
45 0.00682 0.10249 0.16644 0.17572 0.19898 0.3203 0.32967 0.36065 0.51186 0.53031 0.6512 0.69816 0.82134 0.83383 0.85113 0.99914 1.01515 1.17428 1.18646 1.21814 1.33831 1.36455 1.51228 1.66453 1.68802 1.85611 1.87774 2.07735 2.2038 2.24022 2.3442 2.6476 2.83072 2.99695 3.17036 3.3188 3.45455 3.48637 3.60046 3.77709 4.10234 4.3484 4.51629 4.66061 4.82412 
43 0.00711 0.1033 0.16747 0.17729 0.21046 0.32125 0.33137 0.51228 0.5304 0.65118 0.68273 0.8186 0.83289 0.84795 0.99976 1.01945 1.17439 1.18624 1.21618 1.33854 1.36246 1.51265 1.66582 1.85684 1.88299 2.07791 2.20388 2.23872 2.34453 2.64743 2.83144 2.99749 3.17034 3.3188 3.45445 3.48069 3.60052 3.77653 4.10233 4.34902 4.51536 4.6522 4.82452 
37 0.01691 0.10995 0.16832 0.17966 0.32126 0.33223 0.51295 0.53447 0.65277 0.81899 0.83422 0.85386 1.00018 1.02398 1.1756 1.19079 1.34002 1.51484 1.66607 1.85685 1.8851 2.07777 2.20599 2.3451 2.64918 2.83223 2.9994 3.17159 3.31999 3.45604 3.60216 3.77854 4.10318 4.34917 4.51741 4.66201 4.82514 
36 0.01214 0.11003 0.16915 0.18107 0.32205 0.33312 0.51438 0.53956 0.6546 0.82057 0.83522 0.85716 1.00109 1.03526 1.17667 1.19336 1.34103 1.51776 1.66668 1.85808 1.89485 2.082 2.20805 2.34645 2.65143 2.83379 3.0012 3.17346 3.32123 3.45732 3.60441 3.78322 4.10466 4.35122 4.52111 4.82662 
44 0.0131 0.10564 0.16675 0.17629 0.2022 0.32039 0.32994 0.36448 0.51208 0.53222 0.65143 0.81981 0.83354 0.8501 0.99913 1.01548 1.17412 1.18622 1.21733 1.3385 1.36725 1.51229 1.66443 1.68821 1.856 1.87703 2.07682 2.20385 2.24934 2.34416 2.64768 2.83097 2.9974 3.17049 3.31891 3.45462 3.48309 3.60044 3.7766 4.10237 4.34822 4.51598 4.65814 4.82424 
37 0.01718 0.11258 0.17247 0.18491 0.32576 0.3377 0.51684 0.53819 0.65642 0.82203 0.83732 0.85678 1.00439 1.17912 1.19375 1.34327 1.37512 1.51816 1.67091 1.86154 1.90208 2.08224 2.21014 2.34894 2.65214 2.83605 3.00258 3.17455 3.32334 3.45897 3.6052 3.78144 4.1067 4.35346 4.52012 4.65887 4.82892 
35 0.00978 0.1091 0.16881 0.18273 0.32175 0.33436 0.5143 0.54423 0.65349 0.82022 0.83451 0.85967 1.00088 1.17649 1.19606 1.34106 1.51656 1.66692 1.85832 2.08156 2.20751 2.3465 2.65035 2.83386 3.0011 3.17245 3.32147 3.45621 3.60331 3.78192 4.10372 4.35114 4.51854 4.6629 4.82651 
47 0.01937 0.11422 0.17756 0.18665 0.20895 0.33184 0.34128 0.3768 0.52289 0.53975 0.66189 0.68932 0.83153 0.84431 0.86058 1.0103 1.02628 1.18498 1.19625 1.22476 1.34893 1.36969 1.52236 1.5493 1.67569 1.69803 1.86722 1.88753 2.08803 2.21415 2.24432 2.35498 2.65803 2.84157 2.86575 3.00794 3.18075 3.32938 3.46504 3.48559 3.6105 3.78659 4.11277 4.35954 4.52583 4.6643 4.83496 
43 0.00902 0.09941 0.16405 0.17307 0.19323 0.3178 0.32673 0.34725 0.5101 0.53002 0.65019 0.80887 0.82845 0.83844 0.99637 1.00945 1.17218 1.18393 1.21322 1.33673 1.36672 1.51266 1.66148 1.68204 1.85325 1.87389 2.07481 2.20163 2.24346 2.34212 2.64671 2.82874 2.9954 3.16859 3.31706 3.45274 3.48194 3.59846 3.77463 4.10022 4.34584 4.51489 4.82164 
53 0.07897 0.14479 0.15932 0.16813 0.19183 0.30885 0.31612 0.32703 0.50089 0.51401 0.54594 0.63936 0.65303 0.79845 0.81989 0.82875 0.98816 0.99844 1.16301 1.17247 1.19157 1.32705 1.34189 1.49926 1.51903 1.65295 1.66885 1.8446 1.85864 2.06259 2.08525 2.19092 2.21159 2.33335 2.6352 2.81868 2.83801 2.98505 3.15913 3.17583 3.30769 3.33069 3.4434 3.45672 3.5887 3.76298 4.09138 4.10837 4.33686 4.50303 4.63886 4.81271 4.82947 
34 0.01005 0.11528 0.17462 0.18784 0.32783 0.34026 0.51987 0.54504 0.65894 0.83114 0.84377 1.00671 1.18161 1.19798 1.34629 1.5211 1.67293 1.86371 2.08524 2.21161 2.35163 2.65664 2.83874 3.00701 3.1782 3.32654 3.46202 3.60782 3.7868 4.10974 4.3566 4.52486 4.67259 4.83202 
41 0.01229 0.1065 0.16912 0.17927 0.2199 0.32318 0.33378 0.51432 0.53463 0.65358 0.81592 0.83314 0.84577 1.00154 1.02306 1.17652 1.18957 1.22265 1.34091 1.37446 1.51647 1.66741 1.85869 1.89023 2.08078 2.20666 2.34646 2.65003 2.83329 2.99981 3.17224 3.32087 3.45643 3.48392 3.60234 3.7806 4.10407 4.35083 4.51872 4.66425 4.8263 
45 0.01605 0.11077 0.17387 0.18352 0.21267 0.32762 0.3375 0.5185 0.53568 0.65748 0.68469 0.82506 0.83934 0.85448 1.00595 1.02277 1.18096 1.19295 1.22326 1.34536 1.37084 1.51802 1.54517 1.67172 1.69833 1.86345 1.89054 2.08376 2.21159 2.35084 2.65316 2.83768 2.86641 3.00403 3.17657 3.32549 3.46097 3.48507 3.60664 3.78161 4.10857 4.35517 4.52097 4.65682 4.83076 
45 0.01276 0.10848 0.16896 0.1787 0.2065 0.32244 0.33206 0.36666 0.51417 0.53289 0.6524 0.67827 0.82773 0.83899 1.00128 1.01755 1.17598 1.18794 1.21898 1.34024 1.36345 1.51365 1.54968 1.66697 1.69398 1.85869 1.88437 2.07901 2.206 2.34646 2.64957 2.83292 2.86348 2.99915 3.17253 3.32095 3.45641 3.47986 3.60222 3.77808 4.10434 4.35068 4.51782 4.65414 4.82646 
43 0.01632 0.10574 0.1657 0.17573 0.21065 0.31927 0.32898 0.38126 0.51055 0.52873 0.64967 0.82001 0.833 0.85237 0.998 1.01495 1.17284 1.18569 1.22034 1.33718 1.36368 1.51085 1.66346 1.69522 1.85488 1.88025 2.07518 2.20247 2.24779 2.34306 2.64652 2.82932 2.99561 3.16899 3.31753 3.45314 3.59888 3.77447 4.10093 4.34694 4.51487 4.67015 4.82262 
37 0.01116 0.1066 0.16519 0.17646 0.31806 0.32862 0.50961 0.53182 0.64934 0.81626 0.83138 0.85135 0.99712 1.02015 1.17181 1.18637 1.33617 1.51224 1.66227 1.69413 1.85405 1.8856 2.07547 2.20105 2.34216 2.64786 2.82875 2.99479 3.16852 3.31661 3.45258 3.59881 3.77619 4.10015 4.34634 4.51687 4.82182 
55 0.01735 0.09875 0.1658 0.17368 0.18559 0.32009 0.32733 0.33764 0.51205 0.52462 0.55033 0.65082 0.66377 0.80892 0.83058 0.83944 0.99914 1.00919 1.17422 1.18332 1.20065 1.33813 1.35144 1.51085 1.52865 1.66423 1.67877 1.85584 1.86921 2.07441 2.09303 2.20263 2.22141 2.34443 2.37336 2.64649 2.66755 2.83028 2.84856 2.99659 3.02502 3.17036 3.18657 3.3191 3.45469 3.46784 3.59991 3.77499 4.10253 4.11862 4.34829 4.51458 4.65026 4.82405 4.83983 
41 0.01615 0.11582 0.1775 0.18801 0.23833 0.33074 0.34097 0.5225 0.54221 0.66206 0.83074 0.84432 0.86629 1.00944 1.02805 1.18486 1.19841 1.23657 1.34908 1.37836 1.52426 1.6751 1.70576 1.8669 1.89609 2.09017 2.21559 2.35478 2.65872 2.84192 3.0086 3.18108 3.32959 3.46498 3.61121 3.78824 4.113 4.3593 4.52713 4.67597 4.83473 
48 0.00847 0.09809 0.16046 0.16932 0.18862 0.31445 0.32319 0.34185 0.50573 0.52179 0.64424 0.67272 0.81273 0.82697 0.83978 0.99323 1.00653 1.16791 1.17883 1.20649 1.33198 1.35273 1.50448 1.5415 1.65862 1.68044 1.85001 1.86857 2.06888 2.19655 2.22284 2.33816 2.64049 2.82407 2.84761 2.9903 3.16389 3.3125 3.44814 3.46878 3.59358 3.76812 4.09616 4.34203 4.50828 4.65732 4.81762 4.84646 
34 0.00856 0.10879 0.16663 0.18061 0.31987 0.3333 0.51188 0.53978 0.65164 0.81974 0.83326 0.88991 0.99897 1.17444 1.19395 1.33891 1.51528 1.6657 1.85609 2.07837 2.20573 2.34417 2.64864 2.83185 2.99903 3.17011 3.31897 3.4541 3.60176 3.77911 4.1015 4.34843 4.51801 4.82397 
54 0.01678 0.10078 0.16795 0.17597 0.19048 0.32261 0.33065 0.34427 0.51369 0.52731 0.56707 0.65208 0.66568 0.81464 0.83262 0.84182 1.00103 1.01264 1.17566 1.18509 1.20424 1.33951 1.35346 1.51204 1.52942 1.66619 1.68221 1.85776 1.87255 2.07651 2.09894 2.20396 2.22314 2.34578 2.64768 2.67112 2.8318 2.85054 2.99799 3.04577 3.17162 3.18934 3.32045 3.45574 3.4687 3.60099 3.77604 4.1038 4.12189 4.34997 4.51553 4.65003 4.82564 4.84353 
47 0.01878 0.10641 0.16705 0.17629 0.19869 0.32048 0.32942 0.34958 0.51194 0.52908 0.65086 0.67863 0.82278 0.83494 0.85393 0.99947 1.01356 1.17397 1.18528 1.21426 1.33812 1.35816 1.51141 1.54105 1.66466 1.68419 1.85634 1.87549 2.07561 2.20308 2.23406 2.34439 2.64736 2.83041 2.85521 2.99669 3.17065 3.31887 3.45476 3.47779 3.60026 3.77606 4.10258 4.34849 4.516 4.65311 4.82417 
42 0.00814 0.10178 0.17018 0.17957 0.20499 0.32435 0.33403 0.51573 0.53422 0.65551 0.81567 0.83425 0.84558 1.00282 1.01967 1.17785 1.18992 1.21977 1.34217 1.36766 1.51931 1.66818 1.69117 1.86014 1.88663 2.0825 2.20888 2.34782 2.65365 2.83464 2.86247 3.00151 3.17426 3.32253 3.4581 3.48955 3.60504 3.7833 4.10569 4.35251 4.52265 4.8278 
41 0.01729 0.10597 0.16756 0.17693 0.20137 0.32113 0.33033 0.35712 0.51323 0.53362 0.65345 0.81786 0.83318 0.84634 0.99973 1.01447 1.17565 1.18872 1.2227 1.34007 1.51531 1.66488 1.686 1.85674 1.87687 2.08029 2.20653 2.34514 2.64968 2.83195 2.99949 3.17195 3.32008 3.45588 3.60254 3.77959 4.10339 4.349 4.51836 4.66634 4.82515 
34 0.02368 0.11384 0.16966 0.1849 0.32326 0.33725 0.51681 0.56977 0.65606 0.82181 0.83552 0.87393 1.00273 1.17855 1.20585 1.3439 1.52245 1.67047 1.86003 2.08687 2.21242 2.348 2.65531 2.83822 3.00785 3.17524 3.32329 3.45844 3.61018 3.79962 4.10523 4.35355 4.52517 4.83009 
45 0.01095 0.10258 0.16702 0.17586 0.19481 0.32064 0.32907 0.34442 0.51251 0.52905 0.65205 0.81309 0.83168 0.84198 0.99925 1.01133 1.1744 1.18509 1.21055 1.33871 1.35808 1.51375 1.66437 1.68216 1.85631 1.87359 2.07668 2.20327 2.22937 2.3447 2.64988 2.83069 2.85212 2.99765 3.17142 3.31914 3.45503 3.47602 3.60096 3.77672 4.10284 4.34849 4.5174 4.82424 4.84584 
46 0.01568 0.10503 0.16856 0.17759 0.19944 0.32216 0.33115 0.35438 0.51412 0.53255 0.65335 0.68705 0.81901 0.83385 0.84562 1.00063 1.0141 1.17642 1.18818 1.21783 1.34055 1.36618 1.51428 1.55527 1.6666 1.68988 1.85797 1.87712 2.07999 2.20646 2.24655 2.34613 2.64937 2.8332 2.9995 3.17242 3.3211 3.45659 3.48171 3.60218 3.77874 4.10415 4.34992 4.51732 4.65856 4.82615 
34 0.01187 0.10839 0.16908 0.18097 0.32269 0.33473 0.51511 0.54317 0.65496 0.81728 0.83353 0.85012 1.00144 1.17757 1.19705 1.34191 1.51884 1.66779 1.85858 2.082 2.20895 2.34642 2.65183 2.83478 3.00231 3.1731 3.32146 3.45737 3.60512 3.78435 4.1044 4.35168 4.5215 4.82703 
47 0.01519 0.10672 0.16943 0.17858 0.20148 0.32321 0.33246 0.36207 0.51484 0.5329 0.65359 0.68286 0.82281 0.83593 0.85117 1.0017 1.01607 1.17671 1.18797 1.21645 1.34089 1.36271 1.51466 1.55106 1.66763 1.69105 1.85927 1.88258 2.07951 2.20649 2.24185 2.34698 2.64997 2.83356 2.86016 2.9997 3.17299 3.32155 3.45703 3.47989 3.60265 3.7785 4.10488 4.35147 4.51803 4.65499 4.82694 
40 0.01539 0.11232 0.1764 0.18659 0.22706 0.33009 0.3404 0.52148 0.54124 0.66161 0.82343 0.84024 0.85334 1.00833 1.02744 1.1836 1.19648 1.22885 1.34789 1.37598 1.52436 1.67424 1.70645 1.86593 1.89504 2.08894 2.21433 2.35317 2.6586 2.84054 3.00704 3.17948 3.32783 3.46376 3.61023 3.7887 4.11102 4.35739 4.52626 4.83312 
44 0.01633 0.0996 0.16028 0.16972 0.19448 0.31378 0.32305 0.35091 0.5052 0.52552 0.6439 0.67845 0.81519 0.82778 0.8447 0.9927 1.00791 1.16735 1.17948 1.21147 1.33152 1.35875 1.50469 1.65766 1.67868 1.84937 1.87017 2.06822 2.1963 2.33753 2.64039 2.82347 2.98949 3.1635 3.31188 3.44762 3.4753 3.59318 3.76785 4.09547 4.34126 4.50809 4.64826 4.81701 
35 0.02007 0.11427 0.17323 0.18563 0.3265 0.33831 0.51902 0.54512 0.65837 0.82369 0.8386 0.85944 1.00534 1.18085 1.19786 1.34555 1.52147 1.67097 1.86306 2.08546 2.21172 2.35064 2.65417 2.83828 3.00483 3.17672 3.32603 3.46103 3.60815 3.7863 4.10813 4.35525 4.52244 4.66386 4.83147 
41 0.00848 0.10473 0.17151 0.18135 0.21211 0.32571 0.33605 0.51712 0.53654 0.65694 0.82199 0.83728 0.85302 1.00431 1.02457 1.17921 1.19212 1.22545 1.34333 1.3697 1.51978 1.67039 1.86193 1.89473 2.0835 2.20953 2.34929 2.65363 2.83637 3.00174 3.17535 3.32373 3.45922 3.48834 3.6056 3.78353 4.10707 4.35379 4.52222 4.67199 4.82901 
37 0.0137 0.1094 0.16649 0.1785 0.31946 0.3308 0.51084 0.53328 0.65089 0.81918 0.83324 0.86253 0.99846 1.03321 1.1732 1.18844 1.33749 1.51275 1.66396 1.85507 1.88395 2.07616 2.20283 2.34315 2.64777 2.83005 2.99661 3.16957 3.3178 3.45378 3.59973 3.7773 4.10123 4.34758 4.51655 4.67413 4.82328 
35 0.01128 0.11326 0.17448 0.18974 0.32799 0.34198 0.51976 0.54733 0.65935 0.82596 0.83981 0.87425 1.00635 1.18201 1.2023 1.34707 1.52204 1.67351 1.86427 2.08671 2.21563 2.35111 2.65521 2.8396 3.00697 3.17771 3.32609 3.46201 3.60914 3.78681 4.1087 4.35597 4.52377 4.66881 4.83215 
42 0.0083 0.1013 0.17126 0.18089 0.2099 0.32543 0.33558 0.51679 0.53636 0.65578 0.69528 0.82159 0.83644 0.85041 1.00392 1.02405 1.17912 1.19195 1.22461 1.34327 1.37107 1.51716 1.67018 1.86078 1.88463 2.08217 2.20931 2.34848 2.65148 2.83596 3.00252 3.17451 3.32322 3.45879 3.4837 3.60445 3.78021 4.10639 4.35264 4.51917 4.65747 4.82851 
45 0.01861 0.10565 0.16686 0.17606 0.19874 0.32056 0.32969 0.35502 0.51226 0.53107 0.65152 0.81766 0.83269 0.84643 0.99928 1.01393 1.1742 1.18589 1.21551 1.33812 1.35945 1.51254 1.66448 1.68457 1.85652 1.8779 2.07722 2.20297 2.23513 2.34459 2.64777 2.83083 2.85745 2.99685 3.17086 3.3191 3.45476 3.48126 3.60022 3.77731 4.1024 4.34871 4.51628 4.65237 4.82432 
48 0.00729 0.09144 0.16682 0.17506 0.1887 0.32293 0.33133 0.34841 0.51417 0.52885 0.65302 0.67657 0.80998 0.83177 0.84093 1.00113 1.01339 1.17604 1.1859 1.2075 1.34002 1.3557 1.51386 1.5379 1.66671 1.68413 1.85829 1.8745 2.07776 2.20456 2.22522 2.34603 2.64912 2.83251 2.85257 2.99862 3.17191 3.32057 3.45592 3.47004 3.60151 3.77718 4.10403 4.35011 4.51669 4.65389 4.82576 4.84343 
40 0.0092 0.08619 0.17415 0.18414 0.2158 0.32929 0.34 0.52113 0.54261 0.65993 0.82598 0.84086 0.85763 1.0077 1.0293 1.18331 1.19754 1.24377 1.34736 1.38537 1.52274 1.67415 1.86501 1.89457 2.08654 2.21427 2.35303 2.65696 2.84012 3.00741 3.17852 3.32741 3.46282 3.60898 3.7857 4.11043 4.35755 4.52503 4.6741 4.83313 
44 0.01437 0.10015 0.16225 0.17114 0.19021 0.31625 0.32515 0.3457 0.5078 0.52574 0.64722 0.80903 0.82716 0.83766 0.99479 1.0082 1.16975 1.18087 1.20829 1.33397 1.35931 1.50753 1.65989 1.67875 1.85155 1.87046 2.07162 2.1981 2.22871 2.34001 2.64353 2.82599 2.85217 2.99238 3.16618 3.31446 3.45041 3.59595 3.7713 4.09815 4.34377 4.51221 4.65976 4.81951 
56 0.01182 0.09771 0.16715 0.17497 0.18779 0.32167 0.32901 0.33972 0.51334 0.52602 0.55147 0.65194 0.66477 0.80633 0.83079 0.8395 0.86275 1.00034 1.01063 1.17544 1.18443 1.20179 1.33944 1.35331 1.51197 1.52856 1.66577 1.68116 1.85733 1.87159 2.07627 2.0965 2.2041 2.22267 2.34552 2.64741 2.67548 2.83173 2.84999 2.99759 3.01845 3.17111 3.18533 3.32013 3.35226 3.45545 3.46766 3.60102 3.77605 4.10344 4.11837 4.34961 4.5157 4.6518 4.8254 4.84216 
38 0.02032 0.10878 0.17133 0.18202 0.32465 0.33518 0.51633 0.53717 0.65572 0.81194 0.83348 0.84448 1.00311 1.02511 1.1788 1.19303 1.22931 1.34296 1.37875 1.51805 1.66972 1.86047 1.89267 2.08279 2.20989 2.34816 2.65213 2.83585 3.00275 3.17438 3.32323 3.45855 3.60465 3.78218 4.10593 4.35233 4.5201 4.82814 
40 0.01057 0.09909 0.16058 0.17046 0.20315 0.31407 0.32381 0.50541 0.52619 0.6448 0.80656 0.82507 0.83643 0.99243 1.00805 1.16767 1.17982 1.21045 1.33189 1.35998 1.50592 1.65801 1.69038 1.84927 1.874 2.06902 2.19702 2.33767 2.64124 2.82389 2.99017 3.16392 3.3123 3.44825 3.59365 3.76874 4.09565 4.34117 4.50906 4.81696 
49 0.01705 0.09938 0.16697 0.1751 0.19009 0.32139 0.32941 0.34269 0.5136 0.53067 0.65322 0.68934 0.80633 0.83037 0.83936 0.87733 0.99985 1.01105 1.17555 1.18566 1.20919 1.3397 1.35976 1.51438 1.55119 1.66568 1.6837 1.85705 1.87333 2.079 2.20482 2.23215 2.34543 2.64909 2.83225 2.85523 2.99934 3.17186 3.32023 3.456 3.47534 3.60131 3.77829 4.10338 4.34933 4.51687 4.65746 4.82544 4.85612 
41 0.0149 0.10348 0.16393 0.17383 0.20629 0.31772 0.32785 0.509 0.52991 0.64842 0.81255 0.82909 0.84257 0.9961 1.01368 1.1717 1.1854 1.22231 1.33558 1.3671 1.50968 1.6619 1.69513 1.85331 1.8816 2.07415 2.20164 2.34147 2.64491 2.82795 2.99417 3.16776 3.31617 3.45181 3.59757 3.7739 4.0991 4.34506 4.51343 4.65765 4.82091 
37 0.0241 0.11902 0.1682 0.18094 0.32075 0.33232 0.51217 0.53413 0.65064 0.81712 0.83415 0.86494 1.00015 1.0444 1.17423 1.18865 1.33855 1.37051 1.51199 1.66556 1.85707 2.07623 2.20366 2.34473 2.64733 2.83124 2.99696 3.17065 3.3191 3.45485 3.60054 3.77569 4.10276 4.34942 4.51573 4.65518 4.82479 
34 0.02405 0.12138 0.17593 0.19079 0.32926 0.34278 0.52066 0.54614 0.66004 0.8298 0.84275 1.00804 1.18317 1.20218 1.34724 1.52227 1.67402 1.86584 2.08864 2.21562 2.35297 2.65526 2.83975 3.00712 3.17858 3.32721 3.46293 3.60948 3.7872 4.11062 4.3584 4.52449 4.66495 4.83306 
42 0.01358 0.10128 0.16168 0.17154 0.20282 0.31515 0.32517 0.5065 0.52595 0.64546 0.81028 0.82684 0.84024 0.99359 1.01181 1.16881 1.18143 1.21394 1.33308 1.3599 1.50652 1.65913 1.69264 1.85054 1.87694 2.07017 2.19836 2.33886 2.64197 2.82526 2.99148 3.16483 3.31341 3.44911 3.47505 3.59483 3.76983 4.09677 4.34263 4.51 4.65407 4.81851 
34 0.01673 0.1108 0.17011 0.18261 0.32352 0.33582 0.51541 0.54031 0.65577 0.81998 0.83524 0.85477 1.00224 1.17764 1.1944 1.34258 1.51887 1.66883 1.85929 2.08241 2.20948 2.34732 2.65219 2.83492 3.00228 3.17359 3.32202 3.45765 3.6049 3.78376 4.10494 4.3517 4.52185 4.82718 
48 0.0111 0.09993 0.16712 0.17546 0.19097 0.32143 0.32946 0.34258 0.51328 0.52815 0.65196 0.67067 0.81241 0.83183 0.84127 1.00003 1.01153 1.17518 1.1851 1.20683 1.33934 1.35607 1.51201 1.53204 1.66551 1.68327 1.85734 1.87416 2.07696 2.20367 2.22539 2.34542 2.64786 2.83134 2.85053 2.99791 3.1714 3.31993 3.45534 3.46985 3.6008 3.77664 4.10334 4.34932 4.51589 4.65058 4.82523 4.84557 
47 0.01015 0.06436 0.13723 0.1762 0.18592 0.21842 0.32925 0.33879 0.52036 0.5375 0.65888 0.68289 0.83011 0.8424 0.86068 1.00776 1.02393 1.18206 1.19314 1.22105 1.34639 1.36737 1.52051 1.55873 1.67323 1.69658 1.86478 1.88614 2.08563 2.21115 2.23998 2.35252 2.65607 2.83916 2.86448 3.00615 3.17856 3.32697 3.46244 3.48244 3.60819 3.78449 4.11054 4.35711 4.52363 4.66129 4.83247 
34 0.00733 0.10563 0.16558 0.17824 0.31887 0.33124 0.51133 0.54042 0.65087 0.81612 0.83118 0.85138 0.99791 1.17333 1.19184 1.33841 1.51568 1.66408 1.85488 2.07869 2.20407 2.34294 2.64849 2.83105 2.99856 3.16962 3.31801 3.45362 3.60046 3.78247 4.10095 4.34768 4.51895 4.82336 
48 0.01885 0.10243 0.16779 0.17645 0.19593 0.32167 0.33048 0.35234 0.51308 0.52942 0.65197 0.67725 0.81368 0.83155 0.84135 1.00008 1.01403 1.17501 1.18542 1.21004 1.3392 1.35835 1.51263 1.53826 1.66596 1.68721 1.85723 1.87622 2.07717 2.20452 2.23133 2.34498 2.64802 2.8318 2.85473 2.99783 3.17081 3.31967 3.45505 3.47209 3.60055 3.776 4.10285 4.3491 4.51561 4.65488 4.82489 4.8486 
43 0.01266 0.10498 0.16852 0.1781 0.20708 0.322 0.33155 0.51312 0.53126 0.65291 0.81153 0.83165 0.84229 1.00014 1.01487 1.17543 1.18705 1.21573 1.33982 1.36458 1.51413 1.66628 1.69174 1.85751 1.87885 2.07847 2.20592 2.24392 2.34555 2.64896 2.83225 2.86666 2.999 3.1717 3.3202 3.45603 3.60146 3.77804 4.10354 4.35002 4.51736 4.66177 4.82535 
36 0.01578 0.10859 0.16341 0.17629 0.31612 0.32836 0.50779 0.53721 0.6476 0.81694 0.8305 0.88356 0.99515 1.17018 1.18697 1.33437 1.50965 1.66058 1.85155 1.88922 2.0738 2.20014 2.34004 2.64531 2.82696 2.99373 3.1667 3.31465 3.45099 3.59709 3.77464 4.0982 4.34432 4.51287 4.66601 4.82011 
43 0.01212 0.09721 0.1594 0.16877 0.19307 0.31326 0.32304 0.5049 0.52459 0.64425 0.67738 0.80651 0.82416 0.83487 0.99166 1.00859 1.16733 1.17981 1.21154 1.33158 1.35986 1.5054 1.55123 1.6576 1.84866 1.87985 2.0692 2.1969 2.33712 2.64036 2.82369 2.98993 3.16338 3.31183 3.44764 3.47313 3.59332 3.76859 4.09503 4.34069 4.50816 4.64817 4.81677 
39 0.01405 0.10611 0.16989 0.17964 0.21314 0.32377 0.33393 0.51573 0.53694 0.65568 0.81241 0.83282 0.84332 1.00187 1.01942 1.17808 1.1919 1.22637 1.3428 1.5186 1.6683 1.85909 1.88682 2.08218 2.20961 2.34728 2.65195 2.83499 3.00249 3.17372 3.3225 3.45783 3.60414 3.78238 4.10504 4.35151 4.52013 4.67371 4.82772 
43 0.01339 0.10379 0.16965 0.17875 0.20267 0.32389 0.33357 0.51537 0.53416 0.65478 0.80778 0.83182 0.84156 1.00181 1.01781 1.17726 1.18872 1.21636 1.34152 1.36471 1.51567 1.66844 1.7028 1.85929 1.88328 2.08088 2.20809 2.24584 2.34693 2.65018 2.83436 3.00075 3.17314 3.32172 3.45732 3.48081 3.60289 3.77913 4.10473 4.35104 4.518 4.65975 4.82696 
33 0.01009 0.11573 0.17085 0.18629 0.32396 0.33794 0.51603 0.54471 0.65569 0.82741 0.84009 1.003 1.17805 1.19771 1.34289 1.51771 1.66921 1.86047 2.08372 2.21066 2.34818 2.65263 2.8358 3.003 3.17437 3.32277 3.45871 3.60673 3.78289 4.10582 4.35356 4.52063 4.82857 
36 0.01784 0.11052 0.16739 0.17981 0.32041 0.33237 0.51195 0.53437 0.65136 0.81952 0.83371 0.86059 0.99936 1.17432 1.18961 1.33873 1.51278 1.66516 1.85619 1.90046 2.07707 2.20494 2.34432 2.64768 2.83125 2.99759 3.17016 3.31876 3.4545 3.60067 3.77682 4.10182 4.34858 4.51624 4.65557 4.82424 
34 0.01692 0.11665 0.17209 0.18561 0.32477 0.33682 0.51644 0.54063 0.65693 0.82644 0.83948 1.00362 1.17876 1.19507 1.34316 1.51895 1.66944 1.86014 1.88994 2.08406 2.2099 2.34876 2.65392 2.83585 3.00377 3.17547 3.32323 3.45934 3.60626 3.78419 4.1066 4.35308 4.52191 4.82877 
40 0.01244 0.10612 0.16662 0.17697 0.22108 0.32002 0.33029 0.51125 0.53232 0.65072 0.81803 0.83262 0.85014 0.99854 1.01758 1.17338 1.18652 1.22166 1.3376 1.36591 1.51273 1.66443 1.85537 1.87795 2.07654 2.20338 2.34337 2.64782 2.82998 2.99646 3.17001 3.31787 3.45388 3.5995 3.77621 4.10142 4.34755 4.51544 4.66038 4.82338 
39 0.02284 0.11953 0.17706 0.18796 0.33044 0.34116 0.52234 0.54343 0.66199 0.82969 0.84402 0.8686 1.00921 1.0296 1.18462 1.199 1.34875 1.37983 1.52432 1.67486 1.70906 1.8667 1.89798 2.08874 2.21513 2.35462 2.65856 2.84166 3.00858 3.18081 3.32936 3.46491 3.61078 3.78778 4.11251 4.35921 4.52685 4.67333 4.83468 
43 0.01517 0.10048 0.16438 0.17351 0.19663 0.31808 0.32708 0.35133 0.50982 0.53002 0.6492 0.80796 0.82796 0.83785 0.99636 1.01016 1.17192 1.18378 1.21331 1.33611 1.36185 1.51066 1.66206 1.68378 1.85338 1.87441 2.07465 2.20097 2.23238 2.34179 2.64574 2.82829 2.99458 3.16811 3.3164 3.45236 3.59762 3.77347 4.09969 4.34547 4.51359 4.66073 4.82139 
41 0.02049 0.11176 0.17427 0.18435 0.22263 0.32796 0.33819 0.51943 0.53941 0.65931 0.82037 0.83789 0.85018 1.00626 1.02527 1.18182 1.19507 1.2285 1.34621 1.38138 1.52119 1.67245 1.86342 1.88948 2.08538 2.21298 2.35132 2.65528 2.83861 3.00476 3.1775 3.32599 3.46133 3.48754 3.60788 3.7847 4.10886 4.35569 4.52298 4.6636 4.83124 
50 0.01678 0.09818 0.16673 0.17465 0.18815 0.32142 0.32903 0.34059 0.51348 0.52825 0.65276 0.67702 0.80137 0.82972 0.83852 0.85855 0.99991 1.01047 1.17541 1.1849 1.20478 1.33962 1.35624 1.51427 1.54202 1.66567 1.68218 1.85717 1.87247 2.07839 2.20479 2.22815 2.34531 2.6485 2.83203 2.85217 2.99807 3.17139 3.32 3.45564 3.47121 3.60126 3.77702 4.10319 4.12364 4.34913 4.51635 4.65346 4.82516 4.84338 
49 0.01955 0.10301 0.16737 0.17571 0.19178 0.32118 0.32927 0.3426 0.51264 0.52654 0.64975 0.66252 0.81435 0.83219 0.84198 0.99992 1.01159 1.17479 1.18478 1.20667 1.33879 1.35442 1.51172 1.53316 1.66498 1.68124 1.8567 1.87201 2.07591 2.20369 2.22707 2.345 2.64746 2.83077 2.84976 2.99718 3.17091 3.19176 3.31936 3.45507 3.4693 3.60054 3.77546 4.10318 4.34886 4.51534 4.65436 4.82454 4.84175 
51 0.01703 0.10137 0.16784 0.17587 0.18999 0.32201 0.32964 0.34114 0.51375 0.52776 0.65207 0.66618 0.8105 0.83207 0.84125 1.00062 1.01122 1.17559 1.1851 1.2042 1.33993 1.3559 1.51264 1.53184 1.66567 1.68077 1.85774 1.87269 2.07694 2.20418 2.22489 2.34599 2.64795 2.67313 2.83195 2.85122 2.99824 3.17194 3.19234 3.32056 3.45618 3.47071 3.60144 3.77634 4.10399 4.123 4.35003 4.51609 4.65116 4.82576 4.84429 
40 0.02024 0.11155 0.17127 0.18156 0.22216 0.32528 0.33611 0.51703 0.53907 0.65606 0.82348 0.83763 0.85659 1.00416 1.03401 1.17876 1.19223 1.22901 1.34312 1.37414 1.5195 1.67037 1.86096 1.89039 2.08354 2.21009 2.34861 2.6531 2.83571 3.00338 3.17516 3.32351 3.45877 3.60523 3.78477 4.10674 4.35355 4.52136 4.66152 4.82911 
52 0.01257 0.09949 0.16977 0.17756 0.19066 0.32468 0.33231 0.34408 0.5161 0.52964 0.56092 0.65554 0.67708 0.80944 0.83333 0.84207 0.86814 1.00303 1.01359 1.17827 1.18757 1.20665 1.34254 1.35878 1.51599 1.53703 1.66866 1.68487 1.8599 1.8744 2.08053 2.20773 2.23019 2.34811 2.65097 2.83434 2.85272 3.00083 3.17416 3.1947 3.32293 3.45828 3.47151 3.60355 3.77938 4.10602 4.12231 4.35208 4.519 4.65592 4.82796 4.84506 
48 0.0127 0.09921 0.165 0.17351 0.18963 0.31884 0.32667 0.33859 0.51087 0.52633 0.65013 0.67405 0.81064 0.82988 0.83934 0.99772 1.00893 1.17314 1.18365 1.20851 1.33705 1.35466 1.51122 1.54139 1.66273 1.67981 1.85445 1.87 2.07462 2.20141 2.22786 2.34315 2.64716 2.82898 2.85004 2.99563 3.16962 3.31773 3.4537 3.47207 3.59919 3.77479 4.10123 4.34662 4.51472 4.66094 4.82258 4.84244 
40 0.0103 0.10449 0.16226 0.17294 0.29248 0.3176 0.3296 0.50701 0.5275 0.64593 0.8174 0.83027 0.86549 0.9948 1.01714 1.16925 1.1824 1.21912 1.33354 1.36339 1.50668 1.66067 1.85157 1.88886 2.0712 2.19869 2.33948 2.64196 2.82586 2.99203 3.16535 3.31383 3.44973 3.59498 3.77005 4.09732 4.34361 4.51013 4.64816 4.81912 
47 0.01484 0.10666 0.17006 0.17903 0.20035 0.32434 0.33371 0.36829 0.51587 0.53477 0.65479 0.68701 0.8223 0.83607 0.84982 1.00271 1.01778 1.17766 1.18904 1.21776 1.34171 1.36365 1.51522 1.54525 1.66883 1.69603 1.86012 1.88312 2.08145 2.20761 2.24415 2.34765 2.65087 2.83445 2.86806 3.00085 3.17403 3.32237 3.45793 3.48239 3.60363 3.77996 4.1057 4.35219 4.51896 4.65715 4.8279 
46 0.00853 0.10493 0.16704 0.17655 0.20203 0.32069 0.33019 0.36293 0.51206 0.52917 0.65076 0.67723 0.82369 0.83537 0.85901 0.99965 1.01604 1.17409 1.18604 1.21747 1.33852 1.36251 1.51191 1.66486 1.68718 1.85661 1.87902 2.07614 2.20319 2.23461 2.34452 2.6476 2.83092 2.99703 3.17034 3.31883 3.45465 3.48104 3.60058 3.77559 4.10229 4.34849 4.51557 4.65539 4.82418 4.8543 
33 0.02056 0.12367 0.17329 0.19089 0.32613 0.34079 0.51941 0.5592 0.65884 0.83009 0.84309 1.00549 1.18102 1.20601 1.34543 1.52557 1.67211 1.86387 2.09145 2.21439 2.35125 2.65712 2.84017 3.00813 3.17791 3.32657 3.46101 3.61288 3.79449 4.10863 4.3576 4.52896 4.83185 
39 0.01106 0.10471 0.1666 0.17657 0.21218 0.32025 0.3304 0.51203 0.5331 0.65167 0.81401 0.83121 0.84385 0.9987 1.01701 1.17427 1.18722 1.22018 1.33859 1.36985 1.51556 1.66489 1.85577 1.88258 2.07785 2.20479 2.34407 2.64925 2.83107 2.99763 3.17042 3.31891 3.45458 3.60082 3.77777 4.10198 4.3479 4.51682 4.82359 
36 0.01469 0.10267 0.16289 0.17337 0.31498 0.32508 0.50776 0.53199 0.64795 0.8079 0.82711 0.8394 0.9945 1.01391 1.17045 1.18619 1.33471 1.51026 1.6597 1.85102 1.8797 2.0721 2.19969 2.33995 2.64579 2.82663 2.99329 3.16667 3.31489 3.45077 3.59676 3.77335 4.09817 4.34369 4.51393 4.81947 
45 0.01292 0.1047 0.16655 0.17557 0.19613 0.3203 0.32935 0.35205 0.51185 0.52918 0.65169 0.81681 0.8323 0.84517 0.99897 1.01313 1.1738 1.18522 1.21395 1.33801 1.35908 1.51241 1.66416 1.68333 1.85587 1.87462 2.07579 2.20296 2.2364 2.344 2.6479 2.83021 2.85438 2.99698 3.17058 3.31857 3.45456 3.48124 3.60055 3.77611 4.10211 4.34816 4.5162 4.66485 4.82389 
36 0.02108 0.11465 0.16992 0.18222 0.32279 0.33431 0.51426 0.53749 0.654 0.82328 0.83688 0.882 1.00189 1.17663 1.19193 1.34087 1.5146 1.66728 1.85841 1.8904 2.07994 2.20644 2.34645 2.64995 2.83342 2.99993 3.17283 3.32118 3.45709 3.60316 3.77881 4.10465 4.35108 4.51829 4.66185 4.82647 
53 0.00719 0.09562 0.16683 0.17511 0.1893 0.32132 0.32911 0.34101 0.51283 0.52573 0.55383 0.65124 0.6645 0.81886 0.83366 0.84405 1.00039 1.0117 1.17498 1.18458 1.20422 1.33909 1.35398 1.51145 1.52995 1.66523 1.68086 1.85701 1.87174 2.07584 2.09848 2.20368 2.22532 2.34541 2.64723 2.83108 2.84941 2.99737 3.03192 3.17114 3.18881 3.31981 3.35288 3.4554 3.46897 3.60086 3.77564 4.10362 4.34949 4.51544 4.65105 4.82511 4.84265 
44 0.01019 0.1031 0.17045 0.1795 0.20075 0.32439 0.33348 0.35935 0.51633 0.53438 0.65586 0.81761 0.83512 0.84601 1.00275 1.01643 1.17855 1.19021 1.21923 1.34278 1.36683 1.51764 1.66812 1.68746 1.86028 1.88006 2.08231 2.20827 2.24319 2.34863 2.65148 2.83535 3.00201 3.17472 3.3232 3.45865 3.48058 3.60448 3.78188 4.10623 4.35219 4.52005 4.65872 4.82817 
48 0.01937 0.11008 0.17258 0.18151 0.20179 0.32611 0.33488 0.35389 0.51765 0.53349 0.6565 0.6793 0.82584 0.83918 0.85382 1.00492 1.01849 1.17975 1.19063 1.21751 1.34381 1.36273 1.51751 1.54415 1.6704 1.69 1.86191 1.87948 2.08257 2.20914 2.23783 2.35 2.65272 2.83641 2.85942 3.0024 3.17601 3.32455 3.46016 3.47936 3.60571 3.7813 4.108 4.35412 4.52058 4.65864 4.82978 4.85409 
48 0.01347 0.10375 0.17085 0.17939 0.19719 0.3247 0.33309 0.34899 0.51634 0.53169 0.65547 0.68012 0.81815 0.83537 0.84538 1.00337 1.01599 1.17844 1.18884 1.21341 1.34232 1.35957 1.5174 1.55724 1.66867 1.68623 1.8604 1.87708 2.08149 2.20746 2.23255 2.3484 2.65191 2.83502 2.8569 3.00121 3.17473 3.3231 3.45862 3.47579 3.60457 3.78022 4.10658 4.35223 4.51987 4.66065 4.82814 4.848 
36 0.00716 0.10857 0.17172 0.18384 0.32504 0.33676 0.51713 0.54152 0.65615 0.82341 0.83784 0.86148 1.00395 1.17927 1.19567 1.34377 1.51794 1.66989 1.86088 1.89999 2.08281 2.21027 2.34872 2.65262 2.83644 3.00422 3.1752 3.3239 3.45904 3.60531 3.78309 4.10672 4.35377 4.52081 4.66681 4.82922 
46 0.02067 0.10506 0.16583 0.17481 0.19478 0.31931 0.32805 0.34605 0.51098 0.52824 0.64951 0.67557 0.82065 0.83332 0.84994 0.99828 1.01171 1.17287 1.18388 1.2114 1.33703 1.35878 1.51117 1.6632 1.68114 1.85513 1.87328 2.07565 2.20139 2.22784 2.34331 2.64734 2.8294 2.85414 2.99562 3.16953 3.31777 3.45347 3.47342 3.59927 3.77517 4.10162 4.34746 4.51575 4.65394 4.82318 
45 0.01835 0.10324 0.16326 0.17289 0.19979 0.31691 0.32648 0.36143 0.50833 0.52694 0.64697 0.68632 0.81977 0.83155 0.85388 0.99584 1.01245 1.1706 1.18272 1.21478 1.33482 1.36095 1.50823 1.66109 1.68906 1.85274 1.87914 2.07299 2.19988 2.23958 2.34088 2.6438 2.82716 2.99309 3.1667 3.3153 3.45084 3.47624 3.59663 3.77209 4.09883 4.3449 4.51184 4.65283 4.82054 
40 0.01079 0.10497 0.16979 0.17943 0.20988 0.3237 0.33344 0.5154 0.53601 0.6552 0.81286 0.83284 0.84348 1.00198 1.01908 1.17765 1.19067 1.22256 1.34174 1.36961 1.51905 1.66797 1.69879 1.85947 1.88737 2.08435 2.20745 2.34736 2.65212 2.83432 3.00208 3.17394 3.32217 3.4576 3.60383 3.7843 4.10503 4.35184 4.52016 4.82729 
46 0.02049 0.10337 0.16496 0.17423 0.19791 0.31853 0.32792 0.35968 0.51028 0.5281 0.64904 0.6797 0.81844 0.83161 0.84668 0.99733 1.01223 1.17228 1.18363 1.21247 1.33654 1.3599 1.51042 1.66281 1.68484 1.85429 1.87569 2.07438 2.2017 2.23378 2.34248 2.6459 2.8291 2.85608 2.99503 3.16837 3.31712 3.45268 3.47453 3.59865 3.77377 4.10041 4.34643 4.51403 4.66609 4.82231 
48 0.01033 0.10177 0.16831 0.17686 0.19389 0.3228 0.33152 0.35085 0.51437 0.53053 0.65307 0.67542 0.81772 0.83377 0.84436 1.00145 1.0149 1.1762 1.18656 1.21094 1.34041 1.35914 1.5133 1.53552 1.66696 1.68628 1.85848 1.87633 2.07781 2.20567 2.23287 2.34632 2.64871 2.83266 2.85374 2.99896 3.17227 3.32095 3.45645 3.47302 3.60178 3.77721 4.10433 4.35062 4.51667 4.65297 4.8262 4.84864 
48 0.01256 0.09756 0.16397 0.17237 0.18872 0.31807 0.32636 0.34105 0.50997 0.52601 0.64872 0.67106 0.8078 0.82808 0.8374 0.99659 1.00871 1.17191 1.18212 1.20561 1.3361 1.35441 1.50961 1.53492 1.66211 1.6799 1.85396 1.87173 2.075 2.20097 2.22611 2.34209 2.64505 2.82839 2.84991 2.99453 3.16818 3.31673 3.45203 3.46702 3.59767 3.77327 4.10002 4.34588 4.5128 4.6473 4.82171 4.84329 
48 0.01047 0.10132 0.16979 0.17829 0.19542 0.32386 0.33227 0.34815 0.51548 0.53106 0.65433 0.67707 0.81784 0.83473 0.84488 1.0026 1.01536 1.17744 1.18775 1.21182 1.3416 1.36031 1.51515 1.53913 1.66752 1.68449 1.85954 1.87603 2.07989 2.20643 2.23192 2.34767 2.65052 2.83405 2.8555 3.00014 3.1737 3.32219 3.45758 3.4731 3.60328 3.77881 4.10556 4.35154 4.51863 4.65353 4.82727 4.84696 
48 0.0131 0.09494 0.15917 0.16764 0.18399 0.31302 0.32119 0.3348 0.50474 0.52031 0.64328 0.66826 0.80574 0.8241 0.83375 0.99182 1.00374 1.16677 1.17713 1.20119 1.33087 1.3496 1.5034 1.52825 1.65709 1.67466 1.84857 1.865 2.06723 2.19518 2.22327 2.33704 2.63934 2.82287 2.84483 2.98912 3.16287 3.31137 3.44708 3.46518 3.59246 3.76689 4.095 4.34057 4.507 4.64589 4.81644 4.8367 
55 0.00675 0.08885 0.15819 0.17031 0.17896 0.20103 0.32094 0.32853 0.34014 0.51245 0.52607 0.57206 0.65125 0.66648 0.81004 0.83033 0.83898 0.87544 0.99937 1.01021 1.17459 1.18395 1.20345 1.33856 1.35347 1.5112 1.52949 1.66476 1.68161 1.85608 1.87066 2.07543 2.09922 2.20341 2.22434 2.34443 2.64689 2.83054 2.8492 2.9969 3.17013 3.18568 3.31889 3.34872 3.45447 3.46724 3.59975 3.77468 4.10233 4.11825 4.34826 4.51416 4.65079 4.82423 4.84165 
48 0.01538 0.09557 0.16158 0.17001 0.18544 0.31557 0.32349 0.33565 0.50779 0.52402 0.647 0.67766 0.80335 0.82582 0.83493 0.99442 1.00597 1.16972 1.18013 1.2045 1.33397 1.35376 1.5074 1.53649 1.65938 1.67698 1.85122 1.86705 2.07066 2.19845 2.2243 2.33991 2.64317 2.82589 2.84959 2.99228 3.16612 3.31451 3.45022 3.46892 3.59561 3.77079 4.09791 4.34337 4.51089 4.65164 4.8194 4.84084 
45 0.01371 0.10194 0.16388 0.17333 0.19904 0.31749 0.32691 0.35972 0.50907 0.52801 0.64788 0.68185 0.81776 0.83065 0.84655 0.99634 1.01401 1.17121 1.18349 1.21562 1.3353 1.36034 1.5092 1.66182 1.68751 1.85326 1.87599 2.07311 2.20074 2.2436 2.34132 2.64437 2.82788 2.9937 3.16715 3.31575 3.45135 3.4841 3.59718 3.77255 4.09912 4.34524 4.51244 4.65383 4.821 
48 0.0202 0.10985 0.17186 0.18061 0.19887 0.32569 0.33429 0.3513 0.51747 0.53363 0.65628 0.67899 0.82518 0.83877 0.85286 1.00453 1.01751 1.17927 1.18979 1.21491 1.34361 1.36289 1.51716 1.54328 1.66988 1.68849 1.86124 1.87761 2.0812 2.20865 2.23662 2.34961 2.65252 2.83593 2.85797 3.00286 3.1759 3.32416 3.45975 3.47735 3.60555 3.78041 4.10769 4.35355 4.52047 4.65889 4.82955 4.85406 
48 0.01276 0.099 0.16616 0.17446 0.19027 0.32035 0.32851 0.34243 0.5123 0.52851 0.65113 0.67379 0.80888 0.8301 0.83931 0.99889 1.01043 1.17438 1.18467 1.20862 1.33844 1.3571 1.51155 1.53364 1.66433 1.68184 1.85581 1.87184 2.07602 2.2036 2.2305 2.3442 2.64698 2.83073 2.85229 2.99684 3.17033 3.31894 3.45457 3.47119 3.59986 3.77546 4.10216 4.34796 4.51478 4.65127 4.824 4.84504 
42 0.01704 0.10832 0.16867 0.17857 0.21092 0.32235 0.3324 0.51365 0.53257 0.65279 0.81901 0.83435 0.85003 1.00092 1.01924 1.17592 1.18853 1.22092 1.34003 1.36516 1.51385 1.66657 1.69406 1.85801 1.88353 2.07861 2.20587 2.34608 2.6489 2.83275 2.99883 3.1718 3.32025 3.4561 3.48437 3.60194 3.77751 4.10376 4.35026 4.51684 4.66289 4.82585 
51 0.00648 0.09584 0.16319 0.17156 0.18633 0.31718 0.32473 0.33575 0.50898 0.52297 0.64714 0.66084 0.80881 0.8284 0.83781 0.9962 1.00687 1.17082 1.18042 1.19942 1.33501 1.3504 1.50767 1.52708 1.66097 1.67617 1.85279 1.86751 2.0715 2.09487 2.19925 2.21961 2.34148 2.64369 2.82696 2.8466 2.9934 3.03852 3.16751 3.19057 3.31592 3.45182 3.46709 3.59701 3.77185 4.09965 4.34519 4.51175 4.64618 4.821 4.83982 
37 0.00798 0.10501 0.16389 0.17492 0.31726 0.32842 0.50872 0.53402 0.64863 0.81493 0.83017 0.84976 0.99622 1.02236 1.17137 1.1871 1.33541 1.51073 1.66184 1.85282 1.88281 2.07385 2.20057 2.34103 2.64541 2.8277 2.99395 3.16738 3.3157 3.45158 3.59754 3.77443 4.09899 4.34514 4.51413 4.67066 4.82087 
33 0.02806 0.11504 0.16588 0.18075 0.31914 0.33335 0.51134 0.5442 0.65082 0.81941 0.83261 0.99799 1.17313 1.1924 1.33783 1.51255 1.66481 1.85499 2.07769 2.20426 2.34271 2.64651 2.83066 2.9981 3.16906 3.31738 3.45357 3.5997 3.77748 4.10087 4.34815 4.51509 4.82334 

60
