# Supplementary material for: Deciphering the Contribution of Oriens-Lacunosum/Moleculare (OLM) Cells to Intrinsic θ Rhythms Using Biophysical Local Field Potential (LFP) Models
Source: eNeuro. 2018 Sep 4;5(4):ENEURO.0146-18.2018. doi: 10.1523/ENEURO.0146-18.2018 (PMC6140113; doi:10.1523/ENEURO.0146-18.2018)
Supplement: Supplementary file 2 — Supplementary Code. Download supplement 2, GZ file [file sup_enu-eN-NWR-0146-18-s02.gz › LFP_microcircuit-master/SOM-350-SOM12915016-dSD3.5ms-shift5.32ms-gnSD0.12-gsb5.5-csb0.21-gbs4.0-cbs0.1344-spiketimes.txt]

9231

350


32 0.01373 0.10588 0.16966 0.17861 0.19854 0.32417 0.33344 0.36469 0.51949 0.80689 0.8327 0.84258 1.00115 1.01233 1.1792 1.19344 1.22763 1.3473 1.51413 1.53683 1.66771 1.68766 1.85958 1.87758 2.21502 2.34917 2.8406 3.32527 3.46514 4.10774 4.35238 4.82875 
35 0.01237 0.10318 0.16157 0.17224 0.31348 0.32433 0.50688 0.64695 0.80642 0.8261 0.8399 0.99315 1.01664 1.16941 1.18728 1.33355 1.5041 1.53447 1.65911 1.84987 2.07041 2.19942 2.33868 2.64533 2.82593 2.99312 3.16588 3.31407 3.45012 3.59668 3.77329 4.09685 4.34212 4.51397 4.81816 
22 0.01931 0.11172 0.17248 0.18411 0.32718 0.34007 0.54492 0.80881 0.83406 0.84565 1.00381 1.02345 1.18505 1.21953 1.51794 1.67375 1.86623 2.23832 3.47179 4.11091 4.35731 4.84203 
17 0.01229 0.09073 0.15792 0.16852 0.19225 0.31919 0.78064 0.81839 0.82758 0.83674 0.96722 0.9961 1.45857 1.50829 1.54509 1.85255 4.342 
32 0.00852 0.10573 0.16893 0.17917 0.22206 0.3231 0.33405 0.51794 0.6226 0.8129 0.83265 0.84453 1.00049 1.01597 1.17829 1.19546 1.34297 1.51319 1.54148 1.66825 1.85849 1.89702 2.2146 2.34802 2.83891 3.01244 3.17765 3.32361 3.45896 4.10504 4.35128 4.82834 
27 0.00792 0.09696 0.16144 0.17052 0.19094 0.31639 0.32794 0.51754 0.79218 0.82367 0.83327 0.86771 0.99352 1.01034 1.17346 1.20046 1.34848 1.50363 1.52058 1.66003 1.85081 2.34048 3.32102 3.45369 4.09851 4.3423 4.82008 
23 0.01809 0.09949 0.16787 0.17918 0.3226 0.33711 0.78966 0.82604 0.83545 0.85362 0.9966 1.0148 1.18001 1.21173 1.47025 1.51602 1.68063 1.85952 2.35178 3.32448 4.1041 4.34948 4.82751 
32 0.01645 0.09657 0.16457 0.17298 0.18925 0.32109 0.33116 0.51876 0.79092 0.82595 0.835 0.8517 0.99729 1.00995 1.17687 1.1952 1.34474 1.47572 1.50876 1.52504 1.66681 1.85638 1.8884 2.21488 2.34549 2.83933 3.01353 3.32076 3.45736 4.10244 4.34876 4.82634 
37 0.01796 0.09351 0.15971 0.16839 0.184 0.31374 0.32192 0.33525 0.50691 0.64824 0.79131 0.82312 0.83213 0.85143 0.99268 1.00348 1.16946 1.18306 1.21558 1.333 1.50339 1.52028 1.65733 1.6783 1.84921 1.87058 2.19714 2.33867 2.82421 2.99089 3.16724 3.31362 3.44971 3.59471 4.09732 4.34117 4.81704 
43 0.01575 0.11026 0.17588 0.18502 0.20825 0.33068 0.34074 0.52168 0.54152 0.66173 0.81992 0.83952 0.85031 1.00785 1.02177 1.18376 1.19557 1.22443 1.34766 1.3734 1.51836 1.53716 1.6754 1.86611 1.89038 2.09007 2.21283 2.24709 2.35334 2.65775 2.84076 3.00801 3.18017 3.32848 3.46414 3.61031 3.78895 4.11086 4.35762 4.52563 4.66656 4.83325 4.86093 
15 0.02023 0.10585 0.17437 0.20228 0.33196 0.79371 0.82907 0.83891 0.8655 1.00885 1.18661 1.22332 1.47363 1.5164 1.55573 
15 0.01543 0.10116 0.16641 0.18223 0.32289 0.78911 0.82404 0.83398 0.86485 0.99924 1.18155 1.23033 1.47104 1.5115 4.38767 
25 0.012 0.10327 0.16961 0.17918 0.20999 0.32632 0.34075 0.7968 0.82968 0.83938 0.87181 1.00388 1.18168 1.20898 1.48284 1.51351 1.53551 1.67401 1.86333 2.36048 3.32865 3.4682 4.10798 4.36147 4.84026 
27 0.01839 0.09932 0.16017 0.17101 0.31312 0.32388 0.50542 0.79159 0.82243 0.83248 0.99106 1.00475 1.16925 1.20826 1.33284 1.50188 1.65662 1.84779 2.06897 2.19539 2.33726 2.82285 2.99041 3.31346 4.0955 4.33953 4.81545 
35 0.01081 0.09377 0.16045 0.16875 0.18451 0.31515 0.3237 0.34091 0.50728 0.79045 0.82299 0.83216 0.85253 0.99292 1.00378 1.17174 1.19953 1.33395 1.50344 1.52374 1.65845 1.67642 1.84985 1.868 2.19709 2.33899 2.82442 2.99127 3.16987 3.31458 3.44997 3.59705 4.09671 4.34148 4.81749 
27 0.01494 0.11039 0.16865 0.17981 0.32263 0.33421 0.51808 0.80963 0.83216 0.84547 1.0006 1.01977 1.17997 1.21647 1.51281 1.56197 1.66647 1.8581 1.88697 2.22485 2.34703 2.84032 3.32552 3.46121 4.10617 4.35005 4.82695 
21 0.01944 0.10524 0.17264 0.1824 0.21845 0.32789 0.33997 0.79775 0.83163 0.84113 0.86447 1.00592 1.18733 1.22285 1.47819 1.51647 1.53946 1.67552 1.86803 4.11213 4.45613 
28 0.01532 0.11338 0.17451 0.18674 0.32863 0.34164 0.52377 0.81259 0.8364 0.8488 1.00517 1.02287 1.18641 1.22031 1.35568 1.52044 1.67321 1.86385 1.89989 2.23477 2.35549 2.85515 3.18465 3.3314 3.46549 4.11024 4.35781 4.83495 
29 0.01674 0.10327 0.17342 0.18439 0.32745 0.33904 0.52401 0.79667 0.83134 0.84071 0.86075 1.0042 1.02259 1.18431 1.21179 1.36078 1.51553 1.5389 1.6741 1.86338 2.23546 2.35293 2.85261 3.19087 3.32912 3.46547 4.10888 4.35565 4.83434 
15 0.01861 0.11105 0.16859 0.18619 0.32348 0.80046 0.82874 0.84128 0.99879 1.18566 1.50629 1.5321 1.67584 1.85996 4.11433 
23 0.01916 0.10504 0.16463 0.17556 0.318 0.33059 0.7963 0.82628 0.83713 0.99506 1.01397 1.175 1.2162 1.5066 1.66138 1.85293 2.21773 2.34277 3.31892 3.46311 4.10397 4.34566 4.82253 
24 0.0118 0.10037 0.16294 0.17392 0.31689 0.33101 0.51274 0.79375 0.82384 0.83404 0.99363 1.17345 1.20631 1.34476 1.50318 1.52346 1.66243 1.85206 2.34105 3.31951 3.45413 4.0995 4.34388 4.82073 
17 0.01627 0.10706 0.16976 0.18088 0.32539 0.33948 0.79791 0.82983 0.84016 1.00291 1.18524 1.22778 1.48466 1.51647 1.67197 1.86241 3.48446 
19 0.02031 0.10967 0.1738 0.19048 0.32911 0.35649 0.80057 0.83182 0.84235 1.00619 1.18451 1.21786 1.51048 1.52817 1.68364 1.87133 3.46954 4.11896 4.85601 
29 0.01519 0.11351 0.17461 0.18433 0.21129 0.32894 0.3392 0.5276 0.81709 0.83872 0.85094 1.00724 1.02398 1.18612 1.20801 1.35592 1.51754 1.53857 1.67402 1.86821 2.21542 2.35835 2.857 3.0355 3.33168 3.46733 4.1129 4.36087 4.83663 
29 0.00968 0.1004 0.17042 0.18018 0.21655 0.32643 0.33974 0.52905 0.66718 0.80134 0.83065 0.84017 0.88539 1.00492 1.18085 1.202 1.36793 1.51248 1.53247 1.67583 1.86553 2.21876 2.35757 2.85049 3.32756 3.46321 4.10897 4.3547 4.83154 
23 0.01767 0.10243 0.16508 0.17535 0.28654 0.32101 0.33517 0.79497 0.82584 0.83589 0.99579 1.01762 1.17678 1.21383 1.50528 1.52453 1.66589 1.85634 2.34528 3.4609 4.10194 4.34702 4.82682 
16 0.0205 0.11305 0.17246 0.18331 0.32921 0.34532 0.8065 0.83427 0.84578 1.00696 1.19084 1.50943 1.52871 1.67661 1.87172 4.39369 
42 0.01617 0.10633 0.16936 0.1783 0.19886 0.32312 0.33196 0.35238 0.5186 0.55365 0.65633 0.81613 0.83384 0.84454 1.00173 1.01532 1.17793 1.19023 1.22057 1.3448 1.51117 1.52758 1.66689 1.68518 1.85922 1.87874 2.09164 2.20773 2.34733 2.65442 2.84027 3.0068 3.17488 3.32454 3.45897 3.60558 3.79092 4.10791 4.354 4.52172 4.66151 4.82992 
17 0.00784 0.10316 0.17108 0.18099 0.21368 0.32781 0.34195 0.80673 0.83348 0.84439 1.00441 1.03306 1.20089 1.51596 1.56964 1.67897 1.86636 
33 0.00809 0.11636 0.17427 0.18785 0.32906 0.34428 0.52385 0.6612 0.83117 0.84441 1.00611 1.04198 1.18346 1.208 1.34845 1.51685 1.55211 1.67537 1.86576 2.09044 2.21508 2.35583 2.6625 2.84325 3.01292 3.18175 3.32895 3.46585 3.61883 4.11209 4.36099 4.53149 4.83531 
20 0.01271 0.1094 0.17334 0.18711 0.32833 0.34412 0.8022 0.83249 0.84328 1.00668 1.18588 1.2218 1.50993 1.52789 1.67652 1.86657 2.23894 3.48266 4.11701 4.36589 
18 0.00856 0.10724 0.17002 0.18152 0.32712 0.34987 0.80183 0.83097 0.84206 1.00459 1.18574 1.22652 1.50929 1.52849 1.68439 1.86523 4.11118 4.35797 
28 0.00943 0.04532 0.12777 0.17779 0.18923 0.33333 0.3476 0.53504 0.81548 0.839 0.85031 1.01177 1.18898 1.21768 1.35789 1.52231 1.56405 1.68197 1.871 2.23947 2.36393 2.86149 3.19058 3.33492 3.47094 4.1153 4.37098 4.84636 
17 0.01877 0.11006 0.16966 0.19012 0.32406 0.36147 0.8037 0.82989 0.84223 0.99971 1.18273 1.2241 1.51164 1.55327 1.67805 1.87502 3.47611 
25 0.01914 0.1043 0.16963 0.1795 0.21836 0.3239 0.33465 0.79604 0.82932 0.83893 0.86773 1.00069 1.01621 1.18071 1.20786 1.35172 1.51155 1.53162 1.67007 1.86155 2.34882 3.32603 3.46784 4.11251 4.36928 
35 0.01151 0.10011 0.17201 0.18033 0.1963 0.328 0.33723 0.37748 0.52106 0.54802 0.80824 0.83503 0.84439 0.9091 1.0062 1.02145 1.1839 1.20215 1.34915 1.51535 1.53237 1.67215 1.69411 1.86409 1.88817 2.22257 2.35277 2.84297 3.02532 3.18584 3.32838 3.46316 4.10951 4.35566 4.83148 
19 0.01442 0.10482 0.16647 0.1776 0.32259 0.33816 0.79557 0.8274 0.83778 0.99885 1.18134 1.21912 1.486 1.51273 1.55342 1.67137 1.86513 4.10789 4.39092 
39 0.01808 0.10701 0.16619 0.17585 0.20239 0.31997 0.33005 0.51135 0.5339 0.652 0.81825 0.83287 0.85016 0.99828 1.01323 1.17354 1.18647 1.22061 1.33761 1.366 1.5093 1.53455 1.66446 1.69977 1.85602 1.88261 2.08293 2.20464 2.34377 2.83041 2.99613 3.17052 3.31784 3.45441 3.60059 4.10275 4.34947 4.52272 4.82342 
33 0.01846 0.10602 0.16877 0.17871 0.21643 0.32235 0.33221 0.51725 0.5512 0.65961 0.8118 0.83209 0.84258 1.00021 1.01367 1.17881 1.19837 1.34409 1.51369 1.5444 1.666 1.69142 1.85825 2.21377 2.34727 2.83953 3.00862 3.17768 3.32293 3.45922 4.10517 4.35166 4.82767 
29 0.01632 0.10432 0.16632 0.17647 0.21893 0.32149 0.33298 0.51545 0.80137 0.82864 0.83879 0.99903 1.01655 1.17651 1.20097 1.34268 1.51088 1.66543 1.85588 1.88389 2.21046 2.34451 2.83299 3.17328 3.32002 3.45643 4.10262 4.34805 4.82394 
36 0.01437 0.10245 0.16871 0.17713 0.19443 0.32385 0.33317 0.51854 0.54964 0.65661 0.80543 0.83131 0.84076 1.00276 1.02658 1.17926 1.19567 1.34505 1.51116 1.52792 1.66788 1.68977 1.85978 1.88361 2.21393 2.34797 2.66089 2.84643 3.00742 3.17541 3.32374 3.45889 3.61254 4.10565 4.35309 4.82886 
31 0.01584 0.09951 0.16847 0.17645 0.1917 0.32508 0.33476 0.524 0.79431 0.82928 0.83835 0.85524 1.00234 1.01755 1.1813 1.20316 1.3475 1.4798 1.51136 1.52601 1.67075 1.86042 1.88519 2.23195 2.34826 3.17944 3.32351 3.46031 4.10579 4.3514 4.82924 
33 0.01637 0.10146 0.16765 0.17618 0.19323 0.3233 0.33241 0.36505 0.51668 0.66626 0.80233 0.8304 0.8397 0.87534 1.00203 1.01934 1.17793 1.19327 1.34321 1.51142 1.52941 1.66703 1.68753 1.85966 2.22015 2.34686 2.8348 3.0023 3.32332 3.45783 4.10544 4.35101 4.827 
25 0.01557 0.10055 0.16204 0.17238 0.25575 0.31728 0.33378 0.52528 0.79758 0.82458 0.83474 0.99362 1.17333 1.20151 1.34164 1.50356 1.52542 1.66113 1.85121 2.34155 3.31721 3.45683 4.09965 4.34244 4.82075 
32 0.0085 0.09943 0.16968 0.17852 0.19928 0.32392 0.33311 0.36454 0.51735 0.80369 0.83154 0.84118 1.00133 1.01416 1.17843 1.19199 1.2235 1.34336 1.51449 1.54299 1.66811 1.69361 1.85887 1.87639 2.21222 2.34767 2.83524 3.32204 3.46132 4.10527 4.35073 4.8269 
36 0.0126 0.10271 0.17182 0.18047 0.19987 0.32713 0.33683 0.52154 0.56407 0.66365 0.80772 0.8339 0.84331 1.00382 1.01612 1.18116 1.19418 1.22399 1.34728 1.51575 1.53569 1.6717 1.86247 1.88449 2.20983 2.25494 2.35034 2.8398 3.05012 3.18045 3.32508 3.46291 3.61619 4.10972 4.35568 4.83103 
18 0.01737 0.10584 0.17172 0.18336 0.32699 0.3421 0.79592 0.83024 0.83998 0.86855 1.0041 1.18858 1.22915 1.47776 1.51566 1.5426 1.67613 1.8737 
13 0.02109 0.11588 0.1734 0.19411 0.32928 0.80557 0.83279 0.84602 1.00634 1.19419 1.51488 1.68043 1.86885 
19 0.01459 0.0983 0.16399 0.17419 0.32146 0.66253 0.78859 0.82393 0.83345 0.8541 0.9959 1.18207 1.22215 1.467 1.51169 1.86451 2.24286 3.46248 4.11388 
30 0.01938 0.10661 0.16782 0.17782 0.21437 0.32195 0.33256 0.51613 0.80484 0.8303 0.84089 0.99975 1.01641 1.17737 1.19889 1.34545 1.51088 1.53511 1.66579 1.6995 1.85715 1.88982 2.21705 2.34614 2.83526 3.32334 3.45961 4.10376 4.34854 4.8252 
39 0.01708 0.10288 0.17334 0.18272 0.21187 0.32762 0.33783 0.51996 0.54385 0.66082 0.80283 0.83271 0.8419 0.86808 1.00604 1.18134 1.19501 1.22459 1.348 1.51382 1.52974 1.673 1.86348 1.8925 2.09304 2.21408 2.35159 2.65837 2.83837 3.00952 3.1778 3.32635 3.46068 3.61107 4.10813 4.35306 4.52979 4.67648 4.83263 
20 0.01562 0.11348 0.17869 0.19519 0.33376 0.35485 0.55648 0.81166 0.83781 0.849 1.00969 1.19118 1.22843 1.52461 1.68518 1.87245 3.47618 4.11705 4.3853 4.84859 
30 0.02251 0.11577 0.17427 0.18568 0.32846 0.34078 0.52292 0.56069 0.81983 0.83829 0.85386 1.0059 1.02702 1.18294 1.20116 1.34898 1.51738 1.54477 1.67486 1.86576 2.21667 2.35284 2.8435 3.01677 3.1928 3.32763 3.46413 4.11128 4.35893 4.8345 
25 0.01614 0.10222 0.16229 0.1763 0.31597 0.3312 0.51898 0.79819 0.82418 0.83537 0.99322 1.17124 1.20969 1.33684 1.504 1.52882 1.66063 1.85235 2.20636 2.34119 3.31621 3.45514 4.09942 4.34481 4.82032 
27 0.01585 0.10427 0.17033 0.17878 0.19613 0.32635 0.33643 0.52541 0.79972 0.83197 0.84145 0.87014 1.00343 1.01802 1.18474 1.21707 1.51016 1.52434 1.671 1.86149 1.88394 2.34994 3.47081 4.10832 4.35206 4.3917 4.8307 
19 0.0122 0.10218 0.16279 0.17623 0.31676 0.35146 0.79465 0.82358 0.83466 0.99281 1.17596 1.48657 1.50934 1.66622 1.85187 2.34485 4.10019 4.34275 4.82198 
29 0.01162 0.11152 0.17609 0.18985 0.33004 0.34354 0.52962 0.66905 0.8183 0.83813 0.85187 1.00716 1.03481 1.18582 1.21254 1.35868 1.52114 1.67671 1.86557 2.22714 2.35508 2.67022 2.8466 3.18563 3.33108 3.46782 4.11299 4.36346 4.83915 
38 0.01101 0.09907 0.16421 0.17246 0.18739 0.31832 0.32641 0.33956 0.51113 0.54484 0.65496 0.80632 0.82853 0.83804 0.99739 1.0105 1.17244 1.18369 1.21148 1.33677 1.50705 1.52345 1.66167 1.67767 1.8545 1.87105 2.09299 2.20192 2.23084 2.34281 2.82952 2.99559 3.17138 3.31792 3.45356 4.10118 4.34611 4.82206 
25 0.01224 0.10581 0.16844 0.1807 0.32237 0.33556 0.52332 0.80217 0.82925 0.84002 0.99935 1.01849 1.17951 1.21497 1.34954 1.51331 1.66843 1.85809 2.21889 2.34872 3.32313 3.46579 4.10407 4.35003 4.82831 
17 0.01871 0.10662 0.16619 0.18827 0.3197 0.36423 0.79984 0.82639 0.83845 0.99647 1.19781 1.50571 1.6717 1.85437 4.10151 4.34513 4.82392 
26 0.0126 0.09982 0.16054 0.17258 0.31401 0.3276 0.507 0.79534 0.82245 0.83318 0.99109 1.16932 1.19938 1.3335 1.50309 1.53127 1.65891 1.8486 2.20029 2.33793 2.82533 3.31291 3.45156 4.09563 4.34018 4.81657 
22 0.01881 0.10972 0.17048 0.18374 0.32677 0.35833 0.54417 0.80698 0.83154 0.84349 1.00277 1.1841 1.22371 1.35964 1.5162 1.68205 1.86623 2.24935 3.46604 4.10798 4.36793 4.84922 
21 0.01389 0.10763 0.17067 0.18064 0.21761 0.32695 0.34126 0.80155 0.83188 0.84209 1.00255 1.021 1.18405 1.21579 1.51351 1.53763 1.67469 1.86413 3.48038 4.11122 4.38864 
39 0.01619 0.10478 0.17284 0.1819 0.2063 0.3274 0.3371 0.52211 0.55106 0.66043 0.80784 0.83418 0.84358 1.00486 1.01901 1.1815 1.19455 1.22439 1.34635 1.51607 1.53571 1.67307 1.86352 1.89045 2.21181 2.35133 2.65883 2.84608 3.02065 3.17838 3.32599 3.46301 3.62572 3.7943 4.10937 4.35767 4.53024 4.67513 4.83331 
43 0.01338 0.09989 0.17122 0.17914 0.19448 0.32753 0.33679 0.51969 0.54062 0.65775 0.69783 0.80089 0.8325 0.84133 0.85914 1.00483 1.01874 1.18073 1.19152 1.21667 1.34593 1.514 1.5289 1.67304 1.86328 1.88822 2.08863 2.21269 2.24721 2.3505 2.65545 2.83871 3.00778 3.17658 3.32478 3.46123 3.60642 3.79125 4.10763 4.35399 4.52314 4.66221 4.83067 
36 0.02012 0.10296 0.16596 0.17571 0.20948 0.31971 0.32992 0.51322 0.54243 0.65515 0.80799 0.82861 0.83902 0.99782 1.0152 1.174 1.18838 1.2253 1.339 1.50821 1.52771 1.66518 1.85577 2.20504 2.34318 2.83195 2.99979 3.17171 3.31865 3.45443 3.6083 4.10281 4.34923 4.52103 4.66877 4.82419 
17 0.01864 0.10311 0.16665 0.17991 0.32071 0.33565 0.79311 0.82576 0.83587 0.95089 0.9989 1.18762 1.47498 1.51283 1.66954 1.85733 4.34932 
23 0.00659 0.09559 0.16683 0.176 0.20219 0.32233 0.33423 0.79144 0.82646 0.83576 0.85444 0.99831 1.01492 1.18182 1.2192 1.47262 1.50958 1.53124 1.6688 1.85924 2.34734 3.46996 4.10704 
26 0.01918 0.10379 0.16465 0.1749 0.21964 0.31926 0.33381 0.52798 0.80203 0.82712 0.83781 0.99596 1.01218 1.17658 1.20943 1.50568 1.52364 1.66543 1.85452 2.21404 2.34502 3.32292 3.46296 4.10315 4.34675 4.82526 
25 0.01191 0.10503 0.1758 0.18587 0.22394 0.33093 0.34279 0.53663 0.81133 0.8372 0.84768 1.00871 1.0378 1.19026 1.22666 1.37466 1.52099 1.55971 1.67605 1.86744 2.36238 3.47201 4.11808 4.36117 4.839 
13 0.01454 0.11307 0.16998 0.1981 0.32468 0.8031 0.82956 0.84358 1.00125 1.21751 1.51195 1.68563 1.87181 
23 0.01076 0.09482 0.17621 0.18741 0.33205 0.34645 0.79992 0.83447 0.84417 0.87056 1.00767 1.0282 1.18821 1.21839 1.48788 1.51793 1.5376 1.68738 1.87329 2.24297 3.47595 4.11618 4.39146 
35 0.01428 0.10238 0.16825 0.1767 0.19368 0.32263 0.33122 0.34961 0.51625 0.55405 0.80523 0.83117 0.84061 1.00034 1.01173 1.17799 1.19098 1.22122 1.34231 1.51199 1.53186 1.66667 1.6854 1.85746 1.87325 2.21031 2.34688 2.83486 3.00487 3.32197 3.45841 4.10543 4.34967 4.82627 4.86262 
12 0.01618 0.12001 0.17308 0.19068 0.33165 0.81005 0.83446 0.85061 1.00749 1.20646 1.51589 1.87862 
26 0.05425 0.12567 0.16348 0.17621 0.31595 0.33002 0.50952 0.80003 0.82479 0.83658 0.99342 1.17205 1.20159 1.33676 1.50512 1.66134 1.85047 2.20888 2.33992 2.82823 3.16914 3.31547 3.45477 4.09751 4.34221 4.81879 
24 0.01855 0.10313 0.17247 0.18241 0.22552 0.32931 0.34592 0.79603 0.83084 0.84019 0.85981 1.00658 1.18388 1.20875 1.36427 1.4789 1.51528 1.53539 1.87219 2.23392 2.36667 3.46546 4.11269 4.37091 
30 0.01866 0.10562 0.16869 0.17816 0.20546 0.3237 0.33479 0.51693 0.80107 0.83015 0.84006 1.00105 1.01862 1.18042 1.20999 1.35014 1.50972 1.53105 1.66897 1.85863 1.8834 2.23089 2.34712 2.83711 3.18153 3.3245 3.46397 4.10451 4.35028 4.82663 
42 0.01653 0.10072 0.17063 0.17833 0.19213 0.3261 0.33438 0.35222 0.52122 0.54803 0.66068 0.80064 0.83233 0.84115 0.85884 1.0036 1.01465 1.17994 1.19007 1.21335 1.34582 1.51425 1.52988 1.66997 1.68748 1.86175 1.87925 2.10231 2.21102 2.2457 2.34928 2.65757 2.84192 3.00774 3.17746 3.32471 3.46177 3.61328 4.10817 4.35397 4.53165 4.83026 
26 0.02005 0.10677 0.16847 0.17823 0.20852 0.326 0.34053 0.5368 0.80375 0.83091 0.84107 1.00328 1.18079 1.20626 1.3778 1.51114 1.53251 1.67395 1.86092 2.21699 2.35278 3.32912 3.46682 4.1075 4.35409 4.83574 
46 0.01653 0.0948 0.16101 0.16971 0.18054 0.31592 0.32371 0.33428 0.51077 0.53134 0.65108 0.79358 0.82599 0.83475 0.85145 0.9957 1.00509 1.17279 1.18318 1.20746 1.33727 1.36557 1.50712 1.52248 1.66031 1.67735 1.85257 1.87025 2.07722 2.20078 2.22869 2.34273 2.64664 2.82953 2.99676 3.16938 3.31775 3.45353 3.47572 3.59866 3.77638 4.10111 4.34691 4.51472 4.65447 4.82218 
36 0.01171 0.09714 0.16742 0.175 0.18662 0.324 0.33228 0.35093 0.52127 0.66313 0.79506 0.82934 0.83806 0.85301 1.00131 1.01246 1.17977 1.19418 1.22317 1.34576 1.51153 1.5272 1.66924 1.70566 1.85966 1.87775 2.21199 2.3481 2.83815 3.17611 3.32376 3.45914 4.10567 4.35174 4.53759 4.82818 
44 0.01539 0.08976 0.15385 0.16399 0.1724 0.19315 0.31363 0.3212 0.33271 0.50661 0.53895 0.64865 0.78889 0.82163 0.83016 0.84489 0.9917 1.00228 1.16858 1.17993 1.20786 1.33291 1.50225 1.51891 1.65671 1.67426 1.84839 1.86366 2.06913 2.19659 2.2274 2.3377 2.64453 2.82428 2.99047 3.16549 3.31294 3.44924 3.59429 3.7737 4.09573 4.34038 4.51049 4.81679 
31 0.00722 0.09534 0.16877 0.17775 0.19622 0.3246 0.3344 0.52006 0.80261 0.83202 0.84189 1.00149 1.01359 1.17949 1.19379 1.22668 1.34638 1.51364 1.53588 1.66989 1.85934 1.87649 2.20857 2.34978 2.84135 3.18004 3.32469 3.46495 4.10736 4.35223 4.83045 
32 0.01201 0.10627 0.16926 0.17865 0.20426 0.32479 0.33635 0.52022 0.58244 0.66312 0.81495 0.83323 0.84476 1.00341 1.18064 1.20376 1.34922 1.51287 1.53531 1.67112 1.86058 1.90123 2.22298 2.34902 2.84061 3.02252 3.18596 3.32585 3.46243 4.10623 4.35351 4.83071 
37 0.01179 0.08843 0.15365 0.16281 0.17188 0.19774 0.31144 0.31972 0.33698 0.50441 0.78518 0.81951 0.82819 0.84262 0.98939 0.99981 1.16646 1.20647 1.33047 1.46772 1.5005 1.51525 1.6545 1.84571 1.86532 2.06579 2.19396 2.33556 2.82083 2.98811 3.16363 3.31059 3.44717 3.5928 4.0935 4.33772 4.81399 
35 0.01056 0.09967 0.16884 0.17729 0.19531 0.32399 0.33332 0.52047 0.58533 0.66082 0.80255 0.83072 0.84 0.87457 1.00174 1.01595 1.1793 1.19577 1.34505 1.51258 1.53177 1.66848 1.69487 1.86011 1.88786 2.20844 2.34855 2.84348 3.00583 3.17724 3.32394 3.45959 4.10672 4.35516 4.83067 
12 0.02114 0.11388 0.172 0.19601 0.32702 0.80339 0.83089 0.84382 1.00192 1.19313 1.51863 1.87592 
22 0.00782 0.09951 0.17392 0.18741 0.3303 0.36386 0.79997 0.83242 0.84263 1.00752 1.18629 1.21949 1.48262 1.51804 1.55354 1.6827 1.86926 2.24936 3.4703 4.11239 4.37005 4.85027 
31 0.00821 0.09321 0.1606 0.16921 0.18359 0.31599 0.32477 0.34392 0.5101 0.78993 0.82377 0.83278 0.85033 0.99364 1.00483 1.17394 1.19797 1.33772 1.50226 1.51935 1.66062 1.85027 1.87034 2.20868 2.34116 2.82819 3.31718 3.4538 4.09916 4.34254 4.81897 
16 0.01259 0.10949 0.16742 0.18684 0.32128 0.34773 0.80465 0.82895 0.84271 0.99802 1.18308 1.50949 1.55049 1.67231 1.8589 4.35049 
28 0.01627 0.10612 0.16573 0.17739 0.31871 0.32968 0.5114 0.80268 0.82836 0.8397 0.99658 1.01146 1.17588 1.20987 1.33834 1.5101 1.66187 1.69499 1.85443 2.20787 2.34374 2.8299 3.00705 3.32101 3.45596 4.10154 4.34597 4.82208 
25 0.00968 0.10847 0.17033 0.18076 0.22749 0.32631 0.34026 0.53366 0.81284 0.8339 0.84649 1.00312 1.02748 1.18372 1.22036 1.51126 1.53188 1.67281 1.86184 2.2364 2.35522 3.46998 4.11005 4.35387 4.84466 
25 0.01139 0.10733 0.16843 0.17864 0.21798 0.32236 0.33302 0.53747 0.80943 0.83161 0.84344 1.00001 1.01614 1.18129 1.21669 1.36123 1.5123 1.54677 1.66701 1.85935 3.32736 3.46472 4.10727 4.354 4.83105 
32 0.01074 0.09684 0.16713 0.17553 0.19343 0.32321 0.33356 0.51718 0.57442 0.6586 0.79584 0.82817 0.83713 0.85561 0.99988 1.01447 1.17966 1.20116 1.34445 1.51059 1.52756 1.66906 1.85892 2.22845 2.34682 2.83762 3.17745 3.32234 3.45971 4.10333 4.34887 4.82632 
26 0.00878 0.11096 0.16972 0.18069 0.32347 0.33478 0.51834 0.81459 0.83445 0.85061 1.00222 1.02552 1.17908 1.20286 1.35788 1.51277 1.53952 1.668 1.86008 2.21245 2.34902 2.83694 3.46403 4.10795 4.3515 4.82918 
32 0.01263 0.10473 0.1669 0.17614 0.19816 0.32125 0.33078 0.3702 0.51431 0.80619 0.83041 0.84063 0.99908 1.01221 1.17562 1.19294 1.34093 1.51166 1.5426 1.66414 1.68428 1.85625 1.87468 2.21113 2.34455 2.83267 3.1742 3.32031 3.45794 4.10282 4.3479 4.82434 
32 0.01576 0.10101 0.16576 0.17426 0.19116 0.31951 0.32797 0.34352 0.51334 0.79817 0.82823 0.83769 0.87249 0.99784 1.00921 1.1752 1.19167 1.34471 1.50983 1.53243 1.66251 1.67785 1.85459 1.87027 2.20833 2.34415 2.83099 3.32092 3.45924 4.1039 4.34641 4.82318 
46 0.01209 0.09912 0.17204 0.18004 0.19679 0.32779 0.33737 0.51889 0.53715 0.65696 0.6826 0.80148 0.83259 0.84146 0.86001 1.00525 1.02046 1.18053 1.19113 1.21585 1.34475 1.36716 1.51401 1.529 1.67346 1.86364 1.89172 2.08457 2.21226 2.24527 2.34987 2.65276 2.83819 3.00363 3.17578 3.32464 3.45934 3.47425 3.60542 3.78095 4.10754 4.3563 4.52025 4.65779 4.83017 4.86099 
19 0.02135 0.11765 0.17744 0.19045 0.33249 0.34688 0.81225 0.83853 0.85087 1.01013 1.18798 1.21561 1.52276 1.68156 1.87168 3.48541 4.12278 4.41147 4.84918 
24 0.01986 0.11235 0.17474 0.18548 0.32984 0.34285 0.53611 0.80794 0.83568 0.84636 1.00685 1.03042 1.18713 1.21885 1.37396 1.51758 1.54222 1.67698 1.86862 3.33291 3.46879 4.11478 4.3963 4.84559 
25 0.01157 0.10858 0.17287 0.18493 0.32905 0.34712 0.54109 0.67288 0.81012 0.83389 0.84504 1.00743 1.18407 1.21406 1.36003 1.51513 1.54025 1.67821 1.86761 2.2368 2.35282 3.32813 3.46392 4.11052 4.83971 
18 0.01005 0.10447 0.17007 0.17969 0.20944 0.32668 0.34084 0.79976 0.83106 0.84106 1.00185 1.0181 1.18549 1.2215 1.51298 1.53847 1.67768 1.87029 
25 0.00711 0.10327 0.1684 0.17847 0.21729 0.32381 0.33726 0.53528 0.80512 0.83068 0.84123 1.00052 1.02225 1.18179 1.2161 1.37064 1.50995 1.52818 1.67064 1.86194 2.22735 3.32856 4.1074 4.35314 4.83666 
13 0.01019 0.11007 0.16661 0.18445 0.32134 0.80135 0.82788 0.84168 0.99798 1.20205 1.50445 1.52708 1.86876 
29 0.01313 0.10288 0.17416 0.18352 0.2117 0.32901 0.34007 0.53409 0.80052 0.83349 0.84288 0.86627 1.00652 1.02776 1.18403 1.20222 1.35138 1.51796 1.54122 1.67489 1.86959 2.21925 2.36372 2.85776 3.33199 3.46627 4.11208 4.3745 4.84106 
18 0.02285 0.11481 0.17399 0.19201 0.33026 0.80401 0.83321 0.84533 1.0089 1.18591 1.22368 1.51424 1.5401 1.70244 1.87705 2.24675 3.47883 4.12085 
25 0.01646 0.11108 0.17003 0.18003 0.21211 0.32485 0.33629 0.53382 0.81463 0.83455 0.84817 1.00166 1.01639 1.18309 1.22006 1.51228 1.53383 1.669 1.86095 1.90137 2.35141 4.10689 4.35065 4.39354 4.8279 
35 0.00741 0.09486 0.15883 0.16783 0.18819 0.3127 0.32297 0.50532 0.64795 0.79329 0.82191 0.83146 0.95437 0.9917 1.008 1.16777 1.18369 1.33212 1.50141 1.52529 1.65674 1.84743 1.87665 2.06912 2.19762 2.33671 2.82334 2.99044 3.16544 3.31215 3.44949 3.59464 4.09492 4.33932 4.81548 
12 0.01165 0.11478 0.17442 0.20047 0.33163 0.80705 0.83309 0.84758 1.01388 1.18911 1.51635 4.37898 
37 0.01384 0.09764 0.16299 0.17106 0.18491 0.31923 0.32832 0.36002 0.51222 0.54379 0.65189 0.80255 0.82703 0.83629 0.99787 1.01502 1.17274 1.18442 1.21281 1.33692 1.50552 1.51963 1.6641 1.85594 1.89073 2.20227 2.34342 2.83042 2.99514 3.16966 3.31828 3.45215 3.60123 4.10094 4.34745 4.82269 4.84763 
27 0.0153 0.10335 0.1673 0.17746 0.22628 0.32273 0.33598 0.52744 0.79884 0.82801 0.83791 1.00007 1.1785 1.20891 1.36106 1.5081 1.52749 1.67144 1.85969 2.23008 2.34877 2.84826 3.32526 3.459 4.10449 4.35234 4.83079 
30 0.01831 0.10711 0.17072 0.18009 0.20641 0.32583 0.33649 0.52415 0.66627 0.80689 0.83262 0.84253 1.00411 1.02854 1.18271 1.20863 1.3513 1.51547 1.54497 1.67053 1.86335 2.21987 2.35137 2.85072 3.18855 3.33033 3.4644 4.10692 4.35451 4.8308 
21 0.0199 0.10568 0.16892 0.18344 0.32328 0.33952 0.5483 0.79986 0.82829 0.83883 1.00028 1.17882 1.20733 1.35041 1.51065 1.53616 1.67942 1.87092 2.21494 2.35856 3.45997 
19 0.02269 0.10682 0.16554 0.17848 0.3203 0.33709 0.79904 0.82707 0.83846 0.99674 1.02325 1.17748 1.21272 1.50632 1.52875 1.66634 1.85999 4.1058 4.35325 
44 0.00792 0.03152 0.11298 0.17451 0.18354 0.20794 0.32885 0.33852 0.52165 0.54479 0.66008 0.81486 0.83647 0.8461 1.00606 1.01993 1.18207 1.19359 1.22135 1.34715 1.38425 1.51631 1.5339 1.67417 1.86412 1.88603 2.08807 2.21325 2.25398 2.35194 2.65762 2.84159 3.00674 3.17838 3.32641 3.46194 3.48544 3.60835 3.79036 4.10979 4.35757 4.52507 4.66219 4.83354 
23 0.01104 0.09746 0.16873 0.17744 0.19946 0.32533 0.33751 0.79044 0.82746 0.83657 0.85147 1.00125 1.01937 1.18199 1.21176 1.4698 1.51124 1.52718 1.67399 1.86796 4.10887 4.36258 4.85796 
31 0.02016 0.10183 0.16398 0.17512 0.31752 0.32945 0.51132 0.65046 0.79928 0.82532 0.83569 0.99524 1.01757 1.17227 1.18927 1.33663 1.50542 1.5283 1.66333 1.85311 2.20458 2.34116 2.83162 2.99611 3.16901 3.31693 3.45252 3.60184 4.10088 4.3492 4.82196 
23 0.01622 0.10177 0.16531 0.1768 0.32138 0.33848 0.79163 0.82473 0.83477 0.88557 0.99913 1.17682 1.20677 1.3503 1.5079 1.53232 1.67447 2.21202 3.32111 3.47961 4.10437 4.36374 4.84002 
13 0.02457 0.11327 0.16855 0.18884 0.32531 0.80126 0.82893 0.84189 1.00068 1.19525 1.50721 1.53703 1.6914 
30 0.09457 0.15572 0.16919 0.30875 0.32163 0.49983 0.63916 0.80819 0.82358 0.98756 1.16194 1.2078 1.32625 1.498 1.65283 1.84421 2.0626 2.19102 2.33237 2.63768 2.81857 2.98478 3.15883 3.30691 3.44344 3.58912 3.76351 4.09053 4.33678 4.81196 
37 0.00961 0.09505 0.17053 0.17859 0.19563 0.32582 0.33486 0.51856 0.54208 0.65897 0.79767 0.83072 0.83961 0.85687 1.00433 1.02495 1.18082 1.19617 1.22851 1.34468 1.51288 1.52942 1.6707 1.70505 1.86206 1.88867 2.21803 2.34893 2.66667 2.84145 3.0095 3.17759 3.32464 3.45986 4.10664 4.35301 4.82938 
33 0.01145 0.09677 0.1623 0.17071 0.18612 0.31633 0.32527 0.3453 0.51052 0.79398 0.82518 0.83451 0.86106 0.99465 1.00786 1.17213 1.18905 1.33803 1.50491 1.52324 1.65955 1.67997 1.85145 1.87253 2.20333 2.34093 2.82835 3.00545 3.31745 3.45546 4.09988 4.34366 4.81938 
25 0.01468 0.10452 0.16822 0.17703 0.1964 0.32435 0.336 0.53992 0.7996 0.83024 0.83996 0.89328 1.00193 1.02604 1.18123 1.20765 1.51006 1.52732 1.67178 1.86149 2.23538 2.35142 4.10737 4.35361 4.83453 
25 0.01722 0.10243 0.16661 0.17561 0.19808 0.32173 0.3325 0.54181 0.79648 0.8278 0.83742 0.87319 0.99882 1.01541 1.17994 1.21461 1.36382 1.51062 1.53943 1.66701 1.85981 2.24433 3.46754 4.11091 4.35033 
20 0.0126 0.1007 0.16281 0.17583 0.31607 0.33176 0.79133 0.82345 0.83367 0.9922 1.0501 1.1758 1.47526 1.50896 1.65977 1.85099 2.34132 4.10033 4.34272 4.82031 
19 0.00722 0.10139 0.16867 0.18253 0.32569 0.79153 0.82644 0.83639 0.86749 1.00333 1.18003 1.21391 1.47316 1.50953 1.52942 2.36257 3.32662 3.46019 4.10595 
28 0.01386 0.09846 0.16894 0.17783 0.2018 0.32475 0.3362 0.79092 0.82783 0.83696 0.85223 0.99989 1.01234 1.18242 1.21187 1.36046 1.4728 1.51483 1.54126 1.67619 1.86151 2.21921 2.35156 3.33096 3.46737 4.10938 4.35764 4.83934 
14 0.02396 0.11951 0.17579 0.19754 0.33043 0.36453 0.8135 0.83615 0.85169 1.00665 1.19622 1.51895 1.68699 1.87 
24 0.0195 0.10621 0.17187 0.1815 0.21407 0.32743 0.33947 0.54038 0.80053 0.83183 0.84146 0.87802 1.00526 1.18589 1.22023 1.51197 1.53056 1.67634 1.86719 2.24509 3.46933 4.11027 4.37238 4.84191 
30 0.01939 0.10508 0.16967 0.17937 0.21369 0.32481 0.33658 0.52362 0.65982 0.80355 0.8307 0.8404 1.00339 1.1791 1.19596 1.34548 1.5102 1.52705 1.67225 1.86407 2.21125 2.35213 2.84873 3.17575 3.32495 3.45962 3.61257 4.10666 4.35682 4.83294 
18 0.00744 0.10411 0.16615 0.1768 0.32226 0.34322 0.79677 0.82758 0.83822 0.99867 1.1792 1.2113 1.50291 1.51904 1.70316 1.87006 2.21801 3.46597 
30 0.01352 0.10104 0.16765 0.17835 0.32203 0.33567 0.52557 0.65939 0.79581 0.82741 0.83699 0.87043 0.99969 1.17746 1.19671 1.34681 1.51061 1.53363 1.67034 1.85962 2.21302 2.34715 2.85029 3.17599 3.32099 3.46077 3.61704 4.10541 4.35808 4.83089 
40 0.00958 0.10684 0.16835 0.17783 0.20245 0.32238 0.33228 0.51508 0.53812 0.65548 0.81908 0.83455 0.84984 1.00052 1.01487 1.17602 1.18831 1.21961 1.34108 1.51086 1.53018 1.66654 1.69184 1.85874 1.89052 2.0828 2.2065 2.34681 2.66035 2.83373 3.00286 3.17597 3.32125 3.45778 3.60426 3.7854 4.10472 4.35193 4.52131 4.82637 
36 0.01667 0.09724 0.16426 0.17221 0.18369 0.31949 0.32754 0.34046 0.51368 0.79328 0.8273 0.83628 0.85342 0.99742 1.00765 1.17422 1.18529 1.21162 1.33896 1.5071 1.52119 1.66314 1.68031 1.85479 1.87039 2.20396 2.34365 2.83114 3.0011 3.17325 3.31873 3.45613 4.10201 4.34679 4.8228 4.84555 
24 0.01664 0.09749 0.16595 0.17853 0.31988 0.33389 0.54492 0.78993 0.8247 0.83404 0.8535 0.99566 1.01491 1.1795 1.21347 1.36102 1.50773 1.53332 1.66946 3.32582 3.46037 4.10338 4.34816 4.83371 
22 0.01122 0.10065 0.16632 0.17669 0.32042 0.33163 0.54591 0.79368 0.82678 0.83642 0.86657 0.99738 1.01325 1.17829 1.20463 1.5082 1.53227 1.66481 1.85691 2.3474 3.46365 4.35144 
22 0.00873 0.10804 0.17231 0.18679 0.32623 0.34027 0.5345 0.808 0.83286 0.84462 1.0048 1.18622 1.23355 1.51482 1.54766 1.67253 1.86303 2.35339 3.47058 4.11379 4.35518 4.8313 
28 0.01649 0.10141 0.16599 0.17583 0.21359 0.32053 0.33224 0.51816 0.79545 0.82638 0.83604 0.87614 0.99827 1.02549 1.17696 1.20889 1.34859 1.50734 1.53511 1.66633 1.85666 2.21984 2.3462 3.17427 3.32046 4.10305 4.34831 4.82506 
13 0.02143 0.10646 0.17027 0.2017 0.32527 0.79455 0.82751 0.83804 0.99686 1.02002 1.21826 1.47835 1.5257 
37 0.00855 0.09976 0.16404 0.17318 0.19632 0.3179 0.32776 0.50944 0.6491 0.80033 0.82641 0.83623 0.99539 1.0087 1.17141 1.18477 1.21928 1.33583 1.50669 1.52846 1.66166 1.69021 1.85295 1.87641 2.07504 2.19992 2.34155 2.82792 2.99443 3.16722 3.31592 3.45171 3.59724 3.77337 4.09911 4.34501 4.82073 
21 0.01852 0.10609 0.16796 0.17941 0.32358 0.33891 0.55644 0.80074 0.82893 0.83949 1.00109 1.17987 1.21005 1.36242 1.51244 1.54664 1.6744 1.86909 2.21778 3.32878 3.46301 
27 0.01038 0.10132 0.17046 0.18158 0.32572 0.33873 0.53387 0.79601 0.82942 0.83902 0.86723 1.00263 1.18069 1.20308 1.35837 1.51138 1.53163 1.67946 1.86867 2.23416 2.3604 2.85162 3.33003 3.48858 4.1091 4.35666 4.83908 
36 0.01941 0.10756 0.17068 0.18049 0.21463 0.32575 0.33768 0.51936 0.55841 0.65811 0.81419 0.83358 0.84446 1.0036 1.18045 1.1988 1.34571 1.51269 1.53202 1.6716 1.86288 2.09684 2.21423 2.34997 2.65914 2.8396 3.0143 3.17661 3.32427 3.46084 3.6092 4.10627 4.35411 4.52671 4.67321 4.83106 
35 0.01093 0.10032 0.17259 0.1812 0.20073 0.32827 0.33833 0.52221 0.5494 0.66332 0.8083 0.8344 0.84383 1.00618 1.02542 1.18281 1.19912 1.34964 1.51442 1.531 1.67471 1.86549 2.21526 2.35144 2.66368 2.84187 3.02123 3.18042 3.32814 3.463 3.61343 4.10933 4.35682 4.53343 4.83241 
21 0.01092 0.11874 0.16778 0.18137 0.3212 0.33587 0.81404 0.83289 0.85649 0.99898 1.17777 1.21591 1.51003 1.6655 1.85764 2.21123 3.3256 3.47082 4.10989 4.35128 4.85942 
30 0.01123 0.10619 0.16834 0.17739 0.19778 0.32354 0.33399 0.52525 0.67911 0.80996 0.83227 0.84299 1.00099 1.01527 1.18129 1.20806 1.36081 1.51184 1.5334 1.66864 1.85959 1.90003 2.22124 2.36061 2.84978 3.33343 3.46338 4.11062 4.36171 4.83751 
35 0.01444 0.10076 0.17278 0.18072 0.19733 0.32809 0.33725 0.5231 0.55091 0.6633 0.79952 0.83276 0.84163 0.8586 1.0065 1.02666 1.18143 1.19238 1.21754 1.3498 1.51399 1.52807 1.67497 1.86778 2.21364 2.24602 2.35467 2.84244 3.01342 3.18197 3.32766 3.46212 4.10909 4.35911 4.83375 
38 0.01097 0.09077 0.17067 0.17977 0.19337 0.32915 0.33865 0.52237 0.54482 0.66341 0.81769 0.83823 0.84866 1.00667 1.02022 1.18403 1.19791 1.23182 1.34863 1.51707 1.53519 1.67441 1.8669 2.21383 2.24794 2.35384 2.66572 2.84293 3.01202 3.18036 3.32892 3.46358 3.49953 3.61269 4.11059 4.35837 4.67933 4.834 
15 0.02287 0.11939 0.17618 0.19095 0.33131 0.34805 0.81387 0.83772 0.85213 1.00906 1.19032 1.23285 1.52284 1.68698 1.87215 
25 0.01638 0.10216 0.1699 0.18043 0.32471 0.33692 0.79311 0.82854 0.83804 0.85823 1.00019 1.01398 1.18203 1.21116 1.35038 1.48329 1.51682 1.67289 1.86146 2.21848 3.32815 3.46493 4.10908 4.35585 4.8472 
35 0.01462 0.10027 0.16805 0.17642 0.19392 0.32391 0.33423 0.5181 0.54951 0.66209 0.80049 0.8298 0.83902 0.86853 1.00188 1.02263 1.17885 1.19527 1.34649 1.51115 1.52864 1.66887 1.85928 1.88578 2.21453 2.34819 2.83912 3.01127 3.18 3.32418 3.46042 3.61784 4.10529 4.3511 4.82905 
21 0.00846 0.10247 0.16946 0.18182 0.32533 0.3436 0.79512 0.82871 0.83863 0.87531 1.0006 1.02277 1.18364 1.22059 1.51036 1.53485 1.67647 1.86477 2.2417 3.47096 4.11059 
22 0.0193 0.10493 0.16821 0.17909 0.3236 0.33709 0.79475 0.82822 0.83816 0.87617 0.99981 1.01992 1.18253 1.22325 1.50829 1.53797 1.67013 1.86028 2.35777 3.46814 4.10601 4.35446 
25 0.00912 0.10837 0.17204 0.19104 0.32673 0.3497 0.53263 0.80819 0.83193 0.84438 1.00561 1.18189 1.21367 1.35186 1.51312 1.54299 1.67949 1.87542 2.22184 2.36145 3.33021 3.46207 4.10852 4.37044 4.8408 
16 0.01176 0.11889 0.17307 0.19482 0.32897 0.81038 0.83425 0.85133 1.00404 1.18666 1.51777 1.68164 1.87437 2.24665 4.11772 4.39281 
33 0.00695 0.0315 0.11512 0.1756 0.18628 0.33101 0.34404 0.52687 0.6646 0.8109 0.83615 0.84617 1.00815 1.18491 1.20363 1.35186 1.517 1.53713 1.67806 1.86718 2.22125 2.35698 2.6621 2.85103 3.01383 3.18028 3.32911 3.46488 3.61608 4.11232 4.36971 4.53275 4.83859 
17 0.01691 0.10687 0.17125 0.18458 0.3275 0.34957 0.79736 0.83031 0.84036 0.89246 1.00266 1.03469 1.20278 1.50908 1.53171 1.69175 1.86652 
23 0.02214 0.11467 0.16964 0.18725 0.32318 0.34011 0.54718 0.81337 0.8327 0.84989 1.00082 1.18065 1.21828 1.3614 1.51357 1.66838 1.85929 2.21676 2.35002 3.46283 4.10796 4.36364 4.83539 
19 0.02058 0.113 0.17389 0.19136 0.32952 0.35975 0.80673 0.83355 0.84554 1.00693 1.18891 1.51299 1.53828 1.68583 1.87058 2.24637 3.47995 4.12595 4.3928 
34 0.00948 0.10286 0.1649 0.17437 0.19992 0.31868 0.32842 0.5108 0.54367 0.6543 0.8116 0.82951 0.84134 0.99683 1.01149 1.17262 1.18699 1.22755 1.33748 1.50851 1.53124 1.66316 1.85375 1.87372 2.20309 2.3422 2.82935 2.99582 3.17081 3.31723 3.45468 4.10116 4.34577 4.82182 
27 0.00674 0.09519 0.16332 0.17219 0.19305 0.31908 0.33084 0.78938 0.82401 0.83339 0.85355 0.99516 1.01192 1.17582 1.20351 1.47323 1.50678 1.52386 1.66626 1.85557 2.21043 2.34676 3.32319 3.4597 4.10265 4.34809 4.83289 
23 0.01136 0.10432 0.17387 0.18457 0.32968 0.3438 0.53685 0.80098 0.83298 0.84283 0.88796 1.00719 1.18554 1.21477 1.51772 1.54856 1.68204 1.86756 2.37212 3.47651 4.11022 4.3605 4.84118 
30 0.01614 0.11165 0.17284 0.18307 0.2231 0.32801 0.33989 0.5217 0.55817 0.8187 0.83697 0.85041 1.00621 1.06218 1.18257 1.2019 1.34893 1.51632 1.54136 1.67295 1.86456 2.21618 2.35098 2.83949 3.19489 3.32778 3.46315 4.10927 4.35689 4.83136 
35 0.01694 0.10315 0.16823 0.17702 0.19765 0.32307 0.33302 0.51534 0.54389 0.6706 0.80556 0.83043 0.84001 1.00067 1.01621 1.17658 1.18873 1.21758 1.34199 1.51052 1.52764 1.66916 1.85879 1.88631 2.20718 2.34639 2.83456 3.00634 3.17273 3.32095 3.45655 4.10376 4.35027 4.82608 4.85316 
19 0.00923 0.10367 0.17181 0.18606 0.32649 0.34122 0.79688 0.83013 0.84011 0.88126 1.00364 1.18234 1.21067 1.48348 1.51592 1.55463 1.67627 1.87448 2.24279 
24 0.00858 0.10155 0.17237 0.18472 0.32642 0.33912 0.798 0.83132 0.84129 0.88149 1.00277 1.01982 1.18286 1.21141 1.51563 1.55115 1.67284 1.86312 2.35265 3.34452 3.46749 4.11271 4.3669 4.85486 
18 0.01927 0.10333 0.16915 0.18182 0.32349 0.33764 0.7929 0.82742 0.83709 0.86254 0.99976 1.1868 1.4698 1.51415 1.67353 1.86296 4.108 4.35158 
37 0.0197 0.10949 0.16939 0.17883 0.20319 0.32339 0.33322 0.51495 0.54275 0.65539 0.81952 0.8353 0.84997 1.00194 1.01886 1.17702 1.19033 1.22578 1.34172 1.51179 1.53084 1.66758 1.69222 1.8589 1.88031 2.08149 2.20875 2.34685 2.83345 3.00126 3.17494 3.32152 3.45813 3.60584 4.1049 4.35049 4.82604 
25 0.00895 0.10026 0.17008 0.18243 0.3256 0.34129 0.79338 0.82813 0.83777 0.86174 1.00219 1.18108 1.2118 1.36616 1.47967 1.51416 1.55539 1.67919 1.86427 2.22646 3.3251 3.46179 4.10531 4.35253 4.84223 
21 0.00954 0.10592 0.17669 0.19382 0.33284 0.58542 0.80612 0.83531 0.84638 1.00817 1.18936 1.22668 1.51899 1.55936 1.69112 1.87679 2.25313 3.4722 4.11577 4.39477 4.8635 
37 0.0159 0.09862 0.16429 0.17229 0.18559 0.31933 0.32783 0.34445 0.51376 0.65411 0.79821 0.82766 0.83688 0.86571 0.99745 1.00828 1.17418 1.18598 1.21458 1.33876 1.50687 1.52072 1.66394 1.68592 1.8553 1.875 2.20506 2.34344 2.83172 3.00819 3.17167 3.31836 3.45624 3.60368 4.10251 4.34761 4.82355 
16 0.01979 0.11171 0.17248 0.18641 0.32936 0.36499 0.80511 0.83273 0.84429 1.01023 1.18837 1.50942 1.52738 1.69109 1.89954 4.38323 
25 0.0167 0.10669 0.16948 0.18479 0.3239 0.33939 0.53024 0.80216 0.82954 0.8403 1.0008 1.18116 1.216 1.36884 1.51154 1.5409 1.67187 1.8656 2.22676 2.36311 2.85223 3.46252 4.10679 4.35151 4.83509 
52 0.01185 0.07711 0.13813 0.17334 0.18076 0.19518 0.32595 0.33307 0.34331 0.51773 0.5317 0.65748 0.68086 0.80541 0.83409 0.8427 0.86043 1.00398 1.01326 1.1802 1.18924 1.2073 1.34415 1.35912 1.51477 1.52877 1.66928 1.6828 1.8616 1.87554 2.08227 2.20813 2.22517 2.34975 2.65277 2.83555 2.85268 3.00194 3.03211 3.17622 3.32472 3.45958 3.47131 3.60594 3.784 4.10721 4.11933 4.35318 4.521 4.65854 4.82911 4.84361 
36 0.01809 0.10063 0.16758 0.17566 0.19082 0.32288 0.33168 0.35673 0.51567 0.54269 0.79988 0.82985 0.83904 0.86462 1.00064 1.01368 1.17765 1.19016 1.21917 1.34199 1.51048 1.52581 1.66693 1.68677 1.85929 1.88865 2.20913 2.34649 2.83435 3.178 3.32107 3.45906 4.10433 4.34973 4.82555 4.84635 
23 0.00898 0.10117 0.16722 0.17692 0.21032 0.32191 0.33416 0.79539 0.82795 0.8377 0.87286 0.9986 1.01385 1.18146 1.22043 1.5111 1.54612 1.66658 1.85742 2.34927 3.47457 4.11119 4.34976 
17 0.01465 0.10445 0.16858 0.18348 0.32429 0.36814 0.79509 0.82729 0.83754 1.00029 1.18383 1.22625 1.47857 1.51428 1.68397 1.8742 3.47295 
29 0.01038 0.10608 0.17242 0.18675 0.32705 0.34228 0.52561 0.6606 0.80578 0.83198 0.84235 1.00482 1.18281 1.21209 1.34998 1.5145 1.54021 1.67513 1.86485 2.22248 2.35196 2.66452 3.18007 3.327 3.46388 4.10924 4.35643 4.52695 4.83474 
22 0.01882 0.10589 0.16773 0.17765 0.21337 0.32371 0.33675 0.79875 0.8292 0.83938 0.99931 1.01398 1.18152 1.21598 1.50773 1.52565 1.66906 1.86109 3.46938 4.10661 4.35224 4.8352 
18 0.00702 0.09704 0.17257 0.18604 0.32851 0.3498 0.79664 0.83056 0.8404 0.87267 1.00536 1.18712 1.22422 1.48012 1.51906 1.6896 1.88288 4.11346 
28 0.01048 0.10136 0.16496 0.17434 0.20035 0.31957 0.33021 0.52214 0.79708 0.82656 0.83642 0.99717 1.01652 1.17418 1.18887 1.22279 1.34039 1.50634 1.52539 1.665 1.86651 2.20364 2.8461 3.3205 3.46233 4.1026 4.34928 4.82515 
31 0.01726 0.10555 0.16693 0.17628 0.19977 0.32142 0.33114 0.51586 0.56001 0.80716 0.83049 0.84092 0.99923 1.01289 1.17556 1.1883 1.21918 1.34294 1.51026 1.53193 1.66557 1.85906 2.20495 2.24428 2.34818 2.83489 3.32135 3.45889 4.10475 4.3509 4.82614 
27 0.00751 0.10213 0.16465 0.17612 0.3183 0.3319 0.52743 0.79713 0.82634 0.83673 0.99583 1.175 1.19669 1.3441 1.50734 1.53261 1.66259 1.85463 2.21096 2.34499 3.01092 3.17348 3.32205 3.45539 4.10257 4.34939 4.82813 
18 0.0123 0.10449 0.1654 0.1779 0.32014 0.33693 0.79699 0.82628 0.83728 0.99609 1.0404 1.17995 1.5071 1.66922 1.85759 2.23113 4.1038 4.3476 
46 0.0084 0.09296 0.16523 0.17392 0.18387 0.21978 0.32302 0.33085 0.34324 0.51569 0.53922 0.65544 0.8099 0.83254 0.84164 1.00124 1.01202 1.17634 1.18631 1.20785 1.34105 1.37375 1.51107 1.52521 1.66633 1.6815 1.85796 1.87192 2.08416 2.20551 2.23536 2.34635 2.65383 2.83427 3.00003 3.17434 3.32211 3.45758 3.48263 3.60608 3.78543 4.10525 4.35047 4.52166 4.82668 4.85406 
13 0.02072 0.10609 0.17134 0.18969 0.32726 0.79395 0.82844 0.83852 0.87568 1.0026 1.18962 1.47248 1.51925 
26 0.02029 0.1045 0.16814 0.1795 0.32284 0.3376 0.52537 0.65986 0.80046 0.82861 0.83864 0.99955 1.18001 1.21008 1.35199 1.51032 1.53329 1.67734 1.8599 2.35364 2.85504 3.32608 3.4634 4.10507 4.35062 4.83047 
33 0.0105 0.10093 0.16463 0.17347 0.19293 0.31902 0.32852 0.51299 0.65534 0.80105 0.82742 0.8372 0.99691 1.01064 1.17551 1.20174 1.34233 1.50683 1.53187 1.66258 1.69276 1.85522 1.8812 2.23545 2.34441 2.8334 3.00621 3.17524 3.32115 3.4559 4.10288 4.34997 4.82348 
24 0.01741 0.10163 0.16629 0.17858 0.32179 0.34221 0.79128 0.82499 0.83486 0.86901 0.99832 1.17733 1.20625 1.47554 1.51175 1.6844 1.8629 2.21269 2.84964 3.324 3.46021 4.10512 4.3492 4.83834 
25 0.01562 0.10806 0.16832 0.17863 0.22085 0.32335 0.33591 0.5279 0.80976 0.83157 0.84362 0.99987 1.01627 1.18089 1.21622 1.34839 1.51051 1.53537 1.66973 1.8615 2.36621 3.32555 4.10623 4.35538 4.82939 
18 0.02042 0.10315 0.16373 0.17486 0.3182 0.33487 0.79353 0.82491 0.83533 0.99392 1.18345 1.47245 1.50807 1.54151 1.67738 1.85238 4.11141 4.34323 
30 0.00658 0.02953 0.11079 0.17377 0.18301 0.21022 0.32871 0.3397 0.5261 0.8024 0.83346 0.84283 0.87183 1.00632 1.02864 1.18386 1.20305 1.34939 1.51694 1.53926 1.675 1.86697 2.21939 2.36456 2.85644 3.3293 3.4644 4.11063 4.3598 4.83448 
37 0.01412 0.10401 0.17089 0.18024 0.2073 0.32647 0.33813 0.52024 0.55369 0.65925 0.80773 0.83228 0.84192 1.00404 1.04917 1.18013 1.19586 1.34469 1.51489 1.53924 1.67376 1.86286 2.09338 2.21497 2.35062 2.65684 2.83976 3.00734 3.17617 3.32426 3.46061 3.61416 3.79688 4.10629 4.35435 4.52415 4.82994 
37 0.00872 0.09786 0.16645 0.17526 0.19494 0.32099 0.33002 0.35912 0.51379 0.55143 0.65782 0.80519 0.82932 0.83861 0.99919 1.01321 1.1763 1.19078 1.22552 1.33954 1.51008 1.52828 1.66462 1.68588 1.85705 1.88245 2.20913 2.34463 2.83291 3.00071 3.17362 3.31997 3.4558 4.10248 4.34793 4.82425 4.84986 
20 0.01971 0.10398 0.16859 0.17926 0.32587 0.55833 0.79355 0.82766 0.83744 0.86771 1.0016 1.18381 1.22079 1.47616 1.51528 1.87309 2.23632 3.47128 4.11075 4.84264 
38 0.01555 0.10253 0.16342 0.17297 0.19921 0.31706 0.32687 0.50879 0.53079 0.65118 0.8107 0.82821 0.84037 0.99552 1.01056 1.17061 1.18447 1.22247 1.33497 1.50571 1.52609 1.66114 1.68667 1.85252 1.87463 2.07721 2.20086 2.34081 2.82702 2.85588 2.99428 3.16807 3.31532 3.45186 3.59814 4.09944 4.34466 4.82 
33 0.02111 0.10939 0.17032 0.18008 0.21037 0.32411 0.33424 0.51648 0.54997 0.81357 0.83392 0.84549 1.00207 1.01744 1.17867 1.19352 1.34258 1.51286 1.53582 1.66831 1.69379 1.85927 1.88113 2.20933 2.34721 2.83548 3.00909 3.18129 3.32241 3.45892 4.10649 4.35231 4.82767 
22 0.0098 0.11567 0.16954 0.18733 0.32456 0.34549 0.81276 0.83277 0.8525 1.00318 1.18152 1.22972 1.51035 1.5381 1.67456 1.86199 2.35299 3.32498 3.46442 4.1063 4.35713 4.83147 
27 0.02033 0.09625 0.15639 0.16678 0.30668 0.31743 0.50257 0.64605 0.79322 0.8193 0.82961 0.98766 1.16567 1.32876 1.49712 1.52847 1.6535 1.84391 2.1927 2.33363 2.82026 2.98734 3.30991 3.44622 4.09187 4.33567 4.81205 
24 0.01916 0.10151 0.16683 0.17617 0.2034 0.32342 0.33737 0.79298 0.82673 0.83627 0.86117 1.00103 1.18041 1.21623 1.4747 1.50978 1.53198 1.67373 1.8654 2.23351 3.47371 4.10714 4.3577 4.84818 
25 0.06048 0.13063 0.16323 0.18138 0.31515 0.33072 0.50965 0.79397 0.82265 0.83313 0.99201 1.17435 1.21369 1.50182 1.52752 1.66058 1.84961 2.22161 2.33992 2.82887 3.31956 3.45246 4.09673 4.34133 4.81799 
17 0.0151 0.1089 0.17315 0.19163 0.32743 0.34708 0.80086 0.8313 0.84204 1.0054 1.2002 1.48142 1.51547 1.54573 1.6814 1.89051 4.387 
29 0.01871 0.10222 0.16831 0.17691 0.1956 0.32416 0.33507 0.52379 0.79655 0.8295 0.83889 0.86235 1.00083 1.0146 1.18121 1.20607 1.35555 1.51153 1.53107 1.67002 1.86054 2.24274 2.35486 2.85167 3.33304 3.46464 4.10813 4.36868 4.83835 
13 0.02043 0.10529 0.16718 0.1868 0.32372 0.79345 0.82598 0.83666 0.99725 1.21638 1.47217 1.51589 1.86643 
15 0.01441 0.09828 0.16944 0.18386 0.32507 0.78719 0.82496 0.83441 0.85016 0.98084 1.0042 1.19319 1.46597 1.51814 1.86789 
41 0.01394 0.09485 0.15846 0.16669 0.18176 0.31203 0.31968 0.33105 0.50356 0.52964 0.64223 0.80045 0.82262 0.83211 0.99081 1.00143 1.16549 1.17714 1.21051 1.32941 1.50085 1.51993 1.65548 1.6716 1.84729 1.86376 2.06595 2.19296 2.33597 2.63901 2.82102 2.98727 3.16225 3.30987 3.44564 3.59128 3.76531 4.09395 4.33911 4.50804 4.81487 
27 0.01377 0.10402 0.16638 0.17715 0.32226 0.33629 0.53027 0.79771 0.82756 0.83783 0.9997 1.17848 1.20654 1.34531 1.50939 1.53279 1.66915 1.85881 2.22352 2.35075 2.85064 3.17885 3.32275 3.45919 4.10729 4.35468 4.82903 
26 0.01283 0.10703 0.17586 0.1891 0.33035 0.34416 0.54095 0.80261 0.83405 0.84403 1.00931 1.18647 1.21569 1.48634 1.51734 1.53878 1.67866 1.87097 2.23804 2.35385 2.86052 3.33058 3.47093 4.11144 4.36016 4.83711 
45 0.01541 0.10037 0.16567 0.17378 0.18789 0.3194 0.32687 0.33772 0.51251 0.53244 0.65198 0.80561 0.82975 0.83906 0.99822 1.00851 1.17362 1.18346 1.20405 1.3382 1.36081 1.50845 1.52307 1.66303 1.67718 1.85557 1.87164 2.07973 2.20126 2.22306 2.34393 2.64897 2.83071 2.99747 3.17135 3.31888 3.45541 3.48378 3.5998 3.7815 4.10287 4.34776 4.51844 4.65759 4.82428 
35 0.0116 0.09387 0.1602 0.16872 0.18371 0.31446 0.32369 0.34922 0.50992 0.65319 0.79273 0.82356 0.83267 0.85448 0.99305 1.00433 1.17149 1.19004 1.33548 1.50341 1.51885 1.65817 1.68854 1.84985 1.87279 2.20493 2.33971 2.82766 2.99849 3.17107 3.31604 3.45316 4.09863 4.34209 4.81831 
29 0.02168 0.11347 0.17084 0.18119 0.22035 0.32615 0.33883 0.52178 0.81703 0.83575 0.85103 1.00345 1.02422 1.18319 1.21514 1.35056 1.51366 1.53814 1.67146 1.86109 1.89356 2.23727 2.35471 2.8463 3.32717 3.46632 4.10828 4.35344 4.83149 
37 0.01548 0.09313 0.1597 0.16776 0.17864 0.31383 0.32116 0.33121 0.5075 0.78895 0.82313 0.83206 0.84861 0.99283 1.00236 1.16948 1.18382 1.22026 1.33441 1.50227 1.52503 1.65745 1.67455 1.84956 1.86307 2.07091 2.19703 2.33923 2.82448 2.99163 3.16752 3.31429 3.45073 3.59837 4.09723 4.34164 4.81774 
31 0.00978 0.09225 0.15354 0.16289 0.30646 0.31603 0.4982 0.63825 0.78865 0.81643 0.8264 0.98496 1.00288 1.16068 1.3245 1.49428 1.64971 1.84112 2.05903 2.18737 2.33015 2.81546 2.98199 3.15678 3.30467 3.44081 3.58637 3.76054 4.08826 4.33329 4.80897 
18 0.07712 0.15995 0.17233 0.31549 0.33201 0.80041 0.82554 0.84076 0.99331 1.17658 1.33834 1.50337 1.66051 1.85177 2.34581 4.10048 4.34323 4.81959 
36 0.02139 0.11474 0.17147 0.18344 0.32443 0.33561 0.51745 0.54464 0.65791 0.82396 0.83804 0.86653 1.00358 1.0373 1.17915 1.1963 1.34471 1.51295 1.53619 1.66932 1.86027 1.89017 2.08796 2.21008 2.3486 2.65776 2.83793 3.00424 3.17546 3.32357 3.45991 3.60959 4.10693 4.35484 4.53069 4.82999 
40 0.01596 0.10259 0.17277 0.18065 0.19541 0.32908 0.338 0.37311 0.5219 0.54622 0.66537 0.80415 0.83457 0.84349 0.8631 1.00616 1.0183 1.18309 1.19512 1.22257 1.34734 1.51573 1.53068 1.6736 1.70045 1.8643 1.88295 2.21953 2.35177 2.66985 2.83951 3.02223 3.18317 3.32636 3.46512 4.10963 4.35522 4.53961 4.83148 4.85346 
30 0.01419 0.10356 0.17267 0.18199 0.20914 0.32735 0.33812 0.5246 0.79986 0.8323 0.84175 0.86832 1.00418 1.01933 1.18264 1.20157 1.3512 1.51415 1.53268 1.67275 1.86295 1.89351 2.22432 2.35096 2.8523 3.32694 3.46514 4.1097 4.35414 4.8352 
14 0.02308 0.10479 0.16632 0.18204 0.32576 0.79239 0.82545 0.83602 0.99962 1.18358 1.47041 1.51274 2.21486 3.48699 
15 0.02265 0.11144 0.17239 0.18911 0.32877 0.8 0.83131 0.8425 1.00312 1.21318 1.48158 1.51675 1.6807 1.87243 4.36626 
15 0.01529 0.10416 0.16885 0.18133 0.32498 0.34271 0.79444 0.82791 0.83781 0.87344 1.00175 1.46984 1.51593 1.6757 4.4343 
22 0.01899 0.10181 0.16467 0.17576 0.31821 0.33102 0.79132 0.82515 0.83499 0.86756 0.99483 1.01101 1.17746 1.21294 1.50447 1.52884 1.66159 1.85371 2.215 4.10501 4.34548 4.82661 
29 0.01129 0.09825 0.17409 0.18309 0.20623 0.32963 0.34029 0.54826 0.80294 0.83484 0.84438 0.87542 1.00654 1.02159 1.18484 1.20307 1.35009 1.51847 1.54199 1.67498 1.8657 1.90133 2.22209 2.35321 3.32985 3.46496 4.11214 4.36123 4.83519 
34 0.009 0.09657 0.16492 0.17325 0.18836 0.32049 0.32922 0.35069 0.51702 0.66133 0.79685 0.82773 0.83684 0.85859 0.99793 1.00925 1.1776 1.19696 1.34656 1.50986 1.53124 1.66474 1.85593 1.87516 2.21443 2.34563 2.8411 3.01155 3.17921 3.3229 3.46029 4.10303 4.34808 4.82583 
30 0.01187 0.09804 0.16972 0.17857 0.20259 0.32511 0.33621 0.52036 0.79335 0.82866 0.83768 0.85384 1.00166 1.01695 1.18005 1.19729 1.34721 1.4767 1.5118 1.52783 1.67223 1.86377 2.22795 2.34961 2.86044 3.32423 3.46034 4.10588 4.35323 4.83008 
16 0.01185 0.10644 0.17203 0.18691 0.32638 0.34197 0.79806 0.83033 0.84055 1.00301 1.18481 1.22184 1.48119 1.52111 1.67923 1.86867 
26 0.01584 0.10514 0.17171 0.18204 0.32642 0.3388 0.5455 0.79779 0.83079 0.84046 0.87162 1.00404 1.18223 1.20551 1.36279 1.51496 1.54058 1.67246 1.86401 2.21866 2.35292 3.32818 3.46554 4.1117 4.35718 4.83672 
32 0.0189 0.09473 0.15967 0.16827 0.18493 0.31368 0.32303 0.50702 0.78851 0.82216 0.83142 0.8515 0.99172 1.004 1.16913 1.2046 1.33375 1.50056 1.52251 1.65695 1.84827 1.86463 2.07124 2.19989 2.33785 2.82456 2.99629 3.31366 3.45134 4.09629 4.34012 4.81635 
22 0.01515 0.10121 0.16424 0.17344 0.19535 0.32021 0.33238 0.79298 0.82602 0.83568 0.86627 0.99731 1.01909 1.17872 1.21403 1.50401 1.51943 1.66355 1.8568 4.1087 4.34967 4.82946 
29 0.01738 0.11295 0.17652 0.18697 0.26335 0.33249 0.3461 0.53129 0.67107 0.81842 0.83888 0.85038 1.01191 1.18734 1.21159 1.35476 1.51813 1.53882 1.67978 1.87114 2.22754 2.35781 2.85421 3.18794 3.33169 3.46901 4.11604 4.36813 4.83776 
33 0.01178 0.09538 0.16257 0.17087 0.18533 0.3174 0.32577 0.34056 0.51231 0.65531 0.79412 0.82567 0.83471 0.85464 0.99561 1.00658 1.17317 1.18913 1.33737 1.50481 1.51848 1.66065 1.67891 1.85245 1.87409 2.21033 2.34186 2.8297 3.3178 3.45555 4.10061 4.3448 4.82102 
18 0.01959 0.10593 0.16911 0.17938 0.27358 0.32515 0.33905 0.79832 0.82955 0.83956 1.00103 1.02178 1.19057 1.48291 1.51499 1.67299 1.8616 4.35921 
15 0.02046 0.10946 0.16993 0.18401 0.32568 0.34881 0.80242 0.83008 0.84163 1.00286 1.19662 1.5124 1.6848 1.87378 4.11344 
25 0.0092 0.06929 0.13751 0.17661 0.19066 0.33115 0.34609 0.55065 0.80249 0.83401 0.84361 0.87804 1.00975 1.18587 1.2114 1.5167 1.53856 1.68219 1.87574 2.24121 2.36021 3.47022 4.11402 4.3641 4.84797 
40 0.01736 0.10466 0.16952 0.17842 0.20029 0.32348 0.33266 0.36396 0.51586 0.53827 0.65739 0.81273 0.83254 0.84248 1.00188 1.01764 1.17762 1.19003 1.22012 1.3422 1.51119 1.52789 1.66756 1.68868 1.85874 1.87706 2.09005 2.20922 2.34694 2.83462 3.01329 3.17458 3.32256 3.45884 3.60521 4.1049 4.34953 4.39706 4.52901 4.82718 
31 0.01551 0.10466 0.16864 0.17739 0.19561 0.32358 0.33302 0.51938 0.66191 0.8038 0.83154 0.84118 1.00022 1.01092 1.18127 1.20386 1.34787 1.51212 1.53195 1.66694 1.68795 1.86043 1.89823 2.21258 2.35256 2.85065 3.32495 3.46161 4.10703 4.35216 4.82957 
25 0.00806 0.10799 0.17144 0.1834 0.32663 0.3413 0.52828 0.80908 0.83332 0.84545 1.00395 1.18422 1.21881 1.35426 1.51496 1.54646 1.67552 1.86234 2.35245 2.85232 3.33043 3.46497 4.10926 4.35501 4.83744 
45 0.01624 0.10182 0.16823 0.17619 0.1889 0.32209 0.32934 0.33963 0.51516 0.53387 0.6582 0.80636 0.8323 0.84143 0.87722 1.00123 1.01127 1.17671 1.18629 1.20584 1.34175 1.36809 1.51138 1.5256 1.66591 1.67962 1.85772 1.87043 2.08601 2.20575 2.22715 2.34719 2.65805 2.8325 2.85272 3.00153 3.17512 3.32173 3.45838 3.48319 4.10584 4.35007 4.38235 4.8262 4.8429 
24 0.01761 0.09619 0.16267 0.17142 0.18999 0.31812 0.32879 0.78855 0.82377 0.83304 0.85123 0.9941 1.00783 1.17613 1.20808 1.46885 1.50737 1.52972 1.66285 1.85327 2.34281 4.10016 4.34339 4.82096 
21 0.01191 0.10632 0.1696 0.18104 0.32452 0.33828 0.79802 0.82951 0.83995 1.0015 1.18201 1.21581 1.49444 1.51372 1.54327 1.6727 1.86549 3.3308 4.10748 4.35387 4.84245 
28 0.01339 0.10226 0.16658 0.17621 0.20836 0.32143 0.33332 0.52582 0.7971 0.82745 0.83721 0.99769 1.01564 1.17666 1.19661 1.34243 1.50843 1.52796 1.66753 1.85691 2.21169 2.34567 2.85363 3.32069 3.46147 4.10484 4.34756 4.82781 
30 0.01274 0.10088 0.16435 0.17468 0.31775 0.32913 0.51208 0.79311 0.82531 0.8351 0.87376 0.99518 1.01215 1.17429 1.19396 1.33912 1.50774 1.53068 1.66252 1.85336 2.20823 2.34258 2.83225 3.00508 3.17333 3.31837 3.45476 4.09992 4.34516 4.82196 
40 0.01905 0.09543 0.1605 0.16902 0.18571 0.31604 0.32588 0.50788 0.53713 0.64674 0.79448 0.82329 0.83254 0.86396 0.994 1.01385 1.17004 1.18213 1.21115 1.33429 1.50377 1.5202 1.66048 1.85109 1.88057 2.07306 2.20094 2.33913 2.64227 2.82609 2.99272 3.16495 3.31397 3.44963 3.59493 3.77249 4.0969 4.34272 4.51008 4.8186 
30 0.0189 0.11213 0.16578 0.17713 0.31909 0.33064 0.51292 0.6545 0.81641 0.83221 0.85533 0.99802 1.02983 1.1729 1.18864 1.33787 1.50782 1.53175 1.66374 1.85695 2.20341 2.34527 2.83298 2.99764 3.17876 3.32139 3.45565 4.10337 4.34981 4.82633 
27 0.02279 0.10988 0.16931 0.18127 0.32304 0.33552 0.52013 0.80658 0.83111 0.84309 1.00049 1.02306 1.1798 1.20785 1.34525 1.51428 1.67002 1.85836 2.21937 2.34832 2.84919 3.18535 3.32272 3.46559 4.10675 4.35151 4.82881 
23 0.01798 0.1108 0.17883 0.19075 0.33344 0.3465 0.56311 0.80488 0.83714 0.84696 0.88733 1.00991 1.03251 1.18824 1.2103 1.36773 1.52451 1.68142 1.87048 2.22764 3.47267 4.11746 4.85242 
26 0.01325 0.11685 0.17718 0.18991 0.33189 0.34575 0.52866 0.82164 0.84104 0.85858 1.00944 1.18822 1.21836 1.35436 1.51904 1.54569 1.67714 1.86906 2.22583 2.35616 2.85828 3.33727 3.47428 4.11584 4.36043 4.83779 
16 0.02762 0.10531 0.16427 0.17978 0.31874 0.79255 0.82444 0.83529 0.9933 1.46747 1.5108 1.66737 1.85267 4.10685 4.34422 4.82514 
31 0.01609 0.10058 0.16734 0.17582 0.19217 0.32268 0.33165 0.3601 0.52061 0.79752 0.82964 0.83887 0.86081 0.99955 1.01004 1.17853 1.19646 1.34474 1.51139 1.53045 1.66627 1.68619 1.85849 1.88036 2.21894 2.34702 3.32327 3.46283 4.10624 4.3494 4.82807 
24 0.00682 0.10249 0.16745 0.17882 0.32124 0.33279 0.79553 0.82815 0.8383 0.99626 1.00985 1.17933 1.20981 1.34931 1.51245 1.6655 1.857 1.88953 2.22639 2.34853 3.32767 3.46098 4.10527 4.35131 
28 0.00711 0.1033 0.16691 0.17755 0.32237 0.33501 0.52583 0.66055 0.80372 0.82943 0.83992 1.00059 1.1774 1.19931 1.34699 1.51007 1.53338 1.66786 1.85858 2.21031 2.34764 2.85081 3.00922 3.17967 3.32366 3.45816 4.10886 4.83305 
17 0.01691 0.10995 0.17071 0.18765 0.32593 0.35834 0.80389 0.8305 0.84259 1.00689 1.18306 1.22165 1.51312 1.55346 1.67556 1.86783 2.2345 
17 0.01214 0.11003 0.17103 0.18931 0.32591 0.35303 0.8052 0.83123 0.84371 1.0025 1.18809 1.51634 1.67558 1.86383 2.36248 4.11184 4.35423 
30 0.0131 0.10564 0.16831 0.18044 0.32158 0.33353 0.51953 0.67098 0.8051 0.82986 0.84064 0.99918 1.01647 1.17768 1.20027 1.3452 1.51207 1.5516 1.66721 1.8575 2.21211 2.34647 2.84924 3.00896 3.18023 3.32234 3.45803 4.1055 4.35671 4.82961 
13 0.01718 0.11258 0.17395 0.19055 0.32877 0.34845 0.80689 0.83362 0.84567 1.00596 1.19613 1.51844 1.87299 
22 0.00978 0.1091 0.16775 0.17939 0.32162 0.33363 0.51725 0.81049 0.83151 0.84627 1.00028 1.17907 1.22331 1.50962 1.54892 1.66575 1.85747 2.34564 2.84754 4.10493 4.34875 4.82762 
38 0.01937 0.11422 0.17938 0.18986 0.33319 0.34391 0.52795 0.55853 0.66575 0.8173 0.84056 0.85102 1.01018 1.02563 1.18641 1.19934 1.23008 1.35249 1.52245 1.54697 1.67837 1.86882 1.89714 2.09238 2.21641 2.25166 2.35846 2.66476 2.84659 3.01408 3.18376 3.33248 3.46753 3.61843 4.11442 4.36278 4.53236 4.83837 
32 0.00902 0.09941 0.16416 0.17289 0.19129 0.31872 0.32853 0.51151 0.79519 0.82632 0.83596 0.87411 0.99614 1.00926 1.17488 1.1952 1.34212 1.50534 1.52133 1.66217 1.68709 1.8535 1.88405 2.21309 2.34295 2.83025 3.1753 3.32007 3.45569 4.10115 4.34489 4.82158 
42 0.07897 0.14479 0.15919 0.16772 0.18834 0.30875 0.31615 0.32848 0.50103 0.63959 0.78635 0.81824 0.82724 0.84634 0.98778 0.99778 1.16277 1.17312 1.19691 1.32689 1.49753 1.51043 1.65225 1.67035 1.84413 1.86149 2.06222 2.19027 2.21604 2.33317 2.63599 2.81842 2.9847 3.15933 3.30726 3.44308 3.58855 3.76261 4.09109 4.3361 4.5034 4.81202 
14 0.01005 0.11528 0.1765 0.19508 0.3321 0.3694 0.81739 0.83844 0.85606 1.00851 1.19219 1.52292 1.68481 1.88026 
17 0.01229 0.1065 0.1705 0.18334 0.32483 0.33865 0.79802 0.82993 0.84026 1.0005 1.018 1.18379 1.22245 1.51129 1.53939 1.67841 1.86362 
38 0.01605 0.11077 0.17374 0.18326 0.21021 0.32871 0.33948 0.52193 0.54856 0.66114 0.81994 0.83773 0.84975 1.00749 1.18314 1.1995 1.34868 1.51643 1.53728 1.6732 1.86389 1.88938 2.08949 2.21689 2.35154 2.65723 2.84195 3.00822 3.17894 3.32827 3.4628 3.61022 3.79243 4.11008 4.35573 4.52424 4.67504 4.83309 
25 0.01276 0.10848 0.17029 0.18146 0.32459 0.33664 0.53028 0.80572 0.83189 0.84305 1.00268 1.05101 1.18251 1.21541 1.36177 1.51381 1.5431 1.67227 1.86041 2.34871 3.32533 3.46377 4.10707 4.35575 4.83522 
31 0.01632 0.10574 0.16602 0.17603 0.21124 0.32033 0.33154 0.51265 0.8058 0.82907 0.8404 0.9976 1.01291 1.17483 1.19345 1.34113 1.50744 1.52741 1.66461 1.85563 1.88485 2.20851 2.34458 2.83154 3.005 3.17669 3.32069 3.45686 4.10324 4.3473 4.82389 
21 0.01116 0.1066 0.1647 0.17504 0.21389 0.31956 0.33365 0.80612 0.82852 0.84177 0.99648 1.01457 1.17681 1.22423 1.506 1.52803 1.66301 1.85621 4.10366 4.34789 4.82809 
35 0.01735 0.09875 0.16913 0.17824 0.20496 0.32417 0.33451 0.51663 0.54816 0.65707 0.79693 0.82895 0.83795 0.857 1.00115 1.01558 1.17901 1.19527 1.34344 1.51242 1.53165 1.66975 1.86124 2.21136 2.34762 2.83512 3.0049 3.17384 3.32193 3.45761 3.60419 4.1042 4.35029 4.82655 4.85569 
25 0.01615 0.11582 0.17873 0.19079 0.33349 0.34683 0.54925 0.81601 0.84027 0.8524 1.01017 1.03281 1.19018 1.22123 1.52179 1.54979 1.67939 1.86842 1.90286 2.23013 2.36832 3.47505 4.11714 4.36006 4.84875 
33 0.00847 0.09809 0.16043 0.16908 0.18667 0.31608 0.32699 0.50914 0.64807 0.79811 0.82378 0.83369 0.99397 1.16949 1.18693 1.33393 1.50157 1.51624 1.66004 1.85181 2.2008 2.33964 2.64632 2.82718 2.99296 3.16572 3.31434 3.44946 3.59586 4.0973 4.34378 4.51423 4.81938 
12 0.00856 0.10879 0.16967 0.20192 0.32565 0.80066 0.82808 0.84116 1.00192 1.19256 1.51191 3.46996 
33 0.01678 0.10078 0.16787 0.17626 0.19223 0.32295 0.33178 0.35481 0.51692 0.79759 0.83006 0.83924 0.85996 0.99997 1.01029 1.1794 1.19663 1.34377 1.51042 1.52541 1.6666 1.68575 1.85874 1.87937 2.2104 2.3476 2.83632 3.17792 3.32292 3.45915 4.10485 4.35033 4.82693 
29 0.01878 0.10641 0.16847 0.17854 0.21699 0.3234 0.3349 0.51786 0.8046 0.8302 0.84074 1.00185 1.1777 1.1969 1.34289 1.50971 1.52929 1.66813 1.85862 1.8871 2.2124 2.34649 2.83571 3.01218 3.32127 3.45797 4.10471 4.35024 4.82657 
20 0.00814 0.10178 0.17295 0.18669 0.32942 0.36461 0.55503 0.80132 0.83182 0.84198 1.00806 1.1856 1.2196 1.37798 1.51569 1.5447 1.87748 3.46957 4.11492 4.38535 
19 0.01729 0.10597 0.16897 0.17968 0.3251 0.34207 0.79637 0.82912 0.83922 0.90554 1.00122 1.04533 1.1833 1.2209 1.51092 1.53839 1.86236 4.10835 4.39823 
12 0.02368 0.11384 0.17065 0.19014 0.32769 0.80266 0.83043 0.84323 1.00375 1.19547 1.51307 2.26508 
20 0.01095 0.10258 0.17097 0.1847 0.32635 0.34455 0.79426 0.8286 0.83833 0.86643 1.00405 1.18377 1.21978 1.47584 1.51393 1.54974 1.68208 1.87182 4.1119 4.36664 
29 0.01568 0.10503 0.16972 0.17917 0.20707 0.32361 0.33348 0.51814 0.8001 0.83031 0.84007 1.00047 1.01384 1.17994 1.20531 1.34893 1.51389 1.55568 1.66923 1.85924 1.88396 2.22678 2.34816 2.84953 3.3239 3.4614 4.10524 4.35098 4.82737 
16 0.01187 0.10839 0.17021 0.186 0.32442 0.34115 0.80291 0.83037 0.84195 1.00065 1.18623 1.51027 1.55136 1.67147 1.86248 4.38944 
19 0.01519 0.10672 0.17116 0.18151 0.30315 0.32958 0.79736 0.83062 0.8406 0.88208 1.00682 1.18446 1.21703 1.48513 1.51288 1.53188 1.69129 1.87495 4.11167 
29 0.01539 0.11232 0.1766 0.18712 0.33163 0.3436 0.53071 0.68981 0.81355 0.83821 0.84903 1.00938 1.0367 1.18758 1.21167 1.35942 1.51984 1.54456 1.67877 1.86748 2.24521 2.35594 2.86201 3.18886 3.33309 3.46906 4.11429 4.36108 4.83778 
33 0.01633 0.0996 0.16023 0.16923 0.18937 0.31399 0.32373 0.50601 0.79687 0.82329 0.83359 0.99174 1.00476 1.16771 1.20726 1.33265 1.50168 1.52708 1.65663 1.84858 1.88156 2.07989 2.19688 2.33763 2.82371 2.99051 3.16685 3.31266 3.44952 3.59804 4.09581 4.34073 4.81659 
22 0.02007 0.11427 0.17349 0.18645 0.32683 0.33928 0.53531 0.81345 0.83566 0.84919 1.00505 1.04623 1.18781 1.51849 1.67142 1.86205 1.89251 2.23132 2.35249 4.11589 4.35772 4.83292 
27 0.00848 0.10473 0.172 0.18253 0.32673 0.33903 0.52267 0.80747 0.834 0.845 1.00489 1.03891 1.18231 1.20337 1.35005 1.51499 1.54065 1.6733 1.86289 2.22524 2.35218 2.85312 3.3283 3.4637 4.10853 4.35366 4.83174 
13 0.0137 0.1094 0.17033 0.20128 0.32719 0.79999 0.82832 0.84073 1.00237 1.18735 1.507 1.5372 4.1088 
21 0.01128 0.11326 0.17399 0.18803 0.32786 0.34186 0.54635 0.81658 0.83676 0.85258 1.00564 1.18571 1.22111 1.37027 1.52279 1.67366 1.86806 2.223 3.4701 4.11448 4.84907 
28 0.0083 0.1013 0.17084 0.18049 0.20908 0.32543 0.33583 0.53643 0.80702 0.83325 0.84359 1.00407 1.026 1.18132 1.20134 1.34869 1.51562 1.54435 1.66959 1.7008 1.86191 2.22519 2.35265 3.3264 3.46547 4.11092 4.35375 4.83188 
14 0.01861 0.10565 0.17016 0.18457 0.32781 0.79379 0.82808 0.83819 0.87731 1.00491 1.21191 1.47266 1.52336 4.43308 
27 0.00729 0.09144 0.16782 0.17636 0.19303 0.32528 0.33574 0.79414 0.82935 0.83863 0.85699 1.00205 1.0169 1.18071 1.19996 1.36459 1.48189 1.51316 1.53327 1.67063 1.86209 2.21961 3.32852 3.46274 4.1099 4.35873 4.8425 
17 0.0092 0.08619 0.1795 0.20028 0.33548 0.56542 0.80652 0.83663 0.84747 1.01316 1.19197 1.23086 1.52233 1.87973 4.11876 4.38932 4.85386 
16 0.01437 0.10015 0.16558 0.17985 0.32233 0.78811 0.82359 0.83337 0.85776 0.99524 1.18153 1.22595 1.46768 1.51119 4.10849 4.43419 
38 0.01182 0.09771 0.16919 0.17714 0.1936 0.32484 0.33432 0.51733 0.54832 0.6578 0.79622 0.82942 0.83829 0.85529 1.00238 1.0176 1.17857 1.19173 1.22045 1.3436 1.50996 1.52338 1.67029 1.86069 1.88836 2.21572 2.34743 2.65403 2.83851 3.00848 3.17363 3.322 3.45789 3.60411 4.10494 4.35275 4.52098 4.82794 
37 0.02032 0.10878 0.16944 0.17858 0.19992 0.32354 0.333 0.36581 0.51613 0.54317 0.81697 0.83456 0.84673 1.00148 1.01456 1.17725 1.18893 1.21803 1.34272 1.51174 1.52958 1.66753 1.68864 1.85911 1.87799 2.20683 2.24001 2.3474 2.83338 2.8569 3.18327 3.32286 3.45906 4.10645 4.35127 4.82682 4.85289 
21 0.01057 0.09909 0.16108 0.17563 0.31492 0.33433 0.78965 0.8222 0.83231 0.96254 0.99351 1.19424 1.47139 1.50637 1.54473 1.65985 1.84882 2.34173 4.09824 4.33992 4.81753 
30 0.01705 0.09938 0.166 0.17441 0.18898 0.32252 0.33165 0.36709 0.52395 0.79586 0.82891 0.83802 0.85721 0.99902 1.00905 1.17806 1.1946 1.3657 1.50898 1.52486 1.66633 1.68867 1.8574 1.87434 2.21488 2.34736 3.32406 4.10675 4.35018 4.82851 
36 0.0149 0.10348 0.16359 0.17291 0.19612 0.31777 0.32802 0.50948 0.54426 0.65093 0.81278 0.82915 0.84274 0.99617 1.01626 1.17204 1.18911 1.33591 1.50576 1.52656 1.66113 1.68876 1.85329 1.87921 2.08194 2.20318 2.34145 2.82841 2.99634 3.16818 3.31612 3.4519 3.59971 4.09923 4.34506 4.82066 
11 0.0241 0.11902 0.17322 0.32948 0.80147 0.8302 0.84416 1.00805 1.19627 1.51257 1.87518 
18 0.02405 0.12138 0.17674 0.19413 0.33207 0.35633 0.81581 0.83809 0.85404 1.01151 1.18715 1.22127 1.51763 1.54514 1.68146 1.87804 2.37043 4.3734 
28 0.01358 0.10128 0.16192 0.17235 0.31458 0.32651 0.50835 0.7964 0.82413 0.83473 0.993 1.00798 1.17138 1.21152 1.33511 1.50467 1.6595 1.85056 1.88944 2.20104 2.3396 2.82672 3.17304 3.31456 3.4535 4.09769 4.34244 4.81856 
27 0.01673 0.1108 0.1703 0.183 0.32468 0.33897 0.52504 0.8095 0.83237 0.84541 1.00184 1.03263 1.18121 1.21663 1.34736 1.51146 1.53446 1.67166 1.86173 2.22921 2.35194 2.85375 3.32778 3.465 4.10819 4.36136 4.83056 
29 0.0111 0.09993 0.16839 0.1769 0.19528 0.32464 0.3359 0.53487 0.79629 0.8294 0.83876 0.86129 1.00227 1.05282 1.17964 1.19742 1.35616 1.51065 1.52756 1.6712 1.86136 2.2151 2.35004 2.85354 3.3267 3.46525 4.10957 4.35614 4.83513 
32 0.01015 0.06436 0.13723 0.17706 0.18769 0.33063 0.34136 0.52673 0.58881 0.66945 0.82185 0.83965 0.85161 1.00896 1.03355 1.18607 1.2053 1.35447 1.52057 1.54892 1.67651 1.86596 1.89307 2.21983 2.35603 2.85516 3.18325 3.33125 3.46583 4.11409 4.36609 4.83812 
11 0.00733 0.10563 0.16795 0.19057 0.33091 0.79673 0.82669 0.83833 1.00082 1.47369 1.51281 
15 0.01885 0.10243 0.17029 0.18147 0.32856 0.79049 0.82752 0.83709 0.85553 1.00774 1.18925 1.46789 1.51196 1.53553 1.87511 
16 0.01266 0.10498 0.17225 0.19112 0.32857 0.79382 0.8287 0.83865 0.86987 1.00512 1.18476 1.22087 1.47556 1.51689 1.87798 4.11317 
29 0.01578 0.10859 0.16277 0.17398 0.31596 0.3292 0.50814 0.65286 0.81299 0.82903 0.85066 0.99486 1.02174 1.17022 1.20721 1.33507 1.50481 1.66111 1.8516 2.19979 2.34 2.8269 2.9939 3.16707 3.31475 3.45134 4.09804 4.34354 4.81934 
34 0.01212 0.09721 0.15978 0.16986 0.21118 0.31376 0.3248 0.50632 0.64832 0.79677 0.8224 0.8323 0.99121 1.00824 1.16861 1.18671 1.33322 1.5028 1.65798 1.84786 2.07142 2.1983 2.33746 2.82449 2.99249 3.16498 3.31245 3.44905 3.59572 3.773 4.09545 4.34015 4.51585 4.81675 
30 0.01405 0.10611 0.16841 0.17719 0.19562 0.32373 0.3337 0.51962 0.80275 0.83127 0.84126 1.00064 1.01314 1.17978 1.19977 1.34644 1.51104 1.52983 1.66775 1.69177 1.85827 1.87603 2.22666 2.34924 2.83738 3.32411 3.4641 4.10655 4.35206 4.82809 
25 0.01339 0.10379 0.17178 0.18306 0.32696 0.34067 0.52055 0.79718 0.83024 0.8399 0.87059 1.00392 1.18222 1.20855 1.34927 1.50973 1.52662 1.67683 1.86854 2.35319 2.84105 3.32466 4.10724 4.35392 4.82923 
11 0.01009 0.11573 0.17522 0.3345 0.80363 0.83206 0.84656 1.01747 1.19567 1.51813 3.47431 
17 0.01784 0.11052 0.16994 0.19238 0.32403 0.36003 0.80442 0.82957 0.8427 1.00105 1.18361 1.5124 1.67913 1.86265 2.36343 4.11305 4.38165 
11 0.01692 0.11665 0.17614 0.21627 0.332 0.8071 0.83384 0.84774 1.0103 1.19764 1.51951 
26 0.01244 0.10612 0.16646 0.17673 0.21759 0.32053 0.33203 0.51618 0.80799 0.82984 0.84186 0.99787 1.01387 1.17688 1.21269 1.3489 1.5095 1.53316 1.66528 1.85582 2.34458 2.83801 3.3209 4.10347 4.34783 4.82453 
16 0.02284 0.11953 0.18152 0.20352 0.33782 0.8099 0.83916 0.85125 1.01442 1.19415 1.23574 1.52719 1.70348 1.88646 3.49346 4.12454 
23 0.01517 0.10048 0.16646 0.17849 0.32162 0.33628 0.79034 0.82515 0.83478 0.85838 0.99766 1.17921 1.21331 1.3525 1.47602 1.51036 1.54102 1.67655 1.86266 3.32989 3.47001 4.10418 4.35135 
28 0.02049 0.11176 0.17537 0.18673 0.33061 0.34411 0.53541 0.80586 0.83528 0.84565 1.00843 1.18399 1.20214 1.3577 1.51614 1.5373 1.67732 1.8696 2.21783 2.35447 2.86273 3.01739 3.19225 3.33097 3.46564 4.1126 4.36231 4.84048 
40 0.01678 0.09818 0.16717 0.17499 0.18882 0.32356 0.33258 0.51568 0.54358 0.65731 0.7959 0.82894 0.83783 0.85509 1.00082 1.0133 1.17803 1.19134 1.22041 1.3423 1.50886 1.52311 1.66852 1.69981 1.85895 1.88148 2.09798 2.20926 2.34667 2.6552 2.83524 3.00268 3.17363 3.32143 3.45761 3.6032 4.10434 4.34983 4.53123 4.82713 
23 0.01955 0.10301 0.16932 0.179 0.21505 0.32448 0.33662 0.79508 0.82912 0.8386 0.86124 1.00027 1.01364 1.18275 1.21479 1.48267 1.51492 1.544 1.67086 1.86108 2.35387 4.11504 4.39098 
27 0.01703 0.10137 0.17135 0.18142 0.32597 0.3379 0.54124 0.79456 0.82964 0.83893 0.8575 1.00201 1.01662 1.18299 1.21184 1.37259 1.48335 1.51554 1.54035 1.67677 1.86432 2.36398 3.33334 3.46332 4.10763 4.36307 4.83726 
29 0.02024 0.11155 0.17137 0.18185 0.24319 0.32623 0.33826 0.52949 0.66676 0.81847 0.83589 0.85044 1.0043 1.03746 1.18296 1.21222 1.36037 1.51363 1.53627 1.67154 1.86476 2.21869 2.35381 3.18682 3.33448 3.46567 4.11132 4.35759 4.83628 
47 0.01257 0.09949 0.16952 0.17743 0.19058 0.32491 0.33281 0.34583 0.51668 0.53466 0.65699 0.8011 0.83224 0.84111 0.85961 1.00237 1.01203 1.17854 1.18825 1.20917 1.34296 1.36748 1.51281 1.52785 1.66856 1.68466 1.86021 1.875 2.08531 2.20821 2.23488 2.34821 2.65325 2.83513 2.86025 3.00169 3.17513 3.32318 3.45885 3.47643 3.6051 3.78987 4.1068 4.35242 4.52192 4.82812 4.84818 
22 0.0127 0.09921 0.16516 0.17354 0.18928 0.32263 0.33454 0.79258 0.82707 0.83646 0.85689 0.99809 1.01021 1.18055 1.21548 1.47666 1.51003 1.53598 1.66862 1.86112 4.10787 4.83919 
35 0.0103 0.10449 0.16221 0.17337 0.3151 0.32636 0.50651 0.64739 0.80877 0.82723 0.84275 0.99388 1.00985 1.1689 1.18622 1.33297 1.50434 1.52895 1.65908 1.85052 1.88666 2.07215 2.19832 2.33899 2.64831 2.82527 2.9921 3.16663 3.31371 3.45059 3.59712 3.77604 4.09746 4.34284 4.81839 
18 0.01484 0.10666 0.17174 0.182 0.2631 0.32862 0.34542 0.79959 0.83148 0.84136 0.89311 1.00592 1.18816 1.22922 1.51656 1.68414 1.86682 4.38277 
35 0.00853 0.10493 0.16783 0.17897 0.32097 0.33211 0.51481 0.54489 0.65508 0.81135 0.83128 0.84301 0.99917 1.01449 1.17601 1.19171 1.34181 1.51212 1.54324 1.66607 1.85734 1.88821 2.08625 2.2065 2.34675 2.65422 2.83572 3.0034 3.17273 3.32126 3.45713 3.60873 4.10429 4.35166 4.82693 
16 0.02056 0.12367 0.17361 0.1923 0.32817 0.35152 0.81694 0.83653 0.85781 1.00608 1.18787 1.51734 1.68318 1.86878 2.35577 4.8514 
24 0.01106 0.10471 0.16784 0.17988 0.32141 0.33514 0.52341 0.79981 0.82858 0.83902 0.9981 1.01642 1.17947 1.21548 1.35419 1.51326 1.66768 1.85679 2.34778 3.32713 3.46095 4.10537 4.35116 4.8278 
13 0.01469 0.10267 0.16531 0.18078 0.32248 0.791 0.82417 0.83464 0.99392 1.18362 1.46848 1.51017 4.35058 
36 0.01292 0.1047 0.16636 0.17531 0.19496 0.32156 0.33121 0.51324 0.5402 0.66201 0.81249 0.83118 0.84237 0.99992 1.01644 1.17497 1.18762 1.21908 1.33893 1.50909 1.52845 1.66544 1.68804 1.85667 1.87596 2.20577 2.34449 2.83067 2.99759 3.17275 3.31904 3.45568 4.10265 4.3481 4.82369 4.84709 
14 0.02108 0.11465 0.1709 0.18548 0.32807 0.80419 0.83174 0.84471 1.00436 1.18714 1.51123 1.53497 1.68203 1.87465 
43 0.00719 0.09562 0.16722 0.17567 0.19119 0.32289 0.33186 0.3587 0.51524 0.53772 0.65561 0.80881 0.83158 0.84102 1.00114 1.01446 1.17672 1.18738 1.21266 1.34194 1.51074 1.52672 1.66709 1.68808 1.85898 1.88207 2.08519 2.20586 2.23951 2.34706 2.65269 2.83415 2.99906 3.17452 3.32237 3.45672 3.48275 3.60181 3.78834 4.10465 4.35023 4.52222 4.82709 
21 0.01019 0.1031 0.17355 0.18601 0.32928 0.34597 0.5475 0.80016 0.83219 0.84205 0.89199 1.00535 1.18955 1.23193 1.5172 1.55008 1.68542 1.87061 3.47178 4.11268 4.35888 
24 0.01937 0.11008 0.17519 0.18641 0.32942 0.34149 0.53261 0.80284 0.83439 0.84435 1.00685 1.05258 1.18717 1.21814 1.37105 1.52072 1.67622 1.87065 2.36944 2.86647 3.47252 4.11203 4.36938 4.84281 
26 0.01347 0.10375 0.17419 0.18564 0.32976 0.34472 0.53418 0.79832 0.83217 0.84171 0.86634 1.00781 1.18732 1.22084 1.35911 1.5153 1.53529 1.67926 1.87028 2.25863 2.36238 3.19066 3.46781 4.11384 4.35823 4.83781 
20 0.00716 0.10857 0.17269 0.188 0.32702 0.3424 0.8081 0.83377 0.84652 1.00368 1.03197 1.18697 1.2365 1.51476 1.55337 1.67377 1.86635 3.47554 4.11236 4.36072 
27 0.02067 0.10506 0.16713 0.17705 0.21312 0.3219 0.33345 0.52852 0.80221 0.82887 0.83913 0.99916 1.0181 1.17837 1.20847 1.36774 1.50902 1.52756 1.66701 1.85796 2.21716 2.34763 3.32202 3.45935 4.10424 4.35283 4.8296 
15 0.01835 0.10324 0.16464 0.17935 0.31939 0.79115 0.82478 0.83511 0.97139 0.99796 1.18456 1.47279 1.51124 1.66671 1.85477 
21 0.01079 0.10497 0.17136 0.18424 0.32791 0.34939 0.79683 0.83026 0.84021 0.87928 1.00352 1.18607 1.22289 1.48367 1.51528 1.54498 1.68493 1.86564 2.24053 4.11044 4.36019 
38 0.02049 0.10337 0.16469 0.1739 0.19626 0.31897 0.32852 0.41509 0.51197 0.54941 0.65205 0.8139 0.83001 0.84185 0.99828 1.025 1.17281 1.18574 1.21898 1.33755 1.5074 1.52672 1.66298 1.68804 1.85563 1.88673 2.08423 2.20309 2.34315 2.83127 2.997 3.17001 3.31836 3.45391 3.60308 4.10124 4.34726 4.82317 
23 0.01033 0.10177 0.1722 0.1839 0.32803 0.3443 0.5438 0.79716 0.83031 0.83995 0.86988 1.00579 1.18319 1.21168 1.36731 1.51379 1.53625 1.68427 1.87541 2.23726 3.32635 4.11336 4.83961 
36 0.01256 0.09756 0.16321 0.17127 0.185 0.31865 0.32774 0.35708 0.51223 0.54926 0.79806 0.82666 0.83593 0.86844 0.99681 1.00921 1.17334 1.18536 1.21424 1.34021 1.5058 1.5199 1.66287 1.68637 1.85397 1.87448 2.20562 2.34263 2.83118 3.00735 3.17764 3.31881 3.45571 4.10136 4.34537 4.82301 
36 0.01047 0.10132 0.16892 0.17727 0.19239 0.32544 0.33517 0.52047 0.55515 0.66135 0.80798 0.83297 0.84254 1.00268 1.01611 1.18072 1.19672 1.35202 1.51278 1.53035 1.67128 1.86105 1.88303 2.09803 2.21456 2.35007 2.65974 2.84151 3.01928 3.17884 3.32677 3.46244 4.10809 4.35383 4.5312 4.82976 
16 0.0131 0.09494 0.16045 0.17171 0.31615 0.78288 0.82012 0.82966 0.84751 0.98852 1.45923 1.50666 1.66557 1.84902 4.09997 4.34089 
31 0.00675 0.08885 0.16039 0.17133 0.18135 0.32427 0.33488 0.52654 0.79096 0.82735 0.8363 0.85092 1.0009 1.01708 1.17838 1.19385 1.22438 1.34833 1.47862 1.5103 1.52584 1.67494 1.86285 2.21578 2.35079 2.84807 3.32305 3.46202 4.1053 4.35196 4.82992 
42 0.01538 0.09557 0.16128 0.16954 0.18374 0.31527 0.32278 0.33366 0.50725 0.64697 0.79456 0.82462 0.83378 0.8581 0.99406 1.00462 1.16907 1.17988 1.20764 1.33326 1.50388 1.51884 1.65871 1.67314 1.8507 1.86403 2.06942 2.19689 2.33937 2.64677 2.82472 2.99101 3.1661 3.31375 3.44988 3.59522 3.77049 4.09742 4.34257 4.3835 4.51494 4.81847 
27 0.01371 0.10194 0.16367 0.17459 0.31645 0.32714 0.51217 0.79488 0.82564 0.83572 0.99446 1.00985 1.17173 1.18987 1.33607 1.50652 1.53111 1.66012 1.85239 2.20086 2.34151 2.82995 3.31669 3.45683 4.101 4.34462 4.82052 
32 0.0202 0.10985 0.17376 0.18334 0.21275 0.32883 0.34017 0.52714 0.67057 0.81026 0.83528 0.84533 1.00671 1.03334 1.18399 1.2032 1.35442 1.51848 1.54677 1.67411 1.86572 2.21772 2.35321 2.666 2.85292 3.02099 3.1879 3.33187 3.46669 4.11199 4.36298 4.83823 
31 0.01276 0.099 0.16632 0.17481 0.19177 0.32151 0.33039 0.35704 0.51587 0.7964 0.82833 0.83758 0.86022 0.99885 1.01024 1.17735 1.19649 1.34301 1.51342 1.66449 1.68233 1.85613 1.87249 2.2082 2.34498 2.83317 3.32109 3.45702 4.10317 4.34698 4.82406 
20 0.01704 0.10832 0.16998 0.18214 0.32748 0.54424 0.79992 0.83038 0.8411 1.00388 1.18564 1.22553 1.50827 1.52719 1.68091 1.86778 3.46433 4.11055 4.39374 4.85611 
27 0.00648 0.09584 0.16379 0.17276 0.19152 0.32052 0.33214 0.79105 0.82565 0.83503 0.85517 0.99696 1.01056 1.1769 1.20842 1.34507 1.50295 1.52138 1.66532 1.85581 2.22492 2.34428 3.3216 3.45735 4.10317 4.34985 4.82631 
16 0.00798 0.10501 0.16454 0.17954 0.31832 0.34016 0.80013 0.8265 0.83861 0.99512 1.18308 1.50473 1.66195 1.85425 4.34475 4.82547 
21 0.02806 0.11504 0.16491 0.1778 0.31797 0.33186 0.8051 0.82808 0.84328 0.99571 1.01715 1.17802 1.34479 1.50554 1.53085 1.66209 1.85423 2.34522 4.10253 4.34794 4.82267 

52
