# Supplementary material for: Deciphering the Contribution of Oriens-Lacunosum/Moleculare (OLM) Cells to Intrinsic θ Rhythms Using Biophysical Local Field Potential (LFP) Models
Source: eNeuro. 2018 Sep 4;5(4):ENEURO.0146-18.2018. doi: 10.1523/ENEURO.0146-18.2018 (PMC6140113; doi:10.1523/ENEURO.0146-18.2018)
Supplement: Supplementary file 2 — Supplementary Code. Download supplement 2, GZ file [file sup_enu-eN-NWR-0146-18-s02.gz › LFP_microcircuit-master/BC-380-gi-0-gi_SD-0-PV12913020-dSD6.6ms-gnSD0.21-gpv-3.0-gsb2.5-csb0.21-gbs3.75-cbs0.1344-spiketimes.txt]

16256

341


78 0.14389 0.14822 0.15171 0.30009 0.30387 0.30798 0.48661 0.49145 0.49465 0.6193 0.6242 0.62848 0.80939 0.81324 0.81651 0.98174 0.98528 0.99041 1.14629 1.15071 1.15763 1.31109 1.31643 1.32131 1.47922 1.48377 1.48706 1.64053 1.64801 1.83647 1.83938 1.84412 2.04973 2.0529 2.1751 2.18142 2.32134 2.32463 2.32952 2.45807 2.46469 2.46856 2.61389 2.61865 2.62193 2.80491 2.80951 2.81288 2.96871 2.97412 2.97828 3.14149 3.14489 3.14923 3.2907 3.29542 3.30011 3.42353 3.42948 3.43575 3.57057 3.57518 3.58007 3.74519 3.74927 3.75262 4.07864 4.08161 4.32763 4.33013 4.48185 4.48559 4.4891 4.60601 4.61307 4.80077 4.80396 4.80698 
87 0.14442 0.14831 0.15166 0.30051 0.30426 0.30815 0.48729 0.49137 0.49448 0.49922 0.61885 0.62343 0.62725 0.80976 0.81348 0.81691 0.81973 0.98256 0.98539 0.99012 1.14662 1.15072 1.15702 1.31154 1.31528 1.32011 1.47958 1.48378 1.48721 1.49224 1.64081 1.64837 1.65224 1.83726 1.83982 1.84379 2.0505 2.0531 2.05661 2.17567 2.18135 2.32215 2.32506 2.32883 2.45744 2.46425 2.46834 2.61409 2.61874 2.62225 2.80574 2.80987 2.81315 2.96924 2.97348 2.97733 3.14208 3.14529 3.14938 3.15401 3.29121 3.29479 3.30013 3.42394 3.4304 3.43443 3.5713 3.57526 3.57891 3.74602 3.74908 3.75284 4.07947 4.08211 4.08583 4.3283 4.33055 4.33385 4.48241 4.48557 4.48978 4.60644 4.61293 4.61929 4.8017 4.80459 4.80723 
30 0.16811 0.32603 0.51077 0.64407 0.8344 1.00491 1.17305 1.33714 1.50439 1.66716 1.85968 2.07067 2.20352 2.34243 2.34816 2.48503 2.63837 2.82943 2.993 3.16677 3.31795 3.45205 3.5934 3.59972 3.77071 4.09911 4.34706 4.50694 4.63397 4.82311 
0 
66 0.16522 0.16985 0.321 0.32552 0.33756 0.5089 0.51301 0.51993 0.64115 0.64696 0.83122 0.83571 1.00079 1.00652 1.01525 1.1679 1.17543 1.3322 1.33843 1.35251 1.5011 1.50661 1.66591 1.67192 1.85588 1.86073 1.86812 2.06941 2.07398 2.09531 2.19619 2.20485 2.34158 2.34642 2.35364 2.48379 2.49052 2.6363 2.64126 2.82757 2.8322 2.84794 2.99099 2.99624 3.16196 3.1668 3.17221 3.31197 3.31769 3.44832 3.45285 3.59264 3.59812 3.76788 3.77142 4.0982 4.10309 4.34632 4.35303 4.50163 4.50695 4.62805 4.63826 4.82099 4.82508 4.83305 
0 
19 0.17218 0.32537 0.51334 0.83338 1.00544 1.50646 1.67062 1.86193 2.34677 2.63934 2.83415 2.997 3.16944 3.31864 3.59675 3.7703 4.34794 4.50691 4.82453 
81 0.1541 0.15803 0.16263 0.31086 0.31454 0.31838 0.49642 0.50076 0.50423 0.62962 0.63354 0.63749 0.81944 0.82321 0.82674 0.99127 0.99574 0.99985 1.15702 1.16172 1.16732 1.32074 1.32597 1.33044 1.48888 1.4936 1.49754 1.64988 1.65672 1.65995 1.84609 1.84983 1.85405 2.05935 2.06265 2.1842 2.18995 2.19737 2.33144 2.33492 2.33992 2.46931 2.47436 2.47925 2.62513 2.62877 2.63258 2.81466 2.81891 2.82234 2.97843 2.98357 2.98911 3.15159 3.15541 3.1587 3.30065 3.30526 3.30971 3.43556 3.43943 3.44399 3.58062 3.58469 3.58965 3.75454 3.75886 3.76191 4.08838 4.09163 4.33708 4.33976 4.49176 4.49619 4.49976 4.61506 4.62282 4.62694 4.81074 4.8135 4.81767 
0 
53 0.15903 0.16388 0.3153 0.3199 0.5026 0.50674 0.63593 0.64013 0.82567 0.83029 0.99508 1.00026 1.16343 1.32748 1.33255 1.4954 1.50086 1.65938 1.66661 1.84856 1.85503 2.06196 2.06788 2.19264 2.33497 2.33999 2.47717 2.48271 2.63006 2.63411 2.82134 2.82621 2.98533 2.99037 3.15769 3.16231 3.30649 3.31179 3.4415 3.44621 3.58603 3.59111 3.75989 3.76346 4.09052 4.09645 4.3393 4.3458 4.49815 4.50303 4.6253 4.81469 4.81942 
88 0.14468 0.14925 0.15252 0.30115 0.30487 0.3086 0.31287 0.48764 0.49267 0.49567 0.62038 0.62517 0.62894 0.81009 0.81398 0.81733 0.8222 0.98275 0.98633 0.99096 1.14715 1.15154 1.15687 1.31201 1.31763 1.32129 1.47986 1.48462 1.48789 1.64104 1.64891 1.65294 1.83747 1.84031 1.84456 2.05074 2.05398 2.05908 2.17604 2.18244 2.32238 2.32563 2.33002 2.45831 2.46512 2.46887 2.61452 2.61952 2.62255 2.80585 2.81066 2.81367 2.81907 2.96969 2.97537 2.97887 3.14264 3.14596 3.14997 3.15419 3.29173 3.29663 3.30047 3.424 3.4303 3.43469 3.57159 3.57635 3.58045 3.74617 3.75053 3.75346 4.07965 4.08258 4.08778 4.32862 4.33104 4.33678 4.4829 4.48678 4.48994 4.60696 4.61432 4.6189 4.80176 4.80491 4.80773 4.81194 
48 0.17631 0.18143 0.33274 0.33691 0.51948 0.52381 0.65364 0.84233 0.84715 1.01124 1.01641 1.18294 1.34637 1.3597 1.51288 1.51825 1.67674 1.68553 1.86804 1.8726 2.07924 2.08612 2.20917 2.35265 2.3593 2.49439 2.50482 2.6471 2.83784 2.84331 3.0023 3.17486 3.1799 3.32626 3.45998 3.46736 3.60411 3.61096 3.77796 3.78392 4.1078 4.1143 4.35614 4.36303 4.51475 4.64399 4.8313 4.83606 
0 
130 0.14186 0.14515 0.14787 0.15018 0.15434 0.29798 0.30156 0.30411 0.30654 0.30962 0.48482 0.48828 0.49092 0.49306 0.49604 0.6158 0.61968 0.62287 0.62548 0.62844 0.80725 0.81061 0.81344 0.81556 0.81906 0.98006 0.98241 0.98543 0.98817 1.14408 1.14795 1.15125 1.15486 1.15907 1.30905 1.31229 1.31595 1.31867 1.32229 1.47708 1.48076 1.48368 1.48601 1.48999 1.63825 1.64433 1.64752 1.65065 1.65574 1.83478 1.83701 1.83956 1.84203 1.84628 2.04802 2.05024 2.05275 2.05569 2.17317 2.1772 2.18069 2.18717 2.31967 2.3223 2.3248 2.32753 2.45482 2.46069 2.46406 2.46673 2.4705 2.61158 2.61595 2.61858 2.6208 2.80327 2.80687 2.80933 2.81149 2.81505 2.96674 2.97034 2.9736 2.97588 3.13956 3.14239 3.14482 3.1474 3.15011 3.28861 3.29176 3.29493 3.29794 3.30088 3.42145 3.42711 3.42951 3.43292 3.43622 3.5688 3.57232 3.57486 3.57786 3.74351 3.74588 3.74872 3.75095 3.75371 4.07699 4.07928 4.08168 4.08449 4.32579 4.32785 4.33002 4.33322 4.47991 4.48273 4.48597 4.48803 4.49213 4.60393 4.60855 4.61208 4.61581 4.79924 4.80183 4.80389 4.80605 4.80962 
0 
61 0.15515 0.1596 0.16545 0.31266 0.3185 0.49902 0.50261 0.50758 0.63184 0.63724 0.82092 0.82551 0.83128 0.99282 0.99815 1.15892 1.16733 1.32401 1.33092 1.49087 1.4951 1.5005 1.65402 1.65883 1.66613 1.84755 1.85398 2.06055 2.06858 2.18678 2.19686 2.33291 2.33878 2.47179 2.47699 2.62692 2.63111 2.81756 2.82181 2.82686 2.98023 2.98519 3.15365 3.1591 3.30337 3.30996 3.43809 3.44444 3.58305 3.58851 3.75709 3.76222 4.0897 4.33851 4.34502 4.4937 4.49905 4.61807 4.62497 4.81248 4.81655 
64 0.16651 0.17014 0.32251 0.32592 0.33085 0.50978 0.51348 0.6422 0.64608 0.8309 0.83453 0.83994 1.00087 1.00589 1.01293 1.16747 1.17352 1.17942 1.33513 1.33921 1.50214 1.50571 1.66583 1.67043 1.67634 1.85614 1.8604 1.86566 2.06899 2.07312 2.19732 2.20535 2.34183 2.34593 2.35544 2.48392 2.48834 2.63676 2.64006 2.82742 2.83085 2.99254 2.99762 3.1624 3.16686 3.31409 3.31807 3.44862 3.45279 3.59311 3.59886 3.76642 3.76987 4.09797 4.10213 4.3464 4.35229 4.50358 4.50688 4.62995 4.63516 4.82101 4.82404 4.82851 
37 0.14935 0.15508 0.30628 0.49298 0.49923 0.62591 0.81453 0.82031 0.98633 1.15255 1.31654 1.48448 1.49059 1.65254 1.8411 2.05437 2.18183 2.32656 2.46928 2.62126 2.81131 2.81748 2.97534 3.14687 3.15331 3.29642 3.43376 3.57704 3.74989 3.75572 4.08344 4.33209 4.48709 4.49339 4.61491 4.80592 4.81104 
2 2.83547 4.82813 
2 0.82883 1.00124 
0 
19 0.17071 0.32593 0.51293 0.64779 0.83486 1.17581 1.50509 1.67181 1.8629 2.63892 2.83265 2.99712 3.16818 3.3189 3.59749 3.76941 4.35016 4.50791 4.82422 
26 0.15875 0.31689 0.50249 0.63752 0.82341 0.99566 1.16336 1.32904 1.49446 1.65938 1.85228 2.06493 2.33908 2.47801 2.63121 2.82162 2.98607 3.15945 3.3077 3.44374 3.58879 3.76217 4.34169 4.49888 4.62917 4.81505 
70 0.15422 0.15874 0.31121 0.31533 0.31994 0.49776 0.50125 0.5047 0.63125 0.63547 0.81895 0.82323 0.82587 0.991 0.99659 1.15749 1.16353 1.16826 1.32118 1.32659 1.33048 1.489 1.49367 1.49828 1.65437 1.65866 1.66634 1.84588 1.85098 1.85584 2.05926 2.06356 2.18528 2.19066 2.33142 2.33554 2.47185 2.47605 2.48167 2.62601 2.6295 2.81623 2.81996 2.8247 2.98041 2.98409 3.15191 3.15653 3.1608 3.30127 3.30667 3.3099 3.43698 3.44195 3.58212 3.58612 3.75475 3.75921 3.76256 4.0883 4.09286 4.33693 4.3419 4.49195 4.49655 4.61533 4.6231 4.62977 4.8108 4.81399 
6 0.51937 1.34626 2.64581 3.77642 4.51284 4.83208 
37 0.1682 0.32356 0.33151 0.51061 0.51602 0.64512 0.83322 0.83879 1.00289 1.01061 1.17237 1.18075 1.33677 1.50365 1.66743 1.85688 1.86266 2.07143 2.20089 2.34396 2.48519 2.63883 2.82873 2.83601 2.99352 3.16573 3.31648 3.45052 3.59417 3.76817 3.77699 4.09946 4.3473 4.50586 4.63426 4.82304 4.82873 
34 0.15888 0.31305 0.31849 0.50094 0.63336 0.64025 0.82495 0.993 1.15896 1.16838 1.32766 1.49584 1.6592 1.84741 1.85447 2.06134 2.19119 2.33278 2.47663 2.62831 2.81973 2.98456 3.15369 3.15923 3.30743 3.4386 3.58524 3.75956 4.08988 4.33799 4.49693 4.62465 4.81254 4.81861 
57 0.15012 0.15468 0.30677 0.31125 0.49297 0.49804 0.62571 0.63077 0.81611 0.82052 0.98798 0.99538 1.15329 1.16287 1.31767 1.32548 1.48558 1.49093 1.64647 1.65475 1.84287 1.84764 2.05607 2.05991 2.18144 2.18946 2.3278 2.33179 2.46584 2.47252 2.62152 2.62624 2.81113 2.81638 2.97519 2.9816 3.14814 3.15289 3.29698 3.30486 3.42972 3.43576 3.44249 3.57691 3.58187 3.75132 3.75666 4.08504 4.08858 4.33393 4.33704 4.4884 4.49433 4.61238 4.62177 4.80707 4.81046 
99 0.15398 0.15788 0.16091 0.16525 0.31073 0.31368 0.31707 0.3203 0.49691 0.50136 0.50445 0.5079 0.62958 0.63351 0.63705 0.64306 0.82006 0.8236 0.82642 0.83038 0.9919 0.99574 0.99908 1.1569 1.16081 1.16539 1.16928 1.3214 1.32627 1.32972 1.48953 1.49363 1.4967 1.50061 1.64963 1.65639 1.65957 1.66408 1.8467 1.84979 1.85367 2.05997 2.06347 2.06888 2.18496 2.19019 2.19509 2.33178 2.33484 2.33831 2.46727 2.47309 2.47675 2.48113 2.62462 2.6285 2.63121 2.81495 2.81913 2.82213 2.82632 2.97901 2.98402 2.98677 3.15205 3.15522 3.15847 3.16229 3.30085 3.30507 3.30881 3.31292 3.43261 3.43861 3.44308 3.44777 3.58077 3.58484 3.58824 3.75521 3.7591 3.76202 4.08898 4.09226 4.09711 4.33798 4.34099 4.3454 4.49241 4.49674 4.49956 4.6155 4.6219 4.62556 4.63203 4.81117 4.8141 4.81727 4.821 
26 0.16999 0.32603 0.51263 0.6449 0.83385 1.00397 1.17524 1.50744 1.67048 1.86069 2.0699 2.19928 2.34207 2.35077 2.48423 2.82817 2.99124 3.16692 3.32126 3.45391 3.59764 3.77012 4.09973 4.34614 4.50951 4.82405 
59 0.16599 0.17081 0.32406 0.32828 0.51081 0.51501 0.64289 0.64774 0.83156 0.83539 1.00231 1.00733 1.17031 1.17674 1.33706 1.34281 1.50333 1.5069 1.66705 1.67244 1.85722 1.86226 1.87821 2.07018 2.07841 2.19662 2.20353 2.34293 2.34828 2.48414 2.48801 2.63717 2.64116 2.8286 2.83267 2.8384 2.99195 2.99629 3.16412 3.16828 3.31353 3.31838 3.44984 3.45401 3.59337 3.59803 3.76767 3.77199 4.09949 4.1079 4.34767 4.35538 4.50377 4.50816 4.63081 4.63596 4.82237 4.82575 4.84497 
41 0.16069 0.1673 0.3172 0.32181 0.50494 0.51164 0.63771 0.8245 0.8288 0.99639 1.0038 1.16307 1.17233 1.3302 1.49529 1.50017 1.66121 1.6686 1.85111 1.8573 2.06476 2.19486 2.33683 2.34317 2.47982 2.63333 2.82342 2.83045 2.98732 3.16019 3.31005 3.44561 3.58788 3.59941 3.76337 4.09358 4.34207 4.50056 4.62684 4.8171 4.82284 
87 0.17745 0.18047 0.18462 0.33353 0.33689 0.34012 0.52109 0.52382 0.52715 0.5367 0.65388 0.6574 0.66172 0.84259 0.84603 0.84952 1.01339 1.01748 1.02121 1.18058 1.18479 1.189 1.34602 1.34925 1.35307 1.51337 1.51646 1.52024 1.67825 1.68177 1.68681 1.86795 1.87179 1.87509 1.88188 2.08099 2.08434 2.09001 2.20941 2.21371 2.22184 2.35327 2.35672 2.36155 2.36964 2.49549 2.49884 2.50447 2.64843 2.65151 2.6587 2.83963 2.84248 2.84672 3.00334 3.00638 3.01112 3.17543 3.17876 3.1819 3.32538 3.32906 3.33254 3.45989 3.46397 3.46837 3.6047 3.60809 3.61247 3.77889 3.78199 3.78536 4.10978 4.11292 4.11718 4.35855 4.36144 4.36586 4.51513 4.51867 4.52274 4.64387 4.64878 4.83274 4.83545 4.83853 4.84295 
78 0.15297 0.15728 0.16292 0.30892 0.31233 0.31687 0.49547 0.50019 0.5044 0.62772 0.63258 0.6371 0.81861 0.82298 0.82605 0.9904 0.99451 1.00003 1.15531 1.1604 1.1673 1.32012 1.3253 1.33228 1.48832 1.49307 1.49831 1.64901 1.65618 1.65989 1.84521 1.84951 1.85425 2.05845 2.06223 2.18397 2.18971 2.33024 2.33373 2.34019 2.46604 2.47251 2.47611 2.62211 2.62685 2.63008 2.81374 2.81819 2.82296 2.97756 2.98283 3.15046 3.15406 3.15794 3.29947 3.3043 3.30897 3.43202 3.43769 3.44208 3.57933 3.58379 3.58998 3.75379 3.75836 3.76323 4.0874 4.09116 4.33629 4.34008 4.49075 4.49552 4.61459 4.62115 4.62939 4.80959 4.81292 4.81783 
53 0.15394 0.15822 0.31041 0.31581 0.49757 0.50208 0.63057 0.636 0.81785 0.82248 0.82816 0.99058 0.99712 1.15713 1.3216 1.32769 1.48802 1.49324 1.65537 1.66263 1.84532 1.85107 2.05875 2.06621 2.18735 2.3307 2.33652 2.47195 2.47779 2.62586 2.62997 2.81559 2.81999 2.97991 2.98484 3.15121 3.15685 3.30092 3.30734 3.43645 3.44317 3.58123 3.58673 3.75437 3.7594 4.08768 4.33634 4.49153 4.49636 4.61865 4.62574 4.81032 4.81454 
32 0.15461 0.30999 0.49738 0.6304 0.82014 0.98974 1.15714 1.32189 1.49089 1.65492 1.84416 2.05745 2.1875 2.32982 2.47266 2.62537 2.81527 2.9797 3.15062 3.15861 3.30083 3.43625 3.58093 3.75321 3.759 4.08656 4.33505 4.49082 4.49722 4.62187 4.80926 4.81504 
32 0.16474 0.32004 0.32672 0.50855 0.64087 0.82813 0.83364 0.99972 1.1676 1.33327 1.49959 1.50642 1.66421 1.85468 1.86351 2.06744 2.19678 2.34044 2.48184 2.63532 2.8264 2.99038 3.16145 3.31209 3.44737 3.59127 3.76478 4.09656 4.34522 4.50133 4.63108 4.82001 
83 0.14527 0.14956 0.15324 0.30147 0.3051 0.30907 0.48806 0.49272 0.49618 0.62067 0.6251 0.62932 0.81081 0.81468 0.81822 0.82384 0.9832 0.987 0.99171 1.14767 1.15176 1.15744 1.31255 1.31756 1.32175 1.48066 1.48521 1.48894 1.64189 1.64847 1.6523 1.83793 1.84096 1.8453 2.05118 2.05455 2.1765 2.18237 2.18983 2.32279 2.32611 2.33056 2.45959 2.46508 2.46951 2.61529 2.61963 2.62306 2.80637 2.81078 2.8143 2.8218 2.97012 2.97507 2.97883 3.14293 3.14627 3.15041 3.29211 3.29658 3.30096 3.42491 3.43037 3.43519 3.572 3.57644 3.58096 3.74661 3.75077 3.7541 4.08008 4.08315 4.32906 4.33174 4.48332 4.48711 4.49063 4.60742 4.61417 4.61877 4.80223 4.80546 4.80855 
142 0.13728 0.14047 0.14316 0.14537 0.14822 0.29339 0.29682 0.29931 0.30167 0.30394 0.48019 0.48349 0.48623 0.48827 0.49061 0.49475 0.61148 0.61516 0.61814 0.6207 0.62288 0.62753 0.80265 0.80588 0.80866 0.81076 0.8132 0.81653 0.97545 0.97784 0.9807 0.98332 0.98671 1.1395 1.14317 1.14635 1.14934 1.15283 1.30444 1.30756 1.31121 1.31359 1.31648 1.47248 1.47596 1.47891 1.4811 1.48393 1.63368 1.63936 1.64248 1.64491 1.64888 1.83016 1.8324 1.83477 1.83725 1.83979 2.0434 2.04564 2.04801 2.05082 2.16857 2.17232 2.17595 2.17979 2.31504 2.31764 2.32003 2.32266 2.32593 2.45028 2.45568 2.45894 2.46152 2.46418 2.60698 2.61108 2.61374 2.6159 2.61896 2.79864 2.80206 2.80462 2.80667 2.80942 2.81316 2.96213 2.96554 2.96887 2.97093 2.97475 3.13496 3.13776 3.14008 3.14263 3.14466 3.14823 3.28406 3.28714 3.2903 3.29307 3.29549 3.41684 3.42217 3.42454 3.42731 3.42989 3.56419 3.56755 3.57016 3.57284 3.57632 3.7389 3.74133 3.74404 3.74621 3.74819 4.07236 4.07467 4.07693 4.07964 4.32119 4.32324 4.32529 4.32841 4.4753 4.47808 4.48123 4.48325 4.48578 4.59933 4.60339 4.60713 4.6102 4.61499 4.7946 4.79717 4.79917 4.80131 4.80392 4.99802 
36 0.15367 0.15859 0.31045 0.3175 0.49663 0.50157 0.63005 0.8183 0.8236 0.99055 1.1568 1.32074 1.4884 1.49452 1.65387 1.84537 2.0586 2.18593 2.33078 2.47075 2.47664 2.6251 2.81523 2.97902 2.98463 3.15108 3.30057 3.3094 3.43645 3.58089 3.75404 4.08767 4.33636 4.49136 4.61882 4.81015 
0 
57 0.17476 0.17916 0.33055 0.33532 0.51858 0.52306 0.65171 0.65578 0.8404 0.84498 1.01054 1.01619 1.18081 1.1864 1.34392 1.34855 1.51117 1.51558 1.67541 1.68257 1.86618 1.87015 1.87958 2.07831 2.08439 2.20778 2.35076 2.35588 2.3649 2.493 2.49838 2.64532 2.64998 2.83731 2.8427 3.00144 3.00939 3.17308 3.17684 3.32384 3.32771 3.4582 3.46295 3.60207 3.60836 3.77603 3.78146 4.10652 4.11204 4.35489 4.3605 4.51293 4.51832 4.64239 4.82994 4.83435 4.84128 
92 0.17676 0.17971 0.18422 0.33255 0.33594 0.33961 0.34846 0.5207 0.52385 0.52774 0.54494 0.65274 0.65651 0.66027 0.84239 0.84528 0.84908 1.0118 1.01642 1.02046 1.03107 1.18024 1.18505 1.1887 1.34567 1.34937 1.35383 1.51251 1.5157 1.51944 1.6773 1.68115 1.68666 1.86658 1.87054 1.87424 1.88203 2.07964 2.08354 2.08909 2.20798 2.2124 2.21921 2.35257 2.35672 2.36189 2.36906 2.49593 2.50015 2.50587 2.64787 2.6506 2.65608 2.83887 2.84192 2.84601 3.00337 3.00737 3.01349 3.17359 3.17744 3.18065 3.18733 3.32493 3.32821 3.33151 3.45856 3.46296 3.46697 3.6039 3.60852 3.6143 3.77826 3.78127 3.78548 3.79852 4.10871 4.11211 4.11723 4.35742 4.36056 4.36645 4.51522 4.51796 4.52225 4.64283 4.64739 4.65665 4.83221 4.83495 4.83828 4.84409 
2 0.32526 1.00371 
1 3.77491 
54 0.15847 0.16212 0.31437 0.31884 0.50212 0.50549 0.63432 0.63884 0.82293 0.82695 0.83133 0.99464 0.99977 1.16076 1.16799 1.32577 1.33101 1.49314 1.49752 1.65908 1.66466 1.84932 1.85464 2.06269 2.18948 2.19876 2.33455 2.34005 2.47601 2.47991 2.62957 2.63288 2.82001 2.82332 2.98363 2.98748 3.15526 3.15982 3.30502 3.31006 3.44015 3.44494 3.58573 3.59024 3.75882 3.76292 4.09182 4.34016 4.49592 4.49997 4.62118 4.62725 4.81418 4.8173 
80 0.14496 0.14924 0.1527 0.3015 0.30507 0.30882 0.48799 0.49258 0.49575 0.62062 0.62505 0.62886 0.81053 0.81429 0.8176 0.98295 0.98684 0.99127 1.14787 1.1519 1.15688 1.31258 1.31774 1.32151 1.48034 1.48477 1.48817 1.64168 1.64872 1.65284 1.83769 1.84084 1.84478 2.05094 2.05437 2.17653 2.18232 2.32263 2.32596 2.33015 2.45951 2.4651 2.46904 2.61546 2.61965 2.62284 2.80625 2.81065 2.81385 2.97017 2.9754 2.97905 3.14289 3.14627 3.14995 3.29204 3.29651 3.30045 3.42472 3.43017 3.43492 3.57192 3.57633 3.58037 3.74633 3.75052 3.75354 4.07985 4.08299 4.32879 4.33157 4.48324 4.48743 4.49042 4.60746 4.61401 4.61894 4.802 4.80517 4.8082 
0 
28 0.17078 0.32633 0.51413 0.64858 0.83464 1.00828 1.17758 1.34038 1.5057 1.67356 1.86077 2.07529 2.20379 2.34644 2.48905 2.63946 2.83353 2.99773 3.16853 3.31869 3.45334 3.60039 3.77094 4.10403 4.35323 4.50774 4.63592 4.8241 
29 0.15873 0.3161 0.50176 0.6351 0.82381 0.99552 1.1642 1.32748 1.4947 1.65916 1.84983 2.06161 2.19198 2.33402 2.47627 2.62912 2.81987 2.98398 3.15686 3.30743 3.44175 3.58473 3.75945 4.09037 4.33822 4.49631 4.62606 4.81346 4.82022 
56 0.15268 0.15778 0.309 0.31406 0.49516 0.50016 0.62826 0.63374 0.81806 0.82298 0.98963 0.9956 1.15533 1.16244 1.31957 1.32566 1.488 1.49312 1.65018 1.65639 1.84436 1.84966 2.05761 2.06245 2.1837 2.19077 2.32965 2.33492 2.46819 2.47432 2.62332 2.62823 2.81344 2.81853 2.97725 2.98292 3.14981 3.15532 3.29928 3.30561 3.43279 3.43777 3.57913 3.58449 3.75304 3.75848 4.08663 4.09146 4.33539 4.34054 4.49013 4.49564 4.61419 4.62283 4.809 4.81305 
28 0.16591 0.3221 0.32978 0.50936 0.64257 0.83105 1.00343 1.17294 1.33476 1.50142 1.66614 1.85773 2.06923 2.34355 2.48544 2.63645 2.82783 2.99108 3.16401 3.31468 3.44958 3.59434 3.76725 4.09928 4.34615 4.50449 4.63275 4.82131 
93 0.17663 0.17962 0.1834 0.33242 0.33592 0.33913 0.34615 0.52125 0.52406 0.528 0.65259 0.6565 0.66021 0.84253 0.84522 0.8488 0.85854 1.01257 1.01642 1.02057 1.0284 1.18036 1.18528 1.18938 1.34598 1.34947 1.35422 1.51312 1.51599 1.51975 1.67664 1.68029 1.68465 1.86721 1.87094 1.87425 1.88093 2.0795 2.0828 2.08725 2.20999 2.21555 2.35268 2.35607 2.36043 2.36764 2.49469 2.4982 2.50298 2.64707 2.65009 2.65605 2.83922 2.84236 2.84621 2.86723 3.00267 3.00546 3.00985 3.1738 3.17741 3.18053 3.1853 3.3263 3.32918 3.33335 3.45843 3.46239 3.46645 3.60418 3.60843 3.61329 3.77716 3.78041 3.78386 3.78988 4.10847 4.11159 4.11688 4.35726 4.36045 4.36627 4.51346 4.51701 4.52068 4.52842 4.64323 4.64734 4.66594 4.8324 4.83495 4.8382 4.84366 
71 0.15687 0.16125 0.1657 0.31434 0.31824 0.32297 0.50181 0.50506 0.50933 0.63437 0.63894 0.82245 0.8264 0.8294 0.83436 0.99424 0.99875 1.00254 1.16061 1.1656 1.17119 1.32493 1.33038 1.49236 1.49661 1.50037 1.6588 1.66236 1.66877 1.84909 1.85347 1.85878 2.06215 2.06588 2.19013 2.19459 2.33427 2.33878 2.34959 2.47562 2.47918 2.62926 2.6328 2.8198 2.82324 2.82859 2.98368 2.98732 3.15522 3.15995 3.16523 3.30528 3.31043 3.44042 3.44515 3.58502 3.58868 3.59617 3.75866 3.76323 4.09114 4.09507 4.33965 4.34336 4.4954 4.49989 4.61984 4.62615 4.81389 4.81708 4.82292 
30 0.16631 0.32313 0.50967 0.64144 0.83314 1.00386 1.16834 1.33413 1.50324 1.6693 1.85938 2.07012 2.19849 2.34138 2.48335 2.63598 2.82843 2.9911 3.16228 3.16744 3.31356 3.44904 3.59228 3.76604 3.77171 4.09861 4.3464 4.50412 4.63049 4.82204 
16 0.16416 0.50843 0.82982 1.00241 1.50108 1.85805 2.48133 2.63426 2.82782 3.45154 3.59319 3.76527 4.09672 4.34388 4.50308 4.81951 
38 0.15464 0.15976 0.31131 0.49836 0.5052 0.63279 0.82086 0.82605 0.99138 1.1577 1.32138 1.49213 1.65613 1.84593 2.05912 2.18541 2.33137 2.47316 2.62675 2.81788 2.98011 2.98645 3.15209 3.15902 3.30138 3.30962 3.43767 3.44491 3.58182 3.75469 3.76135 4.08812 4.33684 4.49194 4.49976 4.61571 4.81076 4.81738 
111 0.14474 0.14852 0.15129 0.15418 0.30086 0.30426 0.30743 0.3102 0.48747 0.49147 0.49396 0.49657 0.50077 0.61983 0.62365 0.62655 0.6294 0.81008 0.81348 0.81665 0.81914 0.98268 0.98548 0.989 0.99307 1.14695 1.1507 1.15456 1.15828 1.31182 1.31537 1.3189 1.3221 1.47992 1.48383 1.48685 1.4898 1.64126 1.6476 1.65049 1.65388 1.83739 1.83991 1.84312 1.84642 2.05064 2.05324 2.05606 2.17593 2.18099 2.18432 2.32227 2.32507 2.32808 2.33164 2.45819 2.46373 2.46714 2.46985 2.47479 2.61446 2.61867 2.62162 2.62419 2.80584 2.80985 2.8125 2.81525 2.82033 2.9695 2.97363 2.97662 2.97995 3.14233 3.14537 3.14858 3.15106 3.29155 3.29503 3.29865 3.30147 3.42422 3.42991 3.43301 3.43602 3.57146 3.57533 3.57804 3.58128 3.74616 3.74935 3.75221 3.7545 4.07958 4.08217 4.08517 4.32854 4.33073 4.33374 4.48267 4.48565 4.48905 4.4916 4.60677 4.61241 4.6164 4.62054 4.80175 4.80457 4.80688 4.80969 
34 0.15101 0.30736 0.49334 0.62656 0.63465 0.81638 0.82378 0.98798 1.1535 1.31766 1.32644 1.4863 1.49395 1.65214 1.84266 2.0559 2.1816 2.32796 2.46639 2.47368 2.62161 2.81157 2.9754 3.14809 3.29749 3.43378 3.57747 3.75135 3.75914 4.08495 4.33366 4.48835 4.61252 4.80726 
41 0.15399 0.30924 0.31699 0.4968 0.50213 0.62962 0.81897 0.82348 0.98931 1.15548 1.16496 1.32005 1.3273 1.48967 1.49448 1.65524 1.84383 1.85185 2.05709 2.18648 2.32933 2.47223 2.62455 2.81461 2.82064 2.97924 3.1501 3.15709 3.29955 3.30712 3.4367 3.58038 3.75303 3.75857 4.08617 4.33479 4.48994 4.49571 4.61727 4.8088 4.81424 
8 0.16659 0.32158 0.82823 1.00031 1.4996 1.6649 1.85518 4.62969 
65 0.14388 0.14826 0.30019 0.30425 0.30884 0.4864 0.49081 0.49507 0.61946 0.62371 0.62963 0.80927 0.81378 0.81879 0.98096 0.98578 1.14661 1.15225 1.31087 1.31652 1.47912 1.48397 1.49186 1.64215 1.64802 1.8357 1.83979 2.04892 2.0527 2.17509 2.18156 2.32089 2.32471 2.45964 2.46557 2.61458 2.61886 2.80464 2.80907 2.81448 2.96862 2.97379 3.14112 3.14528 3.14917 3.29052 3.296 3.42544 3.43059 3.57038 3.57468 3.74432 3.74879 3.75223 4.07794 4.08165 4.32676 4.33014 4.48141 4.48619 4.60598 4.61406 4.80018 4.80339 4.80766 
30 0.17769 0.3327 0.51918 0.65116 0.84075 1.0139 1.18363 1.34445 1.51282 1.67891 1.86875 2.07676 2.2116 2.35651 2.49799 2.64439 2.83944 3.0019 3.17509 3.32428 3.45748 3.60923 3.77734 4.10564 4.11929 4.35444 4.5129 4.64303 4.83103 4.84293 
33 0.17007 0.32641 0.33202 0.51287 0.51792 0.64576 0.83553 0.84173 1.00721 1.17304 1.33903 1.50594 1.5123 1.66943 1.86058 2.07307 2.20032 2.34521 2.48783 2.6416 2.83112 2.83831 2.99602 3.16839 3.31876 3.45305 3.59683 3.77265 4.1016 4.34984 4.50838 4.63533 4.82505 
28 0.15751 0.31385 0.50036 0.63381 0.8218 0.99453 1.16242 1.32592 1.49251 1.65799 1.8473 2.06062 2.19013 2.33405 2.47487 2.62828 2.81841 2.98332 3.15453 3.3056 3.4405 3.58419 3.75799 4.08906 4.33705 4.49534 4.62482 4.81223 
31 0.16356 0.16938 0.31925 0.50719 0.51308 0.64022 0.83066 1.00105 1.16752 1.33278 1.50032 1.66449 1.85398 2.06641 2.19676 2.33898 2.48113 2.63447 2.82519 2.98944 3.16223 3.31254 3.44586 3.58991 3.76549 4.09526 4.34408 4.50263 4.63077 4.81901 4.82446 
3 0.8302 1.00183 1.50103 
25 0.16417 0.32119 0.50812 0.64221 0.82894 1.16906 1.33402 1.85725 2.0666 2.19668 2.34009 2.48347 2.63366 2.8251 2.98884 3.16152 3.31246 3.44781 3.59064 3.76439 4.09521 4.34223 4.50085 4.62937 4.81818 
28 0.16202 0.31938 0.5069 0.64011 0.82715 0.99858 1.16898 1.33398 1.49754 1.66073 1.85159 1.85809 2.06575 2.1996 2.33785 2.48027 2.6327 2.82411 2.98792 3.16154 3.31256 3.44676 3.58837 3.76379 4.0946 4.34241 4.50083 4.81739 
56 0.17665 0.18226 0.33329 0.33756 0.51963 0.52435 0.65147 0.65591 0.84225 0.84638 1.01431 1.02059 1.18239 1.18706 1.34429 1.34883 1.51254 1.51763 1.67662 1.6828 1.86841 1.87255 2.07886 2.08332 2.20993 2.3525 2.36166 2.49326 2.49866 2.64603 2.64925 2.8382 2.84347 3.00162 3.0069 3.17428 3.17767 3.32462 3.32834 3.4578 3.46201 3.60345 3.60871 3.77785 3.78128 4.10748 4.11164 4.35628 4.36192 4.51413 4.51865 4.64242 4.65191 4.8312 4.83546 4.84312 
80 0.1551 0.15827 0.16158 0.31177 0.31554 0.31972 0.49883 0.50158 0.50537 0.63177 0.63484 0.63891 0.8196 0.82272 0.82509 0.82867 0.99132 0.99518 0.9989 1.15785 1.16257 1.16781 1.32145 1.32644 1.33072 1.4891 1.4931 1.49579 1.50002 1.65571 1.65862 1.66492 1.84621 1.85006 1.85419 2.05943 2.06282 2.18588 2.19047 2.33184 2.33544 2.34168 2.47232 2.47576 2.48112 2.62672 2.6297 2.81699 2.8201 2.8254 2.98011 2.984 2.98987 3.15251 3.15697 3.1606 3.30138 3.3058 3.30917 3.4378 3.44142 3.44732 3.58245 3.58538 3.59118 3.75487 3.75894 3.76184 4.08856 4.09188 4.33733 4.34014 4.49228 4.49647 4.49971 4.61643 4.624 4.81124 4.81411 4.81841 
37 0.16832 0.32535 0.51225 0.6454 0.83411 0.84081 1.00493 1.17394 1.33696 1.50401 1.66709 1.6749 1.85694 1.8632 2.07221 2.20013 2.3447 2.35817 2.48589 2.63927 2.82915 2.8339 2.99375 3.16588 3.17084 3.31674 3.32273 3.44992 3.45627 3.59473 3.76968 4.10082 4.34859 4.50627 4.63514 4.82268 4.8278 
72 0.16238 0.16522 0.17096 0.31808 0.32152 0.32459 0.50574 0.50902 0.51593 0.63799 0.64161 0.82736 0.83029 0.83379 0.99719 1.00186 1.00577 1.16391 1.16926 1.17286 1.32815 1.33247 1.33607 1.49782 1.50087 1.50628 1.66213 1.66587 1.67195 1.85261 1.85654 1.86006 2.06592 2.0706 2.19461 2.20067 2.33805 2.34233 2.34836 2.4791 2.48253 2.4934 2.63287 2.63561 2.82326 2.82648 2.83128 2.98764 2.99024 3.15884 3.16275 3.16635 3.30967 3.3134 3.44395 3.44828 3.58814 3.59211 3.60062 3.76248 3.76602 4.09443 4.09853 4.34295 4.34636 4.4988 4.50244 4.62501 4.62991 4.81738 4.81999 4.82439 
3 1.84748 4.33737 4.81351 
100 0.1467 0.15112 0.15397 0.15874 0.30295 0.30685 0.31012 0.3137 0.48939 0.49429 0.49706 0.50057 0.62225 0.62701 0.6305 0.81238 0.81646 0.81919 0.82316 0.98442 0.98828 0.99179 1.14918 1.15368 1.15789 1.16198 1.31387 1.31949 1.32276 1.48208 1.48699 1.48969 1.49478 1.64288 1.65037 1.6536 1.65903 1.83916 1.84209 1.84558 1.85021 2.05242 2.0556 2.05926 2.17782 2.1841 2.19032 2.32406 2.32738 2.33097 2.46034 2.4671 2.47022 2.47468 2.61676 2.62161 2.62429 2.80758 2.81237 2.81504 2.81927 2.97153 2.97711 2.97996 3.14438 3.14777 3.15137 3.15473 3.29345 3.29855 3.30185 3.30545 3.42585 3.432 3.43589 3.43955 3.57332 3.57807 3.58169 3.74785 3.75218 3.75486 3.75968 4.08134 4.08418 4.08778 4.3303 4.33262 4.33708 4.48467 4.48915 4.49167 4.49788 4.60872 4.61537 4.61942 4.80346 4.80664 4.80931 4.813 
0 
56 0.14723 0.15244 0.30342 0.30841 0.48962 0.49471 0.62269 0.62805 0.81267 0.81799 0.98439 0.99153 1.14998 1.1572 1.31429 1.32094 1.48243 1.48811 1.64605 1.65301 1.83913 1.84463 2.05235 2.05709 2.17823 2.18918 2.32422 2.32893 2.46373 2.47019 2.61808 2.62294 2.8078 2.81303 2.97188 2.97784 3.14449 3.14982 3.29381 3.30052 3.42936 3.43611 3.57356 3.57866 3.74774 3.75326 4.08133 4.086 4.33018 4.33438 4.48483 4.49051 4.6091 4.61938 4.8035 4.80719 
95 0.16085 0.16407 0.16807 0.31744 0.32072 0.32409 0.50255 0.50686 0.50949 0.5125 0.63624 0.63957 0.64289 0.64761 0.82632 0.82972 0.83259 0.99737 1.00093 1.0047 1.16316 1.16703 1.17097 1.17458 1.32749 1.3323 1.33572 1.496 1.49995 1.50305 1.5069 1.66024 1.66373 1.66827 1.85224 1.85491 1.85842 2.06552 2.06864 2.07258 2.19083 2.19566 2.19975 2.33744 2.34016 2.34376 2.35443 2.47727 2.48114 2.48426 2.63176 2.63467 2.63725 2.82045 2.82473 2.82736 2.8314 2.98516 2.98921 2.99168 2.99618 3.15778 3.16124 3.1643 3.16776 3.30737 3.3117 3.31476 3.31892 3.44332 3.44658 3.4497 3.58702 3.59049 3.59408 3.76094 3.7646 3.76741 3.77135 4.09447 4.09702 4.10067 4.34332 4.34575 4.35103 4.49816 4.50233 4.5049 4.62248 4.62744 4.63082 4.63745 4.81719 4.81972 4.82345 
61 0.15571 0.1603 0.3125 0.31711 0.49892 0.50322 0.50793 0.63234 0.63754 0.8216 0.82572 0.83033 0.99246 0.99798 1.15846 1.16437 1.32217 1.32801 1.49103 1.4959 1.65504 1.65952 1.84725 1.85248 2.06039 2.0651 2.18683 2.1926 2.33249 2.33765 2.47195 2.47763 2.62661 2.6313 2.81568 2.82091 2.82605 2.97992 2.98534 3.15317 3.15827 3.16338 3.30191 3.30825 3.43851 3.44332 3.58155 3.58622 3.75591 3.76142 4.08955 4.09424 4.33836 4.3456 4.49271 4.49817 4.62098 4.62592 4.81213 4.81551 4.82094 
47 0.16044 0.16399 0.31662 0.3208 0.50422 0.50828 0.63661 0.64136 0.82481 0.8284 0.99579 1.00086 1.1619 1.16852 1.32858 1.33282 1.49598 1.49912 1.66064 1.66505 1.85117 1.85567 2.06479 2.19269 2.3371 2.3433 2.47793 2.48418 2.63172 2.82248 2.8289 2.98666 3.15747 3.16194 3.30859 3.31219 3.44229 3.44892 3.58757 3.76152 3.76505 4.09326 4.34154 4.49983 4.62678 4.81592 4.81911 
5 1.01129 2.07543 3.77328 4.10442 4.50788 
66 0.18049 0.18492 0.33649 0.34034 0.35221 0.52336 0.52729 0.53606 0.65562 0.65989 0.84579 0.84997 0.86611 1.01704 1.02164 1.18479 1.19006 1.34859 1.35299 1.51578 1.5199 1.68046 1.68646 1.87085 1.87509 1.88375 2.08299 2.08725 2.21374 2.22442 2.35742 2.36308 2.37628 2.49807 2.50291 2.65037 2.65392 2.84211 2.84707 3.0058 3.0108 3.1779 3.18172 3.19065 3.32825 3.33213 3.46193 3.46622 3.47655 3.60727 3.61249 3.78127 3.78483 3.7953 4.1117 4.11608 4.36023 4.36506 4.51758 4.52108 4.52869 4.64625 4.65428 4.83531 4.83932 4.84548 
36 0.16457 0.32057 0.3265 0.50805 0.64141 0.83049 1.00077 1.00748 1.16775 1.17526 1.33396 1.50108 1.66507 1.85489 1.86179 2.06728 2.20426 2.34022 2.4829 2.63579 2.82654 2.8342 2.99064 3.16133 3.17035 3.31349 3.44846 3.59187 3.76559 3.77124 4.09629 4.34472 4.50322 4.63158 4.81952 4.82466 
55 0.16679 0.1702 0.32268 0.32637 0.51017 0.51384 0.64271 0.64647 0.83071 0.8346 1.00218 1.00649 1.16851 1.17391 1.33517 1.33946 1.50213 1.50566 1.66658 1.67056 1.85698 1.86077 2.06952 2.07328 2.19855 2.34327 2.34771 2.48488 2.48853 2.63776 2.6407 2.82752 2.83113 2.83831 2.99302 2.99717 3.163 3.16715 3.31385 3.31809 3.44825 3.45343 3.59417 3.59829 3.76691 3.7704 4.09878 4.10234 4.34708 4.35129 4.50277 4.50698 4.63465 4.8225 4.82595 
0 
26 0.16465 0.32132 0.50804 0.64098 0.83097 1.00112 1.17414 1.33449 1.50115 1.66473 1.85566 2.06847 2.34036 2.48273 2.63557 2.82659 2.99066 3.16312 3.31434 3.4476 3.59138 3.7659 4.097 4.3451 4.50309 4.81975 
28 0.16524 0.32113 0.50818 0.64039 0.83128 0.99931 1.16749 1.33284 1.50053 1.66457 1.8545 2.06745 2.19619 2.3395 2.48228 2.63582 2.82628 2.99039 3.16353 3.31298 3.44742 3.59152 3.76685 4.09613 4.34432 4.50343 4.63094 4.81942 
47 0.16214 0.16771 0.31785 0.32166 0.50544 0.51035 0.6379 0.64275 0.82739 0.8324 0.99798 1.00273 1.16484 1.17204 1.3303 1.33783 1.49779 1.50225 1.66272 1.6706 1.85227 1.8564 2.06533 2.19517 2.33782 2.34355 2.47999 2.63301 2.82351 2.82927 2.98787 2.99631 3.15953 3.16358 3.30972 3.31468 3.44502 3.58871 3.59455 3.76302 3.76894 4.09395 4.34207 4.50037 4.62795 4.8169 4.82033 
56 0.15867 0.16331 0.31491 0.31906 0.50235 0.50654 0.63462 0.63892 0.82289 0.82675 0.99442 0.9997 1.16149 1.16673 1.32722 1.33135 1.49441 1.49791 1.65891 1.6636 1.84927 1.85362 2.06224 2.06659 2.19134 2.19968 2.33477 2.33911 2.47645 2.4811 2.62984 2.63305 2.82032 2.82414 2.98491 2.98921 3.15547 3.15948 3.30632 3.31032 3.44081 3.44523 3.58578 3.59033 3.75979 3.7631 4.09124 4.09575 4.33933 4.34418 4.49739 4.50076 4.62182 4.62655 4.8142 4.81771 
95 0.14999 0.15388 0.15725 0.30616 0.30949 0.31328 0.31738 0.49269 0.49678 0.49965 0.50317 0.62533 0.62914 0.63295 0.63814 0.81539 0.81884 0.82239 0.82649 0.98789 0.99075 0.9951 1.15227 1.15594 1.16099 1.31709 1.32081 1.32497 1.32987 1.48522 1.48917 1.49263 1.49753 1.64631 1.65305 1.65607 1.8426 1.84514 1.84913 1.85387 2.05591 2.05853 2.0622 2.18114 2.18652 2.32747 2.33027 2.33388 2.46336 2.46906 2.47266 2.47694 2.61974 2.62387 2.62729 2.81099 2.81502 2.81813 2.82339 2.97476 2.97893 2.98242 3.1476 3.15065 3.15461 3.15845 3.29682 3.30039 3.30493 3.30876 3.42925 3.43528 3.43884 3.44353 3.57668 3.58049 3.58403 3.75135 3.75478 3.75813 4.08482 4.08739 4.09137 4.33388 4.33602 4.48792 4.49097 4.49479 4.61191 4.61806 4.62207 4.80694 4.80977 4.81232 4.81799 
21 0.16098 0.31862 0.50616 0.63889 0.82607 0.99661 1.49689 1.66307 1.85082 2.06438 2.33684 2.6326 2.82397 2.98764 3.16214 3.58798 3.76353 4.09292 4.34103 4.50074 4.81553 
56 0.14893 0.15429 0.30522 0.31058 0.49146 0.49694 0.6243 0.63033 0.81451 0.82024 0.98617 0.99361 1.1518 1.16135 1.31612 1.32393 1.48427 1.49047 1.6475 1.65323 1.84096 1.84628 2.05418 2.05927 2.18018 2.19096 2.32597 2.33095 2.46489 2.47099 2.61981 2.62528 2.80972 2.81538 2.97372 2.98011 3.14628 3.15195 3.29551 3.30324 3.43096 3.43652 3.57539 3.58115 3.74951 3.75528 4.08311 4.08803 4.33203 4.33662 4.48666 4.49256 4.61108 4.61995 4.80527 4.80921 
56 0.14938 0.15545 0.30585 0.3115 0.49194 0.49763 0.6245 0.63096 0.81524 0.8211 0.98693 0.99379 1.15236 1.16051 1.31666 1.32399 1.48482 1.49135 1.64677 1.65347 1.84177 1.84742 2.05494 2.05984 2.18052 2.18947 2.32672 2.33188 2.46517 2.47181 2.62038 2.62575 2.81011 2.81607 2.9742 2.98078 3.14702 3.15289 3.29608 3.30358 3.43271 3.4392 3.5759 3.58172 3.75023 3.75607 4.08391 4.0887 4.33285 4.33678 4.48734 4.49332 4.6115 4.62127 4.80601 4.80996 
25 0.15995 0.31633 0.50571 0.63744 0.8256 0.99796 1.33331 1.49571 1.66105 1.85192 2.06314 2.3366 2.47766 2.63082 2.82414 2.98571 3.15894 3.30941 3.4444 3.5872 3.76145 4.09209 4.34035 4.49835 4.81535 
28 0.15824 0.31297 0.50099 0.63376 0.82427 0.99425 1.16194 1.32646 1.4952 1.65856 1.84773 2.06163 2.19086 2.33332 2.4761 2.62842 2.81887 2.98401 3.15375 3.30502 3.4393 3.58467 3.75759 4.0899 4.33843 4.49456 4.6266 4.81278 
2 0.83453 2.34453 
64 0.17263 0.17695 0.32995 0.33383 0.51543 0.51916 0.52454 0.6481 0.65297 0.83835 0.84189 0.84875 1.00979 1.0146 1.17809 1.18235 1.34074 1.34499 1.509 1.51301 1.67204 1.67706 1.86198 1.86668 1.87089 2.07491 2.07935 2.2049 2.21227 2.34736 2.35172 2.35781 2.4898 2.49483 2.64309 2.64736 2.83385 2.83857 2.9983 3.00279 3.17061 3.1742 3.18136 3.32143 3.32555 3.45488 3.45902 3.59854 3.60399 3.77373 3.77693 3.78293 4.10369 4.10735 4.12127 4.35197 4.35651 4.51074 4.51497 4.64013 4.65363 4.82738 4.8305 4.83427 
86 0.1679 0.17086 0.17493 0.32353 0.32728 0.33053 0.51149 0.51443 0.51753 0.64466 0.64789 0.65284 0.83341 0.83634 0.83992 1.0033 1.00769 1.01144 1.17164 1.17647 1.18061 1.33633 1.34015 1.34417 1.50363 1.50681 1.51049 1.66761 1.67124 1.67584 1.85852 1.86221 1.86548 1.87369 2.07165 2.07483 2.0821 2.20014 2.20546 2.34449 2.34773 2.35196 2.3625 2.48608 2.48937 2.49414 2.63893 2.64179 2.65017 2.82925 2.83225 2.83577 2.85148 2.99453 2.99822 3.00563 3.16471 3.16835 3.17104 3.31532 3.319 3.32235 3.44987 3.45384 3.45779 3.59582 3.59942 3.60439 3.76965 3.77237 3.779 4.1002 4.10365 4.10946 4.3487 4.35182 4.35706 4.50672 4.50936 4.51676 4.63557 4.64117 4.82297 4.82565 4.82877 4.83361 
76 0.16418 0.16839 0.17275 0.32127 0.32496 0.32817 0.50724 0.51095 0.51417 0.52092 0.64043 0.64447 0.64744 0.83023 0.83404 0.83814 1.00105 1.00539 1.0093 1.16815 1.17306 1.17724 1.33174 1.33632 1.33999 1.50034 1.50425 1.50859 1.6659 1.66895 1.6758 1.856 1.85959 1.86312 1.87358 2.0695 2.07285 2.19598 2.20066 2.34151 2.34523 2.35026 2.48324 2.48661 2.63624 2.63941 2.82686 2.83045 2.83508 2.98952 2.99386 3.16238 3.16633 3.17001 3.31226 3.3169 3.32062 3.44762 3.45194 3.59236 3.5959 3.76459 3.76909 3.77165 4.09891 4.10222 4.34721 4.35054 4.50191 4.50638 4.51215 4.63073 4.63577 4.82066 4.82346 4.82749 
63 0.1569 0.16064 0.31227 0.31676 0.50016 0.50362 0.63195 0.63662 0.8217 0.82597 0.99271 0.9974 1.15892 1.16419 1.32369 1.32854 1.33426 1.4927 1.49662 1.65565 1.65999 1.84703 1.8513 2.06023 2.06412 2.1891 2.19657 2.3324 2.33652 2.47257 2.47729 2.62695 2.63066 2.81798 2.82179 2.82726 2.98193 2.98584 3.15319 3.15805 3.16249 3.30296 3.30829 3.31269 3.43821 3.44267 3.58299 3.58773 3.75644 3.76091 3.76474 4.08914 4.09325 4.33789 4.34203 4.49322 4.49791 4.50287 4.62043 4.62674 4.81199 4.81577 4.82021 
59 0.14808 0.15292 0.3043 0.30891 0.31502 0.49072 0.49613 0.50105 0.62385 0.62898 0.81374 0.81832 0.82278 0.98581 0.99188 1.15074 1.15975 1.31538 1.32315 1.48349 1.48916 1.64455 1.65279 1.84056 1.84509 2.05383 2.05812 2.17924 2.32541 2.32967 2.46332 2.47086 2.61847 2.62343 2.80893 2.81451 2.97292 2.97964 3.1457 3.15028 3.15501 3.29483 3.30312 3.42759 3.43379 3.57466 3.57992 3.7492 3.75503 4.08272 4.08678 4.33176 4.33528 4.48602 4.49187 4.6101 4.61982 4.80479 4.80853 
0 
113 0.14965 0.15365 0.15652 0.15974 0.30587 0.30931 0.31281 0.31576 0.4925 0.4965 0.49911 0.50177 0.50651 0.62465 0.62858 0.63161 0.63431 0.81495 0.81843 0.82156 0.82389 0.82788 0.98771 0.9905 0.99417 0.99737 1.15192 1.15578 1.15975 1.16354 1.31673 1.32047 1.32402 1.32717 1.48477 1.48873 1.49184 1.49471 1.50019 1.6463 1.65279 1.65572 1.65924 1.84252 1.84513 1.84887 1.85217 2.05581 2.05853 2.06146 2.18091 2.18624 2.1898 2.32739 2.33021 2.33335 2.33753 2.46297 2.4688 2.47228 2.47488 2.48061 2.61942 2.62366 2.6268 2.62947 2.81087 2.81484 2.81773 2.82074 2.825 2.97447 2.97869 2.98177 2.98547 3.14741 3.15048 3.15406 3.15657 3.29654 3.30013 3.30401 3.30705 3.42928 3.43522 3.43835 3.44156 3.57652 3.58035 3.58324 3.58665 3.75125 3.75459 3.75753 3.75983 4.08472 4.08739 4.09084 4.33374 4.33596 4.3395 4.48765 4.4907 4.49426 4.49691 4.61175 4.6176 4.62176 4.62606 4.80684 4.80981 4.81216 4.81557 
64 0.153 0.15756 0.30919 0.31421 0.31849 0.49518 0.50004 0.50509 0.62836 0.63271 0.64076 0.81842 0.82344 0.98995 0.99614 1.15559 1.16279 1.31973 1.32624 1.48812 1.49334 1.49863 1.64865 1.65564 1.84471 1.84997 2.05797 2.06211 2.18323 2.19013 2.32975 2.33397 2.46826 2.47325 2.48006 2.62414 2.62802 2.81299 2.81814 2.82472 2.97747 2.98281 3.15021 3.156 3.29942 3.30685 3.43186 3.43709 3.44311 3.57912 3.58369 3.75331 3.75888 4.08693 4.09098 4.33582 4.33932 4.49047 4.496 4.61412 4.62307 4.80912 4.8127 4.8186 
1 3.76807 
17 0.16528 0.31936 0.50532 0.63904 0.82867 1.17083 1.33211 1.66577 1.8553 2.82382 3.15991 3.31311 3.44582 3.76335 4.09582 4.50145 4.81952 
38 0.1709 0.32272 0.328 0.5109 0.51778 0.64291 0.83482 0.83996 1.00225 1.00945 1.1679 1.1775 1.33245 1.50593 1.66741 1.67536 1.85789 1.86372 2.0778 2.20316 2.34661 2.35675 2.48987 2.82928 2.83733 2.99947 3.16336 3.3135 3.44807 3.60156 3.76683 3.77436 4.10376 4.35368 4.50307 4.51299 4.82524 4.83092 
40 0.16924 0.32691 0.51219 0.51705 0.64517 0.65146 0.83573 1.00773 1.17293 1.17934 1.33735 1.3428 1.50601 1.66913 1.86106 2.07183 2.20174 2.34468 2.34988 2.48659 2.63934 2.83085 2.8369 2.99403 3.16596 3.17019 3.31732 3.32251 3.45055 3.4551 3.59537 3.60014 3.77046 4.10012 4.10509 4.34924 4.50703 4.6354 4.82388 4.82917 
17 0.1731 0.33108 0.51969 0.8368 1.01189 1.51167 1.67462 1.8643 2.34864 2.83703 3.17235 3.60642 3.776 4.11168 4.35058 4.51392 4.82856 
31 0.16598 0.32377 0.51017 0.6439 0.83104 1.00174 1.01157 1.1731 1.33656 1.50151 1.66641 1.85951 2.06864 2.20128 2.34124 2.35113 2.48321 2.63588 2.82745 2.8333 2.99088 3.16454 3.31542 3.44993 3.59388 3.76717 4.09845 4.34718 4.50391 4.63625 4.82088 
0 
64 0.16273 0.16574 0.31888 0.32212 0.326 0.50655 0.50979 0.63918 0.64323 0.82768 0.83061 0.83448 0.99819 1.00227 1.00815 1.16456 1.17025 1.33159 1.33655 1.49837 1.50139 1.50614 1.66262 1.66565 1.67177 1.8531 1.8565 1.86031 2.06609 2.06973 2.19505 2.19955 2.33831 2.3419 2.34792 2.48046 2.48425 2.63377 2.63693 2.82459 2.82732 2.8328 2.98887 3.15985 3.16344 3.31065 3.31433 3.44629 3.45083 3.58986 3.59405 3.76333 3.76672 4.09493 4.09856 4.34347 4.34694 4.50044 4.50362 4.62699 4.63157 4.81816 4.82064 4.82505 
117 0.17582 0.17884 0.18219 0.18784 0.33099 0.33483 0.33756 0.34177 0.51917 0.52208 0.52497 0.52889 0.6522 0.65528 0.65811 0.66255 0.84099 0.84429 0.8472 0.8509 1.01114 1.01541 1.01905 1.02452 1.17773 1.18251 1.18609 1.18982 1.34318 1.3463 1.3494 1.35356 1.51117 1.51436 1.51728 1.52161 1.67606 1.67912 1.68264 1.68898 1.86591 1.86961 1.87249 1.8757 1.88259 2.07916 2.08204 2.08517 2.09485 2.20599 2.21016 2.2151 2.35151 2.3551 2.35847 2.36378 2.37527 2.49359 2.49635 2.49971 2.50425 2.64652 2.64945 2.65303 2.66076 2.83693 2.83992 2.84305 2.84628 2.85935 3.00152 3.00417 3.00762 3.01434 3.17261 3.17631 3.17866 3.182 3.19808 3.32231 3.326 3.32855 3.33184 3.45765 3.46114 3.46383 3.47006 3.60289 3.60584 3.60951 3.61519 3.77635 3.77949 3.78211 3.78659 3.7977 4.10789 4.1107 4.11393 4.12494 4.35682 4.3595 4.36298 4.38159 4.51326 4.51653 4.51944 4.5238 4.63982 4.64382 4.64787 4.65676 4.83119 4.8339 4.8367 4.83967 4.84601 
70 0.17021 0.17446 0.32442 0.329 0.33325 0.51323 0.51676 0.52216 0.64617 0.64939 0.65477 0.83522 0.8387 0.8425 1.00395 1.00936 1.01428 1.17177 1.17752 1.18185 1.33865 1.34249 1.50614 1.51061 1.66984 1.67443 1.68214 1.8593 1.86413 1.86776 2.07391 2.07761 2.20256 2.20841 2.34575 2.34965 2.35613 2.48825 2.49241 2.64136 2.64487 2.83146 2.83504 2.83913 2.99597 3.00002 3.16575 3.17018 3.17452 3.31838 3.32167 3.45243 3.45638 3.5968 3.60072 3.60721 3.77173 3.77457 3.78004 4.10212 4.10538 4.35034 4.35421 4.50866 4.51203 4.63579 4.64144 4.82463 4.82794 4.83139 
28 0.17339 0.33087 0.51577 0.64857 0.83808 1.01226 1.18413 1.34328 1.5097 1.67583 1.86648 2.07489 2.20962 2.35032 2.49111 2.64166 2.83844 2.99682 3.16986 3.32112 3.45706 3.59866 3.77272 4.10416 4.35193 4.5095 4.64175 4.82892 
93 0.15185 0.15603 0.1591 0.3084 0.31169 0.31515 0.31908 0.49466 0.49904 0.50176 0.50508 0.6275 0.63164 0.63538 0.81749 0.82103 0.824 0.82844 0.9897 0.99339 0.99754 1.15488 1.15872 1.16412 1.3192 1.32427 1.32772 1.48717 1.49131 1.49448 1.49842 1.64856 1.65511 1.65818 1.66352 1.84449 1.84741 1.85169 2.05778 2.06089 2.06542 2.18305 2.18867 2.19694 2.32946 2.33253 2.33681 2.46703 2.47211 2.47549 2.48049 2.62266 2.62646 2.62944 2.8129 2.81707 2.81986 2.82452 2.97687 2.98174 2.9846 3.14974 3.15289 3.15654 3.16054 3.29882 3.30322 3.30695 3.43166 3.43681 3.44093 3.44526 3.57866 3.58274 3.58655 3.75309 3.75727 3.76004 4.08671 4.08949 4.09457 4.33565 4.33815 4.48999 4.49399 4.49674 4.61399 4.62026 4.62446 4.80884 4.81184 4.81454 4.8196 
51 0.15611 0.16066 0.31151 0.31722 0.49828 0.50229 0.63161 0.63651 0.82091 0.82526 0.99148 0.99878 1.15753 1.1673 1.32151 1.32806 1.49163 1.49588 1.65606 1.6609 1.84615 1.85265 2.05923 2.1869 2.33162 2.47258 2.47684 2.62635 2.63047 2.81664 2.82091 2.98008 2.985 3.15219 3.15764 3.30154 3.30842 3.43812 3.44543 3.58191 3.588 3.75518 3.76061 4.08831 4.33697 4.49238 4.4977 4.61925 4.6268 4.81128 4.81515 
25 0.16785 0.32463 0.51012 0.6437 0.83576 1.33645 1.50572 1.66919 1.85963 2.06849 2.20413 2.34331 2.63662 2.82899 2.99181 3.16674 3.31582 3.45002 3.59378 3.76841 4.09704 4.34501 4.50517 4.63565 4.82018 
80 0.14689 0.15132 0.15497 0.30366 0.30773 0.31145 0.48993 0.49432 0.49781 0.62271 0.62718 0.63112 0.81247 0.81673 0.81987 0.98455 0.9892 0.99439 1.15011 1.15523 1.16107 1.31446 1.31984 1.32438 1.48224 1.48695 1.49053 1.6451 1.65076 1.65492 1.83928 1.84318 1.84724 2.05252 2.05619 2.17862 2.18416 2.32442 2.3281 2.33263 2.46271 2.46822 2.47197 2.61806 2.62233 2.62619 2.8082 2.81251 2.81609 2.97215 2.97721 2.98224 3.14465 3.14874 3.15209 3.294 3.29909 3.30297 3.42883 3.4333 3.43731 3.5739 3.5782 3.58275 3.7479 3.75228 3.75541 4.08151 4.08506 4.33036 4.33357 4.485 4.48968 4.49338 4.60951 4.6166 4.62166 4.80383 4.80694 4.81039 
1 0.82537 
45 0.15303 0.15842 0.3099 0.31624 0.49624 0.50116 0.63 0.63591 0.81812 0.82329 0.98962 0.99631 1.15612 1.31976 1.32635 1.48797 1.49341 1.65571 1.84462 1.85145 2.05775 2.18542 2.33004 2.47329 2.62502 2.62904 2.81491 2.81972 2.97802 2.98327 3.15048 3.15673 3.29984 3.3065 3.43676 3.58052 3.75325 3.75903 4.08685 4.33556 4.49053 4.49609 4.61584 4.80944 4.81502 
34 0.17291 0.32713 0.33109 0.51513 0.64803 0.83631 1.00802 1.17856 1.3398 1.50671 1.67123 1.8618 1.86669 2.0754 2.2054 2.34649 2.3529 2.49011 2.64042 2.83361 2.83931 2.99588 3.16948 3.32013 3.45447 3.59683 3.60621 3.7723 4.10419 4.35058 4.50852 4.63702 4.82566 4.83705 
42 0.17502 0.18251 0.3309 0.33612 0.51811 0.52455 0.65234 0.84031 0.84658 1.01148 1.01732 1.18033 1.18709 1.34403 1.51074 1.51784 1.67503 1.68418 1.86462 1.87036 2.07868 2.21334 2.35105 2.36232 2.49351 2.64588 2.83682 2.84332 3.00123 3.17419 3.18406 3.32443 3.45906 3.6039 3.77709 4.10674 4.35464 4.36064 4.51405 4.64262 4.82982 4.83462 
9 0.17039 0.32466 0.83118 1.00393 1.50368 1.6682 1.85908 3.31692 4.82322 
74 0.16308 0.1665 0.17249 0.31842 0.32232 0.32631 0.50672 0.51041 0.5181 0.63921 0.64269 0.82839 0.83115 0.83526 0.99862 1.00267 1.00695 1.16453 1.1698 1.17433 1.33174 1.33561 1.49887 1.50173 1.50575 1.66295 1.66697 1.67287 1.85317 1.85728 1.86092 1.87741 2.06609 2.06938 2.19529 2.2016 2.33846 2.34234 2.34668 2.35311 2.48062 2.48411 2.49085 2.63394 2.63702 2.82443 2.82777 2.83153 2.98905 2.99247 3.16004 3.1638 3.1677 3.31054 3.31458 3.44461 3.44895 3.5895 3.59332 3.5992 3.76396 3.76714 3.77442 4.09511 4.09948 4.34377 4.34858 4.50092 4.50417 4.62942 4.63492 4.81834 4.82153 4.82486 
1 0.82199 
79 0.16999 0.17315 0.17852 0.32492 0.32869 0.33257 0.51345 0.51673 0.52213 0.64608 0.6503 0.83483 0.83813 0.84305 1.00545 1.01003 1.01643 1.17323 1.17786 1.18198 1.33864 1.34231 1.35323 1.50451 1.50809 1.51223 1.66966 1.67314 1.67941 1.85994 1.86383 1.86727 2.07298 2.07694 2.10239 2.20232 2.20846 2.34502 2.34865 2.3526 2.35926 2.48823 2.4922 2.50444 2.6412 2.64429 2.831 2.83415 2.83901 2.99634 3.00072 3.16678 3.17054 3.17434 3.31767 3.32165 3.33869 3.4523 3.45652 3.4663 3.5974 3.60145 3.60871 3.76998 3.77374 3.77841 4.10238 4.10684 4.35059 4.35464 4.36681 4.50841 4.51164 4.52532 4.63446 4.63941 4.82491 4.82757 4.83175 
0 
81 0.16866 0.17187 0.17754 0.32408 0.32755 0.33115 0.51148 0.5146 0.51778 0.64383 0.64723 0.65124 0.83504 0.83817 0.84287 1.00504 1.00941 1.01752 1.1714 1.17618 1.18027 1.33686 1.34084 1.34727 1.50528 1.5085 1.52336 1.66865 1.67323 1.85835 1.86211 1.86602 2.07164 2.07471 2.08394 2.1998 2.2049 2.34374 2.34736 2.35138 2.35906 2.48568 2.4884 2.49406 2.63852 2.64112 2.64772 2.82907 2.8325 2.83683 2.99403 2.99692 3.00347 3.16454 3.16838 3.17182 3.31523 3.31901 3.32258 3.44955 3.45341 3.45756 3.59463 3.59836 3.60358 3.76848 3.77178 3.77545 4.10033 4.10377 4.11263 4.34891 4.35286 4.50517 4.50807 4.5122 4.63386 4.63743 4.82349 4.82639 4.82993 
83 0.14627 0.15072 0.15377 0.30238 0.30623 0.31004 0.48903 0.49384 0.49678 0.62116 0.6258 0.6295 0.81167 0.81553 0.81873 0.8232 0.98423 0.98768 0.99276 1.14841 1.1527 1.158 1.31343 1.31848 1.32229 1.48151 1.48603 1.48922 1.64248 1.65005 1.65374 1.83894 1.84188 1.84629 2.0522 2.0554 2.17747 2.18365 2.32381 2.32714 2.33162 2.45921 2.46627 2.47 2.47577 2.61578 2.62086 2.62398 2.80738 2.81192 2.81502 2.97104 2.97622 2.97928 3.14389 3.14739 3.15172 3.29308 3.29748 3.30186 3.3061 3.42549 3.43184 3.43606 3.57301 3.57756 3.58159 3.74769 3.7516 3.75511 4.08112 4.08413 4.33011 4.33259 4.48427 4.48796 4.49152 4.60833 4.61492 4.61979 4.80326 4.80648 4.80953 
68 0.16888 0.17199 0.17687 0.32336 0.32716 0.33038 0.51195 0.51546 0.51984 0.64663 0.65121 0.83081 0.83556 0.83944 1.00227 1.00751 1.0111 1.16979 1.17515 1.17944 1.33292 1.33882 1.34262 1.50108 1.5062 1.51014 1.66847 1.67209 1.8576 1.86169 1.86579 2.07285 2.07667 2.20208 2.34362 2.34768 2.35278 2.48724 2.49155 2.64059 2.64463 2.82978 2.83262 2.83733 2.99532 2.99997 3.16496 3.16954 3.31351 3.31939 3.32373 3.45066 3.45433 3.59616 3.60042 3.77113 3.77394 4.10119 4.10449 4.34901 4.35252 4.50776 4.51134 4.62913 4.63643 4.8237 4.82677 4.83032 
36 0.15956 0.31514 0.32082 0.50362 0.636 0.82447 0.82843 0.99564 1.00145 1.16312 1.32862 1.4949 1.49966 1.66038 1.84985 1.8567 2.06332 2.19145 2.33553 2.4772 2.63048 2.82106 2.9861 3.15686 3.16222 3.30739 3.44213 3.44833 3.58713 3.75973 3.76557 4.09216 4.34054 4.49656 4.62688 4.81454 
59 0.15101 0.15609 0.30741 0.31219 0.4931 0.49842 0.50246 0.62607 0.63116 0.81647 0.82156 0.98785 0.99342 1.15372 1.16075 1.31762 1.32408 1.48609 1.49177 1.64657 1.65387 1.84265 1.84738 2.05587 2.05967 2.18156 2.18888 2.32791 2.33217 2.46631 2.47217 2.62177 2.62645 2.81112 2.81671 2.97531 2.98143 3.1481 3.1531 3.2972 3.30383 3.42987 3.43538 3.44016 3.57711 3.58236 3.75111 3.75633 3.75939 4.08494 4.0886 4.33374 4.33733 4.4883 4.49367 4.61231 4.6212 4.80715 4.81048 
25 0.16051 0.31862 0.50466 0.639 0.82467 0.99735 1.16839 1.33074 1.4954 1.66342 1.85134 2.33743 2.48178 2.6319 2.8239 3.15911 3.31012 3.4451 3.58918 3.76195 4.09264 4.34086 4.49922 4.62753 4.8151 
84 0.16473 0.16781 0.17215 0.32034 0.32406 0.32752 0.50792 0.51085 0.51457 0.63979 0.64315 0.64624 0.82868 0.83246 0.83646 0.99918 1.00364 1.00754 1.16528 1.17183 1.17573 1.32913 1.33439 1.33793 1.49926 1.50267 1.5067 1.66438 1.66757 1.67214 1.85439 1.85825 1.86178 2.06737 2.07059 2.0758 2.1935 2.19859 2.20476 2.33956 2.34332 2.34678 2.48192 2.48542 2.49091 2.63566 2.63858 2.82564 2.82866 2.83257 2.99061 2.99356 2.99997 3.16096 3.16508 3.16818 3.30947 3.31467 3.31786 3.44578 3.45026 3.45398 3.59006 3.59414 3.59734 3.76306 3.76748 3.77003 3.77608 4.09643 4.09988 4.10705 4.34517 4.34834 4.35448 4.50038 4.50481 4.50798 4.62481 4.63198 4.6361 4.81985 4.82272 4.82634 
28 0.15062 0.30689 0.49326 0.6268 0.81597 0.98708 1.15333 1.3173 1.48637 1.65237 1.84177 2.05491 2.18195 2.32711 2.46859 2.622 2.81151 2.97542 3.14758 3.29724 3.4335 3.57722 3.75059 4.08396 4.33266 4.48781 4.6151 4.80651 
0 
72 0.1663 0.17072 0.17739 0.32281 0.32693 0.33214 0.51076 0.51458 0.51927 0.64329 0.64794 0.83078 0.83504 0.83956 1.00259 1.00741 1.01473 1.17048 1.17692 1.33554 1.34018 1.50098 1.50565 1.51093 1.66737 1.6722 1.85752 1.86193 1.86627 2.07106 2.07535 2.19887 2.20637 2.3433 2.34794 2.35648 2.48541 2.48923 2.63829 2.64184 2.82879 2.8331 2.83829 2.99296 2.99701 3.16365 3.16839 3.17329 3.31501 3.31941 3.33014 3.4488 3.4537 3.4639 3.5946 3.59933 3.60746 3.76694 3.77118 3.77671 4.09992 4.10496 4.34844 4.35422 4.50372 4.50815 4.51415 4.63446 4.64328 4.82221 4.8256 4.82976 
29 0.16927 0.32435 0.51084 0.64517 0.83465 1.0033 1.01164 1.17266 1.33659 1.50477 1.66738 1.86003 2.0728 2.20589 2.34503 2.48618 2.63936 2.82951 2.99412 3.16723 3.31712 3.45201 3.59576 3.76913 4.1006 4.34808 4.50648 4.63547 4.82331 
18 0.16769 0.32349 0.50919 0.82998 1.50159 1.66591 1.85715 2.06649 2.19983 2.34227 2.48226 3.16541 3.31562 3.44868 3.76774 4.09594 4.34475 4.82323 
0 
28 0.16468 0.32293 0.50925 0.64161 0.83228 1.00438 1.17281 1.33578 1.50286 1.66498 1.8599 2.06878 2.19784 2.34146 2.48425 2.63614 2.8278 2.99078 3.16502 3.3156 3.44934 3.59204 3.76708 4.09676 4.34579 4.50375 4.63175 4.82028 
2 4.34643 4.8213 
77 0.17392 0.1775 0.18497 0.33013 0.33402 0.34064 0.51694 0.52057 0.52712 0.64981 0.65369 0.66076 0.84017 0.84374 0.8514 1.01066 1.01528 1.02388 1.17837 1.18422 1.34199 1.3463 1.35621 1.50976 1.5137 1.52024 1.67355 1.67822 1.68467 1.86452 1.86881 1.87327 2.07658 2.08057 2.20662 2.21337 2.34975 2.35442 2.36155 2.49145 2.49578 2.51231 2.64384 2.6471 2.83486 2.83867 2.8427 2.99979 3.00432 3.17141 3.17455 3.17867 3.32222 3.32621 3.34522 3.45639 3.46033 3.46906 3.60055 3.60518 3.61121 3.77483 3.77786 3.78436 4.10552 4.10907 4.11788 4.3536 4.35727 4.36299 4.51187 4.51563 4.63993 4.64622 4.82884 4.83256 4.83668 
39 0.16733 0.32203 0.33273 0.51048 0.64329 0.8324 0.83925 1.0027 1.0154 1.17245 1.33658 1.50281 1.66797 1.85784 1.8649 2.07009 2.20052 2.34271 2.35401 2.48484 2.63875 2.82945 2.99393 3.16297 3.17143 3.31495 3.44818 3.45622 3.59465 3.76768 3.77331 4.09911 4.11488 4.34771 4.50483 4.5114 4.63306 4.82203 4.82821 
117 0.14166 0.14535 0.14812 0.15091 0.29776 0.30119 0.30431 0.30706 0.4844 0.48821 0.49083 0.49343 0.49714 0.61667 0.62045 0.62335 0.62626 0.63113 0.80699 0.81037 0.81352 0.81591 0.8207 0.97963 0.98234 0.98593 0.98937 1.14386 1.14762 1.15154 1.15538 1.30873 1.31219 1.31588 1.31916 1.47682 1.48064 1.48376 1.48656 1.63816 1.64433 1.64748 1.65102 1.83433 1.83679 1.83992 1.84293 2.04758 2.05009 2.05278 2.05839 2.17285 2.17748 2.18106 2.31921 2.32198 2.32489 2.32817 2.45501 2.46055 2.46404 2.46687 2.47148 2.61135 2.61559 2.61852 2.62109 2.80278 2.80663 2.80941 2.81213 2.81616 2.96641 2.97035 2.97354 2.97707 3.13926 3.14226 3.14538 3.14784 3.15196 3.28847 3.29187 3.2956 3.29841 3.42113 3.42677 3.42989 3.43311 3.5684 3.57214 3.57493 3.57825 3.74311 3.74612 3.74907 3.75136 4.07653 4.07906 4.08191 4.32547 4.32762 4.33033 4.33693 4.47959 4.48253 4.48596 4.48842 4.60368 4.60901 4.6133 4.61772 4.7987 4.80147 4.80368 4.80641 4.81062 
20 0.15826 0.31605 0.50129 0.63613 0.82271 0.99323 1.49343 1.84679 2.06122 2.33603 2.62943 2.81913 3.15704 3.4444 3.58825 3.75962 4.08934 4.33702 4.49673 4.81241 
24 0.17673 0.3336 0.5205 0.65779 0.84167 1.01534 1.18598 1.34759 1.51395 1.67866 1.86978 2.07951 2.35801 2.64739 2.83976 3.00464 3.17702 3.3269 3.46278 3.77828 4.10844 4.35599 4.5168 4.83149 
29 0.16315 0.31841 0.50579 0.6391 0.82712 0.83088 0.99659 1.16289 1.33114 1.49777 1.66188 1.85154 2.06591 2.19478 2.33789 2.48039 2.63281 2.82436 2.98808 3.15918 3.31048 3.44271 3.58863 3.76398 4.09454 4.34265 4.50107 4.62714 4.81844 
66 0.16455 0.16792 0.31989 0.32364 0.32776 0.50801 0.51138 0.5151 0.64052 0.64382 0.64878 0.83003 0.83319 1.0 1.00445 1.16783 1.17298 1.33278 1.33701 1.5006 1.50379 1.66462 1.6689 1.85423 1.859 1.86302 2.06757 2.07089 2.19659 2.20385 2.33985 2.34335 2.48247 2.48583 2.63535 2.63825 2.82623 2.82989 2.8339 2.99086 2.99538 3.16217 3.16575 3.17033 3.31309 3.31704 3.44615 3.4505 3.59107 3.59463 3.60041 3.76514 3.76844 3.77425 4.09644 4.09978 4.3449 4.34811 4.50215 4.5052 4.51039 4.63082 4.6365 4.81975 4.82296 4.8273 
26 0.17193 0.32679 0.51615 0.6494 0.83509 1.00488 1.17765 1.34235 1.50682 1.6715 1.86195 2.20926 2.34969 2.49194 2.64472 2.83313 3.00216 3.17202 3.3215 3.45635 3.60179 3.77281 4.10639 4.35499 4.51182 4.82582 
0 
137 0.14264 0.14591 0.14861 0.15085 0.1538 0.29879 0.30234 0.30463 0.30697 0.30938 0.48571 0.48902 0.4917 0.49366 0.49608 0.61599 0.62034 0.62337 0.6257 0.62813 0.63293 0.80809 0.81141 0.8141 0.81626 0.81879 0.9809 0.98321 0.98596 0.9885 0.99201 1.14486 1.14868 1.15157 1.15459 1.15858 1.30991 1.31309 1.31661 1.31899 1.32213 1.47793 1.48147 1.48435 1.4866 1.48963 1.63903 1.64489 1.64801 1.65046 1.65417 1.83567 1.8379 1.84021 1.84258 1.84539 2.0489 2.05112 2.05352 2.05597 2.17403 2.1778 2.18116 2.18495 2.32055 2.32317 2.32552 2.32791 2.33126 2.45555 2.46123 2.46444 2.467 2.4699 2.61242 2.61669 2.61922 2.62139 2.62446 2.80418 2.80763 2.81004 2.81208 2.81474 2.96757 2.97097 2.97412 2.97614 2.97995 3.14035 3.14316 3.1454 3.14795 3.15005 3.28928 3.29247 3.29547 3.29832 3.30073 3.42231 3.42779 3.43001 3.43289 3.43561 3.56966 3.57301 3.57554 3.57803 3.581 3.74435 3.74664 3.74937 3.75149 3.7535 4.07787 4.08015 4.08237 4.08478 4.32663 4.32875 4.33074 4.33348 4.48077 4.48359 4.48659 4.48857 4.49104 4.60476 4.60873 4.61217 4.61572 4.62274 4.80016 4.80272 4.80472 4.80667 4.80933 
99 0.14618 0.15028 0.15339 0.30238 0.30581 0.30928 0.31287 0.48887 0.49323 0.49595 0.49961 0.62171 0.62583 0.62951 0.81165 0.81526 0.81865 0.8229 0.98401 0.98704 0.99114 1.14851 1.15229 1.15724 1.1623 1.31323 1.31742 1.32106 1.32546 1.48144 1.4857 1.48895 1.49341 1.64263 1.6493 1.65263 1.83873 1.84138 1.845 1.84976 2.05199 2.05475 2.05794 2.17728 2.18286 2.19069 2.32361 2.32651 2.32992 2.45994 2.46576 2.46952 2.47418 2.61609 2.62025 2.62343 2.80713 2.81134 2.81436 2.81905 2.97095 2.97538 2.97853 3.14382 3.14697 3.15076 3.15418 3.29298 3.29698 3.30107 3.30483 3.42559 3.43129 3.43507 3.43967 3.57285 3.5769 3.58046 3.74748 3.75107 3.75418 3.75768 4.08093 4.08358 4.08693 4.32991 4.33212 4.33576 4.48411 4.48735 4.49077 4.49576 4.60814 4.61442 4.61922 4.80307 4.806 4.80841 4.8122 
46 0.17043 0.17665 0.32648 0.33051 0.51329 0.51827 0.64699 0.83625 0.84144 1.00737 1.01453 1.1775 1.34121 1.50635 1.51365 1.67194 1.6795 1.86191 1.86745 2.07311 2.20378 2.34584 2.35176 2.48797 2.49869 2.64029 2.83311 2.83831 2.99528 3.16825 3.17635 3.31964 3.453 3.59764 3.60768 3.77086 3.77916 4.1018 4.11003 4.34967 4.3579 4.50787 4.51413 4.63693 4.82472 4.82883 
0 
56 0.15546 0.16015 0.31211 0.31691 0.49794 0.50246 0.63123 0.63649 0.8205 0.82523 0.99227 0.99857 1.15821 1.16494 1.32224 1.32882 1.49061 1.49512 1.655 1.6593 1.84721 1.85192 2.06048 2.06484 2.18644 2.19219 2.33261 2.33719 2.47198 2.47727 2.62688 2.63087 2.81617 2.82104 2.98018 2.98535 3.15285 3.15832 3.30198 3.30922 3.4379 3.44235 3.58211 3.58682 3.75576 3.7613 4.08938 4.09351 4.3382 4.34245 4.49283 4.49819 4.61737 4.62548 4.81199 4.81539 
35 0.16688 0.32343 0.50954 0.5145 0.64397 0.83226 1.00327 1.17329 1.33528 1.50265 1.66685 1.85816 2.07015 2.19892 2.34213 2.34849 2.48401 2.48947 2.63777 2.82839 2.83459 2.99241 3.16506 3.1719 3.31538 3.44892 3.59368 3.76803 3.7728 4.09871 4.34649 4.50556 4.63301 4.82147 4.82682 
1 4.11204 
54 0.14974 0.15558 0.30583 0.31151 0.49255 0.49856 0.62445 0.63049 0.81514 0.82157 0.98773 0.99582 1.1518 1.15782 1.16529 1.31701 1.32495 1.48498 1.49168 1.64598 1.65439 1.84247 1.85063 2.05573 2.18102 2.19124 2.32732 2.33469 2.46266 2.47139 2.61919 2.62571 2.81092 2.81752 2.97455 2.98167 3.14741 3.1546 3.29657 3.30477 3.42895 3.43604 3.57652 3.5836 3.75117 3.75843 4.08462 4.33363 4.48781 4.49509 4.6119 4.62102 4.80676 4.81153 
77 0.16006 0.16427 0.16997 0.31719 0.32163 0.32748 0.50364 0.50744 0.51108 0.63585 0.63958 0.64343 0.8254 0.82979 0.83466 0.99704 1.00215 1.16309 1.16835 1.17426 1.32697 1.33213 1.33705 1.49494 1.49973 1.50407 1.66026 1.66376 1.67272 1.85191 1.8563 1.86127 2.06559 2.06935 2.19157 2.19663 2.33762 2.34161 2.34979 2.47485 2.48014 2.48404 2.63158 2.63534 2.82188 2.82573 2.82994 2.98504 2.98968 2.99739 3.15775 3.16248 3.16602 3.30703 3.31259 3.31675 3.44207 3.44579 3.44983 3.58762 3.59127 3.59692 3.76057 3.76558 3.77184 4.09448 4.09857 4.34325 4.34752 4.49791 4.50237 4.62233 4.62905 4.63635 4.81715 4.81995 4.82447 
53 0.14812 0.15326 0.30458 0.31031 0.4907 0.49542 0.62475 0.63099 0.81351 0.81868 0.98497 1.1511 1.31498 1.32499 1.48345 1.48908 1.64896 1.65465 1.83971 1.84578 2.05292 2.05825 2.17934 2.32499 2.33118 2.46631 2.47156 2.61947 2.62442 2.80898 2.814 2.97293 2.97899 3.14524 3.15146 3.2947 3.30347 3.43129 3.43769 3.57465 3.5807 3.74835 3.75398 4.08196 4.08719 4.3307 4.33586 4.48554 4.49161 4.61024 4.61962 4.80424 4.80787 
99 0.1758 0.17885 0.18257 0.33108 0.33523 0.33814 0.34379 0.5196 0.52254 0.52554 0.53117 0.6523 0.65581 0.65987 0.84125 0.84424 0.84762 0.85388 1.01159 1.01605 1.01989 1.02736 1.17807 1.18331 1.18703 1.34359 1.34727 1.35039 1.35946 1.51149 1.51482 1.51821 1.52964 1.67611 1.68002 1.6845 1.86634 1.87025 1.87333 1.87869 2.07897 2.0824 2.0869 2.20816 2.21321 2.22145 2.35144 2.35534 2.35917 2.36529 2.49381 2.4973 2.50156 2.64634 2.64935 2.65434 2.83752 2.84077 2.84418 2.84928 3.00188 3.00458 3.00902 3.17299 3.1767 3.17944 3.18363 3.3229 3.32669 3.32949 3.33573 3.45802 3.46196 3.46553 3.60321 3.60706 3.6115 3.77707 3.78 3.7834 3.78934 4.10764 4.11118 4.11582 4.13323 4.35659 4.35975 4.3642 4.51296 4.51633 4.51992 4.52832 4.64213 4.64625 4.65284 4.83101 4.83369 4.83703 4.84085 
57 0.15912 0.16257 0.31536 0.31883 0.50324 0.50684 0.63478 0.63867 0.82355 0.82671 0.83025 0.99475 0.99893 1.16199 1.16675 1.32733 1.33126 1.49487 1.49785 1.6591 1.66257 1.84978 1.8538 2.06299 2.0669 2.19079 2.19636 2.33516 2.33912 2.47668 2.48059 2.62977 2.63277 2.82067 2.82416 2.985 2.98906 3.15681 3.16008 3.30708 3.31072 3.44092 3.44499 3.58591 3.59003 3.75988 3.76317 4.09162 4.09556 4.3397 4.34464 4.49774 4.5008 4.62542 4.62955 4.81447 4.81757 
0 
22 0.16351 0.32262 0.5071 0.64071 0.83055 1.33373 1.66512 2.34107 2.4816 2.6345 2.82583 2.99044 3.1626 3.31297 3.44884 3.59059 3.76486 4.09664 4.34436 4.50198 4.63064 4.81936 
57 0.15321 0.15767 0.30952 0.31398 0.49558 0.5003 0.50518 0.62889 0.63358 0.81907 0.82362 0.99018 0.9956 1.15597 1.16184 1.32004 1.32583 1.48852 1.49327 1.65453 1.65953 1.84494 1.84951 2.0581 2.06218 2.1841 2.1911 2.33028 2.33442 2.4709 2.4754 2.62424 2.62852 2.81369 2.81862 2.97783 2.98307 3.15056 3.15543 3.29969 3.30559 3.4368 3.44216 3.57982 3.58419 3.7534 3.75858 4.08712 4.09115 4.33602 4.33962 4.49054 4.49561 4.61501 4.62361 4.80945 4.81302 
24 0.15846 0.31245 0.5015 0.63562 0.82504 0.99669 1.32787 1.49487 1.84694 2.06045 2.33239 2.47677 2.62884 2.81999 2.98428 3.15303 3.30787 3.44292 3.58579 3.75933 4.08884 4.33717 4.49626 4.81189 
69 0.16877 0.17194 0.17835 0.32405 0.3279 0.33133 0.51239 0.51577 0.52038 0.64468 0.64858 0.83215 0.83641 0.84057 1.00324 1.00808 1.01238 1.17009 1.17484 1.17934 1.33407 1.3389 1.34344 1.50324 1.507 1.5113 1.66845 1.67268 1.85803 1.86203 1.86606 2.07166 2.07563 2.19898 2.20327 2.34397 2.34801 2.35457 2.48635 2.49063 2.63961 2.64302 2.83064 2.83381 2.83857 2.99434 2.99758 3.16781 3.17119 3.31379 3.319 3.32297 3.45007 3.45491 3.5954 3.59984 3.77083 3.77401 4.10104 4.10525 4.34932 4.35391 4.50784 4.51162 4.63267 4.637 4.82399 4.82708 4.83095 
58 0.16522 0.16964 0.32208 0.32529 0.50871 0.51264 0.64287 0.64646 0.8309 0.83372 0.84007 1.00045 1.00495 1.17056 1.17597 1.33479 1.33941 1.5019 1.50679 1.66547 1.66996 1.85546 1.85995 2.06915 2.07358 2.19809 2.20411 2.34128 2.34559 2.35609 2.48356 2.48799 2.63677 2.64216 2.82724 2.83119 2.99177 2.99671 3.16379 3.16719 3.31487 3.31834 3.44848 3.45207 3.59272 3.59684 3.76673 3.76946 4.09776 4.10222 4.34556 4.35045 4.50397 4.50722 4.63146 4.63963 4.82087 4.82504 
6 0.50595 0.82487 1.49639 2.82319 4.34142 4.81558 
4 0.33906 3.17869 3.78157 4.5195 
49 0.15291 0.15863 0.30872 0.31432 0.49656 0.50174 0.62889 0.63521 0.81738 0.82234 0.98911 0.99669 1.15581 1.16362 1.32097 1.32686 1.48779 1.4933 1.65298 1.66131 1.8436 1.85029 2.05703 2.18581 2.32907 2.34022 2.47002 2.47668 2.62405 2.81425 2.81954 2.97914 3.14951 3.15502 3.29991 3.30561 3.43445 3.44114 3.58 3.58848 3.75323 3.75825 4.08589 4.33421 4.49005 4.49548 4.61741 4.80865 4.81423 
70 0.16392 0.16782 0.17373 0.31956 0.32327 0.3271 0.50729 0.51028 0.51381 0.64014 0.64331 0.8288 0.83184 0.83577 0.99869 1.00365 1.00889 1.16566 1.17233 1.33188 1.33613 1.49978 1.5031 1.51096 1.66421 1.66874 1.85341 1.85842 1.86233 2.06644 2.06964 2.19542 2.19966 2.33899 2.34374 2.34991 2.48147 2.48558 2.63465 2.63741 2.82525 2.8284 2.83239 2.98905 2.99288 3.16065 3.16424 3.16807 3.31205 3.31533 3.32091 3.44489 3.44983 3.58945 3.59406 3.59959 3.76544 3.76809 4.09536 4.09913 4.34385 4.34703 4.50228 4.50516 4.6274 4.63136 4.63818 4.81839 4.82162 4.82497 
24 0.1542 0.31051 0.49696 0.6308 0.81893 0.99119 1.32303 1.48951 1.84338 2.05733 2.32945 2.47272 2.62511 2.81536 2.9801 3.15048 3.30293 3.43788 3.58105 3.7547 4.08579 4.33364 4.49215 4.80828 
29 0.17261 0.32952 0.51729 0.65066 0.83842 1.01094 1.18042 1.3434 1.50992 1.67285 1.86623 2.07731 2.20321 2.34811 2.35609 2.64311 2.83674 2.99706 3.17313 3.32292 3.45691 3.6008 3.7746 4.10472 4.35145 4.51319 4.63999 4.82748 4.83215 
48 0.1685 0.17274 0.32511 0.32927 0.51207 0.51681 0.64494 0.64981 0.83439 0.83923 1.00524 1.01093 1.17273 1.17825 1.33723 1.34199 1.50491 1.51008 1.66925 1.67613 1.85947 1.86451 2.07238 2.20087 2.34422 2.34974 2.48687 2.49448 2.64072 2.83102 2.83644 2.99532 3.16593 3.17043 3.31681 3.32112 3.45214 3.59608 3.60734 3.77116 4.10099 4.10693 4.34943 4.35534 4.50753 4.63442 4.82385 4.82857 
65 0.16039 0.16374 0.31577 0.31982 0.32308 0.50365 0.50657 0.50955 0.63603 0.64008 0.82503 0.82846 0.83212 0.99587 1.00042 1.16227 1.16771 1.32678 1.3307 1.33467 1.49566 1.49904 1.50316 1.66023 1.66396 1.85039 1.85488 2.06327 2.06715 2.19024 2.19475 2.33586 2.34046 2.4776 2.48083 2.63095 2.63419 2.82121 2.82448 2.8281 2.98515 2.98831 3.15669 3.1612 3.30757 3.31195 3.44165 3.44643 3.5866 3.58998 3.75962 3.76365 3.76664 4.0923 4.09617 4.34101 4.34459 4.49684 4.50093 4.50885 4.62135 4.6275 4.81524 4.81816 4.82202 
4 0.3279 1.50867 1.86261 4.82841 
3 0.16696 1.17538 3.3174 
31 0.16583 0.3238 0.51149 0.64291 0.83055 0.83644 1.00276 1.17382 1.33486 1.50174 1.66413 1.67121 1.85778 1.86208 2.06877 2.19843 2.34364 2.48285 2.63605 2.82699 2.99053 3.16472 3.31506 3.44847 3.5924 3.76753 4.09771 4.34531 4.5036 4.63275 4.81961 
34 0.15957 0.31603 0.32032 0.50358 0.63738 0.82492 0.82898 0.9961 1.16171 1.16862 1.32986 1.49568 1.50052 1.65992 1.85035 1.8571 2.06418 2.19354 2.33574 2.47822 2.63154 2.82198 2.98671 3.15659 3.16157 3.30963 3.44372 3.58726 3.76226 4.09269 4.34062 4.49906 4.62578 4.81518 
47 0.15045 0.15488 0.30669 0.31381 0.49301 0.49783 0.62616 0.63239 0.81589 0.82066 0.98698 1.153 1.31697 1.32494 1.48603 1.49082 1.64988 1.65649 1.84171 2.05498 2.18182 2.32711 2.46677 2.47254 2.62132 2.62576 2.81139 2.81663 2.97512 2.98038 3.14746 3.15449 3.29679 3.30473 3.43259 3.57716 3.58393 3.75046 3.75707 4.08408 4.33276 4.48748 4.4937 4.61331 4.62149 4.80651 4.81153 
103 0.14719 0.1508 0.15356 0.15827 0.30324 0.30678 0.30999 0.31406 0.48989 0.49388 0.49634 0.50013 0.62226 0.62615 0.6289 0.63313 0.81246 0.81583 0.81897 0.82232 0.98521 0.98791 0.99214 1.14931 1.15323 1.15829 1.16286 1.31421 1.31774 1.3217 1.32609 1.48226 1.48606 1.48928 1.49341 1.64356 1.65013 1.65332 1.66011 1.83989 1.84233 1.8459 1.85053 2.05315 2.05565 2.05854 2.1783 2.18318 2.18945 2.32477 2.32758 2.33075 2.46036 2.46622 2.47005 2.47367 2.61677 2.62123 2.62415 2.80824 2.81225 2.815 2.81949 2.9719 2.97601 2.97914 3.14481 3.14788 3.15118 3.15466 3.29404 3.29754 3.30213 3.30548 3.42657 3.43245 3.43613 3.44085 3.5739 3.57777 3.58047 3.58697 3.74868 3.75178 3.755 3.75825 4.0821 4.08463 4.0879 4.33107 4.33314 4.33663 4.48512 4.48811 4.49174 4.4962 4.60912 4.61479 4.61983 4.80425 4.80707 4.80925 4.81408 
26 0.16115 0.31737 0.5049 0.63828 0.82465 0.83021 0.99624 1.16728 1.33038 1.49595 1.66163 1.85145 2.33784 2.48098 2.63297 2.82275 2.98725 3.15953 3.30964 3.44813 3.5884 3.76233 4.09599 4.49985 4.6275 4.8187 
77 0.14733 0.15226 0.15609 0.30348 0.30736 0.31178 0.49005 0.49529 0.49882 0.62259 0.62756 0.63175 0.81271 0.81715 0.82061 0.98524 0.98918 0.99495 1.14961 1.15415 1.16135 1.31443 1.32061 1.32561 1.48255 1.48812 1.49188 1.64395 1.65144 1.6549 1.83995 1.84303 1.84806 2.05321 2.05655 2.17853 2.18593 2.32483 2.32825 2.33634 2.46129 2.46693 2.471 2.61719 2.62184 2.6255 2.80841 2.81342 2.8171 2.9721 2.97821 3.14492 3.1485 3.15287 3.29414 3.29953 3.30386 3.42692 3.43312 3.43833 3.57404 3.57899 3.74871 3.75351 3.75683 4.08214 4.08527 4.33112 4.33375 4.48526 4.48918 4.49296 4.60939 4.61826 4.8043 4.80763 4.81128 
53 0.15432 0.15957 0.31146 0.31764 0.49901 0.50344 0.63079 0.63723 0.81997 0.82483 0.82935 0.99139 0.99729 1.15754 1.16701 1.32166 1.33011 1.48991 1.49533 1.6558 1.66244 1.84611 1.85242 2.05938 2.06844 2.1891 2.33146 2.33808 2.47236 2.47943 2.62585 2.63115 2.81723 2.82273 2.98024 2.98565 3.15196 3.15833 3.30146 3.30891 3.4374 3.4443 3.58157 3.58859 3.75523 3.7613 4.08841 4.33734 4.49209 4.49828 4.62151 4.81121 4.81578 
27 0.16042 0.31671 0.5047 0.63698 0.82446 0.99821 1.16693 1.33159 1.49639 1.66108 1.85362 2.06371 2.33709 2.47804 2.6314 2.82313 2.9881 3.15848 3.30956 3.44402 3.58844 3.76166 4.0922 4.34003 4.4985 4.62812 4.81539 
52 0.15092 0.15656 0.30725 0.31333 0.49362 0.49884 0.62673 0.63274 0.81629 0.82197 0.98786 0.9953 1.15371 1.16367 1.31789 1.32516 1.4864 1.49242 1.65083 1.65703 1.84246 1.84949 2.05571 2.18267 2.32776 2.33435 2.46751 2.47371 2.62175 2.62699 2.81204 2.81756 2.9759 2.98221 3.14804 3.15411 3.2976 3.30488 3.43339 3.43997 3.5777 3.58428 3.75129 3.75708 4.08474 4.33346 4.48834 4.49444 4.61407 4.6233 4.80711 4.81153 
44 0.15795 0.31457 0.49972 0.5067 0.6324 0.64058 0.82456 0.99529 1.16103 1.16846 1.32524 1.49677 1.65303 1.66384 1.85028 2.06531 2.18834 2.33522 2.34141 2.47106 2.4805 2.62838 2.63446 2.81906 2.82776 2.98229 2.99123 3.15546 3.16229 3.30513 3.31301 3.4355 3.44563 3.58499 3.5916 3.7587 3.76472 4.09408 4.34149 4.4957 4.50181 4.61913 4.6299 4.81607 
81 0.15531 0.15889 0.16183 0.31207 0.31546 0.31884 0.49768 0.5016 0.50506 0.63103 0.63442 0.63808 0.81965 0.82303 0.8261 0.83073 0.99222 0.99578 1.00017 1.15785 1.16255 1.16782 1.32193 1.32731 1.33121 1.48937 1.49378 1.49669 1.50257 1.65176 1.65761 1.66071 1.84723 1.85124 1.85519 2.06033 2.06349 2.18569 2.19133 2.33248 2.33554 2.34465 2.47079 2.47525 2.47876 2.62643 2.62973 2.63299 2.81579 2.81957 2.82342 2.97974 2.98444 2.98883 3.15271 3.15583 3.15952 3.30171 3.306 3.3097 3.43628 3.43971 3.44435 3.58171 3.58534 3.58961 3.75577 3.75956 3.76249 4.08943 4.09233 4.33823 4.34098 4.49303 4.49754 4.50067 4.61652 4.62453 4.81169 4.81446 4.81803 
25 0.16017 0.31676 0.50289 0.638 0.82429 0.99998 1.16834 1.33116 1.49607 1.65993 1.85328 2.06235 2.33865 2.47732 2.63065 2.82112 3.15816 3.3095 3.4447 3.58997 3.76146 4.09092 4.3391 4.49873 4.81373 
4 0.17263 0.83395 1.0076 1.8626 
79 0.14743 0.15151 0.15518 0.30376 0.30755 0.31171 0.48979 0.49405 0.49748 0.62283 0.62687 0.63083 0.81285 0.81716 0.8208 0.98448 0.98895 1.15019 1.15492 1.16193 1.31445 1.3195 1.32517 1.48264 1.48716 1.49143 1.64444 1.65025 1.65529 1.83922 1.8431 1.84751 2.05243 2.05601 2.17827 2.18392 2.32443 2.32801 2.33451 2.46303 2.46805 2.47248 2.61813 2.62208 2.6255 2.80787 2.81213 2.8153 2.97206 2.97692 2.98479 3.14463 3.14857 3.15204 3.29405 3.29875 3.3037 3.42842 3.43227 3.4371 3.57374 3.57788 3.58404 3.74779 3.7521 3.75547 4.08144 4.08492 4.33024 4.33335 4.485 4.48952 4.49486 4.6091 4.61565 4.62128 4.80364 4.80671 4.80981 
0 
41 0.15727 0.31166 0.31804 0.50004 0.50595 0.63308 0.82038 0.82581 0.99163 0.99924 1.15849 1.1678 1.32153 1.32827 1.49085 1.49678 1.65723 1.84612 1.85464 2.05949 2.18967 2.33156 2.47515 2.6282 2.81802 2.98329 3.15222 3.15844 3.30175 3.30914 3.43891 3.58372 3.75497 3.76051 4.08847 4.33697 4.49206 4.4977 4.62315 4.81098 4.81608 
23 0.15368 0.30944 0.49697 0.62994 0.81804 0.98915 1.48925 1.84331 2.05681 2.32889 2.47255 2.62512 2.8154 2.98034 3.14961 3.30617 3.43627 3.58086 3.75432 4.08565 4.33395 4.49212 4.80849 
100 0.16689 0.17029 0.17355 0.17926 0.32328 0.32712 0.33025 0.33642 0.51185 0.51436 0.51746 0.52192 0.64409 0.64765 0.65114 0.83217 0.8362 0.839 0.84324 1.00308 1.00754 1.0109 1.16975 1.1753 1.17917 1.33375 1.33896 1.34211 1.34834 1.50287 1.50634 1.5096 1.51506 1.66848 1.67184 1.67692 1.85829 1.86243 1.86584 1.87055 2.07163 2.07452 2.07953 2.19708 2.20317 2.20848 2.34417 2.34739 2.35083 2.35674 2.48496 2.48834 2.49217 2.4982 2.63848 2.64167 2.64535 2.82891 2.83235 2.83602 2.83942 2.99178 2.99605 2.99932 3.16416 3.16845 3.17102 3.17497 3.31451 3.31912 3.32199 3.33032 3.45016 3.45391 3.45748 3.59389 3.59709 3.6009 3.60532 3.76752 3.77179 3.77435 3.77936 4.10057 4.10345 4.10848 4.34936 4.35197 4.35634 4.50435 4.50865 4.512 4.51888 4.63088 4.63643 4.64097 4.82332 4.82617 4.82934 4.83258 
0 
0 
26 0.15776 0.31534 0.50176 0.63456 0.82362 0.99773 1.16454 1.32664 1.49392 1.66366 1.84606 2.06194 2.33509 2.47529 2.62834 2.81985 2.98381 3.15645 3.30688 3.44121 3.58715 3.75877 4.08794 4.336 4.49567 4.81203 
30 0.16516 0.3225 0.50839 0.64181 0.83085 0.83732 1.00217 1.17188 1.33388 1.50129 1.66525 1.85792 2.06846 2.19977 2.34177 2.48334 2.63585 2.82665 2.99062 3.16336 3.31473 3.44895 3.59227 3.76685 4.09687 4.34497 4.50323 4.6317 4.81997 4.82556 
69 0.15804 0.1615 0.31397 0.31774 0.32196 0.50185 0.5053 0.63432 0.63779 0.82281 0.8262 0.82935 0.99406 0.99828 1.16016 1.16455 1.17119 1.32526 1.32904 1.33244 1.49346 1.49686 1.50044 1.65813 1.66159 1.6672 1.8484 1.85245 1.85636 2.06151 2.06514 2.18949 2.19399 2.33401 2.33764 2.47505 2.47877 2.48424 2.62892 2.63185 2.81946 2.82301 2.82827 2.98403 2.98694 3.15478 3.15907 3.16314 3.30439 3.30914 3.31296 3.44001 3.44439 3.58501 3.58841 3.75856 3.76204 4.09052 4.09432 4.33895 4.34291 4.49511 4.49855 4.50216 4.62184 4.62602 4.81357 4.81648 4.81977 
28 0.15925 0.3166 0.50344 0.63597 0.82478 0.99887 1.16448 1.3282 1.49517 1.65943 1.85037 2.06398 2.19307 2.33723 2.47631 2.63115 2.82138 2.98564 3.15723 3.3073 3.44137 3.58687 3.76234 4.09239 4.34078 4.49833 4.62572 4.8157 
78 0.15479 0.15877 0.16253 0.31195 0.31607 0.32016 0.49839 0.50207 0.50568 0.63153 0.63543 0.63901 0.82076 0.82507 0.83067 0.99185 0.99668 1.00141 1.15842 1.16393 1.16867 1.32209 1.32707 1.33115 1.49026 1.49456 1.49805 1.65467 1.65903 1.66427 1.84685 1.85118 1.85544 2.05983 2.0634 2.18645 2.1918 2.33219 2.33605 2.34166 2.47161 2.47614 2.4809 2.62614 2.62997 2.81683 2.8205 2.82462 2.97994 2.98461 2.98998 3.1531 3.15722 3.16124 3.3021 3.30738 3.31072 3.43755 3.44181 3.44607 3.58187 3.58572 3.59029 3.7558 3.75983 3.76281 4.08886 4.09225 4.3376 4.34062 4.49284 4.49721 4.50085 4.61882 4.62557 4.81167 4.81461 4.8189 
24 0.16652 0.32196 0.50915 0.64191 0.83355 1.00234 1.17304 1.33618 1.5028 1.66668 1.8555 2.06942 2.34141 2.48458 2.63873 2.82725 2.99252 3.31834 3.59262 3.77231 4.09803 4.34631 4.63206 4.82206 
1 0.83519 
128 0.1685 0.17111 0.17327 0.17626 0.32445 0.32744 0.3297 0.33208 0.33697 0.51122 0.51367 0.51607 0.51849 0.52241 0.64439 0.64707 0.64931 0.65206 0.65796 0.83282 0.83618 0.83826 0.84098 0.84496 1.00436 1.00796 1.0105 1.01341 1.02055 1.17142 1.17534 1.17816 1.18084 1.33533 1.33879 1.3413 1.344 1.35144 1.50359 1.50653 1.50882 1.51153 1.51934 1.66924 1.67183 1.67483 1.67855 1.85888 1.86192 1.86419 1.86654 1.86976 2.07169 2.07432 2.07677 2.08059 2.19888 2.2027 2.20628 2.21054 2.3444 2.3471 2.34961 2.35256 2.35634 2.48586 2.48851 2.49119 2.49436 2.49981 2.63911 2.64161 2.64372 2.64804 2.82935 2.8322 2.83441 2.83711 2.83981 2.99344 2.9964 2.99925 3.00255 3.16567 3.16886 3.17094 3.17349 3.17771 3.31529 3.31894 3.32115 3.32356 3.33241 3.45057 3.45364 3.45609 3.45927 3.59545 3.59792 3.60062 3.60359 3.60816 3.76882 3.77171 3.77402 3.77693 3.782 4.10079 4.10305 4.10545 4.10965 4.34968 4.35175 4.35449 4.35903 4.5054 4.50874 4.51074 4.51352 4.63395 4.63706 4.64046 4.64535 4.82394 4.82608 4.82824 4.83074 4.83394 
58 0.16333 0.16687 0.31899 0.32274 0.50697 0.51031 0.6401 0.64379 0.82926 0.83225 0.99752 1.00232 1.00684 1.1645 1.17112 1.33286 1.33789 1.49952 1.50318 1.66348 1.66981 1.85294 1.85827 2.0664 2.06987 2.19416 2.20123 2.33832 2.34243 2.35146 2.48114 2.48876 2.63426 2.63723 2.82512 2.8297 2.98944 2.99486 3.1617 3.16638 3.31272 3.31755 3.44493 3.44994 3.59016 3.59561 3.76498 3.76778 4.09529 4.09938 4.34347 4.34806 4.50205 4.50779 4.62869 4.63365 4.81861 4.82222 
7 0.31922 1.66336 1.85358 3.15882 3.31011 4.62656 4.81495 
90 0.17825 0.18177 0.18848 0.3347 0.33856 0.34443 0.52044 0.52397 0.52751 0.53501 0.65329 0.65754 0.66191 0.84271 0.84649 0.8506 1.01422 1.01908 1.02516 1.17978 1.18557 1.19 1.34358 1.34909 1.35291 1.51512 1.51867 1.53223 1.67876 1.68311 1.86862 1.87312 1.87797 2.08147 2.08508 2.09149 2.2082 2.21327 2.22308 2.35353 2.35794 2.36231 2.36938 2.49471 2.49863 2.50382 2.64865 2.65173 2.65739 2.83813 2.84222 2.84676 2.85983 3.00206 3.00609 3.01095 3.1739 3.17853 3.1823 3.20338 3.32371 3.32906 3.33274 3.45935 3.46411 3.46881 3.60314 3.60775 3.61244 3.62352 3.7773 3.78148 3.78457 3.79163 4.11077 4.11462 4.13002 4.359 4.36364 4.38785 4.51449 4.51871 4.52262 4.64166 4.64671 4.65332 4.83337 4.83641 4.84037 4.86821 
32 0.16851 0.32655 0.51241 0.64367 0.64895 0.83511 0.84329 1.00665 1.17243 1.17709 1.33847 1.50679 1.67096 1.86199 2.07113 2.19947 2.34429 2.35195 2.48907 2.63952 2.83132 2.99379 3.16785 3.31829 3.45262 3.59659 3.77081 4.10112 4.35003 4.50667 4.63682 4.82497 
0 
33 0.15352 0.30909 0.49653 0.50243 0.62911 0.81859 0.8256 0.98955 1.15587 1.32058 1.48894 1.65421 1.84397 2.05726 2.18634 2.32935 2.47101 2.62449 2.81433 2.9788 3.15001 3.15806 3.29983 3.30935 3.43555 3.57996 3.75342 3.75938 4.08627 4.33474 4.49024 4.62185 4.80872 
30 0.15875 0.31419 0.50206 0.63448 0.82294 0.82782 0.9946 1.16524 1.33017 1.49472 1.50129 1.65871 1.84919 2.06141 2.19418 2.33404 2.47642 2.6294 2.81988 2.98547 3.15483 3.31067 3.44013 3.58543 3.75886 4.09065 4.3391 4.49558 4.62755 4.81369 
81 0.15311 0.15755 0.16174 0.30922 0.31341 0.31708 0.49588 0.50093 0.50528 0.62844 0.6334 0.63747 0.81845 0.82259 0.82632 0.99149 0.9957 1.00009 1.15528 1.15981 1.16439 1.32025 1.32545 1.329 1.48829 1.49304 1.49663 1.64952 1.65626 1.65957 1.84627 1.84966 1.85462 2.0595 2.06332 2.18435 2.18996 2.19611 2.33098 2.33441 2.33917 2.46636 2.47255 2.47647 2.62285 2.62783 2.63132 2.81418 2.81907 2.82301 2.97795 2.98336 2.99005 3.15099 3.15461 3.15856 3.30002 3.30498 3.30933 3.43253 3.4388 3.44338 3.57988 3.58473 3.58871 3.75478 3.7591 3.76267 4.08837 4.0918 4.33756 4.34103 4.49122 4.49544 4.4989 4.6149 4.62083 4.62591 4.8106 4.81397 4.81924 
56 0.15077 0.15506 0.30706 0.31195 0.49383 0.4979 0.62694 0.63208 0.81604 0.82048 0.98713 0.99265 1.15359 1.1627 1.31736 1.32405 1.48628 1.49076 1.65178 1.65664 1.84187 1.84661 2.05499 2.05906 2.18274 2.32728 2.33192 2.46825 2.47275 2.6219 2.62597 2.81204 2.8164 2.97593 2.98055 3.14788 3.15291 3.29755 3.30392 3.43322 3.43887 3.5777 3.5834 3.75066 3.75541 4.08407 4.08815 4.33271 4.33661 4.48803 4.49289 4.61491 4.62269 4.80667 4.80992 4.8148 
0 
85 0.16627 0.17005 0.17426 0.32194 0.32579 0.32899 0.33715 0.51072 0.51387 0.51836 0.64308 0.64711 0.65255 0.83349 0.83655 0.84034 1.002 1.00666 1.01063 1.16742 1.17293 1.17711 1.3321 1.33701 1.34091 1.50259 1.50577 1.51029 1.66674 1.67085 1.67597 1.85659 1.86067 1.86424 1.87141 2.07093 2.07522 2.10398 2.19793 2.20203 2.21046 2.34218 2.34619 2.35006 2.35679 2.4849 2.48962 2.50026 2.63814 2.64284 2.8281 2.83172 2.83574 2.99257 2.99709 3.16307 3.16735 3.17216 3.31327 3.31783 3.32279 3.44965 3.45342 3.46223 3.59317 3.59796 3.60384 3.76714 3.77075 3.77987 4.09948 4.10304 4.11496 4.34763 4.35183 4.36039 4.50322 4.50727 4.51238 4.63003 4.635 4.64977 4.82226 4.826 4.82947 
34 0.16625 0.32191 0.32634 0.5096 0.51408 0.64257 0.64735 0.83267 1.00196 1.00726 1.17333 1.33662 1.50288 1.66657 1.85595 1.8624 2.06972 2.20419 2.3416 2.34697 2.48465 2.63719 2.82841 2.99247 3.16573 3.31595 3.45003 3.59302 3.76727 4.09816 4.34628 4.50568 4.63497 4.8217 
63 0.16156 0.16432 0.31689 0.32029 0.50497 0.50808 0.63757 0.64078 0.82541 0.82876 0.8332 0.99588 1.00067 1.16248 1.16774 1.17246 1.32647 1.33137 1.33608 1.49718 1.5001 1.66157 1.66486 1.8507 1.85483 1.85884 2.06429 2.06725 2.19356 2.19952 2.33681 2.34008 2.47889 2.4816 2.6326 2.63498 2.82302 2.82583 2.98766 2.99044 3.15762 3.16147 3.16495 3.30642 3.3114 3.31485 3.4427 3.44661 3.58813 3.59148 3.76228 3.76499 4.09338 4.09638 4.34179 4.34469 4.49994 4.50232 4.62465 4.62908 4.81663 4.8192 4.82383 
28 0.16092 0.31688 0.5053 0.63847 0.82676 0.99698 1.16622 1.33075 1.49776 1.6607 1.8502 1.85664 2.06446 2.19441 2.33794 2.47824 2.63227 2.82264 2.98714 3.15947 3.31009 3.44352 3.58952 3.76229 4.09448 4.34091 4.49951 4.8156 
89 0.15122 0.1556 0.1583 0.16436 0.30751 0.31109 0.31486 0.49377 0.49883 0.50174 0.62597 0.63064 0.63431 0.81698 0.82132 0.82389 0.82776 0.98889 0.99269 0.99659 1.15384 1.15766 1.16249 1.16834 1.31833 1.3244 1.32811 1.48667 1.4916 1.49421 1.4987 1.64726 1.65509 1.65938 1.8436 1.84651 1.85047 1.85459 2.05689 2.06008 2.18226 2.18891 2.32855 2.33177 2.33617 2.46372 2.4712 2.47472 2.48187 2.62124 2.62591 2.62879 2.81198 2.8169 2.81956 2.82451 2.9759 2.98189 2.98685 3.14884 3.15212 3.15614 3.16216 3.2979 3.30297 3.30638 3.43007 3.43638 3.44102 3.57777 3.58253 3.58674 3.75224 3.75673 3.75939 4.0858 4.08862 4.33484 4.33717 4.48918 4.49398 4.49643 4.61322 4.62109 4.62504 4.8079 4.81094 4.8143 4.81891 
74 0.15369 0.15842 0.16451 0.31025 0.31484 0.31901 0.49647 0.50127 0.5059 0.62904 0.63405 0.63917 0.819 0.82391 0.82903 0.99126 0.99676 1.15673 1.16243 1.16782 1.32113 1.32677 1.33162 1.48881 1.49418 1.49944 1.65064 1.65732 1.66215 1.8461 1.85098 1.85705 2.05932 2.06367 2.18515 2.19112 2.33119 2.33548 2.46818 2.47448 2.47936 2.62447 2.62912 2.8147 2.81951 2.82369 2.97871 2.98415 3.15143 3.15614 3.16001 3.3006 3.30612 3.31004 3.43297 3.43878 3.4449 3.58046 3.58522 3.75466 3.75945 3.76354 4.08829 4.09278 4.33731 4.34393 4.4918 4.49682 4.61618 4.62222 4.62814 4.81046 4.81392 4.81985 
38 0.1667 0.17373 0.32321 0.32748 0.51046 0.51503 0.64344 0.83207 0.837 1.00262 1.00752 1.1725 1.33541 1.50306 1.66594 1.6733 1.85702 1.86126 2.06926 2.19891 2.34144 2.34613 2.48447 2.63745 2.82818 2.83298 2.99226 3.16493 3.31539 3.45052 3.59292 3.76841 4.09795 4.34606 4.50466 4.63255 4.82141 4.82567 
6 0.17809 0.51988 0.64932 1.34378 2.83361 4.8293 
56 0.14614 0.15113 0.30223 0.30685 0.48873 0.49416 0.6215 0.62684 0.81169 0.81637 0.98388 0.98885 1.14845 1.15442 1.31324 1.31949 1.48153 1.48703 1.64288 1.6506 1.83861 1.84198 2.05186 2.05558 2.17725 2.18441 2.32347 2.32742 2.4607 2.46757 2.61616 2.62145 2.80706 2.81244 2.97084 2.97704 3.14359 3.14751 3.29285 3.29883 3.42592 3.43208 3.57271 3.57803 3.74733 3.75227 4.08077 4.08421 4.32979 4.33252 4.48398 4.48923 4.60816 4.61811 4.8029 4.80653 
44 0.15864 0.16329 0.31435 0.32034 0.50284 0.50726 0.63514 0.82271 0.82764 0.9949 1.16107 1.3266 1.33347 1.49227 1.49767 1.65917 1.84916 1.85544 2.06252 2.1911 2.33457 2.47634 2.62991 2.63436 2.82042 2.825 2.9849 3.15558 3.16145 3.30541 3.31164 3.44047 3.44694 3.58553 3.75884 3.76371 4.0913 4.09589 4.34002 4.49564 4.5011 4.62307 4.81445 4.81864 
59 0.1745 0.17893 0.32995 0.33378 0.51722 0.52148 0.64944 0.65355 0.83966 0.84404 1.00933 1.01432 1.17807 1.18365 1.34275 1.34836 1.51107 1.51684 1.67437 1.67912 1.86318 1.86774 1.87394 2.07642 2.08146 2.2065 2.34948 2.35421 2.36981 2.49119 2.49607 2.64418 2.64843 2.83509 2.83943 2.85357 3.0001 3.00937 3.17264 3.17708 3.32319 3.32868 3.4551 3.45967 3.60032 3.60456 3.77535 3.77863 4.10528 4.10985 4.35396 4.35892 4.51195 4.51626 4.64007 4.64667 4.8291 4.83299 4.84167 
60 0.15375 0.15827 0.31053 0.31497 0.31984 0.49656 0.50109 0.50555 0.62984 0.63448 0.81888 0.82359 0.99091 0.9969 1.15678 1.16383 1.32093 1.32683 1.48887 1.49375 1.4992 1.65081 1.65728 1.84572 1.85135 2.05881 2.06361 2.18497 2.19334 2.33102 2.33581 2.46984 2.47554 2.62492 2.62917 2.81474 2.81942 2.97876 2.98397 3.15121 3.15684 3.30076 3.30741 3.43601 3.44041 3.58059 3.58508 3.75436 3.75919 3.76263 4.08784 4.0917 4.33666 4.34083 4.49152 4.49688 4.61528 4.62463 4.81022 4.81364 
32 0.16473 0.32031 0.50774 0.64041 0.83061 0.99879 1.00677 1.1645 1.17251 1.33191 1.49987 1.66401 1.85383 1.85997 2.06736 2.19653 2.33909 2.48155 2.63536 2.82597 2.99044 3.16289 3.31365 3.4467 3.59037 3.76604 4.09587 4.34419 4.50282 4.62991 4.81911 4.82574 
54 0.15224 0.15758 0.30895 0.31476 0.49503 0.50061 0.62786 0.63505 0.81723 0.82163 0.82483 0.98971 0.99701 1.15535 1.16478 1.31961 1.32714 1.48711 1.49277 1.64876 1.65642 1.84455 1.85115 2.05776 2.18349 2.32967 2.33682 2.46691 2.47486 2.62323 2.62879 2.81324 2.81914 2.97717 2.98392 3.14991 3.1562 3.29912 3.30691 3.43164 3.43704 3.4439 3.57901 3.58691 3.75305 3.75919 4.08675 4.33561 4.49027 4.49632 4.61432 4.6256 4.80887 4.8127 
50 0.16359 0.16717 0.31945 0.32349 0.32964 0.50775 0.51385 0.64162 0.82827 0.83174 0.8363 0.99884 1.00393 1.16711 1.17316 1.33267 1.33941 1.49994 1.50402 1.66384 1.66888 1.85368 1.85889 1.863 2.06753 2.1969 2.33983 2.34558 2.48193 2.49149 2.63484 2.82591 2.83219 2.98979 3.16282 3.17004 3.31328 3.31893 3.44782 3.5905 3.59919 3.76557 3.77409 4.09591 4.34397 4.35141 4.50234 4.6307 4.81913 4.82416 
56 0.14835 0.1532 0.30458 0.30907 0.49099 0.49622 0.62366 0.62872 0.81402 0.81864 0.98606 0.99199 1.15096 1.15682 1.3156 1.32234 1.48377 1.48896 1.64524 1.65307 1.84084 1.84561 2.05407 2.0584 2.17953 2.18773 2.3257 2.3299 2.46348 2.47035 2.6187 2.6236 2.80922 2.81448 2.97317 2.97926 3.14594 3.15039 3.29507 3.30165 3.42844 3.43401 3.57493 3.57998 3.74942 3.75498 4.08298 4.087 4.33197 4.33538 4.4863 4.49203 4.61048 4.6199 4.80506 4.80872 
33 0.16477 0.32166 0.50808 0.64035 0.82977 0.8356 1.00056 1.00661 1.17525 1.33359 1.5007 1.6646 1.85442 1.86102 2.06751 2.34045 2.48328 2.63525 2.6387 2.82645 2.99053 3.1639 3.31406 3.44704 3.5917 3.76593 3.7694 4.09614 4.34444 4.50314 4.63118 4.81974 4.82403 
23 0.17101 0.32722 0.51534 0.64994 0.83691 1.01102 1.1773 1.3408 1.86219 2.0745 2.34778 2.49348 2.64311 2.83468 3.16898 3.32237 3.45381 3.60024 3.77151 4.10289 4.3494 4.51109 4.83041 
0 
3 3.17432 3.77397 4.51069 
53 0.17508 0.1804 0.33189 0.33729 0.51817 0.5239 0.65275 0.66086 0.84098 0.84798 1.01043 1.01716 1.18124 1.34451 1.35353 1.5109 1.51593 1.67511 1.68225 1.86753 1.87514 2.07859 2.08461 2.20718 2.35061 2.35963 2.49241 2.4995 2.64596 2.65862 2.83738 2.84346 3.00069 3.00766 3.17361 3.17897 3.32424 3.3292 3.45815 3.46351 3.60169 3.60767 3.77626 3.78318 4.10686 4.11235 4.35479 4.36034 4.51375 4.52103 4.64135 4.82971 4.83658 
57 0.16043 0.16406 0.31543 0.32035 0.50281 0.50662 0.63537 0.64043 0.82558 0.82914 0.99558 1.0014 1.16126 1.16719 1.32589 1.33109 1.49721 1.50097 1.65972 1.66378 1.85027 1.85437 2.06312 2.06665 2.19029 2.1962 2.3355 2.33941 2.47624 2.48055 2.63082 2.63404 2.82085 2.82432 2.98491 2.98864 3.15624 3.16121 3.30542 3.31152 3.44109 3.44734 3.58645 3.59112 3.75899 3.7633 3.7668 4.09211 4.0956 4.34065 4.34365 4.49592 4.50047 4.62301 4.62846 4.81519 4.81778 
55 0.16078 0.16416 0.31625 0.32074 0.5047 0.50843 0.637 0.64158 0.825 0.82893 0.99611 1.00085 1.16278 1.16972 1.32964 1.3354 1.49643 1.49975 1.66096 1.66552 1.85093 1.85653 2.0641 2.06833 2.19179 2.19568 2.33649 2.34163 2.47858 2.48423 2.63175 2.63507 2.82262 2.82725 2.98667 2.9906 3.15748 3.16202 3.30822 3.31315 3.44257 3.44749 3.58773 3.59305 3.76108 3.76449 4.09313 4.09776 4.34159 4.34631 4.49786 4.50134 4.62557 4.81691 4.82094 
89 0.14397 0.14815 0.15129 0.30012 0.30375 0.30728 0.48669 0.49102 0.4938 0.49964 0.61918 0.62341 0.62715 0.80936 0.81316 0.81647 0.82064 0.98189 0.98509 0.98894 1.14622 1.15026 1.15512 1.31108 1.31532 1.31916 1.47919 1.4835 1.48684 1.49239 1.64052 1.64695 1.65078 1.83659 1.83941 1.84287 2.04985 2.05284 2.05604 2.17517 2.18045 2.32148 2.32461 2.32789 2.45761 2.46337 2.46749 2.61375 2.61819 2.62156 2.80505 2.80925 2.81232 2.81914 2.96874 2.97324 2.97661 3.14156 3.1449 3.14852 3.15462 3.29078 3.29476 3.29906 3.42348 3.42916 3.43341 3.57068 3.57482 3.57834 3.74536 3.74894 3.75202 4.07879 4.08167 4.085 4.32776 4.33018 4.33375 4.48191 4.48531 4.48876 4.60603 4.61183 4.61897 4.80094 4.80402 4.80652 4.81102 
1 4.81297 
0 
0 
1 0.82784 
24 0.17197 0.32918 0.51498 0.64827 0.83812 1.34151 1.50775 1.86687 2.07416 2.20816 2.34794 2.48904 2.64183 2.83444 2.99784 3.16991 3.32179 3.45492 3.60577 3.77272 4.10319 4.35077 4.50965 4.82687 
0 
25 0.17324 0.3312 0.51928 0.65387 0.84033 1.01229 1.18129 1.34428 1.51207 1.67719 1.86764 2.07856 2.35657 2.49609 2.64579 3.00346 3.17355 3.32389 3.45773 3.6193 3.7753 4.10663 4.35408 4.51574 4.83229 
12 0.64357 1.3378 1.86028 2.35353 2.63795 2.829 3.16933 3.31657 3.76825 4.34604 4.50476 4.83185 
84 0.16632 0.17009 0.17479 0.32211 0.3261 0.32945 0.5103 0.51403 0.51816 0.64288 0.64674 0.6511 0.83234 0.83553 0.8397 1.00214 1.00687 1.01086 1.16954 1.17524 1.17895 1.33461 1.33793 1.34192 1.50235 1.50619 1.51056 1.66712 1.67199 1.68163 1.85695 1.86145 1.86516 1.88059 2.07039 2.07391 2.08249 2.19761 2.20184 2.20764 2.34238 2.3462 2.35049 2.48464 2.48787 2.49335 2.63759 2.64074 2.82764 2.83113 2.83487 2.99226 2.99532 3.0053 3.16319 3.16756 3.17081 3.31313 3.31771 3.32163 3.44857 3.45292 3.45704 3.59369 3.59774 3.60371 3.76745 3.77102 3.77506 4.09921 4.10295 4.11146 4.34752 4.35149 4.37051 4.5031 4.50745 4.51161 4.63305 4.63807 4.82173 4.82452 4.82814 4.83993 
88 0.16485 0.16746 0.171 0.32036 0.32365 0.32632 0.50831 0.51054 0.51332 0.64089 0.64397 0.64735 0.82957 0.8327 0.83517 1.00071 1.00443 1.00756 1.16705 1.17092 1.17437 1.17877 1.33324 1.33595 1.33916 1.50034 1.50319 1.5063 1.66472 1.66773 1.67156 1.85491 1.85825 1.86104 1.86552 2.06785 2.07105 2.07593 2.19589 2.1994 2.2074 2.34003 2.34329 2.34655 2.35349 2.48255 2.48529 2.48923 2.63556 2.63817 2.64323 2.82639 2.82894 2.83213 2.99082 2.99314 2.99783 3.16157 3.16498 3.16745 3.31222 3.31542 3.31822 3.44661 3.45 3.45293 3.59158 3.59427 3.59784 3.76458 3.76765 3.77019 4.09673 4.09967 4.10322 4.34552 4.34839 4.35333 4.50172 4.50487 4.50759 4.62891 4.6328 4.63707 4.81968 4.82212 4.82483 4.82792 
87 0.15634 0.15962 0.16226 0.31306 0.31682 0.31955 0.49938 0.50285 0.50574 0.50966 0.63293 0.63594 0.6388 0.82156 0.82529 0.82758 0.8315 0.99307 0.99659 0.99976 1.00901 1.15961 1.16405 1.16777 1.32334 1.32798 1.33107 1.49158 1.49535 1.49816 1.65716 1.65988 1.66413 1.84782 1.85116 1.8543 2.06092 2.064 2.06824 2.18746 2.19193 2.1971 2.3333 2.33631 2.34015 2.4746 2.47777 2.48086 2.62776 2.63088 2.63342 2.81723 2.8211 2.82382 2.82831 2.98173 2.98549 2.98875 3.15353 3.15781 3.16039 3.30332 3.30777 3.31034 3.43935 3.44285 3.44599 3.58328 3.5864 3.58973 3.7563 3.76047 3.76286 4.08991 4.09272 4.09739 4.33883 4.3416 4.4937 4.49791 4.50024 4.61862 4.62453 4.62738 4.81245 4.81519 4.81803 
104 0.17212 0.17571 0.179 0.18484 0.32831 0.33195 0.33485 0.3397 0.51713 0.51964 0.5224 0.52783 0.65011 0.65331 0.65761 0.83777 0.84098 0.84362 0.84734 1.00817 1.01269 1.01585 1.02288 1.17697 1.18179 1.18528 1.33982 1.34405 1.34744 1.3593 1.50752 1.51135 1.51479 1.52008 1.67211 1.67533 1.67896 1.68473 1.86282 1.86677 1.86992 1.87357 1.88121 2.07669 2.07945 2.0836 2.20261 2.20705 2.2125 2.34862 2.35172 2.3554 2.36153 2.49107 2.49375 2.49813 2.51397 2.6444 2.64694 2.65302 2.83389 2.83711 2.84022 2.84375 2.86381 2.99966 3.00187 3.00664 3.16975 3.17381 3.1765 3.18089 3.32063 3.32463 3.32761 3.45489 3.45919 3.46266 3.59997 3.60317 3.60715 3.61353 3.77345 3.77696 3.77947 3.78486 4.10597 4.10887 4.11303 4.1571 4.35411 4.3566 4.3604 4.51002 4.51372 4.51669 4.52299 4.63293 4.64042 4.64439 4.82849 4.8308 4.83378 4.83694 
27 0.16489 0.32102 0.50901 0.64192 0.83069 1.00306 1.17356 1.33367 1.50046 1.66539 1.85605 2.06813 2.34127 2.48321 2.63578 2.82676 2.9903 3.16396 3.31465 3.44892 3.59307 3.76641 4.09677 4.34419 4.50373 4.63593 4.81967 
24 0.15872 0.31557 0.50171 0.63561 0.82438 1.16756 1.33003 1.49481 1.66005 1.85098 2.06069 2.33745 2.47611 2.629 2.81997 2.98477 3.15776 3.30821 3.44453 3.75976 4.08905 4.33708 4.4969 4.81248 
0 
64 0.1444 0.1489 0.30069 0.30489 0.30981 0.48681 0.49138 0.49582 0.62004 0.62454 0.80981 0.81451 0.98142 0.98621 1.1471 1.15265 1.31136 1.317 1.4796 1.48458 1.64244 1.64799 1.8362 1.84021 1.84644 2.04943 2.05318 2.1755 2.18182 2.32132 2.32507 2.46017 2.46554 2.61513 2.61953 2.80498 2.80953 2.81472 2.96906 2.97432 3.14165 3.14596 3.15053 3.29095 3.29644 3.30179 3.42599 3.43061 3.57077 3.57523 3.74476 3.74931 3.75325 4.07842 4.08205 4.32729 4.33053 4.48191 4.48677 4.6064 4.61434 4.80059 4.80382 4.80827 
62 0.15748 0.16143 0.16564 0.31439 0.31819 0.50256 0.50517 0.63445 0.63811 0.82328 0.827 0.83059 0.99439 0.99902 1.16147 1.16752 1.32556 1.32977 1.33444 1.49278 1.49675 1.50125 1.6593 1.66275 1.84914 1.85326 2.06236 2.06604 2.19015 2.19542 2.3344 2.33842 2.47598 2.47922 2.62866 2.63225 2.81951 2.82291 2.82834 2.98381 2.98718 3.15546 3.15992 3.30541 3.30999 3.44069 3.44469 3.58488 3.58839 3.75822 3.76236 3.76894 4.09139 4.09499 4.34013 4.34367 4.49511 4.4996 4.62292 4.62815 4.81436 4.81739 
26 0.16319 0.32129 0.50667 0.6416 0.82939 1.00122 1.17184 1.334 1.50051 1.6629 1.85564 2.06772 2.34047 2.48118 2.63454 2.99037 3.16301 3.31319 3.44891 3.59217 3.7656 4.09675 4.34521 4.50232 4.63107 4.81871 
17 0.15823 0.3152 0.50069 0.63525 2.06103 2.33367 2.47648 2.62865 2.81985 2.98438 3.1559 3.58599 3.7593 4.09 4.33802 4.49655 4.81234 
39 0.1652 0.17242 0.32162 0.32618 0.50868 0.51398 0.64145 0.83076 0.83534 1.00144 1.00708 1.17161 1.33392 1.50082 1.50574 1.6652 1.67195 1.85478 1.85941 2.06813 2.19778 2.34059 2.34561 2.48346 2.63618 2.82664 2.8327 2.99122 3.16492 3.31495 3.44807 3.59203 3.76721 4.09693 4.34509 4.50424 4.63219 4.82043 4.82477 
58 0.15587 0.16042 0.16627 0.31277 0.31739 0.50064 0.50478 0.63315 0.6376 0.82091 0.82554 0.83012 0.99258 0.99889 1.15923 1.16599 1.32346 1.32859 1.4908 1.49549 1.50126 1.65741 1.66346 1.84723 1.85283 2.06051 2.0657 2.18882 2.33266 2.33828 2.47416 2.47919 2.62767 2.63158 2.81778 2.82192 2.98189 2.98624 3.15347 3.15842 3.30304 3.30901 3.4388 3.44423 3.58317 3.58853 3.75662 3.76136 4.08953 4.09473 4.33819 4.34564 4.49353 4.49849 4.62082 4.62646 4.81246 4.81637 
38 0.16989 0.18185 0.32531 0.33024 0.51335 0.51926 0.64732 0.83383 0.83932 1.00596 1.01415 1.17656 1.33956 1.50407 1.51147 1.67176 1.86036 1.86817 2.07466 2.20427 2.34695 2.35455 2.48892 2.63976 2.83215 2.85267 2.99709 3.16787 3.31814 3.45322 3.59847 3.7706 4.10276 4.35141 4.50805 4.63485 4.82364 4.82819 
70 0.15842 0.16174 0.16612 0.31478 0.31841 0.322 0.50131 0.50458 0.50812 0.63443 0.63814 0.64359 0.82378 0.8276 0.83192 0.99459 0.9995 1.16086 1.16652 1.17266 1.32493 1.33023 1.33451 1.49488 1.49795 1.50501 1.65875 1.66211 1.84963 1.85394 2.06268 2.06636 2.18918 2.19456 2.33506 2.33895 2.47535 2.47905 2.48423 2.62972 2.63271 2.81944 2.82288 2.82774 2.98299 2.98716 3.15583 3.15978 3.16368 3.30475 3.31 3.31376 3.44081 3.44542 3.58515 3.58849 3.75836 3.76243 3.766 4.09176 4.09555 4.34033 4.34402 4.49532 4.49977 4.62079 4.62721 4.81471 4.81731 4.82284 
27 0.17371 0.32984 0.51672 0.6506 0.83874 1.01011 1.18142 1.34411 1.50963 1.67417 1.86437 2.07712 2.34978 2.49253 2.64386 2.83535 3.00077 3.17223 3.32289 3.45743 3.60118 3.77468 4.10524 4.35306 4.51187 4.6426 4.8283 
63 0.16887 0.17191 0.32368 0.32714 0.33223 0.51219 0.5156 0.64451 0.64782 0.83349 0.83637 0.84058 1.00301 1.00764 1.0178 1.1687 1.17497 1.33271 1.33884 1.35371 1.5049 1.50803 1.66867 1.67352 1.8581 1.86263 1.86672 2.07214 2.0984 2.1988 2.20569 2.34374 2.34751 2.35927 2.4868 2.49192 2.64026 2.83042 2.83437 2.99487 2.99999 3.1645 3.16865 3.17702 3.31272 3.31902 3.45022 3.45405 3.59545 3.60027 3.77012 3.77266 4.10041 4.10434 4.34863 4.35384 4.5034 4.50802 4.63529 4.6415 4.82402 4.82739 4.83137 
0 
59 0.16378 0.16663 0.31941 0.32316 0.50718 0.51 0.51489 0.63986 0.64339 0.82964 0.83284 0.9997 1.00481 1.16836 1.17349 1.33279 1.33678 1.50014 1.50533 1.66389 1.6675 1.85443 1.8594 2.06668 2.06984 2.19577 2.2035 2.33974 2.34312 2.48153 2.48461 2.63456 2.63714 2.82538 2.82845 2.99007 2.99295 3.1608 3.1648 3.31163 3.31556 3.44536 3.44992 3.5907 3.59401 3.76471 3.76741 3.77125 4.09566 4.09877 4.34435 4.34723 4.50154 4.5046 4.63072 4.63495 4.81915 4.82176 4.82725 
9 0.16597 0.32042 0.50685 0.8278 1.00088 1.49952 3.16203 3.76464 4.82043 
63 0.15741 0.16134 0.31346 0.31745 0.32173 0.50151 0.50485 0.63401 0.63767 0.82262 0.82657 0.83076 0.99404 0.99855 1.16074 1.16551 1.32601 1.32938 1.49289 1.49666 1.50077 1.65822 1.66249 1.84843 1.85276 2.06176 2.06555 2.1899 2.19559 2.33389 2.3376 2.47505 2.47883 2.62869 2.6317 2.81937 2.82283 2.82862 2.98391 2.98685 3.15467 3.15898 3.16368 3.30491 3.30914 3.43946 3.44391 3.5848 3.5885 3.75824 3.76198 3.76677 4.09073 4.09499 4.33915 4.3437 4.49502 4.49866 4.62266 4.62741 4.81329 4.81641 4.82124 
57 0.16141 0.16467 0.31695 0.32096 0.5045 0.50761 0.6373 0.64066 0.82776 0.83128 0.99598 1.0022 1.16241 1.16857 1.32686 1.33119 1.33537 1.49783 1.50377 1.66123 1.66699 1.85116 1.85554 2.06439 2.06863 2.19362 2.33632 2.34132 2.47885 2.48214 2.63212 2.635 2.82254 2.82581 2.98719 2.99101 3.15715 3.1614 3.30675 3.31153 3.44214 3.44675 3.58754 3.59196 3.75969 3.76394 3.76732 4.09303 4.09698 4.34165 4.34598 4.49756 4.50128 4.62611 4.63015 4.81679 4.82003 
75 0.16285 0.16615 0.1706 0.31883 0.32359 0.33128 0.50696 0.51037 0.51871 0.63935 0.64332 0.82777 0.83142 0.83496 0.99868 1.00308 1.00765 1.16543 1.1717 1.17961 1.33181 1.33637 1.49833 1.50239 1.50604 1.66307 1.66745 1.8534 1.85808 1.86185 2.06646 2.0704 2.09053 2.19171 2.19872 2.33891 2.34299 2.34757 2.48012 2.4843 2.48998 2.63335 2.6368 2.64693 2.82361 2.82721 2.83199 2.98805 2.99118 2.99623 3.15988 3.16436 3.16879 3.30949 3.31476 3.4448 3.44964 3.58983 3.5942 3.5997 3.76264 3.76669 3.7703 4.09557 4.10013 4.34409 4.34799 4.49942 4.50376 4.5083 4.62356 4.63167 4.81829 4.82179 4.82546 
1 0.51384 
102 0.18075 0.18392 0.18767 0.19933 0.33662 0.34016 0.34316 0.34918 0.52324 0.52635 0.52933 0.53343 0.65696 0.66055 0.66416 0.8458 0.84924 0.85252 0.85715 1.01695 1.02115 1.02486 1.03633 1.18323 1.18816 1.19217 1.20812 1.34873 1.35223 1.35578 1.36634 1.5162 1.51959 1.52312 1.53309 1.68146 1.68543 1.69041 1.87111 1.87485 1.87809 1.88274 2.08408 2.08736 2.09242 2.21373 2.21838 2.22799 2.35673 2.36037 2.36415 2.36988 2.49903 2.50231 2.50645 2.52053 2.65109 2.65438 2.6587 2.84229 2.84533 2.8489 2.85283 3.0066 3.00968 3.01376 3.17778 3.18153 3.18432 3.18894 3.32704 3.33137 3.33439 3.34062 3.46291 3.46689 3.47048 3.60768 3.6113 3.61498 3.62181 3.78057 3.78462 3.7873 3.7926 4.11305 4.11629 4.12081 4.36175 4.36466 4.36923 4.51754 4.52151 4.52475 4.53223 4.64585 4.65028 4.65551 4.83603 4.83878 4.84191 4.84562 
26 0.16498 0.32134 0.50818 0.64081 0.83049 1.00091 1.16865 1.33466 1.50098 1.66435 1.85447 2.06768 2.19751 2.33969 2.48233 2.63556 2.8263 2.99083 3.44714 3.59101 3.76693 4.09612 4.34459 4.50329 4.63042 4.8199 
58 0.1614 0.16504 0.31611 0.32139 0.50467 0.50872 0.63644 0.64176 0.82677 0.83007 0.99667 1.00188 1.16233 1.16934 1.32618 1.33162 1.49794 1.50278 1.66092 1.66849 1.85057 1.85535 2.06379 2.06837 2.19091 2.19708 2.33618 2.34163 2.35063 2.47723 2.48135 2.48743 2.63186 2.63677 2.8227 2.82804 2.98714 2.99578 3.15736 3.16267 3.30587 3.31224 3.44231 3.4479 3.58691 3.5921 3.75952 3.76464 4.09283 4.09709 4.34148 4.34953 4.49652 4.50188 4.6238 4.63123 4.81713 4.82281 
96 0.15094 0.15517 0.15782 0.30733 0.31088 0.31413 0.31824 0.49375 0.49847 0.50094 0.50531 0.62621 0.63076 0.63412 0.81628 0.81994 0.82288 0.82718 0.9888 0.99229 0.99601 1.15367 1.1576 1.16176 1.16721 1.31841 1.32338 1.32638 1.48614 1.4905 1.49331 1.49756 1.64791 1.65393 1.65708 1.66407 1.84365 1.84643 1.85034 1.856 2.05687 2.06006 2.06462 2.18231 2.18806 2.19216 2.32846 2.33165 2.33542 2.46562 2.47088 2.47427 2.47969 2.62145 2.62576 2.6284 2.81195 2.81644 2.8191 2.82384 2.97594 2.98099 2.98348 3.14867 3.15188 3.15563 3.15975 3.29784 3.30228 3.30593 3.43106 3.43612 3.43996 3.44524 3.57769 3.58214 3.5855 3.75221 3.75619 3.75896 4.08577 4.08863 4.09237 4.33485 4.33723 4.34196 4.48906 4.49276 4.49563 4.61328 4.61923 4.62304 4.8078 4.81097 4.81364 4.81755 
11 1.34201 2.08071 2.49053 2.64133 2.99579 3.45569 3.60705 3.77242 4.10721 4.35575 4.63718 
70 0.15373 0.15836 0.16281 0.31019 0.31388 0.3198 0.49687 0.50178 0.5059 0.62931 0.63393 0.63985 0.81925 0.82303 0.82673 0.99199 0.99684 1.15629 1.16081 1.32178 1.3294 1.48906 1.49339 1.49756 1.65014 1.65721 1.66348 1.84703 1.85083 2.06036 2.06597 2.18528 2.19518 2.33171 2.3353 2.4672 2.47356 2.47948 2.62359 2.62852 2.63315 2.81509 2.81974 2.82451 2.97901 2.9849 3.15195 3.15552 3.16021 3.30098 3.30557 3.31086 3.43297 3.43918 3.44527 3.58076 3.58557 3.75553 3.76196 4.0893 4.09432 4.33833 4.34201 4.49237 4.49859 4.61627 4.62454 4.81118 4.81474 4.82077 
63 0.14778 0.15226 0.30418 0.30836 0.31393 0.49029 0.49457 0.4996 0.6235 0.62781 0.81319 0.81785 0.98468 0.98958 1.15055 1.15621 1.31463 1.32023 1.4831 1.48799 1.4933 1.64712 1.65247 1.83941 1.84358 2.05262 2.05626 2.17876 2.18535 2.32468 2.32861 2.46395 2.46921 2.61865 2.62288 2.80848 2.81283 2.81944 2.97249 2.97751 3.14491 3.14927 3.15376 3.29438 3.30004 3.42984 3.43493 3.57423 3.57847 3.74804 3.75247 3.75584 4.08166 4.08524 4.33041 4.33361 4.48522 4.49 4.60956 4.61816 4.80395 4.80708 4.81121 
43 0.17203 0.17814 0.32837 0.33352 0.51481 0.51892 0.64926 0.65682 0.83786 0.84536 1.00986 1.17726 1.34084 1.50777 1.51322 1.67183 1.67852 1.86203 1.86624 2.07539 2.2042 2.3485 2.35687 2.4905 2.50105 2.6429 2.83304 2.83867 2.99766 3.17066 3.32108 3.45585 3.60034 3.61017 3.77371 4.10302 4.10847 4.35145 4.35747 4.51054 4.63756 4.82682 4.83128 
1 0.82914 
0 
140 0.14372 0.14709 0.14976 0.15217 0.15555 0.29981 0.30325 0.30606 0.30873 0.3116 0.48653 0.49006 0.49267 0.49509 0.49752 0.5033 0.61843 0.6221 0.62495 0.62794 0.6308 0.80904 0.81234 0.81529 0.81749 0.82046 0.98178 0.98432 0.98753 0.99051 0.99615 1.14591 1.14965 1.1531 1.15635 1.15989 1.3108 1.31406 1.31766 1.32038 1.32367 1.47887 1.48252 1.48551 1.48794 1.49106 1.64014 1.64611 1.64931 1.65222 1.65646 1.83648 1.83881 1.84164 1.84433 1.84735 2.04973 2.05208 2.05462 2.05812 2.17494 2.17912 2.18264 2.18717 2.32136 2.32403 2.32669 2.3297 2.33446 2.45683 2.46243 2.46581 2.46844 2.47162 2.47906 2.61338 2.6176 2.6203 2.62262 2.62824 2.80494 2.80859 2.81117 2.81358 2.8166 2.82086 2.96851 2.97217 2.97538 2.97797 2.98267 3.14135 3.14423 3.14695 3.14955 3.15207 3.15805 3.29053 3.29373 3.29703 3.29984 3.30262 3.4232 3.42879 3.43148 3.43447 3.43767 3.57053 3.57409 3.57669 3.57978 3.58435 3.74525 3.74793 3.75073 3.75304 3.75582 4.07869 4.08109 4.08366 4.08736 4.32757 4.32964 4.33202 4.336 4.48168 4.48452 4.4878 4.49009 4.49371 4.60573 4.61062 4.6147 4.61762 4.62256 4.80089 4.80355 4.80566 4.80809 4.81095 
70 0.17256 0.17617 0.32833 0.33312 0.51595 0.5198 0.52614 0.6485 0.65278 0.6619 0.83764 0.84127 0.84659 1.00876 1.0141 1.17409 1.17945 1.18872 1.34065 1.34458 1.35938 1.50851 1.51189 1.52958 1.67291 1.6781 1.86336 1.8677 1.87401 2.0758 2.08054 2.20313 2.2086 2.34758 2.35221 2.35734 2.49049 2.49499 2.64345 2.6474 2.83408 2.83805 2.84354 2.99868 3.00368 3.16914 3.17326 3.18007 3.32226 3.32606 3.45449 3.45891 3.59917 3.60433 3.61193 3.77366 3.77734 3.7871 4.10434 4.10913 4.35283 4.3581 4.51123 4.51525 4.63503 4.64004 4.64833 4.82742 4.83095 4.83503 
4 1.01795 2.64481 4.11506 4.35456 
72 0.1656 0.1694 0.3214 0.32542 0.33044 0.50978 0.51357 0.52231 0.64272 0.64673 0.8315 0.83431 0.839 1.00065 1.00561 1.01233 1.16798 1.17413 1.17881 1.33525 1.33989 1.50269 1.50645 1.66546 1.66998 1.68117 1.8562 1.86191 1.87028 2.06893 2.07362 2.19864 2.20739 2.34135 2.34642 2.35379 2.4833 2.48727 2.49224 2.63679 2.64023 2.82818 2.83257 2.83694 2.99311 2.99789 3.16252 3.16646 3.17057 3.31471 3.31823 3.44782 3.45226 3.45862 3.59198 3.59654 3.60465 3.76569 3.76984 3.77666 4.098 4.10216 4.34636 4.35056 4.50209 4.50651 4.51043 4.62928 4.6357 4.82143 4.8248 4.82845 
34 0.17026 0.32656 0.51367 0.5221 0.64699 0.83582 0.84165 1.00753 1.17656 1.33956 1.50659 1.67036 1.86147 1.86907 2.07273 2.20391 2.34592 2.35255 2.48796 2.64042 2.83293 2.99578 3.1685 3.32014 3.4537 3.59789 3.60699 3.77126 4.10167 4.35009 4.50753 4.6413 4.82568 4.83008 
1 4.34579 
41 0.176 0.18211 0.33157 0.33641 0.51974 0.65357 0.84203 0.84977 1.01467 1.18053 1.18832 1.34593 1.51184 1.52011 1.67553 1.68524 1.86806 1.87491 2.0802 2.21403 2.35464 2.4957 2.6462 2.83792 2.84699 3.00228 3.17458 3.325 3.33118 3.45944 3.46675 3.60426 3.77833 4.10818 4.11888 4.35513 4.36117 4.51651 4.65558 4.83131 4.83773 
62 0.1508 0.15664 0.30778 0.31231 0.49367 0.49925 0.50287 0.62643 0.63148 0.63595 0.8166 0.82194 0.82845 0.98911 0.99469 1.15424 1.16002 1.31841 1.32459 1.48614 1.49233 1.49774 1.64779 1.65515 1.66055 1.84389 1.84863 2.05709 2.06157 2.1822 2.1888 2.329 2.33353 2.46608 2.47232 2.62182 2.62683 2.81193 2.81738 2.97587 2.98224 3.14908 3.15397 3.29789 3.304 3.43088 3.43676 3.44185 3.57769 3.58282 3.75232 3.75753 4.0861 4.09049 4.33497 4.3391 4.48948 4.49488 4.61314 4.62114 4.80823 4.81165 
21 0.16312 0.32075 0.50608 0.82872 1.00122 1.17121 1.33179 1.50013 1.66397 1.85535 2.48176 2.63539 2.82457 2.98894 3.16263 3.31475 3.44811 3.59251 3.76572 4.63218 4.81964 
1 4.33432 
90 0.17186 0.17531 0.17949 0.32688 0.33113 0.3344 0.3397 0.5156 0.51926 0.52513 0.64786 0.6529 0.66226 0.83761 0.84066 0.8445 0.85401 1.00699 1.0119 1.01639 1.02627 1.17407 1.18012 1.18391 1.34054 1.34634 1.35374 1.50816 1.51156 1.51551 1.5293 1.67207 1.67697 1.6819 1.86158 1.8661 1.86955 1.87553 2.07481 2.07964 2.09249 2.20611 2.21265 2.34715 2.35123 2.35626 2.36154 2.48998 2.49541 2.5053 2.64361 2.64749 2.83306 2.83776 2.8418 2.86867 2.9984 3.00328 3.019 3.16792 3.17309 3.17772 3.31908 3.32348 3.32792 3.45326 3.45876 3.46439 3.59865 3.6046 3.61213 3.77119 3.77587 3.7811 4.10373 4.10748 4.11259 4.1348 4.35253 4.35639 4.36153 4.50804 4.51239 4.51803 4.63876 4.64709 4.82751 4.83065 4.83428 4.84053 
0 
30 0.1629 0.3189 0.50525 0.63973 0.82823 0.83296 0.99803 1.16805 1.33151 1.49846 1.66215 1.85391 2.06677 2.19654 2.33962 2.48022 2.6335 2.82375 2.98862 3.16113 3.31238 3.4472 3.59065 3.76385 4.09595 4.34278 4.50068 4.62973 4.81706 4.82156 
55 0.16219 0.16679 0.31724 0.32168 0.50568 0.50951 0.63768 0.64142 0.82774 0.83104 0.99684 1.00207 1.16344 1.16809 1.32884 1.33243 1.49857 1.50348 1.66218 1.66943 1.85124 1.85582 2.06458 2.06894 2.19319 2.19931 2.33692 2.34112 2.47988 2.48512 2.63249 2.63591 2.82352 2.82878 2.9882 3.15805 3.16223 3.30794 3.31241 3.44273 3.44792 3.58843 3.59345 3.76105 3.76521 4.09343 4.09725 4.34218 4.3466 4.49789 4.50183 4.62788 4.63556 4.81692 4.8202 
0 
27 0.16534 0.32218 0.50974 0.64315 0.83046 1.00082 1.17318 1.33572 1.50153 1.66458 1.85484 1.86154 2.06902 2.34206 2.48422 2.63664 2.82836 2.99121 3.1642 3.315 3.44981 3.59785 3.76727 4.0982 4.34535 4.50423 4.82122 
52 0.16503 0.16929 0.32157 0.32536 0.50817 0.51189 0.64076 0.64517 0.83029 0.83401 0.99994 1.00552 1.17058 1.17616 1.33326 1.33814 1.50087 1.66476 1.66965 1.85497 1.859 2.0679 2.07384 2.19803 2.34045 2.34589 2.48307 2.4905 2.63532 2.63958 2.82639 2.83083 2.99082 3.16251 3.16584 3.31409 3.31826 3.44835 3.455 3.5916 3.59722 3.76583 3.76978 4.09656 4.10263 4.34484 4.3496 4.50309 4.50813 4.63116 4.81967 4.82335 
101 0.14978 0.15359 0.15672 0.16207 0.30629 0.30962 0.31316 0.31638 0.4928 0.49709 0.49974 0.50313 0.62518 0.62907 0.63262 0.63626 0.81514 0.81844 0.82174 0.82436 0.98793 0.99136 0.99496 1.15245 1.15616 1.16071 1.16571 1.31728 1.32134 1.32482 1.33196 1.48498 1.48862 1.49193 1.49504 1.6467 1.65245 1.65572 1.66065 1.84267 1.84557 1.84907 1.85354 2.05591 2.05918 2.06245 2.18128 2.18645 2.19246 2.32755 2.33061 2.33405 2.46376 2.46905 2.47271 2.47616 2.62005 2.62407 2.62734 2.81107 2.81526 2.81814 2.82364 2.97489 2.97922 2.9824 3.14769 3.15086 3.1546 3.15763 3.2969 3.30085 3.30476 3.30926 3.4297 3.43495 3.43873 3.44296 3.57676 3.58084 3.58421 3.5898 3.75137 3.75559 3.75824 4.08487 4.08779 4.09111 4.33388 4.33632 4.34014 4.48804 4.4915 4.4948 4.6122 4.61803 4.62234 4.80698 4.81005 4.81264 4.81814 
28 0.16743 0.3245 0.51086 0.64356 0.83304 1.00514 1.17354 1.33726 1.50427 1.66633 1.86106 2.0701 2.2043 2.3435 2.48418 2.63645 2.82874 2.99176 3.16574 3.3159 3.45248 3.59413 3.76805 4.10009 4.34624 4.50543 4.63573 4.82168 
0 
56 0.15647 0.16118 0.31245 0.31776 0.4993 0.50414 0.63266 0.63778 0.82154 0.82647 0.99317 0.99917 1.15908 1.16546 1.32308 1.32879 1.49179 1.49695 1.65675 1.66227 1.84755 1.85303 2.06084 2.06664 2.18728 2.19797 2.33289 2.33862 2.47316 2.47842 2.62713 2.63147 2.81685 2.82197 2.98116 2.98621 3.15343 3.15907 3.30282 3.30893 3.43879 3.44455 3.58311 3.58892 3.7562 3.76166 4.08987 4.09649 4.33847 4.34542 4.49334 4.4989 4.61885 4.62668 4.81211 4.81609 
15 0.3219 0.82687 1.00156 1.16993 1.49861 1.662 1.85551 2.63311 2.98867 3.16284 3.31241 3.76471 4.34221 4.50157 4.81745 
27 0.17109 0.32824 0.51487 0.64844 0.83727 1.00854 1.17976 1.34166 1.50735 1.67212 1.86241 2.07528 2.3488 2.49076 2.64203 2.83369 2.99926 3.16993 3.32084 3.45519 3.59958 3.77289 4.10411 4.35077 4.50926 4.64172 4.8265 
23 0.17273 0.32988 0.51497 0.6486 0.83902 1.01085 1.34227 1.508 1.67359 2.07546 2.34967 2.4895 2.64125 2.83235 2.99832 3.17142 3.45733 3.59935 3.77228 4.10377 4.35133 4.50918 4.82654 
37 0.17176 0.32702 0.33081 0.51433 0.51941 0.6484 0.83693 0.84204 1.00626 1.01127 1.17796 1.34053 1.50807 1.67072 1.67678 1.86218 1.86703 2.07399 2.20446 2.34716 2.35297 2.48942 2.64215 2.83318 2.99693 3.16973 3.32046 3.45527 3.59807 3.77302 4.10265 4.35074 4.35975 4.50983 4.63809 4.8263 4.83203 
48 0.16772 0.32393 0.3318 0.51051 0.51535 0.64266 0.6477 0.83426 1.00167 1.0079 1.1683 1.17637 1.33672 1.50082 1.5108 1.66722 1.85755 1.86277 2.06951 2.07448 2.19758 2.20583 2.34182 2.35203 2.48474 2.4931 2.63827 2.82854 2.83301 2.99314 3.16292 3.16812 3.3169 3.4487 3.45438 3.5938 3.60029 3.76823 3.77172 4.09941 4.34707 4.35246 4.50603 4.51309 4.63016 4.6357 4.82202 4.82901 
58 0.15367 0.15842 0.31031 0.31485 0.49622 0.50091 0.50576 0.62947 0.63352 0.63962 0.81855 0.8232 0.99073 0.99651 1.15676 1.16293 1.32077 1.32623 1.4882 1.4936 1.65033 1.65664 1.8455 1.85066 2.05872 2.06305 2.18431 2.19043 2.3308 2.33568 2.46921 2.47446 2.62467 2.62879 2.81435 2.81903 2.97849 2.9836 3.15103 3.15609 3.30048 3.30597 3.43601 3.4404 3.58027 3.58453 3.75409 3.75903 4.08776 4.09236 4.33651 4.34094 4.49136 4.49642 4.61479 4.6227 4.80997 4.8134 
5 0.1679 0.833 1.50373 1.86372 2.34504 
16 0.16566 0.32253 0.51053 0.82977 1.00284 1.33711 1.50131 1.66536 1.8582 2.07042 2.63681 2.83042 3.31538 3.767 4.34538 4.81993 
25 0.16411 0.31948 0.50636 0.64026 0.82845 0.99999 1.33231 1.49869 1.66476 1.85298 2.06755 2.33968 2.48129 2.63412 2.82473 2.98954 3.16239 3.31232 3.44582 3.59016 3.76548 4.09692 4.34394 4.50308 4.81885 
89 0.14767 0.15183 0.15505 0.30383 0.30747 0.31128 0.31518 0.49037 0.49496 0.498 0.50242 0.62254 0.627 0.63062 0.63506 0.81308 0.81676 0.82008 0.82339 0.98557 0.9888 0.99319 1.14992 1.15397 1.15915 1.3148 1.3194 1.32307 1.48293 1.48717 1.4904 1.49464 1.64404 1.65111 1.65402 1.84027 1.84306 1.84737 2.05353 2.05651 2.0615 2.17886 2.18484 2.19161 2.32514 2.32827 2.33237 2.46072 2.46713 2.4708 2.47576 2.6174 2.622 2.62519 2.80866 2.81302 2.81633 2.97245 2.97724 2.98044 3.14524 3.14859 3.15284 3.29449 3.29867 3.30295 3.4269 3.43303 3.43685 3.44159 3.57436 3.57864 3.58277 3.74902 3.75271 3.7562 4.08247 4.0853 4.33154 4.33384 4.48561 4.48908 4.4927 4.60975 4.6167 4.62126 4.80458 4.80766 4.81052 
45 0.15364 0.15827 0.31021 0.31701 0.49752 0.50161 0.63042 0.63714 0.81867 0.82367 0.99031 0.99742 1.15675 1.32064 1.32655 1.48849 1.49351 1.65568 1.84485 2.05801 2.1856 2.33032 2.47261 2.62502 2.62918 2.81537 2.81949 2.97931 2.98382 3.1511 3.15832 3.30041 3.30664 3.43704 3.58081 3.75372 3.75895 4.08705 4.3358 4.49097 4.49605 4.61545 4.62564 4.80978 4.81448 
59 0.15468 0.15991 0.31133 0.31624 0.49728 0.50193 0.50583 0.62994 0.63449 0.64 0.82019 0.82522 0.99176 0.99765 1.15771 1.16438 1.32185 1.32816 1.48994 1.49516 1.65123 1.65802 1.84662 1.8521 2.05985 2.06541 2.18567 2.19217 2.33188 2.33729 2.46977 2.4756 2.62563 2.63051 2.81555 2.82026 2.97948 2.98489 3.15207 3.1574 3.30154 3.30817 3.43314 3.43885 3.44461 3.58134 3.58616 3.75519 3.76062 4.08888 4.09367 4.33771 4.34228 4.49244 4.49791 4.61637 4.62467 4.81124 4.81479 
28 0.1536 0.30867 0.4964 0.62948 0.81856 0.98836 1.15588 1.32074 1.48956 1.65571 1.84298 2.05625 2.1874 2.32853 2.47309 2.62428 2.81434 2.97917 3.14911 3.29957 3.43557 3.57997 3.75183 4.08532 4.33396 4.48914 4.62114 4.80789 
62 0.15312 0.15761 0.30988 0.31518 0.49573 0.50058 0.62946 0.63441 0.81792 0.82246 0.8258 0.98987 0.99597 1.1561 1.16338 1.32 1.32595 1.33066 1.48785 1.49246 1.49824 1.65422 1.65837 1.84471 1.84992 1.85409 2.05794 2.06203 2.18386 2.19127 2.33007 2.33471 2.47094 2.47524 2.62443 2.62867 2.81371 2.81847 2.82545 2.978 2.9832 3.15032 3.15596 3.29984 3.30622 3.31016 3.43622 3.44188 3.57975 3.58433 3.75315 3.75848 4.08704 4.09123 4.33581 4.33949 4.49059 4.49561 4.6145 4.62287 4.80922 4.81272 
18 0.16957 0.32539 0.51174 0.64922 0.83277 1.00553 1.50389 1.67315 1.86201 2.34841 2.4877 2.83022 2.9954 3.16589 3.3173 3.45482 4.50751 4.82179 
119 0.17637 0.17982 0.18234 0.18592 0.33345 0.33661 0.33928 0.34267 0.51943 0.52281 0.52516 0.52781 0.53259 0.65332 0.6561 0.65889 0.66274 0.84191 0.84534 0.84766 0.85095 0.86541 1.01359 1.0172 1.02022 1.02486 1.18031 1.18425 1.18793 1.19189 1.34358 1.3477 1.35042 1.35359 1.51178 1.51538 1.51795 1.52131 1.67728 1.68031 1.68393 1.68927 1.86836 1.87117 1.874 1.87699 1.88449 2.08127 2.08405 2.08705 2.09767 2.20827 2.21244 2.21725 2.35345 2.35631 2.35957 2.36385 2.36978 2.4944 2.49745 2.49998 2.50373 2.64747 2.65056 2.65286 2.65842 2.83801 2.84114 2.8435 2.84658 2.85035 3.00243 3.00582 3.0086 3.01341 3.17409 3.17695 3.17968 3.18231 3.18655 3.32363 3.32732 3.33025 3.33314 3.45935 3.46247 3.46558 3.47001 3.60407 3.60691 3.60995 3.61366 3.62531 3.77724 3.78064 3.78301 3.78561 3.79105 4.10996 4.11245 4.11538 4.1222 4.35884 4.36101 4.36423 4.37263 4.51424 4.51783 4.52012 4.52364 4.64206 4.64604 4.64968 4.83255 4.83516 4.83746 4.84037 4.84503 
36 0.16535 0.32173 0.50848 0.51297 0.64149 0.64663 0.83151 1.00337 1.17284 1.33414 1.50247 1.66514 1.6735 1.85691 1.86275 2.06819 2.1996 2.34023 2.3471 2.48284 2.63567 2.82705 2.83317 2.99036 3.16361 3.31424 3.449 3.59241 3.60245 3.76634 4.09679 4.34477 4.50328 4.63187 4.81994 4.82463 
30 0.16895 0.32531 0.33048 0.51224 0.64594 0.83527 1.00654 1.17572 1.3391 1.50548 1.66905 1.86053 2.0729 2.20173 2.34594 2.48669 2.6397 2.83204 2.99513 3.16786 3.1743 3.31786 3.45262 3.59709 3.77042 4.1015 4.34876 4.50742 4.63808 4.82468 
29 0.16302 0.32032 0.50542 0.6395 0.8285 1.0007 1.16782 1.33198 1.49961 1.66213 1.85528 2.06541 2.19508 2.33797 2.4806 2.63295 2.82392 2.98876 3.16056 3.31223 3.44588 3.58879 3.764 4.09412 4.34173 4.50101 4.62828 4.8172 4.82307 
0 
3 0.82649 0.99867 1.49917 
16 0.16497 0.64267 0.83508 1.00555 1.66531 2.06856 2.34205 2.4825 2.63606 2.99167 3.44894 3.59277 3.7667 4.09719 4.34542 4.50338 
22 0.17212 0.32995 0.51803 0.65235 0.83773 1.01121 1.34332 1.50896 1.67215 1.86646 2.07667 2.49375 2.64351 2.83417 2.99812 3.17424 3.32277 3.77509 4.10368 4.35121 4.51091 4.82956 
0 
84 0.18139 0.18514 0.19163 0.3368 0.34072 0.34502 0.52444 0.52819 0.53278 0.6572 0.66088 0.66707 0.84635 0.84977 0.85417 1.01691 1.02153 1.02752 1.18523 1.18986 1.19727 1.3497 1.35354 1.36239 1.51687 1.52033 1.52544 1.6814 1.6859 1.69343 1.87163 1.87571 1.87956 1.89312 2.08419 2.08772 2.0984 2.21411 2.2203 2.35681 2.36151 2.36798 2.49914 2.50333 2.51078 2.65177 2.65503 2.66413 2.84316 2.84711 2.85147 3.00735 3.01123 3.02599 3.17838 3.18185 3.1863 3.32876 3.33229 3.33732 3.46347 3.4672 3.47338 3.60812 3.61287 3.61955 3.78201 3.78525 3.79055 4.11302 4.11665 4.12369 4.36142 4.36524 4.37488 4.51938 4.52241 4.52839 4.64795 4.65373 4.8359 4.8392 4.84291 4.85349 
21 0.16645 0.51156 0.64397 0.83183 1.00656 1.33919 1.50705 1.86342 2.06978 2.34792 2.63631 2.8323 2.99467 3.31603 3.59448 3.76807 4.09982 4.34629 4.50454 4.63543 4.82466 
40 0.16625 0.17163 0.3221 0.32714 0.50968 0.51492 0.64324 0.83219 1.0046 1.17127 1.3354 1.50211 1.66599 1.85729 1.86197 2.06916 2.198 2.34159 2.34646 2.4837 2.63677 2.82773 2.835 2.99171 3.16413 3.16837 3.31584 3.44998 3.59268 3.59871 3.76705 3.77009 4.09768 4.34565 4.35375 4.50434 4.51013 4.63176 4.82091 4.82728 
97 0.15817 0.16169 0.16434 0.31489 0.31838 0.32141 0.32734 0.50122 0.50483 0.50758 0.51195 0.63416 0.63772 0.64065 0.82318 0.82672 0.82912 0.83328 0.99487 0.99816 1.00125 1.00507 1.16082 1.16509 1.16868 1.17419 1.3249 1.33004 1.33326 1.49295 1.49705 1.49983 1.50353 1.65529 1.66046 1.66333 1.66771 1.84955 1.85239 1.85548 1.8585 2.06281 2.06591 2.07522 2.18907 2.19412 2.20413 2.33492 2.33811 2.34141 2.3469 2.4746 2.47879 2.48141 2.48732 2.62986 2.63291 2.63581 2.8191 2.8229 2.8253 2.82979 2.98274 2.98746 2.99097 3.15557 3.15913 3.16196 3.30455 3.30958 3.3124 3.44073 3.44437 3.44721 3.58503 3.58836 3.59171 3.59776 3.75832 3.76253 3.76492 4.0918 4.09466 4.10105 4.34056 4.34284 4.34853 4.49561 4.49994 4.50244 4.61964 4.62595 4.62935 4.81434 4.81713 4.81983 4.82304 
33 0.1583 0.31414 0.50095 0.5073 0.6344 0.82386 0.99517 1.16159 1.32596 1.49382 1.65843 1.84806 1.85413 2.06146 2.18997 2.33378 2.47542 2.62874 2.81912 2.82573 2.98345 3.15559 3.3061 3.44082 3.58435 3.59305 3.75871 4.08975 4.33754 4.49581 4.624 4.81274 4.81842 
62 0.1665 0.17012 0.17588 0.32415 0.32757 0.51085 0.51427 0.64314 0.64766 0.83333 0.83628 0.84055 1.00281 1.00689 1.01159 1.17339 1.17832 1.3364 1.34039 1.50368 1.50753 1.66796 1.67259 1.85824 1.86227 2.07019 2.07432 2.20059 2.20799 2.34217 2.34593 2.3519 2.48513 2.49014 2.6377 2.64102 2.8296 2.83486 2.99313 2.99855 3.16546 3.169 3.31534 3.31904 3.45044 3.45422 3.59361 3.59805 3.76749 3.77109 3.78005 4.09913 4.10288 4.34746 4.35184 4.50499 4.50788 4.63289 4.63825 4.82301 4.82652 4.83295 
66 0.17087 0.17515 0.32641 0.33043 0.51375 0.51759 0.52403 0.64559 0.64908 0.83672 0.84079 1.00634 1.01107 1.02106 1.17169 1.17665 1.18065 1.33782 1.341 1.3458 1.50667 1.5114 1.67024 1.67526 1.86013 1.86464 1.86907 2.07309 2.07771 2.20237 2.20838 2.34548 2.35017 2.35802 2.48809 2.49252 2.64131 2.64481 2.83122 2.83411 2.83972 2.99602 3.00107 3.16671 3.17063 3.17575 3.31736 3.3214 3.32806 3.45138 3.45563 3.59707 3.60114 3.77177 3.77513 4.10212 4.10609 4.35052 4.35585 4.50895 4.5124 4.63567 4.64051 4.82545 4.82931 4.83494 
34 0.16093 0.31696 0.32116 0.50419 0.63717 0.82442 0.82803 0.99551 1.00085 1.16192 1.32969 1.4952 1.49932 1.66017 1.84992 1.85556 2.06427 2.19382 2.33567 2.47838 2.63171 2.82258 2.98627 3.1587 3.31003 3.44264 3.58672 3.76182 4.09229 4.34087 4.49887 4.62711 4.81604 4.82165 
51 0.16931 0.17551 0.32589 0.33051 0.51198 0.51594 0.64529 0.65051 0.83425 0.83884 1.00647 1.01281 1.17414 1.17857 1.33759 1.3422 1.50499 1.51004 1.66892 1.6771 1.86012 1.86482 2.07211 2.20097 2.34462 2.34965 2.48633 2.49327 2.63981 2.65032 2.82985 2.83445 2.99451 3.16718 3.17201 3.31757 3.32314 3.45166 3.4574 3.59558 3.60176 3.77097 4.10075 4.10839 4.34893 4.35659 4.50723 4.51376 4.635 4.82367 4.82806 
7 0.51643 0.64884 1.17898 2.83453 3.32115 4.35511 4.82842 
20 0.16628 0.3249 0.51015 0.83369 1.00671 1.50335 1.6663 1.85788 2.07144 2.34495 2.48477 2.63717 2.99254 3.31785 3.59528 3.7692 4.10053 4.34732 4.50595 4.82105 
111 0.16224 0.1653 0.16774 0.17175 0.31888 0.32173 0.32424 0.32668 0.50474 0.50825 0.51031 0.51297 0.6376 0.64069 0.6436 0.6465 0.82786 0.83086 0.83307 0.83613 0.99908 1.00194 1.00511 1.01074 1.16397 1.16732 1.1712 1.17498 1.32861 1.3326 1.33524 1.33813 1.49755 1.50083 1.50332 1.50661 1.65783 1.6631 1.66584 1.66889 1.67823 1.85388 1.85612 1.85927 1.86231 2.06687 2.06956 2.07212 2.19188 2.19601 2.19881 2.20415 2.33934 2.34184 2.34486 2.35101 2.478 2.48154 2.48439 2.48775 2.63337 2.63618 2.6383 2.82272 2.82592 2.82813 2.83074 2.83504 2.98674 2.99013 2.99236 2.99606 3.15943 3.16205 3.16492 3.16704 3.30826 3.31189 3.31506 3.3175 3.44378 3.44687 3.44977 3.4529 3.58791 3.59137 3.59365 3.59703 3.76234 3.7656 3.76807 3.77041 4.09584 4.09832 4.10102 4.14887 4.34466 4.34679 4.35025 4.49989 4.5031 4.50537 4.50809 4.62276 4.62822 4.63207 4.63528 4.81809 4.82048 4.82245 4.82502 
0 
1 4.34624 
0 
45 0.17053 0.17619 0.3262 0.33073 0.51352 0.51827 0.64757 0.83428 0.83828 1.00488 1.01038 1.17538 1.33948 1.50545 1.51034 1.6698 1.67641 1.86018 1.86525 2.07373 2.20262 2.34592 2.3506 2.48888 2.64101 2.83203 2.83721 2.99563 3.168 3.17274 3.31912 3.45268 3.45909 3.59742 3.77134 3.78074 4.10203 4.10792 4.35014 4.35629 4.50777 4.51391 4.63674 4.82484 4.82912 
180 0.18199 0.18537 0.18753 0.18952 0.19216 0.19542 0.33888 0.34148 0.34397 0.34612 0.34818 0.35147 0.35848 0.5253 0.52853 0.53056 0.53247 0.53446 0.53693 0.54123 0.65887 0.66178 0.66404 0.66611 0.66858 0.67211 0.84811 0.85082 0.85342 0.85521 0.8577 0.86045 0.86988 1.02005 1.02242 1.02517 1.02754 1.03024 1.03461 1.1859 1.18854 1.19165 1.1943 1.19694 1.20047 1.34987 1.35291 1.35571 1.3579 1.36025 1.36433 1.37573 1.51766 1.52098 1.52347 1.52549 1.52801 1.53143 1.54394 1.68158 1.68495 1.68741 1.68997 1.69276 1.69647 1.87467 1.87683 1.87959 1.88185 1.88409 1.88751 1.89327 2.08796 2.0901 2.09224 2.09497 2.09976 2.1128 2.2133 2.21741 2.22011 2.22335 2.22742 2.36017 2.36238 2.36476 2.36716 2.36996 2.37376 2.37912 2.50076 2.50357 2.50588 2.5084 2.51122 2.51555 2.65378 2.6564 2.65862 2.66046 2.66376 2.66939 2.84303 2.84652 2.84898 2.851 2.85333 2.8558 2.86005 2.88481 3.00789 3.0111 3.01345 3.01562 3.01844 3.02437 3.18042 3.18284 3.18551 3.18742 3.18945 3.19217 3.19704 3.32957 3.33253 3.33541 3.33749 3.33959 3.34259 3.35234 3.46482 3.46738 3.47021 3.47261 3.47514 3.47925 3.60964 3.61266 3.61485 3.6174 3.62017 3.62415 3.64548 3.78368 3.78671 3.78904 3.79086 3.79313 3.79673 3.80274 4.1166 4.11877 4.12104 4.1234 4.12727 4.13842 4.3657 4.36751 4.36958 4.37231 4.37623 4.39205 4.52095 4.52365 4.52606 4.52792 4.53055 4.53453 4.64524 4.64982 4.65312 4.65598 4.65984 4.83905 4.84141 4.84325 4.84515 4.84737 4.8497 4.85427 
1 0.83012 
0 
67 0.1557 0.16064 0.16688 0.31295 0.31764 0.4989 0.50316 0.50712 0.63114 0.63527 0.6398 0.82121 0.82596 0.82998 0.99309 0.9977 1.00271 1.15919 1.16438 1.32339 1.3286 1.49099 1.49564 1.50032 1.65486 1.65998 1.6672 1.84791 1.8527 2.06104 2.06561 2.18797 2.19305 2.33316 2.33795 2.47178 2.47737 2.48294 2.62657 2.63124 2.81774 2.82211 2.82697 2.98063 2.98541 3.15384 3.15882 3.1637 3.3033 3.30887 3.43832 3.44294 3.58241 3.58657 3.59244 3.75715 3.76245 4.0901 4.09488 4.33878 4.34332 4.49378 4.4989 4.62031 4.62578 4.81287 4.81659 
14 0.16963 0.32547 0.51443 0.83575 1.00676 1.50657 1.67152 1.85858 1.87862 2.35028 3.77217 4.3505 4.5134 4.8253 
46 0.16594 0.17063 0.32271 0.32646 0.51023 0.51451 0.64395 0.83159 0.83523 1.00159 1.00617 1.16956 1.17599 1.33425 1.33916 1.50253 1.50721 1.66638 1.67203 1.85595 1.86032 2.07045 2.19907 2.34365 2.34958 2.48404 2.49109 2.63811 2.82726 2.83178 2.99292 3.16486 3.17076 3.31464 3.31903 3.44939 3.45412 3.59368 3.76802 4.09867 4.10607 4.34716 4.50514 4.63262 4.82128 4.82542 
53 0.17122 0.17725 0.32779 0.3325 0.51566 0.52445 0.64813 0.65194 0.83703 0.84262 1.00853 1.01693 1.17888 1.34083 1.3476 1.50702 1.51208 1.67287 1.68473 1.86303 1.86693 1.88451 2.07492 2.09704 2.20791 2.34762 2.35389 2.49002 2.50562 2.64195 2.65311 2.83416 2.84117 2.99639 3.00766 3.17039 3.17541 3.32063 3.33878 3.45505 3.46086 3.5995 3.60735 3.773 3.78237 4.10387 4.11236 4.35194 4.35816 4.51035 4.64036 4.82691 4.83079 
1 0.83303 
4 0.32271 0.82937 1.00107 1.50075 
0 
12 0.16151 0.31972 0.50601 0.82596 0.99802 1.49674 1.66469 2.82361 3.15957 3.76328 4.09403 4.34226 
75 0.16875 0.17171 0.17664 0.32496 0.32866 0.33461 0.51247 0.51582 0.52012 0.64571 0.64992 0.83434 0.83747 0.84128 1.00421 1.00815 1.01326 1.17498 1.17943 1.33809 1.34187 1.35331 1.50573 1.50968 1.52375 1.66907 1.6733 1.68247 1.85917 1.86339 1.86723 1.87502 2.07236 2.07618 2.20224 2.21098 2.34466 2.34829 2.35344 2.36079 2.48703 2.49147 2.64021 2.64448 2.83121 2.83593 2.84033 2.99528 3.00077 3.16765 3.17084 3.18259 3.3188 3.32211 3.4512 3.45509 3.46475 3.59618 3.60077 3.60796 3.77018 3.77332 3.77911 4.10076 4.10431 4.11295 4.34934 4.35314 4.36426 4.50785 4.5112 4.6361 4.82447 4.82854 4.8326 
121 0.17031 0.17289 0.17608 0.18021 0.32561 0.3286 0.33088 0.3338 0.33976 0.51326 0.51544 0.51791 0.52033 0.52649 0.64607 0.64909 0.65204 0.6566 0.83562 0.83795 0.84032 0.84292 0.84917 1.00499 1.00841 1.0112 1.0143 1.01929 1.17394 1.17818 1.18108 1.18623 1.33908 1.34171 1.34435 1.3488 1.50664 1.50923 1.51209 1.51748 1.67026 1.67298 1.67623 1.68034 1.85995 1.86322 1.86587 1.86825 1.87314 2.07253 2.0754 2.07852 2.08556 2.20239 2.20575 2.20975 2.34505 2.34775 2.35055 2.35379 2.35794 2.48721 2.48993 2.49337 2.49788 2.64061 2.64301 2.64579 2.65355 2.83153 2.83394 2.83686 2.83957 2.85025 2.99532 2.99762 3.00119 3.00786 3.16705 3.17032 3.17277 3.17602 3.31811 3.32106 3.32347 3.32697 3.4517 3.45486 3.45733 3.46061 3.59639 3.59908 3.60215 3.60572 3.61483 3.77147 3.7741 3.77661 3.78186 4.10158 4.104 4.10667 4.11063 4.12223 4.15248 4.35024 4.35289 4.35635 4.36176 4.50787 4.51047 4.51327 4.51956 4.63626 4.63951 4.64532 4.82448 4.82682 4.82948 4.83197 4.8362 
16 0.16604 0.32695 0.51172 0.64362 1.00531 1.50666 2.07026 2.34158 2.63628 2.99187 3.16831 3.59282 3.76788 4.3466 4.50477 4.82546 
30 0.17613 0.33251 0.51914 0.65254 0.84177 1.01194 1.18393 1.34554 1.51191 1.67556 1.8669 2.07918 2.21191 2.35217 2.49389 2.64557 2.83748 2.84305 3.00144 3.17318 3.17992 3.32449 3.45896 3.60422 3.77658 4.10772 4.35554 4.51302 4.64444 4.83045 
4 0.82403 0.99576 1.49477 4.34098 
104 0.15415 0.15806 0.16081 0.16428 0.31056 0.31398 0.31711 0.31997 0.49683 0.50168 0.50424 0.50739 0.62966 0.6338 0.63712 0.64105 0.8193 0.82277 0.8259 0.82815 0.99202 0.99514 0.99858 1.00267 1.15637 1.16035 1.16424 1.16783 1.32118 1.32577 1.32875 1.33276 1.48906 1.49288 1.49592 1.49883 1.65065 1.65671 1.65978 1.66308 1.84734 1.84987 1.85337 2.06068 2.06358 2.06698 2.1852 2.19034 2.19346 2.33212 2.33506 2.33862 2.46813 2.47328 2.47669 2.47924 2.62408 2.6286 2.63141 2.81504 2.81946 2.82222 2.82607 2.97895 2.9837 2.98633 2.99105 3.15233 3.15534 3.15909 3.16256 3.30096 3.3051 3.30854 3.31194 3.4335 3.43919 3.44248 3.44544 3.58085 3.58519 3.58793 3.59386 3.75568 3.75924 3.76194 3.76455 4.08958 4.09217 4.09568 4.33855 4.34079 4.34539 4.49212 4.4956 4.49868 4.50238 4.61611 4.6217 4.62585 4.8114 4.81452 4.81712 4.8208 
40 0.17413 0.33064 0.33797 0.51708 0.52248 0.65042 0.83952 0.84536 1.01109 1.02401 1.18047 1.34321 1.51036 1.67482 1.86568 1.87095 2.07662 2.20602 2.35004 2.35838 2.492 2.64415 2.83629 2.84225 2.99916 3.17251 3.18394 3.32308 3.45759 3.60065 3.61135 3.77558 3.78676 4.10462 4.35303 4.51138 4.52483 4.64114 4.82881 4.83394 
119 0.17653 0.17916 0.18213 0.18629 0.33214 0.33527 0.33775 0.34138 0.35219 0.51999 0.52239 0.52483 0.52799 0.53758 0.65276 0.65589 0.65884 0.66391 0.84153 0.84451 0.84719 0.85029 0.87344 1.01237 1.01598 1.01908 1.02431 1.17932 1.18342 1.18669 1.19078 1.34501 1.3477 1.35067 1.35663 1.5124 1.51491 1.51771 1.52161 1.67683 1.68006 1.68361 1.68954 1.86702 1.87055 1.87327 1.87654 1.88416 2.07936 2.08238 2.08574 2.09369 2.2087 2.2123 2.21682 2.35226 2.35526 2.35834 2.36302 2.36951 2.49427 2.49723 2.50065 2.50592 2.64706 2.64981 2.65345 2.66157 2.83827 2.84085 2.84367 2.84668 2.8597 3.00258 3.00509 3.00862 3.01865 3.17353 3.17662 3.17896 3.18214 3.18932 3.32458 3.32746 3.32999 3.33453 3.45859 3.4618 3.46446 3.46893 3.60397 3.60755 3.61113 3.61616 3.77721 3.78005 3.78225 3.78627 3.794 4.10818 4.11087 4.11379 4.12033 4.35699 4.35943 4.36294 4.37022 4.51409 4.51686 4.51952 4.52356 4.64286 4.64624 4.65127 4.83156 4.83398 4.83648 4.83915 4.84438 
10 0.17012 0.32563 0.51484 1.50789 1.67153 1.86222 3.16748 3.31801 4.34741 4.82308 
58 0.15301 0.15786 0.3093 0.31405 0.49539 0.50042 0.6286 0.63363 0.81872 0.82358 0.99016 0.99572 1.156 1.16287 1.16858 1.32 1.32598 1.48827 1.49326 1.65161 1.65655 1.84487 1.84974 2.05804 2.06243 2.184 2.19039 2.33003 2.33478 2.46962 2.47492 2.62413 2.62872 2.8135 2.81868 2.97772 2.98328 3.15041 3.15571 3.29958 3.3058 3.31011 3.43526 3.4402 3.57945 3.58437 3.7534 3.75847 4.08697 4.0913 4.33594 4.33972 4.49058 4.49581 4.61482 4.62333 4.80928 4.81295 
19 0.1663 0.32413 0.51304 0.83152 1.00307 1.33704 1.50375 1.66753 1.86051 2.34515 2.48622 2.63689 2.83296 3.16809 3.31797 3.59288 3.76869 4.35013 4.82375 
22 0.16795 0.32587 0.51154 0.83926 1.33731 1.67117 1.86186 2.07147 2.34527 2.48802 2.63756 2.83381 2.99474 3.16726 3.31717 3.45276 3.59572 3.76811 4.09995 4.3474 4.50537 4.63736 
66 0.17005 0.17325 0.18027 0.32598 0.32974 0.33575 0.51392 0.51735 0.52533 0.64655 0.65068 0.83485 0.83787 0.84276 1.00498 1.00941 1.01382 1.17448 1.17911 1.33964 1.34412 1.50654 1.51021 1.66983 1.67419 1.85971 1.86427 1.86811 2.07355 2.07873 2.20249 2.20958 2.3454 2.34971 2.35697 2.48812 2.49321 2.64162 2.64666 2.832 2.83637 2.84238 2.99587 3.00102 3.1686 3.17241 3.32002 3.32348 3.45272 3.45759 3.59696 3.60153 3.61026 3.77245 3.77607 4.10201 4.10588 4.35041 4.35414 4.50919 4.51328 4.63633 4.64298 4.82535 4.82847 4.83261 
30 0.16612 0.32256 0.50993 0.64357 0.83092 1.00168 1.17178 1.33489 1.50275 1.66641 1.85639 1.86294 2.06987 2.19866 2.34196 2.48411 2.63711 2.82788 2.83401 2.99175 3.16458 3.31486 3.45068 3.59275 3.76732 4.09852 4.34585 4.50479 4.63187 4.82136 
73 0.15709 0.16195 0.16644 0.31399 0.31896 0.32346 0.50051 0.50518 0.50956 0.63363 0.63877 0.82249 0.82689 0.82992 0.99388 0.99899 1.0025 1.16016 1.16622 1.17142 1.3241 1.32994 1.33425 1.49248 1.49786 1.50257 1.65467 1.65998 1.66423 1.84896 1.85372 1.85886 2.06183 2.06704 2.18724 2.19399 2.3342 2.33907 2.4742 2.4795 2.62868 2.63274 2.81882 2.82316 2.8295 2.98284 2.98733 3.1546 3.15997 3.1639 3.30396 3.31003 3.31433 3.43999 3.44582 3.58444 3.58882 3.7577 3.76268 3.76705 4.09151 4.09639 4.3404 4.3471 4.4949 4.49983 4.50507 4.61752 4.62607 4.63188 4.81403 4.81747 4.82242 
29 0.17093 0.32751 0.51432 0.64733 0.83582 1.01057 1.17719 1.34084 1.5074 1.67218 1.86402 2.0738 2.20609 2.3469 2.48876 2.64076 2.83293 2.99567 3.16885 3.31988 3.45501 3.59904 3.77154 4.10284 4.34974 4.50776 4.63531 4.8253 4.83101 
28 0.17361 0.33067 0.51603 0.64791 0.83991 1.01034 1.18066 1.34105 1.50931 1.67598 1.86262 2.07477 2.2074 2.34915 2.48868 2.64223 2.834 2.99848 3.17063 3.32208 3.45444 3.59876 3.77311 4.10309 4.3509 4.51207 4.63883 4.82698 
104 0.17507 0.17811 0.18185 0.20462 0.33039 0.3341 0.33718 0.34286 0.51836 0.5211 0.52396 0.52915 0.65077 0.65444 0.65786 0.66927 0.84045 0.84371 0.84734 0.85768 1.01029 1.01472 1.01851 1.02523 1.17729 1.18243 1.18633 1.34354 1.34692 1.35036 1.36016 1.51048 1.51374 1.51721 1.52512 1.67512 1.67875 1.68304 1.86556 1.86949 1.87283 1.87828 2.07836 2.08175 2.08649 2.20546 2.20996 2.21595 2.35096 2.35457 2.35857 2.36432 2.49299 2.49648 2.50098 2.51477 2.64556 2.64862 2.65346 2.83647 2.83956 2.84294 2.84697 2.99976 3.00308 3.00712 3.02585 3.17221 3.17599 3.17886 3.18375 3.32123 3.3257 3.32877 3.33504 3.45715 3.46109 3.46454 3.48092 3.60199 3.60558 3.60931 3.61591 3.77527 3.7788 3.78143 3.78701 4.10724 4.11052 4.11469 4.356 4.35905 4.36333 4.51228 4.51577 4.51912 4.52703 4.6387 4.64353 4.6485 4.8301 4.83301 4.83627 4.84013 
29 0.1687 0.3264 0.51243 0.64626 0.8347 1.00622 1.17783 1.33887 1.50528 1.67108 1.86111 2.07248 2.20187 2.34532 2.48725 2.6401 2.83091 2.99484 3.16772 3.31858 3.45313 3.59715 3.7706 4.1008 4.34956 4.50745 4.63769 4.82382 4.82958 
61 0.16754 0.1704 0.32215 0.32613 0.51081 0.51477 0.64333 0.64733 0.83113 0.8347 0.83985 1.00206 1.00761 1.16899 1.17538 1.33609 1.34026 1.50306 1.50604 1.6678 1.67239 1.85689 1.86166 1.86805 2.07026 2.07389 2.1989 2.20683 2.3423 2.34703 2.35701 2.48482 2.48815 2.6386 2.64109 2.82872 2.83178 2.83756 2.99395 2.99894 3.16384 3.16818 3.31548 3.31941 3.44877 3.45332 3.59481 3.59879 3.76724 3.77111 4.09958 4.10304 4.34808 4.352 4.5033 4.50759 4.51316 4.63246 4.63711 4.82299 4.8261 
13 0.16402 0.32156 0.50869 0.83142 1.00335 2.48115 2.63487 3.16295 3.31417 3.44873 3.76498 4.50188 4.81946 
28 0.15132 0.30726 0.49451 0.62731 0.81587 0.98742 1.15361 1.31925 1.48633 1.65334 1.84196 2.05515 2.18364 2.32736 2.4701 2.62231 2.81251 2.9771 3.14801 3.29838 3.43382 3.57822 3.75158 4.08412 4.33257 4.48848 4.6207 4.80671 
40 0.16596 0.17234 0.32338 0.50982 0.51387 0.64401 0.83225 1.00342 1.17235 1.33488 1.33945 1.50154 1.5061 1.66539 1.85725 1.86235 2.06966 2.19869 2.34248 2.35087 2.48405 2.49288 2.63721 2.82791 2.83358 2.99167 3.16495 3.31576 3.4499 3.59341 3.60107 3.76754 3.77261 4.09751 4.10269 4.34584 4.5048 4.6325 4.82091 4.82489 
35 0.17308 0.32958 0.34839 0.51603 0.52272 0.64868 0.83896 1.01021 1.17827 1.34222 1.50909 1.67323 1.86238 1.87123 2.07629 2.20353 2.2162 2.35083 2.36064 2.49117 2.64385 2.83437 2.84151 3.00024 3.17163 3.32247 3.45646 3.60068 3.77479 4.10407 4.35224 4.51172 4.64022 4.82757 4.83322 

180
