# Supplementary material for: Deciphering the Contribution of Oriens-Lacunosum/Moleculare (OLM) Cells to Intrinsic θ Rhythms Using Biophysical Local Field Potential (LFP) Models
Source: eNeuro. 2018 Sep 4;5(4):ENEURO.0146-18.2018. doi: 10.1523/ENEURO.0146-18.2018 (PMC6140113; doi:10.1523/ENEURO.0146-18.2018)
Supplement: Supplementary file 2 — Supplementary Code. Download supplement 2, GZ file [file sup_enu-eN-NWR-0146-18-s02.gz › LFP_microcircuit-master/SOM-350-SOM12915016-dSD3.5ms-shift5.32ms-gnSD0.12-gsb3.0-csb0.21-gbs1.25-cbs0.1344-spiketimes.txt]

14705

350


43 0.01373 0.10588 0.17072 0.17993 0.20459 0.32473 0.33422 0.51592 0.53399 0.6552 0.68746 0.81675 0.83447 0.84513 1.00298 1.01877 1.17831 1.19003 1.219 1.34264 1.36865 1.51672 1.669 1.69354 1.86041 1.88568 2.08231 2.20887 2.34818 2.65153 2.83507 3.00151 3.17438 3.32239 3.45828 3.48189 3.60388 3.78053 4.10589 4.35191 4.5194 4.65845 4.82793 
35 0.01237 0.10318 0.16223 0.17447 0.31542 0.32737 0.50738 0.53862 0.64755 0.81092 0.82731 0.84354 0.99415 1.16973 1.18644 1.33411 1.50932 1.65958 1.85061 1.88652 2.073 2.19957 2.33919 2.64378 2.82631 2.99337 3.16584 3.31421 3.45012 3.59621 3.77518 4.09728 4.34311 4.51279 4.81896 
37 0.01931 0.11172 0.17215 0.18319 0.32559 0.33649 0.51751 0.54084 0.65815 0.81896 0.83621 0.85098 1.00419 1.02784 1.1791 1.19277 1.22901 1.34412 1.52244 1.66991 1.86137 1.89147 2.08402 2.21013 2.34922 2.65564 2.83671 3.00327 3.17601 3.32402 3.45942 3.60736 3.78706 4.10698 4.35358 4.52507 4.82923 
49 0.01229 0.09073 0.15721 0.16582 0.17644 0.31271 0.32014 0.33059 0.50584 0.52233 0.64503 0.67235 0.79151 0.82241 0.8311 0.8482 0.99225 1.00311 1.16804 1.17784 1.19896 1.332 1.3529 1.50563 1.53276 1.65741 1.67372 1.84896 1.86386 2.06851 2.19588 2.22141 2.3379 2.64131 2.8237 2.84628 2.99003 3.16421 3.31257 3.44827 3.46488 3.59365 3.76862 4.0959 4.34097 4.50874 4.64554 4.81714 4.83961 
37 0.00852 0.10573 0.1697 0.18049 0.32298 0.33369 0.51492 0.53739 0.65605 0.81287 0.83264 0.84451 1.0013 1.02115 1.17703 1.19089 1.22642 1.3414 1.52212 1.6675 1.85866 1.88744 2.08604 2.20748 2.34716 2.65405 2.83443 3.00271 3.17375 3.32172 3.45785 3.60503 3.78774 4.10492 4.35128 4.52314 4.82732 
48 0.00792 0.09696 0.1612 0.16989 0.18739 0.31487 0.32331 0.33851 0.50652 0.52282 0.64473 0.6697 0.81029 0.82668 0.83706 0.99374 1.00648 1.16837 1.179 1.20426 1.33251 1.35121 1.50538 1.54728 1.65884 1.67679 1.85053 1.86734 2.06928 2.19685 2.22735 2.33896 2.64131 2.82472 2.84721 2.99071 3.16483 3.31326 3.44886 3.46721 3.59445 3.76886 4.09702 4.3427 4.50902 4.64716 4.81835 4.841 
47 0.01809 0.09949 0.16543 0.17382 0.19077 0.31971 0.32825 0.34628 0.51131 0.52837 0.6503 0.68372 0.80934 0.82923 0.83859 0.99807 1.01123 1.17324 1.18378 1.20889 1.33729 1.35682 1.51094 1.66334 1.68118 1.85496 1.87121 2.07529 2.20174 2.22998 2.34296 2.64635 2.82946 2.8518 2.99564 3.16912 3.31757 3.45331 3.47356 3.59874 3.77478 4.10099 4.34694 4.51527 4.66041 4.82272 4.84457 
51 0.01645 0.09657 0.16442 0.17241 0.18661 0.31905 0.32694 0.33965 0.51055 0.52527 0.64916 0.67042 0.80214 0.82767 0.83656 0.86379 0.99755 1.00877 1.17231 1.18169 1.20057 1.33633 1.35173 1.5095 1.53379 1.66246 1.67847 1.85437 1.87031 2.07391 2.20062 2.22103 2.34254 2.64515 2.82849 2.84801 2.99442 3.02593 3.1685 3.31691 3.45246 3.46653 3.59805 3.77291 4.10051 4.12652 4.34642 4.51264 4.64985 4.82216 4.84002 
49 0.01796 0.09351 0.16114 0.16932 0.18478 0.31589 0.32458 0.3456 0.50761 0.52488 0.64635 0.67172 0.79888 0.82416 0.83317 0.86722 0.99423 1.00797 1.16952 1.17961 1.20297 1.33368 1.35466 1.50688 1.53471 1.66005 1.68214 1.85152 1.87128 2.0721 2.19826 2.22219 2.33955 2.64198 2.82611 2.85131 2.99207 3.16528 3.31396 3.44946 3.46664 3.59506 3.77038 4.09722 4.34326 4.50962 4.64663 4.81909 4.84299 
40 0.01575 0.11026 0.17738 0.18767 0.25055 0.33109 0.34144 0.52311 0.54483 0.66248 0.81996 0.83953 0.85033 1.00945 1.03182 1.18502 1.19889 1.23307 1.34946 1.52368 1.67574 1.8667 1.89393 2.09023 2.21711 2.35455 2.65702 2.84225 3.00819 3.18022 3.32878 3.46438 3.49515 3.61052 3.78821 4.11186 4.35943 4.52561 4.66625 4.83505 
48 0.02023 0.10585 0.16843 0.17749 0.19958 0.32223 0.33142 0.36036 0.51369 0.53089 0.65231 0.67688 0.82013 0.83424 0.84731 1.00087 1.01567 1.17587 1.18706 1.21514 1.33985 1.36056 1.51312 1.53932 1.66627 1.68827 1.8583 1.8837 2.07893 2.20566 2.23919 2.34614 2.64858 2.83237 2.85646 2.99843 3.1718 3.32074 3.45592 3.47529 3.60183 3.77759 4.1038 4.34994 4.51682 4.65202 4.82563 4.8543 
42 0.01543 0.10116 0.1628 0.17221 0.19671 0.3166 0.3262 0.44072 0.50868 0.53152 0.64771 0.81166 0.82803 0.83967 0.99516 1.0109 1.17032 1.18236 1.21292 1.33451 1.38143 1.50967 1.66048 1.68358 1.85217 1.87315 2.07294 2.19975 2.23732 2.34058 2.64498 2.82726 2.99299 3.16673 3.31519 3.45083 3.59688 3.77282 4.09846 4.34421 4.51336 4.82009 
40 0.012 0.10327 0.1692 0.17866 0.20679 0.32324 0.33317 0.51519 0.53635 0.65483 0.80799 0.83134 0.84118 1.00119 1.01913 1.17707 1.18933 1.21867 1.34184 1.51669 1.66746 1.69637 1.85849 1.88329 2.08048 2.20894 2.34664 2.65135 2.83405 3.00039 3.17305 3.32181 3.45725 3.60303 3.78067 4.10421 4.35036 4.51891 4.67492 4.82662 
39 0.01839 0.09932 0.16054 0.17073 0.21568 0.31405 0.32389 0.50556 0.5354 0.64599 0.80552 0.82478 0.83601 0.99233 1.0093 1.16788 1.18204 1.22064 1.33219 1.50789 1.65747 1.69558 1.84904 2.0689 2.19663 2.24011 2.33763 2.64303 2.8239 2.99038 3.16449 3.31245 3.44858 3.59408 3.77112 4.09574 4.34108 4.51157 4.81693 
46 0.01081 0.09377 0.16081 0.16958 0.18747 0.31508 0.324 0.34762 0.50733 0.52823 0.64682 0.79725 0.82395 0.83304 0.86451 0.99347 1.00653 1.16959 1.18051 1.20703 1.33374 1.36098 1.508 1.65902 1.68087 1.85033 1.86974 2.07116 2.19866 2.23236 2.3392 2.6429 2.82576 2.85399 2.99218 3.16534 3.31406 3.44961 3.47063 3.59518 3.7715 4.09711 4.34253 4.51129 4.66245 4.81882 
40 0.01494 0.11039 0.16855 0.17917 0.2446 0.3224 0.33338 0.51345 0.53363 0.65257 0.8236 0.83645 0.87245 1.00106 1.02344 1.17541 1.18846 1.22457 1.33994 1.36918 1.514 1.66672 1.85782 1.88509 2.0776 2.20543 2.34583 2.64919 2.83233 2.99811 3.1718 3.32032 3.45614 3.60195 3.77746 4.10352 4.34996 4.51786 4.6587 4.82572 
46 0.01944 0.10524 0.17066 0.17926 0.19795 0.32451 0.3331 0.3515 0.51588 0.5316 0.65606 0.81166 0.83372 0.84327 1.00261 1.0147 1.17772 1.18781 1.21036 1.34245 1.36318 1.51764 1.6679 1.68473 1.85957 1.87557 2.08055 2.20712 2.23288 2.3478 2.65224 2.83439 2.85565 3.00117 3.17417 3.32267 3.45798 3.47457 3.60413 3.78104 4.1059 4.35155 4.52009 4.66528 4.8278 4.8494 
34 0.01532 0.11338 0.17547 0.18922 0.32919 0.3425 0.52354 0.57588 0.66284 0.82305 0.839 0.8563 1.00766 1.18388 1.20525 1.34991 1.52688 1.67518 1.86621 2.09448 2.21822 2.35468 2.65896 2.84395 3.01075 3.18002 3.32874 3.46445 3.61565 3.79883 4.11059 4.35994 4.53021 4.83583 
48 0.01674 0.10327 0.1707 0.1791 0.19686 0.32477 0.33333 0.35211 0.51627 0.53231 0.65543 0.68119 0.81425 0.83404 0.84343 1.00311 1.01605 1.17794 1.18796 1.21058 1.34223 1.3608 1.51556 1.53881 1.66865 1.68703 1.86016 1.87685 2.08083 2.20728 2.23205 2.34814 2.65092 2.83487 2.85662 3.00124 3.17411 3.32277 3.45831 3.47564 3.60338 3.7799 4.10593 4.35226 4.51874 4.65419 4.82782 4.84778 
35 0.01861 0.11105 0.16732 0.18049 0.32014 0.33226 0.51209 0.53817 0.65154 0.81981 0.83374 0.86643 0.99892 1.17425 1.19035 1.33891 1.51303 1.66474 1.85581 2.07665 2.20412 2.34399 2.64779 2.83134 2.9974 3.17019 3.31877 3.45474 3.60068 3.77649 4.1018 4.34843 4.51586 4.66025 4.82403 
44 0.01916 0.10504 0.16433 0.17431 0.20791 0.31796 0.32781 0.50894 0.52751 0.64779 0.68503 0.81936 0.83189 0.85416 0.99677 1.01456 1.17118 1.18364 1.21672 1.33531 1.36297 1.50889 1.66215 1.6872 1.85352 1.87527 2.07372 2.20039 2.24386 2.34142 2.64464 2.82773 2.994 3.1674 3.31574 3.45154 3.48275 3.59722 3.77254 4.09948 4.34574 4.51238 4.64992 4.82122 
48 0.0118 0.10037 0.16139 0.17041 0.1907 0.31495 0.32404 0.3463 0.50629 0.52281 0.64421 0.66176 0.81651 0.82902 0.84624 0.99391 1.00807 1.16809 1.17877 1.20455 1.33235 1.35113 1.505 1.53217 1.65902 1.6788 1.85085 1.86966 2.06965 2.19688 2.22293 2.33892 2.64093 2.82483 2.84772 2.9907 3.16459 3.31308 3.44863 3.46582 3.59431 3.76885 4.09682 4.3429 4.50874 4.64295 4.81847 4.84872 
39 0.01627 0.10706 0.16892 0.17908 0.22025 0.32279 0.33336 0.51426 0.5354 0.65465 0.81592 0.83306 0.84572 1.00103 1.02045 1.17626 1.18927 1.22234 1.34059 1.37169 1.5191 1.66673 1.85822 1.88514 2.0799 2.2067 2.34639 2.65157 2.83344 2.99956 3.17272 3.32094 3.45657 3.60298 3.78148 4.10383 4.35005 4.5205 4.8261 
35 0.02031 0.10967 0.17157 0.18271 0.32509 0.33648 0.51804 0.54535 0.65818 0.81484 0.83428 0.84639 1.00382 1.17978 1.19657 1.34471 1.5224 1.67003 1.86089 1.89615 2.08725 2.21346 2.34926 2.6562 2.83769 3.0061 3.17602 3.32404 3.45975 3.60675 3.79013 4.10692 4.35414 4.52602 4.82976 
37 0.01519 0.11351 0.17661 0.18809 0.33006 0.34133 0.52195 0.54475 0.66154 0.82218 0.83988 0.85405 1.00878 1.18391 1.19872 1.24038 1.34845 1.52383 1.67472 1.86528 1.89245 2.08888 2.21558 2.35339 2.65719 2.84125 3.00799 3.17967 3.32811 3.46379 3.60987 3.78841 4.111 4.35819 4.52536 4.66596 4.83363 
48 0.00968 0.1004 0.16794 0.17639 0.19291 0.32264 0.33138 0.35141 0.51408 0.52969 0.65298 0.67924 0.81594 0.83304 0.8431 1.00104 1.01378 1.17566 1.18574 1.20846 1.33993 1.35752 1.51416 1.54489 1.66606 1.68353 1.8584 1.87636 2.07971 2.20424 2.22652 2.34619 2.64946 2.8324 2.85322 2.99872 3.17222 3.32065 3.45608 3.47274 3.60236 3.77861 4.10449 4.35064 4.5183 4.65648 4.82597 4.84908 
41 0.01767 0.10243 0.16455 0.17418 0.20354 0.31853 0.32887 0.5101 0.53256 0.64937 0.80875 0.82811 0.83901 0.99673 1.01636 1.172 1.18433 1.21482 1.33615 1.36547 1.51175 1.66256 1.85402 1.88459 2.07786 2.20108 2.23883 2.34228 2.64613 2.82881 2.99501 3.16847 3.3169 3.45219 3.59804 3.77581 4.09984 4.34635 4.5149 4.65327 4.82192 
37 0.0205 0.11305 0.17268 0.18401 0.32535 0.33576 0.51775 0.5413 0.65862 0.82109 0.83742 0.85377 1.00408 1.02345 1.18016 1.19517 1.34464 1.52248 1.66948 1.69548 1.86127 1.88846 2.08557 2.21248 2.34966 2.657 2.83719 3.00639 3.17665 3.32482 3.4607 3.60885 3.78931 4.108 4.35417 4.52547 4.82977 
43 0.01617 0.10633 0.17032 0.1796 0.20505 0.32416 0.33388 0.51547 0.53381 0.65555 0.81092 0.83302 0.84332 1.00198 1.01659 1.17748 1.18897 1.21696 1.3418 1.36607 1.51757 1.66825 1.69244 1.85967 1.88447 2.08192 2.20786 2.24157 2.34754 2.65154 2.83475 3.00184 3.17382 3.32198 3.45775 3.48303 3.60442 3.7823 4.10563 4.35196 4.51912 4.66327 4.82729 
40 0.00784 0.10316 0.17207 0.18295 0.32591 0.33701 0.51708 0.53739 0.6564 0.8164 0.83532 0.848 1.00418 1.0265 1.17911 1.19235 1.22567 1.34354 1.37329 1.51804 1.67082 1.86136 1.89107 2.08232 2.20915 2.25146 2.34913 2.65248 2.83617 3.00257 3.17481 3.32361 3.45913 3.6049 3.7817 4.10668 4.3534 4.52015 4.66024 4.82929 
33 0.00809 0.11636 0.17521 0.19107 0.32849 0.34284 0.52114 0.55589 0.66165 0.83359 0.84731 1.00734 1.18286 1.20455 1.34841 1.52593 1.67417 1.86452 2.09459 2.21637 2.35254 2.65891 2.84126 3.01073 3.17993 3.32828 3.46451 3.61338 3.79386 4.11179 4.35796 4.53052 4.83432 
40 0.01271 0.1094 0.17138 0.18198 0.32417 0.33425 0.51634 0.53697 0.65546 0.81668 0.83513 0.8484 1.00315 1.02225 1.17861 1.1921 1.22683 1.3428 1.37274 1.51671 1.66895 1.69891 1.86065 1.89053 2.08198 2.20871 2.34854 2.65179 2.8356 3.00255 3.17441 3.3229 3.45893 3.6047 3.78252 4.10611 4.35278 4.52013 4.65588 4.82833 
38 0.00856 0.10724 0.1698 0.18085 0.32305 0.33408 0.51478 0.53694 0.65474 0.81639 0.8338 0.84838 1.00165 1.0244 1.17694 1.19108 1.23006 1.34147 1.51736 1.66804 1.85891 1.89191 2.08263 2.20809 2.34689 2.65219 2.83395 3.00094 3.17309 3.32108 3.4574 3.60321 3.78315 4.10492 4.35159 4.52185 4.66863 4.82692 
42 0.00943 0.04532 0.12777 0.17738 0.18827 0.33048 0.34098 0.52142 0.54013 0.66079 0.8257 0.84158 0.85713 1.00904 1.03073 1.18366 1.19625 1.22823 1.3479 1.37377 1.52182 1.67517 1.86581 1.89078 2.0874 2.21464 2.35353 2.6565 2.84027 2.86938 3.00669 3.17951 3.32791 3.46357 3.4895 3.60946 3.78613 4.11144 4.35785 4.52481 4.66372 4.8333 
36 0.01877 0.11006 0.16804 0.18044 0.3208 0.3324 0.51284 0.53697 0.65339 0.81894 0.83379 0.85484 0.99972 1.17488 1.19004 1.33943 1.51494 1.66548 1.85652 1.89338 2.08015 2.2056 2.34501 2.64898 2.83242 2.99917 3.17158 3.31961 3.45607 3.60216 3.78178 4.10308 4.34937 4.51825 4.66771 4.82526 
40 0.01914 0.1043 0.16835 0.17743 0.20038 0.32225 0.33147 0.36273 0.51459 0.53571 0.65588 0.81178 0.83176 0.84165 1.00053 1.01463 1.17652 1.18862 1.21823 1.34143 1.52137 1.66588 1.68754 1.85772 1.87927 2.08434 2.20716 2.34619 2.65345 2.83334 3.00136 3.17343 3.32137 3.45699 3.60424 3.78657 4.1044 4.35025 4.51976 4.82635 
48 0.01151 0.10011 0.17336 0.18196 0.2015 0.32761 0.33661 0.36584 0.51923 0.53708 0.65781 0.68455 0.81797 0.83659 0.84617 1.00592 1.0208 1.18106 1.19183 1.21787 1.34509 1.36595 1.5187 1.54488 1.67225 1.6974 1.86296 1.88141 2.08526 2.21159 2.24424 2.3508 2.6532 2.83802 2.86279 3.00385 3.1763 3.32528 3.46051 3.47721 3.60606 3.78254 4.10854 4.35504 4.52101 4.6587 4.83085 4.86423 
42 0.01442 0.10482 0.16568 0.17548 0.20543 0.3192 0.32886 0.3722 0.51095 0.53134 0.65076 0.81872 0.8324 0.84905 0.99785 1.01331 1.17301 1.18515 1.21638 1.33749 1.37418 1.5128 1.66332 1.6858 1.85475 1.87819 2.07592 2.20233 2.24156 2.34317 2.64773 2.82995 2.99684 3.16949 3.31785 3.45378 3.60015 3.77586 4.10113 4.34692 4.51571 4.82273 
40 0.01808 0.10701 0.16704 0.17759 0.318 0.32757 0.35107 0.51185 0.53278 0.65161 0.81826 0.83288 0.85021 0.99914 1.02024 1.17412 1.18735 1.22265 1.3382 1.36579 1.51378 1.66494 1.85627 1.88721 2.07834 2.20391 2.34429 2.64792 2.83084 2.99702 3.17071 3.31884 3.45458 3.60061 3.77724 4.10203 4.34822 4.51655 4.65936 4.82398 
46 0.01846 0.10602 0.16825 0.17729 0.19871 0.32204 0.33122 0.35913 0.51372 0.53178 0.65292 0.69347 0.82132 0.83472 0.84919 1.00076 1.01538 1.17593 1.18738 1.21643 1.34014 1.3643 1.51391 1.66615 1.68674 1.85758 1.87583 2.07747 2.20579 2.24294 2.34579 2.64914 2.83253 2.85868 2.99915 3.17199 3.32051 3.456 3.4774 3.60191 3.77774 4.10364 4.34976 4.51721 4.65789 4.82572 
41 0.01632 0.10432 0.16699 0.17666 0.20736 0.32085 0.33091 0.51214 0.53108 0.65133 0.81113 0.83033 0.84129 0.99907 1.01713 1.17399 1.18576 1.21481 1.33834 1.36245 1.51202 1.66519 1.69697 1.85636 1.88501 2.07688 2.20431 2.34416 2.64736 2.83109 2.99723 3.16998 3.31838 3.45411 3.48141 3.59983 3.77544 4.10178 4.3484 4.51471 4.82389 
45 0.01437 0.10245 0.16877 0.17727 0.19511 0.32334 0.33214 0.3548 0.51514 0.53442 0.65504 0.80955 0.83191 0.84142 1.00148 1.01474 1.1766 1.18723 1.21241 1.34121 1.36504 1.51651 1.66675 1.68513 1.85855 1.87579 2.0805 2.20592 2.23373 2.34677 2.65062 2.8336 2.86091 2.99969 3.17313 3.32154 3.45747 3.49318 3.60355 3.77992 4.10464 4.35076 4.5193 4.65957 4.82678 
50 0.01584 0.09951 0.16746 0.17545 0.18919 0.32198 0.32974 0.34174 0.51384 0.52837 0.65256 0.67012 0.80573 0.83102 0.83992 0.86884 1.00057 1.01138 1.17595 1.1855 1.20555 1.33973 1.35464 1.51371 1.53663 1.66572 1.68159 1.85775 1.87303 2.07803 2.20428 2.22591 2.34594 2.6488 2.83207 2.85124 2.99809 3.1721 3.3206 3.45577 3.469 3.60141 3.77693 4.10383 4.12293 4.34978 4.51664 4.65253 4.8254 4.84233 
47 0.01637 0.10146 0.16795 0.17646 0.19389 0.322 0.33039 0.34633 0.51385 0.52999 0.65337 0.80659 0.83098 0.84027 1.00018 1.01192 1.17565 1.18578 1.20858 1.34003 1.35911 1.51403 1.54964 1.66597 1.68347 1.85752 1.87424 2.07744 2.20479 2.22901 2.34576 2.64965 2.83219 2.85319 2.99863 3.17181 3.32045 3.45592 3.47187 3.60206 3.77795 4.10372 4.34954 4.5173 4.65751 4.82543 4.84526 
48 0.01557 0.10055 0.16159 0.17064 0.19112 0.31508 0.32386 0.34235 0.5063 0.52228 0.6445 0.66881 0.81601 0.82892 0.84475 0.99404 1.0072 1.16854 1.17988 1.20887 1.33253 1.35775 1.50507 1.54283 1.65914 1.67731 1.85077 1.86881 2.06936 2.19711 2.22916 2.33896 2.64123 2.82464 2.85113 2.99079 3.16475 3.31331 3.44884 3.47602 3.59426 3.76893 4.09682 4.34271 4.50978 4.64912 4.81835 4.8441 
40 0.0085 0.09943 0.17064 0.18021 0.2117 0.32463 0.33465 0.51666 0.53838 0.6567 0.80799 0.83236 0.84218 1.00232 1.01853 1.17829 1.19061 1.21981 1.34277 1.37576 1.52064 1.66857 1.69614 1.86028 1.88945 2.0835 2.21032 2.34808 2.65344 2.83635 3.00377 3.17471 3.32296 3.45876 3.60547 3.78492 4.1055 4.35237 4.52122 4.82816 
46 0.0126 0.10271 0.172 0.18064 0.20027 0.32605 0.3349 0.35919 0.51789 0.53595 0.65732 0.81168 0.83447 0.84393 1.00423 1.01787 1.17973 1.19063 1.21677 1.34377 1.36499 1.51827 1.6699 1.68971 1.86136 1.87897 2.08423 2.20909 2.23795 2.34919 2.65317 2.83652 2.86058 3.0028 3.17541 3.32394 3.45968 3.47989 3.60542 3.7828 4.10724 4.35409 4.52151 4.66444 4.8294 4.85776 
48 0.01737 0.10584 0.16847 0.17714 0.19478 0.32198 0.33012 0.34352 0.5138 0.52915 0.65239 0.67003 0.81951 0.83451 0.84609 1.00093 1.01284 1.17555 1.18563 1.20786 1.33998 1.35823 1.51321 1.536 1.66588 1.68233 1.85801 1.87484 2.07781 2.20406 2.22655 2.34628 2.64926 2.83224 2.85352 2.99819 3.17218 3.32055 3.45631 3.47277 3.6018 3.77742 4.10428 4.35003 4.5169 4.65115 4.82581 4.84642 
35 0.02109 0.11588 0.17112 0.18466 0.32354 0.33505 0.51527 0.54086 0.65601 0.8246 0.83803 1.00206 1.02317 1.17773 1.19376 1.34229 1.5189 1.6675 1.85932 1.89549 2.08321 2.20868 2.34766 2.653 2.83457 3.00174 3.17448 3.32252 3.45849 3.60606 3.78379 4.10583 4.35238 4.52201 4.82772 
54 0.01459 0.0983 0.16218 0.17044 0.18562 0.31579 0.32348 0.33497 0.5072 0.51978 0.54673 0.64523 0.65898 0.81438 0.82865 0.83955 0.99495 1.00614 1.16925 1.17881 1.19788 1.33333 1.34804 1.5053 1.5244 1.65976 1.6752 1.85148 1.86576 2.06936 2.09073 2.19757 2.21861 2.33985 2.64133 2.82531 2.8433 2.99145 3.02417 3.16543 3.18275 3.31411 3.34602 3.44976 3.4639 3.59509 3.76933 4.09789 4.11758 4.34383 4.50934 4.6444 4.81946 4.83627 
40 0.01938 0.10661 0.16749 0.17721 0.20597 0.32114 0.3309 0.51301 0.53392 0.65318 0.81479 0.83224 0.84458 0.99934 1.01425 1.17505 1.18742 1.21856 1.3398 1.51456 1.6645 1.68431 1.85654 1.87841 2.07842 2.20509 2.34496 2.6495 2.83181 2.99864 3.17169 3.31991 3.45591 3.60208 3.77872 4.10315 4.34878 4.51739 4.65854 4.82488 
48 0.01708 0.10288 0.17099 0.17915 0.19549 0.32566 0.33425 0.35441 0.51649 0.53105 0.65521 0.67378 0.81208 0.83398 0.84313 1.00376 1.0166 1.17829 1.18795 1.20845 1.34248 1.35888 1.51603 1.53891 1.66928 1.68722 1.86084 1.87742 2.08127 2.20749 2.23007 2.34853 2.65173 2.83457 2.85362 3.00114 3.17443 3.323 3.45823 3.47204 3.60394 3.7794 4.10638 4.35231 4.51916 4.65651 4.82807 4.84572 
44 0.01562 0.11348 0.17577 0.18606 0.22764 0.32938 0.33969 0.52034 0.53862 0.6593 0.69096 0.83021 0.84273 0.86514 1.00776 1.02632 1.18209 1.19396 1.22465 1.34674 1.37167 1.52086 1.67357 1.70626 1.86503 1.89291 2.08601 2.21161 2.24605 2.353 2.65595 2.83946 3.00626 3.17866 3.32739 3.4626 3.48775 3.60843 3.78485 4.1106 4.3576 4.52373 4.66968 4.8328 
36 0.02251 0.11577 0.17435 0.18595 0.32757 0.33885 0.51954 0.5425 0.66039 0.82498 0.84 0.86035 1.00602 1.02819 1.18175 1.19711 1.34643 1.52332 1.67235 1.86325 1.8932 2.08621 2.2124 2.35151 2.65708 2.83932 3.0064 3.178 3.32609 3.46212 3.60922 3.78788 4.10939 4.35577 4.52619 4.83116 
40 0.01614 0.10222 0.1615 0.17154 0.20659 0.31496 0.32515 0.50604 0.52843 0.64434 0.813 0.82774 0.84474 0.99348 1.01163 1.16804 1.18094 1.21539 1.33225 1.36232 1.50579 1.65902 1.68358 1.85054 1.87444 2.07024 2.19724 2.33856 2.64247 2.8248 2.99047 3.16438 3.31278 3.44835 3.59395 3.769 4.09641 4.34248 4.51058 4.81799 
45 0.01585 0.10427 0.17086 0.17943 0.19825 0.32502 0.334 0.36137 0.51656 0.53401 0.65638 0.81164 0.8339 0.84357 1.00305 1.01626 1.17881 1.18989 1.21668 1.34335 1.36882 1.51855 1.66904 1.68913 1.86027 1.87787 2.08345 2.20918 2.24165 2.34835 2.65233 2.83556 2.86144 3.00296 3.17478 3.32328 3.45867 3.47836 3.60458 3.78238 4.10667 4.35285 4.52082 4.66372 4.82866 
38 0.0122 0.10218 0.16148 0.17265 0.3145 0.32549 0.50598 0.53173 0.64598 0.80891 0.82637 0.84087 0.99323 1.0124 1.1685 1.18272 1.22338 1.33277 1.50841 1.65867 1.85005 1.88223 2.07081 2.19768 2.33851 2.64354 2.82489 2.9912 3.16511 3.31314 3.44919 3.59485 3.77152 4.0966 4.34249 4.51144 4.65989 4.8182 
40 0.01162 0.11152 0.17431 0.185 0.32767 0.3384 0.51959 0.54056 0.65876 0.82302 0.8394 0.85568 1.00635 1.02634 1.18097 1.19358 1.22586 1.34607 1.37854 1.5213 1.67242 1.86397 1.89499 2.08547 2.21124 2.35146 2.65568 2.83867 3.00534 3.17792 3.32642 3.46151 3.4912 3.60823 3.78533 4.1095 4.3568 4.52323 4.6652 4.83188 
44 0.01101 0.09907 0.16507 0.17408 0.19477 0.31911 0.32827 0.35746 0.5115 0.5315 0.65117 0.80616 0.82851 0.83802 0.99732 1.01113 1.1735 1.185 1.2132 1.33791 1.36444 1.51317 1.66323 1.68587 1.8544 1.87516 2.07661 2.20442 2.34309 2.64726 2.82991 2.85633 2.9972 3.16945 3.3181 3.45374 3.47882 3.59981 3.77594 4.10112 4.3467 4.51501 4.82274 4.85584 
37 0.01224 0.10581 0.16824 0.17953 0.3213 0.33249 0.51301 0.53683 0.6536 0.81171 0.83122 0.84405 0.99959 1.02427 1.17518 1.18926 1.22621 1.33978 1.51701 1.6665 1.85696 1.89054 2.08095 2.20622 2.34487 2.65027 2.83262 2.99974 3.17155 3.31958 3.4558 3.60237 3.78247 4.10302 4.34927 4.51919 4.82511 
36 0.01871 0.10662 0.16432 0.17634 0.31711 0.32907 0.50927 0.53726 0.64923 0.81471 0.83004 0.84939 0.99586 1.03061 1.17186 1.18848 1.33629 1.51184 1.66187 1.85272 2.07432 2.20191 2.3413 2.64531 2.82851 2.99496 3.16783 3.31621 3.4521 3.59835 3.77484 4.09926 4.3453 4.51337 4.66292 4.82128 
40 0.0126 0.09982 0.16014 0.17039 0.21478 0.31359 0.32389 0.50472 0.52733 0.64383 0.80923 0.82532 0.83949 0.99194 1.00992 1.16704 1.18069 1.21848 1.33126 1.50437 1.65756 1.68489 1.84877 1.87526 2.06837 2.19613 2.33704 2.64 2.82334 2.9894 3.16306 3.31154 3.44732 3.59271 3.76759 4.0949 4.34076 4.50808 4.66753 4.81659 
38 0.01881 0.10972 0.16862 0.17922 0.3076 0.32455 0.33669 0.51358 0.53631 0.65425 0.82191 0.83557 0.8567 1.00056 1.01804 1.17635 1.19123 1.34086 1.51752 1.66546 1.6907 1.85755 1.88579 2.08227 2.20608 2.34614 2.65231 2.83274 3.00105 3.17318 3.32106 3.45691 3.6039 3.78149 4.10454 4.35047 4.51998 4.82601 
42 0.01389 0.10763 0.17123 0.18148 0.22793 0.32464 0.33477 0.51611 0.53576 0.65532 0.81599 0.83436 0.84589 1.00289 1.02121 1.17801 1.19015 1.22015 1.34241 1.36911 1.51672 1.66887 1.70023 1.86075 1.89922 2.08258 2.20895 2.34823 2.65126 2.83523 3.00145 3.17392 3.32236 3.45812 3.48426 3.60405 3.78103 4.10587 4.35289 4.51944 4.66915 4.82829 
45 0.01619 0.10478 0.17354 0.18291 0.21093 0.3274 0.33699 0.51873 0.53754 0.65785 0.80773 0.83439 0.84385 1.00534 1.02165 1.18036 1.1913 1.21708 1.34516 1.3706 1.51918 1.67139 1.69529 1.86321 1.89059 2.08449 2.21186 2.25034 2.35031 2.65369 2.83744 2.86292 3.00429 3.1762 3.32538 3.46031 3.4819 3.60618 3.78443 4.10778 4.3546 4.52194 4.66415 4.83008 4.86177 
54 0.01338 0.09989 0.1691 0.17681 0.18747 0.32316 0.33003 0.33944 0.51559 0.52763 0.55032 0.65573 0.67727 0.80884 0.83353 0.84223 0.8647 1.00272 1.01226 1.1779 1.18682 1.20361 1.34196 1.35589 1.51572 1.53532 1.66735 1.68034 1.85912 1.87118 2.07969 2.20635 2.22455 2.34797 2.37031 2.65121 2.83378 2.85129 3.00068 3.1743 3.19207 3.32262 3.34182 3.45856 3.47202 3.60411 3.77939 4.10633 4.12318 4.3515 4.51954 4.65689 4.82776 4.84336 
43 0.02012 0.10296 0.16444 0.17385 0.19814 0.318 0.32685 0.34618 0.50972 0.52847 0.64911 0.81257 0.82958 0.84078 0.99663 1.01019 1.17197 1.18404 1.21469 1.33631 1.36937 1.5107 1.66164 1.68104 1.85335 1.87169 2.07323 2.20073 2.23759 2.34189 2.64673 2.82804 2.85714 2.99481 3.16847 3.31677 3.45249 3.59833 3.77435 4.10003 4.34549 4.51487 4.82133 
41 0.01864 0.10311 0.16487 0.17487 0.21307 0.31853 0.32858 0.50961 0.5285 0.64927 0.81003 0.82879 0.84056 0.99674 1.01408 1.17223 1.18518 1.21778 1.33626 1.3689 1.51064 1.66268 1.69911 1.85404 1.88607 2.07575 2.20181 2.34203 2.64567 2.82854 2.995 3.16842 3.31664 3.45218 3.59804 3.77406 4.09971 4.34563 4.51404 4.65749 4.82148 
48 0.00659 0.09559 0.16528 0.17379 0.191 0.3199 0.32846 0.34704 0.51136 0.52752 0.65 0.67176 0.80753 0.82892 0.83812 0.99812 1.01084 1.17327 1.18351 1.20724 1.33742 1.35626 1.51042 1.53208 1.66357 1.68254 1.85524 1.87274 2.07514 2.20198 2.22858 2.34334 2.64561 2.82963 2.85056 2.99547 3.16901 3.3179 3.45324 3.46964 3.5989 3.77364 4.10104 4.34711 4.51326 4.64849 4.8229 4.84377 
38 0.01918 0.10379 0.16446 0.17457 0.2135 0.31837 0.32925 0.51012 0.53625 0.65072 0.812 0.82911 0.8418 0.99662 1.01607 1.17236 1.18658 1.22615 1.33708 1.51417 1.66257 1.85366 1.8832 2.07492 2.20232 2.34196 2.64754 2.82916 2.99646 3.16863 3.31675 3.45261 3.5989 3.77715 4.09968 4.34568 4.51659 4.82165 
39 0.01191 0.10503 0.17571 0.18586 0.22658 0.32936 0.33947 0.52141 0.54301 0.66148 0.82129 0.8391 0.85108 1.00752 1.0251 1.18327 1.1965 1.2296 1.34802 1.52406 1.67396 1.8647 1.88814 2.08922 2.21433 2.35258 2.65652 2.84004 3.00717 3.1794 3.32777 3.4634 3.60964 3.78732 4.11061 4.35692 4.52451 4.67212 4.83299 
34 0.01454 0.11307 0.16738 0.18186 0.32022 0.3329 0.51244 0.54555 0.65478 0.82226 0.83523 0.99895 1.02656 1.17432 1.19133 1.33946 1.52007 1.66443 1.85566 2.08054 2.20567 2.34453 2.65616 2.83226 3.00209 3.17203 3.31988 3.45555 3.60612 3.78844 4.10253 4.3491 4.52834 4.82491 
42 0.01076 0.09482 0.17499 0.1845 0.21381 0.32909 0.33898 0.52072 0.54081 0.65992 0.81293 0.83648 0.84629 1.007 1.02398 1.18219 1.19384 1.22179 1.34685 1.3737 1.52119 1.67337 1.70433 1.86476 1.89177 2.08615 2.21444 2.35198 2.65497 2.83954 3.00626 3.17778 3.32659 3.4622 3.48754 3.60802 3.78474 4.10959 4.35617 4.5226 4.66315 4.83243 
50 0.01428 0.10238 0.16752 0.17587 0.19125 0.32138 0.32917 0.34104 0.51309 0.52684 0.57874 0.65208 0.66892 0.8196 0.83401 0.84475 1.00056 1.01209 1.17545 1.1855 1.20814 1.33952 1.35598 1.51226 1.53246 1.66543 1.68196 1.85725 1.87245 2.07671 2.20398 2.22671 2.34566 2.64799 2.83134 2.85051 2.99767 3.1716 3.31997 3.45559 3.46958 3.60126 3.77607 4.10364 4.12635 4.34943 4.51621 4.65161 4.82525 4.84426 
33 0.01618 0.12001 0.17227 0.18738 0.32504 0.33823 0.51749 0.54892 0.65766 0.82898 0.84167 1.00389 1.17951 1.1994 1.34423 1.52087 1.6695 1.86086 2.08487 2.21015 2.34902 2.65621 2.83769 3.0065 3.17608 3.32366 3.46043 3.60939 3.78562 4.10756 4.35399 4.52385 4.82978 
37 0.05425 0.12567 0.16278 0.17466 0.31464 0.32498 0.50588 0.52752 0.64506 0.81024 0.82703 0.84237 0.99351 1.01275 1.16831 1.18232 1.22245 1.33271 1.50599 1.65873 1.85009 1.87887 2.06946 2.19729 2.33846 2.64193 2.82454 2.99067 3.16466 3.31295 3.44883 3.59441 3.76899 4.09648 4.34228 4.50986 4.81789 
47 0.01855 0.10313 0.17037 0.17879 0.19684 0.32457 0.33335 0.35615 0.51606 0.53344 0.65547 0.69218 0.81343 0.83351 0.84285 1.00242 1.01468 1.17824 1.18903 1.21513 1.34249 1.36579 1.51723 1.66827 1.68648 1.85979 1.87682 2.08206 2.20795 2.23823 2.34789 2.65206 2.83481 2.85909 3.0014 3.1741 3.32252 3.45831 3.47882 3.6038 3.78106 4.10583 4.35155 4.5199 4.65892 4.8277 4.8531 
48 0.01866 0.10562 0.16767 0.17647 0.19548 0.32148 0.33032 0.35021 0.51272 0.5285 0.65149 0.67515 0.82051 0.83424 0.84804 1.00027 1.01388 1.17484 1.18545 1.21101 1.33909 1.35854 1.51231 1.54104 1.66574 1.68543 1.8572 1.87488 2.077 2.20417 2.23346 2.34517 2.6482 2.83114 2.8523 2.99763 3.17109 3.31962 3.45507 3.47196 3.60091 3.77614 4.10324 4.34917 4.51655 4.65444 4.82485 4.8499 
56 0.01653 0.10072 0.16951 0.17713 0.18845 0.32477 0.33221 0.34332 0.51601 0.52845 0.55276 0.65466 0.66731 0.80852 0.83335 0.84205 0.8642 1.00315 1.01347 1.17788 1.18668 1.20313 1.3422 1.3562 1.51423 1.52989 1.66836 1.68313 1.85998 1.87361 2.0785 2.09632 2.20638 2.2238 2.34808 2.3719 2.64966 2.66682 2.8344 2.8525 3.00041 3.02337 3.1739 3.18866 3.32284 3.45818 3.47056 3.60343 3.77845 4.10598 4.11995 4.35206 4.51777 4.65117 4.82785 4.84325 
40 0.02005 0.10677 0.16957 0.17964 0.22022 0.32333 0.33357 0.51506 0.53678 0.6547 0.81347 0.8326 0.8436 1.00141 1.01905 1.17725 1.19047 1.22311 1.3418 1.51693 1.66726 1.69501 1.85873 1.88713 2.08182 2.20764 2.34676 2.65149 2.83432 3.00175 3.17357 3.32173 3.45723 3.60293 3.78232 4.10443 4.35098 4.5197 4.66195 4.82686 
50 0.01653 0.0948 0.16347 0.17146 0.18476 0.31852 0.32621 0.33806 0.51041 0.52676 0.65021 0.68878 0.79602 0.82634 0.83506 0.85279 0.99674 1.00761 1.17247 1.18235 1.20437 1.33659 1.35627 1.51061 1.53876 1.66232 1.67929 1.85385 1.86921 2.07447 2.20102 2.22536 2.34225 2.6455 2.82878 2.85165 2.99511 3.16842 3.31689 3.45274 3.46974 3.59791 3.77336 4.10001 4.12079 4.34584 4.5133 4.65008 4.82189 4.8427 
53 0.01171 0.09714 0.16499 0.17312 0.18233 0.20818 0.3223 0.32964 0.34044 0.51396 0.52795 0.65281 0.66954 0.80221 0.83044 0.83905 0.85712 1.00044 1.0101 1.17588 1.18489 1.20239 1.34002 1.35477 1.51332 1.53378 1.66564 1.68031 1.85767 1.87189 2.07792 2.20419 2.22277 2.34582 2.64844 2.83151 2.84902 2.99782 3.02031 3.17164 3.18833 3.32061 3.45589 3.46839 3.60123 3.77681 4.10366 4.11821 4.34953 4.5165 4.65246 4.82538 4.84152 
50 0.01539 0.08976 0.1539 0.16417 0.17296 0.19697 0.31347 0.32091 0.33195 0.5058 0.52311 0.64516 0.68077 0.79105 0.82194 0.83045 0.84608 0.99192 1.00243 1.16788 1.17726 1.19641 1.33185 1.35036 1.50544 1.65681 1.67205 1.84836 1.86205 2.06777 2.19551 2.21542 2.33753 2.64065 2.82333 2.84438 2.98978 3.16377 3.31223 3.44778 3.46175 3.59297 3.76814 4.09539 4.11154 4.34053 4.50835 4.64654 4.81684 4.8361 
46 0.00722 0.09534 0.17006 0.17931 0.20325 0.32424 0.33357 0.36656 0.51568 0.53318 0.65484 0.68511 0.82203 0.836 0.8493 1.00286 1.01922 1.17807 1.18984 1.21955 1.34256 1.36895 1.51559 1.54544 1.66911 1.86 1.8822 2.0805 2.2077 2.24055 2.34789 2.6507 2.83476 2.86404 3.00109 3.17364 3.32263 3.45814 3.48256 3.60372 3.77948 4.10568 4.35209 4.51876 4.65918 4.82785 
46 0.01201 0.10627 0.16839 0.17753 0.1989 0.32222 0.33135 0.3558 0.5137 0.53115 0.65277 0.68223 0.82343 0.83595 0.8532 1.00102 1.01536 1.17532 1.18616 1.21289 1.33964 1.35958 1.51434 1.666 1.68611 1.858 1.87723 2.07867 2.2042 2.23072 2.34622 2.64997 2.83247 2.85801 2.99851 3.17241 3.32061 3.45633 3.47868 3.60208 3.77779 4.10414 4.35033 4.51748 4.65391 4.82605 
59 0.01179 0.08843 0.15365 0.16249 0.17117 0.19374 0.31078 0.31756 0.3271 0.50273 0.51372 0.53475 0.64088 0.65166 0.7964 0.82114 0.82964 0.84871 0.99011 0.99933 1.16473 1.17326 1.18815 1.22077 1.32886 1.34132 1.50086 1.51723 1.65457 1.66791 1.8464 1.85859 2.0643 2.08254 2.19227 2.20967 2.33521 2.355 2.63686 2.65696 2.82046 2.83688 2.98681 3.0075 3.16103 3.1751 3.30956 3.32264 3.44514 3.45651 3.59048 3.76477 4.09334 4.10653 4.33872 4.50454 4.63905 4.81459 4.82852 
47 0.01056 0.09967 0.16868 0.17731 0.19614 0.3229 0.33167 0.35322 0.5147 0.53246 0.65396 0.6963 0.81225 0.83216 0.84152 1.00091 1.01325 1.17667 1.18721 1.21234 1.34076 1.36206 1.51499 1.66625 1.68404 1.85837 1.87738 2.07892 2.20619 2.23786 2.3465 2.65003 2.83315 2.85628 2.9997 3.17263 3.32124 3.45661 3.47556 3.6022 3.77945 4.10397 4.3503 4.51887 4.66123 4.82605 4.84799 
35 0.02114 0.11388 0.16957 0.18271 0.3229 0.33561 0.51419 0.54086 0.65498 0.82231 0.83597 0.87734 1.00191 1.17648 1.19308 1.34102 1.51871 1.66762 1.85834 1.89446 2.08055 2.20795 2.34608 2.65179 2.83392 3.00214 3.17326 3.32095 3.4567 3.60441 3.78223 4.104 4.35061 4.51987 4.82648 
44 0.00782 0.09951 0.17055 0.17991 0.20363 0.32472 0.33422 0.36925 0.51636 0.53445 0.65574 0.82237 0.83694 0.85159 1.00335 1.01974 1.17837 1.19007 1.21968 1.34262 1.36581 1.51678 1.66893 1.692 1.86028 1.88036 2.08106 2.20867 2.24777 2.34842 2.65213 2.83523 2.86304 3.0017 3.17465 3.32326 3.45895 3.60472 3.78098 4.10634 4.35246 4.52029 4.6608 4.82831 
50 0.00821 0.09321 0.16068 0.169 0.1822 0.31518 0.32287 0.33415 0.50764 0.52322 0.64625 0.67131 0.79931 0.8251 0.83397 0.85926 0.99439 1.0058 1.16971 1.17953 1.20061 1.33378 1.35146 1.50704 1.53479 1.65924 1.67548 1.85114 1.86631 2.07018 2.19793 2.22267 2.33979 2.64302 2.82576 2.84671 2.99182 3.1657 3.31434 3.44966 3.46327 3.59525 3.77037 4.09768 4.12078 4.34321 4.51038 4.65089 4.81926 4.83867 
36 0.01259 0.10949 0.16607 0.17872 0.3188 0.32982 0.51033 0.53579 0.65045 0.81942 0.83321 0.86868 0.99779 1.02117 1.17319 1.18994 1.33738 1.51295 1.66332 1.85431 1.8905 2.07536 2.20311 2.34279 2.6478 2.82959 2.99643 3.16944 3.31763 3.4535 3.59989 3.77592 4.10094 4.34703 4.51639 4.82258 
39 0.01627 0.10612 0.16615 0.17681 0.31894 0.32925 0.51092 0.53298 0.65063 0.8126 0.83039 0.84441 0.99789 1.01743 1.17341 1.18734 1.22497 1.33749 1.37402 1.513 1.66411 1.85507 1.88395 2.0778 2.20279 2.34338 2.64748 2.83038 2.99679 3.16955 3.31798 3.45357 3.59902 3.77692 4.10099 4.34751 4.51647 4.67473 4.82319 
40 0.00968 0.10847 0.17078 0.18146 0.32368 0.33404 0.51524 0.53462 0.65472 0.81778 0.83531 0.85076 1.00276 1.02463 1.17744 1.19026 1.22296 1.34173 1.36813 1.51624 1.66889 1.86006 1.89013 2.08134 2.20775 2.34781 2.65115 2.83448 3.00038 3.17347 3.32185 3.45774 3.48795 3.60329 3.78085 4.10545 4.35228 4.52037 4.66771 4.82756 
37 0.01139 0.10733 0.17025 0.1831 0.32334 0.33525 0.51492 0.53881 0.65466 0.81459 0.83299 0.84725 1.0019 1.17673 1.19118 1.22851 1.34123 1.51648 1.6683 1.85889 1.89813 2.08175 2.20806 2.34656 2.65054 2.83392 3.00072 3.17209 3.32087 3.4566 3.60336 3.77992 4.10407 4.35152 4.51835 4.6693 4.82677 
54 0.01074 0.09684 0.16435 0.17234 0.18321 0.31894 0.32608 0.33604 0.51151 0.5247 0.55323 0.65038 0.66535 0.80737 0.82971 0.83852 0.87361 0.99855 1.00859 1.17353 1.18266 1.20027 1.33783 1.35306 1.51047 1.53016 1.66321 1.67702 1.85525 1.86883 2.07369 2.09338 2.20162 2.21981 2.34378 2.64634 2.82955 2.84794 2.99567 3.02015 3.16975 3.1869 3.31848 3.45402 3.46816 3.59943 3.77402 4.10179 4.11656 4.34766 4.51412 4.65101 4.82345 4.83977 
34 0.00878 0.11096 0.17142 0.18559 0.32433 0.33681 0.51645 0.54403 0.65689 0.82374 0.83748 0.87527 1.00325 1.17854 1.19635 1.34306 1.52019 1.66955 1.8601 2.08271 2.21049 2.34859 2.65371 2.83584 3.00317 3.17505 3.32296 3.45876 3.60679 3.78659 4.1061 4.35323 4.52299 4.82887 
42 0.01263 0.10473 0.16841 0.17829 0.21448 0.32193 0.3319 0.51372 0.53522 0.65288 0.81141 0.83135 0.84203 0.99997 1.01685 1.17613 1.18925 1.22151 1.34012 1.36923 1.51441 1.66623 1.70232 1.85752 1.88679 2.07938 2.20646 2.34566 2.64865 2.83272 2.999 3.1719 3.32059 3.4559 3.48774 3.60167 3.77848 4.10334 4.34986 4.51692 4.65584 4.82528 
43 0.01576 0.10101 0.16688 0.17591 0.19902 0.32065 0.32993 0.36437 0.51289 0.53314 0.65308 0.8072 0.82951 0.83902 0.99867 1.01231 1.17459 1.1859 1.21348 1.339 1.36473 1.51577 1.66485 1.68675 1.85619 1.87766 2.07883 2.20418 2.23439 2.34456 2.64909 2.83193 2.9985 3.17085 3.31934 3.45531 3.60077 3.77962 4.10225 4.34834 4.5168 4.66588 4.82437 
49 0.01209 0.09912 0.17121 0.17937 0.19581 0.32565 0.33379 0.34894 0.51786 0.53514 0.65731 0.70347 0.80513 0.83308 0.84189 0.86243 1.00336 1.01396 1.17938 1.18913 1.21093 1.34411 1.36591 1.51837 1.55148 1.66903 1.68487 1.86132 1.87844 2.08406 2.21056 2.24299 2.34931 2.65265 2.83672 2.85969 3.00337 3.17531 3.32417 3.45976 3.47871 3.60532 3.78303 4.10701 4.35305 4.5206 4.65944 4.82942 4.85491 
39 0.02135 0.11765 0.17675 0.18846 0.32953 0.34041 0.52133 0.54266 0.66087 0.82757 0.84244 0.86352 1.00808 1.02845 1.18309 1.1966 1.23379 1.34758 1.37859 1.52317 1.67474 1.8658 1.90028 2.08867 2.21378 2.35345 2.65739 2.84081 3.00622 3.17998 3.32783 3.46379 3.61016 3.78922 4.11144 4.35853 4.5267 4.67678 4.83358 
39 0.01986 0.11235 0.17477 0.18562 0.32826 0.33904 0.51941 0.53904 0.65929 0.81771 0.83742 0.84937 1.00634 1.02572 1.18162 1.19466 1.22689 1.34638 1.38851 1.52148 1.67269 1.86382 1.89177 2.08587 2.21202 2.35123 2.65557 2.83851 3.00611 3.17764 3.32587 3.46179 3.60832 3.78614 4.10913 4.35536 4.52368 4.67134 4.83137 
42 0.01157 0.10858 0.17092 0.18078 0.21259 0.32467 0.33466 0.516 0.5352 0.65541 0.82021 0.83618 0.8506 1.00298 1.01876 1.17782 1.18963 1.21939 1.34222 1.36667 1.51797 1.66827 1.69151 1.86042 1.88598 2.08234 2.20752 2.24486 2.34828 2.65307 2.83519 3.00102 3.17437 3.323 3.45849 3.48916 3.60502 3.78413 4.10637 4.3526 4.52171 4.82821 
44 0.01005 0.10447 0.16965 0.17904 0.20468 0.32366 0.33318 0.42087 0.51536 0.53457 0.65466 0.81813 0.83432 0.84616 1.00215 1.01889 1.17715 1.18876 1.21779 1.3419 1.36973 1.51571 1.66779 1.69406 1.85931 1.88361 2.08046 2.20804 2.34701 2.65114 2.83363 2.85899 3.00042 3.1734 3.32202 3.45758 3.48944 3.60355 3.77985 4.10521 4.35166 4.51934 4.66208 4.82705 
40 0.00711 0.10327 0.16798 0.17762 0.20534 0.32179 0.33165 0.51387 0.53653 0.65342 0.81502 0.8326 0.8448 0.99998 1.01559 1.17566 1.18822 1.21981 1.34027 1.51592 1.66553 1.68742 1.85745 1.88098 2.08114 2.20599 2.34569 2.65084 2.83325 2.99903 3.17237 3.32078 3.4563 3.60186 3.78285 4.10372 4.35026 4.5196 4.66153 4.82605 
33 0.01019 0.11007 0.16673 0.18319 0.31933 0.33316 0.51135 0.54217 0.65171 0.82025 0.83359 0.998 1.17363 1.19331 1.33835 1.51582 1.66453 1.8549 2.07901 2.20453 2.34314 2.65078 2.83091 2.999 3.16996 3.31805 3.45422 3.60156 3.7818 4.1013 4.3483 4.52274 4.82359 
46 0.01313 0.10288 0.17266 0.18119 0.20004 0.32701 0.3359 0.36272 0.51909 0.53795 0.65887 0.81133 0.83503 0.84438 1.00486 1.01774 1.18093 1.19215 1.21908 1.34519 1.36958 1.52149 1.67051 1.68881 1.86209 1.87937 2.08552 2.2116 2.24733 2.35046 2.65464 2.83778 2.86475 3.00509 3.177 3.32525 3.46105 3.48782 3.60726 3.7861 4.10802 4.35467 4.52326 4.6657 4.83031 4.85898 
35 0.02285 0.11481 0.17252 0.18556 0.32552 0.33761 0.51691 0.54039 0.65701 0.82377 0.83827 0.86771 1.0042 1.17913 1.19458 1.34334 1.51826 1.67024 1.86107 1.89521 2.08345 2.20999 2.34934 2.65379 2.83635 3.00294 3.17508 3.32351 3.45914 3.60567 3.7829 4.10648 4.35338 4.52278 4.829 
41 0.01646 0.11108 0.17103 0.18201 0.32398 0.33454 0.51536 0.53479 0.65403 0.68628 0.82399 0.83751 0.85939 1.00318 1.03056 1.17807 1.19183 1.23163 1.34215 1.37181 1.51537 1.66942 1.8604 1.89526 2.08089 2.20837 2.3481 2.65035 2.83448 3.00051 3.17354 3.32244 3.4578 3.48623 3.60339 3.77908 4.10562 4.35225 4.51862 4.65957 4.82762 
47 0.00741 0.09486 0.15883 0.16741 0.18493 0.3125 0.32087 0.33556 0.50418 0.52117 0.64242 0.6837 0.8075 0.8243 0.83448 0.99143 1.00401 1.16626 1.17714 1.20442 1.33024 1.35111 1.50314 1.65611 1.67346 1.84802 1.86512 2.06668 2.19411 2.22354 2.33659 2.63905 2.82214 2.84485 2.98823 3.16267 3.31102 3.44642 3.46675 3.59206 3.76665 4.09454 4.34016 4.50722 4.64607 4.81594 4.84743 
33 0.01165 0.11478 0.17176 0.18801 0.32441 0.33794 0.51699 0.54832 0.65757 0.82626 0.83903 1.00312 1.17924 1.20036 1.34404 1.52146 1.66982 1.86021 2.08517 2.21179 2.3488 2.65464 2.83683 3.00536 3.17547 3.32378 3.45943 3.60872 3.78714 4.1065 4.35385 4.52313 4.82918 
41 0.01384 0.09764 0.16472 0.1736 0.19502 0.31853 0.32759 0.35679 0.51075 0.53244 0.65258 0.80248 0.82712 0.83648 0.99654 1.01048 1.17277 1.18511 1.21496 1.33693 1.51849 1.66243 1.68341 1.85346 1.87132 2.07701 2.20244 2.24282 2.34201 2.64965 2.82945 2.99685 3.16916 3.31698 3.45318 3.59926 3.78084 4.10019 4.34573 4.51606 4.82181 
44 0.0153 0.10335 0.16547 0.17439 0.19404 0.3193 0.32839 0.35213 0.51096 0.52946 0.65055 0.81321 0.83049 0.84147 0.99788 1.01092 1.17291 1.18396 1.21107 1.33725 1.36023 1.51156 1.6629 1.68122 1.85472 1.8721 2.07471 2.20199 2.23367 2.34306 2.64756 2.82929 2.85299 2.9958 3.16956 3.31778 3.45346 3.47744 3.59935 3.77541 4.10118 4.347 4.51586 4.82285 
43 0.01831 0.10711 0.17057 0.17983 0.20486 0.32439 0.33389 0.51591 0.5347 0.65543 0.81143 0.83333 0.84345 1.00213 1.01563 1.17785 1.1892 1.21683 1.34273 1.37007 1.51642 1.6685 1.69219 1.86003 1.88207 2.08147 2.20845 2.24584 2.34799 2.65179 2.83503 3.00184 3.17399 3.3227 3.45834 3.48455 3.6041 3.7804 4.10583 4.3519 4.52016 4.66366 4.8279 
40 0.0199 0.10568 0.1667 0.1769 0.21893 0.32055 0.33108 0.51182 0.53344 0.65121 0.81427 0.83103 0.8442 0.99898 1.0198 1.17379 1.18656 1.21904 1.33808 1.36929 1.51295 1.66483 1.85588 1.88269 2.07654 2.20366 2.34372 2.64721 2.83051 2.99654 3.16981 3.31822 3.45401 3.59981 3.77626 4.10139 4.34777 4.51629 4.65696 4.82351 
38 0.02269 0.10682 0.16509 0.17618 0.31797 0.32857 0.50939 0.52948 0.64876 0.81348 0.83009 0.84586 0.99682 1.01719 1.17227 1.18631 1.22575 1.33632 1.3692 1.51048 1.66267 1.85397 1.88775 2.07497 2.20187 2.34221 2.64556 2.82859 2.9949 3.16815 3.31683 3.45232 3.59814 3.77528 4.09982 4.34597 4.51455 4.82157 
49 0.00792 0.03152 0.11298 0.1741 0.18292 0.20484 0.32766 0.33654 0.36193 0.51911 0.53566 0.65817 0.68545 0.8249 0.83885 0.85025 1.00562 1.01835 1.18073 1.19109 1.21584 1.34499 1.36428 1.5182 1.54135 1.67078 1.68829 1.86344 1.88335 2.08421 2.20995 2.2354 2.35099 2.6538 2.8378 2.86066 3.00408 3.17688 3.32523 3.46095 3.47839 3.60668 3.78243 4.10875 4.3553 4.52159 4.65777 4.83088 4.85568 
52 0.01104 0.09746 0.1663 0.17415 0.18712 0.32122 0.32906 0.34153 0.51271 0.52639 0.56442 0.65161 0.6697 0.80828 0.83041 0.83924 0.87733 0.99991 1.01138 1.17489 1.18433 1.20405 1.33908 1.35571 1.51207 1.53463 1.66539 1.6821 1.8567 1.87168 2.07609 2.20346 2.22342 2.34478 2.64707 2.83116 2.85077 2.99722 3.17083 3.19131 3.31952 3.45481 3.46775 3.60002 3.77521 4.10268 4.11978 4.34859 4.51494 4.65356 4.82454 4.84207 
38 0.02016 0.10183 0.16282 0.17282 0.20967 0.31622 0.3264 0.50776 0.52969 0.64753 0.80886 0.8271 0.83869 0.99448 1.01135 1.17039 1.18391 1.21904 1.33445 1.50928 1.66 1.85109 1.88188 2.07199 2.19938 2.33993 2.64435 2.82621 2.99264 3.16645 3.31473 3.4504 3.59613 3.77207 4.09776 4.34327 4.51252 4.81919 
38 0.01622 0.10177 0.16432 0.17477 0.31744 0.32784 0.50928 0.53077 0.64894 0.80299 0.82648 0.83687 0.99583 1.01667 1.17159 1.18459 1.21621 1.33597 1.37285 1.51136 1.6626 1.85323 1.88805 2.07546 2.20194 2.34144 2.64525 2.82861 2.99464 3.16768 3.31587 3.45186 3.59731 3.77417 4.09907 4.34519 4.51414 4.82114 
35 0.02457 0.11327 0.1674 0.18156 0.31979 0.33215 0.51225 0.54288 0.65257 0.82049 0.83409 0.8794 0.9986 1.17437 1.19195 1.33926 1.51549 1.66429 1.85564 2.07857 2.20485 2.34442 2.64958 2.83194 2.99878 3.17087 3.31946 3.45551 3.60161 3.78217 4.10217 4.34899 4.51904 4.6703 4.8246 
26 0.09457 0.15633 0.17704 0.30938 0.3309 0.50179 0.64383 0.80806 0.82355 0.98791 1.16456 1.20741 1.32925 1.6542 1.84452 2.06898 2.19579 2.3336 2.82097 2.99005 3.16166 3.30914 3.44605 4.09153 4.33701 4.81283 
55 0.00961 0.09505 0.16672 0.17473 0.18492 0.22827 0.32351 0.33103 0.34247 0.51478 0.5283 0.56283 0.65357 0.66958 0.81327 0.8329 0.84157 1.00162 1.01166 1.17614 1.18485 1.20069 1.34055 1.35468 1.51433 1.53603 1.66614 1.67957 1.8582 1.87142 2.07829 2.20394 2.22045 2.34646 2.36776 2.65009 2.83255 2.8506 2.99889 3.03094 3.17278 3.19361 3.32123 3.3544 3.45628 3.46798 3.60247 3.77852 4.10488 4.12413 4.35087 4.51837 4.65697 4.82672 4.84477 
47 0.01145 0.09677 0.16328 0.1719 0.18999 0.31726 0.32596 0.34502 0.50911 0.52745 0.6485 0.6806 0.80758 0.82731 0.83686 0.99569 1.00889 1.17122 1.1818 1.20708 1.33538 1.35705 1.50872 1.53472 1.66132 1.68058 1.85272 1.87145 2.0739 2.20022 2.22864 2.34108 2.6443 2.82752 2.85455 2.9938 3.16735 3.31578 3.45165 3.47398 3.59698 3.77287 4.09925 4.34501 4.51251 4.64996 4.82078 
44 0.01468 0.10452 0.16923 0.17851 0.20419 0.32298 0.33241 0.42527 0.51493 0.53488 0.65467 0.81397 0.83255 0.84282 1.00123 1.01636 1.1763 1.18736 1.21437 1.34098 1.36655 1.51727 1.66686 1.68838 1.85876 1.88491 2.08202 2.20632 2.23899 2.34694 2.65115 2.83399 3.00032 3.17292 3.32124 3.45689 3.48328 3.60363 3.78276 4.105 4.35177 4.51857 4.66642 4.82709 
42 0.01722 0.10243 0.16678 0.17594 0.20042 0.32039 0.32955 0.35948 0.51203 0.53118 0.65224 0.80995 0.83004 0.84014 0.99863 1.01311 1.17413 1.18567 1.21415 1.33835 1.36458 1.51464 1.66457 1.6865 1.85568 1.8744 2.0778 2.20466 2.24219 2.34382 2.64882 2.83082 2.99743 3.17009 3.3185 3.4545 3.60027 3.77664 4.10193 4.3479 4.51651 4.82359 
36 0.0126 0.1007 0.16189 0.17293 0.31469 0.32498 0.50673 0.53582 0.64822 0.80367 0.82543 0.83632 0.99334 1.01045 1.16981 1.18638 1.3337 1.51329 1.65869 1.84976 1.8817 2.07086 2.19833 2.3389 2.64678 2.82537 2.99222 3.16621 3.31415 3.45038 3.59696 3.77835 4.09708 4.34216 4.51587 4.81827 
46 0.00722 0.10139 0.16573 0.17508 0.20015 0.31945 0.32896 0.36785 0.51091 0.52943 0.6497 0.67861 0.81887 0.83228 0.848 0.9981 1.01447 1.17298 1.18448 1.21379 1.33722 1.3618 1.51135 1.66334 1.68486 1.85517 1.87753 2.07612 2.20229 2.23455 2.34319 2.64667 2.82978 2.85876 2.99588 3.16905 3.31784 3.45315 3.47362 3.59914 3.77523 4.10118 4.34753 4.5146 4.65097 4.82307 
52 0.01386 0.09846 0.16571 0.17364 0.18514 0.32011 0.3273 0.33745 0.5123 0.52536 0.55327 0.6514 0.67031 0.8093 0.83082 0.83968 0.99932 1.00953 1.17415 1.18316 1.19989 1.3382 1.35184 1.51188 1.53535 1.66393 1.67769 1.85598 1.8691 2.07533 2.20215 2.22102 2.34456 2.36659 2.6481 2.83027 2.84774 2.99679 3.1707 3.1925 3.31913 3.45473 3.46781 3.60043 3.77557 4.10274 4.11968 4.34829 4.51604 4.65742 4.82422 4.84104 
33 0.02396 0.11951 0.17463 0.1911 0.32791 0.34212 0.5201 0.55101 0.65982 0.82767 0.84075 1.00661 1.18156 1.20117 1.34745 1.52393 1.67282 1.86421 2.08813 2.21516 2.35203 2.65672 2.84013 3.00845 3.17816 3.32666 3.46228 3.612 3.78842 4.10914 4.35871 4.52577 4.83241 
44 0.0195 0.10621 0.1713 0.18047 0.20545 0.32528 0.33477 0.51637 0.53433 0.65599 0.80875 0.83302 0.84271 1.0033 1.01909 1.17833 1.18937 1.21574 1.34232 1.36325 1.51734 1.66916 1.69248 1.86063 1.88179 2.08239 2.20815 2.23998 2.3483 2.65201 2.83519 2.86051 3.0015 3.17443 3.32308 3.45858 3.4838 3.60438 3.78204 4.10582 4.35221 4.52008 4.66371 4.82811 
41 0.01939 0.10508 0.16921 0.17865 0.20654 0.32289 0.33247 0.51525 0.53751 0.65517 0.80774 0.83132 0.84111 1.00069 1.01555 1.17693 1.18912 1.21841 1.34128 1.37232 1.5172 1.66706 1.69164 1.85876 1.88938 2.08165 2.20836 2.34697 2.65096 2.8345 3.00093 3.17287 3.32118 3.45742 3.60333 3.78107 4.10442 4.35076 4.51885 4.66439 4.82669 
33 0.00744 0.10411 0.16764 0.18135 0.32045 0.33341 0.51414 0.55592 0.65452 0.81122 0.83033 0.84358 0.99875 1.17659 1.19985 1.34204 1.52111 1.66494 1.85645 2.087 2.20991 2.34543 2.65235 2.83447 3.0058 3.17348 3.32142 3.45657 3.61096 4.10307 4.34972 4.52426 4.82566 
41 0.01352 0.10104 0.16612 0.17541 0.20075 0.31992 0.32916 0.36095 0.51167 0.53192 0.65206 0.80883 0.82937 0.83915 0.99811 1.01232 1.17391 1.18549 1.21399 1.33857 1.51491 1.66368 1.6853 1.85501 1.87632 2.07671 2.20391 2.24106 2.34353 2.64938 2.83017 2.9967 3.16992 3.31853 3.45425 3.60029 3.77723 4.10131 4.34698 4.51721 4.82302 
39 0.00958 0.10684 0.17005 0.18117 0.32332 0.33394 0.51482 0.53627 0.65493 0.81438 0.83322 0.84594 1.00187 1.02342 1.17665 1.18969 1.22251 1.3412 1.37547 1.51827 1.66774 1.85899 1.8882 2.08217 2.20662 2.24877 2.34687 2.65283 2.83395 3.00069 3.17348 3.32144 3.45723 3.60399 3.7817 4.10482 4.35145 4.51995 4.82727 
53 0.01667 0.09724 0.16459 0.17245 0.18421 0.31892 0.32623 0.33667 0.51129 0.52516 0.57423 0.64992 0.66441 0.80639 0.82915 0.83795 0.87055 0.9982 1.00865 1.17297 1.18188 1.19854 1.33737 1.35196 1.50991 1.52889 1.66311 1.67814 1.85521 1.86985 2.07487 2.20115 2.21834 2.34353 2.64539 2.82957 2.84882 2.99538 3.01703 3.1692 3.18502 3.31802 3.45347 3.4662 3.59864 3.77402 4.1015 4.11827 4.34765 4.51335 4.64751 4.8233 4.84107 
49 0.01664 0.09749 0.16272 0.17094 0.18574 0.31656 0.32437 0.33623 0.50836 0.52238 0.64653 0.66109 0.80695 0.82731 0.83661 0.99544 1.00654 1.17037 1.18013 1.20032 1.3343 1.34971 1.5066 1.52543 1.66039 1.67652 1.85227 1.86803 2.07128 2.19844 2.21738 2.34082 2.64256 2.82621 2.84568 2.99239 3.16667 3.31495 3.33795 3.45071 3.46519 3.59592 3.77074 4.09875 4.34434 4.51144 4.64573 4.82014 4.83684 
45 0.01122 0.10065 0.16458 0.17325 0.19063 0.31838 0.32663 0.34061 0.51024 0.52727 0.64956 0.80959 0.82926 0.83923 0.9971 1.00903 1.1719 1.18235 1.20633 1.33635 1.35722 1.51038 1.66193 1.67823 1.85402 1.8702 2.0738 2.20035 2.22912 2.34239 2.64703 2.82827 2.85037 2.99445 3.16901 3.31698 3.45273 3.47538 3.5984 3.77386 4.10067 4.34639 4.51542 4.67085 4.82214 
38 0.00873 0.10804 0.1709 0.18209 0.32457 0.33594 0.51596 0.5374 0.65526 0.81809 0.83506 0.85026 1.00337 1.1774 1.19021 1.22199 1.34246 1.38856 1.51778 1.66943 1.8604 1.89579 2.08435 2.20795 2.34797 2.65204 2.83549 3.00325 3.17422 3.3225 3.45794 3.60434 3.78369 4.10618 4.35335 4.52028 4.66181 4.8287 
45 0.01649 0.10141 0.16402 0.17281 0.19125 0.31768 0.32599 0.34047 0.50933 0.52732 0.64855 0.80925 0.82855 0.8386 0.99632 1.00835 1.17115 1.182 1.20798 1.33525 1.35819 1.50957 1.66114 1.67756 1.85298 1.8687 2.0721 2.19972 2.22853 2.34143 2.6455 2.82737 2.85194 2.99376 3.16777 3.31576 3.45174 3.47544 3.59736 3.77288 4.09965 4.34536 4.51303 4.66589 4.82113 
44 0.02143 0.10646 0.16613 0.17587 0.20452 0.31969 0.32949 0.51074 0.52846 0.64945 0.68577 0.82036 0.83332 0.85269 0.99851 1.01639 1.17289 1.18477 1.2155 1.33717 1.36193 1.51177 1.66367 1.6866 1.85539 1.87775 2.07612 2.20236 2.3433 2.64707 2.8296 2.85624 2.99575 3.16955 3.31799 3.45333 3.48142 3.59944 3.77525 4.10149 4.34759 4.5153 4.65769 4.82318 
44 0.00855 0.09976 0.16342 0.17249 0.19331 0.31709 0.32614 0.34869 0.50888 0.52858 0.64831 0.80982 0.82807 0.83851 0.9956 1.00923 1.17088 1.18241 1.21129 1.33487 1.3601 1.5101 1.66095 1.68107 1.85237 1.87007 2.07194 2.19961 2.23399 2.34098 2.64495 2.82721 2.99339 3.16726 3.3154 3.45141 3.48255 3.59716 3.7726 4.09893 4.3446 4.51258 4.661 4.82055 
43 0.01852 0.10609 0.16642 0.17599 0.20205 0.32013 0.32988 0.51171 0.5312 0.65102 0.69432 0.81992 0.8334 0.85056 0.99884 1.01545 1.17413 1.18683 1.22017 1.33861 1.37065 1.51267 1.66431 1.69019 1.85581 1.87833 2.07614 2.20417 2.3441 2.64759 2.83073 2.99725 3.17023 3.3188 3.45447 3.48929 3.60064 3.77583 4.1019 4.34811 4.51494 4.65121 4.82401 
40 0.01038 0.10132 0.16847 0.17753 0.2003 0.32302 0.33283 0.51513 0.5369 0.6549 0.80634 0.83095 0.84059 1.00074 1.01541 1.17722 1.18992 1.21996 1.34179 1.51641 1.66716 1.69358 1.85868 1.88344 2.08165 2.20861 2.34698 2.64988 2.83408 3.00048 3.17309 3.32185 3.45719 3.60286 3.78142 4.10422 4.35028 4.51855 4.65747 4.82671 
43 0.01941 0.10756 0.17015 0.17965 0.20692 0.32415 0.33394 0.51545 0.53416 0.65504 0.81414 0.83357 0.84444 1.00232 1.01886 1.17742 1.18919 1.21816 1.34211 1.3691 1.51623 1.6681 1.69344 1.8596 1.88347 2.08097 2.20814 2.3473 2.65082 2.8343 2.86295 3.00068 3.17358 3.32221 3.45773 3.48587 3.60386 3.78004 4.10514 4.35169 4.51889 4.66081 4.82728 
48 0.01093 0.10032 0.17216 0.18073 0.19941 0.32678 0.33576 0.3642 0.51803 0.53491 0.65713 0.6865 0.81807 0.83603 0.84578 1.00502 1.01937 1.17965 1.18992 1.21395 1.34445 1.36645 1.51786 1.54674 1.67076 1.69139 1.86238 1.88211 2.08237 2.20958 2.2378 2.34979 2.6532 2.83693 2.86087 3.00287 3.17567 3.32449 3.45963 3.4762 3.60532 3.78103 4.1074 4.35365 4.52135 4.67018 4.82966 4.85354 
31 0.01092 0.11874 0.16917 0.18715 0.32233 0.33849 0.51588 0.65653 0.8232 0.83652 1.00113 1.1766 1.20047 1.34151 1.52257 1.66806 1.85865 2.08767 2.20908 2.34815 2.65527 2.83623 3.00494 3.17471 3.32216 3.45915 3.61347 4.10443 4.35481 4.52402 4.8285 
39 0.01123 0.10619 0.16914 0.17885 0.20864 0.32305 0.33303 0.51529 0.53732 0.65553 0.81523 0.83336 0.84503 1.00133 1.01862 1.1772 1.19034 1.2234 1.34247 1.51898 1.66677 1.6902 1.85857 1.88378 2.08274 2.20891 2.34691 2.6536 2.83466 3.00202 3.1738 3.32248 3.45769 3.60465 3.78498 4.10508 4.35132 4.52101 4.82795 
53 0.01444 0.10076 0.17133 0.17906 0.19295 0.32632 0.33437 0.34895 0.51736 0.53113 0.57646 0.65605 0.67161 0.80966 0.83413 0.84284 0.86602 1.00435 1.01562 1.1792 1.1884 1.20697 1.34337 1.35861 1.51607 1.53393 1.66972 1.68564 1.86173 1.8775 2.08104 2.20797 2.22718 2.34914 2.65141 2.8357 2.85453 3.00167 3.03275 3.17487 3.19076 3.32368 3.45917 3.47199 3.60452 3.77943 4.10699 4.12306 4.35321 4.51863 4.65363 4.82895 4.84543 
40 0.01097 0.09077 0.17553 0.18519 0.21679 0.33005 0.34035 0.5221 0.5436 0.66115 0.81752 0.8382 0.84862 1.00775 1.02459 1.18356 1.19633 1.22703 1.34786 1.37623 1.52324 1.67436 1.86612 1.89776 2.08896 2.21449 2.35355 2.6568 2.84127 3.0072 3.17911 3.32787 3.46356 3.60941 3.78731 4.11055 4.35829 4.52473 4.66534 4.83347 
36 0.02287 0.11939 0.17544 0.18825 0.32858 0.3407 0.52029 0.54428 0.65962 0.82865 0.84214 1.00711 1.0529 1.18256 1.19896 1.34669 1.5213 1.67319 1.86404 1.8962 2.08602 2.21293 2.35191 2.6557 2.83939 3.00707 3.17837 3.32658 3.4627 3.60934 3.78614 4.11021 4.35685 4.52412 4.66874 4.83225 
41 0.01638 0.10216 0.16878 0.17784 0.20199 0.32285 0.3323 0.51471 0.53576 0.65443 0.80419 0.83034 0.83977 1.00069 1.01572 1.1769 1.18893 1.2173 1.34147 1.51658 1.66717 1.69166 1.85816 1.88209 2.08045 2.20831 2.3462 2.65051 2.83358 3.00128 3.17275 3.32133 3.45668 3.4842 3.60263 3.78021 4.10407 4.35022 4.51812 4.66656 4.8262 
48 0.01462 0.10027 0.16725 0.1755 0.19118 0.32187 0.33028 0.34689 0.51328 0.52835 0.65195 0.67398 0.80998 0.83113 0.84035 1.00019 1.01261 1.17546 1.1855 1.20825 1.33954 1.3574 1.51228 1.53448 1.66587 1.68386 1.85745 1.87432 2.07763 2.20447 2.2301 2.34537 2.648 2.83164 2.8517 2.99781 3.17143 3.31999 3.45514 3.46934 3.6005 3.77629 4.10318 4.34908 4.51604 4.65189 4.82499 4.84377 
38 0.00846 0.10247 0.16864 0.17884 0.24794 0.32254 0.33325 0.51424 0.53721 0.65458 0.81092 0.83143 0.84221 1.00027 1.0179 1.17638 1.18985 1.22305 1.34071 1.51853 1.66695 1.85767 1.88938 2.08042 2.20868 2.34598 2.65091 2.83358 3.00122 3.17243 3.32056 3.45629 3.60358 3.78043 4.1036 4.35006 4.51821 4.82565 
39 0.0193 0.10493 0.16811 0.1782 0.22094 0.32194 0.33263 0.51371 0.53583 0.65314 0.81058 0.83095 0.84181 1.00006 1.02158 1.17536 1.18791 1.21857 1.33983 1.37354 1.51564 1.6663 1.8574 1.88771 2.07874 2.20688 2.34531 2.64982 2.83283 2.99847 3.17158 3.32009 3.45548 3.60186 3.77927 4.10277 4.34947 4.51779 4.82543 
37 0.00912 0.10837 0.16933 0.18068 0.32233 0.3332 0.51482 0.5415 0.65503 0.81872 0.83457 0.8521 1.00113 1.02348 1.17668 1.19163 1.34119 1.51699 1.66711 1.85815 1.89111 2.08187 2.20785 2.34668 2.65083 2.83403 2.99987 3.1732 3.3212 3.45766 3.60398 3.78467 4.10471 4.35141 4.52105 4.67286 4.82719 
33 0.01176 0.11889 0.17205 0.18838 0.32513 0.33954 0.51809 0.55475 0.65895 0.82912 0.84203 1.00384 1.17862 1.19741 1.34393 1.52298 1.67052 1.86194 2.09014 2.20995 2.34959 2.65587 2.83841 3.0052 3.17676 3.32408 3.46084 3.61181 3.79765 4.1079 4.3569 4.52727 4.83057 
45 0.00695 0.0315 0.11512 0.17542 0.18564 0.32812 0.33764 0.51942 0.53729 0.65868 0.69473 0.82103 0.83805 0.84917 1.00672 1.0242 1.18164 1.19324 1.22193 1.3455 1.36731 1.51954 1.67277 1.70381 1.86412 1.88943 2.08492 2.2114 2.24322 2.35151 2.65477 2.83814 2.86301 3.00438 3.17713 3.32592 3.46122 3.48087 3.60709 3.78329 4.10924 4.35629 4.52274 4.66317 4.83148 
42 0.01691 0.10687 0.16944 0.17911 0.20927 0.32297 0.33248 0.37089 0.51488 0.53561 0.65499 0.81858 0.83421 0.84683 1.00127 1.01587 1.17723 1.19001 1.22242 1.34175 1.51648 1.66647 1.68595 1.85843 1.8811 2.08069 2.20798 2.3468 2.65129 2.83368 3.0007 3.17355 3.32168 3.45722 3.487 3.60339 3.781 4.10479 4.35053 4.51963 4.67238 4.82679 
35 0.02214 0.11467 0.16879 0.18191 0.32172 0.3336 0.51344 0.5389 0.65391 0.82252 0.83587 1.00037 1.02787 1.17538 1.19183 1.3403 1.51723 1.66618 1.8573 1.89147 2.08095 2.20512 2.34555 2.6527 2.83255 3.00016 3.17217 3.32024 3.45626 3.60314 3.78281 4.10379 4.35064 4.52192 4.82585 
35 0.02058 0.113 0.17223 0.18454 0.32552 0.33754 0.51779 0.54431 0.65667 0.82176 0.83717 0.85621 1.00454 1.17924 1.19446 1.34353 1.51918 1.67016 1.86121 1.8973 2.08328 2.2112 2.34904 2.65376 2.83671 3.00315 3.17504 3.3238 3.45915 3.60597 3.78522 4.10701 4.35411 4.52229 4.82953 
44 0.00948 0.10286 0.16555 0.17534 0.20797 0.31911 0.32903 0.51021 0.5286 0.64919 0.68224 0.81646 0.83099 0.84559 0.99767 1.01586 1.17245 1.1845 1.21518 1.3366 1.3619 1.51034 1.66352 1.69519 1.85475 1.88175 2.07533 2.2019 2.23616 2.34269 2.64597 2.82924 2.9953 3.16865 3.31684 3.45277 3.48067 3.59819 3.7748 4.10043 4.34678 4.51401 4.65594 4.82243 
47 0.00674 0.09519 0.16241 0.17089 0.18755 0.31669 0.32531 0.34335 0.50829 0.52484 0.64713 0.80171 0.82587 0.83518 0.99495 1.00693 1.17013 1.18028 1.20292 1.33425 1.35178 1.50724 1.54467 1.66044 1.67934 1.85199 1.86889 2.07124 2.19863 2.22398 2.3403 2.64296 2.82628 2.847 2.99252 3.1663 3.31475 3.45042 3.46749 3.59574 3.77067 4.09817 4.34393 4.51096 4.65273 4.81978 4.84161 
48 0.01136 0.10432 0.17226 0.18149 0.20637 0.32608 0.33553 0.41544 0.51701 0.53348 0.65573 0.67976 0.82355 0.83764 0.85159 1.00457 1.02106 1.1788 1.18951 1.21559 1.34308 1.36304 1.51593 1.53899 1.67039 1.69602 1.86171 1.8845 2.08138 2.20853 2.23779 2.34914 2.65152 2.83579 2.85938 3.00222 3.17483 3.32337 3.45899 3.47764 3.60452 3.77954 4.10688 4.35337 4.51878 4.65436 4.82888 4.85456 
36 0.01614 0.11165 0.1744 0.18683 0.32787 0.33983 0.52034 0.54631 0.66027 0.81875 0.83698 0.85044 1.00638 1.18149 1.19679 1.34654 1.52464 1.67211 1.86347 1.89825 2.08612 2.21276 2.3517 2.65845 2.83972 3.00709 3.17791 3.32709 3.4618 3.60988 3.79277 4.10851 4.35575 4.52737 4.67964 4.83195 
47 0.01694 0.10315 0.16827 0.17718 0.19897 0.32238 0.3316 0.36434 0.51354 0.5305 0.65279 0.68959 0.8154 0.8322 0.84239 1.00062 1.01523 1.17537 1.18598 1.21151 1.33972 1.36151 1.51391 1.66647 1.68866 1.85774 1.87764 2.07841 2.20445 2.23075 2.3455 2.64918 2.83201 2.85562 2.99849 3.17142 3.31993 3.4556 3.47458 3.60142 3.7771 4.10324 4.3494 4.51679 4.65674 4.82522 4.85001 
45 0.00923 0.10367 0.16892 0.17804 0.20056 0.32309 0.33259 0.37304 0.51458 0.53352 0.654 0.81761 0.83379 0.84567 1.00139 1.01632 1.17626 1.18766 1.21614 1.34062 1.36414 1.51476 1.66692 1.68845 1.85848 1.87829 2.07973 2.20564 2.23809 2.34652 2.64982 2.83314 2.86225 2.99944 3.17237 3.32093 3.45659 3.47978 3.60237 3.77996 4.10446 4.3509 4.51829 4.65846 4.8264 
42 0.00858 0.10155 0.17052 0.17992 0.20599 0.32449 0.33419 0.5164 0.53706 0.65561 0.81407 0.83393 0.84462 1.00248 1.01726 1.17828 1.19034 1.21982 1.34259 1.36888 1.51741 1.66846 1.69099 1.86007 1.88347 2.08339 2.20841 2.2467 2.3482 2.65214 2.83548 3.00235 3.1744 3.3231 3.45857 3.60424 3.78295 4.1061 4.35299 4.52068 4.65998 4.82811 
45 0.01927 0.10333 0.16662 0.17561 0.19725 0.32032 0.3294 0.35636 0.51246 0.53262 0.65145 0.81109 0.83035 0.84042 0.99861 1.01249 1.17409 1.1851 1.2119 1.33834 1.35996 1.51219 1.66448 1.68543 1.85577 1.87631 2.07658 2.20335 2.23448 2.34419 2.64767 2.83108 2.85722 2.99741 3.17017 3.31864 3.4545 3.47861 3.60032 3.77596 4.10213 4.34838 4.51512 4.65917 4.82413 
38 0.0197 0.10949 0.17149 0.183 0.32456 0.33544 0.51591 0.5373 0.6556 0.81483 0.83429 0.84724 1.00287 1.02409 1.17782 1.19068 1.2226 1.34245 1.38364 1.51728 1.66946 1.86062 2.08212 2.20854 2.3479 2.65129 2.83526 3.00158 3.17385 3.32217 3.4581 3.60383 3.78064 4.10588 4.35249 4.51966 4.66223 4.82805 
48 0.00895 0.10026 0.16667 0.17545 0.19401 0.32073 0.32953 0.34924 0.51268 0.5299 0.65151 0.67665 0.81582 0.83195 0.84249 0.99929 1.01243 1.17459 1.18531 1.2113 1.33904 1.36099 1.51209 1.53651 1.66466 1.68311 1.85625 1.87356 2.07641 2.20421 2.23534 2.34468 2.64754 2.83143 2.85642 2.99773 3.17077 3.31957 3.45486 3.47346 3.60035 3.7759 4.10256 4.3485 4.51512 4.65163 4.82451 4.85216 
40 0.00954 0.10592 0.17407 0.18479 0.32759 0.33833 0.51886 0.53879 0.65877 0.82062 0.83811 0.85256 1.00641 1.0313 1.18089 1.19378 1.22647 1.34539 1.37475 1.52099 1.67257 1.8632 1.89075 2.08467 2.21043 2.2458 2.35084 2.65518 2.83823 3.00422 3.17677 3.3254 3.461 3.49206 3.6072 3.7845 4.10873 4.35528 4.52356 4.83086 
48 0.0159 0.09862 0.16554 0.17405 0.19164 0.31971 0.32828 0.34648 0.5113 0.52757 0.65034 0.67652 0.80761 0.82897 0.83817 0.99797 1.01023 1.17331 1.18344 1.20662 1.33739 1.35597 1.5111 1.53678 1.66383 1.68223 1.85496 1.87164 2.07482 2.20238 2.22781 2.34332 2.64617 2.8298 2.85206 2.99583 3.1691 3.31785 3.45341 3.46956 3.59895 3.77415 4.10105 4.34686 4.51378 4.64977 4.82295 4.84307 
39 0.01979 0.11171 0.17061 0.18109 0.22737 0.32443 0.3354 0.51556 0.53587 0.65543 0.82402 0.83752 0.85994 1.00297 1.0245 1.1779 1.19169 1.23206 1.3421 1.38452 1.51886 1.66878 1.86005 1.89005 2.0812 2.20816 2.34787 2.6534 2.83477 3.00137 3.17417 3.32227 3.45815 3.60487 3.7814 4.10564 4.352 4.52123 4.82755 
38 0.0167 0.10669 0.16854 0.1799 0.32166 0.33255 0.51353 0.53677 0.65408 0.81203 0.83134 0.84358 1.00011 1.02231 1.1764 1.19333 1.34054 1.51725 1.66581 1.6994 1.85747 1.89153 2.0849 2.20821 2.34567 2.65034 2.83279 3.00083 3.17202 3.3204 3.45627 3.60351 3.78298 4.10347 4.3501 4.51968 4.67285 4.82557 
57 0.01185 0.07711 0.13813 0.1733 0.18069 0.19495 0.32639 0.3337 0.34451 0.51737 0.52958 0.5528 0.65635 0.66937 0.81036 0.83469 0.84321 0.86289 1.00419 1.01354 1.17935 1.18796 1.20382 1.3434 1.35669 1.51626 1.53272 1.66941 1.6832 1.86138 1.87464 2.08164 2.20703 2.22299 2.3495 2.37174 2.65139 2.66853 2.83553 2.85317 3.00221 3.04095 3.17552 3.19105 3.32403 3.34098 3.45965 3.47186 3.60491 3.78035 4.1075 4.12191 4.35322 4.51984 4.65373 4.82932 4.84484 
48 0.01809 0.10063 0.16723 0.17539 0.19037 0.32129 0.32913 0.3414 0.51318 0.52766 0.65253 0.67944 0.8091 0.83112 0.84026 0.99996 1.01134 1.17514 1.18486 1.20543 1.33948 1.35694 1.51305 1.53763 1.66524 1.68164 1.85693 1.87217 2.07685 2.20371 2.22621 2.34526 2.64858 2.83138 2.85101 2.99775 3.17149 3.32004 3.4556 3.47147 3.601 3.77632 4.10331 4.34891 4.51584 4.65532 4.82492 4.84271 
47 0.00898 0.10117 0.16667 0.17596 0.20063 0.32029 0.32943 0.35721 0.51196 0.53035 0.65108 0.68016 0.8171 0.83213 0.84452 0.99884 1.01339 1.1742 1.18552 1.214 1.33842 1.36252 1.51191 1.54139 1.66455 1.68805 1.85594 1.87756 2.07654 2.20455 2.34411 2.64701 2.83067 2.85795 2.99741 3.17013 3.31883 3.45442 3.47596 3.59996 3.77522 4.10184 4.34798 4.51495 4.65189 4.82377 4.85735 
43 0.01465 0.10445 0.16621 0.17598 0.20757 0.31971 0.3295 0.51082 0.52876 0.65001 0.81262 0.83036 0.84245 0.99808 1.01458 1.17293 1.1845 1.21331 1.33716 1.361 1.51071 1.66383 1.68918 1.85518 1.87916 2.07541 2.2025 2.23541 2.34329 2.64635 2.82979 2.99614 3.16904 3.31756 3.45348 3.48057 3.59927 3.77449 4.10112 4.34736 4.51373 4.65657 4.82301 
41 0.01038 0.10608 0.16947 0.17881 0.20341 0.32324 0.33278 0.37044 0.5152 0.53674 0.65544 0.82032 0.83517 0.84922 1.00179 1.01783 1.17718 1.18961 1.22132 1.34155 1.37432 1.51766 1.66752 1.69136 1.8589 1.8801 2.08158 2.20764 2.34717 2.65132 2.83402 3.00088 3.17387 3.32174 3.45779 3.6042 3.78167 4.10522 4.35109 4.52021 4.82705 
43 0.01882 0.10589 0.16788 0.1777 0.21131 0.32138 0.33105 0.51283 0.53225 0.65239 0.81329 0.83169 0.84315 0.99959 1.01514 1.17515 1.18741 1.21788 1.33947 1.36673 1.51457 1.66515 1.68857 1.85697 1.88231 2.07857 2.20452 2.23833 2.34502 2.64946 2.83196 2.99857 3.17131 3.31986 3.45539 3.48332 3.60131 3.77906 4.10332 4.34981 4.51705 4.67195 4.82506 
44 0.00702 0.09704 0.16891 0.17801 0.19891 0.32336 0.33265 0.36392 0.51521 0.53399 0.65451 0.81634 0.83387 0.8447 1.00155 1.01494 1.17728 1.1889 1.21784 1.34137 1.36486 1.51576 1.66724 1.68936 1.85873 1.87757 2.08005 2.20689 2.23993 2.34729 2.65077 2.83417 2.99964 3.17333 3.3217 3.45728 3.47805 3.60309 3.78 4.10495 4.35127 4.51913 4.65919 4.82716 
45 0.01048 0.10136 0.16446 0.17374 0.19762 0.31813 0.32735 0.356 0.50963 0.52804 0.64907 0.81136 0.82898 0.83977 0.99663 1.01024 1.17169 1.1829 1.21062 1.33588 1.35881 1.50974 1.66183 1.68187 1.85345 1.87217 2.07392 2.20074 2.23206 2.34177 2.64496 2.82803 2.85435 2.99435 3.16803 3.31643 3.45217 3.4769 3.59802 3.77399 4.1001 4.34592 4.51371 4.65933 4.82153 
40 0.01726 0.10555 0.16783 0.17752 0.20791 0.32133 0.33102 0.51334 0.53518 0.65302 0.8126 0.83154 0.84264 0.99943 1.01415 1.17512 1.18728 1.21743 1.33992 1.51457 1.6654 1.68856 1.85687 1.88124 2.07946 2.20585 2.3452 2.64901 2.83248 2.99877 3.17151 3.31997 3.45588 3.6015 3.77776 4.10323 4.34934 4.51634 4.65445 4.82535 
41 0.00751 0.10213 0.16462 0.17448 0.20796 0.31843 0.32876 0.5098 0.53143 0.64911 0.81156 0.82896 0.84136 0.99673 1.01692 1.17193 1.18441 1.2158 1.3362 1.36914 1.51024 1.66278 1.85374 1.88306 2.07583 2.20145 2.24319 2.34196 2.64573 2.8289 2.99481 3.16797 3.3163 3.4522 3.59765 3.7741 4.09977 4.34587 4.51418 4.66392 4.82166 
42 0.0123 0.10449 0.16399 0.17421 0.21247 0.31743 0.32749 0.50866 0.52801 0.64785 0.81635 0.83071 0.84887 0.996 1.01202 1.17099 1.18399 1.21869 1.33517 1.36439 1.50925 1.66153 1.68551 1.85292 1.87887 2.07352 2.20025 2.23776 2.34131 2.64522 2.82768 2.99391 3.16743 3.3158 3.45174 3.59745 3.77281 4.09922 4.34514 4.5131 4.66314 4.82087 
46 0.0084 0.09296 0.16942 0.1778 0.19478 0.32478 0.33376 0.36454 0.5166 0.53521 0.65648 0.80581 0.83197 0.84108 0.87498 1.0029 1.01752 1.17829 1.18908 1.21498 1.34267 1.36613 1.51816 1.66907 1.69141 1.86025 1.87947 2.08255 2.21014 2.34804 2.65251 2.83501 2.85822 3.00199 3.1743 3.32287 3.45846 3.48459 3.60472 3.78291 4.10572 4.35217 4.52061 4.6599 4.82783 4.855 
45 0.02072 0.10609 0.16742 0.17704 0.20458 0.32085 0.33018 0.35988 0.51246 0.53021 0.65191 0.81771 0.83294 0.84627 0.99942 1.01347 1.17466 1.18627 1.21561 1.33929 1.36687 1.51293 1.66472 1.68598 1.85634 1.87798 2.07701 2.20441 2.24174 2.34482 2.6486 2.83112 2.85645 2.99774 3.17098 3.31962 3.45514 3.48271 3.60114 3.77685 4.10279 4.34879 4.51651 4.82434 4.85524 
44 0.02029 0.1045 0.16666 0.17601 0.20137 0.32034 0.33 0.51171 0.52929 0.65086 0.80982 0.83014 0.84072 0.99856 1.01464 1.17382 1.18521 1.21318 1.33813 1.36045 1.51198 1.6646 1.69036 1.85584 1.87759 2.07679 2.20416 2.24804 2.34396 2.64723 2.83053 2.85461 2.99704 3.17003 3.31857 3.4542 3.47903 3.59986 3.776 4.10189 4.34799 4.51551 4.66091 4.82382 
43 0.0105 0.10093 0.1647 0.17383 0.19586 0.31833 0.32736 0.35014 0.51002 0.52933 0.64966 0.81059 0.82906 0.83939 0.99684 1.01035 1.17218 1.18388 1.21322 1.33637 1.36142 1.51065 1.66206 1.68269 1.85373 1.87196 2.07494 2.20129 2.23584 2.34211 2.64582 2.82834 2.85982 2.99479 3.16892 3.31683 3.45286 3.5984 3.77442 4.10035 4.34587 4.51535 4.82168 
45 0.01741 0.10163 0.16372 0.17288 0.19547 0.31757 0.32696 0.3601 0.50911 0.52914 0.64814 0.81119 0.82837 0.83942 0.99607 1.01088 1.17095 1.1826 1.21195 1.33522 1.36099 1.50877 1.66142 1.68251 1.85286 1.87161 2.07218 2.2001 2.23937 2.341 2.64421 2.82738 2.85716 2.99373 3.16707 3.31566 3.45126 3.47789 3.59672 3.77197 4.09905 4.3451 4.51193 4.65355 4.82071 
37 0.01562 0.10806 0.16881 0.17984 0.32192 0.3326 0.51385 0.5375 0.6541 0.8148 0.83272 0.84661 1.00043 1.02124 1.17603 1.19007 1.228 1.34082 1.51667 1.66646 1.85783 2.07988 2.20597 2.34599 2.64993 2.83348 3.00035 3.17256 3.32054 3.45676 3.60321 3.78032 4.10392 4.35021 4.51806 4.67663 4.82606 
38 0.02042 0.10315 0.16349 0.17368 0.21484 0.31703 0.32769 0.50863 0.53423 0.64856 0.81164 0.82826 0.84156 0.99531 1.01368 1.17062 1.18377 1.21803 1.33537 1.51084 1.66108 1.85215 1.87857 2.07255 2.19989 2.34059 2.64552 2.82744 2.99387 3.16689 3.31524 3.45102 3.59693 3.7727 4.0984 4.34433 4.51351 4.82023 
49 0.00658 0.02953 0.11079 0.17299 0.1817 0.20308 0.3264 0.33511 0.35694 0.51776 0.53436 0.65636 0.6789 0.82085 0.83649 0.8464 1.00454 1.01762 1.17964 1.18996 1.21451 1.34363 1.36228 1.5164 1.53731 1.67044 1.69069 1.86171 1.87939 2.08178 2.20935 2.23743 2.34952 2.65157 2.83609 2.85775 3.00225 3.17524 3.32395 3.4596 3.47641 3.60496 3.77983 4.10734 4.3536 4.51909 4.6541 4.82933 4.85164 
44 0.01412 0.10401 0.17067 0.18004 0.20736 0.32463 0.33445 0.51603 0.53507 0.65506 0.70715 0.81321 0.83319 0.84305 1.00234 1.01685 1.1778 1.18907 1.21658 1.34239 1.36774 1.51632 1.66804 1.68862 1.85979 1.88135 2.08061 2.20831 2.24329 2.34772 2.65085 2.83523 3.00125 3.17347 3.32243 3.4579 3.48025 3.60342 3.77998 4.10522 4.35163 4.51893 4.66282 4.82775 
48 0.00872 0.09786 0.16506 0.17325 0.18738 0.31906 0.32661 0.33766 0.51103 0.52604 0.65009 0.67757 0.81055 0.83019 0.83959 0.998 1.00844 1.17274 1.1825 1.20237 1.33695 1.35334 1.51043 1.53846 1.66289 1.67774 1.8548 1.86897 2.07405 2.20093 2.22286 2.34331 2.64647 2.82891 2.84873 2.9953 3.16955 3.31748 3.45347 3.46877 3.59884 3.77396 4.10153 4.34705 4.51471 4.65238 4.82291 4.84366 
44 0.01971 0.10398 0.16648 0.17542 0.19597 0.32008 0.3288 0.34762 0.51166 0.53001 0.65174 0.81279 0.83085 0.84138 0.99856 1.01139 1.17382 1.18531 1.21402 1.33804 1.36526 1.51501 1.6637 1.68222 1.85536 1.87273 2.07871 2.20247 2.23435 2.34388 2.649 2.82999 2.85871 2.99704 3.17076 3.31852 3.45451 3.60052 3.77813 4.10219 4.34769 4.51698 4.66371 4.82364 
46 0.01555 0.10253 0.16314 0.17255 0.19674 0.31656 0.32563 0.34745 0.5078 0.52523 0.6462 0.67518 0.8188 0.83098 0.84976 0.99554 1.01019 1.16987 1.1809 1.20852 1.3341 1.35614 1.50712 1.66052 1.68139 1.85216 1.87088 2.07106 2.19875 2.22653 2.34036 2.6432 2.8262 2.85021 2.99239 3.16621 3.31465 3.45034 3.47015 3.59593 3.77065 4.0984 4.34431 4.511 4.65431 4.81992 
36 0.02111 0.10939 0.17217 0.18421 0.32536 0.33678 0.518 0.54436 0.65753 0.8137 0.83419 0.84624 1.00375 1.05282 1.17974 1.19607 1.34459 1.52036 1.6707 1.86124 2.08523 2.21203 2.34925 2.65319 2.83785 3.00529 3.17508 3.3239 3.45947 3.60614 3.78458 4.10639 4.35408 4.52181 4.67199 4.82959 
26 0.0098 0.11567 0.16943 0.18764 0.32236 0.33783 0.51633 0.66016 0.82217 0.83604 1.00069 1.17807 1.2073 1.34472 1.66779 1.85857 2.2105 2.34775 2.83583 3.01066 3.17709 3.32327 3.46003 4.1052 4.35132 4.82736 
39 0.02033 0.09625 0.15623 0.16599 0.2017 0.30969 0.31937 0.50092 0.52694 0.64 0.80254 0.82102 0.8324 0.98821 1.00369 1.16314 1.17595 1.21056 1.32743 1.50052 1.65304 1.67896 1.84472 1.87812 2.06326 2.19176 2.33318 2.63637 2.81902 2.98531 3.15943 3.30771 3.44347 3.58903 3.76353 4.09116 4.33665 4.50426 4.81235 
47 0.01916 0.10151 0.16532 0.17375 0.19088 0.31974 0.32854 0.34986 0.51093 0.52676 0.65018 0.80763 0.82893 0.83859 0.99805 1.01164 1.1727 1.18289 1.20595 1.33695 1.35616 1.51039 1.55687 1.66358 1.68265 1.85511 1.87221 2.07432 2.20144 2.22491 2.34288 2.6462 2.82912 2.85037 2.99531 3.16896 3.3174 3.45301 3.47019 3.59866 3.7742 4.10076 4.34676 4.51433 4.65594 4.82256 4.84374 
39 0.06048 0.13063 0.16225 0.17408 0.31355 0.32379 0.5051 0.52653 0.64456 0.8037 0.82429 0.8357 0.9921 1.01094 1.16767 1.18038 1.21219 1.33193 1.36754 1.5062 1.65826 1.84902 1.87811 2.06908 2.19687 2.33754 2.64109 2.82394 2.99026 3.16379 3.31222 3.44814 3.59347 3.76877 4.09543 4.34111 4.50901 4.64993 4.81709 
38 0.0151 0.1089 0.17059 0.18143 0.32391 0.33458 0.51573 0.53737 0.65539 0.8154 0.83417 0.84795 1.00253 1.02526 1.17756 1.19104 1.2255 1.34218 1.51751 1.66874 1.86023 1.90162 2.08295 2.20764 2.34794 2.65142 2.83541 3.00146 3.17373 3.32183 3.45798 3.60392 3.78161 4.10546 4.35245 4.51923 4.65912 4.82785 
44 0.01871 0.10222 0.16894 0.17774 0.19906 0.32294 0.33191 0.36023 0.51496 0.53447 0.65447 0.80733 0.83104 0.8404 1.00098 1.01472 1.17636 1.18709 1.21262 1.34084 1.36423 1.51606 1.66661 1.68674 1.85822 1.87782 2.07997 2.20597 2.23452 2.34642 2.65 2.83354 3.00012 3.17228 3.32103 3.45676 3.47897 3.60248 3.77975 4.10394 4.35053 4.51794 4.65693 4.82626 
36 0.02043 0.10529 0.16544 0.17706 0.31834 0.32941 0.51016 0.53509 0.6509 0.81099 0.82917 0.84262 0.99695 1.01901 1.17258 1.18781 1.33718 1.514 1.66275 1.85364 1.88391 2.07558 2.20281 2.34208 2.64784 2.82927 2.9963 3.16884 3.31707 3.45288 3.59898 3.77735 4.10004 4.34616 4.51593 4.82206 
48 0.01441 0.09828 0.16468 0.17311 0.18944 0.31878 0.32701 0.3412 0.51042 0.52609 0.64948 0.67736 0.80773 0.82872 0.83795 0.99726 1.00881 1.17228 1.18193 1.20191 1.33647 1.35389 1.51008 1.53749 1.66244 1.67867 1.85413 1.86956 2.0732 2.20084 2.22303 2.34252 2.6461 2.82859 2.84906 2.99472 3.16863 3.31703 3.45264 3.46883 3.5983 3.77319 4.10043 4.34607 4.51336 4.65284 4.82205 4.8423 
47 0.01394 0.09485 0.15855 0.16737 0.186 0.31216 0.32052 0.33583 0.50394 0.52287 0.64274 0.67852 0.80573 0.82361 0.83338 0.99105 1.00361 1.16616 1.17708 1.20384 1.33022 1.35304 1.50335 1.65593 1.67441 1.84755 1.86531 2.06609 2.19421 2.22647 2.3362 2.63928 2.82188 2.84727 2.98827 3.1623 3.31074 3.44649 3.46767 3.59187 3.76661 4.09421 4.33961 4.50681 4.65014 4.81554 4.84304 
41 0.01377 0.10402 0.1655 0.17511 0.2022 0.31905 0.32882 0.51066 0.53171 0.65084 0.8121 0.83008 0.84189 0.99736 1.01179 1.17278 1.185 1.21572 1.33683 1.36311 1.51215 1.66275 1.68522 1.85455 1.8784 2.0779 2.2025 2.34299 2.64727 2.82935 2.99558 3.16938 3.3173 3.45351 3.59937 3.77635 4.10124 4.34697 4.51669 4.66831 4.82267 
45 0.01283 0.10703 0.1726 0.18177 0.20514 0.32653 0.33597 0.37158 0.51834 0.53693 0.6578 0.82082 0.83724 0.8489 1.00451 1.01809 1.18053 1.19241 1.22197 1.34453 1.36842 1.51889 1.67049 1.69165 1.86234 1.88405 2.08429 2.21078 2.24965 2.35044 2.6535 2.83715 2.8657 3.00406 3.1764 3.32517 3.46055 3.48644 3.60639 3.78492 4.10812 4.35474 4.52243 4.66195 4.83028 
48 0.01541 0.10037 0.16611 0.17435 0.18967 0.32027 0.32811 0.34045 0.51186 0.52737 0.65109 0.68011 0.81121 0.83066 0.84009 0.99882 1.00981 1.17355 1.1832 1.20294 1.33783 1.35647 1.51181 1.5492 1.66373 1.67893 1.85577 1.87127 2.07582 2.20158 2.22456 2.34392 2.64771 2.82966 2.85007 2.99597 3.17017 3.3183 3.45408 3.47166 3.5998 3.7752 4.10213 4.34772 4.51583 4.65343 4.82348 4.84238 
47 0.0116 0.09387 0.1606 0.16922 0.18545 0.31469 0.32298 0.33716 0.50717 0.5257 0.64646 0.68908 0.80122 0.82471 0.83374 0.99324 1.00539 1.16917 1.17976 1.20497 1.33333 1.35613 1.50728 1.65833 1.6772 1.85008 1.86715 2.07006 2.19769 2.22708 2.33907 2.64244 2.82513 2.84972 2.99156 3.16556 3.31379 3.44971 3.47143 3.59495 3.77068 4.09709 4.34228 4.51043 4.65122 4.81851 4.85101 
34 0.02168 0.11347 0.17429 0.19177 0.32744 0.34182 0.5208 0.55874 0.65991 0.82225 0.83765 0.85871 1.00641 1.18165 1.2035 1.34755 1.52454 1.67341 1.86474 2.09077 2.21571 2.35255 2.65709 2.84277 3.00908 3.17805 3.32643 3.46161 3.61512 3.79172 4.10849 4.36159 4.52502 4.83401 
46 0.01548 0.09313 0.16074 0.16905 0.18356 0.31505 0.32295 0.33509 0.50768 0.52644 0.64751 0.79275 0.82378 0.83266 0.85131 0.99369 1.00488 1.16974 1.1799 1.20301 1.33399 1.3582 1.5087 1.65891 1.67612 1.8505 1.86705 2.07072 2.19795 2.22348 2.3395 2.64359 2.82573 2.85031 2.99196 3.16595 3.31437 3.4501 3.47162 3.59554 3.77126 4.09746 4.3427 4.51174 4.81885 4.84869 
48 0.00978 0.09225 0.15354 0.16231 0.18175 0.30703 0.31548 0.33185 0.49824 0.51383 0.63605 0.6523 0.80703 0.82049 0.83482 0.98597 0.9986 1.16023 1.17054 1.19539 1.32437 1.34238 1.49635 1.51857 1.65102 1.66844 1.84266 1.86005 2.06074 2.18878 2.21376 2.33081 2.6323 2.81646 2.84038 2.98255 3.15634 3.30494 3.44053 3.45821 3.58589 3.76015 4.08872 4.3346 4.49992 4.63358 4.81023 4.83442 
32 0.07712 0.16021 0.17253 0.31538 0.3289 0.50735 0.54105 0.64876 0.81555 0.82992 0.99428 1.16976 1.18986 1.33432 1.51258 1.66002 1.8511 2.07498 2.20041 2.33964 2.64792 2.82703 2.99449 3.16773 3.3146 3.45116 3.59817 3.78219 4.09803 4.34399 4.52148 4.81982 
34 0.02139 0.11474 0.17311 0.18874 0.32636 0.34021 0.51857 0.54859 0.65878 0.82393 0.83803 0.86633 1.00496 1.18005 1.19852 1.3449 1.52298 1.67183 1.86297 2.0878 2.21202 2.35003 2.65599 2.8379 3.00617 3.17632 3.32478 3.46069 3.60908 3.78965 4.10722 4.35485 4.52405 4.8302 
52 0.01596 0.10259 0.1722 0.17996 0.19337 0.32727 0.33515 0.34826 0.51823 0.5314 0.55924 0.65774 0.67975 0.81305 0.83574 0.84454 0.87739 1.00555 1.01682 1.18019 1.18933 1.20745 1.34447 1.3596 1.51817 1.53939 1.67089 1.6868 1.86256 1.87761 2.08289 2.2092 2.23047 2.35025 2.6531 2.83645 2.8548 3.00307 3.17641 3.32458 3.34392 3.46017 3.47278 3.60605 3.78156 4.10815 4.12419 4.35419 4.52092 4.65813 4.8298 4.84515 
48 0.01419 0.10356 0.17125 0.17989 0.19922 0.32518 0.3339 0.35446 0.51662 0.53292 0.65626 0.69191 0.81702 0.83499 0.84474 1.00331 1.01598 1.17857 1.189 1.21371 1.34312 1.36447 1.51739 1.55595 1.66929 1.68942 1.86068 1.87833 2.08174 2.20846 2.23815 2.34855 2.6521 2.83498 2.85631 3.00173 3.17477 3.3233 3.45901 3.47898 3.60461 3.78099 4.10632 4.35265 4.51978 4.65882 4.82831 4.85043 
40 0.02308 0.10479 0.16463 0.17505 0.24338 0.31842 0.3295 0.50972 0.53148 0.64893 0.81441 0.82985 0.84524 0.9968 1.01878 1.17183 1.18525 1.22108 1.33627 1.51034 1.6625 1.85349 1.88199 2.07415 2.20134 2.34158 2.64508 2.82833 2.99473 3.16749 3.31615 3.4517 3.48005 3.59765 3.77348 4.09936 4.34573 4.51304 4.65376 4.82148 
34 0.02265 0.11144 0.17169 0.18567 0.32495 0.33798 0.51787 0.54795 0.65818 0.81898 0.83521 0.85181 1.00341 1.17932 1.1982 1.34413 1.52155 1.67048 1.86111 2.08552 2.21174 2.3493 2.65399 2.8377 3.00507 3.17558 3.32361 3.45931 3.60609 3.78874 4.10638 4.35418 4.52317 4.82966 
44 0.01529 0.10416 0.16732 0.17672 0.20307 0.3209 0.33026 0.36377 0.51222 0.5315 0.65158 0.81447 0.83156 0.84329 0.99933 1.01501 1.17428 1.18564 1.21388 1.33841 1.36254 1.51257 1.66504 1.68746 1.85626 1.87693 2.07797 2.20375 2.23619 2.34415 2.64798 2.83099 2.99705 3.17013 3.3187 3.45435 3.47621 3.60025 3.77704 4.10223 4.34825 4.51669 4.65644 4.82393 
43 0.01899 0.10181 0.16418 0.17352 0.19885 0.31807 0.32759 0.50916 0.52752 0.64849 0.80602 0.82745 0.83766 0.99618 1.01117 1.17149 1.18284 1.21061 1.33578 1.3597 1.50905 1.66217 1.68584 1.85324 1.87803 2.07315 2.20102 2.2345 2.34152 2.64456 2.8282 2.99445 3.16744 3.31602 3.4517 3.47235 3.59747 3.7726 4.09926 4.3452 4.51216 4.65367 4.82118 
42 0.01129 0.09825 0.17491 0.18423 0.21102 0.32936 0.33947 0.5206 0.54001 0.66002 0.8107 0.83596 0.84551 1.00712 1.02501 1.18238 1.19417 1.22208 1.34676 1.37248 1.52129 1.67363 1.86515 1.89324 2.08785 2.21267 2.24452 2.35228 2.65485 2.84017 3.00631 3.1779 3.32629 3.46226 3.48753 3.60803 3.78584 4.10974 4.35634 4.52286 4.66379 4.83225 
49 0.009 0.09657 0.16544 0.17372 0.18944 0.31962 0.32765 0.34085 0.51137 0.52628 0.65034 0.67097 0.80529 0.82901 0.83811 0.99796 1.00893 1.17353 1.18332 1.20449 1.3376 1.35597 1.51044 1.53071 1.66323 1.67895 1.85531 1.87169 2.07507 2.20206 2.22475 2.34348 2.64624 2.82964 2.84987 2.99566 3.16949 3.31814 3.45347 3.46805 3.59897 3.77443 4.10128 4.12078 4.34718 4.51429 4.64957 4.82304 4.84086 
49 0.01187 0.09804 0.16708 0.17509 0.18911 0.32187 0.3298 0.34268 0.51372 0.52929 0.65327 0.68054 0.80419 0.83037 0.83922 0.86296 1.00027 1.0112 1.17596 1.18574 1.20745 1.33992 1.35759 1.51394 1.53966 1.6657 1.68182 1.85748 1.87314 2.07808 2.20498 2.22973 2.34583 2.64872 2.83214 2.85246 2.99873 3.1719 3.32052 3.45596 3.47167 3.60158 3.77743 4.10352 4.34921 4.51633 4.65256 4.82542 4.84485 
41 0.01185 0.10644 0.16914 0.17872 0.20621 0.32286 0.33279 0.51446 0.53441 0.65449 0.81554 0.83338 0.84532 1.00105 1.0166 1.17665 1.18896 1.21964 1.341 1.36986 1.51775 1.66732 1.69717 1.85874 1.88829 2.0835 2.20726 2.34672 2.65152 2.8335 3.00101 3.17335 3.32134 3.4571 3.60333 3.78252 4.10485 4.35087 4.52007 4.66949 4.82679 
42 0.01584 0.10514 0.17086 0.18044 0.2117 0.32464 0.33438 0.51653 0.53746 0.65594 0.80861 0.83239 0.84215 1.00258 1.01879 1.17839 1.19077 1.2202 1.34303 1.38895 1.51855 1.66884 1.69994 1.85995 1.88357 2.08317 2.20924 2.34773 2.6514 2.83553 3.00216 3.17415 3.32285 3.45802 3.48386 3.6043 3.7844 4.10559 4.35275 4.52024 4.66853 4.82848 
46 0.0189 0.09473 0.15979 0.16837 0.18507 0.3136 0.32176 0.33516 0.50584 0.52421 0.645 0.79805 0.82355 0.83272 0.87577 0.99252 1.00433 1.16801 1.17888 1.2053 1.33213 1.35747 1.50566 1.65754 1.67626 1.84905 1.86695 2.06838 2.19622 2.22938 2.33795 2.6414 2.82379 2.84883 2.99022 3.16444 3.31273 3.44821 3.47305 3.59366 3.76888 4.09594 4.34119 4.51016 4.6532 4.81731 
48 0.01515 0.10121 0.16402 0.17282 0.19121 0.31784 0.32655 0.34451 0.50953 0.52591 0.64795 0.66722 0.81379 0.82957 0.84033 0.99665 1.00953 1.17134 1.18167 1.20558 1.33559 1.35392 1.50913 1.53479 1.66159 1.67948 1.85374 1.87146 2.0733 2.19998 2.22401 2.34193 2.64484 2.82797 2.84926 2.99397 3.16777 3.31634 3.45187 3.46895 3.59763 3.77291 4.09988 4.34575 4.51266 4.64862 4.82147 4.84673 
41 0.01738 0.11295 0.17618 0.18643 0.22897 0.32997 0.3405 0.52113 0.54079 0.66104 0.82313 0.83995 0.85302 1.00799 1.02661 1.18305 1.19547 1.22649 1.34758 1.3755 1.52338 1.67454 1.86534 1.89161 2.08819 2.2144 2.35301 2.65707 2.83982 3.00715 3.17903 3.32753 3.46315 3.49153 3.61032 3.78762 4.11079 4.35787 4.52564 4.68275 4.8331 
48 0.01178 0.09538 0.16354 0.17193 0.18819 0.31783 0.32628 0.3425 0.50989 0.52651 0.64936 0.68522 0.80203 0.82673 0.83567 0.86749 0.99635 1.00849 1.1719 1.1819 1.20472 1.33621 1.35805 1.51051 1.66195 1.68044 1.85336 1.8704 2.07419 2.2006 2.22274 2.34177 2.64507 2.8284 2.85202 2.99479 3.16784 3.31645 3.45224 3.47266 3.59783 3.77371 4.09966 4.34536 4.51304 4.65259 4.82144 4.84523 
41 0.01959 0.10593 0.16861 0.17814 0.20609 0.3224 0.33222 0.5138 0.53464 0.65415 0.8121 0.83179 0.84254 1.00053 1.01597 1.17607 1.1888 1.22023 1.34033 1.38227 1.51648 1.66634 1.69333 1.85763 1.87978 2.08004 2.20656 2.34565 2.64975 2.83256 2.99943 3.17224 3.32049 3.45624 3.60244 3.77918 4.10365 4.34956 4.51753 4.65826 4.82548 
33 0.02046 0.10946 0.16984 0.18472 0.32281 0.33596 0.51661 0.55816 0.6568 0.817 0.83326 0.84979 1.00138 1.17798 1.19995 1.3438 1.52144 1.66806 1.85885 2.08546 2.21115 2.34757 2.65408 2.83738 3.0046 3.1744 3.32239 3.45832 3.61119 4.10441 4.35205 4.52589 4.82821 
49 0.0092 0.06929 0.13751 0.17397 0.1831 0.2082 0.32664 0.33548 0.3584 0.51817 0.53513 0.65748 0.69081 0.82538 0.83856 0.85122 1.00484 1.01801 1.18012 1.19082 1.21715 1.3442 1.36451 1.51836 1.55518 1.6706 1.69021 1.86193 1.8794 2.08261 2.21069 2.24703 2.35014 2.65316 2.83675 2.85986 3.00323 3.17602 3.32464 3.46043 3.48194 3.60573 3.78152 4.10764 4.35381 4.5214 4.66001 4.82989 4.85509 
44 0.01736 0.10466 0.16866 0.17752 0.19741 0.32232 0.33102 0.34969 0.51467 0.53359 0.65417 0.8126 0.83251 0.84244 1.00067 1.01336 1.17641 1.18765 1.21529 1.3412 1.3669 1.51541 1.66623 1.68584 1.85836 1.87731 2.08081 2.20524 2.23422 2.34668 2.64986 2.83357 2.99954 3.17265 3.32127 3.45695 3.48118 3.60286 3.7789 4.10458 4.35082 4.518 4.65784 4.82668 
44 0.01551 0.10466 0.16994 0.179 0.20247 0.3239 0.33323 0.36938 0.51569 0.5348 0.65491 0.81328 0.83304 0.84299 1.00209 1.01712 1.17747 1.18877 1.21643 1.34174 1.36541 1.51569 1.66817 1.69164 1.85921 1.87936 2.08061 2.20803 2.24356 2.34747 2.65021 2.83463 3.00116 3.1732 3.32204 3.4574 3.47789 3.60304 3.77904 4.10505 4.35175 4.51839 4.65694 4.82722 
40 0.00806 0.10799 0.17066 0.18132 0.32295 0.33298 0.51509 0.53436 0.65476 0.8195 0.83578 0.85222 1.00263 1.02226 1.17762 1.19089 1.22588 1.34192 1.37044 1.51632 1.66889 1.85975 1.88711 2.08065 2.20805 2.34777 2.65103 2.83424 3.00085 3.17368 3.32212 3.45787 3.49528 3.60373 3.77937 4.10563 4.35182 4.51923 4.66878 4.82776 
49 0.01624 0.10182 0.17025 0.17853 0.19581 0.32431 0.3328 0.35111 0.51546 0.53029 0.65438 0.67726 0.81063 0.83309 0.84229 1.00236 1.01456 1.17747 1.18729 1.2088 1.34145 1.35776 1.51498 1.53789 1.66811 1.68581 1.85954 1.87574 2.0791 2.20632 2.22918 2.34741 2.65001 2.83392 2.85398 2.99992 3.17329 3.32185 3.45715 3.47074 3.60297 3.7786 4.10513 4.12428 4.35136 4.51786 4.65769 4.82723 4.84625 
48 0.01761 0.09619 0.16175 0.17025 0.18612 0.31572 0.32368 0.33588 0.50798 0.5249 0.64694 0.67076 0.80402 0.82613 0.83527 0.99462 1.00591 1.1699 1.18003 1.20261 1.33412 1.3539 1.50737 1.533 1.65939 1.67545 1.8515 1.86829 2.07131 2.19807 2.22126 2.34025 2.64315 2.8261 2.84941 2.99217 3.16634 3.31489 3.45044 3.46784 3.59606 3.77162 4.09827 4.34379 4.51115 4.64972 4.81974 4.84425 
40 0.01191 0.10632 0.1684 0.17849 0.21657 0.32189 0.3321 0.51361 0.53451 0.65367 0.81637 0.83291 0.84633 1.00018 1.01709 1.17542 1.18798 1.21986 1.3398 1.36675 1.51496 1.66624 1.69765 1.85755 1.88715 2.08143 2.2066 2.34574 2.64965 2.83276 2.99916 3.17194 3.32013 3.45605 3.60188 3.7795 4.10393 4.35001 4.51822 4.82571 
44 0.01339 0.10226 0.16584 0.17509 0.19959 0.31974 0.32891 0.35837 0.51126 0.53032 0.65089 0.81143 0.82978 0.84017 0.99805 1.01278 1.17343 1.18509 1.21407 1.33779 1.37153 1.51191 1.66367 1.68624 1.85523 1.87851 2.07558 2.2028 2.23915 2.34329 2.64685 2.82994 2.99596 3.16947 3.3179 3.45361 3.48265 3.59963 3.77517 4.10106 4.34697 4.5147 4.65642 4.82289 
41 0.01274 0.10088 0.16429 0.17363 0.19938 0.31813 0.32799 0.50961 0.53067 0.64949 0.8049 0.8272 0.83744 0.99607 1.01205 1.17162 1.18344 1.21245 1.33607 1.36347 1.51096 1.66248 1.70188 1.85348 1.87857 2.07522 2.2016 2.34165 2.64566 2.82872 2.99517 3.16794 3.31624 3.45206 3.59769 3.77419 4.09927 4.34537 4.51368 4.66237 4.82132 
48 0.01905 0.09543 0.16032 0.16873 0.18537 0.31403 0.3219 0.33407 0.5058 0.5209 0.64432 0.66929 0.80414 0.82469 0.83397 0.99285 1.0041 1.1678 1.17798 1.20097 1.332 1.35141 1.50456 1.53061 1.65788 1.67453 1.84958 1.86627 2.0683 2.19586 2.21818 2.33812 2.64085 2.82375 2.84513 2.9899 3.16408 3.31255 3.44807 3.46396 3.59357 3.76808 4.09611 4.34159 4.50832 4.64604 4.81749 4.83683 
33 0.0189 0.11213 0.16713 0.18192 0.31998 0.33343 0.51194 0.53993 0.65203 0.82028 0.83367 0.99862 1.17394 1.19131 1.33896 1.51525 1.66492 1.85549 2.07981 2.20419 2.34372 2.6498 2.83146 2.99938 3.17034 3.31867 3.45419 3.60096 3.78376 4.10233 4.34949 4.5226 4.82429 
35 0.02279 0.10988 0.16959 0.18234 0.32252 0.33454 0.51488 0.54309 0.65529 0.81688 0.83346 0.84934 1.00104 1.04477 1.1773 1.19513 1.34236 1.51858 1.6673 1.85812 2.08123 2.2095 2.34644 2.65182 2.83495 3.00319 3.17374 3.32194 3.45776 3.605 3.78405 4.10448 4.35054 4.51957 4.82672 
48 0.01798 0.1108 0.17525 0.18395 0.20236 0.32946 0.33827 0.35861 0.52041 0.53507 0.65969 0.68252 0.82721 0.84146 0.85426 1.00785 1.02096 1.1821 1.1922 1.21474 1.34663 1.36398 1.52072 1.54652 1.67335 1.69214 1.86484 1.88182 2.08572 2.21131 2.23527 2.35264 2.65616 2.83851 2.85811 3.0058 3.17881 3.32706 3.46291 3.47972 3.60872 3.78425 4.11099 4.35703 4.52385 4.6617 4.83251 4.85266 
38 0.01325 0.11685 0.17671 0.18889 0.32989 0.34159 0.52114 0.54236 0.66027 0.83115 0.84438 1.00849 1.03317 1.18296 1.19685 1.23696 1.34735 1.37646 1.52154 1.67485 1.86577 1.90083 2.08711 2.21345 2.35368 2.6573 2.84045 3.00642 3.17957 3.32807 3.46352 3.60887 3.78537 4.11117 4.35832 4.52552 4.66949 4.83361 
35 0.02762 0.10531 0.16362 0.17493 0.31643 0.32771 0.50821 0.53322 0.64888 0.81034 0.82795 0.8431 0.99512 1.01866 1.17097 1.18737 1.33509 1.51294 1.66087 1.8519 2.07461 2.20019 2.34037 2.64601 2.82709 2.99372 3.16713 3.31518 3.45124 3.59767 3.77598 4.09839 4.34435 4.51585 4.82007 
48 0.01609 0.10058 0.16839 0.17673 0.19408 0.32257 0.33112 0.34997 0.51392 0.53006 0.65344 0.6872 0.80968 0.83135 0.84052 1.00066 1.01292 1.17625 1.18672 1.21153 1.34026 1.36096 1.51413 1.54794 1.66649 1.68459 1.85784 1.8747 2.07868 2.20551 2.23222 2.34581 2.6493 2.83236 2.85439 2.99907 3.17189 3.32039 3.45622 3.47575 3.60202 3.77715 4.10367 4.34941 4.51691 4.66064 4.82532 4.84403 
48 0.00682 0.10249 0.1663 0.17541 0.19665 0.32009 0.32919 0.35292 0.51134 0.52744 0.64972 0.6726 0.8213 0.83381 0.85105 0.99895 1.01383 1.17362 1.18478 1.21302 1.33753 1.35706 1.51044 1.53616 1.66439 1.68545 1.85599 1.87594 2.07564 2.2027 2.23279 2.34393 2.64634 2.82984 2.85216 2.99594 3.16963 3.31832 3.4537 3.47165 3.59917 3.77466 4.10167 4.34776 4.51461 4.64998 4.82336 4.84684 
36 0.00711 0.1033 0.1678 0.17838 0.32108 0.33159 0.51332 0.53834 0.65368 0.80854 0.83024 0.84116 0.99948 1.0199 1.17623 1.19252 1.3402 1.51669 1.66573 1.85669 1.88458 2.08142 2.20726 2.34555 2.64988 2.83289 3.00103 3.17195 3.3204 3.45591 3.60209 3.78346 4.10266 4.34914 4.52002 4.82498 
34 0.01691 0.10995 0.16928 0.1825 0.32224 0.33484 0.51542 0.54847 0.65543 0.81899 0.83422 0.85386 1.00096 1.1774 1.19755 1.34196 1.5207 1.66778 1.85782 2.08383 2.21049 2.34706 2.65286 2.83466 3.00481 3.17381 3.32172 3.45802 3.60621 3.78668 4.10446 4.35186 4.52211 4.82735 
34 0.01214 0.11003 0.17093 0.18808 0.32386 0.33786 0.51744 0.56615 0.65677 0.82058 0.83545 0.85994 1.00255 1.17882 1.20187 1.34483 1.52013 1.66985 1.86055 2.0855 2.21361 2.34897 2.65309 2.83865 3.00778 3.17485 3.32362 3.45883 3.60915 3.78579 4.10562 4.35424 4.52156 4.83004 
39 0.0131 0.10564 0.16756 0.17777 0.22046 0.32124 0.33184 0.51313 0.53653 0.65313 0.81495 0.83187 0.84483 0.99942 1.0202 1.17511 1.18875 1.22469 1.33958 1.51465 1.66536 1.85666 1.88497 2.07901 2.20638 2.34492 2.64849 2.83217 2.9983 3.1714 3.31952 3.45568 3.6016 3.77966 4.10297 4.34944 4.51767 4.65843 4.82497 
35 0.01718 0.11258 0.17218 0.18412 0.32574 0.33776 0.51772 0.54237 0.65739 0.82206 0.83755 0.85829 1.00432 1.17931 1.19466 1.345 1.51997 1.67029 1.86205 2.08555 2.2102 2.3497 2.6541 2.83716 3.00424 3.17576 3.32457 3.45961 3.60675 3.78507 4.10744 4.35485 4.52243 4.67392 4.83008 
35 0.00978 0.1091 0.16851 0.18156 0.32118 0.3329 0.51314 0.53973 0.65369 0.82024 0.83452 0.85978 1.00006 1.17532 1.19146 1.33969 1.51742 1.66577 1.85659 1.88951 2.08193 2.20611 2.34537 2.65095 2.83263 3.00079 3.17237 3.32005 3.4564 3.60321 3.7821 4.10356 4.35001 4.51955 4.82564 
43 0.01937 0.11422 0.17828 0.1877 0.21393 0.33238 0.34223 0.52336 0.54112 0.6637 0.82271 0.84161 0.85275 1.01047 1.02701 1.18516 1.19651 1.22429 1.34973 1.37322 1.52518 1.67633 1.70105 1.86746 1.88792 2.08948 2.21639 2.35528 2.65961 2.84176 2.865 3.00944 3.18172 3.33009 3.46576 3.49246 3.61223 3.78972 4.1132 4.36022 4.52868 4.67289 4.83535 
39 0.00902 0.09941 0.16531 0.17469 0.20155 0.31911 0.32912 0.51089 0.53135 0.65109 0.80346 0.82752 0.83724 0.997 1.01319 1.17297 1.18483 1.21351 1.33732 1.37049 1.51477 1.66348 1.85404 1.87745 2.07843 2.20297 2.34251 2.64766 2.82952 2.99673 3.16912 3.31725 3.45339 3.59934 3.77638 4.10078 4.34648 4.51524 4.82215 
48 0.07897 0.14479 0.15943 0.16882 0.21352 0.30892 0.31645 0.32842 0.5011 0.51746 0.63959 0.6718 0.79399 0.81926 0.82815 0.85622 0.98819 0.9994 1.1633 1.17345 1.19721 1.32727 1.34938 1.50014 1.65293 1.67014 1.84445 1.86008 2.06287 2.19064 2.21614 2.33339 2.63604 2.81869 2.84127 2.98511 3.15947 3.3077 3.44339 3.45977 3.58889 3.76332 4.0914 4.33648 4.50374 4.64893 4.81253 4.83418 
34 0.01005 0.11528 0.17594 0.19241 0.32934 0.34385 0.52137 0.5514 0.66056 0.83114 0.84377 1.00795 1.18312 1.20333 1.34757 1.5239 1.67472 1.86521 2.08862 2.21658 2.35308 2.65724 2.84073 3.0087 3.1787 3.32728 3.46369 3.61155 3.7902 4.11025 4.3584 4.52598 4.67557 4.8334 
39 0.01229 0.1065 0.16927 0.17955 0.22567 0.32307 0.33362 0.51465 0.53752 0.65559 0.81599 0.83315 0.84579 1.00119 1.01968 1.17688 1.19084 1.22808 1.34165 1.5194 1.66735 1.85831 1.88504 2.08119 2.2084 2.34681 2.65162 2.83382 3.00116 3.17343 3.32154 3.45726 3.60448 3.7831 4.10431 4.3505 4.52059 4.67304 4.82657 
41 0.01605 0.11077 0.17456 0.18484 0.23001 0.32855 0.3393 0.51971 0.54007 0.65974 0.81996 0.83773 0.84975 1.0066 1.02746 1.18174 1.19468 1.22682 1.3464 1.39041 1.52226 1.67311 1.86366 1.88985 2.08596 2.21304 2.35149 2.65503 2.83869 3.00627 3.17771 3.32612 3.46151 3.49193 3.60749 3.78563 4.10904 4.35556 4.52349 4.66919 4.83158 
40 0.01276 0.10848 0.16915 0.17909 0.21158 0.32305 0.33346 0.51459 0.53546 0.65573 0.82062 0.83543 0.85228 1.00121 1.01699 1.17628 1.18861 1.22021 1.34096 1.36975 1.52128 1.66703 1.69385 1.8586 1.88456 2.08355 2.20683 2.34691 2.65512 2.83393 3.00099 3.17348 3.32137 3.45779 3.60529 3.78557 4.105 4.35119 4.52603 4.82677 
40 0.01632 0.10574 0.16614 0.17627 0.21422 0.31963 0.3299 0.51095 0.53283 0.65104 0.81595 0.83151 0.84663 0.99803 1.01482 1.17367 1.18762 1.22661 1.33761 1.38544 1.51337 1.66366 1.68925 1.85536 1.88549 2.07827 2.20355 2.34354 2.64779 2.83003 2.99669 3.16986 3.31815 3.45397 3.6001 3.77739 4.10132 4.34728 4.51669 4.82301 
36 0.01116 0.1066 0.16541 0.17745 0.31847 0.32958 0.50995 0.5332 0.65042 0.81622 0.83136 0.85127 0.99735 1.02154 1.17257 1.18834 1.337 1.51441 1.66279 1.85402 1.89698 2.07769 2.20196 2.34248 2.64879 2.82922 2.99627 3.16932 3.31729 3.45335 3.60021 3.77927 4.10062 4.34665 4.51669 4.82237 
49 0.01735 0.09875 0.16648 0.17451 0.18851 0.32084 0.32861 0.34059 0.51301 0.52787 0.65174 0.66838 0.80445 0.82996 0.83885 0.86634 0.9995 1.0105 1.17493 1.18442 1.20417 1.3393 1.3566 1.51224 1.53213 1.66499 1.68128 1.85685 1.87271 2.07657 2.20386 2.22555 2.34498 2.64743 2.83138 2.85091 2.99742 3.17105 3.31975 3.45504 3.46859 3.6004 3.77592 4.10305 4.34902 4.51499 4.64887 4.82472 4.84271 
40 0.01615 0.11582 0.17805 0.18906 0.33168 0.34274 0.52291 0.54307 0.66312 0.82634 0.8427 0.85906 1.01042 1.038 1.18518 1.19901 1.2367 1.34936 1.37988 1.52608 1.6762 1.86746 1.89812 2.09046 2.21529 2.35507 2.65964 2.84208 3.00804 3.18144 3.32974 3.46496 3.50175 3.61209 3.7915 4.11256 4.35937 4.52781 4.67585 4.83514 
39 0.00847 0.09809 0.16075 0.17028 0.19635 0.31467 0.32438 0.50613 0.52907 0.64597 0.80274 0.82451 0.83462 0.99288 1.00818 1.16827 1.18062 1.21139 1.33251 1.50724 1.65795 1.68067 1.84963 1.86947 2.06929 2.19676 2.3381 2.64315 2.82414 2.99046 3.16456 3.31288 3.44868 3.59426 3.76952 4.09606 4.34157 4.51094 4.81733 
31 0.00856 0.10879 0.16625 0.17994 0.31928 0.33244 0.51201 0.55119 0.65411 0.81981 0.83329 0.89399 0.99829 1.17444 1.19657 1.33971 1.52533 1.6644 1.85535 2.08403 2.20884 2.34389 2.65572 2.83156 3.00127 3.17152 3.31913 3.45537 4.10175 4.34775 4.8233 
48 0.01678 0.10078 0.16997 0.17869 0.2003 0.324 0.33308 0.36719 0.51541 0.53327 0.65403 0.68279 0.80901 0.83182 0.84099 1.0019 1.01589 1.1771 1.18746 1.21182 1.34164 1.36444 1.51482 1.54135 1.66861 1.69994 1.85956 1.88301 2.08066 2.20707 2.23616 2.34713 2.65003 2.83414 2.85803 3.00074 3.17281 3.32173 3.45705 3.47558 3.60213 3.77831 4.10453 4.35153 4.51786 4.65659 4.8269 4.85556 
38 0.01878 0.10641 0.16835 0.17877 0.32064 0.33034 0.36822 0.51331 0.53415 0.6539 0.81463 0.83214 0.84435 0.99988 1.01729 1.17583 1.18968 1.22628 1.34034 1.51592 1.6659 1.85708 1.88401 2.07985 2.20667 2.34528 2.64946 2.83219 2.99869 3.17179 3.32003 3.45582 3.60255 3.77924 4.10316 4.34906 4.51834 4.82514 
35 0.00814 0.10178 0.17233 0.18397 0.32625 0.33843 0.51854 0.54471 0.65782 0.81025 0.83318 0.84373 1.00478 1.18011 1.19648 1.34493 1.52068 1.67231 1.86202 2.08533 2.21203 2.34953 2.65288 2.83825 3.00577 3.17546 3.32415 3.45987 3.60611 3.78558 4.10671 4.35393 4.52112 4.66578 4.83005 
35 0.01729 0.10597 0.16955 0.18101 0.32293 0.33436 0.51632 0.54766 0.65766 0.80794 0.83091 0.84143 1.00082 1.02295 1.17766 1.19467 1.34313 1.52385 1.66723 1.85852 1.89448 2.08777 2.21147 2.34711 2.65419 2.83587 3.00579 3.17474 3.32265 3.4585 3.61065 4.10469 4.35122 4.52469 4.82753 
33 0.02368 0.11384 0.16891 0.18202 0.3219 0.33457 0.5143 0.54451 0.65575 0.82181 0.83552 0.8739 1.00098 1.17651 1.19518 1.34144 1.52365 1.66694 1.85787 2.0883 2.20813 2.34639 2.65667 2.8342 3.00393 3.17423 3.32171 3.45776 3.61023 4.10446 4.35073 4.52968 4.82665 
44 0.01095 0.10258 0.16808 0.17711 0.19979 0.32212 0.33145 0.36636 0.51342 0.53177 0.65356 0.81316 0.83169 0.842 1.00043 1.01554 1.17531 1.18637 1.21339 1.33939 1.36074 1.51518 1.66623 1.69106 1.85748 1.87805 2.07939 2.20494 2.23782 2.34544 2.64979 2.8319 2.85686 2.99825 3.17142 3.31988 3.45549 3.48034 3.6016 3.77807 4.10314 4.34947 4.51833 4.82511 
45 0.01568 0.10503 0.16886 0.178 0.2017 0.32286 0.33222 0.3676 0.51437 0.53237 0.65429 0.81432 0.83264 0.84305 1.00114 1.01588 1.17616 1.18729 1.2146 1.34032 1.36211 1.51601 1.66656 1.68918 1.8584 1.87971 2.07969 2.20559 2.23545 2.34627 2.65107 2.83286 2.85726 2.99885 3.17267 3.32076 3.4564 3.47955 3.60252 3.77976 4.10397 4.35039 4.51966 4.67083 4.82615 
36 0.01187 0.10839 0.16852 0.18016 0.32134 0.33241 0.514 0.54389 0.65573 0.81735 0.83355 0.85019 0.99991 1.02094 1.17665 1.19424 1.34141 1.52075 1.66579 1.85693 1.89083 2.08149 2.21121 2.34578 2.6529 2.83363 3.00352 3.17345 3.3213 3.45752 3.60834 3.7868 4.10394 4.35006 4.52606 4.82571 
44 0.01519 0.10672 0.16994 0.17931 0.20513 0.32381 0.33353 0.51507 0.53355 0.65398 0.68362 0.81824 0.83431 0.84625 1.002 1.01765 1.17724 1.18903 1.21848 1.3417 1.36841 1.51476 1.54469 1.66856 1.85934 1.88218 2.07983 2.20771 2.34708 2.64964 2.83396 2.8616 3.00055 3.17291 3.32169 3.45743 3.48483 3.60302 3.77858 4.10487 4.35122 4.5178 4.65643 4.82696 
41 0.01539 0.11232 0.17593 0.18568 0.21629 0.3301 0.34041 0.52142 0.54091 0.66113 0.82341 0.84023 0.85331 1.00856 1.02916 1.18325 1.19556 1.22628 1.3477 1.37413 1.52243 1.67426 1.70669 1.86535 1.88932 2.08808 2.2147 2.35325 2.65661 2.84021 3.00721 3.17955 3.32792 3.46369 3.60958 3.78639 4.1109 4.35745 4.52495 4.66523 4.83326 
37 0.01633 0.0996 0.16123 0.17166 0.31376 0.324 0.50603 0.52972 0.64648 0.80129 0.82402 0.83485 0.99246 1.0111 1.16849 1.18263 1.21914 1.33304 1.50904 1.65845 1.84943 1.88296 2.07175 2.19792 2.33829 2.64296 2.82498 2.99158 3.16488 3.31294 3.44914 3.59491 3.77196 4.09626 4.34186 4.51177 4.81785 
37 0.02007 0.11427 0.17291 0.18493 0.32534 0.33596 0.51722 0.53892 0.65727 0.82371 0.8386 0.85944 1.00438 1.02677 1.17995 1.19504 1.34476 1.51957 1.67009 1.86123 1.89014 2.08467 2.21012 2.3494 2.65425 2.83645 3.00403 3.17662 3.32454 3.46031 3.6062 3.78408 4.10791 4.35397 4.52181 4.66401 4.82979 
41 0.00848 0.10473 0.17214 0.18253 0.23036 0.32607 0.33675 0.51729 0.53728 0.65686 0.822 0.83728 0.85302 1.00467 1.02972 1.17928 1.19218 1.2254 1.34357 1.37108 1.51846 1.67082 1.86145 1.88884 2.08289 2.20962 2.34902 2.65253 2.83581 3.00222 3.17503 3.32349 3.45934 3.49493 3.60531 3.78191 4.10688 4.35336 4.52051 4.67146 4.82908 
34 0.0137 0.1094 0.16732 0.1816 0.32035 0.33387 0.5132 0.5587 0.65363 0.81919 0.83324 0.86252 0.99941 1.17551 1.19756 1.3401 1.51796 1.66606 1.85638 2.08247 2.20836 2.34507 2.65272 2.83323 3.00156 3.17222 3.31996 3.45589 3.60327 3.7841 4.10251 4.35017 4.52129 4.82483 
35 0.01128 0.11326 0.17366 0.18718 0.32652 0.33867 0.51864 0.54368 0.66014 0.82599 0.83982 0.87444 1.0055 1.18106 1.19912 1.34556 1.52406 1.67075 1.86224 1.89767 2.08635 2.21233 2.35034 2.65747 2.83826 3.00754 3.17762 3.32559 3.46124 3.61214 3.79227 4.10905 4.35543 4.52639 4.831 
41 0.0083 0.1013 0.17112 0.18078 0.21021 0.32519 0.33513 0.51646 0.53534 0.65716 0.81671 0.83504 0.84656 1.00353 1.02132 1.17878 1.19117 1.22183 1.34313 1.36987 1.51994 1.66975 1.86057 1.88383 2.08168 2.20895 2.34847 2.65352 2.83528 2.86238 3.00147 3.17496 3.32325 3.45888 3.60478 3.78372 4.10609 4.35235 4.52151 4.82814 4.86082 
44 0.01861 0.10565 0.16707 0.17642 0.20103 0.32067 0.33015 0.36427 0.51275 0.53367 0.65153 0.8177 0.83271 0.84649 0.99923 1.01494 1.17429 1.1861 1.21605 1.33851 1.36336 1.5134 1.66455 1.68566 1.85653 1.87956 2.07813 2.20358 2.23771 2.34483 2.6484 2.83186 2.99715 3.17094 3.31906 3.45479 3.48055 3.60099 3.77721 4.10272 4.34927 4.51625 4.65176 4.82483 
49 0.00729 0.09144 0.16617 0.17462 0.1877 0.32224 0.33028 0.34362 0.51383 0.5286 0.6528 0.67654 0.80999 0.83177 0.84093 1.00075 1.01225 1.17573 1.18552 1.20645 1.33984 1.356 1.51346 1.53732 1.66582 1.68283 1.85777 1.8738 2.07748 2.20438 2.22697 2.3459 2.64887 2.83189 2.85159 2.99788 3.17193 3.3204 3.45598 3.47075 3.60161 3.77663 4.10388 4.12629 4.34972 4.51658 4.65558 4.82553 4.8435 
39 0.0092 0.08619 0.17472 0.18488 0.22264 0.32943 0.34022 0.52066 0.54091 0.66179 0.82617 0.84109 0.85876 1.00775 1.02942 1.18253 1.19547 1.22901 1.34761 1.52553 1.67385 1.86469 1.8906 2.08803 2.21249 2.24984 2.35282 2.65855 2.84014 3.00781 3.17942 3.32734 3.46319 3.61121 3.79071 4.1107 4.35737 4.52691 4.83342 
42 0.01437 0.10015 0.16304 0.17279 0.20603 0.31683 0.32636 0.50812 0.52935 0.64772 0.80351 0.8261 0.83609 0.99492 1.00923 1.17038 1.18228 1.2117 1.33457 1.36261 1.5091 1.66062 1.69141 1.85188 1.87523 2.0729 2.19925 2.23358 2.34023 2.64434 2.8266 2.99291 3.16658 3.31489 3.45089 3.59636 3.77205 4.09822 4.34378 4.51248 4.6559 4.81972 
50 0.01182 0.09771 0.16742 0.17525 0.18866 0.32184 0.32939 0.34072 0.51365 0.52781 0.65294 0.67908 0.8015 0.83034 0.83916 0.86008 1.00028 1.01061 1.17571 1.18502 1.20382 1.33968 1.35485 1.51357 1.53797 1.66569 1.6816 1.85734 1.87206 2.07709 2.2046 2.22671 2.34567 2.64861 2.83189 2.85121 2.998 3.17174 3.32005 3.45579 3.46989 3.60115 3.77627 4.10348 4.11907 4.34933 4.51628 4.65877 4.82517 4.84121 
40 0.02032 0.10878 0.17072 0.18059 0.21475 0.32453 0.33469 0.51632 0.53771 0.6562 0.81691 0.83455 0.84671 1.00287 1.02215 1.17834 1.19142 1.22425 1.34297 1.51798 1.66871 1.69741 1.86032 1.88878 2.08341 2.20853 2.34827 2.65242 2.83523 3.00318 3.17432 3.32268 3.45846 3.60531 3.78137 4.10599 4.35256 4.52005 4.65914 4.82818 
41 0.01057 0.09909 0.16025 0.16986 0.19724 0.31384 0.32349 0.50509 0.52468 0.64417 0.80627 0.82502 0.83633 0.99232 1.00662 1.16726 1.17961 1.21152 1.33155 1.50467 1.65711 1.68252 1.84892 1.87188 2.06825 2.19561 2.22648 2.3376 2.64079 2.8234 2.9897 3.16387 3.31205 3.44773 3.5933 3.76807 4.09553 4.34104 4.50906 4.65319 4.81693 
49 0.01705 0.09938 0.16682 0.17483 0.18911 0.32131 0.32911 0.34139 0.51318 0.52825 0.65251 0.6823 0.80634 0.83037 0.83936 0.87734 0.99988 1.01102 1.17507 1.18482 1.20603 1.33932 1.35697 1.5127 1.53777 1.66518 1.68165 1.85711 1.87372 2.07792 2.2035 2.22654 2.3452 2.64828 2.8314 2.85142 2.99761 3.1714 3.31963 3.45558 3.47366 3.60091 3.77613 4.10316 4.34894 4.51547 4.65568 4.82483 4.84367 
42 0.0149 0.10348 0.16372 0.17346 0.20147 0.3173 0.32703 0.50839 0.52764 0.64746 0.81248 0.82907 0.84252 0.99581 1.01078 1.17069 1.18276 1.21346 1.3347 1.36148 1.50957 1.66106 1.68142 1.85278 1.87353 2.07248 2.19962 2.24283 2.3411 2.64532 2.82736 2.99319 3.16722 3.31555 3.45117 3.59719 3.77232 4.09897 4.34486 4.51323 4.65869 4.82059 
33 0.0241 0.11902 0.16957 0.18693 0.32222 0.33638 0.51545 0.56998 0.65503 0.82495 0.83757 1.00107 1.17737 1.20129 1.34251 1.51822 1.6679 1.85844 2.08122 2.21109 2.34674 2.65146 2.83508 3.00408 3.17304 3.32197 3.45761 3.60694 3.78323 4.10418 4.35175 4.51988 4.827 
34 0.02405 0.12138 0.17612 0.19171 0.32918 0.34253 0.52113 0.5488 0.66044 0.8298 0.84275 1.00792 1.18274 1.20054 1.3482 1.52228 1.67396 1.86538 2.08881 2.21385 2.35269 2.65677 2.8406 3.00788 3.17901 3.32755 3.46333 3.60993 3.78841 4.11087 4.35741 4.52486 4.67295 4.83312 
39 0.01358 0.10128 0.16175 0.17196 0.21285 0.31532 0.32564 0.5068 0.52796 0.6461 0.81037 0.82687 0.84033 0.99366 1.01094 1.16899 1.18227 1.21734 1.33345 1.50714 1.65918 1.68735 1.85048 1.87437 2.07018 2.19855 2.33889 2.64262 2.82558 2.99185 3.16511 3.31364 3.44927 3.59484 3.76996 4.09673 4.34252 4.51027 4.81839 
36 0.01673 0.1108 0.16994 0.18208 0.32287 0.33419 0.51498 0.54013 0.65576 0.82 0.83525 0.85481 1.00162 1.02781 1.17744 1.19422 1.34145 1.51951 1.66757 1.85869 1.89515 2.08306 2.20752 2.34735 2.6529 2.83459 3.00076 3.17466 3.32164 3.45775 3.6035 3.7841 4.10466 4.352 4.5228 4.82712 
47 0.0111 0.09993 0.16815 0.17667 0.19473 0.32232 0.33107 0.35193 0.51398 0.53111 0.65359 0.69337 0.81247 0.83184 0.84128 1.00056 1.01359 1.17611 1.18684 1.21276 1.34049 1.36375 1.51505 1.66665 1.68749 1.8577 1.87475 2.07921 2.20506 2.23087 2.34595 2.64917 2.83286 2.85744 2.99935 3.17208 3.32062 3.4562 3.47482 3.60192 3.7788 4.10373 4.34948 4.51742 4.65701 4.82583 4.85797 
41 0.01015 0.06436 0.13723 0.17714 0.18795 0.3302 0.34051 0.52189 0.54255 0.66204 0.82172 0.83962 0.85154 1.00813 1.02553 1.18356 1.19621 1.22742 1.34821 1.37953 1.52517 1.67425 1.70729 1.86587 1.89429 2.09027 2.21469 2.35332 2.65889 2.84061 3.00828 3.17955 3.32845 3.46388 3.61084 3.79051 4.1111 4.35772 4.52674 4.67896 4.83355 
36 0.00733 0.10563 0.16529 0.1773 0.3183 0.33018 0.51025 0.53576 0.64931 0.81606 0.83116 0.8513 0.99711 1.17215 1.18673 1.33648 1.37927 1.51107 1.66308 1.85399 2.07641 2.20258 2.34238 2.64594 2.82954 2.99522 3.16846 3.31688 3.45272 3.59859 3.7765 4.10044 4.34661 4.51519 4.65255 4.82248 
47 0.01885 0.10243 0.16787 0.17662 0.19692 0.32171 0.3306 0.35462 0.51314 0.52973 0.65184 0.67668 0.81369 0.83173 0.84173 1.00017 1.01434 1.17464 1.18479 1.20803 1.33888 1.35733 1.51223 1.53563 1.66555 1.68483 1.85717 1.87498 2.07804 2.20416 2.22935 2.34519 2.64752 2.83216 2.85719 2.99765 3.17076 3.31971 3.45509 3.472 3.60053 3.77635 4.10293 4.34949 4.51572 4.65068 4.82522 
46 0.01266 0.10498 0.1678 0.17693 0.19934 0.32167 0.33108 0.36469 0.51346 0.53176 0.65234 0.68215 0.82115 0.83436 0.84936 1.0003 1.01574 1.17529 1.18663 1.21537 1.33969 1.36296 1.51311 1.54478 1.66609 1.69127 1.85753 1.88078 2.07884 2.20513 2.23984 2.34543 2.64837 2.8324 2.99882 3.17132 3.31994 3.4556 3.47939 3.6013 3.77703 4.10348 4.34978 4.51629 4.6543 4.82553 
30 0.01578 0.10859 0.16432 0.18233 0.31719 0.33221 0.5095 0.65182 0.81278 0.82895 0.85027 0.99561 1.17246 1.19783 1.33699 1.52325 1.66315 1.85255 2.07896 2.20562 2.34138 2.65589 2.83007 3.00518 3.16952 3.31664 3.45306 4.09854 4.3449 4.82072 
42 0.01212 0.09721 0.15968 0.16915 0.19717 0.31317 0.32265 0.3646 0.50484 0.52882 0.64466 0.80638 0.82415 0.83512 0.9916 1.00658 1.16708 1.17994 1.21345 1.33118 1.50501 1.65696 1.6809 1.84823 1.87911 2.06813 2.19572 2.22729 2.33686 2.64065 2.82308 2.98935 3.16328 3.31153 3.44746 3.59275 3.7679 4.09478 4.34027 4.50883 4.65534 4.81624 
48 0.01405 0.10611 0.16863 0.1775 0.19687 0.32242 0.33124 0.35074 0.51389 0.53001 0.65279 0.67821 0.82211 0.83549 0.85003 1.00114 1.01441 1.17569 1.18628 1.21171 1.34024 1.36052 1.51355 1.5401 1.66656 1.6859 1.85841 1.87669 2.07809 2.20493 2.23414 2.34642 2.6493 2.83253 2.85534 2.99858 3.17236 3.32072 3.45642 3.47608 3.60206 3.77722 4.10429 4.35049 4.51682 4.65279 4.82601 4.85027 
46 0.01339 0.10379 0.16892 0.17767 0.19706 0.32284 0.33163 0.35203 0.51466 0.53244 0.65394 0.69346 0.81799 0.83378 0.84453 1.00133 1.01507 1.17671 1.1878 1.21533 1.34071 1.36275 1.51492 1.66664 1.68566 1.85821 1.87562 2.07907 2.20597 2.23663 2.34645 2.64991 2.83318 2.85761 3.00001 3.1726 3.32096 3.45689 3.47875 3.60276 3.77814 4.10449 4.35045 4.51728 4.65707 4.82643 
33 0.01009 0.11573 0.17089 0.18683 0.32407 0.33842 0.51681 0.55546 0.65704 0.82743 0.84011 1.00292 1.17821 1.19891 1.34276 1.5221 1.66915 1.86055 2.08717 2.21133 2.34879 2.65492 2.83636 3.00577 3.17533 3.32343 3.45923 3.60944 3.78866 4.1063 4.35502 4.52601 4.82893 
38 0.01784 0.11052 0.16643 0.17721 0.31568 0.32536 0.341 0.51079 0.53298 0.65107 0.82316 0.8354 0.99836 1.01705 1.17295 1.18678 1.22771 1.33721 1.51418 1.6636 1.68873 1.85538 1.88121 2.07677 2.20264 2.34337 2.64915 2.8296 2.99598 3.17015 3.31768 3.45392 3.60071 3.77672 4.10166 4.34754 4.51777 4.8231 
33 0.01692 0.11665 0.17343 0.19082 0.32629 0.34049 0.51921 0.55403 0.65999 0.82662 0.83973 1.00523 1.18123 1.20561 1.34703 1.52468 1.67209 1.86298 2.0897 2.21529 2.35104 2.65891 2.83977 3.0079 3.17801 3.32544 3.46162 3.61577 3.79517 4.10808 4.35753 4.53188 4.83171 
38 0.01244 0.10612 0.16669 0.17751 0.31944 0.32985 0.51156 0.53423 0.65094 0.81299 0.83097 0.84479 0.9981 1.01723 1.17383 1.18748 1.22356 1.33872 1.51306 1.66425 1.85523 1.88223 2.0776 2.20417 2.34372 2.64818 2.83085 2.99756 3.17031 3.31863 3.45432 3.60011 3.77689 4.10188 4.34797 4.5162 4.65652 4.82388 
34 0.02284 0.11953 0.17931 0.19417 0.33316 0.34714 0.52594 0.55819 0.66548 0.82967 0.84402 0.86857 1.01142 1.18723 1.2081 1.35295 1.52911 1.6782 1.86924 2.09496 2.22049 2.35767 2.66203 2.84635 3.01397 3.18269 3.33173 3.46758 3.61789 3.79477 4.11393 4.36176 4.5311 4.8376 
42 0.01517 0.10048 0.1638 0.17312 0.19641 0.31783 0.32726 0.36306 0.51042 0.53203 0.65016 0.808 0.82797 0.83786 0.99627 1.01195 1.17195 1.18379 1.21322 1.33654 1.36518 1.51246 1.66121 1.6817 1.8533 1.87276 2.07512 2.20213 2.34187 2.64676 2.82918 2.9954 3.16854 3.31709 3.4525 3.59867 3.77513 4.09975 4.34539 4.51422 4.6665 4.82179 
42 0.02049 0.11176 0.17439 0.18456 0.22537 0.32808 0.33833 0.51944 0.5393 0.65827 0.69919 0.82556 0.83957 0.85524 1.00686 1.03121 1.18137 1.19378 1.22531 1.34566 1.37226 1.51927 1.6727 1.86373 1.89159 2.08456 2.21238 2.35097 2.65374 2.83803 3.00448 3.17694 3.32546 3.46087 3.48181 3.60709 3.78318 4.10875 4.35576 4.52192 4.65945 4.83097 
54 0.01678 0.09818 0.16544 0.17335 0.18411 0.31991 0.32689 0.33654 0.51237 0.52479 0.54939 0.65121 0.66752 0.80627 0.83034 0.83907 0.86387 0.99948 1.00937 1.17421 1.18302 1.19911 1.33833 1.35187 1.51156 1.53222 1.66398 1.67718 1.85602 1.86896 2.07513 2.20217 2.22023 2.34457 2.3658 2.64757 2.83037 2.84797 2.99644 3.02101 3.17069 3.1898 3.3193 3.45447 3.46655 3.60016 3.77569 4.10285 4.11913 4.34847 4.51539 4.65335 4.82433 4.83999 
45 0.01955 0.10301 0.16841 0.17714 0.19707 0.32234 0.3313 0.35759 0.51394 0.53201 0.65356 0.80871 0.83115 0.84065 1.00044 1.01374 1.17605 1.18698 1.21331 1.3404 1.36467 1.51467 1.66608 1.68491 1.85764 1.87586 2.07962 2.20611 2.23841 2.34595 2.64947 2.8326 2.85756 2.99921 3.17213 3.32058 3.45619 3.47738 3.60198 3.77789 4.10382 4.34984 4.51758 4.6579 4.82572 
48 0.01703 0.10137 0.16898 0.17725 0.19405 0.32333 0.33185 0.35047 0.5144 0.52952 0.65314 0.6713 0.81044 0.83206 0.84124 1.00148 1.01413 1.17636 1.18613 1.20729 1.34063 1.35799 1.51334 1.53307 1.66731 1.68592 1.85857 1.87514 2.07776 2.20539 2.22791 2.34631 2.64874 2.8327 2.85225 2.99924 3.17217 3.32086 3.45616 3.46962 3.60177 3.77677 4.10421 4.35021 4.51621 4.65135 4.82619 4.84656 
40 0.02024 0.11155 0.17176 0.18253 0.32502 0.33574 0.51652 0.53654 0.65584 0.8185 0.8359 0.85047 1.00383 1.02773 1.1782 1.19066 1.22208 1.34272 1.36858 1.5176 1.66998 1.86083 1.8889 2.08296 2.20898 2.34839 2.6526 2.83554 3.00182 3.17469 3.32291 3.45836 3.48603 3.60484 3.7819 4.10656 4.35344 4.52071 4.66657 4.82887 
55 0.01257 0.09949 0.16962 0.17738 0.19002 0.32449 0.33218 0.34405 0.51604 0.52935 0.55798 0.65494 0.67038 0.80943 0.83333 0.84207 0.86813 1.00288 1.01339 1.17778 1.18674 1.20392 1.34199 1.35606 1.51516 1.53439 1.66852 1.68443 1.86029 1.87568 2.07957 2.10998 2.20673 2.22573 2.34814 2.65061 2.83433 2.85266 3.00026 3.02269 3.17377 3.18981 3.32254 3.35016 3.45821 3.47151 3.60335 3.77872 4.10598 4.12195 4.35225 4.51821 4.65332 4.82782 4.84405 
48 0.0127 0.09921 0.16499 0.17328 0.18837 0.3191 0.32707 0.33971 0.51082 0.52514 0.64989 0.67229 0.81066 0.82988 0.83934 0.99791 1.00939 1.17268 1.18239 1.20241 1.33705 1.3541 1.51058 1.53608 1.66289 1.67896 1.85463 1.86944 2.074 2.20117 2.22353 2.34297 2.64635 2.82886 2.84847 2.99544 3.1693 3.31758 3.45329 3.46934 3.59883 3.77397 4.10117 4.34657 4.51398 4.65644 4.82267 4.84311 
32 0.0103 0.10449 0.163 0.17668 0.31592 0.32944 0.50831 0.56688 0.64991 0.81396 0.82912 0.85114 0.99467 1.1706 1.19061 1.33534 1.52204 1.66 1.85144 2.07626 2.20158 2.34019 2.65501 2.82775 2.99516 3.16765 3.31557 3.45148 3.60467 4.09821 4.34396 4.81973 
41 0.01484 0.10666 0.17075 0.18023 0.20798 0.32465 0.33446 0.51673 0.53811 0.65702 0.81235 0.83346 0.84375 1.00271 1.019 1.17877 1.19154 1.22234 1.34303 1.37542 1.51944 1.66924 1.70663 1.86074 1.89176 2.08317 2.2114 2.34852 2.65232 2.83614 3.00247 3.175 3.32316 3.45886 3.60504 3.78507 4.10588 4.35264 4.52094 4.67069 4.82825 
40 0.00853 0.10493 0.16816 0.17847 0.2243 0.32177 0.33241 0.51319 0.53443 0.65268 0.81575 0.83231 0.84571 1.0001 1.02118 1.17543 1.18883 1.22367 1.33958 1.37134 1.51419 1.66653 1.8574 1.89005 2.07923 2.20614 2.34536 2.64839 2.83231 2.99887 3.17129 3.31953 3.45555 3.60138 3.7774 4.10298 4.34957 4.51614 4.66276 4.82507 
34 0.02056 0.12367 0.17276 0.18925 0.32476 0.3375 0.51735 0.55003 0.65869 0.8301 0.8431 1.00343 1.03578 1.17955 1.19985 1.3447 1.52247 1.66893 1.86071 2.08615 2.21123 2.34937 2.65681 2.83756 3.00623 3.17659 3.32501 3.46104 3.61013 3.78922 4.10857 4.35546 4.53147 4.83041 
36 0.01106 0.10471 0.16746 0.17803 0.32075 0.33165 0.51311 0.53777 0.65343 0.80931 0.83016 0.84144 0.99921 1.02091 1.17561 1.19119 1.34005 1.51698 1.66562 1.85677 1.89389 2.08073 2.20576 2.345 2.64962 2.83203 2.99864 3.17129 3.31989 3.4554 3.60198 3.78175 4.10241 4.34887 4.51818 4.8246 
36 0.01469 0.10267 0.16329 0.17479 0.31603 0.32672 0.50781 0.53201 0.64853 0.80784 0.8271 0.83937 0.99467 1.01515 1.1704 1.18586 1.33465 1.51177 1.66006 1.85119 1.88201 2.07507 2.19991 2.34004 2.64589 2.82658 2.9933 3.16696 3.3148 3.45115 3.59717 3.77532 4.09842 4.34379 4.51482 4.81969 
40 0.01292 0.1047 0.16763 0.17749 0.21261 0.32123 0.33142 0.51281 0.5339 0.65231 0.81232 0.83115 0.84231 0.99927 1.01755 1.17487 1.18725 1.21794 1.33927 1.36969 1.51481 1.66537 1.6998 1.85678 1.88521 2.07844 2.20582 2.3449 2.64945 2.83191 2.99824 3.17111 3.31963 3.45513 3.60143 3.7788 4.10276 4.34891 4.51822 4.82448 
35 0.02108 0.11465 0.17076 0.18499 0.32442 0.33852 0.51718 0.55072 0.65631 0.82328 0.83688 0.88189 1.0032 1.17785 1.19558 1.34266 1.51916 1.6696 1.86174 2.08769 2.21005 2.34878 2.65207 2.8366 3.00323 3.17474 3.32308 3.45868 3.60658 3.78615 4.10656 4.35526 4.52192 4.66762 4.82926 
46 0.00719 0.09562 0.16784 0.17649 0.19396 0.32235 0.33082 0.3476 0.51456 0.53282 0.65438 0.8087 0.83157 0.84101 1.0006 1.01269 1.17627 1.18683 1.21171 1.3406 1.36315 1.51513 1.66597 1.68291 1.85769 1.87491 2.07923 2.20593 2.23665 2.34601 2.6498 2.83305 2.85731 2.99927 3.17279 3.32087 3.45682 3.48261 3.60254 3.78043 4.10423 4.35015 4.51865 4.66867 4.8259 4.84922 
41 0.01019 0.1031 0.17123 0.18079 0.2096 0.32499 0.33454 0.51685 0.53641 0.65758 0.81284 0.83414 0.84438 1.00275 1.0163 1.17925 1.19174 1.22196 1.34389 1.38206 1.52032 1.66866 1.6902 1.86058 1.88399 2.08429 2.20989 2.34865 2.65416 2.83607 3.0034 3.17565 3.32385 3.45952 3.60568 3.78661 4.10656 4.35245 4.52308 4.67602 4.82861 
45 0.01937 0.11008 0.17251 0.1815 0.2021 0.3259 0.33457 0.35225 0.51752 0.53304 0.65782 0.82086 0.83752 0.84899 1.00456 1.0174 1.17965 1.19039 1.21619 1.34407 1.36419 1.51963 1.66968 1.68772 1.86144 1.87801 2.08293 2.20865 2.23623 2.34974 2.65434 2.83615 2.8577 3.00278 3.17645 3.32488 3.46051 3.4829 3.60681 3.78376 4.10791 4.3537 4.52273 4.82963 4.85172 
46 0.01347 0.10375 0.17168 0.18059 0.20259 0.32555 0.33455 0.36222 0.51678 0.53315 0.65649 0.69325 0.81819 0.83538 0.8454 1.00352 1.01656 1.17913 1.19005 1.2168 1.34373 1.36806 1.51789 1.66935 1.69001 1.86111 1.8804 2.08301 2.20928 2.24101 2.34883 2.65305 2.83563 2.85852 3.00247 3.17513 3.32371 3.45914 3.47887 3.60504 3.78207 4.10683 4.35292 4.52133 4.66302 4.82902 
36 0.00716 0.10857 0.17172 0.18376 0.32527 0.33728 0.5168 0.54004 0.65629 0.82341 0.83784 0.86148 1.00423 1.17903 1.19446 1.34382 1.51737 1.66987 1.86109 1.90543 2.0823 2.21034 2.34899 2.6527 2.83575 3.00238 3.17516 3.3236 3.45915 3.60537 3.78159 4.10665 4.35407 4.52072 4.66727 4.82898 
43 0.02067 0.10506 0.16669 0.17616 0.20254 0.32085 0.33096 0.51218 0.53196 0.65167 0.81192 0.83061 0.84188 0.99907 1.01801 1.1739 1.18557 1.21448 1.3383 1.36298 1.51237 1.66507 1.69693 1.85643 1.88348 2.07697 2.204 2.24009 2.34438 2.64771 2.83115 2.99696 3.1702 3.31873 3.45449 3.48743 3.60046 3.77622 4.10192 4.34843 4.51575 4.65677 4.82417 
38 0.01835 0.10324 0.16396 0.1748 0.31672 0.32721 0.5087 0.53092 0.64878 0.80716 0.82747 0.83902 0.99537 1.01345 1.17123 1.1847 1.21896 1.33598 1.51084 1.66091 1.69303 1.85241 1.88742 2.07348 2.20139 2.34103 2.64572 2.82796 2.99489 3.16753 3.31608 3.45156 3.59756 3.77426 4.09889 4.34468 4.51323 4.82066 
46 0.01079 0.10497 0.16854 0.1777 0.19928 0.32212 0.33095 0.35019 0.51385 0.5306 0.65364 0.81744 0.83385 0.84552 1.00064 1.01309 1.17628 1.18758 1.21571 1.34039 1.36362 1.51486 1.66554 1.68293 1.85802 1.87709 2.07947 2.20474 2.23341 2.34636 2.6503 2.83256 2.85659 2.99908 3.17299 3.32112 3.45663 3.48119 3.60288 3.77962 4.10439 4.35013 4.51952 4.6757 4.82604 4.85604 
41 0.02049 0.10337 0.16478 0.17423 0.19939 0.31821 0.32739 0.35256 0.51001 0.53294 0.65038 0.81364 0.82994 0.84168 0.9968 1.01061 1.17276 1.1857 1.21899 1.3365 1.38392 1.51257 1.66206 1.6815 1.85372 1.87604 2.07557 2.20174 2.34228 2.64709 2.82834 2.99499 3.1691 3.31722 3.453 3.59923 3.77525 4.10023 4.3456 4.51597 4.82143 
47 0.01033 0.10177 0.16895 0.17762 0.19639 0.32299 0.33181 0.35285 0.51455 0.53184 0.65397 0.68689 0.81775 0.83378 0.84438 1.00159 1.01549 1.1766 1.18737 1.2136 1.34091 1.3639 1.51431 1.54274 1.66722 1.68739 1.85877 1.87744 2.07945 2.20641 2.23742 2.34668 2.64967 2.83355 2.86189 2.99976 3.17293 3.32122 3.45704 3.4787 3.60253 3.7782 4.10463 4.35057 4.51833 4.66023 4.82671 
49 0.01256 0.09756 0.16321 0.17156 0.18668 0.317 0.3245 0.33539 0.50875 0.52377 0.64734 0.66371 0.80784 0.82809 0.83741 0.99603 1.00664 1.17098 1.18095 1.20211 1.335 1.35353 1.5079 1.53127 1.66078 1.67546 1.85258 1.86701 2.07095 2.19872 2.22291 2.3412 2.6445 2.82657 2.84735 2.99307 3.16739 3.31558 3.45126 3.46591 3.59689 3.77159 4.0992 4.11967 4.34468 4.51261 4.64854 4.82052 4.83899 
47 0.01047 0.10132 0.17042 0.17915 0.19866 0.32474 0.33387 0.36404 0.51611 0.53315 0.6555 0.68795 0.81787 0.83474 0.84489 1.00321 1.01813 1.17809 1.18883 1.21489 1.34245 1.36404 1.51728 1.66943 1.69527 1.86039 1.87976 2.08185 2.20836 2.24053 2.34812 2.65154 2.83485 2.85822 3.00131 3.17416 3.3227 3.45836 3.47912 3.60377 3.78055 4.10595 4.35225 4.51926 4.66055 4.82774 4.85098 
44 0.0131 0.09494 0.15969 0.16857 0.18816 0.31342 0.32265 0.35335 0.50555 0.52832 0.64523 0.80007 0.8231 0.83268 0.99172 1.00613 1.16744 1.17838 1.20478 1.33168 1.35644 1.50641 1.65716 1.68036 1.84868 1.87135 2.06997 2.19625 2.22716 2.33753 2.64172 2.82385 2.98998 3.16405 3.31212 3.448 3.47748 3.59371 3.76954 4.09561 4.34097 4.50979 4.64965 4.81701 
50 0.00675 0.08885 0.15854 0.17061 0.17969 0.20542 0.3211 0.32905 0.34222 0.51297 0.52907 0.65252 0.68173 0.805 0.82961 0.83832 0.8613 0.9994 1.01048 1.17548 1.18566 1.20983 1.33936 1.36012 1.51303 1.53673 1.66494 1.68227 1.85655 1.87283 2.07808 2.20476 2.23236 2.34496 2.64769 2.83137 2.85294 2.99761 3.17116 3.31978 3.45504 3.47033 3.60062 3.7769 4.1027 4.34838 4.5159 4.65369 4.82433 4.84411 
46 0.01538 0.09557 0.1617 0.1704 0.18753 0.31562 0.32381 0.3372 0.50791 0.52629 0.64795 0.79909 0.82523 0.83434 0.86842 0.99437 1.00616 1.17028 1.181 1.20677 1.33441 1.3606 1.50911 1.65952 1.67831 1.85097 1.8685 2.07089 2.19857 2.23057 2.33992 2.64466 2.82594 2.85075 2.99269 3.16672 3.31487 3.45078 3.59655 3.77155 4.0979 4.34303 4.51215 4.67463 4.81922 4.84828 
40 0.01371 0.10194 0.16371 0.17339 0.20144 0.31721 0.32678 0.36416 0.5093 0.53846 0.65066 0.81338 0.82908 0.84158 0.99573 1.01049 1.17106 1.18486 1.22304 1.33572 1.51534 1.66094 1.68416 1.85269 1.87552 2.07501 2.20075 2.34116 2.64764 2.82784 2.99409 3.16821 3.31583 3.45227 3.59851 3.77826 4.09928 4.34489 4.51804 4.82075 
41 0.0202 0.10985 0.17422 0.1842 0.22219 0.32822 0.33885 0.5198 0.54098 0.65847 0.81523 0.83612 0.84649 1.0063 1.02814 1.18144 1.19409 1.22451 1.34574 1.37377 1.52031 1.67329 1.86369 1.89207 2.08685 2.21226 2.35109 2.65417 2.83885 3.00503 3.17669 3.32566 3.46123 3.49003 3.60671 3.78461 4.10872 4.35604 4.52223 4.65933 4.83098 
48 0.01276 0.099 0.16629 0.17456 0.19041 0.32053 0.32873 0.34309 0.51206 0.52682 0.65119 0.67338 0.80889 0.8301 0.83931 0.99898 1.01093 1.17392 1.1836 1.20395 1.33807 1.35429 1.51133 1.5326 1.6643 1.68143 1.85609 1.87224 2.0758 2.20268 2.22457 2.34412 2.6467 2.83017 2.84958 2.99637 3.17012 3.31853 3.45431 3.46971 3.59981 3.77536 4.10208 4.3479 4.51434 4.64857 4.82383 4.8427 
37 0.01704 0.10832 0.16933 0.18003 0.32229 0.33273 0.51469 0.53808 0.65488 0.81437 0.83298 0.84593 1.00106 1.02245 1.17711 1.19232 1.34169 1.51705 1.66684 1.85846 1.88857 2.08226 2.20771 2.34671 2.65066 2.83425 3.00138 3.1735 3.32124 3.45771 3.60407 3.78069 4.10467 4.35119 4.51869 4.65957 4.8266 
44 0.00648 0.09584 0.16408 0.17274 0.19034 0.31824 0.32703 0.34677 0.51062 0.53111 0.65062 0.8033 0.8275 0.8368 0.99654 1.00864 1.17237 1.18326 1.20939 1.33693 1.36534 1.51208 1.66181 1.67946 1.85365 1.87218 2.07463 2.2013 2.23235 2.34233 2.64632 2.82922 2.99529 3.16869 3.31716 3.45282 3.48299 3.59861 3.7747 4.10021 4.34595 4.5141 4.65894 4.8221 
36 0.00798 0.10501 0.1641 0.17622 0.31691 0.32843 0.50872 0.53716 0.64902 0.81492 0.83017 0.84976 0.99576 1.01843 1.17161 1.18851 1.3356 1.51124 1.66146 1.85234 1.88978 2.07488 2.20189 2.34107 2.64564 2.828 2.99465 3.16787 3.31608 3.45221 3.59825 3.7769 4.09925 4.34498 4.51618 4.82078 
38 0.02806 0.11504 0.16471 0.17705 0.31726 0.32832 0.5084 0.52913 0.64748 0.81943 0.83262 0.99612 1.01626 1.17055 1.18465 1.22836 1.335 1.50842 1.66153 1.6994 1.85306 1.88515 2.07316 2.20041 2.34119 2.64459 2.8276 2.99378 3.16725 3.31553 3.45153 3.59726 3.77212 4.09931 4.34556 4.51294 4.65722 4.82109 

59
