# Supplementary material for: Deciphering the Contribution of Oriens-Lacunosum/Moleculare (OLM) Cells to Intrinsic θ Rhythms Using Biophysical Local Field Potential (LFP) Models
Source: eNeuro. 2018 Sep 4;5(4):ENEURO.0146-18.2018. doi: 10.1523/ENEURO.0146-18.2018 (PMC6140113; doi:10.1523/ENEURO.0146-18.2018)
Supplement: Supplementary file 2 — Supplementary Code. Download supplement 2, GZ file [file sup_enu-eN-NWR-0146-18-s02.gz › LFP_microcircuit-master/SOM-350-SOM12915016-dSD3.5ms-shift5.32ms-gnSD0.12-gsb3.5-csb0.21-gbs5.5-cbs0.1344-spiketimes.txt]

6470

350


17 0.01373 0.10588 0.17548 0.19574 0.33064 0.55136 0.79713 0.8323 0.84239 1.00238 1.01753 1.18925 1.47488 1.51334 1.53068 1.69162 2.23538 
20 0.01237 0.10318 0.16265 0.17773 0.31611 0.50783 0.79672 0.82423 0.83574 0.99237 1.00837 1.1771 1.50104 1.51736 1.66185 1.8512 2.34694 3.32211 4.34229 4.81996 
17 0.01931 0.11172 0.17649 0.20246 0.33119 0.57994 0.80457 0.83465 0.84745 1.00533 1.18772 1.23292 1.51334 1.53354 1.68488 3.47104 4.11701 
25 0.01229 0.09073 0.15928 0.16889 0.19386 0.31634 0.3332 0.51031 0.78342 0.82058 0.82943 0.8421 0.99123 1.00175 1.1769 1.46117 1.50164 1.51347 1.53933 1.65957 1.85074 2.34029 4.09768 4.34114 4.81865 
16 0.00852 0.10573 0.17199 0.19261 0.32552 0.34694 0.7993 0.8303 0.84078 0.99925 1.01275 1.47914 1.51144 1.53055 4.35465 4.82908 
14 0.00792 0.09696 0.16544 0.24806 0.3201 0.78636 0.8225 0.83215 0.85274 0.99237 1.00804 1.46357 1.50301 1.51679 
19 0.01809 0.09949 0.16702 0.17761 0.32157 0.33819 0.78993 0.82608 0.83548 0.85372 0.99542 1.00668 1.1825 1.4682 1.50752 1.5224 1.66699 1.85639 4.34752 
16 0.01645 0.09657 0.16977 0.1901 0.32425 0.78537 0.82341 0.83273 0.84425 0.97319 0.99919 1.01828 1.21918 1.46545 1.50674 1.52022 
32 0.01796 0.09351 0.1612 0.1701 0.19298 0.31573 0.32613 0.50742 0.78773 0.82244 0.8315 0.84849 0.99232 1.00293 1.17111 1.19502 1.33533 1.47551 1.50317 1.51622 1.65981 1.85007 2.20498 2.33962 2.82689 2.99389 3.16761 3.31485 3.45217 4.09741 4.34159 4.81833 
28 0.01575 0.11026 0.17569 0.18501 0.20968 0.33054 0.34041 0.52683 0.81022 0.83788 0.84797 1.00642 1.01789 1.18696 1.20843 1.37296 1.51629 1.53178 1.67416 1.69847 1.86629 1.89432 2.22674 3.3328 3.46926 4.11486 4.36167 4.84807 
12 0.02023 0.10585 0.17775 0.48591 0.79163 0.82856 0.83843 0.86053 1.00432 1.46826 1.5091 1.52315 
14 0.01543 0.10116 0.16546 0.18221 0.3214 0.7894 0.82407 0.83401 0.86505 0.99419 1.00788 1.46767 1.50435 1.51931 
42 0.012 0.10327 0.16791 0.17686 0.19684 0.32129 0.32996 0.34721 0.51302 0.53309 0.65436 0.81362 0.83237 0.84259 0.99982 1.01128 1.17485 1.18673 1.21825 1.34037 1.50993 1.52583 1.66469 1.68282 1.85803 1.87964 2.08073 2.20349 2.23702 2.34623 2.65078 2.83289 2.99904 3.17226 3.32072 3.45666 3.60248 3.77892 4.10478 4.35143 4.52012 4.82576 
16 0.01839 0.09932 0.16388 0.31703 0.7855 0.82124 0.83192 0.9633 0.99377 1.46158 1.5034 1.52179 1.66521 1.85276 4.34313 4.8258 
18 0.01081 0.09377 0.16396 0.17936 0.31855 0.78257 0.82069 0.8301 0.84417 0.9732 0.9949 1.46054 1.5023 1.51484 1.54537 1.85247 4.10009 4.34305 
14 0.01494 0.11039 0.17416 0.32295 0.33921 0.80059 0.83058 0.84223 0.99932 1.01552 1.49382 1.51352 1.54111 1.67064 
13 0.01944 0.10524 0.1795 0.34047 0.7918 0.82992 0.8396 0.85643 0.98164 1.00753 1.47006 1.51237 1.52691 
11 0.01532 0.11338 0.18591 0.79895 0.83403 0.84499 0.98284 1.0121 1.47668 1.51751 1.54216 
23 0.01674 0.10327 0.17466 0.18906 0.33021 0.36554 0.534 0.79672 0.83134 0.84071 0.86074 1.00247 1.01413 1.19035 1.23658 1.48019 1.51188 1.52568 1.67984 1.86835 2.23671 4.11762 4.36319 
31 0.01861 0.11105 0.16629 0.17723 0.32109 0.33526 0.51473 0.65791 0.81535 0.83208 0.85115 0.99795 1.01589 1.17741 1.21322 1.34815 1.50829 1.5309 1.66642 1.85848 2.08926 2.21776 2.35342 2.84989 3.00555 3.17535 3.32452 3.46021 4.10367 4.35148 4.82808 
14 0.01916 0.10504 0.1684 0.31917 0.79109 0.82535 0.83596 0.9758 0.99781 1.46865 1.50549 1.52206 1.85201 4.34384 
16 0.0118 0.10037 0.16502 0.20562 0.31783 0.78876 0.82298 0.83309 0.87236 0.99248 1.21292 1.46799 1.50366 1.52161 1.8529 4.34407 
12 0.01627 0.10706 0.17485 0.33441 0.79384 0.82903 0.83928 0.87681 1.00276 1.46999 1.50975 1.52749 
12 0.02031 0.10967 0.17724 0.33532 0.79631 0.83101 0.8414 0.89228 1.00447 1.47293 1.512 1.53029 
17 0.01519 0.11351 0.17692 0.18928 0.33159 0.34557 0.80784 0.83713 0.84813 1.00696 1.02239 1.19482 1.51476 1.53237 1.67707 1.8764 4.12022 
13 0.00968 0.1004 0.17696 0.33277 0.79007 0.82818 0.83788 0.85526 0.98084 1.00604 1.46825 1.51045 1.52535 
30 0.01767 0.10243 0.16615 0.17769 0.31966 0.33186 0.51137 0.65552 0.79933 0.82649 0.83663 0.99562 1.01126 1.17433 1.20827 1.33914 1.50487 1.52049 1.66612 1.85548 2.20741 2.34522 2.83472 3.1707 3.31872 3.4544 3.60359 4.10058 4.34793 4.82361 
12 0.0205 0.11305 0.18119 0.33607 0.79968 0.83312 0.84411 1.00438 1.02899 1.47885 1.51324 1.53073 
19 0.01617 0.10633 0.17322 0.18924 0.32835 0.36901 0.79663 0.83058 0.84039 0.87172 1.00044 1.01241 1.18857 1.23629 1.50616 1.51927 1.54919 1.87687 4.3647 
12 0.00784 0.10316 0.18301 0.79515 0.83142 0.84187 0.88003 1.00889 1.23328 1.47398 1.51501 1.53677 
11 0.00809 0.11636 0.18079 0.33818 0.81153 0.8375 0.85477 1.01117 1.2361 1.51343 1.53427 
14 0.01271 0.1094 0.17422 0.19994 0.32534 0.33943 0.80274 0.83255 0.84335 1.00091 1.0133 1.48638 1.51364 1.5345 
11 0.00856 0.10724 0.17675 0.33545 0.79615 0.83104 0.84267 1.00171 1.4714 1.51237 1.53321 
13 0.00943 0.04532 0.12777 0.18442 0.33763 0.80411 0.83716 0.8477 1.01207 1.22789 1.48212 1.51715 1.53368 
11 0.01877 0.11006 0.17451 0.32805 0.79634 0.82956 0.84247 1.00297 1.47307 1.51268 1.55031 
20 0.01914 0.1043 0.17164 0.18587 0.32517 0.33904 0.51943 0.79606 0.82933 0.83894 0.86792 0.99938 1.01104 1.18667 1.47936 1.50963 1.52426 1.67251 1.86176 4.10932 
15 0.01151 0.10011 0.17849 0.19877 0.33557 0.79531 0.83263 0.84216 0.85972 1.00659 1.02634 1.22584 1.47427 1.51459 1.52952 
26 0.01442 0.10482 0.16598 0.17684 0.31847 0.32865 0.51082 0.79959 0.82802 0.83853 0.99648 1.00857 1.17504 1.34418 1.50586 1.52151 1.66156 1.85347 2.21463 2.34347 2.8308 3.31994 3.46014 4.1047 4.34693 4.82273 
17 0.01808 0.10701 0.17026 0.19374 0.32345 0.35262 0.79901 0.82857 0.83946 0.99889 1.01956 1.4843 1.50869 1.52641 1.8591 4.35002 4.82712 
18 0.01846 0.10602 0.17209 0.19479 0.32449 0.3368 0.79611 0.82957 0.83948 0.87578 1.00005 1.01247 1.47558 1.50971 1.52487 1.6721 1.86081 4.35131 
13 0.01632 0.10432 0.17279 0.32885 0.79079 0.82678 0.8368 0.86528 0.99712 1.01426 1.46857 1.50729 1.52224 
20 0.01437 0.10245 0.17288 0.19006 0.32684 0.34027 0.54211 0.79587 0.82988 0.83936 0.86218 1.00221 1.01903 1.18553 1.22384 1.48809 1.51079 1.52536 1.69143 3.46773 
23 0.01584 0.09951 0.17097 0.18094 0.32664 0.34064 0.53469 0.79188 0.8287 0.83783 0.85329 0.99876 1.00839 1.18187 1.20394 1.47128 1.50961 1.52227 1.67811 1.8662 3.46716 4.11886 4.67888 
41 0.01637 0.10146 0.16692 0.17501 0.18899 0.32292 0.33215 0.36808 0.51499 0.54367 0.65676 0.80676 0.831 0.84029 0.99949 1.00974 1.17633 1.18714 1.21295 1.343 1.50947 1.52368 1.66659 1.70136 1.85868 1.87969 2.08791 2.20938 2.34716 2.65775 2.83412 3.00432 3.17434 3.32183 3.45769 3.60646 4.10361 4.34965 4.52907 4.66588 4.8263 
26 0.01557 0.10055 0.16206 0.17307 0.31553 0.32798 0.50779 0.79388 0.82401 0.83408 0.99258 1.00532 1.17076 1.33633 1.50167 1.51614 1.65808 1.85032 2.20173 2.33955 2.82788 3.31574 3.45075 4.0975 4.342 4.8186 
19 0.0085 0.09943 0.1719 0.18332 0.3291 0.79364 0.82978 0.83946 0.86061 1.00057 1.01441 1.18457 1.22542 1.4763 1.51177 1.52795 1.67533 3.46686 4.11505 
33 0.0126 0.10271 0.17197 0.18149 0.21133 0.32489 0.33322 0.34824 0.51774 0.54414 0.66893 0.81191 0.8345 0.84396 1.00276 1.01333 1.18156 1.19948 1.34711 1.51252 1.52686 1.6681 1.86078 1.88232 2.21386 2.35315 2.84453 3.18004 3.32782 3.46371 4.10862 4.36703 4.83007 
30 0.01737 0.10584 0.16917 0.17876 0.20643 0.32255 0.33136 0.35084 0.51479 0.55295 0.80953 0.83233 0.84224 1.00049 1.01176 1.18001 1.206 1.34269 1.51034 1.52561 1.66534 1.85844 2.2148 2.34835 2.8346 3.32374 3.45877 4.10496 4.34919 4.82553 
11 0.02109 0.11588 0.18727 0.79815 0.83148 0.84348 1.0011 1.0314 1.48004 1.51182 1.53154 
21 0.01459 0.0983 0.16491 0.17968 0.31739 0.33501 0.51283 0.79049 0.82433 0.83382 0.85704 0.99377 1.00874 1.46718 1.50521 1.5208 1.66662 1.85125 4.10433 4.34256 4.8212 
31 0.01938 0.10661 0.16939 0.18163 0.3224 0.33541 0.51618 0.65878 0.80494 0.83032 0.84092 0.99935 1.01411 1.18007 1.21266 1.34611 1.50858 1.5252 1.66907 1.85759 2.21677 2.34971 2.66042 2.84855 3.17626 3.32417 3.45774 4.10509 4.34928 4.52963 4.82687 
27 0.01708 0.10288 0.1745 0.18644 0.32789 0.33954 0.52263 0.79651 0.8316 0.84088 0.85926 1.0027 1.01413 1.18364 1.20734 1.34802 1.48531 1.5135 1.52847 1.67354 1.86478 2.35509 3.32668 3.46267 4.10876 4.35595 4.83608 
35 0.01562 0.11348 0.17779 0.19191 0.33083 0.34372 0.52401 0.55939 0.66515 0.8217 0.83981 0.85341 1.00792 1.02738 1.18642 1.21004 1.35312 1.51829 1.54136 1.67698 1.87206 2.09304 2.22088 2.36824 2.66075 2.86051 3.01654 3.18369 3.33209 3.46612 4.11212 4.36176 4.53095 4.6663 4.83708 
11 0.02251 0.11577 0.183 0.3466 0.80216 0.8349 0.84625 1.01309 1.47819 1.51624 1.53693 
20 0.01614 0.10222 0.1613 0.18193 0.31426 0.33114 0.50719 0.79825 0.82418 0.83537 0.99233 1.00795 1.49905 1.51381 1.65755 1.8486 2.33881 4.0971 4.33979 4.81582 
24 0.01585 0.10427 0.17338 0.18438 0.32675 0.3374 0.52591 0.79772 0.83162 0.84112 0.86453 1.00273 1.01538 1.18464 1.21451 1.50288 1.51571 1.53266 1.67453 1.86392 3.47009 4.10994 4.35844 4.83076 
22 0.0122 0.10218 0.16318 0.18749 0.31597 0.33304 0.50871 0.79899 0.82428 0.83579 0.99258 1.17602 1.49987 1.51523 1.66193 1.85025 2.33995 2.83403 3.31854 4.09731 4.34173 4.81862 
12 0.01162 0.11152 0.18343 0.33698 0.80157 0.83512 0.8461 1.00983 1.22158 1.48033 1.51523 1.5327 
31 0.01101 0.09907 0.16538 0.17443 0.19633 0.31971 0.32919 0.51064 0.79474 0.82685 0.83631 0.86427 0.99664 1.00807 1.17618 1.21206 1.33903 1.50575 1.5195 1.6637 1.68669 1.8551 1.88557 2.20998 2.34405 2.8306 3.31962 3.45475 4.10106 4.3459 4.82198 
11 0.01224 0.10581 0.18794 0.79111 0.82796 0.83887 0.97369 1.00532 1.46786 1.5118 1.53598 
19 0.01871 0.10662 0.16587 0.18265 0.32057 0.52731 0.79999 0.82642 0.8385 0.99596 1.03473 1.17768 1.50351 1.52083 1.6809 1.86359 3.32292 3.46211 4.10594 
21 0.0126 0.09982 0.1613 0.18863 0.31421 0.50635 0.79188 0.82189 0.83244 0.99041 1.01264 1.47587 1.50189 1.51873 1.65939 1.84803 2.33937 2.83102 4.0959 4.33934 4.81613 
13 0.01881 0.10972 0.17509 0.34175 0.796 0.83075 0.84268 1.00335 1.18604 1.22487 1.48022 1.51288 1.53659 
15 0.01389 0.10763 0.17616 0.2185 0.33251 0.79682 0.83105 0.84117 0.88091 1.00198 1.01763 1.20221 1.48194 1.51166 1.52772 
20 0.01619 0.10478 0.17533 0.18784 0.32846 0.33975 0.79688 0.83238 0.84187 0.86175 1.00228 1.01284 1.19019 1.23181 1.47877 1.51308 1.52701 1.68755 1.87144 4.11789 
28 0.01338 0.09989 0.17218 0.18066 0.20055 0.32682 0.33648 0.52022 0.79473 0.83124 0.84018 0.85459 1.00164 1.01096 1.1834 1.21106 1.47364 1.51299 1.52617 1.67159 1.8624 1.8889 2.23383 2.35139 3.32961 4.10867 4.35412 4.83091 
15 0.02012 0.10296 0.16968 0.19899 0.32283 0.79072 0.82576 0.83565 0.86498 0.99623 1.01607 1.20876 1.47223 1.50718 1.52441 
18 0.01864 0.10311 0.16769 0.32021 0.51148 0.79123 0.8254 0.83548 0.87338 0.99497 1.0092 1.47057 1.50568 1.52374 1.66993 1.85608 4.10134 4.34765 
16 0.00659 0.09559 0.16844 0.18334 0.32381 0.34613 0.78916 0.82591 0.83527 0.85243 0.99635 1.00956 1.46623 1.50663 1.52097 4.34866 
13 0.01918 0.10379 0.17108 0.32339 0.79002 0.82509 0.83534 0.87321 0.99583 1.02806 1.46901 1.5055 1.52133 
19 0.01191 0.10503 0.17726 0.1897 0.33088 0.34286 0.8038 0.83604 0.84627 1.00432 1.01551 1.19327 1.23871 1.51196 1.526 1.68688 1.87288 4.11451 4.84641 
11 0.01454 0.11307 0.17347 0.33033 0.79908 0.82884 0.84187 0.99956 1.4793 1.51018 1.5363 
15 0.01076 0.09482 0.18034 0.21261 0.33922 0.79803 0.83403 0.84376 0.86591 1.0075 1.02923 1.20423 1.47715 1.51467 1.52899 
22 0.01428 0.10238 0.16947 0.17917 0.21542 0.32448 0.33437 0.79581 0.82976 0.83924 0.86202 1.00018 1.0112 1.18783 1.4765 1.51004 1.52407 1.66967 1.86179 3.46679 4.11202 4.3543 
19 0.01618 0.12001 0.17338 0.20112 0.32462 0.33976 0.52111 0.82057 0.83733 0.86468 1.00264 1.02517 1.18641 1.51386 1.54961 1.6703 1.86351 4.11203 4.83396 
15 0.05425 0.12567 0.16524 0.31543 0.7893 0.82299 0.83385 0.99006 1.00533 1.46793 1.50311 1.5203 1.66143 1.85008 4.34092 
21 0.01855 0.10313 0.16986 0.17864 0.19803 0.32286 0.33078 0.34313 0.51973 0.80038 0.83158 0.84088 0.86605 1.00097 1.01099 1.4791 1.51137 1.52504 1.6652 1.85802 4.34962 
17 0.01866 0.10562 0.17126 0.18444 0.32839 0.79374 0.82975 0.83995 0.97897 1.00205 1.02127 1.18531 1.47459 1.51154 1.52964 4.10729 4.35627 
36 0.01653 0.10072 0.16777 0.17639 0.18791 0.32234 0.32955 0.33918 0.51686 0.54044 0.79862 0.832 0.84085 0.85754 1.00169 1.01068 1.1797 1.19071 1.21671 1.34604 1.51108 1.5234 1.66618 1.68109 1.85902 1.87714 2.21475 2.35178 2.66691 3.0062 3.18353 3.32433 3.46236 4.1075 4.35244 4.83011 
19 0.02005 0.10677 0.17018 0.18191 0.32481 0.3394 0.79679 0.82984 0.83988 0.89085 0.99906 1.01036 1.18824 1.49873 1.5131 1.53143 1.66855 1.86107 4.35912 
34 0.01653 0.0948 0.16099 0.16969 0.18228 0.31597 0.32361 0.33468 0.50941 0.79009 0.82527 0.83408 0.84877 0.99506 1.00384 1.17083 1.18822 1.33605 1.47149 1.5059 1.51817 1.65965 1.85177 1.87092 2.1974 2.34162 2.82668 2.99406 3.17321 3.31565 3.45325 4.10074 4.34401 4.82007 
30 0.01171 0.09714 0.17039 0.17861 0.19738 0.32552 0.3355 0.52054 0.79075 0.82809 0.83693 0.84927 0.99997 1.00996 1.18136 1.21638 1.35036 1.47113 1.50948 1.52147 1.55139 1.67022 1.86211 2.23535 2.3498 3.32428 3.46111 4.1058 4.35312 4.8323 
27 0.01539 0.08976 0.15391 0.16632 0.30943 0.31976 0.49599 0.78024 0.81792 0.82694 0.83542 0.88279 0.98944 1.00039 1.17304 1.21137 1.46051 1.50167 1.51513 1.6565 1.84686 2.33814 2.82935 3.31669 4.0968 4.33862 4.81538 
18 0.00722 0.09534 0.17463 0.19435 0.32802 0.34208 0.79726 0.83115 0.84099 0.87339 1.00166 1.01371 1.22691 1.4811 1.51159 1.52683 1.68132 1.87448 
12 0.01201 0.10627 0.18185 0.49105 0.79406 0.83051 0.84099 0.97851 1.00713 1.47015 1.51354 1.53483 
38 0.01179 0.08843 0.15365 0.16239 0.17175 0.21486 0.31086 0.31845 0.33212 0.50312 0.65002 0.78657 0.81984 0.8285 0.84381 0.98959 0.99827 1.16544 1.17897 1.32923 1.49695 1.50817 1.52711 1.65383 1.84559 2.06473 2.19103 2.33522 2.81971 2.98615 3.16288 3.30954 3.44635 3.59142 3.76919 4.09339 4.33757 4.8137 
19 0.01056 0.09967 0.17035 0.17974 0.20924 0.32589 0.33859 0.79489 0.82948 0.83884 0.85867 1.0012 1.01585 1.18983 1.47331 1.50978 1.52326 1.67251 1.86908 
10 0.02114 0.11388 0.19062 0.79625 0.82963 0.84148 1.0025 1.47358 1.50958 1.5283 
17 0.00782 0.09951 0.17296 0.18514 0.32939 0.34928 0.55975 0.80328 0.83294 0.84322 1.00152 1.01319 1.19754 1.5083 1.52228 1.67828 1.87695 
21 0.00821 0.09321 0.16117 0.17502 0.31366 0.32729 0.78435 0.822 0.83119 0.8446 0.9787 0.99534 1.015 1.46295 1.50469 1.52225 1.65923 1.84903 2.34333 4.34062 4.8179 
17 0.01259 0.10949 0.16875 0.18818 0.32351 0.80022 0.82907 0.84466 0.99778 1.03303 1.17872 1.50831 1.5337 1.67064 1.87669 2.23433 3.46269 
12 0.01627 0.10612 0.17138 0.33085 0.79247 0.82666 0.83733 0.99146 1.01272 1.47004 1.50806 1.52745 
18 0.00968 0.10847 0.17227 0.18704 0.32473 0.33721 0.80354 0.83226 0.8434 1.0016 1.01744 1.20172 1.5087 1.52424 1.66925 1.86016 4.11027 4.35574 
13 0.01139 0.10733 0.17326 0.19671 0.33273 0.7969 0.82955 0.84024 1.00361 1.18731 1.47592 1.50954 1.52646 
16 0.01074 0.09684 0.17172 0.18728 0.32736 0.78683 0.82526 0.83492 0.84828 0.9745 1.00201 1.02515 1.20603 1.46693 1.50928 1.52322 
12 0.00878 0.11096 0.17728 0.33079 0.80024 0.83298 0.84751 1.00462 1.20123 1.48828 1.51526 1.5458 
13 0.01263 0.10473 0.17595 0.32811 0.79155 0.82791 0.83789 0.86385 0.99642 1.0089 1.46949 1.51032 1.52971 
14 0.01576 0.10101 0.17464 0.32746 0.49264 0.78945 0.82651 0.83608 0.85457 0.99616 1.00991 1.46702 1.50725 1.52064 
21 0.01209 0.09912 0.17433 0.18497 0.32947 0.34272 0.55396 0.7933 0.83073 0.83978 0.85348 1.00078 1.01012 1.18988 1.22794 1.4727 1.51198 1.52428 1.55682 1.68225 1.87086 
23 0.02135 0.11765 0.17873 0.1949 0.33305 0.34902 0.53259 0.81704 0.83943 0.85296 1.00961 1.18874 1.21981 1.36457 1.51684 1.53614 1.68063 1.87445 2.85992 3.47409 4.11645 4.37392 4.84491 
13 0.01986 0.11235 0.18125 0.33858 0.79922 0.83419 0.84456 0.89375 1.00409 1.01715 1.47856 1.51581 1.53441 
22 0.01157 0.10858 0.17028 0.17968 0.20349 0.32647 0.33846 0.51862 0.81021 0.8339 0.84505 1.00189 1.01485 1.18055 1.20883 1.51156 1.52841 1.67016 1.86534 2.2298 4.10956 4.35422 
14 0.01005 0.10447 0.17714 0.32655 0.49854 0.79571 0.83032 0.84028 0.87238 1.00084 1.01495 1.47369 1.51278 1.53291 
14 0.00711 0.10327 0.17359 0.21467 0.32854 0.79508 0.82908 0.8393 0.8906 1.00203 1.22412 1.47526 1.50935 1.52532 
13 0.01019 0.11007 0.17072 0.32068 0.79785 0.82724 0.84017 0.99528 1.02098 1.50067 1.51647 1.66465 1.86 
25 0.01313 0.10288 0.17617 0.18961 0.32952 0.34159 0.52221 0.7987 0.83314 0.84255 0.86337 1.0034 1.01414 1.18599 1.21791 1.48335 1.51473 1.53005 1.68451 1.87284 2.36015 3.33243 3.46815 4.11185 4.8456 
10 0.02285 0.11481 0.18021 0.79794 0.83212 0.84358 1.00273 1.47384 1.51366 1.53459 
20 0.01646 0.11108 0.17183 0.1874 0.32493 0.34204 0.52483 0.809 0.83341 0.84546 1.00133 1.01537 1.18487 1.23016 1.51205 1.53384 1.66894 1.86107 4.11251 4.84117 
20 0.00741 0.09486 0.16025 0.18833 0.31496 0.50735 0.78584 0.82066 0.83024 0.8525 0.99023 1.01001 1.4625 1.50089 1.51475 1.66125 1.84874 4.09899 4.33943 4.81785 
11 0.01165 0.11478 0.17861 0.33606 0.80327 0.83238 0.84577 1.00425 1.48536 1.51231 1.53367 
14 0.01384 0.09764 0.17203 0.32965 0.48749 0.78627 0.8242 0.8341 0.85382 0.99264 1.01096 1.46402 1.50695 1.52227 
16 0.0153 0.10335 0.17024 0.32138 0.50972 0.79185 0.82678 0.83664 0.86511 0.99584 1.00743 1.46916 1.50819 1.52474 1.8564 4.34951 
28 0.01831 0.10711 0.17008 0.17983 0.21135 0.32349 0.33305 0.51622 0.80221 0.83195 0.84179 1.00068 1.01161 1.17899 1.20607 1.35212 1.51114 1.52806 1.66592 1.85937 2.20667 2.34867 3.18312 3.32764 3.46713 4.10721 4.35069 4.82833 
13 0.0199 0.10568 0.17345 0.33658 0.79172 0.82687 0.83717 0.87768 0.99629 1.01413 1.47074 1.50729 1.52329 
11 0.02269 0.10682 0.18741 0.33513 0.79289 0.82653 0.83846 0.99895 1.46846 1.50849 1.53099 
16 0.00792 0.03152 0.11298 0.18028 0.22165 0.33685 0.79878 0.83394 0.8435 0.86487 1.00738 1.02915 1.23126 1.47757 1.5155 1.53092 
14 0.01104 0.09746 0.17893 0.32989 0.48152 0.7875 0.8263 0.8359 0.84996 0.97549 1.00367 1.46557 1.51073 1.52567 
16 0.02016 0.10183 0.16459 0.18293 0.32 0.78978 0.82378 0.8339 0.87422 0.99329 1.0112 1.17691 1.4752 1.50438 1.52046 4.34869 
14 0.01622 0.10177 0.16526 0.1892 0.32371 0.79017 0.8244 0.83441 0.86882 0.99339 1.00561 1.46993 1.50468 1.51997 
12 0.02457 0.11327 0.17125 0.32456 0.79698 0.8282 0.84044 0.99704 1.0194 1.21798 1.5041 1.52395 
25 0.09457 0.15572 0.18026 0.30882 0.49943 0.79888 0.82059 0.83949 0.98722 1.16285 1.32737 1.49711 1.52021 1.65249 1.84399 2.06771 2.19692 2.33265 2.81929 2.98712 3.30856 3.44401 4.09082 4.33603 4.81159 
25 0.00961 0.09505 0.16526 0.17468 0.18664 0.32396 0.33323 0.52349 0.79389 0.82989 0.83885 0.85387 1.00016 1.00959 1.18346 1.22225 1.47257 1.51116 1.5247 1.66598 1.85876 2.35009 4.10807 4.35061 4.82826 
17 0.01145 0.09677 0.16561 0.18065 0.32122 0.34141 0.78791 0.82401 0.83342 0.85184 0.99421 1.00551 1.17802 1.21791 1.46872 1.50565 1.5209 
18 0.01468 0.10452 0.17152 0.18698 0.32801 0.79323 0.82905 0.83879 0.8616 0.99788 1.00807 1.186 1.22518 1.47698 1.5099 1.52465 1.87145 3.46558 
31 0.01722 0.10243 0.16721 0.17713 0.21898 0.32219 0.33478 0.51584 0.79643 0.8278 0.83742 0.8733 0.99764 1.00973 1.17774 1.20681 1.3462 1.5068 1.52116 1.6679 1.85692 2.22722 2.34526 2.66564 2.83729 3.177 3.32259 3.45717 4.1024 4.34847 4.82598 
11 0.0126 0.1007 0.47387 0.7857 0.82222 0.83238 0.8609 0.98804 1.46268 1.50273 1.51764 
25 0.00722 0.10139 0.1682 0.18461 0.32165 0.33387 0.51487 0.79586 0.82787 0.83843 0.99726 1.01158 1.17702 1.21273 1.34761 1.50815 1.52682 1.67373 1.86319 2.34768 3.321 3.45834 4.10357 4.35472 4.82662 
31 0.01386 0.09846 0.16855 0.17701 0.19608 0.32267 0.33154 0.36018 0.51411 0.54183 0.79733 0.82918 0.83818 0.85728 0.99998 1.01125 1.17729 1.19528 1.34234 1.50794 1.5206 1.66617 1.70335 1.85929 2.20501 2.34745 3.32172 3.46178 4.10608 4.35353 4.82856 
11 0.02396 0.11951 0.18003 0.33603 0.80427 0.83594 0.85193 1.00927 1.48324 1.51699 1.54493 
15 0.0195 0.10621 0.17694 0.2157 0.33125 0.7943 0.83175 0.84158 0.8776 1.00392 1.0242 1.20931 1.47341 1.51321 1.52968 
16 0.01939 0.10508 0.17374 0.19714 0.32967 0.79294 0.82889 0.83861 0.8607 0.99893 1.0111 1.22128 1.47216 1.50952 1.52383 4.11739 
13 0.00744 0.10411 0.16848 0.18976 0.32447 0.7944 0.82715 0.83768 0.99516 1.01011 1.47301 1.50819 1.52736 
21 0.01352 0.10104 0.16803 0.18368 0.32111 0.33615 0.79188 0.82667 0.83627 0.85899 0.9964 1.00883 1.20267 1.4716 1.50722 1.52341 1.6659 1.85534 4.10302 4.34732 4.82584 
17 0.00958 0.10684 0.1709 0.18825 0.32302 0.33651 0.8001 0.83067 0.84133 0.99911 1.01128 1.48102 1.51053 1.52752 1.66459 1.85721 4.35176 
17 0.01667 0.09724 0.17095 0.187 0.32707 0.7861 0.82415 0.83349 0.84419 0.97327 1.00067 1.01791 1.19243 1.46607 1.50707 1.5193 1.54832 
17 0.01664 0.09749 0.16671 0.18269 0.32026 0.33636 0.78766 0.82417 0.83356 0.85137 0.99421 1.008 1.18239 1.46608 1.50488 1.5181 4.3546 
14 0.01122 0.10065 0.17277 0.32985 0.78751 0.82528 0.83504 0.85385 0.98108 1.00207 1.21708 1.4671 1.50748 1.52314 
13 0.00873 0.10804 0.17495 0.32584 0.37037 0.79991 0.83154 0.84254 1.00047 1.01498 1.48119 1.51256 1.53379 
31 0.01649 0.10141 0.16429 0.1732 0.19296 0.31852 0.32835 0.51039 0.79548 0.82638 0.83604 0.87613 0.99566 1.00646 1.172 1.33648 1.50476 1.5188 1.66084 1.68717 1.85331 2.20017 2.3424 2.82841 2.99425 3.17234 3.31714 3.4542 4.10009 4.34506 4.82104 
17 0.02143 0.10646 0.16837 0.18494 0.32041 0.33456 0.7974 0.82798 0.83861 0.99656 1.01044 1.47874 1.50903 1.52899 1.66364 1.85819 4.34948 
31 0.00855 0.09976 0.16314 0.17293 0.20119 0.31675 0.32553 0.34372 0.50838 0.80009 0.82638 0.8362 0.99489 1.00596 1.17103 1.1972 1.33547 1.5047 1.51965 1.65966 1.85132 2.19829 2.34056 2.82562 2.9924 3.17973 3.31529 3.45614 4.10011 4.34307 4.81908 
16 0.01852 0.10609 0.16964 0.18962 0.32375 0.79436 0.82789 0.83824 0.97982 1.00093 1.044 1.20331 1.49904 1.51301 1.53513 1.66852 
14 0.01038 0.10132 0.17243 0.18999 0.33527 0.79245 0.82861 0.83826 0.85876 0.9988 1.01053 1.46956 1.51016 1.5256 
14 0.01941 0.10756 0.17416 0.1944 0.33286 0.7958 0.83049 0.84049 0.87351 1.0019 1.02003 1.47393 1.51198 1.52907 
28 0.01093 0.10032 0.17354 0.1832 0.21844 0.32794 0.3382 0.52251 0.56141 0.80362 0.83376 0.8432 0.87702 1.00304 1.01346 1.18516 1.21096 1.35413 1.51269 1.52674 1.67313 1.87003 2.23279 3.33265 3.46562 4.10927 4.35724 4.83217 
9 0.01092 0.11874 0.7958 0.82891 0.84275 1.00184 1.47604 1.50909 1.53132 
18 0.01123 0.10619 0.17038 0.18237 0.32319 0.33514 0.79786 0.83038 0.84055 0.99834 1.00931 1.18234 1.21796 1.50563 1.51935 1.6706 1.85997 4.3527 
17 0.01444 0.10076 0.17704 0.19339 0.33147 0.35067 0.53995 0.79357 0.83112 0.84015 0.85329 1.00522 1.01934 1.21953 1.47167 1.51418 1.52832 
15 0.01097 0.09077 0.17902 0.19634 0.33351 0.353 0.80234 0.83577 0.84567 0.88135 1.00827 1.02866 1.48172 1.51708 1.53412 
16 0.02287 0.11939 0.17779 0.19864 0.33317 0.80962 0.83694 0.85013 1.00479 1.01999 1.19553 1.51391 1.53236 1.67869 1.86906 4.36806 
24 0.01638 0.10216 0.17076 0.18164 0.32501 0.33688 0.52157 0.79489 0.82894 0.83841 0.86091 1.00071 1.01596 1.18011 1.22295 1.48394 1.50963 1.524 1.6751 1.86774 3.32659 4.10512 4.35339 4.83366 
29 0.01462 0.10027 0.16843 0.17807 0.21384 0.32308 0.33255 0.51488 0.5743 0.79761 0.82937 0.83862 0.86149 0.99948 1.01044 1.179 1.2121 1.34324 1.50824 1.52153 1.66621 1.85874 2.21927 2.34779 2.83776 3.4569 4.10524 4.34968 4.82745 
22 0.00846 0.10247 0.16965 0.18233 0.323 0.33644 0.51462 0.79775 0.82913 0.83907 0.99829 1.01135 1.17944 1.48115 1.50973 1.52769 1.66805 1.85969 2.35142 3.3242 4.10557 4.83096 
35 0.0193 0.10493 0.16777 0.17782 0.21953 0.3217 0.33238 0.51381 0.54769 0.65771 0.81071 0.83078 0.84136 0.99839 1.0104 1.17599 1.1935 1.34218 1.50832 1.52452 1.66704 1.858 1.89444 2.20662 2.34679 2.66044 2.85169 3.00404 3.17309 3.32208 3.45797 4.1043 4.35123 4.66719 4.8303 
16 0.00912 0.10837 0.17352 0.20081 0.32942 0.79958 0.83049 0.8418 1.0014 1.19159 1.48296 1.51062 1.52906 1.87582 2.23307 4.35677 
10 0.01176 0.11889 0.18014 0.33584 0.80629 0.8334 0.8489 1.00569 1.5035 1.52004 
15 0.00695 0.0315 0.11512 0.18199 0.33817 0.79897 0.83558 0.84565 0.98484 1.01145 1.20402 1.47637 1.51758 1.53659 4.12298 
20 0.01691 0.10687 0.17128 0.18341 0.32534 0.33859 0.79741 0.83031 0.84036 0.89253 0.99953 1.01087 1.18088 1.21259 1.50824 1.52265 1.67039 1.86313 2.3546 4.11229 
13 0.02214 0.11467 0.17089 0.19095 0.32671 0.80399 0.83064 0.84405 1.0007 1.49629 1.51308 1.53861 1.67595 
12 0.02058 0.113 0.17995 0.33692 0.79922 0.83229 0.84353 1.00507 1.22058 1.4795 1.51398 1.53523 
11 0.00948 0.10286 0.47598 0.78794 0.82553 0.83618 0.88969 0.99645 1.46523 1.50964 1.53185 
31 0.00674 0.09519 0.16291 0.17256 0.20323 0.31786 0.32906 0.5094 0.79154 0.8244 0.83375 0.85623 0.99392 1.00632 1.17212 1.2286 1.33601 1.50382 1.51857 1.66212 1.85256 2.20426 2.34165 2.8293 2.99419 3.16943 3.31677 3.45255 4.09958 4.34459 4.82075 
18 0.01136 0.10432 0.17523 0.18932 0.32945 0.34387 0.79864 0.83259 0.84243 0.87484 1.00607 1.19162 1.47676 1.51394 1.53054 1.68392 4.12115 4.84237 
14 0.01614 0.11165 0.17861 0.22493 0.333 0.80131 0.83381 0.8445 1.00598 1.03312 1.21341 1.48882 1.5144 1.53196 
19 0.01694 0.10315 0.17186 0.1894 0.3247 0.3385 0.79355 0.82854 0.83813 0.86039 0.99866 1.01071 1.192 1.4728 1.50896 1.52308 1.86214 4.10587 4.35535 
15 0.00923 0.10367 0.17356 0.19668 0.32895 0.79497 0.82975 0.83972 0.87174 0.99995 1.012 1.19357 1.47764 1.5103 1.52574 
14 0.00858 0.10155 0.17651 0.20921 0.3316 0.79606 0.83204 0.84232 1.00489 1.20234 1.47165 1.51455 1.53482 4.40139 
13 0.01927 0.10333 0.17761 0.33078 0.78877 0.82635 0.83612 0.85537 0.98361 1.0036 1.46678 1.50746 1.52304 
17 0.0197 0.10949 0.17235 0.18904 0.32559 0.33982 0.8005 0.83155 0.84213 1.00096 1.01501 1.18722 1.50496 1.52066 1.66984 1.87051 4.38749 
36 0.00895 0.10026 0.16903 0.17936 0.32281 0.33334 0.51511 0.54448 0.65657 0.80159 0.82947 0.8391 0.99927 1.01136 1.17739 1.19381 1.34171 1.50786 1.52224 1.66759 1.85737 1.88663 2.08859 2.2138 2.34587 2.65644 2.83468 3.00424 3.17467 3.32181 3.45819 3.61288 4.10414 4.35233 4.52176 4.8256 
23 0.00954 0.10592 0.17326 0.18376 0.25505 0.32794 0.33978 0.81069 0.83603 0.84753 1.00409 1.01751 1.1859 1.22539 1.51381 1.53121 1.67196 1.86247 2.35395 3.33287 4.1102 4.35401 4.83395 
21 0.0159 0.09862 0.16694 0.17758 0.32118 0.33162 0.78931 0.82597 0.83533 0.85255 0.99572 1.0064 1.18007 1.46779 1.50674 1.5198 1.66828 1.85863 4.10299 4.34811 4.82527 
12 0.01979 0.11171 0.17882 0.33059 0.7983 0.83158 0.8426 1.0022 1.02047 1.47772 1.51271 1.53366 
11 0.0167 0.10669 0.176 0.79132 0.82757 0.83796 0.87367 1.00069 1.46805 1.50799 1.52367 
18 0.01185 0.07711 0.13813 0.17865 0.19745 0.33352 0.79166 0.82947 0.83873 0.84757 0.9706 1.00896 1.20418 1.4704 1.51364 1.5258 1.55451 4.11727 
20 0.01809 0.10063 0.17013 0.18014 0.32506 0.33652 0.79112 0.82814 0.83748 0.85418 0.9989 1.00956 1.19567 1.46952 1.509 1.52196 1.67147 1.86355 4.10787 4.35429 
15 0.00898 0.10117 0.17187 0.32386 0.36629 0.79167 0.8272 0.83697 0.86099 0.99708 1.01163 1.21245 1.47122 1.50876 1.52526 
12 0.01465 0.10445 0.17063 0.32324 0.79132 0.8271 0.8378 0.97861 1.0006 1.46739 1.51063 1.53401 
12 0.01038 0.10608 0.17638 0.33185 0.79439 0.83109 0.84157 0.97945 1.00545 1.47043 1.5125 1.53046 
15 0.01882 0.10589 0.17431 0.32618 0.36133 0.79393 0.82837 0.83847 0.87696 1.00093 1.19117 1.47279 1.50989 1.52751 4.67746 
12 0.00702 0.09704 0.18185 0.48874 0.79277 0.83073 0.84082 0.88058 1.00761 1.46942 1.51364 1.53277 
13 0.01048 0.10136 0.17052 0.32649 0.78824 0.82484 0.83471 0.85704 0.9947 1.01023 1.46627 1.50649 1.52268 
14 0.01726 0.10555 0.17235 0.24656 0.32801 0.79397 0.82837 0.83841 0.87356 0.99832 1.01213 1.47282 1.50904 1.52664 
16 0.00751 0.10213 0.16844 0.20894 0.32448 0.79181 0.82543 0.83567 0.89153 0.99467 1.01008 1.18296 1.48372 1.50771 1.52751 4.10878 
14 0.0123 0.10449 0.16623 0.18526 0.32163 0.36008 0.79764 0.82636 0.83738 0.99593 1.01638 1.49529 1.50996 1.53244 
26 0.0084 0.09296 0.17072 0.18011 0.21081 0.32562 0.33578 0.51791 0.79663 0.83063 0.83985 0.8591 1.00173 1.01362 1.18143 1.2256 1.48113 1.51106 1.52452 1.67072 1.86141 2.34946 3.3255 4.10613 4.35188 4.8289 
15 0.02072 0.10609 0.17167 0.19242 0.32789 0.79407 0.82845 0.83853 0.87579 1.00084 1.1875 1.47318 1.50914 1.52695 1.87348 
13 0.02029 0.1045 0.17211 0.32471 0.79033 0.82678 0.83674 0.86218 0.99515 1.00938 1.46807 1.50974 1.52905 
16 0.0105 0.10093 0.16917 0.19277 0.32397 0.3437 0.79179 0.82597 0.8357 0.86415 0.99919 1.46696 1.50595 1.52015 1.87535 4.10601 
22 0.01741 0.10163 0.1645 0.17973 0.31667 0.32964 0.51152 0.79359 0.82538 0.83527 0.88907 0.99468 1.00967 1.21756 1.50134 1.51615 1.66097 1.85109 2.34313 4.10271 4.34237 4.81919 
12 0.01562 0.10806 0.17536 0.33338 0.7949 0.82904 0.8397 0.98746 1.00364 1.47232 1.51054 1.5297 
17 0.02042 0.10315 0.16585 0.31804 0.34085 0.79116 0.8245 0.83485 0.98955 1.00318 1.46827 1.50546 1.52389 1.66456 1.85468 4.34494 4.82202 
18 0.00658 0.02953 0.11079 0.17853 0.22784 0.32931 0.34153 0.79832 0.83275 0.84216 0.8629 1.00296 1.01368 1.21177 1.47723 1.51411 1.52911 4.38856 
14 0.01412 0.10401 0.17649 0.3286 0.34789 0.79346 0.8299 0.83956 0.86003 1.0009 1.01414 1.47076 1.51045 1.52423 
15 0.00872 0.09786 0.17059 0.18897 0.32685 0.78863 0.82629 0.83579 0.85244 0.99477 1.006 1.21804 1.4676 1.50747 1.52064 
12 0.01971 0.10398 0.1744 0.48387 0.78967 0.82673 0.83656 0.85768 1.00045 1.46625 1.50825 1.52392 
12 0.01555 0.10253 0.16805 0.32447 0.78893 0.82452 0.8353 0.97589 0.99801 1.46494 1.50679 1.52603 
15 0.02111 0.10939 0.17602 0.20643 0.3341 0.5677 0.80005 0.83166 0.84208 1.00482 1.18979 1.47888 1.51152 1.5279 4.11393 
11 0.0098 0.11567 0.17359 0.32713 0.80324 0.83062 0.84564 0.99982 1.02682 1.50628 1.52497 
33 0.02033 0.09625 0.1566 0.16804 0.30958 0.32027 0.5012 0.64233 0.79333 0.81931 0.82962 0.98765 1.00282 1.16393 1.32773 1.49715 1.51259 1.65347 1.84417 2.06341 2.19186 2.33338 2.63968 2.81948 2.98586 3.16011 3.30822 3.44443 3.58972 3.76551 4.09147 4.33648 4.81249 
17 0.01916 0.10151 0.16782 0.18173 0.32282 0.34272 0.79136 0.82637 0.83593 0.85759 0.99567 1.0066 1.21276 1.47024 1.50783 1.5236 4.3833 
17 0.06048 0.13063 0.16447 0.20839 0.31549 0.78832 0.82169 0.83199 0.9601 0.99282 1.18025 1.47092 1.502 1.5183 1.84895 4.33957 4.81853 
11 0.0151 0.1089 0.48412 0.79422 0.83 0.8405 0.88236 1.00745 1.47098 1.51172 1.52983 
23 0.01871 0.10222 0.17102 0.18157 0.3256 0.33872 0.53328 0.79476 0.82916 0.83857 0.85946 1.00104 1.01545 1.18324 1.22464 1.47977 1.50971 1.5237 1.67132 1.86362 2.21516 4.35811 4.84438 
18 0.02043 0.10529 0.16757 0.18566 0.32188 0.35669 0.79657 0.82651 0.83734 0.99587 1.01352 1.18282 1.50211 1.51685 1.67721 1.87091 3.46271 4.11317 
15 0.01441 0.09828 0.17057 0.19217 0.33023 0.78733 0.82539 0.83518 0.85437 0.98104 0.99975 1.01989 1.46625 1.50814 1.52341 
31 0.01394 0.09485 0.16058 0.17009 0.20164 0.315 0.32628 0.5063 0.78883 0.82094 0.83039 0.85773 0.99153 1.00692 1.16865 1.33268 1.49889 1.51219 1.65984 1.84974 2.2003 2.33773 2.82459 2.99099 3.16369 3.31225 3.44836 3.59365 4.09526 4.34126 4.81695 
17 0.01377 0.10402 0.16871 0.18354 0.32423 0.36259 0.79471 0.82707 0.83727 0.99826 1.01955 1.18556 1.47784 1.50831 1.52702 1.67851 1.87731 
24 0.01283 0.10703 0.17486 0.18658 0.32822 0.33952 0.52346 0.57494 0.8069 0.83468 0.84472 1.00427 1.0176 1.18641 1.21773 1.51242 1.52713 1.67554 1.86874 2.24708 3.47297 4.11257 4.36711 4.83846 
27 0.01541 0.10037 0.16863 0.17796 0.20603 0.32314 0.33365 0.51594 0.79516 0.82825 0.83761 0.86012 0.99894 1.01122 1.17755 1.19898 1.34648 1.50693 1.52021 1.66691 1.8611 2.21493 3.33354 3.46128 4.1037 4.35491 4.82976 
32 0.0116 0.09387 0.16168 0.17107 0.19967 0.31675 0.32721 0.50837 0.78876 0.82288 0.83204 0.85046 0.9933 1.00469 1.1717 1.21545 1.33811 1.5 1.51224 1.53694 1.66123 1.85241 2.20513 2.34067 2.82786 2.997 3.16978 3.31625 3.45305 4.0984 4.34377 4.81961 
11 0.02168 0.11347 0.18164 0.33698 0.79971 0.83245 0.84376 1.00591 1.47573 1.51378 1.53434 
15 0.01548 0.09313 0.16727 0.46552 0.78098 0.81884 0.82918 0.84012 0.96491 0.99423 1.01182 1.46007 1.50423 1.51781 4.81304 
32 0.00978 0.09225 0.15358 0.16471 0.3065 0.31657 0.49797 0.6426 0.78877 0.81644 0.82641 0.98496 0.99845 1.16083 1.32454 1.49432 1.50897 1.64978 1.84132 2.05909 2.18775 2.33016 2.81547 2.98222 3.15748 3.30496 3.44144 3.58698 3.76126 4.08822 4.33337 4.80897 
10 0.07712 0.16218 0.31945 0.79206 0.82401 0.83699 0.99153 1.47127 1.50397 1.53111 
22 0.02139 0.11474 0.17332 0.19199 0.32559 0.33908 0.52062 0.81426 0.83499 0.85015 1.00316 1.02831 1.18573 1.51153 1.53091 1.67207 1.86131 2.35921 3.32603 4.10988 4.35341 4.82844 
17 0.01596 0.10259 0.17941 0.19987 0.33641 0.7926 0.83342 0.84257 0.85888 0.98044 1.00876 1.19118 1.22456 1.47259 1.51512 1.52853 3.4763 
15 0.01419 0.10356 0.17638 0.19572 0.33437 0.79372 0.83095 0.84051 0.85869 1.00284 1.01763 1.21636 1.47267 1.51298 1.52796 
14 0.02308 0.10479 0.16685 0.32149 0.79066 0.82509 0.83559 0.94134 0.99646 1.0122 1.47191 1.50552 1.52524 1.66695 
11 0.02265 0.11144 0.17783 0.33625 0.79758 0.83204 0.84418 1.00685 1.47301 1.51328 1.53507 
27 0.01529 0.10416 0.16604 0.17543 0.19892 0.32048 0.32963 0.35721 0.51381 0.8048 0.8295 0.83958 0.99781 1.00933 1.1748 1.33977 1.50728 1.52236 1.66397 1.85612 2.20425 2.34433 2.83236 3.31918 4.11007 4.34815 4.82419 
23 0.01899 0.10181 0.16442 0.17517 0.31982 0.33865 0.5126 0.7935 0.82553 0.83538 0.88126 0.99501 1.00751 1.17578 1.21944 1.50374 1.51798 1.66396 1.85833 2.20681 3.45751 4.10327 4.34731 
22 0.01129 0.09825 0.17743 0.19197 0.33152 0.34485 0.53136 0.80081 0.83449 0.84404 0.86942 1.00688 1.02361 1.19349 1.48274 1.51588 1.53168 1.68343 1.87769 3.47499 4.12291 4.36763 
21 0.009 0.09657 0.16653 0.17649 0.31705 0.32744 0.37116 0.79103 0.82663 0.83583 0.85299 0.99639 1.00636 1.19616 1.46854 1.50712 1.51997 1.66699 1.85734 4.10824 4.34943 
22 0.01187 0.09804 0.17058 0.1814 0.32461 0.33575 0.53182 0.7909 0.82801 0.83711 0.85179 0.99884 1.00873 1.1853 1.22145 1.47037 1.50906 1.52156 1.66971 1.8596 4.10851 4.84308 
18 0.01185 0.10644 0.17357 0.19217 0.33013 0.53767 0.79799 0.83033 0.84055 1.00546 1.18541 1.22162 1.48132 1.51054 1.52679 1.71173 2.22721 4.11432 
18 0.01584 0.10514 0.17089 0.18127 0.32507 0.33653 0.7959 0.83042 0.8401 0.8657 1.0003 1.0117 1.18342 1.21933 1.48399 1.51119 1.52613 1.67397 
31 0.0189 0.09473 0.16139 0.17038 0.19292 0.31585 0.33081 0.50855 0.65529 0.79049 0.82251 0.83175 0.85404 0.99238 1.00637 1.17293 1.19942 1.33895 1.50136 1.51458 1.66004 1.85055 2.24357 2.34098 2.83113 3.16913 3.31578 3.45338 4.09813 4.34222 4.81976 
14 0.01515 0.10121 0.17122 0.32371 0.49674 0.78944 0.82564 0.83573 0.87186 0.99504 1.01086 1.46658 1.50776 1.5247 
14 0.01738 0.11295 0.17973 0.19813 0.33519 0.80272 0.83623 0.84656 0.9813 1.01175 1.19776 1.48441 1.51652 1.53286 
33 0.01178 0.09538 0.16505 0.17362 0.19357 0.31999 0.33141 0.51217 0.65445 0.79197 0.82569 0.83508 0.86196 0.99576 1.00677 1.17381 1.19048 1.33857 1.50551 1.52001 1.66388 1.8561 2.20707 2.34449 2.65368 2.83566 3.0022 3.17088 3.31932 3.45382 3.60103 4.10182 4.82527 
21 0.01959 0.10593 0.17057 0.18416 0.32592 0.3469 0.54222 0.79846 0.82957 0.83958 0.99859 1.01103 1.18146 1.21705 1.50653 1.52059 1.67604 1.86778 4.1057 4.35684 4.84208 
17 0.02046 0.10946 0.17169 0.20281 0.32332 0.33993 0.80252 0.8301 0.84166 0.99907 1.01579 1.1972 1.50691 1.52331 1.67092 1.86649 4.35191 
17 0.0092 0.06929 0.13751 0.17811 0.19884 0.33123 0.34856 0.80025 0.83364 0.84324 0.87143 1.00712 1.21644 1.47774 1.51595 1.53387 1.69154 
26 0.01736 0.10466 0.16825 0.17713 0.19632 0.32265 0.33136 0.35078 0.51601 0.80298 0.831 0.84063 0.99969 1.01036 1.17798 1.20114 1.50869 1.52254 1.66651 1.85902 2.34869 2.83604 3.32371 4.10715 4.3505 4.82557 
21 0.01551 0.10466 0.17283 0.18715 0.3253 0.33703 0.79545 0.83019 0.83984 0.86408 1.00017 1.01145 1.19618 1.47541 1.5106 1.52499 1.67266 1.86122 3.46849 4.10909 4.35489 
13 0.00806 0.10799 0.17794 0.32889 0.35394 0.80057 0.83191 0.84307 1.00476 1.20209 1.48193 1.51194 1.52997 
15 0.01624 0.10182 0.17922 0.33457 0.49029 0.79112 0.82914 0.83857 0.85332 0.98267 1.00455 1.02464 1.47012 1.5117 1.52568 
32 0.01761 0.09619 0.16179 0.17098 0.19247 0.31673 0.32683 0.50859 0.55221 0.79234 0.82451 0.83372 0.85521 0.99399 1.00375 1.17106 1.18545 1.22009 1.33964 1.50385 1.51727 1.65963 1.85261 2.20095 2.34205 2.83223 3.17374 3.31693 3.45543 4.0998 4.34472 4.82164 
24 0.01191 0.10632 0.16884 0.18305 0.32329 0.33927 0.51813 0.80194 0.83013 0.84072 0.99909 1.01339 1.18082 1.22108 1.34568 1.509 1.52836 1.66639 2.21272 3.32841 3.46363 4.10824 4.68037 4.83099 
13 0.01339 0.10226 0.17941 0.48464 0.7884 0.82568 0.8355 0.85601 0.99485 1.01162 1.46659 1.5065 1.52053 
18 0.01274 0.10088 0.16625 0.17852 0.32127 0.78924 0.82455 0.83435 0.85968 0.99496 1.00962 1.46635 1.5049 1.51932 1.67428 1.86042 4.10369 4.34756 
28 0.01905 0.09543 0.1613 0.17125 0.21713 0.31648 0.33211 0.50888 0.78915 0.82247 0.83177 0.85282 0.99286 1.00511 1.17309 1.20923 1.33818 1.50103 1.51543 1.65987 1.85136 2.22301 2.34039 2.82895 3.45271 4.09788 4.34217 4.81871 
10 0.0189 0.11213 0.79177 0.82665 0.83843 0.97795 1.00495 1.47222 1.5086 1.53196 
17 0.02279 0.10988 0.17041 0.18706 0.32619 0.7982 0.82974 0.84083 0.99797 1.01063 1.18513 1.50339 1.51802 1.66706 1.87346 4.10593 4.35415 
22 0.01798 0.1108 0.1793 0.1924 0.33365 0.34697 0.54373 0.80486 0.83714 0.84696 0.8873 1.00951 1.02883 1.19198 1.22839 1.51516 1.52922 1.69126 3.47896 4.11529 4.39204 4.84897 
21 0.01325 0.11685 0.17603 0.18735 0.33125 0.34447 0.55091 0.82223 0.84117 0.859 1.00762 1.02608 1.18961 1.23097 1.51769 1.5398 1.6766 1.86887 4.1158 4.3622 4.84878 
21 0.02762 0.10531 0.16517 0.1802 0.31849 0.33647 0.5118 0.80036 0.8262 0.83954 0.99464 1.01603 1.17751 1.50526 1.52778 1.66429 1.8545 3.31748 4.10232 4.34614 4.82277 
20 0.01609 0.10058 0.17333 0.19942 0.32589 0.34 0.79142 0.82834 0.83769 0.85462 0.99811 1.0089 1.18582 1.22511 1.47164 1.51035 1.52489 1.89402 4.10955 4.36108 
17 0.00682 0.10249 0.16814 0.17877 0.3222 0.33393 0.79575 0.82817 0.83831 0.99568 1.00748 1.47307 1.50803 1.52363 1.66733 1.85909 4.82827 
12 0.00711 0.1033 0.17516 0.33232 0.79217 0.82746 0.83762 0.8716 1.00147 1.46845 1.50888 1.52605 
12 0.01691 0.10995 0.17555 0.33926 0.79665 0.82927 0.84057 0.99718 1.01151 1.4777 1.50942 1.52764 
14 0.01214 0.11003 0.17182 0.19382 0.32596 0.35028 0.80542 0.83126 0.84376 1.00145 1.04857 1.22948 1.50834 1.52614 
21 0.0131 0.10564 0.16784 0.17783 0.21366 0.3228 0.33516 0.51646 0.80531 0.82988 0.84066 0.99922 1.01463 1.17847 1.50693 1.52247 1.66655 1.70239 1.85828 4.10447 4.35111 
26 0.01718 0.11258 0.17479 0.19824 0.32797 0.34881 0.53835 0.8116 0.83447 0.84751 1.00209 1.01697 1.18245 1.21067 1.34892 1.51236 1.53202 1.67935 1.86766 2.23729 2.36496 3.0197 3.46872 4.11242 4.36384 4.84782 
12 0.00978 0.1091 0.17267 0.32682 0.79674 0.82899 0.84069 0.99785 1.0179 1.19916 1.5028 1.51958 
21 0.01937 0.11422 0.182 0.19956 0.3357 0.35052 0.55095 0.80842 0.83922 0.84933 1.00914 1.02218 1.19389 1.23028 1.51846 1.5347 1.69267 1.8802 3.47812 4.11696 4.37439 
28 0.00902 0.09941 0.16516 0.17523 0.22662 0.31981 0.33302 0.51249 0.79535 0.82633 0.83597 0.87422 0.99595 1.00807 1.17537 1.21663 1.34866 1.50534 1.51982 1.66744 1.85636 2.24024 2.34691 3.31945 3.45884 4.10185 4.34976 4.82527 
34 0.07897 0.14479 0.15932 0.1706 0.30751 0.31614 0.49958 0.64509 0.78284 0.81757 0.82662 0.8435 0.98715 0.99647 1.16336 1.17885 1.32725 1.47114 1.49832 1.51314 1.65192 1.84366 2.0629 2.18994 2.33327 2.81818 2.9848 3.16181 3.30796 3.44417 3.59265 4.09145 4.33559 4.81171 
14 0.01005 0.11528 0.17526 0.18996 0.33037 0.34769 0.81761 0.83849 0.85622 1.00521 1.02433 1.51422 1.53463 1.68562 
12 0.01229 0.1065 0.17861 0.33839 0.79377 0.82911 0.83936 0.87664 1.00268 1.47 1.50933 1.5248 
33 0.01605 0.11077 0.17413 0.18387 0.21505 0.32864 0.33922 0.52059 0.55847 0.66943 0.82009 0.83776 0.84982 1.00587 1.02185 1.18273 1.19897 1.34724 1.51473 1.53205 1.67294 1.86378 1.88855 2.21363 2.35335 2.84218 3.01049 3.18263 3.32701 3.46183 4.11053 4.35643 4.83216 
13 0.01276 0.10848 0.17442 0.19908 0.32968 0.79804 0.83066 0.84135 1.00318 1.21896 1.47691 1.51065 1.52756 
12 0.01632 0.10574 0.17158 0.32877 0.79236 0.82682 0.83729 0.90031 1.00096 1.46942 1.50695 1.52313 
13 0.01116 0.1066 0.16833 0.20363 0.32164 0.35746 0.80138 0.82764 0.8398 0.99681 1.02255 1.50295 1.51882 
16 0.01735 0.09875 0.17216 0.1888 0.32756 0.48424 0.78912 0.82687 0.83608 0.84977 0.99134 1.00463 1.22301 1.4678 1.50919 1.52263 
16 0.01615 0.11582 0.18092 0.19826 0.33627 0.36721 0.81188 0.83957 0.85109 1.01227 1.19712 1.51221 1.52688 1.69006 1.88145 4.38953 
22 0.00847 0.09809 0.16043 0.17242 0.31383 0.50519 0.78845 0.82229 0.8321 0.86355 0.99149 1.00218 1.17621 1.47198 1.50271 1.51783 1.65634 1.84902 2.34001 4.09787 4.34031 4.81651 
11 0.00856 0.10879 0.17177 0.79354 0.82682 0.83876 0.9949 1.01333 1.47562 1.50716 1.52676 
16 0.01678 0.10078 0.17323 0.18811 0.32858 0.35828 0.79178 0.82975 0.83919 0.86013 1.00083 1.01381 1.22837 1.47024 1.51138 1.52616 
12 0.01878 0.10641 0.17815 0.4927 0.79295 0.82822 0.83841 0.87335 1.00088 1.46913 1.50969 1.52693 
25 0.00814 0.10178 0.17246 0.18617 0.32573 0.33825 0.54249 0.80139 0.83183 0.84199 1.00139 1.01458 1.18344 1.21437 1.50928 1.52383 1.67214 1.86133 2.2411 2.35818 2.85335 3.47071 4.12556 4.35454 4.85532 
12 0.01729 0.10597 0.18076 0.33608 0.79248 0.82915 0.8396 0.9745 1.00632 1.46864 1.5124 1.53401 
10 0.02368 0.11384 0.49188 0.7956 0.8292 0.841 1.00245 1.47216 1.51073 1.53309 
21 0.01095 0.10258 0.16929 0.18113 0.32266 0.33606 0.54458 0.7964 0.82899 0.83871 0.87267 0.99884 1.01093 1.18421 1.49842 1.51214 1.52928 1.66771 1.85824 3.32917 4.10972 
17 0.01568 0.10503 0.17454 0.20789 0.3292 0.79349 0.82909 0.83886 0.86258 1.00223 1.0256 1.19036 1.47283 1.51078 1.52716 1.88566 4.37062 
11 0.01187 0.10839 0.17836 0.79382 0.82876 0.83966 0.97564 1.0042 1.47174 1.51035 1.53043 
32 0.01519 0.10672 0.16871 0.17817 0.20244 0.32224 0.33081 0.34721 0.51481 0.55572 0.81357 0.83325 0.844 1.00075 1.01289 1.17757 1.19667 1.34062 1.5107 1.52706 1.66547 1.69515 1.85725 1.87484 2.20678 2.34643 2.83569 3.32213 3.46568 4.1077 4.34972 4.82621 
22 0.01539 0.11232 0.17949 0.19731 0.33387 0.35557 0.53349 0.80909 0.83752 0.84805 1.00824 1.02597 1.1893 1.2218 1.51666 1.53475 1.68423 1.88124 2.23219 3.47635 4.11515 4.38646 
12 0.01633 0.0996 0.17465 0.48574 0.78599 0.82141 0.83149 0.8625 0.99139 1.46218 1.50166 1.51657 
11 0.02007 0.11427 0.18475 0.34288 0.80077 0.83343 0.84483 1.00984 1.47699 1.51323 1.53111 
14 0.00848 0.10473 0.17505 0.19696 0.32984 0.80028 0.83283 0.84343 1.00162 1.01482 1.47908 1.5139 1.53333 1.68099 
13 0.0137 0.1094 0.16879 0.32261 0.79634 0.82768 0.83957 0.99569 1.01576 1.4832 1.50824 1.52818 1.67365 
12 0.01128 0.11326 0.18059 0.34156 0.80262 0.83408 0.84611 1.00479 1.03536 1.48863 1.51457 1.53474 
14 0.0083 0.1013 0.17723 0.2584 0.33194 0.79737 0.83171 0.84182 0.88109 1.00559 1.21858 1.47635 1.51325 1.53085 
15 0.01861 0.10565 0.17012 0.19381 0.32497 0.35723 0.7962 0.8285 0.83864 0.99636 1.00964 1.47338 1.50835 1.52395 1.86354 
25 0.00729 0.09144 0.16951 0.17904 0.21323 0.32579 0.33926 0.79427 0.82936 0.83864 0.85703 1.00048 1.01188 1.18164 1.21949 1.475 1.51047 1.52548 1.67062 1.86267 2.35161 3.46971 4.10516 4.35102 4.82863 
14 0.0092 0.08619 0.17793 0.19478 0.33634 0.8036 0.83613 0.84682 1.00729 1.0255 1.22673 1.49112 1.51813 1.53901 
16 0.01437 0.10015 0.16677 0.31948 0.51041 0.78822 0.82374 0.83405 0.88549 0.99312 1.0076 1.46535 1.50606 1.52778 1.85456 4.34498 
28 0.01182 0.09771 0.16885 0.1774 0.19686 0.32299 0.33201 0.36539 0.51685 0.7946 0.82908 0.83797 0.85395 0.99919 1.00874 1.18089 1.21338 1.4735 1.51032 1.52386 1.66702 1.69209 1.86061 3.324 3.46029 4.10649 4.3525 4.8298 
21 0.02032 0.10878 0.17414 0.19128 0.32876 0.34816 0.52686 0.8025 0.83196 0.8423 1.00385 1.03282 1.184 1.22021 1.50968 1.52482 1.69458 1.87495 3.47436 4.10878 4.84734 
28 0.01057 0.09909 0.16027 0.17247 0.31323 0.32473 0.50498 0.7928 0.8227 0.83286 0.99127 1.00431 1.16941 1.33337 1.50045 1.5152 1.65682 1.84789 2.06747 2.19723 2.33726 2.8237 2.99181 3.31395 3.45315 4.09531 4.33968 4.81561 
15 0.01705 0.09938 0.17465 0.3287 0.48455 0.78837 0.82757 0.83712 0.85412 0.97823 1.0026 1.02707 1.46738 1.51128 1.52709 
13 0.0149 0.10348 0.17046 0.32893 0.79016 0.8249 0.83523 0.87923 0.99522 1.01472 1.47003 1.50638 1.52494 
11 0.0241 0.11902 0.1748 0.33127 0.80195 0.83026 0.84429 0.9995 1.48472 1.51213 1.54231 
14 0.02405 0.12138 0.17529 0.18939 0.33124 0.35094 0.81571 0.83807 0.85399 1.00525 1.02284 1.2054 1.51483 1.53538 
18 0.01358 0.10128 0.16325 0.1855 0.31592 0.78981 0.82306 0.83343 0.98929 1.0046 1.17534 1.47286 1.50424 1.52348 1.65906 1.85029 4.34105 4.81911 
11 0.01673 0.1108 0.17946 0.79509 0.82983 0.84095 0.98457 1.0104 1.47359 1.51349 1.53965 
25 0.0111 0.09993 0.17078 0.18233 0.32641 0.34074 0.52786 0.7945 0.82905 0.83844 0.85878 1.00124 1.01569 1.17961 1.2005 1.4786 1.5096 1.52347 1.67415 1.86562 2.22043 2.35117 3.32692 4.1126 4.39432 
26 0.01015 0.06436 0.13723 0.17766 0.18926 0.3332 0.34829 0.52826 0.81189 0.83775 0.84822 1.00727 1.02188 1.18612 1.20478 1.37593 1.51605 1.53241 1.67864 1.87217 2.24177 3.33579 3.46884 4.11255 4.36837 4.83961 
12 0.00733 0.10563 0.16862 0.32427 0.79348 0.82613 0.83748 0.99497 1.01301 1.47453 1.50763 1.52991 
22 0.01885 0.10243 0.17013 0.18261 0.32415 0.33963 0.51779 0.79449 0.82849 0.83797 0.86078 0.99913 1.01146 1.18745 1.4752 1.50917 1.52512 1.68357 1.86126 4.10755 4.35228 4.82957 
19 0.01266 0.10498 0.17058 0.18434 0.3254 0.3389 0.51986 0.79818 0.82949 0.83948 1.00057 1.01586 1.18164 1.21837 1.50636 1.52034 1.68241 1.88894 4.10796 
10 0.01578 0.10859 0.17182 0.79077 0.82408 0.83599 0.99127 1.46753 1.50464 1.52757 
19 0.01212 0.09721 0.1624 0.31426 0.505 0.78556 0.82055 0.83101 0.96744 0.99277 1.46118 1.50233 1.52011 1.66523 1.84812 2.34009 4.09749 4.33942 4.81669 
19 0.01405 0.10611 0.17421 0.2105 0.32561 0.33898 0.79689 0.83033 0.84025 0.87718 1.00095 1.0153 1.18718 1.23103 1.50768 1.5216 1.86605 4.10887 4.35399 
28 0.01339 0.10379 0.172 0.18377 0.32676 0.34015 0.51735 0.54037 0.66609 0.80386 0.83124 0.84091 1.00303 1.02699 1.18193 1.20604 1.3489 1.50961 1.52411 1.67603 2.21776 2.66682 3.01518 3.45963 4.10873 4.38653 4.66838 4.8396 
11 0.01009 0.11573 0.19173 0.79973 0.83134 0.8448 0.99878 1.01376 1.49844 1.5155 1.54713 
18 0.01784 0.11052 0.16841 0.18762 0.3219 0.34194 0.52225 0.81041 0.83081 0.84602 0.99776 1.01392 1.21058 1.50731 1.52664 1.66734 1.85867 4.10546 
11 0.01692 0.11665 0.17834 0.33174 0.80284 0.8331 0.84602 1.00674 1.4826 1.51466 1.53959 
12 0.01244 0.10612 0.17355 0.79123 0.82688 0.83747 0.88819 0.997 1.01512 1.47102 1.50744 1.52412 
16 0.02284 0.11953 0.17933 0.19412 0.33508 0.35662 0.81451 0.83993 0.85281 1.00928 1.0302 1.2111 1.51702 1.53521 1.68705 4.39013 
23 0.01517 0.10048 0.16744 0.18493 0.32104 0.35923 0.5208 0.79221 0.82553 0.83515 0.86432 0.99614 1.01176 1.17994 1.21622 1.502 1.51511 1.54933 1.86034 3.48028 4.1045 4.35353 4.84049 
15 0.02049 0.11176 0.1797 0.21886 0.33374 0.80031 0.83572 0.84643 1.00613 1.02507 1.19963 1.48058 1.51659 1.53542 3.48419 
15 0.01678 0.09818 0.17543 0.32824 0.47893 0.78729 0.8252 0.83459 0.84444 0.97333 1.00303 1.46542 1.50902 1.52167 1.55366 
29 0.01955 0.10301 0.1676 0.17676 0.1984 0.32099 0.32921 0.34299 0.5136 0.80002 0.82991 0.83936 0.87395 0.99916 1.0096 1.17781 1.21951 1.34115 1.50885 1.52295 1.664 1.69029 1.856 2.21936 2.34644 3.32007 4.10564 4.34818 4.8248 
29 0.01703 0.10137 0.17163 0.18169 0.30828 0.32613 0.33683 0.51643 0.565 0.79849 0.83129 0.8407 1.0006 1.01183 1.18031 1.21166 1.34801 1.51066 1.52564 1.67039 1.8607 2.21768 2.34939 3.1809 3.33081 3.46165 4.10554 4.35285 4.83018 
20 0.02024 0.11155 0.17378 0.18853 0.32795 0.34252 0.51964 0.8085 0.8338 0.84534 1.00391 1.02914 1.1848 1.22361 1.51158 1.52904 1.67583 1.86849 4.10787 4.3603 
24 0.01257 0.09949 0.17342 0.18302 0.22191 0.3266 0.3357 0.52603 0.7951 0.83109 0.84006 0.85523 1.00206 1.01203 1.18555 1.21809 1.47391 1.51175 1.52416 1.6718 1.86401 4.10932 4.36239 4.83454 
17 0.0127 0.09921 0.17009 0.18512 0.32522 0.36357 0.79068 0.82663 0.83606 0.8548 0.99782 1.01054 1.21056 1.46894 1.50721 1.52063 1.86815 
14 0.0103 0.10449 0.1654 0.32041 0.79103 0.82384 0.83518 0.99258 1.01733 1.19505 1.49055 1.50705 1.5294 4.82609 
15 0.01484 0.10666 0.17424 0.19125 0.3327 0.7955 0.8307 0.84057 0.86874 1.00303 1.02171 1.21748 1.4762 1.51247 1.52917 
19 0.00853 0.10493 0.17046 0.19222 0.32344 0.33984 0.79771 0.82895 0.83939 0.99784 1.01122 1.18443 1.22678 1.50632 1.52127 1.66978 1.86263 4.11072 4.3516 
19 0.02056 0.12367 0.17314 0.18968 0.32827 0.3489 0.54039 0.82269 0.83847 0.89152 1.0047 1.18332 1.51257 1.5363 1.68152 1.86974 3.33116 4.11913 4.39235 
17 0.01106 0.10471 0.16947 0.19604 0.32266 0.33995 0.79641 0.82802 0.83835 0.99712 1.01236 1.47523 1.50898 1.52759 1.67021 1.8618 4.3488 
27 0.01469 0.10267 0.16308 0.17527 0.31729 0.33166 0.51017 0.79817 0.82531 0.83609 0.99368 1.00818 1.17204 1.22011 1.33928 1.50371 1.52065 1.66021 1.85339 2.20398 2.3424 2.9997 3.32087 3.45141 4.09946 4.34533 4.82197 
15 0.01292 0.1047 0.17013 0.18904 0.32924 0.79337 0.82793 0.83798 0.87338 0.99781 1.01211 1.2067 1.47709 1.5085 1.52426 
18 0.02108 0.11465 0.17194 0.19299 0.32595 0.35413 0.80857 0.83254 0.8467 1.00114 1.02479 1.18463 1.50954 1.52883 1.67142 1.87045 3.46912 4.35546 
18 0.00719 0.09562 0.17192 0.18476 0.32716 0.34197 0.79366 0.82919 0.83867 0.8585 1.00023 1.01209 1.18339 1.22298 1.47556 1.50988 1.52379 1.69229 
18 0.01019 0.1031 0.17429 0.19129 0.3271 0.33962 0.79802 0.83181 0.84166 0.87459 1.00103 1.01183 1.21662 1.48217 1.51226 1.52755 1.68152 1.8633 
32 0.01937 0.11008 0.17609 0.18905 0.32937 0.34137 0.52231 0.54965 0.66301 0.81105 0.83562 0.84577 1.00586 1.0231 1.18474 1.20624 1.35396 1.51381 1.52956 1.68323 1.87322 2.21611 2.35796 2.66497 2.85164 3.18174 3.32962 3.46358 4.10975 4.36025 4.68193 4.83339 
18 0.01347 0.10375 0.17585 0.19498 0.32898 0.34254 0.79663 0.83179 0.84135 0.86275 1.00372 1.0185 1.19921 1.47534 1.51224 1.52622 4.1168 4.3906 
14 0.00716 0.10857 0.17609 0.20988 0.33183 0.80365 0.83302 0.84502 1.00763 1.19879 1.50348 1.51863 1.55166 4.11615 
16 0.02067 0.10506 0.16648 0.17779 0.32177 0.79308 0.82738 0.83745 0.87425 0.99639 1.00746 1.47244 1.50765 1.52311 1.66435 1.85722 
25 0.01835 0.10324 0.16648 0.18709 0.31883 0.33441 0.51108 0.79793 0.82634 0.83794 0.99518 1.01196 1.17586 1.34271 1.50619 1.52699 1.66442 1.85415 2.34303 3.17574 3.31823 3.45749 4.10226 4.34722 4.82333 
16 0.01079 0.10497 0.17074 0.18374 0.3264 0.34105 0.79695 0.83027 0.84022 0.87944 0.99947 1.01055 1.19674 1.48397 1.51082 1.5266 
28 0.02049 0.10337 0.16576 0.17655 0.31828 0.32849 0.51037 0.79564 0.82675 0.83674 0.99559 1.00792 1.17271 1.21683 1.3372 1.50523 1.52007 1.66172 1.85329 2.2022 2.34261 2.82897 2.99772 3.31796 3.45488 4.10217 4.34521 4.82134 
16 0.01033 0.10177 0.17321 0.18884 0.32752 0.34236 0.79519 0.82993 0.83958 0.8638 1.00259 1.02508 1.1902 1.47503 1.51033 1.52471 
20 0.01256 0.09756 0.16596 0.17838 0.32089 0.51319 0.78865 0.82498 0.83437 0.85237 0.99468 1.00566 1.18158 1.46719 1.50566 1.52059 1.66625 1.85753 4.10568 4.35153 
13 0.01047 0.10132 0.17781 0.33365 0.79199 0.83124 0.84102 0.86689 0.9835 1.00756 1.47013 1.51414 1.53141 
30 0.0131 0.09494 0.1592 0.16934 0.31214 0.32147 0.50427 0.78729 0.82117 0.83061 0.85247 0.99052 1.00307 1.1678 1.33208 1.4781 1.50197 1.51872 1.65618 1.84734 2.06849 2.19693 2.33693 2.82342 2.99086 3.31216 3.44883 4.09495 4.33921 4.81547 
16 0.00675 0.08885 0.17152 0.19132 0.32592 0.49286 0.78764 0.82555 0.83466 0.84578 0.97813 1.00246 1.18989 1.46622 1.50893 1.52325 
20 0.01538 0.09557 0.16342 0.31584 0.33283 0.50981 0.78618 0.82295 0.83226 0.8488 0.99192 1.00291 1.4634 1.50365 1.51794 1.66531 1.85175 4.10318 4.34303 4.8227 
13 0.01371 0.10194 0.17049 0.32733 0.78844 0.8244 0.83443 0.86311 0.99496 1.01392 1.46628 1.50491 1.51987 
15 0.0202 0.10985 0.17749 0.19836 0.33232 0.79826 0.83333 0.84322 0.87241 1.00381 1.01549 1.23352 1.47949 1.51495 1.53207 
21 0.01276 0.099 0.16776 0.17847 0.32275 0.33391 0.5171 0.7929 0.82766 0.83696 0.85587 0.9975 1.00784 1.21127 1.47098 1.50799 1.52125 1.66607 1.85783 4.10659 4.35021 
15 0.01704 0.10832 0.17348 0.20755 0.32593 0.34765 0.79993 0.83143 0.84325 1.00085 1.01944 1.20493 1.51001 1.53235 1.68636 
18 0.00648 0.09584 0.16719 0.18015 0.32058 0.3337 0.78921 0.82559 0.83536 0.86096 0.9951 1.00751 1.46589 1.50863 1.52667 1.67095 1.85826 4.34787 
23 0.00798 0.10501 0.16385 0.17662 0.31664 0.33235 0.50922 0.80483 0.82736 0.84051 0.9949 1.00978 1.17531 1.50427 1.52245 1.65977 1.85131 2.34157 2.82989 3.31834 4.09949 4.34284 4.81936 
10 0.02806 0.11504 0.79067 0.82538 0.83731 0.9794 1.01088 1.47144 1.50722 1.53117 

42
