# Supplementary material for: Deciphering the Contribution of Oriens-Lacunosum/Moleculare (OLM) Cells to Intrinsic θ Rhythms Using Biophysical Local Field Potential (LFP) Models
Source: eNeuro. 2018 Sep 4;5(4):ENEURO.0146-18.2018. doi: 10.1523/ENEURO.0146-18.2018 (PMC6140113; doi:10.1523/ENEURO.0146-18.2018)
Supplement: Supplementary file 2 — Supplementary Code. Download supplement 2, GZ file [file sup_enu-eN-NWR-0146-18-s02.gz › LFP_microcircuit-master/BC-380-gi-0-gi_SD-0-PV12913020-dSD6.6ms-gnSD0.21-gpv-3.0-gsb5.25-csb0.21-gbs2.0-cbs0.1344-spiketimes.txt]

16529

341


79 0.14389 0.14822 0.15141 0.30009 0.30385 0.30792 0.48661 0.49145 0.4947 0.6193 0.62379 0.62776 0.80939 0.81324 0.81651 0.82209 0.98174 0.98535 0.9915 1.14629 1.15069 1.15762 1.31109 1.31639 1.32105 1.47922 1.48411 1.48778 1.64053 1.64801 1.83647 1.83938 1.84411 2.04973 2.0529 2.1751 2.1814 2.32134 2.3246 2.32939 2.45807 2.46469 2.46848 2.61389 2.61865 2.62193 2.80491 2.80951 2.81288 2.96871 2.97411 2.97818 3.14149 3.14489 3.14923 3.2907 3.2954 3.30007 3.42353 3.42949 3.43588 3.57057 3.57516 3.57998 3.74519 3.74927 3.75262 4.07864 4.08161 4.32763 4.33013 4.48185 4.48559 4.4891 4.60601 4.61304 4.80077 4.80396 4.80698 
88 0.14442 0.14831 0.15136 0.15771 0.30051 0.30426 0.30815 0.48729 0.49136 0.49446 0.4992 0.61885 0.62319 0.62693 0.63274 0.80976 0.81348 0.81691 0.81973 0.98256 0.98539 0.99039 1.14662 1.15072 1.15703 1.31154 1.31528 1.3201 1.47958 1.48376 1.48768 1.64081 1.64837 1.65224 1.83726 1.83982 1.84379 2.0505 2.0531 2.05661 2.17567 2.18119 2.32215 2.32506 2.32882 2.45744 2.46418 2.46826 2.61409 2.61874 2.62225 2.80574 2.80987 2.81314 2.96924 2.97348 2.97732 3.14208 3.14529 3.14937 3.15399 3.29121 3.29479 3.30011 3.42394 3.4304 3.4344 3.5713 3.57525 3.57889 3.74602 3.74908 3.75283 4.07947 4.08211 4.08583 4.3283 4.33055 4.33385 4.48241 4.48557 4.48978 4.60644 4.61289 4.61899 4.8017 4.80459 4.80723 
32 0.16797 0.32663 0.51114 0.64386 0.83438 1.00566 1.1739 1.33674 1.50429 1.66719 1.86331 2.07062 2.20225 2.34258 2.34916 2.48502 2.63836 2.82855 2.83722 2.99294 3.1668 3.31849 3.45254 3.59341 3.59921 3.7706 4.09944 4.34713 4.35499 4.50695 4.63454 4.82413 
0 
70 0.16537 0.1695 0.18651 0.32292 0.32675 0.34147 0.50909 0.51331 0.52724 0.64154 0.64654 0.83142 0.83559 1.00094 1.00638 1.01582 1.16791 1.17376 1.33228 1.33805 1.35295 1.50055 1.50626 1.66582 1.67069 1.85597 1.86058 1.86975 2.06989 2.07507 2.19683 2.20781 2.34241 2.34675 2.35674 2.48382 2.49051 2.6363 2.64127 2.82726 2.8317 2.84573 2.99165 2.99684 3.16196 3.1668 3.17303 3.31206 3.31732 3.3259 3.44881 3.45301 3.59258 3.59736 3.6045 3.76782 3.77137 3.78243 4.09821 4.10366 4.34593 4.35161 4.50164 4.50693 4.519 4.62835 4.63818 4.82091 4.82453 4.82976 
0 
23 0.16848 0.32606 0.51236 0.83337 1.00463 1.17651 1.33887 1.5112 1.6701 1.86076 2.34585 2.63936 2.83258 2.99745 3.16759 3.31825 3.45275 3.59842 3.77029 4.10216 4.34726 4.50692 4.82405 
82 0.15381 0.15774 0.16139 0.31088 0.31456 0.31898 0.49647 0.50077 0.50448 0.62954 0.63347 0.63835 0.81944 0.82321 0.82676 0.99137 0.99569 1.00009 1.15703 1.16173 1.1673 1.32075 1.32595 1.33055 1.48919 1.49382 1.4987 1.64987 1.65673 1.6607 1.84609 1.84977 1.85415 2.05935 2.06263 2.1842 2.19005 2.19647 2.33144 2.33487 2.33999 2.46927 2.47435 2.47916 2.62513 2.62877 2.63258 2.81466 2.81891 2.82235 2.82969 2.97843 2.98357 2.98914 3.15159 3.15541 3.15869 3.30064 3.30525 3.30973 3.43563 3.43949 3.44409 3.5806 3.58466 3.5896 3.75454 3.75886 3.76191 4.08838 4.09162 4.33708 4.33973 4.49176 4.49619 4.49977 4.61508 4.62227 4.62666 4.81074 4.8135 4.81784 
0 
54 0.15909 0.16438 0.31517 0.31928 0.5027 0.50742 0.63591 0.64037 0.82561 0.83029 0.99491 1.00031 1.16342 1.32744 1.33261 1.49524 1.50016 1.65943 1.66451 1.84846 1.85447 2.06196 2.06737 2.19243 2.33481 2.33991 2.34899 2.47717 2.48259 2.63006 2.63411 2.82134 2.82565 2.98533 2.99038 3.1577 3.16233 3.30646 3.31177 3.44104 3.44577 3.58603 3.59109 3.75989 3.76345 4.09052 4.09649 4.3393 4.34542 4.49814 4.503 4.62551 4.81469 4.81944 
89 0.14468 0.14912 0.1523 0.30109 0.30477 0.30855 0.31263 0.48763 0.49266 0.49565 0.6202 0.62511 0.62899 0.81009 0.81398 0.81733 0.8222 0.98275 0.98639 0.99096 1.14714 1.15154 1.15688 1.31197 1.31754 1.32119 1.48022 1.48534 1.48859 1.64104 1.6489 1.65293 1.83747 1.84031 1.84456 2.05074 2.05398 2.05908 2.17587 2.1824 2.18946 2.32237 2.32557 2.32999 2.45831 2.46514 2.4689 2.61452 2.61952 2.62255 2.80585 2.81066 2.81367 2.81907 2.96967 2.97535 2.97883 3.14264 3.14595 3.14996 3.15414 3.29172 3.29658 3.30046 3.424 3.43031 3.43474 3.57156 3.57632 3.58043 3.74617 3.75053 3.75346 4.07965 4.08258 4.08778 4.32862 4.33104 4.33678 4.4829 4.48678 4.48994 4.60668 4.61431 4.61898 4.80176 4.80491 4.80773 4.81194 
55 0.17583 0.18097 0.33333 0.33797 0.51884 0.52313 0.65316 0.65873 0.84192 0.84661 1.01204 1.01664 1.18042 1.18574 1.34545 1.35011 1.51264 1.51784 1.67655 1.68326 1.8682 1.87288 2.07921 2.08521 2.20944 2.35205 2.3599 2.4944 2.50445 2.64709 2.65467 2.83732 2.84312 3.00186 3.00994 3.17495 3.17918 3.32525 3.32964 3.45892 3.4646 3.60382 3.61325 3.77788 3.7826 4.10746 4.11443 4.35575 4.36158 4.51454 4.52019 4.64199 4.83052 4.83508 4.84699 
0 
130 0.14186 0.14515 0.14787 0.15014 0.15463 0.29798 0.30156 0.30411 0.30654 0.30962 0.48482 0.48828 0.49092 0.49306 0.49604 0.6158 0.61968 0.62272 0.62538 0.62827 0.80725 0.81061 0.81344 0.81556 0.81906 0.98006 0.98241 0.98543 0.98817 1.14408 1.14795 1.15124 1.15484 1.15903 1.30905 1.31229 1.31595 1.31868 1.32234 1.47708 1.48076 1.48371 1.48608 1.48986 1.63825 1.64433 1.64752 1.65065 1.65575 1.83478 1.83701 1.83956 1.84203 1.84628 2.04802 2.05024 2.05275 2.05569 2.17317 2.1772 2.18068 2.18727 2.31967 2.3223 2.3248 2.32753 2.45482 2.46069 2.46407 2.46673 2.4705 2.61158 2.61595 2.61858 2.6208 2.80327 2.80687 2.80933 2.81149 2.81505 2.96674 2.97034 2.9736 2.97588 3.13956 3.14239 3.14482 3.1474 3.15011 3.28861 3.29176 3.29493 3.29795 3.30089 3.42145 3.42711 3.42951 3.43292 3.4362 3.5688 3.57232 3.57486 3.57786 3.74351 3.74588 3.74872 3.75095 3.75371 4.07699 4.07928 4.08168 4.08449 4.32579 4.32785 4.33002 4.33322 4.47991 4.48273 4.48597 4.48803 4.49213 4.60393 4.60855 4.61207 4.61576 4.79924 4.80183 4.80389 4.80605 4.80962 
0 
60 0.15537 0.16 0.16523 0.31262 0.31831 0.499 0.5027 0.50769 0.63175 0.63661 0.64352 0.82092 0.8259 0.9928 0.99856 1.15891 1.16713 1.32399 1.33091 1.4918 1.49639 1.65395 1.65867 1.66516 1.84755 1.85391 2.06055 2.06849 2.1869 2.19656 2.3329 2.3388 2.47178 2.47698 2.62692 2.63111 2.81756 2.82168 2.82681 2.98028 2.98519 3.15365 3.15911 3.30337 3.30997 3.43803 3.4443 3.58303 3.58847 3.75709 3.76222 4.0897 4.33852 4.34453 4.4937 4.49905 4.618 4.62492 4.81249 4.81656 
65 0.16603 0.16929 0.3222 0.32596 0.50985 0.51329 0.64279 0.64705 0.83099 0.83458 0.83974 1.00066 1.00605 1.01599 1.16746 1.17369 1.17939 1.33464 1.3384 1.50271 1.50636 1.66587 1.67043 1.67581 1.85626 1.8604 1.86505 2.069 2.07311 2.19741 2.20403 2.34191 2.346 2.35161 2.48392 2.48831 2.63676 2.64007 2.82725 2.83068 2.8356 2.99227 2.99741 3.1624 3.16683 3.17218 3.31395 3.31785 3.44869 3.4528 3.59323 3.5983 3.76644 3.76986 4.09796 4.10182 4.34648 4.35154 4.50358 4.50688 4.63045 4.63554 4.82096 4.82373 4.82788 
36 0.14916 0.15485 0.30625 0.49298 0.49869 0.62572 0.81453 0.82031 0.98638 1.15255 1.31654 1.48575 1.65253 1.8411 2.05437 2.18204 2.32653 2.46921 2.62126 2.81131 2.81748 2.97534 3.14687 3.15331 3.2964 3.43354 3.57703 3.74989 3.75572 4.08344 4.33209 4.48708 4.49338 4.61502 4.80592 4.81104 
3 1.01162 2.35035 4.82562 
2 0.82907 1.85861 
0 
20 0.17024 0.32556 0.51195 0.6469 0.83492 1.50629 1.86251 2.07409 2.3501 2.63886 2.83247 2.99576 3.168 3.45416 3.59766 3.76937 4.10506 4.35064 4.5079 4.82558 
26 0.15875 0.31609 0.50265 0.63546 0.82341 0.99691 1.16332 1.32814 1.49751 1.65927 1.85293 2.06504 2.33899 2.47794 2.63121 2.82154 2.986 3.15945 3.30765 3.44299 3.58888 3.76217 4.34081 4.49886 4.62846 4.81505 
74 0.15379 0.15801 0.16347 0.31114 0.31529 0.31959 0.49812 0.5014 0.50492 0.6308 0.63492 0.63944 0.81895 0.823 0.82549 0.99118 0.99607 1.00028 1.15749 1.16353 1.16792 1.32114 1.32658 1.33055 1.49071 1.4947 1.49924 1.65426 1.65848 1.66688 1.84586 1.85098 1.8545 2.05926 2.06349 2.18501 2.19072 2.33141 2.33549 2.47184 2.47604 2.48173 2.62601 2.6295 2.81622 2.81994 2.82413 2.98035 2.98406 3.15191 3.15653 3.16034 3.30125 3.30666 3.30989 3.43698 3.44196 3.58204 3.586 3.75475 3.75921 3.76257 4.0883 4.09277 4.33692 4.34079 4.49195 4.49655 4.61529 4.62336 4.63037 4.8108 4.81398 4.8213 
6 0.65271 2.64594 3.00245 3.17456 3.77642 4.5129 
34 0.16743 0.32264 0.32741 0.51064 0.51649 0.64331 0.8332 0.83849 1.00298 1.17265 1.33681 1.50433 1.66746 1.85661 1.86256 2.07299 2.20123 2.34264 2.4852 2.63884 2.82871 2.83553 2.99342 3.16584 3.3167 3.45124 3.59403 3.76814 4.09943 4.34733 4.50587 4.63486 4.82329 4.82899 
34 0.15965 0.313 0.3184 0.50106 0.63331 0.82493 0.99276 1.00034 1.15896 1.1684 1.32774 1.49528 1.65898 1.84741 1.85429 2.06134 2.19129 2.3328 2.47656 2.62831 2.81973 2.98456 3.15369 3.15923 3.30743 3.4386 3.58524 3.75956 4.08988 4.33799 4.49693 4.62463 4.81254 4.81861 
57 0.15015 0.15479 0.30674 0.31125 0.493 0.49806 0.62563 0.63072 0.81611 0.82052 0.98802 0.99522 1.15327 1.16284 1.31765 1.32542 1.48579 1.49168 1.64647 1.65476 1.84287 1.84768 2.05607 2.05991 2.18141 2.18939 2.32779 2.33179 2.46581 2.47252 2.62152 2.62624 2.81113 2.81638 2.97518 2.9816 3.14814 3.1529 3.29698 3.30485 3.42966 3.43576 3.44264 3.5769 3.58186 3.75132 3.75666 4.08504 4.08858 4.33393 4.33704 4.4884 4.49434 4.61234 4.62179 4.80707 4.81046 
97 0.15422 0.15783 0.16107 0.16523 0.3107 0.31353 0.31707 0.32033 0.49691 0.50139 0.50446 0.50815 0.62946 0.63343 0.63714 0.82006 0.82371 0.82642 0.8303 0.99187 0.99575 0.99931 1.1569 1.16079 1.16538 1.16921 1.32138 1.32629 1.32986 1.48959 1.49406 1.4972 1.50169 1.64962 1.65643 1.65945 1.66334 1.8467 1.84978 1.85373 2.05997 2.06347 2.06868 2.18492 2.19016 2.19519 2.33179 2.33484 2.33833 2.46729 2.4731 2.47677 2.48112 2.62462 2.6285 2.63121 2.81495 2.81913 2.82206 2.82639 2.979 2.98401 2.98673 3.15205 3.1552 3.15846 3.16228 3.30084 3.30506 3.30882 3.31282 3.43261 3.43862 3.4431 3.4473 3.58075 3.58481 3.58819 3.75521 3.7591 3.76202 4.08898 4.09226 4.09715 4.33799 4.34117 4.49241 4.49673 4.49955 4.61548 4.62196 4.62551 4.63125 4.81117 4.81411 4.81718 4.82081 
24 0.16937 0.3254 0.51274 0.64405 0.83425 1.00484 1.17488 1.50632 1.66938 1.8612 2.06993 2.20052 2.34208 2.48423 2.82802 2.99129 3.16685 3.59779 3.7705 4.09992 4.34601 4.50965 4.6321 4.82493 
59 0.16706 0.17174 0.32256 0.32708 0.51103 0.51511 0.64333 0.64808 0.83162 0.83536 0.8515 1.00216 1.00681 1.16939 1.17581 1.33667 1.34205 1.50324 1.50716 1.66712 1.6746 1.85729 1.8624 2.07017 2.07526 2.19686 2.2032 2.34282 2.34801 2.48414 2.48805 2.63717 2.64116 2.82857 2.83242 2.83892 2.99173 2.99552 3.16415 3.16828 3.3135 3.31867 3.44899 3.45344 3.5933 3.59938 3.76767 3.77221 4.09955 4.10407 4.34773 4.3551 4.50376 4.50824 4.63084 4.63577 4.82291 4.82703 4.84236 
41 0.16007 0.16458 0.31699 0.3216 0.50511 0.51106 0.6372 0.64635 0.82488 0.82894 0.9962 1.00209 1.16308 1.1715 1.32983 1.33945 1.49907 1.66107 1.66932 1.85113 1.85684 2.06483 2.19336 2.33689 2.34351 2.47978 2.63333 2.82355 2.82928 2.98719 3.16019 3.31003 3.44373 3.58785 3.76336 4.09361 4.34186 4.50056 4.6269 4.81698 4.82243 
91 0.17731 0.18052 0.18447 0.33335 0.3367 0.34 0.52082 0.52364 0.52693 0.53367 0.65379 0.65719 0.66099 0.84215 0.84568 0.84886 0.85516 1.01335 1.01754 1.0216 1.18106 1.18516 1.18933 1.3456 1.34883 1.35263 1.514 1.51702 1.52094 1.67807 1.68172 1.68669 1.86811 1.87185 1.87519 1.88255 2.08079 2.08403 2.08832 2.20879 2.213 2.21996 2.35331 2.3569 2.36093 2.3679 2.49553 2.49891 2.50395 2.64793 2.65111 2.65572 2.839 2.84202 2.84574 2.85171 3.0029 3.00595 3.01038 3.17481 3.17834 3.18137 3.18767 3.32437 3.3283 3.33154 3.45984 3.46357 3.4675 3.60463 3.60789 3.61219 3.77813 3.78127 3.78394 3.79026 4.10987 4.11304 4.11744 4.35848 4.3613 4.3657 4.51507 4.51856 4.52225 4.64295 4.64772 4.8328 4.83555 4.83867 4.84342 
78 0.15304 0.15727 0.16172 0.30894 0.31243 0.31655 0.49546 0.50021 0.50435 0.6278 0.63253 0.63632 0.81861 0.82298 0.82586 0.9904 0.99474 1.00011 1.15532 1.16043 1.16728 1.32012 1.3253 1.33313 1.48814 1.49298 1.49897 1.64902 1.65612 1.65964 1.84521 1.84881 1.8535 2.05845 2.06222 2.18392 2.18977 2.33023 2.33362 2.34039 2.46605 2.47248 2.47608 2.62211 2.62685 2.63008 2.81374 2.81819 2.82297 2.97756 2.98283 3.15045 3.15402 3.15792 3.29947 3.30429 3.30897 3.43206 3.43768 3.44211 3.57933 3.58379 3.58989 3.75379 3.75836 3.76322 4.0874 4.09115 4.33629 4.34005 4.49075 4.49551 4.6146 4.62113 4.62882 4.80959 4.8129 4.81774 
53 0.15237 0.15742 0.31037 0.31581 0.49777 0.50227 0.62999 0.63534 0.81785 0.82233 0.82734 0.99071 0.99743 1.15713 1.32154 1.32766 1.4903 1.49488 1.65536 1.66139 1.84531 1.85111 2.05875 2.06621 2.18722 2.33067 2.33651 2.47195 2.47782 2.62586 2.62997 2.81559 2.82 2.97988 2.98482 3.15121 3.15685 3.30088 3.30733 3.43643 3.4431 3.5812 3.58672 3.75437 3.7594 4.08768 4.33634 4.49152 4.49636 4.61839 4.62767 4.81032 4.81453 
32 0.15486 0.30999 0.49739 0.63045 0.82014 0.98973 1.15714 1.32192 1.49017 1.65494 1.84416 2.05745 2.18778 2.32981 2.47262 2.62537 2.81527 2.97971 3.15062 3.15944 3.30083 3.43622 3.58093 3.75321 3.759 4.08656 4.33505 4.49081 4.4972 4.62172 4.80926 4.81504 
31 0.16419 0.3194 0.32604 0.50907 0.64028 0.82804 0.83366 0.99945 1.16766 1.333 1.50095 1.66443 1.85431 1.86274 2.06743 2.19631 2.33983 2.48189 2.63532 2.82572 2.99038 3.16138 3.31164 3.44704 3.59158 3.76476 4.09656 4.34493 4.50133 4.63055 4.82017 
82 0.14527 0.14956 0.15322 0.30147 0.3051 0.30907 0.48806 0.49272 0.49618 0.62067 0.62509 0.62928 0.81081 0.81468 0.81822 0.82444 0.9832 0.987 0.99173 1.14767 1.15176 1.15744 1.31255 1.31756 1.32175 1.48066 1.48521 1.48897 1.64189 1.64847 1.6523 1.83793 1.84096 1.8453 2.05118 2.05455 2.1765 2.18237 2.18949 2.32279 2.32611 2.33056 2.45959 2.46508 2.46951 2.61529 2.61963 2.62306 2.80637 2.81078 2.8143 2.97012 2.97507 2.97884 3.14293 3.14627 3.15041 3.29211 3.29658 3.30096 3.42491 3.43037 3.4352 3.572 3.57644 3.58096 3.74661 3.75077 3.7541 4.08008 4.08315 4.32906 4.33174 4.48332 4.48711 4.49063 4.60742 4.61419 4.6187 4.80223 4.80546 4.80855 
142 0.13728 0.14047 0.14316 0.14537 0.14821 0.29339 0.29682 0.29931 0.30168 0.30396 0.48019 0.48349 0.48623 0.48827 0.49061 0.49475 0.61148 0.61516 0.61814 0.62056 0.62282 0.62677 0.80265 0.80588 0.80866 0.81076 0.8132 0.81653 0.97545 0.97784 0.98072 0.98333 0.98682 1.1395 1.14317 1.14635 1.14934 1.15283 1.30444 1.30756 1.31119 1.31358 1.31644 1.47248 1.47596 1.47896 1.4812 1.48413 1.63368 1.63936 1.64248 1.64491 1.64888 1.83016 1.8324 1.83477 1.83725 1.83979 2.0434 2.04564 2.04801 2.05082 2.16857 2.17232 2.17586 2.17967 2.31504 2.31764 2.32002 2.32266 2.32586 2.45028 2.45568 2.45894 2.46151 2.46414 2.60698 2.61108 2.61374 2.6159 2.61896 2.79864 2.80206 2.80462 2.80667 2.80942 2.81316 2.96213 2.96554 2.96887 2.97093 2.97474 3.13496 3.13776 3.14008 3.14263 3.14466 3.14823 3.28406 3.28714 3.29028 3.29306 3.29548 3.41684 3.42217 3.42454 3.42731 3.4299 3.56419 3.56755 3.57014 3.57283 3.57627 3.7389 3.74133 3.74404 3.74621 3.74819 4.07236 4.07467 4.07693 4.07964 4.32119 4.32324 4.32529 4.32841 4.4753 4.47808 4.48123 4.48325 4.48578 4.59933 4.60339 4.60691 4.61016 4.61485 4.7946 4.79717 4.79917 4.80131 4.80392 4.99802 
37 0.15278 0.15777 0.31045 0.31683 0.4967 0.50157 0.62976 0.6361 0.8183 0.82338 0.99065 1.1568 1.32074 1.48963 1.49614 1.65387 1.84535 2.0586 2.18569 2.33077 2.47074 2.47648 2.6251 2.81523 2.979 2.98461 3.15108 3.30055 3.30938 3.43644 3.58086 3.75404 4.08767 4.33635 4.49136 4.61868 4.81015 
0 
61 0.1751 0.18024 0.33071 0.33502 0.34771 0.51818 0.52241 0.65071 0.65472 0.84018 0.84519 1.01076 1.01632 1.17964 1.18483 1.3435 1.34813 1.51089 1.5155 1.67475 1.68177 1.86583 1.87009 1.87911 2.07784 2.08316 2.2083 2.22074 2.35086 2.35657 2.36746 2.49305 2.49875 2.64532 2.65057 2.83687 2.84183 3.00058 3.00635 3.17227 3.17582 3.18231 3.32327 3.32719 3.4573 3.46205 3.60176 3.60657 3.77582 3.78001 3.7903 4.10622 4.11157 4.35507 4.36054 4.51302 4.51741 4.64243 4.83003 4.83451 4.84151 
93 0.17698 0.17991 0.18428 0.33183 0.33554 0.3388 0.34636 0.52035 0.52345 0.52668 0.53357 0.65322 0.65649 0.66097 0.84301 0.84564 0.8495 1.01207 1.01663 1.02086 1.03614 1.18034 1.18501 1.18905 1.34602 1.34961 1.35506 1.51402 1.51712 1.52249 1.67701 1.68096 1.68558 1.86667 1.87076 1.87413 1.88154 2.07963 2.08298 2.08762 2.20841 2.21332 2.21882 2.35185 2.35607 2.36052 2.36646 2.49594 2.50018 2.50614 2.64767 2.65043 2.65543 2.83856 2.84152 2.84547 2.85313 3.00255 3.0056 3.00968 3.17302 3.17711 3.18012 3.18618 3.32421 3.32799 3.33116 3.45937 3.46284 3.46766 3.60379 3.60764 3.61253 3.77806 3.78095 3.78492 3.79492 4.10887 4.11212 4.11821 4.35735 4.36053 4.36656 4.51415 4.51744 4.52141 4.64218 4.64643 4.65254 4.83197 4.83467 4.83801 4.84299 
4 0.83593 1.00517 1.86082 4.82419 
1 3.77558 
55 0.15771 0.16154 0.31418 0.3183 0.3226 0.50216 0.50538 0.63425 0.63832 0.82294 0.82691 0.83129 0.99486 1.00042 1.16075 1.16797 1.3258 1.33068 1.49446 1.49854 1.65906 1.66427 1.8493 1.85445 2.06265 2.18922 2.19747 2.33455 2.33944 2.47601 2.47994 2.62957 2.63288 2.82 2.82331 2.98363 2.9875 3.15526 3.15974 3.30502 3.31009 3.44012 3.44499 3.58571 3.59023 3.75882 3.76292 4.0918 4.34012 4.49592 4.49997 4.62126 4.62727 4.81417 4.81724 
80 0.14496 0.14912 0.15252 0.30145 0.30498 0.30877 0.48799 0.49258 0.49575 0.62042 0.62496 0.62885 0.81053 0.81429 0.8176 0.98295 0.98689 0.99128 1.14786 1.15189 1.1569 1.31256 1.31767 1.32142 1.48071 1.48543 1.48882 1.64168 1.64872 1.65285 1.83769 1.84084 1.84479 2.05094 2.05437 2.17635 2.18223 2.32262 2.32591 2.33011 2.4595 2.46513 2.46908 2.61546 2.61965 2.62284 2.80625 2.81065 2.81385 2.97016 2.97538 2.97901 3.14289 3.14626 3.14995 3.29203 3.29648 3.30044 3.42472 3.4302 3.43501 3.5719 3.5763 3.58034 3.74633 3.75052 3.75354 4.07985 4.08299 4.32879 4.33157 4.48324 4.48743 4.49042 4.6071 4.61384 4.61897 4.802 4.80517 4.8082 
2 3.31865 4.82414 
27 0.16899 0.32596 0.51449 0.64814 0.83453 1.00778 1.17785 1.33967 1.50792 1.67339 1.86134 2.07587 2.34785 2.48912 2.63947 2.83421 2.99674 3.16857 3.3182 3.45328 3.60097 3.77055 4.10315 4.35111 4.50777 4.63593 4.8252 
28 0.15869 0.31618 0.50171 0.6351 0.8238 0.99539 1.16418 1.32758 1.49476 1.65914 1.84994 2.06161 2.1921 2.33399 2.47626 2.62912 2.81987 2.98398 3.15686 3.30744 3.44174 3.58472 3.75945 4.09037 4.33822 4.49632 4.62615 4.81344 
56 0.15269 0.15754 0.309 0.31399 0.49516 0.50023 0.6283 0.63374 0.81806 0.82298 0.98963 0.99574 1.15533 1.16244 1.31957 1.32567 1.48779 1.49333 1.65017 1.65632 1.84436 1.84964 2.05761 2.06245 2.18362 2.19224 2.32965 2.33491 2.46812 2.47427 2.62332 2.62823 2.81344 2.81853 2.97725 2.98292 3.14981 3.15532 3.29928 3.30561 3.43278 3.43773 3.57913 3.58449 3.75304 3.75848 4.08663 4.09146 4.33539 4.34052 4.49013 4.49564 4.61419 4.62272 4.809 4.81303 
29 0.16559 0.32176 0.50906 0.64249 0.83097 1.00346 1.17238 1.33486 1.50245 1.66658 1.85684 2.06931 2.20142 2.34178 2.48549 2.63645 2.82716 2.99126 3.16403 3.31442 3.44938 3.59385 3.76727 4.09888 4.34562 4.50452 4.63296 4.82124 4.82728 
97 0.17672 0.17973 0.18378 0.33279 0.33592 0.33893 0.34563 0.52035 0.52315 0.52618 0.53128 0.65316 0.65671 0.66093 0.84295 0.84547 0.84906 0.86152 1.01245 1.01637 1.02077 1.03053 1.17993 1.1842 1.18787 1.34531 1.34845 1.35175 1.51355 1.51666 1.52094 1.67708 1.68086 1.68554 1.86724 1.87091 1.87413 1.88129 2.07945 2.08255 2.08735 2.20909 2.21408 2.2213 2.35275 2.35592 2.36067 2.36635 2.49465 2.49818 2.50301 2.64715 2.64993 2.65494 2.83831 2.8414 2.84507 2.85019 3.00238 3.00502 3.00952 3.17346 3.17698 3.17979 3.185 3.32376 3.32736 3.33028 3.33932 3.45959 3.46292 3.46758 3.60396 3.60756 3.61216 3.62332 3.77732 3.78051 3.78395 3.78985 4.10853 4.1117 4.11764 4.35718 4.36014 4.36501 4.51348 4.51694 4.52062 4.52776 4.643 4.64686 4.65421 4.83224 4.83475 4.83815 4.84371 
69 0.15686 0.16059 0.16378 0.31424 0.31783 0.32088 0.50185 0.50511 0.50956 0.63433 0.63835 0.82247 0.82639 0.82943 0.99427 0.99872 1.00217 1.16061 1.16567 1.17126 1.3252 1.33044 1.49416 1.49844 1.65871 1.66228 1.66736 1.84908 1.85314 1.85645 2.06215 2.06598 2.18941 2.19384 2.33426 2.33838 2.34338 2.47568 2.47919 2.62926 2.6328 2.81976 2.82333 2.82821 2.98367 2.98711 3.15522 3.15994 3.16507 3.30528 3.31043 3.44044 3.44507 3.58502 3.5886 3.59661 3.75866 3.76323 4.09114 4.09512 4.33964 4.34347 4.4954 4.49989 4.61996 4.62623 4.81381 4.81711 4.82166 
31 0.16734 0.32324 0.50905 0.64126 0.64837 0.83318 1.00472 1.16839 1.33417 1.50254 1.66908 1.8591 2.07007 2.19873 2.34137 2.48332 2.63598 2.82819 2.99 3.16235 3.16751 3.31416 3.44851 3.59231 3.76604 3.77168 4.09872 4.34637 4.50411 4.6296 4.82189 
19 0.16398 0.32178 0.50935 0.83214 1.00248 1.33545 1.49991 1.66264 1.85701 2.34166 2.48129 2.63426 2.82706 3.4532 3.76527 4.09671 4.34417 4.50309 4.81938 
38 0.15553 0.16044 0.31123 0.31817 0.49867 0.5052 0.63209 0.82086 0.82589 0.9914 1.15772 1.32135 1.4904 1.65601 1.84589 2.05912 2.18516 2.33137 2.47313 2.62675 2.81788 2.98011 3.15208 3.15899 3.30139 3.30962 3.43765 3.44521 3.5818 3.75468 3.76135 4.08812 4.33683 4.49194 4.49995 4.61576 4.81078 4.81733 
111 0.14474 0.14852 0.15129 0.1544 0.30086 0.30426 0.30743 0.3102 0.48747 0.49147 0.49396 0.49657 0.50072 0.61983 0.62364 0.62655 0.6294 0.81008 0.81348 0.81665 0.81914 0.98268 0.98548 0.989 0.99293 1.14695 1.1507 1.15456 1.15828 1.31182 1.31537 1.3189 1.3221 1.47992 1.48383 1.48685 1.48965 1.64126 1.6476 1.65049 1.65388 1.83739 1.83991 1.84312 1.84643 2.05064 2.05324 2.05606 2.17593 2.18099 2.18432 2.32227 2.32507 2.32808 2.33165 2.45819 2.46373 2.46714 2.46985 2.47485 2.61446 2.61867 2.62162 2.62419 2.80584 2.80985 2.8125 2.81525 2.82033 2.9695 2.97363 2.97662 2.97995 3.14233 3.14537 3.14858 3.15106 3.29155 3.29503 3.29865 3.30147 3.42422 3.42991 3.43301 3.43602 3.57146 3.57533 3.57804 3.58129 3.74616 3.74935 3.75221 3.7545 4.07958 4.08217 4.08517 4.32854 4.33073 4.33374 4.48267 4.48565 4.48905 4.4916 4.60677 4.61241 4.61642 4.62115 4.80175 4.80457 4.80688 4.80969 
33 0.15105 0.30737 0.49334 0.62662 0.81638 0.82414 0.98797 1.1535 1.31766 1.32648 1.48601 1.49469 1.65213 1.84266 2.0559 2.1816 2.32797 2.4664 2.47366 2.62161 2.81157 2.9754 3.14809 3.29749 3.43373 3.57747 3.75135 3.75915 4.08495 4.33366 4.48835 4.61252 4.80726 
42 0.154 0.15886 0.30925 0.31754 0.49679 0.50214 0.62964 0.81897 0.82347 0.98929 1.15548 1.16489 1.32007 1.32739 1.48947 1.49675 1.6551 1.84383 1.85209 2.05709 2.18648 2.32934 2.47221 2.62455 2.81461 2.82064 2.97923 3.1501 3.15709 3.29955 3.30714 3.43669 3.58038 3.75303 3.75857 4.08617 4.33479 4.48995 4.49571 4.6173 4.8088 4.81423 
8 0.16458 0.32051 0.82825 1.00065 1.33134 1.66392 1.85494 4.62992 
64 0.14388 0.14826 0.30019 0.30425 0.30885 0.4864 0.49081 0.49507 0.61946 0.62372 0.63025 0.80927 0.81378 0.81879 0.98096 0.98578 1.14661 1.15225 1.31087 1.31652 1.47912 1.48397 1.64215 1.64801 1.8357 1.83979 2.04892 2.0527 2.17509 2.18155 2.32089 2.32471 2.45964 2.46558 2.61458 2.61886 2.80464 2.80907 2.81449 2.96862 2.97379 3.14112 3.14528 3.14917 3.29052 3.29599 3.42544 3.43058 3.57038 3.57468 3.74432 3.74879 3.75223 4.07794 4.08165 4.32676 4.33014 4.48141 4.48619 4.60598 4.61404 4.80018 4.80339 4.80766 
28 0.17673 0.33214 0.51878 0.65324 0.84222 1.01429 1.18471 1.34534 1.51145 1.67878 1.86924 2.07697 2.21182 2.35949 2.497 2.64425 2.83809 3.0026 3.17425 3.32375 3.45998 3.60538 3.77691 4.1067 4.35477 4.51329 4.64393 4.8323 
33 0.17019 0.32551 0.33125 0.51312 0.64632 0.83548 0.84201 1.00595 1.17388 1.33886 1.50635 1.66964 1.85991 1.86702 2.07278 2.20011 2.34522 2.48781 2.6416 2.8311 2.83852 2.99565 3.16833 3.31939 3.4534 3.59682 3.77278 4.10202 4.34965 4.50843 4.63521 4.82501 4.83047 
29 0.15666 0.31386 0.50038 0.634 0.82181 0.82887 0.99469 1.16244 1.32592 1.49359 1.65806 1.84735 2.06062 2.1898 2.33356 2.47487 2.62828 2.81841 2.98332 3.15452 3.3056 3.44051 3.58415 3.75799 4.08906 4.33706 4.49534 4.62497 4.81223 
31 0.16371 0.16947 0.31876 0.32476 0.50738 0.63982 0.83095 1.00063 1.16753 1.33267 1.50008 1.66344 1.85403 2.0664 2.19673 2.33917 2.48116 2.63447 2.82541 2.98931 3.16211 3.3127 3.44583 3.59012 3.7655 4.09527 4.34401 4.50262 4.63066 4.81902 4.825 
7 0.16738 0.83017 1.00317 1.66959 2.8317 2.99018 3.59654 
24 0.1638 0.32256 0.50744 0.64233 1.16968 1.33411 1.50001 1.66483 1.85755 2.06654 2.33895 2.48358 2.63366 2.82543 2.98896 3.16138 3.3123 3.44855 3.59141 3.76438 4.09518 4.34248 4.50086 4.81787 
28 0.16182 0.31803 0.50689 0.63935 0.82714 0.99921 1.16947 1.33311 1.4994 1.66084 1.8515 1.85857 2.06577 2.19938 2.33776 2.48014 2.6327 2.82415 2.98776 3.16149 3.31209 3.4463 3.58832 3.76378 4.09461 4.34208 4.50083 4.8173 
56 0.17643 0.18147 0.33316 0.33711 0.51957 0.52354 0.65225 0.65655 0.84263 0.84707 1.01394 1.01955 1.18346 1.19026 1.34515 1.34995 1.51246 1.51729 1.67655 1.68338 1.86875 1.87292 2.07879 2.08295 2.20918 2.35263 2.35871 2.49326 2.49833 2.64625 2.65003 2.83832 2.84357 3.00199 3.00778 3.17463 3.17816 3.32528 3.32923 3.45991 3.46541 3.60479 3.6128 3.77845 3.78292 4.108 4.11348 4.35582 4.36115 4.51404 4.51807 4.64261 4.65286 4.83124 4.83523 4.84256 
79 0.1543 0.15759 0.16055 0.3118 0.31558 0.31909 0.49894 0.50172 0.50539 0.63162 0.63465 0.63862 0.8196 0.82272 0.82512 0.82853 0.99139 0.99515 0.99884 1.15786 1.16259 1.16784 1.32143 1.32644 1.33026 1.4913 1.49454 1.49946 1.65562 1.65856 1.66449 1.8462 1.85008 1.85396 2.05943 2.06282 2.18577 2.19065 2.33181 2.33541 2.34117 2.47238 2.47578 2.48118 2.62672 2.6297 2.81699 2.8201 2.82519 2.9801 2.984 2.9894 3.15251 3.15697 3.16061 3.30138 3.3058 3.30918 3.4378 3.44138 3.44681 3.5824 3.58536 3.5911 3.75487 3.75894 3.76184 4.08856 4.09188 4.33733 4.34015 4.49228 4.49647 4.49971 4.61626 4.624 4.81124 4.81412 4.81843 
42 0.16797 0.17512 0.32336 0.329 0.51182 0.52055 0.64557 0.83407 1.00533 1.17192 1.179 1.33565 1.34159 1.50519 1.66671 1.67334 1.85746 1.86375 2.07214 2.19907 2.34391 2.35162 2.48594 2.63927 2.82922 2.83479 2.99393 3.16591 3.17031 3.31751 3.44865 3.45377 3.5947 3.6015 3.76942 4.10023 4.34765 4.35522 4.50626 4.63252 4.82297 4.82927 
73 0.16215 0.16516 0.16947 0.31818 0.32168 0.32487 0.50581 0.50891 0.51291 0.6382 0.64193 0.82736 0.83036 0.83395 0.99726 1.00188 1.00568 1.16389 1.16934 1.17288 1.32784 1.33236 1.33589 1.49801 1.50123 1.66215 1.66618 1.67184 1.85279 1.85662 1.86068 2.06565 2.06921 2.19414 2.19911 2.33787 2.34158 2.34654 2.47911 2.48255 2.63287 2.63561 2.82328 2.82635 2.83073 2.98763 2.99023 3.15884 3.16277 3.16619 3.30969 3.31343 3.31662 3.44397 3.44828 3.45475 3.58814 3.59205 3.59952 3.76248 3.76602 3.77514 4.09445 4.09804 4.34303 4.3462 4.49881 4.50245 4.62517 4.63049 4.81737 4.81985 4.8243 
3 1.84748 4.33738 4.81347 
100 0.1467 0.15112 0.15391 0.15919 0.30295 0.30684 0.31012 0.31356 0.48939 0.49429 0.49707 0.50056 0.62225 0.62699 0.63049 0.81238 0.81646 0.81919 0.82321 0.98442 0.98838 0.99194 1.14918 1.15368 1.15789 1.16199 1.31387 1.31949 1.32276 1.48208 1.48721 1.48998 1.49495 1.64288 1.65037 1.65358 1.65905 1.83916 1.84209 1.84558 1.85013 2.05242 2.0556 2.05926 2.17783 2.1841 2.19027 2.32406 2.32737 2.33096 2.46034 2.4671 2.47022 2.47464 2.61676 2.62161 2.62429 2.80758 2.81237 2.81504 2.81927 2.97153 2.97711 2.97996 3.14438 3.14777 3.15137 3.15473 3.29345 3.29854 3.30184 3.30542 3.42585 3.43201 3.4359 3.43957 3.57332 3.57808 3.58172 3.74785 3.75218 3.75486 3.75968 4.08134 4.08418 4.08778 4.3303 4.33262 4.33708 4.48467 4.48915 4.49167 4.49786 4.60875 4.61542 4.61926 4.80346 4.80664 4.80931 4.813 
0 
56 0.14723 0.15244 0.30342 0.30841 0.48962 0.49471 0.62269 0.62805 0.81267 0.81799 0.98439 0.99186 1.14998 1.15721 1.31429 1.32093 1.48243 1.48816 1.64605 1.65301 1.83913 1.84462 2.05235 2.05709 2.17823 2.18849 2.32422 2.32893 2.46373 2.47015 2.61808 2.62294 2.8078 2.81303 2.97188 2.97784 3.14449 3.14981 3.29381 3.30051 3.42936 3.43607 3.57356 3.57865 3.74774 3.75325 4.08133 4.086 4.33018 4.33438 4.48483 4.49051 4.60909 4.61937 4.8035 4.80719 
94 0.161 0.16429 0.16728 0.31759 0.32122 0.32456 0.50253 0.50686 0.50936 0.51284 0.63654 0.63968 0.64296 0.64753 0.82626 0.82976 0.83238 0.99757 1.00095 1.00479 1.16319 1.16711 1.171 1.17454 1.3275 1.33232 1.33576 1.49568 1.4998 1.50299 1.66079 1.664 1.66839 1.85227 1.85497 1.85846 2.06555 2.06869 2.07232 2.191 2.19581 2.19977 2.33747 2.34031 2.34394 2.47729 2.48117 2.4843 2.63176 2.63467 2.63725 2.82046 2.82462 2.82719 2.83135 2.98519 2.98952 2.99214 2.99612 3.15777 3.16128 3.16433 3.16763 3.30738 3.3117 3.31475 3.31857 3.44341 3.44683 3.44996 3.58708 3.59051 3.59417 3.59975 3.76094 3.7646 3.76742 3.77139 4.09448 4.09701 4.10073 4.34331 4.34546 4.35013 4.49816 4.50234 4.5049 4.62231 4.62744 4.63081 4.63612 4.81718 4.81966 4.82323 
62 0.15594 0.16001 0.31247 0.31695 0.32119 0.49834 0.50307 0.50735 0.6327 0.63739 0.8216 0.82567 0.8304 0.99243 0.99858 1.15847 1.16437 1.3222 1.32794 1.49035 1.49571 1.65506 1.65929 1.84724 1.85225 2.06039 2.06506 2.18638 2.19233 2.33251 2.33756 2.47204 2.47766 2.62661 2.6313 2.81568 2.82087 2.82581 2.97992 2.98531 3.15317 3.15827 3.16354 3.30194 3.30828 3.43853 3.44301 3.58158 3.58614 3.75591 3.76142 4.08955 4.09417 4.33835 4.34253 4.49272 4.49817 4.61779 4.62511 4.81213 4.81547 4.82113 
47 0.16025 0.16335 0.31538 0.31956 0.5042 0.50846 0.63608 0.64063 0.82438 0.82803 0.99543 1.00047 1.1619 1.16857 1.32873 1.33292 1.49696 1.50142 1.66043 1.66432 1.85094 1.8552 2.06442 2.19179 2.33706 2.34266 2.47791 2.48418 2.63172 2.82251 2.82826 2.98666 3.15748 3.16195 3.30851 3.31218 3.44223 3.44894 3.58759 3.76152 3.76504 4.09319 4.34145 4.49983 4.62667 4.81594 4.81917 
7 0.51534 2.07476 2.20887 2.35058 3.32003 3.6011 4.50786 
67 0.18025 0.18455 0.33606 0.33995 0.34854 0.52362 0.5274 0.53525 0.65595 0.65997 0.66936 0.8462 0.8506 1.01771 1.02242 1.18508 1.19002 1.34927 1.35386 1.51605 1.52036 1.68024 1.68596 1.87118 1.87564 1.88394 2.0828 2.08702 2.21364 2.22377 2.35736 2.36312 2.37828 2.49806 2.50334 2.65036 2.65395 2.84218 2.84654 2.85648 3.0056 3.01032 3.17684 3.18077 3.18627 3.32809 3.33194 3.46229 3.46666 3.60675 3.612 3.62478 3.78151 3.78498 3.79415 4.11179 4.11623 4.36061 4.36615 4.5176 4.52111 4.53087 4.64648 4.65337 4.83531 4.83926 4.84628 
35 0.16399 0.32001 0.32518 0.50804 0.64139 0.83089 0.99985 1.00632 1.16797 1.17572 1.3341 1.50158 1.66494 1.85399 1.8604 2.06742 2.20527 2.34022 2.48284 2.63579 2.82659 2.99061 3.16134 3.16781 3.31362 3.44872 3.59188 3.76559 3.77117 4.09633 4.34464 4.50322 4.63144 4.81957 4.82491 
56 0.16584 0.16919 0.32189 0.32597 0.51001 0.51312 0.64236 0.64669 0.83079 0.83461 1.00283 1.00715 1.16849 1.17342 1.17947 1.33387 1.33766 1.50295 1.50609 1.66663 1.67092 1.85663 1.86057 2.06946 2.07301 2.19862 2.34169 2.34574 2.48488 2.48854 2.63776 2.6407 2.8277 2.83089 2.83642 2.99289 2.99711 3.163 3.16688 3.31382 3.31786 3.4483 3.4526 3.5942 3.59886 3.76692 3.77042 4.09826 4.1018 4.34689 4.35091 4.50277 4.50698 4.63401 4.82213 4.82553 
0 
27 0.16495 0.32101 0.50824 0.64098 0.83076 1.00211 1.33501 1.50125 1.66459 1.85528 2.06839 2.20178 2.34036 2.48275 2.63557 2.82663 2.99066 3.16312 3.31437 3.4476 3.59169 3.7659 4.09705 4.34558 4.50309 4.6327 4.81999 
28 0.16461 0.32191 0.5083 0.64109 0.83133 0.99924 1.16757 1.33297 1.50083 1.66443 1.85481 2.06812 2.19584 2.33967 2.48234 2.63582 2.82602 2.99056 3.16343 3.3133 3.44725 3.59156 3.76679 4.0961 4.34424 4.50343 4.63122 4.8197 
48 0.16193 0.16875 0.31823 0.32204 0.50553 0.50999 0.63813 0.64301 0.8275 0.83119 0.99827 1.00359 1.16485 1.17195 1.33034 1.49848 1.66253 1.66894 1.85224 1.8567 2.06535 2.07362 2.19496 2.33783 2.34281 2.47998 2.63301 2.82354 2.83031 2.98793 2.9932 3.15955 3.16363 3.30975 3.31433 3.44503 3.45051 3.58869 3.59433 3.76302 3.76861 4.09397 4.34216 4.35159 4.50037 4.6276 4.81692 4.82022 
56 0.15877 0.16244 0.31448 0.31845 0.50229 0.50648 0.63457 0.63877 0.82289 0.82671 0.99466 1.0 1.16146 1.16669 1.32726 1.33098 1.49498 1.49946 1.65891 1.66294 1.84916 1.85341 2.06224 2.06659 2.19138 2.19833 2.3348 2.33891 2.47642 2.48108 2.62984 2.63305 2.82032 2.82398 2.98492 2.9892 3.15547 3.15949 3.30622 3.31029 3.44079 3.44525 3.5858 3.59075 3.75979 3.7631 4.09124 4.09575 4.3393 4.34344 4.4974 4.50078 4.62148 4.62664 4.8142 4.81761 
95 0.14999 0.15387 0.15713 0.30616 0.30949 0.3133 0.31739 0.49269 0.49678 0.49964 0.50327 0.62533 0.62914 0.63302 0.63844 0.81539 0.81884 0.82239 0.82642 0.98789 0.99076 0.99517 1.15227 1.15594 1.16099 1.16754 1.31709 1.3208 1.32497 1.32987 1.48522 1.48915 1.49283 1.64631 1.65305 1.6561 1.8426 1.84514 1.84915 1.8536 2.05591 2.05853 2.0622 2.18114 2.1865 2.32747 2.33027 2.33388 2.46336 2.46902 2.47264 2.47688 2.61974 2.62387 2.62729 2.81099 2.81502 2.81813 2.82347 2.97476 2.97893 2.98242 3.1476 3.15065 3.15461 3.15845 3.29682 3.30039 3.30493 3.30877 3.42925 3.43528 3.43884 3.44347 3.57668 3.58049 3.58402 3.75135 3.75478 3.75813 4.08482 4.08739 4.09137 4.33388 4.33602 4.48792 4.49097 4.49479 4.61191 4.61803 4.62214 4.80694 4.80977 4.81232 4.81812 
20 0.16116 0.31814 0.50679 0.63899 0.82598 0.99656 1.66237 1.85072 2.06436 2.33684 2.6326 2.82339 2.98761 3.16248 3.58811 3.76353 4.0929 4.34079 4.50074 4.81549 
56 0.14893 0.15457 0.30522 0.31048 0.49146 0.49698 0.62434 0.63013 0.81451 0.82024 0.98617 0.99387 1.1518 1.16134 1.31612 1.3239 1.48427 1.49057 1.6475 1.65324 1.84096 1.84629 2.05418 2.05927 2.18018 2.19065 2.32597 2.33094 2.46493 2.47099 2.61981 2.62528 2.80972 2.81538 2.97372 2.9801 3.14628 3.15195 3.29551 3.30325 3.43096 3.43653 3.57539 3.58112 3.74951 3.75529 4.08311 4.08803 4.33203 4.33662 4.48666 4.49256 4.61107 4.62004 4.80527 4.80921 
56 0.14938 0.15556 0.30587 0.31157 0.49194 0.49762 0.62454 0.63111 0.81524 0.8211 0.98692 0.99353 1.15236 1.16055 1.31666 1.324 1.48484 1.49137 1.64677 1.65346 1.84177 1.84741 2.05494 2.05984 2.18051 2.18949 2.32673 2.33189 2.46524 2.47183 2.62038 2.62575 2.81011 2.81607 2.9742 2.98078 3.14702 3.15289 3.29608 3.30358 3.43272 3.43917 3.5759 3.58173 3.75023 3.75607 4.08391 4.0887 4.33285 4.33678 4.48734 4.49332 4.61148 4.6212 4.80601 4.80996 
25 0.15997 0.31583 0.50519 0.63804 0.82559 0.99714 1.33111 1.49673 1.65958 1.85178 2.06309 2.33644 2.47751 2.63082 2.82334 2.98568 3.15893 3.30937 3.44389 3.58693 3.76144 4.09206 4.34024 4.49835 4.81536 
27 0.15822 0.31299 0.50097 0.63376 0.82243 0.99419 1.16189 1.32648 1.49403 1.65856 1.84773 2.06163 2.19129 2.33332 2.47613 2.62842 2.81887 2.98401 3.15375 3.30501 3.4393 3.58467 3.75759 4.0899 4.33844 4.49456 4.81277 
4 0.32699 1.00676 2.34311 4.34757 
67 0.17244 0.17612 0.32969 0.33303 0.34548 0.5153 0.5186 0.52273 0.64779 0.65215 0.8387 0.8427 1.01011 1.01412 1.17702 1.18181 1.3407 1.34523 1.50859 1.51288 1.67189 1.67639 1.86156 1.86661 1.87118 2.07518 2.07926 2.10277 2.20471 2.21021 2.34744 2.35199 2.35808 2.48978 2.49486 2.64306 2.64725 2.83407 2.83784 2.84229 2.99802 3.00244 3.17076 3.17388 3.17846 3.32135 3.32488 3.45491 3.45859 3.59882 3.60431 3.61152 3.77373 3.7766 3.78168 4.10373 4.10799 4.14224 4.3519 4.35644 4.51076 4.51481 4.63966 4.64568 4.82794 4.83142 4.83568 
88 0.16745 0.17064 0.17456 0.32314 0.3268 0.3299 0.33894 0.51137 0.51418 0.51729 0.64409 0.64755 0.65183 0.83424 0.83688 0.84091 1.00385 1.00811 1.01242 1.17154 1.17614 1.17997 1.33534 1.33913 1.34268 1.50438 1.50769 1.51312 1.66777 1.67125 1.6755 1.85777 1.86166 1.86525 1.87285 2.07173 2.07493 2.08118 2.19946 2.20395 2.21241 2.34367 2.34695 2.35053 2.35692 2.48616 2.48947 2.49426 2.6389 2.64178 2.65019 2.82909 2.83196 2.83542 2.83915 2.99448 2.99845 3.16472 3.1683 3.17125 3.17967 3.31541 3.31892 3.32219 3.44968 3.45345 3.4574 3.59541 3.5991 3.60459 3.76925 3.77203 3.77729 4.09998 4.1033 4.10936 4.34849 4.35148 4.35583 4.50668 4.50932 4.51724 4.63504 4.64056 4.82294 4.82568 4.82898 4.83439 
81 0.16498 0.16838 0.17266 0.32124 0.32492 0.32836 0.50715 0.51084 0.51389 0.51993 0.64081 0.64544 0.65281 0.83031 0.83409 0.83818 1.001 1.00538 1.00935 1.16822 1.17261 1.17681 1.33198 1.33637 1.33985 1.50028 1.50415 1.50882 1.66566 1.66859 1.67399 1.85592 1.85989 1.86361 2.06936 2.07269 2.19703 2.20241 2.34135 2.34516 2.34968 2.36026 2.48322 2.4866 2.63624 2.63943 2.82645 2.82953 2.83302 2.83834 2.98992 2.99398 3.00194 3.16241 3.16629 3.17026 3.31244 3.31674 3.31972 3.4477 3.45157 3.45578 3.59224 3.59606 3.60283 3.76454 3.76901 3.77156 3.79869 4.09857 4.10185 4.34696 4.35019 4.50192 4.50638 4.51168 4.63102 4.63559 4.82058 4.82341 4.82719 
62 0.15701 0.16078 0.31238 0.31678 0.50033 0.50375 0.63196 0.63664 0.8217 0.82597 0.99267 0.99734 1.15897 1.16421 1.32369 1.32853 1.49199 1.49614 1.50104 1.6557 1.66006 1.84703 1.85131 2.06023 2.06414 2.1893 2.19738 2.3324 2.33654 2.47254 2.47728 2.62695 2.63066 2.81798 2.82179 2.98195 2.98585 3.15319 3.15805 3.16263 3.30296 3.30829 3.31272 3.43823 3.44271 3.583 3.58776 3.75644 3.76091 3.76474 4.08914 4.09326 4.33791 4.34242 4.49322 4.49791 4.50287 4.62073 4.62683 4.81199 4.81578 4.8203 
58 0.14808 0.15281 0.3043 0.30888 0.49072 0.49614 0.50079 0.62355 0.62877 0.81374 0.81832 0.82229 0.98581 0.99227 1.15074 1.15975 1.31538 1.32308 1.48349 1.4896 1.64455 1.65277 1.84056 1.84508 2.05383 2.05812 2.17924 2.32541 2.32965 2.4633 2.47081 2.61847 2.62343 2.80893 2.81451 2.97292 2.97964 3.1457 3.15028 3.15503 3.29483 3.30311 3.42758 3.43378 3.57466 3.5799 3.7492 3.75503 4.08272 4.08678 4.33176 4.33528 4.48602 4.49187 4.61011 4.61973 4.80479 4.80853 
0 
113 0.14965 0.15349 0.15632 0.15979 0.30585 0.30929 0.31262 0.31553 0.4925 0.4965 0.49918 0.50183 0.50766 0.62463 0.62863 0.63164 0.6344 0.6415 0.81495 0.81843 0.82156 0.82389 0.82781 0.98775 0.99053 0.9943 0.99809 1.15192 1.15578 1.15975 1.16355 1.31672 1.32047 1.32402 1.32715 1.48485 1.48885 1.49193 1.49467 1.6463 1.65278 1.65569 1.65932 1.84252 1.84513 1.84882 1.85214 2.05581 2.05853 2.06146 2.1809 2.18624 2.18989 2.32738 2.33017 2.33333 2.33745 2.46294 2.46886 2.47231 2.47493 2.48062 2.61942 2.62366 2.6268 2.62947 2.81087 2.81484 2.81773 2.82075 2.82527 2.97447 2.97869 2.98176 2.98543 3.14741 3.15048 3.15406 3.15657 3.29654 3.30013 3.30401 3.30704 3.42927 3.43522 3.43835 3.44154 3.57652 3.58035 3.58322 3.58666 3.75125 3.75459 3.75753 3.75983 4.08472 4.08739 4.09084 4.33374 4.33596 4.3395 4.48765 4.4907 4.49426 4.49691 4.61172 4.61758 4.62174 4.62595 4.80684 4.80981 4.81216 4.81556 
64 0.15302 0.15729 0.16432 0.30919 0.31436 0.49518 0.50004 0.50509 0.62833 0.63275 0.63926 0.81842 0.82353 0.99 0.99614 1.15559 1.1628 1.31972 1.32623 1.48808 1.49317 1.64865 1.65567 1.66387 1.84471 1.85008 2.05797 2.06211 2.1832 2.19048 2.32974 2.33398 2.46827 2.47328 2.48012 2.62414 2.62802 2.81299 2.81814 2.82482 2.97746 2.98281 3.15021 3.156 3.29941 3.30684 3.43187 3.43711 3.44313 3.5791 3.58369 3.75331 3.75888 4.08693 4.09098 4.33582 4.33932 4.49047 4.496 4.6141 4.62308 4.80911 4.81269 4.81816 
2 0.16484 3.76806 
18 0.31935 0.50545 0.63881 0.82916 1.17088 1.33201 1.5007 1.85523 2.34155 2.82384 3.15992 3.31337 3.44628 3.5944 3.76335 4.09583 4.50145 4.81953 
48 0.16815 0.17486 0.32239 0.32908 0.5101 0.51487 0.64306 0.65399 0.83475 0.83981 1.00317 1.01229 1.16792 1.17634 1.33258 1.34063 1.50288 1.51088 1.66867 1.6761 1.85733 1.86274 2.07842 2.19734 2.34216 2.34778 2.35677 2.48977 2.64704 2.82779 2.83526 2.99779 3.16334 3.31349 3.32043 3.44815 3.45651 3.59542 3.60555 3.76683 3.77575 4.10368 4.35134 4.50314 4.51198 4.64046 4.82472 4.83023 
38 0.16964 0.32756 0.51246 0.6457 0.83545 1.00884 1.17337 1.1801 1.33866 1.50521 1.66948 1.86131 2.07217 2.20166 2.34581 2.35872 2.48658 2.63937 2.83144 2.99441 3.00088 3.16595 3.16983 3.31815 3.32348 3.45074 3.45527 3.5954 3.59999 3.77049 4.10019 4.1055 4.34915 4.50703 4.51222 4.63551 4.8237 4.82921 
16 0.17333 0.32895 0.51501 0.83714 1.01067 1.34656 1.67627 1.86559 2.20199 2.34826 2.83573 3.17132 3.77486 4.10617 4.35035 4.82866 
30 0.16513 0.32243 0.51 0.64352 0.83098 1.00074 1.00675 1.17247 1.33531 1.5028 1.66418 1.85844 2.0686 2.2008 2.34108 2.35022 2.48318 2.63588 2.82687 2.99077 3.16453 3.31554 3.44919 3.59409 3.76722 4.09845 4.3458 4.50391 4.63714 4.82075 
0 
67 0.16215 0.1649 0.16952 0.31901 0.32191 0.32594 0.50641 0.50956 0.63886 0.64264 0.82764 0.83076 0.83494 0.99792 1.00194 1.00656 1.16458 1.1705 1.17614 1.33132 1.33587 1.49934 1.50375 1.66277 1.66573 1.6732 1.85327 1.85661 1.86058 2.06611 2.06953 2.1949 2.1995 2.33836 2.3417 2.34717 2.48043 2.48419 2.63377 2.63693 2.82443 2.82716 2.83199 2.98845 2.99137 3.15985 3.16343 3.17171 3.31067 3.31415 3.44571 3.44977 3.58984 3.59399 3.76332 3.76671 4.09494 4.09836 4.34338 4.34601 4.50045 4.50362 4.62729 4.63198 4.8181 4.82066 4.82463 
117 0.17596 0.17883 0.18219 0.18796 0.33173 0.33507 0.3377 0.34212 0.51921 0.52196 0.52478 0.52857 0.65201 0.65527 0.65817 0.66448 0.84046 0.84385 0.84642 0.8496 0.86299 1.01155 1.01558 1.01901 1.02459 1.17796 1.18272 1.18631 1.19084 1.342 1.34582 1.34904 1.35432 1.51153 1.51441 1.51736 1.52279 1.67622 1.67984 1.68382 1.69792 1.86582 1.86965 1.87246 1.87574 1.88302 2.07879 2.08169 2.08467 2.09436 2.20636 2.21044 2.21516 2.35156 2.35465 2.35855 2.3634 2.3727 2.49361 2.49637 2.49978 2.50433 2.64661 2.64941 2.65272 2.66151 2.83689 2.84042 2.84347 2.84669 2.86288 3.00145 3.00416 3.00765 3.0162 3.17257 3.17654 3.17918 3.18299 3.3218 3.32559 3.3282 3.33183 3.45745 3.46092 3.46386 3.46922 3.60271 3.60559 3.60946 3.6145 3.77627 3.77946 3.78187 3.78603 3.79405 4.10809 4.11094 4.11435 4.12251 4.35649 4.3591 4.36257 4.37125 4.51296 4.51631 4.51886 4.5234 4.63972 4.64392 4.6479 4.65693 4.83081 4.83378 4.83646 4.83931 4.84549 
71 0.16931 0.17299 0.17727 0.32469 0.32896 0.33305 0.51279 0.51618 0.51982 0.64705 0.65035 0.83546 0.83878 0.84264 1.00432 1.00912 1.01412 1.17295 1.17771 1.33853 1.34248 1.50648 1.51033 1.66956 1.67423 1.68091 1.85931 1.86383 1.86726 2.07337 2.07682 2.20234 2.20797 2.34535 2.34987 2.35524 2.48826 2.49235 2.50031 2.64136 2.64487 2.83187 2.83576 2.83981 2.99557 2.99912 3.16579 3.17031 3.17528 3.31796 3.32142 3.45294 3.45674 3.59692 3.60112 3.60777 3.77131 3.77414 3.77984 4.10205 4.10574 4.34985 4.35336 4.35907 4.50869 4.5121 4.63617 4.64155 4.82437 4.82762 4.83104 
25 0.17266 0.33018 0.51663 0.64954 0.83761 1.34313 1.50967 1.67573 1.86597 2.07481 2.35249 2.49105 2.64166 2.83747 2.99757 3.17029 3.32075 3.45548 3.60187 3.77273 4.10414 4.35093 4.50951 4.64077 4.82966 
92 0.15186 0.15599 0.15904 0.30839 0.31169 0.31514 0.31861 0.49469 0.49907 0.50183 0.50518 0.62746 0.63162 0.6354 0.81749 0.82103 0.82401 0.82854 0.98971 0.99344 0.99766 1.15488 1.15871 1.16413 1.31918 1.32424 1.32768 1.48749 1.49197 1.49507 1.64857 1.65511 1.65814 1.66288 1.84449 1.84742 1.8516 2.05778 2.06089 2.06564 2.18302 2.1887 2.19674 2.32945 2.33252 2.33679 2.46704 2.47213 2.47549 2.48036 2.62266 2.62646 2.62944 2.8129 2.81707 2.81986 2.8244 2.97687 2.98174 2.9846 3.14973 3.15288 3.15653 3.16051 3.29882 3.30322 3.30695 3.43167 3.43681 3.4409 3.44521 3.57866 3.58275 3.58652 3.75309 3.75727 3.76004 4.08671 4.08949 4.09483 4.33565 4.33817 4.48999 4.49399 4.49673 4.61394 4.62017 4.62426 4.80884 4.81184 4.81455 4.81961 
49 0.156 0.16024 0.31152 0.31671 0.49824 0.50222 0.63186 0.63661 0.82091 0.82535 0.99142 1.15754 1.16733 1.32152 1.32797 1.49104 1.49556 1.65627 1.66125 1.84616 1.8529 2.05923 2.18697 2.33163 2.47265 2.47689 2.62635 2.63047 2.81664 2.82091 2.98011 2.98501 3.1522 3.15765 3.30155 3.30842 3.43807 3.58194 3.58824 3.75518 3.76061 4.08831 4.33697 4.49239 4.4977 4.61939 4.62701 4.81128 4.81512 
23 0.16736 0.32487 0.50919 0.64347 0.83562 1.33755 1.66884 1.85857 2.06854 2.20388 2.3428 2.63662 2.82831 2.99543 3.16674 3.31662 3.45021 3.59355 3.7684 4.09701 4.34488 4.50517 4.82065 
80 0.14689 0.15107 0.15464 0.30365 0.30773 0.31147 0.48994 0.49433 0.49777 0.62255 0.62692 0.63106 0.81247 0.81673 0.81987 0.98454 0.98918 0.99426 1.1501 1.15518 1.16106 1.31446 1.31984 1.32439 1.48267 1.48745 1.49155 1.64506 1.65074 1.65491 1.83928 1.84318 1.84726 2.05252 2.05619 2.17861 2.18417 2.32442 2.32812 2.33269 2.46267 2.46818 2.47192 2.61806 2.62233 2.62619 2.8082 2.81251 2.81609 2.97215 2.97722 2.98225 3.14465 3.14875 3.1521 3.294 3.29909 3.30298 3.42874 3.43307 3.43709 3.57391 3.57822 3.58279 3.7479 3.75228 3.75541 4.08151 4.08506 4.33036 4.33357 4.485 4.48968 4.49338 4.60937 4.61603 4.62097 4.80383 4.80694 4.81039 
1 0.82571 
46 0.15269 0.15774 0.30989 0.31716 0.49625 0.50112 0.62932 0.63539 0.81812 0.8233 0.98971 0.99629 1.15611 1.31974 1.32622 1.48896 1.49436 1.65572 1.84462 1.85161 2.05775 2.18516 2.33004 2.47329 2.62502 2.62904 2.81491 2.81973 2.97799 2.98328 3.15048 3.15673 3.29982 3.30649 3.43676 3.58033 3.58718 3.75325 3.75903 4.08685 4.33556 4.49052 4.49609 4.61599 4.80944 4.81511 
36 0.1698 0.17583 0.32652 0.33096 0.51426 0.52095 0.64722 0.83586 0.84069 1.00828 1.0165 1.17756 1.33953 1.50952 1.67029 1.86142 1.86637 2.07454 2.20282 2.3473 2.3555 2.49031 2.64044 2.83417 2.99591 3.16933 3.3193 3.45332 3.59994 3.77217 4.10339 4.35047 4.5085 4.64058 4.82547 4.82974 
45 0.1746 0.1807 0.3305 0.3352 0.51777 0.52246 0.65148 0.65749 0.84052 0.84602 1.01085 1.01619 1.18001 1.18674 1.34386 1.51148 1.67464 1.86453 1.87057 2.07784 2.20749 2.35027 2.36025 2.49359 2.64584 2.83637 2.84296 3.00076 3.1728 3.17766 3.32383 3.33065 3.45712 3.46269 3.60245 3.61295 3.77608 3.78119 4.1066 4.11557 4.35471 4.51382 4.64338 4.82925 4.83384 
13 0.16657 0.32389 0.51259 0.83126 1.00526 1.17594 1.33725 1.66648 1.85872 2.82905 3.31627 4.34871 4.82441 
80 0.16315 0.16605 0.17065 0.31812 0.32189 0.32567 0.50684 0.51024 0.51436 0.6393 0.6428 0.6496 0.82842 0.83114 0.83521 0.99879 1.00303 1.00848 1.16454 1.16981 1.17436 1.33164 1.33561 1.34291 1.49929 1.50312 1.6628 1.66597 1.67134 1.85303 1.85691 1.86039 1.86963 2.06607 2.06958 2.08829 2.19517 2.20182 2.33829 2.34182 2.34621 2.35183 2.48061 2.48404 2.4908 2.63394 2.63702 2.82442 2.8276 2.83154 2.98893 2.99172 2.99793 3.16004 3.16383 3.16774 3.31052 3.31416 3.31858 3.44451 3.44879 3.45439 3.58947 3.59311 3.59886 3.76395 3.76715 3.77428 4.09509 4.09936 4.34374 4.34785 4.3573 4.50092 4.50418 4.62941 4.6351 4.81821 4.82116 4.8248 
1 0.82173 
80 0.16962 0.17274 0.18035 0.32531 0.32889 0.33348 0.51332 0.51615 0.52008 0.64561 0.64969 0.65723 0.83569 0.83851 0.8432 1.00569 1.01019 1.01899 1.17254 1.17704 1.18143 1.33874 1.34217 1.50644 1.51016 1.51763 1.66974 1.6732 1.68027 1.86019 1.86416 1.868 1.88706 2.0729 2.07683 2.09591 2.20105 2.20599 2.34544 2.34906 2.35621 2.48822 2.49219 2.50426 2.64122 2.64431 2.83063 2.83363 2.838 2.99575 2.99945 3.16664 3.17051 3.1747 3.3178 3.32136 3.32686 3.45191 3.45621 3.46356 3.59673 3.6004 3.60723 3.77006 3.77373 3.77849 4.10229 4.10624 4.12985 4.35055 4.35433 4.50841 4.51146 4.5186 4.63587 4.64093 4.82491 4.82759 4.83146 4.8473 
0 
78 0.16883 0.17194 0.17657 0.32519 0.32848 0.33572 0.51163 0.5148 0.51831 0.64397 0.64739 0.65177 0.83498 0.83837 1.00423 1.00949 1.02121 1.1714 1.1763 1.18134 1.33716 1.34106 1.35274 1.5045 1.50758 1.5125 1.66838 1.67304 1.68147 1.85855 1.86367 1.86754 2.07165 2.07483 2.20058 2.20621 2.34414 2.3482 2.35428 2.48568 2.48844 2.49403 2.63851 2.64112 2.64894 2.82966 2.83309 2.83713 2.99409 2.99726 3.16453 3.16841 3.17196 3.31532 3.31889 3.32309 3.44948 3.45348 3.45783 3.59462 3.59904 3.60464 3.76854 3.77171 3.77522 4.1003 4.10387 4.11697 4.3488 4.35237 4.50517 4.50808 4.51221 4.63376 4.63762 4.82338 4.82616 4.82987 
83 0.14627 0.15061 0.15372 0.30238 0.30622 0.31003 0.48903 0.49384 0.49679 0.62106 0.62586 0.62942 0.81167 0.81553 0.81873 0.82292 0.98423 0.98772 0.99274 1.14841 1.1527 1.15799 1.31343 1.31847 1.32229 1.48151 1.48632 1.48962 1.64248 1.65004 1.65373 1.83894 1.84188 1.84629 2.0522 2.0554 2.17747 2.1836 2.32381 2.32714 2.3316 2.45921 2.46628 2.46998 2.4757 2.61578 2.62086 2.62398 2.80738 2.81192 2.81502 2.97104 2.97622 2.97928 3.14389 3.14739 3.15172 3.29308 3.29747 3.30185 3.30608 3.42549 3.43184 3.43603 3.57301 3.57756 3.58156 3.74769 3.7516 3.75511 4.08112 4.08413 4.33011 4.33259 4.48427 4.48796 4.49152 4.60833 4.61489 4.61978 4.80326 4.80648 4.80953 
74 0.16535 0.16988 0.17353 0.32242 0.32688 0.33016 0.51228 0.51537 0.51942 0.64312 0.64741 0.65217 0.83072 0.83567 0.83947 1.00225 1.00745 1.01107 1.17213 1.17705 1.18106 1.33286 1.33878 1.3421 1.50601 1.51026 1.66786 1.67168 1.67701 1.85757 1.86198 1.86552 2.07287 2.07611 2.20116 2.20728 2.34395 2.34732 2.35192 2.48721 2.49161 2.64059 2.64418 2.83062 2.83378 2.83764 2.99538 2.99984 3.16494 3.16937 3.1736 3.31378 3.31896 3.32202 3.45173 3.45475 3.46176 3.59584 3.59955 3.60506 3.77085 3.77355 4.10097 4.10421 4.34905 4.35239 4.35771 4.50776 4.51111 4.62878 4.63722 4.82373 4.82687 4.83032 
39 0.15916 0.16376 0.3153 0.32035 0.50366 0.63613 0.82506 0.82888 0.99575 1.00169 1.16311 1.32852 1.49587 1.66037 1.66782 1.84985 1.85604 2.06328 2.19123 2.33548 2.34356 2.4772 2.63048 2.82105 2.82815 2.98607 3.15685 3.16221 3.30735 3.4421 3.44847 3.58711 3.75973 3.76551 4.09214 4.34058 4.49655 4.62686 4.81455 
59 0.15107 0.15612 0.30743 0.31236 0.4931 0.49842 0.50246 0.62633 0.63124 0.81647 0.82156 0.98784 0.99334 1.15372 1.16076 1.31762 1.32409 1.48582 1.49177 1.64657 1.65388 1.84265 1.8474 2.05587 2.05967 2.18154 2.18859 2.32793 2.3322 2.46632 2.47222 2.62177 2.62645 2.81112 2.81671 2.97531 2.98143 3.1481 3.1531 3.2972 3.30382 3.42988 3.43554 3.44021 3.57711 3.58238 3.75111 3.75633 3.75939 4.08494 4.0886 4.33374 4.33733 4.48831 4.49367 4.61228 4.62119 4.80715 4.81048 
26 0.16099 0.31845 0.50491 0.63928 0.82471 0.99705 1.16829 1.3312 1.50034 1.66267 1.85127 2.33763 2.48181 2.6319 2.82334 2.98931 3.15911 3.3102 3.4452 3.59019 3.76195 4.09264 4.34046 4.49922 4.62738 4.81517 
87 0.16413 0.16716 0.17185 0.3194 0.32332 0.32661 0.50809 0.51123 0.51511 0.64042 0.644 0.64848 0.82835 0.83202 0.83484 0.83978 0.99878 1.00309 1.00642 1.013 1.16528 1.17173 1.17608 1.32909 1.33424 1.33775 1.50058 1.50387 1.50799 1.66442 1.66784 1.67308 1.85436 1.8579 1.86133 1.86852 2.06739 2.07057 2.07566 2.19327 2.19811 2.20394 2.33957 2.34309 2.3464 2.35306 2.48195 2.48543 2.49085 2.63566 2.63858 2.82526 2.82825 2.83275 2.99056 2.99347 3.16097 3.16505 3.16792 3.30947 3.31472 3.31766 3.44579 3.44995 3.45393 3.58998 3.59399 3.59727 3.76305 3.76744 3.76991 3.7763 4.09643 4.09953 4.10603 4.34517 4.34829 4.35405 4.50038 4.50481 4.508 4.62534 4.63234 4.6369 4.82012 4.82288 4.82641 
28 0.15062 0.30689 0.49326 0.62702 0.81597 0.98708 1.15333 1.3173 1.48621 1.65237 1.84177 2.05491 2.18197 2.32712 2.4687 2.622 2.81151 2.97542 3.14758 3.29724 3.4335 3.57723 3.75059 4.08396 4.33266 4.48781 4.61508 4.80651 
0 
75 0.16559 0.1695 0.17461 0.32204 0.32622 0.33054 0.51064 0.51447 0.51937 0.64331 0.64763 0.83077 0.83501 0.83988 1.00275 1.00774 1.0161 1.17047 1.17561 1.18293 1.33491 1.33917 1.34941 1.50273 1.5064 1.51577 1.66632 1.67044 1.67706 1.85708 1.86144 1.86578 2.07053 2.07466 2.19918 2.2063 2.34265 2.34751 2.35487 2.48546 2.4893 2.63827 2.64182 2.82803 2.83189 2.83662 2.9927 2.99672 3.16365 3.16848 3.17332 3.31485 3.31887 3.32819 3.44879 3.45359 3.46807 3.59447 3.59941 3.60746 3.76694 3.77122 3.77626 4.09964 4.10448 4.34805 4.35314 4.50372 4.50816 4.51397 4.63377 4.64028 4.82198 4.825 4.82909 
30 0.16872 0.32576 0.51132 0.64459 0.83442 1.00589 1.17263 1.33637 1.50464 1.6693 1.85965 1.86638 2.07256 2.20088 2.34318 2.3523 2.48618 2.63933 2.83008 2.9945 3.16674 3.31711 3.45217 3.59573 3.76913 4.10066 4.34838 4.50646 4.63649 4.8233 
20 0.16524 0.32291 0.50963 0.64092 0.8298 1.17176 1.33561 1.6677 1.85727 2.06659 2.1976 2.34065 2.48248 2.82761 3.1654 3.31447 3.44854 4.09596 4.34356 4.82344 
1 0.32343 
29 0.16716 0.32359 0.50884 0.64256 0.83246 1.00521 1.17186 1.33532 1.50256 1.66612 1.85857 2.06865 2.19777 2.34089 2.48412 2.63614 2.82754 2.99077 3.16499 3.31511 3.44862 3.59211 3.76707 4.09665 4.34538 4.50375 4.63323 4.82008 4.8276 
1 0.32275 
79 0.17393 0.17756 0.18539 0.33127 0.3344 0.34358 0.51702 0.52055 0.52561 0.64994 0.65364 0.66014 0.83988 0.84355 0.84905 1.01154 1.01575 1.02974 1.17956 1.18486 1.34245 1.34654 1.35611 1.50993 1.51397 1.52354 1.67356 1.67857 1.86443 1.86865 1.87266 2.07652 2.08004 2.08634 2.20614 2.21336 2.34925 2.3536 2.3604 2.49145 2.49579 2.50447 2.64385 2.64713 2.66548 2.8352 2.83902 2.84323 2.99961 3.00378 3.17163 3.17474 3.17881 3.3227 3.32625 3.33838 3.45594 3.45979 3.46603 3.6004 3.60468 3.61124 3.77487 3.77789 3.78258 4.10576 4.1093 4.11722 4.35383 4.35752 4.36804 4.51188 4.51557 4.52275 4.64039 4.64696 4.82883 4.83247 4.83662 
43 0.16793 0.32238 0.32814 0.51051 0.51645 0.64303 0.64974 0.8312 0.83903 1.00634 1.17276 1.17969 1.33676 1.34685 1.50385 1.66679 1.85763 1.86372 2.06982 2.20008 2.34221 2.3501 2.48487 2.63875 2.82933 2.83801 2.99413 3.16296 3.17068 3.31471 3.32049 3.44828 3.59491 3.76772 3.77349 4.09919 4.1363 4.34757 4.50484 4.51117 4.63285 4.82231 4.82875 
117 0.14166 0.14535 0.14812 0.15091 0.29776 0.30119 0.30431 0.30706 0.4844 0.48821 0.49083 0.49343 0.49714 0.61667 0.62045 0.62335 0.62628 0.63114 0.80699 0.81037 0.81352 0.81591 0.8207 0.97963 0.98234 0.98593 0.98938 1.14386 1.14762 1.15154 1.15538 1.30873 1.31219 1.31588 1.31917 1.47682 1.48064 1.48377 1.48657 1.63816 1.64433 1.64748 1.65102 1.83433 1.83679 1.83992 1.84293 2.04758 2.05009 2.05278 2.05839 2.17285 2.17747 2.18106 2.31921 2.32198 2.32489 2.32817 2.45501 2.46055 2.46404 2.46687 2.47148 2.61135 2.61559 2.61852 2.62109 2.80278 2.80663 2.80941 2.81213 2.81616 2.96641 2.97035 2.97354 2.97707 3.13926 3.14226 3.14538 3.14784 3.15196 3.28847 3.29187 3.2956 3.29841 3.42113 3.42677 3.42989 3.43311 3.5684 3.57214 3.57493 3.57825 3.74311 3.74612 3.74907 3.75136 4.07653 4.07906 4.08191 4.32547 4.32762 4.33033 4.33689 4.47959 4.48253 4.48596 4.48842 4.60368 4.609 4.61331 4.61777 4.7987 4.80147 4.80368 4.80641 4.81064 
19 0.15769 0.31587 0.50114 0.63634 0.82271 0.99579 1.84667 2.06122 2.33607 2.62943 2.81913 3.15705 3.44426 3.58842 3.75962 4.08934 4.33702 4.49674 4.8124 
25 0.17621 0.33342 0.51985 0.65454 0.84166 1.01604 1.18429 1.34633 1.51494 1.67676 1.87022 2.08 2.35709 2.64674 2.83942 3.00399 3.17537 3.32552 3.46125 3.60697 3.77774 4.10852 4.35593 4.5165 4.83093 
29 0.16253 0.31888 0.50585 0.63993 0.82684 0.83076 0.99677 1.16289 1.33088 1.49837 1.66186 1.85178 2.06601 2.1948 2.33768 2.48041 2.63281 2.82392 2.9881 3.1591 3.31 3.44284 3.58862 3.76398 4.09451 4.34251 4.50107 4.62778 4.81796 
62 0.16484 0.16842 0.32064 0.32455 0.50818 0.51143 0.64051 0.64384 0.64858 0.8294 0.83274 0.83857 1.00003 1.00455 1.1678 1.17271 1.33275 1.33681 1.50051 1.50386 1.66461 1.66938 1.85439 1.85937 2.06757 2.07094 2.19633 2.20336 2.33985 2.34398 2.48247 2.48587 2.63535 2.63825 2.82601 2.82986 2.99064 2.99471 3.16218 3.16574 3.17079 3.31269 3.31664 3.44602 3.45038 3.5911 3.59484 3.60113 3.76515 3.76845 3.77417 4.09649 4.09991 4.34505 4.34846 4.50205 4.50514 4.51014 4.63101 4.63723 4.8198 4.82329 
28 0.16938 0.32573 0.5149 0.64876 0.83463 1.00614 1.17675 1.34195 1.50943 1.66937 1.86074 1.8687 2.07995 2.20847 2.34772 2.49206 2.64508 2.83241 2.99998 3.17082 3.32156 3.45534 3.60067 3.77267 4.10347 4.35141 4.51165 4.82528 
0 
137 0.14264 0.14591 0.14861 0.15086 0.15391 0.29879 0.30234 0.30463 0.30697 0.30938 0.48571 0.48902 0.4917 0.49366 0.49608 0.61599 0.62034 0.62337 0.6257 0.62813 0.63292 0.80809 0.81141 0.8141 0.81626 0.81879 0.9809 0.98321 0.98596 0.9885 0.99196 1.14486 1.14868 1.15157 1.15459 1.15857 1.30991 1.31309 1.31661 1.31899 1.32212 1.47793 1.48147 1.48435 1.48659 1.48941 1.63903 1.64489 1.64801 1.65046 1.65417 1.83567 1.8379 1.84021 1.84258 1.84539 2.0489 2.05112 2.05352 2.05597 2.17403 2.1778 2.18116 2.18495 2.32055 2.32317 2.32552 2.32791 2.33127 2.45555 2.46123 2.46444 2.46701 2.46991 2.61242 2.61669 2.61922 2.62139 2.62446 2.80418 2.80763 2.81004 2.81208 2.81474 2.96757 2.97097 2.97412 2.97614 2.97995 3.14035 3.14316 3.1454 3.14795 3.15005 3.28928 3.29247 3.29547 3.29832 3.30073 3.42231 3.42779 3.43002 3.43289 3.43561 3.56966 3.57301 3.57554 3.57803 3.58101 3.74435 3.74664 3.74937 3.75149 3.7535 4.07787 4.08015 4.08237 4.08478 4.32663 4.32875 4.33074 4.33348 4.48077 4.48359 4.48659 4.48857 4.49104 4.60476 4.60873 4.61217 4.61571 4.62225 4.80016 4.80272 4.80472 4.80667 4.80933 
98 0.14618 0.15028 0.1534 0.30238 0.30581 0.30928 0.31292 0.48887 0.49323 0.49595 0.49961 0.62172 0.62583 0.62949 0.81165 0.81526 0.81865 0.82291 0.98401 0.98704 0.99123 1.14851 1.15229 1.15724 1.1623 1.31323 1.31742 1.32104 1.32545 1.48144 1.48567 1.48897 1.49407 1.64263 1.6493 1.65262 1.83873 1.84138 1.84499 1.84994 2.05199 2.05475 2.05794 2.17729 2.18288 2.32361 2.32652 2.32993 2.45994 2.46576 2.46951 2.47416 2.61609 2.62025 2.62343 2.80713 2.81134 2.81436 2.81904 2.97095 2.97538 2.97853 3.14382 3.14697 3.15076 3.15419 3.29298 3.29698 3.30106 3.3048 3.42559 3.43129 3.43508 3.43968 3.57285 3.5769 3.58043 3.74748 3.75107 3.75418 3.75767 4.08093 4.08358 4.08693 4.32991 4.33212 4.33576 4.48411 4.48735 4.49077 4.49576 4.60817 4.61445 4.61927 4.80307 4.806 4.80841 4.8122 
47 0.17014 0.17634 0.32718 0.33526 0.51303 0.51697 0.64796 0.83579 0.8414 1.00804 1.01757 1.17702 1.33883 1.34498 1.50598 1.5111 1.67107 1.68187 1.86142 1.86696 2.07305 2.20268 2.34607 2.35341 2.48791 2.49745 2.6403 2.8315 2.83697 2.9958 3.00517 3.16819 3.17404 3.31894 3.45294 3.59765 3.60575 3.77103 3.7802 4.10235 4.34967 4.35686 4.50785 4.51435 4.63668 4.82472 4.82909 
0 
57 0.1554 0.15939 0.31199 0.31624 0.49806 0.50243 0.63113 0.63567 0.8205 0.82511 0.83135 0.99237 0.99889 1.15821 1.16489 1.32224 1.32846 1.49068 1.49618 1.65502 1.65919 1.8472 1.85169 2.06048 2.06488 2.18642 2.19193 2.3326 2.33699 2.47197 2.47725 2.62688 2.63087 2.81617 2.82098 2.98017 2.98532 3.15285 3.15834 3.30197 3.30924 3.4379 3.44232 3.58196 3.58676 3.75576 3.7613 4.08938 4.09349 4.3382 4.34259 4.49282 4.49818 4.61735 4.62556 4.81199 4.81536 
38 0.1667 0.32311 0.50966 0.51394 0.64324 0.83174 0.83548 1.00136 1.00796 1.17387 1.33524 1.50276 1.50765 1.6663 1.85769 2.0701 2.19893 2.34228 2.35432 2.48401 2.4895 2.63776 2.8281 2.83407 2.99237 3.16502 3.31543 3.44837 3.4557 3.59358 3.76801 3.77447 4.0987 4.34678 4.50556 4.63312 4.82144 4.82564 
0 
55 0.14974 0.15599 0.30583 0.31059 0.31742 0.49255 0.49884 0.62443 0.63035 0.81514 0.82157 0.98773 0.99705 1.15179 1.15758 1.16517 1.31701 1.32497 1.48501 1.49196 1.64598 1.65438 1.84247 1.85081 2.05573 2.18101 2.19123 2.32732 2.33475 2.46266 2.47141 2.61919 2.62571 2.81092 2.81752 2.97455 2.98167 3.14741 3.15461 3.29657 3.30478 3.42895 3.43601 3.57652 3.5834 3.75117 3.75843 4.08462 4.33363 4.48781 4.49509 4.61188 4.62108 4.80676 4.81153 
76 0.16008 0.16418 0.16963 0.31686 0.32123 0.32829 0.50353 0.50765 0.51158 0.63597 0.63953 0.64391 0.82546 0.8299 0.83539 0.99707 1.00232 1.16309 1.16837 1.17379 1.32697 1.33195 1.33639 1.49591 1.49991 1.50545 1.65985 1.66382 1.67274 1.85194 1.85641 1.86093 2.06529 2.06901 2.19156 2.19697 2.20411 2.33758 2.34152 2.34919 2.47481 2.48002 2.48388 2.63158 2.63534 2.82179 2.82574 2.83013 2.98504 2.98968 3.15775 3.16253 3.16616 3.30703 3.31237 3.3167 3.44201 3.44564 3.44967 3.58765 3.59123 3.59849 3.76058 3.76558 3.77202 4.09446 4.09857 4.34327 4.3477 4.49791 4.50237 4.62235 4.62916 4.81716 4.82012 4.82467 
53 0.14812 0.153 0.30457 0.31029 0.4907 0.49544 0.62425 0.63039 0.81351 0.81868 0.98497 1.1511 1.31498 1.32332 1.48345 1.48942 1.64896 1.65465 1.83971 1.84573 2.05292 2.05825 2.17935 2.32499 2.33114 2.46631 2.47154 2.61947 2.62442 2.80898 2.814 2.97293 2.97898 3.14524 3.15146 3.29471 3.30347 3.43128 3.43764 3.57466 3.58067 3.74835 3.75398 4.08196 4.08719 4.3307 4.33586 4.48554 4.4916 4.61027 4.61972 4.80424 4.80787 
101 0.17593 0.1789 0.18287 0.33152 0.3349 0.33787 0.34382 0.51935 0.52234 0.52524 0.53004 0.65234 0.65561 0.65929 0.84143 0.84455 0.84803 0.85776 1.01196 1.01611 1.01972 1.02739 1.17878 1.18357 1.18701 1.3424 1.34644 1.34951 1.35489 1.51242 1.51542 1.51885 1.53359 1.67626 1.68011 1.68455 1.86602 1.87013 1.87327 1.87845 2.07904 2.08211 2.08605 2.10294 2.20878 2.21317 2.22026 2.3516 2.35511 2.36001 2.36559 2.49381 2.49736 2.50162 2.64635 2.64935 2.65405 2.83736 2.84081 2.8443 2.84912 3.00208 3.00482 3.0086 3.17274 3.17647 3.17918 3.18369 3.32258 3.32654 3.32939 3.3365 3.45803 3.4618 3.46546 3.60242 3.60606 3.60999 3.61689 3.7771 3.78009 3.78322 3.78862 4.10786 4.1112 4.11535 4.1381 4.35645 4.35948 4.36358 4.513 4.51643 4.51991 4.52764 4.64246 4.64665 4.65421 4.83092 4.83375 4.83693 4.84051 
57 0.15905 0.16253 0.315 0.31826 0.50315 0.50677 0.63501 0.63852 0.82362 0.82669 0.8303 0.9949 0.99915 1.16201 1.16673 1.32741 1.33088 1.49524 1.49911 1.65908 1.66271 1.84971 1.85354 2.06298 2.06689 2.19048 2.19619 2.33518 2.3391 2.47666 2.48059 2.62977 2.63277 2.82065 2.82401 2.985 2.98879 3.15681 3.16008 3.30703 3.3107 3.44092 3.44496 3.58593 3.58994 3.75988 3.76317 4.09162 4.09557 4.3396 4.34383 4.49773 4.50076 4.62542 4.62961 4.81448 4.8175 
0 
24 0.16416 0.50681 0.64075 0.83062 1.00212 1.17274 1.33434 1.50044 1.8603 2.34105 2.48164 2.6345 2.82568 2.99067 3.16261 3.31327 3.44899 3.59057 3.76486 4.0963 4.34323 4.50198 4.63087 4.81985 
57 0.15342 0.15773 0.30953 0.31402 0.49558 0.50031 0.50528 0.62953 0.63378 0.81907 0.82364 0.99017 0.99553 1.15597 1.16184 1.32004 1.32582 1.48833 1.49334 1.65454 1.65949 1.84494 1.84951 2.0581 2.06218 2.18409 2.19101 2.33028 2.33442 2.47097 2.47554 2.62424 2.62852 2.81369 2.81862 2.97783 2.98307 3.15056 3.15543 3.29969 3.30559 3.4368 3.44217 3.57981 3.58419 3.7534 3.75858 4.08712 4.09115 4.33602 4.33963 4.49054 4.49561 4.61501 4.6236 4.80945 4.81302 
25 0.15835 0.3124 0.50149 0.63549 0.82557 0.99609 1.32785 1.49497 1.65853 1.84695 2.06045 2.3324 2.47663 2.62884 2.81999 2.98429 3.15303 3.30777 3.44297 3.58573 3.75933 4.08884 4.33717 4.49627 4.81188 
70 0.16819 0.1718 0.17798 0.32354 0.32776 0.3316 0.51139 0.51443 0.51805 0.64449 0.64854 0.83199 0.83612 0.84022 1.00352 1.00855 1.01564 1.16995 1.17482 1.17945 1.33457 1.3389 1.34291 1.50515 1.50903 1.66783 1.67208 1.67672 1.85809 1.86214 1.86579 2.07172 2.0754 2.19833 2.20263 2.21236 2.34341 2.34757 2.3529 2.48637 2.49069 2.63961 2.64301 2.82847 2.83198 2.83608 2.99472 2.99821 3.16715 3.1704 3.31367 3.31885 3.32236 3.44986 3.45477 3.59567 3.59944 3.77089 3.77404 4.10068 4.10453 4.34912 4.35345 4.50783 4.51162 4.63204 4.63666 4.82372 4.82655 4.83006 
59 0.16512 0.16824 0.32046 0.32418 0.50921 0.51259 0.64206 0.64567 0.83039 0.8334 0.83938 1.00012 1.00505 1.17036 1.17509 1.33475 1.33901 1.50203 1.506 1.66501 1.66972 1.85499 1.85922 1.86443 2.06916 2.07322 2.19756 2.20409 2.34084 2.34505 2.35311 2.48354 2.48799 2.63677 2.64222 2.82705 2.83131 2.99164 2.99625 3.16379 3.16684 3.31485 3.31809 3.44829 3.45182 3.5927 3.59688 3.76674 3.76947 4.09777 4.10188 4.34576 4.35021 4.50398 4.50724 4.63179 4.64064 4.82064 4.82504 
7 0.16041 0.32021 0.5047 0.82487 2.82327 4.34038 4.81557 
3 0.85047 3.7801 4.51995 
48 0.15243 0.15755 0.30871 0.31438 0.49657 0.50157 0.62876 0.63685 0.81738 0.82234 0.98917 0.99624 1.1558 1.16365 1.3209 1.32703 1.48904 1.4954 1.65296 1.8436 1.85029 2.05703 2.1857 2.32904 2.33879 2.47001 2.47665 2.62405 2.81425 2.81954 2.97913 3.14951 3.15502 3.2999 3.30561 3.43446 3.44114 3.58 3.58858 3.75323 3.75824 4.08589 4.33421 4.49003 4.49548 4.61708 4.80865 4.81424 
71 0.16366 0.16662 0.17114 0.31886 0.32287 0.32636 0.50741 0.5106 0.51415 0.6399 0.64342 0.64958 0.82889 0.83199 0.83588 0.99877 1.00332 1.00911 1.16563 1.1721 1.33207 1.33612 1.50024 1.50362 1.66343 1.66762 1.67363 1.85334 1.85823 1.86155 2.06644 2.06971 2.19539 2.19955 2.33877 2.34338 2.34804 2.48145 2.48557 2.63465 2.63741 2.82543 2.82876 2.83217 2.98905 2.99302 3.16064 3.16421 3.1683 3.31197 3.31539 3.44487 3.44969 3.45517 3.5894 3.59408 3.60063 3.76544 3.76793 3.77746 4.09536 4.09874 4.34393 4.34697 4.50228 4.50512 4.6275 4.6316 4.81867 4.82175 4.82501 
25 0.15352 0.31049 0.49707 0.63056 0.81893 0.99161 1.32296 1.49048 1.65875 1.84338 2.05733 2.32942 2.47258 2.62511 2.81536 2.98009 3.15046 3.30289 3.4378 3.58102 3.7547 4.08579 4.33364 4.49214 4.80828 
28 0.17321 0.3296 0.51581 0.64949 0.83831 1.01127 1.18046 1.3416 1.50895 1.67353 1.86556 2.07471 2.20691 2.35002 2.64308 2.83436 2.99706 3.17114 3.32175 3.45568 3.60017 3.77426 4.10326 4.35102 4.51295 4.64063 4.82735 4.83367 
51 0.16867 0.17377 0.32538 0.33047 0.51201 0.51643 0.64579 0.65245 0.83473 0.83968 1.00576 1.01074 1.17326 1.17912 1.33716 1.34294 1.50512 1.51155 1.6686 1.67474 1.85912 1.8644 2.07226 2.07938 2.2013 2.34468 2.3501 2.4868 2.49433 2.64072 2.83081 2.83617 2.99492 3.00524 3.16586 3.17065 3.31718 3.32227 3.45201 3.45999 3.5962 3.6026 3.77113 4.10148 4.1093 4.34942 4.35487 4.50771 4.63521 4.8241 4.82849 
68 0.16008 0.16352 0.16756 0.31559 0.31936 0.32235 0.50369 0.50669 0.50966 0.63598 0.63994 0.82506 0.82856 0.8325 0.99588 1.00029 1.16226 1.16767 1.3268 1.3308 1.33446 1.49623 1.49936 1.50371 1.66034 1.66371 1.85042 1.85483 1.85841 2.06317 2.06692 2.19087 2.19484 2.33586 2.33999 2.47761 2.48082 2.63095 2.63419 2.82119 2.82453 2.82821 2.98514 2.98826 3.15669 3.16119 3.30755 3.31197 3.31622 3.44165 3.44642 3.58662 3.58999 3.75962 3.76363 3.76666 4.0923 4.09615 4.34102 4.34457 4.49684 4.50093 4.50601 4.62428 4.62882 4.8152 4.81814 4.82174 
8 0.17065 0.32735 0.51582 1.17945 1.34003 2.83447 3.31872 4.82885 
7 0.32587 0.51515 1.17383 1.33574 1.85602 2.82813 3.31474 
35 0.16519 0.32269 0.50882 0.64278 0.83084 0.83611 1.00314 1.17267 1.33499 1.34345 1.50182 1.66392 1.67177 1.85732 1.86194 2.06841 2.19857 2.34191 2.34772 2.48285 2.63605 2.82698 2.83299 2.99078 3.16471 3.31488 3.44855 3.59248 3.76758 4.09756 4.3451 4.5036 4.632 4.81971 4.82641 
35 0.15965 0.16452 0.31606 0.32101 0.50362 0.636 0.82407 0.82812 0.99598 1.16171 1.16805 1.32991 1.49733 1.65973 1.85039 1.85602 2.06419 2.19168 2.33591 2.47819 2.63154 2.82198 2.98643 3.15654 3.16156 3.30965 3.44392 3.58727 3.76226 4.0927 4.34061 4.49906 4.62314 4.81514 4.82108 
47 0.15057 0.15502 0.3067 0.31381 0.49301 0.49784 0.62617 0.63198 0.81589 0.82066 0.98697 1.153 1.31697 1.32487 1.48575 1.49134 1.64988 1.65643 1.84171 2.05498 2.18181 2.32712 2.46676 2.47253 2.62132 2.62576 2.81139 2.81662 2.97512 2.98038 3.14746 3.15448 3.29679 3.30472 3.43259 3.57716 3.58391 3.75046 3.75706 4.08408 4.33276 4.48748 4.4937 4.61328 4.62137 4.80651 4.81163 
102 0.14719 0.1508 0.1535 0.15796 0.30324 0.30678 0.30999 0.31398 0.48989 0.49388 0.49635 0.50022 0.62226 0.6261 0.62885 0.63296 0.81246 0.81583 0.81897 0.82232 0.98521 0.98795 0.99225 1.14931 1.15323 1.1583 1.16287 1.31421 1.31774 1.32169 1.32608 1.48226 1.48627 1.48934 1.49423 1.64356 1.65013 1.65331 1.83989 1.84233 1.84591 1.85053 2.05315 2.05565 2.05854 2.1783 2.18317 2.18939 2.32477 2.32757 2.33075 2.46036 2.46623 2.47005 2.47369 2.61677 2.62123 2.62415 2.80824 2.81225 2.815 2.81949 2.9719 2.97601 2.97914 3.14481 3.14788 3.15119 3.15467 3.29404 3.29754 3.30214 3.30549 3.42657 3.43245 3.43613 3.44086 3.5739 3.57777 3.58047 3.58708 3.74868 3.75178 3.755 3.75825 4.0821 4.08463 4.0879 4.33107 4.33314 4.33663 4.48512 4.4881 4.49173 4.49618 4.60912 4.61479 4.61975 4.80425 4.80707 4.80925 4.8141 
27 0.16086 0.31698 0.50503 0.63792 0.8251 0.83123 0.99606 1.166 1.33012 1.49794 1.66132 1.85195 2.33767 2.48075 2.63297 2.82269 2.98727 3.15944 3.30956 3.44852 3.5884 3.76233 4.09611 4.34459 4.49985 4.62751 4.81871 
76 0.14733 0.15227 0.15607 0.30348 0.30737 0.31179 0.49005 0.49529 0.49885 0.62262 0.62764 0.63206 0.81271 0.81715 0.82061 0.98524 0.98914 0.9942 1.14961 1.15416 1.16137 1.31443 1.32061 1.32606 1.48255 1.48782 1.49188 1.64395 1.65144 1.65477 1.83995 1.84303 1.84799 2.05321 2.05655 2.17853 2.18584 2.32483 2.32826 2.46129 2.46693 2.47097 2.61719 2.62184 2.6255 2.80841 2.81342 2.8171 2.9721 2.9782 3.14492 3.1485 3.15287 3.29414 3.29953 3.30386 3.42692 3.43312 3.43827 3.57404 3.57899 3.74871 3.75351 3.75683 4.08214 4.08527 4.33112 4.33375 4.48526 4.48919 4.49297 4.60939 4.6182 4.8043 4.80763 4.81128 
53 0.1545 0.15958 0.31141 0.3177 0.49981 0.5043 0.63043 0.63722 0.81997 0.82483 0.82933 0.99144 0.99728 1.15753 1.16697 1.32165 1.32992 1.49042 1.49673 1.65588 1.66186 1.84612 1.85284 2.05938 2.06747 2.18896 2.33145 2.33817 2.47232 2.47941 2.62585 2.63115 2.81722 2.82279 2.98019 2.9856 3.15195 3.15833 3.30145 3.30892 3.4374 3.44431 3.58146 3.58853 3.75523 3.7613 4.08841 4.33735 4.49209 4.49827 4.62076 4.81121 4.81582 
27 0.16042 0.31663 0.50472 0.63665 0.82445 0.99724 1.16688 1.33158 1.49736 1.66082 1.85263 2.06359 2.33707 2.47799 2.6314 2.823 2.98818 3.15847 3.30956 3.44398 3.58841 3.76166 4.09216 4.34005 4.49849 4.62851 4.81539 
52 0.15092 0.15658 0.30725 0.31322 0.49362 0.49886 0.62679 0.63276 0.81629 0.82197 0.98786 0.99543 1.15371 1.16361 1.31789 1.32515 1.4864 1.49254 1.65083 1.65696 1.84246 1.84941 2.05571 2.18267 2.32776 2.33429 2.46751 2.47365 2.62175 2.62699 2.81204 2.81756 2.9759 2.98221 3.14804 3.15411 3.2976 3.30488 3.43339 3.43996 3.5777 3.58426 3.75129 3.75707 4.08474 4.33346 4.48834 4.49443 4.61407 4.62332 4.80711 4.81153 
46 0.16074 0.31457 0.49974 0.50817 0.63326 0.64365 0.82524 0.99526 1.16102 1.16841 1.32525 1.33478 1.49293 1.49983 1.65303 1.66359 1.85027 2.06529 2.18839 2.20014 2.33521 2.34174 2.47109 2.48052 2.62838 2.63446 2.81906 2.98228 2.99019 3.15546 3.16228 3.30513 3.31372 3.4355 3.44548 3.58501 3.59217 3.7587 3.76472 4.09404 4.34159 4.4957 4.50181 4.61918 4.63038 4.81596 
81 0.15406 0.15809 0.16106 0.31205 0.31551 0.3187 0.49771 0.5016 0.50507 0.63084 0.63434 0.63798 0.81965 0.82303 0.8261 0.83077 0.99224 0.99576 1.00031 1.15786 1.16263 1.16793 1.32191 1.32728 1.33104 1.49048 1.49458 1.49816 1.65175 1.65762 1.6609 1.84721 1.85125 1.85503 2.06033 2.0635 2.18563 2.19129 2.33243 2.3355 2.34092 2.4708 2.47527 2.47879 2.62643 2.62973 2.63299 2.81578 2.81957 2.82307 2.97973 2.98446 2.98889 3.15271 3.15583 3.15951 3.30171 3.30601 3.3097 3.43636 3.43977 3.44437 3.58171 3.58536 3.58949 3.75577 3.75956 3.76249 4.08943 4.09233 4.33822 4.34086 4.49302 4.49753 4.50066 4.61644 4.62246 4.62674 4.81169 4.81446 4.81806 
25 0.16036 0.31683 0.50286 0.63953 0.82463 1.00092 1.16839 1.3314 1.49684 1.65987 1.85357 2.06235 2.33869 2.47724 2.63065 2.82113 3.15816 3.30951 3.44455 3.59007 3.76146 4.09092 4.33909 4.49872 4.81374 
10 0.3271 0.51545 0.83437 1.3409 1.86135 2.34809 2.83352 3.31878 4.35316 4.82614 
79 0.14743 0.15152 0.15532 0.30376 0.30755 0.31159 0.48979 0.49405 0.49752 0.62283 0.62687 0.6309 0.81285 0.81716 0.8208 0.98448 0.98895 1.15019 1.15492 1.16194 1.31445 1.3195 1.32517 1.48264 1.48715 1.49255 1.64444 1.65025 1.65529 1.83922 1.8431 1.84756 2.05243 2.05601 2.17827 2.18392 2.32443 2.32801 2.33418 2.46303 2.46803 2.47244 2.61813 2.62208 2.6255 2.80787 2.81213 2.8153 2.97206 2.97692 2.98456 3.14463 3.14857 3.15203 3.29405 3.29875 3.3037 3.42842 3.43227 3.43709 3.57374 3.57788 3.58406 3.74779 3.7521 3.75547 4.08144 4.08492 4.33024 4.33335 4.485 4.48952 4.49485 4.6091 4.6156 4.62124 4.80364 4.80671 4.80981 
0 
42 0.15683 0.31177 0.31767 0.50003 0.50555 0.63309 0.82038 0.82575 0.99173 0.99983 1.15849 1.16786 1.32153 1.32825 1.49338 1.65724 1.84612 1.85367 2.05949 2.18976 2.33156 2.34032 2.47515 2.6282 2.81802 2.82667 2.98329 3.15222 3.15843 3.30174 3.30908 3.43888 3.58372 3.75497 3.76051 4.08847 4.33697 4.49206 4.4977 4.62327 4.81098 4.81591 
23 0.15314 0.30933 0.49703 0.62956 0.81804 0.98924 1.49052 1.84331 2.05681 2.32887 2.4725 2.62512 2.8154 2.98033 3.14961 3.3061 3.43622 3.5808 3.75432 4.08565 4.33395 4.49211 4.80849 
98 0.16711 0.17067 0.17439 0.32329 0.32708 0.33023 0.33527 0.51053 0.51355 0.51685 0.52155 0.64403 0.64774 0.65141 0.8322 0.83596 0.83849 0.84207 1.0032 1.00727 1.01077 1.0161 1.16967 1.17506 1.17907 1.33368 1.33865 1.34222 1.50225 1.50647 1.50983 1.51624 1.6682 1.67137 1.67609 1.85832 1.86197 1.86533 1.86985 2.07154 2.07455 2.07969 2.1973 2.20304 2.20765 2.3439 2.34718 2.35081 2.35633 2.48498 2.48834 2.49207 2.49825 2.63848 2.64167 2.64537 2.82841 2.83185 2.83482 2.83832 2.99102 2.99574 2.99942 3.16416 3.16852 3.17106 3.17499 3.31413 3.31894 3.32229 3.45031 3.4539 3.45725 3.59307 3.59671 3.6005 3.60551 3.76754 3.77181 3.77432 3.7792 4.10052 4.10356 4.10836 4.34918 4.35194 4.35617 4.50436 4.50866 4.51202 4.51825 4.63104 4.6366 4.64139 4.82328 4.82588 4.82885 4.8324 
0 
0 
27 0.15776 0.31532 0.50203 0.63465 0.82375 0.99735 1.16462 1.32664 1.49404 1.66356 1.846 2.06194 2.3353 2.47528 2.62834 2.81977 2.9838 3.15645 3.30688 3.44124 3.58724 3.75877 4.08794 4.336 4.49567 4.62587 4.81203 
33 0.16533 0.32137 0.32562 0.50817 0.51333 0.6423 0.83098 1.00278 1.1717 1.3337 1.50175 1.66515 1.85667 1.8614 2.06855 2.19896 2.34139 2.48333 2.63585 2.8263 2.83289 2.9907 3.16336 3.31454 3.4489 3.59226 3.76687 4.09689 4.34494 4.50323 4.63171 4.81983 4.82496 
69 0.15784 0.16098 0.16475 0.31393 0.31791 0.32208 0.50182 0.50536 0.63439 0.63795 0.82283 0.82621 0.82932 0.99402 0.99843 1.16012 1.16453 1.16932 1.32503 1.32896 1.33217 1.49402 1.49723 1.65812 1.66216 1.84834 1.85245 1.85603 2.06151 2.0652 2.18936 2.19328 2.334 2.33758 2.34697 2.47509 2.47878 2.48428 2.62892 2.63185 2.81946 2.82276 2.82749 2.98403 2.98695 3.15478 3.15906 3.16316 3.3044 3.30913 3.31299 3.44003 3.4444 3.58501 3.58843 3.75856 3.76204 4.09052 4.09432 4.33895 4.34267 4.49512 4.49855 4.50214 4.62142 4.62616 4.81357 4.81648 4.81994 
28 0.15902 0.31586 0.50331 0.6358 0.8248 0.99965 1.16445 1.32812 1.4956 1.65937 1.85037 2.06399 2.19339 2.33726 2.47629 2.63115 2.82141 2.98565 3.15723 3.30725 3.44135 3.58695 3.76236 4.09239 4.34081 4.49834 4.62604 4.81569 
77 0.15484 0.15871 0.16231 0.31187 0.31595 0.31989 0.49837 0.50205 0.50573 0.63142 0.63515 0.63861 0.82076 0.82509 0.8303 0.99208 0.99676 1.00172 1.15841 1.16393 1.16889 1.32204 1.32706 1.33124 1.49053 1.49486 1.49878 1.65466 1.65887 1.66367 1.84681 1.851 1.85492 2.05983 2.06336 2.18643 2.19194 2.33217 2.33598 2.4716 2.47613 2.48089 2.62614 2.62997 2.81683 2.82049 2.82454 2.97994 2.98461 2.98999 3.1531 3.15722 3.16136 3.30209 3.30739 3.31074 3.43752 3.44176 3.44603 3.58182 3.58568 3.59023 3.7558 3.75983 3.76281 4.08886 4.09221 4.33759 4.34061 4.49283 4.49721 4.50085 4.61872 4.62523 4.8117 4.81463 4.81893 
26 0.16749 0.32335 0.50957 0.64231 0.83332 1.00201 1.17343 1.3357 1.50358 1.66658 1.86113 2.06945 2.19981 2.34156 2.48466 2.63864 2.8279 2.99199 3.16827 3.45431 3.59263 3.77185 4.09811 4.34653 4.63222 4.82205 
1 0.83593 
127 0.16756 0.17049 0.17271 0.17554 0.18072 0.32436 0.32737 0.32964 0.33196 0.33687 0.51178 0.51405 0.51638 0.51866 0.52257 0.64462 0.64734 0.6496 0.65283 0.8336 0.8368 0.83904 0.84177 0.84851 1.00466 1.00817 1.01081 1.01395 1.02892 1.17126 1.175 1.17794 1.18075 1.33569 1.33892 1.34142 1.34412 1.35142 1.50404 1.5068 1.50921 1.5123 1.66886 1.67155 1.6745 1.67835 1.85888 1.8618 1.86408 1.86643 1.86945 2.07168 2.07435 2.07682 2.08067 2.1989 2.20278 2.20612 2.2101 2.34427 2.34701 2.34953 2.35227 2.3563 2.48587 2.48851 2.49118 2.49435 2.49987 2.63911 2.64162 2.64373 2.64821 2.82933 2.83205 2.83421 2.83681 2.8396 2.99344 2.99637 2.99867 3.00177 3.16567 3.16888 3.17089 3.17339 3.17723 3.31504 3.31888 3.32116 3.32365 3.33262 3.45052 3.4537 3.45605 3.45923 3.59544 3.59796 3.60057 3.60349 3.60805 3.76878 3.77169 3.77393 3.77693 3.78153 4.10079 4.10306 4.10546 4.10974 4.34947 4.35146 4.35435 4.35821 4.5054 4.50874 4.51073 4.5135 4.6337 4.6369 4.64043 4.64536 4.8236 4.826 4.82816 4.83056 4.83361 
60 0.16288 0.16605 0.31849 0.32246 0.50711 0.51096 0.63911 0.64294 0.82892 0.83196 0.83648 0.99764 1.00157 1.00559 1.16452 1.17132 1.33225 1.33666 1.50004 1.50518 1.66347 1.6684 1.85273 1.85725 1.86144 2.06644 2.06993 2.19436 2.19852 2.33843 2.34228 2.34857 2.48116 2.48877 2.63426 2.63723 2.82509 2.82876 2.98927 2.99418 3.16169 3.16635 3.31307 3.3195 3.44455 3.44922 3.59012 3.59512 3.76497 3.76778 4.09531 4.09912 4.34339 4.34692 4.50205 4.50771 4.62843 4.63366 4.8185 4.82219 
8 0.31864 0.50354 1.66312 1.85287 3.15882 3.31013 4.6266 4.81497 
87 0.17846 0.18192 0.18967 0.33425 0.33831 0.343 0.52223 0.52585 0.53107 0.65322 0.65746 0.66208 0.84212 0.8462 0.85041 1.01314 1.01859 1.02315 1.17973 1.18591 1.19132 1.34394 1.34908 1.35325 1.51353 1.51713 1.52135 1.6785 1.68306 1.68911 1.8682 1.87292 1.877 1.89069 2.08149 2.08503 2.09772 2.20755 2.21593 2.3549 2.35898 2.36622 2.49471 2.49865 2.50417 2.64809 2.65143 2.65733 2.84022 2.84362 2.84807 3.00269 3.00639 3.01111 3.17414 3.17844 3.18212 3.19021 3.32424 3.32914 3.333 3.4596 3.4644 3.47053 3.60386 3.60824 3.61301 3.63667 3.77676 3.78121 3.7846 3.7914 4.11036 4.11411 4.12859 4.35898 4.36296 4.37459 4.51411 4.51853 4.52241 4.64159 4.64676 4.65319 4.83337 4.83646 4.84025 
30 0.16909 0.32733 0.51219 0.64533 0.83466 1.00705 1.17259 1.33888 1.50622 1.6689 1.86179 2.07082 2.20328 2.3443 2.35134 2.48901 2.63955 2.83141 2.99334 3.16728 3.3179 3.45238 3.59653 3.60514 3.77068 4.1009 4.34769 4.50667 4.63615 4.82473 
0 
33 0.15352 0.30909 0.49655 0.5028 0.62903 0.81859 0.82564 0.98955 1.15586 1.32058 1.48907 1.65421 1.84397 2.05726 2.18638 2.32935 2.47097 2.62449 2.81433 2.97879 3.15001 3.15803 3.29983 3.30926 3.43552 3.57996 3.75342 3.75938 4.08627 4.33474 4.49024 4.62189 4.80872 
30 0.15818 0.16506 0.31421 0.50214 0.63457 0.82298 0.83106 0.99457 1.16532 1.3315 1.49503 1.65871 1.84912 1.85693 2.06141 2.19568 2.33403 2.47643 2.6294 2.81988 2.98547 3.15484 3.31072 3.44017 3.58543 3.75886 4.09065 4.3391 4.49557 4.81367 
81 0.1531 0.15756 0.16123 0.30921 0.31326 0.31717 0.49588 0.50083 0.50495 0.62844 0.63344 0.63769 0.81845 0.82259 0.82623 0.99147 0.99563 0.99991 1.15528 1.1598 1.16432 1.32024 1.32545 1.32903 1.4883 1.49345 1.49731 1.64952 1.6561 1.65948 1.84627 1.8497 1.85398 2.0595 2.06333 2.18429 2.19003 2.19552 2.33098 2.33442 2.33865 2.46636 2.47249 2.47645 2.62285 2.62783 2.63132 2.81418 2.81907 2.82306 2.97795 2.98336 2.9867 3.15099 3.15461 3.15856 3.30002 3.30498 3.30934 3.43253 3.43879 3.44338 3.57986 3.58472 3.5887 3.75478 3.7591 3.76267 4.08837 4.0918 4.33756 4.34098 4.49122 4.49544 4.4989 4.61483 4.62084 4.62609 4.8106 4.81391 4.81925 
57 0.15077 0.15505 0.30706 0.31188 0.49383 0.49792 0.50346 0.6269 0.63182 0.81604 0.82048 0.98716 0.99265 1.15359 1.16263 1.31736 1.32396 1.48665 1.4914 1.65178 1.65652 1.84187 1.84656 2.05499 2.05906 2.18273 2.32728 2.33191 2.46838 2.47281 2.6219 2.62597 2.81204 2.8164 2.97593 2.98055 3.14788 3.1529 3.29755 3.30391 3.43322 3.43885 3.5777 3.58333 3.75066 3.75541 4.08407 4.08815 4.33271 4.3366 4.48803 4.49289 4.61489 4.62189 4.80667 4.80993 4.81479 
0 
86 0.16731 0.17071 0.17525 0.32248 0.32635 0.33039 0.51031 0.51346 0.51721 0.64298 0.64696 0.65395 0.8333 0.83634 0.84029 1.00182 1.00664 1.01094 1.16743 1.17277 1.17701 1.33224 1.33698 1.34062 1.35655 1.50329 1.50726 1.51692 1.66728 1.67133 1.67647 1.85706 1.86111 1.8647 1.87552 2.07119 2.0749 2.09388 2.19786 2.20234 2.20833 2.342 2.34603 2.34959 2.3559 2.48491 2.48955 2.49968 2.63814 2.64283 2.82807 2.83168 2.83536 2.99235 2.99566 3.0012 3.16304 3.16719 3.17102 3.31336 3.31728 3.32053 3.44915 3.45285 3.45871 3.59316 3.5975 3.6017 3.76717 3.77074 3.77882 4.09954 4.10301 4.11243 4.34781 4.3518 4.36072 4.50321 4.50727 4.51235 4.62997 4.63498 4.82213 4.82533 4.82853 4.83566 
35 0.1672 0.3224 0.50985 0.51421 0.64171 0.83293 1.00204 1.00759 1.17349 1.33593 1.50298 1.66671 1.85633 1.86306 2.06984 2.20419 2.34165 2.347 2.48465 2.63719 2.82836 2.83636 2.99238 3.16588 3.31658 3.44974 3.59303 3.59828 3.76729 4.09818 4.34633 4.50568 4.63405 4.82173 4.82959 
66 0.1614 0.16421 0.31601 0.32031 0.3234 0.50491 0.50797 0.63733 0.6407 0.82534 0.82889 0.83387 0.99592 1.00062 1.16247 1.16775 1.17224 1.32647 1.33124 1.33547 1.498 1.50067 1.66153 1.66532 1.85046 1.85475 1.85883 2.06429 2.06728 2.19275 2.1976 2.33676 2.34011 2.47888 2.48159 2.6326 2.63498 2.82293 2.82555 2.83344 2.98765 2.99032 3.15763 3.16147 3.16498 3.30636 3.31137 3.31451 3.44268 3.44651 3.45087 3.58822 3.59173 3.76229 3.76499 4.09333 4.09635 4.34167 4.34455 4.49995 4.50233 4.62447 4.62898 4.81661 4.81914 4.82394 
29 0.16199 0.31656 0.50555 0.63844 0.82673 0.99839 1.16635 1.32996 1.49835 1.66095 1.85024 1.85829 2.06449 2.19453 2.33806 2.47826 2.63227 2.82267 2.98704 3.15945 3.31008 3.44311 3.58963 3.76229 4.0945 4.34149 4.49952 4.62887 4.81565 
92 0.15123 0.15562 0.15821 0.16259 0.30751 0.3111 0.31495 0.31964 0.49377 0.49885 0.50181 0.50795 0.62609 0.63079 0.63446 0.81698 0.82132 0.82394 0.82772 0.98889 0.99267 0.99655 1.15384 1.15766 1.16249 1.16845 1.31833 1.32439 1.32801 1.48655 1.49188 1.49473 1.64727 1.65503 1.65896 1.66435 1.8436 1.84651 1.85053 1.85425 2.05689 2.06008 2.18225 2.18886 2.32855 2.33177 2.33621 2.46373 2.47123 2.47472 2.48158 2.62124 2.62591 2.62879 2.81198 2.8169 2.81956 2.82484 2.9759 2.98189 2.98677 3.14884 3.15212 3.15614 3.16215 3.29791 3.30296 3.30638 3.31104 3.43009 3.43637 3.44098 3.57777 3.58252 3.5867 3.75224 3.75673 3.75939 4.0858 4.08862 4.33484 4.33717 4.48918 4.49398 4.49643 4.61321 4.62086 4.62473 4.8079 4.81094 4.81431 4.81858 
73 0.15329 0.15826 0.16312 0.31022 0.31482 0.31887 0.49648 0.50122 0.50579 0.62895 0.63396 0.63867 0.819 0.82397 0.82959 0.99133 0.99658 1.15673 1.16241 1.16782 1.32112 1.32676 1.33177 1.48929 1.49444 1.50155 1.65064 1.65728 1.66188 1.8461 1.85097 2.05932 2.06365 2.18515 2.19124 2.33118 2.33545 2.46808 2.47441 2.47923 2.62447 2.62912 2.8147 2.81951 2.82356 2.97871 2.98415 3.15143 3.15614 3.16003 3.3006 3.30612 3.31005 3.43298 3.43879 3.44485 3.58045 3.58521 3.75466 3.75945 3.76353 4.08829 4.09275 4.33732 4.34164 4.4918 4.49682 4.61618 4.62242 4.6275 4.81046 4.81392 4.81969 
44 0.16599 0.17225 0.32247 0.326 0.51022 0.51411 0.64392 0.83208 0.83651 1.00107 1.00668 1.17119 1.1764 1.33518 1.3409 1.50285 1.66613 1.67388 1.85588 1.86123 2.06949 2.19961 2.34154 2.34599 2.48444 2.63745 2.8275 2.83235 2.99216 3.16496 3.31493 3.31879 3.45003 3.59265 3.59886 3.76836 4.09799 4.10398 4.34557 4.35238 4.50466 4.63348 4.82089 4.82487 
9 0.175 0.51819 0.84099 1.17804 1.67377 2.83716 3.32297 3.77566 4.82955 
56 0.14614 0.1511 0.30225 0.30687 0.48873 0.49416 0.62157 0.62687 0.81169 0.81637 0.98388 0.98891 1.14845 1.15443 1.31326 1.31952 1.48136 1.48709 1.64288 1.6506 1.83861 1.84198 2.05186 2.05558 2.17731 2.18444 2.32347 2.32742 2.4607 2.46756 2.61616 2.62145 2.80706 2.81244 2.97084 2.97705 3.14359 3.14751 3.29285 3.29884 3.42592 3.43208 3.57271 3.57804 3.74733 3.75227 4.08077 4.08421 4.32979 4.33252 4.48398 4.48923 4.60829 4.61814 4.8029 4.80653 
45 0.15749 0.16213 0.3144 0.31992 0.50287 0.50725 0.6352 0.82272 0.82746 0.99486 1.16108 1.3267 1.33328 1.49491 1.49963 1.65911 1.84917 1.85541 2.06252 2.18865 2.19493 2.33459 2.47635 2.62991 2.63436 2.82038 2.82494 2.98489 3.15558 3.16116 3.30542 3.31166 3.4405 3.4475 3.58556 3.75884 3.76372 4.0913 4.09569 4.34002 4.49564 4.5011 4.62375 4.81437 4.8182 
60 0.17442 0.17924 0.33067 0.33482 0.51669 0.52082 0.64922 0.65346 0.83899 0.84218 0.84917 1.01117 1.01614 1.17786 1.18342 1.34248 1.34712 1.50957 1.51432 1.6741 1.67936 1.86421 1.86858 1.87887 2.07678 2.08109 2.20598 2.34854 2.35301 2.36372 2.49122 2.49604 2.64417 2.64842 2.83558 2.83997 2.85181 2.99993 3.00826 3.17221 3.17571 3.32279 3.3271 3.45512 3.45931 3.60086 3.60543 3.77559 3.77869 4.10546 4.11044 4.35375 4.35859 4.51194 4.5172 4.63983 4.64623 4.82879 4.83249 4.83934 
60 0.1536 0.15793 0.31052 0.31502 0.49656 0.50104 0.50544 0.62942 0.63398 0.6385 0.81888 0.8233 0.82694 0.99097 0.99677 1.15678 1.16384 1.32093 1.32685 1.48933 1.49426 1.65077 1.65718 1.8457 1.85137 2.05881 2.06335 2.18483 2.1934 2.33101 2.33567 2.46967 2.47546 2.62492 2.62917 2.81474 2.81942 2.97875 2.98397 3.15121 3.15683 3.30076 3.30741 3.43598 3.44033 3.58054 3.58502 3.75436 3.75919 3.76264 4.08784 4.0917 4.33665 4.34109 4.49152 4.49688 4.61525 4.62458 4.81022 4.81363 
33 0.16392 0.31899 0.32379 0.50769 0.6397 0.83081 0.99878 1.00623 1.1645 1.17296 1.33151 1.50055 1.66384 1.85388 1.86035 2.06738 2.19341 2.33918 2.34665 2.48151 2.63536 2.8257 2.98986 3.1629 3.31363 3.44581 3.59039 3.76601 4.09587 4.34426 4.50283 4.62962 4.8191 
55 0.15159 0.15667 0.30891 0.31467 0.49503 0.50068 0.62749 0.63307 0.81723 0.82149 0.82459 0.83027 0.98974 0.9971 1.15534 1.16468 1.31961 1.32721 1.48779 1.49449 1.64876 1.65639 1.84455 1.85112 2.05776 2.1835 2.32966 2.3368 2.46658 2.4743 2.62323 2.62879 2.81324 2.81914 2.97717 2.98392 3.14991 3.1562 3.29911 3.30689 3.43161 3.43703 3.44386 3.57901 3.58684 3.75305 3.75919 4.08675 4.33561 4.49026 4.49632 4.61431 4.62543 4.80887 4.81268 
54 0.16299 0.16627 0.17218 0.32018 0.3237 0.32938 0.50752 0.51212 0.64238 0.82854 0.83194 0.83656 0.99878 1.00392 1.16715 1.17249 1.33277 1.33662 1.50021 1.6634 1.66748 1.85332 1.85761 1.86126 2.0675 2.19692 2.20312 2.3396 2.34469 2.48193 2.49157 2.63484 2.82582 2.83118 2.98968 3.16283 3.16916 3.31334 3.31733 3.448 3.4552 3.59051 3.59812 3.76556 3.7733 4.09593 4.10589 4.34407 4.34922 4.50234 4.63079 4.81913 4.82275 4.82749 
56 0.14835 0.15301 0.30459 0.30905 0.49099 0.49622 0.62368 0.62868 0.81402 0.81864 0.98606 0.99211 1.15097 1.15683 1.3156 1.32233 1.48374 1.48934 1.64524 1.65305 1.84084 1.8456 2.05407 2.0584 2.17955 2.18802 2.3257 2.32987 2.46342 2.47006 2.6187 2.6236 2.80922 2.81448 2.97317 2.97926 3.14594 3.15038 3.29507 3.30165 3.42843 3.43399 3.57493 3.57997 3.74942 3.75498 4.08298 4.087 4.33197 4.33538 4.4863 4.49203 4.6105 4.61979 4.80506 4.80872 
38 0.16439 0.32033 0.32515 0.50802 0.51434 0.6405 0.64501 0.82924 0.83521 1.00021 1.00642 1.17403 1.33358 1.50072 1.50644 1.66444 1.8544 1.86153 2.06733 2.34051 2.48325 2.63525 2.63866 2.82611 2.83221 2.99057 3.16399 3.31377 3.44683 3.45332 3.59169 3.76593 3.76937 4.09616 4.34446 4.50315 4.63091 4.81967 
25 0.32736 0.51394 0.64816 0.83876 1.01198 1.17642 1.34092 1.50747 1.67745 1.86472 2.07494 2.34638 2.49316 2.64251 2.83222 2.99991 3.16946 3.31928 3.45431 3.60162 3.77152 4.10337 4.34951 4.50975 4.82527 
0 
2 3.77388 4.51074 
53 0.17476 0.18097 0.33135 0.33662 0.51814 0.5232 0.65247 0.6614 0.84112 0.84804 1.01272 1.02364 1.18098 1.1883 1.34437 1.35172 1.5115 1.51665 1.67478 1.86804 1.87456 2.07846 2.08414 2.20796 2.35068 2.3595 2.49242 2.5002 2.64602 2.65397 2.83641 2.84315 3.00062 3.00905 3.1729 3.17846 3.32468 3.33368 3.45779 3.46298 3.60144 3.61045 3.77653 3.78182 4.10688 4.11252 4.35469 4.36006 4.51375 4.51955 4.64152 4.83025 4.83541 
57 0.1606 0.16418 0.31545 0.32053 0.50286 0.50633 0.63552 0.64011 0.82554 0.82912 0.99525 1.00134 1.16125 1.1672 1.32593 1.33112 1.49569 1.49929 1.65984 1.66396 1.85039 1.85488 2.06312 2.06666 2.19053 2.19632 2.3356 2.33951 2.47626 2.48054 2.63082 2.63404 2.82085 2.82436 2.98492 2.98864 3.15625 3.16122 3.30542 3.31155 3.4411 3.4475 3.58647 3.59117 3.75899 3.7633 3.76682 4.09212 4.09559 4.34065 4.34362 4.49592 4.50047 4.62341 4.62824 4.8152 4.81778 
56 0.16064 0.16398 0.316 0.32076 0.50481 0.50897 0.63665 0.64105 0.82497 0.82882 0.99621 1.00109 1.16279 1.16987 1.32936 1.33402 1.49794 1.50297 1.66083 1.66497 1.85095 1.8558 2.06411 2.06872 2.19204 2.19667 2.33653 2.34139 2.47863 2.48443 2.63175 2.63507 2.82257 2.82657 2.98679 2.99063 3.15748 3.16202 3.30817 3.31314 3.44255 3.44761 3.58775 3.59294 3.76107 3.76449 4.09313 4.09754 4.34152 4.34649 4.49787 4.50134 4.62602 4.63157 4.81699 4.82077 
88 0.14397 0.14815 0.15129 0.30012 0.30375 0.30726 0.48669 0.49102 0.49382 0.49984 0.61918 0.62341 0.62708 0.80936 0.81316 0.81647 0.82064 0.98189 0.98509 0.98901 1.14622 1.15026 1.15512 1.31108 1.31532 1.31914 1.47919 1.4835 1.48699 1.64052 1.64695 1.65078 1.83659 1.83941 1.84287 2.04985 2.05284 2.05604 2.17517 2.18045 2.32148 2.32461 2.32789 2.45761 2.46337 2.46749 2.61375 2.61819 2.62156 2.80505 2.80925 2.81232 2.81913 2.96874 2.97324 2.9766 3.14156 3.1449 3.14852 3.15462 3.29078 3.29476 3.29905 3.42348 3.42916 3.4334 3.57068 3.57482 3.57831 3.74536 3.74894 3.75202 4.07879 4.08167 4.085 4.32776 4.33018 4.33375 4.48191 4.48531 4.48876 4.60603 4.61183 4.61903 4.80094 4.80402 4.80652 4.81102 
1 4.81295 
0 
0 
1 0.82801 
23 0.17214 0.32955 0.51691 0.64891 1.34258 1.50775 1.67769 1.86634 2.0741 2.20922 2.34924 2.489 2.64183 2.83359 2.99696 3.17056 3.32163 3.59976 3.7727 4.10343 4.35114 4.50966 4.63837 
0 
26 0.17544 0.33185 0.51895 0.6506 0.84082 1.01268 1.18083 1.34273 1.51043 1.67573 1.86796 2.07784 2.35407 2.49596 2.64561 2.83694 3.00203 3.17269 3.32287 3.45877 3.60435 3.77456 4.10676 4.35306 4.51421 4.83079 
15 0.32394 0.5138 0.64428 1.00586 1.86324 2.07015 2.3473 2.63795 2.8349 3.31657 3.768 4.09945 4.34633 4.50475 4.82485 
83 0.16618 0.16957 0.17386 0.32222 0.32592 0.32977 0.51018 0.51324 0.5166 0.64247 0.64645 0.65041 0.83204 0.83516 0.83931 1.00203 1.00677 1.01108 1.16939 1.17394 1.17812 1.33536 1.33902 1.34629 1.50326 1.50679 1.66696 1.67145 1.67844 1.8566 1.86097 1.86466 2.07016 2.07347 2.07971 2.197 2.20127 2.2077 2.34202 2.34662 2.35118 2.35963 2.48464 2.48786 2.49336 2.63759 2.64074 2.65396 2.82765 2.83096 2.83483 2.99211 2.99514 3.00079 3.16318 3.16751 3.17112 3.31316 3.31748 3.32122 3.44838 3.45279 3.45756 3.59341 3.59754 3.60348 3.76738 3.77103 3.77471 4.09915 4.10292 4.11202 4.34729 4.35104 4.35739 4.5031 4.50745 4.51162 4.63356 4.63812 4.82176 4.82469 4.8284 
89 0.16475 0.16746 0.17099 0.32049 0.3236 0.32642 0.50831 0.51067 0.51345 0.64081 0.64389 0.64698 0.82933 0.83272 0.83514 0.83908 1.0008 1.00449 1.00753 1.16706 1.17087 1.17393 1.17765 1.33331 1.336 1.33932 1.50085 1.50367 1.50716 1.66489 1.66786 1.67176 1.85482 1.85805 1.86097 1.86441 2.06781 2.07114 2.07562 2.1959 2.19959 2.2077 2.34005 2.3431 2.3464 2.35467 2.48255 2.48528 2.48924 2.63556 2.63816 2.64309 2.82622 2.8287 2.83197 2.99079 2.99303 2.997 3.16158 3.16499 3.16743 3.31219 3.31546 3.3183 3.44658 3.4499 3.45277 3.59184 3.59453 3.59806 3.76458 3.76766 3.77019 4.09672 4.09973 4.10342 4.34554 4.34814 4.35269 4.50172 4.50487 4.5076 4.62762 4.63239 4.63651 4.81973 4.82216 4.82468 4.82806 
89 0.1562 0.15947 0.16213 0.31295 0.31667 0.31922 0.49935 0.50282 0.50571 0.50944 0.63273 0.63562 0.63848 0.82156 0.82543 0.82778 0.83171 0.99301 0.99662 0.99958 1.0086 1.1596 1.16405 1.16794 1.32336 1.3279 1.331 1.49217 1.49576 1.49857 1.65721 1.65974 1.66335 1.84784 1.85127 1.85415 1.85752 2.06092 2.06401 2.06832 2.18754 2.19234 2.19835 2.33324 2.33627 2.3398 2.34692 2.4746 2.47777 2.48086 2.62776 2.63088 2.63342 2.81724 2.82109 2.82382 2.82861 2.98174 2.98548 2.98867 3.15353 3.15781 3.16036 3.30331 3.30775 3.31018 3.43933 3.44289 3.44595 3.58326 3.58638 3.58964 3.7563 3.76046 3.76285 4.08991 4.09272 4.09869 4.33885 4.34174 4.4937 4.49791 4.50024 4.61859 4.62432 4.62725 4.81245 4.81521 4.81804 
112 0.17239 0.17543 0.17854 0.1836 0.32814 0.33185 0.33475 0.3398 0.51593 0.5185 0.52138 0.5245 0.64875 0.65225 0.65532 0.6606 0.83805 0.84115 0.84387 0.84692 1.00833 1.01253 1.01569 1.02154 1.17629 1.18059 1.18441 1.33934 1.34347 1.34675 1.35194 1.50937 1.51217 1.51576 1.52942 1.67256 1.67534 1.67959 1.68685 1.86305 1.86688 1.87005 1.87389 1.88184 2.07632 2.07914 2.08263 2.09771 2.20186 2.20703 2.21236 2.34807 2.35128 2.35476 2.36006 2.37155 2.49105 2.49373 2.49814 2.51435 2.64437 2.64677 2.65187 2.8332 2.83673 2.83988 2.84307 2.86444 2.99811 3.00093 3.00459 3.0183 3.16953 3.17323 3.17569 3.17902 3.31944 3.32385 3.32658 3.33105 3.45468 3.45847 3.46153 3.46778 3.59968 3.60256 3.60588 3.61182 3.77298 3.7767 3.77897 3.78316 3.79446 4.10534 4.10806 4.11128 4.13071 4.35402 4.35646 4.36058 4.50996 4.51361 4.51675 4.52197 4.63344 4.64077 4.64458 4.82855 4.83095 4.8338 4.83667 4.84483 
29 0.16496 0.32147 0.50891 0.64169 0.83063 1.00282 1.17269 1.33388 1.50075 1.6643 1.85616 2.0683 2.20174 2.34152 2.48316 2.63578 2.82643 2.83274 2.99006 3.16396 3.31467 3.44886 3.59282 3.76642 4.09692 4.34443 4.50371 4.81949 4.82582 
24 0.15848 0.31544 0.50185 0.63571 0.82478 1.16776 1.32806 1.49486 1.65934 1.85101 2.06069 2.33716 2.4761 2.629 2.81991 2.98475 3.15775 3.30813 3.44437 3.75976 4.08905 4.33708 4.49689 4.81245 
0 
64 0.1444 0.1489 0.30069 0.30489 0.30981 0.48681 0.49138 0.49582 0.62004 0.62456 0.80981 0.81451 0.98142 0.98621 1.1471 1.15265 1.31136 1.317 1.47959 1.48457 1.64244 1.64799 1.8362 1.84021 1.84644 2.04943 2.05318 2.1755 2.18184 2.32132 2.32507 2.46017 2.46554 2.61513 2.61953 2.80498 2.80953 2.81472 2.96906 2.97432 3.14165 3.14596 3.15053 3.29095 3.29644 3.30178 3.42599 3.43061 3.57077 3.57523 3.74476 3.74931 3.75325 4.07842 4.08205 4.32729 4.33053 4.48191 4.48677 4.6064 4.61434 4.80059 4.80382 4.80827 
64 0.15716 0.16097 0.16448 0.31424 0.31798 0.32241 0.50253 0.50534 0.63397 0.63785 0.6432 0.82328 0.827 0.83041 0.9946 0.99896 1.16146 1.1676 1.32555 1.32974 1.33421 1.49363 1.49741 1.6592 1.66269 1.84907 1.85319 1.85713 2.06235 2.0659 2.18997 2.19537 2.33434 2.33851 2.47596 2.47919 2.62866 2.63225 2.81951 2.82287 2.8283 2.9838 2.9871 3.15546 3.15991 3.30538 3.30992 3.44068 3.44467 3.5849 3.58839 3.75822 3.76236 3.76924 4.09139 4.09506 4.34012 4.34411 4.49511 4.4996 4.62287 4.62808 4.81436 4.81738 
26 0.16325 0.32045 0.50811 0.6394 0.8291 1.0016 1.17227 1.33463 1.50058 1.66269 1.85515 2.06766 2.34061 2.4812 2.63454 2.9902 3.16296 3.31324 3.4475 3.59219 3.7656 4.09702 4.34521 4.50233 4.63125 4.8187 
18 0.15898 0.31511 0.50091 0.63494 0.99722 2.06103 2.33366 2.47644 2.62865 2.81984 2.98434 3.15591 3.58576 3.75929 4.09 4.33803 4.49655 4.81234 
38 0.16477 0.16963 0.32094 0.32558 0.50925 0.64187 0.83085 0.83518 1.00063 1.00554 1.17164 1.33394 1.50207 1.665 1.67123 1.85502 1.85998 2.06878 2.19762 2.34111 2.34681 2.48343 2.63618 2.82641 2.83163 2.99107 3.16493 3.31474 3.44818 3.59197 3.76724 4.09695 4.34491 4.35104 4.50424 4.63145 4.82029 4.82521 
58 0.15553 0.16013 0.31279 0.31742 0.50058 0.50506 0.63326 0.63803 0.82091 0.82572 0.83022 0.99283 0.99933 1.15931 1.16599 1.32341 1.32856 1.49211 1.49651 1.65743 1.66518 1.84724 1.8523 2.06051 2.06583 2.18794 2.19827 2.33266 2.33819 2.47417 2.4793 2.62767 2.63158 2.81778 2.82181 2.82807 2.98186 2.98623 3.15347 3.15842 3.30305 3.30899 3.43882 3.44434 3.58317 3.58848 3.75661 3.76135 4.08953 4.09493 4.33819 4.34429 4.49353 4.49849 4.62066 4.62645 4.81245 4.81644 
42 0.16813 0.17408 0.32449 0.33085 0.51305 0.51808 0.64725 0.83277 0.83814 1.00551 1.013 1.17447 1.33828 1.34599 1.507 1.67066 1.85864 1.86383 2.07389 2.20175 2.3462 2.35552 2.48894 2.63977 2.83229 2.83798 2.99692 3.16814 3.1747 3.31774 3.32418 3.45282 3.59842 3.6075 3.77061 3.77814 4.10282 4.35101 4.50805 4.63579 4.82342 4.82829 
71 0.15915 0.16217 0.1667 0.31479 0.31846 0.32204 0.50131 0.50458 0.50798 0.6347 0.63825 0.64312 0.82384 0.82768 0.83186 0.99458 0.99972 1.16085 1.1665 1.17186 1.32493 1.3299 1.33378 1.49355 1.49764 1.50254 1.65879 1.66189 1.84965 1.85376 1.85802 2.06268 2.06634 2.18918 2.19467 2.33506 2.33877 2.47535 2.47906 2.48424 2.62972 2.63271 2.81944 2.82287 2.8273 2.98299 2.9871 3.15583 3.15979 3.16363 3.30475 3.31 3.31358 3.44081 3.44518 3.58514 3.58849 3.75836 3.76243 3.76583 4.09177 4.09548 4.3403 4.34374 4.49532 4.49977 4.62091 4.62721 4.8147 4.81728 4.82344 
27 0.17348 0.33023 0.51654 0.65085 0.83792 1.01137 1.18035 1.34256 1.51025 1.67394 1.86582 2.07748 2.34968 2.49253 2.64384 2.83481 3.00063 3.17191 3.32199 3.45695 3.60149 3.77459 4.10566 4.35383 4.51188 4.6403 4.82818 
67 0.1681 0.17113 0.17572 0.3226 0.3267 0.33078 0.51225 0.51575 0.64546 0.64915 0.83354 0.83632 0.84076 1.00307 1.00887 1.16887 1.17477 1.18154 1.33384 1.3391 1.34603 1.50529 1.50934 1.66864 1.6745 1.85759 1.86225 1.86582 2.07216 2.07575 2.10693 2.19935 2.20698 2.34424 2.34776 2.35748 2.4868 2.49167 2.64026 2.83011 2.83315 2.83745 2.99504 2.99955 3.16453 3.16861 3.17516 3.31275 3.31861 3.45073 3.45427 3.59567 3.59966 3.77024 3.77271 3.78667 4.10066 4.10416 4.34901 4.35416 4.5034 4.50801 4.63148 4.63683 4.82403 4.82805 4.84119 
0 
56 0.16388 0.16761 0.3196 0.32344 0.50736 0.5102 0.6397 0.64331 0.8297 0.83331 1.00003 1.00513 1.1684 1.17328 1.33287 1.3367 1.50025 1.50306 1.66414 1.66856 1.85445 1.85958 2.06667 2.06985 2.19607 2.33955 2.34327 2.48145 2.48453 2.63456 2.63714 2.82522 2.82822 2.9901 2.99283 3.1608 3.16476 3.31153 3.31535 3.44532 3.45 3.59072 3.59397 3.76471 3.7674 3.77123 4.09568 4.09879 4.3445 4.34745 4.50155 4.50459 4.6307 4.63708 4.8194 4.82217 
9 0.16297 0.31954 0.5068 0.82673 1.00099 1.855 3.16203 3.76462 4.82065 
68 0.15743 0.16089 0.16544 0.31331 0.31758 0.32155 0.50162 0.50503 0.50993 0.6337 0.63753 0.82262 0.82657 0.83076 0.99418 0.99862 1.16073 1.16553 1.32597 1.32935 1.33485 1.4938 1.4973 1.5025 1.65798 1.6624 1.84837 1.85275 1.85693 2.06176 2.06555 2.18896 2.1946 2.33384 2.33758 2.47499 2.47879 2.62869 2.6317 2.81937 2.82271 2.82797 2.98388 2.98679 3.15467 3.15897 3.16365 3.3049 3.30914 3.31454 3.43945 3.44389 3.58478 3.58846 3.75824 3.76198 3.76663 4.09073 4.09496 4.33912 4.34361 4.49502 4.49866 4.62216 4.62713 4.81329 4.81642 4.82066 
56 0.16142 0.16488 0.31636 0.32056 0.50451 0.50748 0.63727 0.64083 0.82792 0.99576 1.00184 1.16241 1.16854 1.3269 1.33132 1.33576 1.4974 1.50027 1.66118 1.85111 1.85592 2.06411 2.06822 2.19122 2.19653 2.33629 2.34138 2.47882 2.4821 2.63212 2.635 2.82255 2.82571 2.98721 2.991 3.15715 3.16137 3.30675 3.31153 3.44214 3.4468 3.58753 3.59196 3.75969 3.76392 3.76735 4.09303 4.09698 4.34164 4.34664 4.49756 4.50128 4.62524 4.63025 4.8168 4.82004 
75 0.16224 0.16613 0.17042 0.31849 0.32279 0.32606 0.50718 0.51047 0.63888 0.64321 0.6503 0.8279 0.83161 0.83526 0.99907 1.00339 1.00807 1.16535 1.17146 1.17595 1.33143 1.33503 1.49869 1.50261 1.66263 1.667 1.67281 1.85319 1.85765 1.86142 2.0665 2.07031 2.19261 2.19976 2.3387 2.34253 2.34694 2.35495 2.48008 2.48425 2.48998 2.63335 2.6368 2.64611 2.82383 2.82725 2.83199 2.98812 2.99139 2.99726 3.15988 3.16434 3.16873 3.30945 3.31467 3.44485 3.4495 3.58959 3.59405 3.59913 3.76264 3.76666 3.77027 4.0956 4.10016 4.34406 4.34755 4.49941 4.50375 4.50829 4.62724 4.63264 4.81833 4.82159 4.82535 
4 0.51275 0.83536 1.50748 4.82377 
103 0.18069 0.1839 0.18763 0.33644 0.34006 0.34302 0.34946 0.52382 0.52666 0.52975 0.53402 0.65644 0.66 0.66328 0.66954 0.84581 0.84928 0.85258 0.85797 1.01682 1.02099 1.02473 1.03356 1.18389 1.18827 1.19222 1.34826 1.35191 1.35528 1.36434 1.51674 1.52002 1.52357 1.54156 1.68105 1.68469 1.6894 1.8713 1.87508 1.87832 1.88357 2.08416 2.08748 2.09204 2.21302 2.2175 2.2244 2.35682 2.36041 2.36423 2.37035 2.49874 2.5022 2.50643 2.52406 2.65111 2.65428 2.65822 2.84223 2.84527 2.84884 2.85268 3.00583 3.00913 3.01331 3.17755 3.18136 3.18409 3.18864 3.32713 3.3314 3.33451 3.34039 3.46266 3.46664 3.47012 3.48013 3.60779 3.61152 3.61549 3.62222 3.78095 3.78448 3.78716 3.79214 4.11299 4.11618 4.12053 4.1464 4.3619 4.36495 4.36966 4.5176 4.5214 4.52451 4.53086 4.64615 4.65004 4.6556 4.83617 4.83888 4.84203 4.84602 
27 0.16495 0.32299 0.50843 0.64028 0.83024 1.00092 1.16875 1.33431 1.50162 1.66467 1.8545 2.06744 2.19719 2.33978 2.48233 2.63556 2.82599 2.99049 3.31362 3.44712 3.59098 3.76689 4.09593 4.34409 4.50329 4.63081 4.81986 
59 0.16152 0.16578 0.31618 0.32151 0.50477 0.50899 0.63657 0.64203 0.82742 0.83049 0.99615 1.00203 1.16232 1.16914 1.32618 1.33168 1.34042 1.4964 1.5003 1.66107 1.66722 1.85056 1.85555 1.86075 2.0638 2.06826 2.19092 2.19755 2.33619 2.3412 2.47723 2.48136 2.48744 2.63186 2.63677 2.82272 2.82761 2.98714 2.99361 3.15736 3.16263 3.30586 3.3122 3.44233 3.44778 3.587 3.59208 3.75952 3.76463 4.09284 4.097 4.34158 4.34805 4.49652 4.50188 4.62424 4.63212 4.81714 4.82221 
96 0.15079 0.15509 0.15778 0.1626 0.30733 0.31086 0.31408 0.31778 0.49375 0.49847 0.50098 0.50499 0.62573 0.63033 0.63357 0.63921 0.81628 0.81994 0.82278 0.8264 0.9888 0.99228 0.9961 1.15367 1.1576 1.16176 1.16723 1.31841 1.32337 1.32635 1.48655 1.49122 1.49406 1.64791 1.65387 1.65711 1.66354 1.84365 1.84643 1.85037 1.85445 2.05687 2.06006 2.06461 2.18231 2.18804 2.19259 2.32846 2.33165 2.33544 2.46561 2.47083 2.47426 2.4796 2.62145 2.62576 2.6284 2.81195 2.81644 2.81909 2.82392 2.97594 2.98098 2.98347 3.14866 3.15187 3.15561 3.15973 3.29784 3.30227 3.30593 3.43106 3.43611 3.43995 3.57769 3.58213 3.58549 3.75221 3.75619 3.75896 4.08577 4.08863 4.09237 4.33485 4.33723 4.34206 4.48906 4.49276 4.49563 4.61327 4.61926 4.62306 4.8078 4.81097 4.81358 4.81747 
10 0.64877 0.83568 1.34196 1.50894 2.49055 2.64133 3.0024 3.77234 4.51433 4.63718 
71 0.15378 0.15804 0.16223 0.31009 0.3139 0.31928 0.49686 0.50181 0.5059 0.62912 0.63377 0.64129 0.81925 0.82303 0.82671 0.99213 0.99648 1.15628 1.1608 1.32175 1.32916 1.48953 1.49455 1.50011 1.65013 1.65732 1.66233 1.84701 1.85052 1.85724 2.06036 2.06605 2.18518 2.19495 2.33169 2.33521 2.46719 2.47358 2.47952 2.62359 2.62852 2.63315 2.81509 2.81972 2.82454 2.979 2.98487 3.15194 3.1555 3.16021 3.30096 3.30555 3.31087 3.43297 3.43917 3.44555 3.58072 3.58551 3.75553 3.76196 4.0893 4.09415 4.33833 4.34216 4.49237 4.49859 4.61612 4.62292 4.81118 4.81474 4.82045 
62 0.14778 0.15228 0.30419 0.30837 0.31312 0.49029 0.49457 0.49963 0.62353 0.62795 0.81319 0.81785 0.98468 0.98958 1.15055 1.15621 1.31463 1.32023 1.48305 1.48786 1.64712 1.65247 1.83941 1.84358 2.05262 2.05626 2.1788 2.18535 2.32468 2.32862 2.46396 2.46923 2.61865 2.62288 2.80848 2.81283 2.81943 2.9725 2.97751 3.14491 3.14927 3.15376 3.29438 3.30004 3.42984 3.43491 3.57424 3.57848 3.74804 3.75247 3.75584 4.08166 4.08524 4.33041 4.33361 4.48522 4.49 4.60963 4.61818 4.80395 4.80708 4.81121 
40 0.17191 0.17924 0.3284 0.33473 0.51509 0.51905 0.64914 0.83773 0.84248 1.01014 1.1786 1.34097 1.50879 1.67251 1.86297 1.86714 2.0753 2.20427 2.34841 2.35518 2.49055 2.50224 2.6429 2.83324 2.83909 2.99732 3.17077 3.32124 3.45558 3.59941 3.60956 3.77358 4.1029 4.10869 4.35146 4.3583 4.51053 4.63947 4.82646 4.83066 
1 0.82921 
0 
140 0.14372 0.14709 0.14976 0.15217 0.15569 0.29981 0.30325 0.30606 0.30873 0.31154 0.48653 0.49006 0.49267 0.49509 0.49753 0.50325 0.61843 0.6221 0.62495 0.62794 0.63077 0.80904 0.81234 0.81529 0.81749 0.82046 0.98178 0.98432 0.98753 0.99051 0.99615 1.14591 1.14965 1.1531 1.15635 1.15989 1.3108 1.31406 1.31765 1.32037 1.32362 1.47887 1.48252 1.48551 1.48805 1.49128 1.64014 1.64611 1.64931 1.65222 1.65643 1.83648 1.83881 1.84164 1.84433 1.84734 2.04973 2.05208 2.05462 2.05812 2.17494 2.17912 2.18262 2.18716 2.32136 2.32403 2.32669 2.3297 2.33448 2.45683 2.46243 2.4658 2.46844 2.47162 2.47908 2.61338 2.6176 2.6203 2.62262 2.62824 2.80494 2.80859 2.81117 2.81358 2.8166 2.82086 2.96851 2.97217 2.97538 2.97797 2.98263 3.14135 3.14423 3.14695 3.14955 3.15207 3.15806 3.29053 3.29373 3.29703 3.29984 3.30261 3.4232 3.42879 3.43148 3.43447 3.43764 3.57053 3.57409 3.57669 3.57978 3.58434 3.74525 3.74793 3.75073 3.75304 3.75582 4.07869 4.08109 4.08366 4.08736 4.32757 4.32964 4.33202 4.336 4.48168 4.48452 4.4878 4.49009 4.49371 4.60573 4.61062 4.61469 4.61763 4.62225 4.80089 4.80355 4.80566 4.80809 4.81097 
63 0.1727 0.17641 0.32842 0.33291 0.51606 0.51995 0.64812 0.65205 0.83783 0.84144 0.84719 1.00893 1.01311 1.02228 1.17423 1.1802 1.34219 1.347 1.50885 1.51279 1.67255 1.67748 1.86268 1.86701 1.87124 2.07516 2.07969 2.20225 2.20869 2.34811 2.35329 2.3603 2.49048 2.49507 2.64346 2.64745 2.83453 2.83925 2.9975 3.00083 3.16876 3.17302 3.17804 3.32206 3.32602 3.45428 3.45917 3.59861 3.60431 3.77349 3.77695 3.7842 4.10427 4.10952 4.35308 4.35847 4.51128 4.51505 4.63554 4.6404 4.8275 4.83096 4.83568 
9 0.52151 2.08901 2.64407 2.83883 2.99996 3.17127 3.46136 3.60101 4.10498 
77 0.16535 0.16882 0.17361 0.32139 0.32538 0.33053 0.50943 0.51281 0.51762 0.64253 0.64629 0.83111 0.83405 0.84063 1.00067 1.00591 1.0114 1.16792 1.17343 1.17829 1.33534 1.33954 1.50204 1.50537 1.51029 1.6655 1.6694 1.67613 1.85606 1.86101 1.86684 2.06879 2.07306 2.09745 2.19773 2.20305 2.34116 2.34619 2.35393 2.48331 2.48722 2.49229 2.63679 2.64022 2.82753 2.83166 2.83629 2.99242 2.997 3.16245 3.16647 3.17068 3.31372 3.31708 3.32034 3.44772 3.45207 3.45786 3.59186 3.59661 3.60196 3.76549 3.76959 3.7732 4.09781 4.10193 4.34614 4.34992 4.36591 4.50208 4.5065 4.5104 4.62944 4.63565 4.82137 4.82448 4.82889 
40 0.16905 0.1745 0.32648 0.33308 0.51349 0.52344 0.64728 0.83565 1.0071 1.01572 1.17566 1.33907 1.50683 1.67019 1.67725 1.86166 1.87421 2.07297 2.20379 2.3461 2.35379 2.48794 2.64045 2.83186 2.83738 2.99628 3.1684 3.17447 3.31861 3.45365 3.59778 3.606 3.77129 4.10192 4.34955 4.36242 4.50753 4.63675 4.82536 4.83071 
4 0.16931 0.32429 2.82804 4.34423 
50 0.17618 0.18401 0.33305 0.34106 0.51988 0.52646 0.65198 0.65775 0.84196 0.84882 1.01488 1.18106 1.18756 1.34384 1.34907 1.51144 1.51672 1.67637 1.69098 1.8686 1.87479 2.07896 2.08682 2.21006 2.3539 2.36587 2.49624 2.64617 2.65685 2.83698 2.84277 3.00203 3.01124 3.17399 3.18092 3.32461 3.32971 3.45729 3.46215 3.6042 3.77736 3.78519 4.10728 4.11383 4.35552 4.36178 4.51571 4.66385 4.8306 4.83593 
62 0.15082 0.15657 0.30776 0.3123 0.31714 0.49368 0.49917 0.50278 0.62634 0.63149 0.63585 0.8166 0.82194 0.82757 0.98913 0.99465 1.15424 1.16002 1.31841 1.32459 1.48646 1.49225 1.64779 1.65515 1.84389 1.84855 2.05709 2.06157 2.18218 2.18877 2.32899 2.3335 2.46604 2.47231 2.62182 2.62683 2.81193 2.81739 2.82344 2.97587 2.98225 3.14908 3.15397 3.2979 3.30402 3.43087 3.43673 3.4418 3.57769 3.58284 3.75232 3.75753 4.0861 4.09049 4.33497 4.33908 4.48948 4.49488 4.61311 4.62106 4.80823 4.81165 
21 0.16328 0.31843 0.50589 0.64052 0.82878 0.99931 1.16992 1.332 1.50064 1.66324 1.85472 2.48171 2.63539 2.82471 2.99089 3.16252 3.31465 3.44834 3.59224 3.76571 4.81963 
1 4.33432 
97 0.17249 0.17654 0.1815 0.3283 0.33205 0.33565 0.34333 0.51504 0.51848 0.52196 0.53286 0.64811 0.6528 0.65678 0.83771 0.84068 0.8445 0.85508 1.00705 1.01191 1.01599 1.0261 1.17424 1.18009 1.18383 1.33874 1.34288 1.34651 1.35592 1.50778 1.51211 1.51586 1.67229 1.67726 1.6835 1.86146 1.86593 1.86959 1.87519 2.07487 2.07873 2.08352 2.10814 2.20423 2.20937 2.22086 2.34675 2.35075 2.35522 2.36035 2.48997 2.49523 2.50473 2.64351 2.64717 2.65372 2.83298 2.83675 2.84095 2.85201 2.99707 3.0007 3.00515 3.1678 3.17264 3.17597 3.18113 3.31878 3.32307 3.32615 3.34178 3.45313 3.45851 3.46241 3.59871 3.60377 3.60884 3.77115 3.7758 3.78059 3.78705 4.1036 4.10776 4.11283 4.1273 4.35261 4.35577 4.36107 4.50803 4.51237 4.51718 4.63902 4.6461 4.8268 4.82978 4.83346 4.83884 
0 
32 0.16236 0.3188 0.50546 0.63968 0.82808 0.83299 0.99662 1.00447 1.16762 1.33129 1.49932 1.66278 1.85405 1.85996 2.06678 2.19681 2.33937 2.48007 2.6335 2.82373 2.9879 3.16117 3.31223 3.44663 3.59074 3.76384 4.09594 4.34433 4.50068 4.62986 4.81711 4.82245 
55 0.1624 0.168 0.31733 0.32153 0.50547 0.50917 0.63822 0.64222 0.8276 0.83079 0.99669 1.0016 1.16343 1.16808 1.32898 1.33249 1.49786 1.50137 1.66227 1.85123 1.85594 2.06459 2.06935 2.1936 2.33693 2.34174 2.35158 2.4799 2.4851 2.63249 2.63591 2.82351 2.82953 2.98821 2.99616 3.15805 3.16226 3.30794 3.31225 3.44273 3.44769 3.58843 3.59314 3.76105 3.76521 4.09344 4.09728 4.34232 4.3465 4.4979 4.50184 4.62791 4.63387 4.81692 4.82026 
0 
29 0.16478 0.32146 0.50953 0.64313 0.83041 1.00054 1.00615 1.1719 1.33443 1.50239 1.66514 1.85441 1.86094 2.0691 2.3407 2.48425 2.63664 2.82712 2.99113 3.16423 3.31483 3.44938 3.59421 3.76723 4.0982 4.34494 4.50425 4.63438 4.82052 
53 0.16492 0.16878 0.32145 0.32518 0.50803 0.51186 0.641 0.64605 0.83041 0.83549 1.00024 1.00534 1.17035 1.17549 1.33326 1.33762 1.50109 1.50661 1.66447 1.67001 1.85481 1.85904 2.06791 2.07645 2.19796 2.3406 2.34505 2.48308 2.4906 2.63532 2.63959 2.82627 2.83028 2.99065 3.16247 3.16587 3.31406 3.31864 3.44843 3.45441 3.59158 3.59697 3.76583 3.76949 4.09657 4.10094 4.3448 4.34919 4.50309 4.50813 4.63129 4.8199 4.82372 
100 0.14978 0.15335 0.1564 0.1601 0.30628 0.30958 0.31319 0.3162 0.4928 0.4971 0.49975 0.50313 0.62494 0.62874 0.63213 0.63545 0.81514 0.81844 0.82174 0.82435 0.98793 0.99161 0.99493 1.00141 1.15245 1.15616 1.16069 1.16571 1.31728 1.32122 1.32472 1.48542 1.48957 1.49285 1.6467 1.65244 1.65566 1.65994 1.84267 1.84554 1.8491 1.85293 2.05591 2.05918 2.06245 2.18128 2.18639 2.19207 2.32754 2.3306 2.33406 2.46364 2.46897 2.47265 2.47606 2.62005 2.62407 2.62734 2.81107 2.81526 2.81814 2.82328 2.97489 2.97921 2.9824 3.14768 3.15085 3.15459 3.15759 3.2969 3.30084 3.30476 3.30932 3.42969 3.43495 3.43874 3.44316 3.57676 3.58082 3.58418 3.58976 3.75137 3.75559 3.75824 4.08487 4.08779 4.09111 4.33388 4.33631 4.34015 4.48804 4.4915 4.4948 4.61219 4.61794 4.62216 4.80698 4.81005 4.81264 4.81834 
27 0.16812 0.32462 0.51007 0.64343 0.83307 1.00575 1.17354 1.33584 1.50315 1.66677 1.86077 2.07066 2.20338 2.343 2.48422 2.63645 2.82892 2.99147 3.16595 3.31679 3.4509 3.5948 3.76806 4.10023 4.34607 4.50544 4.82186 
0 
57 0.15631 0.16089 0.31255 0.31788 0.49892 0.504 0.63319 0.63854 0.82154 0.82648 0.9932 0.99905 1.15916 1.16548 1.3231 1.32879 1.49151 1.49678 1.65694 1.6627 1.84757 1.85303 2.06084 2.06656 2.18682 2.19633 2.33291 2.33859 2.47316 2.47846 2.62713 2.63147 2.81685 2.82198 2.82889 2.98116 2.98622 3.15343 3.15907 3.30283 3.30894 3.43882 3.44446 3.58317 3.58891 3.7562 3.76166 4.08987 4.09652 4.33848 4.34458 4.49334 4.4989 4.61873 4.62624 4.81211 4.81616 
17 0.16285 0.32022 0.50868 0.6397 0.82681 1.00236 1.17043 1.6622 1.85435 2.63311 2.8246 3.16303 3.31245 3.76471 4.3414 4.50157 4.81717 
26 0.17205 0.32824 0.51495 0.64864 0.83762 1.00911 1.17925 1.34035 1.50877 1.6736 1.86324 2.0755 2.34716 2.49082 2.64203 2.83383 2.99846 3.16987 3.32109 3.45503 3.59961 3.77266 4.10401 4.35062 4.50948 4.82589 
21 0.17092 0.32982 0.51426 0.64782 1.34279 1.50969 1.67391 2.07507 2.34861 2.49005 2.64122 2.83327 2.99641 3.17073 3.4558 3.5994 3.77202 4.10384 4.34996 4.50907 4.83076 
36 0.17079 0.17619 0.32806 0.514 0.51823 0.64876 0.83695 0.84112 1.00614 1.01052 1.17685 1.33979 1.50826 1.67023 1.86118 1.86593 2.07386 2.20272 2.34636 2.35263 2.48944 2.64216 2.83263 2.83958 2.99689 3.16981 3.32015 3.45415 3.59781 3.77292 4.10244 4.35039 4.50985 4.63816 4.82558 4.82941 
49 0.16702 0.3222 0.327 0.51037 0.51504 0.64315 0.6484 0.83234 0.8402 1.00191 1.00869 1.16837 1.17578 1.33654 1.5036 1.51089 1.66637 1.67446 1.857 1.86417 2.06932 2.07384 2.19577 2.20465 2.34191 2.34679 2.48478 2.49335 2.63822 2.82833 2.83179 2.99279 3.16297 3.16783 3.3166 3.44878 3.45393 3.59391 3.60053 3.76827 3.77163 4.09932 4.34724 4.50605 4.51348 4.63042 4.63674 4.82198 4.82814 
56 0.15288 0.15763 0.31032 0.31493 0.49622 0.50094 0.62937 0.63355 0.81855 0.8232 0.99077 0.99638 1.15675 1.16293 1.32078 1.32624 1.48901 1.49386 1.65029 1.65664 1.8455 1.85048 2.05872 2.063 2.18432 2.19058 2.33081 2.33557 2.46919 2.47443 2.62467 2.62879 2.81435 2.81903 2.97849 2.9836 3.15103 3.15609 3.30048 3.30598 3.43592 3.4402 3.5803 3.58455 3.75409 3.75903 4.08776 4.09235 4.33651 4.34018 4.49136 4.49642 4.61484 4.62276 4.80997 4.8134 
10 0.16822 0.32711 0.83361 1.00533 1.66852 1.86299 2.35116 2.99353 4.34698 4.82301 
17 0.16434 0.32172 0.50961 0.64312 0.82967 1.003 1.17449 1.33628 1.66552 1.85732 2.34354 2.63681 2.82838 3.31623 3.76693 4.34538 4.81988 
25 0.16375 0.31845 0.50646 0.64099 0.82848 1.00172 1.33247 1.49922 1.66298 1.8538 2.06757 2.3397 2.48128 2.63412 2.82469 2.98963 3.16232 3.31214 3.44636 3.59017 3.76543 4.09695 4.34441 4.50318 4.81867 
87 0.14767 0.1518 0.15507 0.30383 0.30747 0.31123 0.31527 0.49037 0.49495 0.49805 0.62254 0.62699 0.63062 0.6344 0.81308 0.81676 0.82008 0.82351 0.98557 0.98883 0.99323 1.14992 1.15397 1.15915 1.3148 1.3194 1.32305 1.48293 1.48741 1.49092 1.64404 1.65111 1.65401 1.84027 1.84306 1.84741 2.05353 2.05651 2.0615 2.17886 2.18478 2.19202 2.32514 2.32827 2.33235 2.46072 2.46714 2.47078 2.4758 2.6174 2.622 2.62519 2.80866 2.81302 2.81633 2.97245 2.97724 2.98044 3.14524 3.14859 3.15283 3.29449 3.29867 3.30296 3.4269 3.43303 3.43682 3.44158 3.57436 3.57864 3.58277 3.74902 3.75271 3.75619 4.08247 4.0853 4.33154 4.33384 4.48561 4.48908 4.4927 4.60975 4.6165 4.62071 4.80458 4.80766 4.81052 
43 0.1531 0.1577 0.31016 0.3165 0.49748 0.50165 0.63053 0.81867 0.82367 0.9903 0.99874 1.15675 1.32065 1.32653 1.48955 1.49431 1.65565 1.84484 2.05801 2.18549 2.33032 2.47262 2.62502 2.62918 2.81538 2.81947 2.97932 2.98381 3.1511 3.15838 3.30041 3.30664 3.43705 3.58082 3.75372 3.75895 4.08705 4.33579 4.49096 4.49605 4.61533 4.80978 4.81443 
60 0.15477 0.15971 0.31124 0.31583 0.49728 0.50191 0.50603 0.6298 0.63437 0.63951 0.82019 0.82521 0.99188 0.99783 1.15771 1.16441 1.32185 1.3281 1.49004 1.49538 1.65123 1.65796 1.84661 1.8517 2.05985 2.06545 2.1856 2.19186 2.33188 2.33726 2.46964 2.47551 2.62563 2.63051 2.81555 2.82024 2.82741 2.97948 2.98488 3.15207 3.1574 3.30153 3.30815 3.43314 3.43885 3.44472 3.58132 3.58612 3.75519 3.76062 4.08888 4.09362 4.33771 4.3418 4.49244 4.49792 4.61629 4.6247 4.81123 4.81474 
28 0.1536 0.30867 0.4964 0.6295 0.81856 0.98836 1.15588 1.32076 1.48921 1.65573 1.84298 2.05625 2.18749 2.32853 2.47315 2.62428 2.81434 2.97917 3.14911 3.29956 3.43557 3.57997 3.75183 4.08532 4.33396 4.48914 4.62117 4.80789 
65 0.15235 0.15663 0.16137 0.3099 0.31549 0.49573 0.50058 0.62929 0.63448 0.81792 0.8222 0.82528 0.98987 0.99591 1.15608 1.16338 1.32001 1.32597 1.33069 1.48868 1.49376 1.65424 1.65846 1.66495 1.84471 1.84998 1.85363 2.05794 2.06202 2.18392 2.1911 2.3301 2.33477 2.34102 2.47093 2.47523 2.62443 2.62867 2.81371 2.81847 2.82559 2.97801 2.98321 3.15032 3.15596 3.29984 3.30622 3.31017 3.43621 3.44187 3.5798 3.58438 3.75315 3.75848 4.08704 4.09123 4.33581 4.3395 4.49059 4.49561 4.6146 4.62274 4.80922 4.81272 4.82024 
13 0.16786 0.32546 0.51099 0.8338 1.00529 1.6677 2.34732 2.48763 2.82956 2.99515 3.16603 4.50825 4.82203 
117 0.17645 0.17974 0.18227 0.18582 0.33314 0.33613 0.3388 0.34168 0.35526 0.51967 0.52293 0.52531 0.52802 0.53288 0.65294 0.65595 0.65881 0.66229 0.84214 0.84554 0.8478 0.8511 1.01337 1.01649 1.01981 1.0239 1.17993 1.18404 1.18779 1.19154 1.3436 1.34779 1.35051 1.35364 1.51272 1.51595 1.51857 1.52191 1.67678 1.68019 1.68364 1.6886 1.86835 1.87108 1.87398 1.87695 1.88456 2.0811 2.08391 2.08681 2.09447 2.20866 2.21274 2.2178 2.35407 2.35695 2.36009 2.36488 2.49441 2.49746 2.49999 2.50374 2.6475 2.65054 2.65286 2.65854 2.83768 2.84104 2.84344 2.8465 2.8501 3.00164 3.00544 3.00801 3.01238 3.17409 3.17726 3.1799 3.18267 3.18751 3.32359 3.32733 3.33014 3.33301 3.45934 3.4624 3.46555 3.46975 3.60416 3.60709 3.61048 3.61511 3.77702 3.78049 3.78289 3.78538 3.79057 4.10992 4.11243 4.11536 4.12194 4.35885 4.36108 4.36436 4.37345 4.51423 4.51785 4.52016 4.52381 4.64213 4.64608 4.64979 4.8326 4.83513 4.83738 4.84028 4.84493 
33 0.16582 0.32187 0.50835 0.51273 0.64228 0.83148 1.00308 1.17236 1.33418 1.50138 1.66518 1.67336 1.85716 2.06793 2.20098 2.34035 2.34723 2.48283 2.63567 2.8267 2.83325 2.99037 3.1636 3.31396 3.44862 3.59239 3.76629 4.09654 4.34457 4.50327 4.6318 4.8198 4.82411 
31 0.16938 0.32499 0.33054 0.5117 0.52076 0.64562 0.83492 1.00567 1.17356 1.17956 1.33823 1.50562 1.66799 1.86181 2.07276 2.20166 2.34488 2.48672 2.63968 2.83085 2.99445 3.16769 3.31799 3.45219 3.59645 3.77041 4.10148 4.34831 4.5074 4.63644 4.82475 
29 0.16324 0.31915 0.50577 0.63897 0.82795 1.00007 1.16813 1.33205 1.49929 1.66286 1.8546 2.06544 2.19506 2.33804 2.48046 2.63295 2.82433 2.98881 3.16055 3.3122 3.44588 3.58908 3.76398 4.09412 4.34225 4.50101 4.62766 4.81722 4.82351 
0 
1 0.82632 
17 0.64238 0.83141 1.50166 1.66507 2.06859 2.34154 2.48254 2.63606 2.9903 3.16515 3.44874 3.59244 3.76668 4.09719 4.3455 4.50338 4.6321 
24 0.17209 0.33018 0.51759 0.65026 0.83886 1.01103 1.34182 1.67222 1.86705 2.07498 2.35008 2.49414 2.64352 2.83377 2.99727 3.17114 3.32136 3.45674 3.60009 3.77419 4.10372 4.35137 4.51096 4.82922 
0 
82 0.18099 0.18484 0.19005 0.33685 0.34075 0.34531 0.52477 0.52811 0.53227 0.65701 0.66093 0.66641 0.84672 0.85006 0.85481 1.01754 1.0221 1.02981 1.18527 1.18989 1.19675 1.34948 1.3534 1.36048 1.51731 1.52087 1.52704 1.68175 1.68618 1.6961 1.87184 1.87592 1.87997 2.08406 2.08757 2.09387 2.2138 2.21977 2.35712 2.36158 2.36751 2.49913 2.50333 2.51095 2.6515 2.65454 2.66197 2.8426 2.84608 2.8502 3.00675 3.01018 3.01774 3.17762 3.18173 3.18567 3.3292 3.33278 3.33936 3.46275 3.46724 3.47347 3.60796 3.6125 3.61921 3.78179 3.78503 3.78983 4.11298 4.11668 4.12444 4.36156 4.36539 4.37425 4.51886 4.52194 4.52684 4.6479 4.65324 4.83613 4.83923 4.84287 
16 0.16583 0.32381 0.51226 0.83197 1.00586 1.66508 1.86124 2.07007 2.63631 2.99405 3.59442 3.76813 4.09947 4.34534 4.50455 4.82476 
41 0.16604 0.32271 0.50958 0.51573 0.64199 0.64846 0.83216 1.00223 1.01227 1.17097 1.17636 1.33505 1.50202 1.50717 1.66616 1.85637 1.86227 2.06925 2.19783 2.34163 2.34722 2.48371 2.63677 2.82745 2.83442 2.99156 3.16413 3.16811 3.31582 3.45011 3.5926 3.59871 3.76707 3.77011 4.09767 4.34567 4.50433 4.50967 4.63176 4.82098 4.82646 
97 0.15783 0.1613 0.16386 0.16795 0.31484 0.31827 0.32137 0.5012 0.50491 0.50774 0.51261 0.63414 0.63756 0.64041 0.82321 0.82674 0.8291 0.83283 0.99484 0.99833 1.00159 1.00578 1.16082 1.16505 1.1686 1.1742 1.3249 1.32993 1.33308 1.49329 1.49774 1.50024 1.65537 1.66034 1.663 1.66706 1.84953 1.85275 1.85582 1.85873 2.0628 2.06591 2.07427 2.189 2.19399 2.20003 2.33491 2.33811 2.34162 2.34684 2.47463 2.47881 2.48148 2.48739 2.62986 2.63291 2.63581 2.8191 2.8229 2.82564 2.82961 2.98275 2.98747 2.99136 3.15557 3.15914 3.16202 3.1682 3.30456 3.30961 3.31245 3.44066 3.44433 3.44725 3.58501 3.58835 3.59165 3.59715 3.75832 3.76253 3.76492 4.09179 4.09466 4.10022 4.3406 4.34307 4.34836 4.49561 4.49993 4.50243 4.61962 4.62601 4.6294 4.81432 4.81715 4.81986 4.82306 
33 0.15823 0.31426 0.50093 0.50765 0.63467 0.82386 0.99506 1.16159 1.32596 1.49406 1.65861 1.84809 1.85432 2.06146 2.19022 2.33379 2.34089 2.47551 2.62874 2.81912 2.82674 2.98344 3.15559 3.30609 3.44079 3.58434 3.75871 4.08975 4.33754 4.49582 4.62395 4.81272 4.81936 
68 0.16686 0.17008 0.17471 0.32338 0.32701 0.51082 0.51409 0.51901 0.64309 0.64678 0.83329 0.83614 0.84044 1.00305 1.00697 1.01179 1.17317 1.17774 1.33632 1.34064 1.50376 1.50894 1.6675 1.67189 1.85822 1.86179 1.86619 2.07032 2.07403 2.20055 2.20716 2.34319 2.34711 2.35496 2.48512 2.49014 2.6377 2.64104 2.82929 2.83307 2.83725 2.99311 2.99742 3.16542 3.1685 3.17426 3.31523 3.31878 3.45037 3.45387 3.59358 3.59783 3.60507 3.76749 3.77107 3.77771 4.09931 4.103 4.34728 4.35061 4.356 4.50497 4.50786 4.63313 4.6392 4.82331 4.82666 4.83103 
67 0.17089 0.17483 0.3266 0.33072 0.34246 0.51369 0.51761 0.5232 0.64549 0.64944 0.65652 0.83677 0.84078 1.00552 1.01103 1.02028 1.17186 1.17676 1.18232 1.33931 1.34317 1.50654 1.51108 1.67027 1.6742 1.86133 1.86526 1.8729 2.07281 2.07779 2.20174 2.20631 2.34552 2.34972 2.35565 2.4881 2.49244 2.64129 2.64474 2.8322 2.83691 2.84221 2.996 3.00029 3.16679 3.17079 3.17638 3.31893 3.32214 3.45183 3.45653 3.59623 3.60008 3.60667 3.77169 3.7751 4.10223 4.10605 4.35071 4.35541 4.50894 4.51236 4.63514 4.64017 4.82562 4.82878 4.83234 
35 0.1595 0.16393 0.31678 0.3207 0.5043 0.63726 0.8244 0.82803 0.99531 1.00129 1.16194 1.1693 1.32936 1.49703 1.66019 1.84993 1.85483 2.06424 2.19166 2.33561 2.34121 2.47842 2.63171 2.82249 2.9861 3.15874 3.30988 3.44266 3.58677 3.76182 4.09224 4.34066 4.49888 4.62765 4.81602 
54 0.16884 0.17373 0.32554 0.3295 0.51254 0.51692 0.64583 0.65157 0.83445 0.83859 1.00647 1.01187 1.17398 1.18003 1.33752 1.34496 1.506 1.51694 1.66877 1.67559 1.86031 1.86519 2.07196 2.07877 2.20162 2.34588 2.35186 2.48633 2.49341 2.6398 2.6538 2.83041 2.83506 2.99425 3.00168 3.16738 3.17224 3.31781 3.3282 3.45162 3.45595 3.59561 3.60121 3.77094 3.77891 4.10071 4.10851 4.34854 4.35545 4.50722 4.51316 4.63491 4.82396 4.82823 
4 0.5164 1.50988 3.45618 4.82985 
26 0.16686 0.32517 0.50968 0.64622 0.83399 1.00675 1.17724 1.33575 1.50373 1.66637 1.85685 2.07001 2.34209 2.48471 2.63716 2.82811 2.99219 3.16713 3.31635 3.45211 3.59423 3.76894 4.09895 4.3463 4.50592 4.82085 
111 0.16217 0.16525 0.16766 0.17158 0.31803 0.32069 0.32352 0.32598 0.50477 0.50818 0.51013 0.51279 0.63756 0.64081 0.64369 0.64633 0.82799 0.83099 0.83332 0.83668 0.99901 1.00179 1.00502 1.01077 1.16396 1.16732 1.17119 1.17537 1.32858 1.33245 1.3351 1.33834 1.49712 1.50032 1.50296 1.50598 1.65766 1.66303 1.66601 1.66921 1.85395 1.85619 1.85922 1.86208 2.06676 2.06943 2.0719 2.19181 2.19598 2.19895 2.20661 2.33949 2.34201 2.34524 2.35119 2.478 2.48154 2.48438 2.48775 2.63337 2.63618 2.6383 2.82275 2.82596 2.82818 2.83092 2.83557 2.98673 2.99012 2.99244 2.9962 3.15943 3.16204 3.16492 3.16696 3.30826 3.31189 3.31508 3.31751 3.44377 3.44687 3.45003 3.45277 3.58789 3.59128 3.59357 3.59657 3.76234 3.7656 3.76806 3.77019 4.09581 4.09827 4.10104 4.15007 4.34474 4.34675 4.35018 4.49989 4.5031 4.50537 4.50808 4.62275 4.62821 4.63199 4.63528 4.81809 4.8205 4.82247 4.82518 4.82952 
0 
0 
0 
50 0.16938 0.17457 0.32554 0.32985 0.5132 0.51719 0.64709 0.65319 0.83423 0.83829 1.00609 1.01129 1.17428 1.33944 1.34484 1.50688 1.66986 1.6761 1.85964 1.86548 2.07309 2.07942 2.2019 2.34548 2.35057 2.4888 2.64102 2.83176 2.83631 2.99603 3.00308 3.16788 3.17201 3.31906 3.32443 3.45245 3.4574 3.59706 3.60565 3.77125 3.77773 4.10173 4.10731 4.35023 4.35591 4.50776 4.51385 4.6362 4.82486 4.82973 
180 0.18209 0.18533 0.18757 0.18958 0.19233 0.19583 0.33851 0.34127 0.34402 0.3462 0.34827 0.35163 0.35914 0.52499 0.5285 0.53057 0.53256 0.5346 0.53703 0.54127 0.65825 0.6615 0.66374 0.66592 0.66833 0.67161 0.84775 0.85052 0.85315 0.85495 0.85732 0.8598 0.86631 1.02016 1.02254 1.02538 1.02768 1.0304 1.03487 1.18583 1.18866 1.19164 1.19435 1.197 1.20063 1.34955 1.35285 1.35572 1.35793 1.36027 1.36408 1.37323 1.51771 1.52106 1.52353 1.52556 1.52809 1.53165 1.5428 1.68209 1.68547 1.68762 1.69018 1.69334 1.69752 1.87491 1.87709 1.87975 1.88191 1.88412 1.88755 1.89389 2.08774 2.08998 2.09217 2.09464 2.09849 2.11113 2.21374 2.21759 2.22028 2.22362 2.2275 2.35967 2.36206 2.36438 2.36673 2.36957 2.37314 2.37781 2.50078 2.50355 2.50591 2.50847 2.51132 2.51567 2.65342 2.65617 2.65855 2.66043 2.66375 2.66938 2.84298 2.84659 2.84888 2.85082 2.85311 2.85557 2.85926 2.87446 3.00726 3.01051 3.01326 3.01539 3.01824 3.02374 3.1801 3.18262 3.1853 3.18725 3.18922 3.19196 3.19671 3.3295 3.33272 3.33557 3.33763 3.33973 3.34287 3.35397 3.46494 3.46754 3.47014 3.47256 3.47509 3.47918 3.60929 3.61228 3.61452 3.61708 3.61972 3.62324 3.6298 3.78351 3.78653 3.78886 3.79066 3.79275 3.79607 3.801 4.11677 4.11892 4.12112 4.12346 4.12733 4.13826 4.36577 4.36756 4.36964 4.37237 4.37667 4.39973 4.5207 4.52331 4.52589 4.52772 4.53023 4.53385 4.64545 4.64983 4.65313 4.65583 4.65935 4.83902 4.84135 4.84319 4.84508 4.84729 4.84972 4.85441 
2 0.82985 4.34548 
0 
71 0.1558 0.16033 0.31295 0.31758 0.49888 0.50313 0.50709 0.63107 0.63557 0.639 0.82121 0.82589 0.82957 0.99319 0.9977 1.00219 1.15918 1.16437 1.17359 1.32331 1.32835 1.33733 1.49103 1.49574 1.50068 1.65489 1.65987 1.66674 1.84793 1.85258 1.85712 2.06104 2.06576 2.18801 2.19272 2.33315 2.33796 2.47183 2.47743 2.48313 2.62657 2.63124 2.81774 2.82209 2.82737 2.98062 2.98542 2.99104 3.15384 3.15882 3.16369 3.30329 3.30886 3.4383 3.44288 3.58235 3.58655 3.5921 3.75715 3.76245 4.0901 4.09486 4.33879 4.34424 4.49378 4.4989 4.6195 4.6254 4.81288 4.8166 4.82165 
21 0.16996 0.32589 0.51267 0.83549 1.00679 1.17914 1.33939 1.6708 1.85807 1.86901 2.34827 2.83102 2.99985 3.17132 3.32167 3.45698 3.77216 4.10565 4.35059 4.51281 4.82429 
50 0.16624 0.17023 0.3223 0.32649 0.50952 0.51404 0.64416 0.83151 0.83528 1.00124 1.00596 1.16975 1.17548 1.33401 1.33838 1.50217 1.5066 1.6657 1.67083 1.85636 1.86032 2.06977 2.07513 2.1985 2.20625 2.34283 2.34752 2.48409 2.49182 2.63811 2.82796 2.83241 2.99238 3.00095 3.16469 3.17019 3.31439 3.31836 3.44888 3.45307 3.5937 3.59925 3.76803 4.09834 4.10346 4.34711 4.50512 4.63277 4.82112 4.8249 
51 0.17155 0.17653 0.32739 0.33184 0.51527 0.51963 0.64846 0.65319 0.83686 0.84122 1.0089 1.01761 1.17851 1.33915 1.34348 1.5081 1.51235 1.67062 1.6763 1.86281 1.86689 2.07484 2.08309 2.2058 2.34754 2.35501 2.49017 2.64196 2.6615 2.83313 2.83894 2.99612 3.00642 3.17005 3.17447 3.32057 3.33021 3.45465 3.46251 3.59998 3.60731 3.77283 3.77817 4.10411 4.1131 4.35073 4.35617 4.51024 4.63794 4.82555 4.8298 
3 0.16727 0.83541 3.76899 
4 0.32195 0.82936 1.0014 1.85732 
0 
16 0.161 0.31875 0.50508 0.63906 0.82599 0.99753 1.33171 1.49998 1.66406 2.34213 2.82321 3.15951 3.76328 4.09411 4.34155 4.81824 
80 0.16946 0.17324 0.1784 0.3246 0.32859 0.33334 0.51266 0.51581 0.51948 0.64534 0.64954 0.65785 0.83414 0.83748 0.84118 1.00423 1.00852 1.01268 1.17507 1.17908 1.3379 1.34141 1.35035 1.50531 1.50912 1.52334 1.66941 1.67313 1.68423 1.85917 1.86353 1.86729 1.87545 2.07237 2.07668 2.0876 2.20184 2.20937 2.34465 2.34819 2.35427 2.36167 2.48702 2.49131 2.64021 2.64442 2.83078 2.83389 2.83823 2.99502 2.99949 3.16702 3.17064 3.17729 3.31844 3.3214 3.32777 3.45087 3.45471 3.46108 3.59603 3.60036 3.60656 3.77018 3.77333 3.77954 4.1006 4.10367 4.11094 4.34913 4.35233 4.35762 4.50783 4.51117 4.63591 4.64444 4.82416 4.82728 4.83072 4.83824 
125 0.17004 0.17248 0.17525 0.17872 0.32639 0.32896 0.33121 0.33436 0.34146 0.51344 0.51574 0.51809 0.52046 0.52529 0.64592 0.649 0.65174 0.65539 0.83567 0.83797 0.84042 0.84298 0.84867 1.00535 1.00895 1.01172 1.0152 1.02275 1.17369 1.17713 1.18026 1.18382 1.33904 1.34173 1.34427 1.34937 1.50633 1.50884 1.51203 1.51676 1.6704 1.67309 1.67628 1.68094 1.86009 1.86349 1.86612 1.86857 1.87324 2.07248 2.07523 2.07817 2.08241 2.09729 2.20246 2.20578 2.20991 2.34525 2.34809 2.35103 2.3541 2.35832 2.48716 2.48993 2.49348 2.49798 2.64062 2.64301 2.64582 2.65119 2.83189 2.83413 2.83702 2.83984 2.84894 2.99545 2.99768 3.001 3.00546 3.16699 3.17016 3.17241 3.17501 3.18039 3.31825 3.32095 3.32314 3.32606 3.45136 3.45451 3.45716 3.46023 3.47331 3.59624 3.59872 3.60183 3.60505 3.60992 3.77143 3.77406 3.7764 3.77981 3.78607 4.10161 4.10395 4.10667 4.11095 4.12064 4.15233 4.35017 4.35266 4.35567 4.36014 4.50793 4.51042 4.51323 4.51712 4.63657 4.64015 4.64452 4.82462 4.82696 4.82928 4.83174 4.83551 
15 0.51128 1.00627 1.66743 2.07054 2.34152 2.63628 2.83242 2.99131 3.16755 3.45302 3.5955 3.76799 4.34648 4.50475 4.8215 
29 0.17528 0.33303 0.51895 0.65234 0.84145 1.01206 1.18227 1.34499 1.51323 1.67479 1.86799 2.07929 2.21236 2.35198 2.49393 2.64561 2.83771 3.00059 3.17325 3.32407 3.45977 3.60353 3.77639 4.10754 4.35474 4.51303 4.64289 4.83071 4.8414 
4 0.15871 0.82403 2.33748 4.34086 
104 0.15407 0.1578 0.16049 0.16356 0.31053 0.31377 0.31673 0.31947 0.49683 0.50154 0.50409 0.5074 0.62967 0.63382 0.63678 0.6401 0.8193 0.82278 0.82592 0.82816 0.99232 0.99545 0.99878 1.00527 1.15637 1.16035 1.16423 1.16783 1.32119 1.3258 1.32862 1.33248 1.48939 1.49382 1.49668 1.49999 1.65065 1.65671 1.65962 1.66294 1.84734 1.84987 1.85319 1.85717 2.06068 2.06358 2.06712 2.1852 2.19034 2.1936 2.33208 2.33505 2.33859 2.46813 2.47326 2.47667 2.47922 2.62408 2.6286 2.63141 2.81504 2.81947 2.82223 2.82594 2.97895 2.9837 2.98633 3.15232 3.15532 3.15908 3.16252 3.30096 3.30509 3.30854 3.31172 3.4335 3.43919 3.44246 3.4455 3.58085 3.58521 3.58797 3.5958 3.75567 3.75923 3.76194 3.76455 4.08958 4.09217 4.09567 4.33856 4.3408 4.3454 4.49212 4.4956 4.49868 4.50239 4.61611 4.62172 4.62616 4.8114 4.81452 4.81721 4.82094 
44 0.17337 0.17962 0.32984 0.33514 0.51665 0.52154 0.65124 0.83981 0.84616 1.01129 1.02344 1.18006 1.34307 1.51038 1.67369 1.68493 1.8657 1.87481 2.07634 2.20604 2.35006 2.35775 2.49194 2.64414 2.83586 2.84148 2.9987 3.17214 3.179 3.32253 3.45632 3.46615 3.60056 3.60969 3.77525 3.78391 4.10511 4.12075 4.35274 4.36085 4.51136 4.64117 4.82861 4.83306 
119 0.17603 0.17893 0.18181 0.18566 0.33223 0.33511 0.33766 0.34129 0.35175 0.51977 0.52209 0.52464 0.52768 0.53499 0.65268 0.6557 0.65852 0.66305 0.84139 0.84433 0.84678 0.84972 0.867 1.01231 1.01573 1.01867 1.0232 1.18024 1.18402 1.18723 1.19274 1.34498 1.34772 1.35061 1.35651 1.51261 1.5153 1.51831 1.52363 1.6767 1.67992 1.68367 1.69026 1.86663 1.87031 1.87305 1.87613 1.88256 2.07935 2.08208 2.08503 2.09085 2.20821 2.21182 2.21637 2.35238 2.35547 2.35854 2.36279 2.36877 2.49426 2.49716 2.5006 2.50587 2.64705 2.6496 2.65275 2.65915 2.83806 2.84095 2.84395 2.84702 2.86291 3.00251 3.0048 3.00819 3.01577 3.17353 3.17667 3.17896 3.18208 3.18895 3.32405 3.32713 3.32962 3.33347 3.45819 3.46142 3.46416 3.46845 3.60391 3.60701 3.6102 3.61495 3.77693 3.77961 3.7817 3.78499 3.79116 4.10835 4.11096 4.11381 4.11947 4.35703 4.3595 4.36281 4.36963 4.51404 4.51682 4.5194 4.52332 4.64315 4.64656 4.65148 4.83126 4.83361 4.83599 4.83863 4.84369 
11 0.16868 0.32626 0.51548 1.00686 1.86217 3.16736 3.31846 3.77034 4.10353 4.34744 4.82325 
58 0.15309 0.15758 0.3093 0.31408 0.49539 0.50041 0.62884 0.63379 0.81872 0.8236 0.99016 0.9957 1.15599 1.16286 1.16863 1.32 1.32596 1.48822 1.4936 1.65159 1.65653 1.84487 1.84973 2.05804 2.06243 2.18401 2.19032 2.33003 2.33474 2.46962 2.4749 2.62413 2.62872 2.8135 2.81868 2.97772 2.98328 3.15041 3.1557 3.29958 3.30579 3.31012 3.43526 3.44018 3.57945 3.58436 3.7534 3.75847 4.08697 4.0913 4.33594 4.33975 4.49058 4.49581 4.61482 4.62334 4.80928 4.81295 
21 0.16659 0.3235 0.5113 0.83145 1.0031 1.33652 1.50504 1.66723 1.85849 2.3437 2.48598 2.63689 2.83204 2.99316 3.16672 3.45478 3.59296 3.76874 4.10043 4.34737 4.8235 
19 0.32914 0.5118 0.6456 1.33746 1.50555 2.07231 2.34504 2.4875 2.63757 2.83192 2.99455 3.16721 3.31764 3.5974 3.76813 4.09976 4.34722 4.50537 4.63764 
70 0.16964 0.17275 0.17746 0.32627 0.32978 0.33667 0.51349 0.51673 0.52204 0.64684 0.65102 0.83492 0.8379 0.84202 1.00466 1.00963 1.01433 1.17391 1.17909 1.33884 1.34254 1.50716 1.51161 1.66923 1.6729 1.67758 1.8606 1.86481 1.86945 2.07337 2.07788 2.20262 2.20846 2.34475 2.3487 2.35399 2.48813 2.49317 2.64163 2.64658 2.83128 2.83468 2.83909 2.99588 3.00067 3.16846 3.17152 3.1777 3.32021 3.3242 3.45271 3.45632 3.4657 3.59683 3.60125 3.60844 3.77214 3.77542 4.10204 4.10592 4.35009 4.35375 4.37205 4.50939 4.51353 4.63623 4.64527 4.8252 4.82853 4.83259 
28 0.16612 0.32235 0.50951 0.64381 0.83106 1.00152 1.17181 1.33515 1.50268 1.66599 1.85589 1.86228 2.07232 2.34135 2.48403 2.63711 2.82784 2.99189 3.1647 3.3147 3.44955 3.59273 3.76732 4.09891 4.3461 4.5048 4.63263 4.82149 
75 0.15702 0.16178 0.16596 0.31389 0.31855 0.3221 0.50052 0.50501 0.5088 0.63356 0.63875 0.82249 0.82686 0.82977 0.99379 0.99919 1.00306 1.16016 1.16613 1.17084 1.32413 1.32989 1.33417 1.49331 1.49817 1.50372 1.65442 1.65972 1.66333 1.84892 1.85346 1.85696 2.06182 2.06678 2.18769 2.19345 2.33417 2.33873 2.34334 2.47418 2.47948 2.62868 2.63274 2.81882 2.82325 2.82797 2.98284 2.98734 3.15461 3.15997 3.16392 3.30396 3.31003 3.31371 3.43999 3.4458 3.58445 3.58875 3.59516 3.7577 3.76268 3.76698 4.09149 4.09616 4.34037 4.3448 4.4949 4.49983 4.50512 4.61757 4.62572 4.6314 4.81402 4.81744 4.82223 
28 0.17028 0.328 0.51435 0.64722 0.83571 1.00967 1.17816 1.34178 1.50705 1.67529 1.86517 2.07345 2.20407 2.35023 2.48879 2.64075 2.83536 2.99538 3.16862 3.31911 3.45404 3.59874 3.7714 4.1029 4.34992 4.50775 4.63651 4.82577 
28 0.17259 0.32854 0.51601 0.64841 0.84047 1.01131 1.17844 1.34297 1.50961 1.67365 1.86222 2.07471 2.20584 2.34865 2.48872 2.64223 2.83497 2.99949 3.17125 3.32145 3.45463 3.59846 3.77312 4.10357 4.35209 4.51193 4.63929 4.82824 
102 0.17479 0.17789 0.18154 0.18989 0.33085 0.33432 0.33724 0.34315 0.51805 0.52078 0.52378 0.52816 0.65131 0.65482 0.65835 0.83988 0.84343 0.84682 0.85209 1.0106 1.01515 1.01929 1.02794 1.17707 1.182 1.18596 1.19393 1.3433 1.34661 1.35003 1.35867 1.51113 1.51427 1.51783 1.53042 1.67532 1.67932 1.68397 1.86531 1.86932 1.87272 1.87808 2.07816 2.08155 2.08571 2.20411 2.20944 2.21512 2.35066 2.35486 2.35877 2.36438 2.49298 2.49647 2.50095 2.51424 2.6456 2.64865 2.653 2.83614 2.8392 2.84261 2.84648 3.00043 3.00361 3.00772 3.1719 3.17576 3.17854 3.18346 3.32059 3.32513 3.32818 3.33274 3.4572 3.46112 3.46455 3.60103 3.60447 3.60838 3.61472 3.77507 3.7785 3.78099 3.78588 4.10735 4.11065 4.11499 4.35591 4.35888 4.36309 4.51173 4.51559 4.5188 4.52465 4.6392 4.6434 4.64918 4.83025 4.83292 4.836 4.83976 
30 0.16904 0.32588 0.51255 0.64666 0.83484 1.00666 1.1774 1.33905 1.50602 1.67009 1.86057 1.86696 2.07234 2.20325 2.34608 2.48724 2.6401 2.83122 2.995 3.16742 3.31815 3.45288 3.59661 3.77064 4.10063 4.34866 4.50745 4.63998 4.82431 4.83022 
62 0.16782 0.17097 0.32255 0.32613 0.51112 0.51458 0.64327 0.64704 0.83119 0.83464 0.83955 1.00191 1.00732 1.01685 1.16893 1.17592 1.33637 1.34019 1.5044 1.50863 1.66751 1.6718 1.85698 1.86152 1.86707 2.07035 2.07394 2.19908 2.20683 2.34213 2.34671 2.35552 2.48484 2.48817 2.63857 2.64108 2.8285 2.83131 2.83732 2.99391 2.99887 3.16378 3.16808 3.31581 3.31913 3.44885 3.4533 3.59398 3.59816 3.7672 3.77103 4.09955 4.1027 4.34794 4.3515 4.5033 4.50758 4.51351 4.63266 4.63738 4.82311 4.82639 
17 0.16894 0.32165 0.5083 0.83342 1.00264 1.17456 1.33612 1.5006 2.48122 2.63487 2.82839 3.16287 3.31539 3.44833 3.76497 4.50188 4.81985 
28 0.15083 0.30726 0.49451 0.62705 0.81587 0.98747 1.15357 1.31922 1.48734 1.65334 1.84196 2.05515 2.18375 2.32735 2.47012 2.62231 2.81251 2.97711 3.14801 3.29836 3.43364 3.57823 3.75158 4.08412 4.33257 4.48848 4.62086 4.80671 
39 0.16526 0.17066 0.32232 0.32708 0.50922 0.51334 0.64292 0.83168 0.83587 1.00286 1.17177 1.33495 1.5033 1.66525 1.85708 1.86367 2.07028 2.1983 2.34232 2.48404 2.49296 2.63721 2.82756 2.83298 2.99183 3.16495 3.31535 3.44962 3.59334 3.76754 3.77375 4.0975 4.10306 4.34572 4.5048 4.63176 4.63813 4.82094 4.82603 
35 0.17297 0.33066 0.516 0.52414 0.64924 0.83906 1.01113 1.17638 1.34168 1.50888 1.67318 1.86171 1.86775 2.07604 2.20256 2.21299 2.34963 2.36345 2.4912 2.64386 2.83371 2.84178 2.99942 3.17096 3.17881 3.32193 3.45517 3.5999 3.77488 4.10451 4.35264 4.51173 4.63826 4.82789 4.83458 

180
