# Supplementary material for: Deciphering the Contribution of Oriens-Lacunosum/Moleculare (OLM) Cells to Intrinsic θ Rhythms Using Biophysical Local Field Potential (LFP) Models
Source: eNeuro. 2018 Sep 4;5(4):ENEURO.0146-18.2018. doi: 10.1523/ENEURO.0146-18.2018 (PMC6140113; doi:10.1523/ENEURO.0146-18.2018)
Supplement: Supplementary file 2 — Supplementary Code. Download supplement 2, GZ file [file sup_enu-eN-NWR-0146-18-s02.gz › LFP_microcircuit-master/BC-380-gi-0-gi_SD-0-PV12913020-dSD6.6ms-gnSD0.21-gpv-3.0-gsb3.5-csb0.21-gbs2.75-cbs0.1344-spiketimes.txt]

16399

342


79 0.14389 0.14822 0.15149 0.30009 0.30379 0.30782 0.48661 0.49147 0.49475 0.6193 0.62398 0.62798 0.80939 0.81324 0.81651 0.82209 0.98174 0.98532 0.99135 1.14629 1.1507 1.1576 1.31109 1.31641 1.32122 1.47922 1.48397 1.48736 1.64053 1.64801 1.83647 1.83938 1.84412 2.04973 2.0529 2.1751 2.18142 2.32134 2.32463 2.32949 2.45807 2.46469 2.46852 2.61389 2.61865 2.62193 2.80491 2.80951 2.81288 2.96871 2.97412 2.97827 3.14149 3.14489 3.14923 3.2907 3.29541 3.30009 3.42353 3.42949 3.43578 3.57057 3.57517 3.58003 3.74519 3.74927 3.75262 4.07864 4.08161 4.32763 4.33013 4.48185 4.48559 4.4891 4.60601 4.61306 4.80077 4.80396 4.80698 
87 0.14442 0.14831 0.15143 0.30051 0.30426 0.30815 0.48729 0.49137 0.49446 0.4992 0.61885 0.62319 0.62693 0.6328 0.80976 0.81348 0.81691 0.81973 0.98256 0.98539 0.99037 1.14662 1.15072 1.15701 1.31154 1.31528 1.32011 1.47958 1.48373 1.48758 1.64081 1.64837 1.65225 1.83726 1.83982 1.84379 2.0505 2.0531 2.05661 2.17567 2.18129 2.32215 2.32506 2.32883 2.45744 2.46421 2.46829 2.61409 2.61874 2.62225 2.80574 2.80987 2.81314 2.96924 2.97348 2.97732 3.14208 3.14529 3.14938 3.15401 3.29121 3.29479 3.30012 3.42394 3.4304 3.43439 3.5713 3.57526 3.57891 3.74602 3.74908 3.75283 4.07947 4.08211 4.08583 4.3283 4.33055 4.33385 4.48241 4.48557 4.48978 4.60644 4.6129 4.61913 4.8017 4.80459 4.80723 
30 0.16858 0.32657 0.51316 0.64361 0.83438 1.00576 1.17339 1.337 1.50373 1.667 1.67334 1.86314 2.07062 2.20214 2.34252 2.34748 2.48502 2.63835 2.82942 2.99329 3.16677 3.31818 3.45244 3.59345 3.77111 4.1013 4.34736 4.50692 4.63452 4.82473 
0 
66 0.16538 0.16961 0.17894 0.3213 0.3255 0.33578 0.50971 0.51355 0.64136 0.64685 0.83142 0.83559 1.00099 1.00657 1.01318 1.16793 1.17519 1.33224 1.33835 1.5022 1.50682 1.66579 1.67147 1.85617 1.86126 1.86666 2.06982 2.07526 2.09595 2.19645 2.34171 2.34698 2.35441 2.4838 2.49052 2.6363 2.64128 2.82842 2.8329 2.85251 2.99137 2.99682 3.16197 3.16681 3.17304 3.31205 3.31762 3.44871 3.45299 3.59263 3.59817 3.60906 3.76787 3.77141 3.78652 4.09817 4.10289 4.3462 4.35224 4.50163 4.50694 4.6285 4.6396 4.82192 4.82621 4.8408 
0 
20 0.16987 0.32571 0.51337 0.83337 1.00569 1.34041 1.50713 1.66873 1.86037 2.34738 2.63935 2.83284 3.16791 3.31823 3.45318 3.59816 3.7704 4.34683 4.50688 4.82503 
80 0.1541 0.15805 0.16266 0.31088 0.31455 0.31839 0.49646 0.50076 0.50451 0.62955 0.6335 0.63788 0.81944 0.82321 0.82676 0.99136 0.99573 1.00015 1.15702 1.16172 1.16728 1.32075 1.32597 1.33053 1.48918 1.49376 1.49895 1.64988 1.65672 1.66068 1.84609 1.8498 1.85395 2.05935 2.06265 2.1842 2.19006 2.33144 2.33491 2.34 2.46929 2.47435 2.47918 2.62513 2.62877 2.63258 2.81466 2.81891 2.82236 2.97843 2.98357 2.98915 3.15159 3.15541 3.1587 3.30065 3.30526 3.30972 3.43559 3.43946 3.44403 3.58061 3.58468 3.58963 3.75454 3.75886 3.76191 4.08838 4.09163 4.33708 4.33975 4.49176 4.49619 4.49977 4.61507 4.62233 4.62654 4.81074 4.8135 4.81768 
0 
53 0.15904 0.16489 0.31526 0.31966 0.50264 0.5078 0.63596 0.64039 0.82561 0.83029 0.99518 1.00079 1.16342 1.32747 1.33263 1.49527 1.49994 1.65956 1.6653 1.84855 1.8547 2.06196 2.06785 2.19247 2.33496 2.3402 2.47717 2.48258 2.63006 2.63411 2.82133 2.82598 2.98533 2.99054 3.15769 3.16227 3.30648 3.31171 3.44116 3.44588 3.58603 3.5911 3.75989 3.76346 4.09052 4.09641 4.33929 4.34615 4.49814 4.503 4.62545 4.81469 4.81986 
89 0.14468 0.14912 0.1525 0.30104 0.30472 0.30855 0.31266 0.48763 0.49266 0.49566 0.62027 0.62509 0.62893 0.81009 0.81398 0.81733 0.8222 0.98275 0.9864 0.99097 1.14715 1.15154 1.15687 1.312 1.31761 1.32127 1.47987 1.48492 1.48822 1.64104 1.64892 1.65293 1.83747 1.84031 1.84456 2.05074 2.05398 2.05908 2.17601 2.18243 2.18989 2.32237 2.32561 2.33001 2.45831 2.46512 2.46888 2.61452 2.61952 2.62255 2.80585 2.81066 2.81367 2.81907 2.96968 2.97536 2.97885 3.14264 3.14596 3.14997 3.15419 3.29172 3.29659 3.30046 3.424 3.43031 3.43472 3.57159 3.57634 3.58044 3.74617 3.75053 3.75346 4.07965 4.08258 4.08778 4.32862 4.33104 4.33678 4.4829 4.48678 4.48994 4.6069 4.61429 4.61891 4.80176 4.80491 4.80773 4.81195 
51 0.17573 0.1809 0.33349 0.33797 0.51967 0.52375 0.6528 0.65811 0.84192 0.84661 1.01094 1.01634 1.18258 1.34504 1.35091 1.51273 1.51984 1.67595 1.68391 1.86614 1.87092 2.07896 2.08511 2.20928 2.35236 2.3605 2.4944 2.5044 2.64713 2.83795 2.84374 3.00173 3.00801 3.17464 3.17898 3.32581 3.33131 3.45883 3.46399 3.60319 3.61053 3.77796 3.78385 4.10806 4.11565 4.35573 4.3633 4.51508 4.64381 4.83062 4.83519 
0 
130 0.14186 0.14515 0.14787 0.15014 0.1543 0.29798 0.30156 0.30411 0.30654 0.30962 0.48482 0.48828 0.49092 0.49306 0.49604 0.6158 0.61968 0.62272 0.62538 0.6283 0.80725 0.81061 0.81344 0.81556 0.81906 0.98006 0.98241 0.98543 0.98817 1.14408 1.14795 1.15125 1.15486 1.15907 1.30905 1.31229 1.31595 1.31868 1.32232 1.47708 1.48076 1.48368 1.48608 1.48988 1.63825 1.64433 1.64752 1.65064 1.65574 1.83478 1.83701 1.83956 1.84203 1.84627 2.04802 2.05024 2.05275 2.05569 2.17317 2.1772 2.18069 2.1872 2.31967 2.3223 2.3248 2.32753 2.45482 2.46069 2.46407 2.46673 2.4705 2.61158 2.61595 2.61858 2.6208 2.80327 2.80687 2.80933 2.81149 2.81505 2.96674 2.97034 2.9736 2.97588 3.13956 3.14239 3.14482 3.1474 3.15011 3.28861 3.29176 3.29493 3.29794 3.30088 3.42145 3.42711 3.42951 3.43292 3.43621 3.5688 3.57232 3.57486 3.57786 3.74351 3.74588 3.74872 3.75095 3.75371 4.07699 4.07928 4.08168 4.08449 4.32579 4.32785 4.33002 4.33322 4.47991 4.48273 4.48597 4.48803 4.49213 4.60393 4.60855 4.61208 4.61579 4.79924 4.80183 4.80389 4.80605 4.80962 
0 
61 0.1552 0.15972 0.16589 0.31265 0.31838 0.49904 0.50267 0.508 0.63175 0.63665 0.82092 0.8259 0.99293 0.99883 1.15892 1.16729 1.32403 1.33092 1.49019 1.49488 1.50147 1.65405 1.65895 1.66523 1.84756 1.85412 2.06055 2.06871 2.18679 2.19712 2.33291 2.33877 2.3474 2.47178 2.47698 2.62692 2.63111 2.81756 2.82184 2.82716 2.98024 2.98519 3.15365 3.15911 3.30337 3.30996 3.43807 3.44438 3.58305 3.58851 3.75709 3.76222 4.0897 4.33853 4.34446 4.4937 4.49905 4.61804 4.62489 4.81249 4.81666 
66 0.16608 0.16962 0.32252 0.32595 0.33818 0.50967 0.51321 0.51981 0.64254 0.6463 0.83099 0.83458 0.83974 1.00102 1.00614 1.01209 1.16741 1.17347 1.17971 1.33508 1.33946 1.50245 1.5063 1.66593 1.67028 1.6758 1.85692 1.86078 1.86561 2.06898 2.07322 2.19746 2.20532 2.34184 2.34617 2.35215 2.48392 2.48837 2.63676 2.64006 2.82779 2.83233 2.9925 2.99754 3.16239 3.16684 3.17323 3.31408 3.31809 3.44864 3.4528 3.59308 3.5981 3.76642 3.76998 4.09792 4.1019 4.34648 4.35228 4.50359 4.50688 4.63029 4.63575 4.82095 4.82409 4.82831 
37 0.14916 0.15514 0.30621 0.49298 0.49843 0.62578 0.81453 0.82031 0.98638 1.15255 1.31654 1.48538 1.49148 1.65254 1.8411 2.05437 2.18187 2.32655 2.46926 2.62126 2.81131 2.81748 2.97534 3.14687 3.15331 3.29641 3.43369 3.57704 3.74989 3.75572 4.08344 4.33209 4.48709 4.49339 4.61487 4.80592 4.81104 
3 0.1732 1.86369 4.82665 
5 0.50953 0.82907 1.85837 4.09788 4.82267 
0 
17 0.17001 0.32634 0.51389 0.64726 0.83492 1.506 1.86212 2.07433 2.6389 2.83267 2.99657 3.16811 3.7694 4.34948 4.50787 4.63652 4.82589 
26 0.15886 0.31741 0.50245 0.63569 0.82341 0.99927 1.16333 1.32846 1.49552 1.66019 1.8531 2.06491 2.339 2.47796 2.63121 2.82161 2.98605 3.15945 3.30768 3.44314 3.5888 3.76217 4.34179 4.49887 4.62871 4.81505 
72 0.15407 0.15873 0.31117 0.31529 0.32047 0.49802 0.50137 0.50488 0.63094 0.63511 0.64253 0.81895 0.823 0.82549 0.99127 0.99643 1.00239 1.15749 1.16353 1.16814 1.32115 1.32658 1.33049 1.48981 1.49459 1.50004 1.65437 1.65867 1.66636 1.84589 1.85102 1.85505 2.05926 2.06356 2.18515 2.19066 2.33142 2.33555 2.47184 2.47604 2.48169 2.62601 2.6295 2.81623 2.81996 2.82456 2.98039 2.98408 3.15191 3.15653 3.16082 3.30126 3.30666 3.3099 3.43698 3.44196 3.58209 3.58607 3.75475 3.75921 3.76257 4.0883 4.09288 4.33693 4.34156 4.49195 4.49655 4.61531 4.6233 4.62909 4.8108 4.81399 
5 0.5198 2.64563 3.32463 3.77633 4.51288 
34 0.16809 0.32403 0.51084 0.64363 0.65068 0.8332 0.83849 1.00299 1.17288 1.33666 1.50486 1.66708 1.85686 1.8631 2.07223 2.20067 2.3429 2.48517 2.63883 2.82866 2.83644 2.99352 3.16593 3.31669 3.45116 3.59446 3.76819 3.77681 4.09948 4.34728 4.50587 4.63437 4.82319 4.82917 
35 0.15871 0.31301 0.31853 0.50104 0.63335 0.82493 0.9928 1.00043 1.15897 1.16826 1.32768 1.4953 1.65908 1.8474 1.85454 2.06134 2.19135 2.33278 2.4766 2.62831 2.81973 2.82867 2.98456 3.15369 3.15923 3.30743 3.4386 3.58525 3.75956 4.08988 4.33798 4.49693 4.62469 4.81253 4.81865 
57 0.15015 0.15473 0.30676 0.31125 0.493 0.49806 0.62567 0.63075 0.81611 0.82052 0.98802 0.99527 1.15328 1.16284 1.31766 1.32544 1.48553 1.49145 1.64647 1.65475 1.84287 1.84768 2.05607 2.05991 2.18143 2.18941 2.3278 2.3318 2.46584 2.47253 2.62152 2.62624 2.81113 2.81638 2.97519 2.9816 3.14814 3.1529 3.29698 3.30486 3.42969 3.43575 3.44253 3.57691 3.58187 3.75132 3.75666 4.08504 4.08858 4.33393 4.33704 4.4884 4.49433 4.61237 4.62174 4.80707 4.81046 
99 0.15406 0.15777 0.16083 0.16526 0.3107 0.31363 0.31714 0.32069 0.49691 0.50138 0.50452 0.50832 0.62952 0.63348 0.63712 0.82006 0.82371 0.82642 0.8303 0.99188 0.9958 0.99897 1.1569 1.1608 1.16538 1.16941 1.32139 1.32628 1.32972 1.48927 1.49361 1.49678 1.50057 1.64964 1.65641 1.6596 1.66438 1.8467 1.84978 1.85376 2.05997 2.06347 2.06744 2.18495 2.19016 2.1952 2.33179 2.33485 2.33835 2.46728 2.4731 2.47676 2.48113 2.62462 2.6285 2.63121 2.81495 2.81913 2.82212 2.82595 2.97901 2.98402 2.98677 3.15205 3.15521 3.15847 3.16229 3.30085 3.30507 3.30882 3.31295 3.43261 3.43862 3.44309 3.44777 3.58077 3.58483 3.58823 3.59355 3.75521 3.7591 3.76202 4.08898 4.09224 4.0972 4.33798 4.3409 4.34535 4.49241 4.49673 4.49955 4.61549 4.62193 4.62552 4.63297 4.81117 4.81411 4.81712 4.82051 
26 0.16922 0.32518 0.5103 0.64439 0.83425 1.00407 1.17346 1.50655 1.66934 1.86056 2.06965 2.20037 2.34185 2.48422 2.82861 2.99132 3.16693 3.31828 3.45418 3.5982 3.76977 4.0986 4.34659 4.50867 4.63451 4.82361 
59 0.16704 0.17103 0.32365 0.32854 0.51082 0.51522 0.64346 0.6483 0.83162 0.83536 0.8515 1.00218 1.00702 1.02714 1.17129 1.17757 1.3369 1.3425 1.5025 1.50654 1.66698 1.67206 1.85714 1.86232 2.07019 2.07513 2.19714 2.2051 2.34289 2.34839 2.48414 2.48803 2.63717 2.64119 2.82901 2.83316 2.99157 2.99534 3.1641 3.16814 3.31355 3.31865 3.44935 3.45388 3.59339 3.59837 3.76762 3.77198 4.09948 4.1044 4.34779 4.35481 4.50377 4.50807 4.63074 4.6355 4.82253 4.82608 4.84249 
39 0.16028 0.16486 0.31694 0.3216 0.505 0.51027 0.63771 0.82488 0.82894 0.99652 1.003 1.16308 1.17115 1.33012 1.49778 1.66118 1.66817 1.85081 1.85643 2.06472 2.19372 2.33683 2.3432 2.47978 2.63333 2.8237 2.98718 3.16019 3.31006 3.44381 3.58787 3.59669 3.76337 4.09356 4.34208 4.50056 4.62685 4.81703 4.82203 
90 0.1771 0.18017 0.18395 0.33345 0.33705 0.34021 0.52065 0.52329 0.52655 0.53234 0.65355 0.65711 0.66081 0.84215 0.84568 0.84886 0.85516 1.01361 1.01759 1.02159 1.1816 1.18561 1.18968 1.34597 1.34911 1.35293 1.51382 1.51693 1.52092 1.67822 1.68192 1.68715 1.86829 1.87196 1.87536 1.88339 2.08097 2.08431 2.08911 2.20889 2.21326 2.22066 2.35337 2.35689 2.36081 2.36759 2.49552 2.4989 2.50394 2.648 2.65113 2.65588 2.83929 2.84229 2.84621 3.00297 3.00598 3.01044 3.1749 3.17842 3.18132 3.18724 3.32484 3.32856 3.33185 3.45958 3.46333 3.46698 3.60451 3.6077 3.61199 3.77809 3.78137 3.78423 3.79178 4.10981 4.11297 4.11721 4.35841 4.36125 4.36557 4.51484 4.51839 4.52215 4.64361 4.64889 4.83279 4.83553 4.83863 4.8433 
78 0.15299 0.15726 0.16273 0.30893 0.3125 0.31678 0.49546 0.50022 0.50442 0.62775 0.63258 0.63649 0.81861 0.82298 0.82586 0.9904 0.99478 1.00041 1.15532 1.16043 1.16729 1.32012 1.3253 1.33215 1.48826 1.49327 1.49893 1.64901 1.65617 1.6597 1.84521 1.84904 1.85385 2.05845 2.06223 2.18396 2.18978 2.33024 2.3337 2.34018 2.46604 2.47249 2.47609 2.62211 2.62685 2.63008 2.81374 2.81819 2.82298 2.97756 2.98283 3.15046 3.15406 3.15794 3.29947 3.30429 3.30895 3.43204 3.43768 3.44209 3.57933 3.58379 3.58994 3.75379 3.75836 3.76323 4.0874 4.09116 4.33629 4.34009 4.49075 4.49551 4.61459 4.62115 4.62926 4.80959 4.81293 4.81775 
53 0.15299 0.15779 0.31039 0.31584 0.49779 0.5023 0.63013 0.6354 0.81785 0.82233 0.82734 0.99072 0.99809 1.15713 1.32156 1.32767 1.48976 1.49456 1.65536 1.66175 1.84532 1.85115 2.05875 2.06621 2.18729 2.33069 2.33651 2.47195 2.47781 2.62586 2.62997 2.81559 2.81999 2.9799 2.98483 3.15121 3.15686 3.3009 3.30734 3.43644 3.44313 3.58122 3.58673 3.75437 3.7594 4.08768 4.33634 4.49152 4.49636 4.61849 4.62741 4.81032 4.81454 
32 0.15469 0.30999 0.49739 0.63042 0.82014 0.98973 1.15714 1.32189 1.4903 1.65493 1.84416 2.05745 2.18766 2.32982 2.47267 2.62537 2.81527 2.9797 3.15062 3.15858 3.30083 3.43624 3.58093 3.75321 3.759 4.08656 4.33505 4.49081 4.4972 4.62183 4.80926 4.8151 
30 0.16417 0.3199 0.32541 0.5089 0.64032 0.82804 0.83366 1.00019 1.1676 1.33346 1.4999 1.66411 1.8544 2.06745 2.19635 2.34005 2.48183 2.63532 2.82604 2.99049 3.16144 3.31203 3.44723 3.59127 3.76478 4.09655 4.34552 4.50133 4.63052 4.82004 
83 0.14527 0.14956 0.15323 0.30147 0.3051 0.30906 0.48806 0.49272 0.49618 0.62067 0.62509 0.6293 0.81081 0.81468 0.81822 0.82444 0.9832 0.987 0.99172 1.14767 1.15176 1.15744 1.31255 1.31756 1.32175 1.48066 1.48521 1.48896 1.64189 1.64847 1.6523 1.83793 1.84096 1.8453 2.05118 2.05455 2.1765 2.18237 2.18964 2.32279 2.32611 2.33056 2.45959 2.46508 2.46951 2.61529 2.61963 2.62306 2.80637 2.81078 2.8143 2.82094 2.97012 2.97507 2.97883 3.14293 3.14627 3.15041 3.29211 3.29658 3.30096 3.42491 3.43037 3.4352 3.572 3.57644 3.58096 3.74661 3.75077 3.7541 4.08008 4.08315 4.32906 4.33174 4.48332 4.48711 4.49063 4.60742 4.61418 4.61875 4.80223 4.80546 4.80855 
142 0.13728 0.14047 0.14316 0.14537 0.14821 0.29339 0.29682 0.29931 0.30168 0.30396 0.48019 0.48349 0.48622 0.48826 0.4906 0.49471 0.61148 0.61516 0.61814 0.62065 0.62286 0.62734 0.80265 0.80588 0.80866 0.81076 0.8132 0.81653 0.97545 0.97784 0.98072 0.98333 0.98683 1.1395 1.14317 1.14635 1.14934 1.15283 1.30444 1.30756 1.31121 1.31359 1.31646 1.47248 1.47596 1.47891 1.48118 1.4841 1.63368 1.63936 1.64248 1.6449 1.64888 1.83016 1.8324 1.83477 1.83725 1.83979 2.0434 2.04564 2.04801 2.05082 2.16857 2.17232 2.17594 2.17978 2.31504 2.31764 2.32003 2.32267 2.32593 2.45028 2.45568 2.45894 2.46152 2.46417 2.60698 2.61108 2.61374 2.6159 2.61896 2.79864 2.80206 2.80462 2.80667 2.80942 2.81316 2.96213 2.96554 2.96887 2.97093 2.97474 3.13496 3.13776 3.14008 3.14263 3.14466 3.14823 3.28406 3.28714 3.29029 3.29307 3.29549 3.41684 3.42217 3.42454 3.42731 3.42989 3.56419 3.56755 3.57016 3.57284 3.57632 3.7389 3.74133 3.74404 3.74621 3.74819 4.07236 4.07467 4.07693 4.07964 4.32119 4.32324 4.32529 4.32841 4.4753 4.47808 4.48123 4.48325 4.48578 4.59933 4.60339 4.6071 4.61019 4.61491 4.7946 4.79717 4.79917 4.80131 4.80392 4.99802 
37 0.15352 0.15867 0.31045 0.31837 0.49671 0.50169 0.62984 0.8183 0.82338 0.99061 1.1568 1.32073 1.48946 1.49449 1.65387 1.84536 2.0586 2.18586 2.33078 2.47074 2.47654 2.6251 2.81523 2.82697 2.97901 2.98461 3.15108 3.30056 3.3094 3.43645 3.58088 3.75404 4.08767 4.33636 4.49136 4.61875 4.81015 
0 
61 0.17478 0.17919 0.3305 0.33432 0.342 0.51797 0.52193 0.52943 0.65118 0.65514 0.84018 0.84519 1.01041 1.016 1.18008 1.18464 1.34331 1.34774 1.51187 1.51652 1.67507 1.6819 1.86516 1.86978 1.8774 2.0776 2.08243 2.20795 2.35118 2.35777 2.36938 2.49304 2.49867 2.64519 2.64967 2.83684 2.84232 3.0008 3.00703 3.17293 3.17655 3.18511 3.32335 3.3275 3.45702 3.46116 3.60228 3.60836 3.77599 3.78106 4.10655 4.11143 4.35509 4.36079 4.513 4.51762 4.64167 4.65233 4.82992 4.83422 4.84178 
92 0.17664 0.17961 0.18455 0.33199 0.33557 0.33883 0.34568 0.52059 0.52361 0.52735 0.5363 0.65275 0.65656 0.66033 0.84301 0.84564 0.8495 1.01232 1.01679 1.02159 1.17988 1.18471 1.18822 1.34435 1.34823 1.35195 1.36316 1.51352 1.51719 1.52304 1.67708 1.68112 1.68713 1.86706 1.87087 1.87438 1.8814 2.07979 2.08372 2.09017 2.20865 2.21374 2.22043 2.35186 2.35631 2.36085 2.36777 2.49595 2.50018 2.50616 2.64803 2.65073 2.65584 2.83933 2.84252 2.8465 3.0032 3.00632 3.01206 3.17336 3.1773 3.1804 3.1875 3.32336 3.32752 3.33065 3.45923 3.46283 3.46715 3.60364 3.60781 3.61279 3.77867 3.78135 3.78576 3.79507 4.10845 4.1118 4.11846 4.35742 4.36051 4.36622 4.51523 4.51794 4.52219 4.6429 4.6473 4.65932 4.83202 4.83467 4.83809 4.84318 
5 0.32446 0.83593 1.00417 1.86106 4.8241 
1 1.51107 
56 0.15808 0.16176 0.31414 0.31886 0.32572 0.50221 0.50554 0.63426 0.63829 0.82294 0.82691 0.83129 0.99486 1.00011 1.16075 1.16787 1.32577 1.33057 1.49406 1.49783 1.6591 1.66429 1.84932 1.85437 2.06269 2.18935 2.19957 2.33456 2.34009 2.476 2.47992 2.62957 2.63288 2.82001 2.82331 2.8291 2.98363 2.98748 3.15526 3.15983 3.30502 3.31006 3.44013 3.44501 3.58573 3.59023 3.75882 3.76292 4.09182 4.34014 4.49592 4.49997 4.62121 4.62727 4.81418 4.81728 
80 0.14496 0.14912 0.15272 0.30141 0.30493 0.30877 0.48799 0.49258 0.49575 0.62053 0.62495 0.62884 0.81053 0.81429 0.8176 0.98295 0.9869 0.99136 1.14787 1.1519 1.15689 1.31258 1.31773 1.3215 1.48039 1.48499 1.48844 1.64168 1.64872 1.65283 1.83769 1.84084 1.84478 2.05094 2.05437 2.17651 2.18231 2.32262 2.32594 2.33013 2.45951 2.46512 2.46906 2.61546 2.61965 2.62284 2.80625 2.81065 2.81385 2.97016 2.97539 2.97903 3.14289 3.14627 3.14996 3.29203 3.29649 3.30044 3.42472 3.43018 3.43495 3.57192 3.57633 3.58037 3.74633 3.75052 3.75354 4.07985 4.08299 4.32879 4.33157 4.48324 4.48743 4.49042 4.60741 4.61398 4.61898 4.802 4.80517 4.8082 
0 
29 0.16911 0.32642 0.51397 0.64831 0.83453 1.00827 1.17673 1.33947 1.50788 1.67294 1.86232 2.07593 2.20935 2.3466 2.35753 2.48909 2.63946 2.83364 2.99775 3.16825 3.31844 3.45421 3.60161 3.77107 4.1141 4.35205 4.50774 4.6359 4.82468 
28 0.15886 0.31602 0.50171 0.63509 0.8238 0.99545 1.16419 1.32753 1.49456 1.65912 1.84982 2.06161 2.19175 2.33398 2.47627 2.62912 2.81987 2.98398 3.15686 3.30743 3.44174 3.58472 3.75944 4.09037 4.33822 4.49632 4.62609 4.81344 
56 0.15269 0.15772 0.309 0.31411 0.49516 0.50026 0.62829 0.63375 0.81806 0.82298 0.98963 0.99572 1.15533 1.16243 1.31957 1.32567 1.48787 1.49356 1.65017 1.65639 1.84436 1.84966 2.05761 2.06245 2.18368 2.1908 2.32965 2.33492 2.46815 2.47429 2.62332 2.62823 2.81344 2.81853 2.97725 2.98292 3.14981 3.15532 3.29928 3.30561 3.43279 3.43776 3.57913 3.58449 3.75304 3.75848 4.08663 4.09146 4.33539 4.34041 4.49013 4.49564 4.61419 4.62279 4.809 4.81304 
31 0.16558 0.32197 0.50943 0.64262 0.83097 1.00353 1.17257 1.33479 1.50247 1.66651 1.85693 2.06945 2.20138 2.34164 2.34918 2.48545 2.63645 2.82716 2.83395 2.99135 3.16401 3.31465 3.44935 3.59438 3.7672 4.09874 4.34632 4.50448 4.63306 4.82055 4.82699 
96 0.17694 0.1798 0.18381 0.33237 0.33578 0.33869 0.34554 0.52059 0.52337 0.52651 0.53306 0.65277 0.65664 0.66037 0.84295 0.84547 0.84906 0.86152 1.01296 1.01662 1.02081 1.02907 1.18045 1.18459 1.18822 1.34541 1.34861 1.35237 1.36441 1.51316 1.51599 1.51964 1.53577 1.67728 1.68108 1.68667 1.86769 1.8713 1.87443 1.88254 2.07963 2.08271 2.08731 2.20991 2.21538 2.35209 2.35545 2.35963 2.36513 2.49467 2.49819 2.50292 2.64717 2.65006 2.65562 2.83823 2.84119 2.84503 2.85025 3.00337 3.00664 3.01434 3.1742 3.17728 3.18048 3.18575 3.3255 3.32839 3.33191 3.45895 3.46275 3.46662 3.6039 3.60773 3.61229 3.62157 3.77723 3.78041 3.78375 3.78904 4.10859 4.11166 4.11774 4.35727 4.36057 4.36586 4.51343 4.51699 4.5207 4.52824 4.64366 4.64804 4.83237 4.83493 4.83828 4.84422 
68 0.15686 0.16084 0.16459 0.31435 0.31843 0.32221 0.50195 0.50521 0.50981 0.63432 0.63844 0.82247 0.82639 0.82943 0.99425 0.99862 1.00228 1.16061 1.16567 1.1724 1.32491 1.33039 1.49282 1.49702 1.65878 1.6624 1.66697 1.84908 1.85324 1.85663 2.06215 2.06591 2.19025 2.19451 2.33427 2.33905 2.47561 2.47917 2.62926 2.6328 2.8198 2.82333 2.82874 2.98368 2.98736 3.15522 3.15995 3.16535 3.30528 3.31046 3.44043 3.44511 3.58502 3.58866 3.59678 3.75866 3.76323 4.09114 4.09514 4.33965 4.3436 4.4954 4.49989 4.61988 4.6262 4.81391 4.81715 4.82231 
32 0.16637 0.32239 0.50894 0.51528 0.64173 0.83318 1.00433 1.16842 1.17635 1.33446 1.50278 1.66784 1.85914 2.06999 2.19882 2.34129 2.48335 2.63598 2.82896 2.99014 3.16229 3.16749 3.31383 3.44848 3.59228 3.76604 3.77171 4.09863 4.34627 4.50411 4.6296 4.82182 
21 0.16435 0.32121 0.50926 0.83214 1.00317 1.1727 1.50048 1.66301 1.85673 2.34183 2.48133 2.63426 2.82696 2.99129 3.45168 3.59308 3.76519 4.09668 4.34402 4.50308 4.81954 
39 0.15528 0.16034 0.31123 0.49899 0.50563 0.63247 0.82086 0.82589 0.99148 1.1577 1.32137 1.49071 1.49579 1.65612 1.84592 2.05912 2.18534 2.33137 2.47314 2.62675 2.81788 2.98011 2.98667 3.15209 3.15901 3.30138 3.30962 3.43765 3.44509 3.58181 3.75469 3.76135 4.08812 4.33684 4.49194 4.49974 4.61573 4.81079 4.81763 
111 0.14474 0.14852 0.15129 0.1542 0.30086 0.30426 0.30743 0.3102 0.48747 0.49147 0.49396 0.49657 0.50076 0.61983 0.62364 0.62655 0.6294 0.81008 0.81348 0.81665 0.81914 0.98268 0.98548 0.989 0.99295 1.14695 1.1507 1.15456 1.15828 1.31182 1.31537 1.3189 1.3221 1.47992 1.48383 1.48685 1.48963 1.64126 1.6476 1.65049 1.65389 1.83739 1.83991 1.84312 1.84642 2.05064 2.05324 2.05606 2.17593 2.18099 2.18432 2.32227 2.32507 2.32808 2.33165 2.45819 2.46373 2.46714 2.46985 2.47483 2.61446 2.61867 2.62162 2.62419 2.80584 2.80985 2.8125 2.81525 2.82025 2.9695 2.97363 2.97662 2.97995 3.14233 3.14537 3.14858 3.15106 3.29155 3.29503 3.29865 3.30147 3.42422 3.42991 3.43301 3.43602 3.57146 3.57533 3.57804 3.58129 3.74616 3.74935 3.75221 3.7545 4.07958 4.08217 4.08517 4.32854 4.33073 4.33374 4.48267 4.48565 4.48905 4.4916 4.60677 4.61241 4.61642 4.6207 4.80175 4.80457 4.80688 4.80969 
32 0.15105 0.30738 0.49335 0.62661 0.81638 0.82414 0.98797 1.1535 1.31766 1.32647 1.48603 1.65213 1.84266 2.0559 2.1816 2.32796 2.4664 2.47367 2.62161 2.81157 2.9754 3.14809 3.29749 3.43374 3.57747 3.75135 3.75914 4.08495 4.33366 4.48835 4.61252 4.80726 
41 0.15399 0.16068 0.30924 0.31707 0.49679 0.50212 0.62964 0.81897 0.82347 0.98929 1.15548 1.16495 1.32006 1.32744 1.48959 1.6552 1.84383 1.85192 2.05709 2.18648 2.32933 2.47222 2.62455 2.81461 2.82065 2.97924 3.1501 3.15709 3.29955 3.30713 3.4367 3.58038 3.75303 3.75857 4.08617 4.33479 4.48995 4.49571 4.61726 4.8088 4.81424 
6 0.16615 0.3206 0.82825 1.00024 1.66391 1.85545 
64 0.14388 0.14826 0.30019 0.30425 0.30888 0.4864 0.49081 0.49506 0.61946 0.62372 0.62993 0.80927 0.81378 0.81879 0.98096 0.98578 1.14661 1.15225 1.31087 1.31652 1.47912 1.48397 1.64215 1.64802 1.8357 1.83979 2.04892 2.0527 2.17509 2.18154 2.32089 2.32471 2.45964 2.46557 2.61458 2.61886 2.80464 2.80907 2.81448 2.96862 2.97379 3.14112 3.14528 3.14917 3.29052 3.296 3.42544 3.43058 3.57038 3.57468 3.74432 3.74879 3.75223 4.07794 4.08165 4.32676 4.33014 4.48141 4.48619 4.60598 4.61405 4.80018 4.80339 4.80766 
28 0.17687 0.33271 0.51955 0.65274 0.84222 1.01401 1.18331 1.3445 1.51329 1.67862 1.86884 2.07696 2.35911 2.49697 2.64465 2.83754 2.99998 3.17442 3.32433 3.45863 3.60587 3.77726 4.10616 4.3559 4.51306 4.6439 4.8321 4.85059 
31 0.16984 0.32581 0.33119 0.51335 0.64668 0.83548 0.84201 1.00708 1.17288 1.33868 1.50635 1.66946 1.86009 2.07311 2.20037 2.34521 2.48782 2.64161 2.83138 2.83794 2.99578 3.16829 3.31876 3.45337 3.59708 3.77239 4.10193 4.34957 4.50828 4.63593 4.82495 
29 0.1574 0.31402 0.50009 0.63368 0.82181 0.82887 0.99448 1.16242 1.32592 1.49346 1.65796 1.84713 2.06062 2.18974 2.33369 2.47487 2.62828 2.81841 2.98332 3.15453 3.3056 3.44051 3.58418 3.75799 4.08906 4.33702 4.49534 4.62486 4.81223 
33 0.16332 0.32009 0.50744 0.51253 0.63982 0.83095 1.00078 1.16752 1.33271 1.49964 1.66402 1.85396 1.8603 2.06641 2.1965 2.33898 2.34442 2.48114 2.63447 2.82524 2.83044 2.98952 3.16221 3.31263 3.44584 3.58991 3.7655 4.09527 4.34404 4.50263 4.6306 4.81904 4.82423 
5 0.32276 0.83017 1.0039 1.67075 1.85912 
24 0.16436 0.32099 0.50756 0.64323 1.16914 1.3338 1.50262 1.85716 2.0666 2.1972 2.34184 2.48348 2.63366 2.82503 2.98891 3.16152 3.3123 3.44888 3.59061 3.76438 4.09524 4.34232 4.50086 4.81816 
30 0.16147 0.31823 0.50676 0.63934 0.82714 0.99897 1.16935 1.33392 1.49867 1.66073 1.8516 1.85753 2.06575 2.19993 2.33773 2.4802 2.6327 2.82407 2.98794 3.16154 3.31257 3.44666 3.58835 3.76379 4.0946 4.3421 4.50083 4.63289 4.81743 4.8238 
57 0.17613 0.18058 0.33319 0.33726 0.51973 0.52392 0.6519 0.65587 0.84263 0.84707 1.01356 1.01858 1.18311 1.18945 1.34594 1.3532 1.51241 1.51718 1.67634 1.68289 1.86764 1.87186 1.88296 2.07877 2.08293 2.20932 2.35274 2.35998 2.49327 2.49833 2.64617 2.64973 2.83773 2.84276 3.00144 3.00661 3.17456 3.17822 3.32555 3.3297 3.45915 3.46326 3.60413 3.60886 3.77731 3.78084 4.10808 4.11406 4.35591 4.36169 4.51437 4.51911 4.64232 4.65012 4.83096 4.83479 4.84061 
79 0.15479 0.15804 0.16104 0.31177 0.31554 0.31912 0.49894 0.50176 0.50545 0.63169 0.63466 0.63867 0.8196 0.82272 0.82512 0.82853 0.99141 0.99513 0.99916 1.15786 1.16257 1.16781 1.32144 1.32645 1.33073 1.49068 1.49439 1.49961 1.65566 1.65869 1.66385 1.8462 1.84975 1.85367 2.05943 2.06282 2.18586 2.1905 2.33184 2.33543 2.34096 2.47236 2.47578 2.48116 2.62672 2.6297 2.81699 2.82008 2.82549 2.9801 2.98399 2.9893 3.15251 3.15697 3.16059 3.30138 3.30579 3.30915 3.4378 3.44139 3.44673 3.58244 3.58538 3.59114 3.75487 3.75894 3.76185 4.08856 4.09188 4.33731 4.34011 4.49228 4.49647 4.49971 4.61638 4.62401 4.81124 4.81411 4.81842 
38 0.16865 0.32456 0.33147 0.51278 0.64396 0.83407 1.0022 1.00779 1.17242 1.17871 1.3375 1.50429 1.66689 1.67402 1.85764 1.86322 2.07218 2.19995 2.34452 2.3532 2.48592 2.63927 2.83001 2.83735 2.99416 3.1659 3.17087 3.3174 3.45117 3.59476 3.60224 3.76962 4.10155 4.34781 4.50627 4.63452 4.82269 4.82854 
73 0.16214 0.16499 0.16925 0.31802 0.32132 0.32439 0.50561 0.50878 0.51391 0.6381 0.64173 0.82736 0.83036 0.83395 0.99748 1.00191 1.00688 1.16391 1.16927 1.17287 1.32815 1.33243 1.33614 1.498 1.50112 1.6621 1.66594 1.67161 1.8527 1.85664 1.86012 2.06592 2.07 2.19449 2.2 2.33811 2.34251 2.348 2.4791 2.48253 2.63287 2.63561 2.82326 2.82636 2.83096 2.98763 2.99009 3.15884 3.16275 3.16633 3.30966 3.31341 3.31724 3.44396 3.44827 3.45432 3.58813 3.59203 3.60039 3.76248 3.76601 3.77756 4.09443 4.09837 4.343 4.34597 4.49881 4.50245 4.62509 4.63061 4.81738 4.81992 4.82423 
3 1.84753 4.33738 4.81369 
100 0.1467 0.15112 0.15398 0.15903 0.30295 0.3068 0.31008 0.31363 0.4894 0.49429 0.49707 0.50055 0.62225 0.627 0.63052 0.81238 0.81646 0.81919 0.82321 0.98442 0.98839 0.99195 1.14918 1.15368 1.15789 1.16198 1.31387 1.31949 1.32276 1.48207 1.48717 1.4899 1.49471 1.64288 1.65037 1.6536 1.65902 1.83916 1.84209 1.84558 1.85025 2.05242 2.0556 2.05926 2.17782 2.1841 2.1903 2.32406 2.32737 2.33096 2.46034 2.4671 2.47022 2.47466 2.61676 2.62161 2.62429 2.80758 2.81237 2.81504 2.81927 2.97153 2.97711 2.97997 3.14438 3.14777 3.15137 3.15473 3.29345 3.29854 3.30185 3.30545 3.42585 3.43201 3.4359 3.43957 3.57332 3.57807 3.5817 3.74785 3.75218 3.75486 3.75969 4.08134 4.08418 4.08778 4.3303 4.33262 4.33708 4.48467 4.48915 4.49167 4.49786 4.60872 4.61538 4.61936 4.80346 4.80664 4.80931 4.813 
2 1.86426 4.34705 
56 0.14723 0.15244 0.30342 0.30841 0.48962 0.49472 0.62269 0.62804 0.81267 0.81799 0.98439 0.99164 1.14998 1.15719 1.31429 1.32093 1.48243 1.4881 1.64605 1.65301 1.83913 1.84459 2.05235 2.05709 2.17823 2.18891 2.32422 2.32893 2.46373 2.47017 2.61808 2.62294 2.8078 2.81303 2.97188 2.97784 3.14449 3.14981 3.29381 3.30051 3.42936 3.43608 3.57356 3.57866 3.74774 3.75325 4.08133 4.086 4.33018 4.33438 4.48483 4.49051 4.6091 4.61936 4.8035 4.80719 
93 0.16079 0.16423 0.1679 0.31755 0.32098 0.32429 0.50248 0.50685 0.5093 0.51264 0.63629 0.63957 0.643 0.64741 0.82626 0.82976 0.83238 0.99744 1.00111 1.00508 1.16317 1.16704 1.17101 1.1752 1.32749 1.33228 1.33575 1.33946 1.49605 1.49996 1.503 1.66023 1.6639 1.66874 1.85225 1.85503 1.85882 2.06549 2.06868 2.07228 2.19088 2.19577 2.20003 2.33744 2.34034 2.34424 2.47728 2.48115 2.48429 2.63176 2.63467 2.63725 2.82045 2.82476 2.82732 2.83123 2.98517 2.98931 2.99171 3.15778 3.1612 3.16429 3.16753 3.30737 3.31168 3.31474 3.31807 3.44338 3.44674 3.44995 3.58703 3.59049 3.5941 3.76094 3.76458 3.76741 3.77114 4.09446 4.09699 4.10065 4.34331 4.34574 4.35051 4.49816 4.50233 4.5049 4.62248 4.62738 4.63079 4.63551 4.81718 4.81961 4.82311 
61 0.15614 0.16049 0.31255 0.31711 0.49821 0.50276 0.50661 0.63248 0.63738 0.8216 0.82567 0.8304 0.99243 0.99809 1.15847 1.16438 1.32218 1.32796 1.49107 1.4958 1.50049 1.65504 1.65941 1.84715 1.85202 2.06039 2.06505 2.18635 2.1924 2.33249 2.33762 2.47199 2.47764 2.62661 2.6313 2.81568 2.82087 2.82612 2.97992 2.98533 3.15317 3.15827 3.16336 3.30192 3.30826 3.43852 3.443 3.58155 3.58619 3.75591 3.76142 4.08955 4.09419 4.33834 4.34317 4.49272 4.49818 4.61939 4.62531 4.81212 4.81547 
49 0.16033 0.16361 0.31616 0.32053 0.50417 0.50839 0.63617 0.6407 0.82438 0.82803 0.99562 1.0009 1.1619 1.16857 1.3286 1.33271 1.49638 1.50002 1.66044 1.66462 1.85111 1.85584 2.06479 2.19231 2.33713 2.34259 2.47792 2.48419 2.63172 2.82251 2.82728 2.98666 2.99163 3.15748 3.16195 3.30855 3.3122 3.44226 3.44862 3.58758 3.59479 3.76152 3.76505 4.09311 4.3414 4.49983 4.62672 4.81591 4.81894 
5 1.86464 2.07529 2.20666 3.77177 4.50784 
63 0.18043 0.18492 0.33589 0.33975 0.34946 0.52342 0.52719 0.53435 0.65562 0.65996 0.67214 0.8462 0.8506 1.01771 1.02243 1.18456 1.18973 1.34893 1.35351 1.51677 1.52133 1.6805 1.6866 1.87179 1.87596 1.88682 2.08286 2.08711 2.21422 2.3586 2.36467 2.49806 2.50335 2.65034 2.65387 2.84243 2.84711 3.00575 3.0107 3.17699 3.18078 3.1863 3.32814 3.33201 3.46216 3.46652 3.60746 3.61281 3.78137 3.78476 3.79425 4.11169 4.11657 4.36003 4.36509 4.51748 4.52094 4.52788 4.64629 4.6532 4.83513 4.83954 4.84655 
36 0.16492 0.3203 0.32567 0.50812 0.64137 0.83089 1.00006 1.00634 1.16768 1.17613 1.33398 1.50138 1.66483 1.85457 1.86123 2.06728 2.20855 2.34024 2.48288 2.63579 2.82653 2.83373 2.99063 3.16131 3.16783 3.31347 3.44807 3.59187 3.76559 3.77135 4.0963 4.34459 4.50322 4.63147 4.81951 4.82394 
56 0.16605 0.16957 0.32263 0.32627 0.51011 0.51402 0.6425 0.64682 0.83079 0.83461 1.00231 1.00667 1.16855 1.17341 1.17807 1.3348 1.33938 1.50272 1.50658 1.66653 1.67046 1.85673 1.86074 2.06922 2.07297 2.19848 2.20391 2.34252 2.34694 2.48491 2.48858 2.63776 2.6407 2.82724 2.83134 2.99259 2.99626 3.16301 3.167 3.31382 3.31809 3.44823 3.45299 3.59392 3.5981 3.76692 3.77053 4.09859 4.10199 4.34685 4.35106 4.50277 4.50698 4.63427 4.82241 4.82584 
0 
27 0.16522 0.32145 0.5082 0.64112 0.83076 1.00153 1.17299 1.3345 1.50111 1.66455 1.85575 2.06846 2.34035 2.48274 2.63557 2.82631 2.99066 3.16313 3.31436 3.44761 3.59138 3.76593 4.09699 4.34507 4.50309 4.63269 4.81972 
28 0.16499 0.32226 0.50867 0.64114 0.83133 1.00005 1.16725 1.3331 1.50149 1.66468 1.85465 2.06818 2.19599 2.33959 2.48229 2.63582 2.82592 2.9905 3.16361 3.31332 3.44719 3.59153 3.76689 4.0961 4.34443 4.50343 4.63109 4.81968 
44 0.16188 0.16735 0.31832 0.32221 0.50532 0.51015 0.63811 0.64247 0.8275 0.83119 0.99801 1.00274 1.16484 1.17207 1.33031 1.49847 1.66307 1.67104 1.85217 1.85649 2.06533 2.19509 2.33782 2.34459 2.47998 2.63301 2.82351 2.82994 2.98788 3.15954 3.16361 3.30974 3.31479 3.44501 3.5887 3.59449 3.76302 3.76908 4.09395 4.34209 4.50037 4.62755 4.8169 4.82083 
56 0.15872 0.16245 0.31464 0.31855 0.50227 0.50618 0.63461 0.63851 0.82289 0.82671 0.99459 1.0 1.16147 1.16671 1.32724 1.33118 1.49498 1.49899 1.65891 1.6635 1.84926 1.8534 2.06224 2.06659 2.19133 2.19844 2.33479 2.33891 2.47643 2.48109 2.62984 2.63305 2.82032 2.82419 2.98492 2.98923 3.15547 3.15948 3.30627 3.3103 3.44081 3.44526 3.58579 3.59031 3.75979 3.7631 4.09124 4.09575 4.33935 4.34425 4.49739 4.50077 4.62154 4.62659 4.8142 4.81773 
95 0.14999 0.15388 0.15721 0.30616 0.30949 0.31328 0.31738 0.49269 0.49678 0.49965 0.50331 0.62533 0.62914 0.633 0.6383 0.81539 0.81884 0.82239 0.82642 0.98789 0.99076 0.9951 1.15227 1.15594 1.16099 1.31709 1.3208 1.32497 1.32987 1.48522 1.48916 1.49269 1.49801 1.64631 1.65305 1.65602 1.8426 1.84514 1.84914 1.85348 2.05591 2.05853 2.0622 2.18114 2.18651 2.32747 2.33027 2.33387 2.46336 2.46904 2.47265 2.47692 2.61974 2.62387 2.62729 2.81099 2.81502 2.81813 2.82333 2.97476 2.97893 2.98242 3.1476 3.15065 3.15461 3.15845 3.29682 3.30039 3.30493 3.30876 3.42925 3.43528 3.43884 3.4435 3.57668 3.58049 3.58403 3.75135 3.75478 3.75813 4.08482 4.08739 4.09137 4.33388 4.33602 4.48792 4.49097 4.49479 4.61191 4.61804 4.62207 4.80694 4.80977 4.81232 4.81735 
21 0.16047 0.31829 0.50611 0.63892 0.82598 0.99705 1.49748 1.66262 1.85083 2.06436 2.33683 2.6326 2.82606 2.98762 3.16215 3.58801 3.76353 4.09292 4.34104 4.50074 4.81558 
56 0.14893 0.15441 0.30522 0.31055 0.49145 0.49695 0.62434 0.63022 0.81451 0.82024 0.98617 0.99359 1.1518 1.16135 1.31612 1.3239 1.48428 1.49013 1.6475 1.65323 1.84096 1.84629 2.05418 2.05927 2.18018 2.19063 2.32597 2.33095 2.46491 2.47098 2.61981 2.62528 2.80972 2.81538 2.97372 2.98011 3.14628 3.15195 3.29551 3.30324 3.43096 3.43652 3.57539 3.58114 3.74951 3.75529 4.08311 4.08803 4.33203 4.33662 4.48666 4.49256 4.61108 4.61998 4.80527 4.80921 
56 0.14938 0.15547 0.30588 0.31155 0.49194 0.49762 0.62454 0.63111 0.81524 0.8211 0.98692 0.99356 1.15236 1.16054 1.31666 1.32399 1.48481 1.49128 1.64677 1.65346 1.84177 1.84731 2.05494 2.05984 2.18052 2.18947 2.32673 2.3319 2.4652 2.47182 2.62038 2.62575 2.81011 2.81607 2.9742 2.98079 3.14702 3.15289 3.29608 3.30358 3.43272 3.43919 3.5759 3.58172 3.75023 3.75607 4.08391 4.0887 4.33285 4.33678 4.48734 4.49332 4.6115 4.62123 4.80601 4.80996 
24 0.15985 0.31599 0.50496 0.63885 0.82559 0.99706 1.49595 1.65993 1.85166 2.06314 2.33671 2.47761 2.63082 2.82423 2.98571 3.15894 3.3094 3.44389 3.58715 3.76145 4.09209 4.34034 4.49835 4.81531 
28 0.15826 0.31297 0.50103 0.63375 0.82243 0.99407 1.1619 1.32647 1.4944 1.65855 1.84773 2.06163 2.19115 2.33331 2.47611 2.62842 2.81887 2.98402 3.15375 3.30502 3.43929 3.58467 3.75759 4.0899 4.33843 4.49456 4.62704 4.81277 
2 2.34316 4.3479 
63 0.17261 0.17641 0.33008 0.33399 0.51548 0.51891 0.52341 0.64771 0.65239 0.8387 0.8427 1.01058 1.01489 1.17824 1.18275 1.34087 1.34514 1.50836 1.51245 1.67203 1.67672 1.86187 1.86683 1.87155 2.07541 2.07974 2.20511 2.21169 2.34776 2.35216 2.35735 2.48978 2.49481 2.64311 2.6474 2.83394 2.83812 2.84247 2.99809 3.00233 3.17083 3.17414 3.17924 3.32132 3.32495 3.45521 3.45916 3.59894 3.60267 3.61016 3.7735 3.77665 3.78229 4.10412 4.10795 4.35216 4.35711 4.51074 4.51503 4.64035 4.82749 4.831 4.83503 
88 0.16842 0.17134 0.17549 0.32311 0.32704 0.33024 0.34433 0.51128 0.51406 0.517 0.64458 0.64788 0.65275 0.83424 0.83688 0.84091 1.00405 1.00805 1.01194 1.17143 1.17625 1.18005 1.33636 1.33981 1.34403 1.5039 1.5071 1.5109 1.66754 1.67102 1.67552 1.85776 1.86176 1.86518 1.87279 2.07159 2.07475 2.08182 2.20102 2.20712 2.34399 2.34723 2.35125 2.35754 2.48613 2.48943 2.49421 2.63893 2.64179 2.65022 2.82925 2.83212 2.8356 2.84219 2.99432 2.9979 3.0055 3.16472 3.16835 3.17104 3.17651 3.31541 3.31889 3.32211 3.44993 3.45372 3.45743 3.59573 3.59924 3.60393 3.76958 3.77225 3.77761 4.1003 4.10358 4.11042 4.34861 4.35184 4.35659 4.50673 4.50937 4.51724 4.63539 4.64063 4.82292 4.82571 4.82912 4.83447 
81 0.1646 0.16805 0.17106 0.32102 0.32472 0.32779 0.50714 0.51067 0.51384 0.51902 0.64074 0.64521 0.64985 0.83031 0.83409 0.83818 1.00108 1.0057 1.0095 1.16815 1.17271 1.17707 1.33175 1.33618 1.34031 1.50054 1.50478 1.51937 1.66598 1.66962 1.67607 1.85599 1.85996 1.86345 1.87968 2.0694 2.07281 2.19589 2.20051 2.3415 2.34509 2.34993 2.35716 2.48323 2.4866 2.63624 2.6394 2.82711 2.83037 2.83479 2.9895 2.99375 3.00112 3.16233 3.16633 3.16973 3.31224 3.31659 3.31985 3.44757 3.45193 3.45768 3.59235 3.59603 3.60324 3.76458 3.7691 3.77161 4.09877 4.10206 4.3468 4.34979 4.50191 4.50637 4.51166 4.63059 4.63522 4.82059 4.82337 4.82654 4.83589 
63 0.15672 0.16057 0.31236 0.31678 0.50047 0.5039 0.63195 0.63663 0.8217 0.82597 0.99265 0.99726 1.15895 1.1642 1.3237 1.32854 1.33367 1.49208 1.49631 1.65565 1.65998 1.84703 1.8513 2.06023 2.06412 2.18928 2.19549 2.3324 2.33652 2.47255 2.47729 2.62695 2.63066 2.81798 2.82179 2.82863 2.98194 2.98584 3.15319 3.15805 3.16245 3.30296 3.30829 3.31269 3.43822 3.44268 3.583 3.58775 3.75644 3.76091 3.76474 4.08914 4.09325 4.3379 4.34204 4.49322 4.49791 4.50287 4.62049 4.62675 4.81199 4.81578 4.82033 
59 0.14808 0.15293 0.30431 0.30891 0.31502 0.49072 0.49613 0.50065 0.62357 0.62875 0.81374 0.81832 0.82229 0.98581 0.99238 1.15074 1.15976 1.31538 1.32315 1.4835 1.48948 1.64455 1.65278 1.84056 1.84509 2.05383 2.05812 2.17924 2.32541 2.32966 2.46331 2.47084 2.61847 2.62343 2.80893 2.81451 2.97292 2.97964 3.1457 3.15028 3.15501 3.29483 3.30312 3.42759 3.43378 3.57466 3.57992 3.7492 3.75503 4.08272 4.08678 4.33176 4.33528 4.48602 4.49187 4.6101 4.61977 4.80479 4.80853 
0 
113 0.14965 0.15346 0.15632 0.15944 0.30586 0.3093 0.31262 0.31568 0.4925 0.4965 0.49918 0.50183 0.50735 0.62463 0.62862 0.63163 0.63435 0.81495 0.81843 0.82156 0.82389 0.82781 0.98775 0.99055 0.99429 0.99836 1.15192 1.15578 1.15975 1.16355 1.31673 1.32048 1.32402 1.32717 1.48478 1.48886 1.49204 1.49474 1.6463 1.65279 1.65571 1.65942 1.84252 1.84513 1.84885 1.85211 2.05581 2.05853 2.06146 2.1809 2.18623 2.18988 2.19694 2.32738 2.33018 2.33334 2.33736 2.46293 2.46883 2.4723 2.4749 2.48064 2.61942 2.62366 2.6268 2.62947 2.81087 2.81484 2.81773 2.82074 2.82522 2.97447 2.97869 2.98177 2.98547 3.14741 3.15048 3.15406 3.15657 3.29654 3.30013 3.30401 3.30705 3.42926 3.43522 3.43835 3.44154 3.57652 3.58035 3.58324 3.58666 3.75125 3.75459 3.75753 3.75983 4.08472 4.08739 4.09084 4.33374 4.33596 4.3395 4.48765 4.4907 4.49426 4.49691 4.61173 4.61758 4.62174 4.62603 4.80684 4.80981 4.81216 4.81556 
65 0.15301 0.15733 0.30921 0.31424 0.31895 0.49517 0.50003 0.50488 0.62832 0.63274 0.63919 0.81842 0.82353 0.98999 0.99613 1.15559 1.16279 1.16845 1.31972 1.32623 1.48807 1.49326 1.49938 1.64865 1.65563 1.84471 1.85001 2.05797 2.06211 2.18322 2.1904 2.32975 2.33398 2.46827 2.47327 2.48009 2.62414 2.62802 2.81299 2.81814 2.8246 2.97746 2.98281 3.15021 3.156 3.29941 3.30685 3.43188 3.4371 3.44313 3.57911 3.58369 3.75331 3.75888 4.08693 4.09098 4.33582 4.33932 4.49047 4.496 4.61411 4.62307 4.80911 4.81269 4.81859 
1 3.76798 
15 0.31942 0.50527 0.63879 0.82916 1.17156 1.33204 1.85571 2.82379 3.15991 3.31319 3.44647 3.76335 4.09612 4.50145 4.81949 
43 0.16931 0.32263 0.32882 0.50989 0.51734 0.64245 0.83475 0.83981 1.00328 1.01239 1.16787 1.17761 1.33241 1.34245 1.50799 1.6677 1.67858 1.85706 1.86409 2.07811 2.19857 2.34327 2.34919 2.48979 2.6476 2.82741 2.83823 2.99874 3.16335 3.17068 3.3135 3.32194 3.44802 3.45651 3.59905 3.76677 3.77547 4.10283 4.35118 4.50305 4.51189 4.82517 4.83062 
38 0.16992 0.32607 0.51218 0.51941 0.6464 0.83545 1.00778 1.17333 1.17972 1.33767 1.34228 1.50485 1.50981 1.66973 1.86117 2.07196 2.2013 2.34529 2.48658 2.63935 2.83104 2.9941 3.00041 3.16596 3.17022 3.31748 3.32224 3.45079 3.45532 3.59536 3.60044 3.77024 4.10014 4.10538 4.34925 4.50703 4.6357 4.82398 
17 0.17376 0.33035 0.51473 0.83714 1.34658 1.67595 1.86542 2.35154 2.83288 3.00859 3.17055 3.6158 3.77831 4.10295 4.35072 4.51337 4.82839 
30 0.16581 0.32278 0.51019 0.64231 0.83098 1.002 1.17238 1.33563 1.502 1.66482 1.8591 2.06863 2.20158 2.34113 2.35203 2.48319 2.63588 2.82669 2.83184 2.99093 3.16449 3.31535 3.44907 3.59368 3.76716 4.09778 4.34789 4.50391 4.63606 4.82123 
0 
67 0.16208 0.16489 0.16943 0.3189 0.32187 0.32555 0.50633 0.50935 0.51539 0.63906 0.64306 0.82764 0.83076 0.83494 0.99833 1.00247 1.00983 1.16455 1.16992 1.33158 1.33611 1.49894 1.50175 1.66254 1.66536 1.67268 1.85293 1.85642 1.86037 2.06608 2.06949 2.19409 2.19881 2.33825 2.34182 2.34747 2.48045 2.48424 2.63377 2.63693 2.82461 2.8276 2.83281 2.98844 2.99151 3.15985 3.16337 3.17092 3.31066 3.31438 3.44567 3.44972 3.58985 3.59387 3.76332 3.76672 4.09492 4.09854 4.34353 4.3469 4.50045 4.50364 4.62697 4.63175 4.81815 4.82068 4.82487 
117 0.1754 0.17856 0.18161 0.18639 0.33133 0.33459 0.33739 0.34182 0.51968 0.52279 0.52558 0.52995 0.65194 0.65504 0.65785 0.66385 0.84046 0.84385 0.84642 0.8496 0.86299 1.01121 1.01514 1.0188 1.02405 1.17763 1.18228 1.18579 1.18922 1.3423 1.3461 1.34916 1.35391 1.51165 1.51442 1.51725 1.52178 1.67626 1.67947 1.68355 1.69575 1.86597 1.87002 1.87304 1.87659 1.88456 2.07883 2.08176 2.08476 2.09128 2.20619 2.21099 2.21574 2.35129 2.355 2.35834 2.36323 2.37301 2.4936 2.49636 2.49977 2.50431 2.6466 2.64939 2.65267 2.6594 2.83732 2.84036 2.84346 2.84671 2.86337 3.00155 3.00416 3.00757 3.01756 3.17275 3.17616 3.17872 3.18233 3.19673 3.32196 3.32586 3.32857 3.33186 3.45757 3.46112 3.4639 3.46863 3.60218 3.6052 3.60888 3.61409 3.77642 3.77965 3.78214 3.78653 3.79721 4.10811 4.11093 4.11432 4.12409 4.35669 4.35921 4.36271 4.37452 4.51322 4.51649 4.5192 4.52328 4.64101 4.64445 4.6485 4.8313 4.83392 4.83658 4.8394 4.84618 
76 0.16959 0.17337 0.17843 0.32418 0.32869 0.33221 0.51291 0.51638 0.52061 0.64612 0.64958 0.65556 0.83546 0.83878 0.84264 1.0045 1.00947 1.01447 1.17181 1.17727 1.18214 1.33837 1.342 1.35215 1.50647 1.51048 1.66973 1.67438 1.68153 1.85958 1.86404 1.86737 2.07321 2.07669 2.20311 2.20884 2.34534 2.34991 2.35582 2.48826 2.49237 2.50016 2.64122 2.64448 2.8316 2.83565 2.83953 2.99553 2.999 3.16578 3.17014 3.17415 3.31829 3.32172 3.45266 3.45645 3.59701 3.60144 3.60841 3.77134 3.77415 3.7794 4.10199 4.1053 4.11967 4.35013 4.35358 4.36131 4.5085 4.51198 4.63582 4.64106 4.82423 4.82728 4.83037 4.83727 
27 0.17259 0.33022 0.51573 0.64853 0.83761 1.01397 1.18009 1.34289 1.50848 1.67612 1.86796 2.07499 2.35178 2.4911 2.64144 2.83674 2.99715 3.17036 3.32141 3.45575 3.60218 3.77243 4.10433 4.35198 4.50954 4.64272 4.82923 
91 0.15185 0.15597 0.15907 0.30841 0.3117 0.31516 0.31913 0.49469 0.49908 0.50183 0.50527 0.62744 0.63161 0.63539 0.81749 0.82103 0.82401 0.82854 0.98971 0.99343 0.99764 1.15488 1.15872 1.16413 1.3192 1.32427 1.32772 1.48723 1.49154 1.49477 1.64856 1.65512 1.65817 1.66297 1.84449 1.84741 1.85169 2.05778 2.06089 2.06553 2.18304 2.18875 2.32945 2.33252 2.33679 2.46703 2.47212 2.47549 2.48043 2.62266 2.62646 2.62944 2.8129 2.81707 2.81986 2.82482 2.97687 2.98174 2.9846 3.14974 3.15289 3.15653 3.16051 3.29882 3.30322 3.30695 3.43166 3.43681 3.44092 3.44525 3.57866 3.58275 3.58655 3.75309 3.75727 3.76004 4.08671 4.08949 4.09487 4.33565 4.33816 4.48999 4.49399 4.49674 4.61397 4.62023 4.62437 4.80884 4.81184 4.81453 4.81933 
50 0.15606 0.16034 0.31151 0.31675 0.49825 0.50209 0.63178 0.63652 0.82091 0.82535 0.99141 0.99849 1.15753 1.16731 1.32151 1.32802 1.49147 1.49551 1.65617 1.66055 1.84615 1.85278 2.05923 2.18692 2.33163 2.47262 2.47687 2.62635 2.63047 2.81664 2.82091 2.98008 2.98501 3.15219 3.15765 3.30155 3.30842 3.4381 3.58192 3.58807 3.75518 3.76061 4.08831 4.33697 4.49239 4.4977 4.61928 4.62684 4.81128 4.81519 
23 0.16733 0.32523 0.50928 0.6433 0.83562 1.17766 1.33657 1.50344 1.86047 2.0689 2.3446 2.63662 2.8289 2.99193 3.16669 3.31637 3.4506 3.59383 3.76845 4.09707 4.34515 4.50517 4.82024 
80 0.14689 0.15126 0.15496 0.30365 0.30774 0.31149 0.48994 0.49433 0.49774 0.62268 0.62715 0.63111 0.81247 0.81673 0.81987 0.98454 0.98918 0.99423 1.15011 1.15523 1.16109 1.31446 1.31984 1.32438 1.4826 1.48723 1.49151 1.64515 1.65078 1.65494 1.83928 1.84318 1.84724 2.05252 2.05619 2.17863 2.18417 2.32442 2.32811 2.33266 2.4627 2.4682 2.47194 2.61806 2.62233 2.62619 2.8082 2.81251 2.81609 2.97215 2.97721 2.98224 3.14465 3.14874 3.15209 3.294 3.29909 3.30298 3.4288 3.43322 3.43724 3.57391 3.5782 3.58276 3.7479 3.75228 3.75541 4.08151 4.08506 4.33036 4.33357 4.485 4.48968 4.49338 4.60951 4.6165 4.62147 4.80383 4.80694 4.81039 
1 0.82571 
45 0.15292 0.15799 0.30988 0.31674 0.49628 0.50109 0.62968 0.6357 0.81812 0.8233 0.9897 0.99624 1.15612 1.31975 1.32631 1.48847 1.49421 1.65571 1.84462 1.85151 2.05775 2.18536 2.33004 2.47329 2.62502 2.62904 2.81491 2.81973 2.97801 2.98327 3.15048 3.15673 3.29983 3.30649 3.43676 3.58046 3.75325 3.75903 4.08685 4.33556 4.49052 4.49609 4.61581 4.80944 4.81509 
35 0.17009 0.17584 0.32708 0.33316 0.51462 0.64782 0.83586 0.84069 1.0084 1.17814 1.33915 1.35046 1.50703 1.67049 1.86189 1.86692 2.07393 2.20391 2.34654 2.35665 2.49022 2.64041 2.83362 2.99578 3.16932 3.31926 3.45364 3.59879 3.77179 4.10329 4.3504 4.5085 4.64066 4.82557 4.82982 
44 0.17472 0.18054 0.33085 0.33586 0.5181 0.52355 0.65228 0.84052 0.84602 1.01108 1.0186 1.17954 1.18711 1.34328 1.34896 1.51137 1.67509 1.68411 1.86437 1.8695 2.07815 2.20795 2.35101 2.36313 2.49355 2.64582 2.83626 2.84272 3.00067 3.17304 3.1788 3.32323 3.32838 3.45821 3.60228 3.77702 4.10639 4.11308 4.35465 4.36136 4.51389 4.6419 4.82953 4.83411 
10 0.16671 0.32405 0.83126 1.00627 1.33717 1.67074 1.85953 2.34978 3.31681 4.8236 
78 0.16298 0.16589 0.17052 0.31855 0.32199 0.32583 0.5068 0.51027 0.51468 0.63935 0.64269 0.82842 0.83114 0.83521 0.99856 1.00263 1.00744 1.16454 1.16988 1.17455 1.33172 1.33556 1.34389 1.49916 1.50263 1.51359 1.6629 1.66617 1.67169 1.85293 1.85669 1.86029 1.8694 2.0661 2.06956 2.19521 2.20221 2.3385 2.34219 2.34701 2.35276 2.48061 2.48408 2.49084 2.63394 2.63702 2.82436 2.82783 2.83167 2.98905 2.9926 3.16004 3.16381 3.1677 3.31053 3.31456 3.32507 3.44457 3.44875 3.45435 3.58949 3.59331 3.59792 3.76396 3.76715 3.77391 4.0951 4.09918 4.11147 4.34381 4.3486 4.50092 4.50418 4.62944 4.63505 4.81842 4.82187 4.82543 
1 0.82173 
79 0.16986 0.17294 0.18112 0.32538 0.32908 0.33432 0.5134 0.51642 0.52014 0.6461 0.64981 0.65861 0.83569 0.83851 0.8432 1.00562 1.01002 1.0177 1.17303 1.17787 1.18335 1.33832 1.34168 1.34942 1.50649 1.50993 1.52804 1.66974 1.67331 1.68033 1.86051 1.86406 1.86799 2.07304 2.07737 2.20305 2.20887 2.34524 2.34879 2.35306 2.36264 2.48824 2.49222 2.50446 2.64124 2.64431 2.83116 2.8342 2.83858 2.99662 3.00076 3.16678 3.17049 3.17509 3.3177 3.32133 3.32697 3.45206 3.45641 3.59738 3.60175 3.60976 3.77 3.77365 3.77799 4.10196 4.10586 4.11966 4.35057 4.35421 4.36341 4.50843 4.51163 4.52264 4.63489 4.6399 4.82492 4.82751 4.83156 
0 
78 0.16919 0.1725 0.32415 0.3277 0.33252 0.51138 0.51436 0.5181 0.64396 0.64749 0.6519 0.83498 0.83837 1.00437 1.0087 1.01414 1.17141 1.1763 1.18088 1.33694 1.34065 1.50453 1.50749 1.51229 1.66852 1.67303 1.85864 1.86321 1.86734 2.07159 2.07462 2.08305 2.20026 2.20565 2.344 2.34763 2.35287 2.48568 2.48842 2.49404 2.63852 2.64112 2.64842 2.82902 2.83269 2.83689 2.99401 2.99681 3.00357 3.16455 3.16843 3.17194 3.31527 3.31897 3.32283 3.44963 3.45343 3.45765 3.59466 3.59858 3.60324 3.76852 3.77167 3.77522 4.10023 4.10361 4.1147 4.34898 4.35289 4.50518 4.50808 4.5122 4.63361 4.63706 4.64695 4.82344 4.82614 4.82984 
83 0.14627 0.15061 0.1537 0.30238 0.30623 0.31002 0.48903 0.49385 0.4968 0.62106 0.62586 0.62949 0.81167 0.81553 0.81873 0.82292 0.98423 0.98771 0.99272 1.14841 1.1527 1.158 1.31343 1.31847 1.32228 1.48151 1.48631 1.48943 1.64248 1.65007 1.65376 1.83894 1.84188 1.84629 2.0522 2.0554 2.17747 2.18363 2.32381 2.32714 2.33161 2.45921 2.46627 2.46999 2.47573 2.61578 2.62086 2.62398 2.80738 2.81192 2.81502 2.97104 2.97622 2.97928 3.14389 3.14739 3.15172 3.29308 3.29747 3.30185 3.30608 3.42549 3.43184 3.43605 3.57301 3.57756 3.58158 3.74769 3.7516 3.75511 4.08112 4.08413 4.33011 4.33259 4.48427 4.48796 4.49152 4.60833 4.6149 4.61975 4.80326 4.80648 4.80953 
72 0.1658 0.17022 0.17402 0.32231 0.32654 0.3294 0.51191 0.515 0.5188 0.64453 0.6482 0.83072 0.83567 0.83947 1.00242 1.0074 1.01128 1.17126 1.17691 1.18118 1.33292 1.33873 1.3423 1.50213 1.50651 1.51135 1.6667 1.67063 1.67551 1.8572 1.86152 1.86501 2.07266 2.07599 2.20216 2.20827 2.34358 2.34716 2.35141 2.48723 2.49158 2.64059 2.64452 2.82888 2.83207 2.83698 2.99519 2.99948 3.16494 3.16926 3.17399 3.31418 3.31892 3.32234 3.45025 3.45409 3.59564 3.59967 3.77117 3.77398 4.10116 4.10444 4.34867 4.35195 4.35668 4.50776 4.51142 4.6291 4.63607 4.82331 4.82627 4.82997 
36 0.1596 0.31514 0.32096 0.50378 0.63623 0.82506 0.82888 0.99571 1.00164 1.16311 1.3286 1.49537 1.66032 1.84985 1.85657 2.06332 2.19129 2.33555 2.4772 2.63048 2.82108 2.82852 2.98609 3.15685 3.16223 3.30738 3.44212 3.44832 3.58713 3.75973 3.7655 4.09217 4.34054 4.49656 4.62708 4.81455 
59 0.15107 0.15608 0.30745 0.31236 0.4931 0.49842 0.50259 0.62628 0.63129 0.81647 0.82156 0.98784 0.99343 1.15372 1.16076 1.31762 1.32407 1.48583 1.49166 1.64657 1.65387 1.84265 1.84738 2.05587 2.05967 2.18155 2.18878 2.32792 2.33218 2.46632 2.4722 2.62177 2.62645 2.81112 2.81671 2.97531 2.98143 3.1481 3.1531 3.2972 3.30383 3.42987 3.43544 3.44018 3.57711 3.58237 3.75111 3.75633 3.75938 4.08494 4.0886 4.33374 4.33733 4.4883 4.49367 4.6123 4.62119 4.80715 4.81048 
24 0.16079 0.31816 0.50476 0.63894 0.82471 0.99744 1.16833 1.33078 1.6632 1.85128 2.33738 2.4818 2.6319 2.82469 3.15911 3.31015 3.44523 3.58916 3.76195 4.09264 4.34122 4.49922 4.6274 4.81517 
86 0.16443 0.16786 0.17378 0.32002 0.3235 0.32639 0.50793 0.51098 0.51443 0.63988 0.64344 0.64755 0.82835 0.83202 0.83484 0.83978 0.99892 1.00384 1.00821 1.16528 1.17192 1.17591 1.32915 1.3344 1.33789 1.50049 1.50341 1.50772 1.6641 1.66698 1.67166 1.85418 1.85779 1.86097 1.8682 2.06738 2.07088 2.07595 2.19351 2.19877 2.2067 2.33957 2.34327 2.34695 2.35277 2.48192 2.48542 2.49071 2.63566 2.63858 2.82541 2.82859 2.83305 2.99059 2.99374 3.00223 3.16099 3.16507 3.16789 3.30947 3.31487 3.31786 3.4458 3.44997 3.45335 3.59004 3.59415 3.59733 3.76305 3.76749 3.77006 3.77602 4.09645 4.09999 4.34517 4.34807 4.35437 4.50038 4.50481 4.50799 4.62509 4.6322 4.63737 4.81991 4.82273 4.82635 
28 0.15062 0.30689 0.49326 0.62695 0.81597 0.98708 1.15333 1.3173 1.48621 1.65237 1.84177 2.05491 2.18194 2.32711 2.46865 2.622 2.81151 2.97542 3.14758 3.29724 3.4335 3.57722 3.75059 4.08396 4.33266 4.48781 4.6151 4.80651 
0 
72 0.16572 0.16966 0.17492 0.32237 0.32646 0.33103 0.51079 0.51473 0.51999 0.64363 0.64783 0.65583 0.83077 0.83501 0.83988 1.00263 1.00741 1.01459 1.1705 1.17643 1.33565 1.34048 1.50279 1.50658 1.51821 1.66702 1.67136 1.68231 1.85708 1.86144 1.8656 2.07097 2.0752 2.19983 2.20705 2.34292 2.34718 2.35367 2.48543 2.48926 2.6383 2.64187 2.82872 2.8329 2.83763 2.99289 2.99703 3.16366 3.16842 3.17323 3.31496 3.31921 3.44879 3.45374 3.59461 3.59951 3.60667 3.76696 3.77124 3.77626 4.09992 4.10497 4.34796 4.35273 4.50372 4.50815 4.5142 4.63394 4.64078 4.82217 4.82547 4.82956 
31 0.16898 0.32305 0.32954 0.5112 0.64477 0.83442 1.00603 1.17266 1.3365 1.50466 1.66805 1.85806 1.86437 2.07258 2.20025 2.34501 2.48618 2.63936 2.82926 2.9944 3.16688 3.3167 3.45183 3.59457 3.769 4.10062 4.34775 4.50647 4.63644 4.82293 4.82997 
18 0.16487 0.50959 0.64095 0.8298 1.17132 1.50122 1.66738 1.85676 2.06654 2.19839 2.34077 2.48235 2.82958 3.16525 3.31499 3.44846 4.09617 4.34477 
1 1.859 
28 0.16593 0.32295 0.50939 0.64151 0.83246 1.00667 1.17226 1.33484 1.50229 1.66595 1.85852 2.06866 2.19785 2.34115 2.48423 2.63614 2.8279 2.99086 3.16498 3.3155 3.4487 3.59204 3.76714 4.09674 4.34559 4.50375 4.63308 4.8206 
1 0.16554 
75 0.17392 0.17771 0.18455 0.32975 0.33328 0.33836 0.51719 0.52071 0.52583 0.65001 0.65432 0.66329 0.83988 0.84355 0.84905 1.01044 1.01479 1.022 1.17876 1.18384 1.3422 1.34601 1.35255 1.5102 1.51447 1.67389 1.67899 1.86396 1.86844 1.87232 2.07688 2.08074 2.10099 2.20643 2.2137 2.34989 2.35403 2.36214 2.49142 2.49576 2.50437 2.64401 2.64749 2.8353 2.83992 2.84468 2.99974 3.00465 3.17135 3.1746 3.17873 3.32268 3.3265 3.45622 3.46072 3.60067 3.60622 3.61291 3.77482 3.77793 3.78336 4.10544 4.10894 4.11818 4.35383 4.3579 4.36852 4.51191 4.51565 4.52537 4.64026 4.6468 4.82904 4.83262 4.83646 
41 0.16775 0.32334 0.33956 0.51045 0.51698 0.64339 0.8312 0.83903 1.00281 1.0165 1.17259 1.33671 1.50372 1.66789 1.85754 1.86412 2.06975 2.2004 2.34233 2.35027 2.48486 2.63875 2.82905 2.83759 2.99356 3.16298 3.17076 3.31477 3.32152 3.44825 3.59405 3.60532 3.76767 3.7737 4.09917 4.34781 4.5048 4.51133 4.63182 4.8219 4.82835 
117 0.14166 0.14535 0.14812 0.15091 0.29776 0.30119 0.30431 0.30706 0.4844 0.48821 0.49083 0.49343 0.49713 0.61667 0.62045 0.62335 0.62628 0.63115 0.80699 0.81037 0.81352 0.81591 0.8207 0.97963 0.98234 0.98593 0.98938 1.14386 1.14762 1.15154 1.15538 1.30873 1.31219 1.31588 1.31916 1.47682 1.48064 1.48376 1.48656 1.63816 1.64433 1.64748 1.65102 1.83433 1.83679 1.83992 1.84293 2.04758 2.05009 2.05278 2.05839 2.17285 2.17748 2.18107 2.31921 2.32198 2.32489 2.32817 2.45501 2.46055 2.46404 2.46687 2.47148 2.61135 2.61559 2.61852 2.62109 2.80278 2.80663 2.80941 2.81213 2.81616 2.96641 2.97035 2.97354 2.97707 3.13926 3.14226 3.14538 3.14784 3.15196 3.28847 3.29187 3.2956 3.29841 3.42113 3.42677 3.42989 3.43311 3.5684 3.57214 3.57493 3.57825 3.74311 3.74612 3.74907 3.75136 4.07653 4.07906 4.08191 4.32547 4.32762 4.33033 4.33694 4.47959 4.48253 4.48596 4.48842 4.60368 4.60901 4.61331 4.61778 4.7987 4.80147 4.80368 4.80641 4.81064 
20 0.15781 0.31565 0.50094 0.63617 0.82271 0.99585 1.49484 1.84665 2.06122 2.33604 2.62943 2.81912 3.15704 3.44438 3.58824 3.75962 4.08934 4.33702 4.49674 4.81237 
25 0.17678 0.33384 0.52008 0.65496 0.84166 1.01471 1.18516 1.34633 1.51472 1.67869 1.87084 2.08029 2.35524 2.64682 2.83862 3.00527 3.17555 3.32632 3.46089 3.60462 3.77771 4.10791 4.3562 4.51557 4.83113 
29 0.16257 0.31766 0.50606 0.63987 0.82684 0.83076 0.99678 1.16289 1.33125 1.49901 1.66179 1.85207 2.0659 2.1949 2.33753 2.48041 2.63281 2.82448 2.98809 3.1592 3.31048 3.4428 3.58864 3.76398 4.09453 4.3425 4.50107 4.62786 4.81827 
64 0.16482 0.16912 0.31985 0.32411 0.50834 0.5118 0.64053 0.64386 0.64851 0.8294 0.83274 0.83857 1.00001 1.00474 1.16784 1.17286 1.33276 1.33708 1.50059 1.50434 1.66485 1.6695 1.85431 1.85947 1.86434 2.06758 2.07088 2.19704 2.20412 2.34003 2.34372 2.48248 2.48586 2.63535 2.63825 2.8262 2.8296 2.83464 2.99091 2.99535 3.16218 3.16573 3.16984 3.31266 3.31648 3.44604 3.45041 3.59108 3.59468 3.76515 3.76843 3.77328 4.09664 4.10006 4.34498 4.34833 4.50216 4.5052 4.51044 4.63089 4.63654 4.8199 4.82288 4.82711 
28 0.17035 0.32684 0.51547 0.64911 0.83463 1.00426 1.17766 1.3417 1.50898 1.66984 1.86045 1.86652 2.077 2.2092 2.34831 2.49198 2.64521 2.83893 2.99943 3.17077 3.32073 3.4563 3.60054 3.77264 4.10403 4.35109 4.51189 4.82546 
0 
137 0.14264 0.14591 0.14861 0.15086 0.15382 0.29879 0.30234 0.30463 0.30697 0.30938 0.48571 0.48902 0.4917 0.49366 0.49608 0.61599 0.62034 0.62337 0.6257 0.62813 0.63298 0.80809 0.81141 0.8141 0.81626 0.81879 0.9809 0.98321 0.98596 0.9885 0.99195 1.14486 1.14868 1.15157 1.15459 1.15858 1.30991 1.31309 1.31661 1.31899 1.32213 1.47793 1.48147 1.48435 1.4866 1.48945 1.63903 1.64489 1.64801 1.65046 1.65417 1.83567 1.8379 1.84021 1.84258 1.84539 2.0489 2.05112 2.05352 2.05597 2.17403 2.1778 2.18116 2.18495 2.32055 2.32317 2.32552 2.32791 2.33126 2.45555 2.46123 2.46444 2.467 2.4699 2.61242 2.61669 2.61922 2.62139 2.62446 2.80418 2.80763 2.81004 2.81208 2.81474 2.96757 2.97097 2.97412 2.97614 2.97995 3.14035 3.14316 3.1454 3.14795 3.15005 3.28928 3.29247 3.29547 3.29832 3.30073 3.42231 3.42779 3.43002 3.43289 3.43561 3.56966 3.57301 3.57554 3.57803 3.581 3.74435 3.74664 3.74937 3.75149 3.7535 4.07787 4.08015 4.08237 4.08478 4.32663 4.32875 4.33074 4.33348 4.48077 4.48359 4.48659 4.48857 4.49104 4.60476 4.60873 4.61217 4.61572 4.62259 4.80016 4.80272 4.80472 4.80667 4.80933 
99 0.14618 0.15028 0.15339 0.30238 0.30581 0.30928 0.31292 0.48887 0.49323 0.49595 0.49962 0.62172 0.62583 0.62948 0.81165 0.81526 0.81865 0.82291 0.98401 0.98704 0.99129 1.14851 1.15229 1.15724 1.1623 1.31323 1.31742 1.32105 1.32545 1.48144 1.48568 1.48892 1.49435 1.64263 1.6493 1.65262 1.83873 1.84138 1.845 1.84963 2.05199 2.05475 2.05794 2.17728 2.18286 2.19174 2.32361 2.32651 2.32992 2.45994 2.46576 2.46951 2.47414 2.61609 2.62025 2.62343 2.80713 2.81134 2.81436 2.81905 2.97095 2.97538 2.97853 3.14382 3.14697 3.15076 3.15419 3.29298 3.29698 3.30106 3.30481 3.42559 3.43129 3.43508 3.43969 3.57285 3.5769 3.58045 3.74748 3.75107 3.75418 3.75768 4.08093 4.08358 4.08693 4.32991 4.33212 4.33576 4.48411 4.48735 4.49077 4.49575 4.60814 4.61442 4.61923 4.80307 4.806 4.80841 4.8122 
45 0.16999 0.17642 0.3269 0.33474 0.51305 0.51735 0.64717 0.83579 0.8414 1.00831 1.17707 1.33951 1.50672 1.67105 1.67972 1.86213 1.86803 2.07302 2.20772 2.34556 2.35216 2.48795 2.49813 2.6403 2.83321 2.83845 2.99525 3.00555 3.16823 3.17457 3.31917 3.45274 3.46033 3.59766 3.60604 3.77119 3.7809 4.10228 4.34965 4.35605 4.50787 4.51408 4.63674 4.82476 4.82918 
0 
57 0.15541 0.15989 0.31199 0.31673 0.49818 0.50244 0.63117 0.63579 0.8205 0.82511 0.83135 0.99223 0.99836 1.15821 1.16492 1.32224 1.3286 1.49069 1.49571 1.65499 1.65925 1.8472 1.85195 2.06048 2.0648 2.18643 2.19209 2.3326 2.33708 2.47198 2.47726 2.62688 2.63087 2.81617 2.82104 2.98018 2.98535 3.15285 3.15833 3.30198 3.30921 3.4379 3.44233 3.58204 3.58678 3.75576 3.7613 4.08938 4.09351 4.33819 4.34241 4.49282 4.49819 4.61736 4.62545 4.81198 4.81538 
41 0.16639 0.32321 0.50934 0.51392 0.6433 0.83174 0.83548 1.00259 1.00934 1.17257 1.3353 1.50239 1.50745 1.66651 1.67764 1.8575 1.86307 2.07011 2.19942 2.34198 2.35415 2.48402 2.48945 2.63777 2.828 2.83486 2.99242 3.16506 3.3156 3.44829 3.45499 3.59372 3.60218 3.76806 3.77385 4.09871 4.3466 4.50557 4.63305 4.8214 4.82579 
1 1.19049 
53 0.14974 0.15584 0.30583 0.31064 0.49255 0.49888 0.62443 0.63041 0.81514 0.82157 0.98773 0.99702 1.1518 1.15766 1.16519 1.31701 1.32496 1.48499 1.49167 1.64598 1.65439 1.84247 1.85071 2.05573 2.18102 2.32732 2.33472 2.46266 2.4714 2.61919 2.62571 2.81092 2.81752 2.97455 2.98167 3.14741 3.1546 3.29657 3.30477 3.42895 3.43602 3.57652 3.58354 3.75117 3.75843 4.08462 4.33363 4.48781 4.49509 4.6119 4.62105 4.80676 4.81153 
78 0.16011 0.16429 0.16995 0.31713 0.32135 0.32859 0.50359 0.50751 0.51114 0.636 0.63966 0.64374 0.82546 0.8299 0.83539 0.99726 1.00236 1.16309 1.16836 1.17647 1.32697 1.33213 1.33677 1.4953 1.4997 1.50444 1.66011 1.66375 1.67159 1.8519 1.85647 1.86105 2.06557 2.06936 2.19158 2.19672 2.33759 2.34163 2.3479 2.47482 2.48008 2.48397 2.63158 2.63534 2.82186 2.82535 2.82999 2.98504 2.98968 2.99542 3.15775 3.16248 3.16597 3.30704 3.31254 3.31665 3.44205 3.44573 3.44984 3.58763 3.59128 3.59824 3.76057 3.76558 3.77167 4.09445 4.09838 4.34322 4.34733 4.49791 4.50237 4.51266 4.62234 4.62918 4.63647 4.81716 4.81993 4.82405 
53 0.14812 0.1532 0.30458 0.31031 0.4907 0.49545 0.62435 0.63044 0.81351 0.81868 0.98497 1.1511 1.31498 1.32488 1.48345 1.48945 1.64897 1.65468 1.83971 1.84578 2.05292 2.05825 2.17934 2.32499 2.33117 2.46631 2.47155 2.61947 2.62442 2.80898 2.814 2.97293 2.97899 3.14524 3.15146 3.2947 3.30347 3.43129 3.43767 3.57465 3.58069 3.74835 3.75398 4.08196 4.08719 4.3307 4.33586 4.48554 4.49161 4.61025 4.61968 4.80424 4.80787 
102 0.17573 0.17885 0.18252 0.20028 0.33147 0.33486 0.33783 0.34313 0.51963 0.52243 0.52527 0.53021 0.6524 0.65588 0.65946 0.84143 0.84455 0.84803 0.85776 1.0115 1.01597 1.01957 1.02715 1.17818 1.18344 1.1871 1.34356 1.34702 1.35047 1.35921 1.51231 1.51526 1.51869 1.532 1.67606 1.68005 1.68504 1.86642 1.87056 1.87366 1.8794 2.07908 2.08233 2.08664 2.10313 2.20873 2.21382 2.22591 2.35163 2.35567 2.35972 2.36544 2.4938 2.49734 2.5016 2.64635 2.64934 2.65398 2.83762 2.84085 2.84446 2.85 3.00149 3.00421 3.00818 3.17256 3.17628 3.17897 3.18362 3.3233 3.32682 3.32979 3.33791 3.45805 3.46192 3.46534 3.4807 3.60239 3.60676 3.61064 3.61714 3.77695 3.78015 3.7832 3.78896 4.10817 4.11138 4.11628 4.35669 4.35985 4.36433 4.51294 4.51641 4.51977 4.53117 4.64235 4.64662 4.65436 4.83101 4.83379 4.83698 4.84066 
58 0.15926 0.16237 0.31533 0.31866 0.50301 0.50646 0.63493 0.6385 0.82362 0.82669 0.8303 0.99494 0.99909 1.16198 1.16673 1.32734 1.33105 1.49551 1.49925 1.65906 1.6625 1.84977 1.85336 1.85821 2.06299 2.0669 2.19048 2.19578 2.33517 2.33893 2.47666 2.48058 2.62977 2.63277 2.82067 2.82421 2.98501 2.98912 3.15681 3.16009 3.30704 3.3107 3.44092 3.44499 3.58591 3.59 3.75988 3.76317 4.09162 4.09555 4.3397 4.34469 4.49773 4.50079 4.62542 4.62956 4.81448 4.81757 
0 
23 0.16409 0.50657 0.64078 0.83062 1.00097 1.33388 1.50066 1.66443 2.34101 2.48162 2.6345 2.82558 2.99042 3.16261 3.31299 3.4491 3.59058 3.76483 4.0967 4.34367 4.50198 4.63069 4.81898 
57 0.15334 0.15772 0.30953 0.31397 0.49558 0.50031 0.50526 0.62925 0.63363 0.81907 0.82364 0.99017 0.99553 1.15597 1.16184 1.32004 1.32583 1.48833 1.49321 1.65453 1.65952 1.84494 1.84951 2.0581 2.06218 2.1841 2.19109 2.33028 2.33442 2.47094 2.47545 2.62424 2.62852 2.81369 2.81862 2.97783 2.98307 3.15056 3.15543 3.29969 3.30559 3.4368 3.44216 3.57982 3.58419 3.7534 3.75858 4.08712 4.09115 4.33602 4.33963 4.49054 4.49561 4.61502 4.62365 4.80945 4.81302 
24 0.15849 0.31249 0.50162 0.63571 0.82557 0.99612 1.32786 1.49444 1.84695 2.06045 2.33239 2.47672 2.62884 2.82 2.98429 3.15303 3.30787 3.44294 3.58579 3.75933 4.08884 4.33717 4.49626 4.81188 
70 0.16836 0.17178 0.17684 0.3241 0.32772 0.33108 0.51194 0.51475 0.51848 0.64457 0.64846 0.83199 0.83612 0.84022 1.00341 1.00819 1.01242 1.16961 1.17497 1.17949 1.33405 1.33871 1.34266 1.50517 1.50921 1.66848 1.67291 1.8584 1.86272 1.86639 2.0718 2.07599 2.19805 2.20294 2.34385 2.34803 2.3522 2.48637 2.49058 2.63961 2.64314 2.82891 2.83229 2.83703 2.99236 2.99638 3.00332 3.16717 3.17026 3.31385 3.31909 3.3226 3.44992 3.45475 3.59537 3.59926 3.60566 3.77118 3.77451 4.10086 4.1047 4.34925 4.35388 4.50781 4.51122 4.63324 4.63733 4.82372 4.82651 4.83023 
57 0.1655 0.16903 0.32208 0.32513 0.5094 0.51352 0.64213 0.64596 0.83039 0.8334 0.83938 1.00032 1.00518 1.17039 1.17547 1.33467 1.33869 1.50175 1.50585 1.66518 1.66939 1.85527 1.85971 2.0692 2.07332 2.19784 2.20541 2.34093 2.34535 2.35328 2.48356 2.488 2.63677 2.64124 2.82706 2.83193 2.99162 2.9961 3.1638 3.16686 3.31489 3.31829 3.44825 3.45191 3.59269 3.5971 3.76673 3.76957 4.09773 4.10147 4.3458 4.35074 4.50397 4.50717 4.63185 4.82105 4.82511 
5 0.16165 0.50464 0.82487 4.34139 4.81561 
2 0.85047 3.78048 
49 0.15269 0.15787 0.30864 0.31436 0.49657 0.50166 0.62889 0.63678 0.81738 0.82234 0.98916 0.99703 1.15581 1.16363 1.32094 1.32685 1.48887 1.49524 1.65298 1.66136 1.8436 1.85031 2.05703 2.18579 2.32906 2.33815 2.47002 2.47667 2.62405 2.81425 2.81954 2.97914 3.14951 3.15502 3.2999 3.3056 3.43446 3.44114 3.58 3.58851 3.75323 3.75824 4.08589 4.33421 4.49004 4.49548 4.61734 4.80865 4.81423 
72 0.16382 0.16704 0.1717 0.31899 0.32295 0.32686 0.50752 0.51084 0.51464 0.63977 0.64334 0.82889 0.83199 0.83588 0.99921 1.00356 1.0093 1.16564 1.17277 1.3319 1.33619 1.50053 1.50486 1.66363 1.66778 1.6749 1.85332 1.85833 1.86191 2.06644 2.06972 2.19515 2.19905 2.33912 2.34398 2.34931 2.48147 2.48558 2.63465 2.63741 2.825 2.82814 2.83184 2.98908 2.99312 3.16066 3.16429 3.16831 3.3121 3.31554 3.32215 3.44487 3.44982 3.45575 3.58946 3.59406 3.59938 3.76544 3.7681 4.09536 4.09903 4.34384 4.34671 4.3538 4.50228 4.50516 4.62747 4.63132 4.63719 4.81841 4.82168 4.82497 
25 0.15415 0.3105 0.49707 0.6307 0.81893 0.99155 1.32299 1.49009 1.66008 1.84338 2.05733 2.32944 2.47265 2.62511 2.81536 2.98009 3.15048 3.30291 3.43784 3.58104 3.7547 4.08579 4.33364 4.49214 4.80828 
28 0.1733 0.32993 0.51663 0.65032 0.83831 1.01137 1.18075 1.34139 1.51132 1.67357 1.86605 2.07548 2.20452 2.34812 2.35947 2.64327 2.83766 2.99708 3.17146 3.32216 3.45624 3.60083 3.77489 4.10371 4.35129 4.51194 4.64155 4.82734 
50 0.16909 0.1744 0.32477 0.32877 0.51271 0.51693 0.64527 0.65041 0.83473 0.83968 1.00568 1.01072 1.17262 1.17717 1.33775 1.3429 1.50521 1.66949 1.67543 1.85977 1.86497 2.07247 2.20128 2.34432 2.34922 2.48684 2.49443 2.64053 2.83093 2.83584 2.99511 3.00263 3.16594 3.17078 3.31712 3.32157 3.4519 3.45781 3.59605 3.60645 3.77051 3.77577 4.10134 4.10781 4.34929 4.35439 4.50745 4.63533 4.8241 4.82878 
67 0.16023 0.16364 0.16852 0.31575 0.32005 0.32311 0.50363 0.50689 0.51009 0.63606 0.64003 0.82506 0.82856 0.8325 0.99609 1.00057 1.16226 1.16761 1.32682 1.33077 1.33461 1.49587 1.49909 1.50289 1.66025 1.66375 1.85046 1.85512 1.85963 2.06327 2.06694 2.19061 2.19483 2.33587 2.34011 2.47761 2.48083 2.63095 2.63419 2.82122 2.8243 2.82831 2.98515 2.9882 3.15669 3.1612 3.30757 3.31195 3.31612 3.44165 3.44642 3.58661 3.58998 3.75962 3.76365 3.76665 4.09229 4.09627 4.34097 4.34469 4.49684 4.50093 4.6242 4.62889 4.81523 4.81801 4.82113 
5 0.17318 0.3286 2.35601 3.32196 4.82864 
11 0.16554 0.51337 1.00873 1.17309 1.33618 1.6669 2.34512 2.83203 3.31627 3.59449 4.82218 
34 0.16521 0.32219 0.50879 0.6441 0.83084 0.83611 1.00323 1.17151 1.33466 1.50188 1.66389 1.67175 1.85685 1.86156 2.06868 2.19804 2.34218 2.35178 2.48285 2.63605 2.82689 2.83353 2.99052 3.16457 3.31483 3.44838 3.5924 3.76744 4.0974 4.34542 4.5036 4.63195 4.81966 4.82651 
36 0.1595 0.16542 0.31641 0.32155 0.50357 0.51053 0.63717 0.82407 0.82812 0.99611 1.16171 1.16869 1.32988 1.49591 1.5013 1.65993 1.85037 1.85703 2.06418 2.19324 2.33585 2.4782 2.63154 2.82199 2.9867 3.15657 3.16157 3.30964 3.44393 3.58727 3.76226 4.09262 4.34053 4.49906 4.62413 4.81517 
48 0.15057 0.15495 0.3067 0.31382 0.49301 0.49782 0.62618 0.63215 0.81589 0.82066 0.98697 1.153 1.31697 1.32492 1.48577 1.49087 1.64988 1.65654 1.84171 1.85062 2.05498 2.18181 2.32712 2.46677 2.47254 2.62132 2.62576 2.81139 2.81663 2.97512 2.98038 3.14746 3.15449 3.29679 3.30472 3.43259 3.57716 3.58393 3.75046 3.75707 4.08408 4.33276 4.48748 4.4937 4.61331 4.62138 4.80651 4.81163 
103 0.14719 0.1508 0.15356 0.15821 0.30324 0.30677 0.30998 0.31401 0.48989 0.49388 0.49634 0.50026 0.62226 0.62613 0.62887 0.63301 0.81246 0.81583 0.81897 0.82232 0.98521 0.98796 0.99223 1.14931 1.15323 1.1583 1.16287 1.31421 1.31774 1.3217 1.32609 1.48226 1.48614 1.48925 1.49358 1.64356 1.65013 1.65333 1.66013 1.83989 1.84233 1.84591 1.85052 2.05315 2.05565 2.05854 2.1783 2.18317 2.18965 2.32477 2.32757 2.33074 2.46036 2.46623 2.47005 2.47368 2.61677 2.62123 2.62415 2.80824 2.81225 2.815 2.81949 2.9719 2.97601 2.97914 3.14481 3.14788 3.15119 3.15467 3.29404 3.29754 3.30214 3.30549 3.42657 3.43245 3.43613 3.44086 3.5739 3.57777 3.58048 3.58702 3.74868 3.75178 3.755 3.75825 4.0821 4.08463 4.0879 4.33107 4.33314 4.33663 4.48512 4.4881 4.49173 4.49618 4.60912 4.61479 4.61978 4.80425 4.80707 4.80925 4.81409 
28 0.16088 0.31692 0.50511 0.63863 0.8251 0.83123 0.99755 1.16757 1.33038 1.49744 1.66164 1.85187 2.06721 2.19635 2.3377 2.48088 2.63297 2.82292 2.98725 3.15945 3.30963 3.44799 3.5884 3.76233 4.0961 4.49985 4.62751 4.81823 
77 0.14733 0.15227 0.15608 0.30348 0.30737 0.31185 0.49005 0.49529 0.49885 0.62262 0.62761 0.63196 0.81271 0.81715 0.82061 0.98524 0.98914 0.99453 1.14961 1.15415 1.16136 1.31443 1.32061 1.32563 1.48255 1.48801 1.49168 1.64395 1.65143 1.65485 1.83995 1.84303 1.84798 2.05321 2.05655 2.17853 2.1859 2.32483 2.32825 2.33516 2.46129 2.46693 2.47097 2.61719 2.62184 2.6255 2.80841 2.81342 2.8171 2.9721 2.97821 3.14492 3.1485 3.15287 3.29414 3.29953 3.30386 3.42692 3.43312 3.43831 3.57404 3.57899 3.74871 3.75351 3.75683 4.08214 4.08527 4.33112 4.33375 4.48526 4.48919 4.49297 4.60939 4.61826 4.8043 4.80763 4.81128 
52 0.15433 0.15962 0.31145 0.31794 0.49972 0.50421 0.63054 0.6373 0.81997 0.82483 0.82933 0.99143 0.99732 1.15753 1.16709 1.32166 1.33018 1.48968 1.49555 1.65584 1.66238 1.84611 1.85289 2.05938 2.189 2.33146 2.33809 2.47234 2.47941 2.62585 2.63115 2.81723 2.82274 2.98023 2.98565 3.15195 3.15832 3.30145 3.30893 3.43739 3.44429 3.58154 3.58857 3.75523 3.7613 4.08841 4.33735 4.49209 4.49827 4.62125 4.81121 4.8158 
26 0.16064 0.3174 0.50478 0.63685 0.82445 0.99712 1.16692 1.33158 1.49754 1.66126 1.85389 2.06371 2.33695 2.47802 2.6314 2.8234 2.98807 3.15847 3.30956 3.44399 3.58843 3.76166 4.0922 4.34004 4.49849 4.81539 
52 0.15092 0.15656 0.30725 0.31331 0.49362 0.49886 0.62678 0.63277 0.81629 0.82197 0.98786 0.99557 1.15371 1.16378 1.31789 1.32515 1.4864 1.49238 1.65083 1.65706 1.84246 1.84949 2.05571 2.18267 2.32776 2.33434 2.46751 2.47367 2.62175 2.62699 2.81204 2.81756 2.9759 2.98221 3.14804 3.15411 3.2976 3.30488 3.43339 3.43997 3.5777 3.58428 3.75129 3.75708 4.08474 4.33346 4.48834 4.49444 4.61408 4.62331 4.80711 4.81153 
45 0.15824 0.31457 0.49987 0.51118 0.63305 0.64114 0.82524 0.99522 1.16102 1.16841 1.32526 1.33602 1.49301 1.5006 1.65303 1.66333 1.85032 2.06532 2.18832 2.33524 2.34136 2.47107 2.48052 2.62838 2.63446 2.81906 2.82544 2.98229 3.15546 3.1623 3.30513 3.31308 3.4355 3.44548 3.585 3.59161 3.7587 3.76472 4.09416 4.34155 4.4957 4.50181 4.61915 4.63052 4.8161 
81 0.15476 0.15838 0.16128 0.31198 0.31543 0.31855 0.49774 0.50161 0.50483 0.63089 0.63438 0.63798 0.81965 0.82303 0.8261 0.83077 0.99226 0.99585 1.00006 1.15785 1.16256 1.16778 1.32193 1.32732 1.33128 1.49036 1.49457 1.49772 1.65176 1.65762 1.66088 1.84722 1.85125 1.85498 2.06033 2.06349 2.18568 2.19124 2.33247 2.33553 2.34098 2.4708 2.47526 2.47878 2.62643 2.62973 2.63299 2.81578 2.81957 2.82341 2.97973 2.98444 2.98884 3.15271 3.15583 3.15951 3.30171 3.306 3.3097 3.43632 3.43974 3.44435 3.58171 3.58534 3.58956 3.75577 3.75956 3.76249 4.08943 4.09233 4.33822 4.3408 4.49303 4.49754 4.50067 4.61651 4.62326 4.62698 4.81169 4.81444 4.81806 
25 0.16031 0.31679 0.50293 0.63971 0.82463 1.00126 1.1682 1.33123 1.49612 1.65992 1.85311 2.06235 2.33846 2.4773 2.63065 2.82111 3.15817 3.3095 3.44458 3.58999 3.76146 4.09092 4.3391 4.49873 4.81374 
8 0.17295 0.32839 0.51689 0.83437 1.00822 1.34093 1.86222 4.82644 
79 0.14743 0.15152 0.15526 0.30376 0.30755 0.31164 0.48979 0.49405 0.49748 0.62283 0.62687 0.63082 0.81285 0.81716 0.8208 0.98448 0.98895 1.15019 1.15492 1.16193 1.31445 1.3195 1.32517 1.48264 1.48715 1.49226 1.64444 1.65025 1.65529 1.83922 1.8431 1.84758 2.05243 2.05601 2.17827 2.18392 2.32443 2.32801 2.33448 2.46303 2.46804 2.47246 2.61813 2.62208 2.6255 2.80787 2.81213 2.8153 2.97206 2.97692 2.98466 3.14463 3.14857 3.15204 3.29405 3.29875 3.3037 3.42842 3.43227 3.4371 3.57374 3.57788 3.58405 3.74779 3.7521 3.75547 4.08144 4.08492 4.33024 4.33335 4.485 4.48952 4.49485 4.6091 4.61562 4.62125 4.80364 4.80671 4.80981 
0 
41 0.15683 0.31177 0.31768 0.5 0.50559 0.63312 0.82038 0.82575 0.99177 0.99969 1.1585 1.16768 1.32154 1.32828 1.49357 1.65723 1.84612 1.85368 2.05949 2.18976 2.33156 2.34122 2.47516 2.6282 2.81802 2.98329 3.15222 3.15844 3.30174 3.30913 3.43889 3.58372 3.75497 3.76051 4.08847 4.33697 4.49206 4.4977 4.62324 4.81098 4.81562 
23 0.15358 0.30934 0.49703 0.62972 0.81804 0.98924 1.48974 1.84331 2.05681 2.32888 2.47252 2.62512 2.8154 2.98034 3.14961 3.30614 3.43624 3.58084 3.75432 4.08565 4.33395 4.49211 4.80849 
99 0.16694 0.17043 0.1738 0.17977 0.32345 0.32728 0.33037 0.33598 0.51114 0.51412 0.51728 0.52197 0.64454 0.64794 0.6513 0.8322 0.83596 0.83849 0.84207 1.00289 1.00711 1.01099 1.01838 1.1697 1.17614 1.17979 1.33368 1.3386 1.34195 1.34775 1.50436 1.5073 1.51104 1.66778 1.67093 1.67587 1.85809 1.86192 1.86516 1.87029 2.07155 2.07454 2.07956 2.19726 2.20303 2.208 2.34398 2.34711 2.35052 2.35551 2.48497 2.48834 2.49213 2.49831 2.63848 2.64168 2.64533 2.8288 2.83224 2.83557 2.83952 2.99196 2.996 2.99993 3.16414 3.16849 3.17103 3.17491 3.31448 3.31936 3.32226 3.45021 3.45389 3.45756 3.59387 3.59723 3.60141 3.60787 3.7675 3.77167 3.77427 3.77925 4.10065 4.1036 4.1078 4.34939 4.35206 4.35665 4.50435 4.50866 4.512 4.51812 4.63091 4.63648 4.64146 4.82329 4.82597 4.82879 4.8326 
0 
0 
27 0.15768 0.31525 0.50431 0.63482 0.82375 0.99777 1.16466 1.32663 1.4937 1.66366 1.84606 2.06194 2.33526 2.47529 2.62834 2.81985 2.9838 3.15644 3.30688 3.4412 3.58722 3.75877 4.08794 4.336 4.49567 4.62609 4.81203 
29 0.16523 0.32193 0.50833 0.64228 0.83098 1.00223 1.17198 1.33397 1.50122 1.66533 1.85765 2.06847 2.2 2.34144 2.48333 2.63585 2.82641 2.99056 3.16336 3.31468 3.44889 3.59227 3.76686 4.09687 4.34496 4.50323 4.63173 4.81996 4.82571 
71 0.15779 0.16101 0.165 0.31396 0.31762 0.32084 0.50184 0.5053 0.63436 0.63779 0.82283 0.82621 0.82932 0.99399 0.99831 1.00288 1.16015 1.16455 1.17049 1.32514 1.32898 1.33237 1.49345 1.49713 1.50103 1.65816 1.66179 1.66765 1.84836 1.85241 1.85607 2.06151 2.06514 2.18946 2.19395 2.33401 2.3375 2.34745 2.47506 2.47879 2.4846 2.62892 2.63185 2.81946 2.82299 2.98403 2.98694 3.15478 3.15906 3.16309 3.3044 3.30914 3.31294 3.44002 3.4444 3.58501 3.58841 3.75856 3.76204 4.09052 4.09431 4.33895 4.34271 4.49512 4.49855 4.50214 4.62158 4.62605 4.81357 4.81647 4.81988 
28 0.15917 0.31674 0.50318 0.63579 0.8248 0.99942 1.16448 1.32816 1.49543 1.65939 1.85036 2.06398 2.19303 2.33723 2.4763 2.63115 2.82136 2.98564 3.15723 3.30729 3.44137 3.5869 3.76235 4.09236 4.34066 4.49834 4.6261 4.81566 
78 0.15479 0.15874 0.16234 0.31192 0.31603 0.31974 0.49836 0.50201 0.50549 0.63146 0.63527 0.63875 0.82076 0.82509 0.8303 0.99222 0.99685 1.00148 1.15841 1.16392 1.16867 1.32208 1.32706 1.33118 1.49013 1.4944 1.49837 1.65468 1.659 1.66378 1.84685 1.85117 1.85521 2.05983 2.0634 2.18645 2.19217 2.33219 2.33604 2.34144 2.47161 2.47614 2.4809 2.62614 2.62997 2.81683 2.8205 2.82441 2.97994 2.98461 2.99001 3.1531 3.15722 3.16126 3.3021 3.30739 3.31074 3.43754 3.44179 3.44608 3.58185 3.5857 3.59027 3.7558 3.75983 3.76281 4.08886 4.09225 4.3376 4.34061 4.49284 4.49721 4.50085 4.6188 4.62551 4.8117 4.81463 4.8194 
25 0.16564 0.32622 0.50936 0.64197 0.83332 1.00164 1.17306 1.33525 1.50325 1.66693 1.85673 2.06937 2.20104 2.34145 2.48463 2.63869 2.82703 2.99304 3.31823 3.59258 3.77188 4.09811 4.34652 4.63203 4.82189 
1 0.83593 
128 0.1683 0.17099 0.17313 0.17598 0.192 0.3243 0.32717 0.32947 0.33176 0.33622 0.51099 0.51355 0.51582 0.51819 0.52166 0.6452 0.6479 0.65021 0.65322 0.8336 0.8368 0.83904 0.84177 0.84851 1.00456 1.00802 1.01061 1.01372 1.02209 1.17136 1.17556 1.17853 1.18125 1.33526 1.33881 1.34119 1.34369 1.34956 1.50464 1.50715 1.50967 1.51251 1.66898 1.67139 1.67444 1.67802 1.85906 1.86212 1.86444 1.86684 1.87053 2.07168 2.07423 2.07663 2.0803 2.19889 2.20277 2.20634 2.21042 2.34438 2.3471 2.34969 2.35245 2.3568 2.48586 2.48851 2.49119 2.49436 2.49988 2.63911 2.64161 2.64372 2.64811 2.82922 2.83202 2.8342 2.83682 2.83962 2.99334 2.99626 2.99846 3.00141 3.16567 3.16889 3.17091 3.17339 3.17719 3.31517 3.31882 3.32099 3.32335 3.32986 3.45055 3.45358 3.45597 3.45906 3.59539 3.5979 3.60061 3.60368 3.60898 3.7688 3.7717 3.77388 3.77679 3.78144 4.10079 4.10307 4.10555 4.10989 4.34954 4.35151 4.35417 4.35799 4.5054 4.50874 4.51074 4.51354 4.63347 4.63677 4.63996 4.64436 4.82331 4.82554 4.82758 4.82987 4.83229 4.83774 
58 0.1634 0.16662 0.31968 0.32334 0.5071 0.51076 0.63937 0.64343 0.82892 0.83196 0.83648 0.99795 1.00271 1.16451 1.1712 1.3326 1.33744 1.49975 1.50463 1.66358 1.66825 1.85305 1.85756 2.06634 2.06979 2.1944 2.20157 2.33836 2.3425 2.35092 2.48115 2.48885 2.63426 2.63722 2.82513 2.82942 2.98929 2.99448 3.16171 3.16625 3.31289 3.31795 3.44458 3.44929 3.59015 3.59523 3.76496 3.76775 4.09528 4.09892 4.34355 4.34763 4.50205 4.50781 4.62851 4.63497 4.81861 4.82194 
9 0.3188 0.50451 0.99956 1.66312 1.8534 3.15882 3.31015 4.62662 4.81499 
89 0.1788 0.18227 0.18927 0.33412 0.33803 0.3427 0.52039 0.52372 0.52742 0.53506 0.65326 0.65746 0.66158 0.84212 0.8462 0.85041 1.01337 1.01835 1.0228 1.17961 1.18609 1.19049 1.34516 1.34935 1.35435 1.51349 1.51717 1.52132 1.67845 1.68277 1.68882 1.86824 1.87318 1.87677 2.08146 2.08498 2.09121 2.20778 2.21421 2.22621 2.35499 2.35936 2.36672 2.49472 2.49863 2.50387 2.64812 2.65144 2.65709 2.83804 2.8419 2.84625 2.85428 3.00185 3.00618 3.01118 3.17395 3.17836 3.18203 3.18882 3.32403 3.32909 3.33313 3.45932 3.46422 3.46881 3.60327 3.60826 3.61315 3.62567 3.77695 3.7813 3.78439 3.79065 4.1105 4.11423 4.12896 4.35897 4.36313 4.37943 4.5143 4.51859 4.52251 4.64134 4.64661 4.6538 4.83343 4.83649 4.84082 
29 0.16964 0.3263 0.51255 0.64598 0.83466 1.00744 1.17173 1.17713 1.33761 1.50666 1.67031 1.86187 2.07094 2.19978 2.34549 2.48906 2.63944 2.83335 2.99418 3.1676 3.31774 3.45208 3.59651 3.77037 4.10121 4.34734 4.50664 4.63602 4.82416 
0 
34 0.15351 0.30909 0.49653 0.50534 0.62906 0.81859 0.82564 0.98955 1.15586 1.32058 1.48898 1.65422 1.84397 2.05726 2.18636 2.32935 2.47099 2.62449 2.81433 2.97879 3.15001 3.15804 3.29983 3.30931 3.43554 3.57996 3.75342 3.75938 4.08627 4.33474 4.49024 4.62182 4.80872 4.81702 
29 0.15863 0.31421 0.50194 0.63449 0.82298 0.83106 0.99459 1.16525 1.33044 1.49583 1.65883 1.84918 2.06141 2.19434 2.33403 2.47642 2.6294 2.81988 2.98547 3.15483 3.31071 3.44014 3.58543 3.75886 4.09065 4.3391 4.49557 4.62723 4.81367 
81 0.15311 0.1576 0.16143 0.30922 0.31337 0.31698 0.49588 0.50084 0.50462 0.62845 0.63343 0.63761 0.81845 0.82259 0.82623 0.99149 0.99563 0.99953 1.15528 1.15981 1.16438 1.32024 1.32544 1.32896 1.48828 1.49332 1.49666 1.64952 1.65625 1.6595 1.84627 1.84967 1.8537 2.0595 2.06332 2.18432 2.18995 2.19589 2.33098 2.33441 2.33899 2.46636 2.4725 2.47645 2.62285 2.62783 2.63132 2.81418 2.81907 2.82295 2.97795 2.98336 2.98998 3.15099 3.15461 3.15856 3.30002 3.30498 3.30933 3.43253 3.4388 3.44338 3.57987 3.58473 3.58871 3.75478 3.7591 3.76267 4.08837 4.0918 4.33756 4.34101 4.49122 4.49544 4.49889 4.61485 4.62083 4.62602 4.8106 4.81396 4.81955 
57 0.15077 0.15502 0.30706 0.31194 0.49383 0.49792 0.50453 0.62691 0.63195 0.81604 0.82048 0.98717 0.99288 1.15359 1.16268 1.31735 1.32402 1.48655 1.4911 1.65178 1.65667 1.84187 1.84661 2.05499 2.05906 2.18272 2.32728 2.33193 2.46833 2.47278 2.6219 2.62597 2.81204 2.8164 2.97592 2.98054 3.14788 3.15291 3.29755 3.30392 3.43322 3.43886 3.5777 3.58338 3.75066 3.75541 4.08407 4.08815 4.33271 4.33661 4.48803 4.49289 4.6149 4.62196 4.80667 4.80993 4.81481 
0 
86 0.16736 0.1705 0.17497 0.32172 0.32576 0.3293 0.34424 0.51026 0.51356 0.51664 0.64267 0.64717 0.65359 0.8333 0.83634 0.84029 1.00218 1.00658 1.01064 1.16737 1.1727 1.17718 1.33216 1.33689 1.34061 1.50275 1.50668 1.51571 1.66718 1.67103 1.67615 1.85654 1.86088 1.86443 1.87601 2.07076 2.07474 2.09572 2.19846 2.20261 2.21005 2.34219 2.34625 2.35027 2.35649 2.4849 2.48961 2.50074 2.63814 2.64287 2.82805 2.83206 2.83586 2.99244 2.99661 3.00951 3.16307 3.1672 3.17132 3.31335 3.31744 3.32101 3.44901 3.45283 3.45958 3.59311 3.59746 3.60303 3.76717 3.7708 3.7796 4.09974 4.10342 4.11149 4.34758 4.35145 4.35717 4.50322 4.50726 4.51246 4.63002 4.63506 4.82231 4.82556 4.82869 4.83658 
33 0.16614 0.32218 0.3274 0.50981 0.64199 0.64705 0.83293 1.00189 1.0079 1.17335 1.33639 1.50231 1.66679 1.85628 1.86481 2.06974 2.20337 2.34166 2.34668 2.48466 2.63719 2.82836 2.99246 3.1658 3.31609 3.44977 3.59302 3.76728 4.09817 4.34634 4.50568 4.63446 4.82165 
64 0.16146 0.16445 0.31679 0.32023 0.50493 0.50811 0.63733 0.6407 0.82534 0.82889 0.83387 0.99597 1.00051 1.00713 1.16248 1.16774 1.17215 1.32647 1.33123 1.33595 1.49803 1.50071 1.66152 1.66515 1.85065 1.85489 1.85969 2.06429 2.06726 2.19356 2.19939 2.33681 2.34009 2.47889 2.4816 2.6326 2.63498 2.82314 2.8261 2.98766 2.99044 3.15763 3.16148 3.16501 3.30639 3.3114 3.31451 3.44269 3.44655 3.58814 3.59149 3.76229 3.76499 4.09339 4.09638 4.34172 4.34451 4.49995 4.50233 4.6246 4.62922 4.81663 4.81925 4.82418 
29 0.16099 0.31719 0.50545 0.63847 0.82673 0.99898 1.16604 1.33024 1.49714 1.66092 1.8499 1.85673 2.06447 2.19446 2.33809 2.47826 2.63227 2.82265 2.98702 3.15946 3.31008 3.4431 3.58956 3.76229 4.09385 4.34083 4.49952 4.62948 4.81564 
90 0.15123 0.1556 0.15832 0.16342 0.30751 0.3111 0.31495 0.49377 0.49882 0.50176 0.50801 0.62606 0.63079 0.63441 0.81698 0.82132 0.82394 0.82772 0.98889 0.9927 0.99649 1.15384 1.15766 1.16249 1.1684 1.31833 1.32439 1.32806 1.48662 1.49156 1.49439 1.64725 1.65508 1.65942 1.66618 1.8436 1.84651 1.85047 1.85434 2.05689 2.06008 2.18225 2.1889 2.32855 2.33177 2.33619 2.46373 2.47122 2.47473 2.4818 2.62124 2.62591 2.62879 2.81198 2.8169 2.81956 2.82465 2.9759 2.98189 2.98683 3.14884 3.15212 3.15614 3.16215 3.2979 3.30296 3.30638 3.43007 3.43637 3.441 3.57777 3.58253 3.58673 3.75224 3.75674 3.75939 4.0858 4.08862 4.33484 4.33717 4.48918 4.49398 4.49643 4.61322 4.62105 4.62493 4.8079 4.81094 4.81431 4.81908 
73 0.15355 0.15838 0.1639 0.3102 0.31482 0.31918 0.49647 0.50123 0.50581 0.62898 0.63399 0.63869 0.819 0.82397 0.82959 0.99135 0.99689 1.15673 1.16242 1.16781 1.32112 1.32677 1.33167 1.48924 1.49436 1.49962 1.65064 1.65731 1.66198 1.8461 1.85107 2.05932 2.06367 2.18515 2.1912 2.33119 2.3355 2.46812 2.47444 2.47929 2.62447 2.62912 2.8147 2.81951 2.82392 2.97871 2.98415 3.15143 3.15614 3.16002 3.3006 3.30612 3.31004 3.43298 3.43878 3.44487 3.58046 3.58522 3.75466 3.75945 3.76354 4.08829 4.09279 4.33731 4.34451 4.4918 4.49682 4.61619 4.62225 4.62737 4.81046 4.81392 4.82002 
39 0.16636 0.17259 0.32296 0.51085 0.51515 0.64443 0.83208 0.83651 1.00329 1.00803 1.17267 1.3354 1.50337 1.66586 1.67185 1.85798 1.86276 2.06955 2.20006 2.34149 2.34592 2.48446 2.63745 2.82868 2.83606 2.9923 3.16523 3.31547 3.45019 3.59313 3.60404 3.7684 4.09825 4.34612 4.35375 4.50466 4.63409 4.82153 4.82576 
10 0.1756 0.51918 0.65096 0.84099 1.344 1.86581 2.8387 3.32233 4.10684 4.82933 
56 0.14614 0.1511 0.30226 0.3069 0.48873 0.49416 0.62153 0.62687 0.81169 0.81637 0.98388 0.9889 1.14845 1.15443 1.31325 1.3195 1.48151 1.48724 1.64288 1.65059 1.83861 1.84198 2.05186 2.05558 2.17726 2.18442 2.32347 2.32742 2.4607 2.46757 2.61616 2.62145 2.80706 2.81244 2.97084 2.97704 3.14359 3.14751 3.29285 3.29884 3.42592 3.43208 3.57271 3.57803 3.74733 3.75227 4.08077 4.08421 4.32979 4.33252 4.48398 4.48923 4.60818 4.61809 4.8029 4.80653 
45 0.15869 0.16314 0.31442 0.32099 0.50264 0.50705 0.63512 0.82272 0.82746 0.99486 1.16106 1.32663 1.33344 1.49446 1.49938 1.65914 1.84915 1.85577 2.06252 2.18861 2.19483 2.33458 2.34218 2.47635 2.62991 2.63436 2.82042 2.82502 2.9849 3.15558 3.16146 3.30541 3.31164 3.44048 3.58554 3.75884 3.76372 4.0913 4.09588 4.34002 4.49564 4.5011 4.62327 4.81446 4.81877 
59 0.17406 0.17852 0.33014 0.33381 0.5176 0.52163 0.64966 0.65323 0.83899 0.84218 0.84917 1.01092 1.01599 1.17779 1.18344 1.3425 1.34746 1.51044 1.51541 1.67468 1.6798 1.8648 1.86847 1.87957 2.07618 2.08069 2.20635 2.34875 2.35356 2.36083 2.49121 2.49604 2.64418 2.64849 2.83656 2.84168 2.99915 3.00465 3.17244 3.1759 3.3227 3.32698 3.45529 3.45971 3.6002 3.60477 3.77522 3.77859 4.10546 4.11035 4.35383 4.35863 4.51197 4.51661 4.64 4.64658 4.82886 4.83249 4.83815 
61 0.15371 0.15814 0.31052 0.31509 0.49657 0.50105 0.50545 0.62953 0.63411 0.63859 0.81888 0.8233 0.82694 0.99098 0.99716 1.15678 1.16383 1.32093 1.32683 1.48902 1.49405 1.65088 1.65733 1.84572 1.85137 2.05881 2.06361 2.18492 2.19329 2.33102 2.33581 2.46974 2.47549 2.62492 2.62917 2.81474 2.81942 2.8261 2.97875 2.98397 3.15121 3.15684 3.30076 3.30741 3.43599 3.44036 3.58057 3.58506 3.75436 3.75919 3.76263 4.08784 4.0917 4.33666 4.34066 4.49152 4.49688 4.61526 4.62464 4.81022 4.81363 
30 0.16435 0.32078 0.32584 0.50781 0.64017 0.83081 0.99856 1.16451 1.17259 1.33198 1.50038 1.6638 1.85376 2.06737 2.19668 2.33909 2.48154 2.63536 2.82601 2.99027 3.1629 3.31367 3.44575 3.59037 3.76606 4.09594 4.34419 4.50282 4.62959 4.81937 
56 0.1518 0.15684 0.30893 0.31472 0.49503 0.50055 0.62753 0.63354 0.81723 0.82149 0.82459 0.83027 0.98973 0.99766 1.15535 1.16475 1.31961 1.32718 1.48772 1.49429 1.64876 1.6564 1.84455 1.85124 2.05776 2.1835 2.32966 2.33682 2.46674 2.47476 2.62323 2.62879 2.81324 2.81914 2.82613 2.97717 2.98392 3.14991 3.15619 3.29912 3.30691 3.43163 3.43703 3.44397 3.57901 3.5869 3.75305 3.75919 4.08675 4.33561 4.49027 4.49632 4.61432 4.6255 4.80887 4.81268 
55 0.16334 0.1666 0.17208 0.32007 0.32365 0.50751 0.51266 0.64194 0.82854 0.83194 0.83656 0.99866 1.00363 1.01014 1.16708 1.17231 1.33266 1.33783 1.49991 1.5078 1.66355 1.66796 1.85397 1.85816 1.86306 2.06723 2.19706 2.2041 2.33956 2.34532 2.48193 2.49148 2.63484 2.82556 2.83087 2.98965 2.99793 3.16273 3.16997 3.3132 3.31772 3.44786 3.59043 3.59704 3.76555 3.77439 4.09594 4.10386 4.34397 4.35063 4.50234 4.63055 4.81895 4.82215 4.82612 
56 0.14835 0.15313 0.30459 0.30905 0.49099 0.49621 0.62367 0.62868 0.81402 0.81864 0.98606 0.99211 1.15096 1.15681 1.3156 1.32234 1.48376 1.48915 1.64524 1.65307 1.84084 1.84561 2.05407 2.0584 2.17954 2.18785 2.3257 2.32988 2.46344 2.4702 2.6187 2.6236 2.80922 2.81448 2.97317 2.97926 3.14594 3.15038 3.29507 3.30166 3.42844 3.434 3.57493 3.57998 3.74942 3.75498 4.08298 4.087 4.33197 4.33538 4.4863 4.49203 4.61048 4.61986 4.80506 4.80872 
33 0.1645 0.32042 0.50795 0.64047 0.64464 0.82924 0.83521 1.0011 1.17647 1.33362 1.5012 1.66442 1.85438 1.86089 2.06751 2.34051 2.48328 2.63525 2.63871 2.8265 2.99055 3.16396 3.31376 3.44681 3.59171 3.76593 3.76948 4.09614 4.34444 4.50315 4.63112 4.81969 4.82466 
25 0.32772 0.51486 0.64705 0.83876 1.01496 1.17708 1.34058 1.67592 1.86432 2.07421 2.20451 2.34681 2.49329 2.64454 2.83277 2.99663 3.16878 3.32194 3.45375 3.60136 3.77159 4.10219 4.34998 4.51109 4.82846 
0 
2 3.77402 4.51069 
53 0.17485 0.18114 0.33174 0.33829 0.51837 0.52552 0.65248 0.6592 0.84112 0.84804 1.0129 1.03293 1.18068 1.19065 1.34416 1.35004 1.51089 1.51577 1.67506 1.86941 1.87854 2.07877 2.08521 2.20823 2.3512 2.35906 2.49241 2.50023 2.64569 2.65452 2.83713 2.8441 3.00084 3.00781 3.17359 3.17904 3.32413 3.33214 3.45823 3.46344 3.60173 3.60842 3.77634 3.78099 4.107 4.11335 4.35477 4.36023 4.5137 4.5202 4.64188 4.83059 4.83613 
57 0.16049 0.16412 0.31541 0.32045 0.50306 0.50663 0.63548 0.64016 0.82554 0.82912 0.99527 1.00073 1.16125 1.16712 1.32591 1.33111 1.49609 1.50009 1.65973 1.66375 1.85033 1.85471 2.06312 2.06665 2.19055 2.19669 2.33552 2.33944 2.47625 2.48055 2.63082 2.63404 2.82085 2.82433 2.98492 2.98864 3.15624 3.16119 3.30542 3.31147 3.4411 3.44727 3.58646 3.5911 3.75899 3.7633 3.76681 4.09212 4.09559 4.34065 4.34365 4.49592 4.50047 4.62306 4.62843 4.8152 4.81779 
56 0.16074 0.16431 0.31656 0.32084 0.50466 0.50897 0.63669 0.64117 0.82497 0.82882 0.99648 1.0013 1.16278 1.16967 1.3293 1.3346 1.49703 1.50099 1.66099 1.66587 1.85093 1.85605 2.0641 2.0687 2.19196 2.19636 2.3365 2.34133 2.47861 2.48438 2.63175 2.63507 2.82264 2.82644 2.98674 2.9909 3.15748 3.16202 3.30821 3.31312 3.44256 3.4476 3.58775 3.59312 3.76108 3.76449 4.09313 4.09766 4.34145 4.34688 4.49785 4.50134 4.6259 4.63152 4.81699 4.82131 
88 0.14397 0.14815 0.15129 0.30012 0.30375 0.30728 0.48669 0.49102 0.49382 0.49982 0.61918 0.62341 0.62708 0.80936 0.81316 0.81647 0.82064 0.98189 0.98509 0.98901 1.14622 1.15026 1.15512 1.31108 1.31532 1.31915 1.47919 1.4835 1.48685 1.64052 1.64695 1.65078 1.83659 1.83941 1.84287 2.04985 2.05284 2.05604 2.17517 2.18045 2.32148 2.32461 2.32789 2.45761 2.46337 2.46748 2.61375 2.61819 2.62156 2.80505 2.80925 2.81232 2.81914 2.96874 2.97324 2.97661 3.14156 3.1449 3.14852 3.15462 3.29078 3.29476 3.29905 3.42348 3.42916 3.4334 3.57068 3.57482 3.57833 3.74536 3.74894 3.75202 4.07879 4.08167 4.085 4.32776 4.33018 4.33375 4.48191 4.48531 4.48876 4.60603 4.61183 4.61901 4.80094 4.80402 4.80652 4.81102 
1 4.81296 
0 
0 
1 0.82801 
24 0.17228 0.32922 0.51546 0.64863 1.17998 1.34155 1.50824 1.86825 2.07432 2.20937 2.34849 2.48901 2.64158 2.83402 2.99702 3.1704 3.32172 3.45526 3.60311 3.77293 4.10328 4.35087 4.50966 4.8267 
0 
27 0.17586 0.33084 0.51824 0.6529 0.84082 1.01236 1.18227 1.34367 1.51218 1.67667 1.86756 2.07837 2.22085 2.35329 2.49596 2.64575 2.83815 3.00138 3.17309 3.32337 3.46027 3.60432 3.77577 4.10593 4.35383 4.51472 4.83133 
14 0.51357 0.64363 1.00609 1.86175 2.35117 2.63794 2.83003 3.16787 3.31624 3.76802 4.1 4.34592 4.50476 4.82453 
84 0.16635 0.16977 0.17423 0.32217 0.32589 0.32919 0.51053 0.51401 0.51794 0.64256 0.64648 0.65057 0.83204 0.83516 0.83931 1.00259 1.00716 1.01143 1.17029 1.1751 1.17892 1.33456 1.33812 1.34207 1.50227 1.50575 1.51026 1.66718 1.67181 1.67875 1.85669 1.86103 1.86459 1.87645 2.07034 2.07354 2.08051 2.19826 2.203 2.21335 2.3425 2.34664 2.3529 2.48464 2.48787 2.49337 2.63759 2.64066 2.65867 2.82798 2.83154 2.83554 2.99228 2.99531 3.00341 3.16323 3.1675 3.1709 3.31339 3.31777 3.32168 3.44841 3.45294 3.45836 3.59373 3.59802 3.60412 3.76749 3.77101 3.77476 4.09944 4.10302 4.11128 4.34752 4.35171 4.36156 4.5031 4.50742 4.5116 4.63291 4.63704 4.82183 4.82477 4.82835 
89 0.16492 0.16767 0.17126 0.32062 0.32361 0.32626 0.50829 0.51053 0.51322 0.64091 0.64397 0.64715 0.82933 0.83272 0.83514 0.83908 1.00035 1.00427 1.00714 1.16703 1.17091 1.17434 1.33324 1.33584 1.33902 1.50074 1.50345 1.50679 1.66506 1.66801 1.67176 1.8549 1.85831 1.86115 1.86509 2.06785 2.07113 2.0765 2.1959 2.19935 2.20519 2.34002 2.34324 2.34629 2.35505 2.48255 2.48528 2.48923 2.63556 2.63817 2.64339 2.82627 2.82875 2.83194 2.83626 2.99081 2.9931 2.99756 3.16156 3.16497 3.16743 3.31221 3.3154 3.31819 3.44659 3.44987 3.45275 3.59158 3.59428 3.59744 3.76458 3.76761 3.77016 4.09673 4.09968 4.10347 4.3455 4.34794 4.35177 4.50172 4.50487 4.50756 4.62766 4.63252 4.63653 4.81965 4.82204 4.82454 4.82755 
87 0.15615 0.15956 0.16237 0.31305 0.31697 0.31963 0.49942 0.50284 0.50573 0.50945 0.63285 0.63577 0.63857 0.82156 0.82543 0.82778 0.83171 0.993 0.99657 0.99971 1.15961 1.16406 1.1677 1.32335 1.32796 1.33104 1.49184 1.49546 1.49823 1.6572 1.65985 1.6636 1.84787 1.85127 1.85427 1.85799 2.06092 2.064 2.06771 2.1875 2.19238 2.33328 2.33629 2.33986 2.34962 2.4746 2.47777 2.48086 2.62776 2.63088 2.63342 2.81723 2.8211 2.82368 2.82843 2.98173 2.98549 2.98848 3.15353 3.15781 3.1604 3.30331 3.30775 3.31033 3.43934 3.44288 3.44601 3.58328 3.5864 3.58972 3.7563 3.76046 3.76285 4.08991 4.09267 4.33885 4.34157 4.3475 4.4937 4.49791 4.50024 4.6186 4.62455 4.62746 4.81245 4.81518 4.81784 
110 0.17218 0.17556 0.17898 0.18379 0.32821 0.33189 0.33474 0.33949 0.51551 0.51823 0.52123 0.52417 0.64988 0.65296 0.65691 0.83805 0.84115 0.84387 0.84692 1.00804 1.01265 1.01599 1.02196 1.17597 1.1807 1.18447 1.33975 1.3437 1.34703 1.35271 1.50854 1.51178 1.51552 1.52794 1.67207 1.67543 1.67902 1.68489 1.86282 1.8666 1.86986 1.87326 1.88304 2.07644 2.07931 2.08353 2.10188 2.20332 2.20745 2.21275 2.34844 2.35156 2.35508 2.36024 2.36888 2.49107 2.49374 2.49814 2.50972 2.6444 2.64687 2.65194 2.83339 2.83691 2.84024 2.84338 2.8605 2.99873 3.00118 3.00544 3.16978 3.1736 3.17603 3.17987 3.31942 3.32371 3.32651 3.33093 3.45472 3.45851 3.46152 3.46717 3.59962 3.60275 3.60657 3.61254 3.7733 3.77678 3.77917 3.78473 4.10524 4.10799 4.11106 4.12449 4.35386 4.35635 4.3602 4.38621 4.51005 4.51366 4.51658 4.52175 4.6369 4.64111 4.64613 4.82825 4.83061 4.8334 4.83618 4.84391 
28 0.16497 0.32086 0.50946 0.64178 0.83063 1.00306 1.17268 1.33371 1.50138 1.66486 1.85651 2.06877 2.19758 2.34111 2.4832 2.63578 2.82699 2.99047 3.16393 3.31468 3.44883 3.59305 3.76642 4.09692 4.3441 4.50373 4.63509 4.81977 
24 0.15865 0.31608 0.502 0.63622 0.82478 1.16748 1.3299 1.4949 1.65981 1.85104 2.06069 2.33731 2.47611 2.629 2.81998 2.98477 3.15775 3.3082 3.44444 3.75976 4.08905 4.33708 4.49689 4.81247 
0 
64 0.1444 0.1489 0.30069 0.30489 0.30981 0.48681 0.49138 0.49582 0.62004 0.62455 0.80981 0.81451 0.98142 0.98621 1.1471 1.15265 1.31136 1.317 1.4796 1.48457 1.64244 1.64799 1.8362 1.84021 1.84641 2.04943 2.05318 2.1755 2.18182 2.32132 2.32507 2.46017 2.46554 2.61513 2.61953 2.80498 2.80953 2.81472 2.96906 2.97432 3.14165 3.14596 3.15053 3.29095 3.29644 3.30179 3.42599 3.43061 3.57077 3.57523 3.74476 3.74931 3.75325 4.07842 4.08205 4.32729 4.33053 4.48191 4.48677 4.6064 4.61434 4.80059 4.80382 4.80827 
65 0.15729 0.16124 0.16515 0.31437 0.31801 0.32328 0.50251 0.50523 0.63404 0.63785 0.64352 0.82328 0.827 0.83041 0.99459 0.99937 1.16147 1.16754 1.32555 1.32974 1.33447 1.49265 1.49711 1.50148 1.65935 1.66281 1.84913 1.85312 1.85773 2.06236 2.06606 2.19009 2.19484 2.33439 2.33851 2.47597 2.4792 2.62866 2.63225 2.81951 2.82295 2.82864 2.9838 2.98717 3.15546 3.15992 3.3054 3.30998 3.44069 3.44468 3.58489 3.5884 3.75822 3.76236 3.76818 4.09139 4.09504 4.34012 4.34384 4.49511 4.4996 4.62291 4.6281 4.81436 4.81753 
27 0.16373 0.3205 0.50832 0.64336 0.8291 1.0014 1.17161 1.33417 1.49961 1.66297 1.85571 2.06775 2.34102 2.48117 2.63454 2.82777 2.98972 3.16301 3.31322 3.44744 3.59218 3.7656 4.09756 4.34525 4.50232 4.63117 4.81893 
18 0.15819 0.31497 0.50102 0.63516 1.49467 2.06103 2.33366 2.47646 2.62865 2.81985 2.98436 3.1559 3.58591 3.7593 4.09 4.33804 4.49655 4.81234 
38 0.16455 0.1698 0.32103 0.32602 0.50927 0.64152 0.83085 0.83518 1.00129 1.00716 1.17121 1.33382 1.50152 1.66526 1.67209 1.85452 1.85903 2.06879 2.19797 2.34096 2.34541 2.48345 2.63618 2.82629 2.8322 2.99123 3.16494 3.31491 3.44794 3.59204 3.76718 4.0969 4.34506 4.35177 4.50424 4.63162 4.82039 4.82469 
58 0.15583 0.16048 0.31281 0.31723 0.50007 0.50391 0.63306 0.63776 0.82091 0.82572 0.83022 0.99281 0.99866 1.15927 1.16639 1.32341 1.32856 1.49212 1.49686 1.65741 1.66337 1.84724 1.85258 2.06051 2.0658 2.18794 2.19601 2.33266 2.33821 2.47416 2.47923 2.62767 2.63158 2.81778 2.82189 2.82822 2.98186 2.98622 3.15347 3.15842 3.30304 3.30903 3.4388 3.4443 3.58316 3.58851 3.75661 3.76136 4.08953 4.09494 4.33819 4.34468 4.49353 4.49849 4.62078 4.62641 4.81245 4.81637 
39 0.16876 0.17532 0.32442 0.33081 0.51307 0.51949 0.6469 0.83277 0.83814 1.00611 1.01358 1.17628 1.33924 1.50722 1.67119 1.8576 1.86293 2.07396 2.20596 2.34669 2.35516 2.48892 2.63978 2.83201 2.83735 2.9962 3.16812 3.1753 3.31828 3.4531 3.59833 3.77078 4.10265 4.12415 4.35149 4.50805 4.63578 4.82362 4.82857 
70 0.15853 0.16172 0.16597 0.31478 0.31832 0.32186 0.50144 0.50459 0.50839 0.63463 0.63845 0.82384 0.82768 0.83186 0.99456 0.99961 1.16085 1.16652 1.17176 1.32493 1.33019 1.33442 1.49357 1.49737 1.501 1.65876 1.66204 1.84945 1.85365 1.85784 2.06268 2.06633 2.18918 2.19449 2.33504 2.33878 2.47535 2.47906 2.48424 2.62972 2.63271 2.81943 2.82289 2.82638 2.98299 2.9871 3.15582 3.15977 3.16367 3.30475 3.31 3.31373 3.44081 3.44519 3.58515 3.58849 3.75836 3.76243 3.76593 4.09176 4.09553 4.34029 4.34415 4.49533 4.49977 4.62085 4.62721 4.8147 4.81731 4.82314 
27 0.17342 0.3298 0.51663 0.65098 0.83792 1.01088 1.18058 1.34356 1.51038 1.67385 1.86517 2.07652 2.35051 2.49253 2.64344 2.83627 2.9987 3.17186 3.32299 3.45639 3.60094 3.775 4.10539 4.35434 4.51192 4.64134 4.82832 
68 0.16653 0.16999 0.1745 0.32247 0.32636 0.33019 0.5117 0.51498 0.64605 0.65013 0.83354 0.83632 0.84076 1.00317 1.00757 1.01252 1.16868 1.17467 1.17899 1.33269 1.33855 1.34493 1.50567 1.5101 1.66845 1.67378 1.85795 1.8626 1.86628 2.07206 2.07621 2.19882 2.2074 2.34406 2.34742 2.35481 2.4868 2.49161 2.64018 2.82993 2.83331 2.83812 2.99467 2.99899 3.16449 3.16847 3.17351 3.31263 3.31832 3.3223 3.44897 3.45341 3.46283 3.59502 3.59941 3.77002 3.77263 4.10042 4.10379 4.34859 4.35326 4.5034 4.50801 4.63504 4.64209 4.82378 4.82718 4.83122 
0 
57 0.16387 0.16696 0.31937 0.32312 0.5074 0.51028 0.63968 0.64317 0.8297 0.83331 0.99967 1.00585 1.16837 1.17396 1.33283 1.33676 1.50017 1.504 1.66414 1.66799 1.85475 1.86007 2.06669 2.06986 2.19543 2.20294 2.3398 2.34361 2.48151 2.48459 2.63456 2.63714 2.82521 2.82839 2.99007 2.99287 3.1608 3.16476 3.31159 3.31533 3.44531 3.45007 3.59071 3.59401 3.76471 3.7674 3.77128 4.09575 4.09898 4.34436 4.34719 4.50154 4.50459 4.63066 4.63577 4.81915 4.82174 
9 0.16348 0.31996 0.50705 0.82673 1.00041 1.85817 3.16202 3.76462 4.82068 
63 0.15739 0.16089 0.16579 0.31341 0.31742 0.32138 0.50165 0.50511 0.63386 0.6376 0.82262 0.82657 0.83076 0.99427 0.9986 1.16074 1.1655 1.326 1.32938 1.49281 1.49704 1.65826 1.66259 1.84843 1.85278 1.85752 2.06176 2.06555 2.18961 2.19567 2.33388 2.3376 2.47502 2.4788 2.62869 2.6317 2.81937 2.82283 2.98389 2.98683 3.15467 3.15898 3.16369 3.3049 3.30913 3.43946 3.4439 3.5848 3.58849 3.75824 3.76198 3.76675 4.09073 4.09498 4.33915 4.34363 4.49502 4.49866 4.62227 4.62715 4.81332 4.81644 4.8211 
57 0.16155 0.16461 0.31708 0.32088 0.50428 0.50739 0.63729 0.64072 0.82792 0.99594 1.00279 1.16241 1.16873 1.32686 1.33125 1.33539 1.49767 1.50101 1.66119 1.6657 1.85122 1.85564 2.06439 2.06869 2.19112 2.19617 2.33632 2.34131 2.47884 2.48213 2.63212 2.635 2.82255 2.82555 2.9872 2.991 3.15715 3.1614 3.30675 3.31153 3.44214 3.44678 3.58754 3.59196 3.75969 3.76394 3.76733 4.09304 4.09698 4.34167 4.34589 4.49756 4.50128 4.62484 4.62993 4.81677 4.81994 
80 0.1625 0.16613 0.17024 0.31882 0.32333 0.32784 0.50714 0.5103 0.51467 0.63894 0.6431 0.64831 0.8279 0.83161 0.83526 0.99888 1.00341 1.00757 1.16545 1.17175 1.17795 1.33191 1.33563 1.49875 1.5025 1.5067 1.66306 1.66729 1.67395 1.85331 1.85779 1.86155 2.06649 2.07028 2.19259 2.19943 2.20769 2.33873 2.34239 2.34708 2.48011 2.48428 2.48998 2.63335 2.6368 2.64603 2.82378 2.82734 2.83182 2.98811 2.99126 2.99736 3.15988 3.16436 3.16856 3.30949 3.31467 3.31907 3.44484 3.44936 3.45691 3.58977 3.59417 3.60202 3.76264 3.76669 3.77037 4.09561 4.09964 4.34418 4.34741 4.35319 4.49941 4.50375 4.5083 4.62685 4.6324 4.81833 4.82155 4.82511 
2 0.51431 0.83536 
102 0.181 0.18416 0.18799 0.33637 0.33999 0.34295 0.34941 0.52311 0.52621 0.52921 0.53303 0.65659 0.66029 0.66376 0.68026 0.84581 0.84928 0.85258 0.85797 1.01711 1.0213 1.02516 1.03652 1.18351 1.1881 1.1921 1.20363 1.34834 1.35193 1.35564 1.36658 1.51609 1.51955 1.52294 1.53174 1.68108 1.68479 1.68943 1.87173 1.87545 1.87869 1.88501 2.08405 2.08758 2.09218 2.21284 2.2171 2.22364 2.35676 2.36051 2.36437 2.37032 2.49875 2.50222 2.50645 2.5278 2.65114 2.65443 2.65892 2.84257 2.84557 2.84924 2.85345 3.0058 3.00915 3.01317 3.17745 3.18121 3.18397 3.18809 3.32747 3.33162 3.33461 3.34165 3.46275 3.46673 3.47024 3.60739 3.61098 3.61478 3.62114 3.78112 3.78464 3.78738 3.79272 4.11302 4.11624 4.1206 4.36169 4.36475 4.36942 4.51754 4.52147 4.52466 4.53146 4.64715 4.65116 4.65742 4.836 4.83882 4.84204 4.8461 
25 0.16515 0.32135 0.50848 0.64033 0.83024 1.33435 1.50082 1.66427 1.85447 2.06771 2.19688 2.33963 2.4823 2.63556 2.82641 2.99116 3.31481 3.44738 3.591 3.76699 4.09622 4.34455 4.50329 4.63047 4.81981 
58 0.16147 0.16609 0.31612 0.32158 0.50476 0.50931 0.63653 0.64177 0.82742 0.83049 0.99611 1.0018 1.16232 1.16929 1.32618 1.3317 1.49723 1.50239 1.66083 1.66722 1.85054 1.85586 2.06379 2.06846 2.19094 2.19722 2.33617 2.34116 2.34843 2.47723 2.48135 2.48743 2.63186 2.63677 2.8227 2.82701 2.98714 2.99604 3.15736 3.16267 3.30586 3.31219 3.44231 3.44788 3.5869 3.59201 3.75952 3.76461 4.09283 4.09707 4.34148 4.34948 4.49653 4.50188 4.62415 4.633 4.8171 4.82213 
95 0.1508 0.1551 0.15782 0.16346 0.30733 0.31087 0.31409 0.32144 0.49375 0.49843 0.50095 0.505 0.62579 0.63043 0.63372 0.81628 0.81994 0.82278 0.8264 0.9888 0.99228 0.99609 1.15367 1.1576 1.16176 1.16719 1.31841 1.32338 1.32638 1.48653 1.49085 1.49372 1.64791 1.6539 1.65704 1.66374 1.84365 1.84643 1.85033 1.85526 2.05687 2.06006 2.06459 2.18231 2.18805 2.19272 2.32846 2.33165 2.33543 2.46561 2.47084 2.47426 2.47967 2.62145 2.62576 2.6284 2.81195 2.81644 2.8191 2.82382 2.97594 2.98098 2.98347 3.14867 3.15188 3.15563 3.15975 3.29784 3.30227 3.30593 3.43106 3.43611 3.43995 3.57769 3.58213 3.58549 3.75221 3.75619 3.75896 4.08577 4.08863 4.09236 4.33485 4.33723 4.34193 4.48906 4.49276 4.49563 4.61327 4.61923 4.62305 4.8078 4.81097 4.81362 4.81751 
8 0.64825 0.83568 1.34264 1.50787 2.08064 2.49054 2.64134 3.77339 
71 0.15374 0.1582 0.16226 0.3101 0.31385 0.32011 0.49683 0.50179 0.50581 0.62916 0.6338 0.64007 0.81925 0.82303 0.82671 0.99215 0.99648 1.00272 1.15628 1.1608 1.32177 1.32937 1.48899 1.49405 1.49913 1.65016 1.65712 1.66239 1.84696 1.8507 2.06036 2.06594 2.18524 2.19539 2.3317 2.33529 2.46719 2.47357 2.4795 2.62359 2.62852 2.63315 2.81509 2.81972 2.82441 2.979 2.98488 3.15194 3.15551 3.1602 3.30097 3.30556 3.31086 3.43297 3.43918 3.44549 3.58075 3.58555 3.75553 3.76196 4.0893 4.09437 4.33832 4.34179 4.49237 4.49859 4.61622 4.62346 4.81118 4.81475 4.82029 
62 0.14778 0.15227 0.30419 0.30838 0.31401 0.49029 0.49457 0.49959 0.62352 0.62785 0.81319 0.81785 0.98468 0.98957 1.15055 1.15621 1.31463 1.32023 1.48309 1.48793 1.64712 1.65247 1.83941 1.84358 2.05262 2.05626 2.17877 2.18535 2.32468 2.32862 2.46396 2.46922 2.61865 2.62288 2.80848 2.81283 2.81944 2.9725 2.97751 3.14491 3.14927 3.15376 3.29438 3.30004 3.42984 3.43492 3.57423 3.57847 3.74804 3.75247 3.75584 4.08166 4.08524 4.33041 4.33361 4.48522 4.49 4.60957 4.61816 4.80395 4.80708 4.81121 
41 0.17244 0.32863 0.33435 0.51465 0.51869 0.64908 0.83773 0.84248 1.00961 1.17795 1.34008 1.34698 1.50807 1.67193 1.68114 1.86281 1.86743 2.07499 2.20412 2.34769 2.35657 2.49053 2.50117 2.64294 2.83328 2.83914 2.99736 3.17062 3.17977 3.32073 3.45534 3.59961 3.77377 4.10323 4.10899 4.35144 4.35726 4.51043 4.63886 4.82647 4.83093 
1 0.82921 
0 
140 0.14372 0.14709 0.14976 0.15217 0.15559 0.29981 0.30325 0.30606 0.30873 0.3116 0.48653 0.49006 0.49267 0.49509 0.49753 0.50325 0.61843 0.6221 0.62495 0.62794 0.63077 0.80904 0.81234 0.81529 0.81749 0.82046 0.98178 0.98432 0.98753 0.99051 0.99605 1.14591 1.14965 1.1531 1.15635 1.15989 1.3108 1.31406 1.31766 1.32038 1.32367 1.47887 1.48252 1.48551 1.48804 1.49115 1.64014 1.64611 1.64931 1.65222 1.65648 1.83648 1.83881 1.84164 1.84433 1.84735 2.04973 2.05208 2.05462 2.05812 2.17494 2.17912 2.18263 2.18716 2.32136 2.32403 2.32669 2.3297 2.33446 2.45683 2.46243 2.46581 2.46844 2.47162 2.47907 2.61338 2.6176 2.6203 2.62262 2.62824 2.80494 2.80859 2.81117 2.81358 2.8166 2.82086 2.96851 2.97217 2.97538 2.97797 2.98266 3.14135 3.14423 3.14695 3.14955 3.15207 3.15805 3.29053 3.29373 3.29703 3.29984 3.30262 3.4232 3.42879 3.43148 3.43447 3.43765 3.57053 3.57409 3.57669 3.57978 3.58435 3.74525 3.74793 3.75073 3.75304 3.75582 4.07869 4.08109 4.08366 4.08736 4.32757 4.32964 4.33202 4.336 4.48168 4.48452 4.4878 4.49009 4.49371 4.60573 4.61062 4.6147 4.61763 4.62226 4.80089 4.80355 4.80566 4.80809 4.81098 
65 0.17269 0.17643 0.32848 0.33242 0.34031 0.51624 0.51996 0.64866 0.65264 0.83783 0.84144 0.84719 1.00881 1.01367 1.17606 1.18065 1.34116 1.3457 1.50963 1.5139 1.67283 1.67838 1.86243 1.86794 1.87631 2.07538 2.08001 2.20437 2.21151 2.34768 2.35234 2.35772 2.49049 2.49504 2.64346 2.64738 2.83402 2.83752 2.84222 2.99817 3.00345 3.16891 3.17306 3.17783 3.32076 3.32413 3.45478 3.45924 3.59963 3.6041 3.61183 3.7739 3.77742 3.78938 4.10431 4.10929 4.35296 4.35714 4.51124 4.51505 4.63569 4.64076 4.8276 4.83134 4.8359 
6 0.51626 1.34212 2.35693 2.64432 4.10422 4.3583 
72 0.16543 0.16902 0.32154 0.32541 0.32897 0.50987 0.5136 0.6424 0.64629 0.83111 0.83405 0.84063 1.00063 1.0059 1.01316 1.16797 1.17429 1.3352 1.33926 1.50133 1.50531 1.51722 1.66536 1.66957 1.67577 1.85636 1.86061 1.86521 2.0689 2.07309 2.08731 2.19808 2.2059 2.34116 2.34608 2.35193 2.48329 2.48722 2.49221 2.63679 2.64022 2.82798 2.83205 2.8363 2.99337 2.99814 3.16252 3.16647 3.17118 3.3144 3.31771 3.3332 3.44799 3.45229 3.59198 3.59683 3.60335 3.76569 3.76984 3.77549 4.09789 4.10198 4.34636 4.35076 4.50208 4.50651 4.51076 4.62981 4.63521 4.82152 4.82499 4.82891 
39 0.16943 0.17558 0.32666 0.33369 0.51365 0.52039 0.64706 0.83565 1.00728 1.01567 1.17599 1.33909 1.50632 1.67066 1.68239 1.86185 1.86925 2.07297 2.20524 2.34621 2.35359 2.48794 2.64023 2.83282 2.83949 2.99613 3.16847 3.17675 3.31995 3.45339 3.59791 3.605 3.77114 4.10227 4.35 4.50742 4.63844 4.82558 4.82973 
1 0.16531 
45 0.17579 0.18107 0.3332 0.34517 0.51891 0.52423 0.65326 0.84196 0.84882 1.01351 1.03138 1.18126 1.19058 1.34569 1.51316 1.52943 1.6764 1.86892 1.87753 2.07967 2.21267 2.35159 2.3591 2.49626 2.64628 2.83765 2.84398 3.00176 3.00987 3.17452 3.18125 3.32469 3.3315 3.45963 3.47154 3.60397 3.77773 4.10798 4.1155 4.35571 4.36192 4.51659 4.64764 4.83035 4.83538 
62 0.15082 0.15666 0.16215 0.3077 0.31223 0.49369 0.49918 0.50282 0.62639 0.63149 0.63591 0.8166 0.82194 0.82757 0.98913 0.99463 1.15424 1.16002 1.31841 1.32459 1.4862 1.49237 1.64779 1.65515 1.66052 1.84389 1.84865 2.05709 2.06157 2.18219 2.18879 2.32899 2.33351 2.46606 2.47232 2.62182 2.62683 2.81193 2.81738 2.97587 2.98225 3.14908 3.15396 3.2979 3.30401 3.43088 3.43675 3.44183 3.57769 3.58283 3.75232 3.75753 4.0861 4.09049 4.33497 4.33912 4.48948 4.49488 4.61313 4.62112 4.80823 4.81165 
22 0.16308 0.32015 0.50593 0.64081 0.82878 0.9999 1.17115 1.33178 1.4996 1.66321 1.854 2.48171 2.63539 2.82451 2.98895 3.16255 3.31494 3.44859 3.59247 3.76568 4.63122 4.82009 
1 4.33432 
93 0.1719 0.1752 0.18031 0.32714 0.3314 0.33457 0.34019 0.51532 0.51914 0.52311 0.54077 0.64801 0.65295 0.65952 0.83771 0.84068 0.8445 0.85508 1.00715 1.012 1.01691 1.02791 1.17453 1.17974 1.18361 1.34016 1.34484 1.35041 1.50809 1.51234 1.51904 1.67196 1.67668 1.68199 1.86172 1.86631 1.86998 1.87697 2.07479 2.07965 2.0874 2.20403 2.21093 2.34721 2.35147 2.35646 2.36343 2.48997 2.49527 2.50474 2.64363 2.64759 2.65702 2.83355 2.8371 2.84151 2.85589 2.99744 3.00093 3.00673 3.16787 3.17298 3.17646 3.18317 3.31908 3.32308 3.3267 3.33976 3.45314 3.45863 3.46307 3.59854 3.60363 3.60979 3.77118 3.77592 3.78138 3.7941 4.10364 4.10783 4.11404 4.35244 4.35589 4.36026 4.50798 4.5124 4.5171 4.63897 4.64702 4.82735 4.83038 4.83377 4.83901 
0 
30 0.1625 0.31914 0.50559 0.64018 0.82808 0.83299 0.99703 1.16806 1.33165 1.49827 1.66213 1.85375 2.06654 2.1969 2.33945 2.48019 2.6335 2.82365 2.98803 3.16112 3.31222 3.44659 3.59055 3.76384 4.0959 4.34323 4.50068 4.62971 4.81691 4.82162 
55 0.1617 0.16599 0.31724 0.32163 0.50557 0.50921 0.63846 0.64352 0.8276 0.83079 0.99667 1.0019 1.16344 1.16808 1.32886 1.33237 1.49876 1.50418 1.66218 1.66897 1.85124 1.85624 2.06458 2.06899 2.19344 2.19972 2.33691 2.34082 2.47989 2.48511 2.63249 2.63591 2.82351 2.82962 2.9882 3.15805 3.16223 3.30794 3.31225 3.44273 3.44762 3.58843 3.59347 3.76105 3.76521 4.09343 4.09721 4.3422 4.34736 4.4979 4.50184 4.62794 4.63428 4.8169 4.82014 
0 
27 0.16525 0.32225 0.50991 0.644 0.83041 1.00174 1.17344 1.33565 1.5024 1.66501 1.85575 1.86236 2.06946 2.3407 2.48424 2.63664 2.82763 2.9915 3.16434 3.31541 3.44995 3.59476 3.76723 4.09849 4.34555 4.50422 4.82066 
53 0.16506 0.16964 0.32146 0.32542 0.50818 0.5121 0.64073 0.64497 0.83041 0.83549 1.00033 1.00546 1.17063 1.17624 1.33327 1.33823 1.50142 1.50632 1.66442 1.67031 1.85505 1.85917 2.06793 2.07408 2.19831 2.34039 2.34555 2.48307 2.49048 2.63532 2.63958 2.82613 2.83051 2.99083 3.16249 3.16579 3.3141 3.31838 3.44843 3.45439 3.59161 3.59695 3.76576 3.76966 4.09656 4.10135 4.34483 4.34957 4.50309 4.50807 4.63127 4.81963 4.82326 
102 0.14978 0.1536 0.15652 0.16045 0.30626 0.30961 0.31319 0.31625 0.49279 0.49708 0.49973 0.50321 0.62511 0.62896 0.6325 0.63594 0.81514 0.81844 0.82174 0.82435 0.98793 0.9917 0.99492 1.00067 1.15245 1.15616 1.16071 1.16571 1.31728 1.32129 1.32477 1.33145 1.48541 1.48915 1.49244 1.49664 1.6467 1.65245 1.65571 1.66003 1.84267 1.84557 1.84908 1.85298 2.05591 2.05918 2.06245 2.18129 2.18645 2.19254 2.32754 2.33059 2.33403 2.4637 2.46901 2.47268 2.47611 2.62005 2.62407 2.62734 2.81107 2.81526 2.81814 2.82362 2.97489 2.97921 2.9824 3.14769 3.15086 3.1546 3.15763 3.2969 3.30084 3.30476 3.30927 3.42969 3.43494 3.43872 3.44308 3.57676 3.58084 3.58422 3.58986 3.75137 3.75559 3.75824 4.08487 4.08779 4.0911 4.33388 4.33632 4.34013 4.48804 4.4915 4.4948 4.6122 4.61803 4.62233 4.80698 4.81005 4.81264 4.81816 
28 0.16864 0.32454 0.51067 0.64341 0.83307 1.00671 1.17484 1.33587 1.5049 1.6666 1.86117 2.07053 2.20352 2.34377 2.4842 2.63645 2.82852 2.99155 3.16585 3.31642 3.45045 3.59406 3.76802 4.09942 4.34618 4.50543 4.6341 4.82171 
0 
55 0.1567 0.16115 0.31257 0.31785 0.49857 0.50351 0.63279 0.63786 0.82154 0.82648 0.99314 0.99942 1.15912 1.16551 1.32306 1.32878 1.49239 1.49769 1.65682 1.66242 1.84756 1.85305 2.06084 2.06637 2.18675 2.19428 2.3329 2.33859 2.47314 2.47843 2.62713 2.63147 2.81685 2.82197 2.98115 2.98621 3.15343 3.15907 3.30282 3.30893 3.4388 3.44446 3.58312 3.58891 3.7562 3.76165 4.08987 4.09632 4.33848 4.49334 4.4989 4.61885 4.62628 4.81211 4.81609 
17 0.16293 0.32048 0.64023 0.82681 1.00275 1.16981 1.49963 1.66204 1.85403 2.63311 2.98868 3.16284 3.31232 3.7647 4.34173 4.50157 4.81746 
27 0.17168 0.3284 0.51474 0.64876 0.83762 1.00883 1.17933 1.34028 1.50858 1.67269 1.86327 2.07566 2.3476 2.4908 2.64203 2.83446 2.99704 3.16994 3.32142 3.45482 3.59906 3.77262 4.10398 4.35095 4.50938 4.64156 4.82592 
22 0.1707 0.32785 0.51436 1.01129 1.34209 1.50655 1.67234 1.86601 2.07563 2.48987 2.64107 2.83311 2.99624 3.17069 3.45586 3.59803 3.77197 4.104 4.3507 4.50925 4.63606 4.82861 
38 0.17099 0.17651 0.32715 0.33118 0.51479 0.52014 0.6487 0.83695 0.84112 1.00664 1.01254 1.17836 1.34061 1.50812 1.67042 1.67767 1.86161 1.86729 2.07419 2.2039 2.34783 2.35644 2.48944 2.64217 2.83252 2.83828 2.99713 3.16983 3.32044 3.45495 3.59793 3.7727 4.10278 4.35061 4.50984 4.63807 4.82603 4.83153 
48 0.16663 0.32265 0.32726 0.51034 0.51425 0.64307 0.64746 0.83234 0.8402 1.00147 1.00734 1.16835 1.17588 1.33609 1.50411 1.6667 1.85768 1.86316 2.06931 2.0733 2.19809 2.20533 2.34181 2.34712 2.48477 2.49333 2.63824 2.82865 2.83238 2.9931 3.1629 3.16798 3.3169 3.44856 3.45358 3.59376 3.60043 3.76815 3.77176 4.09918 4.10464 4.34701 4.50603 4.5131 4.63107 4.63657 4.82183 4.8283 
57 0.15362 0.15841 0.31034 0.31492 0.49621 0.50077 0.50564 0.62951 0.63357 0.81855 0.8232 0.9908 0.99664 1.15676 1.16294 1.32077 1.32623 1.48893 1.49418 1.65037 1.65665 1.8455 1.85069 2.05872 2.06305 2.18431 2.19046 2.3308 2.33567 2.4692 2.47445 2.62467 2.62879 2.81435 2.81903 2.97849 2.9836 3.15103 3.15609 3.30048 3.30598 3.436 3.44038 3.58027 3.58453 3.75409 3.75903 4.08776 4.09236 4.33651 4.34095 4.49136 4.49642 4.61477 4.62271 4.80997 4.8134 
6 0.16886 0.32786 0.83361 1.66849 4.34818 4.82369 
13 0.16564 0.32268 0.51026 0.82967 1.00253 1.50321 1.66604 1.85788 2.63681 2.83023 3.76708 4.34541 4.82153 
25 0.1635 0.31968 0.50655 0.64099 0.82848 0.99959 1.33233 1.49964 1.66309 1.8535 2.06761 2.3397 2.48129 2.63412 2.82463 2.98964 3.16239 3.31227 3.44642 3.59017 3.76544 4.09694 4.34391 4.50305 4.81858 
88 0.14767 0.1518 0.15505 0.30383 0.30747 0.31127 0.31522 0.49037 0.49495 0.49805 0.62254 0.62701 0.63065 0.6347 0.81308 0.81676 0.82008 0.82351 0.98557 0.98883 0.99316 1.14992 1.15397 1.15915 1.3148 1.3194 1.32306 1.48293 1.48738 1.49058 1.49523 1.64404 1.65111 1.65402 1.84027 1.84306 1.84738 2.05353 2.05651 2.0615 2.17886 2.18481 2.19259 2.32514 2.32827 2.33236 2.46072 2.46714 2.47078 2.47578 2.6174 2.622 2.62519 2.80866 2.81302 2.81633 2.97245 2.97724 2.98044 3.14524 3.14859 3.15283 3.29449 3.29867 3.30295 3.4269 3.43303 3.43683 3.44159 3.57436 3.57864 3.58277 3.74902 3.75271 3.75619 4.08247 4.0853 4.33154 4.33384 4.48561 4.48908 4.4927 4.60975 4.61666 4.62111 4.80458 4.80766 4.81052 
43 0.1534 0.15814 0.31019 0.31781 0.49736 0.5011 0.63041 0.81867 0.82367 0.99033 1.15675 1.32064 1.32654 1.48941 1.49428 1.65567 1.84485 2.05801 2.18549 2.33032 2.47261 2.62502 2.62918 2.81538 2.8195 2.97931 2.98381 3.1511 3.15837 3.30041 3.30664 3.43705 3.58081 3.75372 3.75895 4.08705 4.3358 4.49096 4.49605 4.61526 4.62608 4.80978 4.81445 
60 0.15473 0.15992 0.31127 0.31609 0.49725 0.5019 0.50569 0.62982 0.63442 0.64011 0.82019 0.82521 0.9919 0.99775 1.15771 1.16439 1.32185 1.32814 1.48982 1.49539 1.65122 1.65796 1.84662 1.85211 2.05985 2.06541 2.18564 2.19206 2.33188 2.33729 2.46969 2.47555 2.62563 2.63051 2.81555 2.82026 2.82609 2.97948 2.98489 3.15207 3.1574 3.30154 3.30817 3.43314 3.43885 3.44472 3.58133 3.58614 3.75519 3.76062 4.08888 4.09368 4.33771 4.34192 4.49244 4.49791 4.61634 4.62472 4.81123 4.81478 
28 0.1536 0.30869 0.4964 0.62948 0.81856 0.98836 1.15588 1.32074 1.48932 1.65572 1.84298 2.05625 2.18743 2.32853 2.47313 2.62428 2.81434 2.97917 3.14911 3.29956 3.43557 3.57997 3.75183 4.08532 4.33396 4.48914 4.62115 4.80789 
64 0.15307 0.15741 0.30993 0.31529 0.49574 0.50029 0.50659 0.62942 0.63444 0.81792 0.8222 0.82528 0.98986 0.99588 1.15609 1.16338 1.32 1.32595 1.33066 1.48839 1.49345 1.65421 1.65846 1.84471 1.84993 1.8541 2.05794 2.06203 2.18387 2.1909 2.33008 2.33475 2.47095 2.47524 2.62443 2.62867 2.81371 2.81847 2.82497 2.978 2.9832 3.15032 3.15596 3.29984 3.30622 3.31017 3.43621 3.44187 3.57976 3.58434 3.5925 3.75315 3.75848 4.08704 4.09123 4.33581 4.3395 4.49059 4.49561 4.6145 4.62262 4.80922 4.81273 4.81835 
20 0.16936 0.32476 0.51039 0.8338 1.00587 1.34004 1.50736 1.66875 1.86306 2.3455 2.48775 2.8286 2.99546 3.16615 3.31766 3.45373 4.10144 4.34912 4.5075 4.82148 
118 0.17644 0.17976 0.18227 0.18579 0.33317 0.33617 0.33883 0.34194 0.51909 0.52274 0.52509 0.52773 0.5323 0.65328 0.6561 0.65893 0.66266 0.84214 0.84554 0.8478 0.8511 1.01323 1.01659 1.01971 1.02353 1.1801 1.1842 1.18794 1.1918 1.34355 1.34776 1.35053 1.3537 1.51255 1.51591 1.5185 1.5219 1.67695 1.68011 1.68354 1.68797 1.86856 1.87144 1.87426 1.87729 1.88596 2.08121 2.08403 2.08703 2.09893 2.20828 2.21261 2.21761 2.35351 2.35637 2.3595 2.36362 2.36924 2.49441 2.49746 2.49999 2.50374 2.6475 2.65055 2.65285 2.65852 2.83764 2.8409 2.84321 2.84627 2.8499 3.00193 3.0055 3.00817 3.01226 3.17389 3.1771 3.17979 3.18249 3.18693 3.32332 3.32694 3.32996 3.3328 3.45893 3.46177 3.46497 3.46835 3.60357 3.60665 3.60979 3.61339 3.62019 3.77717 3.78056 3.78294 3.78549 3.79095 4.10991 4.11238 4.11529 4.12151 4.35891 4.36113 4.36441 4.37405 4.51437 4.51811 4.52039 4.5242 4.64264 4.64644 4.65041 4.83252 4.83507 4.8373 4.84016 4.84411 
33 0.16566 0.32155 0.50867 0.51303 0.64205 0.83148 1.00312 1.17247 1.33417 1.50249 1.66654 1.8571 2.06844 2.20004 2.34032 2.34755 2.48284 2.63567 2.8272 2.83304 2.99046 3.16361 3.31423 3.44871 3.59257 3.60249 3.76634 4.09678 4.34474 4.50328 4.63234 4.81994 4.8249 
29 0.16949 0.32642 0.513 0.64614 0.83492 1.005 1.17472 1.33778 1.50567 1.66907 1.86194 2.07301 2.20139 2.34532 2.48669 2.63969 2.83068 2.83624 2.99473 3.16784 3.31784 3.45253 3.59757 3.77046 4.10173 4.3489 4.50742 4.63611 4.82493 
30 0.16443 0.32057 0.50585 0.63895 0.82795 1.00032 1.16776 1.33201 1.49989 1.66243 1.85528 2.06542 2.19492 2.338 2.48055 2.63295 2.82388 2.82969 2.98878 3.16057 3.31224 3.44589 3.58879 3.764 4.09412 4.34179 4.50101 4.62799 4.81718 4.82294 
0 
2 0.82632 0.99968 
18 0.16575 0.6428 0.83141 1.17143 1.50099 1.66578 2.06853 2.34151 2.4825 2.63606 2.99119 3.16545 3.44866 3.59279 3.76672 4.09792 4.34542 4.50338 
24 0.17207 0.32898 0.51572 0.65228 0.83886 1.01051 1.34244 1.51067 1.67213 1.86824 2.07569 2.34888 2.49398 2.64353 2.83402 3.00053 3.17135 3.32151 3.45768 3.77508 4.10389 4.35122 4.51088 4.82894 
0 
83 0.18118 0.18498 0.19055 0.33728 0.34091 0.34616 0.52444 0.52777 0.53174 0.65689 0.66056 0.66562 0.84672 0.85006 0.85481 1.01698 1.02182 1.02897 1.18546 1.19009 1.19746 1.34933 1.35387 1.36266 1.51703 1.52038 1.52573 1.68157 1.68631 1.69891 1.87191 1.87588 1.88037 2.0838 2.08755 2.09488 2.21426 2.22047 2.35693 2.36154 2.36834 2.49913 2.50332 2.5109 2.65178 2.65505 2.66424 2.8425 2.84616 2.85033 3.00712 3.01081 3.02143 3.17802 3.18178 3.18574 3.32872 3.33264 3.33793 3.46295 3.4668 3.47215 3.60773 3.61225 3.61898 3.78187 3.78503 3.78963 4.1128 4.11663 4.12571 4.36158 4.36592 4.3762 4.51944 4.52243 4.52842 4.6477 4.6529 4.83609 4.83928 4.84302 4.85531 
22 0.16587 0.32467 0.51192 0.64498 0.83197 1.00648 1.17537 1.33904 1.50324 1.66851 2.06957 2.63631 2.83287 2.99175 3.31672 3.59376 3.76813 4.09956 4.34597 4.50455 4.63398 4.82268 
39 0.16596 0.32226 0.50983 0.51494 0.64226 0.64838 0.83216 1.00212 1.17109 1.17731 1.33522 1.50237 1.50779 1.66603 1.85648 1.86199 2.06916 2.19797 2.34158 2.34738 2.48371 2.63677 2.82772 2.83364 2.9917 3.16413 3.16803 3.3157 3.45007 3.59269 3.59871 3.76705 3.77007 4.09769 4.34562 4.50434 4.50912 4.63155 4.82114 
97 0.15806 0.16156 0.16424 0.16856 0.31475 0.31832 0.32132 0.50121 0.50472 0.50784 0.51185 0.63412 0.63754 0.64037 0.82321 0.82674 0.8291 0.83283 0.99487 0.99826 1.0014 1.00549 1.16082 1.16509 1.16869 1.17551 1.3249 1.32992 1.33311 1.49345 1.49727 1.49986 1.50622 1.65526 1.66027 1.66319 1.66712 1.84956 1.85255 1.85561 1.85857 2.06281 2.06591 2.18906 2.19413 2.20376 2.33493 2.33813 2.34137 2.3467 2.47462 2.4788 2.48144 2.48741 2.62986 2.63291 2.63581 2.81909 2.8229 2.82527 2.82946 2.98275 2.98747 2.99123 3.15557 3.15913 3.16195 3.16806 3.30456 3.3096 3.31244 3.4407 3.44435 3.44719 3.58503 3.58836 3.59173 3.59773 3.75832 3.76253 3.76492 4.0918 4.09466 4.10156 4.34056 4.34288 4.34761 4.49561 4.49994 4.50244 4.61964 4.62596 4.6297 4.81434 4.81715 4.82015 4.82314 
33 0.15825 0.31416 0.50089 0.50632 0.63446 0.82386 0.99511 1.1616 1.32596 1.49404 1.65847 1.84806 1.85434 2.06146 2.19015 2.33378 2.47543 2.62874 2.81912 2.8256 2.98344 3.15559 3.30609 3.44079 3.58435 3.59329 3.75871 4.08975 4.33754 4.49581 4.62397 4.81272 4.81836 
64 0.16696 0.17019 0.17541 0.32401 0.32758 0.51094 0.51472 0.6429 0.64701 0.83329 0.83614 0.84044 1.00287 1.007 1.01167 1.17331 1.178 1.33637 1.34057 1.50325 1.50692 1.66759 1.672 1.85801 1.86194 1.86666 2.07014 2.07385 2.20014 2.20682 2.34226 2.34626 2.35141 2.48512 2.49012 2.6377 2.64104 2.82931 2.83327 2.83848 2.99321 2.99841 3.16548 3.16864 3.3154 3.31874 3.45025 3.45401 3.59363 3.59849 3.76747 3.77091 3.77752 4.09933 4.10313 4.34759 4.35187 4.505 4.50787 4.63312 4.63961 4.8231 4.82625 4.82994 
69 0.17113 0.17548 0.32638 0.33033 0.3385 0.51379 0.51792 0.52488 0.64608 0.65031 0.83677 0.84078 1.00603 1.01131 1.01892 1.17191 1.17673 1.18072 1.33777 1.34123 1.34533 1.50678 1.51076 1.66998 1.67572 1.86064 1.86447 1.86876 2.07278 2.07785 2.20196 2.20654 2.34547 2.35041 2.35611 2.4881 2.49249 2.64132 2.64481 2.83098 2.8342 2.8394 2.99606 3.00097 3.16683 3.17065 3.1762 3.31759 3.32128 3.3304 3.45225 3.4566 3.4641 3.59691 3.6011 3.60836 3.77151 3.77493 4.10222 4.10697 4.35057 4.35538 4.50896 4.51242 4.63567 4.64028 4.82561 4.8293 4.83317 
34 0.16053 0.16588 0.31697 0.32109 0.50407 0.6373 0.8244 0.82803 0.99526 1.00083 1.16193 1.32965 1.4967 1.66018 1.84991 1.85474 2.06426 2.19182 2.33568 2.47841 2.63171 2.8225 2.98625 3.15872 3.31003 3.44265 3.58673 3.76182 4.09229 4.34066 4.49888 4.62758 4.81597 4.82135 
52 0.16933 0.17495 0.3256 0.32963 0.51238 0.5164 0.64572 0.65128 0.83445 0.83859 1.00616 1.01154 1.17385 1.17854 1.33755 1.34284 1.50527 1.66909 1.67652 1.8607 1.8654 2.07196 2.08913 2.20136 2.3454 2.35233 2.48632 2.49332 2.6398 2.6539 2.83049 2.83528 2.99438 3.16734 3.17292 3.31759 3.32203 3.45163 3.45605 3.59558 3.60278 3.77076 3.77773 4.10069 4.1087 4.34848 4.35539 4.5072 4.5196 4.63516 4.82381 4.82839 
4 0.51651 2.99872 4.63845 4.82868 
20 0.16599 0.32498 0.50988 0.83399 1.00683 1.50215 1.66629 1.85647 2.07295 2.34376 2.48475 2.63717 2.99256 3.31719 3.45313 3.59577 3.76913 4.34645 4.50597 4.82104 
111 0.16182 0.16479 0.16731 0.17044 0.31839 0.32114 0.3239 0.32621 0.50478 0.50816 0.51007 0.51279 0.63774 0.64084 0.64375 0.64663 0.82799 0.83099 0.83332 0.83668 0.99909 1.00191 1.00507 1.01135 1.16397 1.16733 1.17132 1.17546 1.3286 1.33257 1.33521 1.33813 1.49698 1.5003 1.50288 1.50549 1.6577 1.66301 1.6659 1.66885 1.85373 1.85591 1.85906 1.86185 2.06687 2.0695 2.0721 2.19186 2.196 2.19868 2.20327 2.33936 2.34182 2.34501 2.35071 2.47799 2.48153 2.48438 2.48775 2.63337 2.63618 2.6383 2.82275 2.82584 2.8282 2.83115 2.83622 2.98673 2.99012 2.99238 2.99624 3.15943 3.16205 3.16492 3.16705 3.30826 3.31189 3.31503 3.3175 3.44377 3.44686 3.45012 3.45311 3.58791 3.59137 3.59368 3.59691 3.76234 3.76561 3.76806 3.7702 4.09581 4.09821 4.10099 4.14858 4.34464 4.34682 4.35048 4.49989 4.5031 4.50537 4.5081 4.62275 4.62827 4.63191 4.63509 4.81809 4.82037 4.82247 4.82512 4.82854 
0 
0 
0 
46 0.1699 0.17496 0.32604 0.33035 0.51367 0.51795 0.64771 0.83423 0.83829 1.00768 1.01249 1.17469 1.33902 1.34373 1.50681 1.66962 1.67597 1.86037 1.8657 2.07309 2.20348 2.34629 2.35215 2.48887 2.64102 2.83159 2.83603 2.99564 3.16803 3.17231 3.31868 3.32402 3.45235 3.46035 3.59733 3.77108 3.77713 4.1018 4.10731 4.35069 4.3568 4.50777 4.51456 4.63635 4.82517 4.82931 
178 0.1825 0.18568 0.18783 0.18977 0.19253 0.19625 0.33867 0.34142 0.34398 0.34614 0.34825 0.35164 0.35921 0.52518 0.52853 0.53056 0.53248 0.53447 0.53694 0.54125 0.65848 0.66154 0.66377 0.66593 0.66834 0.67162 0.84775 0.85052 0.85315 0.85495 0.85732 0.8598 0.86631 1.01997 1.0223 1.02517 1.02746 1.0301 1.03481 1.18603 1.1887 1.19166 1.19439 1.19704 1.20074 1.34969 1.35282 1.35558 1.35778 1.36014 1.36375 1.37146 1.51839 1.52156 1.5239 1.52594 1.52848 1.5334 1.68223 1.68553 1.68767 1.69027 1.69325 1.69725 1.87476 1.87682 1.87951 1.88166 1.88389 1.88709 1.89266 2.08782 2.0899 2.09207 2.09458 2.09873 2.1112 2.21335 2.21742 2.22012 2.22359 2.22767 2.35956 2.36215 2.36453 2.36689 2.36972 2.3733 2.37812 2.50078 2.50355 2.50592 2.50844 2.51127 2.51561 2.65322 2.65594 2.65823 2.66006 2.6629 2.66768 2.84304 2.84655 2.84884 2.85072 2.85297 2.85559 2.85973 2.8768 3.00718 3.0106 3.01325 3.01533 3.01818 3.02351 3.18019 3.18267 3.18536 3.1873 3.18929 3.19209 3.19692 3.32963 3.33263 3.3356 3.33767 3.33978 3.34297 3.35463 3.46408 3.46714 3.4697 3.47217 3.47459 3.47836 3.60896 3.61229 3.61452 3.61704 3.61965 3.62315 3.63117 3.78355 3.78647 3.78893 3.79076 3.79299 3.79643 3.80181 4.11671 4.11894 4.12117 4.12354 4.12743 4.13867 4.36571 4.36752 4.36959 4.37232 4.37625 4.52062 4.52302 4.52573 4.52753 4.52991 4.53325 4.64524 4.64989 4.65325 4.65601 4.65964 4.83892 4.84126 4.84319 4.84511 4.84734 4.84966 4.8542 
1 0.82985 
0 
70 0.15571 0.16023 0.31297 0.3176 0.3249 0.49894 0.50319 0.50716 0.63116 0.63558 0.63921 0.82121 0.82589 0.82957 0.99321 0.99785 1.0024 1.15919 1.16439 1.32338 1.32849 1.49081 1.49544 1.50026 1.65489 1.65995 1.66611 1.84794 1.85256 1.85784 2.06104 2.06559 2.18796 2.19337 2.33316 2.33791 2.3483 2.47181 2.47739 2.48302 2.62657 2.63124 2.81774 2.8221 2.82706 2.98062 2.98542 3.15384 3.15882 3.16365 3.30329 3.30886 3.43831 3.44291 3.58239 3.58656 3.5924 3.75715 3.76245 4.0901 4.09485 4.33879 4.34351 4.49378 4.4989 4.62028 4.62585 4.81287 4.81658 4.82149 
15 0.16943 0.32683 0.51501 0.83549 1.00676 1.67147 1.85854 2.34662 2.8324 3.32171 3.77221 4.10399 4.35267 4.51301 4.82513 
46 0.16646 0.17062 0.32255 0.32618 0.50984 0.5141 0.64411 0.83151 0.83528 1.00157 1.00674 1.16951 1.17574 1.33429 1.33909 1.50349 1.66578 1.67162 1.85652 1.86044 2.0699 2.19917 2.3425 2.34728 2.48406 2.49146 2.6381 2.82707 2.83185 2.99277 3.00027 3.16485 3.17023 3.31465 3.31868 3.44918 3.45382 3.59354 3.59923 3.76796 4.09853 4.34662 4.50514 4.63307 4.82117 4.82555 
49 0.17077 0.17559 0.32753 0.33171 0.51524 0.51917 0.64859 0.65291 0.83686 0.84122 1.00889 1.01697 1.17894 1.33972 1.34397 1.50786 1.67201 1.67957 1.86328 1.8672 2.07493 2.08361 2.20695 2.34728 2.35649 2.49008 2.50885 2.64196 2.8335 2.83789 2.99623 3.00109 3.17056 3.17616 3.32096 3.45499 3.59872 3.60476 3.7729 3.7796 4.10392 4.11182 4.35144 4.3572 4.51044 4.64127 4.82591 4.82995 4.84817 
1 0.83541 
4 0.16594 0.32261 0.82936 1.00125 
0 
15 0.16094 0.31868 0.50518 0.63914 0.82599 0.99736 1.49872 1.66346 1.85602 2.34114 2.8236 3.15957 3.76328 4.09404 4.34144 
78 0.16924 0.17292 0.17793 0.32479 0.32867 0.33356 0.51252 0.51558 0.52053 0.64573 0.64981 0.65741 0.83414 0.83748 0.84118 1.00435 1.00851 1.0146 1.17492 1.17902 1.33824 1.34184 1.3528 1.50581 1.51076 1.66933 1.67325 1.68103 1.85924 1.86369 1.86767 1.87677 2.07252 2.07662 2.09539 2.20183 2.20722 2.34442 2.34803 2.353 2.35928 2.48703 2.49138 2.6402 2.64458 2.83072 2.83368 2.83826 2.99525 2.99996 3.16729 3.17068 3.17681 3.31853 3.32147 3.33584 3.45106 3.4548 3.46083 3.5962 3.60006 3.6056 3.77058 3.77358 3.7799 4.10073 4.10396 4.11076 4.3493 4.35279 4.36205 4.50783 4.51117 4.63608 4.82439 4.82769 4.83136 4.84053 
124 0.17021 0.17271 0.1755 0.17905 0.32588 0.32884 0.33107 0.33398 0.34084 0.51342 0.51581 0.51813 0.52055 0.52567 0.64607 0.64912 0.65225 0.65709 0.83567 0.83797 0.84042 0.84298 0.84867 1.00541 1.00933 1.01191 1.01531 1.02437 1.17383 1.17762 1.1807 1.1848 1.33905 1.34192 1.34449 1.35034 1.50585 1.50856 1.51134 1.51501 1.67006 1.67279 1.67582 1.67984 1.86016 1.86361 1.86622 1.86884 1.87435 2.07245 2.07533 2.07845 2.08379 2.09983 2.20252 2.20562 2.20994 2.34498 2.34763 2.35056 2.35385 2.35865 2.48721 2.48993 2.49345 2.4979 2.64062 2.64301 2.64577 2.65184 2.83237 2.83519 2.8381 2.84132 2.8649 2.99526 2.99754 3.00089 3.00517 3.16703 3.17035 3.17273 3.17548 3.18199 3.3181 3.32081 3.32313 3.32626 3.45139 3.45454 3.45701 3.46019 3.59673 3.59941 3.60221 3.60553 3.61069 3.77151 3.77409 3.77646 3.78081 4.10155 4.10391 4.10675 4.11084 4.12 4.15241 4.35009 4.35253 4.35559 4.35951 4.50783 4.51051 4.51338 4.51812 4.63637 4.63983 4.64495 4.82428 4.82661 4.82892 4.83147 4.83491 4.84137 
16 0.17167 0.5106 1.00635 1.67093 2.06984 2.34156 2.63628 2.83235 2.99168 3.16771 3.44913 3.59264 3.7677 4.34592 4.50476 4.82097 
29 0.17502 0.33236 0.51907 0.65222 0.84145 1.01262 1.18317 1.34523 1.51172 1.67647 1.86703 2.07922 2.21137 2.35273 2.49393 2.64533 2.83823 3.00136 3.17317 3.32437 3.45962 3.60373 3.77629 4.10762 4.35478 4.51281 4.64469 4.83037 4.83562 
2 0.82403 4.34087 
105 0.15411 0.15799 0.16076 0.1641 0.31053 0.31386 0.31727 0.32012 0.49683 0.5015 0.50406 0.50718 0.62967 0.63381 0.63687 0.64045 0.8193 0.82278 0.82592 0.82816 0.9922 0.99539 0.9986 1.00297 1.15637 1.16035 1.16424 1.16781 1.32118 1.32577 1.32866 1.33247 1.4894 1.49382 1.49669 1.49988 1.65065 1.65671 1.65976 1.66298 1.84737 1.84988 1.85346 1.85806 2.06068 2.06358 2.06711 2.1852 2.19035 2.19346 2.3321 2.33506 2.33857 2.46813 2.47326 2.47667 2.47922 2.62408 2.6286 2.63141 2.81504 2.81947 2.82223 2.82576 2.97895 2.9837 2.98633 2.9911 3.15233 3.15534 3.15909 3.16252 3.30096 3.30509 3.30854 3.31195 3.4335 3.43919 3.44247 3.44556 3.58085 3.5852 3.58795 3.59402 3.75567 3.75923 3.76194 3.76454 4.08958 4.09217 4.09567 4.33856 4.3408 4.34539 4.49212 4.4956 4.49868 4.50236 4.61611 4.6217 4.62611 4.8114 4.81452 4.81711 4.82077 
43 0.17374 0.18127 0.32986 0.33556 0.51689 0.5219 0.65066 0.83981 0.84616 1.01088 1.01947 1.18041 1.34265 1.51032 1.67381 1.68301 1.86541 1.87225 2.07635 2.20659 2.35018 2.35744 2.49196 2.64415 2.83516 2.84159 2.99914 3.17228 3.17979 3.32286 3.4563 3.46536 3.6017 3.7753 3.78431 4.10476 4.11308 4.35288 4.36519 4.51136 4.64061 4.82854 4.83341 
117 0.17636 0.17907 0.18197 0.18595 0.33249 0.33544 0.3379 0.34209 0.5201 0.52264 0.5251 0.52851 0.65288 0.65604 0.6591 0.66474 0.84139 0.84433 0.84678 0.84972 0.867 1.01212 1.01608 1.01906 1.0236 1.18018 1.18412 1.18729 1.193 1.3456 1.34842 1.35127 1.35774 1.51275 1.51545 1.51851 1.52454 1.677 1.68023 1.68386 1.69077 1.86668 1.87032 1.87309 1.87621 1.8827 2.07948 2.0823 2.08564 2.09294 2.20837 2.21209 2.21665 2.35243 2.3555 2.35893 2.36325 2.36993 2.49426 2.49716 2.50061 2.50588 2.64711 2.64967 2.65308 2.66014 2.83822 2.84094 2.84381 2.84684 2.86112 3.00203 3.00438 3.00779 3.01395 3.17324 3.17656 3.1788 3.18182 3.18787 3.3246 3.32747 3.33 3.33456 3.45866 3.46185 3.46466 3.4695 3.60326 3.60638 3.60937 3.61352 3.77727 3.77996 3.78221 3.78596 3.79277 4.10836 4.11097 4.11382 4.11982 4.3569 4.35929 4.36264 4.36908 4.51412 4.51681 4.51935 4.52321 4.64279 4.64638 4.65235 4.83154 4.83398 4.83647 4.83913 4.84469 
15 0.16983 0.32582 0.51117 1.0068 1.33764 1.50769 1.67198 1.86194 2.34633 2.82929 3.1678 3.31815 4.10136 4.34714 4.82307 
58 0.15306 0.15783 0.3093 0.31409 0.4954 0.50041 0.6287 0.63371 0.81872 0.8236 0.99016 0.9957 1.15599 1.16286 1.16852 1.32 1.32598 1.48822 1.49358 1.65157 1.65655 1.84487 1.84974 2.05804 2.06243 2.18401 2.19033 2.33003 2.33477 2.46962 2.47491 2.62413 2.62872 2.8135 2.81868 2.97772 2.98328 3.15041 3.15571 3.29958 3.30579 3.31011 3.43526 3.44018 3.57945 3.58436 3.7534 3.75847 4.08697 4.0913 4.33594 4.33974 4.49058 4.49581 4.61482 4.62332 4.80928 4.81295 
20 0.1667 0.32285 0.51059 0.83145 1.00331 1.33684 1.50371 1.66605 1.8584 2.34473 2.48608 2.63689 2.83142 2.99425 3.16839 3.31822 3.59287 3.76869 4.34777 4.82139 
20 0.32728 0.51331 0.64484 1.33702 1.50552 1.67318 2.07229 2.34462 2.48769 2.63756 2.83287 2.99552 3.16706 3.31695 3.45231 3.76809 4.09935 4.34731 4.50537 4.63764 
68 0.16991 0.17316 0.17952 0.32532 0.3292 0.33355 0.51362 0.51712 0.52303 0.64679 0.65111 0.83492 0.8379 0.84202 1.0054 1.01009 1.0164 1.17397 1.17868 1.1976 1.33915 1.34302 1.50631 1.51037 1.66933 1.67295 1.67933 1.86017 1.86482 1.86972 2.07305 2.07718 2.20257 2.20844 2.34529 2.34926 2.35545 2.48812 2.49317 2.64161 2.64664 2.83146 2.83541 2.84111 2.99576 3.00002 3.16859 3.17202 3.31987 3.32345 3.45275 3.45678 3.59663 3.60061 3.60731 3.77202 3.77545 4.10203 4.10596 4.35044 4.35495 4.50914 4.51281 4.6366 4.64507 4.82531 4.82861 4.83244 
30 0.16683 0.32274 0.50975 0.64279 0.83106 1.00144 1.00716 1.17214 1.33475 1.50238 1.66604 1.85669 2.07257 2.19893 2.34153 2.48409 2.63711 2.82774 2.83384 2.9918 3.16469 3.31503 3.44996 3.59275 3.76732 4.09848 4.34584 4.50479 4.6325 4.82137 
74 0.15703 0.16183 0.16607 0.31399 0.3187 0.32327 0.50035 0.50504 0.5091 0.63362 0.63869 0.82249 0.82686 0.82977 0.99389 0.99915 1.00296 1.16016 1.16626 1.17129 1.3241 1.32993 1.33408 1.49265 1.49842 1.65473 1.65998 1.66384 1.84896 1.85354 1.85703 2.06183 2.06664 2.18734 2.19358 2.3342 2.33903 2.34878 2.4742 2.4795 2.62868 2.63274 2.81882 2.82318 2.82851 2.98284 2.98733 3.15461 3.15997 3.1639 3.30396 3.31002 3.31396 3.43999 3.4458 3.58445 3.58881 3.59374 3.7577 3.76268 3.76697 4.09151 4.09647 4.34032 4.34656 4.4949 4.49983 4.50507 4.61753 4.62566 4.63192 4.81408 4.81732 4.82193 
28 0.17019 0.32866 0.51481 0.64763 0.83571 1.00845 1.17747 1.33916 1.50811 1.67153 1.86496 2.07347 2.2069 2.34642 2.48878 2.64077 2.83574 2.99549 3.16859 3.3192 3.45431 3.5991 3.77142 4.10324 4.35027 4.50776 4.63502 4.82597 
28 0.17243 0.32941 0.51537 0.64745 0.84047 1.01018 1.17769 1.3419 1.50766 1.67375 1.86182 2.07445 2.20827 2.34997 2.48871 2.64199 2.8328 2.99795 3.17064 3.32177 3.45446 3.59927 3.77319 4.10308 4.35323 4.51201 4.64238 4.82746 
105 0.17468 0.17787 0.18153 0.19065 0.33057 0.33408 0.33718 0.34339 0.51784 0.52068 0.52367 0.52827 0.65104 0.65457 0.65797 0.66748 0.83988 0.84343 0.84682 0.85209 1.01028 1.01463 1.01867 1.02601 1.17729 1.18263 1.18651 1.34283 1.34626 1.34967 1.35725 1.51108 1.51421 1.51771 1.52939 1.6751 1.67896 1.68364 1.86533 1.86936 1.87274 1.87822 2.07831 2.08161 2.08584 2.10965 2.20539 2.21012 2.216 2.3509 2.35445 2.3583 2.3638 2.49298 2.49647 2.50095 2.5142 2.64535 2.64853 2.65325 2.8358 2.83891 2.84214 2.84602 3.00049 3.00352 3.00756 3.17172 3.17563 3.1784 3.18294 3.32133 3.32576 3.32879 3.33507 3.45687 3.46081 3.46413 3.47292 3.60178 3.60535 3.60908 3.61566 3.7753 3.77864 3.78115 3.78669 4.10718 4.11046 4.1146 4.13326 4.35591 4.35893 4.36322 4.51234 4.51579 4.51912 4.52787 4.63882 4.64341 4.64859 4.83034 4.83309 4.83625 4.84016 
30 0.16916 0.32601 0.51249 0.6473 0.83484 1.00666 1.17621 1.33948 1.50557 1.67022 1.8612 2.07241 2.20266 2.34764 2.48724 2.6401 2.8311 2.83842 2.99485 3.16746 3.31884 3.45298 3.59695 3.77088 4.10122 4.34899 4.50745 4.638 4.82403 4.83014 
62 0.16781 0.17045 0.32286 0.32634 0.33149 0.51125 0.51477 0.64319 0.64697 0.83119 0.83464 0.83955 1.00212 1.00741 1.16917 1.17613 1.33635 1.34056 1.50384 1.50683 1.66791 1.67259 1.85693 1.86137 1.86558 2.06993 2.07353 2.19991 2.20665 2.34193 2.34656 2.48483 2.48816 2.63856 2.64107 2.8288 2.83216 2.83864 2.99365 2.99771 3.16387 3.16808 3.31604 3.31952 3.44886 3.45344 3.59359 3.59792 3.76724 3.77115 4.09942 4.10261 4.34813 4.35172 4.5033 4.50759 4.51306 4.63261 4.63693 4.82266 4.82544 4.83057 
16 0.16537 0.3221 0.50918 0.64226 0.83342 1.00295 1.50232 2.48119 2.63487 2.82873 3.16295 3.31417 3.44829 3.76497 4.50188 4.81957 
28 0.15109 0.30724 0.49451 0.6273 0.81587 0.98747 1.1536 1.31924 1.48693 1.65334 1.84196 2.05515 2.18366 2.32735 2.47011 2.62231 2.81251 2.9771 3.14801 3.29837 3.43377 3.57822 3.75158 4.08412 4.33257 4.48848 4.62079 4.80671 
34 0.16562 0.17063 0.32286 0.50943 0.64323 0.83168 0.83587 1.00267 1.17236 1.33489 1.50215 1.5071 1.66533 1.85696 2.06986 2.19851 2.34223 2.48406 2.4929 2.63721 2.82771 2.83282 2.9917 3.16495 3.31558 3.4496 3.59345 3.76755 3.7752 4.09789 4.34617 4.5048 4.63206 4.82148 
37 0.17306 0.32963 0.34129 0.51573 0.52344 0.65051 0.83906 1.0105 1.17905 1.34166 1.50987 1.67481 1.86326 1.86922 2.07598 2.20259 2.21073 2.35007 2.36256 2.49124 2.64389 2.83415 2.84315 2.99838 3.17101 3.18011 3.32275 3.45627 3.59918 3.60972 3.77457 4.10467 4.35296 4.51176 4.63994 4.82762 4.83364 

178
