# Supplementary material for: Deciphering the Contribution of Oriens-Lacunosum/Moleculare (OLM) Cells to Intrinsic θ Rhythms Using Biophysical Local Field Potential (LFP) Models
Source: eNeuro. 2018 Sep 4;5(4):ENEURO.0146-18.2018. doi: 10.1523/ENEURO.0146-18.2018 (PMC6140113; doi:10.1523/ENEURO.0146-18.2018)
Supplement: Supplementary file 2 — Supplementary Code. Download supplement 2, GZ file [file sup_enu-eN-NWR-0146-18-s02.gz › LFP_microcircuit-master/BC-380-gi-0-gi_SD-0-PV12913020-dSD6.6ms-gnSD0.21-gpv-3.0-gsb0.5-csb0.21-gbs5.25-cbs0.1344-spiketimes.txt]

15760

330


78 0.14389 0.14825 0.15173 0.30009 0.30392 0.30807 0.48661 0.49131 0.49429 0.6193 0.6242 0.62854 0.80939 0.81324 0.81677 0.98174 0.98517 0.98976 1.14629 1.15072 1.15763 1.31109 1.31644 1.32137 1.47922 1.48377 1.48733 1.64053 1.648 1.83647 1.83938 1.84412 2.04973 2.0529 2.1751 2.18142 2.32134 2.32464 2.32956 2.45807 2.4647 2.4686 2.61389 2.61865 2.62193 2.80491 2.80951 2.81288 2.96871 2.97412 2.9783 3.14149 3.14489 3.14923 3.2907 3.29542 3.30011 3.42353 3.42948 3.43573 3.57057 3.57518 3.58008 3.74519 3.74927 3.75261 4.07864 4.08161 4.32763 4.33013 4.48185 4.4856 4.48911 4.60601 4.61308 4.80077 4.80389 4.80688 
85 0.14442 0.14824 0.15183 0.30051 0.30426 0.30816 0.48729 0.49132 0.49444 0.49893 0.61885 0.62343 0.62729 0.80976 0.81348 0.81728 0.98256 0.98539 0.98992 1.14662 1.15072 1.15702 1.31154 1.31528 1.32012 1.47958 1.48378 1.48756 1.64081 1.64836 1.65225 1.83726 1.83982 1.84379 2.0505 2.0531 2.05661 2.17567 2.18136 2.32215 2.32506 2.32884 2.45744 2.46427 2.46838 2.61409 2.61874 2.62225 2.80574 2.80987 2.81315 2.96924 2.97348 2.97733 3.14208 3.14529 3.14938 3.15401 3.29121 3.29479 3.30014 3.42394 3.4304 3.43447 3.5713 3.57526 3.57892 3.74602 3.74908 3.75283 4.07947 4.08211 4.08583 4.3283 4.33055 4.33385 4.48241 4.48557 4.48979 4.60644 4.61293 4.61932 4.8017 4.8046 4.80719 
32 0.16748 0.32455 0.51322 0.64609 0.83358 1.00325 1.01047 1.17242 1.33753 1.50385 1.66719 1.67571 1.85713 2.07058 2.20172 2.34244 2.34924 2.48498 2.63837 2.82889 2.99315 3.16683 3.31867 3.45321 3.59349 3.60054 3.77051 4.09963 4.34767 4.50693 4.63388 4.8232 
0 
62 0.16636 0.17112 0.32051 0.32606 0.50919 0.51311 0.64111 0.64757 0.83015 0.8348 0.84079 1.00134 1.00688 1.01662 1.16792 1.17563 1.33222 1.33848 1.50128 1.50609 1.66629 1.67585 1.85627 1.86145 1.86992 2.06983 2.07587 2.19638 2.20534 2.34209 2.34659 2.35427 2.4838 2.49067 2.6363 2.64126 2.82821 2.83332 2.99161 2.99712 3.16197 3.16683 3.17385 3.31204 3.31776 3.44791 3.4533 3.59286 3.59821 3.76568 3.77004 3.77824 4.09894 4.10473 4.34657 4.35216 4.50164 4.50695 4.62812 4.63873 4.82177 4.82621 
0 
17 0.327 0.51333 0.83707 1.00879 1.50832 1.67373 1.86449 2.35117 2.63934 2.83406 2.99962 3.1709 3.31822 3.59707 3.77017 4.50691 4.82688 
80 0.15415 0.15816 0.1635 0.31086 0.31454 0.31828 0.49643 0.5007 0.50434 0.62966 0.63357 0.63743 0.81955 0.82365 0.82849 0.99129 0.99589 1.00087 1.15702 1.16172 1.16733 1.32075 1.32598 1.33033 1.48918 1.49376 1.49862 1.64988 1.65671 1.66044 1.84609 1.84984 1.85395 2.05935 2.06265 2.1842 2.18995 2.33144 2.33493 2.33987 2.46932 2.47436 2.47935 2.62513 2.62877 2.63258 2.81466 2.81891 2.82234 2.97843 2.98357 2.98917 3.15159 3.15541 3.1587 3.30066 3.30528 3.30972 3.43555 3.43943 3.444 3.58063 3.58469 3.58961 3.75453 3.75884 3.762 4.08838 4.09163 4.33708 4.33976 4.49176 4.49619 4.49976 4.61506 4.62269 4.6268 4.81076 4.81354 4.81758 
0 
53 0.15908 0.16396 0.31593 0.32 0.50237 0.50706 0.63591 0.64029 0.82628 0.83125 0.99516 1.00067 1.16344 1.3275 1.33269 1.4953 1.50057 1.65954 1.66563 1.84853 1.8548 2.06196 2.06778 2.19267 2.33497 2.33991 2.47716 2.48299 2.63006 2.63411 2.82133 2.82546 2.98533 2.99046 3.15769 3.16233 3.3065 3.31177 3.44188 3.44669 3.58602 3.59143 3.75981 3.76344 4.09052 4.09643 4.33929 4.34649 4.49815 4.50303 4.62528 4.81467 4.81991 
88 0.14472 0.14932 0.15262 0.30117 0.30491 0.30863 0.31304 0.4875 0.49258 0.49556 0.62042 0.62525 0.62898 0.81009 0.81421 0.8175 0.82291 0.98264 0.98616 0.99071 1.14716 1.15155 1.15686 1.31202 1.31765 1.32131 1.47986 1.48471 1.48805 1.64104 1.64893 1.65293 1.83747 1.84031 1.84456 2.05074 2.05398 2.05908 2.17604 2.18244 2.32238 2.32564 2.33003 2.45831 2.46511 2.46886 2.61452 2.61952 2.62255 2.80585 2.81066 2.81367 2.81907 2.96969 2.97537 2.97887 3.14264 3.14596 3.14997 3.15419 3.29173 3.29663 3.30047 3.424 3.4303 3.43466 3.5716 3.57635 3.58045 3.74617 3.75053 3.75346 4.07965 4.08258 4.08778 4.32862 4.33104 4.33678 4.4829 4.48679 4.48994 4.60697 4.61433 4.61891 4.80175 4.8049 4.80774 4.81211 
45 0.17708 0.18394 0.33327 0.33899 0.51971 0.52472 0.65321 0.84282 0.85016 1.01398 1.02644 1.18409 1.34621 1.51334 1.67712 1.68522 1.8681 1.87284 2.07909 2.08494 2.21065 2.35159 2.36001 2.49456 2.5039 2.64709 2.83804 2.84321 3.00206 3.17493 3.17991 3.32609 3.45989 3.60445 3.61281 3.77778 3.78346 4.10793 4.11688 4.35616 4.3634 4.51471 4.64324 4.83071 4.83584 
0 
130 0.14186 0.14515 0.14787 0.15023 0.15443 0.29798 0.30156 0.30411 0.30654 0.30962 0.48482 0.48828 0.49091 0.49306 0.49598 0.6158 0.61968 0.62286 0.62546 0.6284 0.80725 0.81061 0.81344 0.81561 0.81929 0.98006 0.98241 0.98543 0.98812 1.14408 1.14795 1.15125 1.15486 1.15907 1.30905 1.31229 1.31595 1.31867 1.32227 1.47708 1.48076 1.48368 1.4861 1.4899 1.63825 1.64433 1.64751 1.65063 1.6557 1.83478 1.83701 1.83956 1.84203 1.84628 2.04802 2.05024 2.05275 2.05569 2.17317 2.1772 2.18069 2.18716 2.31967 2.3223 2.3248 2.32753 2.45482 2.46069 2.46405 2.46672 2.47048 2.61158 2.61595 2.61858 2.6208 2.80327 2.80687 2.80933 2.81149 2.81505 2.96674 2.97034 2.9736 2.97588 3.13956 3.14239 3.14482 3.1474 3.15011 3.28861 3.29176 3.29493 3.29794 3.30088 3.42145 3.42711 3.42951 3.43292 3.43623 3.5688 3.57232 3.57486 3.57786 3.74351 3.74588 3.74872 3.75095 3.7537 4.07699 4.07928 4.08168 4.08449 4.32579 4.32785 4.33002 4.33322 4.47991 4.48273 4.48597 4.48803 4.49213 4.60393 4.60855 4.61208 4.61581 4.79924 4.80183 4.80389 4.80603 4.80945 
0 
61 0.15594 0.16016 0.16633 0.31266 0.31829 0.49754 0.50184 0.50724 0.63188 0.63702 0.82098 0.82564 0.83101 0.99282 0.99795 1.15892 1.16731 1.32401 1.33091 1.49037 1.49506 1.50228 1.6541 1.65901 1.66726 1.84755 1.85404 2.06055 2.06892 2.18678 2.19726 2.33291 2.3388 2.47179 2.47698 2.62692 2.63111 2.81756 2.82185 2.82719 2.98022 2.98518 3.15365 3.1591 3.30337 3.30995 3.43811 3.44453 3.58306 3.58852 3.75684 3.76216 4.0897 4.33852 4.34626 4.4937 4.49905 4.61807 4.62498 4.81238 4.81655 
57 0.16644 0.17023 0.32207 0.3262 0.50982 0.51382 0.64196 0.64605 0.83178 0.83508 1.00125 1.00587 1.16735 1.17372 1.33537 1.33978 1.50257 1.50661 1.66607 1.67075 1.8565 1.86055 2.06899 2.07303 2.19729 2.20622 2.34194 2.34641 2.48397 2.48837 2.63676 2.64006 2.82739 2.83108 2.99259 2.99831 3.1624 3.16688 3.31426 3.31809 3.44859 3.45312 3.59312 3.59848 3.76703 3.77038 4.09799 4.10211 4.34647 4.35148 4.50359 4.50688 4.63005 4.63532 4.82092 4.82395 4.82828 
36 0.14996 0.30628 0.49281 0.49761 0.62601 0.81491 0.82059 0.98636 1.15255 1.31655 1.48454 1.49067 1.65254 1.8411 2.05437 2.18182 2.32656 2.46931 2.62126 2.81131 2.81748 2.97534 3.14687 3.1533 3.29642 3.43382 3.57705 3.74989 3.75573 4.08344 4.33209 4.48709 4.49339 4.61493 4.80593 4.81101 
3 2.83492 3.17124 4.82819 
0 
0 
13 0.32584 0.51388 0.64667 0.83502 1.50564 1.67162 2.63892 2.83302 3.16842 3.59785 3.76954 4.34903 4.50791 
25 0.15976 0.31785 0.50163 0.63727 0.82567 0.9957 1.16338 1.49512 1.66033 1.85366 2.06494 2.3391 2.47802 2.63121 2.82164 2.98607 3.15945 3.30769 3.44379 3.58868 3.76188 4.34175 4.49888 4.62917 4.81509 
71 0.15474 0.15877 0.31124 0.31539 0.31949 0.49709 0.50117 0.50491 0.63136 0.63551 0.8197 0.8243 0.82907 0.99095 0.99654 1.1575 1.16353 1.16821 1.32123 1.32659 1.33075 1.48965 1.49448 1.49927 1.65442 1.65879 1.66533 1.84588 1.85103 1.85531 2.05926 2.06355 2.18531 2.19065 2.33143 2.33557 2.47186 2.47605 2.48159 2.62601 2.6295 2.81623 2.81996 2.82465 2.98042 2.98409 3.15191 3.15653 3.1608 3.30128 3.30667 3.30991 3.43698 3.44195 3.58213 3.58612 3.75469 3.75917 3.76234 4.0883 4.09287 4.33693 4.34198 4.49195 4.49656 4.61533 4.62306 4.62892 4.81069 4.8139 4.81962 
5 0.17695 0.84307 2.64582 3.77603 4.51283 
30 0.16821 0.32437 0.51075 0.64507 0.83383 1.004 1.17261 1.3369 1.50423 1.66729 1.8568 1.86408 2.07238 2.20097 2.34314 2.48514 2.63883 2.82879 2.99337 3.16596 3.31687 3.4514 3.59432 3.76848 4.09938 4.34755 4.50586 4.6343 4.82264 4.82968 
33 0.15925 0.31307 0.31887 0.50094 0.63339 0.82447 0.99303 1.15896 1.16827 1.32764 1.49543 1.65908 1.84741 1.85534 2.06134 2.19116 2.33278 2.47665 2.62831 2.81973 2.98456 3.15369 3.15923 3.30743 3.4386 3.58524 3.75958 4.08988 4.33799 4.49693 4.62466 4.81254 4.81884 
57 0.1503 0.15519 0.30678 0.31129 0.49284 0.49797 0.62574 0.63078 0.81601 0.82102 0.98792 0.99557 1.15331 1.16291 1.31768 1.32553 1.48557 1.49103 1.64649 1.65475 1.84287 1.84767 2.05607 2.05991 2.18144 2.1895 2.3278 2.33178 2.46584 2.47251 2.62152 2.62624 2.81113 2.81638 2.97519 2.9816 3.14814 3.15289 3.29698 3.30486 3.42974 3.43576 3.44247 3.57692 3.58187 3.75132 3.75676 4.08504 4.08858 4.33393 4.33704 4.4884 4.49433 4.61239 4.62177 4.80701 4.81045 
99 0.15403 0.15801 0.16119 0.16557 0.31074 0.31371 0.31716 0.32092 0.4966 0.50108 0.50397 0.507 0.6296 0.63358 0.63719 0.8198 0.82339 0.82635 0.82995 0.99183 0.99572 0.99909 1.15691 1.16082 1.16539 1.16936 1.32141 1.32626 1.32973 1.48934 1.49363 1.49669 1.50064 1.64969 1.6564 1.65961 1.66374 1.8467 1.84977 1.85374 2.05997 2.06347 2.06742 2.18497 2.19022 2.19511 2.33178 2.33484 2.33828 2.46727 2.4731 2.47675 2.48114 2.62462 2.6285 2.63121 2.81495 2.81913 2.82212 2.8264 2.97901 2.98402 2.98677 3.15205 3.15522 3.15847 3.16229 3.30085 3.30507 3.30881 3.31292 3.43261 3.43861 3.44307 3.44771 3.58078 3.58484 3.58825 3.75521 3.75904 3.76201 3.76672 4.08898 4.09225 4.09702 4.33798 4.34102 4.3458 4.49241 4.49674 4.49956 4.6155 4.6219 4.62557 4.63189 4.81115 4.81411 4.81719 4.82077 
24 0.1676 0.32632 0.51167 0.64536 0.83752 1.00626 1.17576 1.33995 1.67066 1.8618 2.07017 2.20536 2.34206 2.48448 2.82915 2.9914 3.16705 3.45486 3.5987 3.77011 4.09934 4.34651 4.50924 4.82516 
55 0.16688 0.17203 0.32415 0.3286 0.5107 0.51423 0.64288 0.64761 0.83309 0.83643 1.00255 1.00749 1.17113 1.1778 1.33679 1.34291 1.50216 1.50618 1.6672 1.67286 1.85752 1.86347 2.07021 2.07649 2.19787 2.2056 2.34287 2.34791 2.48418 2.48804 2.63717 2.64116 2.82861 2.83215 2.99197 2.99629 3.16413 3.16838 3.31351 3.3186 3.44957 3.45437 3.59339 3.59784 3.76774 3.77175 4.09949 4.10413 4.3481 4.50377 4.50813 4.63086 4.63602 4.8226 4.82656 
37 0.16149 0.31867 0.50425 0.50838 0.63935 0.82769 0.83397 0.99604 1.0023 1.16306 1.17197 1.33077 1.49702 1.66128 1.85112 1.85667 2.06479 2.19488 2.33683 2.34262 2.47983 2.63333 2.82382 2.83053 2.98741 3.16019 3.31008 3.44565 3.58788 3.59964 3.76285 4.09361 4.34222 4.50056 4.62684 4.81691 4.82191 
84 0.17829 0.18156 0.18673 0.33399 0.3376 0.34121 0.52084 0.5237 0.52695 0.53414 0.65421 0.65793 0.66276 0.84326 0.84642 0.85028 1.01361 1.0178 1.02205 1.1812 1.18553 1.18994 1.34701 1.35092 1.36034 1.5138 1.51709 1.52139 1.67818 1.68199 1.68737 1.86835 1.87212 1.87562 2.08134 2.08483 2.0928 2.21005 2.21547 2.35395 2.35766 2.36255 2.49551 2.49883 2.50381 2.64875 2.65177 2.65985 2.84001 2.84331 2.84739 3.00426 3.00756 3.17577 3.17918 3.18289 3.3258 3.32963 3.33412 3.4601 3.46431 3.46976 3.60493 3.60841 3.61327 3.77859 3.78184 3.78495 3.80905 4.11012 4.11358 4.11945 4.35864 4.36177 4.36822 4.51519 4.51868 4.52277 4.64334 4.64861 4.83286 4.83564 4.83901 4.84472 
78 0.15279 0.15705 0.16268 0.30892 0.31234 0.31676 0.4955 0.5001 0.50422 0.62769 0.63258 0.63689 0.81859 0.82312 0.82665 0.99043 0.9945 0.99967 1.1553 1.16038 1.16729 1.32011 1.3253 1.3324 1.48828 1.49305 1.49847 1.649 1.65618 1.65999 1.84521 1.84959 1.85456 2.05845 2.06223 2.18397 2.18971 2.33024 2.33374 2.34019 2.46603 2.47251 2.47611 2.62211 2.62685 2.63008 2.81374 2.81819 2.823 2.97756 2.98283 3.15046 3.15406 3.15794 3.29947 3.3043 3.30897 3.43201 3.43769 3.44207 3.57933 3.58379 3.59055 3.75379 3.75835 3.76321 4.0874 4.09116 4.33629 4.34014 4.49075 4.49552 4.61459 4.62116 4.62944 4.80959 4.81288 4.81777 
53 0.1548 0.15956 0.31044 0.31591 0.49705 0.50106 0.50748 0.63064 0.63597 0.81924 0.82379 0.99046 0.99752 1.15713 1.32167 1.32773 1.48945 1.49401 1.65539 1.66337 1.84532 1.85107 2.05875 2.06621 2.18736 2.33071 2.33653 2.47194 2.47777 2.62586 2.62997 2.81559 2.81999 2.97992 2.98484 3.15121 3.15685 3.30093 3.30734 3.43645 3.44317 3.58124 3.58674 3.75433 3.75937 4.08768 4.33634 4.49153 4.49636 4.61867 4.62576 4.81012 4.81479 
33 0.15451 0.30998 0.49742 0.50433 0.63039 0.81982 0.98974 1.15714 1.32187 1.49052 1.65491 1.84416 2.05745 2.1874 2.32982 2.47264 2.62537 2.81527 2.9797 3.15062 3.15861 3.30083 3.43627 3.58093 3.75321 3.759 4.08656 4.33505 4.49082 4.49723 4.62187 4.80926 4.815 
29 0.16417 0.32054 0.50774 0.51374 0.64113 0.82952 1.00048 1.16756 1.33405 1.50046 1.66472 1.85473 2.06747 2.19687 2.34066 2.48192 2.63532 2.82607 2.99043 3.16145 3.31211 3.44735 3.59134 3.7647 4.09656 4.34525 4.50132 4.63108 4.82 
82 0.14527 0.14956 0.15327 0.30147 0.3051 0.30907 0.48806 0.49272 0.49617 0.62067 0.6251 0.62932 0.81081 0.81468 0.81824 0.82296 0.9832 0.987 0.99171 1.14767 1.15176 1.15744 1.31255 1.31756 1.32175 1.48066 1.48521 1.48895 1.64189 1.64848 1.65232 1.83793 1.84096 1.8453 2.05118 2.05455 2.1765 2.18237 2.18984 2.32279 2.32611 2.33056 2.45959 2.46508 2.46951 2.61529 2.61963 2.62306 2.80637 2.81078 2.8143 2.97012 2.97507 2.97883 3.14293 3.14627 3.15041 3.29211 3.29658 3.30096 3.42491 3.43037 3.43518 3.572 3.57644 3.58096 3.74661 3.75077 3.7541 4.08008 4.08315 4.32906 4.33174 4.48332 4.48711 4.49063 4.60742 4.61417 4.61877 4.80223 4.80546 4.80856 
142 0.13728 0.14047 0.14316 0.14544 0.14838 0.29339 0.29682 0.29931 0.30167 0.30395 0.48019 0.48349 0.48618 0.48825 0.49057 0.49483 0.61148 0.61516 0.61814 0.62071 0.62289 0.62756 0.80265 0.80588 0.80866 0.81076 0.81326 0.81771 0.97545 0.97784 0.98065 0.98331 0.98665 1.1395 1.14317 1.14636 1.14935 1.15285 1.30444 1.30756 1.31122 1.3136 1.31651 1.47248 1.47596 1.47891 1.4811 1.48393 1.63368 1.63936 1.64249 1.64491 1.64893 1.83016 1.8324 1.83477 1.83725 1.83979 2.0434 2.04564 2.04801 2.05082 2.16857 2.17232 2.17595 2.17979 2.31504 2.31764 2.32003 2.32266 2.32594 2.45028 2.45568 2.45894 2.46152 2.46418 2.60698 2.61108 2.61374 2.6159 2.61896 2.79864 2.80206 2.80462 2.80667 2.80942 2.81316 2.96213 2.96554 2.96888 2.97094 2.97476 3.13496 3.13776 3.14008 3.14263 3.14466 3.14823 3.28406 3.28714 3.2903 3.29307 3.2955 3.41684 3.42217 3.42454 3.42731 3.42988 3.56419 3.56755 3.57017 3.57285 3.57635 3.7389 3.74133 3.74404 3.74621 3.74819 4.07236 4.07467 4.07693 4.07964 4.32119 4.32324 4.32529 4.32841 4.4753 4.47808 4.48123 4.48325 4.48578 4.59933 4.60339 4.60713 4.6102 4.61499 4.7946 4.79717 4.79916 4.8013 4.80387 4.99802 
36 0.15396 0.15933 0.31045 0.49654 0.50132 0.63007 0.81922 0.82444 0.99047 1.1568 1.32074 1.48923 1.49437 1.65387 1.84537 2.0586 2.18595 2.33078 2.47076 2.47668 2.6251 2.81523 2.97902 2.98463 3.15108 3.30057 3.30941 3.43645 3.5809 3.75402 3.76047 4.08767 4.33636 4.49136 4.61883 4.81012 
0 
59 0.17543 0.18045 0.33165 0.33535 0.51896 0.52332 0.65168 0.65583 0.84133 0.84564 1.01156 1.01636 1.18188 1.18799 1.34439 1.34883 1.5117 1.51616 1.67695 1.68347 1.86706 1.87112 2.07816 2.08461 2.20803 2.21753 2.35213 2.3589 2.49321 2.49977 2.64531 2.64966 2.83814 2.84287 3.00098 3.0063 3.17305 3.17654 3.32371 3.32735 3.45817 3.46251 3.60212 3.60711 3.61926 3.77605 3.77988 3.79826 4.10661 4.11229 4.35465 4.36027 4.51293 4.51844 4.64207 4.65683 4.83034 4.83473 4.84572 
91 0.17728 0.18074 0.18452 0.33249 0.33655 0.34078 0.35444 0.52066 0.52434 0.52901 0.65265 0.65645 0.66015 0.84212 0.84536 0.849 0.86213 1.01206 1.01698 1.02118 1.18104 1.18592 1.19028 1.34588 1.34981 1.35595 1.51367 1.51708 1.52137 1.67731 1.68197 1.68713 1.8667 1.87159 1.87524 1.88234 2.07966 2.08336 2.0882 2.20897 2.21476 2.35235 2.35709 2.36291 2.37054 2.49596 2.5 2.50683 2.6482 2.65102 2.65701 2.83947 2.8428 2.84674 2.87041 3.00335 3.00714 3.01359 3.17353 3.17758 3.18093 3.18763 3.32432 3.32825 3.33172 3.45833 3.46303 3.46761 3.60411 3.60911 3.61514 3.77845 3.78136 3.78599 3.79874 4.10874 4.11248 4.11728 4.35754 4.36103 4.3658 4.51524 4.51798 4.52225 4.64198 4.64678 4.65367 4.83302 4.83597 4.83955 4.8476 
1 1.00593 
0 
54 0.15875 0.1623 0.31444 0.31862 0.50097 0.50454 0.51037 0.63485 0.63866 0.82367 0.82731 0.99469 1.00033 1.16076 1.16795 1.32574 1.33092 1.49349 1.49741 1.65912 1.66473 1.84932 1.85506 2.06269 2.18955 2.19899 2.33455 2.33999 2.47601 2.4799 2.62957 2.63288 2.82001 2.82334 2.98363 2.98748 3.15526 3.15982 3.30501 3.31007 3.44016 3.44497 3.58574 3.5902 3.75883 3.76292 4.09182 4.34016 4.49592 4.49997 4.62118 4.62724 4.8141 4.81724 
80 0.14506 0.1493 0.15275 0.30151 0.3051 0.30884 0.48788 0.49248 0.49566 0.62066 0.62513 0.6289 0.81053 0.81452 0.81774 0.98284 0.98661 0.99093 1.14788 1.15192 1.15689 1.31259 1.31776 1.32154 1.48034 1.48488 1.48833 1.64168 1.64873 1.65282 1.83769 1.84084 1.84478 2.05094 2.05437 2.17654 2.18232 2.32263 2.32597 2.33015 2.45951 2.46508 2.46902 2.61546 2.61965 2.62284 2.80625 2.81065 2.81385 2.97017 2.9754 2.97905 3.14289 3.14627 3.14995 3.29204 3.29651 3.30045 3.42472 3.43016 3.43488 3.57193 3.57634 3.58038 3.74633 3.75052 3.75354 4.07985 4.08299 4.32879 4.33157 4.48324 4.48744 4.49043 4.60746 4.61401 4.61893 4.80198 4.80516 4.80821 
0 
26 0.17271 0.32654 0.51396 0.64698 0.83651 1.00933 1.17738 1.33983 1.50605 1.67651 1.86412 2.07468 2.34687 2.489 2.63946 2.83244 2.99767 3.16865 3.31895 3.45401 3.59965 3.77091 4.1041 4.50774 4.63635 4.82592 
28 0.15895 0.31599 0.50164 0.6351 0.82413 0.99617 1.1642 1.32736 1.49467 1.65907 1.84985 2.06161 2.19183 2.33404 2.47627 2.62912 2.81987 2.98398 3.15686 3.30743 3.44175 3.58474 3.75946 4.09037 4.33822 4.49631 4.62606 4.81356 
56 0.15262 0.15776 0.309 0.3141 0.49519 0.50012 0.62824 0.63379 0.81804 0.82333 0.98963 0.99571 1.15533 1.16244 1.31957 1.32566 1.488 1.4934 1.65021 1.65645 1.84436 1.84966 2.05761 2.06245 2.1837 2.19079 2.32965 2.33492 2.46821 2.47434 2.62332 2.62823 2.81344 2.81853 2.97725 2.98292 3.14981 3.15532 3.29928 3.30561 3.4328 3.43779 3.57913 3.58449 3.75304 3.75849 4.08663 4.09146 4.33539 4.34053 4.49013 4.49564 4.61419 4.62283 4.809 4.81299 
28 0.16665 0.32291 0.50896 0.64243 0.83153 1.00361 1.17262 1.33484 1.50162 1.66708 1.8586 2.06968 2.20128 2.34364 2.48553 2.63645 2.82819 2.99111 3.16401 3.31468 3.44961 3.59435 3.76713 4.09933 4.34641 4.50449 4.63271 4.82047 
93 0.17691 0.18026 0.18414 0.33292 0.33642 0.33977 0.34766 0.52039 0.52336 0.52649 0.53293 0.65279 0.65669 0.66053 0.843 0.84572 0.84932 0.86133 1.01409 1.01785 1.02284 1.18093 1.18553 1.18915 1.34572 1.3494 1.35412 1.51339 1.51693 1.52102 1.67706 1.6812 1.68655 1.86726 1.87127 1.87441 1.88232 2.0797 2.08309 2.08786 2.21013 2.21495 2.3526 2.35664 2.36098 2.36646 2.4946 2.49818 2.50281 2.64707 2.65013 2.65523 2.83895 2.84214 2.84583 2.85892 3.00275 3.00576 3.01093 3.17405 3.1774 3.18065 3.18555 3.32524 3.3285 3.33183 3.45844 3.46275 3.46677 3.6042 3.60841 3.61338 3.77736 3.78059 3.78448 3.79158 4.10874 4.11202 4.11746 4.35735 4.36041 4.36585 4.51346 4.517 4.52068 4.53025 4.64324 4.64726 4.6558 4.83284 4.8356 4.83895 4.84502 
66 0.15857 0.16241 0.31434 0.31869 0.50063 0.50399 0.50752 0.63437 0.63872 0.82285 0.82696 0.8318 0.99375 0.99865 1.00323 1.16061 1.1657 1.17174 1.32495 1.3304 1.49236 1.49685 1.50167 1.6588 1.66243 1.84909 1.85377 1.85974 2.06215 2.06591 2.19018 2.19465 2.33427 2.33902 2.47564 2.47943 2.62926 2.6328 2.8198 2.82335 2.82855 2.98368 2.98736 3.15522 3.15995 3.16546 3.30528 3.31047 3.44041 3.44546 3.58502 3.58872 3.59626 3.75869 3.76305 4.09114 4.09515 4.33965 4.34375 4.49539 4.49988 4.61984 4.62615 4.81383 4.81687 4.82139 
34 0.166 0.32362 0.50865 0.5139 0.64265 0.8325 1.00111 1.16837 1.17691 1.33425 1.50396 1.6668 1.85636 1.86215 2.07 2.19845 2.34145 2.48348 2.63598 2.8285 2.99108 3.16227 3.16741 3.31372 3.44863 3.5923 3.76571 3.77079 4.0986 4.34632 4.50411 4.63028 4.82135 4.82881 
13 0.16447 0.50816 0.8304 1.50121 2.4812 2.63426 2.82657 3.59321 3.76534 4.09677 4.34443 4.50309 4.81948 
37 0.15471 0.31132 0.4995 0.63279 0.82179 0.99125 1.1577 1.32139 1.33041 1.49054 1.49609 1.65616 1.84593 2.05912 2.18542 2.33138 2.47317 2.62675 2.81788 2.98011 2.98632 3.15209 3.15902 3.30138 3.30962 3.43768 3.44493 3.58182 3.75466 3.76129 4.08812 4.33684 4.49194 4.49974 4.61571 4.81062 4.81713 
111 0.14474 0.14852 0.15129 0.15417 0.30086 0.30426 0.30743 0.3102 0.48747 0.49147 0.49396 0.49657 0.50138 0.61983 0.62365 0.62655 0.6294 0.81008 0.81348 0.81665 0.8191 0.98268 0.98548 0.989 0.99316 1.14695 1.1507 1.15456 1.15828 1.31182 1.31537 1.3189 1.3221 1.47992 1.48383 1.48685 1.48963 1.64126 1.6476 1.65049 1.65389 1.83739 1.83991 1.84312 1.84643 2.05064 2.05324 2.05606 2.17593 2.18099 2.18432 2.32227 2.32507 2.32808 2.33164 2.45819 2.46373 2.46714 2.46985 2.47476 2.61446 2.61867 2.62162 2.62419 2.80584 2.80985 2.8125 2.81525 2.82033 2.9695 2.97363 2.97662 2.97995 3.14233 3.14537 3.14858 3.15106 3.29155 3.29503 3.29865 3.30147 3.42422 3.42991 3.43301 3.43602 3.57146 3.57533 3.57804 3.58128 3.74616 3.74935 3.75221 3.7545 4.07958 4.08217 4.08517 4.32854 4.33073 4.33374 4.48267 4.48565 4.48905 4.4916 4.60677 4.61241 4.6164 4.62054 4.80175 4.80457 4.80688 4.8097 
32 0.15087 0.30737 0.49336 0.50107 0.62655 0.81628 0.98798 1.1535 1.31766 1.32644 1.48627 1.65217 1.84266 2.0559 2.1816 2.32796 2.46639 2.47367 2.62161 2.81157 2.9754 3.14809 3.29749 3.4338 3.57747 3.75135 3.75934 4.08495 4.33366 4.48835 4.61252 4.80726 
41 0.1539 0.30924 0.31695 0.49689 0.50174 0.62961 0.81897 0.82417 0.98933 1.15548 1.16492 1.32003 1.32691 1.48965 1.49696 1.65528 1.84383 1.85179 2.05709 2.18648 2.32933 2.4722 2.62455 2.81461 2.82066 2.97924 3.1501 3.15709 3.29955 3.30712 3.4367 3.58037 3.75303 3.75854 4.08617 4.33479 4.48994 4.4957 4.61728 4.80883 4.81406 
5 0.50787 0.83231 1.00155 1.66517 4.62982 
64 0.14388 0.14826 0.30019 0.30425 0.30883 0.4864 0.49081 0.4951 0.61946 0.62371 0.62956 0.80927 0.81378 0.81933 0.98096 0.98577 1.14661 1.15226 1.31087 1.31653 1.47912 1.48397 1.64215 1.64802 1.8357 1.83979 2.04892 2.0527 2.17509 2.18156 2.32089 2.32471 2.45964 2.46558 2.61458 2.61886 2.80464 2.80907 2.81448 2.96862 2.97379 3.14112 3.14528 3.14917 3.29052 3.296 3.42544 3.43059 3.57038 3.57468 3.74432 3.74879 3.75223 4.07794 4.08165 4.32676 4.33014 4.48141 4.48619 4.60598 4.61406 4.80018 4.80339 4.8076 
28 0.1758 0.33377 0.51947 0.65237 0.8429 1.01524 1.18329 1.34573 1.51275 1.68099 1.86891 2.07702 2.2133 2.35594 2.49738 2.64452 2.83979 2.99936 3.17611 3.32463 3.4572 3.6101 3.77633 4.10587 4.35411 4.51288 4.64281 4.83133 
34 0.17035 0.32693 0.51309 0.64677 0.83602 0.84195 1.00718 1.17298 1.17937 1.33863 1.50597 1.51169 1.66998 1.85983 1.86552 2.07339 2.19996 2.34594 2.48786 2.6416 2.83129 2.83755 2.99597 3.16846 3.31888 3.45339 3.59714 3.77272 4.10158 4.34979 4.50836 4.63399 4.82485 4.82948 
28 0.1576 0.31363 0.50005 0.6341 0.82288 0.99408 1.16241 1.32592 1.49327 1.65808 1.84733 2.06062 2.19012 2.33443 2.47487 2.62828 2.81841 2.98332 3.15453 3.30561 3.44051 3.58422 3.75794 4.08906 4.33705 4.49534 4.6248 4.81208 
28 0.16393 0.31994 0.50734 0.64113 0.82964 1.00086 1.16753 1.3329 1.49968 1.66413 1.85366 2.06641 2.19676 2.33902 2.48133 2.63447 2.82528 2.98944 3.16225 3.31263 3.44629 3.58991 3.76544 4.09526 4.344 4.50263 4.63069 4.81927 
1 0.64218 
26 0.16404 0.32116 0.5085 0.64367 0.82945 1.16908 1.3331 1.50108 1.85441 2.06659 2.19692 2.34025 2.4829 2.63366 2.82534 2.98883 3.16152 3.31246 3.44777 3.59058 3.76441 4.09521 4.34223 4.50085 4.62936 4.81875 
28 0.16253 0.32046 0.50629 0.63984 0.82821 0.99717 1.17073 1.33419 1.49856 1.66129 1.85183 1.85797 2.06575 2.33785 2.48028 2.6327 2.82414 2.98794 3.16155 3.31257 3.44677 3.58836 3.76383 4.0946 4.3424 4.50083 4.81724 4.82316 
53 0.17603 0.18034 0.33278 0.33694 0.52002 0.52414 0.65205 0.65601 0.84254 0.84713 1.01521 1.02212 1.18353 1.34455 1.34916 1.51245 1.51701 1.6761 1.68243 1.86808 1.87208 2.07882 2.08308 2.20933 2.35347 2.35849 2.49264 2.49754 2.64599 2.64917 2.83829 2.84362 3.00153 3.00682 3.17424 3.17769 3.32448 3.32841 3.45826 3.46256 3.60297 3.60798 3.77817 3.782 4.10774 4.11248 4.35584 4.3608 4.51412 4.5189 4.64251 4.83128 4.83636 
78 0.15559 0.15857 0.16382 0.31177 0.31583 0.32009 0.49851 0.5014 0.50456 0.63179 0.635 0.63919 0.82058 0.82433 0.82909 0.99123 0.99515 0.99935 1.15785 1.16256 1.1678 1.32147 1.32644 1.33066 1.49032 1.49399 1.49785 1.65622 1.659 1.66573 1.84621 1.85007 1.85435 2.05943 2.06282 2.18588 2.19046 2.33185 2.33545 2.3418 2.47231 2.47576 2.48096 2.62672 2.6297 2.81699 2.8201 2.8254 2.98012 2.984 2.98997 3.15251 3.15697 3.16061 3.30139 3.30581 3.30917 3.43779 3.44153 3.44717 3.58246 3.58539 3.59119 3.75486 3.75891 3.76184 4.08856 4.09188 4.33733 4.34017 4.49229 4.49648 4.49972 4.61644 4.624 4.81108 4.81395 4.81854 
34 0.16882 0.32578 0.51179 0.64468 0.8341 1.00361 1.00872 1.17294 1.33628 1.34433 1.50602 1.6687 1.86014 2.07227 2.20212 2.34415 2.35219 2.48597 2.63927 2.82905 2.83541 2.99385 3.16588 3.1715 3.31703 3.45041 3.45557 3.59471 3.7696 4.10075 4.34912 4.50627 4.63525 4.8233 
68 0.16231 0.1652 0.3179 0.3218 0.32725 0.50575 0.50883 0.51269 0.6381 0.64184 0.82818 0.83094 0.83631 0.99685 1.00174 1.00548 1.16393 1.16929 1.17306 1.32817 1.33249 1.3362 1.49782 1.50073 1.6621 1.66634 1.85264 1.85682 1.86122 2.06591 2.07075 2.19463 2.20046 2.33814 2.34234 2.34997 2.4791 2.48254 2.63287 2.63561 2.82326 2.82654 2.8321 2.98764 2.99033 3.15884 3.16275 3.16652 3.30969 3.31339 3.44394 3.44828 3.58845 3.59255 3.76225 3.76582 3.77167 4.09443 4.09873 4.3429 4.34724 4.4988 4.50245 4.62502 4.6302 4.81724 4.81968 4.82461 
3 1.84751 4.33738 4.81284 
101 0.14669 0.15129 0.15408 0.15927 0.30295 0.30685 0.31013 0.31373 0.48939 0.49429 0.4971 0.50052 0.62225 0.62701 0.6305 0.63577 0.81238 0.81651 0.81924 0.82372 0.98442 0.98821 0.99171 1.14918 1.15368 1.15789 1.16198 1.31387 1.31949 1.32276 1.48208 1.48706 1.48982 1.49419 1.64287 1.65036 1.65357 1.65892 1.83916 1.84209 1.84558 1.85024 2.05242 2.0556 2.05926 2.17782 2.1841 2.19033 2.32406 2.32738 2.33097 2.46034 2.46709 2.47021 2.47468 2.61676 2.62161 2.62429 2.80758 2.81237 2.81504 2.81927 2.97153 2.97711 2.97997 3.14438 3.14777 3.15137 3.15473 3.29345 3.29855 3.30185 3.30545 3.42585 3.432 3.43588 3.43954 3.57332 3.57807 3.58169 3.74785 3.75218 3.75485 3.75949 4.08134 4.08418 4.08778 4.3303 4.33262 4.33708 4.48467 4.48915 4.49167 4.49788 4.60872 4.61537 4.61943 4.80346 4.8066 4.80926 4.81299 
1 4.82793 
56 0.14723 0.15241 0.30342 0.30841 0.48962 0.49471 0.62269 0.62806 0.81267 0.81798 0.98439 0.99115 1.14998 1.1572 1.31429 1.32094 1.48243 1.4881 1.64605 1.653 1.83913 1.84463 2.05235 2.05709 2.17823 2.18925 2.32422 2.32893 2.46373 2.4702 2.61808 2.62294 2.8078 2.81303 2.97188 2.97784 3.14449 3.14982 3.29381 3.30052 3.42936 3.43612 3.57356 3.57866 3.74774 3.75324 4.08133 4.086 4.33018 4.33438 4.48483 4.49051 4.6091 4.61937 4.8035 4.80719 
94 0.16083 0.16417 0.16737 0.31733 0.3204 0.32352 0.50334 0.50704 0.51011 0.51328 0.6362 0.63959 0.64293 0.82643 0.83 0.83257 0.83646 0.99759 1.00073 1.00508 1.16315 1.16703 1.17085 1.17478 1.32748 1.33229 1.33551 1.49601 1.49998 1.50351 1.66021 1.66365 1.6678 1.85224 1.85501 1.85837 1.8614 2.06553 2.06873 2.07262 2.19082 2.19565 2.19992 2.33743 2.34018 2.34339 2.35203 2.47727 2.48111 2.48426 2.63176 2.63467 2.63725 2.82045 2.82477 2.8276 2.83175 2.98516 2.98934 2.99178 2.99662 3.15778 3.16128 3.16432 3.16794 3.30736 3.31168 3.31475 3.31842 3.44323 3.44646 3.44973 3.587 3.59049 3.59406 3.76095 3.76459 3.76753 4.09448 4.09704 4.10079 4.15145 4.34332 4.34577 4.49816 4.50234 4.50491 4.62248 4.62745 4.63082 4.63822 4.81722 4.81972 4.82305 
61 0.15555 0.16006 0.31249 0.31744 0.49893 0.50307 0.50758 0.63229 0.63734 0.82123 0.82591 0.9924 0.99803 1.15845 1.16437 1.32217 1.32811 1.49058 1.49566 1.50054 1.65503 1.65951 1.84725 1.85251 2.06039 2.06509 2.18695 2.19267 2.33249 2.33759 2.47193 2.47763 2.62661 2.6313 2.81568 2.8209 2.82625 2.97992 2.98534 3.15317 3.15827 3.16337 3.30191 3.30826 3.43849 3.44333 3.58154 3.58624 3.75593 3.76133 4.08955 4.09423 4.33835 4.34305 4.49271 4.49818 4.621 4.62593 4.81205 4.81538 4.82151 
45 0.1604 0.16411 0.31665 0.32085 0.50382 0.50733 0.63673 0.64312 0.82587 0.8292 0.99567 1.00152 1.16191 1.16856 1.3286 1.33274 1.49657 1.50032 1.66095 1.85116 1.85582 2.06478 2.1927 2.33711 2.47794 2.48414 2.63172 2.8225 2.82943 2.98666 3.15747 3.16194 3.30861 3.31222 3.4423 3.4485 3.58772 3.7613 3.76476 4.09324 4.34155 4.49983 4.62679 4.81588 4.81903 
6 1.00967 1.67606 2.07627 2.35298 3.77167 4.50787 
67 0.18029 0.18462 0.33621 0.34032 0.35628 0.52324 0.52716 0.54956 0.65568 0.66002 0.67763 0.84573 0.84981 0.86166 1.01751 1.0223 1.18539 1.19038 1.34871 1.35316 1.51612 1.52041 1.68035 1.68557 1.87111 1.87551 1.88339 2.08304 2.08731 2.21273 2.2217 2.35704 2.36248 2.3735 2.49822 2.50364 2.65035 2.6539 2.84197 2.84697 3.00574 3.01071 3.17794 3.18172 3.18941 3.32776 3.33155 3.46201 3.46622 3.47842 3.60723 3.6126 3.78114 3.78462 3.79317 4.11173 4.116 4.36013 4.3648 4.51758 4.52107 4.52859 4.64641 4.65462 4.83505 4.83889 4.84433 
35 0.16526 0.32024 0.32812 0.50775 0.64122 0.83107 0.83686 1.00178 1.16773 1.33344 1.50105 1.6649 1.85498 1.86204 2.06727 2.34023 2.34664 2.48296 2.63579 2.82624 2.83328 2.99062 3.16135 3.17036 3.31348 3.44871 3.59187 3.7656 3.77166 4.09631 4.34472 4.50321 4.63153 4.81966 4.8255 
56 0.16653 0.17036 0.32191 0.32615 0.51028 0.51408 0.64307 0.64669 0.83144 0.83501 1.00259 1.00759 1.16855 1.17388 1.17929 1.33515 1.339 1.5025 1.50634 1.66673 1.67166 1.85726 1.8616 2.0693 2.07311 2.19863 2.20354 2.34296 2.34712 2.48483 2.48846 2.63776 2.6407 2.82814 2.83148 2.99307 2.99729 3.16299 3.16713 3.31384 3.31812 3.44822 3.45335 3.59429 3.59837 3.76673 3.77035 4.09889 4.1024 4.34719 4.35115 4.50277 4.50698 4.63466 4.82251 4.82579 
1 3.76546 
25 0.16496 0.3216 0.50789 0.64097 0.83077 1.00202 1.3344 1.50103 1.6649 1.8552 2.06843 2.34042 2.48273 2.63557 2.8266 2.99066 3.16313 3.31434 3.44763 3.59139 3.76581 4.097 4.3452 4.50309 4.81962 
27 0.16485 0.32081 0.50804 0.6404 0.83089 1.16735 1.33387 1.50099 1.66414 1.85434 2.06817 2.19625 2.33936 2.48234 2.63582 2.82632 2.99042 3.16354 3.31337 3.44744 3.59143 3.76613 4.0963 4.34469 4.50344 4.63091 4.81982 
42 0.16243 0.31836 0.32307 0.50522 0.50954 0.63821 0.64339 0.82778 0.83251 0.99773 1.00258 1.16484 1.17215 1.3303 1.49809 1.50341 1.66267 1.85212 1.85692 2.06533 2.19517 2.33781 2.34322 2.47999 2.63301 2.82354 2.83001 2.98788 3.15953 3.16357 3.30974 3.31474 3.44503 3.58871 3.59435 3.76308 4.09394 4.34206 4.50037 4.62795 4.81698 4.82071 
56 0.15894 0.1628 0.31489 0.31884 0.50191 0.50616 0.63487 0.63935 0.82435 0.82777 0.99408 0.99879 1.16151 1.16675 1.32725 1.33148 1.49478 1.49858 1.65891 1.66388 1.84928 1.85343 2.06224 2.06659 2.19136 2.19961 2.33476 2.33906 2.47646 2.4811 2.62984 2.63305 2.82032 2.82424 2.98491 2.98925 3.15547 3.15948 3.30633 3.31031 3.44081 3.44521 3.58578 3.59037 3.75994 3.76311 4.09124 4.09575 4.33935 4.34414 4.4974 4.50077 4.62192 4.62657 4.8143 4.81811 
94 0.14999 0.15387 0.1573 0.30616 0.30949 0.31327 0.31738 0.49269 0.4968 0.49978 0.5036 0.62533 0.62914 0.63295 0.63811 0.81539 0.81884 0.82248 0.82712 0.98789 0.99076 0.9952 1.15227 1.15594 1.161 1.31709 1.32081 1.32496 1.32986 1.48522 1.48918 1.49278 1.49813 1.64631 1.65305 1.65622 1.8426 1.84514 1.84913 2.05591 2.05853 2.0622 2.18114 2.18652 2.32747 2.33027 2.33388 2.46336 2.46908 2.47267 2.47695 2.61974 2.62387 2.62729 2.81099 2.81502 2.81813 2.82341 2.97476 2.97893 2.98242 3.1476 3.15065 3.15461 3.15845 3.29682 3.30039 3.30494 3.30878 3.42925 3.43528 3.43884 3.44357 3.57668 3.58049 3.58404 3.75135 3.75478 3.75812 4.08482 4.08739 4.09137 4.33388 4.33602 4.48792 4.49097 4.49479 4.61191 4.61806 4.62206 4.80694 4.80977 4.81233 4.81716 
20 0.16124 0.31998 0.50435 0.82712 0.99636 1.49762 1.6645 1.8509 2.06438 2.33687 2.6326 2.82394 2.98769 3.16216 3.58798 3.76297 4.09293 4.34105 4.50074 4.81552 
57 0.14894 0.15449 0.30522 0.31059 0.49146 0.49671 0.6243 0.63066 0.81451 0.81998 0.98617 0.99315 1.1518 1.16136 1.31612 1.32392 1.48427 1.49014 1.64751 1.65321 1.84096 1.84629 2.05418 2.05927 2.18018 2.19116 2.32597 2.33096 2.46488 2.47105 2.61981 2.62528 2.80972 2.81538 2.97372 2.98011 3.14628 3.15195 3.29551 3.30324 3.43096 3.43663 3.57539 3.58116 3.74951 3.75528 4.08311 4.08803 4.33203 4.33662 4.48666 4.49256 4.61108 4.61994 4.80527 4.80916 4.81616 
56 0.14938 0.15536 0.30585 0.3115 0.49194 0.49768 0.6245 0.6309 0.81519 0.821 0.98693 0.99398 1.15236 1.1605 1.31666 1.32398 1.48482 1.49128 1.64676 1.65348 1.84177 1.84743 2.05494 2.05984 2.18052 2.18947 2.32672 2.33188 2.46515 2.4718 2.62038 2.62575 2.81011 2.81607 2.9742 2.98078 3.14702 3.15289 3.29608 3.30358 3.43271 3.43921 3.5759 3.58171 3.75023 3.75607 4.08391 4.0887 4.33285 4.33678 4.48734 4.49332 4.6115 4.62127 4.80601 4.80998 
25 0.16032 0.31683 0.504 0.63685 0.82623 0.99693 1.33167 1.4967 1.66104 1.85233 2.06314 2.3368 2.47769 2.63082 2.82404 2.9857 3.15894 3.30942 3.44446 3.58725 3.76131 4.09209 4.34035 4.49836 4.81593 
28 0.15806 0.31297 0.50147 0.63375 0.82419 0.99435 1.16197 1.32645 1.4945 1.65855 1.84773 2.06163 2.19084 2.33332 2.4761 2.62842 2.81887 2.98401 3.15375 3.30502 3.4393 3.58466 3.75771 4.0899 4.33843 4.49456 4.62654 4.81284 
1 1.00723 
62 0.1721 0.17609 0.32881 0.33231 0.34047 0.51625 0.52 0.6481 0.65239 0.83875 0.84281 1.00963 1.01372 1.17801 1.18302 1.34161 1.34667 1.50866 1.5128 1.67224 1.67708 1.86369 1.86725 1.87374 2.0749 2.07947 2.20501 2.21207 2.34783 2.35233 2.35909 2.48959 2.49472 2.64308 2.64733 2.83413 2.83824 2.84451 2.99835 3.00319 3.17107 3.17505 3.32129 3.32489 3.45483 3.45902 3.59879 3.6042 3.77421 3.77759 3.78487 4.10383 4.10814 4.35187 4.35608 4.51074 4.515 4.64016 4.6466 4.82713 4.83094 4.83598 
84 0.16825 0.17134 0.17618 0.32333 0.32722 0.33008 0.51127 0.5144 0.5177 0.64486 0.64805 0.65471 0.83309 0.83622 0.8399 1.00405 1.00825 1.01267 1.17159 1.17639 1.18109 1.33609 1.33965 1.3437 1.50424 1.50738 1.51218 1.66845 1.67222 1.67875 1.85896 1.86254 1.8658 1.87519 2.07156 2.07485 2.08608 2.20124 2.20714 2.34456 2.34786 2.3532 2.4858 2.489 2.49362 2.63893 2.64179 2.65388 2.82949 2.83287 2.83706 2.99452 2.99802 3.00686 3.16471 3.16834 3.17151 3.31544 3.319 3.32283 3.44989 3.45387 3.45821 3.59585 3.59958 3.60464 3.77007 3.77268 3.77916 4.10023 4.10379 4.1116 4.34883 4.35234 4.36042 4.50673 4.50938 4.51708 4.63555 4.64175 4.823 4.82594 4.82962 4.83736 
73 0.16537 0.16902 0.32135 0.32521 0.32907 0.50865 0.51156 0.51507 0.64085 0.64483 0.64835 0.83066 0.83428 0.83849 1.00133 1.00589 1.01342 1.16819 1.17246 1.1774 1.33172 1.33648 1.33993 1.49974 1.50426 1.50876 1.66649 1.67051 1.85614 1.85998 1.86512 2.06963 2.07288 2.19613 2.20064 2.34156 2.34529 2.3556 2.48334 2.48666 2.63624 2.63942 2.82702 2.83027 2.83634 2.98977 2.99396 3.1624 3.16637 3.17004 3.31224 3.31713 3.32077 3.44767 3.45188 3.59268 3.59619 3.6059 3.76451 3.7692 3.77175 4.09886 4.10214 4.34731 4.35052 4.50191 4.50638 4.5121 4.63078 4.63586 4.82077 4.82354 4.82736 
63 0.15631 0.16027 0.31224 0.3168 0.5006 0.504 0.63195 0.6366 0.82154 0.8258 0.99273 0.9979 1.1589 1.16419 1.32367 1.32853 1.33328 1.49243 1.49647 1.65564 1.65996 1.84703 1.85131 2.06023 2.06413 2.18908 2.19588 2.3324 2.33653 2.47257 2.47729 2.62695 2.63066 2.81798 2.82179 2.82767 2.98193 2.98584 3.15319 3.15805 3.16251 3.30296 3.30829 3.31269 3.43821 3.44266 3.58299 3.58773 3.75646 3.76091 3.76475 4.08914 4.09325 4.3379 4.34203 4.49322 4.49791 4.50287 4.62043 4.62675 4.81207 4.81579 4.82011 
58 0.14808 0.15312 0.3043 0.30892 0.3149 0.49073 0.49593 0.50085 0.62386 0.62901 0.81374 0.81886 0.98581 0.99183 1.15074 1.15976 1.31538 1.32322 1.48349 1.48908 1.64456 1.65279 1.84056 1.84509 2.05383 2.05812 2.17924 2.32541 2.32967 2.46333 2.47089 2.61847 2.62343 2.80893 2.81451 2.97292 2.97964 3.1457 3.15028 3.15501 3.29483 3.30313 3.42759 3.43379 3.57466 3.57993 3.7492 3.755 4.08272 4.08678 4.33176 4.33528 4.48602 4.49188 4.6101 4.61983 4.80479 4.80845 
0 
112 0.14969 0.15356 0.15638 0.15919 0.30588 0.30931 0.31281 0.31582 0.49239 0.49646 0.49914 0.50172 0.50576 0.62467 0.62858 0.63161 0.63444 0.81495 0.81856 0.82179 0.82416 0.82964 0.98765 0.99047 0.99414 0.99735 1.15192 1.15578 1.15975 1.16354 1.31674 1.32048 1.32402 1.32721 1.48477 1.48892 1.49206 1.49478 1.64631 1.6528 1.65572 1.65944 1.84252 1.84513 1.84887 1.85236 2.05581 2.05853 2.06146 2.18091 2.18624 2.1898 2.32739 2.33022 2.33336 2.33773 2.46301 2.46879 2.47228 2.47488 2.4806 2.61942 2.62366 2.6268 2.62947 2.81087 2.81484 2.81773 2.82074 2.8251 2.97447 2.97869 2.98177 2.98547 3.14741 3.15048 3.15406 3.15657 3.29654 3.30013 3.30401 3.30705 3.42929 3.43522 3.43835 3.44157 3.57652 3.58035 3.58324 3.58664 3.75125 3.75453 3.75753 3.75979 4.08472 4.08739 4.09084 4.33374 4.33596 4.3395 4.48765 4.4907 4.49426 4.49691 4.61175 4.6176 4.62176 4.62606 4.80681 4.80967 4.81206 4.81537 
67 0.1529 0.15744 0.30919 0.31427 0.31893 0.49518 0.49998 0.50467 0.62838 0.63271 0.63964 0.8184 0.82349 0.83017 0.98995 0.99624 1.1556 1.1628 1.16844 1.31974 1.32624 1.48809 1.49318 1.49904 1.64865 1.65565 1.66389 1.84471 1.84997 2.05797 2.06211 2.18323 2.19012 2.32975 2.33397 2.46826 2.47324 2.48005 2.62414 2.62802 2.81299 2.81814 2.82463 2.97747 2.98281 3.15021 3.156 3.29942 3.30685 3.43185 3.43708 3.44309 3.57912 3.58369 3.7533 3.75885 4.08693 4.09098 4.33582 4.33932 4.49047 4.496 4.61412 4.62307 4.8091 4.81269 4.81805 
1 3.76713 
19 0.16644 0.31916 0.50787 0.63885 0.82902 1.17151 1.33216 1.50159 1.66415 1.8566 2.82388 3.15991 3.31322 3.4458 3.76343 4.09584 4.34461 4.50145 4.81885 
28 0.17415 0.32257 0.51582 0.6422 0.8354 1.00235 1.16789 1.17819 1.33255 1.50994 1.66756 1.85718 2.07798 2.19861 2.34845 2.49091 2.8368 2.99939 3.16336 3.31352 3.44812 3.76645 3.77452 4.10545 4.35524 4.50307 4.51322 4.83153 
43 0.16919 0.17421 0.32561 0.33148 0.51268 0.51702 0.64531 0.83542 1.00801 1.17331 1.18036 1.33731 1.34322 1.50576 1.51095 1.66937 1.85917 1.8644 2.07204 2.20117 2.34429 2.34856 2.48675 2.63934 2.83088 2.83662 2.99402 3.16595 3.17002 3.31746 3.45119 3.4559 3.59538 3.6002 3.76942 3.77372 4.10011 4.1055 4.34924 4.50703 4.6354 4.82364 4.82815 
10 0.33194 0.51741 0.84121 1.00674 1.67825 3.17332 3.77373 4.3523 4.51387 4.831 
29 0.16563 0.32278 0.51135 0.6425 0.83147 1.00574 1.17281 1.33623 1.50185 1.6718 1.86027 2.06864 2.20171 2.34186 2.48317 2.63588 2.82706 2.83307 2.99089 3.16454 3.31537 3.44948 3.59367 3.76769 4.09835 4.3466 4.50391 4.63622 4.82161 
0 
59 0.16286 0.16585 0.31951 0.32334 0.50594 0.50865 0.51255 0.63934 0.645 0.82858 0.83134 0.83607 0.99776 1.002 1.00814 1.16455 1.17083 1.33181 1.33694 1.49922 1.5026 1.66273 1.66638 1.85326 1.85696 2.0661 2.06975 2.19519 2.33833 2.34211 2.48047 2.48424 2.63377 2.63693 2.82463 2.82769 2.83273 2.98891 3.15984 3.16345 3.31065 3.31456 3.44625 3.45083 3.58986 3.5942 3.7631 3.76656 4.09493 4.09857 4.34355 4.34706 4.50044 4.50362 4.627 4.63158 4.81791 4.82039 4.8246 
117 0.17618 0.17908 0.18232 0.18873 0.33166 0.33483 0.33755 0.34183 0.51941 0.52198 0.5246 0.52849 0.65249 0.6555 0.65873 0.66481 0.84101 0.84415 0.84712 0.85046 1.01202 1.01569 1.01917 1.02495 1.17802 1.18254 1.18608 1.18988 1.34336 1.34659 1.34956 1.35441 1.51205 1.51499 1.51819 1.52569 1.67593 1.67914 1.68265 1.68808 1.86614 1.86959 1.87255 1.87603 1.88276 2.07925 2.08213 2.08557 2.09503 2.20647 2.21051 2.21578 2.35157 2.35479 2.35859 2.36323 2.37084 2.49359 2.49645 2.49994 2.50573 2.64652 2.64944 2.65304 2.66082 2.83726 2.84014 2.84328 2.84652 2.86422 3.0015 3.0042 3.00766 3.01588 3.17258 3.17626 3.17877 3.18237 3.19933 3.32355 3.32677 3.32939 3.33458 3.45804 3.46141 3.46413 3.46906 3.60284 3.60573 3.60904 3.61389 3.77631 3.77955 3.78218 3.7871 3.80924 4.10798 4.11084 4.1139 4.12063 4.35694 4.3597 4.36351 4.37633 4.51331 4.51655 4.51946 4.52383 4.6397 4.64371 4.64756 4.65636 4.83086 4.83356 4.83631 4.83936 4.84539 
70 0.17061 0.17414 0.32623 0.32987 0.33673 0.51312 0.51693 0.52259 0.64631 0.64963 0.65645 0.83642 0.84099 1.00491 1.00891 1.01522 1.1716 1.17769 1.18238 1.33826 1.34232 1.50598 1.51056 1.67048 1.6745 1.86004 1.86424 1.86818 2.07391 2.0776 2.20219 2.20776 2.34655 2.35065 2.35719 2.48801 2.49197 2.49866 2.64137 2.64489 2.83204 2.83601 2.841 2.99595 2.99975 3.16575 3.17013 3.17462 3.31878 3.32225 3.45286 3.45647 3.59682 3.60109 3.60735 3.77181 3.77467 3.78052 4.10239 4.10573 4.35054 4.3543 4.36687 4.50864 4.51202 4.6358 4.64135 4.82509 4.82852 4.83221 
27 0.17181 0.32917 0.51716 0.64932 0.84067 1.01424 1.17981 1.34279 1.50853 1.67723 1.86726 2.07469 2.2074 2.35617 2.49215 2.64166 2.99655 3.16979 3.32052 3.45608 3.59923 3.77285 4.10421 4.35148 4.5095 4.63848 4.83046 
91 0.15201 0.1561 0.15915 0.30841 0.3117 0.31519 0.31946 0.49447 0.49891 0.50159 0.50504 0.62753 0.63165 0.63535 0.81748 0.82117 0.82431 0.82936 0.98962 0.99314 0.99755 1.15488 1.15872 1.16412 1.31922 1.3243 1.32776 1.48717 1.49161 1.49478 1.64856 1.65513 1.65818 1.66372 1.84449 1.84741 1.85169 2.05778 2.06089 2.06553 2.18305 2.18866 2.32946 2.33253 2.33682 2.46703 2.47211 2.47549 2.48053 2.62266 2.62646 2.62944 2.8129 2.81707 2.81986 2.82436 2.97687 2.98174 2.9846 3.14974 3.15289 3.15654 3.16054 3.29882 3.30323 3.30695 3.43167 3.43682 3.44096 3.44531 3.57867 3.58275 3.58659 3.75309 3.75726 3.75998 4.08671 4.08949 4.09487 4.33565 4.33816 4.49 4.49401 4.49675 4.61399 4.62027 4.62448 4.80877 4.8118 4.81448 4.81928 
51 0.15555 0.15979 0.31152 0.31746 0.499 0.50319 0.63148 0.63646 0.82087 0.82534 0.99162 0.99877 1.15753 1.16736 1.3215 1.32808 1.49162 1.4957 1.65624 1.66455 1.84616 1.85305 2.05923 2.18689 2.33162 2.47252 2.47681 2.62635 2.63047 2.81664 2.8209 2.98007 2.985 3.15219 3.15764 3.30154 3.30842 3.43809 3.44539 3.58191 3.58802 3.75519 3.76054 4.08831 4.33697 4.49238 4.4977 4.61924 4.62681 4.81129 4.81525 
26 0.1678 0.32406 0.51049 0.64467 0.83305 1.01037 1.17728 1.33677 1.50309 1.66804 1.85833 2.06887 2.34433 2.63662 2.831 2.99187 3.16658 3.31626 3.45063 3.59382 3.76821 4.09702 4.34504 4.50517 4.63564 4.82072 
80 0.14736 0.15176 0.15587 0.30366 0.30772 0.31144 0.48995 0.49437 0.49768 0.62272 0.62717 0.6311 0.81247 0.81697 0.82014 0.98455 0.9889 0.99367 1.15011 1.15525 1.16107 1.31445 1.31983 1.32436 1.48224 1.48721 1.49096 1.64522 1.65081 1.65497 1.83928 1.84318 1.84724 2.05252 2.05619 2.17862 2.18416 2.32442 2.32809 2.33261 2.46273 2.46823 2.47198 2.61806 2.62233 2.62619 2.8082 2.81251 2.81609 2.97215 2.97721 2.98224 3.14465 3.14874 3.15209 3.294 3.29909 3.30297 3.42886 3.43335 3.43736 3.5739 3.57819 3.58274 3.7479 3.75228 3.7554 4.08151 4.08506 4.33036 4.33357 4.485 4.48968 4.49339 4.60951 4.61661 4.62169 4.80375 4.80692 4.81037 
0 
44 0.15317 0.15831 0.3099 0.31623 0.49582 0.50098 0.63011 0.63583 0.8185 0.82392 0.98964 0.9966 1.15612 1.31978 1.32638 1.48848 1.4942 1.65571 1.84462 2.05775 2.18543 2.33004 2.47327 2.62502 2.62904 2.81491 2.81972 2.97803 2.98328 3.15048 3.15673 3.29984 3.30649 3.43676 3.58055 3.75322 3.75901 4.08685 4.33556 4.49053 4.49609 4.61587 4.8094 4.81496 
32 0.17319 0.32694 0.33396 0.51375 0.64798 0.83661 1.00806 1.17946 1.34033 1.50761 1.6734 1.86458 2.07594 2.2036 2.34843 2.35681 2.49035 2.64044 2.83514 2.99609 3.1695 3.32065 3.4543 3.59742 3.60751 3.77236 4.10523 4.35158 4.50851 4.63694 4.82559 4.83183 
31 0.17549 0.33201 0.51833 0.52393 0.6525 0.84107 1.01061 1.01818 1.18292 1.34581 1.5118 1.67689 1.86782 2.07863 2.35204 2.49354 2.64588 2.83675 2.84406 3.00141 3.1745 3.32489 3.45972 3.60421 3.77701 4.10723 4.35507 4.51403 4.6425 4.83014 4.8357 
3 1.00647 1.86135 4.82452 
69 0.16336 0.16651 0.31884 0.32304 0.33381 0.50649 0.51019 0.5182 0.63921 0.6429 0.8286 0.83185 0.83585 0.99858 1.00291 1.00845 1.16452 1.16995 1.17435 1.33172 1.33589 1.49911 1.5029 1.66303 1.66766 1.85318 1.85752 1.86128 2.06615 2.06955 2.19529 2.2011 2.33846 2.34221 2.34786 2.48082 2.48449 2.49151 2.63394 2.63702 2.82435 2.82802 2.83208 2.98905 2.99299 3.16004 3.1638 3.16769 3.31053 3.3146 3.44487 3.44896 3.58951 3.59332 3.59926 3.76403 3.76727 3.7748 4.09513 4.09962 4.34379 4.34859 4.50093 4.50418 4.62943 4.63456 4.81823 4.82163 4.8249 
0 
76 0.17029 0.17379 0.32553 0.32966 0.33412 0.513 0.51636 0.52011 0.6461 0.65016 0.66749 0.83511 0.83849 0.84355 1.00559 1.00985 1.01553 1.17331 1.17722 1.18212 1.33877 1.3427 1.35999 1.5062 1.50978 1.52565 1.67014 1.67552 1.85998 1.86422 1.86835 1.88583 2.07299 2.07724 2.09797 2.20251 2.2087 2.34571 2.34932 2.35518 2.48819 2.4923 2.49939 2.64122 2.64431 2.83167 2.83492 2.83984 2.99641 3.00079 3.16678 3.17074 3.17523 3.31781 3.32187 3.33515 3.45242 3.45653 3.59722 3.60158 3.60946 3.77071 3.77402 3.77932 4.10244 4.10674 4.35095 4.35609 4.50841 4.51166 4.52674 4.63448 4.63915 4.82516 4.82808 4.83208 
0 
84 0.16843 0.17129 0.17662 0.32359 0.32699 0.33035 0.51184 0.51483 0.51817 0.64396 0.64729 0.65176 0.83385 0.83642 0.8409 1.00381 1.0077 1.01204 1.17141 1.17646 1.18042 1.33623 1.33939 1.34312 1.50423 1.50712 1.51265 1.66865 1.67275 1.67821 1.8583 1.8627 1.86625 2.07155 2.07442 2.08066 2.1998 2.20502 2.21425 2.34362 2.34734 2.35215 2.35744 2.48571 2.48845 2.49409 2.63852 2.64112 2.6477 2.82901 2.8322 2.83672 2.99401 2.99684 3.00296 3.16454 3.16836 3.17181 3.31521 3.31901 3.32284 3.44952 3.45341 3.45785 3.59466 3.59833 3.60368 3.76939 3.77207 3.77618 4.10031 4.10378 4.11305 4.34857 4.35209 4.36592 4.50518 4.50808 4.51222 4.63384 4.63764 4.82325 4.82617 4.82976 
83 0.14627 0.1508 0.15397 0.30238 0.30623 0.31005 0.48903 0.49384 0.49656 0.50179 0.62127 0.62589 0.62962 0.81167 0.81562 0.81892 0.98423 0.98757 0.99244 1.14841 1.1527 1.15801 1.31343 1.31848 1.32229 1.48151 1.48626 1.48933 1.64248 1.65013 1.65382 1.83894 1.84188 1.84629 2.0522 2.0554 2.17747 2.18365 2.32381 2.32714 2.33162 2.45921 2.46626 2.47 2.47577 2.61578 2.62086 2.62398 2.80738 2.81192 2.81502 2.97104 2.97622 2.97928 3.14389 3.14739 3.15172 3.29308 3.29748 3.30186 3.30609 3.42549 3.43184 3.43608 3.57301 3.57756 3.58159 3.74769 3.7516 3.75512 4.08112 4.08413 4.33011 4.33259 4.48427 4.48796 4.49152 4.60833 4.61492 4.61979 4.80326 4.80646 4.80944 
61 0.1674 0.1715 0.32565 0.32952 0.51164 0.51533 0.64579 0.64934 0.83528 0.83925 1.00275 1.00719 1.01167 1.17257 1.17909 1.3335 1.33903 1.34309 1.50553 1.50999 1.66907 1.67319 1.85838 1.86214 1.86658 2.07323 2.07692 2.20236 2.34489 2.34854 2.48725 2.49143 2.64059 2.64492 2.83049 2.83378 2.8387 2.99532 3.00013 3.16516 3.16939 3.31444 3.31989 3.32504 3.45197 3.45592 3.59635 3.60106 3.77078 3.77353 4.10138 4.10464 4.34947 4.35314 4.50776 4.51154 4.62899 4.63656 4.82418 4.82747 4.83198 
36 0.15984 0.31539 0.3214 0.50334 0.63594 0.64248 0.82499 0.83203 0.99587 1.0037 1.16312 1.32866 1.49546 1.66039 1.8499 1.85735 2.06332 2.19145 2.33558 2.47721 2.63048 2.82108 2.9861 3.15686 3.16222 3.3074 3.44215 3.44896 3.58714 3.75963 3.76622 4.09217 4.34058 4.49657 4.62689 4.81449 
60 0.15086 0.156 0.3074 0.31216 0.4931 0.49843 0.50257 0.62606 0.63116 0.63697 0.81634 0.82147 0.98787 0.99351 1.15372 1.16074 1.31762 1.32408 1.48604 1.49175 1.64657 1.65387 1.84265 1.84738 2.05587 2.05967 2.18156 2.1889 2.32791 2.33216 2.4663 2.47216 2.62177 2.62645 2.81112 2.81671 2.97531 2.98143 3.1481 3.1531 3.2972 3.30383 3.42986 3.43534 3.44015 3.57711 3.58235 3.75111 3.75634 3.7594 4.08494 4.0886 4.33374 4.33733 4.4883 4.49366 4.61231 4.6212 4.80714 4.81047 
23 0.31875 0.50437 0.83063 0.99735 1.16841 1.33133 1.5001 1.66395 1.85143 2.3374 2.48176 2.6319 2.82381 3.15911 3.31011 3.44509 3.58905 3.76169 4.09263 4.34122 4.49922 4.62752 4.81502 
85 0.16475 0.1678 0.17316 0.32003 0.32362 0.32648 0.50777 0.51091 0.51544 0.64043 0.64411 0.64971 0.82896 0.83257 0.83613 0.99899 1.00359 1.00713 1.16528 1.17187 1.17556 1.32926 1.3346 1.33824 1.50038 1.50351 1.50734 1.6644 1.66825 1.67375 1.85434 1.85859 1.86183 2.06739 2.0708 2.07667 2.19363 2.19858 2.20489 2.33992 2.34363 2.34742 2.35326 2.48198 2.48536 2.49038 2.63566 2.63858 2.82545 2.82876 2.83306 2.99055 2.99352 2.99941 3.16097 3.16517 3.1682 3.30946 3.31469 3.31781 3.44577 3.45042 3.45445 3.59006 3.59415 3.59732 3.76324 3.76763 3.7702 3.77891 4.09644 4.09988 4.10693 4.34509 4.34807 4.35821 4.50039 4.50482 4.508 4.62481 4.63221 4.63663 4.82 4.82277 4.82699 
28 0.15057 0.30689 0.49326 0.62679 0.81595 0.98708 1.15333 1.3173 1.48637 1.65237 1.84177 2.05491 2.18195 2.32711 2.46854 2.622 2.81151 2.97542 3.14758 3.29724 3.4335 3.57722 3.75059 4.08396 4.33266 4.48781 4.6151 4.80651 
0 
74 0.16718 0.17094 0.17707 0.32308 0.3278 0.33457 0.51051 0.5142 0.51939 0.64319 0.64776 0.6557 0.83161 0.83588 0.84103 1.00281 1.00774 1.01602 1.17042 1.17668 1.33549 1.33993 1.35022 1.50228 1.50654 1.51408 1.66759 1.67367 1.85752 1.86259 1.86829 2.07098 2.07515 2.19935 2.2067 2.34376 2.34815 2.35521 2.48535 2.48932 2.63829 2.64184 2.82841 2.83242 2.8382 2.99297 2.99709 3.16365 3.16855 3.17436 3.31496 3.31933 3.32849 3.4488 3.45377 3.46576 3.5946 3.59919 3.60724 3.76695 3.77116 3.77607 4.0999 4.10462 4.34837 4.35366 4.50371 4.50815 4.51407 4.63449 4.64283 4.8223 4.82566 4.83008 
28 0.16815 0.32524 0.51081 0.64547 0.83437 1.00528 1.17327 1.33676 1.50526 1.66806 1.85943 2.07285 2.20085 2.34585 2.48604 2.63936 2.8299 2.99414 3.16709 3.31689 3.45171 3.59546 3.76946 4.10034 4.34884 4.50648 4.63538 4.82388 
18 0.16477 0.50849 0.83009 1.00302 1.17219 1.50138 1.66605 1.85627 2.06668 2.19991 2.34238 2.48227 3.16538 3.31521 3.44865 3.76659 4.09629 4.82294 
0 
28 0.16546 0.32307 0.51103 0.64206 0.83263 1.0026 1.17268 1.33473 1.50159 1.66523 1.85561 2.06872 2.19777 2.34106 2.48367 2.63614 2.82795 2.99074 3.16502 3.31551 3.44871 3.59204 3.76772 4.09676 4.34543 4.50375 4.63186 4.82051 
0 
69 0.17423 0.17795 0.33041 0.3341 0.34383 0.51731 0.5208 0.52648 0.64977 0.65375 0.67085 0.83976 0.84361 0.8507 1.01146 1.01656 1.17868 1.18383 1.34276 1.34729 1.50965 1.51396 1.67412 1.67898 1.86475 1.86935 1.87511 2.07688 2.08084 2.20615 2.21276 2.34947 2.35364 2.36035 2.49155 2.49598 2.64387 2.64728 2.83506 2.83913 2.84426 2.99973 3.00451 3.17151 3.17466 3.1793 3.32279 3.32688 3.45614 3.46044 3.47566 3.60062 3.60564 3.61515 3.77505 3.77797 3.78488 4.10539 4.10921 4.12131 4.35375 4.35786 4.51188 4.51568 4.6399 4.64607 4.82907 4.83288 4.83976 
40 0.16801 0.3222 0.51024 0.51518 0.6429 0.83289 1.00288 1.0209 1.17242 1.33623 1.50388 1.66759 1.85694 1.86342 2.06973 2.20037 2.34256 2.34962 2.48478 2.4939 2.63875 2.8293 2.83749 2.9939 3.16297 3.17124 3.31448 3.32043 3.44816 3.45638 3.59429 3.76796 3.78225 4.09902 4.34759 4.50478 4.51127 4.63297 4.82169 4.82642 
117 0.14166 0.14535 0.14812 0.15091 0.29776 0.30119 0.30431 0.30707 0.4844 0.48821 0.49083 0.49344 0.49715 0.61667 0.62045 0.62336 0.62627 0.63116 0.80699 0.81037 0.81352 0.81591 0.8206 0.97963 0.98234 0.98593 0.98936 1.14386 1.14762 1.15154 1.15538 1.30873 1.31219 1.31588 1.31916 1.47682 1.48064 1.48376 1.48656 1.63816 1.64433 1.64748 1.65102 1.83433 1.83679 1.83992 1.84293 2.04758 2.05009 2.05278 2.05839 2.17285 2.17748 2.18106 2.31921 2.32198 2.32489 2.32817 2.45501 2.46055 2.46404 2.46687 2.47148 2.61135 2.61559 2.61852 2.62109 2.80278 2.80663 2.80941 2.81213 2.81616 2.96641 2.97035 2.97354 2.97707 3.13926 3.14226 3.14538 3.14784 3.15196 3.28847 3.29187 3.2956 3.29841 3.42113 3.42677 3.42989 3.43311 3.5684 3.57214 3.57493 3.57825 3.74311 3.74612 3.74907 3.75136 4.07653 4.07906 4.08191 4.32547 4.32762 4.33033 4.33694 4.47959 4.48253 4.48596 4.48842 4.60368 4.60901 4.6133 4.61771 4.7987 4.80147 4.80368 4.80641 4.81059 
20 0.15923 0.31583 0.50004 0.63622 0.8236 0.99196 1.49444 1.84679 2.06123 2.33602 2.62943 2.81913 3.15704 3.44455 3.58822 3.75959 4.08934 4.33702 4.49673 4.81212 
17 0.33494 0.52126 0.84512 1.01574 1.51569 1.87148 2.08157 2.6479 3.00593 3.17861 3.32777 3.46338 3.77838 4.10876 4.35629 4.51668 4.83256 
28 0.1631 0.31814 0.50546 0.63884 0.82878 0.99802 1.16289 1.3309 1.49878 1.66196 1.85197 2.06588 2.19479 2.33783 2.48039 2.63281 2.8238 2.98807 3.15918 3.31049 3.44265 3.58865 3.76363 4.09453 4.34268 4.50107 4.62715 4.81756 
66 0.16463 0.16757 0.31987 0.32323 0.32659 0.50779 0.51116 0.64066 0.64401 0.64861 0.8297 0.83286 0.83671 1.00041 1.00546 1.16782 1.17293 1.33345 1.33821 1.50038 1.50401 1.66469 1.66856 1.85432 1.85895 1.8626 2.06756 2.0708 2.19666 2.20315 2.33995 2.34342 2.34829 2.48221 2.48518 2.63535 2.63825 2.82636 2.83018 2.99083 2.99524 3.16218 3.1659 3.17042 3.31308 3.31705 3.44622 3.45034 3.45567 3.59107 3.59448 3.6002 3.76517 3.76867 4.09658 4.10001 4.34497 4.34818 4.50216 4.5052 4.51038 4.63104 4.63709 4.81987 4.82291 4.82683 
25 0.17466 0.32946 0.51639 0.64922 0.83638 1.00819 1.17827 1.34348 1.50963 1.67318 1.86386 2.07971 2.35007 2.49277 2.64472 2.83351 3.17062 3.32256 3.45944 3.60089 3.77238 4.10879 4.35201 4.51182 4.82641 
0 
136 0.14264 0.14591 0.14861 0.15085 0.15379 0.29879 0.30234 0.30463 0.30697 0.30938 0.48571 0.48902 0.4917 0.49366 0.49607 0.61599 0.62034 0.62337 0.6257 0.62813 0.80809 0.81141 0.8141 0.81626 0.81877 0.9809 0.98321 0.98596 0.98851 0.99209 1.14486 1.14868 1.15157 1.15459 1.15858 1.30991 1.31309 1.31661 1.31899 1.32213 1.47793 1.48147 1.48435 1.4866 1.48944 1.63903 1.64489 1.64801 1.65046 1.65418 1.83567 1.8379 1.84021 1.84258 1.84539 2.0489 2.05112 2.05352 2.05597 2.17403 2.1778 2.18116 2.18495 2.32055 2.32317 2.32552 2.32791 2.33125 2.45555 2.46123 2.46444 2.467 2.4699 2.61242 2.61669 2.61922 2.62139 2.62446 2.80418 2.80763 2.81004 2.81208 2.81474 2.96757 2.97097 2.97412 2.97614 2.97995 3.14035 3.14316 3.1454 3.14795 3.15005 3.28928 3.29247 3.29547 3.29832 3.30073 3.42231 3.42779 3.43001 3.43289 3.43561 3.56966 3.57301 3.57554 3.57803 3.581 3.74435 3.74664 3.74937 3.75149 3.7535 4.07787 4.08015 4.08237 4.08478 4.32663 4.32875 4.33074 4.33348 4.48077 4.48359 4.48659 4.48857 4.49104 4.60476 4.60873 4.61217 4.61572 4.62277 4.80016 4.80272 4.80472 4.80667 4.80934 
99 0.14617 0.15027 0.15339 0.30238 0.30581 0.30928 0.31286 0.48887 0.49324 0.49593 0.49989 0.62171 0.62583 0.62953 0.81165 0.81526 0.81858 0.82317 0.98401 0.98704 0.99115 1.14851 1.15229 1.15725 1.16231 1.31323 1.31741 1.32106 1.32546 1.48144 1.4857 1.48892 1.49393 1.64263 1.6493 1.65263 1.83873 1.84138 1.845 1.84977 2.05199 2.05475 2.05794 2.17728 2.18286 2.19082 2.32361 2.32651 2.32992 2.45994 2.46576 2.46952 2.47418 2.61609 2.62025 2.62343 2.80713 2.81134 2.81436 2.81905 2.97095 2.97538 2.97854 3.14382 3.14697 3.15076 3.15418 3.29298 3.29698 3.30107 3.30483 3.42559 3.43129 3.43508 3.43968 3.57285 3.5769 3.58047 3.74748 3.75107 3.75417 3.75768 4.08093 4.08358 4.08693 4.32991 4.33212 4.33576 4.48411 4.48735 4.49077 4.49576 4.60814 4.61442 4.61922 4.80307 4.806 4.80842 4.81222 
41 0.17002 0.32686 0.51407 0.52096 0.64769 0.83603 0.84316 1.00732 1.01786 1.17757 1.34009 1.50639 1.6721 1.86284 2.07297 2.2049 2.34624 2.35426 2.48744 2.49501 2.64029 2.8325 2.83809 2.99536 3.00273 3.16826 3.17658 3.31913 3.45337 3.59769 3.60821 3.77093 3.77774 4.10186 4.35014 4.35908 4.50787 4.51413 4.63717 4.82506 4.82917 
0 
57 0.15542 0.16004 0.31212 0.31693 0.49793 0.50231 0.5083 0.63124 0.63666 0.82082 0.82568 0.99229 0.9992 1.15821 1.16496 1.32224 1.32914 1.4907 1.49567 1.65497 1.65931 1.8472 1.85197 2.06048 2.06484 2.18644 2.19215 2.33261 2.33724 2.47199 2.47728 2.62688 2.63087 2.81617 2.82104 2.98018 2.98535 3.15285 3.15832 3.30198 3.30921 3.4379 3.44235 3.58214 3.58684 3.7557 3.76118 4.08938 4.09351 4.33819 4.34234 4.49284 4.49819 4.61738 4.62548 4.81203 4.81535 
38 0.16718 0.17493 0.32354 0.5092 0.5137 0.64278 0.83252 1.00362 1.17335 1.33536 1.50257 1.50855 1.66648 1.85847 1.86607 2.07019 2.19923 2.3425 2.35358 2.48412 2.48965 2.63777 2.82838 2.83442 2.99235 3.16507 3.17215 3.31555 3.44906 3.59381 3.76809 3.77293 4.09875 4.34658 4.50556 4.633 4.82125 4.82587 
0 
54 0.14974 0.15633 0.30583 0.31249 0.49255 0.49859 0.62445 0.63053 0.81514 0.82143 0.98773 0.99518 1.1518 1.15796 1.16538 1.31701 1.32494 1.48498 1.49169 1.64598 1.65439 1.84247 1.85057 2.05573 2.18102 2.19679 2.32732 2.33467 2.46266 2.47139 2.61919 2.62571 2.81092 2.81752 2.97455 2.98167 3.14741 3.1546 3.29657 3.30477 3.42895 3.43605 3.57652 3.58362 3.75117 3.75844 4.08462 4.33363 4.48781 4.4951 4.6119 4.62102 4.80675 4.81139 
77 0.16076 0.16444 0.17092 0.31721 0.32191 0.32705 0.503 0.50709 0.51077 0.63576 0.64015 0.64379 0.82582 0.82993 0.83392 0.99703 1.00227 1.00942 1.16309 1.16833 1.1735 1.32697 1.3321 1.33706 1.49494 1.49969 1.50436 1.66035 1.6639 1.67219 1.85189 1.85644 1.86082 2.0656 2.06937 2.19157 2.19694 2.33783 2.34192 2.34955 2.47488 2.48019 2.48406 2.63158 2.63534 2.82189 2.82557 2.82972 2.98504 2.98966 3.00072 3.15775 3.16248 3.16591 3.30704 3.31261 3.31662 3.44208 3.44582 3.44983 3.58784 3.59165 3.59832 3.76056 3.76582 3.77431 4.09448 4.09851 4.34312 4.34963 4.4979 4.50237 4.62233 4.62905 4.81708 4.81998 4.82443 
54 0.14812 0.15344 0.30458 0.3103 0.49071 0.49525 0.62475 0.63107 0.81351 0.81918 0.98498 0.9942 1.1511 1.31498 1.32505 1.48345 1.48906 1.64898 1.65477 1.83971 1.84578 2.05292 2.05825 2.17934 2.32499 2.33119 2.46632 2.47158 2.61947 2.62442 2.80898 2.814 2.97293 2.97899 3.14524 3.15146 3.2947 3.30347 3.43131 3.43774 3.57465 3.58072 3.74835 3.75398 4.08196 4.08719 4.3307 4.33586 4.48554 4.49161 4.61024 4.61962 4.80424 4.80781 
96 0.17606 0.17931 0.18293 0.33264 0.33598 0.33912 0.34769 0.51976 0.52294 0.52608 0.53307 0.65241 0.6557 0.66005 0.84103 0.84424 0.84783 0.85452 1.01221 1.01644 1.02095 1.0348 1.18012 1.18465 1.18863 1.34429 1.34764 1.35084 1.36197 1.51267 1.51572 1.51934 1.67624 1.68036 1.68501 1.86642 1.87051 1.87378 1.8806 2.0791 2.08227 2.08625 2.20858 2.21405 2.22929 2.35168 2.35564 2.36004 2.36552 2.49408 2.49772 2.5027 2.64635 2.64933 2.65382 2.83751 2.84021 2.84369 2.84787 3.00209 3.00496 3.00922 3.1729 3.17649 3.17945 3.18425 3.32377 3.32736 3.33034 3.45832 3.46224 3.46621 3.60354 3.6074 3.61235 3.77647 3.77971 3.78288 3.78863 4.10802 4.11136 4.11619 4.35653 4.35949 4.36386 4.51295 4.51633 4.51991 4.52736 4.6428 4.64702 4.65593 4.83098 4.83377 4.83707 4.84183 
56 0.15911 0.16259 0.31534 0.31896 0.50279 0.50604 0.63499 0.63905 0.82488 0.82761 0.99466 0.9989 1.16198 1.16675 1.32738 1.33144 1.49533 1.49881 1.65911 1.66336 1.84978 1.85382 2.06299 2.0669 2.19078 2.19637 2.33515 2.33917 2.4767 2.48056 2.62977 2.63277 2.82067 2.82419 2.985 2.98907 3.15681 3.16008 3.30708 3.31072 3.44092 3.445 3.5859 3.59004 3.75992 3.76312 4.09162 4.09556 4.33971 4.34452 4.49774 4.5008 4.62542 4.62963 4.81458 4.81785 
0 
22 0.16398 0.32261 0.50769 0.64075 0.83018 1.00256 1.33364 1.85848 2.48159 2.6345 2.82576 2.99024 3.1626 3.31297 3.44875 3.59039 3.76485 4.09634 4.3443 4.50198 4.6306 4.81964 
58 0.15318 0.1578 0.30952 0.31398 0.49556 0.50024 0.50513 0.62887 0.63361 0.81851 0.8233 0.99018 0.99527 1.15597 1.16184 1.32004 1.32583 1.48835 1.49328 1.65452 1.65948 1.84494 1.84951 2.0581 2.06218 2.1841 2.1911 2.33028 2.33442 2.47087 2.47538 2.62424 2.62852 2.81369 2.81862 2.97783 2.98307 3.15056 3.15543 3.29969 3.30559 3.43679 3.44215 3.57982 3.58419 3.7534 3.75856 4.08712 4.09115 4.33602 4.33963 4.49054 4.49561 4.61501 4.62359 4.80946 4.81297 4.8198 
23 0.1589 0.31245 0.50145 0.63555 0.82419 1.32793 1.49443 1.84694 2.06045 2.33239 2.4768 2.62884 2.81999 2.98428 3.15303 3.3079 3.44291 3.58582 3.75935 4.08884 4.33717 4.49626 4.81202 
63 0.16908 0.17279 0.32501 0.32938 0.51197 0.51627 0.64424 0.64823 0.83517 0.83916 1.00358 1.00935 1.01634 1.17048 1.17534 1.18013 1.33447 1.339 1.34354 1.50495 1.50859 1.66857 1.67297 1.85859 1.86334 1.87041 2.07195 2.07617 2.19867 2.20355 2.34396 2.34782 2.35645 2.48624 2.49066 2.63961 2.64302 2.83154 2.83643 2.99506 2.9999 3.16822 3.17179 3.31404 3.31966 3.32362 3.45008 3.4551 3.5954 3.60007 3.77087 3.77388 4.10107 4.10494 4.34945 4.35437 4.50784 4.51162 4.63262 4.63695 4.82412 4.82797 4.83175 
56 0.1661 0.16999 0.32289 0.32628 0.50888 0.51267 0.64193 0.64526 0.8312 0.83466 1.00221 1.00668 1.17066 1.1767 1.33502 1.33924 1.50112 1.50505 1.66576 1.67046 1.85698 1.86106 2.06922 2.07363 2.19819 2.20459 2.34221 2.3463 2.48353 2.48802 2.63677 2.64215 2.82735 2.83201 2.99178 2.99662 3.16379 3.16711 3.31488 3.31825 3.44845 3.45251 3.59273 3.59687 3.76685 3.76956 4.09778 4.10207 4.34595 4.35109 4.50397 4.50721 4.63179 4.6405 4.82109 4.82592 
3 0.50507 3.76291 4.81544 
5 0.33869 0.52376 0.84643 3.18385 4.5192 
48 0.15322 0.16007 0.30872 0.31431 0.49654 0.50192 0.62888 0.63507 0.81807 0.82369 0.9891 0.99878 1.15582 1.16361 1.32104 1.32693 1.48859 1.49404 1.65298 1.66251 1.8436 1.8503 2.05703 2.18582 2.32907 2.47001 2.47667 2.62405 2.81425 2.81954 2.97914 3.14951 3.15502 3.29991 3.30561 3.43445 3.44114 3.57999 3.58844 3.7532 3.75823 4.08589 4.33421 4.49005 4.49548 4.61743 4.80863 4.81424 
66 0.1645 0.16843 0.31972 0.32322 0.32814 0.50732 0.51081 0.63987 0.64317 0.83037 0.83453 0.99819 1.00333 1.01038 1.16576 1.17236 1.3319 1.33618 1.50004 1.50331 1.66385 1.66867 1.85358 1.85837 1.86234 2.06644 2.06971 2.19511 2.19964 2.33891 2.34321 2.34808 2.48148 2.48556 2.63465 2.63741 2.82539 2.82855 2.83297 2.98908 2.99307 3.16065 3.16429 3.16837 3.31215 3.31558 3.4449 3.44986 3.58946 3.59408 3.59951 3.76556 3.76813 3.77947 4.09535 4.09904 4.3439 4.348 4.50228 4.50516 4.6274 4.6316 4.63886 4.81841 4.82168 4.82508 
24 0.15443 0.31052 0.4969 0.63086 0.81963 0.99108 1.32308 1.49011 1.84338 2.05733 2.32946 2.47277 2.62511 2.81536 2.9801 3.15048 3.30294 3.4379 3.58106 3.75467 4.08579 4.33364 4.49215 4.80823 
29 0.17379 0.33181 0.51804 0.65147 0.84108 1.01117 1.18203 1.34503 1.51059 1.67439 1.86617 2.07591 2.20432 2.34932 2.50011 2.6431 2.83702 2.99778 3.17303 3.32404 3.45679 3.60372 3.77418 4.10456 4.3522 4.51201 4.63937 4.82789 4.83356 
46 0.16944 0.17485 0.32481 0.33059 0.51232 0.51752 0.64569 0.65109 0.83445 0.84054 1.00584 1.17248 1.17759 1.33735 1.3429 1.50506 1.51058 1.66985 1.8602 1.87077 2.07288 2.20075 2.34577 2.35291 2.48661 2.49356 2.64073 2.83103 2.83707 2.99549 3.16591 3.17021 3.31755 3.32354 3.45196 3.59614 3.60619 3.77092 3.78069 4.10127 4.34912 4.35613 4.50753 4.63443 4.82405 4.82923 
65 0.16039 0.16359 0.31575 0.32006 0.32344 0.50342 0.50651 0.50957 0.63603 0.64015 0.82523 0.82878 0.83249 0.996 1.00062 1.16228 1.1676 1.32678 1.33067 1.33473 1.49619 1.49955 1.6602 1.66414 1.85038 1.85481 1.86025 2.06327 2.06694 2.19024 2.19471 2.33585 2.33985 2.47778 2.48104 2.63095 2.63419 2.82121 2.82446 2.82869 2.98515 2.98828 3.15669 3.1612 3.30757 3.31195 3.31563 3.44164 3.44662 3.58662 3.59041 3.75962 3.76355 3.76642 4.0923 4.09615 4.341 4.34492 4.49685 4.50093 4.62149 4.62753 4.81503 4.81797 4.82129 
0 
4 0.16719 1.00638 1.17378 3.31546 
30 0.16573 0.3235 0.50856 0.51355 0.6425 0.83127 1.00243 1.00789 1.17362 1.3343 1.50164 1.66483 1.85718 2.06883 2.19835 2.3434 2.48285 2.63605 2.82716 2.99056 3.16469 3.31498 3.44851 3.59276 3.76752 4.09769 4.34555 4.50359 4.63257 4.82 
34 0.16123 0.31656 0.5029 0.50725 0.63697 0.82614 0.99505 1.00135 1.16171 1.16911 1.32985 1.49583 1.50103 1.65988 1.85034 2.06418 2.19272 2.33564 2.4786 2.63154 2.82199 2.98671 3.15659 3.16157 3.30963 3.4435 3.58726 3.76196 4.09267 4.34061 4.49906 4.62581 4.81501 4.82008 
48 0.15036 0.15523 0.30668 0.31382 0.493 0.49757 0.62615 0.63245 0.81573 0.82066 0.98699 0.99414 1.153 1.31697 1.32497 1.48597 1.49082 1.64988 1.65661 1.84171 2.05498 2.18182 2.32711 2.46677 2.47254 2.62132 2.62576 2.81139 2.81663 2.97512 2.98038 3.14746 3.1545 3.29679 3.30473 3.43259 3.57716 3.58394 3.75046 3.75682 4.08408 4.33276 4.48748 4.49371 4.61331 4.62157 4.80651 4.81106 
103 0.14719 0.151 0.15365 0.15899 0.30324 0.30678 0.30999 0.31407 0.48989 0.49384 0.49632 0.49999 0.62226 0.62616 0.6289 0.63318 0.81246 0.81583 0.81902 0.823 0.98521 0.98788 0.99212 1.14931 1.15323 1.15827 1.16285 1.31421 1.31775 1.32173 1.32611 1.48226 1.48606 1.48925 1.49363 1.64356 1.65013 1.65333 1.66006 1.83989 1.84233 1.84591 1.85053 2.05315 2.05565 2.05854 2.1783 2.18318 2.18921 2.32477 2.32758 2.33075 2.46036 2.46622 2.47005 2.47368 2.61677 2.62123 2.62415 2.80824 2.81225 2.815 2.81949 2.9719 2.97601 2.97914 3.14481 3.14788 3.15118 3.15466 3.29404 3.29754 3.30213 3.30548 3.42657 3.43245 3.43613 3.44085 3.5739 3.57777 3.58048 3.58695 3.74868 3.75178 3.75501 3.7582 4.0821 4.08463 4.0879 4.33107 4.33314 4.33663 4.48512 4.48811 4.49174 4.49619 4.60912 4.61479 4.61983 4.80425 4.80704 4.80922 4.8145 
26 0.1615 0.31752 0.5041 0.64086 0.82715 0.99854 1.16753 1.33096 1.49713 1.66398 1.85141 2.06709 2.33812 2.48088 2.63297 2.82301 2.98726 3.15952 3.30964 3.44835 3.5884 3.76187 4.09611 4.49985 4.62749 4.81686 
77 0.14733 0.15216 0.15667 0.30348 0.30736 0.31178 0.49005 0.49533 0.49877 0.62257 0.62748 0.63164 0.81271 0.81711 0.82068 0.98524 0.98924 0.99626 1.14961 1.15415 1.16133 1.31443 1.32062 1.3256 1.48255 1.48809 1.49192 1.64395 1.65142 1.65494 1.83995 1.84303 1.84803 2.05321 2.05655 2.17853 2.18594 2.32483 2.32825 2.33531 2.46129 2.46693 2.47103 2.61719 2.62184 2.6255 2.80841 2.81342 2.8171 2.9721 2.97821 3.14492 3.1485 3.15287 3.29414 3.29953 3.30385 3.42692 3.43311 3.43836 3.57404 3.57899 3.74871 3.7535 3.75683 4.08214 4.08527 4.33112 4.33375 4.48526 4.48918 4.49296 4.60939 4.61826 4.8043 4.80763 4.81118 
52 0.15449 0.16006 0.31152 0.31792 0.49717 0.50192 0.50682 0.63092 0.63722 0.81977 0.82519 0.99125 0.99748 1.15754 1.16707 1.32167 1.33012 1.48967 1.49537 1.65597 1.66247 1.84612 1.85274 2.05938 2.1891 2.33147 2.33809 2.47238 2.47943 2.62585 2.63115 2.81723 2.82277 2.98024 2.98565 3.15196 3.15833 3.30146 3.30893 3.43741 3.44431 3.5816 3.5886 3.75522 3.76122 4.08841 4.33735 4.49209 4.49828 4.62154 4.81105 4.81615 
26 0.16154 0.31735 0.50369 0.63697 0.826 1.16695 1.33161 1.49764 1.6619 1.8538 2.06371 2.33744 2.47805 2.6314 2.823 2.98793 3.15848 3.30955 3.44404 3.58845 3.76164 4.09219 4.34004 4.4985 4.62824 4.81499 
52 0.15092 0.15653 0.30725 0.31335 0.49362 0.49885 0.62673 0.63285 0.81629 0.8219 0.98786 0.99544 1.15371 1.16374 1.31789 1.32516 1.4864 1.49239 1.65083 1.65709 1.84246 1.84949 2.05571 2.18267 2.32776 2.33436 2.46751 2.47374 2.62175 2.62699 2.81204 2.81756 2.9759 2.98221 3.14804 3.15411 3.2976 3.30488 3.43339 3.43998 3.5777 3.58429 3.75129 3.75707 4.08474 4.33346 4.48834 4.49444 4.61407 4.6233 4.80712 4.81157 
48 0.1579 0.16418 0.31458 0.32118 0.50001 0.63226 0.64036 0.82335 0.82974 0.99506 1.16104 1.16845 1.32523 1.49324 1.50034 1.65303 1.6636 1.85038 2.06531 2.18836 2.20058 2.33525 2.34148 2.47105 2.48024 2.62838 2.63446 2.81906 2.82539 2.98229 2.99065 3.15546 3.16229 3.30513 3.31304 3.4355 3.44566 3.58499 3.5916 3.7588 3.76472 4.09412 4.3415 4.4957 4.50181 4.61912 4.6299 4.81615 
79 0.15542 0.1591 0.16275 0.31207 0.31545 0.31899 0.49764 0.50165 0.50458 0.63108 0.63444 0.63837 0.82078 0.82454 0.82729 0.99212 0.99587 0.99987 1.15784 1.16249 1.16778 1.32196 1.32729 1.33117 1.49035 1.49447 1.49732 1.65177 1.65757 1.66086 1.84723 1.85127 1.85534 2.06033 2.06349 2.18569 2.1913 2.33249 2.33555 2.47079 2.47525 2.47873 2.62643 2.62973 2.63299 2.81579 2.81957 2.82342 2.97974 2.98444 2.98884 3.15271 3.15583 3.15952 3.30171 3.30599 3.3097 3.43625 3.4397 3.44435 3.58171 3.58533 3.58964 3.75575 3.75954 3.76248 4.08943 4.09233 4.33822 4.34096 4.49303 4.49754 4.50067 4.61652 4.62446 4.62888 4.81158 4.8145 4.81804 
25 0.16063 0.31696 0.50306 0.63686 0.8256 1.00046 1.16827 1.33106 1.49623 1.65991 1.85357 2.06235 2.33868 2.47732 2.63065 2.82112 3.15816 3.3095 3.44477 3.58994 3.7614 4.09092 4.3391 4.49873 4.81379 
0 
80 0.14743 0.15151 0.15553 0.30376 0.30755 0.31175 0.48979 0.49405 0.49744 0.62283 0.62687 0.63091 0.81285 0.81715 0.8202 0.98448 0.98895 0.99536 1.15019 1.15492 1.16193 1.31445 1.3195 1.32518 1.48264 1.48715 1.49162 1.64444 1.65025 1.65529 1.83922 1.8431 1.84755 2.05243 2.05601 2.17827 2.18392 2.32443 2.32801 2.33455 2.46303 2.46806 2.47249 2.61813 2.62208 2.6255 2.80787 2.81213 2.8153 2.97206 2.97692 2.98479 3.14463 3.14857 3.15204 3.29405 3.29875 3.3037 3.42842 3.43227 3.4371 3.57374 3.57788 3.58404 3.74779 3.7521 3.75545 4.08144 4.08492 4.33024 4.33335 4.485 4.48952 4.49486 4.6091 4.61566 4.62129 4.80364 4.80671 4.80978 
0 
40 0.15746 0.31163 0.3182 0.5 0.50583 0.63307 0.82149 0.82761 0.99163 0.99991 1.15849 1.16772 1.32153 1.3282 1.49323 1.65723 1.84612 1.85456 2.05949 2.18967 2.33156 2.47514 2.6282 2.81802 2.98329 3.15222 3.15844 3.30175 3.30914 3.43889 3.58372 3.75496 3.76047 4.08847 4.33697 4.49206 4.49771 4.62313 4.81098 4.81593 
23 0.15398 0.30947 0.4966 0.63003 0.81908 0.98903 1.48969 1.84331 2.05681 2.32889 2.47257 2.62512 2.8154 2.98034 3.14961 3.30619 3.43629 3.58087 3.75424 4.08565 4.33395 4.49212 4.80844 
100 0.1673 0.17074 0.1739 0.17895 0.32399 0.32752 0.33032 0.33543 0.51095 0.51394 0.51705 0.52107 0.64417 0.64784 0.65142 0.83348 0.83666 0.84035 0.84644 1.00309 1.00786 1.0112 1.01835 1.16973 1.17583 1.17965 1.334 1.33891 1.3421 1.34968 1.50457 1.50744 1.51103 1.66902 1.6723 1.6765 1.8585 1.86208 1.8657 1.87018 2.0715 2.07454 2.0797 2.19714 2.20318 2.20839 2.3441 2.34707 2.35064 2.35601 2.48507 2.48836 2.49221 2.50017 2.63848 2.64167 2.64535 2.82895 2.83232 2.83584 2.83928 2.9918 2.99603 2.99921 3.16415 3.16862 3.17119 3.17529 3.31446 3.3191 3.32208 3.32965 3.45024 3.45392 3.45755 3.59399 3.59722 3.60134 3.60568 3.7675 3.77185 3.77446 3.77936 4.10045 4.10359 4.108 4.34948 4.35213 4.35647 4.50434 4.50865 4.51202 4.51902 4.6309 4.63646 4.641 4.82346 4.826 4.82954 4.83279 
0 
0 
25 0.15814 0.31544 0.50256 0.63454 0.8236 1.16443 1.32664 1.49371 1.66333 1.84606 2.06194 2.33504 2.47531 2.62834 2.81985 2.98381 3.15645 3.30687 3.44121 3.58716 3.75875 4.08794 4.336 4.49567 4.812 
28 0.16525 0.32303 0.5084 0.64209 0.8312 1.00315 1.17211 1.33404 1.50147 1.66606 1.85789 2.06848 2.20103 2.3421 2.4834 2.63585 2.82673 2.99066 3.16336 3.31465 3.44897 3.59227 3.7669 4.09686 4.34503 4.50322 4.6317 4.81988 
68 0.15822 0.16152 0.31395 0.31765 0.32145 0.50181 0.50514 0.50843 0.63431 0.63793 0.82335 0.82677 0.83062 0.99386 0.99814 1.16017 1.16455 1.17128 1.32552 1.32927 1.33281 1.49361 1.49709 1.50088 1.65814 1.66203 1.8484 1.85253 1.85684 2.06151 2.06513 2.1895 2.194 2.334 2.33789 2.47505 2.47877 2.62892 2.63185 2.81946 2.82301 2.82889 2.98403 2.98694 3.15478 3.15907 3.16317 3.30439 3.30914 3.31295 3.44001 3.44438 3.58501 3.58841 3.75859 3.76204 4.09052 4.09431 4.33895 4.3429 4.49511 4.49855 4.50216 4.6219 4.62604 4.81367 4.81645 4.81976 
28 0.15943 0.31653 0.503 0.63657 0.82551 0.99887 1.16448 1.32842 1.49499 1.65941 1.85035 2.06398 2.19309 2.33719 2.47631 2.63115 2.82138 2.98564 3.15723 3.30732 3.44138 3.58687 3.76202 4.09238 4.34075 4.49833 4.62572 4.8157 
78 0.15503 0.15909 0.16335 0.31195 0.31608 0.31968 0.49806 0.50173 0.50547 0.63154 0.63545 0.6391 0.82083 0.82476 0.82874 0.99194 0.99649 1.00226 1.15842 1.16393 1.16867 1.32214 1.32709 1.33115 1.49013 1.49444 1.498 1.65468 1.65903 1.66411 1.84685 1.85117 1.85532 2.05983 2.0634 2.18645 2.1918 2.3322 2.33606 2.34172 2.47161 2.47615 2.48082 2.62614 2.62997 2.81683 2.8205 2.82443 2.97994 2.98461 2.99001 3.1531 3.15722 3.16125 3.30211 3.30739 3.31073 3.43756 3.44183 3.44603 3.58188 3.58572 3.59015 3.75552 3.75974 3.76262 4.08886 4.09225 4.3376 4.34061 4.49284 4.49721 4.50085 4.61882 4.62557 4.8115 4.81451 4.81967 
24 0.16706 0.32243 0.50978 0.64189 0.83239 1.00169 1.17308 1.33847 1.5027 1.66724 1.85631 2.06933 2.34156 2.48437 2.63873 2.82792 2.99281 3.31911 3.44918 3.59253 4.09805 4.34649 4.63206 4.82136 
0 
125 0.16866 0.17118 0.17339 0.17636 0.3244 0.32746 0.32985 0.3324 0.33964 0.51201 0.51415 0.51656 0.51892 0.52335 0.64443 0.64715 0.64939 0.65216 0.65741 0.83416 0.83691 0.83907 0.84176 1.00453 1.00815 1.01075 1.01403 1.17159 1.17536 1.17838 1.18118 1.3353 1.33878 1.34131 1.34394 1.34936 1.50385 1.50685 1.50917 1.51231 1.66947 1.67198 1.67502 1.67875 1.85895 1.86207 1.86449 1.86691 1.87086 2.07175 2.07434 2.07679 2.08036 2.19904 2.2029 2.20707 2.21163 2.34454 2.34722 2.34983 2.35282 2.35721 2.48581 2.48847 2.49109 2.49428 2.49923 2.63911 2.64161 2.64372 2.6481 2.8298 2.83237 2.83471 2.83749 2.84046 2.99367 2.99652 2.99924 3.00243 3.16571 3.16898 3.17107 3.17368 3.17753 3.31528 3.31895 3.32124 3.32364 3.34211 3.45057 3.45364 3.45608 3.45897 3.59548 3.59794 3.60062 3.60358 3.60835 3.76874 3.77167 3.7739 3.77658 3.78117 4.10082 4.10317 4.10569 4.11009 4.34952 4.35149 4.35437 4.35861 4.5054 4.50874 4.51074 4.51351 4.63393 4.63705 4.64045 4.64532 4.82367 4.82589 4.82811 4.83064 4.83371 
57 0.16363 0.16672 0.32016 0.32369 0.50698 0.51042 0.63965 0.64409 0.82935 0.83223 0.99815 1.00259 1.16448 1.17148 1.33295 1.33865 1.49957 1.50433 1.6634 1.6698 1.85295 1.85745 1.8612 2.06642 2.06998 2.19414 2.20207 2.33829 2.34226 2.48115 2.48866 2.63426 2.63723 2.82511 2.82996 2.98946 2.9948 3.1617 3.16648 3.31286 3.3174 3.44487 3.45003 3.59015 3.59568 3.76487 3.76754 4.09528 4.09935 4.34347 4.34846 4.50205 4.50779 4.6287 4.63336 4.81895 4.82375 
7 1.00042 1.66334 1.85419 3.15882 3.31016 4.62655 4.81513 
91 0.17736 0.181 0.18523 0.33337 0.33744 0.34076 0.35467 0.52113 0.52414 0.52777 0.65315 0.65744 0.66165 0.84392 0.84693 0.85081 1.01311 1.01854 1.02386 1.17954 1.18622 1.19032 1.34444 1.34943 1.35393 1.51338 1.51722 1.52131 1.67838 1.68296 1.68936 1.86795 1.87261 1.87624 1.88427 2.08206 2.08563 2.09272 2.20761 2.21268 2.22083 2.35297 2.35765 2.36239 2.36979 2.49433 2.49841 2.5035 2.64859 2.6517 2.65734 2.83809 2.84182 2.84631 2.85491 3.00193 3.006 3.01081 3.17396 3.17856 3.1821 3.18902 3.32355 3.32919 3.33288 3.45913 3.46407 3.4685 3.6031 3.60803 3.61286 3.7772 3.78148 3.78457 3.79141 4.11039 4.11405 4.12212 4.35883 4.36238 4.36888 4.51454 4.51872 4.52264 4.64169 4.64672 4.65297 4.83295 4.83602 4.83961 4.84754 
29 0.16953 0.3259 0.51419 0.64551 0.83536 1.00809 1.17219 1.33796 1.50689 1.67137 1.86105 2.07105 2.2001 2.34327 2.3531 2.48779 2.63953 2.83219 2.99394 3.16825 3.31878 3.45218 3.59686 3.77065 4.10129 4.34841 4.50667 4.6367 4.82425 
0 
33 0.15353 0.30909 0.49658 0.50402 0.62928 0.8186 0.98956 1.15587 1.32058 1.48895 1.65422 1.84397 2.05726 2.18633 2.32935 2.47103 2.62449 2.81433 2.9788 3.15001 3.15806 3.29983 3.30937 3.43556 3.57996 3.75342 3.75929 4.08627 4.33474 4.49024 4.62185 4.80874 4.81592 
28 0.15882 0.31414 0.50188 0.63449 0.82378 0.99409 1.16524 1.33005 1.49547 1.65888 1.84918 2.06141 2.19415 2.33404 2.47641 2.6294 2.81988 2.98546 3.15483 3.31066 3.44011 3.58543 3.75904 4.09065 4.3391 4.49557 4.62762 4.81373 
81 0.15311 0.15795 0.16302 0.30923 0.31347 0.31751 0.49581 0.5009 0.50455 0.62845 0.63337 0.63765 0.81844 0.82297 0.82637 0.99137 0.99587 1.00097 1.15528 1.15981 1.1644 1.32026 1.32545 1.32901 1.48829 1.49299 1.49685 1.64952 1.65627 1.65958 1.84627 1.84966 1.85467 2.0595 2.06332 2.18435 2.18996 2.19616 2.33099 2.33442 2.34033 2.46636 2.47258 2.47649 2.62285 2.62783 2.63132 2.81418 2.81907 2.82304 2.97795 2.98336 2.98982 3.15099 3.15461 3.15856 3.30003 3.30499 3.30933 3.43253 3.4388 3.44337 3.57988 3.58473 3.58871 3.75478 3.75914 3.76277 4.08837 4.0918 4.33756 4.34108 4.49122 4.49543 4.49889 4.61491 4.62083 4.62594 4.81054 4.81405 4.81888 
57 0.15116 0.15536 0.30707 0.31196 0.49365 0.49771 0.50233 0.62695 0.63212 0.81606 0.82066 0.98713 0.99245 1.15359 1.16279 1.31737 1.3241 1.48629 1.4909 1.65177 1.6567 1.84187 1.84661 2.05499 2.05906 2.18274 2.32728 2.33192 2.46819 2.47273 2.6219 2.62597 2.81204 2.8164 2.97593 2.98055 3.14788 3.15291 3.29755 3.30392 3.43322 3.43888 3.5777 3.58342 3.75066 3.75529 4.08407 4.08815 4.33271 4.33661 4.48803 4.49289 4.61491 4.62283 4.80662 4.80986 4.81475 
0 
75 0.1667 0.17158 0.32285 0.32683 0.33383 0.51047 0.51419 0.5193 0.64301 0.64699 0.6537 0.83215 0.83558 0.84003 1.00188 1.00633 1.01007 1.16738 1.17293 1.17722 1.33215 1.337 1.34325 1.50177 1.50607 1.5117 1.66691 1.67173 1.85651 1.86095 1.86567 2.0708 2.07494 2.19817 2.20232 2.34238 2.3466 2.35197 2.48467 2.48923 2.49689 2.63814 2.64284 2.82861 2.83242 2.83664 2.993 2.99828 3.16307 3.16741 3.17208 3.31355 3.31808 3.32488 3.44924 3.4531 3.45924 3.59317 3.59805 3.60379 3.76692 3.77066 3.77767 4.10019 4.10521 4.34801 4.35299 4.50322 4.50727 4.51237 4.63003 4.63501 4.82159 4.82561 4.82952 
31 0.16601 0.32341 0.51023 0.64254 0.83296 1.00437 1.17305 1.33588 1.5024 1.66659 1.85639 1.86203 2.06973 2.20284 2.34165 2.3467 2.48457 2.63719 2.82829 2.83301 2.99239 3.16583 3.31571 3.44985 3.593 3.76751 4.09818 4.34639 4.50569 4.63498 4.82142 
64 0.16178 0.16441 0.317 0.3201 0.32326 0.50485 0.50786 0.63767 0.64087 0.8275 0.82992 0.99577 1.00163 1.16248 1.16772 1.1723 1.32648 1.33132 1.33601 1.49771 1.5005 1.66165 1.66495 1.85075 1.85464 1.85857 2.06429 2.06726 2.19359 2.20001 2.33682 2.34009 2.34578 2.4789 2.48149 2.6326 2.63498 2.82295 2.82564 2.98766 2.99044 3.15762 3.16147 3.16495 3.30643 3.31142 3.31469 3.4427 3.44651 3.58812 3.59151 3.76221 3.76495 4.09339 4.0964 4.34179 4.34468 4.49994 4.50232 4.62465 4.62908 4.81673 4.81929 4.82376 
27 0.16156 0.31747 0.50404 0.63806 0.82702 0.99697 1.16632 1.33076 1.49691 1.66128 1.8502 2.06447 2.1944 2.3379 2.47825 2.63227 2.82265 2.9872 3.15946 3.31009 3.44364 3.58949 3.76251 4.09448 4.34136 4.49951 4.81556 
87 0.1512 0.15568 0.15868 0.30751 0.3111 0.31487 0.49378 0.49866 0.50135 0.50568 0.62596 0.63063 0.63432 0.81696 0.8212 0.82386 0.83062 0.98889 0.99271 0.99665 1.15384 1.15767 1.16249 1.16842 1.31833 1.32439 1.32814 1.48666 1.49159 1.49426 1.64724 1.65511 1.65954 1.8436 1.84651 1.85047 2.05689 2.06008 2.18226 2.18892 2.32855 2.33177 2.33618 2.46372 2.47119 2.47473 2.48194 2.62124 2.62591 2.62879 2.81198 2.8169 2.81956 2.82481 2.9759 2.98189 2.98685 3.14884 3.15212 3.15614 3.16216 3.2979 3.30297 3.30638 3.43006 3.43638 3.44103 3.57777 3.58254 3.58676 3.75224 3.7567 3.75936 4.0858 4.08862 4.33484 4.33717 4.48918 4.49398 4.49643 4.61322 4.6211 4.62506 4.8079 4.81095 4.81418 4.81856 
72 0.15392 0.15866 0.31025 0.31484 0.31886 0.49647 0.50126 0.50579 0.62906 0.63407 0.63908 0.81942 0.82439 0.82986 0.99125 0.99669 1.15673 1.16244 1.16781 1.32116 1.32679 1.332 1.48917 1.49438 1.49972 1.65064 1.6573 1.66218 1.8461 1.85109 2.05932 2.06367 2.18515 2.1911 2.33119 2.3355 2.4682 2.47451 2.4794 2.62447 2.62912 2.8147 2.81951 2.82389 2.97871 2.98415 3.15143 3.15614 3.16001 3.3006 3.30612 3.31004 3.43297 3.43878 3.44489 3.58046 3.58523 3.75465 3.75944 3.76331 4.08829 4.09279 4.33731 4.346 4.4918 4.49683 4.61617 4.62221 4.62811 4.81045 4.81406 4.81978 
32 0.16702 0.32321 0.51084 0.64438 0.83271 1.00465 1.17314 1.3353 1.50316 1.66666 1.85677 1.86155 2.06956 2.19988 2.34195 2.34671 2.48448 2.63745 2.82844 2.83436 2.99224 3.1652 3.31577 3.45047 3.59354 3.76816 4.09846 4.34611 4.50466 4.63301 4.82132 4.82666 
5 0.17261 0.64815 2.83353 4.10485 4.82665 
56 0.14611 0.15132 0.30222 0.30684 0.48877 0.49417 0.62148 0.62681 0.81169 0.81645 0.98391 0.98887 1.14844 1.15441 1.31324 1.31949 1.48153 1.48721 1.64288 1.65059 1.83861 1.84198 2.05186 2.05558 2.17725 2.18441 2.32347 2.32742 2.4607 2.46758 2.61616 2.62145 2.80706 2.81244 2.97084 2.97704 3.14359 3.14751 3.29285 3.29883 3.42592 3.43207 3.5727 3.57803 3.74733 3.75227 4.08077 4.08421 4.32979 4.33252 4.48398 4.48923 4.60816 4.61812 4.80291 4.80649 
42 0.15918 0.31435 0.32049 0.50253 0.50747 0.63516 0.82439 0.82867 0.99477 1.16106 1.32654 1.33251 1.49408 1.499 1.6591 1.84915 1.85479 2.06252 2.1911 2.33457 2.47633 2.62991 2.63436 2.82042 2.825 2.9849 3.15558 3.16145 3.3054 3.31163 3.44045 3.58552 3.75884 3.76382 4.0913 4.09588 4.34002 4.49564 4.5011 4.62304 4.81424 4.818 
58 0.17392 0.17897 0.33066 0.33429 0.51729 0.52192 0.64985 0.6534 0.83986 0.84426 1.00914 1.01421 1.17833 1.18404 1.34287 1.34873 1.51054 1.51688 1.67359 1.67934 1.8634 1.86855 1.88151 2.07616 2.08078 2.20647 2.21447 2.34892 2.35371 2.36414 2.49133 2.4959 2.64419 2.64844 2.83593 2.84096 2.99968 3.00674 3.17216 3.1758 3.32324 3.33377 3.45542 3.45985 3.60031 3.60479 3.77553 3.78051 4.10515 4.11185 4.35389 4.35993 4.51195 4.51625 4.64032 4.64826 4.82883 4.83353 
60 0.15393 0.15854 0.31054 0.31517 0.32046 0.49618 0.50085 0.50547 0.6299 0.63467 0.81924 0.82417 0.99076 0.99661 1.15678 1.16383 1.32094 1.32684 1.48892 1.494 1.50066 1.65104 1.65739 1.84572 1.85138 2.05881 2.06361 2.18498 2.19336 2.33102 2.33582 2.4699 2.47557 2.62492 2.62917 2.81474 2.81942 2.97876 2.98397 3.15121 3.15684 3.30076 3.30741 3.43603 3.44047 3.58059 3.58508 3.75435 3.75934 3.76255 4.08784 4.0917 4.33666 4.34086 4.49152 4.49688 4.61528 4.62462 4.8101 4.81339 
31 0.16448 0.3212 0.50712 0.64064 0.8305 0.99912 1.00638 1.1645 1.17244 1.33226 1.50053 1.66396 1.85374 1.8608 2.06736 2.19664 2.33913 2.48179 2.63536 2.82573 2.99046 3.16289 3.31365 3.44782 3.59035 3.76607 4.09587 4.3442 4.50282 4.6299 4.81941 
54 0.15251 0.15858 0.30896 0.31485 0.49502 0.50002 0.507 0.62787 0.63509 0.8179 0.82379 0.98967 0.99715 1.15535 1.16478 1.31961 1.32706 1.48762 1.4936 1.64877 1.65642 1.84455 1.85128 2.05776 2.18349 2.32968 2.33687 2.46704 2.47492 2.62323 2.62879 2.81324 2.81914 2.97717 2.98392 3.14991 3.1562 3.29912 3.30691 3.43164 3.43704 3.44396 3.57901 3.58693 3.75305 3.75919 4.08675 4.33561 4.49027 4.49632 4.61432 4.62558 4.80882 4.81254 
44 0.16421 0.17096 0.32055 0.32562 0.5072 0.51207 0.6409 0.83006 0.83564 0.99932 1.00396 1.16711 1.1738 1.33237 1.33812 1.50001 1.66381 1.67117 1.854 1.85987 2.06721 2.19689 2.33958 2.34644 2.48219 2.49195 2.63484 2.826 2.83261 2.98979 3.16282 3.16997 3.31335 3.44849 3.59048 3.5992 3.76521 3.77234 4.09592 4.34402 4.50234 4.63062 4.8187 4.8239 
56 0.14835 0.1532 0.30458 0.30907 0.49099 0.49611 0.62366 0.62874 0.81402 0.81894 0.98606 0.99161 1.15096 1.15682 1.3156 1.32237 1.48377 1.48918 1.64524 1.65307 1.84084 1.84561 2.05407 2.0584 2.17953 2.18769 2.3257 2.3299 2.4635 2.47041 2.6187 2.6236 2.80922 2.81448 2.97317 2.97926 3.14594 3.15039 3.29507 3.30167 3.42845 3.43403 3.57493 3.57999 3.74942 3.75497 4.08298 4.087 4.33197 4.33538 4.4863 4.49203 4.61048 4.6199 4.80507 4.80873 
32 0.1651 0.32116 0.32555 0.50776 0.51173 0.64068 0.83137 0.83601 1.00137 1.33357 1.5011 1.6642 1.85503 1.86083 2.06751 2.34051 2.48282 2.63525 2.63869 2.82638 2.99052 3.16392 3.314 3.44685 3.59178 3.76599 3.77069 4.09614 4.34441 4.50314 4.63116 4.8198 
24 0.17159 0.32786 0.51389 0.64962 0.8366 1.00676 1.17694 1.50759 1.67208 1.86204 2.07492 2.2054 2.34818 2.48933 2.64295 3.16889 3.32016 3.45445 3.60069 3.77143 4.10299 4.35203 4.51108 4.82805 
0 
4 1.00933 3.17392 3.77432 4.51069 
54 0.17571 0.18267 0.33165 0.33636 0.51858 0.52398 0.65249 0.66079 0.84112 0.84712 1.01316 1.02186 1.18049 1.18912 1.34381 1.34936 1.51138 1.51702 1.67554 1.68228 1.86704 1.87268 2.0788 2.09356 2.20838 2.35193 2.36224 2.49266 2.5 2.64594 2.65844 2.83666 2.84232 3.00078 3.0084 3.17374 3.17913 3.32437 3.32983 3.45908 3.46593 3.6018 3.60893 3.77601 3.78032 4.10763 4.11541 4.3551 4.36242 4.51375 4.52105 4.64135 4.83073 4.83593 
57 0.16022 0.16386 0.31544 0.32014 0.50353 0.50711 0.63534 0.64038 0.82501 0.82907 0.99562 1.0012 1.16127 1.1671 1.32586 1.33102 1.49658 1.50049 1.6597 1.66378 1.85026 1.85431 2.06312 2.06663 2.19028 2.19637 2.33549 2.3393 2.47623 2.48055 2.63082 2.63404 2.82085 2.82431 2.98491 2.98864 3.15624 3.16121 3.30542 3.31151 3.44109 3.4473 3.58644 3.59099 3.75908 3.76337 3.76688 4.09212 4.09559 4.34064 4.34366 4.49592 4.50047 4.623 4.62845 4.81531 4.81791 
55 0.16092 0.16452 0.31661 0.32094 0.50397 0.50756 0.63706 0.6414 0.82574 0.82932 0.99617 1.00122 1.16278 1.16969 1.32978 1.33675 1.49658 1.50032 1.66108 1.66628 1.85092 1.85625 2.0641 2.06871 2.19179 2.19568 2.33649 2.34176 2.47857 2.48437 2.63175 2.63507 2.82265 2.82685 2.98667 2.99043 3.15748 3.16203 3.30822 3.31317 3.44257 3.44747 3.58774 3.59305 3.76102 3.76466 4.09313 4.0986 4.34162 4.34777 4.49786 4.50134 4.62554 4.81684 4.82067 
87 0.14397 0.14815 0.15132 0.30012 0.30375 0.30728 0.48669 0.49102 0.49377 0.49782 0.61918 0.62341 0.62721 0.80936 0.81316 0.81647 0.98189 0.98509 0.98889 1.14622 1.15026 1.15513 1.31108 1.31532 1.31917 1.47919 1.4835 1.48684 1.64052 1.64695 1.65077 1.83659 1.83941 1.84287 2.04985 2.05284 2.05604 2.17517 2.18045 2.32148 2.32461 2.32789 2.45761 2.46337 2.4675 2.61375 2.61819 2.62156 2.80505 2.80925 2.81232 2.81914 2.96874 2.97324 2.97661 3.14156 3.1449 3.14852 3.15462 3.29078 3.29476 3.29906 3.42348 3.42916 3.43342 3.57068 3.57482 3.57835 3.74536 3.74894 3.75202 4.07879 4.08167 4.085 4.32776 4.33018 4.33375 4.48191 4.48531 4.48876 4.60603 4.61183 4.61896 4.80094 4.80402 4.80652 4.81084 
1 4.81328 
0 
0 
0 
25 0.17158 0.32913 0.51551 0.64792 0.83809 1.17965 1.34083 1.50812 1.67292 1.86484 2.07422 2.34871 2.48895 2.64183 2.83343 2.99698 3.17011 3.32081 3.45476 3.60472 3.77289 4.10313 4.35098 4.50965 4.82693 
0 
19 0.17649 0.33337 0.51936 0.657 0.84153 1.01601 1.18429 1.51006 2.10824 2.49991 2.6458 3.17714 3.32465 3.45945 3.77587 4.10933 4.35371 4.51582 4.83384 
12 0.51191 0.64345 1.00736 1.86134 2.34752 2.63795 2.82909 3.16945 3.31693 4.34601 4.50475 4.82352 
80 0.16696 0.17038 0.17491 0.32206 0.32616 0.33014 0.51051 0.51376 0.51761 0.643 0.64682 0.65156 0.83136 0.83556 0.83967 1.00217 1.00688 1.01392 1.17023 1.17596 1.18138 1.33425 1.33771 1.34166 1.50188 1.50574 1.51003 1.66755 1.67264 1.85698 1.86186 1.86517 2.07033 2.07352 2.1988 2.20339 2.20969 2.34237 2.3465 2.35325 2.48465 2.4879 2.49332 2.63759 2.64074 2.82811 2.83171 2.83631 2.99233 2.99531 2.9999 3.1632 3.16748 3.17055 3.31334 3.31768 3.32154 3.44859 3.45294 3.45757 3.59396 3.59819 3.60566 3.76654 3.77069 3.77432 4.09924 4.10274 4.11033 4.34753 4.35131 4.38416 4.5031 4.50745 4.51161 4.63301 4.6379 4.82183 4.82504 4.82888 
85 0.16504 0.16771 0.17199 0.32037 0.32347 0.32625 0.50812 0.51044 0.51331 0.64111 0.64433 0.64794 0.82986 0.83288 0.83595 1.00072 1.00439 1.00756 1.16703 1.17084 1.17445 1.33284 1.33554 1.3388 1.50033 1.5032 1.50655 1.66485 1.66769 1.67177 1.85469 1.85792 1.86076 2.06783 2.07106 2.07568 2.19591 2.19937 2.3401 2.34343 2.34691 2.48255 2.48529 2.48928 2.63556 2.63817 2.64321 2.82637 2.82889 2.83218 2.8373 2.99081 2.99313 2.99783 3.16156 3.16497 3.16745 3.31222 3.31544 3.31825 3.44661 3.45005 3.45297 3.5916 3.59428 3.59791 3.76452 3.7678 3.77023 4.09673 4.09968 4.10377 4.34551 4.34819 4.35356 4.50172 4.50487 4.50759 4.62895 4.63279 4.6371 4.81977 4.82226 4.82493 4.82883 
84 0.15649 0.15967 0.16224 0.31309 0.31694 0.31972 0.49928 0.50278 0.50546 0.50934 0.63295 0.63589 0.63879 0.82181 0.82564 0.82793 0.9931 0.99672 1.00033 1.15961 1.16405 1.16775 1.32333 1.32801 1.3311 1.49165 1.49557 1.49821 1.65715 1.65986 1.66362 1.84787 1.85129 1.85455 2.06092 2.064 2.06774 2.18745 2.19193 2.1974 2.33332 2.33634 2.33996 2.4746 2.47777 2.48086 2.62776 2.63088 2.63342 2.81723 2.82111 2.8238 2.98172 2.98549 2.98873 3.15353 3.15781 3.16039 3.30331 3.30775 3.31034 3.43936 3.44281 3.44592 3.58329 3.58641 3.58973 3.75631 3.76038 3.76286 4.08991 4.09271 4.09812 4.33885 4.34161 4.4937 4.49791 4.50024 4.61863 4.62457 4.62744 4.81228 4.81521 4.81786 
97 0.17382 0.17651 0.1807 0.32918 0.33266 0.33555 0.34538 0.51485 0.51831 0.52124 0.52424 0.65015 0.65333 0.65726 0.83802 0.84138 0.84489 0.84986 1.00818 1.01235 1.01572 1.02275 1.17666 1.1816 1.18528 1.34142 1.34506 1.3487 1.5088 1.51204 1.516 1.6728 1.67665 1.68153 1.86303 1.86729 1.87045 1.87602 2.07662 2.07946 2.08407 2.20268 2.20724 2.21262 2.34878 2.35222 2.35628 2.36313 2.49153 2.49427 2.49854 2.64441 2.64696 2.6531 2.83467 2.83748 2.84096 2.84442 2.99963 3.00205 3.00635 3.16956 3.17358 3.17617 3.18074 3.32016 3.32434 3.32764 3.4548 3.459 3.46252 3.60012 3.6032 3.60693 3.61319 3.77261 3.77636 3.77886 3.7831 4.10577 4.10853 4.1142 4.16263 4.35409 4.35676 4.3608 4.51002 4.51373 4.51669 4.52305 4.6329 4.63982 4.64379 4.82893 4.83121 4.83417 4.83809 
27 0.165 0.3216 0.50761 0.64181 0.8304 1.00253 1.17375 1.33633 1.50071 1.66563 1.85763 2.06885 2.34233 2.48305 2.63578 2.827 2.99037 3.16396 3.31471 3.44884 3.5931 3.76632 4.09701 4.34401 4.50372 4.81955 4.82552 
24 0.15888 0.31608 0.5019 0.63526 0.82447 1.16749 1.33008 1.49492 1.66006 1.851 2.06069 2.3375 2.47611 2.629 2.81998 2.98477 3.15776 3.30821 3.44466 3.75966 4.08905 4.33708 4.4969 4.81245 
0 
64 0.1444 0.14889 0.30069 0.30489 0.30981 0.48681 0.49138 0.4958 0.62004 0.62454 0.80981 0.81451 0.98142 0.9862 1.1471 1.15265 1.31136 1.317 1.4796 1.48458 1.64244 1.64799 1.8362 1.84021 1.84644 2.04943 2.05318 2.1755 2.18182 2.32132 2.32507 2.46017 2.46554 2.61513 2.61953 2.80498 2.80953 2.81472 2.96906 2.97432 3.14165 3.14596 3.15053 3.29095 3.29644 3.30179 3.42599 3.43061 3.57077 3.57523 3.74476 3.74931 3.75325 4.07842 4.08205 4.32729 4.33053 4.48191 4.48677 4.6064 4.61434 4.80059 4.80382 4.80826 
62 0.15778 0.16149 0.16731 0.31436 0.31821 0.50109 0.50425 0.50772 0.63468 0.63851 0.82285 0.82699 0.83215 0.9944 0.99879 1.16148 1.16761 1.32556 1.32979 1.49299 1.49721 1.65932 1.6627 1.84915 1.85334 1.85897 2.06236 2.06611 2.19016 2.19498 2.3344 2.33844 2.476 2.47926 2.62866 2.63225 2.8195 2.82296 2.98381 2.9872 3.15546 3.15992 3.30542 3.31003 3.4407 3.4447 3.58489 3.58864 3.75818 3.76228 3.76743 4.09139 4.09506 4.34013 4.34418 4.49511 4.4996 4.62293 4.62815 4.81431 4.8172 4.82321 
26 0.16357 0.32202 0.50775 0.64114 0.82926 1.00173 1.17146 1.49908 1.66347 1.8563 2.06768 2.34141 2.48104 2.63454 2.82883 2.99033 3.163 3.31318 3.44823 3.59214 3.76586 4.09737 4.34462 4.50232 4.63109 4.81892 
20 0.15887 0.31535 0.50048 0.63513 0.82356 0.99471 1.49647 2.06103 2.33368 2.47648 2.62865 2.81985 2.98439 3.1559 3.58596 3.75914 4.09 4.33804 4.49656 4.8122 
36 0.1653 0.32274 0.50854 0.51357 0.64094 0.64769 0.83111 0.83623 1.00126 1.00692 1.172 1.33529 1.50191 1.6658 1.85535 1.85949 2.06889 2.19799 2.34056 2.34578 2.4835 2.63618 2.82691 2.83304 2.99137 3.16493 3.31505 3.44814 3.59204 3.76713 4.09736 4.34517 4.50424 4.63228 4.82035 4.82594 
57 0.15655 0.16097 0.3127 0.31743 0.49996 0.50466 0.63318 0.63801 0.82174 0.82616 0.83173 0.99237 0.99841 1.15919 1.16634 1.3235 1.32863 1.49173 1.49647 1.65742 1.6646 1.84724 1.85292 2.06051 2.06579 2.18885 2.33266 2.33889 2.47416 2.47916 2.62767 2.63158 2.81778 2.82192 2.829 2.98188 2.98623 3.15347 3.15842 3.30304 3.30902 3.43879 3.44423 3.58317 3.58855 3.7565 3.76125 4.08953 4.09494 4.33819 4.345 4.49353 4.49849 4.62082 4.62646 4.81232 4.81612 
31 0.17131 0.32669 0.51294 0.6468 0.83601 1.00517 1.01074 1.17659 1.33949 1.50688 1.67302 1.86206 2.07377 2.20505 2.34698 2.35743 2.48889 2.63977 2.83211 2.99713 3.16783 3.31817 3.45342 3.59854 3.77065 4.10269 4.35138 4.50805 4.63486 4.824 4.82891 
67 0.15854 0.16173 0.3149 0.31853 0.50145 0.50442 0.50798 0.63446 0.63827 0.64365 0.8238 0.82727 0.83212 0.99465 1.00001 1.16086 1.16651 1.1715 1.32494 1.33024 1.33485 1.49379 1.49746 1.5016 1.65868 1.66216 1.84962 1.85391 2.06268 2.06649 2.18918 2.19463 2.33506 2.33895 2.47535 2.47905 2.48433 2.62972 2.63271 2.81944 2.82288 2.82878 2.98299 2.98718 3.15583 3.15978 3.16367 3.30475 3.31 3.31384 3.44084 3.44539 3.58516 3.5885 3.75834 3.76245 3.76578 4.09176 4.09563 4.34033 4.34444 4.49533 4.49977 4.62078 4.62722 4.81469 4.81734 
27 0.1733 0.33072 0.51758 0.65074 0.83929 1.01326 1.18197 1.3431 1.51134 1.67466 1.86692 2.07703 2.35057 2.49246 2.64385 2.83587 2.99916 3.17204 3.32357 3.45805 3.60108 3.77435 4.10514 4.35245 4.51188 4.64245 4.82963 
52 0.16957 0.17424 0.32408 0.32789 0.51157 0.51573 0.64558 0.64874 0.83534 0.84092 1.0046 1.00858 1.16883 1.17628 1.33242 1.33866 1.50533 1.50956 1.66854 1.67421 1.85801 1.86444 2.07219 2.07612 2.19929 2.34454 2.34864 2.48678 2.64026 2.83058 2.83446 2.99493 3.00092 3.16448 3.16858 3.31274 3.31897 3.44932 3.45373 3.59552 3.60425 3.7679 3.77153 4.1004 4.1037 4.34874 4.35223 4.5034 4.50802 4.63537 4.82386 4.82748 
0 
58 0.16418 0.16696 0.31938 0.3232 0.32714 0.50759 0.51084 0.63979 0.64336 0.82939 0.83248 0.99994 1.00546 1.16842 1.17353 1.33284 1.33716 1.49956 1.50282 1.66382 1.66779 1.85458 1.85895 2.06669 2.06985 2.19546 2.20264 2.33967 2.34289 2.4815 2.48454 2.63456 2.63714 2.82546 2.82825 2.99007 2.99288 3.1608 3.1648 3.31163 3.31528 3.44539 3.44992 3.5907 3.594 3.76474 3.76743 3.77059 4.09567 4.09894 4.34446 4.34751 4.50153 4.50459 4.63072 4.63499 4.81908 4.82175 
7 0.32072 0.50763 0.83006 1.49992 3.16203 3.7646 4.82032 
63 0.15784 0.16137 0.31348 0.31749 0.50061 0.50403 0.50799 0.63407 0.63782 0.82267 0.82682 0.8324 0.99351 0.99805 1.16074 1.16553 1.32601 1.32936 1.49286 1.49686 1.50169 1.65825 1.66249 1.84844 1.85276 2.06176 2.06555 2.18992 2.19581 2.33389 2.3376 2.47508 2.47886 2.62869 2.6317 2.81937 2.82286 2.82839 2.98391 2.98686 3.15467 3.15898 3.16368 3.30491 3.30914 3.43947 3.44393 3.58481 3.58851 3.75788 3.7616 3.76536 4.09073 4.09499 4.33915 4.34373 4.49502 4.49866 4.6227 4.62742 4.81302 4.81625 4.8207 
59 0.16154 0.16486 0.31694 0.32046 0.50436 0.50798 0.63735 0.64063 0.82723 0.83017 0.99617 1.00126 1.1624 1.1686 1.32683 1.33114 1.33506 1.49751 1.50078 1.66138 1.66656 1.85116 1.85579 2.06439 2.06862 2.19242 2.19776 2.33628 2.34142 2.47882 2.4818 2.63212 2.635 2.82255 2.82574 2.98719 2.99102 3.15715 3.1614 3.30675 3.31153 3.31654 3.44214 3.44663 3.58775 3.59217 3.75971 3.76394 3.76707 4.09304 4.09693 4.34164 4.34573 4.49757 4.50128 4.62604 4.63009 4.81674 4.82009 
76 0.16304 0.16643 0.17122 0.31908 0.32351 0.329 0.50652 0.51004 0.51378 0.63922 0.64305 0.64817 0.82733 0.83185 0.83601 0.9991 1.00376 1.00861 1.1655 1.1722 1.33184 1.33643 1.49823 1.50276 1.51018 1.66334 1.66884 1.85352 1.85855 1.86242 2.06647 2.0707 2.19171 2.1991 2.339 2.34325 2.3483 2.48013 2.48409 2.48977 2.63335 2.6368 2.64763 2.82384 2.82739 2.83227 2.98808 2.99121 2.99612 3.15988 3.16436 3.16874 3.30949 3.31482 3.31946 3.44481 3.44946 3.58987 3.59435 3.60004 3.76255 3.76666 3.77003 3.77839 4.09559 4.1001 4.34412 4.34878 4.49942 4.50376 4.50829 4.62348 4.63164 4.81833 4.82191 4.82579 
2 3.77101 4.82518 
99 0.18085 0.18418 0.18808 0.3366 0.34032 0.34356 0.35089 0.52428 0.52733 0.53035 0.53592 0.65672 0.66054 0.66421 0.84616 0.84947 0.85286 0.85912 1.01728 1.02148 1.02542 1.0398 1.18482 1.18915 1.19301 1.34947 1.35284 1.35651 1.51661 1.51991 1.52375 1.53718 1.68152 1.68516 1.69046 1.87143 1.87536 1.87868 1.88487 2.08424 2.0876 2.09251 2.21369 2.21858 2.22656 2.35686 2.36102 2.36504 2.37097 2.49869 2.50224 2.5064 2.5228 2.65149 2.65461 2.65945 2.84208 2.84532 2.84879 2.85274 3.00632 3.00961 3.0137 3.17785 3.18165 3.18449 3.18945 3.32775 3.33176 3.33509 3.34333 3.46287 3.46704 3.47085 3.6079 3.6117 3.6156 3.62675 3.78102 3.78467 3.78729 3.79306 4.11325 4.11649 4.12195 4.36179 4.36488 4.37016 4.51753 4.52147 4.52466 4.53173 4.64657 4.65075 4.65723 4.8362 4.839 4.84214 4.84615 
25 0.16475 0.32178 0.50775 0.64085 0.83055 1.00133 1.16998 1.5016 1.66461 1.85442 2.06773 2.19697 2.34053 2.48228 2.63556 2.82637 2.99079 3.44703 3.591 3.76745 4.09611 4.34461 4.5033 4.63056 4.8197 
59 0.16127 0.16645 0.31607 0.32166 0.50486 0.50946 0.636 0.64098 0.82589 0.82978 0.99638 1.00209 1.16233 1.16963 1.32618 1.33139 1.33649 1.4976 1.5019 1.66082 1.6687 1.85055 1.85569 2.06379 2.06849 2.19089 2.19652 2.33619 2.34185 2.47722 2.48138 2.48741 2.63186 2.63677 2.82272 2.82727 2.83251 2.98715 2.99598 3.15736 3.16267 3.30587 3.31226 3.4423 3.44793 3.58687 3.59209 3.75952 3.76515 4.09283 4.09714 4.34148 4.34647 4.49652 4.50188 4.62378 4.63113 4.81717 4.82226 
92 0.15107 0.15541 0.15825 0.30733 0.31088 0.31415 0.49374 0.49822 0.50057 0.50477 0.62625 0.6308 0.63416 0.81661 0.82044 0.8233 0.82823 0.98877 0.99226 0.99607 1.15367 1.1576 1.16176 1.16722 1.31841 1.32338 1.32638 1.48639 1.49079 1.49348 1.64791 1.65399 1.65708 1.66386 1.84365 1.84643 1.85033 1.85538 2.05687 2.06006 2.06462 2.18231 2.18806 2.19216 2.32846 2.33165 2.33542 2.46562 2.47094 2.47428 2.62145 2.62576 2.6284 2.81195 2.81644 2.8191 2.82384 2.97594 2.98099 2.98348 3.14867 3.15188 3.15563 3.15975 3.29784 3.30228 3.30593 3.43106 3.43616 3.43998 3.57769 3.58214 3.5855 3.75221 3.75619 3.75894 4.08577 4.08863 4.09236 4.33485 4.33723 4.34197 4.48906 4.49276 4.49563 4.61328 4.61923 4.62304 4.8078 4.81097 4.81339 4.81722 
13 1.34153 1.50999 1.67253 1.88231 2.09194 2.49079 2.64133 2.99581 3.45954 3.60554 3.77087 4.10733 4.63707 
69 0.15383 0.15841 0.31022 0.31392 0.31948 0.49642 0.50134 0.50565 0.62939 0.63408 0.63942 0.81918 0.82349 0.82803 0.99196 0.99634 1.1563 1.16082 1.32179 1.32945 1.48899 1.49391 1.50022 1.65022 1.65733 1.66364 1.84703 1.8512 2.06036 2.06594 2.18529 2.19518 2.33171 2.33532 2.4672 2.47355 2.47946 2.62359 2.62852 2.63315 2.81509 2.81974 2.82444 2.97901 2.98489 3.15195 3.15552 3.16021 3.30098 3.30557 3.31087 3.43297 3.43918 3.44525 3.58077 3.58558 3.75553 3.76181 4.0893 4.09439 4.33833 4.34285 4.49237 4.4986 4.61627 4.62466 4.81111 4.8147 4.82048 
63 0.14777 0.15219 0.30418 0.30836 0.31412 0.49031 0.4946 0.49937 0.6235 0.6278 0.81319 0.81776 0.98469 0.9896 1.15054 1.1562 1.31462 1.32022 1.4831 1.48796 1.49367 1.64711 1.65247 1.83941 1.84358 2.05262 2.05626 2.17876 2.18535 2.32468 2.32861 2.46395 2.4692 2.61865 2.62288 2.80848 2.81283 2.81944 2.97249 2.97751 3.14491 3.14927 3.15376 3.29438 3.30004 3.42984 3.43493 3.57423 3.57847 3.74804 3.75247 3.75585 4.08166 4.08524 4.33041 4.33361 4.48522 4.49 4.60956 4.61817 4.80395 4.80707 4.81121 
36 0.17253 0.32934 0.51588 0.52021 0.64932 0.65712 0.83793 0.84548 1.01055 1.17727 1.34141 1.50871 1.67178 1.86398 1.87117 2.07556 2.20457 2.34867 2.49049 2.50505 2.6429 2.83338 2.84043 2.99766 3.17055 3.32164 3.45616 3.60052 3.7735 4.10416 4.35125 4.37503 4.51054 4.63738 4.82705 4.83215 
0 
0 
140 0.14372 0.14709 0.14976 0.15227 0.15564 0.29981 0.30325 0.30606 0.30873 0.31161 0.48653 0.49006 0.49267 0.495 0.49746 0.50208 0.61843 0.6221 0.62495 0.62794 0.63082 0.80904 0.81234 0.81529 0.8175 0.82058 0.98178 0.98432 0.98753 0.99046 0.99496 1.14591 1.14965 1.1531 1.15635 1.15989 1.3108 1.31406 1.31766 1.32037 1.32367 1.47887 1.48252 1.48551 1.48795 1.49111 1.64014 1.64611 1.64931 1.65222 1.65648 1.83648 1.83881 1.84164 1.84433 1.84735 2.04973 2.05208 2.05462 2.05812 2.17494 2.17912 2.18264 2.18717 2.32136 2.32403 2.32669 2.3297 2.33445 2.45683 2.46243 2.46581 2.46844 2.47162 2.47903 2.61338 2.6176 2.6203 2.62262 2.62824 2.80494 2.80859 2.81117 2.81358 2.8166 2.82087 2.96851 2.97217 2.97538 2.97797 2.98268 3.14135 3.14423 3.14695 3.14955 3.15207 3.15805 3.29053 3.29373 3.29703 3.29984 3.30262 3.4232 3.42879 3.43148 3.43447 3.43768 3.57053 3.57409 3.57669 3.57978 3.58435 3.74525 3.74793 3.75073 3.75304 3.75565 4.07869 4.08109 4.08366 4.08736 4.32757 4.32964 4.33202 4.336 4.48168 4.48452 4.4878 4.49009 4.49371 4.60573 4.61062 4.61471 4.61764 4.62264 4.80089 4.80355 4.80566 4.80804 4.81085 
70 0.17339 0.17802 0.32895 0.33278 0.34833 0.5163 0.52 0.52722 0.64843 0.65291 0.66881 0.83829 0.84143 0.8466 1.00858 1.01362 1.1746 1.18031 1.34181 1.34632 1.50894 1.51314 1.6723 1.67793 1.86253 1.86714 1.87202 2.07542 2.08019 2.20245 2.20801 2.34788 2.35273 2.36108 2.49025 2.49463 2.50493 2.64345 2.64739 2.83384 2.8373 2.84181 2.99871 3.00379 3.16915 3.17316 3.17874 3.32069 3.32399 3.33206 3.45428 3.45897 3.59948 3.60461 3.61201 3.77416 3.77762 3.79035 4.10451 4.10866 4.35305 4.35808 4.51123 4.51515 4.63502 4.63965 4.64724 4.82836 4.83209 4.83667 
5 0.17304 1.50921 2.64479 3.77431 4.35465 
69 0.16628 0.17049 0.32234 0.32609 0.33573 0.50944 0.5133 0.52003 0.64224 0.64621 0.83241 0.83612 1.00073 1.0059 1.01244 1.16799 1.17432 1.3352 1.34005 1.50236 1.50652 1.66579 1.67126 1.85567 1.86093 1.87003 2.06895 2.07362 2.09508 2.19805 2.20564 2.34141 2.34667 2.35209 2.48384 2.48778 2.49337 2.63679 2.64022 2.82795 2.83235 2.83692 2.99304 2.99794 3.16253 3.16647 3.17044 3.31459 3.31819 3.44863 3.45261 3.59201 3.59671 3.60433 3.76525 3.76977 3.77439 4.098 4.10231 4.34669 4.35126 4.50209 4.50651 4.51048 4.6293 4.63567 4.82114 4.82437 4.82807 
31 0.17018 0.32716 0.51335 0.52413 0.64768 0.83589 1.00757 1.17685 1.33941 1.50735 1.67135 1.86151 1.87173 2.07315 2.205 2.34602 2.35563 2.48785 2.64044 2.83317 2.99618 3.16884 3.31958 3.45322 3.59785 3.77081 4.10179 4.34965 4.50752 4.82541 4.8332 
1 1.86171 
28 0.17713 0.33349 0.52014 0.65306 0.84232 1.01353 1.18287 1.34649 1.51343 1.67833 1.86819 2.08015 2.21172 2.35353 2.4955 2.6462 2.83732 3.00349 3.17461 3.32557 3.46015 3.60394 3.77836 4.10809 4.3557 4.51646 4.83042 4.84094 
60 0.15116 0.15651 0.30779 0.31232 0.49358 0.49931 0.50306 0.62644 0.63147 0.63594 0.81665 0.82225 0.98907 0.9947 1.15424 1.16002 1.31843 1.3246 1.48612 1.49242 1.6478 1.65514 1.66053 1.84389 1.84863 2.05709 2.06157 2.1822 2.1888 2.329 2.33353 2.46609 2.47232 2.62182 2.62683 2.81193 2.81738 2.97587 2.98224 3.14908 3.15397 3.29789 3.304 3.43089 3.43677 3.44187 3.57769 3.58282 3.75232 3.75755 4.0861 4.09049 4.33497 4.33912 4.48948 4.49487 4.61315 4.62114 4.8082 4.81164 
20 0.16391 0.32236 0.5061 0.64189 0.82913 1.00009 1.17109 1.33185 1.49847 1.6645 2.48181 2.63539 2.82479 2.98912 3.16266 3.31468 3.44851 3.59263 3.76579 4.6324 
2 4.33432 4.81111 
75 0.1721 0.17776 0.32748 0.33211 0.33848 0.51619 0.52024 0.52628 0.64821 0.65262 0.83704 0.8408 0.84562 1.00712 1.01356 1.02129 1.17421 1.1817 1.34158 1.34683 1.50855 1.5132 1.53658 1.6719 1.67914 1.86192 1.86765 1.8726 1.89393 2.07494 2.07987 2.09745 2.20522 2.21332 2.34751 2.3525 2.36001 2.48996 2.49486 2.50358 2.64362 2.64753 2.83407 2.83858 2.84259 2.99857 3.00465 3.1679 3.17304 3.17797 3.31923 3.32363 3.33587 3.45341 3.45864 3.46489 3.59869 3.60441 3.61283 3.77102 3.77616 3.78244 4.10408 4.10918 4.12161 4.35265 4.35785 4.50804 4.51239 4.51779 4.63923 4.64655 4.82758 4.83137 4.83571 
0 
28 0.16291 0.31949 0.50486 0.63979 0.82857 1.00036 1.16809 1.33141 1.49844 1.66205 1.85387 2.06654 2.19698 2.33916 2.48097 2.6335 2.82357 2.98858 3.16112 3.31239 3.44774 3.59053 3.76385 4.09595 4.34345 4.50068 4.62972 4.81693 
55 0.16224 0.16576 0.31725 0.32136 0.50569 0.51047 0.63767 0.64184 0.8282 0.83357 0.99715 1.00224 1.16344 1.16808 1.32881 1.33225 1.49829 1.50279 1.66199 1.67015 1.85125 1.85675 2.06458 2.06893 2.19322 2.19843 2.33692 2.34196 2.47987 2.48536 2.63249 2.63591 2.82353 2.82792 2.9882 3.15805 3.16222 3.30795 3.31244 3.44273 3.44789 3.58843 3.59345 3.76104 3.76515 4.09343 4.09719 4.34218 4.34655 4.49789 4.50184 4.62787 4.63646 4.81694 4.8202 
0 
26 0.16605 0.32326 0.50849 0.64349 0.83161 1.00208 1.17352 1.33553 1.50188 1.6655 1.85752 2.06938 2.34352 2.48424 2.63664 2.8282 2.99122 3.16449 3.31535 3.45033 3.59492 3.76701 4.0986 4.34541 4.50423 4.82114 
53 0.16495 0.16992 0.32131 0.32495 0.50813 0.51184 0.64079 0.64577 0.831 0.8365 0.99984 1.00557 1.17087 1.17619 1.3336 1.33844 1.50131 1.50805 1.66476 1.67071 1.85488 1.85925 2.06795 2.07373 2.19772 2.34042 2.3461 2.48307 2.49008 2.63532 2.63958 2.82643 2.83215 2.99089 3.16252 3.16587 3.31411 3.31827 3.4483 3.45426 3.59163 3.59724 3.76597 3.76961 4.09657 4.10234 4.34489 4.35184 4.50309 4.50813 4.63122 4.81975 4.82419 
100 0.15006 0.15406 0.15707 0.3063 0.30962 0.31314 0.3163 0.49278 0.4967 0.4995 0.50311 0.62521 0.62918 0.63273 0.63618 0.81536 0.81868 0.82227 0.82636 0.98791 0.99088 0.99465 1.15245 1.15616 1.16071 1.1657 1.31728 1.32142 1.32489 1.33227 1.48498 1.4888 1.49226 1.49682 1.6467 1.65246 1.6559 1.66087 1.84267 1.84557 1.84907 1.85353 2.05591 2.05918 2.06245 2.18128 2.18645 2.19247 2.32755 2.33062 2.33405 2.46379 2.46906 2.47272 2.47616 2.62005 2.62407 2.62734 2.81107 2.81526 2.81814 2.82366 2.97489 2.97922 2.9824 3.14769 3.15086 3.1546 3.15763 3.2969 3.30086 3.30477 3.3093 3.4297 3.43495 3.43871 3.44278 3.57676 3.58085 3.58423 3.58986 3.75137 3.75556 3.75821 4.08487 4.08779 4.0911 4.33388 4.33632 4.34014 4.48804 4.4915 4.4948 4.6122 4.61803 4.62234 4.80695 4.80989 4.81255 4.81765 
28 0.1659 0.32332 0.51086 0.64316 0.83271 1.006 1.17504 1.33787 1.50469 1.66682 1.85956 2.07076 2.20485 2.34333 2.48368 2.63645 2.82868 2.99182 3.16593 3.31669 3.4504 3.59437 3.76829 4.0998 4.34675 4.50543 4.63519 4.82269 
0 
56 0.15637 0.1614 0.31243 0.31789 0.4992 0.50338 0.50823 0.63253 0.63773 0.82148 0.82645 0.99289 0.99899 1.15904 1.16549 1.32308 1.32879 1.49199 1.49717 1.6568 1.66223 1.84757 1.85307 2.06084 2.06636 2.18733 2.19623 2.33289 2.33858 2.47315 2.47841 2.62713 2.63147 2.81685 2.82197 2.98115 2.98621 3.15343 3.15907 3.30281 3.30893 3.43877 3.44461 3.5831 3.58893 3.75618 3.76166 4.08987 4.09652 4.33848 4.49334 4.4989 4.61885 4.62669 4.81207 4.81601 
16 0.16268 0.32145 0.5063 0.82813 1.00294 1.16989 1.66296 1.85638 2.63311 2.98869 3.16285 3.31239 3.76412 4.34222 4.50157 4.8171 
27 0.17233 0.329 0.51615 0.6484 0.83736 1.01002 1.17987 1.34231 1.50778 1.67465 1.86406 2.07522 2.34901 2.49079 2.64203 2.83371 2.99908 3.16977 3.32064 3.45502 3.59936 3.77279 4.1042 4.35166 4.50921 4.64259 4.82615 
18 0.17324 0.32919 0.51398 0.64856 0.83673 1.3431 1.5095 2.07498 2.49041 2.64124 2.83321 2.99895 3.17214 3.59849 3.77239 4.35096 4.50918 4.8257 
29 0.17161 0.32863 0.51488 0.52008 0.64879 0.83787 1.0091 1.1787 1.34082 1.50791 1.67109 1.86392 2.07467 2.20446 2.34687 2.4891 2.64215 2.8334 2.99706 3.16995 3.32086 3.45486 3.59809 3.77326 4.10307 4.35095 4.50983 4.63805 4.82688 
48 0.16735 0.3238 0.32833 0.51039 0.51679 0.64288 0.64827 0.83214 0.83554 1.00224 1.00814 1.16834 1.17615 1.33633 1.50401 1.66751 1.67538 1.85753 1.86316 2.06933 2.07413 2.19762 2.20645 2.34244 2.34767 2.48452 2.4923 2.63827 2.82867 2.83314 2.9931 3.16293 3.1685 3.31684 3.44821 3.45484 3.59374 3.60004 3.76817 3.7722 4.09935 4.34736 4.50603 4.51305 4.63028 4.63597 4.82217 4.8295 
56 0.15382 0.15833 0.3103 0.31482 0.49634 0.50083 0.62945 0.63352 0.81907 0.82406 0.9906 0.99646 1.15677 1.16294 1.32078 1.32623 1.48896 1.49405 1.65043 1.65662 1.8455 1.85068 2.05872 2.06305 2.18431 2.19042 2.33079 2.33566 2.46921 2.47446 2.62467 2.62879 2.81435 2.81903 2.97849 2.9836 3.15103 3.15609 3.30049 3.30599 3.43602 3.44042 3.58026 3.58452 3.75409 3.75906 4.08776 4.09236 4.33651 4.34098 4.49136 4.49642 4.6148 4.6227 4.80997 4.81344 
1 0.83368 
11 0.16832 0.51004 0.64468 0.83139 1.00614 1.33675 1.50421 2.63681 3.76724 4.34614 4.82146 
25 0.16441 0.31986 0.50654 0.63987 0.82905 1.00101 1.33224 1.50005 1.66462 1.85524 2.0677 2.34005 2.48124 2.63412 2.82467 2.98952 3.16239 3.31242 3.44585 3.59011 3.76545 4.09729 4.3443 4.50309 4.81948 
89 0.14767 0.15198 0.15542 0.30383 0.30747 0.31129 0.31514 0.49037 0.49496 0.49779 0.50178 0.62254 0.62701 0.63067 0.63537 0.81308 0.81684 0.82019 0.82415 0.98557 0.98877 0.99295 1.14992 1.15397 1.15915 1.3148 1.3194 1.32308 1.48293 1.48727 1.49056 1.49475 1.64404 1.6511 1.65403 1.84027 1.84306 1.84739 2.05353 2.05651 2.0615 2.17886 2.18484 2.1916 2.32514 2.32827 2.33238 2.46072 2.46713 2.47082 2.47575 2.6174 2.622 2.62519 2.80866 2.81302 2.81633 2.97245 2.97724 2.98044 3.14524 3.14859 3.15283 3.29449 3.29867 3.30295 3.4269 3.43303 3.43691 3.44163 3.57436 3.57864 3.58277 3.74902 3.7527 3.75616 4.08247 4.0853 4.33154 4.33384 4.48561 4.48908 4.4927 4.60975 4.61671 4.62128 4.80458 4.80764 4.81045 
44 0.15385 0.15842 0.31021 0.49706 0.50087 0.63041 0.6362 0.81906 0.82409 0.99017 0.99813 1.15675 1.32064 1.32657 1.48935 1.4941 1.65568 1.84485 2.05801 2.18569 2.33032 2.4726 2.62502 2.62918 2.81537 2.81949 2.97931 2.98382 3.1511 3.15832 3.30041 3.30664 3.43704 3.58082 3.75371 3.75893 4.08705 4.3358 4.49096 4.49605 4.61548 4.62564 4.80974 4.81371 
58 0.15486 0.15996 0.31134 0.31628 0.49705 0.50196 0.50717 0.62999 0.63454 0.82021 0.82554 0.99183 0.99834 1.15771 1.16435 1.32185 1.32817 1.48985 1.49535 1.65119 1.65799 1.84662 1.85208 2.05985 2.06541 2.18568 2.1922 2.33188 2.33756 2.46985 2.47566 2.62563 2.63051 2.81555 2.82027 2.97948 2.98489 3.15207 3.1574 3.30155 3.30818 3.43314 3.43884 3.44458 3.58135 3.58617 3.75519 3.76063 4.08888 4.09367 4.33771 4.34212 4.49244 4.49791 4.61638 4.62465 4.8112 4.81462 
28 0.15345 0.30866 0.49647 0.62947 0.81846 0.98837 1.15588 1.32069 1.4895 1.65571 1.84298 2.05625 2.18739 2.32853 2.47305 2.62428 2.81434 2.97917 3.14911 3.29957 3.43556 3.57997 3.75183 4.08532 4.33396 4.48914 4.62114 4.8079 
63 0.15329 0.15807 0.30987 0.31517 0.49578 0.50024 0.50624 0.62943 0.63437 0.81856 0.82303 0.82896 0.98968 0.99561 1.1561 1.16338 1.32 1.32594 1.33069 1.4885 1.49331 1.65418 1.65842 1.84471 1.84993 1.85449 2.05794 2.06203 2.18386 2.19123 2.33007 2.3347 2.47095 2.47525 2.62443 2.62867 2.81371 2.81847 2.8254 2.978 2.98321 3.15032 3.15596 3.29984 3.30621 3.31015 3.43622 3.44188 3.57974 3.58432 3.75315 3.75855 4.08704 4.09123 4.33581 4.33951 4.49059 4.49561 4.61449 4.62289 4.80926 4.81271 4.81799 
11 0.17178 0.32541 0.51302 0.83774 1.33835 1.507 2.82863 2.99546 3.16616 4.50751 4.82176 
117 0.17653 0.17969 0.18215 0.18569 0.33356 0.33664 0.33932 0.34265 0.51978 0.52288 0.52522 0.52788 0.53279 0.65328 0.65604 0.65878 0.66234 0.84237 0.84556 0.84785 0.85123 1.01361 1.01688 1.01997 1.0242 1.18006 1.1841 1.1874 1.19079 1.34424 1.34816 1.35083 1.35397 1.51259 1.51585 1.51844 1.52181 1.67849 1.6811 1.68459 1.69102 1.86844 1.87124 1.87416 1.87714 1.8853 2.08111 2.08396 2.08694 2.0961 2.20856 2.21255 2.21736 2.35344 2.35621 2.35934 2.36299 2.36863 2.49438 2.49743 2.49996 2.50369 2.64746 2.65055 2.65286 2.65813 2.83856 2.84149 2.84383 2.84701 2.85152 3.00224 3.00575 3.00858 3.01323 3.17406 3.17689 3.17953 3.1821 3.18628 3.32388 3.32768 3.33044 3.33347 3.45982 3.46289 3.4659 3.47096 3.60429 3.60708 3.61009 3.614 3.77707 3.78046 3.78283 3.78531 3.7906 4.11003 4.11253 4.11546 4.12275 4.35893 4.36112 4.36441 4.37398 4.51424 4.51785 4.52013 4.52366 4.642 4.64601 4.6497 4.83243 4.83513 4.83736 4.84017 4.84449 
34 0.16577 0.32152 0.32565 0.50828 0.51466 0.64136 0.83134 1.00267 1.17274 1.33417 1.50104 1.66703 1.85751 2.06836 2.20042 2.34028 2.3515 2.48252 2.49051 2.63567 2.82691 2.83276 2.99036 3.16362 3.31429 3.44862 3.59193 3.59964 3.76642 4.09678 4.34473 4.50328 4.63184 4.82004 
30 0.16969 0.32571 0.51184 0.5172 0.64636 0.83471 1.0059 1.17646 1.33952 1.50537 1.6701 1.86161 2.07295 2.20222 2.34588 2.35536 2.4868 2.63969 2.83173 2.99511 3.16779 3.31807 3.45255 3.59744 3.77036 4.1016 4.34931 4.50742 4.63965 4.82495 
29 0.16365 0.31955 0.50644 0.63983 0.8288 0.99894 1.16783 1.33182 1.49951 1.66221 1.85448 2.06542 2.19508 2.33794 2.48062 2.63295 2.82396 2.98875 3.16057 3.31224 3.44589 3.58873 3.76427 4.09412 4.34204 4.50101 4.6283 4.81728 4.82297 
0 
0 
17 0.16569 0.3237 0.64266 0.8317 1.50249 1.66621 2.06856 2.34191 2.48251 2.63606 2.99121 3.44867 3.59269 3.76696 4.09777 4.34497 4.50338 
18 0.17628 0.51878 0.65309 0.84045 1.01079 1.34347 1.51142 1.67297 2.07578 2.64352 2.99846 3.17491 3.32341 3.77504 4.10473 4.35157 4.51092 4.83142 
0 
80 0.18125 0.18467 0.19017 0.33769 0.34136 0.34747 0.52442 0.528 0.53257 0.65736 0.66108 0.66668 0.84725 0.85035 0.85492 1.0176 1.02212 1.02894 1.1863 1.19066 1.34997 1.35388 1.36399 1.51743 1.52094 1.52829 1.68187 1.68641 1.69916 1.87174 1.87603 1.88015 2.08446 2.08824 2.0993 2.21437 2.2202 2.35743 2.36212 2.3691 2.49907 2.50352 2.51151 2.6518 2.65498 2.66376 2.84359 2.84739 2.85173 3.00753 3.01171 3.17846 3.18197 3.18614 3.32976 3.33311 3.34358 3.46364 3.46755 3.47386 3.60829 3.61298 3.6205 3.78242 3.78537 3.79127 4.1135 4.11729 4.13101 4.36185 4.36618 4.38397 4.51945 4.52245 4.52795 4.64768 4.65339 4.8368 4.84022 4.844 
19 0.1671 0.32401 0.5132 0.64381 1.33777 1.5043 1.86253 2.06955 2.34257 2.63631 2.99459 3.31645 3.59481 3.76812 4.09965 4.34668 4.50454 4.63649 4.82476 
44 0.1658 0.1715 0.32217 0.32622 0.50929 0.51365 0.6425 0.64802 0.83184 0.83656 1.00211 1.01212 1.17062 1.17681 1.33554 1.50208 1.50715 1.6661 1.85692 1.86187 2.06917 2.19802 2.34213 2.34774 2.48367 2.63677 2.82776 2.83444 2.99171 3.16413 3.16867 3.3156 3.44998 3.59263 3.59862 3.76705 3.76992 4.09768 4.34567 4.50434 4.51008 4.63181 4.82088 4.82607 
92 0.15818 0.16184 0.16441 0.31495 0.31843 0.32133 0.32764 0.50088 0.50447 0.50735 0.51154 0.63465 0.63806 0.64069 0.82348 0.82735 0.82965 0.83393 0.99476 0.99845 1.00205 1.00732 1.16082 1.16511 1.16898 1.32489 1.33003 1.3334 1.49336 1.49754 1.50036 1.65516 1.66051 1.66335 1.66999 1.84954 1.85267 1.85601 1.8601 2.06281 2.0659 2.18907 2.19416 2.33492 2.33811 2.34267 2.4746 2.47879 2.48131 2.48733 2.62986 2.63291 2.63581 2.8191 2.82289 2.82538 2.82948 2.98274 2.98746 2.9913 3.15557 3.15913 3.16197 3.30455 3.30958 3.31242 3.44075 3.44438 3.44729 3.58503 3.58836 3.59173 3.59775 3.75834 3.76254 3.76493 4.0918 4.09466 4.10304 4.34057 4.34298 4.34991 4.49561 4.49994 4.50244 4.61964 4.62596 4.62941 4.81432 4.81714 4.82 4.82352 
33 0.15828 0.31417 0.50075 0.50712 0.63438 0.82378 0.99543 1.16159 1.32596 1.49402 1.65839 1.84804 1.85382 2.06146 2.18997 2.33377 2.47543 2.62874 2.81912 2.82609 2.98345 3.15559 3.3061 3.44082 3.58435 3.59293 3.7587 4.08975 4.33754 4.49581 4.62401 4.81275 4.81955 
60 0.16691 0.17122 0.3239 0.32753 0.51119 0.51491 0.6432 0.64716 0.83378 0.83714 1.00319 1.00759 1.01351 1.17316 1.17832 1.33622 1.34111 1.50301 1.50675 1.66787 1.67437 1.85818 1.86263 2.07016 2.07484 2.20017 2.20888 2.34252 2.34683 2.35391 2.48495 2.48949 2.6377 2.64105 2.82939 2.83423 2.99338 2.99887 3.166 3.16979 3.3154 3.31894 3.45017 3.45435 3.5936 3.59848 3.60579 3.7674 3.7711 3.7775 4.09913 4.10351 4.34755 4.35275 4.505 4.50789 4.63289 4.63827 4.82345 4.82804 
64 0.17089 0.17498 0.32555 0.32981 0.51364 0.5175 0.64566 0.64908 0.83614 0.84117 1.00576 1.01157 1.17162 1.1771 1.18132 1.33797 1.34117 1.35205 1.50667 1.5104 1.67013 1.6741 1.86038 1.86517 1.87192 2.07277 2.07789 2.20162 2.20576 2.34573 2.35008 2.3568 2.48789 2.4922 2.64132 2.64486 2.83178 2.83621 2.84362 2.99603 3.00124 3.16722 3.17076 3.17616 3.3175 3.32124 3.45164 3.45589 3.59691 3.60124 3.77133 3.7744 3.78301 4.10191 4.10594 4.3506 4.35562 4.50895 4.51239 4.6359 4.64264 4.82535 4.82901 4.83482 
32 0.16111 0.31757 0.50378 0.5085 0.6382 0.82698 0.99539 1.00185 1.16192 1.32975 1.49688 1.66018 1.84992 1.85636 2.06427 2.19382 2.33567 2.47868 2.63171 2.82261 2.98627 3.1587 3.31003 3.44262 3.58672 3.76174 4.09229 4.34092 4.49887 4.62709 4.81556 4.82169 
51 0.16932 0.17507 0.32558 0.33234 0.51218 0.51645 0.64578 0.66301 0.83528 0.84049 1.00553 1.01054 1.1741 1.18322 1.33695 1.34501 1.50533 1.51298 1.66884 1.67648 1.86011 1.86503 2.0722 2.20133 2.34495 2.35162 2.48633 2.49317 2.63981 2.8305 2.83589 2.99453 3.16749 3.17297 3.31749 3.32414 3.45176 3.45916 3.59569 3.60166 3.77098 3.78324 4.10124 4.11686 4.34943 4.36421 4.50723 4.51433 4.63506 4.82408 4.82886 
7 0.64918 1.00867 1.51064 2.07516 2.35045 2.8353 4.83001 
19 0.16678 0.32617 0.51312 0.83197 1.50282 1.66815 1.85747 2.07254 2.34317 2.48482 2.63716 2.82818 2.99254 3.31805 3.59605 3.76906 4.34757 4.50595 4.82187 
110 0.16219 0.1651 0.16759 0.17096 0.31888 0.32176 0.32442 0.32705 0.50437 0.50805 0.51025 0.51272 0.63834 0.64111 0.64391 0.64745 0.82748 0.83054 0.83325 0.83619 0.99887 1.00159 1.0049 1.00994 1.16397 1.16732 1.17123 1.17555 1.32862 1.3325 1.33505 1.33788 1.49721 1.50078 1.50345 1.50636 1.65789 1.6632 1.66616 1.66946 1.85386 1.85611 1.85914 1.86213 2.06686 2.0695 2.07214 2.19186 2.19601 2.19863 2.20331 2.33939 2.3419 2.34523 2.3516 2.47801 2.48155 2.48439 2.48777 2.63337 2.63618 2.6383 2.82274 2.82594 2.82822 2.831 2.83563 2.98674 2.99013 2.99234 2.99586 3.15943 3.16204 3.16492 3.16704 3.30826 3.31189 3.315 3.31748 3.4438 3.44687 3.44991 3.45302 3.5883 3.59162 3.59405 3.59736 3.76236 3.76557 3.76824 3.77036 4.09581 4.09821 4.10092 4.14668 4.34468 4.34679 4.35035 4.4999 4.50311 4.50538 4.50812 4.62276 4.62822 4.63207 4.63529 4.81828 4.82086 4.82291 4.82624 
0 
0 
0 
37 0.17069 0.3269 0.51335 0.51754 0.64825 0.83619 0.84136 1.00562 1.17574 1.33939 1.50668 1.67047 1.86032 1.86629 2.07404 2.20244 2.34575 2.35203 2.4888 2.64101 2.83235 2.83764 2.99573 3.16806 3.1729 3.31893 3.4527 3.59743 3.77154 3.77737 4.10267 4.35014 4.50776 4.51392 4.63672 4.82502 4.83034 
176 0.183 0.1861 0.18835 0.19039 0.19308 0.19778 0.3396 0.34195 0.3444 0.3465 0.34861 0.3522 0.36378 0.52587 0.52919 0.53105 0.53307 0.53511 0.53779 0.54352 0.65905 0.66187 0.66427 0.6663 0.66884 0.67268 0.84869 0.85152 0.85389 0.85573 0.85825 0.86164 0.88151 1.02018 1.02267 1.02554 1.02806 1.03116 1.03632 1.18608 1.18922 1.19213 1.19473 1.19732 1.20151 1.35034 1.35396 1.35629 1.35858 1.3609 1.36564 1.51833 1.52155 1.52387 1.5259 1.52844 1.53268 1.68357 1.68654 1.68883 1.69155 1.69487 1.70199 1.87509 1.87723 1.87992 1.88212 1.88432 1.88825 1.89462 2.08802 2.09023 2.09243 2.09516 2.0996 2.11524 2.21439 2.2183 2.22096 2.2248 2.22987 2.35996 2.36223 2.36473 2.36717 2.36998 2.37415 2.38045 2.50054 2.50358 2.50607 2.50869 2.51165 2.51605 2.65404 2.65661 2.65888 2.66083 2.66454 2.67213 2.84349 2.84682 2.84908 2.85101 2.8533 2.85579 2.86116 3.00769 3.01111 3.01347 3.01566 3.01859 3.02516 3.18067 3.18315 3.18588 3.18776 3.18997 3.19305 3.20107 3.3302 3.33317 3.33603 3.33807 3.34023 3.34401 3.46577 3.46808 3.47071 3.47302 3.47572 3.48054 3.60984 3.61271 3.61501 3.61753 3.6203 3.62447 3.78371 3.78676 3.78907 3.79085 3.7931 3.79665 3.80248 4.1168 4.11899 4.12123 4.12374 4.12784 4.13811 4.36579 4.36758 4.36969 4.37255 4.37687 4.40015 4.52095 4.52364 4.52606 4.52792 4.53055 4.53453 4.64536 4.64984 4.65312 4.65581 4.65943 4.68141 4.83925 4.84156 4.84347 4.84545 4.84771 4.85046 4.85564 
1 4.82122 
0 
68 0.15569 0.16036 0.16603 0.31296 0.31763 0.49851 0.50319 0.50695 0.63118 0.63526 0.63955 0.82115 0.82634 0.83132 0.99293 0.99792 1.1592 1.16439 1.32343 1.32886 1.49081 1.49539 1.50085 1.65498 1.66 1.66704 1.84793 1.85271 1.85795 2.06104 2.06561 2.18798 2.19305 2.33316 2.33795 2.47177 2.47735 2.4829 2.62657 2.63124 2.81774 2.82211 2.82698 2.98063 2.9854 3.15384 3.15882 3.16371 3.3033 3.30887 3.43833 3.44296 3.58244 3.58659 3.59249 3.7569 3.7621 4.0901 4.09487 4.33879 4.34338 4.49379 4.4989 4.62031 4.62577 4.81278 4.8165 4.82139 
4 0.83692 1.00891 1.85892 4.51367 
40 0.16754 0.17401 0.32383 0.51071 0.51652 0.64285 0.6499 0.83302 0.83754 1.00273 1.00953 1.17129 1.33434 1.33941 1.5031 1.50838 1.66745 1.85871 2.07031 2.19943 2.34434 2.48404 2.49116 2.63811 2.82746 2.83187 2.99302 3.16489 3.17077 3.31501 3.31972 3.44944 3.59401 3.768 4.09865 4.34725 4.50514 4.63274 4.82212 4.82672 
44 0.17188 0.17694 0.32909 0.33747 0.51628 0.64812 0.65272 0.8371 0.84206 1.00814 1.015 1.17901 1.34168 1.50782 1.51284 1.67358 1.86509 1.87516 2.07514 2.09757 2.20656 2.34838 2.3568 2.49072 2.64196 2.83389 2.83921 2.99691 3.17035 3.17552 3.32158 3.45493 3.59861 3.6075 3.77303 3.78214 4.10402 4.13109 4.35203 4.36377 4.51043 4.63862 4.82633 4.83046 
1 0.32638 
2 0.50846 1.00248 
0 
9 0.16346 0.5045 0.82995 2.8236 3.15957 3.76333 4.09401 4.34216 4.81708 
62 0.16944 0.17304 0.3261 0.32974 0.51255 0.51628 0.52143 0.64526 0.64946 0.83571 0.8405 1.00449 1.00884 1.01501 1.17529 1.18027 1.33838 1.34225 1.50598 1.51023 1.66939 1.67471 1.85972 1.86416 1.86892 2.07273 2.07708 2.20254 2.20906 2.34498 2.34957 2.3555 2.48684 2.49084 2.50001 2.64021 2.64449 2.83123 2.83701 2.9955 3.00034 3.16771 3.17108 3.31886 3.32219 3.45168 3.45554 3.59619 3.60112 3.77024 3.77335 3.78001 4.10094 4.10483 4.34947 4.35396 4.50785 4.5112 4.63609 4.82456 4.82853 4.83238 
113 0.16984 0.17235 0.17521 0.17871 0.32563 0.32878 0.33141 0.33539 0.51359 0.51609 0.51845 0.52138 0.64592 0.64883 0.65221 0.65729 0.83599 0.83853 0.84135 0.84509 1.00523 1.0092 1.01183 1.01531 1.17422 1.17769 1.18058 1.18556 1.33921 1.34208 1.34498 1.35479 1.50567 1.50821 1.51112 1.51588 1.67027 1.67343 1.677 1.68316 1.86 1.86382 1.86648 1.86912 1.87658 2.07269 2.0755 2.07891 2.0899 2.20238 2.20565 2.20977 2.34497 2.34838 2.35138 2.35521 2.36097 2.48713 2.48991 2.49333 2.49747 2.64061 2.64301 2.64579 2.65461 2.83174 2.83407 2.83717 2.84043 2.99535 2.99762 3.00128 3.1672 3.17031 3.17291 3.17675 3.31816 3.32115 3.32373 3.33094 3.45183 3.45517 3.45766 3.46221 3.5966 3.5992 3.6022 3.60628 3.77146 3.77402 3.77649 3.78106 4.10171 4.10417 4.10702 4.11248 4.15073 4.35037 4.35266 4.35629 4.36431 4.50784 4.51048 4.51328 4.51962 4.63623 4.63943 4.6435 4.82472 4.82717 4.82954 4.83199 4.83792 
16 0.16624 0.32466 0.51372 0.64396 1.00553 2.07026 2.34163 2.48778 2.63628 2.83166 2.99185 3.44953 3.59271 4.34586 4.50478 4.82227 
30 0.17608 0.33218 0.51934 0.52759 0.6527 0.84104 1.01386 1.18274 1.345 1.51252 1.67637 1.86723 2.07932 2.21376 2.35315 2.49431 2.64558 2.83722 2.84249 3.00125 3.17329 3.32459 3.45926 3.60394 3.77624 4.10747 4.35596 4.51275 4.64431 4.83135 
5 0.82748 0.9956 2.33806 4.34097 4.81815 
105 0.15421 0.15836 0.16115 0.16563 0.31059 0.31398 0.31722 0.32038 0.49685 0.50136 0.50368 0.50647 0.62968 0.63398 0.63717 0.64029 0.81955 0.82304 0.82598 0.82835 0.99203 0.99485 0.99877 1.15637 1.16035 1.16424 1.16782 1.32118 1.32575 1.32881 1.33233 1.48926 1.4932 1.49603 1.49894 1.65065 1.65664 1.65977 1.66326 1.84736 1.84987 1.85352 1.85773 2.06068 2.06358 2.06725 2.1852 2.19035 2.1935 2.33212 2.33506 2.33902 2.46813 2.47329 2.4767 2.47922 2.62408 2.6286 2.63141 2.81504 2.81947 2.82223 2.82611 2.97895 2.9837 2.98633 2.99157 3.15233 3.15534 3.15909 3.16258 3.30096 3.30509 3.30853 3.31194 3.4335 3.43919 3.44248 3.44546 3.58085 3.58518 3.58792 3.59364 3.75562 3.75918 3.76194 3.76449 4.08958 4.09217 4.09581 4.33855 4.34079 4.34643 4.49213 4.4956 4.49868 4.50239 4.61611 4.6217 4.62585 4.63378 4.81132 4.8144 4.81689 4.82058 
39 0.17407 0.33001 0.33606 0.51685 0.52259 0.65077 0.84014 1.01129 1.02185 1.18081 1.34309 1.51054 1.67421 1.86619 1.87437 2.07678 2.20721 2.34965 2.35787 2.49214 2.64414 2.83694 2.99913 3.17274 3.18357 3.32356 3.45733 3.60062 3.61129 3.77553 3.78334 4.10516 4.35324 4.36449 4.51138 4.52446 4.64107 4.82903 4.83444 
113 0.17664 0.17948 0.18288 0.18912 0.3326 0.3356 0.33817 0.34235 0.5202 0.523 0.52556 0.52937 0.65285 0.65595 0.65911 0.66489 0.84222 0.84489 0.84804 0.85232 1.01229 1.01589 1.01889 1.02336 1.18016 1.18407 1.18737 1.19389 1.34564 1.34881 1.35189 1.35951 1.51325 1.51617 1.51938 1.52875 1.67736 1.68088 1.68498 1.86734 1.87073 1.87361 1.8774 1.88624 2.07963 2.0828 2.08645 2.09679 2.20858 2.21224 2.21754 2.35242 2.35579 2.35921 2.36372 2.37171 2.49431 2.49718 2.50063 2.50586 2.64707 2.64986 2.6535 2.66176 2.83818 2.84094 2.84393 2.847 3.00291 3.00572 3.00958 3.1736 3.17685 3.17929 3.18269 3.19609 3.32513 3.32801 3.33075 3.33754 3.45913 3.46253 3.46569 3.47263 3.60407 3.60775 3.61184 3.61791 3.77705 3.77997 3.78216 3.78607 3.79318 4.10853 4.11133 4.11465 4.12285 4.35717 4.35967 4.36345 4.37581 4.51413 4.51687 4.51953 4.52357 4.64283 4.64631 4.65159 4.83181 4.83418 4.83683 4.83957 4.84528 
8 0.3271 1.3386 3.16734 3.31862 3.77117 4.10518 4.34836 4.82339 
58 0.15297 0.15792 0.3093 0.31407 0.49539 0.50045 0.62862 0.63369 0.8185 0.8236 0.99016 0.99571 1.156 1.16287 1.16864 1.32 1.32598 1.48823 1.49354 1.6516 1.65658 1.84487 1.84974 2.05804 2.06243 2.184 2.1904 2.33003 2.33479 2.46961 2.47492 2.62413 2.62872 2.8135 2.81868 2.97772 2.98328 3.15041 3.15571 3.29958 3.3058 3.31011 3.43526 3.44021 3.57945 3.58437 3.7534 3.75847 4.08697 4.0913 4.33594 4.33975 4.49058 4.49581 4.61482 4.62333 4.80928 4.81285 
13 0.1677 0.51098 0.83262 1.50533 1.66824 2.48632 2.63689 2.83335 3.16842 3.31815 3.59289 3.76852 4.82507 
22 0.16863 0.32583 0.5127 0.83609 1.33774 1.50597 1.67175 1.86038 2.34601 2.48768 2.63756 2.8347 2.99525 3.16761 3.31729 3.45274 3.59868 3.76832 4.10001 4.3475 4.50537 4.63737 
59 0.1706 0.1751 0.32647 0.33033 0.33957 0.51392 0.51779 0.64727 0.65207 0.83619 0.84032 1.00501 1.01058 1.01735 1.17476 1.17992 1.33961 1.34407 1.50688 1.51161 1.67026 1.67542 1.86053 1.86589 2.07383 2.0788 2.20276 2.21073 2.34587 2.35184 2.36024 2.48816 2.4932 2.64162 2.64666 2.83213 2.83759 2.99625 3.00168 3.16865 3.17244 3.3202 3.32439 3.45305 3.45774 3.59701 3.60191 3.77235 3.77541 4.10244 4.10796 4.35061 4.35646 4.50919 4.5129 4.63635 4.64476 4.82628 4.83086 
31 0.16659 0.32306 0.50938 0.51462 0.64291 0.83302 1.00422 1.17164 1.3351 1.50275 1.66691 1.85629 1.86221 2.07365 2.1988 2.34204 2.48399 2.63711 2.82802 2.99193 3.1647 3.31499 3.45104 3.59274 3.76713 4.10041 4.34598 4.50479 4.63209 4.82125 4.82656 
70 0.15753 0.16241 0.31399 0.31907 0.4997 0.50451 0.50818 0.63366 0.63882 0.82276 0.82766 0.83293 0.99395 0.99899 1.16016 1.16635 1.17161 1.3241 1.32992 1.33419 1.49242 1.49804 1.65448 1.65998 1.66441 1.84896 1.85383 1.85788 2.06183 2.06672 2.18722 2.19399 2.3342 2.339 2.34517 2.4742 2.47948 2.62868 2.63274 2.81882 2.82323 2.82906 2.98284 2.98734 3.1546 3.15997 3.1639 3.30396 3.31004 3.31428 3.43998 3.44579 3.58444 3.58884 3.7576 3.76279 3.76672 4.09151 4.09638 4.34039 4.34741 4.4949 4.49983 4.50509 4.61752 4.62607 4.63209 4.81432 4.81747 4.82243 
29 0.17181 0.32768 0.51527 0.64767 0.8364 1.00822 1.17806 1.34165 1.50939 1.6733 1.86438 2.07345 2.20613 2.34694 2.35684 2.48873 2.64076 2.83216 2.99555 3.16871 3.32025 3.45417 3.59957 3.77164 4.10291 4.34971 4.50776 4.6354 4.82597 
27 0.17168 0.32962 0.51382 0.64829 0.83789 1.01143 1.17854 1.3417 1.50748 1.67289 1.86427 2.075 2.34915 2.48874 2.64223 2.83464 2.99788 3.17027 3.32061 3.45558 3.60019 3.7733 4.10226 4.35185 4.51206 4.6388 4.82659 
98 0.17525 0.17856 0.18239 0.33062 0.33418 0.33707 0.3448 0.51894 0.5218 0.5248 0.53044 0.65113 0.65479 0.65861 0.84084 0.84385 0.84728 0.85623 1.01108 1.01534 1.01914 1.02749 1.17757 1.1824 1.18631 1.34352 1.34678 1.3505 1.36263 1.51139 1.51453 1.51831 1.67574 1.67954 1.68427 1.86561 1.86935 1.87249 1.87845 2.07844 2.08191 2.08694 2.20481 2.20979 2.21591 2.35106 2.35481 2.35856 2.36475 2.49327 2.49657 2.50101 2.51551 2.64558 2.64878 2.65401 2.83714 2.84025 2.84371 2.85126 2.99962 3.00307 3.00721 3.17276 3.1762 3.17928 3.18469 3.32376 3.32716 3.33084 3.45738 3.46147 3.46553 3.60213 3.60588 3.61009 3.61706 3.7758 3.77896 3.78163 3.78728 4.10725 4.11063 4.11554 4.35587 4.35897 4.36363 4.51231 4.51578 4.51912 4.52705 4.63877 4.6435 4.64898 4.83063 4.83346 4.83658 4.84162 
29 0.16949 0.3264 0.51279 0.64606 0.83552 1.00566 1.17731 1.33827 1.5058 1.67063 1.86144 2.07242 2.20325 2.34601 2.4871 2.6401 2.83098 2.99482 3.1677 3.31848 3.45324 3.59687 3.77035 4.10098 4.34902 4.50745 4.63749 4.82425 4.83004 
58 0.16782 0.17079 0.32213 0.32656 0.51074 0.51374 0.64315 0.64705 0.83371 0.83644 1.00227 1.00771 1.16919 1.17617 1.33554 1.3401 1.50326 1.50613 1.6679 1.67217 1.85682 1.86149 1.86569 2.06991 2.0737 2.19962 2.2064 2.34212 2.34684 2.48484 2.48819 2.63858 2.64108 2.82877 2.83214 2.99392 2.99876 3.16385 3.16809 3.31592 3.32013 3.4488 3.45365 3.59473 3.59854 3.76699 3.77086 4.09937 4.10282 4.34819 4.35323 4.5033 4.50758 4.51307 4.63242 4.637 4.82331 4.82782 
14 0.16634 0.32129 0.50913 0.64036 1.00345 1.50005 2.48099 2.63487 2.82516 3.16294 3.31411 3.44809 3.7653 4.50188 
28 0.15164 0.30726 0.49453 0.62732 0.81646 0.98727 1.15364 1.31925 1.48687 1.65332 1.84196 2.05515 2.18364 2.32736 2.4701 2.62231 2.81251 2.9771 3.14801 3.29838 3.43385 3.57821 3.75158 4.08412 4.33257 4.48848 4.62075 4.80674 
36 0.16623 0.1727 0.32367 0.50975 0.51356 0.64421 0.83192 1.00329 1.17253 1.33554 1.50223 1.66595 1.6744 1.85762 1.86312 2.06983 2.19839 2.34272 2.35021 2.48412 2.49287 2.63721 2.82825 2.83392 2.99186 3.16495 3.31576 3.45 3.59326 3.76771 4.09822 4.34598 4.50479 4.63246 4.82063 4.82536 
32 0.17354 0.33016 0.51651 0.64973 0.8382 1.00948 1.02743 1.17752 1.34316 1.50951 1.67229 1.86276 1.86934 2.07628 2.20261 2.22435 2.34867 2.35791 2.4905 2.64385 2.83443 2.99949 3.1716 3.32302 3.45608 3.59975 3.77466 4.10499 4.35265 4.51172 4.63957 4.82788 

176
