# Supplementary material for: Deciphering the Contribution of Oriens-Lacunosum/Moleculare (OLM) Cells to Intrinsic θ Rhythms Using Biophysical Local Field Potential (LFP) Models
Source: eNeuro. 2018 Sep 4;5(4):ENEURO.0146-18.2018. doi: 10.1523/ENEURO.0146-18.2018 (PMC6140113; doi:10.1523/ENEURO.0146-18.2018)
Supplement: Supplementary file 2 — Supplementary Code. Download supplement 2, GZ file [file sup_enu-eN-NWR-0146-18-s02.gz › LFP_microcircuit-master/SOM-350-SOM12915016-dSD3.5ms-shift5.32ms-gnSD0.12-gsb1.5-csb0.21-gbs5.75-cbs0.1344-spiketimes.txt]

5449

350


18 0.01373 0.10588 0.17789 0.32935 0.51385 0.5317 0.79721 0.83293 0.84384 1.00154 1.01473 1.18958 1.47529 1.51437 1.53739 3.47357 4.11304 4.84126 
10 0.01237 0.10318 0.17147 0.50661 0.78994 0.82336 0.83543 0.99256 1.46574 1.50515 
14 0.01931 0.11172 0.18034 0.32929 0.51764 0.56411 0.80478 0.83519 0.85704 1.0033 1.02705 1.21403 1.52024 1.87499 
24 0.01229 0.09073 0.16199 0.31629 0.47162 0.50665 0.53411 0.78194 0.81962 0.82853 0.84126 0.98955 0.99949 1.17428 1.46043 1.50166 1.51687 1.65977 1.85177 2.34026 3.31942 4.09737 4.34252 4.81853 
10 0.00852 0.10573 0.48092 0.53828 0.79458 0.8367 0.97884 1.0093 1.46938 1.52029 
22 0.00792 0.09696 0.16447 0.31639 0.4937 0.50905 0.54359 0.79019 0.82363 0.83373 0.99248 1.00485 1.17501 1.46822 1.5052 1.66041 1.85122 2.21729 2.34062 4.09809 4.34233 4.81811 
12 0.01809 0.09949 0.46871 0.52457 0.78637 0.82454 0.83686 0.96978 1.00201 1.46381 1.51635 4.80158 
24 0.01645 0.09657 0.16492 0.31437 0.32757 0.50232 0.51482 0.78871 0.8254 0.83536 0.87111 0.99499 1.00485 1.17637 1.46686 1.50893 1.54913 1.6601 1.85308 2.34634 3.32075 4.10396 4.34504 4.82165 
28 0.01796 0.09351 0.16033 0.31098 0.32078 0.49975 0.51004 0.78538 0.82189 0.83147 0.8509 0.9914 1.00127 1.17226 1.33457 1.46517 1.50406 1.65719 1.84805 2.06845 2.1973 2.33829 2.82364 2.99541 3.31541 4.09772 4.34014 4.81597 
15 0.01575 0.11026 0.18559 0.33612 0.52186 0.54051 0.80371 0.83834 0.84867 1.00794 1.02202 1.21915 1.48424 1.51972 1.54078 
19 0.02023 0.10585 0.17406 0.32466 0.51187 0.53586 0.79559 0.83118 0.84274 0.99927 1.01208 1.18893 1.47385 1.51812 1.66994 1.86112 4.10694 4.35178 4.83009 
15 0.01543 0.10116 0.17237 0.31961 0.50732 0.78925 0.82453 0.83691 0.9925 1.00787 1.46494 1.50898 1.8539 4.34401 4.82094 
10 0.012 0.10327 0.47504 0.78906 0.83461 0.88978 0.97388 1.00952 1.46673 4.7868 
16 0.01839 0.09932 0.16232 0.3126 0.50222 0.78728 0.82166 0.97462 0.9933 1.4616 1.65528 1.84633 2.33758 4.09863 4.33813 4.8136 
33 0.01081 0.09377 0.16025 0.17064 0.31324 0.3217 0.50482 0.519 0.78873 0.82267 0.83203 0.86494 0.9922 1.00207 1.16832 1.33209 1.47415 1.5035 1.52443 1.6568 1.84887 2.06783 2.19545 2.33817 2.82339 2.98972 3.17959 3.3129 3.4505 3.6009 4.09622 4.34094 4.81668 
12 0.01494 0.11039 0.33402 0.51123 0.53298 0.80112 0.83141 0.84509 0.99989 1.01701 1.50395 1.5221 
15 0.01944 0.10524 0.19818 0.3343 0.49852 0.52149 0.55412 0.79797 0.83364 0.84367 1.00201 1.01389 1.22914 1.47484 1.52465 
9 0.01532 0.11338 0.49336 0.55481 0.80146 0.84275 1.01136 1.47464 1.53676 
15 0.01674 0.10327 0.18187 0.33087 0.49472 0.51719 0.55002 0.79696 0.83324 0.84298 1.00167 1.01266 1.4716 1.51375 1.54618 
14 0.01861 0.11105 0.1703 0.32213 0.51158 0.80118 0.82946 0.8477 0.99691 1.02309 1.50657 1.66481 4.11294 4.82575 
19 0.01916 0.10504 0.16831 0.31806 0.507 0.54073 0.79713 0.82644 0.84072 0.99476 1.01232 1.4886 1.5151 1.66248 1.8525 2.34382 4.10352 4.34369 4.82027 
13 0.0118 0.10037 0.16904 0.31885 0.50713 0.7887 0.8234 0.8376 0.99147 1.46299 1.50895 1.85175 4.34637 
11 0.01627 0.10706 0.32908 0.49546 0.54068 0.79593 0.83114 0.84827 0.99909 1.01703 1.47304 
13 0.02031 0.10967 0.1807 0.3285 0.51563 0.79821 0.83277 0.84538 1.0021 1.01797 1.47599 1.51791 4.35737 
12 0.01519 0.11351 0.19185 0.3378 0.5242 0.56684 0.80789 0.84255 1.00984 1.21386 1.48392 1.52764 
19 0.00968 0.1004 0.17648 0.32862 0.49809 0.51661 0.54329 0.79622 0.83037 0.84062 0.99975 1.01219 1.19202 1.4731 1.51461 1.54334 3.47836 4.11576 4.84298 
15 0.01767 0.10243 0.3158 0.48994 0.51775 0.79078 0.82508 0.83583 0.99243 1.00393 1.46729 1.51012 1.66087 1.85361 4.34755 
11 0.0205 0.11305 0.17832 0.33485 0.5213 0.80232 0.8359 0.85182 1.00703 1.47872 1.51671 
18 0.01617 0.10633 0.17589 0.32667 0.51429 0.54531 0.7968 0.83185 0.84196 1.001 1.01373 1.18742 1.47589 1.51344 1.67114 1.86198 4.11508 4.36012 
12 0.00784 0.10316 0.18001 0.3379 0.52012 0.58374 0.8024 0.83813 0.87593 1.00861 1.47775 1.51645 
6 0.00809 0.11636 0.80293 0.84274 1.00825 1.47905 
10 0.01271 0.1094 0.48633 0.56393 0.79727 0.83788 0.98239 1.00869 1.47211 1.52574 
10 0.00856 0.10724 0.48757 0.54709 0.79625 0.83132 0.84487 0.99984 1.47175 1.51986 
14 0.00943 0.04532 0.12777 0.18689 0.3419 0.5234 0.54611 0.81148 0.84096 0.85646 1.01018 1.21498 1.51777 1.53645 
9 0.01877 0.11006 0.48957 0.79381 0.82872 0.85366 0.99526 1.46989 4.81574 
11 0.01914 0.1043 0.179 0.32998 0.51485 0.79237 0.83073 0.84191 0.98212 1.0051 1.46847 
12 0.01151 0.10011 0.3391 0.4851 0.52696 0.79539 0.83561 0.84589 0.98186 1.00761 1.03335 1.47323 
17 0.01442 0.10482 0.17074 0.32154 0.50988 0.79363 0.82714 0.83827 0.99526 1.00996 1.47138 1.50983 1.66581 1.85593 4.1043 4.34714 4.82359 
18 0.01808 0.10701 0.17313 0.32255 0.51281 0.55516 0.79902 0.83093 0.84936 0.99902 1.20819 1.48423 1.51945 1.66873 1.85887 4.10968 4.35299 4.82651 
11 0.01846 0.10602 0.32961 0.49004 0.52087 0.79457 0.8303 0.84409 0.99746 1.01443 1.47027 
14 0.01632 0.10432 0.17261 0.32341 0.51139 0.79302 0.82763 0.8391 0.99588 1.01078 1.46991 1.51229 1.86035 4.35448 
15 0.01437 0.10245 0.1966 0.48123 0.52077 0.5561 0.79427 0.83111 0.84218 0.99977 1.01869 1.22144 1.47076 1.51496 1.54013 
26 0.01584 0.09951 0.17212 0.19992 0.32469 0.33687 0.51393 0.53685 0.79447 0.82985 0.83918 0.86074 1.0005 1.01149 1.18332 1.2312 1.47396 1.51213 1.54328 1.67066 1.86093 2.35 3.46619 4.10658 4.35132 4.82773 
25 0.01637 0.10146 0.1711 0.19674 0.32403 0.34046 0.51171 0.53046 0.79645 0.82952 0.83896 0.99845 1.00819 1.18242 1.23047 1.47876 1.51209 1.54018 1.66688 1.85865 2.34956 3.3264 4.10634 4.35076 4.82839 
10 0.01557 0.10055 0.47441 0.78458 0.82233 0.96421 0.99578 1.46076 1.5403 4.799 
20 0.0085 0.09943 0.17547 0.32848 0.49705 0.51748 0.54008 0.7975 0.83061 0.84024 0.87039 1.00094 1.01285 1.20038 1.48176 1.51285 1.53303 1.68107 4.11054 4.83306 
12 0.0126 0.10271 0.47285 0.54259 0.79246 0.83769 0.85493 0.97724 1.00938 1.46965 1.52258 4.80823 
14 0.01737 0.10584 0.17707 0.33328 0.50977 0.53823 0.79603 0.83066 0.84166 0.9991 1.01172 1.47114 1.51633 1.5521 
9 0.02109 0.11588 0.50142 0.53895 0.80165 0.83581 0.89252 1.00454 1.4819 
14 0.01459 0.0983 0.32069 0.47751 0.53398 0.78636 0.82447 0.84238 0.9761 0.99831 1.46258 1.51793 4.3482 4.82702 
10 0.01938 0.10661 0.33051 0.49808 0.79331 0.82923 0.84202 0.994 1.00745 1.47029 
13 0.01708 0.10288 0.33269 0.47878 0.52199 0.79231 0.83392 0.84387 0.97723 1.00596 1.02984 1.47014 1.53578 
14 0.01562 0.11348 0.18413 0.34257 0.52485 0.5549 0.80734 0.84039 0.85672 1.00886 1.0376 1.1952 1.52124 1.55505 
9 0.02251 0.11577 0.34066 0.55815 0.80238 0.84269 1.01182 1.47569 1.55157 
13 0.01614 0.10222 0.31791 0.50581 0.78876 0.8231 0.83975 0.9904 1.46483 1.50881 1.85268 4.34701 4.82629 
15 0.01585 0.10427 0.18217 0.33563 0.51845 0.55292 0.796 0.83481 0.84728 1.00268 1.01826 1.20328 1.47248 1.51569 1.54938 
20 0.0122 0.10218 0.16214 0.3141 0.50409 0.52281 0.79532 0.82367 0.83636 0.99192 1.0073 1.17474 1.50122 1.53659 1.65737 1.8491 2.34223 4.10541 4.34045 4.81617 
12 0.01162 0.11152 0.33798 0.51294 0.53619 0.80468 0.83565 0.84682 1.00386 1.01664 1.48697 1.52828 
23 0.01101 0.09907 0.16633 0.31745 0.3285 0.50756 0.53166 0.79278 0.82651 0.83599 0.8591 0.99587 1.00595 1.4701 1.50898 1.66049 1.85296 2.34301 2.82938 3.32199 4.10369 4.34609 4.82058 
15 0.01224 0.10581 0.17488 0.3249 0.51176 0.53149 0.7977 0.82961 0.84119 0.99875 1.01627 1.19019 1.50502 1.52051 4.82899 
21 0.01871 0.10662 0.16545 0.31617 0.33677 0.50756 0.79996 0.82655 0.84371 0.99445 1.01857 1.17311 1.50594 1.6594 1.85131 2.20041 2.34333 3.31944 4.09999 4.34373 4.81929 
21 0.0126 0.09982 0.16186 0.31419 0.50409 0.78838 0.82141 0.83475 0.99004 1.17016 1.46725 1.50223 1.65746 1.84823 2.33815 2.82729 3.31408 3.45325 4.09554 4.34003 4.81614 
9 0.01881 0.10972 0.21853 0.48663 0.53582 0.79878 0.8432 1.46917 1.52584 
10 0.01389 0.10763 0.48094 0.54275 0.79503 0.83976 0.97759 1.0153 1.46973 1.52843 
17 0.01619 0.10478 0.17801 0.3292 0.34997 0.5179 0.5462 0.79877 0.83599 0.84681 1.0046 1.019 1.18874 1.47548 1.51782 1.68017 1.86987 
18 0.01338 0.09989 0.18343 0.33194 0.48184 0.51872 0.53664 0.79298 0.83437 0.84355 0.97765 1.00628 1.02676 1.19283 1.23529 1.47251 1.51694 1.53757 
15 0.02012 0.10296 0.17266 0.32084 0.50677 0.52628 0.79272 0.82627 0.8375 0.99511 1.01046 1.4684 1.50939 1.54494 1.85873 
24 0.01864 0.10311 0.16437 0.31611 0.32869 0.50735 0.52403 0.79615 0.82626 0.83726 0.99492 1.00698 1.1734 1.33695 1.50441 1.65951 1.85126 2.19726 2.34161 2.82707 3.31696 4.10106 4.3433 4.81881 
15 0.00659 0.09559 0.17586 0.32365 0.49108 0.51394 0.78952 0.82676 0.83758 0.98031 1.00007 1.46552 1.51309 1.66974 4.82379 
8 0.01918 0.10379 0.48298 0.78823 0.82702 0.96955 1.46288 4.78286 
12 0.01191 0.10503 0.18654 0.33789 0.52964 0.80159 0.84061 0.86036 1.00831 1.21977 1.47785 1.52869 
10 0.01454 0.11307 0.32469 0.51457 0.79906 0.83091 0.85259 1.00033 1.47904 1.51793 
18 0.01076 0.09482 0.18226 0.33395 0.5225 0.61481 0.8001 0.83914 0.85437 1.00706 1.03073 1.18753 1.2254 1.48167 1.52463 2.24815 3.47048 4.11439 
20 0.01428 0.10238 0.1751 0.32597 0.34161 0.51498 0.5344 0.79581 0.83212 0.84304 1.00114 1.01557 1.18562 1.22366 1.47649 1.51376 1.53468 3.46694 4.10808 4.83032 
9 0.01618 0.12001 0.53778 0.80118 0.8361 0.86117 1.00675 1.48095 1.54222 
16 0.05425 0.12567 0.16566 0.31547 0.50462 0.79205 0.82347 0.83575 0.99175 1.00657 1.17645 1.49875 1.657 1.85057 4.34157 4.81733 
12 0.01855 0.10313 0.34087 0.48134 0.5259 0.79212 0.83495 0.84771 0.9786 1.00647 1.46884 1.52603 
18 0.01866 0.10562 0.17301 0.32273 0.51065 0.52994 0.79594 0.82987 0.84024 0.99831 1.00989 1.18147 1.47653 1.51101 1.66606 1.85843 2.34806 4.82656 
19 0.01653 0.10072 0.17739 0.33087 0.48263 0.51918 0.55055 0.79289 0.83367 0.84364 0.9819 1.00588 1.18541 1.22846 1.47126 1.51657 1.54354 4.11062 4.83478 
35 0.02005 0.10677 0.16952 0.18298 0.32244 0.33417 0.51282 0.53099 0.65655 0.80817 0.83158 0.84197 1.00007 1.01415 1.1764 1.2013 1.34118 1.50967 1.52923 1.66599 1.8582 2.08023 2.20507 2.34596 2.6614 2.83365 3.00146 3.17269 3.32104 3.45701 3.60435 4.10397 4.34973 4.52482 4.82523 
24 0.01653 0.0948 0.16743 0.31864 0.32934 0.48834 0.51161 0.53715 0.7879 0.82544 0.83581 0.99303 1.00373 1.17966 1.46448 1.50898 1.66413 1.85315 2.34452 3.32113 3.46109 4.10277 4.3466 4.82194 
15 0.01171 0.09714 0.18083 0.33019 0.47705 0.51741 0.54213 0.78938 0.83293 0.84329 0.97664 1.00561 1.46619 1.51473 1.53842 
23 0.01539 0.08976 0.15397 0.16917 0.31004 0.32038 0.50022 0.78038 0.81796 0.82842 0.96621 0.99203 1.17332 1.45831 1.507 1.65502 1.84602 2.33766 2.8245 3.31833 4.09606 4.33835 4.8146 
12 0.00722 0.09534 0.34147 0.48921 0.54069 0.79564 0.83845 0.98043 1.01125 1.216 1.4712 1.52542 
11 0.01201 0.10627 0.47954 0.5205 0.79389 0.83073 0.84305 0.98671 1.00545 1.46984 1.51823 
22 0.01179 0.08843 0.15531 0.1689 0.31008 0.48242 0.50727 0.77942 0.81705 0.82741 0.96524 0.99057 1.1804 1.45724 1.50229 1.52303 1.65655 1.84515 2.34084 4.09558 4.3371 4.81434 
15 0.01056 0.09967 0.17757 0.33123 0.49099 0.5207 0.55908 0.79494 0.83216 0.84342 1.00178 1.02595 1.18865 1.47096 1.5172 
11 0.02114 0.11388 0.19793 0.32752 0.51921 0.80356 0.83424 0.95122 1.00363 1.49207 1.51642 
19 0.00782 0.09951 0.17699 0.21998 0.33211 0.51715 0.53622 0.80318 0.83384 0.845 1.00408 1.02268 1.1865 1.22353 1.51229 1.52951 1.69197 2.23648 3.46818 
15 0.00821 0.09321 0.17903 0.32698 0.47943 0.51257 0.55118 0.78588 0.82318 0.83439 0.99035 1.00437 1.21197 1.4627 1.51156 
8 0.01259 0.10949 0.49278 0.79369 0.82966 0.98075 1.00894 1.4722 
10 0.01627 0.10612 0.48451 0.5176 0.79271 0.82698 0.83994 0.99439 1.01395 1.47082 
11 0.00968 0.10847 0.33564 0.5164 0.55451 0.79983 0.8363 0.88215 1.00401 1.47503 1.52994 
11 0.01139 0.10733 0.4855 0.51567 0.79499 0.82958 0.84164 0.99706 1.01183 1.47279 1.52044 
38 0.01074 0.09684 0.16446 0.17349 0.19513 0.31874 0.32671 0.33926 0.51056 0.52094 0.53965 0.65809 0.8033 0.82916 0.83802 0.86239 0.99814 1.00763 1.17486 1.19154 1.33824 1.50775 1.5224 1.66241 1.85426 2.20114 2.24287 2.34513 2.83119 2.99984 3.18007 3.31826 3.45669 3.60176 4.10328 4.34812 4.82186 4.83831 
12 0.00878 0.11096 0.2057 0.34711 0.52071 0.80472 0.83404 0.85485 1.00251 1.22288 1.51347 1.54961 
27 0.01263 0.10473 0.16936 0.18332 0.32275 0.33606 0.51097 0.52384 0.5516 0.80636 0.83043 0.84065 0.99866 1.01041 1.1762 1.19536 1.50822 1.52623 1.66563 1.85955 2.21015 2.34968 3.32205 3.46456 4.11016 4.35244 4.82609 
17 0.01576 0.10101 0.17213 0.32105 0.4954 0.51541 0.6192 0.79374 0.82751 0.83758 0.99596 1.00615 1.46856 1.5105 1.53985 1.66221 1.85724 
39 0.01209 0.09912 0.17377 0.18324 0.32681 0.33587 0.51607 0.52954 0.65897 0.79764 0.83268 0.84178 0.86261 1.00241 1.01204 1.18085 1.19376 1.22802 1.34558 1.51202 1.52634 1.67381 1.86251 2.08578 2.21675 2.35064 2.65392 2.83877 3.00532 3.17778 3.32518 3.4593 3.48778 3.60695 4.107 4.35405 4.52603 4.68221 4.8291 
9 0.02135 0.11765 0.49646 0.80219 0.84574 0.98668 1.01635 1.47794 1.5478 
15 0.01986 0.11235 0.18322 0.33356 0.52081 0.5438 0.8038 0.83776 0.85163 1.0074 1.04948 1.2054 1.513 1.53058 1.68939 
10 0.01157 0.10858 0.48734 0.79535 0.83426 0.84881 0.98153 1.00703 1.47257 1.54612 
12 0.01005 0.10447 0.33732 0.49064 0.52273 0.79564 0.83829 0.98209 1.00873 1.22886 1.47142 1.52349 
15 0.00711 0.10327 0.17973 0.33345 0.5172 0.55698 0.79742 0.83131 0.84636 1.00076 1.03336 1.18903 1.48198 1.51482 1.54876 
10 0.01019 0.11007 0.49521 0.51928 0.7973 0.82733 0.84694 0.99713 1.47728 1.51558 
11 0.01313 0.10288 0.47319 0.56257 0.79306 0.83869 0.85409 0.97708 1.00936 1.47034 1.53304 
15 0.02285 0.11481 0.17713 0.32906 0.51533 0.54188 0.80873 0.834 0.84696 1.00343 1.02422 1.19018 1.51145 1.53924 1.672 
11 0.01646 0.11108 0.48906 0.53033 0.79813 0.83521 0.85383 1.00303 1.04133 1.47752 1.51983 
27 0.00741 0.09486 0.16142 0.31466 0.33243 0.50403 0.53668 0.78778 0.82105 0.83114 0.99065 1.00329 1.16948 1.33544 1.47276 1.50223 1.65965 1.84993 2.33792 2.82612 3.16526 3.31394 3.44902 3.59627 4.09569 4.34134 4.81705 
11 0.01165 0.11478 0.1841 0.33349 0.51609 0.80725 0.83312 0.84766 1.00254 1.02816 1.5127 
23 0.01384 0.09764 0.1656 0.2595 0.31873 0.507 0.53088 0.79069 0.82524 0.83515 0.86787 0.99466 1.00682 1.2159 1.4692 1.50816 1.53378 1.66201 1.85303 2.34291 4.10158 4.34404 4.81988 
23 0.0153 0.10335 0.16732 0.31903 0.3343 0.50882 0.54734 0.79594 0.82755 0.83743 0.99633 1.00714 1.17891 1.34512 1.50461 1.66166 1.85425 2.34383 2.83187 3.31909 4.10397 4.3467 4.82206 
17 0.01831 0.10711 0.17812 0.32875 0.37567 0.51894 0.54643 0.79939 0.8342 0.8461 1.00298 1.01972 1.18955 1.48048 1.51707 1.54938 4.11592 
8 0.0199 0.10568 0.48285 0.78998 0.83473 0.97079 1.46433 4.78389 
28 0.02269 0.10682 0.16526 0.19914 0.31748 0.33227 0.50868 0.52719 0.80894 0.82892 0.8424 0.99605 1.01068 1.17308 1.21693 1.33665 1.50625 1.52548 1.66118 1.8527 2.20122 2.34255 2.829 3.31654 3.4576 4.10133 4.3448 4.8208 
16 0.00792 0.03152 0.11298 0.18251 0.33606 0.52407 0.55324 0.80057 0.8416 1.00863 1.1935 1.23201 1.47521 1.52251 4.11795 4.84495 
21 0.01104 0.09746 0.168 0.31924 0.33026 0.5024 0.51447 0.54448 0.79316 0.82816 0.83719 0.85374 0.99776 1.0069 1.17863 1.47017 1.51038 1.66283 1.85796 4.35806 4.82528 
31 0.02016 0.10183 0.16366 0.17458 0.31776 0.32985 0.50736 0.52639 0.65371 0.80387 0.82607 0.83678 0.9952 1.01055 1.17047 1.33505 1.50361 1.52748 1.66166 1.85341 2.20093 2.34062 2.82696 2.99291 3.16738 3.31486 3.45142 3.59799 4.09858 4.34495 4.81994 
14 0.01622 0.10177 0.17403 0.32019 0.50851 0.79002 0.82488 0.83641 0.9926 1.01153 1.46638 1.51002 1.8547 4.82259 
11 0.02457 0.11327 0.3272 0.51134 0.79754 0.82942 0.84437 0.99785 1.02287 1.50184 1.53069 
23 0.09457 0.15701 0.30999 0.49985 0.6451 0.79878 0.82058 0.98762 1.16522 1.32941 1.49656 1.65461 1.84549 2.19887 2.33395 2.82146 2.99034 3.16243 3.31 3.44554 4.09168 4.33822 4.81321 
22 0.00961 0.09505 0.17433 0.32688 0.34081 0.51483 0.54471 0.79189 0.83 0.83972 0.86036 1.00158 1.01261 1.18327 1.47025 1.51348 1.67466 1.8634 2.35234 4.10657 4.35542 4.82872 
22 0.01145 0.09677 0.16563 0.31827 0.49062 0.51073 0.78837 0.82451 0.83475 0.96428 0.99621 1.00951 1.17766 1.46704 1.50621 1.66108 1.85343 2.34396 3.45535 4.10061 4.3448 4.82111 
13 0.01468 0.10452 0.17595 0.32823 0.51519 0.54418 0.79525 0.8311 0.84158 1.00128 1.01678 1.47045 1.51176 
14 0.01722 0.10243 0.17766 0.32738 0.5129 0.54952 0.79259 0.83049 0.84495 0.99871 1.02008 1.46801 1.51192 1.55004 
12 0.0126 0.1007 0.16753 0.31954 0.50747 0.78915 0.82337 0.83647 0.99193 1.46374 1.50465 4.3477 
15 0.00722 0.10139 0.32128 0.48805 0.51304 0.7918 0.82649 0.83717 0.99378 1.00621 1.46765 1.50902 1.54708 1.66595 4.82642 
17 0.01386 0.09846 0.17781 0.32825 0.48406 0.51806 0.55195 0.79117 0.82988 0.84041 0.99628 1.00808 1.187 1.22912 1.46915 1.51579 1.54972 
15 0.02396 0.11951 0.17663 0.32888 0.51859 0.80878 0.83677 0.86156 1.00583 1.21783 1.51851 1.67335 1.86442 4.35908 4.83291 
11 0.0195 0.10621 0.47568 0.52583 0.7923 0.83444 0.84679 0.9776 1.0069 1.46933 1.52258 
13 0.01939 0.10508 0.18455 0.33721 0.51624 0.58253 0.79507 0.83186 0.84372 1.00093 1.0213 1.47023 1.51694 
9 0.00744 0.10411 0.48272 0.79054 0.82753 0.84868 0.97885 1.00079 1.46771 
19 0.01352 0.10104 0.17044 0.32183 0.50782 0.52145 0.79208 0.82742 0.83734 0.99575 1.00717 1.46753 1.50848 1.66614 1.85675 2.34607 4.10304 4.348 4.82361 
9 0.00958 0.10684 0.48343 0.58148 0.7955 0.837 0.98107 1.00826 1.47045 
23 0.01667 0.09724 0.16903 0.3222 0.48304 0.51253 0.78761 0.82657 0.83628 0.85557 0.98253 0.99998 1.01268 1.34536 1.46765 1.50905 1.66591 1.85801 2.34838 3.32158 4.10376 4.34941 4.82412 
18 0.01664 0.09749 0.1695 0.32227 0.48626 0.51334 0.55835 0.79003 0.82639 0.83828 0.99472 1.01065 1.21568 1.46604 1.51308 1.68142 4.10449 4.35989 
20 0.01122 0.10065 0.1675 0.31898 0.49924 0.51451 0.54844 0.79376 0.82688 0.83711 0.99556 1.00692 1.20786 1.47234 1.51516 1.66182 1.85422 4.10477 4.34535 4.82209 
8 0.00873 0.10804 0.4916 0.79564 0.84162 0.97779 1.46993 4.80395 
11 0.01649 0.10141 0.32887 0.48339 0.78703 0.82645 0.83948 0.97331 1.00089 1.46398 4.79937 
24 0.02143 0.10646 0.16827 0.19279 0.32058 0.33629 0.51067 0.52773 0.80602 0.82988 0.84317 0.99815 1.01483 1.17759 1.22328 1.50854 1.52863 1.66531 1.85587 2.2086 2.3464 4.11801 4.34777 4.82517 
9 0.00855 0.09976 0.47446 0.78515 0.82522 0.88857 0.97028 1.46193 4.77867 
21 0.01852 0.10609 0.17007 0.3202 0.50925 0.53354 0.79693 0.82859 0.84019 0.99731 1.01084 1.17968 1.49834 1.52 1.66286 1.85564 2.34616 3.32216 4.1037 4.34775 4.82355 
14 0.01038 0.10132 0.17666 0.32906 0.51257 0.53081 0.7943 0.83112 0.84224 0.99987 1.01588 1.20281 1.47117 1.51355 
12 0.01941 0.10756 0.18185 0.49128 0.52397 0.79594 0.83117 0.84166 1.00001 1.01472 1.47184 1.51571 
16 0.01093 0.10032 0.179 0.33305 0.49889 0.53154 0.79729 0.83551 0.84568 1.00395 1.01767 1.20628 1.47372 1.52409 2.24577 4.11564 
17 0.01092 0.11874 0.17459 0.32099 0.51081 0.54222 0.81431 0.83296 0.85696 0.99885 1.02234 1.21296 1.51126 1.66483 1.85658 4.34835 4.8239 
17 0.01123 0.10619 0.17317 0.32236 0.34099 0.51465 0.58956 0.80121 0.83091 0.84166 0.99954 1.01116 1.48097 1.51623 1.66872 1.8579 4.82835 
12 0.01444 0.10076 0.46765 0.78939 0.83307 0.84314 0.95586 1.00657 1.02582 1.46811 1.55288 4.78247 
13 0.01097 0.09077 0.18875 0.33614 0.52494 0.55736 0.80225 0.83947 0.85574 1.00912 1.21726 1.47782 1.52449 
10 0.02287 0.11939 0.49935 0.53615 0.80531 0.84057 0.96101 1.00931 1.48402 1.53186 
16 0.01638 0.10216 0.17739 0.32565 0.49631 0.51733 0.79334 0.82951 0.84042 0.99649 1.00868 1.18488 1.47003 1.51583 4.10842 4.82975 
11 0.01462 0.10027 0.46768 0.7869 0.8299 0.84157 0.96791 1.0033 1.46488 1.52171 4.78271 
14 0.00846 0.10247 0.32611 0.48793 0.51899 0.56772 0.79543 0.83031 0.84133 0.99957 1.01669 1.47112 1.51223 1.54424 
11 0.0193 0.10493 0.34073 0.48771 0.79086 0.83119 0.85673 0.98017 1.00869 1.46721 1.51877 
26 0.00912 0.10837 0.17072 0.19514 0.32372 0.33947 0.51237 0.53681 0.81398 0.83318 0.84762 1.00007 1.01527 1.17775 1.34346 1.50998 1.66981 1.85911 2.34697 2.83406 3.17668 3.32254 3.45831 4.10441 4.35036 4.82606 
7 0.01176 0.11889 0.79852 0.8381 0.98346 1.01209 1.47913 
12 0.00695 0.0315 0.11512 0.33767 0.52373 0.55573 0.80103 0.84055 0.86435 1.00846 1.47465 1.5273 
14 0.01691 0.10687 0.17637 0.32998 0.51642 0.61854 0.79762 0.83072 0.84142 1.00116 1.01636 1.18708 1.47992 1.51641 
9 0.02214 0.11467 0.51933 0.79626 0.83265 0.85746 1.00443 1.47403 1.5166 
10 0.02058 0.113 0.33673 0.51796 0.55469 0.80255 0.83664 1.00462 1.47518 1.52588 
18 0.00948 0.10286 0.16907 0.31866 0.5076 0.52988 0.79422 0.82664 0.84028 0.99514 1.01343 1.21713 1.47803 1.51126 1.54405 1.66365 1.85528 4.8242 
29 0.00674 0.09519 0.1643 0.31451 0.32417 0.50562 0.52108 0.78971 0.82406 0.8347 0.99273 1.0043 1.17207 1.22452 1.3364 1.47587 1.50798 1.65952 1.85105 2.20591 2.34078 2.82847 3.00133 3.17041 3.31588 3.45214 4.09927 4.34336 4.81978 
13 0.01136 0.10432 0.33345 0.49117 0.52057 0.79716 0.83313 0.84332 0.98277 1.00477 1.02008 1.4748 1.52756 
13 0.01614 0.11165 0.18454 0.3421 0.52313 0.60443 0.80451 0.83549 0.84769 1.00412 1.01951 1.23285 1.52258 
12 0.01694 0.10315 0.47117 0.52532 0.78941 0.82812 0.83934 0.97381 1.0033 1.46646 1.52106 4.81155 
16 0.00923 0.10367 0.17449 0.3254 0.51199 0.54253 0.79702 0.83051 0.84213 0.99919 1.01327 1.22653 1.47788 1.51729 1.67247 4.82875 
12 0.00858 0.10155 0.19021 0.34352 0.52875 0.79605 0.8406 0.98298 1.02019 1.19959 1.47161 1.52336 
15 0.01927 0.10333 0.18022 0.32386 0.50095 0.52765 0.79301 0.82818 0.8417 0.99632 1.01302 1.21899 1.47042 1.52645 4.35506 
12 0.0197 0.10949 0.48129 0.52496 0.79588 0.83563 0.85698 1.00249 1.06481 1.20629 1.47606 1.52275 
17 0.00895 0.10026 0.17056 0.32308 0.50243 0.51471 0.54514 0.79556 0.82946 0.83942 0.99875 1.01129 1.47057 1.50997 1.66633 1.85798 4.82487 
16 0.00954 0.10592 0.17947 0.33022 0.51797 0.55052 0.80648 0.83664 0.84941 1.00504 1.02119 1.18643 1.51663 1.67512 1.86914 4.11905 
30 0.0159 0.09862 0.16579 0.17681 0.31777 0.32743 0.50878 0.52021 0.55305 0.79552 0.82726 0.8365 0.85921 0.99671 1.00658 1.17706 1.33826 1.50569 1.52044 1.66133 1.85363 2.20712 2.34375 2.82958 2.99831 3.32035 3.45575 4.10192 4.346 4.82152 
26 0.01979 0.11171 0.17061 0.1851 0.32432 0.33797 0.51426 0.53302 0.81503 0.83464 0.84861 1.00166 1.0166 1.18033 1.22469 1.51298 1.55 1.66654 1.86003 2.22151 2.3501 3.32529 3.46128 4.10795 4.35175 4.82776 
11 0.0167 0.10669 0.33122 0.5008 0.51675 0.79561 0.83033 0.84536 0.99915 1.4704 1.51379 
24 0.01185 0.07711 0.13813 0.17822 0.1983 0.33115 0.34723 0.52003 0.54323 0.79624 0.83393 0.84264 0.85992 1.00497 1.01561 1.18642 1.21963 1.47458 1.51644 1.53419 1.68478 2.23846 3.47097 4.11256 
33 0.01809 0.10063 0.16886 0.18048 0.31952 0.32888 0.51166 0.52643 0.65709 0.79737 0.82948 0.83869 0.86032 0.99897 1.00875 1.17704 1.20302 1.34163 1.50911 1.52646 1.66367 1.85587 2.20992 2.34617 2.83357 3.00056 3.17472 3.32109 3.45726 3.60485 4.10387 4.34957 4.82506 
14 0.00898 0.10117 0.17657 0.331 0.51301 0.53426 0.79338 0.82937 0.84216 0.99967 1.19065 1.46854 1.51114 1.53182 
10 0.01465 0.10445 0.47798 0.78888 0.82822 0.84194 0.97422 1.00401 1.46617 1.5186 
11 0.01038 0.10608 0.48153 0.5212 0.79459 0.83041 0.84205 0.98709 1.00412 1.47098 1.51623 
11 0.01882 0.10589 0.32697 0.49469 0.51704 0.79432 0.8291 0.84396 0.99754 1.01387 1.4709 
8 0.00702 0.09704 0.47904 0.79079 0.96494 1.46562 3.75289 4.78117 
11 0.01048 0.10136 0.47347 0.51833 0.78798 0.8261 0.83787 0.97532 1.00429 1.46465 1.51033 
9 0.01726 0.10555 0.47842 0.78969 0.83541 0.97034 1.00793 1.46585 4.78594 
11 0.00751 0.10213 0.47706 0.51182 0.78981 0.82554 0.8374 0.99102 1.00462 1.46619 1.5182 
14 0.0123 0.10449 0.17243 0.32333 0.51093 0.57399 0.79729 0.82807 0.84989 0.99616 1.17949 1.48918 1.86063 4.10529 
11 0.0084 0.09296 0.46835 0.78837 0.83421 0.85046 0.96833 1.00645 1.4663 1.53181 4.78268 
17 0.02072 0.10609 0.17482 0.32708 0.51371 0.5405 0.79624 0.83111 0.84484 0.99978 1.02001 1.1855 1.23068 1.50951 1.53447 2.23463 4.10849 
12 0.02029 0.1045 0.33536 0.49069 0.51446 0.79269 0.82818 0.83953 0.99581 1.00999 1.46862 1.51042 
13 0.0105 0.10093 0.17447 0.32274 0.51077 0.79024 0.82629 0.83795 0.9929 1.00747 1.46604 1.51478 1.86012 
11 0.01741 0.10163 0.47344 0.78546 0.82441 0.8442 0.96977 1.0019 1.46297 1.52136 4.80866 
15 0.01562 0.10806 0.17434 0.32446 0.51256 0.54001 0.80059 0.83077 0.8455 0.99933 1.02073 1.18415 1.5095 1.66715 4.35614 
14 0.02042 0.10315 0.31831 0.49678 0.51565 0.79134 0.82454 0.83859 0.99275 1.46602 1.50814 1.85131 4.34355 4.81959 
24 0.00658 0.02953 0.11079 0.1732 0.18674 0.32579 0.33749 0.51576 0.53601 0.80254 0.83348 0.84338 1.00254 1.01256 1.18418 1.22063 1.51088 1.53047 1.66805 1.86081 2.3522 3.33096 4.1155 4.82959 
19 0.01412 0.10401 0.17833 0.33084 0.50286 0.51961 0.54536 0.79746 0.83274 0.84328 1.00346 1.0486 1.20834 1.47509 1.51464 1.53594 1.68158 4.11371 4.84242 
18 0.00872 0.09786 0.17296 0.32726 0.48901 0.51572 0.54184 0.79296 0.8293 0.83922 1.00072 1.18484 1.22513 1.46915 1.511 1.53097 4.10647 4.82785 
10 0.01971 0.10398 0.47685 0.78784 0.82842 0.85085 0.97167 1.00804 1.46557 4.7944 
29 0.01555 0.10253 0.16329 0.17722 0.31608 0.32685 0.50713 0.53273 0.80092 0.82631 0.83684 0.99456 1.00672 1.17168 1.3357 1.50442 1.53587 1.65931 1.85094 2.06957 2.19787 2.33985 2.82533 2.99248 3.31576 3.45239 4.09776 4.34259 4.8182 
14 0.02111 0.10939 0.17951 0.32807 0.3622 0.51643 0.54115 0.80452 0.83304 0.84479 1.00238 1.02288 1.50238 1.52142 
8 0.0098 0.11567 0.79545 0.83141 0.85244 1.00202 1.47515 1.52629 
22 0.02033 0.09625 0.15757 0.30905 0.49831 0.78339 0.81774 0.83029 0.98583 1.16652 1.2112 1.33298 1.46898 1.50107 1.65307 1.84359 2.33348 2.82105 3.31029 4.09148 4.33514 4.81121 
27 0.01916 0.10151 0.16884 0.32103 0.33839 0.51108 0.53383 0.79323 0.82778 0.8381 0.99622 1.0104 1.17768 1.34392 1.47606 1.51034 1.5451 1.66628 1.85722 2.21067 2.34535 3.17304 3.32136 3.45708 4.10209 4.34766 4.82395 
11 0.06048 0.13063 0.32026 0.50678 0.78693 0.82149 0.9699 0.99553 1.46251 1.51068 4.3456 
10 0.0151 0.1089 0.48337 0.53841 0.79598 0.83564 0.86354 1.00779 1.4707 1.52833 
27 0.01871 0.10222 0.17218 0.19102 0.3249 0.33641 0.5135 0.5288 0.7967 0.8311 0.84106 0.99977 1.0117 1.1783 1.20657 1.47942 1.51158 1.53164 1.67012 1.86034 2.22933 2.34866 3.32479 3.4661 4.10569 4.35028 4.82702 
14 0.02043 0.10529 0.32044 0.49737 0.52552 0.79368 0.82717 0.84275 0.99525 1.01767 1.4734 1.54094 1.85629 4.35125 
35 0.01441 0.09828 0.16747 0.17722 0.32105 0.33178 0.51017 0.52366 0.65324 0.79527 0.82762 0.83718 0.99717 1.00899 1.17368 1.18559 1.33964 1.50641 1.52071 1.66466 1.8567 2.08519 2.20484 2.34422 2.64973 2.83397 2.99991 3.17081 3.31852 3.45539 3.60109 4.10258 4.35063 4.52059 4.82352 
21 0.01394 0.09485 0.16099 0.31176 0.49314 0.50823 0.78513 0.82022 0.83111 0.98802 1.00008 1.46044 1.50235 1.65573 1.84597 2.33757 2.82747 3.31556 4.09552 4.33813 4.81476 
11 0.01377 0.10402 0.47655 0.53159 0.79085 0.82776 0.84237 0.9919 1.0102 1.46706 1.51565 
14 0.01283 0.10703 0.17886 0.33044 0.51953 0.55432 0.80053 0.8362 0.84769 1.00584 1.0253 1.23326 1.48087 1.52468 
23 0.01541 0.10037 0.17282 0.19308 0.32666 0.34823 0.51451 0.53454 0.7952 0.83075 0.84147 1.00183 1.18171 1.21768 1.47177 1.51133 1.52927 1.68118 1.86826 3.47084 4.10681 4.36456 4.82881 
10 0.0116 0.09387 0.4661 0.78087 0.81872 0.83475 0.9605 0.9991 1.45915 4.77427 
8 0.02168 0.11347 0.49501 0.79749 0.84142 0.982 1.47156 4.80748 
32 0.01548 0.09313 0.16201 0.17158 0.31482 0.32335 0.33794 0.50717 0.5227 0.78896 0.82341 0.83371 0.9926 1.00407 1.17075 1.33447 1.46572 1.50614 1.52732 1.65877 1.84991 2.19812 2.33955 2.82621 2.99333 3.16709 3.31438 3.4512 3.59834 4.09778 4.34208 4.8182 
41 0.00978 0.09225 0.15354 0.16231 0.3065 0.31471 0.33535 0.498 0.51212 0.63579 0.79791 0.81796 0.82846 0.98556 0.99746 1.15989 1.17008 1.32395 1.4955 1.51799 1.65024 1.66641 1.84204 1.85741 2.05992 2.18787 2.33045 2.63161 2.81585 2.98183 3.15592 3.30434 3.44002 3.58529 3.7593 4.08835 4.33394 4.49912 4.63168 4.80966 4.82875 
8 0.07712 0.17197 0.33378 0.7922 0.82585 0.99191 1.46816 1.51745 
10 0.02139 0.11474 0.33157 0.51832 0.80073 0.83564 0.85409 1.00607 1.47826 1.51578 
17 0.01596 0.10259 0.18004 0.33113 0.48735 0.52092 0.57893 0.79595 0.8329 0.84198 0.85668 1.0024 1.01144 1.05162 1.47404 1.52763 1.68112 
18 0.01419 0.10356 0.18188 0.32943 0.35137 0.51712 0.53724 0.79794 0.83394 0.84506 1.00287 1.01731 1.1937 1.47435 1.51744 1.54316 2.23206 4.84814 
32 0.02308 0.10479 0.1642 0.18562 0.31676 0.33052 0.50794 0.52853 0.65549 0.80984 0.82854 0.84136 0.99556 1.00938 1.17173 1.23306 1.33624 1.50658 1.52929 1.6605 1.85204 2.20113 2.34106 2.66436 2.82732 2.99513 3.16989 3.31613 3.45339 4.09942 4.34416 4.81986 
8 0.02265 0.11144 0.49171 0.79555 0.84107 0.97873 1.46964 4.80382 
24 0.01529 0.10416 0.16728 0.31838 0.33226 0.50986 0.79459 0.82793 0.83867 0.99647 1.00838 1.1761 1.34181 1.48368 1.53858 1.66174 1.85395 2.20862 2.345 2.83052 3.32537 4.10455 4.34593 4.82175 
15 0.01899 0.10181 0.16939 0.3224 0.50995 0.78968 0.82523 0.83641 0.9939 1.00978 1.18468 1.46753 1.50891 1.67418 4.82794 
23 0.01129 0.09825 0.17623 0.19371 0.33035 0.34445 0.51845 0.53662 0.80311 0.83486 0.84439 0.87558 1.00422 1.01468 1.18636 1.22317 1.51595 1.54265 1.6732 1.8677 4.11095 4.36012 4.83353 
22 0.009 0.09657 0.16993 0.32292 0.34741 0.50876 0.52396 0.79091 0.82669 0.8369 0.97911 0.99982 1.01976 1.18195 1.23295 1.47086 1.51049 1.5366 3.45986 4.10602 4.35453 4.83203 
13 0.01187 0.09804 0.33344 0.47236 0.51994 0.7881 0.83336 0.84762 0.97227 1.00557 1.46553 1.52918 4.78924 
15 0.01185 0.10644 0.17637 0.32568 0.5103 0.52258 0.79832 0.83037 0.84059 0.99868 1.00989 1.47689 1.51082 1.67043 1.86298 
16 0.01584 0.10514 0.17365 0.32731 0.51534 0.79436 0.83256 0.84367 0.98622 1.00503 1.18189 1.47171 1.51428 1.6724 1.86587 4.82851 
33 0.0189 0.09473 0.16144 0.17384 0.31444 0.32469 0.50537 0.51865 0.64923 0.79077 0.82264 0.83237 0.99172 1.00324 1.16998 1.21106 1.33383 1.50168 1.51662 1.65842 1.84924 2.07141 2.19888 2.33832 2.82477 2.99146 3.16564 3.31325 3.45012 3.5957 4.09628 4.34109 4.81702 
19 0.01515 0.10121 0.16973 0.3215 0.50072 0.51804 0.65931 0.79319 0.82632 0.83813 0.9959 1.01628 1.18231 1.47245 1.51163 3.45891 4.106 4.35789 4.84625 
17 0.01738 0.11295 0.18223 0.33531 0.52317 0.56145 0.80512 0.83794 0.84917 1.00781 1.02669 1.1929 1.5168 1.543 1.68482 4.11751 4.85229 
31 0.01178 0.09538 0.16368 0.17468 0.31589 0.32532 0.50758 0.52093 0.54995 0.79208 0.82542 0.8359 0.99462 1.00547 1.17519 1.22124 1.33841 1.47836 1.50851 1.53406 1.66106 1.85156 2.21294 2.34196 2.8307 3.17235 3.31768 3.45608 4.10013 4.3436 4.81969 
15 0.01959 0.10593 0.17883 0.32444 0.51111 0.7942 0.82941 0.84053 0.99659 1.00893 1.47013 1.52323 1.66917 1.86053 4.35075 
9 0.02046 0.10946 0.33207 0.52054 0.79557 0.83431 1.0015 1.46866 1.52509 
19 0.0092 0.06929 0.13751 0.18155 0.33514 0.52399 0.55817 0.80028 0.83809 0.85319 1.00757 1.19149 1.23224 1.47779 1.52064 1.55886 3.47422 4.11338 4.85279 
23 0.01736 0.10466 0.17066 0.18865 0.3234 0.33581 0.51314 0.54433 0.79946 0.83047 0.8401 0.87726 1.00011 1.01225 1.1834 1.50793 1.53394 1.66642 1.85894 2.34685 4.10551 4.35063 4.82538 
11 0.01551 0.10466 0.47466 0.78981 0.83036 0.84277 0.97287 1.00392 1.46739 1.53855 4.80479 
8 0.00806 0.10799 0.48934 0.79607 0.83607 0.9786 1.00926 1.47163 
11 0.01624 0.10182 0.47026 0.78878 0.83449 0.84803 0.96785 1.00725 1.46681 1.52806 4.78356 
37 0.01761 0.09619 0.16215 0.17178 0.31452 0.32252 0.50641 0.52112 0.6483 0.79249 0.82453 0.83429 0.99359 1.0042 1.17006 1.18293 1.3343 1.50329 1.52172 1.65889 1.67967 1.85037 1.87401 2.07136 2.19778 2.33968 2.64625 2.82544 2.9917 3.16653 3.3147 3.45059 3.59588 4.09882 4.34313 4.52181 4.81842 
10 0.01191 0.10632 0.48044 0.5467 0.79381 0.83205 0.85109 0.99961 1.46863 1.52715 
12 0.01339 0.10226 0.32445 0.48608 0.51361 0.79107 0.82791 0.83854 0.99355 1.00683 1.46691 1.51109 
27 0.01274 0.10088 0.1637 0.31516 0.32447 0.5069 0.52835 0.79339 0.82534 0.83513 0.87444 0.99461 1.00554 1.17096 1.335 1.50416 1.65904 1.85124 2.19825 2.34076 2.82586 2.99359 3.31505 3.45304 4.0985 4.34334 4.81864 
28 0.01905 0.09543 0.16108 0.17542 0.31337 0.32415 0.50508 0.78737 0.82212 0.8329 0.99077 1.0026 1.1696 1.33418 1.46567 1.5063 1.65788 1.84817 2.20032 2.33836 2.82518 2.99352 3.17028 3.31403 3.45216 4.09679 4.34047 4.8166 
14 0.0189 0.11213 0.17076 0.32249 0.51037 0.53391 0.80608 0.83077 0.86458 0.99809 1.1842 1.50928 1.54164 1.66915 
9 0.02279 0.10988 0.48904 0.794 0.83219 0.85241 0.99551 1.01398 1.47282 
12 0.01798 0.1108 0.33913 0.49392 0.5275 0.8011 0.84095 0.85645 1.00952 1.03042 1.4767 1.53129 
7 0.01325 0.11685 0.80208 0.84658 0.98387 1.01727 1.47897 
21 0.02762 0.10531 0.16497 0.31623 0.50644 0.53428 0.79622 0.82506 0.84026 0.99358 1.0133 1.17627 1.50393 1.53273 1.664 1.85132 2.34102 3.31834 4.09978 4.34257 4.81914 
12 0.01609 0.10058 0.18263 0.34065 0.49069 0.53412 0.79161 0.83385 0.97567 1.00606 1.46659 1.52592 
10 0.00682 0.10249 0.47879 0.78931 0.82824 0.84467 0.97509 1.00272 1.46669 4.80474 
10 0.00711 0.1033 0.47856 0.54433 0.79214 0.8299 0.84421 0.99993 1.46687 1.51318 
11 0.01691 0.10995 0.32556 0.50839 0.79668 0.82928 0.84058 0.997 1.00957 1.47849 1.6698 
15 0.01214 0.11003 0.17508 0.32635 0.51561 0.80097 0.83181 0.84608 1.00099 1.02854 1.18149 1.51101 1.67975 1.86324 4.8275 
9 0.0131 0.10564 0.48347 0.79098 0.83159 0.85217 0.97682 1.00416 1.46837 
14 0.01718 0.11258 0.17958 0.33494 0.527 0.80241 0.83963 1.00638 1.18915 1.23195 1.49083 1.52434 4.12286 4.83915 
13 0.00978 0.1091 0.17733 0.33509 0.51808 0.59013 0.80529 0.83438 1.0043 1.20002 1.5075 1.52869 4.11408 
12 0.01937 0.11422 0.18912 0.34638 0.53209 0.80383 0.8449 0.8685 1.01293 1.20792 1.47966 1.53065 
14 0.00902 0.09941 0.17305 0.32404 0.5085 0.52651 0.79115 0.82567 0.83665 0.99538 1.00955 1.18232 1.46861 1.50941 
21 0.07897 0.14479 0.16285 0.31007 0.47741 0.50351 0.77896 0.81634 0.82614 0.96644 0.98943 1.17223 1.45688 1.49935 1.65427 1.8441 2.33488 3.31444 4.09273 4.3357 4.812 
8 0.01005 0.11528 0.53572 0.80354 0.84211 1.0097 1.47821 1.52935 
11 0.01229 0.1065 0.47997 0.52073 0.79401 0.83255 0.84985 0.99877 1.02466 1.47053 1.51974 
11 0.01605 0.11077 0.33694 0.49763 0.5318 0.80035 0.83614 0.84809 1.00329 1.01742 1.4767 
12 0.01276 0.10848 0.17912 0.32831 0.51589 0.5472 0.80143 0.83246 0.84467 1.0033 1.47744 1.51643 
14 0.01632 0.10574 0.1738 0.32505 0.51133 0.53624 0.7972 0.82869 0.84045 0.99808 1.01666 1.18898 1.50223 1.51816 
17 0.01116 0.1066 0.17019 0.32302 0.5108 0.53388 0.80122 0.82869 0.84371 0.99881 1.17961 1.50284 1.5208 1.86762 3.46074 4.10344 4.82921 
13 0.01735 0.09875 0.33397 0.47287 0.52314 0.78768 0.83119 0.84308 0.97221 1.00495 1.46499 1.51886 4.79086 
10 0.01615 0.11582 0.5288 0.8029 0.83971 0.85145 1.01031 1.03257 1.4809 1.55466 
19 0.00847 0.09809 0.16435 0.31606 0.5038 0.78671 0.822 0.83298 0.98859 1.00146 1.17387 1.4643 1.50347 1.65983 1.85152 3.32042 3.45343 4.34364 4.82141 
12 0.00856 0.10879 0.32108 0.51078 0.79706 0.82893 0.84686 0.99623 1.02009 1.50373 1.85612 4.34777 
19 0.01678 0.10078 0.17481 0.32671 0.48833 0.51588 0.54134 0.79414 0.83101 0.84071 0.99919 1.01044 1.19036 1.47009 1.51437 1.54387 1.86298 3.33025 4.10708 
11 0.01878 0.10641 0.47967 0.54182 0.7929 0.8286 0.84186 0.99425 1.00738 1.46925 1.53185 
12 0.00814 0.10178 0.33234 0.49367 0.51893 0.55444 0.79893 0.83591 0.85571 1.00675 1.47286 1.51566 
16 0.01729 0.10597 0.1735 0.32754 0.51285 0.79443 0.83035 0.84185 0.99865 1.01396 1.47083 1.51218 1.67528 4.10591 4.35463 4.82698 
9 0.02368 0.11384 0.55243 0.79564 0.8334 0.87431 1.00352 1.47261 1.54149 
14 0.01095 0.10258 0.18101 0.32913 0.51201 0.54298 0.79458 0.82975 0.84161 0.99852 1.01329 1.18918 1.47288 1.51321 
19 0.01568 0.10503 0.17334 0.32605 0.51482 0.55218 0.79542 0.83167 0.84337 1.00064 1.02003 1.19096 1.47308 1.51248 1.54026 1.67421 1.86554 4.10857 4.82784 
14 0.01187 0.10839 0.17461 0.32179 0.51067 0.79893 0.82972 0.84093 0.99789 1.01072 1.4863 1.66299 1.85634 4.82908 
17 0.01519 0.10672 0.17536 0.32716 0.51485 0.57691 0.79772 0.83066 0.84064 0.8835 1.00234 1.01885 1.47942 1.51308 1.6723 1.8632 4.832 
13 0.01539 0.11232 0.18291 0.33469 0.52201 0.54735 0.80535 0.84016 0.85445 1.00876 1.02986 1.1992 1.52251 
24 0.01633 0.0996 0.16165 0.31291 0.50246 0.53551 0.78968 0.82219 0.83433 0.99079 1.00599 1.1708 1.47334 1.50493 1.65678 1.84799 2.19834 2.33856 2.8285 2.99442 3.31621 4.09712 4.34018 4.81653 
11 0.02007 0.11427 0.49252 0.52432 0.80097 0.8346 0.84764 1.00273 1.01811 1.48257 1.52646 
11 0.00848 0.10473 0.18285 0.33189 0.52074 0.80006 0.83587 0.85251 1.0032 1.02644 1.47875 
8 0.0137 0.1094 0.49212 0.79337 0.82936 0.85911 0.99632 1.47036 
17 0.01128 0.11326 0.17951 0.33784 0.52225 0.56309 0.81112 0.83846 0.86846 1.00757 1.20475 1.51785 1.55855 1.69065 2.24028 4.69748 4.86715 
15 0.0083 0.1013 0.17893 0.33093 0.51838 0.54551 0.79956 0.83549 0.85031 1.00411 1.02775 1.19775 1.48182 1.52282 1.67791 
14 0.01861 0.10565 0.1755 0.32683 0.51493 0.79391 0.82932 0.84274 0.99827 1.02177 1.22128 1.47416 1.51125 1.54082 
22 0.00729 0.09144 0.17461 0.19558 0.32846 0.35466 0.51653 0.53769 0.79596 0.8328 0.84373 1.00194 1.01785 1.18281 1.22198 1.4748 1.51286 1.53014 1.6862 3.4681 4.10908 4.39517 
10 0.0092 0.08619 0.33751 0.52431 0.80148 0.84128 0.86439 1.01141 1.47647 1.53291 
16 0.01437 0.10015 0.17064 0.32046 0.50652 0.78852 0.82399 0.83506 0.98978 1.00203 1.46449 1.50724 1.85582 4.10514 4.34682 4.82381 
16 0.01182 0.09771 0.17767 0.32829 0.48099 0.51696 0.54475 0.79052 0.83024 0.8402 0.97931 1.00231 1.01908 1.46759 1.51348 1.54133 
10 0.02032 0.10878 0.48059 0.5282 0.79525 0.83683 0.97815 1.00694 1.46987 1.52891 
20 0.01057 0.09909 0.16348 0.31473 0.50437 0.78766 0.82191 0.83585 0.99001 1.00627 1.17664 1.46783 1.5063 1.65999 1.84852 2.33888 3.31795 4.09879 4.34011 4.81646 
19 0.01705 0.09938 0.17295 0.19817 0.32877 0.51578 0.54439 0.79212 0.83006 0.83975 0.99913 1.01072 1.18464 1.46858 1.51133 1.53081 1.67877 3.4667 4.11008 
9 0.0149 0.10348 0.47894 0.78794 0.82606 0.96866 1.00517 1.46347 4.79778 
14 0.0241 0.11902 0.17461 0.32961 0.51168 0.55067 0.81176 0.83234 0.85027 0.99923 1.04042 1.50916 1.67386 4.8344 
8 0.02405 0.12138 0.80041 0.84003 0.86504 1.00847 1.47746 1.5443 
21 0.01358 0.10128 0.16377 0.31788 0.50554 0.54491 0.79236 0.82351 0.83396 0.9932 1.00701 1.1758 1.49703 1.5345 1.66107 1.85457 2.34325 3.45108 4.09889 4.34471 4.81942 
17 0.01673 0.1108 0.17437 0.20899 0.33081 0.5189 0.57403 0.80956 0.83606 1.00487 1.18836 1.51279 1.54324 2.24537 3.46864 4.11677 4.84337 
13 0.0111 0.09993 0.17557 0.3268 0.49384 0.52069 0.79282 0.82963 0.84066 0.996 1.00764 1.4683 1.51799 
13 0.01015 0.06436 0.13723 0.18886 0.34125 0.54158 0.80425 0.84319 0.90096 1.01343 1.2062 1.48143 1.53035 
8 0.00733 0.10563 0.48913 0.79122 0.83133 0.9775 1.46527 4.80283 
32 0.01885 0.10243 0.16856 0.18067 0.32225 0.334 0.51161 0.52868 0.65909 0.79947 0.82972 0.83987 0.99903 1.0106 1.17715 1.22516 1.34207 1.50986 1.53948 1.66691 1.85736 2.21509 2.34562 2.8331 3.0034 3.17257 3.32087 3.45656 3.6043 4.10327 4.34819 4.82482 
17 0.01266 0.10498 0.17288 0.32555 0.51459 0.79402 0.83194 0.84605 0.99922 1.01565 1.17965 1.47281 1.51392 1.86381 3.46014 4.10658 4.83016 
8 0.01578 0.10859 0.49451 0.79103 0.82453 0.98668 1.46561 4.80902 
23 0.01212 0.09721 0.1596 0.31175 0.50046 0.78556 0.82055 0.83039 0.97766 0.99303 1.01613 1.16964 1.46823 1.50128 1.65481 1.84651 2.19415 2.33655 2.8219 3.31307 4.09496 4.33834 4.81415 
10 0.01405 0.10611 0.47668 0.51771 0.7932 0.83241 0.84457 0.9806 1.00515 1.46957 
11 0.01339 0.10379 0.47455 0.53084 0.79117 0.83245 0.85307 0.97759 1.00672 1.46818 1.53588 
7 0.01009 0.11573 0.79678 0.84063 0.98272 1.47204 1.5389 
8 0.01784 0.11052 0.49147 0.79399 0.83589 0.98071 1.46789 1.53142 
9 0.01692 0.11665 0.52245 0.7997 0.83556 0.85557 1.00457 1.47766 1.52662 
22 0.01244 0.10612 0.16739 0.19416 0.32046 0.3364 0.51106 0.53708 0.80824 0.83051 0.84541 0.99834 1.01644 1.17871 1.51221 1.6647 1.85506 2.34437 3.4618 4.10586 4.34631 4.8229 
9 0.02284 0.11953 0.49628 0.58968 0.80658 0.84531 1.01294 1.47982 1.56045 
10 0.01517 0.10048 0.47169 0.78471 0.82384 0.96417 0.99762 1.46159 1.85282 4.78497 
13 0.02049 0.11176 0.33335 0.49671 0.52314 0.57824 0.80299 0.83681 0.84902 1.00504 1.02078 1.48138 1.53834 
20 0.01678 0.09818 0.17562 0.32387 0.34038 0.49492 0.51477 0.53109 0.79198 0.82913 0.83907 0.99722 1.00782 1.19107 1.46801 1.51142 1.52691 1.68509 4.11153 4.83862 
14 0.01955 0.10301 0.32344 0.4834 0.51841 0.79138 0.82864 0.83995 0.97879 1.00218 1.02701 1.46918 1.67021 1.86288 
28 0.01703 0.10137 0.17043 0.18288 0.3241 0.33767 0.512 0.52491 0.55253 0.79835 0.83037 0.8396 0.86182 0.99984 1.00967 1.18023 1.20418 1.50874 1.52441 1.66486 1.68608 1.86347 2.21456 3.18863 3.46355 4.10743 4.39198 4.8311 
11 0.02024 0.11155 0.33339 0.51762 0.79838 0.83356 0.84528 1.00326 1.02655 1.47781 1.54189 
15 0.01257 0.09949 0.18204 0.3401 0.48357 0.52124 0.54579 0.7931 0.83601 0.84705 0.98346 1.00692 1.21985 1.47016 1.52185 
23 0.0127 0.09921 0.17018 0.32264 0.33757 0.5115 0.55263 0.79285 0.82792 0.83754 0.87426 0.99777 1.01163 1.18002 1.47261 1.50851 1.66866 1.85933 2.34675 3.32234 4.10312 4.35174 4.82422 
8 0.0103 0.10449 0.48741 0.78911 0.82526 0.9759 1.46324 4.80286 
11 0.01484 0.10666 0.47793 0.53858 0.79361 0.83487 0.85756 0.98164 1.00669 1.47021 1.5422 
10 0.00853 0.10493 0.4841 0.5176 0.79344 0.83036 0.84502 0.99798 1.46867 1.51424 
9 0.02056 0.12367 0.5207 0.80278 0.83776 1.00079 1.05038 1.48594 1.52447 
11 0.01106 0.10471 0.32701 0.49816 0.79227 0.8285 0.8407 0.99571 1.00996 1.46909 1.51911 
9 0.01469 0.10267 0.48179 0.78778 0.82377 0.96752 0.99763 1.46349 4.80287 
23 0.01292 0.1047 0.16987 0.31876 0.33692 0.51019 0.52673 0.79824 0.82878 0.8389 0.99745 1.00879 1.18225 1.2278 1.50795 1.52753 1.66286 1.85508 2.34804 3.47361 4.10587 4.35046 4.82381 
10 0.02108 0.11465 0.49535 0.54916 0.79984 0.83468 0.8787 1.00298 1.47787 1.52905 
17 0.00719 0.09562 0.17898 0.32947 0.49525 0.51615 0.54251 0.79561 0.82986 0.83977 0.88381 0.99952 1.01056 1.20149 1.47631 1.51168 1.54236 
12 0.01019 0.1031 0.182 0.33074 0.51758 0.54339 0.7981 0.8342 0.84529 1.00515 1.47188 1.51614 
15 0.01937 0.11008 0.17866 0.3295 0.51392 0.53129 0.80088 0.83404 0.84397 0.88233 1.00323 1.01426 1.48203 1.52548 1.67307 
13 0.01347 0.10375 0.18268 0.33737 0.52337 0.79429 0.83748 0.85426 0.98371 1.01058 1.21226 1.47187 1.51962 
10 0.00716 0.10857 0.49275 0.52108 0.80044 0.83477 0.85207 1.00522 1.4776 1.52018 
12 0.02067 0.10506 0.47718 0.51446 0.57694 0.79311 0.82937 0.84092 0.99919 1.4673 1.50858 1.53322 
22 0.01835 0.10324 0.1653 0.31625 0.33115 0.50749 0.79417 0.82529 0.8379 0.9939 1.00841 1.17602 1.50083 1.65881 1.85071 2.34064 2.82869 3.3197 3.4619 4.09885 4.34259 4.81865 
14 0.01079 0.10497 0.17896 0.33419 0.5149 0.54659 0.79704 0.83171 0.8431 1.0005 1.0147 1.19423 1.47761 1.51554 
12 0.02049 0.10337 0.32428 0.49095 0.51521 0.79163 0.82619 0.8376 0.99565 1.01054 1.46829 1.51943 
12 0.01033 0.10177 0.18268 0.4863 0.5196 0.79348 0.83136 0.84364 0.99967 1.01359 1.46945 1.51695 
11 0.01256 0.09756 0.46778 0.78388 0.82227 0.83707 0.96547 0.9984 1.4618 1.53276 4.78315 
11 0.01047 0.10132 0.33833 0.48647 0.79208 0.83282 0.84337 0.97611 1.00621 1.46927 4.80244 
28 0.0131 0.09494 0.15967 0.17096 0.31277 0.32498 0.50378 0.52694 0.78937 0.82153 0.83134 0.99047 1.0029 1.16917 1.3329 1.49564 1.51073 1.65571 1.84757 2.19576 2.33783 2.82448 2.98957 3.31385 3.44809 4.09596 4.33973 4.81566 
15 0.00675 0.08885 0.17921 0.33163 0.47893 0.51827 0.54558 0.78924 0.82898 0.83989 0.97922 1.00291 1.46537 1.5131 1.53684 
21 0.01538 0.09557 0.16378 0.31472 0.48473 0.50859 0.54792 0.78845 0.82354 0.83279 0.85086 0.9931 1.00441 1.46437 1.50414 1.52997 1.65905 1.85149 2.34322 4.34257 4.81887 
20 0.01371 0.10194 0.16624 0.31786 0.50549 0.53853 0.79238 0.82523 0.83527 0.9938 1.00472 1.1769 1.47434 1.50702 1.66008 1.85334 2.34426 4.10141 4.34468 4.82052 
18 0.0202 0.10985 0.18187 0.33683 0.52661 0.67061 0.80006 0.84286 1.0104 1.18981 1.22425 1.47539 1.52256 2.23365 3.18647 3.46894 4.11716 4.67634 
14 0.01276 0.099 0.17592 0.32851 0.48812 0.52572 0.79034 0.82923 0.84157 0.98434 1.00247 1.18503 1.46737 1.52028 
15 0.01704 0.10832 0.17268 0.32467 0.51238 0.53887 0.80024 0.83109 0.84437 0.99993 1.01475 1.4815 1.51732 1.66961 4.82677 
26 0.00648 0.09584 0.16557 0.17709 0.32047 0.33393 0.50935 0.52376 0.7931 0.82607 0.83597 0.90194 0.996 1.00706 1.17477 1.34258 1.50434 1.51967 1.66401 1.85772 2.20578 3.3188 3.45855 4.10402 4.35022 4.82331 
9 0.00798 0.10501 0.49048 0.79063 0.82487 0.84201 0.99146 1.05504 1.47188 
9 0.02806 0.11504 0.49826 0.79344 0.82615 0.87179 0.9935 1.47365 4.82131 

41
