# Supplementary material for: Deciphering the Contribution of Oriens-Lacunosum/Moleculare (OLM) Cells to Intrinsic θ Rhythms Using Biophysical Local Field Potential (LFP) Models
Source: eNeuro. 2018 Sep 4;5(4):ENEURO.0146-18.2018. doi: 10.1523/ENEURO.0146-18.2018 (PMC6140113; doi:10.1523/ENEURO.0146-18.2018)
Supplement: Supplementary file 2 — Supplementary Code. Download supplement 2, GZ file [file sup_enu-eN-NWR-0146-18-s02.gz › LFP_microcircuit-master/BSC-120-gi-0-gi_SD-0-PV12913020-dSD6.6ms-gnSD0.21-gpv3.0-gsb6.0-csb0.21-gbs1.0-cbs0.1344-spiketimes.txt]

2448

102


52 0.15754 0.3086 0.3135 0.49432 0.49904 0.62849 0.6334 0.98883 1.15473 1.16378 1.31877 1.3254 1.48704 1.49225 1.64943 1.65557 1.84348 1.85059 2.05675 2.06087 2.18277 2.18992 2.32899 2.33567 2.4682 2.4735 2.62255 2.62718 2.81249 2.81739 2.97642 2.98196 3.14901 3.15432 3.29858 3.30525 3.43355 3.43941 3.57868 3.58348 3.7521 3.75767 4.08581 4.09054 4.33456 4.3395 4.48933 4.49468 4.6135 4.62176 4.80831 4.81166 
0 
9 0.64238 1.50241 2.07008 2.48358 2.63646 3.59278 3.768 4.50437 4.6324 
25 0.16086 0.50157 0.63436 1.16448 1.32689 1.49428 1.65937 1.85086 2.0615 2.1913 2.33396 2.47591 2.62855 2.81975 2.98402 3.15576 3.3062 3.44089 3.58486 3.75895 4.09 4.33854 4.49604 4.62696 4.81351 
73 0.15935 0.31327 0.4991 0.50241 0.50552 0.63257 0.63536 0.63822 0.99346 1.15881 1.16246 1.16645 1.32288 1.32747 1.3306 1.49155 1.49508 1.49795 1.50168 1.65534 1.65948 1.84805 1.85348 2.06074 2.06363 2.1867 2.19138 2.33315 2.3361 2.34083 2.47224 2.47623 2.47944 2.48337 2.62727 2.63027 2.63285 2.81736 2.82048 2.82335 2.98079 2.98482 2.98783 3.15354 3.15635 3.15934 3.16254 3.30295 3.30698 3.30989 3.4385 3.4416 3.44492 3.58282 3.58594 3.58934 3.7567 3.76016 3.76283 4.08988 4.09251 4.33869 4.34122 4.49373 4.49765 4.5003 4.61767 4.62285 4.62624 4.62992 4.81239 4.81498 4.8189 
5 0.64571 2.48657 2.63934 4.50687 4.63596 
76 0.15715 0.16169 0.3092 0.31275 0.49574 0.50054 0.503 0.62868 0.63305 0.63673 0.99087 1.15468 1.15883 1.16417 1.16813 1.32046 1.32577 1.32935 1.48817 1.49275 1.49594 1.50005 1.64902 1.65542 1.84604 1.84948 2.05919 2.06236 2.18411 2.1894 2.33073 2.33393 2.33865 2.46603 2.47213 2.47588 2.47945 2.62205 2.6268 2.62985 2.81386 2.81847 2.82113 2.97789 2.98261 2.98526 3.15084 3.15422 3.15755 3.16133 3.29977 3.30441 3.30837 3.31219 3.43205 3.43793 3.44215 3.57969 3.58407 3.58795 3.75424 3.75857 3.76146 4.0882 4.09106 4.33708 4.33958 4.49116 4.49598 4.49876 4.61471 4.62063 4.62519 4.81021 4.81336 4.81619 
56 0.15855 0.31056 0.31571 0.49621 0.50035 0.50441 0.63023 0.63397 0.99061 1.15649 1.16231 1.32051 1.32587 1.48894 1.49359 1.65427 1.65827 1.84524 1.85024 2.05845 2.06208 2.18454 2.1906 2.33073 2.33449 2.47144 2.47559 2.62484 2.62846 2.81413 2.8186 2.97838 2.98317 3.15084 3.15526 3.15862 3.30028 3.30592 3.43671 3.44125 3.58043 3.58433 3.75369 3.7585 3.76226 4.08753 4.09118 4.33626 4.33931 4.49097 4.49583 4.61511 4.62335 4.80997 4.81276 4.81807 
7 0.64409 1.50304 2.48733 2.63776 3.76789 4.50498 4.63338 
7 2.48955 2.49326 2.49802 2.64304 4.51102 4.63673 4.64115 
19 0.50895 0.63875 1.33291 1.4994 2.06618 2.47995 2.48621 2.63428 2.82597 2.98981 3.15981 3.31281 3.4444 3.5899 3.76428 4.09506 4.50198 4.62995 4.81887 
1 2.49693 
12 0.64421 1.50289 2.06953 2.19859 2.48521 2.63734 2.99235 3.5932 3.76742 4.09759 4.50413 4.63386 
0 
0 
23 0.64077 0.64515 1.16776 1.50071 1.50566 2.06824 2.19754 2.4819 2.48587 2.63611 2.63947 2.82842 2.98993 3.16146 3.16705 3.31214 3.4462 3.59135 3.76697 4.50206 4.50642 4.63127 4.64177 
19 0.50366 0.63772 1.33125 1.49669 1.84881 2.06345 2.33679 2.47883 2.63096 2.82182 2.98572 3.15883 3.30992 3.44448 3.7621 4.09493 4.33941 4.49845 4.81532 
14 0.64198 2.06892 2.48208 2.48952 2.63547 2.99023 3.16331 3.31465 3.44903 3.5921 3.7673 4.09627 4.50485 4.63102 
53 0.30829 0.31385 0.49345 0.49799 0.50375 0.62774 0.63252 0.98801 0.99455 1.15369 1.15994 1.31806 1.32456 1.48616 1.49131 1.65075 1.65504 1.84275 1.84764 2.05598 2.06053 2.18222 2.19039 2.32807 2.33263 2.46686 2.47204 2.62169 2.62604 2.81156 2.81626 2.97562 2.98109 3.14817 3.15313 3.29754 3.30391 3.43358 3.43808 3.57755 3.58209 3.75131 3.75654 4.08496 4.08942 4.33381 4.33841 4.4885 4.49381 4.61296 4.62163 4.80718 4.81065 
1 2.49116 
0 
71 0.15846 0.31185 0.31512 0.49718 0.50169 0.50437 0.63027 0.63453 0.63809 0.99277 1.15705 1.16101 1.16612 1.32211 1.32698 1.33077 1.48993 1.49443 1.49736 1.65087 1.65824 1.8475 1.85056 2.06054 2.06375 2.1857 2.1911 2.19736 2.33249 2.33551 2.46889 2.4747 2.47805 2.48275 2.62454 2.62895 2.63172 2.81553 2.81964 2.82256 2.97931 2.98433 2.98697 3.15277 3.15574 3.15932 3.30167 3.3058 3.30957 3.43366 3.43954 3.44348 3.58134 3.58554 3.58902 3.756 3.75972 3.7626 4.08953 4.0924 4.33856 4.34132 4.49313 4.49719 4.49979 4.61659 4.62183 4.62725 4.81197 4.8148 4.81761 
47 0.31597 0.50236 0.50637 0.6351 0.63888 1.16056 1.16755 1.32767 1.33252 1.4955 1.49907 1.66052 1.84873 2.06198 2.06683 2.19146 2.3342 2.34118 2.47645 2.48022 2.62963 2.63315 2.82027 2.82423 2.98534 2.9898 3.15524 3.15987 3.30591 3.31027 3.44024 3.44518 3.58535 3.5899 3.7592 3.7626 3.76633 4.09102 4.09566 4.3394 4.49601 4.49967 4.50416 4.62308 4.62902 4.814 4.81759 
1 2.48918 
0 
10 1.50022 2.06725 2.48246 2.63436 2.99021 3.16253 3.59249 3.76555 4.09668 4.502 
0 
0 
0 
4 2.48683 2.63881 4.50751 4.6362 
78 0.15241 0.30234 0.30607 0.30958 0.4886 0.49338 0.49635 0.50315 0.62235 0.62681 0.63115 0.98364 0.98799 0.99278 1.14848 1.15284 1.15805 1.31355 1.31908 1.32441 1.48145 1.48642 1.48961 1.64265 1.64946 1.65318 1.83841 1.84166 1.84541 2.05164 2.0552 2.17746 2.18369 2.32349 2.32703 2.33126 2.46093 2.46655 2.47007 2.61608 2.62038 2.62354 2.80686 2.81148 2.81441 2.82037 2.97081 2.97627 2.98003 3.14353 3.14698 3.15052 3.15683 3.29273 3.29754 3.30138 3.42604 3.43114 3.43558 3.57273 3.57732 3.58153 3.74701 3.75143 3.75433 4.08051 4.08371 4.32949 4.33229 4.48395 4.48852 4.49147 4.60848 4.61582 4.62073 4.80264 4.80593 4.80887 
14 0.64198 1.1669 1.50219 2.06849 2.19512 2.48291 2.63657 3.16235 3.44734 3.59216 3.76504 4.09964 4.50248 4.62905 
34 0.50119 0.63439 0.63958 1.16057 1.16815 1.32566 1.49364 1.49847 2.06285 2.18908 2.3354 2.47475 2.47983 2.62877 2.63285 2.81944 2.98325 3.15524 3.16041 3.30489 3.31118 3.4403 3.44621 3.58515 3.58974 3.75859 3.76325 4.09225 4.34098 4.49547 4.50018 4.61922 4.62706 4.81469 
24 0.50515 0.6364 1.16666 1.33046 1.49794 1.85181 2.06382 2.19512 2.33713 2.47915 2.63172 2.82296 2.98758 3.15684 3.31069 3.44227 3.58803 3.76182 4.09323 4.34166 4.49847 4.50244 4.6281 4.81596 
10 1.50756 2.48703 2.48984 2.49346 2.49958 2.64105 3.77421 4.50838 4.63611 4.63979 
21 0.64009 1.16827 1.33301 1.50042 2.06681 2.19762 2.48179 2.63457 2.99091 3.15994 3.16596 3.31162 3.44562 3.59131 3.76348 3.76914 4.09623 4.50039 4.50558 4.62809 4.82149 
5 1.50098 2.06673 2.63449 3.76593 4.50255 
27 0.31023 0.49799 0.63137 0.99044 1.15658 1.32222 1.49034 1.65571 1.84471 2.05805 2.18818 2.33042 2.47265 2.62523 2.81557 2.98062 3.15088 3.30077 3.43658 3.58145 3.75388 3.75977 4.08711 4.3357 4.49101 4.62254 4.80976 
2 2.49587 4.64395 
20 0.50058 0.63482 1.32735 1.49403 1.84678 2.05962 2.33254 2.4755 2.62772 2.81881 2.98333 3.15409 3.31015 3.43992 3.58407 3.75841 4.08842 4.33698 4.49582 4.81139 
2 2.63128 3.15946 
1 3.76611 
35 0.50682 0.63928 0.64318 1.16382 1.32802 1.33301 1.49908 1.50261 1.85331 2.06627 2.19504 2.33826 2.48071 2.4858 2.63404 2.63672 2.82511 2.9892 3.15935 3.16352 3.30854 3.3134 3.44436 3.44958 3.58897 3.5941 3.7644 3.76721 4.09515 4.3438 4.50125 4.50376 4.62648 4.63141 4.81791 
0 
2 2.49139 4.64151 
4 1.50191 2.63551 3.5924 3.76695 
9 0.64256 1.50349 2.48485 2.63758 3.16654 3.59334 3.7698 4.50549 4.63276 
0 
5 2.49135 2.49503 2.4995 4.63938 4.64367 
8 0.64507 1.5041 2.48588 2.63798 3.16701 3.76834 4.50611 4.63511 
17 0.63978 1.4998 2.06847 2.48067 2.48813 2.6343 2.99185 3.16 3.31494 3.44666 3.59144 3.76446 4.09711 4.50013 4.62775 4.63507 4.82149 
122 0.15258 0.15534 0.30397 0.30736 0.31044 0.3131 0.49043 0.49428 0.49674 0.49877 0.50124 0.62307 0.62686 0.62955 0.63212 0.63515 0.98579 0.98841 0.99202 1.14986 1.15369 1.15705 1.16027 1.16354 1.3148 1.31829 1.32182 1.32434 1.32713 1.4828 1.48672 1.48974 1.49193 1.49492 1.64416 1.65023 1.65307 1.65634 1.8405 1.84273 1.84572 1.84864 2.05372 2.05603 2.05851 2.06155 2.17899 2.18377 2.18673 2.19096 2.32543 2.32807 2.33077 2.33353 2.46075 2.46644 2.46972 2.47202 2.47502 2.47915 2.6173 2.62163 2.62444 2.62632 2.63195 2.80879 2.81268 2.81526 2.81731 2.82025 2.97246 2.97646 2.97952 2.98204 2.98559 3.14528 3.14822 3.15106 3.15326 3.15564 3.29458 3.29795 3.30125 3.3037 3.30615 3.42718 3.43273 3.43537 3.43811 3.44081 3.57455 3.57832 3.5808 3.58372 3.58733 3.74924 3.75217 3.75495 3.75696 3.7594 4.08273 4.08508 4.0876 4.09108 4.33177 4.33367 4.33604 4.34114 4.48559 4.48851 4.49191 4.49384 4.49711 4.60986 4.61511 4.61911 4.62206 4.80484 4.80755 4.80957 4.81168 4.81468 
22 0.6452 0.64832 1.50434 1.50803 2.07405 2.48677 2.48978 2.49261 2.49724 2.63987 2.6429 3.16736 3.59669 3.76938 3.7747 4.50673 4.51047 4.51318 4.63071 4.63544 4.63887 4.64259 
28 0.64213 0.64583 1.1701 1.33654 1.50206 1.50534 2.06957 2.19745 2.48334 2.4865 2.49017 2.63694 2.64002 2.83162 2.99367 3.16336 3.16826 3.3149 3.44834 3.59325 3.59817 3.76747 3.77105 4.0995 4.50302 4.50712 4.63123 4.63481 
20 0.63886 1.16439 1.32913 1.49818 2.06809 2.48037 2.63254 2.63681 2.98845 3.15904 3.30804 3.44664 3.58878 3.7617 3.76797 4.09653 4.49847 4.50431 4.62597 4.63186 
12 0.63883 2.06651 2.48044 2.63347 3.16082 3.44671 3.59333 3.76472 4.09533 4.50121 4.62932 4.81794 
0 
7 0.64125 1.49986 2.63449 2.98987 3.76495 4.50162 4.62997 
0 
17 0.64003 1.49955 2.06549 2.33773 2.48071 2.63421 2.8249 2.98875 3.16182 3.31327 3.4439 3.58961 3.76377 4.09448 4.50123 4.63013 4.81815 
8 0.64452 1.50498 2.48613 2.49249 2.63995 3.7684 4.50707 4.63575 
16 0.3152 0.50029 1.49455 1.84587 2.05981 2.33316 2.62725 2.81883 3.15403 3.30645 3.58633 3.75795 4.08818 4.33602 4.49527 4.81072 
53 0.16083 0.31231 0.49722 0.50189 0.6309 0.63517 0.63905 0.99238 1.15723 1.1634 1.32156 1.32771 1.4899 1.49481 1.49913 1.65346 1.84721 2.0598 2.06415 2.1857 2.33194 2.33698 2.47049 2.47583 2.4799 2.62584 2.63013 2.81527 2.82006 2.97934 2.98463 3.15209 3.1566 3.15988 3.3011 3.30707 3.43655 3.44114 3.44531 3.58122 3.58569 3.75526 3.75982 3.76294 4.08881 4.09313 4.33795 4.49238 4.49728 4.61642 4.62464 4.8115 4.81477 
1 3.76915 
43 0.31216 0.49782 0.50258 0.63242 0.63887 0.99224 1.15819 1.16821 1.32232 1.3289 1.49063 1.49637 1.65608 1.84692 2.06015 2.18702 2.33237 2.47268 2.47932 2.62645 2.63151 2.81591 2.8209 2.98006 2.98596 3.1525 3.15829 3.30201 3.30883 3.43842 3.4451 3.58204 3.58922 3.75554 3.76125 4.08922 4.33802 4.49279 4.49841 4.61761 4.62629 4.81169 4.81559 
8 0.50627 2.06427 2.82376 3.76414 4.09267 4.34078 4.502 4.81632 
10 0.50416 0.6359 2.06399 3.15584 3.44121 3.7634 4.09197 4.341 4.50092 4.81579 
89 0.15329 0.15749 0.30498 0.30814 0.31155 0.49111 0.4956 0.49808 0.50141 0.62475 0.62858 0.63233 0.98639 0.98926 0.99393 1.15088 1.15446 1.15953 1.31578 1.32031 1.32402 1.4838 1.48814 1.49137 1.49583 1.6448 1.65173 1.6545 1.84112 1.84349 1.84709 2.05444 2.05699 2.05999 2.17972 2.1853 2.32611 2.32875 2.33186 2.46188 2.46801 2.47143 2.47602 2.61827 2.6225 2.62525 2.62909 2.80929 2.81363 2.81658 2.82106 2.9733 2.97798 2.98076 3.14621 3.14916 3.1531 3.15639 3.29543 3.29941 3.3039 3.42767 3.43356 3.43721 3.4417 3.57522 3.57934 3.58314 3.74979 3.7533 3.75662 3.75957 4.08338 4.08579 4.08908 4.33243 4.33439 4.33812 4.48646 4.48945 4.49289 4.49667 4.61067 4.61831 4.62138 4.80542 4.80813 4.81035 4.81477 
51 0.29952 0.30515 0.48514 0.48981 0.61988 0.62617 0.97955 0.98512 1.14544 1.15303 1.30984 1.3161 1.47793 1.48316 1.64233 1.64834 1.83424 1.83901 2.04745 2.05179 2.17483 2.31973 2.32449 2.45946 2.46507 2.61343 2.61809 2.8032 2.80796 2.96734 2.97273 3.13968 3.14462 3.2893 3.29555 3.42519 3.43131 3.56951 3.57428 3.74288 3.74783 4.07646 4.0808 4.32526 4.32929 4.48002 4.48522 4.60694 4.61577 4.79872 4.8022 
1 4.34159 
19 0.50959 0.64118 1.16912 1.33573 1.50146 2.06777 2.1976 2.48278 2.63592 2.82802 2.9906 3.16356 3.31577 3.44758 3.59214 3.76652 4.09642 4.50371 4.63222 
0 
1 4.50763 
2 2.48989 4.63844 
0 
4 2.49385 2.49768 2.50401 4.64277 
24 0.50731 0.63912 1.16513 1.33265 1.49882 2.06706 2.19398 2.33969 2.4803 2.48405 2.6342 2.82491 2.98937 3.16091 3.30917 3.44539 3.58931 3.76453 4.09626 4.34609 4.50009 4.62284 4.63062 4.8193 
52 0.15677 0.30902 0.3137 0.49511 0.49998 0.62888 0.63424 0.9896 1.15531 1.16143 1.31965 1.32541 1.48789 1.49306 1.65192 1.65697 1.8443 1.84912 2.05751 2.06192 2.1841 2.1906 2.32959 2.33402 2.46859 2.47413 2.62336 2.62794 2.81333 2.81832 2.97738 2.98269 3.14977 3.15474 3.29921 3.30503 3.43455 3.43945 3.57921 3.58396 3.75295 3.75799 4.0865 4.09125 4.33531 4.33996 4.4901 4.49519 4.61464 4.62214 4.80874 4.81239 
7 2.48957 2.49385 2.49943 2.64415 4.51241 4.63875 4.64416 
2 4.08905 4.33698 
1 2.49531 
1 2.49341 
21 0.50212 0.63662 1.16587 1.33018 1.49569 2.06321 2.33658 2.47713 2.63001 2.82079 2.98535 3.15688 3.30794 3.44306 3.58695 3.76043 4.09211 4.34065 4.49741 4.6273 4.81413 
22 0.502 0.63517 1.16309 1.32814 1.49518 2.06208 2.19206 2.33409 2.47653 2.62931 2.82038 2.98432 3.15721 3.3083 3.44259 3.58516 3.75999 4.09092 4.3391 4.49711 4.6251 4.81383 
92 0.15328 0.15758 0.30473 0.30822 0.31212 0.49107 0.49586 0.49852 0.5022 0.6245 0.62878 0.63217 0.98616 0.98991 0.99426 1.15084 1.15487 1.15939 1.16406 1.31567 1.3209 1.32406 1.48373 1.4885 1.49137 1.49546 1.64472 1.65164 1.65483 1.84088 1.84351 1.84743 1.85166 2.0542 2.05707 2.06037 2.17967 2.18556 2.19244 2.32588 2.3288 2.33207 2.46201 2.4684 2.47162 2.4755 2.61833 2.62289 2.62559 2.80922 2.81378 2.81657 2.82104 2.97321 2.97848 2.98102 3.146 3.14918 3.1529 3.15585 3.29522 3.29979 3.3035 3.3074 3.42758 3.43352 3.43736 3.44065 3.57508 3.57953 3.58288 3.589 3.74956 3.75346 3.75639 3.75936 4.08313 4.08576 4.08914 4.33219 4.33433 4.48629 4.48982 4.49278 4.49636 4.61063 4.61736 4.62116 4.80521 4.80811 4.81055 4.81437 
40 0.31009 0.49723 0.50208 0.63065 0.63613 0.99135 1.15749 1.32297 1.48987 1.49588 1.6552 1.84435 2.05726 2.18737 2.32998 2.33723 2.4718 2.47903 2.62475 2.62933 2.81493 2.82098 2.98013 3.15044 3.15543 3.30105 3.30685 3.4363 3.44206 3.58076 3.58733 3.75386 3.75856 4.08627 4.33458 4.4911 4.49601 4.62132 4.80888 4.81401 
15 0.64276 1.50213 2.06914 2.48348 2.63666 2.82771 2.99157 3.16405 3.45044 3.59269 3.76704 4.09777 4.50392 4.63217 4.82145 
16 0.64301 1.50193 2.06874 2.19762 2.48319 2.6362 2.99127 3.16426 3.31476 3.45003 3.59233 3.76712 4.0971 4.50384 4.6314 4.82133 
1 2.49716 
14 0.50278 0.63743 1.49679 2.47752 2.63096 2.82408 2.98866 3.158 3.44343 3.58898 3.76222 4.09166 4.33962 4.816 
5 2.48844 2.49452 2.64237 4.51005 4.63702 
0 
38 0.31571 0.50106 0.63474 1.1607 1.16774 1.32531 1.33196 1.49381 1.49959 1.65822 1.85034 2.06332 2.18938 2.19779 2.33556 2.47437 2.48071 2.62914 2.63522 2.8193 2.98336 2.98888 3.15554 3.16265 3.3048 3.31244 3.44005 3.4446 3.58515 3.7587 3.76527 4.09247 4.34225 4.49586 4.50248 4.61995 4.62825 4.81486 
37 0.31197 0.4989 0.50432 0.63163 0.99157 1.15714 1.32217 1.33027 1.49055 1.49598 1.65573 1.84559 2.05863 2.18898 2.33084 2.47182 2.47853 2.62552 2.63044 2.81649 2.98011 3.15162 3.1574 3.30123 3.30855 3.43662 3.58142 3.58854 3.75529 3.76007 4.08763 4.3363 4.49173 4.49694 4.62187 4.81069 4.81601 
8 1.16005 1.84913 2.0618 2.33412 3.1542 3.30429 3.76302 4.49449 
16 0.49648 0.99045 1.4938 1.84318 2.05673 2.32984 2.6252 2.81494 3.15035 3.30467 3.58183 3.75353 4.08544 4.33349 4.49177 4.80799 
19 0.50608 0.63759 1.16518 1.33086 1.49656 2.06412 2.33734 2.47945 2.63118 2.82395 2.98654 3.15776 3.30969 3.4427 3.5881 3.76108 4.09322 4.49809 4.81572 
20 0.50849 0.64229 1.33391 1.5016 2.06798 2.19815 2.3418 2.4837 2.63589 2.82734 2.99057 3.16435 3.31563 3.59213 3.76636 4.09658 4.3452 4.50344 4.63135 4.81973 
0 
4 2.49576 2.49915 2.50392 4.6445 
4 1.4993 2.63298 3.76364 4.50106 
3 2.48716 4.50691 4.6353 
0 
40 0.50259 0.5066 0.63574 0.64034 1.1624 1.169 1.32693 1.33156 1.4952 1.49958 1.85148 2.06367 2.19178 2.3362 2.47634 2.48121 2.63021 2.63419 2.82056 2.82482 2.98506 2.98905 3.15658 3.16166 3.30607 3.31119 3.4418 3.44732 3.58662 3.59213 3.75941 3.76394 4.09268 4.34118 4.49655 4.50103 4.62421 4.62964 4.81491 4.8197 
44 0.50253 0.506 0.63537 0.63975 1.16164 1.16706 1.32578 1.33093 1.49494 1.49915 1.65887 1.85236 2.06386 2.06784 2.19063 2.19618 2.33624 2.47584 2.48036 2.63052 2.63426 2.8207 2.82441 2.98429 2.98854 3.1565 3.16082 3.30553 3.31111 3.44118 3.44631 3.58681 3.59062 3.75946 3.7637 4.09293 4.09706 4.34188 4.49663 4.50101 4.62254 4.62838 4.8155 4.81902 
85 0.15302 0.30518 0.30838 0.31212 0.49094 0.49531 0.49798 0.50234 0.62449 0.62862 0.63243 0.98601 0.98924 0.99399 1.15069 1.15426 1.1596 1.16468 1.31556 1.32049 1.32423 1.48364 1.48791 1.49109 1.64494 1.65137 1.65431 1.8407 1.84331 1.84745 2.05397 2.05671 2.06082 2.17952 2.18542 2.32571 2.32866 2.33276 2.46297 2.46814 2.47148 2.47897 2.6184 2.62225 2.6254 2.80915 2.81334 2.81639 2.82244 2.97313 2.97789 2.9807 3.14591 3.14889 3.15294 3.15811 3.29508 3.29924 3.3035 3.42797 3.43333 3.43698 3.44305 3.57501 3.57921 3.58321 3.74946 3.75306 3.75633 4.08288 4.08547 4.08946 4.33185 4.33403 4.33937 4.48618 4.48937 4.49293 4.6105 4.61738 4.62133 4.80502 4.80784 4.81039 4.81632 
4 2.48778 2.63679 3.7681 4.50697 
37 0.50517 0.63787 0.64168 1.16702 1.33082 1.49819 1.50342 1.85342 2.06547 2.07041 2.19449 2.33827 2.47983 2.48437 2.63261 2.63555 2.82328 2.82775 2.98792 3.15857 3.16241 3.31087 3.31495 3.44421 3.44798 3.5885 3.59297 3.7626 3.76625 4.09351 4.09735 4.34217 4.50068 4.50456 4.62813 4.81698 4.82183 
51 0.15879 0.31177 0.49892 0.50191 0.63175 0.63603 0.99189 1.158 1.16524 1.32211 1.3278 1.49117 1.49511 1.65588 1.84659 1.85204 2.05978 2.06362 2.18663 2.19478 2.33202 2.33618 2.47277 2.4764 2.62644 2.62984 2.81668 2.82021 2.98048 2.98445 3.15276 3.15691 3.30203 3.30777 3.4379 3.44268 3.58219 3.58614 3.75591 3.75993 3.76406 4.08877 4.09283 4.33741 4.34104 4.49266 4.49721 4.61967 4.6266 4.81151 4.8144 
23 0.64047 1.16654 1.3352 1.50035 2.06769 2.19382 2.48148 2.48759 2.63496 2.82781 2.99054 3.16043 3.31399 3.44619 3.59125 3.76607 4.09597 4.34531 4.50286 4.5101 4.62703 4.6368 4.81975 
74 0.15549 0.30611 0.30948 0.31398 0.49262 0.49692 0.49995 0.62574 0.62983 0.63364 0.98774 0.99136 1.15215 1.15596 1.16158 1.31726 1.32186 1.32557 1.48521 1.48939 1.49312 1.64656 1.65334 1.65845 1.84247 1.84518 1.85073 2.05571 2.05867 2.18134 2.18748 2.32745 2.33043 2.33522 2.46327 2.46904 2.47346 2.61955 2.62381 2.62737 2.81093 2.81506 2.81833 2.97471 2.97913 2.98265 3.14745 3.15058 3.15468 3.29674 3.3007 3.30517 3.42948 3.43506 3.43981 3.57672 3.58076 3.58503 3.75116 3.75498 3.75827 4.08465 4.08738 4.33365 4.33598 4.48785 4.49117 4.49496 4.6123 4.61901 4.62491 4.80679 4.80973 4.8126 
23 0.50362 0.63634 0.64188 1.33161 1.49694 2.06345 2.192 2.34096 2.47749 2.63094 2.82242 2.98607 3.1583 3.31104 3.44264 3.59005 3.76158 4.09174 4.33999 4.49859 4.62979 4.81508 4.82016 
1 2.49798 
7 0.64667 1.50547 2.48629 2.63972 3.77103 4.50758 4.63689 
13 0.64236 1.16869 1.50106 2.19739 2.48337 2.63568 2.99032 3.16353 3.44964 3.59161 3.76617 4.50293 4.63078 
28 0.31405 0.50006 0.6336 0.99177 1.16227 1.32549 1.49315 1.6566 1.84573 2.05885 2.18941 2.33154 2.47536 2.62746 2.81839 2.98272 3.15248 3.15834 3.30542 3.43911 3.58364 3.75765 4.08793 4.33636 4.49326 4.49777 4.62271 4.81109 
0 
39 0.30877 0.49463 0.50038 0.62864 0.63508 0.9888 1.15484 1.31901 1.32644 1.48733 1.49414 1.65389 1.84351 2.05674 2.18364 2.32901 2.47037 2.62296 2.62828 2.81286 2.8186 2.97678 2.98454 3.14904 3.15576 3.29867 3.30589 3.43564 3.5788 3.75213 3.75852 4.08576 4.33453 4.48938 4.49577 4.61466 4.62303 4.80819 4.81253 
75 0.15776 0.31081 0.31431 0.49669 0.50123 0.50436 0.62991 0.63399 0.63777 0.99207 0.99691 1.15661 1.16046 1.16494 1.32121 1.32616 1.33035 1.48947 1.49394 1.49729 1.64975 1.65721 1.66218 1.84669 1.85008 2.05975 2.06292 2.18505 2.19081 2.19756 2.33139 2.33454 2.33905 2.46714 2.47292 2.47697 2.48167 2.62441 2.6283 2.63142 2.8148 2.8192 2.8226 2.97881 2.98366 2.98698 3.15172 3.15472 3.15853 3.30072 3.30498 3.30894 3.43272 3.43864 3.44244 3.44793 3.58064 3.58467 3.58857 3.75517 3.75895 3.76205 4.08863 4.09161 4.33784 4.34045 4.49208 4.49585 4.49872 4.61592 4.62224 4.62597 4.81064 4.81405 4.81747 
5 0.64719 1.50791 2.48681 2.63983 4.50776 

122
