# Supplementary material for: Deciphering the Contribution of Oriens-Lacunosum/Moleculare (OLM) Cells to Intrinsic θ Rhythms Using Biophysical Local Field Potential (LFP) Models
Source: eNeuro. 2018 Sep 4;5(4):ENEURO.0146-18.2018. doi: 10.1523/ENEURO.0146-18.2018 (PMC6140113; doi:10.1523/ENEURO.0146-18.2018)
Supplement: Supplementary file 2 — Supplementary Code. Download supplement 2, GZ file [file sup_enu-eN-NWR-0146-18-s02.gz › LFP_microcircuit-master/SOM-350-SOM12915016-dSD3.5ms-shift5.32ms-gnSD0.12-gsb1.0-csb0.21-gbs6.0-cbs0.1344-spiketimes.txt]

4819

350


11 0.01373 0.10588 0.32926 0.49018 0.52241 0.79552 0.83796 0.98115 1.00571 1.46989 4.82881 
10 0.01237 0.10318 0.32083 0.50832 0.78982 0.82581 0.97673 0.99761 1.46549 4.81578 
9 0.01931 0.11172 0.49113 0.51839 0.79859 0.83537 0.99868 1.01077 1.47382 
32 0.01229 0.09073 0.15714 0.16678 0.3113 0.32017 0.50302 0.51431 0.65129 0.78573 0.82132 0.83117 0.99067 0.99955 1.16779 1.18192 1.33235 1.46428 1.50426 1.65595 1.84802 2.19382 2.33826 2.82356 2.98927 3.16574 3.31283 3.44841 3.59531 4.09627 4.34029 4.81539 
13 0.00852 0.10573 0.34203 0.50079 0.52486 0.79643 0.83697 1.00089 1.0267 1.19274 1.47354 1.51872 3.48061 
10 0.00792 0.09696 0.47011 0.78244 0.82121 0.96283 0.9941 1.45932 1.84966 4.7801 
10 0.01809 0.09949 0.47121 0.78516 0.8355 0.96247 1.00149 1.46225 3.75163 4.77935 
22 0.01645 0.09657 0.17013 0.32148 0.4841 0.51295 0.78688 0.82751 0.83858 0.97472 0.99883 1.01385 1.18242 1.46546 1.51577 1.66824 1.85712 3.32398 3.46259 4.10428 4.35314 4.82328 
15 0.01796 0.09351 0.31073 0.47271 0.50955 0.7821 0.82036 0.83798 0.96823 0.99392 1.00735 1.46041 1.84849 4.34072 4.81476 
16 0.01575 0.11026 0.18789 0.34486 0.52896 0.80165 0.84795 0.98893 1.01145 1.19454 1.47733 1.53361 2.24685 3.4773 4.11912 4.85445 
18 0.02023 0.10585 0.17717 0.33375 0.51319 0.53276 0.79562 0.83475 0.86317 0.99961 1.01269 1.18592 1.22458 1.4793 1.5212 2.23058 4.67543 4.83611 
12 0.01543 0.10116 0.32041 0.48794 0.54331 0.78932 0.82444 0.97831 0.99666 1.46355 1.85099 4.81294 
13 0.012 0.10327 0.3346 0.48902 0.51727 0.79331 0.83224 0.97854 1.00261 1.04439 1.46903 1.52387 4.82854 
30 0.01839 0.09932 0.16015 0.31271 0.32306 0.50371 0.64713 0.79226 0.82252 0.83345 0.99124 1.00249 1.16592 1.33041 1.50073 1.65578 1.84794 2.06734 2.19302 2.33717 2.82234 2.98758 3.16467 3.31112 3.44674 3.59567 3.76948 4.0955 4.34053 4.81532 
30 0.01081 0.09377 0.16086 0.31183 0.32109 0.50162 0.51136 0.53727 0.78878 0.82268 0.8336 0.99172 1.002 1.16939 1.33355 1.46724 1.5042 1.65653 1.84861 2.06832 2.19605 2.33824 2.82397 2.99139 3.31385 3.45143 3.59702 4.09638 4.3407 4.8164 
8 0.01494 0.11039 0.49566 0.79528 0.83523 0.98218 1.00343 1.47143 
13 0.01944 0.10524 0.18351 0.32962 0.49949 0.5249 0.79609 0.83625 0.98255 1.00499 1.03084 1.19387 1.47272 
10 0.01532 0.11338 0.48455 0.53034 0.80116 0.84239 1.00737 1.20785 1.4767 1.53544 
19 0.01674 0.10327 0.17762 0.32894 0.49291 0.51855 0.54338 0.79679 0.83403 0.84635 1.00009 1.00972 1.18753 1.22438 1.47527 1.52575 2.23422 4.10963 4.83347 
15 0.01861 0.11105 0.17377 0.32336 0.51394 0.80089 0.83289 0.9971 1.02122 1.18463 1.85797 2.2468 4.10721 4.35049 4.82884 
21 0.01916 0.10504 0.16524 0.31669 0.50679 0.7935 0.82579 0.84036 0.99422 1.00698 1.17206 1.49427 1.65909 1.85141 2.198 2.34222 2.82837 3.3161 4.10039 4.34373 4.81876 
27 0.0118 0.10037 0.16385 0.31602 0.33041 0.5065 0.79119 0.82387 0.83571 0.99219 1.00494 1.17117 1.33503 1.50283 1.65939 1.85044 2.07299 2.20163 2.33994 2.82696 2.99419 3.16652 3.31474 3.451 4.09734 4.34293 4.81868 
13 0.01627 0.10706 0.17629 0.33106 0.51631 0.79584 0.8372 0.99912 1.01978 1.18798 1.47254 4.10815 4.83675 
8 0.02031 0.10967 0.48789 0.79435 0.97247 1.00923 1.46855 4.787 
9 0.01519 0.11351 0.49535 0.80035 0.84834 0.98367 1.00922 1.06399 1.47747 
9 0.00968 0.1004 0.47594 0.78876 0.83941 0.96903 1.00551 1.46577 4.77904 
18 0.01767 0.10243 0.16659 0.31687 0.50675 0.79066 0.82533 0.98223 0.99772 1.02598 1.46681 1.65953 1.85024 2.34153 2.83131 4.10165 4.34217 4.81814 
10 0.0205 0.11305 0.33077 0.51524 0.79977 0.83626 0.99767 1.01088 1.47539 4.82895 
16 0.01617 0.10633 0.18151 0.33614 0.52039 0.55122 0.79657 0.84187 1.00493 1.18953 1.23198 1.47184 1.5224 2.24337 4.11705 4.67417 
9 0.00784 0.10316 0.48575 0.79533 0.97269 1.0118 1.23108 1.47058 1.54914 
9 0.00809 0.11636 0.52295 0.80698 0.84356 1.00369 1.02378 1.19588 1.5315 
8 0.01271 0.1094 0.49122 0.79553 0.97419 1.00755 1.46964 4.79347 
8 0.00856 0.10724 0.48941 0.7942 0.97258 1.00835 1.46799 4.79578 
27 0.00943 0.04532 0.12777 0.18232 0.23669 0.33663 0.52325 0.54708 0.81574 0.84221 0.86212 1.0094 1.0333 1.1919 1.23195 1.35975 1.52228 1.68919 1.90603 2.22793 3.33866 3.46981 3.6269 4.11406 4.37627 4.67746 4.84295 
10 0.01877 0.11006 0.48824 0.56559 0.79601 0.83934 0.99929 1.20724 1.47209 1.53397 
9 0.01914 0.1043 0.47524 0.78841 0.84001 0.96849 1.00451 1.46531 4.77894 
32 0.01151 0.10011 0.17858 0.20738 0.33095 0.37616 0.51841 0.53885 0.66414 0.80377 0.83633 0.84676 1.00347 1.01356 1.18344 1.19913 1.23445 1.35554 1.52222 1.67425 1.86738 2.22333 2.65875 2.85297 3.01543 3.17962 3.33043 3.46418 4.11247 4.52945 4.67083 4.8317 
10 0.01442 0.10482 0.48036 0.517 0.79158 0.8358 0.97691 1.00329 1.46643 1.53195 
11 0.01808 0.10701 0.32521 0.50895 0.79361 0.82864 0.99122 1.00311 1.46872 1.67423 4.82186 
12 0.01846 0.10602 0.19031 0.48833 0.52249 0.79419 0.83968 0.98076 1.00413 1.19452 1.46982 1.5281 
13 0.01632 0.10432 0.17135 0.32468 0.51075 0.79274 0.82969 0.98156 1.00049 1.46708 1.51321 1.66628 4.82274 
11 0.01437 0.10245 0.33321 0.48338 0.51931 0.79192 0.84105 0.97546 1.00616 1.46713 4.78828 
18 0.01584 0.09951 0.17776 0.32833 0.48408 0.51682 0.54344 0.79201 0.83384 0.84991 0.99854 1.00884 1.18817 1.22667 1.46989 1.5212 4.10869 4.83199 
17 0.01637 0.10146 0.17606 0.32528 0.49119 0.52467 0.7925 0.83143 0.84425 0.99751 1.00802 1.19397 1.46918 1.52665 1.86429 4.10833 4.82827 
17 0.01557 0.10055 0.16446 0.3159 0.50492 0.78891 0.82322 0.98766 0.99924 1.17575 1.46544 1.658 1.84926 2.34141 4.10005 4.34116 4.81602 
14 0.0085 0.09943 0.1764 0.32994 0.50759 0.7938 0.83017 0.84361 0.99603 1.00632 1.46956 1.67032 4.11413 4.82726 
12 0.0126 0.10271 0.33717 0.48442 0.5409 0.79431 0.83902 0.9768 1.00572 1.02516 1.47074 4.80803 
10 0.01737 0.10584 0.33319 0.49032 0.79204 0.83786 0.97446 1.00383 1.46769 4.7887 
12 0.02109 0.11588 0.32851 0.51397 0.80144 0.83416 0.99893 1.01223 1.48045 1.67187 1.86167 4.8355 
12 0.01459 0.0983 0.17324 0.32554 0.49517 0.78637 0.83063 0.97003 1.00053 1.46171 4.10327 4.80572 
9 0.01938 0.10661 0.48108 0.79071 0.83032 0.97169 1.00108 1.4665 4.79428 
14 0.01708 0.10288 0.18217 0.33257 0.49387 0.51946 0.79422 0.83621 0.85065 0.98703 1.00426 1.01676 1.47137 4.83628 
8 0.01562 0.11348 0.49263 0.79996 0.97771 1.00995 1.47378 4.79546 
10 0.02251 0.11577 0.18343 0.3436 0.52232 0.80555 0.84635 1.00598 1.03094 1.48272 
9 0.01614 0.10222 0.48729 0.78687 0.82479 0.97085 0.99666 1.46268 4.80193 
12 0.01585 0.10427 0.47292 0.53189 0.79166 0.83643 0.97312 1.00287 1.0148 1.19685 1.46992 1.52295 
24 0.0122 0.10218 0.16171 0.3137 0.33372 0.5049 0.79507 0.82364 0.99129 1.00632 1.16893 1.33227 1.50221 1.65735 1.84825 2.06815 2.19641 2.33771 2.82362 2.99066 3.31309 4.09605 4.34015 4.81582 
8 0.01162 0.11152 0.49303 0.79949 0.97832 1.01394 1.23279 1.47485 
21 0.01101 0.09907 0.1695 0.32036 0.49269 0.51356 0.79082 0.82722 0.84878 0.9947 1.00515 1.17883 1.21425 1.46963 1.53476 1.6665 1.8558 2.34761 4.10266 4.34709 4.8232 
13 0.01224 0.10581 0.32521 0.49738 0.51407 0.79508 0.82875 0.99526 1.0074 1.46949 1.52827 1.66707 4.82456 
30 0.01871 0.10662 0.16402 0.3162 0.32862 0.50737 0.64884 0.80537 0.82743 0.84395 0.99487 1.00979 1.16986 1.334 1.50674 1.6596 1.85126 2.07092 2.19886 2.34018 2.82575 2.99193 3.16752 3.3144 3.45127 3.5971 3.77223 4.09843 4.34393 4.8192 
13 0.0126 0.09982 0.3162 0.50235 0.7863 0.82253 0.97304 0.9944 1.46132 1.66257 1.8508 4.3414 4.81684 
8 0.01881 0.10972 0.49044 0.79426 0.97283 1.00806 1.46813 4.80091 
12 0.01389 0.10763 0.32678 0.49682 0.51983 0.79697 0.83345 0.8601 1.00036 1.01244 1.47359 1.66923 
10 0.01619 0.10478 0.47443 0.79133 0.84307 0.96841 1.00724 1.23331 1.4691 4.78433 
21 0.01338 0.09989 0.17969 0.33294 0.48179 0.52631 0.79141 0.84011 0.96523 1.00823 1.18498 1.20675 1.46921 1.52409 2.2283 2.66409 3.33468 3.4712 4.11465 4.6728 4.83679 
15 0.02012 0.10296 0.31904 0.48962 0.51747 0.79106 0.82631 0.84505 0.99367 1.00666 1.46676 1.66286 1.85285 4.34534 4.82091 
8 0.01864 0.10311 0.4802 0.78703 0.96595 1.00312 1.46199 4.77783 
17 0.00659 0.09559 0.1793 0.32626 0.48762 0.5158 0.54565 0.79152 0.83064 0.98171 1.00107 1.18603 1.22626 1.46743 1.5147 4.11053 4.53008 
25 0.01918 0.10379 0.16534 0.31645 0.32801 0.50796 0.79434 0.82606 0.84463 0.99457 1.00988 1.1722 1.33608 1.50662 1.66033 1.8513 2.2003 2.34172 2.82762 2.995 3.31592 3.45974 4.10051 4.34361 4.81939 
15 0.01191 0.10503 0.19532 0.35712 0.52726 0.58451 0.80381 0.8458 1.01166 1.20605 1.47749 1.53644 2.23449 4.68029 4.86699 
13 0.01454 0.11307 0.17479 0.32192 0.51177 0.80341 0.83157 0.99679 1.02615 1.50581 1.66909 1.85729 4.82334 
10 0.01076 0.09482 0.47942 0.79408 0.83922 0.9733 1.00585 1.01955 1.47176 4.78971 
14 0.01428 0.10238 0.3269 0.48444 0.51625 0.79172 0.83031 0.8424 0.98114 1.00173 1.01493 1.22742 1.47084 4.82769 
6 0.01618 0.12001 0.79844 0.97807 1.00855 1.47367 
11 0.05425 0.12567 0.31688 0.50676 0.78962 0.82428 0.98925 1.46304 1.84862 4.34038 4.81554 
13 0.01855 0.10313 0.33669 0.47955 0.51966 0.54738 0.79408 0.83892 0.97874 1.00544 1.19857 1.46959 1.53069 
9 0.01866 0.10562 0.47821 0.78949 0.83677 0.97031 1.00533 1.46588 4.78292 
14 0.01653 0.10072 0.33381 0.47258 0.52229 0.79022 0.84043 0.96866 1.00567 1.02448 1.19146 1.46837 1.54413 4.79927 
8 0.02005 0.10677 0.4797 0.79069 0.96812 1.01645 1.46575 4.78061 
22 0.01653 0.0948 0.17005 0.3205 0.47486 0.51218 0.78466 0.82471 0.83631 0.97027 0.99752 1.00974 1.17767 1.21301 1.46439 1.51726 1.66747 1.85688 2.23841 4.10284 4.34754 4.8222 
25 0.01171 0.09714 0.17035 0.31849 0.32844 0.49075 0.51606 0.78928 0.82855 0.84 0.97755 1.00085 1.01188 1.18109 1.22396 1.46878 1.53366 1.66533 1.85711 2.34763 3.32542 3.46567 4.10631 4.34978 4.82494 
20 0.01539 0.08976 0.16314 0.31543 0.47238 0.50634 0.77958 0.81746 0.8293 0.96452 0.99239 1.00627 1.17999 1.45853 1.5049 1.65885 1.84968 4.09832 4.34094 4.81587 
11 0.00722 0.09534 0.18651 0.48956 0.52397 0.79557 0.83849 0.97809 1.00583 1.46966 1.52582 
15 0.01201 0.10627 0.17619 0.32747 0.51304 0.54186 0.79788 0.83325 0.8968 0.99985 1.01278 1.21441 1.48075 1.52411 4.83166 
36 0.01179 0.08843 0.15374 0.16305 0.30872 0.31668 0.50104 0.5105 0.64397 0.7828 0.81896 0.82849 0.98838 0.99757 1.16502 1.32895 1.46001 1.50103 1.65383 1.84485 1.85749 2.06359 2.19142 2.33499 2.64266 2.82004 2.98656 3.16111 3.30918 3.44503 3.59023 3.7642 4.09301 4.33746 4.50732 4.81358 
11 0.01056 0.09967 0.47059 0.78781 0.82627 0.84238 0.9697 1.00011 1.0127 1.46652 4.78431 
8 0.02114 0.11388 0.50162 0.79619 0.8363 0.99565 1.01425 1.47353 
12 0.00782 0.09951 0.33177 0.49886 0.5201 0.79814 0.83634 0.99932 1.01286 1.47249 1.86457 4.82941 
21 0.00821 0.09321 0.1669 0.31668 0.4786 0.50945 0.54347 0.78585 0.82382 0.83645 0.99107 1.002 1.17826 1.21841 1.46384 1.51572 1.66166 1.85156 3.31936 4.34267 4.81884 
13 0.01259 0.10949 0.32195 0.50975 0.796 0.82911 0.99431 1.01367 1.21942 1.48508 1.85773 4.34852 4.82506 
16 0.01627 0.10612 0.16961 0.31826 0.50909 0.79494 0.82716 0.99449 1.00607 1.47031 1.6597 1.85179 2.34395 4.10197 4.34422 4.81995 
8 0.00968 0.10847 0.48826 0.79533 0.85634 0.97842 1.00928 1.47068 
24 0.01139 0.10733 0.16895 0.32176 0.3354 0.51226 0.80042 0.8307 0.8437 0.99855 1.01109 1.17546 1.33956 1.50989 1.66519 1.85698 2.2026 2.34546 2.8329 3.17608 3.31936 4.10308 4.3491 4.8233 
11 0.01074 0.09684 0.46609 0.51644 0.7859 0.83181 0.96106 1.00152 1.46308 3.75052 4.77778 
7 0.00878 0.11096 0.79545 0.84277 0.97823 1.00558 1.47199 
12 0.01263 0.10473 0.17543 0.32572 0.51191 0.79365 0.8294 0.98215 1.00037 1.01623 1.4694 4.81827 
9 0.01576 0.10101 0.47359 0.78634 0.95935 1.00356 1.46264 3.7493 4.77757 
18 0.01209 0.09912 0.18377 0.34006 0.48413 0.52135 0.79173 0.84023 0.97457 1.00415 1.01545 1.1888 1.2306 1.47044 1.52595 2.23862 4.11466 4.84569 
7 0.02135 0.11765 0.8003 0.97752 1.0188 1.47468 4.79482 
15 0.01986 0.11235 0.32998 0.49918 0.52765 0.80126 0.83539 0.84812 1.00289 1.01433 1.19306 1.4837 1.54463 2.24716 4.83341 
17 0.01157 0.10858 0.17617 0.32648 0.51595 0.79898 0.83476 0.85191 1.00284 1.02409 1.22451 1.48293 1.6701 1.86318 3.3281 4.11152 4.82767 
13 0.01005 0.10447 0.18229 0.32771 0.51516 0.79555 0.83336 0.85144 0.99832 1.00984 1.47118 1.53037 4.83469 
24 0.00711 0.10327 0.17039 0.32154 0.33628 0.51264 0.79755 0.83022 0.8424 0.99817 1.01137 1.17758 1.34386 1.50922 1.66539 1.85628 2.34605 2.83513 3.17613 3.32242 3.46198 4.10398 4.34836 4.82421 
7 0.01019 0.11007 0.79145 0.96986 1.00126 1.46626 4.80397 
10 0.01313 0.10288 0.47422 0.7916 0.84416 0.96747 1.00948 1.22877 1.46941 4.78397 
15 0.02285 0.11481 0.17748 0.33138 0.51583 0.80437 0.83688 1.00177 1.01818 1.19044 1.51481 1.677 4.10919 4.36522 4.83027 
8 0.01646 0.11108 0.49043 0.79607 0.97451 1.01027 1.47 4.80275 
13 0.00741 0.09486 0.16843 0.31826 0.50551 0.78389 0.82186 0.96809 0.99388 1.45882 1.85432 4.34365 4.81706 
9 0.01165 0.11478 0.49834 0.53661 0.80281 0.99983 1.19371 1.47717 1.52874 
19 0.01384 0.09764 0.16585 0.31513 0.49337 0.51307 0.78858 0.82476 0.8388 0.99249 1.0025 1.46416 1.65865 1.85015 2.3419 2.83162 4.10102 4.3426 4.81826 
23 0.0153 0.10335 0.16892 0.31957 0.33692 0.51073 0.7935 0.82781 0.84624 0.99595 1.00908 1.17619 1.35019 1.47927 1.52029 1.66445 1.85505 2.21427 2.34613 3.32075 4.10247 4.3469 4.82202 
11 0.01831 0.10711 0.48013 0.79126 0.83265 0.85241 0.97586 1.00271 1.01646 1.46994 4.80857 
10 0.0199 0.10568 0.32925 0.49545 0.79181 0.83436 0.97685 1.00294 1.4667 4.80776 
9 0.02269 0.10682 0.48802 0.79069 0.82693 0.97596 0.99813 1.46629 4.80957 
22 0.00792 0.03152 0.11298 0.17845 0.33223 0.5202 0.55606 0.80061 0.83801 0.85636 1.00439 1.01534 1.18957 1.2323 1.48252 1.52592 1.67564 2.21918 3.33451 4.11114 4.36237 4.83302 
13 0.01104 0.09746 0.17825 0.32703 0.48688 0.51676 0.78891 0.83274 0.97281 1.00204 1.46482 1.52628 4.7881 
10 0.02016 0.10183 0.47945 0.51099 0.78811 0.82502 0.97232 0.99697 1.46291 1.51443 
11 0.01622 0.10177 0.47729 0.78576 0.82392 0.96763 0.99662 1.46193 1.85397 4.34626 4.81426 
13 0.02457 0.11327 0.32118 0.50899 0.79727 0.82909 0.99525 1.01145 1.47566 1.66985 1.857 4.34844 4.8242 
15 0.09457 0.15731 0.30906 0.49982 0.79344 0.81961 0.98624 1.48426 1.65234 1.84261 2.33237 2.8223 4.09032 4.33436 4.81005 
13 0.00961 0.09505 0.33034 0.47214 0.5253 0.78903 0.83605 0.88543 0.97359 1.00319 1.02101 1.4673 4.78413 
9 0.01145 0.09677 0.4716 0.78307 0.82691 0.96216 0.99905 1.46052 4.7732 
9 0.01468 0.10452 0.47535 0.78912 0.9634 1.00654 1.22721 1.46581 4.78022 
10 0.01722 0.10243 0.473 0.78658 0.82516 0.96594 0.99827 1.01229 1.4643 4.78297 
27 0.0126 0.1007 0.1643 0.31653 0.50563 0.78906 0.82421 0.83818 0.99223 1.00451 1.17053 1.33487 1.48503 1.50701 1.66015 1.85142 2.20242 2.34 2.82637 2.99622 3.16789 3.3149 3.45084 3.59625 4.09756 4.34363 4.8186 
9 0.00722 0.10139 0.47757 0.78765 0.83136 0.96937 1.00049 1.46413 4.78433 
11 0.01386 0.09846 0.46549 0.78599 0.83323 0.95578 1.00085 1.02605 1.46401 3.75211 4.77885 
9 0.02396 0.11951 0.53082 0.80067 0.84481 1.00682 1.22467 1.47842 1.55148 
10 0.0195 0.10621 0.47657 0.79062 0.84131 0.97062 1.0041 1.02605 1.46823 4.78678 
10 0.01939 0.10508 0.47378 0.78882 0.83917 0.96913 1.00255 1.22774 1.46652 4.78563 
10 0.00744 0.10411 0.48406 0.5183 0.79238 0.8294 0.97876 1.00024 1.46737 4.82184 
13 0.01352 0.10104 0.32265 0.48163 0.78762 0.82839 0.85322 0.9736 1.00002 1.46464 1.85735 4.35089 4.82305 
26 0.00958 0.10684 0.1693 0.32348 0.51117 0.55507 0.8004 0.83071 0.8427 0.99922 1.01147 1.17787 1.34303 1.50965 1.66404 1.85953 2.20188 2.34882 2.83378 2.99712 3.18137 3.32485 3.45665 4.1046 4.35062 4.82413 
23 0.01667 0.09724 0.16779 0.32004 0.48309 0.51265 0.78748 0.82587 0.83619 0.97436 0.99859 1.00896 1.1781 1.22363 1.46754 1.66267 1.85466 2.20344 2.34716 3.45956 4.10355 4.34747 4.82153 
16 0.01664 0.09749 0.17311 0.31903 0.49371 0.51156 0.78822 0.8244 0.83734 0.99189 1.00241 1.46382 1.6606 1.85332 4.34522 4.81911 
13 0.01122 0.10065 0.32276 0.48561 0.78786 0.82703 0.84681 0.97393 0.99893 1.01508 1.46604 1.67349 4.82107 
10 0.00873 0.10804 0.48689 0.79519 0.84298 0.97841 1.00728 1.21624 1.47241 1.54016 
10 0.01649 0.10141 0.47594 0.7856 0.82652 0.96627 0.99845 1.4624 1.85809 4.79197 
8 0.02143 0.10646 0.48336 0.79071 0.96866 1.00912 1.46495 4.7835 
9 0.00855 0.09976 0.47618 0.7851 0.83199 0.9666 1.00196 1.46196 4.77803 
16 0.01852 0.10609 0.32294 0.49433 0.51405 0.79453 0.82856 0.84305 0.99619 1.00749 1.20235 1.47716 1.66773 1.86171 4.34971 4.82344 
9 0.01038 0.10132 0.47696 0.78868 0.83539 0.96887 1.00362 1.46559 4.78045 
10 0.01941 0.10756 0.47927 0.52313 0.79398 0.83912 0.97619 1.0052 1.46874 4.8029 
9 0.01093 0.10032 0.47618 0.79163 0.83846 0.96779 1.00677 1.46869 4.78104 
7 0.01092 0.11874 0.51623 0.79918 0.83828 0.99626 1.4752 
11 0.01123 0.10619 0.3264 0.49434 0.5181 0.7959 0.83244 0.85876 0.9999 1.01372 1.47231 
29 0.01444 0.10076 0.17129 0.18831 0.3238 0.33207 0.5146 0.55575 0.79552 0.83204 0.8415 1.00068 1.0096 1.17976 1.20141 1.3442 1.47461 1.52419 1.66688 1.85881 2.20847 2.34924 2.83571 3.17979 3.32372 3.46031 4.10786 4.35155 4.82625 
10 0.01097 0.09077 0.34306 0.49634 0.79828 0.84167 0.98064 1.00854 1.02746 1.47462 
8 0.02287 0.11939 0.54381 0.80227 0.84192 0.98787 1.00988 1.47944 
14 0.01638 0.10216 0.3236 0.4815 0.51877 0.58639 0.79336 0.82966 0.84458 0.99664 1.00685 1.46832 1.67112 4.82574 
10 0.01462 0.10027 0.46849 0.78687 0.83751 0.96068 1.00167 1.46402 1.54035 4.77784 
8 0.00846 0.10247 0.47577 0.78906 0.96514 1.00377 1.46445 4.77772 
10 0.0193 0.10493 0.32845 0.49013 0.79091 0.83439 0.97328 1.0025 1.46611 4.79652 
9 0.00912 0.10837 0.48979 0.5199 0.79706 0.83764 0.99868 1.01445 1.47302 
7 0.01176 0.11889 0.5208 0.80171 0.99015 1.01272 1.47742 
11 0.00695 0.0315 0.11512 0.1878 0.33636 0.79905 0.84206 0.98478 1.00869 1.20239 1.4747 
13 0.01691 0.10687 0.47876 0.5266 0.79357 0.83381 0.85541 0.98499 1.00349 1.05422 1.22326 1.47425 1.53816 
7 0.02214 0.11467 0.79383 0.97217 1.00626 1.46845 4.80225 
7 0.02058 0.113 0.50063 0.79714 0.97569 1.00788 1.471 
13 0.00948 0.10286 0.32643 0.48982 0.51637 0.79191 0.82974 0.99306 1.01085 1.18145 1.46818 1.5193 2.28192 
19 0.00674 0.09519 0.16814 0.31522 0.48864 0.5105 0.78752 0.82361 0.84186 0.99143 1.00178 1.18558 1.46429 1.52922 1.6596 1.85084 4.10344 4.34257 4.81846 
13 0.01136 0.10432 0.33148 0.4943 0.52046 0.79723 0.83864 0.98381 1.00383 1.01605 1.47292 1.86938 4.83257 
11 0.01614 0.11165 0.48751 0.53621 0.79902 0.84442 0.98731 1.01209 1.20319 1.4761 1.53223 
9 0.01694 0.10315 0.47135 0.78785 0.83465 0.96744 1.00291 1.46468 4.77837 
9 0.00923 0.10367 0.47867 0.7907 0.84172 0.97179 1.00621 1.4669 4.78496 
9 0.00858 0.10155 0.48314 0.79208 0.8425 0.97331 1.00572 1.46833 4.78648 
21 0.01927 0.10333 0.16844 0.32121 0.50545 0.51994 0.79315 0.82745 0.83971 0.99601 1.00613 1.17866 1.47045 1.51534 1.6614 1.85788 3.32629 3.46043 4.10391 4.34905 4.82122 
8 0.0197 0.10949 0.48596 0.79402 0.97174 1.00459 1.46815 4.78696 
9 0.00895 0.10026 0.47444 0.78764 0.83615 0.96775 1.00264 1.46454 4.7794 
12 0.00954 0.10592 0.33468 0.5108 0.55489 0.80281 0.83571 0.87613 1.00317 1.01761 1.22901 1.52177 
21 0.0159 0.09862 0.1732 0.32576 0.48705 0.51217 0.5315 0.79156 0.82963 0.84734 0.99674 1.00915 1.18272 1.21976 1.46932 1.51128 1.53687 1.6874 3.46377 4.10404 4.8346 
9 0.01979 0.11171 0.49093 0.79616 0.84119 0.98034 1.00492 1.47171 4.8157 
12 0.0167 0.10669 0.17293 0.32354 0.51127 0.79588 0.82938 0.99583 1.00848 1.47158 1.66436 4.82094 
14 0.01185 0.07711 0.13813 0.47165 0.52675 0.79085 0.83849 0.95896 1.0054 1.01899 1.21853 1.46924 1.53734 4.78643 
18 0.01809 0.10063 0.17225 0.32407 0.49026 0.51419 0.79122 0.82915 0.83923 0.98329 1.00117 1.0136 1.17876 1.4699 1.66689 1.86163 4.10857 4.82409 
14 0.00898 0.10117 0.32372 0.48678 0.51508 0.79174 0.82941 0.8979 0.99639 1.0083 1.4674 1.66808 1.86006 4.8259 
9 0.01465 0.10445 0.48179 0.78885 0.82872 0.97089 0.9999 1.46476 4.79233 
11 0.01038 0.10608 0.18227 0.33128 0.51699 0.79627 0.83633 0.99026 1.00568 1.22216 1.47241 
9 0.01882 0.10589 0.48025 0.79003 0.83821 0.97157 1.00286 1.466 4.78863 
18 0.00702 0.09704 0.1753 0.32965 0.51279 0.79509 0.8322 0.84463 0.99791 1.00906 1.18456 1.47243 1.51652 1.67982 3.32816 3.46159 4.10716 4.8292 
24 0.01048 0.10136 0.1641 0.31628 0.32862 0.50754 0.79243 0.82576 0.83687 0.9944 1.00488 1.17053 1.33446 1.48279 1.65926 1.85106 2.19713 2.34083 2.8254 2.99176 3.31436 4.0999 4.343 4.81858 
13 0.01726 0.10555 0.32504 0.49392 0.51437 0.79411 0.83032 0.84407 0.99787 1.00962 1.47027 1.66844 4.82485 
9 0.00751 0.10213 0.48328 0.7879 0.83653 0.97017 1.00127 1.46377 4.79746 
10 0.0123 0.10449 0.32538 0.51052 0.79198 0.8277 0.99241 1.00923 1.46815 4.81743 
9 0.0084 0.09296 0.47097 0.7885 0.84302 0.96258 1.00661 1.46565 4.77607 
9 0.02072 0.10609 0.48039 0.78988 0.83497 0.97113 1.00287 1.46597 4.78986 
13 0.02029 0.1045 0.17401 0.3243 0.51133 0.79246 0.82905 0.84411 0.99577 1.00714 1.46815 1.6663 4.82169 
10 0.0105 0.10093 0.32643 0.48547 0.7876 0.82606 0.97052 0.99765 1.46322 4.78422 
26 0.01741 0.10163 0.16584 0.31777 0.33079 0.50887 0.79149 0.8258 0.83827 0.994 1.00579 1.1733 1.33734 1.47982 1.51177 1.66178 1.85237 2.20214 2.34242 2.82946 3.16995 3.31665 3.45293 4.09966 4.34476 4.82056 
7 0.01562 0.10806 0.49367 0.79342 0.97292 1.46635 4.78497 
21 0.02042 0.10315 0.16594 0.31772 0.5081 0.79125 0.8259 0.99149 1.00459 1.17357 1.46887 1.66087 1.85158 2.20641 2.34093 2.82824 2.99936 3.31702 4.09897 4.34359 4.81932 
10 0.00658 0.02953 0.11079 0.48503 0.79243 0.96731 1.00684 1.46824 3.75836 4.78444 
9 0.01412 0.10401 0.47828 0.78999 0.83739 0.97054 1.00409 1.46697 4.78141 
12 0.00872 0.09786 0.33115 0.4792 0.51547 0.78887 0.83402 0.97196 1.00202 1.46438 4.11189 4.80393 
10 0.01971 0.10398 0.18437 0.48791 0.78958 0.83214 0.97256 1.00098 1.46515 4.78837 
11 0.01555 0.10253 0.48513 0.51097 0.78959 0.82549 0.97523 0.99723 1.4648 1.66512 4.81665 
12 0.02111 0.10939 0.17836 0.32827 0.51577 0.79783 0.83661 0.99872 1.01219 1.4723 1.86489 4.8286 
6 0.0098 0.11567 0.79552 0.9762 1.01648 1.47102 
33 0.02033 0.09625 0.15642 0.17373 0.30933 0.32016 0.50029 0.51619 0.64225 0.79791 0.82006 0.83364 0.98798 1.00241 1.16391 1.32789 1.49764 1.65232 1.84399 2.06265 2.19074 2.33298 2.64163 2.81862 2.98519 3.16023 3.30812 3.444 3.58976 3.76566 4.09126 4.33617 4.81178 
10 0.01916 0.10151 0.47249 0.51879 0.78738 0.83133 0.96962 1.00219 1.46361 4.78134 
16 0.06048 0.13063 0.167 0.31577 0.50451 0.78811 0.82268 0.98911 1.00278 1.46258 1.50881 1.65939 1.85076 4.10055 4.34183 4.81603 
17 0.0151 0.1089 0.17809 0.32702 0.51383 0.54276 0.80102 0.83341 0.84846 1.00015 1.0147 1.1858 1.51735 1.87437 3.46608 4.11751 4.82977 
13 0.01871 0.10222 0.33692 0.47928 0.52765 0.79059 0.83562 0.97225 1.00311 1.03737 1.23454 1.46832 1.54268 
16 0.02043 0.10529 0.168 0.31781 0.50766 0.79361 0.82625 0.99319 1.00608 1.46887 1.51155 1.65965 1.85176 2.34499 4.34371 4.81892 
39 0.01441 0.09828 0.16554 0.17555 0.3176 0.32712 0.5091 0.52111 0.54413 0.65242 0.79839 0.8277 0.83743 0.99657 1.0076 1.17337 1.18609 1.22014 1.33847 1.50801 1.53211 1.66162 1.85415 2.08168 2.20061 2.34375 2.64894 2.83065 2.9987 3.16999 3.31823 3.45453 3.59925 3.7776 4.10163 4.34743 4.51645 4.66851 4.82214 
17 0.01394 0.09485 0.16346 0.3123 0.49602 0.51514 0.78508 0.82036 0.97311 0.99227 1.4591 1.65579 1.84541 2.33809 4.09584 4.33747 4.8134 
14 0.01377 0.10402 0.172 0.32403 0.5113 0.79264 0.8285 0.86566 0.99496 1.17842 1.46895 1.68656 1.86535 4.82257 
25 0.01283 0.10703 0.17531 0.32766 0.34005 0.51665 0.80048 0.835 0.84627 1.00329 1.01543 1.18134 1.34567 1.49701 1.67185 1.86417 2.2129 2.35222 2.83914 3.1779 3.32496 3.46246 4.1093 4.35583 4.82925 
23 0.01541 0.10037 0.1702 0.32125 0.49389 0.51277 0.79154 0.82811 0.83845 0.99506 1.00465 1.1773 1.34255 1.47022 1.51013 1.66516 1.85802 2.34766 2.83865 3.32045 4.10442 4.3491 4.82389 
10 0.0116 0.09387 0.46734 0.78084 0.81912 0.95685 0.99421 1.45823 3.7454 4.77374 
8 0.02168 0.11347 0.49326 0.54199 0.79993 0.83982 1.00058 1.47305 
13 0.01548 0.09313 0.30978 0.47039 0.78113 0.81888 0.95544 0.99327 1.01013 1.45901 1.84716 4.3404 4.79582 
29 0.00978 0.09225 0.15453 0.30743 0.32113 0.49817 0.78276 0.81553 0.82673 0.98422 0.99685 1.16158 1.32555 1.49189 1.65011 1.84167 2.06167 2.1895 2.33097 2.81705 2.98343 3.15844 3.30572 3.44211 3.58896 3.76434 4.08913 4.33433 4.80991 
22 0.07712 0.16005 0.3143 0.50412 0.79601 0.82473 0.85055 0.99254 1.01097 1.16903 1.33407 1.50409 1.65803 1.84972 2.19727 2.33875 2.82529 3.31414 3.45158 4.09832 4.34235 4.81706 
6 0.02139 0.11474 0.79578 0.97347 1.46865 4.78482 
10 0.01596 0.10259 0.47054 0.7909 0.84586 0.961 1.00916 1.46826 3.75323 4.77909 
9 0.01419 0.10356 0.47538 0.79062 0.83953 0.96823 1.00518 1.46774 4.78022 
10 0.02308 0.10479 0.32563 0.51122 0.79066 0.82885 0.98193 1.00168 1.46555 4.81197 
11 0.02265 0.11144 0.48819 0.53155 0.79747 0.83898 0.99796 1.0155 1.19533 1.47711 1.54008 
9 0.01529 0.10416 0.48223 0.78867 0.83436 0.96983 1.00314 1.46522 4.78533 
9 0.01899 0.10181 0.47269 0.7854 0.82528 0.96641 0.99848 1.46185 4.7794 
11 0.01129 0.09825 0.33821 0.48963 0.5246 0.79693 0.8426 0.98051 1.00918 1.22215 1.47303 
35 0.009 0.09657 0.16559 0.17555 0.31798 0.3262 0.50981 0.53189 0.65407 0.79464 0.82776 0.83814 0.99671 1.00786 1.17332 1.18844 1.33814 1.50713 1.66229 1.8533 2.07327 2.2009 2.34308 2.64959 2.82869 2.99558 3.17049 3.31828 3.45369 3.59921 3.77639 4.10194 4.34702 4.51746 4.82188 
23 0.01187 0.09804 0.17368 0.32587 0.48392 0.51418 0.53791 0.79102 0.83154 0.84296 0.99747 1.00797 1.18 1.21633 1.46915 1.66958 1.8627 2.35529 3.18061 3.32432 4.10564 4.35768 4.82594 
10 0.01185 0.10644 0.48219 0.79185 0.84244 0.97346 1.00255 1.02223 1.46905 4.80827 
10 0.01584 0.10514 0.47703 0.79005 0.83277 0.97073 1.00273 1.02496 1.46766 4.787 
14 0.0189 0.09473 0.30969 0.47622 0.50748 0.78292 0.82058 0.96667 0.99265 1.45905 1.65504 1.8461 4.33814 4.81111 
12 0.01515 0.10121 0.31771 0.4849 0.516 0.78956 0.82568 0.97447 0.99718 1.46396 1.8529 4.81098 
10 0.01738 0.11295 0.48998 0.79858 0.84896 0.98032 1.00911 1.03146 1.47567 4.8151 
11 0.01178 0.09538 0.46343 0.51501 0.78355 0.82347 0.96071 0.99729 1.46048 3.74968 4.77618 
16 0.01959 0.10593 0.32637 0.4899 0.5163 0.79408 0.83025 0.84496 0.99711 1.01003 1.19952 1.47218 1.53 1.67057 2.23953 4.82722 
18 0.02046 0.10946 0.1721 0.32212 0.51139 0.79856 0.83038 0.8482 0.99845 1.01397 1.18271 1.50927 1.66521 1.85706 2.20446 3.32233 4.35143 4.82415 
22 0.0092 0.06929 0.13751 0.18158 0.33253 0.51838 0.54187 0.80027 0.8381 0.85389 1.00353 1.0148 1.18576 1.21431 1.48368 1.52181 1.68159 2.22649 3.46932 4.11322 4.66312 4.83214 
9 0.01736 0.10466 0.47645 0.78928 0.8372 0.96942 1.00454 1.46602 4.78094 
18 0.01551 0.10466 0.17659 0.32724 0.51542 0.79348 0.83426 0.84943 0.98637 1.00516 1.18477 1.4707 1.51819 1.86716 2.23104 3.46953 4.1097 4.82935 
12 0.00806 0.10799 0.19695 0.33061 0.51794 0.80068 0.83669 1.00057 1.01731 1.21962 1.48283 4.84216 
11 0.01624 0.10182 0.47047 0.78872 0.82855 0.84234 0.97003 1.00349 1.02476 1.4675 4.78274 
19 0.01761 0.09619 0.16675 0.31483 0.32928 0.50602 0.78633 0.82326 0.8382 0.98198 0.99617 1.01087 1.46354 1.66112 1.85004 2.3422 4.10286 4.34205 4.8182 
10 0.01191 0.10632 0.48421 0.52064 0.79387 0.83201 0.97989 1.00227 1.46864 4.81167 
13 0.01339 0.10226 0.32255 0.48519 0.51242 0.79083 0.82707 0.84169 0.99326 1.0058 1.46636 1.66729 4.82083 
9 0.01274 0.10088 0.47469 0.78526 0.82689 0.96613 0.99979 1.46178 4.7798 
20 0.01905 0.09543 0.16613 0.31757 0.48692 0.51082 0.78522 0.82336 0.97074 0.99499 1.17638 1.46094 1.51802 1.66476 1.85225 2.34231 3.3204 4.09805 4.34293 4.81949 
13 0.0189 0.11213 0.3211 0.51023 0.79705 0.82956 0.99512 1.01092 1.4771 1.66702 1.85624 4.34963 4.82275 
8 0.02279 0.10988 0.49394 0.79407 0.8374 0.9781 1.00467 1.47032 
17 0.01798 0.1108 0.18922 0.3439 0.52975 0.80091 0.84939 0.986 1.01419 1.19532 1.23336 1.47803 1.53821 2.2473 3.47985 4.12066 4.67891 
7 0.01325 0.11685 0.80197 0.84974 0.98525 1.01445 1.47877 
10 0.02762 0.10531 0.32449 0.78851 0.82773 0.9727 0.9981 1.46405 4.34758 4.82209 
13 0.01609 0.10058 0.32864 0.47849 0.5201 0.78964 0.83109 0.84672 0.97657 1.00165 1.02092 1.19779 1.46874 
10 0.00682 0.10249 0.32543 0.49537 0.79185 0.83026 0.97556 1.00072 1.46651 4.80398 
9 0.00711 0.1033 0.47813 0.53432 0.79206 0.97146 1.46413 1.53683 4.78696 
8 0.01691 0.10995 0.4912 0.79423 0.83908 0.9808 1.00288 1.47039 
8 0.01214 0.11003 0.49742 0.79533 0.97529 1.00821 1.46917 4.80586 
21 0.0131 0.10564 0.16822 0.31944 0.33334 0.51036 0.79706 0.82862 0.84002 0.99719 1.00886 1.17862 1.34597 1.50817 1.66215 1.85451 2.20358 3.32006 4.10823 4.34717 4.82152 
8 0.01718 0.11258 0.49427 0.79731 0.84123 0.98364 1.00568 1.47321 
8 0.00978 0.1091 0.49492 0.79456 0.8363 0.98485 1.00422 1.47115 
10 0.01937 0.11422 0.33927 0.53931 0.80208 0.84474 0.98433 1.01274 1.22601 1.47818 
26 0.00902 0.09941 0.16489 0.31695 0.32844 0.50728 0.79118 0.8256 0.83598 0.99408 1.00415 1.17235 1.33774 1.473 1.51061 1.6598 1.85208 2.19991 2.34122 2.82687 2.99444 3.3177 3.45518 4.10134 4.34446 4.81974 
39 0.07897 0.14479 0.15928 0.17027 0.30774 0.31519 0.49945 0.50986 0.63848 0.78442 0.81792 0.82701 0.98716 0.99634 1.16207 1.17292 1.32627 1.46899 1.49835 1.65172 1.66654 1.84365 1.85661 2.06144 2.18888 2.33277 2.63479 2.81753 2.98378 3.15865 3.3066 3.44248 3.58781 3.76147 4.0908 4.33577 4.50291 4.81153 4.82717 
6 0.01005 0.11528 0.8011 0.97923 1.01594 1.47602 
15 0.01229 0.1065 0.18169 0.33067 0.51708 0.79569 0.83419 0.99772 1.01135 1.19033 1.47219 1.52042 2.23664 3.47548 4.11416 
16 0.01605 0.11077 0.18308 0.33623 0.5211 0.54794 0.80244 0.83856 0.85566 1.00415 1.01729 1.18834 1.22212 1.52503 2.23905 4.85184 
9 0.01276 0.10848 0.48664 0.79415 0.83792 0.97659 1.00576 1.46946 4.80644 
8 0.01632 0.10574 0.48522 0.79055 0.96905 1.00545 1.46447 4.7862 
11 0.01116 0.1066 0.19082 0.51069 0.7934 0.82958 0.99314 1.00824 1.22609 1.47401 1.52949 
18 0.01735 0.09875 0.17629 0.32346 0.48357 0.51445 0.78906 0.82864 0.83886 0.97329 0.99973 1.01022 1.18659 1.46774 1.52041 1.67039 1.86075 4.82714 
9 0.01615 0.11582 0.54647 0.80277 0.85995 0.987 1.0149 1.47804 1.5434 
17 0.00847 0.09809 0.16331 0.31353 0.5024 0.78692 0.82193 0.97409 0.99357 1.01313 1.46265 1.6557 1.84719 2.33987 4.10039 4.33945 4.8148 
8 0.00856 0.10879 0.49316 0.53055 0.79646 0.99197 1.46732 4.80805 
10 0.01678 0.10078 0.47203 0.78761 0.83596 0.96216 1.00291 1.46498 3.75234 4.78032 
14 0.01878 0.10641 0.32514 0.50803 0.53192 0.79475 0.83032 0.84613 0.99834 1.0108 1.18374 1.47582 1.8621 4.82624 
10 0.00814 0.10178 0.48412 0.79262 0.83482 0.97442 1.00278 1.02218 1.46991 4.80744 
12 0.01729 0.10597 0.32728 0.49208 0.51915 0.79446 0.83082 0.98305 1.00083 1.01808 1.47052 4.82684 
7 0.02368 0.11384 0.79355 0.97161 1.00322 1.46854 4.80323 
14 0.01095 0.10258 0.32314 0.48694 0.51406 0.79274 0.82868 0.84543 0.99569 1.00642 1.46824 1.66292 1.85889 4.82232 
8 0.01568 0.10503 0.47712 0.78936 0.96438 1.46448 3.75004 4.77826 
26 0.01187 0.10839 0.16824 0.32014 0.33369 0.51121 0.53396 0.80733 0.83112 0.84338 0.99894 1.01314 1.17442 1.33824 1.50966 1.66364 1.85528 2.20092 2.3442 2.83028 2.99816 3.3193 3.45579 4.10321 4.3475 4.82305 
10 0.01519 0.10672 0.33563 0.79133 0.83579 0.97285 1.00379 1.02795 1.46876 4.8039 
10 0.01539 0.11232 0.34578 0.50539 0.80108 0.84486 0.98589 1.0097 1.03513 1.47742 
14 0.01633 0.0996 0.31181 0.4902 0.51132 0.78777 0.82182 0.988 1.00154 1.46248 1.65506 1.84651 4.33802 4.81312 
8 0.02007 0.11427 0.49549 0.7985 0.97789 1.00741 1.47239 4.80869 
9 0.00848 0.10473 0.48985 0.79608 0.84125 0.97747 1.0073 1.47153 4.80694 
10 0.0137 0.1094 0.20289 0.54144 0.79569 0.98273 1.00292 1.19481 1.47293 1.53284 
25 0.01128 0.11326 0.17614 0.32714 0.34495 0.51591 0.81123 0.83689 0.86411 1.00328 1.01902 1.18142 1.23667 1.35172 1.52127 1.67375 1.86461 2.22112 2.35348 2.84178 3.3318 3.46499 4.11004 4.35817 4.83058 
8 0.0083 0.1013 0.48431 0.79342 0.97068 1.00633 1.46822 4.78336 
10 0.01861 0.10565 0.47965 0.52631 0.79211 0.83021 0.96297 1.0013 1.46685 4.80383 
16 0.00729 0.09144 0.17464 0.32506 0.49179 0.51565 0.7921 0.8305 0.84086 0.98444 1.00253 1.02672 1.18713 1.47057 1.66807 4.82605 
15 0.0092 0.08619 0.18995 0.33463 0.51946 0.54758 0.8068 0.83762 0.84984 1.00511 1.01764 1.19525 1.52553 1.67492 4.84251 
34 0.01437 0.10015 0.16321 0.17721 0.31537 0.32606 0.50677 0.52354 0.65207 0.79947 0.82554 0.83627 0.99398 1.00686 1.1696 1.1823 1.22219 1.33529 1.50544 1.5523 1.65907 1.85137 2.19752 2.23566 2.34093 2.82711 2.99732 3.16794 3.31488 3.45161 3.59788 4.09862 4.34379 4.81894 
25 0.01182 0.09771 0.16901 0.18134 0.3235 0.49685 0.51479 0.54331 0.79236 0.82909 0.83873 0.99726 1.00683 1.17891 1.22106 1.46981 1.51159 1.66457 1.86023 2.20403 2.35043 3.32905 4.10619 4.35504 4.82368 
11 0.02032 0.10878 0.3346 0.4963 0.53529 0.79715 0.83614 0.99902 1.01126 1.21736 1.47361 
12 0.01057 0.09909 0.31681 0.4942 0.78616 0.82221 0.9706 0.99404 1.46137 1.8473 4.33982 4.81482 
17 0.01705 0.09938 0.17489 0.32685 0.48827 0.5167 0.78999 0.8341 0.97413 1.00354 1.18203 1.46635 1.52376 1.67492 1.86559 4.10568 4.82722 
14 0.0149 0.10348 0.17597 0.32048 0.5092 0.79205 0.82565 0.99207 1.00607 1.18616 1.46964 1.8537 4.3499 4.82052 
16 0.0241 0.11902 0.17341 0.32117 0.51119 0.80619 0.83107 0.99798 1.01391 1.50927 1.66287 1.85486 2.3494 3.32283 4.34916 4.82378 
6 0.02405 0.12138 0.80061 0.97893 1.00841 1.47515 
17 0.01358 0.10128 0.16668 0.31585 0.50526 0.78974 0.82311 0.84227 0.9914 1.01307 1.17482 1.4728 1.50913 1.66045 1.84999 4.34071 4.8164 
8 0.01673 0.1108 0.49334 0.79528 0.84276 0.98114 1.00559 1.47112 
18 0.0111 0.09993 0.17456 0.32736 0.49187 0.51582 0.54594 0.79461 0.83675 0.99916 1.01273 1.18312 1.46919 1.51568 2.21894 3.46057 4.10625 4.83297 
9 0.01015 0.06436 0.13723 0.79774 0.8534 0.97904 1.01284 1.47364 4.79484 
9 0.00733 0.10563 0.49121 0.7914 0.82914 0.97994 1.00085 1.46732 4.81422 
26 0.01885 0.10243 0.17269 0.32553 0.49492 0.51409 0.53054 0.79455 0.83235 0.84603 0.99956 1.01217 1.17783 1.19557 1.47548 1.51235 1.54018 1.67377 1.87009 2.21118 3.17668 3.32406 3.45876 4.10488 4.35893 4.82678 
16 0.01266 0.10498 0.17662 0.32306 0.51234 0.79397 0.83002 0.84453 0.99681 1.00827 1.21759 1.4722 1.53472 1.66966 1.8589 4.82651 
8 0.01578 0.10859 0.50588 0.79149 0.82641 0.99039 1.46647 4.81018 
17 0.01212 0.09721 0.16427 0.31538 0.50442 0.78541 0.82189 0.97207 0.99371 1.45988 1.50744 1.65961 1.84947 2.3386 4.09608 4.34047 4.81612 
32 0.01405 0.10611 0.17042 0.32005 0.32925 0.51193 0.52499 0.65893 0.80345 0.83136 0.84136 0.99996 1.01128 1.17543 1.19637 1.34085 1.50991 1.66629 1.85844 2.2013 2.22364 2.34653 2.83283 3.0001 3.17384 3.32089 3.45672 3.60314 4.10527 4.35065 4.67108 4.8257 
18 0.01339 0.10379 0.17619 0.32496 0.51032 0.79365 0.83094 0.84403 0.99576 1.00572 1.03066 1.22273 1.47296 1.67432 1.86044 4.10775 4.35006 4.82818 
7 0.01009 0.11573 0.54749 0.79961 0.98236 1.00665 1.47483 
8 0.01784 0.11052 0.49754 0.79405 0.83134 0.99186 1.00636 1.4715 
7 0.01692 0.11665 0.79714 0.84387 0.98123 1.01011 1.47437 
13 0.01244 0.10612 0.31955 0.50668 0.79341 0.82772 0.99149 1.00351 1.46853 1.66204 1.8529 4.34549 4.81992 
7 0.02284 0.11953 0.80175 0.86478 0.98363 1.01281 1.47765 
25 0.01517 0.10048 0.16537 0.31618 0.50054 0.51199 0.79065 0.82524 0.83637 0.99351 1.00453 1.17882 1.33767 1.47131 1.52259 1.6594 1.85193 2.20142 2.34253 2.83006 3.31978 3.45548 4.10102 4.34385 4.81961 
16 0.02049 0.11176 0.18195 0.3364 0.5255 0.80033 0.84369 1.00247 1.0151 1.18938 1.23572 1.48084 1.52645 4.11717 4.68105 4.84512 
16 0.01678 0.09818 0.18132 0.3265 0.48458 0.51592 0.78854 0.82754 0.84086 0.97591 1.00008 1.01235 1.46631 1.66947 4.106 4.35143 
20 0.01955 0.10301 0.17354 0.32462 0.49974 0.51622 0.7935 0.83047 0.84198 0.99696 1.00757 1.18012 1.47031 1.67097 1.86134 2.34964 3.46413 4.10721 4.35401 4.82685 
10 0.01703 0.10137 0.46902 0.53978 0.78893 0.83656 0.96914 1.00418 1.46567 4.77847 
9 0.02024 0.11155 0.48841 0.5329 0.79816 0.83851 0.99101 1.00765 1.47318 
9 0.01257 0.09949 0.46719 0.78854 0.84347 0.95786 1.00809 1.46587 4.76731 
18 0.0127 0.09921 0.17114 0.32109 0.49394 0.51407 0.79083 0.82731 0.83875 0.99434 1.00467 1.46629 1.66366 1.8552 2.34656 4.10447 4.34735 4.82209 
9 0.0103 0.10449 0.49057 0.78927 0.82813 0.983 1.004 1.46591 4.81584 
12 0.01484 0.10666 0.32747 0.49144 0.79343 0.8311 0.97608 1.00178 1.01337 1.47018 1.67024 4.8222 
11 0.00853 0.10493 0.48025 0.53009 0.79313 0.84036 0.97909 1.00445 1.2152 1.46954 1.53047 
6 0.02056 0.12367 0.79931 0.97724 1.01306 1.47484 
9 0.01106 0.10471 0.48446 0.79039 0.83547 0.97226 1.00201 1.46591 4.79977 
32 0.01469 0.10267 0.16258 0.17599 0.31561 0.32741 0.50663 0.64663 0.80269 0.82604 0.8392 0.99401 1.00703 1.17006 1.33275 1.50463 1.6585 1.85022 2.07057 2.19609 2.33966 2.64483 2.82446 2.99078 3.16686 3.31444 3.4493 3.5982 3.77133 4.0973 4.34263 4.81809 
10 0.01292 0.1047 0.47787 0.53152 0.79167 0.9703 1.00318 1.21404 1.46646 4.80256 
6 0.02108 0.11465 0.79484 0.97369 1.46768 4.78724 
12 0.00719 0.09562 0.4717 0.51568 0.78968 0.83141 0.86014 0.97507 1.0012 1.01424 1.46799 4.81668 
11 0.01019 0.1031 0.32979 0.4953 0.79438 0.83371 0.97757 1.00396 1.02835 1.47111 4.81162 
15 0.01937 0.11008 0.32916 0.49538 0.52226 0.79881 0.83666 0.98609 1.00622 1.02876 1.47477 1.67365 1.86406 4.35799 4.83074 
11 0.01347 0.10375 0.34026 0.48419 0.79237 0.84172 0.97351 1.00871 1.20439 1.46947 4.79112 
15 0.00716 0.10857 0.18444 0.33569 0.51596 0.54174 0.80839 0.83768 1.00394 1.18683 1.5112 1.53704 1.68501 2.22923 4.83505 
19 0.02067 0.10506 0.16835 0.32074 0.50812 0.79312 0.82741 0.83917 0.99543 1.00612 1.17207 1.47239 1.53171 1.66163 1.85752 2.20006 3.32152 4.10763 4.82146 
10 0.01835 0.10324 0.3234 0.4964 0.78944 0.82566 0.97549 0.99754 1.46419 4.80581 
8 0.01079 0.10497 0.47965 0.79071 0.96825 1.01708 1.46606 4.77992 
30 0.02049 0.10337 0.16447 0.31677 0.32607 0.50798 0.53562 0.79579 0.82677 0.83676 0.99552 1.00661 1.17029 1.33442 1.50429 1.6601 1.852 2.07391 2.19756 2.34141 2.82608 2.9931 3.17019 3.31476 3.45231 3.59689 3.77257 4.10028 4.34489 4.81968 
17 0.01033 0.10177 0.17709 0.32599 0.49856 0.51735 0.5409 0.79732 0.83183 0.84461 0.99967 1.01249 1.1872 1.47563 1.67258 2.2265 4.82772 
15 0.01256 0.09756 0.17363 0.32334 0.49526 0.51319 0.78872 0.82692 0.84279 0.9939 1.00472 1.1808 1.46562 1.51279 4.82145 
9 0.01047 0.10132 0.47439 0.79034 0.96226 1.00668 1.46646 3.75424 4.78136 
35 0.0131 0.09494 0.15922 0.16991 0.31214 0.32106 0.50344 0.5203 0.64618 0.79208 0.82195 0.83231 0.99094 1.00155 1.16629 1.17798 1.33073 1.50106 1.6554 1.84704 2.06589 2.19341 2.3365 2.64461 2.82169 2.98839 3.16354 3.31053 3.44735 3.59287 3.76773 4.09473 4.33925 4.51446 4.81502 
27 0.00675 0.08885 0.17339 0.32444 0.3387 0.49296 0.51395 0.53317 0.65883 0.79342 0.83079 0.8421 0.99882 1.00904 1.18077 1.2147 1.35007 1.47236 1.5193 1.67189 1.85994 2.66296 3.17717 3.32407 3.45887 4.10586 4.82603 
14 0.01538 0.09557 0.31902 0.47446 0.51325 0.78431 0.8229 0.96684 0.99514 1.01492 1.4613 1.85291 4.34448 4.81622 
11 0.01371 0.10194 0.32517 0.49028 0.53215 0.79042 0.82769 0.98978 1.00689 1.46469 4.80996 
9 0.0202 0.10985 0.48138 0.794 0.84558 0.97455 1.0087 1.47034 4.78653 
18 0.01276 0.099 0.17289 0.32278 0.48978 0.51619 0.79043 0.82746 0.84057 0.98536 1.00033 1.01359 1.18405 1.46887 1.6652 1.8589 4.34997 4.82272 
9 0.01704 0.10832 0.48832 0.7934 0.83981 0.97582 1.00663 1.46877 4.80807 
10 0.00648 0.09584 0.47277 0.78442 0.82596 0.96389 1.00112 1.46172 3.75311 4.78083 
14 0.00798 0.10501 0.3169 0.50458 0.79247 0.82534 0.99169 1.0105 1.18052 1.47394 1.66013 1.85215 4.34408 4.81884 
7 0.02806 0.11504 0.79057 0.9695 1.00878 1.46533 4.80119 

39
