# Supplementary material for: Deciphering the Contribution of Oriens-Lacunosum/Moleculare (OLM) Cells to Intrinsic θ Rhythms Using Biophysical Local Field Potential (LFP) Models
Source: eNeuro. 2018 Sep 4;5(4):ENEURO.0146-18.2018. doi: 10.1523/ENEURO.0146-18.2018 (PMC6140113; doi:10.1523/ENEURO.0146-18.2018)
Supplement: Supplementary file 2 — Supplementary Code. Download supplement 2, GZ file [file sup_enu-eN-NWR-0146-18-s02.gz › LFP_microcircuit-master/SOM-350-SOM12915016-dSD3.5ms-shift5.32ms-gnSD0.12-gsb1.5-csb0.21-gbs2.25-cbs0.1344-spiketimes.txt]

11608

350


36 0.01373 0.10588 0.17287 0.1843 0.32636 0.3382 0.5188 0.54803 0.65855 0.80688 0.8334 0.84429 1.00469 1.18043 1.19709 1.34544 1.52199 1.67048 1.86178 1.89883 2.09976 2.21074 2.35003 2.65604 2.83899 3.00877 3.1772 3.32478 3.46034 3.60684 3.79599 4.10675 4.3539 4.52341 4.66471 4.83063 
20 0.01237 0.10318 0.16384 0.31625 0.51211 0.79233 0.82353 0.83633 0.99301 1.17275 1.47457 1.66022 1.85064 2.34059 2.83298 3.31647 3.45809 4.09819 4.34277 4.81917 
33 0.01931 0.11172 0.17383 0.1888 0.32709 0.34037 0.51984 0.57891 0.66155 0.81901 0.83622 0.85101 1.00572 1.18119 1.20252 1.34631 1.52378 1.6716 1.86329 2.09222 2.21315 2.35066 2.66035 2.84089 3.01735 3.17895 3.32557 3.46226 3.61181 4.10881 4.35951 4.53017 4.8313 
47 0.01229 0.09073 0.15657 0.16542 0.17634 0.31197 0.31951 0.33061 0.50512 0.52365 0.64477 0.78928 0.82208 0.8309 0.84831 0.99179 1.00166 1.16698 1.17659 1.19672 1.33114 1.35773 1.50399 1.65637 1.67293 1.84798 1.86316 2.06679 2.19393 2.21391 2.33743 2.64126 2.82229 2.84635 2.98903 3.16386 3.31145 3.44777 3.4754 3.59329 3.76777 4.09556 4.34026 4.5089 4.64548 4.81641 4.84032 
25 0.00852 0.10573 0.17107 0.18697 0.32393 0.33688 0.51688 0.80311 0.83128 0.84231 1.00127 1.03396 1.1792 1.21087 1.34508 1.66755 1.8591 2.21548 2.34752 2.83516 3.3224 3.45943 4.10428 4.35032 4.82708 
36 0.00792 0.09696 0.16176 0.17177 0.31428 0.32376 0.50698 0.53842 0.64804 0.79608 0.82424 0.8341 0.99313 1.00835 1.1692 1.18442 1.33378 1.50602 1.65823 1.68223 1.85006 2.07035 2.19683 2.33914 2.6453 2.82538 2.99127 3.16607 3.3141 3.4497 3.59597 3.772 4.09745 4.34263 4.5146 4.81844 
31 0.01809 0.09949 0.16828 0.18134 0.3208 0.3326 0.51406 0.65577 0.79372 0.82692 0.83669 0.87333 0.99791 1.17737 1.2037 1.3411 1.51808 1.66479 1.85562 2.21126 2.34463 2.65404 2.83421 3.004 3.17343 3.32082 3.45599 3.60419 4.10269 4.34846 4.82427 
43 0.01645 0.09657 0.16628 0.17499 0.19956 0.32081 0.33048 0.51213 0.53857 0.65192 0.79456 0.82696 0.83621 0.86216 0.99854 1.01294 1.17352 1.1848 1.21333 1.33834 1.51002 1.55004 1.66408 1.68664 1.85609 1.88518 2.08075 2.20381 2.24109 2.3435 2.64719 2.83086 2.9958 3.1695 3.31809 3.45364 3.5994 3.77676 4.10127 4.34782 4.51625 4.66507 4.82343 
38 0.01796 0.09351 0.1619 0.17162 0.31431 0.32313 0.35669 0.50771 0.53779 0.64826 0.79125 0.82315 0.83272 0.87817 0.99324 1.00883 1.17047 1.18415 1.2177 1.33464 1.5096 1.65954 1.8499 2.07089 2.19935 2.3392 2.64356 2.82606 2.9925 3.16567 3.31427 3.45001 3.59573 3.77116 4.09698 4.34192 4.5124 4.81847 
35 0.01575 0.11026 0.18057 0.19892 0.33371 0.34804 0.52618 0.55618 0.66402 0.81445 0.84034 0.85309 1.01293 1.18717 1.20659 1.35195 1.5278 1.682 1.87214 2.09538 2.2225 2.35721 2.66017 2.84836 3.01364 3.1814 3.33111 3.46563 3.61341 3.79243 4.11293 4.36327 4.52764 4.67882 4.83775 
32 0.02023 0.10585 0.17267 0.19024 0.3253 0.33925 0.51992 0.65788 0.80075 0.83153 0.84295 1.00329 1.17979 1.20214 1.34567 1.52322 1.6725 1.86187 2.09636 2.21292 2.34931 2.65458 2.84586 3.00928 3.17549 3.32371 3.45991 3.61309 4.10636 4.35943 4.52554 4.83083 
34 0.01543 0.10116 0.16408 0.17656 0.31664 0.32722 0.5089 0.6501 0.79728 0.82545 0.83616 0.99452 1.01369 1.17135 1.19153 1.33544 1.51188 1.66028 1.85134 1.87956 2.07612 2.20041 2.34063 2.64745 2.82766 2.99454 3.16771 3.3155 3.45185 3.59835 3.78076 4.09888 4.34408 4.8201 
35 0.012 0.10327 0.17154 0.18387 0.32495 0.33686 0.51686 0.54421 0.65592 0.80402 0.83084 0.84084 1.00324 1.17814 1.19248 1.22453 1.34298 1.51713 1.67049 1.861 2.08468 2.21012 2.3483 2.65306 2.8357 3.00362 3.17294 3.32198 3.45786 3.60405 3.78846 4.10454 4.35219 4.52054 4.82747 
35 0.01839 0.09932 0.16133 0.17338 0.31378 0.32513 0.50648 0.54444 0.64742 0.79999 0.82373 0.83447 0.99217 1.16892 1.18592 1.33376 1.50861 1.65726 1.84854 1.88968 2.07252 2.19978 2.33818 2.64602 2.82534 2.99301 3.16566 3.31349 3.44966 3.59645 3.78006 4.09629 4.34123 4.51789 4.81766 
41 0.01081 0.09377 0.16178 0.17101 0.19598 0.31547 0.32503 0.50716 0.53525 0.64792 0.79283 0.82345 0.83319 0.99313 1.00873 1.16991 1.18278 1.21347 1.33364 1.50728 1.65885 1.68305 1.8501 1.88233 2.07332 2.19834 2.23615 2.3393 2.64349 2.82546 2.99178 3.16576 3.31411 3.44964 3.59532 3.77263 4.09712 4.34227 4.5131 4.65249 4.81852 
28 0.01494 0.11039 0.17083 0.18949 0.32344 0.33752 0.52288 0.80865 0.83199 0.84508 1.00167 1.17901 1.21147 1.34547 1.5268 1.66802 1.85942 2.21055 2.34873 2.66268 2.84789 3.01555 3.17937 3.32395 3.46279 4.10638 4.35539 4.82976 
37 0.01944 0.10524 0.17407 0.18666 0.32695 0.33819 0.52021 0.54965 0.65895 0.80259 0.83283 0.84267 1.00497 1.18055 1.19464 1.22516 1.34594 1.52172 1.67205 1.86244 1.89826 2.08909 2.21267 2.35029 2.65398 2.84018 3.00904 3.17634 3.32542 3.46035 3.60593 3.78737 4.10794 4.35735 4.52256 4.65995 4.83079 
30 0.01532 0.11338 0.17636 0.19422 0.32976 0.34422 0.52372 0.66552 0.81819 0.83855 0.85584 1.00832 1.18395 1.20771 1.34993 1.53344 1.67479 1.86593 2.21784 2.3532 2.66866 2.85261 3.01699 3.18263 3.32809 3.46386 3.61775 4.11118 4.36385 4.83705 
37 0.01674 0.10327 0.17229 0.18195 0.21847 0.32677 0.33737 0.51993 0.56066 0.66011 0.80439 0.83283 0.84226 1.00502 1.18065 1.19565 1.22882 1.3458 1.52401 1.66963 1.69206 1.86197 1.88986 2.09492 2.21216 2.35001 2.6587 2.84011 3.01108 3.17716 3.32582 3.46095 3.60711 4.10743 4.35487 4.52754 4.83044 
24 0.01861 0.11105 0.16882 0.19061 0.32099 0.33768 0.51626 0.81038 0.83079 0.84772 0.99911 1.17687 1.2139 1.34172 1.66547 1.85636 2.21146 2.34574 2.83492 3.32047 3.45786 4.1031 4.34929 4.82486 
30 0.01916 0.10504 0.16719 0.18614 0.31943 0.33403 0.51615 0.65682 0.80563 0.82812 0.84179 0.99758 1.1744 1.19971 1.34084 1.52597 1.66519 1.85521 2.20642 2.3449 2.65533 2.83558 3.01283 3.17335 3.3194 3.45655 3.61267 4.10182 4.35038 4.82516 
33 0.0118 0.10037 0.16343 0.17609 0.31624 0.32773 0.50829 0.64783 0.79827 0.82461 0.83576 0.99409 1.17029 1.18765 1.33456 1.50837 1.66029 1.85086 2.07193 2.20036 2.33952 2.64444 2.82644 2.99364 3.16597 3.31439 3.45012 3.59592 3.77156 4.09737 4.34316 4.51197 4.81918 
30 0.01627 0.10706 0.17189 0.18832 0.32594 0.34404 0.51879 0.66044 0.80596 0.8318 0.84356 1.00449 1.17966 1.20129 1.34566 1.52709 1.67137 1.86367 2.09372 2.21238 2.34942 2.65688 2.84083 3.01714 3.17683 3.32454 3.45974 4.10598 4.3565 4.83038 
30 0.02031 0.10967 0.17427 0.19231 0.32785 0.34446 0.52478 0.66167 0.80917 0.83442 0.84779 1.00651 1.18168 1.20367 1.3491 1.53 1.67454 1.86638 2.21841 2.35163 2.66009 2.85003 3.038 3.17821 3.32706 3.46143 4.10902 4.36735 4.53375 4.83278 
32 0.01519 0.11351 0.17814 0.19393 0.33076 0.34301 0.52698 0.66484 0.81718 0.8392 0.85237 1.00938 1.18483 1.20336 1.35103 1.53101 1.67588 1.8665 1.90384 2.2179 2.35445 2.66621 2.84369 3.04296 3.18225 3.33034 3.46576 3.6189 4.1122 4.36004 4.53282 4.83699 
33 0.00968 0.1004 0.17261 0.18866 0.32486 0.33763 0.52223 0.65974 0.79828 0.83045 0.84036 1.002 1.18082 1.20273 1.34783 1.5219 1.67075 1.86066 2.09382 2.21846 2.35029 2.65744 2.8474 3.01369 3.1769 3.32645 3.46182 3.61839 4.10646 4.3547 4.52637 4.67419 4.83219 
33 0.01767 0.10243 0.16614 0.17918 0.31926 0.33138 0.51199 0.65307 0.79924 0.82648 0.8374 0.99698 1.1737 1.19492 1.33784 1.51743 1.66411 1.85401 1.8972 2.07855 2.20701 2.34229 2.6506 2.83091 3.00068 3.16998 3.31736 3.45367 3.6004 4.10023 4.34623 4.51629 4.82222 
28 0.0205 0.11305 0.17636 0.20424 0.32898 0.34638 0.52622 0.66852 0.81634 0.83657 0.85172 1.00722 1.1846 1.21773 1.356 1.5428 1.67501 1.86511 2.22651 2.35607 2.6739 2.85298 3.183 3.33235 3.46607 4.11048 4.36947 4.8367 
39 0.01617 0.10633 0.17043 0.18037 0.21978 0.32398 0.33447 0.51627 0.54812 0.65817 0.81101 0.83306 0.84401 1.00196 1.01914 1.17791 1.1908 1.2222 1.34305 1.52083 1.66704 1.69244 1.8594 2.08693 2.20837 2.34794 2.65415 2.83522 3.00275 3.17512 3.32309 3.45856 3.60802 3.78947 4.10595 4.35167 4.52412 4.67401 4.82772 
30 0.00784 0.10316 0.17457 0.19317 0.32694 0.34077 0.52409 0.66197 0.81098 0.83481 0.84778 1.00514 1.18249 1.20604 1.35041 1.52997 1.67317 1.86361 2.22344 2.35289 2.65947 2.85455 3.01602 3.17813 3.32716 3.46256 3.61379 4.10987 4.37758 4.83553 
22 0.00809 0.11636 0.18001 0.33247 0.52841 0.68015 0.82223 0.84152 1.01193 1.18761 1.22851 1.36062 1.53446 1.68158 1.87303 2.22454 2.36696 3.18604 3.33321 3.46881 4.11496 4.84336 
34 0.01271 0.1094 0.17216 0.18386 0.3247 0.33515 0.51818 0.55117 0.65905 0.81688 0.83561 0.85019 1.00314 1.02201 1.18013 1.19936 1.3448 1.52202 1.6692 1.86019 1.88763 2.09851 2.20972 2.34942 2.66047 2.83847 3.00719 3.17726 3.32449 3.46042 3.61088 4.10785 4.35514 4.82997 
23 0.00856 0.10724 0.17174 0.19233 0.32396 0.33777 0.52418 0.80627 0.83219 0.84523 1.00175 1.18131 1.21913 1.35034 1.66832 1.8589 2.22793 2.34847 3.32584 3.46242 4.10696 4.35255 4.82771 
35 0.00943 0.04532 0.12777 0.17918 0.1947 0.33177 0.34407 0.52533 0.56456 0.66545 0.82589 0.84147 0.85658 1.01023 1.18544 1.20211 1.35384 1.53019 1.67661 1.8677 2.09855 2.21922 2.35624 2.66284 2.84554 3.01839 3.18248 3.33228 3.46675 3.61871 3.79756 4.11306 4.36156 4.52944 4.8365 
30 0.01877 0.11006 0.16786 0.1815 0.3205 0.33259 0.5125 0.65545 0.81384 0.83205 0.84793 0.99906 1.02608 1.17598 1.20016 1.34045 1.66417 1.85559 1.90492 2.08098 2.20856 2.34444 2.83157 3.00364 3.17288 3.32 3.45686 4.10294 4.34838 4.82363 
41 0.01914 0.1043 0.16758 0.17643 0.19673 0.32131 0.33025 0.3511 0.51347 0.53824 0.65415 0.8118 0.83177 0.84166 0.99955 1.01192 1.17519 1.18713 1.21796 1.33987 1.51334 1.66422 1.68091 1.85664 1.87394 2.07878 2.20279 2.2315 2.34559 2.65189 2.8316 2.99972 3.17237 3.31994 3.45585 3.60194 3.77912 4.10385 4.3499 4.51968 4.82539 
35 0.01151 0.10011 0.1766 0.1899 0.32982 0.34193 0.52332 0.55715 0.66268 0.80373 0.8355 0.84526 1.00696 1.05239 1.18469 1.20445 1.35149 1.5247 1.67469 1.86808 2.09573 2.2194 2.35382 2.65933 2.84491 3.01382 3.17933 3.32887 3.46441 3.61128 3.7983 4.11055 4.35889 4.5263 4.83324 
26 0.01442 0.10482 0.16772 0.18237 0.32007 0.33415 0.51486 0.79952 0.82805 0.83939 0.99731 1.17545 1.20693 1.33971 1.66336 1.85465 2.20496 2.34464 2.83326 3.17471 3.31924 3.45685 3.6054 4.10294 4.34847 4.82411 
34 0.01808 0.10701 0.16826 0.18099 0.32111 0.33342 0.51308 0.55165 0.65266 0.81319 0.83149 0.84645 0.99957 1.17546 1.19219 1.33976 1.51432 1.66551 1.85658 2.08171 2.20535 2.3446 2.64996 2.83277 2.99815 3.17141 3.31955 3.4549 3.60107 4.10241 4.34888 4.5285 4.66696 4.82504 
23 0.01846 0.10602 0.17233 0.19225 0.32424 0.33746 0.53209 0.79833 0.83044 0.84081 1.00123 1.18014 1.20759 1.36337 1.66825 1.85963 2.21723 2.35087 3.32732 3.46284 4.10672 4.35311 4.82946 
38 0.01632 0.10432 0.16651 0.17697 0.31908 0.32866 0.51093 0.53818 0.65179 0.80586 0.82933 0.8397 0.99783 1.01227 1.17388 1.18862 1.23181 1.33781 1.51344 1.66333 1.68943 1.8547 1.87681 2.07819 2.20402 2.34337 2.65411 2.8296 2.99673 3.17017 3.31828 3.45451 3.60027 3.78462 4.10155 4.34687 4.52116 4.82271 
28 0.01437 0.10245 0.17167 0.18593 0.3238 0.33434 0.51897 0.79584 0.82988 0.83937 0.86227 1.00096 1.01669 1.18023 1.20708 1.34608 1.66724 1.85935 1.89102 2.21829 2.34921 2.83767 3.18135 3.32418 3.46186 4.10612 4.35311 4.82837 
43 0.01584 0.09951 0.16864 0.17741 0.19726 0.32289 0.33201 0.37176 0.51576 0.54151 0.65618 0.80078 0.83038 0.83935 0.86054 1.00051 1.01179 1.17746 1.18929 1.21785 1.34214 1.51793 1.66584 1.6861 1.85805 1.88514 2.08963 2.20774 2.24555 2.34735 2.65322 2.83443 3.0059 3.17454 3.32174 3.45775 3.6048 3.78718 4.10485 4.35113 4.52231 4.66859 4.8278 
37 0.01637 0.10146 0.17111 0.18222 0.32347 0.33363 0.51547 0.54225 0.65645 0.79864 0.83029 0.84017 1.00136 1.02476 1.17788 1.19198 1.22361 1.34267 1.51957 1.66882 1.85936 1.89594 2.08643 2.20921 2.34723 2.65366 2.83486 3.00575 3.17387 3.32205 3.45832 3.60448 3.78649 4.10468 4.35114 4.52327 4.82725 
29 0.01557 0.10055 0.1648 0.17921 0.31716 0.33144 0.51138 0.65355 0.79746 0.82479 0.83655 0.99437 1.17196 1.19437 1.33869 1.5157 1.6621 1.85244 2.2043 2.34157 2.65369 2.83152 3.00025 3.16864 3.31691 3.45257 4.0989 4.34491 4.8211 
36 0.0085 0.09943 0.17234 0.18425 0.32577 0.33781 0.51744 0.54169 0.65691 0.8037 0.83228 0.8423 1.00365 1.17947 1.19473 1.22902 1.34441 1.51747 1.67035 1.86142 2.08547 2.21221 2.34873 2.65178 2.83666 3.0032 3.17428 3.32304 3.4588 3.60578 3.78344 4.10541 4.35293 4.52054 4.67084 4.82885 
37 0.0126 0.10271 0.17411 0.18489 0.32739 0.33743 0.51925 0.54668 0.66096 0.80298 0.83409 0.84372 1.0057 1.02897 1.18178 1.19701 1.23138 1.34581 1.52411 1.67142 1.70357 1.86337 1.89515 2.09327 2.21281 2.35061 2.65716 2.83863 3.0086 3.1778 3.3258 3.4616 3.61255 4.10793 4.3547 4.52515 4.83022 
35 0.01737 0.10584 0.1723 0.18442 0.32548 0.33728 0.51735 0.55169 0.65772 0.80535 0.83263 0.84331 1.00374 1.17921 1.19525 1.34386 1.51967 1.67006 1.86085 1.89717 2.08613 2.21127 2.34809 2.6523 2.8365 3.00409 3.17393 3.32291 3.4584 3.60488 3.79043 4.10561 4.35303 4.5222 4.82848 
27 0.02109 0.11588 0.1738 0.19649 0.32657 0.3436 0.52318 0.66345 0.82059 0.83696 0.86785 1.00553 1.18216 1.2175 1.35209 1.55013 1.67348 1.86336 2.22558 2.3525 2.8559 3.17955 3.32792 3.4628 4.10748 4.35567 4.83158 
47 0.01459 0.0983 0.16233 0.17095 0.18817 0.31621 0.32479 0.3415 0.508 0.52392 0.64641 0.8043 0.82639 0.83592 0.99476 1.00656 1.16946 1.17943 1.20266 1.33395 1.35381 1.50597 1.53382 1.65962 1.67533 1.85181 1.86821 2.07073 2.19747 2.2173 2.34022 2.64244 2.82615 2.8496 2.99194 3.16607 3.31465 3.44996 3.46918 3.59577 3.77033 4.09817 4.34397 4.51004 4.64416 4.81979 4.83993 
36 0.01938 0.10661 0.16872 0.18026 0.32178 0.33325 0.51378 0.54153 0.65481 0.81 0.83157 0.84336 0.99996 1.02324 1.1758 1.19182 1.34068 1.51636 1.6659 1.857 2.08068 2.20659 2.34515 2.65096 2.83311 3.00034 3.17249 3.32 3.45703 3.60247 3.78306 4.10407 4.35049 4.51903 4.67659 4.82558 
41 0.01708 0.10288 0.17204 0.1807 0.20246 0.32645 0.33573 0.51763 0.53996 0.65859 0.80284 0.8334 0.84271 1.00422 1.01925 1.17853 1.18897 1.21295 1.34411 1.52004 1.66969 1.68864 1.86135 1.87892 2.08619 2.20751 2.23391 2.34882 2.65422 2.83671 3.00406 3.1754 3.32421 3.45932 3.60567 3.7878 4.1067 4.3535 4.52338 4.65937 4.82926 
26 0.01562 0.11348 0.17897 0.1966 0.33293 0.34857 0.54042 0.68984 0.81652 0.83995 0.85466 1.01131 1.18705 1.21267 1.36853 1.55925 1.679 1.87115 2.22391 2.35916 3.19505 3.33457 3.46954 4.11471 4.37453 4.84181 
35 0.02251 0.11577 0.17565 0.19072 0.32814 0.34023 0.52196 0.55959 0.66094 0.82497 0.84041 0.86424 1.00661 1.18122 1.19667 1.34769 1.52432 1.67325 1.86437 2.09285 2.21185 2.35274 2.65736 2.84177 3.00836 3.18001 3.32727 3.46297 3.60878 3.79157 4.11056 4.35956 4.52728 4.67005 4.8341 
24 0.01614 0.10222 0.16359 0.20337 0.31592 0.33363 0.50999 0.79819 0.82425 0.83662 0.99307 1.17185 1.33842 1.65931 1.85013 2.20133 2.3399 2.8284 3.17058 3.31569 3.45249 4.09766 4.34264 4.81903 
33 0.01585 0.10427 0.17423 0.18807 0.3268 0.3386 0.52115 0.66074 0.79976 0.83289 0.8428 1.00412 1.02678 1.18162 1.20138 1.34728 1.52327 1.6715 1.86259 2.09473 2.21697 2.35015 2.65967 2.84036 3.01266 3.17812 3.32597 3.46136 3.61435 4.1079 4.35571 4.53203 4.83072 
34 0.0122 0.10218 0.1614 0.17371 0.31418 0.32523 0.50567 0.64529 0.80411 0.82525 0.83873 0.99272 1.01436 1.16812 1.19074 1.33221 1.50625 1.65761 1.8492 2.06819 2.19635 2.33783 2.64471 2.82387 2.99019 3.16521 3.31259 3.4488 3.59445 3.77059 4.09601 4.34146 4.51255 4.81723 
32 0.01162 0.11152 0.17789 0.19735 0.33106 0.34722 0.5266 0.66463 0.81828 0.83958 0.8583 1.00951 1.18525 1.2087 1.35064 1.53221 1.67694 1.86706 2.10896 2.21961 2.35529 2.66222 2.85406 3.02126 3.18215 3.331 3.46632 3.62229 4.1115 4.36358 4.5375 4.83799 
31 0.01101 0.09907 0.1673 0.17874 0.32047 0.3323 0.51433 0.65627 0.79451 0.82704 0.83691 0.99731 1.17527 1.19663 1.34149 1.48181 1.5256 1.66417 1.85554 2.20962 2.34431 2.65422 2.83398 3.01087 3.17207 3.31988 3.45573 3.60727 4.10213 4.34837 4.82441 
25 0.01224 0.10581 0.17005 0.18755 0.32288 0.33721 0.51885 0.80184 0.82945 0.84064 1.00123 1.1776 1.20383 1.34368 1.66809 1.85845 2.20958 2.34677 2.83773 3.18053 3.3213 3.45936 4.10467 4.35476 4.827 
20 0.01871 0.10662 0.16667 0.19878 0.31876 0.33561 0.79977 0.82639 0.84011 0.99607 1.17523 1.66211 1.85258 2.34209 2.83183 3.31799 3.4564 4.1003 4.34492 4.82117 
34 0.0126 0.09982 0.16019 0.17382 0.31309 0.32373 0.50442 0.64413 0.79928 0.8231 0.83478 0.99133 1.00951 1.1668 1.20393 1.33091 1.50467 1.65669 1.84792 2.06663 2.1947 2.3365 2.64205 2.82251 2.98872 3.16317 3.31116 3.44733 3.59267 3.7676 4.09457 4.34015 4.51271 4.8159 
28 0.01881 0.10972 0.16948 0.18341 0.32202 0.33461 0.51522 0.66168 0.8126 0.83269 0.84722 1.00034 1.17712 1.20171 1.34399 1.53904 1.66497 1.85744 2.20726 2.34633 2.83463 3.00335 3.17605 3.32298 3.45826 4.10516 4.35035 4.82658 
33 0.01389 0.10763 0.17323 0.18751 0.3257 0.33766 0.51883 0.65913 0.80636 0.83284 0.84356 1.00378 1.18002 1.19894 1.34509 1.52192 1.67129 1.86135 2.09258 2.21184 2.34904 2.65548 2.83767 3.00869 3.17678 3.32409 3.46028 3.61129 3.79442 4.10695 4.3542 4.52527 4.82967 
38 0.01619 0.10478 0.17549 0.18821 0.32822 0.33924 0.52154 0.55212 0.66038 0.80317 0.8336 0.84322 1.0053 1.02676 1.18194 1.19617 1.22744 1.34686 1.52358 1.67329 1.86378 1.89702 2.09327 2.21355 2.35123 2.65552 2.84105 3.00918 3.1775 3.32624 3.46115 3.60933 3.79063 4.10929 4.35664 4.52379 4.68003 4.8324 
44 0.01338 0.09989 0.17389 0.18311 0.21207 0.32717 0.3364 0.51803 0.53837 0.65838 0.79879 0.83348 0.8425 0.87298 1.00513 1.0224 1.1803 1.19155 1.21794 1.34434 1.37327 1.51936 1.67183 1.86255 1.88882 2.08406 2.21121 2.24807 2.34971 2.65365 2.83742 3.0036 3.17544 3.32404 3.4595 3.48086 3.60534 3.78261 4.10682 4.35351 4.52148 4.67664 4.82941 4.85927 
30 0.02012 0.10296 0.1675 0.1815 0.32049 0.333 0.51366 0.65511 0.79831 0.82756 0.83832 0.99805 1.17496 1.19538 1.34002 1.51721 1.66466 1.85601 2.20557 2.3441 2.6543 2.83342 2.99874 3.17099 3.31887 3.45513 3.60339 4.10134 4.34793 4.8239 
39 0.01864 0.10311 0.16462 0.17496 0.31729 0.32707 0.4082 0.50947 0.53818 0.64904 0.81028 0.82869 0.84009 0.9963 1.01095 1.1714 1.18481 1.22437 1.33597 1.51017 1.66122 1.6852 1.85307 1.87407 2.07328 2.20076 2.3415 2.64565 2.82806 2.99435 3.16783 3.31612 3.45167 3.59741 3.77318 4.09941 4.34514 4.51405 4.82111 
40 0.00659 0.09559 0.16556 0.17522 0.20717 0.31947 0.32874 0.5115 0.54122 0.65297 0.79821 0.82763 0.83706 0.87707 0.99745 1.01083 1.17439 1.18914 1.22708 1.33848 1.51793 1.66313 1.69079 1.85431 1.88731 2.07815 2.20405 2.34344 2.6506 2.83011 2.99783 3.17026 3.31854 3.45427 3.60101 3.78076 4.10118 4.3465 4.51847 4.82263 
28 0.01918 0.10379 0.16594 0.1816 0.31856 0.3326 0.51291 0.66469 0.80215 0.82714 0.83892 0.99637 1.17406 1.20937 1.33882 1.66222 1.85284 2.20715 2.34198 2.83001 2.99913 3.17133 3.31755 3.45549 3.60637 4.10042 4.3453 4.82162 
35 0.01191 0.10503 0.17719 0.18974 0.33009 0.34131 0.52278 0.55211 0.66253 0.81627 0.83845 0.84994 1.00805 1.03078 1.18441 1.20032 1.34994 1.52547 1.67462 1.86644 2.09076 2.21456 2.35344 2.65831 2.84266 3.0103 3.18005 3.32902 3.46374 3.61185 3.79061 4.11061 4.35734 4.52602 4.83303 
24 0.01454 0.11307 0.17209 0.3226 0.35821 0.52577 0.66017 0.81341 0.83291 0.87835 1.00092 1.17956 1.21797 1.34866 1.67384 1.86459 2.22047 2.85733 3.1778 3.32463 3.46342 4.10553 4.35936 4.83234 
33 0.01076 0.09482 0.17656 0.18885 0.3304 0.34276 0.52513 0.56915 0.66384 0.80901 0.83626 0.84617 1.00779 1.05862 1.18527 1.20602 1.3538 1.52768 1.67479 1.86621 2.22089 2.35533 2.65959 2.85183 3.02122 3.18182 3.33103 3.46608 3.61851 4.11124 4.36385 4.53303 4.83734 
31 0.01428 0.10238 0.17167 0.1851 0.3239 0.33474 0.5189 0.66073 0.79776 0.83072 0.84043 1.00077 1.01642 1.17929 1.20003 1.34429 1.52877 1.66712 1.70664 1.85931 1.89181 2.2102 2.34856 2.84126 3.17669 3.32343 3.45991 4.10623 4.3532 4.53362 4.82912 
24 0.01618 0.12001 0.17652 0.3287 0.37935 0.53893 0.66411 0.82072 0.83863 1.00801 1.18357 1.21864 1.35297 1.53032 1.68455 1.8715 2.21823 2.35878 2.85957 3.18808 3.33051 3.46442 4.11142 4.84912 
24 0.05425 0.12567 0.16523 0.24153 0.31653 0.33373 0.50969 0.80018 0.82481 0.83827 0.99354 1.17294 1.33799 1.66051 1.85019 2.20836 2.33993 2.82851 3.17005 3.31588 3.45306 4.09741 4.3422 4.81882 
33 0.01855 0.10313 0.1743 0.18879 0.32779 0.34129 0.5287 0.65988 0.79788 0.83217 0.84204 1.00554 1.18172 1.2004 1.35089 1.47881 1.5246 1.67463 1.86554 2.21668 2.35231 2.65743 2.85489 3.02492 3.17748 3.32725 3.4618 3.61083 4.10799 4.36529 4.52688 4.67047 4.83893 
36 0.01866 0.10562 0.17048 0.18287 0.32307 0.33412 0.51585 0.54276 0.65591 0.8057 0.8313 0.842 1.00124 1.04489 1.17697 1.19107 1.22535 1.34221 1.51913 1.66762 1.85915 2.08271 2.20722 2.34727 2.65158 2.8352 3.00211 3.17376 3.32147 3.4573 3.6044 3.78604 4.10432 4.35151 4.52258 4.82719 
45 0.01653 0.10072 0.1726 0.18094 0.20025 0.32673 0.33561 0.36918 0.51806 0.54045 0.65836 0.80063 0.8327 0.84155 0.86093 1.00377 1.01522 1.17952 1.18961 1.21277 1.34416 1.37902 1.52006 1.66968 1.68728 1.86221 1.88152 2.09006 2.20831 2.22944 2.34946 2.65424 2.83706 3.00505 3.17564 3.32361 3.4604 3.60544 3.79046 4.10687 4.35381 4.52436 4.67012 4.82943 4.86073 
38 0.02005 0.10677 0.16921 0.17959 0.32185 0.33153 0.51404 0.55195 0.65497 0.80815 0.83158 0.84197 1.00023 1.01536 1.17576 1.19043 1.23148 1.34016 1.51805 1.66588 1.69177 1.85749 1.89043 2.08371 2.20533 2.34604 2.65129 2.83323 2.99886 3.17285 3.32036 3.4567 3.60239 3.79552 4.10444 4.35056 4.52248 4.82607 
46 0.01653 0.0948 0.16411 0.17216 0.18723 0.31907 0.32746 0.34469 0.51107 0.53084 0.6502 0.79349 0.82599 0.83493 0.8529 0.99678 1.0081 1.17218 1.18181 1.20204 1.33691 1.35875 1.50877 1.52727 1.662 1.67828 1.85459 1.8721 2.07535 2.20045 2.22071 2.34281 2.64613 2.82977 2.99507 3.1689 3.31727 3.45247 3.46916 3.5979 3.77366 4.10018 4.34631 4.51326 4.64638 4.82258 
41 0.01171 0.09714 0.17143 0.18102 0.2238 0.32506 0.33514 0.51676 0.54412 0.65676 0.79505 0.83007 0.83939 0.86493 1.00278 1.1781 1.18915 1.21436 1.3432 1.47881 1.51965 1.67032 1.86029 1.89603 2.08443 2.21031 2.24456 2.34741 2.65227 2.83659 3.00445 3.17371 3.32249 3.45824 3.60327 3.78448 4.10478 4.35152 4.52075 4.67022 4.82769 
43 0.01539 0.08976 0.15443 0.16493 0.17686 0.31221 0.32002 0.33297 0.50574 0.64697 0.78493 0.8208 0.82948 0.84398 0.99113 1.00148 1.16777 1.17899 1.20624 1.3318 1.46913 1.50827 1.65648 1.67909 1.84779 1.86847 2.06764 2.19502 2.23061 2.33743 2.64468 2.82306 2.98978 3.16461 3.31232 3.44865 3.59404 3.77079 4.09545 4.33994 4.515 4.67312 4.81636 
48 0.00722 0.09534 0.16836 0.17727 0.19459 0.32285 0.33119 0.34572 0.51452 0.53059 0.65333 0.67992 0.82203 0.836 0.8493 1.00179 1.01414 1.17611 1.1864 1.20971 1.34031 1.35661 1.51395 1.54432 1.6668 1.68384 1.85881 1.87556 2.07863 2.20465 2.22807 2.34727 2.64922 2.8331 2.9988 3.17286 3.32076 3.35096 3.45695 3.47498 3.60248 3.77752 4.10521 4.35132 4.51747 4.65484 4.8268 4.85083 
37 0.01201 0.10627 0.16975 0.17982 0.21951 0.32343 0.33414 0.51638 0.55119 0.65699 0.81491 0.83355 0.846 1.00137 1.01786 1.17747 1.19336 1.34198 1.51783 1.6665 1.68964 1.85885 1.88856 2.08585 2.20724 2.34722 2.65392 2.83536 3.00597 3.17495 3.32204 3.45843 3.60478 4.10546 4.35249 4.52177 4.82809 
41 0.01179 0.08843 0.15389 0.16358 0.17612 0.31016 0.31785 0.33017 0.50383 0.64381 0.78492 0.81949 0.82852 0.84669 0.98943 1.00036 1.16602 1.17682 1.20573 1.32998 1.50096 1.65442 1.67231 1.84573 1.86328 2.06503 2.19312 2.225 2.3355 2.63965 2.82122 2.98777 3.16224 3.31025 3.44634 3.59142 3.76613 4.09349 4.33805 4.50697 4.81433 
44 0.01056 0.09967 0.16935 0.17834 0.20182 0.32297 0.3319 0.35991 0.51457 0.53709 0.65473 0.80688 0.83179 0.84145 1.00106 1.01446 1.1765 1.18751 1.21422 1.34088 1.38359 1.51596 1.66666 1.68598 1.85798 1.87625 2.08033 2.20558 2.23352 2.34607 2.65014 2.83313 2.99924 3.17254 3.32092 3.45638 3.48509 3.60189 3.77826 4.10407 4.35023 4.5186 4.826 4.85791 
24 0.02114 0.11388 0.17288 0.21198 0.32604 0.52262 0.68789 0.81324 0.83433 0.85852 1.00379 1.18068 1.21491 1.35116 1.67176 1.86467 2.21699 2.36289 2.85379 3.17894 3.32625 3.4607 4.10751 4.83505 
34 0.00782 0.09951 0.17423 0.18909 0.32692 0.33935 0.52128 0.55699 0.65953 0.81247 0.83546 0.8488 1.00524 1.1814 1.19952 1.34624 1.52482 1.67319 1.86291 2.08788 2.21367 2.35053 2.65672 2.8416 3.0115 3.17781 3.32598 3.461 3.608 3.79688 4.10801 4.35798 4.52829 4.83351 
41 0.00821 0.09321 0.16255 0.1714 0.19185 0.31699 0.32579 0.35716 0.50893 0.54293 0.64952 0.79448 0.82449 0.83362 0.85737 0.99508 1.00876 1.17095 1.18358 1.21692 1.33487 1.51158 1.66023 1.68342 1.85184 1.87125 2.07592 2.19987 2.34039 2.64686 2.8266 2.99325 3.16671 3.31488 3.45086 3.59616 3.77325 4.09809 4.34365 4.51385 4.81954 
33 0.01259 0.10949 0.16698 0.18256 0.3194 0.33312 0.51237 0.57017 0.65393 0.81944 0.83322 0.8689 0.99852 1.17501 1.20463 1.33974 1.51705 1.6638 1.85528 2.08018 2.20801 2.34393 2.65571 2.83285 3.00301 3.17302 3.31928 3.45641 3.60873 4.10205 4.34872 4.52459 4.82466 
38 0.01627 0.10612 0.16526 0.17608 0.31807 0.328 0.50943 0.54187 0.6494 0.81265 0.8304 0.84443 0.99712 1.01287 1.17218 1.18579 1.22235 1.33639 1.51112 1.6621 1.69742 1.8538 1.88833 2.0758 2.20083 2.34226 2.64926 2.82819 2.99449 3.16906 3.31679 3.45305 3.59896 3.77604 4.10062 4.3462 4.51783 4.82184 
24 0.00968 0.10847 0.17332 0.19305 0.32632 0.34233 0.5212 0.80761 0.83366 0.84687 1.00444 1.1816 1.21453 1.34885 1.67063 1.86277 2.21344 2.35046 2.83879 3.32644 3.46084 4.10695 4.35436 4.82975 
30 0.01139 0.10733 0.17099 0.18799 0.32361 0.33732 0.51977 0.66097 0.80941 0.83162 0.84421 1.00154 1.17876 1.20569 1.34879 1.5303 1.66825 1.85964 2.21625 2.3496 2.66161 2.85462 3.17712 3.3246 3.46132 3.61525 4.10687 4.36084 4.53023 4.83186 
39 0.01074 0.09684 0.1657 0.17454 0.1935 0.3202 0.3288 0.34822 0.51331 0.55087 0.65547 0.79831 0.82854 0.83765 0.86057 0.99857 1.01033 1.1756 1.1895 1.22378 1.34005 1.52119 1.66359 1.68259 1.85549 1.87328 2.08985 2.20464 2.34453 2.65496 2.83175 2.99988 3.17243 3.3201 3.45594 3.6024 4.10282 4.34752 4.82402 
28 0.00878 0.11096 0.17162 0.18729 0.32383 0.33637 0.51757 0.66963 0.81948 0.83634 0.86026 1.00267 1.18 1.20911 1.34408 1.53723 1.66843 1.85948 2.21661 2.34877 2.83654 3.00567 3.17748 3.32413 3.45997 4.10603 4.35261 4.82839 
32 0.01263 0.10473 0.16951 0.18117 0.3228 0.33484 0.51613 0.56073 0.65717 0.80628 0.83056 0.84115 1.00106 1.17749 1.19556 1.34258 1.51938 1.66671 1.85815 1.8959 2.21151 2.3468 2.65607 2.83516 3.00351 3.17417 3.32191 3.4569 3.60812 4.1042 4.35074 4.8265 
19 0.01576 0.10101 0.17077 0.19481 0.32278 0.34099 0.7917 0.82708 0.83724 0.8802 0.99842 1.18248 1.2311 1.47005 1.66622 1.85756 3.46401 4.10778 4.84787 
48 0.01209 0.09912 0.17169 0.17977 0.19649 0.32585 0.33419 0.35178 0.51737 0.53394 0.65721 0.80142 0.83275 0.84173 0.86219 1.00353 1.01468 1.17945 1.1893 1.21133 1.34377 1.36398 1.51773 1.547 1.66934 1.68674 1.86102 1.87764 2.08258 2.21029 2.23993 2.34895 2.65227 2.83627 2.8582 3.00292 3.17517 3.32392 3.45938 3.47725 3.60469 3.78358 4.10695 4.3529 4.52078 4.65761 4.82873 4.84699 
33 0.02135 0.11765 0.17991 0.20058 0.33217 0.34642 0.52555 0.66436 0.82245 0.8419 0.86282 1.01071 1.18693 1.21049 1.35144 1.52925 1.67854 1.869 2.09561 2.22328 2.35601 2.66193 2.84761 3.01499 3.18193 3.3311 3.46636 3.61904 3.79896 4.11299 4.36166 4.53209 4.83681 
37 0.01986 0.11235 0.17487 0.18633 0.32825 0.33924 0.52135 0.55247 0.66173 0.81778 0.83743 0.84939 1.00609 1.02345 1.18208 1.19727 1.34721 1.52488 1.67215 1.70643 1.86326 1.88882 2.09785 2.21206 2.35175 2.65934 2.83954 3.01313 3.18032 3.32758 3.46297 3.61059 3.79966 4.10964 4.35665 4.52981 4.83245 
26 0.01157 0.10858 0.17376 0.1899 0.32647 0.34091 0.52229 0.80588 0.83326 0.84446 1.0035 1.18183 1.21329 1.34803 1.55229 1.67015 1.86172 2.21816 2.35034 2.84091 3.17978 3.32562 3.46228 4.10776 4.35493 4.83073 
24 0.01005 0.10447 0.17359 0.19168 0.327 0.34337 0.53684 0.79975 0.8316 0.84241 1.00462 1.18274 1.21441 1.35489 1.67198 1.86465 2.21927 2.36227 3.18418 3.32918 3.46501 4.10833 4.38796 4.83338 
26 0.00711 0.10327 0.17095 0.18994 0.3238 0.33738 0.51777 0.80054 0.83053 0.84155 1.001 1.17852 1.20374 1.34585 1.66803 1.85849 1.89338 2.21433 2.34831 2.84006 3.17649 3.32294 3.45867 4.10523 4.35179 4.82813 
30 0.01019 0.11007 0.16714 0.19252 0.31956 0.33642 0.51261 0.65465 0.81659 0.8321 0.87772 0.99835 1.1746 1.21879 1.3395 1.5203 1.665 1.85563 2.2119 2.34384 2.65137 2.83146 3.00119 3.17255 3.31867 3.45606 3.6162 4.10174 4.34892 4.82354 
36 0.01313 0.10288 0.17408 0.1842 0.32727 0.33685 0.51978 0.5478 0.66281 0.80306 0.83388 0.84325 0.873 1.00548 1.02162 1.18223 1.19776 1.23659 1.34675 1.52829 1.67077 1.69403 1.86286 1.88613 2.21326 2.35124 2.66256 2.83956 3.01565 3.17955 3.32689 3.46304 3.62015 4.1083 4.35513 4.83054 
33 0.02285 0.11481 0.17294 0.18838 0.32544 0.3383 0.51851 0.55834 0.65947 0.8238 0.83841 0.87728 1.00431 1.18132 1.2073 1.34485 1.52388 1.66978 1.86172 2.10013 2.21201 2.35114 2.65686 2.83834 3.00904 3.17801 3.32524 3.46152 3.61296 4.10797 4.35539 4.53498 4.83064 
35 0.01646 0.11108 0.1732 0.18951 0.32598 0.3394 0.51819 0.54786 0.65835 0.81934 0.83646 0.85685 1.00438 1.18072 1.20265 1.34577 1.52135 1.67117 1.86239 2.08898 2.21307 2.34963 2.65415 2.83947 3.00697 3.176 3.32487 3.46054 3.60837 3.78543 4.10745 4.35398 4.52216 4.67137 4.82984 
31 0.00741 0.09486 0.15975 0.17205 0.31245 0.32343 0.50489 0.65417 0.78973 0.8214 0.8317 0.99052 1.01043 1.16768 1.20345 1.33209 1.51559 1.65599 1.84708 2.06705 2.19537 2.33652 2.82248 2.98968 3.16548 3.31213 3.44923 3.59487 4.09471 4.3392 4.8152 
22 0.01165 0.11478 0.17386 0.20219 0.32663 0.36806 0.5336 0.81464 0.83527 0.85591 1.00491 1.18446 1.2309 1.36481 1.53518 1.67516 1.86658 2.2378 3.46646 4.10901 4.35907 4.8354 
37 0.01384 0.09764 0.16527 0.17529 0.31771 0.32755 0.51036 0.54924 0.65233 0.79455 0.82604 0.83574 0.99577 1.00967 1.17287 1.18631 1.21856 1.33737 1.51524 1.66222 1.85301 1.88407 2.07636 2.2024 2.34195 2.64997 2.82906 2.99591 3.16892 3.31699 3.45325 3.59965 3.78132 4.09993 4.34531 4.51699 4.82159 
40 0.0153 0.10335 0.16594 0.17586 0.21168 0.31938 0.32911 0.51184 0.5462 0.65287 0.80839 0.82949 0.84022 0.99752 1.01445 1.17313 1.18642 1.22161 1.33827 1.51527 1.66265 1.68683 1.85487 1.8859 2.07812 2.20198 2.24145 2.34374 2.64946 2.831 2.99739 3.17085 3.31832 3.4552 3.60042 3.78346 4.10233 4.34867 4.51813 4.82381 
28 0.01831 0.10711 0.17249 0.18586 0.3249 0.33646 0.52715 0.79925 0.83161 0.84164 1.00133 1.01631 1.18189 1.21214 1.35112 1.53434 1.66838 1.86089 2.21841 2.35026 2.66677 2.85852 3.1807 3.32657 3.46362 4.10813 4.35544 4.83041 
19 0.0199 0.10568 0.17065 0.32109 0.33969 0.79364 0.82748 0.83807 0.99609 1.17953 1.21949 1.47529 1.66478 1.85596 2.34749 3.32517 3.46409 4.10626 4.82874 
18 0.02269 0.10682 0.16864 0.32123 0.79227 0.82613 0.83741 0.99607 1.17763 1.2225 1.47671 1.66594 1.85753 2.21149 3.45952 4.10235 4.34948 4.82913 
30 0.00792 0.03152 0.11298 0.17853 0.19841 0.33151 0.34565 0.52966 0.66752 0.80559 0.83691 0.84763 1.01044 1.18637 1.21094 1.36389 1.53428 1.67872 1.87047 2.2282 2.35818 2.66309 2.86013 3.18334 3.3313 3.4688 4.11199 4.36682 4.53412 4.83973 
48 0.01104 0.09746 0.16748 0.17601 0.19414 0.32118 0.32951 0.34473 0.51383 0.53231 0.65312 0.68492 0.804 0.83003 0.83923 0.99931 1.0107 1.17577 1.18632 1.21133 1.34022 1.36578 1.51413 1.54204 1.66561 1.68601 1.85647 1.87385 2.07759 2.2054 2.23523 2.34532 2.64844 2.83254 2.8574 2.99917 3.17184 3.3204 3.45591 3.47574 3.60151 3.77737 4.10307 4.34898 4.51553 4.65265 4.82519 4.85176 
33 0.02016 0.10183 0.16285 0.17482 0.31542 0.32661 0.50764 0.54994 0.65025 0.80378 0.82605 0.83728 0.99408 1.01355 1.17074 1.18952 1.33475 1.51655 1.65891 1.85058 2.07434 2.19891 2.33979 2.64867 2.82618 2.99315 3.16751 3.31497 3.45128 3.59782 4.0981 4.34285 4.81889 
26 0.01622 0.10177 0.16607 0.18839 0.31781 0.33508 0.51594 0.65501 0.79886 0.82584 0.8379 0.99489 1.17556 1.21265 1.34171 1.6631 1.8518 2.20853 2.34404 2.83551 3.173 3.32007 3.45529 4.10036 4.34461 4.82242 
24 0.02457 0.11327 0.16966 0.1928 0.32183 0.34051 0.51906 0.81126 0.83146 0.84984 1.00011 1.17652 1.20563 1.34498 1.66708 1.85733 2.2094 2.34626 2.84561 3.18254 3.32184 3.45807 4.10609 4.82959 
29 0.09457 0.1562 0.17776 0.30939 0.32615 0.50108 0.64115 0.80815 0.82357 0.98804 1.16327 1.32744 1.50141 1.65345 1.84469 2.06536 2.19299 2.33317 2.6393 2.82007 2.98675 3.15991 3.30811 3.44398 3.59056 3.76854 4.09148 4.33776 4.81298 
35 0.00961 0.09505 0.17286 0.18405 0.32608 0.33635 0.51972 0.5964 0.66136 0.79601 0.8314 0.84082 0.87625 1.00365 1.0245 1.18037 1.1987 1.34776 1.4824 1.52822 1.67127 1.86217 2.21505 2.34972 2.65789 2.84289 3.01151 3.17681 3.32505 3.46021 3.60909 4.1067 4.35547 4.52815 4.83095 
49 0.01145 0.09677 0.16223 0.17045 0.18532 0.31602 0.32366 0.3349 0.50756 0.52122 0.5756 0.64598 0.66045 0.81221 0.82814 0.83788 0.9952 1.00639 1.16985 1.18012 1.20366 1.33359 1.35094 1.50614 1.52571 1.65994 1.67462 1.85177 1.86609 2.07026 2.19746 2.21735 2.34034 2.64246 2.82545 2.84615 2.99176 3.16608 3.31446 3.44979 3.46389 3.59509 3.76987 4.09801 4.34367 4.51051 4.64403 4.81937 4.83601 
42 0.01468 0.10452 0.16791 0.17733 0.20144 0.32161 0.33064 0.35391 0.51418 0.54083 0.65445 0.81389 0.83253 0.84279 1.00013 1.01232 1.17548 1.18658 1.2138 1.33973 1.36405 1.51692 1.66494 1.68278 1.85726 1.87785 2.08354 2.20356 2.23503 2.34613 2.65065 2.83292 2.9989 3.17243 3.32022 3.45667 3.60266 3.78269 4.10463 4.35047 4.52055 4.8259 
25 0.01722 0.10243 0.17011 0.19098 0.32227 0.33844 0.53033 0.79413 0.82786 0.8383 0.99857 1.17947 1.21295 1.34894 1.478 1.66677 1.85756 2.21531 2.3467 2.85043 3.32293 3.46067 4.10377 4.34979 4.82836 
35 0.0126 0.1007 0.16256 0.17362 0.31539 0.32575 0.50726 0.6477 0.79886 0.82467 0.83554 0.99345 1.01211 1.16906 1.18465 1.33359 1.50782 1.65939 1.85033 1.88913 2.07252 2.19825 2.33925 2.64387 2.82579 2.99179 3.16592 3.31362 3.45015 3.59553 3.77151 4.09738 4.34287 4.51456 4.81892 
36 0.00722 0.10139 0.16657 0.17781 0.32007 0.33064 0.5118 0.5419 0.65241 0.80421 0.82848 0.83868 0.99807 1.02131 1.1734 1.18709 1.22404 1.33895 1.51398 1.66391 1.85585 2.07926 2.20291 2.34398 2.64873 2.83128 2.99717 3.17015 3.31824 3.45395 3.60073 3.78078 4.10169 4.34801 4.51745 4.82373 
44 0.01386 0.09846 0.16718 0.17539 0.19199 0.32142 0.32955 0.34333 0.5132 0.53282 0.65301 0.79976 0.82985 0.83889 0.86483 0.99964 1.0111 1.17504 1.18504 1.2073 1.33965 1.51314 1.66464 1.68031 1.85656 1.87174 2.07684 2.20224 2.22503 2.34515 2.6489 2.83111 2.99746 3.17118 3.31958 3.45532 3.47472 3.60101 3.77655 4.10298 4.34857 4.51675 4.82454 4.84688 
28 0.02396 0.11951 0.1765 0.20553 0.32934 0.35122 0.52481 0.66959 0.82407 0.84009 1.00756 1.18399 1.2187 1.35063 1.52948 1.67616 1.86644 2.22104 2.35895 2.67142 2.85289 3.18178 3.32763 3.46574 3.62399 4.1103 4.3626 4.83485 
26 0.0195 0.10621 0.17504 0.193 0.3281 0.3425 0.52353 0.79815 0.83216 0.84197 1.00501 1.18283 1.20562 1.35029 1.48234 1.67527 1.86495 2.22267 2.35241 2.8536 3.17843 3.32625 3.46299 4.10737 4.35648 4.83201 
29 0.01939 0.10508 0.17262 0.19075 0.32527 0.33969 0.52534 0.66218 0.79923 0.83067 0.84101 1.00289 1.18068 1.20441 1.34912 1.52548 1.67052 1.86359 2.21629 2.35565 2.65817 2.85171 3.01091 3.1792 3.3275 3.46127 3.61457 4.10701 4.83743 
30 0.00744 0.10411 0.16711 0.18178 0.3201 0.33374 0.51251 0.65477 0.80576 0.82902 0.84174 0.99792 1.17489 1.19638 1.33954 1.52738 1.66439 1.85533 2.2043 2.34413 2.65511 2.83143 3.00179 3.17189 3.3196 3.45592 3.61814 4.10189 4.34755 4.82346 
39 0.01352 0.10104 0.16582 0.17554 0.20717 0.3193 0.3285 0.35759 0.51175 0.65205 0.80377 0.82857 0.83845 0.99723 1.0104 1.17384 1.18769 1.22441 1.33792 1.51495 1.6626 1.68357 1.85416 1.87411 2.07976 2.20406 2.34319 2.64914 2.82993 2.99673 3.1701 3.31811 3.45426 3.60051 3.77953 4.10173 4.34656 4.52047 4.82285 
26 0.00958 0.10684 0.17083 0.18498 0.32328 0.33698 0.51995 0.80457 0.83158 0.84297 1.0005 1.02041 1.18002 1.21216 1.34877 1.66659 1.85809 1.89561 2.21677 2.34868 2.83901 3.32428 3.46277 4.10594 4.35205 4.82789 
44 0.01667 0.09724 0.16623 0.17504 0.19481 0.32022 0.32935 0.36382 0.51315 0.53627 0.65288 0.79745 0.82797 0.83706 0.85972 0.99819 1.01288 1.17479 1.18676 1.21579 1.33975 1.51357 1.54949 1.66405 1.69089 1.85559 1.88058 2.08127 2.2052 2.24496 2.34445 2.65013 2.83134 3.00117 3.17113 3.31955 3.45527 3.60076 3.77922 4.10231 4.34793 4.51689 4.65683 4.82444 
35 0.01664 0.09749 0.16486 0.17517 0.31775 0.32843 0.51069 0.54809 0.65364 0.79393 0.82542 0.83471 0.8593 0.99605 1.01886 1.17378 1.19222 1.33829 1.51868 1.6615 1.85319 2.08787 2.20336 2.34277 2.65194 2.83004 2.9986 3.17041 3.31816 3.45345 3.60044 4.09991 4.34574 4.52012 4.82209 
47 0.01122 0.10065 0.16499 0.17376 0.19241 0.3187 0.32756 0.34782 0.51066 0.52826 0.64932 0.67471 0.81424 0.83024 0.84085 0.99741 1.0105 1.17237 1.18297 1.20837 1.33656 1.3557 1.50937 1.53297 1.66245 1.68073 1.85426 1.87173 2.07376 2.2011 2.22683 2.34263 2.64565 2.82922 2.85526 2.99499 3.1687 3.31716 3.45303 3.47511 3.59816 3.77405 4.10078 4.34677 4.51324 4.64806 4.82268 
27 0.00873 0.10804 0.17415 0.19615 0.32696 0.34327 0.52351 0.66997 0.81339 0.83426 0.84855 1.00551 1.18235 1.21306 1.35162 1.5554 1.67454 1.86527 2.22699 2.35282 2.85305 3.17953 3.32757 3.46463 4.10976 4.35656 4.83187 
37 0.01649 0.10141 0.16652 0.17777 0.31902 0.32967 0.51163 0.53949 0.65238 0.79971 0.827 0.83697 0.99677 1.01621 1.1742 1.18978 1.33875 1.51432 1.66371 1.85387 1.88815 2.07841 2.20646 2.34306 2.64903 2.83086 2.9985 3.16983 3.31824 3.45382 3.6002 3.78101 4.10078 4.34667 4.51757 4.66561 4.82307 
23 0.02143 0.10646 0.17007 0.20135 0.32334 0.34802 0.51979 0.80178 0.82925 0.84119 1.00076 1.17746 1.21364 1.66774 1.85962 2.21947 2.3479 3.17416 3.32197 3.45687 4.10366 4.35275 4.82766 
40 0.00855 0.09976 0.16357 0.17322 0.20176 0.31697 0.32648 0.5085 0.55119 0.649 0.80453 0.82707 0.8374 0.99534 1.00959 1.17093 1.18528 1.22342 1.33519 1.51038 1.66011 1.68198 1.85192 1.87384 2.07169 2.19912 2.23815 2.34081 2.64699 2.82678 2.9931 3.16757 3.31564 3.45144 3.59738 3.77271 4.09881 4.34414 4.51481 4.82008 
33 0.01852 0.10609 0.16947 0.18775 0.32222 0.33487 0.51647 0.65516 0.80493 0.82994 0.84188 1.00014 1.17675 1.19671 1.3421 1.51957 1.66682 1.85751 2.09777 2.21095 2.34634 2.65476 2.83574 3.00747 3.17245 3.32094 3.45822 3.60777 3.79409 4.10377 4.35175 4.5239 4.82707 
38 0.01038 0.10132 0.1704 0.18148 0.32296 0.33295 0.51512 0.53912 0.65473 0.80198 0.83061 0.84038 1.00095 1.01761 1.1773 1.19088 1.22243 1.34189 1.51501 1.66723 1.85822 1.88321 2.08212 2.20763 2.24555 2.34651 2.65053 2.83409 3.00264 3.17322 3.32141 3.457 3.60236 3.78051 4.10438 4.35129 4.51803 4.82695 
33 0.01941 0.10756 0.17192 0.18576 0.32489 0.33702 0.51878 0.66071 0.80458 0.83217 0.84259 1.00222 1.02565 1.17983 1.20203 1.34624 1.5262 1.66851 1.86028 1.89063 2.21651 2.3487 2.65734 2.84062 3.00806 3.17659 3.32451 3.46077 3.61804 4.10746 4.3559 4.5323 4.83067 
36 0.01093 0.10032 0.17533 0.18712 0.3285 0.33951 0.52123 0.54738 0.66092 0.80358 0.83495 0.84479 1.00653 1.18188 1.19528 1.22441 1.34687 1.52282 1.67298 1.86432 1.89664 2.09406 2.21452 2.35146 2.65933 2.84052 3.00954 3.17841 3.32617 3.46177 3.6089 4.10875 4.35713 4.53112 4.66811 4.83195 
15 0.01092 0.11874 0.17213 0.32294 0.80375 0.83052 0.84819 1.00034 1.18004 1.66705 1.85797 2.34795 4.1044 4.35015 4.82812 
35 0.01123 0.10619 0.17232 0.18779 0.32534 0.33905 0.51858 0.5539 0.65705 0.81001 0.83309 0.84509 1.00346 1.17926 1.1973 1.34538 1.51895 1.67112 1.86164 2.0852 2.21123 2.34872 2.6529 2.83786 3.00598 3.17524 3.32368 3.45977 3.6075 3.78515 4.10564 4.35435 4.52183 4.67214 4.83048 
52 0.01444 0.10076 0.17104 0.17884 0.19259 0.32498 0.3322 0.34262 0.51703 0.53055 0.56129 0.65606 0.6724 0.80966 0.83441 0.8432 0.87529 1.00383 1.01425 1.17904 1.1882 1.20647 1.34315 1.35808 1.51596 1.53403 1.66893 1.6843 1.8606 1.87472 2.08094 2.20817 2.229 2.34904 2.65152 2.83536 2.85391 3.00149 3.03996 3.17513 3.32363 3.45901 3.47241 3.60409 3.78006 4.10671 4.12069 4.35284 4.51952 4.65203 4.82878 4.84507 
36 0.01097 0.09077 0.17737 0.18967 0.33081 0.34231 0.52322 0.54863 0.66345 0.8125 0.8378 0.84815 1.00893 1.18469 1.20105 1.35068 1.5238 1.67506 1.86628 1.89656 2.09214 2.21689 2.3539 2.65886 2.8429 3.0113 3.18041 3.32903 3.46458 3.6105 3.79306 4.11121 4.36016 4.52651 4.6733 4.83536 
25 0.02287 0.11939 0.17933 0.21205 0.33188 0.35337 0.53724 0.66955 0.8246 0.84107 0.86904 1.00952 1.18825 1.22718 1.35933 1.53941 1.67871 1.87148 2.22232 2.36742 3.18601 3.33309 3.46813 4.11419 4.84033 
37 0.01638 0.10216 0.1698 0.18017 0.32254 0.33301 0.51498 0.55219 0.65594 0.79958 0.82993 0.83977 0.99993 1.01497 1.1772 1.19093 1.22243 1.34175 1.5202 1.66733 1.85828 1.88967 2.08922 2.20775 2.34672 2.65266 2.8347 3.00347 3.17329 3.32171 3.45703 3.60458 3.78716 4.10435 4.35078 4.52119 4.82669 
36 0.01462 0.10027 0.17148 0.18357 0.32451 0.33587 0.51687 0.54513 0.65552 0.79749 0.83034 0.84015 1.00245 1.17794 1.19106 1.21923 1.34335 1.51718 1.66954 1.86044 2.08524 2.21132 2.3475 2.64968 2.83664 3.00183 3.17307 3.32178 3.45781 3.60301 3.78166 4.10465 4.35319 4.5181 4.65934 4.8285 
27 0.00846 0.10247 0.17272 0.20032 0.32524 0.3491 0.52379 0.66341 0.80127 0.83073 0.84274 1.00297 1.18087 1.21048 1.35879 1.53149 1.67413 1.86498 2.2309 2.84927 3.18253 3.33002 3.46519 4.10581 4.35506 4.67403 4.83332 
38 0.0193 0.10493 0.1675 0.17718 0.21896 0.32099 0.33109 0.5132 0.55225 0.65423 0.81067 0.83095 0.84205 0.99903 1.0152 1.1746 1.18781 1.22132 1.3402 1.51644 1.66432 1.68614 1.8564 1.87893 2.08586 2.20424 2.3449 2.65149 2.83253 2.99894 3.17173 3.31995 3.45543 3.60154 4.10323 4.3494 4.5201 4.82499 
31 0.00912 0.10837 0.1711 0.18824 0.3239 0.33774 0.51846 0.65807 0.81381 0.8336 0.8494 1.00232 1.17886 1.20364 1.3456 1.5232 1.66858 1.85989 2.09311 2.21502 2.34812 2.65579 2.84362 3.01024 3.17562 3.32409 3.45904 3.61328 4.1063 4.35847 4.82897 
26 0.01176 0.11889 0.17411 0.20179 0.3268 0.34801 0.52209 0.68262 0.82596 0.8404 1.00571 1.18158 1.2175 1.34962 1.53808 1.67504 1.8647 2.21679 2.35344 2.85182 3.1823 3.32934 3.46363 4.1105 4.37134 4.83211 
37 0.00695 0.0315 0.11512 0.1771 0.19046 0.3305 0.34279 0.52226 0.54973 0.66074 0.81585 0.83821 0.85042 1.00899 1.18315 1.19702 1.22916 1.34811 1.52236 1.67556 1.86655 2.08928 2.2147 2.35246 2.65685 2.84141 3.00818 3.17886 3.3275 3.46244 3.60825 3.78996 4.10975 4.35754 4.5257 4.67472 4.83324 
26 0.01691 0.10687 0.17203 0.18781 0.325 0.33689 0.51777 0.79986 0.83145 0.84202 1.00296 1.17914 1.2028 1.3435 1.6691 1.86046 1.89652 2.21217 2.34771 2.83682 3.17707 3.32256 3.45966 4.10533 4.35237 4.82745 
16 0.02214 0.11467 0.17113 0.32196 0.34071 0.80352 0.83081 0.84526 0.99924 1.18152 1.66404 1.85689 2.34771 4.10528 4.3492 4.82577 
33 0.02058 0.113 0.17303 0.18843 0.32588 0.33801 0.51855 0.55394 0.65814 0.8218 0.83719 0.85629 1.0045 1.1793 1.19584 1.34502 1.52144 1.67083 1.86186 2.08853 2.21128 2.34994 2.6545 2.83762 3.00652 3.17606 3.32428 3.4608 3.60836 4.10799 4.35622 4.52494 4.83028 
29 0.00948 0.10286 0.16601 0.18255 0.31842 0.32967 0.51128 0.65688 0.80175 0.82766 0.83898 0.99636 1.02021 1.17423 1.21592 1.33867 1.53025 1.66247 1.85317 2.08096 2.20676 2.34257 2.82994 3.17292 3.31794 3.45513 4.10038 4.34514 4.82153 
36 0.00674 0.09519 0.16368 0.17431 0.31656 0.32634 0.5091 0.54812 0.6508 0.79367 0.8248 0.83433 0.87019 0.99498 1.01076 1.17153 1.18646 1.22484 1.33645 1.51601 1.66054 1.85182 2.07719 2.20205 2.34089 2.64744 2.82809 2.99469 3.16836 3.31587 3.4524 3.59762 4.0989 4.34388 4.52018 4.82044 
28 0.01136 0.10432 0.17534 0.19251 0.32818 0.34053 0.52272 0.69107 0.80417 0.83392 0.84396 1.00563 1.04224 1.18357 1.20874 1.35217 1.54822 1.67244 1.86392 2.22061 2.35332 2.85676 3.18231 3.32763 3.4656 4.10896 4.35827 4.83249 
33 0.01614 0.11165 0.17459 0.1877 0.32764 0.33999 0.52026 0.55021 0.66129 0.81879 0.83742 0.85225 1.00648 1.18229 1.20172 1.34697 1.52473 1.67211 1.86391 2.0912 2.21594 2.35169 2.66157 2.84033 3.0098 3.17907 3.32652 3.46264 3.60927 4.10889 4.35725 4.66869 4.83201 
34 0.01694 0.10315 0.16992 0.18215 0.32253 0.33342 0.5158 0.65749 0.7976 0.82929 0.83885 0.87124 1.00037 1.01823 1.17729 1.19632 1.34239 1.52618 1.66624 1.70137 1.85819 1.88821 2.0899 2.20927 2.34647 2.83558 3.00729 3.17425 3.32173 3.45783 3.6042 4.10445 4.35222 4.82727 
35 0.00923 0.10367 0.171 0.18272 0.32346 0.33383 0.51615 0.54569 0.65893 0.80779 0.83216 0.84325 1.00197 1.02797 1.17917 1.19838 1.34415 1.52293 1.66769 1.85901 1.89377 2.0896 2.211 2.34768 2.65805 2.83589 3.00953 3.1767 3.32322 3.45949 3.61323 4.10557 4.35231 4.53216 4.82782 
38 0.00858 0.10155 0.17175 0.18277 0.32501 0.33555 0.51626 0.54238 0.65675 0.80878 0.83318 0.84377 1.00289 1.02092 1.17811 1.1911 1.22273 1.34294 1.51756 1.66951 1.86073 1.89014 2.08584 2.21 2.34852 2.65353 2.83532 3.00383 3.17397 3.32281 3.45907 3.60475 3.78479 4.10574 4.35254 4.52309 4.66822 4.82791 
25 0.01927 0.10333 0.17001 0.1897 0.32214 0.33548 0.53539 0.7948 0.82802 0.83839 0.99804 1.02092 1.17893 1.21384 1.36566 1.66638 1.85673 2.2347 2.34675 3.17961 3.32247 3.4594 4.10317 4.34861 4.82658 
28 0.0197 0.10949 0.17249 0.18763 0.3255 0.33799 0.51979 0.6636 0.80933 0.83375 0.84648 1.0041 1.18093 1.20488 1.34684 1.52758 1.66909 1.86165 2.21413 2.35354 2.66179 2.84319 3.1797 3.32562 3.46109 4.10729 4.35527 4.83059 
43 0.00895 0.10026 0.16702 0.17588 0.19565 0.3208 0.32955 0.34881 0.51317 0.5413 0.6531 0.81116 0.83097 0.8409 0.9992 1.01169 1.17442 1.18566 1.21337 1.33864 1.37037 1.51477 1.66437 1.68274 1.85602 1.8738 2.07733 2.20331 2.23216 2.34449 2.65024 2.83112 2.99846 3.17163 3.31894 3.45504 3.60014 3.77834 4.10294 4.34889 4.51644 4.66202 4.82473 
24 0.00954 0.10592 0.17603 0.1917 0.329 0.34165 0.52957 0.81048 0.83651 0.84864 1.00764 1.18492 1.21637 1.35447 1.67364 1.8644 2.22075 2.35362 2.86429 3.32944 3.47102 4.11136 4.35969 4.83616 
42 0.0159 0.09862 0.1666 0.17577 0.20584 0.32013 0.32936 0.37079 0.51175 0.53922 0.65132 0.80298 0.82851 0.83785 0.99814 1.01253 1.17384 1.18593 1.21734 1.33803 1.51085 1.66393 1.68612 1.85526 1.87539 2.0761 2.20342 2.2482 2.34362 2.64684 2.83011 2.99604 3.16945 3.3181 3.45354 3.59897 3.77483 4.10121 4.34727 4.5162 4.66959 4.82315 
31 0.01979 0.11171 0.17355 0.19306 0.32596 0.34107 0.52181 0.6624 0.81494 0.83501 0.85032 1.004 1.18192 1.21165 1.34742 1.5284 1.67098 1.86259 2.10187 2.21968 2.35177 2.65677 2.84933 3.01186 3.17959 3.32642 3.4645 4.10825 4.35909 4.53217 4.83449 
34 0.0167 0.10669 0.1697 0.18486 0.32226 0.33616 0.51734 0.65628 0.8064 0.83043 0.84281 0.99946 1.17675 1.19429 1.34384 1.51887 1.66689 1.858 2.08766 2.2095 2.3477 2.65442 2.8374 3.0088 3.17415 3.32252 3.45845 3.60723 3.78781 4.10401 4.35222 4.521 4.65931 4.83059 
46 0.01185 0.07711 0.13813 0.17601 0.18582 0.32868 0.33758 0.52044 0.53971 0.65859 0.68729 0.80028 0.83464 0.84351 0.8683 1.00701 1.02487 1.18208 1.1928 1.21754 1.34593 1.36755 1.5196 1.54398 1.67347 1.86406 1.88371 2.08672 2.21349 2.24538 2.35135 2.65319 2.8397 3.00548 3.17681 3.32612 3.46128 3.47933 3.6064 3.78273 4.10848 4.35602 4.52053 4.65789 4.83146 4.86169 
40 0.01809 0.10063 0.16942 0.17902 0.21597 0.32319 0.33328 0.5164 0.54356 0.65635 0.79987 0.82995 0.83931 0.87352 1.00072 1.01699 1.17825 1.19361 1.23094 1.34259 1.52052 1.66686 1.69319 1.85857 1.88912 2.08624 2.21194 2.34752 2.65338 2.83579 3.00802 3.17484 3.3224 3.45865 3.60533 3.79056 4.10484 4.35139 4.52136 4.82765 
34 0.00898 0.10117 0.16707 0.1787 0.31966 0.32976 0.51262 0.65538 0.79814 0.8284 0.83874 0.99765 1.013 1.17565 1.19351 1.34065 1.52247 1.66312 1.85445 1.88539 2.08294 2.20753 2.34424 2.65603 2.83182 3.00163 3.17222 3.31991 3.45666 3.78958 4.10262 4.34715 4.52597 4.82407 
38 0.01465 0.10445 0.16697 0.17734 0.32032 0.33053 0.51137 0.53388 0.65034 0.80784 0.82963 0.84124 0.99883 1.01887 1.17343 1.18628 1.21993 1.33766 1.51041 1.66468 1.69285 1.85573 1.87853 2.07588 2.20413 2.34325 2.64649 2.82984 2.99565 3.16896 3.31756 3.45334 3.59867 3.77436 4.10098 4.34746 4.51523 4.82286 
35 0.01038 0.10608 0.17132 0.18295 0.32452 0.3361 0.51822 0.54953 0.65866 0.81039 0.83296 0.84417 1.00279 1.17882 1.1953 1.34588 1.5213 1.6684 1.85991 1.89092 2.08895 2.21027 2.349 2.65535 2.83885 3.00754 3.17586 3.32451 3.45978 3.6077 4.10612 4.35403 4.52589 4.66522 4.83017 
38 0.01882 0.10589 0.16844 0.17939 0.32129 0.33115 0.5129 0.54029 0.65333 0.80803 0.83124 0.84283 0.99968 1.01522 1.17483 1.18865 1.22478 1.339 1.51365 1.66539 1.69102 1.85668 1.87873 2.08063 2.20451 2.34467 2.65121 2.8316 2.99955 3.17152 3.31932 3.4557 3.60163 3.77813 4.10286 4.34894 4.51907 4.82492 
39 0.00702 0.09704 0.17023 0.18069 0.32376 0.33396 0.5174 0.54694 0.65792 0.80668 0.83229 0.84254 1.00216 1.02344 1.17842 1.1924 1.22601 1.34413 1.52054 1.66756 1.69264 1.85951 1.88568 2.08636 2.20912 2.34781 2.6552 2.83817 3.0092 3.17583 3.32392 3.45929 3.60528 3.78802 4.1065 4.35414 4.52092 4.67252 4.83044 
32 0.01048 0.10136 0.16557 0.17765 0.31881 0.33022 0.51168 0.65567 0.79712 0.82657 0.83643 0.99642 1.01258 1.17388 1.19692 1.33814 1.52635 1.6618 1.8536 2.08548 2.2069 2.34262 2.65445 2.82995 2.99835 3.17125 3.3178 3.45545 3.60392 4.1008 4.34588 4.82213 
17 0.01726 0.10555 0.17311 0.32484 0.34324 0.79372 0.82904 0.84007 0.99905 1.18236 1.22227 1.47203 1.67325 1.86493 2.23115 3.47347 4.10838 
30 0.00751 0.10213 0.16538 0.17807 0.31829 0.33066 0.51075 0.65289 0.80174 0.82703 0.83859 0.99607 1.17301 1.19258 1.33724 1.5183 1.66198 1.85292 2.08046 2.20308 2.34202 2.82941 2.99954 3.17074 3.3172 3.45366 3.60063 4.09974 4.34503 4.82136 
33 0.0123 0.10449 0.1654 0.17853 0.31791 0.32928 0.50946 0.65003 0.80646 0.82827 0.84262 0.99617 1.17181 1.19318 1.33613 1.51233 1.66169 1.85275 2.07315 2.20071 2.34136 2.64733 2.82797 2.9942 3.16806 3.31621 3.45184 3.59837 3.77549 4.09929 4.3452 4.51717 4.82108 
37 0.0084 0.09296 0.17299 0.18496 0.32631 0.33704 0.5179 0.54531 0.65796 0.79856 0.83179 0.84125 0.97398 1.00549 1.17997 1.19497 1.22725 1.34534 1.52127 1.6718 1.86207 1.89247 2.08908 2.21365 2.34878 2.65325 2.83874 3.00681 3.17551 3.32413 3.45924 3.60594 3.78676 4.10626 4.35313 4.52132 4.82879 
39 0.02072 0.10609 0.16865 0.17913 0.32128 0.33142 0.51391 0.53835 0.65333 0.80773 0.83095 0.84251 0.99966 1.01783 1.17558 1.18887 1.22157 1.34057 1.51517 1.66671 1.85697 1.88394 2.08039 2.20565 2.24564 2.34589 2.64935 2.83368 3.00065 3.17209 3.32068 3.45622 3.6026 3.78038 4.10366 4.35011 4.51714 4.65516 4.82588 
30 0.02029 0.1045 0.16803 0.1818 0.32074 0.33233 0.51479 0.65817 0.80053 0.82896 0.8396 0.99819 1.01978 1.17554 1.19856 1.34042 1.53581 1.66489 1.85606 2.09486 2.20504 2.34521 2.66468 2.83386 3.17515 3.32062 3.45753 4.1029 4.34817 4.82503 
42 0.0105 0.10093 0.16502 0.1746 0.21632 0.31847 0.32745 0.35545 0.50995 0.53791 0.64928 0.81066 0.82908 0.83942 0.99682 1.01067 1.1718 1.18286 1.21064 1.33597 1.36403 1.50981 1.66216 1.68336 1.85378 1.87257 2.07379 2.20081 2.34199 2.64689 2.82793 2.99411 3.16774 3.31626 3.45201 3.59764 3.77292 4.09987 4.34564 4.51554 4.66919 4.82134 
40 0.01741 0.10163 0.16439 0.17414 0.20774 0.31811 0.32853 0.50988 0.53453 0.64955 0.80641 0.82758 0.83834 0.9962 1.01301 1.17142 1.18404 1.21723 1.33607 1.50828 1.66142 1.6816 1.85348 2.07455 2.19972 2.23344 2.34195 2.64442 2.82876 2.99346 3.16775 3.31621 3.45185 3.59761 3.774 4.09944 4.34568 4.51353 4.64916 4.82167 
38 0.01562 0.10806 0.16969 0.18226 0.32232 0.33366 0.51404 0.53863 0.65306 0.81476 0.83292 0.84802 1.00096 1.17591 1.18936 1.22287 1.34035 1.37102 1.51433 1.66775 1.85803 1.90176 2.08014 2.20762 2.34598 2.65073 2.83292 3.00077 3.17196 3.32033 3.45604 3.60207 3.78155 4.10389 4.3511 4.51756 4.65629 4.8261 
34 0.02042 0.10315 0.16308 0.17425 0.31586 0.32551 0.50724 0.64798 0.80182 0.82621 0.83709 0.99435 1.00776 1.16948 1.1849 1.33352 1.51061 1.65912 1.68757 1.85103 1.87568 2.07102 2.19787 2.33985 2.82541 2.9918 3.16663 3.31395 3.45024 3.59586 3.77169 4.09788 4.34327 4.81886 
33 0.00658 0.02953 0.11079 0.1751 0.18904 0.32734 0.33756 0.5228 0.66436 0.80252 0.83379 0.84327 0.88361 1.00439 1.01805 1.18332 1.20445 1.34936 1.53521 1.6703 1.69176 1.86272 1.88838 2.21706 2.35284 2.66385 2.84333 3.18215 3.32931 3.46309 4.10934 4.35845 4.83316 
39 0.01412 0.10401 0.17101 0.18136 0.32352 0.33322 0.51602 0.53942 0.657 0.8034 0.83188 0.84167 1.00162 1.01584 1.17807 1.1911 1.22178 1.34327 1.51878 1.66719 1.6888 1.85929 1.88137 2.08395 2.20776 2.24356 2.34822 2.65513 2.83586 3.00629 3.17509 3.3232 3.45899 3.60574 4.10565 4.35207 4.52121 4.66794 4.82792 
41 0.00872 0.09786 0.16696 0.17594 0.19839 0.32105 0.33026 0.36439 0.51335 0.54146 0.6541 0.8051 0.82931 0.8386 0.99901 1.01235 1.17455 1.18614 1.21453 1.339 1.51676 1.66427 1.68329 1.85597 1.87624 2.08401 2.20295 2.23024 2.34439 2.65143 2.83083 2.99819 3.1715 3.31895 3.45533 3.60162 3.78985 4.10259 4.34848 4.52 4.82418 
23 0.01971 0.10398 0.17103 0.19122 0.3237 0.3383 0.53599 0.79557 0.82878 0.83908 1.00044 1.17946 1.21031 1.35185 1.6696 1.86035 2.23243 3.18104 3.32269 3.46338 4.10514 4.35708 4.8431 
33 0.01555 0.10253 0.16482 0.17817 0.31698 0.32896 0.5098 0.65267 0.80067 0.82628 0.83826 0.99488 1.17146 1.1899 1.33654 1.51667 1.66066 1.85171 2.08709 2.20145 2.34127 2.65211 2.82879 2.99653 3.16957 3.31678 3.45345 3.60227 4.09985 4.3446 4.52664 4.66719 4.82123 
38 0.02111 0.10939 0.17126 0.1819 0.32478 0.33553 0.51735 0.5455 0.65736 0.81375 0.83396 0.84557 1.00327 1.02704 1.17859 1.1926 1.22862 1.34434 1.51973 1.66923 1.86048 1.88915 2.08599 2.20826 2.34916 2.6554 2.83753 3.00816 3.17633 3.32355 3.45898 3.60774 3.78838 4.10676 4.35429 4.52332 4.67187 4.83025 
26 0.0098 0.11567 0.17072 0.19751 0.32315 0.34191 0.5186 0.66111 0.82214 0.83603 1.00163 1.17856 1.21277 1.34481 1.55366 1.66806 1.85986 2.21346 2.35015 2.84936 3.178 3.32371 3.45933 4.10598 4.35562 4.83413 
35 0.02033 0.09625 0.15655 0.16734 0.30929 0.31964 0.50112 0.64045 0.79286 0.81926 0.83012 0.98767 1.00931 1.16332 1.17797 1.32746 1.50027 1.65276 1.84407 2.0629 2.19092 2.33309 2.63711 2.81898 2.98523 3.15991 3.30775 3.44371 3.58974 3.76453 4.09133 4.33634 4.50576 4.6592 4.81249 
44 0.01916 0.10151 0.16464 0.17332 0.19286 0.31822 0.32601 0.33856 0.50972 0.53122 0.64813 0.80777 0.82896 0.83862 0.99696 1.00783 1.17136 1.18227 1.21164 1.33547 1.35849 1.50837 1.66166 1.67712 1.85345 1.86815 2.07216 2.19917 2.22427 2.34197 2.64563 2.82739 2.9934 3.16794 3.31592 3.45181 3.59731 3.77214 4.1002 4.3455 4.51347 4.65156 4.82134 4.84728 
29 0.06048 0.13063 0.16294 0.31225 0.32377 0.50557 0.64832 0.79428 0.82269 0.83387 0.99123 1.16835 1.19736 1.33321 1.51704 1.65676 1.84784 2.07006 2.19866 2.3375 2.82435 2.99249 3.16612 3.3131 3.44942 3.59704 4.09593 4.34039 4.81658 
34 0.0151 0.1089 0.17095 0.18478 0.32319 0.33463 0.51647 0.57959 0.65905 0.81553 0.83424 0.84862 1.0015 1.02938 1.17922 1.20679 1.3444 1.52349 1.66738 1.85845 2.09145 2.21235 2.34836 2.65756 2.8368 3.01124 3.17578 3.32389 3.46108 3.62761 4.10595 4.35225 4.52817 4.82818 
34 0.01871 0.10222 0.17092 0.183 0.32356 0.33489 0.51664 0.57867 0.65808 0.79908 0.8303 0.83998 1.00071 1.01724 1.17903 1.19978 1.34428 1.52123 1.66727 1.85901 2.09394 2.21245 2.34767 2.65602 2.83642 3.00571 3.17464 3.32288 3.4586 3.60829 4.10469 4.35118 4.52999 4.82783 
30 0.02043 0.10529 0.16621 0.18022 0.31861 0.33025 0.5109 0.6535 0.80577 0.82839 0.84194 0.99682 1.17271 1.19447 1.3373 1.53324 1.66248 1.85359 2.08396 2.20233 2.34236 2.82965 2.99702 3.16961 3.31709 3.45357 3.60085 4.10116 4.34713 4.82208 
41 0.01441 0.09828 0.1649 0.17411 0.19688 0.31892 0.32815 0.51088 0.53629 0.65077 0.79818 0.82739 0.83683 0.88175 0.9971 1.00997 1.17319 1.18639 1.22116 1.33778 1.51012 1.66179 1.6809 1.85413 1.88377 2.07562 2.20097 2.23758 2.34306 2.64924 2.82966 2.99588 3.16942 3.31802 3.45359 3.59925 3.77848 4.10073 4.34633 4.51768 4.82237 
43 0.01394 0.09485 0.15846 0.16673 0.18338 0.31207 0.31995 0.33263 0.50367 0.5256 0.64165 0.80028 0.8226 0.83209 0.99082 1.00198 1.16516 1.17545 1.20449 1.32935 1.50106 1.65529 1.66961 1.84724 1.8623 2.0653 2.19269 2.21867 2.33594 2.63803 2.82125 2.98702 3.1616 3.30972 3.44529 3.46455 3.59095 3.76514 4.09391 4.33939 4.5053 4.63984 4.81516 
32 0.01377 0.10402 0.16842 0.18599 0.32055 0.3341 0.51383 0.65571 0.80231 0.82872 0.84044 0.99811 1.17599 1.20137 1.34086 1.52031 1.66576 1.85569 2.08614 2.21161 2.34435 2.65667 2.83404 3.00618 3.17219 3.31999 3.45638 3.60418 4.10234 4.34896 4.52282 4.82474 
35 0.01283 0.10703 0.17637 0.19285 0.32915 0.34239 0.5222 0.55205 0.66158 0.81095 0.83598 0.84699 1.0062 1.05175 1.18338 1.20261 1.34907 1.52512 1.67497 1.86662 2.09386 2.21818 2.35275 2.65815 2.84321 3.01414 3.17954 3.32805 3.46392 3.61406 3.80018 4.10968 4.35963 4.5295 4.83343 
43 0.01541 0.10037 0.16624 0.17483 0.19196 0.32041 0.32867 0.34316 0.51247 0.53334 0.65295 0.80569 0.82976 0.83907 0.99881 1.0108 1.17392 1.18498 1.21259 1.33858 1.37591 1.51183 1.66342 1.67901 1.85573 1.87106 2.07678 2.20228 2.23455 2.34413 2.64887 2.83075 2.99654 3.17073 3.31896 3.45449 3.60098 3.77618 4.10217 4.3476 4.51683 4.65777 4.82384 
42 0.0116 0.09387 0.16096 0.16933 0.18808 0.31489 0.32305 0.33637 0.50695 0.54571 0.64668 0.79691 0.82419 0.83343 0.87528 0.99348 1.00484 1.16871 1.1799 1.21392 1.33299 1.50555 1.65824 1.67381 1.85011 1.86589 2.06946 2.19637 2.2287 2.33903 2.64342 2.8248 2.99081 3.16519 3.31337 3.44918 3.5944 3.76953 4.09675 4.34224 4.51087 4.81817 
30 0.02168 0.11347 0.17505 0.19507 0.32866 0.3468 0.5274 0.66173 0.81708 0.83619 0.85308 1.00873 1.18218 1.20798 1.35088 1.52966 1.67819 1.86944 2.22095 2.35537 2.66004 2.85663 3.01915 3.17931 3.32823 3.46321 3.61554 4.11104 4.53177 4.8355 
37 0.01548 0.09313 0.16289 0.17227 0.20421 0.31653 0.32658 0.50921 0.54745 0.65073 0.79059 0.82359 0.83296 0.85729 0.99405 1.1715 1.18547 1.2175 1.33686 1.51538 1.65975 1.85099 1.88207 2.07787 2.20304 2.34038 2.64985 2.82829 2.99879 3.16712 3.3158 3.45135 3.59794 4.098 4.34318 4.5175 4.81991 
33 0.00978 0.09225 0.15365 0.16449 0.3066 0.31624 0.49797 0.63742 0.78855 0.81641 0.82646 0.98499 1.00365 1.16023 1.32406 1.49565 1.64958 1.84111 2.05894 2.18691 2.33009 2.63595 2.81539 2.9817 3.15679 3.30444 3.4407 3.58622 3.76046 4.08828 4.3334 4.50574 4.80917 
33 0.07712 0.1603 0.17222 0.31505 0.3279 0.50679 0.64677 0.8108 0.82816 0.85043 0.99418 1.03927 1.16926 1.18942 1.33353 1.51048 1.65991 1.85096 2.07294 2.19842 2.33926 2.64798 2.82604 2.99292 3.16622 3.31389 3.4503 3.59623 3.78053 4.09775 4.34381 4.5196 4.81933 
13 0.02139 0.11474 0.17688 0.32884 0.80037 0.83374 0.84822 1.00658 1.18788 1.48352 1.6777 1.87013 4.11193 
42 0.01596 0.10259 0.17387 0.18239 0.20245 0.32745 0.33563 0.35106 0.52084 0.54341 0.66127 0.8041 0.8349 0.84387 0.8664 1.00518 1.01615 1.18218 1.19346 1.22036 1.34717 1.52356 1.67064 1.68726 1.86289 1.87888 2.09309 2.21611 2.35242 2.65793 2.8404 3.01119 3.17895 3.327 3.46322 3.61075 3.79661 4.10922 4.35628 4.52649 4.67386 4.83209 
36 0.01419 0.10356 0.17469 0.18811 0.3272 0.33799 0.52054 0.55013 0.65931 0.8025 0.83382 0.844 1.00523 1.18144 1.19637 1.2281 1.34635 1.52221 1.67236 1.86353 2.08923 2.21457 2.35135 2.65449 2.841 3.00685 3.17713 3.32519 3.46143 3.60764 3.78811 4.10759 4.35619 4.52372 4.66271 4.83168 
32 0.02308 0.10479 0.16745 0.18995 0.31902 0.33368 0.51329 0.65358 0.80424 0.82782 0.84267 0.99671 1.17563 1.20486 1.34086 1.51944 1.66501 1.85403 2.08449 2.21781 2.34381 2.65172 2.83598 3.00663 3.17125 3.31974 3.4552 3.61362 4.10111 4.34786 4.52038 4.82442 
33 0.02265 0.11144 0.17185 0.1873 0.32464 0.33715 0.51702 0.55338 0.65721 0.81903 0.83598 0.85632 1.00311 1.17861 1.19648 1.34299 1.51944 1.66951 1.86054 2.08552 2.21134 2.34799 2.65674 2.83638 3.00468 3.17449 3.32255 3.45836 3.60516 4.10593 4.35385 4.52801 4.82894 
34 0.01529 0.10416 0.16996 0.18404 0.32254 0.33446 0.51497 0.54977 0.65537 0.80468 0.8304 0.84161 1.00094 1.17731 1.1988 1.34235 1.51895 1.6681 1.85826 2.08263 2.21014 2.34584 2.65134 2.83516 3.00471 3.17193 3.32098 3.45673 3.60553 3.78273 4.1033 4.35051 4.51867 4.82611 
34 0.01899 0.10181 0.16448 0.17639 0.31687 0.32738 0.50928 0.65138 0.79666 0.82602 0.83655 0.99491 1.01056 1.17234 1.18856 1.33591 1.51583 1.66068 1.85148 1.89747 2.0749 2.20093 2.34128 2.6533 2.82789 2.99516 3.16882 3.31635 3.45302 3.60054 3.79156 4.09939 4.34436 4.82047 
36 0.01129 0.09825 0.17506 0.18525 0.32872 0.33851 0.52232 0.55603 0.66291 0.80625 0.8362 0.84599 1.0067 1.02341 1.18323 1.19915 1.34939 1.52611 1.67219 1.69292 1.86421 1.8863 2.10422 2.21522 2.35267 2.65859 2.84286 3.01329 3.17999 3.32797 3.46369 3.61196 4.11046 4.35868 4.5299 4.83297 
41 0.009 0.09657 0.16707 0.17607 0.20324 0.32095 0.33036 0.51238 0.53819 0.65331 0.79685 0.82818 0.83752 0.87604 0.99852 1.01248 1.17455 1.18653 1.2163 1.33915 1.51571 1.66464 1.69084 1.85604 1.87698 2.08096 2.20453 2.24244 2.34432 2.65024 2.83147 2.99836 3.17098 3.31891 3.45479 3.60073 3.78037 4.1019 4.34783 4.51886 4.82401 
40 0.01187 0.09804 0.17011 0.17944 0.21182 0.32389 0.33345 0.51564 0.53913 0.65597 0.79694 0.82995 0.83906 0.86297 1.00179 1.02294 1.17752 1.18952 1.21747 1.34259 1.51765 1.66827 1.85899 1.88656 2.08508 2.2102 2.34666 2.65078 2.83489 3.00217 3.17273 3.32146 3.45705 3.60358 3.7856 4.1043 4.35097 4.51981 4.65832 4.82674 
32 0.01185 0.10644 0.17203 0.18652 0.32542 0.33885 0.51983 0.65922 0.80569 0.83185 0.84271 1.00327 1.17973 1.19994 1.34743 1.52246 1.67082 1.8623 2.2133 2.3492 2.65528 2.84692 3.01546 3.17573 3.32469 3.45995 3.61281 4.1069 4.35615 4.52279 4.66998 4.83089 
42 0.01584 0.10514 0.17122 0.18105 0.21754 0.32479 0.33459 0.51657 0.5401 0.65591 0.80862 0.83312 0.84348 1.00299 1.02198 1.17767 1.18962 1.21863 1.34214 1.36801 1.5172 1.66903 1.69641 1.86042 1.88619 2.08404 2.20681 2.23545 2.34816 2.65096 2.83591 3.00144 3.17393 3.32219 3.45847 3.60379 3.78268 4.10574 4.353 4.51974 4.65723 4.82829 
48 0.0189 0.09473 0.15988 0.16853 0.1853 0.31359 0.32172 0.33555 0.50563 0.52159 0.64447 0.66858 0.80273 0.82423 0.83341 0.99251 1.00458 1.16773 1.17803 1.20149 1.33186 1.35148 1.50453 1.5298 1.65762 1.67525 1.84922 1.86579 2.06826 2.1961 2.22054 2.33792 2.64054 2.82361 2.84668 2.99003 3.16399 3.31247 3.44817 3.46554 3.59361 3.76827 4.09593 4.34127 4.50823 4.64348 4.81726 4.83766 
41 0.01515 0.10121 0.16547 0.17606 0.31816 0.32756 0.36132 0.5102 0.53444 0.65047 0.80386 0.82779 0.83783 0.99673 1.01138 1.17267 1.1852 1.21578 1.33694 1.51184 1.66209 1.68801 1.85368 1.87505 2.07681 2.20148 2.24485 2.34229 2.64689 2.82884 2.99541 3.16905 3.31704 3.45284 3.59863 3.77525 4.10034 4.34593 4.51501 4.65828 4.82198 
31 0.01738 0.11295 0.17875 0.19532 0.33203 0.34552 0.53097 0.66856 0.81312 0.83839 0.84964 1.00917 1.1875 1.21483 1.35592 1.52913 1.6761 1.8682 2.09911 2.21651 2.35674 2.6647 2.85504 3.02299 3.18433 3.33441 3.46815 4.11303 4.36603 4.53868 4.84189 
41 0.01178 0.09538 0.1646 0.17336 0.19827 0.31874 0.32766 0.35661 0.51052 0.53594 0.65194 0.79716 0.82627 0.83562 0.99631 1.0109 1.17215 1.18366 1.21208 1.33642 1.51371 1.66216 1.6811 1.85369 1.87176 2.07541 2.20079 2.2341 2.34193 2.64796 2.8291 2.99469 3.16865 3.31657 3.45226 3.5983 3.77886 4.09981 4.34551 4.51464 4.82163 
36 0.01959 0.10593 0.16923 0.18073 0.32203 0.33203 0.51489 0.55085 0.65588 0.8068 0.83103 0.84166 1.00016 1.0173 1.176 1.19134 1.34073 1.51944 1.66646 1.69532 1.85744 1.88095 2.0897 2.20552 2.34644 2.6542 2.83434 3.00419 3.174 3.32129 3.45744 3.60661 4.10478 4.35131 4.5218 4.8267 
26 0.02046 0.10946 0.17142 0.19584 0.32372 0.33885 0.5181 0.66329 0.81226 0.83288 0.85142 1.00224 1.17902 1.21082 1.34645 1.67033 1.86118 2.2156 2.34902 2.84389 3.17593 3.32312 3.4613 4.10514 4.35321 4.82883 
39 0.0092 0.06929 0.13751 0.17575 0.18724 0.32829 0.33849 0.52104 0.54638 0.65986 0.81057 0.83558 0.84543 1.00665 1.03019 1.18272 1.19817 1.34736 1.52118 1.67295 1.86349 1.88731 2.08831 2.21203 2.2442 2.35157 2.65508 2.84009 3.00787 3.17805 3.32622 3.46176 3.60887 3.78676 4.10898 4.35633 4.52331 4.67056 4.83203 
44 0.01736 0.10466 0.16972 0.17906 0.20573 0.32342 0.33295 0.51503 0.53478 0.65437 0.80706 0.83159 0.84128 1.00131 1.01558 1.17687 1.18864 1.21726 1.34177 1.37176 1.51474 1.54393 1.66712 1.68788 1.85897 1.87919 2.08116 2.20718 2.24268 2.34726 2.65029 2.83439 3.00151 3.17305 3.32177 3.45732 3.48666 3.60347 3.77906 4.10479 4.35162 4.51836 4.65457 4.82714 
34 0.01551 0.10466 0.17231 0.18483 0.32523 0.33685 0.51862 0.5501 0.65885 0.80378 0.83242 0.84307 1.00318 1.1794 1.19681 1.3448 1.52299 1.67036 1.86167 2.09081 2.21192 2.3492 2.65399 2.83935 3.00763 3.17578 3.3236 3.45975 3.60814 4.10626 4.35387 4.5293 4.66577 4.82907 
31 0.00806 0.10799 0.17269 0.18997 0.32559 0.33872 0.51877 0.66347 0.81475 0.83488 0.85008 1.00383 1.18034 1.20553 1.34627 1.52648 1.67024 1.86093 2.09633 2.21404 2.34918 2.66074 2.83791 3.01253 3.17881 3.32499 3.46197 3.61495 4.10703 4.35379 4.82942 
34 0.01624 0.10182 0.17209 0.18237 0.32536 0.33533 0.51978 0.66307 0.79703 0.83107 0.84044 0.86232 1.00279 1.01705 1.18088 1.20026 1.34605 1.53983 1.66884 1.69228 1.86089 1.88833 2.21449 2.34965 2.65853 2.83953 3.02014 3.17766 3.32465 3.46258 3.61831 4.10691 4.35532 4.83008 
42 0.01761 0.09619 0.16174 0.17056 0.18857 0.3156 0.32398 0.34027 0.50801 0.53391 0.64769 0.79968 0.82552 0.83489 0.99431 1.00721 1.16953 1.18015 1.20834 1.33425 1.50704 1.65882 1.67691 1.85097 1.8682 2.07091 2.19707 2.2299 2.33998 2.64386 2.82566 2.99171 3.16646 3.31445 3.45015 3.59608 3.7714 4.0981 4.34315 4.51238 4.65318 4.81918 
36 0.01191 0.10632 0.16917 0.18167 0.32189 0.33239 0.51402 0.5408 0.65442 0.81181 0.83184 0.84355 1.00023 1.01816 1.1766 1.19275 1.34076 1.51611 1.66549 1.8575 1.8879 2.08173 2.20709 2.34631 2.6507 2.83357 3.00064 3.17273 3.32091 3.45716 3.60387 3.78357 4.1038 4.35018 4.52005 4.82638 
35 0.01339 0.10226 0.16615 0.17622 0.31867 0.32842 0.51065 0.55434 0.65343 0.80203 0.82816 0.83827 0.99728 1.01464 1.17395 1.19177 1.33796 1.51924 1.66223 1.68534 1.85431 1.87788 2.08816 2.20291 2.34347 2.65517 2.82953 2.99658 3.17073 3.31863 3.4539 3.6 4.10128 4.34645 4.82223 
42 0.01274 0.10088 0.16335 0.17252 0.19613 0.31695 0.32593 0.35409 0.50854 0.53641 0.64831 0.81027 0.82815 0.83875 0.99557 1.00811 1.17035 1.18171 1.2104 1.33447 1.50801 1.66022 1.67786 1.8521 1.87077 2.07159 2.19821 2.2239 2.34082 2.64539 2.82661 2.99266 3.167 3.31512 3.45102 3.59616 3.77188 4.0986 4.3443 4.51381 4.65601 4.82021 
36 0.01905 0.09543 0.16128 0.17144 0.31403 0.32363 0.50643 0.53971 0.64758 0.79127 0.82283 0.83245 0.99226 1.0073 1.16908 1.18244 1.21696 1.33355 1.50856 1.65821 1.84911 2.06972 2.19704 2.33846 2.6433 2.82487 2.99171 3.16567 3.31337 3.44962 3.59543 3.77138 4.09645 4.34124 4.51177 4.81766 
27 0.0189 0.11213 0.16727 0.18713 0.31978 0.33454 0.51243 0.65904 0.81647 0.83273 0.99792 1.17417 1.20335 1.33954 1.66382 1.85475 2.08266 2.20595 2.34386 2.83154 2.99812 3.17164 3.31912 3.45485 4.10153 4.34736 4.82305 
24 0.02279 0.10988 0.17296 0.20299 0.32638 0.5371 0.80221 0.83112 0.84391 1.00384 1.1814 1.2173 1.36512 1.5396 1.67452 1.86794 2.21698 2.36601 2.66708 3.32706 3.46666 4.10714 4.40284 4.84565 
37 0.01798 0.1108 0.17863 0.19073 0.33139 0.34171 0.52436 0.55033 0.66462 0.81258 0.83906 0.84953 1.00943 1.02983 1.1854 1.19948 1.23222 1.35111 1.52919 1.67566 1.86731 1.89734 2.09674 2.2192 2.35478 2.66145 2.8436 3.01462 3.18126 3.33024 3.46602 3.61663 3.79611 4.11256 4.36109 4.52807 4.83498 
32 0.01325 0.11685 0.18026 0.20268 0.33366 0.35424 0.52984 0.66677 0.8276 0.84368 1.01223 1.18801 1.21717 1.35586 1.52846 1.68077 1.87304 2.10528 2.22524 2.36405 2.66604 2.85456 3.01707 3.1853 3.33338 3.46803 3.61964 4.11485 4.39514 4.5414 4.68022 4.8445 
33 0.02762 0.10531 0.16409 0.17739 0.31667 0.32829 0.50849 0.54862 0.64872 0.81039 0.82807 0.84385 0.99527 1.17067 1.1876 1.33523 1.51058 1.6613 1.85174 1.88336 2.07856 2.20159 2.34035 2.65418 2.82757 2.99404 3.16693 3.31509 3.4513 3.5971 4.0985 4.34418 4.81998 
44 0.01609 0.10058 0.16909 0.1777 0.19775 0.32292 0.33197 0.36282 0.51447 0.53365 0.65509 0.80508 0.83084 0.84017 1.00067 1.01414 1.17605 1.1865 1.21086 1.34096 1.37521 1.51618 1.66673 1.68574 1.85826 1.87644 2.08122 2.20584 2.23236 2.34637 2.65058 2.83339 3.00074 3.17263 3.32102 3.45656 3.48082 3.60313 3.78202 4.10437 4.3508 4.51757 4.65805 4.82621 
27 0.00682 0.10249 0.16901 0.18429 0.3227 0.3376 0.52866 0.66704 0.80304 0.82959 0.84029 0.99997 1.17882 1.20889 1.35042 1.53726 1.66542 1.85948 2.21319 2.34978 2.86272 3.181 3.32496 3.45997 4.10661 4.39918 4.83291 
32 0.00711 0.1033 0.16966 0.18948 0.322 0.33783 0.51664 0.65719 0.80367 0.82982 0.84177 0.99968 1.17787 1.20692 1.34576 1.51989 1.66629 1.85753 2.09485 2.21069 2.34671 2.65351 2.84053 3.0049 3.17474 3.32265 3.45913 3.61508 4.10392 4.35097 4.52572 4.8275 
25 0.01691 0.10995 0.17003 0.18876 0.32212 0.33603 0.51592 0.80857 0.83135 0.84548 0.99985 1.17756 1.21692 1.34233 1.66541 1.85701 2.20729 2.34639 2.8341 3.17505 3.32112 3.45804 4.10492 4.35056 4.82617 
26 0.01214 0.11003 0.17208 0.20432 0.32477 0.34309 0.5201 0.66566 0.81538 0.8339 0.85192 1.00318 1.17938 1.21158 1.34744 1.67048 1.86101 2.21677 2.34914 2.83824 3.17648 3.32357 3.45996 4.10535 4.35264 4.82885 
32 0.0131 0.10564 0.16968 0.18507 0.3218 0.33578 0.51732 0.65654 0.80499 0.83019 0.84361 0.99904 1.17686 1.1974 1.34414 1.5209 1.66625 1.85739 2.09753 2.20977 2.34689 2.65391 2.84227 3.00997 3.17432 3.32318 3.45888 3.61008 4.10429 4.35218 4.52184 4.82846 
26 0.01718 0.11258 0.17296 0.18756 0.32575 0.33894 0.52112 0.68518 0.81709 0.8362 0.853 1.00409 1.18152 1.20711 1.34735 1.66945 1.86126 2.21434 2.34985 2.84033 3.17873 3.32539 3.46281 4.10835 4.35521 4.83016 
32 0.00978 0.1091 0.16848 0.18235 0.32158 0.33475 0.51355 0.57479 0.65561 0.82032 0.83454 0.86001 1.00057 1.17572 1.19605 1.3412 1.51649 1.66529 1.85728 2.08087 2.2061 2.34553 2.65648 2.83313 3.00041 3.17283 3.32082 3.45608 3.60432 4.10324 4.34985 4.82527 
35 0.01937 0.11422 0.18138 0.19646 0.33457 0.34714 0.52659 0.55286 0.66652 0.81724 0.841 0.85185 1.01303 1.18828 1.20621 1.35343 1.52957 1.67936 1.87133 2.09843 2.22319 2.35871 2.66252 2.84651 3.01295 3.18367 3.33237 3.46759 3.61715 3.79895 4.11438 4.36301 4.53097 4.68017 4.83789 
39 0.00902 0.09941 0.16583 0.17571 0.31828 0.32807 0.51037 0.5365 0.65025 0.79932 0.82725 0.83765 0.99658 1.01185 1.17281 1.18524 1.21649 1.33711 1.51031 1.66298 1.69013 1.85402 1.88119 2.07653 2.20251 2.23937 2.34255 2.64595 2.82976 2.99588 3.16865 3.31721 3.4529 3.59845 3.77455 4.10049 4.34656 4.5148 4.82231 
42 0.07897 0.14479 0.15932 0.16857 0.30752 0.315 0.32596 0.50043 0.51886 0.63887 0.78642 0.81825 0.82725 0.84639 0.98779 0.99759 1.16248 1.17213 1.21033 1.32665 1.49829 1.65208 1.66622 1.84396 1.85737 2.06186 2.18963 2.33295 2.63487 2.81796 2.98412 3.15874 3.30672 3.44254 3.58789 3.76181 4.09092 4.33592 4.50227 4.6388 4.81188 4.83061 
29 0.01005 0.11528 0.17648 0.19473 0.32971 0.34551 0.52407 0.6637 0.82719 0.842 1.00772 1.18373 1.2069 1.34942 1.52794 1.67465 1.86688 2.21545 2.35406 2.65916 2.8456 3.01027 3.18158 3.32771 3.46589 3.61474 4.11157 4.36209 4.83748 
34 0.01229 0.1065 0.17033 0.18362 0.32302 0.33505 0.51518 0.54709 0.65637 0.81129 0.83211 0.8434 1.00131 1.17724 1.19523 1.34216 1.51788 1.66679 1.85808 1.89719 2.0839 2.20895 2.34663 2.65364 2.83409 3.00349 3.17385 3.32175 3.45749 3.60386 4.10443 4.35089 4.53186 4.82674 
37 0.01605 0.11077 0.17559 0.18805 0.32861 0.33958 0.52038 0.54463 0.65994 0.81491 0.83784 0.85099 1.00661 1.02819 1.18174 1.19497 1.22725 1.3461 1.52196 1.67365 1.86479 2.08701 2.2138 2.35159 2.656 2.83941 3.00706 3.17843 3.32572 3.46233 3.60779 3.78813 4.10891 4.35605 4.52497 4.66275 4.83229 
30 0.01276 0.10848 0.1736 0.19652 0.32597 0.34417 0.52399 0.66228 0.81043 0.83366 0.84887 1.00399 1.1815 1.21141 1.35138 1.53261 1.6728 1.86335 2.21955 2.35376 2.66133 2.85695 3.04114 3.18125 3.3281 3.46169 4.1078 4.38521 4.54344 4.83815 
24 0.01632 0.10574 0.17013 0.20057 0.32297 0.36372 0.53145 0.66117 0.80589 0.82939 0.84142 1.0006 1.17792 1.21375 1.35861 1.53845 1.67038 1.86184 2.21668 3.17658 3.32523 3.46134 4.10571 4.83229 
19 0.01116 0.1066 0.16847 0.31927 0.34034 0.79654 0.82699 0.83981 0.99639 1.17756 1.22358 1.66302 1.85417 2.21462 2.34537 3.32443 4.10299 4.34672 4.82426 
43 0.01735 0.09875 0.16884 0.17828 0.21379 0.32219 0.33117 0.36183 0.51489 0.54198 0.65518 0.79954 0.82935 0.83849 0.86352 1.0 1.01403 1.17679 1.18895 1.21797 1.34083 1.36996 1.51928 1.66666 1.69703 1.858 1.8906 2.08585 2.20876 2.34649 2.65046 2.83405 3.00057 3.17219 3.32074 3.45683 3.60224 3.78063 4.10404 4.35127 4.51857 4.66848 4.82644 
30 0.01615 0.11582 0.1802 0.19602 0.33374 0.34788 0.52951 0.6683 0.82157 0.84184 0.8567 1.01134 1.18859 1.21227 1.35551 1.54129 1.67749 1.86916 2.22181 2.35802 2.67322 2.85568 3.02234 3.18554 3.33293 3.46951 3.62432 4.11486 4.36554 4.84068 
23 0.00847 0.09809 0.16338 0.188 0.31546 0.33074 0.51061 0.79054 0.82271 0.83355 0.99205 1.17152 1.214 1.3385 1.65879 1.84916 2.33929 2.82766 3.31458 3.45482 4.09744 4.34107 4.81778 
27 0.00856 0.10879 0.16847 0.1897 0.32137 0.34185 0.51536 0.66551 0.81575 0.833 0.99936 1.17627 1.21236 1.34252 1.52092 1.66657 1.85838 2.20835 2.34704 2.83629 3.00758 3.17674 3.3222 3.45676 4.10268 4.35111 4.82622 
42 0.01678 0.10078 0.16815 0.17703 0.19616 0.32226 0.33054 0.34582 0.51469 0.53864 0.65493 0.80483 0.83106 0.84016 0.87329 1.00068 1.01237 1.17672 1.18892 1.21934 1.34104 1.51408 1.66527 1.68188 1.85734 1.87393 2.0797 2.2046 2.23567 2.34609 2.65164 2.83325 2.9994 3.1727 3.32121 3.45699 3.60263 3.78018 4.10426 4.34987 4.52064 4.82612 
31 0.01878 0.10641 0.16881 0.18081 0.32107 0.3319 0.51421 0.65701 0.8047 0.83022 0.84123 0.99897 1.01541 1.1764 1.19366 1.3412 1.52214 1.66438 1.85614 2.08543 2.20532 2.34595 2.66574 2.83345 3.00192 3.17423 3.32081 3.45731 4.10369 4.34937 4.82594 
20 0.00814 0.10178 0.17526 0.20426 0.32852 0.35212 0.5381 0.8013 0.83265 0.84374 1.00606 1.18448 1.21965 1.67605 1.86971 2.23085 3.33443 3.46709 4.10877 4.83919 
26 0.01729 0.10597 0.17207 0.19159 0.325 0.34246 0.52453 0.66221 0.80363 0.83084 0.84227 1.00238 1.18064 1.21191 1.35496 1.52982 1.67183 1.86368 2.21293 2.66153 2.86011 3.17942 3.32635 3.46234 4.1073 4.84326 
26 0.02368 0.11384 0.17012 0.18838 0.32258 0.33795 0.51851 0.81243 0.83245 0.84995 1.00047 1.17686 1.19878 1.34435 1.66613 1.85839 2.20672 2.3484 2.84086 3.1765 3.32223 3.46472 3.61314 4.10625 4.356 4.83185 
27 0.01095 0.10258 0.17199 0.19114 0.3243 0.33919 0.53058 0.66775 0.79889 0.82998 0.8408 1.00198 1.17982 1.2067 1.34901 1.53959 1.67055 1.86052 2.21815 2.35147 2.85132 3.1778 3.32608 3.46171 4.10578 4.35326 4.82943 
36 0.01568 0.10503 0.17112 0.18303 0.32374 0.33447 0.51566 0.53981 0.65675 0.80471 0.83166 0.84199 1.00184 1.02391 1.17871 1.19605 1.34206 1.51825 1.668 1.85901 1.89878 2.0861 2.20872 2.34743 2.65124 2.83448 3.00217 3.17451 3.32186 3.45776 3.60501 3.78495 4.10494 4.35215 4.52158 4.8275 
36 0.01187 0.10839 0.16885 0.18121 0.32168 0.33303 0.51379 0.5517 0.65362 0.81735 0.83382 0.8524 1.00035 1.02479 1.17611 1.1934 1.34052 1.51581 1.66625 1.85704 1.88582 2.07917 2.2063 2.34544 2.65022 2.83329 3.00012 3.17199 3.32037 3.45641 3.60296 3.78116 4.1035 4.35008 4.51856 4.82585 
41 0.01519 0.10672 0.17089 0.18159 0.32397 0.33394 0.51531 0.53609 0.65497 0.80815 0.83297 0.84393 1.00238 1.02146 1.17691 1.18893 1.21842 1.34158 1.37038 1.51503 1.66802 1.69356 1.85969 1.88513 2.08176 2.20689 2.25142 2.34746 2.65077 2.83479 3.00041 3.17304 3.322 3.45725 3.6035 3.77877 4.10518 4.3522 4.51813 4.65948 4.82768 
39 0.01539 0.11232 0.17664 0.18738 0.32968 0.33988 0.52184 0.54337 0.6619 0.81885 0.83919 0.85073 1.00814 1.02629 1.18435 1.19868 1.23556 1.34839 1.52403 1.67294 1.69361 1.86542 1.89003 2.09141 2.21408 2.35428 2.65909 2.84209 3.00966 3.18045 3.32924 3.4643 3.6106 3.79176 4.11201 4.35877 4.52678 4.67585 4.83391 
42 0.01633 0.0996 0.16023 0.16974 0.20148 0.31373 0.32313 0.50475 0.53111 0.64413 0.8067 0.82509 0.8365 0.99225 1.00563 1.16676 1.17847 1.21025 1.33093 1.3616 1.50358 1.65722 1.6773 1.84899 1.87896 2.06797 2.19507 2.23166 2.33746 2.64124 2.82304 2.98896 3.16394 3.31159 3.44788 3.59285 3.76786 4.09558 4.34106 4.50889 4.6451 4.8168 
34 0.02007 0.11427 0.17483 0.1923 0.32725 0.34069 0.52136 0.57924 0.66024 0.82376 0.83862 0.85954 1.00555 1.18193 1.20298 1.34696 1.52367 1.67268 1.86372 2.09 2.21394 2.35197 2.65718 2.84055 3.00961 3.17751 3.32591 3.46199 3.61065 3.79106 4.10955 4.35994 4.52396 4.83342 
34 0.00848 0.10473 0.17401 0.18778 0.32715 0.33904 0.51877 0.54619 0.66021 0.81726 0.83633 0.85052 1.00569 1.18082 1.19729 1.34635 1.52254 1.67169 1.86279 2.08465 2.21338 2.35008 2.65617 2.83838 3.00702 3.17725 3.32488 3.46168 3.61088 3.78934 4.10739 4.35438 4.52299 4.83019 
29 0.0137 0.1094 0.16803 0.18656 0.32026 0.33502 0.51289 0.65667 0.81447 0.83192 0.85609 0.99858 1.17546 1.20665 1.34007 1.5308 1.66551 1.85562 2.08039 2.20751 2.34475 2.83244 3.00065 3.17262 3.3198 3.45614 4.10166 4.3479 4.82392 
32 0.01128 0.11326 0.17511 0.1917 0.32928 0.34546 0.52184 0.66165 0.82144 0.83857 0.86049 1.00849 1.18248 1.20651 1.34902 1.52329 1.67421 1.8655 2.09148 2.2156 2.35153 2.65926 2.84237 3.00881 3.17963 3.32636 3.46248 3.6129 4.10949 4.35811 4.67556 4.83244 
37 0.0083 0.1013 0.17267 0.18421 0.32593 0.33695 0.51762 0.543 0.65726 0.81141 0.83471 0.84634 1.00388 1.02512 1.17954 1.19392 1.23055 1.34508 1.51807 1.67036 1.86177 1.89432 2.08549 2.21011 2.34974 2.65297 2.83733 3.00466 3.17517 3.32427 3.45965 3.60627 3.78388 4.10722 4.35546 4.52072 4.82945 
22 0.01861 0.10565 0.17157 0.19678 0.32348 0.33975 0.5321 0.79865 0.8292 0.84046 1.00041 1.18194 1.22017 1.66866 1.85853 2.35346 3.1831 3.32624 3.46286 4.10506 4.35054 4.82969 
38 0.00729 0.09144 0.17081 0.1807 0.22857 0.32471 0.33511 0.51641 0.54155 0.65732 0.80067 0.83129 0.84087 1.00257 1.17862 1.19187 1.22085 1.34373 1.52005 1.66915 1.85953 1.88367 2.08863 2.21026 2.34734 2.65395 2.83543 3.00623 3.17436 3.32256 3.45814 3.60507 3.78865 4.10471 4.35124 4.52124 4.67328 4.82764 
32 0.0092 0.08619 0.17887 0.19779 0.33207 0.34698 0.52767 0.66417 0.81581 0.83944 0.8542 1.01052 1.18607 1.20781 1.35164 1.52786 1.67899 1.87032 2.09882 2.22047 2.35627 2.6632 2.84901 3.01978 3.18232 3.33046 3.46729 3.63037 4.11246 4.36506 4.53026 4.83855 
38 0.01437 0.10015 0.1625 0.17246 0.21714 0.316 0.32531 0.50734 0.5718 0.64669 0.80391 0.82616 0.83617 0.99433 1.00905 1.16984 1.18337 1.33357 1.50628 1.65872 1.67972 1.8508 1.8717 2.07072 2.19751 2.33974 2.64332 2.82523 2.99143 3.16605 3.31433 3.44991 3.59523 3.77121 4.09769 4.34293 4.51306 4.81871 
51 0.01182 0.09771 0.16753 0.17559 0.19022 0.32213 0.33003 0.34315 0.51356 0.52814 0.65234 0.66765 0.80141 0.83028 0.83921 0.86149 1.00054 1.01184 1.17583 1.18551 1.20656 1.33951 1.35524 1.5122 1.52953 1.66583 1.68233 1.8575 1.87412 2.07709 2.2044 2.22587 2.34564 2.64757 2.66829 2.83173 2.85177 2.99803 3.17163 3.19421 3.32036 3.45581 3.4701 3.60066 3.77621 4.10375 4.34974 4.51556 4.64932 4.82512 4.84226 
36 0.02032 0.10878 0.17231 0.18506 0.32464 0.33547 0.51694 0.54438 0.65806 0.81205 0.8338 0.84544 1.00303 1.02502 1.17919 1.19546 1.34334 1.5201 1.6697 1.86016 1.89595 2.08481 2.21234 2.34819 2.65406 2.83578 3.00364 3.17609 3.32313 3.45964 3.60728 3.79003 4.10603 4.35249 4.52488 4.82782 
33 0.01057 0.09909 0.16127 0.17329 0.31376 0.32496 0.50589 0.64678 0.797 0.82337 0.83441 0.99186 1.16858 1.19304 1.33259 1.5062 1.65709 1.84828 2.06925 2.19651 2.33775 2.64267 2.82391 2.99057 3.16545 3.31302 3.44902 3.59457 3.77079 4.09588 4.34086 4.52327 4.81706 
47 0.01705 0.09938 0.16754 0.17591 0.19289 0.32135 0.32933 0.3424 0.51293 0.53072 0.65184 0.8016 0.82975 0.83879 0.8643 0.99973 1.01135 1.17483 1.18485 1.20853 1.33891 1.35774 1.51173 1.66492 1.68108 1.85665 1.87151 2.07682 2.20367 2.2316 2.34488 2.64762 2.83104 2.85801 2.99704 3.17045 3.31917 3.45463 3.47674 3.6002 3.77624 4.10296 4.34892 4.51567 4.65258 4.82455 4.85293 
30 0.0149 0.10348 0.16493 0.17826 0.3178 0.3301 0.5103 0.65261 0.80268 0.82701 0.83849 0.99594 1.04163 1.17191 1.19023 1.33706 1.51863 1.66164 1.853 2.2011 2.34156 2.82877 2.99613 3.16993 3.31675 3.45202 3.59959 4.09959 4.3451 4.82127 
12 0.0241 0.11902 0.17451 0.32643 0.80133 0.83114 0.84935 1.004 1.18784 1.67658 1.868 4.1099 
24 0.02405 0.12138 0.17675 0.19735 0.33007 0.3451 0.5303 0.82074 0.83934 0.85826 1.00883 1.18603 1.22342 1.36891 1.67457 1.86594 2.22186 2.35532 2.85553 3.33348 3.46754 4.11398 4.36865 4.83375 
43 0.01358 0.10128 0.16143 0.17144 0.21495 0.3149 0.32431 0.35415 0.50631 0.52979 0.64516 0.81506 0.82854 0.84582 0.99364 1.00902 1.1682 1.18077 1.21473 1.33249 1.35671 1.50552 1.65872 1.68294 1.85037 1.87176 2.06924 2.19742 2.23694 2.33863 2.64222 2.82475 2.99084 3.16486 3.31294 3.44884 3.5941 3.76923 4.09658 4.34236 4.50941 4.65365 4.81807 
30 0.01673 0.1108 0.17268 0.1974 0.32471 0.3406 0.52251 0.65959 0.81487 0.83391 0.85062 1.00294 1.18042 1.20989 1.34941 1.52993 1.67106 1.86159 2.22013 2.35017 2.65828 2.85191 3.01857 3.17737 3.3261 3.4618 3.61579 4.10799 4.37431 4.83568 
32 0.0111 0.09993 0.17123 0.18309 0.32432 0.33666 0.5181 0.55571 0.65938 0.79872 0.83026 0.84012 1.00168 1.17945 1.1977 1.34697 1.52517 1.66891 1.85959 2.08879 2.21306 2.34773 2.65772 2.83842 3.01337 3.17498 3.32402 3.45987 4.10481 4.35203 4.52735 4.82856 
35 0.01015 0.06436 0.13723 0.17832 0.19206 0.33126 0.34278 0.5263 0.66481 0.81648 0.83895 0.85037 1.00947 1.18573 1.20477 1.35223 1.52931 1.67527 1.86696 1.89938 2.0993 2.21824 2.35536 2.66033 2.85016 3.01348 3.18286 3.33018 3.4662 3.61564 3.79911 4.1131 4.36094 4.53151 4.83541 
31 0.00733 0.10563 0.16742 0.18764 0.31944 0.33536 0.5132 0.65322 0.81098 0.82994 0.84882 0.99747 1.17502 1.2066 1.34106 1.52008 1.665 1.8547 2.09345 2.21382 2.34442 2.6543 2.83519 3.0052 3.17172 3.31985 3.45619 3.60691 4.10154 4.34909 4.82429 
34 0.01885 0.10243 0.16939 0.18131 0.32176 0.33181 0.5156 0.65708 0.7965 0.8289 0.8388 0.99869 1.01237 1.17718 1.19503 1.3417 1.5207 1.6659 1.85669 1.89413 2.08977 2.21342 2.34611 2.65475 2.8346 3.00446 3.17357 3.32134 3.45797 3.60515 4.10397 4.3494 4.52824 4.82571 
24 0.01266 0.10498 0.17283 0.19711 0.32493 0.33943 0.53659 0.79806 0.83049 0.84205 1.00255 1.18042 1.20964 1.48226 1.67134 1.86228 2.21852 2.35212 3.18199 3.32537 3.46222 4.1066 4.35619 4.83251 
36 0.01578 0.10859 0.16288 0.17526 0.31561 0.32706 0.5067 0.53984 0.64586 0.81704 0.83054 0.88591 0.99471 1.16914 1.18563 1.33306 1.50637 1.65949 1.85095 1.8889 2.07161 2.19773 2.3396 2.64255 2.82539 2.99163 3.16577 3.314 3.44974 3.5951 3.77068 4.09736 4.34352 4.51194 4.66616 4.81904 
29 0.01212 0.09721 0.16096 0.17614 0.31341 0.32679 0.50619 0.65129 0.79228 0.82176 0.83288 0.99087 1.16867 1.33307 1.50478 1.65683 1.84726 2.07163 2.19771 2.33725 2.82414 2.99245 3.16538 3.31274 3.44968 3.59632 4.09549 4.33979 4.81619 
31 0.01405 0.10611 0.17065 0.18146 0.32365 0.33413 0.51682 0.66588 0.80297 0.83141 0.84168 1.00113 1.01688 1.17782 1.19325 1.2336 1.34477 1.53614 1.66724 1.69252 1.85921 1.88581 2.20815 2.34723 2.83625 3.17594 3.32317 3.45883 4.10501 4.35105 4.82737 
23 0.01339 0.10379 0.17416 0.19501 0.32715 0.34367 0.54449 0.79695 0.83128 0.84168 1.00516 1.18264 1.21207 1.36099 1.48244 1.67536 1.8679 2.2233 3.17818 3.32704 3.46571 4.10823 4.8366 
26 0.01009 0.11573 0.17281 0.20444 0.32616 0.34985 0.5221 0.66499 0.82351 0.83861 1.00473 1.18076 1.21839 1.35058 1.53317 1.6717 1.86481 2.21814 2.36261 2.6642 3.18069 3.32752 3.46356 4.10774 4.36633 4.83357 
30 0.01784 0.11052 0.16948 0.1917 0.32157 0.33677 0.51581 0.65563 0.81465 0.83291 0.86814 1.00036 1.17672 1.20424 1.34304 1.52201 1.66807 1.85756 2.20929 2.34632 2.65633 2.83719 3.00773 3.17316 3.32163 3.45896 3.60453 4.10334 4.35181 4.82701 
30 0.01692 0.11665 0.17405 0.19487 0.32668 0.34165 0.52022 0.66212 0.82285 0.83867 1.00551 1.18158 1.20944 1.34799 1.52705 1.67171 1.86296 2.21431 2.35146 2.65913 2.84871 3.01862 3.18005 3.32664 3.46094 3.61783 4.10939 4.35978 4.53403 4.83162 
32 0.01244 0.10612 0.16665 0.17869 0.3198 0.33132 0.51275 0.65383 0.80796 0.82987 0.84266 0.99802 1.01877 1.17404 1.19069 1.33843 1.51782 1.66316 1.85525 2.08185 2.20245 2.34405 2.65654 2.83139 2.99772 3.17177 3.31872 3.45507 3.60277 4.10224 4.34794 4.82417 
25 0.02284 0.11953 0.18365 0.33719 0.53906 0.67067 0.81442 0.84253 0.86256 1.017 1.19121 1.22578 1.36228 1.53468 1.69587 1.88533 2.23209 2.66783 2.86751 3.18733 3.34204 3.47452 4.11871 4.54274 4.84843 
31 0.01517 0.10048 0.16464 0.17542 0.31709 0.32714 0.50994 0.65585 0.79466 0.82592 0.83597 0.99515 1.00884 1.17188 1.18861 1.33649 1.5223 1.66083 1.69057 1.85251 2.19996 2.238 2.3417 2.82841 2.99561 3.17141 3.31671 3.45395 4.10031 4.3448 4.82093 
26 0.02049 0.11176 0.17746 0.19515 0.33045 0.34451 0.53485 0.68787 0.81056 0.83661 0.84816 1.00835 1.18561 1.2102 1.36748 1.67687 1.86791 2.22988 2.35987 2.86814 3.18449 3.33176 3.4688 4.11246 4.37124 4.83876 
46 0.01678 0.09818 0.16755 0.17575 0.19179 0.32184 0.32989 0.34364 0.51378 0.53555 0.65344 0.79799 0.82932 0.83833 0.85833 0.9998 1.01074 1.17532 1.18562 1.21051 1.33969 1.36458 1.51256 1.6653 1.68122 1.85713 1.87254 2.07841 2.20377 2.2312 2.34529 2.6491 2.83216 2.99834 3.17122 3.32013 3.45563 3.49527 3.60131 3.77635 4.10326 4.34908 4.51641 4.6703 4.82511 4.85059 
33 0.01955 0.10301 0.16957 0.18023 0.32231 0.33249 0.51445 0.65938 0.79718 0.82952 0.83919 0.87473 0.99993 1.01644 1.17777 1.19642 1.34178 1.54076 1.66569 1.69211 1.85765 1.8855 2.21284 2.34619 2.83358 3.00748 3.17473 3.3221 3.45756 3.61047 4.10411 4.34937 4.8253 
41 0.01703 0.10137 0.17016 0.1796 0.21164 0.32349 0.33262 0.3653 0.51702 0.54693 0.65672 0.80593 0.8317 0.84099 1.00131 1.01471 1.17774 1.19151 1.22442 1.34222 1.51871 1.66642 1.68564 1.85825 1.87554 2.08655 2.20633 2.23517 2.34708 2.65268 2.83555 3.00505 3.17452 3.3222 3.45817 3.60523 3.78809 4.10515 4.35163 4.52133 4.82797 
25 0.02024 0.11155 0.17499 0.19479 0.32762 0.34218 0.52598 0.80836 0.83458 0.84775 1.00621 1.1825 1.20699 1.35099 1.55887 1.67344 1.86456 2.22017 2.35274 2.85052 3.32655 3.46419 4.10847 4.35637 4.83264 
35 0.01257 0.09949 0.17204 0.181 0.20779 0.32658 0.33605 0.51896 0.62969 0.66968 0.79903 0.83214 0.84113 0.86006 1.00421 1.0205 1.17939 1.19089 1.21846 1.34725 1.53424 1.66947 1.68897 1.86181 1.88454 2.21048 2.34955 2.83766 3.17848 3.32579 3.46143 3.6196 4.10703 4.35305 4.82904 
45 0.0127 0.09921 0.1663 0.17504 0.19473 0.32003 0.32879 0.34976 0.51155 0.53106 0.65015 0.80511 0.82921 0.83873 0.9981 1.01044 1.17334 1.1842 1.21242 1.33748 1.35962 1.50958 1.66348 1.68189 1.85515 1.87234 2.07438 2.20191 2.23369 2.34343 2.64652 2.82945 2.85798 2.99587 3.16945 3.31793 3.45338 3.47446 3.59877 3.77381 4.10146 4.34751 4.5139 4.65296 4.82315 
31 0.0103 0.10449 0.1649 0.18454 0.31803 0.33363 0.51113 0.65136 0.80871 0.82736 0.84422 0.9967 1.17237 1.203 1.33735 1.52323 1.66411 1.85405 2.08503 2.20471 2.34175 2.83044 3.01457 3.16924 3.31622 3.452 3.60035 4.09874 4.34627 4.52627 4.82206 
31 0.01484 0.10666 0.17554 0.19775 0.32888 0.35193 0.52676 0.66075 0.80278 0.83334 0.84455 1.00847 1.18304 1.20844 1.35391 1.52725 1.68127 1.87001 2.22705 2.36135 2.66041 2.85511 3.03734 3.1798 3.32943 3.46381 3.61673 4.10881 4.38647 4.53019 4.83847 
25 0.00853 0.10493 0.16963 0.18613 0.32206 0.33565 0.52807 0.80117 0.82952 0.84011 0.99954 1.17909 1.21266 1.35001 1.54289 1.66556 1.85712 2.21106 2.34825 3.1817 3.32521 3.46179 4.10564 4.35411 4.8371 
11 0.02056 0.12367 0.17759 0.3287 0.80685 0.83522 0.85431 1.00561 1.18626 1.67493 1.86476 
22 0.01106 0.10471 0.17081 0.19821 0.32335 0.34283 0.53506 0.79967 0.82909 0.84078 1.00085 1.18032 1.21963 1.66881 1.85991 2.23272 2.35514 3.32427 3.46252 4.10486 4.39114 4.82835 
27 0.01469 0.10267 0.16572 0.18585 0.31893 0.33749 0.51241 0.65769 0.80237 0.82643 0.83959 0.99686 1.17337 1.21219 1.34033 1.5291 1.66424 1.85505 2.20691 2.34283 2.83475 3.17168 3.31789 3.45209 4.09933 4.34623 4.82238 
36 0.01292 0.1047 0.16773 0.17809 0.31979 0.33018 0.51385 0.55464 0.65491 0.80703 0.83011 0.84058 0.99871 1.01704 1.17573 1.191 1.34145 1.51709 1.66407 1.69631 1.8562 1.88346 2.08182 2.20738 2.34518 2.65481 2.83337 3.00545 3.17334 3.32074 3.45649 3.60286 4.10288 4.3486 4.52489 4.8259 
25 0.02108 0.11465 0.17245 0.19519 0.32467 0.3401 0.51901 0.81401 0.83462 0.85566 1.00328 1.17966 1.21101 1.3454 1.67017 1.86048 2.21412 2.34864 2.83889 3.18102 3.3244 3.46058 4.10604 4.3532 4.82867 
38 0.00719 0.09562 0.1699 0.18036 0.323 0.33315 0.51617 0.54293 0.65734 0.80003 0.83044 0.84005 0.99978 1.01405 1.17856 1.19472 1.3431 1.5192 1.66687 1.7082 1.85843 1.88888 2.08571 2.21177 2.34756 2.65351 2.83531 3.00557 3.17472 3.32246 3.45859 3.60836 3.78958 4.10494 4.35124 4.5212 4.67383 4.8278 
37 0.01019 0.1031 0.17378 0.18665 0.32663 0.33781 0.51892 0.5476 0.65886 0.80802 0.83403 0.84466 1.00505 1.17975 1.19244 1.22158 1.34425 1.52134 1.67152 1.86196 1.89003 2.09144 2.21238 2.34985 2.65515 2.83846 3.00658 3.17606 3.32406 3.46004 3.60693 3.79131 4.10767 4.35533 4.52609 4.67114 4.83045 
29 0.01937 0.11008 0.17679 0.19242 0.32969 0.34237 0.52498 0.66464 0.80657 0.83594 0.84689 1.00797 1.18398 1.20311 1.35023 1.5318 1.67547 1.86763 2.21686 2.35431 2.66498 2.84564 3.18046 3.32893 3.46382 4.11058 4.36337 4.53616 4.83555 
34 0.01347 0.10375 0.17495 0.18891 0.32798 0.33998 0.52139 0.56081 0.66069 0.80364 0.83352 0.84338 1.00622 1.18181 1.19889 1.34784 1.52381 1.6732 1.86394 2.09597 2.21586 2.3512 2.65613 2.84154 3.01192 3.17825 3.32755 3.4617 3.61031 4.10808 4.35563 4.5256 4.67313 4.83107 
24 0.00716 0.10857 0.175 0.19977 0.32728 0.34466 0.54107 0.81313 0.83511 0.85077 1.00555 1.18394 1.22106 1.35867 1.54543 1.6746 1.86487 2.22178 2.3615 2.85756 3.46929 4.11007 4.37 4.83887 
37 0.02067 0.10506 0.16761 0.17805 0.32074 0.33133 0.51286 0.65255 0.80236 0.82889 0.83916 0.99838 1.02071 1.17407 1.18802 1.22368 1.33871 1.51531 1.66509 1.70179 1.85661 1.88797 2.08592 2.20394 2.34457 2.6497 2.83193 2.99838 3.17088 3.31908 3.45458 3.59971 4.10264 4.34981 4.51913 4.65907 4.82467 
34 0.01835 0.10324 0.16478 0.17841 0.31742 0.33047 0.51049 0.65102 0.80174 0.82668 0.83798 0.99528 1.17187 1.18973 1.33805 1.51167 1.66058 1.8529 2.07986 2.20026 2.23717 2.3422 2.64876 2.83032 2.99896 3.16955 3.31748 3.4535 3.60269 3.78927 4.10024 4.34662 4.52143 4.82252 
37 0.01079 0.10497 0.17101 0.18227 0.3246 0.33677 0.51736 0.54445 0.65675 0.80755 0.8319 0.8421 1.00272 1.17923 1.19668 1.34421 1.51838 1.66774 1.69472 1.86092 2.08572 2.20837 2.24626 2.34971 2.65228 2.83708 3.00476 3.17487 3.32388 3.45889 3.60587 3.79132 4.10613 4.35552 4.52344 4.66757 4.82868 
35 0.02049 0.10337 0.16525 0.17598 0.31788 0.32734 0.35752 0.5104 0.6516 0.80376 0.82799 0.83859 0.99637 1.01027 1.17235 1.18865 1.33637 1.5163 1.66158 1.68079 1.85309 1.87189 2.07693 2.20057 2.34229 2.8283 2.99617 3.16953 3.31668 3.453 3.5992 3.77808 4.10038 4.34568 4.82154 
31 0.01033 0.10177 0.17445 0.19493 0.32775 0.34403 0.52383 0.65901 0.79941 0.83228 0.843 1.00567 1.18193 1.20757 1.34968 1.52231 1.67762 1.86808 2.21794 2.35304 2.65655 2.85145 3.01304 3.17792 3.326 3.46177 3.62161 4.10787 4.39096 4.52564 4.83488 
44 0.01256 0.09756 0.16407 0.17268 0.19024 0.31789 0.32642 0.34278 0.50996 0.5327 0.649 0.80265 0.82728 0.83653 0.99611 1.00769 1.17135 1.18163 1.20523 1.33589 1.35739 1.50828 1.66122 1.67834 1.85319 1.86986 2.07371 2.19976 2.22044 2.34176 2.6464 2.82794 2.99407 3.16772 3.31621 3.45198 3.59722 3.77299 4.09969 4.34535 4.51427 4.65361 4.82123 4.8467 
31 0.01047 0.10132 0.17466 0.19218 0.327 0.33965 0.52301 0.66182 0.80008 0.83198 0.84171 0.89478 1.00475 1.18289 1.21065 1.35206 1.52608 1.67303 1.86387 2.22463 2.3559 2.65945 2.85363 3.0182 3.17821 3.32683 3.46394 4.108 4.35733 4.53153 4.83338 
19 0.0131 0.09494 0.16269 0.31304 0.33056 0.50982 0.78518 0.82074 0.8316 0.98848 1.17512 1.46029 1.65703 1.84677 2.33828 3.31662 4.0961 4.33889 4.81575 
52 0.00675 0.08885 0.1581 0.17055 0.17952 0.20407 0.32086 0.32862 0.34078 0.51252 0.52748 0.65126 0.67317 0.80501 0.82961 0.83832 0.8613 0.9991 1.00946 1.17426 1.18364 1.20268 1.33846 1.35483 1.51126 1.53287 1.66435 1.67974 1.85574 1.86983 2.07565 2.20225 2.21993 2.34412 2.64685 2.83041 2.84963 2.99672 3.1702 3.19024 3.31882 3.45431 3.46816 3.59982 3.77507 4.10235 4.11872 4.34829 4.51448 4.64881 4.82423 4.84265 
29 0.01538 0.09557 0.16532 0.17732 0.31776 0.33035 0.51126 0.65554 0.7899 0.82406 0.83409 0.99404 1.17331 1.19453 1.33944 1.46842 1.66191 1.85203 2.09184 2.20583 2.34178 2.83189 3.16956 3.3175 3.45372 3.60874 4.09894 4.34407 4.82101 
39 0.01371 0.10194 0.16372 0.17375 0.21468 0.31717 0.32675 0.50865 0.64667 0.80338 0.82693 0.83775 0.99516 1.00942 1.17026 1.18177 1.20997 1.33481 1.509 1.66059 1.68408 1.85211 1.87254 2.07214 2.1987 2.23757 2.34101 2.6459 2.82712 2.99349 3.16718 3.31527 3.45149 3.59674 3.7724 4.09884 4.3446 4.51468 4.8203 
25 0.0202 0.10985 0.17799 0.19826 0.33152 0.34855 0.53727 0.68476 0.8058 0.83682 0.84874 1.01141 1.18615 1.21468 1.35617 1.5487 1.68076 1.8722 2.21977 2.66795 3.18692 3.33154 3.46716 4.11291 4.84331 
28 0.01276 0.099 0.1698 0.18133 0.3232 0.33566 0.51553 0.79264 0.82832 0.83791 0.86854 1.00017 1.17912 1.20549 1.34598 1.47425 1.53681 1.66733 1.85899 2.20975 2.34661 2.83551 3.17708 3.32259 3.45821 4.10324 4.3494 4.82569 
21 0.01704 0.10832 0.17291 0.19937 0.32594 0.34788 0.79982 0.83098 0.8425 1.00277 1.18232 1.22148 1.67234 1.86567 2.21242 2.36609 3.33214 3.46963 4.10732 4.36619 4.8386 
43 0.00648 0.09584 0.16511 0.17458 0.20347 0.31869 0.32787 0.35928 0.51092 0.53638 0.65042 0.80337 0.82765 0.83746 0.99666 1.0122 1.17294 1.18496 1.21442 1.33704 1.511 1.66244 1.68436 1.85369 1.87255 2.07534 2.20224 2.23695 2.34236 2.6463 2.82918 2.9961 3.16893 3.3171 3.45294 3.48343 3.59851 3.77409 4.10027 4.34597 4.51352 4.66355 4.8222 
24 0.00798 0.10501 0.16777 0.20068 0.32046 0.36721 0.5246 0.80449 0.82731 0.84274 0.99804 1.17622 1.20997 1.34775 1.67024 1.85686 2.23581 2.34654 3.17335 3.32139 3.45687 4.10109 4.34843 4.82555 
20 0.02806 0.11504 0.16795 0.21125 0.31972 0.357 0.80508 0.82811 0.84832 0.99734 1.17566 1.22778 1.66522 1.8542 2.21526 2.34576 3.32171 4.10245 4.3481 4.8229 

52
