# Supplementary material for: Deciphering the Contribution of Oriens-Lacunosum/Moleculare (OLM) Cells to Intrinsic θ Rhythms Using Biophysical Local Field Potential (LFP) Models
Source: eNeuro. 2018 Sep 4;5(4):ENEURO.0146-18.2018. doi: 10.1523/ENEURO.0146-18.2018 (PMC6140113; doi:10.1523/ENEURO.0146-18.2018)
Supplement: Supplementary file 2 — Supplementary Code. Download supplement 2, GZ file [file sup_enu-eN-NWR-0146-18-s02.gz › LFP_microcircuit-master/BSC-120-gi-0-gi_SD-0-PV12913020-dSD6.6ms-gnSD0.21-gpv3.0-gsb4.0-csb0.21-gbs2.5-cbs0.1344-spiketimes.txt]

2804

100


51 0.15594 0.30847 0.31375 0.49421 0.49899 0.62823 0.63327 0.989 1.15471 1.16496 1.31866 1.32534 1.48824 1.49289 1.64868 1.65566 1.84353 1.85194 2.05675 2.06088 2.18251 2.18972 2.3289 2.33606 2.4679 2.47337 2.62255 2.62718 2.81248 2.81741 2.97636 2.98194 3.14901 3.15431 3.29852 3.30523 3.4334 3.43926 3.57843 3.58325 3.75209 3.75766 4.08581 4.09077 4.33456 4.48933 4.49468 4.61325 4.62164 4.8083 4.81174 
0 
19 0.51005 0.64243 1.33671 1.50243 2.06941 2.34227 2.48358 2.63646 2.82887 2.99225 3.16537 3.31736 3.45 3.59256 3.76783 4.09755 4.34642 4.50437 4.63183 
26 0.15949 0.3146 0.50158 0.63427 1.16418 1.32703 1.49457 1.65832 1.84871 2.0615 2.19116 2.33382 2.47591 2.62855 2.81973 2.98401 3.15575 3.30618 3.44088 3.58481 3.75895 4.09 4.33847 4.49605 4.62654 4.81348 
86 0.15819 0.16147 0.31317 0.31676 0.49909 0.50242 0.50527 0.50861 0.63246 0.63526 0.63821 0.64303 0.99296 0.99861 1.15876 1.16249 1.16631 1.17041 1.32284 1.3276 1.33094 1.33461 1.49193 1.49562 1.49847 1.65554 1.65907 1.848 1.85117 1.85619 2.06074 2.06375 2.0682 2.18666 2.19137 2.19681 2.3332 2.33609 2.33969 2.47221 2.47619 2.47935 2.48328 2.62727 2.63027 2.63285 2.81739 2.82056 2.82342 2.82678 2.98075 2.98489 2.98791 3.15353 3.15633 3.15942 3.16243 3.30292 3.30706 3.30989 3.31313 3.4384 3.44131 3.44478 3.58264 3.58583 3.5894 3.75669 3.76014 3.76288 4.08991 4.09263 4.09671 4.33872 4.34113 4.49373 4.49765 4.5003 4.61759 4.62313 4.62626 4.6302 4.81252 4.81507 4.8179 4.82276 
4 2.4866 2.64015 4.50718 4.63644 
81 0.15613 0.15994 0.30954 0.31312 0.31758 0.49573 0.50052 0.50295 0.50639 0.62866 0.63304 0.63668 0.99081 0.99553 1.15467 1.15883 1.16417 1.16805 1.32037 1.32572 1.3291 1.48909 1.49374 1.49689 1.64896 1.65537 1.65889 1.84603 1.84938 1.85474 2.05919 2.06236 2.18405 2.18941 2.19721 2.33067 2.33385 2.33807 2.46602 2.47214 2.47589 2.47957 2.62205 2.6268 2.62985 2.81386 2.81847 2.82114 2.8253 2.97784 2.98257 2.98522 3.15084 3.15421 3.15754 3.1615 3.29976 3.30438 3.30834 3.43204 3.43793 3.44214 3.57962 3.58405 3.58785 3.75424 3.75857 3.76146 4.0882 4.09106 4.33707 4.33958 4.49115 4.49597 4.49875 4.61458 4.62055 4.62514 4.81021 4.81335 4.8162 
59 0.15681 0.31037 0.31459 0.49619 0.50047 0.50421 0.63018 0.63399 0.99046 0.99701 1.1565 1.16232 1.32047 1.32587 1.48974 1.49401 1.65401 1.65751 1.84523 1.84964 2.05845 2.06208 2.18441 2.19033 2.33067 2.33432 2.47139 2.47556 2.62484 2.62846 2.81413 2.81859 2.82354 2.97835 2.98315 3.15084 3.15526 3.15863 3.30025 3.30589 3.31078 3.43668 3.44122 3.58026 3.58424 3.75369 3.7585 3.76226 4.08753 4.09117 4.33626 4.33911 4.49097 4.49583 4.61495 4.62319 4.80996 4.81275 4.81692 
10 0.64378 1.5035 2.07406 2.48655 2.63807 3.16734 3.59619 3.76829 4.50527 4.633 
16 0.6483 1.50867 2.07807 2.48954 2.49323 2.49795 2.64229 2.64519 2.99941 3.59912 3.77424 3.77979 4.51053 4.51503 4.63791 4.64272 
28 0.50628 0.63873 0.64312 1.1683 1.33208 1.49977 2.06583 2.19613 2.34084 2.47994 2.48619 2.63428 2.82463 2.98943 3.1598 3.16396 3.31225 3.44432 3.58989 3.59646 3.76431 3.76783 4.09474 4.34377 4.50198 4.50808 4.62997 4.81801 
1 2.49694 
14 0.51029 0.64409 1.50304 2.07052 2.20005 2.48507 2.63778 2.99265 3.59363 3.76807 4.0981 4.50431 4.63504 4.823 
0 
0 
23 0.50959 0.641 0.64527 1.1682 1.50123 2.06923 2.34341 2.48187 2.48582 2.63631 2.63994 2.82856 2.99147 3.16175 3.1664 3.31438 3.44635 3.59188 3.76751 4.50207 4.50663 4.63119 4.63798 
16 0.50495 0.63752 1.49697 2.06349 2.3391 2.47891 2.63096 2.82247 2.98566 3.15883 3.31009 3.44432 3.76209 4.33984 4.49845 4.81615 
22 0.50811 0.64186 1.1712 1.33403 1.50325 2.06834 2.33911 2.48202 2.48942 2.63545 2.8268 2.99003 3.16325 3.31356 3.44821 3.59124 3.76714 4.09606 4.34488 4.50457 4.6308 4.81999 
54 0.15672 0.30745 0.31182 0.49336 0.49795 0.50325 0.62727 0.63148 0.98801 0.99442 1.15368 1.15994 1.31802 1.3245 1.48681 1.49197 1.65051 1.65493 1.84275 1.84761 2.05598 2.06053 2.18206 2.18994 2.328 2.33252 2.46678 2.47201 2.62169 2.62604 2.81156 2.81626 2.97559 2.98107 3.14817 3.15312 3.29749 3.30385 3.43351 3.43793 3.57744 3.58202 3.75131 3.75654 4.08496 4.08942 4.33381 4.33842 4.4885 4.49381 4.61276 4.62148 4.80718 4.81064 
5 0.64841 2.4911 2.64258 3.77342 4.51071 
0 
79 0.1582 0.16169 0.31144 0.31473 0.31905 0.49717 0.50166 0.50425 0.50892 0.6303 0.63454 0.63808 0.99269 0.99893 1.15702 1.16099 1.16582 1.32204 1.3269 1.33017 1.49024 1.49468 1.49776 1.65082 1.65817 1.66335 1.84742 1.85058 1.85537 2.06054 2.06375 2.18566 2.19104 2.19715 2.3325 2.33541 2.34017 2.46884 2.47467 2.47802 2.48254 2.62454 2.62895 2.63172 2.81553 2.81964 2.82249 2.97928 2.98429 2.98685 3.15277 3.15574 3.15932 3.30165 3.30577 3.30945 3.43364 3.43954 3.44348 3.44828 3.58127 3.58548 3.58889 3.756 3.75972 3.7626 4.08953 4.09237 4.33853 4.34123 4.49313 4.4972 4.4998 4.61654 4.62178 4.62686 4.81197 4.81474 4.81752 
51 0.16203 0.31431 0.50237 0.50591 0.63504 0.63891 0.99477 1.16055 1.16749 1.3277 1.33204 1.49648 1.50052 1.65945 1.84879 2.06198 2.06684 2.19136 2.1977 2.33418 2.33969 2.47642 2.48017 2.62963 2.63315 2.82028 2.8239 2.98532 2.98967 3.15524 3.15987 3.30588 3.31026 3.4402 3.4452 3.58524 3.58984 3.7592 3.7626 3.76632 4.09102 4.0957 4.33941 4.34513 4.49601 4.49968 4.50415 4.62297 4.629 4.814 4.81746 
3 2.48941 3.7671 4.5049 
0 
12 1.50033 2.06706 2.48243 2.63436 2.99026 3.16243 3.59186 3.76548 4.09606 4.50197 4.63098 4.81911 
0 
0 
0 
9 0.64785 1.50819 2.07285 2.4868 2.63895 3.59745 3.77105 4.50769 4.63676 
77 0.15156 0.30227 0.30598 0.30951 0.48859 0.49338 0.49635 0.62253 0.62696 0.63146 0.98364 0.98799 0.99261 1.14845 1.15277 1.15789 1.31347 1.31897 1.32392 1.48139 1.48636 1.48954 1.64256 1.64941 1.65311 1.83841 1.84166 1.84541 2.05164 2.0552 2.17731 2.18356 2.32339 2.32689 2.33096 2.46085 2.46648 2.47001 2.61608 2.62038 2.62354 2.80686 2.81148 2.81441 2.82037 2.97077 2.97623 2.97981 3.14352 3.14697 3.15051 3.15679 3.29269 3.29749 3.30132 3.42593 3.43111 3.43556 3.57259 3.57721 3.58116 3.74701 3.75143 3.75432 4.08051 4.08371 4.32949 4.33229 4.48396 4.48854 4.4915 4.60831 4.61548 4.62023 4.80263 4.80592 4.80885 
18 0.64189 1.16692 1.33592 1.50226 2.06855 2.1953 2.48287 2.63657 2.82764 2.9927 3.16245 3.31312 3.44735 3.59161 3.76514 4.09794 4.50249 4.62966 
46 0.16269 0.31457 0.50076 0.50554 0.63428 0.63904 0.99573 1.16056 1.16689 1.32555 1.33041 1.49405 1.49873 1.65802 1.84967 2.06266 2.06719 2.18888 2.19582 2.33489 2.47469 2.47979 2.62877 2.63285 2.81912 2.82354 2.9832 2.98836 3.15523 3.16001 3.30485 3.31014 3.44028 3.44544 3.58505 3.5892 3.75859 3.76304 4.09192 4.34067 4.49547 4.50018 4.61907 4.62705 4.81436 4.81815 
26 0.50507 0.63639 1.16534 1.33013 1.49722 1.85111 2.06356 2.19396 2.33668 2.47918 2.63172 2.82236 2.98718 3.15684 3.16367 3.31008 3.44221 3.58787 3.76177 3.7681 4.09293 4.34139 4.49848 4.50237 4.62813 4.81571 
30 0.64633 0.65022 1.34084 1.50659 1.51068 2.0732 2.07707 2.20424 2.48702 2.4898 2.49338 2.49949 2.64068 2.6433 2.83393 2.99691 3.16741 3.17101 3.32225 3.45281 3.59708 3.6018 3.77165 3.7743 4.10301 4.50776 4.51039 4.515 4.63598 4.6398 
23 0.5075 0.63989 1.17084 1.33344 1.50012 2.06703 2.19824 2.48172 2.63457 2.82635 2.99109 3.15993 3.16589 3.31142 3.44584 3.59137 3.76348 3.76914 4.09634 4.50039 4.50573 4.62996 4.81985 
12 0.50971 1.33701 1.50092 2.06587 2.3423 2.63449 2.99146 3.44972 3.59468 3.76549 4.34403 4.50255 
27 0.31016 0.49825 0.6312 0.99028 1.15656 1.32122 1.49138 1.65546 1.84471 2.05805 2.18757 2.33033 2.4725 2.62523 2.81556 2.98048 3.15086 3.3007 3.43652 3.58126 3.75386 3.75975 4.08711 4.3357 4.491 4.622 4.80975 
6 1.51388 2.49571 2.64816 3.77796 4.5166 4.64517 
23 0.31408 0.50052 0.63425 0.99278 1.32653 1.49536 1.65706 1.8464 2.05962 2.33214 2.47542 2.62772 2.8188 2.9833 3.15393 3.30956 3.43973 3.58392 3.7584 4.08842 4.33697 4.49582 4.81138 
2 2.63128 3.1592 
2 3.76537 4.50281 
35 0.50749 0.63929 0.64361 1.16394 1.17262 1.32817 1.33314 1.49946 1.50501 1.85304 2.06675 2.19573 2.33883 2.4808 2.48589 2.63407 2.63699 2.82512 2.9894 3.15959 3.16355 3.3124 3.44456 3.44967 3.58963 3.59619 3.76471 3.76751 4.09537 4.34371 4.50122 4.50382 4.62528 4.63073 4.81803 
0 
3 2.49134 3.7736 4.50878 
7 0.64342 1.50239 2.63551 2.99219 3.16418 3.59313 3.76667 
13 0.6425 1.5034 2.07122 2.20044 2.48487 2.63756 2.99309 3.16498 3.45249 3.59333 3.76939 4.50551 4.63262 
0 
18 0.6491 0.65419 1.50995 1.51386 2.07671 2.49133 2.49502 2.49948 2.64374 2.64658 3.6005 3.77435 3.77717 3.78266 4.51195 4.51488 4.63958 4.64386 
11 0.64524 1.50464 2.07198 2.48577 2.63798 2.9935 3.16758 3.59696 3.76831 4.50611 4.63611 
27 0.50614 0.63937 1.16681 1.33246 1.50045 2.06691 2.34087 2.48064 2.48809 2.63426 2.64045 2.82579 2.98921 3.15958 3.16549 3.30946 3.44547 3.59037 3.76347 3.76813 4.09604 4.34614 4.50011 4.50607 4.62811 4.63682 4.81939 
130 0.15047 0.15388 0.15622 0.15991 0.30387 0.30731 0.31028 0.31256 0.31527 0.49043 0.49427 0.49673 0.49875 0.50116 0.62255 0.62658 0.62935 0.63194 0.63484 0.98579 0.9884 0.99162 0.99478 1.14985 1.15369 1.15704 1.16026 1.16348 1.31474 1.3182 1.32176 1.32423 1.32705 1.48302 1.48692 1.48985 1.49211 1.49505 1.64406 1.65016 1.65302 1.65581 1.65986 1.8405 1.84273 1.84564 1.84807 1.85138 2.05372 2.05603 2.05851 2.06156 2.1789 2.18353 2.18657 2.19052 2.32538 2.32803 2.33072 2.33347 2.46067 2.46639 2.46966 2.47198 2.47498 2.47907 2.6173 2.62163 2.62444 2.62632 2.63195 2.80879 2.81268 2.81526 2.81731 2.82011 2.82383 2.97244 2.97643 2.9795 2.982 2.9855 3.14528 3.14822 3.15106 3.15326 3.15564 3.29455 3.29792 3.3012 3.30368 3.30613 3.42715 3.43271 3.43532 3.43805 3.44073 3.57448 3.57825 3.58074 3.58365 3.58737 3.74924 3.75217 3.75495 3.75696 3.7594 4.08273 4.08508 4.0876 4.09108 4.33177 4.33367 4.33604 4.33975 4.48559 4.4885 4.4919 4.49382 4.49706 4.60974 4.61493 4.61885 4.62147 4.62666 4.80484 4.80755 4.80957 4.81168 4.8145 
38 0.64523 0.64791 0.65129 1.34066 1.50567 1.50858 1.51163 2.07322 2.07691 2.19936 2.20531 2.48678 2.48978 2.49261 2.49726 2.63988 2.64269 2.64496 2.83329 2.99656 2.99928 3.16689 3.17096 3.31874 3.45223 3.59577 3.59895 3.7692 3.77303 3.77546 3.78259 4.50667 4.51019 4.51248 4.63078 4.63516 4.63872 4.64239 
44 0.51051 0.64229 0.64611 1.16869 1.17275 1.3336 1.33705 1.50194 1.50507 1.50828 2.06949 2.07269 2.19665 2.20059 2.3425 2.48333 2.4865 2.49012 2.63689 2.63982 2.82775 2.83158 2.99145 2.99457 3.16318 3.16707 3.16968 3.31362 3.31774 3.44819 3.45226 3.59305 3.59597 3.76732 3.77062 3.7734 4.09875 4.34939 4.50306 4.50711 4.51069 4.63188 4.63498 4.82251 
28 0.50654 0.6386 1.16398 1.32812 1.33443 1.49836 2.06766 2.1959 2.33801 2.48027 2.63254 2.63639 2.82397 2.98655 3.15886 3.16449 3.3077 3.31432 3.44527 3.58842 3.76167 3.76718 4.09537 4.49847 4.50397 4.62593 4.63131 4.81928 
13 0.63872 1.49989 2.06711 2.48047 2.63348 3.16058 3.44642 3.59259 3.76452 4.09552 4.50121 4.63002 4.81953 
0 
15 0.50661 0.64052 1.1645 1.49993 2.19634 2.63444 2.82458 2.98938 3.16288 3.44886 3.59148 3.76459 4.50162 4.63055 4.81854 
0 
21 0.50683 0.63984 1.17059 1.33212 1.4993 2.06547 2.33761 2.48073 2.63421 2.82445 2.98874 3.16185 3.3127 3.44378 3.58953 3.76377 4.09445 4.34332 4.50123 4.62992 4.81765 
12 0.64501 1.50534 2.07452 2.48621 2.49307 2.64002 3.16617 3.59688 3.76817 3.77274 4.50708 4.63496 
15 0.50076 1.32765 1.84586 2.0598 2.33258 2.62725 2.81882 3.15399 3.30635 3.58531 3.75794 4.08818 4.33602 4.49527 4.81071 
61 0.1584 0.31186 0.31632 0.49721 0.50165 0.50528 0.63068 0.63499 0.63864 0.99185 1.15722 1.16309 1.32153 1.32744 1.49066 1.4952 1.49956 1.65281 1.65846 1.84681 1.85176 2.0598 2.06388 2.18559 2.1919 2.33187 2.33634 2.47045 2.47581 2.47986 2.62584 2.63013 2.81527 2.81976 2.82415 2.97932 2.98453 3.15209 3.1566 3.15973 3.30108 3.3069 3.31053 3.43649 3.4411 3.44477 3.58116 3.58565 3.75526 3.75982 3.7628 4.08881 4.09282 4.33779 4.34161 4.49238 4.49728 4.6163 4.6245 4.81144 4.81453 
1 3.76871 
42 0.31242 0.49781 0.50268 0.63229 0.6387 0.99244 1.15818 1.32227 1.3288 1.49125 1.49723 1.65626 1.84704 2.06015 2.18666 2.3323 2.47252 2.47875 2.62645 2.63151 2.81591 2.82101 2.98002 2.98594 3.15249 3.15828 3.30198 3.30885 3.43836 3.44485 3.58186 3.58906 3.75554 3.76125 4.08922 4.33808 4.49279 4.49841 4.6173 4.62613 4.81169 4.81586 
6 2.06479 3.76469 4.09307 4.34114 4.50178 4.8171 
12 0.50305 0.6359 2.06381 2.33656 2.82301 3.15583 3.44116 3.76338 4.09196 4.34035 4.50092 4.81526 
90 0.15258 0.15606 0.30483 0.30805 0.31161 0.31525 0.49111 0.4956 0.49808 0.50153 0.62466 0.62857 0.63233 0.98639 0.98941 0.99396 1.15086 1.15444 1.15951 1.3157 1.32011 1.32381 1.48376 1.48802 1.49123 1.49557 1.64476 1.65179 1.65461 1.84112 1.84353 1.84738 2.05444 2.05699 2.05999 2.17966 2.18525 2.32607 2.32871 2.33184 2.46178 2.46797 2.47141 2.47593 2.61827 2.6225 2.62525 2.62909 2.80929 2.81363 2.81659 2.82227 2.97328 2.97796 2.98074 3.14621 3.14916 3.1531 3.15639 3.2954 3.29936 3.30386 3.42763 3.43355 3.43721 3.44167 3.57515 3.57928 3.58272 3.74979 3.7533 3.75662 3.75957 4.08338 4.08579 4.08908 4.33243 4.33439 4.33912 4.48646 4.48945 4.49289 4.49667 4.61059 4.61794 4.62117 4.80542 4.80813 4.81035 4.81509 
52 0.29917 0.30398 0.48497 0.48969 0.49648 0.61938 0.62492 0.97953 0.98509 1.1454 1.15273 1.30964 1.31583 1.47847 1.48371 1.64202 1.64799 1.83423 1.83899 2.04745 2.05179 2.17402 2.31956 2.32415 2.45924 2.46485 2.61343 2.61809 2.80319 2.80795 2.96725 2.97267 3.13966 3.14459 3.28921 3.29542 3.42493 3.43081 3.56906 3.57377 3.74287 3.74782 4.07646 4.0808 4.32526 4.32929 4.48003 4.48522 4.60519 4.6144 4.7987 4.80218 
0 
20 0.50915 0.64126 1.16889 1.33424 1.50156 2.06776 2.19854 2.34096 2.48282 2.63592 2.82703 2.99059 3.16352 3.31509 3.44756 3.59215 3.76647 4.09638 4.50371 4.63214 
0 
1 4.50812 
6 1.50895 2.48986 2.64312 3.776 4.51059 4.63809 
0 
9 1.51413 2.49383 2.49761 2.50315 2.64782 3.77878 4.51583 4.64265 4.64841 
30 0.50696 0.63893 0.64435 1.16462 1.32896 1.49854 1.50291 2.06686 2.19332 2.3393 2.48038 2.4841 2.63417 2.82426 2.98806 2.99206 3.15986 3.30877 3.4451 3.58878 3.5926 3.76381 3.76834 4.09596 4.346 4.50009 4.50594 4.62309 4.63072 4.81921 
51 0.15699 0.30937 0.31465 0.49511 0.50003 0.62868 0.63404 0.98987 1.1553 1.16142 1.31964 1.3254 1.48784 1.49305 1.65196 1.65759 1.8444 1.8501 2.05751 2.062 2.18396 2.19064 2.32954 2.33415 2.46854 2.47408 2.62336 2.62794 2.81333 2.81841 2.97736 2.98268 3.14976 3.15473 3.29917 3.30499 3.43454 3.43942 3.57913 3.58387 3.75295 3.75799 4.0865 4.09149 4.33535 4.49011 4.49519 4.61454 4.62206 4.80874 4.81251 
22 0.64904 0.65387 1.50895 1.51364 2.07644 2.48954 2.49383 2.4994 2.64287 2.64611 2.99973 3.16961 3.45516 3.60011 3.77342 3.77705 3.78385 4.50984 4.51329 4.52 4.63875 4.64262 
2 4.08905 4.33695 
1 2.49538 
5 1.51357 2.49338 2.64647 3.77748 4.51378 
21 0.50255 0.63646 1.1661 1.32989 1.49601 2.06343 2.33634 2.47711 2.63001 2.82105 2.98555 3.15687 3.30813 3.44318 3.58672 3.76042 4.09246 4.34024 4.4974 4.62726 4.81433 
29 0.16052 0.31647 0.502 0.63512 0.99621 1.16306 1.32803 1.49566 1.65869 1.85066 2.06208 2.19159 2.33394 2.47652 2.62931 2.82028 2.82844 2.98432 3.1572 3.30826 3.44257 3.58497 3.75999 4.09092 4.33889 4.4971 4.62507 4.81378 4.81893 
96 0.15173 0.15526 0.30467 0.30814 0.31161 0.31496 0.49101 0.49581 0.49844 0.50166 0.62423 0.62864 0.63204 0.63776 0.98615 0.98946 0.99346 1.15082 1.15485 1.15933 1.16369 1.3156 1.32081 1.32393 1.32821 1.48404 1.48883 1.49164 1.64466 1.65153 1.65451 1.84088 1.8435 1.847 1.85117 2.05419 2.05705 2.06033 2.17959 2.18549 2.19153 2.32581 2.32872 2.33192 2.33639 2.46188 2.46836 2.47159 2.47544 2.61833 2.62289 2.62559 2.80921 2.81378 2.81657 2.82035 2.97319 2.97846 2.981 3.14599 3.14917 3.15289 3.15583 3.2952 3.29976 3.30348 3.30712 3.42754 3.43351 3.43732 3.4406 3.57502 3.57947 3.58277 3.58829 3.74956 3.75346 3.75639 3.75936 4.08313 4.08576 4.08913 4.33219 4.33433 4.33924 4.48629 4.48982 4.49278 4.49636 4.61051 4.61712 4.62105 4.8052 4.8081 4.81054 4.81405 
42 0.30977 0.31528 0.49721 0.50192 0.6303 0.63574 0.99195 1.15745 1.32292 1.48979 1.49569 1.65523 1.84438 1.85175 2.05726 2.18721 2.32987 2.33688 2.47169 2.47882 2.62475 2.62933 2.81492 2.82104 2.9801 3.15043 3.15542 3.30103 3.3068 3.43621 3.44184 3.58067 3.58716 3.75385 3.75855 4.08627 4.33458 4.4911 4.49601 4.62139 4.80888 4.81402 
19 0.50957 0.64286 1.33546 1.50218 2.07042 2.48348 2.63666 2.82811 2.99217 3.16443 3.31588 3.45114 3.59272 3.76713 4.09905 4.34568 4.50393 4.63195 4.82135 
19 0.51162 0.64284 1.33447 1.50241 2.06899 2.19817 2.48321 2.6362 2.99141 3.16444 3.31513 3.4501 3.59452 3.76728 4.09739 4.34536 4.50385 4.6316 4.82107 
0 
9 0.50306 0.63722 2.47744 2.63096 3.15797 3.44331 3.58922 3.76222 4.09163 
9 0.64876 1.50833 2.07512 2.48842 2.49451 2.64199 3.77281 4.50972 4.63684 
0 
39 0.31525 0.50129 0.63445 0.6419 0.99602 1.16069 1.1673 1.32508 1.33186 1.49412 1.50161 1.65855 1.85024 2.0635 2.18929 2.33565 2.47427 2.48092 2.62914 2.6356 2.81959 2.98336 2.98877 3.15553 3.16265 3.30476 3.31262 3.43998 3.44464 3.58509 3.7587 3.76542 4.09265 4.34177 4.49586 4.50257 4.61986 4.62852 4.81507 
41 0.31105 0.49877 0.50363 0.63147 0.99126 1.15712 1.1679 1.3218 1.32937 1.4903 1.49562 1.65475 1.84536 2.05862 2.18794 2.33078 2.47176 2.47838 2.62552 2.63044 2.81649 2.8219 2.98002 2.98639 3.15161 3.15738 3.30118 3.30812 3.43658 3.44343 3.58129 3.58784 3.75527 3.76006 4.08763 4.33621 4.49172 4.49694 4.61917 4.81069 4.81562 
7 1.16003 2.0619 2.3338 3.15419 3.30422 3.76298 4.49449 
16 0.31491 0.49645 0.99088 1.84318 2.05673 2.32961 2.6252 2.81493 3.15031 3.30455 3.58085 3.75351 4.08544 4.33349 4.49176 4.80797 
20 0.50542 0.63749 1.16462 1.33017 1.49695 2.06407 2.33702 2.47918 2.63118 2.82298 2.98639 3.15775 3.30948 3.44267 3.58776 3.76108 4.0932 4.34216 4.49809 4.81566 
15 0.64213 1.50114 2.06836 2.48362 2.63589 2.8276 2.99086 3.16446 3.59248 3.76661 4.09686 4.34597 4.50345 4.6308 4.81996 
0 
10 1.51587 2.49581 2.4991 2.50391 2.64986 3.78039 3.7845 4.51753 4.6447 4.65038 
12 1.33237 1.49962 2.06506 2.63298 2.98943 3.16097 3.31204 3.76336 4.09419 4.34192 4.50106 4.8175 
9 0.64646 1.50715 2.07127 2.48717 2.63902 3.59619 3.77049 4.5064 4.63533 
0 
44 0.16117 0.31542 0.50261 0.50641 0.63571 0.64063 1.16238 1.16853 1.32691 1.33165 1.49537 1.4994 1.66066 1.85108 2.06367 2.06858 2.19162 2.33614 2.47633 2.48116 2.63021 2.63419 2.82056 2.82447 2.98504 2.98903 3.15658 3.16164 3.30605 3.31117 3.44179 3.447 3.58659 3.59241 3.75941 3.76394 4.09269 4.34121 4.49655 4.50103 4.62408 4.62958 4.81493 4.81874 
47 0.16225 0.31596 0.50249 0.5059 0.63532 0.63972 1.16165 1.16709 1.32576 1.33092 1.49569 1.49954 1.65855 1.85148 2.06386 2.06784 2.19055 2.19597 2.33619 2.34149 2.47582 2.48034 2.63052 2.63426 2.8207 2.82428 2.98428 2.98854 3.15649 3.1608 3.30554 3.3111 3.44117 3.44629 3.58672 3.59049 3.75945 3.76369 4.09293 4.09707 4.34186 4.49663 4.501 4.62177 4.62813 4.81548 4.81898 
81 0.1512 0.15533 0.30457 0.30776 0.3117 0.49094 0.49531 0.49799 0.50273 0.62424 0.62831 0.63211 0.98601 0.98956 1.15066 1.15423 1.15958 1.3155 1.32038 1.32405 1.48396 1.48844 1.49184 1.64485 1.65133 1.65444 1.8407 1.84334 1.84793 2.05397 2.05671 2.06083 2.1794 2.18522 2.32565 2.32858 2.3327 2.46288 2.46808 2.47145 2.47817 2.6184 2.62225 2.6254 2.80915 2.81334 2.81639 2.97311 2.97785 2.98067 3.1459 3.14889 3.15294 3.15822 3.29506 3.29918 3.30346 3.42791 3.43331 3.43695 3.44366 3.57493 3.5791 3.58296 3.74946 3.75306 3.75633 4.08288 4.08547 4.08948 4.33185 4.33403 4.48618 4.48937 4.49293 4.61036 4.617 4.62085 4.80502 4.80784 4.8104 
8 0.64586 1.50606 2.48785 2.63679 3.16704 3.45055 3.7681 4.50696 
36 0.1649 0.50517 0.51033 0.63783 0.64143 1.16753 1.33081 1.49849 1.50365 2.06549 2.19432 2.33818 2.47981 2.48434 2.63261 2.63574 2.82322 2.82911 2.98792 3.15875 3.1624 3.3109 3.31458 3.44493 3.4485 3.5886 3.59305 3.76274 3.76639 4.09356 4.09738 4.34214 4.50068 4.50557 4.62811 4.81689 
52 0.15843 0.31173 0.31656 0.49888 0.50183 0.63175 0.63601 0.99188 1.15799 1.16519 1.32207 1.32776 1.49223 1.49593 1.65593 1.84662 1.85258 2.05978 2.06361 2.18652 2.194 2.33201 2.33614 2.47276 2.47639 2.62644 2.62984 2.81668 2.82021 2.98047 2.98443 3.15276 3.15691 3.30201 3.30775 3.43789 3.44266 3.58225 3.58604 3.75591 3.75993 3.76405 4.08877 4.09282 4.33742 4.34105 4.49266 4.4972 4.61943 4.62593 4.81151 4.8144 
34 0.31983 0.50871 0.64081 0.64791 1.16647 1.33372 1.50059 1.66395 1.85406 2.06776 2.19359 2.20092 2.34047 2.48142 2.48752 2.63496 2.64386 2.82728 2.99046 3.16041 3.16599 3.31366 3.44611 3.45275 3.59116 3.76607 3.77291 4.09587 4.34469 4.50286 4.50915 4.62676 4.63712 4.81943 
77 0.15275 0.15708 0.30616 0.30951 0.31344 0.49261 0.49691 0.49986 0.62574 0.62985 0.63369 0.98774 0.99101 0.99604 1.15214 1.15595 1.16158 1.31717 1.32155 1.3254 1.48605 1.49069 1.49418 1.64647 1.65326 1.65721 1.84246 1.84517 1.84961 2.05571 2.05867 2.18123 2.18728 2.32743 2.3304 2.33502 2.46323 2.46902 2.47346 2.61955 2.62381 2.62737 2.81092 2.81505 2.81832 2.82463 2.97468 2.9791 2.98262 3.14745 3.15058 3.15468 3.29671 3.30066 3.30515 3.42944 3.43504 3.43979 3.57664 3.58069 3.58493 3.75116 3.75498 3.75826 4.08465 4.08738 4.33365 4.33598 4.48785 4.49117 4.49496 4.61219 4.61877 4.62494 4.80678 4.80973 4.8126 
31 0.16186 0.31675 0.50347 0.5084 0.6364 0.64146 1.16815 1.3312 1.49673 1.66021 2.06341 2.19152 2.3383 2.47749 2.63094 2.82176 2.82798 2.98597 3.15829 3.16317 3.31064 3.4425 3.44792 3.59007 3.76158 4.09174 4.33979 4.4986 4.63068 4.81495 4.81914 
1 2.49803 
10 0.64731 1.50584 2.07336 2.48634 2.63951 3.16776 3.4536 3.77106 4.50758 4.63554 
21 0.50879 0.64282 1.1727 1.33412 1.50185 2.0696 2.1981 2.34105 2.48338 2.63579 2.82668 2.99046 3.16374 3.31419 3.4496 3.59191 3.76645 4.34488 4.50301 4.63067 4.82008 
28 0.31442 0.50005 0.63304 0.99182 1.16225 1.32525 1.49335 1.65661 1.84573 2.05885 2.18932 2.33146 2.47533 2.62746 2.81839 2.98272 3.15247 3.15835 3.30537 3.43896 3.58357 3.75764 4.08793 4.33636 4.49321 4.49773 4.62324 4.81108 
0 
39 0.30881 0.49454 0.50032 0.62853 0.63487 0.9888 1.15482 1.31894 1.32627 1.48752 1.4946 1.6535 1.84351 2.05674 2.18345 2.32893 2.47016 2.62296 2.62828 2.81286 2.8186 2.97674 2.98446 3.14903 3.15576 3.29863 3.30587 3.43551 3.57863 3.75213 3.75852 4.08576 4.33453 4.48938 4.49577 4.61416 4.6239 4.80818 4.81251 
72 0.15618 0.16078 0.3108 0.31461 0.49669 0.5011 0.50463 0.62984 0.63395 0.6376 0.99231 1.1566 1.16045 1.16485 1.32117 1.32599 1.33031 1.49007 1.49449 1.4981 1.64973 1.65788 1.84677 1.85133 2.05975 2.06283 2.18503 2.19068 2.33136 2.33448 2.33941 2.4671 2.47291 2.47697 2.48166 2.62441 2.6283 2.63142 2.8148 2.81907 2.82271 2.9788 2.9836 2.98684 3.15172 3.15473 3.15845 3.30071 3.30497 3.30882 3.4327 3.43864 3.4424 3.5806 3.58463 3.58839 3.75517 3.75895 3.76201 4.08863 4.09148 4.33777 4.3406 4.49208 4.49585 4.49872 4.61587 4.62218 4.62593 4.81064 4.81407 4.81783 
8 0.64696 1.50629 2.07326 2.48683 2.63978 3.16861 3.59959 4.50795 

130
