# Supplementary material for: Deciphering the Contribution of Oriens-Lacunosum/Moleculare (OLM) Cells to Intrinsic θ Rhythms Using Biophysical Local Field Potential (LFP) Models
Source: eNeuro. 2018 Sep 4;5(4):ENEURO.0146-18.2018. doi: 10.1523/ENEURO.0146-18.2018 (PMC6140113; doi:10.1523/ENEURO.0146-18.2018)
Supplement: Supplementary file 2 — Supplementary Code. Download supplement 2, GZ file [file sup_enu-eN-NWR-0146-18-s02.gz › LFP_microcircuit-master/BSC-120-gi-0-gi_SD-0-PV12913020-dSD6.6ms-gnSD0.21-gpv3.0-gsb0.5-csb0.21-gbs0.75-cbs0.1344-spiketimes.txt]

3718

103


54 0.15255 0.15703 0.30838 0.31335 0.4942 0.49899 0.62743 0.63278 0.82119 0.98881 1.15469 1.16371 1.31859 1.32529 1.48696 1.49221 1.64852 1.65542 1.84348 1.85046 2.05675 2.06087 2.18238 2.18928 2.32886 2.33509 2.46762 2.47328 2.62255 2.62718 2.81248 2.81739 2.97634 2.98193 3.149 3.1543 3.29849 3.30521 3.43323 3.43907 3.57836 3.5832 3.75209 3.75766 4.08581 4.09054 4.33456 4.33965 4.48932 4.49467 4.61314 4.62159 4.8083 4.81165 
0 
26 0.16665 0.32554 0.5094 0.64315 1.00417 1.172 1.33539 1.50247 1.85659 2.06917 2.19894 2.34102 2.48358 2.63646 2.82819 2.99152 3.16529 3.31559 3.44909 3.59241 3.76785 4.0972 4.34544 4.50437 4.63206 4.82132 
27 0.15852 0.31452 0.50153 0.63419 0.99529 1.16415 1.32695 1.49427 1.65826 1.84874 2.0615 2.19121 2.33378 2.47588 2.62855 2.81974 2.98401 3.15575 3.30615 3.44083 3.58479 3.75895 4.09 4.33848 4.49603 4.62929 4.81348 
97 0.15644 0.15957 0.16232 0.31299 0.31631 0.3195 0.49908 0.50235 0.5051 0.50836 0.63205 0.63498 0.63809 0.64177 0.82369 0.82726 0.99281 0.99599 0.99978 1.15873 1.1624 1.1661 1.16969 1.32279 1.32742 1.33055 1.33423 1.4915 1.49503 1.49793 1.50153 1.65332 1.65834 1.66125 1.84788 1.85058 1.85389 2.06074 2.06363 2.06794 2.18662 2.19093 2.19576 2.3331 2.3358 2.33944 2.47217 2.47614 2.47926 2.48321 2.62727 2.63027 2.63285 2.81736 2.82042 2.82307 2.82657 2.98073 2.98479 2.98759 2.99252 3.15353 3.15633 3.15932 3.16218 3.3029 3.30692 3.30974 3.31284 3.4383 3.44112 3.44456 3.44843 3.58257 3.58578 3.58923 3.75669 3.76014 3.76281 3.76654 4.08988 4.09242 4.09621 4.33864 4.34099 4.34556 4.49372 4.49764 4.50029 4.61755 4.6231 4.62624 4.63021 4.81239 4.81491 4.81788 4.82119 
15 0.51333 0.64649 1.50545 2.34718 2.48638 2.63939 2.99344 3.1686 3.31898 3.45289 3.5971 3.77052 4.10261 4.50691 4.63714 
87 0.1534 0.15763 0.16072 0.30917 0.31311 0.31645 0.49573 0.50055 0.503 0.50628 0.6279 0.63228 0.63616 0.81993 0.82474 0.99091 0.99489 0.99995 1.15466 1.15882 1.1642 1.1681 1.32022 1.32558 1.32923 1.48805 1.49261 1.49579 1.4998 1.64892 1.65539 1.65878 1.84605 1.84935 1.85365 2.05919 2.06237 2.18394 2.18933 2.19575 2.33071 2.33389 2.33797 2.4659 2.47209 2.47585 2.47955 2.62205 2.6268 2.62985 2.81386 2.81848 2.82115 2.8258 2.97782 2.98254 2.9852 3.15083 3.1542 3.15754 3.16151 3.29974 3.30435 3.30833 3.31435 3.43196 3.43791 3.4421 3.57959 3.58403 3.58781 3.75424 3.75857 3.76147 4.0882 4.09107 4.33708 4.33959 4.49115 4.49596 4.49874 4.61447 4.62048 4.62504 4.81021 4.81337 4.81622 
64 0.1541 0.1582 0.31026 0.31444 0.49618 0.50046 0.50417 0.62976 0.63367 0.63841 0.82194 0.82688 0.99045 0.99564 1.15649 1.16229 1.16803 1.32041 1.32581 1.48889 1.49355 1.65396 1.65738 1.84523 1.8496 2.05845 2.06208 2.18428 2.19028 2.33062 2.33424 2.47132 2.47551 2.62484 2.62846 2.81412 2.81859 2.82349 2.97834 2.98315 3.15083 3.15525 3.15861 3.30023 3.30587 3.31069 3.43662 3.44112 3.58021 3.58422 3.75369 3.7585 3.76226 4.08753 4.09118 4.33626 4.33912 4.49096 4.49583 4.61486 4.62317 4.80996 4.81275 4.81689 
23 0.17224 0.51189 0.64343 0.64929 1.17611 1.338 1.50312 2.07031 2.34686 2.48672 2.63784 2.82853 2.99605 3.16613 3.31647 3.45273 3.59479 3.76803 4.09864 4.34658 4.50504 4.63332 4.82338 
52 0.17258 0.33047 0.51573 0.51982 0.64751 0.65168 0.83942 1.01038 1.17767 1.3408 1.3461 1.50799 1.51152 1.67275 1.67915 1.86288 1.86788 2.07402 2.07868 2.20515 2.34701 2.35272 2.48957 2.4933 2.49818 2.64224 2.6448 2.83406 2.84052 2.99751 3.00397 3.17041 3.17394 3.32168 3.45454 3.45908 3.59793 3.6028 3.77318 3.77584 4.10383 4.11116 4.35206 4.35817 4.50894 4.51166 4.517 4.63654 4.64068 4.64659 4.82734 4.8318 
45 0.16348 0.31908 0.50627 0.51166 0.63868 0.64319 0.8304 1.00023 1.16816 1.17344 1.33203 1.33749 1.49939 1.50531 1.66298 1.8539 1.85932 2.06583 2.07161 2.19619 2.33976 2.3452 2.48026 2.48649 2.63428 2.82441 2.82942 2.9894 3.15979 3.16396 3.31221 3.44428 3.44932 3.58987 3.5947 3.7643 3.76776 4.09473 4.34347 4.50198 4.5078 4.62985 4.63694 4.81789 4.82449 
1 2.4968 
20 0.1686 0.51014 0.64456 1.33794 1.50284 2.07006 2.20347 2.34314 2.48441 2.63734 2.82882 2.99253 3.16803 3.5933 3.76746 4.09778 4.34567 4.50412 4.636 4.82207 
0 
0 
49 0.16482 0.32103 0.32662 0.50859 0.51222 0.64082 0.64524 0.83333 1.00076 1.00826 1.16769 1.33363 1.33966 1.50076 1.50566 1.66519 1.85517 1.861 2.06867 2.07305 2.19773 2.34035 2.3462 2.48185 2.48562 2.63612 2.63945 2.8271 2.83184 2.99003 2.99397 3.1615 3.166 3.31243 3.31797 3.44625 3.45205 3.59163 3.59604 3.76707 3.77051 4.09746 4.1018 4.34612 4.50204 4.50646 4.6316 4.82028 4.82444 
21 0.16203 0.31817 0.50399 0.63764 1.33151 1.49667 1.84901 2.06344 2.33542 2.47895 2.63096 2.82196 2.98562 3.15884 3.30987 3.44439 3.76209 4.09493 4.33943 4.49844 4.81538 
27 0.16562 0.32345 0.50848 0.64199 1.17208 1.3347 1.50212 1.67016 1.86025 2.06805 2.33889 2.48189 2.48936 2.63535 2.82709 2.98985 3.16305 3.31349 3.44827 3.59091 3.60018 3.767 4.09595 4.34441 4.50408 4.63079 4.81995 
56 0.15147 0.15618 0.30728 0.31163 0.49336 0.49794 0.50325 0.62638 0.6308 0.81811 0.988 0.99412 1.15366 1.15992 1.31794 1.3244 1.48611 1.49127 1.6504 1.65501 1.84275 1.84762 2.05598 2.06052 2.18185 2.18944 2.32791 2.33237 2.46663 2.47193 2.62169 2.62604 2.81155 2.81626 2.97557 2.98106 3.14816 3.15311 3.29745 3.30381 3.43332 3.4377 3.57735 3.58196 3.7513 3.75653 4.08496 4.08942 4.33381 4.33841 4.48848 4.49379 4.61258 4.62121 4.80718 4.81064 
6 0.64989 2.49017 2.64252 3.17132 3.77322 4.51079 
0 
86 0.15516 0.15903 0.16209 0.31139 0.31452 0.31806 0.49717 0.50166 0.5042 0.50821 0.62988 0.63428 0.63776 0.82225 0.82649 0.99258 0.99639 1.00049 1.15699 1.16096 1.16578 1.32198 1.32682 1.33 1.48989 1.49439 1.49733 1.6508 1.65786 1.66107 1.8474 1.85021 1.85421 2.06054 2.06375 2.06996 2.18565 2.191 2.1964 2.3325 2.3354 2.33923 2.46877 2.47463 2.47798 2.48243 2.62454 2.62895 2.63172 2.81553 2.81964 2.82243 2.82749 2.97927 2.98427 2.98683 3.15277 3.15574 3.15932 3.30163 3.30575 3.30943 3.43357 3.43952 3.44344 3.44786 3.58123 3.58545 3.58881 3.756 3.75972 3.7626 4.08953 4.09237 4.09742 4.33853 4.34111 4.49313 4.49718 4.49977 4.61655 4.62178 4.62681 4.81197 4.81474 4.81738 
59 0.15961 0.16324 0.31426 0.31894 0.50236 0.50622 0.63481 0.63876 0.82723 0.9946 1.0016 1.16055 1.16748 1.32755 1.33181 1.49544 1.49903 1.65935 1.66427 1.8488 1.85431 2.06198 2.06681 2.19121 2.1977 2.33415 2.33982 2.47635 2.48003 2.62963 2.63315 2.82028 2.82398 2.8294 2.98531 2.98962 3.15523 3.15987 3.30584 3.31025 3.44012 3.44516 3.58517 3.58981 3.7592 3.7626 3.7663 4.09102 4.09566 4.33942 4.34418 4.49599 4.49967 4.50416 4.62264 4.62904 4.814 4.81753 4.82165 
7 1.50469 2.07245 2.48828 3.1685 3.31596 3.76698 4.505 
1 4.34468 
21 0.16443 0.50912 0.64197 1.17278 1.50015 1.66438 1.85534 2.06708 2.33952 2.48243 2.63436 2.82604 2.99051 3.16247 3.59189 3.76557 4.09604 4.34339 4.50199 4.63087 4.81838 
0 
0 
0 
19 0.51426 0.64527 1.50613 2.07171 2.34656 2.48677 2.63854 2.83318 2.9936 3.16762 3.32007 3.45321 3.59439 3.77037 4.10223 4.35306 4.50712 4.63998 4.82422 
82 0.14694 0.15144 0.15747 0.30207 0.30575 0.30932 0.48858 0.49337 0.49633 0.5036 0.62141 0.62588 0.62949 0.81245 0.81761 0.98362 0.98793 0.99244 1.14838 1.15262 1.1576 1.31329 1.31872 1.32311 1.48136 1.48632 1.48947 1.64247 1.64936 1.65305 1.8384 1.84164 1.84539 2.05164 2.0552 2.1771 2.18335 2.32328 2.32675 2.3307 2.46062 2.46628 2.46986 2.61608 2.62038 2.62354 2.80685 2.81147 2.8144 2.82036 2.97073 2.97619 2.97965 3.1435 3.14694 3.15049 3.15673 3.29264 3.29742 3.30124 3.42558 3.43101 3.43545 3.57251 3.57716 3.58103 3.747 3.75142 3.75431 4.08051 4.08371 4.32949 4.33229 4.48393 4.48847 4.49141 4.60807 4.61505 4.61966 4.80263 4.80592 4.80885 
26 0.1666 0.32222 0.51001 0.64229 1.16724 1.33494 1.50219 1.66658 1.8562 2.06852 2.19481 2.34173 2.48273 2.6366 2.8271 2.992 3.16245 3.31374 3.4473 3.59172 3.76515 4.09771 4.34688 4.50247 4.62956 4.82163 
51 0.15891 0.16367 0.31438 0.32005 0.50079 0.50539 0.63404 0.63883 0.82766 0.99506 1.16055 1.16661 1.32538 1.33011 1.4936 1.4984 1.65748 1.66283 1.84946 2.06267 2.06698 2.1886 2.19516 2.33482 2.33941 2.47463 2.47976 2.62877 2.63285 2.81914 2.82341 2.98318 2.98815 3.15523 3.16003 3.30482 3.31005 3.44022 3.44529 3.585 3.58916 3.75859 3.76305 4.09193 4.34054 4.49546 4.50017 4.61883 4.62693 4.81428 4.81801 
33 0.16097 0.31624 0.50464 0.63664 0.8283 0.99692 1.16498 1.33041 1.49786 1.66178 1.85071 2.06356 2.19372 2.33625 2.47916 2.63172 2.82218 2.98717 3.15683 3.16254 3.30992 3.44221 3.4491 3.58785 3.76176 3.76748 4.09284 4.34146 4.49843 4.50229 4.62791 4.81555 4.81989 
70 0.17065 0.17499 0.32695 0.33073 0.51391 0.5173 0.64563 0.6492 0.65354 0.83735 0.84111 1.00726 1.01168 1.1735 1.17755 1.18177 1.33919 1.34284 1.50643 1.50944 1.51467 1.67067 1.67553 1.8609 1.8653 1.86917 2.07304 2.07593 2.20247 2.20757 2.34569 2.35016 2.3589 2.48712 2.48986 2.49344 2.49917 2.64067 2.64306 2.83184 2.83501 2.8396 2.9962 3.00015 3.16651 3.17026 3.17354 3.31855 3.32185 3.45199 3.4558 3.46076 3.59655 3.60035 3.60871 3.77139 3.77393 3.77787 4.10232 4.10619 4.3506 4.35446 4.50746 4.51013 4.51356 4.63594 4.63948 4.82553 4.82826 4.83192 
33 0.16515 0.31996 0.50713 0.63969 0.6471 1.16771 1.17465 1.33275 1.50041 1.66501 1.85498 2.06686 2.19601 2.34041 2.48159 2.63458 2.82496 2.99052 3.15996 3.16523 3.31162 3.31761 3.44565 3.59122 3.7635 3.76869 4.09609 4.34489 4.50038 4.5056 4.62931 4.81889 4.82408 
11 0.6414 1.50082 2.06614 2.34216 2.63449 2.99083 3.44933 3.76561 4.34288 4.50254 4.82004 
28 0.15527 0.31009 0.49791 0.63053 0.99027 1.15655 1.32092 1.49022 1.65543 1.84471 2.05805 2.18725 2.33028 2.47237 2.62523 2.81556 2.98041 3.15085 3.30067 3.43646 3.58118 3.75386 3.75975 4.08711 4.3357 4.49099 4.62029 4.80975 
6 1.51509 2.49536 2.64812 3.77841 4.51672 4.64678 
24 0.15852 0.31391 0.5005 0.63373 0.99252 1.32644 1.49397 1.65696 1.84642 2.05962 2.33207 2.47535 2.62772 2.8188 2.98329 3.15391 3.30949 3.43962 3.58389 3.7584 4.08842 4.33698 4.4958 4.81138 
8 0.50513 0.63598 1.65909 2.33551 2.63128 2.98665 3.15885 4.81648 
2 3.76536 4.50281 
57 0.16341 0.16956 0.31828 0.32193 0.50669 0.51013 0.63903 0.64269 0.83025 0.99748 1.00308 1.16374 1.17047 1.32758 1.33257 1.33698 1.49906 1.50227 1.66285 1.85244 1.85741 2.06602 2.07026 2.19479 2.20225 2.33797 2.34245 2.4808 2.48573 2.63404 2.63674 2.8245 2.82766 2.98912 2.99474 3.15934 3.16317 3.16702 3.30827 3.3131 3.31702 3.44446 3.4491 3.58913 3.59367 3.76439 3.76706 4.09494 4.10016 4.34352 4.50125 4.50375 4.62637 4.63077 4.81752 4.82038 4.82498 
0 
5 2.49125 3.16985 3.77283 4.50944 4.64049 
9 0.64409 1.50189 2.63551 2.99148 3.16383 3.31477 3.59377 3.7667 4.82255 
26 0.16863 0.32708 0.51036 0.64235 0.64739 1.17009 1.33607 1.50365 2.07061 2.19867 2.34224 2.48501 2.6376 2.82904 2.99306 3.16501 3.31677 3.44956 3.59357 3.59879 3.76965 4.09928 4.34751 4.5055 4.63219 4.8226 
1 2.4956 
51 0.17569 0.33122 0.51823 0.52186 0.6491 0.65325 0.84123 1.011 1.01671 1.18134 1.3433 1.34806 1.50985 1.51357 1.67643 1.86713 1.87177 2.07602 2.0805 2.20692 2.35143 2.35746 2.49105 2.49463 2.49905 2.5099 2.64367 2.6465 2.83702 2.84191 3.00022 3.17099 3.17436 3.32342 3.32786 3.4553 3.45957 3.60038 3.6054 3.77461 3.77754 4.10652 4.35437 4.36103 4.51164 4.51445 4.63926 4.64308 4.82945 4.83314 4.8452 
19 0.16985 0.51226 0.64439 1.33925 1.50417 2.07246 2.4858 2.638 2.9934 3.16736 3.31797 3.45398 3.59621 3.76837 4.09992 4.34741 4.50614 4.63782 4.82361 
42 0.16381 0.3195 0.5057 0.50962 0.63902 0.6491 0.83283 1.00023 1.1669 1.17254 1.33174 1.33735 1.49934 1.50457 1.66412 1.8544 2.06679 2.19667 2.3391 2.4806 2.48735 2.63427 2.63948 2.824 2.8282 2.98903 3.1596 3.16542 3.30949 3.31532 3.44549 3.5904 3.59927 3.76354 3.76798 4.09588 4.34466 4.50012 4.50605 4.62811 4.63465 4.81851 
137 0.1481 0.15187 0.15439 0.15663 0.16003 0.30383 0.3073 0.31027 0.31256 0.31514 0.49042 0.49426 0.49673 0.49875 0.50117 0.61983 0.62507 0.62815 0.63061 0.63301 0.63647 0.81416 0.81766 0.82046 0.82342 0.98578 0.98839 0.99159 0.9944 1.14984 1.15368 1.15703 1.16025 1.16349 1.3147 1.31814 1.32172 1.32418 1.32699 1.48277 1.48669 1.48972 1.4919 1.4949 1.64403 1.65014 1.65301 1.65581 1.65912 1.8405 1.84273 1.84566 1.84809 1.85104 2.05372 2.05603 2.05851 2.06156 2.17884 2.18335 2.18647 2.19027 2.32534 2.328 2.33066 2.33346 2.33947 2.46058 2.46634 2.46961 2.47194 2.47492 2.47894 2.6173 2.62163 2.62444 2.62632 2.63195 2.80879 2.81268 2.81526 2.81731 2.82013 2.82462 2.97243 2.97642 2.97949 2.98197 2.98547 3.14527 3.14821 3.15105 3.15325 3.15563 3.29452 3.29789 3.30116 3.30365 3.3061 3.42711 3.43269 3.43526 3.43798 3.44064 3.57446 3.57823 3.58072 3.58363 3.58736 3.74924 3.75217 3.75495 3.75696 3.7594 4.08273 4.08508 4.0876 4.09111 4.33177 4.33367 4.33604 4.33978 4.48558 4.4885 4.4919 4.49382 4.49707 4.60966 4.61476 4.61857 4.62114 4.62589 4.80484 4.80755 4.80957 4.81168 4.81451 
88 0.16974 0.17321 0.17732 0.32632 0.33042 0.51214 0.51521 0.5182 0.5229 0.64531 0.64819 0.65111 0.83846 0.84381 1.00644 1.01118 1.0178 1.17289 1.17723 1.18231 1.33639 1.34025 1.34408 1.5043 1.50786 1.51044 1.51362 1.67129 1.67553 1.86077 1.86505 1.86869 2.07297 2.0759 2.07931 2.19954 2.20378 2.212 2.34577 2.34953 2.35413 2.48654 2.48959 2.49247 2.49622 2.50441 2.63988 2.64274 2.64499 2.8306 2.83387 2.83683 2.84234 2.99438 2.99774 3.00162 3.16666 3.16991 3.17229 3.17863 3.31641 3.3202 3.32306 3.45195 3.45561 3.45841 3.596 3.59872 3.60237 3.76923 3.77278 3.77513 3.77831 4.10234 4.10604 4.35119 4.35456 4.50667 4.51026 4.51243 4.51716 4.63404 4.63804 4.64099 4.82491 4.82752 4.8307 4.83485 
70 0.16634 0.16949 0.32296 0.32638 0.51071 0.51365 0.6423 0.64576 0.64857 0.83333 0.83591 1.00284 1.00708 1.16872 1.1726 1.17688 1.33349 1.33692 1.34098 1.50196 1.50526 1.50878 1.66725 1.67122 1.85664 1.86046 1.86391 2.06951 2.07275 2.1967 2.20063 2.34225 2.34551 2.35398 2.48341 2.48667 2.49037 2.63696 2.63992 2.8284 2.83147 2.83674 2.99147 2.99444 3.16322 3.16706 3.16999 3.31397 3.31763 3.32092 3.44812 3.4517 3.45514 3.59307 3.5965 3.76741 3.77068 3.77337 4.09871 4.10222 4.34735 4.3505 4.50302 4.50711 4.51118 4.63181 4.63501 4.82201 4.82489 4.82889 
36 0.16268 0.31978 0.50634 0.63825 0.8313 0.99804 1.164 1.32812 1.33464 1.49808 1.66325 1.85377 2.06735 2.19573 2.33814 2.48021 2.63254 2.63645 2.82382 2.98662 2.9909 3.15887 3.1643 3.30771 3.31385 3.44466 3.5884 3.76167 3.7671 4.09521 4.34421 4.49847 4.50401 4.62585 4.63251 4.81885 
24 0.16398 0.32048 0.50614 0.64063 1.17064 1.50232 1.66505 1.85534 2.06538 2.34043 2.48034 2.63347 2.82448 2.99063 3.16002 3.31211 3.44619 3.59102 3.76414 4.09443 4.34231 4.50119 4.63194 4.81656 
0 
22 0.16455 0.50636 0.64077 1.16453 1.33155 1.49964 2.06825 2.19579 2.33979 2.63444 2.82461 2.98924 3.16278 3.31379 3.44862 3.59156 3.76459 4.09572 4.34368 4.50161 4.62957 4.81825 
0 
26 0.16371 0.32193 0.50696 0.64047 0.83148 1.1701 1.332 1.49951 1.85283 2.06552 2.1975 2.33823 2.48072 2.63421 2.82454 2.98919 3.1619 3.31266 3.44377 3.5895 3.76376 4.09451 4.34306 4.50122 4.62997 4.81799 
28 0.17065 0.32901 0.51214 0.64482 1.17295 1.3389 1.50497 2.07215 2.2048 2.34526 2.48622 2.49312 2.64009 2.83143 2.9955 3.16557 3.17065 3.31902 3.45048 3.59608 3.76812 3.77247 4.10116 4.34984 4.5071 4.51298 4.63558 4.82501 
20 0.31345 0.50068 0.63371 1.32693 1.49442 1.84585 2.0598 2.33218 2.62725 2.81882 2.98579 3.15395 3.30628 3.44024 3.5851 3.75793 4.08818 4.33602 4.49523 4.8107 
69 0.15509 0.15944 0.31147 0.31569 0.31917 0.4972 0.50166 0.50529 0.63026 0.63461 0.63838 0.82274 0.82669 0.99172 0.99736 1.15721 1.16305 1.3215 1.32736 1.33233 1.48987 1.49479 1.49897 1.65271 1.6582 1.66303 1.84667 1.85118 2.0598 2.06383 2.18553 2.1918 2.33185 2.33615 2.47037 2.47577 2.4798 2.62584 2.63013 2.81527 2.81973 2.82353 2.97931 2.98452 3.15208 3.15659 3.15972 3.30106 3.30688 3.31064 3.43637 3.44102 3.44482 3.58112 3.58563 3.75526 3.75982 3.7628 4.08881 4.09276 4.33774 4.3413 4.49237 4.49727 4.61626 4.62449 4.81144 4.81446 4.81932 
4 0.64548 1.50458 3.76867 4.10034 
50 0.15584 0.16304 0.31204 0.31824 0.4978 0.50272 0.63133 0.63746 0.82642 0.99225 1.15817 1.16789 1.32221 1.32873 1.49057 1.49631 1.65593 1.84695 1.85462 2.06015 2.18648 2.19672 2.33225 2.33895 2.47224 2.47818 2.62645 2.63151 2.81591 2.82096 2.98001 2.98597 3.15249 3.15829 3.30194 3.30881 3.43828 3.44452 3.5818 3.58901 3.75553 3.76124 4.08922 4.33804 4.49278 4.4984 4.61709 4.62575 4.81169 4.81568 
8 0.50662 2.06427 2.82447 3.76415 4.09267 4.34078 4.50194 4.81646 
13 0.50303 0.63628 1.85 2.06378 2.33602 2.8229 3.15582 3.44105 3.76337 4.09196 4.3403 4.50088 4.81525 
97 0.14892 0.15286 0.15621 0.30478 0.30802 0.31142 0.31482 0.4911 0.4956 0.49808 0.50139 0.62394 0.62811 0.63166 0.63577 0.81509 0.81901 0.82258 0.98638 0.98923 0.99355 1.15085 1.15444 1.15951 1.31562 1.31988 1.3236 1.32768 1.48374 1.48809 1.49128 1.49559 1.64472 1.65173 1.65455 1.84112 1.84349 1.84709 2.05444 2.05699 2.05999 2.17958 2.18518 2.19152 2.32602 2.32867 2.33176 2.46163 2.46791 2.47137 2.47578 2.61827 2.6225 2.62525 2.62909 2.80929 2.81363 2.81659 2.82115 2.97326 2.97794 2.98073 3.1462 3.14915 3.15308 3.15632 3.29539 3.29935 3.30385 3.42757 3.43354 3.43718 3.44158 3.57512 3.57926 3.5826 3.74979 3.7533 3.75661 3.75954 4.08338 4.08579 4.08908 4.33243 4.33439 4.33811 4.48645 4.48944 4.49288 4.49662 4.61047 4.61706 4.62075 4.80542 4.80813 4.81035 4.81482 
57 0.14392 0.14855 0.29893 0.30365 0.48495 0.48968 0.4963 0.61849 0.62364 0.80852 0.81405 0.97951 0.98505 1.14536 1.1525 1.30949 1.31563 1.47778 1.48303 1.64188 1.64783 1.83423 1.83899 2.04745 2.05179 2.17373 2.18478 2.31947 2.32398 2.45901 2.46465 2.61343 2.61809 2.80319 2.80795 2.96721 2.97265 3.13965 3.14458 3.28914 3.29531 3.42463 3.43019 3.56896 3.57367 3.74287 3.74782 4.07646 4.0808 4.32526 4.32929 4.48 4.4852 4.60464 4.61389 4.7987 4.80218 
0 
24 0.16662 0.3253 0.50875 0.64157 1.1689 1.33438 1.50144 2.06775 2.19735 2.34061 2.48286 2.63591 2.82662 2.9906 3.16351 3.31485 3.44755 3.59215 3.76647 4.09641 4.34484 4.5037 4.63213 4.82061 
0 
1 4.50828 
17 0.51802 0.64951 1.5089 2.07667 2.35327 2.49008 2.64278 2.99861 3.17106 3.32494 3.45928 3.59895 3.77399 4.10593 4.51038 4.63782 4.8283 
0 
40 0.17973 0.33655 0.52129 0.52649 0.65409 0.84469 1.01697 1.18679 1.34858 1.51369 1.51965 1.67908 1.87 1.8744 2.08104 2.35437 2.36292 2.49389 2.49776 2.50321 2.64736 2.65281 2.83991 2.84544 3.00389 3.17618 3.18191 3.32721 3.46223 3.60559 3.77933 3.78692 4.1103 4.35762 4.364 4.51566 4.64242 4.64818 4.83311 4.83782 
48 0.16332 0.16746 0.31919 0.50612 0.50996 0.63947 0.83298 0.99921 1.16455 1.17534 1.32891 1.33624 1.49871 1.50385 1.66394 1.85381 2.06679 2.19297 2.2022 2.3394 2.35144 2.48045 2.48419 2.63417 2.63867 2.82396 2.82764 2.83552 2.98769 2.99216 3.15997 3.16614 3.30871 3.31515 3.44507 3.45387 3.58874 3.59251 3.76383 3.76825 4.09588 4.34486 4.50009 4.50577 4.62298 4.63085 4.81902 4.82464 
56 0.15302 0.15781 0.30894 0.31372 0.4951 0.49997 0.62828 0.63354 0.82002 0.82611 0.9896 0.99511 1.15528 1.16138 1.31956 1.32532 1.48786 1.49303 1.65185 1.65692 1.8443 1.84929 2.05751 2.06192 2.18377 2.19039 2.32947 2.33386 2.46845 2.474 2.62336 2.62794 2.81333 2.81832 2.97734 2.98267 3.14976 3.15473 3.29914 3.30496 3.43441 3.43928 3.57907 3.58382 3.75295 3.75799 4.0865 4.09125 4.33531 4.34018 4.49009 4.49518 4.61435 4.62197 4.80874 4.81239 
63 0.17374 0.17974 0.33007 0.33513 0.51719 0.52151 0.649 0.65296 0.84009 0.84489 1.00917 1.01643 1.1781 1.18545 1.3409 1.34632 1.50938 1.5136 1.67399 1.67945 1.86375 1.8687 1.87742 2.07571 2.0798 2.20462 2.21199 2.34812 2.35392 2.3612 2.48976 2.49417 2.49987 2.64272 2.64592 2.83471 2.84007 2.99903 3.00518 3.1695 3.174 3.18026 3.32062 3.32504 3.4541 3.45929 3.59923 3.60441 3.77311 3.77673 3.78666 4.10493 4.11007 4.35369 4.36032 4.50944 4.51294 4.51737 4.63843 4.64237 4.8282 4.83222 4.83699 
2 4.08905 4.33674 
1 2.49571 
13 0.52105 0.65316 1.5125 2.07962 2.49287 2.64575 3.17517 3.32671 3.46054 3.77684 4.51311 4.64244 4.83212 
26 0.15989 0.31605 0.50216 0.63616 0.9973 1.1643 1.32862 1.49565 1.66071 1.8504 2.06321 2.33567 2.4771 2.63001 2.82055 2.98533 3.15687 3.30788 3.44287 3.58665 3.76042 4.09205 4.33962 4.4974 4.62705 4.814 
30 0.15949 0.31648 0.50199 0.63444 0.99568 1.16303 1.32798 1.49515 1.65889 1.8508 2.06208 2.19153 2.33389 2.4765 2.62931 2.82028 2.82784 2.98432 3.1572 3.16506 3.30825 3.44254 3.58493 3.75999 4.09092 4.33892 4.49709 4.62486 4.81378 4.81897 
103 0.1489 0.15311 0.156 0.30462 0.30811 0.31155 0.31478 0.49101 0.49581 0.49844 0.50166 0.62383 0.62839 0.63183 0.63587 0.81501 0.81974 0.82457 0.98614 0.98944 0.99319 1.15081 1.15484 1.15928 1.16366 1.31554 1.32073 1.32384 1.32794 1.4837 1.48847 1.49134 1.49536 1.64464 1.65151 1.65451 1.65972 1.84088 1.8435 1.847 1.85065 2.05419 2.05705 2.06033 2.17953 2.18543 2.19106 2.32578 2.3287 2.33189 2.33633 2.46173 2.46831 2.47154 2.47535 2.61833 2.62289 2.62559 2.80921 2.81378 2.81657 2.82036 2.97317 2.97843 2.98097 3.14599 3.14917 3.15289 3.15583 3.29518 3.29973 3.30346 3.30708 3.42748 3.43349 3.43726 3.44052 3.57499 3.57944 3.58272 3.58806 3.74956 3.75346 3.75639 3.75936 4.08313 4.08576 4.08913 4.33219 4.33433 4.33933 4.48628 4.4898 4.49277 4.49631 4.61042 4.61696 4.6209 4.62766 4.8052 4.8081 4.81054 4.81405 
47 0.15416 0.16085 0.30952 0.31485 0.4972 0.5017 0.62999 0.63542 0.82239 0.99016 0.99715 1.15742 1.16593 1.32284 1.48984 1.49578 1.65471 1.84421 1.8511 2.05726 2.18707 2.3298 2.33561 2.47158 2.47869 2.62475 2.62933 2.81492 2.82031 2.98009 3.15043 3.15542 3.30099 3.30666 3.43611 3.44171 3.58063 3.58707 3.75385 3.75855 4.08627 4.33458 4.49107 4.49599 4.62129 4.80888 4.81367 
29 0.16654 0.32347 0.50916 0.64302 0.83276 1.00616 1.17117 1.33531 1.50211 1.66829 1.85721 2.06906 2.1998 2.34269 2.48346 2.63666 2.82718 2.9919 3.16406 3.31489 3.44975 3.5925 3.76703 4.09748 4.34527 4.50392 4.63195 4.82078 4.82734 
23 0.16712 0.50936 0.64258 1.16943 1.33333 1.50185 2.06868 2.19752 2.34182 2.48321 2.6362 2.82818 2.9908 3.16435 3.31452 3.44945 3.59238 3.7671 4.09713 4.34501 4.50385 4.63135 4.82018 
3 2.64549 3.77595 4.51255 
20 0.16283 0.31813 0.5026 0.63702 1.49675 1.66011 1.85081 2.06473 2.33759 2.47736 2.63096 2.82216 2.98667 3.15796 3.44289 3.58927 3.76221 4.09166 4.33925 4.81508 
33 0.1729 0.33159 0.515 0.64803 0.84108 1.17797 1.34021 1.50715 1.51287 1.86647 2.07477 2.20371 2.34831 2.48849 2.49445 2.64176 2.83258 2.83944 2.99752 3.16933 3.17446 3.32064 3.45428 3.59786 3.77248 4.10365 4.3521 4.50906 4.51673 4.63661 4.64523 4.82648 4.83654 
0 
46 0.15872 0.31484 0.501 0.50654 0.63414 0.64066 0.82851 0.99507 1.16068 1.16726 1.32505 1.33162 1.49378 1.49952 1.65733 1.66296 1.85007 2.06333 2.1892 2.19536 2.33542 2.47419 2.48053 2.62914 2.63522 2.8193 2.82552 2.98333 2.98853 3.15553 3.16235 3.30473 3.31159 3.43987 3.44438 3.58507 3.59184 3.7587 3.7651 4.09245 4.34165 4.49586 4.50248 4.61983 4.62799 4.81471 
45 0.15577 0.31074 0.3169 0.49876 0.50344 0.63087 0.63682 0.82654 0.99099 1.15711 1.16693 1.32163 1.32902 1.4904 1.49582 1.65452 1.84532 2.05862 2.18752 2.33074 2.47169 2.47825 2.62552 2.63044 2.81649 2.82168 2.97998 2.98632 3.1516 3.15738 3.30115 3.30809 3.43652 3.44337 3.58123 3.58772 3.75526 3.76005 4.08763 4.33621 4.49171 4.49693 4.61892 4.81068 4.81534 
11 0.31334 0.99374 1.16002 1.84806 2.06177 2.3335 3.15418 3.30418 3.58698 3.76278 4.49447 
19 0.31006 0.49644 0.63343 0.99021 1.3264 1.49329 1.84317 2.05672 2.32928 2.6252 2.81492 3.15028 3.30442 3.58059 3.7535 4.08544 4.33349 4.49168 4.80797 
26 0.16112 0.31718 0.50395 0.63705 0.99861 1.16446 1.32963 1.4965 1.85195 2.06396 2.19611 2.33649 2.47888 2.63118 2.82189 2.98634 3.15775 3.30935 3.44256 3.58759 3.76108 4.09299 4.34072 4.49808 4.63063 4.81533 
23 0.16601 0.50872 0.6422 1.33507 1.50164 1.86044 2.06844 2.19881 2.34214 2.48358 2.63589 2.8271 2.99086 3.16447 3.31486 3.44954 3.59205 3.76647 4.09646 4.34477 4.50346 4.63109 4.81948 
0 
52 0.1805 0.33728 0.52279 0.52634 0.65495 0.65897 0.84651 1.01666 1.02207 1.18504 1.34874 1.35416 1.51589 1.52063 1.67977 1.68629 1.87047 1.87444 2.08223 2.08636 2.21316 2.35665 2.36206 2.49563 2.49898 2.50349 2.64909 2.65224 2.84147 2.84613 3.00566 3.17716 3.18059 3.32872 3.33296 3.46158 3.46595 3.60576 3.61241 3.77974 3.78295 4.11109 4.11569 4.35928 4.36371 4.51694 4.52043 4.64387 4.64827 4.83453 4.83795 4.84519 
11 0.63971 1.33226 1.49899 2.06555 2.63298 3.16119 3.31231 3.76338 4.34279 4.50104 4.81795 
24 0.51394 0.64513 1.00972 1.17389 1.3395 1.5052 1.86101 2.07121 2.20304 2.34582 2.48725 2.63858 2.83156 2.9936 3.16701 3.31776 3.4536 3.59565 3.77025 4.10144 4.35205 4.50613 4.63592 4.82646 
0 
50 0.15998 0.16418 0.31532 0.32061 0.50265 0.50639 0.63564 0.64016 0.82845 0.99753 1.16239 1.16844 1.32685 1.3315 1.49519 1.49959 1.66002 1.85069 1.8583 2.06369 2.19087 2.19757 2.33617 2.34539 2.47635 2.48116 2.63021 2.63419 2.82059 2.82474 2.98506 2.98933 3.15658 3.16165 3.30605 3.31118 3.44182 3.44719 3.58659 3.59298 3.75941 3.76396 4.09272 4.3414 4.49654 4.50102 4.62403 4.62956 4.81496 4.81882 
55 0.15965 0.16356 0.31586 0.32026 0.50247 0.50589 0.63536 0.63981 0.82731 0.8314 0.99602 1.00168 1.16165 1.16711 1.32573 1.33109 1.49508 1.49919 1.65868 1.66362 1.85092 1.85544 2.06386 2.06782 2.19012 2.1958 2.33618 2.34029 2.47578 2.48031 2.63052 2.63426 2.82071 2.82427 2.98427 2.98856 3.15648 3.16081 3.30555 3.31113 3.44112 3.44614 3.58668 3.59047 3.75945 3.7637 4.09294 4.0969 4.34184 4.49662 4.501 4.62095 4.62794 4.81551 4.81872 
88 0.14863 0.15268 0.15595 0.30452 0.30772 0.31141 0.49093 0.4953 0.49798 0.50225 0.62393 0.6279 0.63162 0.815 0.81974 0.986 0.98924 0.99409 1.15064 1.15422 1.15957 1.16469 1.31539 1.32015 1.3238 1.48359 1.48782 1.49101 1.64483 1.6513 1.65425 1.8407 1.84331 1.84749 2.05397 2.05671 2.06082 2.17935 2.18513 2.32561 2.32852 2.33242 2.46268 2.46796 2.47137 2.47759 2.6184 2.62225 2.6254 2.80915 2.81334 2.81639 2.82285 2.97309 2.97781 2.98063 3.1459 3.14888 3.15293 3.15809 3.29504 3.29913 3.30343 3.42781 3.43328 3.4369 3.44279 3.5749 3.57905 3.58284 3.74946 3.75306 3.75633 4.08288 4.08547 4.08946 4.33185 4.33403 4.33956 4.48617 4.48935 4.49292 4.61028 4.61674 4.62067 4.80502 4.80784 4.81039 
8 2.07011 2.48725 2.63679 3.1661 3.31764 3.76819 4.34556 4.50706 
53 0.16211 0.16733 0.31916 0.32303 0.50502 0.50907 0.63759 0.64112 0.82908 0.99833 1.00376 1.16672 1.17265 1.33055 1.33523 1.49817 1.50298 1.66225 1.66787 1.85231 1.8569 2.06496 2.06875 2.19447 2.33769 2.34222 2.47979 2.48435 2.63261 2.63558 2.82303 2.82718 2.98777 2.99419 3.15858 3.16227 3.31039 3.31381 3.44416 3.44775 3.58863 3.59304 3.76261 3.76611 4.09338 4.09715 4.34197 4.34764 4.50067 4.50439 4.62811 4.81671 4.81982 
56 0.15592 0.15962 0.3119 0.31595 0.49888 0.50183 0.63151 0.63581 0.82335 0.99198 0.99794 1.15799 1.16529 1.32205 1.3278 1.49114 1.49513 1.65591 1.65972 1.84662 1.85123 2.05978 2.06362 2.18644 2.19362 2.332 2.33607 2.47273 2.47636 2.62644 2.62984 2.81668 2.82021 2.98046 2.98441 3.15276 3.15691 3.302 3.30774 3.43786 3.44261 3.58229 3.58604 3.75591 3.75993 3.76404 4.08877 4.09283 4.33743 4.34119 4.49266 4.4972 4.61917 4.62546 4.81151 4.8144 
42 0.16524 0.32162 0.50863 0.64037 0.64692 0.83331 1.00291 1.16726 1.17628 1.33382 1.50032 1.50641 1.66427 1.85456 2.06764 2.19309 2.19943 2.34042 2.48132 2.48739 2.63496 2.64446 2.82618 2.83394 2.99063 3.16041 3.16599 3.31363 3.44607 3.45366 3.59141 3.5997 3.76608 3.77311 4.09592 4.34446 4.50285 4.50912 4.62644 4.63362 4.81915 4.82648 
79 0.15036 0.1543 0.15777 0.30609 0.30945 0.31345 0.49261 0.49691 0.49983 0.62502 0.62912 0.63322 0.81703 0.8221 0.98773 0.99105 0.99626 1.15212 1.15594 1.16157 1.31707 1.32131 1.32532 1.48515 1.48933 1.49307 1.64642 1.65322 1.65721 1.84246 1.84517 1.84976 2.05571 2.05867 2.18112 2.18705 2.32736 2.33032 2.33488 2.46317 2.46897 2.47344 2.61955 2.62381 2.62737 2.81092 2.81505 2.81832 2.97467 2.97909 2.98261 3.14744 3.15057 3.15467 3.29669 3.30063 3.30513 3.42935 3.435 3.43972 3.57658 3.58063 3.58486 3.75116 3.75498 3.75826 4.08465 4.08738 4.33365 4.33598 4.48783 4.49115 4.49495 4.61202 4.61856 4.62465 4.80678 4.80973 4.8126 
31 0.1611 0.3171 0.50355 0.50886 0.63656 0.83035 1.16832 1.3312 1.4969 1.6599 1.85399 2.06343 2.33886 2.47747 2.63094 2.82186 2.82745 2.98596 3.15832 3.16381 3.31069 3.44268 3.44965 3.5901 3.76158 4.09176 4.33984 4.49859 4.63072 4.81499 4.81903 
3 2.49813 2.64951 4.65027 
18 0.51371 0.64609 1.50544 2.07206 2.48654 2.63951 2.83097 2.99546 3.16731 3.31861 3.45343 3.59822 3.77069 4.1008 4.34839 4.50746 4.63773 4.82478 
26 0.16567 0.50885 0.64217 0.83208 1.16845 1.33371 1.50106 1.66471 1.85756 2.06903 2.19706 2.34066 2.48337 2.63568 2.82666 2.99024 3.16349 3.31393 3.44907 3.59148 3.76619 4.09827 4.34508 4.50293 4.63073 4.81988 
30 0.15742 0.31395 0.50005 0.63294 0.82519 0.99183 1.16223 1.3253 1.49312 1.65654 1.84574 2.05885 2.18923 2.3314 2.47528 2.62746 2.81839 2.98271 3.15246 3.15837 3.30532 3.43871 3.58354 3.75764 4.08793 4.33636 4.49321 4.49771 4.62313 4.81108 
0 
44 0.1524 0.15901 0.30855 0.31564 0.49453 0.5003 0.62811 0.6344 0.82399 0.9888 1.15481 1.31888 1.32622 1.48725 1.49408 1.65336 1.84351 2.05673 2.18319 2.32887 2.46967 2.47623 2.62296 2.62828 2.81285 2.8186 2.97672 2.98444 3.14903 3.15576 3.2986 3.30585 3.4352 3.57857 3.75213 3.75852 4.08576 4.33453 4.48937 4.49576 4.61374 4.62358 4.80818 4.81253 
88 0.15449 0.15838 0.16184 0.31034 0.31357 0.31727 0.49669 0.50109 0.50402 0.50789 0.62963 0.63378 0.63734 0.82124 0.82579 0.99175 0.99534 0.99937 1.15659 1.16044 1.16464 1.32112 1.32592 1.32958 1.48945 1.49391 1.49724 1.64972 1.65654 1.66011 1.84648 1.84943 1.85293 2.05975 2.06282 2.06769 2.18498 2.19066 2.19481 2.33134 2.33433 2.3382 2.46701 2.47289 2.47697 2.48149 2.62441 2.6283 2.63142 2.8148 2.81906 2.82216 2.82822 2.97879 2.98359 2.98666 3.15172 3.15473 3.15844 3.16317 3.3007 3.30496 3.30874 3.31355 3.43266 3.43863 3.44238 3.44629 3.58058 3.58461 3.58836 3.75517 3.75895 3.76201 4.08863 4.09148 4.09554 4.33768 4.34009 4.49208 4.49585 4.49872 4.61578 4.62211 4.6257 4.81064 4.81389 4.81685 
15 0.51425 0.64757 1.50922 2.07359 2.34721 2.48687 2.63985 2.9955 3.17017 3.31961 3.45481 3.59803 3.77317 4.10332 4.508 

137
