# Supplementary material for: Deciphering the Contribution of Oriens-Lacunosum/Moleculare (OLM) Cells to Intrinsic θ Rhythms Using Biophysical Local Field Potential (LFP) Models
Source: eNeuro. 2018 Sep 4;5(4):ENEURO.0146-18.2018. doi: 10.1523/ENEURO.0146-18.2018 (PMC6140113; doi:10.1523/ENEURO.0146-18.2018)
Supplement: Supplementary file 2 — Supplementary Code. Download supplement 2, GZ file [file sup_enu-eN-NWR-0146-18-s02.gz › LFP_microcircuit-master/BC-380-gi-0-gi_SD-0-PV12913020-dSD6.6ms-gnSD0.21-gpv-3.0-gsb4.0-csb0.21-gbs4.5-cbs0.1344-spiketimes.txt]

16344

341


79 0.14389 0.14822 0.15145 0.30009 0.30388 0.30799 0.48661 0.49145 0.49473 0.6193 0.62421 0.62854 0.80939 0.81324 0.81651 0.82209 0.98174 0.98531 0.99035 1.14629 1.1507 1.15759 1.31109 1.31642 1.32126 1.47922 1.48377 1.48699 1.64053 1.64801 1.83647 1.83938 1.84412 2.04973 2.0529 2.1751 2.18142 2.32134 2.32463 2.32951 2.45807 2.46469 2.46855 2.61389 2.61865 2.62193 2.80491 2.80951 2.81288 2.96871 2.97412 2.97828 3.14149 3.14489 3.14923 3.2907 3.29542 3.30011 3.42353 3.42948 3.43574 3.57057 3.57518 3.58007 3.74519 3.74927 3.75263 4.07864 4.08161 4.32763 4.33013 4.48185 4.48556 4.48909 4.60601 4.61307 4.80077 4.80396 4.80698 
87 0.14442 0.14831 0.15139 0.30051 0.30426 0.30815 0.48729 0.49134 0.49446 0.49926 0.61885 0.62343 0.62727 0.80976 0.81348 0.81691 0.81973 0.98256 0.98539 0.99023 1.14662 1.15072 1.15702 1.31154 1.31528 1.32011 1.47958 1.48378 1.48713 1.49097 1.64081 1.64837 1.65224 1.83726 1.83982 1.84379 2.0505 2.0531 2.05661 2.17567 2.18135 2.32215 2.32506 2.32883 2.45744 2.46422 2.46832 2.61409 2.61874 2.62225 2.80574 2.80987 2.81315 2.96924 2.97348 2.97733 3.14208 3.14529 3.14938 3.15401 3.29121 3.29479 3.30013 3.42394 3.4304 3.43442 3.5713 3.57526 3.57891 3.74602 3.74908 3.75284 4.07947 4.08211 4.08583 4.3283 4.33055 4.33385 4.48241 4.48557 4.48978 4.60644 4.61292 4.61926 4.8017 4.80459 4.80723 
31 0.16865 0.32631 0.51156 0.64416 0.83432 1.0058 1.17387 1.33757 1.50472 1.66706 1.67379 1.85997 2.0705 2.20197 2.3425 2.34793 2.48503 2.63829 2.82879 2.99303 3.16678 3.31671 3.45198 3.5934 3.59962 3.77115 4.09912 4.34761 4.50647 4.63391 4.82331 
0 
67 0.16545 0.1705 0.32144 0.3257 0.33388 0.50987 0.51374 0.64123 0.647 0.8314 0.83568 0.84971 1.00162 1.00693 1.01371 1.16791 1.17549 1.33238 1.33835 1.35107 1.50183 1.50724 1.66549 1.67233 1.85601 1.86167 1.86912 2.07029 2.07714 2.10138 2.1962 2.20661 2.34205 2.34686 2.35444 2.48379 2.49052 2.6363 2.64128 2.82804 2.83232 2.847 2.99167 2.99763 3.16198 3.16681 3.17358 3.31145 3.31742 3.44832 3.45311 3.59264 3.59773 3.61012 3.76785 3.77135 4.09928 4.1059 4.34637 4.35469 4.50169 4.50718 4.62804 4.63807 4.82124 4.82499 4.83399 
0 
22 0.17023 0.32585 0.51363 0.83329 1.00704 1.34063 1.50405 1.67068 1.86109 2.34689 2.63929 2.83337 2.99789 3.16826 3.31871 3.45285 3.59738 3.77005 4.10324 4.35115 4.50748 4.82436 
81 0.15384 0.15776 0.16151 0.31088 0.31456 0.31837 0.49646 0.50076 0.50437 0.62963 0.63355 0.63748 0.81944 0.82321 0.82671 0.99128 0.99573 0.99985 1.15703 1.16173 1.16731 1.32075 1.32597 1.3306 1.48892 1.49337 1.49752 1.64988 1.65672 1.65983 1.84609 1.84978 1.85405 2.05935 2.06263 2.1842 2.18995 2.19755 2.33144 2.33489 2.33977 2.46929 2.47435 2.47914 2.62513 2.62877 2.63258 2.81466 2.81891 2.82221 2.97843 2.98357 2.98912 3.15159 3.15541 3.1587 3.30065 3.30526 3.30972 3.43556 3.43943 3.44397 3.58062 3.58469 3.58965 3.75454 3.75886 3.76192 4.08838 4.09162 4.33708 4.33973 4.49176 4.49619 4.49978 4.61506 4.6226 4.62672 4.81074 4.81351 4.81761 
0 
53 0.15914 0.16439 0.31481 0.31951 0.50278 0.50731 0.63595 0.64021 0.82554 0.83027 0.99513 1.00017 1.16343 1.32747 1.33254 1.49549 1.50038 1.6594 1.66716 1.84855 1.85456 2.06196 2.06785 2.19266 2.33497 2.33996 2.47717 2.48266 2.63006 2.63411 2.82135 2.82578 2.98533 2.99046 3.15769 3.1623 3.3065 3.31168 3.44148 3.44599 3.58603 3.5911 3.75989 3.76344 4.09052 4.09645 4.3393 4.34681 4.49813 4.50305 4.6253 4.81469 4.81955 
88 0.14468 0.14912 0.1523 0.30112 0.30481 0.30857 0.31272 0.48757 0.49263 0.49562 0.62035 0.62513 0.62891 0.81009 0.81398 0.81733 0.8222 0.98274 0.98629 0.99077 1.14715 1.15154 1.15687 1.31199 1.31759 1.32124 1.47986 1.48462 1.48789 1.64104 1.6489 1.65294 1.83747 1.84031 1.84456 2.05074 2.05398 2.05908 2.17603 2.18244 2.32238 2.32563 2.33002 2.45831 2.46512 2.46887 2.61452 2.61952 2.62255 2.80585 2.81066 2.81367 2.81907 2.96968 2.97536 2.97885 3.14264 3.14596 3.14997 3.15419 3.29173 3.29662 3.30047 3.424 3.4303 3.43469 3.57159 3.57635 3.58045 3.74617 3.75053 3.75346 4.07965 4.08258 4.08778 4.32862 4.33104 4.33678 4.4829 4.48678 4.48994 4.60694 4.61431 4.61892 4.80176 4.80491 4.80773 4.81195 
49 0.17556 0.18077 0.33219 0.33607 0.51957 0.52414 0.65279 0.8418 0.84669 1.01187 1.01788 1.18214 1.18891 1.34623 1.35743 1.5124 1.51737 1.67623 1.68378 1.8659 1.87104 2.07967 2.08765 2.21125 2.3523 2.36143 2.4944 2.50493 2.64713 2.83769 2.84287 3.00219 3.17464 3.17937 3.3261 3.45929 3.46431 3.60341 3.60998 3.77801 3.78428 4.10786 4.11383 4.35568 4.3621 4.51487 4.6438 4.83118 4.83589 
0 
130 0.14186 0.14515 0.14787 0.15014 0.1546 0.29798 0.30156 0.30411 0.30654 0.30962 0.48482 0.48828 0.49092 0.49307 0.49603 0.6158 0.61968 0.62287 0.62548 0.62844 0.80725 0.81061 0.81344 0.81556 0.81906 0.98006 0.98241 0.98543 0.98816 1.14408 1.14795 1.15124 1.15484 1.15904 1.30905 1.31229 1.31595 1.31868 1.32231 1.47708 1.48076 1.48368 1.48601 1.48972 1.63825 1.64433 1.64752 1.65065 1.65573 1.83478 1.83701 1.83956 1.84203 1.84627 2.04802 2.05024 2.05275 2.05569 2.17317 2.1772 2.18069 2.18716 2.31967 2.3223 2.3248 2.32753 2.45482 2.46069 2.46406 2.46672 2.47049 2.61158 2.61595 2.61858 2.6208 2.80327 2.80687 2.80933 2.81149 2.81505 2.96674 2.97034 2.9736 2.97588 3.13956 3.14239 3.14482 3.1474 3.15011 3.28861 3.29176 3.29493 3.29794 3.30088 3.42145 3.42711 3.42951 3.43292 3.43622 3.5688 3.57232 3.57486 3.57786 3.74351 3.74588 3.74872 3.75095 3.75371 4.07699 4.07928 4.08168 4.08449 4.32579 4.32785 4.33002 4.33322 4.47991 4.48273 4.48597 4.48803 4.49214 4.60393 4.60855 4.61208 4.61581 4.79924 4.80183 4.80389 4.80605 4.80962 
0 
61 0.15527 0.15993 0.16495 0.31266 0.31748 0.49893 0.50266 0.50738 0.63185 0.63717 0.82092 0.82582 0.99295 0.99855 1.15892 1.16714 1.32404 1.33092 1.49094 1.4954 1.50029 1.65398 1.65883 1.6653 1.84757 1.85385 2.06055 2.06883 2.18678 2.19684 2.33291 2.33877 2.4718 2.47699 2.62692 2.63111 2.81756 2.82167 2.82736 2.98024 2.98518 3.15365 3.15911 3.30337 3.30998 3.4381 3.44445 3.58305 3.58851 3.75709 3.76222 4.0897 4.33853 4.3446 4.49369 4.49905 4.61807 4.62497 4.81249 4.81652 4.82169 
64 0.16607 0.16974 0.17616 0.32225 0.3257 0.50982 0.5132 0.64224 0.64641 0.83101 0.83449 0.8398 1.0021 1.00637 1.16747 1.17348 1.18013 1.33541 1.3396 1.50249 1.50692 1.66572 1.67007 1.67577 1.85699 1.86075 1.86675 2.06897 2.0736 2.19732 2.20584 2.34204 2.34618 2.35211 2.48392 2.48835 2.63676 2.64008 2.82774 2.83153 2.83734 2.99244 2.99759 3.16239 3.16685 3.31441 3.31805 3.44874 3.45305 3.59313 3.59854 3.76642 3.76999 4.09798 4.10226 4.34641 4.35062 4.50348 4.50686 4.63001 4.63534 4.82109 4.82446 4.82995 
37 0.14916 0.15481 0.30627 0.49295 0.49838 0.62585 0.81453 0.82031 0.98631 1.15255 1.31654 1.48448 1.49075 1.65253 1.8411 2.05437 2.18184 2.32655 2.46927 2.62126 2.81131 2.81748 2.97534 3.14687 3.15331 3.29642 3.43376 3.57704 3.74989 3.75572 4.08344 4.33209 4.48708 4.4934 4.6149 4.80592 4.81104 
3 1.86438 3.1712 4.82582 
6 0.50952 0.82888 1.85851 2.8277 4.34354 4.82328 
0 
20 0.17145 0.32692 0.51322 0.64728 0.83531 1.34007 1.50583 1.67088 1.86307 2.63892 2.83147 2.99741 3.16821 3.32007 3.45359 3.59768 3.7695 4.34974 4.50835 4.82383 
26 0.15874 0.31669 0.50253 0.63755 0.82341 0.99578 1.16335 1.32807 1.49395 1.6592 1.85219 2.06501 2.33913 2.47799 2.63121 2.82165 2.98605 3.15945 3.3077 3.44378 3.58879 3.76217 4.34182 4.49882 4.62916 4.81506 
69 0.1539 0.15871 0.31119 0.31537 0.31997 0.49784 0.5013 0.50486 0.63128 0.63549 0.81895 0.82306 0.82564 0.99107 0.99617 1.15749 1.16353 1.16799 1.32115 1.32658 1.3305 1.48864 1.49319 1.49629 1.65437 1.65875 1.84589 1.8511 1.85553 2.05926 2.06357 2.18529 2.19065 2.33142 2.33557 2.47185 2.47605 2.48168 2.62601 2.6295 2.81623 2.81996 2.82464 2.98041 2.98409 3.15191 3.15653 3.16068 3.30127 3.30667 3.3099 3.43698 3.44195 3.58211 3.5861 3.75475 3.75921 3.76257 4.0883 4.09289 4.33693 4.34461 4.49193 4.49655 4.61533 4.6231 4.62925 4.8108 4.81399 
6 0.52051 2.64565 3.32544 3.77645 4.51305 4.83058 
33 0.1678 0.32422 0.51111 0.645 0.83316 0.83857 1.00312 1.17228 1.1804 1.33691 1.5034 1.6675 1.8568 1.86266 2.07134 2.20119 2.34486 2.48519 2.6388 2.82884 2.99323 3.166 3.31672 3.45033 3.59434 3.76819 3.77769 4.09937 4.34751 4.50589 4.6343 4.82291 4.82852 
34 0.15959 0.31309 0.31839 0.50116 0.63339 0.64046 0.82493 0.99298 1.15896 1.1684 1.32767 1.49587 1.65913 1.84741 1.8549 2.06134 2.19122 2.33279 2.47662 2.62831 2.81973 2.98456 3.15369 3.15923 3.30743 3.4386 3.58524 3.75956 4.08988 4.33799 4.49693 4.62467 4.81254 4.81867 
57 0.15015 0.1548 0.30675 0.31124 0.493 0.49806 0.62572 0.63076 0.81611 0.82052 0.988 0.99574 1.15329 1.16286 1.31765 1.32542 1.48558 1.49073 1.64645 1.65475 1.84287 1.84767 2.05607 2.05991 2.18144 2.18946 2.3278 2.33179 2.46582 2.47252 2.62152 2.62624 2.81113 2.81638 2.97519 2.9816 3.14814 3.15289 3.29698 3.30486 3.42971 3.43576 3.4425 3.57691 3.58187 3.75132 3.75666 4.08504 4.08858 4.33393 4.33704 4.4884 4.49434 4.61238 4.62176 4.80707 4.81046 
98 0.15417 0.15781 0.16085 0.16503 0.31071 0.31363 0.31699 0.32033 0.49691 0.50137 0.50463 0.50827 0.6296 0.63356 0.63707 0.82006 0.82371 0.8264 0.83028 0.9919 0.99576 0.99913 1.15691 1.16081 1.16538 1.16941 1.32139 1.32627 1.32988 1.48961 1.4939 1.49697 1.50111 1.64961 1.65638 1.65945 1.66397 1.8467 1.84978 1.85377 2.05997 2.06347 2.06839 2.18496 2.19018 2.19512 2.33178 2.33483 2.3383 2.46728 2.47309 2.47675 2.48113 2.62462 2.6285 2.63121 2.81495 2.81913 2.8221 2.82619 2.97901 2.98402 2.98676 3.15205 3.15522 3.15847 3.16229 3.30085 3.30507 3.30882 3.31254 3.43261 3.43861 3.44308 3.44782 3.58077 3.58483 3.58823 3.75521 3.7591 3.76202 4.08898 4.09226 4.09706 4.33796 4.34097 4.34733 4.49241 4.49672 4.49949 4.6155 4.62191 4.62557 4.63211 4.81117 4.81411 4.81728 4.82126 
25 0.16765 0.32524 0.51043 0.64395 0.83442 1.00401 1.17531 1.50618 1.66947 1.8598 2.07001 2.19941 2.34366 2.48423 2.83249 2.99133 3.16689 3.31923 3.4538 3.5977 3.76997 4.09967 4.3463 4.50853 4.82421 
59 0.16661 0.17026 0.32257 0.3274 0.51084 0.5148 0.64294 0.64786 0.83194 0.83565 0.85802 1.00241 1.00732 1.16956 1.17702 1.33654 1.3433 1.50231 1.50602 1.66692 1.67426 1.85754 1.86225 1.88179 2.07037 2.07469 2.19664 2.20549 2.34284 2.34825 2.48414 2.48801 2.63717 2.64119 2.82889 2.83292 2.99156 2.9954 3.16409 3.16823 3.314 3.31925 3.44986 3.45393 3.59338 3.59812 3.76762 3.77209 4.0995 4.11627 4.34788 4.35625 4.50378 4.50809 4.63085 4.63566 4.82248 4.82601 4.8394 
41 0.16034 0.16457 0.31713 0.32194 0.50517 0.51003 0.63775 0.82488 0.82896 0.99587 1.00199 1.16307 1.17194 1.32984 1.49434 1.49885 1.66123 1.66773 1.85084 1.85685 2.06482 2.1949 2.33688 2.34433 2.47981 2.63333 2.82381 2.83046 2.98725 3.16019 3.31007 3.4456 3.58788 3.60238 3.76337 4.09362 4.34215 4.50056 4.62685 4.81758 4.82242 
89 0.17702 0.18016 0.18401 0.33326 0.3368 0.33997 0.3532 0.52098 0.52366 0.5269 0.53346 0.65414 0.65763 0.66222 0.84266 0.84599 0.84944 1.01336 1.0172 1.02107 1.1812 1.18531 1.18941 1.34532 1.34871 1.35248 1.51318 1.51637 1.52029 1.67811 1.68179 1.68688 1.86789 1.87171 1.87506 1.88194 2.081 2.08437 2.08968 2.20993 2.21434 2.35343 2.35717 2.36123 2.36843 2.4955 2.49886 2.50433 2.64803 2.65125 2.65735 2.83915 2.84207 2.84599 2.8551 3.00291 3.00609 3.01072 3.17494 3.17853 3.18148 3.18803 3.32514 3.32889 3.3323 3.45986 3.46388 3.46801 3.60483 3.6083 3.61266 3.77886 3.78197 3.7854 4.10977 4.11292 4.1172 4.35849 4.36135 4.36574 4.51506 4.5185 4.52235 4.64316 4.64842 4.83267 4.83533 4.83836 4.8425 
78 0.15304 0.15726 0.16232 0.30892 0.31229 0.3166 0.49546 0.50022 0.50434 0.62773 0.63259 0.63697 0.81861 0.82298 0.82589 0.99043 0.99459 1.00004 1.15531 1.16041 1.16727 1.32012 1.3253 1.33334 1.48832 1.49305 1.49623 1.64902 1.65619 1.65988 1.84521 1.8495 1.85424 2.05845 2.06223 2.18397 2.18972 2.33024 2.33369 2.34044 2.46604 2.4725 2.4761 2.62211 2.62685 2.63008 2.81374 2.81819 2.82297 2.97756 2.98283 3.15046 3.15406 3.15794 3.29947 3.3043 3.30901 3.43202 3.43769 3.44208 3.57933 3.58379 3.58994 3.75379 3.75836 3.76323 4.0874 4.09115 4.33629 4.34007 4.49075 4.49551 4.61459 4.62115 4.62939 4.80959 4.81292 4.81781 
54 0.15259 0.15751 0.31038 0.31581 0.4977 0.50215 0.63058 0.63598 0.81785 0.82233 0.82759 0.99057 0.99697 1.15712 1.32155 1.32765 1.4876 1.49251 1.49829 1.65535 1.66282 1.84531 1.85115 2.05875 2.06622 2.18735 2.3307 2.33653 2.47195 2.4778 2.62586 2.62997 2.81559 2.82 2.9799 2.98483 3.15121 3.15685 3.30091 3.30734 3.43645 3.44318 3.58123 3.58674 3.75437 3.7594 4.08768 4.33634 4.4915 4.49636 4.61863 4.62577 4.81032 4.81453 
32 0.15481 0.30999 0.49739 0.6304 0.82014 0.98973 1.15714 1.32189 1.49089 1.65492 1.84416 2.05745 2.1875 2.32982 2.47265 2.62537 2.81527 2.9797 3.15062 3.15861 3.30083 3.43625 3.58093 3.75321 3.759 4.08656 4.33505 4.49081 4.49722 4.62187 4.80926 4.81506 
31 0.16406 0.31968 0.32581 0.50966 0.64087 0.82795 0.83349 0.99964 1.16762 1.33304 1.49869 1.50436 1.66439 1.85459 2.06746 2.19684 2.33995 2.48184 2.63532 2.82628 2.99047 3.16146 3.31213 3.44755 3.59125 3.7648 4.09657 4.3452 4.50138 4.63056 4.82027 
84 0.14527 0.14956 0.15323 0.30147 0.3051 0.30907 0.48806 0.49272 0.49618 0.50115 0.62067 0.62509 0.6293 0.81081 0.81468 0.81822 0.82444 0.9832 0.987 0.9917 1.14767 1.15176 1.15744 1.31255 1.31756 1.32175 1.48066 1.48521 1.48893 1.64189 1.64847 1.6523 1.83793 1.84096 1.8453 2.05118 2.05455 2.1765 2.18237 2.18981 2.32279 2.32611 2.33056 2.45959 2.46508 2.46951 2.61529 2.61963 2.62306 2.80637 2.81078 2.8143 2.82056 2.97012 2.97507 2.97883 3.14293 3.14627 3.15041 3.29211 3.29658 3.30096 3.42491 3.43037 3.43519 3.572 3.57644 3.58096 3.74661 3.75077 3.7541 4.08008 4.08315 4.32906 4.33174 4.48332 4.48711 4.49063 4.60742 4.61418 4.61878 4.80223 4.80546 4.80855 
142 0.13728 0.14047 0.14316 0.14537 0.14821 0.29339 0.29682 0.29931 0.30168 0.30395 0.48019 0.48349 0.48619 0.48825 0.49057 0.4947 0.61148 0.61516 0.61814 0.62069 0.62288 0.62753 0.80265 0.80588 0.80866 0.81076 0.8132 0.81653 0.97545 0.97784 0.98066 0.98331 0.9866 1.1395 1.14317 1.14635 1.14934 1.15283 1.30444 1.30756 1.31121 1.31359 1.31646 1.47248 1.47596 1.47891 1.4811 1.48393 1.63368 1.63936 1.64248 1.64491 1.64888 1.83016 1.8324 1.83477 1.83725 1.83979 2.0434 2.04564 2.04801 2.05082 2.16857 2.17232 2.17595 2.17979 2.31504 2.31764 2.32003 2.32266 2.32592 2.45028 2.45568 2.45894 2.46152 2.46417 2.60698 2.61108 2.61374 2.6159 2.61896 2.79864 2.80206 2.80462 2.80667 2.80942 2.81316 2.96213 2.96554 2.96887 2.97093 2.97474 3.13496 3.13776 3.14008 3.14263 3.14466 3.14823 3.28406 3.28714 3.29029 3.29306 3.29548 3.41684 3.42217 3.42454 3.42731 3.42988 3.56419 3.56755 3.57016 3.57284 3.57632 3.7389 3.74133 3.74404 3.74621 3.74819 4.07236 4.07467 4.07693 4.07964 4.32119 4.32324 4.32529 4.32841 4.4753 4.47808 4.48123 4.48325 4.48578 4.59933 4.60339 4.60712 4.6102 4.61495 4.7946 4.79717 4.79917 4.80131 4.80392 4.99802 
38 0.15317 0.15821 0.31045 0.31716 0.49668 0.50158 0.63005 0.8183 0.82351 0.99054 1.1568 1.32074 1.33087 1.488 1.4935 1.65387 1.84537 2.0586 2.18594 2.33078 2.47075 2.47661 2.6251 2.81523 2.82163 2.97901 2.98459 3.15108 3.30056 3.30937 3.43645 3.58089 3.75404 4.08767 4.33636 4.49136 4.61881 4.81015 
0 
62 0.17486 0.17917 0.33032 0.33468 0.3447 0.51865 0.52297 0.65118 0.65528 0.84077 0.84524 1.01045 1.01577 1.03414 1.18038 1.18548 1.34359 1.34771 1.51112 1.51608 1.6753 1.68197 1.86568 1.86972 1.87742 2.07768 2.08269 2.20769 2.21772 2.3514 2.35628 2.36529 2.493 2.49838 2.64527 2.65024 2.83707 2.84141 3.00076 3.00623 3.17305 3.17673 3.18824 3.32386 3.32803 3.45746 3.46196 3.60182 3.60826 3.77558 3.78009 4.10617 4.1115 4.35498 4.3603 4.51298 4.51741 4.64211 4.65743 4.82995 4.83392 4.84049 
92 0.17669 0.17983 0.18431 0.33234 0.33586 0.33904 0.34632 0.52085 0.52382 0.52768 0.65257 0.65639 0.65986 0.84261 0.84534 0.84916 1.01222 1.01645 1.02105 1.18015 1.18508 1.18875 1.34629 1.34966 1.35597 1.51335 1.51628 1.52077 1.67722 1.68087 1.6859 1.86686 1.87059 1.87432 1.88086 2.07984 2.08361 2.08822 2.20846 2.21325 2.21933 2.3518 2.35615 2.36025 2.36708 2.49593 2.50018 2.5059 2.64796 2.65067 2.65622 2.83909 2.84226 2.84656 3.00298 3.00653 3.01176 3.17372 3.17758 3.18078 3.18666 3.32509 3.32835 3.33158 3.34679 3.45935 3.4631 3.46761 3.6039 3.60821 3.61336 3.7785 3.78142 3.78568 3.80399 4.10849 4.11194 4.11714 4.35758 4.36073 4.36701 4.51412 4.51721 4.52083 4.52859 4.64305 4.64757 4.65954 4.83162 4.83437 4.83796 4.84328 
4 0.32556 0.83656 1.00379 1.8626 
2 0.3306 3.77484 
57 0.15775 0.16151 0.31429 0.31848 0.50216 0.50547 0.63436 0.63881 0.82294 0.82691 0.83128 0.9946 0.99966 1.16075 1.16783 1.32578 1.33062 1.49315 1.49721 1.50193 1.65907 1.66468 1.84931 1.85428 2.06265 2.06981 2.18949 2.1988 2.33454 2.33946 2.47601 2.47991 2.62957 2.63288 2.82001 2.82326 2.82924 2.98363 2.98732 3.15526 3.15976 3.30501 3.31008 3.44015 3.4449 3.58573 3.5902 3.75882 3.7629 4.09181 4.34013 4.49591 4.49998 4.62118 4.62725 4.81417 4.81721 
80 0.14496 0.14912 0.15252 0.30148 0.30503 0.3088 0.48794 0.49255 0.49573 0.6206 0.62502 0.62885 0.81053 0.81429 0.8176 0.98293 0.98669 0.99098 1.14787 1.1519 1.15689 1.31258 1.31772 1.32148 1.48034 1.48477 1.48817 1.64168 1.64873 1.65287 1.83769 1.84084 1.84478 2.05094 2.05437 2.17653 2.18232 2.32263 2.32596 2.33015 2.45951 2.4651 2.46904 2.61546 2.61965 2.62284 2.80625 2.81065 2.81385 2.97016 2.97539 2.97903 3.14289 3.14627 3.14995 3.29204 3.29651 3.30045 3.42472 3.43017 3.43492 3.57192 3.57633 3.58037 3.74633 3.75052 3.75354 4.07985 4.08299 4.32879 4.33157 4.48324 4.48743 4.49042 4.60744 4.614 4.61895 4.802 4.80517 4.8082 
0 
28 0.16966 0.32627 0.51427 0.64781 0.83461 1.00715 1.17744 1.34047 1.50507 1.67639 1.86222 2.07581 2.20804 2.34883 2.48907 2.63948 2.83312 2.99585 3.16846 3.31856 3.45345 3.59911 3.77111 4.1076 4.35049 4.50767 4.63934 4.82587 
29 0.15865 0.3162 0.5017 0.63511 0.8238 0.99549 1.16419 1.32751 1.49422 1.65913 1.84985 2.06161 2.19188 2.33401 2.47626 2.62912 2.81987 2.98398 3.15686 3.30743 3.44175 3.58472 3.75945 4.09037 4.33822 4.49631 4.62606 4.81344 4.81947 
57 0.15269 0.15757 0.309 0.31408 0.49516 0.50026 0.62827 0.63376 0.81806 0.82298 0.82983 0.98963 0.99581 1.15533 1.16244 1.31957 1.32567 1.488 1.49309 1.65017 1.65632 1.84436 1.84967 2.05761 2.06245 2.18369 2.19076 2.32965 2.33492 2.46817 2.47431 2.62332 2.62823 2.81344 2.81853 2.97725 2.98292 3.14981 3.15532 3.29928 3.30561 3.43279 3.43777 3.57913 3.58449 3.75304 3.75848 4.08663 4.09146 4.33539 4.34057 4.49013 4.49564 4.61419 4.62282 4.809 4.81305 
27 0.1657 0.32191 0.50981 0.64265 0.83108 1.0029 1.17246 1.33466 1.50133 1.66631 1.85662 2.06937 2.34324 2.48543 2.63644 2.82713 2.99121 3.16401 3.31459 3.44913 3.59414 3.7672 4.09892 4.34566 4.50411 4.63275 4.82167 
97 0.17649 0.17951 0.18328 0.2063 0.33227 0.33573 0.33864 0.34447 0.52068 0.52364 0.52706 0.53456 0.65287 0.65658 0.66047 0.84239 0.84514 0.84873 0.85626 1.01333 1.0169 1.02118 1.03458 1.18091 1.18506 1.18873 1.34628 1.34979 1.35533 1.51286 1.51586 1.51983 1.6771 1.68088 1.68571 1.86721 1.87092 1.87418 1.88201 2.07969 2.08287 2.08733 2.21021 2.21562 2.35266 2.35587 2.36051 2.36628 2.49469 2.4982 2.50299 2.6472 2.65022 2.65581 2.83944 2.84248 2.84604 2.85737 3.00312 3.00619 3.01148 3.17386 3.17732 3.18055 3.18578 3.32502 3.3281 3.33132 3.34374 3.45871 3.46237 3.46576 3.47863 3.60422 3.60831 3.61344 3.77736 3.78048 3.78414 3.79022 4.10867 4.1118 4.11704 4.35704 4.36016 4.36511 4.51375 4.51724 4.52095 4.53401 4.64326 4.6474 4.65817 4.83241 4.83498 4.83822 4.84394 
70 0.15687 0.16086 0.16473 0.31432 0.31821 0.32187 0.50189 0.50521 0.50982 0.63436 0.63895 0.82247 0.82638 0.82942 0.99418 0.99875 1.00241 1.16061 1.16565 1.17132 1.32493 1.33043 1.49236 1.49627 1.49938 1.50383 1.65877 1.66226 1.66951 1.84907 1.85332 1.85758 2.06214 2.06585 2.19015 2.19462 2.33426 2.33846 2.34818 2.47562 2.47918 2.62926 2.6328 2.81977 2.82332 2.82849 2.98368 2.9872 3.15522 3.15992 3.1652 3.30527 3.31044 3.44042 3.44506 3.58502 3.58869 3.75866 3.76322 4.09114 4.09512 4.33964 4.34362 4.4954 4.49989 4.61985 4.62615 4.81382 4.8171 4.8214 
31 0.16716 0.32252 0.50927 0.64148 0.83368 1.00388 1.16835 1.33404 1.50388 1.66658 1.85804 2.07043 2.19833 2.34134 2.48335 2.63598 2.82889 2.99004 3.16231 3.16741 3.31352 3.31893 3.44922 3.59227 3.76606 3.77155 4.0986 4.34632 4.5042 4.6305 4.82177 
19 0.16394 0.32191 0.83208 1.00217 1.33635 1.5014 1.6638 1.85691 2.34282 2.48132 2.63426 2.82694 3.45059 3.59352 3.76528 4.09668 4.34557 4.5031 4.81926 
36 0.15644 0.31134 0.49965 0.63276 0.82086 0.82584 0.99137 1.15771 1.32137 1.49089 1.65613 1.84593 2.05912 2.18542 2.33138 2.47316 2.62675 2.81788 2.98011 2.98651 3.15209 3.15901 3.30138 3.30962 3.43766 3.44486 3.58182 3.75469 3.76135 4.08812 4.33684 4.49193 4.49931 4.61572 4.81079 4.8173 
111 0.14474 0.14852 0.15129 0.15432 0.30086 0.30426 0.30743 0.3102 0.48747 0.49147 0.49396 0.49657 0.50078 0.61983 0.62365 0.62655 0.6294 0.81008 0.81348 0.81665 0.81914 0.98268 0.98548 0.989 0.99307 1.14695 1.1507 1.15456 1.15828 1.31182 1.31537 1.3189 1.3221 1.47992 1.48383 1.48685 1.48986 1.64126 1.6476 1.65049 1.65388 1.83739 1.83991 1.84312 1.84641 2.05064 2.05324 2.05606 2.17593 2.18099 2.18432 2.32227 2.32507 2.32808 2.33165 2.45819 2.46373 2.46714 2.46985 2.47481 2.61446 2.61867 2.62162 2.62419 2.80584 2.80985 2.8125 2.81525 2.8202 2.9695 2.97363 2.97662 2.97995 3.14233 3.14537 3.14858 3.15106 3.29155 3.29503 3.29865 3.30147 3.42422 3.42991 3.43301 3.43602 3.57146 3.57533 3.57804 3.58128 3.74616 3.74935 3.75221 3.7545 4.07958 4.08217 4.08517 4.32854 4.33073 4.33374 4.48267 4.48565 4.48905 4.4916 4.60677 4.61241 4.61641 4.62055 4.80175 4.80457 4.80688 4.80969 
33 0.15105 0.30737 0.49335 0.62656 0.63502 0.81638 0.82412 0.98799 1.1535 1.31766 1.32647 1.4863 1.65212 1.84266 2.0559 2.1816 2.32796 2.4664 2.47368 2.62161 2.81157 2.9754 3.14809 3.29749 3.43378 3.57747 3.75135 3.75914 4.08495 4.33366 4.48835 4.61252 4.80726 
42 0.154 0.15921 0.30925 0.31734 0.4968 0.5021 0.62962 0.81897 0.82347 0.9893 1.15548 1.16497 1.32007 1.32742 1.48967 1.49477 1.65523 1.84383 1.85196 2.05709 2.18648 2.32933 2.47222 2.62455 2.81461 2.82068 2.97924 3.1501 3.15709 3.29955 3.30713 3.4367 3.58038 3.75303 3.75857 4.08617 4.33479 4.48995 4.49571 4.61726 4.8088 4.81425 
8 0.16458 0.32179 0.82825 1.001 1.3313 1.49833 1.66505 4.62981 
65 0.14388 0.14826 0.30019 0.30425 0.30885 0.4864 0.49081 0.49507 0.61946 0.62371 0.62963 0.80927 0.81378 0.81879 0.98096 0.98577 1.14661 1.15225 1.31087 1.31651 1.47912 1.48397 1.49061 1.64215 1.64801 1.8357 1.83979 2.04892 2.0527 2.17509 2.18156 2.32089 2.32471 2.45964 2.46558 2.61458 2.61886 2.80464 2.80907 2.81448 2.96862 2.97379 3.14112 3.14528 3.14917 3.29052 3.296 3.42544 3.43059 3.57038 3.57468 3.74432 3.74879 3.75223 4.07794 4.08165 4.32676 4.33014 4.48141 4.48619 4.60598 4.61406 4.80018 4.80339 4.80766 
29 0.1762 0.33181 0.51989 0.65141 0.84231 1.01556 1.18269 1.34656 1.51181 1.67934 1.86924 2.07692 2.21106 2.35407 2.49797 2.64437 2.83932 3.0001 3.17506 3.32513 3.45972 3.60997 3.77787 4.1062 4.12858 4.35686 4.51333 4.64382 4.83238 
32 0.17004 0.32657 0.51311 0.51845 0.64618 0.83567 0.84211 1.00629 1.1745 1.33887 1.50561 1.5118 1.66987 1.85982 2.07303 2.20028 2.34542 2.48783 2.64161 2.83117 2.99548 3.16826 3.31904 3.45303 3.59686 3.77258 4.10136 4.10827 4.34947 4.50825 4.63553 4.82489 
29 0.15667 0.3137 0.50012 0.63385 0.82181 0.82895 0.99414 1.16243 1.32591 1.49225 1.65781 1.8471 2.06062 2.19013 2.3335 2.47487 2.62828 2.8184 2.98332 3.15453 3.3056 3.4405 3.5842 3.75799 4.08906 4.33702 4.49533 4.62483 4.8122 
31 0.16389 0.31927 0.32493 0.50736 0.64024 0.83088 1.00054 1.16752 1.33283 1.50055 1.66427 1.8541 1.85993 2.06642 2.19675 2.33928 2.48115 2.63447 2.82519 2.98949 3.1622 3.31208 3.44586 3.58991 3.7655 4.09527 4.34418 4.50261 4.63075 4.81908 4.82469 
7 0.16608 0.3234 0.83016 1.00238 1.49972 1.85723 4.34972 
25 0.16386 0.32171 0.50743 0.64288 0.8301 1.16991 1.33414 1.85702 2.06645 2.1966 2.33897 2.4835 2.63366 2.82532 2.9889 3.16152 3.31244 3.44755 3.59065 3.76439 4.09516 4.34224 4.50089 4.62937 4.81796 
30 0.1612 0.1664 0.31784 0.32248 0.50676 0.63971 0.82715 0.99739 1.16943 1.33357 1.49761 1.66076 1.85143 1.8567 2.06575 2.19899 2.33771 2.48026 2.6327 2.8241 2.98794 3.16154 3.31263 3.44669 3.58837 3.76378 4.0946 4.34202 4.50085 4.81741 
57 0.17639 0.1813 0.3335 0.33724 0.51991 0.52418 0.65177 0.65592 0.84252 0.84692 1.01424 1.01991 1.18283 1.18802 1.34472 1.34915 1.51282 1.51738 1.67663 1.68392 1.86811 1.87216 1.89207 2.07918 2.08376 2.20998 2.35219 2.36066 2.49327 2.49868 2.6459 2.64947 2.83806 2.84348 3.00175 3.00703 3.17455 3.17801 3.32502 3.32899 3.45883 3.463 3.6033 3.6087 3.77821 3.78194 4.10791 4.11232 4.35617 4.36123 4.5137 4.51762 4.64236 4.65278 4.8311 4.83513 4.84171 
81 0.15478 0.15787 0.1609 0.16676 0.31175 0.3155 0.31904 0.49895 0.50176 0.50571 0.63178 0.63488 0.63889 0.8196 0.82272 0.82507 0.82853 0.9913 0.99512 0.99879 1.15785 1.16256 1.1678 1.32144 1.32643 1.33026 1.48905 1.49272 1.4952 1.49917 1.65564 1.65863 1.66448 1.84622 1.84976 1.85381 2.05943 2.06282 2.18588 2.19046 2.33184 2.33542 2.34093 2.47233 2.47577 2.48114 2.62672 2.6297 2.81699 2.82005 2.82543 2.98011 2.98399 2.9893 3.15251 3.15698 3.16061 3.30138 3.30579 3.30914 3.4378 3.44142 3.44743 3.58245 3.58538 3.59107 3.75487 3.75894 3.76184 4.08856 4.09188 4.3373 4.34007 4.49227 4.49648 4.49978 4.61645 4.62401 4.81124 4.8141 4.8184 
36 0.16795 0.17521 0.32474 0.33103 0.51275 0.64504 0.83437 1.0025 1.00787 1.17263 1.1781 1.33778 1.50438 1.6668 1.67347 1.86012 2.07205 2.19978 2.344 2.35175 2.48589 2.63925 2.83097 2.99408 3.16589 3.1714 3.31734 3.45039 3.59477 3.76961 4.10094 4.34919 4.50633 4.63516 4.8226 4.82814 
73 0.1621 0.16496 0.16952 0.31734 0.32102 0.32395 0.50579 0.50899 0.51598 0.63797 0.64159 0.8273 0.83032 0.83391 0.99726 1.00196 1.00582 1.16391 1.16935 1.17314 1.32806 1.33243 1.33672 1.49828 1.50117 1.50503 1.66214 1.66591 1.67149 1.85241 1.85634 1.86002 2.06596 2.07086 2.19457 2.19972 2.33785 2.34205 2.34743 2.4791 2.48253 2.49353 2.63287 2.63561 2.82333 2.82651 2.83181 2.98761 2.99023 3.15884 3.16276 3.16652 3.30969 3.31344 3.44395 3.44828 3.58814 3.59212 3.60037 3.76248 3.76602 3.77521 4.09443 4.09858 4.34291 4.3463 4.49885 4.50244 4.62502 4.63012 4.81736 4.81998 4.82458 
3 1.8474 4.33737 4.8131 
100 0.1467 0.15112 0.15391 0.15998 0.30295 0.30684 0.31011 0.31362 0.4894 0.4943 0.49711 0.50059 0.62225 0.62701 0.6305 0.81238 0.81646 0.81919 0.82321 0.98442 0.9884 0.99195 1.14918 1.15368 1.15789 1.16198 1.31387 1.31949 1.32276 1.48208 1.48699 1.48976 1.49411 1.64288 1.65038 1.65362 1.65905 1.83916 1.84209 1.84558 1.85026 2.05242 2.0556 2.05926 2.17782 2.1841 2.19032 2.32406 2.32738 2.33097 2.46034 2.4671 2.47022 2.47467 2.61676 2.62161 2.62429 2.80758 2.81237 2.81504 2.81927 2.97153 2.97711 2.97996 3.14438 3.14777 3.15137 3.15473 3.29345 3.29854 3.30185 3.30545 3.42585 3.43201 3.4359 3.43957 3.57332 3.57808 3.58171 3.74785 3.75218 3.75486 3.75969 4.08134 4.08418 4.08778 4.3303 4.33262 4.33708 4.48467 4.48916 4.49168 4.49844 4.60872 4.61537 4.61941 4.80346 4.80664 4.80931 4.813 
1 0.83495 
56 0.14723 0.15244 0.30342 0.30841 0.48962 0.49471 0.62269 0.62806 0.81267 0.81799 0.98439 0.99167 1.14998 1.1572 1.31429 1.32093 1.48243 1.48811 1.64605 1.65301 1.83913 1.84456 2.05235 2.05709 2.17823 2.18922 2.32422 2.32893 2.46373 2.47018 2.61808 2.62294 2.8078 2.81303 2.97188 2.97784 3.14449 3.14982 3.29381 3.30052 3.42936 3.43611 3.57356 3.57866 3.74774 3.75326 4.08133 4.086 4.33018 4.33438 4.48483 4.4905 4.6091 4.61938 4.8035 4.80719 
94 0.16091 0.16421 0.16738 0.31754 0.32078 0.32402 0.5025 0.50702 0.50988 0.51309 0.63623 0.63957 0.64281 0.6468 0.82624 0.82971 0.83233 0.83708 0.99749 1.00085 1.00533 1.16316 1.16704 1.17115 1.17525 1.32749 1.33233 1.33571 1.49572 1.49984 1.5031 1.66026 1.66359 1.66786 1.85223 1.85513 1.85884 2.06553 2.06867 2.07224 2.19083 2.19566 2.20025 2.33744 2.3404 2.34385 2.47727 2.48115 2.48428 2.63176 2.63467 2.63724 2.82045 2.82473 2.82728 2.83146 2.98516 2.98943 2.99191 3.15778 3.16129 3.16431 3.16772 3.30737 3.31169 3.31479 3.31842 3.44332 3.44664 3.44974 3.58702 3.5905 3.59408 3.60279 3.76094 3.7646 3.7674 3.77135 4.09448 4.09704 4.10069 4.34335 4.3458 4.35126 4.49817 4.50234 4.50473 4.62247 4.62744 4.63082 4.63649 4.8172 4.81975 4.82328 
61 0.15576 0.16029 0.31247 0.31705 0.49822 0.50286 0.50664 0.63235 0.63754 0.8216 0.82567 0.83034 0.99236 0.99813 1.15847 1.16438 1.32218 1.32794 1.49117 1.49561 1.50015 1.65507 1.65946 1.84716 1.85212 2.06039 2.06507 2.18672 2.1925 2.33249 2.33773 2.47196 2.47764 2.62661 2.6313 2.81568 2.8208 2.82581 2.97992 2.98532 3.15317 3.15827 3.16341 3.30191 3.30822 3.43851 3.44331 3.58155 3.58621 3.75591 3.76142 4.08955 4.09422 4.33834 4.34315 4.49272 4.49818 4.62089 4.62587 4.81212 4.81549 
48 0.16033 0.16347 0.31592 0.3198 0.50407 0.50812 0.63666 0.64254 0.82475 0.82827 0.99528 1.00019 1.1619 1.16849 1.32845 1.33253 1.4955 1.49861 1.6606 1.66538 1.85118 1.85655 2.06475 2.1925 2.33705 2.34224 2.47793 2.48421 2.63172 2.82236 2.82771 2.98663 3.15747 3.16192 3.30859 3.31219 3.44229 3.44877 3.58757 3.76151 3.76503 4.09326 4.34157 4.4997 4.50449 4.62677 4.81592 4.81923 
6 1.86407 2.07563 2.8359 3.7729 4.5093 4.83056 
65 0.18028 0.18488 0.33682 0.34068 0.35872 0.52304 0.52714 0.53456 0.65574 0.65997 0.66955 0.84618 0.85027 1.01768 1.02234 1.18456 1.19001 1.34859 1.35302 1.51603 1.52032 1.68048 1.68593 1.87142 1.87551 1.88696 2.08264 2.08677 2.21361 2.22395 2.35768 2.36364 2.49807 2.50291 2.65043 2.654 2.84193 2.84678 2.86101 3.00576 3.01069 3.1774 3.18113 3.18721 3.32806 3.33189 3.46219 3.46651 3.60775 3.61345 3.78104 3.78449 3.79346 4.11159 4.11586 4.36013 4.36481 4.51747 4.52086 4.52781 4.6464 4.65454 4.83529 4.83925 4.84532 
36 0.16488 0.32153 0.50829 0.64134 0.83082 1.00041 1.00588 1.16777 1.17543 1.3338 1.49939 1.5063 1.66543 1.85484 1.86076 2.06718 2.20776 2.34023 2.48288 2.63578 2.8265 2.83274 2.99061 3.16126 3.16799 3.31328 3.44859 3.59186 3.76556 3.77153 4.09629 4.34471 4.50324 4.63159 4.81957 4.82532 
55 0.16626 0.16949 0.32196 0.32576 0.51028 0.51371 0.64249 0.64633 0.83079 0.8346 1.00238 1.00707 1.16853 1.17368 1.33413 1.33847 1.50252 1.50696 1.66696 1.67171 1.85731 1.86136 2.06973 2.07334 2.1984 2.20553 2.34268 2.34672 2.48488 2.48853 2.63777 2.6407 2.8277 2.83172 2.99307 2.99788 3.16301 3.16714 3.31396 3.31842 3.44828 3.4534 3.59414 3.59843 3.76692 3.77039 4.09875 4.10216 4.34712 4.35114 4.50279 4.50696 4.63419 4.82246 4.82569 
0 
25 0.1652 0.32134 0.50834 0.64096 0.83084 1.00184 1.33503 1.50066 1.66472 1.8556 2.06853 2.34036 2.48274 2.63557 2.82657 2.99067 3.16313 3.31439 3.44762 3.59137 3.76595 4.09704 4.34533 4.50308 4.8198 
28 0.16418 0.32121 0.50805 0.64032 0.83133 0.99966 1.16753 1.33292 1.50069 1.6643 1.8543 2.06787 2.1962 2.33972 2.48229 2.63582 2.82607 2.99088 3.16351 3.31256 3.44736 3.59149 3.76673 4.09633 4.34428 4.50352 4.63094 4.81947 
46 0.16179 0.16837 0.318 0.3219 0.50524 0.51016 0.63783 0.64264 0.82748 0.83125 0.99776 1.0026 1.16484 1.17197 1.3303 1.49801 1.50223 1.66241 1.66827 1.85218 1.85637 2.06533 2.19516 2.33785 2.34607 2.47999 2.63301 2.82355 2.82913 2.98797 2.995 3.15953 3.16358 3.30974 3.31468 3.44502 3.58871 3.59445 3.76302 3.76895 4.09394 4.34209 4.50032 4.62795 4.81693 4.82134 
55 0.15873 0.16238 0.31489 0.31893 0.5023 0.50617 0.63465 0.63889 0.82289 0.82668 0.99433 0.99947 1.16147 1.16671 1.32723 1.33097 1.49349 1.4972 1.65892 1.66369 1.84926 1.85341 2.06224 2.06658 2.19132 2.33478 2.33875 2.47644 2.48109 2.62984 2.63305 2.82032 2.82454 2.98492 2.98923 3.15547 3.15948 3.30631 3.31035 3.44081 3.44523 3.58578 3.59024 3.75978 3.7631 4.09124 4.09574 4.33935 4.3438 4.49737 4.50077 4.62181 4.62655 4.8142 4.81772 
96 0.14999 0.15388 0.15715 0.30616 0.30949 0.31328 0.31742 0.49269 0.49679 0.49966 0.50326 0.62533 0.62914 0.63295 0.63819 0.81539 0.81884 0.82239 0.82642 0.98789 0.99076 0.99507 1.15227 1.15594 1.16099 1.16769 1.31709 1.3208 1.32496 1.32984 1.48522 1.48917 1.49263 1.49707 1.64631 1.65305 1.65606 1.8426 1.84514 1.84915 1.85421 2.05591 2.05853 2.06219 2.18114 2.18652 2.32747 2.33027 2.33387 2.46336 2.46905 2.47266 2.47694 2.61974 2.62387 2.62729 2.81099 2.81502 2.81812 2.8234 2.97476 2.97893 2.98242 3.1476 3.15065 3.15461 3.15845 3.29682 3.30039 3.30493 3.30874 3.42925 3.43528 3.43884 3.44352 3.57668 3.58049 3.58404 3.75135 3.75478 3.75813 4.08482 4.08739 4.09136 4.33388 4.33602 4.48792 4.49097 4.49479 4.61191 4.61805 4.62206 4.80694 4.80977 4.81232 4.81793 
21 0.16028 0.31757 0.63918 0.82596 0.99586 1.49685 1.66222 1.85072 2.06433 2.33675 2.6326 2.82531 2.98776 3.16202 3.3131 3.58798 3.76349 4.09289 4.34099 4.50073 4.81549 
56 0.14893 0.15449 0.30522 0.31041 0.49145 0.49697 0.6243 0.63053 0.81451 0.82024 0.98617 0.99304 1.1518 1.16135 1.31612 1.32388 1.48427 1.49056 1.6475 1.65325 1.84096 1.84629 2.05418 2.05927 2.18018 2.19085 2.32597 2.33095 2.46489 2.47099 2.61981 2.62528 2.80972 2.81538 2.97372 2.98011 3.14628 3.15195 3.29551 3.30324 3.43096 3.43653 3.57539 3.58115 3.74951 3.75528 4.08311 4.08803 4.33203 4.33662 4.48666 4.49256 4.61108 4.61995 4.80527 4.80921 
56 0.14938 0.15553 0.30586 0.31152 0.49194 0.49764 0.6245 0.63094 0.81524 0.8211 0.98693 0.99374 1.15236 1.16052 1.31666 1.32399 1.48482 1.49142 1.64677 1.65346 1.84177 1.84742 2.05494 2.05984 2.18052 2.18946 2.32672 2.33188 2.46518 2.47181 2.62038 2.62575 2.81011 2.81607 2.9742 2.98078 3.14702 3.15289 3.29608 3.30358 3.43271 3.4392 3.5759 3.58172 3.75023 3.75607 4.08391 4.0887 4.33285 4.33678 4.48734 4.49332 4.6115 4.62124 4.80601 4.80996 
24 0.15999 0.31606 0.50514 0.6374 0.82558 0.99729 1.33161 1.49582 1.66099 1.85155 2.06314 2.33651 2.47765 2.63082 2.98563 3.15893 3.30939 3.44438 3.58719 3.76145 4.09209 4.34036 4.49837 4.81542 
28 0.15844 0.31298 0.50105 0.63376 0.82243 0.9946 1.16192 1.32648 1.49423 1.65856 1.84773 2.06163 2.19087 2.33332 2.4761 2.62842 2.81887 2.98401 3.15375 3.30502 3.4393 3.58467 3.75759 4.0899 4.33843 4.49457 4.62662 4.81278 
3 1.00728 1.50463 2.34729 
64 0.17258 0.17631 0.32923 0.3326 0.33922 0.51571 0.5195 0.52529 0.64813 0.65256 0.83898 0.84288 1.01027 1.01416 1.17764 1.18213 1.34072 1.3455 1.50891 1.51306 1.67212 1.67684 1.86229 1.86728 1.87253 2.07536 2.08041 2.20458 2.21257 2.34745 2.35171 2.35683 2.4898 2.49482 2.64297 2.64721 2.83438 2.83839 2.8445 2.9979 3.0025 3.17105 3.17488 3.32147 3.32524 3.45586 3.45999 3.59858 3.60367 3.61755 3.77349 3.77682 3.78253 4.10366 4.1074 4.35212 4.3567 4.51064 4.51458 4.63974 4.64665 4.82722 4.83123 4.83541 
86 0.16821 0.17119 0.17533 0.32426 0.32749 0.3309 0.51148 0.51449 0.51768 0.6444 0.6478 0.65395 0.83391 0.83658 0.84067 1.00391 1.00803 1.012 1.1712 1.17604 1.18 1.33607 1.33985 1.34371 1.50437 1.50749 1.51175 1.6678 1.67147 1.67592 1.85835 1.86203 1.86552 1.8738 2.07159 2.07499 2.08643 2.20059 2.20622 2.34403 2.34726 2.35144 2.3577 2.48609 2.48938 2.49415 2.63888 2.64177 2.65013 2.82974 2.83271 2.83627 2.99459 2.99835 3.00716 3.16469 3.16835 3.17108 3.17778 3.31579 3.31931 3.32285 3.44999 3.45385 3.45773 3.59553 3.59914 3.60406 3.7696 3.77235 3.77888 4.10019 4.10367 4.10978 4.34846 4.35136 4.35605 4.50679 4.50946 4.51592 4.63541 4.64122 4.82293 4.82562 4.82884 4.83394 
73 0.16472 0.16847 0.17256 0.32102 0.32493 0.32826 0.50805 0.5113 0.51458 0.64032 0.64454 0.64751 0.8303 0.83408 0.8379 1.00122 1.00595 1.00996 1.16815 1.1729 1.17713 1.33184 1.33689 1.34098 1.50094 1.50441 1.50887 1.66592 1.66903 1.6752 1.85602 1.86002 1.86341 2.06955 2.07285 2.19596 2.20071 2.34152 2.3453 2.35174 2.48322 2.4866 2.63622 2.63943 2.82667 2.83011 2.83448 2.98981 2.99397 3.16238 3.16638 3.17002 3.31227 3.31692 3.32052 3.44766 3.45194 3.59238 3.59612 3.76461 3.76915 3.77168 4.09887 4.10215 4.34721 4.3506 4.50192 4.50638 4.63081 4.63561 4.82074 4.8236 4.8272 
60 0.15706 0.16076 0.31225 0.31677 0.5005 0.5039 0.63195 0.63662 0.8217 0.82597 0.9927 0.99771 1.15894 1.1642 1.3237 1.32854 1.49262 1.49656 1.65565 1.65999 1.84703 1.8513 2.06023 2.06413 2.18912 2.19655 2.3324 2.33652 2.47256 2.47729 2.62695 2.63066 2.81798 2.8218 2.98193 2.98584 3.15319 3.15805 3.16249 3.30296 3.30829 3.31269 3.43821 3.44267 3.58299 3.58773 3.75644 3.76091 3.76474 4.08914 4.09325 4.3379 4.34205 4.49322 4.49791 4.50287 4.62043 4.62675 4.81199 4.81578 
59 0.14808 0.15298 0.3043 0.30889 0.49072 0.49608 0.50082 0.62385 0.62898 0.81374 0.81832 0.8223 0.98581 0.99198 1.15074 1.15976 1.31538 1.32313 1.48349 1.48879 1.49419 1.64455 1.65279 1.84056 1.84509 2.05383 2.05812 2.17924 2.32541 2.32966 2.46332 2.47086 2.61847 2.62343 2.80893 2.81451 2.97292 2.97964 3.1457 3.15028 3.15501 3.29483 3.30313 3.42759 3.43379 3.57466 3.57992 3.7492 3.75503 4.08272 4.08678 4.33176 4.33528 4.48602 4.49187 4.6101 4.61982 4.80479 4.80853 
0 
114 0.14965 0.15348 0.15633 0.15978 0.30584 0.30928 0.31262 0.31568 0.49246 0.49647 0.49916 0.50179 0.50762 0.62465 0.62858 0.63161 0.63432 0.81495 0.81843 0.82156 0.82389 0.82786 0.98771 0.9905 0.99416 0.99749 1.15191 1.15577 1.15975 1.16355 1.31672 1.32047 1.32402 1.32717 1.48477 1.48874 1.49175 1.49449 1.50005 1.64629 1.65276 1.65568 1.65923 1.66493 1.84252 1.84512 1.84883 1.85208 2.05581 2.05853 2.06146 2.18091 2.18624 2.1898 2.32738 2.33019 2.33333 2.33742 2.46296 2.46881 2.47229 2.47489 2.48062 2.61942 2.62366 2.6268 2.62947 2.81087 2.81484 2.81773 2.82073 2.82503 2.97447 2.97869 2.98177 2.98547 3.14741 3.15048 3.15406 3.15657 3.29654 3.30013 3.30401 3.30705 3.42928 3.43522 3.43835 3.44156 3.57652 3.58035 3.58324 3.58665 3.75125 3.7546 3.75753 3.75983 4.08472 4.08739 4.09084 4.33374 4.33596 4.3395 4.48764 4.49068 4.49425 4.49688 4.61175 4.6176 4.62176 4.62607 4.80684 4.80981 4.81216 4.81555 
64 0.15301 0.15733 0.3092 0.31433 0.49518 0.50004 0.50503 0.62837 0.63271 0.63903 0.81842 0.82353 0.98999 0.99604 1.1556 1.1628 1.31972 1.32623 1.48813 1.49335 1.64865 1.65569 1.66418 1.84471 1.84998 1.85452 2.05797 2.06211 2.18323 2.19013 2.32975 2.33399 2.46827 2.47325 2.48006 2.62414 2.62802 2.81299 2.81814 2.82415 2.97747 2.98281 3.15021 3.156 3.29942 3.30685 3.43186 3.43709 3.44311 3.57912 3.58369 3.75331 3.75888 4.08693 4.09098 4.33582 4.33932 4.49046 4.49599 4.61412 4.62306 4.80912 4.8127 4.81776 
3 0.1654 0.3221 3.76806 
19 0.31957 0.50539 0.63912 0.82914 1.00294 1.17077 1.33213 1.50164 1.85609 2.06758 2.82361 3.15987 3.31242 3.4457 3.76332 4.09583 4.34463 4.50142 4.81897 
42 0.16992 0.32266 0.32852 0.51 0.51758 0.64281 0.8347 0.83962 1.00225 1.0104 1.16791 1.17794 1.33354 1.34742 1.50433 1.51124 1.66793 1.6746 1.85747 1.86322 2.07621 2.1992 2.34268 2.34811 2.35713 2.48985 2.64768 2.83208 2.99914 3.16338 3.1711 3.3136 3.32177 3.44811 3.60294 3.76681 3.77442 4.10611 4.35174 4.50297 4.51343 4.82613 
41 0.16955 0.32623 0.33118 0.51237 0.51699 0.64476 0.64908 0.83604 1.00758 1.17306 1.17933 1.33726 1.34222 1.5063 1.66952 1.86236 2.0717 2.20266 2.34481 2.35403 2.48658 2.63934 2.83069 2.83798 2.99411 2.99909 3.16595 3.16983 3.31733 3.32192 3.45033 3.4548 3.59535 3.59986 3.77042 4.10014 4.10466 4.34909 4.50686 4.63533 4.82409 
15 0.17391 0.33053 0.52011 0.83857 1.01558 1.50738 1.67366 1.86654 2.34804 2.83791 3.17134 3.7759 4.11139 4.3503 4.82827 
30 0.16563 0.32268 0.50977 0.64389 0.83113 0.99915 1.00594 1.17372 1.33626 1.50067 1.50629 1.66679 1.85987 2.0687 2.20141 2.34115 2.4832 2.63588 2.82669 2.99093 3.16454 3.31562 3.4495 3.59391 3.76715 4.09844 4.35119 4.50386 4.63603 4.8208 
0 
66 0.16209 0.16482 0.1694 0.31874 0.32178 0.3254 0.5063 0.50933 0.63917 0.64325 0.82767 0.8308 0.83514 0.99806 1.00212 1.00705 1.16456 1.17043 1.33131 1.33604 1.49838 1.50125 1.50532 1.66257 1.66542 1.67179 1.85293 1.85643 1.86035 2.06611 2.06945 2.19522 2.20641 2.33833 2.34213 2.34826 2.48046 2.48425 2.63377 2.63693 2.82462 2.82749 2.83223 2.9885 2.99152 3.15985 3.16344 3.31066 3.31452 3.44629 3.45092 3.58985 3.59382 3.76333 3.76669 4.09493 4.09853 4.34343 4.34654 4.50046 4.5037 4.62707 4.63168 4.81814 4.82064 4.82481 
116 0.17552 0.17864 0.18186 0.18683 0.3312 0.33487 0.33778 0.34223 0.51939 0.52222 0.52506 0.52907 0.65246 0.65551 0.65861 0.66504 0.84087 0.84409 0.84682 0.85017 1.01138 1.01554 1.01941 1.02532 1.17757 1.18202 1.18546 1.18866 1.34286 1.34623 1.34934 1.35347 1.51169 1.51456 1.51787 1.52393 1.67628 1.67955 1.68387 1.69538 1.86592 1.86983 1.87283 1.87619 1.8834 2.07923 2.08212 2.08531 2.09426 2.20629 2.21034 2.21525 2.35179 2.35523 2.35901 2.36416 2.4936 2.49636 2.49973 2.50429 2.64657 2.64948 2.65325 2.66183 2.83689 2.83987 2.84316 2.84641 2.86039 3.00139 3.00412 3.00756 3.01408 3.17266 3.17628 3.17882 3.18239 3.19866 3.3231 3.32649 3.32913 3.33333 3.45764 3.46124 3.46397 3.46875 3.60247 3.60543 3.60863 3.61396 3.77637 3.77947 3.78197 3.78617 3.79523 4.10797 4.11084 4.11439 4.12398 4.35664 4.35911 4.36245 4.3706 4.51315 4.51634 4.51926 4.52393 4.63982 4.64383 4.64762 4.65503 4.83095 4.83389 4.8366 4.8395 4.84558 
72 0.17002 0.17379 0.18007 0.32463 0.329 0.33325 0.5135 0.51709 0.52315 0.64617 0.64937 0.65477 0.8356 0.83868 0.84231 1.00383 1.00886 1.01333 1.17303 1.17801 1.18529 1.339 1.34312 1.50512 1.50879 1.51329 1.66994 1.6747 1.85963 1.86374 1.86709 2.07341 2.07712 2.20232 2.20813 2.34526 2.34915 2.3563 2.48825 2.49242 2.64138 2.64493 2.83161 2.83563 2.83973 2.99562 2.99935 3.16579 3.17011 3.17403 3.31804 3.32164 3.45259 3.45669 3.59679 3.60124 3.60785 3.77173 3.77459 3.78064 4.10206 4.10571 4.34995 4.35385 4.36496 4.50844 4.51193 4.63571 4.64131 4.82434 4.82795 4.83122 
27 0.1748 0.32983 0.51571 0.64835 0.83736 1.01295 1.34263 1.51014 1.67734 1.86674 2.07522 2.20796 2.35226 2.49109 2.64166 2.83743 2.99698 3.17018 3.32112 3.45653 3.59931 3.77259 4.10409 4.35103 4.50974 4.63971 4.82782 
92 0.15186 0.15598 0.15909 0.30839 0.31168 0.31509 0.31869 0.49469 0.49907 0.50183 0.50555 0.62751 0.63164 0.63536 0.81749 0.82103 0.824 0.82836 0.98972 0.99336 0.99752 1.15488 1.15872 1.16413 1.31919 1.32426 1.3277 1.48717 1.49134 1.49436 1.49813 1.64856 1.6551 1.65811 1.66335 1.84449 1.84741 1.85155 2.05778 2.06089 2.06549 2.18305 2.18869 2.19697 2.32945 2.33252 2.33678 2.46703 2.47211 2.47549 2.48047 2.62266 2.62646 2.62944 2.8129 2.81707 2.81986 2.8248 2.97687 2.98174 2.9846 3.14974 3.15289 3.15654 3.16054 3.29882 3.30323 3.30695 3.43166 3.43681 3.44093 3.44526 3.57866 3.58274 3.58655 3.75309 3.75727 3.76004 4.08671 4.08949 4.09485 4.33565 4.33816 4.48999 4.49399 4.49673 4.61399 4.62027 4.62447 4.80884 4.81184 4.81459 
51 0.15596 0.16017 0.31152 0.3167 0.49827 0.50244 0.63152 0.63651 0.82091 0.82535 0.99148 0.99864 1.15753 1.16738 1.32151 1.32805 1.49179 1.49619 1.65621 1.66155 1.84616 1.8528 2.05923 2.1869 2.33162 2.4726 2.47685 2.62635 2.63047 2.81664 2.82092 2.98008 2.98501 3.15219 3.15764 3.30154 3.30842 3.43811 3.44543 3.58191 3.58799 3.75518 3.76061 4.08831 4.33697 4.49239 4.49781 4.61924 4.62681 4.81128 4.81513 
25 0.16724 0.3262 0.5098 0.64307 0.8356 1.01085 1.33649 1.50615 1.86072 2.06828 2.20607 2.34266 2.63662 2.82868 2.99185 3.16668 3.31619 3.45002 3.59383 3.76841 4.09702 4.34502 4.50531 4.63566 4.82114 
80 0.14689 0.15107 0.15462 0.30366 0.30774 0.31143 0.48995 0.49435 0.49778 0.62271 0.62718 0.63113 0.81247 0.81673 0.81987 0.98455 0.98888 0.99368 1.15011 1.15522 1.16108 1.31446 1.31984 1.32438 1.48224 1.48695 1.49053 1.64503 1.65072 1.65487 1.83928 1.84318 1.84724 2.05252 2.05619 2.17862 2.18417 2.32442 2.3281 2.33264 2.46271 2.46821 2.47196 2.61806 2.62233 2.62619 2.8082 2.81251 2.81609 2.97215 2.97721 2.98224 3.14465 3.14874 3.15209 3.294 3.29909 3.30297 3.42883 3.43329 3.4373 3.5739 3.5782 3.58275 3.7479 3.75228 3.75541 4.08151 4.08506 4.33036 4.33357 4.485 4.48968 4.49339 4.60951 4.61657 4.6216 4.80383 4.80694 4.81039 
1 0.82544 
45 0.15289 0.1577 0.30989 0.31629 0.49628 0.50111 0.63005 0.63584 0.81812 0.8233 0.98963 0.9963 1.15612 1.31975 1.32632 1.48798 1.49321 1.65573 1.84462 1.8516 2.05775 2.18542 2.33004 2.47328 2.62502 2.62904 2.81491 2.81973 2.97802 2.98327 3.15048 3.15673 3.29984 3.30649 3.43676 3.58051 3.75325 3.75903 4.08685 4.33556 4.49049 4.49609 4.61584 4.80944 4.81515 
36 0.17062 0.17696 0.3268 0.33148 0.51431 0.64774 0.8357 0.84107 1.00822 1.17927 1.33945 1.50691 1.67029 1.86236 1.86813 2.07606 2.20565 2.34738 2.35805 2.49014 2.64048 2.83228 2.83781 2.99611 3.16962 3.32009 3.45367 3.59786 3.60676 3.77236 4.10355 4.35106 4.50849 4.63763 4.82562 4.83169 
40 0.17482 0.18227 0.3308 0.33505 0.51827 0.52426 0.65148 0.84048 0.84658 1.01096 1.01656 1.18046 1.34412 1.51066 1.51703 1.67512 1.86449 1.8702 2.07844 2.20794 2.35091 2.35995 2.49352 2.64584 2.8365 2.84294 3.0008 3.17322 3.17997 3.32421 3.45793 3.60236 3.7768 4.10666 4.35454 4.36106 4.51359 4.64296 4.82965 4.83473 
8 0.16666 0.3238 0.83153 1.0044 1.50276 1.6674 1.85918 4.82276 
75 0.16298 0.16585 0.17023 0.31828 0.32184 0.32538 0.50667 0.5102 0.51387 0.63921 0.64286 0.82843 0.83115 0.83521 0.9989 1.00282 1.00805 1.16454 1.16985 1.17422 1.33166 1.33557 1.49891 1.5016 1.50603 1.66284 1.6661 1.67108 1.85293 1.85665 1.86057 2.06613 2.07007 2.1953 2.20144 2.3383 2.34202 2.34627 2.35147 2.48061 2.48408 2.49082 2.63394 2.63702 2.82436 2.82754 2.83144 2.98917 2.99266 3.16003 3.16379 3.16769 3.31054 3.31449 3.31872 3.44457 3.44875 3.45575 3.58949 3.59329 3.5988 3.76395 3.76714 3.77415 4.09512 4.09948 4.34363 4.34843 4.50092 4.50417 4.62943 4.63494 4.81819 4.82185 4.82531 
2 0.82173 1.49263 
76 0.16962 0.17278 0.18056 0.32518 0.32901 0.33456 0.51328 0.51676 0.52171 0.6459 0.64987 0.65954 0.83575 0.83854 0.84329 1.006 1.01023 1.01742 1.17303 1.17746 1.18174 1.3389 1.34335 1.50457 1.50806 1.51275 1.66974 1.67352 1.68031 1.85995 1.8639 1.86787 2.07298 2.07695 2.20276 2.20952 2.34562 2.34921 2.35359 2.36314 2.48824 2.49221 2.50455 2.64116 2.64428 2.83144 2.83513 2.83979 2.99627 3.00048 3.16673 3.17062 3.17564 3.31786 3.32165 3.32997 3.45213 3.45643 3.59715 3.60099 3.6085 3.76999 3.77373 3.77871 4.10229 4.10683 4.3505 4.35435 4.50837 4.51142 4.51863 4.63437 4.63948 4.82478 4.82753 4.83154 
0 
78 0.16921 0.173 0.32512 0.32855 0.33373 0.51114 0.51422 0.51765 0.64384 0.6472 0.65138 0.83497 0.83831 1.00418 1.00909 1.01661 1.17136 1.17626 1.18171 1.3368 1.34056 1.34739 1.50509 1.50905 1.66883 1.67341 1.68211 1.85841 1.86318 1.86682 2.07161 2.07472 2.08274 2.1998 2.2045 2.34394 2.34715 2.35168 2.36055 2.48568 2.48841 2.49406 2.63852 2.64112 2.6482 2.82908 2.83224 2.8365 2.99385 2.99679 3.00295 3.16453 3.16841 3.17194 3.31543 3.31914 3.32279 3.44951 3.45341 3.45756 3.59461 3.59852 3.60354 3.76847 3.77179 3.7755 4.10038 4.10379 4.34905 4.35316 4.50523 4.50808 4.51218 4.63369 4.63744 4.82295 4.82556 4.82941 
84 0.14627 0.15061 0.15373 0.30238 0.30623 0.31003 0.48903 0.49384 0.49678 0.62116 0.6258 0.62951 0.81167 0.81553 0.81873 0.82297 0.98423 0.98767 0.99273 1.14841 1.1527 1.15799 1.31343 1.31848 1.32229 1.48151 1.48603 1.48908 1.49446 1.64248 1.65001 1.65371 1.83894 1.84188 1.84629 2.0522 2.0554 2.17747 2.18365 2.32381 2.32714 2.33161 2.45921 2.46627 2.47 2.47576 2.61578 2.62086 2.62398 2.80738 2.81192 2.81502 2.97104 2.97622 2.97928 3.14389 3.14739 3.15172 3.29308 3.29748 3.30186 3.3061 3.42549 3.43184 3.43606 3.57301 3.57756 3.58159 3.74769 3.7516 3.75511 4.08112 4.08413 4.33011 4.33259 4.48427 4.48796 4.49151 4.60833 4.61492 4.61977 4.80326 4.80648 4.80953 
68 0.16567 0.17031 0.17398 0.32268 0.32677 0.32945 0.51253 0.51596 0.64672 0.65112 0.83066 0.83567 0.83908 1.00238 1.00758 1.01121 1.17193 1.17715 1.33303 1.33889 1.34247 1.50045 1.50556 1.50913 1.66797 1.67151 1.67773 1.85721 1.86162 1.86511 2.07317 2.07684 2.20201 2.20861 2.3443 2.34785 2.3566 2.48724 2.49156 2.64066 2.64595 2.83008 2.83277 2.83704 2.99532 2.99955 3.16521 3.16966 3.31485 3.31958 3.3238 3.45185 3.45525 3.59581 3.59976 3.77109 3.77398 4.10165 4.10493 4.34883 4.3522 4.50814 4.51366 4.62909 4.63646 4.82377 4.8267 4.83043 
38 0.15921 0.1648 0.31502 0.32155 0.5037 0.63601 0.82502 0.82874 0.99551 1.00152 1.1631 1.32854 1.49501 1.49902 1.66036 1.84984 1.85687 2.06329 2.19144 2.33552 2.4772 2.63048 2.82105 2.82878 2.98607 3.15686 3.16221 3.30737 3.44212 3.44879 3.58714 3.75973 3.76553 4.09214 4.34053 4.49655 4.62688 4.81454 
59 0.15107 0.15612 0.30742 0.31218 0.4931 0.49841 0.50257 0.62608 0.63114 0.81647 0.82156 0.98787 0.99339 1.15372 1.16075 1.31762 1.32407 1.48609 1.49175 1.64657 1.65387 1.84265 1.84739 2.05587 2.05967 2.18155 2.18887 2.32792 2.33218 2.46631 2.47218 2.62177 2.62645 2.81112 2.81671 2.97531 2.98143 3.1481 3.1531 3.29719 3.30383 3.42987 3.43538 3.44016 3.57711 3.58236 3.75111 3.75633 3.75939 4.08494 4.0886 4.33374 4.33734 4.48831 4.49366 4.6123 4.62119 4.80715 4.81048 
25 0.16089 0.31835 0.50586 0.63892 0.82466 0.99738 1.16844 1.33126 1.49475 1.66263 1.85148 2.33749 2.48177 2.6319 2.82502 3.15912 3.31013 3.44511 3.58918 3.76195 4.09265 4.34117 4.49906 4.62752 4.81512 
84 0.16452 0.16775 0.17354 0.31973 0.32346 0.32624 0.50809 0.51141 0.51505 0.6396 0.64306 0.64625 0.82836 0.83215 0.83517 0.99905 1.00372 1.00782 1.16527 1.17178 1.17598 1.32907 1.33442 1.33813 1.49868 1.5023 1.50598 1.66461 1.66805 1.67344 1.85424 1.85812 1.86182 2.0674 2.0709 2.07902 2.19337 2.19846 2.20482 2.33962 2.34335 2.34678 2.48192 2.48542 2.49087 2.63566 2.63858 2.82578 2.82888 2.83271 2.99057 2.99375 3.00083 3.16095 3.16517 3.16827 3.30946 3.31469 3.31754 3.44578 3.45051 3.4548 3.59006 3.59419 3.59738 3.76305 3.76745 3.77004 3.77611 4.09643 4.0999 4.10768 4.34517 4.34815 4.35364 4.50037 4.50481 4.50799 4.62481 4.63221 4.63685 4.82027 4.82301 4.82671 
28 0.15062 0.30689 0.49326 0.62678 0.81597 0.98708 1.15333 1.3173 1.48637 1.65237 1.84177 2.05491 2.18195 2.32711 2.46861 2.622 2.81151 2.97542 3.14758 3.29724 3.4335 3.57722 3.75059 4.08396 4.33266 4.48781 4.6151 4.80651 
0 
73 0.16582 0.16982 0.17519 0.32217 0.32637 0.3309 0.51078 0.51464 0.5196 0.64327 0.64798 0.6557 0.83092 0.83522 0.84005 1.00264 1.00742 1.01629 1.17041 1.17641 1.33498 1.33925 1.34715 1.50133 1.50552 1.51091 1.66661 1.67056 1.67724 1.8573 1.86162 1.8657 2.07086 2.07513 2.19919 2.20646 2.34289 2.34762 2.35426 2.48542 2.48925 2.63825 2.64181 2.82813 2.83182 2.83651 2.9928 2.99684 3.16365 3.16838 3.17376 3.31425 3.3189 3.44879 3.45366 3.59453 3.59927 3.60726 3.76694 3.77117 3.77658 4.0999 4.10475 4.34823 4.35349 4.50374 4.50816 4.51677 4.63395 4.64099 4.82198 4.82557 4.82992 
30 0.16894 0.32223 0.32965 0.51138 0.64469 0.83442 1.00631 1.17237 1.33649 1.50509 1.6681 1.85782 1.86375 2.07299 2.20122 2.34444 2.48618 2.63931 2.8296 2.99449 3.16703 3.31733 3.45204 3.59514 3.76911 4.10024 4.34909 4.50654 4.63553 4.82328 
19 0.16499 0.322 0.51022 0.82983 1.17175 1.33611 1.66683 1.85663 2.06674 2.1999 2.34136 2.48229 2.82829 3.16542 3.31558 3.44869 3.76888 4.09644 4.34406 
0 
28 0.16679 0.32416 0.50925 0.64175 0.83235 1.00428 1.17195 1.33547 1.50272 1.66592 1.85775 2.0687 2.19775 2.34073 2.48424 2.63614 2.82702 2.99074 3.16497 3.3154 3.44877 3.59201 3.76708 4.09668 4.34516 4.50376 4.63219 4.82034 
1 4.34626 
74 0.17381 0.17742 0.1829 0.33011 0.33343 0.33917 0.51726 0.52081 0.5263 0.64978 0.65377 0.66107 0.83993 0.84331 0.84796 1.01093 1.01525 1.02399 1.17838 1.18384 1.34252 1.3472 1.51041 1.51426 1.53435 1.67386 1.67937 1.86397 1.86854 1.87302 2.07641 2.08018 2.09761 2.20667 2.21389 2.35011 2.35414 2.36152 2.49145 2.49579 2.51047 2.64408 2.64733 2.8356 2.84016 2.84683 2.99968 3.00429 3.1715 3.17483 3.1791 3.32316 3.32729 3.45668 3.46086 3.60065 3.60498 3.61139 3.77484 3.77782 3.78445 4.10585 4.10935 4.11746 4.35379 4.35776 4.36757 4.51216 4.51596 4.63991 4.64604 4.82948 4.83314 4.83769 
41 0.16825 0.32235 0.33586 0.51044 0.51671 0.64361 0.83147 0.83645 1.00244 1.01426 1.17266 1.33693 1.50313 1.66794 1.85747 1.86465 2.07007 2.20061 2.34208 2.34879 2.48485 2.63876 2.82954 2.83905 2.99365 3.16299 3.17121 3.31473 3.32139 3.4482 3.45954 3.59471 3.76769 3.77287 4.09918 4.34752 4.50487 4.51067 4.63169 4.82204 4.82801 
117 0.14166 0.14535 0.14812 0.15091 0.29776 0.30119 0.30431 0.30706 0.4844 0.48821 0.49083 0.49344 0.49715 0.61667 0.62045 0.62335 0.62626 0.63112 0.80699 0.81037 0.81352 0.81591 0.8207 0.97963 0.98234 0.98593 0.98937 1.14386 1.14762 1.15154 1.15538 1.30873 1.31219 1.31588 1.31916 1.47682 1.48064 1.48376 1.48656 1.63816 1.64433 1.64748 1.65102 1.83433 1.83679 1.83992 1.84293 2.04758 2.05009 2.05278 2.05839 2.17285 2.17748 2.18106 2.31921 2.32198 2.32489 2.32817 2.45501 2.46055 2.46404 2.46687 2.47148 2.61135 2.61559 2.61852 2.62109 2.80278 2.80663 2.80941 2.81213 2.81616 2.96641 2.97035 2.97354 2.97707 3.13926 3.14226 3.14538 3.14784 3.15196 3.28847 3.29187 3.2956 3.29841 3.42113 3.42677 3.42989 3.43311 3.5684 3.57214 3.57493 3.57825 3.74311 3.74612 3.74907 3.75136 4.07653 4.07906 4.08191 4.32547 4.32762 4.33033 4.33694 4.47959 4.48253 4.48596 4.48842 4.60368 4.60901 4.6133 4.61774 4.7987 4.80147 4.80368 4.80641 4.81064 
20 0.15751 0.31579 0.50072 0.63617 0.82271 0.99577 1.49306 1.84677 2.06122 2.33622 2.62943 2.81913 3.15704 3.44435 3.58824 3.75962 4.08934 4.33702 4.49662 4.81239 
25 0.17707 0.33332 0.52054 0.65744 0.84183 1.01506 1.18516 1.34818 1.51258 1.67677 1.8694 2.08011 2.35582 2.64694 2.84205 3.00687 3.17626 3.32725 3.46317 3.60921 3.7784 4.10823 4.35579 4.51774 4.83215 
29 0.16259 0.3179 0.50654 0.64015 0.82688 0.83079 0.99727 1.16289 1.33101 1.49735 1.66185 1.85171 2.06587 2.19476 2.33775 2.48039 2.63281 2.82481 2.98809 3.15917 3.31045 3.44274 3.58863 3.76392 4.0945 4.34239 4.50107 4.62715 4.81812 
67 0.16467 0.16817 0.32003 0.32382 0.50811 0.51137 0.51502 0.64054 0.64384 0.64833 0.82963 0.83287 0.83806 0.99969 1.00452 1.1678 1.17304 1.33293 1.33731 1.49999 1.50345 1.66468 1.66938 1.85441 1.8592 1.86396 2.0674 2.07084 2.19653 2.20338 2.33976 2.34347 2.34844 2.48247 2.48583 2.63535 2.63825 2.82588 2.82934 2.83357 2.99085 2.99577 3.16215 3.16585 3.17067 3.31247 3.31686 3.44597 3.4504 3.59108 3.59465 3.60049 3.76513 3.76844 3.77427 4.09643 4.09997 4.34507 4.34873 4.50231 4.50528 4.5105 4.63104 4.63719 4.81958 4.82255 4.82623 
26 0.16939 0.32647 0.51514 0.64935 0.83459 1.00747 1.17827 1.34138 1.50584 1.67196 1.86273 2.07713 2.34851 2.49195 2.64489 2.83269 3.00005 3.17193 3.32126 3.45596 3.60179 3.77282 4.10765 4.35213 4.51158 4.82569 
0 
137 0.14264 0.14591 0.14861 0.15086 0.15388 0.29879 0.30234 0.30463 0.30697 0.30938 0.48571 0.48902 0.4917 0.49366 0.49607 0.61599 0.62034 0.62337 0.6257 0.62813 0.63321 0.80809 0.81141 0.8141 0.81626 0.81879 0.9809 0.98321 0.98596 0.9885 0.99203 1.14486 1.14868 1.15157 1.15459 1.15857 1.30991 1.31309 1.31661 1.31899 1.32213 1.47793 1.48147 1.48435 1.4866 1.48962 1.63903 1.64489 1.64801 1.65046 1.65416 1.83567 1.8379 1.84021 1.84258 1.84539 2.0489 2.05112 2.05352 2.05597 2.17403 2.1778 2.18116 2.18495 2.32055 2.32317 2.32552 2.32791 2.33126 2.45555 2.46123 2.46444 2.467 2.4699 2.61242 2.61669 2.61922 2.62139 2.62446 2.80418 2.80763 2.81004 2.81208 2.81474 2.96757 2.97097 2.97412 2.97614 2.97995 3.14035 3.14316 3.1454 3.14795 3.15005 3.28928 3.29247 3.29547 3.29832 3.30073 3.42231 3.42779 3.43001 3.43289 3.43561 3.56966 3.57301 3.57554 3.57803 3.581 3.74435 3.74664 3.74937 3.75149 3.7535 4.07787 4.08015 4.08237 4.08478 4.32663 4.32875 4.33074 4.33348 4.48077 4.48359 4.48659 4.48857 4.49104 4.60476 4.60873 4.61217 4.61572 4.62276 4.80016 4.80272 4.80472 4.80667 4.80933 
99 0.14618 0.15028 0.1534 0.30238 0.30581 0.30928 0.31288 0.48887 0.49324 0.49594 0.49964 0.62171 0.62583 0.62951 0.81165 0.81526 0.81865 0.82291 0.98401 0.98704 0.99112 1.14851 1.15229 1.15724 1.1623 1.31323 1.31742 1.32105 1.32545 1.48144 1.4857 1.48895 1.49339 1.64263 1.6493 1.65263 1.83873 1.84138 1.845 1.84966 2.05199 2.05475 2.05794 2.17728 2.18286 2.19064 2.32361 2.32651 2.32992 2.45994 2.46576 2.46952 2.47417 2.61609 2.62025 2.62343 2.80713 2.81134 2.81436 2.81903 2.97095 2.97538 2.97853 3.14382 3.14697 3.15076 3.15418 3.29298 3.29698 3.30107 3.30483 3.42559 3.43129 3.43507 3.43966 3.57285 3.5769 3.58046 3.74748 3.75107 3.75418 3.75768 4.08093 4.08358 4.08693 4.32991 4.33212 4.33576 4.48411 4.48735 4.49076 4.49572 4.60814 4.61442 4.61922 4.80307 4.806 4.80841 4.8122 
45 0.17026 0.17701 0.32681 0.33204 0.51346 0.519 0.64707 0.83612 0.84162 1.00758 1.01734 1.1778 1.33981 1.50646 1.51636 1.6718 1.86177 1.86789 2.07335 2.20396 2.34604 2.35326 2.48797 2.49863 2.64031 2.83187 2.83776 2.99566 3.16822 3.17393 3.31909 3.45321 3.59766 3.60758 3.77116 3.78094 4.10192 4.11066 4.34978 4.35646 4.5079 4.51435 4.63712 4.82441 4.82846 
0 
57 0.15547 0.15985 0.31189 0.31657 0.49813 0.50244 0.63123 0.63664 0.8205 0.82529 0.99226 0.99873 1.15821 1.16491 1.32224 1.3285 1.49022 1.49491 1.50052 1.65502 1.65924 1.84721 1.85185 2.06048 2.06482 2.18644 2.19209 2.3326 2.33701 2.47198 2.47726 2.62688 2.63087 2.81617 2.82101 2.98018 2.98533 3.15285 3.15833 3.30198 3.30922 3.4379 3.44235 3.58209 3.58681 3.75576 3.7613 4.08938 4.09349 4.3382 4.3424 4.49283 4.4982 4.61737 4.62548 4.81199 4.81538 
37 0.16653 0.32327 0.50937 0.51407 0.64395 0.83201 0.83701 1.00261 1.00944 1.17308 1.33502 1.50216 1.66637 1.85668 1.8624 2.07019 2.19893 2.34219 2.35012 2.48401 2.48946 2.63777 2.82787 2.83258 2.99238 3.16508 3.3158 3.44918 3.59385 3.76804 3.77269 4.0987 4.34647 4.50552 4.63301 4.82143 4.8261 
0 
54 0.14974 0.15598 0.30583 0.31187 0.49255 0.4989 0.62444 0.63048 0.81514 0.82157 0.98773 0.99578 1.1518 1.15774 1.16523 1.31701 1.32497 1.48498 1.49174 1.64598 1.65439 1.84247 1.85072 2.05573 2.18102 2.19129 2.32732 2.33474 2.46266 2.4714 2.61919 2.62571 2.81092 2.81752 2.97455 2.98167 3.14741 3.1546 3.29657 3.30477 3.42895 3.43604 3.57652 3.58359 3.75117 3.75843 4.08462 4.33363 4.48781 4.4951 4.6119 4.62102 4.80676 4.81153 
80 0.1601 0.16413 0.16947 0.31697 0.32114 0.32502 0.50364 0.50762 0.51098 0.63583 0.63958 0.64351 0.82544 0.82985 0.83543 0.99713 1.00211 1.01176 1.16309 1.16834 1.17334 1.32697 1.33215 1.33692 1.49519 1.49979 1.50532 1.66027 1.66396 1.67096 1.85192 1.8563 1.86059 2.0656 2.06965 2.19158 2.19662 2.20748 2.33764 2.34148 2.34747 2.47484 2.48012 2.48401 2.63158 2.63534 2.82186 2.82549 2.83046 2.98504 2.98967 2.9958 3.15775 3.16251 3.16596 3.30704 3.31264 3.3172 3.44207 3.44577 3.44984 3.58762 3.59127 3.59691 3.76057 3.76559 3.77181 4.09448 4.09856 4.34322 4.34922 4.4979 4.50236 4.51191 4.62233 4.62905 4.63631 4.81724 4.82021 4.82474 
53 0.14812 0.15326 0.30457 0.31028 0.49071 0.49544 0.62475 0.63103 0.81351 0.81868 0.98497 1.1511 1.31498 1.32499 1.48345 1.48864 1.64895 1.65461 1.83971 1.84578 2.05292 2.05825 2.17934 2.32499 2.33117 2.46632 2.47157 2.61947 2.62442 2.80898 2.814 2.97293 2.97899 3.14524 3.15146 3.29471 3.30349 3.4313 3.43771 3.57465 3.5807 3.74835 3.75398 4.08196 4.08719 4.3307 4.33586 4.48554 4.4916 4.61025 4.61963 4.80424 4.80787 
101 0.17561 0.17878 0.18253 0.33128 0.33487 0.33777 0.34287 0.51985 0.52283 0.52606 0.53271 0.65233 0.65578 0.65979 0.84141 0.84452 0.84794 0.85508 1.01196 1.01629 1.02037 1.02955 1.17825 1.18317 1.18671 1.19577 1.34305 1.34713 1.35029 1.35721 1.51208 1.51512 1.51854 1.53077 1.67652 1.68041 1.68535 1.86627 1.87033 1.87343 1.87897 2.07902 2.08231 2.08641 2.10572 2.20858 2.21397 2.22565 2.35187 2.35555 2.36004 2.36601 2.4938 2.4973 2.50155 2.64635 2.64933 2.654 2.83737 2.84033 2.8438 2.84778 3.00194 3.00466 3.00896 3.17272 3.17644 3.17924 3.18392 3.32323 3.32701 3.32987 3.3389 3.45794 3.46201 3.46557 3.60314 3.60721 3.6122 3.77705 3.77996 3.78303 3.78837 4.10772 4.1108 4.1146 4.12762 4.3564 4.35939 4.3637 4.51307 4.51634 4.52026 4.53154 4.64258 4.64687 4.6553 4.83108 4.8338 4.83697 4.84078 
58 0.15896 0.16219 0.31553 0.31863 0.50298 0.50632 0.63483 0.63868 0.82361 0.82672 0.83036 0.99453 0.99899 1.16199 1.16672 1.32733 1.33084 1.49434 1.49732 1.50103 1.6591 1.66253 1.84977 1.85336 2.06298 2.0669 2.1908 2.19643 2.33516 2.33913 2.47668 2.48059 2.62977 2.63277 2.82065 2.82419 2.985 2.98908 3.15681 3.16007 3.30706 3.31072 3.44092 3.44498 3.58591 3.58997 3.75988 3.76316 4.09162 4.09557 4.3397 4.34419 4.49768 4.50082 4.62543 4.62933 4.81448 4.81759 
0 
22 0.16406 0.32246 0.50657 0.64073 0.83099 1.17312 1.33429 2.3411 2.4816 2.6345 2.8256 2.99046 3.16263 3.31308 3.44882 3.59058 3.76487 4.09633 4.3443 4.50197 4.63067 4.81991 
57 0.15338 0.15774 0.30953 0.31399 0.49558 0.50027 0.5052 0.62888 0.63358 0.81907 0.82364 0.99017 0.99525 1.15597 1.16184 1.32004 1.32583 1.48855 1.49333 1.65454 1.65948 1.84494 1.84951 2.0581 2.06218 2.1841 2.1911 2.33028 2.33443 2.47092 2.47542 2.62424 2.62852 2.81369 2.81862 2.97783 2.98307 3.15056 3.15543 3.29969 3.30559 3.4368 3.44216 3.57982 3.58419 3.7534 3.75858 4.08712 4.09115 4.33602 4.33962 4.49054 4.49561 4.61501 4.62361 4.80945 4.81302 
24 0.15837 0.31238 0.50168 0.63564 0.82532 0.99593 1.32781 1.49571 1.84694 2.06045 2.33239 2.47675 2.62884 2.81999 2.98428 3.15303 3.30778 3.44292 3.58579 3.75933 4.08884 4.33717 4.49627 4.81188 
67 0.16884 0.17238 0.32452 0.32867 0.51258 0.51661 0.64449 0.64819 0.83198 0.83615 0.84016 1.00319 1.00767 1.01277 1.17013 1.17501 1.17936 1.33402 1.33911 1.34399 1.50269 1.5064 1.51076 1.66783 1.67174 1.67716 1.8587 1.86246 1.86643 2.07177 2.07533 2.19879 2.20366 2.34453 2.34817 2.35489 2.48636 2.49063 2.63961 2.64303 2.83024 2.83448 2.83906 2.99504 2.99903 3.16768 3.17091 3.31485 3.31963 3.32437 3.44998 3.45512 3.59543 3.59963 3.77083 3.77389 4.10088 4.10461 4.34926 4.35371 4.50575 4.50958 4.63257 4.63701 4.82416 4.82729 4.83094 
56 0.166 0.16958 0.32172 0.32506 0.50937 0.51339 0.64294 0.64668 0.83061 0.83343 0.99986 1.00482 1.17056 1.17599 1.33481 1.33917 1.50112 1.50445 1.66534 1.67019 1.8556 1.85981 2.06923 2.07337 2.19781 2.20492 2.34177 2.34623 2.48356 2.48799 2.63676 2.6423 2.82681 2.83135 2.99161 2.99619 3.16379 3.16713 3.31465 3.31821 3.44845 3.45213 3.59274 3.59687 3.76675 3.76949 4.09776 4.10185 4.34576 4.35043 4.50397 4.50722 4.63176 4.63943 4.8211 4.82551 
6 0.16111 0.50468 0.82487 1.49541 4.34101 4.81559 
5 0.52363 0.84768 3.18162 3.78213 4.36225 
48 0.1526 0.1576 0.30871 0.31437 0.49658 0.50158 0.62888 0.63515 0.81738 0.82234 0.98913 0.99678 1.15581 1.16363 1.32094 1.32683 1.48779 1.49293 1.65298 1.8436 1.85031 2.05703 2.18581 2.32907 2.33879 2.47001 2.47666 2.62405 2.81425 2.81954 2.97914 3.14951 3.15502 3.29991 3.3056 3.43445 3.44114 3.58 3.58846 3.75323 3.75825 4.08589 4.33421 4.48998 4.49549 4.61741 4.80865 4.81424 
69 0.16366 0.16684 0.17167 0.31891 0.32288 0.32707 0.50743 0.51065 0.51431 0.64014 0.64335 0.82889 0.83195 0.83585 0.99853 1.00324 1.00794 1.1657 1.17227 1.33204 1.33633 1.49929 1.50298 1.50809 1.66376 1.66793 1.85336 1.85843 1.86208 2.06644 2.07002 2.19542 2.19951 2.33861 2.34353 2.34844 2.48147 2.48558 2.63465 2.63741 2.82534 2.82861 2.8321 2.98904 2.99256 3.16065 3.16428 3.16835 3.31194 3.31566 3.44489 3.44984 3.58946 3.59406 3.59944 3.76544 3.76801 4.09536 4.09911 4.34393 4.34765 4.50227 4.50535 4.62741 4.63161 4.63912 4.81841 4.82162 4.82498 
24 0.15356 0.3105 0.49707 0.63081 0.81893 0.99123 1.32298 1.48953 1.84338 2.05733 2.32944 2.47268 2.62511 2.81536 2.98009 3.15048 3.30293 3.43787 3.58105 3.7547 4.08579 4.33364 4.49215 4.80828 
29 0.17305 0.32957 0.51729 0.6491 0.83823 1.01123 1.18084 1.34224 1.5097 1.67277 1.86569 2.07621 2.20378 2.34734 2.64311 2.83695 2.99753 3.17155 3.32248 3.45609 3.59961 3.77431 4.1032 4.35109 4.3585 4.51126 4.63938 4.8274 4.83172 
48 0.16951 0.17473 0.32475 0.32879 0.51251 0.51735 0.64516 0.65046 0.8348 0.83967 1.005 1.00994 1.17353 1.17925 1.33735 1.34284 1.50446 1.50958 1.66938 1.6752 1.85949 1.86486 2.07246 2.20086 2.34429 2.34984 2.48687 2.4945 2.64074 2.8305 2.83596 2.99516 3.16592 3.17023 3.31748 3.32283 3.45216 3.59604 3.60761 3.77118 4.10107 4.10868 4.34855 4.35412 4.50739 4.63496 4.82388 4.82879 
64 0.16024 0.16359 0.31559 0.31985 0.32273 0.50373 0.50674 0.5099 0.63605 0.64012 0.82504 0.82848 0.83247 0.99598 1.00056 1.16227 1.16771 1.3268 1.33081 1.33446 1.49578 1.49895 1.50301 1.66027 1.66462 1.8504 1.85519 1.85938 2.06327 2.06714 2.19024 2.19479 2.33592 2.3401 2.4776 2.48083 2.63095 2.63419 2.82122 2.82446 2.98513 2.98846 3.15669 3.16119 3.30756 3.31195 3.44165 3.44644 3.58661 3.58999 3.75962 3.76365 3.76664 4.0923 4.09615 4.34101 4.34475 4.49683 4.50093 4.62142 4.62751 4.81522 4.81813 4.82167 
3 0.33471 1.67697 1.87101 
7 0.16639 1.1719 1.6757 2.34902 2.63937 3.31519 4.50617 
34 0.16517 0.17282 0.32231 0.33187 0.50983 0.64273 0.8308 0.83579 1.00344 1.17266 1.3346 1.50153 1.6643 1.67115 1.85675 1.8615 2.06888 2.1981 2.34174 2.34964 2.48285 2.63605 2.82687 2.99073 3.16467 3.31499 3.44854 3.59241 3.76747 4.09759 4.34517 4.50345 4.63183 4.81987 
34 0.1596 0.16553 0.31629 0.3207 0.50357 0.63739 0.82467 0.82859 0.99562 1.16171 1.16844 1.3298 1.49537 1.49984 1.65972 1.85036 2.06419 2.19373 2.33587 2.47821 2.63154 2.82198 2.98644 3.15658 3.16157 3.30964 3.44374 3.58726 3.76226 4.09269 4.34065 4.49907 4.62578 4.81515 
49 0.15057 0.15503 0.30669 0.31381 0.493 0.49776 0.62616 0.6324 0.81589 0.82066 0.98698 0.99597 1.153 1.31697 1.32494 1.48603 1.49081 1.64988 1.65646 1.84171 1.85099 2.05498 2.18182 2.32711 2.46677 2.47254 2.62132 2.62576 2.81139 2.81663 2.97512 2.98038 3.14746 3.15449 3.29679 3.30473 3.43259 3.57716 3.58394 3.75046 3.75707 4.08408 4.33276 4.48748 4.4937 4.61331 4.62151 4.80651 4.81163 
103 0.14719 0.1508 0.15348 0.15811 0.30324 0.30678 0.30998 0.31404 0.48989 0.49388 0.49635 0.5002 0.62226 0.62615 0.62889 0.63308 0.81246 0.81583 0.81897 0.82232 0.98521 0.98794 0.99226 1.14931 1.15323 1.1583 1.16287 1.31421 1.31774 1.32169 1.32609 1.48226 1.48606 1.48933 1.49315 1.64356 1.65014 1.65333 1.66022 1.83989 1.84233 1.84591 1.85052 2.05315 2.05565 2.05854 2.1783 2.18318 2.18956 2.32477 2.32758 2.33075 2.46036 2.46622 2.47004 2.47364 2.61677 2.62123 2.62415 2.80824 2.81225 2.815 2.8195 2.9719 2.97601 2.97914 3.14481 3.14788 3.15118 3.15466 3.29404 3.29754 3.30214 3.30549 3.42657 3.43245 3.43613 3.44085 3.5739 3.57777 3.58047 3.58696 3.74868 3.75178 3.755 3.75825 4.0821 4.08463 4.0879 4.33107 4.33314 4.33663 4.48512 4.4881 4.49174 4.49619 4.60912 4.61479 4.61982 4.80425 4.80707 4.80925 4.8141 
27 0.16097 0.31701 0.50515 0.63913 0.8251 0.83122 0.99605 1.16731 1.33014 1.49479 1.66166 1.85166 2.06811 2.33783 2.48095 2.63297 2.8229 2.9873 3.15954 3.3096 3.44826 3.5884 3.76233 4.09612 4.49985 4.62752 4.81844 
76 0.14733 0.15227 0.15607 0.30348 0.30736 0.31176 0.49005 0.4953 0.49886 0.62259 0.62757 0.63175 0.81271 0.81715 0.82061 0.98524 0.98916 0.99507 1.14961 1.15415 1.16136 1.31443 1.32061 1.32561 1.48255 1.48812 1.49184 1.64395 1.65144 1.65477 1.83995 1.84303 1.84806 2.05321 2.05655 2.17853 2.18593 2.32483 2.32825 2.46129 2.46693 2.471 2.61719 2.62184 2.6255 2.80841 2.81342 2.8171 2.9721 2.97821 3.14492 3.1485 3.15287 3.29414 3.29953 3.30385 3.42692 3.43312 3.43834 3.57404 3.57899 3.74871 3.75351 3.75683 4.08214 4.08527 4.33112 4.33375 4.48526 4.48919 4.49297 4.60939 4.61827 4.8043 4.80763 4.81128 
53 0.1545 0.15976 0.31142 0.31768 0.49967 0.50433 0.63087 0.63724 0.81997 0.82483 0.82934 0.99142 0.99719 1.15753 1.16704 1.32166 1.33013 1.48992 1.49497 1.49949 1.65584 1.662 1.84612 1.85283 2.05938 2.18909 2.33146 2.33819 2.47236 2.47943 2.62585 2.63115 2.81723 2.82281 2.98024 2.98564 3.15196 3.15833 3.30146 3.30893 3.4374 3.44429 3.58156 3.58858 3.75523 3.7613 4.08841 4.33735 4.49208 4.49827 4.62149 4.8112 4.81587 
27 0.16068 0.31678 0.50545 0.63696 0.82445 0.99757 1.16693 1.33151 1.49583 1.66044 1.85276 2.06373 2.33803 2.47803 2.6314 2.82362 2.98821 3.15848 3.30955 3.44402 3.58844 3.76166 4.0922 4.34001 4.49854 4.62808 4.81536 
52 0.15092 0.15656 0.30725 0.31326 0.49362 0.49886 0.62673 0.63279 0.81629 0.82197 0.98786 0.99535 1.15371 1.16367 1.31789 1.32515 1.4864 1.49245 1.65083 1.65695 1.84246 1.84947 2.05571 2.18267 2.32776 2.33435 2.46751 2.4737 2.62175 2.62699 2.81204 2.81756 2.9759 2.98221 3.14804 3.15411 3.2976 3.30488 3.43339 3.43997 3.5777 3.58428 3.75129 3.75708 4.08474 4.33346 4.48834 4.49442 4.61407 4.6233 4.80711 4.81153 
46 0.15877 0.3146 0.49968 0.51062 0.63232 0.64056 0.82511 0.99533 1.16103 1.1685 1.32527 1.33504 1.49806 1.65303 1.66375 1.85025 2.0653 2.18835 2.20196 2.33521 2.34342 2.47107 2.48053 2.62838 2.63446 2.81906 2.82567 2.9823 2.99028 3.15546 3.16228 3.30513 3.31321 3.4355 3.44564 3.585 3.59158 3.7587 3.76472 4.09403 4.34149 4.49571 4.50179 4.61912 4.6299 4.81596 
82 0.15479 0.15845 0.16128 0.31207 0.31551 0.31875 0.49772 0.50161 0.50498 0.63105 0.63443 0.63806 0.81965 0.82303 0.8261 0.83075 0.99215 0.9958 0.99979 1.15785 1.16255 1.16783 1.32192 1.32729 1.33105 1.48925 1.49331 1.49635 1.50135 1.65176 1.65761 1.66065 1.84724 1.85128 1.85498 2.06033 2.0635 2.18569 2.19124 2.33248 2.33555 2.34191 2.47079 2.47525 2.47877 2.62643 2.62973 2.63299 2.81579 2.81957 2.82336 2.97974 2.98444 2.98892 3.15271 3.15583 3.15952 3.30171 3.306 3.30971 3.43628 3.43971 3.44435 3.58171 3.58534 3.58954 3.75577 3.75956 3.76249 4.08943 4.09233 4.33823 4.34084 4.493 4.49749 4.50062 4.61655 4.62453 4.62897 4.81169 4.8145 4.81806 
25 0.15993 0.31672 0.50295 0.6379 0.82463 0.9994 1.16838 1.33128 1.49529 1.65985 1.8531 2.06235 2.33869 2.47732 2.63065 2.82112 3.15816 3.3095 3.44462 3.58998 3.76146 4.09092 4.3391 4.49873 4.81376 
5 0.17269 0.83468 1.00726 1.5053 1.86237 
79 0.14743 0.15152 0.15528 0.30376 0.30755 0.31165 0.48979 0.49405 0.49752 0.62283 0.62687 0.63087 0.81285 0.81716 0.8208 0.98448 0.98895 1.15019 1.15492 1.16193 1.31445 1.3195 1.32518 1.48264 1.48716 1.49155 1.64444 1.65025 1.65529 1.83922 1.8431 1.84749 2.05243 2.05601 2.17827 2.18392 2.32443 2.32801 2.3339 2.46303 2.46805 2.47248 2.61813 2.62208 2.6255 2.80787 2.81213 2.8153 2.97206 2.97692 2.98466 3.14463 3.14857 3.15204 3.29405 3.29875 3.3037 3.42842 3.43227 3.4371 3.57374 3.57788 3.58404 3.74779 3.7521 3.75547 4.08144 4.08492 4.33024 4.33335 4.485 4.48952 4.49486 4.6091 4.61564 4.62127 4.80364 4.80671 4.80981 
0 
42 0.15687 0.31172 0.31793 0.50002 0.50565 0.63307 0.82038 0.82576 0.99159 0.9992 1.15849 1.16769 1.32153 1.32827 1.49066 1.49697 1.65724 1.84612 1.85417 2.05949 2.18967 2.33156 2.34251 2.47515 2.6282 2.81802 2.98329 3.15222 3.15844 3.30175 3.30912 3.43891 3.58372 3.75497 3.76051 4.08847 4.33697 4.49205 4.49763 4.62314 4.81098 4.8173 
23 0.15313 0.30936 0.49703 0.62997 0.81804 0.98918 1.48941 1.84331 2.05681 2.32888 2.47254 2.62512 2.8154 2.98034 3.14961 3.30618 3.43627 3.58085 3.75432 4.08565 4.33395 4.49208 4.80849 
99 0.16678 0.17035 0.17355 0.1784 0.32301 0.3268 0.32972 0.33478 0.51113 0.51406 0.51712 0.52142 0.64429 0.6478 0.65132 0.8322 0.836 0.83881 0.84226 1.003 1.00726 1.01076 1.01622 1.16965 1.17552 1.17943 1.33384 1.33903 1.34241 1.35048 1.50281 1.50644 1.51017 1.52047 1.6679 1.67118 1.67581 1.85814 1.86207 1.86561 1.87082 2.07156 2.07465 2.07984 2.19706 2.20297 2.20789 2.34397 2.34738 2.35148 2.35718 2.48496 2.48834 2.49217 2.49821 2.63848 2.64167 2.64534 2.82872 2.8319 2.83497 2.83849 2.99127 2.99587 2.99937 3.16414 3.16847 3.171 3.17491 3.31417 3.31915 3.32221 3.45022 3.45394 3.45746 3.59385 3.59707 3.60079 3.60499 3.76752 3.77178 3.77443 3.77939 4.10049 4.10339 4.10766 4.34923 4.35192 4.35642 4.50431 4.50861 4.5122 4.63091 4.63633 4.64007 4.8237 4.82619 4.82959 4.83351 
0 
0 
25 0.15781 0.31542 0.50302 0.63455 0.82375 1.16454 1.32664 1.49431 1.66401 1.84601 2.06194 2.33538 2.47529 2.62834 2.8198 2.9838 3.15645 3.30686 3.44121 3.58714 3.75877 4.08794 4.33599 4.49566 4.81203 
29 0.16539 0.32179 0.50854 0.64183 0.83107 1.00211 1.1718 1.33437 1.5024 1.66546 1.85736 2.06846 2.19912 2.34159 2.48334 2.63585 2.82652 2.99069 3.16337 3.31467 3.44889 3.59228 3.76686 4.09685 4.34492 4.50324 4.6317 4.81986 4.82557 
69 0.15774 0.16099 0.16484 0.31393 0.31741 0.32093 0.50182 0.50547 0.63432 0.63781 0.82283 0.8262 0.82932 0.99407 0.99833 1.16015 1.16452 1.17195 1.3252 1.32896 1.33225 1.49285 1.49648 1.49994 1.65816 1.66189 1.84835 1.85227 1.85602 2.06151 2.06518 2.18949 2.19382 2.334 2.33759 2.34763 2.47506 2.47878 2.48435 2.62892 2.63185 2.81946 2.82315 2.98403 2.98694 3.15478 3.15906 3.16318 3.30439 3.30912 3.31299 3.44001 3.44439 3.58501 3.58841 3.75856 3.76204 4.09052 4.0943 4.33894 4.34254 4.49514 4.49856 4.50224 4.62185 4.62603 4.81357 4.81648 4.82005 
28 0.15913 0.3167 0.50364 0.63619 0.82478 0.99885 1.16448 1.32817 1.49533 1.65941 1.85038 2.06399 2.19306 2.33728 2.47631 2.63115 2.82143 2.98564 3.15723 3.30731 3.44137 3.58687 3.76234 4.09239 4.34079 4.49833 4.62573 4.81572 
78 0.15483 0.15894 0.16261 0.31195 0.31608 0.32018 0.49829 0.50201 0.50543 0.63154 0.63544 0.63905 0.82076 0.82508 0.83031 0.99189 0.99667 1.00207 1.15842 1.16393 1.16853 1.3221 1.32705 1.33123 1.49039 1.49497 1.49968 1.65467 1.65901 1.66351 1.84685 1.85123 1.8554 2.05983 2.0634 2.18645 2.1917 2.33219 2.33605 2.3423 2.47161 2.47614 2.48089 2.62614 2.62997 2.81683 2.8205 2.82439 2.97994 2.9846 2.98989 3.1531 3.15722 3.16113 3.3021 3.30738 3.31074 3.43755 3.44181 3.44582 3.58187 3.58571 3.59025 3.7558 3.75983 3.76281 4.08886 4.09225 4.3376 4.34062 4.49282 4.4972 4.50083 4.61882 4.62556 4.8117 4.81463 4.81901 
25 0.16548 0.32174 0.50928 0.64191 0.83306 1.00177 1.17227 1.3357 1.50352 1.6665 1.85627 2.06871 2.1999 2.34144 2.48461 2.63859 2.82705 2.992 3.31776 3.5926 3.7719 4.098 4.34619 4.63209 4.82209 
0 
128 0.16778 0.17066 0.17284 0.17574 0.18133 0.32417 0.32713 0.32942 0.33166 0.33615 0.51083 0.51356 0.51591 0.51839 0.52202 0.64443 0.64709 0.64933 0.65208 0.65812 0.83332 0.83649 0.83856 0.8413 0.84616 1.0043 1.0076 1.01018 1.01306 1.01986 1.17147 1.17542 1.17822 1.18089 1.33562 1.33889 1.34127 1.34396 1.35063 1.50385 1.50672 1.50898 1.51172 1.52021 1.66918 1.67173 1.6746 1.67852 1.85903 1.86196 1.8643 1.8667 1.87053 2.07164 2.0743 2.07685 2.08083 2.19911 2.20277 2.20674 2.21112 2.3444 2.34711 2.34965 2.35258 2.35687 2.48586 2.48851 2.49119 2.49436 2.49982 2.63911 2.64161 2.64371 2.64842 2.82927 2.83212 2.83477 2.83756 2.84057 2.99342 2.9964 2.99899 3.00211 3.16566 3.16895 3.17106 3.17361 3.17769 3.3153 3.31883 3.32118 3.32371 3.4505 3.45361 3.45625 3.45932 3.59542 3.59791 3.6006 3.60355 3.60834 3.76881 3.7717 3.77399 3.77696 3.78177 4.10079 4.10305 4.10551 4.10977 4.34962 4.3517 4.35445 4.3588 4.50539 4.50875 4.51075 4.51355 4.63363 4.63693 4.64028 4.64498 4.82357 4.82575 4.828 4.83059 4.83363 
60 0.16306 0.16622 0.31965 0.32327 0.50694 0.51125 0.64007 0.64371 0.82892 0.83191 0.83754 0.99776 1.00262 1.00937 1.16451 1.17149 1.33229 1.33724 1.49857 1.50226 1.66347 1.66855 1.85318 1.85771 2.06646 2.06993 2.19415 2.19906 2.33841 2.34256 2.3487 2.48114 2.48877 2.63426 2.63723 2.82513 2.82949 2.98928 2.9945 3.16169 3.16631 3.31245 3.31648 3.4449 3.4497 3.59014 3.59466 3.76497 3.76775 4.09531 4.09915 4.34343 4.34701 4.50204 4.50723 4.62869 4.63524 4.81861 4.82191 4.82745 
10 0.50507 1.00001 1.49868 1.66321 1.85353 3.15882 3.31016 4.34233 4.62654 4.81495 
87 0.1782 0.18143 0.18736 0.33351 0.33789 0.34247 0.5206 0.52375 0.52725 0.53602 0.65332 0.65741 0.6619 0.84227 0.84634 0.85074 1.01353 1.01893 1.02467 1.17977 1.18605 1.19037 1.34374 1.34906 1.35331 1.51392 1.51726 1.52259 1.67863 1.68365 1.69317 1.86848 1.87336 1.87757 2.08132 2.08494 2.09211 2.20739 2.21381 2.22246 2.35362 2.35794 2.36357 2.49471 2.49862 2.50384 2.64841 2.65163 2.65709 2.83935 2.8428 2.8473 3.00205 3.00609 3.01085 3.17395 3.17837 3.18196 3.18837 3.32404 3.3292 3.33286 3.45919 3.46407 3.46881 3.60344 3.60778 3.61232 3.62252 3.77735 3.78149 3.78473 3.79177 4.11033 4.11397 4.13003 4.35895 4.36351 4.51395 4.51854 4.52221 4.64148 4.64673 4.65326 4.83353 4.83666 4.84082 
30 0.16946 0.32631 0.51235 0.64457 0.83463 1.00702 1.1724 1.178 1.33916 1.50617 1.66981 1.86158 2.07203 2.19929 2.34497 2.35418 2.48905 2.63948 2.83155 2.99386 3.16778 3.31798 3.45299 3.59688 3.77073 4.10127 4.35018 4.5067 4.63669 4.82401 
0 
32 0.15351 0.30909 0.49655 0.62913 0.81859 0.82563 0.98955 1.15587 1.32058 1.48894 1.65421 1.84397 2.05726 2.18633 2.32935 2.471 2.62449 2.81433 2.97879 3.15001 3.15806 3.29983 3.30924 3.43555 3.57996 3.75342 3.75938 4.08627 4.33474 4.49024 4.62184 4.80872 
31 0.15873 0.31422 0.50197 0.63449 0.82298 0.83144 0.9946 1.00181 1.16525 1.33063 1.49439 1.5009 1.65873 1.84918 2.06141 2.19429 2.33403 2.47642 2.6294 2.81988 2.98541 3.15483 3.31075 3.44013 3.58543 3.75886 4.09065 4.3391 4.49557 4.62759 4.81367 
81 0.1531 0.15755 0.16143 0.30921 0.31352 0.31722 0.49589 0.50085 0.50473 0.62845 0.63338 0.63746 0.81845 0.82259 0.82625 0.99143 0.99578 1.00009 1.15528 1.15981 1.1644 1.32025 1.32545 1.3291 1.48829 1.49303 1.49678 1.64952 1.65616 1.65955 1.84627 1.84966 1.85422 2.0595 2.06333 2.18434 2.18995 2.19611 2.33098 2.33441 2.33873 2.46636 2.47255 2.47647 2.62285 2.62783 2.63132 2.81418 2.81907 2.823 2.97795 2.98336 2.98672 3.15099 3.15461 3.15856 3.30003 3.30499 3.30934 3.43253 3.4388 3.44338 3.57988 3.58473 3.58871 3.75478 3.7591 3.76266 4.08837 4.0918 4.33756 4.34091 4.49121 4.49544 4.49891 4.61489 4.62083 4.6259 4.8106 4.81392 4.81876 
57 0.15077 0.15499 0.30705 0.31195 0.49378 0.49785 0.50334 0.62693 0.63208 0.81604 0.82048 0.98713 0.99252 1.15359 1.16269 1.31735 1.32404 1.48628 1.49076 1.65177 1.65655 1.84187 1.84661 2.05499 2.05906 2.18274 2.32728 2.33192 2.46827 2.47276 2.6219 2.62597 2.81204 2.8164 2.97593 2.98055 3.14788 3.15291 3.29755 3.30392 3.43322 3.43887 3.5777 3.5834 3.75066 3.75541 4.08407 4.08815 4.33271 4.33661 4.48802 4.49288 4.6149 4.6227 4.80667 4.80993 4.81479 
0 
82 0.16748 0.17068 0.17458 0.32155 0.32576 0.32926 0.34449 0.51048 0.51376 0.51915 0.64311 0.64724 0.65605 0.83332 0.83656 0.8405 1.00222 1.00659 1.01091 1.16743 1.17299 1.17713 1.33211 1.33749 1.34174 1.5036 1.50717 1.51223 1.66721 1.67109 1.6757 1.85656 1.86058 1.86402 1.87245 2.07106 2.07533 2.19776 2.20223 2.21061 2.34191 2.34631 2.34998 2.35599 2.4849 2.48962 2.50016 2.63814 2.6428 2.82771 2.83143 2.83563 2.99312 2.99798 3.16309 3.16736 3.17213 3.31228 3.31746 3.32251 3.44909 3.45316 3.59314 3.59794 3.60401 3.7672 3.7708 3.78012 4.09974 4.1035 4.11788 4.34753 4.35147 4.35729 4.50322 4.50728 4.51206 4.63002 4.63488 4.82195 4.82507 4.82851 
37 0.1662 0.17116 0.32162 0.3266 0.50991 0.51505 0.64264 0.64755 0.83292 1.00225 1.00767 1.17352 1.336 1.50305 1.66628 1.85616 1.86134 2.06975 2.20343 2.34198 2.34752 2.48465 2.63718 2.82832 2.83599 2.99227 3.16574 3.31604 3.45007 3.59304 3.76727 4.09816 4.3463 4.50568 4.63513 4.82139 4.82835 
64 0.1614 0.16428 0.3165 0.32056 0.50506 0.50832 0.63759 0.64066 0.82529 0.82875 0.83366 0.99587 1.00035 1.00611 1.16248 1.16774 1.1723 1.32647 1.33123 1.33557 1.49628 1.49947 1.66154 1.66495 1.85054 1.8548 1.86131 2.06428 2.06726 2.19311 2.19837 2.33679 2.34011 2.47889 2.4816 2.6326 2.63498 2.82313 2.82604 2.98765 2.99039 3.15762 3.16147 3.16494 3.30642 3.31139 3.31523 3.4427 3.44659 3.58813 3.59146 3.76228 3.76499 4.09338 4.09638 4.34179 4.34468 4.49995 4.50232 4.6246 4.62908 4.81659 4.81917 4.82399 
28 0.16121 0.31692 0.5055 0.63852 0.82672 0.99803 1.16629 1.32994 1.49771 1.66082 1.84993 1.85791 2.06446 2.19443 2.33801 2.47825 2.63227 2.82272 2.98703 3.15947 3.31008 3.44351 3.58953 3.76229 4.09448 4.34135 4.49951 4.81562 
92 0.15123 0.15561 0.15828 0.16264 0.30751 0.31108 0.31493 0.32247 0.49377 0.49884 0.50174 0.50705 0.62598 0.63065 0.63432 0.81698 0.82132 0.82393 0.82771 0.98889 0.99271 0.99652 1.15384 1.15766 1.16249 1.16839 1.31833 1.3244 1.32795 1.48667 1.49161 1.49437 1.49875 1.64727 1.65509 1.65921 1.66598 1.8436 1.84651 1.85049 2.05689 2.06008 2.18226 2.18891 2.32855 2.33177 2.3362 2.46372 2.4712 2.47472 2.48185 2.62124 2.62591 2.62879 2.81198 2.8169 2.81955 2.82465 2.9759 2.98189 2.98682 3.14884 3.15212 3.15614 3.16217 3.2979 3.30297 3.30639 3.31253 3.43007 3.43638 3.44102 3.57777 3.58253 3.58673 3.75224 3.75673 3.75939 4.0858 4.08862 4.33484 4.33717 4.48918 4.49399 4.49644 4.61322 4.62109 4.62504 4.8079 4.81094 4.8143 4.8189 
73 0.1533 0.15829 0.1635 0.31021 0.31482 0.31869 0.49648 0.50123 0.50576 0.62902 0.63404 0.6392 0.819 0.82396 0.82929 0.99134 0.99679 1.15673 1.16243 1.16782 1.32112 1.32677 1.33171 1.48881 1.49396 1.49908 1.65065 1.65729 1.66201 1.8461 1.85092 2.05932 2.06365 2.18515 2.19112 2.33119 2.33545 2.46816 2.47447 2.47934 2.62447 2.62912 2.8147 2.81951 2.82409 2.97871 2.98415 3.15143 3.15614 3.16002 3.3006 3.30612 3.31005 3.43297 3.43878 3.44489 3.58046 3.58522 3.75466 3.75945 3.76353 4.08829 4.09276 4.33731 4.34462 4.4918 4.49683 4.61618 4.62223 4.62813 4.81046 4.81392 4.82134 
42 0.16602 0.1716 0.32256 0.32636 0.51049 0.51502 0.64395 0.83207 0.8364 1.00368 1.00829 1.17209 1.17759 1.33529 1.3406 1.50282 1.50817 1.66581 1.67241 1.85846 1.86312 2.06942 2.19927 2.34155 2.34599 2.48446 2.63745 2.82828 2.83404 2.99208 3.16508 3.31542 3.45043 3.59283 3.76835 4.09803 4.34561 4.35394 4.50464 4.63379 4.82135 4.82646 
6 0.51967 0.6484 0.84172 1.86759 2.07581 4.83052 
56 0.14614 0.1511 0.30224 0.30686 0.48875 0.49417 0.6215 0.62684 0.81169 0.81637 0.98389 0.98895 1.14845 1.15442 1.31325 1.3195 1.48153 1.48703 1.64288 1.6506 1.83861 1.84198 2.05186 2.05558 2.17725 2.18441 2.32347 2.32741 2.4607 2.46758 2.61616 2.62145 2.80706 2.81244 2.97084 2.97704 3.14359 3.14751 3.29285 3.29883 3.42592 3.43208 3.57271 3.57803 3.74733 3.75227 4.08077 4.08421 4.32979 4.33252 4.48398 4.48923 4.60816 4.61809 4.8029 4.80653 
45 0.15746 0.16207 0.31433 0.32017 0.50264 0.50698 0.63516 0.82272 0.82745 0.99498 1.16107 1.32665 1.33356 1.49246 1.49805 1.65912 1.84916 1.85586 2.06252 2.06729 2.19111 2.33459 2.47634 2.62991 2.63436 2.82039 2.82496 2.98489 3.15558 3.16145 3.30541 3.31163 3.44047 3.44698 3.58554 3.75884 3.76372 4.0913 4.09571 4.34002 4.49564 4.5011 4.62312 4.8144 4.81819 
60 0.17379 0.17814 0.33015 0.33456 0.51693 0.52083 0.64953 0.65371 0.83902 0.842 0.85762 1.01103 1.01647 1.17776 1.18344 1.34282 1.34891 1.51029 1.5152 1.67377 1.67872 1.86393 1.86821 1.87745 2.07639 2.08095 2.2063 2.34872 2.35336 2.36306 2.49119 2.49606 2.6442 2.6485 2.8353 2.83946 2.86879 2.99989 3.01058 3.17281 3.17758 3.32291 3.32748 3.45567 3.46003 3.6004 3.60493 3.77555 3.77873 4.10548 4.11036 4.3539 4.35858 4.512 4.51585 4.64012 4.64751 4.82897 4.83256 4.83863 
61 0.15371 0.15811 0.31053 0.3148 0.49655 0.50105 0.50559 0.62987 0.63455 0.81888 0.82342 0.82832 0.99097 0.99689 1.15678 1.16383 1.32093 1.32682 1.48855 1.49349 1.49993 1.65066 1.65725 1.84572 1.85141 2.05881 2.06362 2.18497 2.19331 2.33102 2.33583 2.46982 2.47553 2.62492 2.62917 2.81474 2.81941 2.82644 2.97876 2.98397 3.15121 3.15684 3.30076 3.30741 3.43601 3.44041 3.58058 3.58507 3.75436 3.75919 3.76263 4.08784 4.0917 4.33666 4.3409 4.49152 4.49688 4.61528 4.62463 4.81022 4.81362 
33 0.16397 0.31992 0.32524 0.50752 0.64038 0.83084 0.99876 1.1645 1.1721 1.33165 1.50054 1.66406 1.85379 1.86056 2.06736 2.19659 2.33922 2.48154 2.63536 2.82579 2.83287 2.99026 3.1629 3.31383 3.44671 3.59037 3.76605 4.09587 4.34421 4.50283 4.62991 4.81915 4.82664 
56 0.15166 0.1567 0.30893 0.31476 0.49503 0.50066 0.62786 0.63508 0.81723 0.82149 0.82482 0.83109 0.98971 0.99691 1.15535 1.16478 1.31961 1.32715 1.48699 1.49201 1.49604 1.64875 1.6564 1.84455 1.85109 2.05776 2.18349 2.32966 2.33685 2.46685 2.47482 2.62323 2.62879 2.81324 2.81914 2.97717 2.98392 3.14991 3.1562 3.29912 3.3069 3.43164 3.43704 3.44389 3.57901 3.58691 3.75305 3.75919 4.08675 4.33561 4.49026 4.49631 4.61432 4.62559 4.80887 4.81271 
50 0.16325 0.16654 0.32057 0.32422 0.5078 0.51389 0.64149 0.82849 0.83196 0.83666 0.99901 1.0037 1.00987 1.16717 1.17314 1.33278 1.33986 1.49941 1.50388 1.6641 1.66905 1.85404 1.8587 1.86408 2.06751 2.19687 2.33956 2.3461 2.48193 2.4915 2.63484 2.82586 2.83208 2.98983 3.16283 3.17007 3.31324 3.31878 3.4478 3.59049 3.59927 3.76557 3.77419 4.09592 4.344 4.35066 4.50234 4.63083 4.8191 4.82306 
56 0.14835 0.15301 0.30458 0.30905 0.49099 0.49622 0.62366 0.62874 0.81402 0.81864 0.98606 0.99218 1.15096 1.15681 1.3156 1.32233 1.48377 1.48896 1.64524 1.65307 1.84084 1.84561 2.05407 2.0584 2.17953 2.18772 2.3257 2.32989 2.46346 2.4703 2.6187 2.6236 2.80922 2.81448 2.97317 2.97926 3.14594 3.15039 3.29507 3.30166 3.42844 3.43401 3.57493 3.57998 3.74942 3.75498 4.08298 4.087 4.33197 4.33538 4.4863 4.49204 4.61048 4.61989 4.80506 4.80872 
33 0.16456 0.32123 0.50811 0.64034 0.82917 0.83371 1.0004 1.17457 1.33353 1.5001 1.66457 1.85447 1.86168 2.06759 2.34035 2.48327 2.63524 2.63863 2.8264 2.83302 2.99051 3.16391 3.31487 3.44708 3.59171 3.76593 3.76946 4.09616 4.34445 4.50314 4.6312 4.81977 4.82494 
23 0.51646 0.64805 0.83729 1.0163 1.17689 1.34089 1.67141 1.86363 2.07499 2.34735 2.4935 2.64327 2.83231 2.99886 3.16873 3.31948 3.45376 3.59955 3.77151 4.10403 4.34942 4.50973 4.82861 
0 
3 0.65088 3.77406 4.51204 
53 0.17506 0.1809 0.3313 0.33835 0.51851 0.5239 0.65266 0.65968 0.84131 0.84868 1.01165 1.01662 1.1813 1.34405 1.34991 1.51084 1.51731 1.67509 1.68092 1.86884 1.87902 2.07914 2.08743 2.20809 2.3505 2.35805 2.49241 2.49954 2.64594 2.65826 2.83679 2.84388 3.00087 3.00799 3.17339 3.17805 3.32414 3.33013 3.45806 3.46382 3.6016 3.60765 3.77626 3.78168 4.10705 4.11432 4.35481 4.36044 4.51367 4.52314 4.64132 4.83027 4.83722 
57 0.16055 0.16414 0.31548 0.32052 0.50312 0.50668 0.63535 0.64012 0.82554 0.82911 0.99528 1.00078 1.16126 1.16719 1.32591 1.33113 1.49715 1.50299 1.65974 1.66376 1.85028 1.85455 2.06312 2.06664 2.19031 2.1962 2.33565 2.33965 2.47624 2.48055 2.63082 2.63404 2.82087 2.82433 2.98491 2.98863 3.15624 3.16121 3.30542 3.31154 3.44109 3.44726 3.58646 3.59114 3.75899 3.7633 3.7668 4.09212 4.09559 4.34065 4.34365 4.49593 4.50047 4.62299 4.62845 4.81519 4.81778 
56 0.16083 0.16426 0.3164 0.32078 0.50483 0.50928 0.63706 0.64157 0.82528 0.82898 0.99614 1.00074 1.16278 1.16988 1.32926 1.3342 1.49582 1.49926 1.66085 1.66541 1.85097 1.85618 2.06411 2.06877 2.19178 2.1957 2.33657 2.3416 2.47859 2.48426 2.63175 2.63507 2.82259 2.82629 2.98676 2.99124 3.15748 3.16203 3.30819 3.31301 3.44257 3.44749 3.58774 3.59311 3.76108 3.76449 4.09313 4.09899 4.34149 4.34878 4.49774 4.50133 4.62559 4.63172 4.81701 4.82162 
89 0.14397 0.14815 0.15129 0.30012 0.30375 0.30727 0.48669 0.49102 0.49383 0.49988 0.61918 0.62341 0.62717 0.80936 0.81316 0.81647 0.82064 0.98189 0.98509 0.98894 1.14622 1.15026 1.15512 1.31108 1.31532 1.31915 1.47919 1.4835 1.48684 1.49233 1.64052 1.64695 1.65079 1.83659 1.83941 1.84287 2.04985 2.05284 2.05604 2.17517 2.18045 2.32148 2.32461 2.32789 2.45761 2.46337 2.46749 2.61375 2.61819 2.62156 2.80505 2.80925 2.81232 2.81913 2.96874 2.97324 2.97661 3.14156 3.1449 3.14852 3.15462 3.29078 3.29476 3.29906 3.42348 3.42916 3.43341 3.57068 3.57482 3.57833 3.74536 3.74894 3.75202 4.07879 4.08167 4.085 4.32776 4.33018 4.33375 4.48191 4.48531 4.48876 4.60603 4.61183 4.61897 4.80094 4.80402 4.80652 4.81102 
1 4.81295 
0 
1 0.33141 
2 0.82798 1.49869 
26 0.17248 0.32891 0.5146 0.64797 0.84153 1.01196 1.18088 1.34108 1.50918 1.86692 2.07475 2.20765 2.34776 2.48903 2.64183 2.83323 2.99659 3.17011 3.32115 3.4568 3.60187 3.77288 4.10329 4.35074 4.50973 4.82724 
0 
26 0.1746 0.33124 0.51962 0.65344 0.84151 1.01351 1.18097 1.34401 1.51089 1.67473 1.86743 2.08006 2.3541 2.49602 2.64568 2.83689 3.00232 3.174 3.32347 3.45882 3.60902 3.77485 4.10614 4.35335 4.51473 4.83134 
8 0.64381 1.86223 2.63794 2.83373 3.76802 4.34617 4.50442 4.83093 
84 0.16633 0.16966 0.17417 0.32224 0.32596 0.3295 0.51055 0.51435 0.5184 0.64308 0.64689 0.65144 0.83206 0.83522 0.83935 1.00185 1.00655 1.0109 1.16975 1.17506 1.1788 1.33512 1.33902 1.34498 1.50266 1.50631 1.51127 1.66748 1.67218 1.68007 1.85672 1.86105 1.86467 1.87712 2.0702 2.07354 2.07974 2.19815 2.20215 2.2078 2.34232 2.34612 2.35207 2.36161 2.48463 2.48786 2.49334 2.63759 2.64075 2.82777 2.83149 2.83568 2.99201 2.99532 3.00158 3.16318 3.16751 3.17085 3.31323 3.31767 3.32139 3.4486 3.45292 3.45783 3.59359 3.59726 3.60334 3.7674 3.77103 3.77495 4.0992 4.10298 4.11708 4.34762 4.3511 4.36045 4.50312 4.50742 4.51194 4.63308 4.63802 4.8218 4.82467 4.82849 
88 0.16492 0.16771 0.17113 0.32048 0.32353 0.32608 0.50833 0.51055 0.51327 0.6409 0.6439 0.64739 0.82938 0.83288 0.83542 1.0006 1.00425 1.0073 1.16705 1.17089 1.17416 1.17823 1.33321 1.33577 1.33896 1.50012 1.50307 1.50604 1.66463 1.66747 1.67087 1.85494 1.85832 1.86115 1.8655 2.06785 2.0711 2.19591 2.1994 2.20712 2.34006 2.3434 2.34675 2.35538 2.48255 2.48529 2.48924 2.63556 2.63815 2.64317 2.82624 2.82874 2.83207 2.83711 2.99082 2.99317 2.99775 3.16157 3.16497 3.16742 3.31222 3.31546 3.31837 3.44661 3.44989 3.45278 3.59158 3.59421 3.59764 3.76458 3.76761 3.77009 4.09673 4.09968 4.10377 4.3455 4.34798 4.35246 4.50173 4.50488 4.5076 4.62888 4.63282 4.63678 4.81983 4.82227 4.82497 4.82831 
87 0.15622 0.15955 0.16221 0.313 0.31678 0.31947 0.4994 0.50281 0.50566 0.50977 0.63294 0.63589 0.63879 0.82156 0.82544 0.82779 0.83177 0.9931 0.99665 0.9998 1.00567 1.15961 1.16406 1.16768 1.32335 1.32785 1.33098 1.49157 1.49515 1.49774 1.50177 1.6572 1.65974 1.66423 1.84779 1.85118 1.85452 2.06092 2.064 2.06824 2.18746 2.1919 2.19703 2.33323 2.33625 2.33985 2.4746 2.47777 2.48086 2.62776 2.63088 2.63342 2.81723 2.82106 2.82373 2.98173 2.98548 2.98867 3.15353 3.15781 3.16036 3.30331 3.30774 3.3103 3.43935 3.44285 3.44587 3.58327 3.5864 3.58969 3.7563 3.76046 3.76285 4.08991 4.09272 4.09806 4.33883 4.34159 4.4937 4.49791 4.50024 4.61861 4.62451 4.62735 4.81241 4.8152 4.81801 
107 0.17218 0.1756 0.17878 0.18335 0.32833 0.33196 0.33475 0.33938 0.51692 0.51939 0.52214 0.52669 0.64983 0.65299 0.65691 0.83803 0.84119 0.84388 0.84697 1.00836 1.01288 1.01615 1.02413 1.17615 1.18104 1.18473 1.33958 1.34388 1.34724 1.35709 1.50854 1.51151 1.51458 1.51976 1.67296 1.67557 1.6795 1.6888 1.86292 1.86676 1.87 1.87348 2.0765 2.07931 2.0844 2.1061 2.20258 2.20722 2.21262 2.34839 2.35165 2.35495 2.3606 2.49107 2.49374 2.49813 2.5137 2.64443 2.6469 2.65307 2.83417 2.83725 2.8409 2.84429 2.99857 3.00129 3.00604 3.1698 3.1738 3.17656 3.18093 3.3198 3.32409 3.32696 3.33366 3.45472 3.45892 3.46233 3.48991 3.59943 3.60259 3.60659 3.61241 3.7729 3.7767 3.77915 3.78456 4.1057 4.10861 4.11227 4.13477 4.35392 4.35628 4.35988 4.37764 4.51007 4.51365 4.51665 4.52229 4.63319 4.64033 4.64389 4.82785 4.83042 4.83324 4.83606 4.84282 
27 0.16471 0.32112 0.50853 0.64195 0.83072 1.00236 1.17346 1.33395 1.50064 1.66533 1.85663 2.06823 2.34205 2.4832 2.63578 2.82692 2.83301 2.99036 3.16394 3.31475 3.44898 3.59305 3.7664 4.09695 4.34412 4.50385 4.81988 
24 0.15844 0.31564 0.50186 0.63559 0.82476 1.16747 1.32802 1.495 1.65943 1.85101 2.06069 2.33726 2.47611 2.629 2.81988 2.98473 3.15775 3.30817 3.44446 3.75976 4.08905 4.33708 4.49688 4.81244 
0 
64 0.1444 0.1489 0.30069 0.30489 0.30981 0.48681 0.49138 0.49582 0.62004 0.62454 0.80981 0.81451 0.98142 0.9862 1.1471 1.15265 1.31136 1.317 1.4796 1.48458 1.64244 1.64799 1.8362 1.84021 1.84638 2.04943 2.05318 2.1755 2.18182 2.32132 2.32507 2.46017 2.46554 2.61513 2.61953 2.80498 2.80953 2.81472 2.96906 2.97432 3.14165 3.14596 3.15053 3.29095 3.29644 3.30179 3.42599 3.43061 3.57077 3.57523 3.74476 3.74931 3.75325 4.07842 4.08205 4.32729 4.33053 4.48191 4.48677 4.6064 4.61434 4.80059 4.80382 4.80827 
63 0.157 0.16106 0.16446 0.31426 0.31798 0.32196 0.50243 0.50517 0.63462 0.63825 0.82328 0.82701 0.83055 0.99441 0.999 1.16147 1.16757 1.32555 1.32972 1.3345 1.49311 1.49673 1.50009 1.6593 1.66285 1.84912 1.85316 2.06236 2.06612 2.19014 2.19548 2.33439 2.33839 2.47598 2.47922 2.62866 2.63225 2.81946 2.82291 2.82874 2.9838 2.98716 3.15546 3.15992 3.30541 3.30999 3.44069 3.44468 3.58488 3.58839 3.75822 3.76236 3.76817 4.09139 4.09509 4.34012 4.34408 4.4951 4.4996 4.62292 4.62815 4.81436 4.81738 
27 0.16377 0.32052 0.50834 0.6414 0.82923 1.0014 1.17211 1.33367 1.49934 1.66287 1.85503 2.06733 2.34044 2.48117 2.63454 2.82652 2.99028 3.16308 3.3131 3.44839 3.59217 3.76561 4.09677 4.34477 4.50233 4.63109 4.81835 
18 0.159 0.31525 0.50082 0.63521 0.99424 2.06103 2.33367 2.47647 2.62865 2.81985 2.98437 3.1559 3.586 3.7593 4.09 4.33805 4.49656 4.81234 
39 0.1644 0.16877 0.32037 0.32531 0.50888 0.51434 0.64128 0.83089 0.83563 1.00056 1.00545 1.17126 1.33401 1.50099 1.50621 1.66454 1.66914 1.85469 1.85962 2.06864 2.19783 2.34107 2.34629 2.48346 2.63617 2.82631 2.8326 2.99136 3.16492 3.31496 3.44809 3.59201 3.76717 4.09725 4.34519 4.50427 4.63218 4.82059 4.82634 
58 0.15552 0.16014 0.1663 0.3126 0.31719 0.49997 0.50363 0.63314 0.63757 0.82091 0.82572 0.83022 0.99233 0.99859 1.15926 1.16595 1.32339 1.32857 1.49081 1.49552 1.50242 1.65743 1.66493 1.84724 1.85263 2.06051 2.06578 2.18878 2.33265 2.3381 2.47416 2.4792 2.62767 2.63158 2.81778 2.82181 2.98188 2.98624 3.15347 3.15842 3.30304 3.30897 3.4388 3.44423 3.58317 3.58853 3.75662 3.76136 4.08953 4.09494 4.3382 4.34601 4.49352 4.49845 4.62082 4.62646 4.81245 4.81642 
39 0.16968 0.17745 0.32497 0.33075 0.51325 0.519 0.64705 0.83255 0.8383 1.00271 1.0081 1.01814 1.17551 1.3394 1.50366 1.50975 1.67212 1.8586 1.86412 2.07468 2.20463 2.34687 2.35453 2.48892 2.63981 2.83188 2.83745 2.99588 3.16813 3.31818 3.45377 3.59849 3.77078 4.10281 4.35145 4.50814 4.63527 4.82463 4.83138 
69 0.15864 0.16179 0.16712 0.31479 0.3185 0.32201 0.50133 0.50456 0.50844 0.63442 0.63818 0.82384 0.82768 0.8319 0.99463 0.99975 1.16085 1.1665 1.17193 1.32493 1.3299 1.3338 1.49448 1.49782 1.50271 1.65876 1.66215 1.84945 1.85369 1.85864 2.06268 2.06643 2.18918 2.19465 2.33509 2.33878 2.47535 2.47906 2.48424 2.62972 2.63271 2.81943 2.82289 2.82647 2.98299 2.9871 3.15583 3.15978 3.16371 3.30475 3.31 3.31365 3.44081 3.44543 3.58515 3.58849 3.75836 3.76243 3.76601 4.09177 4.09559 4.3403 4.34375 4.49533 4.49978 4.62079 4.62722 4.8147 4.81724 
27 0.1744 0.32962 0.51699 0.65151 0.8393 1.01179 1.18123 1.3431 1.51072 1.67482 1.86533 2.07706 2.35129 2.49253 2.64387 2.83496 3.0006 3.17165 3.32318 3.45783 3.6012 3.77492 4.10516 4.35242 4.51204 4.64232 4.82828 
61 0.1677 0.17059 0.17512 0.32226 0.3262 0.3293 0.51284 0.5163 0.64497 0.64798 0.83348 0.83642 0.8411 1.00352 1.00836 1.01762 1.16871 1.17502 1.18145 1.33313 1.33942 1.50443 1.50757 1.6694 1.67586 1.85828 1.86248 1.86614 2.07213 2.07611 2.1987 2.20654 2.34332 2.34696 2.35523 2.4868 2.49187 2.64027 2.83058 2.83614 2.99504 2.99989 3.16448 3.16858 3.31277 3.31921 3.45119 3.45474 3.59537 3.59982 3.77014 3.77259 4.10052 4.10383 4.34873 4.35436 4.50344 4.50801 4.63537 4.82401 4.82746 
0 
61 0.1639 0.16697 0.31949 0.32333 0.50757 0.51045 0.6399 0.64337 0.82967 0.8332 0.99992 1.00559 1.1684 1.1731 1.33285 1.33672 1.50009 1.50436 1.66403 1.66836 1.85452 1.85968 2.06655 2.06966 2.19578 2.20295 2.33952 2.34276 2.48152 2.4846 2.63456 2.63714 2.82521 2.82799 2.83297 2.99005 2.99281 3.16077 3.16475 3.31143 3.31497 3.31911 3.44532 3.44962 3.45372 3.59071 3.59401 3.76469 3.76739 3.77124 4.09569 4.09879 4.34436 4.34714 4.50157 4.50465 4.63074 4.63507 4.81894 4.82139 4.82617 
9 0.16356 0.32025 0.50629 0.82742 0.99986 1.49821 3.16199 3.76448 4.82017 
66 0.15743 0.1608 0.16548 0.31337 0.31742 0.32133 0.50157 0.50489 0.63402 0.63763 0.82262 0.82658 0.83077 0.99377 0.9983 1.16074 1.16553 1.32599 1.32936 1.49287 1.49675 1.50095 1.65819 1.66248 1.84841 1.85273 1.85773 2.06176 2.06555 2.1899 2.19564 2.33388 2.3376 2.47505 2.47882 2.62869 2.6317 2.81937 2.82283 2.82818 2.9839 2.98684 3.15467 3.15898 3.16368 3.30491 3.30914 3.31419 3.43946 3.44391 3.5848 3.5885 3.75824 3.76198 3.76678 4.09073 4.09497 4.33914 4.34355 4.49501 4.49863 4.62267 4.62741 4.81332 4.81645 4.82083 
55 0.16133 0.16469 0.31634 0.32055 0.50434 0.50735 0.63731 0.64068 0.82782 0.99582 1.00197 1.16241 1.16856 1.32685 1.33131 1.33543 1.49797 1.6612 1.66569 1.85119 1.85559 2.06439 2.06852 2.19369 2.33638 2.34139 2.47885 2.48214 2.63212 2.635 2.82254 2.8255 2.9872 2.99099 3.15715 3.1614 3.30676 3.31153 3.44214 3.44676 3.58754 3.59196 3.75969 3.76394 3.76733 4.09304 4.09692 4.34163 4.34622 4.49759 4.50129 4.62612 4.63016 4.81679 4.82012 
78 0.16225 0.16597 0.16993 0.31844 0.32276 0.32585 0.50694 0.5103 0.5143 0.63936 0.64314 0.64887 0.8278 0.83164 0.83536 0.99909 1.00359 1.00918 1.16537 1.1712 1.17658 1.33143 1.3352 1.34296 1.49859 1.50232 1.50651 1.66276 1.66705 1.67307 1.85336 1.85808 1.86183 2.06648 2.0708 2.19169 2.19876 2.33874 2.34253 2.34714 2.35563 2.48013 2.4843 2.48998 2.63335 2.63679 2.646 2.82383 2.82735 2.83242 2.9881 2.99121 2.99652 3.15988 3.16434 3.16868 3.30943 3.31482 3.4448 3.44968 3.58973 3.59412 3.59957 3.76264 3.76668 3.77017 4.0956 4.09993 4.34417 4.34793 4.49942 4.50375 4.50848 4.62352 4.63139 4.81829 4.82163 4.82559 
3 0.51394 2.83235 4.82536 
103 0.18048 0.18385 0.18757 0.33669 0.3403 0.34328 0.35015 0.52374 0.52671 0.52984 0.53424 0.65683 0.66043 0.66395 0.67454 0.84598 0.84936 0.85269 0.8585 1.01694 1.02111 1.02487 1.03432 1.18317 1.18799 1.19207 1.20319 1.34736 1.35145 1.35483 1.36222 1.51614 1.5196 1.52316 1.53334 1.68145 1.68505 1.68982 1.87131 1.8752 1.87846 1.88434 2.08416 2.08743 2.09209 2.21319 2.21765 2.22498 2.35665 2.36037 2.36419 2.37024 2.49904 2.50232 2.50647 2.52116 2.6511 2.65425 2.65863 2.84172 2.84494 2.84837 2.85211 3.00618 3.00943 3.01362 3.1779 3.18161 3.18447 3.18933 3.32709 3.33141 3.33444 3.34092 3.46281 3.4668 3.47035 3.48468 3.6082 3.61203 3.61636 3.62682 3.78085 3.78466 3.78733 3.79266 4.11312 4.11634 4.12097 4.36168 4.36458 4.36944 4.51769 4.52147 4.52464 4.5308 4.64692 4.65089 4.65678 4.83586 4.8386 4.84156 4.84528 
27 0.16454 0.3215 0.50811 0.64078 0.83025 0.99954 1.16889 1.33435 1.50064 1.66459 1.8546 2.06743 2.19781 2.33967 2.48232 2.63556 2.82628 2.99077 3.31481 3.44711 3.591 3.76692 4.09594 4.34392 4.50322 4.63048 4.81993 
57 0.16149 0.16593 0.31619 0.32141 0.50484 0.509 0.63637 0.64115 0.82742 0.83053 0.99623 1.00155 1.16232 1.16957 1.32618 1.33177 1.4983 1.50375 1.66105 1.66687 1.85055 1.85587 2.0638 2.06813 2.19091 2.19746 2.33618 2.34178 2.47723 2.48135 2.48743 2.63186 2.63677 2.82273 2.82682 2.98714 2.99242 3.15736 3.16268 3.30587 3.31226 3.44231 3.44773 3.58691 3.59206 3.75952 3.76465 4.09284 4.09695 4.34151 4.34596 4.49654 4.50188 4.6238 4.63123 4.81713 4.82259 
98 0.15079 0.1551 0.15782 0.16304 0.30733 0.31085 0.31411 0.31774 0.49375 0.49846 0.50097 0.50505 0.62621 0.63077 0.63413 0.81628 0.81994 0.82281 0.82679 0.98879 0.99229 0.99592 1.15367 1.1576 1.16176 1.1672 1.31841 1.32338 1.32638 1.48614 1.49033 1.49322 1.49717 1.6479 1.65392 1.65703 1.66328 1.84365 1.84643 1.85035 1.85582 2.05687 2.06006 2.0646 2.18231 2.18806 2.19212 2.32846 2.33165 2.33542 2.46562 2.47088 2.47427 2.4797 2.62145 2.62576 2.6284 2.81195 2.81644 2.81909 2.82386 2.97594 2.98099 2.98348 3.14867 3.15188 3.15563 3.15975 3.29784 3.30228 3.30593 3.31172 3.43106 3.43612 3.43996 3.44526 3.57769 3.58214 3.5855 3.75221 3.75619 3.75896 4.08577 4.08863 4.09236 4.33485 4.33723 4.342 4.48906 4.49277 4.49563 4.61328 4.61923 4.62304 4.8078 4.81097 4.81357 4.81746 
12 0.51539 0.83538 1.34125 2.07534 2.49053 2.64206 3.45435 3.60571 3.77272 4.10903 4.35475 4.63695 
72 0.15375 0.15823 0.16218 0.31017 0.31386 0.31954 0.49676 0.50174 0.50588 0.62934 0.63399 0.63983 0.81925 0.82303 0.82672 0.99203 0.99638 1.00128 1.15628 1.1608 1.32177 1.3292 1.48906 1.49338 1.49724 1.6501 1.65691 1.66224 1.84703 1.8508 1.85697 2.06036 2.06542 2.18528 2.19507 2.3317 2.33526 2.4672 2.47356 2.47948 2.62359 2.62852 2.63315 2.81509 2.81973 2.82442 2.97901 2.98489 3.15195 3.15552 3.1602 3.30097 3.30556 3.31085 3.43297 3.43918 3.44526 3.58076 3.58557 3.75553 3.76196 4.0893 4.09415 4.33833 4.34199 4.49236 4.49855 4.61627 4.62449 4.81118 4.81473 4.8205 
63 0.14778 0.15227 0.30419 0.30837 0.31327 0.4903 0.49457 0.49956 0.62351 0.62782 0.81319 0.81785 0.98468 0.98958 1.15055 1.15621 1.31463 1.32023 1.4831 1.48801 1.49371 1.64712 1.65246 1.83941 1.84358 2.05262 2.05626 2.17876 2.18535 2.32468 2.32861 2.46395 2.46921 2.61865 2.62288 2.80848 2.81283 2.81944 2.9725 2.97751 3.14491 3.14927 3.15376 3.29438 3.30004 3.42984 3.43493 3.57423 3.57847 3.74804 3.75247 3.75584 4.08166 4.08524 4.33041 4.33361 4.48522 4.49 4.60956 4.61817 4.80395 4.80708 4.81121 
40 0.17213 0.17888 0.32835 0.51558 0.51983 0.64916 0.65658 0.83761 0.84262 1.0095 1.17732 1.34027 1.50809 1.67177 1.68025 1.86279 1.86723 2.07508 2.20429 2.34738 2.35485 2.49051 2.50111 2.6429 2.83331 2.839 2.99772 3.17098 3.32118 3.45611 3.60048 3.77386 4.10349 4.35133 4.35803 4.51043 4.51874 4.63779 4.82678 4.83116 
2 0.82914 1.5003 
0 
140 0.14372 0.14709 0.14976 0.15217 0.15559 0.29981 0.30325 0.30606 0.30873 0.31159 0.48653 0.49006 0.49267 0.49509 0.49753 0.50327 0.61843 0.6221 0.62495 0.62794 0.63081 0.80904 0.81234 0.81529 0.81749 0.82046 0.98178 0.98432 0.98753 0.99051 0.99616 1.14591 1.14965 1.1531 1.15635 1.15989 1.3108 1.31406 1.31766 1.32038 1.32367 1.47887 1.48252 1.48551 1.48794 1.49107 1.64014 1.64611 1.64931 1.65222 1.65647 1.83648 1.83881 1.84164 1.84433 1.84735 2.04973 2.05208 2.05462 2.05812 2.17494 2.17912 2.18264 2.18717 2.32136 2.32403 2.32669 2.3297 2.33446 2.45683 2.46243 2.46581 2.46844 2.47162 2.47905 2.61338 2.6176 2.6203 2.62262 2.62824 2.80494 2.80859 2.81117 2.81358 2.8166 2.82086 2.96851 2.97217 2.97538 2.97797 2.98268 3.14135 3.14423 3.14695 3.14955 3.15207 3.15805 3.29053 3.29373 3.29703 3.29984 3.30262 3.4232 3.42879 3.43148 3.43447 3.43767 3.57053 3.57409 3.57669 3.57978 3.58435 3.74525 3.74793 3.75073 3.75304 3.75582 4.07869 4.08109 4.08366 4.08736 4.32757 4.32964 4.33202 4.336 4.48168 4.48452 4.4878 4.49009 4.49371 4.60573 4.61062 4.6147 4.61762 4.62259 4.80089 4.80355 4.80566 4.80809 4.81098 
67 0.17272 0.17619 0.32898 0.33298 0.51586 0.51957 0.52487 0.64834 0.65268 0.83804 0.84174 0.85013 1.00834 1.01294 1.02268 1.17408 1.17966 1.34174 1.3458 1.5085 1.51201 1.67267 1.67869 1.86304 1.86811 1.87829 2.07539 2.08043 2.20332 2.20944 2.348 2.35346 2.36126 2.49049 2.495 2.64345 2.64736 2.83365 2.83758 2.84224 2.99825 3.00279 3.16913 3.17336 3.17828 3.32069 3.324 3.4549 3.45892 3.59899 3.6042 3.61194 3.77336 3.77697 3.78606 4.10446 4.10931 4.35302 4.35731 4.51071 4.51433 4.63551 4.63992 4.64734 4.82746 4.83091 4.83544 
3 2.07623 2.64484 4.10436 
71 0.16592 0.17002 0.3216 0.32551 0.32981 0.51016 0.51395 0.6432 0.64716 0.83117 0.83404 0.83895 1.00049 1.00592 1.16795 1.17424 1.17886 1.33571 1.3401 1.50191 1.50487 1.50987 1.66573 1.67138 1.85575 1.86093 1.86983 2.06897 2.07351 2.0933 2.19877 2.20551 2.34129 2.34676 2.35233 2.4833 2.48726 2.49223 2.63679 2.64022 2.82821 2.83234 2.83913 2.99312 2.99837 3.16253 3.16647 3.17073 3.31402 3.31764 3.44762 3.45218 3.45917 3.59191 3.59664 3.60313 3.76566 3.76986 3.77652 4.09798 4.10248 4.34629 4.35035 4.50206 4.50648 4.51083 4.62931 4.63531 4.82197 4.82546 4.83387 
37 0.16951 0.17663 0.32613 0.33231 0.51444 0.64745 0.83552 1.00724 1.01527 1.17677 1.3393 1.50651 1.5146 1.67067 1.68109 1.86194 1.86961 2.07307 2.20472 2.34572 2.35263 2.48795 2.64045 2.8325 2.83866 2.99635 3.16851 3.31944 3.45345 3.59791 3.77128 4.10179 4.10991 4.34997 4.50776 4.82555 4.83169 
1 0.16558 
42 0.17634 0.18955 0.33334 0.3448 0.51928 0.5294 0.65355 0.84219 0.84969 1.01468 1.18011 1.18673 1.34439 1.35239 1.51219 1.5188 1.67535 1.68232 1.86775 1.87311 2.08025 2.20929 2.35324 2.36272 2.49608 2.64624 2.83698 2.84363 3.00259 3.1745 3.32542 3.45963 3.46639 3.60367 3.77841 4.10747 4.11528 4.35546 4.36134 4.51599 4.83174 4.83748 
64 0.15082 0.15657 0.16245 0.30775 0.31228 0.31691 0.4937 0.49926 0.50298 0.62643 0.63148 0.63599 0.8166 0.82194 0.82819 0.98913 0.99468 1.15424 1.16002 1.31841 1.32459 1.48614 1.49208 1.49727 1.64778 1.65515 1.66053 1.84389 1.84866 2.05709 2.06157 2.1822 2.1888 2.329 2.33353 2.46607 2.47232 2.62182 2.62683 2.81193 2.81738 2.97587 2.98225 3.14908 3.15397 3.29789 3.304 3.43088 3.43676 3.44185 3.57769 3.58282 3.75232 3.75753 4.0861 4.09049 4.33497 4.33913 4.48948 4.49488 4.61314 4.62113 4.80823 4.81165 
22 0.16348 0.31933 0.50581 0.64139 0.82876 1.00123 1.17105 1.33194 1.49909 1.6643 1.8545 2.48174 2.63539 2.82423 2.98923 3.16264 3.31424 3.44751 3.59248 3.76574 4.63211 4.81882 
1 4.33432 
89 0.17239 0.17545 0.17985 0.32729 0.33123 0.33463 0.34019 0.51548 0.51963 0.52447 0.648 0.65302 0.66266 0.83817 0.84094 0.84477 0.85636 1.00699 1.01193 1.01638 1.02466 1.17406 1.18024 1.18388 1.34009 1.34428 1.35115 1.50839 1.51154 1.51537 1.53038 1.67211 1.67633 1.68183 1.86186 1.86636 1.87009 1.87651 2.07495 2.0805 2.09372 2.20505 2.21268 2.34695 2.35121 2.35582 2.3608 2.48998 2.49539 2.50526 2.64361 2.64755 2.83351 2.83734 2.84158 2.86208 2.9985 3.00326 3.16787 3.17313 3.17739 3.18645 3.31852 3.32356 3.32725 3.45321 3.45886 3.46501 3.59877 3.6045 3.61102 3.77121 3.77601 3.7809 4.10368 4.10771 4.11328 4.35283 4.35625 4.36106 4.50855 4.51256 4.51676 4.63906 4.64865 4.82712 4.83035 4.83421 4.84018 
0 
30 0.16234 0.319 0.50591 0.63974 0.82805 0.8329 1.00098 1.1678 1.33129 1.49856 1.66239 1.8539 2.06674 2.19651 2.33907 2.4802 2.6335 2.82403 2.98818 3.16114 3.3124 3.44721 3.59066 3.76385 4.09594 4.34354 4.50068 4.62977 4.81707 4.82194 
56 0.16208 0.16704 0.31727 0.32169 0.50558 0.50926 0.63767 0.64147 0.82768 0.83085 0.99709 1.00248 1.16344 1.16808 1.32883 1.33248 1.49864 1.50367 1.66211 1.67016 1.85121 1.85639 2.06458 2.06872 2.19321 2.19969 2.33692 2.34221 2.47988 2.48509 2.63249 2.63591 2.82352 2.82851 2.9882 2.99381 3.15805 3.16223 3.30795 3.31244 3.44273 3.44801 3.58843 3.59346 3.76105 3.76521 4.09343 4.09724 4.3422 4.34639 4.49789 4.50183 4.62788 4.63633 4.81692 4.8203 
0 
26 0.16507 0.32253 0.51016 0.64336 0.83044 1.00236 1.17165 1.33482 1.50094 1.66482 1.85696 2.06912 2.34124 2.48422 2.63664 2.82736 2.99111 3.16429 3.31486 3.44975 3.59435 3.76723 4.09817 4.34479 4.50401 4.82094 
53 0.16483 0.16961 0.32165 0.3254 0.50794 0.5118 0.64075 0.64519 0.83039 0.83466 0.99975 1.00533 1.17059 1.17565 1.33347 1.33827 1.50035 1.50572 1.6649 1.67039 1.85512 1.86006 2.06793 2.07387 2.19811 2.34057 2.34561 2.48307 2.49049 2.63532 2.63959 2.82664 2.83167 2.9908 3.16254 3.16586 3.31434 3.31893 3.44844 3.45459 3.59159 3.59709 3.76584 3.7698 4.09655 4.10276 4.34497 4.34979 4.50308 4.5085 4.63122 4.8197 4.82367 
103 0.14978 0.1536 0.15652 0.16038 0.30629 0.30958 0.31316 0.31623 0.49279 0.49704 0.49971 0.5032 0.62521 0.62914 0.63267 0.63637 0.81514 0.81844 0.82174 0.82436 0.98793 0.99122 0.99467 1.00005 1.15245 1.15616 1.16071 1.16571 1.31728 1.32131 1.32479 1.33155 1.48498 1.48861 1.49181 1.49503 1.6467 1.65245 1.65564 1.6606 1.84267 1.84557 1.84906 1.85293 2.05591 2.05918 2.06245 2.18128 2.18646 2.1924 2.32755 2.33061 2.33404 2.34085 2.46374 2.46903 2.4727 2.47614 2.62005 2.62407 2.62734 2.81107 2.81526 2.81813 2.82363 2.97489 2.97922 2.9824 3.14769 3.15086 3.1546 3.15763 3.2969 3.30086 3.30477 3.30923 3.4297 3.43495 3.43873 3.44296 3.57676 3.58084 3.58421 3.5898 3.75137 3.75559 3.75824 4.08487 4.08779 4.0911 4.33388 4.33632 4.34013 4.48804 4.49147 4.49473 4.6122 4.61804 4.62234 4.80698 4.81005 4.81264 4.81828 
28 0.16706 0.32451 0.51016 0.64356 0.8331 1.00597 1.17395 1.33711 1.50417 1.66628 1.8597 2.07151 2.20403 2.34316 2.4842 2.63645 2.82838 2.99163 3.16587 3.3174 3.45252 3.59413 3.76804 4.09991 4.34619 4.50556 4.63555 4.82157 
0 
56 0.15622 0.16086 0.31237 0.31774 0.49867 0.50369 0.63259 0.63772 0.82154 0.82648 0.99281 0.99866 1.15911 1.16546 1.32304 1.32878 1.49179 1.49712 1.65696 1.66284 1.84757 1.85321 2.06084 2.06659 2.18721 2.19962 2.33289 2.33858 2.47315 2.47842 2.62713 2.63147 2.81685 2.82197 2.98116 2.98623 3.15343 3.15907 3.30282 3.30893 3.43879 3.44455 3.58311 3.58892 3.7562 3.76166 4.08987 4.09651 4.33848 4.34464 4.49333 4.49888 4.61885 4.62669 4.81211 4.81614 
14 0.16303 0.32058 0.82683 1.17032 1.49709 1.66214 1.85473 2.63311 3.16287 3.31226 3.76464 4.34168 4.50169 4.81745 
27 0.17205 0.32833 0.51483 0.64842 0.83774 1.00829 1.1803 1.34181 1.50741 1.67392 1.86347 2.07548 2.34863 2.49076 2.64202 2.83409 2.99784 3.17003 3.32108 3.45493 3.59933 3.77305 4.10417 4.3509 4.50929 4.6419 4.82601 
20 0.17054 0.32961 0.51586 0.6485 0.83686 1.50713 1.67305 2.07669 2.34871 2.4896 2.64124 2.99815 3.17084 3.45674 3.59947 3.77231 4.10394 4.35153 4.50923 4.82603 
37 0.17108 0.17721 0.3274 0.33111 0.51423 0.51987 0.64841 0.83701 0.84229 1.00661 1.01149 1.17757 1.34071 1.50693 1.51303 1.67037 1.86048 1.86618 2.07415 2.20417 2.34764 2.48943 2.64216 2.83249 2.83848 2.99692 3.16982 3.32073 3.45516 3.59794 3.77303 4.10267 4.3508 4.50983 4.6379 4.82624 4.83083 
48 0.16643 0.17067 0.32217 0.32681 0.51025 0.51401 0.64286 0.64816 0.83426 1.00135 1.00799 1.16836 1.17565 1.33678 1.49974 1.50929 1.66682 1.67508 1.85753 1.86267 2.07013 2.19738 2.20514 2.34185 2.34682 2.48475 2.49313 2.63825 2.82831 2.83175 2.99302 3.16293 3.16786 3.3167 3.44998 3.4558 3.5938 3.60058 3.76834 3.77189 4.09924 4.34718 4.50591 4.51605 4.63026 4.63616 4.822 4.827 
58 0.15288 0.1577 0.31031 0.31487 0.49627 0.5008 0.50595 0.62947 0.6335 0.63949 0.81855 0.8232 0.99062 0.99627 1.15676 1.16294 1.32077 1.32623 1.4882 1.49331 1.65026 1.65664 1.8455 1.85055 2.05872 2.06301 2.18431 2.19044 2.3308 2.3356 2.46919 2.47445 2.62467 2.62879 2.81435 2.81903 2.97849 2.9836 3.15103 3.15609 3.30048 3.30598 3.43601 3.4404 3.58027 3.58453 3.75409 3.75903 4.08776 4.09235 4.33651 4.34093 4.49136 4.49642 4.61478 4.62271 4.80997 4.81341 
4 0.8335 1.50485 4.3475 4.8271 
16 0.16543 0.32209 0.50963 0.82972 1.0027 1.33599 1.50033 1.66617 1.85838 2.35044 2.63681 2.82844 2.99237 3.767 4.34533 4.82013 
25 0.1637 0.31869 0.50645 0.64025 0.82847 1.00103 1.33285 1.49884 1.66365 1.85299 2.06758 2.34001 2.48128 2.63412 2.8246 2.98961 3.16238 3.31235 3.44582 3.59016 3.76545 4.09694 4.34392 4.50298 4.81842 
88 0.14767 0.1518 0.15504 0.30383 0.30747 0.31125 0.31528 0.49037 0.49495 0.49805 0.62254 0.62699 0.63062 0.63509 0.81308 0.81676 0.82008 0.82351 0.98557 0.98882 0.99304 1.14992 1.15397 1.15915 1.3148 1.3194 1.32305 1.48293 1.48717 1.49047 1.49436 1.64404 1.65112 1.65402 1.84027 1.84306 1.8474 2.05353 2.05651 2.0615 2.17886 2.18484 2.1916 2.32514 2.32827 2.33236 2.46072 2.46714 2.4708 2.47577 2.6174 2.622 2.62519 2.80866 2.81302 2.81633 2.97245 2.97724 2.98044 3.14524 3.14859 3.15284 3.29449 3.29867 3.30295 3.4269 3.43303 3.43685 3.44159 3.57436 3.57864 3.58276 3.74902 3.75271 3.7562 4.08247 4.0853 4.33154 4.33384 4.48561 4.48908 4.49269 4.60975 4.61671 4.62128 4.80458 4.80766 4.81052 
43 0.1531 0.15776 0.31019 0.3167 0.49725 0.50092 0.6305 0.81867 0.82367 0.99015 1.15675 1.32065 1.32655 1.4885 1.49364 1.65565 1.84485 2.05801 2.18558 2.33032 2.47261 2.62502 2.62918 2.81537 2.81948 2.97931 2.98381 3.1511 3.15833 3.30041 3.30664 3.43704 3.58081 3.75372 3.75895 4.08705 4.3358 4.49094 4.49605 4.61534 4.62568 4.80978 4.81462 
60 0.15478 0.15982 0.31135 0.31609 0.49718 0.50189 0.50582 0.62996 0.63451 0.63997 0.82019 0.82519 0.99178 0.99812 1.15771 1.16439 1.32185 1.3281 1.48994 1.49515 1.65125 1.65801 1.84662 1.85211 2.05985 2.06541 2.18568 2.19213 2.33188 2.33728 2.46974 2.47558 2.62563 2.63051 2.81555 2.82026 2.8259 2.97948 2.98488 3.15207 3.1574 3.30154 3.30815 3.43314 3.43885 3.44461 3.58134 3.58616 3.75519 3.76062 4.08888 4.09367 4.33771 4.34219 4.49244 4.49791 4.61637 4.62466 4.81123 4.81475 
28 0.1536 0.30868 0.4964 0.62948 0.81856 0.98836 1.15589 1.32075 1.4896 1.65572 1.84298 2.05625 2.1874 2.32853 2.47311 2.62428 2.81434 2.97917 3.14911 3.29957 3.43557 3.57997 3.75183 4.08532 4.33396 4.48914 4.62114 4.80789 
66 0.15263 0.15678 0.16261 0.30989 0.31535 0.49576 0.50017 0.50623 0.62947 0.63441 0.81792 0.8222 0.82553 0.98967 0.99595 1.15609 1.16338 1.32001 1.32595 1.33066 1.48762 1.49231 1.49654 1.65426 1.65851 1.84471 1.84993 1.85454 2.05794 2.06202 2.18386 2.19129 2.33008 2.3347 2.34079 2.47094 2.47524 2.62443 2.62867 2.81371 2.81847 2.82498 2.978 2.9832 3.15032 3.15596 3.29984 3.30621 3.31015 3.43622 3.44188 3.57975 3.58434 3.75315 3.75848 4.08704 4.09122 4.33581 4.33948 4.49059 4.49561 4.61449 4.62288 4.80922 4.81272 4.8186 
16 0.16883 0.32508 0.51055 0.64779 0.83683 1.00558 1.50327 1.86277 2.34658 2.4877 2.82941 2.99354 3.16601 3.31872 4.50949 4.82182 
118 0.17667 0.18003 0.18256 0.1862 0.33294 0.33585 0.33852 0.34128 0.34919 0.51992 0.52298 0.5254 0.52805 0.53319 0.65333 0.6561 0.65892 0.66276 0.84211 0.84551 0.84778 0.85111 1.01332 1.01663 1.01974 1.02365 1.18002 1.18396 1.18763 1.19141 1.34398 1.34795 1.35082 1.354 1.51215 1.51565 1.51818 1.52144 1.67688 1.68018 1.68361 1.68846 1.86846 1.87148 1.87421 1.87723 1.88578 2.08119 2.084 2.08699 2.09686 2.2083 2.21264 2.21762 2.35338 2.35617 2.35952 2.36382 2.36999 2.4944 2.49745 2.49998 2.50373 2.64739 2.65051 2.65282 2.65826 2.83795 2.84121 2.84364 2.84679 2.85083 3.00229 3.00571 3.00844 3.01327 3.17424 3.1772 3.17985 3.18257 3.18713 3.32394 3.32766 3.33053 3.33356 3.45952 3.46257 3.46563 3.4701 3.6042 3.60706 3.61027 3.61465 3.77723 3.78062 3.78298 3.78558 3.79104 4.10993 4.11241 4.11532 4.12192 4.35883 4.36099 4.36421 4.37241 4.51435 4.51803 4.52034 4.52415 4.64221 4.64625 4.65002 4.83291 4.83544 4.83778 4.84075 4.84703 
34 0.1657 0.3218 0.50841 0.51281 0.64156 0.83147 1.0032 1.1722 1.33388 1.50274 1.66538 1.67296 1.85714 2.06794 2.19912 2.34034 2.34813 2.48284 2.63567 2.82661 2.83228 2.99036 3.16362 3.31428 3.44877 3.59232 3.60287 3.76634 4.0966 4.34454 4.50325 4.6322 4.81993 4.8252 
30 0.16948 0.3254 0.33153 0.51355 0.64595 0.83506 1.00275 1.01082 1.17484 1.3385 1.50487 1.66909 1.86236 2.0729 2.20193 2.34594 2.4867 2.63967 2.83184 2.99457 3.16782 3.31793 3.45257 3.59749 3.77042 4.10147 4.34912 4.5073 4.63914 4.82525 
30 0.16409 0.32054 0.50579 0.51145 0.63896 0.82826 0.99874 1.16785 1.33208 1.49917 1.66212 1.85514 2.06542 2.19508 2.338 2.48058 2.63295 2.82404 2.98871 3.16056 3.31221 3.44588 3.58879 3.76399 4.09413 4.34208 4.50098 4.62826 4.81716 4.82302 
0 
3 0.82632 0.99953 1.49866 
16 0.16623 0.64232 0.83152 1.66502 2.06825 2.34168 2.4825 2.63606 2.99061 3.16537 3.44867 3.59279 3.76671 4.09725 4.3456 4.50334 
22 0.17226 0.32956 0.51715 0.65052 0.83824 1.01052 1.34341 1.50871 1.67196 1.86691 2.07561 2.35175 2.4938 2.64351 2.99918 3.17209 3.322 3.45804 3.77451 4.10398 4.3514 4.83042 
0 
84 0.18113 0.1852 0.19235 0.33706 0.34073 0.3454 0.52434 0.52784 0.5319 0.65708 0.66084 0.66652 0.84658 0.84985 0.85472 1.01695 1.02191 1.02964 1.18521 1.18949 1.19516 1.34972 1.3536 1.36077 1.51698 1.52055 1.52696 1.68164 1.68614 1.69371 1.87167 1.87569 1.87965 1.89342 2.08445 2.08807 2.09693 2.21475 2.2208 2.35664 2.3614 2.36856 2.49914 2.50333 2.5108 2.6518 2.65487 2.66425 2.84284 2.8465 2.85072 3.00729 3.01113 3.02399 3.17821 3.1819 3.18604 3.32886 3.33252 3.33744 3.46283 3.4667 3.47183 3.60796 3.6125 3.61946 3.78226 3.78533 3.79066 4.11314 4.11682 4.12402 4.3614 4.36524 4.37289 4.51963 4.52279 4.52849 4.648 4.65348 4.83622 4.83934 4.84297 4.85421 
16 0.16606 0.32566 0.51372 0.6434 0.83206 1.00797 2.07055 2.63631 2.99347 3.59415 3.76808 4.09939 4.3458 4.50452 4.63619 4.82348 
39 0.16595 0.32234 0.50963 0.51493 0.64334 0.83213 1.00496 1.17103 1.17711 1.33521 1.50215 1.66602 1.8564 1.86265 2.06919 2.198 2.34165 2.35224 2.4837 2.63677 2.82803 2.8335 2.9917 3.16412 3.16816 3.31533 3.45 3.5927 3.59875 3.76704 3.77006 4.0977 4.34567 4.35227 4.50433 4.50884 4.63179 4.82093 4.82609 
98 0.15789 0.16144 0.16402 0.16822 0.31481 0.31836 0.32125 0.50118 0.50466 0.50737 0.51127 0.63423 0.63773 0.64049 0.82321 0.82673 0.82906 0.83308 0.99474 0.99804 1.00085 1.00469 1.16082 1.16503 1.16866 1.17429 1.3249 1.32992 1.33304 1.49295 1.49703 1.49977 1.5036 1.65546 1.66032 1.66305 1.66726 1.84953 1.8524 1.85542 1.8583 2.0628 2.06588 2.07142 2.18907 2.19411 2.20514 2.33494 2.33809 2.34162 2.34655 2.47461 2.4788 2.48143 2.48736 2.62986 2.63291 2.63579 2.8191 2.82285 2.82514 2.82944 2.98274 2.98747 2.99108 3.15557 3.15913 3.16194 3.16935 3.30455 3.30959 3.31238 3.44073 3.44437 3.4472 3.58503 3.58835 3.59166 3.59771 3.75832 3.76252 3.7649 4.09179 4.09462 4.09944 4.34054 4.34279 4.34871 4.49554 4.49983 4.5022 4.61964 4.62595 4.62941 4.81432 4.81709 4.81989 4.82292 
34 0.15807 0.31416 0.5008 0.50636 0.6344 0.82386 0.99528 1.16159 1.32597 1.49412 1.65843 1.84807 1.85386 2.06146 2.18997 2.33378 2.3429 2.47542 2.62874 2.81912 2.82574 2.98345 3.15559 3.3061 3.44081 3.58435 3.59318 3.75871 4.08975 4.33754 4.49581 4.62399 4.81272 4.81908 
64 0.16696 0.17022 0.17526 0.32352 0.327 0.3319 0.51102 0.51425 0.64314 0.64726 0.83335 0.83606 0.8409 1.00268 1.00723 1.01207 1.17335 1.17841 1.33642 1.34083 1.50365 1.50759 1.66775 1.67203 1.8578 1.86146 1.86539 2.0701 2.07462 2.20062 2.20808 2.34251 2.34709 2.35556 2.48513 2.49014 2.63769 2.64099 2.82936 2.83351 2.99284 2.99748 3.16572 3.16931 3.316 3.31966 3.45062 3.45465 3.59361 3.59785 3.60585 3.76746 3.77109 4.09925 4.1032 4.34753 4.35198 4.50508 4.50796 4.63345 4.6397 4.82284 4.82602 4.83011 
69 0.17044 0.17481 0.32699 0.33064 0.345 0.51351 0.51749 0.64547 0.64911 0.65607 0.83702 0.84139 1.00567 1.01072 1.0177 1.17168 1.17751 1.18137 1.33814 1.34168 1.34905 1.50617 1.50972 1.52897 1.67038 1.67463 1.86128 1.86547 1.87462 2.07289 2.07652 2.20178 2.20658 2.34585 2.35145 2.3581 2.48809 2.49251 2.64132 2.64483 2.83159 2.83677 2.99539 2.99857 3.00839 3.16674 3.17063 3.17598 3.31685 3.32099 3.32585 3.4513 3.45566 3.59696 3.60136 3.61745 3.77175 3.77515 4.10226 4.10674 4.35063 4.35534 4.50892 4.51249 4.63597 4.64243 4.82562 4.83045 4.8369 
35 0.16021 0.16562 0.31695 0.32117 0.50411 0.63728 0.8244 0.82804 0.99577 1.00144 1.16193 1.32958 1.49458 1.49845 1.66024 1.84992 1.85488 2.06425 2.19373 2.33567 2.47839 2.63171 2.82252 2.98609 3.15866 3.31002 3.44264 3.58672 3.76182 4.09229 4.34066 4.49882 4.62714 4.81605 4.8216 
52 0.16945 0.17509 0.32601 0.33069 0.51229 0.51659 0.64542 0.65157 0.83453 0.83865 1.0062 1.01153 1.17407 1.17841 1.33761 1.34523 1.50445 1.50918 1.66895 1.67648 1.86033 1.86475 2.07206 2.20192 2.34524 2.3516 2.48633 2.49329 2.6398 2.6541 2.83017 2.83478 2.99464 3.00754 3.1674 3.17275 3.31779 3.45182 3.45901 3.5956 3.60155 3.77091 3.7907 4.10052 4.10781 4.34881 4.35545 4.50719 4.51591 4.63488 4.82365 4.82837 
8 0.51891 0.64931 1.01096 2.64623 2.83572 2.99972 4.51287 4.83032 
22 0.1667 0.32517 0.51019 0.83377 1.00689 1.33655 1.50746 1.66635 1.85637 2.34279 2.48475 2.63717 2.82924 2.99266 3.31626 3.4517 3.59559 3.76916 4.10042 4.34715 4.50589 4.82079 
110 0.16212 0.16515 0.16752 0.17111 0.31819 0.32078 0.32371 0.32609 0.50478 0.50817 0.51012 0.51291 0.63758 0.64079 0.64366 0.64657 0.828 0.83102 0.83327 0.83656 0.99911 1.00197 1.00513 1.01106 1.16396 1.16732 1.17112 1.17497 1.3286 1.33249 1.33523 1.33829 1.49789 1.50112 1.5034 1.50675 1.65764 1.66314 1.66601 1.66954 1.85379 1.85605 1.85912 1.86194 2.06687 2.06957 2.072 2.19189 2.196 2.19876 2.20375 2.33944 2.34191 2.34529 2.35137 2.478 2.48154 2.48439 2.48775 2.63337 2.63618 2.6383 2.82275 2.82584 2.82818 2.83106 2.98674 2.9901 2.99233 2.99597 3.15943 3.16205 3.16492 3.16697 3.30826 3.31189 3.31501 3.3175 3.44378 3.44687 3.44986 3.45286 3.58791 3.59137 3.59366 3.59692 3.76234 3.76561 3.76807 3.7703 4.09581 4.09827 4.10109 4.14644 4.34463 4.34681 4.35037 4.49979 4.50282 4.50521 4.50798 4.62275 4.62822 4.63206 4.6354 4.81809 4.82048 4.82236 4.82488 4.82836 
1 2.35274 
0 
0 
46 0.17025 0.175 0.32591 0.32996 0.51388 0.51868 0.64781 0.83436 0.8388 1.00566 1.01099 1.17527 1.33947 1.34469 1.50551 1.51047 1.66986 1.67598 1.8602 1.86558 2.07366 2.20302 2.34593 2.35119 2.48888 2.64102 2.83191 2.83768 2.99603 3.16807 3.17268 3.31861 3.32497 3.45228 3.59715 3.7714 3.77945 4.10208 4.10803 4.34993 4.35617 4.50778 4.51468 4.63655 4.82495 4.82979 
181 0.18226 0.18534 0.18748 0.18951 0.19225 0.19566 0.33877 0.34133 0.34387 0.34603 0.3481 0.35134 0.35801 0.5251 0.52858 0.53065 0.53264 0.53465 0.53714 0.54168 0.65899 0.6618 0.66406 0.66612 0.66859 0.67213 0.84802 0.85074 0.85342 0.85522 0.85772 0.8605 0.87025 1.01999 1.02237 1.02514 1.02749 1.03016 1.03448 1.18605 1.18885 1.19193 1.19458 1.1972 1.20117 1.34962 1.35269 1.35565 1.35786 1.36031 1.36425 1.37464 1.51762 1.52102 1.52347 1.52553 1.52807 1.53161 1.54268 1.68232 1.68578 1.68791 1.69047 1.69344 1.69792 1.87479 1.87689 1.8795 1.88163 1.88385 1.88701 1.89254 2.08789 2.09007 2.09221 2.09482 2.09888 2.11269 2.21354 2.21749 2.22016 2.22347 2.22749 2.35979 2.36201 2.36449 2.36697 2.36972 2.37326 2.37803 2.50077 2.50358 2.50588 2.5084 2.51122 2.51555 2.65376 2.65638 2.65862 2.66052 2.66403 2.67022 2.84312 2.84664 2.84899 2.85094 2.85324 2.8557 2.85968 2.87641 3.00791 3.01112 3.01346 3.01563 3.01845 3.0244 3.18049 3.18289 3.18553 3.18744 3.18953 3.19239 3.19788 3.32939 3.33228 3.33511 3.33727 3.33936 3.34216 3.3502 3.46525 3.46776 3.47047 3.47277 3.47535 3.47965 3.60914 3.61269 3.61489 3.61735 3.62005 3.62382 3.63342 3.78368 3.78664 3.78903 3.79086 3.79312 3.79673 3.80275 4.1167 4.11888 4.12108 4.12341 4.12726 4.13838 4.36577 4.36757 4.36965 4.37239 4.37641 4.3913 4.52079 4.52341 4.52594 4.52777 4.53031 4.53401 4.64511 4.64979 4.65311 4.65581 4.65932 4.67014 4.83908 4.8414 4.84325 4.84516 4.84739 4.84973 4.85433 
2 0.82983 1.5017 
0 
68 0.15579 0.16011 0.16643 0.31293 0.31741 0.49887 0.50324 0.50707 0.63116 0.63527 0.63995 0.82121 0.82587 0.82957 0.99314 0.99806 1.15919 1.16436 1.32339 1.32842 1.49099 1.49548 1.49884 1.65484 1.65986 1.66657 1.84794 1.85259 1.86014 2.06104 2.06559 2.18797 2.19282 2.33316 2.3379 2.47179 2.47738 2.48298 2.62657 2.63124 2.81774 2.82207 2.82701 2.98063 2.9854 3.15384 3.15882 3.16365 3.3033 3.30884 3.43832 3.44294 3.58241 3.58657 3.59245 3.75715 3.76245 4.0901 4.09484 4.33879 4.34356 4.49378 4.49889 4.62031 4.62578 4.81287 4.81658 4.82131 
15 0.16983 0.32635 0.51561 0.8354 1.00734 1.50731 1.6708 1.85832 1.8661 2.35165 2.8327 3.77216 4.34996 4.51284 4.82542 
47 0.1663 0.17046 0.32261 0.32616 0.50951 0.51357 0.64395 0.83152 0.83501 1.00262 1.00632 1.16942 1.17555 1.33428 1.339 1.50232 1.50652 1.66613 1.67121 1.85627 1.86019 2.07031 2.19884 2.34365 2.34906 2.48404 2.49106 2.63811 2.82726 2.83172 2.99221 2.9977 3.16489 3.17158 3.31546 3.31963 3.44936 3.4558 3.59367 3.76802 4.09861 4.1053 4.34724 4.50525 4.63277 4.82121 4.8257 
51 0.17099 0.17609 0.32808 0.33253 0.51576 0.52168 0.64792 0.65275 0.83675 0.84168 1.00924 1.01709 1.17807 1.34052 1.34717 1.50815 1.51453 1.67058 1.6767 1.86256 1.86676 1.87941 2.07529 2.09375 2.20744 2.34823 2.35523 2.49003 2.50572 2.64195 2.65964 2.83288 2.83795 2.99665 3.17005 3.17547 3.32159 3.45552 3.59839 3.60399 3.77298 3.78116 4.10377 4.11322 4.35097 4.35652 4.5103 4.52306 4.63882 4.82642 4.83065 
2 0.32475 0.83368 
5 0.16474 0.32155 0.82936 1.00116 1.49987 
0 
15 0.16093 0.3186 0.50492 0.82595 0.99738 1.49652 1.66361 1.85515 2.34138 2.8233 3.15957 3.76328 4.09399 4.34147 4.81777 
74 0.16925 0.17242 0.17773 0.32488 0.32852 0.33363 0.51272 0.5164 0.52196 0.6455 0.64943 0.83412 0.83747 0.84159 1.00431 1.00842 1.01364 1.17489 1.17911 1.33811 1.34207 1.35296 1.50507 1.50915 1.51543 1.66923 1.67316 1.67959 1.85915 1.86345 1.86724 1.87561 2.07233 2.07604 2.20207 2.34481 2.34821 2.35422 2.36107 2.48703 2.49145 2.64018 2.64426 2.83102 2.83537 2.8402 2.99537 3.00026 3.16758 3.17092 3.1762 3.31866 3.32211 3.4516 3.45564 3.47445 3.59617 3.6007 3.60859 3.77018 3.77328 3.7791 4.1008 4.10431 4.11444 4.34928 4.35318 4.36146 4.50786 4.51122 4.63615 4.82457 4.82857 4.83239 
125 0.17022 0.17261 0.17548 0.17912 0.3258 0.32853 0.33084 0.33368 0.3393 0.51324 0.51545 0.51794 0.52041 0.52551 0.646 0.64908 0.65217 0.65695 0.83587 0.83815 0.84088 0.8437 0.85234 1.00489 1.00908 1.01165 1.01454 1.02333 1.17379 1.17746 1.18051 1.18477 1.33891 1.34152 1.34414 1.34843 1.50633 1.50894 1.51179 1.51589 1.6703 1.67315 1.67634 1.68068 1.85964 1.8629 1.86555 1.86798 1.87259 1.89422 2.07274 2.07545 2.0785 2.08591 2.10517 2.20253 2.20572 2.21 2.34512 2.34775 2.35059 2.35361 2.35834 2.48721 2.48993 2.49339 2.49788 2.64062 2.64302 2.64584 2.65346 2.83166 2.83402 2.83683 2.83968 2.85083 2.99572 2.99775 3.00117 3.00674 3.167 3.17034 3.17269 3.17574 3.18635 3.3182 3.32104 3.32349 3.32688 3.45159 3.45516 3.45772 3.46124 3.59621 3.59886 3.60182 3.60528 3.60942 3.77152 3.77412 3.77672 3.78203 4.10173 4.10416 4.1069 4.11107 4.13167 4.15416 4.35021 4.3525 4.35573 4.36006 4.50786 4.5106 4.51334 4.5173 4.63621 4.63951 4.64358 4.8242 4.82666 4.82919 4.83163 4.8353 4.84194 
16 0.171 0.51054 0.64398 1.00615 1.66714 2.34148 2.63626 2.83284 2.99165 3.16771 3.59271 3.76772 4.10119 4.34557 4.50509 4.82175 
30 0.17499 0.33206 0.51895 0.65249 0.84141 1.01216 1.18362 1.34511 1.51153 1.6758 1.86733 1.87943 2.07859 2.21205 2.35261 2.4939 2.64575 2.83682 2.84242 3.00181 3.17368 3.32435 3.45941 3.60427 3.77663 4.10727 4.35507 4.51344 4.64409 4.83055 
6 0.15902 0.82403 0.99514 1.49473 2.33699 4.3409 
105 0.1541 0.1579 0.16076 0.16412 0.31056 0.31393 0.31703 0.31992 0.49684 0.5015 0.50405 0.50758 0.62967 0.6338 0.63711 0.6412 0.8193 0.82278 0.82587 0.82812 0.99209 0.99513 0.99871 1.00358 1.15637 1.16035 1.16424 1.16783 1.32118 1.32578 1.32859 1.3324 1.48906 1.49284 1.49612 1.49884 1.65065 1.65671 1.65965 1.6632 1.84733 1.84988 1.85334 1.85787 2.06068 2.06358 2.06727 2.1852 2.19035 2.19346 2.33211 2.33506 2.33883 2.46813 2.47328 2.47669 2.47925 2.62408 2.6286 2.63141 2.81504 2.81946 2.82223 2.82589 2.97895 2.9837 2.98633 3.15233 3.15534 3.15909 3.1626 3.30096 3.30509 3.30853 3.31173 3.4335 3.43919 3.44248 3.44544 3.58085 3.58519 3.58793 3.5943 3.75568 3.75924 3.76194 3.76455 4.08958 4.09217 4.09588 4.33854 4.34079 4.34531 4.49213 4.4956 4.49867 4.50229 4.61611 4.6217 4.62585 4.63308 4.8114 4.81452 4.8172 4.82145 
41 0.17361 0.18098 0.33001 0.33786 0.51761 0.52364 0.65022 0.83957 0.84584 1.01102 1.02151 1.18068 1.34398 1.50963 1.51895 1.67377 1.86531 1.8706 2.07686 2.20631 2.34998 2.35835 2.49199 2.64411 2.83643 2.84241 2.99926 3.17229 3.18513 3.32306 3.45734 3.60011 3.60825 3.77554 3.78824 4.1047 4.35315 4.5118 4.64075 4.82906 4.83388 
118 0.17646 0.17927 0.18234 0.18683 0.33215 0.33521 0.33772 0.34134 0.35197 0.52016 0.5226 0.52503 0.52836 0.54973 0.65267 0.65584 0.65878 0.66375 0.8416 0.84457 0.84727 0.8504 1.01222 1.01584 1.01889 1.02359 1.17944 1.18362 1.18697 1.19173 1.34538 1.34817 1.35114 1.35745 1.51229 1.51492 1.5178 1.52188 1.67665 1.67979 1.68327 1.6889 1.86659 1.87028 1.87301 1.87605 1.88244 2.07978 2.08257 2.08628 2.09607 2.2084 2.21199 2.21649 2.35233 2.35534 2.3584 2.36268 2.36872 2.49426 2.4972 2.50063 2.5059 2.64707 2.64984 2.6535 2.66179 2.83826 2.84088 2.84372 2.84673 2.86014 3.00249 3.00502 3.00854 3.01816 3.17331 3.17671 3.17901 3.18215 3.18931 3.32464 3.32746 3.32999 3.33452 3.45898 3.46212 3.4649 3.46985 3.60386 3.60707 3.61045 3.61538 3.77727 3.7801 3.78233 3.78639 3.79464 4.10841 4.11102 4.1139 4.11996 4.35679 4.35919 4.3624 4.36808 4.51415 4.51683 4.51938 4.52326 4.64285 4.64628 4.65111 4.83154 4.83392 4.83638 4.83904 4.84471 
7 0.32604 1.00645 1.34019 1.86265 3.16751 4.34723 4.82312 
58 0.15307 0.15761 0.3093 0.31405 0.49539 0.5004 0.6286 0.63364 0.81872 0.8236 0.99015 0.99573 1.15599 1.16286 1.16831 1.32 1.32598 1.4883 1.49337 1.65157 1.6565 1.84487 1.84969 2.05804 2.06243 2.184 2.19037 2.33003 2.33472 2.46962 2.47492 2.62413 2.62872 2.8135 2.81868 2.97772 2.98328 3.15041 3.15571 3.29958 3.3058 3.31008 3.43526 3.4402 3.57945 3.58437 3.7534 3.75847 4.08697 4.0913 4.33594 4.33971 4.49058 4.49581 4.61482 4.62331 4.80928 4.81293 
20 0.1667 0.32415 0.83149 1.00317 1.33694 1.50217 1.66724 1.85891 2.34432 2.48618 2.63687 2.83222 2.9936 3.16707 3.31669 3.59291 3.76874 4.34764 4.50621 4.82182 
21 0.17039 0.3256 0.51378 0.83678 1.3375 1.86113 2.07168 2.34657 2.4879 2.63755 2.83137 2.99441 3.16715 3.31763 3.45255 3.59656 3.76809 4.09983 4.34702 4.50506 4.63762 
66 0.16981 0.17307 0.17968 0.3259 0.32936 0.33374 0.51385 0.51782 0.64663 0.65074 0.83502 0.83814 0.84231 1.00543 1.00987 1.01689 1.17382 1.1788 1.33926 1.34318 1.50555 1.50871 1.51526 1.66943 1.67314 1.67884 1.85985 1.86459 1.86859 2.07288 2.07671 2.20248 2.20872 2.34509 2.34902 2.35452 2.48812 2.4932 2.64162 2.64667 2.83159 2.83625 2.99637 3.00148 3.16864 3.17214 3.31916 3.32248 3.45298 3.45736 3.59695 3.60151 3.61169 3.77274 3.77652 4.10191 4.10547 4.35031 4.35372 4.50916 4.51316 4.6363 4.64348 4.82487 4.82767 4.83145 
30 0.16686 0.32294 0.5107 0.6436 0.83103 1.00248 1.17184 1.33516 1.50198 1.66666 1.85713 1.86346 2.0707 2.19849 2.34149 2.48411 2.63711 2.8276 2.99204 3.1647 3.3153 3.45017 3.59274 3.76733 4.0993 4.34614 4.50459 4.63213 4.82128 4.82628 
73 0.15703 0.16177 0.16589 0.31396 0.31876 0.32365 0.50047 0.50511 0.50949 0.63365 0.6388 0.82249 0.82687 0.82984 0.99383 0.99909 1.0028 1.16016 1.1662 1.1715 1.32411 1.32995 1.3346 1.49248 1.49713 1.50071 1.65426 1.65983 1.66433 1.84893 1.85372 1.85811 2.06182 2.06697 2.18724 2.19389 2.33418 2.33878 2.4742 2.4795 2.62868 2.63274 2.81882 2.82336 2.82847 2.98284 2.98735 3.1546 3.15997 3.1639 3.30396 3.31004 3.31397 3.43999 3.44583 3.58445 3.58883 3.7577 3.76268 3.76707 4.09149 4.0962 4.34037 4.34548 4.4949 4.49983 4.50448 4.61752 4.62609 4.63271 4.81403 4.81749 4.82313 
27 0.1719 0.32878 0.51448 0.64732 0.83561 1.00876 1.17741 1.34204 1.50621 1.86474 2.07417 2.20502 2.34828 2.48876 2.64077 2.83591 2.99638 3.16882 3.32034 3.4552 3.59963 3.77158 4.10319 4.35038 4.50778 4.63519 4.82573 
28 0.17228 0.32997 0.51567 0.64788 0.83707 1.01029 1.17874 1.34135 1.50744 1.67502 1.8617 2.07403 2.20787 2.34874 2.48869 2.64223 2.83462 2.99745 3.17057 3.32125 3.45592 3.59837 3.77312 4.10294 4.35084 4.51097 4.63864 4.82727 
101 0.17443 0.17767 0.18126 0.18851 0.33035 0.33389 0.33693 0.34254 0.51795 0.52078 0.5237 0.52799 0.65109 0.65467 0.65828 0.84007 0.84347 0.8469 0.85244 1.01045 1.01479 1.01869 1.02626 1.17755 1.18255 1.18642 1.34322 1.34658 1.35003 1.3587 1.51074 1.51383 1.51748 1.52769 1.67542 1.67916 1.6838 1.86549 1.86947 1.87276 1.87847 2.0785 2.08171 2.08653 2.20497 2.20992 2.21578 2.35099 2.35456 2.35881 2.36431 2.49299 2.49648 2.50098 2.5148 2.64559 2.64866 2.65355 2.83603 2.83917 2.84252 2.84627 3.00003 3.0033 3.0074 3.17185 3.17572 3.17853 3.18322 3.32196 3.32595 3.32898 3.33597 3.45715 3.46107 3.46458 3.60194 3.60571 3.6095 3.61646 3.77528 3.77881 3.78145 3.78705 4.1074 4.11069 4.11504 4.35593 4.3589 4.36313 4.51299 4.51608 4.51975 4.53205 4.63879 4.64349 4.64902 4.83052 4.83341 4.8366 4.84113 
29 0.16933 0.32561 0.51265 0.64623 0.83511 1.00588 1.17777 1.33878 1.5051 1.66994 1.86146 2.07219 2.20239 2.34616 2.48724 2.6401 2.83108 2.99485 3.16772 3.31879 3.45342 3.59704 3.77057 4.1007 4.34873 4.5076 4.63787 4.82411 4.83072 
61 0.16775 0.17037 0.32205 0.32627 0.51127 0.51477 0.64335 0.64745 0.83117 0.83464 0.8391 1.00204 1.00739 1.1691 1.17619 1.33569 1.33958 1.50285 1.50583 1.51034 1.66809 1.67313 1.85745 1.86172 1.86776 2.07023 2.07371 2.19934 2.2064 2.34216 2.34724 2.48482 2.48815 2.63848 2.64103 2.82918 2.83211 2.83795 2.99367 2.99759 3.16381 3.16812 3.31593 3.31957 3.44878 3.45335 3.59403 3.59802 3.76722 3.77111 4.09942 4.10307 4.34804 4.35213 4.50327 4.50759 4.51362 4.63246 4.63689 4.82306 4.82635 
14 0.32194 0.50942 0.83362 1.0025 1.17335 1.50252 1.85716 2.48116 2.63487 3.16301 3.44874 3.765 4.50187 4.81906 
28 0.15083 0.30726 0.49453 0.62731 0.81587 0.98718 1.15359 1.31924 1.48633 1.65335 1.84196 2.05515 2.18364 2.32736 2.47011 2.62231 2.81251 2.9771 3.14801 3.29838 3.43382 3.57822 3.75158 4.08412 4.33257 4.48848 4.62078 4.80671 
40 0.16547 0.32222 0.32683 0.50969 0.51416 0.64383 0.83197 0.83655 1.00244 1.00769 1.17221 1.33486 1.33944 1.50214 1.66553 1.85719 1.86356 2.06937 2.1987 2.34256 2.48406 2.49292 2.63721 2.82747 2.8329 2.99188 3.16497 3.31557 3.44967 3.59341 3.59917 3.76753 3.77398 4.09787 4.10483 4.34598 4.50481 4.63248 4.82095 4.82706 
34 0.17304 0.3296 0.34276 0.51615 0.52486 0.64967 0.8398 1.01044 1.1773 1.34163 1.50916 1.67188 1.86202 1.86801 2.07642 2.20282 2.21383 2.35105 2.49119 2.64379 2.83372 2.84161 2.99907 3.17129 3.32211 3.45637 3.60019 3.77491 4.10417 4.35214 4.51152 4.63922 4.82735 4.83352 

181
