# Supplementary material for: Deciphering the Contribution of Oriens-Lacunosum/Moleculare (OLM) Cells to Intrinsic θ Rhythms Using Biophysical Local Field Potential (LFP) Models
Source: eNeuro. 2018 Sep 4;5(4):ENEURO.0146-18.2018. doi: 10.1523/ENEURO.0146-18.2018 (PMC6140113; doi:10.1523/ENEURO.0146-18.2018)
Supplement: Supplementary file 2 — Supplementary Code. Download supplement 2, GZ file [file sup_enu-eN-NWR-0146-18-s02.gz › LFP_microcircuit-master/BSC-120-gi-0-gi_SD-0-PV12913020-dSD6.6ms-gnSD0.21-gpv3.0-gsb5.0-csb0.21-gbs5.25-cbs0.1344-spiketimes.txt]

2968

102


48 0.15758 0.30886 0.31501 0.49422 0.49899 0.6276 0.63293 0.99039 1.15472 1.16375 1.31872 1.32537 1.64925 1.65553 1.84348 2.05675 2.06087 2.18236 2.18924 2.32887 2.33475 2.46778 2.47334 2.62255 2.62718 2.81248 2.81739 2.97634 2.98193 3.149 3.1543 3.29849 3.30521 3.43331 3.43915 3.57838 3.58321 3.75209 3.75766 4.08581 4.09054 4.33456 4.48934 4.49469 4.61312 4.62158 4.8083 4.81166 
0 
20 0.51004 0.64288 1.17134 1.33623 2.06896 2.19898 2.34159 2.48358 2.63646 2.8282 2.99124 3.1652 3.31529 3.44898 3.59248 3.76771 4.09718 4.5044 4.63203 4.82131 
25 0.16001 0.31472 0.50174 0.63422 1.16465 1.32726 1.65874 1.84935 2.06167 2.19241 2.33416 2.4759 2.62855 2.82001 2.98406 3.15575 3.30616 3.44085 3.58479 3.75895 4.09008 4.33868 4.49606 4.62849 4.81379 
82 0.15861 0.16263 0.31302 0.31699 0.49909 0.50235 0.50512 0.50849 0.63214 0.63505 0.63816 0.6418 0.99386 1.15878 1.16244 1.16612 1.16995 1.32286 1.3275 1.33063 1.33528 1.65514 1.65913 1.84786 1.85182 2.06074 2.06364 2.06794 2.18662 2.19093 2.19637 2.3331 2.3358 2.33973 2.4722 2.47617 2.47933 2.48324 2.62727 2.63027 2.63285 2.81736 2.82042 2.82324 2.82692 2.98073 2.98479 2.98759 3.15353 3.15633 3.15932 3.16217 3.3029 3.30692 3.30974 3.31284 3.43834 3.44119 3.44459 3.44854 3.58259 3.58579 3.58924 3.75669 3.76014 3.76281 3.76653 4.08988 4.09242 4.09621 4.33865 4.34102 4.49373 4.49765 4.5003 4.61754 4.62309 4.62623 4.6302 4.81239 4.8149 4.81784 
14 0.51327 0.64668 2.07362 2.48666 2.63935 2.83162 2.99434 3.16927 3.31799 3.45384 3.5976 3.77075 4.50686 4.63704 
77 0.15703 0.16106 0.30925 0.31283 0.31615 0.49573 0.50054 0.50298 0.50626 0.6282 0.6326 0.63641 0.99281 1.15468 1.15884 1.16418 1.16806 1.32037 1.32573 1.32913 1.64901 1.65541 1.65903 1.84602 1.84926 1.85432 2.05919 2.06236 2.18393 2.18933 2.1967 2.33069 2.33387 2.33796 2.46602 2.47213 2.47588 2.47965 2.62205 2.6268 2.62985 2.81386 2.81847 2.82113 2.82491 2.97782 2.98254 2.98519 3.15083 3.1542 3.15754 3.16145 3.29974 3.30435 3.30832 3.43198 3.43791 3.4421 3.57959 3.58403 3.5878 3.75424 3.75857 3.76146 4.0882 4.09106 4.33707 4.33957 4.49116 4.49598 4.49877 4.61445 4.62047 4.62502 4.81021 4.81335 4.81615 
55 0.15746 0.31073 0.31585 0.49619 0.50047 0.50482 0.62985 0.63374 0.63861 0.9918 1.1565 1.16232 1.32046 1.32586 1.65428 1.65835 1.84526 1.85034 2.05845 2.06208 2.18426 2.19023 2.33065 2.33438 2.47135 2.47553 2.62484 2.62846 2.81412 2.8186 2.97834 2.98315 3.15083 3.15525 3.15861 3.30023 3.30587 3.43663 3.44113 3.58021 3.58422 3.75369 3.7585 3.76226 4.08753 4.09118 4.33626 4.33943 4.49098 4.49584 4.61485 4.62315 4.80996 4.81277 4.81781 
16 0.51675 0.64331 0.64813 1.33919 2.07 2.48618 2.63781 2.99579 3.16611 3.31807 3.45295 3.59495 3.60271 3.76801 4.50504 4.63333 
35 0.51622 0.6473 0.65122 0.65541 1.34296 2.07401 2.07748 2.08249 2.2048 2.48953 2.4932 2.49791 2.64213 2.64463 2.65068 2.83441 2.84047 2.99769 3.00252 3.17029 3.17365 3.32368 3.45556 3.59792 3.60147 3.60904 3.77303 3.77553 3.77963 4.51034 4.51313 4.51809 4.63654 4.64059 4.64628 
30 0.50616 0.63872 0.64426 1.16819 1.33201 1.664 2.06583 2.19619 2.33994 2.47994 2.48622 2.63428 2.82442 2.98942 3.15979 3.16395 3.31219 3.4443 3.44935 3.58988 3.59496 3.7643 3.76779 4.09473 4.34399 4.50198 4.50782 4.62985 4.63697 4.81791 
7 0.65677 2.08351 2.49775 2.64785 3.00546 3.77853 4.51617 
9 0.51128 0.64441 2.07038 2.485 2.63734 3.59357 3.76747 4.50411 4.63559 
0 
1 2.5017 
35 0.50873 0.51245 0.64087 0.64537 1.16772 1.3337 2.06833 2.07285 2.19798 2.34067 2.48186 2.48583 2.63612 2.63945 2.82679 2.83103 2.99002 2.99651 3.1615 3.16606 3.31225 3.31828 3.44626 3.45267 3.59162 3.59702 3.76707 3.7706 4.0976 4.34746 4.50207 4.50642 4.63143 4.63826 4.82057 
14 0.63745 2.0635 2.33961 2.47893 2.63096 2.82268 2.98562 3.15884 3.3101 3.44451 3.76209 4.34015 4.49847 4.81722 
21 0.50959 0.64204 1.17248 1.3353 2.06831 2.48201 2.48938 2.63535 2.83147 2.99001 3.16314 3.17115 3.31373 3.44837 3.59095 3.60081 3.767 4.09695 4.50426 4.63077 4.82166 
51 0.15686 0.30735 0.31196 0.49336 0.49795 0.50335 0.62665 0.63094 0.98898 1.15369 1.15995 1.31801 1.32448 1.65064 1.65499 1.84275 1.84789 2.05598 2.06052 2.18183 2.18934 2.32794 2.33242 2.4667 2.47197 2.62169 2.62604 2.81155 2.81626 2.97557 2.98106 3.14816 3.15311 3.29745 3.3038 3.43336 3.43775 3.57737 3.58197 3.7513 3.75653 4.08496 4.08942 4.33381 4.33991 4.48851 4.49382 4.61256 4.62121 4.80718 4.81064 
7 0.64899 2.079 2.49104 2.64235 3.17196 3.77319 4.51047 
1 4.51259 
78 0.1583 0.16189 0.31127 0.31458 0.31864 0.49717 0.50166 0.5042 0.5079 0.62996 0.63433 0.63781 0.99348 1.15703 1.161 1.16583 1.32206 1.32691 1.33033 1.65085 1.65791 1.66154 1.8474 1.85019 1.85479 2.06054 2.06375 2.06953 2.18564 2.19099 2.19633 2.33248 2.33537 2.33946 2.46884 2.47466 2.47801 2.4825 2.62454 2.62895 2.63172 2.81553 2.81964 2.82242 2.82696 2.97927 2.98427 2.98683 3.15277 3.15574 3.15932 3.30163 3.30575 3.30943 3.43359 3.43952 3.44344 3.44786 3.58123 3.58545 3.58882 3.756 3.75972 3.7626 4.08953 4.09237 4.09729 4.33853 4.3411 4.49313 4.4972 4.4998 4.61654 4.62178 4.62681 4.81197 4.81474 4.81736 
46 0.31535 0.50236 0.5064 0.63488 0.63882 1.16056 1.16768 1.32766 1.3323 1.66081 1.8496 2.06198 2.06702 2.19118 2.1985 2.33416 2.34035 2.4764 2.48011 2.62963 2.63315 2.82028 2.82412 2.9853 2.9899 3.15523 3.15987 3.30584 3.31026 3.44014 3.44515 3.58518 3.58981 3.7592 3.7626 3.7663 4.09102 4.09674 4.33964 4.49602 4.49968 4.50418 4.62261 4.62904 4.81429 4.818 
5 2.48945 2.64179 2.83265 3.76692 4.50492 
0 
10 2.06752 2.48239 2.63436 2.99216 3.16275 3.59295 3.76594 4.09653 4.50184 4.6309 
0 
0 
0 
14 0.51635 0.64304 0.64765 2.07278 2.48679 2.63851 2.83293 2.99594 3.16853 3.45415 3.59568 3.77055 4.50708 4.64001 
73 0.15236 0.30311 0.30719 0.31144 0.48859 0.49338 0.49635 0.62162 0.62606 0.62969 0.9841 0.98949 1.14852 1.15293 1.15827 1.31351 1.31903 1.32412 1.64272 1.64949 1.65324 1.83841 1.84166 1.84547 2.05164 2.0552 2.17708 2.18333 2.32333 2.32682 2.33082 2.46075 2.46639 2.46994 2.61608 2.62038 2.62354 2.80685 2.81147 2.8144 2.82067 2.97073 2.97619 2.97965 3.1435 3.14694 3.15049 3.15673 3.29264 3.29742 3.30124 3.42571 3.43105 3.43549 3.57252 3.57716 3.58103 3.747 3.75142 3.75431 4.08051 4.08371 4.32949 4.33229 4.48399 4.48859 4.49157 4.60804 4.615 4.6196 4.80263 4.80592 4.80885 
16 0.64182 1.16741 2.0687 2.19566 2.48286 2.6366 2.82973 2.99252 3.16246 3.31739 3.44739 3.59173 3.76515 4.09831 4.50252 4.62957 
45 0.16278 0.31435 0.50077 0.50535 0.63413 0.63889 1.16057 1.16657 1.32562 1.33055 1.65757 1.66226 1.84941 2.06266 2.06675 2.18855 2.19503 2.33478 2.33963 2.47468 2.47979 2.62877 2.63285 2.81911 2.82336 2.98317 2.9881 3.15523 3.16001 3.30483 3.31002 3.44023 3.44527 3.58501 3.58915 3.75859 3.76304 4.09191 4.34049 4.49548 4.50019 4.61881 4.62692 4.81425 4.81771 
27 0.31776 0.5053 0.63662 1.16676 1.33054 1.66217 1.85133 2.06385 2.19449 2.33693 2.47918 2.63172 2.82285 2.98754 3.15683 3.1639 3.31044 3.4422 3.58785 3.76176 3.76749 4.09318 4.34193 4.49847 4.50235 4.6279 4.81592 
54 0.51341 0.51663 0.52267 0.64576 0.649 0.65278 1.17366 1.17832 1.339 1.34246 2.07297 2.07591 2.07971 2.09902 2.20259 2.20716 2.34697 2.48705 2.48981 2.49336 2.49951 2.64064 2.64305 2.64841 2.83162 2.83467 2.8384 2.99558 2.99829 3.00587 3.16641 3.16991 3.17259 3.17809 3.31817 3.32199 3.45167 3.45533 3.45931 3.59653 3.59992 3.60455 3.77089 3.77347 3.77623 3.78149 4.1027 4.50746 4.51009 4.51316 4.52024 4.63596 4.63962 4.82696 
25 0.50713 0.63976 0.6471 1.16765 1.33285 2.06684 2.19602 2.34092 2.48169 2.63457 2.82506 2.99049 3.15994 3.16514 3.31156 3.31773 3.44558 3.59126 3.76347 3.7686 4.09603 4.50039 4.50557 4.62966 4.82005 
8 0.64373 2.06602 2.63449 2.9906 3.44913 3.59485 3.76559 4.50262 
25 0.31017 0.49793 0.63059 1.15657 1.32129 1.65555 1.84471 2.05805 2.18716 2.33029 2.47251 2.62523 2.81556 2.9804 3.15085 3.30067 3.43649 3.5812 3.75386 3.75975 4.08711 4.3357 4.49103 4.62016 4.80975 
5 2.49523 2.64779 3.77842 4.51558 4.64631 
20 0.50065 0.63386 1.32686 1.65879 1.84703 2.05962 2.33235 2.47539 2.62772 2.81904 2.9833 3.1539 3.31039 3.43968 3.5839 3.7584 4.08842 4.33724 4.49582 4.81175 
4 0.63619 2.63128 2.98675 3.15885 
2 3.76536 4.50283 
37 0.50705 0.51293 0.63905 0.64249 1.16373 1.32766 1.33255 1.66442 1.85449 2.0661 2.07203 2.19507 2.33817 2.48081 2.48588 2.63404 2.63674 2.82471 2.83137 2.98925 3.15934 3.1632 3.30826 3.3134 3.44446 3.44942 3.58913 3.59418 3.76439 3.76707 4.09501 4.34378 4.50116 4.50368 4.62637 4.63077 4.81776 
0 
7 0.64929 2.49132 2.64574 3.17067 3.77334 4.50889 4.64048 
9 0.64313 1.33528 2.07 2.63551 2.99129 3.16364 3.45081 3.59275 3.76668 
17 0.51393 0.64274 0.6473 1.17098 1.3372 2.07099 2.19892 2.48488 2.63758 2.99355 3.16492 3.17047 3.4496 3.59345 3.76975 4.50553 4.63216 
0 
37 0.51832 0.64893 0.65253 0.65656 2.07598 2.07945 2.08551 2.20669 2.49132 2.49501 2.49942 2.64349 2.64621 2.65174 2.83776 2.84298 2.99946 3.00467 3.17055 3.17442 3.18072 3.32609 3.4557 3.4614 3.60023 3.60518 3.61216 3.77402 3.77674 3.77948 3.7863 4.51131 4.51383 4.51765 4.63926 4.643 4.65137 
15 0.51314 0.64449 1.34035 2.07369 2.48571 2.63797 2.99422 3.16755 3.31896 3.45318 3.59674 3.76833 4.10198 4.5061 4.63779 
29 0.50682 0.51349 0.63922 0.64817 1.16709 1.33287 2.06708 2.19822 2.34069 2.48064 2.48813 2.63426 2.64044 2.82586 2.98975 3.15959 3.16555 3.30969 3.31669 3.44568 3.59059 3.76353 3.76822 4.09613 4.50014 4.50592 4.6281 4.63467 4.81949 
122 0.15281 0.15553 0.30394 0.30734 0.31032 0.31267 0.31559 0.49043 0.49427 0.49673 0.49875 0.50115 0.61988 0.62509 0.62817 0.63063 0.63301 0.63651 0.98644 0.98938 0.9934 1.14986 1.15369 1.15705 1.16028 1.16349 1.31477 1.31824 1.32179 1.32426 1.32709 1.64414 1.65022 1.65306 1.65596 1.66111 1.8405 1.84273 1.84564 1.84799 1.85143 2.05372 2.05603 2.05851 2.06155 2.17883 2.18332 2.18645 2.19021 2.32536 2.32802 2.3307 2.33348 2.46066 2.46639 2.46966 2.47198 2.47497 2.47905 2.6173 2.62163 2.62444 2.62632 2.63195 2.80879 2.81268 2.81526 2.81731 2.82011 2.97243 2.97642 2.97949 2.98197 2.98544 3.14527 3.14821 3.15105 3.15325 3.15563 3.29452 3.29789 3.30116 3.30365 3.3061 3.42713 3.4327 3.43529 3.43801 3.44068 3.57446 3.57823 3.58072 3.58363 3.58736 3.74924 3.75217 3.75495 3.75696 3.7594 4.08273 4.08508 4.0876 4.09106 4.33177 4.33367 4.33604 4.33989 4.48561 4.48852 4.49191 4.49384 4.4971 4.60964 4.61471 4.61848 4.62105 4.62576 4.80484 4.80755 4.80957 4.81168 4.81449 
61 0.51268 0.51557 0.51857 0.64568 0.64829 0.65133 0.65524 1.17421 1.337 1.34059 1.34429 2.07298 2.0758 2.0786 2.08577 2.20033 2.20414 2.34615 2.48678 2.48978 2.4926 2.49727 2.64002 2.64292 2.6451 2.65165 2.83063 2.83366 2.8365 2.84113 2.99489 2.99781 3.00094 3.1669 3.17029 3.17257 3.17902 3.31782 3.32155 3.45201 3.45574 3.45884 3.59602 3.59868 3.60233 3.60756 3.76943 3.77284 3.77511 3.77766 3.78762 4.10346 4.50667 4.51024 4.5124 4.51649 4.63403 4.63803 4.64098 4.6531 4.82702 
48 0.51075 0.51404 0.64213 0.64581 0.64852 1.16886 1.17312 1.17899 1.33414 1.33738 2.0696 2.07297 2.1969 2.20106 2.34262 2.34734 2.48333 2.48651 2.49007 2.63696 2.63992 2.82792 2.8313 2.83797 2.99181 2.99446 3.16349 3.16748 3.17027 3.31363 3.31754 3.44827 3.45222 3.59329 3.59735 3.76738 3.77063 3.77312 4.09904 4.10352 4.34805 4.50317 4.50714 4.51071 4.63186 4.63503 4.82219 4.82607 
28 0.50625 0.63789 1.16397 1.32813 1.33386 2.0673 2.19608 2.33785 2.48025 2.63254 2.63642 2.82398 2.98654 2.99092 3.15886 3.16431 3.30769 3.31396 3.44464 3.58839 3.76167 3.76708 4.09532 4.49848 4.50397 4.62583 4.63244 4.82017 
16 0.50657 0.63965 1.17248 2.06593 2.48047 2.63347 2.82554 3.16001 3.31256 3.44688 3.59142 3.76426 4.09487 4.50122 4.63218 4.817 
0 
20 0.50618 0.64084 1.1645 1.3316 2.0679 2.19533 2.3388 2.63444 2.82437 2.98917 3.16274 3.31341 3.44853 3.59144 3.76459 4.09559 4.34334 4.50162 4.62962 4.81815 
0 
21 0.50661 0.64048 1.16981 1.33197 2.06553 2.19686 2.33774 2.48073 2.63421 2.82448 2.98915 3.16187 3.31258 3.44374 3.5895 3.76376 4.09449 4.34385 4.50123 4.62995 4.81769 
21 0.51316 0.64486 0.64968 1.34031 2.0727 2.07976 2.48628 2.49403 2.64009 2.8314 2.99614 3.16677 3.17133 3.32245 3.45107 3.59671 3.76816 3.77235 4.5071 4.51243 4.6356 
17 0.50077 0.63385 1.32837 2.0598 2.33226 2.62725 2.81883 2.98611 3.15395 3.30627 3.44059 3.58511 3.75793 4.08818 4.33612 4.4953 4.8107 
58 0.15915 0.31202 0.31647 0.49721 0.50178 0.50542 0.63027 0.63462 0.63842 0.99432 1.15723 1.1633 1.32153 1.32761 1.6536 1.65871 1.84689 1.8517 2.0598 2.06403 2.18552 2.19243 2.33192 2.3364 2.4704 2.47578 2.47981 2.62584 2.63013 2.81527 2.81996 2.82441 2.97931 2.98459 3.15208 3.15659 3.15972 3.30106 3.30695 3.31117 3.4364 3.44102 3.44502 3.58113 3.58563 3.75526 3.75982 3.7628 4.08881 4.09298 4.33792 4.34216 4.49238 4.49728 4.61627 4.62449 4.81163 4.81469 
0 
39 0.31253 0.4978 0.503 0.6316 0.63767 1.15818 1.32226 1.33047 1.65731 1.84718 2.06016 2.18646 2.33239 2.4724 2.47848 2.62645 2.63151 2.81591 2.82154 2.98001 2.98649 3.15249 3.15828 3.30195 3.30932 3.43831 3.44475 3.58181 3.589 3.75553 3.76124 4.08923 4.33821 4.49279 4.49841 4.61708 4.62575 4.81191 4.81721 
4 2.06524 3.76415 4.09344 4.50151 
11 0.50304 2.06379 2.33636 2.82393 3.15582 3.44111 3.76337 4.09196 4.34058 4.50097 4.81531 
87 0.15235 0.15574 0.30483 0.30805 0.31142 0.31493 0.49111 0.4956 0.49808 0.50139 0.624 0.62813 0.63168 0.6361 0.98674 0.9905 1.15086 1.15445 1.15952 1.31569 1.32008 1.32379 1.64478 1.65174 1.6545 1.84112 1.84349 1.84709 2.05444 2.05699 2.05999 2.17957 2.18517 2.19147 2.32602 2.32866 2.33175 2.46173 2.46795 2.47139 2.47587 2.61827 2.6225 2.62525 2.62909 2.80929 2.81363 2.81659 2.82118 2.97326 2.97794 2.98073 3.1462 3.14915 3.15308 3.15632 3.29539 3.29935 3.30385 3.42759 3.43354 3.43719 3.4416 3.57512 3.57926 3.58261 3.74979 3.7533 3.75661 3.75954 4.08338 4.08579 4.08908 4.33243 4.33439 4.33812 4.48646 4.48945 4.49289 4.49667 4.61046 4.61698 4.62072 4.80542 4.80813 4.81035 4.81483 
50 0.29905 0.30381 0.48497 0.48969 0.4965 0.61869 0.62397 0.97987 1.1454 1.15274 1.30966 1.31585 1.64224 1.64823 1.83423 1.83899 2.04745 2.05179 2.17368 2.18448 2.31952 2.32407 2.45911 2.46474 2.61343 2.61809 2.80319 2.80795 2.96721 2.97265 3.13965 3.14458 3.28914 3.29531 3.42474 3.43042 3.56898 3.57369 3.74287 3.74782 4.07646 4.0808 4.32526 4.32929 4.48005 4.48524 4.60455 4.6138 4.7987 4.80218 
0 
19 0.5094 0.64163 1.16884 1.33435 2.06776 2.19731 2.34152 2.48283 2.63592 2.82711 2.99056 3.16349 3.31502 3.44754 3.59212 3.76646 4.09656 4.50371 4.63217 
0 
1 4.50811 
10 0.64991 2.07612 2.48986 2.64272 2.99836 3.17076 3.60072 3.77431 4.51031 4.63781 
0 
34 0.5213 0.52546 0.65231 0.65615 1.34818 2.07894 2.08261 2.09562 2.21426 2.4938 2.49756 2.50256 2.64692 2.65005 2.666 2.83913 2.84462 3.00329 3.01463 3.17507 3.1788 3.18645 3.32722 3.46159 3.60433 3.61043 3.77771 3.7806 3.78625 4.51311 4.51673 4.52126 4.64233 4.64748 
40 0.5061 0.50963 0.63945 0.64852 1.16456 1.17199 1.32893 1.33504 1.66581 1.85461 2.06682 2.19297 2.19878 2.33923 2.48041 2.48411 2.63417 2.63868 2.82395 2.82776 2.98748 2.99213 3.15998 3.16607 3.30872 3.31568 3.44507 3.45265 3.58874 3.59244 3.6041 3.76384 3.76831 4.09588 4.34614 4.5001 4.50587 4.62297 4.63083 4.81878 
48 0.15706 0.30971 0.31555 0.49511 0.50004 0.62827 0.63354 0.99018 1.1553 1.16141 1.31963 1.32539 1.65205 1.65861 1.84449 2.05751 2.06213 2.18376 2.19084 2.3295 2.33419 2.4685 2.47404 2.62336 2.62794 2.81333 2.81846 2.97734 2.98267 3.14976 3.15473 3.29914 3.30496 3.43443 3.43931 3.57907 3.58382 3.75295 3.75799 4.0865 4.09165 4.33541 4.49012 4.4952 4.61434 4.62196 4.80874 4.81256 
33 0.51811 0.64853 0.65249 0.65782 1.34638 2.07571 2.07928 2.08626 2.2066 2.48955 2.49385 2.49943 2.6426 2.64569 2.65203 2.83555 2.84372 2.99893 3.00404 3.16965 3.17507 3.45549 3.59964 3.60486 3.77289 3.77649 3.78048 3.79493 4.50931 4.5128 4.51683 4.63844 4.64231 
2 4.08905 4.33716 
3 2.49544 2.64758 3.77807 
10 0.65229 2.07904 2.49337 2.64569 3.00247 3.17428 3.60373 3.77638 4.51298 4.64225 
21 0.50217 0.63626 1.16435 1.32854 1.85066 2.06321 2.33568 2.4771 2.63001 2.82056 2.98533 3.15687 3.30789 3.44293 3.58666 3.76042 4.09205 4.33954 4.49741 4.62702 4.81401 
25 0.31733 0.502 0.6345 1.16307 1.32804 1.852 2.06208 2.1915 2.33392 2.47651 2.62931 2.82029 2.8288 2.98432 3.1572 3.16477 3.30825 3.44256 3.58494 3.75999 4.09092 4.33883 4.49712 4.62485 4.81379 
91 0.15313 0.15755 0.30467 0.30814 0.31182 0.31606 0.49101 0.49581 0.49844 0.50166 0.62392 0.62846 0.6319 0.63618 0.98694 0.99267 1.15083 1.15486 1.15935 1.16371 1.31562 1.32084 1.32396 1.32834 1.64471 1.65161 1.65457 1.84088 1.8435 1.84725 2.05419 2.05705 2.06033 2.17952 2.18542 2.19104 2.32582 2.32874 2.33194 2.33741 2.46181 2.46834 2.47157 2.47541 2.61833 2.62289 2.62559 2.80921 2.81378 2.81657 2.82036 2.97317 2.97843 2.98097 3.14599 3.14917 3.15289 3.15583 3.29518 3.29973 3.30346 3.30708 3.4275 3.4335 3.43729 3.44056 3.575 3.57945 3.58274 3.58815 3.74956 3.75346 3.75639 3.75936 4.08313 4.08576 4.08913 4.33219 4.33433 4.4863 4.48983 4.49279 4.49638 4.6104 4.61693 4.62087 4.62737 4.8052 4.8081 4.81054 4.81424 
41 0.30966 0.31507 0.49721 0.5017 0.63006 0.63552 1.15747 1.16598 1.32292 1.32968 1.65475 1.84421 1.85229 2.05726 2.18704 2.32983 2.33563 2.47163 2.47874 2.62475 2.62933 2.81492 2.82028 2.98009 3.15043 3.15542 3.30099 3.30666 3.43615 3.44174 3.58064 3.58708 3.75385 3.75855 4.08627 4.33458 4.49113 4.49604 4.62127 4.80888 4.81368 
18 0.50915 0.64301 1.17097 1.33472 2.0693 2.19886 2.48347 2.63666 2.82733 2.99175 3.16405 3.31506 3.44968 3.59256 3.76703 4.09854 4.50394 4.63194 
13 0.51038 0.64254 1.3348 2.07017 2.48322 2.6362 2.9915 3.16477 3.31519 3.45099 3.76712 4.50386 4.63129 
3 2.64551 3.7754 4.51229 
15 0.50261 0.63711 2.06475 2.33792 2.47741 2.63096 2.82222 2.98667 3.15796 3.44304 3.58923 3.76221 4.09166 4.33925 4.81508 
19 0.64842 1.34257 2.07536 2.4884 2.49454 2.64172 2.6466 2.83304 2.99791 3.1709 3.32355 3.45498 3.60073 3.77308 3.78184 4.50905 4.51371 4.63661 4.64488 
0 
38 0.31535 0.50101 0.50687 0.63427 0.64105 1.16069 1.1678 1.32511 1.33195 1.65867 1.85052 2.06341 2.18919 2.19754 2.33559 2.47422 2.48081 2.62914 2.63522 2.81935 2.82604 2.98333 2.98889 3.15553 3.16262 3.30473 3.31295 3.43991 3.44459 3.58507 3.7587 3.76534 4.09253 4.49587 4.50251 4.61983 4.62795 4.81502 
37 0.31323 0.49877 0.50386 0.6309 0.63682 1.15713 1.32186 1.32997 1.65571 1.84564 2.05862 2.18746 2.33077 2.47173 2.47831 2.62552 2.63044 2.81649 2.82256 2.97998 3.1516 3.15738 3.30115 3.30836 3.43654 3.44343 3.58124 3.58773 3.75526 3.76005 4.08763 4.33637 4.49174 4.49695 4.61888 4.81079 4.81594 
6 1.16003 2.33392 3.15418 3.30418 3.76278 4.49452 
15 0.49645 0.63337 1.84317 2.05672 2.32934 2.6252 2.81492 3.15028 3.30442 3.58059 3.75349 4.08544 4.33349 4.49176 4.80797 
23 0.31833 0.50401 0.63708 1.16461 1.32987 1.85261 2.06396 2.19615 2.33651 2.47904 2.63118 2.8219 2.98635 3.15775 3.30934 3.4426 3.58763 3.76108 4.09299 4.34073 4.4981 4.63054 4.81533 
15 0.51193 0.64216 2.06877 2.48359 2.63589 2.82866 2.99108 3.16508 3.59275 3.76648 4.09681 4.34584 4.50346 4.63108 4.82045 
0 
28 0.52465 0.65512 0.65881 2.08197 2.08539 2.49569 2.49895 2.50383 2.64871 2.65158 2.6584 2.84229 2.84752 3.00498 3.01005 3.17787 3.1814 3.46448 3.6061 3.61086 3.77876 3.78198 3.78579 4.51662 4.51941 4.52437 4.64383 4.64812 
5 0.6397 2.63298 3.16164 3.76339 4.50109 
14 0.64512 1.3385 2.07077 2.20106 2.48716 2.63858 2.99346 3.16678 3.31827 3.45205 3.59459 3.77014 4.50618 4.63595 
0 
41 0.16298 0.31643 0.50276 0.50711 0.63566 0.6402 1.16238 1.17115 1.32691 1.33202 1.66153 1.85181 2.06374 2.19084 2.33647 2.47634 2.48116 2.63021 2.63419 2.82075 2.82582 2.98504 2.99056 3.15658 3.16163 3.30605 3.31152 3.44181 3.44767 3.58659 3.59728 3.75941 3.76394 4.09274 4.34181 4.49656 4.50104 4.62399 4.62958 4.81517 4.82228 
40 0.50265 0.50644 0.63537 0.63982 1.16164 1.16749 1.32576 1.33118 1.66516 2.06396 2.06855 2.19008 2.19661 2.3364 2.4758 2.48032 2.63052 2.63426 2.82094 2.82496 2.98427 2.98882 3.15648 3.1608 3.30555 3.31144 3.44114 3.4462 3.58669 3.59048 3.75945 3.76369 4.09302 4.34337 4.49664 4.50101 4.62093 4.62794 4.816 4.82122 
80 0.15269 0.15686 0.30454 0.30774 0.31159 0.49094 0.49531 0.49799 0.50232 0.62393 0.6279 0.63163 0.98644 0.99159 1.15068 1.15425 1.15959 1.16469 1.31546 1.32031 1.32397 1.64491 1.65135 1.65435 1.8407 1.84331 1.84773 2.05397 2.05671 2.06082 2.17934 2.18511 2.32561 2.32852 2.33241 2.46276 2.46801 2.4714 2.47777 2.6184 2.62225 2.6254 2.80915 2.81334 2.81639 2.82409 2.97309 2.97781 2.98063 3.1459 3.14888 3.15293 3.15807 3.29503 3.29911 3.30341 3.42782 3.43328 3.4369 3.44277 3.5749 3.57905 3.58284 3.74946 3.75306 3.75633 4.08288 4.08547 4.08946 4.33185 4.33403 4.48619 4.48939 4.49294 4.61026 4.61667 4.62062 4.80502 4.80784 4.81039 
7 0.64602 2.07181 2.48791 2.63679 3.16572 3.76808 4.50691 
40 0.16277 0.50494 0.50961 0.63758 0.64133 1.16669 1.33055 1.33576 1.50066 1.66328 1.85563 2.06448 2.06824 2.19438 2.33745 2.4798 2.48432 2.63261 2.63556 2.82295 2.8273 2.98775 3.15856 3.16225 3.31034 3.31379 3.44409 3.44767 3.58848 3.59271 3.7626 3.76608 4.09336 4.09737 4.34223 4.50068 4.50437 4.6281 4.81669 4.8221 
48 0.15944 0.31189 0.31728 0.49889 0.50184 0.63155 0.63593 0.99228 1.15799 1.16529 1.32208 1.32776 1.65591 1.84677 2.05978 2.06362 2.18643 2.19379 2.33201 2.33634 2.47274 2.47638 2.62644 2.62984 2.81668 2.82021 2.98046 2.98441 3.15276 3.15691 3.302 3.30774 3.43786 3.44261 3.5823 3.58605 3.75591 3.75993 3.76404 4.08877 4.0929 4.33752 4.49266 4.49721 4.61915 4.62544 4.81151 4.81456 
40 0.50847 0.64062 0.64687 1.16719 1.17256 1.33321 1.33937 1.85577 2.06734 2.07441 2.19308 2.19859 2.20719 2.34043 2.48139 2.48748 2.63496 2.64332 2.82598 2.83295 2.99049 2.99858 3.1604 3.16569 3.17193 3.31196 3.31702 3.44604 3.4523 3.59113 3.5975 3.76605 3.7722 4.09607 4.34559 4.50287 4.50906 4.62644 4.6333 4.81985 
71 0.15519 0.3061 0.30957 0.31401 0.49261 0.49691 0.49986 0.62502 0.62912 0.63322 0.98797 0.99368 1.15214 1.15596 1.16159 1.31721 1.3217 1.32549 1.64652 1.65332 1.65818 1.84246 1.84522 1.85065 2.05571 2.05867 2.18111 2.18703 2.32736 2.33033 2.33494 2.46321 2.469 2.47346 2.61955 2.62381 2.62737 2.81092 2.81505 2.81832 2.97466 2.97908 2.9826 3.14744 3.15057 3.15467 3.29669 3.30064 3.30513 3.42939 3.43502 3.43975 3.57659 3.58064 3.58487 3.75116 3.75498 3.75826 4.08465 4.08738 4.33365 4.33598 4.48788 4.49121 4.49499 4.612 4.61854 4.6246 4.80678 4.80973 4.81261 
30 0.16112 0.31987 0.50346 0.50866 0.63658 1.16808 1.33108 1.65994 1.85387 2.06341 2.19273 2.33798 2.47747 2.63094 2.82176 2.82714 2.98593 3.1583 3.16292 3.3106 3.44269 3.44855 3.59005 3.76157 4.09174 4.33972 4.49859 4.63071 4.81495 4.81915 
7 0.65611 2.08333 2.498 2.64852 3.78142 4.51823 4.64944 
14 0.64617 1.3402 2.07243 2.48635 2.63948 2.83171 2.99488 3.16748 3.32031 3.45307 3.59764 3.77077 4.50745 4.63879 
15 0.50971 0.64224 1.33446 2.06968 2.48338 2.63568 2.82776 2.99046 3.16379 3.31477 3.44956 3.59186 3.76619 4.50294 4.63074 
26 0.31467 0.50005 0.63299 1.16224 1.32528 1.65735 1.84583 2.05885 2.18922 2.33141 2.47531 2.62746 2.81839 2.98271 3.15246 3.15837 3.30533 3.4388 3.58355 3.75764 4.08793 4.33636 4.49326 4.49778 4.62312 4.81108 
0 
38 0.30857 0.31625 0.49454 0.50029 0.62821 0.63449 0.99178 1.15482 1.31892 1.32625 1.65373 1.84351 2.05674 2.18315 2.32887 2.47 2.62296 2.62828 2.81285 2.81859 2.97672 2.98442 3.14902 3.15575 3.2986 3.30585 3.43537 3.57859 3.75213 3.75852 4.08576 4.33453 4.48939 4.49578 4.61369 4.62356 4.80818 4.81251 
75 0.15748 0.16145 0.31072 0.31401 0.3188 0.49669 0.50119 0.50438 0.62962 0.63378 0.63733 0.99353 1.1566 1.16046 1.16487 1.32118 1.32603 1.33011 1.64976 1.65687 1.66095 1.84667 1.84996 1.85517 2.05975 2.06296 2.18497 2.19083 2.1958 2.33137 2.33448 2.33875 2.46705 2.4729 2.47697 2.48164 2.62441 2.6283 2.63142 2.8148 2.8192 2.82245 2.97879 2.98362 2.98688 3.15172 3.15473 3.15844 3.3007 3.30496 3.30888 3.43267 3.43863 3.44238 3.44722 3.58058 3.58461 3.58836 3.75517 3.75895 3.76201 4.08863 4.0916 4.09716 4.33783 4.34037 4.49209 4.49588 4.49874 4.61576 4.6221 4.6257 4.8107 4.81404 4.81739 
10 0.64667 2.07324 2.48685 2.63981 2.99611 3.1686 3.45315 3.59738 3.77145 4.50802 

122
