# Supplementary material for: Deciphering the Contribution of Oriens-Lacunosum/Moleculare (OLM) Cells to Intrinsic θ Rhythms Using Biophysical Local Field Potential (LFP) Models
Source: eNeuro. 2018 Sep 4;5(4):ENEURO.0146-18.2018. doi: 10.1523/ENEURO.0146-18.2018 (PMC6140113; doi:10.1523/ENEURO.0146-18.2018)
Supplement: Supplementary file 2 — Supplementary Code. Download supplement 2, GZ file [file sup_enu-eN-NWR-0146-18-s02.gz › LFP_microcircuit-master/SOM-350-SOM12915016-dSD3.5ms-shift5.32ms-gnSD0.12-gsb4.75-csb0.21-gbs2.5-cbs0.1344-spiketimes.txt]

12001

350


38 0.01373 0.10588 0.17063 0.17988 0.20477 0.32569 0.33658 0.51834 0.54363 0.65749 0.81128 0.83339 0.84346 1.00356 1.0245 1.18012 1.19542 1.34512 1.51972 1.67033 1.86133 1.89391 2.08455 2.2132 2.3487 2.6528 2.83747 3.0064 3.17531 3.32415 3.45945 3.60581 3.78496 4.10636 4.35349 4.52294 4.666 4.82928 
30 0.01237 0.10318 0.16213 0.17352 0.3152 0.32792 0.50754 0.64987 0.80634 0.82608 0.83985 0.99349 1.0208 1.16969 1.19179 1.33475 1.65887 1.85021 2.07453 2.19851 2.33933 2.82612 2.99412 3.16771 3.3142 3.45066 3.59989 4.09723 4.34273 4.81864 
31 0.01931 0.11172 0.17255 0.18389 0.32737 0.34079 0.51888 0.54385 0.6615 0.81896 0.83621 0.85098 1.0053 1.18134 1.20028 1.34572 1.53666 1.67274 1.86399 2.09126 2.21203 2.35101 2.83937 3.00974 3.17851 3.3247 3.4613 3.61676 4.10752 4.35562 4.83019 
54 0.01229 0.09073 0.15683 0.16522 0.17425 0.19846 0.31354 0.32065 0.33077 0.50549 0.51903 0.57655 0.64429 0.65968 0.79989 0.82347 0.83201 0.85286 0.99243 1.0024 1.16772 1.17695 1.19509 1.33165 1.34628 1.50416 1.52732 1.65724 1.67203 1.8488 1.86203 2.06723 2.09023 2.19551 2.2184 2.33765 2.64003 2.82307 2.84127 2.98966 3.16348 3.18086 3.31213 3.44775 3.46045 3.59309 3.76747 4.09559 4.11187 4.3409 4.50744 4.64522 4.81689 4.83201 
33 0.00852 0.10573 0.17021 0.18159 0.32363 0.33514 0.51625 0.5423 0.65734 0.81288 0.83264 0.84451 1.00192 1.17804 1.19472 1.34361 1.52179 1.66943 1.85978 2.08921 2.21006 2.3477 2.65496 2.83564 3.00571 3.17388 3.32252 3.45835 3.61085 4.10502 4.35227 4.52564 4.82746 
48 0.00792 0.09696 0.16146 0.17001 0.18724 0.31577 0.32445 0.34328 0.50694 0.5237 0.64557 0.6716 0.81027 0.82668 0.83706 0.9943 1.0073 1.16902 1.17953 1.2045 1.33312 1.35217 1.50531 1.54639 1.65994 1.67915 1.85128 1.86844 2.06973 2.19777 2.2236 2.33926 2.64149 2.82539 2.85062 2.9914 3.16503 3.31358 3.44911 3.46473 3.59446 3.76944 4.09695 4.34299 4.5097 4.64713 4.81877 4.84537 
43 0.01809 0.09949 0.16444 0.17271 0.18758 0.31965 0.32824 0.34669 0.51146 0.53076 0.65299 0.80399 0.82838 0.83765 0.99766 1.00956 1.17296 1.18335 1.20738 1.33724 1.35857 1.51818 1.66287 1.68174 1.85453 1.87046 2.07571 2.20178 2.23039 2.34292 2.6517 2.82925 2.85374 2.99692 3.16987 3.31759 3.45381 3.59933 4.10104 4.34664 4.52557 4.82241 4.85092 
46 0.01645 0.09657 0.16345 0.17151 0.18411 0.31896 0.32744 0.34405 0.51128 0.52806 0.65172 0.79715 0.82703 0.83599 0.85673 0.99718 1.00872 1.17363 1.18459 1.21108 1.33792 1.36656 1.51381 1.66241 1.68066 1.85436 1.8708 2.07541 2.20288 2.23315 2.34311 2.64762 2.82999 2.99649 3.16935 3.31809 3.45372 3.47527 3.59956 3.77841 4.10067 4.34646 4.51583 4.65672 4.82268 4.85021 
42 0.01796 0.09351 0.16013 0.16871 0.18438 0.31526 0.32455 0.50755 0.52885 0.64812 0.79122 0.82311 0.83212 0.85141 0.99319 1.00572 1.17018 1.1815 1.20867 1.33444 1.36207 1.51008 1.65869 1.68101 1.85036 1.87176 2.07179 2.20009 2.23539 2.33948 2.64469 2.82678 2.99303 3.1663 3.3146 3.45029 3.59592 3.77524 4.09712 4.34229 4.51271 4.81884 
41 0.01575 0.11026 0.17641 0.18601 0.21547 0.33046 0.3404 0.52228 0.54275 0.66157 0.8199 0.83952 0.85031 1.00846 1.0252 1.18457 1.19766 1.2295 1.34854 1.37643 1.52393 1.67414 1.69799 1.86593 1.88947 2.09036 2.21667 2.35379 2.65824 2.84162 3.00943 3.18037 3.32863 3.46406 3.49252 3.60997 3.79124 4.11135 4.35708 4.52822 4.83371 
34 0.02023 0.10585 0.16929 0.17934 0.22302 0.32364 0.33474 0.51825 0.5596 0.65859 0.81018 0.83175 0.84192 1.00101 1.01984 1.17984 1.20134 1.34545 1.52564 1.66753 1.85949 2.09181 2.21703 2.34817 2.66086 2.8397 3.0137 3.17745 3.32353 3.461 3.61483 4.10593 4.35302 4.82877 
30 0.01543 0.10116 0.16316 0.17309 0.20878 0.31724 0.32833 0.50954 0.65494 0.8016 0.82605 0.83622 0.995 1.01273 1.1729 1.19654 1.33667 1.66018 1.69471 1.85176 1.88397 2.20076 2.34085 2.82769 3.1708 3.31611 3.45311 4.09867 4.34343 4.81972 
40 0.012 0.10327 0.16849 0.17726 0.19708 0.32265 0.33212 0.514 0.53398 0.65611 0.80806 0.83135 0.84119 1.00035 1.01301 1.17712 1.19049 1.22282 1.34115 1.52119 1.66601 1.68521 1.85787 1.87712 2.08302 2.20581 2.24794 2.34601 2.6553 2.83318 3.00261 3.17354 3.3213 3.45712 3.60522 3.78671 4.10428 4.3504 4.5303 4.82611 
37 0.01839 0.09932 0.16017 0.16953 0.1933 0.31393 0.32389 0.50561 0.52856 0.64597 0.80567 0.82477 0.83571 0.99222 1.00771 1.16808 1.18395 1.33233 1.50787 1.65723 1.68199 1.84871 1.86823 2.06841 2.19714 2.3376 2.64487 2.8242 2.99074 3.16476 3.31268 3.44856 3.59394 3.77026 4.09556 4.34085 4.8168 
39 0.01081 0.09377 0.16112 0.16967 0.18689 0.31632 0.32615 0.50821 0.53153 0.64885 0.79288 0.82336 0.8325 0.85549 0.99401 1.00906 1.17061 1.18335 1.2134 1.33525 1.51096 1.66063 1.8511 1.87915 2.07406 2.20142 2.33983 2.64665 2.82738 2.99515 3.16634 3.31469 3.45041 3.59643 3.77275 4.09741 4.34305 4.51284 4.81942 
39 0.01494 0.11039 0.16836 0.17874 0.21847 0.32219 0.33291 0.51331 0.53496 0.65279 0.82356 0.83643 0.87195 1.00105 1.0234 1.17552 1.18897 1.22789 1.34012 1.51506 1.66685 1.85762 1.88269 2.07902 2.20546 2.34549 2.65202 2.83217 3.00008 3.17273 3.32026 3.45618 3.60192 3.77994 4.1034 4.34967 4.51925 4.65877 4.82586 
27 0.01944 0.10524 0.17478 0.18933 0.32947 0.34498 0.52399 0.66367 0.79978 0.832 0.84149 0.87064 1.00781 1.18367 1.20663 1.35653 1.5452 1.68207 1.87174 2.22653 2.36459 3.18192 3.32943 3.46419 4.11015 4.36941 4.84135 
36 0.01532 0.11338 0.17287 0.18298 0.21722 0.3282 0.3401 0.52031 0.54574 0.66116 0.82715 0.84051 0.86419 1.00684 1.18211 1.19848 1.3465 1.52991 1.6714 1.70289 1.86327 1.89239 2.09046 2.21415 2.35257 2.66446 2.84173 3.00812 3.17873 3.32667 3.46225 3.61425 4.1097 4.35731 4.5331 4.83198 
41 0.01674 0.10327 0.17139 0.17996 0.19969 0.3266 0.33659 0.51751 0.53606 0.65901 0.80433 0.83257 0.84187 0.87738 1.00442 1.0221 1.17913 1.18992 1.2155 1.34411 1.37064 1.52422 1.67102 1.8616 1.88326 2.09012 2.20957 2.23899 2.34917 2.65761 2.83806 3.00687 3.17666 3.3238 3.45952 3.49083 3.60715 4.10663 4.35319 4.52994 4.82938 
19 0.01861 0.11105 0.16884 0.18931 0.32333 0.34822 0.54474 0.81039 0.8307 0.84631 1.00105 1.18499 1.67176 1.86307 2.2395 3.48777 4.10645 4.35345 4.84183 
30 0.01916 0.10504 0.16518 0.17665 0.31969 0.33325 0.51135 0.54464 0.65221 0.81091 0.82899 0.84259 0.99806 1.17416 1.19383 1.33824 1.516 1.66402 1.85575 2.20368 2.34362 2.83122 2.99806 3.17057 3.31862 3.45291 3.60437 4.10013 4.34662 4.82237 
34 0.0118 0.10037 0.16176 0.17157 0.20234 0.31567 0.3258 0.50704 0.54202 0.65101 0.80816 0.82634 0.8379 0.99393 1.01028 1.16976 1.19149 1.33359 1.65898 1.68289 1.85036 1.87735 2.07185 2.19835 2.33903 2.82521 2.99163 3.16723 3.31371 3.45077 3.5964 4.09693 4.34222 4.81804 
34 0.01627 0.10706 0.16951 0.18073 0.32388 0.337 0.51864 0.57126 0.65842 0.81124 0.83202 0.84332 1.00149 1.02474 1.17909 1.19967 1.34503 1.52263 1.67003 1.85994 2.08957 2.21251 2.34854 2.65564 2.8458 3.01302 3.17564 3.32413 3.4599 3.61215 4.1059 4.35434 4.52141 4.83039 
28 0.02031 0.10967 0.17245 0.1852 0.32856 0.34864 0.52698 0.66011 0.80914 0.83317 0.84425 1.00655 1.1838 1.21557 1.3557 1.53367 1.6775 1.86993 2.22867 2.36991 2.85493 3.0192 3.18232 3.33147 3.46331 4.11014 4.36575 4.84333 
37 0.01519 0.11351 0.17536 0.18545 0.2212 0.3306 0.34246 0.52199 0.54483 0.66248 0.8272 0.84157 0.85976 1.00834 1.0322 1.18368 1.19809 1.3495 1.52758 1.67412 1.86559 1.89445 2.09447 2.21577 2.35352 2.65987 2.84455 3.01155 3.18079 3.32859 3.46425 3.61429 3.79429 4.11256 4.35918 4.52845 4.83554 
34 0.00968 0.1004 0.16908 0.178 0.19968 0.32469 0.33573 0.51722 0.54247 0.65817 0.80603 0.8313 0.84084 1.00202 1.01887 1.17978 1.19772 1.34497 1.52277 1.66955 1.86049 1.89903 2.21352 2.34822 2.65909 2.83991 3.01015 3.1762 3.32389 3.45917 3.61347 4.10681 4.3577 4.82905 
36 0.01767 0.10243 0.16464 0.17423 0.20291 0.31955 0.33147 0.51136 0.53794 0.65282 0.80883 0.82813 0.83904 0.99771 1.17397 1.19289 1.33775 1.51739 1.66408 1.85465 1.88579 2.08278 2.20442 2.34272 2.65082 2.83102 2.99887 3.17011 3.31774 3.45454 3.60184 3.78706 4.10056 4.34682 4.51841 4.82305 
37 0.0205 0.11305 0.1722 0.1827 0.23161 0.32586 0.33659 0.51836 0.54282 0.65864 0.82547 0.83903 0.86093 1.00431 1.02402 1.17976 1.19406 1.3451 1.52029 1.67078 1.86103 1.88452 2.08544 2.21225 2.35012 2.65591 2.83849 3.00814 3.17759 3.32482 3.46055 3.60678 3.78522 4.10815 4.355 4.52276 4.83248 
36 0.01617 0.10633 0.17104 0.181 0.21962 0.32564 0.33709 0.51804 0.54265 0.65784 0.81096 0.83281 0.84293 1.00327 1.02657 1.18006 1.19724 1.34525 1.52343 1.67208 1.86221 2.09388 2.21385 2.34956 2.65639 2.83955 3.007 3.17581 3.32409 3.45928 3.61095 3.79436 4.10697 4.35502 4.52465 4.83099 
28 0.00784 0.10316 0.17228 0.18342 0.32772 0.34151 0.52324 0.69483 0.81112 0.83421 0.8456 1.00532 1.18265 1.20601 1.34846 1.55888 1.67291 1.86319 2.22117 2.35256 2.85446 3.18334 3.3268 3.46275 3.63015 4.10888 4.35549 4.83311 
22 0.00809 0.11636 0.17811 0.20742 0.33363 0.53551 0.67311 0.82704 0.84203 1.01181 1.18868 1.23284 1.36016 1.69438 1.87662 2.24221 2.36816 3.33441 3.47159 4.11448 4.36766 4.84759 
30 0.01271 0.1094 0.17065 0.18056 0.21277 0.32563 0.33725 0.52 0.57942 0.66193 0.82176 0.8367 0.85323 1.00387 1.03161 1.1826 1.21285 1.3585 1.66974 1.8611 1.89276 2.22441 2.35023 2.85183 3.18085 3.32927 3.46276 4.10935 4.35688 4.83187 
31 0.00856 0.10724 0.16953 0.18023 0.32353 0.33527 0.51542 0.53985 0.66499 0.81656 0.83384 0.84849 1.00195 1.02607 1.17799 1.1946 1.34192 1.66832 1.85932 1.89531 2.2061 2.24311 2.34712 2.83483 3.0058 3.17454 3.32145 3.45772 4.10528 4.35135 4.82705 
37 0.00943 0.04532 0.12777 0.17677 0.18701 0.23249 0.33129 0.34269 0.52286 0.54532 0.66505 0.82992 0.84295 0.86225 1.00932 1.03436 1.18435 1.19798 1.23602 1.34968 1.53175 1.67549 1.86622 1.89412 2.10982 2.21907 2.35382 2.66926 2.84191 3.01296 3.1821 3.32943 3.46541 3.61612 4.11214 4.35833 4.83518 
24 0.01877 0.11006 0.16906 0.18375 0.32414 0.34164 0.52713 0.80852 0.8308 0.84435 1.00279 1.1797 1.21315 1.34854 1.6699 1.86095 2.21716 2.35526 2.85134 3.3266 3.46323 4.10995 4.36708 4.83764 
32 0.01914 0.1043 0.16932 0.17927 0.22202 0.32393 0.33528 0.51808 0.55162 0.65916 0.80653 0.83088 0.84054 1.00067 1.0171 1.18077 1.20681 1.34839 1.53792 1.66873 1.85948 2.21861 2.34888 2.84503 3.01293 3.17635 3.3246 3.46014 3.61787 4.10593 4.35331 4.82954 
35 0.01151 0.10011 0.17441 0.18375 0.21163 0.32968 0.34084 0.52194 0.54621 0.66394 0.80815 0.83502 0.84439 1.00717 1.03355 1.18345 1.1986 1.2331 1.34872 1.53467 1.67434 1.86595 2.21569 2.35287 2.66414 2.84177 3.01248 3.18004 3.32761 3.46216 3.48967 3.62567 4.1099 4.35845 4.83372 
38 0.01442 0.10482 0.16595 0.17579 0.20786 0.32039 0.33117 0.51212 0.53812 0.65249 0.81379 0.8307 0.84367 0.99833 1.01716 1.17458 1.19116 1.33955 1.51705 1.66394 1.69081 1.85603 1.89453 2.08283 2.20426 2.34428 2.65117 2.83209 2.99777 3.17159 3.31936 3.45462 3.6029 3.78404 4.10204 4.34833 4.52262 4.82432 
32 0.01808 0.10701 0.16709 0.17803 0.32046 0.33207 0.51387 0.54332 0.65658 0.81326 0.83125 0.84497 0.99891 1.02657 1.17669 1.19903 1.34153 1.52446 1.66663 1.85709 2.09541 2.21123 2.34595 2.66156 2.83543 3.02794 3.17496 3.32101 3.45776 4.10398 4.35043 4.8264 
37 0.01846 0.10602 0.16817 0.17713 0.19766 0.32275 0.33245 0.51502 0.5367 0.65627 0.8116 0.83205 0.84252 1.00091 1.0167 1.17725 1.1909 1.22475 1.34423 1.52417 1.66683 1.69093 1.85859 1.88394 2.20807 2.34821 2.65585 2.83679 3.00688 3.17496 3.32349 3.45786 3.61287 4.10558 4.35165 4.53175 4.82807 
36 0.01632 0.10432 0.16626 0.17628 0.21379 0.32014 0.32997 0.51303 0.54623 0.6547 0.81122 0.83034 0.84131 0.99816 1.01358 1.17484 1.18992 1.33989 1.52369 1.66353 1.69056 1.8558 2.08418 2.20536 2.34458 2.65512 2.83256 3.00277 3.17229 3.31949 3.45584 3.60326 4.10267 4.34826 4.533 4.82461 
41 0.01437 0.10245 0.16909 0.17795 0.19878 0.32323 0.33256 0.37133 0.5157 0.53577 0.65677 0.80964 0.83193 0.84144 1.00094 1.01394 1.17832 1.1916 1.2231 1.3421 1.36983 1.52247 1.66765 1.69245 1.85882 1.88035 2.09083 2.20924 2.34721 2.65607 2.83526 3.00312 3.1744 3.32221 3.45838 3.60451 4.10489 4.35108 4.5227 4.82676 4.85513 
51 0.01584 0.09951 0.1664 0.17422 0.1851 0.32024 0.32728 0.33686 0.51287 0.52607 0.55521 0.65268 0.67631 0.81043 0.83168 0.84055 0.99992 1.00954 1.17464 1.18363 1.20003 1.33849 1.35064 1.51211 1.53301 1.66449 1.67751 1.85631 1.86836 2.07605 2.2023 2.22055 2.34511 2.36581 2.64905 2.83075 2.84947 2.99794 3.1717 3.31895 3.33038 3.45547 3.46844 3.60133 3.77652 4.10375 4.34883 4.51601 4.65204 4.82488 4.84093 
39 0.01637 0.10146 0.16936 0.17808 0.19922 0.32467 0.33534 0.51611 0.53712 0.65676 0.80217 0.83038 0.83968 0.87503 1.00239 1.02271 1.1792 1.19547 1.34357 1.52038 1.66976 1.86005 1.88902 2.09025 2.21188 2.34786 2.65552 2.8373 3.00519 3.17438 3.32236 3.45854 3.60609 3.79182 4.10494 4.35168 4.5223 4.66957 4.82757 
41 0.01557 0.10055 0.16168 0.17136 0.19861 0.31519 0.32484 0.50672 0.52547 0.64609 0.80718 0.82626 0.83725 0.99362 1.00792 1.1692 1.18128 1.21154 1.33337 1.35955 1.5072 1.65909 1.68434 1.85036 1.87177 2.07044 2.19856 2.23685 2.33912 2.64273 2.82546 2.99192 3.16548 3.31393 3.44981 3.59538 3.77062 4.0972 4.34243 4.51115 4.81835 
44 0.0085 0.09943 0.16865 0.1772 0.19434 0.32376 0.33282 0.36121 0.51467 0.53109 0.65477 0.81341 0.83308 0.84303 1.00189 1.01582 1.17716 1.188 1.21409 1.34089 1.36084 1.51689 1.66707 1.68496 1.859 1.87676 2.08323 2.20536 2.22869 2.34715 2.65661 2.83312 2.85582 3.00034 3.17361 3.32188 3.45698 3.4772 3.60311 4.10484 4.34997 4.5315 4.82625 4.84947 
45 0.0126 0.10271 0.1717 0.18026 0.19891 0.3265 0.33571 0.37073 0.51775 0.53496 0.65779 0.81173 0.83448 0.84394 1.00402 1.01677 1.17954 1.19021 1.21553 1.34447 1.36905 1.51813 1.6708 1.69556 1.86143 1.87904 2.0834 2.20898 2.23494 2.34953 2.6534 2.83684 2.86241 3.00391 3.17556 3.32437 3.45952 3.47804 3.60546 3.784 4.10702 4.35333 4.52175 4.67103 4.83 
36 0.01737 0.10584 0.17055 0.18037 0.21667 0.32581 0.33754 0.51948 0.55185 0.65708 0.80937 0.83231 0.84222 1.00347 1.04781 1.18047 1.19897 1.34582 1.52093 1.6712 1.8624 2.09104 2.21472 2.35006 2.65263 2.84032 3.0066 3.17558 3.32399 3.45989 3.60764 3.79031 4.10719 4.35639 4.52766 4.83078 
19 0.02109 0.11588 0.17432 0.19976 0.32852 0.48955 0.54498 0.81558 0.83492 0.85196 1.00697 1.18543 1.22855 1.6893 1.8699 2.36357 3.4692 4.11265 4.36869 
36 0.01459 0.0983 0.16319 0.17213 0.19293 0.31846 0.32992 0.51187 0.54432 0.65332 0.79992 0.82574 0.8352 0.99624 1.01993 1.17301 1.18789 1.22352 1.33835 1.52088 1.66321 1.85343 2.08146 2.20551 2.3418 2.65192 2.83063 3.00185 3.16936 3.31733 3.45323 3.59941 4.09947 4.34551 4.52349 4.82189 
32 0.01938 0.10661 0.17076 0.18631 0.32561 0.34598 0.51961 0.65661 0.80485 0.83031 0.8409 1.0029 1.17988 1.20492 1.34588 1.5207 1.67343 1.86575 2.09327 2.21494 2.35246 2.65507 2.84241 3.00756 3.17504 3.32425 3.45911 3.61368 4.10522 4.35609 4.53 4.8311 
46 0.01708 0.10288 0.17104 0.17918 0.19549 0.32562 0.33417 0.35369 0.51664 0.53203 0.6576 0.80762 0.83335 0.8425 0.88109 1.00385 1.01693 1.17919 1.18969 1.21461 1.34328 1.3638 1.52 1.66995 1.69038 1.86068 1.87681 2.08341 2.20942 2.23993 2.3485 2.65426 2.83546 2.85758 3.00383 3.17567 3.32331 3.4589 3.4768 3.60557 3.78503 4.10633 4.35266 4.52202 4.82882 4.85259 
40 0.01562 0.11348 0.17535 0.18532 0.21902 0.3292 0.33942 0.5214 0.54283 0.66072 0.8266 0.84138 0.85838 1.00745 1.02446 1.18312 1.19647 1.23196 1.34871 1.52318 1.67325 1.69894 1.86454 1.88725 2.09186 2.21418 2.35303 2.65911 2.84068 3.00872 3.18041 3.32877 3.46371 3.60981 3.79134 4.11128 4.35692 4.52828 4.67167 4.834 
32 0.02251 0.11577 0.17489 0.1873 0.33031 0.34563 0.52503 0.66443 0.81976 0.83827 0.8538 1.00865 1.18452 1.20788 1.3521 1.53177 1.67747 1.8673 2.09626 2.21954 2.35541 2.66519 2.84882 3.01624 3.18158 3.33086 3.46519 3.63024 4.11145 4.36119 4.53655 4.83723 
23 0.01614 0.10222 0.1617 0.17354 0.31563 0.32971 0.50887 0.79803 0.82416 0.83534 0.99315 1.17249 1.21456 1.65845 1.84968 2.20608 2.33931 2.82828 3.31614 3.45433 4.0972 4.3415 4.81802 
35 0.01585 0.10427 0.17259 0.18244 0.22099 0.32752 0.33904 0.51877 0.5406 0.65923 0.80726 0.83305 0.84252 1.00551 1.18134 1.1972 1.23444 1.34561 1.5239 1.67418 1.86377 2.09231 2.21358 2.35075 2.65676 2.83769 3.00806 3.17852 3.32497 3.45993 3.60875 4.10714 4.35522 4.52795 4.83067 
27 0.0122 0.10218 0.1617 0.17322 0.31513 0.32849 0.50842 0.79882 0.82426 0.83576 0.99289 1.17037 1.20063 1.33672 1.65843 1.84963 2.08169 2.20174 2.3395 2.82734 3.00648 3.16929 3.31484 3.45256 4.09744 4.3423 4.81865 
36 0.01162 0.11152 0.17394 0.18433 0.22687 0.32887 0.34065 0.5214 0.54737 0.66259 0.82746 0.84103 0.86285 1.00745 1.18317 1.20002 1.34884 1.52721 1.67285 1.86374 1.89044 2.09194 2.21682 2.3531 2.65976 2.84156 3.01598 3.18003 3.32787 3.46304 3.6168 3.79509 4.11071 4.358 4.52846 4.83457 
39 0.01101 0.09907 0.16509 0.17362 0.19118 0.32023 0.32973 0.51286 0.54029 0.65417 0.80194 0.82789 0.83734 0.99801 1.01169 1.17404 1.18644 1.21594 1.3397 1.51824 1.6646 1.69085 1.85561 1.87669 2.08434 2.20446 2.3439 2.6547 2.83259 3.00981 3.17183 3.31966 3.45407 3.48641 3.60234 4.10241 4.34775 4.51985 4.82423 
39 0.01224 0.10581 0.16634 0.17575 0.19975 0.32074 0.33103 0.51179 0.52971 0.65213 0.81622 0.83218 0.84657 0.99932 1.01763 1.17366 1.18583 1.2168 1.338 1.51506 1.66409 1.68741 1.85617 1.87761 2.07838 2.20295 2.34401 2.6549 2.83081 2.99795 3.17162 3.31894 3.45415 3.60081 3.7788 4.10206 4.34799 4.51988 4.82402 
29 0.01871 0.10662 0.16458 0.17804 0.31916 0.33447 0.51421 0.6522 0.80964 0.82842 0.84357 0.99744 1.17508 1.20948 1.34361 1.52719 1.66509 1.85525 2.20768 2.34462 2.65416 2.84087 3.0043 3.17158 3.32033 3.45472 4.10237 4.36603 4.82447 
26 0.0126 0.09982 0.16025 0.17127 0.31329 0.32711 0.50582 0.65048 0.79919 0.82308 0.83416 0.99141 1.16888 1.20709 1.33324 1.6566 1.8477 2.19672 2.33715 2.82385 2.99097 3.31291 3.44946 4.09523 4.33967 4.81589 
28 0.01881 0.10972 0.16954 0.18108 0.3232 0.33551 0.51632 0.54747 0.81259 0.83266 0.8461 1.00107 1.03692 1.17772 1.19525 1.34365 1.66797 1.85866 1.90079 2.20848 2.34743 2.83541 3.17853 3.32212 3.45937 4.10476 4.35143 4.82661 
36 0.01389 0.10763 0.17087 0.18072 0.21492 0.32519 0.33603 0.5161 0.5365 0.65817 0.81614 0.83439 0.84595 1.00302 1.02373 1.17896 1.19311 1.23012 1.34376 1.52702 1.66857 1.69476 1.86097 1.89423 2.2084 2.34918 2.66096 2.83659 3.0042 3.1769 3.32376 3.45887 3.60901 4.10632 4.35295 4.82873 
46 0.01619 0.10478 0.17048 0.17869 0.19332 0.32617 0.33474 0.35371 0.51747 0.53294 0.65849 0.81193 0.83476 0.8442 1.00429 1.01681 1.17959 1.19 1.21429 1.34399 1.36518 1.51975 1.66935 1.686 1.8609 1.87627 2.08448 2.21006 2.24604 2.3492 2.65493 2.83608 2.85815 3.00364 3.17598 3.32411 3.46006 3.48434 3.60643 3.78727 4.10701 4.35301 4.52525 4.66767 4.82905 4.85254 
41 0.01338 0.09989 0.17267 0.18095 0.19978 0.32822 0.33859 0.52168 0.54764 0.65976 0.79877 0.83217 0.84103 0.85783 1.00604 1.0326 1.1822 1.19623 1.22512 1.34689 1.52388 1.67474 1.86426 1.89652 2.0931 2.21631 2.3505 2.65583 2.8397 3.00973 3.17774 3.32574 3.46118 3.49334 3.60977 3.79034 4.10802 4.35606 4.52362 4.67456 4.83187 
37 0.02012 0.10296 0.16482 0.17423 0.19936 0.31845 0.32798 0.36586 0.51086 0.53542 0.65383 0.81267 0.8296 0.84082 0.99677 1.01225 1.1738 1.19225 1.33795 1.51977 1.66213 1.69549 1.8538 1.87614 2.0905 2.20437 2.34284 2.65392 2.82975 3.00193 3.17325 3.31886 3.45543 3.60789 4.10125 4.3461 4.82208 
34 0.01864 0.10311 0.16433 0.17445 0.21435 0.31835 0.32937 0.51096 0.54359 0.65472 0.81016 0.82866 0.84003 0.99651 1.01501 1.17333 1.18984 1.33746 1.52711 1.66177 1.85314 1.88134 2.0904 2.2044 2.34222 2.82956 3.00227 3.17159 3.31745 3.45366 3.60233 4.10076 4.34611 4.82185 
34 0.00659 0.09559 0.16476 0.17385 0.19335 0.32056 0.3306 0.51528 0.55507 0.65539 0.79814 0.82761 0.83683 0.86555 0.9983 1.01567 1.17673 1.19611 1.34254 1.552 1.6644 1.85566 1.88553 2.21282 2.34472 2.83428 3.0084 3.17358 3.32126 3.45614 3.60636 4.10283 4.34773 4.82522 
31 0.01918 0.10379 0.16536 0.17711 0.31899 0.33158 0.51306 0.5503 0.65365 0.8074 0.82808 0.8394 0.99718 1.17459 1.1948 1.34078 1.52407 1.66496 1.85463 2.0878 2.208 2.34413 2.83329 3.00242 3.17028 3.31885 3.4551 3.60985 4.10134 4.34761 4.8237 
43 0.01191 0.10503 0.17351 0.18259 0.20227 0.32853 0.33812 0.38508 0.51979 0.537 0.66005 0.82623 0.84063 0.85554 1.00679 1.02173 1.18232 1.19436 1.22482 1.34651 1.37135 1.52133 1.67279 1.69692 1.8641 1.88467 2.08506 2.21332 2.35207 2.65702 2.83888 2.86521 3.00551 3.17823 3.32671 3.46219 3.48388 3.60827 3.78889 4.10985 4.35647 4.5262 4.832 
19 0.01454 0.11307 0.16831 0.18472 0.32443 0.52679 0.80815 0.83058 0.84639 1.00322 1.17958 1.2163 1.35398 1.67377 1.86371 2.35624 3.3262 3.46621 4.11212 
48 0.01076 0.09482 0.17212 0.18092 0.19808 0.32776 0.33681 0.36428 0.5192 0.53585 0.65874 0.69219 0.82312 0.83854 0.84961 1.00649 1.02214 1.18142 1.19242 1.21962 1.34561 1.36711 1.5188 1.54395 1.67218 1.69523 1.86343 1.88237 2.08321 2.21138 2.24336 2.35121 2.65439 2.83804 2.86147 3.00433 3.17749 3.32582 3.46152 3.48165 3.60717 3.78624 4.10888 4.35512 4.5239 4.66162 4.8311 4.85749 
35 0.01428 0.10238 0.16911 0.17795 0.19899 0.32445 0.33472 0.51638 0.53934 0.65734 0.80517 0.83117 0.84061 1.00185 1.01898 1.17963 1.19737 1.3426 1.52118 1.66808 1.69541 1.85996 1.88825 2.21121 2.3481 2.65964 2.83656 3.00608 3.17685 3.32278 3.45864 3.60994 4.10518 4.35147 4.82716 
22 0.01618 0.12001 0.17314 0.19234 0.32593 0.34129 0.54356 0.82044 0.83728 0.86409 1.00381 1.18414 1.22398 1.37014 1.67408 1.86407 2.23588 2.36504 3.47537 4.11515 4.35793 4.84632 
41 0.05425 0.12567 0.16256 0.17349 0.31435 0.32416 0.3606 0.50579 0.52423 0.64426 0.81503 0.82877 0.84912 0.99363 1.00959 1.16803 1.18049 1.2134 1.33229 1.35744 1.50502 1.65889 1.68602 1.85043 1.87436 2.06919 2.19726 2.33842 2.64088 2.82443 2.85266 2.99065 3.16432 3.3129 3.44857 3.594 3.76867 4.09639 4.34242 4.50876 4.8179 
39 0.01855 0.10313 0.17121 0.17989 0.2008 0.32572 0.33521 0.51771 0.53866 0.6586 0.80349 0.83205 0.84133 0.87448 1.00367 1.01978 1.18032 1.19476 1.22799 1.3447 1.52215 1.67092 1.86091 1.88153 2.08996 2.21127 2.34845 2.65653 2.83752 3.00613 3.17659 3.3244 3.45985 3.60682 4.10666 4.3536 4.52666 4.67759 4.82963 
22 0.01866 0.10562 0.1695 0.18013 0.3245 0.33746 0.53754 0.79776 0.82964 0.83952 0.8921 1.00195 1.18425 1.22215 1.67267 1.86033 2.22923 2.35204 3.3309 3.4634 4.10888 4.38843 
46 0.01653 0.10072 0.16902 0.17677 0.18769 0.32473 0.33228 0.34369 0.5168 0.53158 0.65681 0.80061 0.83233 0.84115 0.85884 1.00298 1.01313 1.17828 1.18739 1.20508 1.34263 1.3584 1.51802 1.6676 1.68137 1.8602 1.87458 2.08311 2.20662 2.22597 2.34848 2.6527 2.83534 2.85489 3.00109 3.17489 3.32327 3.45862 3.47268 3.60481 3.78484 4.10644 4.35261 4.52246 4.82819 4.84587 
40 0.02005 0.10677 0.16868 0.17798 0.20251 0.32356 0.33377 0.51572 0.53863 0.65411 0.81338 0.83258 0.84356 1.00181 1.02114 1.17659 1.1889 1.21922 1.3415 1.51511 1.66807 1.85922 1.88653 2.08239 2.20501 2.23222 2.34716 2.64995 2.8346 3.00068 3.17319 3.32192 3.45756 3.60321 3.78143 4.10486 4.35211 4.51887 4.65818 4.8272 
51 0.01653 0.0948 0.1623 0.17027 0.18093 0.3175 0.32467 0.33484 0.50965 0.52361 0.57333 0.64878 0.66479 0.80079 0.82694 0.83558 0.85527 0.99654 1.00693 1.17188 1.18101 1.19889 1.33578 1.35025 1.50859 1.52837 1.66156 1.6762 1.8533 1.86753 2.07335 2.19963 2.21806 2.3418 2.64541 2.82758 2.84583 2.9939 3.16789 3.31626 3.34196 3.45195 3.46409 3.59723 3.77324 4.09996 4.34522 4.51384 4.64838 4.82139 4.83963 
46 0.01171 0.09714 0.16799 0.17568 0.18898 0.3234 0.33146 0.34641 0.51492 0.53084 0.6549 0.79668 0.82967 0.83837 0.85425 1.00117 1.0123 1.17683 1.18623 1.20584 1.34102 1.35881 1.51594 1.66775 1.68598 1.85848 1.87384 2.08412 2.20672 2.23199 2.34657 2.65199 2.83342 2.85369 3.00197 3.1732 3.32124 3.4565 3.47157 3.60264 3.7849 4.10464 4.35034 4.52157 4.82681 4.8519 
46 0.01539 0.08976 0.15389 0.16413 0.17318 0.201 0.31369 0.32212 0.33947 0.50635 0.52669 0.6471 0.78885 0.82163 0.83016 0.84489 0.99178 1.00338 1.16878 1.18045 1.20888 1.33265 1.36473 1.51101 1.65665 1.6757 1.84841 1.86599 2.06974 2.19694 2.23937 2.33786 2.64455 2.82407 2.99048 3.16458 3.31322 3.44836 3.4686 3.59379 3.77141 4.09566 4.34058 4.51275 4.81695 4.84497 
34 0.00722 0.09534 0.17107 0.18076 0.2135 0.32594 0.33694 0.5231 0.66055 0.80718 0.83267 0.84263 1.00397 1.03343 1.18109 1.1999 1.34678 1.5298 1.67175 1.86162 1.89291 2.09382 2.21945 2.35006 2.65896 2.84835 3.17757 3.32495 3.46105 3.61693 4.10807 4.35444 4.52872 4.83189 
31 0.01201 0.10627 0.16999 0.18028 0.2468 0.32469 0.33647 0.51741 0.54905 0.66496 0.81501 0.83325 0.8448 1.00228 1.03047 1.18123 1.20916 1.34535 1.52788 1.66945 1.86032 2.21412 2.34885 2.84149 3.01187 3.17637 3.32471 3.45977 4.10641 4.35274 4.82884 
44 0.01179 0.08843 0.15365 0.16272 0.17175 0.19732 0.31095 0.31866 0.33092 0.50412 0.52492 0.64462 0.78857 0.82015 0.82878 0.845 0.98981 1.00068 1.16607 1.17701 1.20529 1.3304 1.50545 1.65415 1.673 1.84584 1.86163 2.06583 2.19352 2.23184 2.33558 2.6418 2.82142 2.84816 2.98848 3.1625 3.31068 3.44636 3.59205 3.76826 4.09372 4.3381 4.50891 4.81454 
39 0.01056 0.09967 0.16957 0.17828 0.19916 0.32455 0.33449 0.51688 0.54065 0.65677 0.80226 0.83068 0.83996 0.87381 1.0023 1.01907 1.17881 1.19265 1.2242 1.34345 1.51993 1.66897 1.86021 1.88909 2.08721 2.21098 2.34814 2.6535 2.8366 3.00454 3.1737 3.32244 3.45828 3.60678 3.7878 4.10551 4.3535 4.52773 4.82821 
18 0.02114 0.11388 0.17148 0.19543 0.3258 0.53249 0.80743 0.83163 0.84566 1.00184 1.18627 1.67457 1.86239 2.24909 3.46908 4.11075 4.35787 4.84473 
28 0.00782 0.09951 0.17249 0.18332 0.32671 0.33841 0.51967 0.54675 0.80777 0.83361 0.84407 1.00457 1.03228 1.18068 1.19622 1.3467 1.67224 1.8623 1.89531 2.21457 2.35032 2.83925 3.18255 3.32531 3.46273 4.10747 4.35409 4.8307 
52 0.00821 0.09321 0.16037 0.16819 0.1787 0.31362 0.32099 0.33052 0.50648 0.51803 0.54013 0.64494 0.66007 0.80363 0.82569 0.83452 0.87305 0.99424 1.00434 1.16904 1.17847 1.19764 1.33276 1.34895 1.50503 1.52769 1.65876 1.67184 1.85061 1.86334 2.06885 2.19608 2.21503 2.33925 2.64142 2.82419 2.84294 2.99056 3.16521 3.3134 3.44877 3.4624 3.59401 3.76838 4.09702 4.11058 4.34248 4.3675 4.50988 4.64613 4.81835 4.83316 
17 0.01259 0.10949 0.1682 0.18833 0.32387 0.53046 0.80438 0.82891 0.84262 1.00096 1.18193 1.67042 1.86308 3.46228 4.10598 4.35559 4.83588 
33 0.01627 0.10612 0.16635 0.17786 0.32067 0.33299 0.51338 0.54804 0.65425 0.81257 0.83038 0.84437 0.9991 1.17675 1.20772 1.34142 1.52044 1.66502 1.85628 2.0855 2.20688 2.34521 2.65265 2.83248 3.00461 3.17262 3.32122 3.45589 3.60921 4.10186 4.34838 4.5237 4.82417 
32 0.00968 0.10847 0.17138 0.18333 0.32543 0.33819 0.51896 0.55464 0.65981 0.8178 0.83507 0.84979 1.00377 1.18057 1.20177 1.34614 1.52551 1.67285 1.86166 2.09953 2.21839 2.34919 2.66607 2.83871 3.18076 3.32566 3.46089 3.61992 4.10758 4.35377 4.53266 4.8305 
34 0.01139 0.10733 0.1693 0.18083 0.32282 0.33447 0.5153 0.54026 0.65807 0.81466 0.83278 0.84634 1.00109 1.02441 1.1784 1.19861 1.34318 1.53104 1.66833 1.85854 2.0916 2.2137 2.34755 2.6588 2.83565 3.00753 3.17461 3.32297 3.45791 3.60935 4.10509 4.35169 4.52882 4.82704 
52 0.01074 0.09684 0.16429 0.17214 0.18245 0.23062 0.32025 0.32794 0.33974 0.51203 0.52618 0.65098 0.67163 0.80725 0.8297 0.83851 0.87324 0.99883 1.00944 1.17389 1.18321 1.20198 1.33845 1.35594 1.51207 1.53869 1.66363 1.67843 1.85556 1.87003 2.07495 2.20182 2.21993 2.34413 2.64765 2.83045 2.85031 2.99636 3.03735 3.17014 3.31882 3.45417 3.46734 3.60005 3.77504 4.10193 4.11784 4.34777 4.51534 4.66391 4.82394 4.84241 
24 0.00878 0.11096 0.17159 0.18653 0.32529 0.33936 0.5285 0.81442 0.83441 0.8505 1.00343 1.18269 1.21896 1.35403 1.67204 1.86197 2.23405 2.35515 2.85117 3.33459 3.46645 4.11015 4.35447 4.83299 
39 0.01263 0.10473 0.16684 0.17567 0.19448 0.32107 0.33024 0.35739 0.51329 0.53415 0.65413 0.81614 0.83239 0.84416 0.9995 1.01308 1.17453 1.18566 1.21313 1.33903 1.36272 1.66427 1.68198 1.85658 1.87431 2.08442 2.2034 2.23848 2.3452 2.83192 2.99801 3.17201 3.31924 3.45499 3.48455 3.60196 4.10331 4.35005 4.82464 
39 0.01576 0.10101 0.1653 0.17354 0.18859 0.31988 0.32865 0.34805 0.51282 0.53802 0.65512 0.80731 0.82952 0.83903 0.99839 1.01131 1.17362 1.1842 1.20912 1.33861 1.36681 1.5352 1.66354 1.68138 1.85534 1.87162 2.08542 2.20332 2.34382 2.83086 3.00006 3.17154 3.31845 3.45538 3.6009 4.10204 4.34725 4.82327 4.85942 
46 0.01209 0.09912 0.17167 0.17973 0.19632 0.32633 0.33482 0.35543 0.51806 0.535 0.65802 0.80142 0.83258 0.84145 0.85996 1.00367 1.01481 1.18072 1.19203 1.21862 1.34503 1.37111 1.52111 1.67136 1.69585 1.86158 1.87846 2.08649 2.21258 2.35003 2.65494 2.83735 2.86256 3.00643 3.17626 3.32466 3.46018 3.48293 3.60648 3.78838 4.10723 4.35346 4.52203 4.67391 4.8296 4.85507 
32 0.02135 0.11765 0.17679 0.18861 0.3319 0.34565 0.52412 0.55318 0.66404 0.8276 0.84244 0.86352 1.01105 1.18512 1.20277 1.34911 1.52767 1.67637 1.86834 2.09594 2.21665 2.35465 2.6624 2.84283 3.01213 3.18273 3.32935 3.46534 3.61468 4.11223 4.36024 4.83498 
28 0.01986 0.11235 0.17499 0.1861 0.32995 0.34273 0.52334 0.55546 0.67706 0.81787 0.83745 0.84944 1.00824 1.18472 1.20567 1.35096 1.67621 1.86612 2.21793 2.3554 2.84461 3.02097 3.18454 3.32935 3.46403 4.1103 4.35972 4.83525 
32 0.01157 0.10858 0.17394 0.18881 0.32831 0.34375 0.5216 0.55943 0.66294 0.81574 0.83501 0.84726 1.0066 1.18219 1.20356 1.34794 1.53079 1.67696 1.86666 2.21726 2.35272 2.66259 2.84276 3.01102 3.17866 3.32629 3.46193 3.61528 4.10799 4.35818 4.53282 4.83318 
31 0.01005 0.10447 0.17179 0.18315 0.32699 0.34068 0.51945 0.54944 0.65985 0.80817 0.83233 0.84257 1.00548 1.18168 1.2051 1.34808 1.54507 1.67268 1.86512 2.21475 2.35071 2.66199 2.84234 3.01212 3.18038 3.3267 3.46027 3.62254 4.10715 4.35463 4.8301 
26 0.00711 0.10327 0.16911 0.17959 0.32365 0.33584 0.52154 0.80061 0.83002 0.84037 1.00126 1.03419 1.17953 1.20297 1.34706 1.66862 1.85916 1.89271 2.21451 2.34757 2.85372 3.32407 3.45998 4.10605 4.35213 4.83282 
30 0.01019 0.11007 0.16586 0.17896 0.31902 0.33171 0.51041 0.54248 0.65218 0.82032 0.83341 0.99781 1.17305 1.19328 1.33675 1.51516 1.66365 1.85443 1.89505 2.20283 2.34242 2.82922 2.9962 3.16964 3.31725 3.45344 3.60065 4.10099 4.34689 4.82249 
40 0.01313 0.10288 0.17247 0.18097 0.19931 0.32813 0.33796 0.51985 0.54049 0.66086 0.80707 0.83444 0.84378 0.88798 1.00563 1.02055 1.18176 1.19406 1.22286 1.34675 1.525 1.672 1.69709 1.86329 1.88513 2.09458 2.21536 2.35087 2.65904 2.84116 3.01033 3.18001 3.32617 3.4623 3.60884 3.80208 4.10969 4.35659 4.53035 4.83228 
33 0.02285 0.11481 0.17271 0.18697 0.32603 0.33959 0.52027 0.5752 0.66124 0.82381 0.83809 0.8631 1.00439 1.18188 1.20707 1.34758 1.52819 1.67214 1.86247 2.093 2.21761 2.35164 2.65964 2.84407 3.01637 3.17809 3.32708 3.46275 3.61792 4.10965 4.35858 4.53119 4.83216 
38 0.01646 0.11108 0.17003 0.18003 0.21211 0.32426 0.33494 0.51556 0.53696 0.6578 0.82383 0.83745 0.85898 1.00275 1.02229 1.17837 1.19364 1.34309 1.52205 1.66779 1.69179 1.85929 1.8808 2.08563 2.20908 2.34852 2.65538 2.83502 3.00348 3.17627 3.3236 3.45943 3.61188 3.79144 4.10663 4.35195 4.52582 4.82798 
39 0.00741 0.09486 0.15883 0.16767 0.18575 0.31275 0.32231 0.50492 0.53058 0.64555 0.79753 0.82251 0.83209 0.99104 1.00478 1.16726 1.18107 1.21671 1.33177 1.5078 1.65622 1.67918 1.84771 1.87067 2.06801 2.19617 2.33674 2.64308 2.82326 2.98995 3.1642 3.31208 3.448 3.59364 3.77237 4.09484 4.33983 4.51173 4.81602 
26 0.01165 0.11478 0.17181 0.18748 0.32641 0.34476 0.52493 0.66607 0.82254 0.83735 0.87584 1.00472 1.18203 1.21489 1.35118 1.67192 1.86592 2.23332 2.35794 2.85116 3.18401 3.32862 3.46234 4.11044 4.36689 4.83838 
33 0.01384 0.09764 0.16353 0.17248 0.19144 0.31932 0.32985 0.513 0.54079 0.65744 0.79795 0.82642 0.83569 0.86895 0.99709 1.0126 1.1748 1.19173 1.34041 1.66389 1.85397 1.88561 2.20394 2.3433 2.83185 3.00522 3.17139 3.3188 3.45445 4.10074 4.34643 4.5266 4.82303 
44 0.0153 0.10335 0.16554 0.17445 0.19415 0.31919 0.32808 0.34817 0.51085 0.52904 0.65059 0.8132 0.83049 0.84147 0.99772 1.01065 1.17319 1.18528 1.21584 1.33706 1.36421 1.51142 1.66319 1.68205 1.85444 1.87145 2.07479 2.20169 2.23395 2.34291 2.64718 2.8293 2.99593 3.16942 3.31777 3.45362 3.47905 3.59941 3.77428 4.10109 4.34671 4.51505 4.82258 4.85011 
33 0.01831 0.10711 0.17106 0.18073 0.21327 0.32738 0.34038 0.52387 0.65949 0.8068 0.8326 0.84251 1.00562 1.18121 1.19975 1.34784 1.52881 1.67234 1.8653 2.10317 2.21395 2.35158 2.65955 2.85211 3.01084 3.17807 3.32601 3.46012 3.61929 4.10804 4.35806 4.53305 4.83623 
22 0.0199 0.10568 0.16886 0.18346 0.32441 0.3504 0.54051 0.79989 0.8283 0.83885 1.00236 1.17882 1.20812 1.3474 1.67877 1.86437 2.21655 2.35023 3.32538 3.46048 4.10785 4.36201 
32 0.02269 0.10682 0.16559 0.17722 0.31948 0.33357 0.51426 0.65288 0.80868 0.82887 0.84227 0.99774 1.17504 1.19794 1.34053 1.51604 1.66475 1.85509 2.08676 2.20753 2.34456 2.65045 2.8371 3.00491 3.17181 3.32023 3.45549 3.60503 4.10237 4.34951 4.52152 4.82632 
43 0.00792 0.03152 0.11298 0.17396 0.18257 0.20247 0.32834 0.33758 0.38499 0.51886 0.53457 0.66087 0.8201 0.83748 0.84747 1.00648 1.02177 1.18191 1.19337 1.22151 1.34603 1.37089 1.5265 1.67165 1.69095 1.86345 1.88204 2.09755 2.21438 2.35132 2.65852 2.83884 3.00646 3.17925 3.32612 3.46196 3.49252 3.60999 3.79997 4.10913 4.35497 4.52747 4.83121 
43 0.01104 0.09746 0.1677 0.17602 0.19335 0.32273 0.33185 0.51423 0.53337 0.65432 0.79654 0.82883 0.83781 0.85649 1.00005 1.01282 1.17699 1.18876 1.21622 1.341 1.36773 1.51641 1.66729 1.70218 1.85793 1.8773 2.08088 2.20848 2.34609 2.64972 2.83338 2.85927 3.00121 3.17223 3.32093 3.45666 3.60267 3.7813 4.10374 4.35005 4.51774 4.6688 4.82591 
34 0.02016 0.10183 0.16227 0.17158 0.1947 0.31717 0.32854 0.50923 0.54419 0.64933 0.8089 0.82711 0.83871 0.99525 1.0195 1.17176 1.19059 1.33569 1.5127 1.66088 1.69467 1.85258 2.19921 2.34083 2.64726 2.82756 2.99417 3.168 3.3159 3.45125 3.59871 4.09882 4.34445 4.81996 
29 0.01622 0.10177 0.16354 0.17285 0.19739 0.31864 0.33125 0.51309 0.66419 0.80291 0.82646 0.83684 0.99646 1.17398 1.19851 1.34051 1.6622 1.85307 1.88924 2.09473 2.20589 2.34227 2.83186 3.17117 3.31794 3.45514 4.09973 4.34544 4.82227 
32 0.02457 0.11327 0.1673 0.18021 0.32063 0.33339 0.51244 0.53976 0.65266 0.82051 0.83409 0.87937 0.99944 1.17481 1.19238 1.33928 1.51689 1.66607 1.85631 2.08104 2.20698 2.34474 2.65465 2.83179 2.99965 3.17076 3.31898 3.45531 3.60203 4.10246 4.34903 4.82418 
30 0.09457 0.15589 0.17315 0.30898 0.32532 0.50047 0.64084 0.80816 0.82357 0.98758 1.16296 1.20545 1.32743 1.5035 1.65358 1.84433 2.06418 2.19313 2.33284 2.64471 2.81955 2.98649 3.15989 3.308 3.44419 3.59103 3.76828 4.09106 4.3371 4.8125 
45 0.00961 0.09505 0.16843 0.17634 0.18964 0.32485 0.33342 0.35581 0.51746 0.53807 0.65711 0.79976 0.83104 0.8399 0.8582 1.00256 1.01479 1.17845 1.18885 1.21318 1.34349 1.36916 1.51906 1.66909 1.68879 1.86098 1.88489 2.08466 2.20948 2.2398 2.34822 2.65251 2.83686 3.00543 3.17414 3.32325 3.45799 3.47416 3.60486 3.78397 4.10593 4.35226 4.52006 4.65654 4.82891 
28 0.01145 0.09677 0.1645 0.1744 0.22371 0.31929 0.33104 0.51362 0.7917 0.82483 0.83418 0.85641 0.99611 1.0169 1.17551 1.19956 1.34343 1.66331 1.85363 2.21213 2.34277 2.83474 3.1788 3.31898 3.45473 4.10014 4.34521 4.82212 
32 0.01468 0.10452 0.17095 0.18175 0.32584 0.33871 0.51809 0.5451 0.6586 0.80433 0.83092 0.84067 1.00402 1.18047 1.20089 1.34636 1.52349 1.67276 1.86329 2.08807 2.21483 2.34871 2.65578 2.84206 3.00927 3.17671 3.32399 3.46017 3.61157 4.10521 4.35284 4.82921 
35 0.01722 0.10243 0.16641 0.17587 0.2029 0.32096 0.33123 0.51399 0.5414 0.658 0.80473 0.829 0.83868 0.99859 1.01461 1.17689 1.19612 1.34157 1.52926 1.66512 1.85571 1.88069 2.08395 2.21239 2.34474 2.66148 2.83516 3.00426 3.17324 3.32058 3.45702 3.61379 4.10285 4.34805 4.82512 
34 0.0126 0.1007 0.16229 0.17218 0.20674 0.3174 0.32926 0.50922 0.54979 0.6501 0.80866 0.82649 0.83843 0.99583 1.17107 1.18883 1.33513 1.50989 1.66246 1.85263 2.07588 2.20045 2.34028 2.64771 2.82778 2.99457 3.16668 3.31486 3.45076 3.59769 4.09773 4.3444 4.51648 4.81997 
34 0.00722 0.10139 0.16684 0.17716 0.32038 0.33211 0.51336 0.53804 0.65456 0.8042 0.82848 0.83868 0.99921 1.17561 1.19243 1.34046 1.51648 1.66724 1.8565 2.08272 2.2084 2.34513 2.65154 2.83357 3.00128 3.17131 3.31951 3.45507 3.6023 3.78618 4.10248 4.34989 4.51919 4.82679 
42 0.01386 0.09846 0.16715 0.17515 0.18974 0.32327 0.33214 0.36269 0.51505 0.53338 0.65682 0.7998 0.82955 0.83851 0.85943 1.00106 1.01436 1.17719 1.18853 1.21549 1.34101 1.3646 1.51977 1.66774 1.69162 1.85837 1.87697 2.0894 2.20808 2.24675 2.34631 2.66143 2.83463 3.0023 3.1734 3.3209 3.4571 3.60341 4.10369 4.35033 4.82573 4.84559 
30 0.02396 0.11951 0.17357 0.18697 0.3269 0.33965 0.51816 0.54189 0.66209 0.82772 0.84078 1.00562 1.18116 1.20011 1.34545 1.53626 1.67116 1.86261 2.09224 2.21285 2.35051 2.83811 3.00858 3.17944 3.32511 3.46151 3.61428 4.10796 4.35531 4.83019 
44 0.0195 0.10621 0.1696 0.17821 0.19576 0.32326 0.33154 0.34588 0.51656 0.53778 0.6569 0.81411 0.83393 0.84387 1.00175 1.01362 1.17845 1.19042 1.21985 1.34286 1.36995 1.51848 1.66674 1.68302 1.85883 1.87493 2.083 2.20774 2.24202 2.34776 2.65383 2.83499 2.86179 3.00491 3.17514 3.3234 3.45897 3.60568 3.78682 4.10637 4.35222 4.52206 4.67151 4.82832 
36 0.01939 0.10508 0.16941 0.17905 0.21202 0.32395 0.33465 0.51671 0.54228 0.65633 0.80774 0.83132 0.84111 1.00162 1.02128 1.17876 1.19516 1.34345 1.52093 1.66812 1.85925 1.8889 2.08617 2.21162 2.34724 2.65644 2.83562 3.00564 3.17414 3.32291 3.45814 3.6053 4.105 4.3524 4.53121 4.82765 
27 0.00744 0.10411 0.16597 0.17651 0.32129 0.33487 0.51609 0.65966 0.80582 0.82901 0.84035 0.99959 1.17687 1.20179 1.34593 1.66666 1.85686 2.20799 2.34634 2.83539 3.00666 3.17654 3.32176 3.45805 4.10275 4.34958 4.82555 
33 0.01352 0.10104 0.16667 0.17603 0.20313 0.32107 0.33204 0.51315 0.53677 0.65502 0.80377 0.82854 0.83815 0.99859 1.0198 1.17664 1.19528 1.34031 1.52774 1.66536 1.85633 2.09406 2.20806 2.3454 2.83218 3.00293 3.17201 3.32046 3.45524 3.60355 4.1024 4.34755 4.8241 
20 0.00958 0.10684 0.17218 0.1885 0.3265 0.34231 0.53448 0.80454 0.83136 0.84228 1.00486 1.18391 1.22099 1.67806 1.86743 2.22942 3.46452 4.11143 4.36522 4.84278 
44 0.01667 0.09724 0.1654 0.17349 0.18794 0.32077 0.3292 0.347 0.51358 0.5351 0.65385 0.79745 0.82797 0.83689 0.85641 0.99865 1.01006 1.17502 1.18564 1.21086 1.3395 1.36346 1.51539 1.66537 1.68643 1.85602 1.87279 2.08408 2.20799 2.34473 2.64976 2.83214 2.85782 3.00208 3.17123 3.31937 3.4559 3.60164 3.77992 4.1026 4.3483 4.51662 4.82455 4.85282 
32 0.01664 0.09749 0.16376 0.17304 0.19759 0.31821 0.32848 0.51067 0.65642 0.79386 0.82541 0.8347 0.85913 0.99564 1.0097 1.17452 1.19747 1.33788 1.66121 1.68885 1.85248 1.87558 2.20333 2.34183 2.82913 3.17412 3.3183 3.45412 3.60384 4.0996 4.34411 4.82095 
43 0.01122 0.10065 0.16559 0.17452 0.19548 0.31974 0.32914 0.36892 0.51126 0.53002 0.65125 0.8096 0.82926 0.83923 0.99787 1.01246 1.1732 1.18409 1.21039 1.33744 1.36476 1.51288 1.66408 1.68742 1.85491 1.87426 2.07663 2.2024 2.23294 2.34309 2.6493 2.82998 2.99669 3.16939 3.31767 3.45341 3.4789 3.59989 3.77752 4.10105 4.34696 4.51659 4.82273 
27 0.00873 0.10804 0.17225 0.18597 0.32567 0.33858 0.51805 0.54646 0.81331 0.8339 0.8469 1.00403 1.18061 1.2023 1.34562 1.6718 1.86124 2.21277 2.34931 2.83823 3.01794 3.17793 3.32467 3.45996 4.10705 4.35438 4.83015 
41 0.01649 0.10141 0.16467 0.17342 0.19283 0.31945 0.32911 0.51075 0.53242 0.65113 0.80377 0.82759 0.83734 0.99737 1.01199 1.17296 1.18561 1.21626 1.3372 1.51457 1.66309 1.68705 1.85464 1.87517 2.07702 2.20118 2.2333 2.34248 2.65242 2.82939 2.99714 3.1697 3.31763 3.45286 3.48096 3.60052 3.78534 4.10038 4.34654 4.52066 4.82245 
35 0.02143 0.10646 0.16578 0.17526 0.20006 0.32079 0.33272 0.51325 0.54854 0.65364 0.81614 0.83177 0.84676 0.99901 1.02225 1.17382 1.18754 1.22514 1.34006 1.52022 1.66424 1.85733 2.08836 2.20359 2.34527 2.65723 2.83335 2.99781 3.17184 3.31989 3.45529 3.61128 4.10294 4.35 4.82506 
32 0.00855 0.09976 0.16332 0.17255 0.19455 0.31887 0.33011 0.51158 0.54748 0.65477 0.80453 0.82705 0.83702 0.99663 1.02428 1.17412 1.19414 1.33771 1.5266 1.66211 1.6975 1.85415 2.20319 2.34286 2.82999 2.99785 3.17061 3.31803 3.45355 4.10022 4.34567 4.82155 
31 0.01852 0.10609 0.16805 0.17937 0.32127 0.33306 0.51496 0.54871 0.65769 0.81047 0.83061 0.84223 0.99938 1.02111 1.17744 1.19981 1.34417 1.66655 1.85675 2.08797 2.21209 2.34618 2.66318 2.83577 3.01066 3.17637 3.32284 3.45794 4.10382 4.34937 4.82594 
41 0.01038 0.10132 0.16711 0.17572 0.19244 0.32296 0.33269 0.51465 0.53554 0.6544 0.80637 0.83096 0.8406 1.00057 1.01412 1.17636 1.18786 1.21567 1.34152 1.51829 1.66582 1.68543 1.85821 1.87797 2.08011 2.20497 2.23003 2.3463 2.65211 2.83444 2.99975 3.17257 3.32137 3.45622 3.47575 3.60495 3.78554 4.1041 4.3508 4.52061 4.82681 
31 0.01941 0.10756 0.17198 0.18392 0.3268 0.3411 0.52116 0.57708 0.66352 0.80885 0.83259 0.84292 1.00396 1.18119 1.20236 1.3471 1.54418 1.67148 1.86445 2.09828 2.21445 2.35156 2.84722 3.01297 3.17903 3.3258 3.46069 3.6179 4.10831 4.36602 4.83281 
40 0.01093 0.10032 0.17297 0.18197 0.20564 0.32729 0.33685 0.52053 0.54454 0.65895 0.80824 0.8344 0.84383 1.00476 1.01869 1.18184 1.19542 1.22634 1.34675 1.52074 1.6717 1.69788 1.8631 1.88892 2.0888 2.21469 2.35115 2.65575 2.83966 3.00814 3.1774 3.32678 3.46156 3.60718 3.79083 4.10918 4.35674 4.52409 4.66709 4.832 
16 0.01092 0.11874 0.17008 0.1945 0.32477 0.5628 0.81386 0.83284 0.85619 1.00221 1.18332 1.68678 1.86818 3.46608 4.11163 4.38576 
39 0.01123 0.10619 0.16931 0.17886 0.20622 0.32373 0.33423 0.51507 0.53566 0.65531 0.81522 0.83336 0.84503 1.00189 1.02052 1.17722 1.1901 1.22219 1.34153 1.3706 1.51729 1.66861 1.85927 1.88815 2.08381 2.20889 2.34684 2.65293 2.83375 3.00119 3.17296 3.32132 3.45705 3.60358 3.7914 4.10498 4.35094 4.5241 4.82657 
49 0.01444 0.10076 0.17123 0.1789 0.1924 0.32702 0.33552 0.35689 0.51811 0.53344 0.65731 0.68288 0.80469 0.83351 0.8423 0.8618 1.00453 1.01598 1.17962 1.189 1.20856 1.34457 1.36498 1.51775 1.55556 1.67037 1.68736 1.86234 1.8792 2.08419 2.20844 2.22854 2.34992 2.65254 2.83714 2.85873 3.00397 3.17585 3.3245 3.45991 3.47599 3.60524 3.78153 4.1076 4.35491 4.51996 4.67263 4.82989 4.85091 
38 0.01097 0.09077 0.17521 0.18455 0.21033 0.33143 0.34347 0.52294 0.54631 0.66246 0.81752 0.8382 0.84861 1.00937 1.18403 1.1974 1.22847 1.34889 1.52544 1.67733 1.86781 2.09122 2.21578 2.35443 2.65829 2.84241 3.009 3.17912 3.32796 3.46313 3.48628 3.61129 3.79466 4.11127 4.36096 4.52687 4.67481 4.83469 
23 0.02287 0.11939 0.17706 0.19423 0.33157 0.34954 0.53604 0.81814 0.83872 0.85501 1.01034 1.18688 1.21826 1.36753 1.54765 1.68153 1.87261 2.23926 3.18648 3.46889 4.11567 4.39344 4.84971 
47 0.01638 0.10216 0.1677 0.17615 0.19349 0.32195 0.33056 0.34936 0.51337 0.52946 0.65297 0.68634 0.81401 0.83197 0.84172 1.00035 1.01324 1.17569 1.18661 1.21335 1.34005 1.36205 1.51386 1.54779 1.66573 1.68344 1.8573 1.87405 2.08019 2.20508 2.23467 2.34562 2.65016 2.83227 2.85643 2.99879 3.17203 3.32023 3.45568 3.47391 3.60232 3.78359 4.10371 4.35006 4.51972 4.65921 4.82574 
37 0.01462 0.10027 0.16803 0.17692 0.19787 0.32327 0.3333 0.51629 0.54051 0.65696 0.80043 0.82979 0.83902 0.86854 1.00085 1.01539 1.17895 1.19649 1.34394 1.52268 1.66886 1.85822 1.88221 2.08312 2.21198 2.34754 2.65755 2.83756 3.00444 3.17427 3.32292 3.45809 3.60497 4.10436 4.35122 4.52649 4.82848 
38 0.00846 0.10247 0.16775 0.17691 0.20031 0.3226 0.33283 0.51458 0.53801 0.65557 0.81086 0.83123 0.84173 1.00027 1.01578 1.17655 1.19053 1.22563 1.34246 1.52159 1.66655 1.69235 1.8584 1.88993 2.08662 2.21006 2.34667 2.65518 2.83551 3.00277 3.17388 3.3217 3.45696 3.60528 4.10447 4.35046 4.52871 4.82663 
34 0.0193 0.10493 0.16797 0.17811 0.22394 0.32306 0.33495 0.5157 0.5452 0.65561 0.81057 0.83076 0.84133 1.0012 1.17674 1.192 1.23296 1.34151 1.51949 1.66852 1.85844 2.08611 2.2077 2.34651 2.6572 2.83479 3.00424 3.17346 3.32059 3.45715 3.60689 4.10377 4.35102 4.82626 
26 0.00912 0.10837 0.17108 0.18685 0.32505 0.34091 0.52125 0.67408 0.81388 0.83316 0.84757 1.00295 1.18066 1.20954 1.34826 1.67268 1.86227 2.22729 2.35134 2.85397 3.18289 3.32746 3.46138 4.1096 4.36119 4.83504 
22 0.01176 0.11889 0.17276 0.19216 0.32704 0.35111 0.53359 0.82122 0.83739 0.87639 1.00422 1.18394 1.22829 1.37039 1.6735 1.86589 2.23493 2.37552 3.4678 4.11346 4.36622 4.84521 
44 0.00695 0.0315 0.11512 0.17428 0.1836 0.20992 0.3287 0.33887 0.51988 0.53926 0.6597 0.8207 0.83797 0.849 1.00651 1.02303 1.18173 1.19349 1.22252 1.34597 1.37009 1.52133 1.67352 1.8646 1.89335 2.08576 2.2119 2.24683 2.35166 2.65636 2.83829 2.86303 3.00775 3.17919 3.32629 3.46205 3.49247 3.60801 3.78826 4.10924 4.35589 4.52511 4.669 4.83173 
39 0.01691 0.10687 0.16955 0.17919 0.20882 0.32359 0.33383 0.51517 0.53615 0.65586 0.81408 0.83309 0.84414 1.00125 1.01619 1.17751 1.1906 1.22298 1.34251 1.51876 1.66799 1.70139 1.85906 1.88593 2.08691 2.20971 2.34701 2.65653 2.83538 3.00202 3.17445 3.32218 3.45761 3.60478 3.79152 4.10526 4.35166 4.52991 4.8274 
16 0.02214 0.11467 0.17076 0.19055 0.3266 0.56977 0.80799 0.83143 0.84616 1.00399 1.18463 1.68035 1.87022 2.23576 3.46579 4.1145 
29 0.02058 0.113 0.17387 0.19048 0.32861 0.34837 0.52314 0.66117 0.81669 0.83557 0.85059 1.00658 1.18207 1.20573 1.34903 1.52784 1.67359 1.86752 2.21623 2.35412 2.66357 2.85001 3.01528 3.18027 3.32747 3.46348 4.10996 4.36332 4.83521 
29 0.00948 0.10286 0.16659 0.17839 0.3205 0.33368 0.51374 0.54829 0.65518 0.8064 0.82842 0.83922 0.99838 1.17632 1.20282 1.3467 1.54351 1.66647 1.85662 2.21142 2.34534 2.84077 3.00521 3.17357 3.32248 3.45637 4.10248 4.34894 4.82521 
39 0.00674 0.09519 0.16184 0.17028 0.18582 0.31687 0.32641 0.50867 0.52969 0.64873 0.79737 0.82528 0.83459 0.87173 0.99483 1.01006 1.17129 1.18345 1.21312 1.33522 1.51239 1.65983 1.67991 1.85238 1.87344 2.07797 2.19964 2.34122 2.6487 2.82781 2.99291 3.16786 3.31622 3.4512 3.59824 4.09857 4.34417 4.51874 4.82026 
44 0.01136 0.10432 0.17109 0.18015 0.20108 0.32555 0.33484 0.36654 0.5175 0.53631 0.6569 0.81839 0.83591 0.84676 1.00385 1.01815 1.17931 1.19074 1.2191 1.34402 1.37015 1.51803 1.66959 1.69189 1.86114 1.88043 2.08339 2.20911 2.24159 2.34949 2.65255 2.83657 3.00392 3.17563 3.32405 3.45956 3.48191 3.60585 3.78332 4.10739 4.35385 4.52091 4.663 4.82978 
40 0.01614 0.11165 0.17268 0.18265 0.21648 0.32721 0.33809 0.51886 0.54163 0.65864 0.82366 0.83854 0.85531 1.00559 1.02902 1.18037 1.19347 1.2276 1.34419 1.36973 1.52112 1.67105 1.70581 1.8628 1.89369 2.09087 2.21098 2.35046 2.65807 2.83686 3.00696 3.17752 3.32504 3.46053 3.60665 3.78943 4.1081 4.35409 4.52872 4.82995 
37 0.01694 0.10315 0.16843 0.17747 0.2009 0.3227 0.33247 0.51499 0.53819 0.65607 0.80548 0.83042 0.84 1.00079 1.01711 1.17634 1.18841 1.21727 1.34166 1.6668 1.6938 1.85828 1.88509 2.0837 2.20686 2.24038 2.34638 2.83443 3.00113 3.17318 3.32102 3.45633 3.47979 3.60466 4.10377 4.35029 4.82646 
35 0.00923 0.10367 0.17017 0.18066 0.32515 0.33768 0.5188 0.55098 0.65813 0.80776 0.8318 0.84205 1.00255 1.03349 1.1806 1.20238 1.34672 1.52228 1.67175 1.86176 2.08613 2.21153 2.3489 2.65605 2.84113 3.01509 3.17554 3.32442 3.45975 3.61243 3.78776 4.10613 4.35688 4.52203 4.83246 
35 0.00858 0.10155 0.16972 0.17887 0.20072 0.32439 0.33418 0.51665 0.538 0.66113 0.8142 0.83395 0.84465 1.00283 1.01935 1.17981 1.19594 1.34502 1.52802 1.66896 1.70156 1.85971 1.87972 2.08965 2.21348 2.34915 2.66624 2.83824 3.0064 3.17772 3.32483 3.45949 4.10672 4.35258 4.82896 
32 0.01927 0.10333 0.16805 0.17804 0.22036 0.32249 0.33368 0.51544 0.54274 0.65675 0.80568 0.8294 0.83916 1.00021 1.02418 1.17794 1.19828 1.34286 1.53006 1.66803 1.8579 2.21161 2.34677 2.83609 3.00606 3.17429 3.32122 3.45724 3.61318 4.10345 4.35079 4.82657 
22 0.0197 0.10949 0.1746 0.19611 0.32925 0.52929 0.67196 0.80517 0.83227 0.84308 1.00845 1.18488 1.21965 1.35881 1.68732 1.87218 2.23639 3.18937 3.32969 3.46493 4.11241 4.8474 
40 0.00895 0.10026 0.16746 0.17632 0.19698 0.32232 0.33244 0.51402 0.53573 0.65363 0.80585 0.83007 0.83976 1.00014 1.01613 1.17559 1.18749 1.21624 1.33997 1.36621 1.51819 1.66589 1.69177 1.85783 1.88477 2.08435 2.20662 2.3458 2.65528 2.83314 2.99908 3.17163 3.32023 3.45557 3.60187 3.79296 4.1034 4.35052 4.52205 4.8256 
27 0.00954 0.10592 0.17607 0.19107 0.33019 0.3445 0.52274 0.55412 0.67676 0.82069 0.83813 0.85262 1.00843 1.18528 1.21126 1.35007 1.67782 1.86752 2.22301 2.35434 2.8444 3.18435 3.32798 3.46431 4.11081 4.35906 4.83466 
31 0.0159 0.09862 0.167 0.17663 0.214 0.32208 0.33379 0.5156 0.54689 0.65629 0.79815 0.82765 0.83687 0.86563 0.99978 1.1783 1.20101 1.34445 1.53163 1.66886 1.85787 2.21629 2.34627 2.66089 2.83865 3.17409 3.32174 3.45718 4.10347 4.34964 4.82616 
22 0.01979 0.11171 0.17254 0.18654 0.32898 0.36149 0.52885 0.6709 0.81497 0.83463 0.84859 1.00699 1.18319 1.21421 1.35639 1.67922 1.8707 2.22586 3.3302 3.46462 4.11067 4.84051 
28 0.0167 0.10669 0.16827 0.17936 0.32213 0.33452 0.51594 0.56108 0.66011 0.81216 0.83137 0.84365 1.00035 1.02997 1.17822 1.20214 1.34464 1.66731 1.85808 2.211 2.34722 2.83593 3.17735 3.32292 3.45704 4.10604 4.35229 4.82733 
46 0.01185 0.07711 0.13813 0.17488 0.18312 0.20245 0.32928 0.33868 0.52042 0.53917 0.65922 0.80014 0.83335 0.84203 0.85763 1.00706 1.02417 1.18212 1.19268 1.2169 1.34649 1.37 1.52069 1.55502 1.67524 1.86543 1.89421 2.08633 2.21493 2.35124 2.65409 2.83954 2.86575 3.00684 3.17706 3.3259 3.46128 3.47879 3.60682 3.78436 4.10834 4.35566 4.52152 4.65853 4.83125 4.85412 
39 0.01809 0.10063 0.16728 0.17563 0.19153 0.32275 0.33183 0.36362 0.51665 0.54273 0.65747 0.8047 0.8305 0.83964 0.87697 1.00084 1.01418 1.17842 1.19361 1.23232 1.34511 1.52315 1.66739 1.85789 1.87541 2.09252 2.21204 2.34765 2.65597 2.83727 3.00983 3.1749 3.32388 3.45892 3.6102 4.10529 4.35072 4.52394 4.82858 
41 0.00898 0.10117 0.16568 0.17448 0.19262 0.32073 0.32982 0.35781 0.51232 0.53145 0.65361 0.81246 0.83073 0.84115 0.99893 1.01334 1.17438 1.1865 1.21672 1.33891 1.39403 1.51686 1.66423 1.68364 1.85581 1.8733 2.07779 2.20311 2.23832 2.34388 2.65962 2.83038 2.99729 3.17152 3.31906 3.45531 3.60084 4.10173 4.34745 4.82316 4.84551 
39 0.01465 0.10445 0.1653 0.17471 0.19876 0.31926 0.3288 0.36409 0.51101 0.53594 0.65107 0.81769 0.83196 0.84717 0.99787 1.01431 1.17278 1.18572 1.22006 1.33675 1.3697 1.51332 1.66259 1.68248 1.85499 1.8757 2.08278 2.20187 2.34304 2.6498 2.82979 2.9958 3.17034 3.31798 3.45371 3.5998 4.10147 4.34697 4.82251 
33 0.01038 0.10608 0.1699 0.17968 0.21211 0.32431 0.33523 0.51793 0.54587 0.66123 0.81566 0.83381 0.84543 1.00219 1.02052 1.17921 1.19561 1.34458 1.54191 1.66852 1.86018 1.90499 2.21262 2.34963 2.83944 3.00778 3.17742 3.32353 3.45991 3.617 4.10653 4.35521 4.82991 
33 0.01882 0.10589 0.16716 0.1764 0.19946 0.32118 0.33084 0.51376 0.53841 0.65915 0.81336 0.8317 0.84317 0.99948 1.01471 1.17795 1.20226 1.34286 1.56089 1.66492 1.68606 1.85627 1.87761 2.21151 2.34554 2.83405 3.00974 3.17707 3.3218 3.45822 4.1038 4.34861 4.82532 
46 0.00702 0.09704 0.16799 0.17667 0.19325 0.32351 0.33274 0.36292 0.5149 0.53171 0.65417 0.69015 0.8214 0.8354 0.84865 1.00213 1.01714 1.17669 1.18747 1.21386 1.3412 1.36277 1.51584 1.66736 1.68754 1.85882 1.87665 2.08029 2.20561 2.23118 2.34716 2.65174 2.83407 2.8601 2.99934 3.17375 3.32146 3.45738 3.47866 3.60353 3.78241 4.10469 4.35117 4.51949 4.65879 4.82714 
33 0.01048 0.10136 0.16577 0.17609 0.32048 0.33301 0.51441 0.55346 0.65438 0.80181 0.82724 0.83719 0.9987 1.17487 1.19198 1.3395 1.51761 1.66594 1.85613 2.0815 2.20556 2.34408 2.65754 2.83385 3.00124 3.17058 3.31917 3.45429 3.60258 4.10118 4.34814 4.52764 4.82443 
29 0.01726 0.10555 0.17026 0.183 0.3249 0.33951 0.52325 0.65711 0.8029 0.82984 0.84004 1.00332 1.17899 1.19941 1.34529 1.52274 1.67229 1.86333 2.21351 2.35145 2.85142 3.02741 3.1751 3.32415 3.45845 3.61178 4.10778 4.38489 4.83593 
44 0.00751 0.10213 0.16371 0.17288 0.19437 0.31831 0.32793 0.42367 0.50948 0.52927 0.64832 0.81665 0.83063 0.84643 0.99698 1.01389 1.1713 1.18347 1.21482 1.33534 1.36096 1.50855 1.6624 1.68569 1.85372 1.87383 2.07357 2.19995 2.23029 2.34143 2.64424 2.82764 2.85719 2.9939 3.16739 3.31593 3.45167 3.47756 3.59717 3.7727 4.09946 4.3457 4.5131 4.8211 
27 0.0123 0.10449 0.16388 0.17437 0.22726 0.31752 0.32979 0.51068 0.80628 0.82787 0.84009 0.9955 1.01962 1.17337 1.2063 1.3406 1.66011 1.8523 1.89076 2.20741 2.3418 2.82928 3.31777 3.45689 4.10008 4.34456 4.82052 
39 0.0084 0.09296 0.16975 0.17811 0.19551 0.32555 0.3351 0.51766 0.53903 0.65911 0.80109 0.83135 0.84051 0.86464 1.00355 1.02055 1.17942 1.19213 1.22127 1.34457 1.52558 1.66983 1.69746 1.86209 1.89753 2.20867 2.24005 2.3491 2.65786 2.83874 3.00891 3.17628 3.32403 3.4595 3.61775 4.107 4.35546 4.52532 4.82996 
32 0.02072 0.10609 0.16719 0.1767 0.20242 0.32072 0.33006 0.35958 0.51473 0.55077 0.66995 0.81788 0.833 0.84644 0.99915 1.01318 1.17693 1.19434 1.34259 1.66386 1.68438 1.85563 1.87418 2.20904 2.34547 2.83336 3.17729 3.32138 3.45857 4.10349 4.34782 4.82492 
34 0.02029 0.1045 0.16694 0.17674 0.21117 0.32141 0.33283 0.51365 0.53958 0.655 0.81021 0.8302 0.84082 0.99929 1.0224 1.17657 1.19502 1.34173 1.5222 1.66656 1.85679 2.20851 2.34517 2.6551 2.83338 3.00237 3.17193 3.32091 3.45577 3.60633 4.10315 4.34868 4.51861 4.82528 
29 0.0105 0.10093 0.16601 0.17574 0.21055 0.32116 0.33381 0.51478 0.66757 0.80103 0.82742 0.8372 0.99893 1.1765 1.19841 1.34247 1.52953 1.66651 1.85659 2.21291 2.345 2.83827 3.17395 3.31999 3.4562 3.61613 4.10217 4.34782 4.82459 
28 0.01741 0.10163 0.16433 0.1742 0.21056 0.31864 0.33005 0.51187 0.79696 0.8259 0.83582 0.99548 1.01682 1.17329 1.19251 1.3384 1.66166 1.85331 1.89335 2.20429 2.34231 2.83133 3.1707 3.31787 3.45366 4.10011 4.34537 4.82162 
33 0.01562 0.10806 0.16802 0.17844 0.22637 0.32177 0.33252 0.51566 0.5512 0.65904 0.81991 0.8344 0.85211 1.00014 1.01995 1.17799 1.20134 1.34453 1.53795 1.66532 1.69031 1.85748 1.89369 2.09751 2.20892 2.34761 2.83636 3.17478 3.32281 3.45863 4.10447 4.3506 4.8268 
32 0.02042 0.10315 0.1636 0.17424 0.31802 0.33081 0.51053 0.54772 0.65187 0.80715 0.82721 0.83886 0.99647 1.17287 1.19318 1.33686 1.5163 1.66283 1.85339 2.08274 2.20299 2.34172 2.65501 2.82942 2.99701 3.1688 3.31706 3.45273 3.5988 4.09929 4.34551 4.82111 
41 0.00658 0.02953 0.11079 0.17255 0.18117 0.20126 0.32593 0.3345 0.35329 0.51787 0.53519 0.6606 0.81635 0.83556 0.84506 1.00392 1.01595 1.18111 1.19362 1.22371 1.34595 1.52869 1.66979 1.68825 1.86078 1.87631 2.08742 2.21297 2.3498 2.66294 2.83783 3.01079 3.17855 3.32556 3.46114 3.60921 4.10761 4.35297 4.53383 4.82969 4.85575 
28 0.01412 0.10401 0.17258 0.18434 0.32684 0.33936 0.52253 0.66422 0.79971 0.83113 0.84073 0.87558 1.00471 1.18232 1.20575 1.34857 1.53975 1.67549 1.86423 2.21781 2.35223 2.84956 3.18152 3.32639 3.46251 4.10864 4.36093 4.83493 
44 0.00872 0.09786 0.16653 0.1751 0.19338 0.32178 0.33143 0.51322 0.53222 0.6533 0.80058 0.8287 0.838 0.87379 0.99975 1.01575 1.17518 1.18662 1.21426 1.33934 1.36316 1.51572 1.6657 1.69009 1.85726 1.88305 2.08008 2.205 2.23623 2.34529 2.65109 2.83261 2.99844 3.17137 3.31997 3.45505 3.47555 3.60237 3.78429 4.10269 4.34919 4.51793 4.66519 4.82512 
31 0.01971 0.10398 0.16896 0.18107 0.32309 0.33575 0.51599 0.55266 0.65753 0.80316 0.82915 0.839 1.00069 1.17845 1.2008 1.34468 1.52697 1.66938 1.85929 2.09057 2.21801 2.3468 2.65872 2.84377 3.01081 3.17401 3.32246 3.45774 4.10375 4.3509 4.82683 
32 0.01555 0.10253 0.16357 0.17389 0.22609 0.31807 0.32953 0.51027 0.57775 0.65437 0.81062 0.82819 0.84032 0.99609 1.01793 1.17439 1.20721 1.33943 1.54475 1.66256 1.85298 2.0882 2.21066 2.34212 2.83027 3.00283 3.17112 3.31789 3.45452 4.10014 4.34558 4.82134 
33 0.02111 0.10939 0.17188 0.18307 0.32556 0.33695 0.51778 0.54409 0.65907 0.81377 0.83397 0.84559 1.00413 1.17962 1.19561 1.34423 1.52604 1.67014 1.86101 1.89096 2.09224 2.21252 2.34883 2.66201 2.83802 3.00806 3.17587 3.3235 3.45897 3.61569 4.10667 4.35345 4.8293 
29 0.0098 0.11567 0.16974 0.18856 0.32247 0.33771 0.51688 0.65907 0.82213 0.83602 1.00062 1.17813 1.20791 1.34597 1.52583 1.66886 1.85931 2.21184 2.34957 2.66054 2.84711 3.01226 3.1776 3.32593 3.46084 3.61987 4.10744 4.35914 4.83231 
41 0.02033 0.09625 0.15623 0.16532 0.1925 0.30968 0.31857 0.34858 0.50082 0.52356 0.63883 0.80721 0.8223 0.83581 0.98843 1.00185 1.16271 1.17461 1.2098 1.32687 1.49871 1.65316 1.67144 1.84487 1.86501 2.06289 2.19088 2.33311 2.63482 2.81867 2.98462 3.15868 3.30709 3.44279 3.58808 3.76219 4.091 4.33671 4.50246 4.643 4.8124 
31 0.01916 0.10151 0.16755 0.17851 0.32179 0.3342 0.5148 0.54322 0.65531 0.79835 0.82758 0.83711 0.88781 0.99938 1.17654 1.19458 1.34289 1.52695 1.66773 1.85793 2.2114 2.34603 2.65587 2.83764 3.00397 3.17259 3.32089 3.45604 4.10439 4.35129 4.82708 
33 0.06048 0.13063 0.16213 0.17404 0.31399 0.32638 0.50689 0.64978 0.79846 0.82333 0.83408 0.99192 1.01815 1.17029 1.20071 1.33485 1.51936 1.65795 1.84893 2.08224 2.20338 2.33845 2.65062 2.82638 2.99609 3.16705 3.31427 3.45104 3.61036 4.09644 4.34139 4.52172 4.81805 
35 0.0151 0.1089 0.16988 0.18019 0.22352 0.32545 0.3381 0.51861 0.55106 0.65809 0.82021 0.83537 0.85137 1.00357 1.18008 1.20056 1.34614 1.52255 1.67093 1.8614 2.08706 2.21182 2.34974 2.65445 2.83991 3.00972 3.17554 3.32453 3.45986 3.60892 3.79092 4.10709 4.35608 4.52408 4.83054 
38 0.01871 0.10222 0.16767 0.1759 0.1917 0.32391 0.33395 0.51555 0.53678 0.65565 0.80308 0.83045 0.83979 0.88463 1.00183 1.01967 1.17713 1.18902 1.21754 1.34248 1.52071 1.66823 1.85917 1.88247 2.08529 2.20777 2.24219 2.34689 2.83556 3.00443 3.17451 3.32232 3.45626 3.47353 3.60649 4.10435 4.35086 4.82745 
29 0.02043 0.10529 0.16468 0.17583 0.31745 0.32829 0.51039 0.57034 0.65912 0.8111 0.8292 0.84271 0.99624 1.01659 1.17444 1.20637 1.33864 1.66127 1.85253 1.88015 2.20884 2.34206 2.82934 3.17377 3.31766 3.45429 4.09997 4.34461 4.82088 
39 0.01441 0.09828 0.16461 0.17328 0.19066 0.3189 0.32771 0.3477 0.51132 0.53276 0.65204 0.80285 0.82799 0.83719 0.99687 1.00848 1.17385 1.18614 1.2158 1.33765 1.36809 1.51955 1.66245 1.68028 1.85409 1.87346 2.0834 2.20227 2.34318 2.65068 2.82962 2.99618 3.17123 3.31829 3.45427 3.59998 4.10097 4.34605 4.82203 
35 0.01394 0.09485 0.15869 0.16826 0.19392 0.31275 0.32329 0.50555 0.64758 0.79123 0.82132 0.83077 0.86493 0.99077 1.00713 1.16782 1.18489 1.33229 1.51375 1.65645 1.84708 1.88825 2.07144 2.19718 2.33685 2.82369 2.99123 3.16491 3.31204 3.4491 3.59507 4.09517 4.33931 4.51386 4.81587 
20 0.01377 0.10402 0.16781 0.18207 0.32375 0.53361 0.79465 0.82707 0.83727 0.99836 1.18099 1.21692 1.47736 1.67206 1.86354 2.23832 3.46193 4.10593 4.35221 4.84894 
30 0.01283 0.10703 0.17461 0.18567 0.32998 0.3437 0.52369 0.55925 0.66686 0.81103 0.8353 0.8455 1.00746 1.18417 1.20468 1.3506 1.54471 1.67498 1.86936 2.21876 2.35565 2.66529 2.84989 3.02305 3.18407 3.32998 3.46472 4.1106 4.35898 4.83331 
40 0.01541 0.10037 0.16729 0.17608 0.19647 0.32151 0.33054 0.35984 0.51376 0.5369 0.6548 0.80568 0.82975 0.83906 0.99927 1.01342 1.17628 1.18911 1.21939 1.34092 1.51858 1.66494 1.68498 1.85657 1.87441 2.08133 2.20792 2.34524 2.65123 2.83298 3.00184 3.17174 3.3204 3.4562 3.60334 3.78648 4.10303 4.34872 4.52333 4.82478 
40 0.0116 0.09387 0.16022 0.1686 0.1833 0.31452 0.32231 0.33409 0.50668 0.53154 0.6471 0.79683 0.82412 0.83318 0.86232 0.99338 1.00414 1.1689 1.18074 1.21138 1.33308 1.50781 1.65817 1.67415 1.84971 1.86453 2.0685 2.19658 2.33858 2.82421 2.99062 3.16515 3.31321 3.44866 3.48179 3.59422 3.77027 4.09656 4.34162 4.81756 
33 0.02168 0.11347 0.17239 0.18472 0.32602 0.33811 0.51726 0.54062 0.65848 0.82227 0.83745 0.85727 1.0044 1.17994 1.19675 1.34469 1.52345 1.67135 1.8615 1.89602 2.08635 2.21359 2.3495 2.66348 2.83751 3.00572 3.17664 3.3241 3.45994 3.60875 4.10688 4.35359 4.8294 
33 0.01548 0.09313 0.15975 0.16847 0.18317 0.31465 0.3238 0.34799 0.50893 0.78882 0.82312 0.83205 0.84858 0.99293 1.00561 1.17136 1.19029 1.33567 1.47608 1.65725 1.67878 1.84988 1.86971 2.19922 2.33985 2.82664 2.99315 3.1696 3.31592 3.45186 4.09788 4.34196 4.81846 
37 0.00978 0.09225 0.15357 0.16302 0.19156 0.30712 0.31665 0.49835 0.52683 0.63762 0.79759 0.8179 0.82837 0.98555 1.0012 1.16071 1.1749 1.32464 1.49733 1.65036 1.84168 1.88214 2.05991 2.1881 2.33045 2.63419 2.816 2.98227 3.15675 3.30491 3.44107 3.58622 3.76052 4.08845 4.33377 4.50191 4.80955 
23 0.07712 0.15987 0.17218 0.31506 0.33098 0.50752 0.80591 0.82677 0.84435 0.99375 1.17118 1.22219 1.33553 1.65877 1.85027 2.20122 2.33934 2.82652 3.31578 3.45143 4.09721 4.34206 4.81799 
27 0.02139 0.11474 0.17192 0.185 0.32591 0.33968 0.51962 0.55858 0.819 0.83622 0.85413 1.00395 1.18042 1.20106 1.34721 1.66975 1.86142 2.21794 2.34946 2.84164 3.01122 3.18562 3.32563 3.46098 4.10834 4.35322 4.83061 
55 0.01596 0.10259 0.17071 0.17859 0.18954 0.32522 0.33225 0.34208 0.51814 0.53175 0.56517 0.65724 0.67326 0.81308 0.83574 0.84454 0.87743 1.00438 1.01394 1.17978 1.18879 1.20603 1.34416 1.35874 1.51783 1.53798 1.66931 1.68304 1.86154 1.87512 2.08132 2.10265 2.20865 2.22786 2.34981 2.37047 2.65317 2.8373 2.85787 3.00293 3.17615 3.19396 3.32468 3.35943 3.46013 3.47267 3.60576 3.7823 4.10817 4.12471 4.35412 4.52173 4.65912 4.83055 4.85048 
37 0.01419 0.10356 0.1719 0.18095 0.20516 0.32615 0.33571 0.52001 0.54598 0.66076 0.80724 0.83336 0.84278 1.00359 1.01747 1.18082 1.19427 1.22479 1.34575 1.52576 1.67109 1.86171 1.88628 2.10447 2.21626 2.35001 2.6574 2.8394 3.01173 3.17812 3.325 3.4619 3.61793 4.10802 4.35469 4.52651 4.83068 
26 0.02308 0.10479 0.16532 0.1771 0.3188 0.33202 0.5127 0.57925 0.80442 0.82739 0.83882 0.99679 1.1746 1.19821 1.34024 1.66349 1.85382 2.20733 2.34297 2.83218 3.17101 3.31824 3.45466 4.10042 4.34644 4.8225 
37 0.02265 0.11144 0.16987 0.1804 0.23887 0.32398 0.33527 0.51507 0.53581 0.6575 0.82334 0.83682 0.85931 1.00239 1.02746 1.17836 1.19515 1.34188 1.52123 1.66849 1.85927 1.8883 2.08923 2.21104 2.34729 2.65555 2.83527 3.00305 3.17503 3.32189 3.45806 3.60725 3.79187 4.10618 4.35294 4.52679 4.82811 
31 0.01529 0.10416 0.16716 0.17662 0.20347 0.32349 0.33792 0.51782 0.65729 0.8046 0.82948 0.83956 1.00109 1.17752 1.19606 1.34344 1.52732 1.66831 1.85979 2.21213 2.34753 2.65937 2.84721 3.00531 3.17501 3.32255 3.45697 3.61367 4.10465 4.35462 4.83195 
29 0.01899 0.10181 0.16472 0.17468 0.21451 0.32072 0.33451 0.51607 0.65578 0.80121 0.82667 0.83663 0.99872 1.17615 1.20393 1.34215 1.52532 1.6671 1.85681 2.21113 2.34448 2.66059 2.84624 3.17508 3.31905 3.4584 4.10156 4.3483 4.82426 
44 0.01129 0.09825 0.17215 0.18058 0.19633 0.32757 0.33631 0.35697 0.51922 0.53605 0.65913 0.8155 0.8367 0.84637 1.00559 1.0181 1.18059 1.19074 1.21368 1.3451 1.36412 1.5228 1.67122 1.68902 1.86267 1.87905 2.08696 2.21147 2.244 2.35072 2.65709 2.83774 2.86004 3.00543 3.1774 3.32531 3.461 3.47817 3.60783 3.78933 4.10916 4.35488 4.52535 4.83129 
26 0.009 0.09657 0.16916 0.18057 0.32416 0.33772 0.5226 0.79061 0.82658 0.83579 0.85287 1.00076 1.17982 1.20596 1.35091 1.47033 1.68052 1.86226 2.22062 2.36399 2.85494 3.32417 3.4589 4.10473 4.35709 4.83657 
40 0.01187 0.09804 0.16816 0.17626 0.19232 0.32448 0.33426 0.51596 0.5367 0.65679 0.79695 0.82939 0.83835 0.85671 1.00212 1.01957 1.17774 1.18929 1.21611 1.34275 1.5222 1.66859 1.69879 1.85959 1.88202 2.08913 2.20797 2.23973 2.34671 2.65449 2.83535 3.00386 3.17343 3.32199 3.4575 3.60455 4.10426 4.35107 4.52224 4.82698 
38 0.01185 0.10644 0.169 0.17861 0.20634 0.3227 0.33249 0.5157 0.54048 0.65624 0.81555 0.83338 0.84532 1.00078 1.01623 1.1769 1.18977 1.2221 1.34161 1.51862 1.66683 1.69068 1.85789 1.87839 2.08357 2.2082 2.34658 2.65789 2.83503 3.00525 3.17532 3.32194 3.45822 3.60399 4.10529 4.35102 4.52618 4.82742 
45 0.01584 0.10514 0.16858 0.17706 0.19353 0.3226 0.3312 0.34809 0.5147 0.53248 0.65542 0.81415 0.83337 0.84345 1.00093 1.01226 1.17699 1.18827 1.2161 1.34115 1.3643 1.51814 1.66598 1.68243 1.85815 1.87444 2.08248 2.2055 2.23505 2.34693 2.65276 2.83338 2.86536 3.00104 3.17396 3.32182 3.45735 3.48264 3.60386 3.78342 4.10504 4.35109 4.52062 4.82653 4.85393 
42 0.0189 0.09473 0.15967 0.1679 0.1832 0.3135 0.32203 0.3377 0.50584 0.53025 0.64602 0.79811 0.82356 0.83273 0.87628 0.99246 1.0049 1.1678 1.1803 1.21225 1.33188 1.50656 1.65678 1.67618 1.8491 1.86607 2.06946 2.19543 2.23695 2.33807 2.64347 2.82371 2.98981 3.16505 3.31266 3.44847 3.59457 3.77032 4.09618 4.34126 4.51164 4.81715 
23 0.01515 0.10121 0.1657 0.17599 0.32148 0.33656 0.53358 0.79296 0.82603 0.83569 0.86646 0.99878 1.17896 1.21201 1.35468 1.67128 1.85713 2.21553 2.34719 3.32412 3.45972 4.10442 4.35153 
35 0.01738 0.11295 0.17786 0.19062 0.33304 0.34814 0.52483 0.55383 0.6627 0.81842 0.83888 0.85038 1.01123 1.18622 1.20579 1.35079 1.52513 1.67951 1.8714 2.09205 2.21781 2.35697 2.65881 2.84573 3.01103 3.1805 3.32992 3.46522 3.61213 3.79551 4.11213 4.36296 4.52965 4.68284 4.83656 
40 0.01178 0.09538 0.1633 0.17181 0.1882 0.31835 0.32778 0.51066 0.53225 0.65116 0.7941 0.82567 0.83471 0.85466 0.99624 1.01067 1.17326 1.18549 1.21423 1.33765 1.51298 1.66185 1.68878 1.85364 1.87871 2.07735 2.20498 2.34246 2.64969 2.8296 2.99616 3.16867 3.31726 3.4529 3.59904 4.10023 4.34631 4.51975 4.82176 4.84628 
39 0.01959 0.10593 0.16809 0.17738 0.20199 0.32261 0.33267 0.51405 0.5351 0.6541 0.81211 0.83179 0.84254 1.00063 1.01856 1.17656 1.18997 1.22326 1.34103 1.51523 1.6667 1.69649 1.858 1.88156 2.07984 2.20703 2.34596 2.65041 2.83348 3.00013 3.17277 3.32064 3.45673 3.60234 3.78295 4.10381 4.35078 4.52281 4.82575 
18 0.02046 0.10946 0.17 0.18673 0.32539 0.55273 0.80249 0.8301 0.84166 1.00157 1.18197 1.21804 1.67135 1.86355 2.24234 3.46176 4.10931 4.3606 
49 0.0092 0.06929 0.13751 0.17323 0.18182 0.20156 0.32737 0.33659 0.37235 0.5183 0.53501 0.65742 0.68826 0.82538 0.83856 0.85122 1.00583 1.02238 1.1806 1.19166 1.21935 1.34429 1.36458 1.51742 1.54166 1.67076 1.6906 1.86256 1.88182 2.08368 2.20983 2.24004 2.35025 2.65384 2.83707 2.86132 3.00273 3.17627 3.32506 3.45993 3.47667 3.60536 3.78394 4.1079 4.35455 4.52262 4.66633 4.83012 4.85903 
25 0.01736 0.10466 0.17198 0.18497 0.32605 0.33918 0.53255 0.7968 0.83007 0.8397 0.86938 1.00263 1.02793 1.18333 1.21536 1.36368 1.67522 1.86441 2.22691 2.35283 3.32892 3.46676 4.10903 4.35776 4.84502 
40 0.01551 0.10466 0.16969 0.17858 0.19989 0.32453 0.33414 0.51607 0.53547 0.65621 0.80797 0.83214 0.84184 1.00229 1.01705 1.17832 1.19078 1.22028 1.34237 1.36845 1.51918 1.66915 1.70535 1.86004 1.88598 2.08472 2.20969 2.34786 2.65326 2.83518 3.00117 3.17372 3.3225 3.45771 3.47948 3.60327 4.10588 4.35284 4.52679 4.82772 
31 0.00806 0.10799 0.16978 0.17977 0.21115 0.32383 0.33417 0.5176 0.54977 0.66196 0.82387 0.83739 0.85948 1.0026 1.02236 1.18017 1.20211 1.34708 1.66738 1.68976 1.85895 1.8794 2.21347 2.34884 2.8423 3.18172 3.32486 3.46132 4.10882 4.35273 4.82978 
34 0.01624 0.10182 0.17235 0.18199 0.21762 0.32668 0.33732 0.52021 0.54814 0.66094 0.80158 0.83167 0.84084 0.86579 1.00515 1.18104 1.19753 1.34623 1.53423 1.67126 1.86275 1.89858 2.21361 2.34916 2.67057 2.83969 3.01258 3.1768 3.32538 3.46033 3.61907 4.10693 4.354 4.83052 
46 0.01761 0.09619 0.16177 0.17007 0.18488 0.31611 0.32441 0.33856 0.50844 0.52731 0.64894 0.79964 0.82552 0.83466 0.87133 0.99476 1.00653 1.17049 1.18104 1.20611 1.33472 1.35538 1.51058 1.66027 1.68093 1.85152 1.86821 2.07279 2.20006 2.22785 2.3403 2.64517 2.82684 2.85075 2.99403 3.1668 3.3151 3.4511 3.46998 3.59637 3.7742 4.09845 4.34376 4.51296 4.66582 4.81997 
34 0.01191 0.10632 0.16782 0.17772 0.21033 0.32139 0.33118 0.51347 0.53965 0.65736 0.81651 0.83295 0.84644 0.99968 1.01616 1.17607 1.19118 1.34076 1.5383 1.66443 1.6833 1.85667 1.87863 2.20541 2.34581 2.8328 3.0007 3.17503 3.3214 3.4573 3.61544 4.10459 4.34866 4.82502 
43 0.01339 0.10226 0.16485 0.17343 0.19056 0.31888 0.32789 0.34988 0.51116 0.53036 0.65054 0.8115 0.8298 0.8402 0.99751 1.01002 1.17259 1.18361 1.21052 1.33751 1.36411 1.51154 1.66261 1.68091 1.85462 1.87276 2.0756 2.20067 2.23252 2.34312 2.64691 2.82987 2.99635 3.16918 3.31763 3.45331 3.47959 3.59894 3.77447 4.10109 4.34712 4.5146 4.82288 
40 0.01274 0.10088 0.16337 0.17244 0.19323 0.31704 0.3266 0.36469 0.50978 0.53689 0.65043 0.81027 0.82815 0.83875 0.99551 1.01012 1.17212 1.18597 1.22223 1.33634 1.51341 1.66113 1.68584 1.85214 1.87297 2.07616 2.20265 2.34131 2.64902 2.82834 2.99632 3.16855 3.31658 3.45267 3.59847 3.77957 4.09948 4.34439 4.51721 4.82068 
44 0.01905 0.09543 0.16114 0.17007 0.19057 0.31551 0.32514 0.50729 0.52516 0.64644 0.79423 0.82327 0.83253 0.86388 0.99344 1.00904 1.16958 1.18064 1.20729 1.33392 1.35743 1.50716 1.66035 1.85049 1.87318 2.0719 2.19947 2.22945 2.33912 2.64234 2.8262 2.8537 2.99263 3.1651 3.31392 3.44959 3.4738 3.59506 3.77058 4.09701 4.34282 4.50992 4.65261 4.81899 
23 0.0189 0.11213 0.16745 0.1849 0.32126 0.34175 0.5202 0.81111 0.83051 0.8476 0.99901 1.1791 1.21948 1.38475 1.66794 1.85679 2.23576 2.35678 3.32803 3.46159 4.10557 4.35473 4.83255 
29 0.02279 0.10988 0.1696 0.18177 0.32446 0.33942 0.51739 0.55395 0.65886 0.81694 0.83348 0.8494 1.00326 1.17886 1.20128 1.34315 1.66989 1.86102 2.21212 2.34784 2.83929 3.03738 3.18063 3.32346 3.45789 3.6156 4.10696 4.35409 4.82967 
37 0.01798 0.1108 0.17722 0.18676 0.2157 0.33196 0.34281 0.52413 0.54731 0.66587 0.8171 0.83899 0.8491 1.00992 1.03301 1.18575 1.20049 1.23658 1.35093 1.53399 1.67695 1.86804 1.90325 2.09746 2.21817 2.3551 2.66299 2.84396 3.01576 3.18374 3.33018 3.46528 3.61676 4.11257 4.36054 4.53464 4.83547 
31 0.01325 0.11685 0.17846 0.19441 0.33293 0.34933 0.52641 0.58878 0.66754 0.83124 0.84442 1.01144 1.18674 1.21004 1.35384 1.54906 1.67913 1.86935 2.10791 2.22077 2.35631 2.67352 2.85129 3.02795 3.18649 3.33239 3.46743 3.62339 4.11454 4.36692 4.83878 
14 0.02762 0.10531 0.16518 0.18469 0.31996 0.79225 0.82441 0.83526 0.99436 1.1796 1.47178 1.67336 1.85443 4.34497 
34 0.01609 0.10058 0.16925 0.17811 0.20084 0.32433 0.33472 0.51641 0.53952 0.65775 0.80033 0.83006 0.83926 0.86643 1.00168 1.01847 1.17868 1.19327 1.22633 1.34417 1.54465 1.66861 1.8607 2.21163 2.34759 2.83606 3.00316 3.17459 3.32266 3.45777 3.60589 4.10462 4.35223 4.82712 
23 0.00682 0.10249 0.16848 0.18017 0.32246 0.33552 0.52093 0.79838 0.82861 0.83881 0.99972 1.17997 1.21223 1.35775 1.66717 1.85788 2.23441 2.34743 3.32513 3.46028 4.10692 4.35071 4.8283 
30 0.00711 0.1033 0.16684 0.17645 0.20401 0.32171 0.3332 0.5148 0.5524 0.65976 0.81359 0.83131 0.84332 0.99968 1.02237 1.17661 1.19432 1.34184 1.53727 1.66654 1.85695 2.21017 2.34531 2.83428 3.17391 3.32057 3.45653 4.10346 4.34872 4.82491 
27 0.01691 0.10995 0.16907 0.18133 0.32254 0.33498 0.51559 0.54899 0.81389 0.83257 0.84784 1.00101 1.17813 1.20138 1.34297 1.66685 1.85758 1.88778 2.2151 2.34657 2.83608 3.1794 3.32205 3.45952 4.10497 4.35076 4.82633 
27 0.01214 0.11003 0.1697 0.18316 0.32319 0.33648 0.5198 0.66397 0.81537 0.83343 0.84962 1.00153 1.17935 1.20719 1.34471 1.53414 1.66865 1.85917 2.2133 2.34844 2.84064 3.18282 3.32424 3.46098 4.10698 4.35501 4.83079 
27 0.0131 0.10564 0.16888 0.18139 0.32366 0.33765 0.51838 0.658 0.80499 0.82985 0.84062 1.00114 1.17978 1.2099 1.34786 1.67024 1.86 2.21417 2.34793 2.66623 2.84661 3.17676 3.32356 3.45901 4.10447 4.35117 4.8283 
30 0.01718 0.11258 0.17227 0.18452 0.32709 0.34133 0.52078 0.5613 0.81686 0.83567 0.85084 1.00538 1.18256 1.20924 1.34809 1.5605 1.67277 1.86314 2.09947 2.21997 2.35401 2.84366 3.01638 3.18471 3.32724 3.46209 3.61799 4.10827 4.35774 4.83395 
24 0.00978 0.1091 0.1695 0.18533 0.32518 0.34965 0.52459 0.81016 0.83144 0.84609 1.00421 1.18128 1.21863 1.35129 1.67447 1.86475 2.222 2.35325 3.17924 3.32492 3.46122 4.10877 4.38274 4.83231 
40 0.01937 0.11422 0.17742 0.18655 0.20893 0.33208 0.34179 0.52505 0.54731 0.66565 0.82276 0.84162 0.85277 1.01049 1.02762 1.18564 1.19757 1.22677 1.35134 1.52903 1.67589 1.69806 1.86768 1.88966 2.09731 2.21835 2.35638 2.66219 2.84586 3.01448 3.18231 3.33072 3.46602 3.49429 3.61573 3.80212 4.1139 4.3611 4.53229 4.83782 
44 0.00902 0.09941 0.16428 0.17327 0.19367 0.31834 0.32738 0.35216 0.51004 0.53102 0.65054 0.80896 0.82846 0.83845 0.99662 1.0103 1.17223 1.18372 1.21221 1.33636 1.36237 1.51265 1.66264 1.6854 1.8535 1.87155 2.07482 2.20154 2.34207 2.64721 2.82845 2.85522 2.99536 3.16832 3.31662 3.45262 3.48135 3.59921 3.77437 4.10009 4.34574 4.51525 4.82156 4.84638 
39 0.07897 0.14479 0.15916 0.16815 0.20082 0.3088 0.31625 0.32999 0.50097 0.63988 0.78629 0.81823 0.82723 0.8463 0.98778 0.99809 1.16285 1.17685 1.32684 1.49873 1.65188 1.67067 1.84379 1.86241 2.06174 2.18962 2.3329 2.6372 2.81794 2.98436 3.15929 3.30703 3.4429 3.58852 3.76251 4.09091 4.33585 4.50591 4.81171 
24 0.01005 0.11528 0.17515 0.18952 0.3303 0.34755 0.52678 0.67124 0.8272 0.84162 1.00746 1.18705 1.22349 1.35671 1.67486 1.86638 2.22224 2.35731 2.85115 3.3345 3.46676 4.11279 4.36357 4.83786 
40 0.01229 0.1065 0.16804 0.17751 0.20249 0.32251 0.33291 0.51423 0.53515 0.65395 0.81592 0.83314 0.84577 1.00049 1.01671 1.17623 1.18912 1.22185 1.34108 1.51608 1.66613 1.69228 1.85781 1.8809 2.07916 2.2065 2.34575 2.64985 2.83342 2.99997 3.1726 3.32097 3.45629 3.48316 3.60259 3.77971 4.1038 4.34997 4.51898 4.82603 
35 0.01605 0.11077 0.17471 0.18527 0.32828 0.33878 0.52182 0.54863 0.66159 0.81501 0.83668 0.84762 1.00644 1.02645 1.18357 1.20117 1.3477 1.5251 1.67331 1.86368 1.88821 2.09789 2.21847 2.35291 2.66154 2.84152 3.01315 3.17974 3.32706 3.46353 3.61394 4.1106 4.35613 4.53418 4.83226 
25 0.01276 0.10848 0.16977 0.18019 0.23052 0.32597 0.34048 0.52896 0.81029 0.83268 0.84447 1.00355 1.18159 1.2111 1.34893 1.67094 1.86137 2.21965 2.34996 2.8469 3.32644 3.46302 4.10726 4.35614 4.83083 
19 0.01632 0.10574 0.167 0.17932 0.3213 0.33687 0.53679 0.80146 0.82836 0.83925 0.99821 1.18437 1.66496 1.85531 2.3516 3.46113 4.10483 4.34745 4.83887 
19 0.01116 0.1066 0.16665 0.18193 0.3204 0.33771 0.54468 0.80582 0.82847 0.84166 0.99783 1.18121 1.66542 1.85462 2.34606 3.46218 4.1038 4.34751 4.82708 
41 0.01735 0.09875 0.16562 0.17389 0.1872 0.32092 0.32873 0.34089 0.51399 0.53533 0.65515 0.7995 0.82932 0.83828 0.85909 0.9993 1.01017 1.17637 1.18845 1.2175 1.3414 1.51952 1.66424 1.68101 1.85624 1.87156 2.08087 2.20733 2.34523 2.65185 2.8333 3.00243 3.17277 3.3209 3.4562 3.60346 4.10327 4.3485 4.52021 4.66863 4.82564 
27 0.01615 0.11582 0.17904 0.19151 0.3334 0.34654 0.52945 0.67322 0.82163 0.84143 0.85523 1.01153 1.18886 1.21322 1.35645 1.67833 1.86886 1.90822 2.22555 2.35694 2.84896 3.18985 3.33406 3.47012 4.1148 4.36295 4.83851 
25 0.00847 0.09809 0.16079 0.17111 0.31449 0.32835 0.50957 0.79049 0.82266 0.83247 0.87301 0.99242 1.17278 1.21031 1.34365 1.65841 1.84919 2.2079 2.33913 2.83409 3.31737 3.4536 4.0975 4.34105 4.81788 
20 0.00856 0.10879 0.16589 0.17848 0.32104 0.33943 0.80512 0.8289 0.84324 0.99879 1.17715 1.21687 1.66472 1.85819 2.21177 2.35326 3.46066 4.10978 4.35711 4.8373 
41 0.01678 0.10078 0.16874 0.17712 0.19444 0.3238 0.33273 0.3621 0.51618 0.53701 0.65744 0.80481 0.83106 0.84016 0.87329 1.00163 1.01541 1.17838 1.1908 1.21998 1.34305 1.52555 1.66824 1.69228 1.85895 1.87698 2.09001 2.21046 2.34708 2.65672 2.83636 3.00607 3.17532 3.32259 3.45782 3.48723 3.60639 4.10531 4.35147 4.52579 4.8279 
25 0.01878 0.10641 0.16885 0.17945 0.32271 0.33476 0.51765 0.8002 0.82954 0.83988 1.00033 1.02352 1.17796 1.19729 1.345 1.66934 1.85913 2.21591 2.34761 2.83707 3.32213 3.45898 4.10569 4.35264 4.82826 
36 0.00814 0.10178 0.17021 0.1799 0.2095 0.32478 0.33526 0.51742 0.54289 0.65742 0.81566 0.83425 0.84558 1.00307 1.02371 1.17952 1.19524 1.34405 1.52036 1.66909 1.86107 2.08581 2.21302 2.34879 2.65354 2.83632 3.00485 3.1756 3.32333 3.45975 3.60677 3.78654 4.1072 4.35418 4.52628 4.82869 
39 0.01729 0.10597 0.16732 0.17654 0.19882 0.32132 0.33067 0.36143 0.51373 0.53633 0.65453 0.81789 0.83319 0.84637 0.99991 1.0155 1.17612 1.19027 1.23039 1.34013 1.51784 1.66493 1.68532 1.85672 1.87524 2.08056 2.20776 2.34538 2.6528 2.83296 3.00038 3.17324 3.32055 3.45627 3.60231 4.10333 4.34856 4.52577 4.82532 
21 0.02368 0.11384 0.16961 0.18473 0.32389 0.34088 0.52384 0.81245 0.83243 0.84853 1.00184 1.1804 1.21671 1.67027 1.85937 2.22608 2.34953 3.46534 4.11158 4.35731 4.83696 
48 0.01095 0.10258 0.16668 0.17523 0.192 0.32036 0.32873 0.34332 0.51196 0.52677 0.65083 0.68131 0.81778 0.83284 0.84432 0.99929 1.01115 1.17391 1.18397 1.20607 1.33811 1.3554 1.51149 1.55145 1.66424 1.68064 1.85612 1.8723 2.0752 2.20195 2.22769 2.34443 2.64783 2.83025 2.85233 2.99653 3.17026 3.3187 3.45434 3.47134 3.60036 3.77483 4.1026 4.34827 4.51573 4.66693 4.82392 4.85511 
40 0.01568 0.10503 0.16794 0.1767 0.19526 0.32207 0.33115 0.35638 0.5146 0.53496 0.65588 0.81435 0.83264 0.84305 1.00039 1.01381 1.17696 1.18957 1.22069 1.34124 1.37615 1.52038 1.66571 1.68415 1.85762 1.87584 2.08571 2.20747 2.34645 2.65436 2.83351 3.00154 3.17343 3.32129 3.45703 3.60437 4.10459 4.35012 4.52415 4.82598 
24 0.01187 0.10839 0.17002 0.18434 0.32385 0.33827 0.53543 0.80686 0.83105 0.84324 1.00133 1.17994 1.2109 1.35748 1.66924 1.86145 2.22195 2.36634 3.19742 3.32996 3.46427 4.10886 4.36818 4.8385 
35 0.01519 0.10672 0.16948 0.17877 0.2032 0.32408 0.3343 0.51608 0.53754 0.65844 0.81363 0.83327 0.84403 1.00263 1.02613 1.17845 1.1924 1.22748 1.34271 1.52758 1.66852 1.86016 1.88953 2.20911 2.34849 2.65782 2.83491 3.00592 3.17547 3.32272 3.45852 3.60552 4.10574 4.35244 4.82766 
40 0.01539 0.11232 0.17611 0.186 0.21982 0.33136 0.34314 0.52253 0.54465 0.66149 0.82338 0.84022 0.85329 1.00937 1.18462 1.19915 1.23649 1.34836 1.3798 1.523 1.67546 1.86669 1.90003 2.09002 2.21361 2.24899 2.35389 2.65678 2.84115 3.00756 3.17976 3.32836 3.46429 3.60907 3.78927 4.11099 4.35808 4.52527 4.66499 4.83353 
30 0.01633 0.0996 0.16098 0.17181 0.31559 0.33004 0.50923 0.64949 0.79689 0.8233 0.8336 0.99334 1.17155 1.19839 1.33652 1.51891 1.66054 1.85054 2.20109 2.33934 2.65411 2.82801 3.00303 3.1692 3.31522 3.45221 3.60191 4.09734 4.34275 4.81902 
37 0.02007 0.11427 0.17179 0.18222 0.22335 0.32518 0.33546 0.51759 0.54072 0.65893 0.82717 0.83995 0.87964 1.00397 1.02241 1.17979 1.19542 1.34478 1.52349 1.66964 1.69953 1.8611 1.88653 2.09199 2.21033 2.3497 2.66076 2.83678 3.00804 3.17837 3.32595 3.46097 3.61029 4.1086 4.35397 4.52657 4.82968 
35 0.00848 0.10473 0.17185 0.18202 0.2208 0.32691 0.33882 0.51894 0.5439 0.66013 0.82202 0.83729 0.85305 1.00476 1.02981 1.18129 1.19924 1.34746 1.524 1.67146 1.86267 2.08965 2.21279 2.35011 2.66046 2.83982 3.00735 3.17783 3.3264 3.46046 3.6111 4.10816 4.35709 4.53272 4.83166 
23 0.0137 0.1094 0.16877 0.18792 0.32341 0.36221 0.52442 0.80929 0.83014 0.84531 1.00153 1.17799 1.20959 1.35287 1.67601 1.86361 2.21604 2.35533 3.32704 3.46095 4.10589 4.35523 4.8372 
28 0.01128 0.11326 0.1739 0.18728 0.32771 0.34088 0.524 0.66532 0.82145 0.83813 0.85752 1.00614 1.18344 1.21021 1.34994 1.54424 1.6738 1.86428 2.2143 2.35202 2.66431 2.85139 3.18232 3.32774 3.46532 4.11021 4.35765 4.83397 
26 0.0083 0.1013 0.1723 0.18305 0.32734 0.34023 0.52186 0.56552 0.80697 0.83325 0.8436 1.00531 1.18278 1.20568 1.34988 1.67312 1.86359 2.2195 2.35318 2.8469 3.18099 3.32684 3.46216 4.10848 4.35769 4.8338 
30 0.01861 0.10565 0.16782 0.17765 0.21158 0.32234 0.33382 0.51621 0.55528 0.65958 0.8132 0.83143 0.84298 1.00087 1.177 1.19519 1.34353 1.66568 1.69709 1.85767 1.88757 2.21272 2.34683 2.83648 3.17644 3.32213 3.45765 4.10441 4.35077 4.82642 
41 0.00729 0.09144 0.16413 0.17329 0.1843 0.32114 0.3286 0.3394 0.51565 0.5397 0.6574 0.8055 0.83112 0.84027 0.87946 1.00004 1.01062 1.17744 1.18971 1.2195 1.34191 1.52546 1.66455 1.67863 1.8568 1.87149 2.08438 2.20666 2.23977 2.34662 2.6594 2.83503 3.00825 3.17456 3.32174 3.45815 3.60681 4.10498 4.35029 4.52613 4.8268 
34 0.0092 0.08619 0.17554 0.18658 0.33087 0.34358 0.52376 0.55241 0.66284 0.82113 0.83932 0.85281 1.00895 1.18569 1.20639 1.35089 1.52774 1.677 1.86707 2.09776 2.2199 2.35468 2.66038 2.84441 3.01208 3.18361 3.33068 3.46437 3.61787 4.11199 4.35969 4.531 4.68096 4.8376 
24 0.01437 0.10015 0.16382 0.1754 0.31806 0.33271 0.52806 0.79193 0.82436 0.83413 0.87075 0.99503 1.17518 1.20691 1.34832 1.66223 1.85276 2.21219 2.34346 3.31985 3.45577 4.10045 4.34467 4.82274 
47 0.01182 0.09771 0.16497 0.17295 0.1823 0.20897 0.32149 0.32869 0.33907 0.51359 0.52986 0.65564 0.80131 0.83016 0.83895 0.85843 1.00005 1.00998 1.17641 1.18687 1.21181 1.34048 1.36582 1.51984 1.66461 1.67812 1.85668 1.86992 2.08016 2.20668 2.24582 2.34573 2.65411 2.83169 2.85594 3.00026 3.17288 3.32076 3.45671 3.47919 3.60332 3.78287 4.10399 4.34875 4.53348 4.82493 4.84301 
34 0.02032 0.10878 0.17256 0.18551 0.32634 0.33923 0.51986 0.5523 0.65855 0.81198 0.83349 0.84449 1.00455 1.18093 1.20078 1.34592 1.52161 1.67324 1.86381 2.09108 2.21516 2.35122 2.65509 2.8406 3.01154 3.17795 3.32482 3.46056 3.6114 3.79045 4.10789 4.3607 4.52348 4.83409 
36 0.01057 0.09909 0.16124 0.17145 0.21823 0.31508 0.32613 0.50691 0.53884 0.64812 0.8066 0.82508 0.83645 0.9931 1.01986 1.16934 1.18603 1.33395 1.51334 1.65947 1.84988 2.07377 2.19852 2.33858 2.64536 2.82553 2.99262 3.16545 3.31333 3.44967 3.59566 3.77772 4.09642 4.34218 4.51617 4.81821 
35 0.01705 0.09938 0.16799 0.1763 0.19368 0.32353 0.33342 0.51667 0.54227 0.658 0.79811 0.82926 0.83834 0.85929 1.00127 1.01992 1.17826 1.19281 1.22489 1.34358 1.53305 1.66766 1.6985 1.8597 2.21088 2.34679 2.83662 3.00646 3.17408 3.32253 3.45784 3.61024 4.10424 4.35063 4.82692 
31 0.0149 0.10348 0.1645 0.17507 0.31788 0.32989 0.51128 0.54929 0.65158 0.80826 0.82807 0.83987 0.99655 1.17204 1.18637 1.22291 1.33758 1.66199 1.85461 2.09137 2.20147 2.34298 2.83064 2.99618 3.17164 3.31757 3.45319 3.60343 4.10097 4.34727 4.82276 
20 0.0241 0.11902 0.16991 0.18999 0.32497 0.36326 0.53733 0.81607 0.83357 0.85576 1.00264 1.18304 1.68024 1.86294 2.35836 3.32898 3.46355 4.10873 4.36125 4.84534 
26 0.02405 0.12138 0.17622 0.19191 0.33019 0.34536 0.52294 0.55896 0.82616 0.84122 0.87445 1.009 1.18377 1.20458 1.34866 1.67514 1.86658 2.21503 2.35415 2.84288 3.18921 3.32818 3.46516 4.11071 4.35757 4.83264 
37 0.01358 0.10128 0.16193 0.17176 0.20327 0.31537 0.32568 0.50688 0.531 0.6474 0.81038 0.82687 0.84032 0.99371 1.01191 1.16919 1.18403 1.33335 1.50828 1.65901 1.85029 1.87192 2.07171 2.19857 2.33901 2.64351 2.82538 2.99209 3.16574 3.31347 3.44972 3.59547 3.77102 4.0971 4.34271 4.5121 4.81856 
23 0.01673 0.1108 0.17096 0.18538 0.32487 0.33926 0.52949 0.80955 0.83238 0.84544 1.003 1.18056 1.20883 1.35371 1.6708 1.86297 2.22819 2.35964 2.8578 3.46515 4.1091 4.35712 4.83308 
33 0.0111 0.09993 0.16992 0.17951 0.21407 0.32467 0.33568 0.51783 0.5468 0.65955 0.80255 0.83032 0.83963 0.87758 1.0025 1.02764 1.17938 1.19714 1.34603 1.52895 1.67079 1.86078 2.09103 2.21354 2.34798 2.83852 3.01169 3.17522 3.32329 3.4591 4.10489 4.35184 4.82814 
43 0.01015 0.06436 0.13723 0.17587 0.18534 0.21268 0.32983 0.33988 0.5206 0.53806 0.66256 0.82654 0.8411 0.85581 1.00791 1.0246 1.18237 1.19369 1.22203 1.34735 1.37258 1.52736 1.67335 1.69644 1.86463 1.88436 2.09006 2.21231 2.24476 2.35294 2.66263 2.83975 3.00877 3.18006 3.32739 3.46338 3.61123 3.7967 4.11024 4.35628 4.54128 4.8326 4.86519 
26 0.00733 0.10563 0.1658 0.1798 0.31922 0.33254 0.51272 0.66198 0.81106 0.8295 0.84504 0.9975 1.17515 1.20898 1.33975 1.66498 1.85428 2.20996 2.34313 2.8323 3.17307 3.31923 3.45631 4.10155 4.34639 4.82288 
43 0.01885 0.10243 0.16703 0.17558 0.19315 0.32105 0.32976 0.34883 0.51348 0.53331 0.65412 0.80816 0.83052 0.84002 0.9993 1.01137 1.17498 1.18565 1.21098 1.3393 1.36235 1.51546 1.66518 1.68403 1.85622 1.87302 2.08086 2.20436 2.23491 2.34517 2.65132 2.83227 2.99868 3.17203 3.31974 3.45597 3.6018 3.78248 4.103 4.34892 4.51819 4.82466 4.84782 
26 0.01266 0.10498 0.16999 0.18164 0.32371 0.33541 0.51942 0.79805 0.82949 0.83948 1.00028 1.02058 1.18034 1.20595 1.34623 1.66904 1.8594 2.21688 2.34965 2.84522 3.17921 3.32394 3.46111 4.10559 4.35231 4.8287 
22 0.01578 0.10859 0.16383 0.17914 0.31782 0.33559 0.51262 0.80778 0.82741 0.844 0.99579 1.1748 1.36083 1.66332 1.85304 2.2096 2.34215 3.31785 3.45646 4.09929 4.34444 4.82114 
41 0.01212 0.09721 0.15933 0.16837 0.18895 0.31307 0.32245 0.35622 0.50485 0.52949 0.64435 0.80641 0.82414 0.83483 0.99154 1.00687 1.16676 1.17938 1.21194 1.33113 1.3693 1.50546 1.657 1.68526 1.84839 1.87014 2.06972 2.19568 2.33709 2.64244 2.82301 2.98952 3.16354 3.31122 3.4475 3.59312 3.76868 4.09502 4.34036 4.51169 4.81631 
39 0.01405 0.10611 0.16866 0.17765 0.1979 0.32249 0.33132 0.35106 0.51526 0.53906 0.65744 0.81714 0.83383 0.84523 1.00114 1.01453 1.17697 1.18965 1.22181 1.34155 1.52275 1.66537 1.68159 1.85797 1.87528 2.09507 2.20755 2.34679 2.6586 2.83575 3.00834 3.17515 3.32216 3.45873 3.61965 4.1065 4.351 4.53105 4.82732 
46 0.01339 0.10379 0.16891 0.17769 0.19724 0.32321 0.33234 0.36169 0.51471 0.53197 0.65439 0.81335 0.83278 0.84281 1.00126 1.01445 1.17628 1.18672 1.21114 1.34044 1.35899 1.51495 1.66741 1.68874 1.85856 1.87702 2.07868 2.20594 2.23279 2.34639 2.65011 2.83327 2.85658 2.99974 3.17261 3.32116 3.45638 3.47281 3.60195 3.77842 4.10438 4.35053 4.5171 4.65786 4.82626 4.84989 
22 0.01009 0.11573 0.17196 0.19135 0.32591 0.3458 0.52636 0.81876 0.83573 0.86156 1.00475 1.18387 1.2322 1.35451 1.67348 1.86339 2.35221 3.32944 3.46832 4.11037 4.35691 4.83202 
25 0.01784 0.11052 0.16873 0.18547 0.32212 0.33795 0.51861 0.8097 0.83066 0.84563 1.00043 1.17718 1.20236 1.34466 1.66813 1.858 2.21376 2.34662 2.85413 3.1785 3.32217 3.45847 4.10452 4.35292 4.83058 
17 0.01692 0.11665 0.17358 0.19199 0.32741 0.34489 0.53152 0.8174 0.83613 0.85462 1.00533 1.18852 1.67342 1.86362 3.47258 4.11614 4.38667 
35 0.01244 0.10612 0.16655 0.17745 0.32086 0.33306 0.51391 0.54594 0.65475 0.81308 0.83099 0.84484 0.9991 1.04266 1.17597 1.19555 1.34123 1.52056 1.66609 1.85701 2.07972 2.20517 2.34523 2.65268 2.83482 3.00314 3.17207 3.32015 3.45619 3.60392 3.78561 4.10238 4.34914 4.52066 4.82577 
35 0.02284 0.11953 0.17899 0.19266 0.33293 0.34629 0.52438 0.54981 0.66312 0.82963 0.844 0.86839 1.01164 1.18603 1.20307 1.35052 1.5249 1.67922 1.86891 2.09005 2.2175 2.35536 2.65863 2.84488 3.01202 3.18189 3.32981 3.46516 3.6112 3.79017 4.11309 4.36071 4.52711 4.66645 4.83787 
31 0.01517 0.10048 0.16434 0.17412 0.20778 0.31866 0.33008 0.51395 0.65759 0.79831 0.82646 0.83608 0.99568 1.01379 1.17571 1.19881 1.34147 1.66231 1.85318 2.21046 2.34362 2.65399 2.83547 3.01021 3.17786 3.32029 3.45578 3.61582 4.10136 4.34654 4.82317 
36 0.02049 0.11176 0.17381 0.18355 0.21445 0.32853 0.33926 0.52115 0.54573 0.6617 0.8204 0.83789 0.85018 1.00689 1.03135 1.18205 1.19571 1.23071 1.34645 1.52518 1.67247 1.8639 1.89081 2.0963 2.21405 2.35176 2.66079 2.84172 3.00902 3.17897 3.32635 3.46226 3.61136 4.11025 4.35752 4.83279 
40 0.01678 0.09818 0.16881 0.17705 0.19515 0.32401 0.33363 0.51572 0.53638 0.65505 0.79581 0.82893 0.83782 0.85505 1.00163 1.01754 1.17817 1.19118 1.21948 1.34278 1.51796 1.66931 1.85966 1.8876 2.08381 2.21078 2.34731 2.65138 2.83501 3.00333 3.17266 3.32175 3.45679 3.47591 3.60403 3.78409 4.10433 4.35179 4.51981 4.82708 
44 0.01955 0.10301 0.16831 0.17694 0.19605 0.32287 0.33211 0.36715 0.51468 0.53332 0.65437 0.80877 0.83116 0.84066 1.00053 1.01347 1.17642 1.18763 1.21482 1.34119 1.36702 1.51751 1.66754 1.69803 1.85883 1.88283 2.08462 2.20574 2.23498 2.34673 2.65094 2.83446 2.99938 3.17315 3.32113 3.45685 3.49726 3.60284 3.78835 4.10445 4.35136 4.52208 4.66584 4.82673 
48 0.01703 0.10137 0.16829 0.17649 0.19198 0.32288 0.33123 0.3472 0.51478 0.53076 0.65373 0.68298 0.8105 0.83207 0.84125 1.001 1.01237 1.17658 1.18668 1.20974 1.34079 1.35883 1.51425 1.5485 1.66765 1.68781 1.85869 1.87614 2.08027 2.20603 2.23106 2.3465 2.65041 2.83326 2.85489 3.00016 3.17254 3.32129 3.45668 3.47246 3.60221 3.77961 4.10489 4.35067 4.51865 4.65654 4.82649 4.84789 
34 0.02024 0.11155 0.17202 0.18327 0.32686 0.34004 0.51932 0.54766 0.65874 0.81853 0.83591 0.8505 1.00523 1.18121 1.20065 1.34509 1.52118 1.67125 1.8627 2.09075 2.21178 2.35115 2.65525 2.83818 3.00509 3.17687 3.32526 3.46064 3.60729 4.10694 4.35478 4.53286 4.66748 4.83051 
51 0.01257 0.09949 0.16756 0.17566 0.18559 0.22148 0.32557 0.33367 0.34909 0.51687 0.53218 0.65605 0.68181 0.80931 0.83331 0.84205 0.86769 1.00345 1.01474 1.17832 1.18759 1.20656 1.34256 1.35852 1.51726 1.55464 1.66899 1.68576 1.86009 1.87433 2.08256 2.20699 2.22728 2.34832 2.65356 2.83514 2.85597 3.00222 3.17452 3.32267 3.35582 3.4582 3.47108 3.60395 3.78276 4.10632 4.35213 4.5212 4.66255 4.82842 4.84802 
40 0.0127 0.09921 0.166 0.17478 0.19416 0.32102 0.33034 0.5131 0.5387 0.65465 0.80075 0.82836 0.83768 0.87748 0.99887 1.01359 1.17537 1.18887 1.22112 1.33944 1.51876 1.66527 1.68992 1.8565 1.88082 2.0836 2.20751 2.3443 2.65171 2.83231 3.00285 3.17186 3.31898 3.45539 3.60163 3.79001 4.10269 4.34851 4.52188 4.82402 
24 0.0103 0.10449 0.16272 0.17622 0.31626 0.33145 0.51096 0.80338 0.82598 0.83923 0.99423 1.17267 1.21388 1.34262 1.65954 1.85083 2.21225 2.34021 2.82973 3.31651 3.45696 4.0984 4.34274 4.81947 
40 0.01484 0.10666 0.16998 0.17909 0.20157 0.32578 0.33682 0.51729 0.53871 0.65694 0.81234 0.83346 0.84375 1.00338 1.02341 1.17854 1.19073 1.22014 1.34377 1.52247 1.66969 1.86093 1.88896 2.08572 2.20783 2.24103 2.3482 2.65505 2.83611 3.00251 3.17463 3.3232 3.45816 3.4829 3.60478 3.792 4.10571 4.3529 4.52712 4.82862 
39 0.00853 0.10493 0.16773 0.17756 0.20984 0.32196 0.33284 0.51415 0.54085 0.65321 0.81573 0.83231 0.8457 1.00015 1.02043 1.17488 1.18767 1.22035 1.33952 1.5175 1.66539 1.69035 1.85779 1.89062 2.08795 2.20394 2.23701 2.34538 2.65289 2.8341 2.99964 3.17309 3.3203 3.45548 3.60235 4.10352 4.3504 4.67389 4.82617 
16 0.02056 0.12367 0.17532 0.20406 0.3316 0.55351 0.81702 0.83656 0.85796 1.00993 1.18928 1.6851 1.8758 3.48 4.38327 4.85123 
32 0.01106 0.10471 0.16756 0.17834 0.32218 0.33549 0.51531 0.55047 0.65641 0.80935 0.83017 0.84146 1.00035 1.1767 1.1954 1.34281 1.52132 1.66908 1.85793 2.08445 2.21073 2.34596 2.65627 2.83688 3.01064 3.17428 3.32166 3.45683 3.60509 4.10302 4.35001 4.82655 
19 0.01469 0.10267 0.16495 0.18203 0.3201 0.53523 0.79353 0.82461 0.83518 0.99648 1.1803 1.47307 1.67638 1.85595 3.32622 3.46093 4.10185 4.34841 4.82902 
43 0.01292 0.1047 0.16691 0.17605 0.19849 0.32168 0.33191 0.51264 0.53184 0.65186 0.81225 0.83113 0.84228 0.9999 1.01956 1.17477 1.18689 1.2169 1.33869 1.36272 1.51218 1.54678 1.66579 1.69974 1.85808 2.0805 2.20304 2.23218 2.34534 2.64852 2.83192 2.99732 3.17117 3.31966 3.45477 3.47826 3.60111 3.77806 4.10274 4.34907 4.51691 4.65518 4.82456 
24 0.02108 0.11465 0.17188 0.19056 0.32587 0.34314 0.52905 0.81403 0.83378 0.85022 1.00466 1.18189 1.21714 1.35544 1.67365 1.86338 2.22756 2.35829 2.85858 3.32852 3.4658 4.10998 4.37055 4.83768 
41 0.00719 0.09562 0.16798 0.17641 0.19303 0.32444 0.3344 0.51574 0.53554 0.65611 0.80464 0.83098 0.84038 1.00215 1.01821 1.17804 1.19071 1.21999 1.34256 1.38025 1.52107 1.66927 1.8598 1.88494 2.08354 2.20808 2.24136 2.34752 2.65531 2.83479 3.00476 3.17355 3.32195 3.45719 3.48219 3.60426 3.78732 4.10469 4.35106 4.52145 4.8273 
33 0.01019 0.1031 0.17021 0.17905 0.19823 0.32602 0.33634 0.51766 0.53898 0.66472 0.81291 0.83415 0.84439 1.00399 1.02218 1.18005 1.194 1.22816 1.34631 1.66993 1.69654 1.86198 1.8924 2.21585 2.35002 2.83829 3.0134 3.18152 3.32483 3.46012 4.10751 4.35412 4.83062 
44 0.01937 0.11008 0.17274 0.1817 0.20256 0.32756 0.33731 0.51843 0.53572 0.65763 0.68709 0.82103 0.83756 0.84908 1.00592 1.02299 1.18076 1.19236 1.2212 1.34493 1.36807 1.51909 1.67275 1.86291 1.88392 2.08422 2.2114 2.24771 2.35035 2.65483 2.83714 2.86091 3.00528 3.17683 3.32497 3.46043 3.47973 3.60647 3.78609 4.10861 4.35475 4.52491 4.67375 4.83078 
43 0.01347 0.10375 0.17139 0.18014 0.20019 0.32629 0.33555 0.37357 0.51802 0.53747 0.658 0.81295 0.83436 0.84399 1.00426 1.01947 1.17954 1.19086 1.21834 1.34426 1.37077 1.52 1.67084 1.70032 1.86172 1.88312 2.08558 2.2091 2.23827 2.34951 2.65587 2.83694 3.00533 3.1757 3.32395 3.45961 3.48502 3.60597 3.7895 4.10702 4.35343 4.52351 4.8297 
25 0.00716 0.10857 0.17161 0.18348 0.3269 0.34165 0.52583 0.81322 0.83478 0.84909 1.00465 1.18394 1.21863 1.36351 1.67193 1.86239 2.21995 2.35941 2.85725 3.1855 3.33189 3.46519 4.10949 4.36294 4.84195 
34 0.02067 0.10506 0.16755 0.17872 0.32079 0.33191 0.51534 0.55113 0.65846 0.80667 0.82956 0.84009 0.99886 1.01741 1.1779 1.20323 1.34373 1.52624 1.66643 1.85629 2.09209 2.21611 2.34672 2.6561 2.8404 3.00846 3.17452 3.32274 3.45832 3.61713 4.10428 4.3513 4.53061 4.82714 
39 0.01835 0.10324 0.16314 0.17242 0.1952 0.31693 0.32661 0.4162 0.50865 0.53576 0.64929 0.81666 0.83024 0.84715 0.99572 1.01138 1.17084 1.18526 1.33521 1.51184 1.66038 1.67975 1.85214 1.87193 2.07272 2.19969 2.34063 2.6471 2.82705 2.9938 3.16728 3.3154 3.451 3.59699 3.77343 4.09896 4.34472 4.51618 4.82019 
23 0.01079 0.10497 0.17135 0.18271 0.32683 0.34192 0.53091 0.79916 0.83065 0.84063 1.0041 1.18235 1.21028 1.36964 1.67384 1.86546 2.22093 3.18156 3.33159 3.46525 4.10988 4.36261 4.83831 
45 0.02049 0.10337 0.16447 0.17331 0.19226 0.31795 0.3265 0.34266 0.50925 0.52502 0.6478 0.81361 0.82994 0.84168 0.9967 1.00918 1.17098 1.18108 1.20284 1.33519 1.35187 1.50814 1.66159 1.67978 1.85329 1.86891 2.07215 2.19929 2.22246 2.34158 2.6453 2.82718 2.84701 2.99413 3.16794 3.31574 3.45185 3.4712 3.59694 3.77209 4.09965 4.34537 4.51333 4.82109 4.84099 
37 0.01033 0.10177 0.16904 0.17776 0.19697 0.32458 0.33492 0.51671 0.53908 0.65812 0.80773 0.83188 0.84158 1.00225 1.01929 1.17853 1.19214 1.22423 1.3445 1.52403 1.66888 1.86009 1.88724 2.08748 2.21245 2.34809 2.65739 2.83721 3.00447 3.1755 3.32351 3.45895 3.60887 4.10538 4.35241 4.52858 4.82804 
40 0.01256 0.09756 0.16443 0.17306 0.19138 0.31928 0.32917 0.51155 0.53599 0.65204 0.79799 0.82665 0.83592 0.8684 0.99731 1.01357 1.17371 1.18677 1.21777 1.33824 1.51756 1.66275 1.68408 1.85475 1.88494 2.08652 2.20363 2.3435 2.65125 2.83109 2.99883 3.16979 3.31836 3.45337 3.48594 3.60586 4.1014 4.34759 4.51903 4.82324 
43 0.01047 0.10132 0.16942 0.1779 0.19434 0.32488 0.33413 0.36775 0.51642 0.53402 0.65767 0.81291 0.83375 0.84347 1.00252 1.01515 1.17817 1.18898 1.21492 1.3432 1.36985 1.52188 1.66815 1.68639 1.86004 1.87793 2.08833 2.20776 2.23775 2.3483 2.66218 2.83567 3.00153 3.17533 3.32366 3.45836 3.4801 3.60622 4.10612 4.35197 4.52535 4.82815 4.85768 
44 0.0131 0.09494 0.15902 0.16742 0.18312 0.31285 0.32086 0.3335 0.50459 0.52386 0.64332 0.80016 0.8231 0.83252 0.9915 1.00255 1.16643 1.1767 1.19934 1.33053 1.35009 1.50331 1.65634 1.6723 1.84809 1.86279 2.06666 2.19441 2.22946 2.33679 2.64 2.82239 2.84619 2.98874 3.16303 3.31102 3.44709 3.46814 3.59241 3.76693 4.09482 4.34021 4.50829 4.81603 
43 0.00675 0.08885 0.15826 0.1712 0.18141 0.32181 0.3303 0.34947 0.5149 0.53576 0.65474 0.79705 0.82858 0.83742 0.8554 0.99955 1.01141 1.1766 1.18811 1.21531 1.34139 1.51645 1.66623 1.68651 1.85759 1.87864 2.08572 2.20828 2.34638 2.65002 2.83417 3.00356 3.17302 3.32085 3.45672 3.48415 3.60414 3.78762 4.10408 4.35059 4.51736 4.65334 4.82654 
36 0.01538 0.09557 0.16206 0.17062 0.18745 0.31759 0.32767 0.51072 0.54007 0.65241 0.79437 0.8246 0.83376 0.85791 0.99552 1.01098 1.17202 1.18527 1.21638 1.33759 1.52647 1.66124 1.69201 1.85313 1.89223 2.20184 2.34138 2.82925 3.00079 3.16919 3.31647 3.45243 3.60039 4.09897 4.34498 4.82097 
31 0.01371 0.10194 0.16474 0.17506 0.31798 0.32892 0.51137 0.54188 0.65317 0.8035 0.82695 0.83734 0.99701 1.17451 1.1974 1.3401 1.53392 1.6648 1.85411 2.08842 2.20699 2.34287 2.83227 3.00064 3.17188 3.31835 3.45439 3.60962 4.10055 4.3466 4.8231 
34 0.0202 0.10985 0.17307 0.18221 0.2059 0.32883 0.34042 0.5229 0.55586 0.66373 0.81539 0.83615 0.84653 1.00592 1.02435 1.18317 1.20054 1.34983 1.54182 1.67253 1.86428 1.8959 2.21722 2.35274 2.66842 2.84389 3.01679 3.18288 3.32861 3.46361 3.61943 4.11024 4.35644 4.83635 
35 0.01276 0.099 0.16584 0.17435 0.1906 0.32022 0.32875 0.34529 0.51445 0.54175 0.65758 0.8042 0.82941 0.8386 0.89459 0.9986 1.01067 1.17674 1.19187 1.34278 1.66338 1.68118 1.8555 1.87254 2.21086 2.3451 2.83328 3.00598 3.17405 3.32125 3.45701 3.61877 4.1031 4.34796 4.8246 
27 0.01704 0.10832 0.16958 0.18036 0.32479 0.3383 0.51951 0.664 0.80902 0.83184 0.84335 1.00306 1.17942 1.2008 1.34541 1.67015 1.86023 2.21268 2.34866 2.8379 3.0113 3.18093 3.32374 3.46138 4.10506 4.35236 4.82809 
37 0.00648 0.09584 0.16379 0.17235 0.18895 0.31836 0.32684 0.34335 0.51101 0.53638 0.65364 0.80343 0.82752 0.83682 0.99648 1.00793 1.17298 1.18574 1.21678 1.33744 1.66196 1.68103 1.85339 1.86971 2.08075 2.20195 2.34249 2.82903 2.99703 3.17014 3.31716 3.4543 3.60014 4.10044 4.34568 4.82159 4.84651 
23 0.00798 0.10501 0.16505 0.17904 0.31981 0.33686 0.51688 0.80436 0.82728 0.84033 0.99751 1.17692 1.21707 1.37211 1.6674 1.85578 2.22855 2.34593 3.32502 3.45965 4.10232 4.34759 4.824 
36 0.02806 0.11504 0.16467 0.17701 0.31731 0.3286 0.50874 0.54153 0.64982 0.81945 0.83263 0.99612 1.02051 1.17127 1.1881 1.33532 1.51225 1.66126 1.69676 1.85297 1.88227 2.0775 2.20121 2.3416 2.64861 2.82816 2.99528 3.16873 3.31626 3.45323 3.60068 3.77956 4.10016 4.34583 4.51883 4.82148 

55
