# Supplementary material for: Deciphering the Contribution of Oriens-Lacunosum/Moleculare (OLM) Cells to Intrinsic θ Rhythms Using Biophysical Local Field Potential (LFP) Models
Source: eNeuro. 2018 Sep 4;5(4):ENEURO.0146-18.2018. doi: 10.1523/ENEURO.0146-18.2018 (PMC6140113; doi:10.1523/ENEURO.0146-18.2018)
Supplement: Supplementary file 2 — Supplementary Code. Download supplement 2, GZ file [file sup_enu-eN-NWR-0146-18-s02.gz › LFP_microcircuit-master/BSC-120-gi-0-gi_SD-0-PV12913020-dSD6.6ms-gnSD0.21-gpv3.0-gsb0.25-csb0.21-gbs0.25-cbs0.1344-spiketimes.txt]

4046

102


56 0.1521 0.15678 0.30834 0.31325 0.4942 0.49899 0.62741 0.63276 0.81765 0.82276 0.98881 0.99654 1.15469 1.16372 1.31858 1.32528 1.48695 1.49221 1.6485 1.65541 1.84348 1.85034 2.05675 2.06087 2.18237 2.18925 2.32885 2.33503 2.4676 2.47327 2.62255 2.62718 2.81248 2.81739 2.97634 2.98193 3.149 3.1543 3.29848 3.30521 3.43322 3.43906 3.57835 3.58319 3.75209 3.75766 4.08581 4.09054 4.33456 4.33955 4.48932 4.49467 4.61313 4.62159 4.8083 4.81165 
0 
29 0.16631 0.32281 0.50913 0.6431 0.83268 1.00319 1.17241 1.33532 1.50244 1.66724 1.85588 1.8622 2.06916 2.19879 2.34098 2.48357 2.63646 2.82811 2.99149 3.16525 3.3155 3.44909 3.5924 3.76781 4.09716 4.3454 4.50437 4.63204 4.8211 
28 0.15839 0.31445 0.50153 0.63419 0.82494 0.9952 1.16414 1.32694 1.49427 1.65823 1.8487 2.0615 2.1912 2.33377 2.47588 2.62855 2.81974 2.98401 3.15575 3.30615 3.44082 3.58478 3.75895 4.09 4.33847 4.49603 4.62856 4.81348 
98 0.15632 0.15944 0.16227 0.31293 0.31626 0.3194 0.49908 0.50235 0.50509 0.50829 0.63203 0.63496 0.63808 0.64176 0.82222 0.82605 0.8297 0.9928 0.99597 0.99956 1.15872 1.16239 1.16608 1.1699 1.32278 1.32741 1.33053 1.33419 1.4915 1.49503 1.49793 1.50152 1.65319 1.65831 1.66124 1.84788 1.85057 1.8539 2.06074 2.06363 2.06748 2.18662 2.19093 2.19623 2.33309 2.33578 2.33946 2.47216 2.47613 2.47925 2.48319 2.62727 2.63027 2.63285 2.81736 2.82042 2.82307 2.82656 2.98073 2.98479 2.98758 2.99226 3.15353 3.15633 3.15932 3.16217 3.30289 3.3069 3.30973 3.31282 3.4383 3.44112 3.44456 3.44824 3.58257 3.58578 3.58923 3.75669 3.76014 3.76281 3.76651 4.08988 4.09242 4.09619 4.33864 4.34098 4.34552 4.49372 4.49764 4.50029 4.61755 4.6231 4.62623 4.63021 4.81239 4.81491 4.81786 4.82115 
23 0.16983 0.32993 0.51337 0.64605 0.83691 1.17715 1.5054 1.8628 2.07605 2.34629 2.48638 2.63937 2.83494 2.99374 3.16842 3.31868 3.45292 3.5969 3.77048 4.10244 4.50689 4.6371 4.82417 
89 0.15316 0.15741 0.16058 0.30913 0.31307 0.31637 0.32048 0.49573 0.50054 0.50299 0.50629 0.62785 0.63223 0.63612 0.8193 0.82398 0.82674 0.99089 0.99482 0.99964 1.15466 1.15882 1.16418 1.1681 1.32021 1.32557 1.32919 1.48804 1.4926 1.49578 1.49976 1.64891 1.65537 1.65875 1.66529 1.84604 1.84934 1.85359 2.05919 2.06236 2.18394 2.18933 2.19652 2.3307 2.33386 2.33793 2.46589 2.47209 2.47585 2.47955 2.62205 2.6268 2.62985 2.81386 2.81847 2.82113 2.82572 2.97782 2.98254 2.98519 3.15083 3.1542 3.15754 3.16148 3.29974 3.30435 3.30832 3.43195 3.4379 3.44208 3.57958 3.58402 3.58778 3.75424 3.75857 3.76146 4.0882 4.09106 4.33708 4.33959 4.49115 4.49596 4.49873 4.61446 4.62047 4.62503 4.81021 4.81336 4.8162 
64 0.15391 0.1581 0.31026 0.31447 0.49618 0.50046 0.50419 0.62974 0.63365 0.63837 0.81951 0.82416 0.99046 0.99565 1.15649 1.16229 1.16813 1.32041 1.32581 1.48888 1.49355 1.65396 1.65737 1.84523 1.84962 2.05845 2.06208 2.18427 2.19025 2.33061 2.33422 2.47131 2.4755 2.62484 2.62846 2.81412 2.81859 2.82353 2.97834 2.98315 3.15083 3.15525 3.15861 3.30023 3.30587 3.31073 3.43662 3.44112 3.5802 3.58421 3.75369 3.7585 3.76226 4.08753 4.09118 4.33626 4.33912 4.49096 4.49583 4.61486 4.62316 4.80996 4.81275 4.81692 
26 0.16802 0.32599 0.51121 0.64333 0.83708 1.00727 1.17606 1.3374 1.5031 1.86182 2.07018 2.34626 2.48676 2.63782 2.82837 2.99563 3.16608 3.31628 3.4526 3.59453 3.76804 4.09853 4.34641 4.50503 4.63334 4.82312 
69 0.17212 0.17653 0.32938 0.33298 0.51564 0.51938 0.52546 0.64787 0.65191 0.65953 0.83867 0.84346 1.00761 1.01272 1.17732 1.18179 1.34077 1.34528 1.50801 1.51157 1.67252 1.67738 1.8624 1.86747 1.87602 2.07388 2.07814 2.20479 2.21182 2.34668 2.35244 2.35956 2.48956 2.49329 2.49816 2.64229 2.64482 2.65462 2.83391 2.83895 2.9974 3.0015 3.17025 3.17336 3.17798 3.32127 3.32461 3.45438 3.45869 3.59799 3.60233 3.61003 3.77311 3.77575 3.78164 4.10376 4.10805 4.35177 4.35569 4.36505 4.50937 4.51184 4.51682 4.63658 4.6406 4.64682 4.82722 4.83129 4.83628 
46 0.16362 0.31923 0.50632 0.51167 0.63866 0.64325 0.8297 1.00346 1.16828 1.17352 1.33205 1.33752 1.4994 1.50541 1.663 1.67123 1.85392 1.8586 2.06584 2.07179 2.19625 2.33977 2.34506 2.48026 2.48648 2.63428 2.82444 2.82948 2.98942 3.15979 3.16399 3.31223 3.44431 3.44978 3.58989 3.59477 3.76431 3.7678 4.09474 4.34348 4.50198 4.50786 4.62985 4.63697 4.8179 4.82432 
1 2.4968 
21 0.16755 0.50994 1.33787 1.50292 1.86243 2.07006 2.19902 2.34279 2.48441 2.63737 2.82852 2.99245 3.1675 3.45335 3.59329 3.76754 4.09768 4.34555 4.50412 4.6356 4.82225 
0 
0 
54 0.16465 0.16929 0.32084 0.32582 0.50863 0.51223 0.64085 0.64534 0.83163 0.8376 1.00048 1.00708 1.16774 1.17712 1.33369 1.33905 1.50078 1.50568 1.66495 1.67311 1.85523 1.86023 2.06872 2.07298 2.19789 2.34042 2.34561 2.48185 2.48563 2.63613 2.63949 2.82707 2.83117 2.99008 2.99435 3.16153 3.16599 3.31249 3.31805 3.44627 3.45184 3.59166 3.59613 3.76711 3.77052 4.09777 4.10286 4.34607 4.50206 4.50649 4.63129 4.63775 4.82028 4.82399 
22 0.1613 0.31813 0.50402 0.6377 1.00074 1.33149 1.49667 1.84908 2.06345 2.33541 2.47894 2.63096 2.82196 2.98562 3.15884 3.30987 3.4444 3.76209 4.09492 4.33943 4.49844 4.81538 
36 0.16522 0.32261 0.5083 0.64195 0.83171 1.00009 1.00878 1.17155 1.33437 1.50205 1.66558 1.85923 2.06814 2.33877 2.34837 2.48188 2.48935 2.63535 2.82687 2.83308 2.98983 3.16303 3.17026 3.31343 3.44815 3.5909 3.59912 3.76698 3.77344 4.09592 4.34433 4.50409 4.51177 4.63076 4.81982 4.82586 
57 0.15114 0.15584 0.30723 0.31159 0.49336 0.49794 0.50325 0.62636 0.6308 0.81644 0.82165 0.98799 0.99406 1.15366 1.15992 1.31793 1.32439 1.48611 1.49127 1.65039 1.65502 1.84275 1.84762 2.05598 2.06052 2.18184 2.18939 2.3279 2.33236 2.46662 2.47193 2.62169 2.62604 2.81155 2.81626 2.97557 2.98106 3.14816 3.15311 3.29745 3.3038 3.43331 3.43769 3.57735 3.58196 3.7513 3.75653 4.08496 4.08942 4.33381 4.33841 4.48848 4.49379 4.61256 4.6212 4.80718 4.81064 
16 0.64924 1.34262 1.51311 2.07592 2.49016 2.64241 3.00181 3.17053 3.32301 3.45581 3.60025 3.77301 4.10554 4.35289 4.51062 4.83132 
0 
87 0.1548 0.1588 0.16176 0.31138 0.31451 0.31802 0.49717 0.50166 0.50419 0.50796 0.62986 0.63427 0.63775 0.82141 0.82547 0.82878 0.99258 0.99633 1.00034 1.15698 1.16095 1.16577 1.32198 1.32682 1.33001 1.48989 1.49439 1.49733 1.6508 1.65786 1.66103 1.8474 1.85021 1.85424 2.06054 2.06375 2.06993 2.18565 2.191 2.19639 2.33249 2.33539 2.33921 2.46877 2.47463 2.47798 2.48243 2.62454 2.62895 2.63172 2.81553 2.81964 2.82243 2.82748 2.97927 2.98427 2.98683 3.15277 3.15574 3.15932 3.30163 3.30575 3.30943 3.43356 3.43952 3.44343 3.44785 3.58122 3.58544 3.58876 3.756 3.75972 3.7626 4.08953 4.09237 4.09743 4.33853 4.34111 4.49313 4.49718 4.49977 4.61654 4.62178 4.62681 4.81197 4.81474 4.81737 
60 0.15949 0.16326 0.31435 0.31893 0.50238 0.50632 0.63481 0.63876 0.82639 0.83068 0.99468 1.00085 1.16055 1.16753 1.32756 1.33188 1.49544 1.49903 1.65946 1.66423 1.84885 1.85428 2.06198 2.06687 2.1912 2.19771 2.33415 2.33987 2.47635 2.48003 2.62963 2.63315 2.8203 2.82404 2.82951 2.98532 2.98968 3.15523 3.15988 3.30584 3.31027 3.44012 3.44518 3.58516 3.58982 3.7592 3.76261 3.76635 4.09103 4.09574 4.33943 4.34431 4.49599 4.49967 4.50419 4.62263 4.62904 4.81402 4.81758 4.82179 
12 0.17081 1.33813 1.50457 1.8612 2.48828 2.64306 3.16817 3.31557 3.76693 4.34574 4.50493 4.82611 
1 4.34432 
21 0.16525 0.32228 0.50917 0.64218 1.50015 1.66401 1.85512 2.06706 2.33962 2.48244 2.63436 2.82605 2.99043 3.16245 3.59191 3.76556 4.09602 4.34335 4.50198 4.63088 4.81835 
0 
0 
0 
26 0.16949 0.32881 0.51372 0.64526 1.00828 1.17334 1.33939 1.50609 2.07159 2.20072 2.34543 2.48677 2.63853 2.83202 2.99336 3.16739 3.31903 3.45235 3.59426 3.59969 3.77032 4.10174 4.34992 4.50712 4.64004 4.82339 
82 0.1464 0.15078 0.15406 0.30209 0.30577 0.30934 0.48858 0.49337 0.49633 0.62135 0.62583 0.62945 0.81193 0.81661 0.8197 0.98362 0.98794 0.99245 1.14837 1.1526 1.15757 1.31328 1.3187 1.32304 1.48136 1.48631 1.48945 1.64245 1.64935 1.65304 1.8384 1.84164 1.8454 2.05164 2.0552 2.17708 2.18333 2.32327 2.32674 2.33069 2.46062 2.46627 2.46985 2.61608 2.62038 2.62354 2.80685 2.81147 2.8144 2.82038 2.97073 2.97619 2.97965 3.1435 3.14694 3.15049 3.15673 3.29263 3.2974 3.30123 3.42557 3.43101 3.43545 3.5725 3.57715 3.58101 3.747 3.75142 3.75431 4.08051 4.08371 4.32949 4.33229 4.48393 4.48847 4.49141 4.60805 4.61502 4.61962 4.80263 4.80592 4.80885 
28 0.1663 0.32181 0.51007 0.6422 0.83553 1.00369 1.16716 1.3349 1.50222 1.66622 1.85604 2.06853 2.19522 2.34166 2.48272 2.63663 2.82703 2.99198 3.16247 3.31376 3.44732 3.59178 3.76518 4.09768 4.34682 4.50248 4.62957 4.82146 
53 0.15855 0.16299 0.31435 0.31949 0.50076 0.50535 0.63403 0.63882 0.82449 0.83001 0.99496 1.00015 1.16055 1.16653 1.32536 1.33005 1.49359 1.49839 1.65734 1.6623 1.84941 2.06266 2.06691 2.18857 2.19506 2.33478 2.33911 2.47463 2.47976 2.62877 2.63285 2.81911 2.82336 2.98318 2.98811 3.15523 3.16001 3.30482 3.31001 3.44022 3.44525 3.58499 3.58907 3.75859 3.76304 4.09191 4.3405 4.49546 4.50017 4.61881 4.62693 4.81425 4.81795 
32 0.16136 0.31624 0.50467 0.63665 0.82728 0.99667 1.16506 1.33043 1.49784 1.66154 1.85073 2.06357 2.19376 2.33627 2.47916 2.63172 2.82221 2.98719 3.15683 3.16268 3.30995 3.44221 3.44927 3.58786 3.76176 4.09285 4.34146 4.49843 4.5023 4.6279 4.81556 4.82 
78 0.17027 0.17355 0.32601 0.32953 0.33397 0.51371 0.51678 0.5204 0.64567 0.64916 0.65292 0.83712 0.84108 1.00611 1.01042 1.01583 1.17322 1.17707 1.18135 1.33904 1.34243 1.3497 1.50642 1.50938 1.51347 1.67037 1.6745 1.86116 1.86547 1.86895 2.0731 2.07599 2.08716 2.20235 2.20687 2.3454 2.34914 2.35341 2.35913 2.48712 2.48986 2.49344 2.49917 2.64066 2.64303 2.64979 2.83158 2.83442 2.83869 2.99602 2.99949 3.16647 3.17012 3.17303 3.31829 3.32142 3.32482 3.45159 3.45544 3.45905 3.59651 3.60002 3.60525 3.77132 3.77382 3.7772 4.1022 4.10591 4.35057 4.35387 4.50745 4.51011 4.51339 4.63594 4.63966 4.82546 4.82818 4.83136 
42 0.16425 0.31931 0.32566 0.50704 0.51231 0.6396 0.64643 0.83156 1.0013 1.16763 1.17295 1.33263 1.33922 1.50037 1.66429 1.85457 1.86097 2.06682 2.19595 2.34017 2.34812 2.48159 2.63457 2.82482 2.83037 2.99044 3.15994 3.16515 3.31151 3.31684 3.44561 3.45256 3.5912 3.76347 3.7686 4.09603 4.3447 4.50038 4.50556 4.62995 4.81876 4.82318 
14 0.16525 0.64125 1.50083 1.85294 2.06614 2.34175 2.63449 2.99066 3.44917 3.59468 3.76559 4.34277 4.50255 4.81979 
29 0.15502 0.31008 0.49791 0.63047 0.82026 0.99027 1.15655 1.32089 1.49022 1.65541 1.84471 2.05805 2.18721 2.33027 2.47237 2.62523 2.81556 2.9804 3.15085 3.30067 3.43646 3.58117 3.75386 3.75975 4.08711 4.3357 4.49099 4.62022 4.80975 
9 0.52116 2.49537 2.6479 2.84374 3.17732 3.77828 4.5166 4.64663 4.83579 
25 0.15824 0.31381 0.5005 0.63369 0.82436 0.99249 1.32642 1.49397 1.65695 1.84642 2.05962 2.33205 2.47535 2.62772 2.8188 2.98329 3.1539 3.30948 3.43961 3.58388 3.7584 4.08842 4.33698 4.4958 4.81138 
8 0.50505 0.63596 1.65895 2.3354 2.63128 2.98664 3.15885 4.81643 
2 3.76537 4.50281 
57 0.16355 0.16951 0.31828 0.32198 0.50674 0.51016 0.63902 0.64255 0.83015 0.99745 1.00332 1.16374 1.17049 1.32757 1.33257 1.33702 1.49905 1.50226 1.66282 1.85242 1.85717 2.06602 2.07004 2.19479 2.20266 2.33796 2.34244 2.48081 2.48576 2.63404 2.63674 2.82452 2.82774 2.98912 2.99464 3.15934 3.16317 3.16702 3.30826 3.31309 3.31712 3.44447 3.44911 3.58909 3.59361 3.76439 3.76707 4.09494 4.09978 4.3435 4.50124 4.50374 4.62637 4.63076 4.81753 4.82054 4.82493 
0 
7 2.35151 2.49125 3.16981 3.77296 4.50907 4.64046 4.83062 
9 0.1665 1.33608 1.50188 2.63551 2.99139 3.16372 3.31467 3.59341 3.76668 
31 0.16853 0.3253 0.51018 0.64245 0.64776 0.83437 1.00553 1.17004 1.33598 1.50368 1.67136 1.85826 2.07056 2.19865 2.34205 2.48501 2.63761 2.82889 2.99305 3.165 3.16908 3.31666 3.4496 3.59356 3.59844 3.76961 4.09923 4.34721 4.50552 4.63217 4.82229 
1 2.49559 
71 0.17429 0.17855 0.32973 0.33355 0.51767 0.52086 0.52619 0.649 0.65271 0.65771 0.84016 0.84436 1.00895 1.01341 1.01862 1.17798 1.18282 1.34273 1.34692 1.5097 1.51317 1.67406 1.67922 1.86424 1.86838 1.87322 2.07582 2.08005 2.20645 2.21334 2.34877 2.35361 2.35965 2.49105 2.49464 2.49907 2.51001 2.64356 2.64635 2.65917 2.83591 2.84007 2.845 2.9997 3.00448 3.17028 3.17373 3.17713 3.32274 3.32607 3.45502 3.45924 3.46544 3.60003 3.60397 3.61009 3.77447 3.77728 3.7827 4.10546 4.10977 4.35382 4.35804 4.51148 4.51412 4.51967 4.63927 4.64305 4.82907 4.83226 4.83639 
25 0.16829 0.3257 0.51155 0.6443 1.00778 1.17661 1.33861 1.5041 1.86237 2.07213 2.34614 2.4858 2.63797 2.82965 2.9933 3.16723 3.31764 3.45322 3.59595 3.76823 4.09959 4.34707 4.5061 4.63779 4.82303 
46 0.16358 0.31912 0.32628 0.50558 0.50943 0.63895 0.64822 0.83045 0.99983 1.16678 1.17236 1.33155 1.33677 1.49931 1.50442 1.66396 1.85426 2.06677 2.19637 2.33905 2.34948 2.4806 2.48736 2.63426 2.63934 2.82387 2.82788 2.98891 3.15958 3.16534 3.30945 3.31524 3.44547 3.45352 3.59027 3.59779 3.76347 3.7679 4.09585 4.34462 4.50013 4.50599 4.6281 4.63467 4.81848 4.82593 
138 0.14783 0.15152 0.15409 0.15619 0.15952 0.30376 0.30726 0.31022 0.31248 0.315 0.49042 0.49426 0.49673 0.49875 0.50116 0.61973 0.62504 0.62812 0.63058 0.63298 0.63643 0.81299 0.81644 0.81957 0.8215 0.82458 0.98578 0.98838 0.99157 0.99435 1.14983 1.15368 1.15703 1.16025 1.16348 1.31469 1.31813 1.32172 1.32418 1.32697 1.48276 1.48668 1.48971 1.49189 1.49489 1.64402 1.65013 1.653 1.65577 1.65903 1.8405 1.84273 1.84564 1.84806 1.85097 2.05372 2.05603 2.05851 2.06156 2.17884 2.18334 2.18646 2.19024 2.32533 2.328 2.33066 2.33344 2.33913 2.46057 2.46633 2.4696 2.47194 2.47492 2.47894 2.6173 2.62163 2.62444 2.62632 2.63195 2.80879 2.81268 2.81526 2.81731 2.82011 2.82409 2.97243 2.97641 2.97949 2.98197 2.98545 3.14527 3.14821 3.15105 3.15325 3.15563 3.29452 3.29788 3.30115 3.30365 3.3061 3.4271 3.43268 3.43523 3.43795 3.44061 3.57445 3.57822 3.58071 3.58362 3.58734 3.74924 3.75217 3.75495 3.75696 3.7594 4.08273 4.08508 4.0876 4.09108 4.33177 4.33367 4.33604 4.33975 4.48558 4.4885 4.4919 4.49382 4.49707 4.60965 4.61473 4.61852 4.62109 4.62581 4.80484 4.80755 4.80957 4.81168 4.8145 
101 0.16913 0.17234 0.17517 0.32635 0.32962 0.33232 0.51193 0.51497 0.51759 0.52034 0.64529 0.64814 0.65108 0.6563 0.83611 0.83903 0.84264 1.00599 1.00991 1.01307 1.17285 1.17691 1.18125 1.33647 1.34019 1.34344 1.34954 1.50429 1.50784 1.51042 1.5136 1.67078 1.67394 1.67824 1.86062 1.86437 1.86734 1.87208 2.07306 2.0761 2.0796 2.19946 2.20362 2.20767 2.34567 2.34871 2.35204 2.3577 2.48655 2.48959 2.49247 2.49619 2.50431 2.63987 2.64271 2.64496 2.65442 2.83039 2.83358 2.83624 2.84077 2.99423 2.99765 3.00084 3.16663 3.16987 3.1722 3.17589 3.31638 3.32036 3.32298 3.32752 3.45195 3.45546 3.45824 3.46997 3.5959 3.59868 3.60221 3.60828 3.76922 3.77279 3.7751 3.77809 4.10228 4.10543 4.10982 4.35113 4.35387 4.35851 4.50667 4.51025 4.51243 4.51669 4.63403 4.63803 4.64098 4.82484 4.82741 4.82983 4.83372 
71 0.16612 0.16947 0.32265 0.32613 0.32993 0.51063 0.51366 0.64224 0.64561 0.64814 0.8333 0.83603 1.00293 1.00694 1.16866 1.17255 1.17729 1.33333 1.33683 1.34078 1.50194 1.50521 1.50867 1.6674 1.67112 1.85656 1.86048 1.86438 2.06949 2.07268 2.19661 2.20066 2.3422 2.34536 2.35353 2.48341 2.48666 2.49035 2.63696 2.63992 2.82832 2.83131 2.83648 2.99138 2.9944 3.16321 3.16703 3.16989 3.31379 3.3175 3.32064 3.44811 3.45164 3.45512 3.59319 3.59667 3.76741 3.77065 3.7732 4.09868 4.10211 4.34729 4.35031 4.50303 4.50711 4.51097 4.63186 4.63503 4.82191 4.8249 4.82923 
36 0.16258 0.31856 0.50632 0.63802 0.82988 0.99776 1.16398 1.32808 1.33462 1.49807 1.66296 1.85359 2.06744 2.19569 2.33813 2.48021 2.63254 2.63643 2.82377 2.98655 2.99089 3.15886 3.16431 3.30769 3.31386 3.4446 3.58837 3.76167 3.76709 4.0952 4.34424 4.49847 4.50398 4.62584 4.63244 4.81887 
26 0.16537 0.31979 0.50606 0.64003 1.00053 1.16965 1.33546 1.50212 1.66409 1.85518 2.06531 2.34037 2.48033 2.63347 2.82434 2.99032 3.15997 3.31195 3.44609 3.5909 3.7641 4.09434 4.34221 4.50119 4.63208 4.8165 
0 
25 0.16407 0.32351 0.50631 0.64081 0.83047 1.16452 1.33151 1.49964 1.8535 2.0681 2.19572 2.33921 2.63444 2.82459 2.98923 3.16276 3.31365 3.44857 3.59151 3.76459 4.09565 4.3435 4.50161 4.62964 4.81832 
0 
28 0.16388 0.32088 0.50683 0.64044 0.83003 1.00058 1.16969 1.33193 1.49952 1.66537 1.85228 2.06548 2.19701 2.33815 2.48072 2.63421 2.82447 2.98916 3.16187 3.31259 3.44376 3.5895 3.76376 4.09448 4.34296 4.50122 4.62997 4.81793 
35 0.16977 0.32635 0.51184 0.51628 0.6448 0.8366 1.00756 1.1726 1.33818 1.50497 1.51084 1.67006 1.85964 2.07279 2.2034 2.34479 2.48622 2.49307 2.6401 2.83086 2.9953 3.16551 3.17007 3.31858 3.45049 3.45722 3.59596 3.76814 3.7724 4.10091 4.34974 4.5071 4.51266 4.63559 4.82456 
21 0.15943 0.31323 0.50068 0.63356 1.32691 1.49441 1.84589 2.0598 2.33215 2.62725 2.81883 2.98603 3.15395 3.30627 3.44015 3.58507 3.75793 4.08818 4.33603 4.49522 4.8107 
69 0.15489 0.15921 0.31142 0.31565 0.31907 0.4972 0.50166 0.50515 0.63024 0.63462 0.63838 0.82051 0.82507 0.99171 0.99732 1.1572 1.16305 1.32149 1.32735 1.33226 1.48987 1.49479 1.49898 1.65269 1.65818 1.66293 1.84667 1.85117 2.0598 2.06383 2.18552 2.19178 2.33184 2.33613 2.47036 2.47576 2.47978 2.62584 2.63013 2.81527 2.81974 2.82352 2.97931 2.98452 3.15208 3.15659 3.15973 3.30106 3.30688 3.31063 3.43636 3.44103 3.44482 3.58112 3.58563 3.75526 3.75982 3.7628 4.08881 4.09277 4.33775 4.34131 4.49237 4.49727 4.61626 4.62448 4.81144 4.81446 4.81926 
6 0.64488 1.50427 2.07134 3.76848 4.10006 4.34862 
51 0.15558 0.16202 0.31193 0.31784 0.4978 0.50268 0.63129 0.63742 0.82182 0.9922 1.15817 1.16768 1.3222 1.32867 1.49057 1.49631 1.65583 1.66439 1.84692 1.85402 2.06015 2.18647 2.1961 2.33224 2.33872 2.47224 2.47818 2.62645 2.63151 2.81591 2.8209 2.98001 2.98593 3.15249 3.15828 3.30194 3.30877 3.43827 3.44448 3.58179 3.58897 3.75553 3.76124 4.08922 4.33802 4.49278 4.4984 4.61709 4.62575 4.81169 4.81561 
9 0.50677 1.66353 2.06427 2.82451 3.76416 4.09267 4.34079 4.50189 4.81647 
13 0.50303 0.63655 1.84998 2.06379 2.33599 2.82289 3.15582 3.44105 3.76337 4.09196 4.3403 4.50088 4.81525 
97 0.14873 0.15276 0.15596 0.30477 0.30802 0.31144 0.31488 0.4911 0.4956 0.49808 0.50139 0.62393 0.6281 0.63163 0.63559 0.81422 0.81784 0.82106 0.98638 0.98924 0.99361 1.15084 1.15443 1.1595 1.31561 1.31985 1.32358 1.32756 1.48374 1.48809 1.49128 1.49559 1.64471 1.65172 1.65456 1.84112 1.84349 1.8471 2.05444 2.05699 2.05999 2.17958 2.18518 2.19158 2.32601 2.32866 2.33175 2.46163 2.46791 2.47137 2.47578 2.61827 2.6225 2.62525 2.62909 2.80929 2.81363 2.81659 2.8212 2.97326 2.97794 2.98073 3.1462 3.14915 3.15308 3.15632 3.29538 3.29933 3.30384 3.42756 3.43353 3.43717 3.44156 3.57511 3.57925 3.58256 3.74979 3.7533 3.75661 3.75954 4.08338 4.08579 4.08908 4.33243 4.33439 4.33812 4.48645 4.48944 4.49288 4.49662 4.61046 4.617 4.62073 4.80542 4.80813 4.81035 4.81483 
57 0.14301 0.14776 0.29885 0.30355 0.48495 0.48968 0.49629 0.61838 0.62347 0.8079 0.81294 0.97951 0.98505 1.14536 1.15249 1.30948 1.31562 1.47777 1.48302 1.64185 1.64779 1.83423 1.83899 2.04745 2.05179 2.1737 2.18459 2.31945 2.32394 2.459 2.46464 2.61343 2.61809 2.80319 2.80795 2.96721 2.97265 3.13965 3.14458 3.28913 3.2953 3.4246 3.43013 3.56894 3.57365 3.74287 3.74782 4.07646 4.0808 4.32526 4.32929 4.47999 4.48519 4.60458 4.61383 4.7987 4.80218 
0 
28 0.16598 0.32214 0.50853 0.64155 0.83278 1.00341 1.16879 1.3342 1.50143 1.66639 1.85696 2.06778 2.19723 2.34038 2.48286 2.63591 2.82644 2.99057 3.1635 3.31469 3.44752 3.59217 3.76645 4.09639 4.34468 4.5037 4.63215 4.82037 
0 
0 
28 0.17353 0.33087 0.51568 0.64975 0.83897 1.01108 1.18093 1.34462 1.50883 1.67317 1.86606 2.0755 2.2045 2.34805 2.49008 2.64282 2.8346 2.99802 3.17036 3.32251 3.45649 3.59864 3.77378 4.10405 4.35292 4.5104 4.63783 4.82764 
0 
59 0.17825 0.18477 0.33466 0.33922 0.52082 0.52484 0.65272 0.65696 0.84349 0.84824 1.01535 1.02063 1.18276 1.18852 1.34666 1.35269 1.51309 1.5176 1.67723 1.68453 1.86952 1.87345 2.07966 2.08436 2.20989 2.35316 2.35818 2.36919 2.49388 2.49776 2.5032 2.64687 2.65035 2.83908 2.84367 3.00294 3.00791 3.17529 3.17918 3.32578 3.32978 3.4612 3.46659 3.60402 3.61 3.77856 3.78198 3.79149 4.10864 4.11404 4.35688 4.36187 4.5156 4.52051 4.64237 4.6479 4.83253 4.83666 4.84387 
52 0.16349 0.16795 0.31913 0.50616 0.50982 0.63946 0.64942 0.82903 0.835 0.99907 1.00622 1.16455 1.17345 1.32891 1.33588 1.4987 1.50387 1.66366 1.67203 1.85379 1.86181 2.06679 2.19297 2.19982 2.33937 2.3485 2.48045 2.48419 2.63417 2.63869 2.82397 2.82761 2.83432 2.98774 2.99211 3.15998 3.1661 3.30871 3.31486 3.44508 3.58874 3.59252 3.76384 3.76829 4.09588 4.34482 4.50009 4.50582 4.62297 4.63084 4.81897 4.82426 
56 0.15271 0.15756 0.30889 0.31367 0.4951 0.49998 0.6282 0.63346 0.8184 0.82367 0.9896 0.99507 1.15528 1.16138 1.31955 1.32532 1.48786 1.49303 1.65184 1.65692 1.8443 1.84929 2.05751 2.06192 2.18376 2.1904 2.32946 2.33386 2.46845 2.474 2.62336 2.62794 2.81333 2.81832 2.97734 2.98267 3.14976 3.15473 3.29914 3.30496 3.4344 3.43927 3.57906 3.58382 3.75295 3.75799 4.0865 4.09126 4.33531 4.34021 4.49009 4.49518 4.61434 4.62196 4.80874 4.8124 
72 0.17347 0.17815 0.32928 0.33356 0.51676 0.52048 0.52698 0.64886 0.65281 0.65939 0.83863 0.84227 0.84833 1.00862 1.01343 1.17749 1.18338 1.34121 1.34545 1.35617 1.50928 1.51339 1.67327 1.67789 1.86328 1.86756 1.87166 2.07581 2.07982 2.20487 2.21047 2.34798 2.35307 2.35901 2.48976 2.49416 2.49986 2.64265 2.64584 2.65605 2.83456 2.83916 2.8436 2.99888 3.00378 3.16937 3.17401 3.17862 3.32004 3.32377 3.32821 3.45449 3.45886 3.46753 3.59907 3.60372 3.61114 3.773 3.77684 3.78199 4.10472 4.10881 4.35343 4.35782 4.50935 4.51292 4.51758 4.63845 4.64234 4.82817 4.83154 4.83556 
2 4.08905 4.33674 
1 2.4957 
23 0.17652 0.33377 0.51971 0.65252 0.84463 1.34822 1.51238 1.67883 2.07937 2.49288 2.64568 2.8435 3.00434 3.17434 3.32524 3.46029 3.60398 3.77671 4.10865 4.3565 4.51306 4.64231 4.83149 
27 0.15978 0.31603 0.50216 0.63611 0.82695 0.99723 1.16431 1.32865 1.49565 1.66074 1.85044 2.06321 2.33567 2.47709 2.63001 2.82056 2.98533 3.15687 3.30788 3.44288 3.58663 3.76042 4.09205 4.33963 4.4974 4.62703 4.81401 
32 0.15935 0.31627 0.50199 0.51134 0.6344 0.8261 0.99524 1.16303 1.32798 1.49515 1.65885 1.85071 2.06208 2.19151 2.33388 2.4765 2.62931 2.82028 2.82745 2.98432 3.1572 3.16482 3.30825 3.44253 3.58493 3.75999 4.09092 4.33892 4.49709 4.62485 4.81378 4.81883 
104 0.14858 0.1529 0.15575 0.30459 0.30809 0.31151 0.31469 0.49101 0.49581 0.49844 0.50166 0.62381 0.62838 0.63182 0.63583 0.81399 0.81795 0.82091 0.8254 0.98614 0.98943 0.99314 1.15081 1.15484 1.15928 1.16366 1.31553 1.32072 1.32383 1.32792 1.48369 1.48846 1.49133 1.49534 1.64464 1.65151 1.6545 1.65945 1.84088 1.8435 1.84699 1.85059 2.05419 2.05705 2.06033 2.17952 2.18543 2.19106 2.32577 2.32869 2.33188 2.33626 2.46172 2.46831 2.47154 2.47536 2.61833 2.62289 2.62559 2.80921 2.81378 2.81657 2.82035 2.97317 2.97843 2.98097 3.14599 3.14917 3.15289 3.15583 3.29518 3.29973 3.30346 3.30708 3.42748 3.43349 3.43726 3.44052 3.57499 3.57944 3.58272 3.58806 3.74956 3.75346 3.75639 3.75936 4.08313 4.08576 4.08913 4.33219 4.33433 4.3393 4.48628 4.4898 4.49277 4.49631 4.61041 4.61694 4.62087 4.62734 4.8052 4.8081 4.81054 4.81405 
47 0.15408 0.16068 0.30951 0.31487 0.4972 0.50172 0.62996 0.63538 0.81989 0.82621 0.99019 0.99705 1.15743 1.32284 1.48984 1.49578 1.65473 1.84421 1.85112 2.05726 2.18705 2.3298 2.33565 2.47158 2.4787 2.62475 2.62933 2.81492 2.82033 2.98009 3.15043 3.15542 3.301 3.30667 3.4361 3.4417 3.58063 3.58706 3.75385 3.75855 4.08627 4.33458 4.49107 4.49599 4.62128 4.80888 4.81368 
30 0.16665 0.32317 0.50905 0.64301 0.83241 1.00685 1.17081 1.33519 1.50212 1.66716 1.85691 2.06905 2.19935 2.34256 2.48346 2.63667 2.82712 2.83403 2.99183 3.16406 3.31483 3.44971 3.59253 3.76704 4.09742 4.34517 4.50393 4.63194 4.8207 4.82639 
26 0.16659 0.32364 0.50958 0.64249 0.833 1.16958 1.33329 1.50185 1.86132 2.06858 2.19753 2.34189 2.48321 2.6362 2.82826 2.9908 3.16432 3.31453 3.44934 3.59236 3.76708 4.09706 4.34501 4.50384 4.63131 4.82021 
3 2.64543 3.77629 4.51253 
19 0.16133 0.31804 0.50262 0.63702 1.49675 1.66012 1.85102 2.3379 2.47735 2.63096 2.82223 2.98673 3.15796 3.44288 3.58941 3.76222 4.09169 4.33927 4.81512 
44 0.17193 0.32944 0.51461 0.51971 0.64794 0.65418 0.83937 1.0092 1.17615 1.33926 1.34408 1.50708 1.51176 1.67374 1.86418 1.86918 2.0748 2.20317 2.34771 2.35404 2.48849 2.49446 2.64174 2.64846 2.83233 2.83792 2.99722 3.16883 3.17324 3.32002 3.32548 3.45429 3.59765 3.60577 3.7721 3.7766 4.10319 4.352 4.50901 4.51402 4.63663 4.64513 4.82589 4.83131 
0 
50 0.15852 0.16574 0.31482 0.32235 0.501 0.5066 0.63412 0.64063 0.82441 0.83063 0.99508 1.00195 1.16068 1.16729 1.32505 1.33163 1.49378 1.49952 1.65734 1.66284 1.85007 2.06333 2.1892 2.19547 2.33543 2.47418 2.48052 2.62914 2.63522 2.8193 2.82564 2.98333 2.98853 3.15553 3.16236 3.30473 3.31173 3.43987 3.44439 3.58506 3.59082 3.7587 3.76512 4.09245 4.34169 4.49585 4.50246 4.61983 4.62797 4.81472 
46 0.15545 0.16133 0.31073 0.31681 0.49876 0.50344 0.6308 0.63675 0.82251 0.99099 1.1571 1.16693 1.32161 1.32901 1.49039 1.49582 1.65452 1.84532 2.05862 2.18749 2.33073 2.47169 2.47825 2.62552 2.63044 2.81649 2.82169 2.97998 2.98633 3.1516 3.15738 3.30115 3.30809 3.43652 3.44336 3.58122 3.5877 3.75526 3.76005 4.08763 4.33621 4.49171 4.49693 4.61889 4.81068 4.81535 
12 0.31333 0.63658 0.99374 1.16002 1.84807 2.06177 2.33349 3.15418 3.30418 3.58622 3.76278 4.49446 
20 0.15871 0.31004 0.49643 0.63319 0.99017 1.32635 1.49328 1.84317 2.05672 2.32926 2.6252 2.81492 3.15028 3.30441 3.58057 3.75349 4.08544 4.33349 4.49168 4.80797 
28 0.16086 0.31712 0.504 0.63699 0.831 0.99841 1.16453 1.32965 1.49649 1.66429 1.85193 2.06397 2.19609 2.33651 2.47888 2.63118 2.82194 2.98637 3.15775 3.30937 3.44256 3.58757 3.76108 4.09303 4.34076 4.49808 4.63056 4.81535 
26 0.16586 0.32299 0.50884 0.64216 0.83197 1.17526 1.33502 1.50166 1.66689 1.8571 2.06813 2.34198 2.48358 2.6359 2.82703 2.99089 3.16449 3.31475 3.44966 3.59212 3.76649 4.09648 4.34472 4.50347 4.63107 4.81972 
0 
64 0.17934 0.18313 0.33598 0.33945 0.52274 0.52601 0.53363 0.65469 0.6585 0.84582 0.84963 1.01454 1.01911 1.18398 1.18921 1.34834 1.3523 1.51552 1.51923 1.67936 1.68374 1.86944 1.87349 1.87749 2.08202 2.08547 2.21156 2.21889 2.35433 2.35874 2.36518 2.49562 2.49898 2.5035 2.649 2.65211 2.84092 2.84447 2.84884 3.00505 3.0095 3.17629 3.17977 3.18449 3.328 3.33152 3.46135 3.46518 3.60537 3.61001 3.77967 3.78269 3.78799 4.11067 4.11438 4.35901 4.36238 4.51717 4.5203 4.64394 4.64845 4.83407 4.8369 4.84058 
16 0.16484 0.32002 0.50738 0.63958 1.33203 1.49895 2.06511 2.63298 2.99022 3.16101 3.31203 3.76336 4.09467 4.34196 4.50104 4.81762 
27 0.17062 0.32878 0.51361 0.6452 1.00784 1.1739 1.33902 1.50524 1.66958 1.86103 2.07116 2.20288 2.34508 2.48725 2.6386 2.83126 2.99351 3.16697 3.31765 3.45244 3.59564 3.76996 4.10115 4.34936 4.50614 4.63592 4.82498 
0 
52 0.15983 0.16395 0.31535 0.3203 0.50263 0.50641 0.63563 0.64015 0.82547 0.83039 0.99723 1.16238 1.16848 1.32682 1.33149 1.49519 1.49958 1.66003 1.8507 1.85712 2.06368 2.06916 2.19086 2.19742 2.33616 2.3433 2.47635 2.48116 2.63021 2.63419 2.82058 2.82474 2.98505 2.98934 3.15658 3.16165 3.30605 3.31118 3.44182 3.44717 3.58659 3.59291 3.75941 3.76395 4.09269 4.3414 4.49654 4.50102 4.62401 4.62964 4.81494 4.81882 
55 0.15969 0.1637 0.31584 0.32019 0.50248 0.50588 0.63539 0.63983 0.82577 0.82987 0.99597 1.00153 1.16165 1.16709 1.32573 1.33108 1.49508 1.49919 1.65866 1.66352 1.85088 1.85565 2.06387 2.06781 2.1901 2.19577 2.33617 2.34025 2.47578 2.48031 2.63052 2.63427 2.82072 2.82426 2.98427 2.98855 3.15648 3.16081 3.30555 3.31112 3.44112 3.44613 3.58668 3.59047 3.75945 3.7637 4.09295 4.09688 4.34182 4.49662 4.501 4.62095 4.62794 4.8155 4.81869 
90 0.14843 0.15249 0.15567 0.3045 0.3077 0.31135 0.49093 0.4953 0.49798 0.50218 0.62392 0.62789 0.63161 0.81402 0.81767 0.82098 0.986 0.98921 0.99397 1.15064 1.15422 1.15957 1.16461 1.31538 1.32012 1.32377 1.48359 1.48782 1.49101 1.64482 1.65129 1.65423 1.8407 1.84331 1.84744 2.05397 2.05671 2.06082 2.17935 2.18512 2.32561 2.32852 2.33241 2.46268 2.46796 2.47137 2.47759 2.6184 2.62225 2.6254 2.80915 2.81334 2.81639 2.82265 2.97309 2.97781 2.98063 3.1459 3.14888 3.15293 3.15808 3.29503 3.29911 3.30341 3.42781 3.43328 3.4369 3.44277 3.5749 3.57905 3.58283 3.74946 3.75306 3.75633 4.08288 4.08547 4.08946 4.33185 4.33403 4.33934 4.48617 4.48935 4.49292 4.61027 4.6167 4.62064 4.80502 4.80784 4.81039 4.81694 
8 2.0702 2.48726 2.6368 3.16604 3.31749 3.76818 4.34535 4.50706 
53 0.162 0.16621 0.31894 0.32251 0.50499 0.50896 0.63765 0.64126 0.82905 0.99778 1.00255 1.16659 1.17245 1.33051 1.33507 1.49817 1.50291 1.66212 1.66692 1.85215 1.85723 2.06491 2.06864 2.1944 2.33762 2.34198 2.47979 2.48435 2.63261 2.63556 2.82299 2.82704 2.98775 2.99342 3.15856 3.16225 3.31033 3.31372 3.44402 3.44765 3.58869 3.59302 3.7626 3.76608 4.09336 4.09709 4.34194 4.34709 4.50067 4.50432 4.6281 4.81668 4.81969 
57 0.15569 0.15938 0.31186 0.3159 0.49889 0.50183 0.63151 0.63578 0.82145 0.82557 0.99198 0.99767 1.15799 1.16529 1.32205 1.3278 1.49114 1.49513 1.65591 1.65971 1.84662 1.85121 2.05978 2.06362 2.18644 2.19361 2.332 2.33607 2.47273 2.47636 2.62644 2.62984 2.81668 2.82021 2.98046 2.98441 3.15276 3.15691 3.302 3.30774 3.43786 3.44261 3.58229 3.58603 3.75591 3.75993 3.76404 4.08877 4.09283 4.33743 4.34123 4.49266 4.4972 4.61914 4.62543 4.81151 4.8144 
44 0.16496 0.32026 0.50848 0.64121 0.64762 0.83121 1.0029 1.16722 1.17513 1.33348 1.50031 1.50629 1.66391 1.85438 1.8625 2.06763 2.19307 2.19899 2.34033 2.35014 2.48133 2.4874 2.63496 2.6437 2.82597 2.83286 2.99059 3.16041 3.16588 3.31356 3.44601 3.4531 3.59138 3.59905 3.76606 3.77257 4.0959 4.34439 4.50285 4.50907 4.62645 4.63337 4.81907 4.82559 
80 0.1501 0.15409 0.15771 0.30605 0.30942 0.3134 0.49261 0.49691 0.49983 0.62494 0.62904 0.63315 0.81554 0.81924 0.82299 0.98773 0.99105 0.99589 1.15212 1.15594 1.16156 1.31706 1.32129 1.32531 1.48514 1.48932 1.49306 1.64642 1.65322 1.65718 1.84246 1.84517 1.84973 2.05571 2.05867 2.18111 2.18703 2.32735 2.33031 2.33486 2.46316 2.46897 2.47344 2.61955 2.62381 2.62737 2.81092 2.81505 2.81832 2.97466 2.97908 2.9826 3.14744 3.15057 3.15467 3.29669 3.30064 3.30513 3.42935 3.435 3.43972 3.57658 3.58063 3.58486 3.75116 3.75498 3.75826 4.08465 4.08738 4.33365 4.33598 4.48783 4.49115 4.49495 4.61201 4.61855 4.62462 4.80678 4.80973 4.8126 
33 0.16075 0.31672 0.5035 0.50814 0.63658 0.82642 0.99955 1.1681 1.33108 1.4969 1.65975 1.85341 2.06341 2.19277 2.33811 2.47747 2.63094 2.82177 2.82692 2.98593 3.1583 3.16344 3.31061 3.44267 3.44847 3.59006 3.76157 4.09174 4.33981 4.49859 4.6307 4.81496 4.81888 
19 0.3414 0.52512 0.65757 1.34952 1.51941 1.87447 2.08403 2.49813 2.64899 2.84369 3.0105 3.17978 3.32927 3.46659 3.78448 4.11318 4.36128 4.5216 4.83671 
25 0.16987 0.32647 0.5126 0.64589 0.83522 1.00859 1.50539 1.66831 1.8639 2.07233 2.34982 2.48654 2.63947 2.83046 2.99506 3.16721 3.31838 3.45344 3.59774 3.7704 4.10044 4.34825 4.50743 4.63887 4.82452 
28 0.16519 0.32448 0.50878 0.64217 0.83145 1.16843 1.33368 1.50106 1.66442 1.85558 2.06908 2.19707 2.34059 2.48337 2.63568 2.8266 2.99024 3.16348 3.31389 3.4491 3.59147 3.60335 3.76619 4.09816 4.34495 4.50293 4.63073 4.81983 
30 0.15761 0.31383 0.50005 0.63291 0.82412 0.99174 1.16222 1.32531 1.49311 1.65647 1.84573 2.05885 2.18923 2.33139 2.47527 2.62746 2.81839 2.98271 3.15246 3.15837 3.30532 3.4387 3.58354 3.75764 4.08793 4.33636 4.4932 4.4977 4.62313 4.81108 
0 
46 0.15217 0.15862 0.30853 0.31546 0.49453 0.50028 0.62803 0.63436 0.81774 0.82403 0.98879 1.1548 1.31887 1.3262 1.48725 1.49408 1.6533 1.84351 2.05673 2.18318 2.32886 2.46965 2.47615 2.62296 2.62828 2.81285 2.81859 2.97672 2.98441 3.14903 3.15576 3.2986 3.30584 3.43511 3.44348 3.57856 3.75213 3.75852 4.08576 4.33453 4.48937 4.49576 4.61372 4.6236 4.80818 4.81251 
89 0.15425 0.15822 0.16158 0.31031 0.31355 0.31716 0.49669 0.50109 0.50402 0.50784 0.62959 0.63375 0.63733 0.82026 0.82439 0.82775 0.99175 0.99529 0.99912 1.15658 1.16043 1.16463 1.32111 1.32591 1.32957 1.48945 1.49391 1.49724 1.64972 1.65654 1.66007 1.84648 1.84942 1.85286 2.05975 2.06282 2.06766 2.18497 2.19066 2.19492 2.33134 2.33432 2.33818 2.46701 2.47289 2.47697 2.48149 2.62441 2.6283 2.63142 2.8148 2.81906 2.82216 2.82786 2.97879 2.98359 2.98666 3.15172 3.15473 3.15844 3.16316 3.3007 3.30496 3.30874 3.31357 3.43266 3.43863 3.44238 3.44623 3.58057 3.5846 3.58835 3.75517 3.75895 3.76201 4.08863 4.09148 4.09554 4.33768 4.34009 4.49207 4.49582 4.4987 4.61577 4.62211 4.6257 4.81064 4.81389 4.81685 
21 0.32821 0.5134 0.64726 1.17639 1.34199 1.50879 1.6724 1.86403 2.34553 2.48687 2.63983 2.83403 2.99508 3.16885 3.31932 3.45436 3.5976 3.77159 4.10218 4.50798 4.8257 

138
