# Supplementary material for: Deciphering the Contribution of Oriens-Lacunosum/Moleculare (OLM) Cells to Intrinsic θ Rhythms Using Biophysical Local Field Potential (LFP) Models
Source: eNeuro. 2018 Sep 4;5(4):ENEURO.0146-18.2018. doi: 10.1523/ENEURO.0146-18.2018 (PMC6140113; doi:10.1523/ENEURO.0146-18.2018)
Supplement: Supplementary file 2 — Supplementary Code. Download supplement 2, GZ file [file sup_enu-eN-NWR-0146-18-s02.gz › LFP_microcircuit-master/BSC-120-gi-0-gi_SD-0-PV12913020-dSD6.6ms-gnSD0.21-gpv3.0-gsb0.75-csb0.21-gbs3.5-cbs0.1344-spiketimes.txt]

3801

103


53 0.15302 0.15726 0.30833 0.31326 0.49459 0.49925 0.62739 0.63274 0.82138 0.99011 1.15469 1.16371 1.31859 1.32529 1.49178 1.6485 1.65543 1.84348 1.85047 2.05675 2.06087 2.18236 2.18923 2.32885 2.33506 2.4676 2.47327 2.62255 2.62718 2.81248 2.81739 2.97634 2.98193 3.149 3.1543 3.29848 3.30521 3.43323 3.43907 3.57835 3.58319 3.75209 3.75766 4.08581 4.09054 4.33456 4.34025 4.48932 4.49467 4.61313 4.62158 4.80843 4.81181 
0 
26 0.16631 0.32298 0.51009 0.64268 1.17183 1.33529 1.50269 1.66797 1.85782 2.0691 2.19873 2.34084 2.48357 2.63645 2.82815 2.99146 3.16513 3.31546 3.44891 3.59236 3.76777 4.09712 4.34555 4.50437 4.63204 4.82176 
27 0.15855 0.31458 0.50174 0.63418 0.82496 1.16419 1.32695 1.49519 1.6583 1.84878 2.0615 2.19119 2.33378 2.47589 2.62855 2.81975 2.98401 3.15575 3.30615 3.44083 3.58478 3.75895 4.09 4.33849 4.49603 4.62849 4.81348 
96 0.15653 0.1597 0.16249 0.31292 0.31628 0.31946 0.49961 0.50265 0.50559 0.51076 0.63202 0.63496 0.63809 0.64197 0.82267 0.82663 0.83107 0.99351 0.99874 1.15873 1.1624 1.16609 1.16971 1.32279 1.32742 1.33054 1.33421 1.49333 1.49679 1.50068 1.6532 1.65833 1.6612 1.84787 1.85061 1.85385 2.06074 2.06363 2.06747 2.18662 2.19093 2.19632 2.33309 2.33578 2.3395 2.47216 2.47613 2.47925 2.48319 2.62727 2.63027 2.63285 2.81736 2.82042 2.82307 2.82659 2.98073 2.98479 2.98758 2.99251 3.15353 3.15633 3.15932 3.16217 3.30289 3.3069 3.30973 3.31284 3.4383 3.44112 3.44456 3.44842 3.58256 3.58578 3.58922 3.75669 3.76014 3.76281 3.76653 4.08988 4.09242 4.0962 4.33864 4.34098 4.3457 4.49372 4.49764 4.50029 4.61754 4.62309 4.62623 4.63021 4.81254 4.81507 4.818 4.82254 
20 0.51364 0.64712 1.17741 1.50721 2.07421 2.20654 2.34549 2.48637 2.63935 2.83253 2.99372 3.16788 3.31858 3.45273 3.59686 3.77081 4.10324 4.50689 4.63709 4.82753 
83 0.15377 0.15792 0.16109 0.30913 0.31306 0.31655 0.49605 0.50062 0.50348 0.62792 0.6323 0.63617 0.82091 0.82518 0.99127 0.99624 1.15466 1.15882 1.16416 1.16809 1.32023 1.32559 1.32919 1.49043 1.49478 1.49831 1.64892 1.65537 1.65883 1.84603 1.84935 1.85398 2.05919 2.06236 2.18393 2.18933 2.19674 2.3307 2.33386 2.33794 2.4659 2.47209 2.47585 2.47955 2.62205 2.6268 2.62985 2.81386 2.81847 2.82112 2.82582 2.97782 2.98254 2.98519 3.15083 3.1542 3.15754 3.16143 3.29974 3.30435 3.30832 3.43196 3.43791 3.44209 3.57958 3.58402 3.58778 3.75424 3.75857 3.76146 4.0882 4.09106 4.33707 4.33958 4.49115 4.49596 4.49874 4.61446 4.62047 4.62502 4.81025 4.81342 4.81637 
64 0.15415 0.15819 0.31024 0.31443 0.49638 0.50047 0.50535 0.62975 0.63366 0.63841 0.8211 0.82488 0.99069 0.99671 1.15649 1.16229 1.1682 1.32041 1.32581 1.49163 1.4955 1.65395 1.65736 1.84523 1.84961 2.05845 2.06208 2.18426 2.19022 2.33061 2.33422 2.47131 2.4755 2.62484 2.62846 2.81412 2.81859 2.8235 2.97833 2.98314 3.15083 3.15525 3.15861 3.30023 3.30587 3.3107 3.43662 3.44112 3.5802 3.58421 3.75369 3.7585 3.76226 4.08753 4.09118 4.33626 4.33912 4.49096 4.49583 4.61485 4.62315 4.80999 4.81278 4.81698 
24 0.17164 0.32748 0.51061 0.64382 1.17607 1.33713 1.50991 1.86149 2.07057 2.34686 2.48665 2.63781 2.82843 2.99543 3.16615 3.3164 3.45252 3.59491 3.76808 4.09886 4.34676 4.50501 4.63332 4.82334 
67 0.17216 0.17732 0.33011 0.51557 0.5191 0.64763 0.65134 0.65576 0.83916 1.01213 1.17658 1.18175 1.34023 1.34432 1.5084 1.51277 1.67247 1.67892 1.86208 1.86738 2.07387 2.07774 2.08382 2.20455 2.21129 2.34668 2.3513 2.35788 2.48956 2.49329 2.49817 2.64225 2.64472 2.65093 2.83378 2.83834 2.84291 2.99732 3.0007 3.012 3.17015 3.17317 3.17763 3.32128 3.32456 3.45398 3.45794 3.59814 3.60248 3.60875 3.77311 3.77559 3.77978 3.78991 4.10384 4.10803 4.35191 4.35644 4.50896 4.51152 4.51581 4.63665 4.64061 4.64639 4.82677 4.83024 4.83418 
42 0.16347 0.31953 0.50631 0.63866 0.64276 0.82974 1.16821 1.17352 1.33204 1.33751 1.49946 1.66316 1.85424 1.86039 2.06584 2.07145 2.19624 2.33984 2.34634 2.48025 2.48647 2.63428 2.82443 2.82983 2.98942 3.1598 3.16397 3.31223 3.44428 3.44932 3.58988 3.59474 3.7643 3.76779 4.09473 4.34353 4.50198 4.50784 4.62985 4.63695 4.81791 4.82524 
6 2.08326 2.4968 2.64803 3.00782 3.77881 4.5165 
19 0.16933 0.5125 0.64367 1.50653 2.07019 2.19902 2.34277 2.48441 2.63733 2.82885 2.99246 3.16727 3.59321 3.76747 4.09769 4.34581 4.50412 4.63557 4.82272 
0 
0 
48 0.16498 0.32101 0.32641 0.50888 0.51279 0.64101 0.64534 0.83335 1.16776 1.17612 1.33365 1.33907 1.50172 1.50706 1.66505 1.85518 1.86078 2.06868 2.073 2.19793 2.34045 2.34579 2.48185 2.48562 2.63612 2.63947 2.82712 2.83145 2.9901 2.99444 3.16151 3.16585 3.31251 3.31816 3.44626 3.45198 3.59164 3.59614 3.76707 3.77048 4.09782 4.34615 4.50205 4.50648 4.63116 4.63732 4.82025 4.82493 
19 0.31835 0.50435 0.63776 1.33152 1.84901 2.06344 2.33541 2.47898 2.63096 2.82195 2.98561 3.15883 3.30987 3.44434 3.76209 4.09495 4.33943 4.49844 4.81634 
31 0.16639 0.3232 0.509 0.64177 1.17191 1.3345 1.50541 1.66969 1.85971 2.06821 2.33889 2.48188 2.48936 2.63534 2.82709 2.83337 2.98983 3.16302 3.17033 3.31347 3.44817 3.59091 3.59935 3.76697 3.77515 4.09595 4.34449 4.50407 4.51144 4.63076 4.82013 
53 0.15152 0.15627 0.30724 0.31159 0.49341 0.49809 0.62634 0.63079 0.81936 0.98849 1.15366 1.15991 1.31793 1.3244 1.4896 1.6504 1.65502 1.84275 1.84762 2.05598 2.06052 2.18183 2.18933 2.32791 2.33237 2.46663 2.47193 2.62169 2.62604 2.81155 2.81626 2.97557 2.98105 3.14816 3.15311 3.29745 3.3038 3.43332 3.4377 3.57734 3.58195 3.7513 3.75653 4.08496 4.08942 4.33381 4.33841 4.48848 4.49379 4.61256 4.6212 4.80718 4.81067 
9 0.64954 2.076 2.49017 2.64244 3.17074 3.45652 3.60051 3.77306 4.51067 
1 4.51283 
84 0.15548 0.15919 0.16212 0.3114 0.31455 0.31822 0.49751 0.50192 0.50452 0.62986 0.63428 0.63776 0.82243 0.82636 0.9931 0.99841 1.15699 1.16096 1.16578 1.32198 1.32682 1.33 1.49247 1.49616 1.50064 1.6508 1.65789 1.6613 1.8474 1.85026 1.85447 2.06054 2.06375 2.06963 2.18565 2.191 2.19639 2.3325 2.33539 2.33933 2.46877 2.47463 2.47798 2.48243 2.62454 2.62895 2.63172 2.81553 2.81964 2.82243 2.82744 2.97927 2.98426 2.98682 3.15277 3.15574 3.15932 3.30163 3.30575 3.30943 3.43357 3.43952 3.44344 3.44787 3.58122 3.58544 3.58876 3.756 3.75972 3.7626 4.08953 4.09237 4.09737 4.33853 4.34112 4.49313 4.49718 4.49977 4.61654 4.62178 4.62681 4.81208 4.81483 4.81755 
54 0.16047 0.16423 0.31442 0.31925 0.50289 0.50671 0.63481 0.63877 0.82722 1.16055 1.16756 1.32764 1.33203 1.49731 1.65968 1.66507 1.84891 1.85466 2.06201 2.06695 2.19125 2.19778 2.33419 2.33988 2.47635 2.48002 2.62963 2.63316 2.82035 2.82409 2.98536 2.98974 3.15523 3.15989 3.30587 3.31029 3.44013 3.4452 3.58516 3.58983 3.7592 3.76262 3.76637 4.09105 4.09581 4.33946 4.34474 4.49599 4.49967 4.50424 4.62263 4.62904 4.81423 4.81774 
11 0.1694 0.51251 1.86188 2.34691 2.48828 3.16542 3.31566 3.59927 3.76697 4.50503 4.8252 
1 4.34442 
18 0.16475 0.5083 0.64274 1.6647 2.06713 2.33975 2.48244 2.63436 2.82612 2.9904 3.16249 3.59204 3.76555 4.09608 4.34356 4.50199 4.63089 4.8187 
0 
0 
0 
23 0.17271 0.51416 0.64523 1.33961 1.50766 2.07201 2.20527 2.3452 2.48677 2.63855 2.83202 2.99362 3.16734 3.31928 3.45304 3.59438 3.59993 3.77036 4.10213 4.35259 4.50716 4.64023 4.82466 
78 0.1472 0.15172 0.30206 0.30573 0.3093 0.48883 0.49361 0.49685 0.62145 0.62592 0.62954 0.81453 0.81849 0.98421 0.98973 1.14838 1.15262 1.15761 1.31331 1.31875 1.3232 1.48408 1.48854 1.64246 1.64935 1.65304 1.8384 1.84164 1.84542 2.05164 2.0552 2.17708 2.18333 2.32327 2.32674 2.33069 2.46062 2.46627 2.46985 2.61608 2.62038 2.62354 2.80685 2.81147 2.8144 2.82036 2.97072 2.97618 2.97962 3.1435 3.14694 3.15049 3.15673 3.29263 3.2974 3.30123 3.42559 3.43101 3.43545 3.5725 3.57715 3.58101 3.747 3.75142 3.75431 4.08051 4.08371 4.32949 4.33229 4.48393 4.48847 4.49141 4.60806 4.61504 4.61965 4.80278 4.80605 4.80911 
26 0.16597 0.32281 0.50983 0.64208 1.16731 1.33534 1.5043 1.66624 1.85629 2.06855 2.1953 2.34166 2.48273 2.63661 2.82711 2.99205 3.16249 3.31387 3.44734 3.59179 3.76518 4.09771 4.34707 4.50247 4.62957 4.82171 
50 0.15922 0.16446 0.31445 0.3207 0.50202 0.50746 0.63404 0.63883 0.82729 0.99671 1.16055 1.16654 1.32537 1.33008 1.49744 1.6575 1.66362 1.84953 2.06266 2.06709 2.18855 2.19518 2.33479 2.33982 2.47463 2.47976 2.62877 2.63285 2.81911 2.82342 2.98317 2.98812 3.15523 3.16001 3.30482 3.31004 3.44022 3.44527 3.58499 3.58907 3.75859 3.76304 4.0919 4.34054 4.49546 4.50016 4.61881 4.62692 4.81446 4.81825 
32 0.161 0.31646 0.50509 0.63662 0.828 1.16498 1.33041 1.49803 1.66164 1.85081 2.06356 2.19379 2.33625 2.47916 2.63172 2.82219 2.98717 3.15683 3.16264 3.30992 3.44221 3.4492 3.58785 3.76176 3.76845 4.09284 4.34148 4.49843 4.50229 4.6279 4.81568 4.82016 
73 0.17023 0.17324 0.32622 0.33032 0.51413 0.51748 0.52298 0.6456 0.64885 0.65223 0.83791 1.01002 1.17357 1.17761 1.18319 1.33924 1.34266 1.50703 1.51062 1.67041 1.67483 1.86086 1.86545 1.86958 2.07302 2.07607 2.08109 2.20251 2.20776 2.34553 2.34912 2.35418 2.48712 2.48986 2.49344 2.49917 2.64066 2.64301 2.64879 2.83181 2.83484 2.83867 2.99615 2.99975 3.16649 3.17019 3.17315 3.31875 3.32183 3.32618 3.45192 3.45569 3.45947 3.59649 3.60006 3.60436 3.77128 3.77375 3.77669 3.78299 4.10236 4.10604 4.35063 4.35422 4.50743 4.51009 4.51322 4.52355 4.63595 4.63972 4.82559 4.82846 4.83225 
34 0.16532 0.31969 0.50755 0.63963 0.64591 1.16771 1.174 1.33272 1.50209 1.66507 1.85509 2.06687 2.19635 2.34056 2.48159 2.63457 2.82496 2.83273 2.9905 3.15995 3.1654 3.31165 3.31752 3.44565 3.59121 3.76347 3.76865 4.09609 4.34495 4.50038 4.50556 4.63052 4.81903 4.82487 
10 2.06626 2.34212 2.63449 2.99072 3.44907 3.5945 3.76559 4.34305 4.50254 4.82123 
26 0.15602 0.31013 0.49908 0.63052 1.15655 1.32094 1.65554 1.84474 2.05805 2.18719 2.33027 2.47237 2.62523 2.81556 2.98039 3.15085 3.30067 3.43646 3.58117 3.75386 3.75975 4.08711 4.33571 4.49099 4.62021 4.80998 
10 0.52443 0.65512 1.51492 2.08195 2.49537 2.64743 3.17566 3.7778 4.51559 4.64651 
22 0.15867 0.31409 0.50086 0.63371 1.32644 1.65713 1.8465 2.05962 2.33204 2.47535 2.62772 2.8188 2.98329 3.1539 3.30946 3.43962 3.58388 3.7584 4.08842 4.33699 4.4958 4.81171 
7 0.63602 1.65943 2.33539 2.63128 2.98664 3.15885 4.81703 
2 3.76536 4.50281 
54 0.16358 0.16981 0.31989 0.32416 0.50685 0.51059 0.63902 0.64264 0.83081 0.99913 1.16374 1.1706 1.32759 1.33256 1.33713 1.50001 1.66312 1.8526 1.85787 2.06603 2.07112 2.19474 2.33797 2.3425 2.48081 2.48575 2.63404 2.63674 2.82447 2.82779 2.98913 2.99464 3.15933 3.16315 3.16791 3.30826 3.31309 3.31746 3.44444 3.44909 3.58909 3.59361 3.76439 3.76708 4.09494 4.10121 4.3436 4.50125 4.50375 4.62637 4.63076 4.81759 4.8206 4.82528 
0 
11 0.65144 2.07858 2.49125 2.64765 2.83683 3.00231 3.16985 3.60221 3.77245 4.50932 4.64039 
9 0.16693 0.64579 1.33621 2.63556 2.99142 3.16378 3.31468 3.59355 3.76674 
27 0.16854 0.32642 0.5111 0.64264 0.64729 1.17021 1.33613 1.50447 1.67153 2.07061 2.19882 2.34244 2.485 2.6376 2.82897 2.99311 3.16498 3.31678 3.44963 3.59358 3.59966 3.7696 4.09939 4.34749 4.5055 4.63217 4.82331 
1 2.49561 
65 0.17514 0.33131 0.51751 0.52101 0.64891 0.6524 0.6564 0.84139 1.01548 1.17783 1.18383 1.3424 1.34635 1.5105 1.51409 1.67455 1.68355 1.86542 1.86996 2.0759 2.07953 2.08619 2.20611 2.21391 2.349 2.35335 2.36069 2.49105 2.49464 2.49907 2.51001 2.64353 2.64628 2.65276 2.83613 2.83995 2.84381 2.99959 3.00388 3.17015 3.17376 3.17707 3.32283 3.32634 3.45492 3.45887 3.59999 3.60378 3.60837 3.77454 3.77715 3.78088 3.78923 4.10587 4.35386 4.3588 4.51139 4.51392 4.51822 4.6393 4.64308 4.65311 4.82929 4.83307 4.84015 
23 0.16912 0.32828 0.51268 0.64422 1.17677 1.3385 1.50688 2.07221 2.34616 2.4858 2.63797 2.82951 2.99331 3.16716 3.31766 3.45322 3.59595 3.76839 4.09989 4.3477 4.5061 4.63779 4.82385 
40 0.16402 0.32003 0.50755 0.51342 0.63897 0.64551 0.83215 1.16682 1.17246 1.33163 1.33704 1.50124 1.66428 1.85457 2.0668 2.19637 2.33918 2.4806 2.48735 2.63426 2.63934 2.82388 2.82799 2.98893 3.15958 3.1651 3.30945 3.31526 3.44547 3.59028 3.59779 3.76348 3.7679 4.09585 4.34473 4.50012 4.506 4.6281 4.6347 4.81851 
136 0.14818 0.15197 0.15448 0.15682 0.16025 0.30376 0.30726 0.31023 0.31251 0.31508 0.49056 0.49466 0.49699 0.49917 0.50181 0.61971 0.62503 0.62812 0.63058 0.63297 0.63642 0.81554 0.8193 0.82133 0.82471 0.98657 0.98956 0.99286 0.99781 1.14984 1.15368 1.15703 1.16025 1.16348 1.3147 1.31814 1.32172 1.32418 1.32698 1.48539 1.48944 1.4918 1.49495 1.64402 1.65013 1.653 1.65579 1.65912 1.8405 1.84273 1.84565 1.84809 1.851 2.05372 2.05603 2.05851 2.06156 2.17883 2.18332 2.18645 2.19022 2.32533 2.328 2.33066 2.33345 2.33858 2.46057 2.46633 2.4696 2.47194 2.47492 2.47894 2.6173 2.62163 2.62444 2.62632 2.63195 2.80879 2.81268 2.81526 2.81731 2.82012 2.82405 2.97242 2.9764 2.97948 2.98195 2.98542 3.14527 3.14821 3.15105 3.15325 3.15563 3.29452 3.29788 3.30115 3.30365 3.3061 3.4271 3.43268 3.43523 3.43795 3.4406 3.57445 3.57822 3.58071 3.58362 3.58734 3.74924 3.75217 3.75495 3.75696 3.7594 4.08273 4.08508 4.0876 4.09108 4.33177 4.33367 4.33604 4.3398 4.48558 4.4885 4.4919 4.49382 4.49707 4.60965 4.61473 4.61852 4.62109 4.62581 4.8049 4.80761 4.80962 4.81174 4.81461 
100 0.16987 0.17287 0.1763 0.32616 0.32978 0.33323 0.51231 0.51523 0.51804 0.52153 0.6455 0.64807 0.65083 0.65432 0.83841 0.8431 1.00802 1.01391 1.17358 1.17744 1.18165 1.33647 1.34021 1.34314 1.34881 1.50674 1.50946 1.51281 1.67096 1.67491 1.68637 1.86065 1.86467 1.86827 2.073 2.07596 2.07915 2.08779 2.19958 2.20367 2.20714 2.34558 2.34871 2.35188 2.35747 2.48654 2.48959 2.49247 2.49623 2.50445 2.63991 2.64273 2.64494 2.65065 2.8305 2.83359 2.83615 2.84009 2.99433 2.99765 3.00047 3.00544 3.16659 3.16984 3.17214 3.17539 3.31646 3.32047 3.32306 3.32714 3.45194 3.45554 3.45816 3.59593 3.59866 3.60207 3.6071 3.76923 3.7728 3.77514 3.77775 3.78509 4.10231 4.10561 4.1131 4.35105 4.35383 4.35882 4.50669 4.51025 4.51238 4.51616 4.63403 4.63803 4.64099 4.6532 4.82518 4.82773 4.83047 4.83424 
72 0.16631 0.16972 0.32261 0.3263 0.51054 0.51362 0.64276 0.64623 0.65045 0.8336 0.83659 1.00463 1.16867 1.17245 1.17635 1.33337 1.33675 1.3403 1.50352 1.50604 1.66715 1.67113 1.85661 1.86033 1.86479 2.06948 2.07252 2.07758 2.19659 2.20076 2.34215 2.3456 2.35501 2.48341 2.48666 2.49034 2.63696 2.63992 2.64894 2.82815 2.83113 2.83519 2.99138 2.99433 2.99956 3.16321 3.16684 3.16945 3.31384 3.31744 3.3205 3.44811 3.45154 3.4546 3.5932 3.59651 3.60052 3.76741 3.77063 3.77306 4.09866 4.10211 4.34732 4.35038 4.50302 4.50711 4.51087 4.63186 4.63503 4.82208 4.82498 4.82913 
38 0.1627 0.31876 0.50742 0.63788 0.64346 0.83173 0.99902 1.16397 1.17161 1.32808 1.3343 1.5009 1.66312 1.8537 2.06733 2.19564 2.33787 2.4802 2.63254 2.63642 2.82368 2.98655 2.99088 3.15886 3.16425 3.30769 3.31382 3.4446 3.58837 3.76167 3.76708 4.09518 4.34439 4.49847 4.50398 4.62584 4.63246 4.81888 
23 0.16345 0.32115 0.63998 1.1692 1.33541 1.5016 1.85629 2.06529 2.34033 2.48033 2.63347 2.82434 2.99028 3.15996 3.31193 3.44609 3.59085 3.7641 4.09431 4.34231 4.50119 4.63203 4.81672 
0 
21 0.16464 0.50648 0.64115 1.16469 1.33163 2.06836 2.19597 2.34054 2.63446 2.82461 2.98927 3.16287 3.31382 3.44869 3.59239 3.76465 4.09585 4.34431 4.50163 4.62964 4.81832 
0 
27 0.16359 0.32106 0.5064 0.64042 0.83057 1.16967 1.33196 1.5001 1.66557 1.85246 2.06549 2.19716 2.3382 2.48072 2.63421 2.82448 2.98918 3.16187 3.31261 3.44377 3.5895 3.76376 4.09449 4.34307 4.50122 4.62997 4.81779 
29 0.17055 0.51307 0.64494 0.64948 1.17311 1.33835 1.50644 1.86524 2.07299 2.20408 2.34569 2.48622 2.49307 2.64019 2.83129 2.99547 3.16524 3.16972 3.31906 3.45046 3.59604 3.7684 3.77249 4.10123 4.34991 4.50715 4.5127 4.6356 4.82495 
19 0.31308 0.50157 0.63356 1.32696 1.84584 2.0598 2.33215 2.62725 2.81882 2.98565 3.15395 3.30627 3.44022 3.58507 3.75793 4.08818 4.33602 4.49523 4.81107 
67 0.15521 0.1594 0.31151 0.31589 0.31972 0.49736 0.50174 0.50582 0.63026 0.63464 0.63842 0.82292 0.82673 0.99228 0.99786 1.15721 1.1631 1.3215 1.3274 1.33281 1.4935 1.49725 1.6528 1.65829 1.66392 1.84674 1.85138 2.0598 2.06387 2.18552 2.19184 2.33185 2.33618 2.47037 2.47577 2.4798 2.62584 2.63013 2.81527 2.81977 2.82364 2.97931 2.98454 3.15208 3.15659 3.15975 3.30106 3.30692 3.31073 3.43637 3.44103 3.44485 3.58112 3.58563 3.75526 3.75982 3.76282 4.08881 4.0928 4.33778 4.34146 4.49237 4.49727 4.61626 4.62449 4.81152 4.81459 
3 2.07221 3.76854 4.10053 
49 0.15608 0.16342 0.31193 0.31816 0.49915 0.50554 0.63134 0.63746 0.82566 0.99295 1.15817 1.16772 1.32221 1.32868 1.49529 1.65584 1.84692 1.85566 2.06015 2.18646 2.19594 2.33224 2.33887 2.47224 2.47818 2.62645 2.63151 2.81591 2.8209 2.98001 2.98593 3.15249 3.15828 3.30194 3.30877 3.43829 3.4445 3.58179 3.58897 3.75553 3.76124 4.08922 4.33802 4.49278 4.4984 4.61708 4.62575 4.81174 4.81566 
8 0.50764 2.06427 2.82412 3.76416 4.09267 4.34079 4.50194 4.81653 
11 0.50353 1.85057 2.0646 2.82339 3.15582 3.44106 3.76346 4.09204 4.34046 4.50089 4.81571 
91 0.14927 0.15306 0.15658 0.30475 0.30801 0.31141 0.31487 0.4913 0.49587 0.49864 0.62398 0.62815 0.63176 0.81664 0.82037 0.98702 0.99107 1.15085 1.15444 1.15951 1.31563 1.31991 1.32363 1.32794 1.48758 1.4915 1.64471 1.65172 1.65455 1.84112 1.84349 1.8471 2.05444 2.05699 2.05999 2.17958 2.18518 2.19169 2.32601 2.32866 2.33175 2.46163 2.46791 2.47137 2.47578 2.61827 2.6225 2.62525 2.62909 2.80929 2.81363 2.81659 2.82115 2.97326 2.97794 2.98073 3.1462 3.14915 3.15308 3.15632 3.29538 3.29933 3.30384 3.42757 3.43354 3.43719 3.44159 3.57511 3.57925 3.58255 3.74979 3.7533 3.75661 3.75954 4.08338 4.08579 4.08908 4.33243 4.33439 4.33811 4.48645 4.48944 4.49288 4.49662 4.61046 4.617 4.62073 4.8055 4.80822 4.81046 4.81501 
53 0.14446 0.15132 0.29884 0.30354 0.4851 0.48984 0.61844 0.62356 0.81337 0.97994 1.14536 1.1525 1.30949 1.31563 1.48246 1.64185 1.64779 1.83423 1.83899 2.04745 2.05179 2.17367 2.18443 2.31946 2.32396 2.459 2.46464 2.61343 2.61809 2.80319 2.80795 2.9672 2.97264 3.13965 3.14458 3.28913 3.2953 3.42462 3.43017 3.56894 3.57365 3.74287 3.74782 4.07646 4.0808 4.32526 4.32929 4.48 4.4852 4.60458 4.61383 4.79879 4.80228 
0 
23 0.16663 0.50931 0.64162 1.16922 1.33437 1.50254 2.06793 2.19744 2.34068 2.48286 2.63592 2.82663 2.99067 3.16361 3.31488 3.44769 3.59229 3.76656 4.09647 4.34499 4.50371 4.63216 4.8212 
0 
0 
23 0.1751 0.51719 0.64946 1.17978 1.34204 1.5091 2.07531 2.2039 2.3499 2.49008 2.64273 2.83451 2.99788 3.17025 3.3226 3.45637 3.59849 3.77353 4.10457 4.35256 4.51034 4.63782 4.82834 
0 
65 0.17805 0.18487 0.3353 0.3443 0.52047 0.52438 0.53177 0.65232 0.65649 0.66451 0.8441 1.01587 1.18285 1.18922 1.34591 1.3504 1.5139 1.51829 1.67775 1.68402 1.86936 1.87338 2.07927 2.0834 2.09957 2.20947 2.21667 2.35231 2.35722 2.36499 2.49389 2.49776 2.5032 2.64672 2.64986 2.83862 2.843 2.84778 3.00258 3.00713 3.17459 3.17808 3.18328 3.32555 3.32964 3.45977 3.4641 3.60389 3.60851 3.61523 3.77773 3.7806 3.78578 4.10887 4.1149 4.35694 4.36202 4.51534 4.51894 4.52829 4.64233 4.64751 4.83207 4.83648 4.84427 
47 0.16346 0.31935 0.50789 0.63947 0.64891 0.83228 1.00044 1.16458 1.17399 1.32894 1.33605 1.49979 1.50706 1.66427 1.85388 1.86319 2.0668 2.193 2.19999 2.33945 2.35205 2.48045 2.48419 2.63417 2.6387 2.82402 2.82763 2.83489 2.98811 2.9923 3.15999 3.16625 3.30873 3.31496 3.4451 3.45347 3.58874 3.59254 3.76384 3.76834 4.0959 4.34492 4.50009 4.5058 4.62298 4.63084 4.81898 
53 0.15315 0.15792 0.30887 0.31365 0.49578 0.50048 0.62826 0.63352 0.82081 0.99063 1.15528 1.16138 1.31956 1.32532 1.49141 1.65185 1.65692 1.8443 1.84928 2.05751 2.06192 2.18375 2.19039 2.32947 2.33386 2.46845 2.474 2.62336 2.62794 2.81333 2.81832 2.97734 2.98267 3.14976 3.15473 3.29913 3.30495 3.43441 3.43928 3.57906 3.58382 3.75295 3.75799 4.0865 4.09125 4.33531 4.3401 4.49009 4.49518 4.61433 4.62196 4.8089 4.81254 
68 0.17342 0.17843 0.33035 0.33521 0.51662 0.52079 0.64864 0.65233 0.65796 0.84053 1.01318 1.17757 1.18353 1.34137 1.34598 1.50967 1.5139 1.67377 1.6802 1.86359 1.86879 1.87508 2.07575 2.07926 2.08711 2.20492 2.2102 2.34804 2.35304 2.35953 2.48977 2.49417 2.49987 2.6426 2.64571 2.65254 2.83455 2.83943 2.84422 2.99882 3.00327 3.1691 3.17382 3.17839 3.32028 3.32388 3.33004 3.45403 3.45874 3.59896 3.60351 3.60925 3.77306 3.7764 3.77988 3.78679 4.10486 4.10961 4.35333 4.3583 4.50931 4.51285 4.51683 4.63842 4.64229 4.82825 4.83201 4.83624 
2 4.08905 4.33675 
3 2.4957 2.64807 3.77764 
18 0.652 1.34669 1.51287 2.07862 2.35396 2.49287 2.64558 2.83851 3.00239 3.17429 3.32542 3.45896 3.60352 3.77629 4.35779 4.51297 4.64226 4.83288 
28 0.16009 0.31607 0.5023 0.63616 0.82879 0.99949 1.1643 1.3286 1.49865 1.66077 1.85048 2.06321 2.19796 2.33566 2.47709 2.63001 2.82055 2.98533 3.15687 3.30788 3.44287 3.58663 3.76042 4.09205 4.33962 4.4974 4.62703 4.81405 
29 0.15966 0.31666 0.50227 0.63444 0.82647 1.16303 1.32799 1.49691 1.65896 1.85096 2.06208 2.19149 2.33388 2.4765 2.62931 2.82028 2.82805 2.98432 3.1572 3.30825 3.44254 3.58493 3.75999 4.09092 4.33891 4.49709 4.62485 4.81395 4.81974 
102 0.14885 0.15307 0.15596 0.30459 0.30809 0.31152 0.31478 0.49108 0.49589 0.4986 0.50207 0.6238 0.62837 0.63181 0.63579 0.81605 0.82017 0.8244 0.98653 0.99074 0.9949 1.15081 1.15484 1.15928 1.16369 1.31554 1.32073 1.32384 1.32806 1.486 1.49021 1.49435 1.64464 1.65153 1.65454 1.65992 1.84088 1.84351 1.84703 1.85073 2.05419 2.05705 2.06034 2.17952 2.18542 2.1911 2.32578 2.32869 2.33189 2.33636 2.46172 2.46831 2.47154 2.47536 2.61833 2.62289 2.62559 2.80921 2.81378 2.81657 2.8204 2.97317 2.97843 2.98097 3.14599 3.14917 3.15289 3.15583 3.29518 3.29973 3.30346 3.30712 3.42748 3.43349 3.43726 3.44052 3.57499 3.57944 3.58272 3.58814 3.74956 3.75346 3.75639 3.75936 4.08313 4.08576 4.08914 4.33219 4.33433 4.33943 4.48628 4.4898 4.49277 4.49631 4.61041 4.61694 4.62087 4.62735 4.80521 4.80812 4.81058 4.81413 
45 0.15456 0.3095 0.31497 0.49851 0.50401 0.62997 0.63541 0.82386 0.99655 1.15743 1.16588 1.32285 1.33007 1.49404 1.65471 1.84421 1.85133 2.05726 2.18703 2.32981 2.33561 2.47158 2.4787 2.62475 2.62933 2.81492 2.8203 2.98009 3.15043 3.15542 3.301 3.30666 3.43611 3.44171 3.58063 3.58706 3.75385 3.75855 4.08627 4.33458 4.49107 4.49599 4.62128 4.80901 4.81386 
25 0.1665 0.32372 0.5086 0.64301 1.17111 1.33535 1.50271 1.67024 1.85772 2.06912 2.34295 2.48346 2.63669 2.8272 2.99187 3.16411 3.31491 3.44979 3.59258 3.76706 4.09754 4.34541 4.50394 4.63194 4.82104 
24 0.16688 0.32404 0.51178 0.64269 1.16957 1.33347 1.86228 2.06869 2.19771 2.34193 2.4832 2.6362 2.82848 2.99085 3.16431 3.31458 3.4494 3.59236 3.7671 4.09724 4.34512 4.50385 4.6313 4.82065 
7 0.65495 1.34569 2.08028 2.6449 3.17328 3.77555 4.51231 
14 0.50518 0.63698 2.33804 2.47735 2.63096 2.82232 2.98672 3.15796 3.44288 3.58922 3.76221 4.09166 4.33929 4.81565 
44 0.17214 0.33035 0.51463 0.51916 0.64793 0.65244 1.17732 1.33885 1.34403 1.50764 1.51318 1.67319 1.86556 2.07464 2.08126 2.20297 2.34815 2.35766 2.48849 2.49445 2.64177 2.64722 2.83226 2.83742 2.9971 3.00518 3.16913 3.17317 3.32013 3.32542 3.45376 3.45853 3.5976 3.60414 3.77231 3.77672 4.1034 4.35189 4.50904 4.51365 4.63664 4.64491 4.82637 4.83156 
0 
47 0.15871 0.16653 0.31482 0.32322 0.50135 0.50694 0.63414 0.64082 0.82539 0.99565 1.16068 1.16725 1.32505 1.3316 1.49588 1.65728 1.6638 1.8501 2.06333 2.1892 2.19553 2.33543 2.47418 2.48049 2.62914 2.63522 2.81929 2.8252 2.98333 2.98852 3.15553 3.16235 3.30473 3.31156 3.43987 3.44436 3.58506 3.59071 3.7587 3.76511 4.09245 4.34162 4.49586 4.50248 4.61983 4.62797 4.8148 
44 0.15594 0.31073 0.31687 0.49901 0.50382 0.63086 0.63678 0.82449 0.9933 1.15711 1.16693 1.32163 1.32903 1.49497 1.65452 1.84532 2.05862 2.18747 2.33074 2.47169 2.47825 2.62552 2.63044 2.81649 2.82168 2.97998 2.98632 3.1516 3.15738 3.30115 3.30809 3.43652 3.44336 3.58123 3.58771 3.75526 3.76005 4.08763 4.33621 4.49171 4.49693 4.61888 4.81072 4.8154 
10 0.31345 1.16002 1.84813 2.06186 2.33354 3.15418 3.30418 3.58618 3.76283 4.49447 
16 0.31008 0.63313 1.32644 1.84317 2.05672 2.32928 2.6252 2.81492 3.15028 3.30441 3.58057 3.75349 4.08544 4.33349 4.49168 4.8084 
24 0.16204 0.31815 0.50583 0.63701 1.16484 1.32989 1.85268 2.06409 2.19657 2.33665 2.47889 2.63118 2.82215 2.98648 3.15777 3.30948 3.44261 3.58764 3.7611 4.09316 4.34113 4.49808 4.63056 4.8157 
24 0.16568 0.32601 0.50985 0.64233 1.17417 1.33511 1.50517 1.85976 2.06861 2.34222 2.48358 2.63589 2.8271 2.99092 3.16443 3.31479 3.44989 3.5922 3.76652 4.0965 4.34487 4.50346 4.63107 4.8196 
0 
63 0.18032 0.18649 0.33696 0.34324 0.52285 0.52628 0.655 0.6585 0.84678 1.01871 1.18499 1.34827 1.35234 1.51538 1.51905 1.67975 1.68606 1.8715 1.87532 2.08163 2.08504 2.09256 2.21202 2.35437 2.359 2.36775 2.49563 2.49898 2.50349 2.6487 2.65171 2.65929 2.84078 2.84423 2.84873 3.00488 3.00926 3.17579 3.17939 3.1838 3.32846 3.33263 3.46104 3.46517 3.60507 3.60925 3.61508 3.77869 3.78188 3.7849 3.79273 4.11128 4.11779 4.35907 4.36273 4.51636 4.51915 4.52325 4.64384 4.64814 4.83433 4.83749 4.8422 
13 0.16432 0.63975 1.33257 2.06513 2.63298 2.98989 3.161 3.31199 3.76336 4.09454 4.34197 4.50104 4.81985 
22 0.17035 0.51348 0.64499 1.17397 1.33948 1.50719 1.86133 2.07114 2.34584 2.48725 2.63865 2.83144 2.99361 3.16738 3.3179 3.45342 3.59551 3.77008 4.10165 4.50617 4.63591 4.82698 
0 
50 0.15999 0.16418 0.31532 0.3202 0.50315 0.50742 0.63563 0.64017 0.82841 0.99866 1.16238 1.16836 1.32683 1.33147 1.49728 1.66011 1.85076 1.85773 2.06366 2.06852 2.19085 2.1972 2.33613 2.3434 2.47635 2.48116 2.63021 2.63419 2.82055 2.82468 2.98504 2.98928 3.15658 3.16162 3.30605 3.31116 3.44181 3.44712 3.58659 3.59275 3.75941 3.76394 4.09268 4.34137 4.49654 4.50102 4.62401 4.62963 4.81497 4.81907 
52 0.16006 0.16396 0.31602 0.32059 0.50255 0.50596 0.63544 0.63986 0.82824 0.9986 1.16165 1.16713 1.32573 1.3311 1.49773 1.65881 1.6643 1.85115 1.85654 2.06388 2.06782 2.19008 2.1958 2.3362 2.34035 2.47578 2.48031 2.63052 2.63426 2.82073 2.82429 2.98427 2.98857 3.15648 3.16082 3.30555 3.31115 3.44112 3.44616 3.58668 3.59048 3.75945 3.7637 4.09296 4.09691 4.34188 4.49662 4.501 4.62095 4.62794 4.81567 4.81894 
85 0.14892 0.15295 0.15636 0.30449 0.3077 0.31141 0.49106 0.49559 0.49837 0.62392 0.62789 0.63161 0.81617 0.82079 0.98649 0.99141 1.15064 1.15422 1.15957 1.16476 1.3154 1.32017 1.32382 1.48588 1.49055 1.64483 1.65131 1.65428 1.8407 1.84332 1.84753 2.05397 2.05671 2.06085 2.17934 2.18511 2.32561 2.32852 2.33244 2.46268 2.46796 2.47137 2.47759 2.6184 2.62225 2.6254 2.80915 2.81334 2.8164 2.82303 2.97309 2.97781 2.98063 3.1459 3.14888 3.15293 3.15812 3.29503 3.29911 3.30341 3.42781 3.43328 3.4369 3.44287 3.5749 3.57905 3.58284 3.74946 3.75306 3.75633 4.08288 4.08547 4.08947 4.33185 4.33403 4.33983 4.48617 4.48935 4.49292 4.61027 4.6167 4.62064 4.80505 4.80789 4.81047 
8 2.07013 2.48724 2.63684 3.16603 3.31759 3.76822 4.34537 4.5073 
49 0.1621 0.16871 0.31954 0.32486 0.50501 0.50944 0.63757 0.64126 0.82902 1.00023 1.16648 1.17255 1.33051 1.33514 1.49882 1.66248 1.85266 1.85733 2.06489 2.06863 2.19423 2.33759 2.34239 2.47979 2.48435 2.63261 2.63555 2.823 2.82715 2.98775 2.99352 3.15856 3.16226 3.31032 3.31372 3.44403 3.44767 3.58869 3.59288 3.7626 3.76606 4.09336 4.09709 4.34199 4.50067 4.50432 4.62811 4.81674 4.8202 
55 0.15623 0.16004 0.31193 0.31615 0.49904 0.50207 0.63151 0.63583 0.82285 0.99236 1.15799 1.16541 1.32205 1.32785 1.4933 1.49747 1.65615 1.66053 1.84668 1.85162 2.05978 2.06367 2.18643 2.19385 2.33202 2.33619 2.47273 2.47636 2.62644 2.62984 2.81669 2.82025 2.98046 2.98443 3.15276 3.15691 3.302 3.30777 3.43786 3.44265 3.58229 3.58604 3.75591 3.75993 3.76425 4.08877 4.0929 4.33746 4.34136 4.49266 4.4972 4.61914 4.62543 4.81164 4.81459 
43 0.16453 0.32135 0.50959 0.64084 0.64664 1.00387 1.16724 1.1749 1.33347 1.5005 1.66421 1.85461 2.06766 2.07639 2.19305 2.19917 2.34039 2.34872 2.48132 2.48739 2.63496 2.64354 2.82607 2.83247 2.99061 2.99878 3.1604 3.16579 3.31357 3.44604 3.45304 3.59137 3.5987 3.76605 3.77236 4.09591 4.34452 4.50285 4.50909 4.62644 4.63333 4.81935 4.82647 
77 0.15049 0.15442 0.15781 0.30605 0.30944 0.31342 0.49285 0.49735 0.50053 0.62493 0.62904 0.63316 0.81743 0.82204 0.98838 0.99385 1.15212 1.15594 1.16159 1.31706 1.32127 1.3253 1.48724 1.49222 1.64642 1.65326 1.65724 1.84247 1.84519 1.84977 2.05571 2.05867 2.18111 2.18703 2.32736 2.33032 2.33493 2.46316 2.46897 2.47344 2.61955 2.62381 2.62737 2.81092 2.81505 2.81834 2.97466 2.97908 2.98261 3.14744 3.15057 3.15467 3.29669 3.30064 3.30514 3.42935 3.435 3.43972 3.57658 3.58063 3.58486 3.75116 3.75498 3.75826 4.08465 4.08738 4.33365 4.33599 4.48783 4.49115 4.49495 4.612 4.61854 4.62461 4.80683 4.80978 4.81273 
33 0.16051 0.31697 0.50387 0.50867 0.63656 0.82749 1.168 1.33104 1.49688 1.65982 1.85399 2.06341 2.19254 2.33778 2.47747 2.63094 2.82173 2.82693 2.98593 3.1583 3.1633 3.31058 3.44266 3.44809 3.59005 3.76157 3.76708 4.09174 4.33979 4.49859 4.6307 4.81498 4.81895 
13 0.52522 0.65587 1.51996 2.08259 2.49813 2.64859 2.8469 3.0069 3.17947 3.60832 3.78089 4.51796 4.64965 
23 0.16945 0.32747 0.51149 0.64627 1.33993 1.50543 1.66858 2.07212 2.34966 2.48654 2.63959 2.83049 2.99525 3.16729 3.31847 3.45331 3.59792 3.77067 4.10093 4.34848 4.50749 4.63912 4.82527 
27 0.16583 0.32479 0.5092 0.64214 1.1684 1.33358 1.50317 1.66507 1.85778 2.06897 2.19705 2.34078 2.48337 2.63568 2.8266 2.99024 3.16348 3.31388 3.44904 3.59147 3.60276 3.76619 4.09828 4.34517 4.50293 4.63073 4.82014 
29 0.15765 0.314 0.50025 0.63292 0.82539 1.16223 1.3253 1.49593 1.65655 1.84575 2.05885 2.18922 2.3314 2.47527 2.62746 2.81839 2.98271 3.15246 3.15837 3.30532 3.43871 3.58354 3.75764 4.08793 4.33636 4.49321 4.49771 4.62312 4.81113 
0 
43 0.15266 0.15919 0.30847 0.31552 0.49524 0.50106 0.62806 0.63438 0.82306 0.98949 1.15481 1.31888 1.32621 1.4937 1.65332 1.84351 2.05673 2.18316 2.32886 2.46965 2.47616 2.62296 2.62828 2.81285 2.81859 2.97672 2.98442 3.14903 3.15576 3.2986 3.30585 3.43524 3.57856 3.75213 3.75852 4.08576 4.33453 4.48937 4.49576 4.61372 4.62359 4.80829 4.8129 
87 0.15459 0.15846 0.16191 0.31035 0.3136 0.31724 0.49714 0.50143 0.50495 0.6296 0.63376 0.63735 0.82111 0.82529 0.82955 0.99233 0.99703 1.15659 1.16044 1.16467 1.32112 1.32594 1.32962 1.49122 1.49539 1.49981 1.64972 1.65658 1.66017 1.84651 1.8495 1.85292 2.05975 2.06284 2.06801 2.18497 2.19069 2.19507 2.33135 2.33435 2.33823 2.46701 2.47289 2.47697 2.48149 2.62441 2.6283 2.63142 2.8148 2.81909 2.82221 2.82806 2.97879 2.98361 2.9867 3.15172 3.15473 3.15846 3.16334 3.3007 3.30496 3.30876 3.31385 3.43266 3.43863 3.44241 3.44649 3.58057 3.5846 3.58838 3.75517 3.75895 3.76202 4.08863 4.09149 4.09561 4.3377 4.34013 4.49208 4.49585 4.49872 4.61576 4.6221 4.6257 4.81078 4.81404 4.81723 
18 0.51416 0.64679 1.17762 1.50752 2.07417 2.34756 2.48687 2.63987 2.83494 2.99526 3.16885 3.32041 3.45362 3.59754 3.77191 4.10307 4.50799 4.82861 

136
