# Supplementary material for: Deciphering the Contribution of Oriens-Lacunosum/Moleculare (OLM) Cells to Intrinsic θ Rhythms Using Biophysical Local Field Potential (LFP) Models
Source: eNeuro. 2018 Sep 4;5(4):ENEURO.0146-18.2018. doi: 10.1523/ENEURO.0146-18.2018 (PMC6140113; doi:10.1523/ENEURO.0146-18.2018)
Supplement: Supplementary file 2 — Supplementary Code. Download supplement 2, GZ file [file sup_enu-eN-NWR-0146-18-s02.gz › LFP_microcircuit-master/SOM-350-SOM12915016-dSD3.5ms-shift5.32ms-gnSD0.12-gsb2.5-csb0.21-gbs1.25-cbs0.1344-spiketimes.txt]

14580

350


38 0.01373 0.10588 0.1724 0.18358 0.32581 0.33684 0.51824 0.54224 0.65764 0.80685 0.8327 0.84258 1.00374 1.02943 1.1797 1.19354 1.22574 1.34514 1.52094 1.6709 1.86168 1.89705 2.08435 2.21219 2.34938 2.65363 2.83722 3.0041 3.17567 3.3243 3.4601 3.6057 3.78835 4.10671 4.35425 4.52086 4.66327 4.8296 
35 0.01237 0.10318 0.16207 0.17338 0.31499 0.3262 0.50677 0.53742 0.64685 0.81097 0.82732 0.84357 0.99382 1.02296 1.16916 1.18547 1.33328 1.51026 1.65931 1.85058 2.07266 2.1983 2.33901 2.64434 2.82564 2.99157 3.16564 3.3136 3.44948 3.59599 3.77368 4.09731 4.34313 4.51583 4.81869 
35 0.01931 0.11172 0.17285 0.18504 0.32657 0.33906 0.518 0.54147 0.65805 0.81891 0.8362 0.85095 1.00537 1.18053 1.19737 1.34474 1.52019 1.67215 1.86264 2.08462 2.21142 2.3497 2.65439 2.83734 3.00566 3.17599 3.3248 3.45989 3.60643 3.78582 4.10712 4.3542 4.52233 4.67188 4.82991 
53 0.01229 0.09073 0.15712 0.16549 0.17555 0.31173 0.31896 0.32826 0.50507 0.51785 0.54531 0.6439 0.65822 0.79527 0.8229 0.83152 0.85001 0.99234 1.00191 1.16735 1.17647 1.19366 1.33128 1.34547 1.50364 1.52317 1.65703 1.67115 1.84871 1.86208 2.06683 2.09545 2.19499 2.21505 2.33753 2.63962 2.82281 2.84226 2.98922 3.16341 3.18485 3.31182 3.44741 3.4599 3.59281 3.7671 4.09545 4.10982 4.34077 4.50737 4.64518 4.81673 4.83268 
42 0.00852 0.10573 0.16901 0.1791 0.21708 0.3227 0.33294 0.51435 0.53483 0.65325 0.81722 0.83368 0.8473 1.00107 1.01974 1.17618 1.18889 1.22133 1.34066 1.36908 1.5146 1.66668 1.69564 1.85861 1.8883 2.07974 2.20674 2.34655 2.64967 2.83363 2.99903 3.17233 3.32115 3.45648 3.49415 3.60248 3.77931 4.10411 4.35082 4.51782 4.65315 4.82653 
42 0.00792 0.09696 0.16151 0.17087 0.19456 0.31519 0.32442 0.35505 0.50703 0.52947 0.64693 0.8055 0.8257 0.83554 0.9937 1.00702 1.16911 1.1815 1.21332 1.33334 1.5075 1.65868 1.67868 1.8503 1.86973 2.06986 2.19746 2.23697 2.33903 2.64288 2.82507 2.99117 3.16549 3.31374 3.44964 3.59513 3.77014 4.09713 4.34244 4.51108 4.65802 4.81837 
47 0.01809 0.09949 0.16515 0.17377 0.19142 0.31879 0.32712 0.34171 0.51098 0.52917 0.65057 0.68765 0.80935 0.82924 0.8386 0.99743 1.00965 1.17308 1.18401 1.21072 1.33724 1.3584 1.51142 1.54774 1.66288 1.68242 1.85432 1.8706 2.07478 2.20247 2.23646 2.34293 2.64713 2.82926 2.8522 2.99634 3.16949 3.31776 3.45349 3.47832 3.59937 3.77467 4.10096 4.34642 4.5145 4.66418 4.82278 
50 0.01645 0.09657 0.1649 0.17308 0.18881 0.31915 0.32755 0.34377 0.51078 0.52576 0.6499 0.68007 0.80216 0.82767 0.83656 0.86379 0.9975 1.0099 1.17297 1.18272 1.20411 1.33694 1.35367 1.51045 1.53933 1.66302 1.6809 1.85474 1.87152 2.07494 2.20148 2.22392 2.34294 2.64552 2.82921 2.84918 2.99494 3.1687 3.31746 3.45287 3.4693 3.5984 3.77404 4.10054 4.12119 4.34659 4.5135 4.65028 4.82247 4.84193 
48 0.01796 0.09351 0.16059 0.16908 0.18514 0.31464 0.32294 0.33762 0.50693 0.52417 0.64628 0.67582 0.7989 0.82414 0.83305 0.86234 0.99345 1.00651 1.16908 1.17969 1.20552 1.33314 1.35519 1.50739 1.54873 1.65871 1.67873 1.85038 1.86926 2.07133 2.19766 2.22341 2.33911 2.64278 2.8252 2.85311 2.99156 3.16533 3.31382 3.44926 3.46901 3.59485 3.77071 4.09695 4.34238 4.51091 4.64812 4.81849 
40 0.01575 0.11026 0.17807 0.18921 0.33134 0.342 0.52257 0.54268 0.66219 0.81446 0.83853 0.84881 1.00923 1.02941 1.18436 1.19681 1.22633 1.34878 1.37594 1.52439 1.6763 1.86703 1.8966 2.09111 2.21636 2.3539 2.6579 2.84103 2.86969 3.00971 3.18038 3.32878 3.4644 3.61041 3.78799 4.11159 4.35884 4.52565 4.66666 4.83456 
44 0.02023 0.10585 0.16901 0.17827 0.20339 0.32271 0.33228 0.51395 0.53209 0.6533 0.69374 0.81538 0.83281 0.84365 1.00072 1.0158 1.17624 1.18777 1.21642 1.34077 1.36691 1.51473 1.66678 1.69009 1.85814 1.87978 2.0788 2.2065 2.34613 2.64915 2.83295 2.85844 2.99917 3.17211 3.32079 3.45632 3.48148 3.60185 3.7775 4.10384 4.35014 4.51699 4.65633 4.82595 
40 0.01543 0.10116 0.16311 0.1726 0.19906 0.3166 0.32589 0.35525 0.50812 0.53209 0.64803 0.81155 0.828 0.8396 0.99513 1.00979 1.17027 1.18343 1.21859 1.33449 1.50964 1.66026 1.68078 1.85175 1.87105 2.0712 2.19891 2.34012 2.64512 2.82618 2.99232 3.16645 3.3147 3.45053 3.59594 3.77142 4.09806 4.34368 4.51288 4.81942 
45 0.012 0.10327 0.16824 0.17719 0.1979 0.32153 0.33014 0.34725 0.51407 0.5324 0.65343 0.81318 0.83229 0.84248 1.00007 1.01224 1.17543 1.18611 1.21157 1.33969 1.35983 1.51473 1.66557 1.68389 1.85731 1.87639 2.07962 2.20443 2.23138 2.34595 2.64967 2.8323 2.85577 2.99907 3.17255 3.32027 3.4565 3.48269 3.60155 3.77917 4.10441 4.35097 4.51785 4.65378 4.82617 
40 0.01839 0.09932 0.16101 0.17095 0.2078 0.31442 0.3249 0.50585 0.52759 0.64536 0.80543 0.82472 0.83562 0.99254 1.01401 1.16827 1.18133 1.21456 1.33243 1.37345 1.50729 1.65861 1.84946 1.88436 2.07069 2.19709 2.33806 2.64187 2.82442 2.99067 3.16429 3.31268 3.4485 3.59393 3.76992 4.09586 4.34152 4.51071 4.65082 4.81754 
48 0.01081 0.09377 0.16007 0.16838 0.18306 0.31394 0.32171 0.33349 0.50604 0.52332 0.6451 0.67189 0.80158 0.82454 0.83361 0.99297 1.00434 1.16811 1.17874 1.20438 1.33219 1.3537 1.50539 1.53995 1.65788 1.67531 1.84959 1.86559 2.06838 2.19597 2.22276 2.3384 2.64164 2.82385 2.84678 2.99028 3.16453 3.31271 3.44871 3.46653 3.59407 3.76896 4.09643 4.34165 4.50957 4.65043 4.8176 4.84464 
36 0.01494 0.11039 0.16968 0.18244 0.32253 0.3341 0.51447 0.53915 0.65467 0.82007 0.8351 0.85543 1.00123 1.02996 1.17702 1.1936 1.34192 1.51789 1.66688 1.85837 2.08176 2.20721 2.34667 2.65177 2.8341 3.00097 3.17328 3.32164 3.45755 3.60417 3.78333 4.10447 4.35126 4.52095 4.6614 4.82711 
47 0.01944 0.10524 0.17073 0.17932 0.19807 0.32479 0.33366 0.35681 0.51623 0.53293 0.65558 0.68839 0.81715 0.83475 0.84463 1.00327 1.01753 1.17821 1.18891 1.21479 1.34261 1.36426 1.51645 1.55257 1.66893 1.68917 1.86037 1.87868 2.08274 2.20813 2.24135 2.34838 2.65137 2.83483 2.85975 3.00158 3.17415 3.32283 3.45827 3.47648 3.60434 3.78034 4.10625 4.35271 4.51966 4.65915 4.82815 
37 0.01532 0.11338 0.17424 0.18578 0.32748 0.33871 0.51946 0.54276 0.6599 0.82301 0.83898 0.85623 1.00619 1.0329 1.18131 1.19595 1.34623 1.52322 1.67217 1.863 1.89259 2.08673 2.21268 2.35133 2.65591 2.83888 3.00597 3.1781 3.32593 3.46131 3.60846 3.78956 4.10883 4.35567 4.52526 4.67328 4.83154 
48 0.01674 0.10327 0.16958 0.17788 0.19345 0.32393 0.33203 0.34563 0.51598 0.53197 0.65546 0.68502 0.81428 0.83405 0.84344 1.00253 1.01433 1.17746 1.1873 1.20852 1.34219 1.36106 1.51575 1.54024 1.66776 1.6843 1.86011 1.87761 2.08176 2.20657 2.2301 2.34812 2.65125 2.83463 2.85625 3.0014 3.17406 3.32254 3.45831 3.47562 3.60374 3.78056 4.10602 4.35231 4.51973 4.6553 4.82799 4.85157 
39 0.01861 0.11105 0.16685 0.17875 0.31965 0.3309 0.51076 0.53146 0.64984 0.81982 0.83374 0.86644 0.99866 1.02391 1.17323 1.18705 1.22826 1.33763 1.38223 1.51146 1.66469 1.85568 1.89212 2.07558 2.20344 2.34361 2.64665 2.83012 2.99635 3.1694 3.31789 3.45364 3.59939 3.77457 4.10134 4.34779 4.5149 4.66384 4.82336 
36 0.01916 0.10504 0.16512 0.17668 0.318 0.32888 0.5097 0.53466 0.64989 0.81084 0.82897 0.84253 0.99663 1.01921 1.17219 1.18719 1.33665 1.51236 1.66232 1.85336 1.88334 2.07488 2.20151 2.34178 2.64692 2.82895 2.99551 3.16838 3.3167 3.45211 3.59843 3.77714 4.0997 4.3458 4.51525 4.82166 
37 0.0118 0.10037 0.16259 0.17401 0.31559 0.32608 0.50738 0.53716 0.6493 0.80277 0.82524 0.8359 0.99392 1.01143 1.17012 1.18642 1.33456 1.51402 1.65951 1.69015 1.85094 1.89378 2.07202 2.19997 2.33938 2.64985 2.82654 2.9937 3.16671 3.31465 3.45037 3.59693 3.77929 4.09732 4.34308 4.51626 4.81906 
37 0.01627 0.10706 0.17025 0.18203 0.32369 0.33529 0.51525 0.53801 0.65446 0.8111 0.83199 0.84327 1.00223 1.17684 1.19048 1.22335 1.34148 1.51661 1.6686 1.85942 2.08171 2.20725 2.24704 2.34703 2.65024 2.83431 3.00061 3.1726 3.32141 3.4568 3.60285 3.78059 4.10453 4.35186 4.51839 4.66181 4.82709 
40 0.02031 0.10967 0.17047 0.18047 0.21605 0.3241 0.33417 0.51593 0.53724 0.65702 0.81934 0.83542 0.84959 1.00251 1.0201 1.17774 1.19088 1.22511 1.34245 1.52034 1.66793 1.69374 1.85951 1.88171 2.08296 2.20778 2.34805 2.65368 2.83477 3.00119 3.17479 3.32244 3.45872 3.60505 3.7876 4.10592 4.35228 4.52227 4.67728 4.82777 
38 0.01519 0.11351 0.1765 0.18784 0.32984 0.34087 0.52178 0.54426 0.66085 0.82217 0.83988 0.85405 1.00832 1.03286 1.18377 1.19857 1.34801 1.52236 1.674 1.86551 1.8943 2.08852 2.21325 2.2526 2.35358 2.65641 2.84119 3.0078 3.17933 3.32823 3.4633 3.6095 3.78787 4.11102 4.3589 4.52488 4.66212 4.83412 
42 0.00968 0.1004 0.16936 0.17833 0.20107 0.32348 0.33266 0.36494 0.51525 0.53535 0.65567 0.81078 0.83203 0.84169 1.00152 1.016 1.17734 1.18935 1.21847 1.34135 1.3667 1.51863 1.66722 1.69035 1.85871 1.87824 2.08273 2.20871 2.34659 2.65179 2.83379 3.0008 3.1732 3.3213 3.45754 3.60391 3.78216 4.10456 4.35114 4.5194 4.65979 4.8267 
44 0.01767 0.10243 0.16358 0.17286 0.19574 0.31723 0.32649 0.3546 0.50875 0.52697 0.64788 0.81329 0.82918 0.84141 0.99588 1.00955 1.17072 1.18197 1.21002 1.33506 1.36031 1.50864 1.66081 1.67934 1.85277 1.87309 2.07216 2.19916 2.23085 2.34119 2.64448 2.82717 2.85323 2.99304 3.16731 3.31578 3.45157 3.5971 3.7719 4.09907 4.34493 4.51245 4.65673 4.82074 
35 0.0205 0.11305 0.1736 0.18656 0.32638 0.33785 0.51872 0.54377 0.65912 0.82104 0.8374 0.85371 1.00489 1.03145 1.18105 1.19819 1.34564 1.52291 1.67093 1.86276 2.09008 2.21172 2.35043 2.65625 2.8385 3.00797 3.17732 3.32592 3.46157 3.60917 3.78964 4.10878 4.35584 4.52516 4.83146 
45 0.01617 0.10633 0.16986 0.17892 0.20162 0.32385 0.33326 0.37028 0.5151 0.5329 0.6546 0.81601 0.83382 0.84451 1.00218 1.01742 1.17691 1.18821 1.21624 1.34144 1.36522 1.51583 1.66728 1.68658 1.85929 1.87991 2.08118 2.20577 2.23398 2.34743 2.65058 2.83382 2.86063 2.99993 3.17343 3.32202 3.45749 3.4815 3.60355 3.77961 4.10504 4.35133 4.51881 4.65663 4.82696 
39 0.00784 0.10316 0.1717 0.18237 0.32531 0.33604 0.51727 0.53936 0.65638 0.81645 0.83533 0.84803 1.00353 1.02175 1.17882 1.19203 1.22547 1.34402 1.51756 1.67012 1.86102 1.88912 2.08256 2.208 2.24135 2.34894 2.65265 2.83598 3.00295 3.17509 3.3238 3.4593 3.60508 3.78132 4.10649 4.35327 4.52002 4.6604 4.82928 
31 0.00809 0.11636 0.17671 0.19748 0.32959 0.34606 0.52388 0.66406 0.83118 0.84441 1.00828 1.18496 1.21636 1.35145 1.53099 1.67556 1.86663 2.09924 2.21977 2.35551 2.66271 2.84593 3.01468 3.18154 3.33066 3.46633 3.62172 4.11228 4.36404 4.5441 4.83737 
38 0.01271 0.1094 0.17173 0.18259 0.32483 0.3352 0.51662 0.53839 0.65742 0.81684 0.83516 0.84847 1.00339 1.02372 1.17893 1.19306 1.23087 1.34349 1.52147 1.66926 1.70105 1.86067 1.89102 2.08723 2.21067 2.34883 2.65508 2.83602 3.00463 3.17548 3.32334 3.4595 3.60808 3.78568 4.10662 4.35378 4.52206 4.82859 
40 0.00856 0.10724 0.1696 0.1804 0.32266 0.3332 0.51449 0.53541 0.65365 0.8163 0.83378 0.84833 1.00139 1.02207 1.17618 1.1889 1.22122 1.34097 1.37252 1.51484 1.66733 1.85872 1.88916 2.0802 2.20618 2.25127 2.34676 2.6496 2.83408 3.00001 3.17264 3.32113 3.45687 3.60204 3.77878 4.10438 4.35131 4.518 4.65317 4.82689 
41 0.00943 0.04532 0.12777 0.17701 0.18751 0.33016 0.34038 0.5218 0.54197 0.66146 0.82589 0.84147 0.85658 1.00857 1.02688 1.1835 1.19589 1.22727 1.34801 1.37479 1.52273 1.6745 1.70739 1.86565 1.89013 2.08697 2.21425 2.3531 2.65716 2.84041 3.00793 3.17937 3.32799 3.46391 3.60995 3.78692 4.11107 4.35819 4.52507 4.6656 4.83364 
36 0.01877 0.11006 0.16839 0.18097 0.32156 0.33399 0.51291 0.53865 0.65296 0.81893 0.83378 0.85479 1.00056 1.17456 1.18883 1.22925 1.33915 1.51597 1.66622 1.85752 2.07999 2.20415 2.34511 2.64927 2.83212 2.99829 3.17156 3.3194 3.4552 3.60221 3.78028 4.10287 4.34985 4.51784 4.65525 4.82533 
48 0.01914 0.1043 0.16838 0.17718 0.1975 0.32189 0.33068 0.35097 0.51323 0.52989 0.65237 0.67749 0.81647 0.83274 0.8432 1.00045 1.01372 1.17543 1.18635 1.21318 1.33969 1.36194 1.51262 1.5372 1.66589 1.68469 1.85746 1.87506 2.07721 2.20527 2.24122 2.34546 2.64813 2.83174 2.85488 2.99832 3.17142 3.32 3.45566 3.47504 3.60124 3.77604 4.10334 4.34937 4.51598 4.65399 4.82512 4.85012 
49 0.01151 0.10011 0.17223 0.18059 0.19707 0.32683 0.33529 0.3527 0.51782 0.53242 0.65687 0.67709 0.81797 0.83659 0.84617 1.00513 1.01752 1.18023 1.19049 1.21439 1.34425 1.36234 1.51738 1.53943 1.67003 1.68639 1.86188 1.87748 2.08182 2.20893 2.23245 2.35009 2.65275 2.83651 2.85765 3.00262 3.17607 3.32486 3.45978 3.4737 3.60553 3.78128 4.10779 4.12868 4.35382 4.52046 4.65726 4.82962 4.84785 
39 0.01442 0.10482 0.1663 0.1766 0.22478 0.31979 0.33046 0.51143 0.53351 0.651 0.81381 0.83071 0.8437 0.99815 1.02039 1.17354 1.18704 1.22262 1.33811 1.51235 1.66387 1.8551 1.88512 2.07628 2.20371 2.34353 2.64744 2.83041 2.99649 3.16962 3.31808 3.45391 3.59975 3.77699 4.10124 4.34736 4.5163 4.66304 4.82327 
42 0.01808 0.10701 0.16646 0.17645 0.21001 0.32003 0.33009 0.5112 0.52937 0.65034 0.81806 0.83281 0.84994 0.99863 1.01677 1.17343 1.18603 1.21883 1.33779 1.36242 1.51148 1.66408 1.69061 1.85561 1.87901 2.07566 2.20341 2.34366 2.64722 2.83009 2.85754 2.99643 3.16973 3.3182 3.4539 3.59951 3.77546 4.10166 4.34794 4.51495 4.65559 4.82338 
46 0.01846 0.10602 0.16845 0.17748 0.19924 0.32216 0.3312 0.35585 0.5136 0.53176 0.65301 0.69359 0.82132 0.83472 0.84919 1.0009 1.01583 1.17581 1.18735 1.21675 1.33986 1.36257 1.51401 1.66635 1.68768 1.85774 1.8765 2.07958 2.20463 2.23311 2.34592 2.64918 2.83226 2.86022 2.99887 3.17196 3.32024 3.45592 3.47827 3.60208 3.77814 4.10418 4.35077 4.51736 4.66046 4.82581 
43 0.01632 0.10432 0.16703 0.17701 0.21514 0.32079 0.3307 0.51196 0.53165 0.6511 0.8109 0.83028 0.84121 0.99907 1.01606 1.17394 1.18559 1.21435 1.33858 1.36904 1.5124 1.66476 1.68893 1.85603 1.87824 2.07622 2.20316 2.237 2.3439 2.64748 2.83078 2.99708 3.16991 3.31867 3.45411 3.48011 3.59976 3.77586 4.10166 4.348 4.51528 4.66544 4.82385 
45 0.01437 0.10245 0.16874 0.17747 0.19663 0.32306 0.33199 0.35693 0.51496 0.534 0.65429 0.80925 0.83187 0.84137 1.00118 1.01425 1.17688 1.18792 1.21465 1.34116 1.36625 1.51516 1.55101 1.66683 1.68589 1.8585 1.87783 2.08085 2.20721 2.34692 2.6504 2.83326 2.8578 2.99999 3.17327 3.32169 3.45706 3.47997 3.60273 3.78013 4.10458 4.35049 4.51855 4.65959 4.82658 
51 0.01584 0.09951 0.1686 0.17659 0.19207 0.32283 0.33089 0.34497 0.51426 0.52898 0.65306 0.67262 0.80571 0.83102 0.83992 0.86882 1.00096 1.01232 1.17622 1.18582 1.20636 1.34021 1.35636 1.51291 1.53211 1.66665 1.68391 1.85796 1.87314 2.07733 2.20507 2.22745 2.34594 2.64853 2.8322 2.85116 2.99873 3.17178 3.19182 3.32049 3.45592 3.4694 3.60138 3.77656 4.10375 4.11987 4.35005 4.5159 4.65185 4.82586 4.84397 
46 0.01637 0.10146 0.16858 0.17731 0.19724 0.32253 0.33133 0.35335 0.51449 0.53292 0.65402 0.80666 0.83099 0.84028 1.00066 1.01323 1.17598 1.18657 1.21154 1.3404 1.36181 1.51434 1.55075 1.66684 1.69007 1.85808 1.87736 2.07995 2.20543 2.23288 2.34621 2.64925 2.83308 2.85893 2.99952 3.17217 3.32066 3.4565 3.47684 3.60196 3.77792 4.10409 4.35057 4.51727 4.65714 4.82628 
46 0.01557 0.10055 0.16159 0.17087 0.19418 0.31509 0.32407 0.34538 0.50645 0.5237 0.64508 0.67228 0.81601 0.82892 0.84476 0.99404 1.00771 1.16858 1.17961 1.20715 1.33275 1.35504 1.5056 1.65893 1.67832 1.85069 1.86968 2.06958 2.197 2.22909 2.33903 2.64169 2.82474 2.84907 2.99084 3.16499 3.31337 3.44906 3.47147 3.59472 3.7694 4.09702 4.34286 4.50961 4.64925 4.81854 
45 0.0085 0.09943 0.16976 0.17874 0.201 0.32376 0.33301 0.36562 0.51499 0.53209 0.6545 0.81314 0.83303 0.84297 1.002 1.01643 1.17702 1.18783 1.21382 1.3411 1.36102 1.51588 1.668 1.69059 1.85911 1.87821 2.07987 2.20642 2.23362 2.34693 2.6506 2.83358 2.85642 3.0003 3.17294 3.32151 3.45724 3.47799 3.60324 3.77955 4.10486 4.3512 4.5184 4.6574 4.82703 
50 0.0126 0.10271 0.17126 0.17965 0.19669 0.32532 0.3337 0.34984 0.51649 0.53091 0.65518 0.673 0.81738 0.8355 0.84521 1.00381 1.01629 1.1783 1.18803 1.20856 1.34248 1.35853 1.51535 1.53632 1.66907 1.68616 1.86058 1.87632 2.07978 2.20698 2.22851 2.34856 2.65119 2.83469 2.85414 3.00051 3.02966 3.1743 3.19314 3.32305 3.45862 3.47305 3.60394 3.77931 4.10661 4.35288 4.519 4.65573 4.82823 4.84627 
46 0.01737 0.10584 0.1689 0.17778 0.19748 0.32228 0.33079 0.34679 0.51381 0.52958 0.6534 0.81486 0.83334 0.84368 1.00095 1.01324 1.17573 1.18598 1.20904 1.33996 1.35756 1.51428 1.66601 1.68381 1.85762 1.87388 2.07712 2.20463 2.23169 2.34605 2.64981 2.83192 2.85295 2.99841 3.17222 3.32045 3.45628 3.47344 3.60204 3.77822 4.10421 4.34996 4.51818 4.66345 4.82578 4.84835 
34 0.02109 0.11588 0.17155 0.18581 0.32411 0.33643 0.51799 0.55585 0.65734 0.8246 0.83803 1.0029 1.17876 1.19779 1.34365 1.52024 1.669 1.86033 2.08535 2.21066 2.34901 2.6542 2.8374 3.00586 3.17588 3.32379 3.45996 3.60867 3.78585 4.10664 4.35495 4.52252 4.67053 4.83063 
47 0.01459 0.0983 0.16264 0.17161 0.1916 0.31639 0.3254 0.34747 0.50848 0.52546 0.64751 0.69155 0.80979 0.82742 0.83727 0.99506 1.00905 1.17045 1.18107 1.20655 1.33491 1.35712 1.50819 1.66037 1.6818 1.85188 1.87141 2.07193 2.19954 2.22848 2.3406 2.64379 2.82699 2.85025 2.99325 3.16662 3.31525 3.45101 3.47036 3.59657 3.77168 4.09849 4.34415 4.51125 4.65029 4.82021 4.84577 
39 0.01938 0.10661 0.16929 0.18046 0.32234 0.33304 0.51419 0.53737 0.6541 0.80993 0.83119 0.8423 1.00074 1.02439 1.17621 1.19047 1.22726 1.34073 1.5161 1.66739 1.85822 1.89048 2.08141 2.20599 2.24173 2.34604 2.651 2.83359 3.0012 3.17227 3.32079 3.45635 3.60267 3.78022 4.10355 4.35049 4.51854 4.67011 4.82627 
48 0.01708 0.10288 0.17205 0.18066 0.20108 0.32578 0.33463 0.36146 0.51719 0.53386 0.6568 0.80754 0.83334 0.84249 0.88085 1.00395 1.01794 1.17895 1.18922 1.2132 1.3432 1.36282 1.5177 1.55508 1.67037 1.69418 1.86107 1.87886 2.08287 2.20929 2.24051 2.34859 2.65216 2.83549 2.85758 3.00242 3.17505 3.32345 3.45899 3.47795 3.60434 3.78148 4.10651 4.3525 4.5197 4.65985 4.82888 4.85815 
39 0.01562 0.11348 0.17668 0.18797 0.3303 0.34165 0.52144 0.54223 0.66117 0.82165 0.8398 0.85339 1.00885 1.05464 1.18342 1.19692 1.23153 1.34793 1.38361 1.52247 1.67563 1.86629 1.90781 2.08845 2.21459 2.35365 2.65653 2.84044 3.00783 3.17923 3.32776 3.46336 3.60927 3.7867 4.11081 4.35804 4.52487 4.66503 4.83331 
35 0.02251 0.11577 0.17512 0.18816 0.32857 0.34091 0.52138 0.54971 0.66091 0.82494 0.83998 0.86026 1.0071 1.18231 1.19898 1.34766 1.52429 1.67259 1.86457 2.08874 2.21329 2.35294 2.65742 2.84006 3.00658 3.1787 3.32713 3.46232 3.60936 3.79125 4.10958 4.3578 4.5274 4.67544 4.83314 
42 0.01614 0.10222 0.16115 0.17115 0.20407 0.31466 0.32445 0.5055 0.52379 0.64408 0.67992 0.81658 0.82909 0.85154 0.99349 1.00994 1.16791 1.18025 1.21306 1.33211 1.35928 1.50502 1.65867 1.68372 1.85029 1.875 2.06941 2.19714 2.33834 2.64073 2.82435 2.99029 3.16405 3.31256 3.4483 3.59377 3.76837 4.09619 4.34216 4.50884 4.64579 4.81782 
48 0.01585 0.10427 0.1701 0.17867 0.19627 0.32348 0.33148 0.3443 0.51585 0.53258 0.65534 0.68447 0.81714 0.83473 0.8446 1.00219 1.01348 1.17822 1.18919 1.21612 1.34255 1.36619 1.51633 1.54752 1.66762 1.68452 1.85934 1.87537 2.08082 2.20846 2.24597 2.34813 2.65157 2.83471 2.86057 3.00212 3.17435 3.32289 3.45856 3.47954 3.60447 3.77993 4.10599 4.35225 4.51937 4.65868 4.82762 4.85068 
38 0.0122 0.10218 0.16129 0.17182 0.31387 0.32392 0.50552 0.52833 0.64483 0.809 0.82639 0.84093 0.99305 1.01122 1.16781 1.1809 1.21576 1.33232 1.50621 1.65816 1.68517 1.84986 1.87793 2.06915 2.19688 2.33818 2.64223 2.82435 2.99053 3.16442 3.31261 3.4485 3.59403 3.76929 4.09631 4.34212 4.50953 4.81765 
37 0.01162 0.11152 0.17441 0.18537 0.32711 0.33727 0.51942 0.54085 0.66021 0.82309 0.83942 0.85574 1.00577 1.02251 1.182 1.19661 1.34681 1.52382 1.67106 1.69354 1.86306 1.88744 2.08769 2.2127 2.35207 2.65941 2.83901 3.00624 3.17841 3.32674 3.4621 3.60912 3.79061 4.10975 4.35649 4.52869 4.83192 
45 0.01101 0.09907 0.16467 0.1734 0.1914 0.31872 0.32708 0.34217 0.51036 0.52706 0.64996 0.80618 0.82851 0.83802 0.99716 1.00909 1.17232 1.18298 1.20816 1.33665 1.35724 1.51073 1.66219 1.67859 1.85394 1.87054 2.07335 2.20104 2.22964 2.34249 2.64657 2.82842 2.8506 2.99466 3.16871 3.3171 3.45275 3.47683 3.59858 3.77375 4.10038 4.346 4.51443 4.82185 4.84285 
38 0.01224 0.10581 0.16725 0.17753 0.22161 0.3211 0.33144 0.51264 0.53566 0.65257 0.81623 0.83219 0.8466 0.99953 1.02022 1.17486 1.18859 1.22564 1.33902 1.51452 1.66532 1.85634 1.88437 2.07836 2.20534 2.34441 2.64895 2.83105 2.99779 3.1706 3.31898 3.45484 3.6007 3.77713 4.10229 4.34851 4.51698 4.82399 
35 0.01871 0.10662 0.16373 0.17511 0.31664 0.32816 0.50819 0.53392 0.64812 0.81476 0.83006 0.84947 0.9956 1.03231 1.17103 1.1878 1.33494 1.50978 1.66069 1.8523 2.07404 2.19991 2.34075 2.64522 2.82691 2.99356 3.16769 3.31543 3.45143 3.59719 3.77489 4.09892 4.34471 4.5149 4.82034 
36 0.0126 0.09982 0.16016 0.1716 0.31308 0.32329 0.50459 0.54098 0.64463 0.80482 0.82419 0.83631 0.99167 1.01094 1.16712 1.18567 1.33123 1.50629 1.65703 1.84816 1.87835 2.06779 2.19577 2.33684 2.64321 2.82313 2.98938 3.1635 3.31148 3.44744 3.59295 3.76841 4.09487 4.34045 4.5102 4.81626 
36 0.01881 0.10972 0.16955 0.1814 0.32231 0.33319 0.51434 0.53861 0.65473 0.81727 0.83387 0.84967 1.00104 1.02358 1.17658 1.1919 1.34099 1.51848 1.66709 1.85784 1.88821 2.08133 2.20706 2.34617 2.65153 2.83351 3.00114 3.17345 3.32096 3.4568 3.60363 3.7838 4.10424 4.35087 4.5194 4.82692 
37 0.01389 0.10763 0.1724 0.185 0.32478 0.33563 0.51727 0.54107 0.65718 0.81081 0.83331 0.84398 1.0032 1.0285 1.17979 1.19594 1.34464 1.51949 1.67012 1.86049 1.89164 2.08386 2.21247 2.34858 2.65218 2.83675 3.00372 3.17513 3.32395 3.45962 3.60522 3.78483 4.10618 4.35372 4.52057 4.66259 4.8293 
48 0.01619 0.10478 0.17243 0.18108 0.20097 0.3262 0.33505 0.35872 0.51764 0.53409 0.65698 0.68838 0.81761 0.83579 0.84548 1.00442 1.01768 1.17953 1.18995 1.21461 1.34377 1.3639 1.51741 1.54536 1.66995 1.68863 1.8619 1.88093 2.08223 2.20926 2.23882 2.3495 2.65236 2.83638 2.86018 3.00223 3.17543 3.32397 3.45952 3.47769 3.60499 3.78124 4.10721 4.35396 4.52065 4.66271 4.82956 4.86365 
55 0.01338 0.09989 0.17058 0.17824 0.19156 0.32517 0.33275 0.34438 0.51644 0.52972 0.55793 0.65541 0.67082 0.80878 0.83352 0.84222 0.8646 1.00367 1.0146 1.17836 1.18739 1.20499 1.34261 1.35735 1.5151 1.53248 1.66873 1.68378 1.86052 1.87528 2.07967 2.10253 2.20687 2.22525 2.34836 2.37531 2.65083 2.8348 2.8533 3.00082 3.02961 3.1742 3.18999 3.32315 3.45865 3.47202 3.60386 3.77883 4.10631 4.12178 4.35253 4.51851 4.65409 4.82822 4.84447 
38 0.02012 0.10296 0.16633 0.17705 0.31934 0.33021 0.51156 0.53499 0.65149 0.80279 0.82773 0.8378 0.99746 1.0189 1.1739 1.18825 1.22357 1.33834 1.51439 1.66427 1.85491 1.89216 2.0785 2.2046 2.34341 2.648 2.83104 2.99727 3.16979 3.31807 3.45383 3.59985 3.78014 4.10088 4.34731 4.51637 4.66387 4.82331 
40 0.01864 0.10311 0.16466 0.17478 0.21745 0.31812 0.32783 0.50954 0.5308 0.6492 0.81013 0.82865 0.84001 0.9964 1.01227 1.17187 1.18559 1.22168 1.3362 1.38413 1.51097 1.66204 1.68674 1.85345 1.8777 2.07428 2.20189 2.34162 2.64599 2.82831 2.9947 3.16816 3.31653 3.45226 3.59811 3.77363 4.09975 4.34569 4.51398 4.8212 
48 0.00659 0.09559 0.16549 0.17389 0.1909 0.32005 0.32883 0.35091 0.51128 0.528 0.65064 0.67742 0.80755 0.82893 0.83813 0.99824 1.01128 1.17338 1.18409 1.20985 1.33756 1.35894 1.51083 1.53415 1.66391 1.68325 1.85547 1.87384 2.07522 2.20251 2.2323 2.3433 2.64611 2.82987 2.85223 2.99595 3.16926 3.31789 3.45349 3.47165 3.59916 3.7746 4.10114 4.34724 4.51395 4.65186 4.82296 4.84455 
39 0.01918 0.10379 0.16439 0.17464 0.21988 0.31778 0.32782 0.50915 0.53083 0.64909 0.81201 0.82912 0.84183 0.99613 1.01193 1.17158 1.18556 1.2241 1.33582 1.51027 1.66167 1.69398 1.85288 1.87526 2.07346 2.20127 2.34138 2.64588 2.82779 2.99426 3.16778 3.31601 3.45209 3.59787 3.77282 4.09938 4.34507 4.51389 4.82082 
42 0.01191 0.10503 0.17558 0.1856 0.22273 0.3293 0.33937 0.52035 0.53867 0.66061 0.82129 0.8391 0.85108 1.00756 1.02548 1.18279 1.19523 1.22599 1.3468 1.37148 1.52223 1.67356 1.70385 1.86486 1.89068 2.08728 2.21484 2.35245 2.65722 2.83977 3.00644 3.17896 3.32714 3.46277 3.49373 3.60878 3.78674 4.11033 4.35656 4.52541 4.68048 4.8323 
33 0.01454 0.11307 0.16839 0.18412 0.32113 0.33491 0.51277 0.53999 0.65297 0.82222 0.83521 0.99993 1.17516 1.19383 1.33942 1.5149 1.66622 1.8568 2.07854 2.20595 2.34462 2.64886 2.83183 2.99929 3.17099 3.31939 3.45538 3.6018 3.78077 4.10258 4.34945 4.51738 4.82477 
46 0.01076 0.09482 0.17301 0.18177 0.20035 0.32785 0.33687 0.36396 0.5195 0.53713 0.65908 0.81837 0.83745 0.84759 1.00592 1.01933 1.18116 1.19192 1.21772 1.34551 1.36676 1.51973 1.55805 1.6715 1.69061 1.86351 1.8828 2.0854 2.21237 2.3512 2.65469 2.83844 2.86401 3.0053 3.17743 3.32596 3.46177 3.48445 3.60786 3.78402 4.10914 4.35571 4.52302 4.66409 4.83118 4.85874 
49 0.01428 0.10238 0.16896 0.17759 0.19672 0.32263 0.33128 0.3503 0.51385 0.52902 0.65237 0.67007 0.81494 0.83281 0.8426 1.00105 1.01389 1.17588 1.18598 1.20893 1.33992 1.35727 1.51221 1.53169 1.66654 1.68471 1.85813 1.87518 2.07715 2.20505 2.22999 2.34597 2.64803 2.83221 2.85275 2.99826 3.17166 3.19272 3.3205 3.45591 3.4708 3.60132 3.77607 4.10387 4.35003 4.51581 4.65215 4.82574 4.84692 
33 0.01618 0.12001 0.17279 0.18901 0.32638 0.34139 0.51765 0.54572 0.65774 0.82897 0.84166 1.00527 1.17952 1.19902 1.34391 1.52173 1.67179 1.86276 2.08512 2.21077 2.35006 2.65481 2.83771 3.00421 3.17591 3.32432 3.45977 3.6091 3.78801 4.10733 4.35552 4.52369 4.82982 
39 0.05425 0.12567 0.16262 0.17379 0.31442 0.32462 0.50585 0.52906 0.64513 0.81019 0.82702 0.84234 0.9934 1.01131 1.16815 1.18186 1.2202 1.33273 1.50649 1.65845 1.68592 1.85026 1.87854 2.06999 2.1972 2.33861 2.64252 2.82475 2.99105 3.16496 3.31306 3.44895 3.5948 3.76991 4.09662 4.34244 4.51135 4.66071 4.81822 
48 0.01855 0.10313 0.16989 0.17838 0.19606 0.32342 0.33154 0.34519 0.51566 0.53246 0.65528 0.68884 0.81342 0.83351 0.84285 1.00193 1.01343 1.17763 1.18785 1.21155 1.34218 1.36412 1.51586 1.54243 1.66762 1.68512 1.85924 1.87591 2.08052 2.20822 2.24296 2.34765 2.65105 2.83416 2.85593 3.00078 3.17382 3.32237 3.45822 3.4794 3.60366 3.7798 4.10549 4.35175 4.51901 4.65769 4.82755 4.85368 
40 0.01866 0.10562 0.16907 0.17925 0.25803 0.32272 0.33287 0.51514 0.54187 0.65579 0.8107 0.83165 0.84196 1.00032 1.0151 1.17671 1.19054 1.22527 1.34222 1.51974 1.66604 1.68969 1.85816 1.89362 2.08357 2.20831 2.34645 2.65203 2.83429 3.00152 3.17366 3.32206 3.45825 3.60514 3.78401 4.10466 4.35098 4.51929 4.66852 4.82725 
55 0.01653 0.10072 0.16939 0.17715 0.18884 0.32397 0.33109 0.34126 0.51603 0.52895 0.55525 0.65511 0.67022 0.80855 0.83335 0.84205 0.8642 1.00282 1.01278 1.17793 1.18682 1.20364 1.34221 1.35644 1.51492 1.53249 1.66776 1.68185 1.85965 1.87315 2.07873 2.09927 2.20666 2.22521 2.34801 2.37242 2.65073 2.83408 2.8518 3.0002 3.02706 3.1741 3.19085 3.32285 3.45853 3.47236 3.60365 3.77877 4.10601 4.12053 4.35181 4.51837 4.65548 4.82791 4.84432 
38 0.02005 0.10677 0.16993 0.18039 0.32278 0.3332 0.51553 0.54034 0.65528 0.80801 0.83156 0.84194 1.00137 1.02276 1.17731 1.19095 1.22411 1.34189 1.518 1.66866 1.85851 1.88565 2.08121 2.20926 2.34665 2.65123 2.83456 3.00251 3.17356 3.32154 3.45757 3.60385 3.78223 4.10468 4.3514 4.51829 4.659 4.82735 
54 0.01653 0.0948 0.16159 0.16976 0.17975 0.21921 0.31755 0.32471 0.33492 0.50959 0.5232 0.56127 0.64855 0.66333 0.80487 0.82746 0.83603 0.85902 0.99638 1.00642 1.17191 1.18149 1.2018 1.33578 1.351 1.50865 1.52719 1.66135 1.67599 1.85277 1.86645 2.07171 2.09264 2.19991 2.22294 2.34166 2.64413 2.8274 2.84639 2.99389 3.16762 3.18411 3.31625 3.45181 3.46497 3.59721 3.77173 4.09957 4.1142 4.34504 4.51178 4.64772 4.82107 4.83696 
55 0.01171 0.09714 0.16423 0.17291 0.18222 0.21097 0.32169 0.32876 0.33884 0.51371 0.52679 0.55424 0.65266 0.6669 0.8071 0.83103 0.83956 0.85979 1.00031 1.01012 1.17574 1.18471 1.20208 1.34005 1.35517 1.51255 1.52955 1.66519 1.67905 1.85713 1.87096 2.07659 2.09992 2.20424 2.22308 2.34587 2.64838 2.83175 2.84989 2.99804 3.02243 3.17163 3.18714 3.32051 3.456 3.46866 3.60106 3.77635 4.10369 4.11838 4.34937 4.51614 4.65178 4.82544 4.84159 
55 0.01539 0.08976 0.15385 0.1639 0.17247 0.1951 0.31226 0.31914 0.32868 0.50473 0.51864 0.64322 0.65627 0.79103 0.82194 0.83045 0.84608 0.99159 1.00079 1.16672 1.17573 1.19256 1.33071 1.34553 1.50334 1.52277 1.65597 1.66953 1.84777 1.85994 2.06589 2.08457 2.19398 2.2124 2.33691 2.36125 2.63966 2.82213 2.84178 2.98867 3.16301 3.18126 3.3114 3.32987 3.44708 3.45959 3.59238 3.76691 4.09499 4.10726 4.34014 4.50722 4.64381 4.81615 4.83278 
44 0.00722 0.09534 0.17058 0.17998 0.20646 0.32495 0.33472 0.51605 0.53417 0.6552 0.70046 0.81721 0.83452 0.84542 1.00331 1.021 1.17824 1.18999 1.21906 1.3425 1.36726 1.51704 1.66911 1.70141 1.86074 1.8894 2.08145 2.20876 2.34816 2.65117 2.83513 2.8675 3.0009 3.17397 3.32265 3.45802 3.47951 3.60403 3.78058 4.10561 4.35245 4.51943 4.66146 4.828 
41 0.01201 0.10627 0.169 0.17851 0.20502 0.32266 0.33239 0.51402 0.53307 0.65392 0.81489 0.83322 0.84474 1.00109 1.0165 1.17625 1.18795 1.21705 1.34041 1.3639 1.51727 1.66635 1.68743 1.85825 1.8799 2.08155 2.20569 2.24438 2.34645 2.65221 2.83283 3.00011 3.17281 3.32097 3.45673 3.6029 3.78324 4.1045 4.35101 4.52094 4.82663 
56 0.01179 0.08843 0.15365 0.16254 0.17132 0.19484 0.31081 0.31762 0.32709 0.50286 0.51438 0.53768 0.64102 0.65378 0.79648 0.82115 0.82965 0.84875 0.99011 0.99939 1.16484 1.17341 1.18859 1.22686 1.32899 1.34155 1.50103 1.524 1.65473 1.66871 1.84643 1.85854 2.06439 2.19232 2.20951 2.33518 2.35654 2.63689 2.82038 2.83577 2.98678 3.16089 3.17457 3.30942 3.32148 3.44506 3.4568 3.59036 3.76451 4.09322 4.10605 4.33855 4.50438 4.63903 4.81446 4.82887 
49 0.01056 0.09967 0.16794 0.17644 0.19326 0.32188 0.33004 0.34377 0.51388 0.52936 0.65274 0.6738 0.81217 0.83215 0.84151 1.00043 1.012 1.17591 1.18607 1.20932 1.34023 1.35931 1.51304 1.53499 1.6658 1.68383 1.85758 1.87407 2.0768 2.20521 2.23219 2.34598 2.64852 2.83231 2.85295 2.99876 3.17187 3.32061 3.45626 3.47259 3.60124 3.77638 4.10371 4.12406 4.34975 4.51632 4.65321 4.8257 4.84586 
36 0.02114 0.11388 0.16887 0.18148 0.3219 0.33385 0.51394 0.54018 0.65335 0.8223 0.83597 0.8774 1.00089 1.04561 1.17622 1.19325 1.34073 1.51655 1.66639 1.85788 1.89895 2.08141 2.20714 2.3463 2.65291 2.83331 3.00103 3.17308 3.32107 3.45646 3.60335 3.782 4.10399 4.351 4.52177 4.82663 
38 0.00782 0.09951 0.17223 0.18283 0.32526 0.33532 0.51801 0.54105 0.65744 0.81244 0.83439 0.84524 1.00367 1.02211 1.17993 1.19398 1.22907 1.34427 1.51953 1.67085 1.86114 1.88742 2.08596 2.21121 2.34972 2.65355 2.8371 3.00505 3.17608 3.32391 3.46005 3.6065 3.78451 4.10724 4.3542 4.52242 4.67116 4.83007 
48 0.00821 0.09321 0.16112 0.16957 0.1844 0.31541 0.32349 0.33617 0.50787 0.52729 0.64752 0.68162 0.7993 0.8251 0.83397 0.85926 0.99439 1.00569 1.17006 1.1809 1.20757 1.33431 1.36143 1.50892 1.65932 1.67732 1.85103 1.86764 2.07098 2.19821 2.23021 2.33992 2.64377 2.82593 2.8523 2.99224 3.16624 3.31463 3.45043 3.4731 3.59593 3.77164 4.09801 4.34336 4.51161 4.65329 4.81932 4.85179 
34 0.01259 0.10949 0.16764 0.18552 0.32026 0.33453 0.51283 0.55148 0.65404 0.81941 0.83321 0.86866 0.99906 1.17499 1.19679 1.34028 1.52142 1.66604 1.85616 2.08221 2.20826 2.34475 2.65258 2.83346 3.00188 3.17188 3.31946 3.45563 3.60814 3.78764 4.10209 4.34912 4.52624 4.82497 
40 0.01627 0.10612 0.16582 0.17604 0.21515 0.31969 0.33042 0.51078 0.53219 0.64988 0.81757 0.83204 0.84986 0.99829 1.02256 1.17289 1.18618 1.22221 1.33682 1.3665 1.51186 1.66372 1.69587 1.85538 1.88653 2.0765 2.20219 2.3431 2.64664 2.82948 2.99527 3.16918 3.31761 3.45295 3.59889 3.77571 4.10074 4.34706 4.51559 4.82255 
40 0.00968 0.10847 0.17045 0.18103 0.31838 0.32825 0.34161 0.5155 0.53635 0.65552 0.8228 0.83682 0.85608 1.00236 1.02164 1.17705 1.18971 1.22292 1.34169 1.36998 1.51792 1.66832 1.85967 1.89136 2.08387 2.20679 2.24402 2.34788 2.65292 2.83435 3.00095 3.17379 3.32203 3.4585 3.60445 3.78399 4.10606 4.35328 4.52118 4.82784 
40 0.01139 0.10733 0.16892 0.17982 0.32176 0.33218 0.51345 0.53415 0.65272 0.81458 0.83276 0.84629 1.0004 1.0189 1.17567 1.18881 1.2224 1.34025 1.37977 1.51416 1.66648 1.85765 1.88697 2.07796 2.20543 2.24756 2.34576 2.64887 2.83298 2.99919 3.17174 3.32039 3.45616 3.60141 3.77788 4.10344 4.35005 4.51697 4.65905 4.82581 
49 0.01074 0.09684 0.16542 0.17363 0.18782 0.32018 0.32804 0.34038 0.51235 0.52871 0.65166 0.67547 0.80313 0.82915 0.83801 0.86232 0.99877 1.0102 1.17468 1.18491 1.2089 1.33878 1.35899 1.51267 1.53659 1.66409 1.68074 1.85588 1.87155 2.07864 2.20389 2.2315 2.34446 2.64783 2.83072 2.85173 2.99779 3.17065 3.31926 3.45488 3.47354 3.60028 3.77667 4.10234 4.34807 4.51581 4.65149 4.8241 4.84885 
35 0.00878 0.11096 0.17175 0.18692 0.32483 0.33823 0.51662 0.54284 0.65645 0.82372 0.83747 0.87501 1.00378 1.1791 1.19872 1.34333 1.51868 1.67017 1.86063 2.0854 2.21103 2.34875 2.65221 2.83544 3.00345 3.17445 3.32312 3.45868 3.60558 3.78383 4.10601 4.354 4.52113 4.67004 4.82862 
39 0.01263 0.10473 0.16869 0.17888 0.22754 0.32252 0.33301 0.51432 0.53636 0.6541 0.81149 0.83136 0.84204 1.0005 1.0199 1.17612 1.18917 1.22119 1.34084 1.51645 1.66684 1.85753 1.8823 2.07967 2.20692 2.34537 2.6496 2.83295 2.99964 3.17177 3.32035 3.4559 3.60187 3.7796 4.10306 4.34971 4.51748 4.66939 4.82562 
47 0.01576 0.10101 0.16626 0.17502 0.1943 0.3198 0.32855 0.34766 0.51179 0.52977 0.65131 0.6847 0.81273 0.83054 0.84035 0.9984 1.0115 1.17372 1.18444 1.21037 1.338 1.35891 1.51208 1.54273 1.66408 1.68391 1.8554 1.8737 2.07598 2.20295 2.23073 2.34381 2.64704 2.8304 2.85517 2.99678 3.17008 3.31844 3.45412 3.47497 3.59981 3.77556 4.10172 4.34752 4.51505 4.65461 4.82361 
50 0.01209 0.09912 0.17053 0.17852 0.19316 0.32495 0.33262 0.34448 0.51663 0.53071 0.65546 0.67363 0.80511 0.83308 0.84189 0.86244 1.00327 1.01396 1.17898 1.18853 1.20896 1.34304 1.35974 1.516 1.53612 1.66846 1.68394 1.86049 1.87606 2.08095 2.20898 2.23491 2.34869 2.65177 2.83521 2.85479 3.00154 3.17469 3.32335 3.45874 3.47242 3.60412 3.77998 4.10645 4.12364 4.35249 4.52001 4.65749 4.82837 4.84565 
34 0.02135 0.11765 0.17889 0.19552 0.33252 0.34716 0.52393 0.55144 0.66283 0.82753 0.84242 0.86341 1.01145 1.18643 1.20799 1.35081 1.52545 1.67874 1.86939 2.09122 2.22061 2.35614 2.65884 2.84419 3.01167 3.18109 3.33031 3.46554 3.61207 3.7908 4.1124 4.36047 4.52745 4.8353 
42 0.01986 0.11235 0.17378 0.18361 0.21557 0.32793 0.3384 0.51896 0.53788 0.65926 0.82223 0.83852 0.85237 1.00631 1.02615 1.18145 1.19453 1.22801 1.34554 1.37236 1.52128 1.67191 1.70186 1.86357 1.89204 2.08674 2.21257 2.35152 2.65525 2.83795 3.00553 3.17791 3.32576 3.46133 3.49852 3.60804 3.7869 4.10894 4.35539 4.52344 4.67207 4.83102 
40 0.01157 0.10858 0.17189 0.18263 0.32489 0.33516 0.51674 0.53734 0.65594 0.8156 0.83498 0.8472 1.00355 1.0225 1.17865 1.19149 1.22348 1.34303 1.37067 1.51752 1.66999 1.86058 1.88729 2.08336 2.20958 2.34862 2.65242 2.83567 3.00277 3.17525 3.32319 3.45879 3.48683 3.60505 3.78267 4.10651 4.35309 4.52089 4.65859 4.82899 
41 0.01005 0.10447 0.16989 0.17924 0.20483 0.32363 0.33333 0.51591 0.53765 0.65533 0.81352 0.83329 0.844 1.00179 1.0167 1.17698 1.18878 1.21796 1.3418 1.37073 1.51739 1.66774 1.69109 1.8593 1.88373 2.08164 2.20733 2.34755 2.6512 2.83468 3.00084 3.17374 3.32182 3.45787 3.6029 3.78212 4.10534 4.352 4.51961 4.66125 4.82748 
41 0.00711 0.10327 0.16849 0.17872 0.224 0.32223 0.33239 0.51368 0.53502 0.65365 0.81504 0.83261 0.84483 1.00044 1.01712 1.17563 1.18808 1.21933 1.34028 1.37661 1.51624 1.66608 1.69889 1.85778 1.88631 2.08049 2.20593 2.34573 2.64988 2.83272 2.99923 3.17233 3.32068 3.45624 3.60279 3.77936 4.10357 4.34966 4.51808 4.67005 4.82584 
35 0.01019 0.11007 0.16533 0.17783 0.31821 0.33009 0.50969 0.53392 0.64907 0.82023 0.83337 0.99707 1.02696 1.17176 1.18736 1.33608 1.50946 1.66254 1.85375 1.88637 2.07444 2.20193 2.34208 2.64547 2.82877 2.99477 3.1683 3.31649 3.45271 3.59801 3.77505 4.10022 4.34662 4.51482 4.82194 
48 0.01313 0.10288 0.17334 0.18217 0.20435 0.32686 0.33569 0.36001 0.51802 0.53398 0.65749 0.68616 0.81705 0.836 0.84551 1.00503 1.0184 1.18009 1.19055 1.21537 1.34444 1.36513 1.51806 1.54443 1.6713 1.69403 1.86226 1.88003 2.08424 2.21053 2.24123 2.35006 2.6526 2.83668 2.85885 3.00333 3.17583 3.32455 3.46015 3.47794 3.60586 3.78126 4.10774 4.35424 4.52049 4.65674 4.82985 4.8526 
34 0.02285 0.11481 0.17243 0.18594 0.32562 0.3382 0.51813 0.54767 0.65777 0.82376 0.83807 0.8629 1.00458 1.18003 1.19857 1.34419 1.52019 1.67007 1.86215 2.08687 2.21198 2.35027 2.65386 2.83775 3.00387 3.17639 3.32454 3.46022 3.6068 3.78998 4.10754 4.35533 4.52662 4.8302 
37 0.01646 0.11108 0.17137 0.18279 0.32466 0.33577 0.51654 0.53937 0.65609 0.81931 0.83579 0.85187 1.00325 1.0262 1.1786 1.19383 1.34296 1.51756 1.66874 1.86034 1.89092 2.08407 2.20865 2.34833 2.65161 2.83528 3.00273 3.17454 3.32271 3.45859 3.60493 3.78184 4.10629 4.35351 4.52048 4.66389 4.82851 
46 0.00741 0.09486 0.15889 0.1677 0.18778 0.31254 0.32075 0.33622 0.50404 0.52048 0.64258 0.6808 0.80748 0.82429 0.83446 0.99144 1.00352 1.16612 1.17686 1.20313 1.33021 1.35209 1.50276 1.65613 1.67407 1.84794 1.86532 2.06612 2.19412 2.22538 2.3364 2.63868 2.82192 2.84467 2.98818 3.16242 3.31072 3.44644 3.46498 3.59167 3.7662 4.09441 4.33997 4.50666 4.64961 4.81574 
32 0.01165 0.11478 0.17242 0.19066 0.32525 0.34019 0.51868 0.57069 0.65935 0.8263 0.83905 1.00376 1.18021 1.20546 1.34616 1.52567 1.67095 1.86219 2.09003 2.21228 2.35033 2.65892 2.83907 3.00881 3.17808 3.32527 3.4609 3.6117 4.10728 4.35612 4.52839 4.83239 
43 0.01384 0.09764 0.16492 0.17391 0.19712 0.31865 0.32783 0.36035 0.51072 0.53202 0.65066 0.80245 0.82702 0.83628 0.99668 1.01084 1.17256 1.18429 1.21291 1.33692 1.36295 1.51253 1.66285 1.68678 1.85389 1.87534 2.07578 2.20226 2.23781 2.34218 2.64699 2.82943 2.99619 3.1687 3.31697 3.45264 3.48241 3.59839 3.77625 4.10005 4.34603 4.51508 4.82222 
41 0.0153 0.10335 0.16665 0.17623 0.20564 0.32029 0.32997 0.51151 0.53235 0.65174 0.80828 0.82947 0.83974 0.99835 1.01406 1.17403 1.18716 1.21972 1.33781 1.36757 1.51388 1.66429 1.69495 1.85545 1.87725 2.07659 2.20395 2.34341 2.64826 2.8299 2.9966 3.17003 3.31815 3.45421 3.60001 3.77644 4.10128 4.34707 4.51608 4.66537 4.82299 
40 0.01831 0.10711 0.1716 0.18171 0.22608 0.32521 0.33552 0.51704 0.53854 0.65612 0.81144 0.83334 0.84346 1.00341 1.02385 1.17861 1.19077 1.22006 1.34314 1.37339 1.51857 1.66987 1.86086 1.88962 2.08295 2.21033 2.34846 2.65219 2.83564 3.00176 3.17464 3.323 3.45898 3.6041 3.78224 4.10612 4.35328 4.52008 4.66319 4.82846 
39 0.0199 0.10568 0.16663 0.17713 0.31894 0.32901 0.51143 0.53386 0.65141 0.80974 0.82999 0.84158 0.99805 1.01775 1.17388 1.18838 1.22831 1.33822 1.51452 1.66395 1.69736 1.85525 1.88779 2.07822 2.20484 2.34375 2.64794 2.83092 2.99685 3.17042 3.31863 3.45434 3.60037 3.77737 4.10154 4.34755 4.51579 4.6665 4.82348 
34 0.02269 0.10682 0.16652 0.18079 0.31933 0.33246 0.51222 0.5515 0.65321 0.81349 0.83009 0.84586 0.99798 1.17421 1.19582 1.33889 1.51929 1.66483 1.85481 2.08352 2.20617 2.34351 2.65226 2.83208 3.00117 3.17081 3.31854 3.45532 3.60841 3.78476 4.10142 4.34819 4.52388 4.82406 
49 0.00792 0.03152 0.11298 0.17385 0.18251 0.20265 0.32723 0.33584 0.35485 0.51874 0.53473 0.65736 0.67868 0.82488 0.83884 0.85022 1.00572 1.01895 1.18067 1.19102 1.21571 1.34465 1.36248 1.51812 1.54118 1.67101 1.68916 1.86247 1.87888 2.08327 2.21017 2.23725 2.35055 2.65298 2.83702 2.85801 3.00387 3.17639 3.32525 3.46091 3.47849 3.60619 3.78213 4.10858 4.35484 4.52107 4.65679 4.83069 4.85401 
47 0.01104 0.09746 0.16701 0.17534 0.1916 0.32153 0.32985 0.34559 0.51358 0.5312 0.65397 0.79904 0.82919 0.83813 0.85835 0.99957 1.01108 1.17601 1.18679 1.21262 1.33989 1.36175 1.51582 1.66495 1.68298 1.85692 1.87461 2.07961 2.20525 2.2348 2.34534 2.6495 2.83202 2.85485 2.99881 3.17176 3.32041 3.45592 3.47757 3.60188 3.77931 4.10313 4.34886 4.51781 4.67175 4.82513 4.84977 
41 0.02016 0.10183 0.16238 0.1725 0.21292 0.31577 0.32546 0.50714 0.52803 0.64661 0.80884 0.8271 0.83869 0.99424 1.01011 1.16957 1.18226 1.21469 1.33375 1.3728 1.5082 1.65953 1.68846 1.85102 1.87528 2.07051 2.19894 2.3395 2.64327 2.82561 2.99195 3.16589 3.31416 3.45003 3.59555 3.77065 4.09746 4.34294 4.51093 4.6525 4.81888 
42 0.01622 0.10177 0.16356 0.17329 0.20514 0.31705 0.32671 0.50838 0.52846 0.64796 0.80847 0.82752 0.83853 0.99533 1.01094 1.17052 1.1825 1.21246 1.33474 1.36002 1.51017 1.6608 1.68328 1.85239 1.87987 2.07374 2.19966 2.23332 2.34073 2.64566 2.8272 2.99321 3.1671 3.31545 3.45094 3.59705 3.77295 4.09862 4.34449 4.51305 4.66754 4.82032 
36 0.02457 0.11327 0.16706 0.17983 0.31974 0.33158 0.51139 0.53656 0.65177 0.8205 0.83409 0.87941 0.99875 1.04464 1.17401 1.1916 1.33858 1.51577 1.66428 1.85552 1.89441 2.07791 2.20458 2.34388 2.65011 2.83089 2.99781 3.17026 3.31873 3.45471 3.60197 3.77955 4.10174 4.34818 4.51849 4.82382 
32 0.09457 0.15572 0.16895 0.30874 0.3212 0.49982 0.5401 0.63853 0.81194 0.82526 0.988 1.162 1.17905 1.32633 1.4989 1.65311 1.84443 2.06308 2.19099 2.33252 2.63523 2.81875 2.98465 3.15854 3.30684 3.44268 3.58857 3.76317 4.09068 4.33697 4.50363 4.81231 
55 0.00961 0.09505 0.16437 0.17354 0.1827 0.20828 0.32291 0.33026 0.34103 0.51456 0.52746 0.55453 0.65372 0.671 0.81323 0.83289 0.84156 1.00141 1.01152 1.17632 1.18519 1.20174 1.34047 1.3541 1.51324 1.53187 1.66679 1.68241 1.85819 1.8716 2.07766 2.1058 2.20528 2.22409 2.34655 2.3684 2.64963 2.83237 2.84941 2.999 3.17262 3.19012 3.32101 3.33718 3.45656 3.46909 3.60201 3.77799 4.10459 4.11883 4.35064 4.51788 4.65486 4.82648 4.84267 
48 0.01145 0.09677 0.16288 0.17135 0.18811 0.31688 0.32512 0.33971 0.50848 0.52412 0.64716 0.66887 0.80756 0.8272 0.8366 0.99547 1.00767 1.17036 1.18048 1.2031 1.33458 1.35216 1.50729 1.53098 1.66082 1.67877 1.85239 1.86866 2.0719 2.19902 2.2225 2.34065 2.64306 2.82659 2.84802 2.99287 3.16647 3.31498 3.45075 3.46654 3.59613 3.77085 4.09871 4.34443 4.51097 4.64762 4.82018 4.84123 
36 0.01468 0.10452 0.17029 0.1808 0.3234 0.33365 0.516 0.53958 0.65727 0.80437 0.83092 0.84067 1.00127 1.01711 1.17805 1.19254 1.22671 1.34339 1.52596 1.66803 1.8592 1.88893 2.08957 2.21082 2.34763 2.65501 2.83569 3.00356 3.17425 3.32233 3.45823 3.60629 4.10498 4.35292 4.5281 4.82784 
40 0.01722 0.10243 0.16714 0.17686 0.21251 0.32073 0.33038 0.51247 0.53373 0.65282 0.80468 0.82899 0.83867 0.99864 1.0137 1.17455 1.18688 1.21661 1.33889 1.38735 1.51535 1.66484 1.69746 1.85602 1.87996 2.07966 2.20514 2.3441 2.64887 2.83143 2.99814 3.17077 3.31897 3.45496 3.60041 3.77919 4.10202 4.34817 4.51697 4.82381 
44 0.0126 0.1007 0.16192 0.17137 0.19685 0.31536 0.32525 0.50658 0.52466 0.64554 0.67567 0.81364 0.82803 0.84292 0.994 1.01235 1.16892 1.18045 1.20968 1.33314 1.35696 1.50645 1.65944 1.68566 1.85101 1.87988 2.07144 2.19803 2.22824 2.33937 2.64216 2.82544 2.99165 3.16525 3.31365 3.44928 3.47757 3.59478 3.77 4.09707 4.34317 4.51047 4.64549 4.81883 
42 0.00722 0.10139 0.16567 0.17527 0.2032 0.3196 0.32919 0.51089 0.53036 0.65047 0.80945 0.82942 0.84006 0.99787 1.01317 1.17257 1.184 1.2122 1.33699 1.3607 1.51263 1.66311 1.68609 1.85497 1.87889 2.07582 2.20192 2.2372 2.34316 2.64718 2.82984 2.99544 3.16953 3.31765 3.45352 3.59958 3.77545 4.10095 4.3469 4.51466 4.65496 4.82299 
51 0.01386 0.09846 0.16683 0.17486 0.18908 0.32093 0.32844 0.33956 0.51289 0.52667 0.5733 0.6521 0.67069 0.80927 0.83081 0.83967 0.99961 1.01005 1.17483 1.18428 1.20352 1.33912 1.35481 1.51205 1.53101 1.66473 1.67987 1.85643 1.8708 2.07613 2.20349 2.22367 2.345 2.64745 2.83108 2.84985 2.99741 3.17085 3.18858 3.31961 3.45494 3.46786 3.60047 3.77549 4.10293 4.12109 4.34883 4.51528 4.6519 4.82474 4.84241 
35 0.02396 0.11951 0.17333 0.18677 0.32598 0.33777 0.51793 0.54229 0.65867 0.82768 0.84076 1.00491 1.04656 1.18053 1.19796 1.34506 1.52119 1.67073 1.86152 1.89121 2.08778 2.21261 2.35035 2.6549 2.83773 3.00503 3.17735 3.32522 3.461 3.60776 3.78955 4.10852 4.35587 4.52565 4.83029 
39 0.0195 0.10621 0.17162 0.18161 0.22526 0.32465 0.33408 0.51696 0.53765 0.65739 0.80886 0.83304 0.84274 1.00249 1.01653 1.17909 1.19147 1.22089 1.34393 1.52045 1.66827 1.68939 1.86029 1.88309 2.08441 2.21134 2.34868 2.65402 2.83581 3.00318 3.17541 3.32376 3.45951 3.60558 3.78762 4.10629 4.35276 4.52318 4.82877 
42 0.01939 0.10508 0.16966 0.17928 0.21157 0.32321 0.33308 0.5151 0.53656 0.65478 0.80769 0.83131 0.8411 1.00088 1.01564 1.1766 1.18828 1.21659 1.34137 1.37086 1.51664 1.66721 1.69292 1.85895 1.88793 2.08293 2.20748 2.25048 2.34696 2.65075 2.83416 3.00173 3.17285 3.32154 3.45712 3.60304 3.78078 4.10468 4.35149 4.51902 4.6594 4.82743 
34 0.00744 0.10411 0.16807 0.18272 0.32093 0.33414 0.51369 0.5509 0.65506 0.81123 0.83014 0.84275 0.99934 1.17561 1.1947 1.34126 1.51955 1.66635 1.8564 2.08213 2.20937 2.34459 2.65181 2.83386 3.00399 3.17168 3.31994 3.45594 3.60605 3.78718 4.10218 4.34898 4.52074 4.82549 
48 0.01352 0.10104 0.16574 0.17462 0.19478 0.31982 0.32877 0.35265 0.51114 0.52733 0.6504 0.68008 0.8137 0.83035 0.84062 0.9983 1.01238 1.1732 1.18364 1.2084 1.3376 1.359 1.51136 1.54652 1.66398 1.68466 1.85541 1.87542 2.07537 2.20255 2.23013 2.34339 2.64652 2.82989 2.8529 2.99578 3.16931 3.31795 3.45349 3.47287 3.59901 3.77501 4.10104 4.34719 4.51424 4.65212 4.82302 4.85325 
41 0.00958 0.10684 0.16964 0.18007 0.2473 0.32331 0.33369 0.51429 0.53403 0.654 0.81907 0.83455 0.84985 1.00172 1.02169 1.17628 1.18875 1.22056 1.34044 1.36598 1.51552 1.66756 1.85851 1.88471 2.07966 2.20593 2.24794 2.34628 2.65024 2.83273 2.86212 2.99973 3.17248 3.32094 3.45667 3.60268 3.77816 4.10435 4.35064 4.51871 4.82608 
51 0.01667 0.09724 0.16532 0.17329 0.18708 0.3196 0.32721 0.33863 0.51148 0.526 0.65033 0.66612 0.80205 0.82857 0.83742 0.86038 0.99814 1.0086 1.17346 1.18294 1.20235 1.33763 1.35367 1.51041 1.52909 1.66329 1.67872 1.85497 1.86914 2.07409 2.09657 2.20198 2.22434 2.34343 2.64653 2.82952 2.84872 2.99623 3.16975 3.31809 3.45359 3.46673 3.59881 3.77427 4.10136 4.11788 4.3468 4.51426 4.6498 4.82318 4.84107 
48 0.01664 0.09749 0.16338 0.17169 0.18789 0.31722 0.32534 0.33894 0.50887 0.5247 0.64748 0.67343 0.80697 0.82731 0.83661 0.99577 1.00762 1.17064 1.1803 1.2003 1.33474 1.35061 1.5078 1.53706 1.66115 1.67848 1.85262 1.86839 2.0714 2.19891 2.21874 2.34093 2.64387 2.82682 2.84738 2.99315 3.16689 3.31528 3.45098 3.4664 3.59608 3.77116 4.09884 4.34466 4.51084 4.64717 4.82044 4.83957 
48 0.01122 0.10065 0.16471 0.17348 0.19159 0.31841 0.32679 0.34157 0.51014 0.52697 0.6492 0.68154 0.81427 0.83025 0.84087 0.99736 1.01011 1.17235 1.18341 1.21087 1.33647 1.35811 1.50989 1.54966 1.66242 1.68106 1.85418 1.87108 2.07365 2.20123 2.23293 2.34247 2.64558 2.82845 2.85224 2.99497 3.1689 3.31711 3.45283 3.47104 3.59848 3.77345 4.10055 4.34618 4.51379 4.66102 4.82208 4.84877 
36 0.00873 0.10804 0.17173 0.18433 0.32489 0.33684 0.51598 0.53747 0.65543 0.81808 0.83506 0.85025 1.00346 1.17829 1.19272 1.23124 1.34283 1.51681 1.6699 1.86064 2.08051 2.20938 2.34801 2.65057 2.83496 3.00123 3.17348 3.32253 3.45803 3.6037 3.77977 4.10554 4.35254 4.51851 4.65783 4.82789 
48 0.01649 0.10141 0.16439 0.17321 0.19257 0.31804 0.32673 0.34496 0.50958 0.52584 0.64817 0.67184 0.81379 0.82954 0.84033 0.99676 1.01043 1.17152 1.18192 1.20635 1.33565 1.35466 1.50889 1.53519 1.66192 1.68106 1.85368 1.87169 2.0731 2.20038 2.22763 2.34193 2.64494 2.82803 2.84941 2.99408 3.16773 3.31635 3.45185 3.47066 3.59752 3.7728 4.0998 4.34567 4.51292 4.6511 4.82152 4.84532 
40 0.02143 0.10646 0.16634 0.1765 0.21533 0.31994 0.33013 0.51131 0.53247 0.65121 0.81614 0.83177 0.84676 0.99853 1.01702 1.17362 1.18764 1.2276 1.33812 1.51264 1.66409 1.70098 1.85548 1.88542 2.07615 2.20428 2.3436 2.64751 2.83033 2.99683 3.16988 3.31817 3.45407 3.59982 3.77582 4.1014 4.34759 4.51625 4.66998 4.8234 
48 0.00855 0.09976 0.16417 0.1734 0.19781 0.31773 0.32688 0.35522 0.50908 0.52602 0.64806 0.67404 0.81454 0.82931 0.8412 0.99633 1.01138 1.17118 1.18214 1.20924 1.33532 1.35668 1.50829 1.53306 1.66216 1.69084 1.85339 1.87519 2.07317 2.20068 2.23158 2.34137 2.64359 2.82777 2.85214 2.99397 3.16712 3.31586 3.45148 3.47209 3.59683 3.7719 4.09917 4.34535 4.51138 4.64653 4.82104 4.8508 
38 0.01852 0.10609 0.16726 0.17775 0.3205 0.33093 0.51321 0.53794 0.65337 0.81043 0.83061 0.84223 0.99934 1.02076 1.17454 1.18794 1.22181 1.33971 1.51644 1.66483 1.69808 1.85685 2.07899 2.20394 2.34491 2.64949 2.83208 2.99783 3.17166 3.31965 3.45573 3.60145 3.78091 4.10269 4.34923 4.5168 4.65781 4.82476 
48 0.01038 0.10132 0.16716 0.17576 0.19253 0.32118 0.32947 0.34377 0.51279 0.52843 0.65229 0.6793 0.81636 0.83279 0.84316 1.00003 1.01217 1.17502 1.1854 1.20971 1.33911 1.35821 1.51342 1.5469 1.6648 1.68108 1.85699 1.87407 2.07805 2.20344 2.22972 2.34537 2.64923 2.83112 2.85252 2.99764 3.17177 3.31992 3.45546 3.47338 3.60117 3.77836 4.10333 4.34892 4.51781 4.65878 4.82471 4.84433 
43 0.01941 0.10756 0.17084 0.18092 0.22156 0.3243 0.33449 0.51549 0.53413 0.6548 0.81413 0.83357 0.84444 1.00228 1.01958 1.17768 1.18984 1.21972 1.34228 1.36959 1.51557 1.66881 1.85993 1.88817 2.08081 2.20751 2.24131 2.34755 2.6509 2.83451 2.86603 3.00142 3.17322 3.32227 3.45775 3.4832 3.60331 3.77974 4.10541 4.3525 4.51953 4.67024 4.82775 
46 0.01093 0.10032 0.17288 0.18175 0.20395 0.3268 0.3358 0.36464 0.51807 0.53521 0.65754 0.6933 0.81809 0.83604 0.8458 1.00477 1.01849 1.17989 1.19045 1.21572 1.34436 1.36646 1.51881 1.67107 1.69477 1.8624 1.88284 2.08436 2.21137 2.34981 2.65279 2.83637 2.8579 3.0031 3.17586 3.32428 3.45987 3.47778 3.60557 3.78254 4.10767 4.35437 4.52099 4.65924 4.82978 4.85516 
27 0.01092 0.11874 0.16986 0.19129 0.32268 0.34253 0.51823 0.65842 0.8232 0.83652 1.00181 1.1779 1.21261 1.34465 1.52707 1.66946 1.86007 2.21275 2.34968 2.84186 3.00838 3.17598 3.32408 3.45888 4.10599 4.36418 4.83226 
39 0.01123 0.10619 0.16998 0.18058 0.32316 0.33352 0.51526 0.53719 0.65518 0.81 0.83228 0.84301 1.00155 1.01946 1.17724 1.19037 1.22247 1.34262 1.517 1.66719 1.69512 1.85921 1.88963 2.08351 2.20865 2.34731 2.65111 2.83469 3.00214 3.17366 3.32224 3.45769 3.60371 3.78318 4.10508 4.35233 4.51998 4.65999 4.82789 
54 0.01444 0.10076 0.17124 0.179 0.1929 0.32558 0.33318 0.34482 0.5171 0.53075 0.5643 0.656 0.67121 0.80965 0.83413 0.84284 0.86601 1.004 1.01458 1.17907 1.18828 1.2068 1.34339 1.35919 1.51571 1.5328 1.66914 1.68449 1.86116 1.87622 2.08011 2.10082 2.20815 2.22943 2.34904 2.65074 2.66898 2.83559 2.85478 3.0016 3.17483 3.19095 3.32375 3.4591 3.47191 3.60429 3.77921 4.10685 4.12199 4.35333 4.5187 4.6534 4.82903 4.8468 
48 0.01097 0.09077 0.17158 0.18061 0.19604 0.32785 0.3366 0.35536 0.51973 0.53598 0.65902 0.68813 0.82738 0.84086 0.85513 1.00659 1.01976 1.18148 1.19209 1.2177 1.34579 1.36519 1.51931 1.54633 1.67208 1.69124 1.86376 1.88164 2.08483 2.2109 2.23927 2.35197 2.65642 2.83821 2.86032 3.00488 3.17811 3.3264 3.46225 3.48352 3.60764 3.78483 4.10986 4.35613 4.52447 4.66518 4.83193 4.86052 
36 0.02287 0.11939 0.17637 0.19183 0.32896 0.34168 0.52072 0.54596 0.66078 0.82866 0.84214 1.0071 1.06095 1.18272 1.19969 1.34739 1.52407 1.67441 1.86443 1.91468 2.08963 2.2159 2.35304 2.65675 2.84022 3.00778 3.17911 3.32739 3.46332 3.6099 3.78876 4.11067 4.35828 4.52629 4.67755 4.83374 
46 0.01638 0.10216 0.16831 0.17711 0.19776 0.3219 0.33073 0.35232 0.51394 0.53211 0.65367 0.80833 0.83094 0.84042 1.00009 1.01332 1.17585 1.18695 1.21391 1.34 1.36157 1.51415 1.54843 1.666 1.68609 1.85757 1.8772 2.0791 2.20528 2.23589 2.34569 2.64953 2.83259 2.85737 2.99909 3.17199 3.32042 3.45624 3.48014 3.60193 3.77866 4.10362 4.34963 4.51714 4.65762 4.82574 
47 0.01462 0.10027 0.16817 0.17673 0.19551 0.32206 0.33085 0.35251 0.51389 0.53083 0.65336 0.80516 0.83042 0.83961 0.8964 1.00041 1.01422 1.17629 1.18721 1.21373 1.34026 1.3622 1.51416 1.66614 1.68595 1.85741 1.87489 2.07754 2.20643 2.24073 2.34557 2.64895 2.8326 2.85598 2.99889 3.17169 3.32043 3.4562 3.48019 3.60135 3.77794 4.10329 4.34942 4.51721 4.66891 4.82536 4.84779 
40 0.00846 0.10247 0.16839 0.17825 0.21429 0.322 0.33236 0.51406 0.53887 0.65395 0.81084 0.83122 0.84172 1.00005 1.01684 1.17628 1.19075 1.22876 1.34042 1.51748 1.66594 1.69316 1.8575 1.88815 2.08307 2.20613 2.34593 2.65098 2.8328 3.00161 3.17272 3.32065 3.45639 3.60274 3.78284 4.10357 4.34982 4.51998 4.67192 4.82624 
38 0.0193 0.10493 0.16899 0.18021 0.32203 0.33298 0.51408 0.53779 0.65409 0.80531 0.82984 0.84 1.00024 1.02997 1.17615 1.19046 1.2255 1.34075 1.51865 1.66774 1.85757 1.89267 2.0802 2.20694 2.34556 2.65071 2.83338 3.00035 3.17207 3.32023 3.45603 3.60233 3.78255 4.10306 4.35003 4.51747 4.66822 4.82573 
32 0.00912 0.10837 0.17065 0.18576 0.32385 0.33687 0.51773 0.56061 0.66013 0.81878 0.8346 0.85221 1.00242 1.17909 1.2015 1.34561 1.5286 1.66904 1.86043 2.09145 2.21427 2.3483 2.66099 2.83813 3.00673 3.17618 3.3238 3.4609 3.61286 4.10551 4.35417 4.82904 
33 0.01176 0.11889 0.17148 0.18648 0.3238 0.33641 0.51635 0.54516 0.65894 0.82913 0.84205 1.00287 1.17788 1.19589 1.34248 1.52559 1.66842 1.85946 1.89377 2.09208 2.20834 2.34857 2.65886 2.8353 3.00574 3.17612 3.32329 3.46049 3.61618 4.10752 4.35486 4.53839 4.82975 
47 0.00695 0.0315 0.11512 0.17406 0.18317 0.20717 0.32788 0.33717 0.37087 0.51936 0.53786 0.65867 0.82556 0.83949 0.8531 1.00605 1.02056 1.18094 1.19198 1.21948 1.34537 1.36807 1.51985 1.67134 1.69159 1.8631 1.88208 2.0846 2.211 2.24556 2.35107 2.65432 2.83782 2.86273 3.00401 3.17729 3.32556 3.46165 3.48941 3.60709 3.78387 4.10908 4.35595 4.52234 4.66404 4.8309 4.85976 
38 0.01691 0.10687 0.17074 0.18156 0.32423 0.33533 0.51616 0.53933 0.65518 0.80856 0.83204 0.84245 1.00258 1.02958 1.1778 1.19106 1.22291 1.343 1.51735 1.66925 1.85974 1.8911 2.08127 2.20856 2.34758 2.6518 2.83561 3.00239 3.1737 3.32232 3.45765 3.60338 3.78183 4.10487 4.35213 4.51969 4.6712 4.82831 
34 0.02214 0.11467 0.16909 0.18348 0.32172 0.3339 0.51349 0.54454 0.6555 0.82253 0.83588 1.00036 1.04157 1.17577 1.19367 1.34011 1.52076 1.66647 1.85723 2.08161 2.2062 2.34553 2.65354 2.83272 3.00002 3.1732 3.32001 3.45666 3.60479 3.78924 4.10426 4.35106 4.52503 4.82573 
34 0.02058 0.113 0.17312 0.18835 0.3258 0.33862 0.51824 0.5457 0.65815 0.82176 0.83717 0.85621 1.0046 1.1805 1.19945 1.34523 1.52145 1.67077 1.86193 2.08551 2.21386 2.34991 2.65649 2.83758 3.00665 3.17661 3.32507 3.46072 3.60734 3.7939 4.10761 4.35574 4.52507 4.83028 
44 0.00948 0.10286 0.16476 0.17452 0.20381 0.31828 0.32767 0.35838 0.50961 0.52789 0.64884 0.68859 0.81991 0.83225 0.85022 0.99714 1.01291 1.17212 1.18418 1.21569 1.33633 1.36315 1.51019 1.66233 1.68386 1.85392 1.87924 2.07383 2.20149 2.34205 2.64569 2.8281 2.85399 2.99448 3.16816 3.3167 3.45236 3.5982 3.77307 4.1 4.34581 4.51384 4.66284 4.82156 
40 0.00674 0.09519 0.16278 0.17212 0.19714 0.31661 0.32603 0.5087 0.53462 0.64964 0.7974 0.82528 0.83459 0.87173 0.99479 1.00856 1.17109 1.18357 1.21422 1.33537 1.51398 1.6605 1.68555 1.8516 1.87172 2.07436 2.20027 2.34061 2.64651 2.82732 2.99374 3.16733 3.31541 3.45153 3.59754 3.77438 4.09866 4.34385 4.51408 4.82007 
41 0.01136 0.10432 0.17301 0.183 0.22225 0.32673 0.33679 0.5184 0.53934 0.65782 0.8134 0.83489 0.84509 1.00509 1.0261 1.18039 1.19338 1.22471 1.3448 1.37954 1.51978 1.67114 1.70806 1.86242 1.89094 2.08597 2.2122 2.3497 2.65341 2.83719 3.00515 3.17606 3.32474 3.46039 3.60664 3.78309 4.10732 4.35393 4.52109 4.66161 4.82991 
39 0.01614 0.11165 0.1739 0.1852 0.32725 0.33832 0.51823 0.53788 0.65842 0.81874 0.83698 0.85045 1.00598 1.05413 1.18055 1.19393 1.22805 1.345 1.37649 1.52145 1.67281 1.86335 1.90528 2.08635 2.21144 2.35048 2.65454 2.83754 3.00469 3.17643 3.325 3.4609 3.60695 3.7865 4.10822 4.3554 4.52261 4.67119 4.83057 
49 0.01694 0.10315 0.16701 0.17554 0.19247 0.32083 0.32921 0.34421 0.51243 0.5274 0.6507 0.66652 0.81535 0.83219 0.84237 0.99959 1.01159 1.17423 1.18424 1.20608 1.33834 1.35503 1.51128 1.53257 1.6644 1.68103 1.85652 1.87282 2.07573 2.20274 2.22681 2.34482 2.64701 2.8307 2.85118 2.99664 3.17055 3.19315 3.31927 3.45471 3.46964 3.60033 3.7754 4.10283 4.34868 4.51521 4.65094 4.82437 4.84409 
45 0.00923 0.10367 0.1693 0.17884 0.2066 0.32302 0.33271 0.51422 0.53242 0.65309 0.67952 0.81779 0.83384 0.8458 1.00131 1.01763 1.17633 1.18782 1.21662 1.34069 1.3639 1.51381 1.5405 1.66742 1.69598 1.85883 1.88424 2.07974 2.2065 2.24453 2.34669 2.64938 2.83351 2.9993 3.17241 3.32107 3.45675 3.48127 3.60236 3.77834 4.1045 4.35095 4.51731 4.65513 4.82641 
35 0.00858 0.10155 0.17268 0.18483 0.32611 0.33808 0.51908 0.54686 0.6581 0.80873 0.83297 0.84319 1.00466 1.18064 1.1982 1.34548 1.52078 1.67176 1.86225 2.09007 2.21459 2.34974 2.65331 2.83804 3.00681 3.1755 3.32439 3.45988 3.6068 3.78652 4.10712 4.35601 4.52163 4.66711 4.83074 
47 0.01927 0.10333 0.16609 0.17472 0.19276 0.31989 0.32852 0.34628 0.5117 0.53021 0.65091 0.68086 0.81568 0.83136 0.8422 0.9987 1.01216 1.17381 1.18512 1.21354 1.338 1.36279 1.51167 1.54181 1.66404 1.68285 1.85569 1.87338 2.0763 2.20264 2.2352 2.34398 2.64711 2.83026 2.85892 2.99701 3.17007 3.3185 3.45431 3.48061 3.60007 3.77529 4.10194 4.34793 4.51537 4.65187 4.82358 
38 0.0197 0.10949 0.17158 0.18324 0.32464 0.33568 0.5163 0.53875 0.65636 0.81484 0.83406 0.84641 1.00329 1.05004 1.17834 1.19235 1.22887 1.3427 1.51961 1.66919 1.86027 1.89313 2.08425 2.2102 2.34802 2.65236 2.83537 3.00207 3.17466 3.32307 3.45891 3.60477 3.78509 4.10627 4.35361 4.52076 4.66064 4.82839 
43 0.00895 0.10026 0.16801 0.1772 0.2022 0.32193 0.33159 0.5131 0.53206 0.65308 0.80576 0.83006 0.83975 0.99993 1.01576 1.17527 1.18686 1.21502 1.33946 1.3649 1.51478 1.66613 1.692 1.85724 1.87982 2.08047 2.20487 2.23748 2.34518 2.64915 2.83202 2.9992 3.17135 3.31974 3.45566 3.48848 3.60201 3.7784 4.10314 4.34944 4.51702 4.65754 4.82504 
35 0.00954 0.10592 0.17581 0.18995 0.32883 0.3412 0.52117 0.54708 0.661 0.82058 0.8381 0.85253 1.00693 1.18299 1.20077 1.34746 1.52341 1.67494 1.86506 2.08894 2.21561 2.35289 2.65572 2.84063 3.00773 3.17879 3.32692 3.46278 3.61049 3.78814 4.10969 4.3583 4.52427 4.67045 4.8332 
48 0.0159 0.09862 0.16519 0.17344 0.18921 0.31985 0.32828 0.34524 0.51113 0.52826 0.65021 0.68143 0.80764 0.82898 0.83818 0.99815 1.01061 1.17294 1.1837 1.20972 1.33674 1.35574 1.51034 1.53675 1.66334 1.68064 1.85525 1.87283 2.07589 2.20138 2.22889 2.34324 2.64598 2.82903 2.85101 2.99502 3.16916 3.31751 3.45296 3.46902 3.59861 3.77454 4.10117 4.34721 4.51492 4.65224 4.82261 4.84283 
35 0.01979 0.11171 0.17189 0.18443 0.32504 0.33707 0.51658 0.54019 0.65688 0.81968 0.83592 0.85252 1.00369 1.17904 1.19527 1.34314 1.51974 1.66989 1.86064 1.89878 2.08506 2.21058 2.34853 2.65433 2.83577 3.00312 3.17473 3.32311 3.45891 3.6052 3.78434 4.10617 4.35295 4.52256 4.82817 
38 0.0167 0.10669 0.16764 0.17833 0.3208 0.33121 0.51266 0.53474 0.65252 0.81204 0.83134 0.84358 0.99955 1.02033 1.17516 1.18909 1.22562 1.33956 1.51369 1.66522 1.85663 1.88855 2.07895 2.20546 2.3452 2.64835 2.83173 2.99808 3.17144 3.31979 3.45553 3.60169 3.77957 4.10287 4.34916 4.51791 4.6578 4.82463 
55 0.01185 0.07711 0.13813 0.17379 0.1814 0.19694 0.32705 0.33476 0.34738 0.51805 0.5315 0.56212 0.65708 0.67516 0.81039 0.83469 0.84321 0.86289 1.00526 1.01651 1.18006 1.18909 1.20716 1.34409 1.35888 1.51737 1.53661 1.67018 1.68512 1.86209 1.87659 2.08226 2.20874 2.22815 2.34976 2.38052 2.65252 2.83621 2.85479 3.0021 3.02776 3.17571 3.19432 3.3245 3.45984 3.47279 3.60518 3.78182 4.10759 4.12259 4.35407 4.52028 4.65652 4.82954 4.84582 
49 0.01809 0.10063 0.16719 0.17548 0.19097 0.32126 0.32922 0.34193 0.51332 0.52825 0.65223 0.67454 0.80905 0.83111 0.84025 0.99995 1.0114 1.17515 1.18499 1.20623 1.33938 1.3561 1.51215 1.53377 1.66528 1.68274 1.85717 1.87355 2.07712 2.20414 2.22805 2.34548 2.64769 2.8317 2.85185 2.99775 3.17143 3.31984 3.45552 3.47063 3.60065 3.77591 4.10333 4.12548 4.34949 4.516 4.65127 4.82516 4.84399 
38 0.00898 0.10117 0.16834 0.17895 0.32143 0.33134 0.51321 0.53535 0.65329 0.80278 0.82906 0.83887 0.99969 1.01925 1.17562 1.18901 1.22044 1.3402 1.51582 1.66613 1.85688 1.88633 2.08098 2.20582 2.34495 2.64922 2.83266 2.99978 3.17119 3.31968 3.4559 3.60208 3.77925 4.10274 4.34944 4.51738 4.6572 4.82526 
41 0.01465 0.10445 0.16601 0.17564 0.20375 0.3198 0.32996 0.51123 0.53303 0.65121 0.8127 0.83037 0.84247 0.99804 1.01533 1.17323 1.18595 1.21822 1.33766 1.37308 1.51402 1.6638 1.69208 1.85534 1.87995 2.07806 2.20269 2.3433 2.64844 2.8298 2.99636 3.16995 3.31798 3.45394 3.5996 3.77657 4.10129 4.34728 4.51687 4.66599 4.82309 
45 0.01038 0.10608 0.17005 0.17969 0.20898 0.32355 0.33323 0.51456 0.53186 0.65352 0.68095 0.82052 0.83524 0.84943 1.00204 1.01916 1.17666 1.18812 1.21699 1.34075 1.36154 1.51401 1.54144 1.66831 1.85903 1.88049 2.07969 2.20637 2.23943 2.34671 2.65001 2.83306 2.85585 3.00022 3.17278 3.32124 3.45691 3.4784 3.60264 3.77883 4.10486 4.35122 4.51815 4.65902 4.82702 
41 0.01882 0.10589 0.16889 0.1796 0.32217 0.33291 0.51371 0.53436 0.65233 0.68579 0.81346 0.83173 0.84324 1.0008 1.17592 1.18898 1.22057 1.34003 1.36782 1.51334 1.54967 1.66724 1.85826 2.07938 2.20538 2.24051 2.34577 2.64831 2.83275 2.99942 3.17153 3.32016 3.45557 3.48208 3.60125 3.77761 4.10307 4.34999 4.51626 4.65537 4.82579 
44 0.00702 0.09704 0.17015 0.17953 0.20591 0.3242 0.33391 0.51523 0.533 0.65456 0.8112 0.83283 0.84301 1.00215 1.01791 1.17738 1.18902 1.21749 1.34151 1.36459 1.51591 1.66829 1.69428 1.85946 1.88063 2.08 2.20713 2.24278 2.34736 2.65068 2.8338 2.8603 3.00033 3.17297 3.32181 3.45743 3.48399 3.60299 3.77932 4.105 4.35165 4.51868 4.66808 4.82689 
45 0.01048 0.10136 0.16432 0.17389 0.20101 0.3178 0.32708 0.35643 0.50944 0.52831 0.64876 0.68425 0.81642 0.83049 0.84362 0.99649 1.01176 1.17231 1.18447 1.21556 1.33612 1.36357 1.50985 1.66195 1.6865 1.85328 1.87653 2.07335 2.20142 2.34174 2.64496 2.82778 2.85389 2.99435 3.16817 3.3166 3.45224 3.48231 3.59786 3.77348 4.09963 4.34521 4.51368 4.65635 4.82119 
39 0.01726 0.10555 0.1685 0.17878 0.25914 0.32244 0.33293 0.5135 0.53438 0.65326 0.81266 0.83155 0.84266 1.00047 1.02272 1.1759 1.18923 1.22258 1.34049 1.51458 1.66644 1.85763 1.8859 2.0808 2.20567 2.34563 2.64883 2.8327 2.99901 3.17183 3.32028 3.45577 3.60166 3.78108 4.10313 4.34945 4.51834 4.65985 4.82541 
39 0.00751 0.10213 0.16418 0.17387 0.20203 0.31776 0.3278 0.50947 0.53396 0.64968 0.81162 0.82897 0.84139 0.9962 1.01193 1.1713 1.18412 1.21731 1.33605 1.51206 1.66127 1.68198 1.85325 1.88012 2.07549 2.2004 2.34175 2.64671 2.82832 2.99449 3.1682 3.31624 3.45208 3.59784 3.77475 4.09967 4.34566 4.51621 4.82137 
40 0.0123 0.10449 0.1641 0.17468 0.31633 0.326 0.35656 0.50856 0.52925 0.64816 0.81648 0.83076 0.84907 0.99604 1.01283 1.17101 1.18443 1.22147 1.33534 1.36745 1.50968 1.66162 1.69266 1.85292 1.88522 2.07316 2.20069 2.34115 2.64534 2.82739 2.99365 3.16748 3.31573 3.45178 3.59755 3.77271 4.09931 4.34511 4.51331 4.82058 
48 0.0084 0.09296 0.16871 0.17715 0.19325 0.32395 0.33262 0.35297 0.51553 0.53189 0.65515 0.69441 0.81012 0.83257 0.84168 1.00218 1.01514 1.17762 1.18795 1.21219 1.34191 1.36261 1.51583 1.55412 1.66796 1.68795 1.85939 1.87732 2.08028 2.20777 2.23883 2.34744 2.65058 2.83433 2.85703 3.00051 3.17342 3.32212 3.45745 3.47425 3.60313 3.77898 4.10516 4.35118 4.51904 4.67056 4.82709 4.84774 
43 0.02072 0.10609 0.1675 0.17695 0.20269 0.32093 0.33042 0.36452 0.51287 0.53158 0.65219 0.81773 0.83295 0.84629 0.99959 1.01506 1.17478 1.18687 1.21763 1.33897 1.36207 1.51384 1.66526 1.69109 1.85666 1.87709 2.0776 2.2045 2.34473 2.64922 2.83139 2.86063 2.99804 3.1712 3.31939 3.45505 3.48041 3.60101 3.777 4.10271 4.34905 4.5174 4.82483 
38 0.02029 0.1045 0.16751 0.17796 0.32028 0.33021 0.51233 0.53489 0.65292 0.80486 0.82926 0.83944 0.99867 1.0155 1.17515 1.19001 1.22845 1.33935 1.5159 1.66488 1.70137 1.85624 1.88807 2.08122 2.20663 2.3446 2.6491 2.83172 2.99891 3.1711 3.31965 3.45522 3.60206 3.78099 4.10233 4.34885 4.51759 4.82446 
39 0.0105 0.10093 0.16578 0.17592 0.30378 0.3216 0.33321 0.51129 0.53663 0.65168 0.80522 0.82805 0.83796 0.99713 1.01343 1.17345 1.18666 1.21883 1.33829 1.51452 1.66301 1.6901 1.85426 1.88784 2.07823 2.20403 2.34291 2.64843 2.83052 2.99829 3.16957 3.318 3.45396 3.60047 3.77807 4.10087 4.3466 4.51592 4.82278 
46 0.01741 0.10163 0.16343 0.17274 0.19622 0.31688 0.32582 0.3462 0.50847 0.5253 0.64743 0.68386 0.81632 0.82999 0.84386 0.99574 1.01019 1.17074 1.18215 1.21122 1.33491 1.35776 1.50854 1.66075 1.6817 1.85235 1.87007 2.07195 2.19963 2.23434 2.3408 2.64417 2.82683 2.85025 2.99333 3.16689 3.31537 3.45124 3.47632 3.59665 3.77179 4.09883 4.34446 4.51199 4.65124 4.82035 
38 0.01562 0.10806 0.16884 0.17995 0.32189 0.33233 0.51369 0.53527 0.65351 0.8148 0.83272 0.84661 1.00034 1.0187 1.17627 1.19106 1.34028 1.38235 1.51608 1.66645 1.85741 1.88719 2.07997 2.20707 2.34557 2.65027 2.83277 2.99989 3.17182 3.32044 3.45644 3.60259 3.78013 4.10358 4.3502 4.51864 4.66635 4.82576 
42 0.02042 0.10315 0.1633 0.17317 0.20543 0.31698 0.32706 0.50831 0.52891 0.64715 0.8116 0.82825 0.84153 0.99545 1.01287 1.17019 1.18242 1.21346 1.33466 1.36265 1.50801 1.66088 1.68989 1.85244 1.88038 2.07302 2.19924 2.23239 2.34064 2.64367 2.82707 2.99327 3.16648 3.31503 3.45071 3.59629 3.77175 4.09852 4.3446 4.51157 4.66674 4.82027 
49 0.00658 0.02953 0.11079 0.17333 0.18235 0.20708 0.32686 0.33592 0.36823 0.51806 0.53497 0.65694 0.68371 0.82087 0.83649 0.8464 1.0049 1.01916 1.17983 1.19029 1.21545 1.34424 1.36537 1.51724 1.54078 1.67076 1.69291 1.86229 1.88212 2.08304 2.20955 2.23802 2.34984 2.6522 2.83668 2.85951 3.00204 3.17556 3.3244 3.45995 3.47879 3.60527 3.78079 4.10726 4.3539 4.51996 4.65563 4.82965 4.85424 
48 0.01412 0.10401 0.16984 0.17868 0.19939 0.3236 0.33246 0.35448 0.51529 0.53256 0.65365 0.67708 0.8177 0.83412 0.8445 1.00214 1.01619 1.17713 1.18781 1.21366 1.34106 1.36066 1.51398 1.53633 1.66796 1.69206 1.85924 1.87839 2.07869 2.20675 2.23774 2.3471 2.64941 2.83377 2.85679 2.99989 3.17301 3.32158 3.4571 3.47482 3.60255 3.77771 4.10479 4.35131 4.51719 4.65244 4.82703 4.85347 
46 0.00872 0.09786 0.16628 0.17487 0.1928 0.32056 0.32905 0.34648 0.51209 0.5291 0.65126 0.68946 0.81054 0.83019 0.83959 0.99886 1.01145 1.17419 1.1848 1.21019 1.33814 1.35843 1.51153 1.66434 1.68366 1.8556 1.87177 2.07521 2.20274 2.22997 2.34392 2.64756 2.82997 2.8522 2.99677 3.17013 3.31854 3.45415 3.47117 3.59976 3.77477 4.10176 4.34743 4.51495 4.8234 4.84383 
45 0.01971 0.10398 0.1663 0.17547 0.19772 0.32013 0.32923 0.35468 0.51178 0.52969 0.65121 0.8128 0.83085 0.84138 0.99865 1.01185 1.17354 1.18458 1.21159 1.33799 1.36115 1.51276 1.66342 1.6812 1.85562 1.87384 2.07523 2.20218 2.22751 2.34394 2.64831 2.83038 2.85396 2.99633 3.17017 3.31872 3.45408 3.47523 3.60052 3.77684 4.10172 4.34772 4.51688 4.66749 4.82375 
39 0.01555 0.10253 0.16355 0.1738 0.21954 0.31699 0.32714 0.50853 0.52972 0.64855 0.81052 0.82817 0.84027 0.99532 1.01278 1.17075 1.1836 1.21652 1.33505 1.37276 1.51087 1.66097 1.85214 1.87893 2.07265 2.20043 2.3407 2.64543 2.82721 2.99323 3.16717 3.31536 3.45127 3.59699 3.77316 4.09858 4.34424 4.51317 4.82013 
36 0.02111 0.10939 0.17245 0.18545 0.32507 0.33648 0.51759 0.5431 0.65747 0.8137 0.83395 0.84555 1.00353 1.04982 1.18 1.19755 1.34423 1.52026 1.67057 1.86081 1.89808 2.08393 2.21287 2.34893 2.65366 2.83698 3.00575 3.17575 3.32377 3.45972 3.60612 3.78505 4.10614 4.35362 4.52204 4.82934 
33 0.0098 0.11567 0.16947 0.18654 0.3225 0.33685 0.51501 0.55207 0.65506 0.82612 0.83888 1.00147 1.17678 1.20094 1.34149 1.51911 1.66761 1.85888 2.08468 2.20963 2.34702 2.65266 2.83509 3.00354 3.17369 3.32173 3.45775 3.60798 3.78446 4.1044 4.35217 4.52396 4.82734 
35 0.02033 0.09625 0.15639 0.16683 0.30922 0.31901 0.50066 0.53705 0.64074 0.79722 0.81995 0.83053 0.98798 1.00826 1.16328 1.18041 1.32732 1.50117 1.65283 1.84425 2.06244 2.19054 2.33293 2.63724 2.81855 2.98491 3.15961 3.30754 3.44354 3.58911 3.7636 4.09105 4.33635 4.5064 4.8121 
45 0.01916 0.10151 0.16508 0.17393 0.19307 0.31867 0.32743 0.34608 0.51083 0.52864 0.65036 0.80765 0.82894 0.8386 0.99729 1.01031 1.17264 1.1834 1.20909 1.33722 1.36012 1.51184 1.66241 1.68183 1.85424 1.87165 2.07414 2.20167 2.23059 2.34285 2.64723 2.82927 2.85227 2.99576 3.16921 3.31758 3.45326 3.47513 3.59903 3.77489 4.10078 4.34655 4.51482 4.82242 4.84861 
43 0.06048 0.13063 0.16182 0.17243 0.31309 0.32234 0.34561 0.50491 0.52379 0.6438 0.80845 0.82536 0.83827 0.99233 1.00689 1.16696 1.17885 1.20954 1.33119 1.3575 1.50451 1.65775 1.67986 1.84925 1.87627 2.06853 2.19588 2.22603 2.3375 2.64054 2.82359 2.85483 2.98971 3.16352 3.31188 3.44761 3.59324 3.76807 4.0954 4.34137 4.50838 4.64617 4.8171 
40 0.0151 0.1089 0.16993 0.18027 0.22506 0.32322 0.33342 0.51464 0.53536 0.65517 0.82025 0.83539 0.85144 1.0018 1.02029 1.17732 1.19176 1.34132 1.38405 1.51778 1.66738 1.69451 1.85862 1.8818 2.08269 2.20844 2.34702 2.65209 2.83364 3.00039 3.17362 3.32155 3.45759 3.6033 3.78272 4.10509 4.35121 4.52054 4.66615 4.82673 
48 0.01871 0.10222 0.16722 0.17552 0.19094 0.32078 0.32852 0.34012 0.51266 0.52734 0.6519 0.67645 0.81308 0.83201 0.84153 0.99972 1.01059 1.17465 1.18475 1.20691 1.33893 1.35739 1.51261 1.53884 1.66461 1.67972 1.8566 1.87149 2.07589 2.20291 2.22707 2.34513 2.64832 2.8307 2.8514 2.99745 3.17136 3.31948 3.45524 3.47084 3.60069 3.77616 4.10313 4.34873 4.51722 4.65914 4.82454 4.84469 
36 0.02043 0.10529 0.16541 0.17721 0.31828 0.32972 0.51058 0.53863 0.65083 0.81093 0.82916 0.84259 0.99686 1.01958 1.17297 1.19039 1.3377 1.5148 1.66306 1.85358 1.8896 2.07674 2.20483 2.34222 2.64876 2.82982 2.99869 3.16937 3.31748 3.45324 3.59985 3.77811 4.1002 4.34638 4.51605 4.8225 
41 0.01441 0.09828 0.16548 0.17421 0.19368 0.31955 0.32849 0.35402 0.51179 0.53338 0.65229 0.80284 0.82798 0.83718 0.99727 1.01017 1.17374 1.18558 1.21436 1.33803 1.36747 1.51442 1.66346 1.68376 1.85484 1.87426 2.07776 2.20405 2.34344 2.64802 2.83051 2.99665 3.16978 3.31807 3.45387 3.59989 3.77735 4.10107 4.34689 4.51557 4.82302 
48 0.01394 0.09485 0.15861 0.16732 0.18546 0.3122 0.32035 0.3346 0.50382 0.51874 0.6422 0.65928 0.80568 0.8236 0.83337 0.99106 1.00309 1.16588 1.17626 1.20172 1.33 1.3486 1.50248 1.52788 1.65613 1.67482 1.8477 1.86438 2.0661 2.19417 2.22075 2.33619 2.63829 2.8218 2.84371 2.98817 3.16206 3.31057 3.44624 3.46262 3.59166 3.766 4.09417 4.33968 4.5059 4.64227 4.81551 4.83436 
36 0.01377 0.10402 0.16726 0.17877 0.3204 0.33154 0.51197 0.53567 0.65196 0.80693 0.829 0.8398 0.99877 1.17424 1.18857 1.22372 1.33882 1.51358 1.66551 1.85592 1.88936 2.07858 2.20465 2.34392 2.64768 2.83126 2.99796 3.1701 3.31862 3.45431 3.60043 3.77705 4.10148 4.34789 4.51577 4.82362 
40 0.01283 0.10703 0.17462 0.18574 0.32745 0.33765 0.51899 0.53884 0.65816 0.81077 0.83527 0.84546 1.00526 1.02163 1.18104 1.19347 1.22303 1.34539 1.37267 1.51939 1.67246 1.86336 1.89235 2.0851 2.21334 2.35106 2.65329 2.83816 3.00461 3.17667 3.32506 3.46118 3.49502 3.6067 3.78306 4.10835 4.35594 4.5221 4.65858 4.83123 
49 0.01541 0.10037 0.16674 0.17529 0.19306 0.32066 0.32908 0.34519 0.512 0.52659 0.651 0.67652 0.81121 0.83066 0.84009 0.99917 1.01153 1.17414 1.1841 1.20614 1.33809 1.35438 1.51107 1.53538 1.6647 1.68383 1.85615 1.87314 2.07518 2.20325 2.22826 2.34424 2.64664 2.83026 2.84992 2.99634 3.17003 3.3186 3.45418 3.46897 3.59975 3.77438 4.10205 4.12207 4.34805 4.51498 4.65433 4.82383 4.84207 
44 0.0116 0.09387 0.1608 0.16946 0.187 0.31478 0.32304 0.33731 0.50708 0.52713 0.6472 0.79664 0.8241 0.83316 0.86202 0.99349 1.0055 1.16914 1.18008 1.20737 1.33332 1.36176 1.50834 1.65865 1.67617 1.85013 1.86875 2.07029 2.19723 2.22841 2.33903 2.64361 2.82505 2.99116 3.16564 3.31371 3.44968 3.59482 3.77055 4.097 4.34208 4.51158 4.65325 4.8183 
36 0.02168 0.11347 0.17259 0.1852 0.32573 0.33748 0.5175 0.5429 0.65852 0.82227 0.83745 0.85727 1.00428 1.04953 1.18011 1.19885 1.34461 1.52415 1.67058 1.86115 1.89204 2.0898 2.21289 2.3498 2.65607 2.8374 3.00576 3.17676 3.32405 3.46071 3.60889 3.79042 4.10741 4.35445 4.52686 4.82931 
46 0.01548 0.09313 0.16091 0.16915 0.18382 0.31529 0.32302 0.33498 0.50739 0.52428 0.64663 0.79276 0.82379 0.83267 0.85135 0.99378 1.00485 1.16952 1.17953 1.20172 1.33354 1.35235 1.50665 1.65909 1.67604 1.85043 1.86641 2.06956 2.1975 2.222 2.3393 2.64214 2.82527 2.84837 2.99163 3.16542 3.31388 3.44953 3.46588 3.59498 3.76961 4.09727 4.34253 4.50984 4.81853 4.8387 
39 0.00978 0.09225 0.15354 0.16279 0.30592 0.31417 0.34661 0.49801 0.52429 0.63647 0.7976 0.8179 0.82837 0.98556 0.99873 1.16006 1.17213 1.20709 1.32419 1.49657 1.65025 1.67564 1.84204 2.05972 2.18762 2.33036 2.6327 2.81573 2.98179 3.15618 3.3044 3.44036 3.58557 3.75959 4.08831 4.33385 4.50033 4.64545 4.80958 
33 0.07712 0.16031 0.17336 0.31537 0.32786 0.50683 0.54598 0.64758 0.8156 0.82993 0.99436 1.0838 1.16965 1.19162 1.33388 1.51176 1.66018 1.85116 2.07203 2.1989 2.33928 2.64762 2.82587 2.99282 3.16626 3.31405 3.45018 3.59689 3.77464 4.09744 4.34367 4.51478 4.81908 
34 0.02139 0.11474 0.17303 0.18874 0.32622 0.34015 0.51822 0.5473 0.658 0.82391 0.83802 0.86616 1.00482 1.18021 1.19994 1.34498 1.5222 1.67192 1.8623 2.08569 2.21226 2.34969 2.65444 2.8373 3.00587 3.17622 3.32444 3.46031 3.60801 3.78765 4.10698 4.35444 4.5229 4.83023 
57 0.01596 0.10259 0.17164 0.17931 0.19124 0.32684 0.33447 0.34622 0.51803 0.53077 0.55653 0.65669 0.66986 0.81301 0.83574 0.84454 0.8774 1.00523 1.01585 1.17985 1.18879 1.20581 1.34408 1.35808 1.51633 1.53242 1.67011 1.68474 1.86224 1.87661 2.08118 2.1013 2.20816 2.22552 2.35013 2.3773 2.65183 2.66997 2.83637 2.85471 3.00209 3.02272 3.17595 3.1916 3.32469 3.35579 3.46014 3.47273 3.60516 3.78044 4.10808 4.12375 4.35442 4.51999 4.65399 4.82989 4.84594 
45 0.01419 0.10356 0.17236 0.18144 0.20604 0.32632 0.33594 0.51742 0.53511 0.65649 0.68895 0.81155 0.83399 0.84347 1.00444 1.02108 1.17934 1.19041 1.21712 1.34392 1.36773 1.51718 1.54668 1.67104 1.86189 1.88619 2.08198 2.20954 2.24074 2.34927 2.65177 2.83663 2.86531 3.00266 3.1747 3.32379 3.45916 3.47916 3.60492 3.7802 4.10655 4.35349 4.51942 4.65679 4.82931 
45 0.02308 0.10479 0.16385 0.17352 0.20049 0.31729 0.32681 0.35877 0.50857 0.52656 0.64708 0.67618 0.82193 0.83324 0.99612 1.01196 1.17059 1.18258 1.21386 1.33488 1.35855 1.50765 1.66133 1.68291 1.8529 1.87377 2.0719 2.19951 2.22845 2.34106 2.64346 2.82722 2.8543 2.99349 3.16689 3.3155 3.45117 3.47979 3.59687 3.77144 4.09902 4.34518 4.51125 4.64939 4.8208 
38 0.02265 0.11144 0.1701 0.18144 0.32303 0.33329 0.51493 0.53628 0.6548 0.81899 0.83521 0.85181 1.00195 1.02177 1.17719 1.19089 1.22825 1.34195 1.5175 1.66728 1.6943 1.85944 1.90167 2.08303 2.2075 2.34757 2.65317 2.83436 3.00084 3.174 3.32239 3.45761 3.60418 3.78574 4.1053 4.352 4.52236 4.82729 
45 0.01529 0.10416 0.16663 0.17609 0.20193 0.32 0.32897 0.35024 0.51172 0.5293 0.65122 0.81446 0.83136 0.84262 0.9986 1.01219 1.17398 1.18548 1.21432 1.33825 1.36129 1.51238 1.66398 1.68411 1.85544 1.8737 2.07577 2.20317 2.23661 2.34394 2.64816 2.83032 2.85514 2.99711 3.17013 3.31869 3.45448 3.48568 3.60069 3.77731 4.10191 4.34784 4.51686 4.66084 4.82367 
48 0.01899 0.10181 0.16359 0.17261 0.19313 0.3171 0.32598 0.34574 0.50866 0.52477 0.64701 0.66711 0.816 0.82999 0.8433 0.99595 1.00978 1.17082 1.18157 1.20779 1.33491 1.35402 1.50744 1.53305 1.66105 1.68152 1.85279 1.87107 2.07199 2.19966 2.22673 2.34112 2.64353 2.82709 2.84887 2.99348 3.16711 3.31565 3.45094 3.46828 3.5964 3.77139 4.09888 4.34479 4.51122 4.64797 4.82065 4.84477 
49 0.01129 0.09825 0.17346 0.18204 0.2006 0.32769 0.33637 0.35643 0.51879 0.53417 0.65779 0.68116 0.82066 0.83772 0.84781 1.00593 1.01896 1.1806 1.19073 1.21394 1.34442 1.36065 1.51825 1.54284 1.67141 1.69032 1.86311 1.88076 2.08294 2.20985 2.23478 2.35061 2.65314 2.83695 2.85735 3.00316 3.17639 3.19982 3.32518 3.46078 3.47681 3.60619 3.7821 4.10868 4.35477 4.52158 4.66432 4.83046 4.85014 
52 0.009 0.09657 0.16431 0.17243 0.18549 0.31858 0.32604 0.33681 0.51063 0.52423 0.56179 0.64973 0.66739 0.81097 0.82979 0.83886 0.99776 1.00842 1.17236 1.18169 1.19967 1.33677 1.35229 1.50967 1.53013 1.66262 1.67802 1.85455 1.86869 2.07336 2.20022 2.21884 2.34297 2.6455 2.82861 2.84749 2.99465 3.02184 3.16895 3.19348 3.31743 3.45325 3.46771 3.59856 3.77334 4.10108 4.12207 4.34679 4.51344 4.64758 4.82254 4.83907 
49 0.01187 0.09804 0.16661 0.1747 0.18819 0.32117 0.32874 0.33996 0.51359 0.52856 0.65245 0.67439 0.80418 0.83037 0.83922 0.86296 1.00006 1.01084 1.1751 1.18439 1.2028 1.33936 1.35506 1.5131 1.53562 1.66512 1.68122 1.85702 1.87217 2.07736 2.204 2.22693 2.34544 2.64823 2.83166 2.85147 2.99767 3.17164 3.32003 3.45572 3.47026 3.60069 3.77637 4.10353 4.34943 4.51572 4.65113 4.82519 4.84423 
43 0.01185 0.10644 0.1689 0.17843 0.20486 0.3224 0.33183 0.36386 0.51428 0.53607 0.65395 0.82041 0.83488 0.84967 1.00098 1.0163 1.17615 1.18874 1.22143 1.34049 1.36928 1.51574 1.66679 1.69129 1.85788 1.87732 2.08075 2.20569 2.24236 2.34627 2.65081 2.83275 3.00073 3.17302 3.32097 3.45685 3.60298 3.77852 4.10431 4.3501 4.51814 4.66219 4.82649 
48 0.01584 0.10514 0.16943 0.17817 0.19743 0.3233 0.33202 0.35146 0.5145 0.52979 0.65313 0.67604 0.8187 0.83437 0.84522 1.00188 1.01521 1.17632 1.18663 1.21064 1.34035 1.35728 1.51381 1.53816 1.66694 1.6857 1.859 1.87753 2.07817 2.20533 2.23151 2.34682 2.64931 2.83293 2.85381 2.99876 3.17263 3.32114 3.4566 3.47238 3.60222 3.7771 4.10473 4.35104 4.5171 4.65256 4.82637 4.84628 
47 0.0189 0.09473 0.15979 0.16867 0.18717 0.31346 0.32158 0.33457 0.50569 0.52393 0.64497 0.67953 0.80276 0.82423 0.83341 0.99244 1.00447 1.16785 1.17867 1.20519 1.33205 1.35872 1.5054 1.53501 1.65733 1.67621 1.84904 1.86648 2.06803 2.19624 2.22936 2.33783 2.64126 2.82363 2.85014 2.99024 3.16427 3.31261 3.44841 3.47175 3.59379 3.76885 4.0959 4.34107 4.50915 4.65416 4.81713 
45 0.01515 0.10121 0.16469 0.17359 0.19402 0.31828 0.32723 0.34916 0.50984 0.52659 0.64898 0.80921 0.82858 0.83862 0.99669 1.01036 1.17188 1.18274 1.20895 1.33607 1.35713 1.50943 1.66194 1.68067 1.8535 1.87047 2.07314 2.20066 2.23347 2.34181 2.64545 2.8281 2.85332 2.99442 3.16791 3.31645 3.4521 3.47421 3.59754 3.77311 4.09985 4.34561 4.51357 4.66378 4.82153 
37 0.01738 0.11295 0.17693 0.18816 0.32981 0.34033 0.52303 0.54815 0.66203 0.81849 0.83889 0.8504 1.00788 1.02602 1.18428 1.19901 1.23887 1.34942 1.5243 1.67455 1.86514 1.88906 2.09097 2.21673 2.35339 2.65775 2.8412 3.01144 3.18037 3.32886 3.46433 3.61158 3.78873 4.1112 4.35884 4.52563 4.8357 
53 0.01178 0.09538 0.16245 0.17052 0.18356 0.31651 0.32376 0.33404 0.50847 0.52133 0.5485 0.64723 0.66207 0.80705 0.82748 0.8364 0.99576 1.00612 1.17072 1.18011 1.19859 1.3347 1.34913 1.50727 1.52728 1.66054 1.6749 1.85231 1.86596 2.07068 2.09245 2.19876 2.21812 2.3409 2.36735 2.64339 2.82655 2.84556 2.99292 3.16684 3.18988 3.31547 3.45095 3.46402 3.59639 3.77118 4.09891 4.11339 4.34457 4.51136 4.64707 4.82041 4.8365 
41 0.01959 0.10593 0.16837 0.17794 0.20626 0.32233 0.33233 0.51402 0.53478 0.65413 0.8121 0.83179 0.84254 1.00045 1.01659 1.17571 1.18787 1.21788 1.3403 1.36858 1.51776 1.66639 1.69506 1.85824 1.89027 2.08408 2.20718 2.34622 2.65166 2.833 2.9997 3.17248 3.32073 3.4566 3.60329 3.78273 4.1043 4.3514 4.51941 4.66471 4.82594 
35 0.02046 0.10946 0.169 0.18168 0.32182 0.33325 0.51358 0.53684 0.65453 0.81699 0.83326 0.84979 1.00069 1.17579 1.19061 1.34037 1.51902 1.66642 1.85723 1.88874 2.08227 2.20668 2.34564 2.65186 2.83281 2.99913 3.17268 3.32042 3.45622 3.60231 3.78849 4.10369 4.35045 4.52208 4.8257 
49 0.0092 0.06929 0.13751 0.174 0.18325 0.20971 0.32625 0.33492 0.35419 0.5179 0.53434 0.65695 0.68238 0.82536 0.83856 0.85122 1.00456 1.01705 1.17981 1.19045 1.2165 1.34422 1.36501 1.51742 1.54161 1.66978 1.68739 1.86185 1.87997 2.08299 2.20899 2.23626 2.35008 2.65265 2.83668 2.86027 3.00281 3.17597 3.32488 3.46033 3.48029 3.60595 3.78117 4.10803 4.35408 4.52026 4.65615 4.82968 4.85341 
43 0.01736 0.10466 0.1693 0.17836 0.20153 0.32277 0.33184 0.35912 0.51504 0.53481 0.65482 0.81268 0.83253 0.84246 1.00103 1.01439 1.17707 1.18907 1.21857 1.34148 1.36927 1.51666 1.66657 1.68627 1.85804 1.87566 2.08024 2.20741 2.34674 2.65034 2.83384 3.00035 3.17312 3.32142 3.45707 3.48198 3.603 3.77909 4.10438 4.35051 4.51861 4.65886 4.82659 
46 0.01551 0.10466 0.16999 0.17906 0.20265 0.32392 0.33301 0.36233 0.5152 0.5326 0.6547 0.81324 0.83304 0.84299 1.00203 1.01592 1.17705 1.18789 1.21401 1.34131 1.36309 1.5158 1.66778 1.69128 1.85922 1.87878 2.07953 2.20661 2.23708 2.34711 2.65011 2.83367 2.85699 2.99961 3.17312 3.32152 3.45716 3.47707 3.60282 3.77918 4.10471 4.35108 4.51854 4.65768 4.82678 4.852 
38 0.00806 0.10799 0.17063 0.18151 0.32384 0.33467 0.51554 0.53657 0.65556 0.81946 0.83577 0.85219 1.00242 1.02184 1.17766 1.19123 1.2278 1.34255 1.5181 1.66847 1.8599 1.88964 2.08185 2.20773 2.34798 2.65198 2.83488 3.00099 3.17418 3.32247 3.45852 3.60413 3.78267 4.10571 4.3526 4.52062 4.66039 4.82804 
48 0.01624 0.10182 0.17035 0.17868 0.1964 0.32441 0.33293 0.35174 0.51595 0.53216 0.65467 0.67825 0.81061 0.8329 0.84203 1.00229 1.01425 1.17763 1.18763 1.21023 1.34172 1.35969 1.5146 1.53605 1.6685 1.68782 1.85957 1.87588 2.07973 2.20694 2.23182 2.34751 2.6502 2.83424 2.85529 3.00053 3.1736 3.32198 3.45769 3.4737 3.6029 3.77842 4.10543 4.35154 4.51796 4.65496 4.82767 4.85239 
48 0.01761 0.09619 0.16249 0.17091 0.18739 0.31635 0.32463 0.33906 0.50836 0.52619 0.64735 0.67082 0.80399 0.82613 0.83527 0.99491 1.00728 1.17013 1.18041 1.20413 1.33421 1.35276 1.50754 1.53004 1.66032 1.67815 1.85187 1.8691 2.0715 2.19883 2.2241 2.34037 2.64307 2.82653 2.84931 2.99242 3.16651 3.31484 3.4505 3.46727 3.59583 3.77115 4.09835 4.34403 4.51063 4.64599 4.81987 4.8442 
33 0.01191 0.10632 0.16941 0.18079 0.32301 0.33474 0.51495 0.53992 0.65687 0.81188 0.83185 0.84357 1.00157 1.17672 1.19237 1.34111 1.52149 1.66783 1.85879 2.08838 2.20743 2.3464 2.65365 2.83387 3.00059 3.1729 3.3209 3.45676 3.60416 4.10398 4.35116 4.52428 4.82614 
47 0.01339 0.10226 0.16553 0.17457 0.19605 0.31918 0.32838 0.3569 0.51088 0.52803 0.64946 0.67443 0.81614 0.831 0.84275 0.9978 1.01169 1.17279 1.18355 1.20979 1.33712 1.35791 1.50998 1.54136 1.66371 1.69019 1.85487 1.87487 2.07477 2.20247 2.23328 2.34311 2.64571 2.82951 2.85253 2.99578 3.16891 3.31759 3.45318 3.47359 3.59863 3.77392 4.10095 4.3471 4.51336 4.6513 4.82298 
38 0.01274 0.10088 0.16435 0.17419 0.21105 0.31815 0.32866 0.51015 0.53344 0.64986 0.80496 0.8271 0.83715 0.99608 1.01557 1.17202 1.18509 1.21723 1.3363 1.5132 1.66223 1.85301 1.8841 2.07482 2.2012 2.34169 2.64613 2.82877 2.99466 3.16808 3.31655 3.45231 3.59796 3.77417 4.09934 4.34525 4.514 4.82119 
49 0.01905 0.09543 0.16018 0.16869 0.18525 0.31386 0.32198 0.33546 0.50576 0.52045 0.64437 0.66244 0.8041 0.82468 0.83396 0.99276 1.00441 1.16786 1.17801 1.20093 1.33186 1.34879 1.50461 1.52683 1.65773 1.67416 1.84946 1.86594 2.06818 2.19591 2.22033 2.33811 2.64061 2.82375 2.84383 2.98996 3.16423 3.31263 3.44812 3.46277 3.59341 3.76831 4.096 4.11791 4.34158 4.5089 4.64422 4.81752 4.83679 
30 0.0189 0.11213 0.16722 0.18252 0.32005 0.33337 0.5129 0.5855 0.6559 0.82037 0.83371 0.99872 1.17505 1.19971 1.33972 1.52574 1.66518 1.85581 2.20634 2.34476 2.66098 2.83229 3.00153 3.17192 3.31937 3.456 3.60889 4.10262 4.34964 4.8242 
34 0.02279 0.10988 0.17073 0.18669 0.32347 0.33719 0.51621 0.54864 0.65557 0.81687 0.83345 0.84931 1.00199 1.17823 1.19977 1.34311 1.51813 1.6699 1.85972 2.08542 2.21147 2.34785 2.65123 2.83697 3.00359 3.17347 3.32198 3.45823 3.60464 3.78383 4.10499 4.35318 4.52155 4.82849 
43 0.01798 0.1108 0.17646 0.18554 0.20905 0.33078 0.34044 0.52243 0.54188 0.66197 0.81705 0.83898 0.84909 1.00875 1.02435 1.18491 1.19798 1.22914 1.34884 1.37628 1.52426 1.67417 1.69506 1.86614 1.88775 2.08878 2.21478 2.25359 2.35391 2.65827 2.84151 3.00903 3.18008 3.32896 3.46436 3.49308 3.61029 3.7887 4.11146 4.35872 4.52645 4.83361 4.86404 
36 0.01325 0.11685 0.17732 0.19037 0.33068 0.34308 0.52171 0.54407 0.66148 0.83117 0.84439 1.00913 1.06764 1.18376 1.1988 1.34827 1.52201 1.67527 1.86613 1.90083 2.08781 2.21485 2.35386 2.65721 2.84086 3.00709 3.17982 3.3282 3.46394 3.60955 3.78648 4.1114 4.35851 4.5256 4.66686 4.83387 
37 0.02762 0.10531 0.16336 0.17482 0.31641 0.32754 0.508 0.53461 0.64782 0.81031 0.8278 0.84222 0.99502 1.0168 1.17022 1.18458 1.22743 1.33466 1.51078 1.66085 1.85205 2.07221 2.19938 2.34028 2.64497 2.82704 2.99272 3.16674 3.31493 3.45072 3.59683 3.7726 4.09811 4.34425 4.51272 4.66078 4.82002 
49 0.01609 0.10058 0.16762 0.17573 0.19085 0.32188 0.3298 0.34265 0.51355 0.52901 0.65237 0.67281 0.80962 0.83134 0.84051 1.00024 1.01134 1.17497 1.18455 1.20406 1.3392 1.35481 1.51191 1.53036 1.66545 1.68139 1.85736 1.87303 2.07712 2.20308 2.22102 2.34556 2.64772 2.83137 2.85122 2.99757 3.17118 3.19016 3.3197 3.45536 3.46911 3.60065 3.77626 4.10352 4.34962 4.51608 4.65029 4.82516 4.84364 
41 0.00682 0.10249 0.16755 0.17775 0.22282 0.32118 0.33136 0.5128 0.53447 0.65202 0.81274 0.83108 0.8426 0.99949 1.01832 1.17475 1.18746 1.21921 1.33918 1.3737 1.51362 1.66528 1.69863 1.85674 1.88446 2.07829 2.2054 2.34454 2.64851 2.83191 2.99818 3.17092 3.31961 3.45469 3.4834 3.60089 3.77806 4.10246 4.34888 4.51644 4.8248 
36 0.00711 0.1033 0.16809 0.17924 0.32167 0.33272 0.51365 0.5387 0.65393 0.80854 0.83024 0.84116 1.00003 1.02855 1.17566 1.19042 1.23014 1.34038 1.51918 1.66645 1.85747 2.08286 2.207 2.34524 2.65181 2.83275 2.99964 3.17165 3.32007 3.4556 3.60291 3.78399 4.10286 4.34955 4.52029 4.82525 
37 0.01691 0.10995 0.16822 0.17936 0.32125 0.33244 0.51329 0.53672 0.65288 0.819 0.83422 0.85386 1.00009 1.02183 1.17509 1.18941 1.33992 1.51462 1.66544 1.70081 1.85717 1.88544 2.07898 2.20553 2.34529 2.64982 2.83254 2.99875 3.17186 3.32006 3.45594 3.60167 3.77902 4.10353 4.35062 4.51855 4.82575 
37 0.01214 0.11003 0.16913 0.18149 0.32183 0.33291 0.51399 0.54034 0.65406 0.82055 0.83521 0.8571 1.00069 1.02632 1.17678 1.19388 1.34121 1.51634 1.66668 1.85761 1.89677 2.08052 2.20817 2.34615 2.65145 2.83362 3.00234 3.17313 3.32121 3.45737 3.60464 3.78093 4.1042 4.35032 4.5194 4.67032 4.82675 
40 0.0131 0.10564 0.16726 0.17743 0.2184 0.32068 0.33082 0.51228 0.53243 0.65237 0.815 0.83188 0.84486 0.99896 1.01507 1.17478 1.18825 1.22362 1.33917 1.37403 1.51592 1.66495 1.70191 1.85628 1.88328 2.07781 2.20552 2.34457 2.65106 2.83146 2.9981 3.17117 3.31934 3.45506 3.6012 3.77859 4.10226 4.34839 4.51927 4.82412 
35 0.01718 0.11258 0.17218 0.18433 0.32532 0.33722 0.51728 0.54151 0.65748 0.82207 0.83734 0.85686 1.004 1.17914 1.19435 1.3436 1.51956 1.66961 1.86162 2.08529 2.20935 2.3493 2.65305 2.83624 3.00301 3.17558 3.32352 3.45937 3.60545 3.78484 4.10678 4.35391 4.52265 4.66594 4.82959 
34 0.00978 0.1091 0.16964 0.18698 0.32244 0.33676 0.51473 0.54685 0.65585 0.82024 0.83452 0.85977 1.00136 1.17713 1.19882 1.34242 1.52134 1.66815 1.85882 2.0861 2.21012 2.34708 2.65316 2.83506 3.00253 3.1734 3.32185 3.45757 3.60876 3.79227 4.10406 4.35157 4.52294 4.82704 
40 0.01937 0.11422 0.17968 0.19049 0.33322 0.3439 0.52435 0.54415 0.66346 0.81715 0.84054 0.85099 1.0112 1.0318 1.18648 1.19954 1.23059 1.35053 1.37736 1.52523 1.67729 1.86906 1.89977 2.09052 2.21788 2.35606 2.65907 2.84315 3.00977 3.18162 3.33033 3.4656 3.48786 3.61169 3.78894 4.11351 4.36119 4.52705 4.67 4.83587 
41 0.00902 0.09941 0.16475 0.17391 0.19738 0.31869 0.32839 0.5104 0.5323 0.65055 0.80347 0.82752 0.83724 0.99655 1.01244 1.17256 1.18431 1.21297 1.33693 1.51195 1.66221 1.68405 1.85384 1.8784 2.0775 2.20141 2.24315 2.34263 2.64691 2.82927 2.99592 3.16881 3.31729 3.45301 3.59872 3.77818 4.10032 4.34614 4.51633 4.65626 4.82218 
52 0.07897 0.14479 0.1593 0.16807 0.19109 0.30875 0.31612 0.3271 0.50091 0.51432 0.56305 0.6395 0.65422 0.79855 0.8199 0.82876 0.98815 0.99869 1.16303 1.17229 1.1907 1.32707 1.34187 1.49946 1.52149 1.65274 1.6683 1.84455 1.85869 2.06271 2.0874 2.19094 2.21073 2.33338 2.63545 2.81873 2.83792 2.98513 3.15926 3.18216 3.30776 3.44331 3.45597 3.58875 3.76314 4.09139 4.10656 4.33674 4.50318 4.6385 4.81267 4.82948 
32 0.01005 0.11528 0.17585 0.19191 0.3294 0.34404 0.52192 0.5559 0.66248 0.83116 0.84379 1.00806 1.18318 1.20387 1.3485 1.52818 1.67434 1.86564 2.09502 2.21642 2.35418 2.66176 2.84141 3.00894 3.17946 3.32792 3.46401 3.61491 4.11082 4.36093 4.53269 4.83374 
42 0.01229 0.1065 0.16902 0.17909 0.21726 0.32257 0.33262 0.51375 0.53419 0.65334 0.81593 0.83314 0.84577 1.00084 1.01785 1.17587 1.18842 1.22018 1.3404 1.36976 1.51547 1.66651 1.69097 1.85785 1.88084 2.07947 2.20595 2.3458 2.65056 2.83292 2.99971 3.17215 3.32049 3.45603 3.48341 3.60229 3.77888 4.10377 4.35004 4.51849 4.6691 4.82597 
42 0.01605 0.11077 0.17461 0.18498 0.25874 0.32833 0.33898 0.51947 0.53939 0.65942 0.82 0.83774 0.84978 1.00648 1.02726 1.18107 1.19318 1.22321 1.34544 1.37051 1.52173 1.67251 1.86347 1.8886 2.08696 2.21066 2.24272 2.35119 2.65557 2.83814 3.00527 3.17772 3.32589 3.4613 3.49061 3.60801 3.78668 4.1091 4.35598 4.52367 4.6723 4.83175 
36 0.01276 0.10848 0.17094 0.18304 0.32432 0.33636 0.51657 0.54219 0.65573 0.81564 0.83385 0.84733 1.00265 1.17774 1.19196 1.22827 1.34356 1.51778 1.66936 1.86041 2.08419 2.21011 2.34802 2.65117 2.83591 3.00257 3.17363 3.32274 3.45815 3.60375 3.78196 4.1057 4.35357 4.51931 4.66139 4.8287 
35 0.01632 0.10574 0.16736 0.17866 0.32078 0.33249 0.51268 0.53741 0.65209 0.81126 0.83021 0.84284 0.99958 1.17498 1.19104 1.33922 1.51316 1.66597 1.85653 2.07841 2.20518 2.34429 2.64729 2.83173 2.99863 3.17017 3.31876 3.45451 3.60049 3.77709 4.10187 4.34886 4.51539 4.65787 4.82417 
32 0.01116 0.1066 0.16598 0.18011 0.31851 0.33156 0.51186 0.6493 0.81113 0.8297 0.84511 0.99698 1.17327 1.19241 1.33867 1.51794 1.66243 1.85378 2.0794 2.20507 2.34286 2.65095 2.83102 3.00032 3.1713 3.31855 3.45513 3.60158 4.10124 4.34698 4.52202 4.82319 
49 0.01735 0.09875 0.16627 0.17455 0.18923 0.32025 0.32799 0.33949 0.51281 0.52864 0.65248 0.68215 0.80449 0.82996 0.83885 0.86634 0.99923 1.00992 1.17529 1.18542 1.20893 1.33924 1.35953 1.51348 1.54279 1.6642 1.68028 1.85627 1.87186 2.07828 2.20464 2.23465 2.34492 2.64842 2.83127 2.85295 2.99779 3.17142 3.31991 3.4555 3.47383 3.60111 3.77737 4.10308 4.34868 4.51694 4.6618 4.82463 4.84826 
43 0.01615 0.11582 0.17717 0.18737 0.22427 0.33089 0.34122 0.52218 0.54118 0.66162 0.83066 0.84429 0.8661 1.00933 1.02711 1.18421 1.19692 1.23055 1.34873 1.37568 1.52275 1.67473 1.70009 1.86614 1.88847 2.0879 2.21344 2.24952 2.35446 2.65811 2.84102 3.00801 3.18071 3.32903 3.46426 3.48881 3.61042 3.78656 4.1122 4.35883 4.52632 4.68171 4.83453 
42 0.00847 0.09809 0.16097 0.1704 0.1966 0.3145 0.32394 0.35894 0.50623 0.52694 0.6453 0.80783 0.82553 0.83623 0.99293 1.0083 1.1685 1.18114 1.21432 1.33263 1.3647 1.50607 1.65844 1.68353 1.84981 1.8733 2.06954 2.19761 2.3383 2.64112 2.82457 2.99068 3.16434 3.31292 3.4486 3.59401 3.76902 4.09614 4.34167 4.50889 4.66878 4.8177 
34 0.00856 0.10879 0.16653 0.18008 0.31966 0.33299 0.51104 0.53916 0.65173 0.81977 0.83327 0.89093 0.99869 1.17361 1.19314 1.33739 1.51488 1.66421 1.85532 2.07944 2.20332 2.34334 2.64844 2.82988 2.99671 3.16969 3.31791 3.45387 3.60099 3.78059 4.10116 4.34771 4.51911 4.82299 
49 0.01678 0.10078 0.16854 0.17667 0.19251 0.32289 0.33124 0.34765 0.51401 0.52818 0.65332 0.68356 0.80908 0.83165 0.84074 1.00091 1.01227 1.17606 1.18577 1.20651 1.34014 1.35611 1.51326 1.53759 1.6664 1.68295 1.85797 1.87359 2.07732 2.20502 2.22909 2.34601 2.64884 2.83243 2.85288 2.99841 3.17181 3.32053 3.45589 3.47061 3.6013 3.77684 4.10392 4.12885 4.35009 4.51708 4.65777 4.82569 4.84357 
45 0.01878 0.10641 0.16755 0.17704 0.20302 0.32118 0.33067 0.3648 0.51254 0.53065 0.65166 0.8194 0.83367 0.8489 0.99987 1.01614 1.1742 1.18555 1.21414 1.33883 1.36288 1.51217 1.66531 1.69016 1.85689 1.87845 2.07664 2.20319 2.23112 2.34489 2.64762 2.83129 2.85726 2.99768 3.17072 3.31928 3.45506 3.48615 3.60054 3.77576 4.10267 4.34905 4.51563 4.65404 4.82467 
45 0.00814 0.10178 0.16977 0.17917 0.20383 0.32316 0.33235 0.35771 0.51496 0.5324 0.65423 0.69002 0.82435 0.83697 0.85375 1.0019 1.01538 1.17718 1.18885 1.2189 1.34131 1.36342 1.51535 1.6675 1.68877 1.85905 1.87805 2.08018 2.20716 2.34721 2.65036 2.83365 2.86034 3.00019 3.17357 3.32162 3.45766 3.48352 3.60349 3.77878 4.10538 4.3515 4.51879 4.66587 4.82734 
41 0.01729 0.10597 0.16822 0.17798 0.21011 0.32166 0.3314 0.51329 0.53325 0.6539 0.81333 0.83198 0.84326 0.99989 1.01451 1.17558 1.18799 1.21882 1.33995 1.36944 1.51611 1.66572 1.6884 1.85708 1.87852 2.07902 2.20606 2.34539 2.65072 2.83219 2.99881 3.17203 3.32013 3.45595 3.60209 3.77973 4.10324 4.3494 4.51906 4.6768 4.82556 
34 0.02368 0.11384 0.1701 0.18754 0.32278 0.33695 0.51566 0.55117 0.65692 0.8218 0.83551 0.87363 1.00173 1.17831 1.20512 1.34358 1.5245 1.66947 1.85923 2.09155 2.21278 2.34757 2.65599 2.8362 3.00656 3.17523 3.32283 3.45907 3.61135 3.79548 4.10501 4.35309 4.53162 4.82804 
46 0.01095 0.10258 0.16818 0.17725 0.20056 0.32202 0.33139 0.36795 0.5133 0.53127 0.65262 0.8131 0.83168 0.84198 1.0004 1.01608 1.17506 1.18591 1.2121 1.33926 1.36036 1.51318 1.55162 1.66623 1.69077 1.85778 1.88285 2.07903 2.20437 2.23424 2.34549 2.64825 2.83183 2.85514 2.998 3.17129 3.31988 3.45552 3.47918 3.60087 3.77827 4.10334 4.35005 4.5168 4.65492 4.82527 
41 0.01568 0.10503 0.1702 0.18032 0.22664 0.32372 0.33407 0.5151 0.53528 0.65431 0.80879 0.83159 0.84153 1.00165 1.02175 1.17749 1.19037 1.22114 1.34181 1.37507 1.51631 1.66882 1.85913 1.88925 2.08009 2.20907 2.34689 2.6499 2.83434 3.00124 3.17266 3.32135 3.45715 3.48653 3.60271 3.77974 4.10419 4.35094 4.51803 4.66007 4.82684 
34 0.01187 0.10839 0.16985 0.1835 0.32291 0.3358 0.51503 0.54399 0.65519 0.81729 0.83353 0.85012 1.00171 1.17685 1.19441 1.34155 1.52112 1.66807 1.85889 2.08441 2.20809 2.34664 2.65404 2.83459 3.00118 3.1733 3.32126 3.45702 3.60298 3.78531 4.1042 4.35172 4.52388 4.82668 
39 0.01519 0.10672 0.17062 0.18097 0.3232 0.33297 0.51565 0.53617 0.65574 0.80821 0.83229 0.84255 1.0021 1.02035 1.17795 1.19081 1.22157 1.34255 1.38016 1.51859 1.6689 1.85965 1.88798 2.08411 2.20976 2.34753 2.65288 2.83504 3.00293 3.17408 3.32238 3.45804 3.60514 3.78323 4.10527 4.35177 4.52108 4.67302 4.82771 
38 0.01539 0.11232 0.17708 0.18811 0.33037 0.34097 0.52164 0.54176 0.66169 0.8188 0.83918 0.85071 1.00859 1.02902 1.184 1.19747 1.23081 1.34837 1.3844 1.52461 1.67483 1.86624 1.89658 2.08944 2.21442 2.3535 2.65806 2.84028 3.0079 3.18033 3.32822 3.46363 3.60923 3.78915 4.11075 4.3578 4.52647 4.83376 
44 0.01633 0.0996 0.16091 0.17066 0.20178 0.31435 0.3243 0.50567 0.5244 0.6446 0.67521 0.81138 0.82639 0.84001 0.99283 1.01005 1.16806 1.18016 1.2111 1.33236 1.3586 1.50557 1.54466 1.6588 1.84978 1.87483 2.06949 2.1974 2.23037 2.33808 2.64095 2.82464 2.99084 3.16403 3.3127 3.44826 3.47224 3.5938 3.76902 4.09591 4.34188 4.50878 4.6482 4.81776 
35 0.02007 0.11427 0.17425 0.1888 0.32696 0.33943 0.51829 0.54125 0.65724 0.82363 0.83858 0.85934 1.00577 1.1806 1.19651 1.34481 1.51897 1.67262 1.86275 2.08407 2.21189 2.35061 2.65295 2.8375 3.00426 3.1755 3.32457 3.46028 3.60638 3.78244 4.10786 4.35536 4.521 4.65996 4.83074 
36 0.00848 0.10473 0.17278 0.18424 0.32581 0.33677 0.51832 0.54209 0.65802 0.81725 0.83588 0.84883 1.00409 1.02477 1.18035 1.1957 1.34476 1.51957 1.67119 1.86231 2.08524 2.21147 2.34999 2.65342 2.83737 3.00472 3.17615 3.32428 3.46041 3.60553 3.7847 4.10761 4.35477 4.52148 4.66115 4.83034 
34 0.0137 0.1094 0.16725 0.18094 0.32035 0.33355 0.51299 0.54509 0.65292 0.81917 0.83323 0.86232 0.99925 1.17482 1.19407 1.3402 1.51629 1.66554 1.85648 2.08014 2.20513 2.34491 2.64981 2.8331 3.00054 3.17106 3.31962 3.45562 3.60234 3.78168 4.10219 4.34943 4.51888 4.82494 
34 0.01128 0.11326 0.17355 0.18647 0.32691 0.33916 0.5187 0.5436 0.65831 0.82597 0.83981 0.87426 1.00602 1.18052 1.19676 1.34519 1.51997 1.67224 1.86286 2.08472 2.2112 2.35046 2.65574 2.83742 3.00502 3.17652 3.32482 3.46047 3.6062 3.78538 4.10816 4.3558 4.5246 4.83052 
43 0.0083 0.1013 0.17121 0.18088 0.2107 0.32533 0.33554 0.51654 0.53561 0.65578 0.69785 0.82161 0.83645 0.85044 1.00391 1.0249 1.17837 1.19013 1.21973 1.34315 1.37059 1.51719 1.67001 1.86116 1.89095 2.08177 2.20889 2.25375 2.34873 2.65152 2.83552 3.00184 3.1745 3.32319 3.45889 3.48828 3.60431 3.78125 4.10636 4.35307 4.51993 4.65657 4.8287 
35 0.01861 0.10565 0.16854 0.17975 0.32189 0.33311 0.51409 0.53987 0.65413 0.80782 0.83034 0.841 1.00018 1.17625 1.19179 1.34053 1.51858 1.66652 1.85727 1.89142 2.08233 2.20819 2.34565 2.65155 2.83337 3.00099 3.17215 3.32054 3.45614 3.6039 3.78529 4.10339 4.34992 4.51869 4.82561 
39 0.00729 0.09144 0.17106 0.18097 0.22696 0.32525 0.33585 0.5174 0.54032 0.6558 0.8006 0.83048 0.83968 0.86626 1.0038 1.17878 1.19182 1.2207 1.3431 1.51962 1.67105 1.8613 2.08276 2.21038 2.34785 2.65192 2.83604 3.00279 3.17398 3.32236 3.45783 3.48221 3.60338 3.78455 4.10511 4.35298 4.51955 4.6662 4.82801 
39 0.0092 0.08619 0.17534 0.1858 0.25418 0.33022 0.34188 0.52087 0.54129 0.66085 0.82607 0.84089 0.85773 1.00835 1.04191 1.18324 1.19719 1.23588 1.34719 1.37769 1.52312 1.6745 1.86588 2.08838 2.21395 2.35292 2.6567 2.83973 3.00617 3.17911 3.3271 3.4628 3.60864 3.78711 4.11028 4.35737 4.52534 4.66787 4.83286 
44 0.01437 0.10015 0.16367 0.17309 0.20022 0.31763 0.32766 0.50893 0.52859 0.64773 0.68102 0.80916 0.82719 0.83771 0.9959 1.01796 1.17115 1.1833 1.21339 1.33536 1.36169 1.50843 1.54184 1.66249 1.85317 1.88256 2.07394 2.20096 2.2409 2.34102 2.64349 2.82791 2.99409 3.16658 3.31537 3.45096 3.4743 3.59654 3.77215 4.09857 4.34503 4.511 4.65204 4.82064 
51 0.01182 0.09771 0.16741 0.17527 0.1888 0.32173 0.32922 0.34034 0.51381 0.5281 0.65275 0.67684 0.80148 0.83018 0.83897 0.85855 1.00031 1.0111 1.1756 1.18494 1.20379 1.33959 1.35411 1.51298 1.53638 1.66595 1.68211 1.8575 1.87274 2.07711 2.20416 2.22598 2.34569 2.64864 2.8319 2.8513 2.99797 3.17167 3.31994 3.34724 3.45566 3.46976 3.60083 3.7769 4.10361 4.12457 4.34981 4.51665 4.65594 4.8254 4.84262 
38 0.02032 0.10878 0.1711 0.18179 0.3242 0.33464 0.51675 0.54059 0.65682 0.81203 0.8335 0.84451 1.00287 1.02346 1.17834 1.19222 1.22728 1.34321 1.5202 1.66868 1.70776 1.86061 2.08492 2.20888 2.34854 2.65343 2.83599 3.00351 3.1751 3.32351 3.45929 3.60625 3.78663 4.10632 4.35316 4.52148 4.67104 4.82876 
39 0.01057 0.09909 0.16051 0.1703 0.20003 0.31405 0.3241 0.5056 0.531 0.64528 0.80656 0.82507 0.83643 0.99238 1.00948 1.16769 1.18078 1.21463 1.33194 1.50647 1.6576 1.68521 1.84919 1.87693 2.06916 2.19653 2.33776 2.64197 2.82402 2.99001 3.16441 3.31243 3.44833 3.59392 3.76978 4.0958 4.34127 4.51019 4.81706 
55 0.01705 0.09938 0.16616 0.17409 0.18684 0.32003 0.32727 0.33754 0.5121 0.52495 0.55203 0.65121 0.66655 0.81173 0.83121 0.84021 0.99925 1.00953 1.17419 1.18343 1.20124 1.33806 1.35142 1.51155 1.53124 1.66399 1.67816 1.85579 1.8689 2.07492 2.09793 2.20239 2.22132 2.34439 2.36562 2.64729 2.83006 2.84849 2.99645 3.03595 3.17069 3.19277 3.31892 3.33855 3.45482 3.46869 3.60009 3.77627 4.10284 4.12569 4.34869 4.51525 4.65123 4.8243 4.84132 
39 0.0149 0.10348 0.1642 0.17467 0.31549 0.32509 0.34996 0.50924 0.53259 0.64928 0.81274 0.82914 0.84272 0.99591 1.01344 1.17152 1.1854 1.22367 1.33604 1.5114 1.66125 1.69066 1.85273 1.87913 2.07333 2.20166 2.34123 2.64619 2.82818 2.99486 3.16794 3.31618 3.45198 3.59799 3.77397 4.09915 4.34491 4.51357 4.82087 
33 0.0241 0.11902 0.16969 0.1879 0.32233 0.3365 0.51501 0.56834 0.65551 0.82495 0.83757 1.00107 1.17696 1.20065 1.34192 1.51906 1.66771 1.85808 2.08339 2.20927 2.34646 2.65297 2.83453 3.00527 3.17351 3.32158 3.45818 3.61147 3.78573 4.10421 4.35175 4.52512 4.82737 
33 0.02405 0.12138 0.17621 0.19211 0.32965 0.34381 0.5226 0.55838 0.66176 0.82982 0.84276 1.00832 1.18344 1.2038 1.34953 1.52658 1.67524 1.86613 2.09314 2.21873 2.35438 2.6581 2.84229 3.01055 3.17991 3.32877 3.46449 3.61376 3.79298 4.1114 4.36307 4.52812 4.83465 
39 0.01358 0.10128 0.16184 0.17232 0.31445 0.32416 0.36874 0.50636 0.52885 0.64612 0.81051 0.82691 0.84044 0.9937 1.01003 1.16883 1.18262 1.2211 1.33308 1.50684 1.65897 1.68482 1.85041 1.87984 2.07008 2.19782 2.33864 2.6427 2.8248 2.99108 3.16498 3.31333 3.44919 3.59481 3.76968 4.09662 4.34236 4.51077 4.81802 
36 0.01673 0.1108 0.1695 0.18109 0.3223 0.33338 0.5143 0.53697 0.65407 0.81999 0.83524 0.85477 1.00134 1.02534 1.17668 1.19171 1.34129 1.51636 1.66738 1.85833 1.89093 2.08042 2.20713 2.34683 2.65034 2.83371 3.00032 3.17283 3.32124 3.45709 3.60295 3.77953 4.10475 4.35176 4.51905 4.8265 
42 0.0111 0.09993 0.16888 0.17774 0.19973 0.323 0.33251 0.51473 0.53486 0.655 0.80246 0.83032 0.83963 0.87765 1.00107 1.01642 1.17704 1.1892 1.21832 1.34158 1.51733 1.6668 1.68803 1.85864 1.88399 2.08406 2.20793 2.34652 2.6506 2.83394 3.00014 3.17296 3.3213 3.45692 3.49235 3.60287 3.78212 4.10438 4.35103 4.51949 4.66478 4.82679 
41 0.01015 0.06436 0.13723 0.17756 0.1891 0.33028 0.3406 0.5219 0.54267 0.66073 0.82165 0.8396 0.85149 1.00885 1.03183 1.18354 1.19621 1.22751 1.34782 1.37502 1.52215 1.67454 1.86617 1.89733 2.0881 2.21465 2.35338 2.65639 2.84073 3.00692 3.17926 3.328 3.46316 3.4872 3.60933 3.78665 4.11104 4.35844 4.52444 4.66313 4.83344 
34 0.00733 0.10563 0.16621 0.18078 0.31901 0.33235 0.51137 0.5443 0.65179 0.81612 0.83118 0.85138 0.99775 1.17395 1.19484 1.33858 1.51583 1.66453 1.85472 2.08037 2.20586 2.34319 2.64899 2.83115 3.00032 3.17009 3.31802 3.45428 3.6023 3.78101 4.10082 4.3476 4.51836 4.82324 
39 0.01885 0.10243 0.16869 0.17823 0.21077 0.32261 0.33264 0.51478 0.53863 0.65541 0.80391 0.8299 0.83934 1.00042 1.01909 1.17628 1.18842 1.21716 1.34116 1.51953 1.66634 1.69412 1.85791 1.88516 2.08395 2.20966 2.34586 2.65133 2.83357 3.00176 3.1728 3.32106 3.45663 3.60291 3.78765 4.10394 4.35059 4.52066 4.82608 
42 0.01266 0.10498 0.16769 0.17694 0.20031 0.32166 0.33118 0.37118 0.51382 0.53529 0.65454 0.81635 0.8327 0.84441 1.00025 1.01668 1.17537 1.18731 1.21738 1.33983 1.36994 1.51827 1.66531 1.68607 1.85764 1.8828 2.08274 2.20431 2.23859 2.34606 2.65287 2.83246 2.99887 3.173 3.32065 3.45636 3.6017 3.78697 4.10375 4.35016 4.52195 4.82545 
36 0.01578 0.10859 0.16292 0.17536 0.31564 0.32674 0.50677 0.53297 0.64637 0.81697 0.83051 0.88408 0.99472 1.01938 1.16937 1.18597 1.33349 1.50725 1.66008 1.85114 1.8852 2.07059 2.19866 2.33937 2.64394 2.82568 2.99182 3.16584 3.31389 3.44996 3.59586 3.77101 4.09741 4.34344 4.51335 4.81894 
42 0.01212 0.09721 0.15934 0.16891 0.20116 0.31291 0.32227 0.35548 0.50458 0.52504 0.64389 0.8064 0.82414 0.83483 0.99145 1.00682 1.1668 1.17894 1.20978 1.33098 1.5044 1.65641 1.6778 1.84802 1.86916 2.06721 2.19519 2.23029 2.33671 2.64015 2.82274 2.98897 3.16298 3.31139 3.44715 3.59258 3.76744 4.0946 4.3401 4.50793 4.66114 4.81603 
38 0.01405 0.10611 0.17057 0.1807 0.22406 0.32439 0.33505 0.51607 0.53833 0.657 0.81246 0.83283 0.84333 1.00256 1.02483 1.17788 1.1911 1.22347 1.34257 1.52059 1.66906 1.85991 1.88997 2.08508 2.208 2.34797 2.65315 2.8354 3.00178 3.17396 3.32201 3.4578 3.60426 3.78903 4.10513 4.35208 4.52308 4.82758 
40 0.01339 0.10379 0.16975 0.17907 0.20534 0.32369 0.3334 0.51564 0.53691 0.65603 0.8079 0.83183 0.84157 1.0018 1.01857 1.17768 1.19038 1.22074 1.34239 1.51806 1.66781 1.69625 1.85923 1.88206 2.08324 2.20966 2.34739 2.65153 2.83474 3.00199 3.17382 3.3222 3.45807 3.60376 3.78309 4.10488 4.35134 4.52016 4.66056 4.82719 
33 0.01009 0.11573 0.17139 0.18842 0.3241 0.33792 0.516 0.54478 0.65548 0.82741 0.84009 1.00312 1.17856 1.20035 1.3425 1.51725 1.66974 1.86047 2.08378 2.21063 2.34804 2.65123 2.83586 3.00271 3.17386 3.32259 3.45853 3.60531 3.78353 4.10593 4.35406 4.52185 4.82846 
39 0.01784 0.11052 0.16643 0.17721 0.31593 0.32599 0.34566 0.51111 0.53111 0.65033 0.82315 0.83539 0.99866 1.0211 1.17339 1.18726 1.22854 1.33761 1.36598 1.5119 1.66414 1.70237 1.85616 2.0767 2.20258 2.34391 2.64737 2.83011 2.99579 3.16981 3.31823 3.45379 3.59984 3.77624 4.10155 4.34804 4.51534 4.66343 4.8234 
33 0.01692 0.11665 0.17327 0.19042 0.32595 0.33977 0.51801 0.54753 0.65878 0.82644 0.83948 1.00469 1.18004 1.19972 1.34509 1.52181 1.67114 1.86226 2.08763 2.21313 2.3495 2.65549 2.83729 3.00696 3.17661 3.32445 3.46021 3.60871 3.78654 4.10727 4.35516 4.52575 4.83059 
33 0.01244 0.10612 0.16798 0.18211 0.3207 0.33372 0.51312 0.54235 0.65439 0.81304 0.83098 0.84481 0.99915 1.17537 1.19363 1.3402 1.52014 1.66521 1.85618 2.08368 2.20847 2.34476 2.65155 2.83277 3.0015 3.17205 3.31968 3.4558 3.60297 4.10264 4.34919 4.52389 4.82509 
35 0.02284 0.11953 0.17851 0.19137 0.33214 0.34462 0.5233 0.54614 0.66334 0.82966 0.84401 0.86848 1.01089 1.18514 1.20014 1.34942 1.39289 1.52557 1.677 1.86788 2.08917 2.21674 2.35508 2.66081 2.8428 3.00895 3.18113 3.32977 3.46497 3.61138 3.79053 4.11257 4.35938 4.52877 4.83516 
43 0.01517 0.10048 0.16393 0.17298 0.19403 0.31734 0.32626 0.34737 0.50939 0.52936 0.64955 0.80801 0.82797 0.83786 0.99587 1.00917 1.17145 1.18321 1.21267 1.33551 1.35911 1.5109 1.66119 1.68087 1.85263 1.87159 2.0732 2.20015 2.23474 2.34145 2.64578 2.82766 2.99386 3.16819 3.316 3.45211 3.5976 3.77363 4.09938 4.34477 4.51381 4.66474 4.82088 
37 0.02049 0.11176 0.17555 0.18736 0.32912 0.34096 0.52082 0.54399 0.66036 0.81547 0.83683 0.84791 1.00746 1.18247 1.19687 1.23175 1.34742 1.52332 1.67389 1.86443 1.8946 2.0886 2.21582 2.35249 2.65612 2.84004 3.00789 3.17842 3.32685 3.46247 3.60903 3.78784 4.10958 4.35679 4.5247 4.66798 4.83248 
50 0.01678 0.09818 0.16727 0.17519 0.18958 0.32168 0.32946 0.34175 0.51334 0.52837 0.65283 0.67672 0.80136 0.82972 0.83852 0.85855 0.99983 1.0104 1.17547 1.18525 1.20676 1.33978 1.3586 1.51306 1.53524 1.66515 1.68076 1.85724 1.87344 2.07706 2.20432 2.22789 2.34526 2.64831 2.83186 2.85359 2.99795 3.17131 3.31993 3.45564 3.47119 3.60097 3.77665 4.10304 4.1211 4.34898 4.51621 4.65386 4.82501 4.84467 
47 0.01955 0.10301 0.1682 0.17693 0.1965 0.32175 0.33045 0.34952 0.51386 0.53158 0.65323 0.68622 0.81433 0.83219 0.84198 1.00025 1.01376 1.17583 1.18663 1.21288 1.33979 1.35994 1.51455 1.6659 1.68523 1.85719 1.87398 2.07826 2.20546 2.23592 2.34545 2.6488 2.83216 2.85524 2.99843 3.17202 3.32042 3.45623 3.47904 3.60135 3.77809 4.10371 4.34974 4.51642 4.65345 4.8254 4.85116 
47 0.01703 0.10137 0.16906 0.17754 0.19558 0.32313 0.33164 0.34974 0.51482 0.53152 0.6544 0.69138 0.81052 0.83207 0.84125 1.00133 1.01364 1.1766 1.18668 1.20966 1.34079 1.3601 1.51539 1.667 1.68577 1.85828 1.87447 2.07965 2.20596 2.23209 2.34652 2.64984 2.83303 2.85409 2.99964 3.17281 3.32116 3.4571 3.47647 3.60254 3.77927 4.10459 4.35048 4.51772 4.65908 4.82632 4.84932 
37 0.02024 0.11155 0.1719 0.18306 0.32462 0.33483 0.51644 0.53774 0.65719 0.81855 0.83592 0.85053 1.00315 1.02042 1.17912 1.19389 1.3435 1.51968 1.66858 1.69297 1.86036 1.88724 2.08508 2.20878 2.34887 2.65425 2.8358 3.00276 3.17526 3.32372 3.45942 3.60661 3.78573 4.10676 4.35353 4.52342 4.82878 
55 0.01257 0.09949 0.16984 0.17762 0.19081 0.32459 0.33232 0.34439 0.51578 0.52853 0.55427 0.65429 0.66697 0.8094 0.83332 0.84206 0.86795 1.00304 1.0138 1.17795 1.18699 1.20462 1.34178 1.35535 1.51387 1.52983 1.66814 1.68328 1.86004 1.87467 2.07894 2.09877 2.20668 2.22549 2.348 2.64948 2.6686 2.83377 2.85116 3.00006 3.02155 3.17362 3.18807 3.32262 3.45788 3.47008 3.60305 3.77811 4.10591 4.12116 4.35203 4.51813 4.65295 4.82771 4.8438 
48 0.0127 0.09921 0.16611 0.17467 0.19285 0.32029 0.32915 0.35215 0.51162 0.52736 0.65043 0.67663 0.81065 0.82988 0.83934 0.99864 1.01258 1.17399 1.18464 1.21024 1.33774 1.35588 1.51081 1.5368 1.66457 1.68528 1.85581 1.87466 2.07715 2.20323 2.23297 2.34378 2.64621 2.83001 2.85285 2.99622 3.1695 3.31829 3.45377 3.47209 3.59915 3.77494 4.10163 4.34778 4.5144 4.65243 4.82333 4.84867 
36 0.0103 0.10449 0.16296 0.17496 0.31608 0.32741 0.5074 0.53401 0.64728 0.8139 0.82893 0.84915 0.99499 1.03857 1.16975 1.18576 1.33385 1.50858 1.66064 1.85167 1.88784 2.07272 2.19909 2.3397 2.64404 2.82617 2.99229 3.16612 3.31413 3.45009 3.59587 3.77154 4.09772 4.34415 4.51315 4.81933 
48 0.01484 0.10666 0.16921 0.17793 0.19592 0.32319 0.33191 0.35023 0.51464 0.53004 0.65351 0.67659 0.82229 0.83606 0.84979 1.00192 1.01491 1.17617 1.18653 1.21044 1.34088 1.35965 1.51405 1.53973 1.66703 1.68498 1.85915 1.87699 2.07894 2.20471 2.22873 2.34714 2.64997 2.83318 2.85463 2.99933 3.17294 3.32147 3.45729 3.47645 3.60269 3.77756 4.10512 4.35117 4.51752 4.65256 4.82664 4.84767 
37 0.00853 0.10493 0.1683 0.17907 0.32141 0.33187 0.51329 0.5352 0.65374 0.81122 0.83126 0.84298 0.99983 1.01903 1.17619 1.19147 1.34008 1.51642 1.66603 1.85698 1.88722 2.07987 2.20739 2.34517 2.65015 2.83241 2.99981 3.17162 3.32004 3.45579 3.60265 3.78149 4.10299 4.34937 4.51854 4.66902 4.8251 
33 0.02056 0.12367 0.17353 0.19266 0.32565 0.34021 0.5182 0.5509 0.65812 0.83009 0.84309 1.00464 1.18019 1.20198 1.34492 1.52098 1.67154 1.86152 2.08384 2.2132 2.34959 2.65462 2.83764 3.00495 3.17645 3.32454 3.46085 3.60784 3.78704 4.10761 4.35575 4.52225 4.83068 
40 0.01106 0.10471 0.16735 0.17758 0.22099 0.32098 0.33151 0.51202 0.53294 0.65128 0.81399 0.8312 0.84382 0.99934 1.02228 1.17459 1.18828 1.2243 1.33833 1.36667 1.51329 1.66534 1.85637 1.88356 2.07911 2.20404 2.34416 2.64779 2.83089 2.9971 3.17042 3.31875 3.45435 3.59995 3.77719 4.10196 4.34828 4.51606 4.65773 4.82392 
42 0.01469 0.10267 0.16301 0.17318 0.21261 0.31642 0.32656 0.50762 0.52672 0.64662 0.81233 0.82827 0.84271 0.99484 1.014 1.16989 1.18208 1.21306 1.33419 1.3591 1.50743 1.66052 1.69253 1.85182 1.87745 2.07204 2.19962 2.23938 2.34015 2.64339 2.82661 2.9928 3.16603 3.31462 3.45032 3.59597 3.7712 4.09797 4.34389 4.51153 4.65325 4.81973 
41 0.01292 0.1047 0.16766 0.17735 0.20827 0.3215 0.3315 0.51285 0.5338 0.65216 0.81232 0.83115 0.84231 0.99965 1.01649 1.17482 1.18713 1.21763 1.33903 1.36787 1.51437 1.66563 1.6974 1.85694 1.8867 2.07767 2.20432 2.34471 2.64808 2.83157 2.99738 3.17069 3.31906 3.45497 3.60062 3.77607 4.10256 4.34914 4.51591 4.66958 4.82439 
36 0.02108 0.11465 0.17044 0.18361 0.32351 0.3358 0.51479 0.53836 0.65485 0.82328 0.83688 0.88191 1.00236 1.1769 1.19308 1.34103 1.51712 1.66807 1.85891 1.89151 2.08149 2.20644 2.34688 2.65163 2.83363 3.00052 3.17316 3.32115 3.45706 3.60399 3.78196 4.10503 4.35219 4.51955 4.67371 4.82681 
50 0.00719 0.09562 0.16746 0.17583 0.19139 0.32202 0.33024 0.34454 0.51327 0.52747 0.65183 0.66855 0.81441 0.83259 0.84227 1.00056 1.01235 1.17521 1.18501 1.20571 1.33934 1.35533 1.51227 1.53622 1.66593 1.68277 1.85743 1.87295 2.07679 2.20398 2.2258 2.34558 2.64849 2.8313 2.85002 2.99781 3.17114 3.18744 3.31992 3.4556 3.47017 3.60122 3.77605 4.10358 4.12565 4.3497 4.51681 4.65883 4.82528 4.84449 
43 0.01019 0.1031 0.17081 0.18015 0.20528 0.32456 0.33387 0.36551 0.5167 0.53593 0.65657 0.81777 0.83515 0.84607 1.00311 1.01802 1.17893 1.19117 1.22155 1.34346 1.37305 1.51887 1.66863 1.68986 1.8604 1.88373 2.08467 2.20907 2.34868 2.65272 2.83588 3.00236 3.17486 3.32365 3.45906 3.48789 3.6052 3.78501 4.10677 4.35319 4.52145 4.66297 4.82875 
45 0.01937 0.11008 0.17417 0.18383 0.21481 0.32798 0.33791 0.51901 0.5374 0.65812 0.70532 0.82108 0.83757 0.84911 1.00652 1.02749 1.18101 1.19287 1.22228 1.3452 1.36952 1.51906 1.67237 1.71022 1.86357 1.89021 2.08384 2.21093 2.24562 2.35077 2.65408 2.83762 2.8675 3.00397 3.17637 3.32521 3.46085 3.48682 3.60624 3.78221 4.10843 4.35552 4.52209 4.66688 4.83051 
42 0.01347 0.10375 0.17289 0.18245 0.21424 0.32675 0.33672 0.518 0.5374 0.65748 0.80822 0.83364 0.84316 1.00473 1.02378 1.17999 1.19196 1.22032 1.34454 1.37255 1.51969 1.67096 1.70282 1.8624 1.89058 2.0857 2.21107 2.34975 2.65315 2.83695 3.00448 3.17521 3.3241 3.45986 3.48761 3.6061 3.78344 4.10709 4.35445 4.5215 4.66495 4.82975 
36 0.00716 0.10857 0.17137 0.18277 0.32495 0.33649 0.51633 0.53983 0.65646 0.82343 0.83785 0.86157 1.00375 1.03558 1.17888 1.19497 1.34351 1.51939 1.6694 1.86053 1.89122 2.08355 2.20938 2.34881 2.65324 2.83568 3.00338 3.17498 3.32329 3.45883 3.60558 3.78422 4.10654 4.35352 4.52178 4.8286 
42 0.02067 0.10506 0.16727 0.17744 0.22165 0.32035 0.33019 0.51178 0.53187 0.65135 0.81183 0.83059 0.84185 0.99859 1.01409 1.174 1.18639 1.21733 1.33824 1.36453 1.5125 1.66474 1.69912 1.85568 1.88132 2.07714 2.20447 2.34389 2.64736 2.83065 2.99716 3.16999 3.31841 3.45429 3.48322 3.60026 3.77585 4.10195 4.34811 4.51548 4.65867 4.82382 
36 0.01835 0.10324 0.16488 0.17611 0.31799 0.32959 0.50973 0.53353 0.64953 0.80714 0.82747 0.83902 0.99636 1.02813 1.17229 1.18708 1.33648 1.51155 1.66282 1.85338 2.07538 2.20127 2.23703 2.3418 2.64587 2.8291 2.9958 3.16809 3.31656 3.45192 3.59791 3.77552 4.09922 4.34557 4.51463 4.8215 
43 0.01079 0.10497 0.16917 0.17866 0.20523 0.3226 0.33173 0.35786 0.51469 0.53542 0.65519 0.81746 0.83386 0.84554 1.0011 1.01508 1.1766 1.18881 1.21966 1.34131 1.37762 1.51786 1.6665 1.68922 1.85824 1.87836 2.0809 2.20636 2.24611 2.34668 2.65092 2.83383 3.00081 3.17348 3.3215 3.45753 3.60336 3.78062 4.10461 4.35074 4.5191 4.66165 4.82666 
34 0.02049 0.10337 0.16681 0.17859 0.31992 0.33093 0.51234 0.5413 0.65327 0.80373 0.82798 0.8382 0.99809 1.17467 1.19178 1.33927 1.51676 1.66475 1.85504 2.08316 2.20672 2.34336 2.64926 2.83125 2.99994 3.17059 3.31853 3.45465 3.60224 3.78322 4.10154 4.34773 4.51907 4.82346 
45 0.01033 0.10177 0.16962 0.17851 0.2001 0.3239 0.33328 0.48677 0.51561 0.53431 0.65456 0.81319 0.83282 0.84279 1.002 1.01671 1.17698 1.18823 1.21583 1.3412 1.36388 1.51668 1.66749 1.68747 1.85934 1.88061 2.08065 2.20698 2.2428 2.34704 2.65066 2.83369 2.85754 3.00025 3.17319 3.32156 3.45701 3.47864 3.6033 3.77971 4.10471 4.35123 4.51866 4.65952 4.82691 
44 0.01256 0.09756 0.16456 0.17326 0.19228 0.31851 0.32745 0.35149 0.51057 0.53013 0.65041 0.80259 0.82727 0.83652 0.99655 1.00952 1.17248 1.18349 1.21004 1.33685 1.36142 1.51167 1.66205 1.68137 1.85389 1.87374 2.07605 2.20134 2.22947 2.34245 2.64629 2.82917 2.99522 3.16853 3.31703 3.4528 3.47482 3.59875 3.77465 4.10031 4.34627 4.51428 4.65596 4.82217 
48 0.01047 0.10132 0.16952 0.178 0.1946 0.32397 0.33236 0.34829 0.51536 0.53084 0.65455 0.68141 0.81785 0.83474 0.84489 1.00229 1.0141 1.17726 1.18757 1.21157 1.34155 1.36036 1.51483 1.53972 1.66728 1.68354 1.85929 1.87532 2.0795 2.2059 2.2308 2.34742 2.65058 2.8336 2.85537 2.99968 3.17341 3.32197 3.45753 3.47355 3.60353 3.77916 4.10547 4.35159 4.51931 4.65662 4.82706 4.84629 
45 0.0131 0.09494 0.15931 0.16842 0.19082 0.31295 0.32142 0.33775 0.50473 0.52417 0.64407 0.80004 0.82309 0.83251 0.99152 1.00363 1.16666 1.17766 1.2046 1.33083 1.35479 1.50458 1.65662 1.6762 1.8481 1.86593 2.06695 2.19477 2.22701 2.33688 2.64055 2.82256 2.84822 2.98905 3.16324 3.31136 3.44733 3.4857 3.59268 3.76766 4.09495 4.34024 4.5081 4.6455 4.81622 
50 0.00675 0.08885 0.15799 0.17045 0.17934 0.20329 0.32034 0.3279 0.33918 0.51263 0.5282 0.65204 0.67868 0.80501 0.82961 0.83832 0.8613 0.99879 1.00881 1.17395 1.18325 1.20164 1.3384 1.35394 1.51226 1.5352 1.66359 1.6784 1.85584 1.87033 2.077 2.20211 2.21976 2.34437 2.64763 2.83042 2.85002 2.99664 3.17081 3.31888 3.45493 3.47042 3.59997 3.77627 4.1027 4.34835 4.51556 4.65112 4.8243 4.84666 
47 0.01538 0.09557 0.16151 0.17027 0.18709 0.31526 0.32327 0.33594 0.50776 0.52489 0.64717 0.68751 0.80338 0.82583 0.83494 0.99424 1.00615 1.16984 1.18025 1.20451 1.33405 1.35443 1.50799 1.65918 1.6775 1.85077 1.86674 2.07029 2.19818 2.22268 2.33975 2.64359 2.82573 2.84817 2.99238 3.16611 3.31454 3.45038 3.47005 3.59586 3.77103 4.09787 4.343 4.51108 4.65989 4.81919 4.84893 
40 0.01371 0.10194 0.16366 0.17335 0.20178 0.31734 0.32714 0.50888 0.52964 0.6486 0.80888 0.82797 0.83897 0.99573 1.01139 1.17137 1.18434 1.21713 1.33572 1.37999 1.51003 1.66115 1.68474 1.85279 1.88307 2.07398 2.20154 2.34125 2.64505 2.82767 2.99409 3.16772 3.3159 3.45174 3.59744 3.77368 4.09918 4.34488 4.51377 4.82066 
48 0.0202 0.10985 0.17221 0.18103 0.20033 0.32597 0.33474 0.35392 0.51722 0.53252 0.65669 0.68401 0.8252 0.83878 0.85289 1.00458 1.01768 1.17931 1.18994 1.2156 1.34333 1.3607 1.51707 1.54401 1.66998 1.68861 1.86171 1.87949 2.08288 2.20859 2.23624 2.34959 2.65271 2.83572 2.85687 3.0024 3.17565 3.32391 3.45969 3.47702 3.60581 3.78151 4.10802 4.3543 4.52136 4.66191 4.82947 4.85195 
43 0.01276 0.099 0.16777 0.17684 0.20162 0.32175 0.33122 0.51389 0.53491 0.65333 0.79929 0.82876 0.83798 0.86713 0.99957 1.01539 1.17619 1.18844 1.21724 1.34028 1.37019 1.515 1.66601 1.69444 1.85733 1.88823 2.08227 2.20669 2.34571 2.64962 2.83292 2.99956 3.17195 3.32024 3.45593 3.4851 3.60155 3.78258 4.10328 4.34978 4.51773 4.65649 4.82566 
39 0.01704 0.10832 0.16904 0.17928 0.22022 0.32271 0.33329 0.51455 0.53709 0.65419 0.8191 0.83438 0.85012 1.00106 1.02002 1.17645 1.1904 1.22944 1.34102 1.51652 1.66731 1.85813 1.88689 2.07928 2.20652 2.34641 2.65084 2.83337 3.00025 3.17274 3.32084 3.45664 3.60235 3.77958 4.10388 4.35045 4.51855 4.66353 4.82644 
47 0.00648 0.09584 0.16424 0.17307 0.19222 0.31856 0.32732 0.34775 0.51034 0.52776 0.64963 0.80316 0.82749 0.83679 0.99669 1.00913 1.17212 1.18272 1.20772 1.33653 1.35883 1.5099 1.55115 1.66223 1.68125 1.8537 1.87009 2.07355 2.20123 2.23117 2.34201 2.6456 2.82859 2.85161 2.99512 3.1683 3.31696 3.45248 3.47347 3.59798 3.77358 4.09999 4.34574 4.51353 4.66163 4.8218 4.84979 
36 0.00798 0.10501 0.16416 0.17521 0.31701 0.32798 0.50888 0.53467 0.64895 0.815 0.8302 0.84989 0.99604 1.02139 1.17121 1.18644 1.33551 1.51071 1.66144 1.8527 1.88532 2.07415 2.20027 2.34117 2.64625 2.82799 2.99469 3.168 3.31563 3.45152 3.59724 3.77442 4.09908 4.34534 4.51509 4.82113 
34 0.02806 0.11504 0.16493 0.17861 0.31743 0.32924 0.50893 0.53728 0.64927 0.81944 0.83262 0.9962 1.01987 1.17121 1.18753 1.33576 1.51117 1.66161 1.85298 2.0743 2.20035 2.34141 2.64624 2.82792 2.99405 3.16817 3.31608 3.45241 3.59862 3.77516 4.0997 4.34568 4.51483 4.8212 

57
