# Supplementary material for: Deciphering the Contribution of Oriens-Lacunosum/Moleculare (OLM) Cells to Intrinsic θ Rhythms Using Biophysical Local Field Potential (LFP) Models
Source: eNeuro. 2018 Sep 4;5(4):ENEURO.0146-18.2018. doi: 10.1523/ENEURO.0146-18.2018 (PMC6140113; doi:10.1523/ENEURO.0146-18.2018)
Supplement: Supplementary file 2 — Supplementary Code. Download supplement 2, GZ file [file sup_enu-eN-NWR-0146-18-s02.gz › LFP_microcircuit-master/BC-380-gi-0-gi_SD-0-PV12913020-dSD6.6ms-gnSD0.21-gpv-3.0-gsb3.25-csb0.21-gbs2.25-cbs0.1344-spiketimes.txt]

16382

339


79 0.14389 0.14822 0.15155 0.30009 0.30385 0.30794 0.48661 0.49147 0.49475 0.6193 0.62391 0.6279 0.80939 0.81324 0.81651 0.82209 0.98174 0.98535 0.99154 1.14629 1.15071 1.15763 1.31109 1.31642 1.32127 1.47922 1.48412 1.48778 1.64053 1.648 1.83647 1.83938 1.8441 2.04973 2.0529 2.1751 2.18141 2.32134 2.32463 2.32949 2.45807 2.46469 2.46853 2.61389 2.61865 2.62193 2.80491 2.80951 2.81288 2.96871 2.97412 2.97825 3.14149 3.14489 3.14923 3.2907 3.29541 3.30009 3.42353 3.42948 3.43575 3.57057 3.57517 3.58002 3.74519 3.74927 3.75262 4.07864 4.08161 4.32763 4.33013 4.48185 4.48559 4.4891 4.60601 4.61304 4.80077 4.80396 4.80698 
87 0.14442 0.14831 0.15148 0.30051 0.30426 0.30814 0.48729 0.49137 0.49447 0.49922 0.61885 0.62319 0.62695 0.63286 0.80976 0.81348 0.81691 0.81973 0.98256 0.98539 0.99034 1.14662 1.15072 1.15702 1.31154 1.31528 1.3201 1.47958 1.48376 1.48769 1.64081 1.64837 1.65223 1.83726 1.83982 1.84379 2.0505 2.0531 2.05661 2.17567 2.18129 2.32215 2.32506 2.32883 2.45744 2.46422 2.4683 2.61409 2.61874 2.62225 2.80574 2.80987 2.81314 2.96924 2.97348 2.97732 3.14208 3.14529 3.14938 3.15401 3.29121 3.29479 3.30012 3.42394 3.4304 3.43439 3.5713 3.57526 3.5789 3.74602 3.74908 3.75283 4.07947 4.08211 4.08583 4.3283 4.33055 4.33385 4.48241 4.48557 4.48978 4.60644 4.6129 4.61909 4.8017 4.80459 4.80723 
33 0.16745 0.32581 0.51179 0.64376 0.65164 0.83438 1.0057 1.17351 1.33701 1.50334 1.66685 1.67305 1.85949 2.07076 2.20314 2.34229 2.34779 2.48503 2.63836 2.82855 2.8369 2.99292 3.16695 3.3185 3.45142 3.59341 3.59974 3.77053 4.09913 4.34706 4.5069 4.63436 4.82281 
0 
66 0.16549 0.16951 0.32102 0.32552 0.33371 0.50963 0.51351 0.64122 0.6469 0.83142 0.83559 1.00138 1.00687 1.01351 1.16796 1.17503 1.33226 1.33836 1.36123 1.50049 1.50658 1.66578 1.67097 1.85594 1.86103 1.86773 2.06991 2.07474 2.09332 2.19646 2.20311 2.34158 2.34652 2.35418 2.4838 2.49052 2.6363 2.64125 2.82781 2.83217 2.84682 2.99155 2.99664 3.16192 3.16684 3.17625 3.312 3.31746 3.44822 3.4531 3.59265 3.59768 3.60541 3.76782 3.77138 4.09827 4.10424 4.34651 4.35259 4.50163 4.50693 4.62859 4.63857 4.82082 4.82472 4.83423 
0 
22 0.17191 0.3252 0.51191 0.83337 1.00584 1.17723 1.33949 1.67228 1.86183 2.34726 2.63932 2.83264 2.99724 3.16827 3.31839 3.45297 3.59673 3.77016 4.1049 4.34692 4.50691 4.82404 
80 0.15411 0.15803 0.16279 0.31091 0.31459 0.31878 0.49647 0.50077 0.50438 0.62957 0.63351 0.63791 0.81944 0.82321 0.82676 0.99137 0.99591 1.00086 1.15702 1.16172 1.16727 1.32075 1.32597 1.33051 1.48913 1.49379 1.49887 1.64988 1.65672 1.66037 1.84609 1.84977 1.85392 2.05935 2.06262 2.1842 2.19006 2.33144 2.33488 2.33993 2.46929 2.47435 2.47918 2.62513 2.62877 2.63258 2.81466 2.81891 2.82231 2.97843 2.98357 2.98918 3.15159 3.15541 3.15869 3.30065 3.30526 3.30972 3.43558 3.43945 3.44394 3.58061 3.58468 3.58963 3.75454 3.75886 3.76191 4.08838 4.09162 4.33708 4.33974 4.49176 4.49619 4.49977 4.61507 4.62232 4.62661 4.81074 4.81351 4.81783 
0 
52 0.15899 0.16336 0.31532 0.31959 0.50272 0.50783 0.63596 0.64036 0.82561 0.83029 0.9951 1.00055 1.16344 1.32747 1.33259 1.49518 1.49977 1.65954 1.66561 1.84851 1.85466 2.06196 2.06756 2.19246 2.33497 2.34017 2.47717 2.48261 2.63006 2.63411 2.82132 2.82612 2.98533 2.99056 3.15769 3.16235 3.30648 3.31165 3.44116 3.44576 3.58603 3.5911 3.75989 3.76344 4.09052 4.0964 4.33929 4.49815 4.50302 4.6255 4.81469 4.81959 
89 0.14468 0.14917 0.15248 0.30099 0.3047 0.30855 0.31269 0.48763 0.49266 0.49565 0.62025 0.62508 0.62893 0.81009 0.81398 0.81733 0.8222 0.98275 0.9864 0.99097 1.14715 1.15154 1.15687 1.312 1.31761 1.32127 1.48022 1.48531 1.48857 1.64104 1.64892 1.65293 1.83747 1.84031 1.84456 2.05074 2.05398 2.05908 2.176 2.18243 2.18983 2.32237 2.32561 2.33001 2.45831 2.46512 2.46888 2.61452 2.61952 2.62255 2.80585 2.81066 2.81367 2.81907 2.96968 2.97536 2.97885 3.14264 3.14596 3.14997 3.15419 3.29172 3.29659 3.30046 3.424 3.43031 3.43471 3.57159 3.57634 3.58044 3.74617 3.75053 3.75346 4.07965 4.08258 4.08778 4.32862 4.33104 4.33678 4.4829 4.48678 4.48994 4.60686 4.61427 4.61891 4.80176 4.80491 4.80773 4.81194 
52 0.17622 0.18167 0.333 0.33723 0.5191 0.52323 0.65271 0.65753 0.84192 0.84661 1.01306 1.01945 1.18113 1.18574 1.34571 1.35233 1.51322 1.6762 1.68357 1.8657 1.87056 2.0792 2.08657 2.2096 2.35204 2.35801 2.4944 2.50503 2.64717 2.83747 2.84232 3.00185 3.01272 3.17527 3.18097 3.32572 3.33249 3.45934 3.46433 3.60323 3.60933 3.77797 3.78386 4.10791 4.11526 4.35582 4.36222 4.51479 4.52402 4.64359 4.83087 4.83538 
0 
130 0.14186 0.14515 0.14787 0.15014 0.15429 0.29798 0.30156 0.30411 0.30655 0.30964 0.48482 0.48828 0.49092 0.49306 0.49604 0.6158 0.61968 0.62272 0.62538 0.62828 0.80725 0.81061 0.81344 0.81556 0.81906 0.98006 0.98241 0.98543 0.98817 1.14408 1.14795 1.15124 1.15484 1.15904 1.30905 1.31229 1.31595 1.31868 1.32231 1.47708 1.48076 1.48372 1.48609 1.48987 1.63825 1.64433 1.64752 1.65064 1.65572 1.83478 1.83701 1.83956 1.84203 1.84627 2.04802 2.05024 2.05275 2.05569 2.17317 2.1772 2.18069 2.18721 2.31967 2.3223 2.3248 2.32753 2.45482 2.46069 2.46406 2.46673 2.4705 2.61158 2.61595 2.61858 2.6208 2.80327 2.80687 2.80933 2.81149 2.81505 2.96674 2.97034 2.9736 2.97588 3.13956 3.14239 3.14482 3.1474 3.15011 3.28861 3.29176 3.29493 3.29794 3.30088 3.42145 3.42711 3.42951 3.43292 3.43622 3.5688 3.57232 3.57486 3.57786 3.74351 3.74588 3.74872 3.75095 3.75371 4.07699 4.07928 4.08168 4.08449 4.32579 4.32785 4.33002 4.33322 4.47991 4.48273 4.48597 4.48803 4.49213 4.60393 4.60855 4.61207 4.61578 4.79924 4.80183 4.80389 4.80605 4.80962 
0 
60 0.1552 0.1597 0.16531 0.31264 0.31848 0.49904 0.50272 0.50808 0.63181 0.63672 0.82092 0.8259 0.99286 0.99935 1.15892 1.16719 1.32401 1.33092 1.49151 1.49603 1.65405 1.65896 1.66559 1.84756 1.85407 2.06055 2.06905 2.18682 2.19724 2.33291 2.33891 2.47178 2.47699 2.62692 2.63111 2.81756 2.82182 2.82726 2.98025 2.98518 3.15365 3.15911 3.30337 3.30997 3.43808 3.44439 3.58304 3.5885 3.75709 3.76222 4.0897 4.33852 4.34601 4.4937 4.49905 4.61804 4.62494 4.81249 4.81666 4.82218 
63 0.16608 0.16973 0.32221 0.32565 0.33256 0.50984 0.51363 0.64262 0.64661 0.83099 0.83458 0.83974 1.0008 1.00612 1.16714 1.17357 1.3353 1.33937 1.50266 1.50628 1.66555 1.67091 1.85635 1.86061 1.86503 2.06899 2.07327 2.19733 2.20445 2.34216 2.34671 2.35292 2.48392 2.48835 2.63676 2.64006 2.82727 2.83073 2.83569 2.99244 2.99755 3.16257 3.16699 3.1725 3.31398 3.31761 3.44877 3.45277 3.5931 3.59831 3.76645 3.76987 4.09795 4.10197 4.34634 4.35093 4.50357 4.50687 4.63037 4.63584 4.82104 4.82418 4.82872 
36 0.14923 0.15506 0.30617 0.49298 0.49928 0.62575 0.81453 0.82031 0.98638 1.15255 1.31654 1.48569 1.65254 1.8411 2.05437 2.18189 2.32655 2.46926 2.62126 2.81131 2.81748 2.97534 3.14687 3.15331 3.29641 3.43371 3.57704 3.74989 3.75572 4.08344 4.33209 4.48709 4.49339 4.6149 4.80592 4.81104 
3 1.0117 3.17128 4.82693 
2 0.82907 1.85985 
0 
21 0.16891 0.32582 0.51257 0.64687 0.83492 1.00884 1.17721 1.50572 1.67023 1.86247 2.07393 2.63888 2.83155 2.99601 3.16796 3.31765 3.59723 3.76944 4.3495 4.50789 4.82423 
26 0.15884 0.31688 0.50277 0.63567 0.82341 0.99567 1.16336 1.32859 1.49716 1.65955 1.85326 2.06496 2.33905 2.47799 2.63121 2.82163 2.98606 3.15945 3.3077 3.4433 3.58881 3.76217 4.34085 4.49887 4.62972 4.81506 
72 0.15396 0.1587 0.16414 0.31115 0.31536 0.31911 0.49815 0.50141 0.50478 0.63093 0.63509 0.64029 0.81895 0.823 0.82549 0.99125 0.99621 1.15749 1.16353 1.16805 1.32116 1.32658 1.33047 1.49037 1.49451 1.49896 1.65433 1.65872 1.66486 1.84589 1.85111 1.85482 2.05926 2.06356 2.18513 2.19066 2.33142 2.33554 2.47184 2.47604 2.48168 2.62601 2.6295 2.81623 2.81996 2.82413 2.98037 2.98407 3.15191 3.15653 3.1606 3.30126 3.30666 3.30989 3.43698 3.44196 3.58208 3.58606 3.75475 3.75921 3.76257 4.0883 4.09288 4.33693 4.34092 4.49195 4.49656 4.61531 4.6233 4.62839 4.8108 4.81399 
5 0.52031 1.51323 2.64574 3.77584 4.51433 
33 0.1675 0.32403 0.51067 0.64455 0.8332 0.83849 1.004 1.17305 1.33698 1.50452 1.66744 1.85683 1.86324 2.07128 2.20095 2.34343 2.48519 2.63881 2.8287 2.83648 2.99342 3.16558 3.17361 3.3165 3.4509 3.59404 3.76811 4.09944 4.34705 4.50586 4.63435 4.82255 4.82773 
35 0.15859 0.31303 0.31854 0.50093 0.63339 0.82493 0.9928 1.00035 1.15896 1.16833 1.32768 1.49531 1.65902 1.84742 1.8548 2.06134 2.19134 2.33279 2.47661 2.62831 2.81973 2.82771 2.98456 3.15369 3.15923 3.30743 3.4386 3.58524 3.75956 4.08988 4.33799 4.49693 4.62468 4.81254 4.81859 
57 0.15013 0.1547 0.30669 0.31118 0.493 0.49806 0.62568 0.63075 0.81611 0.82052 0.98802 0.99537 1.15329 1.16286 1.31767 1.32547 1.48573 1.49166 1.64647 1.65475 1.84287 1.84766 2.05607 2.05991 2.18143 2.18942 2.3278 2.3318 2.46583 2.47252 2.62152 2.62624 2.81113 2.81638 2.97518 2.9816 3.14814 3.1529 3.29698 3.30486 3.42971 3.43576 3.44253 3.57691 3.58187 3.75132 3.75666 4.08504 4.08858 4.33393 4.33704 4.4884 4.49433 4.61237 4.62173 4.80707 4.81046 
98 0.154 0.15783 0.16087 0.16509 0.31067 0.31358 0.31698 0.32022 0.49691 0.50139 0.50444 0.50822 0.62954 0.63347 0.63713 0.82006 0.82371 0.82642 0.8303 0.99187 0.99577 0.99889 1.1569 1.16081 1.16539 1.16952 1.32139 1.32627 1.32968 1.48959 1.49405 1.4972 1.50118 1.64965 1.6564 1.65954 1.66388 1.8467 1.84977 1.85375 2.05997 2.06347 2.06777 2.18494 2.19015 2.19521 2.33179 2.33485 2.33835 2.46728 2.47309 2.47676 2.48113 2.62462 2.6285 2.63121 2.81495 2.81913 2.82209 2.82636 2.97901 2.98402 2.98675 3.15205 3.15521 3.15847 3.1623 3.30085 3.30507 3.30882 3.31299 3.43261 3.43861 3.44308 3.44759 3.58076 3.58482 3.58821 3.75521 3.7591 3.76202 4.08898 4.09226 4.09713 4.33799 4.34117 4.34653 4.49241 4.49673 4.49955 4.61548 4.62193 4.62551 4.63229 4.81117 4.81411 4.81724 4.82089 
25 0.1683 0.32536 0.51342 0.64389 0.83425 1.00372 1.17496 1.50353 1.67078 1.86136 2.0697 2.20017 2.3424 2.48422 2.82839 2.99128 3.16681 3.45356 3.59753 3.76971 4.09956 4.34651 4.50867 4.63534 4.82505 
59 0.16634 0.17086 0.32247 0.32682 0.51084 0.51476 0.64364 0.6484 0.83162 0.83536 0.8515 1.00258 1.00769 1.16953 1.17596 1.33688 1.34276 1.50312 1.50698 1.66671 1.67216 1.85721 1.86256 2.07019 2.07536 2.19701 2.20268 2.34265 2.34749 2.48415 2.48803 2.63717 2.64118 2.82855 2.8326 2.83846 2.99179 2.99599 3.16414 3.16814 3.31377 3.31938 3.45007 3.45429 3.59337 3.59844 3.76764 3.77186 4.0995 4.1085 4.34791 4.35725 4.50376 4.50805 4.6308 4.6357 4.82216 4.82593 4.83141 
40 0.16048 0.16649 0.31712 0.32167 0.50509 0.51088 0.6379 0.82488 0.82894 0.9963 1.00227 1.16306 1.17196 1.33027 1.49874 1.66121 1.66855 1.85119 1.85696 2.06478 2.19412 2.33685 2.34375 2.4798 2.63333 2.82344 2.82954 2.98719 3.16019 3.31006 3.44523 3.58787 3.59962 3.76337 4.09359 4.34182 4.50056 4.62687 4.81689 4.82221 
90 0.17729 0.18032 0.18436 0.33327 0.33694 0.34013 0.52085 0.52352 0.52682 0.53328 0.65376 0.6572 0.66097 0.84215 0.84568 0.84886 0.85516 1.01381 1.01793 1.02205 1.18071 1.18488 1.18908 1.34567 1.34887 1.35263 1.51382 1.5169 1.5209 1.67806 1.68151 1.68691 1.86811 1.87169 1.87501 1.88179 2.08094 2.08424 2.08881 2.20863 2.21299 2.21998 2.35313 2.35663 2.36046 2.3671 2.49552 2.4989 2.50401 2.64831 2.65134 2.65686 2.83901 2.84202 2.84578 2.85206 3.00296 3.00598 3.01044 3.17473 3.17837 3.18149 3.18833 3.32531 3.32893 3.33231 3.45963 3.46337 3.46703 3.60494 3.60841 3.61315 3.77875 3.78189 3.78508 4.10978 4.11293 4.11714 4.35847 4.36132 4.36567 4.51508 4.51865 4.52253 4.64407 4.64921 4.83262 4.83534 4.83839 4.84258 
78 0.15297 0.15723 0.16278 0.30896 0.31237 0.3168 0.49546 0.50014 0.50428 0.62775 0.63257 0.63646 0.81861 0.82298 0.82586 0.9904 0.99488 1.00039 1.15531 1.1604 1.16729 1.32012 1.3253 1.33226 1.48816 1.49301 1.49901 1.64901 1.65618 1.65996 1.84521 1.84953 1.8545 2.05845 2.06223 2.18396 2.18979 2.33024 2.33372 2.34023 2.46604 2.47249 2.47609 2.62211 2.62685 2.63008 2.81374 2.81819 2.82299 2.97756 2.98283 3.15046 3.15406 3.15794 3.29947 3.3043 3.30901 3.43203 3.43768 3.4421 3.57933 3.58379 3.58996 3.75379 3.75836 3.76323 4.0874 4.09116 4.33629 4.34013 4.49075 4.49552 4.6146 4.62115 4.62923 4.80959 4.81294 4.81788 
54 0.15363 0.15806 0.31036 0.31583 0.4978 0.50234 0.63016 0.63543 0.81785 0.82233 0.82734 0.99076 0.99837 1.15713 1.16771 1.32158 1.32767 1.49017 1.4948 1.65536 1.66285 1.84532 1.85112 2.05875 2.06622 2.18729 2.33069 2.3365 2.47195 2.47781 2.62586 2.62997 2.81559 2.81999 2.97988 2.98482 3.15121 3.15685 3.3009 3.30734 3.43644 3.44314 3.58122 3.58674 3.75437 3.7594 4.08768 4.33634 4.49153 4.49636 4.61852 4.62752 4.81032 4.81453 
32 0.15464 0.30998 0.49739 0.63042 0.82014 0.98973 1.15714 1.32188 1.49019 1.65492 1.84416 2.05745 2.18764 2.32982 2.47265 2.62537 2.81527 2.9797 3.15062 3.15864 3.30083 3.43624 3.58093 3.75321 3.759 4.08656 4.33505 4.49081 4.4972 4.62179 4.80926 4.81509 
30 0.16443 0.31986 0.32532 0.50901 0.64094 0.82804 0.83366 1.00015 1.16764 1.33346 1.50083 1.6645 1.85463 2.06745 2.19636 2.34066 2.48183 2.63532 2.82614 2.98988 3.16146 3.3121 3.44744 3.59126 3.76479 4.09654 4.34525 4.50133 4.63039 4.8201 
82 0.14527 0.14956 0.15323 0.30147 0.3051 0.30906 0.48806 0.49272 0.49618 0.62067 0.62509 0.6293 0.81081 0.81468 0.81822 0.82444 0.9832 0.987 0.99173 1.14767 1.15176 1.15744 1.31255 1.31756 1.32175 1.48066 1.48521 1.48897 1.64189 1.64847 1.6523 1.83793 1.84096 1.8453 2.05118 2.05455 2.1765 2.18237 2.18966 2.32279 2.32611 2.33056 2.45959 2.46508 2.46951 2.61529 2.61963 2.62306 2.80637 2.81078 2.8143 2.97012 2.97507 2.97883 3.14293 3.14627 3.15041 3.29211 3.29658 3.30096 3.42491 3.43037 3.43519 3.572 3.57644 3.58096 3.74661 3.75077 3.7541 4.08008 4.08315 4.32906 4.33174 4.48332 4.48711 4.49063 4.60742 4.61418 4.61875 4.80223 4.80546 4.80855 
142 0.13728 0.14047 0.14316 0.14537 0.14821 0.29339 0.29682 0.29931 0.30168 0.30397 0.48019 0.48349 0.48623 0.48827 0.49061 0.49475 0.61148 0.61516 0.61814 0.62064 0.62285 0.62728 0.80265 0.80588 0.80866 0.81076 0.8132 0.81653 0.97545 0.97784 0.98072 0.98333 0.98683 1.1395 1.14317 1.14635 1.14934 1.15283 1.30444 1.30756 1.31121 1.31359 1.31647 1.47248 1.47596 1.47896 1.4812 1.4841 1.63368 1.63936 1.64248 1.6449 1.64888 1.83016 1.8324 1.83477 1.83725 1.83979 2.0434 2.04564 2.04801 2.05082 2.16857 2.17232 2.17593 2.17976 2.31504 2.31764 2.32003 2.32267 2.32593 2.45028 2.45568 2.45894 2.46152 2.46417 2.60698 2.61108 2.61374 2.6159 2.61896 2.79864 2.80206 2.80462 2.80667 2.80942 2.81316 2.96213 2.96554 2.96887 2.97093 2.97474 3.13496 3.13776 3.14008 3.14263 3.14466 3.14823 3.28406 3.28714 3.29029 3.29307 3.29549 3.41684 3.42217 3.42454 3.42731 3.42989 3.56419 3.56755 3.57015 3.57283 3.57629 3.7389 3.74133 3.74404 3.74621 3.74819 4.07236 4.07467 4.07693 4.07964 4.32119 4.32324 4.32529 4.32841 4.4753 4.47808 4.48123 4.48325 4.48578 4.59933 4.60339 4.60708 4.61019 4.61491 4.7946 4.79717 4.79917 4.80131 4.80392 4.99802 
37 0.15356 0.15848 0.31044 0.31731 0.49672 0.5016 0.62984 0.8183 0.82338 0.99063 1.1568 1.32073 1.48953 1.49543 1.65387 1.84536 2.0586 2.18582 2.33078 2.47074 2.47655 2.6251 2.81523 2.979 2.9846 3.15108 3.16029 3.30056 3.30938 3.43645 3.58088 3.75404 4.08767 4.33636 4.49136 4.61876 4.81015 
0 
58 0.17462 0.17936 0.33069 0.33475 0.3456 0.51823 0.52304 0.65133 0.65511 0.84018 0.84519 1.0106 1.01545 1.18131 1.18665 1.34405 1.34857 1.51124 1.51622 1.67506 1.68251 1.86571 1.86998 1.87722 2.07786 2.08304 2.20845 2.35077 2.358 2.49305 2.49848 2.64544 2.65006 2.83696 2.84237 3.00083 3.00598 3.17348 3.17762 3.32407 3.32874 3.45687 3.46119 3.60209 3.60813 3.77577 3.77976 4.10639 4.11078 4.35482 4.3598 4.51296 4.51737 4.64155 4.64849 4.83005 4.83511 4.84588 
93 0.17721 0.18022 0.18472 0.33216 0.33566 0.33893 0.34702 0.52008 0.52314 0.52677 0.53333 0.65255 0.65611 0.6598 0.84301 0.84564 0.8495 1.01184 1.01646 1.0208 1.03 1.18072 1.18534 1.18976 1.34533 1.34913 1.354 1.5137 1.51724 1.52136 1.67675 1.68085 1.68551 1.86699 1.87117 1.87464 1.88164 2.07972 2.08313 2.08758 2.20884 2.21343 2.21989 2.3519 2.35625 2.36089 2.36736 2.49594 2.50018 2.50596 2.6477 2.65053 2.65547 2.83847 2.84142 2.8453 2.85304 3.00235 3.00532 3.00972 3.17327 3.17722 3.18042 3.18684 3.32473 3.3282 3.33151 3.45866 3.46257 3.46678 3.60366 3.60792 3.61286 3.77776 3.78096 3.78445 3.79418 4.10841 4.11173 4.11822 4.35744 4.36039 4.36662 4.51517 4.51792 4.5219 4.64166 4.6463 4.65354 4.83185 4.83473 4.8381 4.84344 
5 0.32515 0.83593 1.00445 1.66662 1.86189 
1 3.77527 
54 0.15806 0.16164 0.3144 0.31891 0.50223 0.50554 0.63427 0.63829 0.82294 0.82691 0.83129 0.99457 0.99964 1.16076 1.16782 1.32578 1.3306 1.49451 1.49854 1.65909 1.66434 1.84931 1.85437 2.06266 2.18935 2.19929 2.33454 2.3393 2.476 2.47991 2.62957 2.63288 2.82 2.82326 2.98363 2.98741 3.15526 3.15975 3.30502 3.31008 3.44014 3.4449 3.58572 3.59021 3.75882 3.7629 4.09181 4.34014 4.49592 4.49997 4.62123 4.62724 4.81417 4.81722 
80 0.14496 0.14918 0.15269 0.30137 0.30491 0.30878 0.48799 0.49258 0.49575 0.62051 0.62494 0.62884 0.81053 0.81429 0.8176 0.98295 0.9869 0.99131 1.14787 1.1519 1.15688 1.31258 1.31773 1.32149 1.48071 1.48541 1.4888 1.64168 1.64872 1.65283 1.83769 1.84084 1.84478 2.05094 2.05437 2.17649 2.1823 2.32262 2.32594 2.33013 2.45951 2.46511 2.46905 2.61546 2.61965 2.62284 2.80625 2.81065 2.81385 2.97016 2.97538 2.97901 3.14289 3.14627 3.14996 3.29203 3.29649 3.30044 3.42472 3.43018 3.43495 3.57192 3.57632 3.58036 3.74633 3.75052 3.75354 4.07985 4.08299 4.32879 4.33157 4.48324 4.48743 4.49042 4.60738 4.61396 4.61898 4.802 4.80517 4.8082 
1 4.82515 
26 0.17073 0.32588 0.51425 0.6482 0.83453 1.00861 1.17707 1.34019 1.50623 1.6705 1.86158 2.07415 2.34678 2.48906 2.63948 2.83371 2.99844 3.16879 3.31923 3.45359 3.60201 3.77108 4.10515 4.50774 4.63585 4.82618 
30 0.15878 0.31623 0.50176 0.6351 0.8238 0.99547 1.1642 1.3275 1.49477 1.65916 1.84984 2.0616 2.19178 2.33398 2.34277 2.47626 2.62912 2.81987 2.98398 3.15686 3.30743 3.44175 3.58472 3.75944 4.09037 4.33822 4.49631 4.6261 4.81344 4.81928 
56 0.15269 0.15778 0.30901 0.31412 0.49516 0.50015 0.62829 0.63375 0.81806 0.82298 0.98963 0.99555 1.15533 1.16245 1.31957 1.32567 1.4878 1.49333 1.65017 1.6564 1.84436 1.84967 2.05761 2.06245 2.18367 2.1908 2.32965 2.33492 2.46816 2.4743 2.62332 2.62823 2.81344 2.81853 2.97725 2.98292 3.14981 3.15532 3.29928 3.30561 3.43279 3.43777 3.57913 3.58449 3.75304 3.75848 4.08663 4.09146 4.33539 4.34059 4.49013 4.49564 4.61419 4.62273 4.809 4.81305 
28 0.16606 0.32202 0.50979 0.64307 0.83097 1.00321 1.17242 1.33489 1.50279 1.66627 1.85724 2.06964 2.20014 2.34351 2.48542 2.63645 2.82752 2.99145 3.16403 3.315 3.44959 3.59425 3.76726 4.09892 4.34535 4.50451 4.63299 4.82177 
95 0.17682 0.17972 0.18369 0.33293 0.33617 0.33928 0.35094 0.52025 0.52297 0.52622 0.53173 0.65291 0.65648 0.66028 0.84295 0.84547 0.84906 0.86152 1.01276 1.01665 1.0209 1.02915 1.1797 1.1842 1.18769 1.34542 1.34879 1.35265 1.51336 1.51635 1.52034 1.67694 1.68069 1.68551 1.86743 1.87095 1.87417 1.88152 2.07983 2.08315 2.08814 2.20992 2.21525 2.35234 2.35556 2.35961 2.36543 2.49467 2.49819 2.50299 2.64708 2.64993 2.6554 2.83873 2.84156 2.84544 2.85314 3.00293 3.00612 3.01143 3.17368 3.1773 3.18072 3.18647 3.32446 3.32776 3.33094 3.35187 3.45836 3.4624 3.46609 3.604 3.60771 3.61264 3.62488 3.7775 3.78056 3.78379 3.78977 4.10831 4.11143 4.11648 4.35703 4.36015 4.36502 4.51384 4.51694 4.52056 4.52746 4.64371 4.64788 4.83186 4.83443 4.83764 4.84173 
69 0.15686 0.16088 0.16481 0.31435 0.31816 0.32126 0.50194 0.50517 0.50967 0.63433 0.63843 0.82247 0.82639 0.82943 0.9943 0.99861 1.00231 1.16061 1.16564 1.17059 1.32492 1.33036 1.4941 1.49835 1.65877 1.66225 1.66673 1.8491 1.85344 1.85695 2.06215 2.06585 2.19019 2.19441 2.33427 2.33874 2.34747 2.47561 2.47917 2.62926 2.6328 2.8198 2.82327 2.8282 2.98368 2.98733 3.15522 3.15992 3.16523 3.30528 3.31043 3.44043 3.44507 3.58502 3.58864 3.59591 3.75866 3.76322 4.09114 4.09509 4.33966 4.34346 4.4954 4.49989 4.61988 4.62622 4.8139 4.81712 4.82186 
30 0.16703 0.32342 0.50892 0.64181 0.83318 1.00191 1.16847 1.33465 1.50265 1.66821 1.859 2.0701 2.19873 2.34184 2.48334 2.63598 2.82821 2.99015 3.16233 3.16744 3.31393 3.44959 3.59229 3.76604 3.77175 4.09869 4.34636 4.50412 4.62956 4.82211 
17 0.16453 0.32228 0.50986 0.83214 1.50008 1.85737 2.34304 2.48132 2.63426 2.82791 3.44924 3.59309 3.76528 4.09685 4.3449 4.50309 4.82009 
37 0.1548 0.15987 0.31125 0.4992 0.50594 0.63206 0.82086 0.82589 0.9914 1.1577 1.32137 1.4905 1.65613 1.84591 2.05912 2.18532 2.33137 2.47315 2.62675 2.81788 2.98011 3.15209 3.159 3.30138 3.30963 3.43766 3.44488 3.5818 3.75469 3.76135 4.08812 4.33683 4.49194 4.49986 4.61573 4.81078 4.81758 
111 0.14474 0.14852 0.15129 0.15418 0.30086 0.30426 0.30743 0.3102 0.48747 0.49147 0.49396 0.49657 0.50052 0.61983 0.62364 0.62655 0.6294 0.81008 0.81348 0.81665 0.81914 0.98268 0.98548 0.989 0.99293 1.14695 1.1507 1.15456 1.15828 1.31182 1.31537 1.3189 1.3221 1.47992 1.48383 1.48685 1.48965 1.64126 1.6476 1.65049 1.65389 1.83739 1.83991 1.84312 1.84642 2.05064 2.05324 2.05606 2.17593 2.18099 2.18432 2.32227 2.32507 2.32808 2.33165 2.45819 2.46373 2.46714 2.46985 2.47482 2.61446 2.61867 2.62162 2.62419 2.80584 2.80985 2.8125 2.81525 2.82033 2.9695 2.97363 2.97662 2.97995 3.14233 3.14537 3.14858 3.15106 3.29155 3.29503 3.29865 3.30147 3.42422 3.42991 3.43301 3.43602 3.57146 3.57533 3.57804 3.58129 3.74616 3.74935 3.75221 3.7545 4.07958 4.08217 4.08517 4.32854 4.33073 4.33374 4.48267 4.48565 4.48905 4.4916 4.60677 4.61241 4.61643 4.62096 4.80175 4.80457 4.80688 4.80969 
33 0.15104 0.30739 0.49334 0.62662 0.81638 0.82414 0.98797 1.1535 1.31766 1.32645 1.48601 1.4948 1.65213 1.84266 2.0559 2.1816 2.32796 2.4664 2.47368 2.62161 2.81157 2.9754 3.14809 3.29749 3.43376 3.57747 3.75135 3.75914 4.08495 4.33366 4.48835 4.61252 4.80726 
40 0.15399 0.30926 0.31699 0.49679 0.50217 0.62963 0.81897 0.82347 0.98929 1.15548 1.16496 1.32006 1.32736 1.4895 1.65526 1.84383 1.85175 2.05709 2.18648 2.32933 2.47223 2.62455 2.81461 2.82065 2.97924 3.1501 3.15709 3.29955 3.30712 3.43669 3.58038 3.75303 3.75857 4.08617 4.33479 4.48995 4.49571 4.61726 4.8088 4.81425 
5 0.3209 0.82825 1.00104 1.66452 1.85529 
64 0.14388 0.14826 0.30019 0.30425 0.30883 0.4864 0.49081 0.49506 0.61946 0.62372 0.62992 0.80927 0.81378 0.81879 0.98096 0.98578 1.14661 1.15225 1.31087 1.31652 1.47912 1.48397 1.64215 1.64802 1.8357 1.83979 2.04892 2.0527 2.17509 2.18155 2.32089 2.32471 2.45964 2.46558 2.61458 2.61886 2.80464 2.80907 2.81448 2.96862 2.97379 3.14112 3.14528 3.14917 3.29052 3.296 3.42544 3.43059 3.57038 3.57468 3.74432 3.74879 3.75223 4.07794 4.08165 4.32676 4.33014 4.48141 4.48619 4.60598 4.61406 4.80018 4.80339 4.80766 
32 0.17614 0.3322 0.51931 0.65144 0.84222 1.01682 1.18408 1.34501 1.51241 1.67907 1.86894 2.07708 2.09746 2.21569 2.35456 2.4978 2.64433 2.83825 3.00268 3.17425 3.32468 3.45853 3.60713 3.77681 4.10573 4.12045 4.35398 4.36638 4.51291 4.64379 4.83056 4.8414 
34 0.16985 0.32625 0.33237 0.51312 0.51942 0.6466 0.83548 0.84201 1.00755 1.17228 1.33875 1.50628 1.66915 1.86024 1.86711 2.07284 2.20001 2.34559 2.48782 2.64162 2.83136 2.84002 2.99555 3.16827 3.31933 3.45297 3.59685 3.77219 4.10167 4.34921 4.35514 4.50828 4.63593 4.82508 
29 0.15733 0.31389 0.50039 0.63371 0.82181 0.82887 0.99466 1.16242 1.32592 1.4936 1.65805 1.84728 2.06062 2.18975 2.33374 2.47487 2.62828 2.81841 2.98332 3.15453 3.3056 3.44051 3.58419 3.75799 4.08906 4.33705 4.49534 4.62488 4.81223 
31 0.16404 0.31918 0.50739 0.51262 0.63985 0.83095 1.00111 1.16752 1.33271 1.50009 1.66468 1.85393 1.85977 2.06641 2.19675 2.33898 2.48114 2.63447 2.82539 2.9895 3.16225 3.31259 3.44584 3.58991 3.76549 4.09526 4.34415 4.50263 4.63052 4.8191 4.8249 
6 0.32339 0.83017 1.00222 1.50147 1.66409 1.85952 
24 0.16424 0.32115 0.50761 0.64142 1.33392 1.5002 1.85703 2.06647 2.19718 2.33989 2.48349 2.63366 2.82569 2.98891 3.1614 3.31245 3.44759 3.59064 3.76438 4.09517 4.34239 4.50086 4.62907 4.81805 
28 0.16203 0.3192 0.50655 0.63977 0.82714 0.99971 1.17046 1.33408 1.49913 1.66111 1.85209 1.85848 2.06575 2.33802 2.48021 2.6327 2.82417 2.9879 3.16155 3.31259 3.44661 3.58834 3.76379 4.0946 4.34242 4.50083 4.63312 4.8174 
55 0.17683 0.18255 0.33297 0.33683 0.51935 0.52375 0.65174 0.65558 0.84263 0.84707 1.01317 1.01913 1.18379 1.3455 1.35006 1.51227 1.51696 1.67626 1.68312 1.86712 1.87174 2.07887 2.08332 2.2092 2.35219 2.36 2.49327 2.49875 2.64617 2.64952 2.83774 2.84308 3.00231 3.00961 3.17438 3.1781 3.32575 3.33029 3.45906 3.46329 3.60326 3.60828 3.77752 3.78115 4.10808 4.11292 4.35609 4.36049 4.51414 4.51872 4.64236 4.65276 4.83107 4.83535 4.84217 
79 0.15505 0.15821 0.16316 0.31177 0.31553 0.31944 0.49895 0.50175 0.50555 0.63168 0.63466 0.63885 0.8196 0.82272 0.82512 0.82853 0.99141 0.9956 0.9996 1.15785 1.16255 1.16785 1.32145 1.32645 1.33075 1.49119 1.49446 1.49945 1.65616 1.65887 1.66542 1.84621 1.85007 1.85442 2.05943 2.06282 2.18585 2.19051 2.33184 2.33543 2.34182 2.47235 2.47577 2.48114 2.62672 2.6297 2.81699 2.8201 2.82544 2.9801 2.98399 2.98931 3.15251 3.15697 3.16061 3.30138 3.30579 3.30918 3.4378 3.44139 3.44819 3.58243 3.58537 3.59117 3.75487 3.75894 3.76185 4.08856 4.09189 4.33732 4.34015 4.49228 4.49647 4.49971 4.61635 4.62402 4.81124 4.81411 4.8184 
39 0.16809 0.32502 0.33375 0.51193 0.51909 0.64546 0.83407 1.00259 1.00798 1.171 1.17776 1.33696 1.50492 1.66739 1.67446 1.8571 1.8629 2.07211 2.1996 2.34398 2.35458 2.48592 2.63926 2.82903 2.8348 2.9939 3.16589 3.16993 3.3166 3.45071 3.59473 3.6022 3.76955 4.10093 4.34901 4.50627 4.63601 4.82245 4.82804 
76 0.16197 0.16484 0.16897 0.31812 0.32161 0.3249 0.50563 0.50886 0.513 0.63809 0.64188 0.82736 0.83036 0.83395 0.9977 1.00248 1.00657 1.16391 1.16949 1.17292 1.32808 1.33244 1.33593 1.49796 1.50121 1.66214 1.6659 1.67142 1.85255 1.85664 1.86003 2.06593 2.06995 2.19447 2.19972 2.33798 2.34219 2.34758 2.4791 2.48253 2.49417 2.63287 2.63561 2.82326 2.82651 2.83089 2.98763 2.99032 2.99972 3.15884 3.16277 3.16632 3.30967 3.3134 3.31677 3.44396 3.44827 3.45457 3.58815 3.59213 3.59979 3.76248 3.76602 3.77682 4.09443 4.0983 4.34299 4.34591 4.4988 4.50244 4.62521 4.63049 4.81737 4.81994 4.82369 4.83146 
3 1.84746 4.33738 4.81368 
100 0.1467 0.15112 0.15395 0.15889 0.30294 0.30684 0.31012 0.31359 0.48939 0.49429 0.49708 0.50057 0.62225 0.627 0.63051 0.81238 0.81646 0.81919 0.82321 0.98442 0.98838 0.99194 1.14918 1.15368 1.15789 1.16198 1.31387 1.31949 1.32276 1.48208 1.48721 1.48998 1.49485 1.64288 1.65037 1.65358 1.65898 1.83916 1.84209 1.84558 1.85006 2.05242 2.0556 2.05926 2.17782 2.1841 2.19029 2.32406 2.32737 2.33096 2.46034 2.4671 2.47022 2.47466 2.61676 2.62161 2.62429 2.80758 2.81237 2.81504 2.81927 2.97153 2.97711 2.97997 3.14438 3.14777 3.15137 3.15473 3.29345 3.29854 3.30185 3.30545 3.42585 3.43201 3.4359 3.43957 3.57332 3.57808 3.58171 3.74785 3.75218 3.75486 3.75969 4.08134 4.08418 4.08778 4.3303 4.33262 4.33708 4.48467 4.48915 4.49167 4.49787 4.60873 4.61539 4.61932 4.80346 4.80664 4.80931 4.813 
0 
56 0.14723 0.15244 0.30342 0.30841 0.48962 0.49471 0.62269 0.62804 0.81267 0.81799 0.98439 0.99162 1.14998 1.15721 1.31429 1.32093 1.48243 1.48816 1.64605 1.65301 1.83913 1.84457 2.05235 2.05709 2.17823 2.18888 2.32422 2.32893 2.46373 2.47017 2.61808 2.62294 2.8078 2.81303 2.97188 2.97784 3.14449 3.14981 3.29381 3.30051 3.42936 3.43609 3.57356 3.57866 3.74774 3.75325 4.08133 4.086 4.33018 4.33438 4.48483 4.49051 4.60909 4.61938 4.8035 4.80719 
97 0.1609 0.16416 0.1672 0.17192 0.31743 0.32075 0.32427 0.50251 0.50699 0.51003 0.51328 0.63632 0.63957 0.64301 0.64743 0.82626 0.82976 0.83238 0.99756 1.00112 1.00442 1.16316 1.16703 1.17084 1.17565 1.32749 1.33228 1.33563 1.3406 1.49571 1.49963 1.50266 1.66025 1.66374 1.66835 1.85224 1.85486 1.85843 2.06553 2.06874 2.07225 2.19089 2.19578 2.20036 2.33744 2.34038 2.34398 2.47728 2.48115 2.48428 2.63176 2.63467 2.63725 2.82046 2.8248 2.82738 2.83169 2.98517 2.98942 2.99187 2.99594 3.15778 3.16129 3.16432 3.16767 3.30737 3.31169 3.31474 3.32002 3.44338 3.44677 3.45003 3.58704 3.5905 3.59413 3.60241 3.76094 3.7646 3.76741 3.77101 4.09448 4.09704 4.1007 4.34333 4.34581 4.35024 4.49816 4.50234 4.50491 4.62247 4.62739 4.63079 4.63569 4.8172 4.81974 4.82311 4.8263 
61 0.15584 0.16036 0.31253 0.31704 0.49895 0.50341 0.50886 0.63224 0.63727 0.8216 0.82567 0.8304 0.99243 0.99792 1.15846 1.16437 1.32218 1.32798 1.49036 1.49563 1.65504 1.65943 1.84723 1.85235 2.06039 2.06508 2.18635 2.1924 2.3325 2.33765 2.47199 2.47764 2.62661 2.6313 2.81568 2.82091 2.82621 2.97992 2.98533 3.15317 3.15827 3.1635 3.30192 3.30827 3.43852 3.44309 3.58156 3.58618 3.75591 3.76142 4.08955 4.09422 4.33835 4.34264 4.49271 4.49817 4.61876 4.6252 4.81213 4.81548 4.82201 
46 0.16028 0.16395 0.3166 0.3203 0.5042 0.5084 0.63614 0.64073 0.82438 0.82803 0.9957 1.0014 1.1619 1.16854 1.32859 1.33268 1.49684 1.50106 1.66087 1.66516 1.85117 1.85571 2.06479 2.19222 2.3371 2.47792 2.48419 2.63172 2.82249 2.82867 2.98666 3.15748 3.16195 3.30856 3.3122 3.44226 3.44851 3.58758 3.76152 3.76506 4.09326 4.34158 4.49983 4.6267 4.81593 4.81917 
6 1.18056 2.07451 2.20676 2.83642 4.50787 4.82859 
64 0.18006 0.18428 0.33665 0.34048 0.5235 0.52733 0.53886 0.65562 0.65997 0.66957 0.8462 0.8506 1.01786 1.02266 1.18484 1.18991 1.34852 1.35298 1.51621 1.52058 1.68036 1.6863 1.87187 1.87601 1.88642 2.0828 2.08746 2.21377 2.22426 2.35808 2.36424 2.49806 2.5029 2.65037 2.65397 2.84198 2.84665 2.86099 3.00575 3.01063 3.17771 3.18141 3.18815 3.32771 3.33164 3.46227 3.46661 3.6071 3.61226 3.7816 3.78512 3.7971 4.1116 4.11638 4.36014 4.36531 4.51743 4.5209 4.52874 4.64623 4.65291 4.83542 4.83944 4.84579 
36 0.16505 0.31974 0.32499 0.50808 0.64131 0.83089 1.00046 1.00631 1.16746 1.17524 1.33388 1.50168 1.66466 1.85452 1.86059 2.06711 2.20515 2.34001 2.34712 2.48288 2.63579 2.82645 2.99067 3.16129 3.16859 3.31325 3.44836 3.59188 3.76556 3.77138 4.09628 4.34471 4.50322 4.63149 4.81952 4.82549 
57 0.16646 0.1698 0.32239 0.3261 0.51015 0.51356 0.64259 0.64659 0.83079 0.83461 1.00207 1.00675 1.16883 1.17331 1.17799 1.33479 1.33862 1.50282 1.5062 1.6668 1.6714 1.85711 1.86088 2.06959 2.07321 2.19849 2.2032 2.34318 2.34727 2.48489 2.48855 2.63773 2.64067 2.82751 2.83069 2.83558 2.99293 2.99725 3.16299 3.16706 3.31384 3.31758 3.44827 3.4531 3.59406 3.5982 3.76691 3.77041 4.0985 4.10192 4.34689 4.35056 4.50277 4.50699 4.63429 4.82178 4.82464 
0 
27 0.16438 0.32127 0.50825 0.64114 0.83076 1.00134 1.17344 1.33467 1.50094 1.66451 1.85571 2.06844 2.34034 2.48274 2.63557 2.82658 2.99066 3.16315 3.31434 3.4476 3.59138 3.76592 4.09702 4.34533 4.50309 4.63241 4.81972 
28 0.16458 0.32076 0.50873 0.64067 0.83133 1.00069 1.16729 1.33306 1.50081 1.6644 1.85447 2.06786 2.196 2.33943 2.48229 2.63581 2.82614 2.99079 3.16329 3.31325 3.44748 3.59151 3.76674 4.09611 4.34426 4.50343 4.63112 4.81944 
45 0.16216 0.31785 0.32174 0.5055 0.50989 0.63812 0.64326 0.8275 0.83119 0.99811 1.0028 1.16483 1.17168 1.33034 1.33698 1.49835 1.66277 1.66875 1.85204 1.85651 2.06533 2.19506 2.33779 2.34406 2.47998 2.63301 2.82355 2.82915 2.98789 2.99458 3.15953 3.16355 3.30974 3.3146 3.44503 3.5887 3.59453 3.76302 3.76891 4.09394 4.34214 4.50037 4.62777 4.81692 4.82048 
56 0.15876 0.16291 0.31498 0.319 0.50231 0.50648 0.63461 0.63854 0.82289 0.82671 0.99436 0.99984 1.16149 1.16673 1.32723 1.33117 1.49504 1.49952 1.65891 1.66404 1.84921 1.85363 2.06224 2.06658 2.19132 2.19826 2.33479 2.3392 2.47644 2.48109 2.62984 2.63305 2.82032 2.82395 2.98492 2.98927 3.15547 3.15948 3.30628 3.31031 3.44081 3.44524 3.58579 3.59033 3.75979 3.7631 4.09124 4.09575 4.3393 4.34387 4.49739 4.50077 4.62151 4.62659 4.8142 4.81762 
94 0.14999 0.15388 0.15718 0.30616 0.30949 0.3133 0.31737 0.49269 0.49678 0.49965 0.50325 0.62533 0.62914 0.633 0.63826 0.81539 0.81884 0.82239 0.82642 0.98789 0.99076 0.99518 1.15227 1.15594 1.161 1.31709 1.3208 1.32497 1.32986 1.48522 1.48915 1.49285 1.64631 1.65305 1.65619 1.8426 1.84514 1.84913 1.85428 2.05591 2.05853 2.0622 2.18114 2.18651 2.32747 2.33027 2.33388 2.46336 2.46904 2.47265 2.47692 2.61974 2.62387 2.62729 2.81099 2.81502 2.81813 2.82344 2.97476 2.97893 2.98242 3.1476 3.15065 3.15461 3.15845 3.29682 3.30039 3.30493 3.30877 3.42925 3.43528 3.43884 3.44351 3.57668 3.58049 3.58403 3.75135 3.75478 3.75813 4.08482 4.08739 4.09137 4.33388 4.33602 4.48792 4.49097 4.49479 4.61191 4.61804 4.62208 4.80694 4.80977 4.81232 4.81808 
21 0.16082 0.31893 0.50675 0.63923 0.82598 0.99728 1.49907 1.66346 1.85092 2.06438 2.33689 2.6326 2.82348 2.98769 3.16227 3.58802 3.76351 4.09293 4.34083 4.50074 4.8156 
56 0.14893 0.15432 0.30522 0.31052 0.49146 0.49698 0.62434 0.63034 0.81451 0.82024 0.98617 0.99378 1.1518 1.16135 1.31612 1.32392 1.48427 1.4906 1.6475 1.65323 1.84096 1.8463 2.05418 2.05927 2.18018 2.19066 2.32597 2.33095 2.4649 2.47099 2.61981 2.62528 2.80972 2.81538 2.97372 2.98011 3.14628 3.15195 3.29551 3.30324 3.43096 3.43653 3.57539 3.58115 3.74951 3.75529 4.08311 4.08803 4.33203 4.33662 4.48666 4.49256 4.61108 4.61999 4.80527 4.80921 
56 0.14938 0.15549 0.30588 0.3115 0.49194 0.49762 0.62454 0.63111 0.81524 0.8211 0.98692 0.99424 1.15236 1.16051 1.31666 1.32399 1.48484 1.49141 1.64677 1.65348 1.84177 1.84742 2.05494 2.05984 2.18052 2.18948 2.32673 2.3319 2.46519 2.47182 2.62038 2.62575 2.81011 2.81607 2.9742 2.98079 3.14702 3.15289 3.29608 3.30358 3.43272 3.4392 3.5759 3.58172 3.75023 3.75607 4.08391 4.0887 4.33285 4.33678 4.48734 4.49332 4.6115 4.62123 4.80601 4.80996 
25 0.15994 0.31628 0.50532 0.6389 0.82559 0.9983 1.33283 1.49655 1.66108 1.85195 2.06314 2.33654 2.47764 2.63082 2.82357 2.98572 3.15893 3.30939 3.44422 3.58711 3.76145 4.09209 4.34032 4.49836 4.81533 
28 0.15821 0.31298 0.50097 0.63375 0.82243 0.99415 1.16194 1.32647 1.49409 1.65855 1.84773 2.06163 2.19115 2.33331 2.47611 2.62842 2.81887 2.98401 3.15375 3.30502 3.43929 3.58467 3.75759 4.0899 4.33844 4.49455 4.62699 4.81277 
2 0.17035 1.00793 
67 0.1727 0.17692 0.32962 0.33304 0.34399 0.51561 0.51903 0.52383 0.64782 0.65261 0.8387 0.8427 1.01012 1.01408 1.17704 1.18227 1.3405 1.34477 1.5087 1.51293 1.67285 1.67815 1.86392 1.86803 1.87533 2.07529 2.07993 2.20441 2.21048 2.3475 2.35192 2.35743 2.48979 2.49481 2.64312 2.6473 2.83356 2.8376 2.8424 2.99802 3.00287 3.1709 3.17401 3.17858 3.32118 3.32504 3.45509 3.45904 3.5986 3.60372 3.61179 3.77366 3.77664 3.78179 4.10401 4.10804 4.13322 4.35199 4.35573 4.36398 4.51075 4.51476 4.63951 4.6459 4.82729 4.83079 4.83427 
89 0.16767 0.17083 0.17494 0.32356 0.32721 0.33031 0.34807 0.51127 0.51407 0.51704 0.52458 0.6444 0.6478 0.65217 0.83424 0.83688 0.84091 1.00432 1.0083 1.01263 1.17123 1.17619 1.18004 1.33635 1.3399 1.3439 1.50466 1.5078 1.5155 1.6681 1.67176 1.67663 1.85788 1.86171 1.86515 1.87295 2.07163 2.07485 2.08078 2.20029 2.20529 2.34412 2.34743 2.35139 2.35818 2.48612 2.48942 2.4942 2.63888 2.64177 2.65029 2.82954 2.83243 2.83594 2.84115 2.99449 2.9982 3.0045 3.16472 3.16835 3.17107 3.17675 3.31542 3.319 3.32241 3.44985 3.45369 3.45783 3.59582 3.59935 3.60418 3.76958 3.77226 3.7782 4.10017 4.10351 4.10904 4.34864 4.35194 4.35699 4.50669 4.50935 4.51763 4.63513 4.64007 4.82328 4.82587 4.82924 4.83963 
80 0.16423 0.168 0.17098 0.32126 0.32509 0.32829 0.50764 0.51095 0.51423 0.64078 0.64507 0.65027 0.83031 0.83409 0.83818 1.00119 1.00573 1.00938 1.1682 1.17278 1.17708 1.33177 1.33631 1.33983 1.50029 1.50434 1.50902 1.66571 1.66913 1.6753 1.85603 1.85988 1.86309 1.87241 2.06947 2.07288 2.19711 2.20153 2.34159 2.34519 2.35073 2.48323 2.4866 2.63624 2.63941 2.82681 2.82987 2.83372 2.98981 2.99397 3.00762 3.16241 3.16627 3.16995 3.31228 3.31662 3.32003 3.44769 3.45173 3.45588 3.59241 3.596 3.6034 3.76461 3.76909 3.77163 4.09888 4.10218 4.12503 4.34692 4.34975 4.50191 4.50637 4.51183 4.6305 4.63516 4.82078 4.82329 4.82624 4.83632 
62 0.15692 0.16066 0.3123 0.31673 0.49994 0.50346 0.63194 0.63662 0.8217 0.82597 0.99266 0.99747 1.15892 1.16419 1.3237 1.32854 1.33358 1.49209 1.49619 1.65567 1.65999 1.84703 1.8513 2.06023 2.06413 2.18928 2.19587 2.3324 2.33653 2.47255 2.47729 2.62695 2.63066 2.81798 2.82179 2.98194 2.98585 3.15319 3.15805 3.16257 3.30296 3.30829 3.3127 3.43822 3.44268 3.583 3.58775 3.75644 3.76091 3.76474 4.08914 4.09325 4.33791 4.34237 4.49322 4.49791 4.50286 4.62061 4.62679 4.81199 4.81578 4.82048 
59 0.14808 0.15285 0.30431 0.30889 0.31573 0.49072 0.49614 0.50084 0.62355 0.62873 0.81374 0.81832 0.82229 0.98581 0.99228 1.15074 1.15977 1.31538 1.32313 1.4835 1.48941 1.64455 1.65278 1.84056 1.84509 2.05383 2.05812 2.17924 2.32541 2.32966 2.46331 2.47083 2.61847 2.62343 2.80893 2.81451 2.97292 2.97964 3.1457 3.15028 3.15501 3.29483 3.30312 3.42759 3.43379 3.57466 3.57991 3.7492 3.75503 4.08272 4.08678 4.33176 4.33528 4.48602 4.49187 4.6101 4.61974 4.80479 4.80853 
0 
112 0.14965 0.15371 0.15655 0.16001 0.30587 0.3093 0.3127 0.31571 0.4925 0.4965 0.49918 0.50182 0.50696 0.62464 0.62861 0.63163 0.63435 0.81495 0.81843 0.82156 0.82389 0.82781 0.98775 0.99056 0.99417 0.99787 1.15192 1.15578 1.15975 1.16354 1.31673 1.32047 1.32402 1.32717 1.48485 1.48885 1.49193 1.49466 1.6463 1.65279 1.65572 1.65943 1.84252 1.84512 1.84887 1.85227 2.05581 2.05853 2.06146 2.1809 2.18623 2.18989 2.32738 2.33018 2.33333 2.33757 2.46296 2.46882 2.47229 2.47489 2.48062 2.61942 2.62366 2.6268 2.62947 2.81087 2.81484 2.81773 2.82074 2.82522 2.97447 2.97869 2.98176 2.98543 3.14741 3.15048 3.15406 3.15657 3.29654 3.30013 3.30401 3.30705 3.42927 3.43522 3.43835 3.44155 3.57652 3.58035 3.58324 3.58666 3.75125 3.75459 3.75753 3.75983 4.08472 4.08739 4.09084 4.33374 4.33596 4.3395 4.48765 4.4907 4.49426 4.49691 4.61173 4.61758 4.62174 4.62601 4.80684 4.80981 4.81216 4.8156 
63 0.15301 0.15746 0.30918 0.31422 0.49517 0.50004 0.50502 0.62832 0.63272 0.63916 0.81842 0.82353 0.99 0.99611 1.15559 1.16279 1.31972 1.32623 1.48808 1.49318 1.64865 1.65563 1.66447 1.84471 1.84998 2.05797 2.06211 2.18322 2.1904 2.32975 2.33398 2.46827 2.47327 2.48008 2.62414 2.62802 2.81299 2.81814 2.82418 2.97746 2.98281 3.15021 3.156 3.29941 3.30684 3.43187 3.4371 3.44312 3.57911 3.58369 3.75331 3.75888 4.08693 4.09098 4.33582 4.33932 4.49047 4.496 4.6141 4.62306 4.80911 4.81269 4.81804 
1 3.76808 
18 0.16346 0.31934 0.50514 0.63877 0.82916 1.17082 1.33206 1.50104 1.85506 2.82362 3.15988 3.31247 3.44588 3.76332 4.09583 4.34588 4.50145 4.8188 
44 0.16721 0.17369 0.32323 0.32868 0.51343 0.52041 0.6426 0.83475 0.83981 1.00283 1.0146 1.16792 1.17692 1.33256 1.34188 1.51021 1.66877 1.67577 1.85814 1.86472 2.07757 2.20104 2.34582 2.35241 2.48981 2.82843 2.83626 2.99751 3.16362 3.17018 3.31381 3.32086 3.44811 3.4584 3.59427 3.60217 3.76683 3.77977 4.10254 4.35061 4.50311 4.51213 4.82431 4.82979 
40 0.1692 0.32617 0.5123 0.64571 0.83545 1.00752 1.17361 1.17976 1.33785 1.34342 1.50513 1.51019 1.67047 1.86197 2.07193 2.20129 2.34459 2.35475 2.48658 2.63933 2.83094 2.99436 3.00068 3.16598 3.16967 3.31738 3.32203 3.45079 3.45504 3.5954 3.5999 3.76998 3.77394 4.10015 4.10541 4.3492 4.50703 4.5118 4.63598 4.82393 
17 0.17324 0.32992 0.51461 0.83714 1.01455 1.67774 1.88108 2.20488 2.35122 2.83782 3.17083 3.32592 3.77934 4.1035 4.35017 4.51352 4.82784 
29 0.16839 0.32276 0.51011 0.64272 0.83098 0.99989 1.00594 1.17451 1.33543 1.50272 1.66483 1.85921 2.06861 2.203 2.3412 2.48319 2.63588 2.82728 2.99077 3.16437 3.31554 3.44954 3.59368 3.76716 4.09828 4.34977 4.50391 4.6369 4.82086 
0 
65 0.16266 0.16557 0.31888 0.32182 0.32541 0.5064 0.50954 0.51571 0.63917 0.64352 0.82764 0.83076 0.83494 0.9984 1.00251 1.00827 1.16455 1.17067 1.3316 1.33633 1.49921 1.50344 1.66262 1.66561 1.67357 1.85325 1.85659 1.86056 2.0661 2.06965 2.19426 2.19861 2.33833 2.34215 2.34907 2.48045 2.48423 2.63377 2.63693 2.82443 2.82729 2.83247 2.98847 2.99154 3.15985 3.16344 3.31067 3.3146 3.44638 3.45088 3.58985 3.59406 3.76332 3.76669 4.09493 4.09856 4.34349 4.34686 4.50045 4.50362 4.627 4.63163 4.81814 4.82075 4.82527 
118 0.17599 0.17912 0.18273 0.19104 0.3313 0.33486 0.33756 0.34222 0.51922 0.52216 0.52499 0.52881 0.65191 0.65498 0.65792 0.66342 0.84046 0.84385 0.84642 0.8496 0.86299 1.01143 1.01531 1.01861 1.02468 1.17747 1.1822 1.18544 1.18885 1.34236 1.34594 1.34889 1.35325 1.5124 1.51522 1.51842 1.52566 1.67611 1.67925 1.68315 1.69166 1.86588 1.86954 1.87265 1.87585 1.88329 2.07922 2.08209 2.08524 2.09585 2.20703 2.21125 2.21591 2.35125 2.35453 2.358 2.36312 2.37069 2.49361 2.49637 2.49975 2.50432 2.64659 2.64939 2.65275 2.65968 2.83665 2.83992 2.84293 2.84607 2.85727 3.0012 3.00398 3.00734 3.01306 3.17272 3.17625 3.1788 3.18225 3.19768 3.32246 3.32608 3.32886 3.33273 3.4575 3.46108 3.46376 3.46938 3.60268 3.60561 3.60878 3.61385 3.7766 3.77969 3.78222 3.78666 3.79811 4.10792 4.11073 4.11396 4.1213 4.35656 4.35901 4.36248 4.37168 4.51326 4.51654 4.51929 4.52391 4.64041 4.6441 4.64796 4.65707 4.83077 4.83339 4.83596 4.83886 4.84429 
73 0.16964 0.17297 0.17797 0.3242 0.32878 0.33234 0.51302 0.51656 0.52064 0.64617 0.64975 0.65595 0.83546 0.83878 0.84264 1.00425 1.009 1.0145 1.17151 1.17743 1.18157 1.33818 1.34217 1.50664 1.5106 1.66932 1.67361 1.68111 1.85918 1.86352 1.86693 2.07307 2.07637 2.08339 2.20244 2.20783 2.34583 2.35017 2.35581 2.48825 2.49236 2.64138 2.64491 2.83183 2.83576 2.83983 2.99538 2.99869 3.16556 3.16992 3.17388 3.31871 3.32218 3.4525 3.45634 3.59678 3.60048 3.60774 3.77113 3.77386 3.77963 4.10194 4.10519 4.35003 4.35369 4.36251 4.50852 4.51178 4.63608 4.64156 4.8248 4.82826 4.83159 
27 0.17294 0.33019 0.51641 0.64841 0.83761 1.01302 1.34289 1.51011 1.6763 1.86666 2.0754 2.20913 2.35215 2.4911 2.64151 2.83684 2.99697 3.17005 3.32209 3.45587 3.59871 3.7726 4.10451 4.35083 4.50957 4.64264 4.82783 
90 0.15185 0.15602 0.15911 0.30838 0.31167 0.3151 0.31892 0.49469 0.49906 0.50185 0.50516 0.62745 0.63161 0.63534 0.81749 0.82103 0.82401 0.82854 0.98971 0.99338 0.99789 1.15488 1.15872 1.16412 1.3192 1.32427 1.32771 1.48742 1.49184 1.49493 1.64856 1.65508 1.6581 1.66364 1.84449 1.84742 1.85161 2.05778 2.06089 2.06544 2.18303 2.18872 2.32945 2.33252 2.3367 2.46703 2.47212 2.47549 2.48044 2.62266 2.62646 2.62944 2.8129 2.81707 2.81985 2.82427 2.97687 2.98174 2.9846 3.14974 3.15289 3.15653 3.16052 3.29882 3.30322 3.30695 3.43164 3.43681 3.44092 3.44525 3.57866 3.58275 3.58655 3.75309 3.75727 3.76004 4.08671 4.08949 4.09476 4.33565 4.33816 4.48999 4.49399 4.49674 4.61396 4.62018 4.62433 4.80884 4.81184 4.81453 
51 0.15611 0.1604 0.31153 0.31768 0.49823 0.50244 0.63176 0.63651 0.82091 0.82535 0.99141 0.99845 1.15753 1.16732 1.32151 1.32804 1.49112 1.49562 1.65625 1.66155 1.84616 1.85281 2.05923 2.18693 2.33163 2.47262 2.47686 2.62635 2.63047 2.81664 2.82092 2.98009 2.98501 3.15219 3.15765 3.30155 3.30842 3.43811 3.44548 3.58192 3.58808 3.75518 3.76061 4.08831 4.33697 4.49239 4.4977 4.6193 4.62687 4.81128 4.81519 
22 0.16733 0.51034 0.64338 0.83562 1.00849 1.33644 1.8595 2.06847 2.34429 2.63661 2.82886 2.99185 3.1666 3.3161 3.4503 3.5938 3.76838 4.09702 4.34497 4.50516 4.63775 4.82017 
80 0.14689 0.15132 0.15499 0.30363 0.30772 0.31146 0.48994 0.49433 0.49785 0.62267 0.62714 0.63111 0.81247 0.81673 0.81987 0.98454 0.98918 0.99422 1.15011 1.15523 1.16107 1.31446 1.31984 1.32438 1.48267 1.48746 1.49156 1.64515 1.65078 1.65494 1.83928 1.84318 1.84724 2.05252 2.05619 2.17863 2.18417 2.32442 2.32811 2.33266 2.4627 2.4682 2.47194 2.61806 2.62233 2.62619 2.8082 2.81251 2.81609 2.97215 2.97721 2.98223 3.14465 3.14874 3.15209 3.294 3.29909 3.30297 3.42881 3.43325 3.43727 3.57391 3.57821 3.58277 3.7479 3.75228 3.75541 4.08151 4.08506 4.33036 4.33357 4.485 4.48968 4.49338 4.60951 4.61646 4.62141 4.80383 4.80694 4.81039 
1 0.82571 
45 0.15302 0.15833 0.30988 0.31628 0.49627 0.50111 0.62973 0.63569 0.81812 0.8233 0.98975 0.99688 1.15612 1.31975 1.32633 1.48901 1.49435 1.65572 1.84462 1.8513 2.05775 2.18533 2.33004 2.47329 2.62502 2.62904 2.81491 2.81973 2.97801 2.98328 3.15048 3.15673 3.29983 3.30649 3.43676 3.58044 3.75325 3.75903 4.08685 4.33556 4.49052 4.49609 4.61578 4.80944 4.81509 
38 0.17117 0.32682 0.33269 0.51355 0.51944 0.64768 0.83586 0.84069 1.00776 1.01637 1.17688 1.33898 1.50959 1.67035 1.67919 1.8615 1.86735 2.07466 2.20355 2.34744 2.35606 2.49019 2.64038 2.83257 2.83741 2.9964 3.16969 3.31951 3.45364 3.59675 3.60457 3.77207 4.10332 4.35051 4.5085 4.63863 4.82511 4.83 
44 0.17481 0.18175 0.33048 0.33598 0.51792 0.52295 0.6522 0.84052 0.84602 1.01093 1.01695 1.18006 1.18697 1.34383 1.51154 1.67515 1.86468 1.87057 2.07841 2.20813 2.35062 2.36296 2.49356 2.64583 2.8363 2.84285 3.00075 3.17289 3.17779 3.32379 3.32918 3.45775 3.46467 3.60363 3.77693 3.78682 4.10643 4.11296 4.3546 4.3613 4.51376 4.64203 4.82951 4.83475 
11 0.16644 0.32373 0.51492 0.83126 1.00558 1.66728 1.85899 2.34881 3.31625 4.34991 4.82352 
78 0.16287 0.16601 0.17132 0.31833 0.32185 0.32536 0.50694 0.5104 0.51491 0.63934 0.64286 0.82842 0.83114 0.83521 0.99843 1.00261 1.00702 1.16454 1.16987 1.17457 1.33174 1.33562 1.34628 1.49927 1.50253 1.66288 1.66628 1.67175 1.85318 1.85713 1.86061 1.86858 2.06607 2.06957 2.19521 2.203 2.33849 2.34201 2.34709 2.35289 2.48061 2.48407 2.49082 2.63394 2.63702 2.82448 2.82752 2.83146 2.98907 2.99251 3.00134 3.16004 3.16381 3.16773 3.31056 3.3144 3.32004 3.44458 3.44885 3.45531 3.58948 3.59319 3.59821 3.76396 3.76715 3.77464 4.09508 4.09926 4.11178 4.34371 4.34815 4.50092 4.50418 4.62946 4.63481 4.81831 4.82145 4.82477 
1 0.82173 
79 0.16985 0.17295 0.17819 0.3253 0.32909 0.33416 0.51324 0.5161 0.51971 0.64599 0.64978 0.65786 0.83569 0.83851 0.8432 1.00566 1.01021 1.01944 1.17279 1.17826 1.33814 1.34181 1.34875 1.50671 1.51054 1.52434 1.66964 1.67329 1.6821 1.86012 1.86388 1.86784 1.88226 2.07316 2.07726 2.20197 2.20719 2.34548 2.34891 2.35421 2.48823 2.4922 2.50444 2.64122 2.64431 2.83117 2.83413 2.83843 2.99613 2.99968 3.16683 3.17055 3.17499 3.31744 3.32124 3.32604 3.45212 3.45629 3.46465 3.59744 3.60104 3.60904 3.77001 3.77373 3.77839 4.10223 4.10658 4.13135 4.35052 4.35437 4.36362 4.50839 4.51161 4.51966 4.63517 4.63988 4.82504 4.82791 4.83194 
0 
79 0.1689 0.17201 0.17682 0.32419 0.32786 0.33223 0.51138 0.51451 0.51781 0.64372 0.64737 0.65174 0.83498 0.83837 1.00512 1.0098 1.17109 1.17614 1.18146 1.33695 1.34095 1.3481 1.50464 1.50792 1.51538 1.66879 1.67297 1.67825 1.85839 1.86361 1.86809 2.07163 2.07469 2.08212 2.20046 2.20619 2.34373 2.3474 2.35259 2.48568 2.48843 2.49404 2.63852 2.64112 2.64779 2.82931 2.83251 2.83644 2.99402 2.99727 3.00584 3.16448 3.16838 3.17199 3.31528 3.31927 3.3235 3.44955 3.45345 3.45779 3.59462 3.59837 3.60325 3.76852 3.77167 3.77528 4.10039 4.10384 4.11276 4.34882 4.35246 4.50517 4.50807 4.51221 4.63379 4.6373 4.82326 4.82612 4.83002 
83 0.14627 0.15061 0.15372 0.30238 0.30621 0.31002 0.48903 0.49385 0.4968 0.62106 0.62584 0.62949 0.81167 0.81553 0.81873 0.82292 0.98423 0.98772 0.99276 1.14841 1.1527 1.15799 1.31343 1.31847 1.32228 1.48151 1.48632 1.48962 1.64248 1.65008 1.65377 1.83894 1.84188 1.84629 2.0522 2.0554 2.17747 2.18362 2.32381 2.32714 2.33161 2.45921 2.46627 2.46999 2.47573 2.61578 2.62086 2.62398 2.80738 2.81192 2.81502 2.97104 2.97622 2.97928 3.14389 3.14739 3.15172 3.29308 3.29747 3.30185 3.30608 3.42549 3.43184 3.43605 3.57301 3.57756 3.58158 3.74769 3.7516 3.75511 4.08112 4.08413 4.33011 4.33259 4.48427 4.48796 4.49152 4.60833 4.61489 4.61975 4.80326 4.80648 4.80953 
69 0.16812 0.17127 0.17523 0.32279 0.32685 0.32971 0.51188 0.51546 0.51997 0.64667 0.65071 0.83072 0.83567 0.83947 1.00259 1.0075 1.01108 1.17235 1.17733 1.18125 1.33315 1.33865 1.342 1.50643 1.51047 1.66839 1.67211 1.85737 1.86153 1.86519 2.07262 2.07611 2.2021 2.20949 2.34428 2.34839 2.35335 2.4872 2.49156 2.64059 2.64421 2.83021 2.83328 2.83747 2.99514 2.99917 3.16529 3.16961 3.17454 3.3165 3.31989 3.32372 3.45179 3.45515 3.59613 3.60027 3.7712 3.77394 4.10095 4.10418 4.34906 4.35261 4.50775 4.51293 4.62972 4.63685 4.82376 4.82674 4.83041 
36 0.15961 0.1666 0.3152 0.32044 0.50372 0.63624 0.82506 0.82888 0.99576 1.00208 1.16311 1.32861 1.49581 1.66038 1.8499 1.85641 2.06332 2.19127 2.33555 2.4772 2.63048 2.82108 2.98609 3.15685 3.16221 3.30738 3.44212 3.44829 3.58713 3.75973 3.76558 4.09217 4.34062 4.49656 4.627 4.81456 
59 0.15105 0.1561 0.30746 0.31228 0.4931 0.49842 0.50249 0.62635 0.63135 0.81647 0.82156 0.98784 0.99342 1.15372 1.16075 1.31762 1.32407 1.48582 1.49177 1.64657 1.65388 1.84265 1.84738 2.05587 2.05967 2.18155 2.18877 2.32792 2.33218 2.46631 2.47219 2.62177 2.62645 2.81112 2.81671 2.97531 2.98143 3.1481 3.1531 3.2972 3.30383 3.42987 3.43541 3.44017 3.57711 3.58236 3.75111 3.75633 3.75938 4.08494 4.0886 4.33374 4.33733 4.4883 4.49367 4.6123 4.6212 4.80715 4.81048 
26 0.16104 0.31787 0.50476 0.6389 0.82471 0.99767 1.1683 1.33076 1.5004 1.66619 1.85132 2.33743 2.48179 2.6319 2.82334 2.98933 3.15911 3.31012 3.44514 3.58919 3.76195 4.09263 4.34032 4.49921 4.62742 4.81514 
86 0.16433 0.16744 0.17251 0.32002 0.32391 0.32716 0.50806 0.51127 0.5148 0.63994 0.64372 0.64755 0.82835 0.83202 0.83484 0.83978 0.99931 1.00384 1.0076 1.16528 1.17158 1.17554 1.32915 1.3344 1.33776 1.5005 1.50374 1.50773 1.66446 1.66781 1.67302 1.85435 1.85825 1.86172 2.0674 2.07082 2.07587 2.19355 2.19842 2.20552 2.3396 2.34333 2.34706 2.35355 2.48193 2.48543 2.49082 2.63566 2.63859 2.82541 2.82841 2.83292 2.98992 2.99273 2.99785 3.16101 3.16531 3.16858 3.30947 3.31468 3.31764 3.4458 3.45054 3.45497 3.59004 3.59414 3.59732 3.76305 3.7675 3.76996 3.77573 4.09645 4.09985 4.34511 4.34812 4.35295 4.50039 4.50482 4.50799 4.62525 4.63253 4.63842 4.81996 4.82264 4.82582 4.83205 
28 0.15062 0.30689 0.49326 0.62699 0.81597 0.98708 1.15333 1.3173 1.48622 1.65237 1.84177 2.05491 2.18195 2.32711 2.46863 2.622 2.81151 2.97542 3.14758 3.29724 3.4335 3.57722 3.75059 4.08396 4.33266 4.48781 4.6151 4.80651 
0 
73 0.16646 0.17039 0.17633 0.32223 0.32636 0.3308 0.51069 0.51474 0.5202 0.64361 0.64798 0.65561 0.83077 0.83501 0.83988 1.0025 1.00739 1.01525 1.17053 1.17574 1.33559 1.34022 1.5029 1.50677 1.51396 1.66725 1.67186 1.6814 1.85721 1.86159 1.86569 2.07089 2.07508 2.19927 2.20626 2.34357 2.34809 2.3597 2.48543 2.48926 2.63829 2.64186 2.82829 2.83199 2.83664 2.9929 2.99703 3.16361 3.16833 3.17326 3.3149 3.31916 3.32978 3.4488 3.45371 3.59463 3.59971 3.6069 3.76694 3.77119 3.776 4.09995 4.1051 4.34805 4.3532 4.50372 4.50815 4.51384 4.6335 4.63968 4.82202 4.82549 4.82954 
30 0.16806 0.3254 0.51119 0.64484 0.83442 1.00633 1.17246 1.33648 1.50538 1.66827 1.85959 1.86627 2.07282 2.20332 2.34466 2.4862 2.63931 2.8296 2.83663 2.99419 3.16684 3.31675 3.45175 3.59558 3.76914 4.09981 4.34775 4.50646 4.63638 4.82321 
19 0.16774 0.32339 0.50959 0.64374 0.8298 1.17139 1.66705 1.85746 2.06655 2.19797 2.34311 2.48236 2.82774 3.16513 3.31481 3.4486 4.09598 4.34425 4.82365 
0 
29 0.16483 0.32322 0.50945 0.64145 0.83246 1.00571 1.17151 1.33526 1.50192 1.66489 1.85846 2.06872 2.1979 2.3412 2.48423 2.63614 2.82771 2.99091 3.16503 3.31538 3.44842 3.59197 3.76706 4.09673 4.34546 4.50375 4.63247 4.82053 4.8277 
0 
78 0.17442 0.17818 0.32988 0.33345 0.33882 0.51751 0.5208 0.52584 0.64965 0.65383 0.65992 0.83988 0.84355 0.84905 1.01102 1.01524 1.02307 1.17977 1.18509 1.34221 1.34624 1.35874 1.50993 1.51402 1.67399 1.67867 1.68839 1.86492 1.86911 1.87406 2.07647 2.08003 2.08972 2.2065 2.2138 2.34974 2.35361 2.36008 2.49145 2.49579 2.50549 2.64384 2.64708 2.66407 2.83523 2.83944 2.8436 2.99964 3.00375 3.17048 3.17402 3.17823 3.32235 3.32601 3.33514 3.4565 3.46071 3.47002 3.6003 3.60518 3.61123 3.77482 3.77789 3.78302 4.10574 4.10916 4.12136 4.35374 4.35731 4.3663 4.51191 4.51584 4.52409 4.64105 4.64856 4.82919 4.83272 4.83683 
39 0.16825 0.32344 0.33871 0.51055 0.51817 0.64343 0.8312 0.83903 1.0027 1.02448 1.17262 1.33669 1.50519 1.66922 1.85792 1.86892 2.07027 2.20033 2.34403 2.35602 2.48486 2.63876 2.82959 2.99399 3.16296 3.17129 3.31656 3.44821 3.59466 3.76766 3.77375 4.09908 4.1234 4.34778 4.50486 4.51145 4.63216 4.82206 4.82834 
117 0.14166 0.14535 0.14812 0.15091 0.29776 0.30119 0.30431 0.30706 0.4844 0.48821 0.49083 0.49343 0.49713 0.61667 0.62045 0.62335 0.62628 0.63113 0.80699 0.81037 0.81352 0.81591 0.8207 0.97963 0.98234 0.98593 0.98938 1.14386 1.14762 1.15154 1.15538 1.30873 1.31219 1.31588 1.31916 1.47682 1.48064 1.48377 1.48657 1.63816 1.64433 1.64748 1.65102 1.83433 1.83679 1.83992 1.84293 2.04758 2.05009 2.05278 2.05839 2.17285 2.17748 2.18107 2.31921 2.32198 2.32489 2.32817 2.45501 2.46055 2.46404 2.46687 2.47149 2.61135 2.61559 2.61852 2.62109 2.80278 2.80663 2.80941 2.81213 2.81616 2.96641 2.97035 2.97354 2.97707 3.13926 3.14226 3.14538 3.14784 3.15196 3.28847 3.29187 3.2956 3.29841 3.42113 3.42677 3.42989 3.43311 3.5684 3.57214 3.57493 3.57825 3.74311 3.74612 3.74907 3.75136 4.07653 4.07906 4.08191 4.32547 4.32762 4.33033 4.3369 4.47959 4.48253 4.48596 4.48842 4.60368 4.60901 4.61331 4.61778 4.7987 4.80147 4.80368 4.80641 4.81064 
19 0.15824 0.31616 0.50089 0.63624 0.82271 0.99826 1.84679 2.06122 2.33604 2.62943 2.81913 3.15704 3.44428 3.58825 3.75962 4.08934 4.33702 4.49674 4.8124 
24 0.17651 0.33357 0.52021 0.65692 0.84166 1.01575 1.1854 1.34762 1.51551 1.67865 1.86941 2.0802 2.356 2.64733 2.83975 3.00503 3.17559 3.32633 3.46136 3.77837 4.10883 4.35517 4.51626 4.83116 
29 0.16275 0.31829 0.50591 0.64026 0.82684 0.83076 0.99697 1.16289 1.33119 1.49848 1.66179 1.85168 2.0658 2.19475 2.33764 2.4804 2.63281 2.82365 2.98806 3.15916 3.31046 3.44282 3.58862 3.76383 4.09443 4.34275 4.50107 4.62781 4.81807 
65 0.16459 0.16783 0.32 0.3239 0.50818 0.5117 0.6404 0.64373 0.6482 0.8294 0.83274 0.83857 1.00026 1.00496 1.16781 1.17283 1.33277 1.33708 1.50051 1.5036 1.66465 1.66859 1.85423 1.85893 1.86484 2.06761 2.0709 2.19684 2.20422 2.33981 2.34339 2.48247 2.48585 2.63535 2.63825 2.82619 2.82979 2.83507 2.99068 2.99518 3.16216 3.16592 3.17076 3.3125 3.31667 3.44592 3.45023 3.59108 3.5947 3.60065 3.76513 3.76846 3.77449 4.09649 4.09981 4.34509 4.34886 4.5021 4.50517 4.51029 4.63088 4.63653 4.81963 4.8227 4.82699 
27 0.17192 0.32548 0.5146 0.65096 0.83463 1.00444 1.17633 1.34192 1.50975 1.66965 1.86026 1.87936 2.07677 2.20797 2.34904 2.492 2.64513 2.83225 3.00045 3.17037 3.32134 3.60193 3.77278 4.10404 4.35507 4.5116 4.82553 
0 
137 0.14264 0.14591 0.14861 0.15086 0.15381 0.29879 0.30234 0.30463 0.30697 0.30938 0.48571 0.48902 0.4917 0.49366 0.49608 0.61599 0.62034 0.62337 0.6257 0.62813 0.63298 0.80809 0.81141 0.8141 0.81626 0.81879 0.9809 0.98321 0.98596 0.9885 0.99195 1.14486 1.14868 1.15157 1.15459 1.15858 1.30991 1.31309 1.31661 1.31899 1.32213 1.47793 1.48147 1.48434 1.48658 1.48939 1.63903 1.64489 1.64801 1.65046 1.65417 1.83567 1.8379 1.84021 1.84258 1.84539 2.0489 2.05112 2.05352 2.05597 2.17403 2.1778 2.18116 2.18495 2.32055 2.32317 2.32552 2.32791 2.33126 2.45555 2.46123 2.46444 2.467 2.4699 2.61242 2.61669 2.61922 2.62139 2.62446 2.80418 2.80763 2.81004 2.81208 2.81474 2.96757 2.97097 2.97412 2.97614 2.97995 3.14035 3.14316 3.1454 3.14795 3.15005 3.28928 3.29247 3.29547 3.29832 3.30073 3.42231 3.42779 3.43002 3.43289 3.43561 3.56966 3.57301 3.57554 3.57803 3.581 3.74435 3.74664 3.74937 3.75149 3.7535 4.07787 4.08015 4.08237 4.08478 4.32663 4.32875 4.33074 4.33348 4.48077 4.48359 4.48659 4.48857 4.49104 4.60476 4.60873 4.61217 4.61572 4.62235 4.80016 4.80272 4.80472 4.80667 4.80933 
99 0.14618 0.15028 0.15339 0.30238 0.30581 0.30928 0.31288 0.48887 0.49323 0.49595 0.49962 0.62172 0.62583 0.62949 0.81165 0.81526 0.81865 0.82291 0.98401 0.98704 0.99129 1.14851 1.15229 1.15724 1.1623 1.31323 1.31742 1.32105 1.32545 1.48144 1.48568 1.48892 1.49408 1.64263 1.6493 1.65262 1.83873 1.84138 1.845 1.84974 2.05199 2.05475 2.05794 2.17728 2.18286 2.19158 2.32361 2.32651 2.32992 2.45994 2.46576 2.46951 2.47416 2.61609 2.62025 2.62343 2.80713 2.81134 2.81436 2.81905 2.97095 2.97538 2.97853 3.14382 3.14697 3.15076 3.15418 3.29298 3.29698 3.30106 3.30481 3.42559 3.43129 3.43507 3.43967 3.57285 3.5769 3.58045 3.74748 3.75107 3.75418 3.75768 4.08093 4.08358 4.08693 4.32991 4.33212 4.33576 4.48411 4.48735 4.49077 4.49576 4.60815 4.61443 4.61924 4.80307 4.806 4.80841 4.8122 
43 0.1698 0.17485 0.3267 0.33335 0.51296 0.51751 0.64674 0.83579 0.8414 1.00786 1.17716 1.34015 1.50655 1.6714 1.67754 1.86262 1.87069 2.07303 2.20519 2.34576 2.35129 2.48795 2.49793 2.64029 2.83249 2.83727 2.9953 3.16828 3.17437 3.31945 3.45285 3.59768 3.60538 3.77099 3.78155 4.10225 4.34927 4.35435 4.50788 4.51505 4.63679 4.82493 4.8292 
0 
57 0.15536 0.15977 0.3119 0.31645 0.49819 0.50247 0.63113 0.63575 0.8205 0.82511 0.83135 0.99223 0.99854 1.15821 1.16492 1.32224 1.32853 1.49067 1.49607 1.65499 1.65926 1.8472 1.85183 2.06048 2.06483 2.18643 2.19203 2.3326 2.3371 2.47197 2.47726 2.62688 2.63087 2.81617 2.821 2.98018 2.98534 3.15285 3.15833 3.30198 3.3092 3.4379 3.44234 3.58203 3.58677 3.75576 3.7613 4.08938 4.09351 4.3382 4.34289 4.49282 4.49818 4.61735 4.62551 4.81199 4.81537 
37 0.16691 0.32336 0.5096 0.5136 0.64359 0.83174 0.83548 1.00241 1.17266 1.33528 1.50313 1.50811 1.66656 1.85795 2.07011 2.19942 2.34258 2.35523 2.48401 2.48946 2.63777 2.82828 2.83551 2.99235 3.16494 3.31531 3.449 3.59375 3.76802 3.77325 4.09869 4.34653 4.35241 4.50556 4.63358 4.82174 4.82723 
0 
53 0.14974 0.15571 0.30583 0.31117 0.49255 0.49888 0.62443 0.63044 0.81514 0.82157 0.98773 0.99579 1.1518 1.15782 1.16528 1.31701 1.32496 1.48501 1.49196 1.64598 1.65439 1.84247 1.85071 2.05573 2.18102 2.32732 2.33472 2.46266 2.4714 2.61919 2.62571 2.81092 2.81752 2.97455 2.98168 3.14741 3.1546 3.29657 3.30477 3.42895 3.43603 3.57652 3.58355 3.75117 3.75843 4.08462 4.33363 4.48781 4.49509 4.61189 4.62105 4.80676 4.81153 
79 0.16007 0.16401 0.17075 0.31717 0.32153 0.32981 0.50359 0.50748 0.5111 0.63594 0.63953 0.6442 0.82546 0.8299 0.83539 0.99719 1.00229 1.16309 1.16837 1.17454 1.32697 1.33213 1.33669 1.49597 1.50001 1.50659 1.66019 1.66386 1.67302 1.85188 1.85652 1.8613 2.06559 2.06935 2.19157 2.19668 2.20328 2.33761 2.34136 2.34772 2.47483 2.48008 2.48396 2.63158 2.63534 2.82185 2.82589 2.83034 2.98504 2.98952 2.99478 3.15775 3.16251 3.16607 3.30703 3.31261 3.31641 3.44205 3.44568 3.44983 3.58763 3.59124 3.59674 3.76057 3.76559 3.77099 4.09447 4.09855 4.34336 4.3491 4.4979 4.50237 4.51064 4.62233 4.6292 4.63612 4.81711 4.82001 4.82412 
53 0.14812 0.15311 0.30456 0.31028 0.4907 0.49545 0.62423 0.63034 0.81351 0.81868 0.98497 1.1511 1.31498 1.32485 1.48345 1.48941 1.64896 1.65458 1.83971 1.84574 2.05292 2.05825 2.17934 2.32499 2.33117 2.46631 2.47155 2.61947 2.62442 2.80898 2.814 2.97293 2.97898 3.14524 3.15146 3.2947 3.30346 3.43128 3.43766 3.57466 3.58071 3.74835 3.75398 4.08196 4.08719 4.3307 4.33586 4.48554 4.49161 4.61025 4.61963 4.80424 4.80787 
99 0.17605 0.17901 0.18261 0.20416 0.33129 0.33481 0.33778 0.3431 0.51949 0.52245 0.52541 0.53083 0.65236 0.65573 0.65928 0.84143 0.84455 0.84803 0.85776 1.01182 1.01618 1.01993 1.02844 1.1792 1.18372 1.18708 1.34348 1.34701 1.35047 1.35882 1.51244 1.51529 1.519 1.67605 1.67985 1.68414 1.86603 1.87018 1.87328 1.87848 2.07896 2.08248 2.08694 2.10443 2.20919 2.21428 2.35157 2.35527 2.35955 2.36494 2.4938 2.49734 2.50161 2.64639 2.64935 2.65412 2.83747 2.84066 2.84425 2.849 3.00182 3.00447 3.00847 3.17279 3.17637 3.17934 3.18379 3.32274 3.3267 3.32956 3.33696 3.45754 3.46176 3.46502 3.60283 3.60649 3.61051 3.61672 3.77703 3.78016 3.78327 3.78889 4.10794 4.11131 4.1164 4.35651 4.35948 4.36408 4.5129 4.5163 4.51948 4.52627 4.64256 4.64688 4.6585 4.83147 4.83435 4.83747 4.84238 
57 0.15905 0.16253 0.31552 0.31904 0.50323 0.50677 0.63495 0.63853 0.82362 0.82669 0.8303 0.99474 0.99895 1.16198 1.16675 1.32735 1.33106 1.49527 1.49911 1.6591 1.66271 1.84975 1.85383 2.06299 2.0669 2.19048 2.19578 2.33517 2.33913 2.47667 2.48058 2.62977 2.63277 2.82067 2.824 2.985 2.98878 3.15681 3.16008 3.30705 3.31071 3.44092 3.44499 3.58591 3.59 3.75988 3.76317 4.09162 4.09556 4.33962 4.34423 4.49773 4.50078 4.62542 4.62956 4.81448 4.81751 
0 
21 0.1636 0.50651 0.64074 0.83062 1.33385 1.50006 2.34085 2.48162 2.6345 2.82633 2.9897 3.16263 3.31325 3.44901 3.59058 3.76486 4.0964 4.34422 4.50198 4.6308 4.81939 
57 0.15332 0.15769 0.30953 0.314 0.49558 0.5003 0.50524 0.62931 0.63367 0.81907 0.82364 0.99016 0.99554 1.15597 1.16184 1.32004 1.32583 1.48833 1.49324 1.65453 1.6595 1.84494 1.84951 2.0581 2.06218 2.18409 2.19108 2.33028 2.33442 2.47093 2.47543 2.62424 2.62852 2.81369 2.81862 2.97783 2.98307 3.15056 3.15542 3.29969 3.30559 3.4368 3.44216 3.57981 3.58419 3.7534 3.75858 4.08712 4.09115 4.33602 4.33963 4.49054 4.49561 4.61502 4.62367 4.80945 4.81302 
24 0.15823 0.31242 0.5015 0.63557 0.82557 0.99613 1.32783 1.49496 1.84695 2.06045 2.33239 2.47671 2.62884 2.81999 2.98429 3.15303 3.30776 3.44294 3.58577 3.75933 4.08884 4.33717 4.49626 4.81188 
69 0.16774 0.17124 0.17603 0.32394 0.32779 0.33117 0.51222 0.51575 0.51976 0.64466 0.64849 0.83199 0.83612 0.84022 1.00335 1.00804 1.01239 1.17025 1.17538 1.1799 1.33414 1.339 1.34353 1.50506 1.50877 1.66741 1.67115 1.67564 1.85821 1.86242 1.8659 2.07158 2.07548 2.19845 2.20278 2.34395 2.3478 2.35226 2.48636 2.49064 2.63961 2.64303 2.83085 2.83433 2.83985 2.99471 2.99799 3.16791 3.17103 3.314 3.31893 3.32253 3.45018 3.45508 3.59556 3.59973 3.77081 3.7742 4.10084 4.10501 4.34919 4.35353 4.50775 4.51137 4.63317 4.63719 4.82388 4.82671 4.8304 
58 0.16538 0.16915 0.32118 0.32454 0.50924 0.51313 0.64224 0.64594 0.83039 0.8334 0.83938 1.00005 1.00511 1.17061 1.1753 1.33494 1.33904 1.50205 1.50606 1.66507 1.66903 1.85515 1.85953 1.86432 2.06925 2.0731 2.19789 2.20441 2.34149 2.34583 2.3546 2.48355 2.48799 2.63676 2.64219 2.82729 2.83209 2.99161 2.99632 3.16381 3.1671 3.31496 3.31864 3.44851 3.4524 3.59272 3.59688 3.76675 3.7695 4.09776 4.10191 4.34578 4.35055 4.50397 4.5072 4.63189 4.82107 4.82595 
5 0.50474 0.82487 2.82307 4.34044 4.81558 
2 0.85047 3.78157 
49 0.15272 0.15815 0.30871 0.31433 0.49658 0.50165 0.62888 0.63667 0.81738 0.82234 0.98922 0.99843 1.15581 1.16362 1.32096 1.3269 1.48905 1.49529 1.65297 1.66154 1.8436 1.85026 2.05703 2.18577 2.32906 2.33763 2.47002 2.47666 2.62405 2.81425 2.81954 2.97914 3.14951 3.15502 3.29991 3.30561 3.43445 3.44114 3.58 3.58852 3.75323 3.75824 4.08589 4.33421 4.49004 4.49548 4.61731 4.80865 4.81423 
70 0.16407 0.16767 0.17237 0.31916 0.32334 0.32853 0.50734 0.51022 0.514 0.63977 0.64323 0.64821 0.82889 0.83199 0.83588 0.99963 1.00413 1.00978 1.16564 1.17224 1.33187 1.33603 1.50027 1.50439 1.6642 1.66854 1.85356 1.85855 1.86274 2.06644 2.06967 2.19511 2.19914 2.33924 2.34392 2.34967 2.48147 2.48558 2.63465 2.63741 2.82548 2.82865 2.83221 2.98909 2.99293 3.16062 3.16422 3.1683 3.31215 3.31545 3.3205 3.44478 3.44979 3.58945 3.59405 3.59957 3.76545 3.76807 4.09535 4.09911 4.34387 4.34723 4.50228 4.50515 4.62746 4.63133 4.63763 4.81846 4.82152 4.8248 
24 0.15423 0.31046 0.49707 0.63071 0.81893 0.99157 1.32301 1.49038 1.84338 2.05733 2.32944 2.47266 2.62511 2.81536 2.98009 3.15048 3.30292 3.43785 3.58104 3.7547 4.08579 4.33364 4.49215 4.80828 
30 0.17301 0.32958 0.51627 0.65008 0.83831 1.01128 1.17985 1.34248 1.50954 1.67375 1.86568 2.07516 2.20422 2.34793 2.35438 2.64309 2.83501 2.99711 3.17141 3.32135 3.45571 3.59961 3.77443 4.1034 4.35096 4.35717 4.51188 4.6424 4.82695 4.83187 
50 0.1692 0.17456 0.32525 0.32951 0.51187 0.51659 0.64479 0.6501 0.83473 0.83968 1.00539 1.01225 1.17284 1.17861 1.33728 1.34223 1.50485 1.51054 1.66942 1.67611 1.86002 1.86498 2.07263 2.20126 2.34456 2.34996 2.48684 2.49442 2.64056 2.83106 2.8366 2.99494 3.16592 3.16974 3.31667 3.32129 3.45155 3.45686 3.5961 3.6045 3.77063 3.77527 4.101 4.10782 4.34896 4.35376 4.50755 4.63521 4.82405 4.82844 
66 0.16023 0.16338 0.1684 0.31576 0.31986 0.32306 0.50369 0.50684 0.50966 0.63606 0.64 0.82506 0.82856 0.8325 0.99605 1.00038 1.16227 1.16739 1.32678 1.33074 1.33461 1.49624 1.49933 1.66025 1.66395 1.85039 1.85487 1.8592 2.06328 2.06701 2.19061 2.19476 2.33586 2.34057 2.47761 2.48083 2.63095 2.63419 2.82121 2.8245 2.82832 2.98516 2.98828 3.15669 3.1612 3.30756 3.31191 3.44165 3.44646 3.58661 3.58999 3.75962 3.7636 3.76661 4.0923 4.09616 4.34102 4.34486 4.49684 4.50093 4.5067 4.62425 4.6288 4.81524 4.81815 4.82166 
4 0.32928 0.51505 2.83467 4.82734 
8 0.51326 1.17181 1.33561 1.67172 1.86221 2.34467 2.8288 4.63417 
34 0.16544 0.32329 0.50928 0.64375 0.83084 0.83611 1.00356 1.17151 1.33484 1.50167 1.66447 1.67409 1.85774 1.86276 2.06882 2.19886 2.34262 2.35115 2.48285 2.63605 2.827 2.99083 3.16466 3.31511 3.44847 3.45673 3.59242 3.7675 4.0977 4.34506 4.5036 4.63186 4.81972 4.82587 
31 0.15935 0.316 0.32053 0.50355 0.63692 0.82407 0.82812 0.99562 1.16171 1.32989 1.49725 1.65976 1.85036 2.06418 2.19274 2.33583 2.4782 2.63154 2.82199 2.9867 3.15657 3.16157 3.30964 3.44395 3.58727 3.76226 4.09269 4.34067 4.49906 4.62368 4.81517 
47 0.15052 0.15491 0.30671 0.31373 0.49301 0.49783 0.62618 0.63217 0.81589 0.82066 0.98697 1.153 1.31697 1.32493 1.48575 1.49122 1.64988 1.65643 1.84171 2.05498 2.18181 2.32712 2.46677 2.47254 2.62132 2.62576 2.81139 2.81663 2.97512 2.98038 3.14746 3.15449 3.29679 3.30472 3.43259 3.57716 3.58392 3.75046 3.75707 4.08408 4.33276 4.48748 4.4937 4.6133 4.62138 4.80651 4.81163 
103 0.14719 0.1508 0.15348 0.15815 0.30324 0.30678 0.30999 0.31399 0.48989 0.49388 0.49635 0.50016 0.62226 0.62613 0.62887 0.63306 0.81246 0.81583 0.81897 0.82232 0.98521 0.98796 0.99226 1.14931 1.15323 1.15829 1.16286 1.31421 1.31774 1.3217 1.32609 1.48226 1.48627 1.48934 1.49414 1.64356 1.65013 1.65332 1.6601 1.83989 1.84233 1.84591 1.85053 2.05315 2.05565 2.05854 2.1783 2.18317 2.18971 2.32477 2.32757 2.33074 2.46036 2.46623 2.47005 2.47368 2.61677 2.62123 2.62415 2.80824 2.81225 2.815 2.81949 2.9719 2.97601 2.97914 3.14481 3.14788 3.15119 3.15467 3.29404 3.29754 3.30214 3.30549 3.42657 3.43245 3.43613 3.44085 3.5739 3.57777 3.58048 3.58702 3.74868 3.75178 3.755 3.75825 4.0821 4.08463 4.0879 4.33107 4.33314 4.33663 4.48512 4.4881 4.49173 4.49618 4.60912 4.61479 4.61976 4.80425 4.80707 4.80925 4.81409 
27 0.16102 0.31711 0.50501 0.63842 0.8251 0.83123 0.99681 1.16747 1.33038 1.49787 1.66323 1.85148 2.06715 2.33793 2.48086 2.63297 2.82278 2.98724 3.15951 3.30962 3.44835 3.58839 3.76233 4.09609 4.49985 4.62753 4.81867 
77 0.14733 0.15227 0.15609 0.30348 0.30739 0.31173 0.49005 0.49529 0.49885 0.62262 0.62761 0.63194 0.81271 0.81715 0.82061 0.98524 0.98914 0.99454 1.14961 1.15415 1.16135 1.31443 1.32062 1.32564 1.48255 1.48786 1.492 1.64395 1.65143 1.65489 1.83995 1.84303 1.84802 2.05321 2.05655 2.17853 2.18589 2.32483 2.32825 2.3364 2.46129 2.46693 2.47098 2.61719 2.62184 2.6255 2.80841 2.81342 2.8171 2.9721 2.97821 3.14492 3.1485 3.15287 3.29414 3.29953 3.30386 3.42692 3.43312 3.43831 3.57404 3.57899 3.74871 3.75351 3.75683 4.08214 4.08527 4.33112 4.33375 4.48526 4.48919 4.49297 4.60939 4.61825 4.8043 4.80763 4.81128 
53 0.15438 0.15962 0.31138 0.31761 0.49968 0.5042 0.63059 0.63727 0.81997 0.82483 0.82933 0.99145 0.99723 1.15753 1.16705 1.32166 1.33022 1.49041 1.49676 1.65592 1.66228 1.84612 1.85269 2.05938 2.06788 2.18901 2.33146 2.33812 2.47234 2.47943 2.62585 2.63115 2.81723 2.82279 2.98022 2.98563 3.15195 3.15832 3.30145 3.30893 3.43739 3.4443 3.58152 3.58856 3.75523 3.7613 4.08841 4.33735 4.49209 4.49827 4.62122 4.81121 4.81578 
26 0.16046 0.31676 0.5048 0.63686 0.82445 0.99708 1.16692 1.3316 1.49733 1.66084 1.85358 2.06372 2.33657 2.47803 2.6314 2.823 2.98796 3.15848 3.30956 3.444 3.58843 3.76166 4.0922 4.34005 4.49849 4.81538 
52 0.15092 0.15656 0.30725 0.31327 0.49362 0.49886 0.62679 0.63277 0.81629 0.82197 0.98786 0.99552 1.15371 1.16377 1.31789 1.32515 1.4864 1.49254 1.65083 1.65697 1.84246 1.84946 2.05571 2.18267 2.32776 2.33432 2.46751 2.47368 2.62175 2.62699 2.81204 2.81756 2.9759 2.98221 3.14804 3.15411 3.2976 3.30488 3.43339 3.43997 3.5777 3.58427 3.75129 3.75708 4.08474 4.33346 4.48834 4.49444 4.61407 4.6233 4.80711 4.81153 
45 0.15799 0.16456 0.31454 0.49985 0.51005 0.63321 0.64101 0.82524 0.99524 1.16103 1.16864 1.32525 1.49276 1.49974 1.65303 1.66401 1.85042 2.06532 2.18832 2.33524 2.34178 2.47107 2.48052 2.62838 2.63446 2.81906 2.98229 2.99193 3.15546 3.1623 3.30513 3.31353 3.4355 3.44555 3.585 3.5916 3.7587 3.76473 4.0941 4.34161 4.4957 4.50181 4.61915 4.62969 4.81612 
81 0.15524 0.15888 0.16183 0.31206 0.31545 0.31891 0.49774 0.5016 0.50508 0.6309 0.63439 0.638 0.81965 0.82303 0.8261 0.83077 0.99225 0.99641 1.00054 1.15785 1.16255 1.16754 1.32193 1.32731 1.33123 1.49054 1.49459 1.49806 1.65176 1.65759 1.66074 1.84723 1.85127 1.85512 2.06033 2.0635 2.18567 2.19124 2.33247 2.33553 2.34211 2.4708 2.47526 2.47877 2.62643 2.62973 2.63299 2.81578 2.81957 2.82336 2.97973 2.98445 2.98879 3.15271 3.15583 3.15951 3.30171 3.306 3.3097 3.4363 3.43973 3.44434 3.58171 3.58534 3.58954 3.75577 3.75956 3.76248 4.08943 4.09233 4.33822 4.341 4.49303 4.49754 4.50067 4.61651 4.623 4.62678 4.81169 4.81445 4.81801 
25 0.16026 0.3168 0.50293 0.63963 0.82463 1.00021 1.16835 1.33123 1.49703 1.6597 1.85347 2.06231 2.33862 2.47731 2.63065 2.82112 3.15817 3.3095 3.44432 3.59 3.76146 4.0909 4.3391 4.49872 4.81373 
5 0.32769 0.83437 1.00682 1.86257 4.82734 
79 0.14743 0.15152 0.15532 0.30376 0.30755 0.31154 0.48979 0.49405 0.49752 0.62283 0.62687 0.63082 0.81285 0.81716 0.8208 0.98448 0.98895 1.15019 1.15492 1.16193 1.31445 1.3195 1.32518 1.48264 1.48715 1.49257 1.64444 1.65025 1.65528 1.83922 1.8431 1.84756 2.05243 2.05601 2.17827 2.18392 2.32443 2.32801 2.33448 2.46303 2.46804 2.47246 2.61813 2.62208 2.6255 2.80787 2.81213 2.8153 2.97206 2.97692 2.98465 3.14463 3.14857 3.15203 3.29405 3.29875 3.3037 3.42842 3.43227 3.4371 3.57374 3.57788 3.58405 3.74779 3.7521 3.75547 4.08144 4.08492 4.33024 4.33335 4.485 4.48952 4.49486 4.6091 4.61561 4.62123 4.80364 4.80671 4.80981 
0 
41 0.1573 0.31179 0.31807 0.50002 0.5055 0.63311 0.82038 0.82575 0.99179 0.9991 1.1585 1.16731 1.32153 1.32828 1.49345 1.65723 1.84612 1.85415 2.05949 2.18976 2.33156 2.34364 2.47515 2.6282 2.81802 2.98329 3.15222 3.15843 3.30175 3.30914 3.4389 3.58372 3.75497 3.76051 4.08847 4.33697 4.49206 4.4977 4.62317 4.81098 4.81576 
23 0.15367 0.3092 0.49703 0.62978 0.81804 0.98924 1.49042 1.84331 2.05681 2.32888 2.47253 2.62512 2.8154 2.98033 3.14961 3.30613 3.43625 3.58084 3.75432 4.08565 4.33395 4.49212 4.80849 
101 0.16849 0.17144 0.17534 0.32311 0.32698 0.32989 0.33511 0.51134 0.51399 0.51735 0.52246 0.64426 0.64774 0.65096 0.8322 0.83596 0.83849 0.84207 1.00286 1.00743 1.01082 1.01671 1.1696 1.17527 1.17929 1.33367 1.33867 1.34198 1.34785 1.50207 1.50615 1.50931 1.51312 1.66825 1.67122 1.67577 1.85828 1.86194 1.86513 1.86918 2.07156 2.07448 2.07941 2.19721 2.20264 2.20729 2.34357 2.34675 2.35042 2.35512 2.48497 2.48834 2.49212 2.49819 2.63847 2.64167 2.64535 2.82866 2.83207 2.83553 2.83973 2.99139 2.99599 2.99926 3.00599 3.16408 3.16845 3.17098 3.17504 3.31424 3.31899 3.32183 3.33083 3.45027 3.45396 3.4575 3.59344 3.59692 3.6007 3.60551 3.76746 3.77165 3.77412 3.77872 4.10062 4.10356 4.108 4.34925 4.35171 4.35561 4.50435 4.50867 4.51198 4.51818 4.63096 4.63638 4.64122 4.82331 4.82583 4.82899 4.83267 
0 
0 
26 0.15774 0.31529 0.5021 0.63487 0.82375 0.99725 1.16452 1.32663 1.49403 1.66384 1.84606 2.06194 2.33522 2.47529 2.62834 2.81985 2.9838 3.15645 3.30688 3.4412 3.58717 3.75877 4.08794 4.336 4.49567 4.81203 
30 0.16541 0.32192 0.50843 0.64234 0.83098 1.00192 1.17183 1.33385 1.5014 1.66491 1.85754 2.06852 2.20036 2.3421 2.48333 2.63585 2.82662 2.83263 2.99067 3.16336 3.31454 3.44896 3.59227 3.76685 4.09688 4.34502 4.50323 4.63196 4.81998 4.82541 
67 0.1581 0.16128 0.31396 0.3177 0.32146 0.50185 0.50539 0.63437 0.6378 0.82283 0.82621 0.82932 0.99411 0.99838 1.16016 1.16455 1.17155 1.32522 1.32899 1.33237 1.49398 1.49728 1.65812 1.66173 1.8484 1.85249 1.85624 2.06151 2.06515 2.18944 2.19381 2.33401 2.33763 2.47506 2.47878 2.48436 2.62892 2.63185 2.81946 2.82302 2.82829 2.98403 2.98695 3.15478 3.15906 3.16453 3.3044 3.30914 3.31293 3.44002 3.4444 3.58501 3.58842 3.75856 3.76204 4.09052 4.0943 4.33895 4.34299 4.49512 4.49855 4.50215 4.62154 4.62605 4.81357 4.81647 4.81997 
28 0.15917 0.31667 0.50329 0.63578 0.8248 0.99889 1.16449 1.32816 1.4956 1.6594 1.85036 2.06398 2.19307 2.33725 2.4763 2.63115 2.82137 2.98564 3.15723 3.30729 3.44137 3.5869 3.76235 4.09239 4.34081 4.49833 4.62607 4.81569 
77 0.1548 0.15877 0.16221 0.3119 0.31602 0.31986 0.49836 0.50203 0.50564 0.63148 0.63528 0.63872 0.82076 0.82509 0.8303 0.99216 0.99687 1.15842 1.16393 1.16849 1.32208 1.32707 1.33118 1.49029 1.49472 1.4986 1.65467 1.65902 1.66381 1.84684 1.85118 1.85508 2.05983 2.0634 2.18646 2.19217 2.33219 2.33604 2.34153 2.47161 2.47614 2.4809 2.62614 2.62997 2.81683 2.8205 2.82455 2.97994 2.98461 2.9899 3.1531 3.15722 3.16123 3.30209 3.30738 3.31073 3.43754 3.44178 3.44583 3.58185 3.5857 3.59023 3.7558 3.75983 3.76281 4.08886 4.09225 4.3376 4.34063 4.49284 4.49721 4.50085 4.61879 4.62547 4.8117 4.81463 4.81889 
24 0.16687 0.32167 0.50956 0.64184 0.83332 1.00204 1.1733 1.33608 1.50267 1.66645 1.85666 2.06935 2.34141 2.48462 2.63871 2.82771 2.99215 3.31762 3.59263 3.77203 4.09808 4.34634 4.63197 4.82164 
1 0.83593 
128 0.16859 0.17119 0.17357 0.17664 0.3242 0.32714 0.32944 0.33177 0.3362 0.5108 0.51349 0.51574 0.5179 0.52088 0.64473 0.64738 0.64953 0.65236 0.8336 0.8368 0.83904 0.84177 0.84851 1.00447 1.00772 1.01024 1.01303 1.01914 1.17131 1.17565 1.17848 1.18118 1.33524 1.3388 1.34131 1.34379 1.34918 1.50389 1.50677 1.50899 1.51202 1.53869 1.66895 1.67149 1.67443 1.67804 1.85892 1.86207 1.8644 1.86679 1.8704 2.07167 2.07423 2.07652 2.08017 2.1989 2.20263 2.20604 2.21003 2.34449 2.34723 2.34982 2.35264 2.35645 2.48586 2.48851 2.49119 2.49436 2.49981 2.63911 2.64161 2.64372 2.64807 2.82947 2.83206 2.83422 2.83676 2.83945 2.99348 2.99644 2.99883 3.00182 3.16571 3.16889 3.1709 3.17337 3.17724 3.31507 3.31877 3.32097 3.32345 3.33049 3.45046 3.45359 3.45608 3.45916 3.59534 3.59788 3.60048 3.60336 3.6079 3.7688 3.7717 3.77388 3.7767 3.78113 4.10079 4.10306 4.10552 4.10965 4.34964 4.35175 4.35472 4.35905 4.5054 4.50874 4.51074 4.51349 4.51879 4.63332 4.63671 4.63988 4.64423 4.82371 4.82602 4.82827 4.83077 4.83416 
59 0.16313 0.16666 0.31894 0.32255 0.50724 0.51107 0.63935 0.64348 0.82892 0.83196 0.83648 0.99792 1.0024 1.00869 1.1645 1.17122 1.33256 1.33742 1.49998 1.50525 1.66333 1.66804 1.85279 1.85758 2.06641 2.06983 2.19438 2.20211 2.33829 2.34228 2.35092 2.48115 2.48883 2.63426 2.63723 2.82517 2.82926 2.98928 2.9944 3.1617 3.16644 3.31303 3.31703 3.44499 3.44991 3.59014 3.59562 3.76497 3.76777 4.09528 4.09884 4.34346 4.34702 4.50205 4.50776 4.62847 4.63483 4.81864 4.82223 
10 0.31952 0.5052 0.9997 1.66305 1.8534 3.15882 3.31014 4.34266 4.62656 4.81499 
87 0.17797 0.18137 0.18659 0.3345 0.33823 0.34411 0.52177 0.52513 0.52955 0.65377 0.65768 0.66225 0.84212 0.8462 0.85041 1.01346 1.01848 1.02388 1.1798 1.18624 1.19214 1.34378 1.34907 1.35318 1.5135 1.51716 1.52124 1.6786 1.68308 1.69406 1.86774 1.87245 1.87655 1.89288 2.08134 2.0849 2.09234 2.208 2.21368 2.22342 2.35509 2.35903 2.36598 2.49471 2.49862 2.50385 2.64812 2.65143 2.65719 2.83959 2.84317 2.84815 3.00181 3.00597 3.01098 3.17396 3.17828 3.18204 3.18812 3.32345 3.32892 3.33292 3.45939 3.46417 3.47019 3.60353 3.6084 3.6132 3.62718 3.77667 3.78117 3.78421 3.79156 4.11062 4.11457 4.13867 4.35897 4.36347 4.51405 4.5185 4.52268 4.64115 4.64641 4.65409 4.83408 4.83752 4.84168 
30 0.16859 0.32685 0.51231 0.64525 0.83466 1.00648 1.17183 1.17715 1.33768 1.50501 1.67001 1.86189 2.07087 2.20007 2.34346 2.34958 2.48903 2.63945 2.83086 2.994 3.1676 3.31852 3.45266 3.59663 3.77043 4.10129 4.34855 4.50667 4.6359 4.82377 
0 
33 0.15352 0.30909 0.49655 0.5034 0.62905 0.81859 0.82564 0.98955 1.15587 1.32058 1.48906 1.65422 1.84397 2.05726 2.18636 2.32935 2.47099 2.62449 2.81433 2.97879 3.15001 3.15805 3.29983 3.30931 3.43554 3.57996 3.75342 3.75938 4.08627 4.33474 4.49024 4.62183 4.80872 
29 0.15852 0.31425 0.50212 0.63446 0.82298 0.83106 0.9946 1.16527 1.3307 1.49506 1.65889 1.84919 2.06141 2.19445 2.33403 2.47642 2.6294 2.81988 2.98547 3.15483 3.31072 3.44013 3.58543 3.75886 4.09065 4.3391 4.49558 4.62698 4.81367 
81 0.15311 0.15756 0.1614 0.30921 0.3134 0.31723 0.49588 0.50089 0.50485 0.62845 0.63343 0.63763 0.81845 0.82259 0.82623 0.99149 0.99567 0.99982 1.15528 1.15981 1.16439 1.32025 1.32545 1.329 1.48831 1.49345 1.49728 1.64952 1.65627 1.6596 1.84627 1.84966 1.85437 2.0595 2.06333 2.18432 2.18995 2.19587 2.33098 2.33441 2.33869 2.46636 2.47253 2.47646 2.62285 2.62783 2.63132 2.81418 2.81907 2.82298 2.97795 2.98336 2.98829 3.15099 3.15461 3.15856 3.30002 3.30498 3.30932 3.43253 3.4388 3.44338 3.57987 3.58473 3.58871 3.75478 3.7591 3.76266 4.08837 4.09181 4.33756 4.34091 4.49122 4.49544 4.4989 4.61486 4.62083 4.62611 4.8106 4.81396 4.81857 
57 0.15077 0.15507 0.30706 0.31187 0.49383 0.49792 0.50468 0.62693 0.63196 0.81604 0.82048 0.98717 0.99275 1.15359 1.16271 1.31735 1.32402 1.48665 1.49132 1.65178 1.65661 1.84187 1.84658 2.05499 2.05906 2.18273 2.32728 2.33193 2.4683 2.47277 2.6219 2.62597 2.81204 2.8164 2.97592 2.98054 3.14788 3.15291 3.29755 3.30392 3.43322 3.43887 3.5777 3.58337 3.75066 3.75541 4.08407 4.08815 4.33271 4.3366 4.48803 4.49289 4.6149 4.62196 4.80667 4.80993 4.81482 
0 
86 0.16669 0.17043 0.17459 0.3224 0.326 0.32924 0.34155 0.50991 0.51343 0.51719 0.64267 0.64686 0.65235 0.8333 0.83634 0.84029 1.0022 1.00655 1.01115 1.1674 1.17299 1.17712 1.33212 1.33694 1.34064 1.36007 1.50279 1.50677 1.51543 1.66658 1.67055 1.67489 1.85645 1.86091 1.86438 1.87354 2.07132 2.07522 2.19846 2.20249 2.20874 2.34192 2.34619 2.3499 2.35648 2.4849 2.48959 2.49993 2.63812 2.64286 2.82759 2.83142 2.83492 2.85499 2.99252 2.99634 3.001 3.16299 3.16733 3.17123 3.31235 3.31732 3.32092 3.44853 3.45286 3.45728 3.59311 3.5978 3.60267 3.76718 3.7708 3.77868 4.09944 4.10329 4.11299 4.34746 4.3512 4.35725 4.50321 4.50727 4.51223 4.63003 4.63485 4.82175 4.82538 4.82881 
35 0.16644 0.32307 0.50979 0.64251 0.64691 0.83293 1.00155 1.00708 1.1728 1.33662 1.50316 1.66633 1.856 1.86197 2.06975 2.20414 2.34201 2.34757 2.48465 2.63719 2.82827 2.83477 2.99235 3.16582 3.31693 3.45051 3.59303 3.59899 3.76727 3.7715 4.09817 4.34615 4.50568 4.63487 4.82145 
63 0.16141 0.16428 0.31697 0.32037 0.50494 0.50815 0.63735 0.64061 0.82534 0.82889 0.83387 0.99584 1.00107 1.16247 1.16775 1.17245 1.32646 1.33124 1.33577 1.498 1.50064 1.66169 1.66511 1.85071 1.85485 1.85898 2.06429 2.06727 2.19339 2.19898 2.33672 2.34002 2.47889 2.48161 2.6326 2.63498 2.82296 2.82587 2.98766 2.9905 3.15762 3.16148 3.16496 3.30639 3.31143 3.31484 3.44269 3.44654 3.58815 3.59151 3.76229 3.76499 4.09339 4.09641 4.34177 4.34466 4.49995 4.50233 4.62461 4.62922 4.81664 4.81928 4.82473 
29 0.16122 0.31713 0.50549 0.63846 0.82673 0.99885 1.16605 1.33027 1.49839 1.66133 1.85022 1.85771 2.06447 2.19444 2.33812 2.47826 2.63227 2.82266 2.98704 3.15942 3.31007 3.44322 3.58958 3.76229 4.0945 4.34101 4.49952 4.62915 4.81565 
91 0.15123 0.15561 0.15834 0.16353 0.30751 0.31109 0.31493 0.32096 0.49377 0.49884 0.50183 0.50831 0.62607 0.6308 0.63441 0.81698 0.82132 0.82394 0.82772 0.98889 0.99271 0.99651 1.15384 1.15766 1.16249 1.16846 1.31833 1.3244 1.32809 1.48656 1.49184 1.49468 1.64725 1.6551 1.65925 1.8436 1.84651 1.85048 1.85528 2.05689 2.06008 2.18225 2.1889 2.32855 2.33177 2.33618 2.46373 2.47122 2.47472 2.48179 2.62124 2.62591 2.62879 2.81198 2.8169 2.81956 2.82473 2.9759 2.98189 2.98681 3.14884 3.15212 3.15614 3.16216 3.2979 3.30296 3.30638 3.31137 3.43007 3.43638 3.44101 3.57777 3.58253 3.58673 3.75224 3.75674 3.75939 4.0858 4.08862 4.33484 4.33717 4.48918 4.49398 4.49643 4.61322 4.62104 4.62493 4.8079 4.81094 4.8143 4.81891 
73 0.15334 0.15831 0.16371 0.31022 0.31481 0.31866 0.49648 0.50123 0.5058 0.62897 0.63399 0.63871 0.819 0.82397 0.82959 0.99133 0.99705 1.15673 1.16243 1.16781 1.32113 1.32677 1.33165 1.48929 1.49444 1.5009 1.65064 1.6573 1.6622 1.8461 1.85107 2.05932 2.06368 2.18515 2.19119 2.33119 2.3355 2.46815 2.47446 2.47932 2.62447 2.62912 2.8147 2.81951 2.82354 2.97871 2.98415 3.15143 3.15614 3.16002 3.3006 3.30612 3.31004 3.43297 3.43878 3.44487 3.58046 3.58522 3.75466 3.75945 3.76354 4.08829 4.09279 4.33732 4.34173 4.4918 4.49682 4.61619 4.62224 4.62769 4.81046 4.81392 4.82031 
38 0.16597 0.17134 0.32313 0.51047 0.51429 0.64408 0.83208 0.83651 1.00435 1.17192 1.17725 1.33539 1.50301 1.66616 1.67184 1.85614 1.8611 2.06934 2.20037 2.34144 2.3461 2.48446 2.63745 2.82815 2.83291 2.99233 3.1651 3.31552 3.45062 3.59294 3.6031 3.76833 4.09839 4.34584 4.50466 4.63398 4.82148 4.82662 
6 0.51821 0.84099 2.83839 3.17408 4.35737 4.82899 
56 0.14614 0.15115 0.30228 0.30688 0.48873 0.49416 0.62154 0.62688 0.81169 0.81637 0.98388 0.9889 1.14845 1.15442 1.31325 1.3195 1.48136 1.4871 1.64288 1.65059 1.83861 1.84198 2.05186 2.05558 2.17726 2.18442 2.32347 2.32742 2.4607 2.46757 2.61616 2.62145 2.80706 2.81244 2.97084 2.97705 3.14359 3.14751 3.29285 3.29884 3.42592 3.43208 3.57271 3.57803 3.74733 3.75227 4.08077 4.08421 4.32979 4.33252 4.48398 4.48923 4.60819 4.61813 4.8029 4.80653 
45 0.15854 0.16272 0.31442 0.3208 0.50287 0.50734 0.6351 0.82272 0.82746 0.99489 1.16106 1.3266 1.33322 1.49486 1.49967 1.65901 1.84916 1.85496 2.06252 2.18857 2.19482 2.33458 2.47635 2.62991 2.63436 2.82041 2.82496 2.9849 3.15558 3.1613 3.30542 3.31164 3.44048 3.44711 3.58554 3.75884 3.76372 4.0913 4.09574 4.34003 4.49564 4.5011 4.62333 4.81445 4.81849 
61 0.17461 0.18026 0.33021 0.33418 0.51709 0.521 0.6496 0.65333 0.83899 0.84218 0.84917 1.00942 1.01446 1.17772 1.18361 1.34265 1.34789 1.5101 1.5146 1.67378 1.67913 1.86478 1.86909 1.88044 2.07595 2.08046 2.20635 2.21419 2.34867 2.35367 2.36462 2.49121 2.49602 2.64418 2.64836 2.83542 2.8394 2.8496 2.99985 3.00685 3.17276 3.17677 3.32293 3.32719 3.45585 3.46055 3.60049 3.60557 3.77559 3.77909 4.10521 4.11022 4.35366 4.35822 4.51191 4.51725 4.63982 4.64859 4.8291 4.83319 4.84052 
60 0.1537 0.15824 0.31051 0.31502 0.49657 0.50104 0.50531 0.62955 0.63419 0.63872 0.81888 0.8233 0.82694 0.99097 0.99729 1.15678 1.16383 1.32093 1.32683 1.48933 1.4943 1.65091 1.65726 1.8457 1.85135 2.05881 2.06362 2.1849 2.19328 2.33102 2.33583 2.46976 2.4755 2.62492 2.62917 2.81474 2.81942 2.97875 2.98397 3.15121 3.15684 3.30076 3.30741 3.436 3.44037 3.58057 3.58505 3.75436 3.75919 3.76263 4.08784 4.09171 4.33665 4.3411 4.49152 4.49688 4.61526 4.62463 4.81022 4.81362 
33 0.16434 0.32046 0.32654 0.50791 0.64004 0.83081 0.9987 1.00576 1.1645 1.17291 1.33203 1.50048 1.66399 1.8538 1.86131 2.06738 2.19658 2.33909 2.48154 2.63536 2.82582 2.99005 3.16289 3.31373 3.44718 3.59037 3.76602 4.09587 4.3442 4.50283 4.62975 4.81915 4.82545 
55 0.15188 0.15693 0.30885 0.31463 0.49503 0.50061 0.62751 0.63356 0.81723 0.82149 0.82459 0.83027 0.98974 0.99827 1.15535 1.16477 1.31961 1.32715 1.48778 1.49455 1.64876 1.6564 1.84455 1.85128 2.05776 2.1835 2.32967 2.33686 2.46679 2.47479 2.62323 2.62879 2.81324 2.81914 2.97717 2.98392 3.14991 3.1562 3.29912 3.30691 3.43163 3.43703 3.44392 3.57901 3.58688 3.75305 3.75919 4.08675 4.33561 4.49027 4.49632 4.61432 4.62552 4.80887 4.8127 
51 0.16344 0.16704 0.32011 0.32343 0.33108 0.50779 0.51284 0.64192 0.82854 0.83194 0.83656 0.99878 1.00359 1.00986 1.16703 1.17253 1.33267 1.33815 1.50019 1.6637 1.66888 1.85396 1.8584 1.86238 2.06733 2.19695 2.20276 2.33987 2.34592 2.48193 2.49147 2.63484 2.82618 2.83228 2.98982 3.1628 3.16987 3.31331 3.31718 3.44781 3.59053 3.59859 3.76556 3.77452 4.09593 4.34418 4.50234 4.63045 4.81917 4.82312 4.83054 
56 0.14835 0.15302 0.30459 0.30904 0.49099 0.49622 0.62367 0.62868 0.81402 0.81864 0.98606 0.99209 1.15096 1.15682 1.3156 1.32234 1.48374 1.48934 1.64524 1.65305 1.84084 1.8456 2.05407 2.0584 2.17954 2.18788 2.3257 2.32988 2.46345 2.47022 2.6187 2.6236 2.80922 2.81448 2.97317 2.97926 3.14594 3.15038 3.29507 3.30166 3.42844 3.434 3.57493 3.57998 3.74942 3.75498 4.08298 4.087 4.33197 4.33538 4.4863 4.49203 4.61048 4.61984 4.80506 4.80872 
38 0.16437 0.16799 0.32018 0.32512 0.50818 0.51264 0.64038 0.64392 0.82924 0.83521 1.00141 1.00724 1.1753 1.33359 1.50071 1.50617 1.66432 1.85454 1.86068 2.06751 2.34042 2.48328 2.63525 2.63864 2.82638 2.99057 3.16384 3.31426 3.44687 3.59171 3.76593 3.7694 4.09614 4.34435 4.50314 4.63102 4.8198 4.82375 
27 0.17263 0.32743 0.51446 0.64785 0.83876 1.01526 1.17699 1.34042 1.50804 1.67444 1.86539 2.07476 2.20341 2.3463 2.49324 2.64256 2.83315 2.99894 3.16893 3.3195 3.45375 3.60002 3.77161 4.10212 4.34935 4.51103 4.82465 
0 
3 3.77432 4.5119 4.82886 
54 0.1749 0.18186 0.33194 0.33842 0.5183 0.52563 0.65211 0.65718 0.84112 0.84804 1.01238 1.01778 1.17983 1.18589 1.34407 1.34936 1.51147 1.5177 1.675 1.68185 1.86961 1.87953 2.07856 2.08476 2.20733 2.35045 2.35819 2.49241 2.49966 2.64597 2.65395 2.83634 2.84348 3.00072 3.0072 3.17295 3.17837 3.32387 3.3293 3.45758 3.46271 3.60103 3.60658 3.77629 3.78096 4.1069 4.11254 4.35482 4.36134 4.51375 4.51984 4.64165 4.83026 4.83542 
57 0.16049 0.16411 0.31543 0.32043 0.50295 0.50651 0.63545 0.64012 0.82554 0.82912 0.99525 1.00038 1.16126 1.16716 1.3259 1.33112 1.49571 1.4993 1.65972 1.66379 1.85026 1.85436 2.06312 2.06665 2.19055 2.19662 2.33551 2.33937 2.47625 2.48055 2.63082 2.63404 2.82085 2.82431 2.98491 2.98864 3.15624 3.16121 3.30542 3.31154 3.4411 3.44746 3.58646 3.59112 3.75899 3.7633 3.76678 4.09211 4.09559 4.34064 4.34359 4.49592 4.50047 4.62304 4.62838 4.81519 4.81778 
56 0.16075 0.16414 0.31627 0.32085 0.50461 0.50905 0.63667 0.64127 0.82497 0.82882 0.9963 1.00077 1.16278 1.16936 1.32932 1.33463 1.49787 1.50146 1.66106 1.66578 1.85092 1.85624 2.06411 2.06875 2.19195 2.19625 2.33649 2.34216 2.4786 2.48432 2.63175 2.63507 2.82262 2.82691 2.98674 2.99099 3.15748 3.16199 3.30821 3.31311 3.44256 3.44751 3.58774 3.59312 3.76108 3.76449 4.09313 4.09777 4.34166 4.34692 4.49785 4.50134 4.62597 4.63268 4.81696 4.82083 
88 0.14397 0.14815 0.15129 0.30012 0.30375 0.30726 0.48669 0.49102 0.49382 0.49984 0.61918 0.62341 0.62709 0.80936 0.81316 0.81647 0.82064 0.98189 0.98509 0.98898 1.14622 1.15026 1.15512 1.31108 1.31532 1.31915 1.47919 1.4835 1.48695 1.64052 1.64695 1.65078 1.83659 1.83941 1.84286 2.04985 2.05284 2.05604 2.17517 2.18045 2.32148 2.32461 2.32789 2.45761 2.46337 2.46749 2.61375 2.61819 2.62156 2.80505 2.80925 2.81232 2.81913 2.96874 2.97324 2.97661 3.14156 3.1449 3.14852 3.15462 3.29078 3.29476 3.29905 3.42348 3.42916 3.43341 3.57068 3.57482 3.57832 3.74536 3.74894 3.75202 4.07879 4.08167 4.085 4.32776 4.33018 4.33375 4.48191 4.48531 4.48876 4.60603 4.61183 4.61902 4.80094 4.80402 4.80652 4.81102 
1 4.81296 
0 
0 
1 0.82801 
24 0.17216 0.32988 0.51522 0.64844 1.1805 1.34133 1.50753 2.07464 2.20814 2.34842 2.48902 2.64168 2.83348 2.99732 3.17018 3.322 3.455 3.60211 3.77276 4.10337 4.35127 4.50967 4.6401 4.83091 
0 
25 0.17403 0.33025 0.51826 0.65262 0.84082 1.01403 1.18027 1.34502 1.51086 1.67636 1.86619 2.07891 2.35581 2.49599 2.64543 3.00161 3.17326 3.32322 3.45799 3.60677 3.77485 4.10579 4.3531 4.51427 4.8316 
11 0.32571 0.51235 1.00644 1.85872 2.63799 2.8289 3.76834 4.10025 4.34608 4.50476 4.82701 
85 0.1663 0.16955 0.17465 0.32216 0.32588 0.32908 0.51033 0.5138 0.51704 0.64262 0.6465 0.65066 0.83204 0.83516 0.83931 1.0024 1.0071 1.01282 1.16946 1.17425 1.17825 1.33467 1.33752 1.34193 1.50316 1.50671 1.5142 1.66702 1.67125 1.67837 1.85688 1.86161 1.86528 2.07037 2.07396 2.08613 2.19793 2.20226 2.20802 2.34238 2.34611 2.35111 2.35951 2.48464 2.48786 2.49336 2.63759 2.64075 2.65628 2.82799 2.83168 2.83562 2.99228 2.9952 3.00615 3.16319 3.16752 3.17084 3.31341 3.31718 3.32127 3.44858 3.45286 3.45732 3.59374 3.59792 3.60362 3.76733 3.77099 3.77463 4.09919 4.10294 4.11548 4.34752 4.35148 4.3906 4.5031 4.50746 4.51168 4.63225 4.63629 4.82169 4.82474 4.82829 4.83678 
91 0.16471 0.16741 0.17058 0.32045 0.32356 0.3262 0.50832 0.51049 0.5132 0.64086 0.64394 0.64706 0.82933 0.83272 0.83514 0.83908 1.00046 1.00427 1.00722 1.16704 1.17106 1.17468 1.18135 1.33326 1.33584 1.33905 1.50084 1.50372 1.50714 1.6647 1.66753 1.6708 1.85487 1.85824 1.86147 1.86575 2.06782 2.071 2.07496 2.19588 2.19941 2.20625 2.34003 2.34317 2.34655 2.35457 2.48255 2.48529 2.48924 2.63556 2.63817 2.64323 2.82637 2.82884 2.83208 2.8374 2.9908 2.99309 2.99716 3.16158 3.16498 3.16745 3.17216 3.3122 3.31541 3.31831 3.44661 3.44991 3.45276 3.59158 3.59426 3.59768 3.76459 3.76763 3.77019 4.09673 4.09966 4.10339 4.3455 4.34803 4.35244 4.50172 4.50487 4.50758 4.62765 4.63254 4.63666 4.81965 4.8221 4.82477 4.82838 
90 0.15621 0.15957 0.16216 0.31299 0.31673 0.31937 0.49933 0.50285 0.50565 0.5089 0.63285 0.63575 0.63855 0.82156 0.82543 0.82778 0.83171 0.99298 0.99655 0.99985 1.00649 1.15961 1.16406 1.1677 1.32335 1.32797 1.33105 1.49222 1.49577 1.49856 1.65712 1.65984 1.66347 1.84785 1.85123 1.85415 1.85803 2.06092 2.06401 2.06797 2.1875 2.19234 2.20147 2.33327 2.33629 2.33997 2.34838 2.4746 2.47777 2.48086 2.62776 2.63088 2.63342 2.81723 2.82111 2.82383 2.8286 2.98174 2.9855 2.98875 3.15353 3.15781 3.16038 3.30331 3.30775 3.31031 3.43934 3.44288 3.4459 3.58327 3.58639 3.5897 3.7563 3.76046 3.76285 4.08991 4.09272 4.09782 4.33884 4.34172 4.34737 4.4937 4.49791 4.50024 4.61859 4.62436 4.62726 4.81245 4.81518 4.81799 
106 0.17207 0.17521 0.17781 0.18195 0.32817 0.33207 0.33491 0.33981 0.51613 0.51868 0.52157 0.52483 0.65012 0.65321 0.65676 0.83805 0.84115 0.84387 0.84692 1.00834 1.01236 1.01561 1.02123 1.17592 1.18057 1.18453 1.33988 1.34389 1.34723 1.35496 1.50984 1.51252 1.51616 1.67329 1.67605 1.68063 1.69631 1.86293 1.86705 1.87023 1.874 1.8864 2.07652 2.0793 2.08311 2.10093 2.20367 2.20749 2.21332 2.34848 2.35158 2.35509 2.36062 2.49105 2.49373 2.49813 2.51049 2.6444 2.64683 2.65208 2.83403 2.83714 2.84008 2.84348 2.99862 3.00121 3.00509 3.16948 3.17337 3.17583 3.17931 3.31951 3.3237 3.32646 3.33075 3.45479 3.45894 3.46213 3.47035 3.59924 3.6023 3.60564 3.61112 3.77374 3.77699 3.77943 3.78496 4.10548 4.10835 4.11185 4.15313 4.35403 4.35646 4.36012 4.51 4.51362 4.51664 4.52504 4.63677 4.64153 4.64627 4.82787 4.8304 4.83316 4.83605 4.84348 
30 0.16477 0.32092 0.5086 0.64186 0.83063 1.00316 1.17161 1.33423 1.5006 1.66499 1.85605 1.86113 2.06829 2.19774 2.34126 2.4832 2.63577 2.82679 2.83329 2.99006 3.16395 3.31462 3.44886 3.59301 3.76639 4.09685 4.34418 4.5037 4.63695 4.81987 
24 0.15847 0.31552 0.50195 0.63616 0.82478 1.16756 1.32996 1.49482 1.65946 1.851 2.06069 2.33746 2.47611 2.629 2.81998 2.98476 3.15775 3.30823 3.44443 3.75976 4.08905 4.33708 4.49689 4.81248 
0 
64 0.1444 0.1489 0.30069 0.30489 0.3098 0.48681 0.49138 0.49582 0.62004 0.62456 0.80981 0.81451 0.98142 0.98621 1.1471 1.15265 1.31136 1.317 1.47959 1.48457 1.64244 1.64799 1.8362 1.84021 1.84639 2.04943 2.05318 2.1755 2.18182 2.32132 2.32507 2.46017 2.46554 2.61513 2.61953 2.80498 2.80953 2.81472 2.96906 2.97432 3.14165 3.14596 3.15053 3.29095 3.29644 3.30179 3.42599 3.43061 3.57077 3.57523 3.74476 3.74931 3.75325 4.07842 4.08205 4.32729 4.33053 4.48191 4.48677 4.6064 4.61434 4.80059 4.80382 4.80827 
65 0.15729 0.16123 0.16474 0.31434 0.31814 0.50248 0.50512 0.63422 0.63797 0.82328 0.827 0.83041 0.99471 0.99961 1.16147 1.16754 1.32555 1.32972 1.33445 1.49367 1.4974 1.50245 1.65926 1.66263 1.84913 1.85323 1.85808 2.06236 2.06605 2.1901 2.19493 2.33439 2.33854 2.47597 2.4792 2.62866 2.63225 2.81951 2.8229 2.82806 2.9838 2.98711 3.15546 3.1599 3.3054 3.30992 3.31486 3.44069 3.44468 3.58489 3.58839 3.75822 3.76235 3.76819 4.09139 4.09503 4.34012 4.34423 4.49511 4.4996 4.62291 4.62809 4.81436 4.81744 4.82268 
27 0.16322 0.32072 0.50824 0.64274 0.8291 1.00114 1.17161 1.33426 1.50073 1.66273 1.85544 2.06775 2.34025 2.48118 2.63454 2.82825 2.98986 3.16301 3.3131 3.44771 3.59219 3.76561 4.09691 4.34434 4.50233 4.63106 4.81835 
17 0.15842 0.31514 0.50079 0.63516 2.06103 2.33367 2.47646 2.62865 2.81985 2.98434 3.1559 3.58589 3.7593 4.09 4.33804 4.49655 4.81234 
39 0.1649 0.16993 0.32003 0.32473 0.50957 0.51474 0.64156 0.83085 0.83518 1.00037 1.00526 1.17089 1.17591 1.33384 1.50185 1.66516 1.67108 1.8551 1.85925 2.0688 2.19788 2.34097 2.34588 2.48345 2.63618 2.82661 2.83239 2.99108 3.16493 3.31491 3.44818 3.59204 3.76721 4.09699 4.34517 4.50424 4.63185 4.82046 4.8251 
57 0.15587 0.16048 0.16665 0.31293 0.31742 0.50059 0.5048 0.63316 0.63784 0.82091 0.82572 0.83022 0.99283 0.99998 1.15923 1.1662 1.32344 1.32857 1.49191 1.49651 1.65744 1.66544 1.84724 1.85282 2.06051 2.06573 2.18794 2.19602 2.33266 2.33851 2.47416 2.47922 2.62767 2.63158 2.81778 2.82192 2.98187 2.98623 3.15347 3.15842 3.30305 3.30903 3.4388 3.44427 3.58317 3.58851 3.75661 3.76136 4.08953 4.09488 4.33819 4.49353 4.49849 4.6208 4.62642 4.81245 4.81639 
40 0.16965 0.17736 0.32404 0.33063 0.51332 0.5197 0.64695 0.83277 0.83814 1.00619 1.01339 1.17598 1.33927 1.50707 1.66851 1.6768 1.85982 1.86771 2.07438 2.20332 2.34696 2.35408 2.48893 2.63978 2.83207 2.83726 2.99699 3.16817 3.17513 3.31803 3.33532 3.45349 3.59851 3.77063 4.10286 4.3518 4.50807 4.63513 4.82501 4.83067 
69 0.15853 0.16179 0.16688 0.31478 0.31842 0.32216 0.50135 0.50456 0.50862 0.63462 0.63846 0.82384 0.82768 0.83186 0.99464 0.99956 1.16085 1.16651 1.17146 1.32493 1.33022 1.33452 1.49355 1.49764 1.50253 1.65869 1.66195 1.84964 1.85389 1.85865 2.06268 2.06634 2.18918 2.19455 2.33506 2.33893 2.47535 2.47905 2.48421 2.62972 2.63271 2.81944 2.82289 2.82802 2.98299 2.9871 3.15582 3.15978 3.16359 3.30475 3.31 3.31364 3.44081 3.44549 3.58515 3.58849 3.75836 3.76243 3.7659 4.09177 4.09549 4.34034 4.3439 4.49533 4.49977 4.62087 4.62721 4.8147 4.81731 
27 0.17318 0.3298 0.51673 0.65083 0.83792 1.0112 1.18091 1.34357 1.51042 1.67461 1.86478 2.07742 2.34982 2.49253 2.64392 2.83517 3.00082 3.17185 3.32288 3.45614 3.60129 3.77434 4.10534 4.35221 4.5114 4.64228 4.82789 
64 0.16793 0.17088 0.3226 0.32636 0.3302 0.51214 0.51588 0.64562 0.64932 0.83354 0.83632 0.84076 1.00243 1.00772 1.01539 1.16861 1.17444 1.18014 1.3327 1.33864 1.35506 1.50525 1.50925 1.66905 1.67395 1.85801 1.86262 1.86576 2.07194 2.07612 2.10042 2.19884 2.20873 2.34426 2.34812 2.35483 2.4868 2.49171 2.64018 2.83014 2.8335 2.83798 2.9948 2.99942 3.16437 3.16858 3.31277 3.3186 3.45055 3.4541 3.59556 3.59995 3.77021 3.7728 4.10027 4.10387 4.34855 4.35303 4.5034 4.50803 4.63507 4.8238 4.82747 4.83629 
0 
60 0.16378 0.1667 0.31936 0.32308 0.50756 0.51046 0.63969 0.64316 0.8297 0.83331 0.99948 1.00485 1.16852 1.17292 1.33282 1.33681 1.5003 1.50313 1.66389 1.66806 1.85447 1.85886 1.86251 2.06669 2.06986 2.19553 2.20224 2.33955 2.34278 2.48152 2.4846 2.63456 2.63714 2.82514 2.82798 2.9901 2.99294 3.16077 3.16467 3.31142 3.3152 3.44524 3.44962 3.45409 3.59071 3.59403 3.76468 3.76738 3.77127 4.09567 4.09878 4.34423 4.34689 4.50154 4.50459 4.63052 4.6356 4.81899 4.82144 4.82633 
8 0.31979 0.50672 0.82673 1.00055 3.16199 3.31389 3.76449 4.82084 
66 0.1574 0.16102 0.16587 0.31341 0.31742 0.32158 0.50158 0.50502 0.63392 0.63764 0.82262 0.82657 0.83076 0.99426 0.99858 1.16074 1.16551 1.326 1.32937 1.49349 1.49704 1.50201 1.65813 1.66239 1.84841 1.85278 1.85744 2.06176 2.06555 2.18957 2.19568 2.33387 2.33759 2.47503 2.47881 2.62869 2.6317 2.81937 2.82284 2.82789 2.9839 2.98682 3.15467 3.15897 3.16367 3.3049 3.30913 3.31456 3.43946 3.4439 3.58479 3.58848 3.75824 3.76197 3.76666 4.09072 4.09496 4.33913 4.34362 4.49502 4.49866 4.62228 4.62715 4.8133 4.81643 4.82142 
56 0.16144 0.16477 0.31686 0.32068 0.50449 0.50764 0.63726 0.64064 0.82792 0.99595 1.00204 1.16241 1.16877 1.32685 1.33123 1.33531 1.49742 1.50047 1.66135 1.85117 1.85586 2.06439 2.06859 2.19113 2.19612 2.33632 2.34134 2.47884 2.48213 2.63212 2.635 2.82254 2.82596 2.98721 2.991 3.15715 3.1614 3.30675 3.31153 3.44214 3.44671 3.58754 3.59196 3.75969 3.76394 3.76736 4.09304 4.09698 4.34166 4.3461 4.49756 4.50128 4.62499 4.62969 4.81676 4.82012 
80 0.16293 0.16636 0.17067 0.31896 0.32316 0.32714 0.50705 0.51033 0.51402 0.63895 0.64304 0.64832 0.8279 0.83161 0.83526 0.99871 1.00357 1.00808 1.16545 1.17147 1.1769 1.33182 1.33586 1.34815 1.49867 1.50253 1.50792 1.6632 1.66778 1.85338 1.85793 1.8618 2.06646 2.07024 2.19264 2.19915 2.20584 2.33893 2.34292 2.34723 2.4801 2.48427 2.48997 2.63335 2.63679 2.64761 2.82371 2.82718 2.83194 2.98806 2.99152 2.99766 3.15988 3.16435 3.16882 3.3095 3.31492 3.3199 3.4448 3.44961 3.4587 3.58975 3.59405 3.59962 3.76264 3.76667 3.7703 4.09559 4.09966 4.34423 4.34803 4.49941 4.50375 4.5083 4.62562 4.6317 4.63871 4.81832 4.82157 4.82536 
4 0.17035 0.83536 4.34758 4.82264 
100 0.1807 0.18393 0.18771 0.20051 0.33659 0.34016 0.34312 0.34942 0.52382 0.52667 0.52969 0.53411 0.65644 0.66017 0.66355 0.67059 0.84581 0.84928 0.85258 0.85797 1.01723 1.02136 1.02519 1.18335 1.18793 1.19193 1.34833 1.35195 1.35537 1.3641 1.51677 1.52006 1.52373 1.68111 1.6849 1.68955 1.87122 1.87498 1.87828 1.8841 2.08408 2.08753 2.09217 2.21298 2.21749 2.22439 2.35678 2.36039 2.3642 2.37019 2.49908 2.50238 2.50654 2.65112 2.6543 2.65828 2.84236 2.84535 2.84892 2.85282 3.00635 3.00943 3.01364 3.17748 3.18123 3.18397 3.18823 3.32745 3.33161 3.33465 3.34205 3.46256 3.46651 3.46996 3.47839 3.60754 3.61119 3.61498 3.6213 3.78124 3.78464 3.78736 3.79243 4.11302 4.11623 4.12058 4.36173 4.36483 4.36956 4.51758 4.52144 4.5246 4.53142 4.6463 4.65017 4.65601 4.83608 4.8388 4.84194 4.84577 
25 0.16462 0.32175 0.50855 0.64009 0.83024 1.00262 1.33434 1.50084 1.66453 1.85446 2.0676 2.19689 2.33968 2.4823 2.63556 2.82632 2.99029 3.44716 3.59099 3.76697 4.09599 4.34438 4.50329 4.63076 4.81997 
61 0.16144 0.16514 0.3161 0.32139 0.5047 0.50911 0.6365 0.6415 0.82742 0.83049 0.99621 1.0019 1.16232 1.16966 1.32619 1.33171 1.33974 1.49639 1.50029 1.66092 1.66793 1.85055 1.85546 1.85999 2.0638 2.06846 2.19093 2.19666 2.33612 2.34155 2.35086 2.47723 2.48136 2.48744 2.63186 2.63677 2.82272 2.82753 2.98714 2.99561 3.15736 3.16264 3.30586 3.31226 3.44231 3.44769 3.58692 3.59203 3.60112 3.75952 3.76467 4.09284 4.09709 4.34158 4.34663 4.49653 4.50188 4.62421 4.63169 4.81713 4.82269 
95 0.15079 0.1551 0.1578 0.16348 0.30732 0.31086 0.31411 0.31777 0.49375 0.49847 0.50101 0.50495 0.62573 0.63038 0.63365 0.81628 0.81994 0.82278 0.8264 0.9888 0.99228 0.99613 1.15367 1.1576 1.16176 1.1672 1.31841 1.32338 1.32638 1.48655 1.49121 1.49405 1.64791 1.65397 1.6571 1.66403 1.84365 1.84643 1.85033 1.85547 2.05687 2.06006 2.06462 2.18231 2.18805 2.19279 2.32846 2.33164 2.33541 2.46561 2.47085 2.47426 2.47966 2.62145 2.62576 2.6284 2.81195 2.81644 2.8191 2.82384 2.97594 2.98098 2.98347 3.14866 3.15187 3.15562 3.15974 3.29784 3.30228 3.30593 3.43106 3.43612 3.43997 3.57769 3.58213 3.58549 3.75221 3.75619 3.75896 4.08577 4.08863 4.09237 4.33485 4.33723 4.34206 4.48906 4.49276 4.49563 4.61327 4.61923 4.62304 4.8078 4.81097 4.81364 4.81749 
9 0.17108 0.83568 1.35014 1.50918 2.08992 2.49053 2.64135 3.32089 3.45504 
68 0.15373 0.15832 0.16408 0.31015 0.31387 0.31975 0.49685 0.50183 0.50594 0.62919 0.63381 0.6397 0.81925 0.82303 0.82671 0.99215 0.99791 1.15629 1.16081 1.32177 1.32938 1.48934 1.4943 1.50015 1.65017 1.6573 1.66378 1.84703 1.85135 2.06036 2.06594 2.18523 2.19518 2.3317 2.3353 2.46719 2.47357 2.4795 2.62359 2.62852 2.63315 2.81509 2.81974 2.82452 2.979 2.98488 3.15194 3.15551 3.16021 3.30097 3.30556 3.31087 3.43297 3.43918 3.44531 3.58075 3.58555 3.75553 3.76196 4.0893 4.09434 4.33833 4.49237 4.49859 4.6162 4.62305 4.81118 4.81476 
62 0.14778 0.15227 0.3042 0.30838 0.31337 0.49029 0.49457 0.49962 0.62352 0.62785 0.81319 0.81785 0.98468 0.98957 1.15055 1.15621 1.31463 1.32023 1.48305 1.48786 1.64712 1.65247 1.83941 1.84358 2.05262 2.05626 2.17877 2.18534 2.32468 2.32862 2.46395 2.46921 2.61865 2.62288 2.80848 2.81283 2.81944 2.9725 2.97751 3.14491 3.14927 3.15376 3.29438 3.30004 3.42984 3.43492 3.57423 3.57848 3.74804 3.75247 3.75584 4.08166 4.08524 4.33041 4.33361 4.48522 4.49 4.60958 4.61817 4.80395 4.80708 4.81121 
40 0.17236 0.32853 0.3344 0.515 0.51896 0.64932 0.83773 0.84248 1.00955 1.17835 1.3408 1.50878 1.67215 1.86233 1.86703 2.07478 2.08092 2.20399 2.34786 2.35459 2.49053 2.5013 2.64292 2.83314 2.83914 2.99749 3.17054 3.17667 3.32122 3.45559 3.60003 3.77367 4.10309 4.11152 4.35134 4.35975 4.51054 4.63897 4.82677 4.83071 
1 0.82921 
0 
140 0.14372 0.14709 0.14976 0.15217 0.15557 0.29981 0.30325 0.30606 0.30873 0.31152 0.48653 0.49006 0.49267 0.49509 0.49753 0.50326 0.61843 0.6221 0.62495 0.62794 0.63077 0.80904 0.81234 0.81529 0.81749 0.82046 0.98178 0.98432 0.98753 0.99051 0.996 1.14591 1.14965 1.1531 1.15635 1.15989 1.3108 1.31406 1.31766 1.32038 1.32367 1.47887 1.48252 1.48551 1.48806 1.49119 1.64014 1.64611 1.64931 1.65222 1.65643 1.83648 1.83881 1.84164 1.84433 1.84734 2.04973 2.05208 2.05462 2.05812 2.17494 2.17912 2.18263 2.18716 2.32136 2.32403 2.32669 2.3297 2.33446 2.45683 2.46243 2.46581 2.46844 2.47162 2.47907 2.61338 2.6176 2.6203 2.62262 2.62824 2.80494 2.80859 2.81117 2.81358 2.8166 2.82085 2.96851 2.97217 2.97538 2.97797 2.98265 3.14135 3.14423 3.14695 3.14955 3.15207 3.15806 3.29053 3.29373 3.29703 3.29984 3.30262 3.4232 3.42879 3.43148 3.43447 3.43766 3.57053 3.57409 3.57669 3.57978 3.58435 3.74525 3.74793 3.75073 3.75304 3.75582 4.07869 4.08109 4.08366 4.08736 4.32757 4.32964 4.33202 4.336 4.48168 4.48452 4.4878 4.49009 4.49371 4.60573 4.61062 4.61469 4.61762 4.62224 4.80089 4.80355 4.80566 4.80809 4.81097 
64 0.17256 0.17602 0.32856 0.33263 0.34201 0.51601 0.5198 0.52805 0.64856 0.65256 0.83783 0.84144 0.84719 1.00842 1.01367 1.17643 1.18116 1.34082 1.3448 1.50911 1.51341 1.67242 1.67781 1.86313 1.86803 1.87572 2.07521 2.07977 2.20401 2.2112 2.34771 2.35237 2.3593 2.49048 2.49504 2.64346 2.64747 2.83454 2.84087 2.99746 3.00093 3.16919 3.17323 3.17893 3.32194 3.32585 3.45474 3.45892 3.59904 3.60413 3.77377 3.77731 3.78536 4.1044 4.10867 4.35294 4.35783 4.5113 4.51527 4.63529 4.6408 4.82744 4.83125 4.83618 
5 0.17803 1.01813 1.50958 2.64432 4.35202 
73 0.16545 0.16897 0.17391 0.32117 0.32532 0.32861 0.50976 0.51324 0.51964 0.6424 0.64639 0.83111 0.83405 0.84063 1.00055 1.00613 1.16799 1.17423 1.17894 1.33518 1.33987 1.50192 1.50552 1.51011 1.66543 1.66953 1.67581 1.85556 1.86089 1.86473 2.06893 2.07308 2.19798 2.20479 2.34129 2.34637 2.35257 2.48329 2.4872 2.49221 2.63677 2.64021 2.82744 2.83189 2.83601 2.993 2.99759 3.16247 3.16648 3.17098 3.31378 3.31765 3.323 3.4477 3.45233 3.59191 3.59654 3.60423 3.76551 3.76981 3.77671 4.09798 4.10208 4.34633 4.35047 4.50208 4.5065 4.51075 4.62984 4.63502 4.82173 4.82494 4.83125 
36 0.16975 0.17673 0.32664 0.33293 0.51383 0.52007 0.6468 0.83565 1.00718 1.17678 1.33918 1.50625 1.67159 1.86181 1.86942 2.07312 2.20376 2.34669 2.35487 2.48795 2.64027 2.83232 2.83746 2.99633 3.16864 3.17473 3.31906 3.45322 3.59787 3.77129 4.10185 4.34983 4.50753 4.63716 4.82538 4.8352 
2 0.16582 2.83159 
46 0.17616 0.18383 0.33288 0.34007 0.51862 0.52408 0.65334 0.66455 0.84196 0.84882 1.01382 1.18043 1.18722 1.34597 1.5133 1.67583 1.68469 1.86798 1.87336 2.0797 2.21312 2.35147 2.36014 2.49619 2.64617 2.66398 2.83738 2.84417 3.00185 3.01042 3.1738 3.17903 3.32462 3.33806 3.4589 3.4649 3.60457 3.77767 4.10783 4.1158 4.35525 4.36097 4.51566 4.64856 4.83171 4.83747 
63 0.15081 0.15643 0.16175 0.30777 0.31232 0.49369 0.49918 0.5028 0.6264 0.63149 0.63594 0.8166 0.82194 0.82757 0.98913 0.99463 1.15424 1.16002 1.31841 1.32459 1.48647 1.49236 1.64779 1.65514 1.66054 1.84389 1.84854 2.05709 2.06157 2.18219 2.18879 2.32899 2.3335 2.46606 2.47231 2.62182 2.62683 2.81193 2.81738 2.82427 2.97587 2.98225 3.14908 3.15397 3.2979 3.30401 3.43088 3.43675 3.44184 3.57769 3.58283 3.75232 3.75753 4.0861 4.09049 4.33497 4.33907 4.48948 4.49488 4.61312 4.6211 4.80823 4.81165 
23 0.16348 0.32001 0.50588 0.64058 0.82878 1.00198 1.17127 1.33179 1.50045 1.66396 1.8548 2.34009 2.48173 2.63538 2.8244 2.98905 3.16265 3.31441 3.44749 3.59248 3.76576 4.63129 4.81933 
1 4.33432 
95 0.17271 0.17569 0.1815 0.3273 0.33127 0.33498 0.34117 0.51547 0.51912 0.52325 0.64809 0.65276 0.65747 0.83771 0.84068 0.8445 0.85508 1.00709 1.0122 1.0172 1.03295 1.17364 1.17943 1.18324 1.20094 1.33955 1.34331 1.34707 1.35508 1.50879 1.51341 1.5263 1.67225 1.677 1.68162 1.86213 1.86651 1.86991 1.87646 2.07464 2.07934 2.08517 2.10135 2.20584 2.21162 2.3469 2.35115 2.35577 2.36084 2.48998 2.49523 2.50476 2.6436 2.6474 2.65578 2.83261 2.8363 2.84072 2.85063 2.99775 3.00141 3.0061 3.16783 3.17256 3.17596 3.18072 3.31929 3.32375 3.32689 3.45316 3.45837 3.46238 3.59853 3.6043 3.6092 3.77122 3.77576 3.7809 3.78776 4.10366 4.10753 4.1126 4.13476 4.3523 4.35549 4.36042 4.50798 4.5123 4.51715 4.63945 4.6465 4.82705 4.83012 4.83388 4.84072 
0 
30 0.16245 0.31892 0.50554 0.63997 0.82808 0.83299 1.00239 1.1681 1.33162 1.49934 1.66217 1.8539 2.06655 2.19706 2.33984 2.4802 2.6335 2.82357 2.98818 3.16115 3.31239 3.44723 3.59071 3.76385 4.09596 4.34313 4.50068 4.62975 4.81706 4.82175 
57 0.16202 0.16586 0.31732 0.32181 0.50554 0.5092 0.6385 0.64238 0.8276 0.83079 0.99681 1.00266 1.16342 1.16809 1.17436 1.32886 1.33243 1.49797 1.50177 1.66211 1.67028 1.85121 1.85636 2.06458 2.06875 2.19349 2.19994 2.33687 2.34136 2.35046 2.47988 2.48511 2.63249 2.63589 2.82354 2.83003 2.98821 3.15805 3.16225 3.30794 3.31242 3.44273 3.44791 3.58843 3.59347 3.76105 3.76521 4.09343 4.09727 4.34227 4.3461 4.4979 4.50184 4.62794 4.81693 4.8203 4.82588 
0 
26 0.16499 0.3222 0.51037 0.64391 0.83041 1.00027 1.17196 1.33568 1.50275 1.66517 1.85478 1.86091 2.06911 2.34167 2.48424 2.63664 2.82766 2.99129 3.16449 3.31512 3.45004 3.76726 4.09855 4.345 4.50424 4.82147 
52 0.16512 0.17076 0.32155 0.32555 0.50813 0.51182 0.64071 0.64516 0.83041 0.83549 1.00087 1.00591 1.17069 1.17609 1.33332 1.33819 1.50106 1.5067 1.6649 1.85499 1.85911 2.068 2.07419 2.1982 2.34051 2.34586 2.48307 2.49051 2.63532 2.63958 2.8264 2.83054 2.99066 3.16291 3.16662 3.31416 3.31841 3.44846 3.45455 3.59161 3.5972 3.76583 3.76979 4.09661 4.10152 4.34485 4.35028 4.50309 4.50809 4.63129 4.81969 4.82354 
100 0.14978 0.15359 0.15668 0.1612 0.30629 0.3096 0.31318 0.31634 0.49279 0.49709 0.49973 0.50309 0.62509 0.62894 0.63241 0.6358 0.81514 0.81844 0.82174 0.82435 0.98793 0.99169 0.99531 1.15245 1.15616 1.16071 1.16571 1.31728 1.32132 1.3248 1.33222 1.48542 1.48946 1.49279 1.6467 1.65245 1.65587 1.66086 1.84267 1.84558 1.84908 1.85352 2.05591 2.05918 2.06245 2.18129 2.18645 2.19259 2.32754 2.33059 2.33404 2.46372 2.46902 2.47269 2.47612 2.62005 2.62407 2.62734 2.81107 2.81526 2.81814 2.82367 2.97489 2.97921 2.9824 3.14769 3.15086 3.1546 3.15763 3.2969 3.30084 3.30476 3.3093 3.42969 3.43494 3.43872 3.44307 3.57676 3.58084 3.58422 3.58987 3.75137 3.75559 3.75824 4.08487 4.08779 4.09111 4.33388 4.33632 4.34016 4.48804 4.4915 4.4948 4.6122 4.61802 4.62232 4.80698 4.81005 4.81265 4.81819 
28 0.16798 0.32476 0.51036 0.64372 0.83307 1.00504 1.17337 1.33738 1.50337 1.67033 1.8607 2.07002 2.20475 2.34374 2.48419 2.63645 2.82877 2.99153 3.16588 3.31597 3.45181 3.5942 3.76805 4.0996 4.34621 4.50543 4.63387 4.82171 
0 
56 0.15653 0.16143 0.31262 0.31787 0.49921 0.50427 0.63291 0.63797 0.82154 0.82648 0.99318 0.99959 1.15908 1.1655 1.32308 1.32879 1.49158 1.49705 1.65683 1.66234 1.84757 1.85306 2.06084 2.06636 2.18676 2.19425 2.3329 2.33867 2.47315 2.47843 2.62713 2.63147 2.81685 2.82197 2.98117 2.98622 3.15343 3.15907 3.30282 3.30893 3.4388 3.44451 3.58313 3.58892 3.7562 3.76165 4.08987 4.09662 4.33848 4.346 4.49334 4.4989 4.61884 4.62629 4.81211 4.81619 
16 0.16465 0.32024 0.82681 1.00242 1.17001 1.6619 1.85463 2.63311 2.82455 2.98861 3.16291 3.31219 3.76465 4.34174 4.50157 4.81722 
26 0.17158 0.32852 0.51431 0.64871 0.83762 1.00858 1.17946 1.33972 1.5093 1.6733 1.8644 2.07527 2.34797 2.49078 2.64204 2.83383 2.99836 3.16996 3.32101 3.4549 3.59955 3.77274 4.10386 4.35096 4.50983 4.82665 
20 0.17085 0.32873 0.51421 1.01041 1.34192 1.50744 1.67454 2.07559 2.48992 2.64121 2.83223 2.99845 3.17108 3.32175 3.45631 3.5991 3.77197 4.10347 4.50914 4.63606 
38 0.17087 0.17612 0.32719 0.33139 0.51469 0.51879 0.64782 0.83695 0.84112 1.00588 1.01054 1.17677 1.34028 1.50787 1.6705 1.86083 1.86602 2.07405 2.20354 2.34791 2.35382 2.48943 2.64215 2.83263 2.83817 2.99697 3.16988 3.32059 3.45503 3.59787 3.77281 4.10273 4.35067 4.35701 4.50985 4.63811 4.826 4.83159 
48 0.16803 0.32286 0.32843 0.5103 0.51412 0.64327 0.64878 0.83234 0.8402 1.00092 1.00794 1.16797 1.17555 1.33288 1.3388 1.50369 1.66698 1.85832 1.86343 2.06941 2.07356 2.19675 2.20439 2.34231 2.34873 2.48477 2.4934 2.63829 2.82862 2.83212 2.99289 2.9987 3.16293 3.16802 3.3171 3.44865 3.45374 3.59377 3.76827 3.77186 4.0993 4.1054 4.34718 4.50605 4.63124 4.64107 4.82206 4.82837 
57 0.15347 0.15825 0.31037 0.31497 0.49622 0.50088 0.50586 0.62952 0.63359 0.81855 0.8232 0.99077 0.99642 1.15676 1.16293 1.32077 1.32624 1.48903 1.49388 1.65038 1.65661 1.8455 1.85058 2.05872 2.06301 2.18431 2.19048 2.3308 2.3356 2.4692 2.47445 2.62467 2.62879 2.81435 2.81903 2.97849 2.9836 3.15103 3.15609 3.30048 3.30598 3.436 3.44038 3.58028 3.58454 3.75409 3.75903 4.08776 4.09235 4.33651 4.34024 4.49136 4.49642 4.61477 4.62267 4.80997 4.8134 
8 0.16856 0.32625 0.51392 0.83361 1.66926 2.34511 4.34726 4.8231 
14 0.16544 0.322 0.5101 0.82967 1.00348 1.33718 1.66497 1.85854 2.63681 2.82962 3.31559 3.76701 4.3457 4.82032 
25 0.16423 0.31976 0.50649 0.64099 0.82848 1.00099 1.3324 1.49918 1.66472 1.85486 2.06774 2.33983 2.48129 2.63412 2.82484 2.98962 3.16239 3.31241 3.44582 3.59018 3.76548 4.09746 4.34429 4.50312 4.81913 
87 0.14767 0.1518 0.15506 0.30383 0.30747 0.31124 0.31513 0.49037 0.49495 0.49805 0.62254 0.62701 0.63064 0.63457 0.81308 0.81676 0.82008 0.82351 0.98557 0.98883 0.99322 1.14992 1.15397 1.15915 1.3148 1.3194 1.32306 1.48293 1.48741 1.49093 1.64404 1.65111 1.65402 1.84027 1.84306 1.84741 2.05353 2.05651 2.0615 2.17886 2.18481 2.19261 2.32514 2.32827 2.33236 2.46072 2.46714 2.47079 2.47577 2.6174 2.622 2.62519 2.80866 2.81302 2.81633 2.97245 2.97724 2.98044 3.14524 3.14859 3.15283 3.29449 3.29867 3.30295 3.4269 3.43303 3.43684 3.44159 3.57436 3.57864 3.58277 3.74902 3.75271 3.75619 4.08247 4.0853 4.33154 4.33384 4.48561 4.48908 4.4927 4.60975 4.61666 4.62119 4.80458 4.80766 4.81052 
43 0.15369 0.15827 0.31026 0.31682 0.49743 0.50156 0.63055 0.81867 0.82367 0.99035 1.15675 1.32065 1.32655 1.48937 1.49418 1.65568 1.84485 2.05801 2.18551 2.33032 2.47261 2.62502 2.62918 2.81538 2.8195 2.97931 2.98381 3.1511 3.15835 3.30041 3.30664 3.43705 3.58081 3.75372 3.75895 4.08705 4.3358 4.49096 4.49605 4.61524 4.62642 4.80978 4.81445 
60 0.15474 0.15986 0.31134 0.31615 0.49726 0.50192 0.50558 0.62985 0.63441 0.63981 0.82019 0.82521 0.99191 0.99793 1.15771 1.16438 1.32185 1.3281 1.48988 1.49521 1.65122 1.658 1.84662 1.85206 2.05985 2.0654 2.18564 2.19202 2.33188 2.3373 2.4697 2.47556 2.62563 2.63051 2.81555 2.82026 2.82697 2.97948 2.98488 3.15207 3.1574 3.30154 3.30814 3.43315 3.43885 3.44469 3.58133 3.58614 3.75519 3.76062 4.08888 4.09367 4.33771 4.3422 4.49244 4.49791 4.61634 4.62471 4.81123 4.81474 
28 0.1536 0.30867 0.4964 0.62948 0.81856 0.98836 1.15588 1.32074 1.48921 1.6557 1.84298 2.05625 2.18744 2.32853 2.47313 2.62428 2.81434 2.97917 3.14911 3.29956 3.43557 3.57997 3.75183 4.08532 4.33396 4.48914 4.62115 4.80789 
63 0.15305 0.15737 0.30992 0.31545 0.49575 0.50049 0.50666 0.62942 0.63448 0.81792 0.8222 0.82528 0.98987 0.99603 1.15609 1.16338 1.32 1.32595 1.33065 1.4887 1.49378 1.65421 1.6584 1.84471 1.84997 1.85411 2.05794 2.06203 2.18388 2.19092 2.33008 2.33475 2.47093 2.47523 2.62443 2.62867 2.81371 2.81847 2.82513 2.978 2.9832 3.15032 3.15596 3.29984 3.30622 3.31017 3.43621 3.44187 3.57976 3.58434 3.75315 3.75848 4.08704 4.09123 4.33581 4.33951 4.49059 4.49561 4.61452 4.62261 4.80922 4.81273 4.81846 
18 0.16809 0.325 0.51083 0.64787 0.8338 1.0061 1.33998 1.5073 1.66851 2.34701 2.48767 2.83013 2.99426 3.16616 3.60044 4.10152 4.50755 4.8218 
119 0.17652 0.17985 0.18237 0.18592 0.33303 0.33616 0.33885 0.3418 0.35735 0.51933 0.52277 0.52512 0.52778 0.53233 0.65328 0.65607 0.65895 0.66278 0.84214 0.84554 0.8478 0.8511 1.01351 1.01667 1.01979 1.02376 1.18024 1.18441 1.1882 1.19232 1.34379 1.34783 1.35067 1.35377 1.51271 1.51595 1.51858 1.522 1.67717 1.68012 1.68364 1.68854 1.86839 1.87128 1.87409 1.87709 1.88513 2.08103 2.08384 2.08673 2.09397 2.20911 2.21301 2.21818 2.35335 2.35623 2.35944 2.36351 2.36947 2.49441 2.49746 2.49999 2.50374 2.64749 2.65057 2.65289 2.65866 2.83831 2.84149 2.84405 2.84728 2.85199 3.00175 3.00541 3.00803 3.01249 3.17398 3.17717 3.17986 3.1826 3.18718 3.32355 3.32728 3.33017 3.33304 3.45899 3.46184 3.46503 3.46852 3.60415 3.60698 3.6101 3.61393 3.62796 3.7771 3.78056 3.78296 3.78556 3.79075 4.1098 4.11231 4.11523 4.12133 4.35881 4.36097 4.36415 4.37212 4.51436 4.51807 4.52037 4.52416 4.6425 4.64623 4.65006 4.83271 4.83521 4.83747 4.84037 4.84524 
34 0.16531 0.32157 0.50829 0.51263 0.64203 0.83148 1.00292 1.17271 1.33416 1.50141 1.66577 1.85702 2.06822 2.20022 2.34019 2.34638 2.48284 2.63567 2.82666 2.83259 2.99037 3.16359 3.16971 3.31409 3.4484 3.59224 3.60211 3.76631 4.09669 4.34447 4.50327 4.63238 4.81989 4.82581 
33 0.16935 0.32543 0.51207 0.51714 0.64592 0.83492 1.00368 1.0117 1.1729 1.17842 1.33778 1.50585 1.66833 1.86306 2.07263 2.2015 2.34469 2.35489 2.48669 2.63967 2.83149 2.8383 2.99475 3.16777 3.31803 3.45232 3.59712 3.77042 4.10137 4.34849 4.5074 4.63636 4.82522 
30 0.16383 0.31991 0.50571 0.51184 0.63897 0.82795 1.00064 1.16776 1.33199 1.49925 1.66205 1.855 2.06542 2.19492 2.33799 2.48057 2.63295 2.82396 2.98876 3.16054 3.31225 3.4458 3.58878 3.764 4.09413 4.3419 4.50101 4.62778 4.81718 4.82301 
0 
1 0.82632 
18 0.16449 0.64204 0.83141 1.17267 1.50109 1.66507 2.06864 2.34099 2.4825 2.63606 2.9914 3.16486 3.44865 3.59278 3.7667 4.09721 4.34554 4.50338 
24 0.17248 0.32928 0.51744 0.65347 0.83886 1.01103 1.34194 1.67311 1.86674 2.07545 2.35115 2.49416 2.64351 2.83711 2.99748 3.17162 3.32162 3.45666 3.60184 3.77485 4.10388 4.35181 4.51213 4.82837 
0 
83 0.18114 0.18483 0.19065 0.33705 0.34077 0.34585 0.52463 0.52796 0.53265 0.65677 0.66048 0.66538 0.84672 0.85006 0.85481 1.01723 1.02221 1.02953 1.18549 1.19008 1.19772 1.34919 1.35325 1.3596 1.51727 1.52062 1.52679 1.68138 1.68634 1.69511 1.87157 1.87565 1.87991 2.08386 2.08736 2.09353 2.21409 2.22013 2.35695 2.36149 2.36766 2.49913 2.50332 2.51077 2.65151 2.65454 2.66199 2.84275 2.84631 2.85046 3.00665 3.00996 3.01694 3.17763 3.18176 3.18581 3.32917 3.33294 3.33894 3.46291 3.4671 3.47302 3.60791 3.61286 3.61935 3.78186 3.78494 3.79089 4.11283 4.11663 4.12388 4.36136 4.36542 4.37435 4.51927 4.52258 4.52829 4.64779 4.65276 4.83633 4.83954 4.84318 4.86118 
22 0.16736 0.32533 0.51123 0.64491 0.83197 1.00779 1.33882 1.5061 1.6677 2.06979 2.3449 2.63631 2.83204 2.99459 3.31795 3.59462 3.76811 4.09935 4.346 4.50455 4.63403 4.8248 
41 0.16633 0.32225 0.50967 0.51431 0.64227 0.64765 0.83216 1.00244 1.01192 1.17075 1.33508 1.50211 1.50713 1.66614 1.85705 1.8632 2.06921 2.19808 2.34179 2.34731 2.48371 2.63677 2.8276 2.8343 2.99139 3.1641 3.16799 3.31549 3.45003 3.59269 3.59941 3.76705 3.76991 4.0977 4.34554 4.35259 4.50433 4.50899 4.63152 4.82082 4.82488 
95 0.15817 0.16164 0.16438 0.16995 0.31499 0.31856 0.32156 0.50119 0.50479 0.50784 0.51332 0.63414 0.63756 0.64036 0.82321 0.82674 0.8291 0.83283 0.99486 0.99838 1.00134 1.00606 1.16082 1.16506 1.16895 1.17473 1.3249 1.32993 1.33315 1.4933 1.49772 1.50034 1.65525 1.66046 1.66333 1.66793 1.84953 1.85259 1.8556 1.85858 2.0628 2.0659 2.18906 2.19414 2.20346 2.3349 2.3381 2.34144 2.34727 2.47462 2.4788 2.48143 2.48735 2.62986 2.63291 2.63581 2.8191 2.8229 2.82567 2.83018 2.98275 2.98747 2.99134 3.15557 3.15913 3.16199 3.16894 3.30456 3.3096 3.31243 3.44071 3.44436 3.44722 3.58502 3.58835 3.59169 3.5971 3.75832 3.76253 3.76492 4.09179 4.09465 4.10171 4.3406 4.34307 4.49561 4.49994 4.50244 4.61963 4.62598 4.62988 4.81432 4.81713 4.82001 4.82322 
33 0.15832 0.3142 0.50086 0.50615 0.6346 0.82386 0.99508 1.16159 1.32596 1.49405 1.65849 1.84807 1.85434 2.06146 2.19016 2.33378 2.47542 2.62874 2.81912 2.82674 2.98344 3.15559 3.30609 3.4408 3.58435 3.59308 3.75871 4.08975 4.33754 4.49581 4.62394 4.81272 4.81843 
66 0.1671 0.1704 0.17543 0.32344 0.327 0.33184 0.51089 0.5143 0.52025 0.64289 0.64669 0.83329 0.83614 0.84044 1.0029 1.00715 1.01203 1.17294 1.17752 1.33644 1.34055 1.50343 1.50793 1.66734 1.67181 1.85796 1.86175 1.86548 2.07044 2.07457 2.20016 2.20653 2.34227 2.34689 2.3532 2.48512 2.49013 2.6377 2.64103 2.82922 2.8327 2.83682 2.99292 2.99781 3.16601 3.16958 3.31537 3.31884 3.45004 3.45411 3.59361 3.59767 3.76742 3.77094 3.77747 4.09912 4.10285 4.3474 4.35143 4.50497 4.50784 4.63324 4.63955 4.82285 4.8261 4.83028 
66 0.17141 0.176 0.32667 0.33074 0.51352 0.51843 0.64604 0.65076 0.83677 0.84078 1.00509 1.01013 1.01593 1.17166 1.17626 1.18049 1.33795 1.34251 1.50665 1.51085 1.66993 1.67413 1.68981 1.86066 1.86506 1.87039 2.0731 2.07788 2.20138 2.20492 2.3457 2.35049 2.35652 2.4881 2.49247 2.64132 2.64485 2.83176 2.83611 2.84084 2.99603 3.00137 3.16679 3.1705 3.17533 3.31745 3.32149 3.32854 3.45207 3.45636 3.59714 3.60121 3.60912 3.77153 3.77484 4.10219 4.10758 4.35063 4.35551 4.50896 4.51236 4.6357 4.63992 4.82567 4.82945 4.83375 
34 0.16037 0.31723 0.32117 0.50429 0.63728 0.8244 0.82803 0.99548 1.00084 1.16192 1.17188 1.32969 1.49715 1.66018 1.84993 1.85558 2.06424 2.19182 2.33566 2.4784 2.63171 2.82259 2.98626 3.15873 3.31003 3.44264 3.58674 3.76182 4.09229 4.3408 4.49888 4.62758 4.81607 4.82114 
54 0.16941 0.17501 0.32581 0.3299 0.51211 0.51644 0.64555 0.65081 0.83445 0.83859 1.00679 1.01338 1.17409 1.17925 1.33757 1.34515 1.50531 1.5102 1.66838 1.67444 1.85927 1.864 2.07195 2.08101 2.20067 2.34497 2.35089 2.48633 2.49336 2.63979 2.64948 2.83034 2.83487 2.99438 3.00283 3.16756 3.1731 3.31791 3.32793 3.45179 3.45657 3.59571 3.60211 3.77078 3.77819 4.10073 4.10997 4.34915 4.36095 4.50722 4.51366 4.6347 4.82379 4.82841 
4 1.50974 2.07529 2.99924 3.77434 
24 0.16676 0.32578 0.50961 0.83399 1.0066 1.17592 1.3388 1.50354 1.66708 1.85752 2.07091 2.34312 2.48475 2.63714 2.82779 2.99242 3.31716 3.45221 3.59426 3.76915 4.10043 4.3463 4.50592 4.82065 
110 0.16232 0.16533 0.16763 0.1714 0.31888 0.32157 0.32417 0.32668 0.50476 0.50814 0.51008 0.51274 0.63772 0.64084 0.64357 0.64663 0.82799 0.83099 0.83332 0.83668 0.99903 1.00211 1.0051 1.01073 1.16397 1.16733 1.17113 1.17531 1.32861 1.33258 1.33514 1.33809 1.49709 1.50031 1.50299 1.50588 1.65784 1.66311 1.66581 1.66908 1.85387 1.85611 1.85914 1.86196 2.06687 2.06954 2.07205 2.19185 2.19598 2.19882 2.33937 2.34187 2.34507 2.35104 2.47799 2.48153 2.48438 2.48774 2.63337 2.63618 2.6383 2.82275 2.82602 2.82823 2.83102 2.83555 2.98673 2.99015 2.9924 2.99619 3.15943 3.16205 3.16493 3.16706 3.30826 3.3119 3.31506 3.31752 3.44378 3.44689 3.45014 3.45297 3.5879 3.59136 3.59364 3.59694 3.76234 3.76561 3.76807 3.77021 4.09582 4.09828 4.10104 4.15785 4.34474 4.34682 4.35009 4.4999 4.50311 4.50538 4.50812 4.62276 4.62823 4.63193 4.63515 4.81809 4.82044 4.82241 4.82483 4.82877 
0 
0 
0 
48 0.17036 0.17592 0.32614 0.33009 0.51328 0.51758 0.64761 0.83423 0.83829 1.00706 1.01215 1.17355 1.17975 1.33928 1.34578 1.50692 1.67032 1.6774 1.85984 1.86593 2.07306 2.2028 2.3458 2.35086 2.48885 2.64101 2.83187 2.83689 2.99604 3.16793 3.17197 3.31899 3.32438 3.45265 3.45839 3.59726 3.60964 3.77113 3.77697 4.10178 4.10775 4.3499 4.35624 4.50776 4.5149 4.63651 4.82497 4.83008 
180 0.18199 0.18528 0.18752 0.18954 0.19213 0.19534 0.33899 0.34152 0.34404 0.34621 0.34828 0.35165 0.35922 0.52494 0.52835 0.53043 0.53236 0.53437 0.5367 0.54069 0.65845 0.6615 0.6637 0.66595 0.66844 0.67186 0.84775 0.85052 0.85315 0.85495 0.85732 0.8598 0.86631 1.01988 1.02229 1.02513 1.02745 1.0301 1.03437 1.18575 1.1886 1.19159 1.1943 1.19697 1.20056 1.34991 1.35299 1.35574 1.35794 1.36028 1.36445 1.37745 1.51797 1.52107 1.52352 1.52554 1.52807 1.53159 1.54262 1.68145 1.68495 1.68737 1.68987 1.69261 1.69652 1.87473 1.87681 1.8794 1.88149 1.88372 1.88673 1.89212 2.08766 2.08978 2.09196 2.09453 2.09855 2.11054 2.21334 2.21744 2.22013 2.22338 2.22749 2.35984 2.36221 2.36454 2.36692 2.36971 2.37327 2.37806 2.50078 2.50358 2.50588 2.50841 2.51124 2.51557 2.65333 2.65602 2.65829 2.66011 2.66301 2.66848 2.84293 2.84648 2.8488 2.85075 2.85304 2.8555 2.85906 2.87376 3.00734 3.01055 3.01323 3.0154 3.01828 3.02391 3.18033 3.18282 3.18551 3.18743 3.18953 3.19238 3.19783 3.32932 3.33218 3.33517 3.33733 3.33949 3.34253 3.3522 3.4645 3.46737 3.46998 3.47244 3.47491 3.47886 3.60941 3.61252 3.61467 3.61717 3.61982 3.62338 3.63184 3.78357 3.78651 3.78879 3.7906 3.79262 3.79588 3.80068 4.11672 4.11895 4.12118 4.12355 4.12744 4.13703 4.36573 4.36753 4.3696 4.37233 4.37627 4.39025 4.52066 4.52307 4.52583 4.52768 4.53018 4.53376 4.6457 4.65005 4.65334 4.65612 4.6598 4.8391 4.84142 4.84327 4.8452 4.84744 4.84981 4.85448 
1 0.82985 
0 
72 0.15578 0.16027 0.16575 0.31292 0.31756 0.32552 0.49892 0.50316 0.50699 0.63116 0.63555 0.63915 0.82121 0.82589 0.82957 0.99319 0.99771 1.00304 1.15919 1.16438 1.32338 1.32844 1.33902 1.49094 1.49563 1.49999 1.65498 1.65994 1.66654 1.84793 1.85266 1.86152 2.06104 2.0656 2.18797 2.19317 2.33316 2.33794 2.4718 2.47739 2.48302 2.62657 2.63124 2.81774 2.82209 2.82734 2.98062 2.98541 2.99283 3.15384 3.15882 3.16367 3.30329 3.30885 3.43832 3.44293 3.58239 3.58656 3.59238 3.75715 3.76245 4.0901 4.09482 4.33878 4.34406 4.49378 4.4989 4.62028 4.62584 4.81288 4.81659 4.82159 
17 0.16936 0.32652 0.51309 0.83549 1.00844 1.33825 1.67195 1.85814 2.34679 2.83187 3.17156 3.3201 3.60429 3.77253 4.10427 4.34971 4.82466 
47 0.16648 0.17274 0.32242 0.32594 0.50981 0.51438 0.64393 0.83151 0.83528 1.00312 1.00783 1.16994 1.17532 1.33432 1.33888 1.50268 1.50754 1.66606 1.67257 1.8565 1.86042 1.87023 2.0703 2.19893 2.34238 2.34691 2.48406 2.49146 2.63811 2.82801 2.83238 2.99294 3.16465 3.17031 3.31534 3.32077 3.44942 3.45445 3.59366 3.60041 3.76807 4.09869 4.34687 4.50513 4.63283 4.82127 4.8251 
51 0.17149 0.17803 0.32843 0.33309 0.5154 0.51953 0.64795 0.65177 0.83686 0.84122 1.00952 1.01778 1.17953 1.33998 1.34502 1.50792 1.51225 1.67115 1.67905 1.86288 1.86763 2.07455 2.08097 2.20686 2.34726 2.35578 2.49014 2.50857 2.64196 2.65234 2.83407 2.84081 2.9963 3.00247 3.17014 3.17532 3.32047 3.33557 3.45533 3.60024 3.60813 3.77283 3.77866 4.10411 4.12353 4.35142 4.35646 4.51018 4.63992 4.82698 4.83171 
1 0.83541 
3 0.3225 0.82936 1.00165 
0 
13 0.16095 0.32054 0.50529 0.63946 0.82599 0.99976 1.49996 1.85829 2.82354 3.15952 3.76326 4.09402 4.34313 
77 0.16922 0.17278 0.17804 0.32484 0.32843 0.33325 0.51282 0.51624 0.52119 0.6454 0.64938 0.65574 0.83414 0.83748 0.84118 1.00428 1.00847 1.01485 1.17559 1.17943 1.338 1.3418 1.35032 1.50513 1.50913 1.6693 1.67339 1.68019 1.85931 1.86344 1.86748 1.87542 2.07241 2.07642 2.08971 2.20181 2.2075 2.34444 2.34803 2.35289 2.35977 2.48703 2.49136 2.64018 2.64447 2.83108 2.83492 2.83897 2.99537 3.00031 3.16756 3.17096 3.17686 3.31864 3.32205 3.45141 3.45539 3.46502 3.59617 3.60137 3.60708 3.7702 3.77333 3.7787 4.10074 4.10413 4.11129 4.34934 4.35278 4.35916 4.50782 4.51117 4.63606 4.82457 4.82824 4.83189 4.84522 
125 0.17005 0.17257 0.17535 0.17861 0.3255 0.32842 0.33075 0.33345 0.33894 0.5133 0.51568 0.51811 0.5205 0.52541 0.64591 0.64903 0.652 0.65545 0.83567 0.83797 0.84042 0.84298 0.84867 1.00548 1.00927 1.01202 1.01544 1.02763 1.17384 1.17723 1.18024 1.18422 1.33894 1.3417 1.34443 1.34883 1.50647 1.50892 1.51203 1.51669 1.67014 1.67291 1.67589 1.67997 1.8602 1.86355 1.86621 1.86864 1.87405 2.07248 2.07533 2.07868 2.08371 2.10214 2.20242 2.20598 2.21047 2.34504 2.34763 2.35062 2.35399 2.35868 2.48716 2.48992 2.49344 2.49793 2.64062 2.64301 2.64578 2.6514 2.83161 2.83389 2.83673 2.83948 2.84809 2.9953 2.99761 3.00095 3.00499 3.16702 3.17034 3.17271 3.17554 3.18155 3.3184 3.32114 3.32356 3.32711 3.45161 3.4548 3.45723 3.46034 3.59635 3.59898 3.60199 3.60571 3.61039 3.77124 3.77393 3.77622 3.78002 3.78837 4.10164 4.10406 4.1068 4.11078 4.12017 4.15227 4.35017 4.35255 4.35571 4.3597 4.37524 4.5078 4.51034 4.51304 4.51774 4.63626 4.63968 4.64358 4.82467 4.82711 4.8296 4.83189 4.83558 
16 0.32738 0.51143 0.64551 1.00566 1.66923 1.86269 2.07031 2.34188 2.63628 2.83246 2.99198 3.45345 3.59289 3.76795 4.34698 4.50478 
30 0.17559 0.33221 0.51914 0.65206 0.84145 1.01256 1.18246 1.34504 1.5127 1.67689 1.86739 2.07937 2.21173 2.3524 2.49392 2.64559 2.83723 2.8445 3.0012 3.17324 3.32444 3.45941 3.60333 3.77635 3.78416 4.10744 4.35458 4.51302 4.64564 4.83017 
4 0.15931 0.82403 0.99599 4.34098 
105 0.15412 0.15784 0.16078 0.16405 0.31049 0.31399 0.31712 0.31996 0.49683 0.50154 0.50407 0.50718 0.62968 0.63382 0.63687 0.64039 0.8193 0.82278 0.82592 0.82816 0.99213 0.99521 0.99861 1.00275 1.15637 1.16035 1.16424 1.16751 1.32118 1.32577 1.32866 1.33237 1.4894 1.49383 1.4967 1.49994 1.65065 1.65663 1.6597 1.66319 1.84735 1.84987 1.85341 1.85909 2.06068 2.06358 2.06711 2.1852 2.19035 2.19349 2.3321 2.33506 2.33854 2.46813 2.47328 2.47669 2.47924 2.62408 2.6286 2.63141 2.81504 2.81946 2.82222 2.82607 2.97895 2.98369 2.98633 2.99123 3.15233 3.15534 3.15909 3.16245 3.30096 3.30509 3.30854 3.3119 3.4335 3.43919 3.44247 3.44544 3.58085 3.5852 3.58795 3.59422 3.75567 3.75923 3.76194 3.76456 4.08958 4.09217 4.09566 4.33856 4.34081 4.34542 4.49212 4.4956 4.49868 4.50238 4.61611 4.6217 4.62612 4.8114 4.81451 4.81709 4.82079 
43 0.17394 0.18305 0.32974 0.33476 0.51679 0.52162 0.65003 0.66788 0.83981 0.84616 1.01104 1.01901 1.18037 1.34251 1.51039 1.6743 1.86572 1.87239 2.0763 2.20629 2.34985 2.358 2.49196 2.64414 2.83578 2.84194 2.99859 3.17203 3.17877 3.323 3.45722 3.6002 3.61127 3.77516 3.78427 4.10443 4.11277 4.35293 4.36041 4.51169 4.64053 4.82865 4.83355 
119 0.17625 0.17906 0.18211 0.18629 0.33225 0.3354 0.33788 0.34168 0.35431 0.51991 0.52222 0.52466 0.52767 0.53488 0.65289 0.65587 0.65878 0.66373 0.84139 0.84433 0.84678 0.84972 0.867 1.01234 1.01575 1.01869 1.02327 1.18077 1.18451 1.18764 1.19529 1.34549 1.34816 1.35114 1.35828 1.51287 1.51534 1.51846 1.5244 1.67668 1.67963 1.68302 1.68794 1.86708 1.87042 1.87314 1.87628 1.88281 2.07955 2.08227 2.0855 2.09214 2.20867 2.2125 2.2171 2.35223 2.35539 2.35855 2.36267 2.36843 2.49426 2.49718 2.50062 2.50589 2.647 2.64965 2.65277 2.65915 2.83854 2.8413 2.84423 2.84735 2.86762 3.00235 3.00461 3.00813 3.01585 3.17344 3.17655 3.17876 3.18175 3.18761 3.32403 3.32715 3.32965 3.33355 3.45851 3.46172 3.46436 3.46874 3.60372 3.60686 3.60998 3.61459 3.77719 3.77995 3.78215 3.7858 3.7923 4.1082 4.11091 4.11386 4.11952 4.35679 4.3593 4.36263 4.36903 4.51404 4.51689 4.5196 4.52372 4.64292 4.6466 4.65182 4.83137 4.83397 4.8365 4.83932 4.84486 
11 0.16918 0.32564 0.51382 1.00808 1.8627 3.16803 3.31855 3.77124 4.10196 4.34728 4.82302 
58 0.15305 0.15787 0.30931 0.3141 0.49539 0.50041 0.62871 0.63371 0.81872 0.8236 0.99016 0.99577 1.156 1.16287 1.16797 1.32 1.32597 1.48821 1.49359 1.65157 1.65654 1.84487 1.84974 2.05804 2.06243 2.184 2.19033 2.33003 2.33477 2.46962 2.47491 2.62413 2.62872 2.8135 2.81868 2.97772 2.98328 3.15041 3.15571 3.29958 3.30579 3.31007 3.43527 3.4402 3.57945 3.58436 3.7534 3.75847 4.08697 4.0913 4.33594 4.33974 4.49058 4.49581 4.61482 4.6233 4.80928 4.81295 
22 0.16682 0.32331 0.5125 0.83145 1.0036 1.33682 1.50433 1.66733 1.85892 2.34368 2.48611 2.63687 2.83233 2.99229 3.16732 3.31689 3.45339 3.59284 3.76866 4.34818 4.50801 4.82196 
23 0.16773 0.3254 0.51243 0.64478 1.17764 1.33715 1.50526 1.86249 2.07176 2.34486 2.4876 2.63756 2.83419 2.99424 3.16717 3.31679 3.45241 3.59587 3.76812 4.09957 4.34701 4.50537 4.63658 
69 0.16994 0.17334 0.18047 0.32522 0.3293 0.33376 0.51348 0.51691 0.52268 0.64663 0.65077 0.83492 0.8379 0.84202 1.00488 1.00971 1.01407 1.17393 1.17897 1.33901 1.34301 1.50632 1.51081 1.66968 1.6741 1.68278 1.85923 1.86398 1.86732 2.07299 2.07698 2.20236 2.20864 2.3451 2.34963 2.35517 2.48813 2.49318 2.6416 2.64657 2.83204 2.83597 2.84013 2.99592 3.00034 3.16855 3.17164 3.17747 3.31968 3.32304 3.45268 3.45683 3.59694 3.60143 3.60948 3.77177 3.77493 3.78631 4.10199 4.10575 4.35037 4.35414 4.50934 4.51345 4.6367 4.6452 4.82513 4.82847 4.83241 
28 0.16638 0.32263 0.50971 0.64255 0.83106 1.00323 1.1718 1.33519 1.50224 1.66594 1.85601 1.86323 2.07027 2.34165 2.48408 2.63711 2.82802 2.99201 3.16458 3.31468 3.4499 3.59275 3.76732 4.09843 4.34594 4.5048 4.63241 4.82121 
73 0.15702 0.16182 0.16588 0.31397 0.31897 0.32311 0.50049 0.505 0.50949 0.63362 0.63868 0.82249 0.82686 0.82977 0.99392 0.99861 1.00247 1.16016 1.16615 1.1709 1.3241 1.32993 1.33418 1.49325 1.49813 1.50391 1.65468 1.65996 1.66392 1.84895 1.8537 1.85735 2.06183 2.06663 2.18736 2.19346 2.33419 2.33935 2.47419 2.47949 2.62868 2.63274 2.81882 2.82319 2.8283 2.98284 2.98733 3.15461 3.15998 3.16424 3.30396 3.31003 3.31408 3.43999 3.44584 3.58445 3.58879 3.7577 3.76268 3.767 4.09149 4.09622 4.34042 4.34508 4.4949 4.49983 4.50512 4.61753 4.62577 4.63202 4.81407 4.81753 4.82221 
28 0.17059 0.32871 0.51477 0.64747 0.83571 1.00905 1.17793 1.3407 1.50684 1.67105 1.8649 2.07335 2.20677 2.34683 2.48877 2.64074 2.83518 2.99589 3.1688 3.31991 3.45539 3.59894 3.77149 4.10294 4.35063 4.50774 4.63505 4.82609 
27 0.17278 0.32882 0.51545 0.64763 0.84047 1.17901 1.34136 1.50952 1.67522 1.86207 2.07486 2.20665 2.34909 2.48871 2.64227 2.83424 2.9974 3.17062 3.32232 3.45514 3.59814 3.77316 4.10316 4.35246 4.51207 4.63915 4.82793 
106 0.17525 0.17831 0.18212 0.33037 0.33402 0.33716 0.34259 0.51857 0.52131 0.52426 0.52939 0.65114 0.65465 0.6581 0.66987 0.83988 0.84343 0.84682 0.85209 1.01048 1.01491 1.0189 1.02641 1.17706 1.18197 1.18592 1.19356 1.34259 1.3461 1.34948 1.35643 1.51092 1.51408 1.51761 1.52825 1.675 1.67846 1.68273 1.86509 1.86917 1.87243 1.87726 2.07829 2.08156 2.08577 2.10798 2.20418 2.20929 2.21497 2.3509 2.35451 2.35844 2.36396 2.49298 2.49647 2.50095 2.51419 2.64559 2.64864 2.65298 2.83618 2.83932 2.84276 2.84674 2.99935 3.00298 3.007 3.0204 3.17153 3.17561 3.1784 3.18319 3.32184 3.32587 3.32889 3.33552 3.45722 3.46112 3.46458 3.4853 3.60133 3.60478 3.60835 3.6146 3.77492 3.77855 3.78107 3.78605 4.1072 4.11046 4.1146 4.13327 4.35589 4.35886 4.36303 4.51192 4.51573 4.51904 4.52548 4.63997 4.64415 4.65096 4.83014 4.83289 4.83605 4.83967 
29 0.17011 0.32587 0.51282 0.64704 0.83484 1.00666 1.17617 1.33882 1.50591 1.67044 1.8614 2.07273 2.2026 2.3459 2.48724 2.6401 2.83087 2.99505 3.16759 3.31873 3.45327 3.59695 3.77059 4.10112 4.34941 4.50745 4.63817 4.8241 4.83023 
60 0.16732 0.17023 0.32227 0.32606 0.32989 0.51116 0.51439 0.64321 0.64741 0.83119 0.83464 0.83955 1.00244 1.00762 1.16923 1.17627 1.33618 1.34022 1.50411 1.5072 1.66738 1.67132 1.85703 1.86188 2.07027 2.07398 2.19951 2.20783 2.34213 2.34654 2.48483 2.48816 2.63855 2.64108 2.82879 2.83178 2.83751 2.99381 2.99896 3.16384 3.16808 3.17608 3.31596 3.31945 3.44885 3.4531 3.59448 3.59893 3.76724 3.77109 4.09939 4.10254 4.34806 4.3528 4.5033 4.50758 4.6327 4.63727 4.8232 4.82658 
14 0.16736 0.3214 0.50746 0.64205 0.83342 1.50341 2.48118 2.63487 2.82923 3.16296 3.31599 3.44827 3.76502 4.50188 
28 0.15128 0.30721 0.49451 0.62729 0.81587 0.98747 1.15361 1.31924 1.48733 1.65333 1.84196 2.05515 2.18367 2.32735 2.47011 2.62231 2.81251 2.9771 3.14801 3.29837 3.43379 3.57822 3.75158 4.08412 4.33257 4.48848 4.62079 4.80671 
38 0.16571 0.32255 0.50939 0.5136 0.64328 0.83168 0.83587 1.00309 1.17132 1.33486 1.33939 1.50307 1.66538 1.85727 2.07012 2.19897 2.34296 2.35112 2.48406 2.49292 2.63721 2.82762 2.83305 2.99164 3.16492 3.31559 3.44964 3.59344 3.76752 3.77195 4.09754 4.10254 4.34557 4.35211 4.50479 4.63245 4.82075 4.82564 
37 0.17399 0.32981 0.34105 0.5166 0.52546 0.65028 0.83906 1.01044 1.17822 1.34295 1.50885 1.67307 1.86343 1.86952 2.07577 2.20286 2.21501 2.34949 2.36118 2.49121 2.64388 2.83444 2.84207 2.99877 3.17109 3.18423 3.32218 3.45573 3.6008 3.7742 4.10456 4.35231 4.36167 4.51144 4.64048 4.82744 4.83323 

180
