# Supplementary material for: Deciphering the Contribution of Oriens-Lacunosum/Moleculare (OLM) Cells to Intrinsic θ Rhythms Using Biophysical Local Field Potential (LFP) Models
Source: eNeuro. 2018 Sep 4;5(4):ENEURO.0146-18.2018. doi: 10.1523/ENEURO.0146-18.2018 (PMC6140113; doi:10.1523/ENEURO.0146-18.2018)
Supplement: Supplementary file 2 — Supplementary Code. Download supplement 2, GZ file [file sup_enu-eN-NWR-0146-18-s02.gz › LFP_microcircuit-master/BC-380-gi-0-gi_SD-0-PV12913020-dSD6.6ms-gnSD0.21-gpv-3.0-gsb3.25-csb0.21-gbs1.5-cbs0.1344-spiketimes.txt]

16423

341


79 0.14389 0.14822 0.15159 0.30009 0.30389 0.308 0.48661 0.49147 0.49475 0.6193 0.62405 0.62811 0.80939 0.81324 0.81651 0.82209 0.98174 0.98535 0.99162 1.14629 1.1507 1.1576 1.31109 1.31641 1.32121 1.47922 1.48411 1.48779 1.64053 1.648 1.83647 1.83938 1.84412 2.04973 2.0529 2.1751 2.18141 2.32134 2.32462 2.32944 2.45807 2.46468 2.46852 2.61389 2.61865 2.62193 2.80491 2.80951 2.81288 2.96871 2.97412 2.97825 3.14149 3.14489 3.14923 3.2907 3.29541 3.30009 3.42353 3.42948 3.43575 3.57057 3.57517 3.58001 3.74519 3.74927 3.75262 4.07864 4.08161 4.32763 4.33013 4.48185 4.48559 4.4891 4.60601 4.61304 4.80077 4.80396 4.80698 
87 0.14442 0.14831 0.15144 0.30051 0.30426 0.30815 0.48729 0.49137 0.49447 0.49921 0.61885 0.62321 0.62692 0.6328 0.80976 0.81348 0.81691 0.81973 0.98256 0.98539 0.99039 1.14662 1.15072 1.15702 1.31154 1.31528 1.3201 1.47958 1.48377 1.48768 1.64081 1.64837 1.65222 1.83726 1.83982 1.84379 2.0505 2.0531 2.05661 2.17567 2.18126 2.32215 2.32506 2.32882 2.45744 2.46422 2.4683 2.61409 2.61874 2.62225 2.80574 2.80987 2.81314 2.96924 2.97348 2.97732 3.14208 3.14529 3.14938 3.15401 3.29121 3.29479 3.30012 3.42394 3.4304 3.4344 3.5713 3.57526 3.5789 3.74602 3.74908 3.75283 4.07947 4.08211 4.08583 4.3283 4.33055 4.33385 4.48241 4.48557 4.48978 4.60644 4.61289 4.61907 4.8017 4.80459 4.80723 
33 0.16876 0.32631 0.51229 0.6438 0.64985 0.83438 1.00562 1.17352 1.33647 1.50451 1.66687 1.86149 2.07068 2.20238 2.34262 2.34963 2.48502 2.63837 2.82905 2.99309 3.16659 3.31853 3.45237 3.59341 3.60028 3.77083 4.09913 4.10797 4.34713 4.35635 4.50695 4.63453 4.82351 
0 
68 0.16542 0.16956 0.18594 0.32253 0.32612 0.33847 0.50944 0.51373 0.64108 0.64719 0.83142 0.83559 1.00156 1.00694 1.01881 1.16794 1.17344 1.33223 1.33822 1.3493 1.50051 1.50631 1.6657 1.67168 1.8557 1.86062 1.86622 2.07003 2.0755 2.19644 2.20586 2.34138 2.34596 2.35325 2.48379 2.49051 2.63628 2.64125 2.8262 2.83123 2.83663 2.99158 2.99662 3.16189 3.16667 3.17371 3.31206 3.31754 3.44848 3.45296 3.59263 3.59794 3.60586 3.76772 3.77127 3.78464 4.09896 4.1046 4.34628 4.35236 4.50163 4.50695 4.51253 4.62859 4.6386 4.82116 4.82472 4.83223 
0 
24 0.17014 0.32751 0.51298 0.64918 0.83337 1.00596 1.17634 1.34072 1.67055 1.86206 2.34695 2.63935 2.83208 2.99684 3.16865 3.3176 3.45346 3.59713 3.77048 4.10497 4.34738 4.50691 4.63814 4.82528 
80 0.15409 0.15804 0.1624 0.31088 0.31456 0.31848 0.49647 0.50077 0.50444 0.62956 0.6335 0.63786 0.81944 0.82321 0.82676 0.99137 0.99567 1.00005 1.15703 1.16173 1.16733 1.32075 1.32597 1.33052 1.48919 1.49382 1.49869 1.64988 1.65672 1.66044 1.84609 1.84977 1.85418 2.05935 2.06265 2.18421 2.19007 2.33144 2.33492 2.34005 2.46929 2.47435 2.47916 2.62513 2.62877 2.63258 2.81466 2.81891 2.82236 2.97843 2.98357 2.98917 3.15159 3.15541 3.15869 3.30065 3.30526 3.30972 3.43558 3.43945 3.44401 3.58061 3.58468 3.58963 3.75454 3.75886 3.76191 4.08838 4.09163 4.33708 4.33974 4.49176 4.49619 4.49976 4.61507 4.6222 4.62657 4.81074 4.8135 4.81779 
0 
53 0.15905 0.16444 0.31494 0.31927 0.50272 0.50752 0.63589 0.64036 0.82561 0.83029 0.9951 1.00026 1.16343 1.32747 1.33257 1.49524 1.50016 1.65951 1.66558 1.84857 1.85465 2.06196 2.06778 2.19245 2.33495 2.34029 2.47717 2.48256 2.63006 2.63411 2.82134 2.82543 2.98533 2.99052 3.15769 3.16232 3.30647 3.31181 3.44123 3.44599 3.58602 3.59109 3.75989 3.76346 4.09052 4.09644 4.3393 4.3458 4.49815 4.50302 4.62551 4.81469 4.81939 
89 0.14468 0.14912 0.15248 0.30113 0.30483 0.30858 0.31272 0.48763 0.49266 0.49565 0.62023 0.62506 0.62893 0.81009 0.81398 0.81733 0.8222 0.98275 0.9864 0.99097 1.14715 1.15154 1.15687 1.31199 1.31759 1.32124 1.48023 1.48535 1.4886 1.64104 1.64891 1.65292 1.83747 1.84031 1.84456 2.05074 2.05398 2.05908 2.17597 2.18242 2.18976 2.32237 2.3256 2.33001 2.45831 2.46513 2.46889 2.61452 2.61952 2.62255 2.80585 2.81066 2.81367 2.81907 2.96968 2.97536 2.97885 3.14264 3.14596 3.14997 3.15419 3.29172 3.29659 3.30046 3.424 3.43031 3.43472 3.57158 3.57634 3.58044 3.74617 3.75053 3.75346 4.07965 4.08258 4.08778 4.32862 4.33104 4.33678 4.4829 4.48678 4.48994 4.60677 4.61424 4.6189 4.80176 4.80491 4.80773 4.81194 
54 0.17578 0.18148 0.33251 0.33681 0.51885 0.52285 0.65273 0.65748 0.84192 0.84661 1.01208 1.01691 1.18095 1.18634 1.34537 1.35556 1.51287 1.51805 1.6763 1.68363 1.86662 1.87166 2.07919 2.08558 2.20898 2.35288 2.36151 2.4944 2.50518 2.64716 2.65436 2.83762 2.84323 3.00202 3.01766 3.1754 3.1817 3.32587 3.33326 3.4597 3.4665 3.60464 3.61152 3.77779 3.78224 4.10782 4.11431 4.35618 4.36288 4.51506 4.52099 4.64329 4.83094 4.83568 
0 
130 0.14186 0.14515 0.14787 0.15014 0.15428 0.29798 0.30156 0.30411 0.30654 0.30962 0.48482 0.48828 0.49092 0.49306 0.49604 0.6158 0.61968 0.62272 0.62537 0.6283 0.80725 0.81061 0.81344 0.81556 0.81906 0.98006 0.98241 0.98543 0.98817 1.14408 1.14795 1.15124 1.15484 1.15904 1.30905 1.31229 1.31595 1.31868 1.32232 1.47708 1.48076 1.48372 1.48609 1.48987 1.63825 1.64433 1.64752 1.65064 1.65572 1.83478 1.83701 1.83956 1.84203 1.84628 2.04802 2.05024 2.05275 2.05569 2.17317 2.1772 2.18069 2.18723 2.31967 2.3223 2.3248 2.32753 2.45482 2.46069 2.46406 2.46672 2.47048 2.61158 2.61595 2.61858 2.6208 2.80327 2.80687 2.80933 2.81149 2.81505 2.96674 2.97034 2.9736 2.97588 3.13956 3.14239 3.14482 3.1474 3.15011 3.28861 3.29176 3.29493 3.29794 3.30088 3.42145 3.42711 3.42951 3.43292 3.43621 3.5688 3.57232 3.57486 3.57786 3.74351 3.74588 3.74872 3.75095 3.75371 4.07699 4.07928 4.08168 4.08449 4.32579 4.32785 4.33002 4.33322 4.47991 4.48273 4.48597 4.48803 4.49213 4.60393 4.60855 4.61207 4.61577 4.79924 4.80183 4.80389 4.80605 4.80962 
0 
59 0.15517 0.15958 0.16588 0.31263 0.31802 0.49904 0.50274 0.50773 0.63181 0.63668 0.82092 0.8259 0.99284 0.99826 1.15892 1.16711 1.32403 1.33093 1.4918 1.49637 1.65406 1.65887 1.66532 1.84756 1.8541 2.06055 2.06838 2.18683 2.19709 2.33291 2.33888 2.47178 2.47699 2.62692 2.63111 2.81756 2.8218 2.82691 2.98024 2.98519 3.15365 3.15911 3.30337 3.30996 3.43808 3.44439 3.58304 3.5885 3.75709 3.76222 4.0897 4.33852 4.34505 4.4937 4.49905 4.61802 4.62493 4.81248 4.81664 
64 0.16621 0.16984 0.32274 0.32616 0.50985 0.51336 0.64259 0.64616 0.83099 0.83458 0.83974 1.00118 1.00604 1.01275 1.16717 1.17335 1.17926 1.33501 1.33926 1.50273 1.50637 1.66579 1.67019 1.85602 1.86026 1.86504 2.06901 2.0732 2.19733 2.20535 2.34157 2.34619 2.35319 2.48393 2.48839 2.63676 2.64005 2.82737 2.831 2.83596 2.99246 2.99754 3.16239 3.16677 3.17197 3.31388 3.31797 3.44867 3.45273 3.59313 3.59816 3.76645 3.76986 4.09796 4.10224 4.34637 4.35314 4.50355 4.50687 4.63031 4.63547 4.82099 4.82403 4.82877 
36 0.14916 0.1551 0.30627 0.49298 0.49926 0.62571 0.81453 0.82031 0.98638 1.15255 1.31654 1.48576 1.65254 1.8411 2.05437 2.18193 2.32655 2.46927 2.62126 2.81131 2.81748 2.97534 3.14687 3.15331 3.29641 3.4337 3.57704 3.74989 3.75572 4.08344 4.33209 4.48709 4.49339 4.61495 4.80592 4.81104 
2 3.32054 4.82715 
2 0.82907 2.82895 
0 
18 0.32592 0.51388 0.64702 0.83492 1.50645 1.86198 2.07407 2.63893 2.83224 2.99673 3.16801 3.3181 3.59771 3.76952 4.10525 4.35069 4.50792 4.82514 
26 0.15875 0.31797 0.50284 0.63575 0.82341 0.99957 1.16335 1.32859 1.49752 1.66011 1.85225 2.06487 2.33863 2.47798 2.63121 2.82165 2.98605 3.15945 3.30769 3.44336 3.58881 3.76217 4.34166 4.49888 4.62847 4.81506 
71 0.15412 0.1587 0.31115 0.31527 0.31961 0.49819 0.50143 0.5048 0.63101 0.63518 0.64145 0.81895 0.823 0.82549 0.99128 0.99634 1.15749 1.16353 1.16795 1.32116 1.32658 1.33048 1.49073 1.49471 1.49926 1.65438 1.65871 1.66585 1.84589 1.85105 1.85498 2.05926 2.06355 2.1851 2.19067 2.33141 2.33551 2.47185 2.47605 2.48169 2.62601 2.6295 2.81622 2.81995 2.82471 2.98038 2.98407 3.15191 3.15653 3.16076 3.30126 3.30666 3.30989 3.43698 3.44195 3.58208 3.58605 3.75475 3.75921 3.76257 4.0883 4.09286 4.33693 4.34165 4.49195 4.49655 4.6153 4.62334 4.62874 4.8108 4.81399 
8 0.33196 1.51279 2.64567 3.17419 3.32542 3.77588 4.35479 4.51299 
32 0.16853 0.32349 0.51082 0.51711 0.64461 0.8332 0.83849 1.00372 1.17319 1.33665 1.5043 1.66734 1.85696 1.86251 2.07098 2.20077 2.34374 2.48517 2.63883 2.82897 2.99321 3.16566 3.31649 3.45094 3.59419 3.76815 4.09939 4.34747 4.50588 4.63431 4.82326 4.8295 
34 0.15863 0.31307 0.31855 0.50094 0.63336 0.82493 0.9928 0.9991 1.15896 1.16835 1.32769 1.49527 1.65919 1.84742 1.8543 2.06134 2.19133 2.33279 2.47661 2.62831 2.81973 2.98456 3.15369 3.15923 3.30743 3.4386 3.58524 3.75956 4.08988 4.33799 4.49693 4.62467 4.81254 4.81857 
57 0.15015 0.1547 0.30675 0.31125 0.493 0.49806 0.62567 0.63075 0.81611 0.82052 0.98802 0.99532 1.15328 1.16284 1.31766 1.32544 1.4858 1.49168 1.64647 1.65475 1.84287 1.84765 2.05607 2.05991 2.18142 2.1894 2.3278 2.3318 2.46584 2.47252 2.62152 2.62624 2.81113 2.81638 2.97518 2.9816 3.14814 3.1529 3.29698 3.30485 3.42969 3.43576 3.44254 3.57691 3.58187 3.75132 3.75666 4.08504 4.08858 4.33393 4.33704 4.4884 4.49433 4.61236 4.62173 4.80707 4.81046 
97 0.15403 0.15782 0.16097 0.16533 0.31069 0.31358 0.31718 0.32063 0.49691 0.50139 0.50445 0.50824 0.62953 0.63349 0.6371 0.82006 0.82371 0.82642 0.8303 0.99187 0.99609 0.99922 1.15691 1.16081 1.16524 1.16975 1.32139 1.32628 1.32969 1.48959 1.49406 1.4972 1.50176 1.64965 1.65638 1.65963 1.66484 1.8467 1.84977 1.85375 2.05997 2.06347 2.06837 2.18494 2.19016 2.19518 2.33179 2.33485 2.33847 2.46728 2.4731 2.47676 2.48114 2.62462 2.6285 2.63121 2.81495 2.81913 2.8221 2.82646 2.97901 2.98402 2.98675 3.15205 3.15521 3.15847 3.16229 3.30085 3.30507 3.30882 3.31298 3.43261 3.43861 3.44308 3.44781 3.58076 3.58482 3.58821 3.75521 3.7591 3.76202 4.08898 4.09223 4.09696 4.33798 4.34098 4.3454 4.49241 4.49674 4.49956 4.61548 4.62194 4.62551 4.81117 4.81411 4.81727 4.82129 
24 0.17019 0.32515 0.51239 0.64455 0.83425 1.00297 1.17485 1.50617 1.66942 1.86098 2.06988 2.20034 2.34171 2.48422 2.82846 2.99126 3.16687 3.45491 3.59744 3.77016 4.09955 4.34612 4.5096 4.82486 
59 0.16691 0.17204 0.32233 0.32786 0.51097 0.5153 0.64349 0.64789 0.83162 0.83536 0.8515 1.00241 1.00717 1.16956 1.17604 1.33707 1.50322 1.50681 1.66666 1.67309 1.85708 1.86231 1.88068 2.07017 2.07544 2.19708 2.20265 2.34262 2.34701 2.48414 2.48801 2.63717 2.64116 2.82864 2.83262 2.99183 2.99572 3.16412 3.16821 3.31354 3.31879 3.44992 3.45411 3.59338 3.59809 3.60746 3.76761 3.77201 4.0995 4.10421 4.34784 4.35727 4.50377 4.50822 4.63059 4.63569 4.82243 4.82604 4.83677 
40 0.16036 0.16565 0.31775 0.32306 0.50513 0.51097 0.63793 0.82488 0.82894 0.99649 1.00264 1.16307 1.17149 1.3302 1.49907 1.66123 1.6684 1.85119 1.85681 2.0648 2.19367 2.33686 2.34259 2.47981 2.63333 2.82372 2.83001 2.98717 3.16019 3.31001 3.44511 3.58786 3.59982 3.76337 4.09362 4.34217 4.50056 4.62686 4.81739 4.82277 
93 0.17721 0.18035 0.18439 0.33342 0.33688 0.34004 0.35502 0.52057 0.52323 0.52649 0.53213 0.65338 0.65674 0.66006 0.84215 0.84568 0.84886 0.85516 1.01384 1.018 1.02218 1.18058 1.18477 1.18917 1.34597 1.34911 1.35291 1.51376 1.51679 1.52068 1.67805 1.68168 1.68666 1.86836 1.87206 1.87538 1.88334 2.08082 2.08405 2.08835 2.20921 2.21337 2.22077 2.35325 2.35662 2.36035 2.36696 2.49551 2.49889 2.50424 2.64791 2.65113 2.65587 2.83892 2.84191 2.84562 2.85109 3.00334 3.00621 3.01079 3.17468 3.17819 3.18103 3.18647 3.32486 3.32858 3.33185 3.45943 3.4633 3.46693 3.60416 3.60746 3.61141 3.62078 3.77795 3.78127 3.78397 3.79036 4.10995 4.11318 4.11779 4.35845 4.36129 4.36564 4.5151 4.5186 4.52236 4.64344 4.64822 4.8326 4.8353 4.83833 4.84245 
78 0.15298 0.15724 0.16255 0.30892 0.31246 0.31658 0.49546 0.50014 0.50428 0.62777 0.6326 0.63652 0.81861 0.82298 0.82586 0.9904 0.99485 1.00121 1.15532 1.16042 1.16729 1.32012 1.3253 1.33228 1.48813 1.49297 1.49896 1.64901 1.65618 1.65989 1.84521 1.84933 1.85414 2.05845 2.06223 2.18395 2.18979 2.33024 2.33372 2.3402 2.46605 2.47249 2.47609 2.62211 2.62685 2.63008 2.81374 2.81819 2.82295 2.97756 2.98283 3.15046 3.15406 3.15794 3.29947 3.30429 3.30895 3.43204 3.43768 3.44209 3.57933 3.58379 3.58991 3.75379 3.75836 3.76323 4.0874 4.09116 4.33629 4.34009 4.49075 4.49552 4.6146 4.62114 4.62911 4.80959 4.81294 4.81786 
54 0.15316 0.15793 0.31042 0.3158 0.49779 0.50232 0.63016 0.63541 0.81785 0.82233 0.82734 0.99077 0.99777 1.15713 1.16802 1.32156 1.32766 1.4903 1.49488 1.65536 1.66254 1.84532 1.85113 2.05875 2.06621 2.18726 2.33069 2.33649 2.47195 2.4778 2.62586 2.62997 2.81559 2.81999 2.97988 2.98482 3.15121 3.15685 3.3009 3.30734 3.43644 3.44314 3.58121 3.58673 3.75437 3.7594 4.08768 4.33634 4.49153 4.49636 4.61844 4.62756 4.81032 4.81453 
32 0.15464 0.30999 0.49739 0.63042 0.82014 0.98973 1.15714 1.32189 1.49017 1.65492 1.84416 2.05745 2.1877 2.32982 2.47266 2.62537 2.81527 2.9797 3.15062 3.15864 3.30083 3.43624 3.58093 3.75321 3.759 4.08656 4.33505 4.49082 4.49722 4.62177 4.80926 4.81507 
31 0.16425 0.31999 0.32541 0.50879 0.64093 0.82804 0.83366 0.99997 1.16756 1.33334 1.50096 1.66433 1.85455 1.86123 2.06742 2.19642 2.34007 2.48181 2.63531 2.82596 2.98941 3.16142 3.31211 3.4472 3.59121 3.76474 4.09652 4.34514 4.50133 4.63042 4.81995 
82 0.14527 0.14956 0.15323 0.30147 0.3051 0.30907 0.48806 0.49272 0.49618 0.62067 0.62509 0.6293 0.81081 0.81468 0.81822 0.82444 0.9832 0.987 0.99171 1.14767 1.15176 1.15744 1.31255 1.31756 1.32175 1.48066 1.48522 1.48898 1.64189 1.64847 1.6523 1.83793 1.84096 1.8453 2.05118 2.05455 2.1765 2.18237 2.18962 2.32279 2.32611 2.33056 2.45959 2.46508 2.46951 2.61529 2.61963 2.62306 2.80637 2.81078 2.8143 2.97012 2.97507 2.97884 3.14293 3.14627 3.15041 3.29211 3.29658 3.30096 3.42491 3.43037 3.43519 3.572 3.57644 3.58096 3.74661 3.75077 3.7541 4.08008 4.08315 4.32906 4.33174 4.48332 4.48711 4.49063 4.60742 4.61418 4.61874 4.80223 4.80546 4.80855 
142 0.13728 0.14047 0.14316 0.14537 0.14821 0.29339 0.29682 0.29931 0.30168 0.30395 0.48019 0.48349 0.48623 0.48827 0.49061 0.49475 0.61148 0.61516 0.61814 0.62063 0.62284 0.62721 0.80265 0.80588 0.80866 0.81076 0.8132 0.81653 0.97545 0.97784 0.98072 0.98333 0.98683 1.1395 1.14317 1.14635 1.14934 1.15283 1.30444 1.30756 1.3112 1.31359 1.31646 1.47248 1.47596 1.47897 1.48121 1.48415 1.63368 1.63936 1.64248 1.6449 1.64887 1.83016 1.8324 1.83477 1.83725 1.83979 2.0434 2.04564 2.04801 2.05082 2.16857 2.17232 2.17592 2.17975 2.31504 2.31764 2.32003 2.32267 2.32593 2.45028 2.45568 2.45894 2.46152 2.46417 2.60698 2.61108 2.61374 2.6159 2.61896 2.79864 2.80206 2.80462 2.80667 2.80942 2.81316 2.96213 2.96554 2.96887 2.97093 2.97474 3.13496 3.13776 3.14008 3.14263 3.14466 3.14823 3.28406 3.28714 3.29029 3.29307 3.29549 3.41684 3.42217 3.42454 3.42731 3.42989 3.56419 3.56755 3.57015 3.57283 3.57629 3.7389 3.74133 3.74404 3.74621 3.74819 4.07236 4.07467 4.07693 4.07964 4.32119 4.32324 4.32529 4.32841 4.4753 4.47808 4.48123 4.48325 4.48578 4.59933 4.60339 4.60702 4.61016 4.61482 4.7946 4.79717 4.79917 4.80131 4.80392 4.99802 
36 0.15351 0.15856 0.31045 0.318 0.49672 0.50161 0.62986 0.8183 0.82338 0.99064 1.1568 1.32074 1.48964 1.4961 1.65387 1.84536 2.0586 2.18579 2.33078 2.47075 2.47659 2.6251 2.81523 2.97901 2.98462 3.15108 3.30056 3.3094 3.43645 3.58088 3.75404 4.08767 4.33636 4.49136 4.61872 4.81015 
0 
59 0.17473 0.17927 0.33074 0.33515 0.51845 0.52286 0.65125 0.65502 0.84018 0.84519 1.01041 1.01568 1.17998 1.18553 1.34321 1.34789 1.51082 1.51626 1.67475 1.68116 1.86588 1.87005 1.87756 2.07743 2.08222 2.2084 2.35071 2.3575 2.3676 2.49303 2.49844 2.6452 2.64994 2.83706 2.84227 3.00088 3.00706 3.17293 3.17745 3.32291 3.32717 3.45667 3.461 3.60254 3.60838 3.77513 3.77942 3.78811 4.10627 4.11101 4.35489 4.36077 4.51325 4.51771 4.64186 4.65098 4.82983 4.83425 4.84142 
93 0.17629 0.17957 0.18396 0.33197 0.33566 0.33906 0.34584 0.52063 0.52364 0.5271 0.53542 0.65259 0.65614 0.66005 0.84301 0.84564 0.8495 1.01233 1.01669 1.02101 1.0381 1.17954 1.18461 1.18841 1.34536 1.34874 1.35318 1.51366 1.51688 1.52128 1.67686 1.68104 1.68619 1.86676 1.87083 1.8744 1.88137 2.07999 2.08327 2.08823 2.20839 2.21322 2.21902 2.35243 2.35695 2.36171 2.36914 2.49594 2.50019 2.50591 2.64755 2.65049 2.65551 2.83899 2.84196 2.84584 2.86016 3.00323 3.00642 3.01223 3.17323 3.17723 3.18024 3.18734 3.32437 3.32797 3.33143 3.45899 3.4627 3.46715 3.60393 3.60806 3.61274 3.77789 3.78084 3.78473 3.79519 4.10877 4.11211 4.11827 4.35737 4.36045 4.36544 4.51532 4.51827 4.52288 4.64212 4.64692 4.65676 4.83196 4.83467 4.83819 4.84379 
4 0.32547 0.83593 1.00379 1.86049 
1 3.77594 
55 0.1583 0.16183 0.31439 0.31841 0.32287 0.50224 0.50553 0.63427 0.63829 0.82294 0.82691 0.83129 0.99487 1.00046 1.16075 1.168 1.32578 1.33058 1.49449 1.49855 1.65908 1.66434 1.84931 1.85437 2.06269 2.1893 2.19955 2.33456 2.34008 2.476 2.47992 2.62957 2.63288 2.82 2.82328 2.98363 2.98747 3.15526 3.15981 3.30502 3.31006 3.44014 3.44493 3.58572 3.59018 3.75882 3.76292 4.09179 4.34014 4.49592 4.49997 4.62123 4.62725 4.81418 4.8173 
80 0.14496 0.14913 0.15271 0.30148 0.30503 0.3088 0.48799 0.49258 0.49575 0.62049 0.62493 0.62884 0.81053 0.81429 0.8176 0.98295 0.9869 0.99131 1.14787 1.1519 1.15689 1.31257 1.3177 1.32145 1.48072 1.48544 1.48883 1.64168 1.64872 1.65283 1.83769 1.84084 1.84478 2.05094 2.05437 2.17647 2.18229 2.32262 2.32594 2.33013 2.45951 2.46512 2.46906 2.61546 2.61965 2.62284 2.80625 2.81065 2.81385 2.97016 2.97539 2.97903 3.14289 3.14627 3.14996 3.29203 3.29649 3.30044 3.42472 3.43018 3.43495 3.57192 3.57632 3.58036 3.74633 3.75052 3.75354 4.07985 4.08299 4.32879 4.33157 4.48324 4.48743 4.49042 4.60729 4.6139 4.61897 4.802 4.80517 4.8082 
0 
28 0.17043 0.32693 0.51382 0.64787 0.83453 1.00647 1.1767 1.33927 1.50796 1.67408 1.8609 2.07549 2.20576 2.34611 2.48907 2.63946 2.83386 2.99689 3.16814 3.31878 3.45344 3.60107 3.77104 4.10444 4.35188 4.50775 4.63559 4.82533 
29 0.15879 0.31618 0.50177 0.6351 0.8238 0.99538 1.16419 1.32754 1.49476 1.65917 1.84983 2.06161 2.19186 2.33401 2.47626 2.62912 2.81986 2.98398 3.15686 3.30743 3.44174 3.58472 3.75944 4.09037 4.33822 4.49631 4.62613 4.81344 4.82 
56 0.15269 0.15776 0.309 0.31409 0.49516 0.50015 0.6283 0.63375 0.81806 0.82298 0.98963 0.99561 1.15533 1.16244 1.31957 1.32567 1.48779 1.49333 1.65017 1.6564 1.84436 1.84967 2.05761 2.06245 2.18366 2.1909 2.32965 2.33492 2.46812 2.47428 2.62332 2.62823 2.81344 2.81853 2.97725 2.98292 3.14981 3.15532 3.29928 3.30561 3.43279 3.43777 3.57913 3.58449 3.75304 3.75848 4.08663 4.09146 4.33539 4.34059 4.49013 4.49564 4.61419 4.62273 4.809 4.81305 
28 0.16572 0.32211 0.50984 0.64289 0.83097 1.00399 1.17305 1.33484 1.50246 1.66722 1.85717 2.06891 2.20024 2.34176 2.48543 2.63645 2.82769 2.99113 3.16401 3.31465 3.44964 3.59451 3.76727 4.09901 4.34646 4.50449 4.63294 4.82139 
95 0.17681 0.17977 0.18378 0.33313 0.33616 0.33938 0.34671 0.52052 0.52334 0.5265 0.53213 0.65317 0.65659 0.66069 0.84295 0.84547 0.84906 0.86152 1.01275 1.0165 1.02035 1.02807 1.17979 1.18419 1.18797 1.34502 1.34816 1.3521 1.36232 1.51348 1.51646 1.52081 1.67693 1.68079 1.68558 1.86718 1.87082 1.87408 1.88119 2.07962 2.08293 2.08803 2.21021 2.21553 2.35266 2.35603 2.36063 2.36661 2.49468 2.49819 2.50299 2.64719 2.64995 2.65486 2.83809 2.84086 2.84438 2.84812 3.00296 3.00597 3.0114 3.17359 3.17694 3.18014 3.18519 3.32515 3.32813 3.33166 3.45853 3.46245 3.46626 3.60419 3.60782 3.61249 3.77746 3.78038 3.78377 3.7897 4.10849 4.11176 4.11695 4.3571 4.36025 4.36536 4.51349 4.51694 4.5204 4.52856 4.64337 4.64731 4.65837 4.8321 4.83455 4.83794 4.84298 
69 0.15686 0.16103 0.16499 0.31431 0.31811 0.32155 0.50192 0.50522 0.50978 0.63433 0.63846 0.82247 0.82639 0.82943 0.99429 0.99872 1.00235 1.16061 1.16565 1.17071 1.32492 1.33037 1.49416 1.49845 1.65878 1.66235 1.66686 1.84908 1.8533 1.85661 2.06215 2.06591 2.19006 2.1943 2.33427 2.33906 2.34614 2.47562 2.47918 2.62926 2.6328 2.81978 2.82333 2.82823 2.98368 2.98734 3.15522 3.15995 3.1653 3.30528 3.31046 3.44043 3.44513 3.58502 3.58865 3.59617 3.75866 3.76323 4.09114 4.09514 4.33966 4.34375 4.4954 4.49989 4.61989 4.62622 4.81387 4.81714 4.82219 
31 0.1664 0.32324 0.50894 0.64175 0.83318 1.0043 1.16838 1.33454 1.50258 1.66831 1.85902 2.07009 2.19866 2.34136 2.48334 2.63598 2.82855 2.99016 2.9972 3.16228 3.16802 3.31377 3.44901 3.59229 3.76604 3.77165 4.09861 4.34622 4.50412 4.62961 4.82205 
19 0.16448 0.32139 0.50954 0.83214 1.00145 1.49989 1.66399 1.85839 2.34171 2.4813 2.63426 2.82609 3.44982 3.59285 3.76517 4.09668 4.34435 4.50306 4.81941 
37 0.15504 0.16 0.31131 0.49899 0.50543 0.63233 0.82086 0.82589 0.99141 1.1577 1.32136 1.49042 1.65613 1.84591 2.05912 2.18528 2.33137 2.47315 2.62675 2.81788 2.98011 3.15209 3.15901 3.30138 3.30963 3.43766 3.44497 3.5818 3.75469 3.76135 4.08812 4.33684 4.49194 4.49974 4.61575 4.81078 4.81765 
111 0.14474 0.14852 0.15129 0.15419 0.30086 0.30426 0.30743 0.3102 0.48747 0.49147 0.49396 0.49657 0.50052 0.61983 0.62364 0.62655 0.6294 0.81008 0.81348 0.81665 0.81914 0.98268 0.98548 0.989 0.99293 1.14695 1.1507 1.15456 1.15828 1.31182 1.31537 1.3189 1.3221 1.47992 1.48383 1.48685 1.48965 1.64126 1.6476 1.65049 1.65389 1.83739 1.83991 1.84312 1.84643 2.05064 2.05324 2.05606 2.17593 2.18099 2.18432 2.32227 2.32507 2.32808 2.33165 2.45819 2.46373 2.46714 2.46985 2.47482 2.61446 2.61867 2.62162 2.62419 2.80584 2.80985 2.8125 2.81525 2.82033 2.9695 2.97363 2.97662 2.97995 3.14233 3.14537 3.14858 3.15106 3.29155 3.29503 3.29865 3.30147 3.42422 3.42991 3.43301 3.43602 3.57146 3.57533 3.57804 3.58129 3.74616 3.74935 3.75221 3.7545 4.07958 4.08217 4.08517 4.32854 4.33073 4.33374 4.48267 4.48565 4.48905 4.4916 4.60677 4.61241 4.61643 4.62103 4.80175 4.80457 4.80688 4.80969 
33 0.15105 0.30737 0.49334 0.62661 0.81638 0.82414 0.98797 1.1535 1.31766 1.32646 1.48601 1.49479 1.65213 1.84266 2.0559 2.1816 2.32796 2.4664 2.47367 2.62161 2.81157 2.9754 3.14809 3.29749 3.43376 3.57747 3.75135 3.75914 4.08495 4.33366 4.48835 4.61252 4.80726 
42 0.15399 0.15991 0.30925 0.31762 0.49679 0.50217 0.62963 0.81897 0.82347 0.98929 1.15548 1.16497 1.32007 1.32742 1.48947 1.49682 1.65524 1.84383 1.85191 2.05709 2.1865 2.32933 2.47222 2.62455 2.81461 2.82062 2.97924 3.1501 3.15709 3.29955 3.30713 3.43669 3.58038 3.75303 3.75857 4.08617 4.33479 4.48994 4.49571 4.61728 4.8088 4.81425 
6 0.16626 0.32009 0.82825 1.00138 1.66391 1.85514 
64 0.14388 0.14826 0.30019 0.30425 0.30884 0.4864 0.49081 0.49506 0.61946 0.62372 0.62997 0.80927 0.81378 0.81879 0.98096 0.98578 1.14661 1.15225 1.31087 1.31652 1.47912 1.48397 1.64215 1.64802 1.8357 1.83979 2.04892 2.0527 2.17509 2.18154 2.32089 2.32471 2.45964 2.46557 2.61458 2.61886 2.80464 2.80907 2.81448 2.96862 2.97379 3.14112 3.14528 3.14917 3.29052 3.296 3.42544 3.43059 3.57038 3.57468 3.74432 3.74879 3.75223 4.07794 4.08165 4.32676 4.33014 4.48141 4.48619 4.60598 4.61405 4.80018 4.80339 4.80766 
29 0.17566 0.33295 0.519 0.6521 0.84222 1.01558 1.18307 1.34497 1.51342 1.67779 1.86834 2.077 2.35289 2.36393 2.49779 2.6443 2.83862 3.00348 3.17402 3.32432 3.45883 3.60826 3.77766 4.10639 4.35591 4.51251 4.6452 4.83094 4.83959 
32 0.17063 0.32653 0.51288 0.64626 0.83548 0.84201 1.00465 1.01251 1.17212 1.33838 1.50635 1.66926 1.86093 1.86687 2.07281 2.20001 2.34513 2.35179 2.48782 2.64159 2.83124 2.99567 3.16836 3.31886 3.45347 3.59683 3.77283 4.1016 4.34988 4.50844 4.63581 4.825 
29 0.15745 0.31396 0.50039 0.63372 0.82181 0.82887 0.99523 1.16243 1.32592 1.4936 1.65812 1.84733 2.06062 2.18975 2.33372 2.47487 2.62828 2.81841 2.98332 3.15453 3.3056 3.44052 3.58418 3.75799 4.08906 4.33705 4.49534 4.62489 4.81223 
34 0.16342 0.16959 0.31916 0.32565 0.50737 0.512 0.64021 0.83095 1.00025 1.16752 1.33271 1.50009 1.66425 1.85394 1.86077 2.06643 2.19673 2.33899 2.48114 2.63447 2.82524 2.82995 2.98953 3.16222 3.31262 3.44587 3.58992 3.7655 4.09527 4.34401 4.50263 4.63047 4.81901 4.82435 
3 0.83017 1.0034 1.86027 
24 0.16373 0.32203 0.50775 0.64337 1.17211 1.33384 1.50003 1.85727 2.06663 2.19731 2.34076 2.4835 2.63366 2.82558 2.9889 3.16153 3.31245 3.44775 3.59064 3.76439 4.09522 4.34226 4.50085 4.81818 
28 0.16188 0.31818 0.50697 0.63974 0.82714 0.99903 1.16878 1.33386 1.4994 1.66077 1.85163 1.85799 2.06575 2.19929 2.33778 2.48024 2.6327 2.82411 2.98778 3.16154 3.31258 3.44641 3.58833 3.76378 4.09459 4.34234 4.50083 4.81737 
55 0.17614 0.1813 0.33306 0.33684 0.51958 0.52346 0.652 0.65595 0.84263 0.84707 1.01394 1.01912 1.18399 1.34572 1.35323 1.51201 1.51663 1.67651 1.68324 1.86831 1.87276 2.07843 2.08232 2.20925 2.35274 2.35899 2.49327 2.49874 2.64613 2.64959 2.83792 2.84302 3.00169 3.00667 3.17453 3.17829 3.32528 3.32915 3.45904 3.46334 3.6034 3.60839 3.77806 3.78189 4.10804 4.11288 4.35604 4.36084 4.51442 4.51861 4.64243 4.65219 4.83126 4.83573 4.84394 
79 0.15498 0.15823 0.1613 0.31179 0.31551 0.31927 0.49895 0.50176 0.50543 0.63169 0.63466 0.63858 0.8196 0.82272 0.82512 0.82853 0.99141 0.99556 0.99949 1.15785 1.16256 1.16785 1.32144 1.32646 1.33076 1.49132 1.49455 1.49947 1.65604 1.65878 1.66507 1.84621 1.85006 1.85419 2.05943 2.06282 2.18583 2.19051 2.33183 2.33537 2.34157 2.47236 2.47578 2.48116 2.62672 2.6297 2.81699 2.8201 2.82543 2.9801 2.984 2.98934 3.15251 3.15697 3.1606 3.30137 3.30578 3.30914 3.4378 3.44139 3.44753 3.58243 3.58537 3.59117 3.75487 3.75894 3.76185 4.08856 4.09185 4.33733 4.34011 4.49228 4.49647 4.49971 4.61634 4.62403 4.81124 4.81411 4.81841 
39 0.16833 0.17611 0.32438 0.33039 0.51208 0.64536 0.83407 1.00187 1.00798 1.17194 1.33709 1.50511 1.66686 1.67384 1.85706 1.86262 2.0719 2.19947 2.34307 2.34935 2.48591 2.63927 2.82907 2.8347 2.99396 3.16588 3.17163 3.3167 3.45057 3.45826 3.59473 3.60354 3.7697 4.10097 4.3487 4.50624 4.63454 4.82255 4.82861 
74 0.16202 0.165 0.16903 0.31771 0.32124 0.32413 0.50579 0.50895 0.51341 0.63808 0.64189 0.82736 0.83036 0.83395 0.99765 1.00205 1.00589 1.16391 1.16944 1.17288 1.32814 1.33244 1.33623 1.49801 1.50122 1.66212 1.66595 1.67214 1.85246 1.85641 1.85954 2.06569 2.06923 2.1945 2.19983 2.33794 2.34187 2.34673 2.4791 2.48253 2.49426 2.63287 2.6356 2.82326 2.8262 2.83041 2.98763 2.9903 3.15884 3.16275 3.16646 3.30967 3.31342 3.31731 3.44396 3.44828 3.45446 3.58814 3.5921 3.59974 3.76248 3.766 3.77332 4.09441 4.09839 4.34298 4.34616 4.4988 4.50244 4.62518 4.63073 4.81732 4.81988 4.8242 
3 1.84757 4.33738 4.81368 
100 0.1467 0.15112 0.15397 0.15877 0.30295 0.30685 0.31013 0.31372 0.48939 0.49429 0.49708 0.50057 0.62225 0.627 0.6305 0.81238 0.81646 0.81919 0.82321 0.98442 0.98839 0.99195 1.14918 1.15368 1.15789 1.16198 1.31387 1.31949 1.32276 1.48208 1.48721 1.48998 1.49496 1.64288 1.65037 1.6536 1.659 1.83916 1.84209 1.84558 1.85022 2.05242 2.0556 2.05926 2.17782 2.1841 2.19028 2.32406 2.32737 2.33096 2.46034 2.4671 2.47022 2.47466 2.61676 2.62161 2.62429 2.80758 2.81237 2.81504 2.81927 2.97153 2.97711 2.97997 3.14438 3.14777 3.15137 3.15473 3.29345 3.29854 3.30185 3.30545 3.42585 3.43201 3.4359 3.43957 3.57332 3.57808 3.58171 3.74785 3.75218 3.75486 3.75969 4.08134 4.08418 4.08778 4.3303 4.33262 4.33708 4.48467 4.48915 4.49167 4.49788 4.60873 4.61539 4.61931 4.80346 4.80664 4.80931 4.813 
0 
56 0.14723 0.15244 0.30342 0.30841 0.48962 0.49471 0.62269 0.62805 0.81267 0.81799 0.98439 0.99164 1.14998 1.15721 1.31429 1.32093 1.48243 1.48817 1.64605 1.65301 1.83913 1.84462 2.05235 2.05709 2.17823 2.18881 2.32422 2.32893 2.46373 2.47017 2.61808 2.62294 2.8078 2.81303 2.97188 2.97784 3.14449 3.14982 3.29381 3.30052 3.42936 3.43609 3.57356 3.57866 3.74774 3.75325 4.08133 4.086 4.33018 4.33438 4.48483 4.49051 4.60909 4.61939 4.8035 4.80719 
92 0.16092 0.16422 0.16775 0.31754 0.321 0.32437 0.50251 0.50684 0.5096 0.51291 0.6363 0.63956 0.643 0.82626 0.82976 0.83238 0.9976 1.00103 1.00463 1.16316 1.16704 1.17089 1.17464 1.3275 1.33229 1.33577 1.34028 1.49568 1.49979 1.50299 1.66024 1.66374 1.66852 1.85225 1.85483 1.85853 2.06553 2.06864 2.07213 2.19092 2.19579 2.20021 2.33744 2.34013 2.34411 2.47728 2.48115 2.48429 2.63176 2.63467 2.63725 2.82046 2.82475 2.82775 2.83166 2.98517 2.98939 2.9918 2.99588 3.15778 3.1612 3.16429 3.1676 3.30737 3.3117 3.3147 3.31837 3.44337 3.44665 3.44986 3.58704 3.59045 3.5941 3.76094 3.76456 3.76742 3.77105 4.09448 4.09702 4.10064 4.34332 4.34564 4.49816 4.50233 4.50491 4.62247 4.6274 4.63078 4.63532 4.8172 4.8197 4.8232 
61 0.15599 0.16043 0.31247 0.31702 0.49892 0.5034 0.50839 0.6325 0.63744 0.8216 0.82567 0.8304 0.99243 0.99824 1.15847 1.16438 1.32219 1.32798 1.49035 1.49571 1.65505 1.65939 1.84725 1.85249 2.06039 2.06508 2.18636 2.19241 2.3325 2.3377 2.47198 2.47764 2.62661 2.6313 2.81568 2.82086 2.82592 2.97992 2.98533 3.15317 3.15827 3.16311 3.30192 3.30826 3.43852 3.44325 3.58156 3.58617 3.75591 3.76142 4.08955 4.09422 4.33836 4.34555 4.49271 4.49817 4.61852 4.62518 4.81213 4.81547 4.82082 
46 0.16028 0.16355 0.31581 0.32011 0.50421 0.50846 0.63621 0.64078 0.82438 0.82803 0.99592 1.00119 1.1619 1.16896 1.32859 1.33273 1.49697 1.50143 1.66077 1.66532 1.85112 1.85552 2.06478 2.19215 2.33709 2.47792 2.4842 2.63172 2.82248 2.82848 2.98665 3.15748 3.16195 3.30855 3.31221 3.44226 3.44888 3.58758 3.76152 3.76505 4.09323 4.34146 4.49983 4.62668 4.81591 4.81909 
8 0.51768 2.07444 2.83671 3.45688 3.77144 4.10498 4.50788 4.82766 
63 0.18057 0.18521 0.33653 0.3404 0.3531 0.52346 0.52723 0.53449 0.65556 0.65965 0.66703 0.8462 0.8506 1.01836 1.02355 1.18511 1.19017 1.34867 1.35305 1.51631 1.52069 1.68003 1.68577 1.8712 1.87561 1.88405 2.08287 2.08713 2.21385 2.2248 2.35799 2.36388 2.49806 2.5029 2.65035 2.65396 2.84223 2.84723 3.0059 3.01087 3.17746 3.18115 3.18739 3.32771 3.33164 3.46211 3.46659 3.60726 3.6126 3.78142 3.78492 3.79411 4.1115 4.11616 4.36009 4.36483 4.51795 4.52162 4.64657 4.65366 4.83525 4.8392 4.84587 
36 0.16452 0.17173 0.32032 0.32546 0.5081 0.51434 0.6413 0.83089 0.99976 1.00654 1.16757 1.33397 1.50158 1.66469 1.85431 1.86085 2.06734 2.20526 2.34021 2.48289 2.63579 2.82625 2.99076 3.16133 3.16753 3.31348 3.44833 3.59189 3.7656 3.77131 4.09629 4.34475 4.50322 4.63145 4.81953 4.82484 
56 0.16635 0.16944 0.32227 0.32631 0.51022 0.51379 0.64278 0.64679 0.83079 0.83461 1.00216 1.00656 1.17036 1.17502 1.33479 1.3391 1.50311 1.50633 1.66688 1.67256 1.85711 1.86116 2.06944 2.07312 2.19855 2.20495 2.34296 2.34774 2.48491 2.48857 2.63777 2.64071 2.82798 2.83117 2.83765 2.99321 2.99804 3.163 3.16705 3.31383 3.31797 3.44826 3.45286 3.59408 3.59848 3.76693 3.77042 4.09862 4.1021 4.34725 4.35357 4.50277 4.50698 4.63432 4.8224 4.82596 
0 
27 0.16516 0.32169 0.50822 0.64107 0.83076 1.00281 1.17226 1.33454 1.50125 1.66472 1.85568 2.06834 2.34036 2.48274 2.63557 2.82659 2.99065 3.16312 3.31433 3.44761 3.59135 3.76589 4.09702 4.34563 4.50309 4.63253 4.81972 
28 0.16562 0.3228 0.50849 0.64078 0.83133 1.00072 1.16755 1.33303 1.50083 1.66461 1.8544 2.06812 2.19601 2.33949 2.48226 2.63583 2.82626 2.99075 3.16362 3.31331 3.44767 3.59154 3.76691 4.09625 4.34453 4.50343 4.63114 4.8194 
44 0.16217 0.16736 0.31836 0.32227 0.50548 0.51 0.63809 0.64305 0.8275 0.83119 0.99871 1.00354 1.16485 1.17171 1.33028 1.49848 1.66275 1.66942 1.85213 1.8565 2.06533 2.19505 2.33782 2.34504 2.47999 2.63301 2.82348 2.82896 2.98779 2.9943 3.15953 3.16357 3.30967 3.31458 3.44487 3.58868 3.5949 3.76302 4.09395 4.34207 4.50037 4.62756 4.81689 4.82023 
56 0.15868 0.16274 0.31495 0.31905 0.50233 0.50651 0.63461 0.63851 0.82289 0.82671 0.99474 0.99991 1.16147 1.16672 1.32723 1.33118 1.495 1.49947 1.6589 1.66468 1.84928 1.85366 2.06224 2.06659 2.19136 2.19826 2.33479 2.33913 2.47644 2.4811 2.62984 2.63305 2.82032 2.82425 2.98492 2.98925 3.15547 3.15948 3.30627 3.3103 3.4408 3.44523 3.58579 3.59031 3.75979 3.7631 4.09124 4.09575 4.33935 4.34422 4.49739 4.50076 4.6215 4.6266 4.8142 4.81771 
94 0.14999 0.15388 0.15724 0.30616 0.30949 0.31329 0.31741 0.49269 0.49678 0.49965 0.50323 0.62533 0.62914 0.633 0.63829 0.81539 0.81884 0.82239 0.82642 0.98789 0.99076 0.99514 1.15227 1.15594 1.16099 1.31709 1.3208 1.32497 1.32979 1.48522 1.48915 1.49283 1.64631 1.65305 1.65621 1.8426 1.84514 1.84912 1.85376 2.05591 2.05853 2.0622 2.18114 2.18652 2.32747 2.33027 2.33388 2.46336 2.46905 2.47266 2.47693 2.61974 2.62387 2.62729 2.81099 2.81502 2.81813 2.8234 2.97476 2.97893 2.98242 3.1476 3.15065 3.15461 3.15845 3.29682 3.30039 3.30493 3.30876 3.42925 3.43528 3.43884 3.44348 3.57668 3.58049 3.58403 3.75135 3.75478 3.75813 4.08482 4.08739 4.09137 4.33388 4.33602 4.48792 4.49097 4.49479 4.61191 4.61804 4.62209 4.80694 4.80977 4.81232 4.81797 
20 0.16076 0.31875 0.50677 0.63925 0.82598 0.99711 1.66232 1.85083 2.06437 2.33686 2.6326 2.82371 2.98751 3.16214 3.58802 3.76352 4.09291 4.34103 4.50074 4.81556 
56 0.14893 0.15438 0.30522 0.31046 0.49146 0.49698 0.62434 0.63035 0.81451 0.82024 0.98617 0.9935 1.1518 1.16135 1.31612 1.32392 1.48427 1.49057 1.6475 1.65322 1.84096 1.84627 2.05418 2.05927 2.18018 2.19067 2.32597 2.33095 2.4649 2.47099 2.61981 2.62528 2.80972 2.81538 2.97372 2.98011 3.14628 3.15195 3.29551 3.30324 3.43096 3.43653 3.57539 3.58114 3.74951 3.75529 4.08311 4.08803 4.33203 4.33662 4.48666 4.49256 4.61108 4.62001 4.80527 4.80921 
56 0.14938 0.15543 0.30586 0.31155 0.49194 0.49762 0.62453 0.63105 0.81524 0.8211 0.98692 0.99398 1.15236 1.16053 1.31666 1.32399 1.48484 1.49137 1.64677 1.65347 1.84177 1.84742 2.05494 2.05984 2.18052 2.18947 2.32673 2.3319 2.46519 2.47181 2.62038 2.62575 2.81011 2.81607 2.9742 2.98078 3.14702 3.15289 3.29608 3.30358 3.43272 3.43919 3.5759 3.58172 3.75023 3.75607 4.08391 4.0887 4.33285 4.33678 4.48734 4.49332 4.61149 4.62121 4.80601 4.80996 
24 0.15979 0.31603 0.50522 0.63898 0.82559 0.99748 1.49672 1.66124 1.85191 2.06314 2.33677 2.47763 2.63082 2.82363 2.98571 3.15893 3.30939 3.44434 3.58709 3.76145 4.09209 4.34033 4.49835 4.81533 
28 0.15825 0.31298 0.50097 0.63375 0.82243 0.99417 1.16191 1.32647 1.49403 1.65856 1.84773 2.06163 2.1912 2.33331 2.4761 2.62842 2.81887 2.98401 3.15375 3.30501 3.43929 3.58467 3.75759 4.0899 4.33843 4.49456 4.62701 4.81277 
6 1.00665 1.34049 1.66949 2.34386 4.34773 4.82461 
65 0.17238 0.17611 0.18314 0.33052 0.33473 0.51565 0.51912 0.52448 0.6483 0.65258 0.8387 0.8427 1.01013 1.01404 1.17735 1.182 1.34074 1.34486 1.50855 1.51288 1.67192 1.67624 1.8645 1.86822 1.87535 2.07513 2.07986 2.20466 2.21224 2.34756 2.35236 2.35758 2.48978 2.4948 2.64307 2.64734 2.83353 2.83751 2.84183 2.99788 3.00256 3.17095 3.17408 3.17884 3.32147 3.32508 3.45547 3.45929 3.59851 3.60341 3.61108 3.77375 3.77663 3.78219 4.10374 4.1084 4.35183 4.35623 4.5107 4.51473 4.63951 4.64541 4.82751 4.83079 4.83433 
87 0.16794 0.17088 0.17495 0.32359 0.3272 0.33031 0.51131 0.51409 0.51702 0.64443 0.6477 0.65173 0.83424 0.83688 0.84091 1.00368 1.00782 1.01183 1.17235 1.17661 1.18059 1.33639 1.33987 1.3437 1.50439 1.50756 1.51232 1.66789 1.67143 1.67611 1.85791 1.8619 1.86525 1.87292 2.07158 2.07479 2.08069 2.20032 2.2062 2.34342 2.34681 2.35037 2.35656 2.48611 2.48941 2.49419 2.63894 2.6418 2.65038 2.82876 2.83184 2.83501 2.83918 2.99452 2.99839 3.00646 3.16471 3.16835 3.17106 3.17766 3.31548 3.31893 3.32221 3.4498 3.45367 3.45783 3.59578 3.59938 3.60497 3.76958 3.77237 3.77841 4.10023 4.1035 4.10998 4.34848 4.35149 4.35653 4.50667 4.50931 4.52189 4.63515 4.63977 4.82272 4.82547 4.82892 4.8346 
80 0.16467 0.16811 0.17159 0.32111 0.32484 0.32819 0.50711 0.51069 0.51382 0.5204 0.64072 0.64519 0.6498 0.83031 0.83409 0.83818 1.00115 1.00553 1.00949 1.16815 1.17242 1.17674 1.33178 1.3362 1.33989 1.50025 1.5043 1.50828 1.66585 1.66908 1.67519 1.85599 1.85981 1.86346 2.06943 2.07284 2.19667 2.20101 2.34146 2.34529 2.35037 2.35696 2.48322 2.4866 2.63623 2.63939 2.82692 2.83011 2.83417 2.9897 2.99395 3.00685 3.16236 3.16636 3.16957 3.31227 3.31675 3.3201 3.44763 3.45171 3.45597 3.59236 3.5959 3.60085 3.76457 3.76909 3.77152 3.78267 4.09885 4.10218 4.34723 4.35082 4.50191 4.50637 4.51132 4.63047 4.63537 4.82065 4.82351 4.82739 
64 0.15672 0.16057 0.31237 0.31677 0.49993 0.50345 0.63193 0.63662 0.8217 0.82597 0.99265 0.99727 1.15894 1.1642 1.32369 1.32854 1.3338 1.49199 1.49614 1.50103 1.65565 1.65999 1.84702 1.85131 2.06023 2.06413 2.18928 2.19574 2.3324 2.33653 2.47254 2.47728 2.62695 2.63066 2.81798 2.82179 2.82794 2.98194 2.98585 3.15319 3.15805 3.16252 3.30296 3.30829 3.31269 3.43822 3.44268 3.583 3.58775 3.75644 3.76091 3.76474 4.08914 4.09325 4.33791 4.34206 4.49322 4.49791 4.50287 4.62065 4.62682 4.81199 4.81578 4.82025 
58 0.14808 0.15292 0.3043 0.3089 0.49072 0.49615 0.50084 0.62362 0.6288 0.81374 0.81832 0.82229 0.98581 0.99234 1.15074 1.15977 1.31538 1.32312 1.48349 1.48961 1.64455 1.65279 1.84056 1.84509 2.05383 2.05812 2.17924 2.32541 2.32965 2.46331 2.47083 2.61847 2.62343 2.80893 2.81451 2.97292 2.97964 3.1457 3.15028 3.15501 3.29483 3.30311 3.42759 3.43378 3.57466 3.57992 3.7492 3.75503 4.08272 4.08678 4.33176 4.33528 4.48602 4.49187 4.61011 4.61974 4.80479 4.80853 
0 
112 0.14965 0.15365 0.15649 0.15978 0.30586 0.3093 0.31277 0.31573 0.4925 0.4965 0.49918 0.50182 0.50707 0.62464 0.62862 0.63163 0.63433 0.81495 0.81843 0.82156 0.82389 0.82781 0.98775 0.99055 0.99433 0.9986 1.15192 1.15578 1.15975 1.16355 1.31673 1.32048 1.32403 1.32719 1.48485 1.48885 1.49193 1.49469 1.6463 1.65279 1.65571 1.65936 1.84252 1.84513 1.84886 1.85233 2.05581 2.05853 2.06146 2.1809 2.18623 2.1899 2.32738 2.33018 2.33334 2.33752 2.46294 2.46882 2.47229 2.47489 2.48063 2.61942 2.62366 2.6268 2.62947 2.81087 2.81484 2.81773 2.82075 2.82513 2.97447 2.97869 2.98177 2.98547 3.14741 3.15048 3.15406 3.15657 3.29654 3.30013 3.30401 3.30705 3.42927 3.43522 3.43835 3.44155 3.57652 3.58035 3.58324 3.58667 3.75125 3.75459 3.75753 3.75983 4.08472 4.08739 4.09084 4.33374 4.33596 4.3395 4.48765 4.4907 4.49426 4.49691 4.61172 4.61757 4.62173 4.62599 4.80684 4.80981 4.81216 4.8156 
62 0.15301 0.1575 0.30918 0.31423 0.49517 0.50004 0.50506 0.62832 0.63273 0.63917 0.81842 0.82353 0.98998 0.99609 1.15559 1.16279 1.31972 1.32623 1.48808 1.49317 1.64865 1.65565 1.84471 1.84999 2.05797 2.06211 2.18321 2.19041 2.32974 2.33397 2.46827 2.47326 2.48009 2.62414 2.62802 2.81299 2.81814 2.82455 2.97746 2.98281 3.15021 3.156 3.29941 3.30685 3.43187 3.4371 3.44312 3.57911 3.58369 3.75331 3.75888 4.08693 4.09097 4.33582 4.33932 4.49047 4.496 4.6141 4.62306 4.80911 4.81269 4.81866 
2 0.16543 3.76803 
17 0.16532 0.31932 0.50544 0.63877 0.82916 1.17074 1.33203 1.50069 1.85504 2.82374 3.15991 3.31313 3.44591 3.76335 4.09582 4.50145 4.81941 
45 0.16986 0.32255 0.32737 0.51067 0.51586 0.64241 0.65545 0.83475 0.83981 1.00238 1.01108 1.16792 1.17596 1.33245 1.34325 1.50281 1.5112 1.66728 1.8578 1.86317 2.07807 2.20132 2.34256 2.3515 2.4898 2.6474 2.82849 2.8364 2.99902 3.16336 3.17137 3.31349 3.32316 3.44809 3.45857 3.59421 3.60301 3.76684 3.77528 4.10328 4.35339 4.50306 4.51142 4.82551 4.83145 
41 0.17055 0.3263 0.51234 0.64545 0.65059 0.83545 1.00749 1.17368 1.17944 1.33748 1.34235 1.50503 1.5102 1.66959 1.86108 1.86782 2.07199 2.20133 2.34452 2.34952 2.48658 2.63934 2.83089 2.83798 2.99437 3.16595 3.17022 3.3173 3.45084 3.4551 3.59538 3.60009 3.77034 4.10014 4.10472 4.34921 4.50703 4.51211 4.63591 4.82389 4.83123 
20 0.1735 0.32934 0.51538 0.83714 1.01108 1.17837 1.34848 1.51198 1.67343 1.86715 2.08178 2.3457 2.833 3.17101 3.3222 3.61177 3.77557 4.10663 4.3506 4.8274 
28 0.16545 0.32348 0.51025 0.64224 0.83098 1.00165 1.17273 1.33604 1.50272 1.66513 1.85925 2.06861 2.20178 2.34143 2.3498 2.4832 2.63588 2.82707 2.99079 3.1643 3.31553 3.4494 3.59365 3.76721 4.09831 4.34708 4.50389 4.82083 
0 
67 0.16271 0.16561 0.17033 0.31915 0.32206 0.32603 0.50637 0.50954 0.5155 0.63917 0.6434 0.82764 0.83076 0.83494 0.99838 1.00246 1.00785 1.16455 1.17016 1.17599 1.33156 1.33616 1.49934 1.50454 1.66273 1.66572 1.67343 1.85326 1.85658 1.86055 2.06609 2.06964 2.19427 2.19844 2.33832 2.34171 2.34934 2.48045 2.48424 2.63377 2.63694 2.82461 2.82737 2.83266 2.9882 2.99109 3.15985 3.16341 3.31064 3.31426 3.44601 3.45046 3.58982 3.59407 3.76332 3.76672 4.09493 4.09855 4.34356 4.34729 4.50044 4.50362 4.62713 4.63169 4.81816 4.8207 4.82498 
117 0.17538 0.17854 0.18168 0.18693 0.33152 0.3351 0.33812 0.34295 0.51947 0.52243 0.52532 0.52944 0.65197 0.65505 0.65789 0.66299 0.84046 0.84385 0.84642 0.8496 0.86299 1.01147 1.01574 1.01916 1.02497 1.17806 1.18254 1.18609 1.1903 1.34314 1.34617 1.34939 1.35622 1.51188 1.51494 1.51821 1.52824 1.67625 1.6793 1.68287 1.6906 1.86591 1.8699 1.87307 1.8768 1.8881 2.07889 2.08182 2.08506 2.09524 2.20646 2.21118 2.21585 2.35136 2.35486 2.35859 2.36349 2.37307 2.4936 2.49636 2.49974 2.5043 2.64662 2.64941 2.65272 2.66147 2.8371 2.84041 2.8434 2.84661 2.86212 3.00102 3.00384 3.00714 3.01234 3.17267 3.17641 3.17896 3.1826 3.32277 3.32633 3.32914 3.33328 3.45748 3.46084 3.46364 3.46792 3.60243 3.60532 3.6089 3.61465 3.7761 3.77941 3.78179 3.78585 3.79327 4.10809 4.11099 4.11434 4.1235 4.35685 4.3595 4.3631 4.37356 4.51288 4.51634 4.51898 4.52354 4.63994 4.64379 4.64802 4.65805 4.83103 4.83374 4.83638 4.83941 4.8455 
71 0.16994 0.1736 0.17932 0.32436 0.32867 0.33224 0.51279 0.51621 0.51955 0.64591 0.64927 0.83546 0.83878 0.84264 1.00456 1.00959 1.01513 1.1721 1.17745 1.18338 1.33837 1.34235 1.50607 1.50986 1.66935 1.67402 1.68137 1.85941 1.86407 1.86752 2.07342 2.07675 2.20238 2.20781 2.34581 2.3501 2.35597 2.48826 2.4924 2.64135 2.64487 2.83197 2.83584 2.84029 2.99574 2.99981 3.16584 3.17011 3.17479 3.31798 3.32151 3.33085 3.45251 3.45636 3.59701 3.60099 3.6083 3.77174 3.77467 3.78057 4.10211 4.10537 4.35025 4.35387 4.50868 4.51204 4.63604 4.64197 4.82466 4.82801 4.83115 
26 0.17227 0.33076 0.51631 0.64845 0.83761 1.17981 1.34222 1.50824 1.67493 1.86602 2.07488 2.34997 2.4911 2.64143 2.83674 2.99729 3.17033 3.32156 3.45592 3.59929 3.77236 4.10416 4.3515 4.50949 4.63878 4.82888 
91 0.15185 0.156 0.15909 0.30839 0.31169 0.31513 0.31867 0.49469 0.49906 0.50185 0.50523 0.62745 0.63161 0.63536 0.81749 0.82103 0.82401 0.82854 0.98971 0.99343 0.99763 1.15488 1.15872 1.16413 1.31919 1.32426 1.3277 1.48748 1.49196 1.49506 1.64856 1.65512 1.65818 1.66319 1.84449 1.84742 1.85165 2.05778 2.06089 2.06552 2.18302 2.18871 2.32945 2.33252 2.33677 2.46702 2.47211 2.47548 2.48042 2.62266 2.62646 2.62944 2.8129 2.81707 2.81986 2.82438 2.97687 2.98174 2.9846 3.14974 3.15289 3.15653 3.1605 3.29882 3.30322 3.30695 3.43165 3.43681 3.44092 3.44526 3.57866 3.58275 3.58654 3.75309 3.75727 3.76004 4.08671 4.08949 4.09485 4.33565 4.33816 4.48999 4.49399 4.49674 4.61396 4.62019 4.62428 4.80884 4.81184 4.81452 4.81918 
50 0.15606 0.16021 0.31152 0.31755 0.49823 0.50236 0.63169 0.63644 0.82091 0.82535 0.99141 1.15753 1.16733 1.32151 1.32802 1.49103 1.49555 1.65603 1.66081 1.84614 1.85308 2.05923 2.18693 2.33163 2.47262 2.47687 2.62635 2.63047 2.81664 2.82086 2.98009 2.98501 3.15219 3.15764 3.30155 3.30842 3.43811 3.4451 3.58192 3.58808 3.75518 3.76061 4.08831 4.33697 4.49238 4.4977 4.61932 4.62689 4.81128 4.81514 
24 0.16919 0.32781 0.50937 0.64403 0.83562 1.3365 1.66913 1.85964 2.06855 2.34425 2.63662 2.82971 2.99181 3.16674 3.31584 3.45017 3.59381 3.76843 4.09701 4.34499 4.50518 4.63693 4.8202 4.82646 
80 0.14689 0.15129 0.15496 0.30366 0.30774 0.31142 0.48994 0.49433 0.49785 0.62266 0.62712 0.63109 0.81247 0.81673 0.81987 0.98454 0.98918 0.99421 1.15011 1.15522 1.16108 1.31446 1.31984 1.32438 1.48267 1.48745 1.49155 1.64513 1.65077 1.65493 1.83928 1.84318 1.84724 2.05252 2.05619 2.17863 2.18418 2.32442 2.32811 2.33266 2.46269 2.46819 2.47193 2.61806 2.62233 2.62619 2.8082 2.81251 2.81609 2.97215 2.97721 2.98224 3.14465 3.14874 3.15209 3.294 3.29909 3.30298 3.4288 3.43323 3.43725 3.57391 3.57821 3.58277 3.7479 3.75228 3.75541 4.08151 4.08506 4.33036 4.33357 4.485 4.48968 4.49338 4.60949 4.61631 4.6212 4.80383 4.80694 4.81039 
1 0.82571 
45 0.15301 0.15842 0.30988 0.3166 0.49628 0.50112 0.62972 0.63565 0.81812 0.8233 0.98974 0.99689 1.15612 1.31975 1.32631 1.48899 1.49437 1.65572 1.84461 1.85135 2.05775 2.1853 2.33004 2.4733 2.62502 2.62904 2.81491 2.81971 2.97801 2.98327 3.15048 3.15673 3.29983 3.30649 3.43676 3.58042 3.75325 3.75903 4.08685 4.33556 4.49053 4.49609 4.61576 4.80944 4.81507 
38 0.17091 0.32722 0.33175 0.51452 0.52383 0.64769 0.83586 0.84069 1.0077 1.01576 1.17684 1.33889 1.50736 1.6713 1.86149 1.86607 2.07467 2.20422 2.34655 2.35314 2.49016 2.64034 2.83296 2.83827 2.99562 3.16952 3.31904 3.32602 3.454 3.59769 3.61098 3.77232 4.10334 4.3512 4.50849 4.63743 4.8259 4.8309 
45 0.17489 0.18123 0.33093 0.33543 0.51791 0.52269 0.65174 0.65821 0.84052 0.84602 1.01089 1.01933 1.17953 1.18581 1.34338 1.34848 1.51163 1.67491 1.86489 1.87103 2.07806 2.20785 2.35022 2.36096 2.49352 2.64581 2.83625 2.84214 3.00048 3.1731 3.17815 3.32333 3.32784 3.45751 3.46401 3.6023 3.61501 3.77608 3.78097 4.10664 4.35466 4.51395 4.64334 4.82945 4.83396 
12 0.16703 0.32408 0.51306 0.83126 1.00767 1.17534 1.33697 1.66759 1.85924 2.8325 3.31635 4.82327 
77 0.16306 0.16598 0.17095 0.31828 0.32211 0.32581 0.50692 0.51054 0.51568 0.63936 0.64298 0.82842 0.83114 0.83521 0.99868 1.00279 1.00705 1.16454 1.16993 1.17435 1.33172 1.33573 1.49929 1.50321 1.66291 1.6663 1.67204 1.85317 1.85728 1.86077 1.87016 2.06614 2.06958 2.08954 2.1952 2.20222 2.33855 2.34223 2.34731 2.35327 2.48061 2.48409 2.49085 2.63394 2.63702 2.82436 2.82781 2.83152 2.98905 2.99265 3.16004 3.16382 3.16785 3.31054 3.31455 3.44457 3.44893 3.455 3.58948 3.5933 3.59878 3.76396 3.76715 3.7746 4.09511 4.09945 4.11303 4.34384 4.34863 4.50092 4.50417 4.51239 4.62942 4.63475 4.81835 4.8216 4.82509 
1 0.82173 
79 0.16982 0.17287 0.18166 0.32553 0.32911 0.33468 0.5133 0.51622 0.52013 0.64605 0.6498 0.65721 0.83569 0.83851 0.8432 1.00583 1.0102 1.02107 1.1726 1.17717 1.18132 1.3382 1.34169 1.34822 1.50622 1.50963 1.52478 1.66983 1.67347 1.68504 1.85997 1.864 1.86795 1.88217 2.0729 2.07734 2.20219 2.2075 2.34548 2.3493 2.35595 2.48824 2.49221 2.50436 2.64124 2.64431 2.83093 2.83397 2.83857 2.99611 2.99966 3.16673 3.17066 3.17515 3.31745 3.3213 3.32746 3.45211 3.4565 3.59744 3.60109 3.6087 3.77001 3.77374 3.77831 4.10217 4.10627 4.12097 4.35067 4.35467 4.38666 4.50842 4.51147 4.51838 4.63505 4.63996 4.82495 4.8275 4.83154 
0 
78 0.16919 0.17284 0.32444 0.32785 0.3322 0.51138 0.51452 0.51814 0.64373 0.64723 0.65139 0.83498 0.83837 1.00434 1.00931 1.17108 1.17615 1.18037 1.33698 1.34091 1.34992 1.50448 1.50739 1.51267 1.66851 1.67257 1.67894 1.85817 1.86368 1.86799 2.07169 2.07479 2.08435 2.20038 2.20599 2.34401 2.34769 2.35253 2.48568 2.48841 2.49404 2.63852 2.64112 2.64869 2.82906 2.83276 2.83699 2.99419 2.99768 3.16455 3.16841 3.17187 3.31523 3.31901 3.32321 3.44958 3.45342 3.45769 3.59469 3.59889 3.60416 3.7686 3.77166 3.77509 4.10039 4.10379 4.11686 4.34886 4.35282 4.50518 4.50808 4.51221 4.63346 4.63724 4.6451 4.82352 4.82635 4.83018 
83 0.14627 0.15061 0.1537 0.30238 0.30623 0.31003 0.48903 0.49385 0.4968 0.62106 0.62587 0.62951 0.81167 0.81553 0.81873 0.82292 0.98423 0.98772 0.99277 1.14841 1.1527 1.15799 1.31343 1.31847 1.32228 1.48151 1.48632 1.48962 1.64248 1.65009 1.65378 1.83894 1.84188 1.84629 2.0522 2.0554 2.17747 2.18361 2.32381 2.32714 2.33161 2.45921 2.46627 2.46999 2.47572 2.61578 2.62086 2.62398 2.80738 2.81192 2.81502 2.97104 2.97622 2.97928 3.14389 3.14739 3.15172 3.29308 3.29747 3.30185 3.30608 3.42549 3.43184 3.43606 3.57301 3.57756 3.58157 3.74769 3.7516 3.75511 4.08112 4.08413 4.33011 4.33259 4.48427 4.48796 4.49152 4.60833 4.61488 4.61975 4.80326 4.80648 4.80953 
71 0.16845 0.1715 0.17554 0.32259 0.3269 0.32986 0.51189 0.51514 0.5187 0.64662 0.65019 0.83072 0.83567 0.83947 1.00249 1.00735 1.01108 1.17162 1.17635 1.18033 1.33303 1.33877 1.34222 1.50603 1.50994 1.66796 1.67167 1.67668 1.85752 1.86167 1.86513 2.07307 2.07642 2.20185 2.20834 2.34283 2.34683 2.35139 2.48725 2.49159 2.64059 2.64411 2.82821 2.83153 2.83551 2.99094 2.99598 3.0008 3.16515 3.1693 3.17344 3.31435 3.31891 3.32199 3.45205 3.4551 3.59634 3.60024 3.77115 3.7739 4.10135 4.10445 4.34899 4.35258 4.50776 4.51077 4.62973 4.63732 4.82373 4.82678 4.83024 
39 0.15953 0.1672 0.3152 0.32053 0.5037 0.63626 0.82506 0.82888 0.99576 1.00178 1.16311 1.32856 1.49588 1.66038 1.84985 1.85618 2.06331 2.19124 2.33551 2.34278 2.4772 2.63048 2.82105 2.82992 2.98608 3.15685 3.16224 3.30737 3.31641 3.44211 3.44838 3.58712 3.75973 3.76556 4.09212 4.34054 4.49656 4.62698 4.81455 
60 0.15107 0.15609 0.30742 0.31233 0.4931 0.49842 0.50249 0.62622 0.63115 0.63768 0.81647 0.82156 0.98784 0.99339 1.15372 1.16075 1.31762 1.32407 1.48582 1.49177 1.64657 1.65387 1.84265 1.84738 2.05587 2.05967 2.18155 2.18875 2.32792 2.33219 2.46631 2.47218 2.62177 2.62645 2.81112 2.81671 2.97531 2.98143 3.1481 3.1531 3.2972 3.30383 3.42987 3.43542 3.44017 3.57711 3.58236 3.75111 3.75633 3.75938 4.08494 4.0886 4.33374 4.33733 4.4883 4.49367 4.61229 4.62119 4.80715 4.81048 
26 0.16101 0.31873 0.50493 0.63869 0.82471 0.9996 1.16836 1.33074 1.50033 1.66158 1.85141 2.33717 2.48178 2.6319 2.82377 2.98939 3.1591 3.31008 3.4451 3.58918 3.76195 4.0925 4.34113 4.49922 4.62739 4.81506 
87 0.16439 0.16751 0.17185 0.31944 0.3233 0.32672 0.50798 0.51092 0.51446 0.63992 0.64353 0.64827 0.82835 0.83202 0.83484 0.83978 0.99894 1.00353 1.00686 1.16528 1.17154 1.17589 1.32909 1.33435 1.33758 1.50058 1.5039 1.50888 1.66363 1.66647 1.67024 1.85432 1.85792 1.86157 2.06737 2.07067 2.07558 2.19342 2.19823 2.20494 2.33953 2.34319 2.34629 2.35238 2.48191 2.48541 2.49074 2.63566 2.63859 2.82539 2.82849 2.83244 2.83759 2.98991 2.99274 2.99728 3.16092 3.16504 3.16802 3.30947 3.31467 3.31759 3.44581 3.4503 3.45418 3.59003 3.59416 3.59758 3.76305 3.7675 3.76997 3.77607 4.09642 4.09988 4.10819 4.34517 4.34818 4.35364 4.50038 4.5048 4.50801 4.62512 4.63223 4.63676 4.81982 4.82254 4.82595 
28 0.15062 0.30689 0.49326 0.6269 0.81597 0.98708 1.15333 1.3173 1.48621 1.65237 1.84177 2.05491 2.18196 2.32711 2.46864 2.622 2.81151 2.97542 3.14758 3.29724 3.4335 3.57722 3.75059 4.08396 4.33266 4.48781 4.61509 4.80651 
0 
74 0.16567 0.16972 0.17523 0.32216 0.32634 0.33082 0.51078 0.51456 0.51969 0.64355 0.64785 0.6555 0.83077 0.83501 0.83988 1.00264 1.00741 1.01561 1.17055 1.17568 1.19137 1.3357 1.34015 1.34996 1.50276 1.50659 1.51485 1.66719 1.67183 1.85711 1.86146 1.86594 2.07108 2.0753 2.19979 2.20716 2.34321 2.34773 2.3542 2.48543 2.48926 2.6383 2.64188 2.82828 2.83204 2.83694 2.99299 2.99713 3.16365 3.16842 3.1733 3.31496 3.31893 3.3252 3.4488 3.45372 3.59462 3.59938 3.60738 3.76694 3.7712 3.77607 4.09993 4.10486 4.34819 4.35357 4.50371 4.50815 4.51439 4.63324 4.63934 4.82216 4.82533 4.82951 
28 0.16877 0.32504 0.51123 0.64506 0.83442 1.00598 1.17312 1.33662 1.50465 1.66802 1.85997 2.07269 2.20423 2.34566 2.48619 2.63936 2.83013 2.99423 3.16718 3.31666 3.45185 3.59552 3.7691 4.10042 4.34809 4.50648 4.63567 4.82317 
20 0.16638 0.50958 0.8298 1.17208 1.33802 1.85761 2.06673 2.19796 2.34173 2.48234 2.82902 2.99143 3.165 3.31516 3.44858 3.59351 3.76738 4.09624 4.34472 4.8215 
0 
28 0.16501 0.32336 0.50924 0.64193 0.83246 1.00651 1.17205 1.33495 1.50261 1.66563 1.85669 2.06868 2.19787 2.34121 2.48424 2.63613 2.82799 2.99106 3.16496 3.31543 3.44872 3.59204 3.76705 4.09674 4.34569 4.50374 4.63324 4.82021 
2 4.3462 4.82472 
79 0.17406 0.17761 0.18332 0.33041 0.3338 0.3398 0.51722 0.52085 0.52634 0.6498 0.65359 0.65915 0.83988 0.84355 0.84905 1.01123 1.01553 1.02294 1.17826 1.18389 1.34206 1.34619 1.35764 1.51014 1.51442 1.53208 1.67419 1.67892 1.69243 1.86412 1.86866 1.87319 2.07652 2.08013 2.08832 2.20627 2.21328 2.34965 2.35422 2.36107 2.49143 2.49577 2.50923 2.64385 2.64714 2.83497 2.83924 2.8433 2.99969 3.004 3.1714 3.1745 3.1785 3.32217 3.32582 3.33344 3.45603 3.46006 3.46604 3.6003 3.60471 3.61057 3.77488 3.77771 3.78261 4.10593 4.10942 4.11773 4.35372 4.35764 4.36482 4.51192 4.51555 4.52273 4.64003 4.64647 4.82919 4.83295 4.8372 
40 0.16726 0.32304 0.33482 0.51042 0.51712 0.64333 0.8312 0.83903 1.0073 1.1721 1.18349 1.33678 1.34668 1.50384 1.66772 1.85739 1.87011 2.06992 2.20041 2.3434 2.35383 2.48487 2.63876 2.82956 2.83678 2.994 3.16298 3.17118 3.31452 3.44817 3.59471 3.7677 3.77369 4.09907 4.34775 4.50484 4.5114 4.63212 4.82207 4.828 
117 0.14166 0.14535 0.14812 0.15091 0.29776 0.30119 0.30431 0.30706 0.4844 0.48821 0.49083 0.49343 0.49713 0.61667 0.62045 0.62335 0.62627 0.63112 0.80699 0.81037 0.81352 0.81591 0.8207 0.97963 0.98234 0.98593 0.98938 1.14386 1.14762 1.15154 1.15538 1.30873 1.31219 1.31588 1.31916 1.47682 1.48064 1.48377 1.48657 1.63816 1.64433 1.64748 1.65102 1.83433 1.83679 1.83992 1.84293 2.04758 2.05009 2.05278 2.05839 2.17285 2.17748 2.18107 2.31921 2.32198 2.32489 2.32817 2.45501 2.46055 2.46404 2.46687 2.47148 2.61135 2.61559 2.61852 2.62109 2.80278 2.80663 2.80941 2.81213 2.81616 2.96641 2.97035 2.97354 2.97707 3.13926 3.14226 3.14538 3.14784 3.15196 3.28847 3.29187 3.2956 3.29841 3.42113 3.42677 3.42989 3.43311 3.5684 3.57214 3.57493 3.57825 3.74311 3.74612 3.74907 3.75136 4.07653 4.07906 4.08191 4.32547 4.32762 4.33033 4.33692 4.47959 4.48253 4.48596 4.48842 4.60368 4.609 4.6133 4.61776 4.7987 4.80147 4.80368 4.80641 4.81064 
19 0.15833 0.31576 0.50101 0.63613 0.82271 0.99732 1.84678 2.06122 2.33605 2.62943 2.81913 3.15705 3.44431 3.58826 3.75962 4.08934 4.33702 4.49673 4.8124 
24 0.17666 0.33391 0.51996 0.65744 0.84166 1.01551 1.18382 1.34586 1.51495 1.67696 1.86897 2.07988 2.35422 2.64678 2.83872 3.00372 3.17561 3.32577 3.4615 3.77783 4.10861 4.35589 4.51665 4.83108 
29 0.16246 0.31835 0.50587 0.64066 0.82684 0.83076 0.99703 1.16289 1.3312 1.49838 1.66177 1.85164 2.06559 2.19486 2.33743 2.4804 2.63281 2.82367 2.98806 3.15914 3.31047 3.4428 3.58863 3.76394 4.09441 4.34266 4.50107 4.62779 4.81826 
60 0.1645 0.16817 0.31976 0.32386 0.5082 0.51168 0.64053 0.64389 0.64833 0.8294 0.83274 0.83857 0.99999 1.0047 1.16783 1.17307 1.33274 1.33704 1.50052 1.50385 1.66464 1.6691 1.85437 1.85889 2.06757 2.07095 2.19689 2.20393 2.34006 2.34392 2.48248 2.48585 2.63535 2.63824 2.8264 2.83049 2.99076 2.99527 3.16218 3.16589 3.31305 3.31708 3.44611 3.45036 3.59109 3.59466 3.60094 3.76515 3.76845 4.09648 4.0998 4.34488 4.34813 4.50216 4.50521 4.51043 4.63105 4.63647 4.81974 4.82313 
28 0.17127 0.32599 0.51447 0.65071 0.83463 1.00557 1.17518 1.34131 1.50972 1.67043 1.86101 1.87241 2.07748 2.20897 2.34853 2.49196 2.64526 2.83233 3.00003 3.17074 3.32039 3.45656 3.60424 3.77264 4.10417 4.35484 4.5119 4.82548 
0 
137 0.14264 0.14591 0.14861 0.15086 0.15381 0.29879 0.30234 0.30463 0.30697 0.30938 0.48571 0.48902 0.4917 0.49366 0.49608 0.61599 0.62034 0.62337 0.6257 0.62813 0.63304 0.80809 0.81141 0.8141 0.81626 0.81879 0.9809 0.98321 0.98596 0.9885 0.99194 1.14486 1.14868 1.15157 1.15459 1.15858 1.30991 1.31309 1.31661 1.31899 1.32213 1.47793 1.48147 1.48434 1.48658 1.48939 1.63903 1.64489 1.64801 1.65046 1.65417 1.83567 1.8379 1.84021 1.84258 1.84539 2.0489 2.05112 2.05352 2.05597 2.17403 2.1778 2.18116 2.18495 2.32055 2.32317 2.32552 2.32791 2.33126 2.45555 2.46123 2.46444 2.467 2.4699 2.61242 2.61669 2.61922 2.62139 2.62446 2.80418 2.80763 2.81004 2.81208 2.81474 2.96757 2.97097 2.97412 2.97614 2.97995 3.14035 3.14316 3.1454 3.14795 3.15005 3.28928 3.29247 3.29547 3.29832 3.30073 3.42231 3.42779 3.43002 3.43289 3.43561 3.56966 3.57301 3.57554 3.57803 3.581 3.74435 3.74664 3.74937 3.75149 3.7535 4.07787 4.08015 4.08237 4.08478 4.32663 4.32875 4.33074 4.33348 4.48077 4.48359 4.48659 4.48857 4.49104 4.60476 4.60873 4.61217 4.61572 4.62226 4.80016 4.80272 4.80472 4.80667 4.80933 
99 0.14618 0.15028 0.15339 0.30238 0.30581 0.30927 0.3129 0.48887 0.49323 0.49595 0.49961 0.62172 0.62583 0.6295 0.81165 0.81526 0.81865 0.82291 0.98401 0.98704 0.99128 1.14851 1.15229 1.15724 1.1623 1.31323 1.31742 1.32105 1.32544 1.48144 1.48567 1.48897 1.49407 1.64263 1.6493 1.65262 1.83873 1.84138 1.845 1.84971 2.05199 2.05475 2.05794 2.17728 2.18286 2.19267 2.32361 2.32651 2.32992 2.45994 2.46576 2.46951 2.47415 2.61609 2.62025 2.62343 2.80713 2.81134 2.81436 2.81905 2.97095 2.97538 2.97853 3.14382 3.14697 3.15076 3.15419 3.29298 3.29698 3.30106 3.30481 3.42559 3.43129 3.43508 3.43969 3.57285 3.5769 3.58045 3.74748 3.75107 3.75418 3.75768 4.08093 4.08358 4.08693 4.32991 4.33212 4.33576 4.48411 4.48735 4.49077 4.49576 4.60815 4.61443 4.61923 4.80307 4.806 4.80841 4.8122 
49 0.17009 0.17593 0.32713 0.51297 0.51683 0.64706 0.83579 0.8414 1.00778 1.01798 1.17549 1.33949 1.34915 1.50609 1.51559 1.67129 1.67872 1.86199 1.86741 2.07285 2.08041 2.20432 2.34632 2.35379 2.48796 2.49839 2.6403 2.83278 2.83788 2.99532 3.16827 3.17546 3.31878 3.32645 3.45284 3.46218 3.59766 3.60615 3.7708 3.77797 4.10202 4.10921 4.34973 4.35603 4.50788 4.51507 4.63682 4.82468 4.82864 
0 
57 0.15541 0.15989 0.31212 0.31669 0.4982 0.5025 0.63119 0.63585 0.8205 0.82511 0.83135 0.99234 0.99818 1.15821 1.16492 1.32224 1.32863 1.49068 1.4962 1.65498 1.65925 1.84721 1.85187 2.06048 2.06484 2.18643 2.19204 2.3326 2.33713 2.47198 2.47727 2.62688 2.63087 2.81617 2.82105 2.98018 2.98535 3.15285 3.15833 3.30198 3.30922 3.4379 3.44234 3.58201 3.58676 3.75576 3.7613 4.08938 4.09351 4.3382 4.34281 4.49283 4.49819 4.61735 4.62554 4.81199 4.8154 
37 0.16676 0.32321 0.50962 0.51426 0.64324 0.83174 0.83548 1.00225 1.01106 1.17215 1.33534 1.50276 1.50802 1.66664 1.85775 2.06992 2.1994 2.34205 2.35325 2.48401 2.48944 2.63777 2.82809 2.83406 2.99245 3.16507 3.3154 3.44902 3.59383 3.76803 3.77272 4.09875 4.34642 4.50556 4.63309 4.82172 4.82667 
0 
53 0.14974 0.15581 0.30583 0.31064 0.49255 0.49888 0.62443 0.63043 0.81514 0.82157 0.98773 0.99679 1.1518 1.15771 1.16521 1.31701 1.32497 1.48501 1.49195 1.64598 1.65439 1.84247 1.85054 2.05573 2.18102 2.32732 2.33471 2.46266 2.4714 2.61919 2.62571 2.81092 2.81752 2.97455 2.98168 3.14741 3.1546 3.29657 3.30477 3.42895 3.43603 3.57652 3.58353 3.75117 3.75843 4.08462 4.33363 4.48781 4.49509 4.61189 4.62106 4.80676 4.81153 
76 0.15999 0.16406 0.16977 0.31696 0.32137 0.5036 0.50746 0.51105 0.63597 0.63964 0.64388 0.82546 0.8299 0.83539 0.99715 1.00234 1.01389 1.16309 1.16835 1.17343 1.32697 1.33213 1.33717 1.49591 1.49992 1.50531 1.66022 1.66382 1.67173 1.8519 1.85649 1.86128 2.0656 2.06935 2.19158 2.19668 2.33763 2.34141 2.34714 2.47484 2.4801 2.48399 2.63158 2.63534 2.82186 2.82559 2.82981 2.98504 2.98953 2.99685 3.15775 3.16249 3.16604 3.30703 3.31261 3.31677 3.44205 3.4457 3.44982 3.58764 3.59126 3.59725 3.76057 3.76559 3.77199 4.09448 4.09858 4.34328 4.34787 4.49791 4.50237 4.62233 4.62918 4.81714 4.81995 4.82414 
53 0.14812 0.15318 0.30457 0.31029 0.4907 0.49545 0.62449 0.63059 0.81351 0.81868 0.98497 1.1511 1.31498 1.3248 1.48345 1.48943 1.64896 1.65466 1.83971 1.84576 2.05292 2.05825 2.17934 2.32499 2.33116 2.4663 2.47154 2.61947 2.62442 2.80898 2.814 2.97293 2.97899 3.14524 3.15146 3.2947 3.30346 3.43129 3.43768 3.57466 3.58071 3.74835 3.75398 4.08196 4.08719 4.3307 4.33586 4.48554 4.49161 4.61027 4.61966 4.80424 4.80787 
102 0.17558 0.17866 0.18225 0.19696 0.33128 0.33499 0.33801 0.34355 0.51959 0.52255 0.5255 0.53068 0.6522 0.65543 0.65911 0.84143 0.84455 0.84803 0.85776 1.0116 1.01603 1.01939 1.02782 1.17843 1.18356 1.18711 1.34364 1.34698 1.35038 1.35829 1.51246 1.51544 1.51877 1.53689 1.6763 1.68013 1.68428 1.86588 1.87007 1.87317 1.87823 2.07905 2.0822 2.08656 2.10327 2.20877 2.21379 2.22385 2.35154 2.35519 2.35904 2.36445 2.4938 2.49732 2.50158 2.64636 2.64933 2.65403 2.83746 2.84064 2.84419 2.84853 3.00149 3.0041 3.00797 3.17249 3.17615 3.17889 3.18313 3.32276 3.3266 3.32954 3.3367 3.45756 3.46155 3.4647 3.47373 3.60321 3.60681 3.61165 3.77653 3.77968 3.78257 3.78765 4.10794 4.111 4.11532 4.14012 4.35643 4.35945 4.36358 4.51295 4.51626 4.51933 4.52602 4.64289 4.6471 4.65636 4.83103 4.83386 4.83709 4.84144 
57 0.15915 0.16245 0.31539 0.31881 0.50324 0.50683 0.63494 0.63854 0.82362 0.82669 0.8303 0.99512 0.9994 1.16199 1.16674 1.32735 1.33105 1.49526 1.49912 1.65909 1.66278 1.84978 1.85384 2.06299 2.06699 2.19048 2.19578 2.33517 2.33912 2.47667 2.48059 2.62977 2.63277 2.82067 2.8242 2.985 2.98878 3.15681 3.16009 3.30705 3.31071 3.44092 3.44499 3.58592 3.59 3.75988 3.76317 4.09162 4.09556 4.33971 4.34462 4.49774 4.5008 4.62543 4.6296 4.81448 4.81758 
0 
23 0.16404 0.50645 0.64069 0.83062 1.00084 1.17267 1.33387 1.50044 2.34086 2.48162 2.6345 2.82579 2.9897 3.1626 3.31299 3.44898 3.59057 3.76486 4.09636 4.34431 4.50198 4.63069 4.81936 
57 0.15333 0.15772 0.30953 0.31397 0.49558 0.50031 0.50521 0.62926 0.63365 0.81907 0.82364 0.99016 0.9955 1.15597 1.16184 1.32004 1.32582 1.48833 1.49334 1.65453 1.65952 1.84494 1.84951 2.0581 2.06218 2.18409 2.19106 2.33028 2.33442 2.47094 2.47544 2.62424 2.62852 2.81369 2.81862 2.97783 2.98307 3.15056 3.15543 3.29969 3.30559 3.4368 3.44216 3.57981 3.58419 3.7534 3.75858 4.08712 4.09115 4.33602 4.33962 4.49054 4.49561 4.61501 4.62365 4.80945 4.81302 
24 0.1584 0.31241 0.50149 0.63568 0.82557 0.9961 1.32786 1.49497 1.84695 2.06045 2.33239 2.47674 2.62884 2.82 2.98429 3.15303 3.30786 3.44295 3.58577 3.75933 4.08884 4.33717 4.49626 4.81188 
69 0.16859 0.17194 0.3238 0.32771 0.3312 0.51218 0.5153 0.51935 0.64486 0.6486 0.83199 0.83612 0.84022 1.0039 1.00891 1.01568 1.17 1.17496 1.17956 1.33412 1.33871 1.34342 1.50503 1.50897 1.66764 1.67162 1.67695 1.85823 1.86227 1.86581 2.07157 2.0755 2.19846 2.20281 2.34365 2.34811 2.35263 2.48636 2.49058 2.63961 2.64303 2.82939 2.83269 2.83764 2.99451 2.99781 3.166 3.16975 3.31379 3.31916 3.32335 3.44989 3.45475 3.59538 3.59925 3.60821 3.77085 3.77398 4.10098 4.10487 4.34928 4.35378 4.50783 4.51128 4.63382 4.63876 4.82371 4.82679 4.83036 
58 0.16552 0.16939 0.32109 0.32456 0.50924 0.513 0.64215 0.6459 0.83039 0.8334 0.83938 1.00103 1.0054 1.17057 1.17526 1.33461 1.33888 1.50203 1.50581 1.66505 1.66919 1.85531 1.85968 1.8655 2.06927 2.07338 2.19793 2.20576 2.3412 2.34554 2.35407 2.48356 2.488 2.63678 2.64207 2.82741 2.83161 2.9916 2.99612 3.16381 3.16689 3.31486 3.31815 3.44855 3.45214 3.59272 3.59684 3.76674 3.76946 4.09773 4.10176 4.34554 4.35014 4.50397 4.50721 4.63188 4.82065 4.82585 
4 0.50477 0.82487 4.34148 4.81561 
3 0.85047 1.51862 3.78028 
48 0.15292 0.15847 0.30872 0.31436 0.49658 0.50166 0.6289 0.63676 0.81738 0.82234 0.98923 1.15581 1.16362 1.32094 1.32687 1.48904 1.49538 1.65299 1.66127 1.8436 1.8503 2.05703 2.18576 2.32906 2.33748 2.47002 2.47667 2.62405 2.81425 2.81954 2.97914 3.14951 3.15502 3.29991 3.30561 3.43446 3.44114 3.58 3.58853 3.75323 3.75824 4.08589 4.33421 4.49005 4.49548 4.61725 4.80865 4.81423 
72 0.16368 0.16721 0.17198 0.31866 0.32268 0.32626 0.50746 0.51062 0.51444 0.63973 0.64317 0.64821 0.82889 0.83199 0.83588 0.99863 1.00333 1.00783 1.16553 1.17218 1.33188 1.33621 1.50024 1.50381 1.66363 1.66759 1.67299 1.85337 1.85832 1.8618 2.06644 2.06976 2.19509 2.19908 2.3393 2.34399 2.34963 2.48147 2.48558 2.63465 2.63741 2.82523 2.8283 2.83206 2.98911 2.9932 3.16062 3.16422 3.16807 3.31199 3.31531 3.32077 3.44487 3.44978 3.45587 3.58943 3.59405 3.59957 3.76544 3.76805 4.09537 4.09915 4.34395 4.34744 4.50228 4.50514 4.62748 4.63161 4.64063 4.8184 4.82159 4.82497 
24 0.15413 0.3105 0.49707 0.63071 0.81893 0.99161 1.32299 1.49049 1.84338 2.05733 2.32944 2.47267 2.62511 2.81536 2.98009 3.15048 3.30291 3.43785 3.58104 3.7547 4.08579 4.33364 4.49215 4.80828 
27 0.173 0.32967 0.51631 0.65197 0.83831 1.01177 1.18012 1.34154 1.50986 1.67327 1.86537 2.07475 2.34939 2.6431 2.83529 2.99677 3.17265 3.32252 3.45557 3.6001 3.77395 4.1033 4.35157 4.51193 4.64277 4.82678 4.83105 
51 0.16821 0.17323 0.32501 0.32901 0.51194 0.51605 0.64472 0.65044 0.83473 0.83968 1.00481 1.01018 1.17291 1.17908 1.33707 1.34182 1.50481 1.51025 1.66887 1.67527 1.85972 1.86493 2.07229 2.07892 2.20117 2.34466 2.34997 2.48686 2.49446 2.64053 2.83013 2.83468 2.99523 3.16594 3.17155 3.31681 3.32083 3.4518 3.45763 3.59611 3.6044 3.77075 3.77612 4.10099 4.10681 4.34969 4.35495 4.50741 4.63539 4.82392 4.82907 
66 0.16043 0.16377 0.31558 0.31968 0.32251 0.50369 0.50677 0.50969 0.63608 0.64009 0.82506 0.82856 0.8325 0.99607 1.00031 1.16227 1.16776 1.32677 1.33075 1.33459 1.49623 1.49936 1.66024 1.66415 1.85041 1.85485 1.85957 2.06327 2.06715 2.19067 2.19479 2.33587 2.3404 2.4776 2.48083 2.63095 2.63419 2.8212 2.82445 2.82802 2.98513 2.9883 3.15669 3.1612 3.16611 3.30757 3.31193 3.31564 3.44165 3.44645 3.58661 3.59001 3.75962 3.76363 3.76659 4.09231 4.09614 4.34101 4.34459 4.49684 4.50093 4.62426 4.62883 4.81524 4.81815 4.82159 
6 0.51498 1.34734 1.86431 2.8369 3.31924 4.82743 
5 0.16609 0.51301 1.66739 2.34845 4.63405 
34 0.16549 0.32289 0.50934 0.64334 0.83084 0.83611 1.00354 1.17046 1.17629 1.33476 1.50174 1.66461 1.85743 1.86237 2.0686 2.19823 2.34227 2.34972 2.48285 2.63604 2.82704 2.83267 2.99068 3.16454 3.31494 3.44845 3.59239 3.76732 4.09739 4.34527 4.50358 4.63188 4.81962 4.82632 
33 0.15959 0.31606 0.32032 0.50356 0.63745 0.82407 0.82812 0.99889 1.16171 1.16847 1.32987 1.49733 1.65993 1.85035 1.85585 2.06418 2.19227 2.33584 2.4782 2.63154 2.82199 2.98662 3.15657 3.16157 3.3096 3.44385 3.58727 3.76226 4.09268 4.34063 4.49906 4.6234 4.81516 
47 0.15057 0.15496 0.30669 0.31382 0.49301 0.49784 0.62618 0.63224 0.81589 0.82066 0.98697 1.153 1.31697 1.32493 1.48575 1.49135 1.64988 1.65645 1.84171 2.05498 2.18181 2.32712 2.46676 2.47253 2.62132 2.62576 2.81139 2.81663 2.97512 2.98038 3.14746 3.15449 3.29679 3.30472 3.43259 3.57716 3.58392 3.75046 3.75707 4.08408 4.33276 4.48748 4.4937 4.61329 4.62137 4.80651 4.81163 
103 0.14719 0.1508 0.15356 0.15821 0.30324 0.30678 0.30999 0.31402 0.48989 0.49388 0.49635 0.50017 0.62226 0.62612 0.62887 0.63304 0.81246 0.81583 0.81897 0.82232 0.98521 0.98796 0.99221 1.14931 1.15323 1.1583 1.16287 1.31421 1.31774 1.3217 1.32609 1.48226 1.48627 1.48934 1.49423 1.64356 1.65013 1.65333 1.6601 1.83989 1.84233 1.8459 1.85053 2.05315 2.05565 2.05854 2.1783 2.18317 2.18956 2.32477 2.32757 2.33074 2.46036 2.46623 2.47005 2.47368 2.61677 2.62123 2.62415 2.80824 2.81225 2.815 2.81949 2.9719 2.97601 2.97914 3.14481 3.14788 3.15119 3.15467 3.29404 3.29754 3.30214 3.30549 3.42657 3.43245 3.43613 3.44085 3.5739 3.57777 3.58048 3.58703 3.74868 3.75178 3.755 3.75825 4.0821 4.08463 4.0879 4.33107 4.33314 4.33663 4.48512 4.48811 4.49174 4.4962 4.60912 4.61479 4.61977 4.80425 4.80707 4.80925 4.81409 
27 0.16095 0.31744 0.32368 0.50505 0.63845 0.8251 0.83123 0.9975 1.16656 1.33032 1.49797 1.66137 1.85153 2.3378 2.48091 2.63297 2.82294 2.98727 3.15946 3.30959 3.44816 3.5884 3.76233 4.09612 4.49985 4.62754 4.81883 
77 0.14733 0.15227 0.15611 0.30348 0.30736 0.31184 0.49005 0.49529 0.49885 0.62262 0.62764 0.63195 0.81271 0.81715 0.82061 0.98524 0.98913 0.99464 1.14961 1.15415 1.16136 1.31443 1.32062 1.32565 1.48255 1.48782 1.49187 1.64395 1.65143 1.6548 1.83995 1.84303 1.84808 2.05321 2.05655 2.17853 2.18589 2.32483 2.32825 2.33506 2.46129 2.46693 2.47098 2.61719 2.62184 2.6255 2.80841 2.81342 2.8171 2.9721 2.97821 3.14492 3.1485 3.15287 3.29414 3.29953 3.30385 3.42692 3.43312 3.43832 3.57404 3.57899 3.74871 3.75351 3.75683 4.08214 4.08527 4.33112 4.33375 4.48526 4.48918 4.49296 4.60939 4.61825 4.8043 4.80763 4.81128 
53 0.15431 0.15957 0.31143 0.31794 0.4997 0.50417 0.63058 0.63729 0.81997 0.82483 0.82933 0.99144 0.99841 1.15753 1.16613 1.32166 1.33014 1.49044 1.49674 1.6558 1.6624 1.84611 1.8527 2.05938 2.06739 2.18899 2.33146 2.33804 2.47234 2.47942 2.62585 2.63115 2.81722 2.82271 2.98022 2.98562 3.15195 3.15832 3.30146 3.30891 3.43739 3.44424 3.58151 3.58854 3.75523 3.7613 4.08841 4.33734 4.49209 4.49828 4.62112 4.81121 4.81575 
27 0.16041 0.31693 0.50458 0.6369 0.82445 0.99788 1.16692 1.33163 1.49737 1.66116 1.8527 2.06371 2.33685 2.47803 2.6314 2.823 2.98797 3.15847 3.30956 3.44401 3.58843 3.76166 4.0922 4.34004 4.4985 4.6286 4.81538 
52 0.15092 0.15656 0.30725 0.31324 0.49362 0.49886 0.62677 0.63277 0.81629 0.82197 0.98786 0.99553 1.15371 1.16377 1.31789 1.32515 1.4864 1.49254 1.65083 1.65698 1.84246 1.84946 2.05571 2.18267 2.32776 2.33433 2.46751 2.47368 2.62175 2.62699 2.81204 2.81756 2.9759 2.98221 3.14804 3.15411 3.2976 3.30488 3.43339 3.43997 3.5777 3.58428 3.75129 3.75708 4.08474 4.33346 4.48834 4.49444 4.61407 4.62331 4.80711 4.81153 
46 0.15802 0.31459 0.49984 0.51015 0.63319 0.64107 0.82524 0.99524 1.16102 1.16853 1.32525 1.33571 1.49293 1.49983 1.65303 1.66221 1.85029 2.06531 2.18834 2.20062 2.33522 2.34135 2.47107 2.48053 2.62838 2.63446 2.81906 2.82535 2.98229 3.15546 3.16229 3.30513 3.31299 3.4355 3.44558 3.585 3.59159 3.7587 3.76472 4.09408 4.34152 4.4957 4.50181 4.61917 4.63034 4.81606 
81 0.1552 0.15885 0.16165 0.31207 0.31547 0.31903 0.49774 0.50161 0.50507 0.63089 0.63437 0.63798 0.81965 0.82303 0.8261 0.83077 0.99225 0.99632 1.00018 1.15785 1.16256 1.16752 1.32193 1.32733 1.33126 1.49048 1.49457 1.49815 1.65176 1.65761 1.66085 1.84723 1.85125 1.85519 2.06033 2.06349 2.18567 2.19126 2.33246 2.33552 2.34085 2.4708 2.47526 2.47877 2.62643 2.62973 2.63299 2.81578 2.81957 2.82336 2.97973 2.98445 2.98879 3.15271 3.15583 3.15952 3.30171 3.306 3.3097 3.4363 3.43973 3.44434 3.58171 3.58534 3.58953 3.75577 3.75956 3.76248 4.08943 4.09233 4.33822 4.34086 4.49303 4.49754 4.50067 4.61648 4.6229 4.62675 4.81169 4.81444 4.81803 
25 0.16026 0.31687 0.50293 0.63959 0.82463 1.00125 1.16836 1.33122 1.49683 1.65984 1.85356 2.06235 2.33867 2.47732 2.63065 2.82113 3.15817 3.3095 3.44463 3.59 3.76146 4.09092 4.33909 4.49873 4.81374 
8 0.1735 0.32781 0.83437 1.00774 1.8624 2.34993 2.83432 4.82698 
79 0.14743 0.15152 0.15519 0.30376 0.30755 0.31152 0.48979 0.49405 0.49751 0.62283 0.62687 0.63079 0.81285 0.81716 0.8208 0.98448 0.98895 1.15019 1.15492 1.16193 1.31445 1.3195 1.32518 1.48264 1.48715 1.49255 1.64444 1.65025 1.65528 1.83922 1.8431 1.84758 2.05243 2.05601 2.17827 2.18392 2.32443 2.32801 2.33445 2.46303 2.46803 2.47245 2.61813 2.62208 2.6255 2.80787 2.81213 2.8153 2.97206 2.97692 2.98463 3.14463 3.14857 3.15204 3.29405 3.29875 3.3037 3.42842 3.43227 3.4371 3.57374 3.57788 3.58405 3.74779 3.7521 3.75547 4.08144 4.08492 4.33024 4.33335 4.485 4.48952 4.49486 4.6091 4.61561 4.62123 4.80364 4.80671 4.80981 
0 
40 0.15719 0.31175 0.31808 0.50002 0.5055 0.6331 0.82038 0.82575 0.99178 0.99946 1.15849 1.16744 1.32153 1.32829 1.49338 1.65724 1.84612 1.85427 2.05949 2.18977 2.33156 2.47515 2.6282 2.81802 2.98329 3.15222 3.15843 3.30174 3.30914 3.4389 3.58372 3.75497 3.76051 4.08847 4.33697 4.49206 4.4977 4.6232 4.81098 4.81575 
23 0.15356 0.30936 0.49703 0.62975 0.81804 0.98924 1.49053 1.84331 2.05681 2.32888 2.47253 2.62512 2.8154 2.98033 3.14961 3.30613 3.43625 3.58083 3.75432 4.08565 4.33395 4.49212 4.80849 
102 0.16625 0.17002 0.17318 0.17738 0.32298 0.32692 0.32996 0.33465 0.51111 0.514 0.51726 0.52301 0.64401 0.64765 0.6511 0.8322 0.83596 0.83849 0.84207 1.00285 1.00663 1.01051 1.01618 1.16975 1.17504 1.17897 1.33371 1.33892 1.34226 1.34793 1.50227 1.50647 1.50975 1.51652 1.6672 1.67052 1.67518 1.85832 1.86201 1.86511 1.86943 2.07154 2.07447 2.07994 2.19723 2.20298 2.20857 2.34389 2.34713 2.35061 2.35564 2.48497 2.48834 2.49215 2.49821 2.63847 2.64167 2.64536 2.82865 2.83197 2.83496 2.83873 2.99159 2.99592 2.99943 3.00666 3.16415 3.16848 3.17099 3.17506 3.31448 3.319 3.322 3.32923 3.4502 3.45385 3.4574 3.59368 3.59703 3.60063 3.6054 3.76747 3.77179 3.77441 3.77959 4.10046 4.10342 4.10901 4.34934 4.35195 4.35652 4.50434 4.50866 4.51201 4.5182 4.63092 4.63642 4.64082 4.82339 4.82597 4.8294 4.83291 
0 
0 
27 0.15771 0.31529 0.50197 0.63477 0.82375 0.99674 1.16456 1.32664 1.49404 1.66266 1.84606 2.06194 2.33523 2.47528 2.62834 2.8198 2.9838 3.15645 3.30688 3.4412 3.58719 3.75877 4.08794 4.336 4.49567 4.62675 4.81203 
31 0.16528 0.3217 0.32586 0.50833 0.64229 0.83098 1.00258 1.1718 1.33397 1.50176 1.66575 1.85782 2.06852 2.2002 2.34218 2.48334 2.63584 2.82677 2.83332 2.99067 3.16335 3.31467 3.44891 3.59228 3.76686 4.09686 4.34489 4.50323 4.63181 4.81996 4.82523 
70 0.15811 0.16116 0.16551 0.31394 0.31778 0.32208 0.50185 0.50527 0.63434 0.63778 0.82283 0.82621 0.82932 0.99413 0.99843 1.00309 1.16015 1.16454 1.16943 1.32513 1.32898 1.33238 1.49401 1.49723 1.65812 1.66159 1.66644 1.84839 1.85235 1.85574 2.06151 2.06505 2.18943 2.19389 2.33401 2.33745 2.47506 2.47878 2.4845 2.62892 2.63185 2.81946 2.82301 2.8278 2.98403 2.98694 3.15478 3.15907 3.16319 3.3044 3.30915 3.31297 3.44002 3.4444 3.58501 3.58842 3.75856 3.76204 4.09052 4.09428 4.33895 4.3429 4.49511 4.49855 4.50215 4.62149 4.62607 4.81357 4.81643 4.81975 
28 0.15922 0.31681 0.5033 0.63579 0.8248 0.99971 1.16448 1.32816 1.49563 1.65943 1.85036 2.06398 2.1931 2.33729 2.4763 2.63115 2.8214 2.98564 3.15723 3.30729 3.44137 3.58691 3.76235 4.09239 4.34079 4.49834 4.62604 4.8157 
78 0.15479 0.15876 0.16226 0.3119 0.31597 0.31965 0.49838 0.50204 0.50566 0.63147 0.63525 0.63872 0.82076 0.82509 0.8303 0.99216 0.99674 1.00103 1.15841 1.16392 1.16884 1.32207 1.32706 1.3312 1.49054 1.49486 1.49878 1.65468 1.65902 1.66387 1.84684 1.85113 1.85511 2.05983 2.0634 2.18645 2.19215 2.33219 2.33604 2.34139 2.47161 2.47614 2.48091 2.62614 2.62997 2.81683 2.8205 2.82444 2.97994 2.98461 2.99003 3.1531 3.15722 3.1613 3.3021 3.30739 3.31075 3.43754 3.44179 3.44606 3.58185 3.5857 3.59027 3.7558 3.75983 3.76281 4.08886 4.09225 4.3376 4.34061 4.49284 4.49721 4.50085 4.61879 4.62542 4.8117 4.81463 4.81893 
25 0.16552 0.322 0.50949 0.64181 0.83332 1.00195 1.1737 1.33514 1.50395 1.66654 1.8557 2.06951 2.20013 2.34141 2.48464 2.63872 2.82797 2.99218 3.31814 3.59259 3.77202 4.09808 4.3464 4.63203 4.82194 
1 0.83593 
128 0.16797 0.17088 0.17302 0.17589 0.18401 0.32415 0.32717 0.32954 0.33185 0.3366 0.51086 0.51356 0.51582 0.51805 0.52129 0.64478 0.64742 0.64954 0.65239 0.8336 0.8368 0.83904 0.84177 0.84851 1.00422 1.0076 1.01015 1.01303 1.01966 1.17132 1.17502 1.17785 1.18055 1.33519 1.33881 1.3413 1.34392 1.35069 1.50411 1.50683 1.50904 1.51201 1.66903 1.67159 1.67455 1.67826 1.85891 1.86178 1.86412 1.86648 1.86971 1.88116 2.07169 2.07424 2.07655 2.08035 2.19891 2.20277 2.20633 2.2104 2.34456 2.34731 2.34994 2.35285 2.35765 2.48586 2.48851 2.49119 2.49436 2.49981 2.63911 2.64161 2.64371 2.64818 2.82945 2.83215 2.83437 2.83711 2.84012 2.99328 2.99633 2.99889 3.00228 3.16569 3.16875 3.17079 3.17317 3.17686 3.31512 3.31894 3.3212 3.32361 3.33112 3.45052 3.45362 3.45598 3.45877 3.59538 3.59791 3.60051 3.6034 3.60802 3.76883 3.77163 3.77388 3.77668 3.7812 4.1008 4.10307 4.10547 4.10975 4.34968 4.3517 4.3544 4.35851 4.5054 4.50874 4.51072 4.51348 4.63354 4.63683 4.64017 4.64477 4.82363 4.82589 4.82811 4.83057 4.83363 
59 0.16324 0.16656 0.32008 0.32375 0.50714 0.51132 0.63935 0.64339 0.82892 0.83196 0.83648 0.99819 1.00244 1.00773 1.1645 1.17119 1.33254 1.33732 1.50004 1.50529 1.66337 1.66814 1.85298 1.85777 1.86135 2.06641 2.06989 2.19438 2.2024 2.33831 2.34222 2.48114 2.48884 2.63426 2.63723 2.82509 2.82912 2.98927 2.99447 3.16171 3.16569 3.31283 3.31741 3.44497 3.44984 3.59015 3.59547 3.76498 3.76777 4.09527 4.09907 4.34355 4.34801 4.50205 4.50781 4.62847 4.63372 4.81862 4.8223 
8 0.31945 0.5049 1.66319 1.85358 3.15882 3.31008 4.62654 4.81499 
86 0.17832 0.18156 0.18844 0.33381 0.33797 0.34255 0.52194 0.5255 0.53042 0.65365 0.65763 0.66302 0.84212 0.8462 0.85041 1.01328 1.01852 1.02548 1.18 1.18594 1.19033 1.34379 1.3491 1.35347 1.51343 1.51711 1.52113 1.67882 1.68355 1.69607 1.86855 1.87301 1.87717 2.0815 2.08498 2.09731 2.20784 2.21393 2.22285 2.35368 2.35758 2.36417 2.49472 2.49862 2.50385 2.64819 2.65145 2.65746 2.83965 2.84303 2.84786 3.00142 3.00583 3.01134 3.17393 3.17831 3.18189 3.18918 3.32426 3.3292 3.33276 3.46044 3.46465 3.47193 3.60368 3.60793 3.61357 3.77702 3.78127 3.78484 3.79243 4.11056 4.11433 4.12822 4.35895 4.363 4.37674 4.51412 4.51851 4.52245 4.64172 4.64695 4.65463 4.83367 4.83679 4.84111 
29 0.1696 0.32636 0.51241 0.64553 0.83466 1.0064 1.17312 1.33796 1.50599 1.66958 1.86232 2.07103 2.20006 2.34576 2.35397 2.48907 2.63946 2.83195 2.99438 3.16762 3.31818 3.45265 3.59764 3.77061 4.10118 4.35028 4.50663 4.63564 4.82578 
0 
33 0.15351 0.30909 0.49655 0.50326 0.62906 0.81859 0.82564 0.98955 1.15587 1.32058 1.48907 1.65422 1.84397 2.05726 2.18636 2.32935 2.471 2.62449 2.81433 2.97879 3.15001 3.15804 3.29983 3.30932 3.43554 3.57996 3.75342 3.75938 4.08627 4.33474 4.49024 4.62183 4.80872 
30 0.15868 0.31421 0.50211 0.63447 0.82298 0.83106 0.99459 1.16527 1.33031 1.49503 1.65883 1.8492 1.85644 2.06141 2.19442 2.33403 2.47642 2.6294 2.81988 2.98547 3.15483 3.31072 3.44014 3.58543 3.75886 4.09065 4.3391 4.49558 4.62709 4.81367 
81 0.15311 0.15758 0.16172 0.30922 0.31343 0.31733 0.49588 0.50088 0.50487 0.62845 0.63342 0.6375 0.81845 0.82259 0.82623 0.99148 0.9956 0.99936 1.15528 1.15981 1.16439 1.32025 1.32545 1.32899 1.4883 1.49345 1.49731 1.64952 1.65623 1.65956 1.84627 1.84966 1.85455 2.0595 2.06332 2.18432 2.18997 2.19587 2.33098 2.33441 2.33901 2.46636 2.47252 2.47646 2.62285 2.62783 2.63132 2.81418 2.81907 2.823 2.97795 2.98336 2.98912 3.15099 3.15461 3.15856 3.30002 3.30498 3.30933 3.43253 3.4388 3.44338 3.57987 3.58473 3.58871 3.75478 3.7591 3.76267 4.08837 4.0918 4.33756 4.341 4.49122 4.49544 4.4989 4.61485 4.62083 4.62611 4.8106 4.81394 4.81918 
57 0.15077 0.15508 0.30706 0.31191 0.49383 0.49792 0.50439 0.62692 0.632 0.81604 0.82048 0.98717 0.99274 1.15359 1.1627 1.31735 1.32402 1.48665 1.49141 1.65178 1.65662 1.84187 1.84659 2.05499 2.05906 2.18272 2.32728 2.33193 2.4683 2.47277 2.6219 2.62597 2.81204 2.8164 2.97592 2.98054 3.14788 3.15291 3.29755 3.30392 3.43322 3.43887 3.5777 3.58337 3.75066 3.75541 4.08407 4.08815 4.33271 4.33661 4.48803 4.49289 4.6149 4.62192 4.80667 4.80993 4.81482 
0 
83 0.16694 0.1703 0.17491 0.32257 0.32614 0.33039 0.51018 0.51358 0.51678 0.64289 0.64687 0.65241 0.8333 0.83634 0.84029 1.00255 1.00678 1.01094 1.16752 1.1727 1.17693 1.33218 1.33689 1.34059 1.34927 1.5032 1.50719 1.51729 1.66711 1.67116 1.67664 1.85659 1.86104 1.86449 1.87332 2.07135 2.07557 2.19845 2.20276 2.20882 2.34229 2.34637 2.35043 2.35661 2.48489 2.48961 2.50004 2.63811 2.64274 2.82817 2.83174 2.83529 2.99222 2.99602 3.001 3.16306 3.16733 3.17123 3.31338 3.31767 3.32136 3.44903 3.45319 3.45865 3.5931 3.59794 3.60244 3.76716 3.77082 3.78022 4.09974 4.10347 4.34759 4.35189 4.36062 4.50322 4.50727 4.51234 4.63003 4.63506 4.82227 4.82546 4.82934 
35 0.16652 0.32224 0.32783 0.50983 0.51576 0.64255 0.64754 0.83293 1.002 1.00744 1.17344 1.33619 1.50303 1.66661 1.85584 1.86213 2.06986 2.20345 2.34169 2.34655 2.48465 2.63719 2.82864 2.99214 3.16579 3.31583 3.45009 3.59305 3.59842 3.76734 4.09819 4.34628 4.50569 4.63372 4.82181 
64 0.16139 0.16411 0.31649 0.32024 0.32348 0.50493 0.50808 0.63735 0.64074 0.82534 0.82889 0.83387 0.99593 1.00091 1.16248 1.16773 1.17238 1.32647 1.33124 1.33575 1.498 1.50066 1.66152 1.66479 1.85062 1.85481 1.8589 2.06429 2.06725 2.19347 2.19917 2.33679 2.34004 2.47889 2.4816 2.6326 2.63498 2.82295 2.8256 2.98766 2.99048 3.15762 3.16147 3.16499 3.30639 3.3114 3.31471 3.44269 3.44651 3.58815 3.5915 3.76229 3.76499 4.09338 4.09638 4.3417 4.34462 4.49995 4.50233 4.62447 4.62916 4.81663 4.81919 4.8239 
29 0.16105 0.31703 0.5055 0.63846 0.82673 0.99883 1.16607 1.33024 1.49834 1.66093 1.8502 1.85695 2.06446 2.19441 2.3381 2.47825 2.63227 2.82264 2.98702 3.15946 3.31005 3.44338 3.58959 3.76229 4.09449 4.34091 4.49951 4.62931 4.81561 
90 0.15123 0.15561 0.15834 0.16339 0.30751 0.31109 0.31494 0.32193 0.49377 0.49884 0.50182 0.50819 0.62606 0.63078 0.63439 0.81698 0.82132 0.82394 0.82772 0.98889 0.99273 0.99669 1.15384 1.15766 1.16249 1.16853 1.31833 1.3244 1.32809 1.48655 1.49188 1.49473 1.64726 1.6551 1.65949 1.8436 1.84651 1.85046 1.85491 2.05689 2.06008 2.18225 2.18889 2.32855 2.33177 2.33614 2.46373 2.47122 2.47472 2.4818 2.62124 2.62591 2.62879 2.81198 2.8169 2.81956 2.8248 2.9759 2.98189 2.9868 3.14884 3.15212 3.15614 3.16216 3.2979 3.30296 3.30638 3.43007 3.43637 3.441 3.57777 3.58253 3.58673 3.75224 3.75674 3.75939 4.0858 4.08862 4.33484 4.33717 4.48918 4.49398 4.49643 4.61321 4.62095 4.62483 4.8079 4.81094 4.8143 4.81891 
74 0.15369 0.15842 0.16533 0.31024 0.31482 0.31862 0.49648 0.50122 0.50574 0.62898 0.634 0.6388 0.819 0.82397 0.82959 0.99135 0.9968 1.15673 1.16242 1.16795 1.32113 1.32677 1.33168 1.48929 1.49444 1.50123 1.65064 1.65734 1.66194 1.8461 1.85099 1.85699 2.05932 2.06367 2.18515 2.19121 2.33119 2.33547 2.46815 2.47446 2.47932 2.62447 2.62912 2.8147 2.81951 2.82387 2.97871 2.98415 3.15143 3.15614 3.16003 3.3006 3.30612 3.31004 3.43297 3.43878 3.44482 3.58046 3.58522 3.75466 3.75945 3.76353 4.08829 4.09275 4.33731 4.34299 4.4918 4.49682 4.61619 4.62227 4.62739 4.81046 4.81392 4.81967 
43 0.16603 0.17067 0.32268 0.32628 0.5108 0.51582 0.64464 0.83208 0.83651 1.00321 1.00783 1.17211 1.1788 1.33525 1.50288 1.6658 1.6712 1.85621 1.86089 2.06928 2.07543 2.19933 2.34138 2.34622 2.48446 2.63745 2.82818 2.83284 2.99242 3.16483 3.31541 3.45043 3.59294 3.60331 3.76843 4.09798 4.10386 4.34591 4.35289 4.50466 4.63359 4.82137 4.82562 
8 0.1753 0.51785 0.64857 0.84099 1.17786 2.8404 3.77455 4.83037 
56 0.14614 0.1511 0.30223 0.30685 0.48873 0.49416 0.62155 0.62688 0.81169 0.81637 0.98388 0.9889 1.14845 1.15443 1.31325 1.3195 1.48136 1.48709 1.64288 1.6506 1.83861 1.84198 2.05186 2.05558 2.17727 2.18442 2.32347 2.32742 2.4607 2.46757 2.61616 2.62145 2.80706 2.81244 2.97084 2.97704 3.14359 3.14751 3.29285 3.29884 3.42592 3.43208 3.57271 3.57803 3.74733 3.75227 4.08077 4.08421 4.32979 4.33252 4.48398 4.48923 4.60822 4.61814 4.8029 4.80653 
46 0.15864 0.16323 0.3143 0.31974 0.50286 0.50743 0.63511 0.82272 0.82746 0.99488 1.16107 1.32663 1.33356 1.49491 1.49962 1.65911 1.84915 1.85561 2.06252 2.18855 2.19481 2.33458 2.34234 2.47635 2.62991 2.63436 2.8204 2.82499 2.98489 3.15558 3.16145 3.30542 3.31165 3.44048 3.44708 3.58554 3.75884 3.76372 4.0913 4.0959 4.34002 4.49564 4.5011 4.62346 4.81443 4.8186 
56 0.17455 0.1796 0.33018 0.33414 0.51723 0.52099 0.64974 0.6543 0.83899 0.84218 0.84917 1.01093 1.01598 1.17679 1.18197 1.34352 1.34889 1.50982 1.51436 1.67448 1.68162 1.86485 1.8697 2.07646 2.08097 2.20627 2.34989 2.35594 2.49121 2.49606 2.64421 2.64822 2.83608 2.84141 3.00023 3.00669 3.17326 3.17762 3.32281 3.32678 3.45544 3.4597 3.60055 3.60569 3.77569 3.77887 4.10536 4.11041 4.35381 4.35848 4.512 4.51683 4.64076 4.82907 4.83326 4.84216 
60 0.15371 0.15827 0.31051 0.31487 0.49657 0.50104 0.50549 0.62958 0.63415 0.63853 0.81888 0.8233 0.82694 0.99096 0.99754 1.15678 1.16383 1.32093 1.32683 1.48934 1.49426 1.65093 1.65729 1.84571 1.85135 2.05881 2.06361 2.18488 2.1933 2.33101 2.33578 2.46975 2.4755 2.62492 2.62917 2.81474 2.81942 2.97875 2.98397 3.15121 3.15684 3.30076 3.30741 3.436 3.44038 3.58056 3.58505 3.75436 3.75919 3.76263 4.08784 4.09168 4.33666 4.34089 4.49152 4.49688 4.61525 4.62461 4.81022 4.81362 
32 0.16463 0.31862 0.32381 0.50782 0.64008 0.83081 0.99828 1.1645 1.17261 1.33198 1.50055 1.66352 1.85383 1.86002 2.06735 2.19655 2.33905 2.34683 2.48154 2.63536 2.82574 2.99005 3.16289 3.31364 3.44684 3.59037 3.76604 4.09587 4.3442 4.50282 4.62959 4.81907 
55 0.15178 0.15693 0.30893 0.31477 0.49503 0.50061 0.62758 0.63379 0.81723 0.82149 0.82459 0.83027 0.98974 0.99729 1.15535 1.16477 1.31961 1.32718 1.48779 1.49448 1.64876 1.65642 1.84455 1.85118 2.05776 2.1835 2.32966 2.33681 2.46679 2.47479 2.62323 2.62879 2.81324 2.81914 2.97717 2.98392 3.14991 3.1562 3.29912 3.3069 3.43163 3.43703 3.44386 3.57901 3.58688 3.75305 3.75919 4.08675 4.33561 4.49027 4.49632 4.61431 4.62546 4.80887 4.8127 
56 0.16368 0.1669 0.17459 0.32002 0.32353 0.32919 0.50759 0.51245 0.64189 0.82854 0.83194 0.83656 0.99868 1.00353 1.00994 1.16722 1.17233 1.3327 1.3377 1.50022 1.66376 1.66853 1.85341 1.85816 1.86206 2.06716 2.19696 2.20365 2.33951 2.34455 2.35129 2.48192 2.49147 2.63484 2.82572 2.83011 2.98983 2.99927 3.16282 3.17 3.31332 3.31733 3.44779 3.45647 3.59053 3.59886 3.76552 3.7743 4.09593 4.34403 4.35074 4.50234 4.63046 4.81915 4.82284 4.8274 
56 0.14835 0.1532 0.30458 0.30906 0.49099 0.49622 0.62367 0.62869 0.81402 0.81864 0.98606 0.9921 1.15096 1.15681 1.3156 1.32235 1.48374 1.48934 1.64524 1.65308 1.84084 1.84561 2.05407 2.0584 2.17954 2.18792 2.3257 2.32988 2.46345 2.47023 2.6187 2.6236 2.80922 2.81448 2.97317 2.97926 3.14594 3.15038 3.29507 3.30167 3.42844 3.434 3.57493 3.57998 3.74942 3.75498 4.08298 4.087 4.33197 4.33538 4.4863 4.49203 4.61049 4.61984 4.80506 4.80872 
36 0.16422 0.16769 0.31974 0.32511 0.50805 0.64049 0.64703 0.82924 0.83521 1.00394 1.17497 1.33361 1.50072 1.50606 1.6643 1.85437 1.86101 2.06751 2.34048 2.48329 2.63525 2.6387 2.82641 2.99062 3.16393 3.31401 3.44686 3.59171 3.76595 3.7694 4.09614 4.34444 4.50314 4.63102 4.81972 4.82516 
24 0.32696 0.51843 0.64991 0.83876 1.01222 1.17676 1.34104 1.50854 2.07494 2.2071 2.3463 2.49338 2.6444 2.83576 2.99776 3.16887 3.32055 3.45381 3.5995 3.77158 4.10425 4.34959 4.51106 4.82518 
1 4.8365 
3 3.77397 4.51066 4.82632 
52 0.1747 0.18053 0.33149 0.33982 0.51787 0.52373 0.65246 0.65815 0.84112 0.84804 1.01208 1.02178 1.1823 1.34398 1.34907 1.51124 1.51711 1.67477 1.68165 1.8662 1.87223 2.0786 2.0849 2.20861 2.35085 2.35906 2.49241 2.49978 2.64578 2.65358 2.83644 2.84316 3.00081 3.0079 3.17302 3.17916 3.32431 3.45786 3.46318 3.60123 3.60697 3.77626 3.78079 4.10679 4.11259 4.35477 4.36084 4.51377 4.51924 4.64143 4.83008 4.83565 
57 0.16045 0.16415 0.31545 0.32055 0.50286 0.5064 0.63545 0.64013 0.82554 0.82912 0.99526 1.00105 1.16125 1.16721 1.32589 1.33112 1.49569 1.49929 1.65973 1.66377 1.85029 1.85438 2.06312 2.06663 2.19054 2.19662 2.33552 2.33939 2.47625 2.48055 2.63082 2.63404 2.82085 2.82432 2.98492 2.98864 3.15624 3.16121 3.30542 3.31155 3.4411 3.44738 3.58646 3.59114 3.75899 3.7633 3.7668 4.09211 4.09558 4.34065 4.34361 4.49592 4.50047 4.62309 4.6283 4.81519 4.81778 
56 0.16071 0.16404 0.31625 0.32113 0.50464 0.50883 0.6367 0.64135 0.82497 0.82882 0.99675 1.00136 1.16278 1.16936 1.32931 1.33459 1.49795 1.50313 1.66096 1.66604 1.85092 1.85601 2.0641 2.0687 2.19199 2.19651 2.33649 2.34182 2.47859 2.48429 2.63175 2.63507 2.82264 2.82684 2.98674 2.99104 3.15748 3.16202 3.30821 3.31313 3.44256 3.44757 3.58775 3.59312 3.76108 3.76449 4.09313 4.09876 4.34158 4.3461 4.49786 4.50134 4.626 4.63161 4.81699 4.82107 
88 0.14397 0.14815 0.15129 0.30012 0.30375 0.30727 0.48669 0.49102 0.49382 0.49984 0.61918 0.62341 0.62709 0.80936 0.81316 0.81647 0.82064 0.98189 0.98509 0.98901 1.14622 1.15026 1.15512 1.31108 1.31532 1.31915 1.47919 1.4835 1.48699 1.64052 1.64695 1.65078 1.83659 1.83941 1.84287 2.04985 2.05284 2.05604 2.17517 2.18045 2.32148 2.32461 2.32789 2.45761 2.46337 2.46748 2.61375 2.61819 2.62156 2.80505 2.80925 2.81232 2.81914 2.96874 2.97324 2.9766 3.14156 3.1449 3.14852 3.15462 3.29078 3.29476 3.29905 3.42348 3.42916 3.4334 3.57068 3.57482 3.57831 3.74536 3.74894 3.75202 4.07879 4.08167 4.085 4.32776 4.33018 4.33375 4.48191 4.48531 4.48876 4.60603 4.61183 4.61904 4.80094 4.80402 4.80652 4.81102 
1 4.81295 
0 
0 
1 0.82801 
26 0.17262 0.33107 0.51508 0.6483 1.01261 1.34065 1.50752 1.67615 1.86714 2.07421 2.20812 2.34964 2.48901 2.64158 2.83319 2.99752 3.16989 3.32099 3.45496 3.6009 3.77216 4.10322 4.35088 4.50965 4.63905 4.82661 
0 
27 0.17516 0.33179 0.5182 0.65537 0.84082 1.01279 1.18132 1.34341 1.51126 1.67683 1.86695 2.07783 2.21168 2.35298 2.49598 2.64547 2.83791 3.00222 3.17287 3.32291 3.45966 3.60621 3.77532 4.10583 4.35348 4.51419 4.83138 
9 2.34337 2.63797 2.82904 3.16904 3.31684 3.76809 4.34586 4.50476 4.82587 
84 0.16605 0.16927 0.17386 0.32213 0.32594 0.32916 0.51053 0.51381 0.51736 0.64281 0.6465 0.65042 0.83204 0.83516 0.83931 1.00221 1.00697 1.01174 1.16915 1.17414 1.17806 1.33449 1.33754 1.34164 1.50339 1.50657 1.51046 1.66703 1.67202 1.67978 1.85667 1.86078 1.86469 2.07036 2.07398 2.08244 2.19752 2.2022 2.20744 2.34225 2.34596 2.35169 2.48464 2.48787 2.49336 2.63759 2.64072 2.65618 2.8276 2.83075 2.83497 2.85177 2.99227 2.99531 3.00492 3.16318 3.16752 3.17109 3.31334 3.31737 3.32091 3.44856 3.4531 3.45933 3.59348 3.59761 3.60356 3.76737 3.771 3.77461 4.09921 4.10298 4.11508 4.34733 4.35114 4.35971 4.50309 4.50744 4.5116 4.63291 4.63684 4.82147 4.82425 4.82848 
90 0.16492 0.16749 0.17073 0.32039 0.32356 0.32632 0.50831 0.51061 0.51322 0.64085 0.64395 0.64703 0.82933 0.83272 0.83514 0.83908 1.00057 1.00447 1.00748 1.16707 1.17115 1.17471 1.18077 1.33326 1.33594 1.33915 1.50086 1.50374 1.50725 1.66488 1.66789 1.67204 1.85493 1.85825 1.86118 1.86491 2.06781 2.0711 2.07547 2.19589 2.19938 2.20531 2.34007 2.34335 2.34656 2.35379 2.48255 2.48529 2.48924 2.63556 2.63817 2.64312 2.8264 2.8289 2.83211 2.83585 2.99079 2.99312 2.99718 3.16156 3.16498 3.16742 3.3122 3.31545 3.31809 3.4466 3.44993 3.4529 3.59157 3.59426 3.59764 3.76454 3.7676 3.77013 4.09673 4.09968 4.10331 4.3455 4.34842 4.35355 4.50172 4.50487 4.50755 4.62763 4.63248 4.63661 4.81965 4.82212 4.82482 4.82826 
87 0.15618 0.15958 0.16221 0.313 0.31686 0.31948 0.49932 0.50284 0.50577 0.5093 0.63288 0.63581 0.6386 0.82156 0.82543 0.82778 0.83171 0.99297 0.99709 1.00017 1.0097 1.15961 1.16406 1.16824 1.32336 1.32797 1.33105 1.49217 1.49575 1.49857 1.65715 1.65987 1.66432 1.84786 1.85124 1.85415 1.85891 2.06092 2.064 2.06831 2.18753 2.19239 2.33328 2.33629 2.34013 2.4746 2.47777 2.48086 2.62776 2.63088 2.63342 2.81724 2.82111 2.82381 2.82855 2.98174 2.9855 2.98877 3.15353 3.15781 3.1604 3.30331 3.30775 3.31033 3.43934 3.44287 3.44602 3.58328 3.5864 3.58972 3.7563 3.76046 3.76285 4.08991 4.09272 4.09744 4.33884 4.34158 4.4937 4.49791 4.50024 4.61861 4.62433 4.62725 4.81245 4.81518 4.81802 
111 0.17321 0.1761 0.17953 0.20481 0.32826 0.3321 0.33487 0.34048 0.51603 0.5185 0.52125 0.52427 0.64986 0.65294 0.65643 0.83805 0.84115 0.84387 0.84692 1.00848 1.01271 1.01592 1.02265 1.17575 1.17999 1.18408 1.19479 1.33972 1.34351 1.34687 1.35248 1.50918 1.51224 1.51575 1.53206 1.67236 1.67529 1.67921 1.68592 1.86284 1.86682 1.87 1.8735 1.88537 2.07658 2.07934 2.08272 2.10107 2.20334 2.2076 2.21283 2.3483 2.35153 2.35519 2.36055 2.37279 2.49107 2.49374 2.49814 2.5128 2.64439 2.64681 2.65206 2.83374 2.83699 2.84035 2.84365 2.99828 3.00113 3.00491 3.16984 3.17361 3.17606 3.17994 3.31961 3.32378 3.3266 3.33232 3.45486 3.45888 3.46216 3.47311 3.59961 3.60264 3.60602 3.61247 3.77326 3.77675 3.77899 3.78323 3.79497 4.10564 4.10847 4.11211 4.15251 4.35399 4.35638 4.36002 4.37736 4.51001 4.51366 4.51664 4.5218 4.63361 4.64061 4.64476 4.82797 4.83042 4.83321 4.83608 4.84263 
30 0.16494 0.32077 0.3289 0.50877 0.64178 0.83063 1.00332 1.17185 1.33344 1.50069 1.66476 1.85603 2.06809 2.19756 2.3407 2.4832 2.63576 2.82644 2.83224 2.99004 3.16393 3.31438 3.44877 3.59295 3.76637 4.09639 4.34404 4.50372 4.63469 4.81944 
24 0.15869 0.31552 0.50189 0.63692 0.82478 1.16751 1.32979 1.49486 1.66023 1.85099 2.06069 2.33745 2.47612 2.629 2.81995 2.98476 3.15775 3.30822 3.44444 3.75976 4.08905 4.33708 4.4969 4.81248 
0 
64 0.1444 0.1489 0.30069 0.30489 0.30981 0.48681 0.49138 0.49582 0.62004 0.62456 0.80981 0.81451 0.98142 0.98621 1.1471 1.15265 1.31136 1.317 1.47959 1.48457 1.64244 1.64799 1.8362 1.84021 1.84643 2.04943 2.05318 2.1755 2.18182 2.32132 2.32507 2.46017 2.46554 2.61513 2.61953 2.80498 2.80953 2.81472 2.96906 2.97432 3.14165 3.14596 3.15053 3.29095 3.29644 3.30179 3.42599 3.43061 3.57077 3.57523 3.74476 3.74931 3.75325 4.07842 4.08205 4.32729 4.33053 4.48191 4.48677 4.6064 4.61434 4.80059 4.80382 4.80827 
63 0.15738 0.16144 0.16549 0.31429 0.318 0.32215 0.50249 0.50519 0.63416 0.63792 0.82328 0.827 0.83041 0.99469 0.99955 1.16147 1.16755 1.32555 1.32972 1.33446 1.49363 1.49741 1.65929 1.66275 1.84913 1.85327 1.85801 2.06236 2.06611 2.19008 2.19487 2.33439 2.33853 2.47597 2.47921 2.62866 2.63225 2.81951 2.82294 2.82942 2.9838 2.98714 3.15546 3.1599 3.30539 3.30991 3.44069 3.44468 3.58489 3.58839 3.75822 3.76236 3.76815 4.09139 4.09505 4.34012 4.34394 4.49511 4.4996 4.6229 4.6281 4.81437 4.8175 
27 0.16354 0.3199 0.50739 0.64255 0.8291 1.00216 1.17175 1.33409 1.50057 1.66287 1.85592 2.06766 2.34156 2.4812 2.63454 2.82921 2.98969 3.163 3.31318 3.4482 3.59217 3.7656 4.09685 4.34523 4.50232 4.63106 4.81873 
18 0.15818 0.31492 0.50082 0.63514 0.99592 2.06103 2.33366 2.47649 2.62865 2.81984 2.98435 3.1559 3.58587 3.7593 4.09 4.33801 4.49655 4.81234 
38 0.16456 0.16957 0.32082 0.32542 0.50922 0.5133 0.64147 0.83085 0.83518 0.99994 1.00452 1.17119 1.33385 1.50207 1.66493 1.67134 1.85482 1.85915 2.0687 2.19785 2.34094 2.34587 2.48345 2.63618 2.82679 2.83253 2.99105 3.16494 3.3149 3.4481 3.59204 3.76723 4.0973 4.34503 4.50424 4.63151 4.82041 4.82434 
59 0.15588 0.16043 0.166 0.31272 0.31734 0.50061 0.50482 0.63317 0.63783 0.82091 0.82572 0.83022 0.99279 0.99853 1.15927 1.16603 1.32344 1.32857 1.49211 1.49651 1.65739 1.66443 1.84723 1.85284 2.06051 2.06581 2.18794 2.19604 2.33266 2.33834 2.47417 2.47925 2.62767 2.63158 2.81778 2.82191 2.8281 2.98187 2.98623 3.15347 3.15842 3.30305 3.30901 3.4388 3.44423 3.58317 3.5885 3.75661 3.76136 4.08953 4.09493 4.33819 4.34589 4.49353 4.49849 4.62078 4.62643 4.81245 4.81638 
43 0.16931 0.17735 0.32414 0.3291 0.51283 0.51819 0.64699 0.83277 0.83814 1.00417 1.01008 1.17545 1.33894 1.34948 1.50695 1.67038 1.67807 1.85794 1.86333 1.88219 2.07449 2.20497 2.34618 2.35338 2.48892 2.63976 2.83201 2.83707 2.99623 3.1677 3.17369 3.31793 3.33126 3.45322 3.59844 3.77061 3.77902 4.1027 4.35041 4.50805 4.63536 4.82354 4.82817 
67 0.1585 0.16166 0.16568 0.31479 0.31848 0.32222 0.50136 0.50456 0.50817 0.63463 0.63844 0.82384 0.82768 0.83186 0.99462 0.99958 1.16085 1.16652 1.32493 1.33022 1.33446 1.49355 1.49764 1.50258 1.65871 1.66202 1.84963 1.85391 2.06268 2.06649 2.18918 2.19451 2.33505 2.33892 2.47535 2.47906 2.48424 2.62972 2.63271 2.81944 2.82288 2.82785 2.98299 2.9871 3.15583 3.15978 3.16368 3.30475 3.31001 3.31377 3.44081 3.44546 3.58515 3.58849 3.75836 3.76243 3.76601 4.09176 4.0956 4.3403 4.3441 4.49532 4.49977 4.62087 4.62722 4.8147 4.81734 
27 0.17294 0.32971 0.51652 0.65112 0.83792 1.0111 1.18052 1.34223 1.50976 1.67392 1.86506 2.0766 2.35021 2.49254 2.64342 2.83526 3.00064 3.17213 3.32231 3.45625 3.60125 3.77404 4.10537 4.35391 4.51191 4.64174 4.8285 
68 0.1682 0.17106 0.17566 0.32246 0.32646 0.33025 0.5119 0.51518 0.64611 0.6496 0.83354 0.83632 0.84076 1.00245 1.00718 1.01266 1.16852 1.17471 1.17915 1.33275 1.33854 1.50511 1.50868 1.66825 1.67236 1.85774 1.86237 1.86593 2.07187 2.07525 2.10066 2.19895 2.20767 2.34382 2.34709 2.35551 2.4868 2.4917 2.64018 2.6467 2.83006 2.83314 2.83724 2.99466 2.99927 3.16457 3.16853 3.31274 3.31853 3.32399 3.45071 3.45408 3.59542 3.59976 3.77007 3.77251 3.7867 4.10052 4.10392 4.34891 4.35337 4.5034 4.50798 4.63496 4.6419 4.82405 4.82781 4.837 
0 
59 0.16389 0.16677 0.31925 0.32276 0.32677 0.50736 0.5102 0.63966 0.64313 0.8297 0.83331 0.99931 1.00564 1.16847 1.17387 1.33283 1.33654 1.50026 1.5031 1.6639 1.66757 1.85444 1.85927 2.06669 2.06986 2.19557 2.20222 2.3398 2.34338 2.48152 2.4846 2.63456 2.63715 2.82534 2.82821 2.83551 2.99011 2.99334 3.1608 3.16476 3.31161 3.31528 3.44534 3.44987 3.59071 3.59402 3.76471 3.7674 3.77089 4.09566 4.09877 4.34446 4.34754 4.50154 4.5046 4.63052 4.63562 4.81915 4.8218 
9 0.16361 0.31998 0.50694 0.82673 0.99992 1.85604 3.16203 3.76463 4.82049 
65 0.15739 0.16111 0.16662 0.31328 0.3174 0.32135 0.50158 0.505 0.63393 0.63763 0.82262 0.82657 0.83076 0.99425 0.99853 1.16074 1.1655 1.326 1.32936 1.49381 1.4973 1.50249 1.65812 1.66241 1.84841 1.85275 1.85806 2.06176 2.06555 2.18941 2.19524 2.33387 2.3376 2.47503 2.47881 2.62869 2.6317 2.81937 2.82277 2.82848 2.98389 2.9868 3.15467 3.15897 3.16367 3.3049 3.30911 3.43946 3.4439 3.58479 3.58847 3.75824 3.76198 3.76671 4.09073 4.09501 4.33914 4.34373 4.49502 4.49866 4.62226 4.62717 4.81331 4.81642 4.82126 
57 0.16143 0.16452 0.31631 0.32044 0.50449 0.50747 0.6373 0.64066 0.82792 0.99585 1.00198 1.16241 1.16863 1.32685 1.33124 1.33542 1.4974 1.50027 1.66119 1.66542 1.85116 1.85554 2.06438 2.06848 2.19114 2.19628 2.33628 2.34126 2.47884 2.48212 2.63212 2.635 2.82253 2.82578 2.9872 2.99099 3.15715 3.1614 3.30675 3.31154 3.44214 3.44672 3.58754 3.59196 3.75969 3.76394 3.7674 4.09301 4.09693 4.34166 4.34592 4.49756 4.50128 4.62507 4.63008 4.81677 4.82001 
77 0.16201 0.16562 0.1694 0.3188 0.32325 0.32751 0.50711 0.51032 0.51395 0.63897 0.64301 0.64796 0.8279 0.83161 0.83526 0.99893 1.00338 1.00738 1.16546 1.17143 1.17609 1.33196 1.3359 1.4987 1.50257 1.50839 1.66343 1.66767 1.85339 1.85789 1.86172 2.06647 2.0702 2.19265 2.19957 2.20681 2.33894 2.34255 2.34735 2.48012 2.48429 2.48998 2.63335 2.63679 2.64609 2.82383 2.82727 2.83186 2.98812 2.99149 2.99755 3.15988 3.16434 3.16847 3.3095 3.31467 3.31948 3.44479 3.44952 3.58975 3.59405 3.59931 3.76264 3.76669 3.77035 4.09559 4.09992 4.34414 4.34825 4.49942 4.50375 4.50829 4.62716 4.63246 4.81827 4.82165 4.82557 
3 0.51454 0.83536 4.82559 
102 0.18013 0.18357 0.18711 0.1935 0.33652 0.34012 0.34309 0.34981 0.52371 0.52659 0.52968 0.53391 0.65641 0.65997 0.66323 0.66981 0.84581 0.84928 0.85258 0.85797 1.01681 1.02106 1.02482 1.0341 1.18356 1.18824 1.19219 1.34793 1.35187 1.35537 1.36394 1.51639 1.51977 1.52336 1.53667 1.68095 1.68462 1.68923 1.87135 1.87527 1.87869 1.88457 2.08406 2.08739 2.0919 2.21294 2.21729 2.22404 2.35656 2.36021 2.36394 2.36956 2.49909 2.50239 2.50656 2.65096 2.65421 2.65796 2.84228 2.84534 2.84895 2.85287 3.0058 3.00916 3.01316 3.17725 3.18104 3.18375 3.18779 3.32739 3.33158 3.33475 3.34273 3.46278 3.46675 3.47027 3.60778 3.61156 3.61557 3.62251 3.78054 3.78429 3.78692 3.79175 4.11299 4.11615 4.12053 4.14808 4.36174 4.36461 4.36922 4.51736 4.52131 4.52427 4.53042 4.64633 4.65025 4.65557 4.83596 4.83868 4.84168 4.84546 
24 0.16487 0.32138 0.50877 0.64051 0.83024 1.33432 1.50158 1.66428 1.85448 2.06771 2.1968 2.33962 2.48229 2.63555 2.82631 2.99035 3.44715 3.59099 3.76698 4.09612 4.34452 4.50328 4.63061 4.81983 
61 0.16144 0.1653 0.31612 0.32115 0.50467 0.50909 0.63653 0.6416 0.82742 0.83049 0.99609 1.00197 1.16232 1.16955 1.32618 1.3317 1.49639 1.50029 1.66076 1.66604 1.85055 1.85545 1.85996 2.06379 2.06849 2.19093 2.19673 2.33615 2.34092 2.34742 2.47723 2.48134 2.48743 2.63186 2.63678 2.82269 2.8273 2.8328 2.98714 2.99567 3.15736 3.16267 3.30586 3.31224 3.44231 3.44788 3.5869 3.59208 3.60029 3.75952 3.76465 4.09284 4.0971 4.34148 4.34933 4.49652 4.50187 4.62422 4.63561 4.81713 4.8228 
94 0.1508 0.1551 0.15781 0.30733 0.31087 0.31413 0.31893 0.49375 0.49847 0.501 0.50495 0.62586 0.6305 0.63381 0.81628 0.81994 0.82278 0.8264 0.9888 0.99229 0.99636 1.15367 1.1576 1.16176 1.1672 1.31841 1.32338 1.32638 1.48655 1.49122 1.49406 1.64791 1.65394 1.65712 1.66425 1.84365 1.84643 1.85032 1.85585 2.05687 2.06006 2.06462 2.18231 2.18805 2.19278 2.32846 2.33165 2.33543 2.46561 2.47085 2.47426 2.47965 2.62145 2.62576 2.6284 2.81195 2.81644 2.8191 2.82386 2.97594 2.98098 2.98347 3.14866 3.15187 3.15562 3.15974 3.29784 3.30227 3.30593 3.43106 3.43612 3.43996 3.57769 3.58213 3.58549 3.75221 3.75619 3.75896 4.08577 4.08863 4.09237 4.33485 4.33723 4.34197 4.48906 4.49276 4.49563 4.61327 4.61923 4.62304 4.8078 4.81097 4.81362 4.81754 
8 0.83568 1.34119 1.50857 2.49052 2.64134 2.9968 3.772 4.51522 
70 0.15374 0.15833 0.16219 0.31008 0.31386 0.31956 0.49686 0.50183 0.50593 0.62919 0.63381 0.63989 0.81925 0.82303 0.82671 0.99214 0.99695 1.15628 1.1608 1.32177 1.32929 1.48953 1.49456 1.50012 1.65018 1.65727 1.66309 1.84702 1.85072 2.06036 2.06597 2.18522 2.1953 2.3317 2.33527 2.46719 2.47357 2.4795 2.62359 2.62852 2.63315 2.81509 2.81974 2.82449 2.979 2.98488 3.15194 3.15551 3.16021 3.30097 3.30556 3.31088 3.43297 3.43918 3.44529 3.58075 3.58554 3.75553 3.76196 4.0893 4.09441 4.33833 4.34177 4.49237 4.49859 4.61618 4.62298 4.81118 4.81475 4.82048 
62 0.14778 0.15227 0.30418 0.30836 0.31328 0.49029 0.49457 0.49962 0.62352 0.62786 0.81319 0.81785 0.98468 0.98957 1.15055 1.15621 1.31463 1.32023 1.48304 1.48785 1.64712 1.65247 1.83941 1.84358 2.05262 2.05626 2.17878 2.18535 2.32468 2.32862 2.46395 2.46921 2.61865 2.62288 2.80848 2.81283 2.81943 2.9725 2.97751 3.14491 3.14927 3.15376 3.29438 3.30004 3.42984 3.43492 3.57424 3.57848 3.74804 3.75247 3.75584 4.08166 4.08524 4.33041 4.33361 4.48522 4.49 4.6096 4.61818 4.80395 4.80708 4.81121 
40 0.17227 0.17865 0.3282 0.33276 0.51464 0.51874 0.64907 0.83773 0.84248 1.00962 1.17767 1.34033 1.50846 1.67199 1.86265 1.86678 2.07481 2.08264 2.20396 2.34859 2.49052 2.50107 2.64294 2.8336 2.83972 2.99735 3.17026 3.17601 3.32116 3.45532 3.6001 3.77343 4.10314 4.11188 4.35163 4.35815 4.51043 4.63951 4.82719 4.83169 
1 0.82921 
0 
140 0.14372 0.14709 0.14976 0.15217 0.15557 0.29981 0.30325 0.30606 0.30873 0.31158 0.48653 0.49006 0.49267 0.49509 0.49753 0.50324 0.61843 0.6221 0.62495 0.62794 0.63077 0.80904 0.81234 0.81529 0.81749 0.82046 0.98178 0.98432 0.98753 0.99051 0.99601 1.14591 1.14965 1.1531 1.15635 1.15989 1.3108 1.31406 1.31766 1.32038 1.32366 1.47887 1.48252 1.48551 1.48805 1.49128 1.64014 1.64611 1.64931 1.65222 1.65644 1.83648 1.83881 1.84164 1.84433 1.84735 2.04973 2.05208 2.05462 2.05812 2.17494 2.17912 2.18262 2.18715 2.32136 2.32403 2.32669 2.3297 2.33447 2.45683 2.46243 2.46581 2.46844 2.47162 2.47907 2.61338 2.6176 2.6203 2.62262 2.62824 2.80494 2.80859 2.81117 2.81358 2.8166 2.82085 2.96851 2.97217 2.97538 2.97797 2.98266 3.14135 3.14423 3.14695 3.14955 3.15207 3.15805 3.29053 3.29373 3.29703 3.29984 3.30262 3.4232 3.42879 3.43148 3.43447 3.43766 3.57053 3.57409 3.57669 3.57978 3.58435 3.74525 3.74793 3.75073 3.75304 3.75582 4.07869 4.08109 4.08366 4.08736 4.32757 4.32964 4.33202 4.336 4.48168 4.48452 4.4878 4.49009 4.49371 4.60573 4.61062 4.61469 4.61762 4.62224 4.80089 4.80355 4.80566 4.80809 4.81097 
64 0.17262 0.17613 0.32864 0.3329 0.51613 0.52039 0.64875 0.65308 0.83783 0.84144 0.84719 1.0084 1.01325 1.02513 1.17442 1.17988 1.34106 1.34501 1.50878 1.51287 1.67289 1.6779 1.86296 1.86761 1.87394 2.07527 2.07983 2.20423 2.21099 2.34766 2.35249 2.36078 2.49048 2.49501 2.64345 2.6474 2.83399 2.83728 2.84216 2.99774 3.0015 3.16937 3.17317 3.1791 3.32176 3.32538 3.45524 3.46073 3.59921 3.60494 3.77357 3.77694 3.78437 4.10433 4.10953 4.35286 4.35866 4.51121 4.51548 4.6356 4.64047 4.82752 4.83122 4.83569 
10 0.17889 0.52254 1.3478 2.35627 2.64425 3.1725 3.6013 4.10466 4.35305 4.51241 
75 0.16567 0.16911 0.32151 0.32553 0.33243 0.50986 0.51369 0.5192 0.64241 0.64646 0.83111 0.83405 0.84063 1.00104 1.00618 1.01424 1.16799 1.17337 1.17772 1.3352 1.3395 1.50191 1.50552 1.5119 1.6656 1.66997 1.67711 1.85581 1.86062 1.86706 2.06872 2.07295 2.09418 2.19807 2.20467 2.34089 2.34581 2.35202 2.4833 2.48725 2.49223 2.63677 2.64022 2.82741 2.83119 2.8348 2.99295 2.99761 3.16251 3.16651 3.17162 3.31419 3.31768 3.32651 3.44793 3.45237 3.46107 3.5919 3.59668 3.60306 3.7653 3.76977 3.77576 4.09787 4.10217 4.34637 4.35041 4.50208 4.5065 4.51042 4.62981 4.63536 4.82153 4.82465 4.83015 
39 0.1694 0.17515 0.32668 0.33421 0.51356 0.51994 0.64726 0.83565 1.0067 1.01493 1.17609 1.3385 1.35108 1.50627 1.67077 1.86158 1.86944 2.07292 2.20383 2.34625 2.3533 2.48795 2.64025 2.8325 2.83746 2.99604 3.16846 3.17527 3.31923 3.45332 3.59789 3.60584 3.77093 4.10187 4.34958 4.50739 4.63692 4.8255 4.83186 
2 1.33749 4.34523 
47 0.17585 0.18149 0.33378 0.35171 0.51969 0.52612 0.65326 0.84196 0.84882 1.01529 1.18086 1.1884 1.34526 1.51318 1.67696 1.68431 1.86771 1.87436 2.07874 2.09052 2.21205 2.35217 2.3596 2.49621 2.64617 2.66522 2.83746 2.84386 3.00099 3.00702 3.17425 3.18178 3.32463 3.45754 3.46297 3.60378 3.62213 3.77787 3.78784 4.10783 4.11541 4.35539 4.36188 4.51605 4.64943 4.83104 4.83638 
61 0.15082 0.15669 0.30778 0.31233 0.49369 0.49918 0.50283 0.62639 0.63148 0.63593 0.8166 0.82194 0.82757 0.98913 0.99461 1.15424 1.16002 1.31841 1.32459 1.48647 1.49225 1.64779 1.65515 1.66045 1.84389 1.84862 2.05709 2.06157 2.18219 2.18878 2.32899 2.33351 2.46606 2.47232 2.62182 2.62683 2.81193 2.81739 2.97587 2.98225 3.14908 3.15396 3.2979 3.30401 3.43088 3.43675 3.44183 3.57769 3.58283 3.75232 3.75753 4.0861 4.09049 4.33497 4.33912 4.48948 4.49488 4.61312 4.6211 4.80823 4.81165 
21 0.16298 0.31867 0.50592 0.64066 0.82878 0.99945 1.17131 1.33171 1.50059 1.6633 1.85558 2.48174 2.63536 2.82469 2.98902 3.16256 3.31463 3.448 3.59228 3.76564 4.8197 
1 4.33432 
95 0.17225 0.17558 0.18051 0.32737 0.33151 0.33522 0.34249 0.51531 0.51891 0.5227 0.54087 0.64794 0.65242 0.65713 0.83771 0.84068 0.8445 0.85508 1.00701 1.0117 1.01627 1.02613 1.17421 1.18026 1.18385 1.34069 1.34441 1.34813 1.50848 1.51331 1.52137 1.67188 1.67653 1.68185 1.86163 1.86637 1.86985 1.87653 2.07472 2.07899 2.08427 2.10134 2.2049 2.2107 2.34716 2.35115 2.35703 2.36212 2.48998 2.49533 2.50504 2.64351 2.64725 2.6559 2.83344 2.83687 2.8408 2.84896 2.99752 3.0011 3.00514 3.16803 3.17246 3.17605 3.18112 3.31872 3.3229 3.32622 3.33587 3.45315 3.45838 3.46236 3.59847 3.60453 3.6112 3.7712 3.77579 3.78019 3.78688 4.10366 4.10772 4.1125 4.1356 4.35259 4.35627 4.36102 4.50804 4.51243 4.51789 4.63926 4.64642 4.82718 4.83025 4.83396 4.84033 
0 
31 0.16281 0.31882 0.50556 0.6402 0.82808 0.83299 0.99629 1.00764 1.16796 1.33164 1.49932 1.66214 1.85404 2.06678 2.19681 2.33999 2.4802 2.6335 2.82357 2.9882 3.16113 3.31239 3.44724 3.59072 3.76384 4.09595 4.34347 4.50068 4.62985 4.81707 4.82168 
55 0.16174 0.16577 0.31726 0.32173 0.50552 0.5091 0.63843 0.64264 0.8276 0.83079 0.99666 1.00183 1.16344 1.16826 1.32886 1.33239 1.49786 1.50137 1.66194 1.66874 1.85124 1.85588 2.06459 2.07195 2.19348 2.19995 2.33691 2.34124 2.47988 2.48509 2.63249 2.63591 2.8235 2.82787 2.98821 3.15805 3.16223 3.30794 3.31239 3.44273 3.44806 3.58844 3.59349 3.76105 3.76522 4.09343 4.0972 4.34219 4.34641 4.49789 4.50183 4.62793 4.63434 4.81693 4.82022 
0 
29 0.16511 0.32195 0.51014 0.6437 0.83041 1.00056 1.00601 1.17362 1.33516 1.50235 1.66468 1.85479 1.86014 2.06909 2.20385 2.3411 2.48423 2.63662 2.82799 2.99139 3.16416 3.31498 3.44977 3.59456 3.76722 4.09823 4.34548 4.50421 4.82096 
53 0.16509 0.17028 0.3215 0.32522 0.50809 0.51181 0.64071 0.64501 0.83041 0.83549 1.00033 1.00561 1.1705 1.17556 1.33324 1.3383 1.5011 1.50657 1.66461 1.67115 1.85498 1.85927 2.06789 2.07419 2.19821 2.34038 2.34553 2.48307 2.49048 2.63532 2.63958 2.82638 2.83149 2.99063 3.16249 3.16584 3.314 3.31822 3.44831 3.45428 3.59159 3.5972 3.76583 3.76976 4.09655 4.1027 4.34493 4.35096 4.50309 4.50812 4.63128 4.81962 4.8234 
100 0.14978 0.1536 0.15668 0.16185 0.30629 0.30959 0.31317 0.31629 0.49279 0.4971 0.49974 0.50306 0.62512 0.62898 0.63248 0.63597 0.81514 0.81844 0.82174 0.82435 0.98793 0.99167 0.99527 1.15245 1.15616 1.16071 1.16571 1.31728 1.3213 1.32478 1.33178 1.48542 1.48958 1.49286 1.6467 1.65245 1.65584 1.66085 1.84267 1.84557 1.84907 1.85354 2.05591 2.05918 2.06245 2.18128 2.18643 2.19253 2.32754 2.3306 2.33405 2.46372 2.46902 2.47269 2.47612 2.62005 2.62407 2.62734 2.81107 2.81526 2.81814 2.82366 2.97489 2.97921 2.9824 3.14769 3.15086 3.1546 3.15763 3.2969 3.30085 3.30476 3.30928 3.42969 3.43494 3.43872 3.44305 3.57676 3.58084 3.58421 3.58982 3.75137 3.75559 3.75824 4.08487 4.08779 4.09111 4.33388 4.33632 4.34013 4.48804 4.4915 4.4948 4.6122 4.61801 4.62231 4.80698 4.81005 4.81265 4.81822 
28 0.16674 0.32472 0.51056 0.64384 0.83307 1.00495 1.17366 1.33607 1.50321 1.67131 1.86094 2.06979 2.20453 2.34395 2.4842 2.63645 2.82891 2.99151 3.16564 3.316 3.45114 3.59414 3.76806 4.09997 4.34671 4.50544 4.63407 4.82173 
0 
56 0.15668 0.16139 0.31247 0.31782 0.4992 0.50426 0.6329 0.63795 0.82154 0.82648 0.99313 0.99941 1.15911 1.16546 1.32309 1.32879 1.49149 1.49678 1.65663 1.66204 1.84755 1.85306 2.06084 2.06665 2.18677 2.19426 2.3329 2.33874 2.47315 2.47842 2.62713 2.63147 2.81685 2.82197 2.98116 2.98622 3.15343 3.15907 3.30283 3.30892 3.4388 3.44444 3.58313 3.58888 3.7562 3.76165 4.08987 4.09648 4.33847 4.34552 4.49334 4.4989 4.61883 4.62627 4.81211 4.81618 
14 0.16356 0.32181 0.82681 1.17018 1.662 1.85465 2.63311 2.9886 3.16282 3.3124 3.76466 4.34206 4.50157 4.81746 
26 0.17115 0.3281 0.51448 0.64824 0.83762 1.00848 1.17971 1.34001 1.50808 1.67173 1.86452 2.07542 2.3479 2.49079 2.64204 2.83383 2.99871 3.17029 3.32065 3.45505 3.59979 3.77291 4.1038 4.35088 4.50919 4.82633 
19 0.32909 0.51398 0.64802 1.01162 1.50913 1.67102 1.86515 2.07631 2.48975 2.64124 2.99839 3.17087 3.45626 3.60049 3.77244 4.10425 4.35001 4.50921 4.82552 
40 0.17088 0.17591 0.32775 0.33181 0.51442 0.51863 0.64848 0.83695 0.84112 1.00673 1.01144 1.17745 1.34008 1.50819 1.67046 1.67623 1.86296 1.86776 2.07391 2.20313 2.3469 2.35217 2.48943 2.64214 2.83281 2.83798 2.99692 3.16958 3.17451 3.32008 3.32415 3.45484 3.59777 3.77287 4.10268 4.35076 4.50982 4.63744 4.82603 4.83048 
47 0.16657 0.32263 0.32732 0.51036 0.51467 0.64317 0.64854 0.83234 0.8402 1.0018 1.00764 1.16796 1.17512 1.33619 1.50369 1.66676 1.67509 1.85722 1.86395 2.06934 2.07379 2.19843 2.20636 2.34226 2.34851 2.48477 2.49324 2.63827 2.82859 2.83249 2.99294 3.16293 3.16779 3.31697 3.4485 3.45368 3.59384 3.59967 3.76831 3.77182 4.09929 4.3471 4.50604 4.63121 4.63729 4.82201 4.82825 
57 0.15369 0.15839 0.31032 0.31492 0.49622 0.50088 0.50595 0.62951 0.63356 0.81855 0.8232 0.9908 0.99655 1.15676 1.16294 1.32077 1.32623 1.489 1.49386 1.65036 1.65662 1.8455 1.85062 2.05872 2.06305 2.18432 2.19051 2.3308 2.33566 2.4692 2.47445 2.62467 2.62879 2.81435 2.81903 2.97849 2.9836 3.15103 3.15609 3.30048 3.30598 3.436 3.44038 3.58028 3.58454 3.75409 3.75903 4.08776 4.09236 4.33651 4.34097 4.49136 4.49642 4.61478 4.6227 4.80997 4.8134 
6 0.168 0.3268 0.83361 1.00646 4.34903 4.82271 
17 0.16547 0.322 0.51001 0.64474 0.82967 1.00284 1.33743 1.66495 1.85759 2.34748 2.63678 2.8288 3.16661 3.31558 3.76694 4.34541 4.8198 
25 0.1631 0.31813 0.50645 0.64084 0.82848 0.99966 1.33232 1.49922 1.6626 1.85358 2.06756 2.33967 2.48128 2.63412 2.82466 2.9897 3.16238 3.31231 3.44584 3.59019 3.76546 4.09699 4.34393 4.50306 4.81879 
87 0.14767 0.15183 0.15506 0.30383 0.30747 0.31127 0.31527 0.49037 0.49495 0.49805 0.62254 0.62699 0.63062 0.63455 0.81308 0.81676 0.82008 0.82351 0.98557 0.98883 0.99317 1.14992 1.15397 1.15915 1.3148 1.3194 1.32306 1.48293 1.48741 1.49092 1.64404 1.65111 1.65402 1.84027 1.84306 1.84737 2.05353 2.05651 2.0615 2.17886 2.18481 2.19248 2.32514 2.32827 2.33235 2.46072 2.46714 2.47079 2.47577 2.6174 2.622 2.62519 2.80866 2.81302 2.81633 2.97245 2.97724 2.98044 3.14524 3.14859 3.15283 3.29449 3.29867 3.30295 3.4269 3.43303 3.43684 3.44158 3.57436 3.57864 3.58277 3.74902 3.75271 3.75619 4.08247 4.0853 4.33154 4.33384 4.48561 4.48908 4.4927 4.60975 4.61664 4.62105 4.80458 4.80766 4.81052 
43 0.15361 0.15831 0.31016 0.31646 0.49757 0.50183 0.63064 0.81867 0.82367 0.99033 1.15675 1.32065 1.32654 1.48955 1.49431 1.65567 1.84485 2.05801 2.1855 2.33032 2.47261 2.62502 2.62918 2.81538 2.8195 2.97931 2.98381 3.1511 3.15835 3.30041 3.30664 3.43705 3.58081 3.75372 3.75895 4.08705 4.3358 4.49097 4.49605 4.61524 4.62682 4.80978 4.81446 
59 0.15467 0.15986 0.31124 0.31595 0.49728 0.50193 0.50563 0.62986 0.63441 0.63981 0.82019 0.82521 0.9919 0.9979 1.15771 1.16439 1.32185 1.32815 1.49004 1.49538 1.65122 1.65801 1.84662 1.85205 2.05985 2.06541 2.18563 2.19204 2.33188 2.3373 2.46971 2.47556 2.62563 2.63051 2.81555 2.82026 2.97948 2.98489 3.15207 3.1574 3.30154 3.30817 3.43315 3.43885 3.44465 3.58133 3.58614 3.75519 3.76062 4.08888 4.09368 4.33771 4.34187 4.49244 4.49791 4.61633 4.62472 4.81123 4.81477 
28 0.15359 0.30867 0.4964 0.62948 0.81856 0.98836 1.15588 1.32074 1.48921 1.65569 1.84298 2.05625 2.18745 2.32853 2.47313 2.62428 2.81434 2.97917 3.14911 3.29956 3.43557 3.57997 3.75183 4.08532 4.33396 4.48914 4.62114 4.80789 
63 0.15307 0.1575 0.30989 0.31546 0.49575 0.50053 0.50714 0.62944 0.63446 0.81792 0.8222 0.82528 0.98986 0.99595 1.15609 1.16338 1.32 1.32595 1.33065 1.48867 1.49375 1.6542 1.65838 1.84471 1.84994 1.85407 2.05794 2.06203 2.18389 2.19096 2.33008 2.33475 2.47096 2.47525 2.62443 2.62867 2.81371 2.81847 2.82545 2.978 2.9832 3.15032 3.15596 3.29984 3.30622 3.31016 3.43621 3.44187 3.57977 3.58435 3.75315 3.75848 4.08704 4.09123 4.33581 4.33949 4.49059 4.49561 4.61454 4.62264 4.80922 4.81273 4.82059 
17 0.16755 0.32505 0.51052 0.64541 0.8338 1.00567 1.50618 1.66771 1.85897 2.34625 2.48774 2.82818 3.16591 3.31747 3.45454 4.50749 4.8218 
118 0.17625 0.17968 0.18223 0.18579 0.333 0.33589 0.33854 0.34131 0.35029 0.51953 0.52288 0.52526 0.52791 0.53269 0.65348 0.65622 0.65903 0.66293 0.84214 0.84554 0.8478 0.8511 1.0132 1.01674 1.0199 1.02409 1.18001 1.18399 1.18769 1.19131 1.34371 1.3479 1.35077 1.35385 1.51282 1.51605 1.51875 1.52222 1.67681 1.68006 1.68348 1.68814 1.86827 1.87108 1.87393 1.8769 1.88439 2.08111 2.08392 2.08685 2.0951 2.20816 2.21242 2.21728 2.35342 2.35638 2.35946 2.36343 2.36889 2.49441 2.49746 2.49999 2.50374 2.6475 2.65055 2.65288 2.65858 2.83742 2.84085 2.84318 2.84624 2.84984 3.00178 3.00557 3.00827 3.01255 3.17389 3.17693 3.17968 3.1823 3.18648 3.32356 3.32727 3.33011 3.33297 3.45917 3.46217 3.46533 3.46925 3.60418 3.607 3.61013 3.61422 3.77699 3.78046 3.78287 3.78534 3.79047 4.11013 4.11265 4.11558 4.12322 4.35887 4.36104 4.36426 4.37271 4.51424 4.51784 4.5202 4.52374 4.64207 4.64601 4.64974 4.83267 4.83518 4.83743 4.84033 4.84492 
34 0.16543 0.32155 0.50862 0.51304 0.64208 0.83148 1.00322 1.1723 1.33414 1.50138 1.66581 1.85694 2.06808 2.20045 2.34017 2.34886 2.48284 2.63567 2.82696 2.83329 2.99047 3.16361 3.17037 3.31418 3.44862 3.59243 3.59965 3.76635 4.09679 4.34474 4.50328 4.63249 4.81988 4.82487 
31 0.16934 0.32512 0.51182 0.51697 0.64577 0.83492 1.00552 1.1734 1.18227 1.33837 1.50597 1.66875 1.86092 2.07285 2.2013 2.34526 2.48669 2.6397 2.83209 2.99503 3.16785 3.17353 3.31788 3.45223 3.59738 3.77041 4.10137 4.34858 4.50742 4.6361 4.82443 
29 0.16352 0.31917 0.5057 0.63895 0.82795 1.0002 1.16796 1.33201 1.49928 1.66178 1.8552 2.06541 2.19487 2.33799 2.48056 2.63295 2.82386 2.98881 3.16055 3.31224 3.4459 3.58878 3.76399 4.09412 4.34176 4.50101 4.6277 4.81717 4.82333 
0 
1 0.82632 
16 0.16506 0.64301 0.83141 1.50171 1.66537 2.06856 2.34149 2.4825 2.63607 2.99141 3.44893 3.5928 3.76672 4.09718 4.34536 4.50338 
25 0.17264 0.32995 0.51552 0.65092 0.83886 1.01114 1.34231 1.51274 1.6724 1.86569 2.07504 2.35045 2.49389 2.64351 2.835 2.99714 3.17098 3.32146 3.45576 3.60035 3.77434 4.10355 4.35115 4.5107 4.82906 
0 
83 0.18088 0.18476 0.19108 0.3373 0.34091 0.34585 0.52439 0.52786 0.53183 0.65677 0.6607 0.6658 0.84672 0.85006 0.85481 1.01715 1.02186 1.03051 1.18561 1.19031 1.19922 1.34913 1.3533 1.35998 1.51693 1.52021 1.52522 1.68163 1.6859 1.69359 1.87146 1.87567 1.87968 2.08404 2.08754 2.09382 2.21405 2.22012 2.35726 2.36157 2.36814 2.49913 2.50332 2.51076 2.65138 2.65443 2.66161 2.84295 2.84659 2.85082 3.00657 3.00985 3.01666 3.17767 3.18163 3.18556 3.32935 3.33301 3.33925 3.46269 3.46683 3.47183 3.6076 3.61223 3.61934 3.78177 3.78497 3.78976 4.11314 4.11679 4.12724 4.36145 4.36514 4.37409 4.51832 4.52158 4.52622 4.64769 4.65279 4.83622 4.83932 4.84292 4.85395 
23 0.16621 0.32627 0.51269 0.64533 0.83197 1.00664 1.33898 1.506 1.66878 2.06982 2.34496 2.63631 2.83243 2.99467 3.16601 3.31629 3.5947 3.76812 4.09945 4.3459 4.50455 4.63409 4.82376 
43 0.16616 0.32236 0.50971 0.64226 0.64772 0.83216 1.00246 1.01213 1.1708 1.1757 1.33518 1.34145 1.50201 1.50719 1.6659 1.85634 1.86225 2.06897 2.19804 2.34156 2.34664 2.48372 2.63677 2.82756 2.83489 2.9914 2.99743 3.16414 3.16817 3.31568 3.44998 3.5927 3.59918 3.76705 3.7701 4.0977 4.34563 4.35261 4.50434 4.51021 4.63172 4.821 4.82582 
97 0.15816 0.16153 0.1641 0.16816 0.31492 0.31849 0.32148 0.50118 0.5048 0.50769 0.51179 0.63411 0.63754 0.64034 0.82321 0.82674 0.8291 0.83283 0.99497 0.9987 1.00166 1.00553 1.16082 1.16498 1.16841 1.17271 1.3249 1.32993 1.33301 1.49329 1.49773 1.50021 1.65525 1.66055 1.6635 1.66753 1.84953 1.85264 1.85558 1.85843 2.06281 2.06591 2.07441 2.18905 2.19414 2.20086 2.33493 2.33812 2.34128 2.34661 2.4746 2.4788 2.48143 2.48739 2.62986 2.63291 2.63578 2.81909 2.82289 2.82534 2.82919 2.98275 2.98747 2.99106 3.15557 3.15913 3.16195 3.16784 3.30456 3.3096 3.31244 3.44071 3.44436 3.4472 3.58503 3.58836 3.59168 3.5971 3.75832 3.76253 3.76491 4.09178 4.09465 4.10015 4.34055 4.34288 4.34738 4.49561 4.49994 4.50244 4.61963 4.62598 4.62977 4.81434 4.81715 4.81989 4.8231 
33 0.15835 0.31418 0.50089 0.50619 0.6345 0.82386 0.99516 1.16159 1.32596 1.49407 1.65844 1.84808 1.85434 2.06146 2.19018 2.33378 2.47542 2.62874 2.81911 2.82605 2.98344 3.15559 3.3061 3.4408 3.58435 3.5929 3.75871 4.08975 4.33754 4.49581 4.62394 4.81272 4.81837 
67 0.16624 0.16992 0.17451 0.32377 0.32736 0.33328 0.51094 0.51438 0.51979 0.64288 0.64676 0.83329 0.83614 0.84044 1.00319 1.00711 1.01215 1.1728 1.17783 1.33621 1.34002 1.50388 1.50922 1.66732 1.67175 1.8581 1.86221 1.86635 2.07049 2.07486 2.20015 2.20665 2.34234 2.34607 2.35117 2.48512 2.49012 2.6377 2.64099 2.82943 2.83326 2.83774 2.99311 2.99732 3.16576 3.16932 3.31514 3.31883 3.4501 3.45421 3.59362 3.59752 3.60444 3.76747 3.77106 3.77756 4.09914 4.10298 4.34747 4.35193 4.50499 4.50786 4.63288 4.63845 4.823 4.82649 4.83094 
69 0.17165 0.17603 0.3266 0.33083 0.51339 0.5173 0.52213 0.64566 0.64971 0.83677 0.84078 1.00523 1.01092 1.0302 1.17194 1.17659 1.1807 1.33772 1.3419 1.34873 1.50629 1.50979 1.67009 1.67447 1.85979 1.86424 1.86817 2.07305 2.07748 2.20142 2.20492 2.34536 2.34943 2.35479 2.4881 2.49251 2.64132 2.64484 2.83185 2.83665 2.84118 2.99618 3.00112 3.16687 3.17077 3.17584 3.31757 3.32131 3.32738 3.45208 3.45647 3.46309 3.59759 3.60184 3.60986 3.77178 3.77498 3.78765 4.10212 4.1064 4.35057 4.35504 4.50895 4.51237 4.63577 4.64049 4.82582 4.82964 4.83374 
34 0.16095 0.31699 0.3208 0.50428 0.63736 0.8244 0.82803 0.99546 1.00084 1.16193 1.16843 1.32967 1.49702 1.66019 1.84991 1.85512 2.06427 2.1918 2.33567 2.47839 2.63171 2.82256 2.9862 3.15872 3.31003 3.44265 3.58674 3.76182 4.09229 4.34071 4.49887 4.62761 4.81606 4.82189 
55 0.16927 0.175 0.32583 0.33118 0.5123 0.51632 0.64581 0.65159 0.83445 0.83859 1.00648 1.0117 1.17392 1.17924 1.33759 1.34406 1.50577 1.51183 1.66906 1.67612 1.86038 1.8647 2.07197 2.07885 2.20121 2.212 2.34515 2.3524 2.48633 2.49331 2.6398 2.65217 2.83009 2.83479 2.99433 3.00241 3.16717 3.1724 3.31756 3.32196 3.45169 3.456 3.59579 3.60203 3.77088 3.78245 4.10072 4.11001 4.34864 4.35563 4.5072 4.51355 4.63441 4.82373 4.82807 
4 0.33045 0.51657 1.51142 2.35208 
23 0.16569 0.32504 0.50964 0.83399 1.00763 1.33946 1.66709 1.86055 2.0708 2.34663 2.48475 2.63718 2.82806 2.99248 3.16821 3.31709 3.45281 3.59479 3.76908 4.1003 4.34688 4.506 4.82111 
111 0.16183 0.16479 0.16734 0.17152 0.31836 0.3211 0.3238 0.32611 0.50476 0.50819 0.51011 0.5128 0.63777 0.64087 0.64348 0.64604 0.82799 0.83099 0.83332 0.83668 0.99894 1.00193 1.00511 1.01097 1.16397 1.16733 1.17105 1.17521 1.3286 1.33257 1.33524 1.33816 1.49711 1.50032 1.50298 1.50587 1.65774 1.66325 1.666 1.6691 1.85392 1.85614 1.85919 1.86232 2.06691 2.06969 2.07229 2.19184 2.19598 2.19873 2.20569 2.33941 2.34186 2.34509 2.35075 2.47799 2.48154 2.48439 2.48776 2.63337 2.63618 2.6383 2.82272 2.82595 2.82818 2.83103 2.83584 2.98673 2.99014 2.99247 2.9965 3.15943 3.16205 3.16492 3.16702 3.30826 3.3119 3.31506 3.31751 3.44377 3.44687 3.44995 3.45282 3.5879 3.59137 3.59356 3.59719 3.76234 3.76561 3.76809 3.77037 4.09581 4.0983 4.10102 4.15208 4.3447 4.34675 4.35009 4.49989 4.50308 4.50537 4.5081 4.62275 4.62825 4.63208 4.63533 4.81809 4.82045 4.82242 4.82515 4.82852 
0 
1 4.3461 
0 
48 0.16993 0.17508 0.3262 0.33027 0.51355 0.51746 0.64776 0.83423 0.83829 1.00634 1.01134 1.17347 1.18006 1.33976 1.50666 1.6698 1.6766 1.86028 1.8652 2.07316 2.07878 2.20363 2.34664 2.35272 2.48889 2.64102 2.83171 2.8361 2.99581 3.16828 3.17234 3.3191 3.3245 3.45276 3.45779 3.59764 3.60773 3.77132 3.7769 4.10183 4.10744 4.3504 4.35677 4.50777 4.51385 4.636 4.82479 4.82937 
180 0.1821 0.18541 0.18764 0.18967 0.19238 0.19589 0.33868 0.34138 0.34394 0.34606 0.34809 0.35128 0.35909 0.52494 0.52838 0.53044 0.5324 0.53443 0.53679 0.54086 0.65858 0.66159 0.66374 0.66594 0.66837 0.67169 0.84775 0.85052 0.85315 0.85495 0.85732 0.8598 0.86631 1.0201 1.02252 1.02527 1.02764 1.03039 1.03487 1.18567 1.18844 1.19159 1.19427 1.19692 1.20042 1.3494 1.35249 1.35543 1.35769 1.36008 1.36362 1.37099 1.51777 1.52102 1.5235 1.52552 1.52804 1.53151 1.54238 1.68148 1.68495 1.68737 1.68987 1.69261 1.69623 1.87473 1.87687 1.8795 1.88162 1.88384 1.88698 1.8925 2.08769 2.08978 2.09211 2.09465 2.09864 2.11132 2.21354 2.21763 2.22028 2.22363 2.22775 2.35975 2.36206 2.36445 2.36691 2.36963 2.37316 2.37783 2.50077 2.50358 2.50587 2.5084 2.51123 2.51556 2.65338 2.65616 2.65844 2.66028 2.66339 2.66937 2.84302 2.84659 2.84883 2.85074 2.85301 2.85546 2.85895 2.87338 3.00731 3.01067 3.01322 3.01527 3.01812 3.02395 3.18023 3.18266 3.18543 3.18737 3.18939 3.19226 3.19748 3.32927 3.33215 3.33511 3.3373 3.3394 3.34224 3.35059 3.46438 3.46722 3.46987 3.47226 3.47472 3.47859 3.60949 3.61245 3.61464 3.61717 3.61983 3.62351 3.63176 3.7835 3.78645 3.78881 3.79066 3.79271 3.79612 3.80113 4.11689 4.11905 4.12129 4.12372 4.12766 4.13908 4.36576 4.36756 4.36964 4.37238 4.37638 4.40699 4.5207 4.52326 4.52587 4.52769 4.53018 4.53375 4.6459 4.65018 4.65339 4.65615 4.65988 4.83904 4.84135 4.84321 4.84512 4.84734 4.84966 4.8542 
1 0.82985 
0 
67 0.15569 0.16014 0.16604 0.31295 0.31768 0.49892 0.50318 0.50715 0.63119 0.63551 0.63916 0.82121 0.82589 0.82957 0.99318 0.99814 1.15919 1.16439 1.32338 1.32852 1.49104 1.49573 1.50068 1.65494 1.65993 1.66648 1.84792 1.85272 2.06104 2.06561 2.18798 2.19336 2.33316 2.33796 2.47181 2.47739 2.48302 2.62657 2.63124 2.81774 2.82211 2.82705 2.98062 2.98542 3.15384 3.15882 3.16374 3.30329 3.30887 3.43832 3.44293 3.58238 3.58656 3.5924 3.75715 3.76245 4.0901 4.09488 4.33878 4.34338 4.49378 4.4989 4.62023 4.6258 4.81288 4.81659 4.82204 
19 0.16921 0.32621 0.51218 0.83549 1.00688 1.33851 1.67186 1.8607 2.3476 2.83213 2.99901 3.1721 3.31974 3.60329 3.77218 4.10543 4.35353 4.5132 4.82481 
47 0.1662 0.17005 0.3222 0.32603 0.50982 0.51404 0.64299 0.64948 0.83151 0.83528 1.00188 1.00605 1.16905 1.17538 1.33427 1.34009 1.50217 1.50682 1.66578 1.67134 1.85636 1.8603 2.07087 2.19886 2.34247 2.34792 2.48405 2.49127 2.63811 2.82729 2.83151 2.99282 3.1646 3.17048 3.31448 3.3193 3.44936 3.45365 3.59366 3.59929 3.76801 4.09862 4.34774 4.50515 4.63313 4.82118 4.82544 
51 0.17102 0.17622 0.32859 0.33524 0.51534 0.52037 0.64816 0.65319 0.83686 0.84122 1.0088 1.01658 1.17906 1.33985 1.34415 1.50847 1.5183 1.67189 1.67742 1.86291 1.86683 2.07479 2.0841 2.20637 2.34823 2.35558 2.49006 2.50653 2.64196 2.65952 2.83502 2.84875 2.9963 3.0017 3.17078 3.17718 3.32059 3.32856 3.45482 3.59951 3.60733 3.77292 3.77846 4.1038 4.11274 4.35192 4.35804 4.51024 4.63966 4.82599 4.83006 
1 0.83541 
4 0.32231 0.82936 1.0014 1.85774 
0 
13 0.16091 0.32269 0.50532 0.6395 0.82599 1.00024 1.49996 1.66603 2.82357 3.15953 3.76328 4.094 4.3419 
81 0.16903 0.17221 0.17706 0.32496 0.32878 0.33384 0.5127 0.51598 0.52072 0.64574 0.64999 0.66694 0.83414 0.83748 0.84118 1.00422 1.00827 1.01217 1.03229 1.17516 1.17909 1.33821 1.34174 1.3495 1.50528 1.50894 1.51974 1.66905 1.67319 1.67954 1.85927 1.86381 1.86803 1.87733 2.07245 2.07645 2.08748 2.20191 2.20788 2.34442 2.34789 2.35273 2.35943 2.48703 2.49141 2.6402 2.64448 2.83088 2.83408 2.83813 2.99519 3.00003 3.16722 3.17059 3.17846 3.31856 3.32151 3.33184 3.45102 3.45487 3.4614 3.59619 3.60034 3.60717 3.77019 3.77324 3.7791 4.10081 4.10404 4.11264 4.34934 4.35306 4.36149 4.50785 4.51119 4.63602 4.64332 4.82458 4.82846 4.83209 4.84723 
125 0.17021 0.17259 0.17533 0.17904 0.32615 0.32897 0.33132 0.33432 0.34197 0.5133 0.51573 0.51803 0.52034 0.52534 0.64595 0.64905 0.65191 0.6553 0.83567 0.83797 0.84042 0.84298 0.84867 1.00543 1.00917 1.01186 1.01613 1.02941 1.17363 1.17745 1.18048 1.18473 1.33906 1.34174 1.34427 1.3486 1.50619 1.50873 1.5119 1.51644 1.67021 1.67295 1.67599 1.67979 1.86007 1.86361 1.86624 1.86879 1.87433 2.07248 2.07524 2.07814 2.08287 2.09907 2.20229 2.20545 2.20964 2.34504 2.34786 2.35058 2.3534 2.35788 2.48721 2.48993 2.49343 2.49789 2.64062 2.643 2.64577 2.652 2.83188 2.83438 2.83745 2.8404 2.85213 2.9953 2.99755 3.00114 3.00562 3.16689 3.1705 3.1729 3.17563 3.18187 3.31809 3.32093 3.32323 3.32661 3.45163 3.45462 3.45701 3.46002 3.46974 3.59652 3.59902 3.60208 3.60537 3.60991 3.77156 3.77408 3.77635 3.77977 3.78739 4.10159 4.10391 4.1066 4.11085 4.12107 4.15262 4.35033 4.3528 4.35606 4.36077 4.50799 4.51035 4.51298 4.51667 4.63622 4.63972 4.64532 4.82446 4.82702 4.82946 4.8318 4.83569 
19 0.16578 0.32679 0.51054 0.64468 1.00552 1.66756 2.07026 2.34151 2.63628 2.83194 2.99172 3.16784 3.45313 3.59279 3.76794 4.10332 4.34629 4.50469 4.82169 
30 0.17521 0.33285 0.5186 0.6527 0.84145 1.0127 1.18213 1.34449 1.51276 1.67589 1.86785 2.0792 2.21122 2.35182 2.49392 2.64537 2.83693 2.84361 3.0014 3.17315 3.32446 3.46 3.60351 3.77637 4.10739 4.3555 4.51289 4.64348 4.83048 4.83855 
4 0.82403 2.06576 2.33855 4.34097 
105 0.1541 0.15792 0.16069 0.16389 0.31056 0.31397 0.31711 0.32006 0.49683 0.50154 0.50404 0.50718 0.62967 0.63381 0.63687 0.6405 0.8193 0.82278 0.82592 0.82816 0.99228 0.99561 0.99866 1.15637 1.16035 1.16424 1.1676 1.32118 1.32578 1.32867 1.33244 1.48939 1.49382 1.49668 1.49997 1.65065 1.65666 1.65976 1.66317 1.84737 1.84988 1.85316 1.85824 2.06068 2.06358 2.06696 2.1852 2.19035 2.19355 2.3321 2.33506 2.33833 2.3472 2.46813 2.47327 2.47668 2.47924 2.62408 2.6286 2.63141 2.81504 2.81947 2.82223 2.82569 2.97895 2.9837 2.98633 2.99121 3.15233 3.15534 3.15909 3.16255 3.30096 3.30509 3.30854 3.31193 3.4335 3.43919 3.44248 3.44545 3.58085 3.5852 3.58795 3.59414 3.75567 3.75923 3.76194 3.7645 4.08958 4.09217 4.09576 4.33856 4.3408 4.34543 4.49212 4.4956 4.49868 4.50238 4.61611 4.6217 4.62613 4.8114 4.81452 4.81707 4.82077 
42 0.17399 0.18259 0.33043 0.33645 0.51693 0.52197 0.65002 0.65957 0.83981 0.84616 1.01155 1.02836 1.17967 1.34256 1.51033 1.67416 1.86532 1.87038 2.07591 2.20601 2.34969 2.35656 2.49197 2.64416 2.83593 2.84161 2.99901 3.1722 3.17926 3.32269 3.45698 3.60019 3.60961 3.77533 3.78472 4.10442 4.12005 4.35295 4.51136 4.64083 4.82872 4.83352 
119 0.17643 0.17917 0.18231 0.18681 0.33214 0.33528 0.33776 0.34141 0.35237 0.51977 0.52207 0.52463 0.5277 0.53515 0.65305 0.65593 0.65885 0.66391 0.84139 0.84433 0.84678 0.84972 0.867 1.01232 1.01627 1.01926 1.02395 1.17969 1.1835 1.18673 1.19088 1.34491 1.34751 1.35047 1.35605 1.51261 1.5152 1.51816 1.52302 1.67657 1.6797 1.68325 1.68847 1.86667 1.87039 1.87318 1.87639 1.88356 2.07929 2.08213 2.08517 2.09157 2.20867 2.21241 2.21697 2.35241 2.35564 2.35903 2.36328 2.36999 2.49427 2.49718 2.50063 2.5059 2.64699 2.64969 2.65302 2.65989 2.83818 2.84075 2.84355 2.84654 2.85847 3.00234 3.0046 3.00794 3.01454 3.17372 3.17684 3.17914 3.18235 3.19061 3.32403 3.32732 3.32987 3.33419 3.45863 3.4618 3.46446 3.46893 3.60395 3.60709 3.61052 3.61542 3.77671 3.77943 3.78151 3.78464 3.79035 4.10848 4.11125 4.11434 4.12153 4.35688 4.35945 4.36282 4.36971 4.51427 4.51697 4.51969 4.52387 4.64289 4.64691 4.65274 4.83124 4.83366 4.83607 4.83897 4.84433 
14 0.16923 0.32592 0.51112 1.00687 1.3371 1.67105 1.86347 2.34658 3.16727 3.31728 3.77174 4.1034 4.3474 4.82299 
57 0.15305 0.15786 0.3093 0.31405 0.49539 0.50041 0.62874 0.63373 0.81872 0.8236 0.99016 0.99597 1.15599 1.16287 1.32 1.32598 1.48822 1.49361 1.65158 1.65655 1.84487 1.84975 2.05804 2.06243 2.18401 2.19032 2.33003 2.33474 2.4696 2.4749 2.62413 2.62872 2.8135 2.81868 2.97772 2.98328 3.15041 3.15571 3.29958 3.30579 3.31001 3.43526 3.44019 3.57945 3.58436 3.7534 3.75847 4.08697 4.0913 4.33594 4.33973 4.49058 4.49581 4.61482 4.6233 4.80928 4.81295 
21 0.16701 0.32337 0.51192 0.83145 1.00318 1.33696 1.50512 1.66668 1.85937 2.34394 2.48607 2.6369 2.83145 2.99202 3.16702 3.31854 3.59288 3.76868 4.10419 4.35092 4.82563 
21 0.16818 0.32557 0.51298 0.64541 1.33713 1.5055 2.07214 2.34476 2.48779 2.63757 2.83265 2.99435 3.1673 3.31711 3.45251 3.59574 3.76811 4.09998 4.34893 4.50538 4.63428 
69 0.16973 0.17294 0.17966 0.32532 0.32917 0.33322 0.5134 0.51701 0.52263 0.64629 0.65043 0.83492 0.8379 0.84202 1.0049 1.00956 1.01441 1.17423 1.17844 1.18414 1.33903 1.34322 1.50665 1.51118 1.66927 1.67274 1.67744 1.86035 1.86448 1.86805 2.07298 2.07678 2.20234 2.20875 2.345 2.34943 2.35511 2.48812 2.49319 2.64162 2.64658 2.83137 2.83496 2.83997 2.9961 3.00063 3.16886 3.17231 3.31986 3.32323 3.4527 3.45654 3.59726 3.60174 3.7723 3.77569 4.10193 4.10555 4.12294 4.35018 4.35371 4.36705 4.50919 4.51289 4.63656 4.64533 4.8251 4.82824 4.83195 
29 0.16625 0.32292 0.51009 0.64326 0.83106 1.00305 1.17163 1.33476 1.50268 1.6664 1.85622 1.8625 2.07039 2.19942 2.34164 2.48409 2.63711 2.82785 2.99203 3.16459 3.31489 3.44938 3.59275 3.76733 4.10018 4.34583 4.50479 4.63248 4.82142 
72 0.15702 0.1618 0.16576 0.31397 0.31877 0.32337 0.50049 0.50505 0.50949 0.63362 0.63869 0.82249 0.82686 0.82977 0.99392 0.99914 1.00319 1.16016 1.16635 1.17258 1.3241 1.32993 1.33407 1.49331 1.49818 1.65449 1.65988 1.6639 1.84894 1.85372 1.85759 2.06183 2.06707 2.18741 2.19361 2.3342 2.33941 2.47419 2.47949 2.62868 2.63274 2.81882 2.82324 2.82881 2.98284 2.98735 3.15461 3.15998 3.1639 3.30396 3.31003 3.31429 3.43999 3.44583 3.58445 3.5888 3.7577 3.76268 3.76706 4.09151 4.09636 4.34038 4.34638 4.4949 4.49983 4.50508 4.61754 4.62577 4.63227 4.81408 4.81757 4.82233 
28 0.17064 0.32754 0.51462 0.64778 0.83571 1.00896 1.17637 1.34044 1.50822 1.67121 1.86499 2.07373 2.20537 2.34754 2.48877 2.64076 2.83558 2.99569 3.16911 3.32053 3.45537 3.59998 3.77156 4.10325 4.34982 4.50775 4.6359 4.82626 
28 0.17189 0.32957 0.51562 0.64786 0.84047 1.0115 1.17986 1.34161 1.50973 1.67467 1.86238 2.07469 2.20665 2.34881 2.4887 2.64226 2.83524 2.99716 3.17119 3.32242 3.45499 3.59788 3.77322 4.103 4.35128 4.51124 4.63961 4.82708 
105 0.17471 0.17783 0.1814 0.19536 0.33081 0.33429 0.33738 0.34315 0.51772 0.52066 0.52363 0.52817 0.65096 0.65456 0.65796 0.66738 0.83988 0.84343 0.84682 0.85209 1.01059 1.01508 1.01895 1.02646 1.17677 1.1818 1.18593 1.19481 1.34253 1.34616 1.34956 1.35677 1.51086 1.51406 1.51759 1.52802 1.67534 1.67892 1.68325 1.86499 1.86888 1.87218 1.87649 2.07825 2.08152 2.08568 2.10623 2.20469 2.20971 2.21558 2.35076 2.3542 2.35834 2.36391 2.49298 2.49648 2.50097 2.51455 2.64537 2.64854 2.65273 2.83579 2.83913 2.84258 2.84643 3.0001 3.00331 3.00737 3.17191 3.17579 3.17857 3.18324 3.3214 3.32586 3.3289 3.3356 3.45687 3.4608 3.46412 3.47285 3.60171 3.60524 3.60883 3.61494 3.77507 3.77851 3.78101 3.78593 4.10749 4.11082 4.1154 4.35612 4.35923 4.36357 4.51155 4.51559 4.5188 4.52465 4.63956 4.64386 4.64962 4.8308 4.83357 4.83686 4.8417 
29 0.1687 0.32625 0.51254 0.64682 0.83484 1.00654 1.17558 1.33877 1.50603 1.67034 1.86068 1.8675 2.0724 2.20178 2.34499 2.48724 2.6401 2.831 2.9948 3.16759 3.31814 3.4529 3.59717 3.77061 4.10073 4.3487 4.50745 4.8237 4.83046 
59 0.16812 0.17177 0.32217 0.32614 0.51115 0.51466 0.64325 0.64741 0.83119 0.83464 0.83955 1.00198 1.00774 1.17013 1.17651 1.33632 1.3405 1.50442 1.50877 1.66762 1.6723 1.85677 1.86145 1.86652 2.07056 2.07453 2.19935 2.20751 2.34244 2.34684 2.48483 2.48816 2.63861 2.64111 2.82878 2.83203 2.99391 2.99938 3.16387 3.16812 3.31603 3.31965 3.44881 3.4531 3.59492 3.59898 3.76725 3.77109 4.09946 4.10274 4.34804 4.3517 4.5033 4.50758 4.51425 4.63254 4.63781 4.82309 4.82629 
16 0.16483 0.32245 0.50832 0.64183 0.83342 1.50057 2.48118 2.63487 2.82482 3.16295 3.31413 3.44823 3.59471 3.76488 4.50188 4.81918 
28 0.15116 0.30726 0.49451 0.62727 0.81587 0.98747 1.15359 1.31924 1.48734 1.65333 1.84196 2.05515 2.18369 2.32735 2.47012 2.62231 2.81251 2.9771 3.14801 3.29837 3.43378 3.57822 3.75158 4.08412 4.33257 4.48848 4.62093 4.80671 
39 0.16561 0.17099 0.32265 0.32747 0.50947 0.51395 0.6436 0.83168 0.83587 1.00321 1.17216 1.33493 1.50331 1.6653 1.85753 1.86274 2.07024 2.19846 2.34293 2.48406 2.49291 2.63721 2.8283 2.83507 2.99149 2.9972 3.16478 3.31579 3.4499 3.59346 3.76754 3.77248 4.09788 4.10398 4.34582 4.50479 4.63205 4.82094 4.82542 
34 0.17362 0.33064 0.51594 0.52418 0.65061 0.83906 1.01196 1.17763 1.3422 1.50981 1.67487 1.86238 1.86807 2.07588 2.20296 2.21199 2.34991 2.3609 2.49122 2.64388 2.8349 2.84701 2.99881 3.17162 3.32225 3.45634 3.60042 3.77495 4.10414 4.35316 4.51177 4.6412 4.82806 4.83463 

180
