# Supplementary material for: Deciphering the Contribution of Oriens-Lacunosum/Moleculare (OLM) Cells to Intrinsic θ Rhythms Using Biophysical Local Field Potential (LFP) Models
Source: eNeuro. 2018 Sep 4;5(4):ENEURO.0146-18.2018. doi: 10.1523/ENEURO.0146-18.2018 (PMC6140113; doi:10.1523/ENEURO.0146-18.2018)
Supplement: Supplementary file 2 — Supplementary Code. Download supplement 2, GZ file [file sup_enu-eN-NWR-0146-18-s02.gz › LFP_microcircuit-master/BC-380-gi-0-gi_SD-0-PV12913020-dSD6.6ms-gnSD0.21-gpv-3.0-gsb4.75-csb0.21-gbs2.0-cbs0.1344-spiketimes.txt]

16471

341


79 0.14389 0.14822 0.15141 0.30009 0.30387 0.30795 0.48661 0.49147 0.49475 0.6193 0.62377 0.62774 0.80939 0.81324 0.81651 0.82209 0.98174 0.98535 0.99154 1.14629 1.1507 1.15762 1.31109 1.3164 1.32112 1.47922 1.48405 1.48761 1.64053 1.648 1.83647 1.83938 1.84411 2.04973 2.0529 2.1751 2.18141 2.32134 2.32462 2.32942 2.45807 2.46468 2.46848 2.61389 2.61865 2.62193 2.80491 2.80951 2.81288 2.96871 2.97412 2.97824 3.14149 3.14489 3.14923 3.2907 3.29541 3.30008 3.42353 3.42949 3.43582 3.57057 3.57516 3.57998 3.74519 3.74927 3.75262 4.07864 4.08161 4.32763 4.33013 4.48185 4.48559 4.4891 4.60601 4.61303 4.80077 4.80396 4.80698 
88 0.14442 0.14831 0.15137 0.15725 0.30051 0.30426 0.30814 0.48729 0.49137 0.49446 0.4992 0.61885 0.62319 0.62697 0.63289 0.80976 0.81348 0.81691 0.81973 0.98256 0.98539 0.99043 1.14662 1.15072 1.15702 1.31154 1.31528 1.3201 1.47958 1.48373 1.48764 1.64081 1.64837 1.65223 1.83726 1.83982 1.84379 2.0505 2.0531 2.05661 2.17567 2.18121 2.32215 2.32506 2.32882 2.45744 2.4642 2.46828 2.61409 2.61874 2.62225 2.80574 2.80987 2.81314 2.96924 2.97348 2.97732 3.14208 3.14529 3.14937 3.15399 3.29121 3.29479 3.30011 3.42394 3.4304 3.43438 3.5713 3.57526 3.5789 3.74602 3.74908 3.75283 4.07947 4.08211 4.08583 4.3283 4.33055 4.33385 4.48241 4.48557 4.48978 4.60644 4.61288 4.61899 4.8017 4.80459 4.80723 
31 0.16832 0.32592 0.51229 0.64346 0.83438 1.00553 1.17343 1.33715 1.50383 1.66686 1.67427 1.85959 2.07061 2.20167 2.34248 2.34911 2.48502 2.63833 2.82948 2.99282 3.16666 3.31808 3.45209 3.59341 3.59948 3.7707 4.09967 4.34738 4.50701 4.6345 4.82367 
0 
66 0.16551 0.16997 0.32199 0.32622 0.33766 0.50916 0.51338 0.64165 0.6468 0.83142 0.83559 1.0023 1.00729 1.02568 1.16791 1.17367 1.33224 1.33829 1.5021 1.50719 1.66579 1.67139 1.85591 1.86128 1.86972 2.06992 2.07515 2.1013 2.19646 2.20744 2.34195 2.34663 2.35481 2.4838 2.49047 2.63629 2.64128 2.82767 2.83228 2.84356 2.99112 2.99663 3.16198 3.16681 3.17338 3.31206 3.31761 3.44875 3.45309 3.59264 3.59756 3.6052 3.76779 3.77133 3.78209 4.09877 4.10401 4.34626 4.35157 4.50163 4.50695 4.62829 4.63878 4.82192 4.82596 4.83575 
0 
22 0.16853 0.32581 0.51306 0.83337 1.00758 1.34187 1.50722 1.66852 1.8615 2.07763 2.34758 2.63934 2.83287 3.16798 3.31763 3.4537 3.59917 3.77022 4.10492 4.34755 4.50692 4.82606 
81 0.15415 0.15803 0.16201 0.31089 0.31457 0.3185 0.49647 0.50077 0.50449 0.62959 0.63351 0.63841 0.81944 0.82321 0.82676 0.99137 0.99592 1.00022 1.15703 1.16173 1.16734 1.32075 1.32595 1.33056 1.48919 1.49382 1.49821 1.64988 1.65672 1.66008 1.84609 1.84977 1.85377 2.05935 2.06265 2.1842 2.19005 2.19719 2.33144 2.33492 2.33994 2.46929 2.47436 2.47926 2.62513 2.62877 2.63258 2.81466 2.81891 2.82236 2.97843 2.98357 2.98914 3.15159 3.15541 3.15869 3.30064 3.30525 3.30972 3.4356 3.43947 3.44409 3.58061 3.58468 3.58963 3.75454 3.75886 3.76191 4.08838 4.09163 4.33708 4.33975 4.49176 4.49619 4.49977 4.61508 4.62296 4.62747 4.81074 4.8135 4.81808 
0 
53 0.1588 0.16409 0.31515 0.31964 0.50267 0.50739 0.63591 0.64039 0.82561 0.83029 0.99526 1.00046 1.16343 1.32744 1.33256 1.49533 1.49987 1.65942 1.66608 1.84859 1.85434 2.06196 2.06766 2.19245 2.33494 2.33978 2.47717 2.48252 2.63006 2.63411 2.82127 2.82555 2.98533 2.99039 3.1577 3.16235 3.30646 3.31167 3.44106 3.4456 3.58602 3.59109 3.75989 3.76345 4.09052 4.09639 4.3393 4.34521 4.49814 4.50299 4.62556 4.81469 4.81975 
89 0.14468 0.14912 0.1523 0.30109 0.30477 0.30855 0.31264 0.48763 0.49266 0.49565 0.6202 0.62511 0.62899 0.81009 0.81398 0.81733 0.8222 0.98275 0.9864 0.99097 1.14714 1.15154 1.15687 1.31198 1.31757 1.32122 1.48023 1.48535 1.48861 1.64104 1.64891 1.65293 1.83747 1.84031 1.84456 2.05074 2.05398 2.05908 2.17595 2.18242 2.1896 2.32237 2.32558 2.33 2.45831 2.46513 2.46889 2.61452 2.61952 2.62255 2.80585 2.81066 2.81367 2.81907 2.96968 2.97536 2.97885 3.14264 3.14596 3.14997 3.15419 3.29172 3.29659 3.30046 3.424 3.43031 3.43473 3.57158 3.57634 3.58044 3.74617 3.75053 3.75346 4.07965 4.08258 4.08778 4.32862 4.33104 4.33678 4.4829 4.48678 4.48994 4.60672 4.61423 4.61888 4.80176 4.80491 4.80773 4.81195 
54 0.17632 0.18127 0.33204 0.33617 0.51908 0.52343 0.65284 0.65856 0.84192 0.84661 1.01145 1.01642 1.18117 1.18682 1.34481 1.34959 1.51263 1.51828 1.6766 1.6855 1.86789 1.8724 2.0791 2.08549 2.209 2.35313 2.36089 2.4944 2.50481 2.64704 2.65457 2.83734 2.84298 3.00198 3.01279 3.17461 3.17929 3.32568 3.33065 3.45921 3.46422 3.60316 3.61032 3.77777 3.78216 4.10756 4.11346 4.35565 4.36258 4.51485 4.52131 4.64403 4.83083 4.8356 
0 
130 0.14186 0.14515 0.14787 0.15014 0.15435 0.29798 0.30156 0.30411 0.30655 0.30963 0.48482 0.48828 0.49092 0.49306 0.49604 0.6158 0.61968 0.62272 0.62533 0.62818 0.80725 0.81061 0.81344 0.81556 0.81906 0.98006 0.98241 0.98543 0.98817 1.14408 1.14795 1.15124 1.15484 1.15904 1.30905 1.31229 1.31595 1.31868 1.32233 1.47708 1.48076 1.48369 1.48608 1.48986 1.63825 1.64433 1.64752 1.65064 1.65572 1.83478 1.83701 1.83956 1.84203 1.84627 2.04802 2.05024 2.05275 2.05569 2.17317 2.1772 2.18068 2.18723 2.31967 2.3223 2.3248 2.32753 2.45482 2.46069 2.46407 2.46673 2.47051 2.61158 2.61595 2.61858 2.6208 2.80327 2.80687 2.80933 2.81149 2.81505 2.96674 2.97034 2.9736 2.97588 3.13956 3.14239 3.14482 3.1474 3.15011 3.28861 3.29176 3.29493 3.29795 3.30089 3.42145 3.42711 3.42951 3.43292 3.4362 3.5688 3.57232 3.57486 3.57786 3.74351 3.74588 3.74872 3.75095 3.75371 4.07699 4.07928 4.08168 4.08449 4.32579 4.32785 4.33002 4.33322 4.47991 4.48273 4.48597 4.48803 4.49213 4.60393 4.60855 4.61206 4.61575 4.79924 4.80183 4.80389 4.80605 4.80962 
0 
61 0.15531 0.16017 0.16513 0.31263 0.31832 0.49904 0.50273 0.50755 0.6318 0.63672 0.82092 0.8259 0.99288 0.9986 1.15891 1.16736 1.32394 1.33094 1.49131 1.49609 1.50154 1.65404 1.65879 1.6654 1.84756 1.85352 2.06055 2.06848 2.18689 2.19726 2.33291 2.33877 2.47179 2.477 2.62692 2.63111 2.81756 2.82172 2.82659 2.98025 2.9852 3.15365 3.15911 3.30336 3.30997 3.43806 3.44435 3.58303 3.5885 3.75709 3.76222 4.0897 4.33852 4.34431 4.4937 4.49905 4.61804 4.62506 4.81249 4.81647 4.82194 
66 0.16598 0.16922 0.17597 0.32205 0.32573 0.50994 0.51321 0.64279 0.64649 0.83099 0.83458 0.83974 1.00147 1.00604 1.01662 1.16738 1.17383 1.17983 1.3354 1.33945 1.50232 1.50584 1.66601 1.67118 1.85637 1.86053 1.86514 2.06898 2.0731 2.19729 2.20459 2.34194 2.34677 2.35358 2.48392 2.48837 2.63676 2.64005 2.82761 2.83164 2.83695 2.99245 2.99761 3.16238 3.16675 3.17224 3.31405 3.31765 3.32447 3.44864 3.45284 3.59312 3.59807 3.76645 3.76985 4.09798 4.10214 4.34655 4.35289 4.50358 4.50687 4.63037 4.63586 4.82102 4.82442 4.82869 
36 0.14916 0.15486 0.30625 0.49298 0.49899 0.62572 0.81453 0.82031 0.98638 1.15255 1.31654 1.48576 1.65254 1.8411 2.05437 2.18196 2.32654 2.46924 2.62126 2.81131 2.81748 2.97534 3.14687 3.15331 3.2964 3.43363 3.57704 3.74989 3.75572 4.08344 4.33209 4.48709 4.49338 4.61494 4.80592 4.81104 
6 1.0113 1.17735 1.86384 3.17165 3.32119 4.82678 
4 0.82907 1.85885 2.82695 4.82254 
0 
22 0.1704 0.32643 0.51209 0.64704 0.83492 1.17578 1.50626 1.67252 1.86222 2.07371 2.34679 2.63891 2.83212 2.99581 3.16803 3.31789 3.45374 3.59834 3.76952 4.35069 4.50797 4.82506 
26 0.15846 0.31638 0.5027 0.63547 0.82341 0.9984 1.16333 1.32809 1.49744 1.65967 1.85304 2.06488 2.33908 2.47794 2.63121 2.82159 2.98605 3.15945 3.30767 3.44296 3.58884 3.76217 4.34185 4.49886 4.63061 4.81506 
72 0.15367 0.15815 0.1638 0.31115 0.31526 0.4982 0.50145 0.50491 0.63082 0.63495 0.63966 0.81895 0.823 0.82549 0.99123 0.99623 1.15749 1.16354 1.16806 1.32114 1.32659 1.33051 1.49049 1.49459 1.49967 1.65437 1.65863 1.66583 1.84587 1.85092 1.8549 2.05926 2.06353 2.18505 2.19071 2.33141 2.3355 2.47184 2.47604 2.48171 2.62601 2.6295 2.81622 2.81995 2.82449 2.98037 2.98407 3.15191 3.15653 3.16072 3.30125 3.30666 3.30989 3.43698 3.44196 3.58207 3.58605 3.75475 3.75921 3.76257 4.0883 4.09279 4.33692 4.34162 4.49195 4.49655 4.61531 4.62272 4.62741 4.8108 4.81398 4.82052 
4 0.65288 2.64574 3.77725 4.513 
33 0.16754 0.3234 0.51095 0.64336 0.8332 0.83849 1.00271 1.00817 1.17339 1.33723 1.50437 1.6676 1.85709 1.86344 2.07204 2.20082 2.34265 2.48517 2.63883 2.82875 2.83758 2.99332 3.16604 3.31671 3.45073 3.59437 3.76819 4.09939 4.34714 4.50587 4.63406 4.82317 4.82943 
33 0.15981 0.313 0.31846 0.50103 0.63331 0.82493 0.9928 1.15896 1.16835 1.32772 1.49531 1.65915 1.84742 1.85458 2.06134 2.19132 2.3328 2.47659 2.62831 2.81973 2.98456 3.15369 3.15922 3.30743 3.4386 3.58525 3.75956 4.08988 4.33799 4.49693 4.62417 4.81254 4.81862 
57 0.15015 0.15485 0.30677 0.31128 0.493 0.49806 0.62568 0.63077 0.81611 0.82052 0.98802 0.99538 1.15328 1.16284 1.31766 1.32544 1.4858 1.4918 1.64647 1.65475 1.84287 1.84768 2.05607 2.05991 2.18142 2.1894 2.3278 2.3318 2.46585 2.47253 2.62152 2.62624 2.81113 2.81638 2.97518 2.9816 3.14814 3.1529 3.29698 3.30486 3.42969 3.43576 3.44256 3.57691 3.58187 3.75132 3.75666 4.08504 4.08858 4.33393 4.33704 4.4884 4.49433 4.61235 4.62176 4.80707 4.81046 
98 0.15418 0.15779 0.16112 0.16554 0.31062 0.31358 0.31702 0.32061 0.49691 0.50139 0.50451 0.5082 0.62947 0.63339 0.63711 0.82006 0.82371 0.82642 0.8303 0.99186 0.99617 0.99947 1.1569 1.1608 1.16538 1.16959 1.32139 1.3263 1.32992 1.48935 1.4939 1.49707 1.50093 1.64963 1.65637 1.6596 1.66551 1.8467 1.84976 1.85369 2.05997 2.06347 2.06848 2.18493 2.19017 2.19513 2.33179 2.33485 2.33839 2.46729 2.4731 2.47677 2.48113 2.62462 2.6285 2.63121 2.81495 2.81913 2.82213 2.82621 2.97901 2.98402 2.98677 3.15205 3.1552 3.15846 3.16227 3.30084 3.30506 3.30881 3.31294 3.43261 3.43862 3.4431 3.44794 3.58076 3.58482 3.58821 3.75521 3.7591 3.76202 4.08898 4.09226 4.09703 4.33799 4.341 4.34547 4.49241 4.49673 4.49955 4.61548 4.62196 4.62551 4.63147 4.81117 4.81411 4.81732 4.82086 
27 0.16815 0.32501 0.51046 0.64432 0.83425 1.00272 1.17298 1.3422 1.5065 1.66909 1.86034 2.06981 2.20157 2.34197 2.48422 2.82823 2.99112 3.16687 3.31929 3.4531 3.59592 3.76987 4.09846 4.34624 4.5087 4.63333 4.82182 
59 0.1674 0.17267 0.32269 0.32805 0.51097 0.51526 0.64341 0.64849 0.83162 0.83536 0.8515 1.00262 1.00738 1.17051 1.17674 1.33661 1.3423 1.50342 1.50708 1.66646 1.67136 1.85677 1.86232 1.88492 2.07019 2.07504 2.19612 2.20252 2.34296 2.34739 2.48414 2.48804 2.63717 2.64116 2.829 2.83426 2.99159 2.99604 3.16414 3.16817 3.31356 3.31945 3.44935 3.45379 3.59339 3.59837 3.76767 3.77204 4.09953 4.10391 4.34791 4.35522 4.50375 4.50807 4.63043 4.63574 4.82259 4.826 4.83528 
41 0.16045 0.16489 0.31699 0.32151 0.50506 0.5104 0.63715 0.64323 0.82488 0.82894 0.99633 1.00238 1.16307 1.17138 1.32983 1.49896 1.66119 1.66827 1.85077 1.85606 2.06475 2.19338 2.33686 2.34322 2.47979 2.63333 2.82379 2.83174 2.98718 3.16019 3.31006 3.4438 3.58787 3.5986 3.76337 4.09358 4.34216 4.50056 4.62675 4.8171 4.82212 
92 0.17735 0.18042 0.18456 0.33343 0.33699 0.34017 0.5208 0.52341 0.52669 0.53311 0.65379 0.65732 0.6613 0.84215 0.84568 0.84886 0.85516 1.01321 1.01725 1.02118 1.18027 1.18482 1.1892 1.3458 1.34898 1.35278 1.5138 1.5168 1.52068 1.67798 1.68161 1.68656 1.868 1.87164 1.87494 1.88134 2.08081 2.08405 2.08834 2.20888 2.21308 2.21992 2.35324 2.3566 2.36062 2.36739 2.49553 2.49891 2.50395 2.64797 2.65111 2.6557 2.83883 2.84187 2.84558 2.85091 3.00274 3.00591 3.01036 3.17471 3.17826 3.1811 3.18724 3.32476 3.32852 3.33182 3.4596 3.4634 3.46708 3.60422 3.60741 3.61162 3.62351 3.77824 3.78135 3.78405 3.79052 4.10981 4.11295 4.11721 4.35848 4.36134 4.36569 4.51498 4.51851 4.52216 4.64376 4.64855 4.83283 4.83554 4.83866 4.84335 
78 0.15304 0.15727 0.16225 0.30892 0.31243 0.31676 0.49546 0.50017 0.50426 0.62778 0.63255 0.63641 0.81861 0.82298 0.82586 0.9904 0.99486 1.00044 1.15532 1.16042 1.16727 1.32012 1.3253 1.33311 1.48813 1.493 1.49899 1.64901 1.65619 1.65981 1.84521 1.84919 1.85399 2.05845 2.06223 2.18394 2.18978 2.33023 2.33365 2.34045 2.46605 2.47248 2.47608 2.62211 2.62685 2.63008 2.81374 2.81819 2.82291 2.97756 2.98283 3.15046 3.15406 3.15794 3.29947 3.30429 3.30896 3.43204 3.43767 3.44209 3.57933 3.58379 3.58992 3.75379 3.75836 3.76323 4.0874 4.09116 4.33629 4.34004 4.49075 4.49552 4.6146 4.62114 4.629 4.80959 4.81292 4.81785 
54 0.15253 0.15763 0.31039 0.31577 0.49779 0.50232 0.63003 0.63543 0.81785 0.82233 0.82734 0.99079 0.99789 1.15713 1.16838 1.32155 1.32766 1.49031 1.49488 1.65537 1.66262 1.84532 1.85108 2.05875 2.0662 2.18725 2.33068 2.33648 2.47195 2.47782 2.62586 2.62997 2.81559 2.81999 2.97988 2.98482 3.15121 3.15685 3.3009 3.30734 3.43643 3.44311 3.58121 3.58673 3.75437 3.7594 4.08768 4.33634 4.49152 4.49636 4.61841 4.62675 4.81032 4.81453 
32 0.15483 0.30999 0.49739 0.63045 0.82014 0.98973 1.15714 1.32191 1.49018 1.65492 1.84416 2.05745 2.18773 2.32981 2.47265 2.62537 2.81527 2.97971 3.15062 3.15856 3.30083 3.43623 3.58093 3.75321 3.759 4.08656 4.33505 4.49081 4.4972 4.6217 4.80926 4.81502 
30 0.16433 0.32008 0.32568 0.50886 0.64036 0.82804 0.83366 1.00003 1.16766 1.33373 1.50094 1.66417 1.85435 2.06747 2.19648 2.34013 2.48183 2.63532 2.82597 2.99045 3.16146 3.31211 3.44716 3.59127 3.76479 4.09657 4.34515 4.50133 4.63083 4.82 
83 0.14527 0.14956 0.15322 0.30147 0.3051 0.30907 0.48806 0.49272 0.49618 0.62067 0.62509 0.62928 0.81081 0.81468 0.81822 0.82444 0.9832 0.987 0.99171 1.14767 1.15176 1.15744 1.31255 1.31756 1.32175 1.48066 1.48521 1.48898 1.64189 1.64847 1.6523 1.83793 1.84096 1.8453 2.05118 2.05455 2.1765 2.18237 2.18945 2.32279 2.32611 2.33056 2.45959 2.46508 2.46951 2.61529 2.61963 2.62306 2.80637 2.81078 2.8143 2.82063 2.97012 2.97507 2.97884 3.14293 3.14627 3.15041 3.29211 3.29658 3.30096 3.42491 3.43037 3.4352 3.572 3.57644 3.58096 3.74661 3.75077 3.7541 4.08008 4.08315 4.32906 4.33174 4.48332 4.48711 4.49063 4.60742 4.61419 4.6187 4.80223 4.80546 4.80855 
142 0.13728 0.14047 0.14316 0.14537 0.14821 0.29339 0.29682 0.29931 0.30168 0.30396 0.48019 0.48349 0.48623 0.48827 0.49061 0.49475 0.61148 0.61516 0.61814 0.62056 0.62282 0.62681 0.80265 0.80588 0.80866 0.81076 0.8132 0.81653 0.97545 0.97784 0.98072 0.98333 0.98683 1.1395 1.14317 1.14635 1.14934 1.15283 1.30444 1.30756 1.3112 1.31359 1.31646 1.47248 1.47596 1.47896 1.4812 1.48413 1.63368 1.63936 1.64248 1.6449 1.64886 1.83016 1.8324 1.83477 1.83725 1.83979 2.0434 2.04564 2.04801 2.05082 2.16857 2.17232 2.1759 2.17971 2.31504 2.31764 2.32003 2.32267 2.3259 2.45028 2.45568 2.45894 2.46151 2.46415 2.60698 2.61108 2.61374 2.6159 2.61896 2.79864 2.80206 2.80462 2.80667 2.80942 2.81316 2.96213 2.96554 2.96887 2.97093 2.97474 3.13496 3.13776 3.14008 3.14263 3.14466 3.14823 3.28406 3.28714 3.29029 3.29307 3.29549 3.41684 3.42217 3.42454 3.42731 3.4299 3.56419 3.56755 3.57015 3.57283 3.57629 3.7389 3.74133 3.74404 3.74621 3.74819 4.07236 4.07467 4.07693 4.07964 4.32119 4.32324 4.32529 4.32841 4.4753 4.47808 4.48123 4.48325 4.48578 4.59933 4.60339 4.60698 4.61015 4.61481 4.7946 4.79717 4.79917 4.80131 4.80392 4.99802 
36 0.15316 0.15823 0.31045 0.31684 0.49672 0.50158 0.62975 0.63598 0.8183 0.82338 0.99065 1.1568 1.32073 1.48967 1.65387 1.84537 2.0586 2.18572 2.33077 2.47074 2.47651 2.6251 2.81523 2.97901 2.98461 3.15108 3.30056 3.30939 3.43645 3.58088 3.75404 4.08767 4.33636 4.49136 4.6187 4.81015 
0 
62 0.17447 0.17878 0.33037 0.33465 0.34278 0.51832 0.52258 0.65095 0.6554 0.84018 0.84519 1.01079 1.01621 1.18042 1.18522 1.34334 1.34779 1.51081 1.5157 1.67522 1.68237 1.86636 1.8705 1.88042 2.07799 2.08375 2.20809 2.21861 2.35011 2.35573 2.36317 2.49308 2.49878 2.64536 2.65076 2.83697 2.84273 3.00062 3.00709 3.17314 3.17686 3.18642 3.32313 3.32718 3.45769 3.46279 3.60237 3.60749 3.77546 3.7796 3.78886 4.10606 4.11112 4.35489 4.36025 4.51307 4.51773 4.64151 4.649 4.82993 4.83446 4.84472 
93 0.17661 0.17967 0.18386 0.33233 0.33589 0.33921 0.34622 0.52052 0.52347 0.52692 0.53572 0.65291 0.65632 0.66024 0.84301 0.84564 0.8495 1.01183 1.01637 1.02094 1.03021 1.18013 1.18485 1.1889 1.34511 1.34868 1.353 1.51358 1.51657 1.52065 1.67719 1.681 1.68655 1.86729 1.87118 1.87436 1.88182 2.08 2.08322 2.08817 2.20798 2.21328 2.21956 2.352 2.35636 2.36069 2.36782 2.49595 2.50017 2.50608 2.64772 2.65053 2.65573 2.83855 2.84146 2.84544 2.85275 3.00295 3.00598 3.01067 3.17311 3.17712 3.18044 3.18625 3.32499 3.32825 3.33176 3.45871 3.46263 3.46729 3.60382 3.60787 3.61331 3.77806 3.78112 3.78538 3.79601 4.10869 4.11222 4.11913 4.35733 4.36032 4.3656 4.51405 4.51721 4.52097 4.64213 4.6467 4.65463 4.83202 4.83468 4.83811 4.84313 
6 0.16736 0.32501 0.83593 1.00375 1.17546 1.3377 
2 0.17573 3.77503 
55 0.15766 0.16143 0.31412 0.31832 0.32291 0.5022 0.50562 0.63425 0.63832 0.82294 0.82691 0.83129 0.99457 0.99935 1.16075 1.16783 1.32578 1.33065 1.49434 1.49849 1.65905 1.66429 1.84931 1.85436 2.06269 2.18928 2.33456 2.33985 2.476 2.47993 2.62957 2.63288 2.82 2.82334 2.82924 2.98363 2.98747 3.15526 3.15981 3.30502 3.31009 3.44013 3.44497 3.58572 3.59022 3.75882 3.76292 4.09182 4.34016 4.49592 4.49997 4.62114 4.62723 4.81418 4.81735 
80 0.14496 0.14912 0.15252 0.30145 0.30498 0.30877 0.48799 0.49258 0.49575 0.62042 0.62496 0.62886 0.81053 0.81429 0.8176 0.98295 0.9869 0.99133 1.14787 1.15191 1.1569 1.31257 1.3177 1.32146 1.48072 1.48544 1.48883 1.64168 1.64872 1.65284 1.83769 1.84084 1.84478 2.05094 2.05437 2.17644 2.18227 2.32262 2.32592 2.33012 2.45951 2.46513 2.46907 2.61546 2.61965 2.62284 2.80625 2.81065 2.81385 2.97016 2.97538 2.97901 3.14289 3.14627 3.14996 3.29203 3.29648 3.30044 3.42472 3.43019 3.43498 3.57191 3.57632 3.58036 3.74633 3.75052 3.75354 4.07985 4.08299 4.32879 4.33157 4.48324 4.48743 4.49042 4.60722 4.61385 4.61896 4.802 4.80517 4.8082 
1 4.82626 
28 0.16898 0.32631 0.51355 0.64791 0.83453 1.00697 1.17709 1.33834 1.50747 1.6732 1.86225 2.07639 2.2033 2.34611 2.48908 2.63947 2.83153 2.99612 3.16812 3.31791 3.45409 3.59751 3.77105 4.10284 4.35085 4.50773 4.63586 4.82455 
28 0.15892 0.31618 0.50173 0.6351 0.8238 0.99549 1.16419 1.32757 1.49475 1.65913 1.8499 2.06161 2.19199 2.334 2.47626 2.62912 2.81987 2.98398 3.15686 3.30744 3.44174 3.58473 3.75945 4.09037 4.33822 4.49631 4.62617 4.81344 
56 0.15269 0.15753 0.309 0.31408 0.49516 0.50019 0.6283 0.63372 0.81806 0.82298 0.98963 0.99567 1.15533 1.16243 1.31957 1.32567 1.48779 1.49334 1.65017 1.65637 1.84436 1.84967 2.05761 2.06245 2.18365 2.19219 2.32965 2.33491 2.4681 2.47427 2.62332 2.62823 2.81344 2.81853 2.97725 2.98292 3.14981 3.15532 3.29928 3.30561 3.43278 3.43775 3.57913 3.58449 3.75304 3.75848 4.08663 4.09146 4.33539 4.34058 4.49013 4.49564 4.61419 4.62257 4.809 4.81305 
28 0.16553 0.32235 0.50947 0.64256 0.83097 1.00357 1.17254 1.33476 1.5024 1.66612 1.85767 2.06916 2.20135 2.34207 2.48546 2.63645 2.82716 2.9913 3.16402 3.31436 3.44938 3.59423 3.76723 4.09875 4.34584 4.50453 4.63499 4.82146 
97 0.17698 0.17985 0.1838 0.33256 0.33594 0.33893 0.34588 0.52043 0.52325 0.52661 0.5326 0.65277 0.65624 0.66032 0.84295 0.84547 0.84906 0.86152 1.0131 1.01677 1.02137 1.03454 1.17989 1.1843 1.18811 1.34527 1.3484 1.35187 1.36197 1.51354 1.51658 1.52031 1.67741 1.68114 1.68686 1.86708 1.87068 1.87398 1.88 2.07961 2.08277 2.08728 2.20861 2.21361 2.22139 2.35242 2.35568 2.36047 2.36695 2.49465 2.49818 2.50299 2.64714 2.64993 2.65488 2.83803 2.84099 2.84444 2.84835 3.00332 3.00671 3.01324 3.17387 3.17716 3.18035 3.18547 3.32478 3.32791 3.33103 3.45857 3.46239 3.46637 3.60414 3.60798 3.61266 3.62427 3.77743 3.78035 3.78362 3.7893 4.10838 4.11149 4.11575 4.12896 4.35716 4.3603 4.36523 4.51387 4.51715 4.52103 4.53062 4.64328 4.64704 4.83226 4.83482 4.83813 4.84305 
69 0.15686 0.16067 0.16383 0.31429 0.3181 0.32111 0.50191 0.50518 0.50954 0.63433 0.63827 0.82247 0.82639 0.82943 0.99427 0.99869 1.00223 1.16061 1.16554 1.17046 1.32513 1.33018 1.49413 1.4984 1.65876 1.6623 1.66651 1.84906 1.85325 1.85649 2.06215 2.06584 2.18963 2.19395 2.33426 2.33833 2.34278 2.47559 2.47915 2.62926 2.6328 2.81978 2.82332 2.82825 2.98367 2.98731 3.15522 3.15993 3.1653 3.30529 3.31042 3.44044 3.44501 3.58502 3.58862 3.59832 3.75866 3.76323 4.09114 4.09506 4.33964 4.34358 4.4954 4.49989 4.61995 4.62606 4.81384 4.81712 4.82176 
31 0.16718 0.32348 0.50878 0.6412 0.83318 1.00414 1.16837 1.33391 1.50291 1.66847 1.85912 2.07011 2.1985 2.34146 2.48333 2.63598 2.82869 2.99006 3.16227 3.16751 3.31324 3.31915 3.44831 3.59226 3.76594 3.77147 4.09848 4.34629 4.50411 4.63119 4.82161 
20 0.16421 0.32028 0.50898 0.83214 1.0017 1.33594 1.49979 1.66283 1.85445 2.34214 2.48131 2.63426 2.82651 3.4526 3.59292 3.76523 4.09662 4.34374 4.5031 4.81938 
36 0.15644 0.31132 0.49903 0.50546 0.63192 0.82086 0.82589 0.99143 1.1577 1.32136 1.49067 1.65612 1.84592 2.05912 2.18522 2.33137 2.47314 2.62675 2.81788 2.98011 3.15208 3.15899 3.30138 3.30963 3.43764 3.44505 3.58181 3.75469 3.76135 4.08812 4.33684 4.49194 4.50002 4.61577 4.81078 4.8173 
111 0.14474 0.14852 0.15129 0.15429 0.30086 0.30426 0.30743 0.3102 0.48747 0.49147 0.49396 0.49657 0.50071 0.61983 0.62364 0.62655 0.6294 0.81008 0.81348 0.81665 0.81914 0.98268 0.98548 0.989 0.99292 1.14695 1.1507 1.15456 1.15828 1.31182 1.31537 1.3189 1.3221 1.47992 1.48383 1.48685 1.48965 1.64126 1.6476 1.65049 1.65388 1.83739 1.83991 1.84312 1.84641 2.05064 2.05324 2.05606 2.17593 2.18099 2.18432 2.32227 2.32507 2.32808 2.33165 2.45819 2.46373 2.46714 2.46985 2.47486 2.61446 2.61867 2.62162 2.62419 2.80584 2.80985 2.8125 2.81525 2.82023 2.9695 2.97363 2.97662 2.97995 3.14233 3.14537 3.14858 3.15106 3.29155 3.29503 3.29865 3.30147 3.42422 3.42991 3.43301 3.43602 3.57146 3.57533 3.57804 3.58129 3.74616 3.74935 3.75221 3.7545 4.07958 4.08217 4.08517 4.32854 4.33073 4.33374 4.48267 4.48565 4.48905 4.4916 4.60677 4.61241 4.61643 4.62111 4.80175 4.80457 4.80688 4.80969 
33 0.15105 0.30737 0.49334 0.62667 0.81638 0.82414 0.98797 1.1535 1.31766 1.32649 1.48601 1.49435 1.65212 1.84266 2.0559 2.1816 2.32796 2.4664 2.47368 2.62161 2.81157 2.9754 3.14809 3.29749 3.43373 3.57747 3.75135 3.75915 4.08495 4.33366 4.48835 4.61252 4.80726 
41 0.15399 0.15906 0.30925 0.31713 0.49679 0.50214 0.62964 0.81897 0.82347 0.98929 1.15548 1.16499 1.32007 1.32742 1.48951 1.65524 1.84383 1.85211 2.05709 2.18647 2.32933 2.47221 2.62455 2.81461 2.82068 2.97924 3.1501 3.1571 3.29955 3.30713 3.43669 3.58038 3.75303 3.75857 4.08617 4.33479 4.48995 4.49571 4.61724 4.8088 4.81425 
8 0.16406 0.3204 0.82825 1.00123 1.33144 1.66388 1.85548 2.82999 
64 0.14388 0.14826 0.30019 0.30425 0.30885 0.4864 0.49081 0.49506 0.61946 0.62372 0.63021 0.80927 0.81378 0.81879 0.98096 0.98578 1.14661 1.15225 1.31087 1.31652 1.47912 1.48397 1.64215 1.64802 1.8357 1.83979 2.04892 2.0527 2.17509 2.18155 2.32089 2.32471 2.45964 2.46558 2.61458 2.61886 2.80464 2.80907 2.81449 2.96862 2.97379 3.14112 3.14528 3.14917 3.29052 3.296 3.42544 3.43058 3.57038 3.57468 3.74432 3.74879 3.75223 4.07794 4.08165 4.32676 4.33014 4.48141 4.48619 4.60598 4.61405 4.80018 4.80339 4.80766 
30 0.17727 0.33178 0.34579 0.51935 0.65306 0.84222 1.01613 1.18267 1.34479 1.5145 1.6795 1.86943 2.07723 2.21199 2.35678 2.497 2.64435 2.83895 2.99959 3.17409 3.32498 3.45992 3.60919 3.77776 4.10597 4.35536 4.51298 4.64208 4.83191 4.84424 
35 0.17008 0.32621 0.33432 0.51316 0.64656 0.83548 0.84201 1.00542 1.17281 1.33821 1.50631 1.6693 1.85995 1.86652 2.07317 2.20015 2.34498 2.35268 2.48782 2.6416 2.831 2.83795 2.99578 3.1683 3.17516 3.3187 3.45301 3.59685 3.77274 4.10165 4.34955 4.50828 4.6356 4.82485 4.83077 
29 0.15665 0.31401 0.50039 0.63397 0.82181 0.82887 0.99513 1.16243 1.32591 1.49358 1.65803 1.84714 2.06062 2.18978 2.33359 2.47487 2.62828 2.81841 2.98332 3.15452 3.30559 3.44051 3.58414 3.75799 4.08906 4.33702 4.49534 4.62462 4.81223 
32 0.16352 0.31884 0.32418 0.50734 0.51258 0.63984 0.83095 1.00024 1.16753 1.33269 1.50014 1.664 1.85347 1.85922 2.06641 2.19671 2.33921 2.48113 2.63447 2.82517 2.98951 3.16222 3.31248 3.44582 3.58991 3.76545 4.09527 4.34402 4.50263 4.63061 4.81895 4.82438 
6 0.16587 0.32364 0.83017 1.00376 1.86058 2.34368 
25 0.16376 0.32129 0.50753 0.64206 1.16911 1.33471 1.50014 1.85673 2.06649 2.19752 2.33899 2.4835 2.63366 2.82495 2.98889 3.16139 3.31244 3.44868 3.5906 3.76438 4.09519 4.34223 4.50086 4.63024 4.81791 
30 0.16105 0.16489 0.31786 0.50689 0.63946 0.82714 0.99883 1.16992 1.33452 1.49923 1.66071 1.85113 1.85767 2.06574 2.20043 2.33779 2.48016 2.6327 2.82408 2.98792 3.16153 3.31256 3.44658 3.58832 3.76378 4.09454 4.34231 4.50083 4.63226 4.81739 
56 0.17626 0.18122 0.33325 0.33725 0.51973 0.52397 0.65215 0.65676 0.84263 0.84707 1.01404 1.0198 1.18269 1.18769 1.34572 1.35241 1.51238 1.51723 1.67628 1.68306 1.86783 1.87195 2.07904 2.08365 2.20997 2.35376 2.36049 2.49326 2.49835 2.64611 2.64986 2.83839 2.8437 3.00172 3.00675 3.17432 3.1779 3.32562 3.32974 3.45894 3.4637 3.60387 3.61159 3.77832 3.78252 4.10791 4.1137 4.35601 4.36116 4.51382 4.51758 4.642 4.64902 4.8312 4.83516 4.84134 
79 0.15468 0.15785 0.16101 0.31181 0.31559 0.31958 0.49895 0.50172 0.50544 0.63158 0.63458 0.63861 0.8196 0.82272 0.82512 0.82853 0.99141 0.99533 0.99917 1.15786 1.16258 1.16786 1.32143 1.32647 1.33039 1.491 1.49432 1.49934 1.65569 1.65861 1.66444 1.8462 1.84981 1.85404 2.05943 2.06281 2.1858 2.19059 2.33182 2.33529 2.34169 2.47237 2.47578 2.48116 2.62672 2.6297 2.817 2.82006 2.82548 2.98009 2.984 2.98935 3.15251 3.15697 3.16061 3.30138 3.30579 3.30916 3.4378 3.44137 3.44649 3.58241 3.58536 3.59116 3.75487 3.75894 3.76185 4.08856 4.09185 4.33731 4.3401 4.49228 4.49647 4.49971 4.61631 4.62394 4.81124 4.81411 4.81842 
39 0.1683 0.17531 0.32249 0.32674 0.51089 0.64559 0.83407 1.00213 1.00778 1.17293 1.18318 1.33542 1.34134 1.50492 1.66694 1.67363 1.85692 1.86271 2.07201 2.19952 2.34339 2.34869 2.48593 2.63927 2.83013 2.83712 2.99384 3.16589 3.17143 3.31705 3.45119 3.59477 3.76956 4.10003 4.34815 4.50623 4.63489 4.82292 4.82864 
73 0.16157 0.16469 0.16867 0.31849 0.32175 0.32492 0.50579 0.50902 0.51335 0.63809 0.64183 0.82736 0.83036 0.83395 0.99737 1.0022 1.00585 1.1639 1.16937 1.17298 1.32794 1.33237 1.33606 1.49794 1.50102 1.66211 1.66598 1.67126 1.85277 1.85665 1.8601 2.06594 2.07155 2.19454 2.20055 2.33785 2.34177 2.34677 2.4791 2.48253 2.63287 2.63561 2.82328 2.82644 2.83076 2.98766 2.99034 2.9989 3.15884 3.16276 3.16668 3.30969 3.31343 3.31977 3.44397 3.44828 3.58813 3.59209 3.5992 3.76248 3.76602 3.77479 4.09445 4.09853 4.34302 4.34604 4.4988 4.50244 4.62523 4.63049 4.81738 4.81992 4.82442 
3 1.84761 4.33738 4.81352 
100 0.1467 0.15112 0.15387 0.1588 0.30295 0.30685 0.31013 0.31374 0.48939 0.49429 0.49708 0.50057 0.62225 0.62699 0.6305 0.81238 0.81646 0.81919 0.82321 0.98442 0.98839 0.99195 1.14918 1.15368 1.15789 1.16198 1.31387 1.31949 1.32276 1.48208 1.48721 1.49001 1.49483 1.64288 1.65038 1.65361 1.65906 1.83916 1.84209 1.84558 1.85021 2.05242 2.0556 2.05926 2.17783 2.1841 2.19029 2.32406 2.32737 2.33096 2.46034 2.4671 2.47022 2.47465 2.61676 2.62161 2.62429 2.80758 2.81237 2.81504 2.81927 2.97153 2.97711 2.97996 3.14438 3.14777 3.15137 3.15473 3.29345 3.29854 3.30185 3.30544 3.42585 3.43201 3.4359 3.43957 3.57332 3.57808 3.58172 3.74785 3.75218 3.75486 3.75968 4.08134 4.08418 4.08778 4.3303 4.33262 4.33708 4.48467 4.48915 4.49167 4.49788 4.60874 4.61541 4.61921 4.80346 4.80664 4.80931 4.813 
1 0.16931 
56 0.14723 0.15244 0.30342 0.30841 0.48962 0.49471 0.62269 0.62805 0.81267 0.81799 0.98439 0.99163 1.14998 1.1572 1.31429 1.32093 1.48243 1.48809 1.64605 1.65301 1.83913 1.8446 2.05235 2.05709 2.17823 2.18854 2.32422 2.32893 2.46373 2.47016 2.61808 2.62294 2.8078 2.81303 2.97188 2.97784 3.14449 3.14981 3.29381 3.30051 3.42936 3.43607 3.57356 3.57866 3.74774 3.75325 4.08133 4.086 4.33018 4.33438 4.48483 4.49051 4.60909 4.61934 4.8035 4.80719 
95 0.16095 0.16426 0.16746 0.31756 0.32085 0.32413 0.50252 0.50685 0.50953 0.51272 0.63654 0.63966 0.64295 0.64731 0.82626 0.82976 0.83238 0.99748 1.0008 1.00467 1.16317 1.16705 1.17082 1.17474 1.3275 1.33233 1.33581 1.49569 1.49961 1.50268 1.66025 1.66374 1.66821 1.85225 1.8549 1.85878 2.06553 2.06868 2.07247 2.19099 2.19589 2.2013 2.33745 2.34022 2.34388 2.47729 2.48116 2.4843 2.63176 2.63467 2.63725 2.82046 2.82475 2.82738 2.83136 2.98518 2.98946 2.992 2.99595 3.15778 3.16129 3.16432 3.16767 3.30738 3.3117 3.31479 3.32004 3.44341 3.44689 3.44998 3.58707 3.59051 3.59422 3.60265 3.76094 3.7646 3.76741 3.77138 4.09449 4.09704 4.10069 4.15379 4.34332 4.34572 4.35037 4.49816 4.50235 4.50491 4.62218 4.62727 4.63073 4.63603 4.8172 4.8197 4.82309 
61 0.15568 0.16004 0.31248 0.31703 0.49845 0.5031 0.50752 0.63275 0.63743 0.8216 0.82567 0.8304 0.99243 0.99792 1.15846 1.16436 1.32219 1.32793 1.49042 1.49583 1.65505 1.65947 1.84716 1.85208 2.06039 2.06508 2.18636 2.19235 2.3325 2.33781 2.47201 2.47765 2.62661 2.6313 2.81567 2.82082 2.82578 2.97992 2.98532 3.15317 3.15827 3.16355 3.30193 3.30826 3.43852 3.443 3.58156 3.58616 3.75591 3.76142 4.08955 4.09424 4.33835 4.34353 4.49272 4.49817 4.61821 4.62516 4.81213 4.8155 4.82095 
48 0.16032 0.16351 0.31575 0.3201 0.50418 0.50836 0.6361 0.64106 0.82438 0.82803 0.99568 1.00112 1.1619 1.1686 1.32872 1.33293 1.49686 1.50176 1.6608 1.66566 1.85109 1.8559 2.06477 2.19185 2.33704 2.3428 2.47791 2.48418 2.63172 2.82246 2.82799 2.98665 3.15748 3.16196 3.30852 3.31219 3.44223 3.44897 3.58758 3.76152 3.76505 4.09314 4.34145 4.49983 4.6258 4.63045 4.8159 4.81912 
6 0.51591 2.07453 2.35104 2.83528 3.773 4.5079 
65 0.18071 0.1853 0.33622 0.34005 0.35294 0.52359 0.52736 0.53514 0.65571 0.65975 0.66757 0.8462 0.8506 1.0176 1.02231 1.18526 1.19023 1.34882 1.35321 1.5164 1.52082 1.68025 1.68617 1.87121 1.87549 1.88359 2.08289 2.08721 2.21281 2.2217 2.35795 2.36393 2.49806 2.50336 2.65038 2.65398 2.84222 2.84683 2.86578 3.00577 3.01067 3.17687 3.18068 3.18607 3.3283 3.33218 3.46221 3.46655 3.60684 3.61196 3.78133 3.78476 3.79388 4.11183 4.11639 4.36013 4.36531 4.51745 4.52092 4.52856 4.64624 4.65266 4.83541 4.83989 4.84826 
37 0.16434 0.32018 0.32538 0.5081 0.51389 0.64153 0.83089 0.99969 1.00589 1.16746 1.33338 1.50173 1.6647 1.85428 1.86026 2.06717 2.19981 2.34 2.34659 2.48286 2.63579 2.82652 2.83301 2.9906 3.16131 3.1676 3.31318 3.44822 3.59187 3.76558 3.77149 4.09629 4.34458 4.50322 4.6313 4.81954 4.82426 
56 0.16633 0.16993 0.32212 0.32601 0.51005 0.51342 0.64234 0.64629 0.83079 0.83461 1.00195 1.0068 1.16856 1.17407 1.18043 1.33487 1.33921 1.50321 1.50647 1.66663 1.6708 1.85707 1.86087 2.06974 2.07316 2.19851 2.2067 2.34257 2.34654 2.48492 2.48859 2.63776 2.6407 2.82765 2.83135 2.9931 2.99759 3.16301 3.16709 3.3139 3.31838 3.44831 3.45287 3.59424 3.59845 3.76693 3.7704 4.09873 4.1024 4.34688 4.35065 4.50277 4.50698 4.63417 4.82226 4.82568 
0 
26 0.1649 0.32133 0.5083 0.64101 0.83076 1.00158 1.33597 1.50091 1.66454 1.85518 2.06853 2.34035 2.48274 2.63557 2.82659 2.99068 3.16312 3.31435 3.44762 3.59136 3.76591 4.09703 4.34544 4.50309 4.63184 4.82001 
28 0.16459 0.3215 0.50834 0.64094 0.83133 1.00037 1.16748 1.33304 1.50096 1.66462 1.85422 2.06816 2.19594 2.33951 2.48229 2.63582 2.82608 2.99066 3.16353 3.31318 3.44715 3.59155 3.76672 4.09635 4.34448 4.50343 4.63116 4.8201 
44 0.16196 0.31812 0.32184 0.50553 0.51001 0.63812 0.64282 0.8275 0.83119 0.9987 1.00407 1.16484 1.1722 1.33034 1.49852 1.6627 1.66909 1.85224 1.85681 2.06534 2.195 2.33782 2.34291 2.47998 2.63301 2.82355 2.82917 2.98788 2.99508 3.15954 3.16363 3.30975 3.31472 3.44503 3.5887 3.59509 3.76302 3.76909 4.09396 4.34206 4.50037 4.62795 4.81688 4.8211 
56 0.15871 0.16238 0.31456 0.31889 0.50231 0.50644 0.63458 0.6388 0.82289 0.82671 0.99432 0.99961 1.16146 1.16671 1.32726 1.33121 1.49497 1.49887 1.6589 1.66363 1.84928 1.85357 2.06224 2.06659 2.19138 2.19802 2.33479 2.33916 2.47642 2.48108 2.62984 2.63305 2.82032 2.82416 2.98492 2.98924 3.15547 3.15949 3.30624 3.31029 3.4408 3.44526 3.58579 3.5903 3.75979 3.7631 4.09124 4.09575 4.33935 4.34416 4.4974 4.50078 4.6223 4.62669 4.8142 4.81774 
94 0.14999 0.15387 0.15714 0.30616 0.30949 0.31329 0.31739 0.49269 0.49678 0.49965 0.50322 0.62533 0.62914 0.63302 0.6387 0.81539 0.81884 0.82239 0.82642 0.98789 0.99076 0.99518 1.15227 1.15594 1.16099 1.31709 1.3208 1.32498 1.32976 1.48522 1.48915 1.49285 1.64631 1.65305 1.65605 1.8426 1.84514 1.84916 1.85451 2.05591 2.05853 2.0622 2.18114 2.1865 2.32747 2.33027 2.33388 2.46336 2.46903 2.47264 2.4769 2.61974 2.62387 2.62729 2.81099 2.81502 2.81813 2.82339 2.97476 2.97893 2.98242 3.1476 3.15065 3.15461 3.15845 3.29682 3.30039 3.30493 3.30876 3.42925 3.43528 3.43884 3.44347 3.57668 3.58049 3.58403 3.75135 3.75478 3.75813 4.08482 4.08739 4.09137 4.33388 4.33602 4.48792 4.49097 4.49479 4.61191 4.61803 4.62212 4.80694 4.80977 4.81232 4.81798 
21 0.16102 0.31803 0.50638 0.63917 0.82598 0.99697 1.66197 1.85067 2.06436 2.33681 2.6326 2.82631 2.98756 3.16208 3.3125 3.58806 3.76352 4.0929 4.34098 4.50074 4.81546 
56 0.14893 0.15456 0.30522 0.31049 0.49146 0.49698 0.62434 0.62996 0.81451 0.82024 0.98617 0.99333 1.1518 1.16135 1.31612 1.32389 1.48428 1.49048 1.6475 1.65323 1.84096 1.84627 2.05418 2.05927 2.18018 2.19051 2.32597 2.33094 2.46492 2.47098 2.61981 2.62528 2.80972 2.81538 2.97372 2.98011 3.14628 3.15195 3.29551 3.30324 3.43096 3.43652 3.57539 3.58112 3.74951 3.75529 4.08311 4.08803 4.33203 4.33662 4.48666 4.49256 4.61108 4.62081 4.80527 4.80921 
56 0.14938 0.15555 0.30587 0.31157 0.49194 0.49762 0.62454 0.63111 0.81524 0.8211 0.98692 0.9938 1.15236 1.16053 1.31666 1.32399 1.48484 1.49135 1.64677 1.65347 1.84177 1.84737 2.05494 2.05984 2.18052 2.18949 2.32673 2.3319 2.46523 2.47183 2.62038 2.62575 2.81011 2.81607 2.9742 2.98078 3.14702 3.15289 3.29608 3.30358 3.43272 3.43918 3.5759 3.58172 3.75023 3.75607 4.08391 4.0887 4.33285 4.33678 4.48734 4.49332 4.61149 4.62207 4.80601 4.80996 
25 0.16037 0.31606 0.50532 0.63767 0.82559 0.9977 1.33166 1.49653 1.66145 1.8517 2.06312 2.33644 2.47758 2.63082 2.82409 2.98571 3.15893 3.3094 3.4439 3.58705 3.76144 4.09207 4.34038 4.49835 4.81537 
27 0.15821 0.31297 0.50096 0.63373 0.82243 0.99414 1.1619 1.32648 1.494 1.65855 1.84773 2.06163 2.19129 2.33331 2.47611 2.62842 2.81887 2.98401 3.15375 3.30502 3.43928 3.58467 3.75759 4.0899 4.33843 4.49455 4.81277 
6 0.16898 0.32484 1.006 2.34259 4.10294 4.34791 
66 0.17271 0.17635 0.32974 0.33289 0.34162 0.51572 0.51916 0.52413 0.64775 0.65204 0.8387 0.8427 1.00987 1.01393 1.02755 1.178 1.1826 1.34121 1.34516 1.50842 1.51258 1.672 1.67687 1.86404 1.86789 1.8753 2.07534 2.07996 2.20505 2.21161 2.34724 2.35192 2.35732 2.48977 2.49475 2.64312 2.64731 2.83419 2.83797 2.84196 2.99841 3.00314 3.17098 3.1742 3.17943 3.32156 3.32559 3.45475 3.4588 3.5986 3.60422 3.7737 3.77656 3.78151 4.10396 4.1077 4.12187 4.35216 4.35664 4.51072 4.51475 4.63899 4.64425 4.82733 4.83057 4.83406 
86 0.16786 0.17104 0.17529 0.32377 0.32731 0.33098 0.51097 0.51381 0.5166 0.52323 0.64459 0.64786 0.65231 0.83424 0.83688 0.84091 1.00376 1.00805 1.01224 1.17178 1.17628 1.18077 1.3358 1.33968 1.34359 1.50465 1.5079 1.51374 1.66786 1.67134 1.67594 1.85794 1.86171 1.86492 1.87219 2.07172 2.07487 2.08105 2.2012 2.20707 2.34447 2.34777 2.35241 2.48616 2.48948 2.49427 2.63893 2.64179 2.65025 2.8291 2.83219 2.83595 2.99461 2.99838 3.00754 3.16469 3.16833 3.17103 3.17664 3.31533 3.31896 3.32252 3.44999 3.45374 3.45823 3.59561 3.59914 3.6038 3.76952 3.77231 3.77787 4.1 4.10327 4.10901 4.34841 4.35157 4.35611 4.50665 4.50931 4.51704 4.63486 4.63959 4.82307 4.82573 4.82909 4.8342 
83 0.16494 0.16834 0.1724 0.32103 0.32497 0.32814 0.50717 0.51077 0.51373 0.51982 0.64121 0.64548 0.83031 0.83409 0.83818 1.00113 1.00554 1.00923 1.16818 1.17316 1.17726 1.3318 1.33617 1.33971 1.50041 1.50439 1.50881 1.666 1.66946 1.67537 1.85605 1.85995 1.86343 1.87873 2.06951 2.07301 2.10044 2.19682 2.20172 2.34136 2.34513 2.34945 2.35644 2.48323 2.4866 2.63624 2.63942 2.827 2.83003 2.83393 2.98987 2.99399 3.00669 3.16241 3.16648 3.16981 3.31233 3.31671 3.32006 3.44766 3.45203 3.45937 3.59239 3.59636 3.60514 3.76459 3.76915 3.77167 4.09876 4.10215 4.12331 4.34681 4.34959 4.35912 4.50191 4.50638 4.51125 4.63132 4.63547 4.82061 4.8233 4.82637 4.83525 
62 0.15713 0.16082 0.31237 0.3168 0.50014 0.50357 0.63192 0.63662 0.8217 0.82597 0.99266 0.99746 1.15894 1.1642 1.3237 1.32854 1.49204 1.49617 1.50115 1.65565 1.65999 1.84703 1.85133 2.06023 2.06413 2.18929 2.19581 2.3324 2.33652 2.47253 2.47728 2.62695 2.63066 2.81798 2.8218 2.98194 2.98585 3.15319 3.15805 3.16253 3.30296 3.30829 3.3127 3.43822 3.44269 3.583 3.58775 3.75644 3.76091 3.76474 4.08914 4.09326 4.3379 4.34204 4.49322 4.49791 4.50286 4.62117 4.62677 4.81199 4.81578 4.82016 
58 0.14808 0.15273 0.3043 0.30888 0.49072 0.49615 0.50082 0.62354 0.62873 0.81374 0.81832 0.82229 0.98581 0.9923 1.15074 1.15976 1.31538 1.32313 1.48348 1.48945 1.64455 1.65279 1.84056 1.84508 2.05383 2.05812 2.17924 2.32541 2.32965 2.4633 2.47082 2.61847 2.62343 2.80893 2.81451 2.97292 2.97964 3.1457 3.15028 3.15501 3.29483 3.30311 3.42758 3.43379 3.57466 3.57991 3.7492 3.75503 4.08272 4.08678 4.33176 4.33528 4.48602 4.49188 4.61011 4.62015 4.80479 4.80853 
0 
112 0.14965 0.15354 0.15634 0.15976 0.30581 0.30928 0.31262 0.3155 0.4925 0.4965 0.49918 0.5018 0.50745 0.62463 0.62862 0.63163 0.63439 0.81495 0.81843 0.82156 0.82389 0.82781 0.98775 0.99056 0.99416 0.99798 1.15192 1.15578 1.15975 1.16353 1.31672 1.32047 1.32402 1.32715 1.48485 1.48885 1.49194 1.49463 1.6463 1.65279 1.65572 1.65927 1.84252 1.84513 1.84887 1.85223 2.05581 2.05853 2.06146 2.1809 2.18624 2.18989 2.32738 2.33018 2.33334 2.33735 2.46293 2.46884 2.4723 2.4749 2.48065 2.61942 2.62366 2.6268 2.62947 2.81087 2.81484 2.81773 2.82069 2.82507 2.97447 2.97869 2.98176 2.98542 3.14741 3.15048 3.15406 3.15657 3.29654 3.30013 3.30401 3.30704 3.42927 3.43522 3.43835 3.44154 3.57652 3.58035 3.58324 3.58666 3.75125 3.75459 3.75753 3.75983 4.08472 4.08739 4.09084 4.33374 4.33596 4.3395 4.48765 4.4907 4.49426 4.49691 4.61172 4.61758 4.62174 4.62595 4.80684 4.80981 4.81216 4.81557 
63 0.15301 0.1573 0.16448 0.30918 0.31423 0.49517 0.50004 0.50501 0.62833 0.63271 0.63893 0.81842 0.82353 0.99 0.99613 1.15559 1.16279 1.31972 1.32623 1.48801 1.49315 1.64865 1.65562 1.84471 1.85006 2.05797 2.06211 2.18321 2.19048 2.32974 2.33397 2.46828 2.47327 2.4801 2.62414 2.62802 2.81299 2.81814 2.82467 2.97746 2.98281 3.15021 3.156 3.29941 3.30684 3.43187 3.43711 3.44313 3.57911 3.58369 3.75331 3.75888 4.08693 4.09098 4.33582 4.33932 4.49047 4.496 4.6141 4.62309 4.80911 4.81269 4.81819 
3 0.1649 0.32247 3.76807 
20 0.16189 0.31927 0.5056 0.63878 0.82916 1.00279 1.17064 1.33205 1.50078 1.85682 2.8239 3.15991 3.31299 3.44626 3.59362 3.76335 4.09587 4.34475 4.50145 4.81991 
45 0.16981 0.32278 0.33007 0.51055 0.51664 0.64312 0.65292 0.83475 0.83981 1.00226 1.01061 1.16787 1.17682 1.33261 1.34207 1.50167 1.51106 1.66799 1.67644 1.85764 1.8645 2.07818 2.20307 2.34236 2.34908 2.48974 2.64692 2.82744 2.83595 2.99711 3.16337 3.16968 3.31353 3.32299 3.44814 3.45908 3.59902 3.76682 3.77511 4.10619 4.35097 4.50317 4.51168 4.82515 4.83087 
37 0.17018 0.32681 0.51236 0.64479 0.64983 0.83545 1.00764 1.17374 1.17954 1.33761 1.34297 1.50565 1.66919 1.86127 2.07187 2.20165 2.34498 2.35186 2.48658 2.63935 2.83122 2.83788 2.99439 3.16594 3.16991 3.31758 3.4507 3.45504 3.59534 3.59987 3.77041 4.10025 4.10509 4.34902 4.50702 4.63569 4.8242 
19 0.17457 0.33054 0.51656 0.83714 1.01419 1.52559 1.67417 1.87114 2.35069 2.83517 3.1704 3.32234 3.45905 3.6058 3.77473 4.10328 4.35028 4.513 4.82747 
32 0.16511 0.32135 0.32619 0.51018 0.64373 0.83098 0.9997 1.0059 1.17273 1.33603 1.50274 1.66477 1.85867 2.06859 2.20188 2.34097 2.34976 2.48319 2.63588 2.82683 2.8327 2.99074 3.1643 3.31571 3.44902 3.5937 3.76718 4.09803 4.34814 4.50391 4.63554 4.82118 
0 
68 0.1622 0.16494 0.16949 0.31893 0.32186 0.32567 0.50639 0.50946 0.5153 0.63885 0.64272 0.82764 0.83076 0.83494 0.9984 1.00255 1.00826 1.16457 1.17016 1.17531 1.33132 1.33543 1.49934 1.5049 1.66258 1.66543 1.6732 1.85298 1.85632 1.86032 2.06608 2.06957 2.19435 2.19849 2.33827 2.34167 2.34765 2.48045 2.48423 2.63377 2.63693 2.82462 2.82729 2.83249 2.98844 2.99137 3.15985 3.16338 3.16998 3.31067 3.31431 3.44561 3.44989 3.58986 3.59373 3.76332 3.76668 4.09489 4.09836 4.34348 4.34652 4.50045 4.50362 4.6275 4.63206 4.81814 4.82058 4.82471 
119 0.17562 0.17879 0.18213 0.18756 0.33144 0.33482 0.33758 0.3417 0.36838 0.51952 0.52243 0.52531 0.52946 0.65205 0.65529 0.65848 0.66628 0.84046 0.84385 0.84642 0.8496 0.86299 1.0115 1.01555 1.01912 1.02438 1.17784 1.18234 1.18603 1.19014 1.34283 1.34633 1.34923 1.35391 1.51124 1.51421 1.51709 1.5215 1.67619 1.67929 1.68367 1.69446 1.86594 1.86966 1.87253 1.87587 1.88289 2.07895 2.08187 2.08492 2.09603 2.20571 2.21057 2.21537 2.35126 2.35446 2.35823 2.36355 2.37402 2.49361 2.49637 2.49978 2.50433 2.64659 2.6494 2.65269 2.66136 2.83646 2.83976 2.84291 2.84611 2.85782 3.00044 3.00373 3.00701 3.01199 3.17276 3.17624 3.17882 3.18242 3.20031 3.3221 3.32591 3.32857 3.33218 3.45757 3.46125 3.4641 3.46966 3.60218 3.60502 3.60872 3.6136 3.77599 3.77925 3.78163 3.78557 3.79241 4.10816 4.11106 4.11465 4.12705 4.3567 4.35928 4.36283 4.37197 4.51288 4.51639 4.51903 4.52412 4.6405 4.64406 4.64793 4.65692 4.8311 4.83383 4.83647 4.8393 4.84584 
74 0.16889 0.17245 0.17664 0.32409 0.3287 0.33243 0.51276 0.51623 0.51995 0.64699 0.65005 0.83546 0.83878 0.84264 1.00402 1.00923 1.01428 1.17186 1.17653 1.18016 1.3382 1.34187 1.50659 1.51085 1.66948 1.67429 1.68146 1.85943 1.86397 1.8675 2.07328 2.07674 2.20253 2.20757 2.34528 2.34935 2.35498 2.48827 2.49235 2.5001 2.64137 2.64489 2.83148 2.83548 2.8395 2.99542 2.99869 3.16594 3.16998 3.17394 3.31655 3.3207 3.32508 3.45306 3.45672 3.59696 3.60089 3.60774 3.77138 3.77418 3.78023 4.10222 4.10553 4.34998 4.35353 4.36208 4.50851 4.51202 4.63593 4.64105 4.82426 4.82727 4.83055 4.83833 
27 0.17213 0.33101 0.51592 0.64893 0.83761 1.18014 1.3422 1.50948 1.67539 1.86631 2.07541 2.20783 2.35321 2.4911 2.64166 2.83767 2.99666 3.17031 3.32168 3.45606 3.60258 3.77258 4.10411 4.35081 4.50955 4.6395 4.82957 
91 0.15186 0.15597 0.15904 0.30838 0.31168 0.31515 0.31863 0.49469 0.49907 0.50184 0.50523 0.62742 0.63158 0.63533 0.81749 0.82103 0.82401 0.82854 0.98971 0.99344 0.99762 1.15488 1.15872 1.16413 1.31919 1.32426 1.3277 1.48733 1.49166 1.49473 1.64856 1.65511 1.65815 1.66298 1.84449 1.84741 1.85141 2.05778 2.06089 2.06552 2.18302 2.1887 2.32945 2.33252 2.33675 2.46702 2.47211 2.47548 2.48038 2.62266 2.62646 2.62944 2.8129 2.81707 2.81986 2.82482 2.97687 2.98174 2.9846 3.14974 3.15289 3.15653 3.16051 3.29882 3.30322 3.30695 3.43164 3.43681 3.44091 3.44523 3.57866 3.58275 3.58653 3.75309 3.75727 3.76004 4.08671 4.08949 4.09484 4.33565 4.33816 4.48999 4.49399 4.49673 4.61394 4.62015 4.62424 4.80884 4.81184 4.81454 4.81945 
51 0.15603 0.16025 0.31152 0.31683 0.49823 0.50235 0.63195 0.63666 0.82091 0.82535 0.99141 1.00072 1.15753 1.16736 1.32151 1.32794 1.49111 1.49557 1.6562 1.66113 1.84615 1.85224 2.05923 2.18694 2.33163 2.34127 2.47265 2.47688 2.62635 2.63047 2.81664 2.8209 2.98009 2.98501 3.15219 3.15765 3.30155 3.30842 3.43809 3.58193 3.58802 3.75518 3.76061 4.08831 4.33697 4.49239 4.49769 4.61936 4.62718 4.81128 4.81512 
26 0.1675 0.32707 0.50918 0.6432 0.83562 1.3364 1.50767 1.67047 1.86009 2.06855 2.20338 2.34241 2.63662 2.82848 2.99189 3.16665 3.31577 3.45006 3.59377 3.76842 4.097 4.34501 4.50517 4.63668 4.82006 4.82661 
80 0.14689 0.15107 0.15464 0.30365 0.30774 0.31148 0.48994 0.49433 0.49779 0.62255 0.62691 0.63103 0.81247 0.81673 0.81987 0.98454 0.98918 0.99419 1.15011 1.15521 1.16107 1.31446 1.31984 1.32439 1.48267 1.48745 1.49149 1.6451 1.65075 1.6549 1.83928 1.84318 1.84724 2.05252 2.05619 2.17863 2.18418 2.32442 2.32812 2.33268 2.46269 2.46818 2.47192 2.61806 2.62233 2.62619 2.8082 2.81251 2.81609 2.97215 2.97722 2.98226 3.14465 3.14874 3.15209 3.294 3.29909 3.30297 3.42877 3.43315 3.43717 3.57391 3.57821 3.58277 3.7479 3.75228 3.75541 4.08151 4.08506 4.33036 4.33357 4.485 4.48968 4.49338 4.60947 4.6162 4.62108 4.80383 4.80694 4.81039 
1 0.82571 
44 0.1527 0.15763 0.30986 0.31602 0.49627 0.50111 0.62938 0.63551 0.81812 0.8233 0.98972 0.99625 1.15612 1.31974 1.32626 1.48867 1.49422 1.65572 1.84462 2.05775 2.18523 2.33003 2.47329 2.62502 2.62904 2.81491 2.81973 2.978 2.98328 3.15048 3.15673 3.29982 3.30649 3.43676 3.58041 3.75325 3.75903 4.08685 4.33556 4.49052 4.49609 4.61586 4.80944 4.81512 
39 0.16977 0.17566 0.32688 0.33145 0.51439 0.52343 0.64728 0.83586 0.84069 1.00863 1.01752 1.17679 1.33945 1.50945 1.67079 1.67999 1.86156 1.86696 2.07445 2.20537 2.34673 2.35269 2.49025 2.64043 2.83308 2.838 2.99613 3.16958 3.31951 3.45395 3.59892 3.60808 3.77236 4.10317 4.35047 4.50854 4.63814 4.82564 4.83042 
45 0.1746 0.18146 0.33076 0.33527 0.51794 0.52262 0.65145 0.65815 0.84052 0.84602 1.01077 1.01574 1.17888 1.18485 1.34399 1.51148 1.67498 1.68403 1.86465 1.86992 2.07814 2.20778 2.35025 2.36055 2.49362 2.64587 2.83645 2.84283 3.0005 3.17263 3.17792 3.32354 3.32952 3.45716 3.46294 3.60376 3.77593 3.78014 4.10648 4.35471 4.36323 4.51371 4.64207 4.82949 4.8345 
10 0.16681 0.32344 0.51551 0.83126 1.00487 1.1742 1.66735 1.85953 3.31729 4.82466 
77 0.16315 0.16618 0.17148 0.31831 0.32158 0.32487 0.50685 0.5104 0.51502 0.63935 0.64283 0.82842 0.83114 0.83521 0.99896 1.00282 1.0081 1.16454 1.16992 1.17422 1.33158 1.33556 1.34241 1.49928 1.503 1.66291 1.66615 1.67176 1.85304 1.85692 1.86054 2.06612 2.06961 2.09274 2.19519 2.2021 2.33827 2.34156 2.34559 2.3512 2.48061 2.48406 2.49083 2.63394 2.63702 2.82435 2.82754 2.83134 2.98908 2.99238 3.16004 3.16383 3.16776 3.31049 3.31444 3.31994 3.4445 3.44875 3.45369 3.58946 3.59314 3.59864 3.76395 3.76715 3.77476 4.09512 4.09945 4.10943 4.34364 4.34787 4.50092 4.50418 4.62942 4.63457 4.81837 4.82189 4.82548 
1 0.82173 
77 0.16911 0.17234 0.1773 0.3254 0.32909 0.33438 0.51358 0.51649 0.5207 0.6461 0.64999 0.6595 0.83569 0.83851 0.8432 1.00583 1.01007 1.01708 1.17284 1.17725 1.18187 1.33895 1.34314 1.50624 1.5097 1.51978 1.66978 1.67345 1.67944 1.86008 1.86388 1.8681 2.07318 2.07747 2.20275 2.2086 2.34558 2.34909 2.35474 2.48824 2.49222 2.50461 2.64123 2.64432 2.83138 2.83459 2.83952 2.99614 2.99972 3.16681 3.17057 3.17628 3.31748 3.32129 3.32664 3.45211 3.45607 3.46354 3.59712 3.60105 3.60763 3.77009 3.77373 3.7783 4.10212 4.10596 4.11662 4.35071 4.35489 4.50845 4.51149 4.52082 4.63508 4.63979 4.82492 4.82753 4.83156 
0 
81 0.16872 0.17149 0.17595 0.32472 0.32825 0.33258 0.51139 0.51456 0.51811 0.64396 0.64747 0.65203 0.83498 0.83837 1.00423 1.0091 1.01641 1.17115 1.17575 1.17985 1.33636 1.33974 1.34456 1.50435 1.50752 1.51276 1.66855 1.67283 1.67973 1.85858 1.86375 1.86987 2.07158 2.07467 2.08351 2.20088 2.20717 2.34407 2.34824 2.35475 2.48568 2.48844 2.49404 2.63852 2.64112 2.64857 2.82927 2.83319 2.83708 2.99385 2.99672 3.00317 3.16453 3.16843 3.17188 3.31549 3.31923 3.32375 3.44957 3.45337 3.45753 3.59461 3.59873 3.6038 3.76851 3.77169 3.77524 4.10039 4.10379 4.11924 4.34886 4.35268 4.50517 4.50808 4.51219 4.63392 4.63744 4.64708 4.82327 4.82596 4.82994 
83 0.14627 0.15061 0.15367 0.30238 0.30622 0.30998 0.48903 0.49385 0.4968 0.62106 0.62576 0.6293 0.81167 0.81553 0.81873 0.82292 0.98423 0.98772 0.99276 1.14841 1.1527 1.15799 1.31343 1.31847 1.32228 1.48151 1.48631 1.48955 1.64248 1.65006 1.65375 1.83894 1.84188 1.84629 2.0522 2.0554 2.17747 2.18361 2.32381 2.32713 2.33159 2.45921 2.46628 2.46999 2.47573 2.61578 2.62086 2.62398 2.80738 2.81192 2.81502 2.97104 2.97622 2.97928 3.14389 3.14739 3.15172 3.29308 3.29747 3.30185 3.30609 3.42549 3.43184 3.43604 3.57301 3.57756 3.58157 3.74769 3.7516 3.75511 4.08112 4.08413 4.33011 4.33259 4.48427 4.48796 4.49152 4.60833 4.61488 4.61977 4.80326 4.80648 4.80953 
71 0.1653 0.16997 0.17337 0.32232 0.32659 0.32932 0.51198 0.51537 0.51939 0.64496 0.64847 0.83072 0.83567 0.83947 1.00251 1.00754 1.01151 1.16939 1.17551 1.17901 1.33298 1.33874 1.34218 1.50619 1.51024 1.6664 1.66997 1.67492 1.85728 1.8615 1.8652 2.07288 2.07643 2.20117 2.20744 2.34287 2.34661 2.35056 2.48722 2.49165 2.64059 2.64428 2.82747 2.83158 2.83537 2.99555 2.99999 3.16509 3.16947 3.17384 3.31319 3.31874 3.32204 3.45238 3.45586 3.59381 3.59825 3.60334 3.77115 3.77392 4.1011 4.10426 4.34883 4.35225 4.50774 4.51231 4.62929 4.63623 4.82348 4.82624 4.82975 
38 0.15848 0.16328 0.31506 0.32032 0.5037 0.63613 0.82506 0.82888 0.99576 1.00196 1.16311 1.32852 1.49584 1.66039 1.84985 1.85511 2.06331 2.19125 2.33548 2.3425 2.47719 2.63048 2.82106 2.8266 2.98608 3.15685 3.16221 3.30737 3.4421 3.44825 3.58711 3.75973 3.76556 4.09215 4.34052 4.49655 4.62608 4.81455 
59 0.15107 0.1561 0.30743 0.31235 0.4931 0.49842 0.50248 0.62639 0.63132 0.81647 0.82156 0.98784 0.99345 1.15372 1.16075 1.31762 1.32409 1.48582 1.49178 1.64657 1.65387 1.84265 1.84738 2.05587 2.05967 2.18154 2.18862 2.32792 2.33219 2.46632 2.4722 2.62177 2.62645 2.81112 2.81671 2.97531 2.98143 3.1481 3.1531 3.2972 3.30383 3.42988 3.43548 3.44019 3.57711 3.58237 3.75111 3.75633 3.75939 4.08494 4.0886 4.33374 4.33733 4.4883 4.49366 4.61228 4.62132 4.80715 4.81048 
26 0.16019 0.31899 0.50483 0.63944 0.82471 0.99731 1.16837 1.33113 1.50046 1.66154 1.85129 2.33721 2.4818 2.6319 2.82475 2.98938 3.1591 3.31009 3.44521 3.58923 3.76195 4.09245 4.34067 4.49921 4.62787 4.81505 
88 0.16441 0.16753 0.17271 0.31965 0.32331 0.32634 0.50784 0.51106 0.51498 0.64035 0.64383 0.64767 0.82835 0.83202 0.83484 0.83978 0.99907 1.00393 1.00832 1.16524 1.17184 1.17638 1.32912 1.33428 1.33789 1.5 1.50339 1.50701 1.66403 1.667 1.67188 1.85426 1.85794 1.86136 1.86916 2.06739 2.07073 2.07656 2.19336 2.19817 2.20418 2.33951 2.34328 2.3466 2.35329 2.48194 2.48544 2.49076 2.63566 2.63858 2.82533 2.8283 2.83246 2.83757 2.99056 2.99348 2.9998 3.16098 3.16506 3.16789 3.30943 3.31469 3.31767 3.44579 3.44994 3.45377 3.59006 3.59417 3.5975 3.76305 3.76745 3.77004 3.77614 4.09644 4.09973 4.10666 4.3451 4.34806 4.35466 4.50038 4.5048 4.50801 4.62542 4.63246 4.63875 4.81975 4.82254 4.8263 
28 0.15062 0.30689 0.49326 0.62705 0.81597 0.98708 1.15333 1.3173 1.48622 1.65237 1.84177 2.05491 2.18197 2.32711 2.46867 2.622 2.81151 2.97542 3.14758 3.29724 3.4335 3.57722 3.75059 4.08396 4.33266 4.48781 4.61509 4.80651 
0 
74 0.16567 0.1695 0.17513 0.32214 0.32638 0.33067 0.51067 0.51446 0.51944 0.64334 0.64758 0.65524 0.83077 0.83501 0.83988 1.00267 1.00755 1.01446 1.17031 1.17558 1.33552 1.34019 1.503 1.50678 1.51535 1.66697 1.67126 1.68093 1.85717 1.8615 1.86578 2.07101 2.07533 2.19961 2.20698 2.3427 2.34707 2.35409 2.48545 2.48928 2.6383 2.64185 2.82777 2.83189 2.83677 2.99277 2.99682 3.16366 3.16841 3.17325 3.31464 3.31915 3.32976 3.44877 3.4537 3.46878 3.59463 3.59947 3.60664 3.76694 3.77114 3.77595 4.09994 4.10494 4.34804 4.35282 4.50372 4.50815 4.51395 4.63273 4.63821 4.82193 4.82502 4.82927 
29 0.16917 0.32515 0.51127 0.6448 0.83442 1.00594 1.1739 1.3367 1.50485 1.66823 1.86066 1.86779 2.07328 2.20314 2.34599 2.48617 2.63936 2.82995 2.99439 3.1672 3.31678 3.45214 3.59661 3.76916 4.10152 4.34785 4.50648 4.63666 4.82319 
15 0.50958 0.64158 0.8298 1.66787 1.85756 2.06674 2.19808 2.34207 2.48244 2.82974 3.16516 3.31622 3.44851 4.09653 4.34473 
0 
29 0.16755 0.32444 0.50906 0.64227 0.83246 1.00631 1.17125 1.33489 1.50209 1.66604 1.85586 1.86241 2.06869 2.19779 2.34077 2.48419 2.63614 2.82751 2.99079 3.16493 3.3154 3.44863 3.59197 3.7671 4.0967 4.34531 4.50374 4.63184 4.82062 
0 
79 0.174 0.17773 0.1839 0.33058 0.33385 0.34125 0.51733 0.52071 0.52636 0.64999 0.65352 0.65909 0.83988 0.84355 0.84905 1.01147 1.01568 1.03859 1.17809 1.1836 1.34275 1.34711 1.3627 1.50992 1.51399 1.5238 1.67374 1.67869 1.86415 1.86864 1.87283 2.07663 2.08017 2.0892 2.20639 2.2137 2.34936 2.35363 2.36114 2.49142 2.49576 2.50437 2.64385 2.64715 2.66276 2.83545 2.83985 2.84451 2.99952 3.00407 3.17067 3.174 3.17778 3.32244 3.32621 3.33881 3.45583 3.45964 3.46539 3.60048 3.60482 3.61121 3.77483 3.77783 3.78252 4.10571 4.10941 4.11877 4.35394 4.35782 4.36814 4.5119 4.51569 4.52349 4.64031 4.64683 4.82883 4.83243 4.83661 
41 0.16832 0.32525 0.51045 0.51693 0.64311 0.65037 0.8312 0.83903 1.00649 1.17272 1.33687 1.50377 1.66754 1.85763 1.8655 2.06992 2.08868 2.19984 2.34261 2.3549 2.48488 2.63875 2.82996 2.83747 2.99402 3.16298 3.17117 3.31667 3.44825 3.45641 3.59472 3.76769 3.77331 4.09907 4.11829 4.34786 4.50489 4.51134 4.63119 4.82203 4.82766 
117 0.14166 0.14535 0.14812 0.15091 0.29776 0.30119 0.30431 0.30706 0.4844 0.48821 0.49083 0.49343 0.49713 0.61667 0.62045 0.62335 0.6263 0.63117 0.80699 0.81037 0.81352 0.81591 0.8207 0.97963 0.98234 0.98593 0.98938 1.14386 1.14762 1.15154 1.15538 1.30873 1.31219 1.31588 1.31916 1.47682 1.48064 1.48377 1.48657 1.63816 1.64433 1.64748 1.65102 1.83433 1.83679 1.83992 1.84293 2.04758 2.05009 2.05278 2.05839 2.17285 2.17748 2.18107 2.31921 2.32198 2.32489 2.32817 2.45501 2.46055 2.46404 2.46687 2.47149 2.61135 2.61559 2.61852 2.62109 2.80278 2.80663 2.80941 2.81213 2.81616 2.96641 2.97035 2.97354 2.97707 3.13926 3.14226 3.14538 3.14784 3.15196 3.28847 3.29187 3.2956 3.29841 3.42113 3.42677 3.42989 3.43311 3.5684 3.57214 3.57493 3.57825 3.74311 3.74612 3.74907 3.75136 4.07653 4.07906 4.08191 4.32547 4.32762 4.33033 4.33694 4.47959 4.48253 4.48596 4.48842 4.60368 4.609 4.6133 4.61776 4.7987 4.80147 4.80368 4.80641 4.81064 
20 0.15749 0.31582 0.50093 0.63636 0.82271 0.99651 1.4958 1.84665 2.06122 2.33612 2.62943 2.81912 3.15705 3.44436 3.58826 3.75962 4.08934 4.33701 4.49674 4.81238 
26 0.17658 0.33367 0.52006 0.65447 0.84166 1.01662 1.1845 1.34609 1.51416 1.67955 1.87031 2.0798 2.35586 2.64674 2.83829 3.00277 3.17509 3.32639 3.46186 3.60879 3.77766 4.10801 4.35561 4.51571 4.83097 4.83972 
29 0.16237 0.31924 0.50588 0.63794 0.82684 0.83076 0.99683 1.16289 1.33132 1.49842 1.66183 1.85197 2.06587 2.19476 2.33768 2.48041 2.63281 2.82444 2.98808 3.15913 3.31047 3.44286 3.58863 3.76395 4.09446 4.34259 4.50107 4.62672 4.81798 
66 0.1647 0.16822 0.32005 0.32387 0.50829 0.51157 0.64044 0.64371 0.64892 0.8294 0.83274 0.83857 0.99954 1.00443 1.16785 1.17281 1.33271 1.33679 1.50053 1.50381 1.66469 1.66919 1.85436 1.85892 1.86374 2.06756 2.07088 2.19686 2.20364 2.33996 2.34352 2.35478 2.48247 2.48585 2.63535 2.63825 2.82614 2.82974 2.83485 2.99064 2.99507 3.16218 3.1659 3.17094 3.31309 3.31682 3.44604 3.4504 3.45539 3.59108 3.59477 3.76515 3.76846 3.77464 4.09659 4.10005 4.34497 4.34862 4.50201 4.50513 4.51011 4.63044 4.6362 4.81977 4.8228 4.82719 
27 0.17025 0.32576 0.51543 0.64855 0.83463 1.00632 1.17769 1.341 1.50915 1.66936 1.86073 1.86728 2.07905 2.34759 2.49201 2.64496 2.83278 3.00203 3.17087 3.32117 3.45632 3.60059 3.77265 4.10407 4.35516 4.51169 4.82558 
0 
137 0.14264 0.14591 0.14861 0.15086 0.1539 0.29879 0.30234 0.30463 0.30698 0.30939 0.48571 0.48902 0.4917 0.49366 0.49608 0.61599 0.62034 0.62337 0.6257 0.62813 0.63298 0.80809 0.81141 0.8141 0.81626 0.81879 0.9809 0.98321 0.98596 0.9885 0.99194 1.14486 1.14868 1.15157 1.15459 1.15857 1.30991 1.31309 1.31661 1.31899 1.32213 1.47793 1.48147 1.48435 1.48659 1.48943 1.63903 1.64489 1.64801 1.65046 1.65417 1.83567 1.8379 1.84021 1.84258 1.84539 2.0489 2.05112 2.05352 2.05597 2.17403 2.1778 2.18116 2.18495 2.32055 2.32317 2.32552 2.32791 2.33127 2.45555 2.46123 2.46444 2.46701 2.46991 2.61242 2.61669 2.61922 2.62139 2.62446 2.80418 2.80763 2.81004 2.81208 2.81474 2.96757 2.97097 2.97412 2.97614 2.97995 3.14035 3.14316 3.1454 3.14795 3.15005 3.28928 3.29247 3.29547 3.29832 3.30073 3.42231 3.42779 3.43002 3.43289 3.43561 3.56966 3.57301 3.57554 3.57803 3.581 3.74435 3.74664 3.74937 3.75149 3.7535 4.07787 4.08015 4.08237 4.08478 4.32663 4.32875 4.33074 4.33348 4.48077 4.48359 4.48659 4.48857 4.49104 4.60476 4.60873 4.61217 4.61572 4.62209 4.80016 4.80272 4.80472 4.80667 4.80933 
98 0.14618 0.15028 0.1534 0.30238 0.30581 0.30928 0.31291 0.48887 0.49323 0.49595 0.49961 0.62172 0.62583 0.62951 0.81165 0.81526 0.81865 0.82291 0.98401 0.98704 0.99125 1.14851 1.15229 1.15724 1.1623 1.31323 1.31742 1.32105 1.32547 1.48144 1.48567 1.48893 1.49415 1.64263 1.6493 1.65263 1.83873 1.84138 1.84499 1.84979 2.05199 2.05475 2.05794 2.17729 2.18287 2.32361 2.32651 2.32992 2.45994 2.46576 2.46951 2.47414 2.61609 2.62025 2.62343 2.80713 2.81134 2.81436 2.81905 2.97095 2.97538 2.97853 3.14382 3.14697 3.15076 3.15419 3.29298 3.29698 3.30106 3.30481 3.42559 3.43129 3.43508 3.43967 3.57285 3.5769 3.58044 3.74748 3.75107 3.75418 3.75767 4.08093 4.08358 4.08693 4.32991 4.33212 4.33576 4.48411 4.48735 4.49077 4.49576 4.60816 4.61444 4.61921 4.80307 4.806 4.80841 4.8122 
47 0.17027 0.17635 0.32716 0.33362 0.51343 0.51784 0.64784 0.83579 0.8414 1.00758 1.01769 1.17595 1.34008 1.50608 1.67138 1.67876 1.86263 1.86882 2.07341 2.20209 2.34774 2.35505 2.48794 2.49762 2.6403 2.83306 2.8375 2.99521 3.00531 3.16807 3.1734 3.31884 3.32973 3.45275 3.59753 3.60554 3.77084 3.77845 4.10233 4.11319 4.34973 4.35681 4.50788 4.51387 4.63622 4.82469 4.82891 
0 
57 0.15527 0.1593 0.312 0.31623 0.49819 0.50249 0.63111 0.63567 0.8205 0.82511 0.83135 0.99223 0.99794 1.1582 1.16491 1.32224 1.32856 1.49068 1.49606 1.65499 1.65921 1.84721 1.85192 2.06048 2.06483 2.18642 2.19192 2.3326 2.33707 2.47197 2.47725 2.62688 2.63087 2.81617 2.82104 2.98017 2.98534 3.15285 3.15834 3.30197 3.30923 3.4379 3.44233 3.582 3.58675 3.75576 3.7613 4.08938 4.0935 4.3382 4.34242 4.49282 4.49818 4.61733 4.62561 4.81199 4.8154 
39 0.16674 0.32322 0.50959 0.51477 0.64339 0.83174 0.83548 1.00217 1.009 1.17323 1.33518 1.50293 1.50774 1.66658 1.85736 1.86431 2.07013 2.19942 2.34234 2.35512 2.48402 2.48945 2.63776 2.82785 2.83441 2.99239 3.16506 3.31578 3.44831 3.45432 3.59365 3.76802 3.77296 4.09873 4.34671 4.50555 4.63294 4.82139 4.82553 
0 
53 0.14974 0.15588 0.30583 0.31061 0.49255 0.49888 0.62443 0.63044 0.81514 0.82157 0.98773 0.99574 1.1518 1.15771 1.16524 1.31701 1.32498 1.48501 1.49188 1.64598 1.65439 1.84247 1.85057 2.05573 2.18102 2.32732 2.33473 2.46266 2.47141 2.61919 2.62571 2.81092 2.81752 2.97455 2.98167 3.14741 3.1546 3.29657 3.30477 3.42895 3.43602 3.57652 3.5835 3.75117 3.75843 4.08462 4.33363 4.48781 4.4951 4.61188 4.62107 4.80676 4.81153 
78 0.16014 0.16434 0.17045 0.31716 0.32151 0.33069 0.50364 0.50749 0.51116 0.63594 0.63951 0.64401 0.82546 0.8299 0.83539 0.99717 1.00235 1.16309 1.16837 1.17451 1.32697 1.33215 1.33713 1.49597 1.49991 1.50578 1.66022 1.66385 1.67375 1.85192 1.85647 1.86177 2.0656 2.06935 2.19157 2.19671 2.33763 2.34168 2.34945 2.4748 2.48003 2.4839 2.63158 2.63534 2.82191 2.82545 2.83041 2.98504 2.98968 2.99634 3.15775 3.16249 3.16605 3.30703 3.31262 3.31736 3.44203 3.44571 3.44983 3.58764 3.59128 3.59956 3.76058 3.76559 3.77193 4.09449 4.09847 4.34315 4.34809 4.49791 4.50237 4.5122 4.62235 4.62928 4.63599 4.8172 4.81994 4.82443 
52 0.14812 0.15289 0.30457 0.31029 0.4907 0.49545 0.62412 0.6303 0.81351 0.81868 0.98497 1.1511 1.31498 1.32342 1.48344 1.4894 1.64895 1.65462 1.83971 1.84578 2.05292 2.05825 2.17935 2.32499 2.33114 2.4663 2.47153 2.61947 2.62442 2.80898 2.814 2.97293 2.97899 3.14524 3.15146 3.2947 3.30345 3.43127 3.43763 3.57466 3.58069 3.74835 3.75398 4.08196 4.08719 4.3307 4.33586 4.48554 4.49161 4.61026 4.80424 4.80787 
101 0.17593 0.17903 0.18263 0.20289 0.33136 0.33486 0.3379 0.34331 0.51959 0.52258 0.52574 0.53143 0.65219 0.65572 0.65941 0.84143 0.84455 0.84803 0.85776 1.01194 1.01614 1.02003 1.02792 1.17831 1.18339 1.18706 1.34406 1.34733 1.3506 1.35869 1.51272 1.5158 1.51929 1.67636 1.68029 1.68492 1.86635 1.87033 1.87351 1.87885 2.07897 2.08215 2.08615 2.10128 2.20845 2.21334 2.22001 2.35142 2.35531 2.35989 2.36545 2.4938 2.4974 2.50169 2.64636 2.64935 2.65401 2.83766 2.84078 2.84419 2.84861 3.00176 3.00433 3.00804 3.17272 3.17623 3.17919 3.18357 3.32306 3.32677 3.32965 3.33754 3.45845 3.46206 3.46604 3.60245 3.60595 3.60986 3.61541 3.77683 3.77994 3.783 3.78817 4.10809 4.11123 4.11525 4.13441 4.35664 4.35978 4.36388 4.5129 4.51625 4.51948 4.52643 4.64226 4.64616 4.65239 4.83123 4.83398 4.83734 4.84188 
57 0.15904 0.16233 0.31504 0.31849 0.50318 0.50681 0.63501 0.63863 0.82362 0.82669 0.8303 0.99468 0.99915 1.16199 1.16662 1.32741 1.331 1.49523 1.49908 1.65907 1.6625 1.84977 1.85363 2.06299 2.0669 2.19048 2.19581 2.33517 2.33927 2.47666 2.48058 2.62977 2.63277 2.82065 2.82418 2.985 2.98878 3.15682 3.16009 3.30703 3.31068 3.44092 3.44496 3.58592 3.58999 3.75988 3.76317 4.09162 4.09554 4.3397 4.34449 4.49773 4.50076 4.62505 4.62878 4.81448 4.81759 
0 
21 0.16408 0.50643 0.64072 0.83062 1.33439 1.50008 2.34089 2.48163 2.6345 2.82558 2.99053 3.16261 3.31299 3.44904 3.59058 3.76486 4.09645 4.34369 4.50198 4.6307 4.81936 
57 0.15341 0.15773 0.30953 0.31401 0.49558 0.50031 0.50537 0.62958 0.63382 0.81907 0.82364 0.99017 0.99556 1.15597 1.16184 1.32004 1.32583 1.48833 1.49334 1.65453 1.65952 1.84494 1.84951 2.0581 2.06218 2.18409 2.191 2.33028 2.33442 2.47097 2.47547 2.62424 2.62852 2.81369 2.81862 2.97783 2.98307 3.15056 3.15543 3.29969 3.30559 3.4368 3.44217 3.57981 3.58419 3.7534 3.75858 4.08712 4.09115 4.33602 4.33962 4.49054 4.49561 4.61501 4.62347 4.80945 4.81302 
24 0.15836 0.31241 0.50149 0.63541 0.82557 0.99612 1.32787 1.49496 1.84695 2.06045 2.3324 2.47667 2.62884 2.81999 2.98429 3.15303 3.30784 3.44297 3.58574 3.75933 4.08884 4.33717 4.49627 4.81188 
70 0.16843 0.17205 0.17766 0.3239 0.32805 0.5122 0.51542 0.51975 0.64463 0.6484 0.83199 0.83612 0.84022 1.00305 1.00804 1.01209 1.1699 1.17506 1.17982 1.3347 1.33889 1.34349 1.50491 1.50816 1.51408 1.66771 1.67165 1.67664 1.85821 1.86222 1.86587 2.07171 2.07558 2.19825 2.20272 2.34354 2.34747 2.35157 2.48638 2.49062 2.63961 2.64303 2.82872 2.83207 2.83646 2.99465 2.99821 3.16713 3.17022 3.31407 3.31925 3.32283 3.44982 3.45447 3.59547 3.59931 3.60549 3.77083 3.77383 4.10094 4.10518 4.3491 4.35328 4.50781 4.51122 4.6319 4.63643 4.82374 4.82652 4.83032 
57 0.16547 0.16902 0.3207 0.32429 0.50921 0.51276 0.64209 0.646 0.83039 0.8334 0.83938 1.00052 1.00506 1.1704 1.17538 1.33488 1.33997 1.50203 1.50592 1.66509 1.66925 1.85508 1.85927 1.86414 2.0692 2.07335 2.19804 2.34091 2.34499 2.35351 2.48355 2.488 2.63677 2.64233 2.82712 2.83101 2.99164 2.99634 3.1638 3.16696 3.31499 3.31877 3.44827 3.45182 3.59273 3.59689 3.76675 3.76949 4.09778 4.10323 4.34581 4.35063 4.50397 4.50718 4.63158 4.82082 4.82533 
4 0.16109 0.50476 0.82487 4.8156 
4 0.65824 0.85047 3.33063 3.78041 
48 0.15243 0.15746 0.30872 0.31439 0.49658 0.50159 0.62877 0.63674 0.81738 0.82234 0.98918 0.99613 1.15581 1.16364 1.32091 1.32711 1.48908 1.49534 1.65298 1.66127 1.8436 1.85045 2.05703 2.18574 2.32905 2.47001 2.47665 2.62405 2.81425 2.81954 2.97913 3.14951 3.15502 3.2999 3.30561 3.43446 3.44114 3.58 3.58861 3.75323 3.75824 4.08589 4.33421 4.49003 4.49549 4.61715 4.80865 4.81424 
71 0.16372 0.16691 0.17155 0.3187 0.3225 0.32592 0.5074 0.5106 0.51465 0.63986 0.6435 0.82889 0.83199 0.83588 0.99902 1.00336 1.00945 1.16555 1.17276 1.33201 1.33595 1.50043 1.50441 1.6636 1.6677 1.67292 1.85311 1.858 1.86182 2.06645 2.0697 2.19505 2.19903 2.3388 2.3425 2.34819 2.48146 2.48557 2.63465 2.63741 2.8253 2.82829 2.83189 2.98907 2.99282 3.16063 3.16427 3.1683 3.31186 3.31525 3.32093 3.44487 3.4498 3.4558 3.58944 3.59406 3.59993 3.76544 3.76797 4.09537 4.09886 4.34394 4.3474 4.50228 4.50511 4.6275 4.63166 4.63743 4.81864 4.82173 4.82509 
24 0.1542 0.3105 0.49707 0.63065 0.81893 0.99162 1.32297 1.49048 1.84338 2.05733 2.32943 2.47261 2.62511 2.81536 2.98009 3.15048 3.30291 3.43781 3.58104 3.7547 4.08579 4.33364 4.49214 4.80828 
28 0.17283 0.32986 0.51623 0.64941 0.83831 1.01162 1.18009 1.34195 1.50892 1.67338 1.86615 2.07519 2.20826 2.34839 2.64298 2.83482 2.99716 3.17126 3.32207 3.4555 3.60113 3.77431 4.1039 4.35129 4.51291 4.64118 4.82765 4.8341 
49 0.16858 0.17335 0.32463 0.329 0.51214 0.51664 0.64624 0.65237 0.83473 0.83968 1.00561 1.01183 1.17285 1.17864 1.33742 1.34204 1.50509 1.66887 1.67547 1.85925 1.86455 2.07272 2.20124 2.34526 2.35091 2.48684 2.4944 2.64073 2.83046 2.83482 2.99509 3.00285 3.1659 3.17046 3.31709 3.32109 3.45174 3.45743 3.59607 3.60381 3.77113 4.101 4.10696 4.34939 4.35484 4.50768 4.63498 4.82392 4.82862 
68 0.16016 0.16346 0.16774 0.31577 0.3199 0.32415 0.50369 0.50663 0.50957 0.63596 0.63996 0.82506 0.82856 0.8325 0.9961 1.00058 1.16227 1.16763 1.32683 1.33081 1.33447 1.49629 1.49947 1.66025 1.66444 1.85044 1.85495 1.85904 2.06327 2.06713 2.19089 2.19484 2.33589 2.34029 2.47761 2.48083 2.63095 2.63419 2.82122 2.82445 2.82825 2.98514 2.9883 3.15669 3.1612 3.16521 3.30756 3.31194 3.31509 3.44165 3.4464 3.58662 3.59003 3.75962 3.76365 3.76666 4.0923 4.09615 4.34102 4.34464 4.49684 4.50093 4.50604 4.62435 4.62863 4.81523 4.81814 4.82144 
7 0.1733 0.33507 0.52027 1.86418 2.83743 3.32049 4.82827 
2 0.51316 1.33701 
35 0.16508 0.3229 0.50867 0.64264 0.83084 0.83611 1.00365 1.17148 1.17857 1.33447 1.50178 1.66388 1.67245 1.85735 1.86258 2.06886 2.19858 2.34292 2.35172 2.48285 2.63605 2.82686 2.83397 2.99077 3.16463 3.31536 3.44846 3.59245 3.7675 4.09791 4.34538 4.5036 4.6316 4.81968 4.83208 
33 0.15944 0.16492 0.31598 0.32049 0.50359 0.63597 0.82407 0.82812 0.99924 1.16171 1.16919 1.32991 1.49729 1.65997 1.85036 2.06419 2.19179 2.33588 2.47819 2.63154 2.822 2.98665 3.15656 3.16157 3.30965 3.44395 3.58728 3.76226 4.0927 4.34063 4.49906 4.62245 4.81515 
48 0.15057 0.15494 0.3067 0.31384 0.49301 0.49784 0.62617 0.63188 0.81589 0.82066 0.98697 1.153 1.31697 1.32486 1.48575 1.4913 1.64988 1.65646 1.84171 1.85064 2.05498 2.18181 2.32712 2.46676 2.47252 2.62132 2.62576 2.81139 2.81662 2.97512 2.98038 3.14746 3.15448 3.29679 3.30472 3.43259 3.57716 3.58391 3.75046 3.75706 4.08408 4.33276 4.48748 4.4937 4.61329 4.62136 4.80651 4.81162 
103 0.14719 0.1508 0.15347 0.15807 0.30324 0.30678 0.30999 0.31403 0.48989 0.49388 0.49635 0.5002 0.62226 0.6261 0.62885 0.63298 0.81246 0.81583 0.81897 0.82232 0.98521 0.98796 0.99219 1.14931 1.15323 1.1583 1.16287 1.31421 1.31773 1.32168 1.32608 1.48226 1.48627 1.48935 1.49419 1.64356 1.65014 1.65333 1.6601 1.83989 1.84233 1.8459 1.85051 2.05315 2.05565 2.05854 2.1783 2.18317 2.18935 2.32477 2.32757 2.33074 2.46036 2.46623 2.47005 2.47369 2.61677 2.62123 2.62415 2.80824 2.81225 2.815 2.81949 2.9719 2.97601 2.97914 3.14481 3.14788 3.15119 3.15467 3.29404 3.29754 3.30214 3.30549 3.42657 3.43245 3.43613 3.44086 3.5739 3.57777 3.58047 3.5871 3.74868 3.75178 3.755 3.75825 4.0821 4.08463 4.0879 4.33107 4.33314 4.33663 4.48512 4.4881 4.49173 4.49617 4.60912 4.61479 4.61971 4.80425 4.80707 4.80925 4.81409 
28 0.161 0.31716 0.50507 0.63795 0.8251 0.83123 0.99677 1.1667 1.3303 1.49776 1.66169 1.85176 2.06944 2.33794 2.48081 2.63297 2.82295 2.98726 3.15944 3.30958 3.4483 3.58841 3.76233 4.09615 4.34826 4.49985 4.62696 4.81874 
76 0.14733 0.15227 0.15605 0.30348 0.30737 0.31183 0.49005 0.49529 0.49885 0.62262 0.62764 0.63198 0.81271 0.81715 0.82061 0.98524 0.98913 0.99467 1.14961 1.15415 1.16136 1.31443 1.32061 1.32602 1.48255 1.48782 1.49205 1.64395 1.65143 1.65475 1.83995 1.84303 1.84807 2.05321 2.05655 2.17853 2.18585 2.32483 2.32826 2.46129 2.46692 2.47096 2.61719 2.62184 2.6255 2.80841 2.81342 2.8171 2.9721 2.9782 3.14492 3.1485 3.15287 3.29414 3.29953 3.30386 3.42692 3.43312 3.43829 3.57404 3.57899 3.74871 3.75351 3.75683 4.08214 4.08527 4.33112 4.33375 4.48526 4.48919 4.49297 4.60939 4.61821 4.8043 4.80763 4.81128 
52 0.15451 0.15962 0.31141 0.31764 0.4997 0.5042 0.6305 0.63711 0.81997 0.82483 0.82933 0.99145 0.99764 1.15753 1.1672 1.32166 1.33019 1.49008 1.49655 1.65587 1.66245 1.84611 1.85272 2.05938 2.18895 2.33145 2.3381 2.47233 2.47942 2.62585 2.63115 2.81722 2.82279 2.98021 2.98561 3.15195 3.15832 3.30145 3.30893 3.43739 3.4443 3.58151 3.58855 3.75523 3.7613 4.08841 4.33735 4.49209 4.49827 4.62075 4.81121 4.81583 
27 0.16064 0.31722 0.50477 0.63655 0.82445 0.99845 1.16692 1.33162 1.49792 1.66119 1.85395 2.06367 2.33692 2.47801 2.6314 2.82349 2.98807 3.15847 3.30956 3.44398 3.58842 3.76166 4.09216 4.34005 4.49849 4.62885 4.81538 
52 0.15092 0.15659 0.30725 0.31332 0.49362 0.49886 0.62683 0.63279 0.81629 0.82197 0.98786 0.99555 1.15371 1.16357 1.31789 1.32515 1.4864 1.49257 1.65083 1.65703 1.84246 1.84949 2.05571 2.18267 2.32776 2.33433 2.46751 2.47365 2.62175 2.62699 2.81204 2.81756 2.9759 2.98221 3.14804 3.15411 3.2976 3.30488 3.43339 3.43996 3.5777 3.58426 3.75129 3.75707 4.08474 4.33346 4.48834 4.49443 4.61407 4.62333 4.80711 4.81153 
47 0.15888 0.31454 0.49984 0.50851 0.63339 0.64288 0.82524 0.99523 1.16102 1.16839 1.32526 1.33473 1.4932 1.49996 1.65303 1.66202 1.85022 2.06531 2.18836 2.20055 2.3352 2.34147 2.47108 2.48048 2.62838 2.63446 2.81906 2.82535 2.98227 2.99071 3.15546 3.16228 3.30513 3.313 3.4355 3.44547 3.58501 3.59158 3.7587 3.76472 4.09409 4.34143 4.4957 4.50181 4.61918 4.62977 4.81589 
81 0.15489 0.15864 0.16141 0.31207 0.31552 0.31863 0.49774 0.50161 0.50506 0.63086 0.63436 0.63801 0.81965 0.82303 0.8261 0.83077 0.99226 0.99607 1.0 1.15786 1.16259 1.16779 1.32191 1.3273 1.3312 1.49053 1.49459 1.49812 1.65175 1.65762 1.6609 1.84722 1.85123 1.85507 2.06033 2.06349 2.18565 2.19128 2.33245 2.33551 2.34524 2.4708 2.47527 2.47879 2.62643 2.62973 2.63299 2.81578 2.81957 2.82331 2.97973 2.98445 2.98882 3.15271 3.15583 3.15952 3.30171 3.306 3.30967 3.43634 3.43976 3.44434 3.58171 3.58535 3.58954 3.75577 3.75956 3.76249 4.08943 4.09232 4.33822 4.3409 4.49302 4.49753 4.50066 4.61646 4.62285 4.62676 4.81169 4.81446 4.81804 
25 0.16083 0.31679 0.50291 0.63971 0.82463 1.00014 1.16833 1.33128 1.49704 1.65994 1.8531 2.06235 2.33846 2.4773 2.63065 2.82112 3.15817 3.3095 3.44464 3.59005 3.76146 4.09092 4.3391 4.49872 4.81374 
6 0.83437 1.00784 1.34023 1.86214 2.34833 4.82728 
79 0.14743 0.15152 0.15541 0.30376 0.30755 0.31169 0.48979 0.49405 0.49752 0.62283 0.62687 0.63084 0.81285 0.81716 0.8208 0.98448 0.98895 1.15019 1.15492 1.16194 1.31445 1.3195 1.32516 1.48264 1.48715 1.49255 1.64444 1.65024 1.65528 1.83922 1.8431 1.84761 2.05243 2.05601 2.17827 2.18392 2.32443 2.32801 2.33425 2.46303 2.46802 2.47242 2.61813 2.62208 2.6255 2.80787 2.81213 2.8153 2.97206 2.97692 2.98455 3.14463 3.14857 3.15203 3.29405 3.29875 3.3037 3.42842 3.43227 3.4371 3.57374 3.57788 3.58405 3.74779 3.7521 3.75547 4.08144 4.08492 4.33024 4.33335 4.485 4.48952 4.49485 4.6091 4.61559 4.62123 4.80364 4.80671 4.80981 
0 
40 0.15691 0.31182 0.31798 0.50002 0.5055 0.6331 0.82038 0.82575 0.99179 0.99927 1.1585 1.16763 1.32153 1.32828 1.4935 1.65725 1.84612 1.8537 2.05949 2.18977 2.33156 2.47516 2.6282 2.81802 2.98329 3.15222 3.15843 3.30175 3.30914 3.43888 3.58372 3.75497 3.76051 4.08847 4.33697 4.49206 4.4977 4.62332 4.81098 4.81633 
23 0.15366 0.30934 0.49703 0.62963 0.81804 0.98924 1.49036 1.84331 2.05681 2.32888 2.47251 2.62512 2.8154 2.98033 3.14961 3.3061 3.43623 3.58083 3.75432 4.08565 4.33395 4.49211 4.80849 
99 0.167 0.17075 0.1742 0.32285 0.32665 0.3297 0.33375 0.51148 0.51411 0.51713 0.52248 0.64404 0.6477 0.65123 0.8322 0.83596 0.83849 0.84207 1.00303 1.00672 1.01075 1.01603 1.16972 1.17553 1.17933 1.3339 1.33886 1.34231 1.35381 1.50251 1.50651 1.50999 1.52218 1.66722 1.67052 1.67521 1.85838 1.86183 1.86517 1.86985 2.07157 2.0745 2.07946 2.19723 2.20285 2.20815 2.34382 2.34681 2.35037 2.35517 2.48497 2.48834 2.49211 2.49831 2.63847 2.64167 2.64535 2.82852 2.83192 2.83476 2.83823 2.99129 2.99594 2.99946 3.16415 3.16849 3.17099 3.17495 3.3143 3.31916 3.32238 3.45024 3.45387 3.45714 3.5933 3.59678 3.60086 3.60569 3.76748 3.7718 3.77442 3.77956 4.10064 4.10351 4.10844 4.3493 4.35201 4.35637 4.50436 4.50867 4.51201 4.51811 4.631 4.63656 4.64148 4.82326 4.82587 4.82873 4.83205 
0 
0 
26 0.15783 0.31527 0.50225 0.63469 0.82375 0.99676 1.16458 1.32663 1.49401 1.66366 1.84603 2.06194 2.33531 2.47528 2.62834 2.8198 2.9838 3.15645 3.30688 3.44122 3.58728 3.75877 4.08794 4.336 4.49567 4.81203 
31 0.16508 0.32187 0.50847 0.51371 0.64226 0.83098 1.00198 1.17195 1.33436 1.5013 1.66551 1.85742 1.86314 2.06846 2.19967 2.3415 2.48333 2.63585 2.82654 2.99068 3.16337 3.3147 3.44888 3.59228 3.76687 4.09684 4.345 4.50322 4.63162 4.81992 4.82544 
70 0.15794 0.16096 0.16523 0.31395 0.31799 0.32277 0.50182 0.50529 0.6344 0.63785 0.82283 0.82621 0.82932 0.99399 0.99828 1.16015 1.16455 1.16977 1.32504 1.32899 1.33236 1.49401 1.49717 1.50286 1.65814 1.66161 1.66608 1.8484 1.85261 1.85633 2.06151 2.06516 2.18937 2.19376 2.33401 2.33762 2.47506 2.47879 2.48463 2.62892 2.63185 2.81946 2.82298 2.82823 2.98403 2.98694 3.15478 3.15906 3.16312 3.3044 3.30915 3.31289 3.44003 3.4444 3.58501 3.58843 3.75856 3.76204 4.09052 4.09429 4.33895 4.34291 4.49512 4.49855 4.50214 4.62143 4.62609 4.81357 4.81648 4.81974 
28 0.15901 0.31581 0.50328 0.63578 0.8248 0.99925 1.16448 1.32813 1.49558 1.65943 1.85036 2.06398 2.19323 2.33734 2.4763 2.63115 2.82143 2.98564 3.15724 3.30725 3.44136 3.58688 3.76236 4.09239 4.34079 4.49834 4.62576 4.81571 
78 0.15486 0.15897 0.16256 0.31192 0.31603 0.3194 0.49838 0.50204 0.50568 0.63149 0.6353 0.63893 0.82076 0.82509 0.8303 0.99218 0.99678 1.00311 1.15841 1.16393 1.16849 1.32205 1.32707 1.33128 1.49038 1.49475 1.49867 1.65468 1.659 1.66368 1.84684 1.85114 1.85485 2.05983 2.06338 2.18646 2.19208 2.33218 2.336 2.34181 2.47161 2.47614 2.48089 2.62614 2.62997 2.81683 2.8205 2.82433 2.97994 2.98461 2.98995 3.1531 3.15722 3.1612 3.30209 3.30739 3.31075 3.43753 3.44177 3.44585 3.58184 3.5857 3.59025 3.7558 3.75983 3.76281 4.08886 4.09222 4.3376 4.34061 4.49284 4.49721 4.50085 4.61879 4.62537 4.8117 4.81463 4.8193 
26 0.166 0.32248 0.50972 0.64229 0.83332 1.00234 1.17384 1.33588 1.50377 1.66658 1.85673 2.06939 2.19946 2.34154 2.48466 2.63865 2.82765 2.99221 3.31764 3.45397 3.59262 3.77169 4.09814 4.34657 4.6321 4.82196 
1 0.83593 
127 0.16775 0.17051 0.17269 0.17551 0.18043 0.32413 0.32709 0.3294 0.33165 0.33609 0.51181 0.51402 0.51643 0.51879 0.5229 0.64495 0.64762 0.64988 0.65284 0.8336 0.8368 0.83904 0.84177 0.84851 1.00419 1.0079 1.01057 1.01356 1.02159 1.1714 1.17515 1.17803 1.18073 1.33592 1.33898 1.34136 1.34391 1.34969 1.50391 1.50677 1.50907 1.51197 1.66894 1.67149 1.67444 1.67789 1.85901 1.86197 1.86427 1.86673 1.87034 2.07167 2.07433 2.07682 2.08066 2.19891 2.20297 2.20659 2.21075 2.34464 2.34741 2.34999 2.35307 2.35748 2.48586 2.48851 2.49119 2.49436 2.49987 2.63911 2.64161 2.64372 2.64818 2.82951 2.83221 2.83445 2.83716 2.84012 2.99374 2.99655 2.99912 3.00253 3.16569 3.16888 3.17095 3.17356 3.17763 3.31539 3.31889 3.3212 3.32367 3.33152 3.45056 3.45358 3.45601 3.45888 3.59541 3.59793 3.60058 3.6036 3.60839 3.76882 3.77171 3.774 3.77693 3.78151 4.1008 4.10307 4.10547 4.10946 4.34955 4.35153 4.35423 4.35807 4.50541 4.50875 4.51074 4.51352 4.63255 4.63637 4.63963 4.64404 4.8235 4.82571 4.82787 4.83029 4.83307 
60 0.16286 0.16592 0.17036 0.31908 0.32264 0.50712 0.51126 0.63912 0.6432 0.82892 0.83196 0.83648 0.99811 1.00282 1.16452 1.17031 1.33225 1.33697 1.50006 1.50486 1.66335 1.6679 1.85293 1.85746 1.86154 2.06642 2.06994 2.19437 2.19833 2.33836 2.34212 2.34961 2.48115 2.48886 2.63426 2.63722 2.82511 2.82969 2.98927 2.99415 3.16167 3.16548 3.3127 3.31653 3.44457 3.44927 3.59014 3.59492 3.76494 3.76774 4.0953 4.09912 4.34345 4.34743 4.50206 4.50765 4.62801 4.6336 4.81878 4.82238 
8 0.16464 0.50346 1.66316 1.85397 3.15882 3.31014 4.62717 4.81496 
86 0.17864 0.18203 0.1909 0.33359 0.338 0.34222 0.5221 0.52584 0.53122 0.65308 0.65734 0.66214 0.84212 0.8462 0.85041 1.01368 1.01876 1.02455 1.18008 1.18596 1.19028 1.34356 1.34894 1.35335 1.51334 1.51722 1.52156 1.6785 1.68285 1.69063 1.868 1.87269 1.87639 2.08134 2.08493 2.09795 2.20786 2.2143 2.22566 2.35406 2.35821 2.36468 2.49471 2.49867 2.50417 2.64808 2.65142 2.65724 2.83923 2.84264 2.84747 3.00211 3.00604 3.01176 3.17392 3.17821 3.18195 3.18791 3.32462 3.32919 3.33382 3.45971 3.46437 3.47086 3.60362 3.6087 3.61413 3.77719 3.78139 3.78479 3.79111 4.11038 4.11409 4.12829 4.35896 4.36337 4.5141 4.51852 4.52236 4.64136 4.64659 4.65298 4.83338 4.8366 4.84078 4.85962 
30 0.16978 0.32625 0.51259 0.64544 0.83466 1.00662 1.17212 1.17691 1.33621 1.50638 1.67012 1.86118 2.0714 2.20203 2.34283 2.34751 2.4891 2.63951 2.83308 2.99402 3.16771 3.31806 3.45249 3.59669 3.77061 4.10142 4.34761 4.50669 4.63556 4.82517 
0 
34 0.15352 0.30909 0.49655 0.50287 0.62903 0.81859 0.82564 0.98955 1.15587 1.32058 1.48902 1.65422 1.84397 2.05726 2.18636 2.32935 2.47098 2.62449 2.81433 2.97879 3.15001 3.15803 3.29983 3.30925 3.43552 3.57996 3.75342 3.75938 4.08627 4.33474 4.49024 4.62154 4.80872 4.8168 
30 0.1583 0.16489 0.3142 0.5021 0.63455 0.82298 0.83106 0.99462 1.16524 1.33014 1.495 1.65869 1.84919 2.06141 2.1948 2.33403 2.47642 2.6294 2.81987 2.98547 3.15483 3.31063 3.44015 3.58543 3.75886 4.09065 4.3391 4.49557 4.62718 4.81367 
81 0.1531 0.15757 0.16136 0.30921 0.31343 0.31707 0.49588 0.50086 0.50489 0.62845 0.63346 0.63764 0.81845 0.82259 0.82623 0.99148 0.99564 0.99961 1.15528 1.15981 1.16437 1.32024 1.32544 1.32903 1.48833 1.4935 1.49738 1.64952 1.65618 1.65951 1.84627 1.84968 1.85419 2.0595 2.06332 2.18429 2.19003 2.19573 2.33097 2.33441 2.33906 2.46636 2.47249 2.47645 2.62285 2.62783 2.63132 2.81418 2.81907 2.82303 2.97795 2.98336 2.98805 3.15099 3.15461 3.15856 3.30002 3.30498 3.30933 3.43253 3.4388 3.44339 3.57986 3.58473 3.58871 3.75478 3.7591 3.76267 4.08837 4.0918 4.33756 4.3411 4.49122 4.49544 4.4989 4.61483 4.62085 4.62612 4.8106 4.81392 4.81943 
57 0.15077 0.15506 0.30704 0.31193 0.49383 0.49792 0.50377 0.62692 0.63187 0.81604 0.82048 0.98717 0.9928 1.15359 1.16264 1.31735 1.32391 1.48666 1.49137 1.65178 1.65663 1.84187 1.84661 2.05499 2.05906 2.18272 2.32728 2.33192 2.46834 2.47279 2.6219 2.62597 2.81204 2.8164 2.97592 2.98054 3.14788 3.15291 3.29755 3.30391 3.43322 3.43886 3.5777 3.58335 3.75066 3.75541 4.08407 4.08815 4.33271 4.33661 4.48803 4.49289 4.61489 4.62192 4.80667 4.80993 4.81481 
0 
84 0.16665 0.17004 0.1739 0.32226 0.32595 0.32957 0.51052 0.51385 0.51804 0.64257 0.64727 0.65507 0.8333 0.83634 0.84029 1.00225 1.00676 1.01082 1.16739 1.17274 1.1769 1.33214 1.33727 1.34103 1.50317 1.50721 1.52495 1.66721 1.67103 1.67598 1.85719 1.86137 1.86487 1.87331 2.07076 2.07426 2.09599 2.19836 2.20279 2.20987 2.34206 2.34641 2.35005 2.35642 2.4849 2.48957 2.50007 2.63812 2.64278 2.82811 2.83203 2.8356 2.99238 2.9964 3.00184 3.16308 3.16735 3.1718 3.31368 3.3178 3.32134 3.449 3.45279 3.45777 3.5931 3.59783 3.60313 3.76716 3.77079 3.7805 4.09996 4.10374 4.11455 4.34761 4.35146 4.35703 4.50321 4.50729 4.51221 4.63001 4.63486 4.82251 4.82584 4.82914 
35 0.16666 0.32195 0.32729 0.50987 0.51774 0.6417 0.64803 0.83293 1.00268 1.00856 1.17322 1.33577 1.50281 1.66646 1.85659 1.86229 2.06979 2.20004 2.34159 2.34676 2.48465 2.63719 2.82839 2.99245 3.16577 3.31571 3.44965 3.59305 3.59887 3.76731 4.09819 4.34636 4.50568 4.63496 4.82165 
66 0.16132 0.16422 0.31605 0.32003 0.32313 0.50492 0.50791 0.63738 0.64077 0.82534 0.82889 0.83387 0.99582 1.00043 1.00568 1.16248 1.16776 1.17273 1.32647 1.33123 1.3353 1.498 1.50065 1.6615 1.66501 1.85046 1.85451 1.85843 2.06428 2.06725 2.19337 2.19912 2.33676 2.34008 2.47888 2.48159 2.6326 2.63498 2.82314 2.82585 2.98766 2.9904 3.15762 3.16146 3.16493 3.30637 3.31138 3.31482 3.44269 3.44652 3.45058 3.58815 3.59148 3.76228 3.76499 4.09334 4.09635 4.34168 4.34451 4.49995 4.50233 4.62445 4.62881 4.8166 4.81912 4.82339 
29 0.16211 0.31665 0.50551 0.63847 0.82673 0.99848 1.1662 1.32987 1.49794 1.66087 1.84993 1.85785 2.06442 2.19441 2.33804 2.47827 2.63227 2.82261 2.98704 3.15945 3.31004 3.44309 3.58959 3.76229 4.0944 4.34125 4.49952 4.63057 4.81556 
90 0.15123 0.15564 0.15824 0.16265 0.30751 0.3111 0.31501 0.32103 0.49377 0.49884 0.50181 0.5082 0.62609 0.63081 0.63445 0.81698 0.82132 0.82394 0.82772 0.98889 0.99278 0.99669 1.15384 1.15766 1.16249 1.16862 1.31833 1.32439 1.32801 1.48655 1.4918 1.49465 1.64726 1.6551 1.65949 1.8436 1.84651 1.85045 1.85435 2.05689 2.06008 2.18225 2.18887 2.32855 2.33177 2.33614 2.46373 2.47122 2.47472 2.48172 2.62124 2.62591 2.62879 2.81198 2.8169 2.81956 2.82465 2.9759 2.98189 2.98683 3.14884 3.15212 3.15614 3.16217 3.2979 3.30295 3.30638 3.43008 3.43637 3.44099 3.57777 3.58252 3.58671 3.75224 3.75673 3.75939 4.0858 4.08862 4.33484 4.33717 4.48918 4.49397 4.49642 4.61321 4.62082 4.62473 4.8079 4.81094 4.8143 4.81901 
73 0.15329 0.15818 0.16322 0.31024 0.31485 0.31912 0.49648 0.50122 0.50578 0.62893 0.63395 0.6384 0.819 0.82397 0.82959 0.99135 0.99686 1.15673 1.16242 1.16781 1.32111 1.32677 1.33167 1.48929 1.49442 1.50064 1.65064 1.6573 1.66188 1.8461 1.85089 2.05932 2.06366 2.18515 2.19123 2.33118 2.33543 2.46809 2.47441 2.47924 2.62447 2.62912 2.8147 2.81951 2.82397 2.97871 2.98415 3.15143 3.15614 3.16003 3.3006 3.30612 3.31004 3.43298 3.43878 3.44485 3.58045 3.58522 3.75466 3.75945 3.76354 4.08829 4.09276 4.33731 4.34373 4.4918 4.49682 4.61619 4.62232 4.62877 4.81046 4.81392 4.8203 
43 0.16673 0.32267 0.32696 0.51094 0.51542 0.6442 0.83208 0.83651 1.00189 1.00747 1.17209 1.3351 1.34038 1.50303 1.66581 1.67135 1.8566 1.86082 2.0695 2.19926 2.34149 2.34647 2.48446 2.63745 2.82866 2.83351 2.99221 2.9985 3.16512 3.3154 3.32124 3.45 3.59269 3.60021 3.76837 4.09803 4.10565 4.34582 4.35166 4.50466 4.63363 4.82162 4.82622 
9 0.17664 0.5184 0.84099 1.67764 2.20917 3.17231 3.77567 4.10713 4.83055 
56 0.14614 0.1511 0.30225 0.30688 0.48873 0.49416 0.62157 0.62688 0.81169 0.81637 0.98388 0.9889 1.14845 1.15442 1.31325 1.31951 1.48136 1.48709 1.64288 1.6506 1.83861 1.84198 2.05186 2.05558 2.17728 2.18442 2.32347 2.32742 2.4607 2.46756 2.61616 2.62145 2.80706 2.81244 2.97084 2.97705 3.14359 3.14751 3.29285 3.29884 3.42592 3.43208 3.57271 3.57803 3.74733 3.75227 4.08077 4.08421 4.32979 4.33252 4.48398 4.48923 4.60825 4.61816 4.8029 4.80653 
45 0.15754 0.16227 0.31437 0.31992 0.50288 0.5073 0.63517 0.82272 0.82746 0.99489 1.16108 1.32666 1.33429 1.49466 1.49936 1.65914 1.84915 1.85522 2.06252 2.06896 2.18861 2.19487 2.33459 2.47635 2.62991 2.63436 2.8204 2.82498 2.98489 3.15558 3.1613 3.30542 3.31166 3.44049 3.58556 3.75883 3.76371 4.0913 4.09571 4.34002 4.49564 4.5011 4.62371 4.8144 4.81826 
60 0.17431 0.17888 0.33072 0.33446 0.51723 0.52124 0.64958 0.65372 0.83899 0.84218 0.84917 1.01035 1.01529 1.1762 1.18094 1.18978 1.3417 1.34686 1.51018 1.5146 1.67411 1.67868 1.8645 1.86875 1.87901 2.07657 2.08169 2.20653 2.34962 2.355 2.36477 2.49122 2.49599 2.64417 2.64835 2.83573 2.84031 2.99978 3.00522 3.17286 3.17662 3.32285 3.32677 3.45535 3.45967 3.60034 3.60509 3.77567 3.77867 4.10543 4.11056 4.35371 4.35846 4.51195 4.51629 4.6399 4.64683 4.82891 4.83245 4.83711 
61 0.15347 0.15781 0.31049 0.3149 0.49657 0.50106 0.50551 0.62936 0.6339 0.63836 0.81888 0.8233 0.82694 0.99097 0.99762 1.15678 1.16384 1.32093 1.32686 1.48912 1.49414 1.65085 1.6572 1.84572 1.85138 2.05881 2.06361 2.18484 2.19336 2.33101 2.3358 2.46972 2.47548 2.62492 2.62917 2.81474 2.81942 2.82805 2.97875 2.98397 3.15121 3.15684 3.30076 3.30741 3.43598 3.44033 3.58056 3.58505 3.75436 3.75919 3.76264 4.08784 4.0917 4.33666 4.34086 4.49152 4.49688 4.61525 4.62462 4.81022 4.81363 
33 0.16368 0.31891 0.32353 0.50771 0.6396 0.83081 0.99832 1.00688 1.1645 1.17256 1.33153 1.50046 1.66375 1.8535 1.85959 2.06736 2.19581 2.33919 2.35211 2.48153 2.63536 2.82585 2.99005 3.16289 3.31365 3.44577 3.59038 3.76603 4.09588 4.34422 4.50283 4.6299 4.81929 
55 0.15162 0.15673 0.30893 0.31478 0.49503 0.50065 0.62745 0.63304 0.81723 0.82149 0.82459 0.83027 0.98974 0.99739 1.15535 1.16478 1.31961 1.32721 1.48776 1.49444 1.64876 1.65641 1.84455 1.85095 2.05776 2.1835 2.32966 2.33679 2.46669 2.47473 2.62323 2.62879 2.81324 2.81914 2.97717 2.98392 3.14991 3.1562 3.29912 3.3069 3.43162 3.43703 3.44393 3.579 3.58685 3.75305 3.75919 4.08675 4.33561 4.49026 4.49632 4.61431 4.62563 4.80887 4.8127 
54 0.16299 0.16636 0.17251 0.32069 0.32443 0.50752 0.51279 0.64207 0.82854 0.83194 0.83656 0.99863 1.00331 1.01114 1.16699 1.17246 1.3324 1.3366 1.50017 1.51 1.66381 1.66848 1.85399 1.85824 1.86192 2.06751 2.19695 2.3398 2.34484 2.48193 2.49142 2.63484 2.8259 2.83154 2.98983 2.99959 3.16276 3.16994 3.31315 3.31798 3.44766 3.45515 3.59051 3.59796 3.76549 3.77294 4.09592 4.34398 4.35007 4.50234 4.63075 4.81914 4.82267 4.82929 
56 0.14835 0.15301 0.30459 0.30906 0.49099 0.49622 0.62368 0.62868 0.81402 0.81864 0.98606 0.99211 1.15096 1.15681 1.3156 1.32231 1.48374 1.48921 1.64524 1.65307 1.84084 1.84561 2.05407 2.0584 2.17954 2.18795 2.3257 2.32987 2.46341 2.47013 2.6187 2.6236 2.80922 2.81448 2.97317 2.97926 3.14594 3.15038 3.29507 3.30163 3.42843 3.43399 3.57493 3.57998 3.74942 3.75498 4.08298 4.087 4.33197 4.33538 4.4863 4.49203 4.61049 4.61976 4.80506 4.80872 
37 0.16458 0.32082 0.32594 0.50804 0.51288 0.64051 0.64462 0.82924 0.83521 1.00122 1.00754 1.17537 1.33372 1.50074 1.50588 1.66425 1.85439 1.86112 2.06755 2.34037 2.48328 2.63525 2.6387 2.82646 2.99054 3.16394 3.31413 3.44683 3.59172 3.76594 3.76941 4.09617 4.34445 4.50315 4.63105 4.81972 4.82458 
22 0.51436 0.64821 0.83876 1.01036 1.17609 1.34086 1.50821 1.86532 2.07642 2.34693 2.49313 2.64196 2.83301 2.99915 3.16884 3.32044 3.45439 3.59883 3.77156 4.35094 4.51054 4.82602 
0 
2 3.77402 4.51184 
52 0.17515 0.18415 0.3316 0.33764 0.51834 0.52376 0.65234 0.65852 0.84112 0.84804 1.01192 1.02077 1.1828 1.34433 1.35018 1.51153 1.51657 1.67501 1.86807 1.87522 2.07867 2.08486 2.20832 2.35094 2.36035 2.49241 2.50016 2.64599 2.65376 2.83707 2.84318 3.00094 3.00745 3.17333 3.179 3.32418 3.33113 3.45793 3.46344 3.60185 3.60766 3.77627 3.78246 4.1068 4.11285 4.35479 4.36034 4.51377 4.52036 4.64112 4.83026 4.83611 
57 0.16063 0.16416 0.31542 0.32047 0.5029 0.50641 0.63554 0.64006 0.82554 0.82912 0.99525 1.0009 1.16126 1.1672 1.32594 1.33114 1.49569 1.49945 1.65973 1.66375 1.85029 1.85445 2.06312 2.06663 2.19054 2.19659 2.33557 2.33942 2.47627 2.48055 2.63082 2.63404 2.82085 2.82434 2.98491 2.98863 3.15624 3.16119 3.30542 3.31154 3.4411 3.44714 3.58647 3.59115 3.75899 3.7633 3.7668 4.09211 4.09558 4.34065 4.34365 4.49592 4.50047 4.62344 4.62826 4.81519 4.81777 
56 0.16063 0.16402 0.31602 0.32071 0.50475 0.5089 0.63654 0.64108 0.82497 0.82882 0.99659 1.00109 1.16278 1.16939 1.32935 1.33443 1.49795 1.50264 1.66093 1.66582 1.85091 1.85608 2.06408 2.06875 2.19203 2.19688 2.3365 2.34156 2.47861 2.48438 2.63175 2.63507 2.8226 2.82635 2.9867 2.99067 3.15748 3.16203 3.30821 3.31324 3.44255 3.44762 3.58774 3.59317 3.76107 3.76448 4.09309 4.09839 4.34158 4.34659 4.49786 4.50134 4.62605 4.63133 4.81698 4.82129 
88 0.14397 0.14815 0.15129 0.30012 0.30375 0.30727 0.48669 0.49102 0.49382 0.49985 0.61918 0.62341 0.62704 0.80936 0.81316 0.81647 0.82064 0.98189 0.98509 0.989 1.14622 1.15026 1.15512 1.31108 1.31532 1.31915 1.47919 1.4835 1.48691 1.64052 1.64695 1.65078 1.83659 1.83941 1.84287 2.04985 2.05284 2.05604 2.17517 2.18045 2.32148 2.32461 2.32789 2.45761 2.46337 2.46747 2.61375 2.61819 2.62156 2.80505 2.80925 2.81232 2.81914 2.96874 2.97324 2.9766 3.14156 3.1449 3.14852 3.15462 3.29078 3.29476 3.29905 3.42348 3.42916 3.4334 3.57068 3.57482 3.57831 3.74536 3.74894 3.75202 4.07879 4.08167 4.085 4.32776 4.33018 4.33375 4.48191 4.48531 4.48876 4.60603 4.61183 4.61905 4.80094 4.80402 4.80652 4.81102 
1 4.81295 
0 
1 0.32885 
1 0.82801 
23 0.17175 0.32908 0.51552 0.64875 1.34115 1.5078 2.07493 2.20903 2.34828 2.489 2.64183 2.83247 2.99681 3.17013 3.32127 3.45601 3.59965 3.77271 4.10328 4.35137 4.50965 4.63902 4.82641 
0 
26 0.17488 0.33116 0.5189 0.65215 0.84082 1.0132 1.18054 1.34216 1.51266 1.67831 1.86697 2.07846 2.35145 2.4959 2.64556 2.83633 3.00097 3.17249 3.32285 3.45911 3.60482 3.77513 4.10571 4.35381 4.51461 4.83112 
15 0.32615 0.51169 0.64403 1.33703 1.85967 2.07042 2.3427 2.63795 2.82835 3.31677 3.76801 4.09889 4.34614 4.50474 4.82535 
84 0.16648 0.1698 0.17446 0.32234 0.32575 0.32942 0.51013 0.51342 0.51696 0.64266 0.64673 0.65072 0.83204 0.83516 0.83931 1.00212 1.00676 1.01129 1.16897 1.17393 1.17788 1.33461 1.33768 1.34186 1.50322 1.50629 1.51409 1.66718 1.67186 1.67927 1.85665 1.86128 1.86491 1.88427 2.07035 2.07372 2.08302 2.19769 2.20191 2.20774 2.34228 2.34692 2.35175 2.48464 2.48787 2.49338 2.63759 2.64074 2.656 2.82782 2.83121 2.8353 2.99225 2.99533 3.00554 3.16316 3.1675 3.17087 3.31315 3.31726 3.32105 3.4484 3.45279 3.45699 3.59355 3.59743 3.60357 3.76736 3.771 3.77471 4.09918 4.10274 4.11572 4.34739 4.35105 4.35795 4.5031 4.50746 4.51163 4.63297 4.63686 4.82165 4.82445 4.82812 
90 0.16475 0.16742 0.1707 0.32042 0.32352 0.32612 0.50831 0.51069 0.51332 0.64087 0.64403 0.64719 0.82933 0.83272 0.83514 0.83908 1.0008 1.0044 1.00737 1.16708 1.17107 1.17442 1.17981 1.33322 1.33584 1.33917 1.50086 1.50373 1.50719 1.66464 1.66752 1.67103 1.85476 1.8581 1.86086 1.86409 2.06785 2.0711 2.07537 2.19598 2.19938 2.20495 2.34003 2.3431 2.34622 2.35393 2.48255 2.48528 2.48923 2.63556 2.63817 2.64326 2.82623 2.82879 2.83203 2.83636 2.99081 2.99316 2.99747 3.16157 3.16498 3.16742 3.31222 3.31544 3.31843 3.4466 3.44996 3.45295 3.59157 3.59426 3.59762 3.76458 3.76765 3.77019 4.09673 4.09972 4.10328 4.34551 4.34822 4.35271 4.50172 4.50487 4.50758 4.62795 4.6324 4.63639 4.81967 4.82203 4.82453 4.82791 
89 0.15621 0.1594 0.16203 0.31294 0.31669 0.31947 0.49932 0.50282 0.50572 0.50958 0.63277 0.63563 0.6385 0.82156 0.82543 0.82778 0.83171 0.99299 0.99678 0.99988 1.00567 1.1596 1.16405 1.16771 1.32335 1.3279 1.33098 1.49217 1.49584 1.49861 1.65718 1.65985 1.6645 1.84787 1.85134 1.85456 2.06092 2.064 2.06815 2.18753 2.19235 2.19883 2.33325 2.33627 2.33997 2.34736 2.4746 2.47777 2.48086 2.62776 2.63088 2.63342 2.81724 2.8211 2.82378 2.82928 2.98174 2.98549 2.9887 3.15353 3.15781 3.16038 3.30331 3.30775 3.31032 3.43933 3.44288 3.4459 3.58326 3.58638 3.58967 3.7563 3.76046 3.76285 4.08991 4.09272 4.09759 4.33885 4.34167 4.34925 4.4937 4.49791 4.50024 4.61857 4.62437 4.62716 4.81245 4.8152 4.81798 
111 0.17184 0.1749 0.17757 0.18128 0.32836 0.33198 0.3348 0.33956 0.51627 0.51867 0.52144 0.52462 0.64958 0.65279 0.65625 0.83805 0.84115 0.84387 0.84692 1.00831 1.01278 1.016 1.02241 1.17566 1.18024 1.18416 1.2014 1.33975 1.34374 1.347 1.35316 1.50987 1.51231 1.51631 1.53522 1.67197 1.67539 1.67892 1.68618 1.86309 1.8669 1.86998 1.87374 1.88303 2.07668 2.0795 2.08326 2.1006 2.2032 2.20739 2.21278 2.34818 2.35157 2.35501 2.36024 2.36879 2.49105 2.49373 2.49816 2.51402 2.64438 2.64677 2.65211 2.83332 2.8367 2.83981 2.84295 2.8582 2.99831 3.00111 3.00508 3.1698 3.17358 3.17595 3.17955 3.31938 3.32356 3.32631 3.33034 3.4546 3.4584 3.46142 3.46663 3.5998 3.60281 3.60642 3.61225 3.77322 3.77674 3.77903 3.78357 4.10525 4.10802 4.11115 4.12177 4.35397 4.35638 4.36035 4.38115 4.50996 4.51362 4.51675 4.52208 4.63607 4.64129 4.64585 4.82813 4.83048 4.83326 4.83611 4.84256 
29 0.16457 0.32058 0.5086 0.64169 0.83063 1.00226 1.17144 1.33389 1.50065 1.66469 1.85583 1.86069 2.06847 2.19762 2.34144 2.48319 2.63578 2.82635 2.83176 2.99004 3.16394 3.31463 3.44878 3.59299 3.76641 4.09689 4.34414 4.5037 4.8196 
24 0.15855 0.31562 0.50195 0.63571 0.82478 1.1675 1.32821 1.49485 1.6607 1.85105 2.06069 2.33733 2.47611 2.629 2.81994 2.98476 3.15775 3.30821 3.44437 3.75976 4.08905 4.33708 4.49689 4.81247 
0 
64 0.1444 0.1489 0.30069 0.30489 0.30981 0.48681 0.49138 0.49582 0.62004 0.62456 0.80981 0.81451 0.98142 0.98621 1.1471 1.15265 1.31136 1.317 1.47959 1.48457 1.64244 1.64799 1.8362 1.84021 1.84642 2.04943 2.05318 2.1755 2.18183 2.32132 2.32507 2.46017 2.46554 2.61513 2.61953 2.80498 2.80953 2.81472 2.96906 2.97432 3.14165 3.14596 3.15053 3.29095 3.29644 3.30179 3.42599 3.43061 3.57077 3.57523 3.74476 3.74931 3.75325 4.07842 4.08205 4.32729 4.33053 4.48191 4.48677 4.6064 4.61434 4.80059 4.80382 4.80827 
64 0.15702 0.16108 0.16474 0.31438 0.31809 0.32174 0.5025 0.50536 0.63395 0.63786 0.64326 0.82328 0.827 0.83041 0.99474 0.99944 1.16146 1.16759 1.32554 1.32977 1.33508 1.49369 1.49745 1.65936 1.66284 1.84915 1.85328 1.85743 2.06236 2.06613 2.19 2.19491 2.33439 2.33851 2.47596 2.47919 2.62866 2.63225 2.81951 2.82296 2.82971 2.98381 2.98717 3.15546 3.15992 3.30539 3.31 3.44068 3.44467 3.58488 3.58838 3.75822 3.76236 3.76874 4.09139 4.09508 4.34013 4.34391 4.49511 4.4996 4.62289 4.62787 4.81437 4.81749 
26 0.16348 0.32026 0.50911 0.64092 0.8291 1.00164 1.50069 1.66282 1.85597 2.0677 2.1988 2.34114 2.48117 2.63454 2.82781 2.99017 3.16303 3.31326 3.44766 3.59218 3.7656 4.09733 4.34468 4.50233 4.63074 4.81877 
18 0.15943 0.31512 0.50089 0.63494 0.99609 2.06103 2.33366 2.47646 2.62865 2.81984 2.98435 3.1559 3.58602 3.75929 4.09 4.33804 4.49655 4.81234 
39 0.16442 0.16992 0.31996 0.32446 0.5091 0.51357 0.64166 0.83085 0.83518 1.0002 1.0052 1.17188 1.33418 1.50185 1.66495 1.67173 1.8547 1.85918 2.06859 2.19783 2.34073 2.34508 2.48343 2.63618 2.82635 2.83261 2.99105 3.16496 3.31513 3.44798 3.59203 3.76722 4.09719 4.34505 4.35128 4.50424 4.63176 4.82047 4.82564 
58 0.15559 0.16018 0.31289 0.31753 0.50059 0.50505 0.63331 0.63807 0.82091 0.82572 0.83022 0.99278 0.99877 1.15927 1.16628 1.32339 1.32855 1.49211 1.49652 1.65743 1.6635 1.84723 1.85274 2.06051 2.06582 2.18794 2.19627 2.33266 2.33845 2.47416 2.47926 2.62767 2.63158 2.81778 2.82193 2.82762 2.98186 2.98622 3.15346 3.15841 3.30304 3.30904 3.43881 3.44434 3.58316 3.58849 3.75661 3.76135 4.08953 4.09493 4.33819 4.34411 4.49353 4.49849 4.62064 4.6266 4.81245 4.81642 
41 0.16824 0.17505 0.32484 0.3301 0.51289 0.51813 0.64703 0.83277 0.83814 1.00527 1.01571 1.17571 1.3386 1.34666 1.50716 1.67087 1.8582 1.86355 2.07481 2.2034 2.34631 2.35409 2.48893 2.63977 2.83175 2.83674 2.99649 3.1679 3.17403 3.31779 3.45327 3.59818 3.60948 3.77055 3.77925 4.10292 4.35089 4.508 4.63484 4.82383 4.82856 
69 0.15964 0.16272 0.31478 0.31851 0.32219 0.50132 0.50458 0.50818 0.63465 0.63819 0.64304 0.82384 0.82768 0.83186 0.99463 0.99957 1.16085 1.16652 1.17148 1.32493 1.33 1.3342 1.49357 1.49765 1.50258 1.65874 1.66208 1.84945 1.85382 2.06268 2.06643 2.18918 2.19452 2.33502 2.33894 2.47535 2.47906 2.48424 2.62972 2.63271 2.81942 2.82289 2.82626 2.98299 2.9871 3.15582 3.15978 3.16371 3.30475 3.31001 3.31372 3.44081 3.44518 3.58515 3.58849 3.75836 3.76243 3.76589 4.09176 4.09559 4.34034 4.34393 4.49533 4.49977 4.6209 4.62723 4.8147 4.81726 4.82298 
28 0.17483 0.33026 0.51704 0.65063 0.83792 1.011 1.18076 1.34304 1.5099 1.67349 1.86543 2.07702 2.20782 2.34967 2.49253 2.64385 2.83555 3.00087 3.17157 3.32303 3.45756 3.60133 3.77464 4.10581 4.35277 4.51189 4.64276 4.82862 
67 0.16824 0.1714 0.32254 0.32631 0.32971 0.51216 0.51537 0.64627 0.65027 0.83354 0.83632 0.84076 1.00299 1.00819 1.01721 1.16848 1.1748 1.18038 1.3325 1.33895 1.3454 1.50518 1.50854 1.66832 1.67296 1.85756 1.86217 1.86558 2.07237 2.09407 2.19916 2.20673 2.34357 2.34667 2.35602 2.4868 2.49158 2.64025 2.83001 2.83315 2.83772 2.995 2.99957 3.16447 3.16834 3.17309 3.31267 3.31865 3.44938 3.45375 3.59525 3.59913 3.60786 3.77025 3.77275 4.1006 4.10375 4.12936 4.34846 4.35201 4.50339 4.50803 4.63111 4.6364 4.82378 4.82754 4.831 
0 
57 0.16397 0.16753 0.31937 0.32299 0.50755 0.51045 0.63953 0.64296 0.8297 0.83331 0.99919 1.005 1.16843 1.17357 1.33286 1.33653 1.50025 1.50309 1.66393 1.6678 1.85458 1.85946 2.06669 2.06983 2.1956 2.20154 2.33977 2.34313 2.48152 2.4846 2.63456 2.63714 2.82548 2.82831 2.9901 2.99287 3.1608 3.16471 3.31162 3.31541 3.44531 3.45002 3.59071 3.594 3.76471 3.7674 3.77131 4.0957 4.09896 4.34441 4.34726 4.50155 4.50458 4.63065 4.6377 4.81938 4.82203 
9 0.16307 0.31968 0.5065 0.82673 0.99979 3.162 3.31379 3.76456 4.8202 
66 0.15743 0.16093 0.16548 0.31345 0.31755 0.32151 0.50161 0.50508 0.63371 0.63755 0.82262 0.82657 0.83076 0.99428 0.99862 1.16074 1.16553 1.32597 1.32936 1.4938 1.49731 1.50241 1.65824 1.66257 1.84843 1.85277 1.857 2.06176 2.06555 2.189 2.1947 2.33387 2.3376 2.475 2.47879 2.62869 2.6317 2.81937 2.82288 2.82814 2.98388 2.98682 3.15467 3.15898 3.16367 3.3049 3.30914 3.31433 3.43945 3.44389 3.58478 3.58847 3.75824 3.76198 3.7667 4.09073 4.09499 4.33915 4.34364 4.49502 4.49866 4.62214 4.62714 4.81332 4.81645 4.82135 
57 0.16137 0.16478 0.31692 0.32078 0.50449 0.50752 0.63728 0.64077 0.82792 0.99589 1.00255 1.16241 1.16863 1.32691 1.33133 1.33541 1.49758 1.5006 1.6612 1.66545 1.85122 1.85556 2.06437 2.06846 2.19122 2.19663 2.33628 2.3413 2.47883 2.48211 2.63212 2.635 2.82252 2.82548 2.98721 2.991 3.15715 3.1614 3.30675 3.31153 3.44214 3.44679 3.58754 3.59196 3.75969 3.76394 3.76737 4.093 4.09691 4.34163 4.34594 4.49756 4.50128 4.62519 4.62973 4.81681 4.82003 
78 0.1622 0.16613 0.17062 0.31872 0.32283 0.32619 0.50719 0.51041 0.51465 0.63914 0.64335 0.64836 0.8279 0.83161 0.83526 0.99907 1.00345 1.00823 1.16544 1.17204 1.33196 1.33578 1.49869 1.50253 1.508 1.66318 1.66719 1.67349 1.85366 1.85805 1.86168 2.06648 2.07101 2.19267 2.20284 2.33899 2.3426 2.34699 2.3571 2.48009 2.48427 2.48999 2.63335 2.6368 2.64607 2.8238 2.82728 2.83206 2.98812 2.99138 2.99944 3.15988 3.16435 3.16842 3.3095 3.3147 3.31902 3.44484 3.44936 3.58969 3.59416 3.59915 3.76264 3.76666 3.77028 4.0956 4.10007 4.34413 4.34727 4.35269 4.49941 4.50375 4.50829 4.62436 4.63163 4.8183 4.82148 4.82525 
2 0.514 0.83536 
103 0.18089 0.18404 0.18783 0.20347 0.33645 0.34013 0.34318 0.34964 0.52407 0.52685 0.52993 0.53442 0.65668 0.66025 0.66369 0.67151 0.84581 0.84928 0.85258 0.85797 1.01679 1.02096 1.0247 1.03646 1.18449 1.18874 1.19261 1.34794 1.35173 1.35518 1.36267 1.51679 1.52003 1.52371 1.54106 1.68095 1.6846 1.6892 1.87145 1.8752 1.87845 1.88404 2.08414 2.08746 2.09205 2.2131 2.21757 2.22466 2.35697 2.36056 2.36441 2.3704 2.49875 2.50223 2.50645 2.52734 2.65112 2.6543 2.65825 2.84246 2.84543 2.84904 2.85303 3.00653 3.00958 3.01388 3.17757 3.1813 3.18405 3.1885 3.32793 3.33193 3.33503 3.3447 3.46283 3.4668 3.47035 3.60748 3.61112 3.61484 3.62107 3.78097 3.78452 3.7872 3.79224 4.11301 4.11623 4.12043 4.14715 4.36174 4.36483 4.36959 4.51764 4.52141 4.52451 4.53099 4.64606 4.6502 4.65593 4.83595 4.83868 4.84188 4.84588 
27 0.16459 0.3212 0.50827 0.64034 0.83024 1.00154 1.16883 1.3344 1.50097 1.66428 1.85447 2.06748 2.19681 2.33972 2.48228 2.63556 2.82612 2.9905 3.31409 3.44707 3.591 3.76688 4.09598 4.34428 4.50329 4.63067 4.81994 
58 0.16147 0.16615 0.3162 0.32114 0.50476 0.50935 0.6366 0.64204 0.82742 0.83049 0.99616 1.00177 1.16232 1.1694 1.3262 1.3317 1.49639 1.50051 1.66087 1.66668 1.85054 1.85524 1.85916 2.06379 2.0682 2.19092 2.19661 2.33615 2.34138 2.47723 2.48136 2.48744 2.63186 2.63677 2.82272 2.82664 2.98714 2.99528 3.15736 3.16264 3.30586 3.31221 3.44232 3.4478 3.58691 3.592 3.75952 3.76463 4.09283 4.09701 4.34149 4.34566 4.49652 4.50188 4.62424 4.63116 4.81713 4.82233 
97 0.15079 0.15509 0.15779 0.16292 0.30733 0.31086 0.31413 0.31794 0.49375 0.49847 0.501 0.50496 0.62553 0.63011 0.6333 0.63637 0.81628 0.81994 0.82278 0.8264 0.9888 0.99229 0.99635 1.15367 1.1576 1.16176 1.16723 1.31841 1.32337 1.32636 1.48654 1.49116 1.49402 1.6479 1.65393 1.65711 1.66394 1.84365 1.84643 1.85032 1.85528 2.05687 2.06006 2.06462 2.18231 2.18804 2.19259 2.32846 2.33165 2.33544 2.34236 2.46561 2.47083 2.47426 2.4797 2.62145 2.62576 2.6284 2.81195 2.81644 2.81909 2.82386 2.97594 2.98098 2.98347 3.14866 3.15187 3.15562 3.15974 3.29784 3.30227 3.30593 3.43106 3.43611 3.43995 3.57769 3.58213 3.58549 3.75221 3.75619 3.75896 4.08577 4.08863 4.09237 4.33485 4.33723 4.34197 4.48906 4.49276 4.49563 4.61327 4.61927 4.62305 4.8078 4.81097 4.8136 4.81747 
8 0.64812 0.83568 1.50876 2.09408 2.49052 2.64132 3.77238 4.63741 
71 0.15378 0.1581 0.16205 0.31003 0.31384 0.31948 0.49686 0.50181 0.50594 0.62913 0.63376 0.6411 0.81925 0.82303 0.82671 0.99213 0.99733 1.15628 1.1608 1.32177 1.32923 1.48905 1.494 1.49977 1.65015 1.65716 1.66297 1.84697 1.85049 1.85513 2.06036 2.06583 2.18522 2.19534 2.3317 2.33522 2.46719 2.47357 2.47951 2.62359 2.62852 2.63315 2.81509 2.81971 2.82446 2.979 2.98487 3.15194 3.1555 3.16019 3.30097 3.30555 3.31087 3.43297 3.43917 3.44546 3.58074 3.58554 3.75553 3.76196 4.0893 4.09416 4.33832 4.34168 4.49237 4.49859 4.61619 4.62296 4.81118 4.81474 4.82023 
62 0.14778 0.15228 0.30419 0.30837 0.31316 0.49029 0.49457 0.49962 0.62353 0.62794 0.81319 0.81785 0.98468 0.98957 1.15055 1.15621 1.31463 1.32023 1.48304 1.48785 1.64712 1.65247 1.83941 1.84358 2.05262 2.05626 2.17878 2.18534 2.32468 2.32862 2.46396 2.46922 2.61865 2.62288 2.80848 2.81283 2.81943 2.9725 2.97751 3.14491 3.14927 3.15376 3.29438 3.30004 3.42984 3.43491 3.57424 3.57848 3.74804 3.75247 3.75584 4.08166 4.08524 4.33041 4.33361 4.48522 4.49 4.60962 4.61817 4.80395 4.80708 4.81121 
42 0.1722 0.32863 0.33518 0.51507 0.5194 0.64891 0.65491 0.83773 0.84248 1.01055 1.17763 1.34021 1.34867 1.50828 1.67195 1.67787 1.86321 1.86853 2.07509 2.20424 2.34813 2.3556 2.49055 2.50144 2.6429 2.83326 2.83915 2.99746 3.1703 3.17661 3.32075 3.45548 3.59937 3.60554 3.77351 4.10328 4.35152 4.3575 4.51043 4.63916 4.82638 4.83087 
1 0.82921 
0 
140 0.14372 0.14709 0.14976 0.15217 0.15554 0.29981 0.30325 0.30606 0.30873 0.31159 0.48653 0.49006 0.49267 0.49509 0.49753 0.50323 0.61843 0.6221 0.62495 0.62793 0.63073 0.80904 0.81234 0.81529 0.81749 0.82046 0.98178 0.98432 0.98753 0.99051 0.99601 1.14591 1.14965 1.1531 1.15635 1.15989 1.3108 1.31406 1.31766 1.32038 1.32364 1.47887 1.48252 1.48551 1.48806 1.49118 1.64014 1.64611 1.64931 1.65222 1.65645 1.83648 1.83881 1.84164 1.84433 1.84735 2.04973 2.05208 2.05462 2.05812 2.17494 2.17912 2.18262 2.18716 2.32136 2.32403 2.32669 2.3297 2.33447 2.45683 2.46243 2.4658 2.46844 2.47162 2.4791 2.61338 2.6176 2.6203 2.62262 2.62824 2.80494 2.80859 2.81117 2.81358 2.8166 2.82085 2.96851 2.97217 2.97538 2.97797 2.98262 3.14135 3.14423 3.14695 3.14955 3.15207 3.15806 3.29053 3.29373 3.29703 3.29984 3.30261 3.4232 3.42879 3.43148 3.43447 3.43764 3.57053 3.57409 3.57669 3.57978 3.58434 3.74525 3.74793 3.75073 3.75304 3.75582 4.07869 4.08109 4.08366 4.08736 4.32757 4.32964 4.33202 4.336 4.48168 4.48452 4.4878 4.49009 4.49371 4.60573 4.61062 4.61469 4.61763 4.62219 4.80089 4.80355 4.80566 4.80809 4.81097 
64 0.17286 0.17661 0.32849 0.33235 0.34082 0.51588 0.51963 0.64851 0.65249 0.83783 0.84144 0.84719 1.00877 1.01361 1.17467 1.1798 1.34119 1.34555 1.50902 1.51319 1.67278 1.67843 1.86305 1.86775 1.87351 2.07571 2.08062 2.20452 2.21217 2.34758 2.35166 2.3598 2.49049 2.49508 2.64346 2.64744 2.83407 2.8379 2.99788 3.0023 3.16911 3.17324 3.17819 3.32112 3.32455 3.45413 3.45908 3.59918 3.60399 3.61258 3.77346 3.77708 3.78513 4.10423 4.10871 4.35298 4.35773 4.51134 4.51532 4.63575 4.64063 4.82732 4.83093 4.83556 
6 0.52212 2.36109 2.64454 2.83883 4.10718 4.35556 
76 0.1654 0.16884 0.1735 0.32141 0.32535 0.32872 0.5093 0.51287 0.51657 0.64252 0.64671 0.83111 0.83405 0.84063 1.0006 1.00595 1.01249 1.16794 1.17347 1.17758 1.33526 1.33941 1.50172 1.50513 1.51067 1.66541 1.66958 1.67649 1.85546 1.86008 1.86424 2.06879 2.07307 2.09551 2.19808 2.20573 2.34112 2.3458 2.35249 2.48329 2.4872 2.49225 2.63678 2.64022 2.82745 2.83117 2.83527 2.99332 2.99797 3.16247 3.16652 3.17113 3.31386 3.31758 3.44789 3.45223 3.45837 3.59187 3.5967 3.60425 3.7655 3.76982 3.77619 4.09775 4.102 4.11524 4.34626 4.35024 4.50208 4.50651 4.51078 4.62963 4.63543 4.82106 4.8247 4.82857 
39 0.16915 0.17492 0.32603 0.3323 0.51382 0.52065 0.64723 0.83565 1.00668 1.01465 1.17561 1.18287 1.33985 1.50647 1.67073 1.67871 1.86213 2.07365 2.20598 2.34697 2.35529 2.48795 2.64043 2.83264 2.83786 2.99673 3.16859 3.17466 3.31959 3.45374 3.59727 3.60578 3.77128 4.10235 4.35025 4.50756 4.63962 4.82574 4.83162 
1 4.34544 
49 0.17585 0.18157 0.33363 0.52007 0.52792 0.65326 0.66489 0.84196 0.84882 1.01425 1.1803 1.18652 1.3442 1.34942 1.51242 1.51818 1.67584 1.68416 1.86824 1.8753 2.07889 2.08694 2.20942 2.35353 2.3628 2.49629 2.64624 2.66257 2.83673 2.84243 3.00092 3.00676 3.17348 3.17817 3.324 3.32963 3.45777 3.46333 3.60416 3.77777 3.79146 4.10846 4.1172 4.3556 4.36172 4.51609 4.65108 4.83047 4.83545 
62 0.15082 0.15643 0.16259 0.30777 0.31231 0.49369 0.49917 0.50282 0.62632 0.63145 0.63582 0.8166 0.82194 0.82757 0.98913 0.99462 1.15424 1.16002 1.3184 1.32459 1.48646 1.4923 1.64779 1.65515 1.66057 1.84389 1.84862 2.05709 2.06157 2.18218 2.18878 2.32899 2.33351 2.46604 2.47231 2.62182 2.62683 2.81193 2.81739 2.97587 2.98225 3.14908 3.15397 3.29789 3.30401 3.43087 3.43674 3.44182 3.57769 3.58283 3.75232 3.75753 4.0861 4.09049 4.33497 4.33913 4.48948 4.49488 4.6131 4.62105 4.80823 4.81165 
21 0.1635 0.31871 0.50624 0.64048 0.82878 1.00053 1.16974 1.33165 1.49997 1.66342 1.85463 2.48173 2.63539 2.82452 2.98927 3.16267 3.44884 3.59231 3.76573 4.63185 4.81961 
1 4.33432 
95 0.17194 0.17537 0.18063 0.32806 0.33187 0.33509 0.34187 0.51575 0.51913 0.52333 0.64817 0.65265 0.65738 0.83771 0.84068 0.8445 0.85508 1.00688 1.01174 1.01713 1.0283 1.17413 1.18009 1.18362 1.34056 1.34497 1.34976 1.50748 1.51195 1.51898 1.67187 1.67644 1.68328 1.86156 1.86618 1.86966 1.87471 2.07471 2.07921 2.08482 2.10916 2.20332 2.20797 2.21431 2.34719 2.35164 2.35617 2.36166 2.48997 2.49517 2.50452 2.64356 2.64713 2.65403 2.834 2.83743 2.84126 2.85259 2.99711 3.00074 3.00483 3.16783 3.17293 3.17641 3.18159 3.31871 3.32318 3.32635 3.33869 3.45313 3.4587 3.46262 3.59811 3.60337 3.60836 3.62602 3.77115 3.77549 3.77973 3.78545 4.10372 4.10755 4.11346 4.35262 4.35596 4.3608 4.508 4.51233 4.51761 4.63918 4.64657 4.8274 4.83045 4.8339 4.84062 
0 
30 0.16243 0.31909 0.50556 0.63979 0.82808 0.83299 1.00211 1.16811 1.33125 1.49907 1.66258 1.85398 2.06674 2.19681 2.33962 2.48018 2.6335 2.82398 2.98818 3.16113 3.3124 3.44661 3.59071 3.76384 4.09594 4.34353 4.50068 4.62988 4.81714 4.82169 
53 0.16253 0.31722 0.32151 0.50554 0.50928 0.63824 0.64245 0.8276 0.83079 0.99668 1.0023 1.16344 1.16806 1.32905 1.33255 1.49791 1.50183 1.66213 1.66948 1.85124 1.85635 2.06459 2.06896 2.19357 2.20017 2.33692 2.34221 2.47989 2.4851 2.63249 2.63591 2.82352 2.82841 2.98821 3.15805 3.16226 3.30795 3.31239 3.44273 3.44766 3.58844 3.59349 3.76105 3.76522 4.09344 4.09724 4.34219 4.34645 4.4979 4.50183 4.62786 4.81692 4.8202 
0 
27 0.16517 0.32195 0.51015 0.64323 0.83041 1.00111 1.17379 1.33515 1.50333 1.66464 1.85584 1.86147 2.06914 2.34171 2.48425 2.63664 2.82722 2.99111 3.16431 3.31488 3.4498 3.59426 3.76725 4.09821 4.34505 4.50425 4.82088 
53 0.16474 0.16877 0.32133 0.32483 0.50797 0.51175 0.64094 0.64551 0.83041 0.83549 1.00026 1.00556 1.17041 1.17575 1.33325 1.33783 1.5008 1.50621 1.66465 1.67132 1.85488 1.85949 2.06789 2.07424 2.19827 2.34056 2.34641 2.48307 2.49049 2.63532 2.63959 2.82627 2.83074 2.99062 3.1625 3.16596 3.31398 3.31889 3.44847 3.45447 3.59159 3.59713 3.76583 3.76971 4.09655 4.10278 4.34494 4.35063 4.50309 4.50808 4.63131 4.81972 4.82455 
101 0.14978 0.15346 0.15642 0.16027 0.30629 0.30958 0.31318 0.31635 0.49279 0.4971 0.49974 0.50306 0.62496 0.62876 0.6321 0.6355 0.81514 0.81844 0.82174 0.82435 0.98793 0.99163 0.99509 1.15245 1.15616 1.16071 1.16559 1.31728 1.32126 1.32474 1.33058 1.48542 1.48949 1.4928 1.6467 1.65245 1.65568 1.66065 1.84267 1.84555 1.84909 1.85334 2.05591 2.05918 2.06245 2.18128 2.1864 2.19232 2.32754 2.33059 2.33405 2.34242 2.46366 2.46899 2.47266 2.47608 2.62005 2.62407 2.62734 2.81107 2.81526 2.81814 2.82356 2.97489 2.97921 2.9824 3.14768 3.15085 3.15459 3.1576 3.2969 3.30084 3.30476 3.30923 3.42969 3.43495 3.43873 3.44312 3.57676 3.58083 3.5842 3.58981 3.75137 3.75559 3.75824 4.08487 4.08779 4.09111 4.33388 4.33631 4.34013 4.48804 4.4915 4.49481 4.61219 4.61796 4.62227 4.80698 4.81005 4.81264 4.81827 
27 0.16812 0.32448 0.5105 0.64331 0.83307 1.00544 1.17502 1.33749 1.50291 1.66949 1.8606 2.07154 2.34324 2.4842 2.63645 2.82898 2.99146 3.16605 3.3167 3.45051 3.59428 3.76806 4.09996 4.34635 4.50544 4.63362 4.82196 
0 
56 0.15605 0.16065 0.31261 0.31791 0.49902 0.50407 0.63322 0.63857 0.82154 0.82648 0.99311 0.99948 1.15912 1.1655 1.32306 1.32878 1.49155 1.49682 1.65688 1.66307 1.84756 1.85334 2.06084 2.06656 2.1868 2.19471 2.3329 2.33861 2.47314 2.47843 2.62713 2.63147 2.81685 2.82195 2.98115 2.98621 3.15343 3.15907 3.30282 3.30893 3.43881 3.44446 3.58312 3.58889 3.7562 3.76166 4.08987 4.09651 4.33848 4.34554 4.49334 4.4989 4.61881 4.62664 4.81211 4.81609 
16 0.16307 0.32232 0.50803 0.63976 0.82681 1.16954 1.66208 1.85457 2.63311 2.98868 3.16298 3.31221 3.76468 4.34221 4.50157 4.81744 
26 0.17186 0.32851 0.51496 0.64878 0.83762 1.00841 1.17928 1.34019 1.50821 1.67231 1.86401 2.07532 2.34783 2.49082 2.64204 2.83452 3.00001 3.17038 3.32087 3.45709 3.59935 3.77272 4.10396 4.35074 4.50961 4.82605 
20 0.17077 0.32855 0.51364 0.64817 1.34164 1.50951 1.67289 2.07586 2.49003 2.64116 2.99938 3.17087 3.45637 3.59965 3.77201 4.10417 4.35012 4.50909 4.63529 4.82797 
38 0.17109 0.17538 0.32766 0.3345 0.51431 0.51861 0.64843 0.83695 0.84112 1.00619 1.01147 1.17703 1.34043 1.50812 1.67048 1.6778 1.86067 1.86629 2.07402 2.20383 2.34711 2.35346 2.48945 2.64214 2.83225 2.83699 2.99688 3.16979 3.32039 3.4554 3.59785 3.77292 4.10274 4.35066 4.50984 4.63968 4.82587 4.83113 
47 0.16774 0.32284 0.32771 0.51054 0.51501 0.64341 0.64798 0.83234 0.8402 1.00114 1.00808 1.168 1.17503 1.33275 1.33899 1.50363 1.51049 1.66682 1.85735 1.86299 2.06931 2.07456 2.19743 2.20497 2.3419 2.34691 2.48479 2.49371 2.63828 2.82844 2.83223 2.99284 3.16294 3.16774 3.31678 3.44891 3.4538 3.59384 3.60074 3.76833 3.77154 4.09911 4.34737 4.50606 4.6304 4.8218 4.82785 
56 0.15288 0.1576 0.31033 0.31492 0.49622 0.50092 0.62937 0.63355 0.81855 0.8232 0.9908 0.99648 1.15676 1.16294 1.32077 1.32624 1.489 1.49386 1.65033 1.65664 1.8455 1.85053 2.05872 2.06305 2.18432 2.19058 2.33081 2.3357 2.46919 2.47444 2.62467 2.62879 2.81435 2.81903 2.97849 2.9836 3.15103 3.15609 3.30048 3.30598 3.43599 3.44036 3.58028 3.58453 3.75409 3.75903 4.08776 4.09236 4.33651 4.34096 4.49136 4.49642 4.6148 4.62267 4.80997 4.8134 
9 0.16808 0.83361 1.00941 1.66953 1.86328 2.34747 2.99369 4.34774 4.82267 
15 0.16488 0.32126 0.50978 0.64314 0.82967 1.00273 1.33601 1.66541 1.85664 2.63681 2.82825 3.3159 3.76696 4.34533 4.82232 
26 0.16399 0.31815 0.50649 0.64094 0.82848 0.99995 1.33259 1.49915 1.66309 1.85247 1.85953 2.06764 2.33977 2.48129 2.63412 2.82462 2.98963 3.16238 3.31212 3.44635 3.59019 3.76547 4.097 4.34398 4.50326 4.81884 
87 0.14767 0.1518 0.15503 0.30383 0.30747 0.31125 0.31515 0.49037 0.49495 0.49805 0.62254 0.62699 0.63055 0.63427 0.81308 0.81676 0.82008 0.82351 0.98557 0.98883 0.99317 1.14992 1.15397 1.15915 1.3148 1.3194 1.32305 1.48293 1.48741 1.49095 1.64404 1.65111 1.65401 1.84027 1.84306 1.84738 2.05353 2.05651 2.0615 2.17886 2.18476 2.19203 2.32514 2.32827 2.33235 2.46072 2.46715 2.47078 2.47579 2.6174 2.622 2.62519 2.80866 2.81302 2.81633 2.97245 2.97724 2.98044 3.14524 3.14859 3.15283 3.29449 3.29867 3.30295 3.4269 3.43304 3.43683 3.44159 3.57436 3.57864 3.58277 3.74902 3.75271 3.75619 4.08247 4.0853 4.33154 4.33384 4.48561 4.48908 4.4927 4.60975 4.61649 4.62054 4.80458 4.80766 4.81052 
42 0.15312 0.15783 0.31016 0.317 0.49753 0.50174 0.63082 0.81867 0.82367 0.99033 1.15675 1.32065 1.32654 1.48941 1.4942 1.65568 1.84485 2.05801 2.18551 2.33032 2.47261 2.62502 2.62918 2.81538 2.81948 2.97932 2.98381 3.1511 3.15834 3.30041 3.30664 3.43705 3.58081 3.75372 3.75895 4.08705 4.3358 4.49096 4.49605 4.61526 4.80978 4.81443 
60 0.15477 0.15981 0.31125 0.31586 0.49728 0.50192 0.50575 0.62988 0.63438 0.6395 0.82019 0.82521 0.99189 0.99788 1.15771 1.16441 1.32185 1.32816 1.48995 1.49527 1.65123 1.65796 1.84661 1.85207 2.05985 2.06542 2.18564 2.19201 2.33188 2.3373 2.46968 2.47555 2.62563 2.63051 2.81555 2.82026 2.82593 2.97948 2.98489 3.15207 3.1574 3.30154 3.30817 3.43315 3.43885 3.44472 3.58133 3.58614 3.75519 3.76062 4.08888 4.09363 4.33771 4.34182 4.49244 4.49792 4.61635 4.62465 4.81123 4.81478 
28 0.1536 0.30868 0.4964 0.6295 0.81856 0.98836 1.15588 1.32077 1.48921 1.65571 1.84298 2.05625 2.18749 2.32853 2.47314 2.62428 2.81434 2.97917 3.14911 3.29957 3.43557 3.57997 3.75183 4.08532 4.33396 4.48914 4.6211 4.80789 
62 0.15233 0.15658 0.16139 0.3099 0.31544 0.49575 0.50054 0.62923 0.63445 0.81792 0.8222 0.82528 0.98987 0.99595 1.15609 1.16338 1.32001 1.32598 1.33071 1.48864 1.49376 1.65421 1.65847 1.84471 1.84997 1.85518 2.05794 2.06203 2.1839 2.1911 2.33009 2.33473 2.47092 2.47523 2.62443 2.62867 2.81371 2.81847 2.82532 2.97801 2.9832 3.15032 3.15596 3.29984 3.30622 3.31017 3.43621 3.44187 3.57977 3.58435 3.75315 3.75848 4.08704 4.09123 4.33581 4.33948 4.49059 4.49561 4.61456 4.62271 4.80922 4.81272 
20 0.16774 0.32445 0.51005 0.8338 1.00656 1.33568 1.66779 1.85853 2.34774 2.48774 2.82812 2.99403 3.16607 3.31734 3.45573 3.59809 4.09985 4.34729 4.50783 4.82147 
117 0.17641 0.17983 0.18236 0.18597 0.33331 0.33641 0.33908 0.34222 0.51966 0.52296 0.5254 0.52808 0.53311 0.65312 0.65601 0.65885 0.66248 0.84214 0.84554 0.8478 0.8511 1.01339 1.01651 1.01988 1.02415 1.18021 1.18416 1.18789 1.19168 1.34358 1.34781 1.35062 1.3537 1.51271 1.51603 1.51863 1.52207 1.67721 1.68014 1.68373 1.68856 1.86836 1.87112 1.87402 1.877 1.88473 2.08107 2.08387 2.08677 2.09436 2.20782 2.21219 2.21675 2.35381 2.35689 2.36006 2.36483 2.49441 2.49746 2.49999 2.50374 2.6475 2.65055 2.65286 2.6585 2.83828 2.84141 2.84385 2.84699 2.85104 3.00198 3.00568 3.00841 3.01322 3.17415 3.17739 3.17998 3.1828 3.18803 3.32358 3.3274 3.33027 3.33313 3.45941 3.46242 3.46553 3.4697 3.60379 3.6068 3.60998 3.6139 3.62954 3.77722 3.78068 3.78304 3.78567 3.79118 4.10984 4.11232 4.11525 4.12115 4.35885 4.36102 4.36422 4.37257 4.51438 4.51813 4.52038 4.52421 4.64233 4.64617 4.64995 4.83256 4.83509 4.83733 4.84018 4.84521 
33 0.16572 0.32175 0.50856 0.51328 0.64225 0.83148 1.00314 1.17247 1.33397 1.50158 1.66515 1.67309 1.85706 2.06805 2.20054 2.34028 2.35167 2.48283 2.63567 2.82668 2.83253 2.99038 3.1636 3.31397 3.44867 3.59227 3.76632 4.0966 4.34456 4.50327 4.63266 4.81988 4.82492 
31 0.16972 0.32528 0.33179 0.51227 0.51923 0.64616 0.83492 1.00472 1.17427 1.33858 1.50567 1.6686 1.86215 2.07277 2.20151 2.34599 2.48669 2.6397 2.83117 2.83766 2.99467 3.16784 3.31796 3.4524 3.59741 3.77049 4.10159 4.34886 4.50739 4.63617 4.82509 
32 0.16373 0.32014 0.50574 0.51206 0.63899 0.82795 1.00044 1.16795 1.33218 1.49928 1.66188 1.85222 1.85719 2.06542 2.19489 2.338 2.48052 2.63295 2.82403 2.82959 2.98879 3.16057 3.3122 3.44589 3.58878 3.76399 4.09412 4.342 4.50101 4.62761 4.81727 4.82344 
0 
2 0.82632 0.99953 
17 0.64186 0.83141 1.0055 1.50135 1.6655 2.06862 2.3434 2.48251 2.63606 2.99122 3.16484 3.44866 3.59283 3.76671 4.09792 4.34494 4.50338 
24 0.17237 0.33001 0.51804 0.65007 0.83886 1.01105 1.34283 1.51116 1.67216 1.86596 2.07597 2.35014 2.4943 2.64348 2.83388 2.99753 3.17102 3.3213 3.45597 3.77443 4.10349 4.35125 4.51127 4.82798 
0 
82 0.18103 0.18496 0.19047 0.33711 0.34072 0.34586 0.52428 0.5279 0.5319 0.65692 0.66071 0.66619 0.84672 0.85006 0.85481 1.01735 1.02196 1.02919 1.18557 1.19012 1.19754 1.34934 1.35323 1.3596 1.51725 1.52063 1.52698 1.68187 1.6867 1.87184 1.87597 1.8801 2.08398 2.0875 2.09374 2.21428 2.22035 2.35716 2.3616 2.36786 2.49914 2.50334 2.51103 2.65153 2.65456 2.66206 2.8429 2.84643 2.85062 3.00705 3.01064 3.02033 3.17758 3.18175 3.18583 3.32909 3.33278 3.33898 3.46266 3.46696 3.47226 3.60791 3.61267 3.61948 3.78204 3.78511 3.79011 4.11307 4.11671 4.12513 4.36146 4.36531 4.3737 4.51945 4.52254 4.52819 4.64787 4.65344 4.8361 4.83922 4.84286 4.85211 
19 0.16643 0.32537 0.51214 0.64672 0.83197 1.00761 1.50616 1.66833 2.07007 2.34267 2.6363 2.99381 3.59402 3.76815 4.09949 4.34635 4.50455 4.63556 4.82341 
41 0.16623 0.32251 0.332 0.50947 0.51497 0.64214 0.64984 0.83216 1.0033 1.17092 1.33505 1.50214 1.5074 1.66605 1.85787 1.86435 2.0692 2.19804 2.34161 2.34742 2.48372 2.63677 2.82771 2.83369 2.99157 3.16412 3.16808 3.31576 3.45003 3.59269 3.59903 3.76706 3.77005 4.09768 4.34564 4.35312 4.50433 4.50892 4.63153 4.82107 4.82776 
98 0.15778 0.16124 0.16388 0.16849 0.3147 0.31819 0.32097 0.32511 0.50118 0.5049 0.50777 0.51226 0.63415 0.63754 0.64036 0.82321 0.82674 0.8291 0.83283 0.99485 0.99836 1.00123 1.00496 1.16083 1.16509 1.16877 1.17425 1.3249 1.32992 1.33306 1.49333 1.49774 1.50028 1.65527 1.66055 1.66353 1.66762 1.84953 1.85244 1.85532 1.85828 2.06281 2.06591 2.07326 2.18902 2.19414 2.20101 2.33494 2.33813 2.34154 2.34667 2.47463 2.47881 2.48145 2.48743 2.62986 2.63291 2.63581 2.81909 2.8229 2.82522 2.82957 2.98275 2.98747 2.99119 3.15557 3.15913 3.16198 3.16806 3.30456 3.30961 3.31245 3.44068 3.44434 3.4472 3.58503 3.58836 3.59171 3.59805 3.75832 3.76253 3.76492 4.0918 4.09467 4.10007 4.34055 4.34289 4.34733 4.49561 4.49994 4.50244 4.61963 4.62622 4.62948 4.81434 4.81715 4.81999 4.82343 
34 0.15792 0.31416 0.50089 0.50622 0.6347 0.82386 0.99519 1.16159 1.32596 1.49396 1.65839 1.84808 1.85355 2.06146 2.19022 2.33379 2.34162 2.47543 2.62874 2.81912 2.82597 2.98344 3.15559 3.30609 3.44079 3.58435 3.59304 3.75871 4.08975 4.33754 4.49581 4.62429 4.81272 4.81842 
65 0.16705 0.17037 0.1756 0.32386 0.32748 0.51074 0.51408 0.51904 0.64294 0.64689 0.83329 0.83614 0.84044 1.003 1.00725 1.01272 1.1724 1.17729 1.3361 1.34025 1.50398 1.50962 1.66723 1.67167 1.85737 1.86164 1.86513 2.07006 2.07372 2.19986 2.20631 2.34215 2.34621 2.35182 2.48512 2.49012 2.63769 2.64102 2.82933 2.83316 2.83728 2.99299 2.99828 3.16569 3.16912 3.31521 3.31888 3.45013 3.45355 3.5936 3.59795 3.76748 3.77114 3.77772 4.09915 4.10295 4.3476 4.35195 4.50495 4.50784 4.63302 4.63845 4.82259 4.82561 4.82934 
69 0.17109 0.17508 0.32624 0.3304 0.34044 0.51342 0.51695 0.52189 0.64567 0.64939 0.83677 0.84078 1.00557 1.01095 1.02369 1.17203 1.17722 1.18144 1.33821 1.34148 1.34598 1.50648 1.511 1.66996 1.67486 1.86046 1.86465 1.86866 2.07333 2.07838 2.20181 2.20601 2.34567 2.35027 2.35608 2.48811 2.49247 2.64132 2.64484 2.83185 2.83605 2.84063 2.99594 3.00058 3.16684 3.17065 3.17563 3.31727 3.32132 3.3299 3.45233 3.45628 3.59665 3.60081 3.60961 3.77147 3.7747 4.10206 4.10602 4.11819 4.35071 4.35561 4.50896 4.51238 4.6354 4.6396 4.82559 4.82978 4.83394 
35 0.15985 0.16474 0.31672 0.3206 0.50422 0.63694 0.8244 0.82803 0.99559 1.0011 1.16194 1.16945 1.32964 1.49717 1.66019 1.84996 1.85509 2.06426 2.19178 2.33562 2.47842 2.63171 2.82255 2.98619 3.15876 3.31003 3.44265 3.58673 3.76182 4.09225 4.3409 4.49887 4.62732 4.81601 4.82102 
55 0.16903 0.17421 0.32548 0.3294 0.51252 0.51673 0.6461 0.6528 0.83445 0.83859 1.00651 1.01156 1.17395 1.17844 1.33705 1.3417 1.50588 1.51327 1.6689 1.67527 1.8607 1.86486 2.07197 2.0806 2.20128 2.34442 2.34898 2.35798 2.48633 2.49341 2.63982 2.65406 2.83031 2.83469 2.99439 3.00278 3.16735 3.17255 3.31804 3.32306 3.45168 3.45614 3.5956 3.60173 3.77092 3.78598 4.10084 4.10777 4.34886 4.35565 4.50719 4.51436 4.63487 4.82388 4.82823 
5 0.51608 1.17887 1.34174 2.99926 4.8302 
21 0.16784 0.32577 0.50986 0.64418 0.83399 1.17766 1.33827 1.66647 1.85789 2.07187 2.34331 2.48473 2.63717 2.82903 2.99252 3.31657 3.59612 3.76901 4.34659 4.5059 4.82078 
111 0.16224 0.16524 0.16756 0.17134 0.31868 0.32134 0.32391 0.32629 0.50474 0.50816 0.5101 0.5127 0.63755 0.64075 0.64382 0.64652 0.82799 0.83099 0.83332 0.83668 0.99929 1.00225 1.0053 1.01119 1.16394 1.16726 1.17121 1.1745 1.32858 1.33249 1.33507 1.33802 1.49725 1.50049 1.5031 1.50622 1.65771 1.66328 1.666 1.66895 1.85387 1.85621 1.85928 1.86226 2.06687 2.06954 2.07212 2.19184 2.19597 2.1987 2.20703 2.33952 2.34203 2.34545 2.35176 2.47798 2.48153 2.48437 2.48775 2.63337 2.63618 2.6383 2.82265 2.82576 2.82811 2.83091 2.83534 2.98669 2.99011 2.99241 2.99612 3.15942 3.16204 3.16492 3.16697 3.30825 3.31191 3.31501 3.31746 3.44376 3.44687 3.45008 3.45291 3.5879 3.59136 3.59366 3.59693 3.76234 3.7656 3.76806 3.77019 4.09581 4.09823 4.10096 4.14652 4.34469 4.34674 4.35025 4.4999 4.50311 4.50538 4.50806 4.62269 4.62815 4.63207 4.63529 4.81809 4.8205 4.82253 4.82513 4.82861 
0 
0 
0 
46 0.17048 0.17623 0.32657 0.3303 0.51339 0.5175 0.64778 0.83423 0.83829 1.00572 1.01088 1.174 1.18032 1.33977 1.5068 1.6696 1.6755 1.86023 1.86482 2.07339 2.20463 2.3461 2.35105 2.48882 2.64102 2.83178 2.8363 2.99578 3.16798 3.17182 3.31853 3.32391 3.4519 3.45681 3.5972 3.77142 3.77839 4.10178 4.10843 4.35037 4.3568 4.50777 4.51382 4.6365 4.82501 4.82944 
180 0.18221 0.1855 0.18765 0.18959 0.19224 0.19571 0.33859 0.34131 0.34388 0.34598 0.34799 0.35109 0.3572 0.52498 0.52829 0.53043 0.53237 0.53442 0.53679 0.54087 0.65825 0.6614 0.66362 0.66588 0.66837 0.67173 0.84775 0.85052 0.85315 0.85495 0.85732 0.8598 0.86631 1.02005 1.02241 1.02518 1.02764 1.03044 1.03498 1.18573 1.18862 1.19166 1.19431 1.19695 1.20049 1.34936 1.35261 1.35551 1.35768 1.36003 1.36345 1.37047 1.5182 1.52158 1.52391 1.52596 1.5285 1.53288 1.54837 1.6812 1.68479 1.68728 1.68979 1.69266 1.69643 1.87468 1.87681 1.87945 1.88156 1.88378 1.88686 1.89232 2.08777 2.08993 2.09209 2.09464 2.0986 2.11282 2.21372 2.21766 2.2203 2.22364 2.22777 2.35961 2.36192 2.36434 2.36683 2.36954 2.37306 2.37763 2.50077 2.50354 2.50587 2.50843 2.51127 2.51561 2.65342 2.65617 2.65847 2.6603 2.66346 2.66917 2.84292 2.84662 2.84888 2.85079 2.85306 2.85551 2.85908 2.87382 3.00732 3.01067 3.01321 3.01537 3.01825 3.0238 3.18025 3.1827 3.18534 3.18728 3.18932 3.19207 3.19682 3.32947 3.33265 3.3355 3.33758 3.33969 3.34279 3.35349 3.46439 3.46729 3.46988 3.47232 3.47475 3.47861 3.60932 3.61246 3.61459 3.61713 3.61978 3.62333 3.6302 3.78359 3.7865 3.78879 3.7906 3.79272 3.79614 3.80117 4.11669 4.1189 4.12113 4.12349 4.12737 4.13828 4.36571 4.36752 4.36959 4.37232 4.37625 4.39012 4.5206 4.5231 4.5258 4.52761 4.53005 4.5335 4.64554 4.64991 4.6533 4.65611 4.65976 4.83918 4.84145 4.84328 4.84519 4.84742 4.84978 4.85442 
1 0.82985 
0 
69 0.15574 0.16011 0.31295 0.31741 0.32273 0.49892 0.50319 0.50707 0.63109 0.63556 0.63902 0.82121 0.82589 0.82957 0.9932 0.99797 1.00339 1.15919 1.16439 1.32331 1.32845 1.4909 1.49569 1.50031 1.6549 1.65989 1.66599 1.84794 1.85276 1.85798 2.06104 2.0656 2.18799 2.19289 2.33316 2.33797 2.47182 2.47741 2.48308 2.62657 2.63124 2.81774 2.82211 2.82701 2.98062 2.98543 3.15384 3.15882 3.16367 3.30329 3.30887 3.43831 3.4429 3.58237 3.58654 3.59237 3.75715 3.76245 4.0901 4.09481 4.33879 4.34328 4.49378 4.4989 4.61965 4.62543 4.81288 4.81659 4.82143 
17 0.16994 0.32713 0.51448 0.83549 1.00711 1.6712 1.86061 2.34848 2.83248 3.00053 3.17165 3.32001 3.60634 3.77227 4.351 4.51278 4.82544 
49 0.16652 0.17156 0.32182 0.32569 0.50972 0.51386 0.6442 0.83151 0.83528 1.00326 1.00704 1.17031 1.17554 1.33431 1.33889 1.50243 1.50701 1.66611 1.67168 1.85623 1.86026 1.86881 2.07003 2.1988 2.2091 2.34273 2.34735 2.48407 2.49163 2.63811 2.82692 2.83135 2.99279 3.16459 3.16925 3.3149 3.31927 3.44935 3.45389 3.59364 3.59979 3.768 3.7782 4.0984 4.34678 4.50512 4.63312 4.82105 4.82512 
50 0.1711 0.17611 0.32839 0.33321 0.51581 0.52072 0.64825 0.6528 0.83686 0.84122 1.00875 1.01676 1.17846 1.34005 1.35065 1.50774 1.51199 1.67243 1.67986 1.86296 1.86723 1.89003 2.07547 2.2071 2.34866 2.35618 2.49017 2.64196 2.83333 2.8379 2.9964 3.00143 3.1703 3.17527 3.32074 3.33567 3.45523 3.59913 3.60573 3.7729 3.77797 4.10407 4.1355 4.35196 4.35836 4.51035 4.63792 4.82594 4.83044 4.85062 
3 0.16743 0.3247 0.83541 
4 0.16463 0.32179 0.82936 1.00156 
0 
14 0.16093 0.31914 0.50534 0.63908 0.82599 0.9991 1.50002 1.66485 1.85606 2.82362 3.15956 3.76328 4.09411 4.34232 
78 0.16955 0.17335 0.17883 0.32492 0.32876 0.33395 0.51278 0.51625 0.52066 0.64551 0.64938 0.65648 0.83414 0.83748 0.84118 1.00406 1.00837 1.0131 1.17482 1.1792 1.33854 1.34207 1.35083 1.50563 1.51011 1.66905 1.67279 1.67973 1.85911 1.86348 1.86721 1.87521 2.07244 2.07646 2.08943 2.20225 2.20922 2.34474 2.34804 2.35321 2.35997 2.48702 2.49132 2.6402 2.64445 2.83092 2.83474 2.83856 2.99556 2.99981 3.16728 3.1707 3.17604 3.31858 3.32173 3.45112 3.45506 3.4623 3.59603 3.59986 3.60555 3.77021 3.77322 3.77865 4.10081 4.10409 4.1111 4.34929 4.35273 4.36097 4.50783 4.51117 4.52172 4.63603 4.82442 4.82791 4.83165 4.84216 
124 0.17004 0.1725 0.17514 0.17835 0.3259 0.32871 0.33102 0.33417 0.34088 0.5134 0.51573 0.51815 0.52059 0.52605 0.64602 0.64911 0.65204 0.65564 0.83567 0.83797 0.84042 0.84298 0.84867 1.00523 1.00923 1.01176 1.01475 1.02342 1.17377 1.17743 1.18025 1.18418 1.339 1.34159 1.34412 1.3486 1.50633 1.50887 1.51204 1.51733 1.67021 1.67285 1.67613 1.67987 1.85986 1.86329 1.86591 1.86824 1.87263 2.07255 2.07545 2.07852 2.08322 2.20265 2.206 2.21005 2.34518 2.348 2.35084 2.35384 2.3586 2.48718 2.48994 2.49349 2.49798 2.64061 2.643 2.64579 2.65145 2.83213 2.83445 2.83735 2.84031 2.85146 2.99555 2.9978 3.00103 3.0057 3.16702 3.17037 3.17276 3.17561 3.18157 3.31823 3.32094 3.32327 3.32653 3.45167 3.45487 3.4571 3.4603 3.59632 3.59903 3.60209 3.60549 3.61694 3.77146 3.77408 3.77646 3.77995 3.78613 4.10155 4.10387 4.10661 4.1106 4.11961 4.15298 4.35013 4.35259 4.3558 4.36005 4.50782 4.51046 4.51349 4.51848 4.63622 4.63951 4.64382 4.82436 4.82672 4.82907 4.8315 4.83517 4.86028 
18 0.32554 0.51095 1.00637 1.67138 1.85596 2.07032 2.34147 2.63628 2.83046 2.99173 3.1677 3.31757 3.44954 3.59283 3.7679 4.34644 4.50477 4.82093 
30 0.17507 0.33217 0.51909 0.65229 0.84145 1.01285 1.18263 1.34501 1.51286 1.67593 1.8671 2.07971 2.21155 2.35221 2.49395 2.6456 2.83726 2.84428 3.00105 3.1733 3.32422 3.4593 3.60347 3.77634 4.10709 4.35488 4.51306 4.64459 4.83047 4.83605 
5 0.15877 0.82403 0.99597 2.33728 4.34093 
104 0.15398 0.15779 0.16054 0.16361 0.31056 0.31382 0.31684 0.31968 0.49683 0.50153 0.50407 0.50719 0.62967 0.6338 0.63667 0.64024 0.8193 0.82278 0.82592 0.82816 0.99217 0.9954 0.99877 1.15637 1.16035 1.16424 1.16761 1.32118 1.32577 1.32863 1.33213 1.4894 1.49384 1.49674 1.50018 1.65065 1.65669 1.65977 1.66315 1.84738 1.84989 1.85328 1.85663 2.06068 2.06358 2.06728 2.1852 2.19035 2.19361 2.33209 2.33506 2.33874 2.34758 2.46813 2.47326 2.47667 2.47922 2.62408 2.6286 2.63141 2.81504 2.81947 2.82223 2.82585 2.97895 2.9837 2.98633 3.15232 3.15532 3.15908 3.16255 3.30096 3.30509 3.30854 3.31194 3.4335 3.43919 3.44247 3.44556 3.58085 3.5852 3.58794 3.59761 3.75567 3.75923 3.76194 3.76455 4.08958 4.09217 4.09587 4.33856 4.3408 4.34536 4.49212 4.4956 4.49868 4.50239 4.61611 4.62168 4.62595 4.8114 4.81452 4.81711 4.82102 
44 0.17371 0.19217 0.32999 0.33559 0.51695 0.52214 0.65096 0.83981 0.84616 1.01108 1.01903 1.17988 1.34302 1.51069 1.67407 1.68303 1.86563 1.87465 2.0763 2.20645 2.35023 2.35698 2.49195 2.64413 2.83606 2.84177 2.99923 3.17183 3.17769 3.32252 3.45664 3.60134 3.61 3.77523 3.78385 4.10462 4.11599 4.35311 4.36762 4.51158 4.52685 4.64107 4.82873 4.83335 
119 0.17608 0.17896 0.18183 0.18569 0.33224 0.3352 0.33776 0.34145 0.35268 0.51978 0.52208 0.52464 0.5277 0.53513 0.65281 0.65579 0.65865 0.66338 0.84139 0.84433 0.84678 0.84972 0.867 1.01228 1.01575 1.019 1.02383 1.17913 1.18334 1.1866 1.19052 1.34486 1.34776 1.35066 1.356 1.51274 1.51533 1.51832 1.52365 1.67682 1.67989 1.68362 1.68973 1.86668 1.86998 1.87275 1.87565 1.88174 2.0794 2.08216 2.08529 2.09165 2.20845 2.21216 2.21671 2.35225 2.3556 2.35914 2.36374 2.37228 2.49425 2.49715 2.5006 2.50587 2.64702 2.64962 2.65276 2.65916 2.8379 2.84068 2.84354 2.84655 2.85859 3.00192 3.00434 3.00771 3.01357 3.1732 3.1765 3.17872 3.1817 3.18745 3.32385 3.32715 3.32968 3.33366 3.45858 3.4618 3.46446 3.46893 3.6036 3.60658 3.60974 3.61431 3.77691 3.77959 3.78167 3.78494 3.79033 4.10837 4.11106 4.11399 4.11936 4.35696 4.35941 4.36269 4.36919 4.51403 4.51683 4.51942 4.52335 4.64276 4.64626 4.6522 4.83159 4.83406 4.83664 4.8394 4.84497 
12 0.16845 0.32533 0.51257 1.3366 1.8618 2.82953 3.16796 3.31709 3.772 4.09951 4.34721 4.82251 
58 0.15307 0.15756 0.3093 0.31406 0.49539 0.50041 0.62882 0.63375 0.81872 0.8236 0.99016 0.99608 1.15599 1.16286 1.16823 1.32 1.32596 1.48822 1.49359 1.65157 1.65652 1.84487 1.84974 2.05804 2.06243 2.18401 2.1903 2.33003 2.33473 2.4696 2.47489 2.62413 2.62872 2.8135 2.81868 2.97772 2.98328 3.15041 3.1557 3.29958 3.30579 3.31 3.43526 3.44018 3.57945 3.58436 3.7534 3.75847 4.08697 4.0913 4.33594 4.33972 4.49058 4.49581 4.61482 4.62331 4.80928 4.81295 
21 0.16653 0.32317 0.51301 0.83145 1.00304 1.33738 1.50419 1.66619 1.85928 2.3449 2.48599 2.63688 2.83016 2.99317 3.16725 3.31671 3.59285 3.76861 4.34851 4.50784 4.82188 
19 0.32562 0.51216 0.64504 1.50545 2.07169 2.34563 2.48752 2.63756 2.83059 2.99455 3.16721 3.3168 3.45264 3.59588 3.76813 4.09996 4.34728 4.50536 4.82758 
69 0.16993 0.17347 0.1804 0.3247 0.32899 0.3331 0.51393 0.51762 0.52488 0.64733 0.65172 0.83492 0.8379 0.84202 1.00495 1.00963 1.01423 1.17318 1.17799 1.18253 1.33931 1.34334 1.50685 1.51138 1.6693 1.67298 1.67828 1.85978 1.86421 1.86779 2.0735 2.0782 2.20275 2.20883 2.34524 2.34975 2.35525 2.48813 2.49317 2.6416 2.64661 2.83152 2.83543 2.83998 2.99609 3.00115 3.1686 3.17187 3.18032 3.32016 3.3237 3.45274 3.45673 3.5967 3.60091 3.60777 3.77206 3.77517 4.10231 4.10639 4.35024 4.35432 4.50936 4.51346 4.63653 4.64419 4.82501 4.82848 4.83257 
30 0.16624 0.32249 0.50957 0.64348 0.83106 1.00181 1.00754 1.17186 1.3355 1.50246 1.66611 1.85649 1.86346 2.07114 2.19943 2.34125 2.48406 2.63711 2.82774 2.99201 3.16469 3.31493 3.44954 3.59276 3.76732 4.09956 4.34593 4.5048 4.6325 4.82155 
75 0.15702 0.16173 0.16599 0.31395 0.319 0.32394 0.50049 0.50503 0.50918 0.6336 0.63878 0.82249 0.82686 0.82977 0.99391 0.99896 1.00227 1.16016 1.16607 1.17048 1.32411 1.3298 1.33416 1.49329 1.49815 1.50379 1.65481 1.65987 1.66423 1.84894 1.8539 1.85809 2.06183 2.06685 2.18761 2.19375 2.33418 2.33881 2.3434 2.47419 2.47948 2.62868 2.63274 2.81882 2.82322 2.82832 2.98284 2.98732 3.15461 3.15997 3.16392 3.30396 3.31001 3.31397 3.43999 3.44578 3.58444 3.58876 3.59481 3.7577 3.76268 3.76701 4.09151 4.09625 4.34037 4.34554 4.4949 4.49983 4.50509 4.61755 4.62491 4.62917 4.81405 4.81749 4.82251 
28 0.17015 0.32785 0.51429 0.64768 0.83571 1.00941 1.17575 1.34071 1.50679 1.67166 1.86475 2.07356 2.20581 2.34908 2.48878 2.64073 2.83324 2.9955 3.16883 3.32002 3.45402 3.59977 3.77142 4.10291 4.35057 4.50776 4.63578 4.82575 
27 0.32978 0.5152 0.64823 0.84047 1.01005 1.17893 1.34166 1.50764 1.67356 1.86166 2.07454 2.20552 2.34935 2.48872 2.64223 2.83291 2.99974 3.1706 3.3231 3.45359 3.59783 3.77313 4.10291 4.35194 4.51181 4.6388 4.82693 
103 0.17501 0.17824 0.18206 0.33033 0.3339 0.33692 0.34192 0.51804 0.52081 0.5237 0.5285 0.65113 0.65469 0.65816 0.67155 0.83988 0.84343 0.84682 0.85209 1.01055 1.01519 1.01926 1.02791 1.17712 1.18238 1.18649 1.34143 1.3456 1.34902 1.35493 1.5112 1.51437 1.51792 1.53111 1.67542 1.67893 1.68339 1.86529 1.86949 1.87274 1.87839 2.07817 2.08158 2.08585 2.11016 2.20452 2.20953 2.21531 2.35106 2.35454 2.35857 2.36409 2.49297 2.49647 2.50094 2.514 2.6456 2.64864 2.65298 2.83608 2.83925 2.84276 2.84668 2.99986 3.00323 3.00737 3.17144 3.17555 3.1783 3.18317 3.32138 3.32592 3.32911 3.33677 3.45702 3.46097 3.46433 3.475 3.60165 3.6049 3.60852 3.61426 3.77508 3.7785 3.78099 3.78587 4.10725 4.11058 4.11484 4.35602 4.35909 4.36339 4.51236 4.51582 4.51916 4.52599 4.64035 4.64428 4.65087 4.83055 4.83326 4.83654 4.84079 
29 0.16908 0.32547 0.51294 0.6472 0.83484 1.00667 1.17786 1.3388 1.506 1.67032 1.86103 2.07217 2.20121 2.34556 2.48724 2.6401 2.83108 2.99502 3.16739 3.31863 3.45297 3.59716 3.77051 4.10079 4.34883 4.50742 4.63734 4.82425 4.83118 
61 0.16826 0.1715 0.32233 0.32622 0.33096 0.51103 0.51439 0.6435 0.64728 0.83119 0.83464 0.83955 1.00206 1.00753 1.01687 1.16905 1.17633 1.33535 1.33957 1.50453 1.50869 1.66782 1.67221 1.85693 1.86163 2.07019 2.07383 2.19931 2.20729 2.34217 2.34659 2.35613 2.48484 2.48817 2.6386 2.64109 2.82929 2.8328 2.99391 2.99926 3.16378 3.16807 3.31567 3.31974 3.44884 3.45376 3.59412 3.598 3.76716 3.77111 4.09918 4.1028 4.34806 4.35184 4.5033 4.50759 4.51309 4.63372 4.8228 4.82546 4.82949 
15 0.16769 0.32194 0.50847 0.83342 1.00275 1.50112 2.48118 2.63487 2.82955 3.16299 3.31456 3.44835 3.76498 4.50188 4.81959 
28 0.15083 0.30726 0.49451 0.62705 0.81587 0.98747 1.15358 1.31923 1.48734 1.65334 1.84196 2.05515 2.18371 2.32735 2.47012 2.62231 2.81251 2.9771 3.14801 3.29837 3.43373 3.57823 3.75158 4.08412 4.33257 4.48848 4.61634 4.80671 
36 0.16529 0.32206 0.32786 0.50944 0.51371 0.64264 0.64767 0.83168 0.83587 1.00277 1.17187 1.33538 1.50325 1.66528 1.85722 2.06991 2.1983 2.34258 2.48406 2.49296 2.63721 2.82784 2.83339 2.99166 3.16478 3.31576 3.44961 3.59345 3.59914 3.76754 3.77273 4.09826 4.34599 4.5048 4.63129 4.82128 
35 0.17375 0.33014 0.35031 0.51634 0.52533 0.64995 0.83906 1.01081 1.17672 1.34117 1.3577 1.50989 1.67448 1.86442 1.87312 2.07592 2.20361 2.34887 2.35902 2.49125 2.64386 2.83459 2.8421 2.99977 3.17131 3.32187 3.45595 3.60069 3.77488 4.10489 4.35298 4.51176 4.64009 4.82746 4.83426 

180
