# Supplementary material for: Deciphering the Contribution of Oriens-Lacunosum/Moleculare (OLM) Cells to Intrinsic θ Rhythms Using Biophysical Local Field Potential (LFP) Models
Source: eNeuro. 2018 Sep 4;5(4):ENEURO.0146-18.2018. doi: 10.1523/ENEURO.0146-18.2018 (PMC6140113; doi:10.1523/ENEURO.0146-18.2018)
Supplement: Supplementary file 2 — Supplementary Code. Download supplement 2, GZ file [file sup_enu-eN-NWR-0146-18-s02.gz › LFP_microcircuit-master/BSC-120-gi-0-gi_SD-0-PV12913020-dSD6.6ms-gnSD0.21-gpv3.0-gsb6.0-csb0.21-gbs4.25-cbs0.1344-spiketimes.txt]

2748

102


47 0.30887 0.31615 0.49422 0.49899 0.62791 0.63311 0.98885 1.15473 1.16378 1.31875 1.32539 1.64947 1.65583 1.84348 2.05675 2.06087 2.18238 2.1893 2.32892 2.33574 2.4681 2.47346 2.62255 2.62718 2.81248 2.81739 2.97636 2.98194 3.149 3.1543 3.29851 3.30522 3.43343 3.43929 3.57847 3.58328 3.75209 3.75766 4.08581 4.09054 4.33456 4.48945 4.49476 4.6132 4.62161 4.8083 4.81165 
0 
19 0.51044 0.64305 1.17502 1.33644 2.06925 2.34182 2.48358 2.63646 2.82856 2.99178 3.16569 3.31701 3.45012 3.59343 3.76831 4.09738 4.50436 4.63205 4.82137 
23 0.50153 0.63424 1.16421 1.32706 1.65869 1.84894 2.0615 2.19119 2.33384 2.47592 2.62855 2.81974 2.98401 3.15575 3.30616 3.44087 3.58481 3.75895 4.09 4.33847 4.49605 4.62857 4.81348 
78 0.15893 0.31339 0.49909 0.50239 0.50531 0.50874 0.63247 0.63527 0.63813 0.64223 0.99345 1.15878 1.16243 1.16635 1.32286 1.32751 1.33072 1.49625 1.65562 1.65928 1.84802 1.85274 2.06074 2.06375 2.06798 2.18662 2.19101 2.1968 2.33312 2.33602 2.33977 2.47223 2.47622 2.4794 2.48333 2.62727 2.63027 2.63285 2.81736 2.82057 2.82336 2.82697 2.98076 2.98481 2.98785 3.15353 3.15633 3.15933 3.16235 3.30291 3.30693 3.30986 3.31326 3.4384 3.44131 3.44472 3.58267 3.58584 3.5893 3.75669 3.76015 3.76282 3.7676 4.08988 4.09248 4.09641 4.33873 4.34118 4.49373 4.49764 4.5003 4.61757 4.62312 4.62625 4.63021 4.8124 4.815 4.81796 
6 0.64579 2.48659 2.63935 3.77076 4.50708 4.63722 
77 0.15719 0.16091 0.3093 0.31323 0.31762 0.49573 0.50054 0.503 0.50645 0.62851 0.63296 0.6366 0.99089 1.15468 1.15883 1.16418 1.16808 1.32036 1.32572 1.32909 1.49495 1.64902 1.65541 1.65893 1.84603 1.84956 2.05919 2.06236 2.18394 2.18932 2.19581 2.33065 2.33385 2.3382 2.46598 2.47212 2.47588 2.47947 2.62205 2.6268 2.62985 2.81386 2.81847 2.82113 2.82652 2.97783 2.98255 2.9852 3.15083 3.1542 3.15754 3.16144 3.29974 3.30436 3.30833 3.432 3.43791 3.4421 3.5796 3.58403 3.58782 3.75424 3.75857 3.76146 4.0882 4.09106 4.33708 4.33961 4.49121 4.49604 4.49885 4.61447 4.62048 4.62504 4.81021 4.81336 4.81636 
58 0.15737 0.31068 0.31488 0.4962 0.50048 0.50408 0.63007 0.63389 0.63927 0.99048 1.15649 1.1623 1.16839 1.32048 1.32588 1.65416 1.65757 1.84524 1.84959 2.05845 2.06208 2.18427 2.1903 2.33066 2.33431 2.4714 2.47557 2.62484 2.62846 2.81412 2.81859 2.8234 2.97834 2.98315 3.15083 3.15525 3.15861 3.30024 3.30588 3.31076 3.43667 3.4412 3.58026 3.58424 3.75369 3.7585 3.76226 4.08753 4.09118 4.33626 4.33911 4.491 4.49586 4.61488 4.62319 4.80996 4.81275 4.81675 
10 0.64399 2.07044 2.48636 2.63781 3.16624 3.31927 3.59577 3.76819 4.50538 4.63305 
22 0.64799 0.65174 2.07539 2.08001 2.48955 2.49324 2.49797 2.64222 2.64468 2.65177 2.99849 3.17155 3.5989 3.77369 3.77626 3.78204 4.51007 4.51271 4.51782 4.63644 4.641 4.64796 
28 0.5062 0.63874 0.6436 1.17007 1.33237 2.06596 2.19677 2.34064 2.47996 2.48623 2.63428 2.82451 2.98972 3.15979 3.16459 3.31244 3.44435 3.45067 3.58997 3.59736 3.76447 3.76859 4.095 4.34405 4.50196 4.62987 4.63711 4.81796 
3 2.49695 2.6486 4.51708 
12 0.64385 2.07017 2.1983 2.48512 2.63734 2.99187 3.16701 3.59301 3.76746 4.09707 4.50439 4.63633 
0 
1 2.51439 
33 0.50844 0.51236 0.64099 0.64502 1.16767 1.33414 2.06831 2.07234 2.19796 2.34063 2.48188 2.48584 2.63612 2.63945 2.82674 2.99044 2.99591 3.16151 3.1659 3.31242 3.31877 3.44624 3.45126 3.59164 3.59608 3.76695 3.77036 4.09763 4.34615 4.50203 4.50703 4.63165 4.82087 
9 0.63747 2.06486 2.47883 2.63096 2.98618 3.15884 3.31128 3.76209 4.49851 
21 0.50838 0.6417 1.33426 2.06823 2.19708 2.33975 2.48204 2.48945 2.63535 2.82732 2.99007 3.16302 3.31347 3.44803 3.59096 3.59749 3.76697 4.09635 4.50349 4.50943 4.63082 
49 0.3075 0.3122 0.49337 0.49795 0.62756 0.63194 0.98853 1.15369 1.15995 1.31804 1.32452 1.65072 1.65515 1.84275 1.84793 2.05598 2.06053 2.18187 2.18952 2.32799 2.3325 2.46679 2.47201 2.62169 2.62604 2.81156 2.81626 2.97559 2.98107 3.14816 3.15311 3.29748 3.30384 3.43348 3.43789 3.57744 3.58202 3.75131 3.75654 4.08496 4.08942 4.33381 4.33869 4.48849 4.4938 4.61265 4.62124 4.80718 4.81064 
10 0.64884 2.07544 2.49109 2.64236 2.99851 3.17131 3.45657 3.5998 3.77297 4.51048 
0 
76 0.15884 0.31189 0.31548 0.49717 0.50166 0.50419 0.50844 0.63027 0.63451 0.63803 0.99305 1.15705 1.16101 1.16584 1.32215 1.32706 1.33055 1.49776 1.6509 1.65811 1.8474 1.85065 1.85625 2.06054 2.06375 2.06946 2.18565 2.191 2.19638 2.33252 2.33543 2.33987 2.4689 2.4747 2.47805 2.48263 2.62454 2.62895 2.63172 2.81553 2.81964 2.82243 2.82764 2.97928 2.98428 2.98684 3.15277 3.15574 3.15932 3.30165 3.30577 3.30945 3.43364 3.43954 3.44348 3.44798 3.58129 3.58549 3.5889 3.756 3.75972 3.7626 4.08953 4.09237 4.09903 4.33853 4.34148 4.49317 4.49727 4.49986 4.61657 4.6218 4.62684 4.81197 4.81474 4.81753 
46 0.31516 0.50237 0.50592 0.635 0.63885 1.16056 1.16749 1.32773 1.33224 1.65974 1.84882 2.06198 2.06664 2.19123 2.19762 2.33418 2.33944 2.47642 2.48019 2.62963 2.63315 2.82028 2.82379 2.98532 2.98969 3.15524 3.15987 3.30586 3.31025 3.4402 3.44516 3.58524 3.58984 3.7592 3.7626 3.76631 4.09102 4.09564 4.33942 4.49605 4.4997 4.50455 4.62272 4.62896 4.81401 4.81738 
6 0.64385 2.48934 2.64237 3.16654 3.76692 4.50592 
0 
15 0.64186 2.06708 2.33984 2.48242 2.63436 2.82577 2.98981 3.16244 3.59187 3.76556 4.09602 4.34427 4.50169 4.63086 4.81857 
0 
1 3.7748 
0 
9 0.64633 2.07226 2.4868 2.63859 2.99653 3.16769 3.59419 3.7706 4.50741 
72 0.15236 0.3035 0.30774 0.4886 0.49338 0.49635 0.62225 0.62669 0.63083 0.98414 0.98921 1.14848 1.15284 1.15805 1.31354 1.31907 1.32424 1.64271 1.64949 1.65323 1.83841 1.84166 1.84545 2.05164 2.0552 2.17711 2.18336 2.32338 2.32688 2.33094 2.46088 2.4665 2.47003 2.61608 2.62038 2.62354 2.80686 2.81148 2.81441 2.82049 2.97075 2.97621 2.97973 3.14351 3.14695 3.1505 3.15676 3.29267 3.29746 3.30129 3.42588 3.43109 3.43554 3.57257 3.5772 3.58113 3.747 3.75142 3.75431 4.08051 4.08371 4.32949 4.33229 4.48397 4.48856 4.49153 4.60814 4.61517 4.61981 4.80263 4.80592 4.80885 
13 0.64212 1.16798 2.06959 2.1998 2.48287 2.6366 3.16316 3.4481 3.59263 3.76596 4.09902 4.50256 4.62959 
41 0.31508 0.50077 0.50539 0.63426 0.63905 1.16057 1.16657 1.32559 1.33055 1.65797 1.84985 2.06266 2.06691 2.18861 2.1952 2.3348 2.47471 2.4798 2.62877 2.63285 2.81911 2.82353 2.98319 2.98813 3.15523 3.16001 3.30484 3.31002 3.44027 3.44539 3.58506 3.58922 3.75859 3.76304 4.09191 4.34064 4.49547 4.5003 4.61883 4.62695 4.81424 
26 0.50428 0.63639 1.16493 1.32995 1.85092 2.06356 2.19371 2.33629 2.47917 2.63172 2.82202 2.98712 3.15683 3.16266 3.30988 3.44221 3.44946 3.58787 3.76176 3.76763 4.09275 4.3415 4.49846 4.50249 4.62791 4.81548 
43 0.51415 0.51842 0.64607 0.6495 0.6562 1.17484 1.33964 1.34378 2.07357 2.07665 2.20269 2.48704 2.48981 2.49339 2.49951 2.64064 2.64299 2.64838 2.83272 2.83737 2.99598 2.99952 3.16669 3.17043 3.17388 3.31942 3.3228 3.45163 3.45565 3.59674 3.60104 3.60858 3.77154 3.77402 3.77741 3.78528 4.10408 4.5084 4.51098 4.51438 4.63604 4.63962 4.82726 
23 0.50742 0.63968 0.64614 1.1678 1.33277 2.06692 2.19554 2.48172 2.63457 2.82746 2.991 3.15994 3.16547 3.31167 3.44554 3.59127 3.76347 3.76876 4.09664 4.50047 4.50542 4.62845 4.63771 
3 2.63449 3.76602 4.50231 
26 0.31039 0.49794 0.63084 0.9907 1.15657 1.32136 1.65584 1.84471 2.05805 2.18732 2.33035 2.47253 2.62523 2.81556 2.98045 3.15086 3.30069 3.43653 3.58125 3.75386 3.75975 4.08711 4.3357 4.49109 4.62073 4.80975 
5 2.49579 2.64795 3.77819 4.5157 4.64547 
20 0.50052 0.63444 1.32678 1.65729 1.84644 2.05962 2.33218 2.47544 2.62772 2.8188 2.9833 3.15391 3.30952 3.43978 3.58394 3.7584 4.08842 4.33698 4.49583 4.81138 
5 0.50529 2.63128 2.98674 3.15885 4.81653 
1 3.76533 
40 0.50674 0.51064 0.63922 0.64268 1.16374 1.17128 1.32772 1.33251 1.85334 2.06604 2.06997 2.19461 2.33788 2.48078 2.4859 2.63404 2.63674 2.82436 2.82761 2.98907 2.99508 3.15935 3.16318 3.16692 3.3083 3.3131 3.4444 3.44923 3.58916 3.59383 3.76439 3.76707 4.09495 4.34347 4.50115 4.50371 4.62636 4.63079 4.81756 4.82132 
0 
3 2.49134 4.51291 4.64055 
11 0.64302 1.33701 2.07014 2.63551 2.99141 3.16361 3.31518 3.44912 3.59276 3.76663 4.09755 
17 0.51053 0.64311 1.17469 1.33722 2.07179 2.19984 2.48487 2.63758 2.82935 2.99499 3.16613 3.31865 3.45221 3.59445 3.76996 4.50575 4.63222 
0 
24 0.64954 0.65354 2.07598 2.08042 2.49133 2.49502 2.49948 2.64349 2.64621 2.65197 3.00001 3.17166 3.17526 3.45947 3.60039 3.60623 3.77475 3.7778 3.784 4.51175 4.5143 4.5197 4.6397 4.64393 
9 0.64528 2.07542 2.48578 2.63797 3.16816 3.59753 3.7693 4.50624 4.63782 
27 0.50786 0.63948 0.64653 1.16756 1.33365 2.0673 2.3412 2.48065 2.48811 2.63426 2.63934 2.82613 2.99059 3.15958 3.167 3.30963 3.31769 3.44563 3.59041 3.76347 3.76812 4.09672 4.50022 4.50637 4.62818 4.63467 4.81992 
127 0.15272 0.15536 0.15934 0.30387 0.30731 0.31028 0.31255 0.3151 0.49043 0.49427 0.49673 0.49875 0.50115 0.62245 0.62652 0.6293 0.6319 0.6348 0.98581 0.98841 0.9917 0.99468 1.14985 1.15369 1.15705 1.16028 1.1635 1.31478 1.31826 1.32181 1.32428 1.32711 1.48998 1.49371 1.64415 1.65022 1.65307 1.6559 1.65915 1.8405 1.84273 1.84564 1.84806 1.85091 2.05372 2.05603 2.05851 2.06156 2.17883 2.18332 2.18645 2.19022 2.32538 2.32803 2.33071 2.33345 2.33833 2.46069 2.4664 2.46967 2.47198 2.47497 2.47905 2.6173 2.62163 2.62444 2.62632 2.63195 2.80879 2.81268 2.81526 2.81731 2.82011 2.82371 2.97243 2.97642 2.9795 2.98199 2.98549 3.14527 3.14821 3.15105 3.15325 3.15563 3.29454 3.29791 3.30119 3.30367 3.30612 3.42714 3.43271 3.43532 3.43805 3.44073 3.57448 3.57825 3.58074 3.58365 3.58737 3.74924 3.75217 3.75495 3.75696 3.7594 4.08273 4.08508 4.0876 4.09108 4.33177 4.33367 4.33604 4.33975 4.4856 4.48851 4.49191 4.49383 4.49707 4.60967 4.61478 4.61861 4.62118 4.62595 4.80484 4.80755 4.80957 4.81168 4.8145 
51 0.5125 0.51597 0.64536 0.648 0.65115 0.65571 1.17357 1.33631 1.34106 2.0732 2.07638 2.07984 2.19915 2.20437 2.48678 2.48978 2.49261 2.49726 2.63987 2.64269 2.64488 2.65047 2.8316 2.83502 2.99519 2.99827 3.00361 3.16664 3.16998 3.17239 3.31817 3.32232 3.45216 3.45649 3.59599 3.59884 3.60253 3.76919 3.77255 3.77498 3.77768 3.78359 4.10342 4.50687 4.51042 4.51252 4.51731 4.63405 4.63807 4.6411 4.65204 
49 0.51068 0.51425 0.64231 0.64613 0.65134 1.16871 1.17266 1.33301 1.33654 1.50338 2.06948 2.07262 2.19666 2.2009 2.34224 2.3466 2.48333 2.4865 2.4901 2.63696 2.63992 2.64839 2.82784 2.83134 2.99153 2.99433 3.16321 3.16694 3.16954 3.31412 3.31818 3.44817 3.45143 3.45445 3.59311 3.5963 3.60112 3.76737 3.77065 3.77297 4.09881 4.3489 4.50291 4.50689 4.51042 4.63188 4.63506 4.82228 4.8262 
26 0.50711 0.63861 1.1646 1.33089 2.06791 2.19699 2.3384 2.48033 2.63254 2.63642 2.82539 2.98895 3.15886 3.30793 3.31472 3.44654 3.58843 3.76167 3.76708 4.09607 4.34531 4.49846 4.50395 4.62587 4.63264 4.81907 
20 0.50612 0.63907 1.16902 1.33209 2.06531 2.33951 2.48047 2.63347 2.82439 2.9891 3.15998 3.31191 3.44621 3.59093 3.7641 4.09434 4.34219 4.50129 4.63154 4.81641 
0 
19 0.5064 0.64032 1.1645 1.33197 2.06798 2.19565 2.33956 2.63444 2.82441 2.98901 3.16276 3.31357 3.44825 3.59139 3.76458 4.09634 4.50165 4.62957 4.81849 
0 
22 0.50641 0.63999 1.16965 1.33204 2.06541 2.19708 2.33764 2.48073 2.63421 2.82429 2.98894 3.16187 3.31259 3.44378 3.58953 3.76377 3.76822 4.09415 4.3435 4.50124 4.63001 4.81766 
15 0.64467 0.65091 2.07401 2.48619 2.49287 2.64009 2.99683 3.16775 3.45402 3.59761 3.76824 3.77255 4.50719 4.51243 4.63559 
16 0.50086 0.63461 1.84594 2.0598 2.33272 2.62725 2.81882 3.15396 3.30632 3.44241 3.5853 3.75793 4.08818 4.33602 4.49532 4.8107 
59 0.15934 0.31151 0.31628 0.49721 0.50164 0.50514 0.63044 0.63477 0.63866 0.99173 1.15723 1.16312 1.32154 1.32745 1.33149 1.65299 1.65852 1.84666 1.85203 2.0598 2.06383 2.18553 2.19182 2.33187 2.33618 2.47044 2.47581 2.47986 2.62584 2.63013 2.81527 2.81973 2.82365 2.97931 2.98453 3.15209 3.1566 3.15973 3.30107 3.30689 3.31063 3.43646 3.44107 3.44496 3.58115 3.58564 3.75526 3.75982 3.7628 4.08881 4.09275 4.33774 4.34179 4.49239 4.49728 4.61625 4.62449 4.81144 4.81445 
2 2.07117 3.76867 
42 0.31244 0.49781 0.50262 0.63211 0.63844 0.99278 1.15819 1.16786 1.32229 1.3288 1.65608 1.84692 2.06015 2.18648 2.1965 2.3323 2.47253 2.47879 2.62645 2.63151 2.81591 2.82089 2.98002 2.98594 3.15249 3.15828 3.30196 3.30875 3.43836 3.44483 3.58185 3.58905 3.75553 3.76124 4.08922 4.33802 4.49283 4.49843 4.6171 4.62575 4.81169 4.81565 
6 2.06482 3.76443 4.09286 4.34132 4.50174 4.8172 
6 0.5068 0.63615 3.15582 3.44116 3.76337 4.5012 
81 0.15364 0.30495 0.30812 0.31218 0.49111 0.4956 0.49808 0.50142 0.62447 0.62841 0.63217 0.98639 0.98935 1.15088 1.15446 1.15954 1.31573 1.32019 1.32389 1.49088 1.64482 1.65176 1.65469 1.84112 1.84349 1.84796 2.05444 2.05699 2.05999 2.17959 2.18519 2.32607 2.32871 2.33181 2.46183 2.468 2.47142 2.47597 2.61827 2.6225 2.62525 2.62909 2.80929 2.81363 2.81659 2.97327 2.97795 2.98074 3.1462 3.14915 3.15308 3.15632 3.29539 3.29935 3.30386 3.42763 3.43355 3.43721 3.44165 3.57514 3.57927 3.58268 3.74979 3.7533 3.75661 3.75954 4.08338 4.08579 4.08908 4.33243 4.33439 4.48658 4.48964 4.49303 4.61049 4.61713 4.62078 4.80542 4.80813 4.81035 4.81651 
51 0.29979 0.30526 0.48498 0.4897 0.4969 0.61914 0.62456 0.97956 0.98514 1.14542 1.15287 1.3097 1.31591 1.64235 1.64836 1.83424 1.83901 2.04745 2.05179 2.17376 2.18499 2.31957 2.32416 2.45929 2.4649 2.61343 2.61809 2.80319 2.80795 2.96724 2.97267 3.13965 3.14458 3.28917 3.29536 3.4249 3.43075 3.56908 3.57379 3.74287 3.74782 4.07646 4.0808 4.32526 4.32929 4.48002 4.48521 4.60463 4.61388 4.7987 4.80218 
0 
13 0.64127 2.06868 2.19927 2.48282 2.63592 2.99132 3.16441 3.4492 3.5934 3.76651 4.09836 4.50368 4.63215 
0 
0 
9 0.65157 2.07708 2.48987 2.64311 2.9994 3.60116 3.77484 4.51092 4.63776 
0 
19 0.65191 0.65649 2.07912 2.08348 2.49383 2.4976 2.50408 2.64665 2.64978 3.00338 3.17572 3.60439 3.77757 3.78073 3.7871 4.51496 4.51797 4.64234 4.64738 
29 0.50809 0.63893 0.64307 1.16491 1.32941 1.33752 2.06695 2.19363 2.33963 2.48038 2.48409 2.63417 2.63868 2.82475 2.98976 3.16005 3.16649 3.30902 3.44525 3.58877 3.59269 3.76384 3.7682 4.0962 4.50009 4.50638 4.623 4.63088 4.8198 
48 0.1575 0.30936 0.31612 0.49511 0.49998 0.62868 0.63402 0.98999 1.15531 1.16143 1.31966 1.32541 1.65193 1.65756 1.8443 2.05751 2.06192 2.18377 2.19038 2.32955 2.33399 2.46856 2.4741 2.62336 2.62794 2.81333 2.81832 2.97736 2.98268 3.14976 3.15473 3.29916 3.30498 3.43453 3.43942 3.57913 3.58388 3.75295 3.75799 4.0865 4.09125 4.33531 4.49011 4.4952 4.61436 4.62198 4.80874 4.81239 
24 0.64916 0.65311 2.07573 2.07946 2.48955 2.49384 2.49941 2.64299 2.64611 2.6532 2.99939 3.16997 3.17448 3.45752 3.60018 3.6061 3.77386 3.7772 3.78247 4.51123 4.51441 4.52146 4.63833 4.64216 
2 4.08905 4.33674 
2 2.4954 3.77827 
7 0.65354 2.07933 2.49337 2.6455 3.77679 4.51305 4.64296 
22 0.31855 0.50268 0.63644 1.16577 1.33007 1.85105 2.06369 2.33625 2.47712 2.63001 2.82119 2.98565 3.15687 3.30813 3.44302 3.58673 3.76042 4.09257 4.33999 4.49741 4.62707 4.81435 
21 0.50201 0.63502 1.16309 1.32808 2.06208 2.19156 2.33398 2.47651 2.62931 2.82044 2.98432 3.1572 3.30827 3.44256 3.58498 3.75999 4.09092 4.33924 4.49718 4.62483 4.81396 
87 0.15392 0.30532 0.30871 0.31307 0.49101 0.49581 0.49844 0.50167 0.62439 0.62873 0.63213 0.98655 0.99126 1.15084 1.15487 1.15937 1.16375 1.31566 1.32089 1.32401 1.49199 1.64473 1.65164 1.65496 1.84088 1.8435 1.84759 2.05419 2.05705 2.06033 2.17954 2.18544 2.19121 2.32583 2.32875 2.33196 2.46197 2.46839 2.47161 2.47549 2.61833 2.62289 2.62559 2.80921 2.81378 2.81657 2.82109 2.97318 2.97845 2.98099 3.14599 3.14917 3.15289 3.15583 3.29519 3.29975 3.30347 3.3071 3.42756 3.43352 3.43735 3.44064 3.57503 3.57948 3.58279 3.58837 3.74956 3.75346 3.75639 3.75936 4.08313 4.08576 4.08913 4.33219 4.33433 4.48634 4.48989 4.49281 4.49652 4.61042 4.61696 4.6209 4.62787 4.8052 4.8081 4.81054 4.8144 
38 0.31323 0.49721 0.50202 0.63025 0.6357 0.99267 1.15746 1.32296 1.65531 1.84458 2.05726 2.18709 2.32986 2.33667 2.47173 2.47889 2.62475 2.62933 2.81492 2.82104 2.98009 3.15043 3.15543 3.301 3.30671 3.43619 3.44177 3.58067 3.58713 3.75385 3.75855 4.08627 4.33464 4.49116 4.49609 4.62128 4.80888 4.81406 
15 0.50989 0.64285 1.33626 2.0695 2.48348 2.63666 2.82745 2.99227 3.16431 3.31551 3.44953 3.59295 3.76712 4.50393 4.63195 
12 0.64336 2.06997 2.4832 2.6362 2.99161 3.16494 3.31569 3.45033 3.76753 4.09861 4.50369 4.63137 
4 2.0805 2.49811 2.64468 3.7758 
9 0.50333 0.63714 2.47745 2.63096 3.15797 3.44328 3.58923 3.76221 4.34001 
14 0.64793 2.07534 2.48842 2.49453 2.64172 2.83728 3.00012 3.17116 3.60152 3.77279 4.50913 4.51454 4.63661 4.64482 
0 
40 0.31535 0.501 0.50607 0.63461 0.64169 1.1607 1.16726 1.32511 1.33147 1.65755 1.85011 2.06333 2.18921 2.1953 2.33544 2.47429 2.48084 2.62914 2.63522 2.8193 2.82433 2.98334 2.98851 3.15553 3.16235 3.30474 3.31131 3.43997 3.44443 3.58509 3.59218 3.7587 3.76511 4.09245 4.34148 4.49589 4.5028 4.61986 4.62802 4.81469 
34 0.31361 0.49877 0.50462 0.63149 1.15714 1.32197 1.33147 1.65598 1.84542 2.05862 2.18757 2.33078 2.47179 2.47843 2.62552 2.63044 2.81649 2.98002 3.1516 3.15738 3.30118 3.3082 3.43659 3.44347 3.5813 3.58786 3.75526 3.76005 4.08763 4.33621 4.49174 4.49695 4.61897 4.81068 
8 1.16004 1.84809 2.06177 2.33354 3.15419 3.30421 3.76278 4.49452 
14 0.49646 1.84353 2.05673 2.32957 2.6252 2.81492 3.15029 3.30449 3.58085 3.7535 4.08544 4.33349 4.49172 4.80797 
12 0.63735 2.06648 2.4792 2.63118 3.15775 3.31266 3.44266 3.58768 3.76108 4.4981 4.6306 4.81801 
14 0.50858 0.64248 2.06899 2.48365 2.63589 2.82867 2.99061 3.16552 3.593 3.7668 4.09661 4.50344 4.63106 4.82009 
0 
16 0.65696 2.08189 2.08561 2.49589 2.49921 2.50403 2.64906 2.65207 3.61034 3.77942 3.78229 3.78624 4.51665 4.51967 4.64413 4.64848 
13 0.5067 1.3325 2.06489 2.63298 2.82543 2.98964 3.161 3.31198 3.76336 4.09413 4.34191 4.50116 4.8172 
15 0.64528 1.17362 1.33673 2.07079 2.20058 2.48716 2.63858 2.83328 2.9934 3.16666 3.45324 3.59466 3.77004 4.50658 4.63606 
0 
38 0.50321 0.50761 0.63568 0.64025 1.16246 1.1707 1.32735 1.33211 1.66205 1.85295 2.06422 2.19155 2.33669 2.47634 2.48118 2.63021 2.63419 2.82109 2.8269 2.98529 2.98949 3.15658 3.16191 3.30606 3.31154 3.44179 3.44803 3.58659 3.59673 3.75941 3.76394 4.09302 4.34177 4.49648 4.50086 4.62406 4.62965 4.8153 
45 0.50253 0.50604 0.63527 0.63949 1.16164 1.16706 1.32578 1.33094 1.49954 1.65942 1.85215 2.06386 2.06788 2.19013 2.196 2.3362 2.34091 2.47583 2.48034 2.63052 2.63426 2.8207 2.82457 2.98427 2.98854 3.15649 3.16081 3.30555 3.31112 3.44116 3.44626 3.58672 3.59051 3.75945 3.76369 3.76826 4.09293 4.09728 4.34262 4.49663 4.50101 4.621 4.62796 4.81553 4.81943 
80 0.1537 0.30461 0.30779 0.31138 0.49094 0.49531 0.49799 0.50223 0.62421 0.62826 0.63205 0.98626 0.99018 1.15068 1.15425 1.1596 1.1648 1.31554 1.32046 1.32415 1.49131 1.64495 1.65138 1.6544 1.8407 1.84331 1.84776 2.05397 2.05671 2.06082 2.17935 2.18512 2.32565 2.32858 2.33256 2.46294 2.46812 2.47147 2.47849 2.6184 2.62225 2.6254 2.80915 2.81334 2.81639 2.82409 2.97311 2.97785 2.98066 3.1459 3.14888 3.15293 3.15807 3.29505 3.29916 3.30345 3.42791 3.43331 3.43695 3.44296 3.57494 3.57911 3.58298 3.74946 3.75306 3.75633 4.08288 4.08547 4.08946 4.33185 4.33403 4.48619 4.48939 4.49294 4.61029 4.61676 4.62068 4.80502 4.80784 4.81039 
4 2.48783 2.63679 3.76849 4.50678 
33 0.50509 0.51197 0.63781 0.64166 1.16766 1.33086 1.50042 2.06489 2.06955 2.19456 2.33862 2.47982 2.48434 2.63261 2.63556 2.82351 2.98788 3.15856 3.16237 3.31087 3.44411 3.44798 3.58849 3.59297 3.7626 3.76607 4.09353 4.09818 4.3426 4.50053 4.50382 4.62812 4.81726 
47 0.1605 0.31189 0.49889 0.50191 0.63171 0.63598 0.99236 1.15799 1.16561 1.32209 1.32784 1.65653 1.84677 2.05978 2.06361 2.18646 2.19374 2.33201 2.33657 2.47276 2.4764 2.62644 2.62984 2.81668 2.82025 2.98046 2.98442 3.15276 3.15691 3.30201 3.30776 3.43788 3.44265 3.58224 3.58603 3.75591 3.75993 3.76404 4.08877 4.09299 4.33744 4.49267 4.49721 4.61928 4.62555 4.81151 4.81452 
26 0.50881 0.64085 0.64632 1.16837 1.33454 2.06857 2.19409 2.48147 2.48757 2.63496 2.64332 2.82723 2.99098 3.16052 3.16711 3.31447 3.44715 3.59124 3.76601 3.77345 4.09628 4.50294 4.50905 4.6265 4.6338 4.8204 
73 0.15294 0.15754 0.30604 0.30944 0.31335 0.49261 0.49691 0.49992 0.62553 0.62963 0.63354 0.98793 0.99145 1.15213 1.15595 1.16157 1.31717 1.32152 1.32534 1.49347 1.64651 1.65331 1.65772 1.84246 1.84517 1.85049 2.05571 2.05867 2.18111 2.18704 2.32739 2.33036 2.33494 2.46322 2.46901 2.47345 2.61955 2.62381 2.62737 2.81092 2.81505 2.81832 2.97467 2.97909 2.98261 3.14744 3.15057 3.15467 3.29669 3.30063 3.30513 3.4294 3.43503 3.43977 3.5766 3.58064 3.58488 3.75116 3.75498 3.75826 4.08465 4.08738 4.33365 4.33598 4.48801 4.49143 4.49508 4.612 4.61852 4.62456 4.80678 4.80973 4.8126 
30 0.31626 0.50344 0.5074 0.63746 1.16803 1.33016 1.50014 1.65973 1.85466 2.06341 2.19362 2.33791 2.47752 2.63094 2.82166 2.82674 2.98595 3.1583 3.16332 3.3106 3.4425 3.44797 3.59007 3.76158 4.09174 4.33973 4.49858 4.63075 4.81493 4.81924 
6 2.08422 2.49802 2.64852 3.78064 4.51799 4.64768 
10 0.64595 2.0723 2.48633 2.63947 3.16758 3.31902 3.59764 3.77067 4.50734 4.63721 
19 0.509 0.64259 1.16805 1.33308 2.06892 2.197 2.34068 2.48338 2.63568 2.82646 2.9901 3.16349 3.31344 3.44887 3.59158 3.76617 4.0974 4.50296 4.63072 
23 0.50005 0.63367 1.16227 1.32528 1.84599 2.05885 2.18924 2.33146 2.47533 2.62746 2.81839 2.98272 3.15247 3.15836 3.30535 3.43896 3.58358 3.75764 4.08793 4.33636 4.49421 4.62315 4.81108 
0 
37 0.30864 0.49455 0.50029 0.6286 0.63479 0.98919 1.15483 1.31898 1.32631 1.654 1.84351 2.05674 2.18319 2.32895 2.47018 2.62296 2.62828 2.81285 2.81859 2.97674 2.98445 3.14903 3.15576 3.29863 3.30587 3.43554 3.57864 3.75213 3.75852 4.08576 4.33453 4.4894 4.49578 4.61379 4.62363 4.80818 4.81251 
72 0.15767 0.16214 0.31082 0.31427 0.49669 0.50122 0.50442 0.62984 0.63394 0.63761 0.99234 1.15661 1.16046 1.16492 1.32119 1.32605 1.33018 1.49552 1.64978 1.65696 1.84671 1.85063 2.05975 2.06299 2.18498 2.19084 2.19589 2.33141 2.33456 2.33895 2.4671 2.47291 2.47697 2.48166 2.62441 2.6283 2.63142 2.8148 2.81924 2.82249 2.9788 2.98363 2.98693 3.15172 3.15473 3.15844 3.30071 3.30497 3.30891 3.4327 3.43864 3.4424 3.44741 3.58059 3.58462 3.58838 3.75517 3.75895 3.76201 4.08863 4.09162 4.33788 4.34058 4.49213 4.49598 4.49879 4.61578 4.62212 4.62569 4.81072 4.81408 4.81756 
4 0.64705 2.48682 2.63981 4.50828 

127
