# Supplementary material for: Deciphering the Contribution of Oriens-Lacunosum/Moleculare (OLM) Cells to Intrinsic θ Rhythms Using Biophysical Local Field Potential (LFP) Models
Source: eNeuro. 2018 Sep 4;5(4):ENEURO.0146-18.2018. doi: 10.1523/ENEURO.0146-18.2018 (PMC6140113; doi:10.1523/ENEURO.0146-18.2018)
Supplement: Supplementary file 2 — Supplementary Code. Download supplement 2, GZ file [file sup_enu-eN-NWR-0146-18-s02.gz › LFP_microcircuit-master/BC-380-gi-0-gi_SD-0-PV12913020-dSD6.6ms-gnSD0.21-gpv-3.0-gsb2.75-csb0.21-gbs1.25-cbs0.1344-spiketimes.txt]

16422

340


79 0.14389 0.14822 0.15152 0.30009 0.30389 0.308 0.48661 0.49147 0.49475 0.6193 0.62401 0.62812 0.80939 0.81324 0.81651 0.82209 0.98174 0.98535 0.99157 1.14629 1.1507 1.15761 1.31109 1.31641 1.32121 1.47922 1.48411 1.48779 1.64053 1.64801 1.83647 1.83938 1.84411 2.04973 2.0529 2.1751 2.18141 2.32134 2.32462 2.32946 2.45807 2.46469 2.46854 2.61389 2.61865 2.62193 2.80491 2.80951 2.81288 2.96871 2.97412 2.97825 3.14149 3.14489 3.14923 3.2907 3.29541 3.30009 3.42353 3.42948 3.43577 3.57057 3.57517 3.58002 3.74519 3.74927 3.75262 4.07864 4.08161 4.32763 4.33013 4.48185 4.48559 4.4891 4.60601 4.61304 4.80077 4.80396 4.80698 
87 0.14442 0.14831 0.1515 0.30051 0.30426 0.30815 0.48729 0.49137 0.49447 0.49921 0.61885 0.6232 0.62692 0.63286 0.80976 0.81348 0.81691 0.81973 0.98256 0.98539 0.9904 1.14662 1.15072 1.15702 1.31154 1.31528 1.32011 1.47958 1.48377 1.48769 1.64081 1.64837 1.65226 1.83726 1.83982 1.84379 2.0505 2.0531 2.05661 2.17567 2.18127 2.32215 2.32506 2.32883 2.45744 2.46422 2.46831 2.61409 2.61874 2.62225 2.80574 2.80987 2.81314 2.96924 2.97348 2.97732 3.14208 3.14529 3.14938 3.15401 3.29121 3.29479 3.30012 3.42394 3.4304 3.43441 3.5713 3.57526 3.57891 3.74602 3.74908 3.75284 4.07947 4.08211 4.08583 4.3283 4.33055 4.33385 4.48241 4.48557 4.48978 4.60644 4.6129 4.61903 4.8017 4.80459 4.80723 
31 0.16827 0.32644 0.51097 0.64376 0.65017 0.83438 1.00545 1.17337 1.33655 1.50455 1.66685 1.85939 2.07066 2.20235 2.34267 2.35098 2.48503 2.63837 2.82857 2.99284 3.16678 3.3189 3.45156 3.59345 3.60203 3.77082 4.09943 4.34722 4.50699 4.63447 4.82318 
0 
66 0.16532 0.16946 0.32059 0.32509 0.33169 0.51033 0.51452 0.64125 0.64697 0.83142 0.83559 1.00104 1.00664 1.02554 1.16792 1.17398 1.33224 1.33845 1.50055 1.50629 1.66553 1.67099 1.85584 1.86057 1.86867 2.06981 2.07543 2.19646 2.20434 2.34165 2.34626 2.35754 2.4838 2.49053 2.6363 2.64127 2.82716 2.832 2.99169 2.99734 3.16197 3.16682 3.1783 3.31207 3.31761 3.3308 3.44838 3.45344 3.59265 3.59855 3.61568 3.76784 3.7714 3.78449 4.09882 4.1051 4.34649 4.35318 4.50164 4.50693 4.51961 4.62859 4.63969 4.82157 4.82533 4.83366 
0 
22 0.17066 0.32502 0.51397 0.64925 0.83337 1.00623 1.17794 1.3394 1.67018 1.86207 2.34792 2.63933 2.83297 2.99748 3.16773 3.31757 3.45262 3.59784 3.7705 4.34741 4.50689 4.82516 
80 0.1541 0.15803 0.16301 0.31087 0.31455 0.31865 0.49647 0.50077 0.50447 0.62957 0.63351 0.63787 0.81944 0.82321 0.82676 0.99137 0.99582 1.00007 1.15702 1.16172 1.16733 1.32075 1.32597 1.3305 1.48919 1.49382 1.49871 1.64987 1.65672 1.66038 1.84609 1.84978 1.85393 2.05935 2.06265 2.1842 2.19007 2.33144 2.33492 2.33995 2.46929 2.47435 2.47914 2.62513 2.62877 2.63258 2.81466 2.81891 2.82235 2.97843 2.98357 2.98915 3.15159 3.15541 3.1587 3.30065 3.30526 3.30972 3.43558 3.43945 3.444 3.58061 3.58467 3.58961 3.75454 3.75886 3.76191 4.08838 4.09163 4.33708 4.33975 4.49176 4.49619 4.49976 4.61507 4.62247 4.62671 4.81074 4.8135 4.81772 
0 
53 0.15907 0.16382 0.31504 0.3193 0.50272 0.50757 0.63597 0.64044 0.82561 0.83029 0.99505 1.0 1.16343 1.32747 1.33261 1.49524 1.50017 1.65954 1.66531 1.84858 1.85486 2.06196 2.06778 2.19246 2.33495 2.33995 2.47717 2.48266 2.63006 2.63411 2.82134 2.82598 2.98533 2.99051 3.15769 3.16227 3.30648 3.3118 3.44128 3.44603 3.58602 3.59109 3.75989 3.76346 4.09052 4.09641 4.3393 4.34607 4.49815 4.50302 4.62548 4.81469 4.81939 
89 0.14468 0.14915 0.15247 0.30113 0.30483 0.30858 0.31274 0.48763 0.49266 0.49565 0.62027 0.62508 0.62892 0.81009 0.81398 0.81733 0.8222 0.98275 0.9864 0.99097 1.14715 1.15154 1.15687 1.312 1.31761 1.32127 1.48023 1.48535 1.4886 1.64104 1.64891 1.65292 1.83747 1.84031 1.84456 2.05074 2.05398 2.05908 2.17599 2.18243 2.18981 2.32237 2.3256 2.33001 2.45831 2.46512 2.46887 2.61452 2.61952 2.62255 2.80585 2.81066 2.81367 2.81907 2.96968 2.97536 2.97885 3.14264 3.14596 3.14997 3.15419 3.29172 3.29659 3.30046 3.424 3.43031 3.43471 3.57158 3.57634 3.58044 3.74617 3.75053 3.75346 4.07965 4.08258 4.08778 4.32862 4.33104 4.33678 4.4829 4.48679 4.48994 4.60684 4.61426 4.61891 4.80176 4.80491 4.80773 4.81195 
54 0.17617 0.18129 0.33216 0.3365 0.51917 0.52346 0.65328 0.65901 0.84192 0.84661 1.01394 1.01928 1.17997 1.18546 1.34589 1.35402 1.5127 1.51864 1.6764 1.68378 1.86689 1.87132 2.07951 2.08591 2.20962 2.35242 2.35886 2.4944 2.50484 2.64717 2.65459 2.83755 2.84302 3.00198 3.01493 3.17527 3.18078 3.32592 3.33206 3.45895 3.46458 3.60322 3.61064 3.77779 3.78216 4.10824 4.11546 4.35596 4.3622 4.51457 4.5204 4.64324 4.83105 4.8357 
0 
130 0.14186 0.14515 0.14787 0.15014 0.15427 0.29798 0.30156 0.30411 0.30654 0.30962 0.48482 0.48828 0.49092 0.49306 0.49604 0.6158 0.61968 0.62272 0.62538 0.6283 0.80725 0.81061 0.81344 0.81556 0.81906 0.98006 0.98241 0.98543 0.98817 1.14408 1.14795 1.15124 1.15484 1.15904 1.30905 1.31229 1.31595 1.31868 1.32231 1.47708 1.48076 1.48372 1.48609 1.48987 1.63825 1.64433 1.64752 1.65064 1.65572 1.83478 1.83701 1.83956 1.84203 1.84627 2.04802 2.05024 2.05275 2.05569 2.17317 2.1772 2.18069 2.18723 2.31967 2.3223 2.3248 2.32753 2.45482 2.46069 2.46406 2.46672 2.47049 2.61158 2.61595 2.61858 2.6208 2.80327 2.80687 2.80933 2.81149 2.81505 2.96674 2.97034 2.9736 2.97588 3.13956 3.14239 3.14482 3.1474 3.15011 3.28861 3.29176 3.29493 3.29794 3.30088 3.42145 3.42711 3.42951 3.43292 3.43622 3.5688 3.57232 3.57486 3.57786 3.74351 3.74588 3.74872 3.75095 3.75371 4.07699 4.07928 4.08168 4.08449 4.32579 4.32785 4.33002 4.33322 4.47991 4.48273 4.48597 4.48803 4.49213 4.60393 4.60855 4.61207 4.61578 4.79924 4.80183 4.80389 4.80605 4.80962 
0 
59 0.1552 0.15959 0.16506 0.31266 0.31845 0.49904 0.50274 0.50791 0.63185 0.63677 0.82092 0.8259 0.99287 0.99862 1.15892 1.16737 1.32404 1.33092 1.4918 1.49637 1.65405 1.65891 1.66556 1.84755 1.85409 2.06055 2.06869 2.18683 2.19724 2.33291 2.33878 2.4718 2.477 2.62692 2.63111 2.81756 2.82184 2.8269 2.98025 2.9852 3.15365 3.15911 3.30337 3.30996 3.43809 3.44441 3.58305 3.58852 3.75709 3.76222 4.0897 4.33851 4.3451 4.4937 4.49905 4.61804 4.62493 4.81249 4.81666 
67 0.16613 0.1698 0.32286 0.32644 0.33435 0.50986 0.51335 0.52122 0.64256 0.64622 0.83099 0.83458 0.83974 1.00102 1.00583 1.01188 1.16743 1.17326 1.17801 1.33519 1.3393 1.50269 1.50639 1.6658 1.67068 1.67804 1.85626 1.8602 1.86493 2.06899 2.07309 2.19741 2.20534 2.34185 2.34636 2.35293 2.48392 2.48834 2.63676 2.64006 2.82729 2.83102 2.83628 2.99257 2.9976 3.16237 3.16687 3.17197 3.31419 3.31797 3.44913 3.45329 3.59313 3.59811 3.76643 3.76985 4.09793 4.10214 4.34649 4.35197 4.5036 4.50689 4.63041 4.63587 4.82092 4.82425 4.82871 
36 0.14919 0.15507 0.30627 0.49298 0.49926 0.62577 0.81453 0.82031 0.98638 1.15255 1.31654 1.48576 1.65254 1.8411 2.05437 2.1819 2.32655 2.46927 2.62126 2.81131 2.81748 2.97534 3.14687 3.15331 3.29641 3.43371 3.57704 3.74989 3.75572 4.08344 4.33209 4.48709 4.49339 4.61489 4.80592 4.81104 
1 4.82904 
2 0.82907 4.82378 
0 
15 0.17017 0.32609 0.51264 0.83492 1.17631 1.50651 2.63882 2.83148 2.99569 3.16835 3.31934 3.76946 4.50784 4.63785 4.82615 
26 0.15879 0.31684 0.50279 0.63574 0.82341 0.99954 1.16335 1.32865 1.4975 1.66029 1.8536 2.06496 2.33907 2.478 2.63121 2.82164 2.98605 3.15945 3.30768 3.44356 3.58886 3.76217 4.3416 4.49888 4.62891 4.81506 
71 0.15408 0.15876 0.31121 0.31533 0.31901 0.4982 0.50144 0.50482 0.63102 0.63523 0.81895 0.823 0.82549 0.99126 0.9963 1.00146 1.15749 1.16353 1.16822 1.32116 1.32658 1.33048 1.49073 1.49471 1.49926 1.65437 1.6587 1.66441 1.84589 1.85105 1.855 2.05926 2.06356 2.18515 2.19067 2.33142 2.33554 2.47185 2.47605 2.4817 2.62601 2.6295 2.81623 2.81996 2.82418 2.98037 2.98407 3.15191 3.15653 3.16082 3.30126 3.30666 3.30989 3.43698 3.44195 3.58208 3.58606 3.75475 3.75921 3.76257 4.0883 4.09287 4.33693 4.34152 4.49195 4.49655 4.61531 4.62329 4.62859 4.8108 4.81399 
4 1.51329 2.64571 3.77596 4.51289 
33 0.16821 0.32347 0.32937 0.51041 0.51599 0.64477 0.8332 0.83849 1.00531 1.17249 1.33689 1.50436 1.66736 1.85663 1.86278 2.07168 2.20077 2.34408 2.48519 2.63884 2.82898 2.99304 3.16594 3.31659 3.45042 3.59451 3.76818 4.09943 4.34777 4.50587 4.63434 4.82333 4.82912 
35 0.15864 0.3131 0.31853 0.50095 0.63342 0.82493 0.99279 0.99962 1.15896 1.16838 1.32768 1.49528 1.65918 1.84741 1.85481 2.06134 2.19134 2.33279 2.47661 2.62831 2.81973 2.82911 2.98456 3.15369 3.15923 3.30743 3.4386 3.58526 3.75956 4.08988 4.33799 4.49693 4.62468 4.81254 4.81865 
57 0.15014 0.15469 0.30676 0.31126 0.493 0.49806 0.62568 0.63074 0.81611 0.82052 0.98802 0.99531 1.15329 1.16287 1.31766 1.32546 1.4858 1.49168 1.64647 1.65475 1.84287 1.84767 2.05607 2.05991 2.18143 2.18941 2.3278 2.3318 2.46583 2.47252 2.62152 2.62624 2.81113 2.81638 2.97518 2.9816 3.14814 3.1529 3.29698 3.30485 3.4297 3.43576 3.44251 3.57691 3.58187 3.75132 3.75666 4.08504 4.08858 4.33393 4.33704 4.4884 4.49433 4.61236 4.62173 4.80707 4.81046 
99 0.154 0.15786 0.16087 0.16512 0.31072 0.31361 0.31699 0.3202 0.49691 0.50139 0.50442 0.50794 0.62956 0.6335 0.63712 0.82006 0.82371 0.82642 0.8303 0.99186 0.99611 0.99923 1.1569 1.16081 1.16538 1.16915 1.3214 1.32629 1.32972 1.48959 1.49406 1.4972 1.50172 1.64964 1.6564 1.65962 1.66408 1.8467 1.84977 1.85372 2.05997 2.06347 2.06742 2.18495 2.19016 2.19519 2.33179 2.33485 2.33834 2.46728 2.47309 2.47675 2.48112 2.62462 2.6285 2.63121 2.81495 2.81913 2.8221 2.82609 2.97901 2.98402 2.98677 3.15205 3.15521 3.15847 3.16229 3.30085 3.30507 3.30882 3.31295 3.43261 3.43861 3.44308 3.44777 3.58076 3.58482 3.58822 3.59332 3.75521 3.7591 3.76202 4.08898 4.09224 4.09706 4.33799 4.34107 4.34573 4.49241 4.49673 4.49955 4.61549 4.62194 4.62551 4.63263 4.81117 4.81411 4.81709 4.8204 
26 0.16961 0.32529 0.51042 0.64513 0.83425 1.002 1.17493 1.50635 1.67041 1.86176 2.06966 2.20021 2.34182 2.48422 2.82836 2.99139 3.16687 3.32031 3.45488 3.59851 3.77022 4.09924 4.34601 4.50949 4.63478 4.82477 
59 0.16627 0.17047 0.32264 0.32722 0.51091 0.51507 0.64344 0.64884 0.83162 0.83536 0.8515 1.00234 1.00706 1.16958 1.17624 1.33686 1.3459 1.50321 1.50774 1.66657 1.67176 1.85703 1.86263 1.87641 2.0702 2.07518 2.19705 2.20253 2.3428 2.34727 2.48415 2.48802 2.63717 2.6412 2.82884 2.83329 2.99159 2.99564 3.16413 3.16815 3.31355 3.3185 3.45049 3.45526 3.59339 3.59822 3.76763 3.77207 4.09951 4.10461 4.34797 4.3605 4.50376 4.50821 4.63059 4.6355 4.82263 4.8262 4.83598 
40 0.16046 0.16641 0.31811 0.3235 0.50503 0.51078 0.638 0.82488 0.82894 0.99637 1.00239 1.16307 1.17144 1.33021 1.49907 1.66127 1.6685 1.85116 1.85694 2.06479 2.1941 2.33684 2.34296 2.47981 2.63333 2.82338 2.82972 2.98717 3.16019 3.31002 3.44544 3.58787 3.59888 3.76337 4.0936 4.3421 4.50056 4.62686 4.81696 4.82238 
92 0.17711 0.18026 0.18408 0.33336 0.33685 0.33998 0.35315 0.52083 0.52344 0.52675 0.53313 0.65321 0.65671 0.66016 0.84215 0.84568 0.84886 0.85516 1.01359 1.0176 1.02162 1.18047 1.18469 1.18892 1.34541 1.34868 1.35244 1.5138 1.51682 1.52071 1.67781 1.6812 1.68594 1.86796 1.87167 1.87497 1.88149 2.08075 2.08398 2.08819 2.20857 2.2128 2.21957 2.35326 2.35663 2.3605 2.36717 2.49551 2.49888 2.50411 2.6479 2.65101 2.65514 2.83921 2.84211 2.84597 2.85481 3.00297 3.00596 3.0104 3.17488 3.17837 3.18148 3.18838 3.32471 3.32846 3.33172 3.45948 3.46327 3.4668 3.60481 3.60816 3.61247 3.77797 3.78127 3.78397 3.79034 4.10977 4.11292 4.11721 4.35838 4.36119 4.3655 4.51522 4.51848 4.52202 4.64355 4.64782 4.83263 4.83538 4.83844 4.84271 
78 0.15297 0.15725 0.16305 0.30892 0.31235 0.31656 0.49546 0.50014 0.5043 0.62775 0.63258 0.6365 0.81861 0.82298 0.82586 0.9904 0.99482 1.00099 1.15531 1.1604 1.16729 1.32012 1.3253 1.33223 1.48813 1.49297 1.49896 1.64901 1.65618 1.65994 1.84521 1.84923 1.85435 2.05845 2.06223 2.18395 2.18978 2.33024 2.33372 2.34022 2.46604 2.47249 2.47609 2.62211 2.62685 2.63008 2.81374 2.81819 2.82297 2.97756 2.98283 3.15046 3.15406 3.15794 3.29947 3.3043 3.30898 3.43203 3.43768 3.44208 3.57933 3.58379 3.58994 3.75379 3.75836 3.76323 4.0874 4.09116 4.33629 4.34012 4.49075 4.49552 4.6146 4.62114 4.62918 4.80959 4.81294 4.8178 
53 0.1535 0.15807 0.31042 0.31586 0.49779 0.50232 0.63018 0.63543 0.81785 0.82233 0.82734 0.9908 0.99785 1.15713 1.32158 1.32768 1.4903 1.49488 1.65538 1.66254 1.84533 1.85111 2.05875 2.06621 2.18728 2.33069 2.33649 2.47195 2.4778 2.62586 2.62997 2.81559 2.81999 2.97988 2.98482 3.15121 3.15685 3.3009 3.30734 3.43644 3.44314 3.5812 3.58672 3.75437 3.7594 4.08768 4.33634 4.49153 4.49636 4.61847 4.62737 4.81031 4.81453 
32 0.15463 0.30999 0.49739 0.63043 0.82014 0.98973 1.15714 1.32189 1.49017 1.65492 1.84416 2.05745 2.18768 2.32982 2.47267 2.62537 2.81527 2.9797 3.15062 3.15858 3.30083 3.43624 3.58093 3.75321 3.759 4.08656 4.33505 4.49082 4.49721 4.62181 4.80926 4.81505 
31 0.16402 0.31982 0.32526 0.50893 0.64089 0.82804 0.83366 1.00005 1.16762 1.33341 1.50098 1.66413 1.85476 1.86334 2.06745 2.19633 2.34043 2.48183 2.63532 2.8263 2.98986 3.16143 3.31208 3.44721 3.59119 3.76476 4.09653 4.34543 4.50132 4.63052 4.82004 
83 0.14527 0.14956 0.15323 0.30147 0.3051 0.30907 0.48806 0.49272 0.49618 0.62067 0.62509 0.6293 0.81081 0.81468 0.81822 0.82444 0.9832 0.987 0.99172 1.14767 1.15176 1.15744 1.31255 1.31756 1.32175 1.48066 1.48522 1.48898 1.64189 1.64847 1.6523 1.83793 1.84096 1.8453 2.05118 2.05455 2.1765 2.18237 2.18966 2.32279 2.32611 2.33056 2.45959 2.46508 2.46951 2.61529 2.61963 2.62306 2.80637 2.81078 2.8143 2.82093 2.97012 2.97507 2.97883 3.14293 3.14627 3.15041 3.29211 3.29658 3.30096 3.42491 3.43037 3.43519 3.572 3.57644 3.58096 3.74661 3.75077 3.7541 4.08008 4.08315 4.32906 4.33174 4.48332 4.48711 4.49063 4.60742 4.61418 4.61875 4.80223 4.80546 4.80855 
142 0.13728 0.14047 0.14316 0.14537 0.14821 0.29339 0.29682 0.29931 0.30167 0.30394 0.48019 0.48349 0.48623 0.48827 0.49061 0.49475 0.61148 0.61516 0.61814 0.62065 0.62285 0.62732 0.80265 0.80588 0.80866 0.81076 0.8132 0.81653 0.97545 0.97784 0.98072 0.98333 0.98683 1.1395 1.14317 1.14635 1.14934 1.15283 1.30444 1.30756 1.31121 1.31359 1.31647 1.47248 1.47596 1.47897 1.48121 1.48415 1.63368 1.63936 1.64248 1.6449 1.64887 1.83016 1.8324 1.83477 1.83725 1.83979 2.0434 2.04564 2.04801 2.05082 2.16857 2.17232 2.17593 2.17976 2.31504 2.31764 2.32003 2.32267 2.32592 2.45028 2.45568 2.45894 2.46152 2.46417 2.60698 2.61108 2.61374 2.6159 2.61896 2.79864 2.80206 2.80462 2.80667 2.80942 2.81316 2.96213 2.96554 2.96887 2.97093 2.97474 3.13496 3.13776 3.14008 3.14263 3.14466 3.14823 3.28406 3.28714 3.29029 3.29307 3.29549 3.41684 3.42217 3.42454 3.42731 3.42989 3.56419 3.56755 3.57015 3.57283 3.57629 3.7389 3.74133 3.74404 3.74621 3.74819 4.07236 4.07467 4.07693 4.07964 4.32119 4.32324 4.32529 4.32841 4.4753 4.47808 4.48123 4.48325 4.48578 4.59933 4.60339 4.60707 4.61018 4.61488 4.7946 4.79717 4.79917 4.80131 4.80392 4.99802 
36 0.15357 0.15859 0.31045 0.31841 0.49672 0.50161 0.62985 0.8183 0.82338 0.99066 1.1568 1.32074 1.48964 1.49609 1.65387 1.84537 2.0586 2.18583 2.33078 2.47074 2.47658 2.6251 2.81523 2.979 2.98461 3.15108 3.30056 3.3094 3.43645 3.58088 3.75404 4.08767 4.33636 4.49136 4.61874 4.81015 
0 
61 0.1747 0.17947 0.3309 0.33482 0.35104 0.51849 0.52299 0.65111 0.65491 0.84018 0.84519 1.0122 1.01715 1.17981 1.18494 1.34408 1.34891 1.5108 1.5162 1.67503 1.68242 1.86698 1.87129 1.88684 2.07771 2.08225 2.20764 2.21741 2.35122 2.35663 2.36576 2.49301 2.49841 2.64521 2.65004 2.83702 2.84239 3.00091 3.00679 3.17246 3.17648 3.18537 3.32344 3.32749 3.45742 3.46268 3.60234 3.60734 3.77558 3.77993 3.78998 4.10637 4.11072 4.35496 4.36009 4.51297 4.51767 4.64221 4.83012 4.83457 4.84284 
94 0.17642 0.17965 0.18397 0.33191 0.33563 0.33901 0.34612 0.52038 0.52349 0.52691 0.5344 0.65251 0.65612 0.65952 0.84301 0.84564 0.8495 1.01234 1.01681 1.02085 1.03836 1.18063 1.18504 1.18928 1.34538 1.3489 1.35272 1.5141 1.51728 1.5224 1.67672 1.6809 1.68609 1.86643 1.87064 1.87425 1.88063 2.07987 2.08326 2.08814 2.20877 2.21425 2.22217 2.35207 2.35654 2.36052 2.36744 2.49593 2.50017 2.50592 2.64749 2.65043 2.65532 2.83813 2.84124 2.84523 2.85153 3.00295 3.00596 3.01017 3.17317 3.17719 3.18015 3.18698 3.32524 3.32863 3.33234 3.45859 3.46263 3.46681 3.60367 3.60756 3.61238 3.77749 3.78058 3.78406 3.79388 4.10849 4.11186 4.11767 4.35724 4.3602 4.36628 4.51409 4.51738 4.52124 4.53573 4.64313 4.64752 4.66382 4.832 4.83473 4.8381 4.84327 
7 0.32535 0.83593 1.00388 1.33813 1.86096 4.50692 4.82221 
1 3.77537 
55 0.15844 0.162 0.31444 0.31868 0.50224 0.50567 0.63429 0.63829 0.82294 0.82691 0.83129 0.99487 0.99995 1.16076 1.16796 1.32579 1.33061 1.49448 1.49855 1.65907 1.66433 1.84931 1.85455 2.06269 2.18932 2.1994 2.33456 2.34003 2.476 2.47991 2.62957 2.63288 2.82001 2.82335 2.82945 2.98363 2.98747 3.15526 3.15983 3.30502 3.31008 3.44014 3.44493 3.58573 3.59025 3.75882 3.76292 4.09182 4.34017 4.49592 4.49997 4.62123 4.62726 4.81418 4.81736 
80 0.14496 0.14915 0.15267 0.30149 0.30505 0.30881 0.48799 0.49258 0.49575 0.62053 0.62495 0.62884 0.81053 0.81429 0.8176 0.98295 0.9869 0.99134 1.14787 1.1519 1.15688 1.31258 1.31773 1.32149 1.48072 1.48544 1.48883 1.64168 1.64872 1.65283 1.83769 1.84084 1.84478 2.05094 2.05437 2.17648 2.18229 2.32262 2.32594 2.33013 2.45951 2.46511 2.46905 2.61546 2.61965 2.62284 2.80625 2.81065 2.81385 2.97016 2.97539 2.97903 3.14289 3.14627 3.14996 3.29203 3.29649 3.30044 3.42472 3.43018 3.43495 3.57191 3.57632 3.58036 3.74633 3.75052 3.75354 4.07985 4.08299 4.32879 4.33157 4.48324 4.48744 4.49043 4.60736 4.61394 4.61897 4.802 4.80517 4.8082 
2 3.77155 4.82484 
27 0.16966 0.32621 0.51384 0.64788 0.83453 1.00726 1.17704 1.33987 1.50816 1.67229 1.86215 2.07569 2.20699 2.34646 2.35496 2.48907 2.63946 2.83418 2.99633 3.16823 3.31859 3.45322 3.60088 3.77106 4.50777 4.63598 4.82592 
28 0.15876 0.31603 0.50177 0.6351 0.8238 0.99558 1.1642 1.32754 1.49476 1.65915 1.84988 2.06161 2.1918 2.33401 2.47626 2.62912 2.81987 2.98398 3.15686 3.30743 3.44175 3.58472 3.75945 4.09037 4.33822 4.49631 4.62611 4.81344 
56 0.15269 0.15778 0.309 0.31407 0.49516 0.50015 0.62829 0.63374 0.81806 0.82298 0.98963 0.99568 1.15533 1.16245 1.31957 1.32566 1.48779 1.49333 1.65018 1.65639 1.84436 1.84967 2.05761 2.06245 2.18367 2.1908 2.32965 2.33492 2.46817 2.47431 2.62332 2.62823 2.81344 2.81853 2.97725 2.98292 3.14981 3.15532 3.29928 3.30561 3.43279 3.43776 3.57913 3.58449 3.75304 3.75848 4.08663 4.09146 4.33539 4.34045 4.49013 4.49564 4.61419 4.62274 4.809 4.81305 
28 0.16557 0.32211 0.50953 0.64293 0.83097 1.00374 1.17244 1.33476 1.50242 1.6662 1.85721 2.06954 2.20058 2.34257 2.48542 2.63645 2.82741 2.99079 3.16402 3.31454 3.44952 3.59421 3.76723 4.09921 4.34612 4.50451 4.63301 4.82174 
98 0.17691 0.1798 0.18382 0.33356 0.33675 0.34019 0.3503 0.52049 0.52328 0.52645 0.53201 0.653 0.65638 0.66025 0.84295 0.84547 0.84906 0.86152 1.01263 1.01647 1.02027 1.02862 1.17965 1.184 1.18768 1.34473 1.34794 1.3515 1.3598 1.51327 1.51646 1.52037 1.67701 1.68082 1.68561 1.867 1.87064 1.87401 1.88038 2.07956 2.08274 2.0874 2.20853 2.21314 2.21884 2.35265 2.35588 2.36029 2.36622 2.49469 2.4982 2.503 2.6472 2.64997 2.65493 2.83778 2.84085 2.84443 2.84827 3.00324 3.0067 3.0125 3.17367 3.17693 3.18006 3.18494 3.32447 3.32775 3.33075 3.45816 3.46225 3.46583 3.4772 3.6041 3.6079 3.61248 3.7767 3.78004 3.7829 3.78819 4.10835 4.11135 4.1162 4.14044 4.35711 4.36015 4.36499 4.51351 4.51685 4.52034 4.52642 4.64323 4.6471 4.65608 4.83205 4.83453 4.83781 4.84223 
68 0.15686 0.16085 0.16494 0.31434 0.31824 0.3215 0.50194 0.50516 0.50984 0.63434 0.63849 0.82247 0.82639 0.82943 0.99429 0.99864 1.00254 1.16061 1.16555 1.17146 1.32492 1.33029 1.49416 1.49845 1.65881 1.66247 1.66704 1.84908 1.85351 1.85708 2.06215 2.06591 2.19022 2.19449 2.33427 2.3385 2.34488 2.47561 2.47917 2.62926 2.6328 2.8198 2.82328 2.82816 2.98367 2.98733 3.15522 3.15995 3.1652 3.30528 3.31044 3.44043 3.44515 3.58502 3.58864 3.75866 3.76323 4.09114 4.09513 4.33965 4.34363 4.49539 4.49988 4.61991 4.62621 4.8139 4.81713 4.82199 
30 0.16631 0.32335 0.50891 0.64165 0.83318 1.00376 1.16836 1.33426 1.50241 1.66811 1.85894 2.07004 2.1986 2.3413 2.48334 2.63598 2.82833 2.99012 3.16231 3.1674 3.31368 3.44901 3.59229 3.76603 3.77166 4.0986 4.34623 4.50412 4.62961 4.82159 
16 0.16541 0.32412 0.50935 0.83214 1.00313 1.49993 1.66973 1.85746 2.48131 2.63426 3.45294 3.76526 4.09671 4.34432 4.50309 4.81981 
37 0.15471 0.15946 0.31131 0.499 0.50551 0.63204 0.82086 0.82589 0.99144 1.1577 1.32137 1.49042 1.65613 1.84593 2.05912 2.18528 2.33137 2.47315 2.62675 2.81788 2.98011 3.15209 3.15901 3.30138 3.30963 3.43766 3.44499 3.5818 3.75469 3.76135 4.08812 4.33684 4.49194 4.49993 4.61575 4.81078 4.81766 
111 0.14474 0.14852 0.15129 0.15418 0.30086 0.30426 0.30743 0.3102 0.48747 0.49147 0.49396 0.49657 0.50053 0.61983 0.62364 0.62655 0.6294 0.81008 0.81348 0.81665 0.81914 0.98268 0.98548 0.989 0.99292 1.14695 1.1507 1.15456 1.15828 1.31182 1.31537 1.3189 1.3221 1.47992 1.48383 1.48685 1.48965 1.64126 1.6476 1.65049 1.65389 1.83739 1.83991 1.84312 1.84642 2.05064 2.05324 2.05606 2.17593 2.18099 2.18432 2.32227 2.32507 2.32808 2.33165 2.45819 2.46373 2.46714 2.46985 2.47482 2.61446 2.61867 2.62162 2.62419 2.80584 2.80985 2.8125 2.81525 2.82033 2.9695 2.97363 2.97662 2.97995 3.14233 3.14537 3.14858 3.15106 3.29155 3.29503 3.29865 3.30147 3.42422 3.42991 3.43301 3.43602 3.57146 3.57533 3.57804 3.58129 3.74616 3.74935 3.75221 3.7545 4.07958 4.08217 4.08517 4.32854 4.33073 4.33374 4.48267 4.48565 4.48905 4.4916 4.60677 4.61241 4.61643 4.62089 4.80175 4.80457 4.80688 4.80969 
33 0.15104 0.30737 0.49334 0.6266 0.81638 0.82414 0.98797 1.1535 1.31766 1.32645 1.48601 1.49478 1.65215 1.84266 2.0559 2.1816 2.32796 2.4664 2.47368 2.62161 2.81157 2.9754 3.14809 3.29749 3.43376 3.57747 3.75135 3.75915 4.08495 4.33366 4.48835 4.61252 4.80726 
41 0.15399 0.30925 0.31703 0.49679 0.50218 0.62963 0.81897 0.82347 0.98929 1.15548 1.16495 1.32006 1.32743 1.48947 1.49684 1.65524 1.84383 1.85192 2.05709 2.18648 2.32933 2.47223 2.62455 2.81461 2.82066 2.97924 3.1501 3.15709 3.29955 3.30713 3.4367 3.58038 3.75303 3.75857 4.08617 4.33479 4.48994 4.49571 4.61726 4.8088 4.81424 
5 0.16627 0.32393 0.82825 1.66506 1.85514 
64 0.14388 0.14826 0.30019 0.30425 0.30884 0.4864 0.49081 0.49506 0.61946 0.62372 0.6299 0.80927 0.81378 0.81879 0.98096 0.98578 1.14661 1.15225 1.31087 1.31652 1.47912 1.48397 1.64215 1.64802 1.8357 1.83979 2.04892 2.0527 2.17509 2.18154 2.32089 2.32471 2.45964 2.46558 2.61458 2.61886 2.80464 2.80907 2.81448 2.96862 2.97379 3.14112 3.14528 3.14917 3.29052 3.296 3.42544 3.43059 3.57038 3.57468 3.74432 3.74879 3.75223 4.07794 4.08165 4.32676 4.33014 4.48141 4.48619 4.60598 4.61405 4.80018 4.80339 4.80766 
32 0.17735 0.33336 0.51947 0.65055 0.84222 1.01628 1.18265 1.34524 1.51421 1.67853 1.86818 2.07669 2.21128 2.35517 2.49783 2.64435 2.83755 2.85231 3.00371 3.17405 3.32353 3.45829 3.6068 3.778 4.10573 4.1179 4.35413 4.36999 4.51368 4.64439 4.83129 4.84038 
33 0.16961 0.32649 0.51312 0.64636 0.83548 0.84201 1.0044 1.01163 1.17353 1.33872 1.50636 1.66941 1.85991 1.86677 2.07307 2.19996 2.34522 2.48783 2.64161 2.83129 2.83822 2.99553 3.16829 3.31884 3.45304 3.59686 3.77268 4.10163 4.34948 4.35529 4.50839 4.63592 4.82495 
29 0.15748 0.31383 0.50039 0.63366 0.82181 0.82887 0.99501 1.16242 1.32592 1.4936 1.65807 1.84732 2.06062 2.18975 2.33374 2.47486 2.62828 2.81841 2.98332 3.15453 3.3056 3.44052 3.58417 3.75799 4.08906 4.33705 4.49534 4.62488 4.81223 
31 0.16341 0.31919 0.50741 0.51164 0.6398 0.83095 1.00033 1.16752 1.33272 1.5001 1.66449 1.85395 2.06641 2.19667 2.33899 2.48114 2.63447 2.82529 2.83237 2.98952 3.1622 3.31263 3.44587 3.58992 3.7655 4.09527 4.34396 4.50262 4.63053 4.81905 4.82469 
3 0.83017 1.00358 1.86167 
24 0.16466 0.32107 0.50762 0.6435 1.16903 1.33379 1.50003 1.85568 2.06648 2.1972 2.33935 2.48349 2.63366 2.825 2.98891 3.16143 3.3123 3.44755 3.59059 3.76438 4.0952 4.34229 4.50085 4.81805 
28 0.16155 0.32004 0.50656 0.63964 0.82714 1.00029 1.16884 1.334 1.4994 1.66096 1.85171 2.06574 2.19903 2.33789 2.48023 2.6327 2.82407 2.98781 3.16153 3.31261 3.44665 3.58834 3.76379 4.09458 4.34245 4.50083 4.63366 4.8174 
58 0.17633 0.18092 0.33358 0.33748 0.51998 0.5243 0.65166 0.65555 0.84263 0.84707 1.0148 1.02159 1.18277 1.18781 1.34593 1.35181 1.51199 1.51644 1.6764 1.6824 1.86819 1.87264 2.07879 2.08265 2.20904 2.22052 2.35222 2.35751 2.36668 2.49327 2.49872 2.64613 2.65006 2.83807 2.84314 3.00185 3.00725 3.17512 3.17897 3.32494 3.32895 3.45881 3.46376 3.6044 3.61093 3.77807 3.78143 4.1081 4.11341 4.35594 4.36054 4.51382 4.51734 4.64209 4.6517 4.83108 4.8352 4.84206 
79 0.15493 0.15809 0.16135 0.31175 0.31562 0.32004 0.49895 0.50176 0.50544 0.63169 0.63467 0.63861 0.8196 0.82272 0.82512 0.82853 0.99141 0.99554 0.99959 1.15785 1.16257 1.16782 1.32145 1.32646 1.33078 1.49132 1.49455 1.49946 1.65608 1.6588 1.66488 1.84621 1.85007 1.85441 2.05943 2.06282 2.18584 2.19051 2.33183 2.33543 2.34175 2.47234 2.47577 2.48114 2.62672 2.6297 2.81699 2.8201 2.8254 2.9801 2.984 2.98935 3.15251 3.15697 3.16061 3.30138 3.3058 3.30917 3.4378 3.4414 3.44739 3.58242 3.58537 3.59112 3.75487 3.75894 3.76185 4.08856 4.09188 4.33733 4.34015 4.49228 4.49647 4.49971 4.61635 4.62402 4.81124 4.81411 4.8184 
36 0.16812 0.32537 0.51193 0.64536 0.83407 1.00189 1.00814 1.173 1.33717 1.50521 1.6674 1.67683 1.8596 1.86648 2.07209 2.19949 2.34363 2.35166 2.48591 2.63926 2.82933 2.83436 2.99386 3.16587 3.17113 3.31705 3.45168 3.59467 3.6007 3.76969 4.10073 4.34857 4.50627 4.6345 4.82247 4.82857 
75 0.16204 0.16483 0.16901 0.31766 0.32121 0.32403 0.50565 0.50869 0.51334 0.63806 0.64173 0.82736 0.83036 0.83395 0.99725 1.00212 1.00628 1.16391 1.16923 1.1728 1.32813 1.33242 1.33614 1.498 1.50121 1.66213 1.66592 1.67142 1.85276 1.85656 1.85969 2.06592 2.06994 2.19454 2.19998 2.33784 2.34194 2.34682 2.4791 2.48253 2.49406 2.63287 2.63561 2.82326 2.82635 2.83082 2.98765 2.99025 2.99753 3.15884 3.16275 3.1664 3.30969 3.3134 3.31809 3.44395 3.44828 3.4571 3.58813 3.59206 3.59848 3.76248 3.76602 3.77193 4.09443 4.09836 4.34298 4.34607 4.4988 4.50244 4.62519 4.63072 4.81737 4.81991 4.82422 
3 1.84758 4.33738 4.81363 
100 0.1467 0.15112 0.15398 0.15891 0.30295 0.30684 0.31012 0.31367 0.48939 0.49429 0.49708 0.50057 0.62225 0.627 0.6305 0.81238 0.81646 0.81919 0.82321 0.98442 0.98839 0.99194 1.14918 1.15368 1.15789 1.16198 1.31387 1.31949 1.32276 1.48208 1.48721 1.48998 1.49495 1.64288 1.65037 1.65359 1.65898 1.83916 1.84209 1.84558 1.85015 2.05242 2.0556 2.05926 2.17782 2.1841 2.1903 2.32406 2.32737 2.33096 2.46034 2.4671 2.47022 2.47467 2.61676 2.62161 2.62429 2.80758 2.81237 2.81504 2.81927 2.97153 2.97711 2.97996 3.14438 3.14777 3.15137 3.15473 3.29345 3.29854 3.30185 3.30545 3.42585 3.43201 3.4359 3.43957 3.57332 3.57808 3.58171 3.74785 3.75218 3.75486 3.75968 4.08134 4.08418 4.08778 4.3303 4.33262 4.33708 4.48467 4.48915 4.49167 4.49787 4.60873 4.61539 4.6193 4.80346 4.80664 4.80931 4.813 
0 
56 0.14723 0.15244 0.30342 0.30841 0.48962 0.49471 0.62269 0.62805 0.81267 0.81799 0.98439 0.99168 1.14998 1.15721 1.31429 1.32093 1.48243 1.48817 1.64605 1.65301 1.83913 1.84462 2.05235 2.05709 2.17823 2.18888 2.32422 2.32893 2.46373 2.47018 2.61808 2.62294 2.8078 2.81303 2.97188 2.97784 3.14449 3.14982 3.29381 3.30052 3.42936 3.4361 3.57356 3.57866 3.74774 3.75326 4.08133 4.086 4.33018 4.33438 4.48483 4.49051 4.60909 4.61939 4.8035 4.80719 
94 0.16079 0.16407 0.16722 0.31753 0.32095 0.32412 0.50251 0.50686 0.50952 0.51271 0.6363 0.63956 0.64303 0.82626 0.82976 0.83238 0.99756 1.00095 1.00446 1.16317 1.16705 1.17096 1.17459 1.3275 1.33229 1.33574 1.33964 1.49568 1.4998 1.50301 1.66024 1.66372 1.6681 1.85225 1.85484 1.85862 2.06553 2.06873 2.07229 2.19089 2.19578 2.19997 2.33745 2.34017 2.34373 2.47728 2.48115 2.48428 2.63176 2.63467 2.63725 2.82045 2.82474 2.82727 2.83117 2.98518 2.98941 2.99187 2.99644 3.15778 3.16127 3.16432 3.16757 3.30737 3.31171 3.31474 3.31874 3.44336 3.44663 3.44988 3.58706 3.59049 3.59408 3.60146 3.76094 3.76458 3.76741 3.77112 4.09448 4.09701 4.10065 4.34332 4.34569 4.35033 4.49816 4.50234 4.5049 4.62245 4.62739 4.63079 4.63554 4.81719 4.81971 4.82311 
60 0.15589 0.16037 0.31251 0.31736 0.4989 0.5034 0.50845 0.63218 0.63724 0.8216 0.82567 0.8304 0.99243 0.99815 1.15846 1.16437 1.32218 1.32799 1.49035 1.49571 1.65504 1.65948 1.84725 1.85244 2.06039 2.0651 2.18635 2.19241 2.3325 2.33772 2.47197 2.47764 2.62661 2.6313 2.81568 2.82091 2.82635 2.97992 2.98533 3.15317 3.15827 3.16344 3.30192 3.30826 3.43852 3.4433 3.58156 3.58617 3.75591 3.76142 4.08955 4.09426 4.33836 4.3433 4.49271 4.49817 4.61897 4.62525 4.81213 4.81549 
49 0.16037 0.16401 0.31595 0.32006 0.50416 0.50837 0.63622 0.64081 0.82438 0.82803 0.99573 1.00112 1.1619 1.16857 1.3286 1.33271 1.49696 1.50141 1.66093 1.6653 1.8511 1.85562 2.06479 2.19226 2.33713 2.34299 2.47793 2.48421 2.63172 2.8225 2.82796 2.98665 2.99182 3.15748 3.16195 3.30856 3.3122 3.44227 3.44888 3.58759 3.595 3.76152 3.76505 4.09313 4.34143 4.49983 4.62669 4.8159 4.81893 
9 0.17357 0.51666 2.07557 2.20726 2.35217 2.83574 3.77222 4.50781 4.82951 
65 0.18014 0.1847 0.33665 0.34056 0.35616 0.52356 0.52737 0.5353 0.65639 0.66062 0.8462 0.8506 1.01794 1.02285 1.18482 1.18993 1.349 1.35344 1.51634 1.52074 1.68054 1.68658 1.87111 1.87532 1.88309 2.08281 2.08707 2.21334 2.22323 2.35823 2.36425 2.49806 2.5029 2.65036 2.65394 2.84215 2.84681 2.86358 3.00564 3.0104 3.1772 3.18089 3.18666 3.32794 3.33182 3.46176 3.4661 3.47534 3.60696 3.61243 3.78142 3.78482 3.79372 4.11157 4.11582 4.36001 4.36471 4.51767 4.52119 4.53165 4.64665 4.6539 4.83511 4.83896 4.84628 
38 0.16509 0.31984 0.32549 0.50809 0.51429 0.64129 0.83089 0.9993 1.00752 1.16772 1.17631 1.33399 1.50154 1.66439 1.8547 1.86102 2.06727 2.20538 2.34023 2.34981 2.48289 2.63579 2.82679 2.83414 2.99064 3.16132 3.16802 3.31349 3.44836 3.59188 3.76559 3.77126 4.09629 4.3446 4.50322 4.63143 4.81953 4.82471 
57 0.1663 0.16958 0.32239 0.32623 0.5103 0.514 0.64249 0.64656 0.83079 0.83461 1.00239 1.0069 1.16852 1.17346 1.17815 1.33474 1.339 1.503 1.50614 1.66685 1.67175 1.85681 1.86073 2.06924 2.07314 2.19859 2.20485 2.34275 2.34749 2.48488 2.48853 2.63776 2.6407 2.82727 2.83096 2.83726 2.99269 2.99701 3.16301 3.16701 3.31381 3.31837 3.4483 3.45353 3.5939 3.59808 3.76692 3.77041 4.09869 4.10237 4.34701 4.35085 4.50277 4.50698 4.63429 4.82187 4.82503 
0 
26 0.16464 0.32126 0.50819 0.64111 0.83076 1.00216 1.33448 1.50125 1.66474 1.85565 2.06845 2.34036 2.48274 2.63557 2.82658 2.99066 3.16312 3.31434 3.44762 3.59138 3.76589 4.09701 4.34522 4.50309 4.63246 4.81994 
28 0.16494 0.32044 0.50883 0.64093 0.83133 1.00009 1.16745 1.33308 1.50083 1.66439 1.8544 2.06805 2.196 2.33948 2.48229 2.63582 2.8263 2.99052 3.16356 3.3134 3.44754 3.59154 3.76681 4.09628 4.34468 4.50343 4.63112 4.81987 
45 0.16219 0.31793 0.32185 0.50548 0.51037 0.63809 0.64263 0.8275 0.83119 0.99874 1.00361 1.16484 1.17207 1.33029 1.33698 1.49848 1.66275 1.66942 1.85207 1.85671 2.06533 2.19507 2.33779 2.34284 2.47999 2.63301 2.8235 2.82898 2.98779 2.99355 3.15954 3.16361 3.30969 3.31484 3.44496 3.58869 3.59441 3.76302 3.76877 4.09395 4.34208 4.50037 4.62757 4.8169 4.82061 
56 0.15871 0.16244 0.31494 0.31883 0.50231 0.50646 0.63461 0.63852 0.82289 0.82671 0.99471 0.99996 1.16148 1.16673 1.32723 1.33117 1.495 1.49948 1.65891 1.66365 1.84924 1.8536 2.06224 2.06659 2.19133 2.19835 2.33479 2.33918 2.47644 2.48109 2.62984 2.63305 2.82032 2.82393 2.98492 2.98924 3.15547 3.15948 3.30627 3.31029 3.44081 3.44523 3.5858 3.59032 3.75979 3.7631 4.09124 4.09575 4.33931 4.34415 4.49739 4.50076 4.62151 4.62659 4.8142 4.81769 
94 0.14999 0.15388 0.15722 0.30616 0.30949 0.31328 0.31739 0.49269 0.49678 0.49965 0.50325 0.62533 0.62914 0.63299 0.6383 0.81539 0.81884 0.82239 0.82642 0.98789 0.99076 0.99513 1.15227 1.15594 1.161 1.31709 1.32081 1.32497 1.3299 1.48522 1.48915 1.49283 1.64631 1.65305 1.65619 1.8426 1.84514 1.84913 1.85427 2.05591 2.05853 2.0622 2.18114 2.18651 2.32747 2.33027 2.33388 2.46336 2.46904 2.47265 2.47692 2.61974 2.62387 2.62729 2.81099 2.81502 2.81813 2.82333 2.97476 2.97893 2.98242 3.1476 3.15065 3.15461 3.15845 3.29682 3.30039 3.30493 3.30877 3.42925 3.43528 3.43884 3.44351 3.57668 3.58049 3.58403 3.75135 3.75478 3.75813 4.08482 4.08739 4.09137 4.33388 4.33602 4.48792 4.49097 4.49479 4.61191 4.61804 4.62209 4.80694 4.80977 4.81232 4.81736 
20 0.16073 0.31845 0.50681 0.63907 0.82598 0.99752 1.66391 1.85087 2.06438 2.33688 2.6326 2.8239 2.98756 3.16219 3.58804 3.76354 4.09293 4.34103 4.50074 4.81559 
56 0.14893 0.15432 0.30522 0.31048 0.49146 0.49698 0.62434 0.6303 0.81451 0.82024 0.98617 0.99344 1.1518 1.16135 1.31612 1.32392 1.48427 1.49057 1.6475 1.65322 1.84096 1.84627 2.05418 2.05927 2.18018 2.19068 2.32597 2.33095 2.4649 2.47097 2.61981 2.62528 2.80972 2.81538 2.97372 2.98011 3.14628 3.15195 3.29551 3.30324 3.43096 3.43652 3.57539 3.58113 3.74951 3.75528 4.08311 4.08803 4.33203 4.33662 4.48666 4.49256 4.61108 4.62001 4.80527 4.80921 
56 0.14938 0.15546 0.30586 0.3115 0.49194 0.49762 0.62453 0.63108 0.81524 0.8211 0.98692 0.9937 1.15236 1.16051 1.31666 1.324 1.48484 1.49138 1.64677 1.65347 1.84177 1.84737 2.05494 2.05984 2.18052 2.18949 2.32673 2.3319 2.46519 2.47181 2.62038 2.62575 2.81011 2.81607 2.9742 2.98078 3.14702 3.15289 3.29608 3.30358 3.43272 3.4392 3.5759 3.58172 3.75023 3.75607 4.08391 4.0887 4.33285 4.33678 4.48734 4.49332 4.61149 4.62125 4.80601 4.80996 
24 0.15988 0.31662 0.50537 0.63905 0.82559 0.9975 1.49673 1.66106 1.85221 2.06314 2.33655 2.47763 2.63082 2.82432 2.98571 3.15893 3.3094 3.44436 3.58709 3.76145 4.09209 4.34034 4.49836 4.81533 
28 0.15825 0.31297 0.50097 0.63375 0.82243 0.99413 1.16194 1.32647 1.49403 1.65855 1.84773 2.06163 2.19114 2.33331 2.4761 2.62842 2.81887 2.98401 3.15375 3.30501 3.43929 3.58467 3.75759 4.0899 4.33843 4.49456 4.62694 4.81277 
3 0.16877 2.34344 4.82612 
67 0.17237 0.17613 0.33011 0.33377 0.51552 0.5191 0.52388 0.64806 0.65188 0.65809 0.8387 0.8427 1.01011 1.01441 1.17689 1.18199 1.34092 1.34544 1.50861 1.51288 1.67201 1.67629 1.68739 1.86198 1.86673 1.87111 2.0752 2.07955 2.20466 2.21333 2.34794 2.35216 2.35824 2.48979 2.49483 2.64305 2.64727 2.83381 2.83857 2.84744 2.99814 3.00274 3.17084 3.17401 3.17873 3.32163 3.32558 3.45496 3.45873 3.59892 3.60345 3.61257 3.77358 3.77639 3.7821 4.10396 4.10834 4.35182 4.35576 4.36449 4.51095 4.51523 4.63985 4.64643 4.82752 4.83093 4.83473 
87 0.16815 0.17125 0.17541 0.32335 0.32721 0.33044 0.51147 0.51433 0.51748 0.64475 0.64789 0.65338 0.83424 0.83688 0.84091 1.00349 1.00776 1.01168 1.17161 1.17636 1.18053 1.3364 1.34 1.34385 1.50439 1.50753 1.51262 1.66768 1.67116 1.67572 1.85831 1.86221 1.8656 1.87404 2.07155 2.07473 2.08037 2.20065 2.20647 2.34412 2.34736 2.3512 2.35719 2.4861 2.48939 2.49416 2.63894 2.6418 2.65033 2.82887 2.83187 2.83513 2.83889 2.99443 2.99796 3.00485 3.16472 3.16835 3.17109 3.17826 3.31544 3.31888 3.32192 3.44975 3.45386 3.45857 3.59572 3.59926 3.60392 3.76958 3.77225 3.77701 4.10027 4.10371 4.1116 4.34872 4.35196 4.35708 4.50673 4.50952 4.51654 4.63515 4.63961 4.82301 4.82574 4.82919 4.83517 
84 0.16449 0.1682 0.17151 0.32117 0.3249 0.32814 0.50709 0.51075 0.51392 0.51917 0.64076 0.64495 0.64927 0.83031 0.83409 0.83818 1.00136 1.00569 1.00951 1.16817 1.17267 1.17688 1.33177 1.33612 1.33967 1.50028 1.50417 1.50822 1.66613 1.66968 1.67627 1.85592 1.85967 1.86303 1.87332 2.06944 2.07284 2.09808 2.19634 2.20062 2.34135 2.34512 2.34978 2.35917 2.48323 2.4866 2.63623 2.6394 2.82671 2.82986 2.83381 2.98964 2.99385 3.00157 3.16238 3.16639 3.16996 3.31237 3.31698 3.32058 3.44757 3.45192 3.45785 3.59231 3.59599 3.60329 3.76459 3.76906 3.77163 3.78388 4.09883 4.1022 4.14304 4.34705 4.35017 4.50192 4.50636 4.51132 4.63052 4.63523 4.82064 4.82343 4.82667 4.85816 
63 0.15681 0.1606 0.31227 0.31676 0.49994 0.50346 0.63193 0.63661 0.8217 0.82597 0.99266 0.9973 1.15892 1.1642 1.32369 1.32854 1.33372 1.49199 1.49614 1.50101 1.65565 1.65998 1.84702 1.85131 2.06023 2.06412 2.18928 2.19553 2.3324 2.33652 2.47256 2.47729 2.62695 2.63066 2.81798 2.82179 2.98194 2.98585 3.15319 3.15805 3.16246 3.30296 3.30829 3.31269 3.43822 3.44268 3.583 3.58775 3.75644 3.76091 3.76474 4.08914 4.09325 4.33789 4.34211 4.49322 4.49791 4.50286 4.62057 4.62676 4.81199 4.81578 4.82022 
59 0.14808 0.15288 0.3043 0.3089 0.31485 0.49072 0.49615 0.50084 0.62359 0.62877 0.81374 0.81832 0.82229 0.98581 0.99229 1.15074 1.15976 1.31538 1.32311 1.48349 1.4896 1.64455 1.65279 1.84056 1.84509 2.05383 2.05812 2.17924 2.32541 2.32965 2.46331 2.47084 2.61847 2.62343 2.80893 2.81451 2.97292 2.97964 3.1457 3.15028 3.15502 3.29483 3.30311 3.42759 3.43379 3.57466 3.57992 3.7492 3.75503 4.08272 4.08678 4.33176 4.33528 4.48602 4.49187 4.61011 4.61973 4.80479 4.80853 
0 
112 0.14965 0.15366 0.1565 0.1598 0.30587 0.30931 0.31279 0.31578 0.4925 0.4965 0.49918 0.50182 0.50713 0.62464 0.62862 0.63163 0.63433 0.81495 0.81843 0.82156 0.82389 0.82781 0.98775 0.99056 0.99433 0.99841 1.15192 1.15578 1.15975 1.16354 1.31673 1.32047 1.32402 1.32717 1.48485 1.48885 1.49193 1.49468 1.6463 1.65279 1.65572 1.65942 1.84252 1.84513 1.84887 1.8523 2.05581 2.05853 2.06146 2.1809 2.18623 2.18989 2.32738 2.33018 2.33334 2.33749 2.46296 2.46882 2.47229 2.4749 2.48063 2.61942 2.62366 2.6268 2.62947 2.81087 2.81484 2.81773 2.82074 2.82517 2.97447 2.97869 2.98176 2.98543 3.14741 3.15048 3.15406 3.15657 3.29654 3.30013 3.30401 3.30705 3.42927 3.43522 3.43835 3.44155 3.57652 3.58035 3.58323 3.58667 3.75125 3.75459 3.75753 3.75983 4.08472 4.08739 4.09084 4.33374 4.33596 4.3395 4.48765 4.4907 4.49426 4.49691 4.61173 4.61758 4.62174 4.62601 4.80684 4.80981 4.81216 4.8156 
62 0.15301 0.15757 0.30919 0.31427 0.49517 0.50004 0.50515 0.62833 0.63272 0.63917 0.81842 0.82353 0.99 0.99611 1.15559 1.16279 1.31973 1.32624 1.48808 1.49317 1.64865 1.65564 1.84471 1.85 2.05797 2.06211 2.18322 2.1904 2.32975 2.33398 2.46827 2.47326 2.48007 2.62414 2.62802 2.81299 2.81814 2.82479 2.97746 2.98281 3.15021 3.156 3.29941 3.30685 3.43187 3.43709 3.44311 3.57911 3.58369 3.75331 3.75888 4.08693 4.09098 4.33582 4.33932 4.49047 4.496 4.61411 4.62307 4.80911 4.81269 4.81871 
1 3.76805 
18 0.16508 0.31923 0.5053 0.63876 0.82916 1.17071 1.33203 1.5007 1.85484 2.8239 3.15991 3.31318 3.44599 3.76335 4.09631 4.34593 4.50146 4.81956 
45 0.16991 0.32274 0.32801 0.51038 0.51553 0.64239 0.83475 0.83981 1.00253 1.00892 1.16789 1.17707 1.3324 1.34147 1.50291 1.51274 1.66807 1.67538 1.85757 1.86338 2.07556 2.20229 2.34249 2.34921 2.48984 2.64727 2.82762 2.83513 2.99833 3.16335 3.1721 3.31347 3.32167 3.44801 3.45949 3.59894 3.60857 3.76682 3.77477 4.10245 4.35127 4.50314 4.51228 4.82531 4.83104 
39 0.1704 0.32646 0.51222 0.51784 0.64571 0.83545 1.00493 1.01224 1.17299 1.17975 1.3376 1.34213 1.50501 1.51019 1.67042 1.86112 2.07194 2.20115 2.34439 2.35625 2.48658 2.63936 2.83094 2.83765 2.9944 3.16597 3.16994 3.318 3.45091 3.45564 3.59537 3.60055 3.77025 4.10017 4.10467 4.34895 4.50703 4.63591 4.82377 
15 0.17356 0.32871 0.51577 0.83714 1.01202 1.67502 1.87057 2.35088 2.83361 3.00337 3.17162 3.77577 4.10418 4.35088 4.82927 
27 0.16578 0.32316 0.51028 0.64227 0.83098 0.99991 1.17251 1.33567 1.50279 1.6662 1.85966 2.06863 2.20172 2.34127 2.48319 2.63588 2.82741 2.99073 3.1645 3.31562 3.44964 3.59382 3.7672 4.09772 4.34759 4.50391 4.82068 
0 
68 0.1627 0.16552 0.17038 0.31912 0.32214 0.32632 0.50639 0.50959 0.51673 0.6391 0.64331 0.82764 0.83076 0.83494 0.99841 1.00246 1.00889 1.16456 1.17046 1.17632 1.33158 1.33607 1.49934 1.5037 1.66272 1.66569 1.67265 1.85327 1.85661 1.86042 2.0661 2.06949 2.19425 2.19888 2.33831 2.34169 2.34832 2.48045 2.48423 2.63377 2.63693 2.82444 2.82724 2.83265 2.9882 2.99116 3.15985 3.16342 3.16931 3.31064 3.3144 3.44628 3.45092 3.58984 3.59424 3.76333 3.7667 4.09493 4.0985 4.34357 4.3467 4.50044 4.50361 4.62702 4.63165 4.81816 4.8207 4.8251 
118 0.17577 0.17886 0.18225 0.18805 0.33117 0.33458 0.33737 0.34148 0.35592 0.51943 0.52232 0.52521 0.5293 0.65197 0.6552 0.65824 0.66429 0.84046 0.84385 0.84642 0.8496 0.86299 1.01128 1.01528 1.01839 1.02315 1.17772 1.18222 1.18553 1.189 1.3425 1.34585 1.34876 1.35238 1.51209 1.51487 1.51807 1.52857 1.67625 1.67941 1.68306 1.68983 1.86584 1.8697 1.87279 1.87639 1.88379 2.07908 2.08198 2.08509 2.09482 2.20673 2.21097 2.21569 2.35139 2.35483 2.35839 2.36323 2.37389 2.4936 2.49636 2.49973 2.50428 2.64661 2.6494 2.65269 2.66136 2.83719 2.84044 2.8435 2.84672 2.86862 3.00135 3.00404 3.00758 3.01424 3.17264 3.17623 3.17871 3.18234 3.32216 3.32577 3.32849 3.33177 3.45766 3.46128 3.46395 3.46921 3.60241 3.6053 3.60886 3.61372 3.7762 3.77963 3.78198 3.78614 3.79447 4.10814 4.11098 4.11423 4.12285 4.35664 4.35912 4.36265 4.37232 4.51278 4.5162 4.5187 4.52308 4.63997 4.64392 4.64767 4.65521 4.83119 4.83393 4.83658 4.83944 4.84593 
73 0.16994 0.17359 0.17997 0.32489 0.32921 0.33355 0.51293 0.51641 0.5209 0.64562 0.64901 0.65358 0.83546 0.83878 0.84264 1.00432 1.00961 1.01589 1.17167 1.17705 1.18208 1.33868 1.34256 1.50597 1.50968 1.66973 1.67451 1.68204 1.85987 1.86413 1.86753 2.0732 2.07646 2.20242 2.20785 2.34563 2.34984 2.35521 2.48825 2.49237 2.64129 2.6448 2.83187 2.83585 2.84063 2.9955 2.99931 3.16576 3.17007 3.17397 3.31782 3.32149 3.45247 3.45607 3.59675 3.60071 3.60735 3.77133 3.77431 3.77989 4.10195 4.10518 4.35011 4.35371 4.36397 4.50865 4.51208 4.63591 4.64146 4.82439 4.82756 4.8307 4.83864 
27 0.17398 0.33073 0.51664 0.64878 0.83761 1.18139 1.3423 1.50825 1.676 1.86668 2.07492 2.20685 2.35177 2.4911 2.64143 2.83735 2.99703 3.17054 3.32188 3.45574 3.60359 3.77282 4.10409 4.35152 4.50952 4.64273 4.82979 
91 0.15185 0.15604 0.1591 0.30839 0.31168 0.3151 0.31904 0.49469 0.49906 0.50184 0.50516 0.62745 0.63161 0.63533 0.81749 0.82103 0.82401 0.82854 0.98971 0.99339 0.99796 1.15488 1.15872 1.16413 1.31919 1.32426 1.3277 1.48748 1.49196 1.49506 1.64856 1.65509 1.65813 1.66386 1.84449 1.84741 1.85162 2.05778 2.06089 2.06553 2.18303 2.18872 2.32945 2.33252 2.33672 2.46703 2.47211 2.47548 2.48043 2.62266 2.62646 2.62944 2.8129 2.81707 2.81986 2.82485 2.97687 2.98174 2.9846 3.14974 3.15289 3.15653 3.16051 3.29882 3.30322 3.30695 3.43165 3.43681 3.44092 3.44526 3.57866 3.58275 3.58653 3.75309 3.75727 3.76004 4.08671 4.08949 4.09479 4.33565 4.33815 4.48999 4.49399 4.49674 4.61395 4.62017 4.62432 4.80884 4.81184 4.81453 4.8193 
50 0.15612 0.16073 0.31152 0.31783 0.49823 0.50241 0.6317 0.63648 0.82091 0.82535 0.99141 1.15753 1.16729 1.32151 1.32804 1.49103 1.49555 1.65606 1.66096 1.84614 1.85299 2.05923 2.18692 2.33163 2.47262 2.47687 2.62635 2.63047 2.81664 2.82091 2.98009 2.98501 3.15219 3.15765 3.30155 3.30842 3.43811 3.4453 3.58193 3.58807 3.75518 3.76061 4.08831 4.33696 4.49239 4.49769 4.61931 4.62687 4.81128 4.81519 
22 0.16837 0.32435 0.5106 0.64335 0.83562 1.33657 1.66979 1.85966 2.06878 2.34365 2.63662 2.82888 2.99182 3.16667 3.31594 3.45032 3.59378 3.76839 4.09703 4.34502 4.50517 4.82028 
80 0.14689 0.15132 0.155 0.30366 0.30773 0.3114 0.48994 0.49433 0.49785 0.62268 0.62715 0.63111 0.81247 0.81673 0.81987 0.98454 0.98918 0.9942 1.15011 1.15523 1.16107 1.31446 1.31984 1.32438 1.48267 1.48745 1.49155 1.64514 1.65077 1.65493 1.83928 1.84318 1.84724 2.05252 2.05619 2.17863 2.18417 2.32442 2.32811 2.33267 2.4627 2.46821 2.47196 2.61806 2.62233 2.62619 2.8082 2.81251 2.81609 2.97215 2.97721 2.98223 3.14465 3.14874 3.15209 3.294 3.29909 3.30297 3.42881 3.43325 3.43726 3.57391 3.57821 3.58277 3.7479 3.75228 3.75541 4.08151 4.08506 4.33036 4.33357 4.485 4.48968 4.49338 4.6095 4.61643 4.62136 4.80383 4.80694 4.81039 
1 0.82571 
45 0.15294 0.15815 0.3099 0.31623 0.49627 0.50111 0.62982 0.63575 0.81812 0.8233 0.98976 0.99675 1.15612 1.31975 1.32631 1.48899 1.49437 1.65572 1.84462 1.85141 2.05775 2.18532 2.33004 2.47328 2.62502 2.62904 2.81491 2.81973 2.978 2.98328 3.15048 3.15673 3.29983 3.30649 3.43676 3.58044 3.75325 3.75903 4.08685 4.33556 4.49053 4.49609 4.61594 4.80944 4.8151 
36 0.17083 0.1775 0.3269 0.33072 0.5148 0.64801 0.83586 0.84069 1.0078 1.0151 1.17715 1.33908 1.50806 1.67067 1.86206 1.86654 2.07531 2.20613 2.34818 2.35671 2.49018 2.64045 2.83347 2.99588 3.16954 3.31952 3.45394 3.59863 3.60699 3.77196 4.10365 4.351 4.50851 4.6411 4.82511 4.82959 
44 0.17475 0.18132 0.33077 0.33555 0.51786 0.52285 0.65142 0.84052 0.84602 1.01018 1.01993 1.17969 1.18677 1.34434 1.51133 1.67497 1.8649 1.87045 2.07813 2.20838 2.35046 2.36216 2.49352 2.64582 2.83625 2.84246 3.00056 3.17274 3.17746 3.32391 3.33113 3.45792 3.60246 3.61726 3.77639 3.78298 4.10645 4.11527 4.35471 4.36194 4.51394 4.64241 4.8293 4.83366 
11 0.16814 0.32402 0.51128 0.83126 1.17426 1.33712 1.8588 2.35152 2.83434 3.3163 4.82505 
77 0.1629 0.16599 0.17131 0.31845 0.32212 0.32607 0.50693 0.5108 0.51618 0.63936 0.64272 0.65037 0.82842 0.83114 0.83521 0.99866 1.00302 1.00795 1.16453 1.16995 1.17452 1.33172 1.33553 1.34229 1.49929 1.50312 1.66309 1.66696 1.6727 1.85318 1.8572 1.86073 2.06611 2.06956 2.08932 2.19521 2.20223 2.33834 2.34197 2.34644 2.35169 2.48061 2.48408 2.49082 2.63394 2.63702 2.82442 2.82775 2.83172 2.98904 2.99311 3.16004 3.16382 3.16771 3.31052 3.31457 3.44457 3.44891 3.45543 3.58948 3.59325 3.59812 3.76396 3.76715 3.77332 4.09509 4.0997 4.12271 4.34387 4.34909 4.50092 4.50417 4.62944 4.63489 4.81834 4.8214 4.8249 
1 0.82173 
80 0.16981 0.17302 0.17817 0.32515 0.32899 0.33355 0.5132 0.51616 0.5197 0.64605 0.64998 0.65622 0.83569 0.83851 0.8432 1.00608 1.01042 1.02296 1.17256 1.17708 1.18156 1.33816 1.34155 1.34808 1.50652 1.50997 1.52099 1.66975 1.67351 1.85979 1.86428 1.86801 2.0731 2.07725 2.10273 2.20232 2.20809 2.34503 2.34867 2.35301 2.36576 2.48823 2.4922 2.50439 2.64121 2.64428 2.83071 2.83374 2.83799 2.99575 2.99918 3.02107 3.16679 3.17065 3.17533 3.31741 3.32127 3.32628 3.45205 3.45628 3.46511 3.5971 3.60082 3.60721 3.77005 3.77365 3.7778 4.10213 4.10617 4.35054 4.35428 4.3634 4.50843 4.51146 4.5187 4.63503 4.6399 4.82484 4.82742 4.83158 
0 
78 0.16905 0.17237 0.17771 0.32456 0.32803 0.33304 0.51143 0.51454 0.51815 0.64377 0.64716 0.65139 0.83498 0.83837 1.00417 1.00957 1.17142 1.17629 1.18114 1.33702 1.34118 1.50448 1.5074 1.51278 1.66863 1.67272 1.68256 1.85847 1.86325 1.86697 2.07158 2.07466 2.08186 2.20036 2.20573 2.34401 2.34791 2.3539 2.48568 2.48841 2.49404 2.63852 2.64112 2.64878 2.82904 2.83232 2.83655 2.99383 2.99658 3.0025 3.16454 3.1684 3.17199 3.31526 3.31904 3.32278 3.44957 3.45346 3.45769 3.59465 3.59867 3.60355 3.76849 3.77178 3.77552 4.10039 4.10371 4.11444 4.34864 4.35203 4.50518 4.50808 4.51222 4.63355 4.63701 4.82336 4.82589 4.82948 
83 0.14627 0.15062 0.1537 0.30238 0.30623 0.31004 0.48903 0.49385 0.4968 0.62106 0.62586 0.62953 0.81167 0.81553 0.81873 0.82292 0.98423 0.98772 0.99276 1.14841 1.1527 1.15799 1.31343 1.31847 1.32228 1.48151 1.48632 1.48962 1.64248 1.65008 1.65377 1.83894 1.84188 1.84629 2.0522 2.0554 2.17747 2.18363 2.32381 2.32714 2.33161 2.45921 2.46627 2.47 2.47577 2.61578 2.62086 2.62398 2.80738 2.81192 2.81502 2.97104 2.97622 2.97928 3.14389 3.14739 3.15172 3.29308 3.29747 3.30185 3.30608 3.42549 3.43184 3.43606 3.57301 3.57756 3.58158 3.74769 3.7516 3.75511 4.08112 4.08413 4.33011 4.33259 4.48427 4.48796 4.49152 4.60833 4.6149 4.61975 4.80326 4.80648 4.80953 
69 0.16586 0.17037 0.17403 0.3228 0.32684 0.33017 0.51191 0.51507 0.51889 0.64497 0.6483 0.83072 0.83567 0.83947 1.00261 1.00737 1.01129 1.17229 1.17741 1.33306 1.33854 1.34222 1.5061 1.51002 1.66828 1.6722 1.85739 1.86161 1.86541 2.07306 2.07636 2.20214 2.20829 2.34304 2.34693 2.35127 2.48722 2.49154 2.64059 2.64429 2.82868 2.83181 2.83592 2.99472 2.99831 3.16499 3.16908 3.17279 3.3144 3.31912 3.32246 3.45096 3.45429 3.46101 3.59604 3.59988 3.77085 3.77351 4.10116 4.10431 4.34909 4.35271 4.50775 4.51098 4.62963 4.63695 4.82365 4.82669 4.83016 
38 0.15962 0.16754 0.31526 0.32018 0.50372 0.63628 0.82506 0.82888 0.99577 1.00161 1.16311 1.32862 1.49588 1.66034 1.84987 1.8559 2.06332 2.19128 2.33555 2.34342 2.47719 2.63048 2.82108 2.82964 2.98609 3.15685 3.16222 3.30738 3.3156 3.44213 3.58712 3.75973 3.76558 4.09216 4.34061 4.49656 4.62698 4.81456 
59 0.15106 0.1561 0.30742 0.3122 0.4931 0.49842 0.50248 0.62625 0.63122 0.81647 0.82156 0.98784 0.99339 1.15372 1.16075 1.31762 1.32408 1.48582 1.49177 1.64657 1.65387 1.84265 1.84737 2.05587 2.05967 2.18155 2.18876 2.32792 2.33218 2.46631 2.47218 2.62177 2.62645 2.81112 2.81671 2.97531 2.98143 3.1481 3.1531 3.2972 3.30383 3.42987 3.43541 3.44017 3.57711 3.58236 3.75111 3.75633 3.75938 4.08494 4.0886 4.33374 4.33733 4.4883 4.49367 4.6123 4.6212 4.80715 4.81048 
25 0.1605 0.31818 0.50475 0.63881 0.82471 1.16831 1.33076 1.50035 1.66565 1.85137 2.3374 2.48179 2.6319 2.8239 2.9894 3.15911 3.31014 3.44511 3.5892 3.76195 4.09264 4.34074 4.49922 4.62744 4.81514 
84 0.1643 0.1678 0.17244 0.31953 0.3237 0.32699 0.50801 0.51107 0.51454 0.63989 0.64332 0.64675 0.82835 0.83202 0.83484 0.83978 0.99926 1.00419 1.00793 1.16524 1.17182 1.1763 1.32914 1.33443 1.33783 1.5006 1.50389 1.50879 1.66454 1.66787 1.67312 1.85434 1.85843 1.86189 2.0674 2.07085 2.07587 2.1934 2.19826 2.20535 2.33952 2.34333 2.34666 2.35383 2.48192 2.48542 2.49083 2.63566 2.63857 2.82547 2.82839 2.83269 2.99057 2.99344 2.99973 3.16099 3.16507 3.16792 3.30944 3.31471 3.31768 3.44579 3.45035 3.45417 3.59004 3.59415 3.59735 3.76305 3.76748 3.76994 3.77575 4.09645 4.09984 4.34518 4.34837 4.50038 4.50481 4.50799 4.62528 4.63225 4.6376 4.82 4.8227 4.82597 
28 0.15062 0.30689 0.49326 0.62693 0.81597 0.98708 1.15333 1.3173 1.48621 1.65237 1.84177 2.05491 2.18195 2.32711 2.46863 2.622 2.81151 2.97542 3.14758 3.29724 3.4335 3.57722 3.75059 4.08396 4.33266 4.48781 4.6151 4.80651 
0 
71 0.16614 0.16997 0.17565 0.32251 0.32656 0.33128 0.51046 0.51443 0.51955 0.64355 0.64793 0.83077 0.83501 0.83988 1.00272 1.00746 1.01541 1.17048 1.17559 1.33553 1.34003 1.50273 1.50647 1.51434 1.66711 1.67178 1.85721 1.86152 1.86572 2.07081 2.07518 2.19955 2.20741 2.34267 2.34716 2.35526 2.48543 2.48926 2.63829 2.64186 2.82843 2.83224 2.8369 2.99286 2.99703 3.16364 3.16841 3.17331 3.31482 3.31905 3.32716 3.44902 3.45393 3.59461 3.59958 3.60683 3.76694 3.77119 3.77635 4.09993 4.10453 4.34805 4.35288 4.50371 4.50816 4.51406 4.63347 4.63973 4.82219 4.82528 4.82934 
29 0.16902 0.32477 0.51108 0.645 0.83442 1.00643 1.17243 1.33675 1.50436 1.66819 1.85962 2.07263 2.20538 2.3449 2.48619 2.63937 2.82951 2.83664 2.99434 3.16694 3.31681 3.45216 3.59476 3.76907 4.10063 4.3489 4.50647 4.63554 4.82295 
19 0.16534 0.32337 0.50937 0.8298 1.0037 1.17129 1.33768 1.6652 1.85766 2.06668 2.19791 2.34211 2.48233 2.82818 3.16527 3.31525 3.44861 3.7683 4.09627 
0 
28 0.1648 0.32323 0.50908 0.64141 0.83246 1.00805 1.17208 1.33488 1.5025 1.66515 1.85713 2.06874 2.19787 2.34139 2.48423 2.63614 2.82786 2.99089 3.16502 3.31557 3.44859 3.59199 3.76709 4.09673 4.34559 4.50375 4.63317 4.82048 
0 
79 0.17408 0.17755 0.19097 0.33028 0.33372 0.33997 0.51713 0.52066 0.52561 0.64979 0.6535 0.65938 0.83988 0.84355 0.84905 1.0098 1.01442 1.01983 1.1794 1.18416 1.34234 1.34645 1.35418 1.51037 1.51461 1.67403 1.67865 1.68978 1.8644 1.86896 1.8738 2.07695 2.08049 2.09223 2.20646 2.21326 2.34976 2.35395 2.35939 2.49145 2.49579 2.50926 2.64385 2.64713 2.65795 2.83482 2.83849 2.84222 2.99986 3.00439 3.17144 3.17463 3.17858 3.32226 3.32603 3.33476 3.45608 3.46005 3.46768 3.60043 3.60519 3.61202 3.77489 3.77772 3.78258 4.10548 4.10912 4.12053 4.35375 4.35729 4.36405 4.5119 4.51555 4.52183 4.64037 4.64623 4.82936 4.83319 4.83772 
38 0.16774 0.32327 0.33597 0.51038 0.51708 0.64335 0.8312 0.83903 1.00622 1.17254 1.33681 1.50383 1.66737 1.85781 1.8714 2.06978 2.20037 2.34253 2.35439 2.48485 2.63876 2.82945 2.83795 2.99355 3.16297 3.17115 3.31449 3.44819 3.45568 3.59416 3.76766 3.77439 4.09911 4.34774 4.50481 4.63203 4.82152 4.82792 
117 0.14166 0.14535 0.14812 0.15091 0.29776 0.30119 0.30431 0.30706 0.4844 0.48821 0.49083 0.49343 0.49713 0.61667 0.62045 0.62335 0.62628 0.63113 0.80699 0.81037 0.81352 0.81591 0.8207 0.97963 0.98234 0.98593 0.98938 1.14386 1.14762 1.15154 1.15538 1.30873 1.31219 1.31588 1.31916 1.47682 1.48064 1.48377 1.48657 1.63816 1.64433 1.64748 1.65102 1.83433 1.83679 1.83992 1.84293 2.04758 2.05009 2.05278 2.05839 2.17285 2.17748 2.18107 2.31921 2.32198 2.32489 2.32817 2.45501 2.46055 2.46404 2.46687 2.47149 2.61135 2.61559 2.61852 2.62109 2.80278 2.80663 2.80941 2.81213 2.81616 2.96641 2.97035 2.97354 2.97707 3.13926 3.14226 3.14538 3.14784 3.15196 3.28847 3.29187 3.2956 3.29841 3.42113 3.42677 3.42989 3.43311 3.5684 3.57214 3.57493 3.57825 3.74311 3.74612 3.74907 3.75136 4.07653 4.07906 4.08191 4.32547 4.32762 4.33033 4.33693 4.47959 4.48253 4.48596 4.48842 4.60368 4.609 4.6133 4.61776 4.7987 4.80147 4.80368 4.80641 4.81064 
19 0.15786 0.31554 0.50099 0.6362 0.82271 0.99728 1.84674 2.06122 2.33605 2.62943 2.81912 3.15704 3.44429 3.58828 3.75962 4.08934 4.33702 4.49674 4.81239 
25 0.17683 0.33381 0.52028 0.65606 0.84166 1.01559 1.18484 1.34696 1.51565 1.67708 1.87029 2.08038 2.3567 2.64678 2.83975 3.00461 3.17519 3.32633 3.46026 3.6082 3.77773 4.10864 4.35564 4.51623 4.83133 
29 0.16234 0.31843 0.50606 0.64058 0.82684 0.83076 0.99691 1.16289 1.33128 1.49838 1.66172 1.85191 2.06589 2.19489 2.33775 2.48039 2.63281 2.82457 2.9881 3.15918 3.31025 3.44279 3.58864 3.76398 4.09456 4.34273 4.50107 4.62779 4.81827 
61 0.16471 0.1683 0.31979 0.32363 0.32825 0.5083 0.51165 0.64052 0.64386 0.64808 0.8294 0.83274 0.83857 1.0 1.0047 1.16783 1.1727 1.33274 1.3371 1.50052 1.50389 1.66466 1.6689 1.85421 1.85883 2.06756 2.07087 2.19694 2.20403 2.33995 2.34345 2.48248 2.48586 2.63535 2.63825 2.82638 2.82997 2.99072 2.99455 3.16218 3.16587 3.31271 3.31657 3.44616 3.45035 3.59109 3.59483 3.76514 3.76844 4.09666 4.10007 4.34496 4.3486 4.50205 4.50515 4.51016 4.63088 4.63591 4.81982 4.8228 4.82651 
25 0.17143 0.3261 0.515 0.6508 0.83463 1.00495 1.17698 1.34228 1.50973 1.67034 1.86078 2.08154 2.34941 2.49197 2.64523 2.83638 2.99849 3.17439 3.32067 3.59998 3.77298 4.10826 4.35425 4.51165 4.8255 
0 
137 0.14264 0.14591 0.14861 0.15086 0.15382 0.29879 0.30234 0.30463 0.30697 0.30938 0.48571 0.48902 0.4917 0.49366 0.49608 0.61599 0.62034 0.62337 0.6257 0.62813 0.63298 0.80809 0.81141 0.8141 0.81626 0.81879 0.9809 0.98321 0.98596 0.9885 0.99194 1.14486 1.14868 1.15157 1.15459 1.15858 1.30991 1.31309 1.31661 1.31899 1.32213 1.47793 1.48147 1.48434 1.48658 1.48939 1.63903 1.64489 1.64801 1.65046 1.65417 1.83567 1.8379 1.84021 1.84258 1.84539 2.0489 2.05112 2.05352 2.05597 2.17403 2.1778 2.18116 2.18495 2.32055 2.32317 2.32552 2.32791 2.33126 2.45555 2.46123 2.46444 2.467 2.4699 2.61242 2.61669 2.61922 2.62139 2.62446 2.80418 2.80763 2.81004 2.81208 2.81474 2.96757 2.97097 2.97412 2.97614 2.97995 3.14035 3.14316 3.1454 3.14795 3.15005 3.28928 3.29247 3.29547 3.29832 3.30073 3.42231 3.42779 3.43002 3.43289 3.43561 3.56966 3.57301 3.57554 3.57803 3.581 3.74435 3.74664 3.74937 3.75149 3.7535 4.07787 4.08015 4.08237 4.08478 4.32663 4.32875 4.33074 4.33348 4.48077 4.48359 4.48659 4.48857 4.49104 4.60476 4.60873 4.61217 4.61572 4.62245 4.80016 4.80272 4.80472 4.80667 4.80933 
99 0.14618 0.15028 0.15339 0.30238 0.30581 0.30928 0.31288 0.48887 0.49323 0.49595 0.49961 0.62172 0.62583 0.62951 0.81165 0.81526 0.81865 0.82291 0.98401 0.98704 0.99129 1.14851 1.15229 1.15724 1.1623 1.31323 1.31742 1.32105 1.32544 1.48144 1.48567 1.48897 1.49408 1.64263 1.6493 1.65263 1.83873 1.84138 1.845 1.84976 2.05199 2.05475 2.05794 2.17728 2.18286 2.19153 2.32361 2.32651 2.32992 2.45994 2.46576 2.46952 2.47417 2.61609 2.62025 2.62343 2.80713 2.81134 2.81436 2.81905 2.97095 2.97538 2.97853 3.14382 3.14697 3.15076 3.15419 3.29298 3.29698 3.30106 3.30481 3.42559 3.43129 3.43508 3.43968 3.57285 3.5769 3.58045 3.74748 3.75107 3.75418 3.75768 4.08093 4.08358 4.08693 4.32991 4.33212 4.33576 4.48411 4.48735 4.49077 4.49576 4.60815 4.61443 4.61924 4.80307 4.806 4.80841 4.8122 
46 0.16999 0.17568 0.32681 0.33658 0.5129 0.51687 0.64672 0.83579 0.8414 1.00833 1.17619 1.33986 1.50604 1.67119 1.67903 1.86217 1.86843 2.07301 2.20246 2.34573 2.35194 2.48796 2.4983 2.6403 2.83243 2.83737 2.99513 3.00816 3.16826 3.17722 3.3186 3.32508 3.45267 3.45958 3.59768 3.60638 3.77098 3.77963 4.10195 4.34967 4.35562 4.50788 4.51419 4.63675 4.82462 4.82903 
0 
57 0.15541 0.15987 0.31205 0.31671 0.4982 0.5025 0.63117 0.63584 0.8205 0.82511 0.83135 0.99235 0.99804 1.15821 1.16494 1.32224 1.32863 1.49068 1.49619 1.65499 1.65926 1.84721 1.85189 2.06048 2.06484 2.18643 2.19208 2.3326 2.33714 2.47198 2.47726 2.62688 2.63087 2.81617 2.82104 2.98018 2.98535 3.15285 3.15833 3.30198 3.30923 3.4379 3.44234 3.58198 3.58675 3.75576 3.7613 4.08938 4.09353 4.3382 4.34258 4.49283 4.49819 4.61735 4.62551 4.81199 4.8154 
37 0.16688 0.32335 0.50961 0.5142 0.64322 0.83174 0.83548 1.00212 1.00875 1.17339 1.33534 1.50276 1.50778 1.66675 1.85818 2.07008 2.19941 2.34223 2.35426 2.48401 2.48946 2.63774 2.82836 2.83463 2.99248 3.16506 3.31539 3.44897 3.59398 3.76801 3.77315 4.09868 4.34661 4.50555 4.63308 4.82153 4.82584 
1 3.17854 
53 0.14974 0.15579 0.30583 0.31147 0.49255 0.49888 0.62443 0.63047 0.81514 0.82157 0.98773 0.99678 1.1518 1.15783 1.1653 1.31701 1.32496 1.48501 1.49195 1.64598 1.65439 1.84247 1.85061 2.05573 2.18102 2.32732 2.33472 2.46266 2.47139 2.61919 2.62571 2.81092 2.81752 2.97455 2.98168 3.14741 3.1546 3.29657 3.30477 3.42895 3.43603 3.57652 3.58347 3.75117 3.75843 4.08462 4.33363 4.48781 4.49509 4.61189 4.62106 4.80676 4.81153 
77 0.16007 0.16412 0.17057 0.31692 0.32147 0.32639 0.50361 0.50747 0.51113 0.63588 0.63952 0.64364 0.82546 0.8299 0.83539 0.99692 1.00214 1.00898 1.16309 1.16835 1.32697 1.33213 1.33682 1.49591 1.49992 1.50497 1.66021 1.66372 1.67161 1.8519 1.85657 1.86089 2.06559 2.06936 2.19158 2.19669 2.33761 2.34138 2.34773 2.47482 2.4801 2.48399 2.63158 2.63534 2.82186 2.82578 2.83101 2.98504 2.98968 2.99602 3.15775 3.16248 3.16595 3.30703 3.3126 3.31684 3.44205 3.44574 3.45007 3.58763 3.59128 3.59689 3.76057 3.76558 3.77072 4.09448 4.09841 4.3433 4.34833 4.49791 4.50237 4.62233 4.62918 4.63702 4.81714 4.81993 4.82407 
53 0.14812 0.15315 0.30458 0.3103 0.4907 0.49545 0.62442 0.63052 0.81351 0.81868 0.98497 1.1511 1.31498 1.32485 1.48345 1.48943 1.64896 1.65461 1.83971 1.84578 2.05292 2.05825 2.17934 2.32499 2.33116 2.46631 2.47155 2.61947 2.62442 2.80898 2.814 2.97293 2.97899 3.14524 3.15146 3.2947 3.30346 3.43129 3.43769 3.57466 3.58071 3.74835 3.75398 4.08196 4.08719 4.3307 4.33586 4.48554 4.49161 4.61025 4.61967 4.80424 4.80787 
103 0.17571 0.17883 0.18245 0.19654 0.33155 0.33519 0.33812 0.34381 0.51959 0.52254 0.52547 0.5306 0.65202 0.65555 0.65956 0.84143 0.84455 0.84803 0.85776 1.012 1.01607 1.01941 1.02802 1.17851 1.18357 1.18707 1.34321 1.34671 1.35029 1.35789 1.5121 1.51519 1.51852 1.53323 1.67623 1.68004 1.68419 1.86607 1.8703 1.87343 1.87961 2.07892 2.08209 2.08593 2.1022 2.20843 2.2136 2.22214 2.35171 2.35537 2.35954 2.36513 2.4938 2.4973 2.50155 2.64638 2.64926 2.65364 2.8374 2.84075 2.84419 2.84854 3.00181 3.00434 3.00827 3.17248 3.17612 3.17881 3.18343 3.32216 3.32632 3.32912 3.33516 3.45764 3.46166 3.46484 3.47584 3.60264 3.60618 3.61045 3.61642 3.77682 3.78001 3.78288 3.78824 4.10816 4.11133 4.11588 4.13754 4.35642 4.3593 4.36376 4.51303 4.51636 4.51967 4.52631 4.64224 4.6464 4.65324 4.83136 4.83412 4.83739 4.84209 
57 0.15916 0.16231 0.31541 0.31888 0.5032 0.5068 0.63495 0.63854 0.82362 0.82669 0.8303 0.99506 0.99917 1.16199 1.16671 1.32735 1.33103 1.49525 1.49911 1.65911 1.66293 1.84977 1.85384 2.06299 2.06691 2.19048 2.19577 2.33518 2.33913 2.47667 2.48059 2.62977 2.63277 2.82067 2.82403 2.985 2.9888 3.15681 3.16009 3.30705 3.31071 3.44092 3.44499 3.58592 3.59 3.75988 3.76317 4.09162 4.09557 4.33966 4.34451 4.49774 4.50078 4.62542 4.62956 4.81448 4.81758 
0 
24 0.16364 0.50653 0.64078 0.83062 1.00264 1.17316 1.33386 1.50044 1.66493 2.34096 2.48161 2.6345 2.82561 2.99055 3.16261 3.31297 3.44898 3.59057 3.76486 4.09659 4.34369 4.50198 4.63084 4.81932 
57 0.1533 0.15768 0.30952 0.31399 0.49558 0.50031 0.50542 0.62924 0.63363 0.81907 0.82364 0.99016 0.9955 1.15597 1.16184 1.32004 1.32582 1.48833 1.49334 1.65453 1.65953 1.84494 1.84951 2.0581 2.06218 2.18409 2.19108 2.33028 2.33442 2.47092 2.47542 2.62424 2.62852 2.81369 2.81862 2.97783 2.98307 3.15056 3.15543 3.29969 3.30559 3.4368 3.44216 3.57981 3.58419 3.7534 3.75858 4.08712 4.09115 4.33602 4.33963 4.49054 4.49561 4.61502 4.62365 4.80945 4.81302 
24 0.15847 0.31245 0.50149 0.63562 0.82557 0.9961 1.32787 1.49496 1.84695 2.06045 2.33239 2.47672 2.62884 2.82 2.98429 3.15303 3.30787 3.44292 3.58575 3.75933 4.08884 4.33717 4.49626 4.81188 
70 0.16763 0.17117 0.17563 0.32368 0.3275 0.33117 0.51199 0.5149 0.51846 0.64413 0.648 0.65626 0.83199 0.83612 0.84022 1.00397 1.00906 1.01561 1.16986 1.17522 1.18014 1.33403 1.33865 1.34271 1.50518 1.50923 1.66829 1.67255 1.858 1.86214 1.86584 2.07174 2.0755 2.1986 2.20282 2.34363 2.34771 2.35299 2.48636 2.49064 2.63961 2.64302 2.82895 2.83248 2.8369 2.99505 2.99889 3.16714 3.17036 3.31416 3.31911 3.32325 3.44989 3.45474 3.59541 3.59925 3.60529 3.77086 3.77402 4.1011 4.10473 4.34931 4.35367 4.50784 4.51132 4.63357 4.63835 4.82421 4.8275 4.83147 
59 0.16525 0.1685 0.32085 0.32436 0.50878 0.51284 0.64214 0.64568 0.83039 0.8334 0.83938 1.00065 1.00511 1.17033 1.17519 1.33463 1.33931 1.50203 1.50575 1.66527 1.66937 1.85536 1.85958 1.86876 2.06923 2.07367 2.19799 2.20439 2.34108 2.34522 2.35366 2.48355 2.48799 2.63677 2.64135 2.8272 2.83212 2.99162 2.99635 3.1638 3.16684 3.31489 3.31812 3.44852 3.45211 3.59271 3.59706 3.76673 3.76945 4.09778 4.10239 4.34571 4.35046 4.50397 4.50718 4.63186 4.64048 4.82103 4.82546 
5 0.50479 0.82487 2.82324 4.3413 4.81558 
4 0.34135 0.66042 0.85047 3.78052 
47 0.1527 0.15786 0.30872 0.31431 0.49658 0.50166 0.62889 0.63672 0.81738 0.82234 0.98923 1.15581 1.16363 1.32094 1.32685 1.48904 1.49538 1.65298 1.66131 1.8436 1.85029 2.05703 2.18577 2.32906 2.47001 2.47666 2.62405 2.81425 2.81954 2.97913 3.14951 3.15502 3.2999 3.3056 3.43445 3.44114 3.57999 3.58857 3.75323 3.75825 4.08589 4.33421 4.49004 4.49548 4.61726 4.80865 4.81423 
72 0.16405 0.16768 0.173 0.31948 0.32316 0.32689 0.50729 0.51021 0.51378 0.63974 0.64316 0.64797 0.82889 0.83199 0.83588 0.99923 1.00381 1.00906 1.1657 1.17233 1.33189 1.33606 1.50025 1.50362 1.664 1.66805 1.6736 1.85357 1.85859 1.86217 2.06644 2.06959 2.19512 2.19909 2.33894 2.34294 2.34787 2.48147 2.48558 2.63465 2.63741 2.8253 2.82857 2.83228 2.9891 2.99334 3.16065 3.16422 3.16801 3.31212 3.31531 3.32097 3.44489 3.44972 3.45619 3.58944 3.59405 3.59917 3.76544 3.76805 4.09535 4.09901 4.3439 4.34731 4.50228 4.50512 4.62747 4.63132 4.63716 4.81844 4.82178 4.82513 
24 0.1542 0.31051 0.49707 0.63072 0.81893 0.99161 1.323 1.49049 1.84338 2.05733 2.32944 2.47267 2.62511 2.81536 2.98009 3.15048 3.30292 3.43784 3.58103 3.7547 4.08579 4.33364 4.49215 4.80828 
27 0.17298 0.32936 0.51617 0.64991 0.83831 1.01176 1.18003 1.34252 1.50947 1.67311 1.86542 2.07451 2.2043 2.3493 2.64307 2.83466 2.99718 3.17124 3.32184 3.45573 3.60021 3.77422 4.10378 4.35129 4.51264 4.82655 4.83128 
52 0.16878 0.17427 0.32481 0.32929 0.51186 0.51596 0.64474 0.64963 0.83473 0.83968 1.00444 1.01018 1.17289 1.17844 1.33706 1.34247 1.50484 1.51023 1.66896 1.67601 1.85938 1.86503 2.07254 2.08033 2.20097 2.34432 2.3493 2.48685 2.49445 2.64054 2.83048 2.83539 2.99468 3.002 3.1659 3.17075 3.31689 3.32124 3.45156 3.45678 3.59601 3.60454 3.77063 3.77568 4.10097 4.10735 4.34874 4.354 4.50755 4.63536 4.82383 4.82819 
67 0.16022 0.16352 0.16882 0.31557 0.31959 0.3226 0.50366 0.50697 0.50997 0.63605 0.64 0.82506 0.82856 0.8325 0.99586 1.0 1.16227 1.16767 1.32679 1.33078 1.33459 1.49623 1.49937 1.66022 1.66398 1.85039 1.85485 1.85949 2.06327 2.06693 2.19061 2.19486 2.33586 2.33985 2.4776 2.48083 2.63095 2.63419 2.82121 2.8243 2.82774 2.98515 2.98821 3.15669 3.1612 3.30756 3.31195 3.31527 3.44165 3.44645 3.58662 3.58998 3.75962 3.76364 3.76665 4.09229 4.09621 4.34098 4.34475 4.49684 4.50093 4.50585 4.62423 4.62885 4.81524 4.81801 4.82132 
4 0.17743 1.86557 2.83651 4.8292 
11 0.16577 0.513 1.17223 1.33619 1.66687 1.86105 2.34409 3.31535 3.59439 4.6341 4.8226 
33 0.16539 0.32306 0.50935 0.83084 0.83611 1.0038 1.17228 1.33476 1.50181 1.6645 1.67453 1.85742 1.86199 2.06879 2.19809 2.34271 2.35289 2.48285 2.63605 2.82703 2.83346 2.99066 3.16466 3.3149 3.44877 3.59245 3.76748 4.09757 4.34546 4.5036 4.63192 4.81981 4.82604 
33 0.15938 0.31607 0.32013 0.50353 0.63734 0.82407 0.82812 0.99889 1.16172 1.16857 1.32988 1.49733 1.65992 1.85034 1.8561 2.06417 2.19262 2.33584 2.4782 2.63154 2.82198 2.98668 3.15658 3.16157 3.30961 3.44377 3.58727 3.76226 4.09261 4.34056 4.49906 4.62371 4.81517 
47 0.15055 0.15494 0.30669 0.31383 0.49301 0.49784 0.62618 0.63227 0.81589 0.82066 0.98697 1.153 1.31697 1.32493 1.48575 1.49135 1.64988 1.65652 1.84171 2.05498 2.18181 2.32712 2.46677 2.47254 2.62132 2.62576 2.81139 2.81663 2.97512 2.98038 3.14746 3.15449 3.29679 3.30472 3.43259 3.57716 3.58393 3.75046 3.75707 4.08408 4.33276 4.48748 4.49371 4.6133 4.62137 4.80651 4.81163 
103 0.14719 0.1508 0.15356 0.15825 0.30324 0.30678 0.30999 0.31405 0.48989 0.49388 0.49635 0.50017 0.62226 0.62612 0.62886 0.63301 0.81246 0.81583 0.81897 0.82232 0.98521 0.98796 0.99221 1.14931 1.15323 1.1583 1.16287 1.31421 1.31774 1.32169 1.32608 1.48226 1.48627 1.48934 1.49423 1.64356 1.65013 1.65332 1.6601 1.83989 1.84233 1.8459 1.85053 2.05315 2.05565 2.05854 2.1783 2.18317 2.18971 2.32477 2.32757 2.33074 2.46036 2.46622 2.47004 2.47365 2.61677 2.62123 2.62415 2.80824 2.81225 2.815 2.81949 2.9719 2.97601 2.97914 3.14481 3.14788 3.15119 3.15467 3.29404 3.29754 3.30214 3.30549 3.42657 3.43245 3.43613 3.44085 3.5739 3.57777 3.58047 3.58703 3.74868 3.75178 3.755 3.75825 4.0821 4.08463 4.0879 4.33107 4.33314 4.33663 4.48512 4.48811 4.49174 4.4962 4.60912 4.61479 4.61975 4.80425 4.80707 4.80925 4.81409 
29 0.16079 0.31712 0.32471 0.50488 0.63866 0.8251 0.83123 0.99701 1.16733 1.33039 1.49796 1.66243 1.85163 1.86086 2.06704 2.33782 2.4809 2.63297 2.82271 2.98722 3.15944 3.30964 3.44794 3.5884 3.76233 4.09608 4.49985 4.62753 4.81784 
77 0.14733 0.15227 0.15611 0.30348 0.30736 0.31177 0.49005 0.49529 0.49885 0.62262 0.62762 0.63193 0.81271 0.81715 0.82061 0.98524 0.98914 0.99458 1.14961 1.15415 1.16135 1.31443 1.32061 1.32563 1.48255 1.48782 1.49187 1.64395 1.65143 1.65487 1.83995 1.84303 1.84807 2.05321 2.05655 2.17853 2.18589 2.32483 2.32825 2.33725 2.46129 2.46693 2.47098 2.61719 2.62184 2.6255 2.80841 2.81342 2.8171 2.9721 2.97821 3.14492 3.1485 3.15287 3.29414 3.29953 3.30386 3.42692 3.43312 3.43832 3.57404 3.57899 3.74871 3.75351 3.75683 4.08214 4.08527 4.33112 4.33375 4.48526 4.48918 4.49296 4.60939 4.61825 4.8043 4.80763 4.81128 
53 0.15433 0.15955 0.31147 0.31764 0.4997 0.50418 0.63065 0.63729 0.81997 0.82483 0.82933 0.99144 0.99776 1.15753 1.16705 1.32166 1.33012 1.49044 1.49674 1.65581 1.66221 1.84611 1.85272 2.05938 2.06782 2.18901 2.33146 2.3381 2.47235 2.47942 2.62585 2.63115 2.81723 2.82273 2.98022 2.98564 3.15195 3.15832 3.30146 3.3089 3.4374 3.44427 3.58152 3.58855 3.75523 3.7613 4.08841 4.33734 4.49209 4.49828 4.62115 4.81121 4.8158 
26 0.16057 0.31662 0.50475 0.63692 0.82445 0.99787 1.16693 1.33162 1.49737 1.66106 1.8538 2.06371 2.33659 2.47804 2.6314 2.82341 2.98807 3.15848 3.30956 3.44401 3.58842 3.76166 4.0922 4.34005 4.4985 4.81538 
52 0.15092 0.15656 0.30725 0.31325 0.49362 0.49886 0.62677 0.63277 0.81629 0.82197 0.98786 0.99554 1.15371 1.16367 1.31789 1.32515 1.4864 1.49254 1.65083 1.657 1.84246 1.84948 2.05571 2.18267 2.32776 2.33435 2.46751 2.47369 2.62175 2.62699 2.81204 2.81756 2.9759 2.98221 3.14804 3.15411 3.2976 3.30488 3.43339 3.43998 3.5777 3.58427 3.75129 3.75708 4.08474 4.33346 4.48834 4.49444 4.61407 4.62331 4.80711 4.81153 
46 0.15804 0.31458 0.49984 0.50891 0.63318 0.64104 0.82524 0.99524 1.16103 1.16844 1.32525 1.33627 1.49293 1.49983 1.65303 1.66406 1.85032 2.06532 2.18834 2.33524 2.34139 2.47107 2.48054 2.62838 2.63446 2.81906 2.82949 2.98229 2.9916 3.15546 3.1623 3.30513 3.31302 3.4355 3.44565 3.58501 3.5916 3.7587 3.76472 4.09419 4.34152 4.4957 4.50181 4.61914 4.63046 4.81611 
81 0.1551 0.15869 0.16151 0.31207 0.31545 0.31896 0.49774 0.50161 0.50509 0.63089 0.63439 0.638 0.81965 0.82303 0.8261 0.83077 0.99225 0.99637 1.00047 1.15785 1.16256 1.16779 1.32192 1.32731 1.33127 1.49048 1.49457 1.49815 1.65175 1.65761 1.66084 1.84723 1.85125 1.8551 2.06033 2.06349 2.18566 2.19124 2.33246 2.33552 2.34699 2.4708 2.47526 2.47878 2.62643 2.62973 2.63299 2.81578 2.81957 2.82344 2.97973 2.98445 2.98889 3.15271 3.15583 3.15952 3.30171 3.306 3.30969 3.43631 3.43974 3.44434 3.58171 3.58535 3.58954 3.75577 3.75956 3.76249 4.08943 4.09232 4.33822 4.34094 4.49303 4.49754 4.50067 4.61648 4.62295 4.62677 4.81169 4.81445 4.81808 
25 0.16019 0.31687 0.50293 0.63963 0.82463 1.00037 1.16835 1.33124 1.49684 1.6597 1.85354 2.06235 2.3386 2.47732 2.63065 2.82112 3.15817 3.3095 3.44465 3.59002 3.76146 4.09092 4.3391 4.49872 4.81373 
6 0.32882 0.83437 1.00727 1.34052 1.8626 4.82611 
79 0.14743 0.15152 0.15529 0.30376 0.30755 0.31155 0.48979 0.49405 0.49752 0.62283 0.62687 0.63081 0.81285 0.81716 0.8208 0.98448 0.98895 1.15019 1.15492 1.16193 1.31445 1.3195 1.32517 1.48264 1.48715 1.49255 1.64444 1.65025 1.65529 1.83922 1.8431 1.84758 2.05243 2.05601 2.17827 2.18392 2.32443 2.32801 2.33448 2.46303 2.46805 2.47248 2.61813 2.62208 2.6255 2.80787 2.81213 2.8153 2.97206 2.97692 2.98464 3.14463 3.14857 3.15204 3.29405 3.29875 3.3037 3.42842 3.43227 3.4371 3.57374 3.57788 3.58405 3.74779 3.7521 3.75547 4.08144 4.08492 4.33024 4.33335 4.485 4.48952 4.49486 4.6091 4.61562 4.62126 4.80364 4.80671 4.80981 
0 
40 0.15723 0.31168 0.31802 0.50002 0.50558 0.63308 0.82038 0.82575 0.99179 0.99913 1.15849 1.16778 1.32153 1.32828 1.49338 1.65723 1.84612 1.85437 2.05949 2.18976 2.33156 2.47516 2.6282 2.81802 2.98329 3.15222 3.15844 3.30175 3.30914 3.43889 3.58371 3.75497 3.76051 4.08847 4.33697 4.49206 4.4977 4.62323 4.81098 4.81581 
23 0.15363 0.3094 0.49703 0.62982 0.81804 0.98924 1.49053 1.84331 2.05681 2.32888 2.47253 2.62512 2.8154 2.98033 3.14961 3.30614 3.43626 3.58083 3.75432 4.08565 4.33395 4.49212 4.80849 
98 0.1678 0.17091 0.17454 0.32317 0.32698 0.32992 0.33385 0.51106 0.51389 0.51699 0.52204 0.64439 0.64787 0.65139 0.8322 0.83596 0.83849 0.84207 1.00308 1.00697 1.01051 1.01607 1.16964 1.17507 1.17924 1.33369 1.33862 1.3419 1.34757 1.50223 1.50625 1.50922 1.51319 1.66817 1.67108 1.67611 1.85821 1.86173 1.86509 1.86921 2.07163 2.07456 2.07991 2.19721 2.20278 2.20752 2.34374 2.34702 2.35044 2.35535 2.48496 2.48834 2.49215 2.4982 2.63849 2.64169 2.64539 2.82939 2.83244 2.83609 2.99138 2.99601 3.00017 3.16415 3.16849 3.171 3.17505 3.3144 3.31911 3.32222 3.45029 3.45386 3.4577 3.59376 3.59713 3.60094 3.60613 3.76749 3.77161 3.77416 3.77947 4.1005 4.10344 4.10774 4.34935 4.35192 4.3561 4.50435 4.50865 4.51196 4.51763 4.63087 4.6365 4.64098 4.82344 4.82586 4.82887 4.8328 
0 
0 
27 0.15773 0.31534 0.50211 0.63493 0.82375 0.99688 1.16451 1.32664 1.49404 1.66362 1.84606 2.06194 2.33521 2.47529 2.62834 2.81985 2.9838 3.15644 3.30689 3.4412 3.58724 3.75877 4.08794 4.336 4.49567 4.6262 4.81203 
33 0.1649 0.32225 0.50833 0.64229 0.83098 1.00244 1.17185 1.33396 1.50175 1.66524 1.8573 1.86269 2.06848 2.20012 2.34162 2.35284 2.48334 2.63585 2.82664 2.83359 2.99066 3.16336 3.16824 3.3147 3.44932 3.59227 3.76686 4.09684 4.34501 4.50322 4.63174 4.81995 4.82561 
70 0.1579 0.16107 0.1652 0.31395 0.31779 0.32205 0.50185 0.5053 0.63435 0.63779 0.82283 0.82621 0.82932 0.99399 0.99837 1.00457 1.16015 1.16455 1.17063 1.32511 1.32898 1.33238 1.49401 1.49723 1.65814 1.66162 1.66596 1.8484 1.85255 1.85663 2.06151 2.06514 2.18945 2.19394 2.33401 2.33759 2.47506 2.47878 2.48432 2.62892 2.63185 2.81946 2.82301 2.82813 2.98403 2.98694 3.15478 3.15907 3.16317 3.3044 3.30915 3.31299 3.44002 3.4444 3.58501 3.58842 3.75856 3.76204 4.09052 4.09432 4.33895 4.34301 4.49512 4.49855 4.50215 4.62149 4.62604 4.81357 4.81647 4.81977 
28 0.15914 0.31662 0.50327 0.63576 0.8248 0.99971 1.16447 1.32816 1.49561 1.65942 1.85038 2.06398 2.19305 2.33732 2.4763 2.63115 2.82139 2.98564 3.15723 3.30729 3.44137 3.58691 3.76235 4.09236 4.34069 4.49834 4.62601 4.81569 
78 0.15479 0.15876 0.16222 0.31194 0.31605 0.31986 0.49837 0.50204 0.5057 0.6315 0.63535 0.63882 0.82076 0.82509 0.8303 0.99221 0.99677 1.00141 1.15842 1.16393 1.1687 1.32208 1.32706 1.33117 1.49054 1.49486 1.49878 1.65467 1.659 1.66381 1.84685 1.85114 1.85529 2.05983 2.0634 2.18645 2.19218 2.33219 2.33604 2.34214 2.47161 2.47614 2.4809 2.62614 2.62997 2.81683 2.8205 2.82463 2.97994 2.98461 2.99002 3.1531 3.15722 3.16129 3.3021 3.30739 3.31074 3.43755 3.44181 3.4461 3.58185 3.5857 3.59027 3.7558 3.75983 3.76281 4.08886 4.09225 4.3376 4.34061 4.49284 4.49721 4.50085 4.6188 4.62547 4.8117 4.81463 4.81911 
25 0.16792 0.3249 0.50958 0.64178 0.83332 1.00587 1.17313 1.33514 1.50409 1.66641 1.85606 2.06932 2.34151 2.48461 2.63871 2.82764 2.99221 3.16993 3.45216 3.59262 3.77202 4.09805 4.34626 4.63201 4.82205 
1 0.83593 
129 0.16804 0.17079 0.17293 0.17583 0.18171 0.32399 0.32709 0.32946 0.33174 0.33637 0.51115 0.51359 0.51592 0.51817 0.52148 0.64487 0.6475 0.64958 0.65232 0.6573 0.8336 0.8368 0.83904 0.84177 0.84851 1.00409 1.0074 1.01005 1.01286 1.01876 1.17133 1.1754 1.17823 1.18105 1.33525 1.33891 1.34135 1.34398 1.35025 1.50414 1.50684 1.50906 1.51189 1.53171 1.66935 1.67204 1.67497 1.6789 1.85895 1.86208 1.86432 1.86667 1.87008 2.07172 2.07433 2.07666 2.08034 2.1989 2.20263 2.20602 2.21 2.34436 2.34723 2.3498 2.35269 2.35668 2.48586 2.48851 2.49119 2.49436 2.49981 2.63911 2.64161 2.6437 2.64818 2.82946 2.83234 2.83464 2.83735 2.8403 2.99358 2.99647 2.99885 3.00185 3.16567 3.16881 3.17087 3.17327 3.17689 3.31522 3.31898 3.32116 3.32364 3.33165 3.45042 3.45349 3.45594 3.4588 3.59534 3.59789 3.60049 3.60337 3.60765 3.76882 3.77171 3.77393 3.77665 3.78144 4.1008 4.10308 4.10548 4.10979 4.34955 4.35153 4.3543 4.35816 4.5054 4.50874 4.51072 4.51351 4.63351 4.63678 4.63998 4.6444 4.82364 4.8259 4.82811 4.83054 4.83356 
59 0.16329 0.1664 0.319 0.32287 0.50699 0.51091 0.63936 0.64333 0.82892 0.83196 0.83648 0.99821 1.00243 1.00871 1.1645 1.17115 1.3326 1.33739 1.50004 1.50529 1.66343 1.66841 1.85298 1.85794 2.06641 2.06989 2.19439 2.2023 2.33836 2.34227 2.35155 2.48114 2.48876 2.63426 2.63723 2.82511 2.8287 2.98929 2.99424 3.16171 3.16642 3.31286 3.31788 3.44495 3.44992 3.59016 3.59568 3.76498 3.76779 4.09528 4.09911 4.34353 4.348 4.50205 4.50775 4.62847 4.63477 4.81868 4.8222 
8 0.31932 0.50459 1.6633 1.85355 3.15882 3.31008 4.62658 4.81498 
86 0.17916 0.18256 0.19033 0.33403 0.33804 0.3427 0.52167 0.5252 0.5296 0.65335 0.65753 0.66297 0.84212 0.8462 0.85041 1.01335 1.01868 1.02538 1.17978 1.18626 1.19115 1.34397 1.34923 1.35385 1.51356 1.51719 1.52116 1.67878 1.68325 1.6902 1.86884 1.8733 1.87805 2.08153 2.08513 2.09213 2.2082 2.21433 2.22377 2.35494 2.35901 2.36663 2.49471 2.49862 2.50384 2.64809 2.65142 2.65751 2.84034 2.84391 2.8482 3.00347 3.00669 3.01307 3.17405 3.17848 3.18215 3.18859 3.32388 3.32907 3.33312 3.45945 3.46423 3.4692 3.60337 3.60846 3.61305 3.77705 3.78133 3.78456 3.79188 4.11051 4.11414 4.12985 4.35891 4.36287 4.3793 4.51413 4.51855 4.52241 4.64139 4.64721 4.65536 4.83375 4.837 4.84108 
31 0.1702 0.32655 0.51303 0.64505 0.83466 1.00613 1.17155 1.17723 1.338 1.50573 1.66933 1.86194 2.0711 2.09219 2.19993 2.3432 2.34792 2.48906 2.63945 2.83099 2.99383 3.1676 3.3187 3.45221 3.59604 3.77062 4.10122 4.34871 4.50664 4.63618 4.82397 
0 
33 0.15352 0.30909 0.49655 0.5033 0.62906 0.81859 0.82564 0.98955 1.15587 1.32058 1.48907 1.65422 1.84397 2.05726 2.18636 2.32935 2.471 2.62449 2.81433 2.97879 3.15001 3.15804 3.29983 3.30933 3.43554 3.57996 3.75342 3.75938 4.08627 4.33474 4.49024 4.62183 4.80872 
30 0.15879 0.31418 0.50211 0.63448 0.82298 0.83106 0.99456 1.16522 1.33008 1.49503 1.65887 1.84913 1.85741 2.06141 2.19434 2.33403 2.47643 2.6294 2.81988 2.98548 3.15483 3.31066 3.44014 3.58543 3.75886 4.09065 4.3391 4.49557 4.62702 4.81366 
81 0.15311 0.15757 0.16142 0.30922 0.31343 0.31729 0.49588 0.50088 0.5049 0.62845 0.63343 0.63761 0.81845 0.82259 0.82623 0.99149 0.99563 0.99944 1.15528 1.15981 1.16439 1.32025 1.32545 1.32899 1.4883 1.49345 1.49731 1.64952 1.65626 1.65956 1.84627 1.84967 1.85428 2.0595 2.06332 2.18431 2.18995 2.19594 2.33098 2.33441 2.33916 2.46636 2.47252 2.47646 2.62285 2.62783 2.63132 2.81418 2.81907 2.82304 2.97795 2.98336 2.98997 3.15099 3.15461 3.15856 3.30002 3.30498 3.30933 3.43253 3.4388 3.44338 3.57987 3.58473 3.58871 3.75478 3.7591 3.76267 4.08837 4.0918 4.33756 4.34109 4.49122 4.49544 4.49889 4.61484 4.62083 4.62607 4.8106 4.81396 4.81916 
56 0.15077 0.15507 0.30706 0.31194 0.49383 0.49792 0.62692 0.632 0.81604 0.82048 0.98717 0.9928 1.15359 1.16271 1.31736 1.32406 1.48665 1.49141 1.65178 1.65666 1.84187 1.84661 2.05499 2.05906 2.18272 2.32728 2.33192 2.4683 2.47277 2.6219 2.62597 2.81204 2.8164 2.97592 2.98054 3.14788 3.15291 3.29755 3.30392 3.43322 3.43887 3.5777 3.58336 3.75066 3.75541 4.08407 4.08815 4.33271 4.33661 4.48803 4.49289 4.6149 4.62194 4.80667 4.80992 4.81481 
0 
87 0.1664 0.16996 0.17405 0.32221 0.32611 0.33049 0.51038 0.51385 0.51695 0.6427 0.64651 0.65068 0.8333 0.83634 0.84029 1.00189 1.00668 1.01077 1.16741 1.17272 1.17695 1.33218 1.33692 1.34073 1.50328 1.50727 1.51297 1.66679 1.6708 1.67572 1.85642 1.8608 1.86429 1.87194 2.07121 2.07495 2.09939 2.19843 2.20243 2.20815 2.34216 2.34618 2.34981 2.3571 2.4849 2.48961 2.50006 2.63814 2.64277 2.8279 2.83132 2.83475 2.84838 2.9928 2.99663 3.00167 3.16306 3.16739 3.17138 3.31361 3.31757 3.321 3.44913 3.45286 3.45816 3.59312 3.59748 3.60247 3.76713 3.77078 3.77902 4.09997 4.104 4.11498 4.34779 4.35197 4.3713 4.50322 4.50726 4.51248 4.63003 4.63505 4.64783 4.82233 4.82549 4.82865 4.84255 
36 0.16576 0.32274 0.32739 0.50983 0.51548 0.64256 0.64732 0.83293 1.00191 1.00708 1.17345 1.33623 1.50305 1.66656 1.85581 1.86183 2.06975 2.20233 2.34161 2.34667 2.48465 2.63719 2.82847 2.83542 2.99215 3.16583 3.31614 3.45013 3.59304 3.59895 3.76731 4.09818 4.34625 4.50568 4.63432 4.82163 
64 0.16146 0.1645 0.31674 0.32032 0.32548 0.50492 0.50802 0.63736 0.64074 0.82534 0.82889 0.83387 0.99597 1.00104 1.16248 1.16775 1.17207 1.32647 1.33123 1.33578 1.498 1.50067 1.66166 1.66505 1.8506 1.85485 1.85952 2.06429 2.06726 2.19355 2.19942 2.33675 2.34009 2.47889 2.48161 2.6326 2.63498 2.82315 2.82619 2.98766 2.99044 3.15762 3.16148 3.16498 3.30639 3.3114 3.31447 3.4427 3.44654 3.58816 3.59152 3.76229 3.76499 4.09339 4.09638 4.3417 4.34448 4.49995 4.50233 4.62463 4.62923 4.81664 4.81926 4.82461 
29 0.16106 0.3175 0.50544 0.63849 0.82673 0.99891 1.16633 1.33029 1.49833 1.66124 1.85022 1.86061 2.06447 2.19444 2.33813 2.47826 2.63227 2.82264 2.98703 3.15946 3.31008 3.44345 3.58961 3.76229 4.09427 4.34114 4.49951 4.62902 4.81564 
89 0.15123 0.15561 0.15831 0.16435 0.30751 0.3111 0.31484 0.49377 0.49884 0.50183 0.50817 0.62606 0.63077 0.63438 0.81698 0.82132 0.82394 0.82772 0.98889 0.99273 0.99668 1.15384 1.15766 1.16249 1.16839 1.31833 1.3244 1.3281 1.48655 1.49188 1.49473 1.64726 1.6551 1.65948 1.8436 1.84651 1.85046 1.85499 2.05689 2.06008 2.18225 2.1889 2.32855 2.33177 2.33618 2.46373 2.4712 2.47472 2.48182 2.62124 2.62591 2.62879 2.81198 2.8169 2.81956 2.82463 2.9759 2.98189 2.98684 3.14884 3.15212 3.15614 3.16216 3.2979 3.30296 3.30638 3.43007 3.43638 3.44101 3.57777 3.58252 3.5867 3.75224 3.75674 3.75939 4.0858 4.08862 4.33484 4.33717 4.48918 4.49399 4.49644 4.61321 4.621 4.62488 4.8079 4.81094 4.81431 4.81902 
71 0.15355 0.15838 0.16485 0.31024 0.31483 0.31866 0.49648 0.50122 0.50579 0.62897 0.63399 0.63871 0.819 0.82397 0.82959 0.99134 0.99699 1.15673 1.16243 1.16782 1.32112 1.32677 1.33168 1.48929 1.49444 1.65064 1.65733 1.66223 1.8461 1.85109 2.05932 2.06367 2.18515 2.1912 2.33119 2.3355 2.46815 2.47446 2.47932 2.62447 2.62912 2.8147 2.81951 2.82355 2.97871 2.98415 3.15143 3.15614 3.16002 3.3006 3.30612 3.31004 3.43297 3.43878 3.44485 3.58046 3.58522 3.75466 3.75945 3.76355 4.08829 4.09279 4.33732 4.34519 4.4918 4.49682 4.61619 4.62225 4.6274 4.81046 4.81392 
44 0.16636 0.3225 0.32615 0.51052 0.51468 0.64428 0.83208 0.83651 1.00358 1.00975 1.17156 1.17626 1.33514 1.34033 1.50284 1.66557 1.67042 1.8557 1.86095 2.06927 2.07504 2.19953 2.34137 2.34575 2.48446 2.63745 2.82815 2.83306 2.99237 2.99784 3.16517 3.31517 3.32 3.45029 3.59281 3.59971 3.76836 4.09801 4.10537 4.34588 4.50465 4.63407 4.82121 4.82554 
10 0.51867 0.64842 0.84099 1.67875 3.00092 3.59981 3.77585 4.10476 4.35618 4.83069 
56 0.14614 0.15111 0.30223 0.30685 0.48873 0.49416 0.62153 0.62687 0.81169 0.81637 0.98388 0.9889 1.14845 1.15442 1.31325 1.3195 1.48136 1.48709 1.64288 1.6506 1.83861 1.84198 2.05186 2.05558 2.17726 2.18442 2.32347 2.32742 2.4607 2.46757 2.61616 2.62145 2.80706 2.81244 2.97084 2.97704 3.14359 3.14751 3.29285 3.29884 3.42592 3.43208 3.57271 3.57803 3.74733 3.75227 4.08077 4.08421 4.32979 4.33252 4.48398 4.48923 4.6082 4.61809 4.8029 4.80653 
45 0.15852 0.1628 0.31429 0.32041 0.50287 0.50737 0.63512 0.82272 0.82746 0.99489 1.16107 1.32664 1.33361 1.49491 1.49962 1.65903 1.84915 1.85473 2.06252 2.18858 2.19482 2.33458 2.47634 2.62991 2.63436 2.82042 2.82503 2.9849 3.15558 3.16134 3.30542 3.31166 3.44048 3.44698 3.58555 3.75884 3.76372 4.0913 4.09575 4.34002 4.49564 4.5011 4.62337 4.81445 4.8186 
59 0.17433 0.17933 0.32994 0.33375 0.51739 0.52159 0.64935 0.65353 0.83899 0.84218 0.84917 1.01027 1.01542 1.17698 1.18354 1.34281 1.34761 1.50998 1.51465 1.67382 1.67871 1.86407 1.8685 1.87768 2.07624 2.08057 2.20604 2.34874 2.35387 2.36581 2.49121 2.49607 2.64417 2.64818 2.83579 2.841 2.99959 3.00477 3.17293 3.17675 3.32289 3.32693 3.45517 3.4599 3.60044 3.60517 3.77566 3.77934 4.10522 4.10976 4.35363 4.35822 4.51184 4.51556 4.64005 4.64652 4.82886 4.83262 4.83806 
63 0.15371 0.15828 0.31053 0.3149 0.3186 0.49657 0.50104 0.50529 0.62962 0.63427 0.63901 0.81888 0.8233 0.82694 0.99098 0.99718 1.15678 1.16383 1.32093 1.32683 1.48934 1.49426 1.6509 1.65733 1.84572 1.85134 2.05881 2.06361 2.18491 2.19331 2.33102 2.33581 2.46981 2.47553 2.62492 2.62917 2.81474 2.81942 2.82665 2.97875 2.98397 3.15121 3.15684 3.30076 3.30741 3.436 3.44038 3.44576 3.58057 3.58505 3.75436 3.75919 3.76263 4.08784 4.0917 4.33666 4.34083 4.49152 4.49688 4.61526 4.62463 4.81022 4.81362 
31 0.16449 0.32056 0.5078 0.63993 0.83081 0.99882 1.00731 1.1645 1.17268 1.33198 1.50056 1.66404 1.85378 1.85978 2.06736 2.19655 2.33905 2.48154 2.63536 2.82598 2.99007 3.16289 3.31365 3.44687 3.59037 3.76602 4.0959 4.3442 4.50283 4.62964 4.81913 
55 0.15196 0.15708 0.30894 0.31479 0.49503 0.50061 0.62755 0.63383 0.81723 0.82149 0.82459 0.83027 0.98974 0.99777 1.15535 1.16478 1.31961 1.32719 1.48779 1.49448 1.64876 1.65643 1.84455 1.85123 2.05776 2.1835 2.32966 2.33684 2.46679 2.47479 2.62323 2.62879 2.81324 2.81914 2.97717 2.98392 3.14991 3.15619 3.29912 3.30691 3.43163 3.43703 3.44381 3.57901 3.58687 3.75305 3.75919 4.08675 4.33561 4.49027 4.49632 4.61432 4.62556 4.80887 4.8127 
54 0.16351 0.16692 0.17301 0.31986 0.32339 0.32864 0.50755 0.51295 0.64188 0.82854 0.83194 0.83656 0.99874 1.0036 1.00847 1.16711 1.17254 1.33269 1.33774 1.50022 1.51022 1.66385 1.66864 1.85399 1.85862 1.86253 2.06721 2.19696 2.33956 2.34477 2.48193 2.49155 2.63484 2.82586 2.83167 2.98967 2.99737 3.16281 3.17018 3.31336 3.31788 3.44784 3.59043 3.59804 3.76556 3.77449 4.09593 4.344 4.35239 4.50234 4.63049 4.81896 4.82214 4.82621 
56 0.14835 0.15313 0.30458 0.30907 0.49099 0.49622 0.62367 0.6287 0.81402 0.81864 0.98606 0.9921 1.15096 1.15681 1.3156 1.32234 1.48374 1.48934 1.64524 1.65307 1.84084 1.84561 2.05407 2.0584 2.17954 2.18787 2.3257 2.32988 2.46346 2.47028 2.6187 2.6236 2.80922 2.81448 2.97317 2.97926 3.14594 3.15038 3.29507 3.30166 3.42844 3.43401 3.57493 3.57998 3.74942 3.75498 4.08298 4.087 4.33197 4.33538 4.4863 4.49203 4.61048 4.61982 4.80506 4.80872 
33 0.1645 0.3203 0.32502 0.50803 0.64053 0.82924 0.83521 1.00445 1.17462 1.3336 1.50071 1.50614 1.66431 1.85451 1.86186 2.06751 2.34048 2.48328 2.63525 2.63873 2.82639 2.99059 3.16389 3.31369 3.44685 3.59173 3.76594 3.76942 4.09613 4.34444 4.50315 4.63103 4.81971 
27 0.17162 0.32719 0.51625 0.64832 0.83876 1.01019 1.17677 1.3407 1.50809 1.67501 1.86236 2.07415 2.20595 2.3465 2.49336 2.64288 2.83314 3.0004 3.16879 3.3198 3.45399 3.59923 3.77122 4.10423 4.35061 4.50967 4.82553 
0 
2 3.77617 4.51069 
53 0.17512 0.18347 0.33163 0.33817 0.51796 0.52323 0.65252 0.65912 0.84112 0.84804 1.01154 1.01681 1.1814 1.34426 1.35053 1.51108 1.5162 1.67477 1.69409 1.86669 1.87271 2.07839 2.08419 2.20827 2.35128 2.35985 2.49241 2.49969 2.646 2.65395 2.83683 2.84336 3.00055 3.00867 3.17309 3.1777 3.32449 3.3309 3.45773 3.4629 3.60168 3.60704 3.77585 3.78021 4.10736 4.11392 4.35489 4.36144 4.51394 4.5203 4.64207 4.83031 4.83562 
57 0.16048 0.16403 0.31544 0.32037 0.50287 0.50642 0.63543 0.64011 0.82554 0.82912 0.99525 1.00126 1.16126 1.16716 1.3259 1.3311 1.49569 1.49929 1.65973 1.6638 1.85031 1.85441 2.06312 2.06663 2.19054 2.19659 2.33551 2.33938 2.47625 2.48055 2.63082 2.63404 2.82085 2.82434 2.98491 2.98864 3.15624 3.16121 3.30542 3.31152 3.4411 3.4474 3.58646 3.59111 3.75899 3.7633 3.7668 4.09211 4.09558 4.34064 4.34362 4.49592 4.50047 4.62307 4.62839 4.81519 4.81779 
56 0.16069 0.16401 0.31629 0.32071 0.50461 0.50901 0.6367 0.64127 0.82497 0.82882 0.99678 1.00149 1.16278 1.16971 1.3293 1.33468 1.49795 1.50303 1.66098 1.66609 1.85092 1.85631 2.06409 2.06873 2.19195 2.19625 2.3365 2.34152 2.47861 2.48433 2.63175 2.63507 2.8226 2.82715 2.98668 2.99079 3.15748 3.16203 3.30821 3.31321 3.44257 3.44752 3.58776 3.59311 3.76108 3.76449 4.0931 4.09823 4.34159 4.34745 4.49786 4.50134 4.62595 4.63156 4.81697 4.82096 
88 0.14397 0.14815 0.15129 0.30012 0.30375 0.30727 0.48669 0.49102 0.49382 0.49984 0.61918 0.62341 0.62709 0.80936 0.81316 0.81647 0.82064 0.98189 0.98509 0.98899 1.14622 1.15026 1.15512 1.31108 1.31532 1.31915 1.47919 1.4835 1.48699 1.64052 1.64695 1.65079 1.83659 1.83941 1.84287 2.04985 2.05284 2.05604 2.17517 2.18045 2.32148 2.32461 2.32789 2.45761 2.46337 2.4675 2.61375 2.61819 2.62156 2.80505 2.80925 2.81232 2.81914 2.96874 2.97324 2.97661 3.14156 3.1449 3.14852 3.15462 3.29078 3.29476 3.29905 3.42348 3.42916 3.43341 3.57068 3.57482 3.57832 3.74536 3.74894 3.75202 4.07879 4.08167 4.085 4.32776 4.33018 4.33375 4.48191 4.48531 4.48876 4.60603 4.61183 4.61901 4.80094 4.80402 4.80652 4.81102 
1 4.81296 
0 
0 
1 0.82801 
26 0.17162 0.33081 0.51493 0.64797 1.01359 1.18079 1.34163 1.50742 1.67354 2.07421 2.20583 2.34788 2.48902 2.64159 2.83255 2.99641 3.17039 3.32099 3.45502 3.60191 3.77271 4.10329 4.35103 4.50966 4.6438 4.82728 
0 
27 0.17463 0.33187 0.51806 0.65696 0.84082 1.01279 1.18068 1.34307 1.51175 1.67756 1.86757 2.07734 2.21092 2.35735 2.49604 2.64544 2.83751 3.00116 3.17247 3.32256 3.45856 3.60602 3.7754 4.10578 4.35321 4.51461 4.83049 
10 0.6485 2.34621 2.63794 2.82896 3.16879 3.31636 3.76813 4.34581 4.50474 4.82568 
84 0.16627 0.16963 0.17437 0.32201 0.32619 0.32955 0.51044 0.51392 0.51786 0.64298 0.64673 0.6508 0.83204 0.83516 0.83931 1.00207 1.00662 1.01103 1.16993 1.17432 1.17804 1.33457 1.3374 1.34157 1.50324 1.50662 1.51557 1.66707 1.67169 1.6787 1.8569 1.86174 1.86528 2.07023 2.07374 2.08344 2.19783 2.20212 2.20733 2.34227 2.34619 2.35239 2.48464 2.48786 2.49335 2.63757 2.64067 2.65685 2.82765 2.83145 2.83553 2.99222 2.99511 3.00251 3.16317 3.16745 3.17105 3.31335 3.31735 3.32124 3.44857 3.45305 3.45879 3.59371 3.59773 3.60371 3.76734 3.77099 3.77457 4.09916 4.10274 4.10969 4.34751 4.35126 4.36241 4.5031 4.50745 4.51163 4.63291 4.63676 4.82159 4.82452 4.82836 4.84201 
90 0.16489 0.16759 0.17101 0.32038 0.32339 0.32607 0.50832 0.51055 0.51333 0.64085 0.64386 0.64717 0.82933 0.83272 0.83514 0.83908 1.00048 1.00444 1.00759 1.16703 1.17087 1.17424 1.17759 1.33326 1.33586 1.33911 1.50085 1.50372 1.50724 1.66477 1.66782 1.67156 1.85484 1.85815 1.86104 1.86521 2.06784 2.07114 2.07492 2.19588 2.19939 2.20634 2.34003 2.34316 2.34634 2.35218 2.48255 2.48529 2.48924 2.63556 2.63817 2.6431 2.82637 2.82883 2.83228 2.9908 2.99312 2.99752 3.16157 3.16498 3.16744 3.31221 3.31544 3.31836 3.44661 3.44991 3.45275 3.59157 3.59426 3.59744 3.60699 3.76458 3.76763 3.77017 4.09673 4.09971 4.10326 4.34551 4.34805 4.35222 4.50172 4.50487 4.50758 4.62767 4.63252 4.63657 4.81967 4.82205 4.82454 4.82792 
87 0.15631 0.1596 0.1624 0.31306 0.31684 0.31941 0.49932 0.50284 0.50568 0.50896 0.63291 0.6358 0.63861 0.82156 0.82543 0.82778 0.83171 0.99299 0.99703 0.99994 1.00911 1.15961 1.16405 1.16777 1.32335 1.32797 1.33108 1.49217 1.49575 1.49857 1.65714 1.65987 1.66349 1.84787 1.85132 1.8544 2.06092 2.064 2.06771 2.1875 2.19238 2.33328 2.3363 2.33988 2.34699 2.4746 2.47777 2.48086 2.62776 2.63088 2.63342 2.81723 2.82111 2.82373 2.82827 2.98174 2.98549 2.9885 3.15353 3.15781 3.16038 3.30331 3.30775 3.3103 3.43934 3.44287 3.44599 3.58327 3.58639 3.58969 3.7563 3.76046 3.76285 4.08991 4.09267 4.09797 4.33885 4.34164 4.4937 4.49791 4.50024 4.6186 4.62433 4.62726 4.81245 4.81519 4.81786 
108 0.17284 0.17566 0.1791 0.18526 0.32819 0.33198 0.33478 0.34006 0.51593 0.5185 0.52139 0.52444 0.6497 0.65281 0.65585 0.83805 0.84115 0.84387 0.84692 1.00827 1.01278 1.01585 1.02261 1.17608 1.18058 1.18451 1.33972 1.34434 1.34755 1.3574 1.50912 1.51194 1.51551 1.52858 1.6724 1.67541 1.67896 1.68529 1.86293 1.86698 1.87016 1.87421 1.88442 2.07654 2.07944 2.08307 2.10314 2.20318 2.20744 2.21291 2.34827 2.35146 2.35486 2.36003 2.36892 2.49106 2.49374 2.49813 2.51256 2.64442 2.64683 2.65221 2.83409 2.83706 2.84037 2.84363 2.99822 3.00107 3.00545 3.16988 3.17379 3.17618 3.18025 3.31932 3.324 3.32667 3.33195 3.45476 3.45852 3.46181 3.46815 3.59951 3.60263 3.60627 3.61205 3.77309 3.77666 3.77894 3.78295 3.79365 4.10563 4.10843 4.11233 4.13343 4.35401 4.35644 4.36021 4.50996 4.51356 4.51662 4.52184 4.63705 4.64173 4.64643 4.82836 4.8308 4.83367 4.83666 
31 0.16469 0.32093 0.50865 0.64184 0.83063 1.0037 1.17257 1.33376 1.50075 1.66501 1.85609 1.86178 2.06837 2.19797 2.34155 2.4832 2.63578 2.82705 2.83291 2.99007 3.16393 3.31471 3.44882 3.59304 3.76639 4.09678 4.34403 4.50372 4.63486 4.8199 4.82538 
24 0.15866 0.31559 0.50194 0.63625 0.82478 1.16758 1.32998 1.49486 1.66019 1.85103 2.06069 2.33742 2.47611 2.629 2.81998 2.98477 3.15775 3.30821 3.44446 3.75976 4.08905 4.33708 4.4969 4.81248 
0 
64 0.1444 0.1489 0.30069 0.30489 0.30981 0.48681 0.49138 0.49582 0.62004 0.62456 0.80981 0.81451 0.98142 0.98621 1.1471 1.15265 1.31136 1.317 1.47959 1.48457 1.64244 1.64799 1.8362 1.84021 1.84643 2.04943 2.05318 2.1755 2.18182 2.32132 2.32507 2.46017 2.46554 2.61513 2.61953 2.80498 2.80953 2.81472 2.96906 2.97432 3.14165 3.14596 3.15053 3.29095 3.29644 3.30179 3.42599 3.43061 3.57077 3.57523 3.74476 3.74931 3.75325 4.07842 4.08205 4.32729 4.33053 4.48191 4.48677 4.6064 4.61434 4.80059 4.80382 4.80827 
63 0.15739 0.16133 0.16518 0.3143 0.31801 0.32171 0.5025 0.50515 0.63431 0.63801 0.82328 0.827 0.83041 0.99466 0.9988 1.16147 1.16755 1.32555 1.32975 1.33444 1.49363 1.49741 1.65933 1.6626 1.8491 1.85321 1.85735 2.06236 2.0661 2.19009 2.19491 2.33439 2.33853 2.47598 2.47921 2.62866 2.63225 2.81951 2.82292 2.82815 2.9838 2.98716 3.15546 3.15992 3.3054 3.30999 3.44069 3.44468 3.58491 3.5884 3.75822 3.76236 3.76826 4.09139 4.09502 4.34013 4.34411 4.49511 4.4996 4.62291 4.6281 4.81437 4.81748 
25 0.16352 0.32115 0.50884 0.64256 0.8291 1.17161 1.33408 1.50058 1.66288 1.85534 2.06771 2.341 2.48119 2.63454 2.98972 3.163 3.3132 3.44836 3.59218 3.7656 4.09742 4.34513 4.50232 4.63106 4.81903 
18 0.15818 0.31519 0.50083 0.63516 0.99598 2.06103 2.33366 2.47647 2.62865 2.81985 2.98435 3.1559 3.58591 3.7593 4.09 4.33801 4.49656 4.81234 
39 0.1648 0.16995 0.32193 0.32668 0.50963 0.5145 0.64146 0.83085 0.83518 1.00253 1.00734 1.17166 1.3338 1.34029 1.50203 1.66526 1.67197 1.85506 1.85983 2.06882 2.19766 2.34075 2.34504 2.48345 2.63618 2.82663 2.83234 2.9911 3.16493 3.31494 3.44832 3.59206 3.7672 4.09722 4.34518 4.50424 4.63158 4.82057 4.82576 
58 0.15586 0.16044 0.16593 0.31276 0.31741 0.50061 0.5048 0.63311 0.63777 0.82091 0.82572 0.83022 0.9928 0.9986 1.15923 1.16614 1.32344 1.32857 1.49211 1.49651 1.6574 1.66318 1.84723 1.85277 2.06051 2.06579 2.18794 2.19599 2.33266 2.33843 2.47416 2.4792 2.62767 2.63158 2.81778 2.82191 2.98187 2.98623 3.15347 3.15842 3.30305 3.30901 3.4388 3.44422 3.58317 3.5885 3.75661 3.76135 4.08953 4.09488 4.33819 4.34477 4.49353 4.49849 4.62077 4.62642 4.81245 4.81636 
42 0.16958 0.17686 0.32462 0.32995 0.51337 0.51953 0.64694 0.83277 0.83814 1.00468 1.01244 1.17636 1.33962 1.50695 1.66855 1.67648 1.8602 1.86914 2.07452 2.20486 2.34555 2.35206 2.48893 2.63978 2.83228 2.83788 2.99533 3.16784 3.17398 3.31804 3.3259 3.4534 3.59834 3.77059 3.78261 4.10264 4.11813 4.35144 4.50803 4.63562 4.82397 4.82881 
68 0.1585 0.16166 0.16613 0.31488 0.31858 0.3223 0.50136 0.50456 0.50806 0.63462 0.63843 0.82384 0.82768 0.83186 0.99462 0.99954 1.16085 1.16652 1.17196 1.32493 1.33022 1.33444 1.49355 1.49764 1.50251 1.6587 1.66198 1.84963 1.8539 2.06268 2.06642 2.18918 2.19451 2.33505 2.33894 2.47535 2.47906 2.48424 2.62972 2.63271 2.81944 2.82288 2.82756 2.98299 2.9871 3.15583 3.15978 3.16368 3.30475 3.31 3.31374 3.44081 3.44545 3.58515 3.58849 3.75836 3.76243 3.76594 4.09176 4.09553 4.34032 4.34417 4.49532 4.49977 4.62089 4.62721 4.8147 4.81728 
28 0.17331 0.32965 0.51667 0.65125 0.83792 1.01094 1.18072 1.34337 1.50971 1.67394 1.8648 2.0763 2.20942 2.35011 2.49253 2.64343 2.83561 2.99995 3.1718 3.32246 3.45682 3.601 3.77463 4.10531 4.35249 4.51192 4.64189 4.82882 
65 0.16816 0.17084 0.32241 0.32641 0.33011 0.51221 0.51535 0.64572 0.64861 0.83354 0.83632 0.84076 1.00246 1.00742 1.01482 1.16868 1.17491 1.18214 1.33274 1.33853 1.50524 1.50904 1.66847 1.67361 1.85779 1.86238 1.86599 2.07224 2.07687 2.10145 2.19896 2.20663 2.34444 2.34797 2.35615 2.4868 2.49178 2.64018 2.83026 2.83361 2.83813 2.99484 2.99964 3.16449 3.16839 3.17387 3.31271 3.31866 3.45011 3.45408 3.59552 3.5996 3.77009 3.77267 3.78766 4.10048 4.10367 4.34889 4.35394 4.5034 4.50797 4.63504 4.64208 4.82418 4.82835 
0 
58 0.16376 0.16669 0.31935 0.32293 0.32685 0.50736 0.51021 0.63968 0.64315 0.8297 0.83331 0.99916 1.00519 1.16841 1.17326 1.33283 1.33653 1.50026 1.50313 1.66388 1.66772 1.85443 1.85917 2.06668 2.06985 2.19553 2.20206 2.33977 2.34315 2.48152 2.4846 2.63456 2.63714 2.82546 2.82835 2.9901 2.99278 3.1608 3.1648 3.31165 3.31537 3.44538 3.44979 3.59071 3.59403 3.76471 3.76741 3.77126 4.09577 4.09898 4.34446 4.3476 4.50154 4.50459 4.63056 4.63584 4.81926 4.82192 
7 0.32051 0.50704 0.82673 1.00158 3.16201 3.76463 4.8206 
66 0.1574 0.16105 0.1662 0.31338 0.31743 0.32145 0.50158 0.50502 0.63394 0.63765 0.82262 0.82657 0.83076 0.99425 0.99853 1.16074 1.16552 1.32601 1.32938 1.49381 1.49731 1.50253 1.65818 1.66244 1.84842 1.85277 1.85699 2.06176 2.06555 2.18959 2.19571 2.33388 2.3376 2.47504 2.47882 2.62869 2.6317 2.81937 2.8228 2.82875 2.98389 2.98683 3.15467 3.15898 3.16368 3.3049 3.30912 3.31539 3.43946 3.4439 3.58479 3.58848 3.75824 3.76198 3.76671 4.09073 4.09497 4.33914 4.34363 4.49502 4.49866 4.62227 4.62717 4.81332 4.81642 4.82118 
56 0.16152 0.16478 0.31639 0.32054 0.5045 0.50749 0.63728 0.64068 0.82792 0.99571 1.00234 1.16241 1.16857 1.32686 1.33123 1.33536 1.4974 1.50027 1.66137 1.85115 1.85586 2.06439 2.06863 2.19113 2.1961 2.33632 2.34141 2.47885 2.48215 2.63212 2.635 2.82254 2.82574 2.98721 2.99101 3.15715 3.1614 3.30675 3.31153 3.44214 3.44667 3.58753 3.59196 3.75969 3.76394 3.76738 4.09304 4.09694 4.34165 4.34576 4.49756 4.50128 4.62495 4.63005 4.81677 4.82016 
75 0.16216 0.16579 0.16978 0.3187 0.32314 0.32776 0.5071 0.51033 0.51432 0.63895 0.64301 0.64825 0.8279 0.83161 0.83526 0.99882 1.00315 1.00699 1.16543 1.17154 1.33184 1.33566 1.4987 1.50262 1.50834 1.66296 1.66718 1.67307 1.85334 1.85779 1.86143 2.06647 2.07062 2.19263 2.20109 2.33892 2.34276 2.3474 2.48012 2.48429 2.48998 2.63335 2.6368 2.64615 2.82373 2.82719 2.83168 2.98812 2.99143 2.99705 3.15988 3.16436 3.16852 3.3095 3.31465 3.44479 3.44967 3.58969 3.59414 3.60035 3.76264 3.76665 3.7703 4.09559 4.09972 4.34413 4.34803 4.49942 4.50375 4.50829 4.62678 4.6323 4.81833 4.82173 4.82551 
3 0.51447 0.83536 4.82289 
102 0.18115 0.18435 0.18825 0.33653 0.34016 0.34313 0.34999 0.52363 0.52655 0.52957 0.53379 0.65694 0.66053 0.66406 0.67675 0.84581 0.84928 0.85258 0.85797 1.01641 1.02077 1.02443 1.03232 1.18384 1.18837 1.19232 1.34825 1.3519 1.35539 1.36376 1.51618 1.51962 1.52305 1.53185 1.681 1.68466 1.68933 1.87127 1.87501 1.87826 1.88373 2.08413 2.0875 2.09211 2.21301 2.21741 2.22357 2.35681 2.36038 2.36417 2.37016 2.49907 2.50236 2.50652 2.52533 2.6512 2.65434 2.65843 2.84255 2.84552 2.84914 2.85348 3.00569 3.00907 3.01324 3.17743 3.18122 3.18393 3.18815 3.32707 3.3314 3.33442 3.34094 3.46258 3.46655 3.47 3.48583 3.60734 3.61096 3.61474 3.62077 3.78057 3.78425 3.78687 3.79157 4.11312 4.11636 4.12096 4.36175 4.36467 4.36952 4.5175 4.52135 4.52442 4.53062 4.64656 4.65057 4.65605 4.8361 4.83882 4.84214 4.8464 
27 0.16481 0.32163 0.50871 0.64032 0.83024 1.0032 1.1691 1.33435 1.50165 1.66424 1.85441 2.06763 2.19681 2.33973 2.48231 2.63556 2.82621 2.99062 3.31441 3.44709 3.59099 3.76701 4.09605 4.34441 4.50329 4.63072 4.81994 
60 0.16146 0.16537 0.31608 0.3212 0.50464 0.50879 0.6365 0.64158 0.82742 0.83049 0.9961 1.0021 1.16232 1.16921 1.32618 1.3317 1.49639 1.5003 1.50758 1.66069 1.66641 1.85054 1.85527 1.85964 2.06379 2.06845 2.19094 2.19679 2.3361 2.34111 2.34832 2.47723 2.48135 2.48743 2.63186 2.63677 2.82267 2.82796 2.98711 2.99483 3.15736 3.16266 3.30586 3.31218 3.44231 3.44779 3.5869 3.59196 3.75952 3.76462 4.09281 4.09705 4.34148 4.34642 4.49652 4.50188 4.62419 4.63574 4.8171 4.82211 
95 0.15081 0.15511 0.1578 0.16339 0.30733 0.31088 0.31413 0.31848 0.49375 0.49847 0.501 0.50494 0.62583 0.63046 0.63376 0.81628 0.81994 0.82278 0.8264 0.9888 0.99228 0.99643 1.15367 1.1576 1.16176 1.16721 1.31841 1.32338 1.32638 1.48655 1.49123 1.49406 1.64791 1.65394 1.6571 1.66366 1.84365 1.84643 1.85033 1.85525 2.05687 2.06006 2.06462 2.18231 2.18805 2.19279 2.32846 2.33165 2.33543 2.46562 2.47086 2.47426 2.47965 2.62145 2.62576 2.6284 2.81195 2.81644 2.8191 2.82383 2.97594 2.98098 2.98347 3.14867 3.15188 3.15563 3.15975 3.29784 3.30228 3.30594 3.43106 3.43612 3.43997 3.57769 3.58213 3.58549 3.75221 3.75619 3.75896 4.08577 4.08863 4.09237 4.33485 4.33723 4.34197 4.48906 4.49276 4.49563 4.61327 4.61924 4.62305 4.8078 4.81097 4.81364 4.81749 
7 0.83568 1.50868 2.49052 2.64134 3.45444 3.77911 4.51428 
70 0.15374 0.15836 0.16546 0.31019 0.3139 0.31974 0.49686 0.50183 0.50597 0.62924 0.63384 0.63966 0.81925 0.82303 0.82671 0.99215 0.99768 1.15629 1.16081 1.32178 1.32941 1.48953 1.49456 1.50014 1.65017 1.65729 1.66396 1.84699 1.85072 2.06036 2.06596 2.18524 2.19518 2.3317 2.3353 2.4672 2.47357 2.47948 2.62359 2.62852 2.63315 2.81509 2.81973 2.82451 2.979 2.98488 3.15194 3.15551 3.1602 3.30097 3.30556 3.31087 3.43297 3.43918 3.44528 3.58075 3.58555 3.75553 3.76196 4.0893 4.09444 4.33832 4.34216 4.49237 4.4986 4.61621 4.62318 4.81118 4.81476 4.82096 
62 0.14778 0.15226 0.30418 0.30836 0.31411 0.49029 0.49457 0.49962 0.62352 0.62785 0.81319 0.81785 0.98468 0.98957 1.15055 1.15621 1.31463 1.32023 1.48304 1.48786 1.64712 1.65247 1.83941 1.84358 2.05262 2.05626 2.17877 2.18534 2.32468 2.32862 2.46395 2.46922 2.61865 2.62288 2.80848 2.81283 2.81944 2.9725 2.97751 3.14491 3.14927 3.15376 3.29438 3.30004 3.42984 3.43492 3.57424 3.57848 3.74804 3.75247 3.75584 4.08166 4.08524 4.33041 4.33361 4.48522 4.49 4.60959 4.61818 4.80395 4.80708 4.81121 
42 0.17268 0.32812 0.3317 0.51443 0.51868 0.64916 0.83773 0.84248 1.00943 1.17802 1.34039 1.34789 1.50856 1.67235 1.8631 1.86751 2.07498 2.09564 2.20399 2.34844 2.35673 2.49053 2.50134 2.64293 2.83345 2.83913 2.99756 3.1706 3.1772 3.3211 3.45538 3.59936 3.6065 3.77369 4.10309 4.10908 4.35133 4.35752 4.51042 4.63867 4.82671 4.83144 
1 0.82921 
0 
140 0.14372 0.14709 0.14976 0.15217 0.15557 0.29981 0.30325 0.30606 0.30873 0.31159 0.48653 0.49006 0.49267 0.49509 0.49753 0.50326 0.61843 0.6221 0.62495 0.62794 0.63076 0.80904 0.81234 0.81529 0.81749 0.82046 0.98178 0.98432 0.98753 0.99051 0.99613 1.14591 1.14965 1.1531 1.15635 1.15989 1.3108 1.31406 1.31766 1.32038 1.32367 1.47887 1.48252 1.48551 1.48805 1.49128 1.64014 1.64611 1.64931 1.65222 1.65645 1.83648 1.83881 1.84164 1.84433 1.84735 2.04973 2.05208 2.05462 2.05812 2.17494 2.17912 2.18263 2.18717 2.32136 2.32403 2.32669 2.3297 2.33447 2.45683 2.46243 2.46581 2.46844 2.47162 2.47908 2.61338 2.6176 2.6203 2.62262 2.62824 2.80494 2.80859 2.81117 2.81358 2.8166 2.82086 2.96851 2.97217 2.97538 2.97797 2.98265 3.14135 3.14423 3.14695 3.14955 3.15207 3.15805 3.29053 3.29373 3.29703 3.29984 3.30262 3.4232 3.42879 3.43148 3.43447 3.43766 3.57053 3.57409 3.57669 3.57978 3.58435 3.74525 3.74793 3.75073 3.75304 3.75582 4.07869 4.08109 4.08366 4.08736 4.32757 4.32964 4.33202 4.336 4.48168 4.48452 4.4878 4.49009 4.49371 4.60573 4.61062 4.61469 4.61762 4.62223 4.80089 4.80355 4.80566 4.80809 4.81097 
64 0.17265 0.1769 0.32847 0.33276 0.51604 0.51991 0.6483 0.65297 0.83783 0.84144 0.84719 1.00891 1.01353 1.17705 1.18246 1.34181 1.34594 1.50883 1.51291 1.6727 1.67807 1.86335 1.86764 1.87409 2.07542 2.08003 2.2042 2.21149 2.34757 2.3515 2.35863 2.49048 2.49501 2.64347 2.64741 2.8342 2.83844 2.84439 2.99722 3.0007 3.16916 3.17314 3.17904 3.32182 3.32558 3.45431 3.45914 3.59883 3.6034 3.61156 3.77347 3.77675 3.78445 4.1044 4.10891 4.35304 4.35847 4.51116 4.51486 4.63556 4.6407 4.82738 4.83093 4.83564 
7 0.52112 2.64405 2.8464 3.17116 3.4576 4.10494 4.35234 
76 0.16533 0.16894 0.17448 0.32119 0.32539 0.33444 0.50972 0.51348 0.51861 0.6428 0.64662 0.83111 0.83405 0.84063 1.00088 1.00609 1.01267 1.16798 1.17339 1.17732 1.33518 1.33948 1.50202 1.50537 1.5097 1.66552 1.66967 1.6771 1.85552 1.86156 1.86807 2.06889 2.07365 2.19818 2.20542 2.34126 2.34605 2.35135 2.48329 2.48723 2.49221 2.63679 2.64022 2.82799 2.83271 2.83842 2.99337 2.99815 3.16248 3.16647 3.17106 3.31385 3.3176 3.32242 3.44771 3.45221 3.45911 3.59189 3.59682 3.6053 3.76545 3.7698 3.77646 4.09791 4.10266 4.34649 4.35131 4.50208 4.5065 4.51046 4.62983 4.63523 4.64706 4.82163 4.82481 4.82945 
37 0.16965 0.17565 0.32658 0.51375 0.52269 0.64693 0.83565 1.00706 1.17579 1.33873 1.35349 1.50624 1.67078 1.86097 1.86735 2.07331 2.20309 2.34641 2.35452 2.48795 2.64023 2.83219 2.8376 2.99708 3.16827 3.17502 3.31921 3.45336 3.59831 3.60633 3.77117 4.10189 4.34997 4.50735 4.63729 4.82556 4.83051 
2 0.16564 1.33712 
48 0.17648 0.20788 0.3334 0.34427 0.51972 0.52599 0.65316 0.84196 0.84882 1.01475 1.18008 1.18667 1.34473 1.35137 1.51271 1.67566 1.68251 1.86866 1.87866 2.07993 2.09633 2.21192 2.35277 2.36204 2.49611 2.64622 2.66303 2.83724 2.84244 3.00151 3.00982 3.17409 3.18023 3.32465 3.33019 3.45751 3.46252 3.6045 3.7779 3.78618 4.10789 4.11486 4.35569 4.36191 4.51602 4.6469 4.8307 4.83609 
63 0.15082 0.15665 0.16215 0.30777 0.31229 0.49369 0.49917 0.5028 0.62638 0.63147 0.63595 0.8166 0.82194 0.82757 0.98913 0.9946 1.15424 1.16002 1.31841 1.32459 1.48646 1.49224 1.64779 1.65514 1.66046 1.84389 1.84855 2.05709 2.06157 2.18219 2.18879 2.32899 2.33351 2.46606 2.47231 2.62182 2.62683 2.81193 2.81738 2.82417 2.97587 2.98225 3.14908 3.15396 3.2979 3.30401 3.43088 3.43675 3.44183 3.57769 3.58283 3.75232 3.75753 4.0861 4.09049 4.33497 4.33907 4.48948 4.49487 4.61312 4.62109 4.80823 4.81165 
22 0.16321 0.32019 0.50625 0.64083 0.82878 1.00005 1.17102 1.33174 1.50079 1.66403 1.85468 2.48174 2.63539 2.82454 2.98898 3.16265 3.31461 3.44822 3.59247 3.76571 4.63121 4.82096 
1 4.33432 
94 0.17215 0.17537 0.18022 0.32706 0.33132 0.33458 0.34031 0.51529 0.51894 0.52275 0.64792 0.65282 0.65871 0.83771 0.84068 0.8445 0.85508 1.00716 1.01196 1.01657 1.02657 1.17401 1.17997 1.18389 1.34017 1.34416 1.34812 1.36522 1.50806 1.51238 1.51833 1.67191 1.67672 1.68235 1.86142 1.86619 1.86979 1.8755 2.0746 2.0787 2.08341 2.10061 2.20557 2.21152 2.34695 2.35081 2.35533 2.36065 2.48998 2.49533 2.50508 2.64352 2.64725 2.65466 2.83351 2.83734 2.84106 2.85294 2.99647 3.00045 3.00506 3.1679 3.17276 3.17601 3.18079 3.31855 3.3229 3.32611 3.33658 3.45325 3.45836 3.46292 3.59822 3.6037 3.60879 3.77121 3.77585 3.78009 3.78628 4.10371 4.10796 4.11359 4.35234 4.35587 4.36054 4.50802 4.51239 4.51703 4.6391 4.64594 4.82685 4.8298 4.83372 4.83981 
0 
30 0.16248 0.3191 0.50546 0.64005 0.82808 0.83299 1.00217 1.16808 1.3316 1.49931 1.66213 1.85388 2.06654 2.19679 2.33939 2.4802 2.6335 2.82371 2.98803 3.16112 3.31221 3.44748 3.59056 3.76383 4.09595 4.34356 4.50068 4.62979 4.8169 4.82173 
58 0.16169 0.16557 0.31726 0.32127 0.50548 0.50914 0.63846 0.6427 0.8276 0.83079 0.99666 1.00204 1.16343 1.16809 1.32883 1.33236 1.49786 1.50134 1.66205 1.66909 1.85119 1.85586 1.86146 2.06456 2.06896 2.19338 2.19967 2.33687 2.34103 2.34866 2.47988 2.4851 2.63249 2.63591 2.82341 2.8289 2.9882 2.99593 3.15805 3.16225 3.30795 3.31224 3.44273 3.44794 3.58843 3.59347 3.76105 3.76521 4.09341 4.09721 4.34219 4.34654 4.4979 4.50184 4.62792 4.63448 4.8169 4.82017 
0 
29 0.16492 0.32152 0.50985 0.64354 0.83041 0.99937 1.00533 1.1725 1.33509 1.50237 1.66422 1.85475 1.85995 2.06911 2.34118 2.48422 2.63664 2.82763 2.99127 3.16432 3.3149 3.44971 3.59479 3.76726 4.09823 4.34518 4.50424 4.63677 4.82092 
52 0.16502 0.1698 0.32167 0.32558 0.50809 0.51177 0.6407 0.64517 0.83041 0.83549 1.00099 1.00621 1.17065 1.17613 1.33327 1.33822 1.5011 1.50661 1.66483 1.67148 1.85499 1.85979 2.06791 2.07376 2.19818 2.34052 2.34608 2.48307 2.4905 2.63532 2.63959 2.82638 2.83091 2.99064 3.16251 3.16583 3.3142 3.31901 3.44834 3.45456 3.5916 3.59708 3.76583 3.76981 4.09655 4.34489 4.35206 4.50309 4.50826 4.63129 4.81984 4.82501 
100 0.14978 0.1536 0.1566 0.16064 0.30629 0.30961 0.31315 0.31632 0.49279 0.4971 0.49974 0.50305 0.62511 0.62896 0.63245 0.63588 0.81514 0.81844 0.82174 0.82435 0.98793 0.99169 0.99524 1.15245 1.15616 1.16071 1.16563 1.31728 1.3213 1.32477 1.33083 1.48542 1.48958 1.49286 1.6467 1.65245 1.65585 1.66079 1.84267 1.84558 1.84908 1.85341 2.05591 2.05918 2.06245 2.18128 2.18643 2.19255 2.32754 2.3306 2.33405 2.46372 2.46902 2.47269 2.47613 2.62005 2.62407 2.62734 2.81107 2.81526 2.81814 2.82362 2.97489 2.97921 2.9824 3.14769 3.15086 3.1546 3.15763 3.2969 3.30085 3.30476 3.30923 3.42969 3.43495 3.43873 3.44305 3.57676 3.58084 3.58422 3.58989 3.75137 3.75559 3.75824 4.08487 4.08779 4.09111 4.33388 4.33632 4.34014 4.48804 4.4915 4.49481 4.6122 4.61801 4.62231 4.80698 4.81005 4.81264 4.81815 
28 0.16723 0.32423 0.51029 0.6436 0.83307 1.00504 1.17466 1.33596 1.50318 1.66648 1.86073 2.0701 2.20498 2.34357 2.48419 2.63645 2.82885 2.99135 3.16587 3.31626 3.45128 3.59416 3.76806 4.09937 4.3462 4.50543 4.63406 4.82193 
0 
56 0.15657 0.16155 0.31245 0.31781 0.4992 0.50411 0.6328 0.63788 0.82154 0.82648 0.99313 0.99948 1.15908 1.16549 1.32308 1.32879 1.49149 1.49678 1.65666 1.66212 1.84755 1.85306 2.06084 2.06636 2.18676 2.19423 2.3329 2.33859 2.47316 2.47843 2.62713 2.63147 2.81685 2.82197 2.98116 2.98622 3.15343 3.15906 3.30282 3.30892 3.4388 3.4444 3.58313 3.5889 3.7562 3.76165 4.08987 4.09649 4.33847 4.3456 4.49334 4.4989 4.61884 4.62628 4.81211 4.8161 
15 0.16273 0.32021 0.82681 1.16992 1.66185 1.85489 2.63311 2.82488 2.9887 3.16289 3.31242 3.76468 4.34248 4.50157 4.81737 
27 0.17153 0.32825 0.51467 0.64849 0.83762 1.00946 1.17938 1.3414 1.50825 1.67221 1.86353 2.07531 2.34728 2.49077 2.64204 2.83402 2.99852 3.17009 3.32082 3.4548 3.59902 3.77303 4.10391 4.35072 4.50947 4.64093 4.82592 
18 0.17153 0.51489 0.64769 1.509 1.67294 2.07504 2.48975 2.6411 2.83288 2.99649 3.17137 3.45557 3.5986 3.77239 4.10346 4.3508 4.50968 4.82991 
39 0.17111 0.17624 0.32744 0.33165 0.51464 0.51898 0.64858 0.83695 0.84112 1.00813 1.01381 1.17729 1.34005 1.50812 1.67041 1.67811 1.86122 1.86599 2.07399 2.20356 2.34674 2.3511 2.48943 2.64218 2.83237 2.83739 2.99695 3.16958 3.32025 3.45469 3.59765 3.77277 4.10272 4.35074 4.35851 4.50983 4.63757 4.82572 4.82994 
45 0.16774 0.32389 0.51027 0.51456 0.64312 0.64894 0.83234 0.8402 1.0015 1.00791 1.16833 1.1765 1.3363 1.50363 1.66694 1.85806 1.86513 2.06934 2.07357 2.19837 2.20582 2.34188 2.34684 2.48476 2.49317 2.6382 2.82883 2.83338 2.99297 3.16295 3.16801 3.31708 3.45141 3.59379 3.59961 3.76832 3.77162 4.09915 4.1046 4.34714 4.50602 4.51325 4.63115 4.82199 4.82874 
58 0.15362 0.1584 0.31031 0.31487 0.49622 0.50088 0.50567 0.62949 0.63353 0.63971 0.81855 0.8232 0.99078 0.99646 1.15676 1.16293 1.32077 1.32623 1.489 1.49386 1.65036 1.65661 1.8455 1.85056 2.05872 2.06305 2.18432 2.19047 2.3308 2.33566 2.46919 2.47445 2.62467 2.62879 2.81435 2.81903 2.97849 2.9836 3.15103 3.15609 3.30048 3.30598 3.436 3.44038 3.58028 3.58453 3.75409 3.75903 4.08776 4.09236 4.33651 4.34061 4.49136 4.49642 4.61477 4.62269 4.80997 4.8134 
10 0.16758 0.32659 0.83361 1.00759 1.66841 1.86257 2.34687 2.99381 4.34829 4.82333 
14 0.16558 0.32149 0.50991 0.82967 1.00235 1.33707 1.66449 1.85693 2.63681 2.82838 3.31542 3.76693 4.3456 4.82017 
25 0.1641 0.31954 0.50647 0.64092 0.82848 1.0026 1.3323 1.49922 1.66468 1.85498 2.06768 2.33969 2.48128 2.63412 2.82463 2.9897 3.16239 3.31227 3.44585 3.59017 3.76548 4.09692 4.34431 4.50318 4.81893 
87 0.14767 0.1518 0.15505 0.30383 0.30747 0.31127 0.31521 0.49037 0.49495 0.49805 0.62254 0.627 0.6306 0.63454 0.81308 0.81676 0.82008 0.82351 0.98557 0.98883 0.99318 1.14992 1.15397 1.15915 1.3148 1.3194 1.32306 1.48293 1.48741 1.49092 1.64404 1.65111 1.65402 1.84027 1.84306 1.84737 2.05353 2.05651 2.0615 2.17886 2.1848 2.19257 2.32514 2.32827 2.33236 2.46072 2.46714 2.47079 2.47577 2.6174 2.622 2.62519 2.80866 2.81302 2.81633 2.97245 2.97724 2.98044 3.14524 3.14859 3.15283 3.29449 3.29867 3.30295 3.4269 3.43303 3.43684 3.44159 3.57436 3.57864 3.58277 3.74902 3.75271 3.75619 4.08247 4.0853 4.33154 4.33384 4.48561 4.48908 4.4927 4.60975 4.61662 4.62111 4.80458 4.80766 4.81052 
43 0.15363 0.15828 0.31021 0.31667 0.49757 0.50183 0.63062 0.81867 0.82367 0.99034 1.15675 1.32065 1.32655 1.48955 1.49431 1.65568 1.84485 2.05801 2.18552 2.33032 2.47261 2.62502 2.62918 2.81538 2.8195 2.97931 2.98381 3.1511 3.15835 3.30041 3.30664 3.43705 3.58081 3.75372 3.75895 4.08705 4.3358 4.49097 4.49605 4.61523 4.62641 4.80978 4.81446 
59 0.1547 0.15987 0.31133 0.31608 0.49728 0.50193 0.50559 0.62991 0.63445 0.63984 0.82019 0.82521 0.9919 0.9979 1.15771 1.16438 1.32186 1.32815 1.49004 1.49538 1.65122 1.65799 1.84662 1.85202 2.05985 2.06541 2.18565 2.19207 2.33188 2.33731 2.46971 2.47556 2.62563 2.63051 2.81555 2.82026 2.97948 2.98489 3.15207 3.1574 3.30154 3.30817 3.43315 3.43885 3.44463 3.58133 3.58613 3.75519 3.76062 4.08888 4.09368 4.33771 4.34183 4.49244 4.49791 4.61635 4.62472 4.81124 4.81478 
28 0.1536 0.30867 0.4964 0.62948 0.81856 0.98836 1.15588 1.32074 1.48921 1.65571 1.84298 2.05625 2.18744 2.32853 2.47312 2.62428 2.81434 2.97917 3.14911 3.29956 3.43556 3.57997 3.75183 4.08532 4.33396 4.48914 4.62115 4.80789 
63 0.1531 0.15753 0.30989 0.31519 0.49575 0.50053 0.62943 0.63447 0.81792 0.8222 0.82528 0.98987 0.996 1.1561 1.16338 1.32 1.32594 1.33066 1.48867 1.49375 1.65421 1.65844 1.84471 1.84996 1.85405 2.05794 2.06203 2.18388 2.1909 2.33009 2.33477 2.47093 2.47523 2.62443 2.62867 2.81371 2.81847 2.82503 2.978 2.9832 3.15032 3.15596 3.29984 3.30622 3.31018 3.43621 3.44187 3.57977 3.58435 3.5925 3.75315 3.75848 4.08704 4.09123 4.33581 4.33952 4.49059 4.49561 4.61452 4.62263 4.80922 4.81273 4.8185 
22 0.17298 0.32601 0.51074 0.64561 0.8338 1.00633 1.33891 1.50586 1.66888 1.86173 2.07516 2.34668 2.48769 2.82879 2.99394 3.16621 3.31878 3.59673 4.10088 4.35073 4.5085 4.82167 
118 0.17675 0.17997 0.18246 0.18608 0.33334 0.33657 0.33925 0.34261 0.51954 0.52295 0.52545 0.52817 0.53344 0.65289 0.65576 0.65873 0.66237 0.84214 0.84554 0.8478 0.8511 1.01326 1.0165 1.01968 1.02358 1.18021 1.18401 1.18769 1.19135 1.34365 1.34777 1.35056 1.3537 1.51282 1.51598 1.51868 1.52214 1.6769 1.68011 1.68361 1.68849 1.86826 1.87091 1.87387 1.87685 1.88442 2.08092 2.08373 2.0866 2.09337 2.20832 2.2126 2.21758 2.35337 2.35622 2.35943 2.36356 2.36958 2.49441 2.49746 2.49999 2.50374 2.64751 2.65055 2.65286 2.65857 2.83764 2.84091 2.84333 2.84637 2.8499 3.00179 3.00543 3.00802 3.01234 3.17394 3.17699 3.1797 3.18232 3.18651 3.32356 3.32717 3.33007 3.33286 3.45898 3.46196 3.46515 3.46886 3.60348 3.6065 3.60963 3.61329 3.61979 3.777 3.78047 3.78289 3.78544 3.79052 4.10979 4.11229 4.11521 4.12142 4.3588 4.36096 4.36413 4.37204 4.51425 4.5179 4.52022 4.52392 4.64256 4.64639 4.65029 4.83271 4.83523 4.83751 4.84044 4.84564 
34 0.16565 0.3216 0.50833 0.51266 0.64202 0.83148 1.0033 1.17238 1.33416 1.50138 1.66539 1.67392 1.85703 2.06832 2.20025 2.34037 2.34717 2.48284 2.63567 2.82685 2.83291 2.99039 3.16361 3.31425 3.44855 3.59235 3.59944 3.76633 4.0967 4.34466 4.50328 4.63246 4.81995 4.82592 
32 0.1694 0.32533 0.51241 0.5206 0.64605 0.83492 1.00553 1.17285 1.17876 1.3383 1.50567 1.66808 1.86108 2.07298 2.20164 2.34523 2.4867 2.6397 2.83168 2.83809 2.99449 3.16782 3.17424 3.31811 3.4526 3.59736 3.77046 4.10137 4.34913 4.50741 4.63579 4.82557 
29 0.16403 0.3202 0.50578 0.63897 0.82795 1.00042 1.16785 1.3321 1.49928 1.66196 1.85502 2.06542 2.19494 2.33798 2.48058 2.63295 2.82408 2.98885 3.16058 3.31224 3.44591 3.58879 3.764 4.09412 4.34207 4.50101 4.62783 4.81718 4.82339 
0 
1 0.82632 
17 0.16532 0.64238 0.83141 1.17162 1.50165 1.66611 2.06858 2.34252 2.48249 2.63606 2.99124 3.44896 3.59279 3.7667 4.09797 4.34537 4.50338 
25 0.17192 0.32996 0.51512 0.64975 0.83886 1.01135 1.18097 1.34318 1.51093 1.67266 1.86612 2.07522 2.35206 2.49392 2.64349 2.83375 2.99765 3.17104 3.32191 3.45609 3.77457 4.10389 4.35178 4.51117 4.82971 
0 
84 0.18137 0.18528 0.19122 0.33718 0.34081 0.34559 0.52424 0.52766 0.53158 0.6565 0.66045 0.66533 0.84672 0.85006 0.85481 1.01706 1.02185 1.02959 1.18534 1.18997 1.1971 1.3494 1.35345 1.36058 1.51684 1.52013 1.52583 1.6811 1.68528 1.69336 1.87164 1.87575 1.87966 1.89432 2.08382 2.08733 2.09342 2.21423 2.22033 2.35664 2.36141 2.36753 2.49913 2.50332 2.51076 2.65161 2.65464 2.66229 2.84223 2.8459 2.85012 3.00683 3.01034 3.01858 3.1776 3.18175 3.18576 3.3292 3.33277 3.33901 3.46313 3.46714 3.47303 3.60767 3.6122 3.61888 3.78163 3.78492 3.78973 4.113 4.11678 4.12447 4.36133 4.36549 4.37533 4.51855 4.5217 4.52639 4.64746 4.65264 4.83617 4.83925 4.84284 4.85303 
20 0.16635 0.32405 0.51202 0.64501 0.83197 1.00685 1.50599 1.66809 2.0694 2.34258 2.63631 2.99213 3.31628 3.59415 3.76812 4.10002 4.34604 4.50455 4.63401 4.82321 
40 0.16593 0.32215 0.32728 0.50958 0.51536 0.64281 0.83216 1.0027 1.0118 1.17109 1.33514 1.50201 1.50806 1.66593 1.8566 1.8618 2.06917 2.19803 2.34157 2.34676 2.4837 2.63677 2.82775 2.83398 2.99156 3.16413 3.16803 3.31563 3.45003 3.59269 3.59899 3.76706 3.77011 4.09769 4.34562 4.50433 4.50942 4.63152 4.82093 4.82598 
96 0.15819 0.16173 0.16443 0.17047 0.31485 0.31845 0.32151 0.50117 0.5048 0.50775 0.51209 0.63413 0.63756 0.64038 0.82321 0.82674 0.8291 0.83283 0.99496 0.99844 1.00135 1.00584 1.16082 1.16508 1.16877 1.17476 1.3249 1.32992 1.33304 1.4933 1.49773 1.50023 1.65524 1.6605 1.66338 1.6677 1.84953 1.85267 1.8556 1.8588 2.06281 2.06591 2.18905 2.19413 2.20234 2.33493 2.33813 2.3416 2.34698 2.47462 2.4788 2.48143 2.48736 2.62986 2.63291 2.6358 2.81909 2.8229 2.82555 2.83007 2.98275 2.98747 2.99147 3.15557 3.15912 3.16194 3.16813 3.30456 3.3096 3.31245 3.44072 3.44437 3.4472 3.58504 3.58836 3.59173 3.59931 3.75832 3.76253 3.76492 4.0918 4.09466 4.10025 4.3406 4.34304 4.34835 4.49561 4.49994 4.50244 4.61964 4.62598 4.62981 4.81433 4.81714 4.81993 4.82333 
33 0.15836 0.3142 0.50089 0.50611 0.63458 0.82386 0.99515 1.16159 1.32596 1.49407 1.65848 1.84806 1.85425 2.06146 2.19016 2.33378 2.47542 2.62874 2.81912 2.82561 2.98344 3.15559 3.30609 3.44081 3.58435 3.59304 3.75871 4.08975 4.33754 4.49581 4.62395 4.81272 4.81837 
67 0.16684 0.17013 0.17539 0.32371 0.32716 0.33386 0.51079 0.51415 0.51928 0.64304 0.6469 0.65344 0.83329 0.83614 0.84044 1.00307 1.00697 1.01191 1.17346 1.17762 1.33622 1.34011 1.50355 1.5087 1.66732 1.67167 1.858 1.86174 1.86597 2.07047 2.07411 2.20015 2.20655 2.34225 2.34598 2.35106 2.48512 2.49012 2.6377 2.64102 2.82947 2.83296 2.83718 2.99297 2.99789 3.16588 3.16939 3.31545 3.3187 3.45013 3.45376 3.59368 3.59876 3.76745 3.77093 3.77674 4.09912 4.10294 4.34754 4.35171 4.50497 4.50785 4.63304 4.63954 4.82269 4.82563 4.82946 
69 0.17168 0.17606 0.32824 0.33228 0.51375 0.51775 0.52382 0.64583 0.64967 0.65606 0.83677 0.84078 1.00519 1.01058 1.01946 1.17173 1.17695 1.1842 1.338 1.34207 1.35486 1.50663 1.51108 1.6699 1.6746 1.86059 1.86543 1.87096 2.0731 2.0777 2.20138 2.20519 2.34527 2.34925 2.35525 2.48809 2.49248 2.64132 2.64486 2.83151 2.83702 2.84411 2.99588 3.00027 3.16681 3.17084 3.17565 3.31812 3.32191 3.4513 3.45616 3.46331 3.59646 3.60002 3.60699 3.77177 3.77494 3.79 4.10186 4.10683 4.35054 4.35536 4.50896 4.51235 4.6357 4.6398 4.82549 4.82925 4.83372 
34 0.16044 0.16608 0.31727 0.32089 0.50426 0.63735 0.8244 0.82803 0.99544 1.00082 1.16192 1.32965 1.49703 1.66017 1.84991 1.85551 2.06425 2.19182 2.33567 2.47839 2.63171 2.82257 2.98627 3.15872 3.30996 3.44264 3.58674 3.76182 4.09228 4.34087 4.49887 4.62759 4.81605 4.82141 
55 0.16927 0.17546 0.32546 0.3299 0.51242 0.5165 0.64561 0.65096 0.83445 0.83859 1.00675 1.01206 1.17451 1.1804 1.3376 1.34612 1.50577 1.5134 1.66885 1.67512 1.8601 1.86472 2.07202 2.081 2.20127 2.3448 2.34999 2.35972 2.48633 2.49331 2.6398 2.64918 2.83036 2.8346 2.99439 3.00311 3.16718 3.17197 3.31779 3.32378 3.45171 3.45678 3.59558 3.60115 3.77074 3.78003 4.10088 4.10951 4.34903 4.35685 4.50721 4.51402 4.63443 4.8241 4.82852 
8 0.51727 0.65087 1.50937 2.07573 2.34881 2.99928 3.59928 4.82875 
24 0.16597 0.32413 0.51003 0.83399 1.00617 1.17713 1.33928 1.50358 1.66645 1.85856 2.07148 2.34603 2.48475 2.63716 2.82835 2.99246 3.16817 3.31784 3.45163 3.59579 3.7691 4.34639 4.50584 4.82093 
111 0.16221 0.1652 0.16781 0.17198 0.31869 0.32125 0.32385 0.32644 0.50475 0.50816 0.51013 0.51297 0.63777 0.64087 0.64366 0.64658 0.82799 0.83099 0.83332 0.83668 0.99874 1.00171 1.0048 1.01043 1.16394 1.1673 1.17113 1.17523 1.32859 1.33257 1.33523 1.33817 1.49712 1.50032 1.5029 1.50561 1.65771 1.66329 1.66591 1.66909 1.85388 1.85615 1.85916 1.8622 2.06686 2.06954 2.07208 2.19185 2.19599 2.19867 2.20607 2.33937 2.34181 2.34502 2.35062 2.47799 2.48154 2.48439 2.48775 2.63337 2.63618 2.6383 2.8227 2.82586 2.82808 2.83069 2.83488 2.98671 2.99013 2.99239 2.99591 3.15942 3.16204 3.16492 3.16705 3.30826 3.3119 3.315 3.31749 3.44377 3.44687 3.44989 3.45283 3.58791 3.59137 3.59366 3.59676 3.76234 3.7656 3.76807 3.77031 4.09582 4.09825 4.101 4.15114 4.34465 4.34674 4.35013 4.4999 4.50312 4.50539 4.50815 4.62275 4.62824 4.63193 4.63505 4.81809 4.82044 4.82244 4.82488 4.82844 
0 
0 
0 
47 0.17019 0.17539 0.326 0.3306 0.51375 0.5178 0.64786 0.83423 0.83829 1.00521 1.01049 1.17416 1.17978 1.33963 1.50671 1.66984 1.6764 1.86091 1.8657 2.07371 2.20274 2.34575 2.35075 2.48888 2.64102 2.83197 2.83694 2.99577 3.00329 3.16815 3.17228 3.31912 3.3249 3.45274 3.46087 3.59743 3.77105 3.77746 4.10238 4.10917 4.35023 4.35608 4.50779 4.51427 4.63644 4.82504 4.83002 
180 0.18206 0.18527 0.18744 0.18941 0.19201 0.19522 0.33905 0.34147 0.34399 0.3462 0.34829 0.35169 0.3594 0.52517 0.52862 0.53063 0.53261 0.53462 0.53704 0.54127 0.65848 0.66161 0.66379 0.66598 0.66843 0.67181 0.84775 0.85052 0.85315 0.85495 0.85732 0.8598 0.86631 1.01993 1.02234 1.02512 1.0276 1.0304 1.03492 1.18591 1.18882 1.19173 1.19442 1.19706 1.20079 1.34967 1.35272 1.35564 1.35788 1.36024 1.36401 1.3728 1.51783 1.52108 1.52355 1.52557 1.5281 1.53168 1.54289 1.6818 1.6854 1.6876 1.69013 1.69315 1.69714 1.87463 1.87669 1.87917 1.88136 1.88363 1.88656 1.89187 2.08771 2.08981 2.09206 2.0948 2.09939 2.11235 2.21355 2.21761 2.22026 2.22358 2.22778 2.35972 2.3621 2.36452 2.3669 2.36973 2.37331 2.37814 2.50078 2.50358 2.50589 2.50841 2.51123 2.51556 2.65338 2.65614 2.65843 2.66027 2.66337 2.66911 2.84298 2.84654 2.84876 2.85067 2.85293 2.85538 2.85874 2.87274 3.00721 3.01048 3.0131 3.01517 3.0182 3.02376 3.18014 3.18273 3.18544 3.18737 3.18941 3.19224 3.19737 3.32929 3.33243 3.3355 3.33759 3.3397 3.34281 3.35361 3.46493 3.46754 3.47017 3.47256 3.47506 3.47911 3.60905 3.61223 3.61447 3.61705 3.61974 3.6233 3.63008 3.78338 3.78628 3.78873 3.79057 3.79255 3.79581 3.80058 4.11667 4.11888 4.12108 4.12343 4.12751 4.13932 4.36573 4.36753 4.3696 4.37233 4.37627 4.52062 4.52325 4.52587 4.52769 4.53018 4.53375 4.64494 4.6498 4.65316 4.65574 4.65937 4.67132 4.83907 4.84137 4.84323 4.84514 4.84736 4.84969 4.85426 
1 0.82985 
0 
68 0.15575 0.16026 0.16569 0.31297 0.31763 0.49892 0.50318 0.50713 0.63116 0.63548 0.63914 0.82121 0.82589 0.82957 0.99321 0.99782 1.15919 1.16438 1.32338 1.32851 1.49104 1.49573 1.50067 1.65496 1.65988 1.66575 1.84793 1.85258 1.85773 2.06104 2.06561 2.18799 2.19344 2.33316 2.33794 2.4718 2.47739 2.48303 2.62657 2.63124 2.81774 2.8221 2.82724 2.98062 2.98542 3.15384 3.15882 3.16368 3.30329 3.30886 3.43832 3.44293 3.58238 3.58655 3.59238 3.75715 3.76245 4.0901 4.09487 4.33879 4.34334 4.49378 4.4989 4.62024 4.62582 4.81288 4.81659 4.82145 
17 0.16958 0.3259 0.51352 0.83549 1.0071 1.1784 1.34134 1.67152 1.85827 2.34854 2.83226 3.32149 3.77226 4.10594 4.35202 4.5127 4.82571 
52 0.1665 0.17189 0.32234 0.32596 0.50973 0.51438 0.64393 0.83151 0.83528 1.00221 1.00636 1.16973 1.17551 1.3343 1.33904 1.50215 1.5068 1.66605 1.67147 1.85622 1.86018 1.8671 2.06984 2.07539 2.19892 2.20777 2.3415 2.34644 2.35573 2.48405 2.49135 2.6381 2.8279 2.83242 2.993 3.16479 3.16935 3.31472 3.31918 3.44922 3.45402 3.59361 3.5998 3.768 4.09857 4.10462 4.34676 4.35319 4.5051 4.63311 4.82111 4.82503 
53 0.17063 0.17635 0.32863 0.33503 0.51501 0.51996 0.64811 0.65633 0.83686 0.84122 1.00921 1.01849 1.17807 1.33996 1.34715 1.50815 1.513 1.67109 1.67755 1.86247 1.86734 1.88303 2.07465 2.082 2.20622 2.34917 2.35778 2.49009 2.50658 2.64195 2.65607 2.83354 2.83887 2.99625 3.00214 3.17077 3.17692 3.32042 3.33021 3.45508 3.59854 3.60438 3.77301 3.7784 4.10395 4.11155 4.35163 4.357 4.51038 4.6412 4.82572 4.83014 4.84285 
2 0.32528 0.83541 
5 0.1661 0.3223 0.82936 1.00166 1.85847 
0 
13 0.16101 0.50533 0.63955 0.82599 1.00057 1.49998 1.66512 1.85752 2.82359 3.15955 3.76328 4.09403 4.34231 
79 0.16919 0.17271 0.17809 0.32442 0.3284 0.3325 0.51266 0.51596 0.52081 0.64547 0.64965 0.65723 0.83414 0.83748 0.84118 1.00417 1.00828 1.01311 1.17534 1.17979 1.33818 1.34176 1.34937 1.50542 1.5091 1.52028 1.66921 1.67322 1.68008 1.85934 1.86379 1.86754 1.87552 2.0727 2.07678 2.08927 2.20186 2.20812 2.34477 2.3482 2.35311 2.35911 2.48703 2.49141 2.64023 2.64456 2.83112 2.83525 2.83966 2.9955 3.00032 3.16729 3.17075 3.17905 3.31852 3.32173 3.33539 3.45108 3.45501 3.47417 3.59635 3.60033 3.60577 3.77025 3.77328 3.77867 4.10083 4.10447 4.11308 4.34933 4.35278 4.35932 4.50786 4.51113 4.63607 4.82442 4.82774 4.83159 4.84344 
127 0.17032 0.17282 0.17567 0.17927 0.32556 0.32877 0.33112 0.33402 0.33935 0.51344 0.51574 0.51815 0.52059 0.52597 0.64583 0.64878 0.65139 0.6544 0.83567 0.83797 0.84042 0.84298 0.84867 1.00545 1.0089 1.01158 1.01502 1.02188 1.17388 1.17741 1.18039 1.1842 1.33902 1.34183 1.34431 1.34851 1.50617 1.50867 1.51188 1.51609 1.67005 1.67256 1.67553 1.67958 1.86 1.86345 1.8659 1.8682 1.87311 2.07251 2.0752 2.07799 2.08197 2.09596 2.20249 2.2056 2.20988 2.34508 2.34795 2.35079 2.35434 2.35873 2.48719 2.48992 2.49341 2.49791 2.64062 2.64301 2.64577 2.65149 2.83211 2.83441 2.83746 2.84007 2.85089 2.99524 2.99748 3.00071 3.00535 3.16704 3.17026 3.17247 3.17518 3.18019 3.31849 3.32119 3.32349 3.32674 3.45146 3.45459 3.45708 3.46017 3.46715 3.59675 3.59942 3.60226 3.60565 3.61467 3.77151 3.77404 3.77637 3.78015 3.78688 4.10173 4.10413 4.10686 4.11091 4.1211 4.15996 4.3502 4.35252 4.35552 4.35941 4.37238 4.50786 4.51046 4.51338 4.51701 4.63603 4.63952 4.64372 4.82424 4.8266 4.82885 4.83141 4.83474 4.83968 
18 0.16678 0.51028 0.64352 1.00894 1.86118 2.07004 2.3415 2.63627 2.82997 2.99174 3.16773 3.4531 3.59276 3.76791 4.10318 4.34568 4.50473 4.8209 
29 0.17611 0.33239 0.51925 0.65289 0.84145 1.01236 1.18248 1.34479 1.51293 1.67593 1.86772 2.07958 2.21213 2.35249 2.49391 2.64558 2.83792 3.00045 3.17367 3.32456 3.45934 3.60349 3.77639 4.10737 4.35497 4.51313 4.64344 4.83046 4.83964 
2 0.82403 4.34097 
103 0.15407 0.15793 0.16071 0.16394 0.31056 0.31398 0.31716 0.3199 0.49683 0.50154 0.50408 0.50721 0.62967 0.63381 0.6369 0.64051 0.8193 0.82278 0.82592 0.82816 0.99228 0.99562 0.9987 1.00412 1.15637 1.16035 1.16423 1.16782 1.32118 1.32578 1.32865 1.33249 1.48939 1.49382 1.49668 1.5 1.65065 1.65667 1.65976 1.66312 1.84737 1.84988 1.8535 2.06068 2.06358 2.06721 2.1852 2.19035 2.1935 2.33209 2.33506 2.33862 2.46813 2.47328 2.47669 2.47925 2.62408 2.6286 2.63141 2.81504 2.81946 2.82222 2.82589 2.97895 2.9837 2.98633 3.15233 3.15534 3.15909 3.16256 3.30096 3.30509 3.30854 3.31199 3.4335 3.43919 3.44248 3.44543 3.58085 3.58521 3.58797 3.59487 3.75567 3.75923 3.76194 3.76455 4.08958 4.09217 4.09574 4.33856 4.3408 4.3459 4.49212 4.4956 4.49868 4.5024 4.61611 4.6217 4.62609 4.8114 4.81452 4.81713 4.82093 
43 0.17366 0.1802 0.33027 0.33572 0.51681 0.52163 0.65004 0.6586 0.83981 0.84616 1.01095 1.02044 1.18011 1.34254 1.51019 1.67458 1.86511 1.87006 2.07618 2.20581 2.35017 2.35978 2.49199 2.64417 2.83535 2.84211 2.99963 3.17227 3.18106 3.32299 3.45693 3.60081 3.60972 3.77501 3.78598 4.10445 4.11349 4.35286 4.36037 4.51137 4.64076 4.82867 4.83336 
119 0.17617 0.17889 0.18177 0.1856 0.33219 0.33534 0.33791 0.3418 0.35565 0.51973 0.52211 0.52472 0.52786 0.53632 0.65283 0.65577 0.65861 0.66327 0.84139 0.84433 0.84678 0.84972 0.867 1.01265 1.01647 1.01961 1.0247 1.17923 1.18344 1.18683 1.19126 1.34518 1.34791 1.35079 1.35634 1.51254 1.51513 1.51807 1.5227 1.67689 1.68013 1.68392 1.69178 1.86677 1.87015 1.87283 1.87573 1.88253 2.07932 2.08206 2.08519 2.09111 2.20836 2.21179 2.21627 2.35214 2.3553 2.35847 2.36261 2.36829 2.49426 2.4972 2.50063 2.5059 2.64702 2.64962 2.65281 2.6593 2.83788 2.84052 2.8433 2.84627 2.85853 3.00207 3.00449 3.00787 3.01428 3.17341 3.17661 3.17885 3.18189 3.18814 3.32413 3.32715 3.32964 3.33352 3.45866 3.46194 3.46466 3.46932 3.60335 3.60636 3.60933 3.61346 3.77687 3.77961 3.7817 3.785 3.79108 4.10825 4.11084 4.11364 4.11936 4.35684 4.35915 4.36264 4.36944 4.51408 4.51678 4.5193 4.52313 4.64289 4.64629 4.651 4.83157 4.83388 4.83632 4.8391 4.84436 
12 0.1693 0.32607 0.51117 1.33717 1.86261 3.16732 3.31868 3.59945 3.77205 4.10168 4.34715 4.82284 
58 0.15304 0.15786 0.3093 0.31406 0.49539 0.50041 0.62871 0.63371 0.81872 0.8236 0.99016 0.99599 1.156 1.16287 1.16873 1.32 1.32598 1.48822 1.49361 1.65162 1.65656 1.84487 1.84974 2.05804 2.06243 2.18401 2.19033 2.33003 2.33477 2.46962 2.47491 2.62413 2.62872 2.8135 2.81868 2.97772 2.98328 3.15041 3.15571 3.29958 3.30579 3.31009 3.43526 3.44019 3.57945 3.58436 3.7534 3.75847 4.08697 4.0913 4.33594 4.33974 4.49058 4.49581 4.61482 4.62331 4.80928 4.81295 
20 0.16644 0.32351 0.51229 0.83145 1.00308 1.33734 1.50404 1.66671 1.85981 2.34552 2.48616 2.63689 2.83104 2.99399 3.16814 3.31836 3.59305 3.7688 4.34671 4.82284 
21 0.16822 0.32521 0.51168 0.64598 1.00726 1.33709 1.50545 1.86163 2.07248 2.3444 2.48777 2.63756 2.83372 3.16716 3.31763 3.45227 3.76811 4.09964 4.34763 4.50536 4.63773 
69 0.1697 0.17309 0.17863 0.32538 0.32926 0.33394 0.51373 0.51742 0.52402 0.64617 0.65024 0.83492 0.8379 0.84202 1.00501 1.01001 1.01636 1.17437 1.17883 1.33911 1.34337 1.50671 1.51099 1.66982 1.67391 1.68714 1.85965 1.86436 1.86779 2.07345 2.0776 2.20259 2.21003 2.3456 2.35016 2.35638 2.48812 2.49319 2.64162 2.64666 2.83188 2.836 2.84119 2.99579 2.99992 3.16848 3.17192 3.17854 3.31981 3.32317 3.45274 3.45705 3.59677 3.60061 3.60719 3.77203 3.77567 4.10192 4.10543 4.35025 4.35367 4.36503 4.50931 4.51309 4.6366 4.64663 4.82518 4.82871 4.83266 
30 0.16657 0.32234 0.50976 0.64306 0.83106 1.00204 1.17178 1.33475 1.50268 1.6659 1.85591 1.86258 2.07042 2.19975 2.34176 2.48409 2.63711 2.82788 2.83438 2.99218 3.16465 3.3149 3.44942 3.59275 3.76732 4.101 4.34589 4.5048 4.63252 4.82155 
74 0.15704 0.16186 0.16611 0.31399 0.31888 0.32374 0.50049 0.50496 0.50926 0.63363 0.63871 0.82249 0.82686 0.82977 0.99394 0.99882 1.00297 1.16016 1.16615 1.17067 1.3241 1.32988 1.33412 1.49331 1.49818 1.65466 1.6599 1.66459 1.84896 1.8537 1.8574 2.06183 2.06662 2.18738 2.1936 2.3342 2.33888 2.34428 2.4742 2.4795 2.62868 2.63274 2.81882 2.82314 2.82823 2.98284 2.98732 3.15461 3.15997 3.16392 3.30396 3.31001 3.31382 3.43999 3.44581 3.58445 3.58879 3.59369 3.7577 3.76268 3.76704 4.09151 4.0963 4.34035 4.34626 4.4949 4.49983 4.50511 4.61754 4.62574 4.63207 4.81408 4.81731 4.82197 
27 0.17063 0.32842 0.51446 0.64694 0.83571 1.1765 1.34101 1.50793 1.67045 1.865 2.07343 2.20529 2.34698 2.48877 2.64075 2.83308 2.99509 3.16882 3.31998 3.45419 3.59952 3.77164 4.10295 4.35 4.50776 4.63511 4.82587 
28 0.17239 0.32965 0.5159 0.64743 0.84047 1.00918 1.17963 1.34267 1.51059 1.67332 1.86219 2.07467 2.20726 2.34944 2.4887 2.64221 2.83454 2.99848 3.17114 3.32194 3.4552 3.59915 3.77317 4.10269 4.35116 4.51292 4.63974 4.82711 
103 0.17524 0.17831 0.18217 0.33082 0.33422 0.33751 0.34355 0.51797 0.52079 0.52383 0.52889 0.65109 0.6546 0.65798 0.83988 0.84343 0.84682 0.85209 1.01034 1.01488 1.0187 1.02592 1.1773 1.18232 1.18619 1.1988 1.34229 1.34591 1.34934 1.35597 1.51108 1.51422 1.51776 1.52988 1.67518 1.67893 1.68339 1.86588 1.86972 1.87301 1.87881 2.07816 2.0815 2.08562 2.20463 2.20966 2.2155 2.35108 2.35467 2.35853 2.36423 2.49299 2.49648 2.50097 2.51459 2.6456 2.64865 2.65301 2.83612 2.83923 2.84265 2.8464 3.00034 3.00353 3.00765 3.17174 3.17565 3.17839 3.18335 3.32153 3.32575 3.3288 3.33515 3.45694 3.46092 3.46426 3.47408 3.60138 3.60471 3.60829 3.61397 3.775 3.77846 3.78095 3.78581 4.10727 4.11054 4.11478 4.13905 4.35595 4.35894 4.36314 4.51211 4.51564 4.51888 4.5249 4.63967 4.64368 4.64888 4.83029 4.83309 4.83631 4.84026 
29 0.16957 0.32551 0.51267 0.64633 0.83484 1.00716 1.1778 1.34039 1.50601 1.67082 1.86114 2.07242 2.20178 2.34519 2.48724 2.64009 2.8311 2.99505 3.16745 3.31843 3.45306 3.59705 3.77056 4.10085 4.34867 4.50745 4.63795 4.82418 4.83045 
59 0.16749 0.17039 0.32202 0.32603 0.33079 0.51091 0.51439 0.64358 0.64739 0.83119 0.83464 0.83955 1.00201 1.00751 1.16914 1.17609 1.33631 1.34041 1.50431 1.50859 1.66757 1.67177 1.85677 1.86134 2.06999 2.07353 2.19969 2.3419 2.34657 2.48482 2.48815 2.63852 2.64105 2.82833 2.83133 2.83763 2.99362 2.99817 3.16387 3.16811 3.31582 3.31924 3.44881 3.45345 3.59358 3.59761 3.76725 3.77102 4.09925 4.10262 4.3481 4.35213 4.5033 4.50759 4.5131 4.63265 4.63741 4.82274 4.82545 
15 0.16487 0.32148 0.50739 0.64188 0.83342 1.17391 1.50058 2.48118 2.63487 2.82946 3.16293 3.31414 3.44817 3.76497 4.50189 
28 0.15125 0.30726 0.49451 0.6273 0.81587 0.98747 1.15361 1.31924 1.48734 1.65333 1.84196 2.05515 2.18368 2.32735 2.47011 2.62231 2.81251 2.9771 3.14801 3.29837 3.43379 3.57822 3.75158 4.08412 4.33257 4.48848 4.62066 4.80671 
39 0.16612 0.32259 0.32696 0.51002 0.64364 0.83168 0.83587 1.00405 1.17195 1.3349 1.3418 1.50327 1.6655 1.8576 1.86273 2.07012 2.19847 2.34253 2.35086 2.48405 2.4929 2.63721 2.82799 2.83332 2.99158 3.16495 3.31558 3.44991 3.59346 3.5988 3.76753 3.77265 4.09823 4.34598 4.35312 4.50479 4.63204 4.82112 4.82606 
35 0.17323 0.32999 0.51597 0.52409 0.65032 0.83906 1.01187 1.17689 1.3418 1.50906 1.67479 1.86238 1.86975 2.07549 2.20279 2.34978 2.35942 2.4912 2.6439 2.83383 2.84176 2.9986 3.17104 3.17913 3.32263 3.45634 3.59948 3.61145 3.77437 4.10462 4.35258 4.51172 4.64035 4.82834 4.83562 

180
