# Supplementary material for: Deciphering the Contribution of Oriens-Lacunosum/Moleculare (OLM) Cells to Intrinsic θ Rhythms Using Biophysical Local Field Potential (LFP) Models
Source: eNeuro. 2018 Sep 4;5(4):ENEURO.0146-18.2018. doi: 10.1523/ENEURO.0146-18.2018 (PMC6140113; doi:10.1523/ENEURO.0146-18.2018)
Supplement: Supplementary file 2 — Supplementary Code. Download supplement 2, GZ file [file sup_enu-eN-NWR-0146-18-s02.gz › LFP_microcircuit-master/BSC-120-gi-0-gi_SD-0-PV12913020-dSD6.6ms-gnSD0.21-gpv3.0-gsb4.25-csb0.21-gbs3.25-cbs0.1344-spiketimes.txt]

2798

101


47 0.30895 0.49422 0.499 0.62826 0.63328 0.98885 1.15472 1.16378 1.3187 1.32536 1.49315 1.64894 1.65567 1.84348 2.05675 2.06087 2.18245 2.18961 2.32891 2.33539 2.46797 2.47341 2.62255 2.62718 2.81248 2.81739 2.97637 2.98194 3.14901 3.15431 3.29852 3.30523 3.43345 3.43931 3.57846 3.58327 3.75209 3.75766 4.08581 4.09054 4.33456 4.48934 4.49469 4.61318 4.62161 4.8083 4.81165 
0 
15 0.51064 0.64323 1.50297 2.06933 2.48358 2.63648 2.99198 3.1655 3.31609 3.4501 3.5929 3.76802 4.09767 4.50438 4.63206 
26 0.15971 0.31537 0.50163 0.63436 1.16449 1.32709 1.49442 1.65864 1.84925 2.06161 2.19133 2.33413 2.47591 2.62855 2.81995 2.98402 3.15575 3.30617 3.44087 3.58481 3.75895 4.09004 4.33867 4.49605 4.62859 4.81375 
81 0.15866 0.16222 0.31338 0.31948 0.49909 0.50249 0.50546 0.63247 0.63527 0.6381 0.6424 0.99352 1.15877 1.16244 1.16638 1.32283 1.32755 1.33104 1.49374 1.49722 1.50162 1.65579 1.65954 1.84812 1.85413 2.06075 2.0638 2.06824 2.18664 2.19132 2.19717 2.33321 2.33628 2.34011 2.47222 2.4762 2.47937 2.4833 2.62727 2.63027 2.63285 2.8174 2.82063 2.8235 2.82789 2.98075 2.98485 2.98807 3.15353 3.15633 3.15934 3.16241 3.30292 3.30698 3.30991 3.3136 3.43839 3.44128 3.44471 3.58264 3.58583 3.58927 3.75669 3.76014 3.76281 3.76666 4.08991 4.09266 4.09737 4.33879 4.34214 4.49373 4.49765 4.5003 4.61758 4.62313 4.62625 4.62993 4.81255 4.81517 4.81849 
10 0.64558 2.48657 2.63935 2.99405 3.16771 3.45267 3.59691 3.77045 4.50687 4.63684 
79 0.15525 0.15955 0.30962 0.31325 0.31682 0.49612 0.50069 0.5038 0.62842 0.63289 0.63653 0.99108 0.996 1.15467 1.15883 1.16444 1.16847 1.32037 1.32573 1.32938 1.49221 1.49597 1.64896 1.6556 1.65903 1.84616 1.84986 1.85456 2.05919 2.06245 2.18396 2.18934 2.198 2.33068 2.334 2.33846 2.46603 2.47213 2.47588 2.4796 2.62205 2.6268 2.62985 2.81386 2.81859 2.82134 2.82574 2.97784 2.98257 2.98529 3.15083 3.1542 3.15754 3.16253 3.29975 3.30437 3.30844 3.43203 3.43793 3.44214 3.57962 3.58405 3.58784 3.75424 3.75857 3.76146 4.0882 4.09115 4.33717 4.33977 4.49116 4.49598 4.49877 4.61451 4.6205 4.62505 4.81023 4.81344 4.81645 
55 0.15723 0.3106 0.3149 0.49663 0.50071 0.63009 0.63389 0.63959 0.99067 1.1565 1.16232 1.32047 1.32587 1.49251 1.65451 1.65802 1.84537 1.85004 2.05845 2.06225 2.18433 2.1903 2.33067 2.33453 2.47138 2.47555 2.62484 2.62846 2.81412 2.8187 2.97835 2.98315 3.15084 3.15526 3.15863 3.30025 3.30589 3.43668 3.44122 3.58026 3.58424 3.75369 3.7585 3.76226 4.08753 4.09138 4.33634 4.33945 4.49097 4.49583 4.61491 4.62321 4.80997 4.81284 4.81739 
9 0.64334 2.07153 2.48693 2.6378 3.16621 3.59484 3.76792 4.50502 4.6338 
20 0.64778 0.65181 1.50877 2.07477 2.07963 2.48955 2.49322 2.49796 2.64235 2.64489 2.99799 3.17107 3.5985 3.77313 3.77581 3.78321 4.51047 4.51378 4.63775 4.64251 
31 0.50623 0.63874 0.64323 1.16819 1.33202 1.50089 2.06584 2.07133 2.19587 2.34129 2.47997 2.48614 2.63428 2.82451 2.9894 3.1598 3.16398 3.31224 3.44432 3.45031 3.5899 3.59504 3.76431 3.76778 4.09473 4.34377 4.50198 4.5078 4.62988 4.63753 4.81804 
1 2.49693 
11 0.64424 2.07145 2.48502 2.63734 2.99252 3.16822 3.44982 3.59324 3.76772 4.50412 4.63545 
0 
0 
31 0.50853 0.64091 0.64515 1.16795 1.33401 1.5016 2.0681 2.07322 2.1988 2.34066 2.48187 2.48578 2.63612 2.63957 2.82675 2.99041 3.1615 3.16607 3.31246 3.4462 3.4522 3.59163 3.59718 3.7672 3.77053 4.09765 4.50206 4.50652 4.63155 4.63803 4.82218 
16 0.50372 0.63739 2.06343 2.33576 2.47881 2.63096 2.82201 2.98565 3.15884 3.30987 3.44451 3.76209 4.09549 4.33946 4.49845 4.81564 
17 0.51011 0.64159 1.33505 1.5052 2.06888 2.48202 2.48942 2.63535 2.99024 3.1634 3.31407 3.44899 3.59112 3.76709 4.09641 4.50419 4.63078 
52 0.15732 0.30741 0.31199 0.49331 0.49792 0.62759 0.63208 0.988 0.99501 1.15367 1.15992 1.31801 1.32449 1.49143 1.65052 1.65508 1.84275 1.84783 2.05598 2.06052 2.1819 2.18961 2.328 2.33252 2.46675 2.472 2.62169 2.62604 2.81156 2.81626 2.97558 2.98106 3.14816 3.15312 3.29748 3.30384 3.43348 3.43789 3.57741 3.582 3.75131 3.75654 4.08496 4.08942 4.33381 4.33898 4.48851 4.49382 4.61262 4.62122 4.80718 4.81064 
5 0.64872 2.4911 2.64259 3.77326 4.51085 
0 
77 0.15837 0.16207 0.31273 0.3178 0.49713 0.50165 0.50423 0.50785 0.63024 0.63452 0.63809 0.99261 1.15704 1.16101 1.16583 1.32209 1.32697 1.33035 1.49404 1.49728 1.65082 1.65793 1.84739 1.85027 2.06054 2.06374 2.06881 2.18567 2.19102 2.19645 2.3325 2.3354 2.33958 2.4689 2.4747 2.47804 2.4826 2.62454 2.62895 2.63172 2.81553 2.81963 2.82243 2.82735 2.97929 2.98429 2.98685 3.15277 3.15574 3.15932 3.30166 3.30578 3.30945 3.43366 3.43954 3.44348 3.44768 3.58128 3.58548 3.58888 3.756 3.75972 3.7626 4.08953 4.09235 4.09744 4.33852 4.3411 4.49313 4.4972 4.49979 4.61656 4.6218 4.62684 4.81197 4.81474 4.81742 
49 0.16274 0.3156 0.50261 0.50659 0.63504 0.63889 1.16056 1.16774 1.32771 1.3324 1.49688 1.50155 1.66564 1.84921 2.06198 2.06728 2.19133 2.19909 2.33422 2.34087 2.47642 2.48017 2.62963 2.63315 2.82045 2.82436 2.98533 2.98993 3.15524 3.15988 3.30587 3.31042 3.4402 3.44527 3.58525 3.5899 3.7592 3.7626 3.76657 4.09102 4.09607 4.33953 4.49601 4.49967 4.5042 4.62269 4.629 4.81416 4.81789 
3 2.48956 3.76716 4.50517 
0 
11 2.06739 2.34019 2.48242 2.63436 3.16269 3.59256 3.76567 4.09657 4.34485 4.50194 4.63089 
0 
0 
0 
9 0.64644 2.07342 2.48681 2.63853 3.16895 3.59421 3.77051 4.50725 4.64053 
76 0.15196 0.30256 0.30634 0.30986 0.4886 0.49338 0.49635 0.62272 0.62715 0.63194 0.98364 0.98799 0.9927 1.14846 1.15279 1.15793 1.31348 1.31899 1.32398 1.48423 1.48861 1.64264 1.64945 1.65317 1.83841 1.84166 1.84541 2.05164 2.0552 2.17717 2.18342 2.32341 2.32692 2.33101 2.46086 2.46649 2.47002 2.61608 2.62038 2.62354 2.80686 2.81148 2.81441 2.82037 2.97076 2.97622 2.97977 3.14352 3.14697 3.15051 3.15679 3.29268 3.29747 3.3013 3.4259 3.4311 3.43555 3.57259 3.57721 3.58116 3.74701 3.75143 3.75432 4.08051 4.08371 4.32949 4.33229 4.48397 4.48856 4.49153 4.60815 4.61518 4.61981 4.80263 4.80592 4.80885 
15 0.64192 1.1676 2.06873 2.19595 2.48287 2.6366 2.99279 3.1627 3.3177 3.44761 3.59196 3.76515 4.098 4.50249 4.62956 
46 0.16193 0.31476 0.50086 0.50563 0.63424 0.63905 0.99597 1.16056 1.16649 1.32551 1.33037 1.49683 1.65773 1.84958 2.06265 2.06771 2.18866 2.19537 2.33477 2.34066 2.47469 2.47979 2.62877 2.63285 2.81911 2.8235 2.9832 2.98816 3.15523 3.16001 3.30485 3.31 3.44027 3.44539 3.58504 3.58919 3.75859 3.76304 4.09187 4.34053 4.49547 4.50018 4.61887 4.62696 4.81424 4.81796 
29 0.16249 0.31627 0.50526 0.63636 1.16495 1.33002 1.49759 1.851 2.06356 2.19368 2.33628 2.47917 2.63172 2.82201 2.98717 3.15684 3.16235 3.30993 3.4422 3.44976 3.58785 3.76176 3.7675 4.09284 4.34139 4.49847 4.50235 4.62793 4.81551 
30 0.51558 0.6461 0.6499 1.34175 1.50753 2.07363 2.07705 2.48703 2.48982 2.49341 2.49951 2.64063 2.64305 2.83408 2.9972 3.1673 3.17132 3.32227 3.45313 3.59715 3.77179 3.77437 3.77918 4.50743 4.51012 4.51347 4.6357 4.63939 4.64738 4.82783 
19 0.5083 0.63994 1.17399 1.33424 2.06812 2.48171 2.63457 2.82798 2.99157 3.16002 3.1659 3.31383 3.44676 3.59164 3.76347 3.77035 4.50039 4.5056 4.62951 
4 2.06722 2.63449 3.76572 4.50259 
26 0.31114 0.49794 0.63093 0.99147 1.15657 1.32125 1.65653 1.84494 2.05805 2.18735 2.33032 2.47251 2.62523 2.81556 2.98045 3.15086 3.30069 3.43651 3.58124 3.75386 3.75975 4.08711 4.3358 4.49101 4.62048 4.80976 
5 2.4958 2.6475 3.77785 4.51599 4.64429 
20 0.50059 0.63486 1.32675 1.65791 1.84695 2.05962 2.33244 2.47544 2.62772 2.81897 2.9833 3.15397 3.31022 3.43979 3.58394 3.7584 4.08842 4.33719 4.49582 4.81163 
2 2.63128 3.15886 
2 3.76568 4.5028 
43 0.16509 0.50672 0.51046 0.63918 0.6429 1.16374 1.17107 1.32765 1.33234 1.49951 1.50558 1.85313 2.06604 2.07036 2.19472 2.33806 2.48081 2.48591 2.63404 2.63674 2.82441 2.82777 2.98902 2.99575 3.15935 3.16315 3.16693 3.30832 3.3131 3.44442 3.44886 3.58911 3.59378 3.76439 3.76707 4.09494 4.34357 4.50121 4.50371 4.62637 4.63095 4.81753 4.82081 
0 
4 2.49134 3.77581 4.51029 4.64196 
3 0.64324 2.63551 3.76696 
9 0.64327 2.07211 2.48487 2.63777 3.16627 3.59407 3.77029 4.50553 4.63249 
0 
23 0.64891 0.65277 1.51148 2.076 2.0801 2.49134 2.49504 2.4995 2.6435 2.64622 2.65374 3.00124 3.17312 3.60094 3.77437 3.77723 3.78123 4.51136 4.51391 4.51776 4.63952 4.64361 4.66493 
9 0.64494 1.50774 2.48574 2.63797 3.16749 3.59679 3.76829 4.5061 4.63824 
30 0.50547 0.51115 0.63943 0.6451 1.16684 1.33205 1.50161 2.06675 2.19652 2.33961 2.48065 2.48807 2.63426 2.63934 2.82482 2.98894 3.15958 3.16542 3.30945 3.3158 3.44547 3.59037 3.76347 3.7679 4.09584 4.50012 4.50595 4.62819 4.63497 4.81857 
127 0.15107 0.15426 0.15703 0.30383 0.3073 0.31035 0.31276 0.31569 0.49043 0.49427 0.49672 0.49872 0.50125 0.6227 0.62666 0.62941 0.63199 0.63494 0.9858 0.98849 0.9918 0.99529 1.14985 1.15369 1.15704 1.16027 1.16355 1.31475 1.31821 1.32177 1.32424 1.32711 1.485 1.48924 1.49161 1.49476 1.64407 1.65017 1.65309 1.65599 1.66002 1.8405 1.84277 1.8458 1.8484 1.85172 2.05372 2.05603 2.05851 2.06166 2.17885 2.18338 2.18648 2.19036 2.32537 2.32803 2.33071 2.33358 2.46068 2.4664 2.46968 2.47199 2.47499 2.47908 2.6173 2.62163 2.62444 2.62632 2.63195 2.80879 2.81268 2.81526 2.81733 2.82025 2.97244 2.97643 2.9795 2.982 2.98567 3.14528 3.14822 3.15106 3.15326 3.15564 3.29454 3.29791 3.30119 3.30367 3.30612 3.42715 3.43271 3.43532 3.43805 3.44073 3.57448 3.57825 3.58074 3.58365 3.58737 3.74924 3.75217 3.75495 3.75696 3.7594 4.08273 4.08508 4.0876 4.09133 4.33177 4.33367 4.33611 4.34018 4.48559 4.48851 4.49191 4.49384 4.4971 4.60967 4.61478 4.61861 4.62118 4.62592 4.80484 4.80755 4.80957 4.81175 4.81462 
38 0.51574 0.64527 0.64783 0.65148 1.34198 1.50757 1.51227 2.07336 2.07684 2.20481 2.48676 2.48977 2.4926 2.49725 2.63988 2.64278 2.64505 2.83405 2.99752 3.16682 3.1713 3.32187 3.45262 3.45808 3.59608 3.59952 3.76931 3.77301 3.77543 3.78023 4.50667 4.51028 4.51251 4.63159 4.63557 4.63891 4.64235 4.82864 
43 0.5107 0.64275 0.64643 1.16882 1.17287 1.33391 1.33737 1.50364 1.50653 2.06946 2.07263 2.19691 2.20087 2.34373 2.48333 2.48651 2.49015 2.63696 2.63992 2.82783 2.83319 2.99166 2.99459 3.16343 3.16715 3.17027 3.31359 3.31806 3.44828 3.45236 3.59325 3.5967 3.76749 3.77075 3.77369 4.09882 4.35 4.50309 4.50712 4.51042 4.63147 4.63472 4.82376 
30 0.50726 0.63854 1.16401 1.32815 1.33419 1.50039 2.06747 2.19613 2.33814 2.48032 2.63254 2.63647 2.82431 2.98689 2.99156 3.15886 3.16407 3.30771 3.31401 3.44611 3.58842 3.76167 3.76725 4.09545 4.34669 4.49847 4.50399 4.62586 4.63159 4.81931 
18 0.50688 0.63903 1.17067 1.33498 2.06521 2.48047 2.63347 2.82489 2.98931 3.15994 3.31207 3.44558 3.5909 3.7641 4.09419 4.50122 4.63016 4.81657 
0 
15 0.50646 0.64047 1.16491 2.19742 2.63444 2.8248 2.98944 3.16298 3.31476 3.4489 3.59271 3.76459 4.50162 4.62965 4.81862 
0 
19 0.50708 0.64004 1.33335 1.50039 2.06579 2.33914 2.48073 2.63421 2.82474 2.98933 3.16214 3.31343 3.44379 3.58953 3.76377 4.09501 4.50123 4.63001 4.81831 
16 0.64464 0.64862 1.50619 2.07286 2.48615 2.49279 2.64002 2.99687 3.1655 3.45146 3.59618 3.76814 3.77222 4.5071 4.51181 4.63518 
16 0.50161 0.63478 1.32786 1.84585 2.0598 2.33259 2.62725 2.81882 3.15398 3.30632 3.58529 3.75793 4.08818 4.33602 4.4953 4.8107 
60 0.15823 0.31168 0.31671 0.49721 0.50161 0.50536 0.63076 0.63509 0.63911 0.99217 1.15722 1.16309 1.32153 1.32744 1.49303 1.49688 1.65284 1.65875 1.84683 1.85286 2.0598 2.06391 2.18554 2.1919 2.33186 2.33634 2.47043 2.4758 2.47985 2.62584 2.63013 2.81527 2.8198 2.82454 2.97931 2.98453 3.15209 3.1566 3.15973 3.30107 3.30689 3.31097 3.43646 3.44107 3.44482 3.58115 3.58565 3.75526 3.75982 3.7628 4.08881 4.09283 4.33781 4.34205 4.49238 4.49728 4.61626 4.6245 4.81144 4.81451 
1 3.77011 
42 0.31254 0.4986 0.50331 0.63212 0.63848 0.99248 1.15818 1.16822 1.32227 1.32878 1.49546 1.65627 1.84705 2.06015 2.18657 2.33231 2.47253 2.47878 2.62645 2.63151 2.81591 2.82101 2.98002 2.98593 3.15249 3.15829 3.30197 3.30881 3.43837 3.44485 3.58185 3.58905 3.75553 3.76124 4.08922 4.33808 4.49279 4.49841 4.61714 4.62579 4.81169 4.81579 
7 2.06426 2.82532 3.76416 4.09267 4.34094 4.50169 4.81651 
11 0.50316 0.63601 2.06378 2.82368 3.15583 3.44116 3.76337 4.09196 4.34067 4.50092 4.81559 
89 0.15282 0.1563 0.30498 0.30824 0.31181 0.49134 0.49586 0.49845 0.50192 0.62443 0.62837 0.63214 0.98639 0.98926 0.99403 1.15087 1.15445 1.15952 1.3157 1.32011 1.32381 1.48516 1.48936 1.49264 1.64476 1.65174 1.65449 1.84112 1.84349 1.84708 2.05444 2.05699 2.05999 2.17961 2.18521 2.1916 2.32606 2.3287 2.3318 2.4618 2.46798 2.47141 2.47593 2.61827 2.6225 2.62525 2.62909 2.80929 2.81363 2.81659 2.8211 2.97327 2.97795 2.98073 3.14621 3.14916 3.1531 3.15639 3.2954 3.29936 3.30386 3.42764 3.43356 3.43722 3.44167 3.57515 3.57928 3.58272 3.74979 3.7533 3.75661 3.75954 4.08338 4.08579 4.08908 4.33243 4.33439 4.33809 4.48647 4.48947 4.49291 4.49675 4.61049 4.61715 4.62079 4.80542 4.80813 4.81034 4.81476 
51 0.29903 0.30378 0.48497 0.48969 0.49653 0.61914 0.62456 0.9796 0.98521 1.14539 1.15267 1.30962 1.3158 1.48098 1.64207 1.64805 1.83423 1.83899 2.04745 2.05179 2.17385 2.31954 2.32411 2.45919 2.46481 2.61343 2.61809 2.80319 2.80795 2.96724 2.97267 3.13966 3.14459 3.28919 3.29539 3.42487 3.43069 3.56904 3.57375 3.74287 3.74782 4.07646 4.0808 4.32526 4.32929 4.48002 4.48521 4.60468 4.61393 4.7987 4.80218 
0 
20 0.50839 0.64126 1.1689 1.33418 1.50565 2.06777 2.19837 2.34086 2.48283 2.63592 2.82683 2.99061 3.16349 3.31486 3.44755 3.59215 3.76645 4.09638 4.50371 4.63212 
0 
1 4.50824 
9 0.64919 1.50984 2.07545 2.48986 2.64268 3.59885 3.77349 4.51031 4.63773 
0 
12 2.08198 2.49382 2.49763 2.50411 2.64696 2.65116 3.77911 3.78513 4.51372 4.5172 4.64235 4.64826 
35 0.50748 0.63889 0.64315 1.16455 1.32894 1.50039 1.66623 2.06678 2.19303 2.19861 2.33938 2.48037 2.4841 2.63417 2.63863 2.82402 2.8291 2.98756 2.99222 3.16 3.16627 3.30873 3.31764 3.44509 3.58876 3.59246 3.76384 3.76825 4.09588 4.34589 4.50009 4.50579 4.623 4.63089 4.81926 
52 0.15624 0.30928 0.31456 0.49511 0.50002 0.62899 0.63431 0.98997 0.99691 1.1553 1.16141 1.31963 1.32538 1.49018 1.49468 1.65202 1.65769 1.84447 1.85009 2.05751 2.06207 2.18382 2.19049 2.32953 2.33418 2.46851 2.47406 2.62336 2.62794 2.81333 2.81842 2.97735 2.98267 3.14976 3.15473 3.29916 3.30498 3.4345 3.43939 3.57911 3.58386 3.75295 3.75799 4.0865 4.09152 4.33539 4.49011 4.49519 4.6144 4.622 4.80874 4.81255 
25 0.64874 0.65335 1.50999 2.07589 2.08018 2.20647 2.48955 2.49384 2.49941 2.64289 2.64602 2.99921 3.16959 3.17585 3.4548 3.59994 3.60507 3.77346 3.77707 3.78355 4.50979 4.51314 4.51732 4.63816 4.64192 
2 4.08905 4.33675 
1 2.49534 
7 0.65362 2.08084 2.49342 2.64581 3.77666 4.5132 4.6436 
21 0.50256 0.63651 1.16443 1.3287 1.5 2.06326 2.3359 2.47711 2.63001 2.82079 2.98535 3.15687 3.30791 3.44298 3.58672 3.76042 4.09208 4.34005 4.4974 4.62711 4.81412 
21 0.50258 0.63521 1.16318 1.32827 2.0623 2.19178 2.33441 2.47651 2.62931 2.82064 2.98434 3.1572 3.30842 3.44257 3.58497 3.75999 4.09131 4.33927 4.4971 4.62487 4.81415 
96 0.1525 0.15601 0.30472 0.30818 0.31168 0.31538 0.49101 0.49581 0.49844 0.50161 0.62433 0.62869 0.63209 0.63832 0.98618 0.98953 0.99382 1.15083 1.15486 1.15934 1.1637 1.31563 1.32085 1.32397 1.32846 1.48536 1.49001 1.49466 1.64469 1.65156 1.65454 1.84088 1.8435 1.84701 1.85114 2.05419 2.05705 2.06033 2.17956 2.18546 2.19149 2.32583 2.32875 2.33196 2.33657 2.46194 2.46838 2.4716 2.47547 2.61833 2.62289 2.62559 2.80921 2.81378 2.81657 2.82035 2.97319 2.97846 2.981 3.14599 3.14917 3.15289 3.15583 3.2952 3.29976 3.30348 3.30712 3.42756 3.43352 3.43734 3.44063 3.57503 3.57948 3.58279 3.58837 3.74956 3.75346 3.75639 3.75936 4.08313 4.08576 4.08913 4.33219 4.33433 4.33933 4.4863 4.48984 4.49279 4.4964 4.61047 4.61703 4.62095 4.8052 4.8081 4.81054 4.81405 
44 0.1602 0.31001 0.31541 0.49777 0.50218 0.63029 0.63571 0.99019 1.15745 1.16599 1.32292 1.32966 1.49349 1.65473 1.84421 1.85174 2.05726 2.18713 2.32987 2.33573 2.47169 2.4788 2.62475 2.62933 2.81492 2.82031 2.9801 3.15043 3.15542 3.30101 3.30668 3.4362 3.44179 3.58066 3.58712 3.75385 3.75855 4.08627 4.33458 4.49109 4.49601 4.62134 4.80888 4.81368 
21 0.50919 0.64273 1.17183 1.33472 1.5023 2.06983 2.20016 2.48348 2.63666 2.82758 2.99187 3.16423 3.31509 3.45017 3.59272 3.76706 4.09761 4.34584 4.50393 4.63197 4.82072 
16 0.64278 1.16913 1.33333 2.06847 2.19751 2.4832 2.6362 2.99085 3.1643 3.31446 3.44927 3.59275 3.76706 4.09681 4.50385 4.63169 
4 2.49781 2.6447 3.77563 4.51223 
12 0.50343 0.63715 2.47747 2.63096 2.98671 3.15797 3.44335 3.5893 3.76222 4.09166 4.33956 4.81576 
14 0.6484 2.07529 2.48842 2.49446 2.64172 2.64734 3.17088 3.6013 3.77263 3.78239 4.50904 4.51381 4.63639 4.64512 
0 
40 0.31533 0.50099 0.50863 0.63434 0.64102 1.1607 1.16783 1.32508 1.33191 1.49532 1.50433 1.65831 1.85042 2.06335 2.18922 2.3355 2.47425 2.4809 2.62914 2.63522 2.81934 2.82749 2.98334 2.98882 3.15553 3.16255 3.30475 3.31274 3.43997 3.44455 3.58509 3.7587 3.76531 4.09244 4.34212 4.49586 4.50248 4.61985 4.62802 4.81491 
42 0.16022 0.31087 0.49871 0.50328 0.63102 0.63723 0.99102 1.15712 1.1671 1.32182 1.32918 1.49518 1.6546 1.84532 2.05862 2.18768 2.33078 2.47176 2.47836 2.62552 2.63044 2.81649 2.82163 2.98001 2.98633 3.1516 3.15738 3.30117 3.30811 3.43657 3.44341 3.58127 3.58778 3.75526 3.76005 4.08763 4.33621 4.49173 4.49694 4.61901 4.81068 4.81535 
8 1.16004 1.84854 2.06177 2.33355 3.15419 3.30422 3.76279 4.49451 
15 0.5 0.99033 1.84317 2.05673 2.32955 2.6252 2.81492 3.1503 3.30451 3.58083 3.75351 4.08544 4.33349 4.4918 4.80797 
20 0.50436 0.63746 1.16464 1.33008 2.064 2.19667 2.33694 2.47918 2.63118 2.82242 2.98635 3.15775 3.30944 3.44265 3.58774 3.76108 4.09316 4.49809 4.63074 4.81563 
20 0.51073 0.64234 1.33527 1.50219 2.06881 2.34295 2.48361 2.63589 2.8275 2.99098 3.16514 3.31626 3.4516 3.59269 3.76655 4.09671 4.345 4.50345 4.63111 4.81965 
0 
17 0.65563 2.08214 2.08672 2.49576 2.49905 2.50385 2.6492 2.65226 3.0064 3.60686 3.77924 3.78239 3.78981 4.51705 4.52018 4.64404 4.64833 
3 2.63298 3.76339 4.50106 
8 0.64763 2.07283 2.48716 2.63887 3.59741 3.77126 4.50622 4.63579 
0 
44 0.16226 0.31575 0.50261 0.50638 0.63568 0.64048 1.16238 1.16835 1.32692 1.33162 1.49815 1.66089 1.85136 2.06367 2.06809 2.19157 2.19968 2.33614 2.47634 2.48117 2.63021 2.63419 2.82056 2.82456 2.98504 2.98931 3.15658 3.16161 3.30605 3.31115 3.4418 3.4469 3.58658 3.59235 3.75941 3.76394 4.09268 4.34141 4.49655 4.50103 4.62403 4.62929 4.81491 4.81918 
47 0.16279 0.316 0.50275 0.50612 0.63554 0.63979 1.16165 1.16734 1.32578 1.3311 1.49576 1.4998 1.65942 1.85144 2.06415 2.06801 2.19064 2.19626 2.33646 2.34086 2.47584 2.48035 2.63052 2.63426 2.82109 2.82459 2.98431 2.98867 3.15649 3.16093 3.30555 3.31136 3.44119 3.44654 3.58674 3.59059 3.75945 3.76369 4.0932 4.09746 4.34209 4.49664 4.50101 4.62101 4.62797 4.8158 4.81916 
83 0.15095 0.15513 0.30459 0.30778 0.31168 0.49094 0.49531 0.49797 0.50231 0.62424 0.62828 0.63209 0.98601 0.98931 0.9953 1.15066 1.15423 1.15958 1.16463 1.31546 1.32031 1.32397 1.48489 1.48996 1.64487 1.65133 1.6543 1.8407 1.84331 1.84766 2.05397 2.05671 2.06082 2.17937 2.18516 2.32564 2.32857 2.33253 2.46281 2.46804 2.47142 2.47792 2.6184 2.62225 2.6254 2.80915 2.81334 2.81639 2.8235 2.9731 2.97783 2.98065 3.1459 3.14888 3.15293 3.15807 3.29505 3.29916 3.30345 3.42789 3.4333 3.43693 3.44287 3.57492 3.57908 3.58292 3.74946 3.75306 3.75633 4.08288 4.08547 4.08946 4.33185 4.33403 4.48619 4.48939 4.49294 4.6103 4.61679 4.6207 4.80502 4.80784 4.81039 
7 0.64595 2.06995 2.48779 2.63679 3.16587 3.76804 4.50691 
41 0.16252 0.50494 0.50917 0.63785 0.64142 1.16628 1.17271 1.33053 1.33496 1.49852 1.50358 2.06487 2.06843 2.1937 2.3376 2.47981 2.48434 2.63261 2.63556 2.82294 2.82692 2.98775 2.99339 3.15856 3.16222 3.31032 3.31354 3.44407 3.44767 3.58849 3.59263 3.7626 3.76607 4.09334 4.097 4.34207 4.50068 4.50438 4.62812 4.81665 4.82011 
52 0.15831 0.31174 0.31597 0.49845 0.50162 0.6318 0.63601 0.99221 1.15799 1.16528 1.32208 1.32775 1.49418 1.65585 1.65979 1.84662 1.85164 2.05978 2.06362 2.18647 2.19353 2.33202 2.33613 2.47276 2.47639 2.62644 2.62984 2.81668 2.82021 2.98047 2.98442 3.15276 3.15691 3.30202 3.30776 3.43789 3.44265 3.58226 3.58604 3.75591 3.75993 3.76404 4.08877 4.09284 4.33743 4.34094 4.49266 4.49721 4.61922 4.62551 4.81151 4.8144 
28 0.51006 0.64073 0.64705 1.16714 1.33374 1.50003 2.06758 2.1934 2.34234 2.48144 2.48754 2.63496 2.64401 2.99034 3.16041 3.16625 3.31339 3.44603 3.59114 3.76605 3.7744 4.09587 4.34536 4.50287 4.50906 4.62646 4.63334 4.81999 
75 0.15275 0.15711 0.30612 0.3095 0.31345 0.49261 0.49689 0.49987 0.62535 0.62943 0.63331 0.98778 0.99113 1.15213 1.15595 1.16158 1.31716 1.32152 1.32538 1.48623 1.49168 1.64645 1.65325 1.65719 1.84246 1.84517 1.8497 2.05571 2.05867 2.18113 2.18708 2.3274 2.33037 2.33491 2.46322 2.46901 2.47346 2.61955 2.62381 2.62737 2.81092 2.81505 2.81832 2.82468 2.97469 2.97912 2.98263 3.14744 3.15057 3.15467 3.29671 3.30066 3.30515 3.42943 3.43504 3.43979 3.57662 3.58067 3.58491 3.75116 3.75498 3.75826 4.08465 4.08738 4.33365 4.33598 4.48785 4.49117 4.49497 4.61203 4.61856 4.62466 4.80678 4.80973 4.8126 
24 0.50384 0.63778 1.16894 1.33166 1.49828 2.06367 2.19219 2.34159 2.47751 2.63094 2.82253 2.98615 3.1583 3.16405 3.31097 3.44251 3.59009 3.76158 4.0919 4.33991 4.4986 4.63075 4.81506 4.82072 
6 2.08465 2.49798 2.64913 3.78157 4.52034 4.64867 
10 0.64613 1.50517 2.07202 2.48634 2.63948 3.16745 3.59942 3.77077 4.50744 4.63701 
12 0.6426 1.33505 2.48338 2.63568 2.99062 3.16395 3.31545 3.45043 3.59179 3.76625 4.50293 4.63072 
25 0.50005 0.63323 1.16226 1.32526 1.65754 1.84584 2.05885 2.18926 2.33145 2.47532 2.62746 2.81839 2.98272 3.15247 3.15835 3.30536 3.43892 3.58357 3.75764 4.08793 4.33636 4.49325 4.49778 4.62318 4.81108 
0 
37 0.30907 0.49518 0.50092 0.6284 0.63478 0.98883 1.15483 1.31896 1.3263 1.65359 1.84351 2.05674 2.18328 2.32893 2.47015 2.62296 2.62828 2.81286 2.81859 2.97674 2.98447 3.14903 3.15576 3.29863 3.30587 3.43554 3.57863 3.75213 3.75852 4.08576 4.33453 4.48938 4.49577 4.6139 4.62379 4.80818 4.81251 
83 0.15615 0.16048 0.3109 0.3143 0.31862 0.49695 0.50128 0.50478 0.62977 0.63389 0.63763 0.99191 0.99626 1.1566 1.16045 1.16465 1.32117 1.32599 1.32989 1.49038 1.49444 1.49756 1.64974 1.65672 1.66111 1.84657 1.8497 1.85401 2.05975 2.06281 2.06933 2.18499 2.19066 2.19536 2.33136 2.33436 2.33852 2.46708 2.47291 2.47697 2.48165 2.62441 2.6283 2.63142 2.8148 2.81906 2.8223 2.82795 2.9788 2.9836 2.98669 3.15172 3.15473 3.15845 3.16375 3.30071 3.30497 3.30875 3.31344 3.4327 3.43864 3.44239 3.44646 3.58059 3.58462 3.58837 3.75517 3.75895 3.76201 4.08863 4.09148 4.09612 4.3377 4.34019 4.49209 4.49587 4.49873 4.61578 4.62212 4.6257 4.81064 4.81393 4.81708 
5 0.64833 2.48683 2.63997 3.77254 4.50831 

127
