# Supplementary material for: Deciphering the Contribution of Oriens-Lacunosum/Moleculare (OLM) Cells to Intrinsic θ Rhythms Using Biophysical Local Field Potential (LFP) Models
Source: eNeuro. 2018 Sep 4;5(4):ENEURO.0146-18.2018. doi: 10.1523/ENEURO.0146-18.2018 (PMC6140113; doi:10.1523/ENEURO.0146-18.2018)
Supplement: Supplementary file 2 — Supplementary Code. Download supplement 2, GZ file [file sup_enu-eN-NWR-0146-18-s02.gz › LFP_microcircuit-master/BSC-120-gi-0-gi_SD-0-PV12913020-dSD6.6ms-gnSD0.21-gpv3.0-gsb4.5-csb0.21-gbs1.5-cbs0.1344-spiketimes.txt]

2614

102


50 0.15759 0.30856 0.31367 0.49422 0.49899 0.62835 0.63333 0.98883 1.15472 1.16377 1.31872 1.32537 1.48701 1.49224 1.64893 1.65564 1.84348 2.05675 2.06087 2.18265 2.18979 2.32895 2.3357 2.46808 2.47345 2.62255 2.62718 2.81248 2.81739 2.97639 2.98195 3.14901 3.15431 3.29854 3.30524 3.43347 3.43933 3.57854 3.58334 3.7521 3.75767 4.08581 4.09054 4.33456 4.48933 4.49468 4.61344 4.62172 4.80831 4.81166 
0 
10 0.64297 1.50256 2.07074 2.48358 2.63644 3.593 3.76811 4.09912 4.50437 4.63234 
26 0.15974 0.31651 0.50174 0.63435 1.16477 1.32734 1.49428 1.65917 1.8501 2.06157 2.19206 2.33414 2.47592 2.62855 2.81997 2.98409 3.15575 3.30629 3.44088 3.58482 3.75895 4.09006 4.33866 4.49604 4.62665 4.81374 
86 0.15837 0.16182 0.31301 0.31699 0.49909 0.50233 0.50514 0.50907 0.63251 0.63531 0.63833 0.64246 0.9929 1.15879 1.16244 1.1661 1.17054 1.32286 1.32749 1.33047 1.33496 1.49153 1.49506 1.49794 1.50151 1.65502 1.65908 1.84786 1.85132 2.06074 2.06363 2.06768 2.18667 2.19124 2.19604 2.33313 2.33586 2.3397 2.47223 2.47621 2.47939 2.48333 2.62727 2.63027 2.63285 2.81736 2.82042 2.82306 2.82681 2.98077 2.98481 2.98762 3.15353 3.15633 3.15932 3.16219 3.30293 3.30696 3.30977 3.313 3.43843 3.44137 3.44472 3.44887 3.58272 3.58587 3.58929 3.7567 3.76016 3.76283 3.76671 4.08988 4.09242 4.09633 4.33864 4.3409 4.49373 4.49765 4.5003 4.61764 4.62317 4.62629 4.63041 4.81239 4.8149 4.81792 
8 0.64539 1.50628 2.48659 2.63936 2.99482 3.77049 4.50675 4.63593 
76 0.15695 0.16079 0.30955 0.31407 0.31892 0.49573 0.50063 0.50332 0.62869 0.63307 0.63672 0.99108 1.15468 1.15884 1.16466 1.16879 1.32039 1.3258 1.32956 1.48813 1.4927 1.49589 1.50045 1.64897 1.65562 1.65922 1.84619 1.85017 2.05919 2.06245 2.18409 2.18948 2.33068 2.33401 2.3389 2.46601 2.47213 2.47589 2.47955 2.62205 2.6268 2.62985 2.81386 2.81861 2.82139 2.97786 2.98259 2.98535 3.15084 3.15421 3.15757 3.29976 3.30438 3.30849 3.43204 3.43793 3.44222 3.57965 3.58407 3.588 3.75424 3.75857 3.7615 4.0882 4.09116 4.33717 4.33978 4.49115 4.49597 4.49875 4.61467 4.6206 4.62514 4.81021 4.81345 4.81655 
60 0.15723 0.31036 0.31452 0.49628 0.50052 0.50422 0.63013 0.6339 0.99046 0.9969 1.15649 1.1623 1.16801 1.32047 1.32587 1.48892 1.49357 1.65406 1.65754 1.84523 1.84962 2.05845 2.06208 2.18447 2.1904 2.33069 2.33437 2.47141 2.47557 2.62484 2.62846 2.81413 2.8186 2.82341 2.97836 2.98316 3.15084 3.15526 3.15863 3.30026 3.30589 3.31075 3.43669 3.44123 3.58033 3.58427 3.75369 3.7585 3.76226 4.08753 4.09118 4.33626 4.33911 4.49096 4.49583 4.61505 4.62324 4.80996 4.81275 4.81679 
9 0.64382 1.50338 2.48636 2.6379 3.16847 3.59681 3.76838 4.50503 4.633 
9 1.51034 2.48955 2.49324 2.49797 2.64292 3.77691 4.51072 4.63796 4.64253 
27 0.5067 0.63871 0.64353 1.33243 1.4994 1.50667 2.06607 2.19675 2.47997 2.48619 2.63428 2.82506 2.98959 3.15981 3.16469 3.31254 3.44435 3.58996 3.76435 3.76837 4.0949 4.34422 4.50198 4.50862 4.62995 4.63786 4.81831 
1 2.49695 
9 0.64382 1.50325 2.07105 2.48508 2.63736 3.59375 3.768 4.50413 4.63392 
0 
1 2.51274 
28 0.50901 0.64082 0.64475 1.16762 1.50077 1.50537 2.06844 2.1974 2.34163 2.48187 2.48579 2.63609 2.63944 2.82792 2.99009 3.16149 3.16632 3.31245 3.4462 3.59163 3.76696 3.77084 4.09871 4.34723 4.50204 4.50648 4.63068 4.63611 
19 0.5037 0.63746 1.33121 1.49668 1.8487 2.06343 2.33562 2.47877 2.63096 2.82185 2.98568 3.15883 3.30986 3.44445 3.76209 4.0949 4.33941 4.49844 4.81531 
15 0.64186 1.50205 2.06866 2.48203 2.48944 2.63533 2.99011 3.16328 3.31473 3.44902 3.5911 3.76709 4.09637 4.50393 4.63089 
53 0.15643 0.30739 0.31175 0.49349 0.49801 0.5037 0.62712 0.63132 0.98801 1.15368 1.15993 1.31801 1.32449 1.48613 1.49129 1.65054 1.65494 1.84275 1.84765 2.05598 2.06053 2.18206 2.18993 2.32803 2.33257 2.46677 2.472 2.62169 2.62604 2.81156 2.81626 2.9756 2.98108 3.14817 3.15313 3.29749 3.30385 3.43349 3.4379 3.57748 3.58204 3.75131 3.75654 4.08496 4.08942 4.33381 4.33841 4.48849 4.4938 4.6128 4.62157 4.80718 4.81064 
4 0.64836 2.4911 2.64253 4.51077 
0 
70 0.15854 0.31259 0.31744 0.49715 0.50171 0.5047 0.63023 0.63451 0.63804 0.9932 1.15704 1.161 1.1665 1.32208 1.32694 1.33104 1.48992 1.49442 1.49735 1.65082 1.65897 1.84774 1.85294 2.06054 2.06379 2.18568 2.19108 2.33252 2.33575 2.46885 2.47467 2.47802 2.48255 2.62454 2.62895 2.63172 2.81553 2.81967 2.82276 2.97929 2.9843 2.98703 3.15277 3.15574 3.15932 3.30165 3.30578 3.30968 3.43364 3.43954 3.44348 3.58129 3.5855 3.58892 3.756 3.75972 3.7626 4.08953 4.09247 4.33868 4.34203 4.49313 4.49719 4.49978 4.61656 4.62176 4.62692 4.81197 4.81493 4.81842 
47 0.16243 0.31465 0.50237 0.50655 0.63509 0.63894 1.16056 1.16754 1.32768 1.33252 1.49547 1.49905 1.84889 2.06198 2.06686 2.19139 2.33419 2.34048 2.47644 2.48026 2.62963 2.63315 2.82028 2.82416 2.98533 2.9897 3.15524 3.15987 3.30589 3.31027 3.44021 3.44518 3.58529 3.58987 3.7592 3.7626 3.7663 4.09102 4.09579 4.33942 4.496 4.49967 4.50413 4.62312 4.62892 4.814 4.81769 
3 2.48956 3.76723 4.5049 
0 
9 1.50053 2.06798 2.48242 2.6344 2.99123 3.16305 3.76624 4.09729 4.50208 
0 
0 
0 
10 0.64676 1.50739 2.48681 2.63864 2.99603 3.16831 3.59414 3.77055 4.50731 4.63828 
77 0.15167 0.30232 0.30604 0.30957 0.4886 0.49338 0.49635 0.62237 0.62682 0.63115 0.98364 0.98799 0.99342 1.14847 1.15281 1.15798 1.31352 1.31904 1.32415 1.48143 1.4864 1.48958 1.64259 1.64943 1.65314 1.83841 1.84166 1.84542 2.05164 2.0552 2.17741 2.18365 2.32342 2.32693 2.33104 2.4609 2.46652 2.47004 2.61608 2.62038 2.62354 2.80686 2.81148 2.81441 2.82039 2.97079 2.97625 2.97992 3.14352 3.14697 3.15051 3.15679 3.2927 3.2975 3.30133 3.42595 3.43111 3.43556 3.57267 3.57727 3.58133 3.74701 3.75143 3.75433 4.08051 4.08371 4.32949 4.33229 4.48395 4.48852 4.49147 4.60846 4.61578 4.62082 4.80264 4.80593 4.80887 
13 0.64208 1.16777 1.50235 2.06896 2.19628 2.48289 2.6366 3.16259 3.44773 3.59189 3.76523 4.50247 4.62934 
46 0.16228 0.31463 0.50078 0.50559 0.63434 0.63909 0.99562 1.16057 1.16662 1.32556 1.33078 1.49362 1.49842 1.65791 1.84971 2.06266 2.06694 2.18892 2.1958 2.33492 2.47471 2.4798 2.62877 2.63285 2.81911 2.82355 2.98321 2.98837 3.15523 3.16002 3.30486 3.31022 3.44029 3.44538 3.58508 3.58922 3.75859 3.76304 4.09192 4.34063 4.49547 4.50018 4.61911 4.62704 4.81431 4.81824 
24 0.50525 0.63652 1.16684 1.33057 1.49796 1.85117 2.0638 2.19475 2.33696 2.47917 2.63172 2.82272 2.9875 3.15684 3.31052 3.44229 3.58801 3.76198 4.09314 4.34174 4.49846 4.50248 4.62816 4.81586 
15 0.64796 1.50697 2.07421 2.48704 2.4898 2.49338 2.49949 2.64106 2.64403 3.5976 3.77278 4.50849 4.51127 4.63564 4.63971 
22 0.50766 0.63992 1.17116 1.33325 1.50089 2.0671 2.48173 2.63464 2.82682 2.9911 3.16008 3.16569 3.3119 3.44615 3.59161 3.76385 3.76968 4.09648 4.50039 4.50592 4.63027 4.8198 
3 2.63461 3.76614 4.50278 
27 0.31015 0.49794 0.63109 0.99028 1.15657 1.3213 1.49027 1.65549 1.84471 2.05805 2.18782 2.33035 2.47252 2.62523 2.81556 2.98051 3.15087 3.30071 3.43653 3.5813 3.75387 3.75976 4.08711 4.3357 4.491 4.62223 4.80976 
2 2.49581 4.64352 
22 0.31491 0.50053 0.63442 1.32671 1.494 1.65722 1.84643 2.05962 2.33224 2.47545 2.62772 2.81881 2.98331 3.154 3.30958 3.43979 3.58397 3.75841 4.08842 4.33698 4.49581 4.81139 
3 2.63128 2.98703 3.15886 
2 3.76579 4.50282 
32 0.50722 0.63934 0.6432 1.16394 1.32834 1.33279 1.49919 1.50294 2.06624 2.19521 2.33833 2.48079 2.48589 2.63406 2.637 2.82545 2.98923 3.15971 3.16341 3.31197 3.44475 3.44954 3.58963 3.76463 3.76747 4.09511 4.34392 4.50126 4.50388 4.62371 4.63019 4.81791 
0 
2 2.49134 4.64142 
5 1.50167 2.63551 3.16337 3.59297 3.76682 
11 0.64319 1.50379 2.07123 2.48487 2.63805 2.99381 3.1655 3.5937 3.77021 4.50578 4.6327 
0 
12 0.64931 1.50996 2.49134 2.49504 2.49951 2.64358 2.6467 3.7756 4.51188 4.51527 4.64004 4.64437 
6 1.50462 2.48577 2.63806 3.76925 4.50613 4.63749 
31 0.50567 0.6394 0.64514 1.16657 1.33247 1.49933 1.50474 2.0668 2.19626 2.34012 2.48065 2.48809 2.63426 2.63946 2.82425 2.98889 3.15957 3.16551 3.30946 3.31752 3.44547 3.59034 3.76335 3.76785 4.09603 4.34566 4.50012 4.50601 4.62805 4.63524 4.819 
129 0.15089 0.15415 0.15656 0.30385 0.3073 0.31027 0.31264 0.31535 0.49043 0.49427 0.49673 0.49875 0.50115 0.62277 0.6267 0.62944 0.63202 0.63497 0.98579 0.9884 0.9916 0.99462 1.14985 1.15369 1.15705 1.16027 1.16349 1.31476 1.31823 1.32178 1.32425 1.32708 1.48279 1.48671 1.48973 1.49192 1.49492 1.64407 1.65017 1.65302 1.65581 1.65929 1.8405 1.84273 1.84564 1.84793 1.85074 2.05372 2.05603 2.05851 2.06156 2.17893 2.18361 2.18662 2.19067 2.32539 2.32804 2.33073 2.33345 2.33791 2.46068 2.4664 2.46967 2.47198 2.47498 2.47907 2.6173 2.62163 2.62444 2.62632 2.63195 2.80879 2.81268 2.81526 2.81731 2.82006 2.82387 2.97244 2.97643 2.9795 2.98199 2.98547 3.14528 3.14822 3.15106 3.15326 3.15564 3.29455 3.29792 3.3012 3.30368 3.30613 3.42715 3.43271 3.43532 3.43805 3.44073 3.57451 3.57828 3.58076 3.58368 3.58738 3.74924 3.75217 3.75495 3.75696 3.7594 4.08273 4.08508 4.0876 4.09107 4.33177 4.33367 4.33604 4.33971 4.48558 4.4885 4.4919 4.49382 4.49706 4.6098 4.61503 4.61902 4.62181 4.80484 4.80755 4.80957 4.81167 4.81447 
27 0.64551 0.64853 1.50475 1.50815 1.51224 2.07385 2.48678 2.48978 2.49262 2.49727 2.64004 2.64308 2.64618 2.9987 3.16714 3.45316 3.5973 3.76951 3.77377 3.77646 4.50671 4.51035 4.51301 4.63082 4.63572 4.63896 4.64256 
33 0.51239 0.6421 0.64602 1.16897 1.33366 1.50201 1.50524 2.06971 2.07379 2.19723 2.48333 2.4865 2.49009 2.63696 2.63991 2.83002 2.99344 3.16318 3.16779 3.31796 3.44821 3.45432 3.5931 3.59912 3.76735 3.77101 4.09937 4.35004 4.50301 4.50711 4.63151 4.63487 4.82446 
27 0.50723 0.63857 1.16398 1.32812 1.49812 2.06739 2.19543 2.33794 2.48034 2.63254 2.63641 2.82377 2.98656 3.15886 3.16442 3.3077 3.31483 3.44527 3.58846 3.76167 3.76703 4.09524 4.49847 4.50397 4.62589 4.63366 4.81952 
17 0.50683 0.6391 1.33357 2.06598 2.48048 2.63348 2.99052 3.16066 3.31382 3.44632 3.59221 3.76459 4.09495 4.3424 4.50121 4.62906 4.817 
0 
10 0.50778 0.64086 1.49985 2.63449 2.98987 3.16382 3.76488 4.50164 4.62983 4.81911 
0 
19 0.50799 0.64018 1.33467 1.49972 2.06634 2.48073 2.63424 2.82496 2.99003 3.16249 3.31385 3.4447 3.58992 3.76427 4.09516 4.34459 4.50123 4.63001 4.8185 
11 0.6448 1.50529 2.07356 2.48617 2.49288 2.64058 3.16723 3.59681 3.77045 4.50753 4.63481 
13 0.50137 1.49452 2.0598 2.62725 2.8192 3.15399 3.3065 3.58561 3.75794 4.08818 4.33621 4.49526 4.81073 
62 0.15872 0.3115 0.31569 0.49721 0.50162 0.50514 0.63067 0.63496 0.6386 0.99171 1.15723 1.1631 1.32155 1.32745 1.33211 1.4899 1.49481 1.499 1.65288 1.65837 1.84663 1.85109 2.0598 2.06382 2.18563 2.19183 2.33191 2.33596 2.47047 2.47582 2.47988 2.62584 2.63013 2.81527 2.8197 2.82354 2.97932 2.98453 3.15209 3.1566 3.15974 3.30109 3.3069 3.31042 3.4365 3.4411 3.44476 3.58119 3.58567 3.75526 3.75982 3.7628 4.08881 4.09275 4.33772 4.34129 4.49238 4.49728 4.61636 4.62458 4.81144 4.81443 
1 3.76903 
43 0.31208 0.49792 0.50269 0.63212 0.63845 0.99221 1.15819 1.16778 1.32227 1.32879 1.4906 1.49634 1.65595 1.84692 2.06015 2.18671 2.33232 2.47253 2.47877 2.62645 2.63151 2.81591 2.8209 2.98003 2.98595 3.15249 3.15828 3.30197 3.30884 3.43836 3.44488 3.5819 3.5891 3.75554 3.76125 4.08922 4.33802 4.49278 4.49841 4.61735 4.62603 4.81169 4.81558 
6 2.06428 3.76416 4.09272 4.34125 4.50203 4.81775 
11 0.50322 0.63586 2.06376 2.82355 3.15583 3.44119 3.76338 4.09196 4.34068 4.50091 4.81556 
89 0.1525 0.15583 0.30488 0.30808 0.31169 0.49111 0.4956 0.49808 0.50138 0.62459 0.62854 0.63231 0.98638 0.98925 0.99428 1.15087 1.15445 1.15952 1.31569 1.32008 1.32378 1.48377 1.48811 1.49132 1.49569 1.64475 1.65173 1.65451 1.84112 1.84349 1.84724 2.05444 2.05699 2.05999 2.17966 2.18525 2.32607 2.32871 2.33181 2.46176 2.46796 2.4714 2.47591 2.61827 2.6225 2.62525 2.62909 2.80929 2.81363 2.81659 2.82141 2.97328 2.97796 2.98074 3.14621 3.14916 3.1531 3.15639 3.2954 3.29936 3.30386 3.42763 3.43355 3.4372 3.44164 3.57516 3.57929 3.58279 3.74979 3.7533 3.75661 3.75954 4.08338 4.08579 4.08908 4.33243 4.33439 4.33816 4.48645 4.48944 4.49288 4.49663 4.61059 4.61779 4.6211 4.80542 4.80813 4.81035 4.81501 
52 0.29919 0.30401 0.48498 0.4897 0.49688 0.6194 0.62496 0.97953 0.98509 1.14543 1.15293 1.3097 1.31591 1.47789 1.48312 1.64213 1.64811 1.83424 1.83901 2.04745 2.05179 2.17436 2.31964 2.3243 2.45926 2.46487 2.61343 2.61809 2.8032 2.80796 2.96728 2.97269 3.13966 3.14459 3.28923 3.29545 3.42497 3.43089 3.56924 3.57395 3.74288 3.74783 4.07646 4.0808 4.32526 4.32929 4.48002 4.48521 4.60638 4.61526 4.79871 4.80219 
0 
13 0.64126 1.50148 2.06787 2.48283 2.63592 2.99078 3.16364 3.44767 3.59224 3.76656 4.09661 4.50371 4.63233 
0 
1 4.50781 
5 1.51019 2.48986 2.64312 4.5106 4.63777 
0 
8 2.49383 2.49761 2.5042 2.64791 3.78162 4.51567 4.64264 4.64907 
28 0.50795 0.63946 0.64422 1.16483 1.32912 1.49888 1.50351 2.06683 2.19357 2.33956 2.48038 2.4841 2.63421 2.82438 2.98876 3.16058 3.30897 3.44517 3.58916 3.59289 3.76429 4.09604 4.34731 4.50009 4.50613 4.6231 4.63068 4.81957 
53 0.15571 0.30904 0.31383 0.49511 0.49998 0.62866 0.63403 0.9896 0.99518 1.1553 1.16141 1.31963 1.32539 1.48789 1.49305 1.65187 1.65689 1.8443 1.84924 2.05751 2.06191 2.18396 2.19047 2.32956 2.33399 2.46854 2.47409 2.62336 2.62794 2.81333 2.81832 2.97736 2.98268 3.14976 3.15473 3.29917 3.30499 3.4345 3.43939 3.57915 3.58389 3.75295 3.75799 4.0865 4.09124 4.33531 4.34002 4.4901 4.49519 4.61455 4.62209 4.80874 4.81239 
13 0.64884 1.50872 2.48955 2.49385 2.49942 2.64272 2.64616 3.7742 4.50933 4.51293 4.638 4.64153 4.64959 
2 4.08905 4.33674 
2 2.49537 4.64326 
4 2.49338 2.64699 4.51425 4.64599 
22 0.50219 0.63648 1.16436 1.32855 1.49568 1.85144 2.06321 2.33574 2.47712 2.63001 2.82056 2.98534 3.15687 3.30791 3.44302 3.58682 3.76043 4.09205 4.33961 4.49741 4.62724 4.81401 
26 0.31706 0.50202 0.63516 1.16308 1.32809 1.49517 1.65939 1.85128 2.06208 2.19168 2.33403 2.47653 2.62931 2.82041 2.98432 3.15721 3.30828 3.44258 3.58502 3.75999 4.09092 4.33912 4.4971 4.62519 4.81386 4.8196 
91 0.15278 0.15648 0.3047 0.30818 0.31189 0.49108 0.49587 0.49854 0.50211 0.62439 0.62872 0.63212 0.98615 0.98981 0.9945 1.15084 1.15487 1.15937 1.16396 1.31563 1.32085 1.32397 1.48373 1.4885 1.49137 1.49545 1.6447 1.65161 1.65477 1.84088 1.84354 1.8474 2.0542 2.05707 2.06037 2.17965 2.18554 2.19203 2.32585 2.32877 2.33203 2.46196 2.46838 2.47161 2.47549 2.61833 2.62289 2.62559 2.80922 2.81378 2.81657 2.82079 2.9732 2.97847 2.98101 3.146 3.14918 3.1529 3.15585 3.29521 3.29977 3.30349 3.30737 3.42758 3.43352 3.43735 3.44064 3.57505 3.5795 3.58282 3.58882 3.74956 3.75346 3.75639 3.75936 4.08313 4.08576 4.08914 4.33219 4.33433 4.48629 4.48982 4.49278 4.49635 4.6106 4.61729 4.62119 4.80521 4.80811 4.81056 4.81432 
44 0.16169 0.30958 0.31528 0.49719 0.50169 0.63022 0.63562 0.99016 1.15746 1.1656 1.32293 1.32957 1.48986 1.49584 1.65472 1.84421 2.05726 2.18721 2.32988 2.33575 2.47171 2.47883 2.62475 2.62933 2.81492 2.82031 2.9801 3.15043 3.15542 3.30102 3.30668 3.4362 3.44179 3.58069 3.58717 3.75385 3.75855 4.08627 4.33458 4.49109 4.496 4.6214 4.80888 4.81367 
14 0.64293 1.50222 2.07055 2.48349 2.63667 2.82856 2.99242 3.16427 3.31615 3.45092 3.59292 3.76717 4.50392 4.6317 
17 0.64307 1.50257 2.06913 2.19817 2.4832 2.63634 2.9914 3.16438 3.31504 3.44992 3.59399 3.76726 4.09872 4.34611 4.504 4.63197 4.82073 
1 2.49875 
14 0.50284 0.63728 1.49678 2.06472 2.47748 2.63096 2.98679 3.15798 3.44336 3.58909 3.76222 4.09167 4.33943 4.81553 
9 0.64862 1.50872 2.07561 2.48841 2.49456 2.64196 3.77338 4.50952 4.63696 
0 
43 0.31514 0.50101 0.5078 0.63445 0.6414 0.99556 1.1607 1.16765 1.32509 1.33174 1.4938 1.49955 1.65791 1.85027 2.06333 2.18928 2.19681 2.33557 2.47427 2.48094 2.62914 2.63521 2.8193 2.82688 2.98335 2.9887 3.15554 3.16257 3.30476 3.31232 3.43999 3.4445 3.58511 3.5934 3.7587 3.76502 4.0925 4.34209 4.49586 4.50247 4.61987 4.6285 4.81487 
42 0.31086 0.49876 0.50354 0.63117 0.63854 0.99123 1.15712 1.16769 1.32187 1.32933 1.49046 1.49588 1.65469 1.84532 2.05862 2.18805 2.33081 2.47177 2.47839 2.62552 2.63044 2.81649 2.82191 2.98004 2.98626 3.15161 3.15738 3.30119 3.30813 3.43658 3.44343 3.58133 3.58792 3.75528 3.76006 4.08763 4.33621 4.49172 4.49694 4.61969 4.81069 4.8156 
9 0.31468 1.16004 1.84821 2.06177 2.33355 3.15419 3.30423 3.76279 4.49448 
17 0.3111 0.49645 0.99083 1.49358 1.84318 2.05673 2.32964 2.6252 2.81493 3.15032 3.30455 3.58095 3.75352 4.08544 4.33349 4.49175 4.80798 
21 0.50426 0.63747 1.16468 1.3299 1.49654 2.06396 2.19601 2.33665 2.47922 2.63118 2.82196 2.98637 3.15776 3.30943 3.44268 3.58789 3.76108 4.09299 4.34073 4.49809 4.81533 
13 0.64254 1.50175 2.06894 2.48363 2.63589 2.9911 3.16472 3.59287 3.76674 4.09671 4.50344 4.63122 4.82007 
0 
5 2.49586 2.49916 2.50398 4.64458 4.64897 
10 1.499 2.06507 2.63298 2.98984 3.161 3.31209 3.76336 4.09442 4.50106 4.81817 
4 2.48717 2.63867 4.50619 4.63572 
0 
43 0.16309 0.31637 0.50263 0.50649 0.63571 0.64032 1.16239 1.16844 1.32693 1.33134 1.49519 1.49957 1.66113 1.85149 2.06367 2.19165 2.33617 2.47634 2.48117 2.63021 2.63419 2.82056 2.82461 2.98505 2.98931 3.15658 3.1616 3.30606 3.31118 3.44179 3.44683 3.58659 3.5923 3.75941 3.76394 4.09268 4.34121 4.49655 4.50103 4.62403 4.62937 4.81491 4.81935 
42 0.50313 0.50677 0.63534 0.6399 1.16171 1.16744 1.32584 1.33113 1.49501 1.49929 1.85268 2.06415 2.06808 2.19104 2.19694 2.33651 2.47584 2.48035 2.63052 2.63429 2.82113 2.82494 2.98453 2.98877 3.15649 3.16102 3.30556 3.31139 3.44118 3.44662 3.58677 3.59083 3.75946 3.76387 4.09323 4.34227 4.49663 4.50101 4.62236 4.62832 4.8158 4.82008 
85 0.15218 0.15612 0.30465 0.30783 0.31149 0.49094 0.49531 0.49799 0.50221 0.62429 0.62837 0.63219 0.98601 0.98924 0.9942 1.15067 1.15424 1.15959 1.16466 1.3155 1.32038 1.32406 1.48362 1.48787 1.49105 1.64489 1.65134 1.65428 1.8407 1.84331 1.84744 2.05397 2.05671 2.06082 2.17947 2.18534 2.32567 2.32861 2.33264 2.46292 2.46811 2.47146 2.47829 2.6184 2.62225 2.6254 2.80915 2.81334 2.81639 2.82269 2.97312 2.97787 2.98068 3.14591 3.14889 3.15294 3.15811 3.29506 3.29919 3.30347 3.42792 3.43331 3.43695 3.44295 3.57496 3.57914 3.58306 3.74946 3.75306 3.75633 4.08288 4.08547 4.08946 4.33185 4.33403 4.33934 4.48618 4.48937 4.49293 4.61047 4.61732 4.62118 4.80502 4.80784 4.81039 
4 2.48793 2.63678 3.7685 4.50768 
31 0.50536 0.63778 0.64152 1.16745 1.33099 1.49824 1.50323 2.06558 2.1943 2.33883 2.47981 2.48433 2.63261 2.63571 2.82347 2.98803 3.15881 3.16249 3.31122 3.44504 3.44914 3.58863 3.59323 3.76278 3.7665 4.09369 4.34252 4.50067 4.50541 4.62808 4.81717 
49 0.1588 0.3121 0.49889 0.50191 0.63173 0.63596 0.99239 1.158 1.16582 1.32209 1.32778 1.49116 1.49512 1.65651 1.84684 2.05978 2.06367 2.18655 2.19656 2.33203 2.33698 2.47277 2.4764 2.62644 2.62984 2.81668 2.82029 2.98047 2.98443 3.15276 3.15691 3.30202 3.30776 3.43789 3.44266 3.58227 3.58609 3.75591 3.75993 3.76408 4.08877 4.09307 4.33745 4.49266 4.4972 4.6195 4.62658 4.81151 4.81456 
20 0.64033 1.16732 1.50034 2.06781 2.19372 2.48145 2.48755 2.63496 2.9907 3.16042 3.31473 3.44612 3.59119 3.76609 4.09612 4.50286 4.50971 4.62683 4.63506 4.82088 
76 0.15231 0.15693 0.30625 0.30957 0.31366 0.49261 0.4969 0.49991 0.6256 0.6297 0.63356 0.98774 0.99107 0.99689 1.15214 1.15596 1.16158 1.3172 1.32164 1.32544 1.48519 1.48937 1.4931 1.64648 1.65327 1.65739 1.84247 1.84518 1.84987 2.05571 2.05867 2.18125 2.18731 2.32743 2.3304 2.33497 2.46322 2.46901 2.47346 2.61955 2.62381 2.62737 2.81092 2.81505 2.81832 2.97469 2.97911 2.98263 3.14745 3.15058 3.15468 3.29672 3.30068 3.30516 3.42945 3.43504 3.43979 3.57666 3.58071 3.58496 3.75116 3.75498 3.75826 4.08465 4.08738 4.33365 4.33598 4.48784 4.49116 4.49496 4.6122 4.61872 4.62457 4.80679 4.80973 4.8126 
27 0.16367 0.5034 0.63615 0.6412 1.16826 1.33067 1.49692 1.66003 2.06341 2.19155 2.33705 2.4775 2.63094 2.82167 2.98599 3.1583 3.16374 3.31063 3.44252 3.59009 3.76158 4.09174 4.33981 4.49859 4.62936 4.81494 4.81955 
2 2.498 4.64492 
5 1.50537 2.48633 2.63958 3.77162 4.50755 
9 1.50178 2.48338 2.6358 2.9925 3.16447 3.59247 3.76658 4.50305 4.63039 
27 0.31622 0.50006 0.6334 1.16228 1.32527 1.49314 1.66048 1.84582 2.05885 2.18938 2.33152 2.47534 2.62746 2.81839 2.98272 3.15247 3.15835 3.30539 3.43902 3.58361 3.75765 4.08793 4.33636 4.49326 4.49778 4.62331 4.81109 
0 
39 0.30864 0.49455 0.50027 0.62854 0.63491 0.9888 1.15483 1.31897 1.3263 1.48729 1.4941 1.65364 1.84351 2.05674 2.18353 2.32898 2.47025 2.62296 2.62828 2.81286 2.8186 2.97675 2.98449 3.14903 3.15576 3.29864 3.30587 3.43554 3.57872 3.75213 3.75852 4.08576 4.33453 4.48938 4.49577 4.61443 4.62341 4.80819 4.81253 
85 0.15615 0.15981 0.31043 0.31349 0.31755 0.49669 0.50109 0.50398 0.50786 0.62984 0.63394 0.63781 0.99176 0.99537 1.1566 1.16045 1.16465 1.16952 1.32118 1.32601 1.32983 1.48947 1.49393 1.49728 1.64974 1.65651 1.66027 1.84648 1.8494 1.8534 2.05975 2.06282 2.0675 2.18504 2.19069 2.1951 2.33139 2.33438 2.33825 2.4671 2.47291 2.47697 2.48166 2.62441 2.6283 2.63142 2.8148 2.81906 2.82216 2.82835 2.97881 2.98362 2.98669 3.15172 3.15472 3.15845 3.16317 3.30071 3.30497 3.30875 3.31324 3.4327 3.43864 3.44239 3.44641 3.58061 3.58464 3.5884 3.75517 3.75895 3.76201 4.08863 4.09148 4.0955 4.33768 4.34008 4.49208 4.49585 4.49872 4.6159 4.62223 4.62598 4.81064 4.81389 4.81683 
4 2.48683 2.64137 4.50934 4.64035 

129
