# Supplementary material for: Deciphering the Contribution of Oriens-Lacunosum/Moleculare (OLM) Cells to Intrinsic θ Rhythms Using Biophysical Local Field Potential (LFP) Models
Source: eNeuro. 2018 Sep 4;5(4):ENEURO.0146-18.2018. doi: 10.1523/ENEURO.0146-18.2018 (PMC6140113; doi:10.1523/ENEURO.0146-18.2018)
Supplement: Supplementary file 2 — Supplementary Code. Download supplement 2, GZ file [file sup_enu-eN-NWR-0146-18-s02.gz › LFP_microcircuit-master/SOM-350-SOM12915016-dSD3.5ms-shift5.32ms-gnSD0.12-gsb5.25-csb0.21-gbs3.0-cbs0.1344-spiketimes.txt]

10949

350


35 0.01373 0.10588 0.17055 0.17989 0.2056 0.32494 0.33511 0.51858 0.54577 0.66088 0.81139 0.8334 0.84347 1.00243 1.01643 1.18072 1.1984 1.34773 1.52303 1.66877 1.69252 1.86144 2.0972 2.21528 2.35029 2.66318 2.83989 3.01469 3.17834 3.32505 3.46158 3.61908 4.10833 4.35353 4.82951 
25 0.01237 0.10318 0.16265 0.17574 0.31636 0.33352 0.51091 0.8007 0.82491 0.837 0.99382 1.17257 1.21912 1.34042 1.66194 1.85071 2.21059 2.34056 2.83091 3.16937 3.31618 3.45512 4.09855 4.34301 4.81975 
25 0.01931 0.11172 0.17389 0.18819 0.32884 0.34494 0.52601 0.80867 0.83404 0.84562 1.00741 1.18383 1.21184 1.35372 1.5411 1.67605 1.86791 2.22082 2.35448 2.85497 3.32852 3.46416 4.11033 4.35793 4.83195 
47 0.01229 0.09073 0.15654 0.16519 0.17483 0.21093 0.31318 0.3203 0.33072 0.50538 0.52316 0.6453 0.79151 0.8224 0.83109 0.84815 0.99198 1.00164 1.16717 1.17661 1.19517 1.33114 1.35068 1.5034 1.6562 1.66998 1.8482 1.86105 2.06661 2.19427 2.21269 2.33731 2.64287 2.8224 2.8448 2.98905 3.16396 3.31165 3.44774 3.47219 3.59307 3.76803 4.09536 4.34034 4.50895 4.81626 4.83198 
26 0.00852 0.10573 0.16996 0.18085 0.32588 0.34058 0.51995 0.80303 0.8309 0.84154 1.00398 1.18023 1.2038 1.35353 1.53902 1.67271 1.86369 2.21557 2.34971 2.84103 3.1786 3.32539 3.46161 4.10744 4.35265 4.83279 
31 0.00792 0.09696 0.16117 0.16982 0.18706 0.31701 0.32857 0.51062 0.65119 0.79584 0.82421 0.83381 0.99456 1.01103 1.1718 1.18848 1.33669 1.51215 1.66132 1.85169 2.2046 2.34049 2.82822 3.00496 3.16871 3.31541 3.45169 3.59854 4.0988 4.3435 4.8201 
29 0.01809 0.09949 0.16654 0.17537 0.19726 0.32188 0.33281 0.51774 0.79362 0.8269 0.83623 0.85802 0.99936 1.02226 1.17768 1.19701 1.34748 1.66733 1.8574 2.21265 2.34793 2.84833 3.0125 3.18099 3.32363 3.45703 4.10343 4.34933 4.8257 
37 0.01645 0.09657 0.16474 0.17292 0.18839 0.32004 0.32914 0.36448 0.51273 0.5389 0.65449 0.79729 0.82705 0.83601 0.85684 0.99838 1.01383 1.17467 1.18805 1.21938 1.33938 1.51467 1.66405 1.68551 1.85623 1.8845 2.20629 2.3436 2.83186 2.99935 3.17149 3.31914 3.45443 3.60448 4.10142 4.34743 4.82331 
38 0.01796 0.09351 0.1602 0.1683 0.18185 0.31511 0.32346 0.33886 0.50785 0.55368 0.65074 0.79406 0.82351 0.83248 0.85379 0.99348 1.00537 1.17099 1.18617 1.22416 1.33467 1.50965 1.65886 1.67744 1.85029 1.87157 2.07655 2.19813 2.33935 2.82566 2.9932 3.16817 3.31492 3.45093 3.59859 4.0969 4.3418 4.81802 
39 0.01575 0.11026 0.17686 0.18664 0.21998 0.3313 0.34197 0.52376 0.54684 0.66371 0.81992 0.83952 0.85031 1.00871 1.02554 1.1853 1.19969 1.23569 1.35072 1.52541 1.67602 1.86733 1.8989 2.09611 2.21854 2.35521 2.66119 2.84437 3.01318 3.18184 3.32991 3.46664 3.61459 3.79701 4.11266 4.36168 4.52965 4.66942 4.83519 
27 0.02023 0.10585 0.17095 0.18326 0.32465 0.33736 0.52757 0.66511 0.80082 0.83033 0.84019 1.00231 1.18073 1.20345 1.34992 1.52788 1.67109 1.86092 2.21985 2.35321 2.84946 3.18055 3.32809 3.46249 4.10716 4.35421 4.83015 
38 0.01543 0.10116 0.16324 0.17261 0.19769 0.31714 0.32776 0.50921 0.53213 0.6489 0.80698 0.827 0.83761 0.99525 1.01108 1.17166 1.18519 1.21905 1.3361 1.51088 1.66114 1.85209 1.88383 2.07347 2.20227 2.34095 2.64501 2.82801 2.99494 3.16732 3.3158 3.45158 3.59751 3.77495 4.09862 4.34437 4.51279 4.82047 
30 0.012 0.10327 0.16811 0.17708 0.19766 0.32355 0.3339 0.52795 0.7993 0.83008 0.83979 0.89093 1.00089 1.01542 1.18088 1.20808 1.36506 1.54226 1.66673 1.6875 1.85915 1.88666 2.21501 2.35185 2.85473 3.32805 3.46693 4.10634 4.3519 4.83169 
33 0.01839 0.09932 0.16072 0.17076 0.209 0.31467 0.32596 0.50698 0.64901 0.80016 0.82373 0.83407 0.99233 1.01507 1.16926 1.1908 1.33385 1.51193 1.65793 1.84913 1.88518 2.07165 2.19991 2.33823 2.82538 2.99253 3.16541 3.31373 3.44958 3.5974 4.09601 4.34138 4.81738 
40 0.01081 0.09377 0.16033 0.16881 0.18446 0.31465 0.32365 0.34536 0.50747 0.53178 0.64902 0.79742 0.82396 0.83305 0.86461 0.99322 1.00597 1.17031 1.18279 1.21309 1.33424 1.50833 1.65878 1.68446 1.8498 1.87577 2.07783 2.1984 2.23631 2.33947 2.64627 2.82587 2.99315 3.16695 3.31463 3.45067 3.59698 4.09716 4.34182 4.8181 
22 0.01494 0.11039 0.16926 0.18093 0.32332 0.33636 0.53138 0.80979 0.83219 0.84554 1.00094 1.02333 1.18398 1.39395 1.6684 1.85906 2.23919 2.85339 3.32975 3.47268 4.11051 4.35582 
37 0.01944 0.10524 0.17101 0.17979 0.20033 0.32601 0.33575 0.51986 0.54661 0.66034 0.80733 0.83307 0.84254 1.00368 1.01836 1.18076 1.19502 1.2274 1.34614 1.52242 1.67032 1.70027 1.86097 1.88231 2.21301 2.35039 2.65927 2.83904 3.00754 3.17699 3.32506 3.46077 3.6138 4.10807 4.3547 4.53837 4.83088 
29 0.01532 0.11338 0.1754 0.1891 0.33015 0.3452 0.52723 0.66687 0.81817 0.8376 0.85188 1.00831 1.18423 1.20643 1.35293 1.54161 1.67543 1.86691 2.21694 2.35557 2.66716 2.84665 3.03428 3.18315 3.3289 3.4657 4.11187 4.35847 4.83628 
38 0.01674 0.10327 0.17119 0.17995 0.20095 0.3256 0.33501 0.51849 0.54123 0.65993 0.80444 0.83258 0.84188 0.8776 1.00322 1.01646 1.17976 1.19186 1.22046 1.34466 1.52266 1.67017 1.70027 1.86112 1.88265 2.21227 2.34898 2.66019 2.83761 3.0091 3.17682 3.32477 3.4609 3.6083 4.10641 4.35311 4.53398 4.82954 
22 0.01861 0.11105 0.16814 0.18411 0.32197 0.33898 0.52796 0.8104 0.8307 0.84631 1.00055 1.18059 1.22309 1.66836 1.85795 2.22374 2.34886 3.32983 3.46202 4.10708 4.35152 4.82927 
34 0.01916 0.10504 0.16459 0.17467 0.21068 0.31922 0.3312 0.51097 0.54137 0.65451 0.81582 0.83057 0.84758 0.99765 1.05498 1.17368 1.19383 1.33891 1.51783 1.66407 1.85474 2.08871 2.2062 2.34274 2.66194 2.83155 3.00455 3.17097 3.31855 3.45399 3.60114 4.09999 4.34697 4.82271 
26 0.0118 0.10037 0.16176 0.17107 0.19487 0.31616 0.32798 0.51048 0.79819 0.8245 0.83484 0.99354 1.01073 1.17252 1.20985 1.65928 1.85014 1.8829 2.21338 2.33953 2.82818 3.31663 3.45439 4.09756 4.342 4.81867 
33 0.01627 0.10706 0.1686 0.17853 0.2135 0.32262 0.33336 0.51643 0.55044 0.65876 0.81601 0.83308 0.84578 1.00037 1.01545 1.17835 1.1967 1.34347 1.52182 1.66611 1.69213 1.85885 2.2108 2.34673 2.83542 3.00569 3.17474 3.32163 3.458 3.61042 4.10495 4.35149 4.8274 
25 0.02031 0.10967 0.17448 0.19368 0.32943 0.36481 0.54192 0.66859 0.80921 0.83318 0.84426 1.00843 1.18302 1.21067 1.36115 1.54026 1.68403 1.87224 2.22365 2.35817 3.1827 3.32896 3.46638 4.11199 4.83868 
30 0.01519 0.11351 0.17623 0.18708 0.33178 0.34525 0.52995 0.66941 0.81723 0.83875 0.85101 1.00925 1.18649 1.20866 1.35392 1.52995 1.67694 1.86948 2.22029 2.35537 2.67085 2.85295 3.02533 3.18575 3.33186 3.46753 3.62227 4.11411 4.36802 4.8384 
38 0.00968 0.1004 0.16976 0.17903 0.20532 0.32483 0.3359 0.5172 0.54113 0.65696 0.806 0.83129 0.84083 1.00237 1.0217 1.17921 1.19468 1.23345 1.34479 1.51864 1.67072 1.86021 1.89059 2.09009 2.21432 2.34828 2.6527 2.83744 3.00803 3.17431 3.32285 3.45885 3.60776 3.78454 4.10613 4.35252 4.52013 4.82841 
36 0.01767 0.10243 0.16458 0.17418 0.20292 0.31835 0.32827 0.50979 0.53934 0.65238 0.80892 0.82815 0.83907 0.99655 1.01379 1.17219 1.18637 1.22444 1.33649 1.5112 1.66246 1.68933 1.85354 1.87556 2.07641 2.20265 2.34146 2.82799 2.99662 3.16875 3.31653 3.45289 3.60265 4.09936 4.34538 4.82064 
34 0.0205 0.11305 0.1733 0.18551 0.32734 0.3406 0.5213 0.55609 0.66087 0.82108 0.83742 0.85377 1.00485 1.03018 1.18249 1.20381 1.3486 1.52368 1.67415 1.86418 2.09141 2.21925 2.35152 2.65922 2.8428 3.01039 3.17768 3.32689 3.46261 3.61244 4.10851 4.3566 4.53483 4.83163 
29 0.01617 0.10633 0.17202 0.18326 0.32724 0.34074 0.52391 0.66174 0.80171 0.83143 0.84127 1.00546 1.18039 1.19744 1.34992 1.52805 1.67431 1.86442 2.21218 2.3498 2.66245 2.8472 3.17903 3.32604 3.46136 3.6165 4.10857 4.35919 4.832 
37 0.00784 0.10316 0.17085 0.18061 0.20938 0.32556 0.33627 0.52011 0.55614 0.65872 0.82112 0.83664 0.85186 1.00396 1.02474 1.18081 1.19897 1.34716 1.52229 1.66988 1.86135 1.89229 2.08979 2.21531 2.34995 2.6569 2.83988 3.01218 3.17818 3.3257 3.46089 3.60826 3.79078 4.10828 4.3544 4.52402 4.83003 
17 0.00809 0.11636 0.17771 0.20413 0.33256 0.5554 0.82195 0.84015 0.86958 1.00904 1.19005 1.68162 1.87983 2.23587 3.4803 4.11828 4.39821 
30 0.01271 0.1094 0.17199 0.18344 0.32684 0.34026 0.52256 0.66289 0.81151 0.834 0.8457 1.00434 1.18261 1.2089 1.34971 1.52703 1.672 1.86252 2.21554 2.35023 2.6632 2.84835 3.01491 3.18009 3.32677 3.46252 3.62373 4.10908 4.35377 4.83124 
25 0.00856 0.10724 0.17005 0.18222 0.32264 0.33384 0.52294 0.80639 0.83169 0.84322 1.00063 1.01807 1.17959 1.20341 1.66683 1.69665 1.85781 1.88962 2.21609 2.34974 3.32854 3.46536 4.11199 4.3526 4.82893 
25 0.00943 0.04532 0.12777 0.17888 0.19282 0.3341 0.35114 0.53624 0.81551 0.839 0.85031 1.01237 1.18786 1.21112 1.37328 1.6807 1.87274 2.22599 2.36448 3.19394 3.34424 3.47251 4.11552 4.36443 4.84192 
29 0.01877 0.11006 0.16759 0.17926 0.32096 0.33335 0.51655 0.65557 0.81373 0.83203 0.84787 0.99945 1.02493 1.17695 1.2009 1.34208 1.51891 1.66485 1.85684 2.212 2.34657 2.83952 3.00389 3.17661 3.32359 3.45701 4.10439 4.35252 4.82653 
30 0.01914 0.1043 0.16764 0.17625 0.19405 0.32278 0.33252 0.51773 0.55227 0.80213 0.83026 0.83987 1.00034 1.01398 1.17823 1.19425 1.3452 1.66646 1.68834 1.85771 1.88037 2.2129 2.34638 2.83598 3.1781 3.32281 3.45883 4.10476 4.35042 4.82696 
43 0.01151 0.10011 0.17317 0.18177 0.20106 0.32846 0.33819 0.51986 0.53897 0.66093 0.80811 0.83502 0.84439 1.00529 1.01847 1.1811 1.19184 1.217 1.34663 1.38414 1.52272 1.67239 1.69796 1.86396 1.88819 2.09194 2.21176 2.24249 2.35133 2.65837 2.83904 3.00632 3.17801 3.32609 3.46149 3.48489 3.60818 3.7909 4.10909 4.35511 4.53037 4.83117 4.86397 
37 0.01442 0.10482 0.16533 0.17459 0.19707 0.32033 0.33065 0.51239 0.54459 0.65298 0.81385 0.83072 0.84372 0.9989 1.02027 1.17457 1.1912 1.33861 1.51321 1.66413 1.69041 1.85557 1.87815 2.08369 2.20153 2.23435 2.34415 2.65411 2.8306 3.00031 3.17154 3.31917 3.45495 3.60246 4.10185 4.34773 4.82306 
17 0.01808 0.10701 0.17109 0.19472 0.32912 0.79534 0.82798 0.8387 1.00528 1.18186 1.21737 1.48199 1.53773 2.2304 3.46544 4.10982 4.38317 
47 0.01846 0.10602 0.1677 0.17648 0.19495 0.32161 0.33045 0.35008 0.51358 0.53085 0.65198 0.67998 0.82129 0.83471 0.84915 1.00059 1.01471 1.17492 1.18539 1.2102 1.34004 1.36313 1.51071 1.53238 1.66582 1.68549 1.85807 1.87867 2.0789 2.20407 2.22962 2.34579 2.64999 2.83251 2.85864 2.99885 3.17212 3.32041 3.45563 3.47341 3.60122 3.77786 4.10387 4.35051 4.51868 4.65303 4.82577 
20 0.01632 0.10432 0.16989 0.18641 0.32608 0.53369 0.79451 0.82759 0.83762 0.88811 1.00362 1.18099 1.2138 1.69364 1.8732 3.32622 3.46579 4.10778 4.36469 4.83662 
32 0.01437 0.10245 0.17036 0.17958 0.20547 0.32563 0.33712 0.51818 0.54421 0.80061 0.83065 0.84011 0.87506 1.00383 1.17947 1.19507 1.23043 1.34427 1.52812 1.67032 1.86171 2.21173 2.34822 2.83807 3.00493 3.17582 3.32371 3.45805 3.48351 4.10575 4.35367 4.82989 
35 0.01584 0.09951 0.1707 0.18012 0.2142 0.32521 0.3357 0.52029 0.55446 0.65939 0.79805 0.82999 0.839 0.85823 1.0028 1.02231 1.1808 1.19986 1.34783 1.52469 1.67194 1.86106 1.90071 2.21723 2.3496 2.65982 2.84693 3.01121 3.17572 3.32497 3.46049 3.6117 4.10618 4.35339 4.82962 
36 0.01637 0.10146 0.16882 0.17747 0.19728 0.32402 0.33402 0.51736 0.54607 0.65878 0.80224 0.83039 0.83969 0.87522 1.00192 1.01921 1.17882 1.19539 1.34608 1.52101 1.66879 1.85943 1.88503 2.20846 2.24553 2.34733 2.65737 2.83927 3.01132 3.17545 3.32357 3.46062 3.61666 4.10687 4.35157 4.82772 
40 0.01557 0.10055 0.16159 0.1705 0.18994 0.31609 0.32618 0.50787 0.52975 0.64718 0.80702 0.82623 0.8372 0.9942 1.01125 1.16994 1.18264 1.21435 1.33463 1.50722 1.65957 1.68814 1.85146 1.87721 2.07241 2.20029 2.33982 2.64324 2.82688 2.99326 3.16578 3.31457 3.44988 3.47706 3.59565 3.77266 4.09767 4.34358 4.51104 4.81966 
36 0.0085 0.09943 0.16844 0.17706 0.1942 0.32331 0.33232 0.35797 0.51706 0.5433 0.65977 0.81345 0.83309 0.84305 1.00126 1.01347 1.17951 1.1953 1.34518 1.52343 1.6664 1.6836 1.85902 1.87796 2.21602 2.34816 2.83687 3.01121 3.17808 3.32428 3.46039 3.61498 4.10552 4.35116 4.82684 4.85221 
32 0.0126 0.10271 0.17212 0.18084 0.20127 0.32754 0.33763 0.52157 0.55046 0.80288 0.83323 0.84266 0.87532 1.00464 1.01895 1.1826 1.1992 1.35066 1.53258 1.67144 1.69633 1.86358 1.89276 2.2175 2.35132 2.84301 3.18084 3.32733 3.46308 4.10893 4.35486 4.83056 
48 0.01737 0.10584 0.1697 0.1786 0.20003 0.32374 0.33302 0.36602 0.51496 0.53173 0.65295 0.6858 0.81958 0.83453 0.84614 1.0022 1.01784 1.17691 1.18772 1.21417 1.34055 1.3587 1.51329 1.54 1.66785 1.68989 1.85906 1.87793 2.08103 2.20543 2.23013 2.34743 2.64976 2.83379 2.85772 2.99884 3.1728 3.32175 3.45652 3.47285 3.60233 3.77866 4.10465 4.35139 4.51803 4.65551 4.82685 4.85407 
32 0.02109 0.11588 0.17159 0.18527 0.32607 0.34087 0.51976 0.57733 0.65928 0.82462 0.83804 1.00457 1.17996 1.20092 1.34735 1.51811 1.67239 1.86421 2.0936 2.21144 2.35759 2.65779 2.84319 3.01354 3.17804 3.3269 3.46205 3.61149 4.108 4.36406 4.53715 4.83242 
23 0.01459 0.0983 0.16346 0.17294 0.20059 0.31958 0.33312 0.79038 0.82431 0.8338 0.85687 0.99582 1.02231 1.1758 1.20194 1.4797 1.66625 1.85487 2.2263 2.34477 4.10159 4.3458 4.82466 
23 0.01938 0.10661 0.17016 0.18309 0.32554 0.34328 0.53466 0.80036 0.82963 0.84001 1.00295 1.18198 1.21653 1.37384 1.67405 1.86472 2.21955 2.35485 3.32752 3.46359 4.10683 4.35277 4.83464 
30 0.01708 0.10288 0.17273 0.18175 0.20642 0.32813 0.33934 0.52407 0.66479 0.80013 0.83231 0.84153 0.86323 1.00588 1.05032 1.18381 1.20521 1.35477 1.53059 1.67418 1.86441 2.22091 2.35251 2.86124 3.18162 3.32907 3.46357 4.10941 4.35586 4.83275 
30 0.01562 0.11348 0.17839 0.19357 0.33229 0.34628 0.52592 0.56222 0.66792 0.8217 0.83981 0.85341 1.01087 1.18647 1.20784 1.35403 1.53033 1.6793 1.8707 2.22396 2.35601 2.66593 2.85352 3.03825 3.18432 3.33057 3.46644 4.11405 4.36329 4.83695 
25 0.02251 0.11577 0.17617 0.19223 0.3298 0.34427 0.53623 0.68254 0.81981 0.83828 0.85383 1.00783 1.18682 1.22057 1.36475 1.67488 1.86754 2.22443 2.3589 3.03737 3.3345 3.46875 4.1134 4.35886 4.83576 
32 0.01614 0.10222 0.16177 0.1722 0.23319 0.31561 0.32721 0.50768 0.64759 0.80818 0.82618 0.8398 0.99355 1.02218 1.16906 1.1888 1.33326 1.509 1.65923 1.68714 1.85083 2.19708 2.33921 2.82629 2.9913 3.16779 3.31437 3.44941 3.59751 4.09728 4.34319 4.81879 
35 0.01585 0.10427 0.17272 0.18275 0.22798 0.32729 0.33878 0.52279 0.659 0.80247 0.83239 0.84187 0.87853 1.0045 1.02404 1.18143 1.19779 1.34753 1.52395 1.67256 1.86382 2.10294 2.21472 2.3502 2.65519 2.84397 3.01116 3.17777 3.3256 3.4616 3.61051 4.10883 4.35586 4.5274 4.83322 
15 0.0122 0.10218 0.16242 0.17686 0.31677 0.79085 0.82297 0.83383 0.99158 1.17981 1.4709 1.65945 1.8505 4.3415 4.82175 
22 0.01162 0.11152 0.1776 0.19569 0.3318 0.34963 0.54523 0.81262 0.83697 0.84906 1.01008 1.18795 1.22122 1.67977 1.87004 2.23997 2.35893 3.33642 3.47204 4.12073 4.36327 4.84648 
24 0.01101 0.09907 0.16548 0.17456 0.19703 0.32096 0.332 0.79248 0.82647 0.83595 0.85875 0.99794 1.0162 1.1781 1.20877 1.48078 1.66557 1.85567 1.88538 2.20909 2.34528 4.10572 4.34841 4.8284 
27 0.01224 0.10581 0.1677 0.17893 0.32132 0.33396 0.51585 0.80197 0.82922 0.83999 0.99856 1.01601 1.17683 1.19678 1.34267 1.52593 1.66775 1.85642 2.20747 2.3457 2.83487 3.17368 3.32021 3.45757 4.10305 4.34948 4.82568 
21 0.01871 0.10662 0.16468 0.1774 0.31862 0.33504 0.54339 0.80433 0.82721 0.84022 0.99641 1.17654 1.21589 1.54683 1.66362 1.85394 2.3451 3.45933 4.10182 4.34657 4.82503 
27 0.0126 0.09982 0.16046 0.17139 0.3139 0.32737 0.50674 0.64984 0.7995 0.82313 0.83424 0.99179 1.16898 1.20593 1.33345 1.65817 1.84835 2.19978 2.33749 2.82494 2.99252 3.16721 3.31324 3.44964 4.09567 4.34057 4.81681 
31 0.01881 0.10972 0.16909 0.18011 0.32283 0.33441 0.51533 0.54156 0.6592 0.81735 0.83389 0.84973 1.00133 1.02544 1.17879 1.20069 1.34332 1.53531 1.66839 1.8582 1.88717 2.21471 2.34765 2.83525 3.00792 3.17466 3.32231 3.45843 4.10535 4.35048 4.82667 
28 0.01389 0.10763 0.17091 0.18063 0.21176 0.32634 0.33846 0.52077 0.57502 0.81081 0.8333 0.84397 1.00412 1.05236 1.18093 1.20055 1.34931 1.67167 1.86202 2.21054 2.25045 2.3492 2.83827 3.32429 3.46268 4.10758 4.35286 4.83059 
41 0.01619 0.10478 0.17127 0.1796 0.19591 0.32609 0.33479 0.35518 0.51822 0.53768 0.66 0.81195 0.83476 0.8442 1.00412 1.01652 1.17966 1.19037 1.21585 1.34598 1.52357 1.66966 1.6872 1.86115 1.87713 2.09419 2.20843 2.23321 2.34921 2.83744 3.00727 3.1773 3.3245 3.46043 3.48602 3.60959 4.10846 4.35262 4.40641 4.82883 4.84725 
43 0.01338 0.09989 0.17147 0.1793 0.19458 0.32698 0.33577 0.36682 0.519 0.5386 0.66014 0.80083 0.83249 0.84132 0.85909 1.00461 1.01775 1.17991 1.19002 1.21328 1.34508 1.37046 1.51955 1.67088 1.691 1.86215 1.87992 2.09494 2.21046 2.23743 2.35044 2.65873 2.83782 2.86299 3.00698 3.1767 3.32527 3.46068 3.6085 4.10728 4.35393 4.53305 4.83033 
34 0.02012 0.10296 0.16486 0.17443 0.20142 0.31892 0.32911 0.51139 0.54069 0.65417 0.80798 0.8286 0.839 0.99706 1.01305 1.17344 1.1882 1.22934 1.33776 1.51796 1.6618 1.68236 1.85432 2.20435 2.34297 2.83006 2.99593 3.17081 3.31843 3.4541 3.60769 4.10111 4.34624 4.82232 
26 0.01864 0.10311 0.16473 0.17477 0.2138 0.31933 0.33185 0.51705 0.80034 0.82688 0.83717 0.99641 1.01409 1.17715 1.21497 1.34775 1.6628 1.85396 2.21224 2.34334 2.83504 3.31973 3.459 4.10188 4.34597 4.82313 
31 0.00659 0.09559 0.16505 0.17351 0.19011 0.32167 0.33234 0.52572 0.66536 0.79522 0.82719 0.83643 0.85891 0.99906 1.01646 1.17898 1.20772 1.36093 1.52667 1.66748 1.85725 1.89325 2.21927 2.34656 2.85308 3.18251 3.32329 3.46209 4.10337 4.34945 4.82654 
35 0.01918 0.10379 0.16414 0.17368 0.19971 0.31821 0.32939 0.51073 0.54359 0.65175 0.81202 0.82912 0.84183 0.99656 1.0172 1.17258 1.18893 1.3367 1.51059 1.66117 1.697 1.8539 2.08631 2.20179 2.34233 2.65225 2.82972 2.99615 3.17004 3.31712 3.45301 3.60515 4.10038 4.34658 4.8219 
32 0.01191 0.10503 0.17669 0.18796 0.3302 0.34122 0.52364 0.5503 0.66629 0.81636 0.83805 0.84896 1.00828 1.03098 1.18425 1.19932 1.35083 1.52721 1.67501 1.86562 1.89332 2.21712 2.35363 2.84282 3.01179 3.18034 3.32912 3.46385 3.6116 4.11178 4.3591 4.83499 
23 0.01454 0.11307 0.16796 0.18341 0.32108 0.33583 0.52317 0.81315 0.83182 0.85047 0.99917 1.17915 1.21551 1.36339 1.66664 1.85764 2.2328 2.35723 3.32561 3.46439 4.1064 4.3529 4.82788 
32 0.01076 0.09482 0.17429 0.1833 0.20633 0.33014 0.34121 0.52423 0.55434 0.66443 0.81301 0.83649 0.8463 1.00842 1.18522 1.20416 1.35039 1.52635 1.67508 1.86636 1.9033 2.21927 2.35452 2.84387 3.01496 3.18241 3.32887 3.46447 3.61822 4.11073 4.3572 4.83449 
31 0.01428 0.10238 0.1695 0.17822 0.19879 0.32508 0.33595 0.5188 0.55213 0.66735 0.80527 0.83118 0.84062 1.00341 1.17985 1.19764 1.34592 1.53215 1.66997 1.85991 1.88249 2.21075 2.34801 2.83718 3.01503 3.17565 3.32365 3.45955 4.10556 4.35183 4.82867 
22 0.01618 0.12001 0.17429 0.19737 0.32808 0.35457 0.53085 0.82033 0.83724 0.86367 1.00564 1.18326 1.21779 1.6767 1.86665 2.22126 2.35357 3.33365 3.46637 4.11388 4.36638 4.83724 
14 0.05425 0.12567 0.16484 0.18724 0.3196 0.79162 0.82342 0.83441 0.99495 1.1833 1.47212 1.85606 4.10664 4.34886 
46 0.01855 0.10313 0.16986 0.1782 0.19507 0.32451 0.33322 0.35442 0.51636 0.5344 0.65633 0.80808 0.83267 0.84193 1.00221 1.01395 1.17738 1.18733 1.20914 1.34249 1.36734 1.51695 1.66786 1.68505 1.85978 1.87822 2.08089 2.2069 2.23071 2.34795 2.65323 2.83414 2.85633 3.00305 3.1747 3.32257 3.45855 3.48309 3.60481 3.78251 4.10576 4.35195 4.52016 4.65748 4.82726 4.84641 
24 0.01866 0.10562 0.17032 0.18141 0.32597 0.34175 0.54014 0.79768 0.82964 0.83952 0.89215 1.00312 1.18022 1.20322 1.36746 1.52982 1.67295 1.86276 2.2158 2.35488 3.46567 4.11267 4.38791 4.85608 
42 0.01653 0.10072 0.16762 0.17558 0.18487 0.21073 0.32516 0.33285 0.34504 0.5195 0.54228 0.66141 0.80343 0.83271 0.84149 0.86045 1.00297 1.01298 1.18131 1.19418 1.22314 1.34599 1.52638 1.66804 1.68219 1.86098 1.8772 2.21188 2.24712 2.34985 2.66364 2.83816 3.00879 3.17951 3.32531 3.46057 3.48685 3.61776 4.10778 4.35296 4.82924 4.85066 
40 0.02005 0.10677 0.16819 0.17738 0.19964 0.32194 0.3313 0.36202 0.51518 0.53966 0.65598 0.81797 0.83369 0.84615 1.00018 1.01293 1.17654 1.18964 1.22348 1.34092 1.51584 1.66519 1.68352 1.85708 1.87563 2.08151 2.20667 2.34604 2.65105 2.83323 3.00191 3.17339 3.32092 3.45787 3.60498 3.78916 4.10434 4.35072 4.51965 4.82633 
33 0.01653 0.0948 0.16259 0.17058 0.18184 0.32061 0.32994 0.51632 0.65827 0.78998 0.82527 0.83408 0.84878 0.99764 1.01031 1.17635 1.19559 1.34844 1.47109 1.5375 1.6649 1.69487 1.85576 1.8802 2.21096 2.34438 2.83848 3.17365 3.32156 3.45724 4.10184 4.34731 4.82383 
41 0.01171 0.09714 0.1651 0.17335 0.18299 0.21619 0.32318 0.3313 0.34652 0.51695 0.54027 0.65767 0.79882 0.82998 0.83865 0.85544 1.00109 1.01203 1.17773 1.18819 1.21284 1.34493 1.51987 1.66737 1.68541 1.85803 1.87324 2.09587 2.20873 2.24108 2.34748 2.65561 2.83676 3.01056 3.17554 3.32343 3.45934 3.60531 4.10511 4.35177 4.82747 
39 0.01539 0.08976 0.15385 0.16414 0.17267 0.19439 0.31384 0.32213 0.33647 0.50813 0.65004 0.78721 0.8213 0.82985 0.84375 0.99149 1.00385 1.16947 1.18239 1.21192 1.33426 1.50556 1.65675 1.67503 1.84848 1.86688 2.07922 2.19814 2.33849 2.65603 2.82614 2.99355 3.16726 3.31421 3.4501 3.59809 4.09641 4.34091 4.81768 
38 0.00722 0.09534 0.17044 0.17995 0.20764 0.32459 0.33431 0.51903 0.54825 0.65812 0.81201 0.83345 0.84365 1.00243 1.01676 1.18068 1.19819 1.34682 1.52116 1.66924 1.69724 1.86032 1.88526 2.09062 2.21496 2.35015 2.65804 2.83832 3.0126 3.17874 3.32604 3.4612 3.61362 3.79709 4.10737 4.35228 4.52491 4.82952 
39 0.01201 0.10627 0.16826 0.17728 0.19745 0.32272 0.3323 0.37649 0.51606 0.54378 0.65635 0.8196 0.83455 0.84838 1.00112 1.01598 1.17831 1.1946 1.34252 1.51724 1.66557 1.68396 1.85805 1.87701 2.08665 2.21186 2.34697 2.66185 2.83566 3.00646 3.17597 3.32298 3.4581 3.6104 3.79642 4.105 4.35035 4.52467 4.82675 
41 0.01179 0.08843 0.15365 0.16242 0.17085 0.19125 0.3109 0.31821 0.33045 0.50375 0.64345 0.78662 0.81984 0.8285 0.84381 0.9896 0.9994 1.16547 1.17854 1.21295 1.32964 1.50051 1.65402 1.67299 1.84565 1.85964 2.06438 2.19266 2.33513 2.64051 2.82052 2.9872 3.16169 3.30973 3.44569 3.59104 3.7656 4.09317 4.33774 4.50886 4.81388 
47 0.01056 0.09967 0.167 0.17509 0.18861 0.32203 0.33012 0.34363 0.5138 0.52904 0.65316 0.69295 0.81228 0.83217 0.84153 1.00052 1.01167 1.1757 1.18551 1.20665 1.33998 1.35751 1.51216 1.54169 1.66606 1.68257 1.8572 1.87155 2.07916 2.20467 2.22762 2.34585 2.65173 2.83175 2.85084 2.99852 3.17187 3.32067 3.45602 3.47098 3.60146 3.77959 4.10423 4.3494 4.52097 4.82544 4.84383 
31 0.02114 0.11388 0.16832 0.17946 0.32327 0.33657 0.52061 0.65815 0.81799 0.83436 0.85491 1.00193 1.18128 1.21922 1.34787 1.52447 1.66834 1.85901 2.21372 2.34978 2.65908 2.84379 3.01516 3.17676 3.32664 3.46098 4.1059 4.35313 4.53295 4.6748 4.82897 
29 0.00782 0.09951 0.17184 0.18184 0.21898 0.3274 0.33958 0.52206 0.57401 0.66448 0.81761 0.83548 0.84738 1.00581 1.18339 1.20875 1.35061 1.53481 1.67346 1.86396 2.21818 2.35209 2.84231 3.18149 3.32661 3.46264 4.10757 4.35532 4.83219 
37 0.00821 0.09321 0.16109 0.1693 0.18298 0.31814 0.32782 0.51111 0.54867 0.65243 0.79187 0.82411 0.83309 0.85179 0.99568 1.01105 1.17465 1.19632 1.33835 1.51542 1.6634 1.85288 1.88028 2.08228 2.20563 2.34157 2.64927 2.83008 3.00267 3.16914 3.31688 3.45313 3.60428 4.09918 4.34462 4.51816 4.82112 
33 0.01259 0.10949 0.16562 0.17661 0.31875 0.33026 0.5103 0.54054 0.65315 0.81949 0.83324 0.86933 0.99797 1.02406 1.17275 1.18875 1.33701 1.51316 1.66331 1.85461 2.07853 2.2034 2.34272 2.65234 2.82972 2.99806 3.17003 3.31762 3.45465 3.60077 4.10111 4.34765 4.82257 
19 0.01627 0.10612 0.1662 0.1781 0.32123 0.33649 0.798 0.82763 0.83858 0.99835 1.04607 1.18054 1.22108 1.66621 1.85786 2.24772 4.10511 4.35215 4.82745 
20 0.00968 0.10847 0.17392 0.19305 0.32827 0.35101 0.53982 0.80768 0.83293 0.8445 1.00593 1.18611 1.22549 1.67725 1.86697 2.23536 3.46598 4.11184 4.35957 4.84438 
34 0.01139 0.10733 0.16841 0.17847 0.21407 0.32321 0.33504 0.51542 0.54335 0.6572 0.81959 0.83436 0.85132 1.00161 1.06816 1.1782 1.19791 1.34262 1.51761 1.66849 1.85835 1.88875 2.20841 2.3492 2.65874 2.83633 3.00586 3.17403 3.32274 3.45763 3.60475 4.10526 4.35232 4.82905 
40 0.01074 0.09684 0.1659 0.17394 0.18819 0.3221 0.3311 0.36497 0.51514 0.53802 0.65661 0.79829 0.82852 0.83745 0.85739 1.00005 1.01347 1.1764 1.1878 1.21475 1.34159 1.51554 1.66687 1.69308 1.85773 1.87808 2.08702 2.20888 2.34567 2.6563 2.83399 3.00603 3.17362 3.32122 3.45654 3.60366 4.10376 4.34986 4.52476 4.82579 
23 0.00878 0.11096 0.17077 0.18344 0.32747 0.35048 0.53283 0.81438 0.8344 0.85047 1.00552 1.18336 1.21858 1.54928 1.67711 1.86696 2.2362 2.38637 2.85955 3.46455 4.11046 4.36375 4.83748 
34 0.01263 0.10473 0.16856 0.17857 0.21799 0.32269 0.33358 0.51505 0.54177 0.65652 0.81155 0.83137 0.84206 1.00037 1.01764 1.17718 1.19324 1.34143 1.51964 1.66666 1.70699 1.85813 1.89006 2.20882 2.34569 2.83365 3.00766 3.17379 3.32069 3.45718 3.61204 4.10401 4.35103 4.82588 
24 0.01576 0.10101 0.16707 0.17612 0.19979 0.32336 0.33522 0.55141 0.79545 0.82781 0.83728 0.86489 1.0013 1.17943 1.20386 1.48068 1.66969 1.85883 2.21311 2.35058 3.46432 4.10705 4.35222 4.83181 
41 0.01209 0.09912 0.1682 0.17638 0.18705 0.32462 0.33239 0.34446 0.51924 0.54354 0.66078 0.80149 0.83259 0.84146 0.86 1.00212 1.01132 1.18065 1.19226 1.21959 1.34678 1.52582 1.66753 1.68208 1.86049 1.87736 2.10048 2.2134 2.3497 2.65957 2.83786 3.01987 3.17844 3.32543 3.46141 3.61685 4.10797 4.3531 4.52489 4.6791 4.83039 
33 0.02135 0.11765 0.17753 0.19066 0.33267 0.34783 0.5279 0.66518 0.82232 0.84067 0.85651 1.01011 1.1865 1.20811 1.35371 1.52605 1.67868 1.87003 2.09315 2.22111 2.35712 2.66288 2.84955 3.01424 3.18149 3.33152 3.46779 3.61777 3.80214 4.11349 4.36167 4.53128 4.83746 
24 0.01986 0.11235 0.17625 0.18988 0.33098 0.34581 0.53102 0.80784 0.83566 0.84633 1.00816 1.18622 1.2128 1.35613 1.67634 1.86938 2.22422 2.35636 2.85655 3.33147 3.46901 4.11242 4.35924 4.83496 
27 0.01157 0.10858 0.17092 0.18067 0.21005 0.32637 0.33833 0.52893 0.80998 0.83387 0.845 1.00451 1.0625 1.18183 1.20386 1.35998 1.67116 1.86172 1.89195 2.21966 2.34992 2.84607 3.32847 3.46706 4.10953 4.35473 4.83233 
29 0.01005 0.10447 0.16947 0.17883 0.20384 0.32536 0.33705 0.53027 0.80377 0.83167 0.84173 1.00256 1.02178 1.18103 1.20366 1.35067 1.54354 1.66805 1.69169 1.86146 2.21388 2.35382 2.85523 3.03917 3.32896 3.46263 4.1106 4.35917 4.83277 
22 0.00711 0.10327 0.16921 0.18023 0.32411 0.33731 0.54266 0.80066 0.83002 0.84037 1.00089 1.02048 1.18347 1.22105 1.66881 1.85982 2.21873 2.35609 3.33789 4.11122 4.36851 4.83888 
17 0.01019 0.11007 0.1672 0.18718 0.3213 0.398 0.80601 0.8288 0.8442 0.99889 1.18017 1.66995 1.85682 2.22447 2.35766 4.11239 4.84636 
41 0.01313 0.10288 0.17233 0.18071 0.1982 0.32757 0.33689 0.52037 0.54296 0.66066 0.80714 0.83445 0.84379 0.88914 1.00497 1.01797 1.18167 1.19379 1.22229 1.34656 1.5231 1.67188 1.69548 1.86342 1.88677 2.09545 2.21332 2.35068 2.65839 2.83944 3.00627 3.17824 3.3262 3.46127 3.48825 3.61095 4.10893 4.35564 4.53013 4.67552 4.83086 
18 0.02285 0.11481 0.17544 0.20045 0.33092 0.5432 0.80843 0.83396 0.84687 1.0087 1.18642 1.22455 1.68805 1.87626 2.2272 3.46967 4.11449 4.3672 
32 0.01646 0.11108 0.17003 0.18003 0.21211 0.32442 0.33541 0.51837 0.55538 0.68228 0.8239 0.83747 0.8591 1.00283 1.02324 1.17916 1.1961 1.34759 1.66832 1.70179 1.85988 1.89409 2.21209 2.349 2.83753 3.1803 3.32538 3.46524 3.61557 4.10734 4.35518 4.83 
29 0.00741 0.09486 0.15883 0.16794 0.18848 0.31252 0.32267 0.5052 0.78964 0.82137 0.83092 0.86272 0.99073 1.00499 1.16735 1.202 1.33159 1.65493 1.84681 2.06654 2.1937 2.33628 2.82183 2.98869 3.31156 3.44784 4.0945 4.33875 4.8146 
13 0.01165 0.11478 0.17331 0.19607 0.32834 0.80701 0.83308 0.84756 1.00466 1.18782 1.68252 1.86865 4.38623 
37 0.01384 0.09764 0.16328 0.17152 0.18654 0.31948 0.32959 0.51235 0.54449 0.65246 0.79784 0.82641 0.83568 0.86881 0.99755 1.01365 1.17384 1.1873 1.21896 1.33956 1.51341 1.66457 1.85465 1.87866 2.09145 2.20603 2.34305 2.65554 2.83121 3.00333 3.16977 3.31836 3.45398 3.60127 4.10105 4.34679 4.82264 
36 0.0153 0.10335 0.16529 0.174 0.19203 0.32098 0.33183 0.51395 0.54456 0.65554 0.80835 0.82949 0.83976 0.99924 1.02052 1.17523 1.19193 1.34085 1.51689 1.66472 1.85633 1.88763 2.08903 2.20597 2.34457 2.65844 2.83343 3.00402 3.17207 3.32055 3.45594 3.60652 3.7936 4.10296 4.34907 4.82559 
30 0.01831 0.10711 0.17092 0.18034 0.20744 0.3261 0.33767 0.52311 0.66182 0.80687 0.83261 0.84252 1.00357 1.02412 1.18167 1.20202 1.35078 1.52789 1.67167 1.86199 2.09428 2.21797 2.35096 2.8412 3.17846 3.32584 3.4631 4.10779 4.35419 4.83071 
27 0.0199 0.10568 0.16788 0.17985 0.32199 0.3357 0.52757 0.66563 0.80431 0.82898 0.83981 1.00056 1.17874 1.20966 1.35847 1.52914 1.66849 1.85839 2.22261 2.34898 2.85071 3.17893 3.33171 3.46329 4.10588 4.35109 4.82739 
18 0.02269 0.10682 0.16548 0.17805 0.32049 0.33791 0.79908 0.82707 0.83846 0.99791 1.18067 1.66506 1.85502 2.21818 2.34697 4.10329 4.34643 4.82564 
45 0.00792 0.03152 0.11298 0.17287 0.18123 0.19805 0.32749 0.33624 0.35767 0.52062 0.54248 0.66094 0.82006 0.83748 0.84747 1.0053 1.01733 1.18143 1.19273 1.2207 1.34611 1.37477 1.52333 1.67013 1.68644 1.86304 1.88072 2.0936 2.21016 2.23649 2.35099 2.65738 2.83798 2.86147 3.01022 3.1793 3.32706 3.46253 3.61326 3.79115 4.1103 4.35581 4.52478 4.67323 4.83116 
50 0.01104 0.09746 0.16498 0.17284 0.18325 0.31591 0.32443 0.33299 0.36031 0.51203 0.52626 0.65279 0.80408 0.82984 0.83871 0.86409 0.9988 1.00833 1.17366 1.18301 1.20088 1.3379 1.35553 1.51204 1.66317 1.67582 1.85502 1.86672 2.07451 2.20084 2.21931 2.34395 2.36433 2.65269 2.82934 2.84977 2.9962 3.17085 3.3184 3.33336 3.45442 3.47115 3.60085 3.77824 4.10254 4.12184 4.34724 4.3669 4.82348 4.83969 
41 0.02016 0.10183 0.1622 0.17124 0.19175 0.31567 0.32449 0.34335 0.50685 0.52824 0.64585 0.81366 0.82849 0.84255 0.99444 1.00764 1.16881 1.18069 1.2124 1.33293 1.50521 1.65918 1.67641 1.85089 1.86837 2.06971 2.19701 2.23589 2.33926 2.64314 2.82492 2.99118 3.16533 3.31336 3.44939 3.59456 3.76945 4.09719 4.34288 4.51236 4.81845 
21 0.01622 0.10177 0.1644 0.17553 0.31808 0.33131 0.79167 0.82474 0.83478 0.88582 0.99512 1.17771 1.21723 1.66067 1.85272 2.23469 2.34898 3.4599 4.10207 4.34644 4.82498 
23 0.02457 0.11327 0.16915 0.18823 0.3251 0.53413 0.65878 0.81128 0.831 0.84748 1.00419 1.17943 1.21482 1.52734 1.68296 1.86906 2.2143 3.18309 3.46325 4.10866 4.37346 4.66733 4.84464 
27 0.09457 0.15585 0.17138 0.30934 0.33063 0.50196 0.64332 0.80828 0.82361 0.98775 1.16521 1.20432 1.32973 1.50634 1.65514 1.8448 2.07018 2.19763 2.33403 2.82201 2.99224 3.16222 3.30995 3.44653 4.09182 4.33733 4.8133 
49 0.00961 0.09505 0.16411 0.17356 0.18285 0.21062 0.3239 0.33217 0.34831 0.51618 0.53319 0.65552 0.80298 0.83148 0.84029 0.86027 1.00116 1.01081 1.17816 1.18828 1.21189 1.34264 1.36523 1.51496 1.54117 1.66746 1.68407 1.85929 1.8756 2.08096 2.20885 2.23908 2.34738 2.6516 2.83504 2.85794 3.00112 3.17338 3.32256 3.45793 3.47445 3.60314 3.78155 4.10508 4.12556 4.3512 4.51981 4.82715 4.84594 
33 0.01145 0.09677 0.16282 0.17105 0.18649 0.3184 0.32846 0.51066 0.79175 0.82483 0.83418 0.85641 0.99556 1.00827 1.17257 1.18792 1.22413 1.3369 1.51042 1.66171 1.68648 1.85393 2.20349 2.34181 2.83014 2.99874 3.16996 3.31682 3.45285 3.60158 4.09949 4.34527 4.82141 
32 0.01468 0.10452 0.16764 0.17618 0.19303 0.32289 0.33245 0.51655 0.54185 0.6619 0.80852 0.83154 0.84141 1.00072 1.0142 1.17849 1.19396 1.34464 1.53246 1.66685 1.6887 1.8581 1.87781 2.20983 2.34717 2.83605 3.17808 3.32288 3.458 4.10554 4.35128 4.8279 
40 0.01722 0.10243 0.16654 0.17557 0.19822 0.32097 0.33087 0.51308 0.53538 0.65291 0.80462 0.82898 0.83866 0.99855 1.01251 1.17525 1.18833 1.21934 1.33942 1.37291 1.51555 1.66576 1.85591 1.88041 2.07973 2.20668 2.34454 2.64825 2.83207 2.99942 3.17073 3.31907 3.45542 3.60101 3.77847 4.10233 4.34845 4.51595 4.65715 4.82451 
40 0.0126 0.1007 0.1616 0.17142 0.20171 0.31522 0.32516 0.50658 0.52797 0.64582 0.80865 0.82648 0.83841 0.99363 1.0078 1.16897 1.18129 1.21243 1.33309 1.50637 1.65872 1.67934 1.85033 1.87218 2.07021 2.198 2.33892 2.64248 2.82501 2.99116 3.16502 3.31347 3.44931 3.59487 3.76968 4.09686 4.34238 4.51017 4.81822 4.84832 
26 0.00722 0.10139 0.16728 0.17841 0.32159 0.33422 0.51764 0.68169 0.79994 0.82785 0.83789 0.99917 1.17766 1.20208 1.3706 1.66758 1.85713 2.21615 2.34577 2.84848 3.18188 3.32303 3.4595 4.10222 4.34835 4.825 
45 0.01386 0.09846 0.16663 0.17441 0.18717 0.32243 0.33073 0.34757 0.51428 0.53166 0.65537 0.79978 0.82954 0.8385 0.85937 1.00025 1.01145 1.17618 1.18646 1.21043 1.34083 1.36435 1.51306 1.53702 1.66643 1.68401 1.85732 1.87231 2.08893 2.20658 2.23708 2.34571 2.65564 2.83402 3.00226 3.17279 3.32098 3.45616 3.47608 3.60219 4.1037 4.34998 4.5306 4.65876 4.82626 
23 0.02396 0.11951 0.17315 0.1859 0.32798 0.34273 0.53091 0.81872 0.83744 0.85579 1.00616 1.18331 1.21107 1.67239 1.86378 2.21664 2.35385 2.85689 3.33558 3.49027 4.1128 4.35917 4.83628 
46 0.0195 0.10621 0.16987 0.17848 0.19649 0.32396 0.33265 0.35169 0.51653 0.53583 0.65671 0.81411 0.83393 0.84387 1.00216 1.01435 1.17739 1.18789 1.21254 1.34221 1.36672 1.51575 1.54554 1.66733 1.68431 1.85929 1.87594 2.08267 2.20591 2.22982 2.34794 2.65385 2.83497 2.86177 3.00096 3.17494 3.32233 3.45861 3.4918 3.60551 3.79071 4.1064 4.35255 4.52407 4.65921 4.82902 
30 0.01939 0.10508 0.16826 0.17721 0.1979 0.3234 0.33368 0.51835 0.55546 0.80364 0.83071 0.84041 1.00034 1.01306 1.17949 1.20003 1.34639 1.66619 1.68548 1.85802 1.87787 2.21024 2.34824 2.83707 3.17656 3.32441 3.46143 4.10597 4.35036 4.82792 
28 0.00744 0.10411 0.1673 0.17877 0.32259 0.33708 0.5154 0.5762 0.69073 0.81141 0.83018 0.84286 1.00127 1.1773 1.20074 1.3451 1.52167 1.67091 1.8603 2.2171 2.34632 2.84647 3.1731 3.32154 3.45657 4.10363 4.35041 4.82703 
34 0.01352 0.10104 0.16649 0.17542 0.19764 0.32157 0.33232 0.51582 0.65731 0.79919 0.82791 0.83748 0.99893 1.01714 1.17575 1.19007 1.22249 1.34038 1.52597 1.66672 1.85681 1.88586 2.20654 2.34528 2.65906 2.83334 3.0091 3.17415 3.31978 3.45694 3.61149 4.10399 4.34922 4.82535 
26 0.00958 0.10684 0.16941 0.17979 0.22955 0.32459 0.33735 0.52806 0.80881 0.83205 0.84341 1.00243 1.17961 1.20175 1.36323 1.66858 1.85982 1.90045 2.21456 2.34957 2.84676 3.33228 3.46587 4.10682 4.35085 4.82948 
38 0.01667 0.09724 0.1655 0.17355 0.18799 0.32096 0.3296 0.3506 0.5145 0.54054 0.79515 0.82763 0.83658 0.85477 0.9987 1.0107 1.17504 1.18595 1.21175 1.34096 1.5363 1.66461 1.68219 1.85589 1.87269 2.20489 2.23291 2.34447 2.83298 3.00232 3.17373 3.3206 3.4576 3.61535 4.10259 4.34797 4.82442 4.8518 
36 0.01664 0.09749 0.16279 0.17127 0.1873 0.31668 0.32544 0.3433 0.51104 0.54867 0.65232 0.80195 0.82652 0.83576 0.99535 1.00758 1.1725 1.18648 1.22056 1.33745 1.51127 1.6603 1.6803 1.85257 1.87267 2.20262 2.34226 2.82979 2.99713 3.17017 3.31753 3.45328 3.60308 4.10044 4.34542 4.82167 
30 0.01122 0.10065 0.16505 0.17419 0.19571 0.32034 0.33048 0.51478 0.79591 0.82714 0.83678 0.87423 0.99776 1.01115 1.17593 1.19515 1.3407 1.66347 1.68765 1.85484 1.88965 2.20602 2.3439 2.83203 3.17818 3.31942 3.45683 4.10239 4.34694 4.82317 
25 0.00873 0.10804 0.17037 0.18118 0.32518 0.33796 0.52007 0.80806 0.83288 0.84466 1.00287 1.02755 1.18097 1.20369 1.34857 1.67075 1.86106 2.22109 2.35008 2.84143 3.32524 3.46295 4.10961 4.35382 4.83068 
38 0.01649 0.10141 0.16416 0.17285 0.19098 0.31818 0.32719 0.35002 0.51047 0.54107 0.65337 0.80936 0.82857 0.83863 0.99662 1.00996 1.17331 1.18665 1.21985 1.33783 1.52835 1.66151 1.68068 1.85344 1.87092 2.081 2.20404 2.34231 2.82863 2.9982 3.1706 3.31787 3.45363 3.60408 4.10059 4.3459 4.82108 4.84622 
27 0.02143 0.10646 0.16653 0.17687 0.22306 0.32133 0.33374 0.51636 0.66998 0.81148 0.83049 0.84304 0.99936 1.17755 1.2083 1.34417 1.665 1.85669 2.20728 2.34661 2.83417 3.17778 3.32294 3.45852 4.10444 4.34887 4.82582 
32 0.00855 0.09976 0.1645 0.17445 0.21482 0.31906 0.33136 0.51474 0.65528 0.80015 0.82639 0.83621 0.99635 1.01792 1.17514 1.19657 1.34267 1.51713 1.66452 1.85443 2.0853 2.21323 2.34349 2.65833 2.84147 3.17344 3.31958 3.45585 3.61072 4.10075 4.347 4.82384 
27 0.01852 0.10609 0.16704 0.17709 0.21428 0.32153 0.33349 0.5185 0.80485 0.82957 0.8404 0.99907 1.0172 1.17911 1.21158 1.3611 1.66527 1.85643 1.88876 2.21072 2.34639 2.83676 3.32293 3.46211 4.10365 4.34928 4.82552 
40 0.01038 0.10132 0.16705 0.17545 0.19114 0.32234 0.33138 0.35861 0.51629 0.54267 0.65717 0.81158 0.83181 0.84165 1.00061 1.01397 1.1772 1.19012 1.22144 1.3425 1.51766 1.66537 1.68281 1.85768 1.87514 2.08567 2.20768 2.34681 2.65581 2.83608 3.00495 3.17478 3.32243 3.45803 3.60419 4.10471 4.35173 4.52966 4.67062 4.82868 
34 0.01941 0.10756 0.17041 0.18021 0.21427 0.32438 0.33495 0.51838 0.54875 0.6598 0.81424 0.83359 0.84448 1.00263 1.02156 1.18023 1.19975 1.34657 1.52063 1.66909 1.86032 1.89469 2.09275 2.21303 2.34957 2.83828 3.0161 3.17815 3.32514 3.46027 3.61232 4.10743 4.35332 4.82912 
37 0.01093 0.10032 0.17145 0.17999 0.19732 0.32637 0.33541 0.36406 0.5203 0.54462 0.66411 0.81258 0.83502 0.8445 1.00376 1.01516 1.18132 1.1938 1.22329 1.34852 1.52558 1.67037 1.69065 1.86267 1.88953 2.21426 2.35097 2.66462 2.839 3.0163 3.17978 3.32624 3.4627 3.62126 4.10891 4.35425 4.83048 
22 0.01092 0.11874 0.1692 0.18917 0.32238 0.33966 0.52224 0.81933 0.83477 1.0001 1.17987 1.2217 1.66633 1.85787 2.21784 2.34885 2.85314 3.3256 3.46797 4.10788 4.35066 4.82662 
24 0.01123 0.10619 0.17158 0.18455 0.32733 0.34623 0.53223 0.80077 0.83085 0.84108 1.00432 1.18281 1.21346 1.36924 1.67603 1.86605 2.21939 2.36114 3.18133 3.3302 3.46311 4.10841 4.3574 4.83692 
48 0.01444 0.10076 0.16816 0.17619 0.18545 0.21096 0.32482 0.33188 0.34197 0.51795 0.53371 0.65961 0.80456 0.83349 0.84228 0.86169 1.00325 1.01281 1.17956 1.18913 1.20963 1.34371 1.36038 1.52072 1.66778 1.68065 1.85995 1.87272 2.08704 2.20784 2.22705 2.34893 2.37514 2.65633 2.83544 2.8539 3.0055 3.17689 3.3242 3.46016 3.47851 3.60711 3.79642 4.10751 4.35334 4.52669 4.82923 4.84719 
35 0.01097 0.09077 0.17321 0.18224 0.20082 0.33085 0.34224 0.52432 0.55223 0.66633 0.81761 0.83821 0.84863 1.00837 1.02928 1.18473 1.20038 1.35051 1.52869 1.67544 1.86731 2.10609 2.21632 2.35387 2.66383 2.84351 3.01519 3.18268 3.3301 3.46699 3.61877 4.11197 4.35945 4.67848 4.83515 
18 0.02287 0.11939 0.17858 0.20189 0.33341 0.54934 0.81404 0.83775 0.85221 1.01128 1.19177 1.68247 1.87474 2.24287 3.47421 4.11678 4.37249 4.85518 
45 0.01638 0.10216 0.16818 0.17692 0.19686 0.32307 0.3326 0.51503 0.53501 0.65285 0.6779 0.80851 0.83096 0.84044 1.00111 1.01665 1.17632 1.18735 1.21393 1.34079 1.36727 1.51269 1.54033 1.66725 1.69183 1.85942 1.89043 2.08188 2.20722 2.24506 2.34717 2.65043 2.8351 3.00005 3.17287 3.32168 3.45631 3.48026 3.60326 3.78132 4.10412 4.35143 4.51803 4.65984 4.82674 
40 0.01462 0.10027 0.16635 0.17436 0.18762 0.32097 0.32888 0.34135 0.51506 0.53634 0.65484 0.80517 0.83042 0.83961 0.8961 0.99961 1.01049 1.17697 1.18923 1.21877 1.34166 1.51639 1.66446 1.68016 1.85655 1.87218 2.09051 2.20809 2.34605 2.65335 2.83477 3.00214 3.17375 3.32178 3.45668 3.60432 4.10413 4.35054 4.52216 4.82636 
26 0.00846 0.10247 0.16874 0.17923 0.32173 0.33208 0.51682 0.79757 0.82912 0.83906 0.99791 1.01069 1.17849 1.19985 1.34508 1.66625 1.85617 1.8771 2.21057 2.34753 2.83806 3.32305 3.45934 4.10471 4.34912 4.82592 
20 0.0193 0.10493 0.16937 0.1821 0.32489 0.34369 0.55229 0.79711 0.82861 0.83857 1.00148 1.1843 1.2229 1.48062 1.68041 1.86517 2.23491 3.47614 4.11262 4.38561 
27 0.00912 0.10837 0.16927 0.18052 0.32248 0.33373 0.5204 0.80825 0.83194 0.8444 1.00023 1.01671 1.17982 1.21074 1.34867 1.66651 1.69847 1.85734 1.88384 2.21897 2.34833 2.83681 3.32452 3.4673 4.10601 4.35088 4.82776 
17 0.01176 0.11889 0.17339 0.1951 0.32789 0.36508 0.81598 0.83564 0.8565 1.00588 1.18361 1.22121 1.6775 1.86686 2.23014 4.39505 4.8472 
35 0.00695 0.0315 0.11512 0.17559 0.18597 0.33048 0.34265 0.52237 0.54708 0.66278 0.81592 0.83698 0.8473 1.00826 1.18451 1.20226 1.34932 1.52511 1.6768 1.86702 2.09157 2.21762 2.35355 2.66019 2.84214 3.01157 3.17994 3.32779 3.46279 3.61608 3.79813 4.10991 4.35752 4.53028 4.8333 
38 0.01691 0.10687 0.16899 0.1785 0.20491 0.32391 0.33482 0.51754 0.54699 0.65684 0.81407 0.83309 0.84414 1.00199 1.02137 1.17875 1.19548 1.34501 1.51761 1.66752 1.70457 1.8606 2.08723 2.21027 2.34807 2.65377 2.83771 3.00995 3.17594 3.32375 3.45935 3.60752 3.78928 4.10569 4.35271 4.52192 4.66917 4.82955 
29 0.02214 0.11467 0.17032 0.1884 0.32318 0.3381 0.51728 0.65881 0.81856 0.83437 0.85757 1.00202 1.17876 1.20715 1.34432 1.52469 1.66966 1.8595 2.21233 2.34798 2.66204 2.83892 3.01171 3.17995 3.32614 3.45938 4.10886 4.3623 4.82889 
26 0.02058 0.113 0.17149 0.18247 0.32614 0.33861 0.53141 0.81026 0.83419 0.84691 1.00407 1.03452 1.18458 1.22021 1.36038 1.53554 1.6713 1.86366 2.22635 2.35668 2.85109 3.33676 3.46755 4.11077 4.35755 4.83665 
32 0.00948 0.10286 0.16474 0.17439 0.20148 0.31866 0.32903 0.51142 0.54326 0.65439 0.81153 0.82949 0.84129 0.99687 1.01264 1.1745 1.19438 1.33878 1.52153 1.66189 1.69016 1.85448 2.20889 2.34323 2.83021 3.00096 3.17398 3.31854 3.45506 4.10085 4.34655 4.82221 
42 0.00674 0.09519 0.16182 0.17035 0.18626 0.31589 0.32411 0.33764 0.50832 0.52746 0.64801 0.8019 0.8259 0.8352 0.9944 1.00602 1.17033 1.1812 1.20725 1.33458 1.50821 1.65953 1.67641 1.85093 1.86759 2.07058 2.19862 2.23136 2.34012 2.64501 2.82635 2.99273 3.16656 3.31484 3.4508 3.59626 3.77132 4.09836 4.34345 4.5135 4.81926 4.84341 
31 0.01136 0.10432 0.17294 0.18274 0.21744 0.32765 0.33885 0.52139 0.55167 0.66589 0.8136 0.83492 0.84513 1.00542 1.02812 1.18221 1.19975 1.34672 1.5316 1.67211 1.86358 2.21279 2.35133 2.83987 3.01081 3.17925 3.32634 3.4617 4.10834 4.35554 4.83075 
38 0.01614 0.11165 0.17248 0.18251 0.21747 0.32733 0.33904 0.51987 0.54563 0.65897 0.82364 0.83853 0.85528 1.00473 1.02223 1.18123 1.19648 1.34804 1.52138 1.67246 1.86313 1.9019 2.08883 2.21365 2.35114 2.65546 2.83967 3.00943 3.17749 3.32695 3.4623 3.61005 3.78663 4.10881 4.35637 4.52231 4.6552 4.83135 
31 0.01694 0.10315 0.16868 0.17794 0.20396 0.32361 0.33436 0.51723 0.54644 0.65976 0.80547 0.83041 0.83999 1.00185 1.04512 1.17843 1.19503 1.34593 1.52063 1.66786 1.85994 2.21092 2.34795 2.83887 3.00914 3.1767 3.32305 3.45819 4.10511 4.35144 4.82802 
24 0.00923 0.10367 0.17137 0.18318 0.32744 0.34466 0.54099 0.79914 0.83052 0.84053 1.00528 1.18246 1.21126 1.48391 1.67714 1.86631 2.22074 2.3643 3.17989 3.32809 3.46714 4.10931 4.35545 4.83649 
36 0.00858 0.10155 0.16898 0.17781 0.19583 0.32471 0.33435 0.51758 0.54083 0.65927 0.81417 0.83394 0.84464 1.00256 1.01688 1.18011 1.19633 1.34531 1.52386 1.66806 1.68823 1.85985 1.88075 2.20868 2.24379 2.349 2.66 2.83631 3.0073 3.17667 3.32435 3.46025 3.60897 4.10618 4.35285 4.82836 
34 0.01927 0.10333 0.16757 0.17723 0.2108 0.32165 0.33212 0.51552 0.54959 0.65746 0.8057 0.8294 0.83916 0.99979 1.02108 1.17745 1.19702 1.34226 1.51939 1.66543 1.69515 1.85741 2.08962 2.20974 2.34585 2.83713 3.00546 3.17408 3.32113 3.45655 3.61192 4.10349 4.34973 4.82568 
28 0.0197 0.10949 0.17311 0.18929 0.32883 0.36308 0.52623 0.66676 0.8093 0.83294 0.84414 1.00636 1.18229 1.20817 1.35187 1.53049 1.67994 1.87116 2.22059 2.66672 2.85313 3.18034 3.32743 3.46422 4.10959 4.36772 4.53795 4.8375 
28 0.00895 0.10026 0.1685 0.17812 0.21114 0.32487 0.3396 0.52627 0.66255 0.80139 0.82944 0.83907 1.00229 1.18071 1.20806 1.35184 1.52471 1.67533 1.86379 2.22799 2.35412 2.8564 3.17946 3.3268 3.46054 4.10666 4.36002 4.8335 
29 0.00954 0.10592 0.17524 0.18769 0.33134 0.34882 0.52791 0.67208 0.8157 0.83697 0.84942 1.01 1.185 1.20854 1.35333 1.52755 1.67874 1.87354 2.10298 2.21906 2.35658 2.8501 3.01834 3.18273 3.32994 3.46579 4.11144 4.36179 4.83824 
28 0.0159 0.09862 0.16634 0.17535 0.19882 0.32183 0.33231 0.51669 0.79325 0.82688 0.83615 0.85638 0.99934 1.01799 1.17712 1.19727 1.34379 1.6662 1.85678 1.88864 2.21166 2.34511 2.83565 3.32099 3.46015 4.10233 4.3493 4.82508 
24 0.01979 0.11171 0.17335 0.19023 0.32777 0.34589 0.52618 0.80934 0.83345 0.84565 1.00489 1.18144 1.20375 1.35826 1.67501 1.86513 2.21612 2.35271 2.85183 3.32818 3.46812 4.11121 4.35764 4.83421 
17 0.0167 0.10669 0.16879 0.18054 0.3241 0.33999 0.79777 0.82886 0.83942 1.0017 1.18148 1.21583 1.66885 1.86006 2.23492 4.11048 4.36915 
41 0.01185 0.07711 0.13813 0.17461 0.18276 0.20145 0.32781 0.33608 0.35517 0.52101 0.54221 0.66204 0.80228 0.83367 0.84233 0.85889 1.00506 1.01584 1.18341 1.19727 1.22638 1.34857 1.52489 1.6715 1.68881 1.86321 1.88024 2.21416 2.24801 2.35245 2.65964 2.84054 3.01038 3.1783 3.32689 3.46235 3.61098 4.109 4.35472 4.52747 4.83208 
33 0.01809 0.10063 0.16968 0.17882 0.20481 0.32472 0.33576 0.51973 0.575 0.65953 0.79993 0.82986 0.83905 0.86484 1.00306 1.17933 1.19685 1.34604 1.53784 1.67032 1.86037 1.89321 2.2147 2.34839 2.66324 2.84135 3.01763 3.1769 3.32339 3.46028 4.10526 4.35209 4.82895 
32 0.00898 0.10117 0.16637 0.17511 0.19416 0.32222 0.33312 0.51658 0.58054 0.65901 0.80715 0.82971 0.83967 1.00034 1.02475 1.17673 1.19297 1.34301 1.66611 1.8576 1.88634 2.20798 2.34581 2.83569 3.0097 3.17457 3.32162 3.4565 3.61502 4.10315 4.35001 4.82636 
25 0.01465 0.10445 0.16629 0.17646 0.21897 0.32165 0.33522 0.53393 0.80281 0.82847 0.83899 0.999 1.05331 1.17777 1.21037 1.66618 1.85746 2.21577 2.3506 2.8476 3.32385 3.46431 4.10674 4.34978 4.82972 
25 0.01038 0.10608 0.1715 0.18298 0.32632 0.34001 0.52382 0.80118 0.8313 0.84152 1.00378 1.18138 1.20406 1.35177 1.67234 1.86231 2.21656 2.34926 2.84544 3.18319 3.32532 3.46392 4.10723 4.35308 4.82949 
38 0.01882 0.10589 0.16872 0.17927 0.32203 0.33257 0.51443 0.5404 0.65526 0.80799 0.83062 0.84124 1.00031 1.02038 1.17614 1.18953 1.222 1.34103 1.51884 1.66705 1.85747 1.88341 2.08174 2.2058 2.24162 2.34581 2.65374 2.83339 3.00368 3.17274 3.3206 3.45743 3.60497 3.7833 4.10376 4.34962 4.52327 4.82559 
25 0.00702 0.09704 0.1713 0.18217 0.32593 0.33831 0.52891 0.68765 0.80209 0.83145 0.84132 1.00266 1.02124 1.1825 1.20971 1.67067 1.86199 2.21503 2.3507 2.85198 3.33055 3.46301 4.10871 4.35478 4.83682 
38 0.01048 0.10136 0.16384 0.17251 0.19023 0.31891 0.32831 0.36448 0.51239 0.65251 0.80629 0.82795 0.83811 0.99725 1.01275 1.1722 1.18541 1.21845 1.33666 1.51057 1.6625 1.68268 1.85406 1.87213 2.08773 2.20038 2.23177 2.3422 2.65502 2.82928 2.99762 3.17129 3.31727 3.45364 3.60345 4.10143 4.34792 4.82259 
36 0.01726 0.10555 0.16756 0.17673 0.19993 0.32374 0.33568 0.51725 0.54803 0.65563 0.81257 0.83153 0.84262 1.00216 1.17799 1.19592 1.34362 1.5157 1.6692 1.85951 2.08956 2.20806 2.34896 2.65398 2.84446 3.01028 3.17472 3.32335 3.45782 3.60699 3.78909 4.10476 4.35511 4.5211 4.65804 4.82968 
34 0.00751 0.10213 0.16427 0.17412 0.20619 0.31848 0.33017 0.51142 0.54188 0.65249 0.81164 0.82898 0.84141 0.99662 1.0171 1.17441 1.19593 1.339 1.51511 1.66276 1.85424 2.08355 2.21089 2.34312 2.65419 2.83099 3.00019 3.17028 3.31819 3.45431 3.60227 4.10075 4.3471 4.82238 
30 0.0123 0.10449 0.16411 0.17523 0.31769 0.32932 0.51091 0.65416 0.8065 0.82792 0.8402 0.99599 1.01408 1.17412 1.19652 1.33827 1.5246 1.66251 1.853 1.89085 2.20367 2.34234 2.83009 3.00519 3.17071 3.31763 3.45462 4.10098 4.34592 4.82151 
33 0.0084 0.09296 0.16966 0.17824 0.19673 0.32597 0.33637 0.52113 0.556 0.66511 0.80113 0.83135 0.84051 0.86464 1.00341 1.02032 1.18236 1.2041 1.3513 1.54037 1.67173 1.86177 1.8933 2.23181 2.34964 2.66624 2.85251 3.18054 3.32712 3.46408 4.1076 4.35323 4.83236 
32 0.02072 0.10609 0.16918 0.18062 0.32334 0.33626 0.51868 0.57437 0.65864 0.80783 0.83066 0.84122 1.00145 1.17869 1.19903 1.34545 1.5169 1.67024 1.85989 2.09039 2.21378 2.34956 2.66112 2.83891 3.00929 3.17593 3.32317 3.45926 3.61407 4.10471 4.35382 4.82853 
30 0.02029 0.1045 0.16619 0.1755 0.19945 0.32152 0.334 0.51989 0.65871 0.80473 0.82924 0.83942 0.99905 1.01866 1.17776 1.20502 1.34667 1.52526 1.66606 1.8572 2.21178 2.34549 2.66268 2.84063 3.17526 3.32263 3.46123 4.10473 4.35056 4.82737 
29 0.0105 0.10093 0.16556 0.17591 0.31939 0.33062 0.51988 0.68241 0.79642 0.82677 0.83651 0.99443 1.00786 1.17687 1.2029 1.34484 1.52842 1.66342 1.70355 1.85508 2.21145 2.34599 2.8509 3.17786 3.32281 3.46005 4.10294 4.35053 4.82468 
27 0.01741 0.10163 0.16374 0.17327 0.19989 0.31892 0.33015 0.52842 0.79676 0.82587 0.83579 0.99611 1.01426 1.17722 1.21513 1.66219 1.70075 1.8532 1.89219 2.22744 2.34341 2.83349 3.32257 3.45735 4.10089 4.34597 4.82165 
11 0.01562 0.10806 0.17062 0.18605 0.33083 0.79699 0.82944 0.84019 1.0042 1.19313 1.47624 
18 0.02042 0.10315 0.1651 0.17954 0.32032 0.79083 0.82446 0.83481 0.97762 1.00069 1.18171 1.47232 1.67501 1.85606 2.24255 3.47737 4.10386 4.34718 
40 0.00658 0.02953 0.11079 0.1738 0.18302 0.20989 0.32902 0.34045 0.52065 0.5441 0.65901 0.81075 0.83463 0.84398 1.00682 1.18103 1.19247 1.21928 1.34699 1.519 1.55039 1.67465 1.86555 2.08856 2.21367 2.35108 2.65486 2.83957 3.00781 3.17702 3.32621 3.4613 3.49103 3.60777 3.78708 4.10883 4.35606 4.52289 4.65706 4.83148 
39 0.01412 0.10401 0.1691 0.17766 0.19525 0.32397 0.33329 0.36895 0.51763 0.54217 0.65758 0.81296 0.83315 0.843 1.00193 1.01531 1.17907 1.19272 1.22575 1.34507 1.51856 1.66809 1.69108 1.85937 1.87881 2.08838 2.2116 2.34789 2.65605 2.83745 3.00765 3.17575 3.32386 3.45881 3.60711 4.1064 4.35232 4.52828 4.82861 
42 0.00872 0.09786 0.16501 0.17311 0.18678 0.31954 0.32731 0.33924 0.5115 0.53013 0.65437 0.80514 0.82931 0.8386 0.99809 1.00897 1.17349 1.18465 1.21178 1.3377 1.36112 1.51159 1.5463 1.66305 1.67832 1.85497 1.8715 2.07911 2.20203 2.22893 2.34355 2.65153 2.82939 2.85552 2.99666 3.17133 3.3186 3.45542 3.60039 4.10215 4.3479 4.82335 
34 0.01971 0.10398 0.16639 0.17551 0.19747 0.32092 0.33107 0.5138 0.54195 0.65797 0.80757 0.82982 0.83984 0.99858 1.01221 1.1775 1.2007 1.34315 1.52378 1.6638 1.68596 1.85638 1.88974 2.21153 2.34536 2.66145 2.83337 3.00893 3.17392 3.32163 3.45773 4.10338 4.34853 4.82493 
33 0.01555 0.10253 0.16336 0.1728 0.19774 0.31743 0.32836 0.50962 0.56917 0.65707 0.8106 0.82819 0.84032 0.99583 1.01252 1.17191 1.19202 1.33658 1.51526 1.66171 1.85231 1.88768 2.20361 2.34086 2.82793 2.99635 3.16966 3.31647 3.45387 3.59886 4.09944 4.34461 4.82061 
33 0.02111 0.10939 0.17062 0.18059 0.21609 0.32539 0.3368 0.51805 0.5448 0.65972 0.81837 0.83503 0.84829 1.00354 1.02901 1.18081 1.20047 1.34522 1.52061 1.67105 1.86178 2.21238 2.35128 2.65823 2.83876 3.00861 3.1774 3.32469 3.4594 3.60818 4.10673 4.35475 4.83033 
9 0.0098 0.11567 0.17316 0.33264 0.80269 0.83054 0.84545 1.01179 1.19717 
31 0.02033 0.09625 0.15625 0.16624 0.309 0.31963 0.5012 0.64303 0.79312 0.81929 0.8296 0.98765 1.00814 1.16405 1.32779 1.50183 1.65253 1.84381 2.06223 2.19107 2.3329 2.81859 2.98547 3.16042 3.30803 3.44446 3.5902 3.76625 4.09109 4.336 4.8118 
35 0.01916 0.10151 0.16596 0.17484 0.19607 0.32078 0.33162 0.51841 0.65582 0.79817 0.82756 0.83709 0.88308 0.99851 1.01526 1.17757 1.20026 1.34489 1.52197 1.66594 1.85622 1.88749 2.21453 2.34634 2.66294 2.84493 3.01374 3.17418 3.32244 3.45898 3.61385 4.10401 4.35081 4.66667 4.82607 
31 0.06048 0.13063 0.16243 0.17405 0.31412 0.32528 0.50639 0.65038 0.79861 0.82335 0.8341 0.99201 1.0134 1.16916 1.19858 1.33337 1.65828 1.8487 1.88495 2.07541 2.19852 2.33801 2.82496 2.99298 3.16726 3.31302 3.44952 3.59684 4.09587 4.34112 4.81716 
28 0.0151 0.1089 0.16978 0.17975 0.21393 0.326 0.33931 0.51858 0.5522 0.81533 0.83391 0.84695 1.0048 1.17958 1.19741 1.34709 1.67163 1.86127 1.90254 2.21044 2.34974 2.83667 3.17823 3.32457 3.45959 4.1066 4.35194 4.82819 
43 0.01871 0.10222 0.16698 0.17512 0.18953 0.32095 0.32875 0.34064 0.513 0.53211 0.65656 0.80746 0.83106 0.84042 0.99946 1.00985 1.17508 1.18543 1.20907 1.33935 1.36386 1.52168 1.66439 1.67951 1.85635 1.87137 2.08071 2.20339 2.22963 2.34506 2.83058 2.85288 2.99866 3.1727 3.32008 3.45617 3.48384 3.60604 4.10373 4.34846 4.39949 4.82431 4.84161 
39 0.02043 0.10529 0.16448 0.1745 0.209 0.31823 0.3286 0.50963 0.52903 0.64785 0.81591 0.83074 0.84753 0.99678 1.01738 1.17127 1.18339 1.21439 1.33566 1.50765 1.66151 1.68355 1.85388 1.87987 2.07487 2.20064 2.34203 2.64536 2.82862 2.99386 3.16771 3.31639 3.45158 3.59783 3.77369 4.09983 4.34593 4.51331 4.82154 
29 0.01441 0.09828 0.16535 0.17427 0.19491 0.31977 0.32921 0.51453 0.79298 0.82657 0.83585 0.85642 0.99672 1.00819 1.17688 1.19859 1.34442 1.66319 1.68641 1.85359 1.87176 2.21211 2.34402 2.83351 3.32056 3.45712 4.10192 4.34618 4.82297 
26 0.01394 0.09485 0.15898 0.16819 0.19173 0.31383 0.32844 0.50927 0.78856 0.82091 0.83037 0.85745 0.99091 1.00956 1.17175 1.22056 1.6568 1.84743 2.22633 2.33742 2.82715 3.31441 3.45878 4.09533 4.33918 4.81582 
23 0.01377 0.10402 0.16577 0.17581 0.21359 0.31993 0.3329 0.52996 0.80223 0.82822 0.83865 0.99709 1.01291 1.18024 1.21996 1.66289 1.854 2.34549 3.32833 3.46532 4.10316 4.34703 4.82438 
30 0.01283 0.10703 0.175 0.18646 0.32952 0.3422 0.52447 0.5784 0.66519 0.81106 0.83531 0.84551 1.00728 1.18367 1.20226 1.35162 1.52482 1.67501 1.86636 2.21784 2.35266 2.84773 3.02052 3.18149 3.32839 3.46336 3.61782 4.11029 4.35893 4.83335 
32 0.01541 0.10037 0.16675 0.17517 0.19227 0.32243 0.33243 0.5188 0.65822 0.79745 0.82861 0.83795 0.8654 0.99978 1.01365 1.17823 1.19611 1.34489 1.52122 1.66742 1.85758 1.8883 2.21112 2.34663 2.8359 3.17541 3.322 3.4591 3.61482 4.10398 4.34994 4.82539 
37 0.0116 0.09387 0.16029 0.16898 0.18514 0.31432 0.32247 0.33567 0.50746 0.54152 0.65239 0.79687 0.82412 0.83318 0.86232 0.99324 1.00428 1.17043 1.1878 1.33431 1.51649 1.65793 1.67765 1.84935 1.86694 2.07526 2.19881 2.33915 2.82476 2.99268 3.1681 3.31446 3.45099 3.59912 4.0973 4.3414 4.81759 
31 0.02168 0.11347 0.17225 0.18426 0.32636 0.33914 0.52072 0.57872 0.66238 0.82237 0.83748 0.8574 1.00471 1.18253 1.20851 1.34776 1.527 1.67182 1.86232 2.21632 2.35134 2.66437 2.84036 3.01863 3.18062 3.3268 3.46196 3.61543 4.10798 4.35451 4.83072 
45 0.01548 0.09313 0.15969 0.16763 0.17833 0.31362 0.32107 0.33149 0.50654 0.5258 0.64705 0.79294 0.8238 0.83267 0.85135 0.99331 1.00253 1.16878 1.17959 1.20524 1.33263 1.36025 1.50582 1.65767 1.67165 1.84953 1.86422 2.06812 2.19591 2.22513 2.33869 2.64609 2.82372 2.85005 2.99061 3.16569 3.3132 3.44973 3.59509 3.77033 4.09677 4.34154 4.51326 4.81745 4.83343 
27 0.00978 0.09225 0.15354 0.16509 0.30706 0.32534 0.50019 0.78435 0.81579 0.82571 0.96078 0.98683 1.16448 1.32773 1.65008 1.84112 2.06078 2.1903 2.33076 2.81743 2.98831 3.16076 3.30745 3.44736 4.08887 4.33339 4.80942 
19 0.07712 0.16029 0.1739 0.31667 0.38411 0.54382 0.80592 0.82678 0.84439 0.99472 1.1746 1.22172 1.66299 1.8526 2.21993 3.32141 4.10375 4.34529 4.82222 
23 0.02139 0.11474 0.17371 0.19122 0.33044 0.5349 0.80861 0.83382 0.84701 1.00731 1.18278 1.21058 1.36042 1.53811 1.68705 1.87406 2.21784 2.35877 2.8555 3.3288 3.46846 4.11766 4.84449 
44 0.01596 0.10259 0.17279 0.18067 0.19545 0.32812 0.3366 0.3567 0.52046 0.53955 0.66109 0.80409 0.83456 0.84348 0.86306 1.00548 1.01657 1.1821 1.1927 1.21761 1.34841 1.5222 1.67199 1.68972 1.86276 1.87798 2.09091 2.21459 2.35119 2.65832 2.83941 2.86624 3.00847 3.17868 3.3272 3.46262 3.60877 3.79098 4.10911 4.35458 4.52528 4.66646 4.83114 4.85297 
37 0.01419 0.10356 0.17117 0.17967 0.19801 0.32699 0.33715 0.51814 0.5375 0.66283 0.80727 0.83336 0.84278 1.00408 1.01845 1.18039 1.19284 1.22161 1.34537 1.52356 1.6713 1.70643 1.86257 1.89128 2.21169 2.25064 2.34976 2.67855 2.83749 3.00955 3.17843 3.32448 3.46044 3.61711 4.10655 4.35303 4.82965 
19 0.02308 0.10479 0.16464 0.17614 0.3183 0.33301 0.79531 0.82594 0.83662 0.99509 1.04134 1.17863 1.22192 1.66182 1.85337 2.34632 4.10168 4.34523 4.82366 
10 0.02265 0.11144 0.17665 0.33468 0.79737 0.83085 0.84187 1.01054 1.19913 1.47622 
38 0.01529 0.10416 0.16692 0.17647 0.20406 0.32107 0.33134 0.51277 0.53658 0.6545 0.80985 0.83038 0.84082 0.99926 1.01606 1.17439 1.18629 1.21563 1.33882 1.51594 1.66408 1.68506 1.85656 1.88523 2.08205 2.20415 2.2439 2.34491 2.83217 2.99881 3.17249 3.31977 3.45485 3.60554 4.10243 4.34826 4.52897 4.82437 
33 0.01899 0.10181 0.1636 0.17254 0.19248 0.31778 0.32828 0.51088 0.55911 0.65396 0.80612 0.82747 0.83769 0.99606 1.01156 1.17321 1.18977 1.33855 1.51655 1.66171 1.85277 1.87554 2.08175 2.20416 2.34201 2.82937 3.00308 3.17131 3.31725 3.45418 4.10058 4.34538 4.82098 
37 0.01129 0.09825 0.17363 0.18244 0.20287 0.32941 0.33979 0.52247 0.54698 0.66336 0.81077 0.83596 0.84551 1.00678 1.02272 1.18387 1.19894 1.23423 1.35086 1.52447 1.67383 1.865 1.89203 2.09895 2.21705 2.35289 2.66257 2.84597 3.01576 3.18011 3.32859 3.46345 3.61112 4.11022 4.35702 4.53395 4.83433 
47 0.009 0.09657 0.16412 0.17203 0.18373 0.32017 0.3283 0.34263 0.51173 0.52994 0.65182 0.80076 0.82827 0.83733 0.86601 0.99827 1.00913 1.17374 1.18451 1.21045 1.33765 1.35989 1.51136 1.66333 1.67923 1.85501 1.87087 2.0781 2.20161 2.22633 2.34328 2.64832 2.82921 2.8519 2.99614 3.16972 3.31799 3.45402 3.47178 3.59975 3.77727 4.1016 4.34704 4.51752 4.66814 4.82303 4.8464 
41 0.01187 0.09804 0.16825 0.17634 0.19246 0.32336 0.33213 0.35997 0.51641 0.54287 0.65641 0.79938 0.82974 0.83867 0.85844 1.00106 1.01352 1.17731 1.1886 1.21554 1.3424 1.5199 1.667 1.68596 1.85833 1.87503 2.09021 2.20593 2.2325 2.34643 2.65345 2.83598 3.00449 3.17437 3.32148 3.45805 3.60832 4.10499 4.34985 4.52367 4.82688 
32 0.01185 0.10644 0.16978 0.17997 0.22306 0.32324 0.33332 0.51654 0.54418 0.66131 0.81563 0.8334 0.84537 1.00146 1.0185 1.18019 1.20351 1.34481 1.52838 1.66766 1.7016 1.85899 1.89727 2.21558 2.34745 2.83659 3.17945 3.32257 3.46003 4.10486 4.35062 4.8274 
35 0.01584 0.10514 0.16922 0.17787 0.19623 0.32368 0.33277 0.36109 0.5169 0.5418 0.66131 0.81427 0.83339 0.84348 1.00196 1.01575 1.17816 1.1911 1.22291 1.34417 1.66733 1.68628 1.85937 1.88267 2.20913 2.34755 2.8346 3.01015 3.17622 3.32296 3.45963 4.10611 4.35137 4.82694 4.85202 
39 0.0189 0.09473 0.15978 0.16863 0.18636 0.31359 0.3221 0.33716 0.50622 0.53199 0.64759 0.7982 0.82357 0.83274 0.87699 0.99243 1.00395 1.16906 1.1827 1.21739 1.33293 1.51001 1.65785 1.68037 1.84867 1.86612 2.06839 2.1976 2.33787 2.82375 2.99073 3.16497 3.31306 3.44938 3.59505 3.772 4.09585 4.34047 4.81653 
26 0.01515 0.10121 0.16503 0.174 0.19582 0.32012 0.33178 0.52223 0.79535 0.82641 0.83607 0.87567 0.99768 1.01649 1.1778 1.20965 1.66462 1.85502 1.8949 2.34415 2.8551 3.32257 3.46077 4.10196 4.3474 4.82513 
32 0.01738 0.11295 0.17744 0.18956 0.33177 0.34464 0.52777 0.66564 0.81311 0.83791 0.84872 1.0098 1.18665 1.20777 1.35393 1.52902 1.67755 1.86798 2.10871 2.22011 2.35639 2.66203 2.85557 3.05438 3.18424 3.33204 3.46636 3.62701 4.11361 4.36005 4.5319 4.83909 
50 0.01178 0.09538 0.16216 0.16999 0.18123 0.31638 0.32359 0.33375 0.50841 0.52251 0.64583 0.65829 0.80204 0.82674 0.83568 0.86767 0.99575 1.00601 1.17022 1.17941 1.19658 1.33426 1.35262 1.5063 1.52351 1.66016 1.67338 1.85246 1.86565 2.07099 2.1975 2.21543 2.34088 2.64448 2.82621 2.846 2.99213 3.16699 3.31516 3.45019 3.46232 3.59637 3.77122 4.09895 4.34433 4.38631 4.51216 4.64827 4.82016 4.83572 
32 0.01959 0.10593 0.1682 0.17761 0.20359 0.32379 0.33598 0.5173 0.54867 0.65938 0.8122 0.83181 0.84257 1.00139 1.02395 1.17935 1.20069 1.34626 1.52391 1.66897 1.85929 2.21339 2.34875 2.83916 3.01537 3.17509 3.32415 3.45958 3.61285 4.10499 4.35232 4.83074 
31 0.02046 0.10946 0.16764 0.1782 0.24668 0.32181 0.33354 0.5154 0.55252 0.66852 0.82145 0.8349 0.85742 1.00005 1.02062 1.17773 1.20032 1.34604 1.66525 1.69778 1.85735 1.89387 2.20936 2.3464 2.83534 3.17738 3.32261 3.4594 4.1041 4.34961 4.82584 
27 0.0092 0.06929 0.13751 0.17517 0.18562 0.32896 0.34002 0.52347 0.55646 0.8061 0.83455 0.84415 1.00718 1.18335 1.19975 1.35167 1.67332 1.86389 1.88754 2.21816 2.3521 2.84407 3.3278 3.46614 4.10966 4.3556 4.83209 
31 0.01736 0.10466 0.169 0.17782 0.19811 0.32516 0.33673 0.51773 0.54691 0.80297 0.831 0.84063 1.00198 1.0181 1.17854 1.19274 1.22529 1.34453 1.52758 1.67059 1.86062 1.89666 2.21221 2.34795 2.83534 3.17624 3.32274 3.45959 4.10555 4.35222 4.82728 
44 0.01551 0.10466 0.16966 0.17839 0.19831 0.32423 0.33368 0.51557 0.53376 0.65518 0.8079 0.83213 0.84183 1.0023 1.01781 1.17747 1.18879 1.21609 1.34147 1.36473 1.51504 1.54163 1.66824 1.69088 1.8594 1.87835 2.0809 2.20823 2.24743 2.34685 2.64997 2.83427 3.00035 3.17364 3.32174 3.45794 3.48454 3.60329 3.78188 4.10579 4.35233 4.51882 4.66004 4.82747 
24 0.00806 0.10799 0.17164 0.18376 0.32627 0.33998 0.5266 0.80914 0.83333 0.84547 1.00419 1.18156 1.20559 1.35642 1.67255 1.862 2.21469 2.35404 2.85215 3.32696 3.46615 4.10869 4.35722 4.83228 
37 0.01624 0.10182 0.17102 0.17973 0.20106 0.3266 0.33749 0.52015 0.54862 0.65922 0.80152 0.83166 0.84084 0.86578 1.00403 1.02286 1.18176 1.19991 1.34738 1.52259 1.67329 1.86211 1.8935 2.09281 2.21752 2.34972 2.66261 2.84327 3.00918 3.17691 3.32552 3.46064 3.61048 4.10741 4.35394 4.53189 4.82946 
39 0.01761 0.09619 0.16228 0.17108 0.18933 0.31701 0.32596 0.35104 0.50918 0.53904 0.65223 0.79972 0.82553 0.83466 0.87131 0.99523 1.00742 1.17202 1.18671 1.22449 1.33586 1.51507 1.66108 1.67988 1.85208 1.87334 2.0733 2.20106 2.34063 2.82717 2.99422 3.16827 3.31565 3.452 3.60389 4.09815 4.34351 4.51907 4.81963 
32 0.01191 0.10632 0.1684 0.1785 0.21684 0.3239 0.33639 0.51878 0.66102 0.81179 0.83183 0.84353 1.0016 1.04622 1.17858 1.19829 1.34534 1.52062 1.66864 1.86055 2.21174 2.34841 2.6631 2.83797 3.00858 3.17551 3.32294 3.4593 3.60701 4.10572 4.35328 4.82878 
27 0.01339 0.10226 0.16671 0.17685 0.28563 0.3227 0.33606 0.51848 0.79711 0.82745 0.83721 0.99764 1.01328 1.17652 1.19589 1.34538 1.6667 1.85705 2.20937 2.34581 2.83641 3.17943 3.32156 3.45974 4.10359 4.34819 4.82433 
27 0.01274 0.10088 0.16483 0.17548 0.31846 0.33018 0.51218 0.79294 0.8253 0.83509 0.87347 0.99595 1.01516 1.17324 1.19202 1.33832 1.66335 1.85337 1.89044 2.20381 2.34236 2.83036 3.31709 3.45597 4.09987 4.34542 4.82146 
39 0.01905 0.09543 0.16001 0.16846 0.18429 0.31502 0.32384 0.34809 0.50673 0.53839 0.64832 0.79922 0.82392 0.83315 0.99328 1.00554 1.16854 1.18114 1.21238 1.33265 1.50652 1.65817 1.67802 1.84987 1.86936 2.06955 2.19639 2.33815 2.64478 2.82391 2.99061 3.1655 3.31274 3.44909 3.59397 3.76991 4.09633 4.34154 4.81719 
24 0.0189 0.11213 0.16691 0.18059 0.32067 0.33566 0.5206 0.81121 0.83053 0.84766 0.99871 1.17889 1.22283 1.34881 1.66605 1.85605 2.21213 2.34632 2.83856 3.32313 3.46125 4.10424 4.34832 4.82615 
16 0.02279 0.10988 0.17002 0.18449 0.32554 0.34506 0.80237 0.83041 0.84182 1.00248 1.1888 1.67049 1.86398 4.10802 4.36659 4.84095 
39 0.01798 0.1108 0.17655 0.18562 0.20912 0.33184 0.34248 0.52422 0.54779 0.66407 0.81706 0.83898 0.84909 1.0104 1.18546 1.19937 1.23135 1.35085 1.52433 1.6764 1.86706 1.89212 2.0965 2.21479 2.24692 2.3542 2.66065 2.84389 3.01052 3.18118 3.32987 3.46566 3.61227 3.79628 4.11221 4.35844 4.53147 4.67257 4.8349 
24 0.01325 0.11685 0.17912 0.19729 0.33286 0.34905 0.53182 0.82202 0.84112 0.85883 1.00999 1.18889 1.22122 1.36793 1.55005 1.67944 1.87202 2.2275 2.36831 3.33853 3.47254 4.11553 4.37465 4.84599 
29 0.02762 0.10531 0.16289 0.17313 0.21213 0.31795 0.33182 0.51212 0.65393 0.81027 0.82779 0.84219 0.99643 1.17408 1.20447 1.34081 1.52735 1.66363 1.85311 2.2106 2.3417 2.83011 3.00283 3.16897 3.31788 3.45368 4.09916 4.3447 4.82081 
31 0.01609 0.10058 0.16926 0.17835 0.20364 0.32382 0.33394 0.51786 0.54775 0.66369 0.80039 0.83006 0.83926 0.86644 1.00101 1.01453 1.18018 1.19937 1.34903 1.53496 1.66852 1.85979 2.21714 2.34878 2.83916 3.17609 3.32485 3.46017 4.10537 4.35151 4.82759 
13 0.00682 0.10249 0.1717 0.19521 0.32885 0.79331 0.82774 0.83785 0.87679 1.00479 1.19142 1.47216 3.49219 
37 0.00711 0.1033 0.16676 0.17613 0.20088 0.3209 0.33079 0.51232 0.5318 0.65408 0.81364 0.83132 0.84334 0.9992 1.01547 1.17445 1.18645 1.21627 1.33914 1.5164 1.6649 1.68941 1.85611 1.87719 2.07901 2.20409 2.3446 2.83159 2.99904 3.17109 3.3193 3.45518 3.60036 4.10186 4.34828 4.82385 4.8516 
29 0.01691 0.10995 0.16896 0.18182 0.32238 0.33552 0.51815 0.67973 0.81397 0.83259 0.8479 1.0004 1.02544 1.17818 1.20373 1.34666 1.52268 1.6663 1.85797 2.21295 2.3487 2.83667 3.01196 3.1765 3.32387 3.46121 4.10496 4.35006 4.82814 
23 0.01214 0.11003 0.16997 0.18346 0.32489 0.34056 0.52647 0.8102 0.83219 0.84602 1.00236 1.18157 1.2166 1.54551 1.67129 1.86273 2.22733 2.35933 3.32894 3.46384 4.11047 4.35598 4.83449 
29 0.0131 0.10564 0.16747 0.17782 0.25175 0.32193 0.33388 0.51613 0.80499 0.82984 0.84061 0.99932 1.01783 1.17667 1.19491 1.34397 1.53792 1.66675 1.8568 1.89176 2.21127 2.34588 2.83494 3.17728 3.32216 3.45705 4.10489 4.34927 4.8258 
29 0.01718 0.11258 0.17185 0.18349 0.32593 0.33824 0.52067 0.57102 0.68549 0.82228 0.83741 0.85716 1.00479 1.18067 1.19976 1.34719 1.5301 1.67129 1.86174 2.09418 2.21528 2.35007 2.83968 3.17848 3.3254 3.46251 4.10766 4.35544 4.83019 
14 0.00978 0.1091 0.17083 0.19158 0.32588 0.80076 0.82967 0.84183 1.00325 1.18894 1.67469 1.86784 4.10862 4.35333 
42 0.01937 0.11422 0.17679 0.18573 0.20524 0.33186 0.34138 0.38468 0.52466 0.54685 0.66437 0.82728 0.84277 0.85561 1.01037 1.02666 1.18493 1.19621 1.22429 1.35171 1.5267 1.67471 1.69311 1.86687 1.88501 2.09697 2.21377 2.24093 2.35494 2.6619 2.84249 3.01326 3.18281 3.33093 3.46653 3.61526 3.79413 4.11384 4.35895 4.52854 4.67489 4.83524 
39 0.00902 0.09941 0.16368 0.17242 0.19002 0.3175 0.32644 0.34638 0.50979 0.53252 0.65093 0.80896 0.82846 0.83845 0.9962 1.00826 1.17209 1.18507 1.21792 1.33651 1.51193 1.66086 1.67835 1.85292 1.87034 2.07438 2.20001 2.34183 2.82757 2.99453 3.16905 3.31656 3.45302 3.59963 4.09963 4.34477 4.52072 4.82068 4.84862 
41 0.07897 0.14479 0.15946 0.16903 0.21153 0.30912 0.31674 0.3319 0.50139 0.53144 0.64118 0.78911 0.81863 0.82759 0.84858 0.98803 0.99922 1.16367 1.17608 1.20823 1.32764 1.50016 1.65282 1.67928 1.84423 1.86312 2.06266 2.19105 2.33327 2.63786 2.81864 2.98517 3.15967 3.30778 3.44386 3.58905 3.76333 4.09121 4.33615 4.50488 4.81212 
31 0.01005 0.11528 0.17392 0.1859 0.32691 0.33825 0.52239 0.55991 0.66974 0.83125 0.84387 1.0059 1.02932 1.18306 1.20411 1.34971 1.54183 1.67113 1.70411 1.86263 1.89103 2.21396 2.35337 2.84227 3.02485 3.18698 3.32805 3.46573 4.11238 4.36054 4.83328 
24 0.01229 0.1065 0.16951 0.1801 0.32428 0.33705 0.52298 0.80158 0.83049 0.84093 1.00199 1.17986 1.2027 1.35059 1.66997 1.86041 2.21861 2.35041 2.84843 3.32472 3.46117 4.10687 4.35239 4.82989 
27 0.01605 0.11077 0.17411 0.18396 0.21763 0.32934 0.34118 0.52563 0.81002 0.83584 0.84634 1.00703 1.03247 1.18475 1.20601 1.35889 1.67346 1.8654 2.21829 2.3528 2.84705 3.18747 3.32919 3.46838 4.11187 4.35802 4.83545 
34 0.01276 0.10848 0.16975 0.18021 0.2498 0.32439 0.33574 0.51666 0.54186 0.65831 0.8207 0.83546 0.85238 1.00273 1.03299 1.1781 1.19303 1.34367 1.5227 1.66892 1.8595 1.88848 2.20706 2.24353 2.34776 2.83564 3.00571 3.17525 3.32264 3.458 3.60815 4.10556 4.35279 4.82753 
30 0.01632 0.10574 0.16596 0.17627 0.22022 0.3207 0.33327 0.51443 0.66133 0.81133 0.83022 0.84286 0.99868 1.02292 1.17707 1.2031 1.34376 1.54557 1.66528 1.85591 2.21345 2.34537 2.83333 3.0126 3.17443 3.32098 3.45667 4.10301 4.34786 4.82411 
17 0.01116 0.1066 0.16775 0.18649 0.32448 0.53521 0.80122 0.82763 0.83979 1.00117 1.18161 1.23316 1.8668 2.24126 4.11156 4.35572 4.83647 
41 0.01735 0.09875 0.16684 0.1747 0.18857 0.32261 0.33132 0.35604 0.51558 0.53768 0.6562 0.79951 0.82932 0.83828 0.85909 1.00069 1.01389 1.17698 1.18848 1.21583 1.34169 1.51624 1.66665 1.6855 1.85768 1.87441 2.08088 2.20737 2.24131 2.34602 2.6565 2.83432 3.00281 3.17293 3.32066 3.45674 3.60381 4.10346 4.35007 4.5236 4.82624 
28 0.01615 0.11582 0.17859 0.1902 0.33355 0.34673 0.52768 0.56508 0.67581 0.82641 0.84272 0.85912 1.01203 1.18771 1.2076 1.35507 1.54772 1.67914 1.87033 2.2228 2.35632 2.85151 3.18721 3.33156 3.46773 4.11382 4.36242 4.83737 
28 0.00847 0.09809 0.16127 0.17076 0.19742 0.31621 0.32802 0.51349 0.65319 0.7981 0.82378 0.83369 0.99355 1.17256 1.20013 1.34154 1.51594 1.66084 1.85098 2.21158 2.34089 3.00414 3.173 3.31761 3.45237 4.09797 4.34297 4.82041 
18 0.00856 0.10879 0.16713 0.1836 0.32336 0.54186 0.8051 0.8289 0.84324 1.00095 1.18042 1.22231 1.67696 1.86369 2.22973 3.47553 4.10524 4.39057 
39 0.01678 0.10078 0.16704 0.17497 0.18751 0.32086 0.32808 0.33828 0.51455 0.53771 0.65845 0.8049 0.83107 0.84017 0.87346 1.00002 1.00999 1.17679 1.18824 1.21652 1.34087 1.52773 1.66434 1.67744 1.85644 1.86938 2.20381 2.22876 2.34601 2.83223 2.85615 3.00378 3.17515 3.3212 3.45807 4.10513 4.34954 4.82484 4.84275 
24 0.01878 0.10641 0.1696 0.18165 0.32394 0.33738 0.54198 0.67075 0.80468 0.83021 0.84076 1.00201 1.18182 1.21582 1.55511 1.67061 1.86096 2.22405 2.35839 3.3318 3.46463 4.107 4.35371 4.83335 
25 0.00814 0.10178 0.1708 0.18066 0.21552 0.32624 0.3385 0.53335 0.8059 0.83249 0.84277 1.00354 1.02709 1.18283 1.20942 1.66982 1.86123 1.89046 2.2177 2.3592 3.32968 3.47483 4.10803 4.36059 4.83706 
26 0.01729 0.10597 0.16825 0.17816 0.21405 0.32391 0.33648 0.5231 0.80354 0.83023 0.84049 1.00195 1.1804 1.20957 1.35024 1.66915 1.85973 2.2174 2.3481 2.84528 3.17887 3.32437 3.46315 4.10522 4.35167 4.82834 
25 0.02368 0.11384 0.16846 0.18045 0.3235 0.33894 0.52469 0.66515 0.81742 0.83388 0.854 1.00151 1.18102 1.21887 1.53492 1.66975 1.86012 2.24317 2.35141 2.85331 3.33077 3.46447 4.10609 4.35219 4.83208 
39 0.01095 0.10258 0.16668 0.17523 0.192 0.32104 0.3299 0.35018 0.51499 0.54535 0.65752 0.81318 0.83169 0.842 0.99945 1.01202 1.17739 1.19431 1.3422 1.51754 1.66433 1.68199 1.85708 1.88403 2.08548 2.20925 2.3453 2.6543 2.83461 3.00494 3.17504 3.32115 3.45731 3.61267 3.79226 4.10419 4.34927 4.53654 4.8262 
37 0.01568 0.10503 0.16916 0.17816 0.20088 0.32392 0.33387 0.51661 0.5434 0.658 0.80889 0.8316 0.84154 1.00182 1.01885 1.1777 1.19072 1.22163 1.34234 1.52401 1.66833 1.69973 1.85922 1.88247 2.09252 2.20668 2.23755 2.34642 2.83569 3.178 3.32144 3.45818 3.61649 4.10475 4.35082 4.52608 4.82663 
37 0.01187 0.10839 0.16761 0.17766 0.21072 0.3216 0.33257 0.51307 0.53971 0.65477 0.82167 0.83514 0.8576 1.00025 1.02076 1.17489 1.18807 1.22426 1.3394 1.51528 1.66593 1.85691 1.88628 2.10038 2.20368 2.23634 2.34572 2.66793 2.83183 3.00035 3.17279 3.32058 3.45653 3.60406 4.10372 4.34953 4.82479 
42 0.01519 0.10672 0.16947 0.17854 0.2007 0.32422 0.33415 0.51544 0.53412 0.65419 0.69206 0.81825 0.83432 0.84628 1.0029 1.02512 1.17835 1.19158 1.22492 1.34214 1.36959 1.51465 1.66882 1.86014 1.8896 2.08205 2.20893 2.34788 2.65086 2.83438 2.86357 3.0004 3.17351 3.3224 3.45733 3.47914 3.60312 3.79182 4.10504 4.35166 4.52142 4.82729 
32 0.01539 0.11232 0.17628 0.18638 0.22437 0.33151 0.34339 0.52507 0.5562 0.66529 0.82345 0.84024 0.85334 1.00967 1.18554 1.20305 1.35281 1.53061 1.67586 1.86697 1.89979 2.21786 2.35402 2.84365 3.01944 3.18297 3.32989 3.46531 3.62133 4.11209 4.35833 4.83494 
26 0.01633 0.0996 0.16043 0.17041 0.20514 0.31438 0.32781 0.5089 0.79679 0.82328 0.83357 0.99177 1.01346 1.17039 1.2158 1.33608 1.65771 1.84826 2.19951 2.33854 2.8269 3.31424 3.4513 4.0971 4.34021 4.81715 
31 0.02007 0.11427 0.17286 0.18469 0.32565 0.33667 0.5198 0.55238 0.66686 0.82384 0.83865 0.85968 1.00441 1.0261 1.18201 1.20391 1.34852 1.52969 1.67048 1.86134 1.88876 2.21309 2.35126 2.84031 3.01951 3.18029 3.32596 3.464 4.10888 4.35463 4.83204 
32 0.00848 0.10473 0.17156 0.1814 0.2123 0.32731 0.33967 0.52176 0.56516 0.66239 0.82205 0.8373 0.85308 1.00496 1.03226 1.18283 1.20584 1.35039 1.52974 1.67287 1.86325 2.2183 2.35195 2.84267 3.17944 3.32719 3.46333 3.61802 4.10838 4.35482 4.67615 4.83257 
24 0.0137 0.1094 0.16644 0.17959 0.31953 0.33325 0.5253 0.80954 0.83019 0.84544 0.99772 1.02188 1.17748 1.2177 1.6638 1.85497 2.20928 2.34479 2.85104 3.32143 3.46189 4.10385 4.3478 4.82461 
19 0.01128 0.11326 0.17654 0.19934 0.33235 0.53747 0.81094 0.83553 0.84918 1.00992 1.18672 1.2224 1.3658 1.68739 1.8755 2.23534 3.46762 4.11522 4.85059 
29 0.0083 0.1013 0.17091 0.18044 0.20736 0.32655 0.33788 0.5222 0.66828 0.81137 0.83396 0.84461 1.00489 1.1821 1.20314 1.34864 1.5241 1.6705 1.86314 2.21329 2.35 2.83982 3.01466 3.18257 3.32601 3.46283 4.10793 4.35455 4.83183 
37 0.01861 0.10565 0.16698 0.17628 0.20025 0.32137 0.33176 0.51486 0.54366 0.65474 0.81316 0.83142 0.84295 0.99945 1.0157 1.17564 1.18981 1.22737 1.34102 1.51519 1.66544 1.85668 1.88297 2.08543 2.20545 2.24356 2.34585 2.83327 3.0042 3.17263 3.32035 3.45638 3.6035 4.10357 4.35132 4.67036 4.82553 
44 0.00729 0.09144 0.1645 0.17329 0.18397 0.32186 0.32967 0.34182 0.51496 0.53519 0.65611 0.80548 0.83112 0.84027 0.87949 1.00046 1.01122 1.17648 1.1869 1.21151 1.34169 1.51683 1.66498 1.67929 1.85701 1.87107 2.07889 2.20412 2.22467 2.34604 2.65374 2.8333 2.99961 3.17343 3.32087 3.45709 3.48219 3.60355 3.78555 4.1046 4.34957 4.52485 4.82621 4.85362 
34 0.0092 0.08619 0.17344 0.18308 0.20727 0.32982 0.34096 0.52214 0.54656 0.66378 0.82605 0.84088 0.85769 1.00864 1.18382 1.1991 1.34894 1.52634 1.674 1.86557 1.89597 2.09892 2.21599 2.35315 2.66254 2.84132 3.01079 3.1821 3.32822 3.46395 3.61909 4.11182 4.35759 4.83343 
42 0.01437 0.10015 0.16251 0.17165 0.19319 0.31623 0.32566 0.35986 0.50852 0.5329 0.64907 0.80918 0.82719 0.8377 0.99474 1.00856 1.17073 1.18257 1.21204 1.33511 1.50954 1.66012 1.68305 1.85143 1.87136 2.07276 2.20076 2.24475 2.34034 2.64786 2.82714 2.99442 3.16736 3.31537 3.45116 3.5969 3.77364 4.09831 4.34356 4.51439 4.81974 4.84748 
41 0.01182 0.09771 0.16788 0.17584 0.19054 0.32331 0.33182 0.35202 0.5162 0.53863 0.65649 0.79827 0.82974 0.83858 0.85657 1.00133 1.01393 1.17838 1.19079 1.21893 1.34335 1.51947 1.66765 1.68738 1.85904 1.88186 2.08887 2.21114 2.34741 2.65243 2.83488 3.0041 3.17378 3.32223 3.45822 3.60467 3.79565 4.10493 4.35093 4.52249 4.8274 
32 0.02032 0.10878 0.16944 0.17858 0.19992 0.3261 0.33871 0.51944 0.55206 0.65998 0.81696 0.83456 0.84673 1.00339 1.02553 1.17937 1.19472 1.34556 1.52677 1.6712 1.86219 2.21296 2.34893 2.83838 3.00864 3.17636 3.32446 3.45916 3.60809 4.10652 4.35427 4.82989 
25 0.01057 0.09909 0.16034 0.17078 0.31318 0.32587 0.5085 0.79234 0.82265 0.83281 0.99132 1.01029 1.17158 1.21862 1.33509 1.6571 1.84833 2.19972 2.33898 2.82706 3.31789 3.45419 4.09716 4.34042 4.81689 
34 0.01705 0.09938 0.16583 0.17369 0.1854 0.3223 0.33094 0.35158 0.5168 0.54639 0.66261 0.80178 0.82977 0.8388 0.86443 1.00072 1.0142 1.1788 1.19602 1.34442 1.5277 1.66629 1.68503 1.8578 1.87644 2.21116 2.34647 2.8353 3.17655 3.32278 3.45821 4.10457 4.34993 4.82661 
19 0.0149 0.10348 0.16415 0.17458 0.30249 0.32198 0.34236 0.79858 0.82635 0.83697 0.99572 1.0152 1.19354 1.66383 1.8525 2.34392 4.10208 4.34353 4.82122 
18 0.0241 0.11902 0.16839 0.18192 0.32301 0.34099 0.81115 0.8322 0.84981 1.00023 1.18799 1.66728 1.8581 2.24343 2.35435 4.10936 4.35096 4.84186 
25 0.02405 0.12138 0.17577 0.19009 0.33121 0.34873 0.52866 0.82066 0.83932 0.85818 1.01061 1.18692 1.22032 1.35709 1.67794 1.86844 2.21981 2.35462 2.8559 3.19208 3.33063 3.46753 4.1123 4.35942 4.83484 
33 0.01358 0.10128 0.1616 0.17201 0.30486 0.31893 0.33299 0.50747 0.6477 0.80606 0.82584 0.83761 0.99333 1.01211 1.17003 1.18775 1.33353 1.50865 1.65887 1.69137 1.85043 1.88578 2.19877 2.33945 2.826 2.99262 3.16788 3.31495 3.4502 3.59785 4.09706 4.34238 4.81826 
27 0.01673 0.1108 0.16987 0.18238 0.32246 0.3339 0.51925 0.80946 0.83236 0.84539 1.00041 1.01754 1.18033 1.21015 1.34876 1.66577 1.68966 1.85834 2.21845 2.34831 2.8487 3.18453 3.32464 3.46028 4.10716 4.35133 4.82902 
37 0.0111 0.09993 0.1679 0.1763 0.19331 0.32364 0.33331 0.51858 0.55445 0.66113 0.80258 0.83033 0.83964 0.87786 1.00135 1.01605 1.17923 1.19706 1.34799 1.52309 1.66766 1.69215 1.85943 1.88852 2.09168 2.21267 2.34714 2.66336 2.84963 3.01261 3.17754 3.32459 3.45994 3.61331 4.10492 4.35071 4.82752 
24 0.01015 0.06436 0.13723 0.17888 0.19423 0.3325 0.34624 0.53116 0.81179 0.83774 0.8482 1.00932 1.05275 1.18865 1.21805 1.67777 1.86913 2.22872 2.35958 3.3354 3.47422 4.11721 4.35887 4.83869 
33 0.00733 0.10563 0.16519 0.17755 0.31821 0.33024 0.51095 0.54287 0.65262 0.81616 0.8312 0.85147 0.99706 1.02679 1.17411 1.19538 1.33888 1.52178 1.66384 1.85393 2.08543 2.20774 2.34279 2.65415 2.83075 3.00472 3.17076 3.31828 3.45451 4.10049 4.34617 4.52476 4.82223 
36 0.01885 0.10243 0.16866 0.17784 0.20336 0.32446 0.33687 0.5181 0.55131 0.65671 0.80388 0.8299 0.83934 1.00222 1.17809 1.19405 1.23296 1.34496 1.51775 1.67079 1.86183 2.08799 2.21232 2.3496 2.65457 2.83958 3.00431 3.17402 3.32334 3.45794 3.62138 4.10536 4.35503 4.5232 4.66863 4.82975 
29 0.01266 0.10498 0.16916 0.17921 0.21942 0.32432 0.33672 0.52893 0.66612 0.80635 0.83072 0.84092 1.00226 1.17979 1.20299 1.34749 1.52253 1.66977 1.86051 2.2148 2.3489 2.84613 3.03391 3.17796 3.32423 3.46048 4.10663 4.3531 4.83018 
31 0.01578 0.10859 0.16289 0.17482 0.31566 0.32802 0.50749 0.65189 0.81292 0.829 0.85051 0.99447 1.01742 1.17043 1.20492 1.33443 1.51711 1.66008 1.85106 2.07518 2.20034 2.33953 2.8263 2.9939 3.16752 3.3146 3.45151 3.59781 4.09824 4.34367 4.81876 
39 0.01212 0.09721 0.15908 0.16773 0.18537 0.31281 0.32194 0.34922 0.50454 0.53288 0.64414 0.80654 0.82417 0.83488 0.99141 1.00419 1.16683 1.18161 1.33084 1.50328 1.65605 1.67602 1.84777 1.8657 2.06661 2.19502 2.3364 2.64088 2.82228 2.98871 3.16287 3.31113 3.44709 3.59249 3.76741 4.09437 4.33975 4.51013 4.8156 
39 0.01405 0.10611 0.16931 0.17853 0.20245 0.32289 0.33204 0.35964 0.51482 0.53405 0.65531 0.81713 0.83383 0.84524 1.0012 1.01485 1.17656 1.188 1.21658 1.34163 1.51574 1.66678 1.68623 1.85808 1.87564 2.0839 2.20642 2.34628 2.65397 2.83331 3.0006 3.17355 3.32128 3.45727 3.60392 4.10474 4.35082 4.53169 4.82666 
41 0.01339 0.10379 0.16874 0.17736 0.19562 0.32349 0.33279 0.36726 0.51524 0.53565 0.6557 0.81339 0.83278 0.84281 1.00183 1.01698 1.17701 1.1888 1.21791 1.34225 1.51632 1.66751 1.6893 1.85922 1.882 2.08305 2.20655 2.24178 2.34689 2.65252 2.83396 3.00178 3.17412 3.32163 3.45791 3.60423 3.78693 4.10465 4.35068 4.52224 4.8266 
18 0.01009 0.11573 0.17269 0.19559 0.32862 0.54049 0.81371 0.83421 0.853 1.00553 1.18551 1.68553 1.87212 2.23511 3.34533 3.47668 4.38494 4.83905 
18 0.01784 0.11052 0.1682 0.18207 0.32367 0.34393 0.80428 0.82954 0.84264 1.00161 1.18183 1.2276 1.67069 1.86141 2.21599 3.47384 4.35669 4.84028 
23 0.01692 0.11665 0.17316 0.18936 0.32777 0.34574 0.53075 0.81729 0.8361 0.85451 1.00599 1.18578 1.2274 1.3594 1.67511 1.86664 2.23171 2.85834 3.33215 3.46562 4.11127 4.36167 4.8383 
32 0.01244 0.10612 0.16621 0.1763 0.21208 0.32116 0.33263 0.51303 0.54982 0.65762 0.81812 0.83265 0.85025 0.99973 1.04715 1.17525 1.1937 1.34062 1.52238 1.66522 1.85644 2.08968 2.20532 2.34439 2.83107 2.99841 3.17202 3.31958 3.45559 4.10153 4.34768 4.82349 
32 0.02284 0.11953 0.17835 0.19073 0.33303 0.34653 0.52585 0.55735 0.66629 0.82967 0.84402 0.86857 1.01144 1.18719 1.20807 1.3522 1.5263 1.67844 1.86905 2.09619 2.21888 2.3561 2.66378 2.84397 3.01173 3.18278 3.33097 3.46755 3.61811 4.11388 4.36062 4.83757 
44 0.01517 0.10048 0.16341 0.17212 0.18973 0.31734 0.32594 0.3427 0.50899 0.52763 0.64871 0.80809 0.82798 0.83788 0.99586 1.00782 1.17137 1.18288 1.21154 1.33516 1.35972 1.50873 1.66068 1.67706 1.85273 1.8691 2.07214 2.19947 2.22616 2.34126 2.6459 2.82707 2.85324 2.99346 3.1676 3.31578 3.4517 3.47361 3.59771 3.77596 4.09923 4.34499 4.5147 4.82062 
28 0.02049 0.11176 0.17491 0.18587 0.32923 0.34132 0.52881 0.66971 0.81055 0.83598 0.84657 1.00688 1.03111 1.18498 1.20699 1.36715 1.54141 1.67411 1.86611 2.22279 2.35517 2.859 3.18977 3.3325 3.4678 4.11284 4.35845 4.83919 
47 0.01678 0.09818 0.16495 0.1728 0.18255 0.21473 0.32172 0.32943 0.34152 0.51374 0.53287 0.65537 0.80127 0.82971 0.83851 0.85847 0.99974 1.00995 1.17464 1.18349 1.19993 1.33987 1.36683 1.51393 1.6649 1.67974 1.85662 1.87034 2.08328 2.2029 2.21981 2.34499 2.37096 2.65932 2.83175 2.85294 3.00438 3.17271 3.32011 3.45558 3.47281 3.60271 4.10376 4.34863 4.52291 4.82473 4.8437 
37 0.01955 0.10301 0.16837 0.17713 0.19725 0.32344 0.3334 0.5157 0.53866 0.65706 0.80458 0.83055 0.83999 1.00098 1.01576 1.1775 1.19053 1.22072 1.34152 1.37382 1.5179 1.66771 1.69889 1.85992 1.89971 2.20906 2.34703 2.66761 2.83517 3.0009 3.17371 3.32149 3.45727 3.60653 4.10439 4.3509 4.82632 
34 0.01703 0.10137 0.16851 0.17677 0.19285 0.32469 0.33455 0.5186 0.55296 0.79826 0.83035 0.83958 0.86166 1.00218 1.01699 1.17788 1.18938 1.21648 1.34505 1.53776 1.66844 1.69662 1.86013 1.8867 2.20833 2.23976 2.3486 2.83945 3.17813 3.32366 3.46047 4.10636 4.35235 4.829 
22 0.02024 0.11155 0.17416 0.19178 0.32658 0.34002 0.53673 0.80845 0.83379 0.84532 1.00372 1.02684 1.18455 1.21763 1.67226 1.86239 2.24306 2.35796 3.47327 4.11319 4.3562 4.83538 
39 0.01257 0.09949 0.17024 0.1782 0.1928 0.32644 0.3353 0.36723 0.52102 0.54816 0.66235 0.80113 0.83224 0.84111 0.85961 1.00348 1.01481 1.1812 1.19421 1.22287 1.34663 1.52627 1.67088 1.69441 1.86145 1.87974 2.21411 2.34975 2.65764 2.83844 3.01252 3.1774 3.32582 3.46146 3.61608 4.10775 4.35271 4.52763 4.82982 
37 0.0127 0.09921 0.16613 0.17453 0.19187 0.32118 0.33035 0.36481 0.51392 0.53974 0.65475 0.8051 0.82896 0.83829 0.9992 1.01447 1.17634 1.1911 1.22624 1.34092 1.51971 1.66551 1.68801 1.85727 2.20737 2.34486 2.6552 2.83295 3.00795 3.17456 3.31982 3.456 3.61246 4.10263 4.34846 4.52974 4.82464 
26 0.0103 0.10449 0.16365 0.17702 0.31705 0.33206 0.51025 0.80341 0.82599 0.83925 0.9949 1.17347 1.20461 1.34046 1.52044 1.66262 1.85218 2.20689 2.34095 2.83165 3.1754 3.31773 3.45454 4.09835 4.34424 4.82022 
27 0.01484 0.10666 0.17152 0.18161 0.22406 0.32725 0.34043 0.5351 0.80272 0.83197 0.84188 1.00425 1.05185 1.18305 1.20972 1.35597 1.54291 1.67538 1.86428 2.21921 2.35384 2.85538 3.32978 3.46623 4.11179 4.35791 4.83595 
30 0.00853 0.10493 0.16898 0.18045 0.32374 0.33686 0.51894 0.65885 0.80574 0.83022 0.84111 1.00181 1.17868 1.20325 1.34327 1.52445 1.66946 1.85988 2.09795 2.21078 2.34699 2.66357 2.84144 3.00669 3.18303 3.32247 3.4597 4.10453 4.35168 4.82875 
27 0.02056 0.12367 0.17257 0.18763 0.32653 0.34176 0.52408 0.82241 0.83838 0.88406 1.00536 1.18094 1.2057 1.34922 1.52514 1.67229 1.86378 2.10241 2.21281 2.35206 2.83906 3.18639 3.32718 3.46553 4.10956 4.35989 4.83327 
35 0.01106 0.10471 0.16635 0.17616 0.20671 0.31979 0.32946 0.4069 0.51191 0.5416 0.65561 0.81914 0.83292 0.84913 0.99854 1.01415 1.17428 1.18792 1.22589 1.33874 1.52728 1.66423 1.68805 1.85531 1.87567 2.09244 2.20529 2.34387 2.83024 3.17336 3.31864 3.45484 4.10186 4.34672 4.82249 
31 0.01469 0.10267 0.16304 0.17326 0.21442 0.31721 0.3301 0.50971 0.65432 0.80777 0.82708 0.83932 0.9951 1.0154 1.17315 1.20101 1.33794 1.51772 1.66127 1.85215 2.07724 2.20488 2.3407 2.82838 2.99985 3.16926 3.31663 3.45374 4.09846 4.3439 4.82 
38 0.01292 0.1047 0.16636 0.17531 0.19496 0.32052 0.32995 0.36264 0.5129 0.53895 0.65452 0.81691 0.83233 0.84525 0.99905 1.01339 1.17421 1.1866 1.21836 1.33856 1.51562 1.66414 1.68522 1.85572 1.87478 2.08325 2.20382 2.34456 2.83112 2.99738 3.17154 3.31935 3.45522 3.60263 4.10332 4.34904 4.82382 4.8539 
30 0.02108 0.11465 0.16996 0.18213 0.32469 0.33812 0.51739 0.55682 0.65934 0.82334 0.8369 0.88321 1.00363 1.17877 1.19989 1.34537 1.52414 1.67013 1.86064 2.20926 2.34771 2.83762 3.00953 3.17658 3.32338 3.45814 3.61881 4.10608 4.35244 4.82767 
44 0.00719 0.09562 0.16662 0.17486 0.18851 0.32168 0.32994 0.34411 0.51427 0.53306 0.65453 0.80881 0.83158 0.84102 0.99987 1.01042 1.17689 1.18829 1.21604 1.34105 1.37385 1.515 1.66538 1.68215 1.85708 1.87253 2.08309 2.20657 2.23971 2.34644 2.65338 2.83274 2.85977 3.00161 3.17345 3.32202 3.45682 3.47939 3.60329 4.10443 4.34958 4.52251 4.82534 4.84467 
27 0.01019 0.1031 0.17321 0.18515 0.32746 0.34033 0.53637 0.79999 0.83218 0.84204 0.89188 1.0038 1.02159 1.18401 1.21126 1.37251 1.54722 1.67416 1.86617 2.22538 2.3603 2.85725 3.3293 3.47138 4.11077 4.36291 4.84229 
34 0.01937 0.11008 0.17448 0.18448 0.22232 0.32866 0.33933 0.51995 0.54157 0.66284 0.81627 0.83652 0.84706 1.00723 1.18174 1.19449 1.22452 1.34737 1.53004 1.67321 1.86388 1.88953 2.21406 2.35074 2.8388 3.00983 3.17849 3.32571 3.46245 3.61677 4.10898 4.35439 4.83046 4.85422 
32 0.01347 0.10375 0.17227 0.18144 0.20668 0.32713 0.33751 0.53059 0.66651 0.80353 0.83299 0.8425 0.8842 1.0049 1.02352 1.1839 1.20776 1.35095 1.53724 1.6721 1.86293 1.89511 2.21878 2.35252 2.66776 2.8547 3.19292 3.33024 3.46478 4.11031 4.35639 4.83428 
22 0.00716 0.10857 0.17225 0.18547 0.32654 0.34089 0.54285 0.81334 0.83481 0.84917 1.00418 1.18358 1.21632 1.67206 1.86228 2.23517 2.35632 3.33951 3.47281 4.11326 4.35942 4.83727 
36 0.02067 0.10506 0.16644 0.17567 0.19925 0.32089 0.33104 0.51379 0.54097 0.65624 0.81203 0.83063 0.84192 0.99916 1.0176 1.17498 1.18836 1.22189 1.33989 1.52388 1.66509 1.6991 1.85627 1.8813 2.08745 2.20612 2.34451 2.83166 3.00275 3.17275 3.31938 3.45666 3.60479 4.1029 4.34994 4.82458 
16 0.01835 0.10324 0.16546 0.18028 0.32074 0.79126 0.82479 0.83512 0.97234 1.00066 1.18042 1.22288 1.67232 1.85696 4.10616 4.34757 
35 0.01079 0.10497 0.17003 0.17972 0.21156 0.32417 0.33469 0.51722 0.54485 0.65861 0.81292 0.83285 0.84349 1.00231 1.02206 1.17907 1.19526 1.34468 1.5243 1.66843 1.70107 1.85924 1.88336 2.2089 2.34791 2.66962 2.83665 3.00991 3.1794 3.32365 3.45949 3.6134 4.10614 4.35226 4.82745 
26 0.02049 0.10337 0.16552 0.17551 0.21441 0.31982 0.3314 0.51821 0.7993 0.82731 0.83736 0.99674 1.01146 1.1767 1.20428 1.34653 1.6639 1.85418 2.21171 2.34501 2.84917 3.32138 3.45843 4.10202 4.34781 4.82562 
32 0.01033 0.10177 0.17091 0.18087 0.22164 0.32544 0.33643 0.5186 0.54631 0.65892 0.80777 0.83189 0.84159 1.0034 1.03114 1.18079 1.20095 1.34653 1.52336 1.67124 1.86183 2.21195 2.34874 2.66033 2.83912 3.00885 3.17833 3.32413 3.46007 4.10595 4.35284 4.8291 
38 0.01256 0.09756 0.16339 0.17185 0.18755 0.31764 0.32614 0.34195 0.51042 0.53557 0.65131 0.80266 0.82728 0.83653 0.99616 1.00847 1.1725 1.18508 1.216 1.33697 1.51138 1.66054 1.6771 1.8532 1.87135 2.19954 2.22661 2.34256 2.82836 2.85769 2.995 3.17045 3.31817 3.45289 3.60133 4.10063 4.34571 4.82109 
30 0.01047 0.10132 0.17227 0.18216 0.22118 0.3286 0.34238 0.52723 0.66185 0.80321 0.83231 0.84186 0.89645 1.00671 1.18283 1.20414 1.35111 1.52514 1.67692 1.86783 2.22517 2.35366 2.66463 2.8505 3.17985 3.32778 3.4627 4.10925 4.36763 4.83721 
37 0.0131 0.09494 0.15901 0.16748 0.18346 0.31263 0.3208 0.33386 0.5046 0.64448 0.79608 0.82252 0.83191 0.99112 1.00281 1.16684 1.18517 1.33061 1.5025 1.65549 1.67129 1.84739 1.86328 2.06596 2.19382 2.33646 2.6442 2.82178 2.98824 3.16356 3.31125 3.44666 3.59228 3.76711 4.09447 4.33946 4.81522 
29 0.00675 0.08885 0.15857 0.17186 0.18384 0.32311 0.33297 0.52714 0.66489 0.79333 0.82791 0.8368 0.85275 0.99989 1.01313 1.18097 1.20896 1.47194 1.5314 1.66867 1.85775 1.88855 2.21896 2.35043 3.33097 3.46221 4.10634 4.35126 4.83306 
39 0.01538 0.09557 0.1619 0.17068 0.18841 0.31653 0.32536 0.34673 0.50857 0.65038 0.79432 0.8246 0.83376 0.85788 0.99452 1.00671 1.17129 1.18544 1.22031 1.33491 1.51551 1.66042 1.6809 1.85131 1.86888 2.08127 2.19963 2.2355 2.3405 2.65058 2.82671 2.99325 3.1681 3.31561 3.4519 3.59873 4.0982 4.34309 4.81925 
32 0.01371 0.10194 0.16329 0.1722 0.19164 0.31787 0.32801 0.5112 0.65386 0.80337 0.82693 0.83731 0.99576 1.0118 1.17417 1.19605 1.33817 1.52184 1.66092 1.68133 1.85349 1.87741 2.20648 2.34354 2.83037 3.00419 3.17975 3.31933 3.45382 4.10033 4.34565 4.82156 
29 0.0202 0.10985 0.17238 0.18135 0.20204 0.32679 0.33638 0.52642 0.80573 0.83463 0.84457 1.0033 1.01448 1.18315 1.20068 1.35302 1.66959 1.68816 1.86207 1.88122 2.2188 2.35113 2.84482 3.18848 3.32829 3.46578 4.11044 4.35666 4.83309 
25 0.01276 0.099 0.16767 0.17657 0.19926 0.32395 0.33636 0.54354 0.66543 0.79644 0.82834 0.83759 0.86032 1.00151 1.17964 1.20292 1.48077 1.53565 1.66955 1.86136 2.21588 3.46421 4.10607 4.35633 4.84957 
27 0.01704 0.10832 0.16932 0.17986 0.32326 0.33543 0.5266 0.66835 0.80909 0.83186 0.84339 1.002 1.17992 1.20367 1.34955 1.52632 1.66913 1.8601 2.21245 2.34926 2.85069 3.18026 3.32514 3.46084 4.10618 4.35844 4.83497 
45 0.00648 0.09584 0.16387 0.1721 0.18734 0.31977 0.32871 0.35721 0.51135 0.53328 0.65012 0.80332 0.82751 0.83681 0.99785 1.01181 1.17238 1.18235 1.20444 1.33648 1.3594 1.50874 1.53832 1.66399 1.68553 1.85503 1.87305 2.07534 2.20091 2.22217 2.3428 2.64643 2.82946 2.8516 2.99498 3.16875 3.31713 3.45256 3.5982 3.77493 4.10052 4.34704 4.51474 4.64886 4.82255 
21 0.00798 0.10501 0.16485 0.18117 0.31793 0.33429 0.79979 0.82646 0.83854 0.99529 1.02037 1.17606 1.22395 1.66132 1.85229 2.21184 2.34257 3.32627 4.10272 4.34429 4.82105 
27 0.02806 0.11504 0.16498 0.17761 0.31895 0.33275 0.51273 0.6579 0.81572 0.83116 0.8574 0.99783 1.17466 1.21163 1.33991 1.5307 1.66382 1.85477 2.20821 2.34365 2.83117 3.17373 3.3184 3.45567 4.10293 4.34803 4.8224 

50
