# Supplementary material for: Deciphering the Contribution of Oriens-Lacunosum/Moleculare (OLM) Cells to Intrinsic θ Rhythms Using Biophysical Local Field Potential (LFP) Models
Source: eNeuro. 2018 Sep 4;5(4):ENEURO.0146-18.2018. doi: 10.1523/ENEURO.0146-18.2018 (PMC6140113; doi:10.1523/ENEURO.0146-18.2018)
Supplement: Supplementary file 2 — Supplementary Code. Download supplement 2, GZ file [file sup_enu-eN-NWR-0146-18-s02.gz › LFP_microcircuit-master/BSC-120-gi-0-gi_SD-0-PV12913020-dSD6.6ms-gnSD0.21-gpv3.0-gsb3.75-csb0.21-gbs5.75-cbs0.1344-spiketimes.txt]

3123

103


47 0.15656 0.30867 0.31434 0.4953 0.49982 0.6275 0.63282 1.15471 1.164 1.31863 1.32532 1.64894 1.65584 1.84356 2.05675 2.06092 2.18236 2.18924 2.32885 2.3359 2.46762 2.47328 2.62255 2.62718 2.81248 2.81743 2.97634 2.98193 3.149 3.1543 3.29848 3.30521 3.43323 3.43907 3.57835 3.58319 3.75209 3.75766 4.08581 4.0908 4.33458 4.48933 4.49468 4.61313 4.62159 4.8083 4.81177 
0 
18 0.51082 0.64275 1.17498 1.33825 2.06944 2.34631 2.48358 2.63646 2.82901 2.99219 3.16552 3.45005 3.59255 3.76777 4.09773 4.34721 4.50427 4.63203 
25 0.15895 0.31502 0.5023 0.63419 1.16418 1.32698 1.65842 1.84911 2.0615 2.19118 2.33376 2.47589 2.62855 2.81974 2.98401 3.15575 3.30614 3.44083 3.58478 3.75895 4.09 4.33854 4.49603 4.62834 4.81348 
81 0.15813 0.16147 0.31314 0.31749 0.49993 0.50294 0.50573 0.63215 0.63505 0.63829 0.64227 0.99445 1.15877 1.16242 1.16611 1.32281 1.32743 1.33062 1.33477 1.4975 1.65512 1.65917 1.84795 1.85264 2.06074 2.06363 2.06884 2.18661 2.19092 2.19644 2.33309 2.33578 2.34011 2.47217 2.47614 2.47927 2.48322 2.62727 2.63027 2.63285 2.81736 2.82044 2.82338 2.82772 2.98073 2.98479 2.98766 3.15353 3.15633 3.15932 3.16217 3.30289 3.3069 3.30973 3.31302 3.43831 3.44113 3.44457 3.44869 3.58258 3.58579 3.58925 3.75669 3.76014 3.76281 3.76651 4.08988 4.09243 4.09647 4.33866 4.34112 4.49375 4.49769 4.50036 4.61755 4.62311 4.62624 4.63022 4.81239 4.81494 4.81829 
15 0.64556 1.3396 2.07237 2.20858 2.48638 2.63935 2.8345 2.99332 3.16828 3.32022 3.45289 3.59671 3.77041 4.5069 4.63707 
77 0.15538 0.15971 0.30927 0.31313 0.31684 0.49669 0.50093 0.50415 0.62819 0.6326 0.63641 0.99215 1.15467 1.15883 1.16418 1.16808 1.32029 1.32565 1.329 1.49709 1.64898 1.65546 1.65905 1.84602 1.84972 1.85479 2.05919 2.06236 2.18393 2.18933 2.198 2.33071 2.33387 2.33815 2.4659 2.47209 2.47585 2.47956 2.62205 2.6268 2.62985 2.81386 2.81847 2.8212 2.82598 2.97782 2.98254 2.98519 3.15083 3.1542 3.15754 3.16145 3.29973 3.30434 3.30831 3.43197 3.43791 3.44209 3.57958 3.58402 3.58778 3.75424 3.75857 3.76146 4.0882 4.09106 4.33707 4.33965 4.49121 4.49603 4.4988 4.61445 4.62047 4.62502 4.81021 4.81336 4.81634 
56 0.1567 0.31036 0.31467 0.49746 0.50085 0.62981 0.6337 0.99194 1.15649 1.1623 1.16814 1.32043 1.32583 1.65408 1.65766 1.84524 1.84978 2.05845 2.06208 2.18426 2.19023 2.33062 2.33424 2.47133 2.47552 2.62484 2.62846 2.81412 2.81859 2.82402 2.97833 2.98314 3.15083 3.15525 3.15861 3.30023 3.30587 3.31069 3.43663 3.44114 3.58021 3.58422 3.75369 3.7585 3.76226 4.08753 4.09118 4.33626 4.33912 4.49097 4.49583 4.61488 4.62317 4.80996 4.81275 4.81702 
13 0.64315 2.07059 2.48715 2.63781 2.99585 3.16607 3.31795 3.45286 3.59445 3.76801 4.09888 4.50557 4.63332 
50 0.51548 0.51999 0.64786 0.65148 0.65599 1.1773 1.3408 1.34521 2.07413 2.07771 2.08324 2.2051 2.34763 2.35345 2.48958 2.4933 2.4982 2.64221 2.64468 2.65134 2.83402 2.83807 2.84195 2.99759 3.00154 3.17028 3.17341 3.17795 3.32119 3.32468 3.45459 3.45848 3.5981 3.60216 3.60803 3.77309 3.77567 3.78013 3.79052 4.10375 4.35289 4.50763 4.51113 4.51528 4.52748 4.63653 4.64063 4.64631 4.82697 4.83252 
30 0.5067 0.63876 0.64403 1.16829 1.33212 2.0659 2.07198 2.19606 2.34012 2.48026 2.48652 2.63428 2.82439 2.98951 3.15979 3.16396 3.31225 3.44428 3.44982 3.58988 3.59495 3.7643 3.76776 4.09481 4.34416 4.50201 4.50873 4.62986 4.63701 4.81803 
9 0.65688 2.08235 2.49681 2.6478 2.84212 3.00563 3.1769 3.77854 4.51651 
14 0.51324 0.64324 2.06963 2.1988 2.48444 2.63734 2.82937 2.9919 3.1668 3.59321 3.76746 4.09745 4.50417 4.6356 
0 
0 
34 0.50912 0.51352 0.64068 0.64504 1.16819 1.33459 1.50441 1.66603 1.85583 2.06855 2.34098 2.48185 2.48564 2.63612 2.63945 2.82827 2.99091 3.16161 3.16613 3.31338 3.31914 3.44639 3.45357 3.5917 3.59708 3.76707 3.77058 4.09795 4.34591 4.50246 4.5065 4.63155 4.6401 4.82116 
12 0.50682 0.63737 2.06405 2.47901 2.63096 2.98584 3.15884 3.31036 3.44442 3.76209 4.34086 4.49849 
26 0.5085 0.64226 1.17146 1.33451 2.06817 2.33953 2.48187 2.48938 2.63535 2.82748 2.83315 2.98999 3.16303 3.16994 3.31359 3.44832 3.5909 3.59897 3.76698 3.77398 4.09612 4.34484 4.50318 4.50917 4.63077 4.82012 
50 0.15658 0.30734 0.3117 0.49311 0.49816 0.62651 0.63087 0.98965 1.15368 1.15993 1.31796 1.32443 1.65059 1.65497 1.84275 1.84762 2.05598 2.06052 2.18183 2.18933 2.3279 2.33236 2.46665 2.47194 2.62169 2.62604 2.81155 2.81626 2.97557 2.98106 3.14816 3.15311 3.29744 3.30379 3.43332 3.4377 3.57735 3.58196 3.7513 3.75653 4.08496 4.08942 4.33381 4.33841 4.48848 4.49379 4.61258 4.62122 4.80718 4.81064 
5 0.6486 2.49027 2.64236 3.77286 4.51036 
3 2.08338 3.1759 4.51322 
78 0.15804 0.16148 0.31145 0.31473 0.31928 0.49747 0.5019 0.50461 0.50899 0.63011 0.63439 0.63785 0.99399 1.15702 1.16099 1.16581 1.32205 1.32692 1.33018 1.49749 1.65084 1.65806 1.8474 1.85057 1.85624 2.06054 2.06375 2.06954 2.18565 2.191 2.19643 2.33249 2.33539 2.33954 2.46878 2.47463 2.47798 2.48243 2.62454 2.62895 2.63172 2.81553 2.81964 2.82243 2.82734 2.97927 2.98426 2.98682 3.15277 3.15574 3.15932 3.30163 3.30575 3.30943 3.43357 3.43952 3.44344 3.44781 3.58122 3.58544 3.58877 3.756 3.75972 3.7626 4.08953 4.09237 4.09734 4.33853 4.34144 4.49313 4.49718 4.49977 4.61652 4.62176 4.6268 4.81197 4.81474 4.81759 
49 0.16149 0.31431 0.31981 0.50269 0.50656 0.63489 0.63884 1.16055 1.16748 1.32761 1.33188 1.65966 1.84884 1.85671 2.06198 2.06678 2.19119 2.19765 2.33415 2.3396 2.47635 2.48002 2.62963 2.63315 2.82028 2.82378 2.98531 2.98963 3.15523 3.15987 3.30584 3.31025 3.44013 3.44516 3.58516 3.5898 3.7592 3.7626 3.7663 4.09102 4.09563 4.33942 4.49599 4.49968 4.50421 4.62262 4.62901 4.81402 4.81744 
5 2.48827 2.64238 3.16654 3.76692 4.50446 
0 
14 0.64119 2.06704 2.3412 2.48242 2.63436 2.82706 2.991 3.16245 3.59191 3.76556 4.09648 4.34542 4.50212 4.6309 
0 
0 
0 
14 0.64412 0.64979 2.07203 2.48678 2.63851 2.99392 3.1672 3.32037 3.45357 3.59427 3.6004 3.77027 4.50674 4.63989 
72 0.1517 0.3022 0.3059 0.30944 0.48907 0.49384 0.49743 0.62157 0.62602 0.62963 0.98547 1.14844 1.15275 1.15785 1.31337 1.31883 1.32343 1.64264 1.64945 1.65317 1.8384 1.84164 1.84539 2.05164 2.0552 2.17706 2.18331 2.32327 2.32674 2.33069 2.46066 2.46631 2.46988 2.61608 2.62038 2.62354 2.80685 2.81147 2.8144 2.82039 2.97072 2.97618 2.97962 3.1435 3.14694 3.15049 3.15673 3.29263 3.2974 3.30123 3.42559 3.43101 3.43545 3.5725 3.57715 3.58101 3.747 3.75142 3.75431 4.08051 4.08371 4.32949 4.33229 4.48395 4.48852 4.49147 4.60805 4.61502 4.61962 4.80263 4.80592 4.80885 
19 0.64188 1.16754 1.33604 2.06867 2.19581 2.34215 2.4827 2.6366 2.82692 2.9924 3.16262 3.31672 3.44747 3.59185 3.76515 4.09812 4.50253 4.62958 4.82205 
41 0.16177 0.31459 0.50251 0.63414 0.63892 1.16056 1.16697 1.32544 1.33038 1.65841 1.84962 2.06288 2.18856 2.19552 2.33498 2.47464 2.47977 2.62877 2.63285 2.81939 2.82365 2.98318 2.9884 3.15523 3.16002 3.30482 3.31022 3.44022 3.44531 3.58499 3.58908 3.75859 3.76304 4.09206 4.34058 4.49547 4.50024 4.6188 4.62692 4.81446 4.81823 
28 0.31843 0.50669 0.63689 1.16495 1.32993 1.66442 1.85138 2.06356 2.19378 2.3364 2.47917 2.63172 2.82212 2.98715 3.15683 3.16255 3.30989 3.44221 3.44909 3.58785 3.76176 3.76752 4.09283 4.34175 4.49845 4.50231 4.6279 4.81575 
52 0.51459 0.51839 0.64574 0.64913 0.653 1.17392 1.17862 1.33972 1.34341 1.8641 2.07338 2.0763 2.08188 2.20312 2.2085 2.3469 2.35092 2.48711 2.48986 2.49346 2.4992 2.64064 2.64299 2.64885 2.83289 2.83701 2.99621 3.00002 3.16646 3.17031 3.17342 3.3198 3.3233 3.45244 3.45613 3.46232 3.59675 3.60041 3.60605 3.77128 3.77378 3.7769 3.78296 4.10276 4.3509 4.50818 4.51056 4.51388 4.63596 4.63952 4.82601 4.82965 
23 0.63972 0.64585 1.16786 1.33322 2.06689 2.19698 2.34329 2.48163 2.63457 2.82648 2.99082 3.15994 3.16515 3.3118 3.4456 3.59119 3.76347 3.7686 4.09638 4.50041 4.50559 4.62939 4.82001 
8 0.64329 2.06602 2.63449 2.992 3.4491 3.59456 3.76559 4.50225 
25 0.3103 0.49951 0.63068 1.15657 1.32108 1.6559 1.84488 2.05805 2.18716 2.33028 2.47241 2.62523 2.81556 2.9804 3.15085 3.30067 3.43646 3.58118 3.75386 3.75975 4.08711 4.33579 4.491 4.62028 4.80976 
8 0.65673 2.08212 2.49546 2.64756 3.17551 3.77788 4.51569 4.6462 
19 0.50125 0.63383 1.32661 1.84699 2.05962 2.33223 2.47537 2.62772 2.81898 2.98329 3.1539 3.31005 3.43962 3.58388 3.7584 4.08842 4.33718 4.4958 4.81163 
2 2.63128 3.15885 
2 3.76536 4.50322 
49 0.16402 0.31852 0.32341 0.50688 0.51076 0.63913 0.64283 1.16374 1.17076 1.32761 1.33237 1.33709 1.50128 1.66299 1.85253 1.86024 2.066 2.0699 2.19457 2.33787 2.34281 2.48081 2.48574 2.63404 2.63674 2.82448 2.82756 2.98912 2.99453 3.15934 3.16318 3.16691 3.30826 3.3131 3.31703 3.44447 3.4491 3.5891 3.59361 3.76439 3.76707 4.09492 4.34345 4.50129 4.50376 4.62636 4.63076 4.81754 4.82102 
0 
7 0.64875 2.49127 2.64596 3.17086 3.77271 4.50841 4.64042 
11 0.64336 1.33496 2.0708 2.63551 2.99136 3.16373 3.31464 3.45025 3.59336 3.76666 4.5044 
22 0.51247 0.64319 0.64759 1.17073 1.33606 2.07076 2.19888 2.34335 2.48501 2.63758 2.82925 2.99314 3.16532 3.31722 3.45024 3.59373 3.59856 3.7694 4.10013 4.50523 4.63215 4.8239 
1 2.49548 
38 0.64906 0.65265 0.65704 1.34577 2.07624 2.07982 2.08791 2.20968 2.49126 2.49507 2.49964 2.64349 2.64621 2.65167 2.83697 2.84264 3.00024 3.0055 3.17215 3.17529 3.18173 3.32499 3.4563 3.46167 3.60035 3.60444 3.61171 3.77403 3.77686 3.77999 3.78534 4.51076 4.51332 4.51718 4.52926 4.63925 4.64299 4.65129 
12 0.64488 1.34052 2.07468 2.4858 2.63797 2.99388 3.16708 3.31906 3.5962 3.76825 4.50648 4.6378 
32 0.16623 0.50771 0.63916 0.64534 1.16734 1.17394 1.33266 1.85599 2.06696 2.19747 2.33961 2.48061 2.48737 2.63426 2.63934 2.82545 2.9898 3.15958 3.16565 3.30971 3.31542 3.44555 3.59028 3.76347 3.76791 4.09603 4.34513 4.50014 4.50663 4.6281 4.63464 4.81874 
127 0.15042 0.15385 0.15613 0.15961 0.3038 0.30728 0.31024 0.31251 0.315 0.49096 0.49529 0.49736 0.5 0.50263 0.62056 0.62532 0.62837 0.63091 0.63331 0.63718 0.82232 0.98711 0.99109 0.99491 1.14985 1.15369 1.15705 1.16027 1.16349 1.31473 1.31818 1.32175 1.32422 1.32703 1.49137 1.6441 1.65019 1.65304 1.65585 1.65932 1.8405 1.84273 1.84564 1.84794 1.85084 2.05372 2.05603 2.05851 2.06156 2.17883 2.18332 2.18645 2.19022 2.32533 2.328 2.33066 2.33341 2.46058 2.46634 2.46961 2.47194 2.47493 2.47896 2.6173 2.62163 2.62444 2.62632 2.63195 2.80879 2.81268 2.81526 2.81731 2.82007 2.82454 2.97243 2.97641 2.97949 2.98197 2.98545 3.14527 3.14821 3.15105 3.15325 3.15563 3.29452 3.29788 3.30114 3.30364 3.30609 3.42711 3.43269 3.43526 3.43798 3.44064 3.57445 3.57822 3.58071 3.58362 3.58734 3.74924 3.75217 3.75495 3.75696 3.7594 4.08273 4.08508 4.0876 4.09108 4.33177 4.33367 4.33604 4.33977 4.48565 4.48855 4.49194 4.49388 4.49721 4.60965 4.61473 4.61852 4.62109 4.62581 4.80484 4.80755 4.80957 4.81167 4.8145 
71 0.51444 0.51736 0.52217 0.64512 0.64786 0.65112 0.65516 1.17512 1.17968 1.33912 1.34217 1.34555 1.86235 2.07317 2.07622 2.0794 2.09403 2.20267 2.2063 2.34605 2.34965 2.35694 2.48654 2.48959 2.49248 2.49608 2.50426 2.63987 2.64269 2.6449 2.65124 2.83173 2.8346 2.83758 2.84223 2.99554 2.99822 3.00223 3.16676 3.1702 3.1727 3.17659 3.31799 3.32166 3.32445 3.45209 3.45594 3.45883 3.59612 3.59893 3.6024 3.6074 3.76929 3.77296 3.77523 3.77813 3.79715 4.10276 4.10647 4.35181 4.50666 4.51022 4.51243 4.51648 4.63402 4.63803 4.64098 4.65326 4.82619 4.82877 4.83372 
54 0.16873 0.51068 0.51378 0.64164 0.64533 0.64773 1.16871 1.17297 1.17759 1.33496 1.33819 1.50406 1.66887 1.85817 2.06949 2.07324 2.19678 2.20099 2.34271 2.34611 2.48341 2.48666 2.49038 2.63696 2.63992 2.82811 2.83153 2.8372 2.99138 2.99445 3.16322 3.16688 3.16965 3.31436 3.31809 3.44812 3.45178 3.45566 3.59317 3.5966 3.60475 3.76741 3.77063 3.77304 4.09897 4.10303 4.348 4.50288 4.50694 4.51095 4.63185 4.63502 4.82256 4.8253 
29 0.50702 0.63858 1.16398 1.32809 1.3339 1.66532 2.06729 2.19593 2.33804 2.48019 2.63254 2.63642 2.82397 2.98652 2.99122 3.15886 3.16425 3.30769 3.31392 3.44461 3.58838 3.76167 3.76708 4.09551 4.49847 4.50409 4.62583 4.63243 4.81902 
16 0.50805 0.64066 2.06544 2.48038 2.63347 2.82676 2.98959 3.15996 3.31219 3.44608 3.59089 3.7641 4.09433 4.50122 4.63214 4.81679 
0 
16 0.6407 1.1645 1.33216 2.06799 2.19571 2.63444 2.82471 2.98923 3.16275 3.31379 3.44853 3.59143 3.76459 4.50163 4.6296 4.81864 
0 
22 0.50613 0.64 1.17055 1.332 1.8532 2.06548 2.19688 2.33764 2.48073 2.63421 2.82448 2.98892 3.16187 3.3126 3.44376 3.5895 3.76376 4.09445 4.34338 4.50123 4.62997 4.81781 
28 0.51293 0.64478 0.65232 1.1732 1.33825 2.07232 2.07637 2.2027 2.3459 2.48621 2.49286 2.64009 2.83109 2.9952 3.16545 3.16973 3.31882 3.45031 3.45511 3.59595 3.76812 3.7723 4.10147 4.35049 4.50761 4.51466 4.6356 4.82568 
15 0.63413 1.32751 2.0598 2.3324 2.62725 2.81914 3.15395 3.30627 3.44034 3.58508 3.75793 4.08818 4.3364 4.49526 4.81079 
60 0.15792 0.16251 0.31146 0.31572 0.49822 0.50211 0.5066 0.6303 0.63461 0.63839 0.99341 1.15722 1.16309 1.32151 1.32739 1.33239 1.65287 1.65843 1.84664 1.85142 2.0598 2.06383 2.18552 2.19175 2.33184 2.33612 2.47038 2.47577 2.4798 2.62584 2.63013 2.81527 2.81971 2.82396 2.97931 2.98452 3.15208 3.15659 3.15972 3.30106 3.30688 3.31061 3.43638 3.44102 3.44482 3.58112 3.58563 3.75526 3.75982 3.7628 4.08881 4.09276 4.33771 4.34157 4.49237 4.49727 4.61627 4.62449 4.81143 4.81445 
3 0.64444 2.82978 3.76854 
43 0.16111 0.31202 0.49831 0.50265 0.63147 0.63759 1.15818 1.16772 1.32223 1.32871 1.65596 1.84692 2.06015 2.18646 2.1934 2.33224 2.33934 2.47229 2.47827 2.62645 2.63151 2.81591 2.8209 2.98001 2.98592 3.15249 3.15828 3.30194 3.30876 3.43829 3.4445 3.58179 3.58897 3.75553 3.76124 4.08922 4.33802 4.49278 4.4984 4.61707 4.62574 4.81169 4.81547 
6 2.06428 2.82401 3.76416 4.09267 4.34079 4.81639 
13 0.31488 0.6356 1.85056 2.0638 2.336 2.82294 3.15582 3.44105 3.76337 4.09196 4.34031 4.50087 4.81525 
85 0.15145 0.15455 0.30479 0.30803 0.31146 0.315 0.49212 0.49634 0.49976 0.62398 0.62813 0.63167 0.63598 0.98788 1.15086 1.15445 1.15952 1.31565 1.31997 1.32368 1.64477 1.65174 1.6545 1.84112 1.84349 1.84725 2.05444 2.05699 2.05999 2.17957 2.18517 2.19152 2.32601 2.32866 2.33175 2.46164 2.46792 2.47137 2.47579 2.61827 2.6225 2.62525 2.62909 2.80929 2.81363 2.81659 2.82121 2.97326 2.97794 2.98073 3.1462 3.14915 3.15308 3.15632 3.29538 3.29933 3.30384 3.42757 3.43354 3.43719 3.44159 3.57511 3.57925 3.58255 3.74979 3.7533 3.75661 3.75954 4.08338 4.08579 4.08908 4.33243 4.33439 4.33823 4.48652 4.48955 4.49297 4.49721 4.61046 4.61697 4.62072 4.80542 4.80813 4.81035 4.81498 
49 0.29916 0.30397 0.48597 0.49036 0.61861 0.62384 0.98279 1.14541 1.15279 1.30957 1.31574 1.64217 1.64816 1.83423 1.83899 2.04745 2.05179 2.17367 2.18443 2.31946 2.32396 2.45903 2.46467 2.61343 2.61809 2.80319 2.80795 2.9672 2.97264 3.13965 3.14458 3.28913 3.2953 3.42465 3.43023 3.56895 3.57366 3.74287 3.74782 4.07646 4.0808 4.32526 4.32929 4.48015 4.48533 4.60455 4.61379 4.7987 4.80218 
0 
19 0.50898 0.64186 1.16931 1.33422 2.06799 2.19783 2.34119 2.48284 2.63591 2.82668 2.9908 3.16348 3.31512 3.44764 3.59216 3.76645 4.0968 4.50337 4.63219 
0 
0 
14 0.64976 1.34524 2.07592 2.20705 2.49009 2.64268 2.83485 2.99812 3.17056 3.457 3.5987 3.77379 4.5102 4.63783 
0 
34 0.52245 0.65253 0.65709 1.34754 2.08046 2.08501 2.21121 2.35674 2.49384 2.49778 2.50325 2.64662 2.64972 2.65847 2.83922 2.8449 3.00329 3.00943 3.17504 3.17867 3.18445 3.32871 3.46245 3.60404 3.60952 3.7782 3.78119 3.78666 4.51301 4.51667 4.52118 4.64233 4.6475 4.83604 
42 0.3214 0.50789 0.63949 0.64712 1.16456 1.17549 1.32893 1.33496 1.66537 1.85447 2.0668 2.07563 2.19297 2.19892 2.33917 2.48044 2.48421 2.63417 2.63868 2.82406 2.82769 2.83613 2.9877 2.99186 3.15998 3.16599 3.30871 3.31529 3.44508 3.45322 3.58874 3.59251 3.60338 3.76384 3.76828 4.09588 4.34539 4.50015 4.50713 4.62297 4.63084 4.819 
48 0.15606 0.30912 0.31407 0.49615 0.50111 0.62826 0.63352 1.1553 1.16141 1.3196 1.32536 1.65195 1.65718 1.84432 1.84959 2.05751 2.06191 2.18375 2.19039 2.32946 2.33385 2.46846 2.47401 2.62336 2.62794 2.81333 2.81832 2.97734 2.98267 3.14976 3.15473 3.29913 3.30495 3.43442 3.43929 3.57907 3.58382 3.75295 3.75799 4.0865 4.09124 4.33531 4.4901 4.49519 4.61434 4.62197 4.80874 4.81242 
56 0.51662 0.52139 0.64885 0.6526 0.65721 1.17641 1.18291 1.34073 1.34524 1.86817 2.07541 2.07905 2.08691 2.20511 2.21 2.34796 2.35392 2.48975 2.49417 2.49987 2.6426 2.6457 2.6521 2.83395 2.83775 2.84196 2.99811 3.00089 3.0059 3.16909 3.17352 3.17715 3.19126 3.31933 3.32403 3.33029 3.45397 3.45845 3.46371 3.59883 3.60304 3.60763 3.61572 3.77284 3.7765 3.78001 3.78612 4.10473 4.35379 4.50945 4.51283 4.51688 4.63843 4.6423 4.82825 4.83254 
2 4.08905 4.33674 
9 1.34564 2.08018 2.21128 2.4955 2.64786 2.83975 3.00225 3.17415 3.77792 
13 0.65229 2.07885 2.49321 2.6455 2.83821 3.0019 3.17472 3.32579 3.45946 3.60412 3.77644 4.51287 4.64227 
20 0.50434 0.63624 1.16468 1.3292 2.06347 2.33598 2.47709 2.63001 2.82092 2.9855 3.15687 3.30801 3.44288 3.58663 3.76042 4.09237 4.34043 4.49741 4.62702 4.81421 
21 0.50539 0.63449 1.16312 1.32826 2.06229 2.19181 2.33426 2.4765 2.62931 2.82054 2.98436 3.1572 3.30838 3.44254 3.58493 3.75999 4.09132 4.33961 4.49711 4.62485 4.81433 
92 0.1514 0.15497 0.30463 0.30818 0.3118 0.3153 0.49196 0.49649 0.49955 0.6239 0.62845 0.63189 0.63622 0.98696 0.99196 1.15082 1.15485 1.15934 1.1637 1.31557 1.32077 1.32388 1.32805 1.64469 1.65156 1.6546 1.84088 1.8435 1.8473 1.85143 2.05419 2.05705 2.06033 2.17952 2.18543 2.19106 2.32578 2.3287 2.33189 2.33713 2.46175 2.46832 2.47155 2.47537 2.61833 2.62289 2.62559 2.80921 2.81378 2.81657 2.82035 2.97317 2.97843 2.98097 3.14599 3.14917 3.15289 3.15583 3.29518 3.29973 3.30346 3.30708 3.42749 3.4335 3.43728 3.44055 3.57499 3.57944 3.58272 3.58805 3.74956 3.75346 3.75639 3.75936 4.08313 4.08576 4.08913 4.33219 4.33433 4.34098 4.48628 4.48981 4.49278 4.49635 4.61041 4.61694 4.62087 4.62732 4.8052 4.8081 4.81054 4.81424 
42 0.15854 0.30952 0.31501 0.49816 0.50341 0.63012 0.6356 1.15745 1.16592 1.32287 1.32969 1.65475 1.84421 1.85162 2.05726 2.18702 2.3298 2.3357 2.47159 2.47871 2.62475 2.62933 2.81492 2.82029 2.98009 3.15043 3.15542 3.30099 3.30666 3.43611 3.44171 3.58063 3.58706 3.75385 3.75855 4.08627 4.33458 4.49104 4.49598 4.62129 4.80887 4.81369 
24 0.16696 0.5096 0.64287 1.17081 1.33485 1.66812 1.85816 2.06899 2.20225 2.34226 2.48346 2.63666 2.82708 2.99172 3.16405 3.3151 3.44966 3.59252 3.76703 4.0972 4.34551 4.50391 4.63194 4.82073 
20 0.64253 1.17197 1.33429 2.06932 2.19819 2.3418 2.48321 2.6362 2.82827 2.99109 3.16453 3.31485 3.44998 3.59266 3.76707 4.09727 4.34687 4.50349 4.63129 4.82033 
4 0.65252 2.6448 3.77533 4.51262 
15 0.63704 1.16738 2.06464 2.33766 2.47736 2.63096 2.82249 2.98665 3.15796 3.44291 3.58931 3.76221 4.09161 4.33945 4.8154 
27 0.51778 0.64802 0.65408 1.34199 2.07488 2.20537 2.35154 2.48849 2.49446 2.64172 2.64713 2.83261 2.83897 2.99769 3.17027 3.32182 3.45507 3.59873 3.60772 3.77233 3.77697 4.10474 4.50936 4.51381 4.63663 4.64489 4.82949 
1 2.65433 
39 0.3151 0.50326 0.63419 0.64072 1.16069 1.16739 1.32506 1.33182 1.65792 1.85027 2.06329 2.18919 2.19608 2.33541 2.4742 2.4806 2.62914 2.63522 2.81929 2.82529 2.98333 2.98859 3.15553 3.16235 3.30473 3.3116 3.43988 3.4444 3.58507 3.59105 3.7587 3.76511 4.0924 4.34145 4.49586 4.50251 4.61985 4.62795 4.81479 
40 0.15991 0.3108 0.49998 0.63105 0.63706 1.15712 1.16698 1.32172 1.32911 1.65466 1.84532 2.05862 2.18748 2.33074 2.33795 2.47171 2.47829 2.62552 2.63044 2.81649 2.82172 2.97998 2.98631 3.1516 3.15738 3.30115 3.30809 3.43653 3.44338 3.58123 3.58772 3.75526 3.76005 4.08763 4.33621 4.49172 4.49695 4.61892 4.81068 4.81534 
10 0.31339 1.16003 1.8481 2.06177 2.33349 3.15418 3.30418 3.58629 3.76278 4.49448 
14 0.63408 1.84331 2.05672 2.32925 2.6252 2.81492 3.15028 3.30441 3.58058 3.75349 4.08544 4.33349 4.4917 4.80797 
20 0.63717 1.16461 1.32975 2.06396 2.19709 2.33658 2.47894 2.63118 2.82233 2.98634 3.15775 3.30933 3.44257 3.58757 3.76108 4.093 4.34135 4.49813 4.63051 4.81548 
21 0.5087 0.64223 1.17399 1.33476 1.66548 2.06847 2.34253 2.48359 2.63589 2.82717 2.99078 3.16464 3.3151 3.44952 3.5921 3.76647 4.0966 4.34509 4.50346 4.63105 4.81975 
0 
47 0.52394 0.65464 0.65825 0.6631 1.34815 1.35218 2.08164 2.0848 2.09064 2.21173 2.21946 2.35721 2.3674 2.49565 2.49898 2.50349 2.64865 2.65152 2.65691 2.84141 2.84526 2.85163 3.00429 3.0077 3.01729 3.17537 3.17895 3.18211 3.32913 3.46173 3.46611 3.60488 3.60895 3.61471 3.77862 3.78168 3.78471 3.79174 4.11403 4.36035 4.51626 4.51908 4.52313 4.64384 4.64813 4.83521 4.8395 
5 0.63969 2.63298 3.16118 3.76336 4.50102 
16 0.64521 1.1743 1.33924 2.07123 2.20314 2.48726 2.63858 2.83552 2.99436 3.16688 3.31885 3.45381 3.59554 3.77016 4.50615 4.63591 
0 
39 0.1629 0.31905 0.504 0.63562 0.64016 1.16238 1.17125 1.32687 1.33203 1.6626 1.85198 2.06367 2.19085 2.33652 2.47635 2.48116 2.63021 2.63419 2.8206 2.82585 2.98504 2.98992 3.15658 3.16162 3.30605 3.31132 3.44181 3.44736 3.58659 3.59274 3.75941 3.76394 4.09272 4.34179 4.49629 4.50082 4.624 4.6296 4.81541 
48 0.16172 0.31551 0.32095 0.50383 0.50764 0.63522 0.63971 1.16164 1.16707 1.32574 1.33091 1.33632 1.65843 1.66384 1.85083 2.06386 2.06781 2.19008 2.19575 2.33616 2.34007 2.47578 2.48031 2.63052 2.63426 2.8207 2.82422 2.98427 2.98854 3.15648 3.1608 3.30555 3.3111 3.44112 3.44612 3.58668 3.59046 3.75945 3.76369 4.09293 4.09678 4.34181 4.49662 4.501 4.62094 4.62794 4.81555 4.81868 
78 0.15201 0.15599 0.30454 0.30778 0.31158 0.49154 0.49602 0.49932 0.62405 0.62806 0.63179 0.98698 1.15067 1.15424 1.15959 1.16466 1.31544 1.32026 1.32392 1.6449 1.65134 1.65432 1.8407 1.84331 1.84766 2.05397 2.05671 2.06082 2.17934 2.18511 2.32561 2.32852 2.33241 2.46272 2.46798 2.47138 2.47765 2.6184 2.62225 2.6254 2.80915 2.81334 2.81639 2.82296 2.97309 2.97781 2.98063 3.1459 3.14888 3.15293 3.15807 3.29503 3.29911 3.30341 3.42782 3.43328 3.4369 3.44276 3.5749 3.57905 3.58284 3.74946 3.75306 3.75633 4.08288 4.08547 4.08946 4.33185 4.33403 4.48625 4.4895 4.49302 4.61026 4.61666 4.62061 4.80502 4.80784 4.81039 
5 2.48727 2.63679 3.16576 3.76815 4.5074 
41 0.16244 0.50552 0.51013 0.6376 0.64107 1.16656 1.17248 1.33055 1.33542 1.66297 1.85643 2.06486 2.0686 2.19409 2.3377 2.4798 2.48438 2.63261 2.63556 2.82307 2.82732 2.98775 2.99339 3.15856 3.16226 3.31031 3.31376 3.44407 3.44767 3.58869 3.59303 3.7626 3.76608 4.09337 4.09719 4.34227 4.50054 4.50386 4.6281 4.81684 4.82154 
48 0.15833 0.31199 0.31674 0.49918 0.50236 0.63153 0.63582 1.15799 1.16555 1.32205 1.32785 1.65679 1.8469 1.85491 2.05978 2.06383 2.18643 2.19433 2.33205 2.33659 2.47274 2.47637 2.62644 2.62984 2.81669 2.82032 2.98046 2.98446 3.15276 3.15691 3.302 3.30781 3.43786 3.44261 3.58229 3.58604 3.75591 3.75993 3.76404 4.08877 4.09314 4.33756 4.49266 4.4972 4.61917 4.62545 4.81162 4.81465 
29 0.64001 0.64624 1.16789 1.33446 2.06811 2.1938 2.34345 2.48131 2.48738 2.63496 2.64333 2.82725 2.99066 3.16043 3.16619 3.31417 3.4463 3.45499 3.59142 3.59983 3.76605 3.7727 4.09657 4.34605 4.50288 4.50891 4.62645 4.63335 4.8205 
71 0.15192 0.15648 0.30612 0.30947 0.31346 0.4938 0.49816 0.50172 0.62508 0.62917 0.63324 0.98915 1.15213 1.15595 1.16157 1.31711 1.32139 1.32534 1.6465 1.65329 1.65734 1.84246 1.84517 1.85002 2.05571 2.05867 2.18111 2.18703 2.32735 2.33031 2.33485 2.46317 2.46898 2.47344 2.61955 2.62381 2.62737 2.81092 2.81505 2.81832 2.97466 2.97908 2.9826 3.14744 3.15057 3.15467 3.29669 3.30064 3.30513 3.42936 3.435 3.43972 3.57658 3.58063 3.58486 3.75116 3.75498 3.75826 4.08465 4.08738 4.33365 4.33598 4.48781 4.49111 4.49494 4.61201 4.61856 4.62464 4.80678 4.80973 4.8126 
27 0.16207 0.50504 0.63652 1.16824 1.3312 1.66165 1.85538 2.06336 2.19268 2.33813 2.47747 2.63094 2.82196 2.98591 3.1583 3.16312 3.31058 3.44264 3.44869 3.59005 3.76157 4.09171 4.33988 4.49858 4.63071 4.81495 4.81974 
11 0.65613 1.34984 2.08352 2.49769 2.64872 3.00694 3.17856 3.60819 3.78058 4.51772 4.64988 
16 0.64618 1.33963 2.07259 2.34981 2.48655 2.63948 2.83155 2.9953 3.1672 3.31955 3.45393 3.59754 3.77058 4.10271 4.50728 4.63853 
17 0.64227 1.1684 1.3336 2.06899 2.1971 2.48338 2.63568 2.82699 2.99027 3.16348 3.31389 3.44906 3.59147 3.76619 4.50289 4.63073 4.82111 
25 0.31386 0.50003 0.63313 1.16225 1.32529 1.65654 1.84573 2.05885 2.18922 2.33139 2.47529 2.62746 2.81839 2.98271 3.15246 3.15837 3.30532 3.43873 3.58354 3.75764 4.08793 4.33636 4.49517 4.62313 4.81108 
0 
37 0.30862 0.31628 0.49646 0.6282 0.63444 1.15482 1.31891 1.32624 1.65373 1.84351 2.05674 2.18317 2.32885 2.46976 2.47677 2.62296 2.62828 2.81285 2.81859 2.97672 2.98441 3.14902 3.15575 3.2986 3.30584 3.43529 3.57856 3.75213 3.75852 4.08576 4.33453 4.48937 4.49576 4.61373 4.62359 4.80818 4.81251 
72 0.15648 0.16092 0.31059 0.31414 0.4978 0.50195 0.50628 0.62973 0.63386 0.63751 1.1566 1.16045 1.16478 1.32115 1.32597 1.32988 1.49863 1.64975 1.65683 1.84663 1.85037 2.05975 2.06292 2.18497 2.19076 2.19542 2.33135 2.33443 2.33876 2.46702 2.47289 2.47697 2.4815 2.62441 2.6283 2.63142 2.8148 2.81916 2.82236 2.97879 2.98359 2.98679 3.15172 3.15473 3.15844 3.16416 3.3007 3.30496 3.30883 3.43266 3.43863 3.44238 3.44669 3.58057 3.5846 3.58835 3.75517 3.75895 3.76201 4.08863 4.09157 4.33779 4.34049 4.49208 4.49585 4.49871 4.61575 4.6221 4.62569 4.81068 4.814 4.8176 
11 0.64739 1.34082 2.07298 2.48688 2.63981 2.9956 3.16876 3.45378 3.59793 3.77188 4.50799 

127
