# Supplementary material for: Deciphering the Contribution of Oriens-Lacunosum/Moleculare (OLM) Cells to Intrinsic θ Rhythms Using Biophysical Local Field Potential (LFP) Models
Source: eNeuro. 2018 Sep 4;5(4):ENEURO.0146-18.2018. doi: 10.1523/ENEURO.0146-18.2018 (PMC6140113; doi:10.1523/ENEURO.0146-18.2018)
Supplement: Supplementary file 2 — Supplementary Code. Download supplement 2, GZ file [file sup_enu-eN-NWR-0146-18-s02.gz › LFP_microcircuit-master/BC-380-gi-0-gi_SD-0-PV12913020-dSD6.6ms-gnSD0.21-gpv-3.0-gsb4.5-csb0.21-gbs3.5-cbs0.1344-spiketimes.txt]

16398

342


79 0.14389 0.14822 0.15144 0.30009 0.30376 0.30772 0.48661 0.49147 0.49475 0.6193 0.62393 0.62796 0.80939 0.81324 0.81651 0.82209 0.98174 0.98532 0.99059 1.14629 1.1507 1.15763 1.31109 1.31641 1.32118 1.47922 1.48377 1.48718 1.64053 1.64802 1.83647 1.83938 1.8441 2.04973 2.0529 2.1751 2.18142 2.32134 2.32462 2.32946 2.45807 2.46469 2.46851 2.61389 2.61865 2.62193 2.80491 2.80951 2.81288 2.96871 2.97412 2.97826 3.14149 3.14489 3.14923 3.2907 3.29541 3.30009 3.42353 3.42949 3.43584 3.57057 3.57517 3.58003 3.74519 3.74927 3.75262 4.07864 4.08161 4.32763 4.33013 4.48185 4.48559 4.4891 4.60601 4.61307 4.80077 4.80396 4.80698 
88 0.14442 0.14831 0.15139 0.30051 0.30426 0.30813 0.48729 0.49137 0.49447 0.49923 0.61885 0.62319 0.62693 0.6329 0.80976 0.81348 0.81691 0.81973 0.98256 0.98539 0.99016 1.14662 1.15072 1.15703 1.31154 1.31528 1.3201 1.47958 1.48378 1.4873 1.49259 1.64081 1.64837 1.65223 1.83726 1.83982 1.84379 2.0505 2.0531 2.05661 2.17567 2.18134 2.32215 2.32506 2.32883 2.45744 2.46421 2.46829 2.61409 2.61874 2.62225 2.80574 2.80987 2.81314 2.96924 2.97348 2.97732 3.14208 3.14529 3.14938 3.15401 3.29121 3.29479 3.30012 3.42394 3.4304 3.4344 3.5713 3.57526 3.57891 3.74602 3.74908 3.75284 4.07947 4.08211 4.08583 4.3283 4.33055 4.33385 4.48241 4.48557 4.48978 4.60644 4.61292 4.61926 4.8017 4.80459 4.80723 
34 0.1685 0.32625 0.51104 0.64376 0.64988 0.83438 1.00378 1.00965 1.1731 1.33633 1.50517 1.66728 1.8598 2.07106 2.2015 2.34236 2.34869 2.48503 2.63837 2.82926 2.99329 3.16667 3.31842 3.45275 3.59341 3.60014 3.77073 4.09912 4.10797 4.34695 4.35468 4.50642 4.63383 4.8229 
0 
62 0.16522 0.1698 0.3214 0.32566 0.33427 0.51019 0.51392 0.64125 0.64695 0.83142 0.83559 1.00501 1.0105 1.16793 1.17513 1.33226 1.33889 1.50196 1.50644 1.66566 1.67112 1.85582 1.86092 1.86587 2.07 2.07641 2.19622 2.20546 2.34195 2.34689 2.35363 2.48379 2.49052 2.6363 2.64126 2.82839 2.83296 2.99176 2.99688 3.16197 3.16683 3.17797 3.31208 3.31773 3.44866 3.45311 3.59264 3.59827 3.7678 3.77131 3.79096 4.09932 4.10546 4.34643 4.35189 4.50163 4.50695 4.62799 4.63828 4.82159 4.82534 4.83512 
0 
20 0.17014 0.32774 0.51402 0.83337 1.00475 1.33868 1.50777 1.67088 1.86183 2.34744 2.63934 2.83363 2.9974 3.31823 3.45385 3.59683 3.77034 4.34733 4.50694 4.82419 
80 0.15408 0.15802 0.16222 0.3109 0.31457 0.31818 0.49647 0.50077 0.50446 0.62956 0.6335 0.63793 0.81944 0.82321 0.82676 0.99137 0.99577 1.00022 1.15703 1.16173 1.16733 1.32075 1.32597 1.33054 1.48916 1.49374 1.49834 1.64987 1.65673 1.6601 1.84609 1.84974 1.85391 2.05935 2.06265 2.1842 2.18994 2.33144 2.33492 2.33994 2.46929 2.47435 2.47914 2.62513 2.62877 2.63258 2.81466 2.81891 2.82232 2.97843 2.98357 2.98917 3.15159 3.15541 3.1587 3.30065 3.30526 3.30972 3.4356 3.43947 3.44406 3.58062 3.58468 3.58963 3.75454 3.75886 3.76191 4.08838 4.09163 4.33708 4.33972 4.49176 4.49619 4.49977 4.61506 4.62326 4.62753 4.81074 4.81351 4.81772 
0 
53 0.15904 0.16461 0.31481 0.31937 0.50272 0.5078 0.63588 0.64031 0.82561 0.83029 0.99511 1.00038 1.16343 1.32747 1.33262 1.49465 1.50014 1.65955 1.6689 1.84858 1.85413 2.06196 2.06761 2.19261 2.33495 2.34028 2.47717 2.4826 2.63006 2.63411 2.82135 2.82599 2.98533 2.99058 3.15769 3.16227 3.30647 3.31166 3.44113 3.44572 3.58602 3.5911 3.75989 3.76346 4.09052 4.09635 4.3393 4.34697 4.49814 4.50299 4.6253 4.81469 4.81946 
88 0.14468 0.14912 0.1523 0.30109 0.30477 0.30856 0.31267 0.48763 0.49266 0.49565 0.62022 0.62507 0.62895 0.81009 0.81398 0.81733 0.8222 0.98275 0.98639 0.99097 1.14714 1.15154 1.15687 1.31198 1.31757 1.32122 1.47986 1.48462 1.48788 1.64104 1.6489 1.65296 1.83747 1.84031 1.84456 2.05074 2.05398 2.05908 2.17603 2.18244 2.32237 2.32561 2.33001 2.45831 2.46513 2.46889 2.61452 2.61952 2.62255 2.80585 2.81066 2.81367 2.81907 2.96968 2.97536 2.97885 3.14264 3.14596 3.14997 3.15419 3.29172 3.29659 3.30046 3.424 3.43031 3.43472 3.57159 3.57634 3.58044 3.74617 3.75053 3.75346 4.07965 4.08258 4.08778 4.32862 4.33104 4.33678 4.4829 4.48678 4.48994 4.60695 4.61431 4.61891 4.80176 4.80491 4.80773 4.81195 
50 0.17583 0.1809 0.33189 0.33591 0.51904 0.52325 0.65288 0.65842 0.84192 0.84661 1.01313 1.01769 1.18273 1.34533 1.35415 1.51188 1.51718 1.67589 1.68392 1.86684 1.87153 2.0792 2.08495 2.20909 2.35168 2.35892 2.49441 2.50452 2.64712 2.83748 2.8426 3.00228 3.17481 3.17991 3.32582 3.33084 3.46038 3.46732 3.60357 3.61013 3.77779 3.78317 4.10778 4.11355 4.35562 4.36171 4.51495 4.64405 4.83061 4.83525 
0 
130 0.14186 0.14515 0.14787 0.15014 0.1545 0.29798 0.30156 0.30411 0.30655 0.30963 0.48482 0.48828 0.49092 0.49306 0.49604 0.6158 0.61968 0.62272 0.62538 0.62829 0.80725 0.81061 0.81344 0.81556 0.81906 0.98006 0.98241 0.98543 0.98817 1.14408 1.14795 1.15124 1.15484 1.15903 1.30905 1.31229 1.31595 1.31868 1.32232 1.47708 1.48076 1.48368 1.48608 1.49 1.63825 1.64433 1.64752 1.65065 1.65574 1.83478 1.83701 1.83956 1.84203 1.84627 2.04802 2.05024 2.05275 2.05569 2.17317 2.1772 2.18069 2.1872 2.31967 2.3223 2.3248 2.32753 2.45482 2.46069 2.46406 2.46672 2.47048 2.61158 2.61595 2.61858 2.6208 2.80327 2.80687 2.80933 2.81149 2.81505 2.96674 2.97034 2.9736 2.97588 3.13956 3.14239 3.14482 3.1474 3.15011 3.28861 3.29176 3.29493 3.29794 3.30088 3.42145 3.42711 3.42951 3.43292 3.43621 3.5688 3.57232 3.57486 3.57786 3.74351 3.74588 3.74872 3.75095 3.75371 4.07699 4.07928 4.08168 4.08449 4.32579 4.32785 4.33002 4.33322 4.47991 4.48273 4.48597 4.48803 4.49213 4.60393 4.60855 4.61208 4.61581 4.79924 4.80183 4.80389 4.80605 4.80962 
0 
59 0.15528 0.15991 0.16584 0.31263 0.31839 0.49904 0.50277 0.50822 0.63182 0.63672 0.82092 0.8259 0.99306 0.999 1.15891 1.16733 1.32404 1.33092 1.4907 1.49529 1.65399 1.65889 1.66562 1.84756 1.85385 2.06055 2.06886 2.1868 2.1973 2.33291 2.33885 2.47179 2.47699 2.62692 2.63111 2.81756 2.82182 2.82724 2.98025 2.9852 3.15365 3.15911 3.30337 3.30996 3.43806 3.44436 3.58305 3.58852 3.75709 3.76222 4.0897 4.33853 4.34676 4.4937 4.49905 4.61807 4.62497 4.81249 4.81664 
67 0.16584 0.16927 0.17502 0.32198 0.32556 0.33117 0.50993 0.51365 0.64262 0.64655 0.83099 0.83458 0.83974 1.00108 1.00623 1.01227 1.16731 1.17372 1.18014 1.33516 1.33909 1.50233 1.50614 1.66587 1.67006 1.6762 1.85628 1.86035 1.86493 2.06899 2.07301 2.19718 2.20458 2.34231 2.34668 2.35348 2.48392 2.48835 2.63676 2.64005 2.82726 2.83099 2.8359 2.99239 2.99752 3.16239 3.16678 3.17162 3.31387 3.31802 3.44866 3.45281 3.59309 3.59821 3.76642 3.76987 4.09805 4.1019 4.34617 4.35139 4.50357 4.50688 4.62994 4.63512 4.8211 4.8241 4.82903 
37 0.14916 0.15483 0.30625 0.49298 0.49896 0.62571 0.81453 0.82031 0.98637 1.15255 1.31654 1.48448 1.49039 1.65253 1.8411 2.05437 2.18185 2.32655 2.46925 2.62126 2.81131 2.81748 2.97534 3.14687 3.15331 3.29641 3.43364 3.57704 3.74989 3.75572 4.08344 4.33209 4.48708 4.49339 4.61489 4.80592 4.81104 
4 0.17507 1.34054 1.865 4.82642 
3 0.82907 1.86135 4.82461 
0 
17 0.16959 0.32602 0.51242 0.64711 0.83492 1.0082 1.50602 1.86173 2.63892 2.83193 2.99638 3.16838 3.31797 3.5983 3.76949 4.50799 4.82543 
26 0.1588 0.31758 0.50272 0.63557 0.82341 0.99591 1.16335 1.32839 1.49447 1.66029 1.85364 2.06493 2.33902 2.47798 2.63121 2.82159 2.98604 3.15945 3.30768 3.44312 3.5888 3.76217 4.34084 4.49886 4.62919 4.81505 
73 0.15389 0.15843 0.16512 0.3111 0.31522 0.31937 0.4982 0.50145 0.50481 0.63096 0.63513 0.64045 0.81895 0.823 0.82549 0.9912 0.99611 1.00026 1.15749 1.16353 1.16806 1.32116 1.32658 1.33048 1.48905 1.49386 1.49836 1.65429 1.65848 1.66528 1.84589 1.85095 1.85544 2.05926 2.06356 2.18523 2.19066 2.33142 2.33555 2.47184 2.47604 2.48169 2.62601 2.6295 2.81623 2.81996 2.82452 2.98038 2.98407 3.15191 3.15653 3.16082 3.30126 3.30666 3.30989 3.43698 3.44196 3.5821 3.58609 3.75475 3.75921 3.76256 4.0883 4.09287 4.33693 4.34082 4.49195 4.49655 4.61533 4.6231 4.62893 4.8108 4.81399 
4 2.64569 3.32584 3.77638 4.51294 
34 0.16871 0.32343 0.51037 0.51523 0.6447 0.8332 0.83849 1.00226 1.17318 1.337 1.50347 1.66731 1.85668 1.86286 2.0709 2.20305 2.34257 2.34811 2.48519 2.63883 2.8287 2.83661 2.99345 3.16575 3.31662 3.45057 3.59431 3.76819 4.09933 4.34759 4.50586 4.63423 4.82312 4.82906 
34 0.15934 0.313 0.31829 0.50102 0.63341 0.82493 0.99284 1.15896 1.16831 1.3277 1.49581 1.65972 1.84742 1.85403 2.06134 2.19126 2.33279 2.4766 2.62831 2.81973 2.82738 2.98456 3.15369 3.15923 3.30743 3.4386 3.58525 3.75956 4.08988 4.33799 4.49693 4.62466 4.81254 4.81859 
57 0.15015 0.15489 0.30676 0.31122 0.493 0.49806 0.62567 0.63074 0.81611 0.82052 0.98802 0.99539 1.15328 1.16285 1.31766 1.32545 1.48558 1.49108 1.64647 1.65475 1.84287 1.84764 2.05607 2.05991 2.18144 2.18941 2.3278 2.33179 2.46584 2.47253 2.62152 2.62624 2.81113 2.81638 2.97519 2.9816 3.14814 3.15289 3.29698 3.30485 3.42969 3.43576 3.44254 3.57691 3.58187 3.75132 3.75666 4.08504 4.08858 4.33393 4.33704 4.4884 4.49433 4.61238 4.62177 4.80707 4.81046 
98 0.15413 0.15782 0.16093 0.16505 0.31055 0.3135 0.31711 0.32039 0.49691 0.50139 0.50446 0.50797 0.62953 0.63347 0.63714 0.82006 0.82371 0.82642 0.8303 0.99189 0.99584 0.99915 1.15691 1.16081 1.1654 1.16932 1.32139 1.32629 1.32972 1.48941 1.49356 1.49651 1.5006 1.64962 1.65643 1.65961 1.6657 1.8467 1.84977 1.85361 2.05997 2.06347 2.06843 2.18496 2.19017 2.19519 2.33179 2.33485 2.33839 2.46728 2.47309 2.47676 2.48113 2.62462 2.6285 2.63121 2.81495 2.81913 2.82209 2.82634 2.97901 2.98402 2.98677 3.15205 3.15521 3.15847 3.16229 3.30085 3.30507 3.30882 3.31293 3.43261 3.43862 3.44309 3.44796 3.58077 3.58483 3.58823 3.75521 3.7591 3.76202 4.08898 4.09226 4.09705 4.33798 4.34111 4.34613 4.49241 4.49673 4.49955 4.6155 4.62191 4.62556 4.63186 4.81117 4.81411 4.8172 4.82095 
24 0.17062 0.32537 0.51085 0.64386 0.83425 1.00397 1.17498 1.50512 1.66954 1.86068 2.06985 2.19968 2.34222 2.48422 2.8281 2.99154 3.16703 3.45537 3.59598 3.77009 4.09955 4.34617 4.50912 4.82419 
59 0.16602 0.17016 0.32257 0.3275 0.51087 0.51469 0.64363 0.64828 0.83162 0.83536 0.8515 1.00225 1.00698 1.16969 1.17627 1.33625 1.34155 1.50405 1.50919 1.66731 1.67475 1.85708 1.8634 2.07009 2.07565 2.19666 2.20301 2.34271 2.34741 2.48414 2.48802 2.63717 2.64116 2.82822 2.83252 2.83795 2.99167 2.99591 3.16412 3.16817 3.31358 3.31866 3.44936 3.45413 3.59338 3.59778 3.76767 3.77197 4.0995 4.11237 4.34786 4.35496 4.50378 4.50813 4.63084 4.636 4.82244 4.82606 4.83511 
41 0.16023 0.16539 0.31765 0.32325 0.50505 0.51127 0.63771 0.82488 0.82894 0.99626 1.00216 1.16307 1.17193 1.32974 1.49601 1.50116 1.66122 1.66789 1.85086 1.85679 2.0647 2.19414 2.33684 2.34349 2.47979 2.63333 2.82336 2.82982 2.98716 3.16019 3.31004 3.44378 3.58787 3.59669 3.76337 4.09354 4.34186 4.50056 4.62684 4.81687 4.82223 
90 0.17712 0.18021 0.18404 0.33352 0.337 0.34017 0.52136 0.52403 0.52744 0.65361 0.6572 0.66088 0.84215 0.84568 0.84886 0.85516 1.01351 1.01737 1.0213 1.18138 1.18543 1.18973 1.34593 1.34913 1.35293 1.51306 1.51622 1.51993 1.67784 1.68138 1.68622 1.8679 1.8716 1.87491 1.88129 2.08101 2.08441 2.08933 2.2097 2.21406 2.22323 2.35326 2.35669 2.3607 2.36761 2.49552 2.49889 2.50391 2.64833 2.65146 2.65852 2.83903 2.84197 2.84566 2.85131 3.00295 3.00603 3.0105 3.1752 3.17861 3.18159 3.1893 3.32484 3.32853 3.33181 3.45956 3.46324 3.46675 3.60447 3.60803 3.61215 3.77864 3.78182 3.78516 3.79582 4.10995 4.11315 4.11769 4.35848 4.36137 4.36573 4.51522 4.51863 4.52295 4.64313 4.64808 4.8328 4.83549 4.83857 4.84307 
78 0.15304 0.15728 0.16314 0.30893 0.31259 0.31713 0.49546 0.50017 0.5043 0.62777 0.6326 0.6365 0.81861 0.82298 0.82586 0.9904 0.9948 1.00036 1.15532 1.16042 1.16732 1.32012 1.3253 1.33307 1.48832 1.49306 1.49861 1.64902 1.65611 1.65971 1.84521 1.84933 1.85412 2.05845 2.06223 2.18397 2.18972 2.33024 2.33371 2.34049 2.46605 2.47249 2.47609 2.62211 2.62685 2.63008 2.81374 2.81819 2.82297 2.97756 2.98283 3.15046 3.15406 3.15794 3.29947 3.3043 3.30897 3.43204 3.43768 3.44209 3.57933 3.58379 3.58996 3.75379 3.75836 3.76323 4.0874 4.09116 4.33629 4.34012 4.49075 4.49552 4.61459 4.62115 4.62935 4.80959 4.81292 4.81782 
55 0.15273 0.15764 0.31036 0.31585 0.49779 0.50232 0.63014 0.63541 0.81785 0.82233 0.82734 0.99074 0.99741 1.15713 1.16814 1.32156 1.32767 1.48861 1.49361 1.65536 1.66156 1.84532 1.85114 2.05875 2.06621 2.18734 2.3307 2.33648 2.47195 2.47781 2.62586 2.62997 2.81559 2.81999 2.9799 2.98484 3.15121 3.15685 3.3009 3.30733 3.43643 3.44311 3.58122 3.58673 3.75437 3.7594 4.08768 4.09713 4.33634 4.49151 4.49636 4.61864 4.62567 4.81032 4.81453 
32 0.15486 0.30999 0.49739 0.63043 0.82014 0.98973 1.15714 1.32189 1.49088 1.65493 1.84416 2.05745 2.18763 2.32982 2.47265 2.62537 2.81527 2.9797 3.15062 3.15861 3.30083 3.43623 3.58093 3.75321 3.759 4.08656 4.33505 4.49081 4.4972 4.62189 4.80926 4.81506 
30 0.16433 0.31975 0.32524 0.50896 0.64099 0.82804 0.83366 1.00001 1.16761 1.3334 1.49991 1.66416 1.85461 2.06734 2.19607 2.33981 2.48184 2.63532 2.82633 2.98985 3.16144 3.31207 3.44748 3.59127 3.76478 4.09649 4.34516 4.50135 4.63106 4.82 
82 0.14527 0.14956 0.15323 0.30147 0.3051 0.30907 0.48806 0.49272 0.49618 0.62067 0.62509 0.62929 0.81081 0.81468 0.81822 0.82444 0.9832 0.987 0.99171 1.14767 1.15176 1.15744 1.31255 1.31756 1.32175 1.48066 1.48521 1.48894 1.64189 1.64847 1.6523 1.83793 1.84096 1.8453 2.05118 2.05455 2.1765 2.18237 2.18979 2.32279 2.32611 2.33056 2.45959 2.46508 2.46951 2.61529 2.61963 2.62306 2.80637 2.81078 2.8143 2.97012 2.97507 2.97883 3.14293 3.14627 3.15041 3.29211 3.29658 3.30096 3.42491 3.43037 3.43519 3.572 3.57644 3.58096 3.74661 3.75077 3.7541 4.08008 4.08315 4.32906 4.33174 4.48332 4.48711 4.49063 4.60742 4.61418 4.61877 4.80223 4.80546 4.80855 
142 0.13728 0.14047 0.14316 0.14537 0.14821 0.29339 0.29682 0.29931 0.30168 0.30396 0.48019 0.48349 0.48623 0.48827 0.49061 0.49475 0.61148 0.61516 0.61814 0.62062 0.62284 0.62715 0.80265 0.80588 0.80866 0.81076 0.8132 0.81653 0.97545 0.97784 0.98071 0.98332 0.9868 1.1395 1.14317 1.14635 1.14934 1.15283 1.30444 1.30756 1.3112 1.31359 1.31646 1.47248 1.47596 1.47891 1.4811 1.48393 1.63368 1.63936 1.64248 1.64491 1.64887 1.83016 1.8324 1.83477 1.83725 1.83979 2.0434 2.04564 2.04801 2.05082 2.16857 2.17232 2.17594 2.17977 2.31504 2.31764 2.32003 2.32267 2.32593 2.45028 2.45568 2.45894 2.46151 2.46415 2.60698 2.61108 2.61374 2.6159 2.61896 2.79864 2.80206 2.80462 2.80667 2.80942 2.81316 2.96213 2.96554 2.96887 2.97093 2.97474 3.13496 3.13776 3.14008 3.14263 3.14466 3.14823 3.28406 3.28714 3.29029 3.29307 3.29549 3.41684 3.42217 3.42454 3.42731 3.42989 3.56419 3.56755 3.57015 3.57283 3.5763 3.7389 3.74133 3.74404 3.74621 3.74819 4.07236 4.07467 4.07693 4.07964 4.32119 4.32324 4.32529 4.32841 4.4753 4.47808 4.48123 4.48325 4.48578 4.59933 4.60339 4.60712 4.6102 4.61497 4.7946 4.79717 4.79917 4.80131 4.80392 4.99802 
36 0.1534 0.15855 0.31046 0.31846 0.49672 0.50158 0.62983 0.8183 0.82338 0.99065 1.1568 1.32074 1.48894 1.49481 1.65388 1.84537 2.0586 2.18592 2.33078 2.47074 2.47654 2.6251 2.81523 2.97901 2.98462 3.15108 3.30056 3.3094 3.43645 3.58089 3.75404 4.08767 4.33636 4.49136 4.61881 4.81015 
0 
62 0.17451 0.17914 0.33027 0.33468 0.34338 0.51852 0.52236 0.53397 0.65125 0.6554 0.84018 0.84519 1.01029 1.01551 1.18092 1.187 1.34397 1.34868 1.51135 1.51581 1.67505 1.68175 1.86632 1.87037 1.88037 2.07758 2.08315 2.2072 2.21701 2.35148 2.35711 2.36632 2.49303 2.49867 2.64532 2.65006 2.83705 2.84223 3.00082 3.00692 3.173 3.17683 3.18876 3.32341 3.32769 3.4579 3.46227 3.60207 3.60731 3.77577 3.7799 3.79241 4.1064 4.11163 4.35488 4.36018 4.51295 4.51742 4.64234 4.82999 4.83398 4.84059 
92 0.17671 0.17973 0.18485 0.3329 0.33622 0.33972 0.35052 0.52028 0.52333 0.52673 0.53416 0.6527 0.65657 0.6606 0.84301 0.84564 0.8495 1.01198 1.01671 1.02156 1.17958 1.18452 1.18837 1.34469 1.34832 1.35155 1.51259 1.51581 1.51949 1.5391 1.67722 1.68099 1.68616 1.86655 1.87084 1.87422 1.88117 2.07978 2.08365 2.0888 2.20861 2.21367 2.22041 2.3521 2.35573 2.36052 2.36637 2.49593 2.50017 2.50607 2.64814 2.65083 2.65648 2.83844 2.84132 2.84542 2.85251 3.00318 3.00657 3.01116 3.17329 3.17734 3.18065 3.18752 3.32532 3.32862 3.33356 3.45893 3.46291 3.46678 3.60396 3.6082 3.61321 3.77846 3.78122 3.78546 3.79474 4.10864 4.11193 4.1172 4.35732 4.36032 4.36752 4.51546 4.51824 4.52244 4.64292 4.6474 4.83192 4.83475 4.8382 4.84352 
4 0.32562 0.83593 1.00628 1.86139 
1 3.77512 
54 0.15775 0.16168 0.31438 0.31884 0.50219 0.50548 0.63427 0.63829 0.82294 0.82691 0.83129 0.99457 0.99974 1.16075 1.16784 1.3258 1.33068 1.49313 1.49735 1.65907 1.66481 1.8493 1.85428 2.06269 2.18938 2.19899 2.33456 2.33946 2.476 2.47991 2.62957 2.63288 2.82001 2.82326 2.98363 2.98743 3.15526 3.15982 3.30502 3.31008 3.44013 3.44497 3.58573 3.59024 3.75882 3.76292 4.09182 4.34012 4.49592 4.49997 4.62119 4.62725 4.81417 4.8172 
80 0.14496 0.14912 0.15252 0.30145 0.30498 0.30878 0.48799 0.49258 0.49575 0.62048 0.62493 0.62885 0.81053 0.81429 0.8176 0.98295 0.98689 0.99134 1.14787 1.15191 1.1569 1.31257 1.3177 1.32146 1.48034 1.48477 1.48815 1.64168 1.64873 1.65289 1.83769 1.84084 1.84478 2.05094 2.05437 2.17652 2.18231 2.32262 2.32594 2.33013 2.4595 2.46512 2.46907 2.61546 2.61965 2.62284 2.80625 2.81065 2.81385 2.97016 2.97538 2.97901 3.14289 3.14627 3.14995 3.29203 3.29649 3.30044 3.42472 3.43018 3.43497 3.57192 3.57632 3.58036 3.74633 3.75052 3.75354 4.07985 4.08299 4.32879 4.33157 4.48324 4.48743 4.49042 4.60745 4.614 4.61895 4.802 4.80517 4.8082 
1 1.86471 
27 0.16995 0.32629 0.51426 0.64822 0.83453 1.00742 1.17713 1.3402 1.50586 1.67346 1.86229 2.07594 2.20605 2.34681 2.48909 2.63946 2.8331 2.99707 3.16835 3.31869 3.45429 3.59983 3.77094 4.35132 4.50774 4.63587 4.8259 
30 0.15898 0.31616 0.50172 0.6351 0.8238 0.99541 1.16419 1.32756 1.49537 1.65913 1.84982 2.06161 2.19209 2.33402 2.34277 2.47626 2.62912 2.81987 2.98398 3.15686 3.30743 3.44174 3.58473 3.75945 4.09037 4.33822 4.49631 4.62607 4.81344 4.81927 
56 0.15269 0.15755 0.309 0.31407 0.49516 0.50019 0.6283 0.63375 0.81806 0.82298 0.98963 0.99576 1.15533 1.16244 1.31957 1.32567 1.488 1.49313 1.65017 1.6563 1.84436 1.84966 2.05761 2.06245 2.18369 2.19076 2.32965 2.33491 2.46813 2.47428 2.62332 2.62823 2.81344 2.81853 2.97725 2.98292 3.14981 3.15532 3.29928 3.30561 3.43279 3.43776 3.57913 3.58449 3.75304 3.75848 4.08663 4.09146 4.33539 4.34051 4.49013 4.49564 4.61419 4.62281 4.809 4.81303 
28 0.16596 0.32206 0.51001 0.64312 0.83097 1.00341 1.1729 1.33529 1.50162 1.66586 1.85714 2.06923 2.20171 2.34297 2.48544 2.63645 2.82749 2.99169 3.16401 3.31473 3.44994 3.59413 3.76724 4.09902 4.34606 4.50409 4.63285 4.82151 
95 0.17704 0.17991 0.1839 0.33307 0.3362 0.33964 0.3504 0.52082 0.52367 0.52685 0.53321 0.65309 0.65681 0.66057 0.84295 0.84547 0.84906 0.86152 1.01288 1.01665 1.02072 1.03024 1.18022 1.18461 1.18832 1.34519 1.34856 1.35203 1.36644 1.51306 1.5162 1.52025 1.67683 1.68062 1.68577 1.86709 1.87072 1.87392 1.88023 2.07983 2.08301 2.08745 2.21004 2.21521 2.3526 2.35582 2.36018 2.36626 2.49467 2.49819 2.50294 2.64708 2.6501 2.65562 2.83906 2.84189 2.84549 2.85241 3.00292 3.00587 3.01124 3.17376 3.17725 3.18022 3.18495 3.32582 3.32868 3.33248 3.45854 3.46275 3.46655 3.60424 3.60802 3.61287 3.77729 3.78042 3.78375 3.78961 4.10863 4.11196 4.11735 4.35772 4.36121 4.36777 4.51369 4.51707 4.52072 4.5282 4.64325 4.64733 4.65715 4.83267 4.83544 4.83853 4.84569 
70 0.15686 0.16077 0.16474 0.31435 0.31809 0.32124 0.50193 0.50515 0.51003 0.63434 0.63843 0.82247 0.82639 0.82943 0.99427 0.99873 1.00234 1.16061 1.16558 1.17124 1.3249 1.33024 1.49235 1.49666 1.50066 1.65879 1.6624 1.66761 1.84909 1.85329 1.85684 2.06215 2.06585 2.19009 2.19455 2.33427 2.33825 2.34552 2.47561 2.47916 2.62926 2.6328 2.8198 2.82325 2.82838 2.98368 2.98731 3.15522 3.15995 3.16534 3.30528 3.31041 3.44043 3.44506 3.58502 3.58866 3.59626 3.75866 3.76323 4.09114 4.09506 4.33966 4.34329 4.4954 4.49989 4.61986 4.62616 4.8139 4.81704 4.82178 
31 0.16675 0.32305 0.50897 0.64178 0.83318 1.0046 1.16839 1.3339 1.50311 1.66853 1.85898 2.07005 2.1985 2.34169 2.48334 2.63598 2.82806 2.83549 2.99009 3.16228 3.168 3.31331 3.44845 3.59226 3.76604 3.77167 4.09854 4.34629 4.50414 4.63034 4.82205 
18 0.16445 0.32187 0.50988 0.83214 1.00206 1.50249 1.66657 1.85769 2.34225 2.48132 2.63426 2.82762 3.59308 3.76527 4.09668 4.34404 4.50305 4.81976 
38 0.15577 0.16116 0.31128 0.49904 0.50546 0.63195 0.82086 0.82589 0.99147 1.15771 1.32136 1.49202 1.65601 1.84592 2.05912 2.18534 2.33137 2.47314 2.62675 2.81788 2.98011 2.98735 3.15209 3.15901 3.30138 3.30962 3.43765 3.44502 3.58181 3.75469 3.76135 4.08812 4.33684 4.49194 4.49957 4.61571 4.81079 4.81774 
111 0.14474 0.14852 0.15129 0.15426 0.30086 0.30426 0.30743 0.3102 0.48747 0.49147 0.49396 0.49657 0.50072 0.61983 0.62364 0.62655 0.6294 0.81008 0.81348 0.81665 0.81914 0.98268 0.98548 0.989 0.99292 1.14695 1.1507 1.15456 1.15828 1.31182 1.31537 1.3189 1.3221 1.47992 1.48383 1.48685 1.48972 1.64126 1.6476 1.65049 1.65388 1.83739 1.83991 1.84312 1.84641 2.05064 2.05324 2.05606 2.17593 2.18099 2.18432 2.32227 2.32507 2.32808 2.33165 2.45819 2.46373 2.46714 2.46985 2.47483 2.61446 2.61867 2.62162 2.62419 2.80584 2.80985 2.8125 2.81525 2.82019 2.9695 2.97363 2.97662 2.97995 3.14233 3.14537 3.14858 3.15106 3.29155 3.29503 3.29865 3.30147 3.42422 3.42991 3.43301 3.43602 3.57146 3.57533 3.57804 3.58128 3.74616 3.74935 3.75221 3.7545 4.07958 4.08217 4.08517 4.32854 4.33073 4.33374 4.48267 4.48565 4.48905 4.4916 4.60677 4.61241 4.61641 4.62056 4.80175 4.80457 4.80688 4.80969 
34 0.15105 0.1596 0.30737 0.49334 0.62662 0.81638 0.82414 0.98798 1.1535 1.31766 1.32646 1.4863 1.49354 1.65211 1.84266 2.0559 2.1816 2.32796 2.46639 2.47366 2.62161 2.81157 2.9754 3.14809 3.29749 3.43375 3.57747 3.75135 3.75914 4.08495 4.33366 4.48835 4.61252 4.80726 
42 0.15399 0.15908 0.30925 0.31742 0.49679 0.50213 0.62963 0.81897 0.82347 0.98929 1.15548 1.16492 1.32007 1.32748 1.48967 1.4953 1.65509 1.84383 1.85184 2.05709 2.18649 2.32933 2.47223 2.62455 2.81461 2.82064 2.97924 3.1501 3.15709 3.29955 3.30713 3.43669 3.58038 3.75303 3.75857 4.08617 4.33479 4.48995 4.49571 4.61728 4.8088 4.81422 
9 0.16642 0.32103 0.82825 1.00077 1.33136 1.4995 1.66424 1.8549 4.62985 
64 0.14388 0.14826 0.30019 0.30425 0.30885 0.4864 0.49081 0.49506 0.61946 0.62372 0.63001 0.80927 0.81378 0.81879 0.98096 0.98578 1.14661 1.15225 1.31087 1.31651 1.47912 1.48397 1.64215 1.64801 1.8357 1.83979 2.04892 2.0527 2.17509 2.18156 2.32089 2.32471 2.45964 2.46558 2.61458 2.61886 2.80464 2.80907 2.81448 2.96862 2.97379 3.14112 3.14528 3.14917 3.29052 3.296 3.42544 3.43058 3.57038 3.57468 3.74432 3.74879 3.75223 4.07794 4.08165 4.32676 4.33014 4.48141 4.48619 4.60598 4.61406 4.80018 4.80339 4.80766 
29 0.17643 0.33273 0.51999 0.65223 0.84222 1.01687 1.18274 1.34466 1.51231 1.67859 1.86881 2.07704 2.09739 2.35336 2.49698 2.64463 2.8387 3.00048 3.17455 3.32471 3.46291 3.60648 3.77681 4.10586 4.3544 4.51313 4.64294 4.83143 4.84061 
33 0.17001 0.32657 0.51304 0.6466 0.83548 0.84201 1.00617 1.17233 1.33908 1.50597 1.66942 1.86056 1.8668 2.07366 2.20039 2.3453 2.35254 2.48782 2.6416 2.83112 2.83779 2.99575 3.16847 3.31915 3.45364 3.59687 3.77265 4.10161 4.34969 4.50831 4.63356 4.64181 4.82497 
29 0.15668 0.31379 0.50039 0.63375 0.82181 0.82887 0.99456 1.16244 1.32593 1.49258 1.65803 1.84711 2.06062 2.19015 2.33365 2.47487 2.62828 2.81841 2.98332 3.15453 3.3056 3.44051 3.58419 3.75799 4.08906 4.33701 4.49534 4.62483 4.81221 
31 0.16448 0.32006 0.50741 0.63986 0.83095 1.00105 1.16752 1.33275 1.50047 1.66405 1.85402 1.85975 2.06641 2.19673 2.33898 2.48115 2.63447 2.82525 2.83093 2.9895 3.16221 3.31255 3.44582 3.58992 3.76549 4.09526 4.34402 4.50262 4.63062 4.81907 4.82447 
5 0.1672 0.32283 0.83017 1.00193 1.86011 
26 0.16497 0.32112 0.50772 0.64173 1.16941 1.33477 1.50132 1.66357 1.8568 2.06659 2.19652 2.33898 2.4835 2.63366 2.8266 2.9889 3.16152 3.31245 3.44891 3.59063 3.76439 4.09521 4.3424 4.50085 4.62939 4.81828 
28 0.16131 0.31872 0.50654 0.6397 0.82714 0.99912 1.16944 1.33446 1.49763 1.66066 1.85162 1.85814 2.06575 2.19951 2.33791 2.48021 2.6327 2.82417 2.98795 3.16155 3.31257 3.44661 3.58836 3.76379 4.0946 4.34242 4.50084 4.81733 
56 0.17657 0.18224 0.33319 0.33686 0.51963 0.52362 0.65143 0.65587 0.84263 0.84707 1.01328 1.01835 1.18294 1.18975 1.34586 1.35264 1.51279 1.51758 1.67656 1.68304 1.86656 1.87136 2.07869 2.08317 2.20946 2.35232 2.35947 2.49327 2.49833 2.64603 2.64922 2.83776 2.8423 3.00152 3.00688 3.17438 3.17851 3.32565 3.33063 3.45936 3.46361 3.60305 3.60813 3.77735 3.78066 4.10822 4.11302 4.35584 4.36067 4.51353 4.51724 4.64213 4.65391 4.83116 4.83499 4.84081 
80 0.15421 0.15755 0.16057 0.16548 0.31168 0.31522 0.3186 0.49895 0.50173 0.50541 0.63162 0.63463 0.63884 0.8196 0.82272 0.82512 0.82853 0.9914 0.99526 0.99942 1.15786 1.16258 1.16782 1.32144 1.32646 1.3304 1.48962 1.49343 1.49639 1.65566 1.65866 1.66369 1.84619 1.84978 1.85373 2.05943 2.06282 2.18587 2.19048 2.33183 2.3354 2.3416 2.47236 2.47578 2.48117 2.62672 2.6297 2.81699 2.82005 2.82513 2.9801 2.984 2.98932 3.15251 3.15698 3.16062 3.30138 3.3058 3.30917 3.4378 3.44138 3.44674 3.58243 3.58537 3.59118 3.75487 3.75894 3.76184 4.08856 4.09188 4.3373 4.34013 4.49227 4.49647 4.49973 4.61641 4.62401 4.81124 4.81412 4.8184 
39 0.16876 0.32444 0.3311 0.51166 0.51879 0.64546 0.83407 1.00269 1.00869 1.17149 1.17778 1.3359 1.34208 1.5041 1.66793 1.85698 1.86239 2.07255 2.19934 2.34439 2.35447 2.48592 2.63927 2.82893 2.83407 2.99391 3.16587 3.17074 3.31667 3.4508 3.59474 3.76968 4.10089 4.34754 4.3544 4.50631 4.63535 4.82253 4.82877 
71 0.16218 0.16501 0.16935 0.31829 0.32189 0.32537 0.50564 0.50886 0.51519 0.63807 0.64184 0.82736 0.83036 0.83395 0.99757 1.00221 1.00623 1.1639 1.16934 1.17323 1.32809 1.33243 1.33657 1.49712 1.50042 1.50416 1.66195 1.6657 1.67126 1.85273 1.85669 1.86031 2.06592 2.0717 2.19461 2.20099 2.33782 2.34204 2.34743 2.4791 2.48253 2.63287 2.63561 2.82326 2.82655 2.83193 2.98764 2.99033 3.15884 3.16275 3.16674 3.30969 3.31341 3.32044 3.44396 3.44828 3.58814 3.59211 3.76248 3.76602 4.09443 4.09873 4.34301 4.34674 4.49883 4.50245 4.62499 4.6301 4.81737 4.81998 4.82455 
3 1.84754 4.33738 4.81371 
100 0.1467 0.15112 0.1539 0.15927 0.30295 0.30684 0.31012 0.31368 0.48939 0.49429 0.49708 0.50057 0.62225 0.627 0.6305 0.81238 0.81646 0.81919 0.82321 0.98442 0.98832 0.99187 1.14918 1.15368 1.15789 1.16198 1.31387 1.31949 1.32276 1.48208 1.48699 1.48969 1.49404 1.64288 1.65038 1.65359 1.65904 1.83916 1.84209 1.84558 1.85019 2.05242 2.0556 2.05926 2.17782 2.1841 2.19031 2.32406 2.32737 2.33096 2.46034 2.4671 2.47022 2.47465 2.61676 2.62161 2.62429 2.80758 2.81237 2.81504 2.81927 2.97153 2.97711 2.97997 3.14438 3.14777 3.15137 3.15473 3.29345 3.29854 3.30185 3.30545 3.42585 3.43201 3.4359 3.43957 3.57332 3.57808 3.58171 3.74785 3.75218 3.75486 3.75968 4.08134 4.08418 4.08778 4.3303 4.33262 4.33708 4.48467 4.48916 4.49168 4.49803 4.60872 4.61537 4.61941 4.80346 4.80664 4.80931 4.813 
0 
56 0.14723 0.15244 0.30342 0.30841 0.48962 0.49471 0.62269 0.62805 0.81267 0.81799 0.98439 0.99165 1.14998 1.15721 1.31429 1.32093 1.48243 1.48811 1.64605 1.65301 1.83913 1.84462 2.05235 2.05709 2.17823 2.18909 2.32422 2.32893 2.46373 2.47017 2.61808 2.62294 2.8078 2.81303 2.97188 2.97784 3.14449 3.14982 3.29381 3.30052 3.42936 3.43608 3.57356 3.57866 3.74774 3.75326 4.08133 4.086 4.33018 4.33438 4.48483 4.49051 4.6091 4.61939 4.8035 4.80719 
89 0.16098 0.16426 0.16764 0.31749 0.32109 0.32459 0.50252 0.50687 0.50983 0.51318 0.63636 0.63958 0.64302 0.82626 0.82976 0.83238 0.99755 1.00132 1.00485 1.16317 1.16707 1.17099 1.17522 1.3275 1.33235 1.33583 1.49622 1.50005 1.50327 1.66061 1.66381 1.66849 1.85226 1.85492 1.85873 2.06553 2.06869 2.19084 2.19577 2.19964 2.33744 2.34033 2.34412 2.47729 2.48116 2.48429 2.63176 2.63467 2.63725 2.82046 2.82464 2.82729 2.83141 2.98518 2.98946 2.99189 3.15778 3.16127 3.16431 3.16858 3.30737 3.3117 3.31472 3.3188 3.44339 3.44683 3.45003 3.58704 3.5905 3.59413 3.76094 3.7646 3.76741 3.77147 4.09448 4.09706 4.1009 4.34331 4.34558 4.35016 4.49816 4.50233 4.50475 4.62247 4.62743 4.63081 4.81719 4.81974 4.82309 
62 0.15583 0.16017 0.31256 0.31715 0.49844 0.50309 0.50783 0.63235 0.63731 0.8216 0.82567 0.8304 0.99243 0.99804 1.15846 1.16436 1.32219 1.32797 1.49053 1.49556 1.50019 1.65506 1.65937 1.84716 1.8521 2.06039 2.06502 2.18652 2.19248 2.33249 2.33773 2.472 2.47765 2.62661 2.6313 2.81568 2.82072 2.82576 2.97992 2.98534 3.15317 3.15827 3.16333 3.30192 3.30826 3.43852 3.443 3.58156 3.5862 3.75591 3.76142 4.08955 4.09417 4.33834 4.34295 4.49272 4.49817 4.62096 4.6259 4.81211 4.81544 4.8217 
47 0.16032 0.16352 0.31595 0.31996 0.5042 0.50819 0.63616 0.64074 0.82438 0.82803 0.99531 1.00044 1.1619 1.16854 1.32862 1.33279 1.49633 1.49962 1.66032 1.66471 1.85109 1.85608 2.06479 2.19265 2.33709 2.34275 2.47792 2.48419 2.63172 2.82249 2.82814 2.98666 3.15747 3.16195 3.30854 3.31219 3.44226 3.44805 3.58758 3.76152 3.76505 4.09326 4.34151 4.49983 4.62677 4.81593 4.81916 
5 0.51691 2.07536 2.83653 3.77202 4.50959 
66 0.18059 0.18513 0.33679 0.34064 0.35802 0.5236 0.52751 0.53624 0.65561 0.65999 0.67009 0.8462 0.8506 1.01782 1.02255 1.18516 1.19039 1.3485 1.35297 1.51582 1.51999 1.53962 1.68018 1.68535 1.87123 1.87573 1.88463 2.08298 2.08721 2.21333 2.22301 2.35779 2.36312 2.38557 2.49807 2.50337 2.65037 2.65392 2.84223 2.84706 3.00568 3.01067 3.17718 3.18071 3.18615 3.32812 3.33201 3.46251 3.46687 3.60669 3.61185 3.78126 3.78469 3.79387 4.11175 4.11638 4.35993 4.36496 4.51749 4.52089 4.52786 4.64631 4.65453 4.83523 4.83945 4.84619 
38 0.16461 0.31943 0.3244 0.5081 0.51415 0.6413 0.83089 0.99973 1.00683 1.16745 1.17661 1.33372 1.50109 1.66475 1.85447 1.8602 2.06718 2.20245 2.34012 2.34707 2.48287 2.63579 2.82643 2.83342 2.99068 3.16132 3.16694 3.31328 3.44803 3.59187 3.76559 3.77135 4.09627 4.34473 4.50321 4.63154 4.8195 4.82479 
56 0.16587 0.16904 0.32249 0.32623 0.5108 0.51434 0.64259 0.64657 0.83079 0.83461 1.00221 1.00702 1.16865 1.17404 1.33519 1.33955 1.50181 1.50538 1.66676 1.67091 1.85711 1.86074 2.06982 2.07335 2.19832 2.20326 2.34312 2.34725 2.48489 2.48855 2.63776 2.6407 2.82766 2.83153 2.83764 2.99313 2.99788 3.163 3.16722 3.31388 3.31817 3.44826 3.4534 3.59426 3.5985 3.76691 3.77049 4.09922 4.10303 4.34702 4.35155 4.50278 4.50697 4.63481 4.82243 4.82613 
0 
26 0.16512 0.32143 0.50824 0.64113 0.83076 1.00102 1.17289 1.33496 1.50152 1.6648 1.85566 2.06834 2.34037 2.48274 2.63557 2.82632 2.99063 3.1631 3.31433 3.44757 3.59138 3.7659 4.09702 4.34527 4.50309 4.81968 
28 0.16433 0.32311 0.50899 0.64082 0.83133 0.99923 1.16742 1.3331 1.5018 1.66474 1.85437 2.06814 2.19593 2.33953 2.48229 2.63582 2.82612 2.99087 3.16358 3.3135 3.44718 3.59152 3.76685 4.09639 4.34427 4.50343 4.63095 4.81967 
44 0.16202 0.31831 0.32228 0.50555 0.51062 0.63809 0.6432 0.8275 0.83119 0.99826 1.0037 1.16484 1.17199 1.33035 1.49782 1.50273 1.66269 1.85214 1.85643 2.06533 2.19518 2.33781 2.34335 2.47998 2.63301 2.82353 2.83004 2.98788 3.15953 3.16358 3.30975 3.31512 3.44503 3.45136 3.5887 3.59443 3.76302 3.76914 4.09394 4.34215 4.50036 4.62795 4.81691 4.82109 
56 0.15867 0.16243 0.31496 0.31877 0.50229 0.50648 0.6346 0.63852 0.82289 0.82671 0.99434 0.99943 1.16147 1.16672 1.32723 1.33116 1.49459 1.49823 1.65891 1.6628 1.84926 1.85363 2.06224 2.06658 2.19129 2.19845 2.33478 2.33917 2.47643 2.48109 2.62984 2.63305 2.82032 2.82407 2.98491 2.98924 3.15547 3.15948 3.30628 3.3103 3.4408 3.44525 3.58579 3.59032 3.75979 3.7631 4.09124 4.09575 4.3393 4.34389 4.49738 4.50077 4.62178 4.62654 4.8142 4.81771 
95 0.14999 0.15387 0.15713 0.30616 0.30949 0.31329 0.31738 0.49269 0.49678 0.49965 0.50329 0.62533 0.62914 0.633 0.63823 0.81539 0.81884 0.82239 0.82642 0.98789 0.99076 0.99511 1.15227 1.15594 1.16099 1.31709 1.3208 1.32497 1.32988 1.48522 1.48917 1.49261 1.49775 1.64631 1.65305 1.65603 1.8426 1.84514 1.84913 1.85374 2.05591 2.05853 2.0622 2.18114 2.18652 2.32747 2.33027 2.33388 2.46336 2.46904 2.47265 2.47692 2.61974 2.62387 2.62729 2.81099 2.81502 2.81813 2.82339 2.97476 2.97893 2.98242 3.1476 3.15065 3.15461 3.15845 3.29682 3.30039 3.30493 3.30877 3.42925 3.43528 3.43884 3.44349 3.57668 3.58049 3.58403 3.75135 3.75478 3.75813 4.08482 4.08739 4.09137 4.33388 4.33602 4.48792 4.49097 4.49479 4.61191 4.61806 4.62208 4.80694 4.80977 4.81232 4.81813 
20 0.16061 0.31901 0.50689 0.63906 0.82598 0.99658 1.49743 1.85085 2.06436 2.33686 2.6326 2.8234 2.98764 3.16215 3.588 3.76353 4.09293 4.34081 4.50072 4.81555 
56 0.14893 0.1545 0.30522 0.31045 0.49146 0.49698 0.62434 0.63042 0.81451 0.82024 0.98617 0.99327 1.1518 1.16135 1.31612 1.32391 1.48427 1.49036 1.64751 1.65325 1.84096 1.84629 2.05418 2.05927 2.18018 2.19077 2.32597 2.33095 2.46492 2.47099 2.61981 2.62528 2.80972 2.81538 2.97372 2.98011 3.14628 3.15195 3.29551 3.30324 3.43096 3.43653 3.57539 3.58114 3.74951 3.75528 4.08311 4.08803 4.33203 4.33662 4.48666 4.49256 4.61108 4.61995 4.80527 4.80921 
56 0.14938 0.15554 0.30587 0.31158 0.49194 0.49762 0.62454 0.63109 0.81524 0.8211 0.98692 0.99366 1.15236 1.16053 1.31666 1.324 1.48482 1.49132 1.64677 1.65345 1.84177 1.84738 2.05494 2.05984 2.18052 2.18946 2.32673 2.3319 2.46522 2.47183 2.62038 2.62575 2.81011 2.81607 2.9742 2.98078 3.14702 3.15289 3.29608 3.30358 3.43272 3.43919 3.5759 3.58172 3.75023 3.75607 4.08391 4.0887 4.33285 4.33678 4.48734 4.49332 4.6115 4.62128 4.80601 4.80996 
25 0.1598 0.3159 0.50527 0.63878 0.82559 0.99732 1.33139 1.49646 1.65985 1.85167 2.06314 2.33651 2.4776 2.63082 2.82359 2.9857 3.15894 3.3094 3.44388 3.58715 3.76145 4.09209 4.34033 4.49836 4.81531 
28 0.15844 0.31298 0.50097 0.63375 0.82243 0.99404 1.1619 1.32647 1.49496 1.65854 1.84772 2.06163 2.1909 2.33332 2.47611 2.62842 2.81887 2.98401 3.15375 3.30502 3.43929 3.58467 3.75759 4.0899 4.33843 4.49456 4.6266 4.81278 
3 1.00537 4.34747 4.82536 
66 0.17249 0.17652 0.33044 0.33468 0.51549 0.51893 0.52378 0.64779 0.65228 0.8387 0.8427 1.01074 1.01536 1.17777 1.18209 1.34108 1.34489 1.50915 1.51294 1.67218 1.67698 1.86441 1.86816 1.87557 2.07492 2.07906 2.10006 2.2049 2.21188 2.34731 2.35193 2.35735 2.48979 2.49485 2.64309 2.64732 2.83368 2.83801 2.84274 2.99799 3.00272 3.1707 3.17413 3.1793 3.32142 3.32551 3.45494 3.45886 3.59858 3.60363 3.61577 3.7737 3.77701 3.78343 4.1036 4.10753 4.12289 4.35189 4.35649 4.51061 4.51463 4.6397 4.64576 4.82716 4.83046 4.83399 
86 0.16794 0.17096 0.175 0.32317 0.32681 0.32981 0.33667 0.51135 0.51425 0.51735 0.64451 0.64783 0.65198 0.83424 0.83688 0.84091 1.00416 1.00804 1.01224 1.17131 1.17625 1.18013 1.33638 1.34001 1.34453 1.50407 1.50707 1.51075 1.66778 1.67145 1.676 1.85817 1.86185 1.86518 1.87345 2.07171 2.07488 2.08658 2.2003 2.20619 2.34394 2.34718 2.35107 2.35789 2.48613 2.48944 2.49422 2.63893 2.64179 2.65024 2.8296 2.83238 2.83615 2.99449 2.99812 3.00677 3.16472 3.16843 3.17138 3.31543 3.31901 3.32212 3.44998 3.45368 3.45769 3.5958 3.59941 3.60469 3.76959 3.77237 3.77887 4.10021 4.10347 4.10921 4.34853 4.35146 4.356 4.50677 4.5094 4.5161 4.63554 4.64137 4.82285 4.8255 4.82872 4.83441 
77 0.16473 0.16798 0.17111 0.32117 0.32497 0.32807 0.50719 0.51096 0.51432 0.5215 0.64077 0.64521 0.65084 0.83031 0.83409 0.83818 1.00111 1.00569 1.00976 1.16815 1.1729 1.17731 1.33184 1.33686 1.34063 1.50051 1.50415 1.50791 1.66608 1.6692 1.67487 1.85613 1.86015 1.86385 2.06958 2.07303 2.196 2.20225 2.34153 2.34495 2.35042 2.35848 2.48323 2.48661 2.63624 2.63942 2.82668 2.83026 2.83526 2.98984 2.9941 3.16238 3.16643 3.17003 3.31228 3.31718 3.32096 3.44766 3.45197 3.46053 3.59236 3.5959 3.60515 3.76459 3.76914 3.77165 4.09888 4.10216 4.34714 4.35055 4.50191 4.50638 4.63082 4.63589 4.82079 4.82361 4.8282 
62 0.15706 0.16077 0.31238 0.31679 0.50016 0.50359 0.63192 0.63661 0.8217 0.82597 0.99267 0.99752 1.15895 1.16421 1.32369 1.32853 1.3341 1.49292 1.49673 1.65568 1.66004 1.84702 1.85133 2.06023 2.06412 2.18915 2.19657 2.3324 2.33652 2.47254 2.47728 2.62695 2.63066 2.81798 2.82181 2.98194 2.98585 3.15319 3.15805 3.16246 3.30296 3.30829 3.31269 3.43822 3.44269 3.58299 3.58774 3.75644 3.76091 3.76474 4.08914 4.09325 4.3379 4.3424 4.49322 4.49791 4.50286 4.62043 4.62673 4.81199 4.81578 4.82038 
59 0.14808 0.15296 0.3043 0.30885 0.31484 0.49072 0.49615 0.50083 0.62357 0.62875 0.81374 0.81832 0.82229 0.98581 0.99229 1.15074 1.15976 1.31538 1.32308 1.48349 1.48959 1.64455 1.65278 1.84056 1.84509 2.05383 2.05812 2.17924 2.32541 2.32965 2.46331 2.47083 2.61847 2.62343 2.80893 2.81451 2.97292 2.97964 3.1457 3.15028 3.15501 3.29483 3.30311 3.42759 3.43379 3.57466 3.57992 3.7492 3.75503 4.08272 4.08678 4.33176 4.33528 4.48602 4.49187 4.6101 4.6198 4.80479 4.80853 
0 
112 0.14965 0.15348 0.15632 0.15971 0.30582 0.30928 0.31275 0.31575 0.4925 0.4965 0.49918 0.50182 0.50758 0.62464 0.62862 0.63163 0.63435 0.81495 0.81843 0.82156 0.82389 0.82781 0.98774 0.99054 0.99412 0.99779 1.15192 1.15578 1.15975 1.16354 1.31672 1.32047 1.32402 1.32717 1.48477 1.48869 1.49189 1.49473 1.64629 1.65278 1.65571 1.65941 1.84252 1.84513 1.84887 1.85225 2.05581 2.05853 2.06146 2.18091 2.18624 2.1898 2.32738 2.33019 2.33334 2.33744 2.46294 2.46883 2.4723 2.4749 2.48064 2.61942 2.62366 2.6268 2.62947 2.81087 2.81484 2.81773 2.82074 2.82504 2.97447 2.97869 2.98176 2.98543 3.14741 3.15048 3.15406 3.15657 3.29654 3.30013 3.30401 3.30705 3.42927 3.43522 3.43835 3.44154 3.57652 3.58035 3.58324 3.58666 3.75125 3.75459 3.75753 3.75983 4.08472 4.08739 4.09084 4.33374 4.33596 4.3395 4.48764 4.49069 4.49425 4.49688 4.61175 4.6176 4.62176 4.62606 4.80684 4.80981 4.81216 4.81559 
66 0.15301 0.15733 0.30918 0.31422 0.49517 0.50004 0.50498 0.62832 0.63272 0.63913 0.81842 0.82353 0.99 0.99618 1.15559 1.16279 1.16864 1.31972 1.32623 1.4881 1.49335 1.49876 1.64865 1.65563 1.66516 1.84471 1.84999 1.85555 2.05797 2.06211 2.18323 2.19016 2.32975 2.33397 2.46827 2.47326 2.48006 2.62414 2.62802 2.81299 2.81814 2.82424 2.97746 2.98281 3.15021 3.156 3.29941 3.30685 3.43187 3.4371 3.44313 3.57911 3.58369 3.75331 3.75888 4.08693 4.09098 4.33582 4.33932 4.49047 4.496 4.61412 4.62306 4.80912 4.8127 4.81814 
1 3.76808 
17 0.31954 0.50514 0.63873 0.82916 1.17089 1.3321 1.49926 1.66419 1.85519 2.82366 3.1599 3.31275 3.44591 3.76335 4.0958 4.50143 4.8188 
37 0.16711 0.1736 0.32271 0.32896 0.51454 0.64263 0.83475 0.83981 1.00248 1.01091 1.16788 1.17718 1.33292 1.3424 1.50556 1.66725 1.67225 1.85777 1.8643 2.07853 2.19739 2.3425 2.34812 2.48982 2.83299 3.0001 3.16336 3.31353 3.32178 3.44817 3.60171 3.76682 4.10368 4.35132 4.50298 4.51476 4.82576 
39 0.16961 0.32631 0.5124 0.6457 0.65145 0.83545 1.00759 1.17413 1.17982 1.33734 1.34194 1.50585 1.67053 1.86167 2.07214 2.20166 2.34524 2.35702 2.48657 2.63934 2.83071 2.83739 2.99432 3.0003 3.16595 3.17043 3.3174 3.32153 3.45067 3.45551 3.59537 3.60016 3.77041 4.10044 4.10541 4.34897 4.50678 4.63544 4.82375 
17 0.17404 0.32978 0.51906 0.83714 1.01477 1.34138 1.50986 1.67619 1.87429 2.35113 3.17075 3.32547 3.77834 4.10418 4.35095 4.5129 4.82818 
29 0.16587 0.32238 0.51039 0.6428 0.83098 1.00037 1.17297 1.33605 1.50309 1.66885 1.85905 2.06858 2.20226 2.34106 2.35171 2.48319 2.63588 2.82747 2.99107 3.16431 3.31552 3.44912 3.59368 3.76714 4.09826 4.34555 4.5039 4.63627 4.82093 
0 
66 0.16227 0.16519 0.17001 0.31918 0.32211 0.32632 0.50641 0.50972 0.63913 0.64342 0.82764 0.83076 0.83494 0.99814 1.00228 1.01 1.16455 1.17025 1.3313 1.33591 1.49847 1.50148 1.50706 1.66273 1.6657 1.67213 1.85314 1.85649 1.86054 2.06606 2.06965 2.19414 2.19921 2.33831 2.34185 2.34776 2.48045 2.48423 2.63377 2.63693 2.82459 2.82756 2.83279 2.98845 2.99142 3.15985 3.1634 3.31066 3.31424 3.44568 3.44989 3.58985 3.59391 3.76333 3.76672 4.0949 4.09853 4.34348 4.34631 4.50045 4.50364 4.62702 4.63162 4.81817 4.8207 4.82481 
117 0.17543 0.17854 0.18158 0.18635 0.33127 0.33477 0.33773 0.34213 0.51899 0.52186 0.52455 0.52828 0.65165 0.65463 0.65718 0.66142 0.84046 0.84385 0.84642 0.8496 0.86299 1.01136 1.01512 1.01865 1.02411 1.17758 1.18232 1.18586 1.18931 1.34232 1.34607 1.34901 1.3526 1.51153 1.51445 1.51742 1.52241 1.67583 1.67928 1.68342 1.69291 1.86597 1.8697 1.87257 1.87587 1.88458 2.07885 2.08175 2.08475 2.0912 2.20647 2.21095 2.21583 2.35134 2.35487 2.35833 2.36343 2.37304 2.49361 2.49636 2.49977 2.50431 2.64656 2.64946 2.65308 2.66099 2.83694 2.84029 2.84336 2.84662 2.86229 3.00158 3.00424 3.00772 3.01481 3.17276 3.17628 3.1787 3.18211 3.32196 3.32568 3.32874 3.33238 3.45736 3.46107 3.464 3.46927 3.60256 3.60546 3.6084 3.61351 3.77637 3.77955 3.78208 3.78651 3.79691 4.1082 4.11102 4.11451 4.12266 4.35678 4.35938 4.36307 4.37212 4.51305 4.51631 4.51921 4.52391 4.63982 4.64381 4.6479 4.65701 4.83123 4.8338 4.83642 4.83921 4.84567 
72 0.16951 0.17327 0.17794 0.32464 0.32866 0.3324 0.51347 0.51721 0.5227 0.64603 0.64962 0.65663 0.83546 0.83878 0.84264 1.00386 1.00888 1.01373 1.17201 1.17744 1.18202 1.33801 1.34201 1.5067 1.51056 1.66957 1.67442 1.85939 1.86385 1.86721 2.07383 2.07759 2.20164 2.20658 2.34512 2.34922 2.35416 2.48825 2.49236 2.50015 2.64136 2.64487 2.83187 2.83606 2.84136 2.99575 2.9996 3.16596 3.17002 3.17358 3.31809 3.32164 3.4534 3.45726 3.59679 3.60102 3.60799 3.77173 3.77457 3.77999 4.10216 4.1054 4.34996 4.35351 4.35998 4.50864 4.51207 4.63579 4.6414 4.82453 4.8283 4.83172 
26 0.17281 0.33071 0.51653 0.64832 0.83761 1.18095 1.34257 1.51246 1.67689 1.86625 2.07512 2.35206 2.49109 2.64166 2.83674 2.99709 3.17032 3.32147 3.45727 3.59945 3.77256 4.10434 4.35167 4.50951 4.64115 4.82981 
94 0.15186 0.15598 0.15903 0.30835 0.31166 0.31508 0.31897 0.49469 0.49907 0.50184 0.50516 0.62746 0.63162 0.63534 0.81749 0.82103 0.82401 0.82854 0.98971 0.99341 0.9976 1.15488 1.15872 1.16413 1.31918 1.32424 1.32767 1.4872 1.49151 1.49466 1.49881 1.64856 1.6551 1.65811 1.66349 1.84449 1.84741 1.85166 2.05778 2.06089 2.06546 2.18304 2.1887 2.19711 2.32945 2.33252 2.33678 2.46704 2.47213 2.4755 2.48044 2.62266 2.62646 2.62944 2.8129 2.81707 2.81986 2.82406 2.97687 2.98174 2.9846 3.14974 3.15289 3.15654 3.16055 3.29882 3.30322 3.30695 3.43164 3.43681 3.44091 3.44523 3.57866 3.58274 3.58652 3.75309 3.75727 3.76004 4.08671 4.08949 4.0946 4.33565 4.33816 4.34466 4.48999 4.49399 4.49673 4.61398 4.62024 4.62444 4.80884 4.81184 4.81452 4.81921 
50 0.15607 0.16024 0.31153 0.31803 0.49823 0.50229 0.6317 0.6365 0.82091 0.82535 0.99145 1.00004 1.15753 1.16731 1.32151 1.328 1.49165 1.49592 1.65625 1.66047 1.84616 1.85305 2.05923 2.18691 2.33163 2.47264 2.47688 2.62635 2.63047 2.81664 2.82082 2.98009 2.98501 3.15219 3.15764 3.30155 3.30843 3.43809 3.58192 3.58806 3.75518 3.76061 4.08831 4.33697 4.49239 4.49769 4.61926 4.62682 4.81128 4.81514 
23 0.16816 0.51076 0.6434 0.83562 1.00608 1.33639 1.50354 1.86032 2.06854 2.34246 2.63662 2.82905 2.99189 3.16669 3.31584 3.45038 3.59374 3.76843 4.09705 4.34499 4.50523 4.63567 4.82023 
80 0.14689 0.15107 0.15464 0.30365 0.30773 0.31132 0.48994 0.49433 0.49779 0.62266 0.62711 0.63109 0.81247 0.81673 0.81987 0.98454 0.98918 0.99424 1.15011 1.15521 1.16107 1.31446 1.31984 1.32439 1.48224 1.48695 1.49053 1.64497 1.6507 1.65485 1.83928 1.84318 1.84722 2.05252 2.05619 2.17862 2.18417 2.32442 2.32811 2.33265 2.46268 2.46818 2.47192 2.61806 2.62233 2.62619 2.8082 2.81251 2.81609 2.97215 2.97721 2.98224 3.14465 3.14874 3.15209 3.294 3.29909 3.30297 3.42878 3.43317 3.43718 3.57391 3.57821 3.58277 3.7479 3.75228 3.75541 4.08151 4.08506 4.33036 4.33357 4.485 4.48968 4.49338 4.60951 4.61659 4.62165 4.80383 4.80694 4.81039 
1 0.82571 
45 0.15269 0.15776 0.3098 0.3154 0.49627 0.50111 0.62967 0.63564 0.81812 0.8233 0.98968 0.99635 1.15612 1.31974 1.32629 1.48797 1.49344 1.65571 1.84462 1.85123 2.05775 2.18539 2.33004 2.47329 2.62502 2.62904 2.81491 2.81971 2.978 2.98328 3.15048 3.15673 3.29983 3.30649 3.43676 3.58047 3.75325 3.75903 4.08685 4.33556 4.49052 4.49609 4.61594 4.80944 4.81504 
37 0.16982 0.17583 0.32716 0.51443 0.52341 0.64765 0.83586 0.84069 1.00766 1.01657 1.17762 1.33934 1.50694 1.67154 1.86146 1.8662 2.07591 2.20458 2.34681 2.35283 2.49022 2.64043 2.83251 2.83809 2.9958 3.16951 3.31936 3.45365 3.59652 3.60747 3.77228 4.10331 4.35052 4.50848 4.63711 4.82556 4.83008 
42 0.17467 0.18167 0.33095 0.33594 0.51797 0.52309 0.65246 0.84052 0.84602 1.01108 1.01853 1.17912 1.18624 1.34396 1.51115 1.51795 1.67498 1.86475 1.87042 2.07856 2.20835 2.35034 2.36479 2.49356 2.64588 2.83655 2.84262 3.00108 3.1737 3.17988 3.32342 3.32882 3.45906 3.60296 3.77684 4.10659 4.35464 4.36208 4.51358 4.64242 4.82934 4.83385 
11 0.16694 0.32387 0.51257 0.83126 1.0036 1.50397 1.66826 1.85953 3.31745 4.34739 4.82345 
77 0.16297 0.16588 0.17044 0.31849 0.32206 0.32575 0.50699 0.51075 0.51669 0.63934 0.64284 0.82842 0.83114 0.83521 0.99886 1.00291 1.00831 1.16454 1.17013 1.17434 1.33173 1.33608 1.34567 1.4986 1.5019 1.50668 1.6629 1.66676 1.67213 1.85316 1.85712 1.86058 1.86794 2.06617 2.06952 2.19531 2.20299 2.33831 2.34219 2.34715 2.35473 2.48061 2.48407 2.49082 2.63394 2.63702 2.82448 2.82778 2.83165 2.98911 2.99297 3.16004 3.16381 3.16796 3.31054 3.31469 3.32508 3.44457 3.4488 3.45543 3.58948 3.5933 3.59926 3.76396 3.76714 3.77438 4.09516 4.09973 4.3438 4.34865 4.50092 4.50418 4.62943 4.63465 4.81838 4.82161 4.82523 
1 0.82173 
78 0.16963 0.17278 0.18033 0.32581 0.32919 0.33551 0.51324 0.51619 0.51957 0.64604 0.64985 0.65585 0.83569 0.83851 0.8432 1.00571 1.01031 1.01898 1.17267 1.17767 1.18191 1.33825 1.34175 1.35357 1.50574 1.50884 1.51378 1.66998 1.6738 1.6806 1.85993 1.86398 1.86808 2.07307 2.07737 2.20249 2.20807 2.34576 2.34944 2.3547 2.48823 2.4922 2.50434 2.64122 2.64431 2.83101 2.83412 2.83856 2.99611 3.00013 3.16667 3.17049 3.17474 3.31743 3.32115 3.3258 3.45186 3.45587 3.46424 3.59749 3.60154 3.60889 3.76999 3.77378 3.77759 4.10211 4.10604 4.12338 4.35063 4.35466 4.5084 4.51144 4.52041 4.63447 4.63912 4.82499 4.82766 4.8317 
0 
79 0.16876 0.17157 0.17744 0.32469 0.32813 0.33277 0.51126 0.51449 0.51792 0.64371 0.64737 0.65177 0.83498 0.83837 1.0043 1.00953 1.01737 1.1711 1.17622 1.18101 1.33674 1.3404 1.34705 1.50525 1.50881 1.66854 1.67242 1.67787 1.85838 1.86374 1.87013 2.07165 2.0746 2.08329 2.20002 2.20652 2.34386 2.34717 2.35272 2.48569 2.48844 2.49406 2.63852 2.64112 2.64771 2.829 2.83232 2.83644 2.99401 2.99697 3.0045 3.16454 3.16844 3.17191 3.3153 3.31909 3.32303 3.44959 3.45352 3.45818 3.59462 3.59814 3.60333 3.76851 3.77179 3.77549 4.10035 4.10393 4.1169 4.3489 4.35251 4.50532 4.50812 4.51222 4.63376 4.63734 4.82315 4.82596 4.83005 
84 0.14627 0.15061 0.15372 0.30238 0.30621 0.30994 0.48903 0.49385 0.4968 0.62106 0.62586 0.62951 0.81167 0.81553 0.81873 0.82292 0.98423 0.98772 0.99273 1.14841 1.1527 1.15799 1.31343 1.31848 1.3223 1.48151 1.48619 1.48926 1.49458 1.64248 1.65003 1.65373 1.83894 1.84188 1.84629 2.0522 2.0554 2.17747 2.18365 2.32381 2.32714 2.33161 2.45921 2.46628 2.46999 2.47574 2.61578 2.62086 2.62398 2.80738 2.81192 2.81502 2.97104 2.97622 2.97928 3.14389 3.14739 3.15172 3.29308 3.29747 3.30185 3.30608 3.42549 3.43184 3.43605 3.57301 3.57756 3.58158 3.74769 3.7516 3.75511 4.08112 4.08413 4.33011 4.33259 4.48427 4.48796 4.49152 4.60833 4.61492 4.61978 4.80326 4.80648 4.80953 
72 0.16884 0.17198 0.17619 0.32251 0.32674 0.32971 0.51248 0.51629 0.64672 0.65112 0.83072 0.83567 0.83947 1.00234 1.00771 1.0113 1.17206 1.17692 1.18495 1.33307 1.33914 1.34281 1.50232 1.50645 1.51036 1.66774 1.67187 1.67704 1.85742 1.86157 1.86511 2.07311 2.07651 2.20191 2.21024 2.34355 2.34705 2.35141 2.48721 2.49155 2.64059 2.64456 2.82928 2.83242 2.83713 2.99204 2.99606 3.00062 3.16511 3.16955 3.17454 3.31362 3.3189 3.32223 3.45143 3.45497 3.59589 3.59985 3.77112 3.77391 4.10148 4.10487 4.34878 4.35198 4.35757 4.50804 4.51325 4.62905 4.63662 4.82381 4.827 4.8308 
37 0.15926 0.16461 0.315 0.32049 0.50373 0.63623 0.82506 0.82888 0.99568 1.00111 1.16312 1.32861 1.49556 1.50275 1.66037 1.84986 1.85531 2.06332 2.19143 2.33555 2.4772 2.63048 2.82107 2.98609 3.15686 3.16222 3.30738 3.44211 3.44801 3.58713 3.75973 3.76558 4.09217 4.34058 4.49655 4.62687 4.81455 
59 0.15107 0.15611 0.30743 0.31236 0.4931 0.49842 0.50248 0.62629 0.6312 0.81647 0.82156 0.98784 0.99337 1.15372 1.16075 1.31762 1.32407 1.48609 1.49175 1.64657 1.65388 1.84265 1.84738 2.05587 2.05967 2.18155 2.18883 2.32792 2.33218 2.46631 2.47219 2.62177 2.62645 2.81112 2.81671 2.97531 2.98143 3.1481 3.1531 3.2972 3.30383 3.42987 3.43546 3.44018 3.57711 3.58236 3.75111 3.75633 3.75939 4.08494 4.0886 4.33374 4.33733 4.48831 4.49367 4.6123 4.6212 4.80715 4.81048 
26 0.16116 0.31901 0.50474 0.63887 0.82471 0.99715 1.16823 1.3308 1.49641 1.66141 1.85136 2.33721 2.48179 2.6319 2.82335 2.99021 3.15911 3.31015 3.44521 3.58918 3.76195 4.09262 4.34026 4.49915 4.62753 4.81515 
85 0.16433 0.16757 0.1723 0.31981 0.32346 0.32658 0.50796 0.51124 0.51557 0.63996 0.64372 0.64779 0.82835 0.83202 0.83484 0.83978 0.99907 1.00389 1.00852 1.16528 1.17191 1.17618 1.32916 1.33436 1.33786 1.49893 1.50248 1.50615 1.66445 1.66776 1.67292 1.85435 1.85807 1.86148 1.86981 2.06738 2.07087 2.07888 2.19323 2.19874 2.20655 2.33962 2.34319 2.34756 2.48194 2.48544 2.49085 2.63566 2.63858 2.82572 2.82884 2.833 2.98993 2.9927 2.99873 3.16097 3.16518 3.16834 3.30946 3.31466 3.31769 3.4458 3.45016 3.4541 3.59005 3.59411 3.5974 3.76305 3.76747 3.77006 3.77641 4.09643 4.09986 4.34512 4.34834 4.35464 4.50038 4.50481 4.50799 4.62481 4.63197 4.63605 4.81988 4.82261 4.82667 
28 0.15062 0.3069 0.49326 0.62696 0.81597 0.98708 1.15333 1.3173 1.48637 1.65237 1.84177 2.05491 2.18196 2.32711 2.46866 2.622 2.81151 2.97542 3.14758 3.29724 3.4335 3.57722 3.75059 4.08396 4.33266 4.48781 4.6151 4.80651 
0 
73 0.16582 0.16962 0.17509 0.32218 0.32629 0.3308 0.51067 0.51434 0.51918 0.64358 0.64797 0.65644 0.83077 0.83501 0.83988 1.00267 1.00744 1.01582 1.17022 1.17581 1.33584 1.34016 1.50104 1.50527 1.51092 1.66696 1.67137 1.68223 1.85718 1.86151 1.86583 2.0708 2.07506 2.19918 2.206 2.34303 2.34719 2.35318 2.48544 2.48927 2.63829 2.64184 2.82881 2.83262 2.83718 2.99276 2.99706 3.16366 3.16834 3.17385 3.31471 3.31883 3.32547 3.4488 3.4535 3.59439 3.59961 3.60764 3.76694 3.77115 3.77675 4.09969 4.10463 4.34804 4.35322 4.50373 4.50819 4.51622 4.63446 4.64367 4.82221 4.82547 4.82946 
28 0.16921 0.32541 0.51122 0.6451 0.83442 1.00625 1.17292 1.33655 1.50451 1.66846 1.86025 2.07225 2.20732 2.34448 2.48618 2.63936 2.83026 2.99423 3.16718 3.31702 3.45158 3.59567 3.76915 4.10046 4.3478 4.50652 4.63547 4.82321 
18 0.50941 0.64447 0.8298 1.17182 1.50141 1.66739 1.85782 2.06675 2.19936 2.34175 2.48239 3.16521 3.31619 3.4486 3.76762 4.09648 4.34427 4.82431 
2 0.16601 0.32336 
30 0.1653 0.32234 0.50906 0.64146 0.83246 1.00434 1.17186 1.3359 1.50219 1.66541 1.85607 1.86295 2.0688 2.1979 2.34075 2.48422 2.63614 2.82765 2.99097 3.16495 3.31545 3.44864 3.59204 3.76708 4.09676 4.34557 4.50376 4.63186 4.82035 4.82678 
1 0.16677 
75 0.17452 0.17826 0.33038 0.33368 0.34063 0.5174 0.52094 0.52665 0.64999 0.65391 0.83988 0.84355 0.84905 1.01063 1.01493 1.02225 1.17785 1.18309 1.34162 1.34561 1.35218 1.51007 1.51417 1.52425 1.67428 1.67959 1.86424 1.86856 1.8726 2.07677 2.08062 2.09961 2.20635 2.21338 2.34958 2.35387 2.35979 2.49145 2.49579 2.50449 2.64396 2.64732 2.8353 2.83945 2.84353 2.99968 3.00436 3.17114 3.1743 3.17854 3.32138 3.32519 3.33014 3.45551 3.45963 3.4664 3.60053 3.60526 3.61222 3.77481 3.77784 3.78366 4.10575 4.10933 4.1174 4.3538 4.35791 4.51191 4.51544 4.52937 4.63991 4.64614 4.82946 4.83345 4.83877 
39 0.16811 0.3228 0.33516 0.51026 0.51653 0.64341 0.8312 0.83903 1.00658 1.17246 1.3365 1.50264 1.66724 1.8579 1.86807 2.06976 2.20077 2.34288 2.35366 2.48486 2.63875 2.82932 2.83729 2.99367 3.16297 3.17036 3.31476 3.44814 3.45761 3.59466 3.76767 3.77318 4.09918 4.3474 4.50494 4.51081 4.63309 4.82181 4.82739 
117 0.14166 0.14535 0.14812 0.15091 0.29776 0.30119 0.30431 0.30706 0.4844 0.48821 0.49083 0.49343 0.49713 0.61667 0.62045 0.62335 0.62628 0.63113 0.80699 0.81037 0.81352 0.81591 0.8207 0.97963 0.98234 0.98593 0.98938 1.14386 1.14762 1.15154 1.15538 1.30873 1.31219 1.31588 1.31916 1.47682 1.48064 1.48376 1.48656 1.63816 1.64433 1.64748 1.65102 1.83433 1.83679 1.83992 1.84293 2.04758 2.05009 2.05278 2.05839 2.17285 2.17748 2.18106 2.31921 2.32198 2.32489 2.32817 2.45501 2.46055 2.46404 2.46687 2.47148 2.61135 2.61559 2.61852 2.62109 2.80278 2.80663 2.80941 2.81213 2.81616 2.96641 2.97035 2.97354 2.97707 3.13926 3.14226 3.14538 3.14784 3.15196 3.28847 3.29187 3.2956 3.29841 3.42113 3.42677 3.42989 3.43311 3.5684 3.57214 3.57493 3.57825 3.74311 3.74612 3.74907 3.75136 4.07653 4.07906 4.08191 4.32547 4.32762 4.33033 4.33694 4.47959 4.48253 4.48596 4.48842 4.60368 4.60901 4.6133 4.61773 4.7987 4.80147 4.80368 4.80641 4.81064 
20 0.15765 0.3151 0.50094 0.6363 0.82271 0.99584 1.49338 1.84664 2.06122 2.33604 2.62943 2.81913 3.15704 3.44438 3.58829 3.75962 4.08934 4.33702 4.49674 4.81239 
23 0.17632 0.3333 0.52048 0.84166 1.0172 1.18499 1.34683 1.51343 1.67706 1.87063 2.07961 2.35423 2.64741 2.84006 3.00312 3.17595 3.32613 3.46125 3.77842 4.10727 4.35546 4.51722 4.83145 
29 0.16258 0.31772 0.5059 0.64035 0.82684 0.83076 0.99695 1.16289 1.33121 1.49811 1.66179 1.85216 2.06585 2.19471 2.33757 2.4804 2.63281 2.82364 2.98806 3.15918 3.31047 3.4428 3.58864 3.76398 4.09445 4.34273 4.50107 4.62713 4.81814 
68 0.16477 0.16853 0.31985 0.32353 0.32801 0.508 0.51126 0.51504 0.6404 0.64372 0.64817 0.8294 0.83274 0.83857 1.00003 1.00474 1.16784 1.17297 1.3328 1.33675 1.50055 1.50461 1.66461 1.66936 1.85427 1.8587 1.86383 2.06758 2.0709 2.19671 2.20355 2.33969 2.34308 2.35209 2.48247 2.48585 2.63535 2.63825 2.82614 2.8295 2.83408 2.99087 2.99538 3.16217 3.16578 3.17004 3.31289 3.317 3.44588 3.45046 3.59108 3.59469 3.60065 3.76514 3.76842 3.77387 4.0964 4.09998 4.34501 4.34808 4.50222 4.50523 4.51024 4.63091 4.63657 4.81957 4.82272 4.82687 
27 0.16999 0.32645 0.51463 0.65039 0.83463 1.00738 1.17634 1.34096 1.50684 1.66926 1.85961 1.86626 2.20933 2.34921 2.49201 2.64487 2.83353 3.00025 3.16983 3.32056 3.45614 3.60166 3.77284 4.10799 4.35048 4.51158 4.82526 
0 
137 0.14264 0.14591 0.14861 0.15086 0.15391 0.29879 0.30234 0.30463 0.30698 0.30939 0.48571 0.48902 0.4917 0.49366 0.49608 0.61599 0.62034 0.62337 0.6257 0.62813 0.63309 0.80809 0.81141 0.8141 0.81626 0.81879 0.9809 0.98321 0.98596 0.9885 0.99196 1.14486 1.14868 1.15157 1.15459 1.15857 1.30991 1.31309 1.31661 1.31899 1.32213 1.47793 1.48147 1.48435 1.4866 1.48962 1.63903 1.64489 1.64801 1.65046 1.65416 1.83567 1.8379 1.84021 1.84258 1.84539 2.0489 2.05112 2.05352 2.05597 2.17403 2.1778 2.18116 2.18495 2.32055 2.32317 2.32552 2.32791 2.33126 2.45555 2.46123 2.46444 2.467 2.4699 2.61242 2.61669 2.61922 2.62139 2.62446 2.80418 2.80763 2.81004 2.81208 2.81474 2.96757 2.97097 2.97412 2.97614 2.97995 3.14035 3.14316 3.1454 3.14795 3.15005 3.28928 3.29247 3.29547 3.29832 3.30073 3.42231 3.42779 3.43002 3.43289 3.43561 3.56966 3.57301 3.57554 3.57803 3.581 3.74435 3.74664 3.74937 3.75149 3.7535 4.07787 4.08015 4.08237 4.08478 4.32663 4.32875 4.33074 4.33348 4.48077 4.48359 4.48659 4.48857 4.49104 4.60476 4.60873 4.61217 4.61572 4.62274 4.80016 4.80272 4.80472 4.80667 4.80933 
99 0.14618 0.15028 0.1534 0.30238 0.30581 0.30928 0.31294 0.48887 0.49323 0.49595 0.49961 0.62172 0.62583 0.6295 0.81165 0.81526 0.81865 0.82291 0.98401 0.98703 0.99127 1.14851 1.15229 1.15724 1.1623 1.31323 1.31742 1.32105 1.32544 1.48144 1.4857 1.48895 1.49338 1.64263 1.6493 1.65263 1.83873 1.84138 1.845 1.84971 2.05199 2.05475 2.05794 2.17728 2.18286 2.19057 2.32361 2.32651 2.32992 2.45994 2.46576 2.46951 2.47415 2.61609 2.62025 2.62343 2.80713 2.81134 2.81436 2.81905 2.97095 2.97538 2.97853 3.14382 3.14697 3.15076 3.15418 3.29298 3.29698 3.30106 3.30481 3.42559 3.43129 3.43508 3.43968 3.57285 3.5769 3.58045 3.74748 3.75107 3.75418 3.75768 4.08093 4.08358 4.08693 4.32991 4.33212 4.33576 4.48411 4.48735 4.49077 4.49576 4.60814 4.61442 4.61923 4.80307 4.806 4.80841 4.8122 
45 0.16975 0.17511 0.32722 0.51333 0.51834 0.64667 0.83579 0.8414 1.00784 1.01721 1.17768 1.33975 1.50636 1.51466 1.67056 1.67693 1.86192 1.86793 2.07338 2.20672 2.34702 2.35319 2.48795 2.49801 2.64029 2.83185 2.83673 2.9956 3.16821 3.17521 3.3191 3.45284 3.59764 3.60758 3.77085 3.77852 4.1023 4.11324 4.34985 4.35566 4.50788 4.51416 4.63692 4.82494 4.83044 
0 
57 0.1554 0.15954 0.3122 0.31674 0.4982 0.5025 0.63114 0.63576 0.8205 0.82511 0.83135 0.99222 0.99883 1.15821 1.16491 1.32224 1.32862 1.49067 1.49528 1.65501 1.65947 1.8472 1.85174 2.06048 2.06484 2.18644 2.19219 2.3326 2.33713 2.47197 2.47725 2.62688 2.63087 2.81617 2.82103 2.98018 2.98535 3.15285 3.15833 3.30198 3.30924 3.4379 3.44234 3.58206 3.58678 3.75576 3.7613 4.08938 4.09351 4.3382 4.34293 4.49283 4.49819 4.61737 4.62548 4.81199 4.81538 
37 0.16686 0.32344 0.32888 0.50959 0.51379 0.64351 0.83174 0.83548 1.0022 1.01121 1.17387 1.33513 1.50282 1.66654 1.85811 2.07018 2.19921 2.34225 2.48401 2.48947 2.63777 2.82826 2.83482 2.99226 3.16503 3.3154 3.44828 3.45449 3.59362 3.76803 3.7728 4.09872 4.3466 4.50563 4.633 4.82175 4.82691 
1 1.18234 
54 0.14974 0.15591 0.30583 0.31054 0.49255 0.49888 0.62443 0.63044 0.81514 0.82157 0.98773 0.99572 1.1518 1.1577 1.16523 1.31701 1.32496 1.48498 1.49155 1.64598 1.65439 1.84247 1.85056 2.05573 2.18102 2.19114 2.32732 2.33472 2.46266 2.4714 2.61919 2.62571 2.81092 2.81752 2.97455 2.98167 3.14741 3.1546 3.29657 3.30477 3.42895 3.43602 3.57652 3.58357 3.75117 3.75843 4.08462 4.33363 4.48781 4.49509 4.6119 4.62102 4.80676 4.81153 
77 0.16013 0.16414 0.16973 0.31721 0.3215 0.50358 0.50746 0.51105 0.63593 0.63957 0.64423 0.82546 0.8299 0.83539 0.99729 1.00262 1.16309 1.16835 1.17345 1.32697 1.33214 1.33706 1.49492 1.49941 1.50376 1.66008 1.66366 1.67303 1.85191 1.85641 1.86107 2.06557 2.06935 2.19157 2.1967 2.33759 2.34149 2.34742 2.47483 2.48008 2.48397 2.63158 2.63534 2.82182 2.82586 2.83003 2.98504 2.98953 2.99716 3.15775 3.16248 3.16611 3.30703 3.31259 3.31676 3.44203 3.44569 3.44978 3.58763 3.59128 3.59752 3.76057 3.76558 3.77192 4.09445 4.09858 4.34334 4.34798 4.49791 4.50238 4.51275 4.62232 4.62905 4.63605 4.81708 4.82001 4.82399 
53 0.14812 0.15319 0.30456 0.31028 0.4907 0.49545 0.62436 0.63046 0.81351 0.81868 0.98497 1.1511 1.31498 1.32468 1.48345 1.48949 1.64894 1.65457 1.83971 1.84578 2.05292 2.05825 2.17934 2.32499 2.33117 2.46631 2.47155 2.61947 2.62442 2.80898 2.814 2.97293 2.97899 3.14524 3.15146 3.2947 3.30346 3.43128 3.43766 3.57466 3.58072 3.74835 3.75398 4.08196 4.08719 4.3307 4.33586 4.48554 4.4916 4.61025 4.61964 4.80424 4.80787 
101 0.17571 0.1789 0.18261 0.33185 0.33517 0.33821 0.34431 0.51953 0.52256 0.52552 0.53079 0.65233 0.65568 0.65962 0.84143 0.84455 0.84803 0.85776 1.01168 1.01608 1.01952 1.02736 1.17822 1.18364 1.1873 1.34404 1.34742 1.35075 1.36089 1.51177 1.51491 1.51831 1.53053 1.67583 1.67985 1.68466 1.8664 1.87046 1.87356 1.87925 2.07907 2.08222 2.08642 2.10425 2.20814 2.21271 2.21841 2.35155 2.35527 2.3593 2.3648 2.4938 2.49733 2.50158 2.64635 2.64933 2.6541 2.83747 2.84073 2.84425 2.84887 3.0019 3.00463 3.00862 3.17294 3.17651 3.17926 3.18375 3.32314 3.32675 3.32959 3.33715 3.45846 3.46229 3.46616 3.60318 3.60686 3.61137 3.62052 3.77678 3.77978 3.78252 3.78773 4.10781 4.1109 4.11499 4.14543 4.35663 4.35975 4.36405 4.51299 4.51627 4.51959 4.52891 4.64248 4.6467 4.65589 4.83114 4.83389 4.83725 4.84163 
57 0.15898 0.16227 0.31545 0.31878 0.50323 0.50683 0.63495 0.63853 0.82362 0.82669 0.8303 0.99466 0.99916 1.162 1.16676 1.32736 1.33107 1.4954 1.4985 1.65912 1.66277 1.84977 1.85383 2.06299 2.06689 2.1908 2.19603 2.33517 2.33912 2.47667 2.48059 2.62977 2.63277 2.82067 2.82414 2.98501 2.98897 3.15681 3.16008 3.30706 3.31071 3.44092 3.44499 3.58591 3.59001 3.75988 3.76317 4.09162 4.09554 4.33962 4.34421 4.49771 4.50081 4.62542 4.62949 4.81448 4.81756 
0 
23 0.16414 0.50648 0.64074 0.83062 1.00241 1.17332 1.33448 1.66411 2.34169 2.48162 2.6345 2.82598 2.98967 3.1626 3.31301 3.44916 3.59058 3.76486 4.09656 4.34422 4.50198 4.63062 4.81937 
57 0.1534 0.15772 0.30957 0.31398 0.49558 0.50031 0.50528 0.62935 0.63369 0.81907 0.82364 0.99018 0.9956 1.15597 1.16184 1.32004 1.32583 1.48841 1.49326 1.65455 1.65953 1.84494 1.84951 2.0581 2.06218 2.18409 2.1911 2.33028 2.33442 2.47095 2.47546 2.62424 2.62852 2.81369 2.81862 2.97783 2.98307 3.15056 3.15543 3.29969 3.30559 3.4368 3.44216 3.57981 3.58419 3.7534 3.75858 4.08712 4.09115 4.33602 4.33963 4.49054 4.49561 4.61501 4.62361 4.80945 4.81302 
24 0.15834 0.31274 0.50149 0.63557 0.82557 0.99611 1.32787 1.49449 1.84695 2.06045 2.33239 2.47669 2.62884 2.81999 2.98428 3.15303 3.30787 3.44295 3.58578 3.75933 4.08884 4.33717 4.49626 4.81188 
68 0.16862 0.17216 0.17691 0.3239 0.32761 0.33118 0.51282 0.51641 0.64465 0.64867 0.83199 0.83612 0.84022 1.00309 1.008 1.01221 1.17004 1.17519 1.1797 1.33479 1.33902 1.34342 1.50298 1.50672 1.51112 1.6681 1.67241 1.85804 1.8624 1.86591 2.07172 2.07558 2.19788 2.203 2.3435 2.34745 2.35192 2.48637 2.49065 2.63961 2.64305 2.83119 2.83511 2.99499 2.99941 3.1672 3.17037 3.3139 3.31915 3.32318 3.45024 3.45473 3.45951 3.5954 3.59992 3.77107 3.77452 4.10076 4.10474 4.34918 4.35362 4.50583 4.50963 4.63282 4.63703 4.82386 4.82684 4.83056 
58 0.16554 0.16909 0.32205 0.32534 0.50879 0.5129 0.64232 0.64597 0.83039 0.8334 0.83938 1.00019 1.00492 1.17061 1.17532 1.33477 1.33944 1.50187 1.5064 1.66543 1.67004 1.85538 1.85964 1.86416 2.06901 2.07348 2.19722 2.20452 2.34167 2.34565 2.48355 2.48799 2.63677 2.64217 2.82714 2.83222 2.99163 2.99618 3.16379 3.16694 3.31488 3.31956 3.44809 3.45195 3.59272 3.59688 3.76672 3.76947 4.09765 4.10207 4.3457 4.35038 4.50398 4.50727 4.63154 4.63918 4.82086 4.82591 
6 0.16116 0.50471 0.82487 2.82302 4.34043 4.81559 
6 0.66118 0.85047 1.51751 3.33074 3.78108 4.84065 
49 0.15242 0.15764 0.30852 0.31411 0.49658 0.50157 0.62886 0.63675 0.81738 0.82234 0.98913 0.99636 1.15581 1.16363 1.32092 1.32685 1.48779 1.4931 1.65296 1.66151 1.8436 1.85035 2.05703 2.1858 2.32906 2.33767 2.47001 2.47666 2.62405 2.81425 2.81954 2.97913 3.14951 3.15502 3.2999 3.30561 3.43446 3.44114 3.57999 3.58854 3.75323 3.75825 4.08589 4.33421 4.49003 4.49548 4.61738 4.80865 4.81424 
73 0.16411 0.16746 0.17348 0.31911 0.32286 0.32666 0.50735 0.51032 0.51434 0.63977 0.64323 0.64933 0.82889 0.83199 0.83588 0.99861 1.00311 1.00716 1.16567 1.17239 1.33191 1.33621 1.50002 1.50338 1.50861 1.66299 1.66831 1.85337 1.85816 1.86164 2.06644 2.0698 2.07649 2.19552 2.20013 2.33884 2.34335 2.34873 2.48147 2.48559 2.63465 2.63741 2.82516 2.8282 2.8317 2.98908 2.99309 3.16065 3.16424 3.16809 3.31208 3.31537 3.31993 3.44487 3.44981 3.58943 3.59405 3.5998 3.76544 3.7681 4.09535 4.09894 4.34389 4.34707 4.3531 4.50229 4.5053 4.6274 4.63137 4.63815 4.81838 4.82162 4.82493 
25 0.15404 0.31049 0.49707 0.63069 0.81893 0.9916 1.32299 1.48996 1.65681 1.84338 2.05733 2.32944 2.47264 2.62511 2.81536 2.98009 3.15048 3.30292 3.43783 3.58104 3.7547 4.08579 4.33364 4.49214 4.80828 
27 0.17291 0.32935 0.51682 0.65296 0.83831 1.01095 1.18001 1.34277 1.51036 1.67331 1.86553 2.07659 2.34769 2.64313 2.83382 2.99873 3.1738 3.32216 3.45739 3.60046 3.77464 4.1036 4.3513 4.51119 4.63959 4.82648 4.8315 
49 0.1687 0.17406 0.32518 0.32902 0.51194 0.5173 0.64487 0.65013 0.83473 0.83968 1.00541 1.01036 1.17292 1.17846 1.33724 1.34228 1.5053 1.51077 1.6689 1.67467 1.85967 1.86513 2.07329 2.20141 2.34514 2.35118 2.48683 2.4944 2.64072 2.83111 2.83632 2.99536 3.1659 3.17085 3.31716 3.32162 3.45245 3.59606 3.60524 3.77117 4.10081 4.10598 4.34949 4.35487 4.50748 4.51431 4.63442 4.82411 4.82892 
68 0.16007 0.16339 0.16838 0.31571 0.31983 0.32285 0.5037 0.5066 0.5099 0.63607 0.64002 0.82506 0.82856 0.8325 0.99607 1.00047 1.16227 1.16758 1.32679 1.33078 1.33452 1.49561 1.49903 1.50315 1.66025 1.66435 1.85042 1.85482 1.85955 2.06327 2.06715 2.1903 2.19474 2.33586 2.34057 2.4776 2.48082 2.63095 2.63419 2.82125 2.82439 2.82842 2.98515 2.98828 3.15669 3.16119 3.16557 3.30756 3.31189 3.31554 3.44165 3.44641 3.58661 3.59 3.75962 3.76365 3.76664 4.0923 4.09617 4.34103 4.34445 4.49684 4.50093 4.62124 4.62748 4.81524 4.81813 4.82162 
5 0.17054 0.33519 1.51008 4.35943 4.82947 
3 0.16688 0.51415 1.66706 
35 0.16531 0.32256 0.50936 0.64414 0.83084 0.83611 1.00332 1.17105 1.17834 1.33493 1.5017 1.66416 1.67138 1.85757 1.87024 2.06875 2.20119 2.34217 2.34838 2.48285 2.63605 2.82699 2.83361 2.99071 3.16456 3.31503 3.44842 3.59239 3.76744 4.09764 4.34519 4.5036 4.63279 4.8196 4.82587 
33 0.15971 0.16544 0.31653 0.50359 0.63684 0.82407 0.82812 0.99615 1.1617 1.16914 1.32991 1.49585 1.50079 1.66025 1.85035 2.06418 2.19355 2.33586 2.4782 2.63154 2.822 2.9867 3.15658 3.16157 3.30964 3.44393 3.58726 3.76226 4.09269 4.34062 4.49908 4.62577 4.81517 
48 0.15057 0.15497 0.3067 0.31381 0.49301 0.49784 0.62618 0.63218 0.81589 0.82066 0.98697 1.153 1.31697 1.32491 1.48603 1.49072 1.64988 1.65641 1.84171 1.85064 2.05498 2.18182 2.32712 2.46676 2.47253 2.62132 2.62576 2.81139 2.81663 2.97512 2.98038 3.14746 3.15449 3.29679 3.30472 3.43259 3.57716 3.58392 3.75046 3.75707 4.08408 4.33276 4.48748 4.4937 4.61331 4.62145 4.80651 4.81162 
103 0.14719 0.1508 0.15349 0.1582 0.30324 0.30678 0.31002 0.31397 0.48989 0.49388 0.49635 0.5002 0.62226 0.62612 0.62886 0.63302 0.81246 0.81583 0.81897 0.82232 0.98521 0.98794 0.99215 1.14931 1.15323 1.1583 1.16287 1.31421 1.31774 1.32169 1.32609 1.48226 1.48606 1.48926 1.49345 1.64356 1.65014 1.65331 1.66135 1.83989 1.84233 1.84591 1.85053 2.05315 2.05565 2.05854 2.1783 2.18318 2.18985 2.32477 2.32757 2.33074 2.46036 2.46623 2.47005 2.47368 2.61677 2.62123 2.62415 2.80824 2.81225 2.815 2.81949 2.9719 2.97601 2.97914 3.14481 3.14788 3.15118 3.15466 3.29404 3.29754 3.30214 3.30549 3.42657 3.43245 3.43613 3.44086 3.5739 3.57777 3.58048 3.587 3.74868 3.75178 3.755 3.75825 4.0821 4.08463 4.0879 4.33107 4.33314 4.33663 4.48512 4.4881 4.49173 4.49618 4.60912 4.61479 4.61981 4.80425 4.80707 4.80925 4.8141 
30 0.16103 0.31712 0.32339 0.50507 0.63843 0.8251 0.83123 0.99649 1.16732 1.3303 1.4969 1.6618 1.85188 2.06945 2.19362 2.33777 2.48084 2.63297 2.82282 2.98724 3.15953 3.30963 3.44837 3.5884 3.76233 4.09599 4.34615 4.49985 4.6275 4.81871 
76 0.14733 0.15227 0.15605 0.30348 0.30737 0.31182 0.49005 0.49529 0.49885 0.62262 0.62763 0.63195 0.81271 0.81715 0.82061 0.98524 0.98914 0.99465 1.14961 1.15415 1.16136 1.31443 1.32062 1.32568 1.48255 1.48809 1.49183 1.64395 1.65144 1.65483 1.83995 1.84303 1.84805 2.05321 2.05655 2.17853 2.18592 2.32483 2.32825 2.46129 2.46693 2.47097 2.61719 2.62184 2.6255 2.80841 2.81342 2.8171 2.9721 2.97821 3.14492 3.1485 3.15287 3.29414 3.29953 3.30386 3.42692 3.43312 3.4383 3.57404 3.57899 3.74871 3.75351 3.75683 4.08214 4.08527 4.33112 4.33375 4.48526 4.48919 4.49297 4.60939 4.61826 4.8043 4.80763 4.81128 
53 0.1545 0.15971 0.31133 0.31795 0.4997 0.5042 0.63058 0.63727 0.81997 0.82483 0.82933 0.99145 0.99729 1.15753 1.16679 1.32166 1.33005 1.48991 1.49519 1.65584 1.66219 1.84612 1.85271 2.05938 2.06731 2.18908 2.33146 2.33809 2.47234 2.47942 2.62585 2.63115 2.81723 2.82274 2.98022 2.98564 3.15196 3.15833 3.30146 3.30889 3.43739 3.44429 3.58154 3.58857 3.75523 3.7613 4.08841 4.33735 4.49209 4.49827 4.62146 4.8112 4.81567 
27 0.16068 0.31744 0.50475 0.63682 0.82445 0.99712 1.16691 1.3316 1.49715 1.66274 1.85382 2.06371 2.33689 2.47802 2.6314 2.823 2.98796 3.15848 3.30956 3.44399 3.58843 3.76166 4.0922 4.34004 4.4985 4.62812 4.81539 
52 0.15092 0.15656 0.30725 0.31325 0.49362 0.49886 0.62678 0.63277 0.81629 0.82197 0.98786 0.99545 1.15371 1.16367 1.31789 1.32515 1.4864 1.49241 1.65083 1.65697 1.84246 1.84945 2.05571 2.18267 2.32776 2.33435 2.46751 2.47367 2.62175 2.62699 2.81204 2.81756 2.9759 2.98221 3.14804 3.15411 3.2976 3.30488 3.43339 3.43997 3.5777 3.58428 3.75129 3.75708 4.08474 4.33346 4.48834 4.49443 4.61407 4.6233 4.80711 4.81153 
45 0.15899 0.3146 0.49984 0.50999 0.63325 0.64097 0.82524 0.99525 1.16102 1.16841 1.32525 1.33571 1.49459 1.65303 1.66355 1.85032 2.06532 2.18833 2.19969 2.33524 2.47108 2.48053 2.62838 2.63446 2.81906 2.82841 2.98229 2.99072 3.15546 3.16229 3.30513 3.31306 3.4355 3.44548 3.585 3.5916 3.7587 3.76472 4.0941 4.34161 4.4957 4.5018 4.61912 4.62986 4.81609 
80 0.15419 0.1581 0.16108 0.31195 0.31525 0.31832 0.49774 0.50161 0.50505 0.63089 0.63441 0.63802 0.81965 0.82303 0.8261 0.83077 0.99226 0.99604 0.99997 1.15786 1.16259 1.16785 1.32191 1.3273 1.3312 1.48962 1.49395 1.49687 1.65174 1.65763 1.66071 1.8472 1.85122 1.85499 2.06033 2.06349 2.18568 2.19134 2.33247 2.33553 2.34418 2.47079 2.47526 2.47878 2.62643 2.62973 2.63299 2.81578 2.81957 2.82307 2.97973 2.98445 2.98878 3.15271 3.15583 3.15952 3.30171 3.306 3.3097 3.43634 3.43976 3.44437 3.58171 3.58535 3.5896 3.75577 3.75956 3.76249 4.08943 4.09233 4.33822 4.341 4.49302 4.49752 4.50065 4.61651 4.62457 4.81169 4.81445 4.81793 
25 0.16033 0.31675 0.5029 0.63955 0.82463 0.99998 1.16831 1.33126 1.49659 1.66552 1.85347 2.06235 2.33857 2.47731 2.63065 2.82111 3.15816 3.3095 3.44463 3.58998 3.76146 4.09092 4.3391 4.49873 4.81374 
5 0.17356 0.32839 0.83437 1.86238 4.82683 
79 0.14743 0.15152 0.15538 0.30376 0.30755 0.31123 0.48979 0.49405 0.49752 0.62283 0.62687 0.63082 0.81285 0.81716 0.8208 0.98448 0.98895 1.15019 1.15492 1.16194 1.31445 1.3195 1.32517 1.48264 1.48715 1.49131 1.64444 1.65025 1.65529 1.83922 1.8431 1.84754 2.05243 2.05601 2.17827 2.18392 2.32443 2.32801 2.33449 2.46303 2.46803 2.47245 2.61813 2.62208 2.6255 2.80787 2.81213 2.8153 2.97206 2.97692 2.98464 3.14463 3.14857 3.15204 3.29405 3.29875 3.3037 3.42842 3.43227 3.4371 3.57374 3.57788 3.58404 3.74779 3.7521 3.75547 4.08144 4.08492 4.33024 4.33335 4.485 4.48952 4.49486 4.6091 4.61565 4.62129 4.80364 4.80671 4.80981 
0 
41 0.15685 0.31186 0.3178 0.50002 0.50551 0.63312 0.82038 0.82575 0.99177 0.99956 1.15849 1.1676 1.32153 1.32828 1.49089 1.49805 1.65724 1.84612 1.85394 2.05949 2.18967 2.33156 2.47515 2.6282 2.81802 2.98329 3.15222 3.15844 3.30175 3.30914 3.43889 3.58372 3.75497 3.76051 4.08847 4.33697 4.49206 4.49767 4.62318 4.81098 4.81569 
23 0.15346 0.30932 0.49703 0.62975 0.81804 0.98924 1.48976 1.84331 2.05681 2.32888 2.47253 2.62512 2.8154 2.98034 3.14961 3.30614 3.43624 3.58085 3.75432 4.08565 4.33395 4.49211 4.80849 
98 0.16674 0.17016 0.17396 0.18077 0.32298 0.32662 0.32992 0.33491 0.5109 0.51393 0.51709 0.52214 0.64428 0.64774 0.65096 0.8322 0.83596 0.83849 0.84207 1.00298 1.00731 1.01105 1.01667 1.16971 1.17541 1.17928 1.3338 1.3392 1.34254 1.50315 1.50666 1.51041 1.66722 1.67056 1.67517 1.85846 1.862 1.86536 1.86935 2.07169 2.07459 2.07952 2.19722 2.20325 2.20892 2.34373 2.34701 2.35081 2.35618 2.48496 2.48834 2.49212 2.49829 2.63848 2.64167 2.64534 2.82865 2.83219 2.83592 2.84036 2.99241 2.99612 2.99985 3.16415 3.16826 3.17081 3.17455 3.31448 3.31916 3.32202 3.3294 3.45027 3.45393 3.45744 3.59375 3.59709 3.60092 3.60523 3.76745 3.77181 3.77451 3.77945 4.10058 4.10358 4.10813 4.34924 4.3519 4.35619 4.50434 4.50861 4.51219 4.63088 4.63644 4.64095 4.82317 4.82581 4.82907 4.83257 
0 
0 
25 0.15779 0.31536 0.5024 0.63476 0.82375 1.16454 1.32664 1.49388 1.66316 1.84606 2.06194 2.33527 2.47529 2.62834 2.81985 2.9838 3.15645 3.30688 3.44121 3.58714 3.75877 4.08794 4.336 4.49567 4.81203 
29 0.16533 0.32226 0.50858 0.64233 0.83098 1.00216 1.17176 1.33413 1.50136 1.6653 1.85731 2.06857 2.19902 2.34179 2.48333 2.63585 2.82665 2.99067 3.16337 3.31467 3.449 3.59227 3.76685 4.09688 4.34511 4.50323 4.63171 4.82004 4.82608 
69 0.15783 0.16101 0.16481 0.31375 0.31742 0.32048 0.50182 0.50529 0.63437 0.6378 0.82283 0.82621 0.82932 0.994 0.9984 1.16015 1.16454 1.16981 1.32506 1.32892 1.33236 1.49326 1.49691 1.50075 1.65828 1.66175 1.8484 1.85256 1.85675 2.06151 2.06514 2.18948 2.19397 2.33401 2.33758 2.47506 2.47878 2.48435 2.62892 2.63185 2.81946 2.82281 2.82744 2.98403 2.98694 3.15478 3.15907 3.16312 3.3044 3.30913 3.31294 3.44002 3.44439 3.58501 3.58842 3.75856 3.76204 4.09052 4.09429 4.33894 4.343 4.49512 4.49855 4.50215 4.62177 4.62601 4.81357 4.81648 4.81981 
28 0.15901 0.31674 0.50327 0.63577 0.8248 0.99928 1.16447 1.32816 1.49477 1.65942 1.85035 2.06398 2.19301 2.33726 2.4763 2.63115 2.82138 2.98564 3.15724 3.3073 3.44136 3.58689 3.76234 4.09239 4.3408 4.49834 4.6257 4.8157 
77 0.15483 0.15887 0.16237 0.31191 0.31594 0.31943 0.49838 0.50204 0.50572 0.63148 0.63529 0.63875 0.82076 0.82509 0.8303 0.99223 0.99689 1.15841 1.16393 1.16845 1.32207 1.32706 1.33123 1.49024 1.49462 1.49787 1.65467 1.659 1.66396 1.84685 1.85116 1.85541 2.05983 2.0634 2.18645 2.19177 2.33219 2.33604 2.34195 2.47161 2.47614 2.4809 2.62614 2.62997 2.81683 2.8205 2.82463 2.97994 2.98461 2.98992 3.1531 3.15722 3.16125 3.3021 3.30739 3.31073 3.43753 3.44177 3.44586 3.58186 3.58571 3.59028 3.7558 3.75983 3.76281 4.08886 4.09225 4.3376 4.34062 4.49283 4.49721 4.50084 4.61881 4.62557 4.8117 4.81463 4.81887 
27 0.1655 0.32163 0.50942 0.6418 0.83332 1.00148 1.17282 1.33534 1.50167 1.66578 1.85591 2.06905 2.19957 2.34135 2.48464 2.63873 2.82661 2.99248 3.16694 3.31596 3.4529 3.59257 3.77154 4.09781 4.34619 4.63204 4.82136 
1 0.83593 
127 0.16775 0.17067 0.17283 0.17571 0.1812 0.32417 0.3271 0.3295 0.33196 0.33682 0.51093 0.51361 0.51609 0.51843 0.52198 0.64473 0.64737 0.64956 0.65237 0.8336 0.8368 0.83904 0.84177 0.84851 1.00438 1.00781 1.01036 1.01333 1.02083 1.17133 1.17531 1.1782 1.18089 1.33588 1.33902 1.34142 1.34398 1.35078 1.50401 1.5069 1.50917 1.51184 1.52389 1.66907 1.67157 1.67449 1.67829 1.85895 1.8619 1.86423 1.86669 1.87027 2.07169 2.07425 2.07666 2.08037 2.19885 2.20276 2.2063 2.21036 2.34446 2.34727 2.34978 2.35256 2.35667 2.48586 2.48851 2.49119 2.49436 2.49988 2.63911 2.64161 2.64372 2.64823 2.82925 2.83198 2.83414 2.83682 2.8396 2.99384 2.99649 2.99887 3.00219 3.1657 3.16885 3.17088 3.17338 3.17709 3.31519 3.31883 3.32113 3.3237 3.45049 3.45369 3.45613 3.45988 3.59535 3.59789 3.60063 3.60361 3.608 3.76879 3.7717 3.77402 3.77682 3.78148 4.1008 4.10306 4.10546 4.10994 4.34952 4.3515 4.35419 4.35802 4.5054 4.50875 4.51074 4.5135 4.63397 4.63707 4.64048 4.64544 4.82358 4.82581 4.82804 4.83054 4.83356 
60 0.16336 0.16656 0.31903 0.32264 0.50691 0.5113 0.63937 0.64341 0.82892 0.83196 0.83648 0.99769 1.0024 1.0072 1.16451 1.17102 1.33218 1.33716 1.49999 1.50354 1.66319 1.66893 1.85291 1.85737 1.86123 2.06642 2.07004 2.19418 2.20276 2.3382 2.34231 2.35108 2.48115 2.48884 2.63426 2.63723 2.82503 2.83026 2.98927 2.99432 3.1617 3.16569 3.31279 3.31732 3.44458 3.44943 3.59015 3.59559 3.76498 3.76778 4.09528 4.09946 4.34338 4.34711 4.50205 4.5071 4.62865 4.63325 4.81859 4.82249 
9 0.31934 0.50358 0.99993 1.66337 1.85371 3.15882 3.31012 4.62661 4.81497 
90 0.17836 0.18176 0.18755 0.33324 0.33777 0.34161 0.52152 0.52523 0.52955 0.65346 0.65752 0.66136 0.84212 0.8462 0.85041 1.01335 1.01839 1.02356 1.17968 1.18579 1.19029 1.34453 1.34916 1.35341 1.51532 1.51901 1.5364 1.67866 1.68304 1.6918 1.86798 1.87254 1.87649 1.88688 2.08144 2.08498 2.09194 2.20781 2.21331 2.22137 2.35377 2.3578 2.36397 2.49471 2.49862 2.50385 2.64857 2.6517 2.65728 2.83888 2.84244 2.84677 2.86526 3.00181 3.00598 3.0107 3.17389 3.17837 3.18191 3.18943 3.32392 3.32899 3.33265 3.45898 3.46434 3.4712 3.60342 3.60831 3.61304 3.63248 3.77721 3.78144 3.78439 3.79138 4.11026 4.11409 4.12744 4.35899 4.36334 4.37881 4.51396 4.51861 4.52238 4.64166 4.64669 4.65323 4.83335 4.83661 4.84068 4.8582 
30 0.16985 0.32667 0.51256 0.64525 0.83466 1.0071 1.17275 1.17799 1.3385 1.50685 1.66973 1.86146 2.07122 2.19913 2.34554 2.3549 2.48902 2.63953 2.8308 2.99387 3.16827 3.31835 3.45262 3.59686 3.77089 4.1008 4.34913 4.50668 4.63672 4.82391 
0 
33 0.15351 0.30909 0.49655 0.50291 0.62905 0.81859 0.82564 0.98955 1.15587 1.32058 1.48894 1.65422 1.84397 2.05726 2.18635 2.32935 2.47099 2.62449 2.81433 2.97879 3.15001 3.15806 3.29983 3.30932 3.43553 3.57996 3.75342 3.75938 4.08627 4.33474 4.49024 4.62184 4.80872 
31 0.15832 0.16512 0.31419 0.50213 0.63447 0.82298 0.83106 0.99465 1.00256 1.16521 1.32993 1.49455 1.65884 1.84919 2.06141 2.19423 2.33403 2.47642 2.6294 2.81988 2.98547 3.15483 3.31064 3.44015 3.58543 3.75886 4.09065 4.3391 4.49557 4.62769 4.81367 
81 0.1531 0.15757 0.16138 0.30923 0.3134 0.31732 0.49588 0.50086 0.50484 0.62845 0.63343 0.63766 0.81845 0.82259 0.82623 0.99149 0.9957 1.00012 1.15528 1.15981 1.16435 1.32025 1.32545 1.32896 1.48829 1.49301 1.49685 1.64952 1.6562 1.65951 1.84627 1.84967 1.85426 2.0595 2.06332 2.18434 2.18995 2.19603 2.33098 2.33441 2.33861 2.46636 2.47251 2.47645 2.62285 2.62783 2.63132 2.81418 2.81907 2.82294 2.97795 2.98336 2.98779 3.15099 3.15461 3.15856 3.30002 3.30498 3.30933 3.43253 3.4388 3.44338 3.57987 3.58473 3.58871 3.75478 3.7591 3.76267 4.08837 4.0918 4.33756 4.34093 4.49122 4.49544 4.4989 4.61489 4.62083 4.6259 4.8106 4.81396 4.81872 
56 0.15077 0.15504 0.30705 0.31194 0.49383 0.49792 0.62693 0.63195 0.81604 0.82048 0.98716 0.99306 1.15359 1.16268 1.31735 1.32402 1.48628 1.49086 1.65178 1.65666 1.84187 1.84661 2.05499 2.05906 2.18273 2.32728 2.33193 2.46834 2.47279 2.6219 2.62597 2.81204 2.8164 2.97592 2.98054 3.14788 3.15291 3.29755 3.30392 3.43322 3.43886 3.5777 3.58338 3.75066 3.75541 4.08407 4.08815 4.33271 4.33661 4.48802 4.49289 4.6149 4.62251 4.80667 4.80993 4.81482 
0 
82 0.16695 0.17013 0.17409 0.32228 0.32612 0.32963 0.51031 0.5137 0.51764 0.64272 0.64704 0.65229 0.8333 0.83634 0.84029 1.00197 1.00647 1.01059 1.16739 1.1729 1.17713 1.33215 1.33749 1.34125 1.50336 1.50706 1.51222 1.66693 1.67094 1.6755 1.85672 1.86102 1.86446 1.87353 2.07158 2.07597 2.19754 2.20194 2.20782 2.34189 2.34631 2.35018 2.35597 2.4849 2.4896 2.50058 2.63814 2.64285 2.82826 2.83172 2.83535 2.99298 2.99748 3.16307 3.1674 3.17173 3.31296 3.31811 3.32171 3.449 3.45296 3.45995 3.59312 3.59808 3.60441 3.76713 3.77076 3.78013 4.10001 4.10387 4.11743 4.3479 4.3518 4.35985 4.50322 4.50728 4.51201 4.63002 4.63501 4.82228 4.82551 4.82921 
34 0.16731 0.32213 0.50986 0.51431 0.64251 0.6472 0.83293 1.00259 1.00879 1.17328 1.33556 1.50262 1.6666 1.85609 1.86217 2.06957 2.20104 2.34158 2.3468 2.48466 2.63719 2.8282 2.8348 2.99229 3.16566 3.31551 3.44958 3.59302 3.76723 4.09811 4.34643 4.50569 4.63486 4.82164 
65 0.16142 0.16433 0.31653 0.32002 0.3231 0.50494 0.50808 0.63736 0.64061 0.82534 0.82889 0.83387 0.99582 1.00024 1.00438 1.16248 1.16774 1.17241 1.32647 1.33123 1.3356 1.49733 1.50031 1.66157 1.66491 1.85051 1.85483 1.85862 2.06429 2.06725 2.19351 2.1996 2.3368 2.34011 2.47889 2.48161 2.6326 2.63498 2.82296 2.82578 2.98766 2.99041 3.15762 3.16148 3.16499 3.3064 3.3114 3.31487 3.44269 3.44655 3.58814 3.59149 3.76228 3.76499 4.09339 4.09639 4.34177 4.34466 4.49995 4.50233 4.62467 4.62912 4.81664 4.81927 4.82412 
28 0.16167 0.31698 0.50554 0.63844 0.82673 0.99653 1.16633 1.32994 1.49775 1.66094 1.8499 1.85737 2.06447 2.19444 2.33809 2.47826 2.63227 2.82268 2.98703 3.15947 3.31008 3.4431 3.58955 3.76229 4.09451 4.34106 4.49952 4.81567 
92 0.15123 0.15562 0.15824 0.16261 0.30751 0.31109 0.31485 0.32133 0.49377 0.49884 0.50181 0.50645 0.62607 0.6308 0.63441 0.81698 0.82132 0.82394 0.82772 0.98889 0.99267 0.99651 1.15384 1.15766 1.16249 1.16853 1.31833 1.3244 1.32806 1.48667 1.49155 1.49421 1.49864 1.64728 1.65503 1.65933 1.66521 1.8436 1.84651 1.85046 1.85423 2.05689 2.06008 2.18226 2.18891 2.32855 2.33177 2.33618 2.46373 2.47122 2.47472 2.48176 2.62124 2.62591 2.62879 2.81198 2.8169 2.81956 2.82443 2.9759 2.98189 2.98683 3.14884 3.15212 3.15614 3.16215 3.2979 3.30296 3.30638 3.43008 3.43638 3.441 3.57777 3.58253 3.58673 3.75224 3.75673 3.75939 4.0858 4.08862 4.33484 4.33717 4.48918 4.49397 4.49642 4.61322 4.62106 4.625 4.8079 4.81094 4.81431 4.81868 
72 0.15329 0.15827 0.16466 0.31023 0.31481 0.31887 0.49648 0.50122 0.50579 0.62897 0.634 0.63872 0.819 0.82397 0.82959 0.99131 0.99668 1.15673 1.16243 1.16785 1.32112 1.32677 1.33168 1.48881 1.49417 1.4994 1.65065 1.65729 1.66228 1.8461 1.85109 2.05932 2.06367 2.18515 2.19116 2.33119 2.3355 2.46812 2.47443 2.47927 2.62447 2.62912 2.8147 2.81951 2.82362 2.97871 2.98415 3.15143 3.15614 3.16001 3.3006 3.30612 3.31004 3.43298 3.43879 3.44487 3.58046 3.58522 3.75466 3.75945 3.76354 4.08829 4.09279 4.33732 4.34179 4.4918 4.49682 4.61618 4.62222 4.62814 4.81046 4.81392 
42 0.16592 0.17276 0.32283 0.32734 0.51038 0.51465 0.64408 0.83208 0.83651 1.00184 1.00682 1.17294 1.33575 1.50262 1.50737 1.66569 1.67167 1.85625 1.86082 2.06929 2.19973 2.3424 2.34735 2.48446 2.63745 2.82838 2.83332 2.99237 3.16501 3.31549 3.45026 3.59316 3.60383 3.76841 4.09789 4.10419 4.34592 4.35415 4.50465 4.63255 4.82144 4.82602 
12 0.17531 0.51868 0.64889 0.84099 1.17781 1.51184 2.83815 3.17155 3.77485 4.10851 4.35763 4.83101 
56 0.14614 0.1511 0.30225 0.30688 0.48873 0.49416 0.62156 0.62689 0.81169 0.81637 0.98388 0.98891 1.14845 1.15442 1.31325 1.31951 1.48153 1.48703 1.64288 1.6506 1.83861 1.84198 2.05186 2.05558 2.17725 2.18441 2.32347 2.32742 2.4607 2.46756 2.61616 2.62145 2.80706 2.81244 2.97084 2.97704 3.14359 3.14751 3.29285 3.29884 3.42592 3.43208 3.57271 3.57803 3.74733 3.75227 4.08077 4.08421 4.32979 4.33252 4.48398 4.48923 4.60816 4.61809 4.8029 4.80653 
43 0.1576 0.16225 0.3143 0.32043 0.50288 0.50746 0.63511 0.82272 0.82746 0.9949 1.16107 1.32665 1.33392 1.49305 1.49795 1.65912 1.84915 1.85492 2.06252 2.19111 2.33458 2.47635 2.62991 2.63436 2.82042 2.82499 2.9849 3.15558 3.16144 3.30542 3.31164 3.44049 3.58554 3.75884 3.76371 4.0913 4.09589 4.34002 4.49565 4.5011 4.62309 4.81445 4.8186 
60 0.17415 0.17891 0.33006 0.33415 0.51704 0.52125 0.64964 0.65347 0.83899 0.84218 0.84917 1.01104 1.01628 1.17771 1.18293 1.34351 1.34905 1.51071 1.51813 1.67366 1.67863 1.8642 1.86861 1.87795 2.0761 2.08053 2.20644 2.21937 2.34849 2.35327 2.3637 2.49121 2.49606 2.64418 2.64847 2.83494 2.84005 2.99975 3.00626 3.17283 3.17718 3.3234 3.32873 3.45544 3.45991 3.60042 3.60484 3.77535 3.77846 4.1056 4.11051 4.3539 4.35874 4.51201 4.51623 4.6401 4.64701 4.82909 4.83294 4.8392 
60 0.15372 0.15813 0.31046 0.31472 0.49657 0.50106 0.50535 0.62956 0.63418 0.63865 0.81888 0.8233 0.82694 0.99098 0.99723 1.15678 1.16384 1.32093 1.32683 1.48891 1.49379 1.65072 1.65725 1.84572 1.85138 2.05881 2.06361 2.18496 2.1933 2.33102 2.33583 2.46974 2.4755 2.62492 2.62917 2.81474 2.81942 2.97875 2.98397 3.15121 3.15684 3.30076 3.30741 3.43599 3.44036 3.58058 3.58507 3.75436 3.75919 3.76263 4.08784 4.0917 4.33666 4.34089 4.49152 4.49688 4.61528 4.62463 4.81022 4.81363 
33 0.1641 0.32082 0.50787 0.64015 0.83081 0.99907 1.00614 1.1645 1.17203 1.33169 1.49991 1.66399 1.85376 1.85978 2.06734 2.19597 2.33918 2.35271 2.48154 2.63536 2.82582 2.99026 3.16289 3.31368 3.44575 3.59037 3.76602 4.09586 4.3442 4.50282 4.62993 4.81911 4.82788 
55 0.15167 0.1567 0.30889 0.31462 0.49503 0.50065 0.62753 0.63354 0.81723 0.82149 0.82459 0.83027 0.98974 0.99689 1.15535 1.16472 1.31961 1.3272 1.48738 1.49312 1.64875 1.65638 1.84455 1.85115 2.05776 2.1835 2.32967 2.33684 2.4667 2.47473 2.62323 2.62879 2.81324 2.81914 2.97717 2.98392 3.14991 3.1562 3.29912 3.30691 3.43163 3.43703 3.44397 3.57901 3.58689 3.75305 3.75919 4.08675 4.33561 4.49027 4.49632 4.61432 4.62561 4.80887 4.81268 
54 0.1631 0.16648 0.17329 0.32006 0.32358 0.33103 0.50752 0.5132 0.64196 0.82854 0.83194 0.83656 0.99869 1.0038 1.0104 1.16704 1.17361 1.33256 1.33859 1.50001 1.50475 1.6639 1.66862 1.85436 1.85863 2.06754 2.19695 2.33989 2.34564 2.48193 2.49153 2.63484 2.82582 2.83193 2.98981 3.16277 3.1699 3.31313 3.31822 3.44781 3.45474 3.59051 3.59853 3.76557 3.77474 4.09593 4.10665 4.34414 4.34907 4.50232 4.63059 4.81919 4.82281 4.82697 
56 0.14835 0.15301 0.30459 0.30905 0.49099 0.49622 0.62367 0.62868 0.81402 0.81864 0.98606 0.99209 1.15096 1.15682 1.3156 1.32233 1.48377 1.48896 1.64524 1.65304 1.84084 1.8456 2.05407 2.0584 2.17953 2.18778 2.3257 2.32989 2.46344 2.47019 2.6187 2.6236 2.80922 2.81448 2.97317 2.97926 3.14594 3.15039 3.29507 3.30167 3.42844 3.434 3.57493 3.57998 3.74942 3.75498 4.08298 4.087 4.33197 4.33538 4.4863 4.49203 4.61048 4.61989 4.80506 4.80872 
36 0.1645 0.31977 0.32459 0.50803 0.51293 0.64038 0.64397 0.82924 0.83521 1.00094 1.17549 1.33357 1.50053 1.50623 1.66469 1.85436 1.86012 2.0675 2.34041 2.48328 2.63525 2.6387 2.82632 2.99061 3.16393 3.31406 3.44682 3.5917 3.76593 3.76946 4.09614 4.34432 4.50315 4.6312 4.8198 4.82515 
24 0.32733 0.51997 0.64784 0.83876 1.01556 1.17685 1.50788 1.67443 1.8666 2.07578 2.20713 2.34661 2.49325 2.64244 2.83684 3.16871 3.32149 3.45406 3.60122 3.77154 4.10389 4.36445 4.50958 4.8267 
0 
4 3.45674 3.77395 4.51218 4.82903 
51 0.17488 0.18047 0.33268 0.34045 0.51799 0.52304 0.6525 0.84112 0.84804 1.01284 1.18167 1.34391 1.3494 1.51086 1.51664 1.67496 1.68354 1.86764 1.8748 2.07862 2.08501 2.20788 2.35073 2.36019 2.49241 2.50021 2.64594 2.65787 2.83687 2.84527 3.00073 3.00721 3.1734 3.17819 3.32393 3.33716 3.4585 3.46431 3.60125 3.6071 3.77645 3.7844 4.10682 4.11321 4.35463 4.36088 4.5137 4.52187 4.6414 4.83032 4.83585 
57 0.16056 0.16402 0.31541 0.32044 0.5029 0.50646 0.63544 0.64011 0.82554 0.82912 0.99528 1.00065 1.16126 1.16714 1.32591 1.33111 1.49694 1.50063 1.65974 1.66389 1.85029 1.85452 2.06312 2.06664 2.19032 2.19619 2.33551 2.33944 2.47625 2.48054 2.63082 2.63404 2.82085 2.82439 2.98491 2.98864 3.15624 3.16121 3.30542 3.31151 3.4411 3.44726 3.58646 3.59112 3.75899 3.7633 3.7668 4.09211 4.0956 4.34064 4.34358 4.49592 4.50047 4.623 4.62846 4.81519 4.81779 
55 0.16056 0.16406 0.31626 0.32039 0.50468 0.50917 0.63669 0.64126 0.82497 0.82882 0.99624 1.00096 1.16278 1.16935 1.32928 1.33503 1.49649 1.49985 1.66095 1.66681 1.85092 1.85613 2.06411 2.06876 2.19181 2.19601 2.33648 2.34191 2.4786 2.48435 2.63175 2.63507 2.82265 2.82701 2.98675 2.99116 3.15748 3.16202 3.30821 3.31318 3.44256 3.4476 3.58775 3.5931 3.76108 3.76449 4.09313 4.09924 4.34165 4.34713 4.49779 4.50133 4.6256 4.81687 4.82124 
89 0.14397 0.14815 0.15129 0.30012 0.30375 0.30724 0.48669 0.49102 0.49382 0.49984 0.61918 0.62341 0.62709 0.80936 0.81316 0.81647 0.82064 0.98189 0.98509 0.98895 1.14622 1.15026 1.15512 1.31108 1.31532 1.31915 1.47919 1.4835 1.48685 1.4937 1.64052 1.64695 1.65079 1.83659 1.83941 1.84287 2.04985 2.05284 2.05604 2.17517 2.18045 2.32148 2.32461 2.32789 2.45761 2.46337 2.46748 2.61375 2.61819 2.62156 2.80505 2.80925 2.81232 2.81914 2.96874 2.97324 2.97661 3.14156 3.1449 3.14852 3.15462 3.29078 3.29476 3.29905 3.42348 3.42916 3.4334 3.57068 3.57482 3.57833 3.74536 3.74894 3.75202 4.07879 4.08167 4.085 4.32776 4.33018 4.33375 4.48191 4.48531 4.48875 4.60603 4.61183 4.61896 4.80094 4.80402 4.80652 4.81102 
1 4.81296 
0 
0 
1 0.82801 
22 0.17183 0.32999 0.51687 0.64841 1.01147 1.3412 1.50922 2.07501 2.2073 2.35236 2.48901 2.64183 2.83366 2.99681 3.16975 3.32182 3.45644 3.60533 3.77266 4.10335 4.35187 4.50977 
0 
25 0.17472 0.33088 0.51972 0.65561 0.84082 1.01315 1.1816 1.34428 1.51155 1.67515 1.86744 2.08428 2.35475 2.496 2.64566 2.83872 3.00176 3.17291 3.32341 3.45859 3.6094 4.10578 4.3538 4.5152 4.83123 
8 0.3255 1.86184 2.63795 2.83659 3.76819 4.34622 4.50476 4.82591 
81 0.16623 0.16945 0.174 0.32211 0.32587 0.32893 0.51046 0.51409 0.51933 0.64254 0.64647 0.65056 0.83204 0.83516 0.83931 1.00222 1.007 1.0115 1.16915 1.17434 1.17813 1.33521 1.33856 1.34296 1.50246 1.50619 1.51055 1.6671 1.67125 1.67826 1.85677 1.8613 1.86498 2.07041 2.07375 2.08156 2.19928 2.20405 2.34222 2.34621 2.35134 2.48464 2.48787 2.49338 2.63759 2.64074 2.82798 2.8324 2.83627 2.99231 2.99549 3.00412 3.16319 3.16755 3.17075 3.31341 3.3176 3.3216 3.44839 3.45305 3.4596 3.59366 3.59766 3.60399 3.76743 3.771 3.77493 4.09934 4.10317 4.11252 4.34739 4.35131 4.36252 4.50309 4.50742 4.51182 4.633 4.63818 4.82155 4.82447 4.82858 
90 0.16489 0.16768 0.17146 0.32059 0.3236 0.32618 0.50832 0.51053 0.5132 0.51726 0.64085 0.6439 0.6471 0.82933 0.83272 0.83514 0.83908 1.00062 1.00413 1.00701 1.16703 1.17112 1.17474 1.33323 1.3358 1.339 1.5005 1.50329 1.50659 1.66503 1.66802 1.67185 1.85486 1.85819 1.86116 1.86458 2.06782 2.07087 2.07514 2.19586 2.19942 2.2058 2.34006 2.34307 2.3463 2.35361 2.48255 2.48529 2.48925 2.63556 2.63817 2.64325 2.82641 2.82888 2.83193 2.83574 2.99078 2.99303 2.99777 3.16155 3.16497 3.16733 3.31218 3.31542 3.31808 3.44657 3.44986 3.4526 3.59158 3.59415 3.59786 3.76458 3.76765 3.77017 4.09674 4.0997 4.10317 4.34551 4.34813 4.35212 4.50172 4.50487 4.50759 4.62895 4.63281 4.63711 4.81963 4.82209 4.82464 4.82773 
90 0.1562 0.15959 0.16233 0.31302 0.31707 0.31958 0.49932 0.50283 0.5056 0.50897 0.63289 0.63574 0.63853 0.82156 0.82543 0.82778 0.83171 0.99304 0.9966 0.99962 1.00849 1.1596 1.16405 1.16769 1.32336 1.32796 1.33101 1.49161 1.4957 1.49853 1.50331 1.65716 1.65991 1.66471 1.84785 1.85118 1.85441 1.85981 2.06092 2.06401 2.06796 2.18748 2.19192 2.19697 2.33328 2.3363 2.33994 2.34831 2.47461 2.47778 2.48087 2.62776 2.63088 2.63342 2.81723 2.8211 2.8238 2.82826 2.98173 2.98549 2.98871 3.15353 3.15781 3.16039 3.30331 3.30775 3.31033 3.43934 3.44288 3.4459 3.58327 3.58639 3.58971 3.7563 3.76047 3.76286 4.08991 4.09272 4.09699 4.33884 4.34171 4.4937 4.49791 4.50025 4.61862 4.62453 4.62738 4.81244 4.81517 4.81797 
109 0.17226 0.17544 0.17872 0.18402 0.32826 0.33213 0.33483 0.34028 0.51569 0.51843 0.52128 0.52431 0.65004 0.65318 0.657 0.83805 0.84115 0.84387 0.84692 1.00812 1.0119 1.01521 1.02074 1.17561 1.18073 1.18454 1.34015 1.34386 1.3472 1.35625 1.50733 1.51108 1.5142 1.51851 1.67245 1.6755 1.67916 1.68543 1.86291 1.86684 1.86992 1.87366 1.88365 2.07658 2.07938 2.08351 2.10299 2.20229 2.20727 2.21224 2.34844 2.35155 2.35488 2.36048 2.37214 2.49106 2.49374 2.49814 2.50988 2.64439 2.64696 2.65272 2.8344 2.8371 2.84059 2.84388 2.99978 3.00201 3.00747 3.16985 3.17378 3.17635 3.18037 3.31971 3.32378 3.32653 3.3311 3.45479 3.45857 3.46204 3.47294 3.59981 3.60284 3.60667 3.61281 3.77313 3.77674 3.7791 3.78414 4.10548 4.10837 4.1118 4.15637 4.35393 4.35636 4.36012 4.39717 4.51 4.51362 4.51658 4.52272 4.63293 4.64034 4.64436 4.82811 4.83046 4.83326 4.83615 4.84274 
30 0.16487 0.3211 0.32907 0.50861 0.64187 0.83063 1.0026 1.1739 1.33387 1.50081 1.66567 1.85613 1.86156 2.06843 2.34215 2.4832 2.63578 2.82669 2.83338 2.99039 3.16392 3.31453 3.44881 3.59303 3.76641 4.09674 4.34424 4.50373 4.63582 4.81972 
24 0.15846 0.31564 0.502 0.63601 0.82478 1.16753 1.32972 1.49492 1.6626 1.85107 2.06069 2.33738 2.47612 2.629 2.81998 2.98476 3.15775 3.30819 3.44446 3.75976 4.08905 4.33708 4.49689 4.81245 
0 
64 0.1444 0.1489 0.30069 0.30489 0.30981 0.48681 0.49138 0.49582 0.62004 0.62456 0.80981 0.81451 0.98142 0.98621 1.1471 1.15265 1.31136 1.317 1.4796 1.48458 1.64244 1.64799 1.8362 1.84021 1.84643 2.04943 2.05318 2.1755 2.18182 2.32132 2.32507 2.46017 2.46554 2.61513 2.61953 2.80498 2.80953 2.81472 2.96906 2.97432 3.14165 3.14596 3.15053 3.29095 3.29644 3.30179 3.42599 3.43061 3.57077 3.57523 3.74476 3.74931 3.75325 4.07842 4.08205 4.32729 4.33053 4.48191 4.48677 4.6064 4.61434 4.80059 4.80382 4.80827 
64 0.15714 0.1611 0.1648 0.31428 0.31804 0.32282 0.5025 0.50523 0.63427 0.638 0.82328 0.827 0.83041 0.99452 0.9992 1.16147 1.16756 1.32556 1.32977 1.49273 1.49698 1.50142 1.65926 1.66246 1.84911 1.85313 1.85783 2.06236 2.06612 2.19014 2.19544 2.3344 2.33841 2.47597 2.4792 2.62866 2.63225 2.81951 2.82289 2.8281 2.9838 2.98715 3.15546 3.15992 3.3054 3.30999 3.44069 3.44468 3.58489 3.58839 3.75822 3.76236 3.76892 4.09139 4.09504 4.34012 4.34376 4.49511 4.4996 4.62292 4.62814 4.81437 4.81734 4.82565 
26 0.16364 0.32 0.50789 0.64281 0.8291 1.00101 1.17175 1.33409 1.50001 1.66289 1.85559 2.06764 2.34015 2.48117 2.63454 2.98942 3.16301 3.3132 3.44694 3.59217 3.7656 4.09665 4.34492 4.50233 4.63108 4.81832 
18 0.15923 0.31497 0.50089 0.6351 0.99655 2.06103 2.33367 2.47644 2.62865 2.81985 2.98435 3.1559 3.58592 3.7593 4.09 4.33805 4.49654 4.81234 
40 0.16462 0.16993 0.32001 0.32463 0.50954 0.51419 0.64157 0.83085 0.83518 1.00053 1.00556 1.17172 1.3341 1.50068 1.50588 1.66491 1.67182 1.85475 1.85911 2.0686 2.19884 2.34118 2.34584 2.48345 2.63618 2.82644 2.8325 2.99141 3.16497 3.3149 3.44807 3.59202 3.76718 4.09728 4.345 4.35171 4.50424 4.63197 4.82047 4.82532 
57 0.15554 0.16015 0.31275 0.31717 0.50059 0.50498 0.63316 0.63786 0.82091 0.82572 0.83022 0.99275 0.99942 1.15927 1.16629 1.32342 1.32856 1.49096 1.49574 1.50128 1.65744 1.66297 1.84724 1.85274 2.06051 2.06575 2.18871 2.33266 2.33827 2.47417 2.47926 2.62767 2.63158 2.81778 2.82192 2.98187 2.98623 3.15347 3.15842 3.30304 3.30903 3.43881 3.44431 3.58317 3.58852 3.75662 3.76136 4.08953 4.09476 4.33819 4.34508 4.49353 4.49848 4.62081 4.62646 4.81245 4.81635 
39 0.16905 0.17621 0.32399 0.32992 0.51365 0.51997 0.64694 0.83277 0.83814 1.00588 1.01648 1.17478 1.33967 1.50488 1.51347 1.67155 1.86015 1.86944 2.07484 2.20307 2.34675 2.35559 2.48893 2.63977 2.83228 2.99645 3.16793 3.17619 3.31814 3.33638 3.4532 3.59849 3.77058 4.10284 4.35013 4.50817 4.63486 4.8243 4.82884 
69 0.1586 0.16174 0.16665 0.31479 0.3183 0.32187 0.50131 0.50457 0.50865 0.63461 0.63845 0.82384 0.82768 0.83186 0.99457 0.99958 1.16085 1.16652 1.32493 1.32996 1.3345 1.49464 1.49776 1.50291 1.65876 1.662 1.66757 1.84946 1.85379 1.85902 2.06268 2.06652 2.18918 2.19459 2.33502 2.33894 2.47535 2.47906 2.48423 2.62972 2.63271 2.81943 2.8229 2.82863 2.98299 2.9871 3.15583 3.15978 3.16368 3.30475 3.31 3.31384 3.44081 3.44519 3.58515 3.58849 3.75836 3.76243 3.76599 4.09176 4.09569 4.34035 4.34411 4.49533 4.49978 4.6208 4.62722 4.8147 4.81733 
27 0.17311 0.32971 0.51675 0.6508 0.83792 1.01192 1.18112 1.34332 1.51025 1.67282 1.86579 2.07723 2.34978 2.49253 2.64385 2.83635 2.99946 3.17215 3.32302 3.45887 3.60112 3.77464 4.10519 4.3532 4.51199 4.64264 4.8293 
65 0.16834 0.17123 0.1768 0.32256 0.32669 0.33073 0.5126 0.51614 0.64576 0.64961 0.83354 0.83632 0.84076 1.00286 1.00815 1.01614 1.16848 1.17549 1.18374 1.33277 1.33938 1.34739 1.50402 1.50692 1.52468 1.66817 1.67361 1.85832 1.86285 1.86635 2.07235 2.07725 2.19906 2.20826 2.34338 2.3467 2.35233 2.4868 2.49171 2.64026 2.83045 2.83467 2.99492 2.99967 3.16448 3.16854 3.17538 3.3127 3.31878 3.44946 3.45377 3.59528 3.60033 3.77025 3.77272 4.10082 4.10489 4.34866 4.35257 4.50339 4.50802 4.63536 4.64089 4.82422 4.82819 
0 
60 0.16413 0.16735 0.31939 0.32288 0.327 0.50715 0.50993 0.51469 0.6397 0.64317 0.8297 0.83331 0.99953 1.00503 1.16845 1.17375 1.33283 1.33613 1.49999 1.50344 1.66409 1.66813 1.85446 1.85965 2.06667 2.06986 2.19577 2.20248 2.33953 2.34273 2.48151 2.48459 2.63456 2.63714 2.82491 2.82796 2.99008 2.99279 3.1608 3.16474 3.31146 3.31528 3.44528 3.45013 3.59071 3.59401 3.76471 3.76741 3.7712 4.09566 4.09876 4.3444 4.34743 4.50153 4.5046 4.63073 4.63497 4.81897 4.82146 4.82616 
11 0.16351 0.31973 0.50676 0.82673 1.00121 1.49875 1.85648 3.16203 3.31409 3.76464 4.82029 
65 0.15744 0.16088 0.1659 0.31332 0.31743 0.32177 0.50161 0.50508 0.63393 0.63765 0.82262 0.82657 0.83076 0.99416 0.99859 1.16074 1.16553 1.32599 1.32937 1.49292 1.49663 1.50088 1.6582 1.66262 1.84841 1.85276 1.85788 2.06176 2.06555 2.18986 2.19557 2.33388 2.3376 2.47502 2.4788 2.62869 2.6317 2.81937 2.82281 2.82948 2.98389 2.98683 3.15467 3.15898 3.16369 3.3049 3.30914 3.43945 3.44389 3.5848 3.58849 3.75824 3.76198 3.76677 4.09073 4.09499 4.33914 4.34377 4.49502 4.49865 4.62263 4.6274 4.81332 4.81643 4.82144 
56 0.16144 0.16467 0.31719 0.3207 0.5045 0.50755 0.63726 0.64067 0.82792 0.99593 1.0016 1.16241 1.16859 1.32687 1.33135 1.33531 1.49758 1.50103 1.66119 1.66508 1.85123 1.8557 2.06439 2.06847 2.19375 2.33632 2.34133 2.47884 2.48213 2.63212 2.635 2.82255 2.82581 2.98721 2.991 3.15715 3.1614 3.30675 3.31153 3.44214 3.4468 3.58754 3.59196 3.75969 3.76394 3.76732 4.09304 4.09692 4.34165 4.34644 4.49756 4.50128 4.62613 4.63016 4.81677 4.82016 
80 0.16222 0.16569 0.16947 0.3187 0.32286 0.32647 0.50704 0.51072 0.63897 0.64307 0.64807 0.8279 0.83161 0.83526 0.99888 1.0035 1.00863 1.16543 1.1719 1.17818 1.33172 1.33596 1.49869 1.50243 1.5063 1.66319 1.66745 1.67703 1.85346 1.85811 1.862 2.06648 2.07042 2.19171 2.19861 2.20598 2.33888 2.34263 2.34716 2.36175 2.4801 2.48426 2.48996 2.63335 2.6368 2.64763 2.82362 2.82718 2.83194 2.98806 2.99142 2.99696 3.15988 3.16433 3.16863 3.3095 3.31469 3.31972 3.44484 3.44947 3.45874 3.58977 3.59418 3.60013 3.76264 3.76667 3.77029 4.09558 4.09994 4.34402 4.34728 4.35446 4.49942 4.50375 4.50827 4.62362 4.63172 4.81829 4.82165 4.82611 
4 0.51405 0.83536 3.31934 4.82501 
102 0.181 0.18416 0.188 0.33661 0.34024 0.34325 0.34944 0.52369 0.52664 0.52971 0.53401 0.65663 0.66039 0.66395 0.84581 0.84928 0.85258 0.85797 1.01648 1.02066 1.0243 1.03196 1.18349 1.18809 1.19209 1.20339 1.34853 1.35205 1.35552 1.36428 1.51681 1.52001 1.52364 1.53818 1.68105 1.68447 1.68902 1.87137 1.87511 1.87835 1.88391 2.08408 2.08734 2.09242 2.21368 2.21844 2.22944 2.35714 2.36059 2.36441 2.3705 2.49874 2.50222 2.50645 2.52442 2.65119 2.65441 2.65889 2.84197 2.84514 2.84865 2.85246 3.00611 3.00935 3.01355 3.17743 3.18117 3.18391 3.18813 3.32716 3.33145 3.33437 3.34103 3.46269 3.46668 3.47018 3.48042 3.60776 3.61143 3.61536 3.62239 3.78027 3.7843 3.78689 3.792 4.11312 4.11635 4.12098 4.36193 4.36507 4.36976 4.51756 4.52152 4.52478 4.53093 4.64654 4.6508 4.65662 4.83605 4.83877 4.84184 4.84565 
24 0.16498 0.32159 0.50876 0.6402 0.83024 1.00429 1.33468 1.50131 1.6643 1.85451 2.06769 2.33993 2.4823 2.63556 2.82644 2.99064 3.4474 3.591 3.76693 4.09612 4.34458 4.50328 4.63055 4.81983 
59 0.16149 0.16508 0.31616 0.32138 0.50473 0.50886 0.63652 0.64159 0.82742 0.83049 0.9962 1.00158 1.16232 1.1696 1.32619 1.33181 1.33712 1.49782 1.50212 1.66074 1.6656 1.85055 1.85535 1.85921 2.06379 2.0683 2.19094 2.19627 2.33615 2.34185 2.47723 2.48136 2.48744 2.63186 2.63677 2.82278 2.82776 2.98713 2.99391 3.15736 3.16267 3.30586 3.31227 3.44232 3.44773 3.58688 3.59206 3.75952 3.76463 4.09283 4.09696 4.34159 4.34778 4.49653 4.50188 4.62384 4.63115 4.81715 4.82243 
94 0.15079 0.1551 0.15782 0.30731 0.31087 0.31405 0.49375 0.49847 0.501 0.50495 0.62579 0.63044 0.63371 0.81628 0.81994 0.82278 0.8264 0.9888 0.99227 0.99601 1.15367 1.1576 1.16176 1.16723 1.31841 1.32338 1.32637 1.48633 1.49065 1.4934 1.4986 1.6479 1.65386 1.65706 1.66382 1.84365 1.84643 1.85033 1.85505 2.05687 2.06006 2.0646 2.18231 2.18806 2.19215 2.32846 2.33165 2.33543 2.46561 2.47084 2.47426 2.47966 2.62145 2.62576 2.6284 2.81195 2.81644 2.8191 2.82384 2.97594 2.98098 2.98347 3.14867 3.15188 3.15563 3.15975 3.29784 3.30228 3.30593 3.43106 3.43611 3.43995 3.57769 3.58214 3.58551 3.75221 3.75619 3.75896 4.08577 4.08863 4.09237 4.33485 4.33723 4.34196 4.48906 4.49276 4.49563 4.61328 4.61923 4.62304 4.8078 4.81097 4.81364 4.81755 
12 0.83568 1.35823 2.07836 2.49055 2.64133 2.99807 3.32165 3.45683 3.60668 3.77243 4.51419 4.63777 
72 0.15378 0.15812 0.16214 0.30999 0.31384 0.31982 0.49686 0.50183 0.50595 0.62919 0.63381 0.63978 0.81925 0.82303 0.82671 0.99215 0.99652 1.00159 1.15628 1.1608 1.32177 1.32938 1.48906 1.49343 1.49744 1.65011 1.65715 1.66238 1.847 1.85077 1.85659 2.06036 2.066 2.18526 2.19523 2.3317 2.3353 2.46719 2.47357 2.4795 2.62359 2.62852 2.63315 2.81509 2.81974 2.82451 2.97901 2.98489 3.15195 3.15552 3.16021 3.30097 3.30556 3.31086 3.43297 3.43917 3.4455 3.58075 3.58555 3.75553 3.76196 4.0893 4.09437 4.33833 4.3429 4.49237 4.49859 4.61626 4.62458 4.81118 4.81475 4.82041 
63 0.14778 0.15227 0.30419 0.30838 0.31373 0.49029 0.49457 0.49962 0.62352 0.62786 0.81319 0.81785 0.98468 0.98958 1.15055 1.15621 1.31463 1.32023 1.4831 1.48797 1.49332 1.64712 1.65246 1.83941 1.84358 2.05262 2.05626 2.17876 2.18534 2.32468 2.32862 2.46396 2.46922 2.61865 2.62288 2.80848 2.81283 2.81944 2.9725 2.97751 3.14491 3.14927 3.15376 3.29438 3.30004 3.42984 3.43491 3.57423 3.57848 3.74804 3.75247 3.75584 4.08166 4.08524 4.33041 4.33361 4.48522 4.49 4.60956 4.61817 4.80395 4.80708 4.81121 
42 0.17189 0.17701 0.32833 0.51488 0.51909 0.64924 0.83773 0.84248 1.00972 1.17784 1.34016 1.34756 1.50844 1.67191 1.6804 1.86277 1.86778 2.07484 2.20358 2.34803 2.35467 2.49054 2.50146 2.6429 2.83322 2.83968 2.99731 3.17054 3.17622 3.32093 3.45562 3.60039 3.77374 4.10342 4.1147 4.35129 4.35736 4.51047 4.51836 4.63753 4.82691 4.83112 
1 0.82921 
0 
140 0.14372 0.14709 0.14976 0.15217 0.15566 0.29981 0.30325 0.30606 0.30873 0.31158 0.48653 0.49006 0.49267 0.49509 0.49753 0.50325 0.61843 0.6221 0.62495 0.62794 0.63077 0.80904 0.81234 0.81529 0.81749 0.82046 0.98178 0.98432 0.98753 0.99051 0.99605 1.14591 1.14965 1.1531 1.15635 1.15989 1.3108 1.31406 1.31766 1.32038 1.32366 1.47887 1.48252 1.48551 1.48803 1.49122 1.64014 1.64611 1.64931 1.65222 1.65647 1.83648 1.83881 1.84164 1.84433 1.84735 2.04973 2.05208 2.05462 2.05812 2.17494 2.17912 2.18264 2.18717 2.32136 2.32403 2.32669 2.3297 2.33446 2.45683 2.46243 2.46581 2.46844 2.47162 2.47908 2.61338 2.6176 2.6203 2.62262 2.62824 2.80494 2.80859 2.81117 2.81358 2.8166 2.82086 2.96851 2.97217 2.97538 2.97797 2.98266 3.14135 3.14423 3.14695 3.14955 3.15207 3.15806 3.29053 3.29373 3.29703 3.29984 3.30262 3.4232 3.42879 3.43148 3.43447 3.43765 3.57053 3.57409 3.57669 3.57978 3.58435 3.74525 3.74793 3.75073 3.75304 3.75582 4.07869 4.08109 4.08366 4.08736 4.32757 4.32964 4.33202 4.336 4.48168 4.48452 4.4878 4.49009 4.49371 4.60573 4.61062 4.6147 4.61763 4.62255 4.80089 4.80355 4.80566 4.80809 4.81098 
67 0.17249 0.17624 0.3281 0.33267 0.51614 0.52015 0.64854 0.65268 0.83783 0.84144 0.84719 1.00849 1.0131 1.02513 1.17397 1.17938 1.18848 1.34184 1.34651 1.50934 1.51331 1.67288 1.67812 1.86329 1.86772 1.8735 2.07568 2.08024 2.20388 2.2106 2.3478 2.35326 2.36197 2.49048 2.49504 2.64345 2.64739 2.83396 2.83787 2.84345 2.9986 3.00438 3.16942 3.17345 3.1843 3.32178 3.3253 3.45482 3.45909 3.59917 3.60455 3.61216 3.77374 3.77737 3.78487 4.10445 4.11096 4.35299 4.35833 4.51072 4.51437 4.63508 4.64007 4.64823 4.82758 4.83158 4.83676 
4 2.64475 2.9996 3.17496 4.10424 
74 0.16576 0.16942 0.32167 0.32562 0.32981 0.50981 0.51376 0.64244 0.64636 0.65179 0.83111 0.83405 0.84063 1.00042 1.00577 1.01302 1.16798 1.17407 1.17915 1.33583 1.3403 1.50232 1.50599 1.66587 1.67021 1.67661 1.8559 1.86021 1.86441 2.0689 2.07398 2.09426 2.19855 2.20713 2.34141 2.34695 2.35434 2.48329 2.48721 2.49221 2.63679 2.64022 2.82793 2.83219 2.837 2.99285 2.99764 3.16251 3.16651 3.17143 3.31433 3.31798 3.3288 3.44798 3.45228 3.59198 3.59674 3.60238 3.76569 3.76986 3.77643 4.09805 4.10259 4.34628 4.35017 4.36122 4.50206 4.5065 4.51064 4.6293 4.63568 4.82181 4.82508 4.83214 
36 0.16922 0.17464 0.32685 0.33349 0.514 0.52444 0.64687 0.83565 1.00707 1.01552 1.17683 1.33947 1.50661 1.67023 1.67708 1.86174 1.87952 2.07347 2.20339 2.34687 2.35662 2.48794 2.64044 2.83231 2.83774 2.99662 3.16862 3.31956 3.45441 3.59766 3.77127 4.10206 4.35018 4.50752 4.64119 4.82608 
3 0.1656 1.50277 4.3457 
46 0.17601 0.18147 0.33307 0.34145 0.51991 0.52698 0.65365 0.84196 0.84882 1.01424 1.18015 1.18654 1.34577 1.35645 1.51244 1.51939 1.67539 1.68247 1.86793 1.87371 2.08023 2.21311 2.35138 2.35769 2.4962 2.64622 2.83675 2.84226 3.00219 3.01657 3.17468 3.18343 3.3244 3.45918 3.46502 3.60236 3.61224 3.7778 4.10777 4.11454 4.35569 4.3625 4.51657 4.6524 4.83121 4.83599 
63 0.15082 0.15649 0.16227 0.30775 0.3123 0.49369 0.49917 0.5028 0.62639 0.63148 0.63593 0.8166 0.82194 0.82757 0.98912 0.99461 1.15424 1.16002 1.31841 1.32459 1.48614 1.49233 1.49814 1.64778 1.65515 1.84389 1.84858 2.05709 2.06157 2.1822 2.1888 2.32899 2.33349 2.46605 2.47231 2.62182 2.62683 2.81193 2.81738 2.82465 2.97587 2.98225 3.14908 3.15397 3.2979 3.30401 3.43088 3.43674 3.44182 3.57769 3.58283 3.75232 3.75753 4.0861 4.09049 4.33497 4.33907 4.48948 4.49488 4.61314 4.62113 4.80823 4.81165 
23 0.16333 0.31962 0.50586 0.64069 0.82878 1.00002 1.17131 1.33182 1.49866 1.66259 1.85475 2.34009 2.48171 2.63539 2.82459 2.98939 3.16265 3.31468 3.44784 3.5925 3.76572 4.63254 4.81915 
1 4.33432 
93 0.17226 0.17557 0.18021 0.32724 0.33112 0.33453 0.34019 0.51541 0.5189 0.52279 0.64814 0.65282 0.6618 0.83771 0.84068 0.8445 0.85508 1.00695 1.01195 1.01637 1.02587 1.17401 1.18072 1.18433 1.33921 1.34314 1.3469 1.35648 1.50874 1.51292 1.51798 1.67207 1.6767 1.68198 1.86177 1.8661 1.86971 1.87496 2.07477 2.07971 2.08877 2.20424 2.2108 2.34708 2.35163 2.35619 2.36147 2.48998 2.4953 2.50486 2.64361 2.64756 2.83316 2.83681 2.8411 2.85461 2.99818 3.00335 3.02374 3.16785 3.17308 3.17775 3.19631 3.31862 3.32292 3.32648 3.34057 3.45319 3.45935 3.46583 3.59878 3.60487 3.61108 3.77119 3.77558 3.78125 3.79677 4.10374 4.10754 4.11271 4.13243 4.35259 4.35586 4.36073 4.50852 4.51256 4.5172 4.63878 4.64819 4.82722 4.83017 4.83383 4.83998 
0 
31 0.16244 0.31902 0.50557 0.64003 0.82808 0.83299 0.99664 1.00538 1.16812 1.33125 1.49808 1.66217 1.85393 2.06676 2.19651 2.33985 2.48018 2.6335 2.82359 2.98818 3.16112 3.31238 3.44661 3.59067 3.76385 4.09596 4.34327 4.50068 4.62976 4.81705 4.82165 
55 0.16213 0.16544 0.31732 0.32208 0.50555 0.50937 0.63851 0.64236 0.8276 0.83079 0.99675 1.00204 1.16344 1.16814 1.32887 1.33256 1.49857 1.50322 1.66217 1.66917 1.85126 1.85606 2.06459 2.06943 2.1932 2.19798 2.33691 2.34178 2.47989 2.48513 2.63249 2.63591 2.82357 2.82919 2.98821 3.15805 3.16222 3.30794 3.31243 3.44273 3.44769 3.58843 3.59347 3.76105 3.76521 4.09343 4.09723 4.34227 4.34879 4.4979 4.50184 4.62787 4.63556 4.81695 4.8203 
0 
27 0.16471 0.32165 0.51043 0.64384 0.83041 1.00027 1.00666 1.17227 1.33565 1.50144 1.66478 1.85593 2.0689 2.20222 2.34214 2.48423 2.63664 2.8279 2.99153 3.16433 3.31493 3.45037 3.76724 4.09801 4.34509 4.50398 4.82104 
53 0.16525 0.17108 0.32159 0.32591 0.50807 0.51209 0.64071 0.64518 0.83041 0.83549 0.99971 1.00481 1.17069 1.17592 1.33325 1.33778 1.50123 1.50612 1.66487 1.6723 1.85498 1.85963 2.0679 2.07401 2.19806 2.3406 2.346 2.48307 2.49051 2.63532 2.63958 2.82612 2.83007 2.99083 3.1625 3.16595 3.31398 3.31844 3.44847 3.45434 3.59161 3.59723 3.76583 3.76977 4.09655 4.10115 4.34482 4.3496 4.50308 4.50855 4.63126 4.81966 4.82365 
103 0.14978 0.15336 0.15638 0.16046 0.30624 0.30958 0.31308 0.31605 0.49279 0.4971 0.49974 0.5031 0.62506 0.62891 0.63228 0.63565 0.81514 0.81844 0.82174 0.82435 0.98793 0.9917 0.99493 1.00067 1.15245 1.15616 1.1607 1.16571 1.31728 1.32128 1.32475 1.33166 1.48498 1.48867 1.49193 1.49552 1.64669 1.65244 1.6557 1.66004 1.84267 1.84557 1.84908 1.85324 2.05591 2.05918 2.06245 2.18128 2.18645 2.19246 2.32754 2.3306 2.33405 2.34136 2.46367 2.46899 2.47266 2.47608 2.62005 2.62407 2.62734 2.81107 2.81526 2.81814 2.82325 2.97489 2.97921 2.9824 3.14769 3.15086 3.1546 3.15762 3.2969 3.30085 3.30476 3.30928 3.42969 3.43495 3.43873 3.4431 3.57676 3.58084 3.58422 3.58987 3.75137 3.75559 3.75824 4.08487 4.08779 4.09111 4.33388 4.33632 4.34015 4.48804 4.49149 4.4948 4.6122 4.61803 4.62234 4.80698 4.81005 4.81264 4.81815 
27 0.16784 0.32342 0.51057 0.64372 0.83307 1.00485 1.17426 1.33735 1.50457 1.66685 1.86042 2.07029 2.34365 2.4842 2.63645 2.82839 2.99188 3.1657 3.31611 3.45044 3.59428 3.76805 4.09946 4.34619 4.50553 4.63556 4.8218 
0 
55 0.15608 0.16078 0.31251 0.31784 0.49902 0.50409 0.63294 0.63797 0.82154 0.82648 0.99304 0.99946 1.15912 1.16552 1.32308 1.32879 1.49149 1.49674 1.65693 1.66308 1.84757 1.85315 2.06084 2.06664 2.18708 2.3329 2.33865 2.47316 2.47845 2.62713 2.63147 2.81685 2.82197 2.98116 2.98621 3.15343 3.15907 3.30282 3.30893 3.43881 3.44449 3.58312 3.58892 3.7562 3.76166 4.08987 4.09649 4.33848 4.34526 4.49334 4.4989 4.61885 4.62668 4.81211 4.81618 
15 0.1653 0.32021 0.82681 1.00225 1.16997 1.66194 1.85525 2.63311 2.98861 3.16282 3.31224 3.76471 4.34172 4.5016 4.8174 
27 0.17168 0.32792 0.51483 0.6487 0.83762 1.0086 1.17987 1.34141 1.50826 1.67203 1.86416 2.07529 2.34811 2.49079 2.64203 2.83338 2.99951 3.17012 3.32063 3.45483 3.59978 3.77286 4.1038 4.35072 4.5093 4.6422 4.82678 
20 0.17071 0.32849 0.51488 1.34328 1.50728 1.67366 2.07412 2.20678 2.34747 2.48992 2.64121 2.83182 2.99744 3.17117 3.59834 3.77226 4.10388 4.3502 4.50911 4.82507 
39 0.17136 0.32742 0.51436 0.51882 0.6485 0.83695 0.84112 1.007 1.01113 1.17747 1.33996 1.34719 1.50783 1.67046 1.86083 1.8667 2.07398 2.20341 2.34675 2.35223 2.48943 2.64215 2.83276 2.83776 2.99698 3.16982 3.32014 3.32435 3.45377 3.45936 3.59802 3.77302 4.10247 4.35038 4.35623 4.50982 4.638 4.82548 4.83041 
49 0.16688 0.17421 0.3224 0.32734 0.51018 0.51448 0.64322 0.64872 0.83234 0.8402 1.00206 1.00816 1.16798 1.17493 1.33621 1.34105 1.50211 1.50682 1.66689 1.85784 1.86327 2.06929 2.07349 2.19658 2.20415 2.34181 2.34726 2.48477 2.49329 2.63827 2.82855 2.83242 2.99303 3.16292 3.16799 3.31689 3.44884 3.45408 3.59376 3.60049 3.76816 3.77168 4.09916 4.34704 4.50601 4.63015 4.63569 4.82199 4.82664 
57 0.15288 0.15766 0.31033 0.31496 0.49622 0.50092 0.50589 0.62952 0.63359 0.81855 0.8232 0.99075 0.99634 1.15676 1.16294 1.32077 1.32624 1.4882 1.4935 1.65021 1.65663 1.8455 1.85049 2.05872 2.06305 2.18431 2.19046 2.3308 2.33568 2.4692 2.47445 2.62467 2.62879 2.81435 2.81903 2.97849 2.9836 3.15103 3.15609 3.30048 3.30598 3.43599 3.44035 3.58028 3.58454 3.75409 3.75903 4.08776 4.09236 4.33651 4.3402 4.49136 4.49642 4.61478 4.6227 4.80997 4.8134 
6 0.16785 0.32575 0.83361 1.66859 1.86327 4.82336 
19 0.16459 0.32177 0.51014 0.82967 1.00236 1.33579 1.50176 1.66573 1.85652 2.06952 2.35058 2.63681 2.99335 3.16746 3.3154 3.76697 4.09916 4.34484 4.81975 
26 0.16336 0.31977 0.50651 0.64103 0.82848 1.00069 1.33294 1.49835 1.66368 1.85307 1.86121 2.0676 2.33993 2.48129 2.63412 2.82478 2.98962 3.16239 3.31239 3.4464 3.59017 3.76548 4.09698 4.3443 4.50298 4.819 
88 0.14767 0.1518 0.15505 0.30383 0.30747 0.31126 0.31531 0.49037 0.49495 0.49805 0.62254 0.627 0.63064 0.63455 0.81308 0.81676 0.82008 0.82351 0.98557 0.98882 0.99316 1.14992 1.15397 1.15915 1.3148 1.3194 1.32306 1.48293 1.48717 1.4904 1.49433 1.64404 1.65112 1.65402 1.84027 1.84306 1.8474 2.05353 2.05651 2.0615 2.17886 2.18483 2.19156 2.32514 2.32827 2.33236 2.46072 2.46714 2.47078 2.47578 2.6174 2.622 2.62519 2.80866 2.81302 2.81633 2.97245 2.97724 2.98044 3.14524 3.14859 3.15284 3.29449 3.29867 3.30295 3.4269 3.43303 3.43683 3.44158 3.57436 3.57864 3.58277 3.74902 3.75271 3.7562 4.08247 4.0853 4.33154 4.33384 4.48561 4.48908 4.4927 4.60975 4.61668 4.62126 4.80458 4.80766 4.81052 
43 0.1531 0.15769 0.31015 0.31668 0.49752 0.50173 0.63071 0.81867 0.82367 0.99033 1.15675 1.32066 1.32654 1.48847 1.49332 1.65568 1.84485 2.05801 2.18551 2.33032 2.47261 2.62502 2.62918 2.81538 2.8195 2.97932 2.98382 3.1511 3.15834 3.30041 3.30664 3.43705 3.58081 3.75372 3.75895 4.08705 4.3358 4.49096 4.49605 4.61538 4.62553 4.80978 4.81445 
59 0.15478 0.15981 0.31122 0.31582 0.49728 0.50192 0.50555 0.62987 0.63441 0.63982 0.82019 0.82521 0.99191 0.9981 1.15771 1.16439 1.32185 1.32814 1.48995 1.49543 1.65124 1.65796 1.84662 1.85186 2.05985 2.06541 2.18566 2.19212 2.33188 2.3373 2.46966 2.47553 2.62563 2.63051 2.81555 2.82026 2.97948 2.98489 3.15207 3.1574 3.30154 3.30817 3.43315 3.43885 3.44472 3.58134 3.58616 3.75519 3.76062 4.08888 4.09367 4.33771 4.3421 4.49244 4.49792 4.61637 4.62468 4.81123 4.81475 
28 0.1536 0.30869 0.4964 0.62948 0.81856 0.98836 1.15588 1.32075 1.48953 1.6557 1.84298 2.05625 2.1874 2.32853 2.47313 2.62428 2.81434 2.97917 3.14911 3.29956 3.43557 3.57997 3.75183 4.08532 4.33396 4.48914 4.62115 4.80789 
64 0.15265 0.15684 0.16254 0.30992 0.31534 0.49575 0.50054 0.62944 0.63449 0.81792 0.8222 0.82528 0.98988 0.99591 1.15609 1.16338 1.32001 1.32595 1.33066 1.488 1.4926 1.49922 1.65426 1.65836 1.84471 1.84994 1.85447 2.05794 2.06203 2.18386 2.19135 2.33008 2.33476 2.47095 2.47524 2.62443 2.62867 2.81371 2.81847 2.82536 2.978 2.9832 3.15032 3.15596 3.29984 3.30622 3.31017 3.43621 3.44187 3.57976 3.58434 3.75315 3.75848 4.08704 4.09123 4.33581 4.33947 4.49059 4.49561 4.61449 4.62285 4.80922 4.81273 4.81841 
19 0.16758 0.32423 0.51112 0.64748 0.8338 1.00559 1.33772 1.50668 1.66774 1.85853 2.34769 2.48766 2.82839 2.99381 3.16593 3.31706 4.347 4.50989 4.82141 
118 0.17648 0.17992 0.18243 0.18594 0.33304 0.33611 0.33882 0.34173 0.35183 0.51988 0.52297 0.52541 0.5281 0.5331 0.6533 0.65609 0.65882 0.6624 0.84214 0.84554 0.8478 0.8511 1.01345 1.01672 1.01992 1.02412 1.17998 1.18389 1.18783 1.19161 1.3436 1.34781 1.35065 1.35388 1.51217 1.51573 1.51828 1.52167 1.67705 1.68032 1.68391 1.68928 1.8684 1.87111 1.87402 1.877 1.88493 2.0812 2.08398 2.08696 2.09606 2.20817 2.21237 2.21721 2.35329 2.35637 2.35946 2.36356 2.37001 2.49441 2.49746 2.49999 2.50374 2.64747 2.65055 2.65286 2.65835 2.83808 2.84141 2.84397 2.84717 2.85153 3.00197 3.00568 3.00835 3.01294 3.1742 3.17736 3.17997 3.18281 3.18775 3.32357 3.32718 3.33008 3.33285 3.45934 3.46237 3.46541 3.46951 3.60429 3.60708 3.61021 3.61422 3.77719 3.78058 3.78295 3.78552 3.79092 4.10994 4.1124 4.11531 4.12174 4.3588 4.36102 4.36425 4.37264 4.51431 4.51801 4.52034 4.52406 4.64221 4.6462 4.64997 4.83245 4.83505 4.83728 4.84012 4.84398 
32 0.1655 0.32174 0.50839 0.51275 0.64206 0.83148 1.00272 1.17306 1.33413 1.50191 1.6661 1.85703 2.06808 2.19871 2.34036 2.34696 2.48283 2.63567 2.82711 2.83329 2.99044 3.16361 3.31415 3.44869 3.59247 3.76634 4.09683 4.34472 4.50327 4.63202 4.81986 4.82448 
30 0.16932 0.32602 0.51201 0.64593 0.83492 1.00527 1.17351 1.18124 1.33841 1.50577 1.66862 1.86119 2.07268 2.20114 2.34544 2.4867 2.63969 2.83226 2.99505 3.16748 3.17332 3.31791 3.45215 3.59714 3.77041 4.10145 4.34801 4.50729 4.63797 4.82465 
30 0.16435 0.32012 0.50571 0.63897 0.82795 0.99866 1.16783 1.33195 1.50009 1.66289 1.85513 2.06542 2.19539 2.33797 2.48054 2.63295 2.82396 2.83117 2.98874 3.16056 3.31224 3.44589 3.58879 3.764 4.09412 4.34184 4.501 4.6283 4.81718 4.82298 
0 
1 0.82632 
18 0.16535 0.51132 0.64201 0.83141 1.50106 1.66664 2.06852 2.34128 2.4825 2.63606 2.99076 3.16483 3.44869 3.59278 3.7667 4.09705 4.34537 4.50336 
24 0.17232 0.32989 0.51884 0.83886 1.01046 1.34293 1.50933 1.67243 1.86592 2.07543 2.34863 2.49397 2.64352 2.83691 2.99749 3.17246 3.32183 3.45648 3.60321 3.77672 4.10418 4.35135 4.51159 4.83055 
0 
83 0.18127 0.18532 0.1929 0.33664 0.34062 0.3452 0.52419 0.52777 0.53188 0.65732 0.66086 0.66606 0.84672 0.85006 0.85481 1.01682 1.02203 1.03061 1.18503 1.19033 1.20277 1.34909 1.35292 1.35962 1.51719 1.52073 1.52656 1.68169 1.6862 1.69424 1.87174 1.87596 1.88013 2.08422 2.08775 2.0972 2.21464 2.2206 2.3567 2.36107 2.36743 2.49913 2.50332 2.51088 2.65174 2.65497 2.6641 2.84272 2.84638 2.85061 3.00703 3.01065 3.01986 3.17832 3.18179 3.18592 3.32892 3.33257 3.3375 3.46303 3.46703 3.47243 3.60804 3.61255 3.61914 3.78225 3.78529 3.79037 4.11264 4.11632 4.12277 4.36162 4.36574 4.37511 4.51943 4.52264 4.52838 4.64787 4.65367 4.83624 4.83936 4.84303 4.85514 
20 0.16606 0.32477 0.51168 0.64503 0.83197 1.00569 1.50463 1.86334 2.06975 2.63631 2.99327 3.16594 3.31624 3.59427 3.76809 4.09928 4.34598 4.50457 4.63544 4.82353 
39 0.16614 0.32236 0.50951 0.51455 0.64227 0.64759 0.83216 1.005 1.1709 1.17654 1.33499 1.50208 1.66593 1.85802 2.06922 2.19811 2.34151 2.34817 2.48371 2.63677 2.82778 2.83352 2.99156 3.16414 3.16889 3.31583 3.45002 3.59268 3.59901 3.76705 3.77008 4.09772 4.10512 4.34572 4.50435 4.50921 4.6318 4.82098 4.82627 
99 0.15787 0.16135 0.16406 0.16921 0.31479 0.31838 0.32145 0.50119 0.50488 0.50781 0.51266 0.63415 0.63756 0.64037 0.82321 0.82674 0.8291 0.83283 0.99475 0.99814 1.00138 1.00541 1.16082 1.1651 1.16871 1.1732 1.3249 1.32991 1.33308 1.49295 1.49702 1.49994 1.5037 1.65533 1.66027 1.66297 1.66691 1.84953 1.8524 1.85537 1.85829 2.06281 2.06591 2.07206 2.18906 2.19411 2.20269 2.33493 2.33811 2.34188 2.34643 2.47462 2.4788 2.48144 2.48736 2.62986 2.63291 2.63581 2.8191 2.82289 2.82552 2.82936 2.98275 2.98747 2.99133 3.15557 3.15913 3.16195 3.16843 3.30456 3.3096 3.31242 3.4407 3.44435 3.4472 3.45419 3.58503 3.58836 3.59171 3.59738 3.75832 3.76253 3.76492 4.0918 4.09465 4.10034 4.34057 4.34303 4.34807 4.49561 4.49994 4.50244 4.61964 4.62596 4.62941 4.81432 4.81712 4.81986 4.82287 
34 0.1582 0.31421 0.50089 0.50625 0.63462 0.82386 0.99519 1.16159 1.32596 1.49369 1.6586 1.84806 1.85391 2.06146 2.18998 2.33378 2.34276 2.47543 2.62874 2.81912 2.82617 2.98344 3.15559 3.30609 3.4408 3.58435 3.59304 3.75871 4.08975 4.33754 4.49581 4.624 4.81272 4.81837 
65 0.16666 0.17024 0.17517 0.32299 0.32669 0.33119 0.5108 0.51416 0.51939 0.64288 0.64669 0.83329 0.83614 0.84044 1.00273 1.00682 1.01157 1.17345 1.17802 1.33595 1.34039 1.50424 1.50799 1.6676 1.67216 1.85765 1.86177 1.86523 2.07028 2.07479 2.20014 2.20669 2.34238 2.34672 2.35288 2.48512 2.49013 2.6377 2.64103 2.82948 2.8329 2.83704 2.99304 2.99825 3.16574 3.1691 3.31521 3.31898 3.45017 3.45455 3.5936 3.59804 3.76748 3.77109 4.09922 4.10296 4.34733 4.35106 4.50501 4.50791 4.6329 4.6383 4.82281 4.82587 4.83016 
67 0.1707 0.17444 0.32762 0.33222 0.51361 0.51764 0.52507 0.64593 0.64987 0.83677 0.84078 1.00557 1.01081 1.17201 1.17649 1.18036 1.33715 1.34058 1.34805 1.50687 1.51177 1.67 1.67439 1.68208 1.86016 1.86511 1.87024 2.07316 2.07785 2.20228 2.20827 2.34595 2.35068 2.35751 2.4881 2.49247 2.6413 2.64474 2.83163 2.83664 2.84178 2.99584 2.99971 3.16655 3.17049 3.17495 3.31714 3.32154 3.33169 3.4522 3.4561 3.59692 3.60092 3.60996 3.77177 3.77519 4.10216 4.10686 4.35065 4.35534 4.50891 4.51253 4.63573 4.64023 4.82596 4.83011 4.83525 
36 0.15971 0.16442 0.31645 0.32071 0.50425 0.6374 0.8244 0.82803 0.99547 1.0016 1.16194 1.16984 1.32959 1.49594 1.50055 1.6602 1.84991 1.85498 2.06423 2.19382 2.33567 2.47841 2.63171 2.82254 2.98624 3.15866 3.31003 3.44265 3.58673 3.76182 4.09229 4.34078 4.49885 4.62712 4.81602 4.82143 
55 0.16951 0.17521 0.3258 0.33016 0.51211 0.51646 0.64562 0.65088 0.83445 0.83859 1.00638 1.01177 1.17386 1.17842 1.33806 1.34841 1.50518 1.51032 1.66908 1.67633 1.8607 1.86479 2.07244 2.20032 2.20802 2.34497 2.3509 2.48632 2.49333 2.63981 2.65048 2.82994 2.83377 2.84334 2.99451 3.00855 3.16746 3.17326 3.31783 3.32267 3.45164 3.45641 3.59569 3.60179 3.77093 3.78171 4.10094 4.11029 4.34869 4.35563 4.50721 4.51505 4.63525 4.8239 4.82854 
6 0.51677 1.17914 2.8355 3.4572 4.35455 4.82936 
21 0.1659 0.32458 0.50997 0.83399 1.00638 1.50268 1.66693 1.8581 2.0725 2.34315 2.48474 2.63717 2.83019 2.9925 3.31868 3.59551 3.7692 4.10054 4.34682 4.50612 4.82082 
110 0.1621 0.16499 0.1675 0.17129 0.31865 0.32128 0.32395 0.32632 0.50476 0.50818 0.51011 0.51276 0.6377 0.64083 0.64357 0.64666 0.82799 0.83099 0.83332 0.83668 0.99929 1.00217 1.00525 1.16397 1.16732 1.17137 1.17544 1.32859 1.33254 1.33512 1.3381 1.49719 1.50073 1.50326 1.50658 1.6577 1.66295 1.66575 1.66907 1.85388 1.85614 1.85924 1.86223 2.06687 2.06954 2.07204 2.1919 2.19601 2.19896 2.20441 2.33937 2.34176 2.34503 2.3508 2.47798 2.48153 2.48438 2.48774 2.63337 2.63618 2.6383 2.82275 2.82607 2.82819 2.83098 2.83527 2.98673 2.99013 2.99242 2.99617 3.15943 3.16204 3.16492 3.16699 3.30826 3.31189 3.31504 3.31745 3.44378 3.44688 3.45007 3.45305 3.58792 3.59137 3.59368 3.59696 3.76234 3.7656 3.76807 3.77039 4.09583 4.09831 4.10095 4.14868 4.3447 4.34685 4.35035 4.4999 4.5031 4.50538 4.50834 4.62276 4.62822 4.63207 4.63527 4.81809 4.82042 4.8223 4.82478 4.8283 
0 
0 
0 
45 0.16975 0.17491 0.32641 0.3305 0.51355 0.51791 0.64763 0.83423 0.83829 1.00659 1.0116 1.17405 1.18063 1.33984 1.50665 1.51142 1.66998 1.67641 1.85995 1.86504 2.0738 2.203 2.34583 2.35076 2.48887 2.64101 2.83194 2.83679 2.99602 3.16825 3.17354 3.31933 3.32549 3.45238 3.59775 3.77132 3.77787 4.10235 4.35028 4.35609 4.50777 4.51382 4.63672 4.82475 4.82957 
179 0.18221 0.18546 0.1876 0.18962 0.19226 0.19561 0.339 0.34143 0.34409 0.34621 0.34826 0.3516 0.359 0.52511 0.52848 0.53055 0.53252 0.53453 0.53692 0.54108 0.6593 0.66211 0.66448 0.66644 0.669 0.67303 0.84775 0.85052 0.85315 0.85495 0.85732 0.8598 0.86631 1.02002 1.02237 1.02521 1.02752 1.03018 1.0345 1.18582 1.18861 1.1916 1.19425 1.1969 1.20036 1.34992 1.35298 1.35573 1.35804 1.36044 1.36449 1.37716 1.51765 1.52102 1.52347 1.52548 1.52799 1.53137 1.54436 1.68128 1.685 1.68734 1.68982 1.69256 1.69639 1.87468 1.87678 1.87937 1.88146 1.88369 1.88666 1.89248 2.08815 2.09035 2.09245 2.09512 2.09945 2.11227 2.21323 2.2173 2.22003 2.2234 2.22731 2.3601 2.36231 2.36461 2.36705 2.36982 2.37338 2.37827 2.50078 2.50355 2.50591 2.50843 2.51126 2.5156 2.65365 2.65632 2.65856 2.66039 2.66361 2.66903 2.84295 2.84645 2.84873 2.8506 2.85283 2.85528 2.85849 2.87683 3.00776 3.01098 3.01339 3.01552 3.01845 3.02469 3.18051 3.18296 3.1857 3.1876 3.18972 3.19274 3.19938 3.3295 3.33247 3.33534 3.33744 3.33954 3.3425 3.35186 3.46531 3.46778 3.47045 3.4728 3.47545 3.47989 3.60935 3.61262 3.61489 3.61739 3.62011 3.62381 3.63221 3.78358 3.78652 3.78887 3.79068 3.79292 3.79646 3.80195 4.11681 4.11895 4.12115 4.1235 4.12738 4.138 4.36573 4.36753 4.3696 4.37233 4.37627 4.52094 4.52351 4.52601 4.52791 4.53056 4.53457 4.64524 4.6498 4.65312 4.6561 4.65982 4.8391 4.84139 4.84323 4.84513 4.84735 4.84967 4.85422 
1 0.82985 
0 
69 0.15575 0.16029 0.31297 0.31755 0.3229 0.49892 0.50319 0.50711 0.63117 0.63556 0.63916 0.82121 0.82589 0.82957 0.99314 0.99774 1.00239 1.15919 1.16438 1.32337 1.32848 1.49092 1.49587 1.50086 1.6549 1.6598 1.66636 1.84791 1.85247 1.85845 2.06104 2.06559 2.188 2.19308 2.33316 2.33794 2.47182 2.47741 2.48307 2.62657 2.63124 2.81774 2.8221 2.82709 2.98062 2.98542 3.15384 3.15882 3.16366 3.30329 3.30886 3.43831 3.44291 3.58239 3.58656 3.59241 3.75715 3.76245 4.0901 4.09483 4.33878 4.34412 4.49378 4.4989 4.6203 4.62576 4.81288 4.81659 4.82145 
19 0.16976 0.3266 0.51396 0.83549 1.00745 1.34086 1.50612 1.67133 1.86091 2.34495 2.83244 3.32004 3.45696 3.60683 3.77212 4.10514 4.35096 4.51338 4.82558 
45 0.16575 0.17031 0.32259 0.32621 0.51 0.51452 0.64393 0.83151 0.83528 1.00374 1.01067 1.16964 1.17568 1.33436 1.33886 1.50264 1.66544 1.67032 1.85597 1.8602 1.87023 2.0702 2.19923 2.34254 2.34693 2.48406 2.4915 2.63811 2.82772 2.83247 2.99262 3.16461 3.31458 3.31933 3.44948 3.45453 3.59359 3.60263 3.76801 4.09864 4.34666 4.50521 4.63282 4.8213 4.82527 
53 0.17097 0.17637 0.3284 0.33517 0.51505 0.51943 0.64816 0.65205 0.83686 0.84122 1.00899 1.01637 1.17885 1.34023 1.34604 1.50793 1.51379 1.67226 1.68159 1.8627 1.86699 1.8885 2.07542 2.10136 2.20603 2.34797 2.35548 2.49013 2.50882 2.64195 2.65986 2.83316 2.83766 2.99656 3.00488 3.17009 3.17494 3.3205 3.33576 3.45492 3.59999 3.60927 3.773 3.77853 4.10372 4.11206 4.35159 4.35775 4.51014 4.64003 4.82587 4.83017 4.84221 
2 0.32475 0.83541 
4 0.16589 0.32217 0.82936 1.0008 
0 
14 0.16095 0.31851 0.50528 0.63945 0.82599 0.99802 1.49714 1.66334 1.85699 2.82355 3.15957 3.76328 4.09389 4.3431 
76 0.16944 0.17313 0.1801 0.3251 0.32856 0.33342 0.51276 0.5161 0.52062 0.64548 0.64923 0.83414 0.83748 0.84118 1.00436 1.00904 1.01472 1.17575 1.17993 1.33811 1.3419 1.35069 1.50553 1.50938 1.51994 1.66932 1.673 1.67988 1.85941 1.86392 1.86782 1.87654 2.07221 2.07601 2.20215 2.21045 2.34439 2.34765 2.35273 2.35933 2.48703 2.49136 2.6402 2.64449 2.83118 2.83594 2.84198 2.99547 3.00159 3.16751 3.17083 3.18272 3.31858 3.32181 3.45138 3.45514 3.46179 3.59598 3.60109 3.60807 3.77028 3.7735 3.7799 4.10064 4.10397 4.11079 4.34932 4.35258 4.35873 4.50787 4.51121 4.63608 4.82436 4.82793 4.83157 4.84095 
126 0.1704 0.17284 0.17572 0.1795 0.3258 0.32871 0.33103 0.33391 0.34001 0.51322 0.51566 0.51813 0.52085 0.5292 0.64592 0.64896 0.65161 0.65571 0.83567 0.83797 0.84042 0.84298 0.84867 1.00513 1.00889 1.01167 1.01462 1.02565 1.1739 1.17738 1.18038 1.18403 1.33913 1.34179 1.34446 1.34943 1.50683 1.5094 1.51224 1.51766 1.67017 1.6728 1.67576 1.68016 1.85976 1.86345 1.86599 1.86829 1.87267 2.07279 2.07549 2.07839 2.08636 2.11053 2.20227 2.20588 2.21016 2.34492 2.34741 2.35043 2.35353 2.35773 2.48718 2.48993 2.49345 2.49794 2.64061 2.643 2.64578 2.65356 2.83131 2.8338 2.83653 2.83926 2.84563 2.99533 2.99753 3.00085 3.00575 3.16699 3.17035 3.17291 3.17588 3.18421 3.31773 3.32081 3.32315 3.32616 3.45126 3.45462 3.45709 3.45995 3.47379 3.59665 3.59928 3.60218 3.60563 3.61081 3.77143 3.77405 3.77658 3.78181 4.10152 4.10395 4.1069 4.11118 4.12097 4.1523 4.35015 4.35246 4.3556 4.35953 4.37228 4.50786 4.51047 4.51317 4.51733 4.63623 4.63934 4.64447 4.82423 4.82671 4.82932 4.83174 4.83531 4.84128 
19 0.16568 0.32509 0.51055 0.64498 1.00567 1.86164 2.07013 2.34171 2.63628 2.82886 2.99163 3.16778 3.45 3.59268 3.76781 4.1018 4.34581 4.50479 4.82183 
29 0.1754 0.33252 0.51867 0.652 0.84145 1.0122 1.18295 1.34399 1.51179 1.67596 1.86677 2.07857 2.21212 2.35259 2.49392 2.6456 2.83759 3.00124 3.17356 3.32398 3.45885 3.60423 3.77656 4.10725 4.35454 4.5133 4.64458 4.83029 4.83618 
5 0.15886 0.82403 0.99586 1.49561 4.34098 
106 0.15399 0.15776 0.1605 0.1637 0.3105 0.31399 0.31717 0.3199 0.49683 0.50153 0.50407 0.50716 0.62968 0.63383 0.63686 0.64041 0.8193 0.82278 0.82592 0.82816 0.99215 0.99521 0.9988 1.00568 1.15637 1.16035 1.16424 1.16767 1.32118 1.32578 1.32867 1.33235 1.48939 1.49328 1.49615 1.49931 1.65065 1.65669 1.65979 1.66328 1.84737 1.84988 1.85317 1.85704 2.06068 2.06358 2.06719 2.1852 2.19035 2.19347 2.33211 2.33506 2.33836 2.3475 2.46813 2.47327 2.47668 2.47923 2.62408 2.6286 2.63141 2.81504 2.81947 2.82223 2.82612 2.97895 2.9837 2.98633 2.99128 3.15233 3.15534 3.15909 3.16258 3.30096 3.3051 3.30854 3.3119 3.4335 3.43919 3.44247 3.44556 3.58085 3.5852 3.58795 3.59421 3.75568 3.75924 3.76194 3.76455 4.08958 4.09217 4.09585 4.33856 4.34081 4.34511 4.49212 4.4956 4.49868 4.50233 4.61611 4.6217 4.62584 4.8114 4.81452 4.81706 4.82121 
42 0.17372 0.18143 0.33013 0.33567 0.51694 0.52175 0.64984 0.65744 0.83981 0.84616 1.0114 1.02485 1.18025 1.3426 1.51019 1.67492 1.86594 1.87397 2.07634 2.2057 2.34993 2.35834 2.49195 2.64412 2.83586 2.84168 2.99895 3.17211 3.17819 3.32298 3.45644 3.60131 3.77534 3.78621 4.10471 4.11708 4.3531 4.36492 4.51163 4.64105 4.82891 4.8338 
119 0.17637 0.17919 0.18225 0.1866 0.3324 0.33541 0.33788 0.34167 0.35422 0.52015 0.52256 0.52499 0.52829 0.54405 0.65284 0.65599 0.65901 0.66442 0.84139 0.84433 0.84678 0.84972 0.867 1.01257 1.01619 1.01945 1.02456 1.17958 1.18331 1.18675 1.19106 1.34504 1.34765 1.35088 1.35684 1.51267 1.51522 1.51817 1.52304 1.67654 1.67969 1.68313 1.68817 1.86689 1.87034 1.87319 1.87644 1.88309 2.07949 2.08243 2.08596 2.09462 2.20887 2.21271 2.21736 2.35204 2.35593 2.35907 2.36325 2.36987 2.49426 2.49717 2.50061 2.50588 2.64709 2.64985 2.65353 2.66193 2.83833 2.84091 2.84373 2.84674 2.86022 3.00274 3.00508 3.00863 3.01874 3.17335 3.17668 3.17904 3.18223 3.18981 3.32445 3.32746 3.33001 3.33461 3.45867 3.46206 3.46486 3.46978 3.60364 3.60672 3.60987 3.61442 3.77724 3.78007 3.78229 3.78618 3.79403 4.10828 4.111 4.11407 4.12095 4.35705 4.35959 4.36296 4.37012 4.51412 4.51681 4.51951 4.52361 4.64294 4.64626 4.65133 4.83147 4.83387 4.83641 4.83915 4.84444 
11 0.16914 0.32536 0.51523 1.0071 1.33861 1.50522 3.16724 3.31756 4.10155 4.34686 4.82273 
58 0.15306 0.15759 0.30931 0.31406 0.49539 0.5004 0.62875 0.63372 0.81872 0.8236 0.99016 0.99575 1.15599 1.16287 1.16827 1.32 1.32598 1.48826 1.49326 1.65158 1.6565 1.84487 1.84974 2.05804 2.06243 2.184 2.19036 2.33003 2.33477 2.46961 2.4749 2.62413 2.62872 2.8135 2.81868 2.97772 2.98328 3.15041 3.15571 3.29958 3.30579 3.31011 3.43526 3.44019 3.57945 3.58436 3.7534 3.75847 4.08697 4.0913 4.33594 4.33975 4.49058 4.49581 4.61482 4.62331 4.80928 4.81295 
22 0.16738 0.32346 0.51273 0.83145 1.00318 1.33656 1.50472 1.66773 1.86056 2.34353 2.48607 2.63689 2.83216 2.99196 3.16681 3.31915 3.59284 3.76863 4.10036 4.34867 4.50588 4.82179 
19 0.32546 0.5126 0.64496 1.0072 1.33857 2.07259 2.34717 2.48762 2.63756 2.99435 3.16802 3.31714 3.45357 3.59821 3.76812 4.10001 4.34699 4.50504 4.6371 
69 0.16986 0.17313 0.17921 0.32525 0.32929 0.33366 0.51365 0.51723 0.5239 0.64653 0.65079 0.83492 0.8379 0.84202 1.00484 1.00986 1.01685 1.17364 1.17837 1.18434 1.33887 1.34282 1.50632 1.50962 1.66939 1.67307 1.67833 1.8601 1.86447 1.86858 2.07325 2.07701 2.20221 2.20958 2.34518 2.3495 2.35666 2.48812 2.49317 2.64161 2.64665 2.83136 2.83449 2.83912 2.99645 3.00147 3.16879 3.17254 3.31983 3.32305 3.45244 3.45682 3.59662 3.60159 3.77246 3.77609 4.10196 4.10571 4.12225 4.35014 4.3536 4.37357 4.50916 4.51312 4.63631 4.64361 4.82501 4.82828 4.8319 
32 0.16661 0.3227 0.32813 0.5102 0.64253 0.83106 1.00121 1.0077 1.17183 1.33526 1.50292 1.66641 1.85625 1.86265 2.06983 2.19863 2.34154 2.48408 2.63711 2.82812 2.83398 2.99216 3.16459 3.3149 3.44994 3.59275 3.76732 4.09872 4.34634 4.5046 4.63187 4.8216 
73 0.15702 0.16183 0.16592 0.31397 0.3186 0.32263 0.50049 0.505 0.50981 0.63361 0.63865 0.82249 0.82686 0.82977 0.99391 0.99922 1.00279 1.16016 1.16627 1.17232 1.3241 1.32993 1.3344 1.49245 1.49784 1.50261 1.65472 1.65983 1.66493 1.84897 1.85373 1.85805 2.06183 2.06706 2.18729 2.194 2.3342 2.33882 2.47418 2.47949 2.62868 2.63274 2.81882 2.82317 2.83037 2.98284 2.98733 3.1546 3.15997 3.16389 3.30396 3.31002 3.31432 3.43999 3.44581 3.58444 3.5888 3.7577 3.76268 3.76706 4.09151 4.09638 4.3404 4.34552 4.49489 4.49982 4.50443 4.61752 4.62606 4.63207 4.81407 4.81746 4.8225 
29 0.17058 0.32832 0.51446 0.64778 0.83571 1.01065 1.1777 1.34127 1.50989 1.67309 1.86495 2.07385 2.20223 2.34734 2.48878 2.64074 2.83218 2.83826 2.99578 3.16894 3.32042 3.4542 3.59874 3.77154 4.10348 4.34931 4.5078 4.63539 4.82578 
27 0.1732 0.32924 0.51627 0.64765 0.84047 1.1786 1.3414 1.5077 1.67437 1.86258 2.0749 2.2072 2.34782 2.48871 2.64223 2.8361 2.99782 3.17034 3.32288 3.455 3.59941 3.77309 4.10298 4.35269 4.51134 4.63869 4.82704 
102 0.1744 0.17787 0.18168 0.19355 0.33052 0.33419 0.33734 0.34309 0.51799 0.52077 0.52375 0.52862 0.65112 0.65464 0.65807 0.6692 0.83988 0.84343 0.84682 0.85209 1.01052 1.01483 1.01895 1.02702 1.17732 1.18238 1.18645 1.34263 1.34614 1.34952 1.35659 1.51134 1.51438 1.51792 1.53109 1.67523 1.67906 1.68366 1.86524 1.86948 1.87282 1.8787 2.07843 2.08194 2.08695 2.2053 2.20995 2.21602 2.3508 2.35424 2.35832 2.36398 2.49298 2.49647 2.50095 2.51426 2.6456 2.64864 2.6535 2.8363 2.83944 2.84294 2.84704 3.00004 3.0032 3.00729 3.17222 3.17604 3.17892 3.18402 3.32109 3.32566 3.3287 3.33471 3.45725 3.46114 3.4646 3.602 3.60585 3.60974 3.61593 3.77579 3.77905 3.78181 3.7877 4.10734 4.11064 4.11494 4.35588 4.35883 4.36302 4.51285 4.51602 4.51962 4.53041 4.63881 4.64355 4.649 4.83048 4.83324 4.83647 4.84057 
30 0.16917 0.32559 0.51261 0.64701 0.83484 1.00643 1.17607 1.33916 1.50579 1.67019 1.86117 1.86767 2.07239 2.20281 2.34557 2.48724 2.6401 2.83115 2.99505 3.16769 3.31853 3.45321 3.59693 3.77075 4.10092 4.349 4.5076 4.63779 4.82398 4.83195 
61 0.16761 0.17055 0.32248 0.32619 0.33026 0.51099 0.51419 0.64316 0.64744 0.83119 0.83464 0.83955 1.00233 1.00746 1.16915 1.17597 1.33558 1.34002 1.50387 1.50701 1.66799 1.67275 1.8569 1.86176 1.86577 2.06985 2.07358 2.19939 2.20669 2.34211 2.34699 2.48483 2.48816 2.63859 2.64109 2.82858 2.83171 2.99374 2.99812 3.16387 3.16798 3.31567 3.31939 3.44892 3.4535 3.59466 3.59875 3.76724 3.77109 4.09943 4.10285 4.34799 4.3514 4.5033 4.50759 4.51294 4.63245 4.6373 4.82299 4.82586 4.83011 
16 0.32206 0.5075 0.64205 0.83342 1.00246 1.5037 2.34326 2.48118 2.63487 2.82908 3.16295 3.31423 3.44833 3.76498 4.50187 4.82294 
28 0.15083 0.30726 0.49451 0.62726 0.81587 0.98746 1.15358 1.31923 1.48633 1.65335 1.84196 2.05515 2.18365 2.32735 2.47012 2.62231 2.81251 2.9771 3.14801 3.29837 3.43373 3.57822 3.75158 4.08412 4.33257 4.48848 4.62059 4.80671 
37 0.16531 0.32208 0.50968 0.51419 0.64324 0.83168 0.83587 1.00263 1.17299 1.33505 1.50223 1.66531 1.85715 2.07019 2.19927 2.34233 2.34813 2.48405 2.4929 2.63721 2.82777 2.83315 2.99191 3.16479 3.31579 3.44963 3.59342 3.60217 3.76754 3.77256 4.0979 4.10479 4.3457 4.5048 4.63248 4.82097 4.82557 
36 0.17304 0.33051 0.51614 0.52324 0.65036 0.83906 1.01067 1.03082 1.17842 1.34272 1.50868 1.67297 1.86434 1.87378 2.0762 2.20321 2.21652 2.34801 2.35808 2.4912 2.64385 2.83398 2.84129 2.99954 3.17161 3.19007 3.32256 3.45642 3.59994 3.77483 4.10424 4.35244 4.51148 4.64022 4.82777 4.83423 

179
