# Supplementary material for: Deciphering the Contribution of Oriens-Lacunosum/Moleculare (OLM) Cells to Intrinsic θ Rhythms Using Biophysical Local Field Potential (LFP) Models
Source: eNeuro. 2018 Sep 4;5(4):ENEURO.0146-18.2018. doi: 10.1523/ENEURO.0146-18.2018 (PMC6140113; doi:10.1523/ENEURO.0146-18.2018)
Supplement: Supplementary file 2 — Supplementary Code. Download supplement 2, GZ file [file sup_enu-eN-NWR-0146-18-s02.gz › LFP_microcircuit-master/SOM-350-SOM12915016-dSD3.5ms-shift5.32ms-gnSD0.12-gsb3.5-csb0.21-gbs0.25-cbs0.1344-spiketimes.txt]

17148

350


49 0.01373 0.10588 0.16988 0.17867 0.19792 0.32363 0.33236 0.35131 0.51484 0.52973 0.65303 0.66816 0.82139 0.83584 0.84848 1.00231 1.01563 1.17681 1.18712 1.2111 1.34098 1.35807 1.51338 1.53301 1.66768 1.68645 1.85917 1.87622 2.07798 2.20566 2.2295 2.34711 2.64912 2.83322 2.85358 2.99937 3.1728 3.19407 3.32162 3.45711 3.47276 3.60254 3.77719 4.10505 4.35117 4.51684 4.65115 4.82685 4.8469 
45 0.01237 0.10318 0.16161 0.17174 0.20698 0.31502 0.32503 0.50586 0.52273 0.64403 0.66475 0.8189 0.8307 0.99372 1.01077 1.168 1.17981 1.21016 1.33227 1.35391 1.50463 1.52963 1.65935 1.68644 1.85074 1.87426 2.06962 2.19762 2.23413 2.33873 2.64065 2.82487 2.85094 2.99102 3.16434 3.31304 3.44868 3.47354 3.59426 3.76884 4.09665 4.34297 4.50854 4.64435 4.81844 
46 0.01931 0.11172 0.17103 0.18095 0.21209 0.32453 0.33439 0.51537 0.53202 0.65359 0.67321 0.82721 0.83933 0.87248 1.00343 1.02111 1.17768 1.18951 1.22037 1.34189 1.36378 1.51438 1.53946 1.66901 1.69717 1.86036 1.88412 2.07938 2.20737 2.24413 2.34824 2.65054 2.83443 2.86047 3.00065 3.17393 3.32258 3.45822 3.48199 3.60377 3.77843 4.10612 4.35249 4.51833 4.65521 4.82794 
62 0.01229 0.09073 0.15669 0.16492 0.17345 0.1942 0.3132 0.3199 0.32908 0.50487 0.51503 0.53316 0.64265 0.65208 0.79976 0.82352 0.83207 0.85346 0.99235 1.00148 1.16677 1.17491 1.18815 1.21509 1.33089 1.34206 1.50261 1.51619 1.65688 1.66932 1.84871 1.8602 2.06642 2.08188 2.19438 2.20931 2.33733 2.35352 2.63844 2.65202 2.8226 2.83624 2.98885 3.00434 3.16289 3.17361 3.31156 3.32246 3.44706 3.45733 3.59232 3.76648 3.78339 4.09544 4.10656 4.34106 4.37327 4.50633 4.52303 4.63958 4.81697 4.8301 
48 0.00852 0.10573 0.16833 0.17779 0.20275 0.32204 0.33152 0.36385 0.51317 0.52968 0.65153 0.67257 0.82568 0.83713 0.87002 1.00098 1.01749 1.17524 1.18653 1.21551 1.3395 1.36054 1.51203 1.53581 1.66649 1.69141 1.85788 1.87962 2.07699 2.20461 2.23646 2.34573 2.64772 2.83201 2.85659 2.99812 3.1714 3.3201 3.45572 3.47682 3.60114 3.77596 4.10357 4.34992 4.5155 4.65108 4.82544 4.85786 
52 0.00792 0.09696 0.16114 0.16961 0.18595 0.31483 0.32289 0.33586 0.50626 0.5196 0.55358 0.64445 0.65781 0.81514 0.82825 0.84098 0.99392 1.00594 1.16835 1.17822 1.19934 1.33246 1.34761 1.50455 1.52247 1.65891 1.67573 1.85056 1.86614 2.06875 2.09058 2.197 2.21886 2.33887 2.64044 2.67043 2.82468 2.84402 2.99082 3.16454 3.1826 3.31326 3.44882 3.46319 3.59414 3.76858 4.0969 4.34277 4.50828 4.64226 4.81841 4.83641 
55 0.01809 0.09949 0.16455 0.17271 0.18731 0.31837 0.32601 0.33737 0.50995 0.52252 0.5488 0.64821 0.66072 0.81396 0.83015 0.83982 0.99744 1.0085 1.172 1.18144 1.20014 1.33608 1.35005 1.50815 1.52483 1.66232 1.67782 1.85405 1.86841 2.07226 2.09136 2.2004 2.21964 2.34246 2.3723 2.64413 2.6652 2.82833 2.84678 2.99445 3.02143 3.16827 3.18461 3.317 3.45256 3.4661 3.59787 3.77238 4.10057 4.11893 4.3465 4.51206 4.6465 4.82221 4.83926 
58 0.01645 0.09657 0.1633 0.17114 0.18246 0.31725 0.32435 0.3342 0.50934 0.5207 0.54179 0.64745 0.65826 0.80653 0.82828 0.83713 0.89198 0.99687 1.0069 1.17148 1.18028 1.19622 1.3355 1.3481 1.50749 1.52274 1.66156 1.67544 1.8533 1.86613 2.07134 2.08854 2.19939 2.21618 2.3419 2.36154 2.64343 2.6599 2.82748 2.84415 2.99369 3.01264 3.16762 3.18115 3.31635 3.33125 3.45189 3.46371 3.5972 3.77161 4.10002 4.11396 4.34578 4.51128 4.53521 4.64574 4.82159 4.83651 
58 0.01796 0.09351 0.15977 0.16765 0.17925 0.31363 0.32081 0.33086 0.50569 0.51711 0.53849 0.64376 0.65435 0.80346 0.82481 0.8337 0.99309 1.00302 1.16771 1.1765 1.19217 1.33176 1.3441 1.50365 1.51839 1.65775 1.67158 1.84953 1.86231 2.06748 2.08427 2.19553 2.21206 2.33822 2.35751 2.63964 2.65516 2.82373 2.84026 2.98997 3.00798 3.16397 3.17695 3.31267 3.32705 3.44822 3.4599 3.59348 3.76787 3.79306 4.09641 4.11013 4.34214 4.50766 4.52985 4.64168 4.81798 4.83317 
49 0.01575 0.11026 0.17489 0.18377 0.20283 0.32875 0.33749 0.35593 0.51997 0.53459 0.65803 0.6726 0.82912 0.8422 0.85756 1.00758 1.02091 1.18193 1.19231 1.21656 1.34615 1.36314 1.51833 1.53745 1.67272 1.69111 1.86436 1.88127 2.08295 2.21073 2.23467 2.35242 2.65417 2.83835 2.85856 3.00454 3.17802 3.19809 3.32683 3.46238 3.47832 3.60777 3.78228 4.11041 4.35642 4.52194 4.65618 4.83207 4.8518 
49 0.02023 0.10585 0.168 0.17679 0.19587 0.32167 0.33037 0.34866 0.51294 0.52772 0.65108 0.66603 0.8201 0.83423 0.84728 1.00038 1.01341 1.1749 1.18519 1.20898 1.33912 1.35623 1.51146 1.53116 1.66566 1.68404 1.85727 1.87425 2.0759 2.20365 2.22711 2.34531 2.64717 2.83131 2.85153 2.99735 3.17098 3.19356 3.31976 3.45524 3.47085 3.60069 3.7753 4.10322 4.34926 4.51492 4.64951 4.82497 4.84485 
48 0.01543 0.10116 0.16264 0.17159 0.19135 0.31616 0.32488 0.34278 0.50746 0.52244 0.64556 0.66145 0.81638 0.82965 0.84446 0.99506 1.0083 1.16953 1.18009 1.20531 1.33368 1.3515 1.50597 1.52704 1.66023 1.67885 1.85181 1.86914 2.07026 2.1983 2.22321 2.33998 2.64187 2.82582 2.84687 2.99196 3.16568 3.31427 3.44989 3.46668 3.59531 3.76972 4.0979 4.34379 4.50955 4.64477 4.81947 4.84023 
53 0.012 0.10327 0.16745 0.17599 0.19276 0.32113 0.32927 0.34267 0.51246 0.52574 0.55885 0.65061 0.66384 0.82235 0.83493 0.84906 1.00024 1.01244 1.17456 1.18446 1.20578 1.33865 1.35377 1.51078 1.52858 1.66522 1.6821 1.85686 1.87255 2.07503 2.09673 2.20323 2.22504 2.34511 2.64667 2.67309 2.83093 2.85032 2.99701 3.17075 3.18854 3.31951 3.45503 3.46948 3.60038 3.77479 4.10309 4.12428 4.34915 4.51456 4.64903 4.82475 4.84305 
48 0.01839 0.09932 0.16034 0.16945 0.19089 0.31391 0.32292 0.34465 0.50518 0.52093 0.64338 0.66047 0.81446 0.82755 0.84391 0.99275 1.00715 1.16727 1.17803 1.20434 1.33142 1.35038 1.50376 1.52573 1.65811 1.67881 1.84957 1.86797 2.06821 2.19622 2.22337 2.33765 2.6396 2.82364 2.84555 2.98977 3.16332 3.31198 3.44756 3.46484 3.59298 3.76754 4.09552 4.34154 4.50723 4.64242 4.81718 4.84167 
57 0.01081 0.09377 0.16002 0.16795 0.18052 0.31387 0.32111 0.33136 0.50558 0.51694 0.53832 0.64349 0.6541 0.80721 0.82552 0.83469 0.99317 1.00334 1.16756 1.17643 1.19238 1.33163 1.34401 1.50341 1.51826 1.65787 1.67181 1.84963 1.86254 2.06743 2.08436 2.19551 2.21224 2.33818 2.35731 2.63946 2.65558 2.82369 2.8401 2.98986 3.00817 3.16383 3.17693 3.31253 3.32682 3.4481 3.45996 3.59338 3.76765 3.79498 4.09637 4.11096 4.34222 4.50747 4.64092 4.81789 4.83298 
42 0.01494 0.11039 0.16862 0.17924 0.24456 0.32224 0.33288 0.513 0.53146 0.65157 0.6793 0.82788 0.83957 1.0009 1.02138 1.17516 1.18781 1.22177 1.33949 1.36471 1.51238 1.54672 1.66677 1.85782 1.88585 2.07737 2.20492 2.34563 2.64795 2.83192 2.99808 3.17132 3.31991 3.45558 3.48254 3.60124 3.77618 4.10352 4.34992 4.51582 4.65189 4.8254 
54 0.01944 0.10524 0.16986 0.17821 0.19433 0.32374 0.33182 0.34517 0.515 0.52823 0.55919 0.65316 0.66599 0.82183 0.83605 0.84713 1.00257 1.01439 1.17708 1.18679 1.20719 1.34117 1.3561 1.51314 1.52997 1.66762 1.6841 1.85928 1.87458 2.07751 2.0978 2.20575 2.22688 2.34745 2.64894 2.66897 2.83341 2.85246 2.99943 3.03063 3.17311 3.18965 3.32197 3.45744 3.47135 3.60274 3.77724 4.10545 4.1249 4.35158 4.51679 4.65085 4.82722 4.84522 
42 0.01532 0.11338 0.1734 0.18391 0.23184 0.32697 0.33748 0.51799 0.53665 0.65658 0.68472 0.83088 0.84257 1.00568 1.02627 1.18012 1.19281 1.22649 1.34441 1.36963 1.51731 1.54966 1.6716 1.86269 1.89087 2.0824 2.20993 2.35037 2.6527 2.83687 3.003 3.17612 3.32481 3.46045 3.48743 3.6061 3.78099 4.10827 4.35482 4.52052 4.65745 4.83037 
56 0.01674 0.10327 0.16924 0.17739 0.19183 0.32304 0.33058 0.34164 0.51464 0.52701 0.55251 0.65296 0.66526 0.81888 0.83497 0.84468 1.00215 1.01298 1.17679 1.18618 1.20467 1.3408 1.35456 1.51295 1.52935 1.667 1.68204 1.85875 1.87284 2.0769 2.0954 2.2052 2.22417 2.34716 2.37135 2.64893 2.66913 2.83302 2.85123 2.99922 3.02633 3.17301 3.18893 3.32173 3.35367 3.45732 3.47067 3.60272 3.77722 4.10531 4.12248 4.35132 4.51697 4.65212 4.827 4.844 
42 0.01861 0.11105 0.16629 0.17723 0.31887 0.32917 0.51009 0.52771 0.64828 0.67086 0.82371 0.83582 0.99823 1.01797 1.17245 1.1851 1.2187 1.33675 1.36065 1.50924 1.53715 1.66402 1.85522 1.88282 2.0742 2.20202 2.24039 2.34325 2.64523 2.82942 2.99537 3.1688 3.31744 3.45308 3.48025 3.59874 3.77342 4.10109 4.34752 4.51321 4.64886 4.82293 
46 0.01916 0.10504 0.16414 0.17393 0.20276 0.31766 0.32747 0.50858 0.52542 0.64685 0.66743 0.81954 0.83202 0.8554 0.99649 1.01364 1.17084 1.18251 1.21267 1.33508 1.35704 1.5076 1.5328 1.66206 1.68933 1.85348 1.87727 2.07263 2.20038 2.23623 2.34142 2.64351 2.82763 2.85362 2.99376 3.1671 3.31578 3.45139 3.47456 3.59697 3.77178 4.09933 4.34564 4.51151 4.64749 4.82112 
48 0.0118 0.10037 0.16155 0.17076 0.19301 0.31507 0.32424 0.34884 0.50639 0.5222 0.64453 0.66093 0.8165 0.82906 0.84649 0.99397 1.00879 1.16848 1.17938 1.20641 1.33265 1.35185 1.5051 1.52671 1.65932 1.68075 1.85082 1.87008 2.06962 2.19757 2.22628 2.33892 2.64086 2.82497 2.8475 2.99106 3.1646 3.31327 3.44886 3.46681 3.59434 3.76892 4.09681 4.34284 4.50853 4.64336 4.81849 4.84205 
48 0.01627 0.10706 0.16803 0.17734 0.20095 0.32161 0.33086 0.35826 0.51271 0.52842 0.65085 0.66787 0.82402 0.83598 0.85648 1.00051 1.01578 1.17483 1.18586 1.2136 1.33898 1.35834 1.5113 1.53331 1.66596 1.68803 1.85738 1.87702 2.07605 2.20408 2.23358 2.34528 2.64709 2.83136 2.85377 2.99742 3.17083 3.31957 3.45513 3.47321 3.60061 3.77514 4.10314 4.34936 4.51481 4.64978 4.82488 4.84869 
47 0.02031 0.10967 0.16993 0.17944 0.20501 0.32347 0.33294 0.36455 0.51466 0.53126 0.65313 0.67569 0.82708 0.83856 0.86977 1.00243 1.01876 1.17684 1.1883 1.218 1.34103 1.3623 1.51369 1.5385 1.66797 1.69298 1.85934 1.88077 2.07854 2.20654 2.24214 2.34719 2.64947 2.8335 2.85828 2.99973 3.17298 3.32166 3.45726 3.47855 3.60281 3.7777 4.10512 4.35141 4.51735 4.65411 4.82696 
46 0.01519 0.11351 0.17474 0.18452 0.21264 0.32844 0.33823 0.51919 0.53556 0.65778 0.67968 0.83063 0.84293 0.86903 1.00721 1.02395 1.18154 1.1932 1.22339 1.34586 1.36777 1.51866 1.54461 1.67271 1.69807 1.86422 1.88701 2.08364 2.21115 2.24635 2.3522 2.65457 2.83841 2.86432 3.0047 3.17794 3.32653 3.46211 3.48528 3.60782 3.78289 4.11007 4.35644 4.52237 4.65802 4.83191 
54 0.00968 0.1004 0.16764 0.17604 0.19187 0.32174 0.32982 0.34307 0.51309 0.52649 0.56094 0.65132 0.66451 0.82081 0.83452 0.84632 1.00066 1.01257 1.17512 1.18487 1.2054 1.33921 1.35424 1.51133 1.52856 1.66568 1.68219 1.85734 1.87276 2.0757 2.09702 2.20379 2.22507 2.34557 2.64717 2.67057 2.83147 2.85075 2.99752 3.03145 3.17127 3.18865 3.32007 3.45558 3.46986 3.60091 3.77556 4.10362 4.1266 4.34976 4.51511 4.64912 4.82541 4.84444 
48 0.01767 0.10243 0.16368 0.17272 0.19338 0.31725 0.32619 0.34676 0.50853 0.52396 0.6467 0.66259 0.81779 0.83079 0.84641 0.99613 1.01023 1.17064 1.18141 1.20774 1.33478 1.3533 1.50725 1.52883 1.66144 1.68133 1.85297 1.87101 2.07171 2.19963 2.22732 2.34105 2.64303 2.82703 2.84853 2.99315 3.16677 3.31539 3.451 3.46824 3.59644 3.77108 4.09897 4.34499 4.51086 4.64558 4.8206 4.84336 
44 0.0205 0.11305 0.17187 0.18209 0.21933 0.32534 0.3355 0.51628 0.53388 0.65479 0.67938 0.82906 0.8408 1.004 1.02187 1.17846 1.1906 1.22202 1.34271 1.36582 1.51544 1.5423 1.66975 1.70099 1.86111 1.88689 2.08078 2.20825 2.2484 2.34902 2.6513 2.83538 3.00153 3.17478 3.32339 3.45898 3.48443 3.60451 3.77974 4.1069 4.35337 4.51914 4.65487 4.82893 
49 0.01617 0.10633 0.169 0.17772 0.19615 0.32262 0.33114 0.3474 0.51392 0.52834 0.65197 0.666 0.821 0.8353 0.8482 1.00139 1.01399 1.17586 1.18603 1.20894 1.34007 1.35651 1.51237 1.53129 1.66654 1.68414 1.85823 1.87459 2.07695 2.20445 2.22693 2.34632 2.64813 2.83221 2.85195 2.99836 3.17201 3.19111 3.32081 3.45631 3.47144 3.60168 3.77633 4.10435 4.3504 4.51592 4.65004 4.82604 4.84545 
46 0.00784 0.10316 0.17046 0.18004 0.20559 0.32446 0.33411 0.37253 0.51563 0.53274 0.65406 0.67743 0.82935 0.84056 1.00315 1.01919 1.17763 1.18918 1.21873 1.3418 1.36298 1.51452 1.5391 1.66863 1.6923 1.86019 1.88214 2.07968 2.20723 2.24143 2.34809 2.65025 2.83433 2.85905 3.00043 3.17389 3.32254 3.45807 3.47966 3.60375 3.77863 4.10603 4.35225 4.51808 4.65384 4.82783 
36 0.00809 0.11636 0.17427 0.18785 0.32724 0.33983 0.51815 0.53999 0.65666 0.6973 0.83462 0.84927 1.00669 1.18048 1.19605 1.34476 1.38131 1.51763 1.67222 1.86321 2.08246 2.21022 2.35098 2.65319 2.83735 3.00337 3.17665 3.32521 3.46099 3.60675 3.7815 4.109 4.35567 4.52143 4.6583 4.83095 
46 0.01271 0.1094 0.17057 0.18036 0.2096 0.32422 0.33406 0.51502 0.53163 0.65341 0.675 0.82586 0.83827 0.86107 1.00294 1.02015 1.17724 1.18883 1.21863 1.34147 1.36299 1.51414 1.53926 1.66869 1.69763 1.85992 1.88326 2.07917 2.20686 2.24125 2.34776 2.65 2.83399 2.85922 3.00018 3.17342 3.32209 3.45764 3.47942 3.60328 3.77812 4.1056 4.35198 4.51783 4.65435 4.8275 
46 0.00856 0.10724 0.16852 0.17839 0.20802 0.32207 0.33186 0.42015 0.51327 0.53052 0.6515 0.67394 0.82797 0.83925 1.00095 1.01793 1.17523 1.18694 1.21733 1.33952 1.36137 1.512 1.53664 1.66653 1.69316 1.85793 1.88142 2.07696 2.20486 2.24023 2.34587 2.64785 2.83205 2.85797 2.99817 3.17153 3.32021 3.45584 3.47916 3.60141 3.7761 4.1038 4.35016 4.51565 4.65128 4.82558 
47 0.00943 0.04532 0.12777 0.17648 0.18646 0.22303 0.3297 0.33953 0.52039 0.53691 0.65877 0.68033 0.83342 0.84476 1.00804 1.02405 1.18233 1.19361 1.22211 1.34655 1.36677 1.5192 1.5427 1.67358 1.69725 1.86508 1.88641 2.08417 2.21181 2.24297 2.35285 2.65504 2.839 2.86244 3.00514 3.17854 3.32721 3.46272 3.48231 3.60831 3.78327 4.11074 4.35716 4.5228 4.65785 4.83265 4.86348 
41 0.01877 0.11006 0.16737 0.17828 0.3202 0.33061 0.5115 0.53011 0.65015 0.67837 0.82293 0.83544 0.99923 1.01951 1.17383 1.18678 1.22114 1.33809 1.36341 1.51113 1.54753 1.66543 1.85634 1.8851 2.07596 2.20368 2.34422 2.64663 2.83063 2.99672 3.16998 3.31852 3.45428 3.48429 3.59987 3.7749 4.10217 4.34856 4.51453 4.65134 4.8241 
53 0.01914 0.1043 0.16741 0.17592 0.19284 0.32101 0.32914 0.34256 0.5124 0.52594 0.57187 0.65064 0.66403 0.82131 0.83433 0.84728 1.00001 1.01206 1.1745 1.18439 1.2058 1.3386 1.35391 1.51068 1.52834 1.66508 1.68201 1.8567 1.87239 2.07499 2.09681 2.20329 2.22568 2.34496 2.64658 2.67333 2.83087 2.85041 2.99697 3.17059 3.18796 3.31938 3.45491 3.46927 3.60027 3.77473 4.10293 4.12438 4.34897 4.51444 4.6489 4.82465 4.84321 
55 0.01151 0.10011 0.1712 0.17942 0.19374 0.32571 0.33352 0.34563 0.51711 0.52998 0.55771 0.6553 0.66782 0.82235 0.83756 0.84766 1.00454 1.01573 1.179 1.18842 1.20706 1.34313 1.35727 1.51524 1.53175 1.66949 1.68509 1.86122 1.87576 2.07943 2.09848 2.20747 2.22648 2.34949 2.38221 2.65112 2.67095 2.83546 2.85416 3.00149 3.02901 3.17525 3.19129 3.32408 3.45953 3.47295 3.60484 3.7794 4.10757 4.12528 4.35371 4.51895 4.65349 4.82933 4.84673 
48 0.01442 0.10482 0.16539 0.17472 0.19806 0.31886 0.32802 0.35176 0.51006 0.5258 0.64823 0.6653 0.82183 0.83368 0.85527 0.99785 1.01259 1.17223 1.18334 1.21147 1.33638 1.35586 1.50878 1.53107 1.66318 1.6843 1.85465 1.87353 2.07336 2.20141 2.23181 2.3427 2.64464 2.82869 2.8512 2.99483 3.16836 3.31701 3.45265 3.47145 3.59815 3.77271 4.1006 4.34669 4.51244 4.64773 4.82227 4.84633 
46 0.01808 0.10701 0.16638 0.17618 0.20517 0.31988 0.32964 0.44602 0.51114 0.52836 0.64927 0.67153 0.82524 0.83649 0.99869 1.01564 1.17305 1.18469 1.21472 1.33723 1.35854 1.50973 1.53419 1.66428 1.69026 1.85568 1.87862 2.07475 2.20263 2.23794 2.3436 2.6456 2.82974 2.85467 2.9959 3.16927 3.31795 3.45356 3.47582 3.59908 3.77381 4.10147 4.34774 4.51347 4.64955 4.82325 
50 0.01846 0.10602 0.16777 0.17658 0.19538 0.32127 0.3298 0.34582 0.5126 0.52695 0.65061 0.66484 0.82127 0.8347 0.84912 1.00018 1.01294 1.17462 1.18491 1.2085 1.33877 1.35528 1.511 1.53021 1.66529 1.68306 1.85692 1.87334 2.07535 2.10184 2.20362 2.22838 2.34521 2.64701 2.83107 2.8514 2.99718 3.17085 3.19297 3.31957 3.45516 3.47107 3.60057 3.77509 4.10317 4.34919 4.51474 4.64913 4.82478 4.84428 
48 0.01632 0.10432 0.16582 0.17488 0.19565 0.31936 0.32825 0.34808 0.51066 0.52587 0.64895 0.66545 0.82007 0.833 0.84878 0.99826 1.01195 1.17277 1.18349 1.20958 1.33694 1.35517 1.50938 1.53059 1.66352 1.683 1.85509 1.87299 2.07391 2.20179 2.22868 2.34319 2.64522 2.82914 2.85024 2.99533 3.16895 3.31752 3.45321 3.47072 3.59856 3.77323 4.10112 4.34714 4.51303 4.64785 4.82278 4.84508 
54 0.01437 0.10245 0.16782 0.17611 0.19151 0.32175 0.32966 0.34212 0.51317 0.52636 0.55686 0.65143 0.66456 0.81971 0.83416 0.84496 1.00073 1.01235 1.17519 1.18482 1.20461 1.33926 1.35397 1.51147 1.52867 1.6656 1.68154 1.85737 1.8723 2.07592 2.09736 2.20375 2.22434 2.34563 2.64732 2.67028 2.8315 2.85048 2.99762 3.02971 3.17145 3.18904 3.32023 3.45569 3.46961 3.60104 3.77578 4.10375 4.12465 4.34979 4.51547 4.65018 4.82549 4.84403 
58 0.01584 0.09951 0.16648 0.17432 0.18541 0.32053 0.32761 0.33742 0.51257 0.52367 0.54407 0.65077 0.66152 0.8103 0.83166 0.84053 1.0 1.00973 1.17446 1.18308 1.19803 1.23242 1.33872 1.35094 1.51081 1.52594 1.66481 1.67836 1.85661 1.86922 2.07467 2.09163 2.20256 2.21902 2.34515 2.36387 2.64673 2.66288 2.83071 2.84695 2.99695 3.01504 3.17096 3.18432 3.31956 3.33346 3.45514 3.46681 3.60049 3.77489 4.10333 4.11701 4.34907 4.51467 4.53876 4.6488 4.8249 4.83963 
55 0.01637 0.10146 0.16706 0.17522 0.1897 0.32085 0.32842 0.33955 0.51247 0.52501 0.55126 0.65078 0.66323 0.81674 0.83279 0.84251 0.99997 1.01084 1.17447 1.18381 1.20194 1.3386 1.35257 1.51077 1.52734 1.66483 1.68004 1.85655 1.87063 2.07477 2.09389 2.20279 2.22144 2.34497 2.36997 2.64675 2.66705 2.83084 2.84951 2.99702 3.02744 3.17083 3.18696 3.31957 3.4551 3.46848 3.60046 3.77491 4.1031 4.12 4.34904 4.51463 4.6489 4.82475 4.84173 
49 0.01557 0.10055 0.16162 0.17063 0.19079 0.31511 0.32388 0.34223 0.50635 0.52105 0.64433 0.65911 0.81598 0.82891 0.84472 0.99405 1.0075 1.16841 1.17892 1.20383 1.33255 1.34967 1.50478 1.52475 1.65921 1.67802 1.85079 1.86799 2.06913 2.19718 2.22191 2.33892 2.64067 2.82473 2.84517 2.99085 3.16454 3.18874 3.31328 3.4489 3.46552 3.59427 3.76871 4.09689 4.34288 4.50842 4.64282 4.8185 4.83873 
50 0.0085 0.09943 0.16839 0.17694 0.19366 0.32262 0.33102 0.34648 0.51394 0.5281 0.65223 0.66681 0.81802 0.83406 0.84465 1.00134 1.01372 1.17595 1.18598 1.20816 1.34002 1.35583 1.51236 1.53075 1.66657 1.68399 1.85816 1.87419 2.0768 2.10324 2.20508 2.2291 2.34632 2.64828 2.83231 2.852 2.99838 3.17202 3.19139 3.32073 3.45629 3.47106 3.60167 3.77643 4.10429 4.35031 4.51604 4.65058 4.82599 4.8447 
53 0.0126 0.10271 0.17061 0.17891 0.19456 0.32497 0.33317 0.34742 0.51617 0.52981 0.57662 0.6547 0.66904 0.82195 0.83665 0.84719 1.00363 1.01559 1.17822 1.18798 1.20889 1.34231 1.35769 1.51461 1.53241 1.66875 1.68539 1.86041 1.87598 2.0791 2.10276 2.20711 2.22958 2.3485 2.65024 2.67609 2.83456 2.85395 3.00068 3.17421 3.19192 3.32304 3.45849 3.47262 3.60385 3.77874 4.10645 4.12666 4.35259 4.51822 4.65252 4.82832 4.84695 
51 0.01737 0.10584 0.16857 0.17717 0.19462 0.32214 0.33041 0.34459 0.51348 0.52715 0.57868 0.65188 0.66631 0.82355 0.83595 0.85051 1.0012 1.01371 1.17561 1.18566 1.20812 1.33971 1.35557 1.51203 1.53072 1.66629 1.68371 1.85789 1.87402 2.07635 2.1027 2.20441 2.22761 2.34612 2.64797 2.83191 2.85158 2.99808 3.17176 3.1912 3.32048 3.45603 3.47101 3.60144 3.77591 4.10406 4.35002 4.51566 4.65066 4.82565 4.84401 
38 0.02109 0.11588 0.17048 0.18222 0.32348 0.33473 0.51459 0.53462 0.6533 0.68676 0.82896 0.8411 1.0026 1.03052 1.17703 1.19114 1.34122 1.36989 1.51431 1.66823 1.85932 1.88944 2.07924 2.20677 2.34727 2.64974 2.83376 3.00003 3.17305 3.32163 3.45726 3.60298 3.77798 4.10506 4.35164 4.51773 4.65451 4.82709 
55 0.01459 0.0983 0.16218 0.17046 0.18574 0.31583 0.32363 0.33547 0.50731 0.51995 0.54692 0.64534 0.65747 0.81434 0.82863 0.83951 0.99498 1.00637 1.16932 1.1788 1.19756 1.33346 1.34767 1.50545 1.52207 1.6598 1.67557 1.85157 1.86622 2.0696 2.08877 2.19769 2.21677 2.33993 2.64135 2.66004 2.82561 2.84399 2.99171 3.01594 3.1656 3.18138 3.31434 3.34674 3.44992 3.46334 3.59528 3.7697 4.09803 4.11687 4.34405 4.5094 4.64336 4.81967 4.83719 
48 0.01938 0.10661 0.16714 0.17637 0.19874 0.32064 0.3297 0.35163 0.51186 0.52738 0.65002 0.66688 0.823 0.83509 0.85452 0.99962 1.01411 1.17395 1.18487 1.21204 1.33809 1.35699 1.51074 1.53373 1.66483 1.68496 1.85642 1.87515 2.07532 2.20307 2.23132 2.34448 2.64655 2.83045 2.85274 2.99659 3.17019 3.3188 3.45439 3.47268 3.59994 3.77452 4.10243 4.34852 4.5143 4.64956 4.82408 4.84858 
56 0.01708 0.10288 0.16957 0.17756 0.19108 0.32364 0.33106 0.34187 0.51508 0.52699 0.54993 0.65328 0.66483 0.8175 0.83496 0.84427 1.00261 1.01313 1.17711 1.1862 1.20322 1.34107 1.3539 1.51318 1.52884 1.66744 1.68202 1.85918 1.87274 2.07724 2.0948 2.20536 2.22285 2.34753 2.36809 2.64923 2.66711 2.83323 2.85042 2.99942 3.01929 3.17332 3.1877 3.32201 3.33853 3.45761 3.47012 3.60293 3.77748 4.10574 4.12141 4.35169 4.51716 4.65169 4.82734 4.8431 
46 0.01562 0.11348 0.17501 0.18479 0.21349 0.32869 0.33849 0.51956 0.53625 0.65806 0.68019 0.83022 0.84274 0.86522 1.00743 1.02438 1.18193 1.19373 1.22424 1.34611 1.36819 1.5186 1.54312 1.67305 1.69973 1.86444 1.88749 2.08362 2.21167 2.24847 2.35229 2.65435 2.83864 2.86459 3.00491 3.17797 3.32668 3.46228 3.48507 3.60786 3.78282 4.11015 4.35654 4.52225 4.65801 4.83211 
42 0.02251 0.11577 0.17369 0.18445 0.3263 0.3365 0.51784 0.53594 0.65641 0.68217 0.82889 0.84156 0.88643 1.00595 1.02752 1.18028 1.19312 1.22804 1.34462 1.37075 1.51743 1.55061 1.67181 1.86298 1.89275 2.08261 2.21023 2.35062 2.65289 2.8371 3.00312 3.1763 3.32501 3.46064 3.48929 3.60626 3.78124 4.10846 4.35496 4.52081 4.65671 4.83055 
45 0.01614 0.10222 0.16121 0.17111 0.20205 0.31465 0.32445 0.50552 0.52275 0.64389 0.66714 0.81654 0.82907 0.85139 0.99349 1.01033 1.1679 1.17991 1.21139 1.33209 1.35531 1.50477 1.53409 1.65899 1.68524 1.85043 1.87495 2.06943 2.19738 2.33835 2.6406 2.82442 2.85165 2.99057 3.16418 3.31275 3.44843 3.47557 3.59397 3.76866 4.0963 4.34243 4.50865 4.64516 4.818 
54 0.01585 0.10427 0.16955 0.17784 0.19329 0.32347 0.33137 0.34379 0.51483 0.52781 0.55654 0.65313 0.66617 0.8218 0.836 0.847 1.00243 1.01399 1.17681 1.1864 1.20589 1.34093 1.35539 1.51319 1.53053 1.66734 1.68328 1.85902 1.87385 2.07738 2.09789 2.20521 2.22451 2.34732 2.64906 2.67222 2.83313 2.8518 2.99938 3.03792 3.17309 3.19007 3.3218 3.45733 3.47108 3.60271 3.77725 4.10541 4.12507 4.35144 4.51701 4.65199 4.82707 4.84464 
45 0.0122 0.10218 0.16115 0.17113 0.20362 0.3146 0.32452 0.50553 0.52312 0.64388 0.66704 0.81722 0.82944 0.8589 0.99347 1.01088 1.16785 1.18004 1.21236 1.33209 1.3565 1.5048 1.53306 1.65906 1.68881 1.85043 1.87741 2.06953 2.19749 2.33832 2.64059 2.82447 2.85319 2.99066 3.16414 3.31273 3.44842 3.4761 3.59403 3.7687 4.09628 4.34246 4.50853 4.64519 4.81803 
44 0.01162 0.11152 0.17385 0.18406 0.22106 0.32766 0.33805 0.51855 0.53655 0.65703 0.6827 0.83189 0.84347 1.00618 1.02472 1.18057 1.19275 1.22426 1.34487 1.36835 1.51755 1.54467 1.67202 1.71004 1.86337 1.89108 2.08276 2.21049 2.35109 2.65316 2.83741 2.86552 3.00358 3.17671 3.32541 3.46103 3.48681 3.60669 3.7816 4.10892 4.35547 4.52111 4.65778 4.83089 
54 0.01101 0.09907 0.16443 0.17275 0.18832 0.31826 0.32617 0.33858 0.50969 0.52263 0.55108 0.64787 0.66059 0.81628 0.83075 0.84157 0.99728 1.00898 1.17176 1.18139 1.20113 1.33586 1.35051 1.50787 1.52484 1.66227 1.6786 1.8539 1.86888 2.07205 2.09222 2.20035 2.22115 2.34221 2.64373 2.66434 2.82804 2.84682 2.99415 3.02504 3.1679 3.18466 3.31671 3.45218 3.46586 3.59751 3.77201 4.10023 4.11927 4.34626 4.51174 4.64608 4.82192 4.83955 
48 0.01224 0.10581 0.16641 0.17587 0.20052 0.31994 0.32931 0.35829 0.51108 0.52723 0.64926 0.66798 0.8239 0.83534 0.86881 0.99893 1.01469 1.17323 1.18451 1.2135 1.33745 1.35822 1.51004 1.53441 1.66432 1.68703 1.85582 1.87693 2.07473 2.20256 2.23426 2.34377 2.64586 2.82983 2.85377 2.99598 3.16942 3.31809 3.45367 3.47373 3.59928 3.77389 4.10166 4.34787 4.51364 4.64942 4.82338 4.85267 
43 0.01871 0.10662 0.16363 0.17411 0.21813 0.31702 0.32744 0.50792 0.52597 0.64618 0.66968 0.82216 0.83382 0.99575 1.01459 1.17008 1.18246 1.21516 1.33443 1.35893 1.50701 1.53524 1.66155 1.85268 1.879 2.07179 2.19972 2.23961 2.34071 2.64285 2.82697 2.99293 3.16632 3.31498 3.4506 3.47576 3.59628 3.77091 4.09858 4.3449 4.51065 4.64683 4.82039 
47 0.0126 0.09982 0.15977 0.16939 0.19596 0.31327 0.32286 0.35789 0.5045 0.52146 0.64277 0.66438 0.81697 0.82854 0.86317 0.99222 1.00922 1.16669 1.17831 1.20866 1.33089 1.353 1.50341 1.52854 1.65787 1.6859 1.84913 1.87227 2.06816 2.19617 2.23165 2.33712 2.6392 2.82333 2.8495 2.98951 3.16279 3.31149 3.44712 3.46985 3.59264 3.76728 4.09497 4.34117 4.50695 4.64311 4.81676 
45 0.01881 0.10972 0.16835 0.17843 0.21283 0.3218 0.33183 0.5127 0.52994 0.65118 0.67534 0.82535 0.83717 1.00048 1.01755 1.17486 1.18683 1.21769 1.3391 1.36121 1.51201 1.54033 1.66621 1.69445 1.85754 1.88127 2.07693 2.20447 2.24052 2.34552 2.64797 2.83179 2.8608 2.99801 3.17135 3.3199 3.45555 3.48178 3.60124 3.77626 4.10349 4.34987 4.51602 4.65333 4.82535 
48 0.01389 0.10763 0.16973 0.17887 0.20071 0.32337 0.33245 0.35575 0.51464 0.53046 0.65291 0.6707 0.82463 0.83712 0.85447 1.00222 1.01687 1.17667 1.18752 1.21434 1.34091 1.36037 1.51335 1.53516 1.66758 1.68821 1.85913 1.87805 2.07835 2.20586 2.23442 2.34715 2.64909 2.83324 2.85547 2.99931 3.17281 3.32149 3.45704 3.47507 3.60251 3.77735 4.10505 4.3512 4.51689 4.6516 4.82685 4.85215 
54 0.01619 0.10478 0.17109 0.17938 0.19523 0.32521 0.33332 0.347 0.51633 0.52956 0.56015 0.65466 0.66795 0.82274 0.83718 0.84801 1.00388 1.01564 1.17838 1.18803 1.20814 1.3424 1.35711 1.51457 1.53163 1.66889 1.68519 1.86058 1.87582 2.07899 2.09992 2.20699 2.22757 2.34873 2.65027 2.67077 2.83464 2.85351 3.0008 3.03755 3.17441 3.19122 3.32324 3.45869 3.47252 3.60407 3.77858 4.10673 4.12674 4.35287 4.51816 4.6528 4.82849 4.84644 
61 0.01338 0.09989 0.16755 0.17561 0.18484 0.21017 0.32374 0.33061 0.34026 0.51528 0.52615 0.54582 0.65324 0.66326 0.81347 0.83418 0.84282 0.87597 1.00269 1.01217 1.17717 1.18559 1.2001 1.23231 1.34129 1.35309 1.51324 1.52747 1.66735 1.68043 1.85917 1.87134 2.07717 2.09333 2.20518 2.22112 2.34764 2.36512 2.64908 2.66388 2.83317 2.8486 2.99939 3.01617 3.17337 3.1853 3.32207 3.33474 3.45752 3.46844 3.60284 3.7772 3.79653 4.10581 4.11825 4.35159 4.51693 4.53564 4.65096 4.8274 4.84145 
48 0.02012 0.10296 0.16461 0.17355 0.19364 0.3183 0.32718 0.34741 0.50956 0.52489 0.64779 0.66386 0.81765 0.83131 0.8458 0.99709 1.01099 1.17164 1.18225 1.20778 1.3358 1.35421 1.50817 1.52917 1.66239 1.68185 1.85395 1.87178 2.07266 2.2006 2.22709 2.34199 2.64396 2.82805 2.84929 2.99411 3.16766 3.31637 3.45187 3.46817 3.59733 3.77197 4.09985 4.34587 4.51159 4.6469 4.82155 4.84278 
48 0.01864 0.10311 0.16386 0.17287 0.19317 0.31736 0.32622 0.34557 0.50859 0.52358 0.64659 0.66161 0.8187 0.83134 0.84811 0.99632 1.01012 1.17063 1.18126 1.20684 1.33483 1.35265 1.50711 1.52737 1.6615 1.68064 1.85312 1.87082 2.07166 2.19957 2.22578 2.34118 2.64299 2.82705 2.84807 2.99312 3.16684 3.31545 3.45103 3.46713 3.59648 3.77093 4.09911 4.34512 4.51073 4.64515 4.82072 4.84187 
56 0.00659 0.09559 0.16387 0.17192 0.18468 0.318 0.32534 0.33583 0.50965 0.52135 0.54379 0.64768 0.65878 0.81275 0.82989 0.83928 0.99727 1.00761 1.17165 1.18072 1.19746 1.33572 1.34856 1.50763 1.52298 1.66196 1.67615 1.85374 1.86697 2.07166 2.08912 2.1997 2.21688 2.34227 2.36277 2.64371 2.66053 2.82783 2.84483 2.99402 3.01365 3.16801 3.18231 3.31666 3.3325 3.4523 3.4648 3.59759 3.77196 4.10046 4.11585 4.34628 4.51173 4.64532 4.82196 4.83775 
48 0.01918 0.10379 0.16394 0.17325 0.19657 0.31743 0.32665 0.35232 0.50865 0.52468 0.64686 0.666 0.82009 0.83203 0.8526 0.9964 1.0114 1.17074 1.1819 1.21025 1.33493 1.35499 1.50749 1.53158 1.66174 1.68328 1.85323 1.87291 2.0721 2.20001 2.23217 2.34124 2.6434 2.82731 2.85063 2.99342 3.16694 3.3156 3.4512 3.47109 3.59676 3.77132 4.09917 4.34526 4.51117 4.6475 4.82085 4.84876 
48 0.01191 0.10503 0.17417 0.18339 0.20578 0.32822 0.3375 0.36653 0.51922 0.53503 0.65754 0.67567 0.83024 0.84221 0.86195 1.00688 1.0219 1.1813 1.19227 1.21971 1.34551 1.36514 1.5178 1.53934 1.67237 1.69412 1.86388 1.88356 2.08275 2.21054 2.23944 2.35163 2.65354 2.83785 2.86029 3.00388 3.1773 3.32602 3.46154 3.47961 3.60701 3.78172 4.10951 4.3558 4.52124 4.65595 4.83143 4.85681 
39 0.01454 0.11307 0.16687 0.17868 0.31967 0.33077 0.51066 0.52998 0.64916 0.67861 0.82575 0.83811 0.99885 1.02333 1.17307 1.1868 1.22995 1.33746 1.36644 1.51045 1.66464 1.85569 1.88642 2.07514 2.20288 2.3436 2.64603 2.82994 2.99604 3.16928 3.31786 3.4536 3.5992 3.77398 4.10145 4.34795 4.51389 4.6501 4.82336 
51 0.01076 0.09482 0.17149 0.18008 0.19527 0.3267 0.33505 0.35002 0.51799 0.53189 0.65581 0.66901 0.82311 0.83854 0.84961 1.0054 1.01754 1.18002 1.19001 1.2119 1.34414 1.35992 1.51628 1.53417 1.67052 1.68745 1.86217 1.87784 2.08079 2.10465 2.20899 2.23236 2.35045 2.65212 2.68785 2.83646 2.85632 3.00261 3.17618 3.1957 3.32492 3.46051 3.47579 3.60584 3.78056 4.10842 4.35444 4.52005 4.65432 4.83018 4.84918 
54 0.01428 0.10238 0.16787 0.1762 0.19202 0.32185 0.3299 0.34307 0.51316 0.5264 0.55735 0.6514 0.66454 0.81982 0.83416 0.84515 1.00069 1.01241 1.17516 1.18481 1.2048 1.33924 1.35403 1.51147 1.52899 1.66568 1.68202 1.85738 1.87256 2.07561 2.09599 2.20378 2.22458 2.34555 2.64724 2.67083 2.83146 2.85042 2.99755 3.02859 3.1713 3.18848 3.3201 3.45554 3.46941 3.60092 3.7756 4.10362 4.12381 4.34975 4.51519 4.64992 4.82533 4.84323 
38 0.01618 0.12001 0.1713 0.18403 0.324 0.33572 0.51508 0.5359 0.65363 0.6881 0.83074 0.84381 1.00328 1.04613 1.17747 1.19229 1.34171 1.37338 1.51491 1.66897 1.85998 1.89518 2.07973 2.20741 2.34796 2.65038 2.83438 3.00047 3.1737 3.32225 3.458 3.60364 3.77865 4.10589 4.35252 4.51826 4.65478 4.82784 
44 0.05425 0.12567 0.16278 0.17372 0.31455 0.32448 0.39374 0.50619 0.52433 0.64464 0.66989 0.81844 0.83034 0.99374 1.01189 1.16832 1.18059 1.21249 1.33262 1.35644 1.50543 1.53378 1.65962 1.85071 1.87607 2.06993 2.19784 2.23497 2.33882 2.6412 2.82511 2.85489 2.99134 3.16465 3.31326 3.44896 3.47774 3.59455 3.7694 4.09677 4.34304 4.50911 4.6457 4.8186 
55 0.01855 0.10313 0.16895 0.17709 0.19172 0.32283 0.33045 0.34182 0.51438 0.52707 0.55374 0.65261 0.66486 0.81829 0.83451 0.84419 1.00174 1.01252 1.17637 1.18576 1.20426 1.34045 1.35443 1.51254 1.52882 1.66664 1.68181 1.85839 1.87251 2.07664 2.09526 2.2047 2.22328 2.34678 2.37237 2.64837 2.66673 2.83266 2.85104 2.99885 3.02594 3.1726 3.18836 3.32136 3.4569 3.47022 3.60215 3.77674 4.10495 4.1228 4.35093 4.51629 4.65038 4.82661 4.84369 
49 0.01866 0.10562 0.16759 0.1764 0.19532 0.32119 0.32979 0.3467 0.51245 0.52683 0.65056 0.66516 0.82049 0.83423 0.84801 1.00001 1.01284 1.17441 1.18464 1.20787 1.33863 1.35517 1.51106 1.53072 1.66515 1.68296 1.85684 1.87351 2.07545 2.20308 2.22595 2.34495 2.64688 2.83074 2.85049 2.9969 3.17063 3.19158 3.3193 3.45488 3.47033 3.60031 3.77499 4.10296 4.349 4.51461 4.64871 4.8246 4.84448 
61 0.01653 0.10072 0.16792 0.17582 0.1854 0.21572 0.32349 0.33034 0.33992 0.51509 0.5259 0.54545 0.65312 0.66316 0.81316 0.834 0.84263 0.87483 1.00248 1.01188 1.17706 1.18552 1.2002 1.23358 1.34118 1.35306 1.51311 1.5273 1.66718 1.68023 1.85894 1.87101 2.07699 2.09321 2.205 2.22097 2.34749 2.36506 2.64891 2.66355 2.83305 2.84864 2.99929 3.01625 3.17319 3.18501 3.3219 3.3345 3.45739 3.46835 3.60268 3.77701 3.796 4.10567 4.11819 4.3514 4.51678 4.53524 4.65048 4.82723 4.84124 
48 0.02005 0.10677 0.16818 0.1772 0.19789 0.32176 0.33068 0.35114 0.51298 0.52811 0.65118 0.66701 0.82237 0.83527 0.85114 1.00062 1.01462 1.17509 1.18575 1.21158 1.33926 1.35764 1.51154 1.53185 1.66596 1.68574 1.85746 1.87528 2.07617 2.20417 2.23134 2.34551 2.64732 2.83149 2.85269 2.99765 3.17116 3.31986 3.45543 3.47244 3.60078 3.77534 4.10335 4.34944 4.51501 4.64955 4.82507 4.84633 
62 0.01653 0.0948 0.16129 0.16925 0.17828 0.20182 0.31721 0.32396 0.33331 0.50878 0.51914 0.53761 0.6466 0.65621 0.80476 0.82752 0.8361 0.8601 0.99624 1.00551 1.17068 1.17894 1.1927 1.22119 1.33479 1.34608 1.50656 1.52026 1.66084 1.67355 1.85264 1.86438 2.07038 2.08608 2.19839 2.21364 2.3412 2.35787 2.64238 2.65613 2.82654 2.84057 2.99278 3.00846 3.16679 3.17776 3.31545 3.32658 3.45096 3.46139 3.59624 3.77044 3.78776 4.09931 4.11079 4.34498 4.38303 4.51028 4.52716 4.64371 4.82088 4.83432 
62 0.01171 0.09714 0.16324 0.17214 0.18042 0.19953 0.32079 0.32748 0.3366 0.51266 0.52313 0.54179 0.65069 0.66035 0.80706 0.83103 0.83956 0.85979 0.99994 1.00899 1.17459 1.18284 1.19662 1.22476 1.3387 1.35012 1.51057 1.52423 1.66456 1.67702 1.85635 1.86783 2.07445 2.09024 2.20237 2.21776 2.34505 2.36171 2.64638 2.6603 2.83046 2.84501 2.99677 3.01282 3.17073 3.18179 3.31941 3.33096 3.45495 3.46552 3.60019 3.77444 3.79162 4.10324 4.11496 4.34888 4.3898 4.51426 4.53148 4.64802 4.8248 4.83841 
64 0.01539 0.08976 0.15385 0.16359 0.17129 0.18754 0.31217 0.31876 0.32725 0.35882 0.50451 0.51421 0.53131 0.64224 0.6513 0.79939 0.82298 0.83134 0.8497 0.99185 1.0006 1.16625 1.17415 1.1864 1.21141 1.33036 1.34088 1.50209 1.51497 1.65626 1.66811 1.8481 1.85907 2.06579 2.08057 2.19368 2.20791 2.33684 2.35198 2.6379 2.65076 2.82196 2.83405 2.98822 3.00261 3.1624 3.17232 3.31097 3.32071 3.44649 3.45613 3.59178 3.61098 3.76596 3.78174 4.095 4.10544 4.34049 4.36176 4.5058 4.5215 4.63875 4.81644 4.82886 
49 0.00722 0.09534 0.16872 0.17746 0.19458 0.32328 0.33189 0.34918 0.51452 0.52901 0.65266 0.66729 0.8224 0.83616 0.84985 1.00202 1.01487 1.1765 1.18676 1.21033 1.3406 1.35697 1.51287 1.5317 1.66723 1.68524 1.85882 1.87529 2.07747 2.20527 2.22877 2.34686 2.64861 2.83269 2.85223 2.99882 3.17258 3.19261 3.32123 3.45682 3.47193 3.60224 3.77685 4.10491 4.35092 4.51635 4.65066 4.82656 4.8458 
48 0.01201 0.10627 0.16861 0.17778 0.20001 0.32222 0.33132 0.35509 0.51352 0.52963 0.65183 0.67019 0.82348 0.83599 0.85341 1.00106 1.01569 1.17557 1.18653 1.21388 1.33977 1.3595 1.51232 1.53476 1.66649 1.68736 1.8579 1.87638 2.07695 2.2048 2.2339 2.34592 2.64799 2.83218 2.85515 2.99829 3.17165 3.32035 3.45596 3.47459 3.6014 3.77615 4.10382 4.34998 4.51573 4.65109 4.82564 4.85052 
62 0.01179 0.08843 0.15365 0.16239 0.17062 0.18945 0.31077 0.31744 0.32644 0.50263 0.51267 0.53078 0.64047 0.64985 0.79637 0.82114 0.82964 0.84871 0.99011 0.99911 1.16456 1.17269 1.18582 1.21239 1.32867 1.33975 1.50044 1.51394 1.65458 1.6669 1.84641 1.85774 2.06411 2.07948 2.19209 2.20701 2.33514 2.35142 2.63631 2.64993 2.82033 2.83365 2.98661 3.00188 3.16074 3.1714 3.30934 3.31998 3.44489 3.4551 3.59016 3.76428 3.78087 4.09327 4.10424 4.33878 4.37083 4.50417 4.52071 4.6375 4.81473 4.82773 
56 0.01056 0.09967 0.16719 0.17532 0.18935 0.32131 0.3289 0.34013 0.51282 0.52516 0.55046 0.65095 0.66282 0.81685 0.83307 0.84273 1.00035 1.01123 1.17479 1.18407 1.20189 1.33892 1.35255 1.51085 1.52673 1.66523 1.68048 1.85696 1.87106 2.07502 2.09307 2.20316 2.22136 2.34533 2.36961 2.64688 2.66526 2.83113 2.84916 2.99726 3.01941 3.171 3.18576 3.31982 3.34229 3.45538 3.46839 3.60068 3.77512 4.10345 4.12011 4.3495 4.51485 4.64925 4.82512 4.84178 
39 0.02114 0.11388 0.16849 0.17994 0.32136 0.33233 0.51251 0.53181 0.65109 0.68038 0.82627 0.83837 1.00048 1.02339 1.17493 1.18849 1.22781 1.33931 1.36764 1.51227 1.66632 1.85741 1.88794 2.07692 2.20489 2.34534 2.64772 2.83178 2.9978 3.1711 3.31972 3.45534 3.60091 3.77573 4.10313 4.34953 4.51566 4.65234 4.82504 
48 0.00782 0.09951 0.16984 0.17894 0.19861 0.32401 0.33296 0.35335 0.51516 0.53005 0.65333 0.6691 0.82592 0.83823 0.85639 1.00298 1.01714 1.17734 1.1881 1.21445 1.34143 1.35923 1.51385 1.53496 1.66814 1.68758 1.85979 1.87777 2.07838 2.2063 2.23268 2.34779 2.64984 2.83365 2.85454 2.99978 3.17348 3.3221 3.45768 3.47453 3.60314 3.77782 4.10567 4.35173 4.51759 4.65261 4.82735 4.84835 
57 0.00821 0.09321 0.16057 0.16848 0.17968 0.31482 0.32194 0.3319 0.50686 0.5184 0.53998 0.64495 0.65577 0.80349 0.82573 0.83458 0.88368 0.99438 1.00443 1.16898 1.17789 1.1943 1.33299 1.34565 1.50501 1.52034 1.65911 1.67307 1.85084 1.86387 2.06886 2.08627 2.19691 2.21374 2.33939 2.35962 2.6409 2.65742 2.82501 2.84206 2.99118 3.01033 3.16514 3.17878 3.31385 3.32897 3.4494 3.46129 3.59471 3.76907 4.09752 4.11168 4.34325 4.50883 4.64281 4.81902 4.83432 
39 0.01259 0.10949 0.16577 0.17715 0.31861 0.32949 0.50988 0.52965 0.64862 0.68067 0.82331 0.83542 0.99776 1.02024 1.17224 1.18597 1.2266 1.33671 1.36765 1.51008 1.66352 1.85466 1.88534 2.0744 2.20212 2.3427 2.64538 2.82912 2.99528 3.16857 3.31707 3.45285 3.59845 3.77341 4.10057 4.34697 4.51322 4.64965 4.82247 
44 0.01627 0.10612 0.1657 0.17578 0.21141 0.31925 0.32938 0.51022 0.52806 0.64884 0.67488 0.8214 0.83369 0.86557 0.99804 1.01719 1.1725 1.18475 1.21699 1.33677 1.3616 1.50961 1.53876 1.66392 1.85491 1.88125 2.07448 2.20222 2.24229 2.34285 2.6452 2.8293 2.99534 3.16853 3.31719 3.45287 3.47896 3.59851 3.77337 4.10068 4.347 4.51296 4.6497 4.82259 
45 0.00968 0.10847 0.17007 0.18013 0.21484 0.32365 0.33371 0.51447 0.53163 0.65306 0.67757 0.82646 0.83845 0.87945 1.00249 1.0213 1.17685 1.18896 1.22078 1.3411 1.36484 1.51388 1.54234 1.66825 1.85931 1.88395 2.0787 2.20647 2.24399 2.34725 2.64952 2.83353 2.86114 2.99992 3.17299 3.32165 3.45725 3.48383 3.60288 3.7777 4.10509 4.35158 4.51738 4.65416 4.82703 
45 0.01139 0.10733 0.16799 0.17782 0.20761 0.32166 0.3316 0.51265 0.53001 0.65109 0.67442 0.8232 0.83574 0.85842 1.00046 1.01829 1.17491 1.18687 1.21793 1.33924 1.36287 1.51205 1.54036 1.66616 1.69861 1.85748 1.88258 2.07702 2.20478 2.24641 2.3454 2.64787 2.83186 2.99789 3.17105 3.31977 3.45532 3.47906 3.60087 3.77617 4.10316 4.34952 4.51568 4.65212 4.8251 
58 0.01074 0.09684 0.16455 0.17238 0.18307 0.31876 0.32579 0.33547 0.51091 0.52216 0.5429 0.64905 0.65961 0.80731 0.82978 0.8386 0.87677 0.99845 1.00824 1.17297 1.18169 1.19726 1.33701 1.34937 1.50903 1.52383 1.66304 1.67652 1.85486 1.86735 2.07287 2.08961 2.20079 2.21706 2.3434 2.36186 2.64491 2.6603 2.82894 2.84519 2.9952 3.01331 3.16913 3.1818 3.31783 3.33158 3.4534 3.46492 3.5987 3.77318 4.10157 4.11492 4.34733 4.51274 4.53247 4.64659 4.82314 4.83792 
39 0.00878 0.11096 0.17008 0.18143 0.32326 0.33435 0.51436 0.53412 0.65292 0.68345 0.82776 0.83988 1.00229 1.02645 1.17663 1.19022 1.22956 1.34109 1.3707 1.51412 1.6681 1.85926 1.89186 2.079 2.20662 2.34708 2.64945 2.8336 2.99958 3.17272 3.32142 3.457 3.6027 3.77759 4.10488 4.3514 4.51736 4.65387 4.82687 
48 0.01263 0.10473 0.16696 0.17587 0.19541 0.32063 0.32942 0.34826 0.51193 0.52703 0.65008 0.66552 0.82083 0.83403 0.84907 0.99949 1.01291 1.17393 1.18443 1.20933 1.33816 1.35605 1.51061 1.53139 1.6647 1.68341 1.85636 1.87397 2.07515 2.20278 2.22742 2.34446 2.64648 2.83039 2.85148 2.9965 3.1702 3.31873 3.45432 3.47054 3.59977 3.77449 4.10237 4.34837 4.51409 4.64822 4.82402 4.84509 
54 0.01576 0.10101 0.16557 0.17393 0.18988 0.31946 0.32748 0.34046 0.51079 0.524 0.55468 0.64898 0.66187 0.81751 0.83189 0.84293 0.99837 1.01007 1.17284 1.18253 1.20269 1.3369 1.35162 1.50902 1.52614 1.66332 1.67966 1.85505 1.87032 2.07329 2.09405 2.20138 2.22217 2.34328 2.64492 2.66975 2.82915 2.84812 2.9952 3.02951 3.16897 3.1859 3.31777 3.45326 3.46721 3.59862 3.77313 4.10128 4.12115 4.34737 4.51289 4.64743 4.82298 4.84087 
60 0.01209 0.09912 0.16733 0.17551 0.18481 0.211 0.32354 0.33042 0.34004 0.51506 0.5257 0.54497 0.65295 0.66279 0.81506 0.83447 0.84316 1.00245 1.01183 1.17692 1.18534 1.19957 1.22976 1.34105 1.3526 1.51288 1.52673 1.66709 1.67995 1.85894 1.87095 2.07669 2.09249 2.20471 2.22026 2.34752 2.36464 2.64874 2.66286 2.83292 2.84785 2.99912 3.01529 3.17317 3.18463 3.32181 3.33367 3.45735 3.46815 3.60262 3.77688 3.79477 4.10567 4.11772 4.3514 4.51662 4.53386 4.64984 4.82722 4.84101 
41 0.02135 0.11765 0.1765 0.18781 0.32966 0.34059 0.52067 0.53987 0.65942 0.6901 0.83136 0.84398 1.00825 1.02991 1.18293 1.19615 1.23166 1.34726 1.37445 1.52019 1.55774 1.67471 1.86554 1.89652 2.0855 2.21344 2.35324 2.6556 2.83979 3.00597 3.17881 3.32754 3.46321 3.49913 3.6089 3.78404 4.11097 4.35759 4.52342 4.66029 4.83306 
48 0.01986 0.11235 0.17312 0.18257 0.20748 0.3267 0.33608 0.36593 0.51777 0.53381 0.65597 0.67389 0.83069 0.84203 0.87775 1.00562 1.02148 1.17994 1.19119 1.22003 1.34407 1.36416 1.51648 1.53909 1.67105 1.69418 1.86246 1.88271 2.08132 2.20936 2.24099 2.35033 2.65219 2.83646 2.85955 3.0026 3.176 3.3247 3.46027 3.47966 3.60571 3.78045 4.10822 4.35443 4.51997 4.65486 4.83001 4.85667 
47 0.01157 0.10858 0.17059 0.18014 0.20601 0.32427 0.33384 0.36862 0.51543 0.53218 0.65384 0.67646 0.82795 0.83937 0.87362 1.00321 1.02008 1.17756 1.18907 1.21897 1.34171 1.36295 1.51448 1.53968 1.66868 1.69388 1.86014 1.88264 2.07983 2.20724 2.24289 2.34804 2.65026 2.83426 2.85928 3.00048 3.1737 3.32243 3.45793 3.47936 3.60353 3.77845 4.10593 4.35229 4.51811 4.65406 4.82779 
48 0.01005 0.10447 0.16901 0.17799 0.19824 0.32278 0.33169 0.35234 0.51406 0.52957 0.65243 0.66969 0.82281 0.83596 0.8511 1.00158 1.01559 1.17619 1.18691 1.21305 1.34029 1.35894 1.51282 1.53422 1.667 1.68693 1.85841 1.87623 2.07751 2.20537 2.23312 2.34646 2.6485 2.83259 2.85419 2.99877 3.17225 3.3209 3.4565 3.47409 3.60189 3.77661 4.10438 4.35041 4.51619 4.65148 4.8261 4.84803 
48 0.00711 0.10327 0.16735 0.17651 0.19777 0.32111 0.3302 0.35282 0.51228 0.52762 0.65028 0.66591 0.82329 0.83543 0.8545 1.00008 1.01475 1.17431 1.1851 1.21159 1.33852 1.35704 1.51087 1.53216 1.66534 1.68575 1.85688 1.87529 2.07542 2.20328 2.22987 2.34489 2.64677 2.83086 2.85258 2.9969 3.17052 3.31915 3.45468 3.4716 3.60015 3.77471 4.10275 4.34886 4.51444 4.64904 4.82443 4.84633 
38 0.01019 0.11007 0.16521 0.17699 0.31805 0.3292 0.50914 0.52948 0.64775 0.68141 0.82388 0.83614 0.9972 1.02273 1.17156 1.18569 1.33574 1.36491 1.50881 1.66284 1.85388 1.88383 2.07343 2.20123 2.34192 2.64436 2.82828 2.99435 3.1677 3.31624 3.45204 3.59762 3.77234 4.09988 4.34627 4.51233 4.6495 4.8217 
54 0.01313 0.10288 0.17107 0.17927 0.19406 0.32546 0.33339 0.34608 0.51673 0.52973 0.55814 0.65522 0.66868 0.82185 0.83707 0.84713 1.00412 1.01536 1.1788 1.18836 1.20795 1.34284 1.35741 1.51503 1.53196 1.66915 1.68497 1.86091 1.8758 2.07933 2.09967 2.20742 2.22787 2.34911 2.65079 2.67162 2.83501 2.85366 3.00121 3.03303 3.17488 3.19153 3.32366 3.45917 3.47293 3.60453 3.77904 4.10712 4.12513 4.35323 4.51867 4.6534 4.82888 4.84638 
41 0.02285 0.11481 0.17123 0.18228 0.32421 0.33482 0.51537 0.53408 0.65394 0.6817 0.8274 0.8397 1.00332 1.02523 1.17762 1.19058 1.2253 1.34195 1.36769 1.51503 1.55481 1.66931 1.86034 1.8898 2.08024 2.20779 2.34812 2.65063 2.83455 3.00072 3.17387 3.32249 3.45817 3.49212 3.60397 3.77894 4.10608 4.35253 4.51853 4.65634 4.82795 
45 0.01646 0.11108 0.17018 0.18029 0.21523 0.32363 0.33364 0.51451 0.53152 0.65276 0.67436 0.82738 0.83915 1.00232 1.01938 1.1766 1.18841 1.21873 1.34086 1.36238 1.5136 1.53984 1.66798 1.6951 1.85934 1.88257 2.07835 2.20615 2.24042 2.34728 2.64956 2.8335 2.85961 2.99966 3.17303 3.32161 3.45726 3.48092 3.60293 3.77791 4.10525 4.35165 4.51743 4.65309 4.8271 
51 0.00741 0.09486 0.15895 0.16748 0.18421 0.31263 0.32079 0.33436 0.50414 0.51803 0.64163 0.65417 0.8074 0.82431 0.83457 0.99149 1.00349 1.16614 1.17609 1.19741 1.33027 1.34579 1.50246 1.52052 1.65655 1.6736 1.84818 1.86388 2.06646 2.08821 2.19478 2.21754 2.33662 2.6384 2.82234 2.84175 2.98853 3.16229 3.1799 3.31101 3.44657 3.46076 3.5919 3.76635 4.09458 4.11533 4.34045 4.50618 4.64087 4.81619 4.83473 
38 0.01165 0.11478 0.17031 0.18243 0.32324 0.33471 0.5143 0.53446 0.65296 0.68731 0.82932 0.8418 1.00243 1.03262 1.17675 1.19116 1.34088 1.36967 1.51405 1.6681 1.85915 1.89089 2.07862 2.20656 2.34707 2.64952 2.83351 2.99956 3.17286 3.3213 3.45706 3.6027 3.77759 4.10496 4.35154 4.51749 4.65428 4.82693 
55 0.01384 0.09764 0.16326 0.17141 0.18603 0.31716 0.32485 0.33641 0.50869 0.52146 0.54857 0.64688 0.65921 0.81239 0.82883 0.83851 0.99615 1.00729 1.17072 1.18011 1.19861 1.33479 1.34888 1.50697 1.52379 1.66112 1.67673 1.8528 1.86738 2.07099 2.09015 2.19904 2.21771 2.34117 2.37904 2.64287 2.66302 2.82707 2.84576 2.99314 3.02257 3.16697 3.18361 3.31573 3.45117 3.46426 3.59654 3.77108 4.09926 4.11763 4.34527 4.51071 4.64468 4.82091 4.83831 
49 0.0153 0.10335 0.16542 0.17424 0.19314 0.31905 0.3277 0.34505 0.51038 0.52502 0.64843 0.66286 0.81821 0.83205 0.84566 0.99791 1.01098 1.17239 1.1827 1.20652 1.33662 1.35381 1.50887 1.52819 1.6631 1.68144 1.85472 1.87159 2.07327 2.2012 2.22512 2.34287 2.64462 2.82876 2.84901 2.99483 3.16851 3.18943 3.31729 3.4528 3.46838 3.59823 3.77278 4.10083 4.3468 4.51231 4.64673 4.82247 4.84232 
50 0.01831 0.10711 0.16946 0.17815 0.19627 0.32309 0.33156 0.34734 0.51428 0.52816 0.65194 0.66509 0.8216 0.83585 0.84879 1.0019 1.01446 1.17632 1.18645 1.20904 1.34038 1.356 1.51268 1.5314 1.66696 1.68427 1.85865 1.87471 2.07709 2.10147 2.20512 2.22818 2.34688 2.6488 2.83263 2.85216 2.99875 3.1725 3.19177 3.32121 3.45676 3.47167 3.60212 3.77678 4.10482 4.35088 4.5165 4.65116 4.82642 4.84485 
48 0.0199 0.10568 0.16582 0.17523 0.1997 0.3193 0.32863 0.35724 0.51052 0.52686 0.64879 0.66806 0.82225 0.83407 0.85688 0.99824 1.01373 1.1727 1.18404 1.2132 1.3369 1.35826 1.50952 1.53424 1.66364 1.68619 1.85513 1.87566 2.07419 2.202 2.23387 2.34314 2.64537 2.82928 2.85382 2.99546 3.16882 3.3175 3.45307 3.47333 3.59864 3.77341 4.10101 4.34723 4.5131 4.64878 4.82276 4.8533 
45 0.02269 0.10682 0.16461 0.17473 0.21014 0.31803 0.3281 0.50893 0.52659 0.64726 0.67106 0.82154 0.83337 0.99667 1.01383 1.17105 1.18298 1.21369 1.33536 1.35822 1.50806 1.53509 1.66237 1.6903 1.85378 1.87908 2.07294 2.20075 2.24059 2.34174 2.64408 2.82796 2.85641 2.99413 3.16752 3.31613 3.45175 3.47743 3.59744 3.77226 4.09969 4.34603 4.51197 4.6487 4.8215 
54 0.00792 0.03152 0.11298 0.17309 0.18152 0.19904 0.32662 0.33484 0.34931 0.51775 0.53127 0.58215 0.65606 0.66983 0.82824 0.84002 0.85394 1.00532 1.01741 1.17974 1.18952 1.21065 1.34386 1.35912 1.51605 1.53372 1.67025 1.68687 1.86198 1.87748 2.0803 2.1017 2.20844 2.23033 2.35011 2.65185 2.68023 2.83608 2.85537 3.00213 3.17574 3.19252 3.32459 3.46002 3.47386 3.6054 3.78002 4.10805 4.12712 4.35412 4.51974 4.6542 4.82982 4.84779 
59 0.01104 0.09746 0.16535 0.1732 0.18424 0.31971 0.32677 0.33664 0.51165 0.52301 0.54397 0.64977 0.66042 0.80822 0.83047 0.83931 0.88392 0.99915 1.00909 1.17375 1.18253 1.19844 1.33778 1.35027 1.50967 1.52434 1.66381 1.6775 1.85562 1.86837 2.07357 2.09007 2.20171 2.21826 2.34414 2.36339 2.64559 2.66115 2.82979 2.84635 2.99592 3.01387 3.16981 3.18245 3.31857 3.33268 3.4541 3.46567 3.59938 3.77375 3.79638 4.10226 4.11569 4.34812 4.5135 4.53459 4.6476 4.82394 4.83898 
48 0.02016 0.10183 0.16231 0.17157 0.19435 0.3158 0.32496 0.34935 0.5071 0.5232 0.64534 0.66271 0.81735 0.82983 0.84723 0.99472 1.00925 1.16924 1.18025 1.20782 1.33342 1.35357 1.50596 1.52888 1.66004 1.68144 1.85157 1.87092 2.07051 2.19833 2.22808 2.33968 2.64178 2.82567 2.84867 2.99182 3.16544 3.31403 3.44968 3.46871 3.59516 3.76983 4.09761 4.34359 4.50959 4.64485 4.81923 4.84685 
48 0.01622 0.10177 0.16298 0.1721 0.19343 0.31655 0.32558 0.34735 0.50792 0.52415 0.64623 0.66474 0.81729 0.83018 0.84607 0.99545 1.00981 1.16999 1.1809 1.20799 1.3342 1.35391 1.50677 1.53023 1.66071 1.68105 1.8523 1.87115 2.0712 2.19908 2.22881 2.34041 2.64258 2.82646 2.84932 2.9926 3.16624 3.31482 3.45042 3.46976 3.59592 3.7706 4.09834 4.3443 4.5104 4.64602 4.81999 4.84641 
40 0.02457 0.11327 0.16652 0.17791 0.31921 0.32987 0.5103 0.52888 0.64888 0.67702 0.82445 0.83655 0.99835 1.01948 1.17265 1.18583 1.22254 1.33701 1.36343 1.51003 1.55425 1.66431 1.85537 1.88516 2.07505 2.20268 2.3433 2.64582 2.82957 2.99565 3.16915 3.31756 3.45338 3.59884 3.7738 4.10123 4.34762 4.51367 4.64948 4.82306 
36 0.09457 0.15573 0.16832 0.30871 0.32064 0.49982 0.52171 0.63839 0.67566 0.81522 0.8284 0.98832 1.16229 1.17765 1.32657 1.36563 1.49942 1.65379 1.84488 1.88646 2.06411 2.19221 2.33293 2.63531 2.81932 2.98538 3.15868 3.30725 3.44307 3.58875 3.76341 4.09088 4.3374 4.50346 4.64153 4.8128 
60 0.00961 0.09505 0.16442 0.17336 0.18216 0.2047 0.3224 0.32935 0.33919 0.51381 0.5249 0.54518 0.65195 0.66243 0.81315 0.83288 0.84155 1.00106 1.01056 1.17568 1.18419 1.19897 1.23163 1.33977 1.35165 1.51182 1.52639 1.66586 1.67904 1.85765 1.86997 2.07577 2.09232 2.20372 2.21985 2.34612 2.36381 2.64761 2.66271 2.83165 2.84723 2.99788 3.01491 3.17188 3.18418 3.32055 3.33344 3.45611 3.46735 3.60142 3.77586 3.79793 4.10435 4.11742 4.35014 4.5156 4.53595 4.64972 4.82593 4.8403 
54 0.01145 0.09677 0.16236 0.17062 0.18552 0.31626 0.32401 0.3357 0.50787 0.5209 0.5497 0.64617 0.65902 0.81214 0.82818 0.83798 0.99533 1.00662 1.16995 1.17956 1.19919 1.33406 1.34881 1.50622 1.52348 1.66023 1.6761 1.85193 1.86665 2.07014 2.09009 2.19833 2.21819 2.34037 2.64206 2.66289 2.82616 2.84507 2.99231 3.02314 3.16615 3.18266 3.31491 3.45042 3.46401 3.59575 3.77024 4.0984 4.11664 4.34429 4.51003 4.64454 4.82004 4.83754 
51 0.01468 0.10452 0.16781 0.1764 0.19377 0.32144 0.32974 0.34414 0.51281 0.52661 0.59708 0.65128 0.66571 0.82264 0.83513 0.84944 1.00048 1.01301 1.17495 1.18502 1.2077 1.33904 1.3549 1.51124 1.5295 1.66559 1.68313 1.85715 1.87316 2.07563 2.09964 2.20383 2.22739 2.34541 2.64706 2.83127 2.85099 2.99738 3.17103 3.18981 3.31977 3.45535 3.47025 3.6006 3.77526 4.10333 4.34936 4.51477 4.64887 4.82498 4.84347 
51 0.01722 0.10243 0.16548 0.17398 0.19083 0.31912 0.32729 0.34092 0.51052 0.52419 0.57434 0.64888 0.66331 0.81965 0.83255 0.84586 0.99815 1.01031 1.17264 1.18263 1.2047 1.33672 1.35243 1.50896 1.52783 1.66317 1.68024 1.8548 1.87061 2.07325 2.09953 2.20138 2.22462 2.34307 2.64488 2.82883 2.84826 2.995 3.16868 3.18771 3.31741 3.45297 3.46749 3.59837 3.77283 4.10103 4.34693 4.51265 4.64782 4.82258 4.84072 
47 0.0126 0.1007 0.16172 0.17112 0.19576 0.31528 0.32467 0.35549 0.50655 0.52306 0.64492 0.66511 0.81698 0.82935 0.84824 0.99414 1.01005 1.16876 1.18006 1.20894 1.33292 1.3539 1.50547 1.52935 1.65972 1.68451 1.85105 1.87235 2.07009 2.19805 2.23004 2.33909 2.64124 2.82528 2.84974 2.99145 3.1648 3.31348 3.44912 3.46952 3.59459 3.76932 4.09693 4.34304 4.50898 4.64481 4.81869 
48 0.00722 0.10139 0.16492 0.17384 0.19319 0.31863 0.32734 0.34522 0.50995 0.52497 0.64809 0.66362 0.81884 0.83208 0.847 0.99754 1.01089 1.17195 1.18252 1.20778 1.33613 1.35378 1.50863 1.52941 1.66267 1.68111 1.85431 1.87138 2.07304 2.20085 2.22591 2.34247 2.64443 2.82835 2.84918 2.9945 3.16818 3.31678 3.4524 3.46874 3.59784 3.77233 4.1004 4.34638 4.51207 4.64673 4.82201 4.84314 
59 0.01386 0.09846 0.16564 0.17346 0.18442 0.31965 0.32669 0.33638 0.51171 0.5227 0.54284 0.64974 0.6601 0.8092 0.8308 0.83966 0.99914 1.00883 1.17364 1.18228 1.19728 1.23225 1.33784 1.34996 1.50977 1.5245 1.66396 1.67739 1.85575 1.86825 2.07366 2.09028 2.2016 2.21778 2.34431 2.36282 2.64574 2.66127 2.82978 2.84565 2.99604 3.01374 3.17003 3.18284 3.31867 3.33202 3.45422 3.46563 3.59957 3.77387 3.79607 4.1025 4.11597 4.34828 4.51369 4.53489 4.64774 4.82407 4.83877 
39 0.02396 0.11951 0.17256 0.18434 0.32538 0.33647 0.51653 0.5362 0.65523 0.68706 0.83126 0.84354 1.00451 1.02827 1.1788 1.19252 1.23509 1.34327 1.37294 1.51672 1.67032 1.86144 1.89328 2.08139 2.2086 2.34933 2.65197 2.83582 3.00198 3.17521 3.32373 3.45936 3.60507 3.7801 4.10729 4.35388 4.51977 4.65764 4.82931 
52 0.0195 0.10621 0.16956 0.17806 0.195 0.32333 0.33161 0.34603 0.51462 0.52826 0.57712 0.6529 0.66657 0.82358 0.83651 0.84969 1.00228 1.01471 1.1767 1.18662 1.20835 1.34084 1.35645 1.51294 1.53069 1.6674 1.68473 1.85899 1.87488 2.07731 2.09954 2.20555 2.22835 2.34713 2.64883 2.83303 2.85244 2.99913 3.17266 3.18937 3.32148 3.45697 3.471 3.60228 3.77696 4.10503 4.12539 4.35119 4.51663 4.65079 4.8268 4.84521 
53 0.01939 0.10508 0.16775 0.1763 0.19355 0.32144 0.32972 0.34413 0.51268 0.52625 0.57352 0.6509 0.66447 0.82235 0.83496 0.84907 1.00043 1.01302 1.17478 1.18473 1.20657 1.33887 1.35433 1.51101 1.52898 1.66549 1.68282 1.85709 1.873 2.0753 2.09727 2.20359 2.22635 2.34524 2.6469 2.83104 2.8503 2.99713 3.03719 3.17084 3.18859 3.31964 3.45514 3.46965 3.60049 3.77516 4.10322 4.13792 4.34938 4.51477 4.64928 4.82493 4.84359 
46 0.00744 0.10411 0.1657 0.17543 0.20374 0.31929 0.32904 0.51018 0.52716 0.64866 0.67144 0.82002 0.83299 0.85265 0.99803 1.01489 1.17249 1.18413 1.21406 1.3367 1.35875 1.50948 1.53621 1.66376 1.69132 1.85504 1.87834 2.07428 2.20207 2.23627 2.34296 2.64526 2.82926 2.85627 2.99544 3.1687 3.31736 3.45301 3.47692 3.59859 3.77343 4.10086 4.34716 4.51304 4.64996 4.82271 
53 0.01352 0.10104 0.16503 0.1735 0.19003 0.31875 0.32689 0.34035 0.51021 0.5239 0.57427 0.64852 0.66221 0.81862 0.8319 0.84431 0.99778 1.00997 1.17235 1.18229 1.20413 1.33641 1.35187 1.50859 1.52643 1.66285 1.68001 1.85444 1.87013 2.07281 2.09489 2.2011 2.22367 2.34274 2.64437 2.67024 2.8287 2.84855 2.99482 3.1684 3.18644 3.31719 3.45271 3.4671 3.59805 3.77262 4.10071 4.12258 4.34678 4.51222 4.64666 4.82242 4.8412 
46 0.00958 0.10684 0.16868 0.17831 0.2051 0.32241 0.33209 0.37498 0.51353 0.53078 0.65192 0.67543 0.82769 0.83886 1.00112 1.01755 1.17541 1.18683 1.2159 1.33969 1.361 1.51234 1.53704 1.66665 1.69106 1.85813 1.88102 2.07736 2.20476 2.23624 2.34597 2.6483 2.83229 2.85798 2.99831 3.17171 3.32035 3.45594 3.47776 3.60159 3.77651 4.10388 4.35023 4.51605 4.65157 4.82573 
59 0.01667 0.09724 0.16409 0.17189 0.18251 0.31788 0.32493 0.33441 0.51029 0.52123 0.54117 0.64843 0.65892 0.80633 0.82914 0.83794 0.87038 0.99789 1.00759 1.17242 1.1811 1.19647 1.33646 1.34861 1.50842 1.52334 1.6625 1.67576 1.85427 1.8666 2.07221 2.08908 2.20024 2.21677 2.34288 2.36124 2.64439 2.66015 2.82836 2.8443 2.99461 3.01237 3.16861 3.18154 3.31728 3.33075 3.45282 3.46426 3.59815 3.77251 3.79905 4.10108 4.11466 4.34678 4.5124 4.53566 4.64652 4.82262 4.83721 
56 0.01664 0.09749 0.16253 0.17066 0.1848 0.31623 0.32372 0.33458 0.50788 0.52017 0.54528 0.64597 0.65762 0.81172 0.82823 0.8378 0.99546 1.00608 1.1699 1.17913 1.1966 1.33401 1.3476 1.506 1.52203 1.66019 1.67494 1.85198 1.86579 2.06999 2.08822 2.19805 2.21606 2.34048 2.36333 2.64206 2.66075 2.82614 2.84428 2.99231 3.01454 3.16627 3.18157 3.31496 3.33708 3.45059 3.46372 3.59593 3.77031 4.09868 4.11586 4.34455 4.51008 4.64445 4.82021 4.83694 
53 0.01122 0.10065 0.16462 0.17316 0.18994 0.31828 0.3264 0.33968 0.50969 0.52309 0.55916 0.64788 0.66107 0.81893 0.83183 0.8451 0.99736 1.00941 1.17182 1.18176 1.2034 1.33591 1.35122 1.508 1.52551 1.66233 1.6792 1.85401 1.86966 2.07225 2.09359 2.20051 2.22283 2.34231 2.64393 2.67266 2.82815 2.84773 2.99429 3.16795 3.18535 3.31671 3.45226 3.46663 3.59759 3.77204 4.10029 4.12124 4.34633 4.51181 4.64618 4.82196 4.84062 
46 0.00873 0.10804 0.1696 0.17956 0.21106 0.32316 0.33303 0.51407 0.531 0.65251 0.67524 0.82634 0.8383 0.88102 1.00204 1.01936 1.17638 1.18832 1.21964 1.34064 1.36317 1.51347 1.54105 1.66764 1.69573 1.85904 1.88346 2.07855 2.20618 2.24804 2.34696 2.64935 2.83321 2.86117 2.99958 3.1727 3.32142 3.45705 3.48408 3.60264 3.77761 4.10493 4.35139 4.51725 4.65377 4.82678 
50 0.01649 0.10141 0.1641 0.17275 0.19055 0.31771 0.32609 0.34106 0.50913 0.5234 0.64719 0.66102 0.81382 0.82965 0.84063 0.99652 1.00878 1.17113 1.18123 1.20366 1.33523 1.35118 1.50749 1.526 1.6616 1.67894 1.85325 1.86938 2.07178 2.09603 2.19983 2.22313 2.3416 2.64343 2.82742 2.84743 2.99358 3.16726 3.18659 3.31598 3.45159 3.46665 3.59693 3.77148 4.09956 4.34545 4.51117 4.64597 4.82115 4.84003 
47 0.02143 0.10646 0.16581 0.17535 0.20079 0.31928 0.32872 0.35891 0.51045 0.527 0.64875 0.67 0.8237 0.83505 0.99803 1.01334 1.17243 1.18371 1.21221 1.33665 1.35719 1.50922 1.53308 1.66348 1.68538 1.85503 1.87495 2.07398 2.20165 2.23229 2.34306 2.64519 2.82906 2.85296 2.99528 3.16883 3.31741 3.45303 3.47367 3.59859 3.77334 4.10103 4.34716 4.51308 4.64903 4.82272 4.86113 
50 0.00855 0.09976 0.16307 0.17175 0.18938 0.31674 0.32506 0.3395 0.50809 0.52242 0.64603 0.65981 0.81451 0.8293 0.84117 0.99566 1.00792 1.17005 1.18021 1.20284 1.33419 1.35029 1.50649 1.52555 1.66063 1.67759 1.85236 1.86832 2.07064 2.09466 2.19872 2.22171 2.34068 2.64252 2.82639 2.8465 2.99248 3.16636 3.18701 3.31504 3.45061 3.46598 3.59605 3.7705 4.09866 4.34454 4.51018 4.64448 4.82021 4.83966 
48 0.01852 0.10609 0.16634 0.17573 0.19988 0.31988 0.32918 0.35702 0.51114 0.52739 0.64935 0.66811 0.82293 0.83468 0.85738 0.99887 1.01455 1.17322 1.18445 1.21316 1.33744 1.35777 1.51 1.53366 1.66425 1.6868 1.85573 1.87564 2.07466 2.20246 2.23298 2.3437 2.64578 2.82985 2.85342 2.99598 3.16939 3.31803 3.45363 3.47296 3.59914 3.77396 4.10161 4.34786 4.51355 4.64845 4.82341 4.85301 
54 0.01038 0.10132 0.16708 0.17551 0.1914 0.32093 0.32891 0.34154 0.51229 0.5252 0.55387 0.65038 0.66291 0.82122 0.83436 0.84705 1.00003 1.01184 1.17444 1.18419 1.20456 1.33849 1.35323 1.51049 1.5275 1.66492 1.68123 1.85665 1.87182 2.07481 2.09529 2.20295 2.22375 2.34496 2.64638 2.66658 2.83069 2.84962 2.99683 3.02811 3.17063 3.18735 3.31944 3.45491 3.46888 3.60026 3.77471 4.10298 4.12278 4.349 4.51441 4.64859 4.82463 4.84251 
49 0.01941 0.10756 0.16915 0.1781 0.19811 0.32269 0.33146 0.3501 0.51392 0.52865 0.65202 0.66689 0.82323 0.83625 0.85181 1.00158 1.01517 1.17598 1.18645 1.21124 1.34015 1.35751 1.51235 1.53175 1.66683 1.6858 1.85836 1.87561 2.077 2.20497 2.23024 2.34644 2.64832 2.83234 2.85287 2.99854 3.17208 3.19442 3.32087 3.45644 3.473 3.60182 3.77638 4.10441 4.35055 4.51611 4.65054 4.82612 4.84713 
54 0.01093 0.10032 0.17081 0.1791 0.19428 0.32519 0.33319 0.34621 0.51631 0.52915 0.55684 0.65454 0.66719 0.82309 0.8374 0.84831 1.00395 1.01557 1.17834 1.18788 1.20721 1.34239 1.35667 1.51447 1.53121 1.66899 1.68519 1.8606 1.87553 2.07878 2.09841 2.20689 2.22667 2.34876 2.6503 2.66991 2.83452 2.85285 3.00067 3.02598 3.17444 3.19039 3.32323 3.45875 3.47226 3.60402 3.77859 4.1068 4.12479 4.35279 4.51825 4.6524 4.82849 4.84567 
35 0.01092 0.11874 0.16807 0.18257 0.32075 0.33378 0.51187 0.53512 0.65055 0.82637 0.83962 0.99985 1.17396 1.18983 1.33828 1.38184 1.51161 1.66555 1.85664 2.0764 2.20406 2.34449 2.64702 2.83106 2.99713 3.17028 3.3188 3.45456 3.60043 3.77549 4.10243 4.34919 4.51532 4.65369 4.8245 
48 0.01123 0.10619 0.16834 0.17739 0.19778 0.32195 0.33082 0.3503 0.51315 0.52805 0.65131 0.66711 0.82368 0.8361 0.85371 1.00092 1.0148 1.17514 1.18573 1.21109 1.33934 1.35679 1.51181 1.53278 1.66609 1.68528 1.85767 1.87511 2.07635 2.20401 2.22885 2.34576 2.64776 2.83157 2.85229 2.99778 3.17142 3.31994 3.45558 3.47195 3.60112 3.77571 4.10379 4.34985 4.51543 4.65028 4.82536 4.84675 
61 0.01444 0.10076 0.16845 0.17641 0.1859 0.21475 0.3243 0.33118 0.34084 0.51579 0.5266 0.54616 0.6537 0.66358 0.81455 0.83483 0.84348 0.87987 1.00324 1.01273 1.1777 1.18613 1.20066 1.23313 1.34184 1.35365 1.51369 1.5277 1.66793 1.68108 1.85974 1.87198 2.07768 2.09378 2.20553 2.22125 2.34819 2.36569 2.64951 2.66395 2.83371 2.84914 2.99992 3.01659 3.17382 3.18536 3.3226 3.33517 3.45806 3.46897 3.60331 3.77766 3.79634 4.10633 4.11861 4.3521 4.51738 4.53535 4.65081 4.82794 4.84196 
48 0.01097 0.09077 0.17262 0.18148 0.19812 0.3284 0.33738 0.3607 0.51936 0.53449 0.6578 0.67497 0.82742 0.8409 0.85529 1.007 1.02119 1.1814 1.19191 1.21702 1.34547 1.36316 1.51799 1.53841 1.67235 1.69206 1.86387 1.88173 2.08312 2.21082 2.23815 2.35169 2.65355 2.83774 2.85848 3.00389 3.1774 3.32607 3.46155 3.47767 3.60702 3.78186 4.1096 4.35567 4.52125 4.65564 4.8313 4.85162 
39 0.02287 0.11939 0.17472 0.18649 0.32757 0.33862 0.51866 0.53824 0.65737 0.68852 0.83279 0.84493 1.00657 1.02985 1.18103 1.19479 1.23652 1.34541 1.3746 1.51851 1.67242 1.86363 1.8961 2.08333 2.21103 2.35146 2.65383 2.83792 3.00402 3.17708 3.32575 3.46147 3.60711 3.78176 4.10926 4.35576 4.5217 4.65834 4.83122 
53 0.01638 0.10216 0.16714 0.17548 0.19145 0.32105 0.32913 0.34245 0.51244 0.52597 0.56727 0.65088 0.66494 0.81855 0.83315 0.84382 0.99991 1.01174 1.17449 1.18424 1.20493 1.33867 1.35424 1.51097 1.52911 1.665 1.68164 1.85665 1.87211 2.07508 2.09701 2.20315 2.22472 2.34488 2.64673 2.83074 2.84984 2.99684 3.02957 3.17062 3.1894 3.31938 3.45481 3.46887 3.60023 3.77494 4.10283 4.12306 4.34894 4.51456 4.64941 4.82461 4.84303 
56 0.01462 0.10027 0.1664 0.17444 0.18792 0.32028 0.32766 0.33829 0.51188 0.52361 0.54609 0.65 0.66137 0.81509 0.83209 0.84152 0.99948 1.00996 1.17391 1.18301 1.19993 1.33796 1.35083 1.50993 1.52543 1.66421 1.67865 1.85599 1.86943 2.07393 2.09151 2.20202 2.21946 2.34447 2.36537 2.64598 2.66299 2.83009 2.84721 2.99627 3.01624 3.17022 3.18445 3.31889 3.33502 3.45452 3.46705 3.59985 3.77424 4.10265 4.11837 4.34849 4.51396 4.64765 4.82422 4.83998 
49 0.00846 0.10247 0.16689 0.17575 0.1948 0.32077 0.32957 0.34881 0.51201 0.52691 0.6502 0.66571 0.82049 0.83388 0.84841 0.99956 1.01292 1.17399 1.18443 1.20907 1.33819 1.35558 1.51052 1.53064 1.66483 1.68371 1.8564 1.87365 2.07492 2.20287 2.22722 2.34446 2.6463 2.8304 2.8509 2.99646 3.17007 3.19363 3.31884 3.45435 3.47023 3.59981 3.77444 4.1024 4.34846 4.51392 4.64861 4.82412 4.84474 
50 0.0193 0.10493 0.16654 0.17539 0.19466 0.32015 0.32882 0.34656 0.5113 0.52565 0.64919 0.66298 0.82031 0.83353 0.84854 0.99898 1.0122 1.17327 1.18356 1.20717 1.33741 1.35373 1.50944 1.52774 1.66414 1.68236 1.85572 1.87237 2.07409 2.10196 2.20223 2.22649 2.34385 2.64537 2.82969 2.84979 2.99578 3.16937 3.18843 3.31817 3.45374 3.46931 3.59908 3.77359 4.10181 4.34788 4.51317 4.64713 4.82346 4.84326 
44 0.00912 0.10837 0.16856 0.17884 0.21695 0.32217 0.3325 0.51307 0.53102 0.65131 0.67539 0.82706 0.83866 1.00082 1.01916 1.17513 1.18735 1.21922 1.33943 1.36289 1.51224 1.54098 1.66652 1.7 1.85794 1.88559 2.0773 2.2048 2.24352 2.34586 2.64819 2.8322 2.99809 3.17142 3.3201 3.45566 3.48118 3.60141 3.77623 4.10365 4.35014 4.51601 4.65178 4.82553 
37 0.01176 0.11889 0.171 0.18439 0.32375 0.33597 0.51472 0.53617 0.65321 0.69072 0.83051 0.84398 1.00306 1.17701 1.19204 1.34124 1.37275 1.51433 1.66862 1.85962 1.89838 2.07926 2.20714 2.34752 2.64988 2.83398 3.00007 3.17316 3.32182 3.45753 3.60321 3.77815 4.10539 4.35212 4.51795 4.65578 4.82743 
50 0.00695 0.0315 0.11512 0.17348 0.18233 0.20278 0.32697 0.33574 0.35538 0.518 0.53264 0.65624 0.67155 0.82881 0.84068 0.85716 1.00561 1.01898 1.18 1.19034 1.2148 1.3441 1.36095 1.5166 1.53655 1.67072 1.68907 1.86234 1.87918 2.08124 2.20879 2.23286 2.35038 2.65231 2.83619 2.85608 3.00247 3.1761 3.20002 3.32477 3.46025 3.47561 3.60571 3.78057 4.10837 4.35446 4.52016 4.65494 4.83009 4.85029 
49 0.01691 0.10687 0.16847 0.17746 0.19758 0.32199 0.33078 0.34942 0.51326 0.52808 0.65137 0.66643 0.82291 0.83577 0.8518 1.00091 1.01437 1.17529 1.18579 1.21071 1.33946 1.35682 1.51179 1.53199 1.66611 1.68487 1.8577 1.87504 2.07622 2.2042 2.22921 2.34579 2.64757 2.8317 2.85238 2.99781 3.17148 3.19938 3.32019 3.45584 3.47289 3.60119 3.77577 4.10379 4.34982 4.51542 4.65016 4.82541 4.84599 
39 0.02214 0.11467 0.16824 0.18011 0.32102 0.33218 0.51215 0.53221 0.65079 0.6824 0.82639 0.83854 1.00008 1.02455 1.17469 1.18887 1.33883 1.36765 1.51173 1.55309 1.66605 1.85705 1.89033 2.07697 2.20477 2.34505 2.6474 2.83149 2.99767 3.17078 3.3194 3.45506 3.60077 3.77569 4.1028 4.34923 4.51546 4.65212 4.82474 
43 0.02058 0.113 0.17105 0.18166 0.25046 0.32453 0.33507 0.51535 0.53355 0.65374 0.67909 0.82931 0.84096 1.00313 1.02269 1.17757 1.19014 1.22356 1.34185 1.36646 1.51456 1.54379 1.66909 1.86007 1.88633 2.07953 2.20735 2.34794 2.65004 2.83431 2.86381 3.00047 3.17369 3.32236 3.45798 3.48463 3.60366 3.77852 4.10593 4.35232 4.51814 4.65436 4.82785 
48 0.00948 0.10286 0.16447 0.17359 0.19468 0.31801 0.32696 0.34722 0.5092 0.5241 0.64717 0.66216 0.81986 0.83223 0.85013 0.99698 1.01102 1.17126 1.18191 1.20762 1.33542 1.35317 1.50768 1.52809 1.66217 1.68163 1.85375 1.87156 2.07223 2.2002 2.22637 2.34181 2.64357 2.82767 2.84866 2.99376 3.16743 3.31603 3.45164 3.46847 3.59708 3.77154 4.09972 4.34574 4.51127 4.64562 4.82133 4.84268 
54 0.00674 0.09519 0.16174 0.16997 0.18449 0.31571 0.32336 0.33471 0.50728 0.52002 0.54725 0.64552 0.65824 0.81178 0.82775 0.83759 0.99482 1.00588 1.16933 1.17882 1.19766 1.33342 1.34761 1.50551 1.52271 1.65969 1.67515 1.85141 1.86593 2.06952 2.08949 2.1976 2.21671 2.33985 2.64147 2.66208 2.82551 2.84422 2.99169 3.02368 3.16561 3.18246 3.31428 3.44985 3.4634 3.59518 3.76957 4.0979 4.11579 4.34376 4.50948 4.64377 4.81948 4.83667 
49 0.01136 0.10432 0.17103 0.17983 0.19882 0.32507 0.33389 0.35396 0.51621 0.53119 0.65427 0.66911 0.82351 0.83749 0.85093 1.00368 1.01711 1.1782 1.18857 1.21294 1.34234 1.35969 1.51451 1.53356 1.66904 1.68792 1.8606 1.8779 2.07913 2.20707 2.23131 2.34855 2.65024 2.83461 2.85512 3.00062 3.17407 3.19411 3.32296 3.45842 3.47411 3.6038 3.77842 4.10638 4.35256 4.51796 4.65253 4.82817 4.84807 
46 0.01614 0.11165 0.17217 0.18191 0.20988 0.32566 0.33528 0.37029 0.51684 0.53369 0.65512 0.67651 0.83083 0.8421 1.00446 1.02059 1.17888 1.19045 1.22021 1.34308 1.3641 1.51556 1.53931 1.66999 1.69414 1.86145 1.88305 2.08054 2.20853 2.24266 2.34937 2.65133 2.83562 2.86036 3.00171 3.17502 3.32375 3.45938 3.48099 3.60492 3.77959 4.10729 4.35354 4.51909 4.6542 4.82915 
53 0.01694 0.10315 0.16692 0.17535 0.19167 0.32058 0.32858 0.34136 0.512 0.52528 0.5575 0.65032 0.66375 0.82027 0.83371 0.84585 0.9996 1.01141 1.17409 1.18388 1.20458 1.3382 1.35333 1.51038 1.52801 1.66461 1.68113 1.85625 1.87149 2.07459 2.09657 2.20277 2.22468 2.34456 2.64628 2.67308 2.83042 2.84969 2.99659 3.17024 3.18753 3.31898 3.45458 3.46895 3.5999 3.77439 4.1026 4.12476 4.34861 4.5142 4.64867 4.82423 4.84235 
48 0.00923 0.10367 0.16841 0.1774 0.19766 0.3222 0.33112 0.3518 0.51347 0.52881 0.65178 0.66839 0.82236 0.83548 0.85084 1.00101 1.01495 1.17549 1.18609 1.2116 1.33967 1.3579 1.51207 1.5328 1.66638 1.68626 1.85786 1.87561 2.07665 2.20459 2.23122 2.34587 2.64788 2.83197 2.85322 2.99804 3.17159 3.32023 3.45584 3.47258 3.6012 3.77597 4.10381 4.34987 4.51557 4.65045 4.82555 4.84724 
48 0.00858 0.10155 0.16959 0.17856 0.19859 0.32367 0.33267 0.35547 0.51469 0.52985 0.6529 0.66888 0.82394 0.83687 0.85274 1.00235 1.01647 1.17678 1.18737 1.21287 1.34086 1.35872 1.5131 1.5331 1.66769 1.68744 1.85925 1.8775 2.07792 2.20569 2.23109 2.34712 2.64894 2.8331 2.85396 2.99918 3.1727 3.3214 3.45694 3.47314 3.60233 3.777 4.10493 4.35108 4.51672 4.65161 4.82668 4.8473 
53 0.01927 0.10333 0.16571 0.17425 0.19118 0.31921 0.3273 0.34041 0.51057 0.5237 0.55442 0.64868 0.66153 0.82017 0.83292 0.84656 0.99833 1.01035 1.1727 1.18255 1.20354 1.33679 1.35178 1.50889 1.52659 1.66328 1.67993 1.85495 1.87043 2.07318 2.09485 2.20135 2.22343 2.34324 2.64478 2.6681 2.82903 2.84821 2.99515 3.04156 3.16895 3.18703 3.31771 3.45324 3.46783 3.59859 3.77309 4.10131 4.34726 4.51272 4.64677 4.82288 4.8412 
48 0.0197 0.10949 0.16941 0.17887 0.2035 0.32297 0.33235 0.36153 0.51413 0.53018 0.65238 0.67114 0.82708 0.83848 0.87584 1.00199 1.01781 1.17626 1.18755 1.21662 1.34047 1.36079 1.51296 1.53672 1.66734 1.69005 1.85884 1.87921 2.07776 2.2057 2.23762 2.3468 2.64884 2.83289 2.85634 2.99904 3.17242 3.3211 3.45674 3.4768 3.60221 3.77691 4.10469 4.35097 4.51662 4.6529 4.82649 4.85635 
49 0.00895 0.10026 0.16641 0.17498 0.19194 0.32045 0.32884 0.3441 0.51183 0.52612 0.64997 0.66419 0.81581 0.83195 0.84249 0.99917 1.0115 1.17388 1.18398 1.20655 1.33798 1.35428 1.5103 1.52919 1.6643 1.68147 1.85603 1.87221 2.07474 2.20247 2.22529 2.34424 2.64614 2.83008 2.84976 2.99614 3.16994 3.19006 3.31865 3.45412 3.46867 3.59953 3.77426 4.10217 4.34808 4.51385 4.64857 4.82379 4.84233 
46 0.00954 0.10592 0.17289 0.18278 0.21297 0.32677 0.33674 0.51766 0.53477 0.65597 0.67811 0.82895 0.84118 0.87008 1.00559 1.02382 1.1799 1.19183 1.22291 1.34423 1.36743 1.51676 1.54276 1.67128 1.70363 1.86261 1.88826 2.08192 2.20971 2.24845 2.35041 2.65257 2.83677 2.86587 3.00298 3.17603 3.32483 3.4604 3.48597 3.60599 3.78083 4.10822 4.35475 4.52034 4.65728 4.83021 
56 0.0159 0.09862 0.1645 0.17253 0.18633 0.31849 0.32595 0.33686 0.50995 0.52203 0.54578 0.64794 0.65914 0.81281 0.82999 0.83943 0.99751 1.00821 1.17192 1.18103 1.19811 1.33599 1.34908 1.50781 1.52317 1.66232 1.67711 1.85405 1.86773 2.07199 2.08946 2.20004 2.21737 2.34243 2.36368 2.64382 2.66067 2.82812 2.84558 2.99428 3.01445 3.16812 3.18221 3.31689 3.33409 3.45246 3.46501 3.59773 3.77211 4.10056 4.11598 4.3465 4.51169 4.64543 4.82217 4.83795 
43 0.01979 0.11171 0.17041 0.18076 0.22169 0.32398 0.33438 0.51487 0.53292 0.65341 0.6795 0.82812 0.83978 1.00265 1.022 1.177 1.18932 1.22142 1.34122 1.36474 1.5142 1.54366 1.66846 1.85965 1.88637 2.0791 2.20675 2.24483 2.3475 2.64967 2.834 2.99994 3.17317 3.32182 3.4574 3.48234 3.60304 3.77805 4.10532 4.35193 4.51749 4.65302 4.82736 
47 0.0167 0.10669 0.16695 0.17651 0.20258 0.32049 0.33001 0.36276 0.5117 0.52859 0.65018 0.67332 0.82426 0.83569 0.86954 0.99945 1.01594 1.17392 1.18554 1.21583 1.33807 1.3597 1.51081 1.53641 1.665 1.69067 1.85637 1.87898 2.0759 2.20352 2.24016 2.3443 2.64654 2.83058 2.85658 2.99684 3.17002 3.31871 3.45433 3.47685 3.59992 3.7748 4.10221 4.34856 4.51441 4.65063 4.82407 
62 0.01185 0.07711 0.13813 0.17299 0.18029 0.19383 0.32527 0.33198 0.34138 0.51653 0.52696 0.54536 0.65443 0.66394 0.81035 0.83476 0.84328 0.86335 1.00387 1.01298 1.1784 1.18655 1.20005 1.22723 1.3425 1.35378 1.5143 1.52773 1.66846 1.6809 1.8604 1.87213 2.07827 2.09378 2.20606 2.22109 2.34888 2.36569 2.65005 2.66356 2.83427 2.84849 3.00045 3.01599 3.17441 3.18517 3.32317 3.33448 3.45854 3.46879 3.60386 3.77816 3.79492 4.10691 4.11811 4.35264 4.39006 4.51794 4.53446 4.65148 4.82855 4.84188 
56 0.01809 0.10063 0.16649 0.17445 0.18737 0.32034 0.32764 0.33805 0.51204 0.52369 0.54588 0.65002 0.66098 0.8145 0.83209 0.84138 0.99961 1.00989 1.17397 1.18297 1.19941 1.33811 1.35088 1.51008 1.52539 1.66429 1.6784 1.85613 1.86937 2.07417 2.0916 2.20193 2.21877 2.34464 2.36488 2.64614 2.66303 2.8302 2.84709 2.99635 3.01524 3.1704 3.18454 3.31905 3.33473 3.45461 3.46686 3.59998 3.77443 4.10282 4.1179 4.34868 4.51411 4.64751 4.82435 4.83978 
49 0.00898 0.10117 0.16603 0.17473 0.19293 0.31982 0.32836 0.34501 0.51103 0.52532 0.6491 0.66329 0.81707 0.83201 0.84401 0.99857 1.01143 1.17308 1.18327 1.20641 1.33717 1.35337 1.50942 1.52839 1.66382 1.68179 1.85535 1.87184 2.07383 2.2018 2.22503 2.34344 2.64514 2.8293 2.84894 2.99538 3.16903 3.18753 3.31781 3.45338 3.46844 3.59877 3.77324 4.10139 4.34736 4.5129 4.64728 4.82301 4.84147 
48 0.01465 0.10445 0.16536 0.17455 0.19655 0.31896 0.32809 0.35169 0.51013 0.52561 0.64831 0.66481 0.82111 0.83328 0.85255 0.99792 1.01263 1.17221 1.18305 1.2098 1.33642 1.3554 1.50871 1.52979 1.66322 1.68402 1.85473 1.87336 2.07334 2.2013 2.22894 2.34271 2.6446 2.82874 2.8508 2.99485 3.16842 3.317 3.45261 3.47022 3.59803 3.7726 4.10061 4.34668 4.51231 4.64701 4.82232 4.84589 
48 0.01038 0.10608 0.16899 0.17812 0.19957 0.32274 0.33183 0.35533 0.51391 0.52938 0.65199 0.66786 0.82407 0.83653 0.85398 1.00159 1.01612 1.17594 1.18671 1.21313 1.34015 1.35883 1.51234 1.53291 1.66694 1.68742 1.85844 1.87691 2.07693 2.20504 2.23213 2.34638 2.64821 2.83245 2.85403 2.99849 3.17193 3.32069 3.45624 3.47323 3.60163 3.77617 4.1042 4.35034 4.51583 4.65068 4.82599 4.84786 
48 0.01882 0.10589 0.1669 0.17598 0.19689 0.32048 0.32944 0.35012 0.51171 0.52687 0.64978 0.66527 0.82183 0.8344 0.85146 0.99938 1.01341 1.1737 1.18433 1.20998 1.33795 1.35604 1.51039 1.53148 1.66463 1.68435 1.85624 1.87424 2.07499 2.20265 2.2283 2.34425 2.64615 2.83021 2.85139 2.99632 3.16992 3.31857 3.45411 3.47064 3.59959 3.77419 4.10215 4.34826 4.51381 4.64793 4.82385 4.84582 
49 0.00702 0.09704 0.16845 0.17723 0.19508 0.32276 0.33144 0.34948 0.51401 0.52875 0.65215 0.66684 0.82133 0.83542 0.84876 1.00151 1.01464 1.17597 1.18626 1.21001 1.34012 1.35684 1.51228 1.53101 1.66682 1.68529 1.85833 1.87512 2.07683 2.20486 2.22865 2.34637 2.64804 2.83233 2.85247 2.99841 3.17197 3.19114 3.32079 3.45637 3.47207 3.60168 3.77627 4.10434 4.35038 4.5158 4.64999 4.82602 4.84543 
49 0.01048 0.10136 0.16402 0.17279 0.19138 0.31769 0.32634 0.34373 0.509 0.52355 0.64711 0.66164 0.81636 0.83053 0.84382 0.99654 1.00971 1.17104 1.18136 1.20526 1.33519 1.35198 1.50742 1.5265 1.66177 1.68029 1.85332 1.87006 2.07175 2.19981 2.22338 2.34146 2.64319 2.82737 2.8477 2.99346 3.16711 3.18785 3.31585 3.45139 3.46687 3.59676 3.77131 4.0994 4.34536 4.51099 4.64554 4.82105 4.84049 
49 0.01726 0.10555 0.16686 0.17582 0.19565 0.32037 0.32911 0.3472 0.51156 0.52608 0.64968 0.66476 0.82141 0.83422 0.85035 0.99931 1.01269 1.17363 1.1841 1.2088 1.33776 1.35466 1.51018 1.53044 1.66445 1.68305 1.85605 1.87314 2.07457 2.20236 2.22624 2.34418 2.64605 2.82997 2.85036 2.99619 3.16983 3.19544 3.3185 3.45411 3.47035 3.59956 3.77414 4.10219 4.34826 4.51386 4.64868 4.82381 4.84492 
48 0.00751 0.10213 0.16382 0.17309 0.19579 0.31741 0.32657 0.35077 0.50858 0.52421 0.64669 0.66337 0.81999 0.83197 0.85235 0.99635 1.01111 1.17067 1.18169 1.20934 1.33483 1.35418 1.50717 1.52894 1.66163 1.68279 1.85317 1.8721 2.07184 2.19974 2.22953 2.34118 2.64312 2.82712 2.84945 2.99324 3.16682 3.31544 3.45109 3.46964 3.59654 3.77104 4.09907 4.34517 4.51076 4.64595 4.82073 4.84489 
45 0.0123 0.10449 0.16412 0.17414 0.20806 0.31762 0.32768 0.50858 0.52597 0.64691 0.67024 0.81972 0.83212 0.85996 0.99643 1.01519 1.17091 1.18297 1.21453 1.33513 1.35891 1.50787 1.53606 1.66218 1.70176 1.85349 1.88083 2.07287 2.20067 2.24447 2.34143 2.64368 2.82777 2.99374 3.16705 3.31576 3.45132 3.47642 3.59695 3.77178 4.09918 4.3455 4.51144 4.64819 4.82103 
56 0.0084 0.09296 0.16584 0.17436 0.1849 0.32191 0.32923 0.33968 0.51381 0.52576 0.54882 0.65204 0.66355 0.81567 0.83355 0.84277 1.00125 1.01161 1.17591 1.18504 1.20227 1.33989 1.35304 1.51192 1.5274 1.66603 1.6804 1.85787 1.87138 2.076 2.09365 2.20407 2.22166 2.3463 2.36737 2.64781 2.6645 2.83207 2.84967 2.99825 3.0191 3.17207 3.18639 3.32082 3.3387 3.45642 3.46909 3.6017 3.77619 4.10445 4.11987 4.35038 4.51583 4.65007 4.82612 4.84221 
49 0.02072 0.10609 0.16695 0.17601 0.19667 0.32051 0.32941 0.34926 0.51174 0.52666 0.6498 0.66487 0.82176 0.83441 0.85115 0.99946 1.01332 1.17378 1.18441 1.21003 1.33801 1.35587 1.51028 1.53057 1.66467 1.68402 1.85624 1.87393 2.07475 2.20273 2.22843 2.3443 2.64607 2.83022 2.85109 2.99633 3.16993 3.19761 3.31871 3.45427 3.47129 3.59968 3.77421 4.10227 4.34834 4.51386 4.64862 4.82395 4.84582 
48 0.02029 0.1045 0.16628 0.17536 0.19714 0.31992 0.32901 0.35365 0.51117 0.52712 0.64957 0.66823 0.81966 0.833 0.84836 0.99866 1.01312 1.17327 1.18409 1.21071 1.33747 1.35732 1.50991 1.53176 1.66418 1.68532 1.8556 1.87494 2.07466 2.20248 2.23151 2.34359 2.6456 2.82978 2.85226 2.99592 3.16927 3.31798 3.45355 3.47188 3.599 3.77365 4.10142 4.34751 4.51335 4.64878 4.82318 4.84692 
50 0.0105 0.10093 0.16435 0.17303 0.191 0.31805 0.3265 0.34209 0.50935 0.52352 0.64737 0.66125 0.81518 0.83028 0.84198 0.99685 1.00934 1.17136 1.18152 1.20432 1.33548 1.35147 1.50768 1.52629 1.66206 1.67973 1.8536 1.86982 2.07197 2.09674 2.20031 2.22423 2.34184 2.6436 2.82775 2.84764 2.99383 3.16746 3.18654 3.31623 3.4518 3.46688 3.59719 3.77165 4.09978 4.34572 4.51132 4.64604 4.82142 4.8404 
49 0.01741 0.10163 0.16323 0.17208 0.1911 0.31675 0.32532 0.34174 0.5081 0.52259 0.6461 0.66052 0.81625 0.82997 0.8438 0.99565 1.00856 1.1701 1.18045 1.20436 1.33424 1.35091 1.50655 1.52633 1.66078 1.67877 1.8524 1.8691 2.07084 2.19873 2.22291 2.34061 2.6424 2.82642 2.84656 2.9925 3.1663 3.19214 3.31498 3.45059 3.46679 3.59598 3.77047 4.09861 4.3445 4.51028 4.64495 4.82018 4.84038 
46 0.01562 0.10806 0.16781 0.1776 0.20644 0.32135 0.33113 0.512 0.52808 0.65036 0.66933 0.82335 0.83576 0.86037 1.00019 1.01723 1.17445 1.18605 1.21598 1.33864 1.35969 1.51117 1.5359 1.66578 1.69244 1.85714 1.87997 2.07602 2.20391 2.23704 2.345 2.64716 2.8312 2.8563 2.99731 3.17065 3.31931 3.4549 3.47617 3.60043 3.77523 4.10284 4.34922 4.51506 4.65088 4.82472 
47 0.02042 0.10315 0.16314 0.17269 0.19885 0.31665 0.32617 0.35956 0.50785 0.52489 0.64624 0.66996 0.8198 0.83151 0.85799 0.99557 1.0121 1.17001 1.18159 1.21168 1.33421 1.35655 1.50688 1.53416 1.66114 1.68731 1.85246 1.87554 2.07159 2.19938 2.23324 2.3404 2.64271 2.8266 2.85186 2.99281 3.16609 3.31479 3.4504 3.47294 3.59597 3.77068 4.09825 4.34449 4.51048 4.64793 4.82004 
54 0.00658 0.02953 0.11079 0.17192 0.18023 0.19743 0.32545 0.3336 0.34779 0.51657 0.53014 0.58088 0.6551 0.66938 0.82549 0.83806 0.85003 1.00392 1.01554 1.17861 1.1883 1.20904 1.34269 1.358 1.515 1.53271 1.66904 1.68548 1.86072 1.8761 2.07942 2.10256 2.20734 2.22899 2.34883 2.65064 2.67673 2.83495 2.85438 3.00106 3.17454 3.19153 3.32337 3.4588 3.47253 3.6042 3.77888 4.10681 4.12603 4.35292 4.5185 4.65326 4.82863 4.84678 
53 0.01412 0.10401 0.16889 0.17739 0.19434 0.32275 0.331 0.34532 0.51398 0.52761 0.57579 0.65226 0.66593 0.82276 0.8358 0.84882 1.00164 1.01402 1.17606 1.18598 1.20771 1.34018 1.35572 1.51231 1.53009 1.66669 1.68369 1.85834 1.87417 2.07662 2.09881 2.20473 2.22667 2.34644 2.6481 2.67478 2.83248 2.85218 2.99851 3.17213 3.19019 3.32096 3.45643 3.47095 3.60179 3.77629 4.10437 4.12497 4.35049 4.51594 4.65019 4.82621 4.84514 
54 0.00872 0.09786 0.16538 0.17358 0.18826 0.31957 0.32733 0.33924 0.51097 0.52381 0.55129 0.64933 0.66219 0.81508 0.83116 0.84094 0.99847 1.00974 1.17306 1.18256 1.20171 1.3371 1.35149 1.50929 1.52625 1.6635 1.67927 1.85511 1.86974 2.07344 2.09323 2.20154 2.22107 2.34342 2.64509 2.66582 2.82924 2.8478 2.99541 3.02499 3.1692 3.18568 3.31795 3.45347 3.46697 3.59874 3.77333 4.10146 4.11913 4.34744 4.51306 4.64744 4.82315 4.84045 
50 0.01971 0.10398 0.16597 0.17465 0.19259 0.31949 0.32785 0.34257 0.51085 0.52486 0.64874 0.66213 0.81755 0.83215 0.84434 0.99838 1.01077 1.17284 1.18294 1.20524 1.33701 1.35294 1.50923 1.5275 1.66346 1.68083 1.85511 1.87104 2.07364 2.0994 2.20164 2.22498 2.34343 2.64521 2.82922 2.84898 2.99543 3.16908 3.18788 3.31782 3.4534 3.46853 3.59876 3.7733 4.10144 4.34741 4.51296 4.64681 4.82302 4.84219 
48 0.01555 0.10253 0.16326 0.17257 0.19603 0.31676 0.32595 0.3511 0.508 0.52429 0.64623 0.66438 0.81877 0.83097 0.84972 0.99567 1.01064 1.17017 1.18135 1.20979 1.33432 1.35463 1.50677 1.52981 1.6611 1.68286 1.85251 1.87213 2.07132 2.19937 2.23034 2.34056 2.6426 2.82662 2.84993 2.99278 3.16627 3.31493 3.45056 3.46999 3.59604 3.77059 4.09845 4.3445 4.51032 4.64629 4.82014 4.84592 
48 0.02111 0.10939 0.1699 0.17936 0.20458 0.32345 0.33287 0.3638 0.51461 0.53092 0.65295 0.67329 0.82629 0.83804 0.86074 1.00229 1.01788 1.17676 1.18809 1.21719 1.341 1.36207 1.5136 1.53764 1.66779 1.69118 1.85931 1.88041 2.0785 2.20623 2.23926 2.34722 2.64938 2.83343 2.85756 2.99958 3.1729 3.32156 3.45716 3.47779 3.60274 3.77751 4.10505 4.35132 4.5171 4.65244 4.82688 4.85742 
37 0.0098 0.11567 0.16818 0.18107 0.32096 0.33288 0.51191 0.53286 0.65042 0.68596 0.82778 0.84107 1.00026 1.17411 1.18863 1.3384 1.36791 1.51129 1.66569 1.85675 1.88937 2.07615 2.20389 2.34474 2.64706 2.83111 2.99712 3.17037 3.31895 3.45475 3.60042 3.77521 4.10265 4.3492 4.51515 4.65216 4.82457 
48 0.02033 0.09625 0.15623 0.16527 0.18598 0.30966 0.31846 0.33744 0.50083 0.51565 0.63871 0.65374 0.81109 0.82371 0.84054 0.98863 1.00232 1.16288 1.17353 1.19978 1.32704 1.34452 1.49913 1.5202 1.65377 1.67293 1.84536 1.8628 2.0636 2.19167 2.21816 2.33344 2.635 2.81922 2.8399 2.98531 3.159 3.30764 3.44323 3.45977 3.58863 3.76297 4.09135 4.33732 4.50267 4.63696 4.81292 4.83383 
53 0.01916 0.10151 0.16483 0.17329 0.18981 0.31848 0.32652 0.33949 0.50991 0.52336 0.55999 0.64818 0.6615 0.81768 0.83139 0.84309 0.99749 1.00939 1.17204 1.1819 1.2031 1.33614 1.35148 1.50826 1.52602 1.6625 1.67918 1.85415 1.86969 2.0724 2.09331 2.20067 2.22283 2.34246 2.64411 2.67195 2.82833 2.8477 2.99445 3.16812 3.18548 3.31692 3.45246 3.46685 3.59778 3.77228 4.10042 4.1202 4.3464 4.51199 4.64659 4.82209 4.84014 
48 0.06048 0.13063 0.16161 0.17158 0.20666 0.31363 0.32291 0.35047 0.50479 0.52073 0.64289 0.65974 0.81644 0.8284 0.85074 0.99257 1.00793 1.16692 1.1781 1.20664 1.3311 1.35103 1.50345 1.52607 1.65796 1.68025 1.84941 1.86912 2.06809 2.19607 2.226 2.33742 2.63929 2.82343 2.84659 2.98955 3.16304 3.31171 3.44733 3.46622 3.59278 3.76732 4.09529 4.34141 4.50703 4.64192 4.81699 4.84428 
46 0.0151 0.1089 0.16923 0.1789 0.20599 0.32282 0.33243 0.36779 0.51393 0.53083 0.65234 0.67522 0.82813 0.83933 1.00158 1.01768 1.17591 1.18736 1.21659 1.34011 1.36115 1.51274 1.53713 1.66706 1.6907 1.85853 1.8803 2.07757 2.20519 2.2363 2.34647 2.64861 2.83265 2.85765 2.99877 3.17216 3.3208 3.45643 3.47794 3.60204 3.77668 4.10435 4.35067 4.51639 4.65203 4.82619 
56 0.01871 0.10222 0.16711 0.17528 0.19001 0.32085 0.32846 0.33975 0.51229 0.52457 0.54968 0.6504 0.66224 0.81744 0.83293 0.84288 0.99993 1.01092 1.17435 1.18369 1.2018 1.33841 1.35205 1.5105 1.52685 1.66478 1.68004 1.85649 1.87068 2.07458 2.09331 2.20262 2.22085 2.34488 2.37012 2.6465 2.66551 2.83062 2.84868 2.9968 3.02169 3.17062 3.18601 3.31937 3.34644 3.45493 3.46814 3.60029 3.77477 4.10302 4.12048 4.34903 4.51449 4.64864 4.82466 4.84163 
46 0.02043 0.10529 0.16429 0.174 0.20139 0.31777 0.32742 0.36322 0.50893 0.52598 0.64719 0.66913 0.82298 0.83425 0.9966 1.01291 1.17094 1.18256 1.21254 1.33517 1.35664 1.50766 1.5319 1.66209 1.68633 1.85354 1.8752 2.07253 2.20031 2.23357 2.34153 2.64362 2.82767 2.8528 2.99382 3.16721 3.31587 3.4515 3.47364 3.59705 3.77175 4.09945 4.34568 4.51143 4.6468 4.82123 
56 0.01441 0.09828 0.16411 0.17221 0.18623 0.31798 0.32545 0.33633 0.50953 0.52162 0.54551 0.64772 0.65955 0.81274 0.82973 0.83924 0.99709 1.00778 1.17158 1.18078 1.19822 1.33563 1.34898 1.50767 1.52375 1.6619 1.67675 1.85363 1.86738 2.07168 2.09028 2.19977 2.21801 2.34209 2.36524 2.64371 2.66182 2.8278 2.84556 2.99397 3.01687 3.16788 3.18325 3.31656 3.33679 3.45219 3.4652 3.59754 3.77199 4.10027 4.11765 4.34614 4.51175 4.64616 4.82184 4.83856 
54 0.01394 0.09485 0.15849 0.16681 0.18245 0.31211 0.31989 0.33179 0.50358 0.51642 0.54447 0.64165 0.65402 0.81021 0.8248 0.83556 0.99124 1.00268 1.16564 1.17529 1.19494 1.32971 1.34412 1.50174 1.51885 1.6561 1.672 1.84781 1.86272 2.0658 2.08565 2.19401 2.21383 2.33618 2.6377 2.65938 2.82185 2.84074 2.98797 3.0186 3.16189 3.17874 3.31061 3.44612 3.45959 3.59149 3.76583 4.09422 4.11262 4.34017 4.50563 4.63991 4.81582 4.83361 
48 0.01377 0.10402 0.16515 0.17429 0.19575 0.31866 0.32766 0.3487 0.50991 0.5253 0.64801 0.66383 0.82047 0.83283 0.85077 0.99762 1.01193 1.17196 1.18269 1.20887 1.33614 1.35442 1.50844 1.5291 1.6629 1.68306 1.85443 1.87258 2.073 2.20102 2.2283 2.34247 2.64429 2.82841 2.84979 2.99452 3.16815 3.31674 3.45237 3.46956 3.59778 3.77232 4.1004 4.34646 4.51193 4.64643 4.82205 4.84405 
48 0.01283 0.10703 0.17227 0.18125 0.20206 0.32623 0.33531 0.36108 0.51739 0.53329 0.65579 0.67467 0.82571 0.83894 0.854 1.00482 1.01923 1.1793 1.18995 1.21579 1.34359 1.36291 1.51588 1.53672 1.67034 1.69103 1.86182 1.88053 2.08099 2.20879 2.2374 2.34966 2.65162 2.8359 2.85782 3.00204 3.17528 3.32406 3.45954 3.47674 3.60502 3.77988 4.10749 4.35373 4.51934 4.65438 4.82938 4.85247 
56 0.01541 0.10037 0.16572 0.17389 0.18834 0.31946 0.32703 0.33812 0.51105 0.52328 0.54807 0.64917 0.66099 0.8157 0.83157 0.84135 0.99864 1.00945 1.17314 1.18248 1.20056 1.33719 1.35086 1.50918 1.52526 1.66343 1.67844 1.8552 1.86924 2.07328 2.09183 2.20139 2.22011 2.34365 2.36862 2.64517 2.66344 2.82936 2.84747 2.99553 3.01871 3.16945 3.18509 3.31818 3.34888 3.45376 3.46709 3.59908 3.77352 4.1018 4.11912 4.34773 4.5132 4.64739 4.8234 4.84023 
56 0.0116 0.09387 0.16023 0.16816 0.18059 0.31411 0.32136 0.33164 0.5059 0.51766 0.54028 0.64396 0.65528 0.80676 0.82564 0.83474 0.99343 1.00364 1.16794 1.17696 1.19359 1.33198 1.34496 1.50393 1.5198 1.65811 1.67215 1.8499 1.86295 2.06784 2.08608 2.19586 2.21304 2.33849 2.35935 2.64003 2.6576 2.82401 2.84136 2.99023 3.0108 3.16424 3.1787 3.31292 3.32906 3.44851 3.46082 3.59379 3.76819 4.09664 4.11216 4.34241 4.50802 4.64194 4.81812 4.83391 
44 0.02168 0.11347 0.17101 0.18149 0.22532 0.32446 0.33486 0.51525 0.53295 0.65357 0.67731 0.82959 0.84125 1.00318 1.0223 1.17743 1.18976 1.22226 1.34168 1.36503 1.51425 1.54115 1.66898 1.86011 1.88636 2.07927 2.20701 2.24397 2.34802 2.6502 2.83426 2.86332 3.00039 3.17372 3.32239 3.45804 3.48586 3.6036 3.77863 4.10599 4.35243 4.51841 4.65405 4.82793 
59 0.01548 0.09313 0.15975 0.16761 0.17799 0.31197 0.31972 0.32859 0.50533 0.51522 0.5335 0.64414 0.65418 0.80124 0.8249 0.83365 0.86135 0.99369 1.00329 1.16823 1.17684 1.19187 1.33225 1.34418 1.50412 1.51844 1.65825 1.67148 1.85002 1.86225 2.06788 2.08413 2.1959 2.21195 2.33872 2.35678 2.6401 2.65504 2.8241 2.83988 2.99037 3.00755 3.16443 3.17655 3.31306 3.32587 3.44866 3.45992 3.59393 3.76818 3.78794 4.0969 4.10954 4.34254 4.50806 4.52743 4.6418 4.8184 4.83283 
50 0.00978 0.09225 0.15355 0.1624 0.18185 0.30704 0.31558 0.3324 0.49828 0.51253 0.63613 0.65007 0.80702 0.82049 0.83494 0.98598 0.99888 1.16031 1.17063 1.19485 1.32444 1.34084 1.49651 1.51576 1.65106 1.66931 1.84267 1.8593 2.0608 2.09054 2.18916 2.21422 2.33092 2.63251 2.81665 2.83698 2.98278 3.15648 3.17995 3.30524 3.44083 3.45686 3.58619 3.76054 4.08886 4.33482 4.50021 4.63458 4.81043 4.83066 
37 0.07712 0.15991 0.17095 0.21143 0.31534 0.32703 0.50629 0.52728 0.64489 0.81901 0.8317 0.99422 1.01948 1.16862 1.18331 1.3328 1.36265 1.50577 1.65985 1.85098 1.88252 2.07035 2.19821 2.33907 2.64155 2.82538 2.99144 3.16488 3.3134 3.44916 3.5948 3.76957 4.09699 4.34337 4.50966 4.64863 4.81885 
41 0.02139 0.11474 0.17079 0.18173 0.32362 0.33408 0.51491 0.53336 0.65348 0.68046 0.82771 0.83987 1.00292 1.02408 1.17719 1.19015 1.22512 1.34153 1.36695 1.51452 1.5494 1.6688 1.85994 1.88884 2.07966 2.20737 2.3478 2.65011 2.83414 3.00024 3.17355 3.32211 3.4578 3.4888 3.60356 3.77856 4.10573 4.35228 4.51815 4.65422 4.82766 
59 0.01596 0.10259 0.17093 0.17869 0.18962 0.32535 0.33235 0.34217 0.51713 0.52835 0.54884 0.65533 0.66589 0.81302 0.83574 0.84454 0.87742 1.0046 1.01437 1.17925 1.18793 1.20352 1.34323 1.35547 1.51517 1.5297 1.66929 1.68273 1.86116 1.87386 2.07924 2.09581 2.20711 2.22328 2.34958 2.36813 2.65094 2.66593 2.83521 2.85143 3.00137 3.01885 3.1753 3.18788 3.3241 3.33829 3.45954 3.47098 3.60476 3.77937 3.80279 4.10772 4.12097 4.35353 4.51894 4.53898 4.65282 4.82942 4.8443 
54 0.01419 0.10356 0.16992 0.17821 0.19362 0.32414 0.33219 0.34542 0.51539 0.52855 0.55857 0.65367 0.66676 0.82154 0.83615 0.84677 1.00295 1.01468 1.17743 1.18706 1.20699 1.34157 1.35648 1.51364 1.53066 1.66797 1.68428 1.85964 1.87477 2.0779 2.09822 2.20607 2.22664 2.34778 2.64945 2.67113 2.83379 2.85281 2.99984 3.03101 3.17352 3.19031 3.32235 3.45782 3.4717 3.60317 3.77771 4.10578 4.12411 4.35189 4.51739 4.6519 4.8276 4.84551 
47 0.02308 0.10479 0.16378 0.17333 0.19888 0.31725 0.32672 0.35754 0.50838 0.52459 0.6465 0.66509 0.8219 0.83321 0.99608 1.01144 1.17034 1.18159 1.20996 1.33459 1.35442 1.50689 1.52956 1.66151 1.68377 1.85297 1.87283 2.07159 2.19963 2.2299 2.34096 2.64283 2.82702 2.85014 2.99312 3.16659 3.31527 3.45086 3.47001 3.59633 3.77089 4.09887 4.34505 4.51061 4.64584 4.82061 4.84811 
43 0.02265 0.11144 0.16985 0.18031 0.22555 0.32338 0.33386 0.51423 0.53242 0.65287 0.681 0.82766 0.83929 1.00202 1.02206 1.1764 1.18888 1.2216 1.34068 1.36523 1.51357 1.54481 1.66791 1.85896 1.88556 2.07846 2.20606 2.24437 2.34683 2.64934 2.83319 2.99933 3.17248 3.3211 3.45677 3.48339 3.60253 3.7774 4.10468 4.35114 4.5171 4.65473 4.82656 
50 0.01529 0.10416 0.16606 0.17487 0.19353 0.31959 0.32809 0.34384 0.51085 0.52489 0.6486 0.66186 0.8195 0.833 0.84727 0.99851 1.01113 1.17283 1.18306 1.20612 1.33703 1.35316 1.50913 1.52753 1.66357 1.68111 1.85527 1.87163 2.07358 2.09905 2.20169 2.22541 2.34351 2.64517 2.82925 2.84913 2.99532 3.16907 3.18806 3.31782 3.45335 3.4686 3.5988 3.77322 4.10152 4.34752 4.51294 4.64715 4.82306 4.8423 
49 0.01899 0.10181 0.16343 0.17217 0.19054 0.31698 0.32552 0.34167 0.5083 0.52288 0.64645 0.66121 0.81598 0.83002 0.84345 0.99587 1.00871 1.17033 1.18062 1.2042 1.33446 1.35123 1.50676 1.52626 1.66096 1.6786 1.85261 1.86891 2.07111 2.19897 2.22261 2.3408 2.64264 2.82657 2.84674 2.99273 3.16655 3.18995 3.31518 3.45082 3.46661 3.59616 3.77074 4.09881 4.34469 4.5105 4.64537 4.82038 4.84058 
54 0.01129 0.09825 0.1715 0.17988 0.19441 0.32618 0.3341 0.34657 0.51757 0.53054 0.55936 0.65574 0.66841 0.82554 0.83918 0.85099 1.00518 1.01677 1.17963 1.1893 1.20925 1.34373 1.35831 1.51579 1.5327 1.67015 1.6863 1.86185 1.87689 2.08011 2.10034 2.20828 2.22896 2.35014 2.65166 2.67211 2.83591 2.85461 3.00205 3.03176 3.17579 3.1921 3.32461 3.46008 3.47379 3.60545 3.7799 4.10814 4.12683 4.35422 4.51964 4.65425 4.82985 4.84753 
56 0.009 0.09657 0.16434 0.17229 0.18465 0.31848 0.32573 0.33605 0.51021 0.52193 0.54417 0.64826 0.6593 0.81088 0.82978 0.83885 0.99767 1.00786 1.17218 1.1811 1.19732 1.33626 1.34904 1.50819 1.52346 1.66242 1.67649 1.8542 1.86746 2.07218 2.08952 2.2002 2.21711 2.34273 2.36305 2.6442 2.66105 2.82833 2.8454 2.99449 3.01355 3.16845 3.18223 3.31717 3.33304 3.45272 3.46499 3.59806 3.77236 4.10087 4.1155 4.34669 4.51211 4.64606 4.82239 4.83755 
59 0.01187 0.09804 0.16573 0.17358 0.18421 0.31969 0.32674 0.33628 0.51204 0.52293 0.54273 0.65007 0.66022 0.80836 0.83092 0.83973 0.87363 0.99963 1.00936 1.17416 1.18279 1.19799 1.33819 1.35017 1.51003 1.5243 1.66427 1.67766 1.85604 1.86842 2.07394 2.09024 2.20201 2.2181 2.34461 2.36263 2.64601 2.66101 2.83012 2.84587 2.99636 3.01353 3.17028 3.18233 3.31901 3.33205 3.45456 3.46584 3.5998 3.77414 3.79427 4.10278 4.1156 4.34861 4.51391 4.53331 4.64755 4.82438 4.83884 
48 0.01185 0.10644 0.1688 0.1781 0.20202 0.32259 0.33199 0.36382 0.51368 0.53007 0.65196 0.67146 0.82436 0.83642 0.85581 1.00136 1.01728 1.17575 1.18689 1.21508 1.33993 1.36035 1.51236 1.53487 1.66694 1.69083 1.85827 1.87888 2.07732 2.20513 2.23605 2.34604 2.64798 2.83231 2.85546 2.99841 3.17168 3.32044 3.45598 3.47498 3.60145 3.77622 4.10392 4.35015 4.51567 4.65081 4.82575 4.85244 
53 0.01584 0.10514 0.16877 0.1773 0.1943 0.32254 0.3308 0.34506 0.51377 0.52723 0.56762 0.65203 0.6656 0.82326 0.83598 0.84979 1.0015 1.01386 1.17587 1.1858 1.20748 1.34001 1.35548 1.51215 1.53006 1.66653 1.68362 1.85818 1.87401 2.07642 2.09836 2.20462 2.22697 2.34634 2.64797 2.67682 2.83228 2.85185 2.99837 3.17196 3.18946 3.32076 3.45628 3.47079 3.60161 3.7762 4.10431 4.1271 4.35043 4.51583 4.65035 4.82605 4.84472 
56 0.0189 0.09473 0.15968 0.16773 0.18145 0.31334 0.32074 0.3314 0.505 0.51698 0.54068 0.64303 0.65448 0.80796 0.82519 0.83456 0.9926 1.00314 1.16707 1.17628 1.19374 1.33108 1.34429 1.503 1.51886 1.65733 1.67189 1.84908 1.86268 2.06697 2.08501 2.19508 2.21262 2.33762 2.36132 2.6391 2.65677 2.82319 2.84098 2.98937 3.011 3.16335 3.17823 3.31207 3.32981 3.44765 3.46035 3.59295 3.76726 4.09575 4.11173 4.3416 4.50707 4.64123 4.81728 4.83327 
52 0.01515 0.10121 0.16397 0.17252 0.18951 0.31759 0.32574 0.33921 0.50892 0.52239 0.5649 0.64712 0.66061 0.81837 0.83115 0.8447 0.99666 1.00887 1.17104 1.18104 1.20305 1.3351 1.35047 1.50732 1.52575 1.66161 1.6783 1.8533 1.86917 2.0716 2.09434 2.19966 2.22218 2.34155 2.6432 2.82726 2.84652 2.99335 3.02853 3.16724 3.18603 3.31599 3.45152 3.46652 3.59689 3.77139 4.09954 4.3455 4.51109 4.64538 4.82113 4.83963 
47 0.01738 0.11295 0.17513 0.18463 0.21064 0.32878 0.33829 0.37246 0.51984 0.53639 0.65825 0.68006 0.83117 0.84297 0.86511 1.00751 1.02373 1.18202 1.19345 1.2229 1.34621 1.36764 1.51867 1.54231 1.67308 1.69753 1.86453 1.88639 2.08391 2.21165 2.2455 2.35227 2.65438 2.83861 2.86289 3.00477 3.1779 3.32669 3.46225 3.4829 3.60781 3.78262 4.11008 4.35643 4.52219 4.6578 4.83207 
57 0.01178 0.09538 0.16235 0.17022 0.18199 0.31631 0.32348 0.33354 0.50824 0.51977 0.5414 0.64631 0.6571 0.80698 0.82747 0.83639 0.99565 1.00568 1.17026 1.1791 1.195 1.33427 1.34664 1.50618 1.52114 1.6604 1.67421 1.85213 1.86489 2.0701 2.08689 2.19813 2.2148 2.34077 2.36019 2.64223 2.65847 2.82629 2.84279 2.9925 3.01072 3.16653 3.18003 3.31519 3.32962 3.45074 3.46258 3.59602 3.77039 4.0989 4.11262 4.34465 4.51012 4.53384 4.64402 4.82047 4.83539 
48 0.01959 0.10593 0.16764 0.17668 0.19779 0.32129 0.33026 0.35184 0.51256 0.52822 0.65063 0.66642 0.82157 0.83457 0.8501 1.00005 1.01413 1.17454 1.1852 1.21104 1.33874 1.35737 1.51111 1.53171 1.66535 1.68504 1.85697 1.87519 2.07575 2.20354 2.23017 2.34495 2.64689 2.83107 2.85281 2.99706 3.17056 3.31933 3.45483 3.47159 3.60032 3.77498 4.10279 4.34889 4.5146 4.64886 4.82455 4.84625 
43 0.02046 0.10946 0.16761 0.17783 0.21494 0.32116 0.33147 0.51213 0.53029 0.65062 0.67642 0.82508 0.8368 0.99983 1.01842 1.17429 1.18664 1.21888 1.33858 1.36267 1.51138 1.54044 1.66564 1.70452 1.85695 1.88576 2.07648 2.20432 2.34478 2.64714 2.83117 2.99719 3.17049 3.3191 3.45476 3.48097 3.60036 3.77527 4.10264 4.34902 4.51488 4.65109 4.82454 
54 0.0092 0.06929 0.13751 0.17338 0.18206 0.20261 0.32591 0.33426 0.34977 0.51694 0.53061 0.65457 0.66716 0.82566 0.83869 0.85168 1.0044 1.01642 1.17879 1.18857 1.20927 1.34288 1.35782 1.51501 1.53237 1.6694 1.68603 1.86105 1.87643 2.07934 2.10052 2.20745 2.22873 2.34925 2.65081 2.67317 2.83517 2.85438 3.00124 3.03912 3.17498 3.19276 3.32375 3.45923 3.47343 3.60464 3.77914 4.10731 4.13008 4.35346 4.51877 4.65313 4.82901 4.8473 
54 0.01736 0.10466 0.16802 0.1765 0.1931 0.32162 0.32966 0.34261 0.51297 0.52605 0.55608 0.65118 0.6642 0.82215 0.8351 0.84823 1.00071 1.01274 1.17513 1.18498 1.20605 1.33917 1.35404 1.51121 1.52838 1.66569 1.68235 1.85732 1.87263 2.07545 2.09601 2.20375 2.22529 2.34558 2.64718 2.67115 2.83143 2.85058 2.99754 3.03449 3.17131 3.18892 3.32006 3.45563 3.47009 3.60092 3.77543 4.10365 4.12645 4.3497 4.51521 4.64963 4.82536 4.84389 
53 0.01551 0.10466 0.16863 0.17713 0.19404 0.32239 0.33059 0.34452 0.51361 0.52702 0.56312 0.65185 0.66524 0.82305 0.83579 0.84946 1.0013 1.01347 1.1757 1.18559 1.20699 1.3398 1.35518 1.51191 1.52946 1.66632 1.68317 1.85797 1.87361 2.07636 2.09879 2.20434 2.22624 2.34614 2.64785 2.67815 2.83202 2.85148 2.99818 3.17182 3.18935 3.3206 3.45613 3.4706 3.60142 3.77604 4.10414 4.12572 4.3503 4.51574 4.65 4.82591 4.84482 
45 0.00806 0.10799 0.16988 0.17994 0.21327 0.32361 0.33376 0.51452 0.53199 0.65293 0.67676 0.82744 0.83917 1.00233 1.02041 1.17666 1.18872 1.21989 1.34091 1.36342 1.51359 1.53986 1.66797 1.69772 1.85939 1.88471 2.07891 2.20639 2.24394 2.34733 2.64961 2.83367 2.87309 2.99995 3.17304 3.32171 3.45729 3.48353 3.60295 3.77816 4.10525 4.35184 4.51764 4.6537 4.82726 
56 0.01624 0.10182 0.16844 0.17643 0.18969 0.32249 0.32987 0.34054 0.51402 0.52582 0.54837 0.65213 0.66343 0.81615 0.83388 0.84314 1.00154 1.01193 1.17596 1.18495 1.20147 1.34005 1.35287 1.51208 1.52763 1.66629 1.68065 1.85814 1.87162 2.0761 2.09347 2.20411 2.22127 2.34653 2.36703 2.64805 2.66489 2.83221 2.84935 2.99831 3.01746 3.1723 3.18657 3.32097 3.33689 3.45651 3.46873 3.60186 3.77634 4.10467 4.11958 4.35059 4.51608 4.64981 4.82626 4.84169 
56 0.01761 0.09619 0.16162 0.16964 0.18304 0.31536 0.32273 0.33326 0.50712 0.5191 0.54255 0.64517 0.65661 0.80948 0.82711 0.83639 0.99464 1.00511 1.1691 1.17825 1.1954 1.33323 1.34651 1.50514 1.52104 1.65936 1.67388 1.85115 1.86472 2.0691 2.08688 2.1972 2.21468 2.33969 2.36167 2.64119 2.65936 2.82531 2.84289 2.9915 3.01246 3.16543 3.18004 3.31413 3.33204 3.44974 3.46251 3.59506 3.76936 4.09784 4.11345 4.34368 4.50917 4.64335 4.81938 4.83528 
48 0.01191 0.10632 0.16745 0.1768 0.20032 0.32101 0.33026 0.35672 0.51215 0.52784 0.65032 0.66781 0.82427 0.83595 0.85954 1.0 1.01529 1.17431 1.18543 1.21366 1.33847 1.35808 1.51096 1.53423 1.66537 1.68724 1.85681 1.87609 2.07562 2.20351 2.2338 2.3448 2.64689 2.83082 2.85358 2.99695 3.17049 3.31909 3.4547 3.47366 3.6002 3.77481 4.10268 4.34884 4.51455 4.65004 4.82439 4.84959 
50 0.01339 0.10226 0.16513 0.17382 0.19199 0.31878 0.32725 0.34311 0.51002 0.52409 0.64798 0.66151 0.81624 0.83112 0.84316 0.99756 1.01017 1.17203 1.18212 1.20451 1.33615 1.35204 1.5082 1.52604 1.66269 1.68033 1.85432 1.8706 2.07267 2.09613 2.20089 2.22462 2.34253 2.64414 2.82835 2.84802 2.99446 3.16809 3.18584 3.31688 3.45245 3.4673 3.59779 3.77226 4.10048 4.34644 4.51188 4.64604 4.82209 4.84068 
49 0.01274 0.10088 0.1633 0.17209 0.19081 0.3169 0.32549 0.34222 0.50826 0.52299 0.64638 0.66122 0.81499 0.82948 0.84188 0.99574 1.00858 1.17027 1.18058 1.2044 1.33441 1.3513 1.50675 1.52659 1.66093 1.67903 1.85251 1.86939 2.07105 2.19888 2.22225 2.34072 2.64254 2.82656 2.84676 2.99267 3.16639 3.18901 3.3151 3.45072 3.46673 3.59613 3.77059 4.09868 4.34458 4.51035 4.64483 4.82029 4.84021 
54 0.01905 0.09543 0.16005 0.16827 0.18303 0.31369 0.32126 0.33242 0.50537 0.51822 0.54616 0.64364 0.65622 0.80897 0.82561 0.83514 0.99289 1.00373 1.16749 1.17705 1.19631 1.33154 1.34598 1.50367 1.52098 1.65771 1.67331 1.84939 1.86379 2.06743 2.08671 2.19568 2.21565 2.33792 2.63959 2.66003 2.82352 2.84236 2.98976 3.02131 3.16372 3.18018 3.31242 3.44799 3.46145 3.59331 3.76767 4.09599 4.11322 4.34175 4.50755 4.64228 4.81749 4.83452 
39 0.0189 0.11213 0.1659 0.17744 0.31867 0.32951 0.50969 0.52872 0.64811 0.67598 0.82418 0.83633 0.99782 1.02056 1.17205 1.18541 1.22365 1.33644 1.3639 1.50923 1.66358 1.85466 1.88367 2.07389 2.20172 2.34258 2.64487 2.82887 2.99488 3.16828 3.31684 3.4526 3.59813 3.77276 4.10044 4.34678 4.51272 4.64976 4.82228 
43 0.02279 0.10988 0.16807 0.17838 0.21824 0.32157 0.33184 0.51258 0.53083 0.65112 0.67735 0.82497 0.83678 1.00019 1.01822 1.17475 1.18714 1.21946 1.33912 1.36411 1.51185 1.54077 1.66602 1.70079 1.85736 1.88559 2.07685 2.20482 2.34522 2.64764 2.83161 2.99768 3.17093 3.31959 3.45522 3.4821 3.60086 3.7757 4.10304 4.34935 4.51544 4.65167 4.82497 
49 0.01798 0.1108 0.17545 0.18421 0.2033 0.3292 0.33788 0.35636 0.52033 0.53491 0.65841 0.67286 0.82724 0.8415 0.85441 1.00774 1.02061 1.18224 1.19243 1.21563 1.34639 1.36284 1.5186 1.53724 1.673 1.69099 1.86467 1.88137 2.08325 2.21108 2.23429 2.35258 2.65429 2.8386 2.85844 3.00464 3.17815 3.19623 3.32703 3.4625 3.47745 3.60791 3.78249 4.11056 4.35666 4.52204 4.65606 4.83228 4.85122 
39 0.01325 0.11685 0.17643 0.1882 0.32953 0.34076 0.5205 0.53999 0.65908 0.68904 0.83534 0.8476 1.00855 1.03363 1.18286 1.19668 1.24168 1.34723 1.37626 1.52006 1.67444 1.8655 1.89783 2.08475 2.21284 2.35327 2.65556 2.83966 3.00564 3.17883 3.32751 3.46316 3.60874 3.78361 4.11103 4.35766 4.5233 4.65955 4.83307 
46 0.02762 0.10531 0.16268 0.17257 0.20306 0.31607 0.32589 0.50688 0.52337 0.64515 0.66442 0.81865 0.83088 0.85973 0.99495 1.01197 1.16923 1.18103 1.21179 1.33348 1.35527 1.50596 1.5315 1.66048 1.68717 1.85189 1.87547 2.07086 2.19888 2.23562 2.33986 2.6419 2.82604 2.85189 2.99217 3.16552 3.31419 3.44984 3.47323 3.59539 3.77007 4.09776 4.34405 4.50974 4.64526 4.81956 
55 0.01609 0.10058 0.16701 0.1751 0.18926 0.32119 0.32883 0.34031 0.5128 0.5258 0.5538 0.65115 0.66394 0.81498 0.83232 0.84166 1.00008 1.01099 1.17473 1.18413 1.20275 1.33891 1.35332 1.51108 1.52777 1.66502 1.68039 1.85677 1.87114 2.07515 2.09421 2.20323 2.22222 2.34511 2.38379 2.64688 2.66737 2.8312 2.85005 2.99727 3.02773 3.17095 3.18717 3.31982 3.45522 3.46853 3.60056 3.77524 4.10317 4.12016 4.34918 4.51477 4.64957 4.82498 4.84254 
48 0.00682 0.10249 0.16635 0.17552 0.19744 0.32008 0.32923 0.35429 0.51128 0.52721 0.64956 0.66743 0.82131 0.83388 0.85149 0.9989 1.01351 1.17335 1.18432 1.21171 1.33756 1.35759 1.51016 1.53315 1.66428 1.68515 1.85581 1.8748 2.07475 2.20246 2.23131 2.34377 2.64596 2.82989 2.85306 2.99597 3.1695 3.31819 3.45375 3.47258 3.59927 3.77397 4.10168 4.34783 4.51366 4.64927 4.82341 4.8493 
48 0.00711 0.1033 0.16614 0.17532 0.19674 0.31975 0.32871 0.34914 0.51098 0.52628 0.64913 0.66536 0.82184 0.83408 0.85253 0.99871 1.01278 1.1731 1.18403 1.2112 1.33728 1.35602 1.50975 1.53179 1.66393 1.68369 1.85551 1.8737 2.07421 2.20208 2.22914 2.3436 2.64569 2.82951 2.85115 2.99566 3.16931 3.31792 3.45353 3.47119 3.59904 3.77355 4.10152 4.34753 4.51332 4.64847 4.82315 4.8462 
42 0.01691 0.10995 0.16797 0.17863 0.27633 0.32207 0.33313 0.51231 0.53088 0.65078 0.67729 0.82655 0.83824 1.00014 1.02097 1.17457 1.18739 1.22209 1.33882 1.36441 1.51154 1.54337 1.66601 1.85711 1.88562 2.07661 2.2044 2.34493 2.64722 2.83129 2.99724 3.17055 3.31925 3.45488 3.48127 3.60051 3.77542 4.10275 4.34919 4.51514 4.65121 4.82471 
41 0.01214 0.11003 0.16861 0.17946 0.32162 0.33216 0.51282 0.53121 0.65136 0.67849 0.82492 0.83716 1.00079 1.02247 1.17503 1.18778 1.22131 1.33935 1.36433 1.51247 1.54848 1.66672 1.85792 1.88818 2.07779 2.20484 2.34561 2.64802 2.83198 2.99805 3.17127 3.31992 3.45549 3.48365 3.60131 3.77629 4.10348 4.35008 4.51602 4.65225 4.82546 
48 0.0131 0.10564 0.16664 0.17597 0.19954 0.32015 0.32936 0.35488 0.51131 0.52719 0.6495 0.66696 0.82298 0.83484 0.85635 0.9991 1.01412 1.17343 1.18445 1.21216 1.33764 1.3574 1.51001 1.53227 1.66449 1.68606 1.85593 1.87536 2.0748 2.20266 2.23283 2.34393 2.64583 2.82997 2.8527 2.99612 3.16955 3.31824 3.45387 3.47265 3.59934 3.77395 4.10184 4.34798 4.51364 4.64864 4.82355 4.84899 
44 0.01718 0.11258 0.17088 0.18128 0.22224 0.32436 0.3347 0.51518 0.53274 0.65351 0.67736 0.82948 0.84114 1.00312 1.02217 1.17733 1.18956 1.22162 1.3416 1.36471 1.5142 1.54115 1.66886 1.71006 1.86017 1.88743 2.07954 2.20731 2.34792 2.65007 2.83412 2.86161 3.00035 3.17365 3.32224 3.45792 3.48421 3.6036 3.7785 4.10592 4.35242 4.51817 4.65419 4.82781 
40 0.00978 0.1091 0.16747 0.17855 0.32042 0.33109 0.51174 0.53098 0.65029 0.67957 0.82389 0.83616 0.99954 1.02088 1.17403 1.18726 1.22354 1.33849 1.36611 1.51163 1.66528 1.85646 1.88494 2.07593 2.20383 2.34442 2.64707 2.83097 2.99695 3.17023 3.31886 3.45448 3.48555 3.60029 3.77526 4.10238 4.34884 4.51519 4.65347 4.82435 
48 0.01937 0.11422 0.17725 0.18628 0.20733 0.33111 0.34017 0.36436 0.5221 0.53737 0.66056 0.67815 0.832 0.84449 0.86129 1.00979 1.02422 1.18408 1.1947 1.22037 1.34824 1.36631 1.52073 1.54157 1.67508 1.69507 1.86662 1.88478 2.08559 2.2133 2.24005 2.35452 2.65642 2.84052 2.86162 3.00682 3.18017 3.3288 3.46432 3.48077 3.60982 3.78458 4.1124 4.35858 4.52415 4.65892 4.83415 4.85559 
52 0.00902 0.09941 0.16387 0.17242 0.18937 0.31759 0.32581 0.3397 0.50893 0.52251 0.56994 0.64721 0.6609 0.81816 0.83106 0.84458 0.99663 1.00898 1.17104 1.18099 1.20275 1.33516 1.35078 1.50728 1.5252 1.66167 1.67884 1.85329 1.86917 2.07159 2.09419 2.19974 2.22242 2.34154 2.6432 2.82729 2.84666 2.99342 3.16709 3.1842 3.31585 3.45142 3.46582 3.59676 3.77118 4.09945 4.12129 4.34549 4.51099 4.64521 4.82112 4.83954 
58 0.07897 0.14479 0.15917 0.16742 0.186 0.30873 0.3158 0.32575 0.50063 0.51174 0.53268 0.63857 0.64893 0.79835 0.81988 0.82874 0.98814 0.9979 1.1626 1.17129 1.18662 1.32666 1.33874 1.49845 1.513 1.65276 1.66625 1.84455 1.85702 2.06229 2.079 2.19031 2.20669 2.33323 2.35231 2.63456 2.64995 2.8186 2.83479 2.98483 3.00263 3.15893 3.17141 3.30754 3.32073 3.44314 3.45464 3.58845 3.76264 3.78455 4.09143 4.10494 4.33713 4.50252 4.52343 4.63626 4.81294 4.82787 
37 0.01005 0.11528 0.17444 0.1872 0.32762 0.3398 0.51877 0.54072 0.65765 0.83106 0.8437 1.00651 1.05381 1.18104 1.19625 1.3453 1.38211 1.51846 1.67255 1.86349 1.90446 2.08374 2.21183 2.35135 2.65391 2.83803 3.00439 3.17706 3.32573 3.46145 3.60726 3.78233 4.10916 4.35592 4.52193 4.66068 4.8313 
48 0.01229 0.1065 0.16809 0.17739 0.20082 0.32172 0.33098 0.35864 0.51289 0.52895 0.65115 0.66958 0.82453 0.8363 0.858 1.00063 1.01602 1.17493 1.18596 1.21372 1.33914 1.35887 1.5116 1.53407 1.66604 1.68813 1.85747 1.87722 2.07652 2.20413 2.23396 2.34543 2.64738 2.83151 2.85436 2.99774 3.17106 3.31974 3.45533 3.47415 3.60089 3.77541 4.10336 4.34957 4.51509 4.65006 4.82508 4.85168 
48 0.01605 0.11077 0.17298 0.1822 0.20504 0.32659 0.33575 0.36129 0.51774 0.53346 0.65617 0.67474 0.82839 0.84059 0.85944 1.00538 1.02009 1.17978 1.19068 1.21778 1.34403 1.36349 1.51634 1.53774 1.67082 1.69193 1.86229 1.88131 2.08132 2.20924 2.23891 2.35023 2.65208 2.83636 2.85863 3.00257 3.17587 3.32462 3.46017 3.4784 3.60557 3.78037 4.10813 4.35436 4.51994 4.65452 4.82998 4.85492 
46 0.01276 0.10848 0.16919 0.17904 0.20947 0.32271 0.33254 0.51366 0.5306 0.65208 0.67413 0.82421 0.83677 0.85879 1.0015 1.01872 1.17593 1.18766 1.21795 1.34017 1.36226 1.5128 1.53807 1.66725 1.69692 1.85852 1.88257 2.07797 2.20578 2.24347 2.34645 2.64865 2.83276 2.85949 2.99908 3.17212 3.32085 3.45648 3.48129 3.60201 3.77689 4.1043 4.35076 4.51637 4.65252 4.82623 
46 0.01632 0.10574 0.16566 0.17533 0.20256 0.31912 0.32874 0.36407 0.51036 0.52738 0.64871 0.67128 0.82349 0.83482 0.99788 1.01383 1.17239 1.18392 1.21342 1.3366 1.35786 1.50923 1.53405 1.66352 1.6883 1.85486 1.87656 2.07404 2.20187 2.2357 2.34292 2.64505 2.82912 2.85463 2.99528 3.16867 3.31731 3.45297 3.47582 3.59846 3.77318 4.10082 4.34703 4.5129 4.64898 4.8226 
43 0.01116 0.1066 0.16479 0.17526 0.21837 0.31827 0.32867 0.50909 0.52706 0.64736 0.6722 0.82368 0.83537 0.99702 1.01642 1.17125 1.18364 1.21649 1.33554 1.35942 1.50828 1.53879 1.66274 1.85393 1.88025 2.07307 2.20081 2.24073 2.3419 2.64414 2.82815 2.99407 3.1675 3.31613 3.45174 3.47743 3.5975 3.7722 4.09977 4.34612 4.51207 4.64831 4.82158 
59 0.01735 0.09875 0.16571 0.17351 0.1849 0.31974 0.32683 0.33675 0.51161 0.52278 0.54332 0.64961 0.65999 0.80889 0.83061 0.83948 0.99901 1.00879 1.17352 1.18215 1.1972 1.23332 1.33775 1.35002 1.50967 1.52452 1.6639 1.67763 1.85569 1.86844 2.07361 2.09017 2.20156 2.21776 2.34418 2.36315 2.64559 2.66117 2.82975 2.84607 2.99588 3.01351 3.16984 3.18247 3.31854 3.33214 3.45408 3.46555 3.59939 3.77373 3.79604 4.10232 4.11586 4.34818 4.51351 4.53484 4.6475 4.82395 4.8388 
45 0.01615 0.11582 0.17709 0.18728 0.22386 0.33072 0.34093 0.52161 0.53915 0.66018 0.68517 0.83436 0.8461 1.00938 1.02757 1.18374 1.19583 1.22708 1.34796 1.37061 1.52079 1.54779 1.67497 1.70434 1.86649 1.89259 2.08598 2.21374 2.26126 2.35434 2.65673 2.8407 2.87264 3.00678 3.18004 3.32877 3.46433 3.49159 3.61001 3.78506 4.11219 4.35865 4.52463 4.66101 4.83413 
50 0.00847 0.09809 0.16053 0.16927 0.18758 0.31416 0.32261 0.33812 0.50542 0.51972 0.64334 0.65743 0.81269 0.82701 0.83997 0.99303 1.00571 1.16741 1.17763 1.20068 1.33153 1.34764 1.50368 1.52271 1.65812 1.67568 1.84974 1.86603 2.068 2.09966 2.1962 2.22058 2.33799 2.63967 2.82374 2.84385 2.98987 3.16357 3.18461 3.3123 3.44788 3.46342 3.59326 3.76768 4.09593 4.34187 4.5074 4.64175 4.8175 4.83713 
38 0.00856 0.10879 0.1657 0.17732 0.3187 0.3298 0.50974 0.52942 0.64833 0.68352 0.82422 0.83638 0.99779 1.02299 1.17216 1.18616 1.33628 1.36366 1.50928 1.66342 1.85449 1.88455 2.07374 2.20167 2.34241 2.64487 2.82881 2.99478 3.16814 3.3167 3.45243 3.59802 3.77282 4.10023 4.34666 4.51276 4.65004 4.82217 
58 0.01678 0.10078 0.1671 0.17503 0.18771 0.321 0.32826 0.33859 0.51272 0.52429 0.54616 0.65069 0.66145 0.81461 0.83262 0.84182 1.00027 1.01053 1.17467 1.18359 1.19975 1.33878 1.35137 1.51056 1.52527 1.66497 1.67905 1.85676 1.8699 2.07472 2.09172 2.20271 2.21961 2.34529 2.3652 2.64658 2.66224 2.83086 2.8476 2.99704 3.01577 3.17093 3.18404 3.31967 3.33446 3.45524 3.46721 3.60054 3.77487 3.7997 4.10351 4.11858 4.34946 4.51465 4.53875 4.64838 4.82515 4.84097 
48 0.01878 0.10641 0.16719 0.17646 0.1995 0.32067 0.32982 0.35395 0.51192 0.52766 0.65008 0.6668 0.82276 0.83493 0.85388 0.99959 1.01422 1.17403 1.185 1.21244 1.3382 1.35745 1.51068 1.53277 1.66498 1.68612 1.85644 1.87553 2.07518 2.20319 2.23229 2.34448 2.64635 2.83052 2.8528 2.99659 3.17014 3.31881 3.45436 3.47218 3.59983 3.77445 4.10235 4.34849 4.514 4.64874 4.82409 4.84831 
48 0.00814 0.10178 0.16899 0.17796 0.197 0.32293 0.33168 0.34984 0.51414 0.52866 0.65233 0.6675 0.82432 0.83696 0.85372 1.00189 1.01536 1.17623 1.18675 1.21175 1.34035 1.35742 1.51274 1.53277 1.66702 1.68562 1.85862 1.87572 2.07729 2.205 2.22947 2.34674 2.64863 2.83259 2.85314 2.9988 3.17251 3.32102 3.45668 3.47296 3.60204 3.77665 4.10472 4.35078 4.51635 4.65068 4.82639 4.84697 
48 0.01729 0.10597 0.16738 0.17647 0.19771 0.32099 0.32998 0.3514 0.51227 0.5279 0.65056 0.66793 0.82211 0.83476 0.85168 0.99986 1.01407 1.1743 1.18512 1.21172 1.33855 1.35787 1.51105 1.53292 1.66516 1.68511 1.85674 1.87505 2.07561 2.20344 2.23173 2.34476 2.64679 2.8308 2.85268 2.99687 3.17053 3.31911 3.45467 3.47225 3.60018 3.77485 4.10268 4.34878 4.51449 4.64972 4.82441 4.84849 
41 0.02368 0.11384 0.16806 0.17936 0.32088 0.33157 0.51194 0.53056 0.65034 0.67772 0.82574 0.83784 1.00002 1.02165 1.17423 1.18731 1.22327 1.33858 1.36455 1.51156 1.55283 1.6659 1.85707 1.88784 2.07654 2.20425 2.34491 2.64732 2.83121 2.9971 3.17054 3.31916 3.45482 3.48977 3.60066 3.77547 4.10284 4.34933 4.5153 4.65203 4.82473 
49 0.01095 0.10258 0.16692 0.17558 0.1933 0.32081 0.32934 0.34576 0.51212 0.52654 0.6503 0.6649 0.8177 0.83281 0.84424 0.9996 1.01234 1.17414 1.18437 1.20773 1.33829 1.35495 1.5106 1.52965 1.66468 1.68216 1.85641 1.87276 2.075 2.2027 2.22563 2.34452 2.64635 2.83038 2.85012 2.99654 3.17026 3.1919 3.31899 3.45453 3.46994 3.59986 3.7745 4.10246 4.34844 4.51426 4.64869 4.82414 4.84335 
49 0.01568 0.10503 0.16792 0.17657 0.19444 0.32161 0.33007 0.34581 0.51293 0.5272 0.65103 0.66516 0.81897 0.83384 0.8456 1.00041 1.01295 1.17484 1.18488 1.20696 1.33904 1.35503 1.51128 1.52992 1.66558 1.68317 1.85721 1.87346 2.07586 2.20352 2.22613 2.34533 2.64706 2.83115 2.85062 2.99738 3.17099 3.18947 3.3197 3.45531 3.47025 3.60073 3.77514 4.10337 4.34926 4.51483 4.64939 4.82493 4.84335 
44 0.01187 0.10839 0.16786 0.1781 0.21581 0.32137 0.33162 0.51228 0.53006 0.65072 0.67568 0.8258 0.83744 1.00003 1.01811 1.17446 1.18671 1.21859 1.33868 1.36185 1.51141 1.53985 1.66585 1.70227 1.85711 1.88402 2.07647 2.2043 2.34495 2.64719 2.83123 2.85941 2.99745 3.17073 3.31933 3.45503 3.48339 3.60064 3.77539 4.10289 4.34929 4.51505 4.65252 4.82473 
49 0.01519 0.10672 0.16886 0.1778 0.19764 0.32237 0.33107 0.34882 0.51367 0.52842 0.65182 0.66686 0.82279 0.83592 0.85114 1.00125 1.01442 1.17572 1.18619 1.21094 1.33988 1.35705 1.5122 1.53201 1.66647 1.68497 1.85807 1.87519 2.07667 2.20458 2.22931 2.34618 2.64806 2.83207 2.8525 2.99821 3.1719 3.19745 3.32062 3.45622 3.47294 3.60165 3.77611 4.1042 4.35024 4.51578 4.65068 4.82583 4.84627 
47 0.01539 0.11232 0.1752 0.18461 0.20939 0.32888 0.33829 0.36948 0.52002 0.53642 0.65855 0.68066 0.83164 0.84336 0.8664 1.00758 1.02303 1.18218 1.19354 1.22273 1.34641 1.3676 1.51902 1.54297 1.67308 1.69575 1.8647 1.88596 2.08425 2.21186 2.24563 2.35255 2.65466 2.83876 2.86261 3.00515 3.17824 3.32696 3.46252 3.48323 3.60805 3.78286 4.1104 4.35675 4.52248 4.65807 4.83233 
48 0.01633 0.0996 0.16023 0.16927 0.18983 0.31371 0.32255 0.34164 0.5049 0.5198 0.64284 0.65833 0.81516 0.82776 0.84462 0.99267 1.00638 1.16694 1.17754 1.20304 1.33112 1.34911 1.5033 1.52463 1.65781 1.67698 1.84941 1.86706 2.06776 2.19573 2.22098 2.33751 2.63918 2.82329 2.84437 2.98941 3.1631 3.3117 3.44733 3.46423 3.59274 3.76711 4.09544 4.34141 4.50688 4.64118 4.817 4.83868 
41 0.02007 0.11427 0.17251 0.18361 0.32559 0.33628 0.51662 0.53532 0.65519 0.68308 0.82804 0.84043 1.00448 1.02634 1.17886 1.19175 1.22569 1.34313 1.36867 1.51596 1.54825 1.67066 1.86158 1.89197 2.08105 2.20882 2.34919 2.65144 2.83568 3.00165 3.17487 3.32353 3.45917 3.4874 3.60484 3.77973 4.10699 4.35357 4.51932 4.65606 4.82901 
46 0.00848 0.10473 0.17084 0.1804 0.20555 0.32465 0.33417 0.36626 0.51583 0.53237 0.65428 0.67645 0.82942 0.84072 1.00342 1.01893 1.17787 1.18927 1.21829 1.34208 1.36272 1.51479 1.53894 1.66896 1.69206 1.8604 1.88084 2.07971 2.20743 2.24005 2.3484 2.65063 2.83455 2.85845 3.00082 3.17422 3.32283 3.45841 3.47929 3.604 3.77882 4.10636 4.35264 4.51846 4.65427 4.82817 
40 0.0137 0.1094 0.166 0.17714 0.31888 0.32956 0.5101 0.52921 0.64873 0.67831 0.82296 0.83511 0.99802 1.01952 1.17242 1.18564 1.22209 1.33684 1.36435 1.50998 1.66371 1.85492 1.8837 2.07449 2.20225 2.3429 2.64544 2.8293 2.99532 3.16875 3.31725 3.45295 3.4847 3.59881 3.7737 4.10088 4.34728 4.51349 4.65059 4.82278 
41 0.01128 0.11326 0.1723 0.18337 0.32521 0.33577 0.51645 0.53507 0.6549 0.68111 0.8299 0.842 1.00443 1.02568 1.17873 1.19182 1.22768 1.34318 1.36967 1.51586 1.54901 1.67042 1.86148 1.89113 2.08095 2.20871 2.34938 2.65164 2.83576 3.00179 3.17495 3.32365 3.45933 3.49104 3.60501 3.77976 4.10725 4.3538 4.5195 4.65576 4.8292 
48 0.0083 0.1013 0.16978 0.17883 0.19858 0.3238 0.33273 0.35301 0.51508 0.53037 0.65341 0.67035 0.82524 0.83776 0.85498 1.0027 1.0166 1.17716 1.18792 1.21426 1.34133 1.35976 1.51387 1.53544 1.668 1.68763 1.85954 1.87745 2.07849 2.20616 2.23281 2.34762 2.64978 2.83366 2.85527 2.99986 3.17332 3.32192 3.45755 3.47489 3.60303 3.7778 4.10558 4.35171 4.51757 4.65246 4.82729 4.84985 
48 0.01861 0.10565 0.16662 0.1757 0.19671 0.32016 0.3291 0.34952 0.51136 0.52656 0.64954 0.66564 0.82162 0.83413 0.85136 0.99906 1.01303 1.17343 1.18415 1.21024 1.33766 1.35639 1.51007 1.53169 1.66431 1.68384 1.85589 1.87372 2.07461 2.2024 2.22982 2.34392 2.64594 2.82987 2.85127 2.99602 3.16965 3.31828 3.45384 3.47103 3.59931 3.77395 4.10184 4.34789 4.51371 4.64836 4.82351 4.84565 
56 0.00729 0.09144 0.16483 0.17338 0.18396 0.32106 0.32842 0.33899 0.51279 0.52465 0.54743 0.65085 0.66204 0.81535 0.83275 0.84207 1.00036 1.0109 1.17484 1.18393 1.20094 1.33884 1.35176 1.51075 1.52608 1.66516 1.67976 1.85692 1.87049 2.07488 2.09229 2.20299 2.22043 2.34531 2.36628 2.64665 2.66288 2.83099 2.84821 2.99713 3.0168 3.17097 3.18476 3.31976 3.33631 3.45531 3.46766 3.60061 3.77509 4.10345 4.11868 4.34938 4.5147 4.64837 4.82506 4.84076 
46 0.0092 0.08619 0.17265 0.18224 0.20342 0.32849 0.33845 0.5193 0.53625 0.65759 0.67929 0.82989 0.84235 0.86518 1.00712 1.02464 1.18149 1.19324 1.22355 1.34567 1.36753 1.51831 1.5433 1.67284 1.7023 1.86421 1.889 2.08357 2.21138 2.249 2.35187 2.65412 2.83834 2.86514 3.00448 3.17754 3.32639 3.46191 3.48548 3.60749 3.78235 4.10979 4.3563 4.52183 4.65749 4.83174 
50 0.01437 0.10015 0.16227 0.171 0.18916 0.31581 0.32422 0.33929 0.50714 0.52122 0.64501 0.65834 0.81373 0.82842 0.84046 0.99471 1.0073 1.16915 1.17927 1.20165 1.33328 1.34924 1.50543 1.52381 1.65975 1.67721 1.85141 1.86756 2.06971 2.0936 2.19789 2.22174 2.33974 2.64141 2.82546 2.84525 2.9916 3.16535 3.18455 3.31405 3.44968 3.46496 3.59503 3.76944 4.09769 4.34357 4.50916 4.64327 4.81924 4.83782 
60 0.01182 0.09771 0.16565 0.17351 0.18355 0.22094 0.32128 0.32829 0.33827 0.51265 0.52392 0.54461 0.65067 0.66103 0.81128 0.83156 0.84022 0.8819 1.00004 1.00976 1.17463 1.18322 1.19853 1.33858 1.35059 1.51052 1.52488 1.66463 1.67793 1.85647 1.86898 2.07448 2.09102 2.2024 2.21846 2.34495 2.3633 2.64636 2.66131 2.83045 2.84619 2.99665 3.01379 3.17062 3.1828 3.31938 3.33259 3.45481 3.46589 3.60014 3.77459 3.79604 4.10306 4.11581 4.34885 4.51432 4.53424 4.64823 4.82468 4.8391 
48 0.02032 0.10878 0.1696 0.1788 0.20105 0.32322 0.33234 0.35621 0.51426 0.52957 0.65235 0.66812 0.82548 0.83753 0.85717 1.00211 1.01685 1.17642 1.1873 1.21426 1.34052 1.35911 1.51273 1.53332 1.66735 1.68766 1.85893 1.87773 2.07744 2.20533 2.2321 2.34687 2.64862 2.83283 2.85453 2.99886 3.17246 3.32116 3.4567 3.47396 3.60212 3.77665 4.10469 4.35078 4.51635 4.65114 4.82641 4.84832 
48 0.01057 0.09909 0.16024 0.1693 0.18991 0.31375 0.32265 0.34244 0.50498 0.52005 0.64294 0.65866 0.81515 0.82777 0.84457 0.9927 1.00668 1.16705 1.17782 1.20416 1.33117 1.34888 1.50341 1.52499 1.65788 1.67713 1.84946 1.8671 2.06788 2.19586 2.22282 2.33758 2.63929 2.82341 2.84442 2.98947 3.16324 3.31183 3.44741 3.46434 3.59282 3.76725 4.09547 4.34144 4.50706 4.64177 4.81706 4.83843 
56 0.01705 0.09938 0.16608 0.17402 0.18665 0.32024 0.32755 0.33803 0.51204 0.52421 0.54804 0.65038 0.66218 0.81168 0.83121 0.84021 0.99935 1.00962 1.17402 1.18306 1.19991 1.33814 1.35141 1.5103 1.52625 1.66415 1.67856 1.85593 1.86934 2.07417 2.09198 2.20214 2.2195 2.34445 2.3661 2.64617 2.66396 2.83028 2.84799 2.99645 3.01739 3.17031 3.18514 3.31902 3.33766 3.45459 3.46717 3.59993 3.77454 4.10259 4.11809 4.34845 4.51413 4.64828 4.82424 4.84016 
48 0.0149 0.10348 0.16368 0.17307 0.19718 0.31715 0.32643 0.35355 0.50829 0.52394 0.64639 0.66351 0.8205 0.83216 0.85626 0.99614 1.01145 1.17042 1.18154 1.20976 1.33461 1.35427 1.50693 1.52931 1.6615 1.68371 1.85297 1.87269 2.07162 2.19961 2.23007 2.34094 2.64286 2.82695 2.84968 2.99309 3.16657 3.31523 3.45084 3.46991 3.59628 3.77083 4.09881 4.34499 4.51051 4.64558 4.82053 4.84591 
37 0.0241 0.11902 0.16826 0.18109 0.32086 0.33254 0.51198 0.53328 0.65095 0.82476 0.83741 0.99982 1.02601 1.17422 1.18883 1.33858 1.37093 1.5117 1.66554 1.85666 1.88978 2.07653 2.20431 2.34472 2.6474 2.83119 2.99743 3.17069 3.31911 3.45503 3.60063 3.77569 4.1027 4.34923 4.51568 4.65288 4.8247 
37 0.02405 0.12138 0.17464 0.18691 0.32755 0.33908 0.51862 0.539 0.65772 0.82906 0.84242 1.00632 1.03046 1.18093 1.19518 1.34514 1.37347 1.51832 1.67214 1.86326 1.89338 2.08327 2.21098 2.35118 2.6539 2.83769 3.004 3.17705 3.32558 3.46131 3.60712 3.78226 4.10915 4.35571 4.52173 4.65924 4.83125 
48 0.01358 0.10128 0.16143 0.17096 0.19652 0.31491 0.3243 0.35381 0.50612 0.52275 0.64436 0.6646 0.81823 0.82991 0.85367 0.99388 1.00967 1.16833 1.17984 1.20983 1.33253 1.35425 1.50506 1.53 1.65929 1.68333 1.85073 1.87223 2.06954 2.19762 2.23247 2.33876 2.64095 2.82482 2.84954 2.99101 3.16449 3.31316 3.44879 3.47015 3.5943 3.76887 4.09667 4.34279 4.50872 4.64473 4.81835 4.85785 
44 0.01673 0.1108 0.16886 0.17931 0.22206 0.32233 0.33271 0.51315 0.53099 0.65147 0.67594 0.8278 0.83943 1.00106 1.02028 1.17528 1.18759 1.21998 1.33952 1.36268 1.51212 1.53963 1.66681 1.85793 1.88297 2.07703 2.2048 2.24175 2.34583 2.64797 2.83205 2.85978 2.9983 3.17157 3.32021 3.45591 3.48453 3.60153 3.7763 4.10382 4.35023 4.51605 4.65288 4.82568 
55 0.0111 0.09993 0.1668 0.17497 0.18929 0.3209 0.32858 0.3401 0.5124 0.52496 0.55125 0.65068 0.66307 0.81693 0.83274 0.84254 0.99992 1.01089 1.17448 1.18392 1.20263 1.33853 1.35248 1.51072 1.52735 1.66484 1.68028 1.85653 1.87086 2.07473 2.09367 2.20291 2.22216 2.34488 2.37035 2.64666 2.66745 2.8308 2.84934 2.99695 3.02721 3.17068 3.18644 3.3195 3.45496 3.46824 3.60026 3.77489 4.10301 4.12071 4.34894 4.51453 4.64893 4.82467 4.84165 
48 0.01015 0.06436 0.13723 0.17613 0.1858 0.21722 0.32893 0.33828 0.3704 0.51981 0.53572 0.65805 0.67605 0.83406 0.8449 1.00745 1.02254 1.1817 1.19253 1.21925 1.34589 1.3648 1.51803 1.53853 1.67284 1.69415 1.86424 1.88301 2.08294 2.21103 2.23962 2.35209 2.65376 2.83822 2.86007 3.00427 3.1777 3.32643 3.46196 3.47924 3.60736 3.7819 4.10995 4.35615 4.52148 4.65596 4.83173 4.85405 
43 0.00733 0.10563 0.16458 0.17516 0.22574 0.31803 0.3285 0.50887 0.52699 0.64719 0.67232 0.82336 0.83507 0.99678 1.01621 1.17108 1.1837 1.21754 1.33539 1.35998 1.508 1.5377 1.66257 1.85368 1.88092 2.07279 2.20076 2.24403 2.34166 2.64392 2.82793 2.99394 3.16731 3.31593 3.45162 3.47989 3.59726 3.77194 4.09953 4.34591 4.51175 4.64785 4.82138 
54 0.01885 0.10243 0.16668 0.175 0.19091 0.32048 0.32846 0.34128 0.51181 0.52502 0.55569 0.64996 0.66275 0.81848 0.83284 0.84373 0.99939 1.01113 1.17385 1.18351 1.2035 1.33788 1.35252 1.51001 1.52705 1.66438 1.68064 1.85603 1.87118 2.07423 2.09437 2.2023 2.22239 2.34428 2.64585 2.66684 2.8301 2.849 2.99618 3.02579 3.16999 3.18677 3.31879 3.45424 3.46799 3.59958 3.77403 4.10229 4.12147 4.34832 4.51377 4.64823 4.82397 4.84161 
49 0.01266 0.10498 0.16739 0.1763 0.19599 0.321 0.32975 0.34824 0.51216 0.52682 0.65035 0.6654 0.82112 0.83438 0.84948 0.99985 1.01325 1.1743 1.18479 1.20968 1.33837 1.35536 1.51061 1.53041 1.665 1.68343 1.85665 1.87396 2.07517 2.20311 2.22797 2.34471 2.64646 2.83053 2.85074 2.99664 3.17037 3.1938 3.31912 3.4547 3.47101 3.60009 3.77467 4.10268 4.34864 4.51439 4.64904 4.82434 4.84493 
39 0.01578 0.10859 0.1629 0.17441 0.31574 0.32662 0.50678 0.52622 0.64524 0.67628 0.82116 0.83328 0.99486 1.01766 1.16918 1.18278 1.22263 1.33351 1.36191 1.50643 1.66062 1.85169 1.88156 2.07096 2.19881 2.33961 2.64194 2.82591 2.99193 3.1653 3.3139 3.44965 3.59519 3.76985 4.09747 4.34381 4.50983 4.64656 4.81931 
49 0.01212 0.09721 0.15916 0.16797 0.18681 0.31274 0.32127 0.33757 0.50405 0.51884 0.64208 0.6567 0.81121 0.82559 0.83848 0.99161 1.00429 1.16606 1.17645 1.20068 1.3302 1.34716 1.50237 1.52191 1.65674 1.67489 1.84834 1.86507 2.06663 2.1946 2.21846 2.33653 2.63824 2.82226 2.8426 2.9884 3.16218 3.18374 3.31089 3.44648 3.46241 3.59184 3.76626 4.0945 4.3404 4.50603 4.64058 4.81606 4.83633 
49 0.01405 0.10611 0.1686 0.17749 0.19695 0.32225 0.33095 0.34893 0.51358 0.52847 0.65168 0.66654 0.82208 0.83548 0.85 1.0011 1.01432 1.17557 1.18601 1.21063 1.33983 1.3574 1.51205 1.53153 1.66632 1.68488 1.85792 1.87498 2.07652 2.20441 2.22876 2.34603 2.64784 2.83203 2.85269 2.99811 3.17168 3.19365 3.32051 3.45604 3.47244 3.60142 3.77596 4.10398 4.35003 4.51558 4.6498 4.82572 4.84657 
51 0.01339 0.10379 0.16844 0.17702 0.19459 0.32232 0.33077 0.34677 0.51352 0.52755 0.65151 0.66503 0.81799 0.83384 0.8447 1.00097 1.01339 1.17552 1.18552 1.20749 1.33958 1.35519 1.51175 1.52973 1.66619 1.68356 1.85781 1.87392 2.07627 2.09997 2.20447 2.22782 2.34593 2.64758 2.68437 2.832 2.85198 2.99809 3.1716 3.19065 3.32038 3.45592 3.47095 3.60123 3.77598 4.10393 4.34999 4.51551 4.6497 4.82565 4.84478 
37 0.01009 0.11573 0.1698 0.18253 0.32276 0.33483 0.51384 0.53542 0.65261 0.82647 0.83925 1.00178 1.04566 1.17617 1.19129 1.34037 1.37279 1.51346 1.66757 1.85861 1.89439 2.07846 2.20627 2.34667 2.64914 2.83311 2.99922 3.17244 3.32091 3.45668 3.60241 3.7776 4.10449 4.35117 4.51732 4.65535 4.82656 
42 0.01784 0.11052 0.16643 0.17721 0.31568 0.32542 0.34139 0.51062 0.52904 0.64908 0.67595 0.82594 0.83783 0.99865 1.01965 1.17292 1.18586 1.22206 1.33719 1.36333 1.51 1.54653 1.66441 1.85557 1.88412 2.07506 2.20272 2.34347 2.64566 2.82963 2.99571 3.16919 3.31769 3.45342 3.48375 3.5991 3.77404 4.10141 4.34775 4.51389 4.65038 4.82321 
38 0.01692 0.11665 0.17139 0.18349 0.32429 0.33571 0.51547 0.53608 0.65417 0.69047 0.82997 0.84228 1.00341 1.03241 1.17789 1.19234 1.3422 1.37454 1.51517 1.66915 1.86018 1.89182 2.08001 2.20794 2.34817 2.65066 2.83474 3.00094 3.17394 3.32254 3.45824 3.6039 3.77888 4.10597 4.35257 4.51865 4.65762 4.82798 
46 0.01244 0.10612 0.16608 0.17597 0.20674 0.31957 0.3294 0.51053 0.52748 0.64885 0.66982 0.82149 0.83394 0.85743 0.9984 1.01581 1.17283 1.18466 1.21538 1.33711 1.35958 1.50964 1.53469 1.6641 1.69412 1.85541 1.87947 2.07458 2.20258 2.24113 2.34336 2.64551 2.82966 2.85672 2.99586 3.16905 3.31776 3.45342 3.47865 3.59899 3.77368 4.10122 4.34756 4.51331 4.64939 4.82308 
41 0.02284 0.11953 0.17715 0.1881 0.33019 0.34074 0.52128 0.53958 0.66007 0.68815 0.83331 0.84563 1.00923 1.03013 1.18351 1.19628 1.23009 1.34798 1.37373 1.52088 1.55449 1.67514 1.86625 1.89471 2.08617 2.21355 2.35403 2.65638 2.84044 3.00669 3.17983 3.3284 3.46405 3.49272 3.60982 3.78488 4.112 4.35856 4.52429 4.66071 4.83401 
53 0.01517 0.10048 0.16345 0.17195 0.18859 0.31704 0.32511 0.33814 0.50846 0.52187 0.55831 0.64668 0.66023 0.81753 0.83053 0.84349 0.99614 1.00818 1.17057 1.18054 1.20226 1.33468 1.3502 1.50682 1.52484 1.66106 1.67778 1.85276 1.86827 2.07094 2.09281 2.1992 2.22206 2.34107 2.64272 2.82677 2.84596 2.99289 3.03375 3.16675 3.18492 3.31551 3.45105 3.46562 3.59641 3.77089 4.09906 4.12083 4.34506 4.5107 4.64556 4.82072 4.83938 
48 0.02049 0.11176 0.17306 0.18234 0.2058 0.32665 0.33588 0.36313 0.51778 0.53358 0.65625 0.67577 0.82864 0.84074 0.86008 1.00549 1.0206 1.17996 1.19104 1.21901 1.34412 1.36401 1.51682 1.54001 1.67102 1.69323 1.86242 1.88203 2.0816 2.20931 2.23965 2.35038 2.65258 2.83654 2.8595 3.00276 3.17611 3.32472 3.46027 3.47918 3.60579 3.78063 4.10821 4.35444 4.52018 4.65548 4.83005 4.85625 
60 0.01678 0.09818 0.16545 0.1732 0.18344 0.22583 0.32068 0.32766 0.33756 0.51202 0.52303 0.54308 0.65006 0.66036 0.81136 0.83115 0.83983 0.9993 1.00882 1.17384 1.18231 1.19689 1.22844 1.33797 1.3498 1.50982 1.52406 1.6641 1.67741 1.85584 1.86812 2.07379 2.09009 2.20176 2.21775 2.34436 2.36224 2.64565 2.66026 2.82983 2.84521 2.99608 3.01311 3.17 3.18185 3.31873 3.33146 3.45427 3.46538 3.59948 3.77382 3.79323 4.10251 4.11516 4.34827 4.51355 4.53205 4.64705 4.82409 4.83824 
53 0.01955 0.10301 0.16722 0.17553 0.19125 0.32088 0.32872 0.34084 0.51239 0.52561 0.5565 0.65083 0.66433 0.81889 0.83335 0.84404 0.99989 1.01135 1.17455 1.1843 1.20484 1.33859 1.35356 1.51092 1.52858 1.66492 1.68104 1.85653 1.87135 2.07511 2.09713 2.20322 2.22528 2.34491 2.64674 2.67271 2.83079 2.84998 2.99705 3.1707 3.18842 3.31943 3.45498 3.46909 3.60032 3.77491 4.10296 4.12333 4.34886 4.51466 4.64946 4.82463 4.84296 
56 0.01703 0.10137 0.16767 0.1757 0.18955 0.32175 0.32926 0.34033 0.51322 0.52555 0.55058 0.65144 0.66334 0.81576 0.83307 0.84245 1.00067 1.01131 1.17519 1.18436 1.20176 1.3393 1.35282 1.51135 1.52726 1.66549 1.68025 1.85729 1.87113 2.07541 2.09345 2.20338 2.22119 2.34564 2.36791 2.64728 2.66521 2.83151 2.8495 2.99759 3.01904 3.17144 3.18655 3.32019 3.34122 3.4557 3.46842 3.60104 3.77565 4.10379 4.11998 4.34976 4.51528 4.64927 4.82549 4.84204 
46 0.02024 0.11155 0.17077 0.1807 0.21215 0.32419 0.334 0.51495 0.53147 0.65341 0.67364 0.82686 0.83902 0.87049 1.00301 1.01962 1.17746 1.18932 1.22025 1.34167 1.36372 1.51437 1.54043 1.6686 1.69492 1.86009 1.88395 2.07938 2.20721 2.24528 2.34798 2.6503 2.83421 2.86045 3.00039 3.17385 3.3224 3.45805 3.48294 3.60361 3.77852 4.10592 4.35223 4.51822 4.65377 4.82779 
59 0.01257 0.09949 0.16777 0.17573 0.1856 0.21977 0.32365 0.33066 0.34062 0.51513 0.52654 0.54762 0.65329 0.66397 0.81467 0.83412 0.84281 1.00227 1.01181 1.17696 1.18554 1.20065 1.34099 1.35302 1.51286 1.5271 1.66687 1.67989 1.85873 1.87091 2.07689 2.0932 2.20488 2.22097 2.34732 2.36518 2.64877 2.66364 2.83291 2.84869 2.99909 3.01606 3.17306 3.18526 3.32175 3.33475 3.45729 3.46848 3.60255 3.77702 3.79757 4.10553 4.11854 4.35135 4.51671 4.53618 4.65038 4.82719 4.84182 
55 0.0127 0.09921 0.16492 0.17311 0.1877 0.3187 0.32631 0.33754 0.51034 0.52293 0.54942 0.64861 0.66111 0.8151 0.83079 0.84063 0.99783 1.00879 1.17242 1.18186 1.20051 1.33647 1.35047 1.50865 1.52536 1.66272 1.67815 1.85441 1.86859 2.0726 2.09159 2.20074 2.22001 2.34288 2.37134 2.64467 2.66617 2.8287 2.84725 2.99492 3.02615 3.16874 3.18555 3.31746 3.45297 3.46642 3.59824 3.77282 4.101 4.11872 4.34696 4.51248 4.64675 4.82262 4.83977 
42 0.0103 0.10449 0.16225 0.17286 0.23587 0.31573 0.3263 0.50659 0.52547 0.64509 0.6743 0.82108 0.83275 0.99442 1.01368 1.16879 1.18159 1.21653 1.33312 1.35992 1.50608 1.65991 1.69432 1.85131 1.87852 2.07051 2.19849 2.33926 2.64185 2.82551 2.99155 3.16504 3.31357 3.44929 3.48099 3.59494 3.76969 4.09718 4.34342 4.5097 4.64724 4.81897 
49 0.01484 0.10666 0.16933 0.17807 0.19639 0.32303 0.33158 0.34804 0.51422 0.52829 0.65225 0.66628 0.82228 0.83606 0.84979 1.0019 1.01481 1.17624 1.18643 1.2094 1.34037 1.35646 1.51268 1.53154 1.66696 1.68461 1.85868 1.87518 2.07734 2.20476 2.22719 2.34679 2.64848 2.83251 2.85207 2.99869 3.17241 3.19189 3.32112 3.45666 3.47169 3.60207 3.77668 4.10474 4.3508 4.51634 4.65023 4.82639 4.84547 
48 0.00853 0.10493 0.16693 0.17635 0.20073 0.32052 0.32983 0.35803 0.51165 0.5277 0.64991 0.66837 0.82392 0.83553 0.86125 0.99946 1.01486 1.1738 1.18506 1.21392 1.33797 1.35816 1.51044 1.53348 1.66489 1.68744 1.85633 1.87649 2.07517 2.20316 2.23481 2.34428 2.64633 2.83037 2.85403 2.99649 3.16995 3.31861 3.45424 3.4743 3.59972 3.77432 4.10217 4.34833 4.51401 4.64942 4.82388 4.85152 
36 0.02056 0.12367 0.17214 0.18622 0.32486 0.33749 0.51598 0.53872 0.65478 0.83045 0.84357 1.00391 1.17808 1.1936 1.34243 1.38281 1.51572 1.66958 1.86056 1.89936 2.08086 2.20853 2.34862 2.65127 2.8352 3.00176 3.1743 3.32296 3.45866 3.60457 3.77995 4.10654 4.35342 4.51943 4.65882 4.8286 
48 0.01106 0.10471 0.16603 0.17535 0.19871 0.31957 0.32879 0.35445 0.51078 0.52667 0.64907 0.66857 0.82214 0.83412 0.8545 0.99851 1.01344 1.17298 1.18419 1.21276 1.3371 1.35711 1.50978 1.53453 1.66387 1.6851 1.85535 1.87454 2.07418 2.2021 2.23287 2.34339 2.64573 2.82946 2.85259 2.9956 3.16912 3.31772 3.45337 3.47295 3.59887 3.77357 4.10131 4.34745 4.51347 4.6494 4.823 4.85004 
48 0.01469 0.10267 0.16254 0.17204 0.19729 0.31604 0.32545 0.35525 0.50717 0.52364 0.64528 0.66395 0.8203 0.83167 0.87589 0.99505 1.01088 1.16929 1.18067 1.21014 1.3335 1.35447 1.50588 1.52992 1.66041 1.68351 1.8519 1.87333 2.07069 2.19849 2.22989 2.33982 2.64177 2.82586 2.85009 2.99195 3.16546 3.31413 3.44972 3.47028 3.59525 3.76979 4.09772 4.34392 4.50951 4.64497 4.81944 4.85173 
48 0.01292 0.1047 0.16653 0.17558 0.19632 0.32013 0.32907 0.34959 0.51138 0.52652 0.64937 0.66444 0.82105 0.83383 0.85012 0.99902 1.01304 1.1734 1.18403 1.20968 1.33758 1.35541 1.50993 1.53035 1.66428 1.68397 1.85587 1.87381 2.07453 2.20241 2.22837 2.34389 2.64574 2.8299 2.85111 2.99592 3.16955 3.31823 3.45375 3.47006 3.59918 3.77372 4.10177 4.34785 4.51333 4.64774 4.82346 4.84449 
41 0.02108 0.11465 0.16938 0.18081 0.32222 0.33305 0.51324 0.53196 0.65158 0.67747 0.82741 0.83952 1.00134 1.02375 1.17557 1.18876 1.22544 1.33993 1.36626 1.5126 1.54743 1.6674 1.85838 1.88958 2.07775 2.20566 2.34618 2.64833 2.83255 2.99851 3.17177 3.3204 3.45613 3.49449 3.60179 3.77657 4.10408 4.35067 4.51643 4.65307 4.82604 
54 0.00719 0.09562 0.16683 0.17514 0.18946 0.32145 0.3293 0.34148 0.51295 0.52609 0.55592 0.65124 0.66424 0.81886 0.83366 0.84405 1.00045 1.01195 1.17499 1.18459 1.20423 1.33908 1.35371 1.51128 1.52845 1.66536 1.68125 1.8571 1.87198 2.07544 2.09557 2.20353 2.22369 2.34545 2.64706 2.66792 2.83134 2.85031 2.99738 3.02732 3.17121 3.18837 3.31996 3.45549 3.46937 3.60082 3.77541 4.10348 4.12269 4.34948 4.51499 4.64919 4.82518 4.84292 
49 0.01019 0.1031 0.16984 0.17861 0.19669 0.32381 0.3324 0.34929 0.5151 0.52955 0.65325 0.66781 0.82276 0.83669 0.85014 1.00265 1.01556 1.17715 1.18745 1.21124 1.34129 1.35796 1.51362 1.53282 1.66785 1.68593 1.85944 1.87606 2.07804 2.20588 2.22926 2.34755 2.64961 2.8335 2.85357 2.99968 3.17325 3.19393 3.32197 3.45755 3.47325 3.60293 3.77749 4.10554 4.35155 4.51734 4.65228 4.8272 4.84653 
49 0.01937 0.11008 0.17228 0.18112 0.20025 0.32586 0.33449 0.3517 0.51711 0.53153 0.65528 0.66989 0.82584 0.83918 0.85382 1.00471 1.01775 1.17916 1.18949 1.21346 1.3433 1.35996 1.51559 1.53477 1.66991 1.68812 1.86147 1.87803 2.08017 2.20804 2.2321 2.34958 2.65162 2.83552 2.8556 3.00166 3.17528 3.19576 3.32398 3.4596 3.47537 3.60496 3.77964 4.10763 4.35363 4.5194 4.65418 4.82925 4.84868 
54 0.01347 0.10375 0.16998 0.17832 0.19385 0.3239 0.3318 0.3442 0.51522 0.52798 0.5555 0.65332 0.6657 0.82302 0.83682 0.84845 1.00289 1.01443 1.17728 1.18687 1.20634 1.34135 1.35565 1.51344 1.53028 1.66778 1.68369 1.85951 1.87434 2.07769 2.09739 2.20575 2.22553 2.34779 2.64939 2.67038 2.83355 2.85204 2.99966 3.02583 3.17349 3.18974 3.32223 3.45774 3.47122 3.60307 3.77757 4.10584 4.12407 4.3519 4.51739 4.65154 4.82755 4.84516 
41 0.00716 0.10857 0.17092 0.18181 0.32402 0.33458 0.51514 0.5334 0.65368 0.6802 0.82754 0.83976 1.00313 1.02423 1.17743 1.19021 1.22399 1.3418 1.36708 1.51454 1.54661 1.6692 1.8602 1.88937 2.0795 2.20745 2.3479 2.6502 2.83434 3.00031 3.17354 3.32219 3.4578 3.48443 3.60354 3.7785 4.10576 4.35232 4.51809 4.65494 4.82777 
48 0.02067 0.10506 0.1661 0.17521 0.19683 0.31975 0.32885 0.35277 0.51096 0.52675 0.64927 0.66748 0.82064 0.83332 0.84994 0.99856 1.01308 1.17304 1.18397 1.21113 1.33724 1.35696 1.50982 1.53255 1.66397 1.68469 1.85548 1.87452 2.07443 2.20212 2.23014 2.34347 2.64564 2.82954 2.85182 2.99562 3.16916 3.3178 3.4534 3.47181 3.59895 3.77366 4.10132 4.3474 4.51333 4.64867 4.82306 4.84683 
48 0.01835 0.10324 0.16317 0.17249 0.19578 0.31662 0.32577 0.34922 0.50777 0.52321 0.64577 0.66162 0.8197 0.83151 0.85359 0.99561 1.01051 1.16988 1.18085 1.2083 1.33405 1.35297 1.50628 1.5275 1.66093 1.68208 1.85241 1.87141 2.07093 2.19896 2.22725 2.34042 2.64214 2.82637 2.8484 2.99247 3.16601 3.31469 3.4503 3.46822 3.59574 3.77018 4.09832 4.34442 4.50983 4.64458 4.81999 4.84298 
49 0.01079 0.10497 0.16834 0.1772 0.19613 0.32199 0.33061 0.34755 0.51326 0.52768 0.65139 0.66621 0.8223 0.83552 0.85048 1.00091 1.01397 1.1753 1.18565 1.20964 1.33944 1.35603 1.51184 1.53202 1.66606 1.68422 1.85765 1.87424 2.07618 2.20409 2.22799 2.34578 2.6478 2.83162 2.85165 2.99774 3.17149 3.19322 3.32015 3.4558 3.47185 3.60121 3.77577 4.10379 4.34974 4.51555 4.65099 4.82538 4.84457 
49 0.02049 0.10337 0.16453 0.17342 0.19282 0.31807 0.32678 0.34459 0.50933 0.52382 0.64729 0.6617 0.81841 0.8316 0.84665 0.99698 1.01017 1.17135 1.18174 1.20597 1.33551 1.35238 1.50772 1.52727 1.66214 1.68052 1.85373 1.87057 2.07211 2.20009 2.22431 2.34185 2.64356 2.82769 2.84788 2.99375 3.16746 3.1889 3.31622 3.45176 3.4675 3.59716 3.7717 4.09981 4.34581 4.51142 4.64561 4.82146 4.84165 
53 0.01033 0.10177 0.16794 0.17641 0.19251 0.32179 0.32981 0.34263 0.51322 0.52645 0.55832 0.65147 0.66489 0.82245 0.83537 0.84861 1.00088 1.01277 1.17533 1.18519 1.20629 1.33941 1.35451 1.51168 1.52975 1.66582 1.68233 1.85752 1.87279 2.07584 2.09747 2.204 2.22629 2.34583 2.64768 2.83148 2.85027 2.99766 3.03058 3.17149 3.18889 3.32022 3.45576 3.4699 3.60111 3.77576 4.10388 4.12691 4.34991 4.51556 4.65035 4.8255 4.8437 
56 0.01256 0.09756 0.16329 0.17143 0.18563 0.31711 0.32462 0.33558 0.50869 0.5209 0.54552 0.64673 0.65833 0.81258 0.82901 0.83861 0.99628 1.00698 1.1707 1.17994 1.19749 1.33477 1.34813 1.50675 1.52267 1.66104 1.67588 1.85282 1.86688 2.07082 2.08895 2.19889 2.21696 2.34128 2.36607 2.64281 2.66121 2.82697 2.84492 2.9931 3.01492 3.16701 3.18202 3.31575 3.33606 3.45131 3.46424 3.59668 3.77104 4.09942 4.11624 4.34536 4.5108 4.64497 4.82101 4.83766 
52 0.01047 0.10132 0.16948 0.17795 0.19445 0.32367 0.33195 0.34662 0.51493 0.52883 0.65221 0.6645 0.81803 0.83486 0.84514 1.00231 1.01436 1.17687 1.18673 1.20781 1.34098 1.35639 1.51319 1.53092 1.66738 1.68407 1.85909 1.87478 2.07752 2.09937 2.2056 2.22751 2.34725 2.64901 2.67805 2.83332 2.85292 2.99937 3.17295 3.19074 3.32179 3.45728 3.4718 3.60259 3.77725 4.10524 4.12731 4.35136 4.51695 4.65131 4.82703 4.84572 
54 0.0131 0.09494 0.15906 0.16737 0.18276 0.31268 0.32042 0.33208 0.5042 0.51706 0.5454 0.64232 0.6549 0.81012 0.82514 0.83546 0.99182 1.00309 1.1663 1.17587 1.19517 1.33036 1.34471 1.50238 1.51987 1.65672 1.67267 1.84836 1.86302 2.06637 2.08646 2.19463 2.21487 2.33679 2.63836 2.66332 2.82244 2.84115 2.98861 3.02858 3.1625 3.17944 3.31124 3.44679 3.46049 3.59209 3.76644 4.09484 4.114 4.34072 4.50626 4.64079 4.8164 4.83379 
60 0.00675 0.08885 0.15811 0.17004 0.1783 0.19724 0.31998 0.32695 0.33683 0.51139 0.52246 0.54268 0.64946 0.65978 0.80994 0.83034 0.839 0.87727 0.99883 1.00855 1.17344 1.18202 1.19726 1.33738 1.34933 1.50932 1.52369 1.66344 1.67672 1.85523 1.8676 2.07316 2.08947 2.20116 2.21712 2.34375 2.36179 2.64512 2.65983 2.82927 2.84504 2.99549 3.01272 3.16942 3.18152 3.31816 3.33118 3.45366 3.4648 3.59894 3.7733 3.79356 4.10186 4.11451 4.3476 4.51301 4.53166 4.64673 4.82345 4.83759 
56 0.01538 0.09557 0.16135 0.16934 0.18249 0.3152 0.32256 0.3331 0.5069 0.51864 0.54104 0.64489 0.65593 0.80888 0.82685 0.83611 0.99442 1.00484 1.16891 1.17798 1.19479 1.33297 1.34587 1.50486 1.52023 1.65917 1.67352 1.85094 1.86437 2.06887 2.08646 2.19694 2.21423 2.33947 2.36062 2.64085 2.65741 2.82509 2.84237 2.99121 3.0112 3.16519 3.17921 3.31391 3.33057 3.44943 3.46175 3.59475 3.76911 4.09758 4.11261 4.34343 4.50883 4.6425 4.81913 4.83456 
49 0.01371 0.10194 0.1634 0.17239 0.19257 0.31693 0.32575 0.34478 0.50816 0.52296 0.64616 0.6609 0.81772 0.83067 0.84668 0.99585 1.0095 1.1702 1.18074 1.20584 1.33435 1.35149 1.50661 1.52661 1.66106 1.68018 1.85261 1.86993 2.07104 2.19904 2.22387 2.3407 2.64247 2.82656 2.84706 2.99264 3.16631 3.18946 3.31505 3.45064 3.467 3.59602 3.77056 4.09868 4.34471 4.51019 4.64473 4.82031 4.84097 
48 0.0202 0.10985 0.17218 0.18102 0.2004 0.32584 0.33457 0.3531 0.51718 0.53222 0.65552 0.67168 0.82517 0.83877 0.85286 1.00458 1.01778 1.17919 1.18965 1.21444 1.34336 1.361 1.51583 1.53601 1.66984 1.68828 1.86145 1.87844 2.08042 2.20806 2.23264 2.34953 2.65147 2.83574 2.85684 3.00183 3.17526 3.32393 3.45946 3.47532 3.60495 3.77957 4.10745 4.35359 4.51916 4.65393 4.82921 4.84952 
56 0.01276 0.099 0.16555 0.17364 0.18761 0.31957 0.32706 0.33803 0.51109 0.52336 0.54811 0.6492 0.66083 0.81402 0.83116 0.84065 0.99859 1.00928 1.17312 1.18233 1.19989 1.33718 1.35063 1.50911 1.52505 1.66343 1.6783 1.85514 1.86897 2.0732 2.09112 2.20132 2.21928 2.34357 2.36619 2.64517 2.66333 2.82937 2.84736 2.99548 3.01665 3.16932 3.18399 3.31807 3.33793 3.45365 3.46651 3.59894 3.7734 4.10169 4.11778 4.34764 4.51309 4.64695 4.82334 4.83968 
46 0.01704 0.10832 0.16833 0.17797 0.20477 0.32186 0.33146 0.3662 0.513 0.52977 0.65141 0.67444 0.82652 0.83781 1.00065 1.01677 1.175 1.18643 1.21557 1.33927 1.3606 1.51185 1.53635 1.66619 1.6904 1.85761 1.87894 2.07674 2.20459 2.2381 2.34558 2.64774 2.83177 2.85654 2.99799 3.17126 3.31996 3.45556 3.47756 3.60118 3.77588 4.10348 4.34979 4.51555 4.65168 4.82529 
56 0.00648 0.09584 0.16329 0.17146 0.18557 0.31732 0.3249 0.33605 0.50884 0.52105 0.54572 0.64694 0.65883 0.81334 0.82931 0.83906 0.99645 1.00734 1.17088 1.18015 1.1979 1.33495 1.34858 1.50691 1.52312 1.66128 1.67641 1.85299 1.86704 2.07098 2.08943 2.19914 2.21737 2.34142 2.36501 2.64293 2.6613 2.82715 2.84522 2.9933 3.01626 3.16713 3.18241 3.31589 3.33784 3.45149 3.46465 3.59683 3.77119 4.09956 4.11679 4.34552 4.51093 4.64519 4.82117 4.83806 
42 0.00798 0.10501 0.16369 0.17424 0.22218 0.31714 0.3277 0.50804 0.52651 0.64645 0.67422 0.82231 0.83397 0.99585 1.01567 1.17028 1.18312 1.21813 1.33456 1.36026 1.50731 1.54538 1.6617 1.85281 1.88125 2.072 2.19993 2.34075 2.64295 2.82697 2.99296 3.16643 3.31502 3.45069 3.47842 3.59634 3.77097 4.09863 4.34495 4.51096 4.6476 4.82042 
38 0.02806 0.11504 0.16475 0.17677 0.31738 0.32852 0.50845 0.52874 0.64708 0.68037 0.82315 0.83537 0.99652 1.02168 1.17091 1.18494 1.33512 1.36446 1.50811 1.66206 1.8532 1.88343 2.07265 2.20057 2.34126 2.6438 2.82759 2.99367 3.16701 3.31558 3.45135 3.597 3.77177 4.09916 4.34548 4.51166 4.64886 4.82099 

64
