# Supplementary material for: Deciphering the Contribution of Oriens-Lacunosum/Moleculare (OLM) Cells to Intrinsic θ Rhythms Using Biophysical Local Field Potential (LFP) Models
Source: eNeuro. 2018 Sep 4;5(4):ENEURO.0146-18.2018. doi: 10.1523/ENEURO.0146-18.2018 (PMC6140113; doi:10.1523/ENEURO.0146-18.2018)
Supplement: Supplementary file 2 — Supplementary Code. Download supplement 2, GZ file [file sup_enu-eN-NWR-0146-18-s02.gz › LFP_microcircuit-master/SOM-350-SOM12915016-dSD3.5ms-shift5.32ms-gnSD0.12-gsb2.75-csb0.21-gbs1.75-cbs0.1344-spiketimes.txt]

13425

350


49 0.01373 0.10588 0.16929 0.17792 0.19527 0.32291 0.33116 0.34516 0.51421 0.52808 0.65195 0.6653 0.82143 0.83582 0.84838 1.00186 1.01403 1.17613 1.18604 1.20694 1.34026 1.35517 1.51371 1.53566 1.66684 1.68363 1.85852 1.87407 2.07762 2.20454 2.22485 2.34672 2.64951 2.83242 2.85168 2.99887 3.17293 3.32103 3.35382 3.4565 3.46999 3.60238 3.77852 4.10503 4.35106 4.51774 4.65103 4.82636 4.84428 
35 0.01237 0.10318 0.16266 0.17497 0.31567 0.32831 0.50785 0.53483 0.64727 0.81086 0.82729 0.84347 0.99424 1.16982 1.18553 1.33408 1.50855 1.66053 1.85109 2.07383 2.19937 2.33959 2.64316 2.82694 2.99288 3.16625 3.31428 3.45031 3.59638 3.77303 4.09768 4.34367 4.51242 4.65236 4.81978 
37 0.01931 0.11172 0.17214 0.18332 0.32493 0.33544 0.51761 0.54274 0.65757 0.81895 0.83621 0.85098 1.0035 1.0233 1.1796 1.19527 1.34402 1.51913 1.66938 1.70204 1.86065 1.88684 2.08525 2.21186 2.34893 2.65355 2.83709 3.00387 3.17585 3.32422 3.46032 3.60626 3.78609 4.10721 4.35398 4.52431 4.82953 
47 0.01229 0.09073 0.1571 0.1661 0.17809 0.31308 0.32092 0.33321 0.50635 0.52614 0.64601 0.78919 0.82207 0.83079 0.8469 0.9921 1.00409 1.16862 1.17938 1.20522 1.33271 1.3585 1.50695 1.65727 1.67682 1.84865 1.86599 2.06875 2.19683 2.22727 2.33802 2.64202 2.82416 2.8481 2.99089 3.16449 3.31302 3.44882 3.46839 3.59414 3.76959 4.09602 4.34087 4.50947 4.65138 4.81729 4.84143 
29 0.00852 0.10573 0.17181 0.18922 0.32468 0.33898 0.52253 0.66301 0.80729 0.83157 0.84254 1.00253 1.18169 1.21322 1.35042 1.54126 1.6709 1.86151 2.2197 2.35334 2.66477 2.85062 3.0188 3.17886 3.32684 3.46158 4.10625 4.35457 4.83357 
36 0.00792 0.09696 0.16318 0.17379 0.31633 0.32705 0.5093 0.5456 0.65053 0.7959 0.82422 0.83382 0.99411 1.01281 1.17196 1.18979 1.33678 1.5137 1.66121 1.85154 2.07764 2.20253 2.34047 2.64812 2.82892 2.9978 3.16804 3.31588 3.45171 3.59968 3.77944 4.09828 4.34381 4.51436 4.66358 4.82064 
46 0.01809 0.09949 0.16497 0.17309 0.18813 0.31915 0.32707 0.33984 0.5103 0.52518 0.64942 0.80402 0.82838 0.83765 0.99743 1.00827 1.17195 1.18154 1.20064 1.33618 1.35242 1.50964 1.66227 1.67702 1.85427 1.86862 2.07314 2.19962 2.22028 2.34243 2.37073 2.64606 2.82825 2.84882 2.99435 3.1685 3.3168 3.4525 3.46818 3.59799 3.77278 4.10054 4.34641 4.5132 4.82192 4.83992 
47 0.01645 0.09657 0.16367 0.17177 0.18508 0.31832 0.3263 0.33885 0.51106 0.5284 0.65091 0.79718 0.82703 0.83599 0.85673 0.99702 1.00806 1.17225 1.1821 1.20325 1.33668 1.35588 1.51227 1.66168 1.67758 1.85389 1.8691 2.0749 2.20079 2.22454 2.34251 2.64674 2.82911 2.85234 2.99478 3.16923 3.31727 3.45299 3.4711 3.59816 3.77556 4.10086 4.34648 4.51461 4.66756 4.82237 4.84713 
41 0.01796 0.09351 0.16045 0.16903 0.18567 0.31472 0.32332 0.34422 0.50727 0.53405 0.64833 0.79404 0.82351 0.83248 0.85379 0.9933 1.00609 1.16959 1.18258 1.21474 1.33376 1.51198 1.65861 1.68 1.84983 1.86894 2.07061 2.19828 2.3388 2.64527 2.82519 2.99181 3.16574 3.31387 3.44983 3.59497 3.77107 4.09675 4.34171 4.51351 4.818 
38 0.01575 0.11026 0.17801 0.18902 0.33157 0.34257 0.52383 0.5475 0.66343 0.8145 0.83853 0.84881 1.00975 1.03695 1.18516 1.19925 1.23279 1.35012 1.52708 1.67643 1.86703 1.89562 2.09598 2.21795 2.35471 2.66022 2.84225 3.01226 3.18097 3.32921 3.46499 3.61168 3.79904 4.11264 4.35973 4.5308 4.6775 4.83556 
40 0.02023 0.10585 0.16903 0.17847 0.20557 0.32261 0.33209 0.41548 0.51533 0.54239 0.65549 0.81528 0.83278 0.84359 1.00114 1.01718 1.17747 1.19168 1.22909 1.34227 1.5187 1.66658 1.69267 1.85831 1.88775 2.08188 2.20829 2.34682 2.65258 2.83442 3.00312 3.17407 3.3221 3.45754 3.60376 3.78432 4.10435 4.35005 4.52119 4.82642 
45 0.01543 0.10116 0.16258 0.17195 0.1957 0.31608 0.32518 0.34787 0.50753 0.52676 0.64642 0.68194 0.81642 0.82966 0.8445 0.99501 1.00923 1.17013 1.18232 1.21421 1.33397 1.35851 1.50792 1.65987 1.68117 1.8516 1.87197 2.07209 2.19818 2.22978 2.34017 2.64371 2.82574 2.99199 3.16646 3.31468 3.45018 3.47645 3.59583 3.7717 4.0981 4.34361 4.51261 4.65159 4.81943 
38 0.012 0.10327 0.17043 0.18108 0.32365 0.33444 0.51564 0.53894 0.65517 0.80392 0.83074 0.84047 1.00171 1.02282 1.17795 1.19192 1.22425 1.34269 1.5197 1.66876 1.85953 1.8947 2.08359 2.20956 2.34716 2.65097 2.83484 3.00203 3.1736 3.32218 3.45764 3.60298 3.78413 4.1045 4.35083 4.52003 4.65943 4.82728 
43 0.01839 0.09932 0.16014 0.16963 0.19487 0.31363 0.32256 0.3436 0.50496 0.52639 0.64392 0.80988 0.82577 0.83799 0.99236 1.00618 1.16698 1.1798 1.21426 1.33111 1.3604 1.50484 1.65728 1.67818 1.84902 1.86646 2.06785 2.19545 2.33732 2.64088 2.82294 2.98915 3.16333 3.31146 3.4474 3.48176 3.59293 3.76781 4.09537 4.34096 4.50924 4.64713 4.81669 
44 0.01081 0.09377 0.16037 0.16889 0.18476 0.31445 0.32276 0.33679 0.50692 0.53031 0.64634 0.79732 0.82395 0.83304 0.86449 0.99326 1.00544 1.16895 1.17996 1.20759 1.33323 1.36161 1.50717 1.65838 1.67737 1.84994 1.86788 2.0702 2.19783 2.23201 2.33883 2.6433 2.82498 2.85716 2.99169 3.16532 3.31357 3.44929 3.59479 3.76955 4.09684 4.34201 4.51078 4.81814 
34 0.01494 0.11039 0.17037 0.18506 0.32285 0.33604 0.5157 0.54629 0.65588 0.82008 0.8351 0.85543 1.00147 1.17827 1.19905 1.34278 1.51981 1.66788 1.85868 2.08331 2.20992 2.34757 2.65317 2.83485 3.00581 3.17513 3.32213 3.45824 3.60507 3.78803 4.10531 4.35232 4.5294 4.82758 
40 0.01944 0.10524 0.17213 0.18137 0.20735 0.32632 0.33627 0.51817 0.53988 0.65819 0.80727 0.83307 0.84254 1.0042 1.02113 1.17961 1.19148 1.21951 1.344 1.37541 1.52191 1.67068 1.86146 1.88342 2.08654 2.21008 2.25019 2.34897 2.65627 2.8369 3.00431 3.17603 3.32383 3.45977 3.60773 3.78741 4.10687 4.35348 4.52174 4.82949 
32 0.01532 0.11338 0.17664 0.19439 0.33064 0.34812 0.52732 0.66374 0.81813 0.83759 0.85185 1.00865 1.18534 1.21281 1.35297 1.53264 1.67809 1.86919 2.09987 2.22311 2.35761 2.66415 2.85203 3.02572 3.18199 3.33069 3.46621 3.62504 4.11206 4.364 4.5334 4.84109 
39 0.01674 0.10327 0.17266 0.18238 0.21913 0.32634 0.33654 0.51865 0.54148 0.65748 0.80426 0.83256 0.84186 0.87724 1.00402 1.02138 1.18019 1.19297 1.22263 1.34498 1.51987 1.67065 1.86266 2.08517 2.21189 2.34965 2.65237 2.8374 3.00312 3.17544 3.3244 3.46015 3.60506 3.78466 4.10694 4.35485 4.52058 4.6596 4.82988 
30 0.01861 0.11105 0.1674 0.18118 0.31991 0.33241 0.51238 0.65572 0.81531 0.83207 0.85111 0.99836 1.02668 1.17514 1.19885 1.34017 1.66428 1.8556 2.08297 2.20748 2.34437 2.83164 3.00138 3.17236 3.31929 3.45606 3.61805 4.10231 4.34786 4.82396 
33 0.01916 0.10504 0.16572 0.17781 0.31871 0.33076 0.51075 0.54685 0.65304 0.81087 0.82898 0.84256 0.9972 1.17345 1.19247 1.338 1.52281 1.66387 1.85399 2.07762 2.20449 2.34267 2.652 2.83012 2.99944 3.16955 3.31768 3.45396 3.61036 4.10051 4.34659 4.52649 4.82227 
31 0.0118 0.10037 0.16262 0.17464 0.3155 0.32676 0.50847 0.65038 0.79828 0.82452 0.83487 0.99342 1.17012 1.18919 1.33484 1.51465 1.65907 1.85013 2.07736 2.20098 2.33953 2.64758 2.827 2.99461 3.16718 3.31466 3.45139 3.59789 4.09789 4.34277 4.81902 
29 0.01627 0.10706 0.17079 0.18369 0.32429 0.33754 0.51773 0.57173 0.65881 0.81124 0.83202 0.84332 1.00313 1.17953 1.20312 1.34512 1.53499 1.66893 1.86049 2.21419 2.34978 2.66065 2.83998 3.17739 3.32417 3.45871 4.10638 4.35281 4.82933 
36 0.02031 0.10967 0.17241 0.18464 0.32579 0.33758 0.52009 0.55916 0.65926 0.81482 0.83428 0.84639 1.00442 1.18063 1.19982 1.34547 1.52234 1.67089 1.86149 1.89785 2.09058 2.21031 2.35013 2.65534 2.8409 3.00743 3.17721 3.32484 3.46101 3.612 3.79185 4.10816 4.35662 4.5242 4.67328 4.83221 
30 0.01519 0.11351 0.17789 0.19201 0.33204 0.34617 0.52387 0.55191 0.66576 0.82221 0.83989 0.85408 1.00991 1.18449 1.20048 1.35068 1.54221 1.67754 1.86791 2.21819 2.35457 2.84379 3.01273 3.18189 3.32949 3.46582 3.61871 4.11164 4.35981 4.83475 
39 0.00968 0.1004 0.17048 0.18026 0.21697 0.32459 0.33521 0.51671 0.54039 0.65656 0.80601 0.8313 0.84084 1.0027 1.02926 1.17855 1.19261 1.22523 1.34312 1.52034 1.66884 1.8605 1.89711 2.08622 2.21121 2.348 2.65193 2.83617 3.00256 3.17424 3.3229 3.45819 3.6048 3.78467 4.10532 4.3524 4.52065 4.66544 4.8282 
33 0.01767 0.10243 0.16482 0.17509 0.30107 0.32084 0.33366 0.51092 0.54684 0.65397 0.80906 0.82817 0.83911 0.99659 1.01753 1.17394 1.19528 1.33812 1.66254 1.85316 1.89081 2.08209 2.20612 2.34235 2.82973 2.99919 3.1697 3.31738 3.45393 3.60583 4.10018 4.34551 4.82172 
34 0.0205 0.11305 0.1737 0.18638 0.32687 0.33887 0.52106 0.56155 0.66359 0.82113 0.83743 0.8538 1.0052 1.05523 1.18293 1.20825 1.34943 1.53148 1.67136 1.86212 1.89283 2.09582 2.21886 2.35166 2.66934 2.84064 3.01388 3.18028 3.32748 3.4636 3.61884 4.1091 4.356 4.83336 
44 0.01617 0.10633 0.16973 0.17873 0.20059 0.32362 0.3327 0.36006 0.51563 0.53586 0.65517 0.81611 0.83384 0.84454 1.00241 1.01845 1.17705 1.18847 1.21685 1.34159 1.36537 1.51643 1.66748 1.6887 1.85966 1.88349 2.08274 2.20585 2.23463 2.34748 2.65115 2.83464 3.00016 3.17387 3.32192 3.45764 3.48195 3.60401 3.78037 4.10552 4.35208 4.51918 4.66816 4.82794 
38 0.00784 0.10316 0.17195 0.18276 0.32515 0.33572 0.51707 0.53835 0.65627 0.81644 0.83533 0.84803 1.00388 1.0248 1.17911 1.19249 1.22639 1.34387 1.51744 1.66999 1.86082 1.88602 2.0815 2.20983 2.34934 2.65193 2.83616 3.00284 3.17475 3.32357 3.45927 3.60488 3.78049 4.10634 4.3531 4.52024 4.65975 4.82901 
31 0.00809 0.11636 0.1773 0.20018 0.33076 0.353 0.52405 0.66181 0.83116 0.8444 1.0087 1.18525 1.21676 1.351 1.52862 1.67802 1.8678 2.09834 2.2196 2.35777 2.66089 2.84598 3.01329 3.18184 3.33117 3.46533 3.61593 4.11297 4.36414 4.53402 4.83754 
32 0.01271 0.1094 0.17314 0.18705 0.32631 0.3387 0.51918 0.55077 0.66078 0.81683 0.83516 0.84847 1.00482 1.18109 1.20167 1.34666 1.54541 1.6712 1.86251 2.10081 2.21494 2.35066 2.6675 2.84072 3.00966 3.17933 3.32605 3.46116 3.61949 4.10717 4.35461 4.83084 
39 0.00856 0.10724 0.16841 0.17819 0.20591 0.32249 0.33271 0.51422 0.53675 0.65433 0.82138 0.83552 0.85446 1.0012 1.02046 1.17682 1.19101 1.34064 1.38278 1.51774 1.66608 1.68837 1.85801 1.88488 2.08292 2.20644 2.34674 2.65321 2.83313 3.00021 3.17397 3.32171 3.4569 3.60272 3.78744 4.10469 4.35042 4.5207 4.82611 
35 0.00943 0.04532 0.12777 0.1788 0.19234 0.3326 0.34565 0.52557 0.55745 0.66463 0.82583 0.84145 0.85652 1.01141 1.18651 1.2058 1.35127 1.53239 1.6782 1.86891 2.09564 2.21951 2.35712 2.6637 2.84559 3.01269 3.18223 3.33105 3.46621 3.61728 3.8078 4.11319 4.36213 4.53089 4.83619 
31 0.01877 0.11006 0.16843 0.18127 0.32158 0.33423 0.51547 0.65771 0.81376 0.83203 0.84787 1.00007 1.17662 1.19921 1.34163 1.53465 1.66594 1.85764 2.08893 2.20835 2.34646 2.66371 2.83489 3.00481 3.17556 3.3215 3.45802 3.6102 4.10417 4.35056 4.82642 
45 0.01914 0.1043 0.16875 0.17777 0.20089 0.3225 0.33178 0.36559 0.51387 0.53134 0.65365 0.81171 0.83175 0.84163 1.00044 1.01402 1.17605 1.18724 1.21459 1.34026 1.36277 1.5153 1.66682 1.69051 1.85789 1.87769 2.08058 2.20627 2.23994 2.34584 2.64979 2.8329 2.85911 2.99959 3.17213 3.32087 3.45617 3.48758 3.60175 3.77891 4.10346 4.34996 4.51814 4.65829 4.8259 
45 0.01151 0.10011 0.17196 0.18035 0.19655 0.32684 0.33543 0.35424 0.51832 0.53408 0.65938 0.81225 0.8356 0.84499 1.00504 1.0175 1.17979 1.18978 1.21165 1.34409 1.36166 1.52375 1.66977 1.68582 1.86197 1.87798 2.08565 2.20889 2.23211 2.35001 2.65622 2.83629 2.85602 3.00225 3.17661 3.32464 3.46028 3.47669 3.60666 3.79203 4.10816 4.35441 4.52529 4.82982 4.84873 
34 0.01442 0.10482 0.16672 0.17721 0.32014 0.33162 0.51349 0.54881 0.65427 0.80927 0.82967 0.84115 0.99949 1.17468 1.18971 1.22951 1.34029 1.51984 1.66593 1.85708 2.08193 2.2063 2.34488 2.65189 2.83335 2.99988 3.17195 3.31977 3.45561 3.60239 4.10249 4.34924 4.52205 4.82471 
36 0.01808 0.10701 0.1674 0.17827 0.32052 0.33149 0.51205 0.53624 0.65244 0.81321 0.83124 0.84494 0.99922 1.02224 1.17468 1.18982 1.33863 1.51438 1.66522 1.85602 1.88586 2.0801 2.20439 2.3442 2.64906 2.83108 2.99746 3.1705 3.31871 3.45477 3.60088 3.78159 4.10273 4.3489 4.51937 4.82415 
44 0.01846 0.10602 0.16933 0.17899 0.2103 0.32296 0.33283 0.51411 0.53408 0.65328 0.68852 0.81644 0.83309 0.84449 1.00137 1.01891 1.17612 1.18747 1.21563 1.34043 1.36419 1.51425 1.55809 1.66754 1.85843 1.88376 2.08016 2.20675 2.24851 2.34603 2.6492 2.83299 2.99936 3.17189 3.32055 3.45601 3.47841 3.60235 3.77819 4.10419 4.35079 4.5173 4.6589 4.82622 
42 0.01632 0.10432 0.16642 0.17576 0.20069 0.32022 0.32984 0.51144 0.53419 0.6513 0.81119 0.83034 0.84131 0.99842 1.01303 1.17381 1.18644 1.21809 1.33791 1.36668 1.5149 1.66369 1.68449 1.85562 1.87622 2.07713 2.2029 2.23898 2.34386 2.64941 2.83051 2.99709 3.17028 3.31867 3.45405 3.49069 3.60121 3.77922 4.102 4.34797 4.51704 4.82341 
46 0.01437 0.10245 0.1678 0.17616 0.19183 0.32193 0.33001 0.34328 0.51359 0.5285 0.65332 0.80953 0.83191 0.84142 1.00043 1.01152 1.17519 1.18519 1.20642 1.33961 1.35781 1.51321 1.54529 1.66558 1.68182 1.85716 1.8715 2.07693 2.20438 2.23152 2.34568 2.64991 2.83167 2.85263 2.99808 3.172 3.32016 3.45599 3.472 3.60153 3.77719 4.10392 4.34951 4.51791 4.82556 4.84597 
50 0.01584 0.09951 0.168 0.17587 0.18997 0.32279 0.33084 0.34481 0.51396 0.52837 0.65287 0.67315 0.80573 0.83102 0.83992 0.86883 1.00108 1.01295 1.17616 1.18589 1.20708 1.34001 1.35658 1.51311 1.53436 1.66607 1.68178 1.85793 1.87307 2.07809 2.20443 2.22618 2.34608 2.64904 2.83163 2.8505 2.99827 3.17199 3.32049 3.45583 3.46909 3.60113 3.77727 4.10389 4.12449 4.34967 4.51672 4.6528 4.82531 4.84197 
45 0.01637 0.10146 0.16786 0.17633 0.19341 0.32231 0.33117 0.35368 0.51457 0.53492 0.65472 0.8067 0.831 0.84029 1.00052 1.01273 1.17624 1.18722 1.21366 1.34112 1.37006 1.51676 1.66638 1.68597 1.85771 1.8761 2.07949 2.20687 2.34607 2.65044 2.83302 2.85894 3.00016 3.17253 3.32118 3.45664 3.49214 3.60247 3.77951 4.10405 4.34992 4.51892 4.66351 4.82586 4.8576 
39 0.01557 0.10055 0.16211 0.17195 0.2045 0.31573 0.32593 0.50738 0.53279 0.64729 0.80711 0.82625 0.83724 0.99397 1.00977 1.16935 1.18287 1.21796 1.33363 1.51021 1.65917 1.68684 1.85094 2.07252 2.19783 2.33942 2.64401 2.82579 2.99185 3.16608 3.31423 3.44984 3.59606 3.77279 4.09741 4.343 4.51289 4.66384 4.81901 
36 0.0085 0.09943 0.17194 0.18321 0.32564 0.33762 0.51912 0.54819 0.65878 0.80375 0.83155 0.84119 1.00311 1.02851 1.18028 1.19809 1.34535 1.52475 1.67132 1.86097 1.89619 2.09145 2.21493 2.34946 2.65599 2.83989 3.00984 3.1766 3.32453 3.46072 3.60792 4.10653 4.35613 4.52377 4.67684 4.83177 
47 0.0126 0.10271 0.17228 0.18105 0.20217 0.32632 0.33557 0.37173 0.51749 0.534 0.65658 0.68598 0.81741 0.83551 0.84523 1.0043 1.01839 1.17957 1.19024 1.21594 1.3436 1.36368 1.51885 1.67065 1.69423 1.86142 1.87975 2.08311 2.20889 2.23545 2.34935 2.65243 2.83618 2.85841 3.00165 3.17511 3.3239 3.45935 3.47659 3.6045 3.78222 4.10693 4.35338 4.52052 4.65741 4.82921 4.85264 
39 0.01737 0.10584 0.16987 0.17911 0.20425 0.32326 0.33253 0.36405 0.51575 0.53835 0.65786 0.81495 0.83336 0.84371 1.00139 1.01485 1.17791 1.19112 1.22399 1.34264 1.52171 1.66735 1.69106 1.85849 1.87707 2.0889 2.2088 2.34742 2.65645 2.83474 3.0038 3.17485 3.32224 3.45859 3.60827 4.10555 4.3509 4.53005 4.82737 
33 0.02109 0.11588 0.17239 0.18966 0.32515 0.33955 0.51728 0.54695 0.65805 0.82459 0.83802 1.00315 1.17931 1.19895 1.34441 1.52111 1.67058 1.86105 2.08361 2.21216 2.34907 2.65431 2.83695 3.00422 3.17552 3.32373 3.45953 3.60673 3.78517 4.10633 4.35363 4.52526 4.82947 
48 0.01459 0.0983 0.16218 0.17044 0.18562 0.31579 0.32348 0.33497 0.50736 0.52335 0.64564 0.66153 0.80971 0.82741 0.83725 0.99477 1.0057 1.16919 1.17944 1.2022 1.33335 1.34994 1.50608 1.52964 1.6596 1.67472 1.8515 1.86683 2.06972 2.19713 2.21924 2.33988 2.64246 2.82529 2.84786 2.99127 3.16554 3.3139 3.4497 3.46599 3.59519 3.76954 4.09785 4.34349 4.5099 4.64536 4.8192 4.83711 
32 0.01938 0.10661 0.16907 0.18039 0.3221 0.33309 0.51483 0.54342 0.65796 0.81007 0.83121 0.84233 1.00017 1.0207 1.17744 1.19649 1.34217 1.6665 1.85727 1.88375 2.09014 2.20988 2.34623 2.83399 3.00527 3.17366 3.32106 3.45702 3.61255 4.10397 4.34934 4.8262 
45 0.01708 0.10288 0.17275 0.18165 0.20519 0.32683 0.33629 0.51813 0.53721 0.6576 0.80277 0.83271 0.8419 0.86811 1.00518 1.02447 1.17987 1.19105 1.21765 1.3442 1.36884 1.5201 1.67115 1.70017 1.86237 1.88561 2.08605 2.21016 2.24121 2.34951 2.6535 2.83692 2.86502 3.00316 3.17559 3.32435 3.45938 3.47875 3.60605 3.7851 4.107 4.35374 4.52171 4.66579 4.82963 
34 0.01562 0.11348 0.17759 0.19069 0.33092 0.34336 0.52396 0.55217 0.66292 0.82166 0.8398 0.85339 1.00918 1.18473 1.20122 1.34976 1.5268 1.67613 1.86753 2.09024 2.21712 2.3551 2.65928 2.84335 3.01078 3.18051 3.32908 3.4651 3.61054 3.79308 4.11204 4.35997 4.52752 4.8359 
31 0.02251 0.11577 0.17646 0.19369 0.32943 0.3437 0.52219 0.55512 0.66334 0.82497 0.83999 0.8603 1.00793 1.18364 1.20413 1.34903 1.52902 1.67546 1.86636 2.21753 2.35363 2.66181 2.84322 3.01179 3.18083 3.32902 3.46503 3.61798 4.1109 4.36032 4.83645 
33 0.01614 0.10222 0.16189 0.17576 0.31468 0.32765 0.50687 0.6496 0.80279 0.82499 0.83684 0.99298 1.01454 1.16993 1.19547 1.33435 1.51601 1.65874 1.84967 2.07384 2.19932 2.33859 2.65121 2.82562 2.99449 3.16745 3.31441 3.4514 3.60806 4.09683 4.34189 4.5251 4.81796 
40 0.01585 0.10427 0.17264 0.18247 0.22021 0.32635 0.33663 0.51838 0.54028 0.65815 0.80726 0.83305 0.84252 1.0043 1.02379 1.17986 1.1923 1.22126 1.34425 1.37544 1.51963 1.67134 1.86184 1.88957 2.0881 2.21128 2.34933 2.65282 2.83806 3.00426 3.17556 3.32414 3.46017 3.6056 3.78578 4.1075 4.35462 4.52117 4.6594 4.83054 
39 0.0122 0.10218 0.16151 0.17179 0.21574 0.31519 0.32554 0.50597 0.52746 0.64487 0.81396 0.82811 0.84698 0.99385 1.01257 1.16814 1.18087 1.21446 1.33239 1.50488 1.65917 1.69126 1.85057 1.87652 2.06979 2.19701 2.33836 2.64067 2.82449 2.99044 3.16413 3.31262 3.44843 3.59366 3.76824 4.09622 4.34243 4.50903 4.8178 
37 0.01162 0.11152 0.17546 0.18753 0.32907 0.34108 0.52059 0.54397 0.6596 0.82296 0.83938 0.85561 1.0073 1.0441 1.18277 1.19861 1.3475 1.52149 1.67401 1.86475 1.90465 2.08731 2.21569 2.35226 2.65547 2.84015 3.00702 3.17797 3.32693 3.46241 3.60847 3.78586 4.10982 4.35657 4.52325 4.66283 4.83231 
39 0.01101 0.09907 0.16588 0.17515 0.20086 0.31966 0.32918 0.51148 0.53463 0.65237 0.80193 0.82789 0.83734 0.99738 1.01119 1.17419 1.18683 1.21673 1.33846 1.51592 1.66312 1.68679 1.85451 1.87469 2.079 2.2036 2.34316 2.64981 2.8302 2.9973 3.16987 3.31824 3.45392 3.60019 3.78344 4.10103 4.34668 4.51924 4.82281 
36 0.01224 0.10581 0.16824 0.1795 0.32129 0.33245 0.51266 0.53497 0.65328 0.81171 0.83101 0.84325 0.99972 1.02475 1.17542 1.19028 1.33948 1.51519 1.6665 1.85667 1.8886 2.0785 2.20709 2.34473 2.64926 2.83171 2.99866 3.17073 3.3193 3.45525 3.60124 3.77735 4.10245 4.3486 4.51716 4.8244 
31 0.01871 0.10662 0.16539 0.18089 0.31841 0.33319 0.51208 0.6551 0.80973 0.82844 0.84363 0.9967 1.17323 1.19383 1.339 1.5302 1.66448 1.85376 2.08154 2.20664 2.3426 2.65884 2.83181 3.0007 3.17064 3.31818 3.45493 3.61004 4.10065 4.34722 4.82297 
43 0.0126 0.09982 0.16006 0.17006 0.20604 0.31357 0.32336 0.50452 0.52413 0.64317 0.80923 0.82532 0.83949 0.992 1.00864 1.1667 1.17888 1.21024 1.3309 1.35667 1.50378 1.65766 1.68714 1.84897 1.86985 2.06797 2.19594 2.2339 2.33711 2.63975 2.82335 2.98933 3.16281 3.31137 3.44706 3.47151 3.5925 3.76733 4.09491 4.34104 4.50778 4.66275 4.81671 
35 0.01881 0.10972 0.16947 0.18101 0.32284 0.33433 0.5148 0.53914 0.65531 0.81726 0.83386 0.84964 1.0019 1.17705 1.19251 1.34152 1.51774 1.66763 1.85846 1.88933 2.08304 2.20858 2.3467 2.65182 2.83426 3.00147 3.17274 3.32137 3.45707 3.60486 3.78727 4.10453 4.35102 4.52194 4.82731 
36 0.01389 0.10763 0.17222 0.18361 0.32607 0.33803 0.51768 0.541 0.65713 0.81078 0.8333 0.84397 1.00473 1.17967 1.19482 1.23217 1.34439 1.51914 1.67157 1.86254 2.0858 2.21268 2.34938 2.65269 2.83707 3.00492 3.17466 3.32348 3.45896 3.60604 3.78714 4.10646 4.3538 4.52243 4.66308 4.82956 
49 0.01619 0.10478 0.17066 0.17898 0.19432 0.32506 0.33313 0.3465 0.51688 0.53209 0.65606 0.67928 0.8176 0.83578 0.84547 1.00358 1.01482 1.17835 1.18805 1.20814 1.34295 1.35965 1.51699 1.54114 1.66865 1.68499 1.86046 1.87556 2.08128 2.20669 2.22604 2.34894 2.65251 2.83516 2.85577 3.0017 3.17545 3.32357 3.45866 3.47221 3.60453 3.78162 4.10679 4.12675 4.35265 4.52112 4.65648 4.82882 4.84888 
48 0.01338 0.09989 0.17183 0.17981 0.19624 0.32611 0.33449 0.35311 0.51773 0.53419 0.65734 0.69603 0.80381 0.8329 0.84168 0.86085 1.00426 1.01701 1.17956 1.18932 1.21122 1.34411 1.36494 1.51948 1.67052 1.69007 1.86155 1.87914 2.08363 2.20986 2.23641 2.34934 2.65325 2.83666 2.8584 3.0032 3.17542 3.32445 3.45964 3.47709 3.60458 3.78358 4.10677 4.35341 4.52134 4.66135 4.82937 4.85229 
39 0.02012 0.10296 0.16521 0.17454 0.19975 0.31879 0.32851 0.51032 0.53049 0.6508 0.80789 0.82859 0.83899 0.99695 1.01091 1.17295 1.18632 1.21993 1.33708 1.51374 1.66278 1.685 1.85377 1.87223 2.07476 2.20221 2.34238 2.64914 2.82901 2.99526 3.16897 3.31712 3.45289 3.59927 3.77601 4.10023 4.34574 4.51675 4.82193 
46 0.01864 0.10311 0.16388 0.17325 0.19694 0.31753 0.32691 0.35707 0.50906 0.52804 0.64754 0.67629 0.81873 0.83135 0.84815 0.99641 1.01169 1.17103 1.18254 1.21221 1.33515 1.35765 1.50917 1.66125 1.68038 1.85327 1.87355 2.0731 2.19991 2.23392 2.34149 2.64538 2.82768 2.85487 2.99375 3.1679 3.31604 3.45156 3.47497 3.59758 3.7727 4.09947 4.34542 4.51348 4.6523 4.82113 
50 0.00659 0.09559 0.16412 0.17232 0.18626 0.31876 0.32678 0.33971 0.5106 0.52519 0.64873 0.66432 0.80757 0.82893 0.83813 0.99756 1.00934 1.17232 1.18211 1.20253 1.33649 1.35214 1.5093 1.53232 1.66243 1.67881 1.85449 1.87092 2.07371 2.20067 2.22206 2.34288 2.6448 2.82878 2.8485 2.99464 3.16856 3.18556 3.31734 3.45274 3.46628 3.59827 3.77324 4.10083 4.12261 4.34669 4.51251 4.64926 4.82247 4.84118 
48 0.01918 0.10379 0.16385 0.17307 0.19524 0.31735 0.32658 0.35212 0.50842 0.52496 0.64659 0.66727 0.8201 0.83204 0.85265 0.99631 1.01163 1.17084 1.18256 1.21317 1.33467 1.35413 1.50747 1.55049 1.66153 1.68159 1.85321 1.87276 2.07254 2.1996 2.22925 2.34126 2.64355 2.82694 2.85145 2.99303 3.16716 3.3156 3.45099 3.47086 3.59651 3.77173 4.09899 4.34505 4.51185 4.64748 4.82061 4.84152 
35 0.01191 0.10503 0.17744 0.19017 0.33099 0.34331 0.52325 0.54892 0.66316 0.81624 0.83803 0.84893 1.00854 1.04118 1.18518 1.20314 1.34987 1.5277 1.67704 1.86705 2.09246 2.21791 2.35455 2.65858 2.84357 3.01271 3.18034 3.32929 3.46469 3.61255 3.79111 4.11146 4.36009 4.52769 4.83565 
26 0.01454 0.11307 0.16824 0.1854 0.32075 0.33548 0.51627 0.81316 0.83182 0.85047 0.99898 1.17617 1.20322 1.34237 1.66383 1.85717 2.20633 2.34669 2.83563 3.00823 3.18769 3.32152 3.45897 4.105 4.35188 4.82682 
45 0.01076 0.09482 0.17315 0.18193 0.20089 0.32825 0.33761 0.37611 0.52007 0.53912 0.65877 0.69007 0.82312 0.83854 0.84961 1.00677 1.02304 1.18163 1.19292 1.22107 1.34653 1.37356 1.51963 1.56202 1.67315 1.71392 1.86404 1.88699 2.08546 2.21238 2.35213 2.6543 2.83891 3.0055 3.17718 3.32632 3.46197 3.48639 3.60737 3.78314 4.10942 4.35599 4.52185 4.66333 4.83143 
46 0.01428 0.10238 0.16887 0.17749 0.1964 0.32259 0.33107 0.34822 0.51426 0.53113 0.65368 0.80906 0.83174 0.84124 1.00079 1.01289 1.17602 1.18657 1.21139 1.34062 1.36167 1.51466 1.66604 1.68374 1.85831 1.8764 2.07879 2.20447 2.22752 2.34622 2.64946 2.83254 2.85485 2.99857 3.17199 3.32082 3.45634 3.47363 3.60222 3.77765 4.10418 4.35029 4.51716 4.66005 4.82598 4.85368 
21 0.01618 0.12001 0.17402 0.19732 0.32673 0.34516 0.53559 0.82042 0.83728 0.86409 1.00467 1.18481 1.22876 1.36494 1.67206 1.86523 2.24346 3.47019 4.11169 4.36351 4.8423 
38 0.05425 0.12567 0.16258 0.1737 0.3145 0.32446 0.4342 0.50647 0.53077 0.64539 0.81505 0.82878 0.84918 0.99369 1.01274 1.16855 1.18279 1.33276 1.50619 1.65848 1.68637 1.8503 1.87587 2.06973 2.19755 2.33858 2.64219 2.82479 2.99081 3.16482 3.31305 3.44891 3.59433 3.77015 4.09663 4.34245 4.51039 4.818 
41 0.01855 0.10313 0.17112 0.17982 0.2008 0.32538 0.33481 0.51776 0.53969 0.65769 0.80349 0.83205 0.84133 0.87449 1.00322 1.01787 1.17988 1.19306 1.22343 1.34414 1.52115 1.66952 1.69366 1.86114 1.89006 2.08584 2.21039 2.34894 2.65503 2.83761 3.00548 3.17514 3.32443 3.45944 3.60469 3.78598 4.10634 4.35407 4.52266 4.6741 4.82931 
39 0.01866 0.10562 0.16901 0.17873 0.21203 0.32243 0.33256 0.51469 0.53793 0.65527 0.8106 0.83164 0.84195 1.00055 1.01699 1.17694 1.19055 1.22417 1.34176 1.51814 1.66683 1.8576 1.88129 2.08234 2.20799 2.34627 2.65143 2.83403 3.00195 3.17312 3.32162 3.45738 3.60285 3.78415 4.10422 4.35015 4.52017 4.66807 4.82628 
43 0.01653 0.10072 0.1718 0.17997 0.19755 0.32665 0.33573 0.51816 0.53647 0.65823 0.79861 0.83201 0.84086 0.85759 1.00418 1.01737 1.18035 1.19109 1.21593 1.34477 1.37101 1.52242 1.66986 1.68853 1.8619 1.88094 2.08528 2.21258 2.35015 2.65562 2.83742 3.00449 3.176 3.32476 3.45981 3.47893 3.60614 3.79048 4.10712 4.35287 4.52443 4.82922 4.84995 
40 0.02005 0.10677 0.16972 0.17984 0.22157 0.32346 0.33406 0.51529 0.53773 0.65536 0.81349 0.8326 0.8436 1.00182 1.02441 1.17699 1.1899 1.2217 1.34203 1.5182 1.66797 1.85886 1.88609 2.0821 2.20647 2.24118 2.34746 2.65162 2.83495 3.00175 3.17332 3.32165 3.45749 3.60419 3.78272 4.10465 4.35141 4.51917 4.66969 4.82744 
48 0.01653 0.0948 0.16464 0.17273 0.18848 0.31931 0.32765 0.34486 0.51076 0.52724 0.65038 0.79353 0.82599 0.83475 0.85145 0.99714 1.00919 1.17281 1.18264 1.20432 1.33692 1.3555 1.51081 1.54512 1.66318 1.68152 1.8543 1.8713 2.07562 2.20164 2.22598 2.34245 2.64567 2.82944 2.85295 2.99555 3.16857 3.31722 3.45293 3.46937 3.59791 3.77383 4.10013 4.34612 4.5132 4.65418 4.82214 4.84284 
49 0.01171 0.09714 0.16407 0.17298 0.18251 0.21548 0.32213 0.32949 0.3403 0.51511 0.53348 0.65501 0.79879 0.82998 0.83865 0.85544 1.00009 1.00977 1.17669 1.18664 1.20928 1.34122 1.36306 1.51585 1.55029 1.66536 1.6801 1.8573 1.87085 2.08 2.20605 2.23095 2.3462 2.65024 2.83327 2.85453 2.99977 3.17289 3.32119 3.45703 3.47579 3.6023 3.7802 4.10422 4.34967 4.51876 4.65935 4.82646 4.85095 
47 0.01539 0.08976 0.15385 0.1638 0.1721 0.19216 0.31244 0.31945 0.32936 0.5052 0.52508 0.64411 0.78888 0.82163 0.83016 0.84489 0.99147 1.00104 1.16675 1.17625 1.19681 1.33091 1.35452 1.50398 1.65568 1.66891 1.84773 1.86028 2.06631 2.19376 2.22123 2.337 2.64048 2.82224 2.84407 2.98855 3.16326 3.31131 3.4468 3.46361 3.59233 3.767 4.09505 4.33993 4.50774 4.81597 4.83786 
39 0.00722 0.09534 0.17093 0.18084 0.21903 0.32488 0.33533 0.51787 0.54247 0.65744 0.812 0.83345 0.84365 1.00292 1.0205 1.17963 1.19408 1.23008 1.34473 1.52088 1.66974 1.86048 1.89019 2.08382 2.21141 2.34895 2.65311 2.837 3.0053 3.17526 3.3238 3.45958 3.60569 3.78417 4.10647 4.35356 4.52049 4.67797 4.82902 
34 0.01201 0.10627 0.17034 0.1811 0.3233 0.33385 0.51881 0.58961 0.66043 0.80976 0.83217 0.84284 1.00202 1.03207 1.1788 1.197 1.34432 1.52705 1.66866 1.85941 1.89288 2.09482 2.21225 2.34845 2.66232 2.83773 3.00593 3.17734 3.32389 3.46116 3.61097 4.10688 4.35465 4.8293 
41 0.01179 0.08843 0.15365 0.16304 0.17493 0.30973 0.31735 0.33002 0.50348 0.53998 0.64484 0.78657 0.81984 0.8285 0.84382 0.98961 1.00001 1.16587 1.17877 1.21131 1.32993 1.50496 1.65425 1.68048 1.84565 1.86329 2.06441 2.1929 2.33517 2.64201 2.82054 2.98746 3.16217 3.31003 3.446 3.59148 3.76641 4.0932 4.33772 4.50896 4.81387 
45 0.01056 0.09967 0.16767 0.17616 0.19249 0.3216 0.32951 0.34193 0.51404 0.53227 0.65459 0.80684 0.8313 0.84057 1.00005 1.01089 1.176 1.18696 1.21336 1.34062 1.36473 1.51639 1.66503 1.68064 1.85715 1.87285 2.0793 2.20505 2.23315 2.346 2.64987 2.83224 2.85522 2.99884 3.17312 3.32087 3.45689 3.48421 3.60245 3.77946 4.10422 4.34994 4.51895 4.66276 4.82594 
25 0.02114 0.11388 0.16979 0.18549 0.32231 0.33588 0.51999 0.813 0.83288 0.84917 1.0005 1.04969 1.17884 1.21031 1.35019 1.6669 1.85841 2.21646 2.3472 2.83947 3.32415 3.46189 4.10576 4.35249 4.82864 
36 0.00782 0.09951 0.17264 0.1835 0.32641 0.33748 0.52011 0.55132 0.65988 0.81247 0.8344 0.84525 1.00456 1.02819 1.18211 1.20342 1.34781 1.52441 1.67139 1.8617 1.88933 2.0919 2.21482 2.35055 2.65583 2.83941 3.00996 3.17748 3.32602 3.46162 3.60938 3.79091 4.10791 4.35532 4.52605 4.83127 
44 0.00821 0.09321 0.1609 0.16919 0.18291 0.31524 0.32292 0.33464 0.50786 0.53183 0.64788 0.7944 0.82447 0.83341 0.85366 0.99416 1.00535 1.1697 1.18023 1.2053 1.33397 1.36063 1.51005 1.65892 1.67628 1.85082 1.8679 2.07119 2.19797 2.24036 2.33988 2.64655 2.8257 2.9919 3.16635 3.31431 3.45015 3.59578 3.77113 4.09782 4.34288 4.51303 4.81895 4.84956 
25 0.01259 0.10949 0.16748 0.18402 0.32003 0.33414 0.51483 0.81 0.83014 0.84603 0.99827 1.17591 1.20763 1.34586 1.66424 1.85607 2.20836 2.34577 2.83564 3.17829 3.32125 3.4579 4.10325 4.3493 4.82558 
38 0.01627 0.10612 0.16592 0.17639 0.24299 0.31967 0.33113 0.51143 0.53838 0.65155 0.81759 0.83205 0.8499 0.99826 1.04158 1.17342 1.18741 1.22815 1.33844 1.51402 1.66431 1.85519 2.07717 2.20369 2.34341 2.64794 2.83054 2.99768 3.16976 3.31813 3.45397 3.60029 3.77773 4.10127 4.34744 4.51579 4.66117 4.82333 
33 0.00968 0.10847 0.17287 0.18807 0.32614 0.33997 0.51953 0.55941 0.6592 0.81778 0.83507 0.84978 1.00474 1.18045 1.20045 1.34565 1.52785 1.67219 1.86245 2.09068 2.21263 2.35044 2.65747 2.84144 3.00784 3.17697 3.3251 3.46083 3.61388 4.10772 4.35617 4.52686 4.831 
35 0.01139 0.10733 0.16894 0.18009 0.32209 0.3329 0.5143 0.5418 0.65593 0.81466 0.83278 0.84634 1.00081 1.02528 1.17676 1.19309 1.34155 1.52137 1.66661 1.85787 1.88982 2.0899 2.20918 2.34621 2.65419 2.83376 3.00175 3.17318 3.3215 3.45723 3.60678 4.10429 4.35061 4.52393 4.82644 
49 0.01074 0.09684 0.16649 0.17455 0.18977 0.32111 0.3295 0.34649 0.51275 0.52803 0.6519 0.6765 0.80313 0.82915 0.83801 0.86232 0.99929 1.01115 1.1747 1.18443 1.20585 1.33891 1.35657 1.51433 1.66514 1.68324 1.85622 1.87191 2.0769 2.20367 2.22546 2.34423 2.64793 2.83093 2.85041 2.99721 3.17039 3.31912 3.45439 3.46776 3.59967 3.77718 4.10214 4.12086 4.3483 4.51563 4.65094 4.82413 4.84341 
31 0.00878 0.11096 0.17272 0.19063 0.32626 0.34235 0.5223 0.66012 0.81928 0.83582 0.85579 1.00601 1.18062 1.20612 1.34632 1.5289 1.67307 1.86404 2.09893 2.21325 2.35214 2.65633 2.85013 3.01034 3.17797 3.32583 3.46132 3.61296 4.10923 4.5338 4.83771 
34 0.01263 0.10473 0.16863 0.17895 0.32126 0.33182 0.51502 0.54035 0.65584 0.80625 0.83042 0.84064 1.00042 1.02756 1.17775 1.19552 1.34254 1.52071 1.66686 1.85796 2.08513 2.21184 2.3464 2.65359 2.83483 3.00387 3.17269 3.32149 3.45725 3.60432 4.10416 4.35048 4.52122 4.82652 
41 0.01576 0.10101 0.16636 0.175 0.19369 0.32054 0.32952 0.35562 0.51213 0.53299 0.65392 0.80727 0.82952 0.83903 0.99868 1.0121 1.17407 1.18522 1.21241 1.33828 1.36672 1.52124 1.66427 1.6832 1.8559 1.87528 2.08169 2.2033 2.24149 2.34429 2.65278 2.83064 2.99704 3.17096 3.31883 3.45473 3.60131 4.10227 4.34739 4.53019 4.82379 
49 0.01209 0.09912 0.17098 0.17876 0.19317 0.32542 0.33331 0.34646 0.51685 0.53215 0.65642 0.68338 0.80507 0.83307 0.84188 0.86238 1.00358 1.01451 1.17899 1.18864 1.2096 1.34275 1.35859 1.51804 1.66889 1.68461 1.86044 1.87488 2.08184 2.20855 2.23224 2.34848 2.65261 2.83484 2.85414 3.00201 3.1749 3.32303 3.45854 3.47198 3.60454 3.78336 4.10642 4.12409 4.35244 4.52138 4.66518 4.82809 4.84439 
36 0.02135 0.11765 0.17768 0.19072 0.33119 0.34365 0.52337 0.54935 0.662 0.82754 0.84243 0.86347 1.00981 1.18468 1.20109 1.34945 1.52505 1.67564 1.86645 1.90011 2.09028 2.21651 2.35461 2.66026 2.842 3.00986 3.18111 3.32925 3.46445 3.61055 3.79023 4.11199 4.35938 4.52632 4.6748 4.83457 
33 0.01986 0.11235 0.17575 0.18825 0.32949 0.34228 0.52127 0.54592 0.66214 0.81774 0.83742 0.84937 1.00828 1.18317 1.19965 1.34826 1.52656 1.67534 1.86658 2.09505 2.21572 2.35353 2.65957 2.84066 3.00922 3.17889 3.32753 3.46259 3.6123 4.11004 4.35751 4.53072 4.83279 
29 0.01157 0.10858 0.1733 0.18653 0.32674 0.33948 0.5218 0.66287 0.81013 0.83389 0.84504 1.00525 1.18188 1.20271 1.34767 1.54711 1.67273 1.86454 2.21565 2.35231 2.66632 2.84298 3.01113 3.1799 3.32685 3.46259 4.10911 4.359 4.8316 
44 0.01005 0.10447 0.1697 0.17892 0.20294 0.3236 0.33317 0.5144 0.53107 0.65447 0.8136 0.83331 0.84404 1.00186 1.0169 1.17673 1.1879 1.2151 1.34072 1.36181 1.51622 1.66699 1.68694 1.85897 1.87865 2.0805 2.20551 2.23244 2.34692 2.65144 2.83323 2.8569 2.99904 3.17346 3.32164 3.45676 3.47702 3.60251 3.78037 4.10459 4.35066 4.52048 4.82636 4.85029 
32 0.00711 0.10327 0.17078 0.18533 0.32379 0.33724 0.51788 0.55688 0.65855 0.81022 0.83156 0.8426 1.00211 1.17955 1.2027 1.34404 1.52538 1.66912 1.86007 2.09504 2.21581 2.3492 2.65494 2.83965 3.00663 3.17581 3.32346 3.45979 3.61047 4.10573 4.35636 4.83057 
31 0.01019 0.11007 0.16601 0.18006 0.31925 0.3327 0.51154 0.64779 0.81666 0.83193 0.86021 0.99825 1.17312 1.19386 1.33828 1.52089 1.66382 1.85531 2.08687 2.20281 2.34394 2.65375 2.83123 2.99688 3.17021 3.31846 3.45414 3.61262 4.10152 4.34882 4.82376 
37 0.01313 0.10288 0.17508 0.18552 0.32891 0.33986 0.52096 0.54389 0.66069 0.80298 0.83387 0.84324 0.87287 1.00667 1.0287 1.18294 1.19813 1.23271 1.34766 1.52506 1.67389 1.86519 2.09692 2.21593 2.35296 2.65691 2.84099 3.01009 3.17846 3.32658 3.46268 3.61019 3.79424 4.10972 4.35705 4.52706 4.83331 
34 0.02285 0.11481 0.17394 0.19116 0.32741 0.34256 0.51885 0.54671 0.65839 0.82374 0.83807 0.86289 1.0061 1.18062 1.19988 1.34533 1.52252 1.67364 1.86388 2.08749 2.21248 2.35113 2.65537 2.83874 3.00548 3.17629 3.32449 3.46002 3.60755 3.78682 4.10784 4.3569 4.52394 4.83116 
42 0.01646 0.11108 0.17003 0.18003 0.21211 0.32348 0.33336 0.51503 0.53475 0.65492 0.82385 0.83746 0.85905 1.0022 1.01863 1.17682 1.18919 1.22157 1.3416 1.36859 1.51742 1.66748 1.69012 1.85971 1.89168 2.08071 2.20639 2.24983 2.34784 2.65255 2.83428 2.99982 3.17382 3.32222 3.45789 3.60366 3.78046 4.10552 4.35199 4.52025 4.67398 4.8274 
43 0.00741 0.09486 0.15885 0.16791 0.18814 0.31249 0.3212 0.34124 0.50445 0.52807 0.64336 0.80243 0.82329 0.83301 0.99122 1.00388 1.16622 1.17728 1.20421 1.33037 1.35579 1.50437 1.65615 1.6751 1.84785 1.86819 2.06677 2.19428 2.22672 2.33658 2.64015 2.82234 2.98828 3.16291 3.31107 3.44679 3.59244 3.76719 4.09455 4.33986 4.50775 4.64832 4.81579 
31 0.01165 0.11478 0.17167 0.18747 0.32446 0.33801 0.51753 0.55531 0.65865 0.82629 0.83904 1.00326 1.18034 1.2067 1.34449 1.52263 1.66918 1.86093 2.09215 2.21164 2.34998 2.65841 2.83746 3.00515 3.17682 3.32476 3.46012 3.60896 4.10691 4.3558 4.83022 
45 0.01384 0.09764 0.16354 0.17239 0.19077 0.31746 0.32596 0.34203 0.50948 0.52993 0.64953 0.8024 0.82702 0.83628 0.99585 1.00755 1.17153 1.18293 1.21094 1.33561 1.3614 1.51008 1.66089 1.6786 1.85259 1.86921 2.07286 2.20007 2.23332 2.3414 2.64631 2.82748 2.85208 2.99444 3.16837 3.3162 3.45235 3.47793 3.59767 3.77373 4.09959 4.34484 4.51461 4.66329 4.82105 
35 0.0153 0.10335 0.16737 0.17776 0.32026 0.33059 0.5131 0.5413 0.65452 0.8035 0.82869 0.83869 0.99889 1.02913 1.1753 1.19045 1.22975 1.34048 1.52145 1.66573 1.85644 2.0874 2.20843 2.34457 2.65228 2.8325 3.00057 3.17225 3.31986 3.45587 3.60333 4.10263 4.3485 4.52476 4.82472 
43 0.01831 0.10711 0.17007 0.17909 0.20073 0.32446 0.33415 0.51642 0.5372 0.65622 0.81147 0.83334 0.84346 1.00246 1.01688 1.17762 1.18867 1.2153 1.34231 1.36633 1.51741 1.66826 1.69147 1.85962 1.87949 2.08025 2.20848 2.24559 2.34771 2.65258 2.83496 3.00235 3.17429 3.32237 3.45803 3.48052 3.60379 3.78272 4.10585 4.35236 4.52012 4.6756 4.82778 
39 0.0199 0.10568 0.16643 0.1763 0.2095 0.32006 0.33035 0.51166 0.53715 0.65298 0.81431 0.83104 0.84423 0.99841 1.01609 1.1739 1.18814 1.22873 1.33861 1.51704 1.66386 1.68956 1.85575 1.89223 2.08045 2.20355 2.34402 2.65081 2.83078 2.99697 3.17036 3.31852 3.45464 3.60197 3.78205 4.1019 4.34774 4.51995 4.82356 
42 0.02269 0.10682 0.16453 0.17477 0.21263 0.31813 0.32873 0.50933 0.53205 0.64841 0.81804 0.83176 0.85268 0.99675 1.01651 1.1711 1.1833 1.21501 1.3353 1.35892 1.51107 1.66187 1.6871 1.85389 1.88477 2.07467 2.20041 2.23844 2.34194 2.64662 2.82849 2.99415 3.16827 3.31642 3.45214 3.5979 3.77462 4.09996 4.34646 4.51394 4.66724 4.82166 
45 0.00792 0.03152 0.11298 0.17458 0.18365 0.20846 0.32802 0.33717 0.37029 0.52014 0.53983 0.66002 0.82006 0.83748 0.84747 1.00591 1.0196 1.18187 1.19347 1.22202 1.34623 1.37174 1.52156 1.67201 1.69359 1.86377 1.88635 2.08721 2.21248 2.24997 2.35162 2.65529 2.83889 3.00514 3.17761 3.32638 3.46164 3.48398 3.60737 3.7861 4.10908 4.35623 4.52326 4.66749 4.83155 
47 0.01104 0.09746 0.16702 0.17525 0.19105 0.32148 0.32983 0.34579 0.51423 0.53322 0.65373 0.79901 0.82919 0.83813 0.85835 0.9999 1.01222 1.17553 1.18555 1.20831 1.34042 1.36389 1.51503 1.66562 1.68532 1.85741 1.87566 2.07846 2.20485 2.23031 2.34549 2.64916 2.83259 2.85581 2.99918 3.17163 3.32032 3.45592 3.47511 3.6016 3.77779 4.10325 4.34945 4.51607 4.65281 4.82528 4.85194 
32 0.02016 0.10183 0.16523 0.18276 0.31762 0.33327 0.51146 0.65233 0.7991 0.8253 0.83567 0.99504 1.17404 1.19951 1.33934 1.51981 1.66367 1.85235 2.08272 2.20838 2.34194 2.65217 2.83201 3.00615 3.1697 3.31777 3.45437 3.60875 4.09955 4.34524 4.52419 4.82197 
23 0.01622 0.10177 0.16524 0.17766 0.31819 0.33141 0.52096 0.79427 0.82516 0.83524 0.9951 1.17411 1.19775 1.34253 1.66253 1.85292 2.20539 2.34235 3.3184 3.45629 4.10009 4.34488 4.82177 
31 0.02457 0.11327 0.16713 0.17987 0.32034 0.33362 0.51351 0.65476 0.81634 0.83254 0.85364 0.99929 1.17558 1.19911 1.34177 1.52707 1.66506 1.85607 2.08906 2.20693 2.34517 2.66039 2.8337 3.0056 3.17302 3.32093 3.45629 3.61084 4.10283 4.34935 4.82524 
25 0.09457 0.15626 0.17915 0.30922 0.35364 0.50162 0.64583 0.80811 0.82355 0.98766 1.16483 1.32895 1.65367 1.84397 2.0664 2.19504 2.33327 2.82059 2.98966 3.16189 3.30913 3.44592 4.09129 4.33653 4.81249 
47 0.00961 0.09505 0.16867 0.17656 0.19023 0.32404 0.33212 0.3466 0.51558 0.53062 0.65612 0.79978 0.83104 0.8399 0.8582 1.00184 1.01253 1.17727 1.18672 1.20622 1.34165 1.36023 1.51836 1.66768 1.68432 1.85894 1.87347 2.08092 2.20663 2.23022 2.34731 2.65153 2.83408 2.85538 3.00014 3.17349 3.3221 3.45705 3.47007 3.60279 3.78241 4.10502 4.12716 4.35121 4.52055 4.82734 4.84713 
43 0.01145 0.09677 0.16344 0.17247 0.1939 0.31724 0.32603 0.34618 0.5092 0.52961 0.64945 0.80211 0.82632 0.83561 0.99543 1.00893 1.17105 1.18235 1.20998 1.33528 1.36268 1.51043 1.66105 1.68253 1.85237 1.86978 2.07332 2.20074 2.23095 2.34091 2.64565 2.82753 2.99381 3.16724 3.31563 3.45133 3.47285 3.59712 3.77316 4.09916 4.34487 4.51292 4.82048 
45 0.01468 0.10452 0.16802 0.17665 0.19458 0.32181 0.33036 0.34717 0.51308 0.5291 0.65371 0.81392 0.83254 0.84281 1.00027 1.01237 1.17523 1.18565 1.20981 1.33913 1.35557 1.51665 1.66553 1.68256 1.85703 1.87279 2.07923 2.20434 2.22907 2.34539 2.65183 2.83122 2.85238 2.9978 3.17165 3.31972 3.45543 3.47181 3.60177 3.77972 4.10388 4.34931 4.52242 4.8251 4.84751 
42 0.01722 0.10243 0.16681 0.176 0.20078 0.32052 0.32996 0.51181 0.53088 0.65211 0.80473 0.829 0.83868 0.99844 1.01276 1.1742 1.18623 1.21549 1.33821 1.36387 1.51313 1.66451 1.68605 1.85584 1.87623 2.07651 2.20415 2.24731 2.34395 2.64869 2.83058 2.8589 2.99704 3.17014 3.31865 3.45426 3.59977 3.77671 4.10162 4.34779 4.51826 4.82354 
31 0.0126 0.1007 0.16199 0.1726 0.31475 0.32597 0.50758 0.56607 0.65009 0.80379 0.82545 0.83635 0.99341 1.1701 1.19118 1.33414 1.65814 1.84982 1.8858 2.07322 2.19894 2.33932 2.82614 2.99212 3.16702 3.31447 3.45072 3.59831 4.09727 4.34231 4.81841 
38 0.00722 0.10139 0.16603 0.17567 0.20548 0.32001 0.33017 0.51157 0.53368 0.6516 0.80943 0.82941 0.84005 0.99827 1.01862 1.17426 1.18812 1.22323 1.33892 1.51446 1.66455 1.85548 1.88767 2.08001 2.20389 2.34392 2.64885 2.83045 2.99728 3.17038 3.31895 3.45396 3.59981 3.78082 4.10128 4.34688 4.51882 4.82312 
47 0.01386 0.09846 0.16843 0.17651 0.19325 0.3228 0.33132 0.35142 0.51382 0.5303 0.65347 0.79971 0.82954 0.83851 0.85943 1.00094 1.01399 1.17601 1.18601 1.20878 1.33999 1.35867 1.51493 1.66649 1.68447 1.85778 1.87451 2.07849 2.20495 2.22895 2.34558 2.6492 2.8321 2.85274 2.99833 3.17146 3.32027 3.45558 3.47081 3.60124 3.7779 4.10332 4.34925 4.51773 4.66787 4.82517 4.84448 
33 0.02396 0.11951 0.17417 0.18909 0.32776 0.342 0.52151 0.57839 0.66016 0.82771 0.84077 1.00607 1.18129 1.20061 1.34733 1.52529 1.67267 1.86379 2.09042 2.21242 2.35222 2.65983 2.84039 3.00827 3.17948 3.32731 3.46212 3.60875 3.79796 4.10907 4.3586 4.53015 4.83282 
38 0.0195 0.10621 0.17227 0.18227 0.22339 0.32604 0.33655 0.51817 0.54164 0.65816 0.80879 0.83303 0.84272 1.00378 1.02255 1.18021 1.19454 1.22809 1.34426 1.52147 1.67085 1.8618 1.90014 2.08692 2.21159 2.3494 2.65389 2.83713 3.00458 3.17541 3.32395 3.46003 3.60628 3.78937 4.10664 4.35388 4.52363 4.82938 
44 0.01939 0.10508 0.16936 0.17875 0.20596 0.32328 0.33304 0.51449 0.5331 0.65322 0.6813 0.81343 0.83234 0.84249 1.00151 1.0195 1.17632 1.18779 1.21611 1.34077 1.36579 1.51509 1.66731 1.69406 1.85884 1.88345 2.08092 2.20668 2.2431 2.34646 2.6493 2.83351 2.99922 3.17221 3.32108 3.45636 3.47701 3.60208 3.77892 4.10408 4.35083 4.51761 4.65362 4.82625 
34 0.00744 0.10411 0.16636 0.17689 0.31965 0.33111 0.51257 0.55212 0.6534 0.81128 0.83015 0.84278 0.99887 1.17484 1.19502 1.33873 1.51898 1.66429 1.85578 1.89382 2.0858 2.20755 2.34429 2.65327 2.83189 3.00104 3.17156 3.31909 3.45491 3.6073 4.10226 4.34792 4.52451 4.82401 
45 0.01352 0.10104 0.16613 0.17505 0.19643 0.31985 0.32884 0.35415 0.51159 0.5289 0.65101 0.80871 0.82935 0.83913 0.99803 1.01165 1.17324 1.18384 1.20892 1.33784 1.36029 1.51169 1.55364 1.66396 1.68494 1.85567 1.8785 2.07653 2.2023 2.22777 2.34367 2.64714 2.83084 2.99627 3.16956 3.3183 3.45387 3.4745 3.59909 3.77531 4.10126 4.34783 4.51454 4.65052 4.82346 
34 0.00958 0.10684 0.17029 0.18166 0.32356 0.33449 0.51565 0.54411 0.65784 0.81442 0.83323 0.84596 1.00219 1.04022 1.17855 1.19719 1.34275 1.52473 1.6684 1.85922 1.8908 2.20874 2.34713 2.65798 2.83513 3.00329 3.17434 3.32189 3.4579 3.6081 4.10536 4.35179 4.5319 4.82775 
43 0.01667 0.09724 0.16704 0.17546 0.19422 0.32156 0.33083 0.51371 0.53523 0.65344 0.79507 0.82763 0.83658 0.85478 0.99921 1.013 1.17571 1.18725 1.21433 1.34 1.37045 1.51765 1.6656 1.69309 1.85695 1.88324 2.08131 2.20704 2.345 2.64941 2.8331 2.99903 3.17173 3.32007 3.45528 3.48066 3.60173 3.78165 4.1026 4.34876 4.5168 4.66494 4.82514 
44 0.01664 0.09749 0.16339 0.17199 0.18962 0.31781 0.32674 0.35179 0.50948 0.53111 0.64965 0.80177 0.8265 0.83574 0.99597 1.00872 1.17118 1.18264 1.21102 1.33556 1.36437 1.51118 1.66123 1.68088 1.85286 1.86939 2.07311 2.19988 2.22917 2.34115 2.64564 2.8277 2.99379 3.16734 3.31584 3.4514 3.47148 3.5972 3.77345 4.0991 4.34486 4.51359 4.66501 4.82093 
39 0.01122 0.10065 0.16686 0.17682 0.21901 0.32049 0.33075 0.51222 0.53418 0.65264 0.80424 0.82834 0.83805 0.99838 1.02003 1.17457 1.18789 1.21962 1.33908 1.51465 1.6651 1.85572 1.88676 2.07838 2.20539 2.34375 2.64854 2.8312 2.99755 3.16987 3.31856 3.45419 3.48429 3.60035 3.77812 4.10135 4.34791 4.51691 4.82361 
36 0.00873 0.10804 0.17062 0.18152 0.32381 0.33466 0.51553 0.53793 0.65625 0.81818 0.83509 0.85034 1.00224 1.02094 1.17827 1.1936 1.3425 1.52013 1.66853 1.85947 1.8873 2.08441 2.20936 2.34796 2.65316 2.83482 3.00221 3.17433 3.32273 3.45814 3.60469 3.78529 4.10601 4.35195 4.52333 4.82758 
35 0.01649 0.10141 0.16597 0.1763 0.31908 0.32947 0.5117 0.53915 0.65419 0.7998 0.82701 0.83668 0.99726 1.01475 1.174 1.18908 1.22579 1.33916 1.54004 1.66344 1.85469 1.88474 2.08151 2.20347 2.34321 2.6559 2.83128 2.99959 3.1704 3.31828 3.45455 3.60284 4.10089 4.34666 4.82306 
39 0.02143 0.10646 0.16696 0.1775 0.31946 0.32958 0.5117 0.53436 0.65157 0.81155 0.8305 0.84308 0.99873 1.01833 1.17384 1.18728 1.22187 1.33838 1.37215 1.51265 1.66533 1.85587 1.8847 2.07746 2.20414 2.34391 2.64732 2.83096 2.99718 3.16999 3.31836 3.45432 3.60006 3.77614 4.10171 4.3479 4.51571 4.66212 4.82394 
37 0.00855 0.09976 0.16437 0.17444 0.22076 0.3182 0.32885 0.51111 0.56841 0.65253 0.80459 0.82706 0.83703 0.99612 1.01624 1.1733 1.19125 1.33724 1.51867 1.6613 1.68781 1.85334 1.8856 2.0822 2.20346 2.34218 2.65777 2.83053 2.99816 3.17025 3.31754 3.45349 3.605 4.09993 4.34566 4.52066 4.82217 
39 0.01852 0.10609 0.1667 0.17638 0.20451 0.32023 0.32998 0.51242 0.53781 0.65277 0.81502 0.83167 0.84493 0.99879 1.01451 1.17411 1.18775 1.22441 1.33907 1.51541 1.66433 1.68946 1.85592 1.88593 2.0802 2.20342 2.34429 2.6491 2.83163 2.9987 3.17094 3.31889 3.4552 3.60146 3.78017 4.10276 4.34843 4.51776 4.8245 
45 0.01038 0.10132 0.16829 0.17703 0.19655 0.32229 0.33128 0.35688 0.51374 0.53203 0.6537 0.8115 0.8318 0.84163 1.00044 1.01358 1.17542 1.18607 1.21136 1.33986 1.36127 1.5153 1.66556 1.68326 1.85785 1.87612 2.08052 2.2037 2.22659 2.34583 2.64984 2.83252 2.8581 2.99877 3.17225 3.3207 3.45613 3.47719 3.60192 3.77954 4.1037 4.3502 4.51801 4.65694 4.82588 
37 0.01941 0.10756 0.17131 0.18172 0.32474 0.33553 0.51741 0.54262 0.65684 0.80874 0.83257 0.84289 1.00355 1.17909 1.19421 1.23094 1.34392 1.51943 1.66982 1.86034 1.8879 2.08325 2.21103 2.34801 2.65285 2.83637 3.00392 3.17479 3.32318 3.4589 3.60428 3.7891 4.10586 4.35304 4.52107 4.66762 4.82869 
46 0.01093 0.10032 0.17216 0.18083 0.20014 0.32689 0.33613 0.372 0.51842 0.53669 0.65781 0.81243 0.835 0.84448 1.00495 1.01951 1.17991 1.1905 1.21551 1.34423 1.36568 1.5186 1.67051 1.69131 1.86222 1.88148 2.0832 2.20988 2.23903 2.34986 2.65339 2.83693 2.86071 3.00311 3.17584 3.32453 3.4601 3.48074 3.60554 3.78344 4.10757 4.35376 4.52159 4.6729 4.82966 4.85447 
17 0.01092 0.11874 0.171 0.20677 0.32384 0.53197 0.81382 0.83283 0.85613 1.00185 1.18242 1.67006 1.86214 2.23514 3.46641 4.1122 4.84268 
34 0.01123 0.10619 0.17077 0.18223 0.32396 0.33544 0.51694 0.54572 0.65732 0.81002 0.83229 0.84303 1.00215 1.03066 1.17898 1.19661 1.34365 1.52308 1.66786 1.86031 2.09253 2.20938 2.34827 2.655 2.83845 3.00503 3.17655 3.32365 3.46 3.607 4.10558 4.35303 4.53007 4.82903 
49 0.01444 0.10076 0.17155 0.17924 0.1933 0.32656 0.33474 0.35095 0.51828 0.53428 0.65727 0.68301 0.80468 0.83351 0.8423 0.8618 1.00456 1.01615 1.17982 1.18942 1.2103 1.3447 1.36546 1.51822 1.54425 1.67015 1.68666 1.86205 1.87815 2.08381 2.20856 2.22979 2.34987 2.65295 2.83691 2.8579 3.003 3.17563 3.32472 3.45971 3.47422 3.60517 3.78223 4.1074 4.35387 4.52119 4.65682 4.82967 4.84956 
47 0.01097 0.09077 0.17484 0.1839 0.20636 0.32942 0.33894 0.52037 0.53767 0.65935 0.68699 0.82249 0.83925 0.85055 1.00769 1.02388 1.18239 1.19362 1.22132 1.34618 1.36626 1.5195 1.54646 1.67344 1.69771 1.86458 1.88462 2.0861 2.21244 2.24589 2.35231 2.65513 2.83925 2.86511 3.00513 3.17825 3.32688 3.46233 3.48244 3.608 3.7841 4.11016 4.3568 4.52312 4.66499 4.83208 4.8596 
32 0.02287 0.11939 0.17647 0.19227 0.32967 0.3438 0.52349 0.56731 0.66298 0.82869 0.84216 1.00721 1.18404 1.20467 1.34986 1.5319 1.67457 1.86521 2.09637 2.21844 2.35408 2.66488 2.84368 3.012 3.18089 3.32979 3.46493 3.61828 4.11134 4.35936 4.53855 4.83496 
48 0.01638 0.10216 0.16733 0.1759 0.19328 0.32095 0.32917 0.34309 0.51303 0.52915 0.65197 0.68123 0.81401 0.83197 0.84172 0.99962 1.01095 1.17484 1.18504 1.20837 1.33903 1.35656 1.51228 1.55392 1.66477 1.68131 1.85667 1.87341 2.07653 2.20384 2.22948 2.34513 2.64775 2.83149 2.85286 2.99738 3.1713 3.3196 3.45552 3.47619 3.60055 3.77617 4.10309 4.34904 4.51627 4.65793 4.82497 4.84765 
44 0.01462 0.10027 0.16827 0.17682 0.19569 0.32232 0.33105 0.35245 0.51378 0.53274 0.65557 0.80521 0.83042 0.83961 0.89598 1.0006 1.01401 1.17615 1.18713 1.21389 1.3402 1.3634 1.52032 1.66612 1.68612 1.85765 1.8761 2.08156 2.20623 2.2391 2.34559 2.65367 2.83253 2.99924 3.17201 3.32039 3.45605 3.47759 3.60209 4.10364 4.35003 4.5279 4.82541 4.86173 
42 0.00846 0.10247 0.16812 0.17769 0.20654 0.32187 0.3314 0.51349 0.53394 0.6532 0.81086 0.83123 0.84174 1.0001 1.01606 1.17531 1.18748 1.2175 1.33976 1.36834 1.51465 1.66603 1.69192 1.85706 1.8764 2.07811 2.20523 2.24293 2.34519 2.64886 2.83223 2.99855 3.17145 3.31986 3.4559 3.60116 3.77791 4.10345 4.35004 4.5159 4.65594 4.82516 
48 0.0193 0.10493 0.16664 0.17558 0.19563 0.32029 0.32919 0.34959 0.51168 0.52732 0.64999 0.66686 0.8201 0.83342 0.84814 0.99908 1.01268 1.17376 1.18456 1.21105 1.33792 1.35726 1.51072 1.53592 1.66425 1.68307 1.85587 1.87297 2.07478 2.20245 2.22907 2.34418 2.64642 2.83026 2.85223 2.99622 3.1699 3.3185 3.4541 3.47145 3.59974 3.7744 4.1019 4.34799 4.51365 4.647 4.82376 4.84616 
35 0.00912 0.10837 0.17012 0.18296 0.3234 0.33604 0.51621 0.54554 0.65573 0.81867 0.83455 0.85202 1.00228 1.1775 1.1944 1.34323 1.51763 1.66957 1.85933 2.08216 2.21011 2.34753 2.6514 2.83576 3.00332 3.17338 3.32235 3.45799 3.60401 3.78278 4.10495 4.35204 4.51931 4.6606 4.82836 
31 0.01176 0.11889 0.17226 0.18947 0.32557 0.34094 0.52033 0.65884 0.8253 0.839 1.00425 1.18022 1.20481 1.34534 1.52198 1.67114 1.86152 2.09677 2.21596 2.35014 2.65645 2.84053 3.0067 3.17699 3.32532 3.46188 3.61139 4.10857 4.36439 4.53241 4.83381 
38 0.00695 0.0315 0.11512 0.17651 0.18848 0.32995 0.34154 0.52181 0.54547 0.661 0.81583 0.83697 0.84728 1.00833 1.18349 1.19835 1.23366 1.34885 1.52569 1.67522 1.86561 1.90032 2.08949 2.21659 2.35303 2.65744 2.84091 3.01032 3.17884 3.32797 3.46301 3.6099 3.79079 4.10995 4.35714 4.52455 4.67404 4.83264 
44 0.01691 0.10687 0.16971 0.17932 0.2086 0.32323 0.33292 0.51444 0.53371 0.65348 0.68378 0.81875 0.83427 0.847 1.00157 1.01788 1.17701 1.18963 1.22172 1.34087 1.36549 1.51503 1.66755 1.69449 1.85875 1.88094 2.08129 2.20694 2.34663 2.64973 2.83321 2.86507 2.99989 3.17257 3.32123 3.45705 3.48495 3.60237 3.78012 4.10474 4.35086 4.51859 4.65546 4.82654 
24 0.02214 0.11467 0.17025 0.18905 0.32301 0.33892 0.51918 0.81324 0.83267 0.8498 1.00078 1.17836 1.20521 1.34357 1.66788 1.85854 2.21226 2.34711 2.83852 3.32424 3.46033 4.10481 4.35231 4.8295 
34 0.02058 0.113 0.1718 0.18329 0.32574 0.33797 0.51844 0.54537 0.65864 0.82179 0.83718 0.85625 1.00493 1.17971 1.19607 1.34568 1.52118 1.67073 1.86191 2.08615 2.21042 2.35004 2.655 2.83813 3.00484 3.17668 3.32525 3.45987 3.60651 3.79023 4.1071 4.35451 4.5237 4.8304 
42 0.00948 0.10286 0.16479 0.17468 0.20706 0.31851 0.32869 0.51028 0.53163 0.64936 0.8114 0.82947 0.84125 0.9969 1.01242 1.17206 1.18406 1.2142 1.33637 1.36356 1.51091 1.66186 1.68586 1.85396 1.87927 2.07524 2.20146 2.24334 2.34253 2.64599 2.8293 2.99463 3.16875 3.31714 3.45284 3.59873 3.77463 4.10064 4.34675 4.51415 4.65204 4.82227 
40 0.00674 0.09519 0.16246 0.17163 0.19298 0.31649 0.32539 0.34751 0.50869 0.53587 0.64987 0.80178 0.82588 0.83518 0.99478 1.00808 1.171 1.18445 1.21793 1.33513 1.51266 1.65998 1.68034 1.85146 1.87053 2.07342 2.19926 2.34027 2.64634 2.82647 2.99293 3.16753 3.31519 3.45156 3.59683 3.77399 4.09836 4.34343 4.51596 4.81956 
37 0.01136 0.10432 0.1726 0.18227 0.21443 0.32672 0.33707 0.51876 0.5418 0.65998 0.81347 0.8349 0.8451 1.00448 1.02096 1.18162 1.19789 1.34637 1.52408 1.67055 1.69675 1.86205 1.88625 2.09101 2.21455 2.3508 2.65726 2.83812 3.00939 3.1781 3.32582 3.46145 3.61083 4.10774 4.35338 4.52942 4.82998 
31 0.01614 0.11165 0.17361 0.1849 0.3268 0.3377 0.52033 0.54995 0.66636 0.81885 0.83701 0.85053 1.00524 1.02645 1.18243 1.20183 1.34869 1.67073 1.7005 1.86268 1.89475 2.21694 2.3511 2.8402 3.01224 3.18199 3.32733 3.46365 4.10942 4.35502 4.83231 
43 0.01694 0.10315 0.16921 0.17876 0.21015 0.32262 0.33232 0.51415 0.53295 0.6536 0.80538 0.8304 0.83998 1.00029 1.01471 1.17619 1.18796 1.21629 1.34027 1.3634 1.51401 1.55129 1.66748 1.85802 1.88331 2.07964 2.20637 2.24 2.34587 2.64927 2.83325 2.999 3.17176 3.32039 3.45597 3.47845 3.60141 3.7793 4.10358 4.35039 4.51741 4.65946 4.82601 
29 0.00923 0.10367 0.17081 0.1816 0.32485 0.33671 0.5188 0.55269 0.66108 0.8078 0.83181 0.84207 1.00326 1.17957 1.19807 1.34657 1.67022 1.86146 2.21253 2.34924 2.66352 2.83883 3.00847 3.17662 3.3253 3.46037 4.10676 4.35473 4.83024 
36 0.00858 0.10155 0.17017 0.17958 0.20519 0.32431 0.33419 0.51757 0.54399 0.66058 0.81419 0.83395 0.84465 1.00282 1.02029 1.17896 1.19285 1.22788 1.34431 1.53169 1.66856 1.69718 1.85999 1.88303 2.20975 2.34895 2.6629 2.83779 3.00792 3.17676 3.32374 3.45991 3.61329 4.10724 4.35278 4.82919 
40 0.01927 0.10333 0.16697 0.17586 0.19726 0.3208 0.32999 0.36072 0.51207 0.53252 0.65374 0.81119 0.83037 0.84044 0.99906 1.01345 1.17456 1.18645 1.2158 1.33858 1.51661 1.66465 1.68521 1.85592 1.87399 2.07898 2.20363 2.34419 2.6511 2.83033 2.99719 3.17048 3.3187 3.45439 3.60109 3.7811 4.10209 4.34762 4.52042 4.82357 
43 0.0197 0.10949 0.16976 0.17939 0.20644 0.32341 0.33313 0.5144 0.53308 0.65399 0.81928 0.83522 0.84975 1.00183 1.01713 1.17654 1.18857 1.21919 1.341 1.36749 1.51485 1.66709 1.68789 1.85865 1.87746 2.07994 2.20578 2.23988 2.34729 2.65034 2.8334 2.99944 3.17303 3.32144 3.45732 3.48541 3.60315 3.77896 4.10519 4.35141 4.51884 4.66065 4.82697 
42 0.00895 0.10026 0.16841 0.17775 0.20459 0.32237 0.33233 0.51349 0.53317 0.65303 0.80577 0.83006 0.83975 1.00021 1.01613 1.17598 1.18813 1.21713 1.33974 1.36483 1.51456 1.66698 1.85738 1.87808 2.0779 2.20528 2.2408 2.34541 2.64844 2.8325 2.9981 3.17128 3.31984 3.45555 3.48238 3.60147 3.77699 4.10277 4.34916 4.51621 4.6624 4.82519 
32 0.00954 0.10592 0.17511 0.18739 0.32909 0.34186 0.52292 0.55778 0.66752 0.82068 0.83812 0.85259 1.0075 1.18383 1.20413 1.34898 1.54244 1.67447 1.86589 2.09644 2.21762 2.35327 2.66887 2.84198 3.01077 3.18007 3.32794 3.46395 3.61237 4.11069 4.35921 4.83353 
47 0.0159 0.09862 0.16472 0.17319 0.1892 0.31852 0.32655 0.33923 0.51118 0.52903 0.65099 0.80288 0.82828 0.83746 0.88907 0.99747 1.00932 1.17294 1.18325 1.20719 1.33766 1.36009 1.51302 1.66229 1.67946 1.85469 1.87305 2.07505 2.20097 2.22406 2.34332 2.64739 2.82963 2.85175 2.99575 3.1694 3.31805 3.45376 3.4735 3.59917 3.77625 4.10117 4.34677 4.51537 4.65443 4.82291 4.84502 
35 0.01979 0.11171 0.17113 0.18237 0.32461 0.33617 0.51657 0.54211 0.65912 0.81975 0.83595 0.85262 1.00357 1.17864 1.19494 1.34372 1.52323 1.6691 1.86001 1.8881 2.09061 2.21173 2.34845 2.65636 2.83568 3.00479 3.17624 3.3234 3.45949 3.61191 3.79489 4.10687 4.35288 4.53261 4.82874 
35 0.0167 0.10669 0.169 0.18159 0.32174 0.33316 0.51388 0.53893 0.65515 0.81207 0.83135 0.8436 1.00019 1.17646 1.1933 1.34134 1.51827 1.66641 1.85702 1.88612 2.08152 2.2082 2.3455 2.65409 2.83317 3.00178 3.17208 3.32074 3.45622 3.6033 3.78367 4.10315 4.3493 4.52339 4.82576 
49 0.01185 0.07711 0.13813 0.17461 0.18268 0.20085 0.32772 0.33594 0.3542 0.51903 0.53513 0.65886 0.80223 0.83367 0.84233 0.85889 1.00541 1.01702 1.1807 1.19005 1.20973 1.34475 1.36166 1.52026 1.6714 1.68855 1.86251 1.87771 2.085 2.21099 2.23477 2.35013 2.65427 2.83705 2.85637 3.0036 3.17619 3.32479 3.4603 3.47412 3.60587 3.78275 4.1078 4.12397 4.35425 4.52242 4.66628 4.83009 4.84775 
47 0.01809 0.10063 0.168 0.17619 0.19244 0.32242 0.33102 0.35042 0.51404 0.53132 0.65379 0.80456 0.83048 0.83962 0.87653 1.00057 1.0128 1.17606 1.18664 1.21191 1.34027 1.361 1.51588 1.66627 1.68408 1.85741 1.87381 2.07983 2.20476 2.22993 2.34567 2.64998 2.83278 2.85495 2.99929 3.17228 3.32088 3.45604 3.47599 3.60133 3.77913 4.10348 4.34996 4.51778 4.65606 4.82588 4.85365 
27 0.00898 0.10117 0.16892 0.18051 0.32253 0.33502 0.51629 0.68704 0.79822 0.82841 0.83818 1.0 1.17856 1.20645 1.34489 1.66744 1.85773 2.21597 2.34673 2.83533 3.00964 3.17596 3.32192 3.459 4.10425 4.3504 4.82681 
38 0.01465 0.10445 0.16615 0.17623 0.21537 0.31978 0.33021 0.51132 0.53557 0.65151 0.81271 0.83038 0.8425 0.99803 1.01695 1.17428 1.1905 1.33775 1.5126 1.66342 1.69071 1.855 1.8789 2.07771 2.20481 2.3434 2.64744 2.83009 2.9968 3.17007 3.31846 3.454 3.5998 3.77821 4.10112 4.34718 4.51598 4.82293 
42 0.01038 0.10608 0.17027 0.18023 0.21669 0.32374 0.33375 0.51526 0.53601 0.65456 0.81553 0.83379 0.84539 1.00187 1.01805 1.1771 1.18941 1.2201 1.34135 1.36783 1.51731 1.66751 1.69008 1.85909 1.88139 2.08284 2.20694 2.24537 2.34697 2.65131 2.834 3.00083 3.17411 3.32177 3.45788 3.60266 3.78539 4.10512 4.3514 4.52127 4.65744 4.82737 
38 0.01882 0.10589 0.16867 0.17872 0.21689 0.32275 0.33361 0.51423 0.53801 0.65445 0.81325 0.83168 0.84313 1.00157 1.17636 1.19063 1.22631 1.34086 1.51669 1.66738 1.85839 1.88964 2.08442 2.20543 2.24536 2.34667 2.65094 2.83354 3.0006 3.17241 3.32081 3.45612 3.60326 3.78288 4.10369 4.35034 4.5203 4.82592 
42 0.00702 0.09704 0.16987 0.17897 0.20215 0.32468 0.33472 0.51594 0.53598 0.65513 0.81111 0.83282 0.843 1.00287 1.02116 1.17812 1.19065 1.22086 1.34237 1.36942 1.51596 1.55794 1.66906 1.85984 1.88204 2.08191 2.20855 2.34783 2.65063 2.83492 3.00136 3.17328 3.32233 3.45767 3.48096 3.60345 3.7807 4.10539 4.352 4.51889 4.65438 4.82766 
45 0.01048 0.10136 0.164 0.17298 0.1929 0.31747 0.32616 0.34354 0.50899 0.52583 0.64773 0.81145 0.829 0.8398 0.99624 1.00875 1.17091 1.1822 1.21075 1.33514 1.36 1.50872 1.66109 1.67904 1.85294 1.86938 2.07169 2.19943 2.24022 2.34135 2.64491 2.82709 2.8554 2.99337 3.16754 3.31569 3.45138 3.47909 3.59715 3.77178 4.09939 4.34511 4.51292 4.82074 4.84836 
40 0.01726 0.10555 0.16772 0.17738 0.20676 0.32113 0.33069 0.37158 0.51379 0.53854 0.65399 0.81715 0.83269 0.84544 0.99959 1.01422 1.17529 1.18898 1.22605 1.34033 1.51607 1.66504 1.68766 1.85697 1.87995 2.08024 2.20613 2.34529 2.65079 2.83255 2.99942 3.17213 3.32007 3.45616 3.60198 3.78002 4.10316 4.34932 4.51884 4.82519 
39 0.00751 0.10213 0.16482 0.17501 0.21782 0.31826 0.32847 0.50975 0.53177 0.6494 0.81157 0.82896 0.84136 0.99665 1.01881 1.17182 1.18469 1.21752 1.33644 1.51066 1.66263 1.85351 1.88031 2.07448 2.20139 2.34172 2.64516 2.82852 2.99477 3.16787 3.31635 3.45221 3.59785 3.7741 4.09958 4.34565 4.51385 4.6525 4.82143 
33 0.0123 0.10449 0.1648 0.17676 0.31774 0.32983 0.51089 0.65235 0.80634 0.82788 0.84011 0.99605 1.05921 1.17305 1.19417 1.33837 1.51741 1.66193 1.85324 2.07935 2.20495 2.34243 2.65472 2.83054 3.00032 3.17024 3.3178 3.45415 3.60709 4.10014 4.34587 4.52023 4.82219 
46 0.0084 0.09296 0.17039 0.17887 0.19791 0.32517 0.33433 0.51617 0.53379 0.65573 0.80106 0.83135 0.84051 0.86467 1.00312 1.01842 1.17861 1.18961 1.21565 1.34259 1.36665 1.5187 1.66918 1.69116 1.86051 1.8829 2.08244 2.20859 2.24363 2.34817 2.65138 2.8351 2.86067 3.00177 3.17406 3.32288 3.45813 3.47901 3.6038 3.78301 4.10557 4.35244 4.51931 4.66252 4.82786 4.85595 
37 0.02072 0.10609 0.16856 0.17892 0.32012 0.32988 0.3682 0.5154 0.55258 0.65695 0.8133 0.83175 0.84313 1.00021 1.01999 1.17812 1.19998 1.3419 1.52122 1.66598 1.69813 1.85741 1.88961 2.09228 2.2112 2.34626 2.65578 2.83505 3.00366 3.17431 3.32141 3.45928 3.61039 4.10499 4.35021 4.52819 4.82678 
31 0.02029 0.1045 0.16892 0.18164 0.32172 0.33401 0.51521 0.55543 0.65576 0.80486 0.82926 0.83944 0.99986 1.17603 1.19168 1.34075 1.52451 1.66624 1.85801 2.20775 2.3457 2.65469 2.83525 3.00018 3.1738 3.32104 3.45717 3.60766 4.10431 4.35191 4.82685 
49 0.0105 0.10093 0.16411 0.17267 0.18962 0.3177 0.32584 0.33922 0.50898 0.52329 0.64718 0.66419 0.81522 0.83023 0.84179 0.99665 1.00855 1.17096 1.18124 1.2043 1.33506 1.35137 1.50741 1.53288 1.6616 1.67804 1.85329 1.86851 2.07154 2.19927 2.22066 2.34153 2.6438 2.82706 2.84697 2.99324 3.1673 3.18815 3.31573 3.45145 3.46712 3.59701 3.77141 4.09962 4.34533 4.51156 4.6492 4.82103 4.83949 
40 0.01741 0.10163 0.16358 0.17293 0.19721 0.31709 0.32642 0.35666 0.50906 0.5307 0.64927 0.81132 0.8284 0.83948 0.9957 1.0106 1.17084 1.18257 1.2122 1.33513 1.51059 1.66099 1.68221 1.85227 1.87111 2.07339 2.20008 2.34086 2.64563 2.82708 2.99324 3.16734 3.31531 3.45146 3.59688 3.77291 4.0992 4.34446 4.51322 4.82023 
34 0.01562 0.10806 0.17036 0.18479 0.32302 0.33604 0.51604 0.54654 0.65546 0.81478 0.83271 0.84658 1.00135 1.17782 1.19673 1.34297 1.52007 1.66859 1.85856 2.08553 2.20992 2.347 2.6517 2.83581 3.00347 3.17364 3.32236 3.45799 3.60406 3.78726 4.10503 4.35385 4.52047 4.8282 
44 0.02042 0.10315 0.16283 0.17213 0.19514 0.3164 0.32573 0.35406 0.50769 0.52633 0.64559 0.8164 0.82994 0.84701 0.99515 1.01018 1.16938 1.18068 1.2097 1.33354 1.35623 1.50657 1.66012 1.6791 1.85204 1.87064 2.0713 2.198 2.34006 2.64272 2.82599 2.85325 2.99188 3.16598 3.31431 3.4498 3.47044 3.59562 3.77036 4.09818 4.34416 4.51049 4.6502 4.81974 
49 0.00658 0.02953 0.11079 0.17209 0.18045 0.19817 0.32553 0.33371 0.34819 0.51706 0.53252 0.65662 0.6837 0.82087 0.83649 0.8464 1.00376 1.01503 1.1789 1.18896 1.21188 1.34284 1.35872 1.5171 1.54404 1.66934 1.68633 1.86058 1.87553 2.08254 2.20842 2.2332 2.34895 2.65242 2.83548 2.85611 3.00235 3.17519 3.32368 3.45918 3.47416 3.60496 3.78036 4.10722 4.35318 4.51988 4.6579 4.82905 4.84969 
42 0.01412 0.10401 0.17107 0.18058 0.21053 0.32509 0.3353 0.51675 0.53861 0.65603 0.80768 0.83228 0.84192 1.00319 1.02232 1.17799 1.18956 1.2174 1.34303 1.37459 1.51829 1.66977 1.86067 1.88788 2.08358 2.20898 2.24543 2.34824 2.65168 2.83561 3.00267 3.17412 3.32264 3.45846 3.49478 3.60479 3.78511 4.10581 4.35338 4.52125 4.67035 4.82875 
38 0.00872 0.09786 0.16615 0.17501 0.19436 0.32006 0.32913 0.35504 0.51376 0.54562 0.65675 0.80513 0.82931 0.8386 0.99817 1.01091 1.17612 1.19104 1.22799 1.3407 1.52557 1.66377 1.68385 1.85553 1.87587 2.2076 2.3444 2.65532 2.83289 3.00072 3.1728 3.31994 3.45676 3.60594 4.10301 4.34766 4.52914 4.82443 
36 0.01971 0.10398 0.1677 0.17797 0.32059 0.33112 0.51476 0.54865 0.65572 0.80319 0.82915 0.839 0.9993 1.02807 1.17638 1.19281 1.34266 1.52044 1.66622 1.85668 1.89196 2.08403 2.20968 2.34551 2.6533 2.83447 3.00827 3.17344 3.32144 3.4563 3.60302 3.79072 4.10317 4.34886 4.5202 4.82567 
25 0.01555 0.10253 0.16456 0.17664 0.31743 0.32931 0.51085 0.79604 0.82559 0.83592 0.9948 1.01498 1.17534 1.21951 1.34265 1.66086 1.85205 2.21512 2.34165 2.82935 3.31721 3.46008 4.09979 4.34411 4.82027 
37 0.02111 0.10939 0.17172 0.18275 0.32522 0.33648 0.51711 0.54001 0.65667 0.81369 0.83395 0.84555 1.00418 1.17885 1.19274 1.22642 1.34355 1.52046 1.67064 1.86152 2.08462 2.20923 2.25237 2.34916 2.65293 2.83657 3.00202 3.17454 3.32331 3.45905 3.60543 3.7847 4.10646 4.35353 4.52136 4.66042 4.82879 
28 0.0098 0.11567 0.17027 0.19082 0.32344 0.33995 0.52036 0.65886 0.8221 0.83601 1.00234 1.17878 1.21048 1.34706 1.52808 1.66962 1.86125 2.09287 2.21586 2.3489 2.84493 3.01061 3.17776 3.32437 3.4604 4.10524 4.35424 4.82935 
37 0.02033 0.09625 0.15624 0.16622 0.30865 0.31772 0.50056 0.52822 0.63976 0.79742 0.81998 0.83057 0.98797 1.00317 1.16293 1.17738 1.22281 1.32723 1.5003 1.6528 1.84438 1.87797 2.06276 2.19101 2.33305 2.63642 2.81875 2.98498 3.15923 3.30747 3.44332 3.58888 3.76319 4.09108 4.33648 4.5046 4.81223 
44 0.01916 0.10151 0.16497 0.17389 0.1932 0.31847 0.32713 0.34422 0.51044 0.53119 0.65085 0.80765 0.82894 0.8386 0.9971 1.00889 1.17285 1.18461 1.21402 1.33687 1.36607 1.51314 1.66192 1.67969 1.85378 1.87071 2.07496 2.20187 2.23841 2.34257 2.64775 2.82878 2.85782 2.99617 3.16957 3.31743 3.45368 3.59907 3.77782 4.10081 4.34602 4.51667 4.66574 4.82213 
37 0.06048 0.13063 0.1619 0.17413 0.31304 0.32331 0.50471 0.54449 0.64541 0.80379 0.8243 0.83572 0.99182 1.00719 1.16745 1.18551 1.33142 1.50748 1.65704 1.6884 1.84832 1.87636 2.06798 2.19608 2.33715 2.64312 2.82325 2.98987 3.1641 3.312 3.4484 3.59419 3.76961 4.09525 4.3405 4.51232 4.81637 
33 0.0151 0.1089 0.17197 0.18555 0.3256 0.3388 0.51848 0.55373 0.65861 0.81542 0.83393 0.84701 1.00399 1.18043 1.20306 1.34608 1.52752 1.67186 1.86152 2.08879 2.21414 2.34917 2.65549 2.83801 3.0063 3.17557 3.32457 3.46012 3.60843 4.10642 4.35303 4.52475 4.82957 
39 0.01871 0.10222 0.16956 0.17884 0.20596 0.32335 0.33306 0.51559 0.53753 0.65637 0.80314 0.83046 0.8398 0.88595 1.0013 1.01782 1.17763 1.19057 1.2211 1.34274 1.52069 1.66795 1.85857 1.8849 2.08278 2.20893 2.34701 2.65175 2.83477 3.002 3.1732 3.32183 3.45755 3.60333 3.78407 4.10437 4.35081 4.52001 4.82689 
28 0.02043 0.10529 0.16668 0.18127 0.31948 0.33291 0.51201 0.55166 0.65753 0.81102 0.82918 0.84265 0.99811 1.17466 1.19806 1.33962 1.66524 1.85486 2.20845 2.34325 2.83103 3.00144 3.17093 3.31821 3.45419 4.10098 4.34733 4.82304 
41 0.01441 0.09828 0.16549 0.17437 0.19501 0.31923 0.32839 0.35916 0.51153 0.53078 0.65237 0.80286 0.82799 0.83719 0.99714 1.01053 1.17391 1.18548 1.21348 1.33805 1.36709 1.5145 1.66307 1.68688 1.85439 1.87426 2.08019 2.20376 2.34316 2.64842 2.83033 2.99724 3.16979 3.31814 3.45418 3.59933 3.78062 4.1013 4.3468 4.51669 4.82308 
39 0.01394 0.09485 0.15897 0.16791 0.18907 0.31273 0.32157 0.3448 0.50459 0.64382 0.79598 0.82197 0.8314 0.99082 1.00479 1.16647 1.18016 1.22003 1.3307 1.50406 1.65593 1.67743 1.84755 1.86767 2.06686 2.19458 2.33643 2.64016 2.82228 2.98862 3.16263 3.31086 3.44675 3.59223 3.76685 4.09431 4.33956 4.50818 4.81558 
36 0.01377 0.10402 0.16673 0.17718 0.31971 0.33044 0.5119 0.53681 0.65289 0.80705 0.82902 0.83984 0.99841 1.01977 1.17443 1.18909 1.22763 1.33888 1.517 1.66521 1.85565 2.07887 2.20532 2.34382 2.64931 2.83099 2.99864 3.17048 3.31853 3.45417 3.60103 3.78102 4.10154 4.34735 4.51783 4.82365 
34 0.01283 0.10703 0.17545 0.1879 0.32891 0.34087 0.52231 0.55161 0.66156 0.81094 0.83529 0.84549 1.00723 1.18275 1.19886 1.34723 1.52495 1.67405 1.86493 2.09441 2.21533 2.35211 2.65775 2.84158 3.008 3.17877 3.32651 3.46304 3.60946 3.79351 4.10993 4.35815 4.52674 4.83441 
36 0.01541 0.10037 0.16899 0.17881 0.21914 0.32283 0.33358 0.51506 0.53913 0.656 0.80128 0.82915 0.83846 0.87586 1.00104 1.17706 1.19097 1.22216 1.34217 1.52065 1.66861 1.8586 2.09551 2.21049 2.34651 2.65246 2.83449 3.00307 3.17254 3.32097 3.45717 3.6053 4.10426 4.35061 4.52297 4.82695 
40 0.0116 0.09387 0.16148 0.17025 0.18932 0.31601 0.32545 0.50782 0.53306 0.64809 0.79269 0.82356 0.83267 0.85451 0.99399 1.00728 1.17015 1.18186 1.21056 1.33449 1.51011 1.65963 1.68263 1.85083 1.87001 2.07218 2.19887 2.33946 2.64431 2.8262 2.9927 3.16578 3.31439 3.45003 3.59549 3.77144 4.09729 4.34268 4.51205 4.81888 
35 0.02168 0.11347 0.17222 0.18439 0.32574 0.33835 0.51804 0.54516 0.65885 0.82227 0.83745 0.85727 1.00424 1.1796 1.19611 1.34491 1.52295 1.67046 1.8612 1.89623 2.08705 2.21256 2.34935 2.65546 2.83702 3.00514 3.17603 3.32441 3.46017 3.60832 3.79364 4.10726 4.35411 4.53159 4.83001 
54 0.01548 0.09313 0.16033 0.16823 0.17984 0.31454 0.32176 0.33198 0.50659 0.51876 0.54225 0.64507 0.66017 0.80124 0.82489 0.83364 0.86104 0.99393 1.00402 1.16887 1.17796 1.19527 1.33287 1.34697 1.505 1.52804 1.6588 1.67393 1.85043 1.86415 2.06866 2.0956 2.19687 2.21784 2.33902 2.64053 2.8245 2.84236 2.99076 3.16467 3.18044 3.3134 3.32996 3.44897 3.4615 3.59425 3.76868 4.09698 4.11129 4.34256 4.50841 4.64463 4.81845 4.83337 
38 0.00978 0.09225 0.15359 0.163 0.24377 0.30743 0.31701 0.49826 0.5281 0.63723 0.79748 0.81788 0.82834 0.98556 1.00043 1.16048 1.17386 1.22164 1.3246 1.49761 1.65043 1.84186 1.86587 2.06005 2.18816 2.33047 2.63363 2.81602 2.98227 3.15661 3.30484 3.44084 3.58612 3.76037 4.08847 4.33386 4.50137 4.80958 
32 0.07712 0.16144 0.17515 0.31654 0.33155 0.50876 0.55392 0.65005 0.81555 0.82992 0.9955 1.17131 1.1988 1.33634 1.51328 1.66233 1.85273 2.07574 2.2028 2.34095 2.64673 2.82925 2.99794 3.16798 3.31608 3.45192 3.60115 3.78848 4.09852 4.34588 4.51887 4.82123 
34 0.02139 0.11474 0.17323 0.18905 0.32625 0.3396 0.5184 0.54746 0.6575 0.82391 0.83802 0.86616 1.00525 1.18051 1.2008 1.34473 1.51987 1.67258 1.86234 2.08552 2.21376 2.34975 2.65542 2.83766 3.00553 3.17522 3.32435 3.45985 3.60722 3.78914 4.10727 4.35472 4.52844 4.83015 
49 0.01596 0.10259 0.17086 0.17865 0.18957 0.32581 0.33292 0.34306 0.51848 0.53308 0.65934 0.8041 0.83457 0.84349 0.86312 1.00452 1.01433 1.1802 1.18947 1.20782 1.34419 1.359 1.5188 1.54163 1.66937 1.68291 1.86144 1.87457 2.08534 2.2088 2.22786 2.35044 2.65408 2.83713 2.8573 3.00325 3.17666 3.3247 3.35729 3.46087 3.47614 3.60665 3.78464 4.10871 4.35432 4.52321 4.67172 4.83037 4.84886 
39 0.01419 0.10356 0.17354 0.18384 0.32704 0.33752 0.51952 0.5434 0.65858 0.8025 0.83272 0.84216 0.876 1.00504 1.02671 1.18108 1.19526 1.22739 1.34566 1.52288 1.67266 1.86273 1.89155 2.08845 2.21403 2.35014 2.65495 2.83815 3.00771 3.17693 3.32493 3.46052 3.6068 3.78848 4.10751 4.3555 4.52315 4.67094 4.83081 
39 0.02308 0.10479 0.16411 0.17455 0.24629 0.31756 0.32766 0.50914 0.53528 0.64959 0.81453 0.8299 0.84539 0.99597 1.01391 1.17126 1.18618 1.3353 1.37696 1.51232 1.66105 1.68927 1.85267 1.8776 2.0759 2.20106 2.34129 2.64717 2.82789 2.99442 3.16812 3.31592 3.45214 3.59826 3.77613 4.09951 4.34529 4.51581 4.82103 
35 0.02265 0.11144 0.16996 0.18062 0.32262 0.33313 0.51617 0.54258 0.65698 0.81907 0.83524 0.85191 1.00258 1.03173 1.17833 1.19506 1.34242 1.52132 1.66815 1.85943 1.8894 2.08459 2.20844 2.34777 2.65539 2.83612 3.00531 3.17524 3.32303 3.45835 3.60435 4.10553 4.35244 4.52364 4.82779 
27 0.01529 0.10416 0.17051 0.18757 0.32348 0.33799 0.52125 0.66148 0.80022 0.82885 0.83881 1.00116 1.1785 1.19997 1.34501 1.67005 1.85962 2.21409 2.34829 2.84081 3.01054 3.17648 3.3226 3.45935 4.10476 4.35507 4.8292 
36 0.01899 0.10181 0.16492 0.17564 0.31816 0.32931 0.5108 0.54282 0.65161 0.80131 0.82669 0.83666 0.99618 1.01441 1.17361 1.19258 1.33785 1.51673 1.66226 1.85317 1.88529 2.07917 2.20479 2.34218 2.6493 2.83015 2.99776 3.16957 3.31797 3.45333 3.6012 3.78222 4.10029 4.34614 4.51739 4.82188 
40 0.01129 0.09825 0.17454 0.18382 0.21025 0.32869 0.3385 0.52092 0.5424 0.66057 0.81075 0.83596 0.84551 1.00611 1.02051 1.18259 1.19489 1.22369 1.34723 1.3835 1.52485 1.67296 1.70352 1.86496 1.89905 2.09058 2.21599 2.35243 2.65772 2.83971 3.00824 3.1784 3.32713 3.46262 3.60867 3.79058 4.10947 4.35638 4.52534 4.83182 
49 0.009 0.09657 0.16452 0.17259 0.18588 0.31873 0.32623 0.33714 0.51073 0.52524 0.64962 0.66787 0.80532 0.82888 0.8379 0.89538 0.9978 1.00838 1.17311 1.18308 1.20522 1.33716 1.35536 1.5101 1.53224 1.6627 1.67744 1.85445 1.8692 2.07379 2.20121 2.22604 2.34313 2.64601 2.82874 2.84867 2.99537 3.16918 3.31748 3.45323 3.46902 3.59874 3.77364 4.10111 4.34627 4.51389 4.65275 4.82244 4.84085 
49 0.01187 0.09804 0.16812 0.17614 0.19177 0.32301 0.33163 0.35329 0.5145 0.53151 0.65384 0.68376 0.80417 0.83036 0.83921 0.86285 1.00094 1.01316 1.17644 1.18663 1.21056 1.34103 1.36434 1.51465 1.54076 1.6674 1.68829 1.85836 1.87579 2.08017 2.20727 2.23948 2.3462 2.64941 2.83344 2.8581 3.0001 3.17207 3.32091 3.45617 3.4727 3.60195 3.77775 4.10391 4.34954 4.51694 4.6571 4.82602 4.85255 
43 0.01185 0.10644 0.16847 0.17773 0.20051 0.3222 0.33152 0.36065 0.51369 0.53113 0.65443 0.82045 0.8349 0.84973 1.00079 1.01508 1.1762 1.18811 1.21837 1.34003 1.36249 1.51894 1.66585 1.68509 1.85798 1.87865 2.08241 2.20454 2.2347 2.34653 2.6544 2.83245 2.86059 2.99905 3.17292 3.32086 3.4563 3.48571 3.60313 4.10415 4.34984 4.52894 4.82569 
43 0.01584 0.10514 0.17057 0.17987 0.20599 0.32457 0.33433 0.51603 0.53465 0.65483 0.69106 0.81435 0.83341 0.84351 1.00312 1.02349 1.1777 1.18902 1.21675 1.34255 1.36894 1.51572 1.66991 1.86011 1.88398 2.08086 2.20782 2.23846 2.34768 2.6503 2.83515 3.00102 3.17323 3.32228 3.45761 3.47748 3.60283 3.77873 4.10524 4.35203 4.5178 4.65924 4.82805 
47 0.0189 0.09473 0.15967 0.16809 0.18431 0.31335 0.3209 0.33267 0.50503 0.52279 0.64346 0.67437 0.8028 0.82424 0.83342 0.99241 1.00314 1.1671 1.17799 1.20586 1.33112 1.35366 1.50361 1.65694 1.67309 1.84876 1.86403 2.06667 2.1945 2.22378 2.33742 2.63985 2.82259 2.84507 2.98891 3.16339 3.31156 3.44736 3.46573 3.59275 3.76687 4.09543 4.34078 4.50762 4.65086 4.81657 4.83739 
41 0.01515 0.10121 0.16493 0.17405 0.19719 0.31872 0.32826 0.51065 0.53194 0.65117 0.80382 0.82764 0.83739 0.99689 1.0139 1.17267 1.18515 1.21567 1.3368 1.36524 1.51351 1.66303 1.68964 1.85452 1.88089 2.0779 2.20252 2.3427 2.6474 2.82937 2.99586 3.16941 3.31747 3.45314 3.59813 3.78005 4.1006 4.34707 4.51651 4.66624 4.82222 
43 0.01738 0.11295 0.1745 0.18376 0.20617 0.32804 0.33714 0.35948 0.52122 0.54285 0.6607 0.82799 0.84164 0.85841 1.00684 1.02089 1.18202 1.1936 1.22306 1.34698 1.37324 1.5235 1.67187 1.69071 1.86418 1.88417 2.08844 2.21105 2.24117 2.35292 2.65753 2.8409 3.00648 3.17924 3.32797 3.46356 3.60909 3.78702 4.11093 4.35819 4.52568 4.67598 4.83309 
44 0.01178 0.09538 0.16367 0.17227 0.18978 0.31788 0.3264 0.34376 0.5101 0.5291 0.65057 0.79713 0.8261 0.8351 0.8577 0.99617 1.00847 1.17195 1.18275 1.20893 1.33611 1.36188 1.51212 1.66155 1.6816 1.85324 1.87061 2.07588 2.20171 2.34159 2.64707 2.828 2.85266 2.99452 3.16844 3.31635 3.45238 3.4775 3.598 3.78009 4.10002 4.34561 4.51691 4.8213 
30 0.01959 0.10593 0.1714 0.18708 0.3255 0.34143 0.52214 0.66041 0.80244 0.83017 0.84025 1.00365 1.18071 1.20758 1.34896 1.53035 1.6737 1.86446 2.21693 2.35211 2.66183 2.84863 3.03203 3.17859 3.32642 3.46075 3.6153 4.10613 4.35407 4.83078 
28 0.02046 0.10946 0.16977 0.18405 0.32311 0.3366 0.51924 0.66477 0.81227 0.83197 0.84588 1.00178 1.17901 1.20799 1.34496 1.66839 1.85899 2.21136 2.34723 2.84757 3.00861 3.17813 3.32276 3.45929 3.61991 4.10521 4.3525 4.82899 
47 0.0092 0.06929 0.13751 0.17371 0.18264 0.20586 0.3266 0.33536 0.35647 0.51828 0.5356 0.65836 0.82038 0.83698 0.84733 1.00459 1.01685 1.17991 1.19047 1.21576 1.34489 1.37041 1.51985 1.66957 1.68673 1.86169 1.87825 2.08367 2.20928 2.24027 2.3501 2.65435 2.83684 2.86163 3.00337 3.17657 3.32514 3.46035 3.48066 3.60661 3.78461 4.10794 4.3537 4.52302 4.66937 4.82948 4.84964 
46 0.01736 0.10466 0.16942 0.17832 0.20008 0.32341 0.33262 0.36455 0.5147 0.53214 0.65433 0.81262 0.83252 0.84245 1.00157 1.01601 1.17655 1.18748 1.21395 1.34097 1.36348 1.51469 1.54567 1.66758 1.69066 1.85914 1.88059 2.08037 2.20641 2.23852 2.34682 2.65013 2.83338 2.85778 2.99962 3.17277 3.32117 3.45696 3.47933 3.60299 3.77955 4.10452 4.35067 4.51791 4.65576 4.82664 
39 0.01551 0.10466 0.17074 0.18025 0.20993 0.32458 0.3345 0.51642 0.53837 0.65664 0.80797 0.83214 0.84184 1.00263 1.02057 1.17845 1.19169 1.2231 1.34343 1.51994 1.66959 1.85988 1.88296 2.08452 2.20893 2.2512 2.34804 2.65243 2.83531 3.00307 3.17417 3.32282 3.45833 3.60463 3.78469 4.10557 4.35214 4.52061 4.82772 
33 0.00806 0.10799 0.17229 0.18576 0.32579 0.33891 0.51965 0.56414 0.65842 0.81946 0.83576 0.85215 1.00442 1.18099 1.20372 1.34584 1.52394 1.6717 1.86192 2.09042 2.21455 2.34961 2.65724 2.83881 3.00939 3.17592 3.32448 3.46037 3.60844 4.10703 4.35414 4.52515 4.83041 
44 0.01624 0.10182 0.17028 0.1787 0.19681 0.32512 0.33447 0.51643 0.53436 0.65685 0.80154 0.83166 0.84084 0.86581 1.00302 1.01775 1.17878 1.18992 1.21646 1.34276 1.36769 1.51968 1.6682 1.68653 1.86037 1.87986 2.0845 2.2101 2.34846 2.65345 2.83534 2.86135 3.00138 3.17469 3.32329 3.45852 3.48378 3.60476 3.78603 4.10563 4.35166 4.52275 4.82797 4.85375 
48 0.01761 0.09619 0.16221 0.17082 0.18798 0.31605 0.32395 0.33682 0.50775 0.52396 0.64669 0.6738 0.80405 0.82614 0.83528 0.99476 1.00607 1.1698 1.18017 1.20462 1.33389 1.35455 1.5067 1.53396 1.6599 1.6779 1.85148 1.86774 2.07046 2.19784 2.22295 2.34 2.64316 2.82564 2.84797 2.99189 3.1661 3.3143 3.45011 3.469 3.59546 3.77035 4.09801 4.34348 4.51107 4.6499 4.81936 4.84396 
33 0.01191 0.10632 0.171 0.1864 0.32406 0.33753 0.51682 0.5505 0.65742 0.81182 0.83184 0.84355 1.00276 1.17871 1.19965 1.34353 1.52442 1.67084 1.86031 2.09167 2.21105 2.34779 2.65551 2.83832 3.0074 3.17422 3.32332 3.45816 3.60592 4.10501 4.35405 4.52455 4.82933 
39 0.01339 0.10226 0.16641 0.1759 0.20432 0.32015 0.33017 0.51153 0.53514 0.65199 0.80607 0.82876 0.8387 0.99807 1.01353 1.1745 1.18877 1.22461 1.33865 1.51399 1.66392 1.68933 1.8555 1.88107 2.07893 2.20488 2.3437 2.6494 2.83058 2.99828 3.17048 3.31862 3.45379 3.60041 3.78055 4.10129 4.34688 4.52072 4.82304 
39 0.01274 0.10088 0.16396 0.1734 0.19981 0.31817 0.32813 0.50964 0.53667 0.65022 0.80501 0.82711 0.83717 0.99627 1.01221 1.17206 1.1858 1.22024 1.33633 1.51476 1.66172 1.6903 1.85326 1.88261 2.07551 2.20232 2.34135 2.64773 2.82808 2.99485 3.16775 3.31632 3.45204 3.59808 3.77781 4.09921 4.34508 4.51603 4.82082 
40 0.01905 0.09543 0.16105 0.17031 0.19536 0.31527 0.32464 0.50654 0.5322 0.64756 0.79443 0.82329 0.83254 0.86398 0.99338 1.00655 1.16908 1.18225 1.21478 1.33326 1.50976 1.65853 1.68109 1.85019 1.87198 2.07047 2.1972 2.33853 2.64418 2.82472 2.99109 3.16534 3.31338 3.44922 3.59474 3.77017 4.09631 4.34188 4.5123 4.81776 
27 0.0189 0.11213 0.16713 0.18445 0.31958 0.33377 0.51269 0.66385 0.81642 0.83222 0.85539 0.99813 1.17566 1.20746 1.34111 1.66354 1.85499 2.2103 2.34385 2.83119 3.00881 3.17583 3.31943 3.45653 4.10215 4.34745 4.82346 
27 0.02279 0.10988 0.17154 0.19011 0.32507 0.34398 0.52009 0.6694 0.81222 0.83225 0.84577 1.00309 1.18033 1.21012 1.34709 1.6731 1.86221 2.2171 2.35077 2.83981 3.01434 3.17624 3.32436 3.4607 4.10567 4.35416 4.82981 
40 0.01798 0.1108 0.17801 0.18843 0.33187 0.34269 0.5228 0.54235 0.66229 0.81254 0.83828 0.84819 1.01029 1.05857 1.18491 1.19764 1.22724 1.34908 1.37567 1.52363 1.67621 1.86779 1.90058 2.09003 2.2162 2.35441 2.65757 2.84197 3.00719 3.18 3.32888 3.46379 3.48341 3.61005 3.7894 4.11159 4.35897 4.52641 4.66604 4.83475 
34 0.01325 0.11685 0.17657 0.18847 0.3306 0.34299 0.52257 0.54785 0.66246 0.83119 0.8444 1.0092 1.18374 1.19901 1.34838 1.52486 1.67456 1.86556 1.89407 2.08952 2.21482 2.35431 2.65973 2.84139 3.01018 3.18067 3.32833 3.46408 3.61064 3.79093 4.11189 4.35832 4.53106 4.83426 
36 0.02762 0.10531 0.16323 0.17415 0.31611 0.32675 0.50793 0.53906 0.64887 0.81037 0.82781 0.84225 0.99488 1.01787 1.17033 1.18689 1.33464 1.51003 1.66032 1.85149 1.87805 2.07296 2.19982 2.34 2.64449 2.82679 2.993 3.16702 3.31483 3.45123 3.5971 3.77409 4.09809 4.34381 4.51415 4.81971 
48 0.01609 0.10058 0.16773 0.17584 0.19115 0.32172 0.32964 0.34239 0.51366 0.53001 0.65331 0.68541 0.80968 0.83135 0.84052 1.00017 1.01123 1.17513 1.18487 1.20538 1.33948 1.3564 1.51387 1.54714 1.66525 1.68062 1.85732 1.87288 2.07894 2.20334 2.22465 2.3454 2.64906 2.83206 2.85433 2.9977 3.17168 3.31978 3.45573 3.47101 3.60149 3.77755 4.10376 4.34953 4.51756 4.65589 4.82554 4.85171 
40 0.00682 0.10249 0.16744 0.17719 0.20917 0.32136 0.33167 0.51273 0.53482 0.6526 0.81275 0.83108 0.8426 0.99971 1.02106 1.17436 1.18721 1.2197 1.33884 1.36935 1.5158 1.66552 1.70073 1.85706 1.89089 2.07996 2.2049 2.34469 2.65083 2.83148 2.9977 3.17072 3.31913 3.4549 3.60119 3.77932 4.10275 4.349 4.5173 4.82424 
31 0.00711 0.1033 0.16978 0.18518 0.323 0.33702 0.51835 0.6573 0.80365 0.82942 0.83991 1.00095 1.17916 1.20728 1.34511 1.52135 1.66983 1.85964 2.21904 2.34788 2.6542 2.83994 3.00976 3.17472 3.32335 3.4595 3.6148 4.10499 4.35261 4.52663 4.83077 
34 0.01691 0.10995 0.16981 0.18491 0.32238 0.33602 0.51592 0.55779 0.65721 0.81904 0.83423 0.8539 1.00123 1.1773 1.19688 1.34214 1.52036 1.66807 1.85826 2.08547 2.20983 2.3465 2.65548 2.83563 3.00443 3.1739 3.32145 3.45809 3.60544 3.78814 4.10493 4.35179 4.5251 4.82754 
34 0.01214 0.11003 0.16982 0.18279 0.32311 0.33586 0.51482 0.54153 0.65419 0.82055 0.83521 0.8571 1.00184 1.17662 1.19229 1.34093 1.51704 1.6673 1.85882 2.08049 2.20704 2.34668 2.65105 2.83431 2.99973 3.17308 3.32121 3.45693 3.60353 3.7831 4.1042 4.35111 4.52236 4.82681 
35 0.0131 0.10564 0.16944 0.18276 0.3225 0.33488 0.51514 0.54634 0.65496 0.81028 0.83081 0.84226 1.00098 1.17688 1.19469 1.34157 1.51931 1.66754 1.85808 2.08226 2.20782 2.34602 2.65253 2.83532 3.00375 3.17339 3.32104 3.45733 3.60428 3.78356 4.10327 4.35096 4.51873 4.67013 4.82715 
33 0.01718 0.11258 0.17411 0.19209 0.3268 0.34073 0.52014 0.55942 0.66125 0.82211 0.83735 0.8569 1.00565 1.18194 1.20613 1.34747 1.52404 1.67366 1.86403 2.09354 2.2182 2.35087 2.65798 2.84303 3.00982 3.17841 3.32683 3.46261 3.61342 4.10817 4.35767 4.53132 4.83379 
35 0.00978 0.1091 0.16876 0.18209 0.32162 0.33414 0.513 0.53564 0.6522 0.82021 0.83451 0.85968 1.00027 1.1754 1.19083 1.33975 1.51296 1.66683 1.8572 2.07715 2.20571 2.34524 2.64782 2.83207 2.99857 3.17077 3.31961 3.4554 3.60115 3.77693 4.10283 4.34947 4.51629 4.66603 4.82511 
39 0.01937 0.11422 0.17986 0.19081 0.3338 0.34516 0.52504 0.54643 0.66468 0.81721 0.84055 0.851 1.01221 1.18692 1.20066 1.2323 1.35138 1.39451 1.52798 1.67871 1.86915 1.89831 2.09382 2.21832 2.3567 2.66077 2.84388 3.01119 3.18266 3.33097 3.46621 3.49589 3.61336 3.79337 4.11353 4.36084 4.52904 4.67379 4.83608 
40 0.00902 0.09941 0.1645 0.17343 0.19385 0.31856 0.32786 0.36027 0.51058 0.53486 0.65206 0.80896 0.82846 0.83845 0.99705 1.01171 1.17271 1.18559 1.21783 1.33713 1.51572 1.66231 1.68257 1.85391 1.87203 2.07612 2.20163 2.34218 2.64878 2.82908 2.99646 3.16923 3.31701 3.4527 3.59927 3.77712 4.10011 4.34579 4.51757 4.82195 
44 0.07897 0.14479 0.15963 0.16987 0.30731 0.31519 0.3275 0.50094 0.51956 0.64023 0.78628 0.81824 0.82724 0.84636 0.98781 0.99917 1.16346 1.17435 1.20163 1.32756 1.35129 1.50071 1.65282 1.67285 1.84422 1.86162 2.0627 2.19092 2.22064 2.33336 2.63671 2.81878 2.85461 2.98553 3.15971 3.30801 3.44377 3.46578 3.58925 3.76375 4.0914 4.33643 4.50451 4.81241 
32 0.01005 0.11528 0.17595 0.19257 0.32906 0.34299 0.52189 0.55633 0.66438 0.83118 0.84381 1.00764 1.18362 1.20617 1.34789 1.53497 1.67429 1.86621 2.10147 2.21545 2.35402 2.66609 2.84188 3.01058 3.1805 3.32821 3.4633 3.61793 4.11108 4.35827 4.53743 4.83412 
39 0.01229 0.1065 0.16905 0.17938 0.24634 0.32268 0.33313 0.51489 0.54015 0.65562 0.81603 0.83316 0.84582 1.0008 1.01775 1.17682 1.19116 1.23164 1.34151 1.51964 1.66656 1.69805 1.85801 1.883 2.08782 2.2093 2.34684 2.65444 2.83439 3.00313 3.17396 3.32188 3.45733 3.60675 3.78683 4.1049 4.35051 4.52199 4.82734 
38 0.01605 0.11077 0.17467 0.18507 0.27017 0.32871 0.33958 0.52049 0.54354 0.66128 0.82003 0.83775 0.8498 1.00668 1.02834 1.18233 1.1965 1.2336 1.34669 1.52466 1.67317 1.86412 1.89523 2.08842 2.21309 2.35155 2.65809 2.83853 3.0057 3.17811 3.32664 3.46238 3.60774 3.78978 4.10942 4.35525 4.52493 4.83154 
31 0.01276 0.10848 0.17172 0.18658 0.32442 0.33784 0.51925 0.65998 0.81051 0.83272 0.84455 1.00194 1.02685 1.17993 1.20203 1.34591 1.54889 1.66966 1.86074 2.09459 2.2133 2.34955 2.83938 3.00882 3.18128 3.3252 3.46049 3.61716 4.10641 4.35469 4.83059 
39 0.01632 0.10574 0.16695 0.17816 0.3199 0.33087 0.51177 0.53423 0.65109 0.81125 0.83021 0.84284 0.99883 1.0493 1.17356 1.18649 1.21899 1.33837 1.5145 1.66511 1.85601 1.89311 2.07869 2.20374 2.24636 2.34401 2.6486 2.83106 2.99755 3.17018 3.3183 3.45422 3.6003 3.7782 4.10171 4.34856 4.51621 4.65437 4.82389 
30 0.01116 0.1066 0.16686 0.18278 0.31977 0.33489 0.51383 0.65536 0.81106 0.82968 0.84505 0.99808 1.17555 1.20684 1.34257 1.52452 1.66606 1.85541 2.08693 2.2154 2.34512 2.65514 2.83831 3.17277 3.32032 3.45761 4.10173 4.34756 4.52655 4.8243 
51 0.01735 0.09875 0.16577 0.1737 0.18578 0.32046 0.32802 0.33916 0.51242 0.52562 0.55416 0.65149 0.67368 0.80899 0.83059 0.83945 0.99922 1.00971 1.17465 1.18403 1.20294 1.33868 1.35437 1.51149 1.53373 1.66417 1.67896 1.85634 1.87122 2.07547 2.2023 2.2213 2.34468 2.64706 2.83044 2.8488 2.99685 3.17046 3.1875 3.31936 3.45446 3.4669 3.59977 3.7752 4.10264 4.12149 4.34835 4.51518 4.65587 4.82415 4.84017 
42 0.01615 0.11582 0.17722 0.18752 0.22688 0.33067 0.34088 0.52237 0.54208 0.6619 0.83074 0.84432 0.86629 1.00903 1.02558 1.18432 1.19712 1.23111 1.34894 1.37756 1.52474 1.67432 1.69721 1.86628 1.89002 2.08944 2.21409 2.35464 2.65974 2.84112 3.00891 3.18066 3.3291 3.46469 3.49566 3.611 3.79183 4.11258 4.35867 4.52816 4.67547 4.83462 
38 0.00847 0.09809 0.16138 0.17117 0.20549 0.31507 0.32622 0.50707 0.53181 0.6467 0.80261 0.82449 0.8346 0.99299 1.01295 1.16942 1.18399 1.22405 1.33354 1.50903 1.65902 1.85002 2.07276 2.19809 2.33884 2.64271 2.82569 2.99155 3.16551 3.31385 3.44925 3.5954 3.77229 4.09667 4.34214 4.512 4.65568 4.81847 
33 0.00856 0.10879 0.16656 0.18083 0.31955 0.33245 0.51182 0.57723 0.65403 0.81981 0.83329 0.89447 0.99857 1.17393 1.19712 1.33874 1.52006 1.66424 1.85508 2.07866 2.2063 2.34329 2.65217 2.83129 2.99912 3.17125 3.31824 3.45512 3.60579 4.10158 4.34781 4.52262 4.8235 
49 0.01678 0.10078 0.16777 0.17606 0.19144 0.32153 0.32941 0.34151 0.51389 0.52911 0.65284 0.67482 0.80901 0.83164 0.84073 1.00043 1.0111 1.17549 1.18496 1.20394 1.34004 1.35742 1.513 1.53601 1.66569 1.68274 1.85748 1.87302 2.07705 2.20432 2.22631 2.34591 2.64859 2.83206 2.85207 2.99837 3.1717 3.19257 3.32054 3.45615 3.47129 3.60181 3.77657 4.10395 4.34958 4.51628 4.65245 4.82554 4.84442 
40 0.01878 0.10641 0.16781 0.17748 0.20638 0.32171 0.33193 0.51286 0.53386 0.65349 0.8145 0.83211 0.84428 0.99995 1.01606 1.17527 1.18859 1.223 1.33973 1.51588 1.66546 1.68803 1.85699 1.87926 2.0792 2.20531 2.34497 2.64959 2.83215 2.99933 3.17177 3.31992 3.45579 3.60122 3.77798 4.10281 4.3491 4.51845 4.67331 4.8251 
35 0.00814 0.10178 0.17108 0.18158 0.32399 0.33408 0.51779 0.54442 0.65795 0.81035 0.83319 0.84375 1.00265 1.02136 1.18002 1.19778 1.34598 1.52416 1.66904 1.86065 1.89804 2.09408 2.21258 2.34948 2.65638 2.83794 3.00766 3.17632 3.32466 3.46013 3.60937 4.10697 4.35374 4.52356 4.83051 
47 0.01729 0.10597 0.16717 0.17615 0.19606 0.32116 0.33033 0.35649 0.5124 0.52877 0.65094 0.67343 0.82199 0.83468 0.85128 1.00007 1.01552 1.17461 1.1858 1.21414 1.33855 1.35918 1.51215 1.54005 1.66477 1.68331 1.85705 1.87659 2.07961 2.20325 2.23272 2.34519 2.64828 2.83107 2.85469 2.99698 3.17165 3.31995 3.45492 3.47487 3.60081 3.77875 4.10323 4.34909 4.51775 4.6522 4.82496 
30 0.02368 0.11384 0.17004 0.18698 0.32297 0.33706 0.51705 0.65865 0.81739 0.83387 0.85395 1.00171 1.17932 1.21214 1.34466 1.54222 1.66852 1.85916 2.21254 2.34893 2.66084 2.84005 3.01342 3.17816 3.32472 3.46057 4.10516 4.35402 4.53599 4.83053 
39 0.01095 0.10258 0.16773 0.17675 0.19863 0.32209 0.332 0.51434 0.53876 0.65481 0.8076 0.83065 0.84053 0.99999 1.01565 1.17702 1.19194 1.23041 1.34186 1.51865 1.66568 1.68669 1.85743 1.88029 2.0853 2.20881 2.3461 2.65224 2.83343 3.00281 3.17321 3.32167 3.45672 3.60288 3.78922 4.10357 4.3491 4.52232 4.8258 
45 0.01568 0.10503 0.16807 0.17691 0.19619 0.3219 0.33073 0.3506 0.51376 0.53225 0.65325 0.81427 0.83263 0.84303 1.00024 1.01248 1.17567 1.18666 1.21344 1.33998 1.36242 1.51433 1.66512 1.68251 1.8573 1.87414 2.07892 2.2047 2.23321 2.34587 2.65012 2.83246 2.85943 2.99889 3.17252 3.32071 3.4562 3.47711 3.60267 3.77943 4.10416 4.3496 4.51871 4.66934 4.82604 
37 0.01187 0.10839 0.16892 0.18107 0.32153 0.33297 0.51355 0.5365 0.65359 0.81727 0.83352 0.85009 1.00017 1.02225 1.17624 1.19206 1.34068 1.51659 1.66603 1.85733 1.89389 2.07957 2.20743 2.34584 2.65063 2.83302 3.00063 3.17239 3.32052 3.45627 3.60311 3.78206 4.10362 4.35015 4.51843 4.66842 4.82585 
40 0.01519 0.10672 0.17054 0.18063 0.22236 0.32417 0.33432 0.51603 0.53992 0.65621 0.81355 0.83325 0.844 1.0023 1.02078 1.17822 1.19218 1.22764 1.34255 1.51769 1.66805 1.69319 1.85944 1.88367 2.08346 2.20896 2.34769 2.6518 2.835 3.00274 3.17432 3.32241 3.45872 3.60458 3.7834 4.10564 4.35123 4.5207 4.66549 4.82775 
39 0.01539 0.11232 0.17573 0.18536 0.21346 0.32955 0.33934 0.52185 0.54336 0.66214 0.82345 0.84024 0.85334 1.0079 1.02434 1.18419 1.19846 1.23764 1.34896 1.52582 1.67304 1.69392 1.86484 1.88541 2.09163 2.21552 2.35382 2.65956 2.84102 3.00924 3.17986 3.32846 3.46398 3.61054 3.79104 4.11123 4.35725 4.52707 4.83319 
32 0.01633 0.0996 0.16063 0.17165 0.31393 0.32412 0.50536 0.64768 0.79698 0.82331 0.83361 0.99222 1.00845 1.1677 1.18931 1.33183 1.65694 1.84863 1.87904 2.06854 2.19497 2.3374 2.82286 2.98924 3.16465 3.31195 3.44835 3.59394 3.77135 4.09559 4.34092 4.81647 
35 0.02007 0.11427 0.17351 0.18643 0.32628 0.33795 0.5185 0.5432 0.65981 0.82373 0.83861 0.85949 1.0058 1.18054 1.19705 1.34545 1.52534 1.67173 1.86234 1.89914 2.091 2.21242 2.35048 2.65778 2.83857 3.00616 3.17714 3.32532 3.46067 3.60993 3.79609 4.10829 4.3557 4.53075 4.831 
38 0.00848 0.10473 0.17101 0.18068 0.20731 0.32475 0.33438 0.37036 0.51748 0.54072 0.65904 0.82586 0.8387 0.85886 1.00334 1.01851 1.17987 1.19487 1.34438 1.52575 1.66834 1.68861 1.86001 1.87856 2.08562 2.21061 2.34921 2.66013 2.83611 3.0063 3.17767 3.3242 3.46049 3.60866 4.10724 4.35324 4.52741 4.82871 
31 0.0137 0.1094 0.16698 0.18052 0.31974 0.33259 0.51173 0.55007 0.65484 0.81922 0.83325 0.8627 0.99873 1.17488 1.19847 1.33901 1.53158 1.66428 1.85548 2.08724 2.20637 2.34405 2.83126 3.00312 3.17314 3.31906 3.45573 3.60307 4.10158 4.34823 4.82366 
34 0.01128 0.11326 0.1749 0.19151 0.32815 0.3426 0.52015 0.54948 0.65988 0.82597 0.83981 0.87424 1.00735 1.18211 1.20266 1.34744 1.52393 1.6746 1.86477 2.08706 2.21544 2.35199 2.65608 2.84039 3.00818 3.17783 3.3266 3.46195 3.60862 3.79432 4.10918 4.3574 4.52659 4.8324 
41 0.0083 0.1013 0.1706 0.17986 0.20339 0.32489 0.33454 0.51614 0.53555 0.65595 0.81668 0.83504 0.84656 1.00312 1.01829 1.17824 1.19016 1.21978 1.34292 1.37263 1.51787 1.66838 1.68873 1.86 1.87941 2.0841 2.20787 2.24488 2.34848 2.65272 2.83509 3.00241 3.17454 3.32323 3.45877 3.60504 3.78373 4.10675 4.35249 4.52161 4.82845 
33 0.01861 0.10565 0.16865 0.1798 0.32154 0.33236 0.51498 0.54841 0.65699 0.80791 0.83035 0.84101 0.99995 1.02147 1.17674 1.19448 1.34199 1.52906 1.66655 1.85753 2.09098 2.20816 2.34624 2.65953 2.83473 3.00367 3.17423 3.32107 3.45804 3.60429 4.10391 4.35006 4.82653 
44 0.00729 0.09144 0.16919 0.17773 0.19679 0.3238 0.33286 0.36523 0.51575 0.53547 0.65593 0.80545 0.83112 0.84027 0.87946 1.00202 1.01699 1.17757 1.18875 1.21579 1.34217 1.37016 1.51969 1.66817 1.69129 1.85942 1.87999 2.08544 2.20841 2.24628 2.3474 2.65422 2.83501 3.00139 3.17334 3.32199 3.45743 3.48132 3.60396 3.78582 4.10476 4.35126 4.52129 4.82742 
40 0.0092 0.08619 0.17423 0.18429 0.21812 0.32915 0.33974 0.52079 0.54136 0.66009 0.82601 0.84087 0.85766 1.00749 1.02754 1.18255 1.19557 1.22949 1.34687 1.37486 1.52158 1.6737 1.86459 1.89098 2.0871 2.21379 2.35235 2.65565 2.83917 3.00539 3.17872 3.32679 3.46307 3.60867 3.78649 4.11037 4.35723 4.52373 4.6621 4.83305 
38 0.01437 0.10015 0.16294 0.17283 0.2086 0.31626 0.32641 0.50843 0.53186 0.649 0.8037 0.82612 0.83612 0.99436 1.00926 1.17106 1.18472 1.21883 1.33546 1.51162 1.65994 1.85092 1.87427 2.07325 2.20036 2.34016 2.64586 2.82708 2.99435 3.16743 3.31564 3.45144 3.59706 3.77774 4.09818 4.34328 4.51435 4.81952 
48 0.01182 0.09771 0.1677 0.17569 0.19025 0.3227 0.33093 0.34655 0.5146 0.53169 0.65391 0.79821 0.82974 0.83858 0.85658 1.00072 1.01219 1.17627 1.18632 1.20914 1.34068 1.36058 1.51644 1.6662 1.68244 1.85778 1.87286 2.07798 2.20516 2.22778 2.34621 2.65042 2.83307 2.85434 2.99889 3.17228 3.32099 3.45627 3.47173 3.60231 3.77886 4.10371 4.12344 4.34981 4.51793 4.66784 4.8261 4.85162 
41 0.02032 0.10878 0.16979 0.17909 0.20278 0.32329 0.33247 0.35822 0.5153 0.53679 0.65613 0.82189 0.83613 0.85139 1.00204 1.01661 1.17715 1.18959 1.22177 1.34184 1.37589 1.51942 1.66719 1.68676 1.85877 1.87774 2.08275 2.20723 2.34755 2.65421 2.83424 3.00161 3.1741 3.3225 3.45833 3.60385 3.7823 4.10539 4.35188 4.52334 4.82732 
38 0.01057 0.09909 0.16062 0.17036 0.20286 0.31448 0.32445 0.50561 0.53485 0.64528 0.80666 0.82509 0.83647 0.99284 1.0101 1.16796 1.18369 1.332 1.5058 1.65765 1.68307 1.84943 1.88319 2.06885 2.19621 2.33764 2.64191 2.82372 2.99 3.16379 3.3123 3.44812 3.59371 3.76891 4.09559 4.34135 4.50986 4.81696 
40 0.01705 0.09938 0.16768 0.17626 0.19463 0.32179 0.33066 0.35429 0.51511 0.54085 0.65659 0.80163 0.82976 0.83879 0.86428 0.99998 1.01264 1.17785 1.19293 1.2295 1.34291 1.52204 1.66549 1.6856 1.85698 1.87441 2.0902 2.21038 2.34602 2.65471 2.83392 3.00423 3.17388 3.32173 3.45785 3.60656 4.10444 4.34899 4.52694 4.82629 
34 0.0149 0.10348 0.16415 0.17434 0.2156 0.31777 0.32849 0.51003 0.65245 0.8081 0.82804 0.83981 0.99582 1.01629 1.17141 1.1866 1.33594 1.52061 1.66117 1.69725 1.85297 2.08254 2.20004 2.34164 2.65627 2.82864 2.99566 3.17005 3.3164 3.45335 3.60262 4.10009 4.34519 4.82115 
18 0.0241 0.11902 0.17148 0.20135 0.32529 0.54552 0.81113 0.8322 0.84982 1.00305 1.18338 1.67259 1.8682 2.23786 3.46555 4.10814 4.36638 4.83948 
25 0.02405 0.12138 0.17791 0.19959 0.33156 0.35288 0.53123 0.68202 0.8262 0.84123 0.87461 1.01076 1.18691 1.22153 1.35671 1.67812 1.87413 2.22772 2.37072 2.85926 3.03365 3.33428 3.46937 4.11441 4.84453 
32 0.01358 0.10128 0.1628 0.17461 0.31575 0.32837 0.50826 0.64859 0.80032 0.82476 0.83566 0.99362 1.17081 1.18941 1.33516 1.51401 1.66009 1.8505 2.07409 2.20143 2.33966 2.64829 2.82729 2.99553 3.16709 3.31503 3.45124 3.59818 4.0975 4.34289 4.51713 4.81925 
31 0.01673 0.1108 0.1711 0.18623 0.32383 0.33701 0.51903 0.65788 0.81485 0.83359 0.8488 1.00225 1.17921 1.20274 1.34611 1.52366 1.66886 1.85978 2.09348 2.21269 2.34954 2.65762 2.83949 3.00785 3.17637 3.32428 3.46111 3.60949 4.10693 4.35438 4.8302 
44 0.0111 0.09993 0.16971 0.17883 0.20407 0.32388 0.33375 0.51484 0.5342 0.65423 0.80231 0.8303 0.83962 0.87741 1.00187 1.01995 1.17737 1.1894 1.21794 1.34138 1.3675 1.5159 1.66797 1.69717 1.85924 1.88747 2.08068 2.20675 2.2381 2.34711 2.65021 2.83441 3.00038 3.17274 3.32147 3.45664 3.47956 3.60261 3.78031 4.1039 4.35037 4.51828 4.65892 4.82679 
42 0.01015 0.06436 0.13723 0.1777 0.18939 0.33084 0.34198 0.52168 0.54166 0.6608 0.82164 0.8396 0.85149 1.009 1.03587 1.184 1.19747 1.23136 1.34808 1.37685 1.52198 1.67603 1.86658 1.90204 2.08933 2.21557 2.35335 2.65607 2.84019 2.87089 3.00767 3.17899 3.32831 3.46322 3.48845 3.6093 3.78722 4.1114 4.35873 4.52428 4.66244 4.83428 
34 0.00733 0.10563 0.1656 0.17821 0.319 0.33088 0.51001 0.54185 0.65158 0.81619 0.83121 0.85151 0.99792 1.17272 1.19134 1.33711 1.51489 1.66354 1.85438 2.07537 2.20146 2.34218 2.64895 2.82888 2.99553 3.16856 3.31683 3.45276 3.59971 3.77582 4.09991 4.34623 4.51796 4.82178 
42 0.01885 0.10243 0.1684 0.17748 0.20191 0.32228 0.33197 0.5137 0.53368 0.65318 0.8038 0.82989 0.83934 1.0 1.01435 1.17573 1.18698 1.21391 1.33996 1.36502 1.51519 1.66695 1.85748 1.87987 2.07947 2.20627 2.24017 2.34548 2.6493 2.83234 2.99874 3.1714 3.31994 3.45572 3.47871 3.60182 3.77904 4.10321 4.34913 4.51699 4.65467 4.8252 
39 0.01266 0.10498 0.16881 0.17872 0.21562 0.32273 0.33331 0.51416 0.53521 0.65451 0.8117 0.83167 0.84232 1.00099 1.02435 1.17661 1.1897 1.22173 1.34089 1.5158 1.66683 1.85816 1.8866 2.08296 2.20699 2.34585 2.64991 2.83375 2.99974 3.17262 3.3211 3.4567 3.60237 3.78194 4.1036 4.34988 4.51862 4.65737 4.82635 
36 0.01578 0.10859 0.16284 0.17445 0.31569 0.32691 0.50694 0.52993 0.64632 0.81696 0.83051 0.88414 0.99486 1.02519 1.16943 1.18496 1.33368 1.50878 1.65994 1.8515 1.88755 2.07372 2.19881 2.33971 2.64429 2.82601 2.99235 3.16611 3.31403 3.45016 3.59567 3.77354 4.09779 4.34407 4.51441 4.81932 
35 0.01212 0.09721 0.15941 0.17025 0.31218 0.32281 0.50513 0.54623 0.64701 0.79679 0.82241 0.83231 0.9909 1.01227 1.16771 1.18405 1.33177 1.5147 1.65629 1.84732 2.06856 2.19564 2.3368 2.64499 2.82358 2.98994 3.16488 3.31232 3.44861 3.59573 3.7757 4.09512 4.33976 4.51208 4.8161 
34 0.01405 0.10611 0.17098 0.18165 0.32467 0.33592 0.51754 0.54347 0.65687 0.80726 0.83193 0.84206 1.00327 1.1793 1.19594 1.34474 1.52198 1.66926 1.86025 1.8907 2.08728 2.21042 2.34934 2.65592 2.83783 3.00671 3.17535 3.32383 3.45878 3.6083 4.10575 4.35261 4.52701 4.82914 
42 0.01339 0.10379 0.16955 0.17863 0.2022 0.32332 0.33253 0.36393 0.51469 0.53365 0.65533 0.8134 0.83279 0.84282 1.0015 1.01596 1.17725 1.18945 1.21945 1.34085 1.3671 1.5186 1.66682 1.6862 1.85866 1.87736 2.08226 2.20806 2.34681 2.65145 2.83336 2.99975 3.17331 3.32139 3.45718 3.60305 3.78111 4.10428 4.35014 4.52014 4.82611 4.85709 
33 0.01009 0.11573 0.17214 0.19128 0.32572 0.34335 0.51807 0.58107 0.657 0.82744 0.84012 1.00519 1.1806 1.2111 1.34471 1.52004 1.67222 1.86341 2.0875 2.21292 2.35102 2.65513 2.8388 3.00694 3.17642 3.32509 3.46004 3.60796 3.79692 4.10694 4.35554 4.52696 4.82994 
31 0.01784 0.11052 0.16957 0.19035 0.32237 0.33991 0.5163 0.65601 0.81461 0.83191 0.84957 1.00113 1.17758 1.2067 1.34373 1.52485 1.66913 1.85871 2.09268 2.21259 2.34738 2.65533 2.84307 3.00809 3.17452 3.32278 3.45896 3.60936 4.10392 4.35544 4.83046 
29 0.01692 0.11665 0.1745 0.19634 0.32778 0.34923 0.52216 0.66243 0.82278 0.83798 0.86851 1.00583 1.18327 1.21704 1.34963 1.53819 1.67548 1.86555 2.21974 2.3554 2.66312 2.84715 3.01364 3.18081 3.32776 3.46389 4.10889 4.35916 4.83588 
35 0.01244 0.10612 0.16704 0.17828 0.31994 0.33075 0.51279 0.5386 0.65419 0.81308 0.83099 0.84484 0.99884 1.17433 1.1895 1.33961 1.51631 1.6642 1.85598 1.88724 2.08024 2.20421 2.34461 2.6504 2.83241 2.99796 3.17146 3.31951 3.45558 3.60357 3.78391 4.10225 4.3488 4.51932 4.8251 
37 0.02284 0.11953 0.17809 0.19012 0.33129 0.34276 0.523 0.54536 0.66446 0.82968 0.84402 0.86858 1.01061 1.18458 1.19862 1.23742 1.3491 1.38521 1.52638 1.67651 1.86723 1.90206 2.09632 2.21487 2.35452 2.66105 2.84282 3.01116 3.18217 3.32943 3.46608 3.61348 3.7926 4.1129 4.36027 4.53014 4.83586 
42 0.01517 0.10048 0.16436 0.17358 0.19762 0.31831 0.32777 0.50995 0.53056 0.65036 0.80276 0.82709 0.83676 0.99623 1.01025 1.17223 1.1841 1.213 1.33666 1.36307 1.51057 1.66219 1.68907 1.85348 1.87504 2.07596 2.20209 2.24023 2.34196 2.64606 2.82893 2.99487 3.1684 3.31676 3.4528 3.59815 3.77666 4.10002 4.34569 4.51509 4.66421 4.82194 
35 0.02049 0.11176 0.1764 0.18987 0.33017 0.34325 0.52422 0.56034 0.6617 0.81548 0.83683 0.84791 1.00835 1.18418 1.20327 1.34998 1.52517 1.6761 1.86583 2.09071 2.21852 2.35385 2.65799 2.84302 3.01099 3.17963 3.32863 3.46437 3.6106 3.7931 4.11092 4.36202 4.5258 4.67651 4.83673 
55 0.01678 0.09818 0.16658 0.17429 0.18651 0.32085 0.32802 0.3383 0.51254 0.52521 0.55086 0.6512 0.66466 0.80621 0.83033 0.83906 0.86372 0.99971 1.01005 1.17471 1.18388 1.20184 1.33864 1.35254 1.51132 1.53061 1.66465 1.67904 1.85638 1.87023 2.0757 2.09983 2.20256 2.21983 2.34482 2.64696 2.83054 2.8484 2.99671 3.02086 3.17049 3.18521 3.31912 3.3357 3.45491 3.46782 3.60009 3.77508 4.10284 4.11781 4.34867 4.51502 4.65116 4.82442 4.83954 
46 0.01955 0.10301 0.16856 0.17731 0.19771 0.32252 0.33172 0.36434 0.51353 0.52951 0.65303 0.80873 0.83115 0.84065 1.00065 1.01451 1.17574 1.18619 1.21063 1.33966 1.35891 1.51311 1.66587 1.68443 1.85797 1.87725 2.07828 2.20457 2.22875 2.34576 2.6487 2.83201 2.85344 2.99798 3.17164 3.32021 3.45559 3.47349 3.60122 3.77675 4.10342 4.34918 4.51727 4.66122 4.82532 4.85074 
48 0.01703 0.10137 0.16873 0.17686 0.1927 0.32295 0.33118 0.34625 0.51436 0.52969 0.6532 0.6769 0.81048 0.83207 0.84125 1.0012 1.01285 1.17621 1.18592 1.20665 1.34014 1.35654 1.51356 1.53851 1.66675 1.68347 1.85814 1.87358 2.07781 2.20484 2.22916 2.34619 2.64905 2.83245 2.85313 2.99893 3.17212 3.32048 3.45606 3.46965 3.60157 3.77672 4.1041 4.35001 4.51617 4.65292 4.82592 4.84371 
36 0.02024 0.11155 0.17311 0.18603 0.32616 0.33813 0.51772 0.54124 0.65726 0.81848 0.8359 0.85047 1.00477 1.18013 1.19621 1.34426 1.5208 1.67068 1.86174 1.89741 2.08629 2.21164 2.3492 2.65446 2.83696 3.00452 3.17629 3.32412 3.45974 3.60627 3.78534 4.10721 4.35487 4.52263 4.67167 4.83001 
51 0.01257 0.09949 0.17135 0.17925 0.19511 0.3261 0.33458 0.35546 0.51699 0.53221 0.6557 0.67628 0.8046 0.83272 0.84153 0.86196 1.00409 1.01682 1.17859 1.18799 1.20757 1.34278 1.35929 1.51624 1.53829 1.66947 1.68747 1.86139 1.87887 2.08202 2.20807 2.23095 2.34857 2.65138 2.8356 2.85603 3.00131 3.17426 3.19487 3.32332 3.45849 3.47237 3.60389 3.77997 4.10622 4.12419 4.35327 4.5189 4.6556 4.82854 4.84746 
39 0.0127 0.09921 0.16726 0.17687 0.21236 0.32088 0.33104 0.51343 0.53694 0.65462 0.80077 0.82836 0.83768 0.87742 0.99865 1.01542 1.17584 1.18998 1.22369 1.3403 1.51985 1.66588 1.85597 1.88679 2.08178 2.20991 2.34468 2.65056 2.83237 2.99969 3.17125 3.31954 3.45595 3.602 3.78272 4.1025 4.34863 4.51816 4.82464 
33 0.0103 0.10449 0.16287 0.17562 0.31573 0.32752 0.50767 0.55134 0.6488 0.81395 0.82895 0.84924 0.99445 1.02461 1.17037 1.19378 1.33472 1.51473 1.6605 1.8511 2.07396 2.20055 2.33963 2.64771 2.8269 2.99456 3.16672 3.31469 3.45131 3.59835 4.0978 4.34331 4.8191 
41 0.01484 0.10666 0.17066 0.1801 0.20718 0.32415 0.33368 0.51602 0.53707 0.65642 0.8124 0.83347 0.84376 1.00211 1.01646 1.17819 1.19053 1.22066 1.34264 1.37476 1.51859 1.66846 1.6927 1.85949 1.87982 2.08286 2.20916 2.34799 2.65297 2.83494 3.00267 3.17422 3.3225 3.45839 3.4893 3.60486 3.78166 4.10594 4.3515 4.51992 4.82752 
43 0.00853 0.10493 0.16775 0.17791 0.2181 0.32118 0.33135 0.51256 0.53165 0.65153 0.68534 0.8206 0.83404 0.85141 0.99975 1.01798 1.17484 1.18739 1.22007 1.33917 1.36636 1.51339 1.66601 1.85662 1.88014 2.07882 2.20552 2.34475 2.6485 2.83147 2.86196 2.99789 3.17058 3.31932 3.45508 3.48283 3.60066 3.77825 4.1029 4.34922 4.51697 4.6545 4.82506 
25 0.02056 0.12367 0.17468 0.19776 0.32806 0.35147 0.52319 0.66895 0.82645 0.84003 1.00614 1.18315 1.21789 1.35048 1.67453 1.86686 2.22428 2.35701 2.8456 3.18086 3.32732 3.46459 4.1097 4.35874 4.83562 
29 0.01106 0.10471 0.16858 0.18092 0.32155 0.33326 0.51368 0.5497 0.66006 0.80942 0.83018 0.84147 1.00003 1.17633 1.19612 1.34108 1.66684 1.85669 2.20973 2.34484 2.83294 3.00403 3.17389 3.32018 3.45582 3.61458 4.10331 4.34882 4.82538 
31 0.01469 0.10267 0.16279 0.17414 0.31557 0.32675 0.5077 0.65004 0.80236 0.826 0.83717 0.99407 1.01421 1.17104 1.19287 1.33503 1.65863 1.85053 1.88437 2.07312 2.19873 2.33995 2.82576 2.99326 3.16809 3.31537 3.45132 3.59913 4.09784 4.34291 4.81874 
38 0.01292 0.1047 0.16842 0.17902 0.32167 0.3323 0.51327 0.53714 0.65369 0.80687 0.83009 0.84056 0.99995 1.01853 1.17546 1.18889 1.22164 1.3402 1.51709 1.66633 1.85716 1.88463 2.08102 2.20544 2.25132 2.34544 2.6506 2.83241 3.0004 3.17174 3.32011 3.45578 3.6024 3.7809 4.10288 4.3494 4.51874 4.82527 
30 0.02108 0.11465 0.17137 0.18866 0.32363 0.33753 0.51689 0.55467 0.65967 0.82333 0.8369 0.88322 1.00276 1.17959 1.20597 1.34526 1.66929 1.8597 2.08998 2.21271 2.34847 2.83655 3.01029 3.17681 3.32371 3.45997 3.61444 4.10542 4.35208 4.82815 
43 0.00719 0.09562 0.16967 0.17871 0.2029 0.32384 0.33339 0.51558 0.53651 0.65486 0.80459 0.83098 0.84038 1.00145 1.0156 1.17783 1.1905 1.22001 1.34186 1.36864 1.51593 1.66834 1.69946 1.85927 1.88293 2.08085 2.20732 2.23961 2.34732 2.65065 2.83478 3.00246 3.17316 3.32179 3.45724 3.48135 3.60324 3.77971 4.10453 4.35122 4.51833 4.66301 4.82719 
45 0.01019 0.1031 0.17024 0.17917 0.19899 0.32414 0.3331 0.35481 0.51609 0.5335 0.65636 0.81777 0.83515 0.84607 1.00248 1.01517 1.17787 1.18887 1.21576 1.34208 1.36291 1.51818 1.66777 1.68596 1.85956 1.87689 2.08186 2.20743 2.23798 2.34807 2.65338 2.83481 2.85901 3.00115 3.17496 3.32259 3.45851 3.48454 3.60476 3.79268 4.10619 4.35239 4.52478 4.82794 4.85445 
38 0.01937 0.11008 0.17372 0.18314 0.20983 0.32776 0.33767 0.52 0.54255 0.66183 0.81625 0.83652 0.84706 1.00605 1.02446 1.18239 1.19713 1.23557 1.34699 1.52895 1.67197 1.69907 1.86356 1.89208 2.09457 2.21618 2.35235 2.65903 2.83956 3.00962 3.17895 3.32653 3.46245 3.60977 4.10943 4.35615 4.53235 4.83168 
42 0.01347 0.10375 0.17227 0.18145 0.2068 0.32581 0.33506 0.36977 0.51761 0.53656 0.65802 0.81295 0.83436 0.84399 1.00388 1.01827 1.17955 1.19098 1.21877 1.34412 1.37084 1.52065 1.66997 1.6928 1.86111 1.88021 2.0865 2.21034 2.24802 2.34935 2.65395 2.83675 3.0035 3.17564 3.32393 3.45988 3.60568 3.78626 4.10693 4.35382 4.52276 4.82978 
33 0.00716 0.10857 0.17162 0.18405 0.32432 0.33576 0.518 0.55617 0.65999 0.82347 0.83786 0.86165 1.00344 1.02808 1.18035 1.2033 1.34724 1.53286 1.66966 1.86103 2.09409 2.2138 2.35005 2.66151 2.8387 3.00778 3.17783 3.32559 3.46184 3.61502 4.10782 4.35402 4.82917 
37 0.02067 0.10506 0.16765 0.17819 0.32046 0.3311 0.51269 0.53823 0.65324 0.80658 0.82955 0.84008 0.99883 1.01698 1.17561 1.19187 1.3396 1.5162 1.6654 1.85574 1.88061 2.07974 2.20545 2.34447 2.64866 2.83214 2.99863 3.17122 3.31928 3.45552 3.60134 3.78001 4.10223 4.34828 4.51738 4.67024 4.82462 
39 0.01835 0.10324 0.16318 0.17288 0.20011 0.31662 0.32614 0.35838 0.50835 0.53498 0.64907 0.81664 0.83023 0.84711 0.99543 1.01143 1.17032 1.18417 1.22485 1.33487 1.5136 1.66029 1.68343 1.85208 1.87272 2.07407 2.19921 2.34045 2.64881 2.82653 2.99296 3.16765 3.31504 3.45147 3.59712 3.77647 4.09861 4.3441 4.81971 
39 0.01079 0.10497 0.1697 0.17953 0.21481 0.32302 0.33269 0.51531 0.53767 0.65541 0.81294 0.83286 0.84351 1.001 1.0151 1.17702 1.18928 1.21944 1.34203 1.51797 1.66671 1.68817 1.85883 1.88372 2.08125 2.20786 2.34702 2.65362 2.83409 3.00027 3.17374 3.32182 3.45786 3.60353 3.78193 4.10455 4.351 4.52078 4.82691 
39 0.02049 0.10337 0.16597 0.17598 0.21583 0.31934 0.32953 0.51144 0.53822 0.65209 0.80909 0.82894 0.83962 0.99737 1.01361 1.17349 1.18746 1.22341 1.33855 1.5147 1.66335 1.85464 1.88731 2.08168 2.20419 2.34334 2.64861 2.83053 2.9973 3.16979 3.31815 3.45417 3.60115 3.78 4.10151 4.34719 4.51749 4.66638 4.82335 
36 0.01033 0.10177 0.17202 0.18401 0.32512 0.33678 0.5182 0.54405 0.65723 0.8034 0.83127 0.84091 1.00302 1.17925 1.1941 1.22679 1.34467 1.52035 1.67166 1.86158 2.08625 2.21074 2.34919 2.65206 2.83808 3.00524 3.17449 3.32333 3.45933 3.60575 3.78603 4.10634 4.35542 4.52084 4.66102 4.83031 
39 0.01256 0.09756 0.16493 0.17389 0.19597 0.31941 0.3292 0.51159 0.53841 0.65281 0.798 0.82665 0.83592 0.86839 0.99758 1.01613 1.17342 1.18558 1.21472 1.3385 1.51607 1.6636 1.85457 1.87998 2.08046 2.20327 2.34259 2.64827 2.8308 2.99791 3.16966 3.31779 3.45348 3.59971 3.78324 4.10062 4.34648 4.51812 4.82282 
42 0.01047 0.10132 0.17057 0.17947 0.20061 0.32454 0.33363 0.36248 0.51693 0.53785 0.65659 0.81281 0.83374 0.84345 1.00262 1.01589 1.17898 1.19138 1.22148 1.34349 1.51862 1.66821 1.68813 1.85992 1.87776 2.08596 2.21044 2.34838 2.65273 2.83541 3.00285 3.17483 3.32344 3.45889 3.48639 3.60539 3.78556 4.10669 4.35318 4.52176 4.66986 4.82878 
47 0.0131 0.09494 0.15902 0.16763 0.1847 0.31264 0.3208 0.33495 0.50425 0.52192 0.64289 0.68745 0.80581 0.82411 0.83376 0.99162 1.00353 1.16645 1.17755 1.20643 1.3304 1.35428 1.50323 1.65623 1.67286 1.84803 1.86481 2.06626 2.19418 2.22779 2.33664 2.63947 2.82198 2.84528 2.98837 3.16289 3.31103 3.44664 3.47109 3.59205 3.7665 4.09462 4.34005 4.5074 4.64737 4.81585 4.8454 
50 0.00675 0.08885 0.15877 0.17069 0.17979 0.2057 0.32168 0.32991 0.34607 0.5131 0.52833 0.65231 0.682 0.80502 0.82961 0.83832 0.8613 0.99971 1.01106 1.17482 1.18442 1.20516 1.339 1.35585 1.51253 1.53986 1.66539 1.68297 1.85688 1.87334 2.07914 2.20427 2.22827 2.345 2.64781 2.83149 2.85217 2.99725 3.17073 3.31938 3.45486 3.4697 3.60072 3.77689 4.10295 4.34872 4.51635 4.6642 4.82511 4.85247 
38 0.01538 0.09557 0.16415 0.17399 0.27788 0.31908 0.33075 0.51057 0.53518 0.65039 0.79441 0.82461 0.83377 0.85805 0.99594 1.02575 1.17329 1.18878 1.22622 1.3379 1.51361 1.66388 1.8531 2.07795 2.20553 2.34157 2.64591 2.8297 2.99791 3.16772 3.31667 3.4524 3.59858 3.77583 4.09906 4.34492 4.5135 4.82129 
36 0.01371 0.10194 0.16412 0.17417 0.2137 0.31777 0.32815 0.50979 0.54853 0.65197 0.80895 0.82799 0.83901 0.99596 1.01389 1.17269 1.18966 1.33628 1.5161 1.66111 1.68644 1.85275 1.88441 2.07886 2.20238 2.34143 2.65357 2.82851 2.99649 3.16967 3.31652 3.45335 3.59903 4.09955 4.3449 4.8208 
32 0.0202 0.10985 0.17561 0.18755 0.32986 0.3426 0.52138 0.54568 0.66271 0.81034 0.8353 0.84536 1.00828 1.18318 1.19963 1.34853 1.52995 1.67536 1.8668 2.09982 2.21587 2.35298 2.66292 2.84131 3.01041 3.17864 3.3273 3.46266 3.61571 4.10952 4.35788 4.83306 
47 0.01276 0.099 0.16602 0.17441 0.1904 0.32023 0.32853 0.34319 0.51216 0.52976 0.65135 0.68608 0.80895 0.83011 0.83932 0.99866 1.01043 1.17421 1.18494 1.21079 1.3383 1.35985 1.5125 1.66363 1.68039 1.85564 1.87173 2.07578 2.20325 2.23252 2.3441 2.64751 2.8305 2.85293 2.9967 3.17041 3.31893 3.45454 3.47289 3.6004 3.77525 4.10216 4.34773 4.51534 4.65701 4.82382 4.85171 
38 0.01704 0.10832 0.16969 0.18079 0.32298 0.33366 0.51436 0.53605 0.65467 0.81435 0.83298 0.84593 1.00155 1.02382 1.17671 1.19059 1.22699 1.34121 1.51515 1.66783 1.85863 1.88896 2.08177 2.20652 2.24616 2.34665 2.65069 2.8335 2.99975 3.17286 3.32122 3.45694 3.60318 3.78095 4.10443 4.35074 4.51865 4.82672 
42 0.00648 0.09584 0.16404 0.17266 0.18996 0.31842 0.3271 0.34588 0.5106 0.533 0.651 0.80335 0.82751 0.83681 0.99677 1.01055 1.17238 1.18442 1.21426 1.33679 1.38283 1.51167 1.66225 1.68235 1.85392 1.8731 2.07696 2.20166 2.23967 2.34242 2.64684 2.82909 2.99545 3.16882 3.31696 3.45322 3.59833 3.77715 4.10051 4.34602 4.51609 4.82207 
29 0.00798 0.10501 0.16551 0.18129 0.31877 0.33397 0.51331 0.65332 0.80985 0.82853 0.84379 0.9971 1.17383 1.19778 1.33881 1.66391 1.85424 2.20584 2.34284 2.65212 2.83296 2.99847 3.1708 3.31842 3.45474 3.60631 4.10093 4.34766 4.82309 
31 0.02806 0.11504 0.16564 0.18197 0.31788 0.33201 0.5104 0.65185 0.81571 0.83116 0.8574 0.99666 1.17291 1.1961 1.33758 1.51858 1.66281 1.85332 2.08169 2.20519 2.34224 2.65179 2.82998 2.99884 3.17044 3.31756 3.45432 3.60888 4.10078 4.34637 4.82215 

55
