# Supplementary material for: Deciphering the Contribution of Oriens-Lacunosum/Moleculare (OLM) Cells to Intrinsic θ Rhythms Using Biophysical Local Field Potential (LFP) Models
Source: eNeuro. 2018 Sep 4;5(4):ENEURO.0146-18.2018. doi: 10.1523/ENEURO.0146-18.2018 (PMC6140113; doi:10.1523/ENEURO.0146-18.2018)
Supplement: Supplementary file 2 — Supplementary Code. Download supplement 2, GZ file [file sup_enu-eN-NWR-0146-18-s02.gz › LFP_microcircuit-master/BSC-120-gi-0-gi_SD-0-PV12913020-dSD6.6ms-gnSD0.21-gpv3.0-gsb4.25-csb0.21-gbs6.0-cbs0.1344-spiketimes.txt]

3167

104


46 0.15687 0.30896 0.31487 0.49835 0.62875 0.63351 1.15472 1.16376 1.31863 1.32531 1.64917 1.65559 1.84348 2.05675 2.06087 2.18235 2.18923 2.32885 2.33502 2.46762 2.47328 2.62255 2.62718 2.81248 2.81739 2.97634 2.98193 3.149 3.1543 3.29848 3.30521 3.43323 3.43907 3.57835 3.58319 3.75209 3.75766 4.08581 4.09054 4.33456 4.48932 4.49468 4.61312 4.62158 4.8083 4.81165 
0 
21 0.64276 1.17227 1.33518 1.8599 2.06906 2.19869 2.34159 2.48358 2.63646 2.82807 2.9914 3.16519 3.31539 3.44895 3.59237 3.76777 4.09715 4.34561 4.50437 4.63203 4.82244 
24 0.15893 0.31468 0.6343 1.16419 1.32697 1.65819 1.8487 2.0615 2.19119 2.33377 2.47588 2.62855 2.81974 2.98401 3.15575 3.30614 3.44083 3.58478 3.75895 4.09 4.33847 4.49604 4.6284 4.81348 
88 0.15807 0.16124 0.31293 0.31628 0.31987 0.50112 0.50396 0.50693 0.63255 0.63534 0.63823 0.64212 0.99444 1.15877 1.16243 1.16612 1.16992 1.3228 1.32743 1.33055 1.33415 1.49867 1.65508 1.65885 1.66224 1.84787 1.85068 1.85419 2.06074 2.06363 2.06734 2.18661 2.19092 2.19601 2.33309 2.33579 2.33937 2.47216 2.47613 2.47925 2.48319 2.62727 2.63027 2.63285 2.81736 2.82042 2.82305 2.82619 2.98073 2.98479 2.98757 2.99172 3.15353 3.15633 3.15932 3.16217 3.30289 3.3069 3.30973 3.31281 3.4383 3.44111 3.44455 3.44835 3.58257 3.58578 3.58922 3.75669 3.76014 3.76281 3.76651 4.08988 4.09241 4.0962 4.33864 4.3409 4.34695 4.49372 4.49764 4.50028 4.61754 4.62309 4.62623 4.63021 4.81239 4.81491 4.81773 4.82124 
14 0.64548 1.33957 2.07313 2.48639 2.63935 2.83194 2.99332 3.1684 3.31853 3.45316 3.59676 3.77041 4.50687 4.63702 
74 0.15606 0.16022 0.31088 0.31507 0.49677 0.50127 0.50467 0.62845 0.63288 0.63653 0.99182 1.15468 1.15883 1.16435 1.16855 1.32028 1.32563 1.32948 1.4968 1.64899 1.65577 1.66 1.84626 1.85081 2.05919 2.06245 2.18393 2.18933 2.33069 2.33403 2.33903 2.46588 2.47209 2.47585 2.47955 2.62205 2.6268 2.62985 2.81386 2.81847 2.82126 2.8267 2.97782 2.98254 2.98519 3.15083 3.1542 3.15754 3.16148 3.29973 3.30434 3.30832 3.43196 3.4379 3.44208 3.57958 3.58402 3.58778 3.75424 3.75857 3.76146 4.0882 4.09117 4.33721 4.33991 4.49115 4.49596 4.49874 4.61444 4.62046 4.62502 4.81037 4.81355 4.81709 
58 0.15706 0.31032 0.31452 0.49744 0.50067 0.50521 0.63009 0.63386 0.63935 0.99089 1.15649 1.16229 1.1681 1.32043 1.32583 1.6541 1.65755 1.84523 1.84962 2.05845 2.06208 2.18426 2.19021 2.33061 2.33422 2.47132 2.47551 2.62484 2.62846 2.81412 2.81859 2.82351 2.97833 2.98314 3.15083 3.15525 3.15861 3.30023 3.30587 3.31069 3.43662 3.44112 3.5802 3.58421 3.75369 3.7585 3.76226 4.08753 4.09118 4.33626 4.33912 4.49096 4.49583 4.61486 4.62315 4.80996 4.81275 4.8169 
16 0.64335 1.17835 1.33811 2.07227 2.4871 2.63781 2.83322 2.99585 3.16626 3.31674 3.4528 3.59484 3.76801 4.50502 4.51261 4.63334 
45 0.64779 0.65128 0.65656 1.1779 1.3406 1.34524 2.07416 2.07797 2.08448 2.20483 2.21162 2.35067 2.48957 2.49329 2.49817 2.64221 2.64467 2.65076 2.83356 2.83897 2.99763 3.00179 3.01661 3.17035 3.1734 3.17828 3.32164 3.4546 3.45862 3.59786 3.60212 3.6087 3.77291 3.77552 3.77991 3.79025 4.10573 4.35354 4.51032 4.5131 4.51801 4.63663 4.64051 4.64585 4.82796 
39 0.16449 0.31916 0.50676 0.63876 0.64322 1.16821 1.17376 1.33203 1.33762 1.66313 1.85382 2.06583 2.07184 2.19608 2.33969 2.34624 2.48027 2.48651 2.63428 2.8244 2.82873 2.98941 3.15979 3.16395 3.17097 3.31221 3.44428 3.44929 3.58989 3.59469 3.7643 3.76776 4.09473 4.34334 4.50198 4.50781 4.62985 4.63703 4.81789 
8 0.65678 2.08453 2.49681 2.6478 3.00856 3.17713 3.77854 4.51614 
14 1.33746 2.0706 2.19888 2.48443 2.63734 2.83036 2.99235 3.16705 3.31588 3.5932 3.76746 4.09799 4.50412 4.63562 
0 
0 
35 0.50909 0.641 0.64505 1.16778 1.17677 1.33385 1.3402 2.06877 2.19813 2.34071 2.48185 2.48563 2.63612 2.63945 2.82699 2.83185 2.99028 2.99449 3.16151 3.16595 3.31251 3.31812 3.44626 3.45218 3.59164 3.59627 3.76707 3.7705 4.09818 4.34679 4.50205 4.50646 4.63152 4.6382 4.82085 
17 0.63753 1.33167 1.84876 2.06343 2.33536 2.47895 2.63096 2.82195 2.98561 3.15884 3.30986 3.44442 3.76209 4.09483 4.33934 4.49845 4.81525 
21 0.64172 1.17178 1.33571 2.06912 2.34067 2.48187 2.48936 2.63535 2.83246 2.98998 3.16317 3.16992 3.31363 3.44853 3.59091 3.59875 3.76698 3.77406 4.09635 4.50413 4.63075 
50 0.15632 0.30731 0.31184 0.49469 0.49995 0.62699 0.6312 0.98817 1.15368 1.15993 1.31796 1.32443 1.65062 1.65507 1.84275 1.84778 2.05598 2.06052 2.18183 2.18932 2.3279 2.33236 2.46664 2.47194 2.62169 2.62604 2.81155 2.81626 2.97557 2.98105 3.14816 3.15311 3.29745 3.3038 3.43332 3.4377 3.57735 3.58196 3.7513 3.75653 4.08496 4.08942 4.33381 4.33875 4.48849 4.4938 4.61255 4.6212 4.80718 4.81064 
8 0.6489 2.07621 2.49017 2.64236 3.17194 3.77286 4.51055 4.64297 
1 4.51282 
77 0.1584 0.16194 0.31197 0.31506 0.31933 0.50064 0.50369 0.50848 0.63045 0.63461 0.63814 0.99383 1.15709 1.16104 1.16586 1.32201 1.32686 1.33005 1.65087 1.65795 1.66164 1.84738 1.8503 1.85495 2.06054 2.06375 2.06932 2.18565 2.191 2.19632 2.3325 2.3354 2.33921 2.46878 2.47463 2.47798 2.48243 2.62454 2.62895 2.63172 2.81553 2.81964 2.82242 2.82732 2.97927 2.98426 2.98682 3.15277 3.15574 3.15932 3.30163 3.30575 3.30943 3.43357 3.43952 3.44344 3.44785 3.58123 3.58545 3.58878 3.756 3.75972 3.7626 4.08953 4.09237 4.09727 4.33853 4.34121 4.49313 4.49719 4.49979 4.61654 4.62178 4.62681 4.81197 4.81474 4.81745 
50 0.16186 0.31485 0.31961 0.50275 0.50683 0.63504 0.63888 1.16056 1.16748 1.32763 1.33195 1.65987 1.84914 1.85497 2.06198 2.06683 2.19117 2.19754 2.33414 2.34005 2.47636 2.48005 2.62963 2.63315 2.82028 2.82411 2.98531 2.98962 3.15523 3.15987 3.30584 3.31025 3.44012 3.44516 3.58516 3.5898 3.7592 3.7626 3.7663 4.09102 4.09597 4.33952 4.34582 4.496 4.49967 4.50416 4.62261 4.62906 4.814 4.81769 
11 0.64386 1.33745 2.48828 2.64238 2.83297 2.99684 3.16833 3.31545 3.59824 3.76692 4.50489 
0 
14 0.64221 2.06742 2.34 2.48242 2.63436 2.82629 2.99119 3.16256 3.59192 3.76556 4.09644 4.50198 4.6309 4.81935 
0 
0 
0 
18 0.64621 1.17275 1.33897 2.07242 2.20573 2.48677 2.63851 2.99324 2.9986 3.16724 3.3186 3.45258 3.59421 3.59906 3.77027 4.50709 4.63893 4.82483 
73 0.15147 0.30222 0.30592 0.30973 0.48968 0.49429 0.49982 0.62262 0.62706 0.63172 0.98404 0.99005 1.14845 1.15277 1.15789 1.31339 1.31886 1.32354 1.64266 1.64946 1.65345 1.8384 1.84166 1.84578 2.05164 2.0552 2.17706 2.18331 2.32328 2.32675 2.3307 2.46063 2.46628 2.46986 2.61608 2.62038 2.62354 2.80685 2.81147 2.8144 2.82051 2.97072 2.97618 2.97962 3.1435 3.14693 3.15049 3.15673 3.29263 3.2974 3.30123 3.42558 3.43101 3.43545 3.5725 3.57715 3.58101 3.747 3.75142 3.75431 4.08051 4.08371 4.32949 4.33229 4.48394 4.48849 4.49143 4.60802 4.61497 4.61956 4.80263 4.80592 4.80886 
15 0.64193 1.1675 1.33614 2.06937 2.19682 2.48271 2.6366 2.99414 3.16247 3.44745 3.59175 3.76515 4.09967 4.50248 4.62957 
44 0.16187 0.31448 0.50855 0.63429 0.63903 1.16059 1.16659 1.32547 1.33012 1.65747 1.66367 1.8494 2.06266 2.0668 2.18855 2.19504 2.33478 2.33909 2.47463 2.47976 2.62877 2.63285 2.81911 2.82336 2.98317 2.98808 3.15523 3.16001 3.30482 3.31 3.44022 3.44524 3.58499 3.58907 3.75859 3.76304 4.09191 4.3405 4.49547 4.50018 4.6188 4.62691 4.81425 4.8179 
29 0.16251 0.3162 0.63633 1.16495 1.33043 1.66187 1.85075 2.06356 2.19379 2.33624 2.47916 2.63172 2.82218 2.98717 3.15683 3.16264 3.30992 3.44221 3.44908 3.58785 3.76176 3.76752 4.09283 4.34142 4.49845 4.50232 4.62791 4.81553 4.81991 
50 0.5179 0.64581 0.64917 0.65257 1.17363 1.33944 1.34362 1.86464 2.07276 2.07576 2.08001 2.20308 2.34634 2.3517 2.48711 2.48986 2.49346 2.4992 2.64064 2.64299 2.64822 2.83256 2.83716 2.99631 3.00046 3.16657 3.17021 3.17329 3.31978 3.3233 3.45205 3.45603 3.5966 3.60027 3.60942 3.77121 3.77368 3.77672 3.78276 4.10227 4.10675 4.35132 4.50742 4.51007 4.51312 4.5248 4.63597 4.63964 4.82632 4.83133 
23 0.63977 1.16817 1.3331 2.06707 2.19699 2.3424 2.48161 2.63457 2.82586 2.99072 3.15994 3.16531 3.31227 3.31928 3.44561 3.5912 3.76347 3.7686 4.09669 4.50038 4.50556 4.62935 4.81996 
6 2.63449 2.99129 3.44918 3.59454 3.76559 4.50255 
25 0.31047 0.49953 0.63108 1.15659 1.32108 1.65582 1.84472 2.05805 2.18718 2.33027 2.47239 2.62523 2.81556 2.9804 3.15085 3.30067 3.43647 3.58117 3.75386 3.75975 4.08711 4.3357 4.49101 4.62015 4.80975 
8 0.654 1.34873 2.49538 2.64727 3.17547 3.77788 4.5155 4.6434 
19 0.50131 0.63439 1.32651 1.84682 2.05962 2.33205 2.47536 2.62772 2.8188 2.98329 3.1539 3.30961 3.43962 3.58388 3.7584 4.08842 4.337 4.4958 4.81138 
6 1.65973 2.33539 2.63128 2.98665 3.15885 4.81655 
2 3.76536 4.50283 
42 0.16523 0.50747 0.63927 0.64295 1.16374 1.17198 1.32761 1.33271 1.33759 1.66372 1.85315 2.0664 2.07273 2.19543 2.33868 2.34568 2.48081 2.48575 2.63404 2.63674 2.82503 2.82886 2.98934 2.99625 3.15934 3.16322 3.30826 3.31344 3.44447 3.44948 3.58908 3.59368 3.76439 3.76707 4.09525 4.34378 4.50123 4.50373 4.62637 4.63097 4.8181 4.82132 
0 
10 0.65193 2.07866 2.49126 2.64575 3.00071 3.16967 3.60261 3.77298 4.50884 4.64146 
9 0.64307 1.33589 2.63551 2.99134 3.16366 3.31461 3.45071 3.59333 3.76666 
23 0.51078 0.64333 0.64969 1.17048 1.33629 2.07084 2.19899 2.3422 2.48501 2.63758 2.8288 2.99321 3.16509 3.17002 3.31678 3.45 3.59357 3.59865 3.7694 4.0996 4.50551 4.63212 4.82279 
2 0.65224 2.49548 
50 0.6489 0.65246 0.6562 1.17953 1.3429 1.34739 1.87067 2.07608 2.07946 2.08585 2.20639 2.21363 2.35163 2.35953 2.4912 2.49501 2.49956 2.52467 2.64349 2.64621 2.65162 2.83626 2.84021 2.84755 2.99948 3.00409 3.17137 3.17461 3.17889 3.3237 3.32785 3.45514 3.45956 3.60026 3.60418 3.60941 3.77435 3.77717 3.78084 3.78684 4.10932 4.35532 4.51135 4.51385 4.5177 4.63926 4.64301 4.65103 4.82991 4.83537 
15 0.64494 1.17677 1.3386 2.07317 2.48579 2.63797 2.8346 2.9934 3.16716 3.31771 3.45338 3.59605 3.76824 4.5061 4.63782 
31 0.50954 0.63944 0.64604 1.16686 1.17366 1.33199 2.06703 2.19665 2.3399 2.48061 2.48738 2.63426 2.63934 2.82546 2.98902 3.15958 3.16531 3.30945 3.31552 3.44547 3.59028 3.59874 3.76347 3.76791 4.09627 4.34613 4.50012 4.506 4.62808 4.63463 4.81926 
121 0.1514 0.15445 0.15734 0.30383 0.30736 0.31043 0.31287 0.31585 0.4918 0.49613 0.49821 0.50094 0.62292 0.62678 0.6295 0.63207 0.63506 0.9868 0.99027 1.14985 1.15369 1.15705 1.16027 1.16349 1.31472 1.31817 1.32174 1.32421 1.32703 1.49178 1.64413 1.65021 1.65307 1.65603 1.65988 1.8405 1.84273 1.84572 1.84826 1.8521 2.05372 2.05603 2.05851 2.06156 2.17883 2.18332 2.18645 2.19022 2.32533 2.328 2.33066 2.33345 2.46057 2.46633 2.4696 2.47194 2.47492 2.47894 2.6173 2.62163 2.62444 2.62632 2.63195 2.80879 2.81268 2.81526 2.81731 2.82017 2.97242 2.9764 2.97948 2.98195 2.98542 3.14527 3.14821 3.15105 3.15325 3.15563 3.29452 3.29788 3.30114 3.30364 3.30609 3.42711 3.43269 3.43525 3.43797 3.44063 3.57446 3.57823 3.58072 3.58363 3.58736 3.74924 3.75217 3.75495 3.75696 3.7594 4.08273 4.08508 4.0876 4.09108 4.33177 4.33367 4.33604 4.34011 4.48558 4.4885 4.4919 4.49382 4.49706 4.60964 4.61471 4.61849 4.62106 4.62577 4.80484 4.80755 4.80957 4.81168 4.81459 
71 0.51536 0.64527 0.64787 0.6507 0.65423 1.17468 1.17822 1.18246 1.33874 1.34159 1.34467 1.67298 1.86144 1.86636 2.07317 2.07614 2.0794 2.20267 2.20631 2.34622 2.35002 2.35768 2.48655 2.48959 2.49248 2.49606 2.50458 2.63987 2.64269 2.64488 2.65034 2.83111 2.83418 2.83698 2.84138 2.99543 2.99817 3.00167 3.16704 3.17077 3.17332 3.17815 3.31751 3.3213 3.32388 3.45225 3.45637 3.45942 3.59617 3.59898 3.60219 3.60777 3.76921 3.77282 3.77511 3.77785 3.78777 4.10282 4.10708 4.35155 4.35551 4.50667 4.51023 4.51236 4.51647 4.63403 4.63801 4.64101 4.82605 4.82866 4.83276 
54 0.51134 0.64235 0.64605 0.65019 1.16892 1.17267 1.17765 1.3342 1.3371 1.34159 1.66792 1.85782 1.86366 2.06954 2.07257 2.1968 2.20094 2.34223 2.34569 2.48341 2.48666 2.49038 2.63696 2.63992 2.82767 2.83043 2.83398 2.99169 2.99455 3.16342 3.1672 3.17004 3.31428 3.31788 3.32184 3.44821 3.4518 3.455 3.59318 3.59652 3.60073 3.76741 3.77063 3.77303 4.09872 4.10212 4.34777 4.50305 4.50712 4.51063 4.63184 4.63502 4.82243 4.82532 
34 0.16473 0.31992 0.50779 0.63856 1.16398 1.17205 1.32811 1.33416 1.66306 1.85358 2.06737 2.19564 2.33807 2.48021 2.63254 2.63642 2.82369 2.98654 2.99079 3.15886 3.16419 3.30769 3.31376 3.4446 3.58838 3.76167 3.76708 4.09518 4.34435 4.49847 4.50398 4.62583 4.63243 4.81877 
18 0.63889 1.17158 1.85805 2.06541 2.48036 2.63347 2.82529 2.99139 3.15996 3.31226 3.44607 3.59087 3.7641 4.09439 4.34609 4.50119 4.63192 4.81689 
0 
20 0.50903 0.64016 1.16452 1.33145 2.06812 2.19567 2.33914 2.63444 2.82441 2.98921 3.16274 3.31359 3.44853 3.59138 3.76459 4.09574 4.34395 4.50162 4.62964 4.81811 
0 
21 0.50658 0.63994 1.17056 1.33231 2.06568 2.19839 2.33888 2.48073 2.63421 2.82449 2.98941 3.16193 3.313 3.44376 3.5895 3.76376 4.09475 4.34558 4.50122 4.62995 4.81831 
24 0.64438 0.64874 1.17358 1.33862 2.07309 2.20266 2.34672 2.48622 2.49308 2.64009 2.83113 2.99541 3.16589 3.17083 3.31929 3.45079 3.5961 3.76812 3.7723 4.10287 4.5071 4.5124 4.63559 4.82601 
17 0.63527 1.32728 1.84585 2.0598 2.33214 2.62725 2.81882 2.98569 3.15395 3.30626 3.44026 3.58509 3.75793 4.08818 4.33602 4.49525 4.8107 
57 0.15847 0.3121 0.31644 0.50118 0.50538 0.63068 0.63501 0.63901 1.15722 1.16309 1.32151 1.3274 1.3322 1.65361 1.65862 1.84686 1.85195 2.0598 2.064 2.18552 2.19174 2.33188 2.33633 2.47037 2.47577 2.47979 2.62584 2.63013 2.81527 2.81973 2.8237 2.97931 2.98452 3.15208 3.15659 3.15972 3.30106 3.30688 3.31061 3.43637 3.44102 3.44481 3.58111 3.58563 3.75526 3.75982 3.7628 4.08881 4.09295 4.33791 4.34202 4.49237 4.49727 4.61626 4.62448 4.81168 4.81475 
1 3.76854 
37 0.31296 0.63229 0.63871 1.1582 1.32223 1.32892 1.65654 1.84718 2.06015 2.18645 2.33224 2.47225 2.47819 2.62645 2.63151 2.81591 2.82112 2.98001 2.98594 3.15249 3.15828 3.30194 3.30882 3.43829 3.44451 3.58179 3.58897 3.75553 3.76124 4.08922 4.33816 4.49278 4.49841 4.61707 4.62575 4.81169 4.81623 
6 2.0649 3.76416 4.0931 4.34107 4.50181 4.81691 
12 0.63568 1.85028 2.06375 2.3359 2.82311 3.15582 3.44106 3.76337 4.09195 4.34029 4.50088 4.81522 
85 0.15257 0.15603 0.3048 0.30803 0.3117 0.31711 0.49147 0.4961 0.4996 0.62464 0.62859 0.63236 0.98714 0.99154 1.15086 1.15444 1.15951 1.31565 1.31997 1.32368 1.64478 1.65174 1.65459 1.84112 1.84349 1.84744 2.05444 2.05699 2.05999 2.17957 2.18517 2.19158 2.32601 2.32866 2.33175 2.46163 2.46791 2.47137 2.47579 2.61827 2.6225 2.62525 2.62909 2.80929 2.81363 2.81659 2.82282 2.97326 2.97794 2.98073 3.1462 3.14915 3.15308 3.15632 3.29538 3.29933 3.30384 3.42756 3.43353 3.43717 3.44156 3.57511 3.57925 3.58255 3.74979 3.7533 3.75661 3.75954 4.08338 4.08579 4.08908 4.33243 4.33439 4.33852 4.48645 4.48944 4.49288 4.49663 4.61045 4.61694 4.62071 4.80542 4.80813 4.81035 4.81528 
49 0.29904 0.3038 0.48564 0.49055 0.61929 0.62478 0.97979 1.14541 1.15279 1.30954 1.3157 1.64223 1.64822 1.83423 1.83899 2.04745 2.05179 2.17366 2.18439 2.31944 2.32392 2.45901 2.46465 2.61343 2.61809 2.80319 2.80795 2.9672 2.97264 3.13965 3.14458 3.28913 3.2953 3.42461 3.43015 3.56893 3.57365 3.74287 3.74782 4.07646 4.0808 4.32526 4.32929 4.48001 4.48521 4.60454 4.61379 4.7987 4.80218 
0 
18 0.64122 1.17001 1.33455 2.0681 2.19758 2.34124 2.48286 2.63591 2.82689 2.9908 3.16373 3.31505 3.44792 3.59217 3.76645 4.09665 4.50371 4.63212 
0 
1 4.50816 
16 0.64939 1.34457 2.07543 2.2045 2.35287 2.49008 2.64268 2.83423 2.99789 3.17026 3.32479 3.45712 3.59875 3.77348 4.51031 4.63766 
0 
44 0.65245 0.65646 0.66411 1.34616 1.35028 1.87316 2.07983 2.08358 2.09708 2.21039 2.35458 2.36409 2.49384 2.49778 2.50324 2.64662 2.64966 2.65642 2.83976 2.84466 3.00281 3.00731 3.17452 3.17779 3.18299 3.32688 3.33363 3.45991 3.46458 3.60431 3.60925 3.62163 3.77828 3.78128 3.78677 4.11217 4.3585 4.51332 4.51677 4.5212 4.64243 4.64786 4.83275 4.83766 
40 0.50934 0.63895 0.64326 1.16455 1.17224 1.32892 1.33645 1.66625 1.85496 2.06683 2.07551 2.19296 2.19818 2.20668 2.33953 2.48044 2.48419 2.63417 2.63868 2.82437 2.82846 2.98777 2.99196 3.15998 3.16609 3.30871 3.31537 3.44508 3.45373 3.58874 3.59252 3.76384 3.76828 4.09609 4.34555 4.50009 4.50584 4.62297 4.63082 4.81946 
50 0.15564 0.30891 0.31365 0.49588 0.5008 0.62863 0.63402 0.99312 1.1553 1.1614 1.31957 1.32533 1.65185 1.65689 1.8443 1.84918 2.05751 2.06192 2.18375 2.19039 2.32947 2.33385 2.46844 2.47399 2.62336 2.62794 2.81333 2.81832 2.97734 2.98267 3.14976 3.15473 3.29913 3.30495 3.4344 3.43927 3.57906 3.58382 3.75295 3.75799 4.0865 4.09125 4.33531 4.34002 4.4901 4.49519 4.61432 4.62195 4.80874 4.81237 
49 0.64837 0.65209 0.65713 1.17755 1.33973 1.34324 1.34738 2.07548 2.07894 2.08475 2.20456 2.20963 2.34849 2.35583 2.48974 2.49414 2.49983 2.6426 2.6457 2.65208 2.83408 2.83818 2.84348 2.99852 3.00177 3.00929 3.16918 3.1738 3.17804 3.31988 3.32417 3.45388 3.45855 3.59881 3.60296 3.60752 3.6229 3.77283 3.7765 3.78008 3.7862 4.10493 4.5093 4.51277 4.51651 4.63841 4.6421 4.82895 4.83498 
2 4.08905 4.3371 
6 2.08032 2.49549 2.64786 2.84248 3.1752 3.77789 
13 0.65211 1.3456 2.07842 2.49322 2.6455 3.00122 3.17404 3.32653 3.45885 3.60322 3.77631 4.51295 4.64224 
23 0.3179 0.5069 0.63638 1.16437 1.3285 1.6624 1.85091 2.06321 2.33569 2.47709 2.63001 2.82055 2.98533 3.15687 3.30788 3.44287 3.58663 3.76042 4.09205 4.33984 4.4974 4.62701 4.81404 
28 0.16119 0.3166 0.5044 0.63501 1.16305 1.32801 1.6598 1.85136 2.06208 2.19149 2.33389 2.4765 2.62931 2.82028 2.82734 2.98432 3.1572 3.16473 3.30825 3.44254 3.58493 3.75999 4.09092 4.33886 4.49709 4.62485 4.81378 4.8192 
91 0.1531 0.15659 0.30467 0.30814 0.31172 0.3153 0.4919 0.49655 0.50032 0.62451 0.62878 0.63217 0.98681 0.99181 1.15084 1.15487 1.15936 1.16372 1.3156 1.32081 1.32393 1.32826 1.64472 1.6516 1.65456 1.84088 1.8435 1.84715 1.8511 2.05419 2.05705 2.06033 2.17952 2.18542 2.19104 2.32579 2.32871 2.33191 2.33651 2.46174 2.46831 2.47154 2.47535 2.61833 2.62289 2.62559 2.80921 2.81378 2.81657 2.82035 2.97317 2.97843 2.98097 3.14599 3.14917 3.15289 3.15583 3.29518 3.29973 3.30346 3.30708 3.42748 3.43349 3.43726 3.44052 3.575 3.57945 3.58274 3.58815 3.74956 3.75346 3.75639 3.75936 4.08313 4.08576 4.08913 4.33219 4.33433 4.33988 4.48628 4.4898 4.49277 4.4963 4.6104 4.61693 4.62086 4.6273 4.8052 4.8081 4.81054 4.81408 
39 0.15796 0.30955 0.31511 0.49931 0.63048 0.63602 1.15745 1.32289 1.65486 1.84421 1.85189 2.05726 2.18702 2.3298 2.33603 2.47158 2.47868 2.62475 2.62933 2.81492 2.82048 2.98009 3.15043 3.15542 3.30099 3.30666 3.43611 3.44171 3.58063 3.58706 3.75385 3.75855 4.08627 4.33458 4.49108 4.496 4.62127 4.80887 4.81378 
21 0.5095 0.6428 1.17109 1.33554 1.8591 2.0697 2.34342 2.48346 2.63666 2.82721 2.99202 3.16416 3.31503 3.44991 3.59252 3.76703 4.09781 4.34591 4.50393 4.63193 4.82106 
19 0.64305 1.17196 1.33349 2.06874 2.19784 2.34201 2.48321 2.6362 2.82833 2.99092 3.16428 3.31467 3.44947 3.59237 3.76707 4.09724 4.50385 4.63163 4.82057 
3 2.6448 3.77533 4.51224 
11 0.6372 2.47736 2.63096 2.98685 3.15796 3.4429 3.58931 3.76221 4.09175 4.33958 4.81634 
33 0.64749 0.6514 1.17761 1.33881 1.34376 2.07435 2.07981 2.20318 2.34909 2.48849 2.49447 2.64172 2.64659 2.83244 2.83936 2.99693 3.00357 3.1686 3.1722 3.32042 3.45357 3.45887 3.5975 3.60339 3.77221 3.77613 3.78871 4.10414 4.50904 4.5137 4.6366 4.64608 4.82705 
1 2.65419 
37 0.31633 0.50215 0.63452 0.64139 1.16069 1.16733 1.32506 1.33181 1.66054 1.85091 2.06353 2.18919 2.19641 2.33568 2.47419 2.48059 2.62914 2.63522 2.8193 2.98333 2.98865 3.15553 3.16235 3.30473 3.31217 3.43987 3.44439 3.58507 3.59095 3.7587 3.76511 4.09266 4.49586 4.50248 4.61983 4.62798 4.81543 
38 0.16035 0.31157 0.50058 0.6313 1.15713 1.167 1.3217 1.32909 1.65469 1.84532 2.05862 2.18746 2.33074 2.47169 2.47824 2.62552 2.63044 2.81649 2.82168 2.97998 2.98632 3.1516 3.15738 3.30115 3.30809 3.43652 3.44336 3.58123 3.58772 3.75526 3.76005 4.08763 4.33621 4.49171 4.49693 4.61887 4.81068 4.81533 
9 1.16006 1.84835 2.06177 2.3335 3.15418 3.30418 3.58617 3.76278 4.49448 
14 1.32703 1.84317 2.05672 2.32926 2.6252 2.81492 3.15028 3.30441 3.58057 3.75349 4.08544 4.33349 4.49172 4.80797 
21 0.63746 1.16478 1.32975 1.85276 2.06396 2.19595 2.33649 2.47889 2.63118 2.82189 2.98634 3.15775 3.30933 3.44256 3.58757 3.76108 4.09299 4.34077 4.49808 4.63052 4.81533 
18 0.6423 1.33521 2.06808 2.34261 2.48358 2.63589 2.82666 2.99086 3.16449 3.3154 3.44988 3.59211 3.76647 4.09663 4.34558 4.50346 4.63105 4.81985 
0 
36 0.65467 0.65804 0.66585 1.34905 1.35492 2.08145 2.08469 2.0906 2.21243 2.35947 2.49562 2.49898 2.5035 2.64872 2.65155 2.65709 2.842 2.8469 3.00509 3.00964 3.1764 3.17997 3.32997 3.4621 3.60568 3.6104 3.77903 3.78201 3.7855 4.51626 4.519 4.52319 4.64388 4.64809 4.83569 4.84232 
9 1.33241 2.06523 2.63298 3.161 3.31235 3.76336 4.09479 4.50105 4.81967 
14 0.64565 1.17411 1.33989 2.07206 2.48725 2.63858 2.99431 3.16742 3.31902 3.45437 3.59603 3.7702 4.50614 4.63591 
0 
45 0.16211 0.31515 0.50601 0.63588 0.64052 1.16238 1.16839 1.32686 1.33147 1.65947 1.85066 1.8573 2.06367 2.06844 2.19085 2.19707 2.33614 2.34119 2.47635 2.48115 2.63021 2.63419 2.82056 2.82445 2.83144 2.98504 2.98927 3.15658 3.16162 3.30605 3.31116 3.44182 3.44714 3.58659 3.59273 3.75941 3.76394 4.09267 4.3413 4.49654 4.50102 4.62399 4.62961 4.81493 4.81879 
46 0.16219 0.31625 0.50391 0.50754 0.63532 0.63952 1.16165 1.16708 1.32574 1.3311 1.65847 1.66557 1.85108 2.06386 2.06764 2.19008 2.19575 2.33617 2.34008 2.47578 2.48031 2.63052 2.63426 2.8207 2.82424 2.98427 2.98855 3.15648 3.1608 3.30555 3.3111 3.44112 3.44611 3.58668 3.59046 3.75945 3.76369 4.09293 4.09677 4.34195 4.49663 4.50101 4.62094 4.62794 4.81548 4.81872 
78 0.15198 0.15594 0.30456 0.30775 0.31196 0.49192 0.49643 0.50004 0.62417 0.6282 0.63201 0.9865 0.99122 1.15067 1.15424 1.15959 1.16481 1.31543 1.32024 1.32389 1.6449 1.65134 1.65437 1.8407 1.84331 1.84792 2.05397 2.05671 2.06082 2.17934 2.18511 2.32561 2.32852 2.33241 2.4627 2.46797 2.47138 2.47763 2.6184 2.62225 2.6254 2.80915 2.81334 2.81639 2.97309 2.97781 2.98063 3.1459 3.14888 3.15293 3.15807 3.29503 3.29911 3.30341 3.42781 3.43328 3.4369 3.44276 3.5749 3.57905 3.58284 3.74946 3.75306 3.75633 4.08288 4.08547 4.08946 4.33185 4.33403 4.48618 4.48937 4.49293 4.61026 4.61667 4.62062 4.80502 4.80784 4.81039 
7 2.48728 2.63679 3.16575 3.31774 3.76815 4.34677 4.50693 
41 0.16234 0.31846 0.50562 0.63774 0.64146 1.16662 1.17234 1.3305 1.33504 1.66277 1.85241 2.0655 2.06949 2.19409 2.33798 2.47979 2.48435 2.63261 2.63556 2.82311 2.82723 2.98775 2.99324 3.15856 3.16225 3.31032 3.3137 3.44404 3.44766 3.58869 3.59303 3.7626 3.76608 4.09357 4.09737 4.3421 4.50067 4.50433 4.6281 4.81689 4.82034 
51 0.1581 0.31189 0.31692 0.49967 0.50311 0.63171 0.63594 0.99207 1.15799 1.16528 1.32205 1.32773 1.656 1.6609 1.84662 1.85196 2.05978 2.06362 2.18643 2.19363 2.332 2.33607 2.47273 2.47636 2.62644 2.62984 2.81668 2.82021 2.98046 2.98441 3.15276 3.15691 3.302 3.30774 3.43786 3.44261 3.58229 3.58603 3.75591 3.75993 3.76404 4.08877 4.09283 4.33742 4.34114 4.49266 4.4972 4.6191 4.6254 4.81151 4.8144 
36 0.51259 0.64106 0.6467 1.16722 1.17271 1.33363 1.66815 1.85752 2.06799 2.19309 2.19856 2.34062 2.48131 2.48738 2.63496 2.64332 2.8271 2.99056 2.99875 3.1604 3.16577 3.17338 3.31352 3.44603 3.45278 3.59137 3.59836 3.76605 3.7722 4.09615 4.34512 4.50286 4.50902 4.62645 4.63336 4.81959 
71 0.15227 0.15686 0.30613 0.30948 0.31362 0.49402 0.4986 0.62564 0.62976 0.6336 0.98823 1.15213 1.15595 1.16157 1.31713 1.32146 1.32538 1.49505 1.64648 1.65328 1.65774 1.84246 1.84517 1.85021 2.05571 2.05867 2.18111 2.18703 2.32736 2.33032 2.33487 2.46317 2.46898 2.47345 2.61955 2.62381 2.62737 2.81092 2.81505 2.81832 2.97466 2.97908 2.9826 3.14744 3.15057 3.15467 3.29669 3.30064 3.30513 3.42936 3.435 3.43972 3.57658 3.58063 3.58486 3.75116 3.75498 3.75826 4.08465 4.08738 4.33365 4.33598 4.48784 4.49116 4.49496 4.61199 4.61853 4.62457 4.80678 4.80973 4.8126 
28 0.16166 0.31626 0.5054 0.63662 1.16806 1.33111 1.65951 2.06341 2.19251 2.33789 2.47747 2.63094 2.82169 2.82641 2.98593 3.1583 3.1633 3.31058 3.44265 3.44809 3.59005 3.76157 4.09174 4.33976 4.49859 4.63069 4.81496 4.81876 
13 0.65685 1.35011 2.08378 2.49769 2.64852 2.84417 3.00713 3.1785 3.46475 3.60861 3.78068 4.5183 4.64831 
14 0.64578 1.33928 2.07183 2.48655 2.63948 2.83062 2.99502 3.16714 3.31862 3.45299 3.59755 3.77058 4.10195 4.50743 
20 0.64265 1.16888 1.33397 2.06981 2.34097 2.48337 2.63568 2.82672 2.99038 3.16349 3.31427 3.44923 3.59147 3.60395 3.76619 4.09931 4.3466 4.50293 4.63073 4.82022 
25 0.31892 0.63321 1.16228 1.32529 1.66085 1.84622 2.05885 2.18922 2.33142 2.47528 2.62746 2.81839 2.98271 3.15246 3.15837 3.30532 3.43873 3.58355 3.75764 4.08793 4.33653 4.49324 4.49774 4.62311 4.81136 
0 
35 0.30855 0.62837 0.63472 1.15482 1.31891 1.32624 1.65375 1.84351 2.05673 2.18315 2.32885 2.46973 2.47655 2.62296 2.62828 2.81285 2.81859 2.97672 2.98442 3.14902 3.15575 3.2986 3.30584 3.43524 3.57856 3.75213 3.75852 4.08576 4.33453 4.48938 4.49577 4.61369 4.62356 4.80818 4.81251 
80 0.15633 0.16017 0.31038 0.31356 0.31744 0.49757 0.50176 0.50544 0.62984 0.63395 0.63762 0.99259 1.1566 1.16046 1.16466 1.16984 1.32115 1.32596 1.32963 1.49806 1.64976 1.65651 1.6602 1.84648 1.84951 1.85341 2.05975 2.06282 2.06773 2.18497 2.19066 2.195 2.33134 2.33433 2.3382 2.46701 2.47289 2.47697 2.4815 2.62441 2.6283 2.63142 2.8148 2.81906 2.82216 2.97879 2.98359 2.98666 3.15172 3.15473 3.15844 3.16316 3.3007 3.30496 3.30874 3.31312 3.43266 3.43863 3.44238 3.4463 3.58057 3.5846 3.58835 3.75517 3.75895 3.76201 4.08863 4.09148 4.09554 4.33768 4.3401 4.49207 4.49583 4.49871 4.61575 4.6221 4.6257 4.81064 4.81389 4.81694 
15 0.6465 1.33912 2.07304 2.34743 2.48687 2.63981 2.83376 2.99494 3.16841 3.31877 3.45316 3.59731 3.77188 4.10279 4.50799 

121
