# Supplementary material for: Deciphering the Contribution of Oriens-Lacunosum/Moleculare (OLM) Cells to Intrinsic θ Rhythms Using Biophysical Local Field Potential (LFP) Models
Source: eNeuro. 2018 Sep 4;5(4):ENEURO.0146-18.2018. doi: 10.1523/ENEURO.0146-18.2018 (PMC6140113; doi:10.1523/ENEURO.0146-18.2018)
Supplement: Supplementary file 2 — Supplementary Code. Download supplement 2, GZ file [file sup_enu-eN-NWR-0146-18-s02.gz › LFP_microcircuit-master/BSC-120-gi-0-gi_SD-0-PV12913020-dSD6.6ms-gnSD0.21-gpv3.0-gsb2.0-csb0.21-gbs2.0-cbs0.1344-spiketimes.txt]

3060

101


52 0.1554 0.30837 0.31309 0.49421 0.49899 0.62781 0.63316 0.98882 1.1547 1.16373 1.31864 1.32532 1.48719 1.49232 1.64864 1.65542 1.84348 1.85048 2.05675 2.06087 2.18246 2.18962 2.32888 2.33514 2.46774 2.47332 2.62255 2.62718 2.81248 2.81739 2.97635 2.98194 3.149 3.1543 3.29851 3.30522 3.43332 3.43917 3.57841 3.58323 3.75209 3.75766 4.08581 4.09054 4.33456 4.33949 4.48933 4.49468 4.61324 4.62163 4.8083 4.81165 
0 
18 0.51065 0.64278 1.33715 1.50212 2.06954 2.34318 2.48357 2.63644 2.99183 3.16559 3.31709 3.4497 3.59272 3.76792 4.09757 4.34652 4.50437 4.63213 
26 0.15885 0.31507 0.50161 0.63425 1.16442 1.32711 1.49437 1.65855 1.8491 2.06152 2.19127 2.33392 2.47589 2.62855 2.81984 2.98405 3.15575 3.30622 3.44085 3.5848 3.75895 4.09002 4.33856 4.49604 4.62776 4.8136 
94 0.15737 0.16072 0.16524 0.31305 0.31657 0.32007 0.49908 0.50234 0.50506 0.50821 0.63242 0.63523 0.63821 0.64232 0.99282 0.99646 1.15875 1.16241 1.1661 1.16986 1.32281 1.32744 1.33057 1.33449 1.49151 1.49505 1.49787 1.50146 1.65358 1.65841 1.66145 1.84788 1.85068 1.85417 2.06074 2.06363 2.06752 2.18664 2.19119 2.19626 2.3331 2.3358 2.33936 2.47219 2.47616 2.47931 2.48321 2.62727 2.63027 2.63285 2.81736 2.82042 2.82299 2.82641 2.98074 2.98479 2.98752 2.9913 3.15353 3.15633 3.1593 3.16216 3.30291 3.30693 3.30975 3.31284 3.43835 3.44121 3.44453 3.4485 3.58262 3.58581 3.58926 3.75669 3.76015 3.76281 3.76658 4.08988 4.09239 4.09627 4.33864 4.34093 4.34656 4.49372 4.49764 4.50029 4.61759 4.62313 4.62626 4.63033 4.81239 4.81491 4.81786 4.82163 
11 0.64566 1.50605 2.48665 2.63933 2.99457 3.1688 3.45296 3.59866 3.77071 4.50688 4.63675 
81 0.15428 0.15848 0.16213 0.30961 0.31377 0.31738 0.49573 0.50057 0.50308 0.50676 0.62836 0.6328 0.6366 0.99097 0.99554 1.15466 1.15883 1.16436 1.16841 1.32028 1.32565 1.3294 1.48841 1.4931 1.49634 1.64893 1.65548 1.65899 1.8461 1.84969 1.85453 2.05919 2.0624 2.18399 2.18937 2.33069 2.33392 2.33821 2.46593 2.4721 2.47586 2.47959 2.62205 2.6268 2.62985 2.81386 2.81853 2.82124 2.82696 2.97783 2.98256 2.98526 3.15083 3.1542 3.15756 3.16194 3.29974 3.30436 3.30839 3.43199 3.43791 3.44216 3.5796 3.58404 3.58788 3.75424 3.75857 3.76149 4.0882 4.0911 4.33711 4.33968 4.49115 4.49596 4.49874 4.61454 4.62053 4.62512 4.81021 4.8134 4.81635 
61 0.15525 0.15903 0.31029 0.31469 0.49619 0.50047 0.50415 0.62995 0.63386 0.99046 0.99604 1.15649 1.16228 1.16849 1.32044 1.32584 1.48904 1.49364 1.65398 1.65748 1.84523 1.84968 2.05845 2.06208 2.18435 2.19025 2.33064 2.33427 2.47135 2.47553 2.62484 2.62846 2.81412 2.81859 2.82364 2.97834 2.98315 3.15083 3.15525 3.15861 3.30024 3.30588 3.31074 3.43664 3.44115 3.58023 3.58422 3.75369 3.7585 3.76226 4.08753 4.09118 4.33626 4.33912 4.49096 4.49583 4.6149 4.62327 4.80996 4.81274 4.81689 
17 0.64381 1.33883 1.50356 2.07009 2.20058 2.48616 2.63782 2.82843 2.99597 3.16614 3.31643 3.4527 3.59506 3.76801 4.09851 4.50502 4.63366 
23 0.64807 0.65227 1.50813 1.5127 2.07481 2.07995 2.20595 2.48952 2.49318 2.49787 2.64237 2.64497 2.998 3.17115 3.45685 3.5984 3.60457 3.7734 3.77615 4.51033 4.51336 4.6379 4.64229 
32 0.16482 0.50616 0.63871 0.64324 1.16829 1.33205 1.49954 1.50587 2.06584 2.19592 2.34069 2.47993 2.48623 2.63428 2.82448 2.9894 3.1598 3.16403 3.31221 3.4443 3.44954 3.58987 3.59572 3.76429 3.76778 4.09473 4.34371 4.50198 4.50783 4.62992 4.63788 4.81793 
1 2.49776 
10 0.6433 1.50294 2.07126 2.485 2.63755 2.99318 3.59325 3.76772 4.50424 4.63454 
0 
1 2.502 
37 0.16717 0.50861 0.51328 0.64085 0.64503 1.16788 1.33402 1.50085 1.5058 1.6667 1.85595 2.06838 2.07314 2.19873 2.34097 2.48186 2.48585 2.63611 2.63956 2.82716 2.99035 3.16153 3.16615 3.31265 3.44629 3.45244 3.5917 3.59762 3.76725 3.77094 4.09771 4.34623 4.50204 4.50655 4.63099 4.63707 4.82046 
16 0.50614 0.63735 1.49659 2.06346 2.33651 2.47891 2.63096 2.82238 2.98564 3.15883 3.31011 3.44438 3.76209 4.33978 4.49844 4.81607 
23 0.50841 0.64177 1.17329 1.33492 1.5016 2.06813 2.33871 2.48201 2.48937 2.63535 2.82735 2.98987 3.16303 3.31349 3.4481 3.59094 3.76699 4.09593 4.3447 4.50413 4.51163 4.63061 4.8201 
54 0.15374 0.30753 0.31194 0.49336 0.49794 0.50326 0.62673 0.63106 0.988 0.99404 1.15366 1.15991 1.31796 1.32443 1.48623 1.49136 1.65043 1.65499 1.84275 1.84762 2.05598 2.06052 2.18193 2.18967 2.32793 2.33241 2.46667 2.47196 2.62169 2.62604 2.81156 2.81626 2.97558 2.98106 3.14816 3.15311 3.29746 3.30381 3.43337 3.43776 3.57738 3.58197 3.75131 3.75654 4.08496 4.08942 4.33381 4.33841 4.48849 4.4938 4.61268 4.62123 4.80718 4.81064 
6 0.64901 2.49106 2.64253 3.77337 4.51079 4.64386 
0 
80 0.15621 0.15996 0.31249 0.31592 0.32012 0.49717 0.50172 0.50434 0.50838 0.63004 0.63439 0.63785 0.99271 0.99851 1.157 1.16098 1.16593 1.32202 1.32695 1.33025 1.49001 1.49458 1.49757 1.6508 1.65812 1.6631 1.84749 1.85049 1.85515 2.06054 2.0638 2.18566 2.19112 2.19701 2.33254 2.33549 2.33995 2.4688 2.47464 2.47799 2.48246 2.62454 2.62895 2.63172 2.81553 2.81971 2.82254 2.82778 2.97928 2.98434 2.98695 3.15277 3.15574 3.15938 3.30164 3.30578 3.30951 3.4336 3.43953 3.44356 3.44881 3.58125 3.58546 3.58893 3.756 3.75972 3.76264 4.08954 4.09244 4.33859 4.34131 4.49313 4.49719 4.49978 4.61655 4.62178 4.62684 4.81203 4.81481 4.81759 
53 0.16115 0.31467 0.31971 0.50236 0.50606 0.63492 0.63883 0.99495 1.16055 1.16748 1.32761 1.33193 1.49566 1.49932 1.65968 1.84882 1.85503 2.06198 2.06681 2.19126 2.19786 2.33416 2.34014 2.47637 2.48007 2.62963 2.63315 2.82028 2.82397 2.98531 2.98966 3.15523 3.15987 3.30585 3.31025 3.44015 3.44517 3.58519 3.58982 3.7592 3.7626 3.7663 4.09102 4.09565 4.33942 4.34502 4.49599 4.49966 4.50414 4.62282 4.62893 4.814 4.81752 
6 1.50457 2.48936 2.64226 3.31625 3.76694 4.50489 
0 
17 0.16511 0.50932 1.50035 2.06714 2.33972 2.48239 2.63435 2.82605 2.99097 3.16247 3.59176 3.76551 4.09613 4.34344 4.50197 4.63068 4.81852 
0 
0 
0 
12 0.64573 1.50667 2.07201 2.48679 2.6385 2.99375 3.16765 3.45416 3.59429 3.77041 4.50707 4.63958 
78 0.14913 0.15297 0.30214 0.30583 0.30943 0.48859 0.49338 0.49635 0.62191 0.62638 0.63019 0.98363 0.98803 0.99308 1.14841 1.15268 1.15771 1.31341 1.31889 1.32365 1.48184 1.48687 1.49112 1.64251 1.64938 1.65314 1.8384 1.84164 1.84549 2.05164 2.0552 2.17725 2.1835 2.32333 2.32682 2.33082 2.46075 2.46639 2.46994 2.61608 2.62038 2.62354 2.80686 2.81148 2.81441 2.8206 2.97074 2.9762 2.97969 3.14351 3.14695 3.1505 3.15676 3.29266 3.29744 3.30127 3.42573 3.43105 3.4355 3.57255 3.57719 3.5811 3.74701 3.75143 3.75432 4.08051 4.08371 4.32949 4.33229 4.48394 4.4885 4.49144 4.60825 4.61536 4.62007 4.80263 4.80592 4.80885 
19 0.51109 0.64189 1.16715 1.33614 1.50208 2.0686 2.19531 2.48285 2.6366 2.8275 2.99235 3.16245 3.3139 3.44732 3.59169 3.76518 4.09798 4.50248 4.62955 
47 0.15958 0.31455 0.50088 0.50548 0.63413 0.63895 0.99516 1.16056 1.16676 1.32544 1.33025 1.4936 1.49849 1.65777 1.84953 2.06275 2.06728 2.18873 2.1954 2.33491 2.34053 2.47465 2.47977 2.62877 2.63285 2.81925 2.82351 2.9832 2.98827 3.15523 3.16013 3.30483 3.31014 3.44024 3.44544 3.58501 3.5893 3.75859 3.76313 4.09202 4.34059 4.49547 4.50018 4.61891 4.62696 4.81436 4.81813 
27 0.16245 0.31788 0.5053 0.6368 1.16555 1.33078 1.49781 1.85118 2.06358 2.19399 2.33691 2.47919 2.63172 2.82275 2.98727 3.15683 3.16353 3.31017 3.44221 3.58786 3.76176 4.09289 4.34179 4.49844 4.50229 4.628 4.81587 
51 0.17246 0.514 0.518 0.64582 0.64927 0.65312 1.17374 1.1801 1.33939 1.34428 1.50642 1.50916 1.51299 2.07267 2.07563 2.20227 2.34623 2.48705 2.48981 2.49335 2.4995 2.64063 2.64299 2.64931 2.83231 2.83624 2.99572 2.99914 3.1664 3.17011 3.17355 3.31885 3.32228 3.4518 3.45583 3.59629 3.59938 3.77116 3.77372 3.77701 4.10205 4.10651 4.35099 4.5074 4.51007 4.51313 4.63599 4.63989 4.6527 4.82578 4.83108 
24 0.50763 0.63987 0.64561 1.16827 1.33326 1.50067 2.06708 2.19789 2.48167 2.63464 2.82746 2.99095 3.16002 3.16558 3.31243 3.44583 3.59148 3.76365 3.76919 4.0965 4.50039 4.50571 4.63041 4.81997 
7 2.06608 2.63449 2.99077 3.44925 3.76557 4.34316 4.50254 
28 0.15856 0.31019 0.49792 0.63081 0.99047 1.15656 1.32105 1.49023 1.65562 1.84477 2.05805 2.18746 2.3303 2.47245 2.62523 2.81556 2.98042 3.15086 3.30069 3.43649 3.58121 3.75386 3.75975 4.08711 4.33572 4.491 4.62189 4.80975 
2 2.49513 4.64495 
22 0.50051 0.63449 0.9956 1.32649 1.49395 1.65709 1.84642 2.05962 2.33211 2.47538 2.62772 2.8188 2.98329 3.15391 3.30952 3.43967 3.5839 3.7584 4.08842 4.33698 4.4958 4.81138 
3 0.50635 2.63128 3.15907 
2 3.76537 4.50282 
48 0.16411 0.32144 0.5068 0.51034 0.63928 0.64271 0.99942 1.16374 1.17071 1.32761 1.3324 1.33775 1.49912 1.50238 1.66365 1.85266 2.06603 2.07015 2.19471 2.33797 2.34362 2.48081 2.48588 2.63404 2.63674 2.82455 2.82772 2.98914 2.9951 3.15934 3.16319 3.16719 3.3083 3.31314 3.44445 3.44914 3.58915 3.59387 3.7644 3.76707 4.09494 4.34361 4.50123 4.50374 4.62634 4.63115 4.81755 4.82061 
0 
4 2.49131 3.77413 4.50963 4.64032 
7 0.64371 1.50229 2.63563 2.99213 3.16413 3.59334 3.76692 
18 0.51322 0.64377 1.17133 1.33681 1.5036 2.07088 2.1994 2.48488 2.63782 2.83006 2.99372 3.16519 3.4499 3.59367 3.76986 4.10056 4.50565 4.63257 
0 
20 0.64978 0.65404 1.51047 1.51515 2.07648 2.08237 2.49132 2.49501 2.49941 2.64384 2.64676 3.00169 3.17414 3.60165 3.77521 3.77847 4.51204 4.51537 4.63982 4.64409 
11 0.64546 1.50404 2.07272 2.4857 2.63798 2.99462 3.16729 3.59737 3.76826 4.5061 4.63804 
37 0.1652 0.50555 0.50986 0.63921 0.6445 1.1666 1.33173 1.33775 1.5 1.50566 1.85543 2.06677 2.19661 2.33931 2.48064 2.48815 2.63426 2.63933 2.82373 2.82822 2.98891 3.15959 3.16521 3.30945 3.31554 3.44546 3.45115 3.59036 3.76348 3.76788 4.09585 4.34489 4.50013 4.50596 4.62826 4.63521 4.81849 
132 0.14932 0.15287 0.15521 0.15836 0.30379 0.30728 0.31024 0.31251 0.31515 0.49043 0.49427 0.49673 0.49875 0.50115 0.62243 0.6265 0.62927 0.63188 0.63476 0.82089 0.98578 0.98839 0.99158 0.99462 1.14984 1.15368 1.15703 1.16025 1.16348 1.31472 1.31817 1.32174 1.3242 1.32702 1.48289 1.48681 1.4898 1.49202 1.495 1.64404 1.65015 1.65301 1.65579 1.65926 1.8405 1.84273 1.84564 1.84805 1.85113 2.05372 2.05603 2.05851 2.06156 2.17888 2.18347 2.18654 2.19043 2.32535 2.32801 2.33068 2.33345 2.33817 2.46062 2.46636 2.46963 2.47196 2.47495 2.47901 2.6173 2.62163 2.62444 2.62632 2.63195 2.80879 2.81268 2.81526 2.81731 2.82011 2.82367 2.97243 2.97642 2.97949 2.98197 2.98544 3.14527 3.14821 3.15105 3.15325 3.15563 3.29453 3.2979 3.30118 3.30367 3.30612 3.42713 3.4327 3.43529 3.43801 3.44068 3.57447 3.57824 3.58073 3.58364 3.58737 3.74924 3.75217 3.75495 3.75696 3.7594 4.08273 4.08508 4.0876 4.09108 4.33177 4.33367 4.33604 4.33971 4.48558 4.4885 4.4919 4.49382 4.49707 4.60973 4.61491 4.61882 4.62143 4.6268 4.80484 4.80755 4.80957 4.81168 4.81449 
53 0.51372 0.51692 0.64526 0.64789 0.65104 1.17452 1.33935 1.34379 1.50497 1.50814 1.51097 2.07326 2.07658 2.08033 2.20277 2.34663 2.48678 2.48977 2.49257 2.49724 2.63988 2.64276 2.64513 2.83161 2.83467 2.99531 2.99833 3.00411 3.16684 3.17067 3.17378 3.31733 3.32179 3.45203 3.45676 3.59623 3.5991 3.60312 3.76929 3.77313 3.77542 3.78037 4.1028 4.35199 4.50667 4.51028 4.51249 4.63096 4.63563 4.63894 4.64266 4.82634 4.82995 
50 0.16804 0.51105 0.51421 0.64236 0.64588 1.16868 1.17281 1.33364 1.33705 1.50261 1.50556 1.50947 1.85742 2.06951 2.07272 2.19664 2.2007 2.34246 2.34687 2.48332 2.4865 2.49005 2.63696 2.63992 2.82832 2.8315 2.99118 2.99444 3.16325 3.1672 3.17011 3.31403 3.31796 3.44815 3.45188 3.59311 3.59705 3.76741 3.77066 3.7733 4.09875 4.10268 4.34743 4.50305 4.50712 4.51048 4.63193 4.6351 4.82223 4.82522 
35 0.1642 0.32113 0.50626 0.63889 0.9987 1.16398 1.32808 1.33411 1.49801 1.66431 1.85361 2.06733 2.1958 2.33797 2.48025 2.63254 2.6364 2.82395 2.98653 2.99111 3.15886 3.16448 3.30769 3.31405 3.44464 3.5884 3.76167 3.76714 4.09539 4.34485 4.49847 4.50397 4.62589 4.6316 4.81902 
18 0.50644 0.6398 2.06558 2.3416 2.48046 2.6335 2.82527 2.99184 3.16033 3.31247 3.44658 3.59135 3.76431 4.09463 4.34321 4.50124 4.6302 4.81668 
0 
19 0.50634 0.64005 1.16453 1.33159 1.49979 2.06924 2.19598 2.63444 2.82464 2.98932 3.16281 3.3141 3.44874 3.59252 3.76463 4.09705 4.50162 4.63038 4.8183 
0 
23 0.16378 0.50665 0.64024 1.17 1.33197 1.49953 2.06548 2.1969 2.33774 2.48073 2.63421 2.82429 2.98874 3.16185 3.31259 3.44372 3.5895 3.76372 4.09445 4.34318 4.50122 4.62997 4.81775 
15 0.51354 0.64472 1.5051 2.07377 2.48631 2.49455 2.6401 2.99635 3.16566 3.4509 3.597 3.76818 3.77261 4.5071 4.63529 
20 0.31326 0.50075 0.63522 1.32724 1.49487 1.84585 2.0598 2.33232 2.62725 2.81882 2.98639 3.15396 3.3063 3.44072 3.58519 3.75793 4.08818 4.33602 4.49524 4.8107 
64 0.1575 0.16121 0.31153 0.31602 0.49721 0.50165 0.50525 0.63049 0.63479 0.63873 0.99181 0.99915 1.15721 1.16306 1.32151 1.32741 1.33298 1.49002 1.49493 1.4994 1.65274 1.65838 1.84671 1.85152 2.0598 2.06383 2.18556 2.19181 2.33185 2.3362 2.4704 2.47578 2.47981 2.62584 2.63013 2.81527 2.81973 2.8237 2.97931 2.98452 3.15209 3.1566 3.15973 3.30107 3.30688 3.31072 3.43642 3.44104 3.44488 3.58113 3.58564 3.75526 3.75982 3.7628 4.08881 4.09277 4.33775 4.34151 4.49238 4.49728 4.61628 4.62453 4.81144 4.81447 
1 3.76875 
44 0.15876 0.31247 0.4978 0.50279 0.63182 0.63824 0.99231 1.15817 1.1683 1.32223 1.32892 1.49058 1.49629 1.65618 1.847 2.06015 2.18655 2.3323 2.47238 2.47843 2.62645 2.63151 2.81591 2.82107 2.98001 2.98614 3.15249 3.15835 3.30196 3.30903 3.43832 3.44474 3.58182 3.58919 3.75553 3.76128 4.08922 4.33809 4.49278 4.4984 4.61718 4.6258 4.81174 4.81583 
8 0.50679 2.06427 2.82496 3.76415 4.09267 4.34087 4.50181 4.81651 
11 0.5032 0.63574 2.06382 2.82409 3.15583 3.4411 3.76338 4.09196 4.34067 4.5009 4.81557 
91 0.15046 0.15381 0.15818 0.30479 0.30801 0.31155 0.31521 0.49111 0.4956 0.49808 0.5014 0.62431 0.62838 0.63213 0.98638 0.98926 0.99387 1.15085 1.15444 1.15951 1.31566 1.32 1.32371 1.48393 1.48826 1.49159 1.64473 1.65173 1.65454 1.84112 1.84349 1.84718 2.05444 2.05699 2.05999 2.17962 2.18522 2.19296 2.32603 2.32868 2.33177 2.4617 2.46794 2.47139 2.47586 2.61827 2.6225 2.62525 2.62909 2.80929 2.81363 2.81659 2.8214 2.97327 2.97795 2.98073 3.1462 3.14915 3.15308 3.15632 3.29539 3.29935 3.30386 3.42759 3.43354 3.43719 3.4416 3.57513 3.57927 3.58266 3.74979 3.7533 3.75661 3.75954 4.08338 4.08579 4.08908 4.33243 4.33439 4.33814 4.48645 4.48944 4.49288 4.49662 4.61054 4.61752 4.62096 4.80542 4.80813 4.81035 4.81493 
53 0.14604 0.29891 0.30363 0.48496 0.48969 0.49648 0.61885 0.62419 0.97952 0.98507 1.14538 1.1526 1.30955 1.31571 1.47815 1.48335 1.64191 1.64786 1.83423 1.83899 2.04745 2.05179 2.17389 2.31949 2.32401 2.45908 2.46471 2.61343 2.61809 2.80319 2.80795 2.96722 2.97265 3.13965 3.14458 3.28916 3.29534 3.42473 3.4304 3.56899 3.5737 3.74287 3.74782 4.07646 4.0808 4.32526 4.32929 4.48 4.4852 4.60493 4.61417 4.7987 4.80218 
0 
21 0.50917 0.64122 1.17018 1.33485 1.50146 2.06795 2.19949 2.34126 2.48283 2.63592 2.82713 2.99081 3.16363 3.31535 3.44771 3.5922 3.76646 4.09662 4.34538 4.50371 4.63232 
0 
0 
9 0.65025 1.50928 2.07652 2.48986 2.64291 3.60187 3.77427 4.51047 4.63793 
0 
11 0.65564 1.5143 2.08162 2.4938 2.49755 2.50254 2.64751 3.77906 4.51572 4.6426 4.64855 
40 0.16451 0.31976 0.50687 0.63877 0.64373 1.16455 1.32893 1.33643 1.49871 1.50274 1.66526 1.85424 2.06688 2.19304 2.19859 2.3394 2.48042 2.48411 2.63417 2.6386 2.82426 2.82795 2.98753 2.99234 3.1599 3.16637 3.30872 3.31612 3.44509 3.58875 3.59255 3.76382 3.76859 4.096 4.34508 4.50009 4.50576 4.62303 4.63082 4.819 
54 0.15405 0.15845 0.3089 0.31367 0.4951 0.49997 0.62843 0.63372 0.98959 0.99526 1.15529 1.16139 1.31959 1.32535 1.48784 1.49303 1.65185 1.6569 1.8443 1.84925 2.05751 2.06192 2.18384 2.19038 2.32948 2.33388 2.46847 2.47402 2.62336 2.62794 2.81333 2.81832 2.97735 2.98267 3.14976 3.15473 3.29915 3.30497 3.43444 3.43932 3.57908 3.58383 3.75295 3.75799 4.0865 4.09125 4.33531 4.34007 4.4901 4.49519 4.61444 4.62202 4.80874 4.81239 
20 0.64921 0.65442 1.50877 1.5134 2.07639 2.48954 2.49383 2.4994 2.64291 2.64618 3.0001 3.17231 3.4554 3.59997 3.77358 3.77743 4.50978 4.51344 4.63801 4.64201 
2 4.08905 4.33674 
1 2.49543 
8 0.65263 1.51199 2.08004 2.49336 2.64566 3.77699 4.51302 4.64205 
25 0.16265 0.31683 0.50216 0.63634 1.16432 1.32856 1.49572 1.66147 1.85047 2.06321 2.33569 2.4771 2.63001 2.82055 2.98534 3.15687 3.30789 3.44293 3.58669 3.76042 4.09205 4.33961 4.4974 4.62722 4.81401 
30 0.16041 0.31699 0.50198 0.63473 0.99665 1.16305 1.32802 1.49515 1.65882 1.85086 2.06208 2.19153 2.33391 2.47651 2.62931 2.82026 2.82928 2.98431 3.1572 3.16508 3.30826 3.44256 3.58495 3.75999 4.09092 4.33892 4.4971 4.62484 4.81378 4.81905 
99 0.15019 0.15411 0.15796 0.3047 0.30829 0.31179 0.31537 0.49101 0.49581 0.49844 0.50166 0.6241 0.62857 0.63198 0.63727 0.98615 0.98946 0.99323 1.15081 1.15484 1.15931 1.16368 1.31559 1.32079 1.32391 1.3282 1.48382 1.48861 1.49148 1.49586 1.64465 1.65152 1.65451 1.66029 1.84088 1.84349 1.84698 1.85077 2.05419 2.05705 2.06033 2.17957 2.18547 2.1915 2.3258 2.32872 2.33192 2.33637 2.4618 2.46833 2.47156 2.47539 2.61833 2.62289 2.62559 2.80921 2.81378 2.81657 2.82035 2.97318 2.97844 2.98098 3.14599 3.14917 3.15289 3.15583 3.29519 3.29975 3.30347 3.3071 3.42751 3.4335 3.43729 3.44056 3.57501 3.57946 3.58276 3.58824 3.74956 3.75346 3.75639 3.75936 4.08313 4.08576 4.08913 4.33219 4.33433 4.3393 4.48628 4.4898 4.49278 4.49635 4.61049 4.61708 4.62101 4.8052 4.8081 4.81054 4.81405 
44 0.15662 0.30949 0.31521 0.4972 0.50173 0.63008 0.63553 0.99029 1.15743 1.32287 1.32993 1.48977 1.49574 1.65476 1.84421 1.85221 2.05726 2.18712 2.32982 2.33581 2.47162 2.47872 2.62475 2.62933 2.81492 2.82032 2.98009 3.15043 3.15543 3.301 3.30667 3.43614 3.44173 3.58064 3.58709 3.75385 3.75855 4.08627 4.33458 4.49109 4.496 4.62132 4.80888 4.8137 
21 0.50927 0.64296 1.17059 1.33481 1.50208 2.06903 2.19953 2.48347 2.63666 2.82743 2.99171 3.16406 3.31497 3.44964 3.59256 3.76703 4.0971 4.34553 4.50392 4.63195 4.82062 
19 0.5104 0.64264 1.33419 1.50245 2.06909 2.19805 2.48322 2.63628 2.99101 3.16444 3.31487 3.44989 3.59425 3.76722 4.09732 4.34565 4.50394 4.63146 4.82107 
2 2.6466 3.77671 
11 0.50281 0.63704 1.49719 2.4774 2.63096 3.15805 3.44361 3.76237 4.09211 4.33958 4.81593 
21 0.64806 1.50753 1.51341 2.07435 2.20526 2.48841 2.4945 2.64172 2.64736 2.99734 3.16903 3.322 3.45389 3.59775 3.77211 3.77642 4.10623 4.5089 4.51383 4.63641 4.64541 
0 
43 0.15997 0.31514 0.501 0.5062 0.63443 0.64095 0.99541 1.16069 1.16729 1.32506 1.33165 1.49385 1.50006 1.65746 1.8501 2.06333 2.18925 2.19603 2.33543 2.47423 2.48084 2.62914 2.63522 2.8193 2.98334 2.98856 3.15553 3.16233 3.30474 3.3115 3.43993 3.44443 3.58508 3.59209 3.7587 3.76506 4.09245 4.34173 4.49586 4.50248 4.61987 4.62835 4.81471 
43 0.1582 0.31077 0.49876 0.50341 0.63102 0.63715 0.99102 1.15711 1.167 1.32171 1.32909 1.49039 1.496 1.65455 1.84532 2.05862 2.18775 2.33075 2.47172 2.47829 2.62552 2.63044 2.81649 2.82169 2.98 2.98636 3.1516 3.15738 3.30116 3.3081 3.43654 3.44336 3.58125 3.58774 3.75527 3.76005 4.08763 4.33621 4.49172 4.49693 4.61906 4.81068 4.81536 
9 0.99447 1.16003 1.84814 2.06177 2.33351 3.15419 3.3042 3.76279 4.49448 
19 0.31021 0.49645 0.63459 0.99052 1.32721 1.49301 1.84317 2.05672 2.32938 2.6252 2.81492 3.15029 3.30447 3.5807 3.7535 4.08544 4.33349 4.49172 4.80797 
23 0.5046 0.63764 1.16515 1.33022 1.49661 1.85266 2.06418 2.19632 2.33677 2.47901 2.63118 2.82231 2.98666 3.15779 3.30966 3.44273 3.58784 3.76111 4.09335 4.34111 4.49808 4.6311 4.81552 
17 0.51028 0.6424 1.50175 2.06828 2.48359 2.63597 2.82778 2.99088 3.16451 3.45026 3.5919 3.76663 4.09667 4.34527 4.50357 4.63095 4.82009 
0 
14 0.65719 1.51576 2.08272 2.49559 2.4989 2.50373 2.64948 2.65417 3.78 3.78341 4.51718 4.52119 4.64394 4.64822 
7 1.49921 2.63298 3.16172 3.31257 3.76348 4.50108 4.81888 
12 0.64535 1.17402 1.5059 2.07115 2.48717 2.63875 2.99399 3.16761 3.59531 3.77012 4.50626 4.63702 
0 
43 0.1619 0.31768 0.50275 0.50683 0.63569 0.64028 1.16238 1.17036 1.3269 1.33177 1.49519 1.49956 1.66123 1.85136 2.0637 2.19166 2.33641 2.47635 2.48117 2.63021 2.63419 2.82065 2.82479 2.98504 2.98931 3.15658 3.16175 3.30605 3.31139 3.44182 3.44766 3.5866 3.5921 3.75941 3.76393 4.09272 4.34165 4.49654 4.50103 4.62414 4.62957 4.81509 4.81976 
51 0.16086 0.16489 0.31618 0.32095 0.50256 0.50607 0.63523 0.63971 0.99645 1.16164 1.16728 1.32574 1.33125 1.49515 1.49922 1.65917 1.66474 1.85127 2.06389 2.06803 2.19048 2.19612 2.33633 2.34082 2.4758 2.48032 2.63052 2.63426 2.82079 2.82445 2.98427 2.98866 3.15649 3.16084 3.30554 3.31128 3.44113 3.44631 3.5867 3.59054 3.75945 3.7637 4.093 4.09725 4.34203 4.49663 4.501 4.62101 4.62797 4.81568 4.81901 
85 0.14993 0.15403 0.30452 0.30772 0.31144 0.49094 0.49531 0.49799 0.50228 0.62415 0.62818 0.63197 0.986 0.98924 0.99414 1.15065 1.15423 1.15958 1.16472 1.31544 1.32026 1.32392 1.4836 1.48784 1.49104 1.64484 1.65131 1.65426 1.8407 1.84331 1.84753 2.05397 2.05671 2.06082 2.1794 2.18521 2.32563 2.32855 2.33249 2.46277 2.46802 2.47141 2.47783 2.6184 2.62225 2.6254 2.80915 2.81334 2.81639 2.82294 2.9731 2.97783 2.98065 3.1459 3.14888 3.15293 3.15808 3.29505 3.29916 3.30344 3.42785 3.43329 3.43691 3.44281 3.57491 3.57907 3.58289 3.74946 3.75306 3.75633 4.08288 4.08547 4.08946 4.33185 4.33403 4.33965 4.48617 4.48935 4.49292 4.61035 4.61697 4.62083 4.80502 4.80784 4.81039 
4 2.48777 2.63693 3.76846 4.50796 
44 0.16231 0.31981 0.50506 0.50949 0.63769 0.64138 1.00237 1.16675 1.33059 1.3359 1.49821 1.50229 1.66249 1.8526 2.06503 2.06897 2.19391 2.33769 2.34282 2.4798 2.48431 2.63261 2.63556 2.82306 2.8274 2.9878 3.15856 3.16227 3.31046 3.31402 3.44399 3.44768 3.58848 3.59273 3.76259 3.76614 4.0934 4.09721 4.34205 4.50067 4.50436 4.62817 4.81673 4.82015 
54 0.15691 0.16091 0.31218 0.31697 0.49888 0.50185 0.63163 0.63592 0.99203 1.15799 1.16542 1.32205 1.32774 1.49114 1.49516 1.6561 1.66144 1.84667 1.85233 2.05978 2.06362 2.18649 2.19367 2.33201 2.33622 2.47274 2.47638 2.62644 2.62984 2.81668 2.82022 2.98046 2.98442 3.15276 3.15691 3.30201 3.30775 3.43787 3.44263 3.58227 3.58603 3.75591 3.75993 3.76404 4.08877 4.0929 4.33744 4.34153 4.49266 4.4972 4.61933 4.62571 4.81151 4.81444 
31 0.16591 0.50915 0.64114 0.64745 1.16746 1.33366 1.50049 1.50832 2.0678 2.19354 2.34116 2.4814 2.4875 2.63496 2.64405 2.82758 2.9907 3.16041 3.16622 3.31376 3.44616 3.59115 3.76605 3.77449 4.09594 4.34509 4.50285 4.50904 4.62647 4.63432 4.81943 
77 0.1515 0.15599 0.30609 0.30945 0.31342 0.49261 0.49691 0.49986 0.62549 0.62959 0.6335 0.98773 0.99103 0.99583 1.15213 1.15594 1.16157 1.31711 1.32138 1.32532 1.48512 1.48928 1.49305 1.64644 1.65323 1.65718 1.84247 1.84518 1.84965 2.05571 2.05867 2.18117 2.18716 2.32737 2.33034 2.33488 2.46318 2.46898 2.47344 2.61955 2.62381 2.62737 2.81092 2.81505 2.81832 2.82488 2.97467 2.97909 2.98261 3.14744 3.15057 3.15467 3.2967 3.30065 3.30514 3.42939 3.43502 3.43975 3.5766 3.58065 3.58488 3.75116 3.75498 3.75826 4.08465 4.08738 4.33365 4.33598 4.48784 4.49116 4.49496 4.61211 4.61865 4.62484 4.80678 4.80973 4.8126 
25 0.16135 0.50385 0.63623 0.64219 1.16897 1.33159 1.49743 2.06356 2.19199 2.34056 2.47747 2.63094 2.82226 2.98608 3.15842 3.31102 3.44288 3.5903 3.76162 4.09186 4.34001 4.4986 4.63078 4.81513 4.8198 
2 2.49798 4.64792 
15 0.51316 0.64643 1.50534 2.07198 2.48635 2.63947 2.8318 3.1674 3.31914 3.45351 3.77046 4.10106 4.34932 4.50744 4.63799 
21 0.50942 0.6421 1.16872 1.33393 1.50089 2.06937 2.19762 2.34152 2.48337 2.63568 2.82694 2.99032 3.16359 3.31419 3.4492 3.59163 3.76619 4.34637 4.50293 4.63074 4.82032 
29 0.15807 0.31381 0.50005 0.63313 0.99173 1.16222 1.32526 1.49303 1.65646 1.84573 2.05885 2.18927 2.33141 2.4753 2.62746 2.81839 2.98271 3.15247 3.15836 3.30534 3.43881 3.58355 3.75764 4.08793 4.33636 4.49321 4.49771 4.62318 4.81108 
0 
40 0.15761 0.30871 0.49454 0.5003 0.62826 0.6345 0.98879 1.15481 1.31892 1.32625 1.48754 1.49444 1.65339 1.84351 2.05674 2.18331 2.3289 2.46995 2.62296 2.62828 2.81285 2.81859 2.97673 2.98444 3.14903 3.15576 3.29862 3.30586 3.43543 3.57861 3.75213 3.75852 4.08576 4.33453 4.48937 4.49576 4.614 4.6238 4.80818 4.81251 
87 0.1552 0.1591 0.16334 0.31046 0.31361 0.31707 0.49669 0.50114 0.50417 0.50819 0.62972 0.63385 0.6375 0.82664 0.99184 0.99527 1.15659 1.16044 1.16473 1.17029 1.32114 1.32597 1.32971 1.48944 1.49397 1.49737 1.64972 1.65665 1.66018 1.84655 1.84955 1.85303 2.05975 2.06287 2.06887 2.18499 2.19072 2.19527 2.33135 2.33439 2.33842 2.46704 2.47289 2.47697 2.48164 2.62441 2.6283 2.63142 2.8148 2.81912 2.82227 2.82755 2.97879 2.98362 2.98676 3.15172 3.15473 3.15848 3.16376 3.3007 3.30496 3.3088 3.31429 3.43267 3.43863 3.44244 3.44667 3.58058 3.58461 3.58843 3.75517 3.75895 3.76204 4.08863 4.09152 4.09583 4.33774 4.3402 4.49208 4.49585 4.49872 4.61582 4.62214 4.62577 4.81064 4.81394 4.81699 
4 1.50778 2.48685 2.63997 4.50807 

132
