# Supplementary material for: Deciphering the Contribution of Oriens-Lacunosum/Moleculare (OLM) Cells to Intrinsic θ Rhythms Using Biophysical Local Field Potential (LFP) Models
Source: eNeuro. 2018 Sep 4;5(4):ENEURO.0146-18.2018. doi: 10.1523/ENEURO.0146-18.2018 (PMC6140113; doi:10.1523/ENEURO.0146-18.2018)
Supplement: Supplementary file 2 — Supplementary Code. Download supplement 2, GZ file [file sup_enu-eN-NWR-0146-18-s02.gz › LFP_microcircuit-master/BC-380-gi-0-gi_SD-0-PV12913020-dSD6.6ms-gnSD0.21-gpv-3.0-gsb2.0-csb0.21-gbs4.0-cbs0.1344-spiketimes.txt]

16123

338


78 0.14389 0.14822 0.15175 0.30009 0.3039 0.308 0.48661 0.49137 0.49451 0.6193 0.62418 0.62847 0.80939 0.81324 0.81651 0.98174 0.98519 0.98977 1.14629 1.15071 1.15761 1.31109 1.31643 1.32131 1.47922 1.48377 1.48699 1.64053 1.64801 1.83647 1.83938 1.84411 2.04973 2.0529 2.1751 2.18142 2.32134 2.32464 2.32955 2.45807 2.46469 2.46857 2.61389 2.61865 2.62193 2.80491 2.80951 2.81288 2.96871 2.97412 2.97828 3.14149 3.14489 3.14923 3.2907 3.29542 3.30011 3.42353 3.42948 3.43572 3.57057 3.57518 3.58007 3.74519 3.74927 3.75262 4.07864 4.08161 4.32763 4.33013 4.48185 4.48559 4.4891 4.60601 4.61308 4.80077 4.80396 4.80698 
87 0.14442 0.14831 0.15172 0.30051 0.30426 0.30815 0.48729 0.49134 0.49445 0.49927 0.61885 0.62343 0.62727 0.80976 0.81348 0.81691 0.81999 0.98256 0.98539 0.98995 1.14662 1.15072 1.15702 1.31154 1.31528 1.32011 1.47958 1.48378 1.48713 1.49164 1.64081 1.64837 1.65225 1.83726 1.83982 1.84379 2.0505 2.0531 2.05661 2.17567 2.18135 2.32215 2.32506 2.32884 2.45744 2.46425 2.46835 2.61409 2.61874 2.62225 2.80574 2.80987 2.81315 2.96924 2.97348 2.97733 3.14208 3.14529 3.14938 3.15401 3.29121 3.29479 3.30013 3.42394 3.4304 3.43443 3.5713 3.57526 3.57891 3.74602 3.74908 3.75284 4.07947 4.08211 4.08583 4.3283 4.33055 4.33385 4.48241 4.48557 4.48978 4.60644 4.61293 4.6193 4.8017 4.80459 4.80723 
32 0.16763 0.32602 0.51287 0.64438 0.83464 1.00251 1.00857 1.17291 1.33783 1.50585 1.66733 1.85743 1.86634 2.0707 2.20239 2.3425 2.34893 2.48497 2.63837 2.82905 2.99303 3.16679 3.31836 3.45205 3.5934 3.60062 3.77098 4.09953 4.34735 4.50693 4.63388 4.8231 
0 
63 0.1655 0.1705 0.32092 0.32557 0.33402 0.50888 0.51307 0.52091 0.64147 0.64724 0.83243 0.83712 1.0011 1.00665 1.01345 1.16793 1.17482 1.33222 1.33828 1.50159 1.50616 1.6658 1.67138 1.85618 1.86145 1.87046 2.06995 2.07555 2.09602 2.19623 2.20533 2.34171 2.34622 2.35396 2.48378 2.49059 2.6363 2.64126 2.82766 2.8328 2.99135 2.99654 3.16197 3.16682 3.17262 3.31205 3.3176 3.44831 3.45311 3.59264 3.59825 3.76788 3.77137 4.09816 4.10428 4.34627 4.35194 4.50164 4.50695 4.62809 4.63821 4.82146 4.82593 
0 
17 0.32873 0.51429 0.83327 1.00619 1.50525 1.86225 2.63934 2.83354 3.00029 3.17072 3.3182 3.45506 3.59675 3.77019 4.35096 4.50691 4.82624 
81 0.15409 0.15803 0.16308 0.31086 0.31455 0.31836 0.49643 0.5007 0.50435 0.62962 0.63354 0.63772 0.81944 0.82322 0.82671 0.99128 0.99593 0.99991 1.15702 1.16172 1.16733 1.32075 1.32597 1.33034 1.48892 1.49355 1.4979 1.64987 1.65672 1.66032 1.84609 1.84978 1.85405 2.05935 2.06265 2.1842 2.18995 2.1983 2.33144 2.33492 2.34003 2.46931 2.47436 2.47932 2.62513 2.62877 2.63258 2.81466 2.81891 2.82231 2.97843 2.98357 2.98913 3.15159 3.15541 3.1587 3.30065 3.30527 3.30972 3.43555 3.43943 3.44399 3.58062 3.58469 3.58965 3.75454 3.75886 3.76192 4.08838 4.09163 4.33708 4.33975 4.49176 4.49619 4.49976 4.61506 4.62263 4.62674 4.81074 4.8135 4.81767 
0 
53 0.15908 0.16405 0.31609 0.3201 0.5029 0.5077 0.63584 0.64014 0.82566 0.83048 0.99508 1.00015 1.16343 1.32748 1.33259 1.49538 1.50066 1.65955 1.66527 1.84853 1.85477 2.06196 2.06782 2.19266 2.33497 2.3399 2.47717 2.48294 2.63006 2.63411 2.82134 2.82544 2.98533 2.99043 3.15769 3.16233 3.3065 3.31171 3.44163 3.44633 3.58603 3.59111 3.75989 3.76346 4.09052 4.09642 4.3393 4.34594 4.49814 4.503 4.62531 4.81469 4.81944 
88 0.14468 0.14934 0.15258 0.30115 0.30487 0.3086 0.31281 0.48762 0.49265 0.49564 0.62033 0.62509 0.6289 0.81009 0.81398 0.81733 0.8222 0.98272 0.98626 0.99076 1.14716 1.15155 1.15687 1.31201 1.31763 1.32129 1.47986 1.48462 1.48789 1.64104 1.64891 1.65293 1.83747 1.84031 1.84456 2.05074 2.05398 2.05908 2.17604 2.18244 2.32238 2.32564 2.33003 2.45831 2.46511 2.46886 2.61452 2.61952 2.62255 2.80585 2.81066 2.81367 2.81907 2.96969 2.97537 2.97887 3.14264 3.14596 3.14997 3.15419 3.29173 3.29663 3.30047 3.424 3.4303 3.43467 3.5716 3.57635 3.58045 3.74617 3.75053 3.75346 4.07965 4.08258 4.08778 4.32862 4.33104 4.33678 4.4829 4.48679 4.48994 4.60696 4.61432 4.6189 4.80176 4.80491 4.80773 4.81194 
48 0.17726 0.18329 0.33361 0.33782 0.51957 0.52411 0.65332 0.84179 0.84638 1.01257 1.0178 1.1832 1.34595 1.35485 1.5126 1.51811 1.67701 1.69166 1.86797 1.87306 2.07906 2.08639 2.20908 2.35189 2.358 2.49455 2.50293 2.6471 2.83786 2.84329 3.00199 3.175 3.18075 3.32634 3.45945 3.46685 3.60377 3.61029 3.77795 3.784 4.10834 4.11449 4.35588 4.36855 4.51471 4.64323 4.83125 4.83622 
0 
130 0.14186 0.14515 0.14787 0.1502 0.15438 0.29798 0.30156 0.30411 0.30654 0.30962 0.48482 0.48828 0.49092 0.49307 0.49602 0.6158 0.61968 0.62287 0.62549 0.62845 0.80725 0.81061 0.81344 0.81556 0.81912 0.98006 0.98241 0.98543 0.98815 1.14408 1.14795 1.15125 1.15486 1.15907 1.30905 1.31229 1.31595 1.31867 1.32228 1.47708 1.48076 1.48368 1.48601 1.48973 1.63825 1.64433 1.64752 1.65065 1.65575 1.83478 1.83701 1.83956 1.84203 1.84628 2.04802 2.05024 2.05275 2.05569 2.17317 2.1772 2.18069 2.18717 2.31967 2.3223 2.3248 2.32753 2.45482 2.46069 2.46405 2.46672 2.47048 2.61158 2.61595 2.61858 2.6208 2.80327 2.80687 2.80933 2.81149 2.81505 2.96674 2.97034 2.9736 2.97588 3.13956 3.14239 3.14482 3.1474 3.15011 3.28861 3.29176 3.29493 3.29794 3.30088 3.42145 3.42711 3.42951 3.43292 3.43623 3.5688 3.57232 3.57486 3.57786 3.74351 3.74588 3.74872 3.75095 3.75371 4.07699 4.07928 4.08168 4.08449 4.32579 4.32785 4.33002 4.33322 4.47991 4.48273 4.48597 4.48803 4.49213 4.60393 4.60855 4.61208 4.61581 4.79924 4.80183 4.80389 4.80605 4.80962 
0 
61 0.15514 0.15951 0.16541 0.31265 0.31845 0.49753 0.50193 0.50688 0.63186 0.63725 0.82092 0.82545 0.83023 0.99267 0.99772 1.15892 1.16735 1.32402 1.33092 1.49094 1.49503 1.50098 1.65406 1.6589 1.66594 1.84755 1.85409 2.06055 2.06893 2.18678 2.19714 2.33291 2.3388 2.47179 2.47699 2.62692 2.63111 2.81756 2.82186 2.82704 2.98023 2.98519 3.15365 3.1591 3.30337 3.30995 3.4381 3.44448 3.58306 3.58852 3.75709 3.76222 4.0897 4.33852 4.34498 4.4937 4.49905 4.61807 4.62497 4.81248 4.81666 
62 0.16669 0.17014 0.3221 0.3256 0.50975 0.51303 0.64235 0.64657 0.83099 0.83469 0.8395 1.00294 1.007 1.1673 1.17377 1.33532 1.33943 1.50208 1.50544 1.66577 1.67072 1.67749 1.8565 1.86062 1.86592 2.069 2.07316 2.19728 2.20607 2.34205 2.34589 2.35693 2.48397 2.48836 2.63676 2.64006 2.82748 2.8313 2.83883 2.9926 2.9982 3.1624 3.16689 3.31448 3.31839 3.44859 3.45284 3.59312 3.599 3.76642 3.77 4.098 4.10215 4.34663 4.35176 4.5036 4.50689 4.63 4.63533 4.82103 4.82399 4.82817 
37 0.14959 0.15515 0.30628 0.49295 0.49828 0.62579 0.81453 0.82031 0.98633 1.15255 1.31654 1.48448 1.49075 1.65254 1.8411 2.05437 2.18183 2.32656 2.4693 2.62126 2.81131 2.81748 2.97534 3.14687 3.15331 3.29642 3.4338 3.57705 3.74989 3.75572 4.08344 4.33209 4.48709 4.49339 4.61491 4.80592 4.81104 
2 3.17132 4.82805 
3 0.50928 0.83044 1.50147 
0 
16 0.32635 0.51363 0.64845 0.83514 1.17568 1.50676 1.67211 2.63892 2.83304 2.99706 3.16833 3.59772 3.76945 4.34929 4.50791 4.82465 
25 0.15891 0.31795 0.50276 0.63617 0.82433 0.99563 1.16336 1.4945 1.66027 1.85253 2.06494 2.33861 2.47803 2.63121 2.8216 2.98605 3.15945 3.3077 3.44381 3.58877 3.76217 4.34163 4.49887 4.62916 4.81506 
70 0.15427 0.15874 0.31119 0.31527 0.31959 0.49723 0.50113 0.50466 0.63124 0.63546 0.81899 0.82352 0.82645 0.99102 0.99658 1.15749 1.16353 1.16812 1.3212 1.32659 1.33074 1.48864 1.49351 1.49863 1.65438 1.6586 1.66516 1.84588 1.85093 1.85524 2.05926 2.06356 2.18528 2.19065 2.33143 2.33556 2.47186 2.47605 2.48162 2.62601 2.6295 2.81623 2.81996 2.82455 2.98041 2.98409 3.15191 3.15653 3.1608 3.30128 3.30667 3.30991 3.43698 3.44195 3.58212 3.58611 3.75475 3.75921 3.76257 4.0883 4.09287 4.33693 4.34146 4.49195 4.49655 4.61533 4.6231 4.62947 4.8108 4.81399 
4 0.17548 2.64575 3.77654 4.5128 
32 0.16827 0.32395 0.51077 0.64487 0.83279 0.83851 1.00369 1.1727 1.33687 1.50322 1.66727 1.67367 1.85682 1.86257 2.07188 2.20155 2.34293 2.48515 2.63883 2.82881 2.99352 3.16595 3.31681 3.4505 3.59422 3.76819 3.77703 4.09948 4.34727 4.50587 4.63444 4.82291 
34 0.15906 0.31301 0.31916 0.50092 0.63344 0.64084 0.82496 0.99303 1.15896 1.16831 1.32765 1.49578 1.65912 1.84742 1.85518 2.06134 2.19119 2.33278 2.47664 2.62831 2.81973 2.98456 3.15369 3.15923 3.30743 3.4386 3.58524 3.75956 4.08988 4.33799 4.49693 4.62466 4.81254 4.81859 
57 0.1501 0.15471 0.30677 0.31128 0.4929 0.49812 0.62572 0.63076 0.81611 0.82052 0.98793 0.99563 1.15329 1.16286 1.31767 1.32549 1.48558 1.49073 1.64647 1.65475 1.84287 1.84768 2.05607 2.05991 2.18144 2.18946 2.3278 2.33179 2.46584 2.47252 2.62152 2.62624 2.81113 2.81638 2.97519 2.9816 3.14814 3.15289 3.29698 3.30486 3.42973 3.43576 3.44249 3.57692 3.58187 3.75132 3.75666 4.08504 4.08858 4.33393 4.33704 4.4884 4.49433 4.61238 4.62177 4.80707 4.81046 
98 0.15398 0.1579 0.16101 0.16544 0.31073 0.31366 0.31722 0.3208 0.4966 0.50107 0.50407 0.50725 0.62959 0.63356 0.6371 0.82005 0.82357 0.8263 0.83017 0.99184 0.99564 0.99893 1.15691 1.16082 1.1654 1.16932 1.32141 1.32628 1.32972 1.48961 1.49376 1.4968 1.50067 1.64965 1.6564 1.65961 1.66391 1.8467 1.84977 1.85374 2.05997 2.06347 2.06872 2.18496 2.19019 2.19509 2.33178 2.33484 2.33832 2.46727 2.47309 2.47675 2.48114 2.62462 2.6285 2.63121 2.81495 2.81913 2.82211 2.82642 2.97901 2.98402 2.98677 3.15205 3.15522 3.15847 3.16229 3.30085 3.30507 3.30881 3.31292 3.43261 3.43861 3.44308 3.44775 3.58078 3.58484 3.58825 3.75521 3.7591 3.76202 4.08898 4.09226 4.09709 4.33799 4.34099 4.34718 4.49241 4.49674 4.49956 4.6155 4.6219 4.62556 4.63197 4.81117 4.81411 4.81728 4.82106 
25 0.1722 0.32564 0.5135 0.64426 0.83409 1.00226 1.17413 1.50704 1.67007 1.8615 2.07001 2.20269 2.34313 2.48448 2.83304 2.99134 3.16696 3.31995 3.45406 3.59867 3.77016 4.09935 4.34634 4.50952 4.82411 
57 0.16634 0.17048 0.32461 0.32899 0.5109 0.51484 0.64316 0.64797 0.83185 0.83582 1.00233 1.0068 1.01902 1.17064 1.17714 1.33704 1.50282 1.50728 1.66725 1.67243 1.85763 1.86247 2.07019 2.07538 2.1966 2.20417 2.34288 2.34788 2.48421 2.48806 2.63717 2.64116 2.82873 2.83213 2.99195 2.99606 3.16413 3.16829 3.31357 3.31843 3.44982 3.45401 3.59336 3.59786 3.60785 3.76768 3.77196 4.09949 4.10404 4.3477 4.35345 4.50376 4.50816 4.63084 4.63602 4.82227 4.82582 
40 0.16111 0.16731 0.31766 0.50479 0.51012 0.63783 0.82503 0.82918 0.99633 1.00183 1.16307 1.17151 1.33065 1.49542 1.49991 1.6613 1.66827 1.85107 1.8568 2.06478 2.19485 2.33683 2.34308 2.47983 2.63333 2.82384 2.83183 2.98741 3.16019 3.31008 3.44563 3.58788 3.59987 3.76337 4.0936 4.34214 4.50056 4.62684 4.81742 4.82321 
89 0.17727 0.18033 0.1843 0.33341 0.33674 0.33982 0.34961 0.52079 0.52344 0.52687 0.53372 0.65406 0.65775 0.66238 0.84248 0.84587 0.84924 0.86016 1.01351 1.01761 1.02148 1.18167 1.18558 1.18967 1.34594 1.34935 1.35326 1.51346 1.51656 1.52035 1.67827 1.6818 1.68681 1.86822 1.87204 1.87545 1.88511 2.08124 2.0846 2.0912 2.20909 2.21325 2.22105 2.35331 2.35673 2.36093 2.36802 2.49549 2.49885 2.5039 2.64869 2.65174 2.65972 2.83956 2.84253 2.84644 3.00326 3.00629 3.0113 3.17544 3.17885 3.1821 3.32539 3.32921 3.33279 3.45964 3.46369 3.46754 3.60492 3.60841 3.61294 3.77877 3.78195 3.78522 4.11009 4.1134 4.11881 4.3587 4.36171 4.3663 4.51512 4.51868 4.52277 4.64317 4.64846 4.83294 4.83564 4.83898 4.84458 
78 0.15297 0.15732 0.16317 0.30892 0.31241 0.31667 0.49548 0.50029 0.50444 0.62774 0.63258 0.6369 0.81861 0.82298 0.82606 0.99043 0.99448 1.00032 1.15531 1.1604 1.16729 1.32012 1.3253 1.33225 1.48832 1.49305 1.49674 1.64901 1.65617 1.65992 1.84521 1.84918 1.8543 2.05845 2.06223 2.18397 2.18971 2.33024 2.33371 2.34018 2.46603 2.47251 2.4761 2.62211 2.62685 2.63008 2.81374 2.81819 2.82299 2.97756 2.98283 3.15046 3.15406 3.15794 3.29947 3.3043 3.30897 3.43201 3.43769 3.44208 3.57933 3.58379 3.58998 3.75379 3.75836 3.76323 4.0874 4.09115 4.33629 4.34011 4.49075 4.49552 4.61459 4.62115 4.6294 4.80959 4.81292 4.8178 
53 0.15407 0.15838 0.31043 0.31579 0.49726 0.50175 0.63056 0.63597 0.81785 0.82259 0.82894 0.99053 0.99759 1.15713 1.32161 1.32769 1.4876 1.49292 1.65538 1.66259 1.84533 1.85111 2.05875 2.06621 2.18735 2.33071 2.33653 2.47195 2.47778 2.62586 2.62997 2.81559 2.81999 2.97992 2.98484 3.15121 3.15685 3.30092 3.30734 3.43645 3.44318 3.58123 3.58673 3.75437 3.7594 4.08768 4.33634 4.49153 4.49636 4.61865 4.62577 4.81032 4.81454 
32 0.15461 0.30998 0.49741 0.63041 0.82014 0.98973 1.15714 1.32188 1.49088 1.65493 1.84416 2.05745 2.1875 2.32982 2.47266 2.62537 2.81527 2.9797 3.15062 3.15861 3.30083 3.43626 3.58093 3.75321 3.759 4.08656 4.33505 4.49082 4.49722 4.62187 4.80926 4.81502 
30 0.16463 0.32056 0.32574 0.50819 0.64096 0.82885 0.99992 1.1676 1.33422 1.49983 1.66456 1.85465 1.86391 2.06746 2.19693 2.34064 2.48187 2.63532 2.82602 2.99051 3.16145 3.31209 3.44732 3.59127 3.76478 4.09657 4.34532 4.50132 4.63108 4.82022 
83 0.14527 0.14956 0.15325 0.30147 0.3051 0.30907 0.48806 0.49272 0.49618 0.50072 0.62067 0.62509 0.6293 0.81081 0.81468 0.81822 0.82351 0.9832 0.987 0.99171 1.14767 1.15176 1.15744 1.31255 1.31756 1.32175 1.48066 1.48521 1.48893 1.64189 1.64847 1.6523 1.83793 1.84096 1.8453 2.05118 2.05455 2.1765 2.18237 2.18983 2.32279 2.32611 2.33056 2.45959 2.46508 2.46951 2.61529 2.61963 2.62306 2.80637 2.81078 2.8143 2.97012 2.97507 2.97883 3.14293 3.14627 3.15041 3.29211 3.29658 3.30096 3.42491 3.43037 3.43518 3.572 3.57644 3.58096 3.74661 3.75077 3.7541 4.08008 4.08315 4.32906 4.33174 4.48332 4.48711 4.49063 4.60742 4.61417 4.61877 4.80223 4.80546 4.80855 
142 0.13728 0.14047 0.14316 0.14537 0.14835 0.29339 0.29682 0.29931 0.30167 0.30394 0.48019 0.48349 0.48622 0.48826 0.49059 0.49472 0.61148 0.61516 0.61814 0.62068 0.62287 0.62746 0.80265 0.80588 0.80866 0.81076 0.8132 0.81653 0.97545 0.97784 0.98065 0.98331 0.98661 1.1395 1.14317 1.14635 1.14934 1.15283 1.30444 1.30756 1.31121 1.31359 1.31648 1.47248 1.47596 1.47891 1.4811 1.48393 1.63368 1.63936 1.64248 1.6449 1.64887 1.83016 1.8324 1.83477 1.83725 1.83979 2.0434 2.04564 2.04801 2.05082 2.16857 2.17232 2.17595 2.17979 2.31504 2.31764 2.32003 2.32266 2.32593 2.45028 2.45568 2.45894 2.46152 2.46418 2.60698 2.61108 2.61374 2.6159 2.61896 2.79864 2.80206 2.80462 2.80667 2.80942 2.81316 2.96213 2.96554 2.96887 2.97093 2.97475 3.13496 3.13776 3.14008 3.14263 3.14466 3.14823 3.28406 3.28714 3.2903 3.29307 3.29549 3.41684 3.42217 3.42454 3.42731 3.42988 3.56419 3.56755 3.57016 3.57284 3.57633 3.7389 3.74133 3.74404 3.74621 3.74819 4.07236 4.07467 4.07693 4.07964 4.32119 4.32324 4.32529 4.32841 4.4753 4.47808 4.48123 4.48325 4.48578 4.59933 4.60339 4.60713 4.6102 4.61499 4.7946 4.79717 4.79917 4.80131 4.80392 4.99802 
36 0.1537 0.15863 0.31046 0.31778 0.49659 0.50145 0.63005 0.8183 0.82374 0.99053 1.1568 1.32074 1.488 1.49414 1.65387 1.84537 2.0586 2.18593 2.33078 2.47075 2.47666 2.6251 2.81523 2.97902 2.98462 3.15108 3.30057 3.30941 3.43645 3.58089 3.75404 4.08767 4.33636 4.49136 4.61881 4.81015 
0 
60 0.17538 0.1805 0.33095 0.33485 0.34803 0.51839 0.52223 0.53437 0.65128 0.65506 0.8411 0.8457 1.01089 1.0159 1.18162 1.18727 1.3442 1.34879 1.51143 1.51587 1.67517 1.68285 1.86541 1.86995 1.87944 2.07807 2.08384 2.20835 2.35158 2.35767 2.37554 2.49325 2.49987 2.64529 2.64986 2.83705 2.84205 3.00083 3.0068 3.17329 3.17691 3.32406 3.3281 3.45815 3.46245 3.60196 3.60721 3.77571 3.78069 4.10619 4.11074 4.35477 4.36003 4.51293 4.51836 4.64167 4.65055 4.83 4.83364 4.83982 
94 0.17657 0.17974 0.18389 0.33279 0.33631 0.33975 0.35081 0.52036 0.52348 0.52747 0.53788 0.65281 0.65661 0.66018 0.84228 0.84508 0.84899 0.86164 1.01184 1.01661 1.02105 1.03459 1.18057 1.18524 1.18871 1.34574 1.34961 1.35455 1.51288 1.51602 1.5203 1.67721 1.68133 1.68604 1.86654 1.87055 1.8743 1.88124 2.07962 2.0833 2.08868 2.20889 2.21337 2.22101 2.35258 2.35626 2.36133 2.36707 2.49597 2.50021 2.50732 2.64813 2.65082 2.65652 2.83932 2.8428 2.84634 2.87125 3.00313 3.00683 3.01185 3.17358 3.1776 3.18085 3.188 3.32417 3.32806 3.33132 3.45858 3.46282 3.46657 3.60384 3.60851 3.61433 3.77838 3.78136 3.78553 3.79856 4.10881 4.11217 4.11726 4.35753 4.36101 4.36599 4.51518 4.51792 4.52217 4.64204 4.64669 4.65344 4.83205 4.83498 4.8387 4.84461 
4 0.32622 1.00376 1.5057 1.86108 
2 0.33276 3.77473 
54 0.15857 0.16216 0.31444 0.31874 0.50172 0.50504 0.63434 0.63851 0.82293 0.82694 0.83127 0.99468 0.99954 1.16075 1.16787 1.32577 1.33099 1.49315 1.4973 1.65905 1.6646 1.84931 1.85491 2.06269 2.18948 2.1985 2.33455 2.33994 2.476 2.4799 2.62957 2.63288 2.82001 2.82335 2.98363 2.98748 3.15526 3.15982 3.30501 3.31008 3.44016 3.44494 3.58573 3.59023 3.75882 3.76292 4.09182 4.34014 4.49592 4.49997 4.62118 4.62724 4.81418 4.81735 
80 0.14496 0.14933 0.15274 0.3015 0.30507 0.30882 0.48798 0.49257 0.49575 0.62059 0.62499 0.62884 0.81053 0.81429 0.8176 0.98291 0.98667 0.99099 1.14788 1.15192 1.15689 1.31258 1.31773 1.32149 1.48034 1.48477 1.48817 1.64168 1.64872 1.65284 1.83769 1.84084 1.84478 2.05094 2.05437 2.17653 2.18232 2.32263 2.32596 2.33014 2.45951 2.46508 2.46902 2.61546 2.61965 2.62284 2.80625 2.81065 2.81385 2.97017 2.9754 2.97905 3.14289 3.14627 3.14995 3.29204 3.29651 3.30045 3.42472 3.43016 3.43489 3.57193 3.57634 3.58038 3.74633 3.75052 3.75354 4.07985 4.08299 4.32879 4.33157 4.48324 4.48744 4.49043 4.60746 4.61401 4.61894 4.802 4.80517 4.8082 
0 
27 0.17316 0.32586 0.51373 0.647 0.83439 1.00646 1.17824 1.34072 1.50577 1.6734 1.86196 2.07563 2.34673 2.48896 2.63946 2.83179 2.99704 3.16867 3.31895 3.45327 3.60203 3.77081 4.10333 4.35342 4.50774 4.63652 4.82525 
29 0.15874 0.31618 0.50161 0.63511 0.82381 0.99619 1.16419 1.32747 1.49462 1.65909 1.8499 2.06161 2.19194 2.33402 2.47627 2.62912 2.81987 2.98398 3.15686 3.30743 3.44175 3.58473 3.75945 4.09037 4.33822 4.49632 4.62606 4.81344 4.82011 
56 0.15266 0.15777 0.309 0.31407 0.49516 0.50027 0.62829 0.63379 0.81806 0.82298 0.98963 0.99573 1.15533 1.16243 1.31957 1.32566 1.488 1.49309 1.65019 1.65639 1.84436 1.84966 2.05761 2.06245 2.1837 2.19079 2.32965 2.33492 2.4682 2.47433 2.62332 2.62823 2.81344 2.81853 2.97725 2.98292 3.14981 3.15532 3.29928 3.30561 3.4328 3.43778 3.57913 3.58449 3.75304 3.75848 4.08663 4.09146 4.33539 4.34053 4.49013 4.49564 4.61419 4.62283 4.809 4.81304 
28 0.16567 0.32274 0.50881 0.64335 0.83104 1.00354 1.17262 1.33481 1.50266 1.66707 1.85786 2.06938 2.3412 2.34775 2.4855 2.63645 2.82807 2.99103 3.16401 3.31472 3.4495 3.5943 3.76727 4.09906 4.34644 4.5045 4.63276 4.82156 
94 0.17661 0.1796 0.18361 0.33211 0.33546 0.33842 0.34399 0.5206 0.52351 0.52678 0.53306 0.65281 0.65678 0.66057 0.84292 0.84551 0.84913 0.85997 1.01268 1.01643 1.02045 1.02781 1.1809 1.18513 1.18862 1.3457 1.3494 1.35403 1.51283 1.51572 1.51952 1.53297 1.67745 1.68124 1.6866 1.8674 1.87105 1.87455 1.88189 2.07958 2.08299 2.08764 2.20962 2.21574 2.35254 2.35621 2.36067 2.36637 2.49457 2.49821 2.50283 2.64708 2.6501 2.6553 2.83878 2.84191 2.8453 2.85241 3.00294 3.00624 3.01188 3.17394 3.17731 3.18039 3.18491 3.3256 3.32861 3.33211 3.45837 3.46243 3.46661 3.6042 3.60869 3.61333 3.77731 3.78051 3.78426 3.79014 4.10878 4.11192 4.11668 4.35711 4.3603 4.36559 4.51346 4.517 4.52067 4.52834 4.64331 4.6473 4.83213 4.83476 4.83807 4.84329 
70 0.1569 0.16123 0.16609 0.31432 0.31835 0.50179 0.50508 0.50962 0.63437 0.63888 0.82243 0.82638 0.8295 0.83553 0.99373 0.99843 1.00208 1.16061 1.16559 1.17164 1.32493 1.33032 1.49236 1.49637 1.49946 1.65876 1.66223 1.67063 1.84907 1.8535 1.85887 2.06215 2.06587 2.19015 2.19461 2.33427 2.33897 2.34949 2.47563 2.47941 2.62926 2.6328 2.81978 2.82333 2.82829 2.98368 2.98732 3.15522 3.15995 3.16534 3.30528 3.31045 3.44042 3.44513 3.58502 3.58871 3.59625 3.75866 3.76323 4.09114 4.09513 4.33965 4.3437 4.49539 4.49988 4.61986 4.62615 4.81387 4.81713 4.82258 
33 0.16753 0.32176 0.50951 0.64272 0.83311 1.00416 1.16835 1.17641 1.33408 1.50374 1.6673 1.85618 1.86254 2.0701 2.19824 2.34141 2.34735 2.48345 2.63598 2.82846 2.99106 3.16227 3.16739 3.31328 3.44895 3.59228 3.76604 3.77166 4.09856 4.34625 4.50412 4.63047 4.82194 
17 0.16481 0.32346 0.50895 0.82944 1.00228 1.50001 1.85736 2.48128 2.63426 2.82651 3.45169 3.59344 3.76527 4.09678 4.34433 4.50309 4.81949 
37 0.15492 0.31133 0.50003 0.63201 0.82086 0.8258 0.99122 1.1577 1.32137 1.49089 1.49732 1.65611 1.84592 2.05912 2.1854 2.33138 2.47316 2.62675 2.81788 2.98011 2.98638 3.15209 3.15902 3.30138 3.30962 3.43767 3.44487 3.58182 3.75469 3.76135 4.08812 4.33684 4.49194 4.49978 4.61571 4.81078 4.81749 
111 0.14474 0.14852 0.15129 0.15418 0.30086 0.30426 0.30743 0.3102 0.48747 0.49147 0.49396 0.49657 0.50097 0.61983 0.62365 0.62655 0.6294 0.81008 0.81348 0.81665 0.81914 0.98268 0.98548 0.989 0.99315 1.14695 1.1507 1.15456 1.15828 1.31182 1.31537 1.3189 1.3221 1.47992 1.48383 1.48685 1.48986 1.64126 1.6476 1.65049 1.65389 1.83739 1.83991 1.84312 1.84642 2.05064 2.05324 2.05606 2.17593 2.18099 2.18432 2.32227 2.32507 2.32808 2.33164 2.45819 2.46373 2.46714 2.46985 2.47478 2.61446 2.61867 2.62162 2.62419 2.80584 2.80985 2.8125 2.81525 2.82033 2.9695 2.97363 2.97662 2.97995 3.14233 3.14537 3.14858 3.15106 3.29155 3.29503 3.29865 3.30147 3.42422 3.42991 3.43301 3.43602 3.57146 3.57533 3.57804 3.58128 3.74616 3.74935 3.75221 3.7545 4.07958 4.08217 4.08517 4.32854 4.33073 4.33374 4.48267 4.48565 4.48905 4.4916 4.60677 4.61241 4.6164 4.62054 4.80175 4.80457 4.80688 4.80969 
33 0.15095 0.30736 0.49335 0.62657 0.63502 0.81638 0.82373 0.98799 1.1535 1.31766 1.32644 1.4863 1.65216 1.84266 2.0559 2.1816 2.32796 2.4664 2.47368 2.62161 2.81157 2.9754 3.14809 3.29749 3.43379 3.57747 3.75135 3.75914 4.08495 4.33366 4.48835 4.61252 4.80726 
41 0.154 0.30925 0.31705 0.49683 0.50192 0.62962 0.81897 0.82346 0.98932 1.15548 1.16494 1.32004 1.32729 1.48967 1.49446 1.65521 1.84383 1.85188 2.05709 2.18648 2.32933 2.47222 2.62455 2.81461 2.82065 2.97924 3.1501 3.15709 3.29955 3.30712 3.4367 3.58037 3.75303 3.75857 4.08617 4.33479 4.48994 4.49571 4.61729 4.8088 4.81424 
6 0.16366 0.82904 1.00062 1.49865 1.66478 4.6299 
65 0.14388 0.14826 0.30019 0.30425 0.30884 0.4864 0.49081 0.49508 0.61946 0.62372 0.62972 0.80927 0.81378 0.81879 0.98096 0.98577 1.14661 1.15225 1.31087 1.31652 1.47912 1.48397 1.49061 1.64215 1.64802 1.8357 1.83979 2.04892 2.0527 2.17509 2.18156 2.32089 2.32471 2.45964 2.46558 2.61458 2.61886 2.80464 2.80907 2.81448 2.96862 2.97379 3.14112 3.14528 3.14917 3.29052 3.296 3.42544 3.43059 3.57038 3.57468 3.74432 3.74879 3.75223 4.07794 4.08165 4.32676 4.33014 4.48141 4.48619 4.60598 4.61406 4.80018 4.80339 4.80766 
31 0.17554 0.33307 0.5199 0.65164 0.84084 1.01478 1.18426 1.34499 1.51324 1.67907 1.86842 1.88443 2.0768 2.10014 2.21156 2.35475 2.49667 2.64463 2.84016 2.99979 3.17512 3.32435 3.45751 3.60925 3.77707 4.10564 4.11787 4.35478 4.513 4.64293 4.83201 
34 0.16941 0.17555 0.32656 0.51313 0.64619 0.83595 0.8418 1.00468 1.01184 1.17279 1.33908 1.50629 1.66939 1.85944 1.86516 2.07318 2.20015 2.34585 2.48785 2.6416 2.83135 2.8397 2.99577 3.16838 3.31874 3.453 3.597 3.77266 4.10167 4.34944 4.50838 4.63541 4.82505 4.83219 
28 0.15749 0.31397 0.5001 0.634 0.82184 0.9941 1.16241 1.32593 1.49254 1.65807 1.84734 2.06062 2.19013 2.33423 2.47487 2.62828 2.81841 2.98332 3.15453 3.30561 3.4405 3.58422 3.75799 4.08906 4.33705 4.49534 4.62481 4.81223 
29 0.16355 0.31996 0.50754 0.64075 0.82971 1.00036 1.16753 1.33283 1.49968 1.66455 1.85366 1.86043 2.06641 2.19676 2.33921 2.48138 2.63447 2.82527 2.98944 3.16225 3.31258 3.44587 3.58991 3.76549 4.09526 4.34399 4.50263 4.63076 4.81905 
4 0.16563 0.83051 1.00137 1.50369 
26 0.16419 0.32111 0.50852 0.64301 0.82908 1.16906 1.33304 1.50067 1.85481 2.06657 2.1966 2.34055 2.48279 2.63366 2.82495 2.98884 3.16152 3.3123 3.44782 3.59065 3.76439 4.09519 4.34225 4.50086 4.62935 4.81796 
29 0.16245 0.32024 0.50599 0.6396 0.82742 0.83216 0.99839 1.17064 1.33429 1.49798 1.6611 1.85166 1.85744 2.06574 2.20062 2.33787 2.48029 2.6327 2.82415 2.98795 3.16155 3.31257 3.4468 3.58838 3.76379 4.09458 4.3424 4.50083 4.81744 
55 0.17638 0.18133 0.33357 0.33773 0.51974 0.52392 0.65118 0.6553 0.8425 0.84688 1.01402 1.01898 1.1826 1.18726 1.34486 1.34945 1.5125 1.51711 1.67644 1.68349 1.86851 1.87294 2.07886 2.08349 2.20947 2.35208 2.35667 2.49262 2.49747 2.51226 2.64602 2.6492 2.83824 2.84386 3.00107 3.00631 3.17475 3.17821 3.32478 3.32849 3.4586 3.46289 3.60329 3.60815 3.77759 3.78132 4.10767 4.11238 4.35645 4.36229 4.51397 4.51852 4.64253 4.8317 4.83637 
80 0.15522 0.15833 0.16234 0.3118 0.31556 0.31981 0.49868 0.50156 0.50506 0.63174 0.6348 0.63895 0.8196 0.82276 0.82538 0.82924 0.99122 0.99505 0.99901 1.15785 1.16256 1.16784 1.32146 1.32645 1.33073 1.48905 1.49302 1.4958 1.50006 1.65569 1.65865 1.66503 1.8462 1.85007 1.85438 2.05943 2.06282 2.18588 2.19046 2.33184 2.33543 2.3417 2.47231 2.47576 2.48103 2.62672 2.6297 2.81699 2.8201 2.82542 2.98012 2.984 2.98999 3.15251 3.15697 3.1606 3.30138 3.3058 3.30917 3.43779 3.44143 3.44741 3.58245 3.58538 3.59117 3.75487 3.75894 3.76185 4.08856 4.09188 4.33733 4.34017 4.49228 4.49647 4.49971 4.61641 4.624 4.81124 4.81411 4.8184 
36 0.16865 0.32462 0.32957 0.5125 0.64522 0.83428 1.00249 1.00869 1.17284 1.17824 1.3364 1.50457 1.66729 1.67321 1.8596 1.86602 2.07203 2.20009 2.34541 2.48599 2.63927 2.8296 2.83625 2.99387 3.16589 3.17153 3.31704 3.44995 3.59473 3.76967 4.10077 4.34824 4.50627 4.63515 4.82246 4.8282 
72 0.16235 0.1651 0.17011 0.318 0.32145 0.32489 0.50552 0.50856 0.51431 0.63804 0.6417 0.82721 0.83023 0.83376 0.99703 1.00183 1.00569 1.16392 1.16932 1.17297 1.32815 1.33243 1.33599 1.49781 1.5009 1.50473 1.66214 1.66599 1.67215 1.85268 1.85684 1.86056 2.06592 2.07137 2.19464 2.1999 2.33793 2.34215 2.34761 2.4791 2.48254 2.63287 2.63561 2.82326 2.82657 2.83232 2.98765 2.99031 3.15884 3.16275 3.16649 3.30969 3.3134 3.44395 3.44828 3.58814 3.59212 3.60104 3.76249 3.76602 3.77711 4.09443 4.09864 4.34302 4.34691 4.4988 4.50244 4.62501 4.63008 4.81734 4.81992 4.82459 
3 1.84754 4.33738 4.81355 
101 0.1467 0.15113 0.15395 0.15869 0.30295 0.30686 0.31014 0.31374 0.4894 0.4943 0.49714 0.50061 0.62225 0.62701 0.63049 0.63631 0.81238 0.81646 0.81919 0.82338 0.98442 0.98834 0.9919 1.14918 1.15368 1.15789 1.16198 1.31387 1.31949 1.32276 1.48208 1.48699 1.48976 1.49467 1.64288 1.65037 1.65359 1.65901 1.83916 1.84209 1.84558 1.85025 2.05242 2.0556 2.05926 2.17782 2.1841 2.19033 2.32406 2.32738 2.33097 2.46034 2.46709 2.47021 2.47467 2.61676 2.62161 2.62429 2.80758 2.81237 2.81504 2.81927 2.97153 2.97711 2.97996 3.14438 3.14777 3.15137 3.15473 3.29345 3.29855 3.30185 3.30545 3.42585 3.432 3.43588 3.43954 3.57332 3.57807 3.58169 3.74785 3.75218 3.75486 3.75969 4.08134 4.08418 4.08778 4.3303 4.33262 4.33708 4.48467 4.48915 4.49167 4.49788 4.60872 4.61537 4.61942 4.80346 4.80664 4.80931 4.813 
0 
56 0.14723 0.15244 0.30342 0.30841 0.48962 0.49471 0.62269 0.62805 0.81267 0.81799 0.98439 0.99115 1.14998 1.15719 1.31429 1.32094 1.48243 1.48811 1.64605 1.65301 1.83913 1.84463 2.05235 2.05709 2.17823 2.18921 2.32422 2.32893 2.46373 2.47019 2.61808 2.62294 2.8078 2.81303 2.97188 2.97784 3.14449 3.14982 3.29381 3.30052 3.42936 3.43612 3.57356 3.57866 3.74774 3.75326 4.08133 4.086 4.33018 4.33438 4.48483 4.49051 4.6091 4.61938 4.8035 4.80719 
95 0.16081 0.16403 0.16765 0.31733 0.32049 0.32364 0.50293 0.50699 0.50987 0.51301 0.63628 0.63958 0.64292 0.8263 0.8297 0.83249 0.83637 0.99747 1.00082 1.00489 1.16316 1.16704 1.17088 1.17462 1.32748 1.33229 1.33546 1.33962 1.49622 1.50003 1.50346 1.66024 1.66373 1.66815 1.85225 1.85494 1.8588 2.06553 2.06866 2.07224 2.19083 2.19566 2.19994 2.33743 2.34013 2.34367 2.35202 2.47727 2.48111 2.48428 2.63176 2.63467 2.63725 2.82046 2.82478 2.82762 2.83176 2.98516 2.98933 2.99179 3.15778 3.16127 3.16431 3.16771 3.30736 3.31168 3.31476 3.31836 3.44329 3.44655 3.44962 3.58701 3.59049 3.59406 3.76094 3.7646 3.7674 3.77142 4.09447 4.09703 4.10069 4.15275 4.34332 4.34569 4.35014 4.49816 4.50234 4.50491 4.62248 4.62744 4.63081 4.63671 4.81718 4.81972 4.82328 
62 0.1556 0.16022 0.31245 0.31705 0.49915 0.50317 0.50759 0.63227 0.63748 0.82161 0.82574 0.83143 0.99237 0.99789 1.15845 1.16436 1.32217 1.32801 1.49117 1.49565 1.5003 1.65508 1.65939 1.84725 1.85243 2.06039 2.06506 2.18688 2.19261 2.33249 2.33761 2.47194 2.47763 2.62661 2.6313 2.81568 2.82086 2.82606 2.97992 2.98534 3.15317 3.15827 3.16338 3.30191 3.30825 3.4385 3.44333 3.58154 3.58622 3.75591 3.76142 4.08955 4.0942 4.33836 4.34294 4.49271 4.49817 4.621 4.62593 4.81213 4.81548 4.82102 
46 0.1606 0.16425 0.3165 0.3206 0.50408 0.50792 0.63633 0.64127 0.82502 0.82838 0.99557 1.00065 1.16191 1.16854 1.32858 1.33281 1.49584 1.49915 1.66094 1.66609 1.85106 1.8557 2.06477 2.19266 2.33709 2.47794 2.48417 2.63172 2.82247 2.82802 2.98665 3.15747 3.16194 3.30859 3.31219 3.44229 3.44891 3.58758 3.76151 3.76504 4.09326 4.34144 4.49983 4.62678 4.81593 4.81912 
6 0.51585 2.07554 2.34977 2.83546 3.77204 4.50787 
66 0.18018 0.18467 0.33624 0.3403 0.35189 0.52322 0.52718 0.5344 0.65561 0.65975 0.6677 0.84598 0.85016 1.01765 1.0224 1.18493 1.19002 1.34864 1.35307 1.51577 1.52018 1.68033 1.68625 1.87027 1.8747 1.88065 2.08301 2.08728 2.21292 2.22131 2.35652 2.36167 2.37133 2.49824 2.50368 2.65035 2.6539 2.8422 2.84742 3.00571 3.01073 3.17777 3.18165 3.18991 3.32819 3.33204 3.46196 3.46625 3.47702 3.60722 3.61248 3.78119 3.78482 3.79495 4.11167 4.116 4.36029 4.36514 4.51756 4.52106 4.52856 4.64639 4.65455 4.83524 4.8395 4.84627 
35 0.16484 0.32024 0.32586 0.50821 0.64133 0.83029 1.00071 1.16769 1.33412 1.50036 1.66496 1.85494 1.86221 2.06724 2.20124 2.34022 2.34671 2.48297 2.63579 2.82625 2.83517 2.99062 3.16135 3.17056 3.31344 3.44938 3.59188 3.76559 3.77127 4.09631 4.3446 4.50322 4.63155 4.81954 4.82473 
57 0.16678 0.17 0.32243 0.32621 0.50991 0.5136 0.64249 0.64645 0.83098 0.8347 1.00208 1.00669 1.16857 1.1736 1.17838 1.33508 1.33945 1.50283 1.5064 1.66709 1.67197 1.85714 1.86108 2.06971 2.07314 2.19837 2.20357 2.34345 2.34755 2.35603 2.48485 2.48848 2.63776 2.6407 2.82816 2.83166 2.99307 2.99731 3.16299 3.16713 3.31386 3.3181 3.44824 3.45384 3.59425 3.59838 3.76692 3.77039 4.09872 4.10215 4.34722 4.35095 4.50277 4.50698 4.63468 4.8227 4.82636 
0 
26 0.16468 0.3214 0.50793 0.64098 0.83118 1.00133 1.33444 1.50106 1.66464 1.8552 2.06835 2.2005 2.34033 2.48274 2.63557 2.82663 2.99065 3.16313 3.31434 3.44759 3.59138 3.76591 4.09702 4.34535 4.50309 4.81973 
28 0.16507 0.32088 0.50829 0.64043 0.83097 0.99938 1.16738 1.33364 1.50088 1.66409 1.85434 2.06775 2.19622 2.33934 2.4823 2.63582 2.82622 2.99041 3.16354 3.31324 3.44739 3.5915 3.76685 4.0961 4.34449 4.50343 4.63093 4.81945 
45 0.16213 0.16624 0.31848 0.32263 0.5053 0.50956 0.63823 0.64344 0.82775 0.83242 0.99859 1.00364 1.16484 1.17209 1.33033 1.49784 1.50269 1.66269 1.67237 1.85219 1.85682 2.06533 2.19518 2.3378 2.34379 2.47999 2.63301 2.82355 2.82898 2.9879 3.15953 3.16357 3.30975 3.31489 3.44503 3.58871 3.59439 3.76302 3.76895 4.09394 4.34206 4.50037 4.62795 4.81692 4.82057 
55 0.15866 0.16316 0.31491 0.31896 0.50241 0.50639 0.63463 0.63866 0.82325 0.82696 0.99402 0.99926 1.16149 1.16673 1.32722 1.33158 1.49437 1.49818 1.6589 1.6636 1.84928 1.85342 2.06224 2.06659 2.19135 2.33477 2.33914 2.47646 2.4811 2.62984 2.63305 2.82032 2.82423 2.98491 2.98921 3.15547 3.15948 3.30632 3.31031 3.44081 3.44523 3.58578 3.59032 3.75978 3.7631 4.09124 4.09575 4.33935 4.34416 4.49739 4.50076 4.62183 4.62655 4.8142 4.81771 
94 0.14999 0.15388 0.15726 0.30616 0.30949 0.31328 0.31747 0.49269 0.49679 0.49977 0.50336 0.62533 0.62914 0.63297 0.63813 0.81539 0.81884 0.82239 0.82657 0.98789 0.99076 0.99519 1.15227 1.15594 1.161 1.31709 1.32081 1.32497 1.32988 1.48522 1.48917 1.49263 1.49761 1.64631 1.65305 1.65614 1.8426 1.84514 1.84913 2.05591 2.05853 2.0622 2.18114 2.18652 2.32747 2.33027 2.33388 2.46336 2.46907 2.47267 2.47695 2.61974 2.62387 2.62729 2.81099 2.81502 2.81813 2.82346 2.97476 2.97893 2.98242 3.1476 3.15065 3.15461 3.15845 3.29682 3.30039 3.30493 3.30876 3.42925 3.43528 3.43884 3.44353 3.57668 3.58049 3.58404 3.75135 3.75478 3.75813 4.08482 4.08739 4.09137 4.33388 4.33602 4.48792 4.49097 4.49479 4.61191 4.61806 4.62206 4.80694 4.80977 4.81232 4.81804 
21 0.16112 0.32002 0.50558 0.63879 0.8267 0.99643 1.49769 1.66458 1.85088 2.06438 2.33687 2.6326 2.82397 2.98776 3.16217 3.58797 3.76353 4.09293 4.34105 4.50074 4.8156 
57 0.14893 0.15428 0.30522 0.31057 0.49145 0.49678 0.50234 0.6243 0.63057 0.81451 0.82023 0.98617 0.99296 1.1518 1.16136 1.31612 1.32392 1.48427 1.49056 1.6475 1.65322 1.84096 1.84629 2.05418 2.05927 2.18018 2.191 2.32597 2.33095 2.46488 2.47101 2.61981 2.62528 2.80972 2.81538 2.97372 2.98011 3.14628 3.15195 3.29551 3.30325 3.43096 3.43653 3.57539 3.58116 3.74951 3.75528 4.08311 4.08803 4.33203 4.33662 4.48666 4.49256 4.61108 4.61995 4.80527 4.80921 
56 0.14938 0.15546 0.30585 0.31153 0.49194 0.49767 0.6245 0.63097 0.81524 0.82109 0.98693 0.99403 1.15236 1.16052 1.31666 1.32399 1.48482 1.49141 1.64677 1.65346 1.84177 1.84743 2.05494 2.05984 2.18052 2.18946 2.32672 2.33188 2.46516 2.47181 2.62038 2.62575 2.81011 2.81607 2.9742 2.98078 3.14702 3.15289 3.29608 3.30358 3.43271 3.43921 3.5759 3.58171 3.75023 3.75607 4.08391 4.0887 4.33285 4.33678 4.48734 4.49331 4.6115 4.62125 4.80601 4.80996 
25 0.16032 0.31623 0.50496 0.63756 0.82538 0.99721 1.33159 1.49559 1.66075 1.85192 2.06314 2.33672 2.47768 2.63082 2.82375 2.98568 3.15894 3.30941 3.44441 3.58721 3.76145 4.09209 4.34033 4.49835 4.81535 
28 0.15818 0.31296 0.50108 0.63377 0.8249 0.99469 1.16194 1.32646 1.49474 1.65856 1.84772 2.06163 2.19085 2.33332 2.4761 2.62842 2.81887 2.98401 3.15375 3.30501 3.4393 3.58466 3.75759 4.0899 4.33843 4.49456 4.62656 4.81277 
3 0.32843 1.00525 1.67092 
66 0.17232 0.17623 0.19875 0.32966 0.3331 0.3458 0.51593 0.51936 0.52435 0.64799 0.65252 0.83828 0.842 0.85064 1.00957 1.01342 1.17818 1.18343 1.34097 1.34548 1.50896 1.51268 1.67193 1.67779 1.86226 1.86683 1.87193 2.07526 2.07986 2.20485 2.21082 2.34758 2.35185 2.35843 2.4896 2.49512 2.64309 2.64738 2.83399 2.83873 2.85205 2.9978 3.00267 3.17094 3.17474 3.32133 3.32475 3.45511 3.45929 3.59879 3.6041 3.77371 3.77673 3.78227 4.10368 4.10763 4.12961 4.35233 4.35679 4.51074 4.51501 4.64026 4.64672 4.82734 4.83091 4.83462 
85 0.16794 0.17094 0.17531 0.32371 0.32711 0.33018 0.51121 0.51422 0.51781 0.64467 0.64786 0.6545 0.83276 0.83614 0.83974 1.00336 1.00782 1.01189 1.17146 1.17619 1.18049 1.33611 1.33999 1.34416 1.50317 1.50673 1.51071 1.66765 1.67136 1.6761 1.85847 1.86213 1.86559 1.87341 2.0717 2.07483 2.08211 2.20124 2.20747 2.34469 2.34799 2.35304 2.36173 2.48585 2.48906 2.49371 2.63893 2.64179 2.65366 2.82932 2.83236 2.83603 2.99445 2.99809 3.00649 3.16471 3.16835 3.17112 3.3154 3.31901 3.32246 3.44984 3.45382 3.45806 3.59583 3.59959 3.60502 3.76963 3.77236 3.77886 4.10009 4.10357 4.11313 4.3486 4.3517 4.35728 4.50673 4.50937 4.51684 4.63555 4.6418 4.82266 4.82547 4.82919 4.8366 
75 0.16406 0.1686 0.17366 0.32122 0.32491 0.32808 0.50783 0.51112 0.51445 0.6404 0.64458 0.64806 0.83036 0.8339 0.83772 1.00125 1.00578 1.00994 1.16824 1.17247 1.17722 1.33176 1.33631 1.33995 1.50105 1.50441 1.50861 1.66624 1.66962 1.67726 1.856 1.85986 1.86382 2.06959 2.07288 2.1962 2.20041 2.34152 2.34513 2.35046 2.48333 2.48665 2.63624 2.63942 2.82704 2.83032 2.83566 2.98977 2.99398 3.1624 3.16637 3.17001 3.31225 3.31699 3.32092 3.44768 3.45195 3.59239 3.5959 3.60606 3.76459 3.76912 3.77164 4.09888 4.10216 4.34726 4.35056 4.50191 4.50638 4.51188 4.63076 4.63583 4.82081 4.82351 4.82712 
64 0.15691 0.16065 0.31235 0.31676 0.50045 0.50383 0.63194 0.63661 0.82169 0.82596 0.99272 0.99781 1.15892 1.16419 1.32368 1.32853 1.33337 1.49262 1.49668 1.65565 1.66002 1.84703 1.85132 1.85759 2.06023 2.06412 2.18909 2.19662 2.3324 2.33653 2.47257 2.47729 2.62695 2.63066 2.81798 2.82179 2.82772 2.98193 2.98584 3.15319 3.15805 3.16251 3.30296 3.30829 3.31269 3.43821 3.44266 3.583 3.58774 3.75644 3.76091 3.76474 4.08914 4.09325 4.3379 4.34207 4.49322 4.49791 4.50287 4.62043 4.62675 4.81199 4.81578 4.82024 
60 0.14808 0.15292 0.3043 0.30888 0.31529 0.49072 0.49606 0.50112 0.62385 0.62897 0.81374 0.81832 0.823 0.98581 0.99186 1.15074 1.15976 1.31538 1.32315 1.48349 1.48879 1.49428 1.64455 1.65279 1.84056 1.84509 2.05383 2.05812 2.17924 2.32541 2.32967 2.46333 2.47088 2.61847 2.62343 2.80893 2.81451 2.97292 2.97964 3.1457 3.15028 3.15501 3.29483 3.30313 3.42759 3.43379 3.57466 3.57993 3.7492 3.75503 4.08272 4.08678 4.33176 4.33528 4.48602 4.49188 4.6101 4.61983 4.80479 4.80853 
0 
113 0.14965 0.15365 0.15653 0.15976 0.30585 0.3093 0.31279 0.31575 0.4924 0.49646 0.49913 0.50183 0.5061 0.62465 0.62858 0.63162 0.63432 0.81495 0.81843 0.82156 0.82404 0.82827 0.98767 0.99048 0.99416 0.99735 1.15192 1.15578 1.15975 1.16354 1.31673 1.32047 1.32402 1.32717 1.48477 1.48874 1.49179 1.49469 1.49958 1.6463 1.65279 1.65572 1.65943 1.84252 1.84513 1.84887 1.85232 2.05581 2.05853 2.06146 2.18091 2.18623 2.18979 2.32739 2.33021 2.33335 2.33771 2.46299 2.46879 2.47228 2.47488 2.48061 2.61942 2.62366 2.6268 2.62947 2.81087 2.81484 2.81773 2.82075 2.82503 2.97447 2.97869 2.98177 2.98547 3.14741 3.15048 3.15406 3.15657 3.29654 3.30013 3.30401 3.30705 3.42928 3.43522 3.43835 3.44156 3.57652 3.58035 3.58324 3.58664 3.75125 3.7546 3.75753 3.75983 4.08472 4.08739 4.09084 4.33374 4.33596 4.3395 4.48765 4.4907 4.49426 4.49691 4.61175 4.6176 4.62176 4.62606 4.80684 4.80981 4.81216 4.81559 
67 0.153 0.15759 0.30919 0.31422 0.31887 0.49514 0.5 0.50495 0.62836 0.6327 0.6388 0.81842 0.82343 0.8294 0.98994 0.99617 1.1556 1.1628 1.16862 1.31973 1.32624 1.48813 1.49329 1.49919 1.64865 1.6557 1.66439 1.84471 1.85006 2.05797 2.06211 2.18323 2.19011 2.32975 2.33397 2.46827 2.47325 2.48006 2.62414 2.62802 2.81299 2.81814 2.82462 2.97747 2.98281 3.15021 3.156 3.29942 3.30686 3.43186 3.43708 3.4431 3.57912 3.58369 3.75331 3.75888 4.08693 4.09098 4.33582 4.33932 4.49047 4.496 4.61412 4.62307 4.80911 4.81268 4.81854 
1 3.76807 
18 0.16582 0.3193 0.50599 0.6389 0.82844 1.17123 1.33209 1.66524 1.85646 2.8239 3.15991 3.31299 3.44582 3.76335 4.09585 4.34468 4.50146 4.81945 
35 0.1706 0.32277 0.32835 0.51337 0.64278 0.83449 0.83993 1.00212 1.0102 1.16791 1.17735 1.33251 1.50258 1.66689 1.67695 1.8571 1.86463 2.07877 2.20114 2.34771 2.35659 2.49081 2.83657 2.9994 3.16336 3.17117 3.31354 3.44811 3.76684 3.77949 4.10954 4.35226 4.50308 4.51339 4.82744 
42 0.1695 0.32541 0.33038 0.51225 0.51675 0.64581 0.83609 1.0077 1.17333 1.33744 1.34233 1.50567 1.511 1.66979 1.86132 1.86717 2.07176 2.20211 2.3449 2.35662 2.48674 2.63934 2.8311 2.83803 2.99403 3.16595 3.16999 3.31763 3.32281 3.45054 3.45506 3.59536 3.60017 3.77042 4.10009 4.10612 4.34898 4.35502 4.50703 4.63537 4.82356 4.82863 
10 0.17422 0.33036 0.83854 1.67262 2.83664 3.17179 3.77608 4.35124 4.51403 4.82909 
30 0.16537 0.32339 0.51056 0.64287 0.83128 1.00034 1.00649 1.17303 1.33613 1.50238 1.66713 1.86046 2.06865 2.20114 2.34127 2.48312 2.63588 2.82684 2.83352 2.99089 3.16451 3.31543 3.4498 3.59384 3.76717 4.09872 4.34755 4.50391 4.63619 4.82069 
0 
63 0.16293 0.16593 0.31933 0.32238 0.50632 0.50913 0.51357 0.63916 0.64342 0.82784 0.8307 0.83483 0.99826 1.00231 1.00824 1.16455 1.17082 1.33182 1.33681 1.49857 1.50139 1.50656 1.66273 1.6657 1.67257 1.85324 1.85679 1.86133 2.0661 2.06977 2.19522 2.20431 2.33832 2.34216 2.48046 2.48424 2.63377 2.63693 2.82463 2.82756 2.83268 2.98891 3.15985 3.16346 3.31066 3.31455 3.44629 3.45075 3.58985 3.59409 3.76333 3.76673 4.09493 4.09858 4.34353 4.34728 4.50044 4.50362 4.627 4.63157 4.81816 4.82078 4.82515 
117 0.17591 0.17888 0.18226 0.1886 0.33153 0.33482 0.33759 0.34195 0.51949 0.52196 0.52463 0.52832 0.65246 0.65551 0.65845 0.66451 0.84078 0.84431 0.84724 0.85088 1.01139 1.01545 1.01857 1.02388 1.17758 1.18222 1.18572 1.1891 1.34374 1.34677 1.34971 1.35425 1.51164 1.51451 1.51751 1.52234 1.6765 1.67988 1.68356 1.69228 1.866 1.8695 1.87228 1.87528 1.88148 2.07913 2.08203 2.08515 2.09556 2.20661 2.21048 2.21555 2.35126 2.3546 2.3584 2.36297 2.36977 2.49359 2.49632 2.49972 2.50504 2.64653 2.64945 2.65306 2.6609 2.83693 2.83994 2.84309 2.84632 2.85968 3.00168 3.00427 3.00772 3.01479 3.17266 3.17623 3.17863 3.18214 3.19538 3.3233 3.32664 3.32933 3.33342 3.45781 3.46144 3.46417 3.46957 3.60281 3.60579 3.60893 3.6143 3.77633 3.77949 3.78204 3.7865 3.79715 4.10803 4.11089 4.11401 4.12241 4.35664 4.35929 4.36275 4.37183 4.51327 4.51653 4.51943 4.52377 4.63979 4.64371 4.64754 4.65758 4.83101 4.83359 4.83625 4.83911 4.84478 
73 0.16976 0.17352 0.17917 0.32593 0.32946 0.33618 0.51318 0.51713 0.5231 0.64604 0.64933 0.65381 0.83457 0.83766 0.84118 1.00419 1.00967 1.01506 1.17164 1.17751 1.18256 1.33837 1.34251 1.50513 1.50894 1.51562 1.6697 1.67404 1.68143 1.8594 1.86369 1.86764 2.07359 2.07716 2.20261 2.20843 2.34589 2.34968 2.35522 2.48801 2.49195 2.49872 2.64136 2.64487 2.83175 2.83619 2.84167 2.99598 2.99977 3.16575 3.17019 3.17462 3.31856 3.32203 3.45245 3.45643 3.59678 3.60074 3.60729 3.77172 3.77457 3.7806 4.10238 4.10574 4.35014 4.354 4.50866 4.51203 4.63575 4.64137 4.82469 4.8284 4.83211 
27 0.17418 0.3292 0.51707 0.64866 0.83767 1.01283 1.17991 1.34325 1.51005 1.6768 1.86719 2.0749 2.3511 2.49221 2.64166 2.83715 2.99671 3.1698 3.32113 3.4573 3.59862 3.77268 4.1042 4.35176 4.5095 4.63844 4.82736 
93 0.15185 0.156 0.15909 0.30838 0.31167 0.31513 0.31896 0.49468 0.49907 0.502 0.5055 0.6275 0.63164 0.63535 0.81749 0.82103 0.82398 0.82842 0.98964 0.99316 0.99755 1.15488 1.15872 1.16412 1.3192 1.32427 1.32772 1.48717 1.49134 1.49433 1.49825 1.64856 1.65509 1.6581 1.66354 1.84449 1.84741 1.85169 2.05778 2.06089 2.06553 2.18305 2.18867 2.19692 2.32946 2.33253 2.33678 2.46703 2.47211 2.47549 2.48052 2.62266 2.62646 2.62944 2.8129 2.81707 2.81986 2.82436 2.97687 2.98174 2.9846 3.14974 3.15289 3.15654 3.16054 3.29882 3.30323 3.30695 3.43166 3.43682 3.44095 3.4453 3.57867 3.58275 3.58658 3.75309 3.75727 3.76004 4.08671 4.08949 4.09488 4.33565 4.33816 4.48999 4.49399 4.49674 4.61399 4.62026 4.62446 4.80884 4.81184 4.81454 4.81952 
51 0.1561 0.16104 0.31153 0.31747 0.4988 0.50331 0.63154 0.63656 0.82089 0.82529 0.9916 0.99872 1.15753 1.16735 1.3215 1.32806 1.49171 1.49593 1.65632 1.66498 1.84616 1.85309 2.05923 2.1869 2.33162 2.47255 2.47682 2.62635 2.63047 2.81664 2.82087 2.98008 2.985 3.15219 3.15764 3.30154 3.30842 3.43812 3.44545 3.58191 3.58801 3.75518 3.76061 4.08831 4.33697 4.49239 4.4977 4.61925 4.6268 4.81128 4.81518 
25 0.17101 0.32419 0.51064 0.64323 0.83584 1.33675 1.50492 1.66891 1.85915 2.06837 2.20505 2.34314 2.63662 2.82942 2.99184 3.16658 3.31638 3.45001 3.59383 3.76841 4.09702 4.34504 4.50517 4.63564 4.82018 
80 0.14689 0.15129 0.15491 0.30366 0.30773 0.31146 0.48994 0.49434 0.49774 0.6227 0.62717 0.63113 0.81247 0.81673 0.81987 0.98456 0.98889 0.99367 1.15011 1.15524 1.16108 1.31446 1.31984 1.32438 1.48224 1.48695 1.49053 1.64512 1.65077 1.65493 1.83928 1.84318 1.84725 2.05252 2.05619 2.17862 2.18416 2.32442 2.32809 2.33261 2.46273 2.46823 2.47198 2.61806 2.62233 2.62619 2.8082 2.81251 2.81609 2.97215 2.97721 2.98224 3.14465 3.14874 3.15209 3.294 3.29909 3.30297 3.42885 3.43333 3.43734 3.5739 3.57819 3.58274 3.7479 3.75228 3.75541 4.08151 4.08506 4.33036 4.33357 4.485 4.48968 4.49338 4.60951 4.6166 4.62166 4.80383 4.80694 4.81039 
1 0.82626 
44 0.15306 0.15839 0.3099 0.31648 0.4958 0.50085 0.63 0.6359 0.81812 0.82328 0.98963 0.99677 1.15612 1.31976 1.32635 1.48798 1.4934 1.65572 1.84462 2.05775 2.18542 2.33004 2.47328 2.62502 2.62904 2.81491 2.81972 2.97802 2.98327 3.15048 3.15673 3.29984 3.3065 3.43676 3.58053 3.75325 3.75903 4.08685 4.33556 4.49053 4.49609 4.61586 4.80943 4.81508 
36 0.17167 0.3269 0.33123 0.51409 0.52413 0.648 0.83607 0.84215 1.00756 1.01597 1.17858 1.33983 1.50619 1.67117 1.86182 1.86737 2.07466 2.2033 2.34674 2.35715 2.49037 2.64043 2.83313 2.99584 3.16943 3.32065 3.45444 3.59674 3.60672 3.77222 4.10354 4.35102 4.50851 4.63697 4.826 4.8323 
37 0.17458 0.18084 0.3303 0.33518 0.51807 0.52324 0.65283 0.84059 0.84701 1.01101 1.01771 1.18171 1.34501 1.51152 1.67475 1.86461 1.87115 2.07856 2.2132 2.35077 2.35805 2.49357 2.64588 2.83659 3.00152 3.17415 3.32435 3.45868 3.60464 3.77727 4.10663 4.35488 4.36368 4.51419 4.6423 4.8299 4.83534 
10 0.16932 0.3242 0.51629 0.83148 1.0064 1.33851 1.50246 1.66821 1.85982 4.82555 
72 0.16307 0.16655 0.17728 0.31861 0.32283 0.3282 0.50671 0.51036 0.51425 0.63921 0.64278 0.8291 0.8316 0.83582 0.99878 1.00284 1.00816 1.16453 1.16993 1.17448 1.33168 1.3356 1.49899 1.50198 1.50616 1.66288 1.66792 1.67428 1.85317 1.85737 1.86112 2.06608 2.06954 2.19529 2.20133 2.33845 2.3421 2.34649 2.48084 2.48456 2.49163 2.63394 2.63702 2.82434 2.82784 2.83167 2.98904 2.99225 3.16004 3.1638 3.16769 3.31052 3.31462 3.44462 3.44894 3.5895 3.59332 3.59921 3.76396 3.76714 3.77416 4.0951 4.09919 4.34369 4.34822 4.50092 4.50417 4.62943 4.63493 4.8183 4.82177 4.82519 
2 0.82244 1.49505 
76 0.16983 0.17298 0.17802 0.32502 0.32882 0.33313 0.51345 0.51671 0.52106 0.64608 0.65012 0.83402 0.83784 0.84196 1.00587 1.0101 1.0181 1.17326 1.17742 1.18233 1.33873 1.34263 1.50486 1.50856 1.51361 1.66931 1.67232 1.67763 1.85997 1.86395 1.86746 2.07318 2.07743 2.20301 2.21026 2.34556 2.34944 2.35525 2.4882 2.4923 2.49942 2.64122 2.64431 2.83159 2.83504 2.84 2.99637 3.00051 3.16676 3.17063 3.17546 3.31777 3.32185 3.33447 3.45229 3.45652 3.47854 3.59736 3.6017 3.60943 3.76999 3.77371 3.77833 4.10228 4.10681 4.35084 4.35533 4.50842 4.51165 4.52555 4.63449 4.63886 4.64934 4.82532 4.82819 4.83246 
0 
81 0.1691 0.1726 0.32358 0.32724 0.33084 0.51185 0.51495 0.51874 0.64373 0.64717 0.65111 0.83491 0.8379 0.84198 1.00457 1.00979 1.1714 1.17638 1.18021 1.33676 1.34046 1.34597 1.50416 1.50697 1.51104 1.66866 1.67268 1.67914 1.85852 1.8625 1.86611 2.07161 2.07473 2.08443 2.19975 2.20466 2.34386 2.34732 2.35191 2.35957 2.48571 2.48846 2.49409 2.63852 2.64112 2.6477 2.82904 2.83243 2.83674 2.99413 2.99734 3.0052 3.16454 3.1684 3.1718 3.31522 3.31897 3.32288 3.44949 3.45344 3.45767 3.59463 3.59812 3.60333 3.76847 3.77177 3.77546 4.10037 4.10378 4.11614 4.3487 4.35225 4.36465 4.50517 4.50807 4.5122 4.63386 4.63755 4.82315 4.82617 4.82984 
85 0.14627 0.15075 0.1538 0.30238 0.30623 0.31005 0.48903 0.49384 0.49659 0.50159 0.62115 0.6258 0.62951 0.81167 0.81553 0.81875 0.82333 0.98423 0.98764 0.99267 1.14841 1.1527 1.158 1.31343 1.31848 1.32229 1.48151 1.48603 1.48908 1.49488 1.64248 1.65009 1.65378 1.83894 1.84188 1.84628 2.0522 2.0554 2.17747 2.18365 2.32381 2.32714 2.33162 2.45921 2.46626 2.47 2.47576 2.61578 2.62086 2.62398 2.80738 2.81192 2.81502 2.97104 2.97622 2.97928 3.14389 3.14739 3.15172 3.29308 3.29748 3.30186 3.30609 3.42549 3.43184 3.43607 3.57301 3.57756 3.58159 3.74769 3.7516 3.75511 4.08112 4.08413 4.33011 4.33259 4.48427 4.48796 4.49152 4.60833 4.61492 4.61979 4.80326 4.80648 4.80953 
66 0.16627 0.17045 0.17462 0.32341 0.32716 0.33045 0.51216 0.51595 0.64661 0.65101 0.83078 0.83553 0.83871 1.00222 1.00745 1.01164 1.17259 1.17851 1.3334 1.33871 1.34254 1.50144 1.50593 1.50993 1.66802 1.67183 1.85769 1.86171 1.86533 2.07299 2.07641 2.20279 2.34457 2.3485 2.3571 2.48725 2.4915 2.64059 2.64487 2.83016 2.83305 2.83826 2.99529 3.00011 3.16515 3.16952 3.31393 3.31938 3.32357 3.45082 3.45446 3.59631 3.60072 3.77112 3.77408 4.10141 4.10463 4.34948 4.3534 4.50776 4.51136 4.62908 4.63646 4.82401 4.82753 4.83189 
37 0.15956 0.16639 0.31531 0.32103 0.50343 0.63598 0.82441 0.8287 0.99568 1.00179 1.16311 1.32863 1.49481 1.50011 1.6604 1.84989 1.8573 2.06332 2.19145 2.33557 2.4772 2.63048 2.82108 2.9861 3.15686 3.16222 3.30739 3.44213 3.4487 3.58714 3.75973 3.76558 4.09217 4.34057 4.49656 4.62689 4.81456 
59 0.15093 0.15606 0.30741 0.3123 0.4931 0.49842 0.50255 0.62609 0.63114 0.81647 0.82156 0.98787 0.99348 1.15372 1.16075 1.31762 1.32408 1.48609 1.49175 1.64657 1.65387 1.84265 1.84738 2.05587 2.05967 2.18156 2.18887 2.32791 2.33217 2.46631 2.47217 2.62177 2.62645 2.81112 2.81671 2.97531 2.98143 3.1481 3.1531 3.2972 3.30383 3.42986 3.43535 3.44015 3.57711 3.58234 3.75111 3.75633 3.75939 4.08494 4.0886 4.33374 4.33734 4.4883 4.49367 4.61231 4.6212 4.80715 4.81048 
25 0.16089 0.31914 0.50552 0.63979 0.82545 0.99759 1.16834 1.33122 1.49556 1.66582 1.85125 2.33735 2.48177 2.6319 2.82381 3.15911 3.31012 3.4451 3.58917 3.76195 4.09263 4.34099 4.49921 4.62752 4.81517 
84 0.16466 0.16789 0.17204 0.32028 0.32388 0.32712 0.5079 0.51101 0.51414 0.63987 0.64329 0.64676 0.82894 0.83255 0.83692 0.99915 1.00391 1.00816 1.16526 1.17184 1.17581 1.32915 1.33462 1.33812 1.49973 1.50324 1.50711 1.66442 1.66792 1.67295 1.85431 1.85848 1.86209 2.06739 2.07076 2.07584 2.19356 2.1986 2.20489 2.33991 2.34362 2.34742 2.35491 2.48196 2.48535 2.49048 2.63566 2.63858 2.82545 2.82873 2.83248 2.99064 2.99369 2.99946 3.16097 3.16516 3.16822 3.30945 3.31483 3.31786 3.44578 3.45043 3.45465 3.59006 3.59416 3.59734 3.76306 3.76751 3.77003 3.7761 4.09645 4.09984 4.10668 4.34508 4.34838 4.50038 4.50481 4.50798 4.6248 4.63221 4.63666 4.82024 4.82309 4.82683 
28 0.15059 0.30689 0.49326 0.62682 0.81597 0.98708 1.15333 1.3173 1.48637 1.65237 1.84177 2.05491 2.18195 2.32711 2.46856 2.622 2.81151 2.97542 3.14758 3.29724 3.4335 3.57722 3.75059 4.08396 4.33266 4.48781 4.6151 4.80651 
0 
73 0.16619 0.16996 0.17543 0.32262 0.32665 0.33172 0.51081 0.51476 0.52032 0.64359 0.64821 0.662 0.83088 0.8352 0.83997 1.00293 1.00763 1.0171 1.17029 1.17619 1.33537 1.34025 1.50154 1.50556 1.51059 1.66721 1.67199 1.85736 1.86165 1.86649 2.07104 2.07538 2.19894 2.20616 2.3437 2.34854 2.35544 2.48535 2.48932 2.63829 2.64184 2.82792 2.83199 2.83725 2.99289 2.99675 3.16365 3.16857 3.17369 3.31478 3.31898 3.32586 3.44879 3.45371 3.464 3.5946 3.59919 3.60755 3.76694 3.77116 3.77615 4.09995 4.10496 4.34837 4.35357 4.50371 4.50815 4.51406 4.63451 4.64293 4.82245 4.82585 4.82997 
28 0.16944 0.32495 0.51059 0.64527 0.83424 1.0059 1.1733 1.33682 1.50373 1.66819 1.85951 2.07287 2.20058 2.34577 2.48603 2.63936 2.83009 2.99416 3.16707 3.31682 3.4521 3.59579 3.76913 4.10123 4.34825 4.50648 4.63531 4.82335 
19 0.16616 0.32308 0.50862 1.17187 1.6656 1.85625 2.06654 2.19997 2.34186 2.48226 2.82939 2.99259 3.1654 3.31542 3.44867 3.7677 4.09596 4.34462 4.82412 
0 
28 0.1647 0.32309 0.50961 0.64156 0.83242 1.00604 1.17228 1.33519 1.50324 1.66507 1.85577 2.06871 2.19779 2.34098 2.48367 2.63614 2.82777 2.99073 3.16502 3.31557 3.44938 3.59205 3.76709 4.09673 4.34536 4.50375 4.63179 4.8202 
1 4.8235 
73 0.17368 0.17734 0.18238 0.33016 0.33395 0.33953 0.51711 0.5206 0.52553 0.64998 0.65397 0.83946 0.84262 0.84692 1.01184 1.0162 1.04402 1.17863 1.18381 1.34225 1.34648 1.36034 1.51002 1.51428 1.67405 1.67923 1.8641 1.86835 1.8724 2.07671 2.08068 2.20682 2.21298 2.34917 2.35359 2.35942 2.49154 2.49585 2.50469 2.64397 2.64733 2.83503 2.83928 2.84389 2.99982 3.0046 3.17144 3.17456 3.17886 3.32282 3.32699 3.45633 3.46034 3.46799 3.60052 3.60542 3.61338 3.77483 3.77787 3.78434 4.10541 4.10927 4.11803 4.35391 4.35804 4.36955 4.51187 4.51564 4.63993 4.64613 4.82916 4.83276 4.8376 
39 0.16864 0.32227 0.33425 0.51033 0.51531 0.64347 0.83382 1.00694 1.17244 1.33657 1.50317 1.66817 1.85705 1.86336 2.06992 2.20046 2.34254 2.35072 2.48481 2.63875 2.82892 2.83662 2.99392 3.16297 3.17126 3.31471 3.32058 3.44817 3.45616 3.59461 3.76768 3.77283 4.0991 4.34751 4.50481 4.51133 4.63304 4.82183 4.8274 
117 0.14166 0.14535 0.14812 0.15091 0.29776 0.30119 0.30431 0.30706 0.4844 0.48821 0.49083 0.49344 0.49716 0.61667 0.62045 0.62335 0.62627 0.63115 0.80699 0.81037 0.81352 0.81591 0.82069 0.97963 0.98234 0.98593 0.98937 1.14386 1.14762 1.15154 1.15538 1.30873 1.31219 1.31588 1.31916 1.47682 1.48064 1.48376 1.48656 1.63816 1.64433 1.64748 1.65102 1.83433 1.83679 1.83992 1.84293 2.04758 2.05009 2.05278 2.05839 2.17285 2.17748 2.18106 2.31921 2.32198 2.32489 2.32817 2.45501 2.46055 2.46404 2.46687 2.47148 2.61135 2.61559 2.61852 2.62109 2.80278 2.80663 2.80941 2.81213 2.81616 2.96641 2.97035 2.97354 2.97707 3.13926 3.14226 3.14538 3.14784 3.15196 3.28847 3.29187 3.2956 3.29841 3.42113 3.42677 3.42989 3.43311 3.5684 3.57214 3.57493 3.57825 3.74311 3.74612 3.74907 3.75136 4.07653 4.07906 4.08191 4.32547 4.32762 4.33033 4.33694 4.47959 4.48253 4.48596 4.48842 4.60368 4.60901 4.6133 4.61772 4.7987 4.80147 4.80368 4.80641 4.81064 
20 0.15832 0.31666 0.5005 0.63649 0.82269 0.99182 1.49341 1.84674 2.06122 2.33602 2.62943 2.81913 3.15704 3.44442 3.58823 3.75962 4.08934 4.33702 4.49674 4.8124 
22 0.1771 0.33411 0.521 0.84157 1.01571 1.34741 1.51423 1.6784 1.86997 2.07949 2.35461 2.64754 2.84235 3.00233 3.17764 3.32652 3.4624 3.77828 4.10832 4.35646 4.51662 4.83163 
28 0.16316 0.31757 0.50553 0.64044 0.8281 0.99775 1.16289 1.33089 1.49808 1.66169 1.85147 2.06584 2.19475 2.33756 2.48039 2.63281 2.82374 2.98806 3.15918 3.31048 3.4427 3.58864 3.76398 4.09449 4.34266 4.50107 4.62714 4.81801 
66 0.16433 0.16768 0.3198 0.32401 0.50815 0.51156 0.64047 0.64379 0.64843 0.82973 0.83302 0.8378 0.99977 1.00432 1.16783 1.1727 1.17796 1.33286 1.33731 1.50084 1.50446 1.66483 1.66903 1.85434 1.85931 2.06756 2.07084 2.19658 2.20339 2.33995 2.34336 2.34772 2.48221 2.48518 2.63535 2.63825 2.82595 2.82985 2.83425 2.99083 2.9953 3.16218 3.16588 3.1703 3.31274 3.31667 3.4462 3.45049 3.59107 3.59462 3.60044 3.76514 3.76845 3.77409 4.09659 4.10001 4.345 4.34799 4.50214 4.50519 4.51033 4.63104 4.63711 4.81973 4.82284 4.82665 
26 0.17283 0.32909 0.51692 0.65012 0.83515 1.00695 1.177 1.34313 1.50727 1.67128 1.86196 2.21491 2.35055 2.49279 2.64472 2.83399 3.00243 3.17067 3.32139 3.45636 3.60154 3.77285 4.105 4.35273 4.51168 4.82611 
0 
137 0.14264 0.14591 0.14861 0.15085 0.1538 0.29879 0.30234 0.30463 0.30697 0.30938 0.48571 0.48902 0.4917 0.49366 0.49607 0.61599 0.62034 0.62337 0.6257 0.62813 0.63326 0.80809 0.81141 0.8141 0.81626 0.81879 0.9809 0.98321 0.98596 0.98851 0.9921 1.14486 1.14868 1.15157 1.15459 1.15858 1.30991 1.31309 1.31661 1.31899 1.32213 1.47793 1.48147 1.48435 1.4866 1.48962 1.63903 1.64489 1.64801 1.65046 1.65417 1.83567 1.8379 1.84021 1.84258 1.84539 2.0489 2.05112 2.05352 2.05597 2.17403 2.1778 2.18116 2.18495 2.32055 2.32317 2.32552 2.32791 2.33126 2.45555 2.46123 2.46444 2.467 2.4699 2.61242 2.61669 2.61922 2.62139 2.62446 2.80418 2.80763 2.81004 2.81208 2.81474 2.96757 2.97097 2.97412 2.97614 2.97995 3.14035 3.14316 3.1454 3.14795 3.15005 3.28928 3.29247 3.29547 3.29832 3.30073 3.42231 3.42779 3.43001 3.43289 3.43561 3.56966 3.57301 3.57554 3.57803 3.581 3.74435 3.74664 3.74937 3.75149 3.7535 4.07787 4.08015 4.08237 4.08478 4.32663 4.32875 4.33074 4.33348 4.48077 4.48359 4.48659 4.48857 4.49104 4.60476 4.60873 4.61217 4.61572 4.62277 4.80016 4.80272 4.80472 4.80667 4.80933 
99 0.14618 0.15027 0.15339 0.30238 0.30581 0.30927 0.31288 0.48887 0.49324 0.49594 0.4999 0.62171 0.62583 0.62952 0.81165 0.81526 0.81865 0.82289 0.98401 0.98704 0.99114 1.14851 1.15229 1.15724 1.1623 1.31323 1.31742 1.32106 1.32546 1.48144 1.4857 1.48895 1.49334 1.64263 1.6493 1.65263 1.83873 1.84138 1.845 1.84975 2.05199 2.05475 2.05794 2.17728 2.18286 2.1907 2.32361 2.32651 2.32992 2.45994 2.46576 2.46952 2.47418 2.61609 2.62025 2.62343 2.80713 2.81134 2.81436 2.81905 2.97095 2.97538 2.97853 3.14382 3.14697 3.15076 3.15418 3.29298 3.29698 3.30107 3.30483 3.42559 3.43129 3.43507 3.43967 3.57285 3.5769 3.58046 3.74748 3.75107 3.75418 3.75768 4.08093 4.08358 4.08693 4.32991 4.33212 4.33576 4.48411 4.48735 4.49077 4.49575 4.60814 4.61442 4.61922 4.80307 4.806 4.80841 4.8122 
43 0.17009 0.17607 0.32673 0.33149 0.5135 0.51893 0.64664 0.8361 0.84292 1.00802 1.0168 1.17738 1.34004 1.50619 1.67182 1.86211 1.86759 2.0731 2.2035 2.34606 2.3544 2.48746 2.49507 2.64029 2.83232 2.83755 2.99555 3.00344 3.16825 3.17444 3.31926 3.45299 3.59764 3.60749 3.77108 3.7809 4.10203 4.35024 4.50787 4.51409 4.63724 4.82507 4.82949 
0 
56 0.15546 0.16004 0.31216 0.31671 0.49801 0.50254 0.63118 0.63605 0.82073 0.82527 0.99228 0.99923 1.15821 1.16494 1.32224 1.32888 1.4903 1.49496 1.65498 1.65924 1.8472 1.85183 2.06048 2.06484 2.18644 2.19214 2.33261 2.3372 2.47199 2.47728 2.62688 2.63087 2.81617 2.82103 2.98018 2.98535 3.15285 3.15832 3.30198 3.30922 3.4379 3.44235 3.58211 3.58682 3.75576 3.7613 4.08938 4.0935 4.3382 4.34231 4.49283 4.49819 4.61738 4.62548 4.81199 4.8154 
36 0.16685 0.1713 0.32327 0.50921 0.51376 0.64399 0.83229 1.0035 1.17334 1.33544 1.50258 1.66619 1.85833 2.07019 2.19922 2.34163 2.34723 2.48414 2.48967 2.63777 2.8282 2.83442 2.99242 3.16507 3.17185 3.31555 3.44905 3.5938 3.76803 3.77293 4.09877 4.34667 4.50556 4.633 4.82169 4.82633 
0 
54 0.14974 0.15555 0.30583 0.3108 0.49256 0.49859 0.62444 0.63048 0.81514 0.82157 0.98773 0.99532 1.1518 1.15782 1.16528 1.31701 1.32495 1.48498 1.49174 1.64598 1.65439 1.84247 1.85056 2.05573 2.18102 2.19162 2.32732 2.33469 2.46266 2.47139 2.61919 2.62571 2.81092 2.81752 2.97455 2.98167 3.14741 3.1546 3.29657 3.30477 3.42895 3.43604 3.57652 3.58361 3.75117 3.75843 4.08462 4.33363 4.48781 4.49509 4.6119 4.62102 4.80676 4.81153 
77 0.16024 0.16426 0.17047 0.3172 0.32149 0.32596 0.50341 0.50719 0.51091 0.63582 0.63956 0.64379 0.82533 0.82998 0.83551 0.99703 1.00207 1.01088 1.16309 1.16834 1.17483 1.32697 1.33211 1.33709 1.49494 1.49961 1.50376 1.66027 1.66387 1.67359 1.8519 1.85631 1.86054 2.06558 2.06933 2.19157 2.19663 2.33783 2.34192 2.34863 2.47487 2.48017 2.48404 2.63158 2.63534 2.82185 2.82554 2.82989 2.98504 2.98968 2.99903 3.15775 3.16248 3.16591 3.30704 3.3126 3.3167 3.44207 3.44579 3.44984 3.58762 3.59127 3.59725 3.76057 3.76558 3.77188 4.09447 4.09847 4.34314 4.34796 4.49791 4.50237 4.62233 4.62905 4.81716 4.8201 4.82456 
53 0.14812 0.15328 0.30457 0.31028 0.4907 0.49545 0.62475 0.63099 0.81351 0.81869 0.98497 1.1511 1.31498 1.325 1.48345 1.48864 1.64896 1.6546 1.83971 1.84577 2.05292 2.05825 2.17934 2.32499 2.33118 2.46632 2.47158 2.61947 2.62442 2.80898 2.814 2.97293 2.97899 3.14524 3.15146 3.2947 3.30347 3.4313 3.43771 3.57466 3.58075 3.74835 3.75398 4.08196 4.08719 4.3307 4.33586 4.48554 4.49161 4.61024 4.61963 4.80424 4.80787 
100 0.17604 0.17893 0.1828 0.33203 0.3353 0.33813 0.34354 0.51951 0.52254 0.52573 0.53149 0.65231 0.65567 0.65983 0.84132 0.84441 0.8477 0.85416 1.01162 1.01607 1.01983 1.02841 1.17867 1.18365 1.18732 1.34398 1.34747 1.35074 1.3593 1.51205 1.51517 1.51856 1.53008 1.67614 1.68042 1.68489 1.86595 1.86995 1.87319 1.87846 2.07911 2.08242 2.08707 2.10534 2.20816 2.21288 2.2214 2.35202 2.35553 2.35968 2.36544 2.49406 2.49773 2.50237 2.64635 2.64933 2.65388 2.83795 2.84097 2.84471 2.85104 3.00216 3.00522 3.0104 3.17299 3.1765 3.17948 3.18389 3.32366 3.32716 3.33011 3.34241 3.45793 3.4621 3.46566 3.60334 3.60718 3.61234 3.77705 3.77999 3.78336 3.7895 4.10811 4.11125 4.11558 4.13565 4.35644 4.35971 4.36384 4.51297 4.51633 4.51994 4.52837 4.64252 4.64663 4.6595 4.83109 4.8339 4.83711 4.84165 
56 0.15917 0.16249 0.31537 0.31894 0.50307 0.50661 0.63482 0.63869 0.82407 0.82732 0.99454 0.999 1.16198 1.16671 1.32733 1.33143 1.49494 1.49812 1.65908 1.66272 1.84978 1.85385 2.06298 2.06689 2.19079 2.19636 2.33515 2.33928 2.47669 2.48056 2.62977 2.63277 2.82066 2.82419 2.985 2.98907 3.15681 3.16008 3.30707 3.31071 3.44092 3.445 3.58591 3.59002 3.75988 3.76317 4.09162 4.09557 4.3397 4.34453 4.49774 4.50079 4.62541 4.62956 4.81448 4.81759 
0 
22 0.16423 0.32498 0.50738 0.64077 0.83049 1.00198 1.33369 1.85897 2.4816 2.6345 2.82566 2.99042 3.1626 3.31297 3.44878 3.59058 3.76486 4.09632 4.3436 4.50198 4.6306 4.81979 
58 0.15321 0.15767 0.30952 0.314 0.49558 0.50021 0.50512 0.62891 0.63355 0.81907 0.82356 0.99018 0.99559 1.15597 1.16184 1.32004 1.32582 1.48855 1.4933 1.4994 1.65453 1.65947 1.84494 1.84951 2.0581 2.06218 2.1841 2.1911 2.33028 2.33442 2.47088 2.47539 2.62424 2.62852 2.81369 2.81862 2.97783 2.98307 3.15056 3.15543 3.29969 3.30559 3.4368 3.44216 3.57982 3.58419 3.7534 3.75858 4.08712 4.09115 4.33602 4.33963 4.49054 4.49561 4.61501 4.6236 4.80945 4.81302 
24 0.1585 0.31237 0.50129 0.63555 0.82493 0.99696 1.32786 1.49483 1.84694 2.06045 2.33239 2.47679 2.62884 2.81999 2.98428 3.15303 3.30788 3.4429 3.58581 3.75933 4.08884 4.33717 4.49626 4.81188 
66 0.16919 0.17247 0.32385 0.32811 0.51247 0.5164 0.64456 0.6486 0.83242 0.83653 0.84076 1.00324 1.00855 1.01328 1.17051 1.17523 1.18033 1.33401 1.33887 1.34321 1.50361 1.50718 1.51157 1.66833 1.67224 1.67885 1.85853 1.86294 1.86646 2.07172 2.076 2.19868 2.20331 2.34392 2.34796 2.35264 2.48625 2.4907 2.63961 2.64303 2.83116 2.83578 2.99456 2.99861 3.16819 3.17177 3.31416 3.31933 3.3234 3.45019 3.45518 3.59541 3.60009 3.77083 3.77401 4.10081 4.10459 4.34939 4.35405 4.50784 4.51157 4.63262 4.63696 4.8244 4.82742 4.83116 
56 0.16524 0.16933 0.32191 0.32543 0.50949 0.51309 0.64256 0.64606 0.83118 0.83431 1.00015 1.00508 1.17062 1.17591 1.33493 1.33925 1.50235 1.50674 1.66573 1.67103 1.85549 1.86036 1.86824 2.06915 2.07321 2.19786 2.2046 2.34172 2.34581 2.48352 2.48802 2.63677 2.64215 2.82712 2.83164 2.99178 2.99632 3.16379 3.1671 3.31487 3.31828 3.44846 3.45226 3.59272 3.59685 3.76673 3.76946 4.09775 4.10173 4.34587 4.35013 4.50397 4.50721 4.63177 4.82089 4.82493 
4 0.50561 0.82627 1.4967 4.81559 
5 0.52393 1.51765 3.17874 3.7812 4.51927 
49 0.153 0.1587 0.30872 0.31435 0.49655 0.50245 0.62886 0.63516 0.81738 0.82247 0.98914 0.99739 1.15582 1.16363 1.32098 1.32687 1.48779 1.49368 1.65298 1.66156 1.8436 1.85043 2.05703 2.18581 2.32907 2.34186 2.47002 2.47669 2.62405 2.81425 2.81954 2.97914 3.14951 3.15502 3.29991 3.30561 3.43445 3.44114 3.58 3.58847 3.75323 3.75825 4.08589 4.33421 4.49005 4.49548 4.6174 4.80865 4.81425 
67 0.16388 0.16771 0.31961 0.32322 0.32707 0.50712 0.51065 0.51477 0.64023 0.64341 0.82885 0.83198 0.83583 0.99832 1.00359 1.00835 1.16573 1.1726 1.3319 1.33606 1.49965 1.5028 1.50745 1.66412 1.66826 1.85359 1.85844 1.86194 2.06644 2.06996 2.19542 2.19966 2.33903 2.34428 2.48148 2.48556 2.63465 2.63741 2.82538 2.82845 2.83257 2.98905 2.99295 3.16065 3.16429 3.16836 3.31217 3.31557 3.44489 3.44979 3.58946 3.59406 3.59947 3.76544 3.76811 4.09535 4.09902 4.3439 4.34794 4.50228 4.50516 4.6274 4.6316 4.63961 4.81842 4.82175 4.8251 
24 0.15418 0.31052 0.49688 0.63078 0.81893 0.9911 1.32304 1.48953 1.84338 2.05733 2.32945 2.47275 2.62511 2.81536 2.9801 3.15048 3.30293 3.43789 3.58105 3.7547 4.08579 4.33364 4.49215 4.80828 
28 0.17233 0.32969 0.51717 0.65302 0.83826 1.01161 1.18113 1.34299 1.51072 1.67294 1.8647 2.07588 2.20334 2.34882 2.64313 2.83636 2.99767 3.17314 3.32278 3.45667 3.60034 3.77458 4.10473 4.35118 4.51295 4.63933 4.8272 4.83161 
48 0.1684 0.17259 0.32453 0.32848 0.51239 0.5172 0.64504 0.65015 0.83467 0.83933 1.00554 1.01072 1.17267 1.17793 1.33734 1.34271 1.50537 1.51067 1.66924 1.67591 1.85931 1.86387 2.07258 2.2006 2.34556 2.35102 2.48658 2.49355 2.64073 2.83067 2.83649 2.99537 3.16591 3.17026 3.3173 3.32244 3.45214 3.59608 3.60668 3.77125 4.10111 4.10824 4.34909 4.35868 4.50756 4.63443 4.82414 4.82945 
67 0.16042 0.16392 0.31575 0.32 0.32313 0.50357 0.50662 0.50966 0.63603 0.64003 0.825 0.82855 0.83226 0.99601 1.00065 1.16227 1.16757 1.32678 1.3307 1.3348 1.49569 1.49911 1.50322 1.66025 1.66406 1.85043 1.85484 1.85902 2.06327 2.06715 2.19022 2.19471 2.33586 2.34004 2.47761 2.48098 2.63095 2.63419 2.82121 2.82446 2.82819 2.98514 2.9883 3.15669 3.1612 3.30757 3.31194 3.31546 3.44165 3.44642 3.5866 3.58997 3.75962 3.76365 3.76664 4.0923 4.09614 4.341 4.34479 4.49684 4.50093 4.50673 4.62147 4.62753 4.81524 4.81815 4.82146 
1 0.32896 
4 0.16686 1.00823 1.17246 3.31546 
34 0.16531 0.32374 0.50884 0.51478 0.64392 0.8305 0.83665 1.00282 1.01228 1.173 1.33467 1.50128 1.66476 1.67268 1.85738 1.86217 2.06878 2.19813 2.34261 2.35221 2.48285 2.63605 2.82706 2.99055 3.16471 3.31498 3.44852 3.59239 3.76754 4.09753 4.34527 4.5036 4.63258 4.8196 
36 0.16041 0.3162 0.32141 0.50339 0.50801 0.63794 0.82525 0.82942 0.99545 1.16171 1.16931 1.32987 1.49548 1.50043 1.65994 1.66598 1.85034 1.85671 2.06418 2.19315 2.33569 2.47838 2.63154 2.82199 2.98668 3.15659 3.16157 3.30964 3.44367 3.58726 3.76226 4.09269 4.34062 4.49906 4.62579 4.81516 
48 0.15038 0.15487 0.30669 0.31384 0.49301 0.49757 0.62617 0.63237 0.81589 0.82065 0.98698 0.99405 1.153 1.31697 1.32495 1.48603 1.4908 1.64988 1.65649 1.84171 2.05498 2.18182 2.32711 2.46677 2.47253 2.62132 2.62576 2.81139 2.81663 2.97512 2.98038 3.14746 3.15449 3.29679 3.30473 3.43259 3.57716 3.58394 3.75046 3.75707 4.08408 4.33276 4.48748 4.49371 4.61331 4.62151 4.80651 4.81164 
103 0.14719 0.1508 0.15354 0.15825 0.30324 0.30678 0.30999 0.31405 0.48989 0.49388 0.49635 0.50007 0.62226 0.62616 0.6289 0.63306 0.81246 0.81583 0.81897 0.82244 0.98521 0.98792 0.99227 1.14931 1.15323 1.15827 1.16285 1.31421 1.31775 1.32172 1.3261 1.48226 1.48606 1.48933 1.4934 1.64356 1.65013 1.65333 1.66003 1.83989 1.84233 1.84591 1.85052 2.05315 2.05565 2.05854 2.1783 2.18318 2.18941 2.32477 2.32758 2.33075 2.46036 2.46622 2.47004 2.47365 2.61677 2.62123 2.62415 2.80824 2.81225 2.815 2.81949 2.9719 2.97601 2.97914 3.14481 3.14788 3.15118 3.15466 3.29404 3.29754 3.30213 3.30548 3.42657 3.43244 3.43611 3.44082 3.5739 3.57777 3.58047 3.58691 3.74868 3.75178 3.755 3.75825 4.0821 4.08463 4.0879 4.33107 4.33314 4.33663 4.48512 4.48811 4.49174 4.4962 4.60912 4.61479 4.61983 4.80425 4.80707 4.80925 4.8141 
28 0.1613 0.31754 0.50448 0.63893 0.82574 0.8325 0.99623 1.16749 1.33081 1.4963 1.66278 1.8516 2.06841 2.33809 2.48094 2.63297 2.82305 2.98727 3.15953 3.30964 3.44832 3.5884 3.76233 4.09611 4.34897 4.49985 4.62749 4.81882 
77 0.14733 0.15225 0.15607 0.30348 0.30736 0.31181 0.49005 0.49528 0.4991 0.62259 0.62758 0.63178 0.81271 0.81715 0.82061 0.98524 0.9892 0.99526 1.14961 1.15415 1.16135 1.31443 1.32062 1.32562 1.48255 1.48812 1.49184 1.64395 1.65143 1.65478 1.83995 1.84303 1.84806 2.05321 2.05655 2.17853 2.18593 2.32483 2.32825 2.3354 2.46129 2.46693 2.47101 2.61719 2.62184 2.6255 2.80841 2.81342 2.8171 2.9721 2.97821 3.14492 3.1485 3.15287 3.29414 3.29953 3.30386 3.42692 3.43312 3.43835 3.57404 3.57899 3.74871 3.75351 3.75683 4.08214 4.08527 4.33112 4.33375 4.48526 4.48918 4.49296 4.60939 4.61826 4.8043 4.80763 4.81128 
54 0.15431 0.15962 0.31149 0.318 0.49723 0.50209 0.50776 0.63076 0.63727 0.81996 0.82469 0.8295 0.99126 0.99771 1.15753 1.16704 1.32166 1.33013 1.48992 1.49498 1.6559 1.66247 1.84611 1.8527 2.05938 2.06749 2.1891 2.33147 2.3381 2.47237 2.47943 2.62585 2.63115 2.81723 2.8228 2.98024 2.98565 3.15196 3.15833 3.30146 3.30891 3.4374 3.4443 3.58159 3.58859 3.75523 3.7613 4.08841 4.33735 4.49209 4.49828 4.62149 4.8112 4.81579 
27 0.16043 0.31715 0.50505 0.63704 0.82457 0.99868 1.16694 1.33161 1.49555 1.66134 1.85361 2.06371 2.33689 2.47805 2.6314 2.823 2.98813 3.15848 3.30956 3.44403 3.58844 3.76166 4.09219 4.34005 4.4985 4.62811 4.81538 
52 0.15092 0.15656 0.30725 0.31331 0.49362 0.49883 0.62673 0.63278 0.81629 0.82195 0.98786 0.99519 1.15371 1.16382 1.31789 1.32516 1.4864 1.49244 1.65083 1.65703 1.84246 1.84948 2.05571 2.18267 2.32776 2.33436 2.46751 2.47372 2.62175 2.62699 2.81204 2.81756 2.9759 2.98221 3.14804 3.15411 3.2976 3.30488 3.43339 3.43998 3.5777 3.58428 3.75129 3.75708 4.08474 4.33346 4.48834 4.49444 4.61407 4.6233 4.80711 4.81153 
46 0.15789 0.16428 0.31455 0.32117 0.49985 0.50737 0.63239 0.64047 0.82425 0.99507 1.16103 1.16848 1.32524 1.49684 1.65303 1.66389 1.85037 2.06531 2.18834 2.33525 2.34133 2.47106 2.48036 2.62838 2.63446 2.81906 2.82537 2.98229 2.99084 3.15546 3.1623 3.30513 3.31307 3.4355 3.44565 3.58499 3.59159 3.7587 3.76472 4.09409 4.34151 4.4957 4.50181 4.61913 4.62992 4.81612 
81 0.15539 0.15892 0.16185 0.31207 0.31546 0.31893 0.49766 0.50167 0.50471 0.63094 0.63441 0.63808 0.81965 0.82311 0.82621 0.83073 0.9921 0.99585 1.00014 1.15785 1.16253 1.16772 1.32194 1.32732 1.3312 1.48925 1.49378 1.49675 1.65176 1.65759 1.66077 1.84723 1.85124 1.8553 2.06033 2.06349 2.18569 2.19131 2.33248 2.33553 2.34782 2.47079 2.47525 2.47876 2.62643 2.62973 2.63299 2.81578 2.81957 2.82337 2.97974 2.98444 2.9888 3.15271 3.15583 3.15952 3.30171 3.306 3.3097 3.43627 3.43971 3.44436 3.58171 3.58534 3.58961 3.75577 3.75956 3.76249 4.08943 4.09232 4.33822 4.34091 4.49303 4.49754 4.50067 4.61651 4.62449 4.629 4.81169 4.81446 4.81804 
25 0.16015 0.31695 0.5032 0.63789 0.82435 0.99967 1.16832 1.33116 1.49602 1.6598 1.85359 2.06235 2.33867 2.47732 2.63065 2.82112 3.15816 3.3095 3.44471 3.58995 3.76146 4.09092 4.3391 4.49872 4.81374 
2 0.83714 1.0065 
80 0.14743 0.15151 0.15517 0.30376 0.30755 0.31176 0.48979 0.49405 0.49758 0.62283 0.62687 0.63086 0.81285 0.81716 0.82077 0.98448 0.98895 0.99631 1.15019 1.15492 1.16193 1.31445 1.3195 1.32518 1.48264 1.48716 1.49155 1.64444 1.65025 1.65529 1.83922 1.8431 1.8476 2.05243 2.05601 2.17827 2.18392 2.32443 2.32801 2.33455 2.46303 2.46806 2.47249 2.61813 2.62208 2.6255 2.80787 2.81213 2.8153 2.97206 2.97692 2.98479 3.14463 3.14857 3.15204 3.29405 3.29875 3.3037 3.42842 3.43227 3.4371 3.57374 3.57788 3.58404 3.74779 3.7521 3.75547 4.08144 4.08492 4.33024 4.33335 4.485 4.48952 4.49486 4.6091 4.61566 4.62129 4.80364 4.80671 4.80981 
0 
41 0.15728 0.31167 0.31803 0.50022 0.50585 0.63307 0.82038 0.82625 0.99162 0.99952 1.15849 1.16757 1.32153 1.32825 1.49065 1.49764 1.65724 1.84612 1.85444 2.05949 2.18967 2.33156 2.47514 2.6282 2.81802 2.98329 3.15222 3.15844 3.30175 3.30914 3.43891 3.58372 3.75497 3.76051 4.08847 4.33697 4.49206 4.4977 4.62316 4.81098 4.81594 
23 0.15367 0.30946 0.49662 0.62996 0.81804 0.98905 1.48941 1.84331 2.05681 2.32889 2.47256 2.62512 2.8154 2.98034 3.14961 3.30617 3.43628 3.58086 3.75432 4.08565 4.33395 4.49212 4.80849 
100 0.16749 0.17066 0.17395 0.18002 0.32386 0.32758 0.33055 0.33901 0.51226 0.51504 0.51824 0.52366 0.64431 0.64783 0.65131 0.83236 0.83628 0.83968 0.8444 1.00305 1.00679 1.01046 1.01607 1.16971 1.1758 1.17924 1.33369 1.33875 1.34181 1.34844 1.50299 1.50652 1.50997 1.51604 1.66875 1.67219 1.67738 1.85855 1.86216 1.86564 1.87001 2.07146 2.07448 2.07952 2.19711 2.20254 2.20733 2.34426 2.34743 2.3508 2.35628 2.48507 2.48837 2.4922 2.49849 2.63848 2.64167 2.64535 2.8293 2.83221 2.83566 2.83948 2.99162 2.99602 2.99929 3.16415 3.16864 3.17121 3.17533 3.31446 3.31911 3.3222 3.45015 3.4539 3.45749 3.59386 3.59707 3.60099 3.60539 3.76753 3.7718 3.77452 3.77945 4.10062 4.10349 4.10804 4.34946 4.35194 4.35678 4.50435 4.50865 4.51198 4.5191 4.63088 4.63645 4.64099 4.82344 4.82611 4.82939 4.8325 
0 
0 
26 0.15778 0.31531 0.50154 0.63453 0.82361 0.99771 1.16454 1.32664 1.49401 1.6637 1.84603 2.06194 2.33506 2.47529 2.62834 2.81981 2.98381 3.15645 3.30688 3.4412 3.58715 3.75877 4.08794 4.33599 4.49567 4.81204 
29 0.16499 0.32219 0.50835 0.64238 0.83125 1.00271 1.17202 1.33406 1.50206 1.66523 1.85787 2.06853 2.19936 2.34162 2.48339 2.63585 2.82653 2.99067 3.16336 3.31468 3.44892 3.59226 3.76686 4.0969 4.34515 4.50323 4.63169 4.81992 4.82603 
68 0.15799 0.16147 0.31394 0.31762 0.32103 0.5019 0.50507 0.50869 0.63434 0.63784 0.82282 0.82625 0.82954 0.99384 0.99814 1.00245 1.16016 1.16454 1.1714 1.32526 1.32905 1.33243 1.49356 1.49685 1.50044 1.65814 1.6618 1.8484 1.85249 1.85679 2.06151 2.06514 2.18949 2.19398 2.334 2.33772 2.47505 2.47877 2.62892 2.63185 2.81946 2.823 2.98403 2.98694 3.15478 3.15907 3.16315 3.30439 3.30914 3.31295 3.44001 3.44439 3.58501 3.5884 3.75856 3.76204 4.09052 4.0943 4.33895 4.34292 4.49511 4.49855 4.50215 4.62184 4.62602 4.81357 4.81645 4.82008 
28 0.15937 0.31663 0.50373 0.63577 0.82471 0.99946 1.16448 1.32822 1.49524 1.65941 1.85035 2.06398 2.19307 2.33725 2.47631 2.63115 2.82139 2.98564 3.15723 3.30731 3.44138 3.58687 3.76235 4.09239 4.34078 4.49834 4.62572 4.81571 
78 0.1548 0.15876 0.16286 0.31193 0.316 0.31961 0.49804 0.50186 0.50542 0.63152 0.63542 0.63905 0.82074 0.825 0.83083 0.99183 0.99648 1.00125 1.15842 1.16393 1.16856 1.3221 1.32707 1.33113 1.49039 1.49463 1.49845 1.65468 1.65897 1.66371 1.84685 1.85109 1.85524 2.05983 2.0634 2.18645 2.19178 2.3322 2.33606 2.34158 2.47161 2.47614 2.48081 2.62614 2.62997 2.81683 2.8205 2.82439 2.97994 2.98461 2.98996 3.1531 3.15722 3.16124 3.3021 3.30739 3.31072 3.43756 3.44183 3.44605 3.58187 3.58572 3.59029 3.7558 3.75983 3.76281 4.08886 4.09225 4.3376 4.34061 4.49284 4.49721 4.50085 4.61881 4.62556 4.8117 4.81463 4.81893 
24 0.16627 0.32175 0.50938 0.64184 0.83332 1.0035 1.17355 1.33599 1.50326 1.66689 1.85624 2.06904 2.34158 2.48438 2.63873 2.82795 2.99258 3.3186 3.59262 3.77206 4.0981 4.34644 4.63206 4.82266 
0 
127 0.16917 0.17158 0.17412 0.17722 0.32441 0.32745 0.32971 0.33208 0.33696 0.51205 0.51416 0.51667 0.51908 0.5235 0.64414 0.64693 0.64922 0.65196 0.65718 0.83295 0.83624 0.83821 0.84086 0.84467 1.00428 1.00791 1.01048 1.01333 1.02048 1.17157 1.17553 1.17852 1.18136 1.33535 1.33878 1.34123 1.34392 1.35121 1.50388 1.50677 1.50904 1.51175 1.52411 1.66948 1.67204 1.67529 1.67965 1.85903 1.86205 1.86447 1.86689 1.87096 2.07173 2.07433 2.07678 2.08045 2.19909 2.20275 2.20654 2.21075 2.34453 2.34726 2.34999 2.35327 2.35803 2.48582 2.48848 2.49111 2.49432 2.4993 2.63911 2.64161 2.64372 2.64816 2.82955 2.83218 2.83443 2.83717 2.84005 2.99357 2.99647 2.99918 3.00237 3.16571 3.16898 3.17107 3.17371 3.17766 3.31536 3.31898 3.32128 3.32369 3.45055 3.45364 3.4561 3.45913 3.59545 3.59792 3.60061 3.60356 3.60818 3.76881 3.77171 3.77401 3.77693 3.7818 4.10079 4.1031 4.10566 4.11008 4.34954 4.35152 4.35409 4.35795 4.5054 4.50874 4.51074 4.51351 4.63394 4.63707 4.64047 4.64536 4.8239 4.82609 4.8285 4.83106 4.83511 
58 0.16339 0.1665 0.31979 0.32335 0.50732 0.51101 0.63982 0.64351 0.82949 0.83242 0.99783 1.00232 1.00709 1.1645 1.17148 1.33296 1.33797 1.49902 1.503 1.6632 1.66884 1.85295 1.85746 1.86186 2.06641 2.06997 2.19414 2.20286 2.3383 2.34215 2.48114 2.48875 2.63426 2.63723 2.82509 2.83136 2.98946 2.9951 3.1617 3.16644 3.31278 3.31816 3.44491 3.44989 3.59016 3.59565 3.76498 3.76778 4.09528 4.09913 4.34352 4.34859 4.50205 4.50778 4.62868 4.63329 4.81859 4.82253 
8 0.31919 1.49935 1.66305 1.85394 3.15882 3.31015 4.62655 4.81497 
89 0.17841 0.18168 0.18836 0.33436 0.33839 0.34385 0.52187 0.52537 0.52944 0.65346 0.65758 0.66208 0.84225 0.84631 0.8508 1.0131 1.01828 1.02408 1.17963 1.18635 1.19039 1.34442 1.34919 1.35339 1.51374 1.51728 1.52114 1.67794 1.68283 1.68932 1.86867 1.87325 1.87729 1.8901 2.08148 2.08505 2.09165 2.20832 2.21371 2.22155 2.35381 2.35794 2.36317 2.49468 2.49863 2.50387 2.64859 2.65172 2.65738 2.83914 2.84253 2.84681 2.85919 3.00161 3.00593 3.01039 3.17394 3.17859 3.18234 3.18961 3.32353 3.32903 3.33263 3.45917 3.46399 3.46877 3.60314 3.60794 3.61312 3.77728 3.78146 3.78455 3.79155 4.11031 4.114 4.12739 4.35891 4.36266 4.38295 4.51451 4.51873 4.52266 4.64123 4.64639 4.65258 4.83314 4.83605 4.8402 4.85011 
30 0.16993 0.32674 0.51333 0.64464 0.83489 1.00667 1.17154 1.17689 1.33749 1.50637 1.671 1.86193 2.07105 2.19929 2.34462 2.35546 2.48781 2.63953 2.83188 2.99411 3.16787 3.31847 3.45261 3.59685 3.77088 4.10133 4.34892 4.50667 4.63678 4.82464 
0 
33 0.15352 0.30909 0.49652 0.50341 0.62915 0.81859 0.82603 0.98955 1.15587 1.32058 1.48894 1.65422 1.84397 2.05726 2.18634 2.32935 2.47102 2.62449 2.81433 2.9788 3.15001 3.15806 3.29983 3.30936 3.43555 3.57996 3.75342 3.75938 4.08627 4.33474 4.49024 4.62185 4.80872 
31 0.15908 0.31415 0.50233 0.6345 0.82294 0.82751 0.99413 1.00221 1.16518 1.32995 1.49437 1.50099 1.65879 1.84919 2.06141 2.19415 2.33404 2.47641 2.6294 2.81988 2.98545 3.15483 3.31063 3.44011 3.58543 3.75886 4.09065 4.3391 4.49557 4.62757 4.81366 
81 0.15311 0.15755 0.16169 0.30922 0.31341 0.31752 0.49578 0.50098 0.50504 0.62844 0.63341 0.63759 0.81845 0.82259 0.82625 0.99135 0.99587 1.00009 1.15528 1.15981 1.16438 1.32025 1.32545 1.32899 1.48829 1.49303 1.49677 1.64952 1.65622 1.65954 1.84627 1.84968 1.85477 2.0595 2.06332 2.18435 2.18996 2.19615 2.33098 2.33441 2.34048 2.46636 2.47257 2.47648 2.62285 2.62783 2.63132 2.81418 2.81907 2.82308 2.97795 2.98336 2.99002 3.15099 3.15461 3.15856 3.30003 3.30499 3.30933 3.43253 3.4388 3.44338 3.57988 3.58473 3.58871 3.75478 3.7591 3.76267 4.08837 4.0918 4.33756 4.3411 4.49122 4.49544 4.4989 4.6149 4.62083 4.62592 4.8106 4.81394 4.81955 
57 0.15076 0.15505 0.30706 0.31194 0.49367 0.49777 0.50364 0.62693 0.63206 0.81604 0.82048 0.98713 0.99244 1.15359 1.16272 1.31736 1.32406 1.48628 1.49076 1.65178 1.65663 1.84187 1.8466 2.05499 2.05906 2.18274 2.32728 2.33192 2.46821 2.47273 2.6219 2.62597 2.81204 2.8164 2.97593 2.98055 3.14788 3.15291 3.29755 3.30392 3.43322 3.43887 3.5777 3.58341 3.75066 3.75541 4.08407 4.08815 4.33271 4.33661 4.48803 4.49289 4.6149 4.6227 4.80667 4.80992 4.81479 
0 
82 0.16624 0.16958 0.17321 0.3223 0.32635 0.33001 0.51083 0.51406 0.51891 0.64297 0.64726 0.65384 0.83186 0.83531 0.83897 1.00185 1.00647 1.01017 1.02612 1.16738 1.17297 1.17716 1.33211 1.33715 1.34118 1.50303 1.50657 1.51076 1.66656 1.6708 1.67564 1.85649 1.86069 1.86402 1.87072 2.07136 2.07603 2.19799 2.20232 2.21016 2.34241 2.34642 2.35035 2.35771 2.48466 2.48915 2.4966 2.63814 2.64285 2.82828 2.83204 2.83623 2.99256 2.99745 3.16307 3.16738 3.1721 3.31329 3.31757 3.32202 3.44963 3.4533 3.46299 3.59318 3.59796 3.60377 3.76714 3.77072 3.77974 4.09978 4.10376 4.34779 4.3516 4.36255 4.50322 4.50727 4.51237 4.63003 4.63501 4.82242 4.82615 4.83084 
34 0.16595 0.3237 0.51003 0.51548 0.64258 0.64797 0.83249 1.00271 1.00807 1.17307 1.3362 1.50237 1.66666 1.85636 1.86245 2.06972 2.20315 2.34169 2.34654 2.48456 2.63719 2.82829 2.83591 2.99241 3.1658 3.31566 3.45003 3.59302 3.76727 4.09817 4.34637 4.50568 4.63495 4.82175 
65 0.16175 0.16444 0.31672 0.31999 0.32318 0.50509 0.50817 0.63728 0.64049 0.82586 0.829 0.83394 0.99579 1.00049 1.16248 1.16774 1.17205 1.32647 1.33137 1.336 1.49697 1.49983 1.66167 1.66507 1.8506 1.85463 1.85837 2.06429 2.06725 2.19358 2.20006 2.33679 2.34005 2.34594 2.47889 2.48147 2.6326 2.63498 2.82296 2.8255 2.98766 2.99045 3.15762 3.16147 3.16493 3.30642 3.3114 3.31481 3.4427 3.44662 3.58813 3.59148 3.76228 3.76499 4.09339 4.0964 4.34171 4.34452 4.49994 4.50232 4.62464 4.62909 4.81664 4.81921 4.82376 
28 0.1611 0.31705 0.50507 0.63803 0.82699 0.99791 1.16627 1.33076 1.49807 1.66158 1.85021 1.85763 2.06447 2.19441 2.33802 2.47824 2.63227 2.82267 2.98718 3.15947 3.31009 3.44356 3.58951 3.76229 4.0945 4.34143 4.49951 4.81566 
89 0.15121 0.1556 0.15837 0.16637 0.30751 0.3111 0.31498 0.49377 0.49878 0.50156 0.50609 0.62599 0.63065 0.63432 0.81698 0.82132 0.82382 0.8285 0.98889 0.9927 0.99666 1.15384 1.15766 1.16249 1.16846 1.31833 1.3244 1.32812 1.48667 1.4916 1.49423 1.50045 1.64726 1.65508 1.65948 1.8436 1.84651 1.85047 2.05689 2.06008 2.18226 2.18892 2.32855 2.33177 2.33618 2.46372 2.4712 2.47473 2.48192 2.62124 2.62591 2.62879 2.81198 2.8169 2.81956 2.82477 2.9759 2.98189 2.98684 3.14884 3.15212 3.15614 3.16216 3.2979 3.30297 3.30638 3.43006 3.43638 3.44102 3.57777 3.58253 3.58673 3.75224 3.75673 3.75939 4.0858 4.08862 4.33484 4.33717 4.48918 4.49397 4.49642 4.61322 4.6211 4.62505 4.8079 4.81094 4.81431 4.81897 
73 0.15378 0.15845 0.16489 0.31025 0.31483 0.31895 0.49647 0.50126 0.50558 0.62904 0.63406 0.63926 0.819 0.82421 0.829 0.99131 0.99681 1.15673 1.16243 1.16782 1.32114 1.32678 1.33203 1.48881 1.49414 1.49961 1.65064 1.65729 1.66215 1.8461 1.85105 2.05932 2.06367 2.18515 2.19112 2.33119 2.3355 2.46818 2.47449 2.47938 2.62447 2.62912 2.8147 2.81951 2.82385 2.97871 2.98415 3.15143 3.15614 3.16001 3.3006 3.30612 3.31004 3.43297 3.43878 3.4449 3.58046 3.58523 3.75466 3.75945 3.76354 4.08829 4.09279 4.33731 4.34383 4.4918 4.49683 4.61618 4.62223 4.62814 4.81046 4.81392 4.82112 
37 0.16688 0.32345 0.33087 0.5112 0.64398 0.83272 0.83779 1.00374 1.00862 1.17262 1.33526 1.50301 1.66559 1.67248 1.85633 1.86113 2.06942 2.19961 2.34141 2.34609 2.48449 2.63745 2.8284 2.8363 2.99215 3.1652 3.31558 3.45049 3.59314 3.76843 4.09805 4.34591 4.35237 4.50466 4.63318 4.82133 4.82634 
5 0.64924 0.84076 1.17824 2.83414 4.8307 
56 0.14614 0.15109 0.30223 0.30685 0.48874 0.49416 0.62151 0.62686 0.81169 0.81637 0.98389 0.98882 1.14844 1.15441 1.31324 1.31949 1.48153 1.48703 1.64288 1.6506 1.83861 1.84198 2.05186 2.05558 2.17725 2.18441 2.32347 2.32742 2.4607 2.46758 2.61616 2.62145 2.80706 2.81244 2.97084 2.97704 3.14359 3.14751 3.29285 3.29883 3.42592 3.43208 3.5727 3.57803 3.74733 3.75227 4.08077 4.08421 4.32979 4.33252 4.48398 4.48923 4.60816 4.61812 4.8029 4.80653 
44 0.15859 0.16308 0.31432 0.32057 0.50245 0.50719 0.63517 0.82267 0.82789 0.99477 1.16106 1.3266 1.33262 1.49244 1.49801 1.6591 1.84916 1.85537 2.06252 2.1911 2.33457 2.47633 2.62991 2.63436 2.8204 2.82496 2.9849 3.15558 3.16145 3.3054 3.31164 3.44047 3.44692 3.58553 3.75884 3.76371 4.0913 4.09586 4.34002 4.49564 4.5011 4.62307 4.81443 4.81845 
56 0.17365 0.17757 0.32954 0.33371 0.51684 0.52083 0.6497 0.6537 0.83953 0.84366 1.01008 1.01461 1.17806 1.18322 1.34296 1.34845 1.51084 1.51695 1.6737 1.67898 1.8642 1.86975 2.07617 2.08087 2.20679 2.34988 2.3547 2.49134 2.49589 2.64418 2.64843 2.83558 2.84003 2.99962 3.00799 3.17222 3.17598 3.32258 3.32712 3.45516 3.45978 3.6003 3.60462 3.77538 3.77879 4.1055 4.11136 4.35407 4.35992 4.51195 4.51625 4.64004 4.64691 4.82919 4.83326 4.84257 
61 0.15377 0.15825 0.31053 0.31511 0.49625 0.50092 0.50552 0.62985 0.63455 0.63958 0.81891 0.82371 0.83121 0.9908 0.9966 1.15678 1.16383 1.32094 1.32684 1.48855 1.49359 1.65094 1.65733 1.84572 1.85139 2.05881 2.06361 2.18497 2.19335 2.33102 2.33583 2.46987 2.47556 2.62492 2.62917 2.81474 2.81942 2.82754 2.97876 2.98397 3.15121 3.15684 3.30076 3.30741 3.43602 3.44044 3.58059 3.58508 3.75436 3.75919 3.76263 4.08784 4.0917 4.33666 4.34082 4.49152 4.49688 4.61528 4.62463 4.81021 4.81361 
32 0.16446 0.32085 0.50768 0.64053 0.83073 0.99879 1.1645 1.17249 1.33194 1.50073 1.66402 1.85381 1.86039 2.06736 2.19665 2.33913 2.34697 2.48181 2.63536 2.82577 2.99046 3.16289 3.3137 3.44666 3.59037 3.76605 4.09587 4.3442 4.50282 4.62991 4.81913 4.82589 
55 0.15225 0.15763 0.30894 0.31479 0.49502 0.50027 0.62786 0.63506 0.81723 0.82192 0.82518 0.98968 0.99702 1.15535 1.16476 1.31961 1.32714 1.48699 1.49226 1.49898 1.64876 1.6564 1.84455 1.8513 2.05776 2.18349 2.32967 2.33686 2.467 2.4749 2.62323 2.62879 2.81324 2.81914 2.97717 2.98392 3.14991 3.1562 3.29912 3.30691 3.43164 3.43704 3.44394 3.57901 3.58692 3.75305 3.75919 4.08675 4.33561 4.49027 4.49632 4.61432 4.6256 4.80887 4.81269 
48 0.16384 0.16944 0.32038 0.3239 0.50753 0.51452 0.64178 0.8289 0.83194 0.83659 0.99919 1.00404 1.16709 1.17377 1.33262 1.33937 1.49985 1.50477 1.66374 1.66873 1.85401 1.85921 2.06753 2.19689 2.3394 2.34634 2.48225 2.49198 2.63484 2.82594 2.83296 2.9898 3.16282 3.16994 3.31324 3.31876 3.44777 3.5905 3.59927 3.76557 3.77473 4.09593 4.34404 4.35486 4.50234 4.63069 4.81914 4.82482 
56 0.14835 0.15323 0.30458 0.30907 0.49099 0.49608 0.62366 0.62873 0.81402 0.81864 0.98606 0.99182 1.15096 1.15682 1.3156 1.32236 1.48377 1.48896 1.64524 1.65307 1.84084 1.84561 2.05407 2.0584 2.17953 2.18772 2.3257 2.3299 2.46349 2.47039 2.6187 2.6236 2.80922 2.81448 2.97317 2.97926 3.14594 3.15039 3.29507 3.30167 3.42845 3.43402 3.57493 3.57999 3.74942 3.75498 4.08298 4.087 4.33197 4.33538 4.4863 4.49203 4.61048 4.6199 4.80506 4.80872 
31 0.16456 0.32049 0.32602 0.50795 0.64034 0.83103 1.00124 1.17505 1.33357 1.5007 1.66434 1.85489 2.06752 2.34042 2.4828 2.63525 2.63871 2.82626 2.99052 3.16392 3.31409 3.44712 3.5917 3.76593 3.76936 4.09615 4.34444 4.50315 4.63116 4.81972 4.82508 
25 0.17103 0.32769 0.51434 0.6485 0.83829 1.01659 1.17718 1.67224 1.86266 2.07496 2.20884 2.34777 2.48937 2.64307 2.83497 2.99879 3.16907 3.32021 3.45384 3.60041 3.77149 4.10319 4.35096 4.51107 4.8283 
0 
5 0.6504 3.17419 3.77393 4.51069 4.82683 
53 0.17531 0.1832 0.33173 0.33622 0.51827 0.52313 0.6525 0.66004 0.84143 0.84875 1.01177 1.02541 1.18208 1.34391 1.34997 1.51126 1.51619 1.67573 1.68258 1.86744 1.87316 2.07864 2.08555 2.20845 2.35141 2.36399 2.49266 2.5002 2.64592 2.65814 2.83688 2.84255 3.00092 3.00936 3.17337 3.17807 3.32424 3.32975 3.45818 3.4635 3.60164 3.60875 3.7763 3.78303 4.10757 4.11445 4.35486 4.36055 4.51374 4.52094 4.64137 4.83014 4.83589 
57 0.16042 0.16392 0.31542 0.32012 0.5035 0.50709 0.63535 0.6401 0.82548 0.82908 0.99563 1.00148 1.16126 1.16713 1.32588 1.33108 1.49726 1.50135 1.65971 1.66377 1.85031 1.85438 2.06312 2.06664 2.19028 2.19619 2.3355 2.3393 2.47624 2.48056 2.63082 2.63404 2.82085 2.82431 2.98491 2.98864 3.15624 3.16121 3.30542 3.3115 3.44109 3.44726 3.58645 3.5911 3.75899 3.7633 3.7668 4.09212 4.09559 4.34064 4.34366 4.49592 4.50047 4.62302 4.62846 4.81519 4.81778 
55 0.16078 0.164 0.31648 0.32105 0.50471 0.50838 0.63681 0.64125 0.8255 0.82914 0.99621 1.00147 1.16278 1.1697 1.32964 1.33596 1.49636 1.49981 1.66098 1.66608 1.85092 1.85633 2.06409 2.06873 2.19178 2.19567 2.33647 2.34144 2.47858 2.4845 2.63175 2.63507 2.82262 2.82645 2.98663 2.99036 3.15748 3.16203 3.30822 3.31313 3.44257 3.44748 3.58774 3.59305 3.76107 3.76448 4.0931 4.0977 4.34157 4.34689 4.49786 4.50134 4.62556 4.81699 4.82134 
89 0.14397 0.14815 0.15129 0.30012 0.30375 0.30726 0.48669 0.49102 0.49382 0.49972 0.61918 0.62341 0.62716 0.80936 0.81316 0.81647 0.82064 0.98189 0.98509 0.98889 1.14622 1.15026 1.15512 1.31108 1.31532 1.31916 1.47919 1.4835 1.48684 1.49233 1.64052 1.64695 1.65078 1.83659 1.83941 1.84286 2.04985 2.05284 2.05604 2.17517 2.18045 2.32148 2.32461 2.32789 2.45761 2.46337 2.4675 2.61375 2.61819 2.62156 2.80505 2.80925 2.81232 2.81913 2.96874 2.97324 2.97661 3.14156 3.1449 3.14852 3.15462 3.29078 3.29476 3.29906 3.42348 3.42916 3.43341 3.57068 3.57482 3.57834 3.74536 3.74894 3.75202 4.07879 4.08167 4.085 4.32776 4.33018 4.33375 4.48191 4.48531 4.48876 4.60603 4.61183 4.61897 4.80094 4.80402 4.80652 4.81103 
1 4.81295 
0 
0 
1 0.82902 
25 0.17197 0.32904 0.51589 0.64831 0.83785 1.18015 1.34127 1.5084 1.86549 2.07439 2.20476 2.34934 2.48894 2.64183 2.83322 2.99703 3.17011 3.32102 3.45501 3.60479 3.77291 4.10322 4.35137 4.50964 4.82646 
0 
24 0.1733 0.33136 0.51984 0.65506 0.84089 1.01306 1.18327 1.34415 1.51241 1.67598 1.8673 2.08024 2.35597 2.64579 2.84033 3.00205 3.17634 3.32314 3.45907 3.77518 4.10626 4.35568 4.51584 4.83173 
11 0.83579 1.86141 2.34764 2.63795 2.82914 3.31609 3.76833 4.10062 4.34601 4.50475 4.82795 
82 0.16681 0.16995 0.17464 0.32212 0.32563 0.32887 0.50995 0.51344 0.51712 0.64291 0.64674 0.65094 0.83227 0.83546 0.83974 1.00227 1.0069 1.01116 1.1702 1.17514 1.17903 1.33472 1.33801 1.34213 1.50237 1.50579 1.50983 1.66716 1.67179 1.85695 1.86159 1.86593 1.89273 2.07047 2.07381 2.08376 2.19851 2.20265 2.20858 2.34235 2.34647 2.35036 2.35866 2.48467 2.48792 2.49335 2.63759 2.64074 2.82777 2.83166 2.8357 2.992 2.99524 2.99955 3.1632 3.1675 3.17057 3.31336 3.31783 3.32184 3.44858 3.45284 3.45741 3.59374 3.59803 3.60444 3.76746 3.77103 3.77494 4.09924 4.10276 4.1098 4.34741 4.35139 4.5031 4.50745 4.51161 4.633 4.63773 4.82149 4.82444 4.82827 
86 0.16477 0.16745 0.17058 0.32039 0.32356 0.32617 0.50821 0.51049 0.51326 0.64104 0.64412 0.6478 0.82956 0.8326 0.8351 1.00081 1.0044 1.00747 1.16703 1.17084 1.17445 1.17798 1.33279 1.33547 1.33872 1.50057 1.50323 1.50651 1.66478 1.66769 1.6716 1.85477 1.85845 1.86149 2.06781 2.07108 2.07653 2.19587 2.19945 2.34008 2.34338 2.34658 2.35768 2.48255 2.48529 2.4893 2.63556 2.63817 2.64322 2.82623 2.82877 2.8319 2.99081 2.99314 2.9978 3.16157 3.16497 3.16744 3.31221 3.31542 3.3182 3.4466 3.45002 3.45293 3.59158 3.59427 3.59784 3.76458 3.76766 3.7702 4.09673 4.09966 4.10359 4.34552 4.34814 4.35264 4.50172 4.50487 4.50759 4.62893 4.63278 4.63711 4.81966 4.82214 4.82482 4.82858 
87 0.1564 0.15964 0.16221 0.31301 0.31684 0.31956 0.49954 0.50287 0.50551 0.50987 0.63291 0.63585 0.63883 0.82156 0.82528 0.82775 0.83133 0.9931 0.99677 0.99993 1.00623 1.15961 1.16405 1.16769 1.32334 1.32798 1.33105 1.49157 1.49513 1.4979 1.65718 1.65987 1.66349 1.84787 1.85129 1.85454 2.06092 2.064 2.06822 2.18747 2.19192 2.19707 2.3333 2.3363 2.34012 2.4746 2.47777 2.48086 2.62776 2.63088 2.63342 2.81723 2.8211 2.82379 2.82982 2.98173 2.98549 2.98873 3.15353 3.15781 3.16039 3.30331 3.30775 3.31034 3.43935 3.44283 3.44595 3.58328 3.5864 3.58973 3.7563 3.76046 3.76285 4.08991 4.09272 4.09781 4.33885 4.34164 4.4937 4.49791 4.50024 4.61863 4.62454 4.62739 4.81245 4.81519 4.81803 
106 0.17184 0.17552 0.17865 0.18292 0.32842 0.33182 0.33451 0.33846 0.51673 0.51922 0.52198 0.52655 0.65019 0.65336 0.65745 0.83745 0.84099 0.84373 0.8471 1.00845 1.01278 1.01614 1.02219 1.17573 1.18054 1.18448 1.34047 1.34415 1.34775 1.36178 1.50821 1.51149 1.51503 1.5237 1.67225 1.67539 1.67885 1.68654 1.86284 1.86657 1.86997 1.87428 1.8882 2.07661 2.0794 2.08374 2.10695 2.2023 2.20701 2.21191 2.34847 2.35188 2.35535 2.36237 2.49152 2.49421 2.49856 2.51739 2.6444 2.64694 2.65295 2.83446 2.83732 2.84062 2.84415 2.9999 3.00221 3.00766 3.16957 3.17355 3.1761 3.18105 3.31961 3.32419 3.32716 3.33552 3.45492 3.45907 3.4625 3.5996 3.60268 3.60651 3.61271 3.77308 3.77692 3.77941 3.78503 4.10569 4.10863 4.11291 4.16389 4.35405 4.35648 4.36026 4.51003 4.51373 4.51669 4.5232 4.63293 4.63994 4.64387 4.82829 4.83067 4.83355 4.83666 4.84496 
27 0.16459 0.32111 0.50774 0.51316 0.64194 0.8307 1.00197 1.17479 1.33545 1.5012 1.66533 1.85712 2.06817 2.34137 2.48301 2.63578 2.82709 2.99033 3.16397 3.31476 3.44894 3.59308 3.76641 4.09702 4.34418 4.50372 4.81985 
24 0.15889 0.31564 0.5017 0.63553 0.8243 1.16749 1.33003 1.49488 1.66006 1.85098 2.06069 2.33738 2.47612 2.629 2.81995 2.98477 3.15776 3.30821 3.44452 3.75976 4.08905 4.33708 4.4969 4.81246 
0 
64 0.1444 0.14889 0.30069 0.30489 0.30981 0.48681 0.49138 0.49582 0.62004 0.62454 0.80981 0.81451 0.98142 0.9862 1.1471 1.15265 1.31136 1.317 1.4796 1.48458 1.64244 1.64799 1.8362 1.84021 1.84644 2.04943 2.05318 2.1755 2.18182 2.32132 2.32507 2.46017 2.46554 2.61513 2.61953 2.80498 2.80953 2.81472 2.96906 2.97432 3.14165 3.14596 3.15053 3.29095 3.29644 3.30179 3.42599 3.43061 3.57077 3.57523 3.74476 3.74931 3.75325 4.07842 4.08205 4.32729 4.33053 4.48191 4.48677 4.6064 4.61434 4.80059 4.80382 4.80827 
61 0.15746 0.16144 0.16533 0.3144 0.31812 0.50042 0.50411 0.50764 0.63475 0.6383 0.82328 0.8271 0.83103 0.99433 0.99872 1.16147 1.1676 1.32556 1.32977 1.33427 1.49311 1.49695 1.65935 1.66277 1.84914 1.85325 2.06236 2.06606 2.19015 2.19547 2.3344 2.33853 2.47599 2.47924 2.62866 2.63225 2.81951 2.82296 2.98381 2.9872 3.15546 3.15992 3.30541 3.31002 3.44069 3.44468 3.58489 3.5884 3.75822 3.76236 3.7694 4.09139 4.09505 4.34013 4.3439 4.49511 4.4996 4.62292 4.62815 4.81436 4.81748 
27 0.16297 0.32082 0.50901 0.6421 0.82967 1.00149 1.17177 1.33603 1.50052 1.66294 1.85598 2.06767 2.34059 2.48102 2.63454 2.82786 2.9903 3.163 3.31322 3.44896 3.59217 3.7656 4.09794 4.34469 4.50232 4.63108 4.8188 
19 0.15829 0.31515 0.5005 0.63512 0.82536 0.995 2.06103 2.33367 2.47648 2.62865 2.81985 2.98438 3.1559 3.58597 3.7593 4.09 4.33804 4.49655 4.81234 
38 0.16485 0.17028 0.32139 0.32575 0.50868 0.64146 0.8308 0.83583 1.00184 1.00663 1.17202 1.33392 1.5012 1.50701 1.66521 1.67231 1.85533 1.85941 2.06862 2.19775 2.34056 2.34672 2.48347 2.63618 2.82674 2.8328 2.99122 3.16494 3.31503 3.44813 3.59204 3.76723 4.09694 4.34503 4.50424 4.63223 4.82086 4.82566 
57 0.15598 0.16059 0.31292 0.31741 0.49991 0.50404 0.63308 0.63771 0.8209 0.82553 0.83045 0.99225 0.99891 1.15923 1.16629 1.32347 1.32859 1.49081 1.49553 1.65743 1.66542 1.84724 1.85279 2.06051 2.06579 2.18884 2.33266 2.33909 2.47416 2.47917 2.62767 2.63158 2.81778 2.82193 2.82817 2.98189 2.98624 3.15347 3.15842 3.30305 3.30903 3.43879 3.44423 3.58317 3.58854 3.75662 3.76136 4.08953 4.09494 4.33819 4.34416 4.49353 4.49849 4.62081 4.62646 4.81245 4.81643 
37 0.17027 0.32559 0.33221 0.51294 0.51983 0.64694 0.83434 0.83938 1.0057 1.01356 1.17667 1.33952 1.50465 1.51107 1.6714 1.86054 1.86957 2.0747 2.20299 2.3471 2.35614 2.4889 2.63976 2.83212 2.83755 2.99657 3.16784 3.31841 3.45324 3.59848 3.77079 4.10288 4.35143 4.50804 4.63531 4.82402 4.82907 
67 0.15837 0.16171 0.31478 0.31846 0.3222 0.50114 0.50444 0.50794 0.63443 0.63825 0.82411 0.82765 0.83177 0.99465 0.99983 1.16086 1.16652 1.17126 1.32493 1.33024 1.3345 1.49505 1.49802 1.50308 1.65876 1.662 1.84962 1.8539 2.06268 2.06639 2.18918 2.19464 2.33506 2.33895 2.47535 2.47905 2.48434 2.62972 2.63271 2.81944 2.82289 2.82789 2.98299 2.98717 3.15583 3.15978 3.16367 3.30475 3.31 3.31376 3.44081 3.4454 3.58515 3.58849 3.75836 3.76243 3.766 4.09177 4.09554 4.34032 4.34404 4.49532 4.49977 4.62078 4.62722 4.8147 4.81728 
27 0.17488 0.33009 0.5168 0.65143 0.83859 1.01156 1.18061 1.34316 1.51037 1.67552 1.86573 2.07637 2.34974 2.49246 2.64385 2.83518 2.99938 3.1722 3.32345 3.45754 3.60108 3.77497 4.10529 4.35241 4.51187 4.64261 4.82829 
57 0.16908 0.17216 0.32538 0.32863 0.51245 0.5162 0.64471 0.6483 0.83419 0.83687 0.84145 1.00301 1.00787 1.01377 1.16884 1.17527 1.33289 1.33872 1.34599 1.50522 1.50848 1.66866 1.67321 1.85794 1.86253 1.86684 2.07195 2.07599 2.19907 2.2068 2.34446 2.34859 2.48679 2.64026 2.83065 2.83603 2.995 3.00002 3.16448 3.16859 3.31276 3.31863 3.45013 3.45399 3.59552 3.60092 3.77025 3.77272 4.10041 4.10371 4.34858 4.35277 4.5034 4.50802 4.63536 4.82419 4.82788 
0 
58 0.16375 0.1666 0.31926 0.32333 0.50755 0.51082 0.64006 0.64354 0.82961 0.83296 0.99987 1.00604 1.16847 1.17361 1.33284 1.33712 1.49997 1.5045 1.66389 1.66818 1.85454 1.85988 2.06669 2.06985 2.19581 2.20302 2.3397 2.34306 2.48152 2.48456 2.63456 2.63714 2.82548 2.82827 2.99007 2.99296 3.1608 3.1648 3.31164 3.31535 3.44536 3.44992 3.5907 3.59402 3.76471 3.7674 3.77116 4.09569 4.09894 4.34452 4.34761 4.50154 4.50459 4.63071 4.63495 4.81915 4.82176 4.82696 
7 0.3204 0.50654 0.82805 1.49918 3.16203 3.76464 4.821 
64 0.15743 0.16148 0.31346 0.31748 0.50078 0.50397 0.50788 0.63399 0.63775 0.82262 0.82651 0.83058 0.99349 0.99823 1.16074 1.16553 1.32601 1.32938 1.49287 1.49663 1.50089 1.65823 1.66251 1.84842 1.85277 1.857 2.06176 2.06555 2.18991 2.19564 2.33389 2.3376 2.47507 2.47885 2.62869 2.6317 2.81937 2.82287 2.82847 2.98391 2.98686 3.15467 3.15898 3.16368 3.30491 3.30915 3.43947 3.44392 3.5848 3.5885 3.75824 3.76198 3.76678 4.09073 4.09498 4.33914 4.34367 4.49502 4.49866 4.62267 4.62741 4.81332 4.81645 4.82123 
57 0.16146 0.16469 0.31683 0.32048 0.50443 0.50772 0.6373 0.64086 0.82737 0.83073 0.99616 1.00257 1.1624 1.16861 1.32684 1.33115 1.3352 1.49771 1.66139 1.66625 1.85116 1.85572 2.06439 2.06855 2.19352 2.3363 2.3414 2.47885 2.48183 2.63212 2.635 2.82255 2.82564 2.98719 2.99102 3.15715 3.1614 3.30675 3.31153 3.31694 3.44214 3.44674 3.58754 3.59196 3.75969 3.76394 3.76732 4.09304 4.09699 4.34164 4.34594 4.49756 4.50128 4.62606 4.63011 4.81677 4.8201 
76 0.16221 0.16579 0.17006 0.31907 0.32342 0.32733 0.50649 0.50983 0.51386 0.63937 0.64346 0.64982 0.82799 0.83169 0.83545 0.99894 1.0033 1.00732 1.16547 1.17218 1.33184 1.33615 1.4989 1.50281 1.50679 1.66298 1.6676 1.67535 1.85342 1.85813 1.86189 2.06648 2.07065 2.19172 2.19902 2.339 2.3434 2.34844 2.48012 2.48408 2.48979 2.63335 2.6368 2.64763 2.82384 2.82734 2.83225 2.98808 2.9912 2.99608 3.15988 3.16436 3.16876 3.3095 3.3148 3.31972 3.4448 3.44965 3.58983 3.59429 3.59997 3.76264 3.7667 3.77027 4.09559 4.09989 4.34414 4.34827 4.49942 4.50376 4.50829 4.62356 4.63164 4.81827 4.82192 4.82564 
2 0.514 4.82576 
99 0.18062 0.18387 0.18762 0.19802 0.33639 0.34014 0.3432 0.34911 0.52395 0.52688 0.52992 0.53472 0.65698 0.66063 0.6643 0.84571 0.84918 0.8524 0.85729 1.01698 1.0212 1.02499 1.03494 1.18373 1.18828 1.19224 1.34955 1.35292 1.35651 1.51612 1.51967 1.52339 1.53387 1.68127 1.68505 1.68993 1.87127 1.87502 1.87827 1.88362 2.0841 2.08737 2.09241 2.2131 2.21811 2.22711 2.35681 2.36058 2.36446 2.3706 2.4988 2.50233 2.50652 2.65116 2.6544 2.65877 2.84247 2.8456 2.8493 2.85365 3.0068 3.0098 3.01416 3.17782 3.18171 3.18457 3.18941 3.32772 3.33177 3.33485 3.3416 3.46296 3.46694 3.47053 3.60767 3.61156 3.61543 3.62316 3.78097 3.7848 3.7876 3.79296 4.11308 4.1163 4.12088 4.3617 4.36462 4.3692 4.51759 4.52154 4.52482 4.53264 4.64657 4.65072 4.65715 4.83615 4.83888 4.84196 4.84582 
25 0.16468 0.32128 0.50815 0.64055 0.8306 1.00059 1.16998 1.33483 1.5012 1.66453 1.85446 2.06766 2.34022 2.48221 2.63556 2.82609 2.99074 3.44715 3.591 3.76694 4.09608 4.34447 4.5033 4.63044 4.8201 
58 0.16138 0.1651 0.31609 0.3209 0.50476 0.50972 0.63632 0.64126 0.82682 0.83021 0.99643 1.00162 1.16233 1.16964 1.32619 1.3314 1.33742 1.49783 1.50293 1.66083 1.66866 1.85055 1.85542 1.86105 2.06379 2.0683 2.19091 2.19749 2.33615 2.3418 2.47723 2.48137 2.48741 2.63186 2.63677 2.82274 2.82731 2.98714 3.15736 3.16267 3.30587 3.31226 3.4423 3.4479 3.58689 3.59209 3.75952 3.76464 4.09283 4.09709 4.3415 4.34915 4.49652 4.50188 4.62379 4.63116 4.81712 4.82279 
94 0.15098 0.15519 0.15784 0.30733 0.31087 0.31413 0.49375 0.49842 0.50082 0.50533 0.6262 0.63076 0.63412 0.81628 0.82011 0.82297 0.8273 0.98878 0.99225 0.99608 1.15367 1.1576 1.16176 1.16723 1.31841 1.32338 1.32638 1.48614 1.49042 1.49328 1.49781 1.64791 1.65388 1.65709 1.66377 1.84365 1.84643 1.85032 1.85572 2.05687 2.06006 2.06461 2.18231 2.18806 2.19216 2.32846 2.33165 2.33542 2.46562 2.47091 2.47428 2.62145 2.62576 2.6284 2.81195 2.81644 2.8191 2.82389 2.97594 2.98099 2.98348 3.14867 3.15188 3.15563 3.15975 3.29784 3.30228 3.30593 3.43106 3.43613 3.43997 3.44522 3.57769 3.58214 3.5855 3.75221 3.75619 3.75896 4.08577 4.08863 4.09237 4.33485 4.33723 4.34192 4.48906 4.49276 4.49563 4.61328 4.61923 4.62305 4.8078 4.81097 4.8136 4.81747 
13 1.34127 1.67171 2.0857 2.49143 2.64133 2.99586 3.32922 3.45532 3.60678 3.77233 4.11794 4.35822 4.63707 
72 0.15373 0.15836 0.1654 0.31015 0.31389 0.3197 0.49642 0.50144 0.5057 0.62933 0.634 0.63974 0.81925 0.82303 0.82671 0.99188 0.99633 1.00177 1.15629 1.16081 1.32179 1.32944 1.48906 1.49337 1.49754 1.65018 1.65732 1.66375 1.84704 1.85086 1.85623 2.06036 2.06587 2.18528 2.19517 2.33171 2.33532 2.4672 2.47356 2.47947 2.62359 2.62852 2.63315 2.81509 2.81974 2.82441 2.97901 2.98489 3.15195 3.15552 3.16021 3.30097 3.30556 3.31086 3.43298 3.43918 3.44526 3.58077 3.58558 3.75553 3.76196 4.0893 4.09434 4.33833 4.34176 4.49237 4.4986 4.61626 4.62442 4.81118 4.81476 4.82027 
63 0.14778 0.15227 0.30418 0.30836 0.31331 0.49029 0.49457 0.49962 0.62351 0.62782 0.81319 0.81785 0.98468 0.98958 1.15055 1.15621 1.31463 1.32023 1.4831 1.48801 1.49338 1.64712 1.65247 1.83941 1.84358 2.05262 2.05626 2.17876 2.18535 2.32468 2.32861 2.46395 2.4692 2.61865 2.62288 2.80848 2.81283 2.81944 2.97249 2.97751 3.14491 3.14927 3.15376 3.29438 3.30004 3.42984 3.43493 3.57423 3.57847 3.74804 3.75247 3.75584 4.08166 4.08524 4.33041 4.33361 4.48522 4.49 4.60956 4.61817 4.80395 4.80708 4.81121 
39 0.1721 0.17918 0.32833 0.51513 0.51967 0.64931 0.65788 0.83757 0.8429 1.01013 1.17728 1.34116 1.5082 1.67169 1.67842 1.86231 1.86686 2.0755 2.205 2.34828 2.35799 2.49051 2.6429 2.8332 2.83985 2.99777 3.17056 3.32167 3.45591 3.6005 3.7739 4.10349 4.11511 4.35105 4.35718 4.51054 4.63739 4.82671 4.83122 
1 0.83261 
0 
140 0.14372 0.14709 0.14976 0.15217 0.15555 0.29981 0.30325 0.30606 0.30873 0.31159 0.48653 0.49006 0.49267 0.49509 0.49752 0.50318 0.61843 0.6221 0.62495 0.62794 0.6308 0.80904 0.81234 0.81529 0.81749 0.82046 0.98178 0.98432 0.98753 0.99048 0.99498 1.14591 1.14965 1.1531 1.15635 1.15989 1.3108 1.31406 1.31766 1.32038 1.32367 1.47887 1.48252 1.48551 1.48794 1.49107 1.64014 1.64611 1.64931 1.65222 1.65645 1.83648 1.83881 1.84164 1.84433 1.84735 2.04973 2.05208 2.05462 2.05812 2.17494 2.17912 2.18264 2.18717 2.32136 2.32403 2.32669 2.3297 2.33446 2.45683 2.46243 2.46581 2.46844 2.47162 2.47905 2.61338 2.6176 2.6203 2.62262 2.62824 2.80494 2.80859 2.81117 2.81358 2.8166 2.82085 2.96851 2.97217 2.97538 2.97797 2.98268 3.14135 3.14423 3.14695 3.14955 3.15207 3.15805 3.29053 3.29373 3.29703 3.29984 3.30262 3.4232 3.42879 3.43148 3.43447 3.43767 3.57053 3.57409 3.57669 3.57978 3.58435 3.74525 3.74793 3.75073 3.75304 3.75582 4.07869 4.08109 4.08366 4.08736 4.32757 4.32964 4.33202 4.336 4.48168 4.48452 4.4878 4.49009 4.49371 4.60573 4.61062 4.6147 4.61763 4.6226 4.80089 4.80355 4.80566 4.80809 4.81098 
67 0.17276 0.17657 0.32865 0.33265 0.51625 0.52021 0.64866 0.65303 0.83797 0.84165 0.84812 1.00856 1.01338 1.02973 1.17433 1.18036 1.34155 1.34591 1.50855 1.51201 1.67277 1.67795 1.86337 1.86765 1.87449 2.07552 2.08025 2.20272 2.20863 2.34763 2.35284 2.36243 2.49025 2.49469 2.5139 2.64345 2.64739 2.83395 2.83816 2.8432 2.99878 3.00433 3.16914 3.17321 3.17907 3.3202 3.3241 3.45462 3.45898 3.59946 3.60492 3.61726 3.77358 3.77722 3.78618 4.10434 4.10908 4.35281 4.35758 4.51124 4.51541 4.635 4.63965 4.64716 4.82786 4.83151 4.83611 
6 0.17155 0.51544 2.64475 4.10531 4.35197 4.82864 
70 0.16609 0.17022 0.32165 0.3254 0.32929 0.50959 0.51342 0.51978 0.64287 0.64708 0.83162 0.83442 0.83869 1.00043 1.00598 1.01388 1.16798 1.17449 1.33524 1.33976 1.50277 1.50631 1.66571 1.67138 1.85556 1.86134 1.8702 2.069 2.07335 2.09528 2.19871 2.20595 2.34103 2.34653 2.35293 2.4839 2.48779 2.4935 2.63679 2.64022 2.82792 2.83185 2.83679 2.99295 2.99826 3.16253 3.16647 3.17054 3.31479 3.31815 3.44781 3.45228 3.59199 3.59667 3.60427 3.76569 3.76985 3.77634 4.098 4.10244 4.34662 4.35126 4.50209 4.50652 4.51041 4.62932 4.6357 4.82169 4.82552 4.83267 
31 0.17021 0.32711 0.51422 0.64731 0.83577 0.84213 1.00683 1.01485 1.17654 1.33904 1.5067 1.67103 1.86164 2.07305 2.20449 2.34636 2.35429 2.48785 2.64043 2.83281 2.99577 3.16886 3.31965 3.45348 3.59787 3.60739 3.77128 4.10173 4.34966 4.50753 4.82588 
1 4.34526 
37 0.17606 0.18496 0.33239 0.33673 0.52042 0.65392 0.84171 0.84773 1.01441 1.18155 1.34594 1.51284 1.67656 1.86526 1.87054 2.07942 2.2118 2.35336 2.37024 2.4965 2.6462 2.83766 2.84614 3.00179 3.17502 3.32514 3.45908 3.46637 3.60269 3.77792 4.10731 4.11482 4.35568 4.36398 4.51637 4.83159 4.83718 
60 0.15078 0.15659 0.30779 0.31234 0.49368 0.49937 0.50306 0.62645 0.63149 0.63594 0.8166 0.82199 0.98911 0.9947 1.15424 1.16002 1.31842 1.3246 1.48614 1.49236 1.64779 1.65515 1.6606 1.84389 1.84863 2.05709 2.06157 2.1822 2.1888 2.329 2.33353 2.46608 2.47232 2.62182 2.62683 2.81193 2.81738 2.97587 2.98224 3.14908 3.15397 3.29789 3.304 3.43089 3.43677 3.44186 3.57769 3.58282 3.75232 3.75753 4.0861 4.09049 4.33497 4.33912 4.48948 4.49488 4.61314 4.62113 4.80823 4.81165 
21 0.16333 0.32077 0.50651 0.64166 0.82909 0.99953 1.17128 1.33182 1.49949 1.66418 2.48177 2.63539 2.82474 2.98902 3.16266 3.31543 3.44839 3.59257 3.76572 4.63216 4.81996 
1 4.33432 
85 0.17218 0.17568 0.18008 0.32718 0.33152 0.33452 0.33978 0.51504 0.5194 0.52319 0.64812 0.65279 0.66861 0.83746 0.84054 0.84458 0.85908 1.00707 1.01169 1.01618 1.02943 1.17423 1.18249 1.19261 1.34022 1.34564 1.35485 1.50818 1.51253 1.51727 1.67211 1.677 1.68199 1.86156 1.8662 1.86986 1.87587 2.07494 2.07984 2.0985 2.20597 2.21234 2.34719 2.35298 2.35842 2.37176 2.48998 2.49486 2.50231 2.64362 2.64758 2.83468 2.83967 2.84565 2.99865 3.00412 3.16788 3.17301 3.17764 3.31921 3.32415 3.33279 3.45329 3.45866 3.46472 3.59867 3.60495 3.77126 3.77577 3.78107 4.10374 4.1086 4.11629 4.35247 4.35707 4.36483 4.50805 4.51239 4.51788 4.63925 4.64667 4.8273 4.83131 4.83504 4.84485 
0 
29 0.16276 0.31923 0.50538 0.63981 0.82822 1.00202 1.16808 1.33147 1.49844 1.66211 1.85388 2.06677 2.19652 2.33956 2.48106 2.6335 2.8236 2.98863 3.16113 3.31221 3.44718 3.59065 3.76384 4.09596 4.34364 4.50068 4.62974 4.81706 4.82136 
53 0.16222 0.16604 0.31728 0.32154 0.50556 0.51008 0.63798 0.64175 0.82819 0.83334 0.99718 1.00276 1.16344 1.16809 1.32884 1.33225 1.49875 1.50585 1.66202 1.85121 1.85592 2.06458 2.06896 2.19321 2.19926 2.3369 2.3419 2.47987 2.48544 2.63249 2.63591 2.82355 2.82876 2.98821 3.15805 3.16222 3.30795 3.31231 3.44273 3.44791 3.58843 3.59346 3.76105 3.76521 4.09343 4.09722 4.34221 4.34645 4.49789 4.50183 4.62789 4.81693 4.82037 
0 
26 0.16514 0.32341 0.50961 0.64349 0.83077 1.00038 1.00619 1.17352 1.33556 1.50137 1.66565 1.85649 2.06914 2.34217 2.48424 2.63664 2.82826 2.99114 3.16449 3.31515 3.45024 3.76727 4.09824 4.34538 4.50423 4.8212 
51 0.16501 0.17056 0.32165 0.32497 0.50812 0.51196 0.6407 0.6451 0.83052 0.83502 0.9998 1.00545 1.17088 1.33333 1.33812 1.50143 1.66486 1.66994 1.85494 1.8598 2.06797 2.07367 2.19802 2.34043 2.34608 2.48308 2.49014 2.63532 2.63958 2.82644 2.83175 2.99088 3.16252 3.16587 3.31419 3.3184 3.44835 3.45492 3.5916 3.59727 3.76583 3.76979 4.09658 4.10258 4.34491 4.35321 4.50309 4.50812 4.63122 4.81968 4.8238 
102 0.14983 0.15358 0.15671 0.1628 0.3063 0.3096 0.31315 0.31625 0.49279 0.49678 0.49955 0.50301 0.62513 0.62902 0.63252 0.63602 0.81514 0.81844 0.82174 0.8243 0.98793 0.9909 0.99468 0.99941 1.15245 1.15616 1.16071 1.16565 1.31728 1.32136 1.32483 1.33141 1.48498 1.48861 1.49182 1.49498 1.6467 1.65245 1.65572 1.66062 1.84267 1.84557 1.84908 1.85351 2.05591 2.05918 2.06245 2.18128 2.18645 2.19248 2.32755 2.33061 2.33405 2.46377 2.46905 2.47271 2.47615 2.62005 2.62407 2.62734 2.81107 2.81526 2.81814 2.82361 2.97489 2.97922 2.9824 3.14769 3.15086 3.1546 3.15763 3.2969 3.30086 3.30477 3.30928 3.4297 3.43495 3.43872 3.44288 3.57676 3.58085 3.58423 3.58987 3.75137 3.75559 3.75824 4.08487 4.08779 4.09111 4.33388 4.33632 4.34013 4.48804 4.4915 4.4948 4.6122 4.61803 4.62234 4.80698 4.81004 4.81264 4.81819 
28 0.16805 0.32356 0.50988 0.64355 0.83283 1.00611 1.17578 1.33725 1.50432 1.66944 1.86036 2.07082 2.2051 2.34399 2.48366 2.63645 2.82881 2.99177 3.16594 3.31654 3.45222 3.59425 3.76805 4.10002 4.34643 4.50543 4.63535 4.82174 
0 
56 0.15634 0.16128 0.31259 0.31791 0.49892 0.5037 0.50852 0.63255 0.6377 0.82154 0.82646 0.99286 0.99902 1.15908 1.16548 1.32308 1.32879 1.49179 1.49707 1.65692 1.66255 1.84757 1.85307 2.06084 2.06665 2.1873 2.33289 2.33861 2.47315 2.47841 2.62713 2.63147 2.81685 2.82197 2.98116 2.98622 3.15343 3.15907 3.30282 3.30894 3.43878 3.44458 3.58311 3.58893 3.7562 3.76166 4.08987 4.09651 4.33848 4.34554 4.49334 4.4989 4.61885 4.62668 4.81211 4.8162 
15 0.32115 0.50617 0.82865 1.16983 1.49866 1.66209 1.85585 2.63311 2.9887 3.16285 3.31233 3.76471 4.34226 4.50157 4.81744 
26 0.17136 0.32834 0.51492 0.64839 0.83691 1.00826 1.34262 1.50763 1.67308 1.86382 2.07529 2.35755 2.4908 2.64203 2.8333 2.99851 3.16983 3.32099 3.45509 3.5994 3.77288 4.10423 4.35124 4.50961 4.64277 4.8266 
23 0.17386 0.32903 0.51329 0.64867 0.83692 1.01093 1.34267 1.50718 1.67324 2.07607 2.49051 2.64125 2.8327 2.99946 3.17181 3.32208 3.45721 3.59839 3.77223 4.10386 4.35112 4.50917 4.82574 
35 0.17146 0.17785 0.32799 0.51503 0.51939 0.64881 0.83657 0.84245 1.00727 1.01181 1.17835 1.3406 1.50779 1.671 1.8615 1.86586 2.07399 2.2046 2.34691 2.35378 2.4891 2.64215 2.83259 2.99708 3.16995 3.32059 3.45526 3.59812 3.77304 4.10268 4.35074 4.50983 4.63823 4.82614 4.83137 
46 0.16765 0.32349 0.32962 0.51057 0.51549 0.64312 0.64866 0.83447 1.00217 1.00856 1.16837 1.17613 1.33677 1.50171 1.50612 1.66758 1.85742 1.86271 2.06939 2.07467 2.19743 2.20614 2.34211 2.34698 2.48453 2.49231 2.63827 2.8286 2.83557 2.99317 3.16292 3.1686 3.3167 3.44876 3.45455 3.59379 3.60031 3.76827 3.77182 4.09949 4.34747 4.50603 4.51318 4.63025 4.6359 4.82241 
57 0.15365 0.15842 0.31031 0.31486 0.49626 0.50081 0.62951 0.63357 0.63953 0.81855 0.82344 0.99059 0.99643 1.15677 1.16294 1.32078 1.32623 1.4882 1.49357 1.65034 1.65664 1.8455 1.85056 2.05872 2.06305 2.18431 2.19043 2.33079 2.33564 2.46922 2.47447 2.62467 2.62879 2.81435 2.81903 2.97849 2.9836 3.15103 3.15609 3.30049 3.30599 3.43601 3.4404 3.58026 3.58452 3.75409 3.75903 4.08776 4.09236 4.33651 4.34087 4.49136 4.49642 4.61479 4.6227 4.80996 4.81339 
5 0.16776 0.32733 0.83335 1.00686 4.823 
15 0.16615 0.3227 0.51005 0.83052 1.00312 1.33712 1.50068 1.666 1.8593 2.63681 2.82934 2.99343 3.76701 4.34541 4.81992 
25 0.16406 0.32027 0.50626 0.64086 0.8288 1.00199 1.33223 1.49851 1.6645 1.85508 2.06758 2.34 2.48127 2.63412 2.82467 2.98952 3.16239 3.31242 3.44582 3.59016 3.76548 4.09704 4.3443 4.5031 4.81874 
89 0.14767 0.15188 0.15509 0.30383 0.30747 0.31127 0.3151 0.49037 0.49495 0.49804 0.50223 0.62254 0.627 0.63063 0.63512 0.81308 0.81676 0.82008 0.82373 0.98557 0.98881 0.99305 1.14992 1.15397 1.15915 1.3148 1.3194 1.32307 1.48293 1.48717 1.49052 1.49473 1.64404 1.65111 1.65402 1.84027 1.84306 1.84739 2.05353 2.05651 2.0615 2.17886 2.18484 2.19161 2.32514 2.32827 2.33237 2.46072 2.46713 2.47081 2.47576 2.6174 2.622 2.62519 2.80866 2.81302 2.81633 2.97245 2.97724 2.98044 3.14524 3.14859 3.15284 3.29449 3.29867 3.30295 3.4269 3.43303 3.43686 3.4416 3.57436 3.57864 3.58276 3.74902 3.75271 3.7562 4.08247 4.0853 4.33154 4.33384 4.48561 4.48908 4.4927 4.60975 4.6167 4.62125 4.80458 4.80766 4.81053 
42 0.1536 0.15823 0.31017 0.49692 0.50067 0.63056 0.81867 0.82384 0.99016 1.15675 1.32065 1.32656 1.4885 1.49389 1.65568 1.84485 2.05801 2.18562 2.33032 2.4726 2.62502 2.62918 2.81537 2.81949 2.97931 2.98382 3.1511 3.15832 3.30041 3.30664 3.43704 3.58081 3.75372 3.75895 4.08705 4.3358 4.49097 4.49605 4.61544 4.62567 4.80978 4.81449 
59 0.15466 0.15981 0.31129 0.31596 0.497 0.50196 0.50653 0.62996 0.63452 0.64053 0.82019 0.82513 0.99175 0.99808 1.15771 1.16437 1.32186 1.32817 1.48994 1.49514 1.65122 1.65795 1.84662 1.852 2.05985 2.06541 2.18567 2.19219 2.33188 2.33762 2.46983 2.47565 2.62563 2.63051 2.81555 2.82026 2.97948 2.98489 3.15207 3.1574 3.30154 3.30817 3.43314 3.43884 3.44459 3.58134 3.58616 3.75519 3.76062 4.08888 4.09367 4.33771 4.34182 4.49244 4.49791 4.61637 4.62467 4.81124 4.81478 
28 0.15358 0.30867 0.49642 0.62948 0.81856 0.98836 1.15588 1.32072 1.4896 1.65571 1.84298 2.05625 2.1874 2.32853 2.47308 2.62428 2.81434 2.97917 3.14911 3.29957 3.43556 3.57997 3.75183 4.08532 4.33396 4.48914 4.62114 4.80789 
64 0.15309 0.15766 0.16532 0.30988 0.31541 0.49572 0.50016 0.50676 0.62948 0.6345 0.81792 0.82261 0.8265 0.98967 0.99546 1.1561 1.16338 1.32 1.32594 1.33068 1.48762 1.49244 1.49823 1.6542 1.65845 1.84471 1.84996 1.85444 2.05794 2.06203 2.18386 2.19125 2.33007 2.33469 2.47095 2.47525 2.62443 2.62867 2.81371 2.81847 2.82531 2.978 2.9832 3.15032 3.15596 3.29984 3.30622 3.31017 3.43621 3.44187 3.57975 3.58433 3.75315 3.75848 4.08704 4.09123 4.33581 4.33949 4.49059 4.49561 4.6145 4.62288 4.80922 4.81272 
13 0.17117 0.32512 0.51301 0.64726 0.83245 1.0056 1.50325 1.67166 2.48919 2.82879 3.1661 4.50755 4.82183 
117 0.17616 0.17957 0.18211 0.18567 0.33296 0.33588 0.33855 0.3413 0.34855 0.52008 0.52305 0.52552 0.52821 0.53353 0.6534 0.65617 0.65889 0.66254 0.84208 0.84546 0.84771 0.85101 1.01346 1.01668 1.01981 1.02384 1.18056 1.18439 1.18787 1.19166 1.34445 1.34824 1.35112 1.35428 1.51211 1.51561 1.51816 1.52151 1.67734 1.68042 1.68403 1.68969 1.86819 1.87085 1.87382 1.87675 1.88379 2.08118 2.08396 2.0869 2.09558 2.20847 2.21245 2.21731 2.35354 2.35633 2.35989 2.36465 2.37786 2.49438 2.49743 2.49996 2.5037 2.64746 2.65055 2.65286 2.65833 2.83894 2.84188 2.84464 2.84799 3.00257 3.00596 3.00887 3.01433 3.17407 3.17691 3.17966 3.18224 3.18646 3.32375 3.32757 3.33037 3.33332 3.45952 3.46254 3.46559 3.47003 3.60425 3.60704 3.61011 3.61391 3.77719 3.78059 3.78295 3.78552 3.79092 4.11012 4.11263 4.11556 4.12321 4.35882 4.36099 4.36424 4.37265 4.51424 4.51785 4.52014 4.52368 4.64193 4.64598 4.64965 4.83256 4.83517 4.83741 4.84027 4.84463 
35 0.16517 0.32124 0.32528 0.50801 0.51276 0.64176 0.83136 1.0032 1.17283 1.33416 1.50175 1.66552 1.85726 2.06805 2.199 2.34021 2.3468 2.48251 2.49055 2.63567 2.8269 2.83266 2.99035 3.16362 3.3143 3.44901 3.59242 3.60266 3.76634 4.09678 4.34476 4.50328 4.63184 4.81993 4.8247 
31 0.16961 0.32548 0.33123 0.51301 0.64594 0.83498 1.00534 1.17378 1.33882 1.50533 1.66979 1.86089 1.86682 2.07287 2.20197 2.34605 2.35547 2.48684 2.6397 2.83154 2.99497 3.16781 3.31799 3.45259 3.59708 3.77044 4.10162 4.34841 4.50742 4.63957 4.82452 
29 0.16294 0.31945 0.50593 0.63947 0.82865 0.99802 1.16785 1.33189 1.50036 1.66231 1.85454 2.06542 2.19508 2.33795 2.48061 2.63295 2.82396 2.98872 3.16056 3.31225 3.44589 3.58878 3.764 4.09412 4.34203 4.50101 4.6283 4.81717 4.82297 
0 
3 0.82774 1.00182 1.49921 
16 0.16485 0.64205 1.00449 1.17152 1.66679 2.06857 2.34162 2.4825 2.63606 2.99153 3.4489 3.59276 3.7667 4.09789 4.34499 4.50338 
22 0.17237 0.33006 0.51736 0.6517 0.83751 1.0108 1.34237 1.509 1.67222 1.86652 2.07606 2.34786 2.64352 2.83371 2.99963 3.17379 3.32216 3.77613 4.10404 4.3516 4.51092 4.82667 
0 
81 0.1811 0.18472 0.18999 0.3373 0.34087 0.34546 0.52432 0.5281 0.5326 0.65721 0.66099 0.66643 0.84681 0.85008 0.85475 1.01713 1.02202 1.02908 1.18553 1.18986 1.19628 1.35003 1.35391 1.36201 1.51725 1.52056 1.52646 1.68158 1.68592 1.69479 1.87159 1.87598 1.88026 2.08428 2.08782 2.09863 2.21388 2.22009 2.35682 2.36206 2.36868 2.49907 2.50356 2.51062 2.65176 2.65497 2.66375 2.84325 2.84682 2.85106 3.00753 3.01164 3.1781 3.18189 3.18607 3.32918 3.33256 3.33816 3.46353 3.46721 3.47298 3.60828 3.61303 3.61997 3.78224 3.78532 3.79068 4.11307 4.11673 4.12379 4.36132 4.36501 4.37248 4.51935 4.52241 4.52836 4.64775 4.65403 4.83666 4.84 4.84384 
20 0.16761 0.32373 0.51351 0.64401 0.83226 1.00577 1.33854 1.50557 2.07003 2.3458 2.63631 2.99459 3.31645 3.59451 3.76807 4.09934 4.34635 4.50455 4.63688 4.82336 
41 0.16581 0.17089 0.32234 0.32702 0.50933 0.51326 0.64317 0.83213 1.00586 1.17066 1.17745 1.33524 1.50226 1.66617 1.85818 1.86412 2.06919 2.19797 2.34156 2.34679 2.48367 2.63677 2.82753 2.83305 2.9917 3.16412 3.16824 3.3157 3.44997 3.59269 3.59861 3.76705 3.77008 4.09768 4.34564 4.35261 4.50434 4.51011 4.63179 4.82112 4.8262 
94 0.15817 0.16167 0.16433 0.31502 0.31846 0.32138 0.50095 0.5046 0.50734 0.51142 0.63428 0.63765 0.64045 0.82314 0.82681 0.82923 0.83292 0.99477 0.99815 1.00116 1.00521 1.16082 1.1651 1.16894 1.1752 1.32489 1.33004 1.3333 1.49293 1.49711 1.49971 1.50357 1.6553 1.66046 1.66331 1.66819 1.84952 1.85264 1.85564 1.8591 2.06281 2.0659 2.18906 2.19416 2.33492 2.3381 2.34156 2.34683 2.4746 2.47879 2.4813 2.48731 2.62986 2.63291 2.63581 2.8191 2.82289 2.82533 2.82961 2.98274 2.98746 2.99108 3.15557 3.15913 3.16197 3.30455 3.30958 3.3124 3.44074 3.44438 3.44726 3.58503 3.58836 3.59171 3.59773 3.75832 3.76252 3.76491 4.0918 4.09465 4.10046 4.34055 4.34294 4.34862 4.49561 4.49994 4.50244 4.61963 4.62595 4.6294 4.81433 4.81713 4.81995 4.82314 
33 0.15831 0.31418 0.50064 0.50769 0.63461 0.82382 0.99547 1.16159 1.32596 1.49407 1.65847 1.84805 1.85391 2.06146 2.18997 2.33377 2.47542 2.62874 2.81912 2.82644 2.98345 3.15559 3.3061 3.44082 3.58435 3.59308 3.75871 4.08975 4.33754 4.49581 4.624 4.81271 4.81876 
62 0.16704 0.17046 0.32416 0.32769 0.51144 0.515 0.64321 0.64727 0.83348 0.83645 0.84067 1.00293 1.00679 1.01173 1.17335 1.17816 1.33651 1.34132 1.50392 1.50791 1.66817 1.67301 1.85865 1.86243 2.07036 2.07453 2.20054 2.20771 2.34231 2.34615 2.35142 2.48494 2.48946 2.6377 2.64104 2.82929 2.83328 2.83845 2.99315 2.99836 3.16591 3.16971 3.31541 3.31875 3.45047 3.45468 3.59361 3.59854 3.76749 3.77102 3.78056 4.09913 4.10292 4.34752 4.35178 4.50499 4.50788 4.63288 4.6383 4.82285 4.82634 4.83076 
67 0.17079 0.17493 0.32622 0.33021 0.33838 0.51389 0.5183 0.64572 0.64923 0.65518 0.83675 0.84108 1.00617 1.01149 1.02334 1.17163 1.17689 1.18114 1.33777 1.34141 1.35551 1.50668 1.5113 1.66983 1.67325 1.6789 1.86039 1.86482 1.87079 2.0731 2.07819 2.20189 2.20928 2.34591 2.35043 2.35739 2.4879 2.49218 2.64132 2.64485 2.83171 2.83635 2.99601 3.00086 3.16718 3.17068 3.1761 3.31741 3.3213 3.32892 3.45141 3.45566 3.59693 3.60136 3.77177 3.77519 4.102 4.10586 4.35048 4.35587 4.50895 4.51233 4.636 4.64281 4.82562 4.83027 4.84226 
32 0.16116 0.3168 0.504 0.6376 0.82504 0.82868 0.99566 1.00156 1.16192 1.32972 1.49524 1.49924 1.66017 1.84995 1.85593 2.06427 2.19386 2.33566 2.47854 2.63171 2.82262 2.98624 3.1587 3.31003 3.44264 3.58672 3.76182 4.09229 4.34091 4.49887 4.62712 4.81608 
52 0.16916 0.17466 0.32583 0.33016 0.5127 0.51732 0.64538 0.65077 0.8344 0.8389 1.00599 1.01069 1.17466 1.182 1.33723 1.34575 1.50505 1.5098 1.66847 1.67664 1.8601 1.86505 2.07203 2.0856 2.20043 2.34522 2.35105 2.48633 2.49326 2.63981 2.83039 2.83536 2.99456 3.16745 3.17297 3.31742 3.32199 3.45168 3.45743 3.59561 3.60171 3.77096 3.78134 4.10092 4.10912 4.34874 4.35711 4.50723 4.51384 4.63498 4.82385 4.82881 
3 0.64971 0.84047 4.3573 
19 0.16625 0.32572 0.51088 0.8333 1.00652 1.50359 1.85787 2.07218 2.34373 2.48479 2.63717 2.82806 2.99254 3.3179 3.59561 3.76922 4.3482 4.50594 4.82098 
110 0.16221 0.16522 0.16775 0.17164 0.31867 0.32154 0.32412 0.32675 0.50486 0.50825 0.51028 0.51271 0.63759 0.64071 0.64357 0.64646 0.82784 0.83098 0.83317 0.83631 0.99886 1.00172 1.00502 1.01069 1.16397 1.16733 1.17122 1.17529 1.32861 1.33251 1.33507 1.33805 1.49761 1.50101 1.50333 1.50686 1.65781 1.66308 1.66589 1.6691 1.85387 1.8561 1.85914 1.86214 2.06687 2.06956 2.07205 2.19187 2.19599 2.19873 2.20373 2.33952 2.34204 2.34519 2.35149 2.47801 2.48155 2.4844 2.48778 2.63337 2.63618 2.6383 2.82268 2.82591 2.82811 2.83083 2.8353 2.98672 2.99011 2.99227 2.99642 3.15943 3.16204 3.16492 3.16704 3.30826 3.3119 3.31501 3.31749 3.44379 3.44687 3.44977 3.45288 3.58791 3.59137 3.59364 3.59697 3.76234 3.7656 3.76807 3.77041 4.09581 4.09818 4.10095 4.14638 4.34465 4.34673 4.34977 4.4999 4.50311 4.50538 4.50811 4.62276 4.62822 4.63207 4.63528 4.8181 4.82037 4.82234 4.82488 
0 
0 
0 
42 0.17034 0.17593 0.3262 0.33136 0.51332 0.51768 0.64792 0.83493 0.83898 1.00496 1.01075 1.17451 1.33937 1.50572 1.51208 1.67014 1.67755 1.8597 1.86509 2.0734 2.2026 2.34592 2.35129 2.4887 2.64101 2.83198 2.83773 2.99585 3.16806 3.17281 3.31878 3.45266 3.59753 3.77133 3.78052 4.1021 4.35008 4.50777 4.51373 4.63675 4.82482 4.83003 
179 0.18229 0.18548 0.18772 0.18973 0.19245 0.19604 0.33886 0.34145 0.34394 0.3461 0.34815 0.35141 0.35824 0.52552 0.52877 0.53073 0.53272 0.53472 0.53718 0.5415 0.65913 0.6619 0.66419 0.66622 0.66872 0.67241 0.84782 0.8506 0.85319 0.85499 0.85739 0.8599 0.86672 1.01998 1.02233 1.02513 1.02746 1.03011 1.03439 1.18608 1.18879 1.19171 1.19435 1.19698 1.20057 1.35021 1.35354 1.35601 1.35829 1.36063 1.36485 1.38471 1.51791 1.52117 1.52361 1.52563 1.52817 1.53187 1.54353 1.68212 1.68534 1.68748 1.68997 1.69296 1.697 1.87488 1.87707 1.87973 1.88189 1.8841 1.88751 1.8939 2.08793 2.09006 2.09219 2.09477 2.09961 2.11266 2.21361 2.21762 2.22026 2.22377 2.22781 2.36018 2.36234 2.36469 2.36721 2.37007 2.37399 2.37978 2.50054 2.50338 2.50586 2.5084 2.51123 2.51556 2.65376 2.65638 2.65868 2.66058 2.66405 2.67024 2.84352 2.84697 2.84927 2.85128 2.85362 2.85609 2.86206 3.00783 3.01113 3.01346 3.01563 3.01844 3.02437 3.18072 3.18312 3.1858 3.18771 3.18988 3.19297 3.20065 3.32959 3.33255 3.33536 3.33745 3.33954 3.3425 3.35186 3.46532 3.46779 3.47056 3.47285 3.47546 3.47988 3.60943 3.61266 3.61484 3.61742 3.62019 3.62395 3.63295 3.78366 3.78669 3.78897 3.79076 3.79292 3.79636 3.80164 4.11674 4.11891 4.12111 4.12345 4.12731 4.13779 4.36576 4.36757 4.36971 4.37256 4.37688 4.52095 4.52364 4.52606 4.52792 4.53055 4.53453 4.64533 4.64982 4.65318 4.65596 4.65955 4.67776 4.83918 4.8415 4.84331 4.84522 4.84745 4.84982 4.85493 
1 0.8307 
0 
67 0.15563 0.16046 0.16535 0.31295 0.3176 0.49882 0.50326 0.50721 0.63113 0.63528 0.63966 0.82122 0.82595 0.83028 0.99293 0.99768 1.15919 1.16439 1.3234 1.32863 1.49099 1.49535 1.49879 1.65489 1.65993 1.6672 1.84793 1.85267 2.06104 2.0656 2.18798 2.19305 2.33316 2.33794 2.47177 2.47736 2.48291 2.62657 2.63124 2.81774 2.8221 2.82698 2.98063 2.98541 3.15384 3.15882 3.16371 3.3033 3.30887 3.43832 3.44295 3.58243 3.58658 3.59247 3.75715 3.76245 4.0901 4.09485 4.33879 4.34332 4.49378 4.4989 4.6203 4.62578 4.81288 4.81659 4.82147 
15 0.1711 0.32557 0.51398 0.83573 1.00696 1.50738 1.67191 1.85843 1.86616 2.35149 2.83336 3.77213 4.35433 4.51354 4.82579 
45 0.16653 0.17096 0.32322 0.32884 0.50984 0.51408 0.64398 0.83176 0.83545 1.00179 1.00586 1.1711 1.1775 1.33428 1.33919 1.50265 1.50743 1.66666 1.67278 1.85596 1.86047 2.07041 2.19925 2.34423 2.35526 2.48406 2.49155 2.63811 2.82732 2.83159 2.99302 3.16485 3.17048 3.3149 3.3192 3.44934 3.45518 3.59369 3.76809 4.09876 4.34769 4.50514 4.6327 4.82132 4.82545 
49 0.17124 0.17645 0.328 0.33376 0.51604 0.52186 0.648 0.65221 0.83747 0.84268 1.00875 1.01606 1.17917 1.34059 1.34683 1.50746 1.51648 1.67189 1.67998 1.86428 1.87051 2.07518 2.09526 2.20717 2.34795 2.3548 2.4908 2.64196 2.83416 2.83902 2.9964 3.00188 3.17027 3.17611 3.321 3.45503 3.46159 3.59883 3.60687 3.77302 3.77953 4.1042 4.11536 4.35191 4.36033 4.51038 4.63836 4.82625 4.83084 
1 0.83412 
3 0.82963 1.00169 1.50089 
0 
13 0.16318 0.32004 0.5049 0.82623 0.99736 1.4968 1.66614 1.85588 2.82356 3.15957 3.76328 4.09395 4.34213 
70 0.16932 0.17236 0.17822 0.3256 0.32898 0.33405 0.51281 0.51701 0.52297 0.6456 0.64951 0.83459 0.83774 0.84193 1.00402 1.00804 1.01186 1.02308 1.17521 1.17941 1.33807 1.34203 1.50591 1.51101 1.66928 1.67351 1.68449 1.85965 1.86387 1.86808 2.07254 2.0766 2.20252 2.21043 2.34504 2.3499 2.35526 2.48683 2.49083 2.64021 2.64448 2.83102 2.83527 2.83977 2.99529 3.00046 3.16767 3.17081 3.17941 3.31871 3.32204 3.45163 3.45542 3.59617 3.60152 3.77022 3.77334 3.77939 4.10084 4.10445 4.11466 4.34929 4.35292 4.36836 4.50785 4.5112 4.63608 4.82442 4.82858 4.83289 
120 0.17026 0.17273 0.17586 0.1796 0.3254 0.3284 0.33083 0.33361 0.33852 0.51341 0.51584 0.51814 0.52073 0.52636 0.64607 0.64886 0.65197 0.65682 0.83573 0.83812 0.84072 0.84341 0.85383 1.00498 1.00884 1.01138 1.01443 1.02049 1.17427 1.17795 1.18105 1.18547 1.33916 1.34231 1.34531 1.3538 1.50623 1.50875 1.51157 1.51505 1.67036 1.67311 1.6768 1.68141 1.86008 1.86347 1.86618 1.86853 1.8737 2.07256 2.07531 2.07844 2.08584 2.20281 2.20641 2.21038 2.34496 2.3479 2.35047 2.3536 2.35806 2.48713 2.48993 2.49337 2.49758 2.64061 2.64301 2.64578 2.65489 2.83172 2.83421 2.83708 2.83973 2.85399 2.9953 2.99752 3.00087 3.00727 3.16707 3.17028 3.17286 3.17628 3.31801 3.32086 3.32326 3.3266 3.45193 3.45523 3.45772 3.46138 3.59661 3.59926 3.6022 3.60626 3.77138 3.77406 3.77655 3.78175 4.10171 4.10419 4.10689 4.11116 4.12251 4.15235 4.35012 4.35253 4.35591 4.3605 4.50786 4.51045 4.5133 4.51931 4.63626 4.63956 4.64359 4.82429 4.82689 4.82946 4.83197 4.83635 
17 0.16606 0.32551 0.51273 0.64376 1.00573 1.50321 1.86105 2.0703 2.34155 2.48788 2.63628 2.832 2.99186 3.59293 3.76793 4.50476 4.82162 
31 0.17588 0.33227 0.51899 0.65222 0.84141 1.01335 1.18305 1.3451 1.51141 1.6771 1.86852 2.07939 2.21123 2.35184 2.49431 2.64557 2.83733 2.84307 3.00191 3.1731 3.17999 3.32502 3.45914 3.60445 3.77637 4.10817 4.35533 4.51294 4.64443 4.83018 4.83557 
5 0.82401 0.99535 1.49467 2.3371 4.34087 
105 0.15416 0.15818 0.16083 0.16461 0.31056 0.31396 0.31726 0.32031 0.49684 0.50161 0.50416 0.50711 0.62966 0.6338 0.63692 0.64001 0.8193 0.82277 0.82593 0.82857 0.99203 0.99485 0.99871 1.00452 1.15637 1.16035 1.16424 1.16779 1.32118 1.32577 1.32876 1.3326 1.48906 1.49285 1.49599 1.49894 1.65065 1.65669 1.65978 1.66303 1.84737 1.84988 1.85355 2.06068 2.06358 2.06714 2.1852 2.19035 2.19347 2.33212 2.33506 2.33884 2.46813 2.47329 2.4767 2.47924 2.62408 2.6286 2.63141 2.81504 2.81946 2.82223 2.82607 2.97895 2.9837 2.98633 2.99121 3.15233 3.15534 3.15909 3.16258 3.30096 3.30509 3.30853 3.31192 3.4335 3.43919 3.44249 3.44545 3.58085 3.58519 3.58793 3.59388 3.75568 3.75924 3.76194 3.76455 4.08958 4.09217 4.09568 4.33856 4.3408 4.34553 4.49212 4.4956 4.49868 4.50238 4.61611 4.6217 4.62585 4.63291 4.8114 4.81452 4.81708 4.82137 
41 0.17375 0.32982 0.33889 0.51737 0.52306 0.65027 0.83939 0.84509 1.01107 1.02113 1.1803 1.34365 1.50977 1.51759 1.67593 1.86617 1.87359 2.07659 2.20608 2.34931 2.35604 2.49196 2.64415 2.83559 2.84189 2.99963 3.1727 3.18408 3.32363 3.45767 3.60056 3.61018 3.7756 3.78681 4.10552 4.35309 4.51139 4.52377 4.64109 4.82906 4.83429 
117 0.17653 0.17913 0.1821 0.18623 0.33223 0.33511 0.33756 0.34096 0.35003 0.52019 0.52266 0.5251 0.52849 0.65276 0.65592 0.65899 0.66441 0.84181 0.84469 0.84749 0.85078 1.01231 1.01594 1.01882 1.02355 1.17882 1.18317 1.18641 1.19001 1.34531 1.34824 1.35117 1.3575 1.51251 1.51505 1.51793 1.52223 1.67663 1.67964 1.6832 1.68837 1.8665 1.87034 1.8731 1.87623 1.88273 2.07956 2.08249 2.08582 2.09427 2.20886 2.21264 2.21726 2.35247 2.35552 2.35862 2.36312 2.3697 2.49425 2.49714 2.50059 2.50581 2.64706 2.64984 2.65348 2.66168 2.83843 2.84092 2.84374 2.84675 2.8603 3.00289 3.00543 3.00909 3.02245 3.17358 3.17674 3.17903 3.18218 3.18946 3.32471 3.32751 3.33004 3.33468 3.45918 3.46226 3.4651 3.47039 3.60402 3.60771 3.61163 3.61707 3.77725 3.78007 3.78227 3.78629 3.79401 4.10851 4.11118 4.11418 4.12097 4.35704 4.35943 4.36268 4.3703 4.51412 4.51687 4.51953 4.52357 4.64285 4.64635 4.65112 4.8318 4.83418 4.83669 4.83936 4.84483 
8 0.32493 1.50436 1.67221 1.86258 3.16738 4.10458 4.35248 4.82339 
58 0.153 0.15786 0.3093 0.31404 0.49539 0.5004 0.62862 0.63366 0.81872 0.82358 0.99015 0.9957 1.156 1.16287 1.16834 1.32 1.32598 1.4883 1.4933 1.65163 1.65658 1.84487 1.84974 2.05804 2.06243 2.184 2.19039 2.33003 2.33479 2.46962 2.47492 2.62413 2.62872 2.8135 2.81868 2.97772 2.98328 3.15041 3.15571 3.29958 3.3058 3.31013 3.43527 3.44021 3.57945 3.58436 3.7534 3.75847 4.08697 4.0913 4.33594 4.33975 4.49058 4.49581 4.61482 4.62333 4.80928 4.81295 
15 0.16652 0.51361 0.83152 1.00304 1.66859 1.86079 2.48622 2.63689 2.99495 3.16802 3.31802 3.5929 3.76876 4.34766 4.82582 
20 0.16921 0.32551 0.51255 1.33751 1.86149 2.07184 2.3459 2.48753 2.63756 2.83411 2.99491 3.16727 3.31691 3.45282 3.59828 3.76811 4.09992 4.34715 4.50537 4.63749 
62 0.16984 0.1733 0.17981 0.32682 0.33029 0.51372 0.5171 0.52427 0.64641 0.65015 0.83473 0.83782 0.84211 1.00514 1.00966 1.01427 1.17435 1.17899 1.3394 1.34423 1.50645 1.51049 1.67019 1.6746 1.8609 1.86572 1.87398 2.07333 2.07796 2.20354 2.34583 2.35138 2.35888 2.48815 2.49317 2.64162 2.64666 2.83208 2.83697 2.99654 3.00235 3.16874 3.17218 3.32016 3.32473 3.45274 3.45753 3.59699 3.60188 3.77279 3.77656 4.10208 4.10739 4.35044 4.35453 4.50937 4.51347 4.63634 4.64447 4.82533 4.82903 4.83376 
29 0.16623 0.32266 0.50936 0.64345 0.83106 1.00208 1.17186 1.33497 1.50206 1.66618 1.8561 1.86244 2.07122 2.1986 2.34174 2.48404 2.63711 2.82785 2.99177 3.16471 3.31504 3.45058 3.59275 3.76732 4.09839 4.34596 4.50479 4.6321 4.82157 
72 0.15725 0.16205 0.16676 0.31398 0.31879 0.50032 0.50489 0.50898 0.63363 0.63874 0.82249 0.82694 0.83059 0.99393 0.99895 1.0022 1.16016 1.16627 1.17089 1.3241 1.32991 1.33417 1.49248 1.49775 1.50224 1.65416 1.6598 1.66395 1.84894 1.85377 1.85847 2.06183 2.0671 2.18726 2.19399 2.33419 2.33912 2.47419 2.4795 2.62868 2.63274 2.81882 2.82324 2.82896 2.98284 2.98734 3.1546 3.15997 3.1639 3.30396 3.31003 3.31427 3.43999 3.44583 3.58444 3.58883 3.7577 3.76268 3.76706 4.0915 4.09636 4.34035 4.3473 4.4949 4.49983 4.5051 4.61753 4.62609 4.6321 4.81406 4.81748 4.82271 
29 0.17106 0.32842 0.5147 0.64704 0.83579 1.00902 1.17797 1.34082 1.50655 1.67242 1.86419 2.07354 2.20222 2.34688 2.35592 2.48873 2.64076 2.83266 2.9961 3.16873 3.31899 3.45497 3.59878 3.77155 4.10285 4.35015 4.50776 4.63537 4.82571 
27 0.17183 0.51444 0.64786 0.83777 1.01169 1.17897 1.34207 1.50901 1.67761 1.86569 2.07474 2.21282 2.34825 2.48871 2.64223 2.83498 2.99731 3.17042 3.32088 3.4547 3.5996 3.77308 4.10234 4.35172 4.51207 4.63873 4.82668 
101 0.17529 0.17836 0.18221 0.33046 0.33412 0.33706 0.34221 0.51881 0.52162 0.52449 0.53036 0.65103 0.65462 0.65826 0.84038 0.84371 0.84714 0.85464 1.01076 1.01484 1.01866 1.02587 1.17746 1.18227 1.18617 1.1994 1.34344 1.34672 1.35019 1.35937 1.50957 1.5132 1.51647 1.52156 1.67571 1.67952 1.68417 1.86565 1.86953 1.8727 1.87888 2.0783 2.08165 2.08632 2.20489 2.21003 2.21594 2.35062 2.35415 2.35786 2.36413 2.49327 2.49651 2.50099 2.51466 2.64556 2.64876 2.65402 2.83646 2.83947 2.84301 2.84683 3.00044 3.00346 3.00767 3.17227 3.176 3.17889 3.18402 3.32307 3.32668 3.32988 3.34465 3.45723 3.46114 3.46463 3.60189 3.6058 3.60968 3.61701 3.77505 3.77859 3.78115 3.78655 4.10726 4.11065 4.11501 4.35598 4.35902 4.36331 4.51228 4.51576 4.51911 4.52701 4.63873 4.64347 4.64893 4.83063 4.83337 4.83673 4.84145 
29 0.16921 0.32615 0.51284 0.64618 0.83486 1.00638 1.17744 1.3388 1.50539 1.67173 1.86144 2.07241 2.20186 2.34554 2.4871 2.6401 2.83097 2.99483 3.1677 3.31852 3.45334 3.5969 3.7706 4.1008 4.34929 4.50745 4.63752 4.82375 4.83054 
59 0.16774 0.17052 0.32248 0.32643 0.5106 0.51373 0.64308 0.64736 0.83104 0.83482 0.83956 1.002 1.00728 1.16919 1.17548 1.33557 1.34023 1.50293 1.50643 1.66775 1.67219 1.85694 1.86218 2.0702 2.07392 2.19941 2.21008 2.34231 2.34686 2.48487 2.48823 2.6386 2.64109 2.82896 2.83211 2.83808 2.99396 2.9989 3.16385 3.16815 3.31586 3.32001 3.44875 3.45332 3.59477 3.59867 3.76724 3.77113 4.09943 4.10286 4.34804 4.35142 4.5033 4.50759 4.51317 4.63243 4.63698 4.82306 4.8264 
15 0.1639 0.32141 0.50908 0.64216 0.83127 1.00308 2.48099 2.63487 2.82492 3.16294 3.31414 3.44871 3.76497 4.50188 4.81919 
28 0.15137 0.30726 0.49451 0.62729 0.81587 0.98721 1.15362 1.31924 1.48633 1.65333 1.84196 2.05515 2.18364 2.32736 2.4701 2.62231 2.81251 2.9771 3.14801 3.29838 3.43384 3.57821 3.75158 4.08412 4.33257 4.48848 4.62075 4.80671 
39 0.16589 0.17269 0.32369 0.50966 0.51412 0.64381 0.83256 1.00341 1.17203 1.33512 1.34284 1.50297 1.66595 1.85763 1.86238 2.07012 2.1986 2.34239 2.3505 2.48415 2.49293 2.63721 2.82771 2.83234 2.99165 3.16494 3.3158 3.4499 3.5934 3.76754 3.77443 4.09788 4.10464 4.34583 4.35266 4.5048 4.63248 4.82114 4.82572 
37 0.17329 0.32978 0.51667 0.53228 0.64983 0.83875 0.84813 1.01157 1.17751 1.34266 1.50897 1.67241 1.86269 1.86787 2.07586 2.20391 2.21769 2.34941 2.35846 2.49066 2.64385 2.83396 2.84144 2.99905 3.17164 3.3226 3.45651 3.59997 3.61664 3.77479 4.10421 4.13756 4.352 4.51172 4.63929 4.82786 4.83377 

179
