# Supplementary material for: Deciphering the Contribution of Oriens-Lacunosum/Moleculare (OLM) Cells to Intrinsic θ Rhythms Using Biophysical Local Field Potential (LFP) Models
Source: eNeuro. 2018 Sep 4;5(4):ENEURO.0146-18.2018. doi: 10.1523/ENEURO.0146-18.2018 (PMC6140113; doi:10.1523/ENEURO.0146-18.2018)
Supplement: Supplementary file 2 — Supplementary Code. Download supplement 2, GZ file [file sup_enu-eN-NWR-0146-18-s02.gz › LFP_microcircuit-master/BSC-120-gi-0-gi_SD-0-PV12913020-dSD6.6ms-gnSD0.21-gpv3.0-gsb0.0-csb0.21-gbs3.5-cbs0.1344-spiketimes.txt]

4589

105


56 0.15183 0.15662 0.30831 0.31317 0.4942 0.49899 0.62733 0.63269 0.81722 0.82219 0.98881 0.99618 1.15469 1.16372 1.31857 1.32528 1.48695 1.49221 1.64847 1.65539 1.84348 1.85029 2.05675 2.06087 2.18235 2.18922 2.32884 2.33495 2.46758 2.47326 2.62255 2.62718 2.81248 2.81739 2.97634 2.98193 3.149 3.1543 3.29848 3.30521 3.4332 3.43904 3.57834 3.58318 3.75209 3.75766 4.08581 4.09054 4.33456 4.33951 4.48932 4.49467 4.61312 4.62158 4.8083 4.81165 
0 
31 0.16616 0.3228 0.50924 0.64293 0.83235 1.00137 1.00809 1.17195 1.33518 1.50242 1.66653 1.85591 1.86235 2.06906 2.19871 2.34089 2.35306 2.48358 2.63646 2.82802 2.99146 3.1652 3.31536 3.44905 3.59237 3.76777 4.09712 4.34535 4.50436 4.63203 4.821 
28 0.15826 0.31443 0.50154 0.63417 0.82434 0.99512 1.16414 1.32693 1.49427 1.65823 1.84869 2.0615 2.19119 2.33377 2.47588 2.62855 2.81974 2.98401 3.15575 3.30614 3.44081 3.58478 3.75895 4.09 4.33847 4.49603 4.62841 4.81348 
102 0.15621 0.15934 0.16233 0.31292 0.31621 0.31931 0.49908 0.50235 0.50509 0.50827 0.63198 0.63493 0.63807 0.64171 0.82173 0.8253 0.82781 0.83153 0.99279 0.99589 0.99926 1.15872 1.16239 1.16608 1.16966 1.32278 1.32741 1.33053 1.33409 1.4915 1.49503 1.49793 1.50153 1.65305 1.65829 1.66112 1.66558 1.84788 1.85056 1.85392 1.85831 2.06074 2.06363 2.06789 2.18661 2.19092 2.19575 2.33309 2.33578 2.3395 2.47216 2.47613 2.47925 2.48319 2.62727 2.63027 2.63285 2.81736 2.82042 2.82308 2.82652 2.98073 2.98479 2.98759 2.9921 3.15353 3.15633 3.15932 3.16217 3.30289 3.3069 3.30973 3.31281 3.43829 3.4411 3.44455 3.44822 3.58256 3.58578 3.58924 3.75669 3.76014 3.76281 3.76651 4.08988 4.09242 4.09619 4.14563 4.33864 4.34099 4.3454 4.49372 4.49764 4.50029 4.61754 4.62309 4.62623 4.63021 4.81239 4.81491 4.81786 4.82108 
30 0.16853 0.3289 0.51283 0.64581 0.83546 1.00684 1.17645 1.33883 1.50536 1.67122 1.86109 2.07387 2.20464 2.34525 2.35368 2.48637 2.63935 2.83264 2.9936 3.1682 3.31828 3.45266 3.59675 3.77041 4.1021 4.35241 4.50661 4.63685 4.8238 4.83224 
92 0.15291 0.15741 0.16032 0.30912 0.31304 0.31632 0.31976 0.49573 0.50054 0.50298 0.50622 0.62772 0.63225 0.63593 0.64017 0.81853 0.82297 0.82568 0.83037 0.99089 0.99479 0.99932 1.15466 1.15882 1.16417 1.16808 1.32019 1.32555 1.32914 1.48804 1.4926 1.49578 1.49975 1.64891 1.65537 1.65874 1.66458 1.84604 1.84932 1.85352 2.05919 2.06236 2.18392 2.18932 2.19676 2.3307 2.33386 2.3379 2.46588 2.47208 2.47584 2.47954 2.62205 2.6268 2.62985 2.81386 2.81847 2.82113 2.82564 2.97782 2.98254 2.98519 3.15083 3.1542 3.15754 3.16146 3.29973 3.30434 3.30831 3.31334 3.43195 3.4379 3.44207 3.57957 3.58401 3.58776 3.75424 3.75857 3.76146 4.0882 4.09106 4.33708 4.33958 4.49114 4.49595 4.49872 4.61444 4.62046 4.62502 4.81021 4.81336 4.81619 
67 0.1537 0.15793 0.31023 0.31442 0.31891 0.49618 0.50046 0.50419 0.62969 0.63361 0.63825 0.81905 0.82365 0.82942 0.99045 0.99557 1.15649 1.16229 1.16802 1.32041 1.32581 1.48888 1.49355 1.65396 1.65735 1.84523 1.8496 1.85475 2.05845 2.06208 2.18425 2.1902 2.33061 2.33422 2.47131 2.4755 2.62484 2.62846 2.81412 2.81859 2.82349 2.97833 2.98314 3.15083 3.15525 3.15861 3.30023 3.30587 3.31069 3.43661 3.44111 3.58019 3.58421 3.75369 3.7585 3.76226 4.08753 4.09118 4.33626 4.33912 4.49096 4.49583 4.61485 4.62315 4.80996 4.81275 4.8169 
35 0.16752 0.1747 0.32499 0.51068 0.51708 0.64322 0.649 0.83309 0.83911 1.00582 1.17338 1.33643 1.50309 1.6698 1.85948 2.07007 2.20331 2.34561 2.48665 2.63781 2.82815 2.83416 2.99432 3.16602 3.31603 3.45232 3.59442 3.76801 4.09845 4.10716 4.34626 4.50499 4.63334 4.82267 4.82723 
94 0.17166 0.1746 0.1789 0.32786 0.33096 0.33493 0.34726 0.51532 0.51847 0.52182 0.64787 0.65147 0.6558 0.83808 0.84076 0.8453 1.00766 1.01202 1.01747 1.17404 1.17897 1.18287 1.3404 1.34414 1.35036 1.50791 1.51109 1.51611 1.67191 1.67607 1.68161 1.86172 1.86613 1.86943 1.87635 2.07375 2.07756 2.08283 2.09931 2.20447 2.20934 2.34641 2.35073 2.3553 2.36002 2.48956 2.49329 2.49816 2.64221 2.64467 2.65076 2.83334 2.83686 2.84087 2.86294 2.99719 3.00015 3.00555 3.16993 3.1728 3.17652 3.19045 3.32073 3.32369 3.32914 3.45379 3.45781 3.46293 3.59786 3.60196 3.60717 3.61995 3.77291 3.77549 3.77955 3.78667 4.10353 4.10701 4.11286 4.35155 4.35458 4.35871 4.37386 4.5081 4.51128 4.51516 4.52393 4.63657 4.64046 4.64625 4.82698 4.83015 4.83364 4.84222 
53 0.16343 0.31903 0.32412 0.50626 0.51117 0.63863 0.64348 0.82919 0.83444 0.99985 1.00499 1.16816 1.17319 1.33202 1.33719 1.49939 1.50524 1.66288 1.66825 1.85372 1.8579 2.06583 2.07143 2.19587 2.20348 2.33964 2.34421 2.48024 2.48644 2.63428 2.8244 2.82887 2.98941 3.15979 3.16395 3.1709 3.31221 3.31835 3.44442 3.44969 3.58989 3.59469 3.7643 3.76776 4.09473 4.10197 4.34344 4.50198 4.50777 4.62985 4.63681 4.81787 4.82304 
21 0.17925 0.3356 0.52125 0.65727 0.84388 1.35007 1.51499 1.87298 2.08219 2.4968 2.6478 2.84351 3.00643 3.17681 3.32749 3.46491 3.77856 4.11059 4.3584 4.51605 4.83505 
27 0.16689 0.32527 0.50977 0.64456 0.83285 1.00396 1.33719 1.50286 1.66587 1.85834 2.06988 2.19974 2.34247 2.4844 2.63734 2.82833 2.99232 3.16693 3.31597 3.45002 3.59318 3.76746 4.0975 4.34546 4.50413 4.63564 4.82198 
0 
8 0.18131 0.33592 0.52254 0.84542 1.01671 2.84111 4.3735 4.83406 
55 0.16461 0.16841 0.32094 0.32548 0.50864 0.51198 0.64084 0.64529 0.83016 0.83401 1.00034 1.00631 1.16771 1.17561 1.33363 1.33923 1.50076 1.50561 1.66483 1.6693 1.85515 1.86027 2.06871 2.07276 2.19784 2.34042 2.34515 2.48185 2.48562 2.63612 2.63945 2.82722 2.83142 2.99004 2.99407 3.16151 3.16596 3.31245 3.31792 3.44626 3.45174 3.59164 3.59605 3.76707 3.77044 4.09773 4.10191 4.34602 4.35193 4.50206 4.50632 4.63156 4.6377 4.82024 4.82377 
23 0.16077 0.31743 0.50403 0.63787 0.82643 0.99919 1.33148 1.49667 1.84907 2.06345 2.33538 2.47899 2.63096 2.82196 2.98561 3.15884 3.30987 3.44441 3.76209 4.09494 4.33943 4.49843 4.81538 
41 0.16455 0.1705 0.32214 0.5083 0.51513 0.64187 0.83093 0.83637 0.99945 1.00714 1.17205 1.33431 1.50203 1.66503 1.67227 1.85843 2.06799 2.20397 2.33876 2.34703 2.48189 2.48935 2.63535 2.82687 2.83258 2.98982 3.16303 3.16978 3.31342 3.44815 3.59091 3.59875 3.76698 3.77406 4.09592 4.34433 4.50371 4.50968 4.63075 4.81981 4.82541 
57 0.15092 0.15561 0.30723 0.31158 0.49335 0.49794 0.50327 0.62631 0.63077 0.81635 0.82123 0.98799 0.99405 1.15366 1.15992 1.31792 1.32439 1.4861 1.49127 1.65038 1.65503 1.84275 1.84762 2.05598 2.06052 2.18183 2.18931 2.32789 2.33234 2.46662 2.47193 2.62169 2.62604 2.81155 2.81626 2.97557 2.98105 3.14816 3.15311 3.29744 3.30379 3.4333 3.43768 3.57734 3.58195 3.7513 3.75653 4.08496 4.08942 4.33381 4.33841 4.48848 4.49379 4.61255 4.6212 4.80718 4.81064 
28 0.1724 0.32941 0.51657 0.64892 0.83833 1.00956 1.18126 1.34062 1.5113 1.67267 1.864 2.07562 2.20625 2.34801 2.49016 2.64236 2.83539 2.99801 3.17028 3.32172 3.45526 3.59973 3.77286 4.10471 4.35182 4.51024 4.64695 4.82769 
4 0.52024 2.20839 4.51336 4.83388 
88 0.15455 0.15863 0.16153 0.31139 0.31449 0.31784 0.32198 0.49717 0.50166 0.50419 0.5081 0.62982 0.63425 0.63774 0.82081 0.82447 0.82723 0.99257 0.99616 0.99995 1.15698 1.16095 1.16577 1.32197 1.3268 1.32997 1.48989 1.49439 1.49733 1.65079 1.65784 1.66088 1.8474 1.85019 1.85406 2.06054 2.06375 2.0695 2.18565 2.191 2.19632 2.33249 2.33538 2.33914 2.46876 2.47462 2.47797 2.48241 2.62454 2.62895 2.63172 2.81553 2.81964 2.82243 2.82728 2.97927 2.98426 2.98682 3.15277 3.15574 3.15932 3.30163 3.30575 3.30943 3.43356 3.43951 3.44342 3.4478 3.58122 3.58544 3.58875 3.756 3.75972 3.7626 4.08953 4.09237 4.0973 4.33853 4.34111 4.49313 4.49718 4.49977 4.61654 4.62178 4.62681 4.81197 4.81474 4.81737 
61 0.15923 0.163 0.31426 0.31881 0.50236 0.50621 0.63479 0.63874 0.82439 0.82775 0.99458 1.00026 1.16054 1.16748 1.32752 1.33175 1.49544 1.49903 1.65934 1.66389 1.8488 1.85411 1.85903 2.06198 2.06681 2.19117 2.19751 2.33414 2.33979 2.47634 2.48 2.62963 2.63315 2.82028 2.82398 2.82869 2.98531 2.98962 3.15523 3.15987 3.30583 3.31024 3.44011 3.44516 3.58515 3.5898 3.7592 3.7626 3.7663 4.09102 4.09566 4.33942 4.34412 4.49598 4.49966 4.50414 4.62261 4.62906 4.814 4.81753 4.82145 
20 0.17022 0.3261 0.51344 0.83633 1.00591 1.33692 1.50454 1.86037 2.07165 2.3473 2.48829 2.64238 2.99745 3.16769 3.31592 3.59847 3.76692 4.34548 4.50493 4.82601 
1 4.34423 
24 0.16435 0.32122 0.50879 0.64193 0.82964 1.16983 1.50014 1.66359 1.85471 2.06706 2.3396 2.48243 2.63436 2.82577 2.99035 3.16245 3.31521 3.59189 3.76556 4.09601 4.34327 4.50204 4.6309 4.81832 
0 
0 
0 
35 0.1662 0.17087 0.32605 0.51309 0.64307 0.64823 0.83432 1.00711 1.1736 1.33874 1.50598 1.6719 1.85936 1.86584 2.0714 2.20356 2.34421 2.3517 2.48676 2.63851 2.83124 2.99323 2.99869 3.16727 3.31856 3.4522 3.59419 3.59901 3.77027 4.10148 4.34917 4.50682 4.63896 4.82308 4.82845 
83 0.14581 0.15028 0.15341 0.30204 0.30571 0.30928 0.48858 0.49337 0.49633 0.50364 0.62127 0.62575 0.62938 0.8116 0.81585 0.8187 0.98362 0.98793 0.9924 1.14837 1.1526 1.15757 1.31326 1.31867 1.32294 1.48135 1.4863 1.48944 1.64244 1.64934 1.65302 1.8384 1.84164 1.84539 2.05164 2.0552 2.17706 2.18331 2.32326 2.32673 2.33067 2.46059 2.46625 2.46983 2.61608 2.62038 2.62354 2.80685 2.81147 2.8144 2.82036 2.97072 2.97618 2.97961 3.1435 3.14693 3.15049 3.15673 3.29263 3.2974 3.30123 3.42555 3.431 3.43544 3.57248 3.57713 3.58097 3.747 3.75142 3.75431 4.08051 4.08371 4.32949 4.33229 4.48393 4.48847 4.4914 4.60802 4.61497 4.61956 4.80263 4.80592 4.80885 
29 0.16611 0.32121 0.50976 0.64224 0.8312 1.00158 1.16723 1.1781 1.3348 1.5022 1.6658 1.85568 2.0685 2.19523 2.34153 2.48272 2.6366 2.82695 2.99185 3.16246 3.31367 3.4473 3.59176 3.76515 4.09764 4.34664 4.50245 4.62957 4.82131 
54 0.15821 0.16266 0.3143 0.31902 0.50075 0.50533 0.634 0.63882 0.82357 0.82812 0.99489 0.9997 1.16055 1.16652 1.32535 1.33004 1.49359 1.49839 1.65731 1.66198 1.8494 1.85873 2.06266 2.06686 2.18853 2.19502 2.33477 2.33897 2.47462 2.47976 2.62877 2.63285 2.81911 2.82335 2.98317 2.98808 3.15523 3.16001 3.30482 3.31 3.44022 3.44522 3.58498 3.58904 3.75859 3.76304 4.09191 4.3405 4.49546 4.50018 4.6188 4.62691 4.81424 4.81792 
36 0.16101 0.31613 0.50463 0.63653 0.82618 0.83087 0.99651 1.0037 1.16497 1.3304 1.49781 1.66136 1.85069 1.85777 2.06356 2.19379 2.33624 2.47916 2.63172 2.82218 2.98717 3.15683 3.16264 3.30992 3.44221 3.44909 3.58785 3.76176 3.76752 4.09284 4.34145 4.49843 4.50228 4.6279 4.81555 4.81986 
96 0.16985 0.17265 0.17617 0.32514 0.32846 0.33109 0.33647 0.51355 0.51634 0.51936 0.52593 0.64562 0.64904 0.6527 0.83542 0.83801 0.84154 1.00499 1.00886 1.01225 1.01916 1.17292 1.17647 1.18043 1.33877 1.34203 1.34528 1.50638 1.50923 1.51271 1.6699 1.67381 1.67788 1.86084 1.86426 1.86721 1.87398 2.07302 2.07586 2.07996 2.09935 2.2021 2.2064 2.21332 2.34503 2.34851 2.35168 2.35717 2.48713 2.48987 2.49344 2.49916 2.64064 2.64299 2.64822 2.83157 2.83433 2.8381 2.84371 2.99599 2.99868 3.00223 3.16642 3.16997 3.17261 3.17698 3.31798 3.32089 3.32363 3.45145 3.45515 3.4584 3.59645 3.59982 3.60365 3.61005 3.77121 3.77368 3.77661 3.78209 4.10207 4.10548 4.11109 4.35041 4.35328 4.35883 4.50737 4.51004 4.5131 4.5201 4.63616 4.64009 4.82535 4.82791 4.83095 4.83641 
46 0.16428 0.31921 0.32444 0.50703 0.51188 0.63958 0.64625 0.82938 0.8347 1.00064 1.00749 1.16763 1.17337 1.33262 1.33875 1.50037 1.66414 1.6702 1.8545 1.85976 2.06682 2.19616 2.34014 2.34644 2.48158 2.63457 2.82481 2.82996 2.99044 3.15994 3.16514 3.31149 3.31676 3.44562 3.45242 3.5912 3.59937 3.76347 3.7686 4.09603 4.34469 4.50038 4.50557 4.62922 4.81876 4.823 
19 0.16522 0.64145 0.82933 1.00328 1.33637 1.50082 1.66539 1.85216 2.06612 2.20083 2.34157 2.63449 2.99062 3.4491 3.59452 3.76559 4.34272 4.50253 4.81968 
29 0.15473 0.31008 0.49791 0.63042 0.81946 0.99026 1.15655 1.32086 1.49022 1.6554 1.84471 2.05805 2.18715 2.33026 2.47234 2.62523 2.81556 2.98039 3.15085 3.30067 3.43645 3.58116 3.75386 3.75975 4.08711 4.3357 4.49099 4.62015 4.80975 
25 0.1796 0.33393 0.52012 0.65517 0.84269 1.34697 1.51429 1.67752 1.86968 2.08221 2.35632 2.49534 2.64727 2.83895 3.00392 3.17481 3.32606 3.46054 3.60697 3.77767 4.10949 4.35771 4.51587 4.64337 4.83261 
25 0.15803 0.31379 0.5005 0.63362 0.82344 0.99251 1.32641 1.49397 1.65695 1.84642 2.05962 2.33203 2.47534 2.62772 2.8188 2.98329 3.15389 3.30946 3.43959 3.58388 3.7584 4.08842 4.33698 4.4958 4.81138 
9 0.16111 0.50507 0.6358 1.65891 2.33533 2.63128 2.98664 3.15884 4.81645 
2 3.76536 4.5028 
65 0.16342 0.16727 0.31811 0.32197 0.32565 0.50667 0.51004 0.63899 0.64248 0.82918 0.83196 0.99736 1.00251 1.16374 1.17037 1.32756 1.33257 1.33684 1.49905 1.50226 1.66274 1.66933 1.85239 1.85688 1.86055 2.06602 2.07014 2.19476 2.2018 2.33796 2.34231 2.35045 2.4808 2.48573 2.63404 2.63674 2.82451 2.82764 2.83295 2.98913 2.99443 3.15934 3.16317 3.16696 3.30826 3.31309 3.31684 3.44447 3.44911 3.58903 3.59354 3.76439 3.76707 4.09494 4.09961 4.15283 4.3435 4.35045 4.5013 4.5038 4.62637 4.63092 4.81752 4.8205 4.82471 
0 
26 0.17291 0.32902 0.51565 0.64937 0.83763 1.01074 1.17923 1.33965 1.67361 1.86667 2.07646 2.34739 2.49124 2.64575 2.83457 2.99787 3.16922 3.31939 3.45744 3.60002 3.77226 4.10511 4.35241 4.50866 4.64163 4.82693 
13 0.16596 0.3241 0.83112 1.33576 1.50186 2.63551 2.99133 3.16367 3.31473 3.59328 3.76666 4.34675 4.82342 
40 0.16797 0.32396 0.3283 0.51005 0.64262 0.64722 0.83298 0.83753 1.00297 1.00853 1.16985 1.17639 1.33584 1.50365 1.66779 1.85697 1.86359 2.07049 2.19828 2.34188 2.34742 2.485 2.63758 2.82874 2.83324 2.99293 3.16492 3.16858 3.31643 3.44947 3.4558 3.59352 3.59818 3.7694 4.0991 4.34709 4.50522 4.63213 4.82216 4.82738 
4 1.86767 2.49551 2.83924 4.83086 
102 0.17346 0.17627 0.17998 0.32896 0.33226 0.33505 0.34118 0.5168 0.51971 0.5227 0.52839 0.64893 0.65242 0.65609 0.67014 0.83897 0.84151 0.84499 0.85546 1.00829 1.01281 1.01628 1.02258 1.1766 1.18143 1.18531 1.34227 1.34596 1.35063 1.50953 1.51266 1.51623 1.53186 1.67293 1.67769 1.68296 1.86348 1.86714 1.87045 1.87567 2.07573 2.07943 2.08498 2.10193 2.20586 2.21073 2.34828 2.35171 2.35615 2.36137 2.49105 2.49465 2.49909 2.51013 2.64349 2.64621 2.65162 2.83499 2.83799 2.84123 2.84666 2.99921 3.003 3.00792 3.16997 3.17336 3.17603 3.18022 3.32179 3.32465 3.32789 3.45479 3.45862 3.46224 3.47348 3.59974 3.60353 3.60767 3.61352 3.77405 3.77688 3.78002 3.78531 4.10488 4.10842 4.11409 4.14443 4.35319 4.35612 4.36038 4.37685 4.51097 4.51361 4.51712 4.5264 4.6397 4.64384 4.66083 4.8283 4.83095 4.8343 4.83953 
26 0.16778 0.32532 0.51119 0.64438 0.83376 1.00742 1.1758 1.33768 1.50405 1.86115 2.07183 2.34548 2.4858 2.63797 2.82903 2.99319 3.16712 3.3174 3.45288 3.59585 3.76824 4.09943 4.34688 4.5062 4.63785 4.82275 
54 0.16346 0.1685 0.31888 0.32521 0.50558 0.5094 0.63894 0.64653 0.82866 0.8336 0.99958 1.00853 1.16681 1.1725 1.33153 1.33651 1.49931 1.5044 1.66384 1.6715 1.85414 1.86105 2.06676 2.19633 2.20872 2.33903 2.34601 2.48059 2.48734 2.63426 2.63934 2.82387 2.8278 2.8337 2.98892 2.99946 3.15957 3.16531 3.30945 3.3152 3.44546 3.45285 3.59024 3.59747 3.76347 3.76791 4.09585 4.3446 4.50014 4.50601 4.62808 4.63467 4.81847 4.82521 
138 0.14769 0.15132 0.15395 0.15604 0.15945 0.30375 0.30726 0.31022 0.31248 0.31501 0.49042 0.49426 0.49673 0.49875 0.50116 0.61964 0.62501 0.6281 0.63056 0.63296 0.63639 0.81293 0.81637 0.81945 0.82132 0.8243 0.98578 0.98838 0.99157 0.99434 1.14983 1.15368 1.15703 1.16025 1.16348 1.31469 1.31813 1.32172 1.32418 1.32697 1.48276 1.48668 1.48971 1.49189 1.49489 1.64401 1.65013 1.65299 1.65575 1.65899 1.8405 1.84273 1.84564 1.84806 1.85096 2.05372 2.05603 2.05851 2.06156 2.17883 2.18332 2.18645 2.19021 2.32532 2.32799 2.33065 2.33344 2.33911 2.46056 2.46632 2.46959 2.47193 2.47491 2.47892 2.6173 2.62163 2.62444 2.62632 2.63195 2.80879 2.81268 2.81526 2.81731 2.82011 2.82413 2.97242 2.9764 2.97948 2.98195 2.98542 3.14527 3.14821 3.15105 3.15325 3.15563 3.29452 3.29788 3.30114 3.30364 3.30609 3.4271 3.43268 3.43523 3.43795 3.44062 3.57445 3.57822 3.58071 3.58362 3.58735 3.74924 3.75217 3.75495 3.75696 3.7594 4.08273 4.08508 4.0876 4.09108 4.33177 4.33367 4.33604 4.33975 4.48558 4.4885 4.4919 4.49382 4.49707 4.60964 4.61471 4.61848 4.62105 4.62576 4.80484 4.80755 4.80957 4.81168 4.8145 
129 0.16872 0.17189 0.17432 0.17763 0.32559 0.32865 0.33114 0.33403 0.34523 0.51168 0.51459 0.51682 0.51945 0.52385 0.64527 0.64801 0.65087 0.65409 0.8346 0.83781 0.83989 0.84318 0.85538 1.00542 1.00828 1.01154 1.01575 1.02866 1.17293 1.1765 1.18004 1.18349 1.33606 1.34002 1.34263 1.34567 1.35392 1.50429 1.5078 1.51029 1.51337 1.52569 1.66992 1.67219 1.67623 1.68088 1.86045 1.86326 1.86589 1.86865 1.87356 2.073 2.07589 2.07895 2.08552 2.1004 2.20037 2.20417 2.20818 2.21821 2.34553 2.34816 2.35117 2.35542 2.35989 2.48655 2.48959 2.49247 2.4962 2.50438 2.63987 2.64269 2.64488 2.65034 2.83 2.83319 2.83551 2.83878 2.84235 2.9941 2.99752 3.00018 3.00399 3.1666 3.16965 3.17194 3.17489 3.18004 3.31626 3.31987 3.32236 3.32505 3.33779 3.45192 3.45516 3.45782 3.46294 3.59585 3.59859 3.60188 3.60559 3.61177 3.76921 3.77267 3.77496 3.77729 3.783 4.10214 4.10474 4.10768 4.11476 4.14532 4.35093 4.3531 4.35646 4.36476 4.50667 4.51021 4.51237 4.51637 4.63403 4.63801 4.6411 4.6574 4.82463 4.82731 4.82963 4.83294 4.84204 
78 0.16652 0.16967 0.32232 0.32551 0.32826 0.51055 0.51333 0.5163 0.64237 0.6459 0.64856 0.83207 0.83533 0.83988 1.00239 1.00621 1.01129 1.16867 1.1724 1.17663 1.33334 1.33674 1.34048 1.50196 1.50522 1.50856 1.667 1.6706 1.85651 1.86139 1.86469 2.06949 2.07262 2.07637 2.19663 2.20035 2.34214 2.3452 2.3494 2.36183 2.48341 2.48667 2.49036 2.63696 2.63992 2.8282 2.83108 2.83426 2.99138 2.99437 2.99964 3.16321 3.16698 3.16966 3.31383 3.31753 3.3206 3.44811 3.4517 3.45491 3.5932 3.59662 3.60543 3.76741 3.77063 3.77306 4.09867 4.10191 4.34722 4.34997 4.50294 4.50704 4.51099 4.63183 4.63501 4.82181 4.82472 4.82821 
38 0.16252 0.31824 0.50622 0.63789 0.82697 0.83191 0.99757 1.16397 1.17224 1.32807 1.33442 1.49807 1.66277 1.85346 2.06738 2.19564 2.3381 2.48019 2.63254 2.63642 2.8237 2.98654 2.9909 3.15886 3.16425 3.30769 3.31381 3.44458 3.58836 3.76167 3.76708 4.09519 4.3442 4.49847 4.504 4.62583 4.63243 4.81884 
27 0.16456 0.31901 0.50599 0.63963 0.8285 1.0001 1.16907 1.33479 1.5021 1.66359 1.85484 2.0653 2.34018 2.48032 2.63347 2.82425 2.99018 3.15995 3.31189 3.44605 3.59088 3.7641 4.09432 4.34215 4.50119 4.63199 4.81647 
0 
26 0.16392 0.32255 0.50628 0.64086 0.82961 1.00069 1.16449 1.33148 1.49965 1.85293 2.06801 2.19567 2.33917 2.63444 2.82456 2.98921 3.16274 3.31359 3.44852 3.59142 3.76459 4.0956 4.34346 4.50161 4.62963 4.81826 
0 
28 0.16375 0.32013 0.50679 0.64027 0.82932 0.99868 1.16961 1.33192 1.49953 1.66419 1.85227 2.06551 2.19684 2.33815 2.48072 2.63421 2.82446 2.98916 3.16187 3.31258 3.44376 3.5895 3.76376 4.09449 4.34293 4.50122 4.62995 4.81792 
50 0.16921 0.17571 0.32447 0.32915 0.51162 0.51543 0.64474 0.64942 0.83404 0.83807 1.00442 1.00947 1.17224 1.17821 1.3379 1.34317 1.50492 1.51009 1.66923 1.85909 1.86333 2.07169 2.07555 2.20223 2.34452 2.35195 2.48622 2.49311 2.64009 2.82999 2.83497 2.99513 3.16543 3.16972 3.31825 3.32421 3.45037 3.45566 3.59589 3.76812 3.7723 4.10073 4.10517 4.3495 4.3571 4.50718 4.51287 4.63559 4.82432 4.8301 
23 0.15802 0.31301 0.50067 0.63345 0.82292 0.9941 1.32686 1.4944 1.84584 2.0598 2.33211 2.62725 2.81882 2.98562 3.15395 3.30626 3.44001 3.58504 3.75793 4.08818 4.33602 4.49522 4.8107 
71 0.15481 0.15919 0.16579 0.31139 0.31561 0.31897 0.4972 0.50165 0.50526 0.63022 0.63462 0.63835 0.82027 0.82483 0.82863 0.9917 0.99759 1.1572 1.16304 1.32149 1.32734 1.33219 1.48987 1.49479 1.49897 1.65268 1.65816 1.66283 1.84666 1.85115 2.0598 2.06383 2.18552 2.19174 2.33183 2.3361 2.47036 2.47576 2.47978 2.62584 2.63013 2.81527 2.81973 2.8235 2.9793 2.98452 3.15208 3.15659 3.15972 3.30106 3.30688 3.31061 3.43636 3.44105 3.44482 3.58111 3.58562 3.75526 3.75982 3.7628 4.08881 4.09276 4.33774 4.34128 4.49237 4.49727 4.61626 4.62448 4.81144 4.81445 4.81919 
8 0.64455 1.50427 2.07112 2.82947 3.76854 4.09994 4.34685 4.82399 
53 0.15532 0.16091 0.31192 0.31754 0.4978 0.50267 0.63122 0.63736 0.82077 0.82601 0.9922 0.99976 1.15817 1.16767 1.32219 1.32866 1.49057 1.49631 1.65582 1.66281 1.84692 1.85345 2.06015 2.18645 2.19425 2.33223 2.3387 2.47221 2.47813 2.62645 2.63151 2.81591 2.8209 2.98001 2.98593 3.15249 3.15828 3.30194 3.30876 3.43826 3.44446 3.58178 3.58896 3.75553 3.76124 4.08922 4.33802 4.49278 4.4984 4.61707 4.62575 4.81169 4.81561 
8 0.50655 1.66308 2.06427 2.82438 3.76416 4.09267 4.34078 4.81645 
15 0.32063 0.50303 0.82775 1.66417 1.84998 2.06379 2.33597 2.82291 3.15582 3.44104 3.76337 4.09196 4.3403 4.50089 4.81525 
98 0.14853 0.15263 0.15565 0.30474 0.308 0.31139 0.31477 0.4911 0.4956 0.49808 0.50139 0.62386 0.62805 0.63149 0.63503 0.81397 0.81744 0.82052 0.82446 0.98638 0.98923 0.99354 1.15084 1.15443 1.1595 1.31561 1.31985 1.32358 1.32755 1.48374 1.48809 1.49128 1.49558 1.64471 1.65172 1.65457 1.84112 1.84349 1.84709 2.05444 2.05699 2.05999 2.17957 2.18517 2.19155 2.32601 2.32866 2.33175 2.46161 2.4679 2.47136 2.47576 2.61827 2.6225 2.62525 2.62909 2.80929 2.81363 2.81659 2.82115 2.97326 2.97794 2.98073 3.1462 3.14915 3.15308 3.15632 3.29538 3.29933 3.30384 3.42756 3.43353 3.43717 3.44156 3.57511 3.57925 3.58255 3.74979 3.7533 3.75661 3.75954 4.08338 4.08579 4.08908 4.33243 4.33439 4.33811 4.48644 4.48943 4.49287 4.49659 4.61045 4.61694 4.62071 4.80542 4.80813 4.81035 4.81482 
57 0.14247 0.14734 0.29883 0.30352 0.48495 0.48968 0.49629 0.61828 0.62331 0.80789 0.81287 0.97951 0.98505 1.14536 1.15249 1.30946 1.3156 1.47776 1.48302 1.64182 1.64776 1.83423 1.83899 2.04745 2.05179 2.17366 2.18438 2.31944 2.32392 2.45898 2.46463 2.61343 2.61809 2.80319 2.80795 2.9672 2.97264 3.13965 3.14458 3.28913 3.2953 3.42458 3.43009 3.56892 3.57363 3.74287 3.74782 4.07646 4.0808 4.32526 4.32929 4.47999 4.48519 4.60454 4.61379 4.7987 4.80218 
0 
28 0.16563 0.32166 0.50844 0.64151 0.8312 1.00177 1.16872 1.33412 1.50141 1.66573 1.85572 2.0677 2.19734 2.34028 2.48285 2.63591 2.82638 2.99055 3.16348 3.31463 3.44751 3.59216 3.76645 4.09637 4.34463 4.50372 4.63212 4.82029 
0 
0 
29 0.1723 0.32875 0.5153 0.6493 0.83836 1.00954 1.17819 1.34163 1.50866 1.6714 1.86475 2.07554 2.20401 2.34729 2.49008 2.64268 2.83403 2.99772 3.17 3.3217 3.45584 3.59843 3.77348 4.10365 4.35224 4.51029 4.63796 4.82686 4.83661 
0 
85 0.17674 0.18035 0.18578 0.33249 0.33632 0.34094 0.52015 0.52357 0.52872 0.65229 0.65622 0.66181 0.84198 0.84533 0.84928 1.01217 1.01691 1.02274 1.1807 1.18627 1.21399 1.34477 1.34889 1.35618 1.51252 1.51645 1.52157 1.67628 1.68066 1.68663 1.86622 1.87082 1.87425 1.88165 2.07936 2.08316 2.09034 2.20897 2.21545 2.35129 2.35543 2.36018 2.49388 2.49775 2.50318 2.64662 2.64966 2.65642 2.83721 2.84083 2.84508 2.86353 3.00155 3.00509 3.01081 3.17304 3.17701 3.18072 3.32363 3.32771 3.33163 3.45886 3.46258 3.46829 3.60313 3.60748 3.61314 3.77777 3.78074 3.78618 4.10777 4.11158 4.11765 4.35652 4.36037 4.36923 4.51501 4.51819 4.52389 4.64228 4.64739 4.83117 4.83464 4.83812 4.8495 
55 0.16401 0.1679 0.31904 0.3249 0.50609 0.50968 0.51556 0.63943 0.64974 0.82834 0.83274 0.99888 1.00674 1.16455 1.17302 1.32891 1.33565 1.49869 1.50385 1.66339 1.66768 1.85381 1.85899 2.06679 2.19296 2.19901 2.33936 2.34655 2.48045 2.48418 2.63417 2.63868 2.82396 2.82753 2.83328 2.98782 2.99209 3.15998 3.16607 3.30871 3.31492 3.44508 3.4541 3.58873 3.5925 3.76384 3.76828 4.09587 4.34479 4.50011 4.50595 4.62297 4.63083 4.81895 4.82338 
56 0.15255 0.15738 0.30886 0.31362 0.4951 0.49997 0.62816 0.63341 0.81798 0.82308 0.98959 0.99502 1.15528 1.16138 1.31955 1.32531 1.48786 1.49303 1.65184 1.65689 1.8443 1.84926 2.05751 2.06192 2.18374 2.19039 2.32946 2.33385 2.46844 2.47399 2.62336 2.62794 2.81333 2.81832 2.97734 2.98267 3.14976 3.15473 3.29913 3.30495 3.43439 3.43926 3.57905 3.58381 3.75295 3.75799 4.0865 4.09125 4.33531 4.34012 4.49009 4.49518 4.61432 4.62195 4.80874 4.81239 
94 0.17268 0.17606 0.17989 0.32843 0.33247 0.33651 0.34764 0.51621 0.51981 0.52359 0.64883 0.65265 0.65748 0.83837 0.84138 0.84552 1.00814 1.01264 1.01783 1.0334 1.17658 1.18244 1.19277 1.3406 1.34393 1.34737 1.3616 1.50913 1.51271 1.51819 1.67263 1.67723 1.68333 1.86298 1.86703 1.87077 1.8784 2.07559 2.07916 2.08578 2.20493 2.20959 2.21645 2.34762 2.35163 2.35574 2.3618 2.48979 2.4942 2.49991 2.6426 2.6457 2.65208 2.83429 2.83797 2.84208 2.86192 2.99845 3.00207 3.00819 3.16923 3.17346 3.17713 3.18532 3.31957 3.32325 3.32682 3.45432 3.45851 3.46415 3.59887 3.60319 3.6077 3.61675 3.77284 3.77647 3.78001 3.78602 4.10443 4.1083 4.11604 4.353 4.35652 4.36369 4.50945 4.51292 4.51668 4.52965 4.63842 4.64209 4.82775 4.83084 4.83438 4.83994 
2 4.08905 4.33674 
8 0.17738 0.5212 0.84556 2.4957 2.64786 2.84318 3.77794 4.83519 
32 0.17538 0.33215 0.51851 0.52522 0.65198 0.84101 1.01311 1.1837 1.34511 1.51189 1.67482 1.86759 2.07838 2.21008 2.3523 2.36197 2.49287 2.6455 2.83786 3.00128 3.17387 3.32399 3.45872 3.60315 3.77629 4.10712 4.35421 4.35916 4.51299 4.64269 4.83041 4.83529 
27 0.15956 0.31591 0.50215 0.63598 0.82512 0.99703 1.1643 1.32865 1.49565 1.66063 1.8504 2.06321 2.33565 2.47709 2.63001 2.82055 2.98533 3.15687 3.30788 3.44287 3.58663 3.76042 4.09205 4.33962 4.4974 4.62701 4.814 
32 0.15916 0.31624 0.502 0.50985 0.63436 0.82516 0.99516 1.16303 1.32797 1.49515 1.65882 1.85069 2.06208 2.19148 2.33387 2.4765 2.62931 2.82028 2.82733 2.98432 3.1572 3.16473 3.30825 3.44253 3.58492 3.75999 4.09092 4.33892 4.49709 4.62484 4.81378 4.81881 
105 0.14836 0.15274 0.15556 0.16075 0.30458 0.30807 0.31148 0.31462 0.49101 0.49581 0.49844 0.50166 0.62375 0.62833 0.63177 0.63565 0.81389 0.81777 0.82068 0.8245 0.98614 0.98943 0.99313 1.1508 1.15483 1.15927 1.16365 1.31553 1.32072 1.32383 1.32791 1.48369 1.48846 1.49133 1.49534 1.64463 1.65151 1.6545 1.65939 1.84088 1.8435 1.84699 1.85057 2.05419 2.05705 2.06033 2.17952 2.18542 2.19104 2.32577 2.32868 2.33187 2.33624 2.4617 2.4683 2.47153 2.47534 2.61833 2.62289 2.62559 2.80921 2.81378 2.81657 2.82035 2.97317 2.97843 2.98097 3.14599 3.14917 3.15289 3.15583 3.29518 3.29973 3.30346 3.30708 3.42747 3.43349 3.43726 3.44053 3.57498 3.57943 3.5827 3.58796 3.74956 3.75346 3.75639 3.75936 4.08313 4.08576 4.08913 4.33219 4.33433 4.3393 4.48628 4.4898 4.49277 4.49631 4.6104 4.61692 4.62086 4.62729 4.8052 4.8081 4.81054 4.81405 
48 0.15393 0.16019 0.3095 0.31483 0.4972 0.5017 0.62995 0.63535 0.81924 0.82459 0.99016 0.99678 1.15743 1.16595 1.32283 1.48984 1.49578 1.65471 1.84421 1.85107 2.05725 2.18701 2.3298 2.3356 2.47157 2.47869 2.62475 2.62933 2.81492 2.82031 2.98009 3.15043 3.15542 3.30099 3.30666 3.43609 3.4417 3.58063 3.58706 3.75385 3.75855 4.08627 4.33458 4.49107 4.49599 4.62127 4.80887 4.81366 
33 0.16646 0.32259 0.50901 0.51378 0.64296 0.83158 1.00388 1.17089 1.33512 1.50211 1.66585 1.85584 1.86092 2.06899 2.19934 2.34244 2.35253 2.48346 2.63666 2.82707 2.83315 2.99178 3.16405 3.3148 3.44966 3.59251 3.76703 4.09738 4.34512 4.50391 4.63194 4.82066 4.82592 
30 0.16588 0.32254 0.50911 0.64248 0.83194 1.00376 1.16915 1.33321 1.50183 1.66641 1.8585 2.06854 2.19746 2.34154 2.48321 2.6362 2.82795 2.83394 2.99077 3.1643 3.31446 3.44928 3.59236 3.76707 4.09697 4.34492 4.50385 4.63159 4.8201 4.82589 
17 0.17648 0.33215 0.5195 0.6529 0.84171 1.18195 1.34429 1.51244 2.07784 2.6448 3.17274 3.32386 3.77534 4.10634 4.35552 4.51308 4.83304 
21 0.1608 0.3174 0.5026 0.63706 0.82662 1.49675 1.66 1.85078 2.06474 2.33761 2.47734 2.63096 2.82216 2.98666 3.15796 3.44284 3.58932 3.76221 4.09166 4.33925 4.81508 
64 0.17117 0.17606 0.32726 0.33114 0.51423 0.518 0.64776 0.6526 0.83705 0.84149 1.00834 1.01294 1.02895 1.17627 1.1809 1.3385 1.34335 1.50701 1.51127 1.67172 1.67815 1.8616 1.86649 1.87546 2.07436 2.08001 2.20304 2.21181 2.3472 2.35239 2.36075 2.48849 2.49447 2.64172 2.64659 2.83204 2.83642 2.842 2.99681 3.00183 3.16852 3.17231 3.18265 3.31858 3.3224 3.45383 3.45877 3.5975 3.60337 3.61774 3.77221 3.77614 3.78974 4.10303 4.10805 4.35143 4.35633 4.50934 4.51406 4.63652 4.64552 4.82549 4.82957 4.83661 
5 1.02066 2.65419 3.00797 3.3314 4.36025 
52 0.15835 0.16466 0.31474 0.32212 0.501 0.50644 0.63408 0.64051 0.82377 0.82966 0.99503 1.00208 1.16068 1.16726 1.32505 1.33159 1.49377 1.49949 1.65727 1.66263 1.85004 1.85874 2.06333 2.18919 2.19556 2.33542 2.47418 2.48047 2.62914 2.63522 2.8193 2.82542 2.98333 2.98852 3.15553 3.16235 3.30473 3.31159 3.43986 3.44438 3.58506 3.59053 3.7587 3.76511 4.09245 4.34165 4.49585 4.50246 4.61983 4.62798 4.81471 4.82481 
49 0.15508 0.16044 0.31073 0.31672 0.49876 0.50345 0.63071 0.63663 0.81998 0.82515 0.99099 1.0003 1.1571 1.16692 1.3216 1.329 1.49039 1.49582 1.65451 1.84532 1.85412 2.05862 2.18746 2.33073 2.47169 2.47825 2.62552 2.63044 2.81649 2.82169 2.97998 2.98632 3.1516 3.15738 3.30115 3.30809 3.43652 3.44336 3.58122 3.58768 3.75526 3.76005 4.08763 4.33621 4.49171 4.49693 4.61887 4.81068 4.81535 
12 0.31329 0.6354 0.99371 1.16002 1.84805 2.06177 2.33348 3.15418 3.30417 3.58597 3.76278 4.49446 
21 0.15392 0.31002 0.49643 0.63073 0.81982 0.99016 1.32626 1.49325 1.84317 2.05672 2.32923 2.6252 2.81492 3.15027 3.3044 3.58053 3.75349 4.08544 4.33349 4.49168 4.80797 
28 0.16063 0.31696 0.50395 0.6369 0.82613 0.99775 1.16445 1.32957 1.49649 1.66286 1.85183 2.06396 2.19594 2.33647 2.4789 2.63118 2.82189 2.98634 3.15775 3.30933 3.44254 3.58754 3.76108 4.09299 4.34072 4.49808 4.63053 4.81533 
27 0.16552 0.32263 0.50858 0.64212 0.83114 1.00421 1.17352 1.33483 1.50164 1.666 1.8567 2.06847 2.34187 2.48358 2.63589 2.82696 2.99086 3.16448 3.31463 3.44969 3.59211 3.76647 4.09646 4.34467 4.50346 4.63105 4.81969 
0 
87 0.17835 0.18137 0.1856 0.33464 0.33788 0.3412 0.52211 0.52508 0.52841 0.65464 0.65791 0.66227 0.84455 0.84719 0.85108 1.01405 1.01812 1.02211 1.18285 1.18677 1.19093 1.34758 1.35096 1.35698 1.51478 1.51781 1.52193 1.67836 1.68217 1.68767 1.869 1.87257 1.87602 1.8862 2.08169 2.08486 2.08998 2.21062 2.21602 2.35377 2.35769 2.36178 2.37094 2.49562 2.49898 2.5035 2.64872 2.65155 2.65709 2.84023 2.84324 2.84704 3.00463 3.00784 3.01484 3.17498 3.17854 3.18147 3.18852 3.3265 3.32968 3.33351 3.46033 3.46408 3.46809 3.60436 3.60841 3.61367 3.77871 3.78171 3.78478 3.79277 4.11061 4.11403 4.12114 4.35899 4.36235 4.36831 4.51631 4.51913 4.52314 4.64431 4.64859 4.83358 4.83629 4.8396 4.84727 
18 0.16249 0.31949 0.507 0.63934 0.82846 1.33198 1.49895 2.06511 2.63298 2.82527 2.98977 3.161 3.31199 3.76336 4.0945 4.34189 4.50104 4.81757 
31 0.16868 0.3259 0.51298 0.64504 0.83452 1.00644 1.17335 1.17942 1.33792 1.50515 1.66713 1.6744 1.85894 2.07109 2.2016 2.34368 2.35343 2.48724 2.63858 2.83073 2.99336 3.16688 3.31741 3.45208 3.59551 3.77016 4.10091 4.34818 4.5061 4.63589 4.82404 
0 
53 0.15965 0.16388 0.3153 0.31999 0.5026 0.50634 0.63561 0.64012 0.82446 0.82891 0.99693 1.00339 1.16238 1.16834 1.3268 1.33145 1.49518 1.49956 1.65987 1.66543 1.85063 1.85632 2.06367 2.19085 2.19711 2.33613 2.34263 2.47635 2.48116 2.63021 2.63419 2.82056 2.82468 2.98504 2.98928 3.15658 3.16162 3.30605 3.31116 3.44182 3.44711 3.58659 3.59271 3.75941 3.76394 4.09268 4.34138 4.49654 4.50102 4.62399 4.62961 4.81493 4.81877 
56 0.15995 0.1636 0.31578 0.31993 0.50245 0.50585 0.51061 0.6356 0.63991 0.82491 0.82903 0.99587 1.00068 1.16165 1.16708 1.32572 1.33106 1.49508 1.49919 1.65862 1.66323 1.85084 1.85532 2.06386 2.06779 2.19007 2.19574 2.33615 2.34016 2.47578 2.48031 2.63052 2.63426 2.8207 2.82424 2.98427 2.98855 3.15648 3.1608 3.30555 3.3111 3.44111 3.44609 3.58667 3.59045 3.75945 3.76369 4.09293 4.09683 4.3418 4.49662 4.501 4.62093 4.62793 4.81549 4.81866 
91 0.14823 0.15228 0.15542 0.30448 0.30769 0.31134 0.31892 0.49093 0.4953 0.49798 0.50219 0.62387 0.62782 0.63154 0.8138 0.81724 0.82056 0.986 0.98921 0.99395 1.15064 1.15421 1.15956 1.1646 1.31537 1.32009 1.32374 1.48359 1.48782 1.49101 1.64482 1.65129 1.65423 1.8407 1.84331 1.84744 2.05397 2.05671 2.06082 2.17934 2.1851 2.3256 2.32851 2.33239 2.46266 2.46795 2.47136 2.47754 2.6184 2.62225 2.6254 2.80915 2.81334 2.81639 2.82267 2.97309 2.97781 2.98063 3.1459 3.14888 3.15293 3.15807 3.29503 3.29911 3.30341 3.4278 3.43328 3.4369 3.44276 3.57489 3.57904 3.58281 3.74946 3.75306 3.75633 4.08288 4.08547 4.08946 4.33185 4.33403 4.33934 4.48617 4.48935 4.49292 4.61026 4.61667 4.62062 4.80502 4.80784 4.81039 4.81712 
16 0.16824 0.32467 0.51274 0.83498 1.86107 2.06992 2.34553 2.48723 2.63679 3.16577 3.31738 3.76815 4.1 4.34522 4.50721 4.82511 
54 0.16189 0.16507 0.31872 0.32223 0.50499 0.5089 0.63781 0.64162 0.82793 0.83124 0.99756 1.0023 1.16659 1.17223 1.33051 1.33495 1.49817 1.50291 1.66205 1.66677 1.85207 1.85708 2.06491 2.06863 2.19409 2.33762 2.34188 2.47979 2.48435 2.63261 2.63556 2.82298 2.82696 2.98775 2.99322 3.15856 3.16226 3.31032 3.3137 3.44402 3.44765 3.5887 3.59302 3.7626 3.76608 4.09336 4.09708 4.34193 4.34672 4.50067 4.50433 4.6281 4.81668 4.81966 
57 0.15573 0.15937 0.31185 0.31584 0.49888 0.50183 0.63152 0.6356 0.82094 0.82478 0.99197 0.99736 1.15799 1.16529 1.32204 1.32781 1.49113 1.49513 1.6559 1.65964 1.84662 1.85117 2.05978 2.06362 2.18643 2.19362 2.332 2.33606 2.47273 2.47636 2.62644 2.62984 2.81668 2.82021 2.98046 2.98441 3.15276 3.15691 3.302 3.30774 3.43785 3.4426 3.58229 3.58603 3.75591 3.75993 3.76404 4.08877 4.09283 4.33743 4.34122 4.49266 4.4972 4.6191 4.6254 4.81151 4.8144 
58 0.16445 0.17047 0.31974 0.3255 0.50839 0.51412 0.64079 0.6471 0.82957 0.83469 1.00234 1.00922 1.16717 1.1722 1.33339 1.34272 1.50031 1.50621 1.66363 1.67196 1.85424 1.86055 2.06759 2.07474 2.19308 2.199 2.20801 2.34022 2.347 2.48132 2.48739 2.63496 2.64332 2.82588 2.83213 2.99057 2.99751 3.1604 3.16578 3.17165 3.31352 3.32347 3.44598 3.4527 3.59136 3.59823 3.76605 3.7722 4.09588 4.10372 4.34435 4.35212 4.50285 4.50893 4.62645 4.63337 4.81903 4.82503 
80 0.14988 0.1539 0.15747 0.30605 0.30942 0.31338 0.49261 0.49691 0.49983 0.62489 0.629 0.63312 0.81526 0.81888 0.82257 0.98772 0.99101 0.99575 1.15212 1.15594 1.16157 1.31705 1.32127 1.3253 1.48514 1.48932 1.49306 1.64641 1.65321 1.65714 1.84246 1.84517 1.84969 2.05571 2.05867 2.18111 2.18703 2.32735 2.33031 2.33484 2.46316 2.46897 2.47344 2.61955 2.62381 2.62737 2.81092 2.81505 2.81832 2.97466 2.97908 2.9826 3.14744 3.15057 3.15467 3.29668 3.30062 3.30513 3.42934 3.43499 3.43971 3.57657 3.58062 3.58485 3.75116 3.75498 3.75826 4.08465 4.08738 4.33365 4.33598 4.48783 4.49115 4.49495 4.61199 4.61853 4.62457 4.80678 4.80973 4.8126 
36 0.16076 0.3166 0.32149 0.50347 0.50844 0.63658 0.82605 0.83137 1.0001 1.16801 1.331 1.4969 1.6597 1.66644 1.85315 2.06341 2.19251 2.33783 2.47746 2.63094 2.82174 2.82699 2.98593 3.1583 3.1633 3.31058 3.44269 3.44826 3.59005 3.76157 4.09174 4.33979 4.49859 4.63069 4.81495 4.81882 
28 0.17929 0.33675 0.5234 0.65602 0.84545 1.01718 1.18642 1.34841 1.51621 1.68087 1.8729 2.08254 2.21494 2.36168 2.49813 2.64852 2.84291 3.00556 3.17767 3.3289 3.46247 3.60717 3.7804 4.11133 4.35993 4.51784 4.64842 4.83597 
29 0.16996 0.32514 0.51194 0.64608 0.83481 1.00381 1.01718 1.17696 1.33969 1.50537 1.66852 1.86369 2.07181 2.34715 2.48654 2.63948 2.83024 2.99487 3.16714 3.31837 3.4536 3.59755 3.77058 4.10024 4.34803 4.50742 4.64032 4.82435 4.82977 
32 0.16492 0.32269 0.50874 0.6422 0.83092 1.00125 1.16843 1.33367 1.50106 1.6643 1.85503 1.86126 2.06901 2.19734 2.34057 2.35031 2.48337 2.63568 2.82655 2.99024 3.16349 3.17128 3.31389 3.44911 3.59147 3.60128 3.76619 4.09814 4.3449 4.50293 4.63072 4.81982 
30 0.15734 0.3138 0.50005 0.63285 0.82328 0.99174 1.16222 1.32531 1.49311 1.65646 1.84573 2.05885 2.18922 2.33139 2.47527 2.62746 2.81839 2.98271 3.15246 3.15837 3.30532 3.43868 3.58354 3.75764 4.08793 4.33636 4.49323 4.49773 4.62311 4.81108 
0 
46 0.15194 0.15837 0.30846 0.31536 0.49453 0.50028 0.62796 0.63433 0.81734 0.82336 0.98879 1.1548 1.31887 1.3262 1.48725 1.49408 1.65327 1.84351 2.05673 2.18315 2.32885 2.4696 2.476 2.62296 2.62828 2.81285 2.81859 2.97672 2.98441 3.14902 3.15575 3.2986 3.30584 3.43496 3.44293 3.57855 3.75213 3.75852 4.08576 4.33453 4.48937 4.49576 4.61369 4.62356 4.80818 4.81251 
91 0.15405 0.1581 0.16135 0.31031 0.31355 0.3171 0.32237 0.49669 0.50109 0.50402 0.50778 0.62956 0.63373 0.63734 0.81985 0.82362 0.82661 0.99175 0.99525 0.99908 1.15658 1.16043 1.16463 1.17053 1.3211 1.3259 1.32956 1.48945 1.49391 1.49722 1.64971 1.65654 1.66005 1.84648 1.84942 1.85281 2.05975 2.06282 2.06766 2.18497 2.19066 2.195 2.33133 2.33432 2.33818 2.467 2.47288 2.47696 2.48147 2.62441 2.6283 2.63142 2.8148 2.81906 2.82216 2.82757 2.97879 2.98359 2.98666 3.15172 3.15473 3.15844 3.16316 3.3007 3.30496 3.30874 3.31356 3.43265 3.43863 3.44238 3.44613 3.58057 3.5846 3.58835 3.75517 3.75895 3.76201 4.08863 4.09148 4.09553 4.33768 4.34009 4.49207 4.49582 4.4987 4.61575 4.6221 4.6257 4.81064 4.81389 4.81685 
25 0.16958 0.32548 0.51301 0.64721 0.83514 1.17567 1.33976 1.5085 1.66971 1.86363 2.07326 2.34505 2.48687 2.63981 2.83266 2.99483 3.16851 3.31872 3.45378 3.5974 3.77188 4.10206 4.35112 4.50793 4.82506 

138
