# Supplementary material for: Deciphering the Contribution of Oriens-Lacunosum/Moleculare (OLM) Cells to Intrinsic θ Rhythms Using Biophysical Local Field Potential (LFP) Models
Source: eNeuro. 2018 Sep 4;5(4):ENEURO.0146-18.2018. doi: 10.1523/ENEURO.0146-18.2018 (PMC6140113; doi:10.1523/ENEURO.0146-18.2018)
Supplement: Supplementary file 2 — Supplementary Code. Download supplement 2, GZ file [file sup_enu-eN-NWR-0146-18-s02.gz › LFP_microcircuit-master/BC-380-gi-0-gi_SD-0-PV12913020-dSD6.6ms-gnSD0.21-gpv-3.0-gsb1.25-csb0.21-gbs1.75-cbs0.1344-spiketimes.txt]

16157

336


78 0.14389 0.14819 0.15168 0.30009 0.3039 0.30804 0.48661 0.49148 0.49477 0.6193 0.6242 0.62851 0.80939 0.81324 0.81651 0.98174 0.98535 0.99161 1.14629 1.15071 1.1576 1.31109 1.31643 1.32132 1.47922 1.48412 1.48782 1.64053 1.648 1.83647 1.83938 1.84412 2.04973 2.0529 2.1751 2.18142 2.32134 2.32463 2.32952 2.45807 2.46469 2.46856 2.61389 2.61865 2.62193 2.80491 2.80951 2.81288 2.96871 2.97412 2.97828 3.14149 3.14489 3.14923 3.2907 3.29542 3.30011 3.42353 3.42948 3.43573 3.57057 3.57518 3.58007 3.74519 3.74927 3.75262 4.07864 4.08161 4.32763 4.33013 4.48185 4.48559 4.4891 4.60601 4.61306 4.80077 4.80396 4.80698 
86 0.14442 0.14827 0.15183 0.30051 0.30426 0.30816 0.48729 0.49137 0.49446 0.49919 0.61885 0.62343 0.62726 0.80976 0.81348 0.81691 0.81991 0.98256 0.98539 0.99045 1.14662 1.15072 1.15702 1.31154 1.31528 1.32011 1.47958 1.48377 1.4877 1.64081 1.64837 1.65225 1.83726 1.83982 1.84379 2.0505 2.0531 2.05661 2.17567 2.18133 2.32215 2.32506 2.32884 2.45744 2.46425 2.46835 2.61409 2.61874 2.62225 2.80574 2.80987 2.81314 2.96924 2.97348 2.97733 3.14208 3.14529 3.14938 3.15401 3.29121 3.29479 3.30013 3.42394 3.4304 3.43443 3.5713 3.57526 3.57891 3.74602 3.74908 3.75284 4.07947 4.08211 4.08583 4.3283 4.33055 4.33385 4.48241 4.48557 4.48978 4.60644 4.61292 4.61924 4.8017 4.80459 4.80723 
32 0.16682 0.32477 0.51207 0.64413 0.83445 1.004 1.00935 1.17252 1.33728 1.50449 1.66713 1.85749 1.86448 2.07066 2.2022 2.34248 2.34906 2.48504 2.63837 2.82899 2.99313 3.16683 3.31854 3.45248 3.5934 3.60064 3.77109 4.09942 4.34764 4.50693 4.63393 4.82367 
0 
68 0.16604 0.17058 0.3207 0.32567 0.33628 0.50954 0.51343 0.64107 0.64699 0.83145 0.83578 1.00116 1.00674 1.02228 1.16792 1.17515 1.33223 1.33817 1.35108 1.50061 1.50634 1.66581 1.67055 1.85609 1.86158 1.87025 2.06995 2.07493 2.09782 2.19617 2.20584 2.34169 2.34624 2.35366 2.4838 2.49051 2.6363 2.64127 2.82788 2.83234 2.83744 2.99137 2.99654 3.16197 3.16681 3.1739 3.31205 3.31761 3.33026 3.44831 3.45309 3.59265 3.59817 3.61414 3.7678 3.77131 3.7878 4.09827 4.10331 4.34633 4.35153 4.50164 4.50696 4.62794 4.63704 4.82154 4.82508 4.8315 
0 
19 0.17161 0.32694 0.51352 0.83383 1.0086 1.33832 1.67334 1.86246 2.34719 2.63935 2.83298 2.99918 3.17092 3.31782 3.45375 3.59676 3.77035 4.5069 4.82483 
80 0.15411 0.15806 0.16344 0.31086 0.31454 0.31827 0.49647 0.50077 0.50445 0.62961 0.63353 0.63747 0.81944 0.82343 0.8271 0.99137 0.99583 1.00044 1.15702 1.16172 1.16733 1.32075 1.32598 1.33035 1.48917 1.49381 1.4988 1.64987 1.65671 1.66057 1.84609 1.84984 1.85395 2.05935 2.06265 2.1842 2.18994 2.33144 2.33493 2.33991 2.46931 2.47436 2.4793 2.62513 2.62877 2.63258 2.81466 2.81891 2.82235 2.97843 2.98357 2.98913 3.15159 3.15541 3.1587 3.30065 3.30526 3.30971 3.43555 3.43943 3.44399 3.58062 3.58469 3.58965 3.75454 3.75886 3.76191 4.08838 4.09163 4.33708 4.33976 4.49176 4.49619 4.49976 4.61506 4.62293 4.62707 4.81074 4.8135 4.81792 
0 
53 0.15912 0.16419 0.31518 0.31948 0.50272 0.50776 0.63596 0.64014 0.82562 0.83012 0.99501 1.00012 1.16344 1.32749 1.33258 1.49522 1.50015 1.65954 1.66667 1.84853 1.85461 2.06196 2.06766 2.19251 2.33497 2.33987 2.47717 2.48278 2.63006 2.63411 2.82133 2.82543 2.98533 2.99044 3.15769 3.16231 3.3065 3.31167 3.44163 3.44623 3.58603 3.5911 3.75989 3.76345 4.09052 4.09637 4.3393 4.34637 4.49815 4.50302 4.62534 4.81469 4.81941 
88 0.14468 0.14935 0.15255 0.30116 0.30489 0.30862 0.31294 0.48764 0.49267 0.49567 0.62035 0.62513 0.62892 0.81009 0.81398 0.81733 0.8222 0.98275 0.9864 0.99096 1.14716 1.15155 1.15687 1.31201 1.31764 1.3213 1.48024 1.48536 1.48861 1.64104 1.64892 1.65292 1.83747 1.84031 1.84456 2.05074 2.05398 2.05908 2.17602 2.18243 2.32238 2.32564 2.33003 2.45831 2.46511 2.46886 2.61452 2.61952 2.62255 2.80585 2.81066 2.81367 2.81907 2.96969 2.97537 2.97887 3.14264 3.14596 3.14997 3.15419 3.29173 3.29662 3.30047 3.424 3.4303 3.43468 3.5716 3.57635 3.58045 3.74617 3.75053 3.75346 4.07965 4.08258 4.08778 4.32862 4.33104 4.33678 4.4829 4.48679 4.48994 4.60694 4.61431 4.61891 4.80176 4.80491 4.80773 4.81194 
53 0.17643 0.18246 0.33295 0.33767 0.51958 0.52399 0.65354 0.6598 0.84212 0.84671 1.01305 1.01776 1.18209 1.18923 1.34616 1.35534 1.51273 1.5181 1.67674 1.68498 1.86591 1.87098 2.07949 2.08591 2.20929 2.35325 2.36025 2.49439 2.5048 2.64713 2.83777 2.84302 3.00191 3.01178 3.17496 3.17948 3.32595 3.33286 3.45905 3.46402 3.60384 3.61044 3.77801 3.78349 4.10785 4.11483 4.35627 4.36283 4.51473 4.52408 4.64379 4.83105 4.8359 
0 
130 0.14186 0.14515 0.14787 0.15022 0.15443 0.29798 0.30156 0.30411 0.30654 0.30962 0.48482 0.48828 0.49092 0.49306 0.49604 0.6158 0.61968 0.62287 0.62549 0.62846 0.80725 0.81061 0.81344 0.81556 0.81908 0.98006 0.98241 0.98543 0.98817 1.14408 1.14795 1.15125 1.15486 1.15907 1.30905 1.31229 1.31595 1.31867 1.32228 1.47708 1.48076 1.48372 1.48609 1.48987 1.63825 1.64433 1.64751 1.65063 1.6557 1.83478 1.83701 1.83956 1.84203 1.84628 2.04802 2.05024 2.05275 2.05569 2.17317 2.1772 2.18069 2.18719 2.31967 2.3223 2.3248 2.32753 2.45482 2.46069 2.46405 2.46672 2.47048 2.61158 2.61595 2.61858 2.6208 2.80327 2.80687 2.80933 2.81149 2.81505 2.96674 2.97034 2.9736 2.97588 3.13956 3.14239 3.14482 3.1474 3.15011 3.28861 3.29176 3.29493 3.29795 3.30089 3.42145 3.42711 3.42951 3.43292 3.43622 3.5688 3.57232 3.57486 3.57786 3.74351 3.74588 3.74872 3.75095 3.75371 4.07699 4.07928 4.08168 4.08449 4.32579 4.32785 4.33002 4.33322 4.47991 4.48273 4.48597 4.48803 4.49213 4.60393 4.60855 4.61208 4.6158 4.79924 4.80183 4.80389 4.80605 4.80962 
0 
61 0.15525 0.15959 0.16525 0.31265 0.31825 0.49905 0.50275 0.508 0.63184 0.63713 0.82092 0.82542 0.83032 0.99287 0.99931 1.15892 1.16735 1.32403 1.33092 1.49184 1.4963 1.65409 1.65899 1.66599 1.84756 1.85405 2.06055 2.06889 2.1868 2.19732 2.33291 2.3388 2.34972 2.47179 2.47699 2.62692 2.63111 2.81756 2.82183 2.82716 2.98023 2.98519 3.15365 3.1591 3.30337 3.30996 3.4381 3.44447 3.58306 3.58852 3.75709 3.76222 4.0897 4.33852 4.34588 4.4937 4.49905 4.61806 4.62495 4.81249 4.81665 
65 0.16637 0.16974 0.32263 0.32632 0.50988 0.51332 0.64214 0.64599 0.83089 0.83451 0.83914 1.00067 1.00595 1.01315 1.16741 1.17353 1.17934 1.33533 1.33972 1.50248 1.50595 1.66565 1.67042 1.67719 1.8569 1.86102 1.86743 2.06898 2.07316 2.19744 2.20593 2.34197 2.34601 2.35442 2.48393 2.48836 2.63676 2.64006 2.82745 2.83131 2.83647 2.99259 2.99803 3.16241 3.16688 3.17263 3.3143 3.31813 3.44864 3.4528 3.59313 3.59879 3.76643 3.76999 4.09801 4.10215 4.34644 4.35151 4.5036 4.50689 4.62993 4.63517 4.82097 4.82397 4.8285 
36 0.14976 0.15532 0.30628 0.49298 0.49928 0.62586 0.81453 0.82031 0.98638 1.15255 1.31654 1.48576 1.65254 1.8411 2.05437 2.18185 2.32656 2.46929 2.62126 2.81131 2.81748 2.97534 3.14687 3.15331 3.29642 3.43379 3.57705 3.74989 3.75572 4.08344 4.33209 4.48709 4.49338 4.61487 4.80592 4.81104 
3 2.83712 3.17116 4.82751 
1 4.82315 
0 
20 0.17081 0.32597 0.51247 0.64679 0.8348 1.17713 1.34014 1.50648 1.86308 2.34783 2.63892 2.83261 2.99679 3.16826 3.31917 3.59751 3.76943 4.34864 4.50789 4.82424 
25 0.15952 0.31789 0.50284 0.63725 0.82439 0.99955 1.16338 1.49724 1.66031 1.8536 2.06498 2.3391 2.47801 2.63121 2.82165 2.98606 3.15945 3.30769 3.44379 3.58877 3.76217 4.34176 4.49888 4.62917 4.81506 
71 0.15436 0.15879 0.16434 0.31122 0.31536 0.31929 0.49821 0.50144 0.50481 0.63122 0.63545 0.81896 0.82352 0.82659 0.99128 0.99642 1.1575 1.16354 1.16809 1.3212 1.32659 1.33074 1.49067 1.49468 1.49923 1.6544 1.65874 1.66504 1.84588 1.85102 1.85483 2.05926 2.06355 2.18522 2.19065 2.33143 2.33556 2.47186 2.47605 2.48166 2.62601 2.6295 2.81623 2.81996 2.82456 2.9804 2.98408 3.15191 3.15653 3.16078 3.30127 3.30667 3.3099 3.43698 3.44195 3.58212 3.58611 3.75475 3.75921 3.76256 4.0883 4.09287 4.33693 4.34164 4.49195 4.49655 4.61532 4.62313 4.62856 4.8108 4.81399 
4 1.51339 2.64569 3.77658 4.51289 
35 0.16784 0.32406 0.51098 0.5166 0.64507 0.83231 0.83859 1.00329 1.00941 1.1723 1.18 1.33689 1.50432 1.6674 1.67478 1.85713 1.86329 2.07158 2.20435 2.34393 2.4852 2.63883 2.82874 2.99357 3.16591 3.3166 3.45049 3.59437 3.76819 3.77639 4.09946 4.34753 4.50587 4.63416 4.82299 
35 0.15928 0.31309 0.31892 0.50093 0.63336 0.6409 0.82495 0.99277 0.99946 1.15896 1.16834 1.32765 1.49528 1.6591 1.84741 1.85517 2.06134 2.19137 2.33278 2.47663 2.62831 2.81973 2.98456 3.15369 3.15923 3.30743 3.4386 3.58525 3.75956 4.08988 4.33799 4.49693 4.62465 4.81254 4.81859 
57 0.15013 0.15508 0.30677 0.31127 0.493 0.49806 0.62571 0.63076 0.81611 0.82052 0.98802 0.99541 1.15329 1.16287 1.31768 1.3255 1.48578 1.49167 1.64648 1.65475 1.84287 1.84766 2.05607 2.05991 2.18144 2.18943 2.3278 2.33179 2.46584 2.47252 2.62152 2.62624 2.81113 2.81638 2.97519 2.9816 3.14814 3.15289 3.29698 3.30486 3.42973 3.43576 3.44249 3.57691 3.58187 3.75132 3.75666 4.08504 4.08858 4.33393 4.33704 4.4884 4.49433 4.61238 4.62176 4.80707 4.81046 
99 0.15396 0.15791 0.1612 0.16544 0.31071 0.31366 0.31713 0.32061 0.49691 0.50139 0.50446 0.50825 0.62957 0.63352 0.63706 0.64285 0.82005 0.82351 0.8263 0.83008 0.99186 0.99608 0.99921 1.15691 1.16082 1.1654 1.16929 1.32141 1.32627 1.32972 1.4896 1.49406 1.49722 1.50182 1.64967 1.65639 1.65962 1.66418 1.8467 1.84977 1.85399 2.05997 2.06347 2.06844 2.18496 2.19016 2.19515 2.33178 2.33484 2.33833 2.46727 2.47309 2.47675 2.48114 2.62462 2.6285 2.63121 2.81495 2.81913 2.82211 2.82638 2.97901 2.98402 2.98676 3.15205 3.15522 3.15847 3.16229 3.30085 3.30507 3.30881 3.31293 3.43261 3.43861 3.44308 3.4478 3.58078 3.58484 3.58825 3.75521 3.7591 3.76202 4.08898 4.09226 4.09713 4.33798 4.34108 4.34589 4.49241 4.49674 4.49956 4.61549 4.62191 4.62555 4.63193 4.81117 4.81411 4.81728 4.82085 
23 0.17052 0.32639 0.51064 0.64452 0.83405 1.00239 1.17542 1.5062 1.67069 1.86165 2.0699 2.20266 2.34205 2.48423 2.83312 2.99133 3.16696 3.59852 3.77016 4.10033 4.34733 4.50943 4.82478 
56 0.16658 0.17093 0.32547 0.32941 0.51089 0.51472 0.6427 0.64769 0.83339 0.83663 1.00241 1.00761 1.17008 1.17682 1.33684 1.34199 1.50314 1.50745 1.66734 1.67631 1.85777 1.86274 2.07019 2.07592 2.19674 2.20313 2.34291 2.3482 2.48414 2.488 2.63717 2.64119 2.82873 2.8326 2.99199 2.99624 3.16414 3.16833 3.31353 3.31858 3.44999 3.45404 3.59337 3.59794 3.76767 3.77196 4.09949 4.10413 4.34788 4.50377 4.50819 4.63076 4.63564 4.82243 4.82605 4.83699 
40 0.16144 0.16808 0.31777 0.33058 0.50514 0.51051 0.63779 0.82503 0.82909 0.9965 1.00536 1.16306 1.17195 1.33068 1.49907 1.66125 1.66833 1.85114 1.85744 2.06479 2.19484 2.33684 2.34299 2.47983 2.63333 2.82379 2.83102 2.98726 3.16019 3.31007 3.44563 3.58788 3.59975 3.76337 4.0936 4.34216 4.50056 4.62684 4.81742 4.82379 
91 0.17729 0.18035 0.1843 0.3332 0.33655 0.33979 0.34979 0.52055 0.52334 0.52646 0.53296 0.65432 0.65776 0.66203 0.84245 0.84588 0.84928 0.86462 1.01366 1.01765 1.02167 1.18109 1.18517 1.1896 1.34648 1.34991 1.35397 1.514 1.5171 1.52111 1.67816 1.68167 1.68654 1.86829 1.87202 1.87528 1.88274 2.08075 2.08423 2.08893 2.21021 2.21535 2.35356 2.35691 2.3612 2.36833 2.49548 2.49883 2.50448 2.64817 2.6513 2.65676 2.83919 2.84205 2.84572 2.85158 3.00344 3.0063 3.0109 3.17527 3.17869 3.18174 3.19337 3.32501 3.32874 3.33207 3.4595 3.46336 3.46701 3.60465 3.6081 3.61262 3.77863 3.78185 3.78502 3.79366 4.10983 4.11299 4.11732 4.35853 4.36141 4.3658 4.51521 4.51854 4.52219 4.64415 4.64906 4.83275 4.83547 4.83858 4.84311 
77 0.15294 0.1573 0.16315 0.30892 0.31233 0.31695 0.49546 0.50014 0.5043 0.62773 0.63258 0.63684 0.81861 0.82298 0.82611 0.9904 0.99487 1.15531 1.16039 1.16729 1.32011 1.3253 1.33228 1.48814 1.49299 1.49897 1.649 1.65618 1.66002 1.84521 1.84956 1.85453 2.05845 2.06223 2.18397 2.18972 2.33024 2.33373 2.34018 2.46604 2.47251 2.4761 2.62211 2.62685 2.63008 2.81374 2.81819 2.823 2.97756 2.98283 3.15046 3.15406 3.15794 3.29947 3.3043 3.30897 3.43202 3.43769 3.44208 3.57933 3.58379 3.58998 3.75379 3.75836 3.76323 4.0874 4.09116 4.33629 4.34015 4.49075 4.49552 4.61459 4.62115 4.62932 4.80959 4.81294 4.81786 
53 0.15436 0.15908 0.31043 0.3159 0.49779 0.50232 0.63054 0.63595 0.81785 0.82287 0.8305 0.99081 0.99782 1.15713 1.32163 1.3277 1.49021 1.49486 1.65539 1.66329 1.84532 1.85107 2.05875 2.06621 2.18733 2.3307 2.33651 2.47194 2.47778 2.62586 2.62997 2.81559 2.81999 2.9799 2.98483 3.15121 3.15685 3.30092 3.30735 3.43645 3.44317 3.58123 3.58674 3.75437 3.7594 4.08768 4.33634 4.49153 4.49636 4.61859 4.62573 4.81032 4.81454 
32 0.1546 0.30998 0.49738 0.63041 0.82014 0.98973 1.15714 1.32188 1.49017 1.65492 1.84416 2.05745 2.1876 2.32982 2.47266 2.62537 2.81527 2.9797 3.15062 3.15861 3.30083 3.43626 3.58093 3.75321 3.759 4.08656 4.33505 4.49082 4.49722 4.62188 4.80926 4.81506 
29 0.1645 0.32038 0.50932 0.64087 0.82842 0.83361 1.00002 1.16758 1.33418 1.50099 1.66454 1.8551 2.06746 2.19713 2.34065 2.48185 2.63532 2.82604 2.9905 3.16145 3.31213 3.44749 3.59127 3.76479 4.09656 4.34522 4.50132 4.63064 4.82019 
82 0.14527 0.14956 0.15326 0.30147 0.3051 0.30907 0.48806 0.49272 0.49618 0.62067 0.62509 0.6293 0.81081 0.81468 0.81822 0.82347 0.9832 0.987 0.99172 1.14767 1.15176 1.15744 1.31255 1.31756 1.32175 1.48066 1.48522 1.48898 1.64189 1.64848 1.65231 1.83793 1.84096 1.8453 2.05118 2.05455 2.1765 2.18237 2.18974 2.32279 2.32611 2.33056 2.45959 2.46508 2.46951 2.61529 2.61963 2.62306 2.80637 2.81078 2.8143 2.97012 2.97507 2.97883 3.14293 3.14627 3.15041 3.29211 3.29658 3.30096 3.42491 3.43037 3.43519 3.572 3.57644 3.58096 3.74661 3.75077 3.7541 4.08008 4.08315 4.32906 4.33174 4.48332 4.48711 4.49063 4.60742 4.61418 4.61876 4.80223 4.80546 4.80855 
142 0.13728 0.14047 0.14316 0.14537 0.1484 0.29339 0.29682 0.29931 0.30167 0.30394 0.48019 0.48349 0.48623 0.48827 0.49061 0.49474 0.61148 0.61516 0.61814 0.62069 0.62288 0.62752 0.80265 0.80588 0.80866 0.81076 0.8132 0.81653 0.97545 0.97784 0.98072 0.98333 0.98683 1.1395 1.14317 1.14635 1.14934 1.15283 1.30444 1.30756 1.31122 1.3136 1.3165 1.47248 1.47596 1.47897 1.48121 1.48416 1.63368 1.63936 1.64249 1.64491 1.64891 1.83016 1.8324 1.83477 1.83725 1.83979 2.0434 2.04564 2.04801 2.05082 2.16857 2.17232 2.17594 2.17977 2.31504 2.31764 2.32003 2.32266 2.32593 2.45028 2.45568 2.45894 2.46152 2.46418 2.60698 2.61108 2.61374 2.6159 2.61896 2.79864 2.80206 2.80462 2.80667 2.80942 2.81316 2.96213 2.96554 2.96887 2.97093 2.97474 3.13496 3.13776 3.14008 3.14263 3.14466 3.14823 3.28406 3.28714 3.29029 3.29306 3.29548 3.41684 3.42217 3.42454 3.42731 3.42988 3.56419 3.56755 3.57016 3.57284 3.57632 3.7389 3.74133 3.74404 3.74621 3.74819 4.07236 4.07467 4.07693 4.07964 4.32119 4.32324 4.32529 4.32841 4.4753 4.47808 4.48123 4.48325 4.48578 4.59933 4.60339 4.60712 4.6102 4.61496 4.7946 4.79717 4.79917 4.80131 4.80392 4.99802 
36 0.1538 0.15921 0.31046 0.31834 0.49672 0.50161 0.63004 0.8183 0.82403 0.99066 1.15679 1.32073 1.48958 1.49582 1.65387 1.84537 2.0586 2.1859 2.33078 2.47076 2.47667 2.6251 2.81523 2.97901 2.98461 3.15108 3.30057 3.3094 3.43645 3.58089 3.75404 4.08767 4.33636 4.49136 4.61879 4.81015 
0 
60 0.17459 0.17849 0.33161 0.33562 0.51898 0.52308 0.651 0.65483 0.84124 0.84572 1.01122 1.01619 1.18183 1.1906 1.34393 1.34849 1.51087 1.51617 1.67462 1.68191 1.86538 1.86955 1.87715 2.07805 2.08384 2.2076 2.35102 2.35642 2.36362 2.49299 2.49838 2.64531 2.65033 2.8366 2.84112 2.8521 3.00089 3.00816 3.17269 3.17636 3.18465 3.32404 3.32861 3.45786 3.46308 3.60229 3.60794 3.77578 3.78082 4.10613 4.1114 4.35461 4.36064 4.51293 4.51751 4.64193 4.65148 4.82989 4.83361 4.83854 
92 0.1767 0.17981 0.18372 0.3326 0.33608 0.33942 0.35004 0.52046 0.5237 0.52731 0.53574 0.6528 0.65659 0.66038 0.84334 0.84602 0.8503 1.01177 1.01653 1.02073 1.03035 1.17974 1.18475 1.18839 1.34574 1.34916 1.35453 1.51403 1.51757 1.52291 1.67769 1.68169 1.68879 1.86707 1.87074 1.87525 1.88292 2.07972 2.08374 2.08918 2.20863 2.21328 2.21951 2.35217 2.35652 2.36131 2.36925 2.49593 2.50016 2.50588 2.64807 2.65077 2.65596 2.83934 2.84246 2.84644 3.00303 3.00625 3.01057 3.17332 3.17724 3.18034 3.18527 3.3242 3.32807 3.33134 3.45855 3.46266 3.46661 3.60372 3.60799 3.61313 3.7783 3.78122 3.78494 3.79415 4.10911 4.11238 4.11798 4.35743 4.3606 4.36652 4.5152 4.518 4.52213 4.64284 4.64737 4.65828 4.83232 4.83494 4.83846 4.84418 
0 
1 3.77467 
54 0.1586 0.16233 0.3144 0.31864 0.50224 0.50556 0.63433 0.63878 0.82293 0.8271 0.83185 0.99486 1.00025 1.16076 1.16786 1.32576 1.33097 1.49466 1.49864 1.65912 1.66435 1.84932 1.85434 2.06269 2.1894 2.19877 2.33455 2.33993 2.476 2.47989 2.62957 2.63288 2.82001 2.82332 2.98363 2.98747 3.15526 3.1598 3.30501 3.31007 3.44015 3.44491 3.58573 3.59022 3.75882 3.76291 4.09182 4.34016 4.49592 4.49997 4.62121 4.62727 4.81418 4.81734 
80 0.14496 0.14933 0.1527 0.3015 0.30508 0.30882 0.48799 0.49258 0.49575 0.6206 0.62502 0.62885 0.81053 0.81429 0.8176 0.98295 0.9869 0.99136 1.14788 1.15192 1.15689 1.31259 1.31776 1.32154 1.48072 1.48544 1.48883 1.64168 1.64872 1.65282 1.83769 1.84084 1.84478 2.05094 2.05437 2.17652 2.18231 2.32263 2.32596 2.33014 2.45951 2.46509 2.46903 2.61546 2.61965 2.62284 2.80625 2.81065 2.81385 2.97017 2.9754 2.97905 3.14289 3.14627 3.14995 3.29204 3.29651 3.30045 3.42472 3.43016 3.4349 3.57193 3.57634 3.58038 3.74633 3.75052 3.75354 4.07985 4.08299 4.32879 4.33157 4.48324 4.48744 4.49043 4.60744 4.614 4.61896 4.802 4.80517 4.8082 
1 3.31996 
28 0.17215 0.326 0.51366 0.64807 0.83498 1.00666 1.17733 1.33975 1.50841 1.67311 1.86331 2.07586 2.20757 2.34669 2.48905 2.63947 2.83248 2.99718 3.1684 3.31865 3.45341 3.59906 3.77101 4.10401 4.35459 4.50776 4.63664 4.82558 
29 0.15888 0.31603 0.50178 0.63511 0.82413 0.99555 1.1642 1.32743 1.49478 1.65907 1.84985 2.06161 2.19191 2.33402 2.34504 2.47627 2.62912 2.81987 2.98398 3.15686 3.30743 3.44175 3.58472 3.75945 4.09037 4.33822 4.49632 4.62607 4.81344 
56 0.15264 0.15788 0.309 0.31411 0.49516 0.50015 0.62827 0.63377 0.81806 0.82298 0.98963 0.99557 1.15533 1.16244 1.31957 1.32566 1.48779 1.49333 1.65019 1.65644 1.84436 1.84967 2.05761 2.06245 2.18369 2.19078 2.32965 2.33492 2.46819 2.47432 2.62332 2.62823 2.81344 2.81853 2.97725 2.98292 3.14981 3.15532 3.29928 3.30561 3.43279 3.43777 3.57913 3.58449 3.75304 3.75848 4.08663 4.09146 4.33539 4.34058 4.49013 4.49564 4.61419 4.62281 4.809 4.81305 
28 0.16602 0.32239 0.5099 0.64247 0.83107 1.0034 1.17236 1.33471 1.50247 1.66594 1.85833 2.06922 2.20251 2.34247 2.48543 2.63644 2.82799 2.99103 3.16401 3.31455 3.44952 3.59431 3.76722 4.09929 4.34631 4.50448 4.63274 4.82169 
92 0.1768 0.17975 0.18363 0.33318 0.33616 0.33939 0.35296 0.52076 0.52353 0.52694 0.53384 0.65279 0.6563 0.65993 0.84242 0.84515 0.8487 0.86142 1.01419 1.01752 1.02182 1.18041 1.18524 1.18902 1.34595 1.34924 1.35392 1.51386 1.51708 1.52115 1.67742 1.68121 1.68686 1.86761 1.87116 1.87447 1.88201 2.07958 2.08268 2.0867 2.21092 2.21625 2.35281 2.35622 2.36063 2.36727 2.4947 2.4982 2.50299 2.64715 2.65003 2.65487 2.83857 2.84141 2.84499 2.84981 3.00307 3.00615 3.01088 3.174 3.17746 3.1807 3.1859 3.32602 3.32889 3.33317 3.45845 3.46226 3.46645 3.60419 3.60815 3.61294 3.77727 3.78057 3.78427 3.79063 4.10858 4.1117 4.11681 4.35725 4.36046 4.36572 4.51346 4.51701 4.52074 4.52848 4.64325 4.64799 4.83263 4.83542 4.83851 4.84479 
67 0.15815 0.16164 0.31434 0.31838 0.32528 0.50194 0.50523 0.51034 0.63436 0.63895 0.82243 0.82634 0.82948 0.99429 0.99878 1.00287 1.16061 1.16561 1.17171 1.32494 1.33031 1.49416 1.49845 1.65881 1.66234 1.66976 1.84909 1.85356 1.85872 2.06215 2.06587 2.19007 2.19454 2.33427 2.3389 2.34818 2.47563 2.47919 2.62926 2.6328 2.8198 2.82333 2.82839 2.98368 2.98733 3.15522 3.15994 3.16536 3.30527 3.31045 3.44042 3.44509 3.58502 3.58869 3.75866 3.76322 4.09114 4.09512 4.33965 4.34372 4.4954 4.49989 4.61987 4.62616 4.8139 4.81714 4.82227 
31 0.1676 0.32343 0.50885 0.51406 0.64149 0.83338 1.00218 1.16836 1.33426 1.50268 1.66703 1.85701 2.07007 2.19851 2.34146 2.48338 2.63598 2.82852 2.99106 3.1623 3.16741 3.31367 3.44899 3.59228 3.76604 3.77165 4.09865 4.34629 4.50412 4.63129 4.82189 
16 0.16455 0.50996 0.82959 1.17533 1.49989 1.85836 2.48134 2.63426 2.82639 3.45149 3.59316 3.76525 4.09676 4.34434 4.50308 4.81952 
38 0.15498 0.31132 0.49901 0.50542 0.63261 0.82086 0.82587 0.99146 1.1577 1.32138 1.33109 1.49043 1.65615 1.84592 2.05912 2.18535 2.33138 2.47316 2.62675 2.81788 2.98011 2.98652 3.15209 3.15902 3.30138 3.30962 3.43767 3.44489 3.58182 3.75469 3.76135 4.08812 4.33684 4.49194 4.49978 4.61572 4.81078 4.81756 
111 0.14474 0.14852 0.15129 0.15418 0.30086 0.30426 0.30743 0.3102 0.48747 0.49147 0.49396 0.49657 0.50049 0.61983 0.62364 0.62655 0.6294 0.81008 0.81348 0.81665 0.81914 0.98268 0.98548 0.989 0.99292 1.14695 1.1507 1.15456 1.15828 1.31182 1.31537 1.3189 1.3221 1.47992 1.48383 1.48685 1.48965 1.64126 1.6476 1.65049 1.65389 1.83739 1.83991 1.84312 1.84642 2.05064 2.05324 2.05606 2.17593 2.18099 2.18432 2.32227 2.32507 2.32808 2.33164 2.45819 2.46373 2.46714 2.46985 2.47479 2.61446 2.61867 2.62162 2.62419 2.80584 2.80985 2.8125 2.81525 2.82033 2.9695 2.97363 2.97662 2.97995 3.14233 3.14537 3.14858 3.15106 3.29155 3.29503 3.29865 3.30147 3.42422 3.42991 3.43301 3.43602 3.57146 3.57533 3.57804 3.58128 3.74616 3.74935 3.75221 3.7545 4.07958 4.08217 4.08517 4.32854 4.33073 4.33374 4.48267 4.48565 4.48905 4.4916 4.60677 4.61241 4.61641 4.62055 4.80175 4.80457 4.80688 4.80969 
34 0.15091 0.30736 0.49334 0.62657 0.63511 0.81638 0.82374 0.98797 1.1535 1.31766 1.32644 1.48601 1.49511 1.65216 1.84266 2.0559 2.1816 2.32796 2.46639 2.47368 2.62161 2.81157 2.9754 3.14809 3.29749 3.43379 3.57747 3.75135 3.75914 4.08495 4.33366 4.48835 4.61252 4.80726 
41 0.15397 0.30924 0.31701 0.49679 0.50218 0.62962 0.81897 0.82343 0.98929 1.15548 1.16494 1.32004 1.32716 1.48948 1.49657 1.65527 1.84383 1.85179 2.05709 2.18648 2.32933 2.47222 2.62455 2.81461 2.82064 2.97924 3.1501 3.15709 3.29955 3.30712 3.4367 3.58037 3.75303 3.75857 4.08617 4.33479 4.48994 4.4957 4.61727 4.8088 4.81425 
4 0.16429 0.82882 1.66542 4.62967 
64 0.14388 0.14826 0.30019 0.30425 0.30884 0.4864 0.49081 0.49506 0.61946 0.62371 0.62966 0.80927 0.81378 0.81879 0.98096 0.98578 1.14661 1.15225 1.31087 1.31652 1.47912 1.48397 1.64215 1.64802 1.8357 1.83979 2.04892 2.0527 2.17509 2.18156 2.32089 2.32471 2.45964 2.46558 2.61458 2.61886 2.80464 2.80907 2.81448 2.96862 2.97379 3.14112 3.14528 3.14917 3.29052 3.296 3.42544 3.43059 3.57038 3.57468 3.74432 3.74879 3.75223 4.07794 4.08165 4.32676 4.33014 4.48141 4.48619 4.60598 4.61406 4.80018 4.80339 4.80766 
30 0.17715 0.33388 0.51966 0.65192 0.84091 1.01699 1.18359 1.3469 1.51381 1.68286 1.86861 2.07679 2.09462 2.21472 2.35627 2.49799 2.6446 2.83963 2.99976 3.17489 3.32371 3.45807 3.6081 3.77693 4.10579 4.35365 4.51309 4.64342 4.83142 4.84451 
30 0.1697 0.32638 0.51314 0.64581 0.83552 0.84127 1.00422 1.01239 1.17341 1.33932 1.50639 1.66991 1.86022 2.07356 2.20069 2.34556 2.48784 2.6416 2.83135 2.99575 3.16848 3.31902 3.45344 3.59709 3.77274 4.10186 4.34973 4.50841 4.63556 4.82527 
28 0.15742 0.31366 0.50039 0.63382 0.82195 0.99526 1.16241 1.32592 1.49354 1.6581 1.84729 2.06062 2.19015 2.33413 2.47487 2.62828 2.81841 2.98332 3.15453 3.30561 3.4405 3.58421 3.75799 4.08906 4.33705 4.49534 4.62484 4.81223 
30 0.16366 0.31993 0.32565 0.50739 0.64071 0.82937 1.00018 1.16752 1.33283 1.50007 1.66416 1.85392 2.06641 2.19675 2.33898 2.48113 2.63447 2.82526 2.98945 3.16223 3.31261 3.44588 3.58991 3.76549 4.09527 4.344 4.50263 4.63086 4.81901 4.82635 
4 0.83132 1.00251 1.66963 1.86204 
27 0.16446 0.32107 0.50767 0.6423 0.82987 1.16904 1.33304 1.50013 1.6682 1.85512 2.06649 2.19682 2.34014 2.48347 2.63366 2.82519 2.98886 3.16146 3.31245 3.44763 3.59065 3.76438 4.09517 4.34222 4.50085 4.62942 4.81803 
28 0.16264 0.31973 0.50692 0.64054 0.82737 0.99971 1.16942 1.33409 1.4994 1.66118 1.85171 1.85806 2.06575 2.19904 2.33784 2.48028 2.6327 2.82415 2.98793 3.16154 3.31257 3.44675 3.58837 3.76378 4.09459 4.34236 4.50083 4.81743 
56 0.17689 0.18234 0.33312 0.33788 0.51994 0.52434 0.65194 0.6564 0.84233 0.84665 1.01445 1.02073 1.18279 1.18801 1.34545 1.34975 1.5118 1.51587 1.67686 1.68363 1.8686 1.87256 2.07931 2.08416 2.20942 2.354 2.36224 2.49326 2.49864 2.64616 2.64964 2.83816 2.84334 3.00181 3.00738 3.17471 3.17888 3.32553 3.32954 3.45871 3.46286 3.60298 3.60812 3.77806 3.78171 4.1075 4.11247 4.35629 4.36191 4.51379 4.5178 4.6424 4.65028 4.83153 4.83579 4.84551 
79 0.15533 0.15845 0.16336 0.31177 0.31558 0.31976 0.49895 0.50177 0.50543 0.63178 0.63487 0.63903 0.8196 0.82288 0.8253 0.82906 0.99141 0.99558 0.99969 1.15785 1.16256 1.16781 1.32146 1.32644 1.33072 1.49129 1.49451 1.49943 1.65626 1.65901 1.66528 1.84621 1.85009 1.85436 2.05943 2.06282 2.18587 2.19049 2.33184 2.33544 2.34154 2.47232 2.47576 2.48111 2.62672 2.6297 2.81699 2.8201 2.82541 2.98011 2.98399 2.98996 3.15251 3.15697 3.16061 3.30138 3.3058 3.30917 3.43779 3.44144 3.44738 3.58244 3.58538 3.59118 3.75487 3.75894 3.76184 4.08856 4.09188 4.33733 4.34018 4.49229 4.49648 4.49972 4.61639 4.62401 4.81124 4.81411 4.81839 
37 0.16873 0.32557 0.51134 0.64497 0.83367 1.00201 1.00812 1.17383 1.33648 1.34607 1.50512 1.66744 1.67415 1.85907 1.86415 2.07241 2.19972 2.34444 2.35613 2.48588 2.63927 2.82939 2.83566 2.99376 3.16589 3.17127 3.31672 3.45001 3.59475 3.60557 3.76968 4.10072 4.34839 4.50626 4.63513 4.8224 4.82816 
73 0.16253 0.16533 0.17172 0.31792 0.32155 0.32531 0.50581 0.50908 0.51696 0.63793 0.64178 0.82709 0.83018 0.83383 0.99796 1.00271 1.00727 1.16393 1.16927 1.17294 1.32816 1.33244 1.33617 1.498 1.50118 1.6621 1.66619 1.67269 1.85266 1.85685 1.86058 2.06593 2.07171 2.19456 2.19971 2.33815 2.3424 2.34762 2.4791 2.48253 2.49326 2.63287 2.6356 2.82326 2.82654 2.83169 2.98764 2.99029 3.15884 3.16276 3.16654 3.30969 3.3134 3.32018 3.44394 3.44828 3.58814 3.59208 3.60057 3.76248 3.76601 3.77677 4.09443 4.0987 4.34293 4.34655 4.4988 4.50245 4.62499 4.62998 4.81736 4.81993 4.82455 
3 1.84752 4.33738 4.81368 
100 0.1467 0.15121 0.15399 0.15892 0.30295 0.30685 0.31013 0.31373 0.48939 0.49429 0.49708 0.50057 0.62225 0.62701 0.6305 0.81238 0.81646 0.81919 0.8234 0.98442 0.98839 0.99194 1.14918 1.15368 1.15789 1.16198 1.31387 1.31949 1.32276 1.48208 1.48721 1.48997 1.49492 1.64287 1.65037 1.65359 1.65894 1.83916 1.84209 1.84558 1.85024 2.05242 2.0556 2.05926 2.17782 2.1841 2.19031 2.32406 2.32738 2.33097 2.46034 2.4671 2.47022 2.47468 2.61676 2.62161 2.62429 2.80758 2.81237 2.81504 2.81927 2.97153 2.97711 2.97996 3.14438 3.14777 3.15137 3.15473 3.29345 3.29854 3.30185 3.30545 3.42585 3.43201 3.4359 3.43957 3.57332 3.57807 3.58169 3.74785 3.75218 3.75486 3.75968 4.08134 4.08418 4.08778 4.3303 4.33262 4.33708 4.48467 4.48915 4.49167 4.49788 4.60872 4.61537 4.6194 4.80346 4.80664 4.80931 4.813 
0 
56 0.14723 0.15243 0.30342 0.30841 0.48962 0.49471 0.62269 0.62805 0.81267 0.81799 0.98439 0.99168 1.14998 1.15719 1.31429 1.32094 1.48243 1.48817 1.64605 1.65301 1.83913 1.84463 2.05235 2.05709 2.17823 2.18906 2.32422 2.32893 2.46373 2.47019 2.61808 2.62294 2.8078 2.81303 2.97188 2.97784 3.14449 3.14982 3.29381 3.30052 3.42936 3.43611 3.57356 3.57866 3.74774 3.75326 4.08133 4.086 4.33018 4.33438 4.48483 4.49051 4.6091 4.61939 4.8035 4.80719 
96 0.16074 0.16401 0.16745 0.31743 0.32076 0.32393 0.50251 0.50685 0.50966 0.51313 0.63628 0.63958 0.64286 0.82619 0.8296 0.83234 0.83602 0.99753 1.00085 1.00414 1.16315 1.16702 1.1709 1.17468 1.32748 1.33229 1.33541 1.33967 1.49567 1.49979 1.50298 1.66022 1.66369 1.66799 1.85225 1.85506 1.85859 1.86277 2.06553 2.06867 2.0727 2.19085 2.19565 2.2 2.33744 2.34015 2.34354 2.35108 2.47727 2.48115 2.48426 2.63176 2.63467 2.63725 2.82046 2.82477 2.82763 2.83173 2.98516 2.98931 2.99175 2.99634 3.15778 3.16128 3.16431 3.16781 3.30737 3.31169 3.31477 3.31904 3.44329 3.44657 3.44966 3.58701 3.59049 3.59409 3.76094 3.76459 3.7674 3.77133 4.09448 4.09705 4.10069 4.34332 4.34576 4.35144 4.49816 4.50234 4.50491 4.62247 4.62742 4.63079 4.63667 4.8172 4.81971 4.82328 
61 0.15543 0.16004 0.3125 0.31712 0.49898 0.50345 0.50844 0.63238 0.63753 0.82161 0.82575 0.83017 0.99242 0.99847 1.15846 1.16437 1.32217 1.32804 1.49035 1.49567 1.65504 1.6595 1.84724 1.85246 2.06039 2.06509 2.18634 2.19252 2.33249 2.33762 2.47195 2.47763 2.62661 2.6313 2.81568 2.82089 2.82622 2.97992 2.98534 3.15317 3.15827 3.16342 3.30191 3.30825 3.4385 3.44333 3.58154 3.58622 3.75591 3.76142 4.08955 4.09423 4.33836 4.34323 4.49271 4.49817 4.62096 4.62591 4.81213 4.81548 4.82096 
45 0.16076 0.1643 0.31664 0.32064 0.50423 0.5084 0.63663 0.64138 0.82504 0.8284 0.99593 1.00213 1.16191 1.16857 1.3285 1.33273 1.49694 1.50138 1.661 1.85115 1.85655 2.06479 2.19257 2.33711 2.47793 2.48417 2.63172 2.82251 2.8282 2.98666 3.15747 3.16195 3.30858 3.31222 3.44229 3.44903 3.58758 3.76152 3.76506 4.09326 4.34152 4.49983 4.62675 4.81594 4.81912 
9 0.17268 0.51599 1.18038 2.0748 2.34842 2.83497 3.77169 4.50787 4.83048 
65 0.18036 0.1848 0.33626 0.34021 0.36035 0.52303 0.52696 0.53367 0.65607 0.66043 0.8463 0.85074 1.01759 1.02238 1.18488 1.19 1.34862 1.35309 1.51659 1.52104 1.68018 1.68599 1.87056 1.87512 1.88333 2.08295 2.08725 2.21348 2.22473 2.35676 2.36225 2.37179 2.49806 2.50289 2.65035 2.65389 2.84214 2.84704 3.00568 3.01059 3.17678 3.18055 3.18584 3.32786 3.33176 3.46195 3.46627 3.47734 3.60706 3.61255 3.78119 3.78465 3.79407 4.11187 4.11633 4.36026 4.3654 4.5176 4.5211 4.53042 4.6464 4.6547 4.8352 4.83909 4.84572 
37 0.16461 0.32016 0.32554 0.50806 0.64134 0.83072 1.00008 1.00726 1.16766 1.17512 1.3341 1.50157 1.66475 1.85463 1.86207 2.0672 2.20475 2.3401 2.3462 2.48291 2.63578 2.82624 2.83266 2.99062 3.16131 3.16822 3.31333 3.44851 3.59187 3.76558 3.77129 4.09628 4.34473 4.50321 4.6316 4.81952 4.82473 
55 0.16651 0.17027 0.32233 0.32612 0.51051 0.51402 0.64299 0.64641 0.83084 0.83485 1.00202 1.00651 1.16855 1.17378 1.3351 1.33922 1.50308 1.50638 1.66694 1.6725 1.85744 1.86125 2.0697 2.07332 2.19799 2.20262 2.34317 2.3473 2.48486 2.48851 2.63776 2.6407 2.82814 2.83155 2.99305 2.99743 3.163 3.16714 3.31386 3.31814 3.44826 3.45365 3.5942 3.59834 3.76691 3.77039 4.09892 4.10241 4.34714 4.35084 4.50277 4.50698 4.63425 4.82266 4.82589 
0 
25 0.1649 0.32145 0.50826 0.64093 0.83068 1.00204 1.33442 1.50126 1.66474 1.85578 2.06844 2.34035 2.48272 2.63557 2.8266 2.99065 3.16312 3.31433 3.44759 3.59137 3.76593 4.09702 4.34535 4.50309 4.82001 
28 0.16539 0.3209 0.50855 0.6403 0.83113 1.00134 1.16743 1.33368 1.50087 1.66426 1.85433 2.06813 2.19622 2.33936 2.48229 2.63583 2.82628 2.99044 3.16357 3.31337 3.44745 3.59151 3.76687 4.0961 4.34464 4.50343 4.63098 4.81983 
42 0.16234 0.31838 0.32247 0.5055 0.51009 0.63786 0.64276 0.8278 0.83356 0.99863 1.00297 1.16484 1.17213 1.33032 1.49847 1.66269 1.8521 1.85775 2.06533 2.19518 2.33781 2.34366 2.47999 2.63301 2.82353 2.8291 2.98789 3.15953 3.1636 3.30974 3.31481 3.44503 3.58871 3.59463 3.76302 3.76986 4.09394 4.34206 4.50037 4.62795 4.81691 4.82066 
55 0.1592 0.16326 0.31492 0.31887 0.50233 0.50649 0.63467 0.63889 0.82353 0.82711 0.9948 0.99966 1.16149 1.16674 1.32721 1.33156 1.49509 1.4996 1.65891 1.66401 1.84928 1.8536 2.06224 2.06659 2.19124 2.33477 2.33911 2.47645 2.4811 2.62984 2.63305 2.82032 2.82424 2.98492 2.98922 3.15547 3.15948 3.30631 3.31031 3.44081 3.44523 3.58578 3.59033 3.75979 3.7631 4.09124 4.09575 4.33935 4.34415 4.4974 4.50077 4.62169 4.62654 4.8142 4.8177 
93 0.14999 0.15388 0.15728 0.30616 0.30949 0.31328 0.31738 0.49269 0.49678 0.49965 0.50327 0.62533 0.62914 0.63295 0.63816 0.81539 0.81884 0.82238 0.8265 0.98789 0.99076 0.99514 1.15227 1.15594 1.161 1.31709 1.32081 1.32497 1.32988 1.48522 1.48916 1.49282 1.64631 1.65305 1.65622 1.8426 1.84514 1.84914 2.05591 2.05853 2.0622 2.18114 2.18652 2.32747 2.33027 2.33388 2.46336 2.46907 2.47267 2.47695 2.61974 2.62387 2.62729 2.81099 2.81502 2.81813 2.82344 2.97476 2.97893 2.98242 3.1476 3.15065 3.15461 3.15845 3.29682 3.30039 3.30493 3.30876 3.42925 3.43528 3.43884 3.44353 3.57668 3.58049 3.58404 3.75135 3.75478 3.75813 4.08482 4.08739 4.09137 4.33388 4.33602 4.48792 4.49097 4.49479 4.61191 4.61805 4.62209 4.80694 4.80977 4.81232 4.81799 
20 0.16119 0.32001 0.50667 0.63924 0.82668 0.99776 1.66394 1.85089 2.06438 2.33687 2.6326 2.82389 2.98768 3.16212 3.58798 3.76352 4.09292 4.34105 4.50074 4.8156 
56 0.14893 0.15427 0.30522 0.31057 0.49146 0.49698 0.6243 0.63054 0.81451 0.82023 0.98617 0.99362 1.1518 1.16136 1.31612 1.32392 1.48427 1.49052 1.64751 1.65321 1.84096 1.8463 2.05418 2.05927 2.18018 2.19068 2.32597 2.33095 2.46489 2.47099 2.61981 2.62528 2.80972 2.81538 2.97372 2.98011 3.14628 3.15195 3.29551 3.30324 3.43096 3.43652 3.57539 3.58116 3.74951 3.75528 4.08311 4.08803 4.33203 4.33662 4.48666 4.49256 4.61108 4.61996 4.80527 4.80921 
56 0.14938 0.15544 0.30585 0.3115 0.49194 0.49762 0.6245 0.63097 0.81524 0.82109 0.98692 0.99417 1.15236 1.1605 1.31666 1.32398 1.48484 1.49138 1.64677 1.65348 1.84177 1.84743 2.05494 2.05984 2.18052 2.18945 2.32672 2.33188 2.46516 2.4718 2.62038 2.62575 2.81011 2.81607 2.9742 2.98078 3.14702 3.15289 3.29608 3.30358 3.43271 3.4392 3.5759 3.58171 3.75023 3.75607 4.08391 4.0887 4.33285 4.33678 4.48734 4.49332 4.6115 4.62126 4.80601 4.80996 
25 0.1601 0.31634 0.50533 0.63727 0.8253 0.99782 1.33163 1.4967 1.66115 1.8523 2.06314 2.33675 2.47767 2.63082 2.82403 2.98572 3.15893 3.30941 3.44442 3.58721 3.76145 4.09209 4.34034 4.49836 4.81533 
28 0.15809 0.31297 0.50096 0.63376 0.82479 0.9941 1.16197 1.32646 1.49403 1.65854 1.84773 2.06163 2.19102 2.33332 2.4761 2.62842 2.81887 2.98401 3.15375 3.30501 3.43929 3.58466 3.75759 4.0899 4.33843 4.49456 4.6267 4.81277 
2 0.64633 1.00615 
64 0.17252 0.17678 0.32982 0.33323 0.51555 0.51935 0.52448 0.64819 0.65237 0.67464 0.83865 0.84257 1.01 1.01405 1.17782 1.18216 1.3416 1.34593 1.50869 1.51297 1.67201 1.67722 1.86344 1.86769 1.87441 2.07519 2.07936 2.2047 2.21258 2.34797 2.35261 2.35806 2.48981 2.49482 2.64309 2.64736 2.83382 2.8382 2.84316 2.99837 3.00291 3.17124 3.17487 3.32153 3.32557 3.45529 3.45923 3.59876 3.60348 3.61061 3.77365 3.77669 3.78225 4.10381 4.10818 4.1252 4.35199 4.35668 4.51074 4.51559 4.64015 4.8274 4.83109 4.83532 
89 0.16822 0.17117 0.17562 0.32393 0.3272 0.33001 0.34232 0.51138 0.51438 0.51747 0.54398 0.64441 0.64773 0.65288 0.83244 0.83597 0.83954 0.8531 1.00288 1.0071 1.01082 1.02233 1.17162 1.17625 1.18038 1.33624 1.33989 1.34407 1.50442 1.50774 1.51346 1.6677 1.67142 1.67587 1.85835 1.86204 1.86541 1.87311 2.07167 2.07501 2.09048 2.20083 2.20677 2.34454 2.3479 2.35235 2.48607 2.48935 2.49411 2.63893 2.64179 2.65374 2.82963 2.83262 2.83609 2.8535 2.9945 2.99827 3.00984 3.1647 3.16834 3.17109 3.31545 3.31895 3.32207 3.44986 3.45382 3.45788 3.59583 3.59944 3.60433 3.76961 3.77236 3.77876 4.10013 4.10379 4.11014 4.34877 4.35191 4.35714 4.50669 4.50934 4.51698 4.63542 4.64078 4.82285 4.82551 4.82888 4.83376 
78 0.16416 0.16856 0.17394 0.32135 0.325 0.32826 0.5071 0.51093 0.51417 0.64066 0.64491 0.64825 0.83 0.8338 0.8369 1.0016 1.00601 1.01008 1.16815 1.17256 1.17712 1.33174 1.33646 1.34091 1.50022 1.50434 1.50869 1.66635 1.66988 1.67719 1.85608 1.85987 1.86362 1.88283 2.06958 2.07287 2.19616 2.20058 2.34151 2.34522 2.35115 2.35913 2.48325 2.48661 2.63623 2.6394 2.82697 2.83029 2.8349 2.98972 2.99393 3.16239 3.16638 3.17014 3.31225 3.31694 3.32095 3.44766 3.45192 3.46 3.59236 3.59588 3.60407 3.76459 3.76909 3.77164 4.09894 4.10218 4.34729 4.35054 4.50191 4.50638 4.51164 4.63075 4.63554 4.82073 4.82354 4.82689 
64 0.15678 0.16058 0.31224 0.3168 0.49992 0.50345 0.63196 0.63662 0.8217 0.82593 0.99265 0.99726 1.15891 1.16419 1.32368 1.32853 1.33343 1.492 1.49615 1.5011 1.65564 1.65997 1.84703 1.85131 2.06023 2.06413 2.18922 2.19661 2.3324 2.33652 2.47257 2.47729 2.62695 2.63066 2.81798 2.82179 2.82744 2.98193 2.98584 3.15319 3.15805 3.16249 3.30297 3.30829 3.31269 3.43821 3.44267 3.583 3.58774 3.75644 3.76091 3.76474 4.08914 4.09325 4.3379 4.34202 4.49322 4.49791 4.50286 4.62043 4.62673 4.81199 4.81578 4.82021 
59 0.14808 0.15304 0.3043 0.30891 0.3149 0.49072 0.49615 0.50085 0.62383 0.62896 0.81374 0.81832 0.82295 0.98581 0.99236 1.15074 1.15976 1.31538 1.32319 1.48349 1.4896 1.64455 1.65279 1.84056 1.84509 2.05383 2.05812 2.17924 2.32541 2.32967 2.46333 2.47088 2.61847 2.62343 2.80893 2.81451 2.97292 2.97963 3.1457 3.15028 3.15501 3.29483 3.30313 3.42759 3.43379 3.57466 3.57993 3.7492 3.75503 4.08272 4.08678 4.33176 4.33528 4.48602 4.49188 4.6101 4.61977 4.80479 4.80853 
0 
112 0.14965 0.15361 0.15649 0.15956 0.30588 0.30931 0.3128 0.31581 0.4925 0.4965 0.49918 0.50182 0.50708 0.62464 0.62858 0.63161 0.63432 0.81495 0.81843 0.82158 0.82403 0.8282 0.98775 0.99056 0.99435 0.99845 1.15192 1.15578 1.15975 1.16354 1.31674 1.32048 1.32402 1.32717 1.48483 1.48884 1.49192 1.49475 1.64631 1.6528 1.65572 1.65943 1.84252 1.84513 1.84887 1.85235 2.05581 2.05853 2.06146 2.18091 2.18624 2.1898 2.32739 2.33021 2.33335 2.33767 2.46299 2.4688 2.47229 2.47489 2.48062 2.61942 2.62366 2.6268 2.62947 2.81087 2.81484 2.81773 2.82074 2.82505 2.97447 2.97869 2.98177 2.98547 3.14741 3.15048 3.15406 3.15657 3.29654 3.30013 3.30401 3.30705 3.42928 3.43522 3.43835 3.44156 3.57652 3.58035 3.58324 3.58664 3.75125 3.75459 3.75753 3.75983 4.08472 4.08739 4.09084 4.33374 4.33596 4.3395 4.48765 4.4907 4.49426 4.49691 4.61174 4.61759 4.62175 4.62604 4.80684 4.80981 4.81216 4.8156 
65 0.15298 0.15757 0.30918 0.31424 0.31864 0.49517 0.50004 0.50506 0.62835 0.63272 0.81842 0.82339 0.82962 0.99 0.9961 1.1556 1.16279 1.16868 1.31973 1.32623 1.48809 1.49317 1.64865 1.65565 1.6645 1.84471 1.84997 2.05797 2.06211 2.18322 2.19031 2.32975 2.33397 2.46826 2.47324 2.48003 2.62414 2.62802 2.81299 2.81814 2.82459 2.97747 2.98281 3.15021 3.156 3.29942 3.30686 3.43186 3.43708 3.4431 3.57912 3.58369 3.75331 3.75888 4.08693 4.09098 4.33582 4.33932 4.49047 4.496 4.61411 4.62306 4.80912 4.8127 4.81857 
1 3.76806 
19 0.16624 0.31921 0.50545 0.6391 0.82856 1.17141 1.3321 1.50067 1.66388 1.8546 2.82382 3.1599 3.31313 3.44571 3.76334 4.09582 4.34605 4.50145 4.81951 
41 0.16695 0.17377 0.32283 0.32819 0.51508 0.64256 0.83184 0.837 1.00252 1.01036 1.16789 1.17777 1.33251 1.50306 1.66736 1.6756 1.85745 1.86411 2.07713 2.19699 2.20779 2.34659 2.3535 2.48989 2.64732 2.83567 3.00058 3.16336 3.17396 3.31352 3.32136 3.4481 3.45763 3.6027 3.76682 3.77532 4.10725 4.35411 4.50308 4.51275 4.82629 
42 0.1704 0.32567 0.33288 0.51232 0.51669 0.64454 0.64906 0.83606 1.00652 1.17368 1.18008 1.33729 1.3426 1.50503 1.67 1.85922 1.86399 2.07194 2.20161 2.34429 2.35059 2.4866 2.63935 2.83102 2.83717 2.99398 2.99978 3.16595 3.17001 3.31783 3.32237 3.45051 3.45493 3.59534 3.60013 3.77042 4.10008 4.34927 4.50703 4.63536 4.82356 4.83023 
15 0.17197 0.32945 0.51879 0.65111 0.83789 1.01 1.87251 2.35155 2.83645 3.17133 3.77551 4.11091 4.35101 4.51379 4.82878 
29 0.16571 0.32306 0.51042 0.64484 0.83096 1.00149 1.17303 1.33634 1.50287 1.66775 1.86023 2.0686 2.20137 2.34127 2.35039 2.48321 2.63588 2.82677 2.99089 3.16448 3.31545 3.44975 3.59381 3.76716 4.09851 4.3461 4.50391 4.63603 4.82064 
0 
62 0.16293 0.16583 0.31934 0.32256 0.50638 0.50965 0.63917 0.64323 0.82776 0.83067 0.83496 0.99831 1.00253 1.00863 1.16455 1.17073 1.33182 1.33695 1.49935 1.50432 1.66272 1.66569 1.6723 1.85327 1.85707 1.86185 2.0661 2.06966 2.19557 2.33832 2.34197 2.34958 2.48046 2.48425 2.63377 2.63693 2.82463 2.82756 2.83251 2.98884 2.99659 3.15985 3.16346 3.31066 3.31452 3.44628 3.45112 3.58985 3.59398 3.76333 3.76672 4.09493 4.0987 4.34357 4.34823 4.50044 4.50362 4.62706 4.63162 4.81816 4.8208 4.8252 
117 0.17608 0.17904 0.18247 0.18957 0.33167 0.33493 0.33759 0.34216 0.51937 0.52199 0.52466 0.52827 0.65259 0.65563 0.65882 0.66995 0.84087 0.84407 0.84681 0.85015 1.01165 1.01569 1.01893 1.02445 1.17773 1.18247 1.18605 1.18971 1.34253 1.34611 1.34909 1.35259 1.37193 1.512 1.51482 1.51804 1.52471 1.67635 1.67943 1.68304 1.69159 1.86613 1.87002 1.87292 1.8766 1.8837 2.07902 2.08194 2.08503 2.09256 2.20677 2.21112 2.21619 2.35123 2.35452 2.35828 2.36316 2.37071 2.49359 2.49635 2.49971 2.50425 2.6466 2.64939 2.65267 2.6594 2.83672 2.83985 2.8431 2.84636 2.86001 3.00118 3.00406 3.0075 3.01447 3.1727 3.17641 3.17883 3.18255 3.32327 3.3266 3.32919 3.33387 3.45791 3.46138 3.46409 3.47104 3.60274 3.6056 3.60889 3.61427 3.77638 3.77949 3.78183 3.78583 3.79339 4.10775 4.11055 4.11395 4.12302 4.35667 4.35924 4.36275 4.37317 4.51294 4.51633 4.51902 4.52341 4.63965 4.64387 4.64772 4.65562 4.83128 4.83383 4.83662 4.83956 4.84574 
72 0.1699 0.17393 0.32661 0.33007 0.34005 0.5133 0.51702 0.5232 0.64666 0.64977 0.65746 0.83582 0.83909 0.84285 1.00432 1.00911 1.01454 1.17166 1.17727 1.1818 1.33774 1.34187 1.5061 1.50987 1.52312 1.67 1.67436 1.68296 1.86001 1.86424 1.86798 2.07384 2.0776 2.20206 2.20757 2.34549 2.34937 2.35555 2.48824 2.49242 2.64132 2.64483 2.83194 2.83638 2.84272 2.99579 2.99947 3.16576 3.17021 3.17513 3.31834 3.32194 3.45249 3.4565 3.59679 3.60076 3.60728 3.77174 3.77459 3.7807 4.1023 4.10567 4.35024 4.35379 4.36351 4.50865 4.51201 4.63575 4.64133 4.82465 4.8282 4.83157 
27 0.17487 0.3307 0.51602 0.64861 0.83786 1.18129 1.34322 1.5086 1.67799 1.86763 2.07475 2.20809 2.35051 2.49113 2.64165 2.83666 2.99674 3.16998 3.32164 3.45598 3.59857 3.77268 4.10413 4.35117 4.50949 4.64253 4.82873 
92 0.15187 0.15595 0.15898 0.30841 0.3117 0.31517 0.31911 0.49469 0.49906 0.50185 0.5052 0.6275 0.63164 0.63538 0.81749 0.82103 0.82405 0.82839 0.98971 0.99343 0.99796 1.15488 1.15872 1.16412 1.31921 1.32429 1.32775 1.48749 1.49196 1.49506 1.64856 1.65512 1.65816 1.66358 1.84449 1.84741 1.85167 2.05778 2.06089 2.06552 2.18304 2.18875 2.19723 2.32946 2.33253 2.3368 2.46703 2.47211 2.47549 2.4805 2.62266 2.62646 2.62944 2.8129 2.81707 2.81986 2.82435 2.97687 2.98174 2.9846 3.14974 3.15289 3.15654 3.16054 3.29882 3.30322 3.30694 3.43166 3.43681 3.44094 3.44528 3.57867 3.58275 3.58657 3.75309 3.75727 3.76004 4.08671 4.08949 4.09485 4.33565 4.33816 4.49 4.49401 4.49675 4.61397 4.62022 4.62441 4.80884 4.81184 4.81453 4.81946 
50 0.156 0.16083 0.31152 0.31779 0.49822 0.50241 0.63155 0.63651 0.82089 0.8253 0.99141 1.15753 1.16734 1.3215 1.32807 1.49104 1.49553 1.65624 1.66167 1.84616 1.85295 2.05923 2.18691 2.33162 2.47258 2.47684 2.62635 2.63047 2.81664 2.82089 2.98008 2.98501 3.15219 3.15765 3.30154 3.30842 3.43812 3.44542 3.58191 3.58801 3.75518 3.76061 4.08831 4.33697 4.49238 4.49769 4.61927 4.62681 4.81128 4.81517 
23 0.16825 0.32426 0.50937 0.64662 0.8323 1.3365 1.66835 1.85875 2.06856 2.34349 2.63662 2.82895 2.99196 3.16667 3.31588 3.45 3.59381 3.76842 4.09702 4.34526 4.50518 4.63579 4.82017 
80 0.14713 0.15138 0.15503 0.30366 0.30772 0.31144 0.48993 0.49432 0.49784 0.6227 0.62717 0.63112 0.81247 0.81673 0.81987 0.98454 0.98918 0.9942 1.15011 1.15525 1.16108 1.31446 1.31984 1.32437 1.48266 1.48744 1.49152 1.64519 1.6508 1.65496 1.83928 1.84318 1.84724 2.05252 2.05619 2.17862 2.18417 2.32442 2.32809 2.33262 2.46272 2.46822 2.47197 2.61806 2.62233 2.62619 2.8082 2.81251 2.81609 2.97215 2.97721 2.98224 3.14465 3.14874 3.15209 3.294 3.29909 3.30297 3.42884 3.43332 3.43733 3.5739 3.57819 3.58274 3.7479 3.75228 3.75541 4.08151 4.08506 4.33036 4.33357 4.485 4.48968 4.49338 4.60951 4.61656 4.62158 4.80383 4.80694 4.81039 
0 
45 0.15307 0.15815 0.30989 0.31618 0.49628 0.50111 0.62993 0.63578 0.81812 0.82326 0.98975 0.99713 1.15612 1.31977 1.32636 1.489 1.49436 1.65571 1.84462 1.85152 2.05775 2.18539 2.33004 2.47329 2.62502 2.62904 2.81491 2.81972 2.97802 2.98327 3.15048 3.15673 3.29984 3.3065 3.43676 3.58052 3.75325 3.75903 4.08685 4.33556 4.49053 4.49609 4.6159 4.80944 4.81508 
33 0.17155 0.3272 0.33479 0.51453 0.64801 0.83643 0.84244 1.00816 1.17914 1.33979 1.50915 1.67103 1.86163 1.86759 2.07766 2.20381 2.34674 2.35498 2.49009 2.64043 2.83268 2.9958 3.16942 3.31981 3.45424 3.59697 3.60508 3.77222 4.10402 4.35143 4.50851 4.6377 4.82603 
43 0.17481 0.18161 0.33065 0.33569 0.51831 0.52401 0.65208 0.84049 0.84695 1.01044 1.17966 1.18641 1.34393 1.51137 1.67446 1.68344 1.86463 1.87054 2.07845 2.20795 2.35045 2.36211 2.49351 2.64583 2.83664 2.84303 3.001 3.1733 3.17894 3.324 3.32961 3.45809 3.60333 3.77706 3.7937 4.10674 4.11655 4.35484 4.36154 4.51395 4.6429 4.82978 4.83448 
8 0.17023 0.83157 1.008 1.33712 1.6679 1.85942 3.31646 4.82569 
74 0.16306 0.1666 0.17684 0.31866 0.3225 0.32727 0.5069 0.5105 0.5145 0.63921 0.64268 0.65065 0.82919 0.83167 0.83583 0.99886 1.00295 1.0081 1.16453 1.17001 1.1742 1.3317 1.33563 1.49929 1.50312 1.66298 1.66763 1.67353 1.85316 1.85757 1.86099 1.87288 2.06612 2.06955 2.1954 2.20168 2.33846 2.342 2.34712 2.35327 2.48062 2.48411 2.49084 2.63394 2.63702 2.82436 2.82792 2.83174 2.98905 2.99218 3.16004 3.16381 3.1677 3.31052 3.31456 3.4446 3.44893 3.5895 3.59328 3.59884 3.76396 3.76715 3.77415 4.09509 4.09947 4.34366 4.34794 4.50092 4.50417 4.62946 4.63484 4.81832 4.82156 4.82496 
1 0.82257 
75 0.16982 0.173 0.17828 0.32524 0.32884 0.33233 0.51341 0.51672 0.52081 0.64614 0.65015 0.65941 0.83433 0.83801 0.84247 1.00575 1.01015 1.01884 1.1733 1.17794 1.18216 1.33838 1.34183 1.50648 1.51006 1.66963 1.67301 1.68072 1.85999 1.86394 1.86768 2.07316 2.07729 2.20302 2.20905 2.34532 2.34895 2.35347 2.48823 2.4922 2.50462 2.64122 2.6443 2.83154 2.83492 2.84029 2.99632 3.00001 3.16678 3.17058 3.17505 3.31742 3.32163 3.32916 3.45231 3.45653 3.4654 3.59737 3.60139 3.60865 3.76999 3.7737 3.77818 4.1025 4.10727 4.35071 4.35547 4.50841 4.51148 4.51988 4.63435 4.63942 4.82507 4.82807 4.83256 
0 
82 0.1685 0.17168 0.17721 0.32364 0.32752 0.33145 0.51128 0.5144 0.5179 0.64382 0.64729 0.65164 0.835 0.83814 0.84251 1.0052 1.00955 1.1714 1.17647 1.18227 1.33651 1.34003 1.34477 1.50446 1.50738 1.51246 1.66872 1.67326 1.68245 1.85813 1.86265 1.86654 2.07162 2.07464 2.09315 2.19968 2.2039 2.34387 2.34763 2.35192 2.35736 2.48568 2.4884 2.49408 2.63852 2.64112 2.64842 2.82907 2.83295 2.83709 2.99403 2.99695 3.00397 3.16453 3.16837 3.17191 3.31528 3.31896 3.32276 3.44954 3.45342 3.45765 3.59463 3.59835 3.60356 3.76853 3.77177 3.77547 4.10031 4.10375 4.11261 4.34874 4.35231 4.36356 4.50519 4.50808 4.51221 4.63378 4.63733 4.82323 4.82579 4.82957 
83 0.14627 0.15078 0.15385 0.30238 0.30623 0.31004 0.48903 0.49385 0.4968 0.62109 0.62577 0.62945 0.81167 0.81553 0.81874 0.82333 0.98423 0.98773 0.99277 1.14841 1.1527 1.158 1.31343 1.31848 1.32229 1.48151 1.48632 1.48961 1.64248 1.65012 1.65381 1.83894 1.84188 1.84629 2.0522 2.0554 2.17747 2.18364 2.32381 2.32714 2.33162 2.45921 2.46626 2.47 2.47576 2.61578 2.62086 2.62398 2.80738 2.81192 2.81502 2.97104 2.97622 2.97928 3.14389 3.14739 3.15172 3.29308 3.29747 3.30185 3.30608 3.42549 3.43184 3.43607 3.57301 3.57756 3.58159 3.74769 3.7516 3.75511 4.08112 4.08413 4.33011 4.33259 4.48427 4.48796 4.49152 4.60833 4.61491 4.61976 4.80326 4.80648 4.80953 
69 0.16641 0.17049 0.17516 0.32348 0.32748 0.33155 0.51238 0.51551 0.51943 0.6468 0.65094 0.83089 0.83576 0.83935 1.00264 1.00762 1.01157 1.17254 1.17814 1.3333 1.33881 1.34252 1.50617 1.51043 1.66804 1.67175 1.6776 1.85803 1.86197 1.86561 2.07281 2.07633 2.20215 2.21138 2.34376 2.3472 2.35154 2.48724 2.49154 2.6406 2.64448 2.8299 2.83283 2.83748 2.99528 2.99985 3.16513 3.16951 3.17498 3.31447 3.31923 3.32285 3.45152 3.45485 3.59617 3.59996 3.77112 3.7739 4.10145 4.10495 4.34945 4.35327 4.50776 4.51097 4.62932 4.63644 4.82381 4.82706 4.83054 
36 0.1596 0.31528 0.32259 0.50372 0.63601 0.82439 0.82877 0.99578 1.00172 1.16312 1.32863 1.49588 1.66036 1.66834 1.84989 1.85781 2.06332 2.19138 2.33555 2.4772 2.63048 2.82106 2.98609 3.15686 3.16222 3.30739 3.44214 3.44839 3.58714 3.75973 3.76557 4.09216 4.3406 4.49656 4.62687 4.81455 
60 0.15089 0.15602 0.30741 0.31217 0.4931 0.49842 0.50248 0.62608 0.63116 0.63845 0.81647 0.82156 0.98784 0.9934 1.15372 1.16074 1.31762 1.32408 1.48582 1.49178 1.64657 1.65387 1.84265 1.84738 2.05587 2.05967 2.18155 2.18882 2.32791 2.33217 2.46631 2.47217 2.62177 2.62645 2.81112 2.81671 2.97531 2.98143 3.1481 3.1531 3.29719 3.30382 3.42987 3.43536 3.44015 3.57711 3.58234 3.75111 3.75633 3.75939 4.08494 4.0886 4.33374 4.33733 4.4883 4.49367 4.6123 4.6212 4.80715 4.81048 
24 0.16514 0.31889 0.50498 0.63902 0.82545 1.16835 1.33128 1.50033 1.66383 1.85145 2.33736 2.48178 2.6319 2.82381 3.15911 3.31013 3.4451 3.58917 3.76195 4.09263 4.34128 4.49922 4.62754 4.81516 
84 0.16468 0.16786 0.17251 0.32022 0.3238 0.32697 0.50822 0.51151 0.51519 0.63969 0.6431 0.64644 0.82875 0.83244 0.83667 0.9991 1.00369 1.00688 1.16526 1.17187 1.17621 1.32914 1.3346 1.33798 1.50062 1.50381 1.50942 1.66454 1.66806 1.67362 1.85433 1.85844 1.86205 2.06739 2.07066 2.07731 2.19347 2.19867 2.20547 2.33994 2.3436 2.34706 2.48191 2.48541 2.49093 2.63566 2.63859 2.82543 2.8287 2.8325 2.99062 2.9936 3.00089 3.16096 3.16517 3.16821 3.30945 3.31477 3.31783 3.44578 3.45045 3.45464 3.59006 3.59416 3.59735 3.76305 3.7675 3.77002 3.77609 4.09644 4.09986 4.10745 4.34508 4.34822 4.35539 4.50038 4.50481 4.508 4.6248 4.63197 4.63616 4.82018 4.823 4.8265 
28 0.15056 0.30689 0.49326 0.62681 0.81597 0.98708 1.15333 1.3173 1.48621 1.65237 1.84177 2.05491 2.18196 2.32711 2.46857 2.622 2.81151 2.97542 3.14758 3.29724 3.4335 3.57722 3.75059 4.08396 4.33266 4.48781 4.6151 4.80651 
0 
72 0.16671 0.17075 0.1768 0.32279 0.32713 0.33286 0.51091 0.51469 0.5198 0.64333 0.64797 0.8309 0.83518 0.83988 1.00261 1.00761 1.01515 1.17044 1.1765 1.33544 1.34016 1.50278 1.50663 1.51435 1.66717 1.67178 1.85734 1.86204 1.86655 2.07103 2.07525 2.19919 2.20651 2.34343 2.34791 2.35443 2.4854 2.48922 2.6383 2.64186 2.82801 2.83208 2.83735 2.99302 2.99704 3.16365 3.16856 3.17367 3.31496 3.319 3.32843 3.4488 3.4537 3.46324 3.59461 3.59928 3.60741 3.76694 3.77117 3.77617 4.09989 4.10465 4.34837 4.35345 4.50371 4.50815 4.51547 4.63393 4.64088 4.82247 4.82579 4.82989 
28 0.16818 0.32477 0.51116 0.64513 0.83452 1.00643 1.17263 1.33672 1.50429 1.6683 1.85956 2.07294 2.20073 2.34533 2.48618 2.63936 2.82954 2.99417 3.1671 3.31688 3.45204 3.59609 3.76908 4.10046 4.34826 4.50647 4.63566 4.82309 
18 0.16473 0.32279 0.50959 0.83073 1.0024 1.17179 1.66568 1.85789 2.06668 2.34216 2.48223 2.83039 3.16527 3.31527 3.44866 3.76761 4.09595 4.34465 
1 0.83065 
28 0.16483 0.32275 0.50903 0.64208 0.83245 1.00457 1.172 1.33509 1.50241 1.66502 1.85624 2.06872 2.19778 2.34095 2.48425 2.63614 2.82801 2.99073 3.16499 3.31546 3.4492 3.59199 3.76706 4.09672 4.34558 4.50374 4.63205 4.82034 
0 
76 0.17408 0.17779 0.18537 0.33028 0.33382 0.33919 0.51697 0.5206 0.52596 0.65086 0.6552 0.83919 0.84275 0.84727 1.01056 1.01502 1.02147 1.17813 1.18379 1.34168 1.34575 1.35278 1.51014 1.51448 1.67384 1.67961 1.864 1.86866 1.87289 2.0767 2.08062 2.09358 2.20679 2.21484 2.34949 2.35383 2.36062 2.49145 2.49578 2.51354 2.64397 2.64743 2.8351 2.83951 2.84386 2.99978 3.00434 3.17124 3.17452 3.17875 3.32209 3.32578 3.33328 3.45596 3.45997 3.46684 3.60051 3.60517 3.6117 3.77482 3.77794 3.78337 4.10583 4.10935 4.11996 4.35367 4.35737 4.36334 4.5119 4.51561 4.52252 4.63993 4.64623 4.82902 4.83259 4.83628 
40 0.16797 0.32212 0.32961 0.51039 0.51677 0.64337 0.83397 1.00709 1.17252 1.33649 1.50389 1.66828 1.85747 1.86387 2.06992 2.20134 2.34264 2.35573 2.48483 2.63874 2.82893 2.83619 2.99395 3.16297 3.17107 3.31451 3.32112 3.44817 3.45583 3.59465 3.76768 3.77287 4.09907 4.11539 4.34758 4.50479 4.51128 4.63184 4.82179 4.82748 
117 0.14166 0.14535 0.14812 0.15091 0.29776 0.30119 0.30431 0.30706 0.4844 0.48821 0.49083 0.49343 0.49713 0.61667 0.62045 0.62335 0.62627 0.63114 0.80699 0.81037 0.81352 0.81591 0.82069 0.97963 0.98234 0.98593 0.98938 1.14386 1.14762 1.15154 1.15538 1.30873 1.31219 1.31588 1.31916 1.47682 1.48064 1.48377 1.48657 1.63816 1.64433 1.64748 1.65102 1.83433 1.83679 1.83992 1.84293 2.04758 2.05009 2.05278 2.05839 2.17285 2.17748 2.18106 2.31921 2.32198 2.32489 2.32817 2.45501 2.46055 2.46404 2.46687 2.47148 2.61135 2.61559 2.61852 2.62109 2.80278 2.80663 2.80941 2.81213 2.81616 2.96641 2.97035 2.97354 2.97707 3.13926 3.14226 3.14538 3.14784 3.15196 3.28847 3.29187 3.2956 3.29841 3.42113 3.42677 3.42989 3.43311 3.5684 3.57214 3.57493 3.57825 3.74311 3.74612 3.74907 3.75136 4.07653 4.07906 4.08191 4.32547 4.32762 4.33033 4.33694 4.47959 4.48253 4.48596 4.48842 4.60368 4.60901 4.6133 4.61774 4.7987 4.80147 4.80368 4.80641 4.81064 
19 0.15861 0.31577 0.501 0.63621 0.82269 0.9973 1.84675 2.06122 2.33603 2.62943 2.81913 3.15703 3.44447 3.58822 3.75962 4.08934 4.33702 4.49673 4.8124 
23 0.17757 0.33379 0.52039 0.65604 0.84182 1.01591 1.18569 1.34757 1.51604 1.67817 1.87054 2.0797 2.64689 2.83951 3.00272 3.17617 3.32697 3.46119 3.77831 4.10889 4.35572 4.516 4.83191 
28 0.16313 0.31822 0.50597 0.63813 0.8284 0.99696 1.16289 1.3309 1.49846 1.66195 1.85194 2.06585 2.1948 2.33787 2.48039 2.63281 2.82381 2.98808 3.15917 3.31049 3.44269 3.58864 3.76396 4.0945 4.34268 4.50107 4.6271 4.81818 
65 0.16431 0.16751 0.17279 0.31968 0.32365 0.32758 0.5083 0.5116 0.64055 0.64397 0.83045 0.83345 1.00012 1.00481 1.16782 1.17302 1.33307 1.33766 1.50053 1.50389 1.66462 1.66868 1.85419 1.85882 1.86283 2.06756 2.07087 2.19654 2.20322 2.33995 2.34339 2.48247 2.48582 2.63535 2.63824 2.82617 2.8301 2.83585 2.99084 2.99534 3.16217 3.16587 3.17047 3.31305 3.31685 3.44609 3.45047 3.59107 3.59466 3.60061 3.76514 3.76846 3.77459 4.09648 4.09978 4.34499 4.34799 4.50214 4.50519 4.5104 4.63085 4.63674 4.81975 4.82269 4.82673 
24 0.17277 0.32826 0.51565 0.6511 0.8355 1.00814 1.17803 1.34224 1.5095 1.6712 1.86201 2.34932 2.49191 2.64483 2.83306 3.17156 3.3234 3.45639 3.60189 3.77282 4.10469 4.35453 4.51185 4.82606 
0 
137 0.14264 0.14591 0.14861 0.15085 0.1538 0.29879 0.30234 0.30463 0.30697 0.30938 0.48571 0.48902 0.4917 0.49366 0.49608 0.61599 0.62034 0.62337 0.6257 0.62813 0.63316 0.80809 0.81141 0.8141 0.81626 0.81879 0.9809 0.98321 0.98596 0.9885 0.99194 1.14486 1.14868 1.15157 1.15459 1.15858 1.30991 1.31309 1.31661 1.31899 1.32213 1.47793 1.48147 1.48434 1.48659 1.4894 1.63903 1.64489 1.64801 1.65046 1.65417 1.83567 1.8379 1.84021 1.84258 1.84539 2.0489 2.05112 2.05352 2.05597 2.17403 2.1778 2.18116 2.18495 2.32055 2.32317 2.32552 2.32791 2.33126 2.45555 2.46123 2.46444 2.467 2.4699 2.61242 2.61669 2.61922 2.62139 2.62446 2.80418 2.80763 2.81004 2.81208 2.81474 2.96757 2.97097 2.97412 2.97614 2.97995 3.14035 3.14316 3.1454 3.14795 3.15005 3.28928 3.29247 3.29547 3.29832 3.30073 3.42231 3.42779 3.43001 3.43289 3.43561 3.56966 3.57301 3.57554 3.57803 3.581 3.74435 3.74664 3.74937 3.75149 3.7535 4.07787 4.08015 4.08237 4.08478 4.32663 4.32875 4.33074 4.33348 4.48077 4.48359 4.48659 4.48857 4.49104 4.60476 4.60873 4.61217 4.61572 4.62274 4.80016 4.80272 4.80472 4.80667 4.80933 
99 0.14618 0.15027 0.15339 0.30238 0.30581 0.30928 0.31286 0.48887 0.49323 0.49596 0.49962 0.62171 0.62583 0.62951 0.81165 0.81526 0.81865 0.82288 0.98401 0.98704 0.99129 1.14851 1.15229 1.15724 1.1623 1.31323 1.31742 1.32106 1.32546 1.48144 1.48567 1.48897 1.49401 1.64263 1.6493 1.65263 1.83873 1.84138 1.845 1.84977 2.05199 2.05475 2.05794 2.17728 2.18286 2.19056 2.32361 2.32651 2.32992 2.45994 2.46576 2.46952 2.47418 2.61609 2.62025 2.62343 2.80713 2.81134 2.81436 2.81905 2.97095 2.97538 2.97853 3.14382 3.14697 3.15076 3.15418 3.29298 3.29698 3.30107 3.30483 3.42559 3.43129 3.43507 3.43967 3.57285 3.5769 3.58046 3.74748 3.75107 3.75418 3.75768 4.08093 4.08358 4.08693 4.32991 4.33212 4.33576 4.48411 4.48735 4.49077 4.49576 4.60814 4.61442 4.61923 4.80307 4.806 4.80841 4.8122 
45 0.16989 0.1756 0.32707 0.51317 0.51753 0.64739 0.83644 0.84393 1.00772 1.01454 1.17747 1.33857 1.50583 1.51087 1.67145 1.86238 1.87428 2.07328 2.20414 2.34598 2.35301 2.48798 2.49907 2.64029 2.83322 2.83846 2.99527 3.00365 3.16822 3.17404 3.31888 3.45299 3.5976 3.60537 3.77101 3.77987 4.10187 4.10885 4.34982 4.35693 4.50786 4.51396 4.63682 4.82456 4.82922 
0 
56 0.15544 0.15999 0.31206 0.31684 0.4982 0.5025 0.63124 0.63669 0.82071 0.82526 0.99234 0.99844 1.15821 1.16495 1.32224 1.32896 1.49068 1.49622 1.65497 1.65931 1.8472 1.85195 2.06048 2.06484 2.18643 2.1922 2.33261 2.3372 2.47198 2.47727 2.62688 2.63087 2.81617 2.82104 2.98018 2.98535 3.15285 3.15832 3.30198 3.30922 3.4379 3.44235 3.58211 3.58682 3.75576 3.7613 4.08938 4.09351 4.3382 4.34239 4.49283 4.49819 4.61736 4.62549 4.81199 4.8154 
37 0.16676 0.32334 0.5096 0.51354 0.64409 0.83239 0.83859 1.00296 1.1734 1.3354 1.50275 1.50773 1.66666 1.85819 2.07015 2.19922 2.3421 2.35368 2.48401 2.48946 2.63777 2.82811 2.83442 2.99237 3.16507 3.31539 3.44902 3.5937 3.76803 3.77272 4.09871 4.34656 4.35206 4.50556 4.63304 4.82153 4.82547 
0 
54 0.14974 0.15572 0.30583 0.31237 0.49255 0.49888 0.62444 0.63047 0.81514 0.82157 0.98773 0.99712 1.1518 1.1579 1.16534 1.31701 1.32495 1.48501 1.49196 1.64598 1.65439 1.84247 1.85054 2.05573 2.18102 2.19089 2.32732 2.33469 2.46266 2.47139 2.61919 2.62571 2.81092 2.81752 2.97455 2.98167 3.14741 3.1546 3.29657 3.30476 3.42895 3.43605 3.57652 3.58361 3.75117 3.75843 4.08462 4.33363 4.48781 4.49509 4.6119 4.62103 4.80676 4.81153 
77 0.16059 0.16431 0.17114 0.31722 0.32183 0.32703 0.50361 0.50767 0.51134 0.63589 0.6396 0.64346 0.82532 0.8298 0.83515 0.99712 1.00259 1.16309 1.16833 1.17371 1.32697 1.33211 1.33706 1.49593 1.49993 1.50528 1.66029 1.66388 1.67329 1.85189 1.85644 1.86092 2.0656 2.06935 2.19158 2.19664 2.33783 2.3419 2.3482 2.47486 2.48015 2.48405 2.63158 2.63534 2.82187 2.82558 2.82982 2.98504 2.98968 2.9979 3.15775 3.16249 3.16598 3.30703 3.31261 3.31676 3.44207 3.44578 3.4498 3.58762 3.59126 3.597 3.76057 3.76558 3.77195 4.09448 4.09855 4.34315 4.34717 4.49791 4.50237 4.62233 4.62906 4.63574 4.81717 4.82008 4.82455 
53 0.14812 0.15341 0.30458 0.3103 0.4907 0.49546 0.62474 0.63098 0.81351 0.81868 0.98497 1.1511 1.31498 1.32504 1.48345 1.48943 1.64897 1.65472 1.83971 1.84578 2.05292 2.05825 2.17934 2.32499 2.33118 2.46632 2.47158 2.61947 2.62442 2.80898 2.814 2.97293 2.97899 3.14524 3.15146 3.29471 3.30348 3.4313 3.43772 3.57466 3.58075 3.74835 3.75398 4.08196 4.08719 4.3307 4.33586 4.48554 4.49161 4.61025 4.61964 4.80424 4.80787 
101 0.1759 0.17929 0.1832 0.3315 0.33524 0.33817 0.34411 0.51948 0.52252 0.5255 0.5309 0.65228 0.65578 0.65929 0.84151 0.84449 0.84786 0.85544 1.01159 1.01554 1.01882 1.0261 1.17834 1.18374 1.18726 1.34381 1.34742 1.35058 1.35861 1.51245 1.51554 1.519 1.53355 1.67595 1.67978 1.68427 1.86613 1.87025 1.87339 1.87884 2.07917 2.08235 2.08648 2.1051 2.20814 2.21376 2.23031 2.35166 2.35546 2.35925 2.36479 2.4938 2.49728 2.50152 2.64636 2.64935 2.65352 2.83784 2.84108 2.84457 2.85038 3.00182 3.00454 3.00835 3.17276 3.17644 3.17905 3.18325 3.32314 3.32675 3.32949 3.33809 3.45796 3.46194 3.46531 3.60311 3.60666 3.61115 3.61923 3.77689 3.77994 3.78284 3.78789 4.10794 4.11117 4.11553 4.13696 4.35658 4.35971 4.36408 4.51296 4.51637 4.51975 4.52756 4.64171 4.64587 4.65195 4.83113 4.83384 4.83707 4.84144 
57 0.15942 0.16262 0.31537 0.31894 0.50323 0.50684 0.63485 0.63866 0.82418 0.82736 0.83228 0.99522 0.9995 1.16198 1.16673 1.32733 1.33143 1.49533 1.49919 1.65911 1.66311 1.84978 1.85383 2.06299 2.0669 2.19081 2.19645 2.33516 2.33912 2.47669 2.4806 2.62977 2.63277 2.82067 2.8242 2.98501 2.98907 3.15681 3.16008 3.30708 3.31072 3.44092 3.44499 3.58591 3.59003 3.75988 3.76317 4.09162 4.09556 4.33971 4.34453 4.49774 4.50079 4.62542 4.62931 4.81448 4.81758 
0 
23 0.16407 0.32294 0.50664 0.64063 0.83071 1.00452 1.33368 1.5004 1.8587 2.48159 2.6345 2.82573 2.99046 3.16261 3.31298 3.44882 3.59058 3.76486 4.09635 4.34429 4.50198 4.6307 4.81982 
57 0.15319 0.15768 0.30952 0.31398 0.49558 0.50031 0.50528 0.6289 0.63355 0.81907 0.82354 0.99016 0.99548 1.15597 1.16184 1.32004 1.32583 1.48833 1.49334 1.65453 1.6595 1.84494 1.8495 2.0581 2.06218 2.18409 2.1911 2.33028 2.33442 2.47089 2.4754 2.62424 2.62852 2.81369 2.81862 2.97783 2.98307 3.15056 3.15543 3.29969 3.30559 3.4368 3.44216 3.57982 3.58419 3.7534 3.75858 4.08712 4.09115 4.33602 4.33963 4.49054 4.49561 4.61501 4.62363 4.80945 4.81302 
24 0.15853 0.31244 0.50149 0.63565 0.82486 0.99613 1.32788 1.49497 1.84694 2.06045 2.33239 2.47678 2.62884 2.81999 2.98428 3.15303 3.30787 3.44291 3.58582 3.75933 4.08884 4.33717 4.49626 4.81188 
67 0.16894 0.17212 0.32379 0.32779 0.33183 0.51278 0.51674 0.64497 0.64926 0.83265 0.83643 0.84051 1.00312 1.00848 1.01523 1.17026 1.17505 1.1792 1.33396 1.33888 1.34358 1.50512 1.50925 1.66771 1.67206 1.67726 1.85863 1.86293 1.86645 2.07175 2.0756 2.19806 2.20306 2.34378 2.34755 2.35162 2.48634 2.49062 2.63961 2.64304 2.8306 2.83404 2.83868 2.99464 2.99846 3.16806 3.17132 3.31397 3.31917 3.32317 3.45024 3.455 3.59542 3.59985 3.77083 3.77391 4.10103 4.10528 4.34943 4.35426 4.50784 4.5115 4.63267 4.6371 4.82438 4.82773 4.83172 
57 0.16603 0.17014 0.32161 0.32514 0.50919 0.51324 0.64267 0.64676 0.8314 0.83499 1.0018 1.00574 1.17056 1.17546 1.33496 1.3387 1.502 1.50574 1.66555 1.67032 1.85521 1.86015 1.86494 2.06916 2.07372 2.19728 2.20304 2.34174 2.34563 2.48356 2.48799 2.63677 2.64168 2.82707 2.83174 2.99179 2.99639 3.16378 3.16708 3.31488 3.3185 3.44843 3.45225 3.59271 3.59686 3.76672 3.76945 4.09777 4.10228 4.34596 4.3504 4.50397 4.50719 4.63145 4.63939 4.82089 4.82434 
3 0.50477 0.82572 4.81561 
4 0.5248 0.84734 3.78326 4.52041 
47 0.15308 0.15905 0.30872 0.31432 0.49658 0.50166 0.62887 0.63519 0.81738 0.82258 0.98922 1.15582 1.16362 1.321 1.32688 1.48903 1.49539 1.65298 1.66175 1.8436 1.85031 2.05703 2.1858 2.32907 2.47002 2.47669 2.62405 2.81425 2.81954 2.97914 3.14951 3.15502 3.29991 3.3056 3.43445 3.44114 3.58 3.58849 3.75323 3.75825 4.08589 4.33421 4.49005 4.49548 4.61736 4.80865 4.81423 
68 0.16437 0.16861 0.31959 0.32327 0.32706 0.50745 0.51064 0.51443 0.64018 0.64333 0.82911 0.83201 0.83589 0.99925 1.00352 1.00876 1.16572 1.17215 1.33188 1.33621 1.50026 1.50383 1.66402 1.66839 1.8536 1.85842 1.86198 2.06644 2.06957 2.19542 2.19964 2.33897 2.34326 2.34883 2.48147 2.48558 2.63465 2.63741 2.8254 2.82847 2.83228 2.98904 2.99288 3.16065 3.16423 3.1687 3.31213 3.31541 3.32002 3.44489 3.44981 3.58946 3.59407 3.59951 3.76544 3.76811 4.09536 4.09912 4.3439 4.34769 4.50228 4.50514 4.6274 4.63136 4.63767 4.81858 4.822 4.82544 
24 0.15425 0.31051 0.49707 0.63079 0.81893 0.99162 1.32304 1.49045 1.84338 2.05733 2.32945 2.47273 2.62511 2.81536 2.98009 3.15048 3.30294 3.43788 3.58105 3.7547 4.08579 4.33364 4.49215 4.80828 
27 0.17179 0.33 0.5175 0.65123 0.83835 1.01155 1.18051 1.34334 1.50928 1.67305 1.86505 2.07631 2.20356 2.34788 2.64312 2.83646 2.99677 3.17162 3.32221 3.45659 3.60092 3.77454 4.10321 4.3516 4.51193 4.64022 4.82805 
47 0.16832 0.17288 0.32473 0.32867 0.51201 0.51699 0.64496 0.65006 0.83511 0.83974 1.00519 1.01035 1.17272 1.17818 1.33697 1.3427 1.50505 1.51093 1.6693 1.67684 1.85895 1.86351 2.07286 2.20083 2.34482 2.35062 2.48687 2.49448 2.64068 2.83059 2.83587 2.99532 3.16591 3.17053 3.31681 3.32186 3.45261 3.59617 3.60642 3.77113 4.10145 4.34931 4.35525 4.50752 4.63497 4.82405 4.82924 
65 0.16035 0.16355 0.31574 0.32007 0.32394 0.5037 0.5069 0.51004 0.63606 0.64009 0.82497 0.82843 0.8322 0.99605 1.00036 1.16227 1.16765 1.32679 1.3307 1.33471 1.49623 1.49936 1.66019 1.66415 1.85038 1.85504 1.85899 2.06327 2.06714 2.19046 2.19485 2.33586 2.34024 2.4776 2.48083 2.63095 2.63419 2.82121 2.82448 2.82908 2.98515 2.98831 3.15669 3.1612 3.30757 3.31195 3.31556 3.44165 3.44643 3.58661 3.59 3.75962 3.76365 3.76663 4.0923 4.09615 4.341 4.34487 4.49684 4.50093 4.62125 4.62748 4.81524 4.81815 4.82176 
3 0.83993 1.86485 4.82893 
3 0.16746 1.17197 3.31571 
32 0.16517 0.32406 0.50932 0.64231 0.83066 0.83668 1.00379 1.17324 1.33472 1.50187 1.66481 1.67189 1.85733 1.86166 2.06876 2.19875 2.34331 2.48285 2.63604 2.82706 2.83428 2.99054 3.16467 3.31513 3.44847 3.59239 3.7675 4.09765 4.34554 4.50359 4.63182 4.81968 
31 0.16085 0.31671 0.50356 0.63705 0.82519 0.82944 0.99875 1.16171 1.16894 1.32986 1.49736 1.65987 1.85034 2.06418 2.1925 2.33572 2.47822 2.63154 2.82199 2.9867 3.15659 3.16157 3.30964 3.44365 3.58726 3.76226 4.09269 4.34063 4.49906 4.62576 4.81517 
47 0.15036 0.15495 0.30669 0.3138 0.49301 0.49783 0.62616 0.63239 0.81589 0.82066 0.98697 1.153 1.31697 1.32496 1.48575 1.4913 1.64988 1.6566 1.84171 2.05498 2.18181 2.32711 2.46677 2.47254 2.62132 2.62576 2.81139 2.81663 2.97512 2.98038 3.14746 3.15449 3.29679 3.30473 3.43259 3.57716 3.58394 3.75046 3.75707 4.08408 4.33276 4.48748 4.49371 4.61331 4.62142 4.80651 4.81163 
103 0.14719 0.15086 0.15355 0.15833 0.30324 0.30678 0.30999 0.31406 0.48989 0.49388 0.49635 0.50017 0.62226 0.62614 0.62888 0.63306 0.81246 0.81583 0.81897 0.82255 0.98521 0.98796 0.99223 1.14931 1.15323 1.15829 1.16286 1.31421 1.31775 1.32172 1.3261 1.48226 1.48626 1.48933 1.49422 1.64356 1.65013 1.65333 1.66007 1.83989 1.84233 1.84591 1.85053 2.05315 2.05565 2.05854 2.1783 2.18318 2.19011 2.32477 2.32758 2.33075 2.46036 2.46622 2.47005 2.47368 2.61677 2.62123 2.62415 2.80824 2.81225 2.815 2.81949 2.9719 2.97601 2.97914 3.14481 3.14788 3.15118 3.15466 3.29404 3.29754 3.30213 3.30548 3.42657 3.43245 3.43613 3.44085 3.5739 3.57777 3.58047 3.58693 3.74868 3.75178 3.755 3.75825 4.0821 4.08463 4.0879 4.33107 4.33314 4.33663 4.48512 4.48811 4.49174 4.4962 4.60912 4.61479 4.61981 4.80425 4.80707 4.80925 4.81409 
28 0.16153 0.31752 0.50505 0.63841 0.82576 0.83297 0.99757 1.1675 1.33083 1.49778 1.66485 1.85144 2.07013 2.19446 2.33806 2.481 2.63297 2.82301 2.98726 3.15953 3.30964 3.44824 3.5884 3.76233 4.09611 4.49985 4.62749 4.81881 
77 0.14733 0.15222 0.1592 0.30348 0.30736 0.31178 0.49005 0.49529 0.49885 0.62261 0.62761 0.63182 0.81271 0.81715 0.82061 0.98524 0.98913 0.99449 1.14961 1.15415 1.16134 1.31443 1.32061 1.3256 1.48255 1.48783 1.49189 1.64395 1.65142 1.65488 1.83995 1.84303 1.84805 2.05321 2.05655 2.17853 2.18592 2.32483 2.32825 2.33541 2.46129 2.46693 2.471 2.61719 2.62184 2.6255 2.80841 2.81342 2.8171 2.9721 2.97821 3.14492 3.1485 3.15287 3.29414 3.29954 3.30387 3.42692 3.43312 3.43834 3.57404 3.57899 3.74871 3.75351 3.75683 4.08214 4.08527 4.33112 4.33375 4.48526 4.48918 4.49296 4.60939 4.61826 4.8043 4.80763 4.81128 
52 0.15432 0.15943 0.31148 0.31795 0.49971 0.5042 0.63077 0.6372 0.81996 0.82469 0.82991 0.99145 0.99843 1.15753 1.16694 1.32167 1.33012 1.49039 1.4967 1.65594 1.66244 1.84612 1.85269 2.05938 2.18905 2.33146 2.33808 2.47237 2.47943 2.62585 2.63115 2.81723 2.82276 2.98024 2.98565 3.15196 3.15833 3.30146 3.30891 3.4374 3.44429 3.58158 3.58859 3.75523 3.7613 4.08841 4.33735 4.49209 4.49828 4.6214 4.8112 4.81576 
27 0.16076 0.31737 0.50473 0.63684 0.82492 0.99938 1.16695 1.3316 1.49736 1.66147 1.85378 2.06371 2.33718 2.47804 2.6314 2.823 2.98815 3.15848 3.30955 3.44403 3.58844 3.76166 4.0922 4.34004 4.4985 4.62787 4.81539 
52 0.15092 0.15654 0.30725 0.31331 0.49362 0.49886 0.62674 0.63278 0.81629 0.82196 0.98786 0.99555 1.15371 1.16374 1.31789 1.32516 1.4864 1.49255 1.65083 1.65703 1.84246 1.84948 2.05571 2.18267 2.32776 2.33435 2.46751 2.47371 2.62175 2.62699 2.81204 2.81756 2.9759 2.98221 3.14804 3.15411 3.2976 3.30488 3.43339 3.43998 3.5777 3.58428 3.75129 3.75708 4.08474 4.33346 4.48834 4.49444 4.61407 4.6233 4.80711 4.81153 
49 0.15812 0.16402 0.31458 0.32143 0.49985 0.50906 0.63256 0.64057 0.82406 0.99523 1.16104 1.16848 1.32524 1.33729 1.49298 1.49982 1.65303 1.66354 1.85036 2.06531 2.18832 2.20005 2.33524 2.34139 2.47106 2.48049 2.62838 2.63446 2.81906 2.82538 2.9823 2.99108 3.15546 3.16229 3.30513 3.31307 3.4355 3.44565 3.585 3.5916 3.7587 3.76472 4.09408 4.3415 4.4957 4.50181 4.61913 4.62992 4.81609 
80 0.15544 0.15899 0.162 0.31207 0.31546 0.3188 0.49774 0.5016 0.50505 0.63099 0.63441 0.63807 0.81965 0.82323 0.82625 0.83051 0.99225 0.99636 1.00073 1.15784 1.1625 1.16775 1.32195 1.32731 1.33119 1.49047 1.49457 1.49812 1.65176 1.65758 1.66089 1.84723 1.85125 1.85528 2.06033 2.06349 2.18568 2.19127 2.33248 2.33554 2.34797 2.47078 2.47524 2.47875 2.62643 2.62973 2.63299 2.81578 2.81957 2.82343 2.97974 2.98444 2.98884 3.15271 3.15583 3.15952 3.30171 3.306 3.30969 3.43627 3.43971 3.44435 3.58171 3.58534 3.58961 3.75577 3.75956 3.76249 4.08943 4.09232 4.33822 4.34092 4.49303 4.49754 4.50067 4.61651 4.62458 4.81169 4.81445 4.81804 
25 0.16046 0.31693 0.50294 0.63796 0.82517 1.00048 1.16832 1.33112 1.4968 1.65989 1.85355 2.06235 2.33866 2.47732 2.63065 2.82112 3.15816 3.3095 3.4447 3.58996 3.76146 4.09092 4.3391 4.49873 4.81374 
4 0.32889 0.83729 1.86346 4.82737 
79 0.14743 0.15151 0.15517 0.30376 0.30755 0.31175 0.48979 0.49405 0.49751 0.62283 0.62687 0.63089 0.81285 0.81716 0.82079 0.98448 0.98895 1.15019 1.15492 1.16193 1.31445 1.3195 1.32518 1.48264 1.48715 1.49253 1.64444 1.65025 1.65528 1.83922 1.8431 1.84758 2.05243 2.05601 2.17827 2.18392 2.32443 2.32801 2.33452 2.46303 2.46805 2.47248 2.61813 2.62208 2.6255 2.80787 2.81213 2.8153 2.97206 2.97692 2.9847 3.14463 3.14857 3.15204 3.29405 3.29875 3.3037 3.42842 3.43227 3.4371 3.57374 3.57788 3.58404 3.74779 3.7521 3.75547 4.08144 4.08492 4.33024 4.33335 4.485 4.48952 4.49486 4.6091 4.61564 4.62128 4.80364 4.80671 4.80981 
0 
40 0.15732 0.31166 0.31803 0.50002 0.50552 0.63307 0.82038 0.82613 0.99179 0.99895 1.15849 1.16767 1.32153 1.32825 1.49336 1.65723 1.84612 1.85423 2.05949 2.18967 2.33156 2.47514 2.6282 2.81802 2.98329 3.15222 3.15844 3.30175 3.30914 3.43892 3.58372 3.75497 3.76051 4.08847 4.33697 4.49206 4.4977 4.62321 4.81098 4.81575 
23 0.15376 0.30945 0.49703 0.62991 0.81804 0.98924 1.4905 1.84331 2.05681 2.32889 2.47256 2.62512 2.8154 2.98034 3.14961 3.30618 3.43627 3.58086 3.75432 4.08565 4.33395 4.49212 4.80849 
99 0.16711 0.17041 0.17433 0.3236 0.32741 0.33038 0.33578 0.51092 0.51394 0.51705 0.52168 0.64341 0.6474 0.65079 0.8324 0.83629 0.83918 0.84335 1.00328 1.00763 1.01099 1.01761 1.16967 1.17548 1.17934 1.33403 1.33884 1.34223 1.34996 1.50224 1.50634 1.50945 1.51562 1.66856 1.67189 1.67687 1.85833 1.86194 1.86531 1.8706 2.07161 2.07465 2.07937 2.19717 2.2027 2.20794 2.34415 2.34734 2.35116 2.35665 2.48496 2.48834 2.49218 2.4982 2.63847 2.64167 2.64534 2.82881 2.83201 2.83553 2.83956 2.99156 2.99604 2.99974 3.16415 3.16865 3.17122 3.17522 3.31437 3.31909 3.32198 3.45018 3.45392 3.45743 3.59379 3.59698 3.60078 3.60495 3.76748 3.77178 3.7745 3.77939 4.10046 4.10361 4.10807 4.34942 4.3519 4.35611 4.5043 4.50865 4.51201 4.51817 4.63087 4.63632 4.64043 4.82357 4.82605 4.82943 4.83363 
0 
0 
26 0.1582 0.31542 0.50207 0.63455 0.82359 0.99675 1.16443 1.32664 1.49404 1.66358 1.84606 2.06194 2.33507 2.47529 2.62834 2.81985 2.9838 3.15645 3.30688 3.44121 3.58715 3.75877 4.08794 4.336 4.49567 4.81203 
28 0.16506 0.32272 0.50845 0.64195 0.83073 1.00309 1.17205 1.33414 1.50175 1.66531 1.8577 2.06843 2.19945 2.34171 2.48333 2.63585 2.82653 2.99066 3.16336 3.31463 3.44894 3.59227 3.76686 4.09688 4.34503 4.50323 4.63172 4.8199 
67 0.15809 0.16141 0.31396 0.3177 0.32135 0.50186 0.5053 0.63433 0.63777 0.82302 0.82622 0.82957 0.99408 0.99852 1.16017 1.16455 1.1714 1.32536 1.32912 1.33253 1.49401 1.49723 1.65815 1.662 1.8484 1.85253 1.85734 2.06151 2.06515 2.18948 2.19401 2.33401 2.33793 2.47505 2.47877 2.48421 2.62892 2.63185 2.81946 2.82301 2.82842 2.98403 2.98694 3.15478 3.15907 3.16317 3.30439 3.30913 3.31291 3.44001 3.44439 3.58501 3.5884 3.75856 3.76204 4.09052 4.0943 4.33895 4.34288 4.49511 4.49855 4.50216 4.62171 4.626 4.81357 4.81647 4.82003 
28 0.15919 0.31656 0.50329 0.63623 0.82472 0.9999 1.16448 1.32824 1.4957 1.65942 1.85035 2.06398 2.19291 2.33723 2.47631 2.63115 2.82138 2.98564 3.15723 3.30731 3.44138 3.58687 3.76234 4.09239 4.34078 4.49833 4.6257 4.8157 
78 0.15486 0.15896 0.16318 0.31195 0.31607 0.3197 0.49838 0.50205 0.50565 0.63152 0.63539 0.63898 0.82075 0.82497 0.83162 0.99223 0.99687 1.0026 1.15842 1.16393 1.16854 1.32212 1.32708 1.33113 1.49056 1.49487 1.49878 1.65468 1.65902 1.66365 1.84685 1.85116 1.855 2.05983 2.0634 2.18645 2.19177 2.3322 2.33606 2.34172 2.47162 2.47615 2.48092 2.62614 2.62997 2.81683 2.8205 2.82436 2.97994 2.98461 2.98999 3.1531 3.15722 3.16123 3.3021 3.30739 3.31072 3.43756 3.44183 3.4459 3.58187 3.58572 3.59028 3.7558 3.75983 3.76281 4.08886 4.09225 4.3376 4.34061 4.49284 4.49721 4.50085 4.61881 4.62557 4.8117 4.81463 4.81891 
23 0.1667 0.32183 0.50946 0.64195 0.8327 1.0051 1.17314 1.33901 1.50391 1.66662 1.85653 2.06932 2.34155 2.48454 2.63871 2.82796 2.99287 3.59263 3.77192 4.09821 4.34684 4.63208 4.82503 
0 
127 0.16889 0.17133 0.17358 0.17643 0.3245 0.32758 0.32995 0.33253 0.33862 0.51115 0.51365 0.51612 0.51856 0.52239 0.64432 0.64704 0.64929 0.65204 0.65713 0.83295 0.83628 0.83833 0.84119 0.84568 1.00408 1.0075 1.00999 1.01278 1.01808 1.17155 1.17537 1.17819 1.18087 1.3353 1.33878 1.3413 1.34402 1.35184 1.5041 1.50682 1.50916 1.51202 1.66946 1.67208 1.67515 1.67945 1.85891 1.86189 1.86423 1.8666 1.86989 2.07167 2.07433 2.0768 2.08069 2.19911 2.20292 2.20686 2.21123 2.34436 2.3472 2.34981 2.35269 2.35684 2.48585 2.4885 2.49117 2.49434 2.49977 2.63911 2.64161 2.64372 2.6481 2.82924 2.83199 2.83423 2.83692 2.83971 2.9935 2.99639 2.99906 3.00226 3.1657 3.16905 3.17117 3.17369 3.17824 3.31527 3.31883 3.32111 3.32355 3.33091 3.45053 3.45362 3.4561 3.45913 3.5954 3.5979 3.6006 3.60356 3.60802 3.76881 3.77171 3.77403 3.77689 3.78194 4.10079 4.10305 4.10556 4.10998 4.34953 4.3515 4.35433 4.35879 4.50539 4.50874 4.51074 4.51349 4.6336 4.63692 4.64028 4.645 4.82376 4.82592 4.8282 4.8307 4.83392 
57 0.16367 0.16686 0.31957 0.32312 0.50722 0.51126 0.64004 0.64391 0.82936 0.83214 0.99831 1.00229 1.01002 1.16449 1.17116 1.33298 1.33791 1.50005 1.50495 1.66342 1.66824 1.85296 1.85749 2.06641 2.06993 2.19427 2.20248 2.3383 2.34224 2.48114 2.48872 2.63426 2.63722 2.8251 2.83009 2.98946 2.99487 3.1617 3.1664 3.31288 3.31863 3.44491 3.44992 3.59016 3.59558 3.76498 3.76778 4.09528 4.09939 4.34349 4.3485 4.50205 4.50777 4.62863 4.63504 4.81864 4.82231 
8 0.31951 0.50485 1.66342 1.85355 3.15882 3.31015 4.62659 4.81498 
90 0.17864 0.18188 0.18918 0.33335 0.33763 0.34241 0.52119 0.5244 0.52795 0.53954 0.65293 0.65724 0.66159 0.84351 0.84671 0.85154 1.01361 1.01883 1.02518 1.17972 1.18594 1.19018 1.34463 1.34929 1.35359 1.51382 1.5173 1.52148 1.67752 1.68222 1.68926 1.86818 1.87287 1.87679 1.89247 2.08146 2.08498 2.09177 2.20758 2.21326 2.22344 2.35475 2.35874 2.36632 2.49471 2.49862 2.50381 2.6486 2.65171 2.65807 2.83883 2.84243 2.84696 2.86364 3.00234 3.00613 3.01089 3.174 3.17838 3.18218 3.18988 3.32433 3.32921 3.33358 3.45923 3.46422 3.46973 3.60332 3.60811 3.61284 3.62482 3.7771 3.78142 3.78467 3.79123 4.11044 4.1141 4.13213 4.35887 4.36269 4.37689 4.51427 4.5186 4.52254 4.64146 4.64666 4.65313 4.83384 4.83702 4.8413 
31 0.17006 0.32593 0.51275 0.64381 0.64912 0.83558 1.00577 1.17183 1.17766 1.33765 1.50606 1.67041 1.86162 2.07125 2.19919 2.3434 2.34823 2.48906 2.63947 2.8321 2.99382 3.16804 3.31868 3.45263 3.59684 3.77084 4.10116 4.34868 4.50667 4.63664 4.8244 
0 
33 0.15352 0.30909 0.49655 0.50334 0.62913 0.81859 0.82554 0.98955 1.15587 1.32058 1.48903 1.65422 1.84397 2.05726 2.18635 2.32935 2.47102 2.62449 2.81433 2.97879 3.15001 3.15806 3.29983 3.30937 3.43555 3.57996 3.75342 3.75938 4.08627 4.33474 4.49024 4.62184 4.80872 
29 0.15888 0.31414 0.50211 0.63448 0.82294 0.829 0.99456 1.16519 1.32992 1.495 1.65888 1.84917 2.06141 2.19434 2.33403 2.47642 2.6294 2.81988 2.98547 3.15483 3.31062 3.44012 3.58543 3.75886 4.09065 4.3391 4.49557 4.62757 4.81367 
81 0.1531 0.15788 0.16199 0.30922 0.31348 0.31743 0.49589 0.50089 0.50485 0.62844 0.63339 0.63747 0.81845 0.82259 0.82619 0.99149 0.99562 0.99946 1.15528 1.15981 1.16439 1.32025 1.32544 1.32899 1.4883 1.49345 1.4973 1.64952 1.65627 1.65959 1.84627 1.84966 1.85432 2.0595 2.06332 2.18433 2.18994 2.19609 2.33098 2.33441 2.34025 2.46636 2.47255 2.47647 2.62285 2.62783 2.63132 2.81418 2.81907 2.82301 2.97795 2.98336 2.99001 3.15099 3.15461 3.15856 3.30002 3.30498 3.30933 3.43253 3.4388 3.44338 3.57988 3.58473 3.58871 3.75478 3.7591 3.76266 4.08837 4.0918 4.33756 4.34104 4.49122 4.49543 4.49889 4.61487 4.62083 4.62587 4.8106 4.81396 4.81958 
57 0.15082 0.15509 0.30707 0.31196 0.49383 0.49792 0.5043 0.62693 0.63208 0.81604 0.82048 0.98717 0.99281 1.15359 1.16275 1.31736 1.32408 1.48663 1.4914 1.65178 1.65671 1.84187 1.84661 2.05499 2.05906 2.18273 2.32728 2.33192 2.46823 2.47274 2.6219 2.62597 2.81204 2.8164 2.97593 2.98055 3.14788 3.15291 3.29755 3.30392 3.43322 3.43888 3.5777 3.5834 3.75066 3.75541 4.08407 4.08815 4.33271 4.33661 4.48803 4.49289 4.6149 4.62231 4.80667 4.80993 4.81482 
0 
84 0.16632 0.16989 0.17378 0.32165 0.32593 0.32929 0.34472 0.51049 0.51376 0.51859 0.64311 0.64677 0.66027 0.83161 0.83539 0.83887 1.00206 1.00661 1.01048 1.02347 1.1674 1.17291 1.17733 1.33214 1.33676 1.34061 1.50332 1.5076 1.52595 1.66686 1.67118 1.67688 1.85639 1.86093 1.86451 1.87296 2.07086 2.07496 2.09609 2.19791 2.20203 2.20824 2.34233 2.34652 2.35068 2.3571 2.4849 2.48962 2.50016 2.63814 2.64285 2.82819 2.83194 2.8363 2.99257 2.99705 3.16308 3.16738 3.17197 3.31344 3.31791 3.32261 3.44964 3.45332 3.46275 3.59316 3.5979 3.60401 3.76717 3.77078 3.77869 4.09951 4.10393 4.34775 4.35184 4.50322 4.50727 4.51242 4.63003 4.63494 4.64379 4.82264 4.82591 4.82985 
33 0.16599 0.32347 0.50981 0.51434 0.64261 0.83297 1.00502 1.1732 1.33594 1.50297 1.66685 1.8565 1.86229 2.06975 2.20329 2.34164 2.3466 2.48464 2.63718 2.82832 2.9924 3.1658 3.31591 3.45005 3.59303 3.59937 3.76725 4.09818 4.34638 4.50567 4.63515 4.82158 4.82957 
63 0.16176 0.1644 0.31705 0.32013 0.32429 0.50493 0.508 0.6376 0.64078 0.82605 0.82928 0.99597 1.00128 1.16248 1.16773 1.17235 1.32648 1.33136 1.33604 1.49799 1.50064 1.66161 1.66487 1.85073 1.85478 1.85912 2.06429 2.06725 2.19338 2.19911 2.3368 2.34005 2.47889 2.4816 2.6326 2.63498 2.82295 2.82564 2.98766 2.99045 3.15762 3.16147 3.16494 3.30642 3.31142 3.31472 3.4427 3.44661 3.58813 3.59148 3.76228 3.76499 4.09338 4.09638 4.34176 4.34466 4.49994 4.50232 4.62462 4.62909 4.81664 4.81923 4.8238 
28 0.16123 0.31701 0.50548 0.63854 0.82726 0.99873 1.16631 1.33076 1.49846 1.66146 1.85021 1.85876 2.06447 2.19441 2.33795 2.47824 2.63227 2.82266 2.98705 3.15947 3.31009 3.44356 3.58951 3.76229 4.0945 4.34143 4.49951 4.81565 
87 0.1512 0.15559 0.15847 0.30751 0.31109 0.31487 0.49377 0.49884 0.50183 0.50831 0.62599 0.63066 0.63432 0.81698 0.82132 0.8238 0.82796 0.98889 0.99273 0.99674 1.15384 1.15766 1.16249 1.16841 1.31833 1.32439 1.32811 1.48655 1.49189 1.49474 1.64725 1.65511 1.65954 1.8436 1.84651 1.85046 2.05689 2.06008 2.18226 2.18891 2.32855 2.33177 2.33618 2.46372 2.4712 2.47473 2.4819 2.62124 2.62591 2.62879 2.81198 2.8169 2.81956 2.82479 2.9759 2.98189 2.98683 3.14884 3.15212 3.15614 3.16216 3.2979 3.30297 3.30639 3.43007 3.43638 3.44102 3.57777 3.58253 3.58673 3.75224 3.75673 3.75939 4.0858 4.08862 4.33484 4.33717 4.48918 4.49398 4.49643 4.61322 4.62107 4.625 4.8079 4.81094 4.81431 4.81893 
70 0.15384 0.15853 0.31025 0.31484 0.3188 0.49648 0.50122 0.50577 0.62902 0.63404 0.63931 0.819 0.82419 0.82894 0.99135 0.99703 1.15673 1.16244 1.16783 1.32114 1.32678 1.33203 1.48928 1.49444 1.65064 1.6573 1.66211 1.8461 1.85107 2.05932 2.06367 2.18515 2.19115 2.33119 2.33549 2.46819 2.47449 2.47937 2.62447 2.62912 2.8147 2.81951 2.8239 2.97871 2.98415 3.15143 3.15614 3.16002 3.3006 3.30612 3.31004 3.43297 3.43878 3.4449 3.58046 3.58523 3.75466 3.75945 3.76354 4.08829 4.09278 4.33731 4.34383 4.4918 4.49683 4.61618 4.62222 4.62815 4.81046 4.81392 
38 0.16677 0.17164 0.32304 0.32729 0.51062 0.51605 0.64352 0.83283 0.83954 1.00345 1.0081 1.17243 1.33528 1.50285 1.66594 1.67324 1.85641 1.8613 2.06927 2.19966 2.34131 2.34581 2.48447 2.63745 2.82863 2.83467 2.99211 3.16506 3.31547 3.45055 3.59285 3.76842 4.09831 4.34605 4.50466 4.63314 4.82132 4.82563 
5 0.17677 0.52056 0.84095 2.83856 4.82949 
56 0.14614 0.15127 0.30223 0.30685 0.48873 0.49416 0.6215 0.62684 0.81169 0.81637 0.98388 0.9889 1.14844 1.15441 1.31324 1.31949 1.48135 1.48708 1.64288 1.65059 1.83861 1.84198 2.05186 2.05558 2.17725 2.18441 2.32347 2.32742 2.4607 2.46758 2.61616 2.62145 2.80706 2.81244 2.97084 2.97704 3.14359 3.14751 3.29285 3.29883 3.42592 3.43208 3.5727 3.57803 3.74733 3.75227 4.08077 4.08421 4.32979 4.33252 4.48398 4.48923 4.60816 4.61809 4.8029 4.80653 
44 0.15905 0.16357 0.31436 0.3205 0.50286 0.50738 0.63515 0.82268 0.82777 0.99486 1.16106 1.32657 1.33258 1.49483 1.49957 1.65909 1.84915 1.85463 2.06252 2.19105 2.33457 2.47634 2.62991 2.63436 2.82042 2.82497 2.9849 3.15558 3.16136 3.3054 3.31164 3.44047 3.44694 3.58553 3.75884 3.76372 4.0913 4.09578 4.34002 4.49564 4.5011 4.62315 4.81446 4.81853 
57 0.17436 0.17868 0.33068 0.33525 0.5172 0.52108 0.64999 0.65495 0.83995 0.84444 1.01005 1.01494 1.17812 1.18369 1.34369 1.35126 1.50992 1.51453 1.67342 1.67982 1.86396 1.86954 2.07667 2.08135 2.20595 2.2141 2.34936 2.35446 2.36523 2.49119 2.49609 2.64417 2.64841 2.83609 2.84144 2.99958 3.00672 3.17266 3.17691 3.32291 3.32822 3.45531 3.45974 3.60032 3.60485 3.7754 3.77858 4.10516 4.10959 4.35383 4.35893 4.51199 4.51628 4.63996 4.82883 4.83315 4.84217 
61 0.15381 0.15844 0.31053 0.31503 0.31937 0.49657 0.50103 0.50542 0.6298 0.63438 0.81889 0.8237 0.83025 0.99098 0.99752 1.15678 1.16383 1.32094 1.32683 1.48934 1.49425 1.65101 1.65738 1.84572 1.85136 2.05881 2.06361 2.18494 2.19324 2.33102 2.33581 2.46986 2.47555 2.62492 2.62917 2.81474 2.81942 2.82739 2.97876 2.98397 3.15121 3.15685 3.30076 3.30741 3.43602 3.44043 3.58059 3.58508 3.75436 3.75919 3.76263 4.08784 4.0917 4.33666 4.34099 4.49152 4.49688 4.61527 4.62463 4.81022 4.81362 
33 0.16431 0.32107 0.50776 0.64039 0.83074 0.99859 1.00554 1.1645 1.17252 1.332 1.50052 1.66396 1.67396 1.85376 1.86039 2.06736 2.19599 2.33916 2.48156 2.63536 2.82572 2.99046 3.16289 3.31365 3.44665 3.59037 3.76603 4.09587 4.3442 4.50282 4.62993 4.81911 4.82447 
54 0.15242 0.15808 0.30895 0.3148 0.49503 0.5006 0.62784 0.63502 0.81723 0.82196 0.82557 0.98974 0.99803 1.15535 1.16478 1.31961 1.32711 1.48779 1.49448 1.64876 1.65642 1.84455 1.85125 2.05776 2.1835 2.32967 2.33684 2.46696 2.47488 2.62323 2.62879 2.81324 2.81914 2.97717 2.98392 3.14991 3.1562 3.29912 3.30691 3.43164 3.43704 3.44389 3.57901 3.58692 3.75305 3.75919 4.08675 4.33561 4.49027 4.49632 4.61432 4.62562 4.80887 4.8127 
49 0.1636 0.1667 0.32053 0.3241 0.50755 0.51379 0.64163 0.8285 0.83173 0.83692 0.99887 1.00437 1.01129 1.16713 1.17363 1.3326 1.3397 1.50021 1.50971 1.66409 1.66912 1.85433 1.85927 2.06753 2.19692 2.33988 2.34594 2.48192 2.49147 2.63484 2.82597 2.8322 2.98979 3.16282 3.16996 3.31333 3.31878 3.44785 3.59051 3.59922 3.76557 3.77495 4.09592 4.344 4.35416 4.50234 4.63093 4.81914 4.82476 
56 0.14835 0.15324 0.30458 0.30906 0.49099 0.49622 0.62366 0.62871 0.81402 0.81864 0.98606 0.9921 1.15096 1.15681 1.3156 1.32236 1.48374 1.48933 1.64524 1.65307 1.84084 1.84561 2.05407 2.0584 2.17953 2.18779 2.3257 2.3299 2.46348 2.47036 2.6187 2.6236 2.80922 2.81448 2.97317 2.97926 3.14594 3.15039 3.29507 3.30168 3.42844 3.43401 3.57493 3.57999 3.74942 3.75498 4.08298 4.087 4.33197 4.33538 4.4863 4.49203 4.61048 4.61988 4.80506 4.80872 
32 0.16519 0.32114 0.50803 0.64035 0.83082 1.00442 1.17491 1.33356 1.50071 1.50582 1.66429 1.85477 1.86157 2.0675 2.34046 2.48329 2.63524 2.63869 2.82641 2.99052 3.1639 3.31401 3.44706 3.5917 3.76593 3.76939 4.09613 4.34442 4.50315 4.63117 4.81972 4.82552 
25 0.1704 0.32696 0.51599 0.64798 0.83807 1.00739 1.17685 1.50771 1.6739 1.86216 2.07485 2.20736 2.34736 2.49361 2.64436 2.83599 3.16871 3.32132 3.45383 3.59972 3.77152 4.10265 4.35078 4.51116 4.83411 
0 
3 3.17412 3.77389 4.5107 
54 0.1755 0.1819 0.3317 0.33643 0.51813 0.52294 0.65208 0.65717 0.84121 0.84755 1.01253 1.0191 1.18073 1.18964 1.34441 1.34938 1.51135 1.51787 1.6754 1.6817 1.86693 1.87326 2.07864 2.08487 2.20815 2.35142 2.35831 2.49241 2.49956 2.64571 2.6547 2.83688 2.8436 3.00073 3.00674 3.17332 3.17842 3.3242 3.32922 3.45836 3.46366 3.60215 3.60787 3.77622 3.78128 4.10727 4.11372 4.35514 4.36085 4.51373 4.52015 4.64139 4.83032 4.83638 
57 0.16038 0.16387 0.31545 0.3201 0.50286 0.50641 0.63537 0.64038 0.82547 0.82907 0.99525 1.00082 1.16127 1.16715 1.32588 1.33106 1.4957 1.49929 1.65971 1.66379 1.85025 1.85431 2.06312 2.06664 2.19049 2.19627 2.3355 2.3393 2.47624 2.48055 2.63082 2.63404 2.82085 2.82431 2.98492 2.98865 3.15624 3.1612 3.30541 3.3115 3.44109 3.44732 3.58645 3.5911 3.75899 3.7633 3.76681 4.09211 4.09558 4.34064 4.34365 4.49592 4.50047 4.62301 4.62847 4.81519 4.81778 
56 0.16088 0.16426 0.31665 0.32117 0.50462 0.50883 0.63707 0.6416 0.82549 0.82915 0.99676 1.00144 1.16278 1.16969 1.32966 1.33626 1.49794 1.50314 1.66104 1.66605 1.85091 1.8564 2.06409 2.06875 2.1919 2.19574 2.33649 2.34158 2.47858 2.48423 2.63175 2.63507 2.82263 2.82631 2.98668 2.99058 3.15748 3.16203 3.30821 3.31313 3.44257 3.44749 3.58774 3.59308 3.76108 3.76449 4.09311 4.09776 4.34159 4.34656 4.49786 4.50134 4.62556 4.63167 4.81698 4.82131 
88 0.14397 0.14815 0.15129 0.30012 0.30375 0.30728 0.48669 0.49102 0.49382 0.49985 0.61918 0.62341 0.62715 0.80936 0.81316 0.81647 0.82064 0.98189 0.98509 0.98901 1.14622 1.15026 1.15513 1.31108 1.31532 1.31916 1.47919 1.4835 1.487 1.64052 1.64695 1.65078 1.83659 1.83941 1.84287 2.04985 2.05284 2.05604 2.17517 2.18045 2.32148 2.32461 2.32789 2.45761 2.46337 2.46749 2.61375 2.61819 2.62156 2.80505 2.80925 2.81232 2.81914 2.96874 2.97324 2.97661 3.14156 3.1449 3.14852 3.15462 3.29078 3.29476 3.29905 3.42348 3.42916 3.43341 3.57068 3.57482 3.57834 3.74536 3.74894 3.75202 4.07879 4.08167 4.085 4.32776 4.33018 4.33375 4.48191 4.48531 4.48876 4.60603 4.61183 4.61899 4.80094 4.80402 4.80652 4.81102 
1 4.81296 
0 
0 
0 
25 0.17168 0.32898 0.51484 0.64811 0.83771 1.01281 1.34185 1.5079 1.86717 2.07447 2.20815 2.34817 2.48905 2.64182 2.83328 2.99729 3.1702 3.32145 3.45494 3.60125 3.77294 4.10318 4.35055 4.50965 4.82612 
0 
27 0.17596 0.33174 0.51974 0.6521 0.84029 1.01463 1.18056 1.34479 1.51194 1.6753 1.86793 2.07801 2.21355 2.35542 2.4961 2.64571 2.83806 3.00217 3.17421 3.32388 3.4586 3.60904 3.77563 4.10661 4.35381 4.51523 4.83115 
10 0.64358 0.83617 1.33745 2.34533 2.63794 2.82961 3.76822 4.34589 4.50475 4.82511 
82 0.16703 0.17043 0.17556 0.32208 0.32592 0.32986 0.51053 0.51404 0.51783 0.64272 0.64649 0.65101 0.8319 0.83531 0.8391 1.00217 1.00701 1.01202 1.1701 1.17534 1.17914 1.33473 1.33826 1.34249 1.50308 1.50634 1.51126 1.66711 1.67216 1.85694 1.86177 1.866 2.07039 2.07373 2.08132 2.19898 2.20294 2.22797 2.34238 2.34631 2.35126 2.35965 2.48464 2.48787 2.49335 2.63759 2.6407 2.82799 2.83188 2.83596 2.99228 2.99528 3.00061 3.1632 3.16748 3.17057 3.31338 3.31774 3.32155 3.44858 3.453 3.45811 3.59369 3.59784 3.60384 3.76744 3.77102 3.77491 4.09937 4.10312 4.11431 4.34758 4.35131 4.36051 4.50309 4.50743 4.5116 4.6331 4.63821 4.82187 4.82481 4.82861 
88 0.16472 0.16738 0.17088 0.32035 0.32351 0.32611 0.50831 0.51069 0.51332 0.6409 0.644 0.6471 0.8298 0.83296 0.83577 1.00041 1.00434 1.00744 1.16704 1.17085 1.17445 1.17832 1.33281 1.33551 1.33881 1.50085 1.5037 1.50727 1.66472 1.66769 1.67153 1.85483 1.8584 1.86139 2.06783 2.07109 2.07576 2.1959 2.19938 2.2071 2.34003 2.34333 2.34692 2.3556 2.48255 2.48529 2.48923 2.63556 2.63817 2.64329 2.82622 2.82873 2.8319 2.8366 2.99081 2.99313 2.99784 3.16156 3.16497 3.16743 3.31222 3.31545 3.31834 3.44661 3.45005 3.45295 3.59158 3.59427 3.59781 3.76457 3.76765 3.77018 4.09673 4.09966 4.10364 4.34551 4.34824 4.35314 4.50172 4.50487 4.50757 4.62885 4.63282 4.63671 4.81967 4.82204 4.82491 4.82834 
86 0.15648 0.15974 0.16235 0.31308 0.31701 0.31971 0.49932 0.50284 0.50576 0.50936 0.63293 0.63587 0.63878 0.82156 0.82531 0.82774 0.83143 0.99297 0.99717 1.00033 1.15961 1.16405 1.1677 1.32334 1.32799 1.33106 1.49219 1.49575 1.4986 1.65714 1.65987 1.66382 1.84787 1.85127 1.85449 2.06092 2.064 2.06826 2.18748 2.19192 2.19781 2.3333 2.33631 2.34012 2.4746 2.47777 2.48086 2.62776 2.63088 2.63342 2.81723 2.8211 2.82378 2.8293 2.98173 2.98549 2.98873 3.15353 3.15781 3.16039 3.30332 3.30777 3.31036 3.43935 3.44283 3.4459 3.58328 3.5864 3.58972 3.7563 3.76047 3.76285 4.08991 4.09272 4.09763 4.33885 4.3416 4.4937 4.49791 4.50024 4.61862 4.62449 4.62732 4.81245 4.81518 4.81799 
107 0.17226 0.17541 0.17869 0.18325 0.32826 0.33198 0.33499 0.34004 0.51701 0.51956 0.52223 0.52725 0.64941 0.65285 0.65638 0.83768 0.84116 0.84383 0.84704 1.00873 1.01275 1.01573 1.02256 1.17595 1.18119 1.18477 1.34098 1.34438 1.34801 1.36625 1.50902 1.51197 1.51602 1.53386 1.67214 1.67552 1.67926 1.68547 1.86275 1.86683 1.87027 1.87435 1.89284 2.07666 2.07952 2.08386 2.11095 2.20229 2.20714 2.21193 2.34842 2.35167 2.35518 2.36148 2.4911 2.49376 2.49814 2.51625 2.64438 2.6469 2.65267 2.83437 2.83725 2.84069 2.84393 2.86864 2.99886 3.00141 3.00567 3.16974 3.17361 3.17601 3.17982 3.31948 3.32367 3.32662 3.33176 3.45481 3.45888 3.46214 3.47873 3.59965 3.603 3.60694 3.61332 3.77302 3.77678 3.77926 3.78468 4.10584 4.10869 4.11256 4.15869 4.3541 4.35658 4.36048 4.51002 4.5137 4.51667 4.52222 4.63317 4.64051 4.64426 4.82866 4.83106 4.83402 4.83719 
28 0.16476 0.32114 0.32666 0.50912 0.64194 0.83031 1.00334 1.17362 1.3361 1.50071 1.66538 1.85696 2.06876 2.34138 2.48321 2.63578 2.82703 2.99037 3.16396 3.3147 3.44895 3.59306 3.76642 4.097 4.34412 4.50373 4.63629 4.81988 
24 0.15921 0.31616 0.50195 0.63552 0.82427 1.16753 1.33006 1.49486 1.66015 1.851 2.06069 2.33748 2.47612 2.629 2.81998 2.98477 3.15775 3.30821 3.44453 3.75976 4.08905 4.33708 4.4969 4.81248 
0 
64 0.1444 0.14889 0.30069 0.30489 0.30981 0.48681 0.49138 0.49582 0.62004 0.62454 0.80981 0.81451 0.98142 0.98621 1.1471 1.15265 1.31136 1.317 1.47959 1.48457 1.64244 1.64799 1.8362 1.84021 1.84644 2.04943 2.05318 2.1755 2.18182 2.32132 2.32507 2.46017 2.46554 2.61513 2.61953 2.80498 2.80953 2.81472 2.96906 2.97432 3.14165 3.14596 3.15053 3.29095 3.29644 3.30178 3.42599 3.43061 3.57077 3.57523 3.74476 3.74931 3.75325 4.07842 4.08205 4.32729 4.33053 4.48191 4.48677 4.6064 4.61434 4.80059 4.80382 4.80827 
61 0.1575 0.16147 0.16634 0.31431 0.31812 0.50249 0.50518 0.63453 0.63819 0.82327 0.82708 0.83127 0.9947 0.99932 1.16148 1.1676 1.32555 1.32976 1.4936 1.49741 1.65929 1.66269 1.84914 1.8533 1.85892 2.06236 2.0661 2.19011 2.19538 2.3344 2.33848 2.47599 2.47924 2.62866 2.63225 2.81951 2.82294 2.82995 2.9838 2.98717 3.15546 3.15991 3.30541 3.30998 3.44069 3.44469 3.58489 3.5884 3.75822 3.76236 3.76874 4.09139 4.09505 4.34013 4.34392 4.49511 4.4996 4.62292 4.62815 4.81437 4.81751 
27 0.16293 0.32072 0.50882 0.64156 0.82964 1.00258 1.17148 1.33459 1.50057 1.66312 1.85631 2.06766 2.34054 2.48117 2.63454 2.8279 2.9904 3.16302 3.31321 3.44893 3.59217 3.7656 4.09688 4.3447 4.50232 4.63105 4.81879 
19 0.15823 0.31533 0.50082 0.6352 0.82468 0.99597 2.06103 2.33367 2.47648 2.62865 2.81985 2.98436 3.1559 3.58597 3.7593 4.09 4.33804 4.49656 4.81234 
37 0.16545 0.32191 0.32736 0.50925 0.51428 0.64119 0.83031 0.83522 1.00257 1.00708 1.1716 1.33447 1.50208 1.66511 1.67208 1.85532 1.85939 2.06866 2.1979 2.34055 2.34547 2.48347 2.63617 2.82674 2.8322 2.99122 3.16493 3.31496 3.44813 3.59203 3.76716 4.09693 4.34504 4.50419 4.63217 4.82086 4.82605 
57 0.15617 0.16083 0.3127 0.31742 0.50061 0.50485 0.63313 0.63754 0.8209 0.8254 0.83056 0.99283 0.99882 1.1592 1.16616 1.32347 1.3286 1.49212 1.49648 1.65742 1.66481 1.84724 1.85288 2.06051 2.06578 2.18821 2.33266 2.33895 2.47416 2.47918 2.62767 2.63158 2.81778 2.82192 2.82838 2.98188 2.98623 3.15347 3.15842 3.30305 3.30903 3.43879 3.44423 3.58317 3.58854 3.75662 3.76136 4.08953 4.09492 4.33819 4.34489 4.49353 4.49849 4.6208 4.62646 4.81245 4.81641 
37 0.17132 0.3254 0.33228 0.51319 0.52024 0.64732 0.83457 0.83995 1.00588 1.01451 1.17576 1.3392 1.50664 1.66804 1.67463 1.86168 1.87167 2.07483 2.20291 2.34687 2.35413 2.48892 2.63977 2.8321 2.83695 2.99654 3.16813 3.31834 3.45321 3.59849 3.7708 4.10278 4.35082 4.50805 4.63487 4.82397 4.82869 
70 0.15842 0.16167 0.1661 0.31478 0.31838 0.32188 0.50137 0.50456 0.50828 0.63443 0.63818 0.6431 0.82417 0.82766 0.83238 0.99464 0.99955 1.16086 1.16652 1.17157 1.32494 1.33025 1.33446 1.49355 1.49762 1.50247 1.65867 1.66214 1.84962 1.85392 2.06268 2.06643 2.18918 2.19463 2.33506 2.33895 2.47535 2.47905 2.48425 2.62972 2.63271 2.81944 2.82288 2.82779 2.98299 2.98713 3.15583 3.15978 3.1637 3.30475 3.31 3.31368 3.44081 3.4454 3.58515 3.58849 3.75836 3.76243 3.76591 4.09176 4.0955 4.34033 4.34402 4.49532 4.49977 4.62081 4.62722 4.8147 4.81731 4.82376 
27 0.17342 0.32978 0.51681 0.65112 0.8385 1.01163 1.18151 1.34354 1.51005 1.67459 1.86512 2.07669 2.34964 2.49253 2.64388 2.83564 2.99956 3.17214 3.32386 3.45675 3.60113 3.77508 4.10508 4.35305 4.51187 4.64249 4.82832 
61 0.16936 0.17342 0.3249 0.32839 0.51272 0.51691 0.64424 0.6478 0.83467 0.83761 0.84231 1.00278 1.00765 1.01401 1.16871 1.1754 1.33285 1.33849 1.34702 1.50536 1.50949 1.66876 1.67483 1.85826 1.86266 1.86652 2.072 2.07645 2.19867 2.20823 2.34393 2.34729 2.35611 2.4868 2.49208 2.64024 2.83042 2.83455 2.99491 3.0 3.16448 3.16849 3.1744 3.31275 3.31865 3.45027 3.45397 3.59545 3.60072 3.77018 3.7727 4.10036 4.10376 4.34873 4.35242 4.5034 4.50802 4.63531 4.82418 4.82775 4.83222 
0 
59 0.16396 0.16672 0.31931 0.32291 0.32678 0.50754 0.51044 0.6399 0.64326 0.82965 0.83295 0.99894 1.0051 1.16841 1.17347 1.33277 1.33676 1.50027 1.50313 1.66384 1.66782 1.85442 1.85823 1.86186 2.06668 2.06984 2.19588 2.20258 2.33971 2.34303 2.48152 2.4846 2.63456 2.63714 2.82547 2.82826 2.99007 2.99289 3.16079 3.16477 3.31159 3.31519 3.44535 3.44992 3.5907 3.59401 3.7647 3.7674 3.77094 4.09566 4.09877 4.34447 4.34748 4.50153 4.50459 4.63071 4.63498 4.81934 4.82197 
7 0.3203 0.50667 0.82775 3.16201 3.31401 3.76458 4.82046 
65 0.15757 0.16149 0.16802 0.31345 0.31747 0.50158 0.50504 0.63402 0.63764 0.82262 0.82651 0.83068 0.99427 0.99853 1.16074 1.16552 1.32601 1.32938 1.49382 1.49733 1.5026 1.65823 1.66247 1.84843 1.85276 1.8574 2.06176 2.06555 2.1898 2.19545 2.33389 2.33761 2.47506 2.47884 2.62869 2.6317 2.81937 2.82284 2.82843 2.98391 2.98685 3.15467 3.15898 3.16369 3.30491 3.30914 3.31478 3.43947 3.44392 3.5848 3.5885 3.75824 3.76198 3.76672 4.09073 4.09497 4.33914 4.34357 4.49503 4.49866 4.62258 4.62737 4.81332 4.81644 4.82119 
56 0.16149 0.16478 0.31697 0.32054 0.50449 0.50748 0.63729 0.64063 0.82734 0.83063 0.99585 1.00229 1.1624 1.16856 1.32684 1.33115 1.3352 1.4974 1.50026 1.6614 1.85116 1.85569 2.06439 2.0685 2.19383 2.33632 2.34137 2.47885 2.48213 2.63212 2.635 2.82255 2.82574 2.9872 2.99101 3.15715 3.16139 3.30675 3.31153 3.44214 3.44674 3.58754 3.59196 3.75969 3.76394 3.76735 4.09304 4.09699 4.34164 4.34586 4.49756 4.50128 4.62614 4.63019 4.81677 4.82003 
77 0.16269 0.16634 0.17177 0.31899 0.32352 0.32753 0.50711 0.51059 0.51468 0.63931 0.64313 0.64799 0.82788 0.83181 0.83534 0.99898 1.00318 1.00737 1.16549 1.17191 1.17995 1.33184 1.33636 1.49869 1.50263 1.50957 1.6633 1.66772 1.67392 1.85344 1.85806 1.86198 2.06647 2.07068 2.19167 2.19902 2.20659 2.33898 2.34301 2.34724 2.48012 2.48431 2.48998 2.63335 2.63679 2.64606 2.82381 2.82728 2.8322 2.9881 2.99119 2.99618 3.15988 3.16436 3.16864 3.30949 3.31471 3.4448 3.44967 3.58983 3.59424 3.59971 3.76264 3.76668 3.77028 4.09559 4.10005 4.34413 4.34844 4.49942 4.50375 4.50829 4.62366 4.6314 4.81826 4.82189 4.8256 
3 0.32642 0.51439 4.82581 
102 0.18101 0.18415 0.18796 0.33618 0.33983 0.343 0.34893 0.52339 0.52649 0.52958 0.53376 0.65663 0.66038 0.66399 0.67585 0.84595 0.84939 0.85276 0.85889 1.01707 1.02125 1.02505 1.04306 1.18349 1.18813 1.19212 1.20442 1.34887 1.35232 1.35575 1.36584 1.51667 1.51997 1.52348 1.68098 1.68455 1.68901 1.87147 1.87518 1.87848 1.88385 2.08406 2.08738 2.09191 2.21359 2.21821 2.22713 2.35682 2.36042 2.36422 2.36986 2.49902 2.5023 2.50644 2.51974 2.65118 2.65429 2.65836 2.84253 2.84567 2.84939 2.85392 3.00559 3.00903 3.01316 3.17779 3.18159 3.18437 3.18937 3.32827 3.33212 3.33522 3.34643 3.46272 3.46668 3.47018 3.48036 3.60773 3.61143 3.61544 3.62168 3.78074 3.78443 3.78705 3.79208 4.11303 4.11627 4.12075 4.36176 4.36478 4.3696 4.51755 4.5214 4.52451 4.53111 4.64595 4.65007 4.65516 4.83604 4.83877 4.84187 4.84557 
24 0.16463 0.32146 0.50975 0.64075 0.83062 1.00226 1.16959 1.5014 1.66449 1.8544 2.06761 2.34043 2.48234 2.63555 2.82628 2.99078 3.44712 3.59101 3.76692 4.09603 4.34451 4.50328 4.63063 4.82031 
60 0.16117 0.16533 0.3161 0.32094 0.50468 0.50913 0.63641 0.64152 0.82691 0.83026 0.99607 1.00243 1.16233 1.1695 1.32618 1.3314 1.33617 1.49629 1.50018 1.50678 1.66081 1.66764 1.85054 1.85548 1.85989 2.06379 2.0683 2.19094 2.19635 2.33617 2.34168 2.47723 2.48136 2.48743 2.63186 2.63676 2.82272 2.82722 2.98714 2.9957 3.15736 3.16266 3.30587 3.31226 3.44231 3.44782 3.58689 3.59198 3.75952 3.76459 4.09283 4.09709 4.34148 4.34897 4.49653 4.50188 4.62387 4.63132 4.81711 4.82225 
95 0.15103 0.15527 0.15801 0.30733 0.31087 0.31415 0.32186 0.49375 0.49846 0.50099 0.50493 0.62616 0.63073 0.63409 0.81628 0.82008 0.82294 0.82695 0.9888 0.99228 0.99642 1.15367 1.1576 1.16176 1.16723 1.31841 1.32338 1.32638 1.48655 1.49123 1.49406 1.64791 1.65397 1.65708 1.66377 1.84365 1.84643 1.85033 1.85527 2.05687 2.06006 2.06462 2.18231 2.18806 2.19216 2.32846 2.33165 2.33543 2.46562 2.47089 2.47427 2.47969 2.62145 2.62576 2.6284 2.81195 2.81644 2.8191 2.82385 2.97594 2.98099 2.98348 3.14867 3.15188 3.15563 3.15975 3.29784 3.30228 3.30593 3.43106 3.43612 3.43996 3.44525 3.57769 3.58214 3.58551 3.75221 3.75619 3.75896 4.08577 4.08863 4.09237 4.33485 4.33723 4.34197 4.48906 4.49276 4.49563 4.61328 4.61923 4.62305 4.8078 4.81097 4.81364 4.81749 
14 0.83615 1.3521 1.50843 1.6732 2.08085 2.49055 2.64132 2.99582 3.45523 3.60554 3.77224 4.10478 4.51436 4.63717 
69 0.15373 0.15836 0.31019 0.3139 0.31968 0.49686 0.50184 0.50595 0.62928 0.63391 0.63973 0.81925 0.82302 0.82684 0.99215 0.99869 1.15629 1.16081 1.32179 1.32942 1.48955 1.49457 1.50012 1.65021 1.6573 1.66353 1.84703 1.85105 2.06036 2.06597 2.18526 2.19515 2.33171 2.33531 2.4672 2.47356 2.47948 2.62359 2.62852 2.63315 2.81509 2.81974 2.82446 2.97901 2.9849 3.15195 3.15552 3.16021 3.30098 3.30557 3.31087 3.43297 3.43918 3.44527 3.58076 3.58557 3.75553 3.76196 4.0893 4.09441 4.33833 4.34272 4.49237 4.4986 4.61624 4.62423 4.81118 4.81475 4.82079 
62 0.14778 0.15225 0.30418 0.30836 0.31411 0.49029 0.49457 0.49962 0.62351 0.62783 0.81319 0.81785 0.98468 0.98957 1.15055 1.15621 1.31462 1.32022 1.48304 1.48786 1.64711 1.65247 1.83941 1.84358 2.05262 2.05626 2.17876 2.18534 2.32468 2.32861 2.46395 2.4692 2.61865 2.62288 2.80848 2.81283 2.81944 2.97249 2.97751 3.14491 3.14927 3.15376 3.29438 3.30004 3.42984 3.43493 3.57423 3.57847 3.74804 3.75247 3.75584 4.08166 4.08524 4.33041 4.33361 4.48522 4.49 4.60956 4.61817 4.80395 4.80708 4.81121 
39 0.17187 0.17743 0.32842 0.33395 0.51588 0.52013 0.64942 0.83758 0.84357 1.00936 1.17736 1.34102 1.50867 1.67248 1.86258 1.86691 2.0753 2.20395 2.34852 2.35849 2.4905 2.50111 2.6429 2.83314 2.83884 2.9977 3.17076 3.32126 3.45584 3.60034 3.77388 4.10335 4.10997 4.35104 4.35715 4.51045 4.63802 4.82691 4.83111 
0 
0 
140 0.14372 0.14709 0.14976 0.15221 0.15554 0.29981 0.30325 0.30606 0.30873 0.31161 0.48653 0.49006 0.49267 0.49509 0.49752 0.50322 0.61843 0.6221 0.62495 0.62794 0.6308 0.80904 0.81234 0.81529 0.81749 0.82046 0.98178 0.98432 0.98753 0.99051 0.99592 1.14591 1.14965 1.1531 1.15635 1.15989 1.3108 1.31406 1.31766 1.32037 1.32367 1.47887 1.48252 1.48551 1.48805 1.49129 1.64014 1.64611 1.64931 1.65222 1.65648 1.83648 1.83881 1.84164 1.84433 1.84735 2.04973 2.05208 2.05462 2.05812 2.17494 2.17912 2.18264 2.18717 2.32136 2.32403 2.32669 2.3297 2.33446 2.45683 2.46243 2.46581 2.46844 2.47162 2.47905 2.61338 2.6176 2.6203 2.62262 2.62824 2.80494 2.80859 2.81117 2.81358 2.8166 2.82086 2.96851 2.97217 2.97538 2.97797 2.98267 3.14135 3.14423 3.14695 3.14955 3.15207 3.15806 3.29053 3.29373 3.29703 3.29984 3.30262 3.4232 3.42879 3.43148 3.43447 3.43767 3.57053 3.57409 3.57669 3.57978 3.58435 3.74525 3.74793 3.75073 3.75304 3.75582 4.07869 4.08109 4.08366 4.08736 4.32757 4.32964 4.33202 4.336 4.48168 4.48452 4.4878 4.49009 4.49371 4.60573 4.61062 4.6147 4.61763 4.62252 4.80089 4.80355 4.80566 4.80809 4.81098 
68 0.17262 0.1771 0.32845 0.33221 0.33848 0.5161 0.52005 0.53464 0.6486 0.65252 0.66841 0.83802 0.84143 0.84664 1.0086 1.01438 1.17431 1.17994 1.34215 1.34695 1.50881 1.51324 1.67266 1.67838 1.86333 1.86799 1.87551 2.07611 2.08097 2.20275 2.20978 2.34756 2.35262 2.35992 2.4905 2.49498 2.51404 2.64345 2.64741 2.83409 2.83796 2.84245 2.99815 3.00354 3.16915 3.17317 3.17922 3.32184 3.32575 3.45489 3.45935 3.59941 3.6047 3.77363 3.77729 3.78645 4.10454 4.10867 4.35282 4.35802 4.51126 4.51506 4.63564 4.64037 4.64955 4.82777 4.831 4.83519 
7 0.17157 2.0769 2.35813 2.64429 3.00062 3.17202 4.35299 
74 0.16639 0.16994 0.32165 0.32536 0.33011 0.50998 0.51372 0.64214 0.64609 0.83169 0.83449 0.83853 1.00113 1.00631 1.01331 1.16799 1.17399 1.17873 1.33518 1.33967 1.50209 1.50543 1.51028 1.66559 1.67004 1.67653 1.85567 1.86152 1.86975 2.06896 2.07361 2.09309 2.19869 2.20666 2.34124 2.34671 2.35253 2.48332 2.48732 2.49231 2.63679 2.64022 2.82785 2.83166 2.83654 2.99274 2.99754 3.16251 3.16647 3.17094 3.31393 3.31783 3.32279 3.44769 3.45225 3.45784 3.59192 3.59659 3.60401 3.76558 3.76982 3.776 4.09805 4.1023 4.34651 4.35095 4.50209 4.50651 4.51045 4.62928 4.63542 4.82155 4.82484 4.82976 
34 0.16992 0.32724 0.33681 0.51395 0.64711 0.83585 1.00757 1.17653 1.3386 1.50671 1.67089 1.86165 1.86681 2.07311 2.20385 2.34553 2.35417 2.48796 2.64034 2.83278 2.8393 2.99583 3.16885 3.31913 3.4535 3.5979 3.77118 4.10165 4.3496 4.36108 4.50749 4.6403 4.82629 4.83387 
2 0.83129 4.34566 
42 0.17653 0.18327 0.33285 0.33854 0.52007 0.65348 0.8418 0.84762 1.01466 1.18114 1.1904 1.3452 1.35176 1.51267 1.67565 1.68326 1.867 1.87172 2.07996 2.21219 2.35242 2.36166 2.49564 2.64621 2.837 2.84264 3.0019 3.01637 3.17492 3.32568 3.45938 3.46846 3.60501 3.77814 4.10746 4.11732 4.35575 4.36363 4.51645 4.65537 4.83058 4.83592 
61 0.15084 0.15651 0.30778 0.31232 0.49369 0.49918 0.50283 0.62642 0.63148 0.63598 0.8166 0.8221 0.82811 0.98913 0.9946 1.15424 1.16002 1.31842 1.3246 1.48645 1.49225 1.6478 1.65514 1.66047 1.84389 1.84863 2.05709 2.06157 2.1822 2.1888 2.329 2.33353 2.46608 2.47232 2.62182 2.62683 2.81193 2.81738 2.97587 2.98225 3.14908 3.15397 3.29789 3.304 3.43088 3.43676 3.44185 3.57769 3.58282 3.75232 3.75753 4.0861 4.09049 4.33497 4.33912 4.48948 4.49487 4.61314 4.62113 4.80823 4.81165 
21 0.16332 0.32021 0.50605 0.82877 1.00027 1.17106 1.33177 1.50049 1.6642 1.85484 2.48173 2.63539 2.82473 2.98897 3.16266 3.3146 3.44809 3.5925 3.76571 4.63193 4.81997 
1 4.33432 
94 0.17164 0.17527 0.18038 0.327 0.33096 0.335 0.34337 0.51508 0.51885 0.52282 0.54597 0.64779 0.65237 0.65817 0.83774 0.8408 0.84463 0.85517 1.00711 1.01182 1.01649 1.02535 1.1739 1.18021 1.18388 1.33932 1.34315 1.34842 1.35839 1.50794 1.5129 1.52291 1.67239 1.6773 1.68275 1.86162 1.86655 1.87062 1.87847 2.07479 2.08031 2.09184 2.20589 2.21245 2.34723 2.35155 2.35675 2.36403 2.48999 2.49546 2.50547 2.64358 2.6474 2.65506 2.83333 2.83749 2.84165 2.85652 2.99866 3.00398 3.01541 3.16784 3.17311 3.17725 3.18594 3.31886 3.32345 3.32711 3.45322 3.45853 3.46293 3.59861 3.60425 3.60971 3.77121 3.77573 3.77994 3.78547 4.10374 4.10818 4.11354 4.14093 4.35236 4.35684 4.36269 4.50801 4.5124 4.51734 4.63888 4.64763 4.82694 4.83041 4.834 4.84125 
1 2.3562 
29 0.1627 0.31917 0.50552 0.63973 0.82863 1.00112 1.16805 1.33146 1.49936 1.66232 1.85414 2.06676 2.19664 2.33958 2.48023 2.6335 2.82361 2.98853 3.16113 3.31239 3.44719 3.59066 3.76385 4.09595 4.34355 4.50068 4.62997 4.81706 4.82154 
54 0.162 0.1656 0.31726 0.32167 0.50552 0.50912 0.63769 0.64136 0.82848 0.83437 0.99667 1.00183 1.16344 1.16811 1.32882 1.33224 1.4979 1.50137 1.66199 1.85124 1.85637 2.06458 2.06897 2.1932 2.19756 2.33691 2.34125 2.47988 2.48511 2.63249 2.63591 2.82354 2.82856 2.9882 3.15805 3.16224 3.30795 3.31243 3.44273 3.44798 3.58843 3.59346 3.76105 3.76521 4.09343 4.09725 4.34218 4.34772 4.49789 4.50183 4.62788 4.63497 4.81693 4.82033 
0 
27 0.16543 0.3229 0.51075 0.64318 0.8305 0.99955 1.00576 1.17243 1.33568 1.50239 1.66509 1.85689 2.069 2.34207 2.48422 2.63664 2.82836 2.99117 3.16433 3.31497 3.45016 3.59768 3.76726 4.09851 4.34554 4.50423 4.82113 
51 0.16502 0.16996 0.32167 0.32527 0.5081 0.51199 0.64076 0.64502 0.83025 0.83382 1.00209 1.17066 1.17642 1.33353 1.33844 1.50108 1.50664 1.66486 1.67065 1.85494 1.85945 2.06793 2.07389 2.19799 2.34044 2.34578 2.48306 2.49049 2.63532 2.63959 2.82644 2.83127 2.99087 3.16252 3.16586 3.3141 3.3188 3.4484 3.45422 3.5916 3.59712 3.76583 3.76979 4.09657 4.10232 4.34492 4.50309 4.50813 4.63117 4.8199 4.82459 
99 0.14999 0.15376 0.15696 0.3063 0.30961 0.31315 0.31636 0.49279 0.4971 0.49973 0.50303 0.62516 0.62905 0.63258 0.63615 0.81514 0.81844 0.82174 0.82429 0.98793 0.99169 0.99529 1.15245 1.15616 1.16071 1.16565 1.31728 1.32137 1.32485 1.33152 1.48542 1.48958 1.49284 1.6467 1.65245 1.65589 1.66088 1.84267 1.84557 1.84908 1.85354 2.05591 2.05918 2.06245 2.18128 2.18645 2.1925 2.32755 2.33061 2.33405 2.46376 2.46905 2.47271 2.47616 2.62005 2.62407 2.62734 2.81107 2.81526 2.81814 2.82364 2.97489 2.97922 2.9824 3.14769 3.15086 3.1546 3.15763 3.2969 3.30085 3.30476 3.30922 3.4297 3.43495 3.43872 3.44289 3.57676 3.58084 3.58422 3.58983 3.75137 3.75559 3.75824 4.08487 4.08779 4.09111 4.33388 4.33632 4.34014 4.48804 4.4915 4.4948 4.6122 4.61803 4.62233 4.80698 4.81005 4.81265 4.81816 
28 0.16754 0.32365 0.51051 0.6436 0.83304 1.00468 1.17454 1.33768 1.50308 1.66864 1.8596 2.07017 2.20441 2.34335 2.48416 2.63645 2.82867 2.99181 3.16582 3.31618 3.45237 3.59415 3.76805 4.1001 4.34657 4.50542 4.63531 4.82193 
0 
54 0.15608 0.1611 0.31243 0.3179 0.49922 0.50431 0.63268 0.63781 0.82154 0.82645 0.99317 0.99932 1.15906 1.16546 1.32307 1.32879 1.49155 1.49689 1.65677 1.66262 1.84757 1.85335 2.06084 2.06665 2.18675 2.33289 2.33867 2.47315 2.4784 2.62713 2.63147 2.81685 2.82197 2.98116 2.98622 3.15343 3.15907 3.30282 3.30893 3.43878 3.44457 3.58311 3.58892 3.7562 3.76166 4.08987 4.09653 4.33848 4.49334 4.4989 4.61885 4.62669 4.81211 4.81618 
15 0.16313 0.32099 0.82856 1.00368 1.16976 1.66288 1.85525 2.63311 2.98863 3.1629 3.31226 3.7647 4.34217 4.50157 4.81744 
27 0.17154 0.32802 0.5147 0.64832 0.83727 1.01024 1.18013 1.34054 1.50847 1.6733 1.86641 2.07539 2.34946 2.49075 2.64203 2.83356 2.99814 3.16984 3.32069 3.45499 3.59938 3.77288 4.10377 4.35125 4.5092 4.64105 4.82629 
21 0.17195 0.51478 0.64805 0.8361 1.01122 1.34328 1.50945 2.206 2.34984 2.48938 2.64117 2.83311 2.9971 3.17087 3.32187 3.45616 3.59908 3.77228 4.35138 4.50919 4.82588 
35 0.17145 0.3275 0.33209 0.51444 0.51964 0.64874 0.83658 0.84211 1.00572 1.01074 1.17815 1.34043 1.50839 1.67101 1.8619 1.86689 2.07425 2.20399 2.34677 2.35689 2.48941 2.64216 2.83267 2.99711 3.17 3.32057 3.45521 3.59796 3.77302 4.10286 4.35072 4.50983 4.63783 4.82602 4.83265 
47 0.16728 0.17394 0.324 0.33167 0.51039 0.51467 0.64277 0.6478 0.83393 1.00219 1.00779 1.16834 1.175 1.33719 1.50365 1.66748 1.85839 1.86384 2.0693 2.07393 2.1973 2.20536 2.34199 2.34663 2.48472 2.49305 2.63827 2.82835 2.83237 2.99317 3.16295 3.1683 3.31697 3.44882 3.45441 3.59381 3.7683 3.77179 4.09941 4.34718 4.35354 4.50605 4.51316 4.63019 4.63593 4.82231 4.82909 
57 0.15359 0.15838 0.31031 0.31484 0.49622 0.50088 0.50592 0.62947 0.6335 0.81855 0.82347 0.9908 0.99668 1.15677 1.16294 1.32078 1.32623 1.48899 1.49386 1.65041 1.65662 1.8455 1.85069 2.05872 2.06305 2.18431 2.19052 2.3308 2.33568 2.46921 2.47446 2.62467 2.62879 2.81435 2.81903 2.97849 2.9836 3.15103 3.15609 3.30048 3.30598 3.43601 3.4404 3.58026 3.58452 3.75409 3.75903 4.08776 4.09236 4.33651 4.34101 4.49136 4.49641 4.61478 4.62271 4.80997 4.8134 
5 0.16767 0.32587 0.83361 1.00733 1.67529 
16 0.1655 0.32306 0.51041 0.64444 0.8305 1.00351 1.33678 1.66502 1.85912 2.07144 2.63677 2.82968 3.3154 3.76697 4.34613 4.82046 
25 0.16457 0.32022 0.50644 0.64036 0.82885 1.00239 1.33223 1.4992 1.66453 1.85486 2.06758 2.34002 2.48129 2.63412 2.82467 2.98955 3.16239 3.3124 3.44583 3.59016 3.76547 4.09708 4.34428 4.50308 4.81881 
87 0.14767 0.15194 0.15524 0.30383 0.30747 0.31128 0.31513 0.49037 0.49495 0.49805 0.62254 0.62699 0.63061 0.6349 0.81308 0.81676 0.82008 0.82376 0.98557 0.98883 0.99318 1.14992 1.15397 1.15915 1.3148 1.3194 1.32307 1.48293 1.48741 1.49091 1.64404 1.65111 1.65403 1.84027 1.84306 1.84739 2.05353 2.05651 2.0615 2.17886 2.18482 2.19148 2.32514 2.32827 2.33237 2.46072 2.46713 2.4708 2.47576 2.6174 2.622 2.62519 2.80866 2.81302 2.81633 2.97245 2.97724 2.98044 3.14524 3.14859 3.15284 3.29449 3.29867 3.30296 3.4269 3.43303 3.43685 3.44159 3.57436 3.57864 3.58276 3.74902 3.75271 3.7562 4.08247 4.0853 4.33154 4.33384 4.48561 4.48908 4.4927 4.60975 4.61667 4.62123 4.80458 4.80766 4.81052 
43 0.15353 0.15823 0.31021 0.4976 0.50188 0.63046 0.63703 0.81867 0.82388 0.99034 1.15675 1.32064 1.32656 1.48953 1.49431 1.65568 1.84485 2.05801 2.18553 2.33032 2.4726 2.62502 2.62918 2.81538 2.8195 2.97931 2.98382 3.1511 3.15832 3.30041 3.30664 3.43704 3.58081 3.75372 3.75895 4.08705 4.3358 4.49097 4.49605 4.61533 4.62564 4.80978 4.81445 
60 0.15468 0.15995 0.31134 0.31628 0.49728 0.50193 0.50564 0.62994 0.63448 0.63988 0.82019 0.82514 0.9919 0.99869 1.15771 1.16436 1.32185 1.32817 1.49005 1.49539 1.6512 1.65799 1.84662 1.85208 2.05985 2.06541 2.18566 2.19212 2.33188 2.33757 2.46979 2.47562 2.62563 2.63051 2.81555 2.82026 2.82669 2.97948 2.98489 3.15207 3.1574 3.30154 3.30817 3.43314 3.43885 3.4446 3.58134 3.58616 3.75519 3.76062 4.08888 4.09367 4.33771 4.34202 4.49244 4.49791 4.61636 4.62471 4.81123 4.81478 
28 0.15354 0.30866 0.4964 0.62949 0.81856 0.98836 1.15588 1.32071 1.48922 1.65571 1.84298 2.05625 2.18741 2.32853 2.47309 2.62428 2.81434 2.97917 3.14911 3.29957 3.43556 3.57997 3.75183 4.08532 4.33396 4.48914 4.62115 4.80789 
61 0.15301 0.15781 0.30988 0.31515 0.49575 0.50052 0.62946 0.63442 0.81792 0.82258 0.82641 0.98986 0.99597 1.1561 1.16338 1.32 1.32594 1.33067 1.48867 1.49375 1.65418 1.65838 1.84471 1.84993 1.85461 2.05794 2.06203 2.18387 2.19166 2.33007 2.33471 2.47094 2.47524 2.62443 2.62867 2.81371 2.81847 2.8253 2.978 2.9832 3.15032 3.15596 3.29984 3.30621 3.31014 3.43621 3.44187 3.57975 3.58433 3.75315 3.75848 4.08704 4.09123 4.33581 4.33949 4.49059 4.49561 4.6145 4.62283 4.80922 4.81273 
15 0.17076 0.32502 0.51051 0.83244 1.00725 1.33836 1.50652 2.34754 2.4877 2.82839 2.99533 3.16614 3.3181 4.5075 4.82181 
120 0.17678 0.18003 0.18255 0.18627 0.33306 0.3361 0.33879 0.34166 0.35075 0.51973 0.52297 0.52538 0.52806 0.53306 0.65285 0.6558 0.65875 0.66237 0.84191 0.84528 0.84757 0.85076 0.86397 1.0132 1.01646 1.01968 1.02362 1.18039 1.18442 1.18817 1.19227 1.34394 1.34793 1.35078 1.35387 1.51288 1.51603 1.51865 1.52209 1.67716 1.68044 1.68405 1.68901 1.86829 1.87109 1.87402 1.87697 1.88421 2.0812 2.084 2.087 2.09756 2.20773 2.212 2.21665 2.35369 2.35656 2.35963 2.36391 2.37009 2.4944 2.49745 2.49998 2.50373 2.64749 2.65055 2.65285 2.6585 2.83825 2.84142 2.84388 2.847 2.85125 3.0021 3.00574 3.00851 3.01361 3.17412 3.17727 3.17987 3.18267 3.18778 3.32412 3.32777 3.3306 3.33359 3.45938 3.46241 3.46548 3.46964 3.60409 3.60692 3.61003 3.61379 3.62488 3.77718 3.7806 3.78296 3.78556 3.79088 4.10988 4.11241 4.11536 4.12202 4.35885 4.36101 4.36423 4.37268 4.51424 4.5179 4.52019 4.5238 4.64213 4.64611 4.64976 4.83291 4.83543 4.83779 4.84076 4.84694 
34 0.16517 0.32113 0.32627 0.50858 0.51316 0.64149 0.8314 1.00251 1.17225 1.33415 1.50136 1.66509 1.85717 2.06809 2.19899 2.34018 2.34848 2.48285 2.63567 2.82686 2.83282 2.99035 3.16361 3.3142 3.44896 3.5922 3.60007 3.76633 4.09673 4.34474 4.50328 4.63224 4.81992 4.82481 
29 0.16941 0.32518 0.51317 0.64584 0.835 1.00586 1.17315 1.17833 1.33837 1.50567 1.66853 1.86131 2.07282 2.20195 2.34584 2.48669 2.6397 2.83186 2.99496 3.16782 3.31817 3.45256 3.59712 3.77043 4.10156 4.34866 4.50742 4.63726 4.82541 
30 0.16321 0.31944 0.5057 0.63943 0.82889 1.00061 1.16784 1.33187 1.49931 1.66207 1.85513 2.06541 2.19501 2.33796 2.48061 2.63295 2.82396 2.83119 2.98874 3.16056 3.31225 3.44589 3.58878 3.76399 4.09412 4.342 4.50101 4.62822 4.81718 4.82331 
0 
1 0.82805 
16 0.16488 0.64337 1.50165 1.66662 2.06861 2.3422 2.4825 2.63606 2.99166 3.16548 3.449 3.59276 3.76671 4.09725 4.34499 4.50338 
23 0.1719 0.33058 0.51554 0.65173 0.83763 1.01132 1.34289 1.51225 1.67225 1.86623 2.07588 2.34944 2.49367 2.64351 2.83382 3.0008 3.17164 3.3223 3.7747 4.10406 4.35133 4.51074 4.83003 
0 
84 0.18116 0.18483 0.19009 0.33704 0.34112 0.34663 0.52454 0.52789 0.5324 0.657 0.66076 0.66634 0.84693 0.85033 0.85516 1.01664 1.02157 1.02745 1.185 1.18994 1.19693 1.3495 1.35332 1.36019 1.5174 1.5208 1.5269 1.68179 1.68664 1.70234 1.87169 1.87562 1.87975 1.89745 2.08443 2.08801 2.09714 2.21439 2.22046 2.35682 2.36126 2.36717 2.49914 2.50332 2.51077 2.65179 2.65485 2.66305 2.84268 2.84633 2.85055 3.00704 3.01065 3.0199 3.17906 3.18254 3.18702 3.32877 3.33283 3.33894 3.46293 3.46696 3.47268 3.60798 3.61259 3.61892 3.78229 3.78528 3.79053 4.11301 4.11666 4.1249 4.36162 4.36577 4.37508 4.51915 4.52224 4.52753 4.648 4.65365 4.83616 4.83928 4.84286 4.85349 
21 0.1677 0.32434 0.51261 0.64441 0.83231 1.00651 1.33797 1.50599 1.67349 2.06964 2.3443 2.6363 2.99481 3.31667 3.59437 3.76811 4.09963 4.34618 4.50455 4.63525 4.82368 
43 0.16562 0.17128 0.32231 0.32673 0.50987 0.51475 0.64269 0.64866 0.83216 1.0033 1.17082 1.17695 1.33581 1.50199 1.5076 1.66613 1.85664 1.86199 2.0692 2.19816 2.34182 2.34737 2.48369 2.63677 2.82757 2.83301 2.99171 3.16413 3.16851 3.31561 3.44998 3.5927 3.59861 3.76706 3.7701 4.09771 4.1054 4.34572 4.50434 4.51019 4.63174 4.82106 4.82597 
94 0.15817 0.16185 0.1645 0.31492 0.31842 0.32128 0.50118 0.5048 0.50785 0.51299 0.63422 0.63775 0.64061 0.82312 0.82681 0.82918 0.83278 0.99496 0.99879 1.00171 1.00653 1.16082 1.1651 1.16884 1.17468 1.32489 1.33004 1.33337 1.49331 1.4977 1.50018 1.65519 1.66056 1.66337 1.669 1.84955 1.85268 1.85569 1.85929 2.06281 2.06591 2.18906 2.19414 2.33492 2.33812 2.3417 2.34712 2.4746 2.47879 2.48141 2.48732 2.62986 2.63291 2.63579 2.8191 2.8229 2.8254 2.8296 2.98275 2.98747 2.99125 3.15557 3.15913 3.16197 3.16831 3.30455 3.30959 3.31243 3.44073 3.44437 3.44725 3.58503 3.58836 3.59171 3.5981 3.75832 3.76253 3.76492 4.0918 4.09466 4.10262 4.34058 4.34303 4.3505 4.49561 4.49994 4.50244 4.61964 4.62595 4.62938 4.81434 4.81714 4.81997 4.82317 
33 0.15814 0.31415 0.50089 0.50628 0.63443 0.82382 0.99511 1.16159 1.32596 1.49407 1.65843 1.84805 1.85423 2.06146 2.18997 2.33377 2.47542 2.62874 2.81912 2.82603 2.98345 3.15559 3.3061 3.44082 3.58435 3.59312 3.75871 4.08975 4.33754 4.49581 4.62399 4.81273 4.81881 
64 0.16674 0.17021 0.17716 0.32408 0.32747 0.51081 0.5141 0.64298 0.64744 0.83354 0.83657 0.8417 1.00331 1.0071 1.01312 1.17316 1.17783 1.33626 1.34133 1.50358 1.50931 1.66807 1.67266 1.85868 1.86222 1.86653 2.07006 2.07425 2.20055 2.20781 2.34235 2.34644 2.35246 2.48513 2.49014 2.63769 2.64104 2.82926 2.83305 2.83736 2.99332 2.99849 3.16591 3.16958 3.31525 3.31862 3.45061 3.45486 3.59361 3.59848 3.60663 3.76749 3.77106 4.09931 4.10388 4.34763 4.35221 4.50498 4.50788 4.6335 4.64036 4.8227 4.82573 4.83009 
69 0.17085 0.17602 0.32612 0.32965 0.33587 0.51348 0.51736 0.52344 0.64568 0.64938 0.65827 0.83712 0.84134 1.005 1.01016 1.01808 1.17166 1.17727 1.18114 1.33752 1.34113 1.35209 1.50655 1.51095 1.67014 1.67486 1.86075 1.86578 1.87694 2.07321 2.07826 2.20156 2.20592 2.34544 2.34927 2.35591 2.48809 2.49255 2.64131 2.64481 2.83158 2.83664 2.85221 2.99574 3.00111 3.16727 3.17089 3.17602 3.31806 3.32184 3.45139 3.45575 3.46295 3.59698 3.60117 3.60972 3.77177 3.77508 4.10218 4.10675 4.35051 4.35642 4.50896 4.51239 4.6357 4.64047 4.82556 4.83034 4.83674 
31 0.16078 0.31748 0.50429 0.63727 0.82504 0.82888 0.99544 1.00169 1.16192 1.32973 1.49692 1.66018 1.84991 1.85571 2.06426 2.19412 2.33567 2.47838 2.63171 2.8226 2.98627 3.15866 3.31003 3.44264 3.58672 3.76182 4.09229 4.34087 4.49887 4.62716 4.81607 
51 0.16957 0.1767 0.32587 0.33197 0.51199 0.51642 0.64564 0.65366 0.83454 0.83869 1.00589 1.01046 1.17407 1.17876 1.33723 1.34361 1.50588 1.51955 1.6691 1.67781 1.8598 1.86452 2.07197 2.20079 2.34493 2.35128 2.48634 2.49326 2.63981 2.83007 2.83419 2.99449 3.16766 3.17385 3.3178 3.32773 3.45164 3.45716 3.59557 3.60162 3.77094 3.78533 4.10084 4.10891 4.34871 4.35595 4.50722 4.51468 4.63494 4.82397 4.82824 
4 0.64986 1.17931 1.50918 4.82924 
21 0.16599 0.32361 0.51013 0.83324 1.00501 1.50403 1.6684 1.85789 2.07227 2.34385 2.48478 2.63717 2.8284 2.99254 3.31794 3.59558 3.76916 4.10033 4.34756 4.50594 4.82099 
111 0.16211 0.16512 0.16768 0.17104 0.31879 0.32167 0.32429 0.32672 0.50476 0.50816 0.51005 0.51283 0.63755 0.64066 0.64325 0.64572 0.82784 0.83098 0.83328 0.83645 0.99878 1.0019 1.00523 1.01299 1.16397 1.16732 1.17126 1.17521 1.32861 1.3325 1.33508 1.33811 1.49711 1.50032 1.5029 1.50565 1.65784 1.6631 1.666 1.66926 1.85386 1.8561 1.85901 1.86192 2.06686 2.06951 2.07209 2.19188 2.196 2.19876 2.20321 2.33934 2.34182 2.34496 2.35059 2.478 2.48154 2.48439 2.48774 2.63337 2.63618 2.6383 2.82271 2.82593 2.82821 2.83096 2.83661 2.98672 2.99011 2.99233 2.99598 3.15943 3.16204 3.16491 3.16704 3.30826 3.3119 3.31502 3.31749 3.44377 3.44685 3.44975 3.45288 3.58791 3.59137 3.59363 3.59697 3.76234 3.76561 3.76807 3.7704 4.09581 4.09826 4.10098 4.15037 4.3447 4.34693 4.35038 4.4999 4.50311 4.50538 4.50811 4.62276 4.62822 4.63207 4.63539 4.81809 4.82046 4.8224 4.8249 4.82855 
0 
0 
0 
43 0.17032 0.17607 0.32645 0.3311 0.51388 0.51886 0.64761 0.83534 0.83983 1.00536 1.01057 1.17467 1.33908 1.50691 1.66996 1.67681 1.86006 1.86515 2.07404 2.20252 2.34583 2.35103 2.48887 2.64102 2.8319 2.83771 2.99564 3.16802 3.17255 3.31909 3.45263 3.46175 3.59748 3.77133 3.77814 4.10254 4.35022 4.35732 4.50777 4.5139 4.63659 4.8248 4.82944 
178 0.18231 0.18567 0.18785 0.1898 0.19257 0.19634 0.33892 0.34152 0.34408 0.3462 0.34825 0.35158 0.35891 0.5252 0.52852 0.53057 0.53249 0.53448 0.53684 0.54109 0.65881 0.66174 0.66402 0.6661 0.66857 0.67209 0.84776 0.85058 0.85316 0.85497 0.85736 0.85986 0.86656 1.02009 1.02247 1.02534 1.02774 1.03054 1.03513 1.18581 1.18845 1.19163 1.19438 1.19703 1.20071 1.35 1.35358 1.35613 1.3585 1.36085 1.36533 1.51826 1.52161 1.52393 1.52597 1.52851 1.53291 1.54862 1.68228 1.68563 1.68781 1.69043 1.6935 1.6977 1.87515 1.87732 1.87994 1.88213 1.88433 1.88796 1.89425 2.08784 2.08994 2.09208 2.09463 2.09853 2.11129 2.21342 2.21766 2.22031 2.22366 2.22787 2.35977 2.36211 2.36452 2.3669 2.36971 2.37328 2.37808 2.50076 2.50357 2.50588 2.50839 2.51121 2.51554 2.65324 2.65605 2.65829 2.66014 2.66311 2.66804 2.84323 2.84671 2.84897 2.85088 2.85315 2.8556 2.85935 3.00751 3.01074 3.01331 3.01545 3.01842 3.02459 3.18042 3.18283 3.18549 3.1874 3.18942 3.1923 3.19769 3.32941 3.33265 3.33567 3.33775 3.33987 3.34316 3.35625 3.46444 3.46725 3.46988 3.47239 3.47484 3.47875 3.60927 3.6125 3.61471 3.61729 3.62 3.62365 3.63416 3.7835 3.78652 3.78885 3.79069 3.79284 3.79621 3.80128 4.11673 4.11897 4.12123 4.12364 4.12756 4.13966 4.3658 4.36761 4.36972 4.37247 4.3766 4.5206 4.52299 4.52585 4.52774 4.5303 4.53402 4.64503 4.64975 4.65309 4.65578 4.65949 4.67601 4.83911 4.84139 4.84325 4.84516 4.84739 4.84973 4.85433 
1 0.8304 
0 
67 0.15559 0.16049 0.16629 0.31295 0.31762 0.49893 0.50319 0.50713 0.63114 0.63526 0.6399 0.82121 0.82584 0.8304 0.9932 0.9985 1.15919 1.16438 1.32341 1.32872 1.49105 1.4957 1.50065 1.65507 1.66006 1.66747 1.84793 1.85273 2.06104 2.06559 2.18798 2.19308 2.33316 2.33795 2.47178 2.47736 2.48291 2.62657 2.63124 2.81774 2.82211 2.82699 2.98063 2.98542 3.15384 3.15882 3.16368 3.3033 3.30887 3.43833 3.44295 3.58243 3.58658 3.59246 3.75715 3.76245 4.0901 4.09485 4.33878 4.34331 4.49378 4.49889 4.6203 4.62578 4.81288 4.81659 4.82138 
14 0.17057 0.32532 0.51433 0.83556 1.00914 1.34237 1.67253 1.85816 2.34822 2.83249 3.77215 4.35359 4.51332 4.82578 
46 0.16728 0.17278 0.32319 0.32883 0.50997 0.51432 0.64353 0.83147 0.83544 1.00294 1.00721 1.17107 1.17674 1.33425 1.33924 1.50216 1.50702 1.66601 1.67168 1.85628 1.86067 2.07025 2.19889 2.34385 2.3529 2.48403 2.49096 2.63811 2.82738 2.83159 2.99298 3.16487 3.17097 3.31495 3.31926 3.4494 3.4546 3.5937 3.76803 4.09868 4.1061 4.34784 4.50513 4.63275 4.82127 4.82503 
49 0.17104 0.17605 0.32899 0.33793 0.51581 0.5229 0.64875 0.83698 0.84197 1.00849 1.01694 1.17829 1.34077 1.34802 1.50816 1.51218 1.67182 1.86294 1.86776 2.0753 2.09335 2.2068 2.34859 2.35736 2.48991 2.50489 2.64196 2.8338 2.83833 2.99636 3.00106 3.17026 3.17576 3.32091 3.45509 3.46239 3.59875 3.60547 3.77302 3.78103 4.10375 4.11184 4.35173 4.35769 4.5104 4.63988 4.82645 4.83026 4.84362 
1 0.83337 
1 0.8294 
0 
12 0.16359 0.32051 0.50532 0.82618 1.49999 1.66604 1.85588 2.82359 3.15955 3.76328 4.09401 4.3421 
73 0.16901 0.1722 0.17768 0.32562 0.32912 0.3344 0.51281 0.51642 0.52127 0.6452 0.6491 0.65624 0.83505 0.83845 0.84268 1.00455 1.00887 1.01433 1.17541 1.17988 1.33801 1.34209 1.5053 1.50894 1.66936 1.67325 1.68357 1.85935 1.86355 1.86769 2.0725 2.07625 2.10089 2.20274 2.21232 2.34473 2.34905 2.356 2.48703 2.49149 2.64021 2.64448 2.83122 2.83574 2.84027 2.99529 3.00153 3.16764 3.17099 3.17828 3.3186 3.32226 3.45175 3.45552 3.46507 3.59618 3.60055 3.60745 3.77019 3.77334 3.77902 4.10077 4.10408 4.11114 4.3493 4.35289 4.36248 4.50784 4.51118 4.63617 4.82424 4.82822 4.83214 
122 0.16999 0.17262 0.17587 0.17961 0.32521 0.32841 0.33083 0.33365 0.3398 0.5133 0.51562 0.51796 0.52053 0.52587 0.64612 0.64914 0.65233 0.65787 0.83563 0.83809 0.8407 0.84306 0.85051 1.00549 1.00897 1.01167 1.01531 1.02351 1.17403 1.17757 1.18062 1.18516 1.3392 1.34234 1.34506 1.35125 1.5062 1.50878 1.51205 1.51841 1.67043 1.67319 1.67619 1.68046 1.85986 1.8634 1.86607 1.8687 1.87398 2.07257 2.07541 2.07832 2.08393 2.0984 2.20249 2.2059 2.21019 2.34502 2.3478 2.35057 2.35418 2.35877 2.48723 2.48994 2.49335 2.49786 2.64061 2.64301 2.64578 2.652 2.8317 2.83414 2.83701 2.83972 2.85369 2.99529 2.99763 3.00106 3.00673 3.16714 3.1704 3.17292 3.17611 3.31811 3.32105 3.32349 3.32724 3.45188 3.45516 3.45764 3.46101 3.59651 3.59916 3.60226 3.6056 3.61051 3.77148 3.77416 3.77671 3.78175 4.10171 4.10415 4.10679 4.11082 4.13056 4.15446 4.35034 4.35283 4.35606 4.36093 4.50791 4.5105 4.51339 4.51812 4.63621 4.63943 4.6441 4.82444 4.82683 4.82929 4.83178 4.83637 
15 0.51124 0.64357 0.83569 1.00559 2.07019 2.34159 2.63627 2.83215 2.99178 3.16774 3.59285 3.76787 4.34674 4.50472 4.82137 
29 0.17617 0.33218 0.51902 0.65258 0.84124 1.01414 1.18364 1.34537 1.5127 1.67694 1.86754 2.07865 2.21352 2.3528 2.49388 2.64538 2.83784 3.00094 3.17338 3.3247 3.45948 3.60451 3.77638 4.10744 4.35552 4.51298 4.64421 4.83065 4.83913 
2 0.82396 4.341 
104 0.15419 0.15836 0.16106 0.16495 0.31058 0.31399 0.31723 0.32044 0.49683 0.50154 0.50408 0.50739 0.62966 0.6338 0.63701 0.64064 0.8193 0.82278 0.826 0.82858 0.99231 0.99563 0.99879 1.15637 1.16035 1.16424 1.16785 1.32118 1.32576 1.32877 1.3326 1.48938 1.49384 1.49665 1.49993 1.65065 1.65664 1.65977 1.66335 1.84737 1.84988 1.85352 1.85871 2.06068 2.06358 2.06725 2.1852 2.19035 2.19352 2.33212 2.33506 2.33898 2.46813 2.47328 2.47669 2.47924 2.62408 2.6286 2.63141 2.81504 2.81947 2.82223 2.82602 2.97895 2.9837 2.98633 2.99116 3.15233 3.15534 3.15909 3.16258 3.30096 3.30509 3.30853 3.31194 3.4335 3.43919 3.44248 3.44545 3.58085 3.58519 3.58793 3.5939 3.75568 3.75924 3.76194 3.76455 4.08958 4.09217 4.09567 4.33855 4.34079 4.34548 4.49212 4.4956 4.49868 4.50238 4.61611 4.6217 4.62583 4.8114 4.81452 4.81714 4.82126 
40 0.17397 0.19181 0.33058 0.33922 0.51715 0.52262 0.65043 0.83949 0.84626 1.01151 1.17979 1.34291 1.51031 1.67493 1.86531 1.87048 2.07671 2.2061 2.34996 2.35722 2.49202 2.64415 2.83574 2.84135 2.99952 3.17244 3.32289 3.4574 3.60026 3.60817 3.77555 3.78793 4.10499 4.13264 4.35293 4.36655 4.51137 4.64121 4.82955 4.83459 
117 0.17673 0.17935 0.18241 0.18701 0.33272 0.33562 0.33807 0.34207 0.52012 0.52254 0.52497 0.52825 0.54261 0.65255 0.65576 0.65867 0.66347 0.84169 0.84462 0.8474 0.85063 1.01242 1.01645 1.01953 1.02451 1.17891 1.18308 1.18644 1.19012 1.34526 1.3481 1.35106 1.3572 1.5127 1.51541 1.51845 1.52424 1.67725 1.68065 1.68459 1.69614 1.86705 1.87074 1.87348 1.87699 1.88408 2.07964 2.08248 2.0857 2.09283 2.20836 2.21208 2.21661 2.35218 2.35527 2.3587 2.36336 2.37036 2.49427 2.49723 2.50065 2.50592 2.64707 2.64964 2.65278 2.65919 2.83828 2.84075 2.84352 2.8465 2.8581 3.00282 3.00532 3.00884 3.01994 3.1736 3.17697 3.17933 3.18266 3.19488 3.32478 3.3276 3.33015 3.33508 3.4588 3.46196 3.46467 3.46934 3.60406 3.60719 3.61042 3.61523 3.77724 3.78 3.78229 3.78607 3.79308 4.1083 4.11089 4.11377 4.11926 4.35679 4.35906 4.36217 4.36832 4.51408 4.51682 4.51937 4.52325 4.64278 4.64596 4.65106 4.83169 4.83414 4.83672 4.8396 4.84548 
7 0.32493 0.6491 1.33907 1.67292 1.86405 3.16762 4.35314 
58 0.15298 0.15787 0.3093 0.31407 0.4954 0.50041 0.62861 0.63365 0.81872 0.82355 0.99016 0.99608 1.156 1.16287 1.16833 1.32 1.32598 1.48822 1.49359 1.6516 1.65657 1.84487 1.84975 2.05804 2.06243 2.184 2.19035 2.33003 2.33478 2.46961 2.47492 2.62413 2.62872 2.8135 2.81868 2.97772 2.98328 3.15041 3.15571 3.29958 3.3058 3.31012 3.43527 3.44021 3.57945 3.58436 3.7534 3.75847 4.08697 4.0913 4.33594 4.33975 4.49058 4.49581 4.61482 4.62331 4.80928 4.81295 
17 0.16622 0.32479 0.83188 1.00421 1.33697 1.50402 1.66844 1.85979 2.34588 2.48635 2.63688 2.99487 3.16836 3.3183 3.5929 3.76874 4.82349 
24 0.16825 0.32493 0.51337 0.64599 1.00715 1.33738 1.50545 1.67144 1.86154 2.07216 2.34482 2.4882 2.63756 2.83244 2.99486 3.16749 3.31774 3.45272 3.59592 3.76811 4.09993 4.34724 4.50536 4.63762 
66 0.17016 0.17346 0.17951 0.3262 0.32984 0.33657 0.51365 0.51737 0.52789 0.64663 0.65097 0.83538 0.83832 0.84263 1.00506 1.01011 1.01649 1.17436 1.17899 1.1866 1.33919 1.34319 1.50684 1.51147 1.66985 1.67433 1.85935 1.86406 1.86771 2.07385 2.07959 2.20269 2.21149 2.34538 2.35027 2.35656 2.48812 2.49323 2.64162 2.64665 2.83211 2.83699 2.99595 3.00094 3.1685 3.17195 3.31973 3.32386 3.45271 3.45761 3.59701 3.60147 3.60847 3.77276 3.77654 4.10214 4.1066 4.35037 4.35434 4.50917 4.51286 4.63627 4.64216 4.82526 4.82883 4.83343 
30 0.16664 0.32264 0.51003 0.64352 0.83153 1.00216 1.17155 1.33491 1.50268 1.6666 1.85627 1.86247 2.07039 2.19867 2.34198 2.48412 2.63711 2.82786 2.99175 3.16459 3.31488 3.45067 3.59276 3.76732 4.09899 4.34592 4.5048 4.63188 4.82154 4.82792 
72 0.15731 0.1622 0.16849 0.31399 0.31889 0.32418 0.50049 0.50503 0.50956 0.63363 0.63877 0.82249 0.82701 0.83064 0.99394 0.99917 1.0041 1.16016 1.16629 1.1712 1.3241 1.3299 1.33415 1.49331 1.49821 1.65452 1.65998 1.66493 1.84896 1.85399 1.85806 2.06183 2.06696 2.18729 2.19399 2.3342 2.33917 2.47419 2.4795 2.62868 2.63274 2.81882 2.82323 2.82908 2.98284 2.98734 3.1546 3.15997 3.16391 3.30396 3.31003 3.31414 3.43999 3.44582 3.58444 3.58883 3.7577 3.76268 3.76702 4.09151 4.09627 4.34039 4.34689 4.4949 4.49983 4.5051 4.61753 4.6261 4.63225 4.81407 4.81753 4.82238 
28 0.17051 0.32749 0.51471 0.64779 0.83611 1.00892 1.17793 1.34061 1.50801 1.67206 1.86416 2.0738 2.20194 2.34682 2.48875 2.64076 2.83317 2.99532 3.1687 3.31925 3.45487 3.59895 3.77155 4.10317 4.35042 4.50776 4.63516 4.82595 
28 0.17184 0.32937 0.51572 0.64841 0.83743 1.00555 1.17808 1.34311 1.51045 1.6741 1.86441 2.07458 2.20913 2.34852 2.48868 2.64222 2.83469 2.9985 3.17026 3.32324 3.4551 3.59974 3.77313 4.10356 4.35221 4.51205 4.63865 4.82688 
100 0.17532 0.17835 0.18224 0.33052 0.33421 0.33717 0.34299 0.51818 0.52094 0.52383 0.52831 0.65166 0.65513 0.65881 0.8401 0.84345 0.84687 0.8523 1.01101 1.01525 1.01921 1.02757 1.17766 1.18265 1.18647 1.34225 1.34586 1.3493 1.35586 1.51081 1.514 1.51754 1.52747 1.6752 1.67923 1.68376 1.86565 1.86947 1.87273 1.87849 2.0784 2.08178 2.08623 2.20497 2.20984 2.21606 2.35083 2.35431 2.35821 2.36392 2.493 2.49649 2.501 2.5152 2.64537 2.64867 2.65388 2.83594 2.83949 2.84294 2.84706 3.00019 3.00333 3.00743 3.17244 3.17618 3.17918 3.18407 3.32151 3.32586 3.32896 3.33597 3.45721 3.46114 3.46463 3.60251 3.60618 3.6104 3.62108 3.77541 3.77875 3.78132 3.78649 4.10726 4.11059 4.11489 4.3559 4.35889 4.36312 4.51187 4.51568 4.51901 4.52542 4.63872 4.64368 4.64862 4.83023 4.83296 4.83628 4.84048 
29 0.17063 0.32712 0.5128 0.64623 0.83507 1.00596 1.17787 1.33851 1.50601 1.671 1.86186 2.07243 2.20246 2.34583 2.48725 2.6401 2.83095 2.99483 3.1677 3.3184 3.45335 3.59706 3.7706 4.10104 4.34949 4.50745 4.63787 4.82375 4.83097 
59 0.1676 0.17049 0.32241 0.32633 0.5111 0.51458 0.643 0.64721 0.83114 0.83482 0.84012 1.00214 1.00821 1.16922 1.17571 1.33573 1.34047 1.50437 1.50856 1.6678 1.67232 1.85704 1.86188 2.07015 2.07378 2.19973 2.20656 2.34218 2.3472 2.48482 2.48815 2.63858 2.64108 2.82906 2.83231 2.99392 2.99888 3.16386 3.16805 3.31587 3.31945 3.44877 3.45326 3.59478 3.59874 3.76725 3.77112 4.09949 4.10285 4.34813 4.35196 4.5033 4.50759 4.51308 4.63254 4.63697 4.82277 4.82563 4.82964 
15 0.16709 0.32141 0.50819 0.8316 1.17373 1.50044 2.48115 2.63487 2.82524 3.16295 3.31411 3.44875 3.76499 4.50188 4.81941 
28 0.15137 0.30726 0.49451 0.62731 0.81587 0.98747 1.15363 1.31925 1.48733 1.65333 1.84196 2.05515 2.18365 2.32736 2.4701 2.62231 2.81251 2.9771 3.14801 3.29838 3.43384 3.57821 3.75158 4.08412 4.33257 4.48848 4.62065 4.80671 
38 0.16588 0.17105 0.3232 0.50964 0.51402 0.64331 0.83266 1.0036 1.17279 1.33477 1.34016 1.50325 1.66562 1.85775 1.86242 2.06986 2.1985 2.34251 2.48405 2.4929 2.63721 2.82771 2.83246 2.9917 3.16495 3.31576 3.44996 3.59341 3.60079 3.76754 3.77407 4.09754 4.10315 4.34602 4.5048 4.63251 4.82121 4.82607 
36 0.1734 0.33058 0.51604 0.52403 0.64973 0.83902 1.01364 1.1772 1.34299 1.50999 1.67213 1.86266 1.86801 2.07675 2.20293 2.21214 2.35001 2.3606 2.49115 2.64386 2.83479 2.84262 2.99952 3.17156 3.19536 3.32293 3.45666 3.60056 3.77485 4.10484 4.35224 4.37325 4.51174 4.64 4.82804 4.83445 

178
