# Supplementary material for: Deciphering the Contribution of Oriens-Lacunosum/Moleculare (OLM) Cells to Intrinsic θ Rhythms Using Biophysical Local Field Potential (LFP) Models
Source: eNeuro. 2018 Sep 4;5(4):ENEURO.0146-18.2018. doi: 10.1523/ENEURO.0146-18.2018 (PMC6140113; doi:10.1523/ENEURO.0146-18.2018)
Supplement: Supplementary file 2 — Supplementary Code. Download supplement 2, GZ file [file sup_enu-eN-NWR-0146-18-s02.gz › LFP_microcircuit-master/BC-380-gi-0-gi_SD-0-PV12913020-dSD6.6ms-gnSD0.21-gpv-3.0-gsb0.0-csb0.21-gbs5.5-cbs0.1344-spiketimes.txt]

15522

323


78 0.14389 0.14839 0.15203 0.30009 0.30392 0.30807 0.48661 0.49148 0.49477 0.6193 0.6242 0.62854 0.80939 0.81342 0.81689 0.98174 0.98535 0.99163 1.14629 1.15072 1.15763 1.31109 1.31645 1.3214 1.47922 1.48413 1.48784 1.64053 1.648 1.83647 1.83938 1.84412 2.04973 2.0529 2.1751 2.18142 2.32134 2.32464 2.32957 2.45807 2.4647 2.4686 2.61389 2.61865 2.62193 2.80491 2.80951 2.81288 2.96871 2.97412 2.9783 3.14149 3.14489 3.14923 3.2907 3.29542 3.30011 3.42353 3.42948 3.43573 3.57057 3.57518 3.58008 3.74519 3.74927 3.75263 4.07864 4.08161 4.32763 4.33013 4.48185 4.4856 4.48911 4.60601 4.61308 4.80077 4.80396 4.80698 
85 0.14442 0.14824 0.15185 0.30051 0.30426 0.30816 0.48729 0.49137 0.49447 0.4992 0.61885 0.62343 0.62729 0.80976 0.81345 0.81737 0.98256 0.98539 0.99045 1.14662 1.15072 1.15702 1.31154 1.31528 1.32012 1.47958 1.48377 1.48769 1.64081 1.64836 1.65225 1.83726 1.83982 1.84379 2.0505 2.0531 2.05661 2.17567 2.18136 2.32215 2.32506 2.32884 2.45744 2.46427 2.46838 2.61409 2.61874 2.62225 2.80574 2.80987 2.81315 2.96924 2.97348 2.97733 3.14208 3.14529 3.14938 3.15401 3.29121 3.29479 3.30014 3.42394 3.4304 3.43447 3.5713 3.57526 3.57892 3.74602 3.74908 3.75284 4.07947 4.08211 4.08583 4.3283 4.33055 4.33385 4.48241 4.48557 4.48979 4.60644 4.61293 4.61932 4.8017 4.80459 4.80723 
32 0.16757 0.32461 0.51178 0.64595 0.83456 1.00576 1.17238 1.33781 1.50459 1.66768 1.67535 1.85708 1.86368 2.07069 2.20174 2.34256 2.34954 2.48498 2.63837 2.8289 2.99317 3.16686 3.31874 3.45313 3.59349 3.60044 3.77101 4.09963 4.34859 4.50641 4.63388 4.82422 
0 
60 0.16744 0.17241 0.32069 0.32634 0.51012 0.51423 0.6411 0.64715 0.83298 0.83754 1.00297 1.00851 1.16792 1.17571 1.33221 1.33852 1.50059 1.50626 1.66674 1.67258 1.85637 1.86212 1.87339 2.06995 2.07594 2.19638 2.20857 2.34175 2.34651 2.35398 2.48381 2.49071 2.6363 2.64126 2.82822 2.83329 2.99158 2.9971 3.16196 3.16683 3.17395 3.31204 3.31782 3.44789 3.45332 3.59286 3.59819 3.76788 3.77137 3.79495 4.09894 4.1058 4.34658 4.35149 4.50165 4.50695 4.6281 4.63869 4.82144 4.82545 
0 
13 0.17167 0.83786 1.00909 1.33972 2.35128 2.63934 2.83406 3.17085 3.31823 3.59701 3.77021 4.50694 4.82554 
80 0.15419 0.1582 0.16334 0.31085 0.31453 0.31827 0.49647 0.50077 0.50445 0.62966 0.63357 0.63743 0.81966 0.82386 0.82828 0.99137 0.99587 1.00033 1.15702 1.16172 1.16733 1.32075 1.32598 1.33031 1.4892 1.49382 1.49875 1.64988 1.65671 1.66053 1.84609 1.84984 1.85395 2.05935 2.06265 2.1842 2.18995 2.33144 2.33493 2.33954 2.46932 2.47436 2.4794 2.62513 2.62877 2.63258 2.81466 2.81891 2.82235 2.97843 2.98357 2.98913 3.15159 3.15541 3.1587 3.30066 3.30528 3.30972 3.43554 3.43942 3.44399 3.58063 3.58469 3.58961 3.75454 3.75886 3.76192 4.08838 4.09163 4.33708 4.33976 4.49176 4.49619 4.49975 4.61506 4.62272 4.62683 4.81074 4.8135 4.81781 
0 
53 0.15913 0.16397 0.31606 0.32011 0.50272 0.50755 0.63591 0.64033 0.82614 0.83027 0.99506 1.00078 1.16344 1.3275 1.33268 1.49524 1.50017 1.65954 1.66486 1.84854 1.85511 2.06196 2.06778 2.19267 2.33497 2.33992 2.47717 2.48305 2.63006 2.63411 2.82133 2.82547 2.98533 2.99047 3.15769 3.16233 3.3065 3.31178 3.44189 3.44671 3.58602 3.59143 3.75989 3.76346 4.09052 4.09643 4.3393 4.34752 4.49815 4.50303 4.62528 4.81469 4.81947 
88 0.14494 0.14953 0.15277 0.30117 0.30491 0.30863 0.31304 0.48764 0.49267 0.49567 0.62043 0.62526 0.62898 0.81053 0.81467 0.81777 0.82332 0.98275 0.9864 0.99096 1.14716 1.15155 1.15686 1.31202 1.31766 1.32132 1.48025 1.48537 1.48862 1.64104 1.64893 1.65293 1.83747 1.84031 1.84456 2.05074 2.05398 2.05908 2.17604 2.18244 2.32238 2.32565 2.33004 2.45831 2.46511 2.46886 2.61452 2.61952 2.62255 2.80585 2.81066 2.81367 2.81907 2.96969 2.97537 2.97887 3.14264 3.14596 3.14997 3.15419 3.29173 3.29663 3.30047 3.424 3.4303 3.43466 3.5716 3.57635 3.58045 3.74617 3.75053 3.75346 4.07965 4.08258 4.08778 4.32862 4.33104 4.33678 4.4829 4.48679 4.48994 4.60697 4.61433 4.61891 4.80176 4.80491 4.80773 4.81195 
44 0.17714 0.33352 0.51962 0.52486 0.65345 0.84258 0.84813 1.01274 1.01835 1.18371 1.34634 1.51301 1.5199 1.67692 1.68562 1.86887 1.87392 2.07939 2.08557 2.2099 2.35353 2.3607 2.49455 2.50386 2.6471 2.83788 2.84313 3.00209 3.17492 3.17981 3.32581 3.4602 3.60444 3.61289 3.77775 3.78288 4.10799 4.11477 4.35605 4.36258 4.51499 4.64323 4.83144 4.83705 
0 
130 0.14186 0.14515 0.14787 0.15023 0.15444 0.29798 0.30156 0.30411 0.30654 0.30962 0.48482 0.48828 0.49092 0.49306 0.49604 0.6158 0.61968 0.62286 0.62546 0.6284 0.80725 0.81061 0.81344 0.81562 0.81929 0.98006 0.98241 0.98543 0.98817 1.14408 1.14795 1.15125 1.15486 1.15907 1.30905 1.31229 1.31595 1.31867 1.32226 1.47708 1.48076 1.48372 1.48609 1.48987 1.63825 1.64433 1.64751 1.65063 1.65568 1.83478 1.83701 1.83956 1.84203 1.84628 2.04802 2.05024 2.05275 2.05569 2.17317 2.1772 2.18069 2.18716 2.31967 2.3223 2.3248 2.32753 2.45482 2.46069 2.46405 2.46672 2.47048 2.61158 2.61595 2.61858 2.6208 2.80327 2.80687 2.80933 2.81149 2.81505 2.96674 2.97034 2.9736 2.97588 3.13956 3.14239 3.14482 3.1474 3.15011 3.28861 3.29176 3.29493 3.29794 3.30088 3.42145 3.42711 3.42951 3.43292 3.43623 3.5688 3.57232 3.57486 3.57786 3.74351 3.74588 3.74872 3.75095 3.75371 4.07699 4.07928 4.08168 4.08449 4.32579 4.32785 4.33002 4.33322 4.47991 4.48273 4.48597 4.48803 4.49213 4.60393 4.60855 4.61208 4.61581 4.79924 4.80183 4.80389 4.80605 4.80962 
0 
58 0.15625 0.16044 0.31266 0.31825 0.49905 0.50274 0.50783 0.63188 0.63703 0.82193 0.82672 0.99287 0.99979 1.15892 1.1673 1.32399 1.3309 1.49181 1.49623 1.6541 1.65901 1.66635 1.84755 1.85403 2.06055 2.06896 2.18678 2.19726 2.33291 2.3388 2.47179 2.47698 2.62692 2.63111 2.81756 2.82185 2.82719 2.98022 2.98518 3.15365 3.15911 3.30337 3.30994 3.43811 3.44452 3.58306 3.58852 3.75709 3.76222 4.0897 4.33852 4.34686 4.4937 4.49905 4.61808 4.62498 4.81249 4.81666 
57 0.16686 0.1712 0.32212 0.32613 0.50994 0.51338 0.64201 0.64607 0.8321 0.83549 1.00129 1.00705 1.16736 1.17371 1.33506 1.33933 1.5027 1.50633 1.66614 1.67384 1.85649 1.86123 2.06899 2.07309 2.19731 2.20665 2.34222 2.34704 2.48397 2.48837 2.63676 2.64006 2.82741 2.83098 2.99259 2.9983 3.1624 3.16688 3.31433 3.31828 3.44858 3.45311 3.59312 3.59851 3.76642 3.77 4.09799 4.10211 4.34647 4.35139 4.50357 4.50688 4.62999 4.63533 4.82108 4.82412 4.82998 
35 0.15024 0.30628 0.49298 0.49934 0.62603 0.81529 0.82104 0.98639 1.15255 1.31655 1.48576 1.65254 1.8411 2.05437 2.18182 2.32656 2.46931 2.62126 2.81131 2.81748 2.97534 3.14687 3.1533 3.29642 3.43382 3.57705 3.74989 3.75572 4.08344 4.33209 4.48709 4.49339 4.61493 4.80592 4.81104 
3 2.83484 3.1712 4.82777 
1 4.82403 
0 
16 0.17087 0.32682 0.51329 0.64683 0.83551 1.50651 1.67044 1.8634 2.63892 2.83296 3.16843 3.59778 3.76945 4.34935 4.50799 4.82513 
24 0.16074 0.31786 0.50284 0.63728 0.82631 1.16338 1.49722 1.66035 1.8537 2.06497 2.33913 2.47803 2.63121 2.82164 2.98607 3.15945 3.30769 3.44379 3.58868 3.76217 4.34179 4.49888 4.62917 4.81506 
70 0.15508 0.1589 0.31124 0.3154 0.31952 0.49821 0.50144 0.50485 0.63137 0.63552 0.82016 0.82434 0.82893 0.99129 0.99673 1.1575 1.16353 1.16823 1.32123 1.32659 1.33075 1.49076 1.49472 1.49927 1.65442 1.65883 1.66538 1.84588 1.85108 1.856 2.05926 2.06355 2.18531 2.19065 2.33143 2.33557 2.47186 2.47605 2.48159 2.62601 2.6295 2.81623 2.81996 2.82467 2.98042 2.98409 3.15191 3.15653 3.16079 3.30128 3.30667 3.30991 3.43698 3.44195 3.58213 3.58612 3.75475 3.75921 3.76257 4.0883 4.09287 4.33693 4.34203 4.49195 4.49656 4.61533 4.62306 4.62897 4.8108 4.81399 
4 1.51331 2.64575 3.77658 4.51304 
30 0.16812 0.32493 0.51107 0.64509 0.83355 1.00558 1.17259 1.33692 1.50431 1.66728 1.85707 1.8655 2.07224 2.20097 2.3443 2.48514 2.63883 2.82882 2.99338 3.16598 3.31689 3.45145 3.59432 3.76819 3.77703 4.09938 4.34753 4.50586 4.6343 4.82281 
34 0.15925 0.31309 0.31894 0.50087 0.63338 0.82442 0.99276 0.99997 1.15896 1.16827 1.32764 1.49527 1.65908 1.84741 1.85514 2.06134 2.19116 2.33278 2.47665 2.62831 2.81973 2.98456 3.15369 3.15923 3.30743 3.4386 3.58524 3.75956 4.08988 4.33799 4.49693 4.62466 4.81254 4.81857 
57 0.1504 0.15526 0.30678 0.31129 0.493 0.49806 0.62574 0.63078 0.81627 0.82138 0.98802 0.9955 1.15331 1.16291 1.31768 1.32553 1.4858 1.49168 1.64649 1.65475 1.84287 1.84767 2.05607 2.05991 2.18144 2.1895 2.3278 2.33178 2.46584 2.47251 2.62152 2.62624 2.81113 2.81638 2.97519 2.9816 3.14814 3.15289 3.29698 3.30486 3.42974 3.43576 3.44248 3.57692 3.58187 3.75132 3.75666 4.08504 4.08858 4.33393 4.33704 4.4884 4.49433 4.61239 4.62177 4.80707 4.81046 
99 0.15424 0.15815 0.16124 0.16579 0.31075 0.31371 0.31713 0.32132 0.49691 0.50139 0.50447 0.50816 0.6296 0.63358 0.63718 0.64274 0.82015 0.82387 0.82664 0.8311 0.99186 0.99606 0.99933 1.15691 1.16082 1.1654 1.16938 1.32142 1.32626 1.32973 1.4896 1.49406 1.4972 1.50172 1.64969 1.65641 1.65961 1.66418 1.8467 1.84977 1.85396 2.05997 2.06347 2.06844 2.18497 2.19022 2.19513 2.33178 2.33484 2.33829 2.46727 2.4731 2.47675 2.48114 2.62462 2.6285 2.63121 2.81495 2.81913 2.82212 2.82638 2.97901 2.98402 2.98677 3.15205 3.15522 3.15847 3.16229 3.30085 3.30507 3.30881 3.31293 3.43261 3.43861 3.44307 3.44771 3.58078 3.58484 3.58825 3.75521 3.7591 3.76202 4.08898 4.09226 4.09703 4.33798 4.34111 4.34577 4.49241 4.49674 4.49954 4.6155 4.6219 4.62557 4.63189 4.81117 4.81411 4.8173 4.82088 
24 0.17143 0.32661 0.51205 0.64518 0.83657 1.0035 1.17619 1.34077 1.50624 1.66934 1.861 2.07007 2.34227 2.48448 2.82911 2.99141 3.16713 3.45561 3.59879 3.77016 4.099 4.34868 4.50923 4.82465 
56 0.16652 0.17054 0.32332 0.32804 0.51086 0.51505 0.64295 0.64772 0.8322 0.83682 1.00289 1.00828 1.17117 1.17795 1.3368 1.34211 1.50319 1.50737 1.66751 1.67256 1.85747 1.86352 2.07019 2.0768 2.19811 2.20598 2.34294 2.34842 2.48418 2.48804 2.63717 2.64116 2.82862 2.83217 2.99195 2.99691 3.16413 3.16838 3.31351 3.31852 3.44957 3.45438 3.59339 3.59785 3.60893 3.76768 3.77197 4.09949 4.10493 4.34813 4.50378 4.50814 4.63086 4.63602 4.82222 4.82579 
35 0.16243 0.31889 0.50518 0.51044 0.63938 0.82859 0.99717 1.00403 1.16306 1.17198 1.33078 1.49907 1.66133 1.85114 1.85789 2.06479 2.19487 2.33683 2.34197 2.47983 2.63333 2.82383 2.83053 2.98743 3.16019 3.31008 3.44565 3.58788 3.59964 3.76337 4.0936 4.34222 4.50056 4.62684 4.81747 
84 0.17827 0.18159 0.187 0.33405 0.33782 0.34155 0.52154 0.52477 0.52827 0.65442 0.65814 0.66321 0.84361 0.84678 0.85077 1.01431 1.0188 1.02457 1.18132 1.18574 1.1901 1.34703 1.35077 1.35841 1.51403 1.51728 1.52159 1.67839 1.68245 1.68957 1.86858 1.87257 1.87598 2.08131 2.08484 2.09283 2.21008 2.21536 2.35394 2.35753 2.36205 2.37857 2.49551 2.49883 2.50382 2.64876 2.65178 2.65977 2.83983 2.84315 2.84712 3.00432 3.00775 3.17577 3.17915 3.18293 3.32611 3.32993 3.33448 3.46012 3.46434 3.46966 3.60513 3.60885 3.61413 3.77861 3.78184 3.785 3.81221 4.11033 4.1139 4.12332 4.35891 4.36249 4.37055 4.51513 4.51872 4.52281 4.64328 4.64858 4.83302 4.83599 4.83935 4.84743 
77 0.15272 0.15701 0.16289 0.30892 0.31234 0.31675 0.49546 0.50013 0.50429 0.62768 0.63257 0.63685 0.81847 0.82296 0.82684 0.9904 0.99491 1.1553 1.16038 1.16729 1.32011 1.3253 1.33244 1.48813 1.49297 1.49893 1.649 1.65618 1.66006 1.84521 1.8496 1.85456 2.05845 2.06223 2.18397 2.18971 2.33024 2.33374 2.34022 2.46603 2.47251 2.47611 2.62211 2.62685 2.63008 2.81374 2.81819 2.823 2.97756 2.98283 3.15046 3.15406 3.15794 3.29947 3.3043 3.30897 3.43201 3.43769 3.44207 3.57933 3.58379 3.59054 3.75379 3.75836 3.76323 4.0874 4.09116 4.33629 4.34015 4.49075 4.49552 4.61459 4.62116 4.62943 4.80959 4.81294 4.81786 
52 0.15498 0.1596 0.31044 0.31591 0.49779 0.50232 0.63063 0.63596 0.8199 0.82418 0.99081 0.99792 1.15713 1.32168 1.32772 1.49032 1.49489 1.65539 1.66339 1.84532 1.85107 2.05875 2.06621 2.18736 2.33071 2.33653 2.47195 2.47778 2.62586 2.62997 2.81559 2.81999 2.97992 2.98484 3.15121 3.15685 3.30093 3.30734 3.43646 3.44318 3.58124 3.58674 3.75437 3.7594 4.08768 4.33634 4.49153 4.49636 4.61867 4.62575 4.81032 4.81454 
32 0.1545 0.30998 0.49738 0.63038 0.81971 0.98973 1.15714 1.32187 1.49016 1.6549 1.84416 2.05745 2.1874 2.32982 2.47264 2.62537 2.81527 2.9797 3.15062 3.15861 3.30083 3.43627 3.58093 3.75321 3.759 4.08656 4.33505 4.49082 4.49723 4.62187 4.80926 4.8151 
28 0.16485 0.32047 0.50938 0.64126 0.82976 0.99993 1.16757 1.33406 1.501 1.66481 1.85477 2.06746 2.19687 2.34064 2.48192 2.63532 2.82608 2.9905 3.16145 3.31211 3.44736 3.59134 3.76478 4.09656 4.34523 4.50132 4.63109 4.82024 
81 0.14527 0.14956 0.15328 0.30147 0.3051 0.30907 0.48806 0.49272 0.49618 0.62067 0.62509 0.62931 0.81081 0.81469 0.81826 0.9832 0.987 0.99173 1.14767 1.15176 1.15744 1.31255 1.31756 1.32175 1.48066 1.48522 1.48898 1.64189 1.64848 1.65232 1.83793 1.84096 1.8453 2.05118 2.05455 2.1765 2.18237 2.18983 2.32279 2.32611 2.33056 2.45959 2.46508 2.46951 2.61529 2.61963 2.62306 2.80637 2.81078 2.8143 2.97012 2.97507 2.97883 3.14293 3.14627 3.15041 3.29211 3.29658 3.30096 3.42491 3.43037 3.43518 3.572 3.57644 3.58096 3.74661 3.75077 3.7541 4.08008 4.08315 4.32906 4.33174 4.48332 4.48711 4.49063 4.60742 4.61417 4.61877 4.80223 4.80546 4.80855 
141 0.13728 0.14047 0.14318 0.14546 0.14842 0.29339 0.29682 0.29931 0.30167 0.30395 0.48019 0.48349 0.48623 0.48827 0.49061 0.49474 0.61148 0.61516 0.61814 0.62071 0.62288 0.62751 0.80265 0.80588 0.80869 0.81084 0.81338 0.97545 0.97784 0.98072 0.98333 0.98684 1.1395 1.14317 1.14636 1.14935 1.15285 1.30444 1.30756 1.31122 1.3136 1.31651 1.47248 1.47596 1.47897 1.48121 1.48416 1.63368 1.63936 1.64249 1.64491 1.64893 1.83016 1.8324 1.83477 1.83725 1.83979 2.0434 2.04564 2.04801 2.05082 2.16857 2.17232 2.17595 2.17979 2.31504 2.31764 2.32003 2.32266 2.32594 2.45028 2.45568 2.45894 2.46152 2.46418 2.60698 2.61108 2.61374 2.6159 2.61896 2.79864 2.80206 2.80462 2.80667 2.80942 2.81316 2.96213 2.96554 2.96888 2.97094 2.97476 3.13496 3.13776 3.14008 3.14263 3.14466 3.14823 3.28406 3.28714 3.2903 3.29307 3.2955 3.41684 3.42217 3.42454 3.42731 3.42988 3.56419 3.56755 3.57017 3.57285 3.57635 3.7389 3.74133 3.74404 3.74621 3.74819 4.07236 4.07467 4.07693 4.07964 4.32119 4.32324 4.32529 4.32841 4.4753 4.47808 4.48123 4.48325 4.48578 4.59933 4.60339 4.60713 4.6102 4.61499 4.7946 4.79717 4.79917 4.80131 4.80392 4.99802 
35 0.15406 0.15978 0.31045 0.49672 0.50163 0.63008 0.81943 0.82489 0.99066 1.1568 1.32074 1.48965 1.49627 1.65387 1.84537 2.0586 2.18595 2.33078 2.47076 2.47668 2.6251 2.81523 2.97902 2.98463 3.15108 3.30057 3.30941 3.43645 3.5809 3.75404 4.08767 4.33636 4.49136 4.61882 4.81015 
0 
58 0.17476 0.17871 0.33132 0.33527 0.51907 0.52392 0.65195 0.65639 0.84097 0.8455 1.01247 1.01728 1.18178 1.18766 1.34436 1.34878 1.51102 1.51628 1.67509 1.68083 1.86742 1.8716 2.07779 2.08209 2.20823 2.21625 2.3517 2.3591 2.4932 2.49975 2.64529 2.64959 2.83821 2.84265 3.00088 3.00582 3.17304 3.17652 3.32371 3.32765 3.45817 3.46249 3.60208 3.60714 3.61706 3.77573 3.78066 4.10656 4.11303 4.35486 4.36022 4.51287 4.51686 4.64209 4.65762 4.83039 4.83431 4.84445 
90 0.17756 0.18091 0.18481 0.33257 0.33649 0.3399 0.35459 0.52054 0.52408 0.52854 0.65257 0.65642 0.66013 0.84416 0.84783 0.85426 1.01281 1.01739 1.02264 1.18105 1.1862 1.19058 1.34554 1.34985 1.35552 1.51384 1.51744 1.52318 1.67735 1.68183 1.68726 1.86818 1.8724 1.87627 1.88586 2.07992 2.08358 2.08914 2.20858 2.21372 2.22545 2.35332 2.35753 2.36291 2.37477 2.49596 2.5 2.50703 2.64815 2.65098 2.65694 2.83918 2.84243 2.84632 3.00354 3.00746 3.01528 3.17369 3.17767 3.18106 3.18943 3.32441 3.32833 3.33157 3.45833 3.46301 3.46748 3.60411 3.60884 3.614 3.77844 3.78135 3.78563 3.79796 4.10889 4.11258 4.11826 4.35769 4.36134 4.36774 4.51542 4.51834 4.52241 4.64192 4.64676 4.65362 4.83295 4.8362 4.83997 4.85186 
0 
1 3.77481 
53 0.1592 0.16277 0.31445 0.31871 0.50225 0.50568 0.6349 0.63869 0.82417 0.82767 0.99484 1.00151 1.16076 1.16797 1.32574 1.33091 1.49457 1.4986 1.65912 1.66547 1.84932 1.85492 2.06269 2.18955 2.19902 2.33455 2.34 2.47601 2.4799 2.62957 2.63288 2.82001 2.82335 2.98363 2.98748 3.15526 3.15982 3.30501 3.31007 3.44017 3.44498 3.58573 3.59018 3.75882 3.76292 4.09182 4.34018 4.49592 4.49997 4.62118 4.62724 4.81418 4.81738 
80 0.1453 0.14953 0.15292 0.30151 0.3051 0.30884 0.48799 0.49258 0.49575 0.62067 0.62515 0.62891 0.81096 0.81501 0.81807 0.98295 0.9869 0.99136 1.14788 1.15192 1.15689 1.31259 1.31776 1.32154 1.48072 1.48544 1.48883 1.64168 1.64873 1.65282 1.83769 1.84084 1.84478 2.05094 2.05437 2.17654 2.18232 2.32263 2.32597 2.33015 2.45951 2.46508 2.46902 2.61546 2.61965 2.62284 2.80625 2.81065 2.81385 2.97017 2.9754 2.97905 3.14289 3.14627 3.14995 3.29204 3.29651 3.30045 3.42472 3.43015 3.43486 3.57193 3.57634 3.58038 3.74633 3.75052 3.75354 4.07985 4.08299 4.32879 4.33157 4.48324 4.48744 4.49043 4.60746 4.61401 4.61893 4.802 4.80517 4.8082 
0 
26 0.16986 0.3269 0.51354 0.64827 0.83507 1.01002 1.17736 1.33983 1.5085 1.67415 1.86471 2.07488 2.34679 2.489 2.63946 2.83242 2.99766 3.16864 3.31893 3.45404 3.59962 3.77084 4.10394 4.50775 4.63638 4.82591 
29 0.15892 0.31591 0.50181 0.6351 0.82448 0.99551 1.1642 1.32734 1.49476 1.65906 1.84987 2.06161 2.19183 2.33404 2.34572 2.47627 2.62912 2.81987 2.98398 3.15686 3.30743 3.44175 3.58474 3.75945 4.09037 4.33822 4.49631 4.62606 4.81343 
56 0.15258 0.15774 0.309 0.31411 0.49516 0.50014 0.62823 0.63376 0.818 0.82333 0.98963 0.99557 1.15533 1.16244 1.31957 1.32566 1.48779 1.49333 1.65021 1.65646 1.84436 1.84966 2.05761 2.06245 2.1837 2.19079 2.32965 2.33492 2.46821 2.47434 2.62332 2.62823 2.81344 2.81853 2.97725 2.98292 3.14981 3.15532 3.29928 3.30561 3.4328 3.43779 3.57913 3.58449 3.75304 3.75848 4.08663 4.09146 4.33539 4.34058 4.49013 4.49564 4.61419 4.62283 4.809 4.81305 
28 0.16702 0.32379 0.51011 0.6425 0.83191 1.00653 1.17261 1.33479 1.50245 1.66773 1.85946 2.0693 2.20139 2.34366 2.48553 2.63645 2.8282 2.99106 3.16401 3.31468 3.44961 3.59435 3.76728 4.09933 4.34653 4.50408 4.63272 4.82176 
92 0.17678 0.17999 0.18362 0.33313 0.33669 0.34027 0.35662 0.52094 0.524 0.52744 0.54151 0.65292 0.65679 0.66074 0.84379 0.84653 0.84987 1.01295 1.01725 1.0214 1.18109 1.18574 1.18967 1.34564 1.34927 1.35376 1.51382 1.5172 1.52148 1.67739 1.6816 1.68712 1.86815 1.87172 1.87482 1.88304 2.07975 2.08318 2.0876 2.21005 2.21558 2.35257 2.35679 2.36126 2.36712 2.49461 2.49819 2.50283 2.64708 2.65012 2.65518 2.83887 2.84205 2.84594 2.85737 3.003 3.00614 3.01154 3.17411 3.17742 3.18067 3.18626 3.32562 3.32879 3.33242 3.45841 3.46275 3.46667 3.60422 3.60843 3.61337 3.77736 3.78054 3.78434 3.79023 4.10891 4.11225 4.11793 4.35748 4.36078 4.36649 4.51369 4.51712 4.52077 4.53507 4.64323 4.64725 4.65573 4.83267 4.83548 4.83881 4.84518 
63 0.15862 0.16258 0.31434 0.31875 0.50195 0.50526 0.51061 0.63437 0.6387 0.82396 0.82777 0.99429 0.99983 1.16061 1.16571 1.17174 1.32495 1.33042 1.49417 1.49847 1.65881 1.66252 1.84909 1.85387 1.85813 2.06215 2.06592 2.19018 2.19466 2.33427 2.33904 2.47564 2.47943 2.62926 2.6328 2.8198 2.82335 2.82859 2.98368 2.98736 3.15522 3.15995 3.16545 3.30528 3.31047 3.44041 3.44547 3.58502 3.58872 3.59642 3.75866 3.76323 4.09114 4.09515 4.33965 4.34376 4.49539 4.49988 4.61984 4.62615 4.8139 4.81714 4.82287 
32 0.16799 0.32322 0.5088 0.64254 0.83209 1.00139 1.16837 1.17699 1.33421 1.50233 1.66679 1.85627 1.86335 2.07005 2.19851 2.34083 2.48348 2.63598 2.82851 2.99107 3.16228 3.16741 3.31381 3.44863 3.5923 3.76604 3.77165 4.09861 4.34634 4.50414 4.63032 4.82187 
15 0.16413 0.3225 0.51006 0.83095 1.49995 1.85894 2.4812 2.63426 2.8266 3.5932 3.76527 4.09679 4.34435 4.50307 4.81966 
38 0.15474 0.16089 0.31133 0.499 0.50585 0.63279 0.82016 0.99146 1.1577 1.3214 1.33037 1.49043 1.65616 1.84593 2.05912 2.18542 2.33138 2.47317 2.62675 2.81788 2.98011 2.98631 3.15209 3.15902 3.30138 3.30962 3.43768 3.44492 3.58182 3.75469 3.76135 4.08812 4.33684 4.49194 4.49939 4.61571 4.81079 4.81756 
111 0.14474 0.14852 0.15129 0.15418 0.30086 0.30426 0.30743 0.3102 0.48747 0.49147 0.49396 0.49657 0.50039 0.61983 0.62365 0.62655 0.6294 0.81008 0.81348 0.81665 0.81911 0.98268 0.98548 0.989 0.99291 1.14695 1.1507 1.15456 1.15828 1.31182 1.31537 1.3189 1.3221 1.47992 1.48383 1.48685 1.48965 1.64126 1.6476 1.65049 1.65389 1.83739 1.83991 1.84312 1.84643 2.05064 2.05324 2.05606 2.17593 2.18099 2.18432 2.32227 2.32507 2.32808 2.33164 2.45819 2.46373 2.46714 2.46985 2.47476 2.61446 2.61867 2.62162 2.62419 2.80584 2.80985 2.8125 2.81525 2.82033 2.9695 2.97363 2.97662 2.97995 3.14233 3.14537 3.14858 3.15106 3.29155 3.29503 3.29865 3.30147 3.42422 3.42991 3.43301 3.43602 3.57146 3.57533 3.57804 3.58128 3.74616 3.74935 3.75221 3.7545 4.07958 4.08217 4.08517 4.32854 4.33073 4.33374 4.48267 4.48565 4.48905 4.4916 4.60677 4.61241 4.6164 4.62055 4.80175 4.80457 4.80688 4.80969 
32 0.15085 0.30737 0.49334 0.62655 0.81621 0.98797 1.1535 1.31766 1.32644 1.48601 1.49546 1.65217 1.84266 2.0559 2.1816 2.32796 2.46639 2.47367 2.62161 2.81157 2.9754 3.14809 3.29749 3.4338 3.57747 3.75135 3.75914 4.08495 4.33366 4.48835 4.61252 4.80726 
40 0.15387 0.30924 0.31695 0.49679 0.50221 0.62961 0.81876 0.98929 1.15548 1.16492 1.32003 1.32688 1.48947 1.49675 1.65528 1.84383 1.85179 2.05709 2.18648 2.32933 2.47221 2.62455 2.81461 2.82066 2.97924 3.1501 3.15709 3.29955 3.30712 3.4367 3.58037 3.75303 3.75857 4.08617 4.33479 4.48994 4.4957 4.61728 4.8088 4.81425 
1 4.62988 
64 0.14388 0.14826 0.30019 0.30425 0.30883 0.4864 0.49081 0.49506 0.61946 0.62371 0.6296 0.80927 0.81378 0.81908 0.98096 0.98578 1.14661 1.15226 1.31087 1.31653 1.47912 1.48397 1.64215 1.64802 1.8357 1.83979 2.04892 2.0527 2.17509 2.18156 2.32089 2.32471 2.45964 2.46558 2.61458 2.61886 2.80464 2.80907 2.81448 2.96862 2.97379 3.14112 3.14528 3.14917 3.29052 3.296 3.42544 3.43059 3.57038 3.57468 3.74432 3.74879 3.75223 4.07794 4.08165 4.32676 4.33014 4.48141 4.48619 4.60598 4.61406 4.80018 4.80339 4.80766 
28 0.1784 0.33299 0.51794 0.65244 0.84402 1.01618 1.18322 1.34647 1.51424 1.67738 1.86851 2.0774 2.21356 2.35499 2.49737 2.64463 2.83999 2.99969 3.17604 3.32426 3.4572 3.61074 3.77715 4.10638 4.35424 4.51322 4.64284 4.83218 
30 0.17069 0.32706 0.51329 0.64684 0.83591 1.00606 1.17282 1.1792 1.3389 1.50636 1.67005 1.86064 2.07314 2.19994 2.34615 2.48786 2.6416 2.8313 2.83749 2.99596 3.16847 3.31882 3.4534 3.59718 3.77263 4.10177 4.34983 4.50832 4.63399 4.82514 
28 0.1576 0.31364 0.50038 0.63407 0.82304 0.99552 1.16241 1.32592 1.49361 1.65808 1.84735 2.06062 2.19012 2.33445 2.47487 2.62828 2.81841 2.98332 3.15454 3.30561 3.44052 3.58422 3.75799 4.08906 4.33705 4.49534 4.6248 4.81223 
28 0.16379 0.31994 0.50734 0.64116 0.82962 0.99984 1.16753 1.33292 1.50012 1.66406 1.85365 2.06641 2.19677 2.33897 2.48132 2.63447 2.82529 2.98944 3.16225 3.31265 3.44631 3.58991 3.76549 4.09526 4.344 4.50263 4.63075 4.81904 
0 
27 0.16387 0.32153 0.50779 0.64392 0.82898 1.00257 1.16909 1.33311 1.50016 1.85438 2.06657 2.19689 2.34026 2.48292 2.63366 2.82525 2.98883 3.16152 3.31246 3.44779 3.59058 3.76439 4.0952 4.34221 4.50085 4.62936 4.81817 
27 0.16324 0.32048 0.5069 0.64019 0.82873 1.00016 1.17075 1.33419 1.49938 1.66149 1.85204 1.85852 2.06575 2.33784 2.48028 2.6327 2.82414 2.98795 3.16155 3.31257 3.44678 3.58836 3.76379 4.0946 4.34238 4.50083 4.81745 
56 0.17647 0.1813 0.33133 0.33548 0.51944 0.52342 0.6516 0.65562 0.84227 0.8468 1.01133 1.01677 1.18342 1.34482 1.34939 1.51186 1.51592 1.67507 1.68045 1.86686 1.87159 2.07894 2.08306 2.20915 2.21912 2.35152 2.35619 2.36472 2.49262 2.49751 2.64601 2.64918 2.83816 2.84317 3.00125 3.00646 3.17423 3.17774 3.32448 3.32817 3.45827 3.46255 3.60275 3.60783 3.77759 3.78092 4.10753 4.11175 4.35574 4.36025 4.51363 4.51728 4.64251 4.83121 4.83532 4.84476 
78 0.15599 0.15884 0.16451 0.31177 0.31582 0.31999 0.49895 0.50177 0.50561 0.63179 0.63503 0.63899 0.82092 0.8245 0.82917 0.99141 0.99578 1.00046 1.15785 1.16255 1.1678 1.32148 1.32644 1.33064 1.49134 1.49456 1.49946 1.65633 1.6591 1.66602 1.84621 1.85008 1.85433 2.05943 2.06282 2.18588 2.19046 2.33184 2.33544 2.3418 2.4723 2.47575 2.48093 2.62672 2.6297 2.81699 2.8201 2.8254 2.98012 2.984 2.98997 3.15251 3.15698 3.16061 3.30139 3.30581 3.30917 3.43779 3.44154 3.44714 3.58246 3.58539 3.59119 3.75487 3.75894 3.76185 4.08856 4.09188 4.33733 4.34018 4.49229 4.49648 4.49973 4.61644 4.624 4.81124 4.81411 4.81839 
33 0.16841 0.32427 0.32986 0.51166 0.644 0.64884 0.83422 1.00537 1.17311 1.33633 1.50512 1.66832 1.86016 2.07243 2.20209 2.34423 2.48597 2.63927 2.82905 2.83538 2.99388 3.16588 3.17148 3.31703 3.4504 3.45571 3.59472 3.76967 4.10075 4.34874 4.50631 4.63525 4.82249 
61 0.16226 0.16513 0.31788 0.32187 0.50579 0.50909 0.63801 0.64183 0.82763 0.83074 0.9979 1.00272 1.16393 1.16928 1.17302 1.32816 1.33249 1.33632 1.49801 1.50122 1.66209 1.66715 1.85259 1.85674 2.06592 2.07209 2.19463 2.20044 2.33815 2.34236 2.4791 2.48254 2.63287 2.63561 2.82326 2.82653 2.83214 2.98764 2.99033 3.15884 3.16275 3.16653 3.30969 3.31339 3.44394 3.44828 3.58845 3.59255 3.76248 3.76602 4.09443 4.09874 4.34289 4.34752 4.4988 4.50245 4.62502 4.63013 4.81736 4.81998 4.82497 
3 1.84752 4.33738 4.81368 
101 0.1467 0.15131 0.1541 0.15932 0.30295 0.30685 0.31012 0.31371 0.48939 0.49429 0.49708 0.50057 0.62225 0.62701 0.63049 0.63573 0.8124 0.81677 0.81935 0.82369 0.98442 0.98839 0.99194 1.14918 1.15368 1.15789 1.16198 1.31387 1.31949 1.32275 1.48208 1.48721 1.48998 1.49495 1.64287 1.65036 1.65357 1.65891 1.83916 1.84209 1.84558 1.85023 2.05242 2.0556 2.05926 2.17782 2.1841 2.19033 2.32406 2.32738 2.33097 2.46034 2.46709 2.47021 2.47468 2.61676 2.62161 2.62429 2.80758 2.81237 2.81504 2.81927 2.97153 2.97711 2.97997 3.14438 3.14777 3.15137 3.15473 3.29345 3.29855 3.30185 3.30545 3.42585 3.432 3.43588 3.43954 3.57332 3.57807 3.58169 3.74785 3.75218 3.75486 3.75969 4.08134 4.08418 4.08778 4.3303 4.33262 4.33708 4.48467 4.48916 4.49168 4.4981 4.60872 4.61537 4.61943 4.80346 4.80664 4.80931 4.813 
0 
56 0.14723 0.15242 0.30342 0.30841 0.48962 0.49472 0.62269 0.62806 0.81267 0.818 0.98439 0.99193 1.14998 1.1572 1.31429 1.32094 1.48243 1.48817 1.64605 1.653 1.83913 1.84463 2.05235 2.05709 2.17823 2.18925 2.32422 2.32893 2.46373 2.4702 2.61808 2.62294 2.8078 2.81303 2.97188 2.97784 3.14449 3.14982 3.29381 3.30052 3.42936 3.43612 3.57356 3.57866 3.74774 3.75326 4.08133 4.086 4.33018 4.33438 4.48483 4.49051 4.6091 4.61937 4.8035 4.80719 
94 0.16066 0.16392 0.16766 0.31731 0.32034 0.32353 0.50251 0.50698 0.50991 0.51368 0.6362 0.63957 0.64294 0.82593 0.82939 0.83195 0.8365 0.99749 1.00105 1.00415 1.16315 1.16703 1.17088 1.17493 1.32747 1.33228 1.33548 1.33877 1.49567 1.4998 1.503 1.6602 1.66358 1.66769 1.85223 1.85491 1.8583 2.06553 2.06865 2.07279 2.19082 2.19565 2.19994 2.33743 2.34019 2.34335 2.47726 2.4811 2.48424 2.63176 2.63467 2.63725 2.82045 2.82477 2.82759 2.83174 2.98516 2.98932 2.99176 2.99651 3.15778 3.16127 3.16431 3.16794 3.30736 3.31168 3.31475 3.31842 3.44322 3.44645 3.44972 3.587 3.59049 3.59406 3.76094 3.7646 3.7674 3.77144 4.09448 4.09704 4.10087 4.15474 4.34332 4.34586 4.49816 4.50233 4.50474 4.62248 4.62745 4.63082 4.6381 4.8172 4.81973 4.82314 
60 0.15532 0.16037 0.31249 0.31746 0.49923 0.50358 0.50871 0.63224 0.63731 0.82083 0.82614 0.99242 0.99932 1.15845 1.16437 1.32216 1.32812 1.49035 1.49568 1.65502 1.65955 1.84725 1.85251 2.06039 2.0651 2.18696 2.19267 2.33249 2.33761 2.47193 2.47763 2.62661 2.6313 2.81568 2.82091 2.82631 2.97992 2.98535 3.15317 3.15827 3.16338 3.30191 3.30826 3.43849 3.44333 3.58154 3.58625 3.75591 3.76142 4.08955 4.09424 4.33836 4.34339 4.49271 4.49818 4.621 4.62593 4.81213 4.8155 4.82104 
45 0.1608 0.16493 0.31671 0.32121 0.50423 0.5084 0.63672 0.64224 0.82695 0.83154 0.99602 1.00206 1.16191 1.16857 1.32872 1.33286 1.49697 1.5014 1.66109 1.85118 1.85619 2.06479 2.19271 2.33711 2.47794 2.48414 2.63172 2.82251 2.82962 2.98666 3.15747 3.16194 3.30861 3.31222 3.4423 3.44852 3.58773 3.76151 3.76504 4.09326 4.34156 4.49983 4.62679 4.81594 4.81911 
4 2.07605 2.35041 3.77231 4.50945 
65 0.17985 0.18379 0.19665 0.33663 0.34052 0.52298 0.52689 0.53613 0.65599 0.66034 0.8463 0.85077 1.01599 1.02137 1.18531 1.19033 1.34877 1.35322 1.51647 1.52089 1.67978 1.68507 1.87135 1.87554 1.88359 2.08298 2.08722 2.21275 2.22059 2.35579 2.36054 2.36818 2.49823 2.50365 2.65035 2.6539 2.84175 2.84676 3.00573 3.01067 3.17802 3.18181 3.18995 3.32815 3.33196 3.46198 3.46619 3.47784 3.60729 3.6126 3.78123 3.78464 3.79406 4.11173 4.11604 4.36019 4.36494 4.51747 4.52087 4.5278 4.64641 4.65462 4.83515 4.83936 4.8456 
33 0.16519 0.32045 0.50804 0.64122 0.83131 1.00265 1.16775 1.33345 1.50155 1.66501 1.85506 1.8619 2.06727 2.3403 2.3471 2.48296 2.63579 2.82624 2.83321 2.99062 3.16134 3.17026 3.31349 3.44872 3.59187 3.76559 3.77126 4.09631 4.34473 4.50322 4.63154 4.81953 4.82487 
56 0.16765 0.17123 0.32219 0.3263 0.51076 0.51414 0.64295 0.64653 0.83204 0.83536 1.00236 1.00749 1.16854 1.1738 1.17842 1.33513 1.33892 1.50305 1.50629 1.66717 1.67257 1.85739 1.86207 2.06967 2.07331 2.19864 2.20332 2.34346 2.34769 2.48482 2.48845 2.63776 2.6407 2.8282 2.83148 2.99306 2.99719 3.163 3.16714 3.31384 3.3181 3.44821 3.4533 3.59429 3.59837 3.76691 3.77039 4.09889 4.10239 4.34717 4.35124 4.50277 4.50697 4.63466 4.82268 4.8257 
1 0.16425 
25 0.16499 0.32208 0.50824 0.64098 0.83053 1.00222 1.3344 1.50125 1.66498 1.85524 2.06846 2.34052 2.48273 2.63557 2.8266 2.99066 3.16313 3.31434 3.44763 3.59139 3.76591 4.097 4.34523 4.50309 4.82001 
28 0.1646 0.32121 0.50873 0.64044 0.83188 1.00039 1.16735 1.33383 1.50085 1.66421 1.85456 2.06813 2.19625 2.33936 2.48234 2.63582 2.82634 2.99043 3.16354 3.31334 3.44745 3.59143 3.76684 4.09629 4.34488 4.50343 4.63092 4.81988 
41 0.16253 0.31843 0.32303 0.50548 0.51055 0.63829 0.64357 0.82813 0.83361 0.99903 1.16483 1.17217 1.3303 1.49848 1.66264 1.85212 1.85722 2.06533 2.19516 2.33781 2.34322 2.47999 2.63301 2.82354 2.83003 2.98789 3.15953 3.16358 3.30975 3.31473 3.44502 3.58872 3.59438 3.76302 3.76892 4.09394 4.34205 4.50035 4.62795 4.81692 4.82067 
56 0.15917 0.16348 0.31489 0.31882 0.50234 0.50646 0.63486 0.63925 0.825 0.82906 0.99479 0.99934 1.16151 1.16675 1.32726 1.33148 1.49505 1.4995 1.65891 1.66375 1.84928 1.85343 2.06224 2.06659 2.19136 2.1994 2.33476 2.33892 2.47646 2.4811 2.62984 2.63305 2.82032 2.82423 2.98491 2.98921 3.15547 3.15948 3.30633 3.31031 3.44081 3.44522 3.58578 3.59037 3.75978 3.7631 4.09124 4.09575 4.33935 4.34414 4.4974 4.50077 4.62192 4.62657 4.8142 4.8177 
93 0.14999 0.15386 0.1573 0.30616 0.30949 0.31327 0.31749 0.49269 0.49678 0.49965 0.50327 0.62533 0.62914 0.63295 0.63814 0.81539 0.81883 0.8225 0.82722 0.98789 0.99076 0.99514 1.15227 1.15594 1.161 1.31709 1.32081 1.32496 1.32987 1.48522 1.48915 1.49283 1.64631 1.65305 1.65619 1.8426 1.84514 1.84914 2.05591 2.05853 2.0622 2.18114 2.18652 2.32747 2.33027 2.33388 2.46336 2.46908 2.47267 2.47695 2.61974 2.62387 2.62729 2.81099 2.81502 2.81813 2.82346 2.97476 2.97893 2.98242 3.1476 3.15065 3.15461 3.15845 3.29682 3.30039 3.30494 3.30878 3.42925 3.43528 3.43884 3.44358 3.57668 3.58049 3.58404 3.75135 3.75478 3.75813 4.08482 4.08739 4.09137 4.33388 4.33602 4.48792 4.49097 4.49479 4.61191 4.61806 4.62206 4.80694 4.80977 4.81232 4.81799 
19 0.16148 0.32031 0.50675 0.82813 0.99805 1.66429 1.85092 2.06438 2.33689 2.6326 2.82396 2.98771 3.16216 3.58798 3.76353 4.09293 4.34105 4.50074 4.81562 
56 0.14893 0.15462 0.30522 0.3106 0.49146 0.49698 0.6243 0.63067 0.81451 0.82024 0.98617 0.99364 1.1518 1.16136 1.31612 1.32392 1.48427 1.49058 1.64751 1.65321 1.84096 1.8463 2.05418 2.05927 2.18018 2.19116 2.32597 2.33096 2.46488 2.47105 2.61981 2.62528 2.80972 2.81538 2.97372 2.98011 3.14628 3.15195 3.29551 3.30324 3.43096 3.43665 3.57539 3.58117 3.74951 3.75528 4.08311 4.08803 4.33203 4.33662 4.48666 4.49256 4.61108 4.61995 4.80527 4.80921 
56 0.1494 0.15537 0.30585 0.3115 0.49194 0.49762 0.6245 0.63088 0.81517 0.821 0.98692 0.99418 1.15236 1.1605 1.31666 1.32398 1.48484 1.49138 1.64676 1.65348 1.84177 1.84743 2.05494 2.05984 2.18052 2.18947 2.32672 2.33188 2.46515 2.4718 2.62038 2.62575 2.81011 2.81607 2.9742 2.98078 3.14702 3.15289 3.29608 3.30358 3.43271 3.43921 3.5759 3.58171 3.75023 3.75607 4.08391 4.0887 4.33285 4.33678 4.48734 4.49332 4.6115 4.62127 4.80601 4.80996 
25 0.16062 0.31693 0.50537 0.63719 0.82642 0.99977 1.3317 1.49671 1.66114 1.85263 2.06314 2.33677 2.47767 2.63082 2.82423 2.98571 3.15894 3.30942 3.44447 3.58725 3.76145 4.09209 4.34035 4.49836 4.81533 
28 0.15801 0.31297 0.50096 0.63375 0.82352 0.99412 1.16197 1.32645 1.49402 1.65854 1.84773 2.06163 2.19084 2.33332 2.4761 2.62842 2.81887 2.98401 3.15375 3.30502 3.43929 3.58466 3.75759 4.0899 4.33843 4.49456 4.62656 4.81277 
1 0.83448 
63 0.17292 0.17741 0.32895 0.33236 0.34374 0.5159 0.51976 0.53231 0.64842 0.65246 0.83862 0.84276 1.00952 1.01398 1.17805 1.18355 1.34219 1.34655 1.50859 1.51312 1.67241 1.68001 1.86339 1.86804 1.87642 2.07479 2.07951 2.20585 2.3474 2.35277 2.35968 2.4896 2.49472 2.64309 2.64738 2.83412 2.83877 2.85654 2.99828 3.00306 3.1711 3.17506 3.32136 3.32517 3.45486 3.459 3.59878 3.60418 3.61289 3.77372 3.77699 3.78329 4.10382 4.10849 4.35192 4.3561 4.51065 4.51458 4.64016 4.64659 4.82744 4.83138 4.83607 
83 0.16878 0.1718 0.17772 0.32431 0.32774 0.33277 0.51147 0.51444 0.51797 0.64486 0.64806 0.65371 0.83419 0.83694 0.84141 1.00378 1.00778 1.0123 1.17184 1.17646 1.18319 1.33609 1.33958 1.34429 1.50433 1.50769 1.51323 1.66904 1.67309 1.68089 1.85841 1.86241 1.8659 2.07171 2.07498 2.08889 2.20124 2.207 2.34451 2.34789 2.35253 2.4858 2.489 2.49362 2.63893 2.64179 2.65388 2.82948 2.83283 2.83708 2.99451 2.99789 3.00646 3.16471 3.16834 3.17153 3.31544 3.31914 3.32339 3.44988 3.45386 3.45922 3.59585 3.5996 3.6046 3.76963 3.77235 3.7787 4.10023 4.10378 4.11429 4.34898 4.3524 4.36188 4.50679 4.50943 4.51579 4.63554 4.64175 4.82294 4.82573 4.8296 4.83848 
72 0.16432 0.16854 0.17559 0.32138 0.32515 0.32926 0.5078 0.51128 0.51446 0.64089 0.6449 0.64846 0.83019 0.83426 0.83918 1.00194 1.00685 1.16819 1.17244 1.17748 1.3317 1.33673 1.3402 1.50026 1.50432 1.50877 1.66663 1.67046 1.85617 1.8605 1.86445 2.06962 2.07288 2.19612 2.20066 2.3416 2.34537 2.35386 2.48334 2.48666 2.63624 2.63942 2.82701 2.83026 2.83641 2.98975 2.99396 3.1624 3.16638 3.17005 3.31224 3.31713 3.32036 3.44767 3.45188 3.59268 3.59618 3.60524 3.76459 3.76912 3.77164 4.09886 4.10214 4.34729 4.35054 4.5019 4.50638 4.63078 4.63586 4.82085 4.82355 4.82817 
65 0.15624 0.16021 0.31224 0.3168 0.49988 0.50345 0.63195 0.6366 0.82143 0.82593 0.99265 0.99723 1.1589 1.16419 1.32368 1.32853 1.33327 1.49198 1.49614 1.50102 1.65564 1.65995 1.84703 1.8513 1.85754 2.06023 2.06413 2.18908 2.19588 2.3324 2.33653 2.47257 2.47729 2.62695 2.63066 2.81798 2.82179 2.82766 2.98193 2.98584 3.15319 3.15805 3.16251 3.30296 3.30829 3.31269 3.43821 3.44266 3.58299 3.58773 3.75644 3.76091 3.76474 4.08914 4.09325 4.3379 4.34201 4.49322 4.49791 4.50286 4.62043 4.62675 4.81199 4.81578 4.82031 
58 0.14806 0.15318 0.3043 0.30892 0.31496 0.49072 0.49615 0.50085 0.62386 0.62902 0.81374 0.81907 0.98581 0.9924 1.15074 1.15976 1.31538 1.32322 1.48349 1.48961 1.64456 1.65279 1.84056 1.84509 2.05383 2.05812 2.17924 2.32541 2.32967 2.46333 2.47089 2.61847 2.62343 2.80893 2.81451 2.97292 2.97964 3.1457 3.15028 3.15501 3.29483 3.30313 3.42759 3.43379 3.57466 3.57993 3.7492 3.75503 4.08272 4.08678 4.33176 4.33528 4.48602 4.49188 4.6101 4.61983 4.80479 4.80853 
0 
111 0.14975 0.15359 0.15654 0.15975 0.30588 0.30931 0.31281 0.31582 0.4925 0.4965 0.49918 0.50182 0.50671 0.62467 0.62858 0.63164 0.63443 0.81502 0.81852 0.82192 0.8245 0.98775 0.99056 0.99433 0.99867 1.15192 1.15578 1.15975 1.16354 1.31674 1.32048 1.32402 1.32722 1.48485 1.48884 1.49192 1.49472 1.64631 1.6528 1.65572 1.65944 1.84252 1.84513 1.84887 1.85237 2.05581 2.05853 2.06146 2.18091 2.18624 2.1898 2.32739 2.33022 2.33336 2.33773 2.46301 2.46879 2.47228 2.47488 2.4806 2.61942 2.62366 2.6268 2.62947 2.81087 2.81484 2.81773 2.82074 2.82509 2.97447 2.97869 2.98177 2.98547 3.14741 3.15048 3.15406 3.15657 3.29654 3.30013 3.30401 3.30705 3.42929 3.43522 3.43835 3.44157 3.57652 3.58035 3.58324 3.58664 3.75125 3.7546 3.75753 3.75983 4.08472 4.08739 4.09084 4.33374 4.33596 4.3395 4.48765 4.4907 4.49426 4.49691 4.61175 4.6176 4.62176 4.62607 4.80684 4.80981 4.81216 4.8156 
65 0.15294 0.15738 0.3092 0.31429 0.31948 0.49517 0.50003 0.50511 0.62839 0.63271 0.63959 0.81839 0.82366 0.99 0.99608 1.1556 1.1628 1.16841 1.31974 1.32624 1.48808 1.49317 1.64865 1.65562 1.66394 1.84471 1.85001 2.05797 2.06211 2.18323 2.19012 2.32975 2.33397 2.46826 2.47324 2.48004 2.62414 2.62802 2.81299 2.81814 2.82463 2.97747 2.98281 3.15021 3.156 3.29942 3.30685 3.43185 3.43708 3.44309 3.57912 3.58369 3.75331 3.75888 4.08693 4.09098 4.33582 4.33932 4.49047 4.496 4.61412 4.62307 4.80912 4.8127 4.81881 
1 3.76808 
18 0.3194 0.50562 0.63906 0.82873 1.17154 1.33217 1.50071 1.66456 1.8583 2.8239 3.15991 3.31329 3.4458 3.76335 4.09586 4.3452 4.50145 4.81959 
20 0.32267 0.51536 0.64226 1.00376 1.16789 1.17849 1.33255 1.50354 1.85759 2.19875 2.35553 2.49093 2.99921 3.16336 3.31352 3.44812 3.76684 4.10563 4.50298 4.8291 
40 0.16845 0.17348 0.32524 0.33037 0.51232 0.51686 0.64514 0.83478 0.84125 1.00522 1.01375 1.17331 1.18068 1.33729 1.505 1.66882 1.85877 1.86342 2.07201 2.20118 2.34415 2.48675 2.63934 2.83089 2.83773 2.99399 3.16596 3.16999 3.31747 3.4512 3.45598 3.59538 3.60023 3.77042 4.10011 4.34955 4.50678 4.6354 4.8236 4.82908 
6 0.51731 0.84011 3.17346 3.77611 4.51345 4.82915 
29 0.16573 0.32281 0.5107 0.64236 0.83154 1.00253 1.1728 1.33625 1.50295 1.66694 1.8602 2.06862 2.2016 2.34203 2.48317 2.63588 2.82703 2.83303 2.99088 3.16455 3.31535 3.44951 3.59368 3.76717 4.09842 4.34606 4.5039 4.6362 4.82079 
0 
56 0.16319 0.16821 0.31954 0.32319 0.50637 0.50969 0.63933 0.64476 0.82883 0.83237 0.99872 1.00405 1.16455 1.17088 1.33182 1.33711 1.49934 1.50422 1.66274 1.66687 1.85336 1.85739 2.0661 2.06973 2.19517 2.33832 2.34213 2.48047 2.48424 2.63377 2.63693 2.82463 2.82769 2.83277 2.98891 3.15985 3.16346 3.31065 3.31458 3.44624 3.45091 3.58986 3.59416 3.76333 3.76673 4.09493 4.09857 4.34359 4.34754 4.50044 4.50363 4.627 4.63158 4.81816 4.82093 4.8252 
117 0.17633 0.17905 0.18248 0.18854 0.33226 0.33523 0.33799 0.34268 0.5199 0.52254 0.52545 0.52998 0.65247 0.65548 0.65868 0.66468 0.84206 0.84471 0.84789 0.85341 1.01238 1.016 1.01913 1.02518 1.17792 1.18256 1.18627 1.1904 1.34443 1.34718 1.35011 1.3561 1.51207 1.51497 1.51839 1.52693 1.6766 1.67991 1.68377 1.69425 1.86641 1.87001 1.87296 1.87749 1.8873 2.07928 2.08215 2.0856 2.09553 2.20648 2.21081 2.21576 2.35177 2.35496 2.35851 2.36349 2.37272 2.49359 2.49645 2.49994 2.50574 2.64653 2.64945 2.65306 2.6609 2.83729 2.84021 2.84321 2.84662 2.86282 3.00181 3.00434 3.0079 3.01657 3.17257 3.17626 3.17882 3.18242 3.20267 3.32367 3.32685 3.32969 3.33475 3.458 3.46134 3.46406 3.46914 3.60316 3.60619 3.60946 3.61522 3.77632 3.77957 3.78201 3.7863 3.79551 4.10815 4.11104 4.11451 4.12326 4.35699 4.3598 4.36354 4.37531 4.51309 4.51632 4.51923 4.52397 4.6397 4.64371 4.64756 4.6564 4.83152 4.834 4.83698 4.84038 4.8487 
70 0.17071 0.17458 0.32552 0.32918 0.33366 0.51369 0.51688 0.52246 0.64639 0.64963 0.65654 0.83602 0.83918 0.8439 1.00593 1.01016 1.01733 1.17167 1.17778 1.18247 1.3384 1.34252 1.50623 1.50997 1.67067 1.67489 1.85965 1.8641 1.86741 2.07382 2.07752 2.20253 2.2083 2.34646 2.35035 2.35633 2.48801 2.49198 2.49867 2.64136 2.64487 2.83201 2.83609 2.84137 2.99597 2.99977 3.16574 3.17013 3.17455 3.31889 3.32232 3.45292 3.4565 3.59682 3.60108 3.60733 3.77172 3.77456 3.77997 4.10264 4.10614 4.35047 4.35422 4.50864 4.51207 4.63579 4.64134 4.82483 4.82854 4.83226 
26 0.17215 0.32902 0.51554 0.64905 0.83769 1.18007 1.3428 1.5086 1.67483 1.86768 2.07486 2.20794 2.35308 2.49217 2.64166 2.99651 3.16977 3.32056 3.45617 3.59922 3.77268 4.10419 4.3512 4.50951 4.63853 4.82993 
91 0.1521 0.15615 0.15923 0.30841 0.3117 0.31521 0.31949 0.49469 0.49906 0.50186 0.50523 0.62753 0.63165 0.63535 0.81781 0.82166 0.82441 0.83031 0.98972 0.99346 0.99827 1.15488 1.15872 1.16412 1.31922 1.3243 1.32776 1.48749 1.49197 1.49507 1.64856 1.65513 1.6582 1.66363 1.84449 1.84741 1.85171 2.05778 2.06089 2.06553 2.18305 2.18866 2.32946 2.33253 2.33682 2.46703 2.47211 2.47549 2.48052 2.62266 2.62646 2.62944 2.8129 2.81707 2.81986 2.82437 2.97687 2.98174 2.9846 3.14974 3.15289 3.15654 3.16054 3.29882 3.30323 3.30695 3.43167 3.43682 3.44096 3.44531 3.57867 3.58275 3.58659 3.75309 3.75727 3.76004 4.08671 4.08949 4.09487 4.33565 4.33816 4.49 4.49401 4.49675 4.61399 4.62027 4.62448 4.80884 4.81184 4.81453 4.81973 
49 0.15539 0.15969 0.31152 0.31745 0.49823 0.50245 0.63148 0.63643 0.8207 0.8252 0.99141 1.15753 1.16736 1.3215 1.32809 1.49102 1.49553 1.65624 1.84616 1.85307 2.05923 2.18689 2.33162 2.47252 2.47681 2.62635 2.63047 2.81664 2.82092 2.98007 2.985 3.15219 3.15765 3.30154 3.30842 3.43809 3.44539 3.58191 3.58803 3.75518 3.76061 4.08831 4.33697 4.49238 4.4977 4.61924 4.62681 4.81128 4.8152 
24 0.16694 0.32411 0.50968 0.64533 0.8324 1.17732 1.33679 1.66717 1.85877 2.06856 2.34486 2.63662 2.83083 2.99197 3.16657 3.31626 3.45083 3.59383 3.76841 4.09701 4.34527 4.50522 4.63565 4.82019 
80 0.1474 0.15175 0.15589 0.30366 0.30772 0.31144 0.48993 0.49432 0.49787 0.62272 0.62717 0.6311 0.81284 0.81734 0.82097 0.98454 0.98918 0.99419 1.15011 1.15525 1.16107 1.31445 1.31983 1.32435 1.48266 1.48744 1.49153 1.64522 1.65081 1.65497 1.83928 1.84318 1.84724 2.05252 2.05619 2.17862 2.18416 2.32442 2.32809 2.33261 2.46273 2.46823 2.47198 2.61806 2.62233 2.62619 2.8082 2.81251 2.81609 2.97215 2.97721 2.98224 3.14465 3.14874 3.15209 3.294 3.29909 3.30297 3.42887 3.43336 3.43737 3.5739 3.57819 3.58274 3.7479 3.75228 3.75541 4.08151 4.08506 4.33036 4.33357 4.485 4.48968 4.49339 4.60951 4.61661 4.62169 4.80383 4.80694 4.81039 
0 
43 0.15352 0.15857 0.30991 0.3162 0.49628 0.50112 0.63014 0.63587 0.81887 0.82401 0.98976 1.15612 1.31979 1.32638 1.48902 1.49438 1.65571 1.84462 2.05775 2.18543 2.33004 2.47327 2.62502 2.62904 2.81491 2.81973 2.97803 2.98328 3.15048 3.15673 3.29984 3.30649 3.43676 3.58055 3.75325 3.75903 4.08685 4.33556 4.49053 4.49609 4.61587 4.80944 4.81511 
31 0.17145 0.32754 0.51554 0.6485 0.83668 1.00818 1.17942 1.3403 1.50905 1.6728 1.86586 2.07618 2.20401 2.34743 2.35407 2.49034 2.64043 2.83524 2.9966 3.16946 3.17779 3.32054 3.45432 3.59732 3.60774 3.77222 4.10523 4.35262 4.50849 4.63693 4.82727 
27 0.17568 0.33366 0.51855 0.65272 0.84165 1.01299 1.18206 1.3467 1.51185 1.67611 1.86812 2.07877 2.35299 2.49355 2.64588 2.83739 3.00133 3.1748 3.32472 3.45977 3.60429 3.77715 4.10766 4.35528 4.5136 4.64253 4.83053 
0 
67 0.16342 0.16721 0.31889 0.32304 0.33064 0.50689 0.51063 0.63921 0.64287 0.82901 0.83229 0.84151 0.99906 1.00357 1.16452 1.16993 1.17438 1.33172 1.33595 1.49929 1.50321 1.66305 1.66713 1.85318 1.85723 1.86186 2.06614 2.06954 2.19529 2.20121 2.33845 2.34222 2.34903 2.48082 2.4845 2.49152 2.63394 2.63702 2.82435 2.82802 2.83209 2.98905 2.99295 3.16004 3.1638 3.16769 3.31053 3.31459 3.44492 3.44898 3.58951 3.59332 3.59927 3.76396 3.76714 3.77418 4.09512 4.09962 4.3438 4.34853 4.50093 4.50418 4.62943 4.63463 4.81838 4.82156 4.82552 
0 
76 0.17072 0.17434 0.326 0.32996 0.33703 0.51377 0.517 0.52246 0.64617 0.65027 0.66672 0.83601 0.83909 0.8464 1.00718 1.01158 1.02832 1.17332 1.1773 1.18247 1.33877 1.34269 1.35384 1.50645 1.51006 1.52661 1.66994 1.67377 1.67976 1.8607 1.86489 1.86939 2.07294 2.07701 2.0964 2.20251 2.20866 2.3456 2.34965 2.35521 2.48819 2.4923 2.49939 2.64122 2.64431 2.83168 2.83504 2.83999 2.99643 3.00039 3.16679 3.17075 3.17524 3.31784 3.32191 3.33688 3.45242 3.45654 3.59723 3.60159 3.60946 3.76999 3.77371 3.77761 4.10245 4.10658 4.35083 4.35555 4.5084 4.51143 4.52045 4.63449 4.63914 4.82534 4.82862 4.83301 
0 
87 0.16785 0.17061 0.17509 0.3236 0.32695 0.32987 0.34081 0.51109 0.51433 0.51778 0.64382 0.6472 0.65154 0.83336 0.83615 0.83998 1.00357 1.00769 1.0124 1.17141 1.17646 1.18046 1.33622 1.33941 1.34326 1.50446 1.50735 1.5126 1.6685 1.67205 1.67767 1.85816 1.86247 1.86599 1.87412 2.07161 2.07451 2.08093 2.19978 2.20494 2.21413 2.34358 2.34701 2.35165 2.35696 2.4857 2.48844 2.49408 2.63852 2.64112 2.6477 2.829 2.8322 2.83677 2.99402 2.99687 3.00301 3.16454 3.16835 3.17184 3.31521 3.31891 3.32254 3.44952 3.45341 3.45786 3.59466 3.59834 3.6037 3.76847 3.77177 3.77546 4.10027 4.10374 4.11143 4.34854 4.35213 4.36411 4.5053 4.50811 4.51219 4.63384 4.63764 4.82319 4.82572 4.82922 4.83511 
82 0.14627 0.15081 0.15406 0.30238 0.30623 0.31006 0.48903 0.49385 0.4968 0.62128 0.6259 0.62963 0.81167 0.81578 0.81916 0.98423 0.98773 0.99278 1.14841 1.1527 1.15801 1.31343 1.31848 1.32229 1.48151 1.48632 1.48962 1.64248 1.65013 1.65382 1.83894 1.84188 1.84629 2.0522 2.0554 2.17747 2.18365 2.32381 2.32714 2.33162 2.45921 2.46626 2.47 2.47578 2.61578 2.62086 2.62398 2.80738 2.81192 2.81502 2.97104 2.97622 2.97928 3.14389 3.14739 3.15172 3.29308 3.29748 3.30186 3.30609 3.42549 3.43184 3.43608 3.57301 3.57756 3.58159 3.74769 3.7516 3.75511 4.08112 4.08413 4.33011 4.33259 4.48427 4.48796 4.49152 4.60833 4.61492 4.61979 4.80326 4.80648 4.80953 
56 0.17023 0.17513 0.32581 0.32968 0.51259 0.51604 0.64575 0.64923 0.83578 0.83988 1.00351 1.00882 1.17258 1.17913 1.33356 1.33909 1.34372 1.50615 1.51052 1.66996 1.67613 1.85885 1.86408 2.07303 2.07657 2.20268 2.34444 2.34863 2.48724 2.4914 2.64059 2.64489 2.83061 2.83416 2.99546 3.00096 3.16514 3.16939 3.31456 3.3199 3.4521 3.45594 3.59635 3.60324 3.77112 3.77413 4.1014 4.10475 4.34964 4.35405 4.50803 4.51323 4.62899 4.63652 4.82449 4.82973 
35 0.15988 0.31543 0.32135 0.50373 0.63593 0.64203 0.82491 0.83067 0.99588 1.16313 1.32869 1.49589 1.66042 1.84992 1.85798 2.06332 2.19145 2.33558 2.47721 2.63048 2.82108 2.9861 3.15686 3.16222 3.3074 3.44215 3.44903 3.58714 3.75973 3.76558 4.09217 4.34063 4.49657 4.62689 4.81456 
60 0.1508 0.156 0.3074 0.31216 0.4931 0.49842 0.50249 0.62605 0.63115 0.63696 0.81621 0.82139 0.98784 0.99341 1.15372 1.16074 1.31762 1.32408 1.48582 1.49178 1.64657 1.65387 1.84265 1.84738 2.05587 2.05967 2.18156 2.1889 2.32791 2.33216 2.4663 2.47216 2.62177 2.62645 2.81112 2.81671 2.97531 2.98143 3.1481 3.1531 3.2972 3.30383 3.42986 3.43533 3.44014 3.57711 3.58235 3.75111 3.75633 3.75939 4.08494 4.0886 4.33374 4.33733 4.4883 4.49366 4.61231 4.6212 4.80715 4.81048 
22 0.31878 0.50498 0.82903 0.99945 1.16843 1.33129 1.50034 1.85156 2.33741 2.48176 2.6319 2.82381 3.15911 3.31011 3.44509 3.58905 3.76195 4.09264 4.34128 4.49915 4.62752 4.81517 
83 0.16501 0.16811 0.32005 0.32397 0.32729 0.50826 0.51155 0.51626 0.64039 0.64408 0.64978 0.82995 0.83314 0.83679 0.9991 1.00433 1.00864 1.16529 1.17188 1.17554 1.32926 1.33459 1.33819 1.50059 1.5039 1.50966 1.66439 1.66822 1.6734 1.85439 1.85862 1.86206 2.06739 2.07064 2.07671 2.19359 2.19862 2.20489 2.33992 2.3436 2.34729 2.35487 2.48198 2.48536 2.49039 2.63566 2.63858 2.82545 2.82879 2.83304 2.99064 2.99373 3.16097 3.16518 3.16821 3.30946 3.3148 3.31797 3.44577 3.45042 3.45445 3.59006 3.59416 3.59733 3.76306 3.7675 3.77003 3.7761 4.09644 4.09991 4.10597 4.34511 4.34839 4.35817 4.50039 4.50482 4.508 4.62481 4.6322 4.63664 4.82019 4.82316 4.82722 
28 0.15057 0.30689 0.49326 0.62678 0.81594 0.98708 1.15333 1.3173 1.48621 1.65237 1.84177 2.05491 2.18195 2.32711 2.46854 2.622 2.81151 2.97542 3.14758 3.29724 3.43349 3.57722 3.75059 4.08396 4.33266 4.48781 4.6151 4.80651 
0 
74 0.16745 0.17111 0.17803 0.32276 0.32745 0.33467 0.51095 0.51512 0.52129 0.6432 0.64771 0.65572 0.83212 0.83594 0.84147 1.00351 1.00839 1.01972 1.17042 1.17673 1.33552 1.33989 1.35536 1.50273 1.50654 1.5146 1.66797 1.67438 1.85767 1.86237 1.86797 2.07101 2.07514 2.19943 2.20732 2.34379 2.3485 2.35598 2.48534 2.48931 2.63829 2.64184 2.82846 2.83269 2.83811 2.993 2.99713 3.16365 3.16855 3.17437 3.31498 3.3192 3.32658 3.44881 3.45384 3.46759 3.5946 3.5992 3.61246 3.76694 3.77116 3.77659 4.0999 4.10452 4.34837 4.35372 4.50371 4.50818 4.51661 4.63449 4.64285 4.82254 4.82592 4.83032 
28 0.16879 0.32552 0.51145 0.64513 0.8339 1.0071 1.17329 1.33677 1.5043 1.66849 1.85859 2.07311 2.20092 2.34609 2.48604 2.63936 2.82995 2.99416 3.1671 3.31693 3.45171 3.59546 3.76913 4.10046 4.34805 4.50652 4.63537 4.82316 
14 0.51152 1.00181 1.1728 1.66523 1.85707 2.06668 2.20006 2.3426 2.48227 3.16541 3.31515 3.44867 3.7677 4.09622 
0 
28 0.16517 0.3233 0.50916 0.6419 0.83176 1.00295 1.17279 1.33475 1.50244 1.66552 1.85556 2.06876 2.19778 2.34111 2.48368 2.63614 2.82796 2.99075 3.16502 3.31552 3.44871 3.59204 3.76709 4.09676 4.34546 4.50376 4.63185 4.82033 
0 
66 0.17413 0.17898 0.3303 0.33392 0.51716 0.52061 0.52831 0.64981 0.65354 0.66514 0.84021 0.84458 1.01102 1.01558 1.17878 1.18409 1.34267 1.34733 1.51017 1.51458 1.67373 1.6783 1.69494 1.86455 1.86916 1.87451 2.077 2.08111 2.20602 2.21258 2.35 2.3541 2.36133 2.49155 2.49598 2.64397 2.64733 2.83503 2.83886 2.8433 2.99987 3.00499 3.17157 3.17473 3.17951 3.32288 3.3268 3.45607 3.46047 3.60072 3.60556 3.61825 3.77483 3.77788 3.78434 4.10536 4.10922 4.35378 4.35811 4.51193 4.51553 4.6399 4.64607 4.82905 4.83292 4.84053 
41 0.16852 0.32228 0.33047 0.51048 0.51748 0.64292 0.83374 1.00235 1.0103 1.17238 1.33623 1.50382 1.6674 1.85707 1.86307 2.06989 2.20031 2.34338 2.35279 2.48478 2.49389 2.63875 2.82924 2.83731 2.99389 3.16297 3.1713 3.31448 3.32046 3.44816 3.4566 3.59426 3.76768 3.77279 4.09901 4.34757 4.5048 4.51057 4.63299 4.82171 4.82832 
117 0.14166 0.14535 0.14812 0.1509 0.29776 0.30119 0.30431 0.30707 0.4844 0.48821 0.49083 0.49343 0.49713 0.61667 0.62045 0.62336 0.62627 0.63117 0.80699 0.81037 0.81353 0.81592 0.82075 0.97963 0.98234 0.98593 0.98938 1.14386 1.14762 1.15154 1.15538 1.30873 1.31219 1.31588 1.31916 1.47682 1.48064 1.48377 1.48657 1.63816 1.64433 1.64748 1.65102 1.83433 1.83679 1.83992 1.84293 2.04758 2.05009 2.05278 2.05839 2.17285 2.17748 2.18106 2.31921 2.32198 2.32489 2.32817 2.45501 2.46055 2.46404 2.46687 2.47148 2.61135 2.61559 2.61852 2.62109 2.80278 2.80663 2.80941 2.81213 2.81616 2.96641 2.97035 2.97354 2.97707 3.13926 3.14226 3.14538 3.14784 3.15196 3.28847 3.29187 3.2956 3.29841 3.42113 3.42677 3.42989 3.43311 3.5684 3.57214 3.57493 3.57825 3.74311 3.74612 3.74907 3.75136 4.07653 4.07906 4.08191 4.32547 4.32762 4.33033 4.33694 4.47959 4.48253 4.48596 4.48842 4.60368 4.60901 4.6133 4.61771 4.7987 4.80147 4.80368 4.80641 4.81064 
19 0.15956 0.31581 0.50102 0.63617 0.82408 0.99729 1.84679 2.06123 2.33603 2.62943 2.81913 3.15704 3.44458 3.58822 3.75962 4.08934 4.33702 4.49673 4.81239 
14 0.18041 0.33603 0.52103 0.84506 1.51656 2.08183 2.64793 3.17866 3.32994 3.77816 4.10967 4.35678 4.51623 4.83383 
28 0.16338 0.31852 0.50604 0.63899 0.82872 0.99703 1.16289 1.33091 1.49847 1.66199 1.85218 2.0659 2.19481 2.33794 2.48038 2.63281 2.82384 2.98807 3.15919 3.31049 3.44265 3.58864 3.76398 4.09454 4.34271 4.50107 4.62716 4.81846 
70 0.16482 0.16789 0.32012 0.3235 0.32707 0.50823 0.5115 0.51539 0.64066 0.64401 0.64862 0.83015 0.83301 0.83737 1.00012 1.00416 1.00838 1.16782 1.17292 1.33348 1.33815 1.50051 1.50385 1.66469 1.66845 1.85428 1.85878 1.86242 2.06755 2.07084 2.19667 2.20315 2.33976 2.34319 2.348 2.4822 2.48517 2.63535 2.63825 2.82635 2.83014 2.83479 2.99083 2.99526 3.16217 3.16589 3.17035 3.31309 3.31705 3.44622 3.45034 3.45557 3.59107 3.59449 3.60023 3.76514 3.76845 3.77409 4.09661 4.10003 4.34496 4.34834 4.50229 4.50527 4.5104 4.63101 4.63708 4.81975 4.82259 4.82685 
25 0.17347 0.3296 0.51599 0.64893 0.83942 1.01291 1.17828 1.50943 1.67531 1.86662 2.07918 2.34967 2.49277 2.64472 2.83601 3.00099 3.17058 3.32242 3.45935 3.60127 3.77285 4.10931 4.35646 4.51144 4.82778 
0 
137 0.14264 0.14591 0.14861 0.15085 0.15378 0.29879 0.30234 0.30463 0.30697 0.30938 0.48571 0.48902 0.4917 0.49366 0.49608 0.61599 0.62034 0.62337 0.6257 0.62813 0.63382 0.80809 0.81141 0.8141 0.81626 0.81874 0.9809 0.98321 0.98596 0.9885 0.99194 1.14486 1.14868 1.15157 1.15459 1.15858 1.30991 1.31309 1.31661 1.31899 1.32213 1.47793 1.48147 1.48434 1.48658 1.48939 1.63903 1.64489 1.64801 1.65046 1.65418 1.83567 1.8379 1.84021 1.84258 1.84539 2.0489 2.05112 2.05352 2.05597 2.17403 2.1778 2.18116 2.18495 2.32055 2.32317 2.32552 2.32791 2.33125 2.45555 2.46123 2.46444 2.467 2.4699 2.61242 2.61669 2.61922 2.62139 2.62446 2.80418 2.80763 2.81004 2.81208 2.81474 2.96757 2.97097 2.97412 2.97614 2.97995 3.14035 3.14316 3.1454 3.14795 3.15005 3.28928 3.29247 3.29547 3.29832 3.30073 3.42231 3.42779 3.43001 3.43289 3.43561 3.56966 3.57301 3.57554 3.57803 3.581 3.74435 3.74664 3.74937 3.75149 3.7535 4.07787 4.08015 4.08237 4.08478 4.32663 4.32875 4.33074 4.33348 4.48077 4.48359 4.48659 4.48857 4.49104 4.60476 4.60873 4.61217 4.61572 4.62276 4.80016 4.80272 4.80472 4.80667 4.80933 
99 0.14617 0.15026 0.1534 0.30238 0.30581 0.30928 0.31286 0.48887 0.49323 0.49596 0.49962 0.62171 0.62583 0.62954 0.81164 0.81524 0.81853 0.82266 0.98401 0.98704 0.99129 1.14851 1.15229 1.15725 1.16231 1.31323 1.31741 1.32106 1.32547 1.48144 1.48567 1.48897 1.49407 1.64263 1.6493 1.65263 1.83873 1.84138 1.845 1.84979 2.05199 2.05475 2.05794 2.17728 2.18286 2.19083 2.32361 2.32651 2.32992 2.45994 2.46576 2.46952 2.47419 2.61609 2.62025 2.62343 2.80713 2.81134 2.81436 2.81905 2.97095 2.97538 2.97854 3.14382 3.14697 3.15076 3.15418 3.29298 3.29698 3.30107 3.30483 3.42559 3.43129 3.43508 3.43968 3.57285 3.5769 3.58047 3.74748 3.75107 3.75418 3.75768 4.08093 4.08358 4.08693 4.32991 4.33212 4.33576 4.48411 4.48735 4.49077 4.49576 4.60814 4.61442 4.61922 4.80307 4.806 4.80841 4.8122 
42 0.16975 0.32696 0.51371 0.51982 0.64757 0.83592 1.00829 1.17754 1.33908 1.50597 1.51409 1.67187 1.86226 1.87207 2.07279 2.20467 2.34663 2.35339 2.48745 2.49516 2.64029 2.8325 2.83806 2.99538 3.00294 3.16826 3.17724 3.31933 3.45337 3.5977 3.60986 3.7711 3.78105 4.10185 4.11029 4.35007 4.3601 4.50789 4.51424 4.63721 4.82497 4.82896 
0 
56 0.15563 0.1603 0.31212 0.31693 0.49821 0.5025 0.63125 0.63644 0.82082 0.82599 0.99239 0.99857 1.15821 1.16496 1.32224 1.32915 1.49068 1.49622 1.65497 1.65931 1.84721 1.85201 2.06048 2.06484 2.18644 2.19215 2.33261 2.33726 2.47199 2.47728 2.62688 2.63087 2.81617 2.82104 2.98018 2.98535 3.15285 3.15833 3.30198 3.30922 3.4379 3.44235 3.58214 3.58684 3.75576 3.7613 4.08938 4.09351 4.3382 4.3424 4.49283 4.49819 4.61738 4.62548 4.81199 4.8154 
39 0.16708 0.32401 0.50957 0.51379 0.64286 0.83297 0.83976 1.00218 1.01028 1.17333 1.33537 1.50276 1.50774 1.66677 1.85837 1.86461 2.07017 2.19924 2.34251 2.48412 2.48965 2.63777 2.8284 2.83453 2.99237 3.16507 3.1727 3.31558 3.44905 3.59378 3.76803 3.77291 4.09877 4.34653 4.3528 4.50564 4.63299 4.82153 4.82572 
0 
54 0.14975 0.1567 0.30583 0.31248 0.49255 0.49888 0.62446 0.63054 0.81516 0.8222 0.98773 0.99761 1.1518 1.15796 1.16538 1.31701 1.32494 1.48501 1.49195 1.64598 1.65439 1.84247 1.85059 2.05573 2.18102 2.19676 2.32732 2.33467 2.46266 2.47139 2.61919 2.62571 2.81092 2.81752 2.97455 2.98167 3.14741 3.1546 3.29657 3.30477 3.42895 3.43606 3.57652 3.58362 3.75117 3.75843 4.08462 4.33363 4.48781 4.4951 4.6119 4.62101 4.80676 4.81153 
77 0.16078 0.16461 0.17529 0.31721 0.32165 0.32574 0.50362 0.50764 0.51141 0.63577 0.64008 0.6437 0.82588 0.83012 0.83495 0.99709 1.00263 1.01099 1.16309 1.16833 1.17348 1.32697 1.3321 1.33707 1.4959 1.49991 1.50528 1.66047 1.66405 1.85189 1.85646 1.86864 2.0656 2.06935 2.19157 2.19695 2.33787 2.34195 2.34962 2.47488 2.48019 2.48406 2.63158 2.63534 2.82189 2.82556 2.82982 2.98504 2.98968 3.00035 3.15775 3.16248 3.16591 3.30704 3.31261 3.31662 3.44208 3.44582 3.44983 3.58784 3.59164 3.59829 3.76057 3.76558 3.77188 4.09448 4.09851 4.3431 4.34984 4.4979 4.50237 4.51266 4.62233 4.62905 4.81718 4.82011 4.82487 
53 0.14812 0.15352 0.30458 0.3103 0.4907 0.49546 0.62475 0.63109 0.81352 0.81912 0.98497 1.1511 1.31498 1.32505 1.48345 1.48943 1.64898 1.65477 1.83971 1.84578 2.05292 2.05825 2.17934 2.32499 2.3312 2.46632 2.47158 2.61947 2.62442 2.80898 2.814 2.97293 2.97899 3.14524 3.15146 3.2947 3.30347 3.43131 3.43774 3.57465 3.58072 3.74835 3.75398 4.08196 4.08719 4.3307 4.33586 4.48554 4.49161 4.61024 4.61962 4.80424 4.80787 
96 0.1762 0.17934 0.18316 0.3323 0.33559 0.33894 0.34829 0.5199 0.5229 0.52606 0.53405 0.65261 0.65592 0.65996 0.84227 0.84496 0.84858 0.87057 1.01222 1.01635 1.02032 1.03802 1.1801 1.18453 1.18845 1.34424 1.34751 1.3508 1.36592 1.51263 1.51569 1.51935 1.67653 1.68036 1.68569 1.86607 1.87068 1.87388 1.88044 2.07915 2.08233 2.08649 2.20833 2.21407 2.22992 2.35188 2.35581 2.35979 2.36528 2.49407 2.49772 2.50268 2.64635 2.64933 2.65389 2.83774 2.84075 2.84439 2.8502 3.00221 3.00514 3.01041 3.17288 3.17649 3.17943 3.18426 3.32382 3.32739 3.33054 3.4583 3.4622 3.46621 3.60354 3.60744 3.61278 3.77688 3.77987 3.78282 3.78835 4.10805 4.11129 4.1164 4.35654 4.35955 4.36407 4.5131 4.51631 4.51999 4.53243 4.6428 4.64703 4.65597 4.83128 4.83427 4.8375 4.84325 
56 0.15925 0.16326 0.31534 0.31897 0.50324 0.50677 0.63497 0.63901 0.82546 0.82851 0.99521 0.99975 1.16199 1.16676 1.3274 1.33146 1.49529 1.49912 1.65912 1.66335 1.84978 1.85382 2.06299 2.0669 2.19078 2.19637 2.33515 2.33911 2.4767 2.48056 2.62977 2.63277 2.82067 2.82419 2.985 2.98907 3.15681 3.16008 3.30708 3.31071 3.44092 3.445 3.5859 3.59004 3.75988 3.76317 4.09162 4.09556 4.33971 4.34454 4.49775 4.50086 4.62542 4.62963 4.81448 4.81757 
0 
22 0.16416 0.32243 0.50665 0.64113 0.82963 1.00258 1.33364 1.50045 2.4816 2.6345 2.82582 2.99042 3.1626 3.31297 3.44875 3.59039 3.76486 4.09633 4.34431 4.50197 4.63059 4.81982 
57 0.15319 0.15784 0.30952 0.31398 0.49558 0.50031 0.5054 0.62888 0.63361 0.81847 0.82338 0.99016 0.99548 1.15597 1.16184 1.32004 1.32582 1.48833 1.49335 1.65452 1.65952 1.84494 1.84951 2.0581 2.06218 2.1841 2.1911 2.33028 2.33442 2.47087 2.47538 2.62424 2.62852 2.81369 2.81862 2.97783 2.98307 3.15056 3.15543 3.29969 3.30559 3.43679 3.44215 3.57982 3.58419 3.7534 3.75858 4.08712 4.09115 4.33602 4.33963 4.49054 4.49561 4.61501 4.62359 4.80945 4.81302 
24 0.1589 0.31244 0.50149 0.63555 0.82437 0.99621 1.32795 1.49497 1.84694 2.06045 2.33239 2.47679 2.62884 2.81999 2.98428 3.15303 3.3079 3.44292 3.58582 3.75933 4.08884 4.33717 4.49626 4.81188 
61 0.16877 0.17299 0.32656 0.33079 0.51316 0.51746 0.64433 0.64827 0.83514 0.83946 1.00529 1.00995 1.17055 1.17537 1.18017 1.33444 1.33906 1.34366 1.50512 1.50936 1.66884 1.67349 1.85877 1.86352 1.86778 2.07194 2.07671 2.19868 2.20356 2.34393 2.34781 2.35686 2.48625 2.49067 2.63961 2.64303 2.83153 2.83596 2.99507 3.00032 3.16823 3.17178 3.31403 3.31959 3.32368 3.45007 3.45512 3.5954 3.60027 3.77083 3.77404 4.10108 4.10506 4.34962 4.35454 4.50583 4.50963 4.63263 4.63696 4.82433 4.8283 
57 0.16631 0.16998 0.32282 0.32672 0.50906 0.51317 0.64188 0.64525 0.83167 0.83583 1.00374 1.00841 1.17066 1.17661 1.33501 1.33906 1.50203 1.50577 1.66576 1.67074 1.85648 1.86038 2.06917 2.07355 2.1982 2.20459 2.34218 2.3462 2.48353 2.48802 2.63677 2.64215 2.82733 2.83196 2.99178 2.9966 3.16379 3.16711 3.31489 3.31826 3.44845 3.45252 3.59273 3.59687 3.76673 3.76946 4.09779 4.10205 4.34607 4.3511 4.50397 4.50724 4.63176 4.64062 4.82098 4.82434 4.83405 
2 0.50481 4.81561 
3 0.52411 3.18421 3.78099 
46 0.15331 0.15993 0.30872 0.31431 0.49658 0.50168 0.62889 0.63508 0.81843 0.82404 0.98923 1.15582 1.16361 1.32104 1.32692 1.48905 1.49538 1.65298 1.8436 1.85042 2.05703 2.18582 2.32907 2.47002 2.47669 2.62405 2.81425 2.81954 2.97914 3.14951 3.15502 3.29991 3.30561 3.43445 3.44114 3.57999 3.58844 3.75323 3.75825 4.08589 4.33421 4.49006 4.49548 4.61743 4.80865 4.81423 
67 0.16422 0.1677 0.31977 0.32345 0.32899 0.50744 0.51064 0.51509 0.63979 0.64311 0.64884 0.83026 0.83318 0.99905 1.00355 1.00868 1.16576 1.1723 1.3319 1.3362 1.50028 1.50386 1.66368 1.66837 1.85359 1.85811 1.86329 2.06644 2.06975 2.19511 2.19966 2.33878 2.34287 2.34801 2.48148 2.48556 2.63465 2.63741 2.82539 2.8286 2.83296 2.98905 2.99297 3.16066 3.16429 3.16838 3.31216 3.31558 3.4449 3.44986 3.58946 3.59408 3.59958 3.76544 3.76811 4.09535 4.09903 4.3439 4.34831 4.50228 4.50529 4.6274 4.63158 4.63888 4.81853 4.82196 4.82555 
24 0.15451 0.31052 0.49707 0.63087 0.82 0.99162 1.32309 1.4905 1.84338 2.05733 2.32946 2.47277 2.62511 2.81536 2.9801 3.15048 3.30294 3.4379 3.58106 3.7547 4.08579 4.33364 4.49215 4.80828 
28 0.17618 0.33371 0.51924 0.65279 0.84173 1.01257 1.18249 1.34406 1.50915 1.67479 1.867 2.0773 2.20487 2.35355 2.50095 2.64313 2.83771 2.99757 3.17299 3.32403 3.45709 3.60393 3.77462 4.10508 4.35216 4.51139 4.63936 4.83045 
45 0.16996 0.32526 0.33004 0.51256 0.51735 0.64563 0.65161 0.8358 0.84166 1.00417 1.0138 1.17247 1.17763 1.33796 1.50492 1.51097 1.67058 1.85884 1.86434 2.07264 2.20071 2.34546 2.35506 2.48661 2.49357 2.64073 2.8311 2.83717 2.99551 3.16591 3.1702 3.31755 3.32345 3.45194 3.59626 3.60614 3.77125 4.10153 4.34965 4.3561 4.50748 4.51464 4.63443 4.82451 4.82996 
63 0.16042 0.16369 0.31575 0.32025 0.5037 0.50689 0.51009 0.63602 0.64012 0.82535 0.82886 0.83318 0.99608 1.00054 1.16228 1.16761 1.32678 1.33067 1.33474 1.49623 1.49938 1.66018 1.66436 1.85038 1.85499 2.06327 2.06714 2.19023 2.19473 2.33585 2.34028 2.47779 2.48105 2.63095 2.63419 2.82121 2.82447 2.8287 2.98515 2.9883 3.15669 3.16119 3.30757 3.31195 3.31569 3.44164 3.44662 3.58662 3.59045 3.75962 3.76365 3.76664 4.0923 4.09614 4.341 4.34491 4.49685 4.50094 4.62146 4.62753 4.81524 4.81814 4.82188 
0 
2 1.17395 3.3154 
28 0.16533 0.32275 0.50958 0.64251 0.83147 1.00472 1.1737 1.33428 1.50177 1.6648 1.85822 2.06879 2.19848 2.34323 2.48285 2.63605 2.82719 2.99055 3.16472 3.31501 3.44852 3.59278 3.76754 4.09778 4.34565 4.50359 4.63258 4.81973 
30 0.16131 0.31661 0.50355 0.63696 0.82677 0.99715 1.16171 1.16932 1.32985 1.49735 1.65988 1.85034 2.06418 2.19271 2.33563 2.47861 2.63154 2.82199 2.98671 3.15658 3.16157 3.30964 3.4435 3.58726 3.76226 4.09269 4.34064 4.49906 4.6258 4.81517 
47 0.15033 0.1553 0.30668 0.31382 0.49301 0.49784 0.62614 0.63246 0.81563 0.821 0.98697 1.153 1.31697 1.32498 1.48575 1.49136 1.64988 1.65664 1.84171 2.05498 2.18182 2.32711 2.46677 2.47254 2.62132 2.62576 2.81139 2.81663 2.97512 2.98038 3.14746 3.1545 3.29679 3.30473 3.43259 3.57716 3.58394 3.75046 3.75707 4.08408 4.33276 4.48748 4.49371 4.61331 4.62157 4.80651 4.81164 
103 0.14719 0.15103 0.15368 0.15922 0.30324 0.30678 0.30999 0.31407 0.48989 0.49388 0.49635 0.50016 0.62226 0.62617 0.62891 0.63322 0.81246 0.81598 0.81911 0.82357 0.98521 0.98796 0.99225 1.14931 1.15323 1.15827 1.16285 1.31421 1.31775 1.32173 1.32611 1.48226 1.48627 1.48934 1.49423 1.64356 1.65013 1.65333 1.66008 1.83989 1.84233 1.84591 1.85052 2.05315 2.05565 2.05854 2.1783 2.18318 2.18921 2.32477 2.32758 2.33075 2.46036 2.46622 2.47005 2.47367 2.61677 2.62123 2.62415 2.80824 2.81225 2.815 2.81949 2.9719 2.97601 2.97914 3.14481 3.14788 3.15118 3.15466 3.29404 3.29754 3.30213 3.30548 3.42657 3.43245 3.43613 3.44085 3.5739 3.57777 3.58048 3.58695 3.74868 3.75178 3.755 3.75825 4.0821 4.08463 4.0879 4.33107 4.33314 4.33663 4.48512 4.48811 4.49174 4.4962 4.60912 4.61479 4.61984 4.80425 4.80707 4.80925 4.81409 
24 0.16151 0.31765 0.50506 0.6407 0.82838 0.99879 1.16752 1.33098 1.49803 1.85141 2.33814 2.48087 2.63297 2.82303 2.98726 3.15953 3.30964 3.44833 3.5884 3.76233 4.09611 4.49986 4.62749 4.8188 
77 0.14733 0.1521 0.15644 0.30348 0.30736 0.31178 0.49005 0.49529 0.49885 0.62256 0.62746 0.63162 0.81271 0.81693 0.82076 0.98524 0.98913 0.99444 1.14961 1.15415 1.16133 1.31443 1.32062 1.3256 1.48255 1.48782 1.49186 1.64395 1.65142 1.65493 1.83995 1.84303 1.84805 2.05321 2.05655 2.17853 2.18594 2.32483 2.32825 2.33545 2.46129 2.46693 2.47103 2.61719 2.62184 2.6255 2.80841 2.81342 2.8171 2.9721 2.97821 3.14492 3.1485 3.15287 3.29414 3.29953 3.30385 3.42692 3.43311 3.43837 3.57404 3.57899 3.74871 3.75351 3.75683 4.08214 4.08527 4.33112 4.33375 4.48526 4.48918 4.49296 4.60939 4.61826 4.8043 4.80763 4.81128 
51 0.15466 0.16044 0.31152 0.31799 0.49971 0.50419 0.63093 0.63724 0.82019 0.82584 0.99145 0.99929 1.15754 1.16709 1.32167 1.33013 1.49047 1.49676 1.65598 1.66247 1.84612 1.85278 2.05938 2.18911 2.33147 2.3381 2.47238 2.47943 2.62585 2.63115 2.81723 2.82278 2.98024 2.98566 3.15196 3.15832 3.30146 3.30893 3.43741 3.44431 3.5816 3.5886 3.75523 3.7613 4.08841 4.33735 4.49209 4.49828 4.62155 4.8112 4.8158 
25 0.16153 0.31737 0.50471 0.63698 0.82624 1.16695 1.33161 1.49737 1.6623 1.85383 2.06371 2.47805 2.6314 2.823 2.98812 3.15848 3.30955 3.44404 3.58845 3.76166 4.0922 4.34004 4.4985 4.62823 4.81538 
52 0.15092 0.1566 0.30725 0.31335 0.49362 0.49886 0.62673 0.63285 0.81629 0.82195 0.98786 0.99558 1.15371 1.16374 1.31789 1.32517 1.4864 1.49254 1.65083 1.65708 1.84246 1.84949 2.05571 2.18267 2.32776 2.33436 2.46751 2.47374 2.62175 2.62699 2.81204 2.81756 2.9759 2.98221 3.14804 3.15411 3.2976 3.30488 3.43339 3.43999 3.5777 3.58429 3.75129 3.75708 4.08474 4.33346 4.48834 4.49444 4.61407 4.6233 4.80711 4.81153 
52 0.1578 0.16415 0.31458 0.32119 0.49985 0.50861 0.63226 0.6404 0.82373 0.83004 0.99524 1.00392 1.16104 1.16845 1.32523 1.33483 1.49291 1.49982 1.65303 1.66359 1.8504 1.85708 2.06531 2.18836 2.20068 2.33525 2.34198 2.47105 2.48022 2.62838 2.63446 2.81906 2.82542 2.98229 2.99083 3.15546 3.16229 3.30513 3.31304 3.4355 3.44566 3.58499 3.5916 3.7587 3.76472 4.0941 4.3415 4.4957 4.50181 4.61912 4.6299 4.81611 
78 0.15554 0.15905 0.16298 0.31207 0.31545 0.31895 0.49774 0.50161 0.50519 0.63109 0.63445 0.63838 0.82098 0.82467 0.82784 0.99224 0.99636 1.15784 1.16249 1.16778 1.32196 1.32728 1.33117 1.4905 1.49458 1.49817 1.65177 1.65758 1.66097 1.84723 1.8513 1.8553 2.06033 2.06349 2.18569 2.19132 2.33249 2.33555 2.47079 2.47525 2.47873 2.62643 2.62973 2.63299 2.81579 2.81957 2.82344 2.97974 2.98444 2.98884 3.15271 3.15583 3.15952 3.30171 3.30599 3.3097 3.43625 3.4397 3.44435 3.58171 3.58533 3.58964 3.75577 3.75956 3.76249 4.08943 4.09233 4.33822 4.34096 4.49303 4.49754 4.50067 4.61652 4.62448 4.62927 4.81169 4.81445 4.81804 
25 0.16048 0.31697 0.50294 0.63765 0.82585 1.00185 1.16827 1.33104 1.49682 1.65996 1.85358 2.06235 2.33868 2.47731 2.63065 2.82112 3.15816 3.3095 3.44476 3.58993 3.76146 4.09092 4.3391 4.49873 4.81374 
0 
79 0.14743 0.15151 0.156 0.30376 0.30755 0.31176 0.48979 0.49405 0.49751 0.62283 0.62687 0.6309 0.81285 0.81715 0.82063 0.98448 0.98895 1.15019 1.15492 1.16193 1.31445 1.3195 1.32518 1.48264 1.48715 1.49255 1.64444 1.65025 1.65529 1.83922 1.8431 1.84758 2.05243 2.05601 2.17827 2.18392 2.32443 2.32801 2.33456 2.46303 2.46806 2.4725 2.61813 2.62208 2.6255 2.80787 2.81213 2.8153 2.97206 2.97692 2.98479 3.14463 3.14857 3.15204 3.29405 3.29875 3.3037 3.42842 3.43227 3.4371 3.57374 3.57788 3.58404 3.74779 3.7521 3.75547 4.08144 4.08492 4.33024 4.33335 4.485 4.48952 4.49486 4.6091 4.61566 4.62129 4.80364 4.80671 4.80981 
0 
39 0.15732 0.31162 0.31833 0.50002 0.50552 0.63308 0.82083 0.8256 0.99179 1.15849 1.16775 1.32153 1.32818 1.49338 1.65722 1.84612 1.85461 2.05949 2.18967 2.33156 2.47514 2.6282 2.81802 2.98329 3.15222 3.15844 3.30175 3.30914 3.43888 3.58372 3.75497 3.76051 4.08847 4.33697 4.49206 4.4977 4.62313 4.81098 4.81576 
23 0.15436 0.30948 0.49703 0.63004 0.81993 0.98924 1.49054 1.84331 2.05681 2.32889 2.47257 2.62512 2.8154 2.98034 3.14961 3.30619 3.43629 3.58087 3.75432 4.08565 4.33395 4.49212 4.80849 
97 0.16823 0.17121 0.17513 0.32373 0.3273 0.33023 0.33565 0.51129 0.5142 0.51718 0.5215 0.6441 0.6478 0.65141 0.83253 0.83642 0.83964 0.8437 1.00334 1.0078 1.01143 1.16975 1.17579 1.17966 1.33401 1.33906 1.34215 1.34882 1.50223 1.50651 1.50971 1.51526 1.66898 1.67222 1.67678 1.85844 1.86217 1.86532 1.86986 2.07148 2.07448 2.07977 2.19715 2.20317 2.20809 2.34388 2.34695 2.35054 2.35616 2.48506 2.48836 2.49221 2.50016 2.63848 2.64167 2.64535 2.829 2.83233 2.83587 2.83936 2.99177 2.99603 2.99922 3.16415 3.1686 3.17117 3.17525 3.31447 3.31907 3.32205 3.45025 3.45393 3.45746 3.594 3.5972 3.60132 3.60566 3.76753 3.77179 3.77451 3.77947 4.10049 4.10361 4.10803 4.34939 4.35194 4.35633 4.50433 4.5086 4.51222 4.6309 4.63646 4.64101 4.82349 4.82607 4.82932 4.83249 
0 
0 
26 0.15816 0.31543 0.5018 0.63455 0.82367 0.99664 1.16443 1.32664 1.49404 1.66319 1.84606 2.06194 2.33504 2.47531 2.62834 2.81985 2.98381 3.15644 3.30687 3.44122 3.58716 3.75877 4.08794 4.336 4.49567 4.81203 
28 0.16501 0.32248 0.50848 0.64206 0.83111 1.00367 1.17215 1.33379 1.50174 1.66611 1.85793 2.06843 2.20103 2.34212 2.4834 2.63585 2.82673 2.99066 3.16336 3.31467 3.44896 3.59227 3.76685 4.09687 4.34502 4.50323 4.63169 4.81995 
64 0.1583 0.1615 0.31395 0.31764 0.32144 0.50187 0.50544 0.63431 0.63788 0.82358 0.82672 0.99414 0.99861 1.16017 1.16455 1.17124 1.32554 1.32929 1.33284 1.49401 1.49721 1.65814 1.66206 1.8484 1.85255 2.06151 2.06514 2.1895 2.19399 2.334 2.33797 2.47505 2.47877 2.62892 2.63185 2.81946 2.82301 2.82904 2.98403 2.98694 3.15478 3.15907 3.16316 3.30439 3.30914 3.31295 3.44001 3.44438 3.58501 3.58841 3.75856 3.76204 4.09052 4.09432 4.33895 4.34292 4.49511 4.49855 4.50216 4.6219 4.62604 4.81357 4.81647 4.82009 
28 0.15985 0.31652 0.5033 0.63648 0.82604 1.00187 1.16448 1.32844 1.49567 1.65942 1.85034 2.06398 2.1931 2.33721 2.47631 2.63115 2.82138 2.98564 3.15723 3.30732 3.44138 3.58687 3.76234 4.09239 4.34078 4.49833 4.62572 4.8157 
77 0.15507 0.15913 0.16341 0.31196 0.31609 0.31969 0.49838 0.50204 0.50562 0.63154 0.63546 0.63908 0.82069 0.8249 0.8289 0.99223 0.99702 1.15842 1.16393 1.1687 1.32215 1.3271 1.33116 1.49054 1.49486 1.49879 1.65468 1.65904 1.66392 1.84685 1.85118 1.85527 2.05983 2.0634 2.18645 2.19181 2.3322 2.33606 2.34182 2.47161 2.47615 2.48082 2.62614 2.62997 2.81683 2.8205 2.82442 2.97994 2.98461 2.99001 3.1531 3.15722 3.16124 3.30211 3.30739 3.31072 3.43757 3.44186 3.44606 3.58188 3.58572 3.59015 3.7558 3.75983 3.76281 4.08886 4.09225 4.3376 4.34061 4.49284 4.49721 4.50085 4.61882 4.62557 4.8117 4.81463 4.81893 
23 0.17098 0.32432 0.50951 0.64192 0.8343 1.00186 1.17312 1.33979 1.50438 1.66767 2.06929 2.34157 2.48435 2.63873 2.82794 2.99294 3.31928 3.44918 3.59254 3.77226 4.09805 4.34692 4.63206 
0 
126 0.16825 0.17089 0.17308 0.17609 0.32436 0.32744 0.3298 0.3323 0.33693 0.5114 0.51381 0.51623 0.51854 0.52322 0.64456 0.64725 0.64947 0.65226 0.65778 0.83383 0.83674 0.83891 0.8418 1.00428 1.00755 1.01014 1.0132 1.0188 1.17163 1.17538 1.17841 1.18121 1.33494 1.33873 1.34127 1.34377 1.34922 1.50417 1.50685 1.50921 1.51221 1.66911 1.67163 1.67457 1.6783 1.85903 1.86211 1.86467 1.86731 1.87162 2.07175 2.07434 2.0768 2.08036 2.19909 2.20295 2.20709 2.21228 2.34466 2.34747 2.35024 2.35363 2.35781 2.48581 2.48847 2.49109 2.49428 2.49923 2.63911 2.64161 2.64372 2.64815 2.82983 2.83238 2.83474 2.83754 2.84049 2.9936 2.99648 2.99921 3.00243 3.16571 3.16898 3.17107 3.17363 3.17749 3.31526 3.31895 3.32124 3.32367 3.33115 3.45057 3.45365 3.45609 3.45898 3.59548 3.59794 3.60062 3.60358 3.60805 3.76881 3.77171 3.77401 3.7768 3.78142 4.10085 4.10319 4.1057 4.11009 4.34953 4.35154 4.35448 4.35922 4.50539 4.50874 4.51073 4.5135 4.63393 4.63705 4.64045 4.64532 4.82374 4.82594 4.82822 4.83071 4.83399 
55 0.16383 0.16837 0.3202 0.32461 0.5072 0.51139 0.63956 0.64393 0.82979 0.83471 0.99873 1.00309 1.16448 1.17148 1.33296 1.34013 1.50006 1.50528 1.66349 1.67087 1.85293 1.85732 2.06641 2.06999 2.19414 2.20253 2.3383 2.34232 2.48115 2.48863 2.63426 2.63723 2.82512 2.83002 2.98946 2.99482 3.1617 3.16649 3.31287 3.44487 3.45004 3.59015 3.59568 3.76498 3.76778 4.09528 4.09933 4.34348 4.34837 4.50205 4.50713 4.6287 4.63339 4.81864 4.82242 
7 0.50545 1.66329 1.85417 3.15882 3.31016 4.62654 4.81497 
92 0.17747 0.18116 0.1855 0.33336 0.33772 0.34142 0.35347 0.52052 0.52397 0.52741 0.53736 0.65306 0.65749 0.66179 0.84213 0.84636 0.85024 1.01291 1.01818 1.02271 1.17949 1.1865 1.19076 1.34471 1.34942 1.35399 1.51386 1.51743 1.52157 1.67768 1.68207 1.68766 1.8677 1.87263 1.87643 1.8847 2.08196 2.08553 2.09225 2.20756 2.21317 2.22055 2.35312 2.3578 2.363 2.3704 2.49433 2.49841 2.5035 2.64858 2.6517 2.65734 2.83809 2.84188 2.84617 2.85334 3.00204 3.006 3.01086 3.17399 3.17859 3.18195 3.1889 3.32354 3.32915 3.33303 3.45913 3.46407 3.46855 3.60309 3.60811 3.61336 3.77726 3.78146 3.78451 3.79146 4.11053 4.11424 4.12229 4.35896 4.36266 4.36984 4.51397 4.51859 4.52233 4.64168 4.64671 4.65293 4.83301 4.8364 4.83994 4.8476 
28 0.17082 0.32696 0.51261 0.6456 0.8348 1.00525 1.17216 1.33796 1.50673 1.66995 1.86295 2.07124 2.19999 2.34409 2.48779 2.63953 2.83216 2.99393 3.16829 3.31879 3.45217 3.59686 3.77088 4.10144 4.34835 4.50667 4.63672 4.82491 
0 
32 0.15355 0.30909 0.49655 0.50342 0.6293 0.81864 0.98955 1.15587 1.32058 1.48909 1.65422 1.84397 2.05726 2.18633 2.32935 2.47103 2.62449 2.81433 2.9788 3.15001 3.15806 3.29983 3.30938 3.43556 3.57996 3.75342 3.75938 4.08627 4.33474 4.49024 4.62185 4.80872 
28 0.15883 0.31415 0.50211 0.63449 0.82437 0.99457 1.16525 1.33007 1.49505 1.65889 1.84919 2.06141 2.19416 2.33404 2.47641 2.6294 2.81988 2.98547 3.15483 3.31065 3.44011 3.58543 3.75886 4.09065 4.3391 4.49557 4.6276 4.81366 
81 0.15315 0.15796 0.16533 0.30923 0.31347 0.3175 0.49589 0.5009 0.50489 0.62845 0.63336 0.63761 0.81849 0.82325 0.82685 0.99149 0.9956 0.9997 1.15528 1.15981 1.1644 1.32026 1.32545 1.32902 1.48831 1.49345 1.4973 1.64952 1.65627 1.65961 1.84627 1.84967 1.85457 2.0595 2.06332 2.18435 2.18996 2.19617 2.33099 2.33442 2.34027 2.46636 2.47259 2.4765 2.62285 2.62783 2.63132 2.81418 2.81907 2.82305 2.97795 2.98336 2.99006 3.15099 3.15461 3.15856 3.30003 3.30499 3.30933 3.43253 3.4388 3.44337 3.57988 3.58473 3.58871 3.75478 3.7591 3.76267 4.08837 4.0918 4.33756 4.34108 4.49122 4.49543 4.49889 4.61491 4.62083 4.62594 4.8106 4.81396 4.81964 
57 0.15122 0.15548 0.30707 0.31196 0.49383 0.49792 0.50398 0.62695 0.63212 0.81633 0.82074 0.98717 0.9928 1.15359 1.16279 1.31737 1.32411 1.48665 1.49142 1.65177 1.65671 1.84187 1.84661 2.05499 2.05906 2.18274 2.32728 2.33192 2.4682 2.47273 2.6219 2.62597 2.81204 2.8164 2.97593 2.98055 3.14788 3.15291 3.29755 3.30392 3.43322 3.43889 3.5777 3.58342 3.75066 3.75541 4.08407 4.08815 4.33271 4.33661 4.48803 4.49289 4.61491 4.62283 4.80667 4.80993 4.81482 
0 
74 0.16738 0.17144 0.32263 0.32714 0.33492 0.51067 0.51464 0.52071 0.6431 0.64703 0.6547 0.8333 0.83765 1.00262 1.00725 1.01287 1.16738 1.17292 1.17752 1.33216 1.33702 1.34318 1.5033 1.50777 1.66699 1.67189 1.6882 1.85639 1.86098 1.86522 2.07092 2.07507 2.19819 2.20231 2.3424 2.34671 2.35208 2.48467 2.48923 2.49691 2.63814 2.64285 2.8286 2.83242 2.83688 2.99299 2.99828 3.16307 3.16741 3.17209 3.31357 3.31811 3.32555 3.44926 3.45312 3.45923 3.59318 3.59806 3.60384 3.76714 3.77073 3.77997 4.10019 4.10522 4.34808 4.35331 4.50323 4.50728 4.51202 4.63003 4.63501 4.82253 4.8266 4.83298 
32 0.1663 0.32326 0.50981 0.64249 0.83246 1.0029 1.00894 1.17304 1.3359 1.50302 1.66658 1.857 1.86164 2.06976 2.20279 2.34164 2.34696 2.48457 2.63719 2.82829 2.83307 2.99242 3.16583 3.31577 3.44987 3.59299 3.76726 4.09819 4.34646 4.50569 4.63498 4.82147 
62 0.16191 0.16452 0.31701 0.32017 0.32337 0.50493 0.50799 0.63761 0.64084 0.82772 0.83012 0.9961 1.00103 1.16248 1.16772 1.1723 1.32648 1.33131 1.33602 1.498 1.50067 1.66162 1.66485 1.8508 1.85463 1.85838 2.06429 2.06725 2.19359 2.2 2.33682 2.34006 2.4789 2.48149 2.6326 2.63498 2.82295 2.82565 2.98766 2.99045 3.15762 3.16147 3.16495 3.30643 3.31142 3.31468 3.44271 3.44652 3.58812 3.59151 3.76228 3.76499 4.09339 4.0964 4.34176 4.34468 4.49994 4.50232 4.62466 4.62909 4.81663 4.81922 
27 0.16209 0.31754 0.50545 0.63836 0.82725 0.99961 1.16632 1.33076 1.49831 1.66159 1.8502 2.06447 2.1944 2.3379 2.47825 2.63227 2.82266 2.9872 3.15947 3.31009 3.44365 3.58949 3.76229 4.0945 4.34143 4.49951 4.81565 
86 0.15118 0.15573 0.1587 0.30751 0.3111 0.31489 0.49377 0.49884 0.50184 0.50829 0.62595 0.63063 0.63432 0.81693 0.82128 0.82388 0.98889 0.99275 0.99701 1.15384 1.15767 1.16249 1.16844 1.31833 1.3244 1.32817 1.48655 1.49189 1.49474 1.64724 1.65511 1.65958 1.8436 1.84651 1.85047 2.05689 2.06008 2.18226 2.18892 2.32855 2.33176 2.33617 2.46372 2.47119 2.47473 2.48194 2.62124 2.62591 2.62879 2.81198 2.8169 2.81956 2.82481 2.9759 2.98189 2.98685 3.14884 3.15212 3.15614 3.16216 3.2979 3.30297 3.30638 3.43006 3.43638 3.44103 3.57777 3.58254 3.58676 3.75224 3.75673 3.75939 4.0858 4.08862 4.33484 4.33717 4.48918 4.49398 4.49643 4.61322 4.6211 4.62506 4.8079 4.81094 4.81431 4.81897 
68 0.15397 0.15869 0.31025 0.31485 0.31883 0.49648 0.50122 0.50577 0.62906 0.63407 0.63905 0.81959 0.82439 0.99135 0.99712 1.15673 1.16245 1.16781 1.32116 1.32679 1.332 1.48929 1.49444 1.65064 1.6573 1.6622 1.8461 1.85113 2.05932 2.06367 2.18515 2.1911 2.33119 2.3355 2.4682 2.47451 2.4794 2.62447 2.62912 2.8147 2.81951 2.82391 2.97871 2.98415 3.15143 3.15614 3.16001 3.3006 3.30612 3.31004 3.43297 3.43878 3.44489 3.58046 3.58523 3.75466 3.75945 3.76354 4.08829 4.09279 4.33731 4.4918 4.49683 4.61617 4.62221 4.62811 4.81046 4.81392 
31 0.16697 0.32384 0.51074 0.64432 0.8328 1.00362 1.17313 1.3353 1.50283 1.66635 1.85841 2.06958 2.19984 2.3422 2.34803 2.48448 2.63745 2.82845 2.83436 2.99224 3.1652 3.31574 3.45046 3.59353 3.76843 4.09847 4.34613 4.50466 4.63304 4.82129 4.8268 
2 0.64839 2.07695 
56 0.14604 0.15125 0.30222 0.30684 0.48873 0.49416 0.62148 0.62681 0.81149 0.81643 0.98388 0.9889 1.14844 1.15441 1.31324 1.31948 1.48135 1.48708 1.64288 1.65059 1.83861 1.84198 2.05186 2.05558 2.17725 2.18441 2.32347 2.32742 2.4607 2.46758 2.61616 2.62145 2.80706 2.81244 2.97084 2.97704 3.14359 3.14751 3.29285 3.29883 3.42592 3.43208 3.5727 3.57803 3.74733 3.75227 4.08077 4.08421 4.32979 4.33252 4.48398 4.48923 4.60816 4.61812 4.8029 4.80653 
42 0.15916 0.16473 0.31437 0.32056 0.50286 0.50744 0.63515 0.82468 0.82887 0.99485 1.16106 1.32655 1.33251 1.49492 1.49968 1.6591 1.84915 2.06252 2.1911 2.33457 2.47633 2.62991 2.63436 2.82042 2.82498 2.9849 3.15558 3.16145 3.3054 3.31163 3.44045 3.58553 3.75884 3.76371 4.0913 4.09588 4.34002 4.49564 4.5011 4.62304 4.81446 4.81862 
57 0.17394 0.17896 0.33027 0.33435 0.51702 0.5215 0.64963 0.6535 0.84024 0.84518 1.00869 1.01346 1.1783 1.18395 1.34305 1.34919 1.50939 1.51369 1.67386 1.67973 1.86453 1.86908 1.89192 2.07616 2.08094 2.20647 2.34906 2.35412 2.3665 2.49133 2.4959 2.64418 2.64845 2.83596 2.84091 2.99957 3.00742 3.17221 3.17581 3.32318 3.33142 3.45546 3.45994 3.60035 3.6052 3.77537 3.77852 4.1051 4.11065 4.35382 4.35988 4.512 4.51623 4.64032 4.64834 4.82893 4.83254 
58 0.15406 0.15857 0.31054 0.31524 0.49658 0.50102 0.50545 0.6299 0.63469 0.81943 0.82428 0.99099 0.99758 1.15678 1.16383 1.32094 1.32683 1.48934 1.49426 1.65104 1.65738 1.84572 1.85143 2.05881 2.06361 2.18498 2.19336 2.33102 2.33583 2.4699 2.47557 2.62492 2.62917 2.81474 2.81942 2.97876 2.98397 3.15121 3.15684 3.30076 3.30741 3.43603 3.44047 3.58059 3.58508 3.75436 3.75919 3.76263 4.08784 4.0917 4.33666 4.34113 4.49152 4.49688 4.61528 4.62462 4.81022 4.81362 
31 0.16506 0.32108 0.50773 0.64051 0.83042 0.99885 1.1645 1.17243 1.33227 1.50056 1.66394 1.85369 1.8597 2.06735 2.19665 2.33918 2.48178 2.63536 2.8257 2.99046 3.16289 3.31364 3.44779 3.59035 3.76605 4.09586 4.3442 4.50282 4.6299 4.81912 4.8256 
53 0.15258 0.15862 0.30896 0.31486 0.49503 0.50056 0.62787 0.6351 0.81809 0.82398 0.98975 0.99814 1.15535 1.16478 1.31961 1.32705 1.4878 1.49449 1.64877 1.65643 1.84455 1.85131 2.05776 2.18349 2.32968 2.33687 2.46703 2.47492 2.62323 2.62879 2.81324 2.81914 2.97717 2.98392 3.14991 3.1562 3.29912 3.30691 3.43165 3.43704 3.44399 3.57901 3.58693 3.75305 3.75919 4.08675 4.33561 4.49027 4.49632 4.61432 4.62558 4.80887 4.8127 
44 0.16421 0.32122 0.33281 0.50781 0.51748 0.64128 0.83044 0.83828 0.99958 1.00592 1.16711 1.17382 1.33236 1.33827 1.50021 1.50922 1.66407 1.85432 1.86066 2.06753 2.19691 2.33986 2.34691 2.48219 2.49195 2.63484 2.82603 2.83293 2.98979 3.16282 3.16997 3.31336 3.32419 3.44849 3.5905 3.59919 3.76557 3.7746 4.09592 4.34398 4.50233 4.63065 4.81914 4.82513 
56 0.14833 0.15328 0.30458 0.30908 0.49099 0.49622 0.62366 0.62875 0.81398 0.81919 0.98606 0.9921 1.15096 1.15682 1.3156 1.32237 1.48374 1.48934 1.64524 1.65307 1.84084 1.84561 2.05407 2.0584 2.17953 2.18769 2.3257 2.3299 2.46351 2.47042 2.6187 2.6236 2.80922 2.81448 2.97317 2.97926 3.14594 3.15039 3.29507 3.30167 3.42845 3.43403 3.57493 3.57999 3.74942 3.75498 4.08298 4.087 4.33197 4.33538 4.4863 4.49203 4.61048 4.61991 4.80506 4.80872 
31 0.16486 0.32164 0.50815 0.64067 0.83095 1.00632 1.33356 1.50072 1.50593 1.66425 1.85502 1.86152 2.0675 2.34053 2.48282 2.63525 2.63871 2.8264 2.99052 3.16391 3.31401 3.44685 3.59177 3.76593 3.76936 4.09614 4.3444 4.50314 4.63119 4.81976 4.82549 
24 0.17504 0.33548 0.51575 0.64851 0.83931 1.0085 1.17705 1.50795 1.67301 1.8626 2.07522 2.20695 2.34852 2.48928 2.64307 3.16897 3.32029 3.45447 3.60077 3.77149 4.10296 4.3517 4.50974 4.82855 
0 
3 3.17389 3.77394 4.51215 
53 0.17489 0.18101 0.33161 0.33626 0.51839 0.52297 0.65252 0.66091 0.84118 0.8475 1.01307 1.02555 1.18046 1.18965 1.34408 1.34962 1.51122 1.51985 1.6757 1.68441 1.86801 1.87372 2.07911 2.2086 2.35136 2.35902 2.49266 2.49998 2.64592 2.65804 2.83655 2.84201 3.00074 3.00887 3.17407 3.1808 3.32446 3.33049 3.45906 3.46575 3.60174 3.60869 3.7763 3.78321 4.10713 4.11517 4.35509 4.36281 4.51368 4.52189 4.64135 4.8301 4.83504 
57 0.1602 0.16385 0.31544 0.3202 0.50284 0.50641 0.63534 0.64042 0.82459 0.82873 0.99525 1.00101 1.16127 1.1671 1.32586 1.33102 1.49568 1.49928 1.65969 1.66377 1.85025 1.85428 2.06312 2.06663 2.19028 2.19637 2.33549 2.33931 2.47623 2.48055 2.63082 2.63404 2.82085 2.8243 2.98491 2.98864 3.15624 3.16121 3.30542 3.3115 3.44109 3.44732 3.58644 3.59098 3.75899 3.7633 3.7668 4.09211 4.09558 4.34064 4.34365 4.49592 4.50047 4.623 4.62845 4.81519 4.81777 
55 0.16118 0.16501 0.31664 0.32095 0.50464 0.50904 0.63727 0.64174 0.82683 0.82999 0.99671 1.00193 1.16278 1.16969 1.32979 1.3353 1.49799 1.50318 1.66109 1.6665 1.85092 1.85622 2.0641 2.06873 2.19179 2.19568 2.33649 2.34191 2.47857 2.48434 2.63175 2.63507 2.82266 2.82691 2.98667 2.99049 3.15748 3.16202 3.30822 3.31316 3.44257 3.44748 3.58773 3.59304 3.76108 3.76449 4.09313 4.09861 4.34162 4.34799 4.49786 4.50134 4.62554 4.81699 4.82137 
87 0.14397 0.14815 0.15138 0.30012 0.30375 0.30728 0.48669 0.49102 0.49382 0.49984 0.61918 0.62341 0.62721 0.80936 0.81316 0.81654 0.98189 0.98509 0.98901 1.14622 1.15026 1.15513 1.31108 1.31532 1.31917 1.47919 1.4835 1.487 1.64052 1.64695 1.65077 1.83659 1.83941 1.84287 2.04985 2.05284 2.05604 2.17517 2.18045 2.32148 2.32461 2.32789 2.45761 2.46337 2.4675 2.61375 2.61819 2.62156 2.80505 2.80925 2.81232 2.81914 2.96874 2.97324 2.97661 3.14156 3.1449 3.14852 3.15462 3.29078 3.29476 3.29906 3.42348 3.42916 3.43341 3.57068 3.57482 3.57835 3.74536 3.74894 3.75202 4.07879 4.08167 4.085 4.32776 4.33018 4.33375 4.48191 4.48531 4.48876 4.60603 4.61183 4.61896 4.80094 4.80402 4.80652 4.81102 
1 4.81296 
0 
0 
0 
26 0.17157 0.32867 0.51526 0.64825 0.83723 1.18063 1.34099 1.50789 1.67241 1.86629 2.07413 2.20934 2.34944 2.48896 2.64183 2.83339 2.99689 3.17012 3.32083 3.45476 3.60471 3.77291 4.10314 4.35095 4.50977 4.82648 
0 
16 0.17618 0.51971 0.84232 1.01807 1.51034 2.50006 2.64579 3.00417 3.17741 3.32516 3.46046 3.7886 4.11105 4.35566 4.51517 4.83247 
10 0.64384 0.83281 1.8633 2.63795 2.82919 3.17033 3.31681 3.76834 4.34616 4.50476 
77 0.1673 0.17073 0.17717 0.32228 0.32612 0.32968 0.51067 0.51418 0.51862 0.64303 0.64673 0.65173 0.83224 0.83562 0.84084 1.00323 1.0075 1.01638 1.17025 1.17592 1.33424 1.33776 1.34204 1.5034 1.50685 1.51425 1.6677 1.67226 1.85729 1.86205 1.86598 2.07041 2.07369 2.19886 2.20413 2.34242 2.34629 2.35071 2.3596 2.48466 2.48791 2.49333 2.63759 2.64074 2.82816 2.83175 2.83638 2.99241 2.99534 2.99995 3.1632 3.16748 3.17056 3.31332 3.31804 3.32232 3.44859 3.45291 3.45744 3.59396 3.59816 3.60563 3.76746 3.77103 3.77501 4.09924 4.10271 4.34764 4.35137 4.50309 4.50742 4.51186 4.63299 4.63787 4.82192 4.82495 4.82916 
84 0.16505 0.16784 0.17179 0.32044 0.32345 0.32623 0.50831 0.51065 0.51343 0.64112 0.64439 0.64796 0.83007 0.83286 0.83609 1.00021 1.00453 1.00757 1.16704 1.17085 1.1745 1.33285 1.33557 1.33885 1.50086 1.50372 1.5073 1.66492 1.66804 1.67234 1.85468 1.85809 1.86153 2.06784 2.07107 2.07587 2.19592 2.19938 2.34015 2.34345 2.34693 2.48255 2.48529 2.48929 2.63556 2.63817 2.64322 2.82637 2.8289 2.8322 2.99082 2.99317 2.99817 3.16157 3.16497 3.16745 3.31223 3.31545 3.31826 3.44661 3.45005 3.45296 3.5916 3.59428 3.59791 3.76459 3.76766 3.7702 4.09673 4.09967 4.10367 4.3455 4.34821 4.35359 4.50173 4.50488 4.50761 4.62894 4.63279 4.6371 4.81969 4.82209 4.82507 4.82851 
84 0.1566 0.15981 0.16248 0.31309 0.31692 0.31996 0.49932 0.50284 0.50578 0.5098 0.63295 0.63589 0.6388 0.82186 0.82593 0.82843 0.99299 0.99724 1.00077 1.15961 1.16405 1.16776 1.32333 1.32801 1.33111 1.49217 1.49571 1.49858 1.65714 1.65985 1.66398 1.84787 1.85131 1.85477 2.06092 2.064 2.0683 2.18745 2.19193 2.19754 2.33332 2.33633 2.34025 2.4746 2.47777 2.48087 2.62776 2.63088 2.63342 2.81723 2.82111 2.82382 2.98172 2.98549 2.98876 3.15353 3.15781 3.16039 3.30331 3.30775 3.31034 3.43936 3.4428 3.4459 3.58329 3.58641 3.58974 3.7563 3.76046 3.76285 4.08991 4.09272 4.09854 4.33885 4.3416 4.4937 4.49791 4.50025 4.61863 4.62457 4.62744 4.81245 4.81518 4.81805 
96 0.17388 0.17654 0.18084 0.32934 0.33279 0.33568 0.34298 0.51695 0.51943 0.52254 0.52919 0.6499 0.65298 0.65694 0.83901 0.84181 0.84563 0.8547 1.00869 1.01276 1.01624 1.03098 1.17667 1.1816 1.18548 1.34177 1.34516 1.34876 1.50897 1.51214 1.51642 1.67346 1.67669 1.68091 1.86324 1.86759 1.87091 1.87907 2.07661 2.07956 2.0841 2.20278 2.20727 2.21256 2.34908 2.35234 2.35597 2.36426 2.49153 2.49427 2.49854 2.64441 2.64696 2.65314 2.83474 2.83759 2.84149 2.84572 2.99967 3.00207 3.00752 3.16956 3.1736 3.17619 3.18075 3.3211 3.3248 3.32816 3.45486 3.45904 3.46248 3.60016 3.60326 3.60709 3.6135 3.77322 3.77683 3.77925 3.78463 4.10577 4.10875 4.11428 4.35425 4.35704 4.36165 4.51004 4.51363 4.51661 4.52257 4.6329 4.63984 4.64381 4.82902 4.83149 4.83476 4.8407 
26 0.1655 0.32181 0.50911 0.64203 0.831 1.00499 1.17376 1.33649 1.50075 1.66602 1.85878 2.06882 2.34257 2.48306 2.63578 2.82705 2.99035 3.16397 3.31474 3.44886 3.59309 3.76641 4.09703 4.34414 4.50372 4.81989 
24 0.15891 0.31618 0.50193 0.63544 0.82449 1.16748 1.33008 1.49487 1.66018 1.851 2.06069 2.33752 2.47611 2.629 2.81998 2.98477 3.15776 3.30821 3.44461 3.75976 4.08905 4.33708 4.4969 4.81248 
0 
65 0.14439 0.14889 0.30069 0.30489 0.30981 0.48681 0.49138 0.49582 0.62004 0.62455 0.80981 0.8145 0.82051 0.98142 0.98621 1.1471 1.15265 1.31136 1.317 1.47959 1.48457 1.64244 1.64799 1.8362 1.84021 1.84644 2.04943 2.05318 2.1755 2.18182 2.32132 2.32507 2.46017 2.46554 2.61513 2.61953 2.80498 2.80953 2.81472 2.96906 2.97432 3.14165 3.14596 3.15053 3.29095 3.29644 3.30179 3.42599 3.43061 3.57077 3.57523 3.74476 3.74931 3.75325 4.07842 4.08205 4.32729 4.33053 4.48191 4.48677 4.6064 4.61434 4.80059 4.80382 4.80827 
57 0.15775 0.16152 0.31437 0.31826 0.5025 0.50522 0.63468 0.63852 0.82412 0.82777 0.99475 0.99931 1.16148 1.16761 1.32556 1.32979 1.49363 1.49742 1.65931 1.66273 1.84916 1.85336 2.06236 2.06611 2.19016 2.19499 2.33441 2.3384 2.476 2.47926 2.62866 2.63225 2.81951 2.82296 2.98381 2.9872 3.15546 3.15992 3.30542 3.31003 3.4407 3.4447 3.58489 3.58864 3.75822 3.76236 3.76926 4.09139 4.09505 4.34013 4.34418 4.49511 4.49961 4.62293 4.62815 4.81437 4.81752 
25 0.16419 0.32188 0.50886 0.64116 0.83103 1.17143 1.50057 1.66379 1.85614 2.06765 2.34177 2.48103 2.63454 2.82894 2.99033 3.163 3.31318 3.44822 3.59214 3.7656 4.0975 4.3446 4.50232 4.63109 4.81881 
19 0.15936 0.31535 0.50081 0.63515 0.82419 0.99594 2.06103 2.33368 2.47648 2.62865 2.81985 2.98439 3.15589 3.58596 3.7593 4.09 4.33804 4.49656 4.81234 
31 0.16615 0.32218 0.50987 0.64103 0.83194 1.0032 1.17196 1.33538 1.50208 1.66572 1.85525 1.86055 2.06869 2.1982 2.34059 2.34605 2.4835 2.63618 2.82696 2.83394 2.99138 3.16493 3.31505 3.44814 3.59204 3.76723 4.09737 4.34525 4.50424 4.6323 4.82129 
56 0.15664 0.16081 0.31271 0.31747 0.50062 0.50488 0.63318 0.63808 0.82226 0.82649 0.99283 0.99866 1.15919 1.16635 1.3235 1.32863 1.49212 1.49652 1.65743 1.66461 1.84724 1.85296 2.06051 2.06579 2.18885 2.33266 2.33875 2.47416 2.47916 2.62767 2.63158 2.81778 2.82192 2.82978 2.98188 2.98623 3.15347 3.15842 3.30304 3.30902 3.43878 3.44423 3.58317 3.58856 3.75662 3.76136 4.08953 4.09494 4.33819 4.34506 4.49353 4.49849 4.62082 4.62646 4.81245 4.81644 
28 0.17084 0.32698 0.51327 0.64682 0.83724 1.00805 1.17662 1.33942 1.50692 1.67547 1.86304 2.07401 2.20506 2.34703 2.48889 2.63976 2.83236 2.99708 3.16783 3.31864 3.45346 3.59853 3.77079 4.10267 4.35111 4.50816 4.63488 4.82451 
69 0.15844 0.16185 0.31491 0.31853 0.32526 0.5014 0.50456 0.50855 0.63447 0.63828 0.64381 0.8238 0.82754 0.83291 0.99466 0.99962 1.16086 1.16651 1.17155 1.32494 1.33024 1.33483 1.49355 1.49764 1.50256 1.65866 1.66208 1.84962 1.8539 2.06268 2.06649 2.18918 2.19464 2.33506 2.33895 2.47535 2.47905 2.48433 2.62972 2.63271 2.81944 2.82288 2.82876 2.98299 2.98718 3.15583 3.15978 3.16367 3.30475 3.31 3.31384 3.44085 3.4454 3.58516 3.5885 3.75836 3.76243 3.766 4.09176 4.09561 4.34033 4.34446 4.49533 4.49977 4.62078 4.62722 4.8147 4.81733 4.82357 
26 0.17474 0.33145 0.51784 0.65092 0.84136 1.18204 1.34306 1.51023 1.67433 1.86785 2.07702 2.35193 2.49246 2.64385 2.83584 2.99916 3.17201 3.3238 3.45786 3.60106 3.77498 4.10576 4.35261 4.51205 4.64247 4.83019 
50 0.16947 0.32525 0.32918 0.51265 0.51654 0.64567 0.64881 0.83487 0.83929 1.00282 1.00856 1.16884 1.1763 1.33242 1.33882 1.5053 1.50951 1.6696 1.85782 1.86291 1.87305 2.07198 2.07611 2.19931 2.34493 2.35244 2.48678 2.64026 2.83059 2.83516 2.99493 3.16448 3.1686 3.31274 3.31885 3.44932 3.45374 3.59551 3.60451 3.77025 3.77275 4.10039 4.10375 4.34886 4.3526 4.5034 4.50802 4.63537 4.82418 4.82891 
0 
59 0.1641 0.16697 0.31946 0.32338 0.50778 0.51066 0.63979 0.64335 0.82945 0.83216 0.83756 0.99953 1.00511 1.16842 1.17356 1.33285 1.3372 1.50029 1.50316 1.66382 1.66769 1.85454 1.85837 1.86173 2.06668 2.06984 2.19546 2.20262 2.33965 2.34282 2.4815 2.48454 2.63456 2.63714 2.82546 2.82825 2.99006 2.99287 3.1608 3.1648 3.31164 3.31529 3.44539 3.44992 3.5907 3.594 3.76471 3.76741 3.7712 4.09568 4.09894 4.34445 4.34741 4.50152 4.5046 4.63073 4.63501 4.8193 4.8219 
5 0.32134 0.50679 3.16203 3.76464 4.82133 
61 0.15807 0.16154 0.31348 0.3175 0.50158 0.50505 0.63407 0.63784 0.82339 0.8269 0.99429 0.99854 1.16074 1.16553 1.32602 1.32937 1.49382 1.49732 1.5026 1.65826 1.6625 1.84844 1.85274 2.06176 2.06555 2.18992 2.19589 2.33389 2.3376 2.47508 2.47886 2.62869 2.6317 2.81937 2.82287 2.82837 2.98391 2.98686 3.15467 3.15898 3.16368 3.30491 3.30915 3.43947 3.44393 3.58481 3.58851 3.75824 3.76198 3.76677 4.09073 4.09499 4.33915 4.34375 4.49502 4.49865 4.6227 4.62743 4.81332 4.81646 4.82122 
58 0.16153 0.16481 0.31698 0.32041 0.5045 0.50752 0.63786 0.64092 0.82752 0.83031 0.99589 1.00228 1.1624 1.16859 1.32683 1.33114 1.33507 1.49741 1.50028 1.66141 1.85116 1.8556 2.06439 2.0685 2.19245 2.19784 2.33627 2.34137 2.47882 2.4818 2.63212 2.635 2.82255 2.82577 2.98719 2.99102 3.15715 3.1614 3.30675 3.31153 3.31635 3.44214 3.44662 3.58776 3.59218 3.75969 3.76394 3.76732 4.09304 4.09693 4.34164 4.34573 4.49757 4.50129 4.62605 4.6301 4.81676 4.82005 
75 0.16311 0.16691 0.17216 0.31908 0.32352 0.32974 0.50703 0.51097 0.51544 0.63924 0.64313 0.64804 0.82797 0.83188 0.83639 0.99895 1.00388 1.00942 1.16551 1.1722 1.33184 1.33653 1.4987 1.50267 1.50949 1.66335 1.66915 1.85352 1.85822 1.86252 2.06647 2.07072 2.19172 2.19919 2.339 2.34361 2.3482 2.48012 2.48409 2.48977 2.63335 2.6368 2.64763 2.82383 2.82742 2.83223 2.98808 2.99121 2.99659 3.15988 3.16437 3.16874 3.3095 3.31487 3.31942 3.44481 3.44947 3.58987 3.59435 3.60006 3.76264 3.7667 3.77027 4.09559 4.10014 4.34412 4.34881 4.49942 4.50376 4.50827 4.62348 4.63164 4.81825 4.82202 4.82548 
4 0.51408 0.83684 1.86352 4.82575 
99 0.18117 0.18435 0.18833 0.33678 0.34037 0.3434 0.3512 0.52436 0.52726 0.53028 0.53572 0.65669 0.66051 0.66417 0.68748 0.84602 0.84965 0.8531 0.86114 1.01693 1.02153 1.02563 1.18446 1.18893 1.19279 1.34856 1.35221 1.35571 1.3666 1.51664 1.52007 1.5236 1.68145 1.68527 1.69028 1.87196 1.87573 1.87924 1.88659 2.08431 2.08764 2.09257 2.21371 2.21852 2.22632 2.35729 2.36109 2.36528 2.37141 2.49869 2.50224 2.50641 2.52426 2.65147 2.65459 2.65938 2.84243 2.84574 2.84945 2.85424 3.00682 3.00989 3.01409 3.17787 3.18165 3.1845 3.18923 3.32773 3.33194 3.33514 3.34314 3.46286 3.46701 3.47077 3.60782 3.61167 3.61572 3.62667 3.78067 3.78445 3.78704 3.7926 4.11325 4.11664 4.12197 4.36197 4.36501 4.36974 4.51767 4.52148 4.52471 4.53153 4.64657 4.65075 4.65723 4.83634 4.8392 4.84241 4.84759 
24 0.16517 0.50943 0.64151 0.8304 1.00092 1.16965 1.50174 1.66481 1.85442 2.06767 2.19697 2.34048 2.48228 2.63556 2.82638 2.99078 3.44703 3.59099 3.76693 4.0961 4.34467 4.50329 4.63055 4.82035 
61 0.16089 0.16592 0.31604 0.32163 0.50467 0.5091 0.63599 0.64105 0.82482 0.82944 0.83661 0.99607 1.00314 1.16233 1.16963 1.32617 1.33139 1.33667 1.49636 1.50027 1.66083 1.6684 1.85056 1.85586 1.86181 2.06379 2.06836 2.19089 2.19655 2.33619 2.34185 2.47723 2.4814 2.48742 2.63186 2.63677 2.82271 2.82725 2.83245 2.98715 2.996 3.15736 3.16267 3.30587 3.31226 3.4423 3.44793 3.58688 3.5921 3.75952 3.76464 4.09283 4.09715 4.34148 4.34652 4.49652 4.50187 4.62378 4.63114 4.81712 4.82204 
91 0.15109 0.15543 0.15827 0.30733 0.31088 0.31416 0.49375 0.49847 0.50101 0.50494 0.62625 0.6308 0.63416 0.81676 0.82066 0.82345 0.82811 0.9888 0.99229 0.99644 1.15367 1.1576 1.16176 1.16722 1.31841 1.32338 1.32638 1.48655 1.49123 1.49406 1.64791 1.65405 1.65709 1.66412 1.84365 1.84643 1.85032 2.05687 2.06006 2.06462 2.18231 2.18806 2.19216 2.32846 2.33165 2.33542 2.46562 2.47094 2.47428 2.62145 2.62576 2.6284 2.81195 2.81644 2.8191 2.82383 2.97594 2.98099 2.98348 3.14867 3.15188 3.15563 3.15975 3.29784 3.30228 3.30593 3.43106 3.43616 3.43997 3.57769 3.58214 3.5855 3.75221 3.75619 3.75896 4.08577 4.08863 4.09237 4.33485 4.33723 4.34198 4.48906 4.49276 4.49563 4.61328 4.61923 4.62304 4.8078 4.81097 4.81364 4.81753 
15 0.17257 1.00896 1.34658 1.50839 1.67597 2.09317 2.34828 2.49081 2.64133 2.9965 3.4596 3.77231 4.10628 4.51436 4.63705 
70 0.15405 0.1586 0.16519 0.31023 0.31394 0.31946 0.49687 0.50184 0.50592 0.6294 0.6341 0.63946 0.81982 0.82384 0.82862 0.99215 0.99903 1.1563 1.16082 1.32179 1.32946 1.48954 1.49458 1.50018 1.65022 1.6573 1.66376 1.84703 1.85146 2.06036 2.06597 2.18529 2.19518 2.33171 2.33532 2.4672 2.47355 2.47946 2.62359 2.62852 2.63315 2.81509 2.81974 2.82444 2.97901 2.9849 3.15195 3.15552 3.16021 3.30098 3.30557 3.31087 3.43297 3.43918 3.44525 3.58077 3.58558 3.75553 3.76196 4.0893 4.09442 4.33833 4.34291 4.49237 4.4986 4.61627 4.6247 4.81118 4.81476 4.82103 
62 0.14775 0.15216 0.30418 0.30836 0.31426 0.49029 0.49457 0.49962 0.6235 0.6278 0.81315 0.81769 0.98468 0.98957 1.15054 1.1562 1.31462 1.32022 1.48304 1.48785 1.64711 1.65247 1.83941 1.84358 2.05262 2.05626 2.17876 2.18535 2.32468 2.32861 2.46395 2.4692 2.61865 2.62288 2.80848 2.81283 2.81944 2.97249 2.97751 3.14491 3.14927 3.15376 3.29438 3.30004 3.42984 3.43493 3.57423 3.57847 3.74804 3.75247 3.75584 4.08166 4.08524 4.33041 4.33361 4.48522 4.49 4.60956 4.61817 4.80395 4.80708 4.81121 
34 0.17296 0.3293 0.33571 0.51533 0.51947 0.64934 0.65741 0.83858 1.01037 1.17728 1.34156 1.50875 1.67305 1.86527 2.07564 2.20462 2.34962 2.49049 2.50601 2.6429 2.83343 2.83955 2.99768 3.17055 3.3217 3.45615 3.60053 3.77394 4.10421 4.35125 4.51048 4.63738 4.82762 4.83208 
0 
0 
140 0.14372 0.14709 0.14976 0.15229 0.15574 0.29981 0.30325 0.30606 0.30873 0.31161 0.48653 0.49006 0.49267 0.49509 0.49752 0.50322 0.61843 0.6221 0.62495 0.62794 0.63082 0.80904 0.81234 0.81529 0.81758 0.82076 0.98178 0.98432 0.98753 0.99051 0.99606 1.14591 1.14965 1.1531 1.15635 1.15989 1.3108 1.31406 1.31766 1.32037 1.32367 1.47887 1.48252 1.48551 1.48805 1.49128 1.64014 1.64611 1.64931 1.65222 1.65649 1.83648 1.83881 1.84164 1.84433 1.84735 2.04973 2.05208 2.05462 2.05812 2.17494 2.17912 2.18264 2.18717 2.32136 2.32403 2.32669 2.3297 2.33445 2.45683 2.46243 2.46581 2.46844 2.47162 2.47902 2.61338 2.6176 2.6203 2.62262 2.62824 2.80494 2.80859 2.81117 2.81358 2.8166 2.82087 2.96851 2.97217 2.97538 2.97797 2.98268 3.14135 3.14423 3.14695 3.14955 3.15207 3.15805 3.29053 3.29373 3.29703 3.29984 3.30262 3.4232 3.42879 3.43149 3.43448 3.4377 3.57053 3.57409 3.57669 3.57978 3.58435 3.74525 3.74793 3.75073 3.75304 3.75582 4.07869 4.08109 4.08366 4.08736 4.32757 4.32964 4.33202 4.336 4.48168 4.48452 4.4878 4.49009 4.49371 4.60573 4.61062 4.61471 4.61764 4.62264 4.80089 4.80355 4.80566 4.80809 4.81098 
71 0.17306 0.17746 0.32936 0.33291 0.34169 0.51617 0.52036 0.52787 0.64857 0.65296 0.67623 0.83825 0.84169 0.84812 1.00843 1.01331 1.02161 1.17504 1.18054 1.34182 1.34606 1.50879 1.51321 1.67279 1.67842 1.86316 1.8678 1.87453 2.07562 2.08028 2.20274 2.209 2.34804 2.35307 2.36102 2.49025 2.49463 2.50774 2.64345 2.64739 2.83388 2.83795 2.84253 2.99871 3.0038 3.16915 3.17313 3.17881 3.32062 3.32401 3.34082 3.45432 3.45895 3.59947 3.60458 3.61242 3.77365 3.77726 3.7862 4.10453 4.10876 4.35319 4.35863 4.51079 4.51445 4.63502 4.63965 4.64723 4.82826 4.83159 4.8359 
4 0.17404 1.86678 2.64475 4.35374 
72 0.16615 0.17017 0.32324 0.32694 0.34088 0.50999 0.5138 0.52145 0.64215 0.6461 0.83265 0.83572 0.84162 1.00168 1.00723 1.01572 1.16799 1.17435 1.33522 1.3397 1.50203 1.50557 1.51196 1.66605 1.67106 1.85572 1.86106 1.86574 2.06899 2.07358 2.09453 2.19817 2.20601 2.34146 2.34655 2.352 2.48384 2.48777 2.49334 2.63679 2.64022 2.82796 2.83236 2.99297 2.99776 3.16253 3.16647 3.17046 3.31466 3.31825 3.33303 3.44862 3.45258 3.59201 3.5967 3.60392 3.7657 3.76985 3.77626 4.09801 4.10231 4.34665 4.35102 4.37405 4.50209 4.50651 4.51063 4.62931 4.63568 4.82153 4.82514 4.8296 
30 0.17073 0.32738 0.51432 0.64744 0.83674 1.00735 1.17708 1.3394 1.50686 1.67126 1.86164 2.07273 2.20498 2.34615 2.35633 2.48785 2.64043 2.83315 2.99616 3.16884 3.31936 3.45321 3.59786 3.60827 3.77128 4.1018 4.34969 4.5075 4.82628 4.8354 
0 
28 0.17681 0.33355 0.5206 0.65324 0.84331 1.01552 1.18407 1.34696 1.51287 1.67729 1.86895 2.0803 2.21282 2.35376 2.49549 2.6462 2.83798 3.00331 3.17458 3.32548 3.46019 3.60401 3.77785 4.10919 4.35557 4.51604 4.83087 4.83955 
60 0.15122 0.15641 0.30779 0.31232 0.49369 0.49917 0.50281 0.62644 0.63147 0.63596 0.8171 0.82252 0.98913 0.99463 1.15424 1.16002 1.31843 1.3246 1.48647 1.49224 1.6478 1.65514 1.66063 1.84389 1.84863 2.05709 2.06157 2.1822 2.1888 2.329 2.33353 2.46609 2.47232 2.62182 2.62683 2.81193 2.81738 2.97587 2.98224 3.14908 3.15397 3.29789 3.304 3.43089 3.43677 3.44187 3.57769 3.58282 3.75232 3.75753 4.0861 4.09049 4.33497 4.33912 4.48948 4.49487 4.61315 4.62114 4.80823 4.81165 
20 0.1641 0.3223 0.50622 0.64175 1.17121 1.33187 1.5008 1.66476 2.34029 2.48182 2.63539 2.8248 2.98903 3.16266 3.31467 3.44853 3.59266 3.76572 4.6323 4.82008 
1 4.33432 
72 0.17263 0.17668 0.3271 0.33226 0.34109 0.51564 0.51952 0.52611 0.648 0.65265 0.83772 0.84105 0.84949 1.00792 1.01345 1.02129 1.17435 1.18207 1.34162 1.3474 1.50872 1.51362 1.67218 1.67886 1.86189 1.86743 1.87378 2.07497 2.08047 2.09887 2.20528 2.21339 2.34747 2.35264 2.35993 2.48997 2.49487 2.50267 2.64362 2.64757 2.83397 2.83821 2.84211 2.99851 3.00477 3.1679 3.17304 3.17752 3.31947 3.32377 3.33999 3.45342 3.45863 3.46535 3.59869 3.60427 3.77127 3.77579 3.78116 4.10411 4.10907 4.12321 4.35264 4.35799 4.50855 4.51259 4.51729 4.63922 4.64654 4.82753 4.83132 4.8347 
0 
29 0.16343 0.31995 0.50552 0.63974 0.82847 1.00121 1.16809 1.33141 1.49931 1.66232 1.85423 2.06676 2.19696 2.33911 2.48096 2.6335 2.8236 2.98862 3.16112 3.31239 3.44773 3.59058 3.76384 4.09594 4.34336 4.50068 4.62972 4.81706 4.82158 
53 0.16194 0.16534 0.31725 0.32167 0.50552 0.50904 0.63768 0.64172 0.82724 0.83043 0.99675 1.00185 1.16344 1.16808 1.32878 1.33223 1.49787 1.50126 1.66197 1.85127 1.85748 2.06458 2.06895 2.19321 2.19842 2.33692 2.34123 2.47987 2.48536 2.63249 2.63591 2.82353 2.82798 2.9882 3.15805 3.16222 3.30795 3.31245 3.44273 3.44789 3.58843 3.59345 3.76105 3.76521 4.09343 4.0972 4.34218 4.49789 4.50184 4.62787 4.63668 4.81692 4.82028 
0 
25 0.16632 0.32353 0.51072 0.64349 0.83192 1.00508 1.17354 1.33558 1.50233 1.86001 2.06927 2.34341 2.48424 2.63664 2.82831 2.99123 3.1645 3.31539 3.45036 3.59504 3.76727 4.09862 4.34547 4.50398 4.82114 
53 0.16539 0.17078 0.32156 0.32525 0.50813 0.51198 0.64079 0.64518 0.8308 0.83516 1.0029 1.00867 1.17086 1.17618 1.33361 1.33843 1.50111 1.50664 1.66477 1.67228 1.85487 1.85981 2.06795 2.07389 2.1977 2.34045 2.3461 2.48308 2.4901 2.63532 2.63958 2.82643 2.83216 2.99089 3.16252 3.16587 3.3141 3.31825 3.44829 3.45426 3.59163 3.5972 3.76583 3.76979 4.09657 4.10232 4.34489 4.3511 4.50308 4.50855 4.63123 4.8199 4.82493 
99 0.1501 0.15418 0.15723 0.3063 0.30962 0.31314 0.31631 0.49279 0.4971 0.49973 0.50303 0.62523 0.62921 0.63276 0.63623 0.81558 0.81916 0.82245 0.82659 0.98793 0.99169 0.9953 1.15245 1.15616 1.16071 1.16571 1.31728 1.32143 1.3249 1.48542 1.48958 1.49285 1.6467 1.65246 1.65591 1.66087 1.84267 1.84557 1.84908 1.85377 2.05591 2.05918 2.06245 2.18128 2.18645 2.19248 2.32755 2.33062 2.33406 2.3413 2.46379 2.46907 2.47272 2.47616 2.62005 2.62407 2.62734 2.81107 2.81526 2.81814 2.82366 2.97489 2.97922 2.9824 3.14769 3.15086 3.1546 3.15763 3.2969 3.30086 3.30477 3.3093 3.4297 3.43495 3.43871 3.44278 3.57676 3.58085 3.58423 3.58986 3.75137 3.75559 3.75824 4.08487 4.08779 4.09111 4.33388 4.33632 4.34015 4.48804 4.4915 4.4948 4.6122 4.61803 4.62234 4.80698 4.81005 4.81264 4.81813 
28 0.16636 0.32418 0.51078 0.64319 0.8327 1.00447 1.1751 1.33739 1.50317 1.66725 1.85877 2.07086 2.2048 2.34388 2.48368 2.63645 2.82872 2.99175 3.16592 3.31662 3.4504 3.59436 3.76805 4.09979 4.34681 4.5055 4.63523 4.82206 
0 
55 0.15594 0.16103 0.31243 0.31795 0.49927 0.50437 0.63252 0.63772 0.82142 0.82654 0.99318 0.99923 1.15904 1.16549 1.32307 1.32879 1.49148 1.49677 1.65677 1.66271 1.84757 1.85348 2.06084 2.06665 2.18733 2.19621 2.33289 2.33864 2.47314 2.4784 2.62713 2.63147 2.81685 2.82197 2.98115 2.98621 3.15343 3.15907 3.30281 3.30893 3.43877 3.44462 3.5831 3.58893 3.7562 3.76166 4.08987 4.09654 4.33848 4.49334 4.4989 4.61885 4.62668 4.81211 4.81619 
14 0.16303 0.32148 0.82864 1.16991 1.66302 1.85644 2.63311 2.98869 3.16285 3.31241 3.76471 4.3422 4.50156 4.81747 
26 0.17179 0.32831 0.51528 0.64823 0.8372 1.0129 1.18058 1.34184 1.5082 1.86533 2.07519 2.34879 2.49079 2.64203 2.83371 2.99924 3.16975 3.32063 3.45501 3.59937 3.77288 4.10417 4.35204 4.50928 4.64262 4.82659 
20 0.17126 0.32927 0.51475 0.64834 0.83709 1.00845 1.50949 1.67403 2.07586 2.3508 2.4904 2.64125 2.83318 2.99897 3.17236 3.59847 3.77223 4.35183 4.50917 4.8259 
28 0.17189 0.32886 0.51482 0.64884 0.83738 1.01128 1.17864 1.34084 1.50837 1.67142 1.86395 2.07516 2.20443 2.34693 2.4891 2.64215 2.8334 2.99706 3.16998 3.32087 3.4549 3.59808 3.77304 4.10316 4.35087 4.50996 4.6381 4.82598 
48 0.16763 0.32218 0.32746 0.51034 0.51498 0.64285 0.6481 0.83212 0.8379 1.00186 1.00856 1.16835 1.17615 1.33631 1.50365 1.66773 1.67493 1.85711 1.86348 2.06929 2.07512 2.19764 2.2075 2.34273 2.34909 2.4845 2.49229 2.63827 2.82872 2.83335 2.99311 3.16293 3.16859 3.31685 3.4482 3.45475 3.59374 3.60004 3.76828 3.77183 4.09935 4.34726 4.50598 4.51738 4.63017 4.63594 4.82229 4.82861 
57 0.15377 0.15827 0.3103 0.31481 0.49621 0.50086 0.50603 0.62944 0.63352 0.81926 0.82401 0.9908 0.99677 1.15677 1.16294 1.32078 1.32623 1.489 1.49386 1.65043 1.65662 1.8455 1.8507 2.05872 2.06305 2.18431 2.19042 2.33079 2.33566 2.46922 2.47447 2.62467 2.62879 2.81435 2.81903 2.97849 2.9836 3.15103 3.15609 3.30049 3.30599 3.43602 3.44042 3.58026 3.58452 3.75409 3.75903 4.08776 4.09236 4.33651 4.341 4.49136 4.49642 4.6148 4.6227 4.80997 4.8134 
0 
7 0.16906 0.51103 0.64466 2.63681 3.76701 4.34635 4.82175 
25 0.16407 0.31981 0.50641 0.64062 0.82954 1.00419 1.33223 1.49922 1.66471 1.85636 2.06758 2.34009 2.48124 2.63412 2.82467 2.98952 3.16239 3.31242 3.44584 3.5901 3.76548 4.09738 4.34426 4.50299 4.81883 
86 0.14767 0.15198 0.15544 0.30383 0.30747 0.31129 0.31513 0.49037 0.49495 0.49805 0.62254 0.62701 0.63067 0.63539 0.81308 0.81696 0.82046 0.98557 0.98883 0.99318 1.14992 1.15397 1.15915 1.3148 1.3194 1.32308 1.48293 1.48741 1.49092 1.64404 1.6511 1.65403 1.84027 1.84306 1.84739 2.05353 2.05651 2.0615 2.17886 2.18484 2.19161 2.32514 2.32827 2.33237 2.46072 2.46713 2.47083 2.47578 2.6174 2.622 2.62519 2.80866 2.81302 2.81633 2.97245 2.97724 2.98044 3.14524 3.14859 3.15283 3.29449 3.29867 3.30295 3.4269 3.43303 3.43692 3.44164 3.57436 3.57864 3.58277 3.74902 3.75271 3.7562 4.08247 4.0853 4.33154 4.33384 4.48561 4.48908 4.4927 4.60975 4.61671 4.62128 4.80458 4.80766 4.81052 
43 0.1538 0.15843 0.31021 0.49766 0.50199 0.6304 0.6362 0.81917 0.82398 0.99035 1.15675 1.32064 1.32657 1.48955 1.49432 1.65568 1.84485 2.05801 2.18569 2.33032 2.4726 2.62502 2.62918 2.81537 2.81949 2.97931 2.98382 3.1511 3.15833 3.30041 3.30664 3.43704 3.58082 3.75372 3.75895 4.08705 4.3358 4.49096 4.49605 4.61549 4.62564 4.80978 4.81445 
58 0.15487 0.15993 0.31134 0.31628 0.49728 0.50193 0.5057 0.62999 0.63455 0.8203 0.82528 0.99191 0.9987 1.15771 1.16434 1.32185 1.32817 1.49005 1.49539 1.65119 1.65799 1.84662 1.85208 2.05985 2.06541 2.18568 2.19219 2.33188 2.33766 2.46984 2.47566 2.62563 2.63051 2.81555 2.82026 2.97948 2.98489 3.15207 3.1574 3.30155 3.30818 3.43314 3.43884 3.44458 3.58135 3.58617 3.75519 3.76062 4.08888 4.09367 4.33771 4.3421 4.49244 4.49791 4.61638 4.62465 4.81123 4.81477 
28 0.15343 0.30866 0.4964 0.62947 0.81812 0.98836 1.15588 1.32069 1.48921 1.65571 1.84298 2.05625 2.18739 2.32853 2.47305 2.62428 2.81434 2.97917 3.14911 3.29957 3.43556 3.57997 3.75183 4.08532 4.33396 4.48914 4.62114 4.80789 
59 0.15324 0.15803 0.30987 0.31514 0.49575 0.50052 0.62942 0.63436 0.81868 0.82357 0.98986 0.99601 1.1561 1.16338 1.32 1.32594 1.33069 1.48866 1.49375 1.65418 1.65843 1.84471 1.84998 2.05794 2.06203 2.18386 2.19123 2.33007 2.3347 2.47095 2.47525 2.62443 2.62867 2.81371 2.81847 2.82539 2.978 2.98321 3.15032 3.15596 3.29984 3.30621 3.31015 3.43622 3.44188 3.57974 3.58432 3.75315 3.75848 4.08704 4.09123 4.33581 4.33951 4.49059 4.49561 4.61449 4.62289 4.80922 4.81273 
11 0.17057 0.32482 0.51091 0.8334 1.33828 1.507 2.82871 2.99556 3.16616 4.50935 4.82181 
117 0.17695 0.18005 0.18264 0.18646 0.33339 0.33635 0.33913 0.34235 0.51982 0.52291 0.52525 0.52787 0.53271 0.65331 0.65605 0.65878 0.66235 0.84243 0.84557 0.84785 0.8512 1.01385 1.01713 1.02011 1.02428 1.18007 1.18401 1.18718 1.1906 1.34435 1.34821 1.35089 1.35402 1.5127 1.51591 1.51847 1.5219 1.67776 1.6805 1.68378 1.68846 1.86841 1.87145 1.87419 1.87708 1.88458 2.08108 2.08392 2.08691 2.09602 2.2085 2.21251 2.2173 2.35373 2.35655 2.35947 2.36331 2.36952 2.49438 2.49743 2.49996 2.50369 2.64746 2.65055 2.65286 2.65815 2.83867 2.84159 2.84399 2.84717 2.85191 3.0022 3.00574 3.00827 3.01244 3.17405 3.17689 3.1795 3.18207 3.18627 3.3239 3.32749 3.33019 3.33325 3.4598 3.46286 3.46574 3.47028 3.60434 3.60717 3.61024 3.61427 3.77719 3.78059 3.78294 3.78551 3.79091 4.10985 4.11241 4.11536 4.12199 4.3589 4.3611 4.3644 4.37371 4.51431 4.51809 4.52038 4.52413 4.64199 4.646 4.64968 4.83278 4.83531 4.83769 4.84062 4.84628 
36 0.16516 0.32157 0.32616 0.50859 0.51321 0.64154 0.64926 0.83123 1.00391 1.17273 1.33417 1.50138 1.66664 1.85717 2.06815 2.20032 2.34032 2.34791 2.48252 2.49056 2.63567 2.82691 2.83277 2.99036 3.16362 3.31428 3.44863 3.59193 3.59977 3.76634 4.09678 4.34473 4.50327 4.63184 4.81995 4.82505 
31 0.16933 0.32611 0.51307 0.64615 0.8352 1.00414 1.00919 1.17644 1.33954 1.50594 1.66912 1.67675 1.86124 2.07275 2.20223 2.34576 2.35384 2.4868 2.6397 2.83168 2.99521 3.16779 3.31845 3.45254 3.59743 3.77044 4.1016 4.34897 4.50729 4.63964 4.82483 
29 0.1637 0.31952 0.50571 0.63985 0.82852 0.99954 1.16783 1.33182 1.49926 1.6622 1.85431 2.06542 2.19509 2.33793 2.48062 2.63295 2.82396 2.98874 3.16056 3.31224 3.44588 3.58873 3.764 4.09412 4.342 4.501 4.6283 4.81716 4.82429 
0 
0 
16 0.16577 0.64269 0.83182 1.50163 1.66638 2.06856 2.34281 2.48251 2.63606 2.99147 3.44866 3.59269 3.7667 4.09781 4.34498 4.50337 
14 0.17462 0.33097 0.51764 0.65127 0.84167 1.34343 2.0764 2.64352 3.00101 3.32343 3.7761 4.10489 4.35205 4.51164 
0 
78 0.18144 0.18478 0.19018 0.33699 0.34085 0.34708 0.52474 0.52804 0.53255 0.65734 0.66106 0.66675 0.84671 0.85002 0.85465 1.0175 1.02186 1.02864 1.18658 1.19092 1.34996 1.35403 1.36404 1.51746 1.52099 1.52767 1.68222 1.68708 1.87185 1.87596 1.88107 2.08453 2.08826 2.1028 2.2146 2.2206 2.3582 2.36372 2.3705 2.49906 2.50351 2.51124 2.6518 2.65498 2.66375 2.84347 2.84713 2.85132 3.00747 3.01155 3.17876 3.18221 3.18692 3.32917 3.33284 3.3395 3.46359 3.46743 3.4735 3.60825 3.61299 3.62041 3.78233 3.78533 3.79142 4.11337 4.11734 4.12816 4.36197 4.36622 4.51951 4.52267 4.52964 4.64769 4.65339 4.83637 4.83968 4.84352 
20 0.16644 0.32408 0.51228 0.64396 0.83272 1.33756 1.66836 1.8591 2.06987 2.34311 2.63631 2.9946 3.31632 3.59474 3.76807 4.09963 4.34649 4.50456 4.63653 4.82343 
41 0.16625 0.17186 0.32229 0.50988 0.64263 0.64872 0.83223 1.00179 1.00804 1.1706 1.17671 1.33512 1.502 1.50743 1.66646 1.85677 1.86176 2.06918 2.19802 2.34176 2.34794 2.48366 2.63677 2.82777 2.83438 2.99169 3.16412 3.16859 3.31558 3.44998 3.59263 3.59861 3.76705 3.77008 4.09768 4.34575 4.50434 4.5092 4.63181 4.82102 4.82556 
86 0.15849 0.16196 0.16445 0.16967 0.31496 0.31844 0.32142 0.50118 0.5048 0.50788 0.63467 0.63806 0.6407 0.82367 0.82763 0.82996 0.99495 0.99897 1.00288 1.16082 1.16512 1.16901 1.32489 1.33003 1.33339 1.49329 1.49772 1.50021 1.65515 1.66056 1.66339 1.67235 1.84954 1.8527 1.85709 2.06281 2.06591 2.18907 2.19416 2.33492 2.33811 2.343 2.4746 2.47879 2.48131 2.48733 2.62986 2.63291 2.63581 2.8191 2.8229 2.82541 2.82949 2.98274 2.98746 2.9913 3.15557 3.15913 3.16197 3.30455 3.30958 3.31242 3.44075 3.44438 3.4473 3.58503 3.58836 3.59173 3.59771 3.75832 3.76252 3.76491 4.0918 4.09466 4.3406 4.34301 4.49561 4.49994 4.50244 4.61964 4.62596 4.62942 4.81434 4.81714 4.82005 4.82321 
33 0.15832 0.31418 0.5009 0.50624 0.63439 0.82393 0.99508 1.16159 1.32596 1.49407 1.65839 1.84803 1.85376 2.06146 2.18997 2.33377 2.47543 2.62874 2.81912 2.82597 2.98345 3.15559 3.3061 3.44081 3.58435 3.59294 3.75871 4.08975 4.33754 4.49581 4.62401 4.81272 4.81878 
58 0.16708 0.17065 0.32382 0.32811 0.5108 0.51466 0.64316 0.64746 0.83373 0.83852 1.0038 1.00865 1.17302 1.1781 1.33628 1.34198 1.50359 1.50907 1.66807 1.67429 1.85768 1.86195 1.86756 2.07007 2.07495 2.20018 2.20894 2.34257 2.34725 2.48495 2.48949 2.6377 2.64104 2.8294 2.83419 2.99337 2.99883 3.16599 3.16979 3.31543 3.31897 3.45021 3.45439 3.59359 3.59846 3.60551 3.76749 3.77104 4.09913 4.10381 4.34759 4.35296 4.50502 4.50791 4.63288 4.63825 4.82271 4.82744 
63 0.17021 0.17341 0.32597 0.32974 0.33473 0.51374 0.51789 0.64562 0.64906 0.65406 0.83653 0.84085 1.00525 1.0101 1.17161 1.17737 1.18169 1.33809 1.34145 1.50656 1.51095 1.66979 1.67346 1.6813 1.86041 1.86496 1.87301 2.07265 2.0772 2.20165 2.20581 2.34568 2.34918 2.3544 2.4879 2.49221 2.64132 2.64485 2.83184 2.83664 2.99607 3.00132 3.16721 3.17076 3.17617 3.31756 3.32137 3.45164 3.45595 3.59691 3.60117 3.77177 3.77521 4.10191 4.10589 4.35056 4.35537 4.50895 4.51252 4.63591 4.64267 4.82547 4.82915 
29 0.16086 0.31761 0.50428 0.63823 0.82745 0.99545 1.16192 1.32975 1.49704 1.6602 1.84996 1.85691 2.06427 2.19381 2.33566 2.47868 2.63171 2.82261 2.98627 3.15871 3.31003 3.44262 3.58672 3.76182 4.09229 4.34093 4.49885 4.62709 4.81609 
49 0.16953 0.17557 0.3251 0.32998 0.51257 0.51835 0.64578 0.66244 0.83458 0.84093 1.00553 1.01173 1.1742 1.33695 1.34532 1.50596 1.51321 1.66867 1.67525 1.86065 1.86616 2.07221 2.10176 2.20131 2.34482 2.35148 2.48634 2.49319 2.63981 2.83051 2.83612 2.99452 3.1675 3.17298 3.31752 3.32411 3.45175 3.45893 3.59569 3.6026 3.77096 3.78091 4.10127 4.34975 4.50721 4.5149 4.63505 4.82408 4.8289 
10 0.32901 0.51573 0.64864 0.83927 1.50901 2.07558 2.83538 4.10588 4.35368 4.82848 
18 0.16721 0.32597 0.51027 0.83299 1.50397 1.85724 2.07221 2.3433 2.48482 2.63717 2.82821 2.99258 3.31807 3.59605 3.76921 4.34719 4.50611 4.82095 
111 0.16222 0.16513 0.1674 0.17092 0.31889 0.32177 0.32456 0.32716 0.50476 0.50814 0.51008 0.51283 0.63836 0.64113 0.64393 0.64751 0.8277 0.83053 0.83295 0.83605 0.99886 1.00192 1.00499 1.00879 1.16397 1.16732 1.17131 1.17554 1.32863 1.33252 1.33507 1.3379 1.49712 1.50032 1.5029 1.50571 1.65794 1.66317 1.66607 1.66919 1.85384 1.85614 1.85904 1.86238 2.06686 2.0695 2.0721 2.19186 2.19601 2.19863 2.2034 2.33913 2.34148 2.34426 2.34853 2.47801 2.48155 2.48439 2.48777 2.63337 2.63618 2.6383 2.82275 2.82594 2.82821 2.83105 2.8356 2.98674 2.99012 2.99234 2.99591 3.15943 3.16204 3.16492 3.16704 3.30826 3.31189 3.315 3.31759 3.4438 3.44686 3.4499 3.45301 3.58831 3.59162 3.59405 3.59737 3.76234 3.7656 3.76807 3.77041 4.09581 4.0982 4.10094 4.14686 4.34469 4.34677 4.35013 4.4999 4.5031 4.50538 4.50834 4.62276 4.62822 4.63207 4.63529 4.81809 4.82042 4.82236 4.82494 4.82882 
0 
0 
0 
35 0.17073 0.32742 0.51399 0.51874 0.64823 0.83619 1.00778 1.17662 1.33884 1.50693 1.6702 1.8599 1.86557 2.07401 2.20242 2.34633 2.4888 2.64101 2.83233 2.83804 2.99571 3.16804 3.1729 3.31929 3.4527 3.59743 3.77133 3.78026 4.10264 4.35012 4.50776 4.51426 4.63671 4.82501 4.83051 
174 0.18338 0.18622 0.1885 0.19061 0.1933 0.19857 0.33957 0.34181 0.34436 0.34652 0.34871 0.35241 0.36463 0.52647 0.52962 0.53151 0.53357 0.53571 0.53898 0.55363 0.65889 0.66172 0.66407 0.66615 0.66864 0.67224 0.849 0.85193 0.8541 0.85598 0.85856 0.8625 1.02038 1.02287 1.02578 1.02815 1.0314 1.03686 1.18627 1.18933 1.19218 1.19479 1.19738 1.2017 1.35033 1.35386 1.3563 1.35875 1.36113 1.36591 1.51839 1.52161 1.52403 1.52612 1.52876 1.53384 1.68347 1.6864 1.68883 1.69155 1.69484 1.70187 1.875 1.87729 1.87994 1.88214 1.88443 1.88859 1.8956 2.08809 2.09029 2.09249 2.09525 2.09976 2.11357 2.21459 2.21856 2.22134 2.2252 2.23115 2.35991 2.36236 2.36491 2.36737 2.37027 2.37425 2.38075 2.50052 2.50359 2.50609 2.50872 2.51169 2.5161 2.65405 2.65661 2.65888 2.66082 2.66451 2.67199 2.84354 2.84703 2.84925 2.85123 2.85355 2.85614 2.86187 3.00818 3.0114 3.01367 3.01602 3.01886 3.02565 3.18068 3.18324 3.18585 3.18772 3.18991 3.19295 3.20042 3.33028 3.33333 3.33611 3.33815 3.34043 3.34471 3.46591 3.46814 3.47086 3.47306 3.47574 3.48056 3.60982 3.61272 3.61511 3.61763 3.62044 3.62435 3.63926 3.78364 3.78667 3.78899 3.79084 3.79312 3.79691 3.80375 4.11705 4.11924 4.12156 4.1244 4.129 4.14249 4.36587 4.3677 4.36986 4.37297 4.37832 4.52089 4.52344 4.52601 4.52788 4.5305 4.53443 4.64536 4.64984 4.65312 4.65581 4.6595 4.83953 4.8419 4.84375 4.84578 4.84805 4.85142 4.85824 
0 
0 
68 0.15592 0.16047 0.16842 0.31296 0.31765 0.49893 0.50318 0.50706 0.6312 0.63528 0.63922 0.82161 0.82623 0.83086 0.99322 0.9986 1.1592 1.16439 1.32343 1.32888 1.49104 1.49568 1.50071 1.6551 1.66007 1.66724 1.84793 1.85273 1.85774 2.06104 2.06561 2.18798 2.19305 2.33316 2.33795 2.47177 2.47735 2.4829 2.62657 2.63124 2.81774 2.82211 2.82698 2.98063 2.98541 3.15384 3.15882 3.16372 3.3033 3.30887 3.43833 3.44296 3.58244 3.58659 3.59249 3.75715 3.76245 4.0901 4.09487 4.33879 4.34342 4.49379 4.4989 4.62031 4.62577 4.81288 4.8166 4.82159 
4 0.51818 3.77214 4.51312 4.83127 
37 0.16766 0.3238 0.51017 0.51519 0.64285 0.64932 0.8333 1.00529 1.17128 1.33433 1.3395 1.50218 1.50708 1.66948 1.85852 2.07031 2.1994 2.34356 2.48404 2.4911 2.63811 2.8275 2.8319 2.99301 3.1649 3.17098 3.31501 3.31997 3.44945 3.594 3.76809 4.09865 4.34734 4.50521 4.63273 4.82151 4.82583 
45 0.17155 0.32899 0.34219 0.51568 0.52159 0.6483 0.65317 0.83703 0.84194 1.01043 1.17892 1.34196 1.50848 1.51279 1.67273 1.68049 1.8656 1.87606 2.07529 2.09547 2.20649 2.34891 2.35602 2.49073 2.64196 2.83386 2.83859 2.99691 3.17033 3.17568 3.32167 3.45493 3.59857 3.60728 3.77304 3.77916 4.10424 4.1426 4.35181 4.36359 4.51027 4.52308 4.63852 4.82638 4.83042 
0 
0 
0 
8 0.50533 0.99998 1.49999 2.8236 3.15957 3.76328 4.09404 4.34217 
61 0.16945 0.17339 0.32642 0.32987 0.51299 0.51655 0.52235 0.64523 0.6496 0.83561 0.83949 1.00481 1.00904 1.17534 1.18029 1.33868 1.34273 1.50529 1.50894 1.67009 1.67501 1.85988 1.86423 1.87359 2.07251 2.07641 2.20257 2.20909 2.34495 2.35004 2.35947 2.48684 2.49084 2.50002 2.64021 2.64449 2.83127 2.83709 2.99552 3.00041 3.16772 3.17111 3.31884 3.32227 3.45165 3.45553 3.59619 3.60105 3.77022 3.77335 3.7796 4.10095 4.10486 4.34945 4.35431 4.50788 4.51123 4.63609 4.82431 4.82844 4.83311 
111 0.16993 0.1725 0.17575 0.18081 0.32584 0.32875 0.3314 0.33548 0.51351 0.51601 0.5187 0.52271 0.64592 0.64882 0.65223 0.6576 0.83534 0.83817 0.84178 0.84882 1.00566 1.00947 1.01241 1.01689 1.17434 1.17777 1.18069 1.33919 1.34233 1.34503 1.35366 1.5062 1.50867 1.5119 1.52463 1.67038 1.67364 1.67756 1.68532 1.86068 1.86456 1.8674 1.87169 2.07277 2.07552 2.07903 2.09023 2.20238 2.20602 2.21034 2.345 2.3482 2.35112 2.3555 2.36117 2.48714 2.48992 2.49335 2.4975 2.64061 2.64301 2.64578 2.65457 2.8317 2.83405 2.83748 2.84074 2.99562 2.99782 3.00163 3.01231 3.16724 3.17034 3.17293 3.1768 3.31818 3.32122 3.32375 3.32982 3.45183 3.45516 3.45766 3.46227 3.59659 3.59919 3.60226 3.60633 3.7714 3.77417 3.77664 3.78171 4.10182 4.10451 4.10784 4.1171 4.35032 4.35251 4.35621 4.36579 4.50786 4.51054 4.5132 4.51772 4.63623 4.63944 4.64347 4.82465 4.82722 4.83013 4.83279 4.84285 
19 0.16843 0.32479 0.51116 0.64432 0.83337 1.00265 1.85933 2.07029 2.34108 2.48775 2.63628 2.83192 2.9919 3.44953 3.59273 3.76793 4.34582 4.50478 4.82168 
30 0.17565 0.3321 0.51892 0.52619 0.65264 0.84148 1.01428 1.18275 1.34503 1.51282 1.67957 1.8682 2.07897 2.35301 2.4943 2.64557 2.8372 2.84368 3.00098 3.17326 3.32459 3.45921 3.6039 3.77658 4.10732 4.356 4.51327 4.64433 4.83039 4.83547 
1 4.341 
104 0.1542 0.15846 0.16123 0.31059 0.31398 0.31725 0.32041 0.49683 0.50154 0.50407 0.50747 0.62968 0.634 0.63718 0.64036 0.8196 0.82353 0.8265 0.82984 0.99238 0.99568 0.9995 1.15637 1.16035 1.16424 1.16782 1.32118 1.32575 1.32881 1.33234 1.48939 1.49383 1.49667 1.49998 1.65065 1.65664 1.6598 1.66335 1.84737 1.84988 1.85352 1.85831 2.06068 2.06358 2.06725 2.1852 2.19035 2.1935 2.33212 2.33506 2.33897 2.46813 2.47329 2.4767 2.47922 2.62408 2.6286 2.63141 2.81504 2.81947 2.82223 2.82612 2.97895 2.9837 2.98633 2.99146 3.15233 3.15534 3.15909 3.16257 3.30096 3.30509 3.30853 3.31194 3.4335 3.43919 3.44248 3.44546 3.58085 3.58518 3.58792 3.59366 3.75568 3.75924 3.76194 3.76455 4.08958 4.09217 4.09579 4.33855 4.34079 4.34647 4.49213 4.4956 4.49868 4.50237 4.61611 4.6217 4.62585 4.63369 4.8114 4.81452 4.81714 4.82142 
37 0.17404 0.33132 0.51676 0.5227 0.65081 0.83973 1.01121 1.18084 1.34323 1.51017 1.67346 1.86556 1.87452 2.07686 2.20708 2.34967 2.35905 2.49213 2.64415 2.83599 2.84811 2.99982 3.17276 3.18396 3.32339 3.45741 3.60066 3.60983 3.77559 3.78699 4.10515 4.35359 4.37222 4.51165 4.64108 4.82956 4.83622 
113 0.17694 0.1796 0.18296 0.18946 0.33279 0.33574 0.33834 0.34308 0.52032 0.52292 0.52541 0.52977 0.65291 0.65601 0.65915 0.66499 0.84257 0.84512 0.84812 0.85232 1.01293 1.01659 1.01965 1.02518 1.18008 1.18429 1.1876 1.19526 1.34577 1.34892 1.35199 1.35971 1.51271 1.51563 1.5188 1.52604 1.67718 1.68086 1.68473 1.69656 1.86731 1.87091 1.87373 1.87883 1.89617 2.07965 2.08265 2.08634 2.09628 2.20876 2.21296 2.21898 2.35283 2.35613 2.35989 2.36487 2.49431 2.49718 2.50064 2.50587 2.64708 2.64986 2.6535 2.66176 2.83861 2.84133 2.84428 2.84761 3.00251 3.00512 3.00875 3.01953 3.17388 3.17702 3.17951 3.18298 3.32534 3.32813 3.33087 3.33794 3.45911 3.46253 3.46565 3.47241 3.60408 3.60777 3.61222 3.61946 3.77728 3.78007 3.78227 3.78626 3.79385 4.10861 4.11149 4.11539 4.12465 4.35712 4.35972 4.36353 4.37463 4.51415 4.51685 4.51953 4.52404 4.64284 4.64633 4.65164 4.83175 4.83417 4.83694 4.84001 4.84647 
8 0.32658 0.5151 0.83437 1.33972 3.16735 3.31936 4.10493 4.34849 
58 0.15297 0.15791 0.3093 0.31407 0.49539 0.50041 0.62863 0.63367 0.81846 0.8235 0.99016 0.99617 1.156 1.16287 1.16871 1.32 1.32598 1.48822 1.49361 1.6516 1.65658 1.84487 1.84975 2.05804 2.06243 2.184 2.1904 2.33003 2.33479 2.46961 2.47492 2.62413 2.62872 2.8135 2.81868 2.97772 2.98328 3.15041 3.15571 3.29958 3.3058 3.31012 3.43526 3.44021 3.57945 3.58437 3.7534 3.75847 4.08697 4.0913 4.33594 4.33975 4.49058 4.49581 4.61482 4.62333 4.80928 4.81295 
14 0.16806 0.83393 1.50398 1.86373 2.48637 2.63689 2.99506 3.16847 3.31823 3.59288 3.76876 4.34763 4.50594 4.82445 
19 0.51359 0.83292 1.00753 1.33712 1.50561 1.86088 2.48768 2.63756 2.83471 2.99504 3.16785 3.31736 3.45275 3.59874 3.76812 4.09989 4.34779 4.50503 4.63743 
58 0.1707 0.17524 0.32646 0.33015 0.34146 0.51397 0.51779 0.64723 0.6517 0.83689 0.84104 1.00701 1.01194 1.17475 1.18 1.33939 1.34372 1.5069 1.51146 1.67033 1.67607 1.86094 1.86626 2.07363 2.07834 2.20278 2.20947 2.34595 2.35073 2.36077 2.48816 2.49319 2.64162 2.64666 2.83213 2.83756 2.99628 3.00172 3.16861 3.17242 3.32041 3.3249 3.45305 3.4577 3.597 3.60192 3.77279 3.77654 4.10246 4.10766 4.35068 4.35629 4.50916 4.51314 4.63635 4.64479 4.82587 4.82967 
29 0.16651 0.32323 0.51032 0.64309 0.83233 1.00484 1.17163 1.33509 1.50267 1.66703 1.85635 1.86304 2.07365 2.19878 2.34209 2.48399 2.63711 2.82802 2.99192 3.1647 3.31498 3.45102 3.59274 3.76732 4.1004 4.34599 4.5046 4.6321 4.82148 
68 0.15769 0.16266 0.31399 0.31925 0.50049 0.50506 0.50954 0.63366 0.63883 0.82305 0.82792 0.99394 0.99959 1.16016 1.16636 1.1716 1.32411 1.32993 1.33421 1.49332 1.49817 1.65474 1.66004 1.66583 1.84896 1.85404 1.85874 2.06183 2.06707 2.18722 2.19399 2.3342 2.33914 2.4742 2.47948 2.62868 2.63274 2.81882 2.82325 2.82909 2.98284 2.98735 3.1546 3.15997 3.1639 3.30396 3.31004 3.31428 3.43998 3.44579 3.58444 3.58884 3.7577 3.76268 3.76706 4.09151 4.09635 4.34041 4.3474 4.4949 4.49983 4.50445 4.61752 4.62606 4.63208 4.81408 4.81757 4.82228 
30 0.17213 0.32855 0.51494 0.64773 0.83603 1.00869 1.17809 1.34071 1.50805 1.67163 1.86391 2.0738 2.20587 2.34717 2.36181 2.48872 2.64076 2.83215 2.8387 2.99564 3.16877 3.31987 3.45417 3.59974 3.77155 4.10293 4.35065 4.5078 4.63538 4.82633 
27 0.17149 0.33044 0.51585 0.64813 0.83983 1.01175 1.17846 1.34212 1.51025 1.67551 1.86319 2.07513 2.34941 2.48873 2.64223 2.83468 2.99768 3.17025 3.32067 3.45558 3.60024 3.77308 4.10223 4.35198 4.51178 4.63879 4.82668 
99 0.17553 0.17877 0.18294 0.33098 0.33447 0.33754 0.34553 0.51908 0.52202 0.52516 0.5314 0.65131 0.65489 0.65875 0.84122 0.84417 0.84787 0.8615 1.01125 1.01554 1.01956 1.02991 1.17759 1.1827 1.18659 1.34343 1.34671 1.35043 1.36171 1.51082 1.514 1.51765 1.53025 1.6755 1.67928 1.68446 1.8662 1.87012 1.8733 1.88094 2.07844 2.08189 2.08687 2.20547 2.21042 2.21618 2.35134 2.35504 2.35879 2.36579 2.49328 2.49658 2.50102 2.51581 2.64556 2.64877 2.65399 2.8369 2.8399 2.84334 2.84795 3.00047 3.0035 3.00794 3.17274 3.17618 3.1793 3.18465 3.32371 3.3271 3.33068 3.45736 3.46145 3.46553 3.60223 3.60596 3.61023 3.6204 3.77554 3.77889 3.7816 3.78726 4.10747 4.11093 4.11625 4.35602 4.35923 4.36407 4.51286 4.51602 4.51963 4.53043 4.63875 4.64348 4.64896 4.83091 4.83375 4.83696 4.84259 
28 0.1693 0.32638 0.51284 0.64614 0.83562 1.00767 1.17728 1.33886 1.50601 1.67068 1.86139 2.07241 2.2032 2.34599 2.4871 2.6401 2.83103 2.99483 3.1677 3.31854 3.45327 3.59687 3.7706 4.10099 4.34893 4.5076 4.63748 4.82375 
58 0.16768 0.1708 0.32235 0.32666 0.51121 0.51441 0.64314 0.64707 0.83222 0.83569 1.0023 1.00832 1.16919 1.17615 1.33562 1.34011 1.50431 1.50851 1.66789 1.67197 1.85695 1.86317 2.07013 2.07393 2.19959 2.20688 2.34214 2.34682 2.48484 2.48819 2.6386 2.64109 2.82875 2.8321 2.99394 2.99879 3.16385 3.16813 3.31589 3.31988 3.4488 3.45364 3.59473 3.59852 3.76724 3.77113 4.09933 4.10275 4.34818 4.35367 4.5033 4.50759 4.51328 4.63242 4.63699 4.82273 4.8253 4.82957 
16 0.1647 0.321 0.50815 0.64029 0.82946 1.50048 1.85806 2.48099 2.63487 2.82522 3.16295 3.31411 3.44808 3.76498 4.50187 4.81925 
28 0.15162 0.30726 0.49451 0.62732 0.81677 0.98747 1.15364 1.31925 1.48733 1.65332 1.84196 2.05515 2.18364 2.32736 2.4701 2.62231 2.81251 2.9771 3.14801 3.29838 3.43386 3.57821 3.75158 4.08412 4.33257 4.48848 4.62075 4.80671 
33 0.1667 0.32381 0.50999 0.64398 0.83261 1.00378 1.1725 1.33554 1.50327 1.66599 1.85847 2.06982 2.1984 2.34288 2.35126 2.48411 2.49286 2.63721 2.82825 2.83398 2.99191 3.16495 3.31576 3.45005 3.59326 3.76754 3.77449 4.09823 4.34625 4.50479 4.63247 4.82133 4.82588 
32 0.17334 0.32988 0.51664 0.64967 0.83932 1.00886 1.02091 1.17797 1.34322 1.50965 1.67288 1.86448 1.87761 2.07628 2.20261 2.2168 2.34892 2.36705 2.4905 2.64385 2.83443 3.00013 3.17159 3.323 3.45605 3.59974 3.77479 4.1056 4.35261 4.51156 4.63951 4.82835 

174
