# Supplementary material for: Deciphering the Contribution of Oriens-Lacunosum/Moleculare (OLM) Cells to Intrinsic θ Rhythms Using Biophysical Local Field Potential (LFP) Models
Source: eNeuro. 2018 Sep 4;5(4):ENEURO.0146-18.2018. doi: 10.1523/ENEURO.0146-18.2018 (PMC6140113; doi:10.1523/ENEURO.0146-18.2018)
Supplement: Supplementary file 2 — Supplementary Code. Download supplement 2, GZ file [file sup_enu-eN-NWR-0146-18-s02.gz › LFP_microcircuit-master/BC-380-gi-0-gi_SD-0-PV12913020-dSD6.6ms-gnSD0.21-gpv-3.0-gsb5.75-csb0.21-gbs3.5-cbs0.1344-spiketimes.txt]

16454

341


79 0.14389 0.14822 0.15141 0.30009 0.30387 0.30797 0.48661 0.49147 0.49475 0.6193 0.62385 0.62783 0.80939 0.81324 0.81651 0.82209 0.98174 0.98526 0.99075 1.14629 1.15069 1.15763 1.31109 1.3164 1.32114 1.47922 1.48377 1.48714 1.64053 1.64802 1.83647 1.83938 1.8441 2.04973 2.0529 2.1751 2.18142 2.32134 2.32461 2.32942 2.45807 2.46469 2.46849 2.61389 2.61865 2.62193 2.80491 2.80951 2.81288 2.96871 2.97412 2.97825 3.14149 3.14489 3.14923 3.2907 3.29541 3.30009 3.42353 3.42949 3.43588 3.57057 3.57517 3.58002 3.74519 3.74927 3.75262 4.07864 4.08161 4.32763 4.33013 4.48185 4.48559 4.48908 4.60601 4.61306 4.80077 4.80396 4.80698 
89 0.14442 0.14831 0.15136 0.15675 0.30051 0.30426 0.30814 0.48729 0.49137 0.49446 0.49921 0.61885 0.62319 0.62693 0.63281 0.80976 0.81348 0.81691 0.81973 0.98256 0.98539 0.99018 1.14662 1.15072 1.15703 1.31154 1.31527 1.32009 1.47958 1.48378 1.48713 1.49193 1.64081 1.64838 1.65219 1.83726 1.83982 1.84379 2.0505 2.0531 2.05661 2.17567 2.18133 2.32215 2.32506 2.32882 2.45744 2.46419 2.46827 2.61409 2.61874 2.62225 2.80574 2.80987 2.81314 2.96924 2.97348 2.97732 3.14208 3.14529 3.14938 3.15401 3.29121 3.29479 3.30012 3.42394 3.43041 3.43442 3.5713 3.57526 3.5789 3.74602 3.74908 3.75284 4.07947 4.08211 4.08583 4.3283 4.33055 4.33385 4.48241 4.48557 4.48977 4.60644 4.61292 4.61924 4.8017 4.80459 4.80723 
30 0.16808 0.32617 0.51114 0.64381 0.83438 1.00528 1.1735 1.33754 1.50476 1.66706 1.86272 2.07055 2.20094 2.34247 2.34979 2.48501 2.63837 2.829 2.99279 3.1672 3.31796 3.45202 3.59345 3.59976 3.77112 4.09949 4.34718 4.50693 4.63362 4.82327 
0 
63 0.16543 0.17009 0.3222 0.326 0.33767 0.51023 0.51431 0.64148 0.64686 0.83142 0.83559 1.00425 1.00969 1.16793 1.17446 1.33225 1.33862 1.50143 1.50658 1.66565 1.67118 1.85561 1.86104 1.86935 2.06982 2.07762 2.11359 2.19646 2.20963 2.34166 2.34614 2.35361 2.48379 2.49046 2.6363 2.64128 2.82786 2.83321 2.99149 2.99726 3.16198 3.16681 3.17329 3.31204 3.31754 3.4488 3.45311 3.59263 3.59858 3.61816 3.76786 3.77138 4.09815 4.10334 4.34597 4.35185 4.50164 4.50695 4.62797 4.63777 4.82121 4.82483 4.83132 
0 
20 0.16793 0.32716 0.5142 0.83337 1.0049 1.3402 1.50645 1.66954 1.86218 2.34806 2.63934 2.83347 3.16973 3.31827 3.45408 3.59715 3.77013 4.34756 4.50688 4.82383 
80 0.1538 0.15775 0.16121 0.31088 0.31456 0.31871 0.49647 0.50077 0.50448 0.62956 0.63349 0.63826 0.81944 0.82321 0.82676 0.99129 0.99576 0.99997 1.15703 1.16173 1.16733 1.32075 1.32596 1.33055 1.48892 1.49353 1.49777 1.64987 1.65672 1.65996 1.84609 1.84976 1.85424 2.05935 2.06265 2.1842 2.19007 2.33144 2.33491 2.33993 2.46928 2.47435 2.4792 2.62513 2.62877 2.63258 2.81466 2.81891 2.82235 2.97843 2.98357 2.98918 3.15159 3.15541 3.1587 3.30064 3.30525 3.30972 3.43564 3.4395 3.44415 3.58061 3.58467 3.58962 3.75454 3.75886 3.76191 4.08838 4.09163 4.33708 4.33973 4.49175 4.49618 4.49975 4.61506 4.62301 4.62718 4.81074 4.8135 4.81798 
0 
54 0.15874 0.16391 0.31519 0.31971 0.5027 0.50741 0.63582 0.64034 0.82561 0.83029 0.99539 1.00037 1.16342 1.32747 1.33263 1.49465 1.49958 1.65941 1.6646 1.84857 1.85395 2.06196 2.06758 2.1925 2.33495 2.33979 2.34913 2.47717 2.48245 2.63006 2.63411 2.82134 2.82563 2.98533 2.99045 3.15769 3.16222 3.30647 3.31172 3.441 3.44575 3.58602 3.59109 3.75989 3.76346 4.09052 4.09644 4.3393 4.3448 4.49814 4.50298 4.62536 4.81469 4.81938 
89 0.14468 0.14912 0.1523 0.30108 0.30476 0.30855 0.31263 0.48763 0.49266 0.49565 0.62021 0.62509 0.629 0.81009 0.81398 0.81733 0.8222 0.98271 0.98624 0.99073 1.14714 1.15154 1.15688 1.31196 1.31753 1.32118 1.47986 1.48462 1.48789 1.64104 1.6489 1.65301 1.83747 1.84031 1.84456 2.05074 2.05398 2.05908 2.17602 2.18243 2.18986 2.32237 2.32558 2.33 2.45831 2.46514 2.4689 2.61452 2.61952 2.62255 2.80585 2.81066 2.81367 2.81907 2.96968 2.97536 2.97885 3.14264 3.14596 3.14997 3.15419 3.29172 3.29658 3.30046 3.424 3.43032 3.43475 3.57158 3.57634 3.58045 3.74617 3.75053 3.75346 4.07965 4.08258 4.08778 4.32862 4.33104 4.33678 4.48289 4.48674 4.48992 4.60692 4.6143 4.61891 4.80176 4.80491 4.80773 4.81194 
52 0.17635 0.18128 0.3328 0.33699 0.51894 0.5235 0.65325 0.65958 0.84192 0.84661 1.01419 1.02018 1.18058 1.186 1.34549 1.35074 1.51246 1.51737 1.67651 1.68449 1.86797 1.87243 2.07987 2.08777 2.20985 2.35344 2.36463 2.49441 2.50524 2.64713 2.83755 2.84316 3.00192 3.01137 3.1751 3.18 3.32495 3.32912 3.45988 3.46716 3.60328 3.60863 3.77796 3.78423 4.10756 4.11389 4.3559 4.36275 4.51475 4.64379 4.83083 4.83544 
0 
130 0.14186 0.14515 0.14787 0.15014 0.15432 0.29798 0.30156 0.30411 0.30654 0.30962 0.48482 0.48828 0.49092 0.49306 0.49604 0.6158 0.61968 0.62272 0.62537 0.62825 0.80725 0.81061 0.81344 0.81556 0.81906 0.98006 0.98241 0.98543 0.98817 1.14408 1.14795 1.15124 1.15484 1.15903 1.30905 1.31229 1.31594 1.31866 1.3223 1.47708 1.48076 1.48368 1.48601 1.48991 1.63825 1.64433 1.64752 1.65065 1.65569 1.83478 1.83701 1.83956 1.84203 1.84628 2.04802 2.05024 2.05275 2.05569 2.17317 2.1772 2.18069 2.18719 2.31967 2.3223 2.3248 2.32753 2.45482 2.46069 2.46407 2.46673 2.4705 2.61158 2.61595 2.61858 2.6208 2.80327 2.80687 2.80933 2.81149 2.81505 2.96674 2.97034 2.9736 2.97588 3.13956 3.14239 3.14482 3.1474 3.15011 3.28861 3.29176 3.29493 3.29795 3.30089 3.42145 3.42711 3.42951 3.43292 3.4362 3.5688 3.57232 3.57486 3.57786 3.74351 3.74588 3.74872 3.75095 3.75371 4.07699 4.07928 4.08168 4.08449 4.32579 4.32785 4.33002 4.33322 4.47991 4.48273 4.48597 4.48803 4.49214 4.60393 4.60855 4.61208 4.6158 4.79924 4.80183 4.80389 4.80605 4.80962 
0 
60 0.15539 0.15991 0.16486 0.31265 0.31777 0.49904 0.50277 0.50773 0.63169 0.63645 0.82092 0.8259 0.99304 0.9986 1.15891 1.16692 1.32402 1.33091 1.49083 1.4954 1.50109 1.65387 1.65877 1.66628 1.84756 1.85386 2.06055 2.06863 2.18679 2.1971 2.33291 2.3385 2.47176 2.47697 2.62692 2.63111 2.81756 2.82173 2.8269 2.98025 2.98519 3.15365 3.15911 3.30337 3.30996 3.43804 3.44431 3.58304 3.58849 3.75709 3.76222 4.0897 4.33853 4.34509 4.4937 4.49905 4.61806 4.62496 4.81248 4.81661 
66 0.16606 0.16949 0.322 0.32549 0.33173 0.50974 0.51299 0.52034 0.64277 0.64676 0.83099 0.83458 0.83974 1.00117 1.00604 1.01219 1.16739 1.17325 1.17901 1.33506 1.33929 1.5015 1.50511 1.66587 1.67014 1.6772 1.85632 1.86058 1.86549 2.06899 2.07302 2.19744 2.20581 2.34164 2.34633 2.35253 2.48392 2.48837 2.63676 2.64006 2.82731 2.83091 2.83674 2.99262 2.99758 3.16236 3.16679 3.31417 3.31793 3.4487 3.45291 3.59314 3.59844 3.76644 3.77 4.0979 4.10176 4.34638 4.35196 4.50356 4.50687 4.62994 4.63533 4.82097 4.82406 4.82793 
37 0.14916 0.15488 0.30625 0.49298 0.49869 0.62571 0.81453 0.82031 0.98633 1.15255 1.31654 1.48448 1.49041 1.65251 1.8411 2.05437 2.18186 2.32653 2.46922 2.62126 2.81131 2.81748 2.97534 3.14687 3.15331 3.2964 3.43351 3.57704 3.74989 3.75572 4.08344 4.33209 4.48708 4.49338 4.61488 4.80592 4.81104 
4 1.50872 2.83505 3.17122 4.82683 
3 0.82907 4.09787 4.8236 
0 
15 0.16989 0.32592 0.51312 0.64692 0.83492 1.50599 1.67173 1.86218 2.63892 2.83269 2.99701 3.1685 3.76945 4.50787 4.82607 
26 0.15866 0.31671 0.50274 0.63547 0.82341 0.99579 1.16333 1.32832 1.49469 1.65942 1.85202 2.0651 2.33906 2.47792 2.63121 2.82166 2.98605 3.15945 3.30767 3.44286 3.58884 3.76217 4.34157 4.49884 4.62912 4.81506 
74 0.15356 0.15789 0.163 0.31116 0.31523 0.31939 0.49819 0.50144 0.50481 0.6308 0.63493 0.63972 0.81895 0.823 0.82549 0.99113 0.99602 1.0001 1.15749 1.16353 1.16809 1.32113 1.32658 1.33052 1.48872 1.49374 1.49842 1.65434 1.65858 1.66434 1.84589 1.85085 1.85469 2.05926 2.06355 2.18521 2.19063 2.33141 2.33551 2.47184 2.47604 2.48173 2.62601 2.6295 2.81623 2.81996 2.82442 2.98037 2.98407 3.15191 3.15653 3.1608 3.30125 3.30666 3.3099 3.43699 3.44198 3.58208 3.58606 3.75475 3.75921 3.76257 4.0883 4.09279 4.33692 4.34142 4.49195 4.49656 4.61532 4.62309 4.62839 4.8108 4.81399 4.82081 
6 0.17437 0.33298 0.65351 2.64573 3.77637 4.51301 
36 0.16714 0.17374 0.32315 0.32821 0.51042 0.51613 0.64344 0.8332 0.83849 1.00257 1.01082 1.17255 1.17943 1.33705 1.50379 1.6672 1.85671 1.86251 2.07196 2.20106 2.34309 2.48517 2.63883 2.8288 2.99331 3.16567 3.31648 3.4506 3.59463 3.76819 4.09921 4.3474 4.50587 4.6341 4.82324 4.82876 
33 0.15984 0.31307 0.31836 0.50104 0.63334 0.82493 0.99301 1.15896 1.16832 1.3277 1.49577 1.65912 1.84741 1.854 2.06134 2.19136 2.33279 2.47658 2.62831 2.81973 2.98456 3.15369 3.15923 3.30743 3.4386 3.58524 3.75956 4.08988 4.33799 4.49693 4.62467 4.81254 4.81868 
57 0.15015 0.15464 0.30675 0.31123 0.493 0.49806 0.62567 0.63077 0.81611 0.82052 0.98798 0.99541 1.15327 1.16283 1.31764 1.3254 1.48558 1.49071 1.64645 1.65475 1.84287 1.84765 2.05607 2.05991 2.18144 2.1894 2.3278 2.3318 2.46582 2.47253 2.62152 2.62624 2.81113 2.81638 2.97518 2.9816 3.14814 3.15289 3.29698 3.30485 3.42967 3.43576 3.44272 3.57691 3.58187 3.75132 3.75666 4.08504 4.08858 4.33393 4.33704 4.48838 4.49431 4.61238 4.62177 4.80707 4.81046 
99 0.15423 0.15782 0.16097 0.16533 0.31069 0.31357 0.31711 0.32064 0.49691 0.5014 0.50437 0.50787 0.62941 0.63345 0.63715 0.82006 0.82371 0.82642 0.8303 0.9919 0.9959 0.99925 1.1569 1.16079 1.16521 1.16913 1.32138 1.32627 1.32971 1.48961 1.49371 1.49663 1.50072 1.6496 1.6564 1.65963 1.66499 1.8467 1.84977 1.85353 2.05997 2.06347 2.06741 2.18495 2.19015 2.19516 2.33179 2.33484 2.3381 2.46729 2.47311 2.47678 2.48114 2.62462 2.6285 2.63121 2.81495 2.81913 2.82207 2.82611 2.979 2.98402 2.98674 3.15205 3.15521 3.15847 3.16229 3.30085 3.30507 3.30882 3.31303 3.43261 3.43862 3.4431 3.44743 3.58076 3.58482 3.58821 3.59373 3.75521 3.7591 3.76202 4.08898 4.0922 4.09648 4.33798 4.34085 4.3456 4.49241 4.49673 4.49955 4.61549 4.62191 4.62556 4.63199 4.81117 4.8141 4.81704 4.82037 
23 0.16893 0.3254 0.51018 0.64377 0.83425 1.00435 1.17487 1.50729 1.67009 1.86128 2.20068 2.34191 2.48422 2.82943 2.9914 3.16705 3.31824 3.59896 3.77009 4.09817 4.34597 4.51037 4.82411 
56 0.16755 0.1729 0.32274 0.32775 0.51091 0.51518 0.64334 0.6484 0.83162 0.83536 0.8515 1.00203 1.00682 1.16952 1.17635 1.33664 1.35003 1.50339 1.5105 1.66656 1.67151 1.85696 1.86232 1.87218 2.0702 2.1971 2.2042 2.34277 2.34771 2.48414 2.48804 2.63717 2.6412 2.82885 2.83348 2.99163 2.99573 3.16413 3.1686 3.31356 3.31863 3.44941 3.45388 3.59339 3.59794 3.76767 3.77212 4.0996 4.34788 4.35552 4.50378 4.50819 4.63077 4.63592 4.82278 4.82671 
41 0.16016 0.16486 0.31693 0.32188 0.50505 0.511 0.63726 0.64463 0.82488 0.82894 0.9962 1.00244 1.16308 1.17152 1.32983 1.49579 1.50111 1.6612 1.66864 1.85082 1.85708 2.06481 2.19468 2.33683 2.34309 2.47979 2.63333 2.82356 2.83005 2.9872 3.16019 3.31006 3.44371 3.58787 3.76337 4.09364 4.34213 4.50056 4.62684 4.81732 4.82277 
89 0.17703 0.18033 0.18421 0.33351 0.33697 0.34018 0.52093 0.52352 0.52666 0.53396 0.65356 0.65704 0.66068 0.84215 0.84568 0.84886 0.85516 1.01371 1.01774 1.02183 1.18071 1.18489 1.18905 1.34587 1.34903 1.35283 1.51295 1.5163 1.5201 1.67784 1.6812 1.68612 1.8682 1.87172 1.87516 1.88254 2.08096 2.08429 2.08903 2.20938 2.21374 2.22212 2.35356 2.35689 2.36097 2.36797 2.49553 2.49891 2.50396 2.64802 2.65128 2.6576 2.83963 2.8426 2.84645 3.00331 3.0062 3.01076 3.17486 3.1785 3.18148 3.32462 3.32841 3.33168 3.45974 3.46356 3.46732 3.60473 3.60811 3.61247 3.77846 3.78174 3.78482 3.7958 4.10985 4.11304 4.11737 4.35848 4.36136 4.36571 4.51576 4.51891 4.5233 4.64313 4.64821 4.83267 4.83538 4.83843 4.84269 
78 0.15304 0.15727 0.16222 0.30893 0.31244 0.31692 0.49546 0.5002 0.50426 0.62777 0.63253 0.63632 0.81861 0.82298 0.82586 0.99043 0.99486 1.0004 1.15532 1.16043 1.1673 1.32012 1.3253 1.33449 1.48832 1.49308 1.49852 1.64903 1.65617 1.65992 1.84521 1.84977 1.85438 2.05845 2.06223 2.18396 2.18979 2.33023 2.33369 2.34037 2.46606 2.47248 2.47609 2.62211 2.62685 2.63008 2.81374 2.81819 2.82283 2.97756 2.98283 3.15046 3.15406 3.15794 3.29947 3.30429 3.30895 3.43206 3.43769 3.44214 3.57933 3.58379 3.58993 3.75379 3.75836 3.76323 4.0874 4.09116 4.33629 4.34006 4.49075 4.49551 4.61459 4.62115 4.62931 4.80959 4.81294 4.81787 
53 0.15234 0.15747 0.3104 0.31584 0.49779 0.5023 0.63006 0.63541 0.81785 0.82233 0.82734 0.9906 0.99726 1.15712 1.32153 1.32765 1.4876 1.49314 1.65535 1.66147 1.84532 1.85119 2.05875 2.06621 2.18733 2.33069 2.3365 2.47195 2.47782 2.62586 2.62997 2.81559 2.81999 2.97988 2.98482 3.15121 3.15685 3.3009 3.30734 3.43643 3.44308 3.58122 3.58673 3.75437 3.7594 4.08768 4.33634 4.4915 4.49636 4.61861 4.62572 4.81032 4.81453 
32 0.15485 0.30999 0.49739 0.63043 0.82014 0.98973 1.15714 1.32192 1.49087 1.65491 1.84416 2.05745 2.18765 2.32981 2.47265 2.62537 2.81527 2.97971 3.15062 3.15864 3.30083 3.43622 3.58093 3.75321 3.759 4.08656 4.33505 4.49081 4.49712 4.62187 4.80926 4.81506 
32 0.16431 0.31969 0.32507 0.50871 0.64039 0.82804 0.83366 0.99948 1.00504 1.16755 1.33372 1.49918 1.66425 1.85439 1.86129 2.06745 2.19677 2.33989 2.48183 2.63532 2.82628 2.99052 3.16142 3.3117 3.44716 3.59124 3.76479 4.09653 4.34508 4.50134 4.6306 4.81993 
82 0.14527 0.14956 0.15322 0.30147 0.3051 0.30907 0.48806 0.49272 0.49618 0.62067 0.62509 0.62928 0.81081 0.81468 0.81822 0.82444 0.9832 0.987 0.99172 1.14767 1.15176 1.15744 1.31255 1.31756 1.32175 1.48066 1.48521 1.48893 1.64189 1.64847 1.6523 1.83793 1.84096 1.8453 2.05118 2.05455 2.1765 2.18237 2.18969 2.32279 2.32611 2.33056 2.45959 2.46508 2.46951 2.61529 2.61963 2.62306 2.80637 2.81078 2.8143 2.97012 2.97507 2.97883 3.14293 3.14627 3.15041 3.29211 3.29658 3.30096 3.42491 3.43037 3.4352 3.572 3.57644 3.58096 3.74661 3.75077 3.7541 4.08008 4.08315 4.32906 4.33174 4.48332 4.48711 4.49063 4.60742 4.61418 4.61877 4.80223 4.80546 4.80855 
142 0.13728 0.14047 0.14316 0.14537 0.14821 0.29339 0.29682 0.29931 0.30168 0.30396 0.48019 0.48349 0.48623 0.48827 0.49061 0.49475 0.61148 0.61516 0.61814 0.62059 0.62283 0.62688 0.80265 0.80588 0.80866 0.81076 0.8132 0.81653 0.97545 0.97784 0.98065 0.98331 0.98661 1.1395 1.14317 1.14635 1.14934 1.15283 1.30444 1.30756 1.31119 1.31358 1.31644 1.47248 1.47596 1.47891 1.4811 1.48393 1.63368 1.63936 1.64248 1.64491 1.64887 1.83016 1.8324 1.83477 1.83725 1.83979 2.0434 2.04564 2.04801 2.05082 2.16857 2.17232 2.17594 2.17977 2.31504 2.31764 2.32002 2.32266 2.32587 2.45028 2.45568 2.45894 2.46151 2.46415 2.60698 2.61108 2.61374 2.6159 2.61896 2.79864 2.80206 2.80462 2.80667 2.80942 2.81316 2.96213 2.96554 2.96887 2.97093 2.97474 3.13496 3.13776 3.14008 3.14263 3.14466 3.14823 3.28406 3.28714 3.29028 3.29306 3.29548 3.41684 3.42217 3.42454 3.42731 3.42991 3.56419 3.56755 3.57015 3.57284 3.57631 3.7389 3.74133 3.74404 3.74621 3.74819 4.07236 4.07467 4.07693 4.07964 4.32119 4.32324 4.32529 4.32841 4.4753 4.47808 4.48123 4.48325 4.48578 4.59933 4.60339 4.60711 4.61019 4.6149 4.7946 4.79717 4.79917 4.80131 4.80392 4.99802 
38 0.15269 0.15778 0.31045 0.31699 0.49672 0.50157 0.62978 0.63635 0.8183 0.82338 0.99056 1.15679 1.32073 1.48801 1.49353 1.65389 1.84537 1.85524 2.0586 2.1859 2.33077 2.47074 2.47649 2.6251 2.81523 2.979 2.98461 3.15108 3.30056 3.30939 3.43644 3.58088 3.75404 4.08767 4.33636 4.49135 4.6188 4.81015 
0 
61 0.1746 0.18034 0.33087 0.3351 0.35666 0.51831 0.52252 0.65098 0.65485 0.84018 0.84519 1.01093 1.01693 1.18007 1.18501 1.34398 1.34854 1.51113 1.51559 1.67505 1.68173 1.86523 1.86969 1.87649 2.07759 2.08267 2.20836 2.3505 2.3565 2.36411 2.4931 2.49883 2.64522 2.64987 2.83724 2.84226 3.00103 3.0073 3.17259 3.17619 3.18318 3.32374 3.32766 3.45774 3.46253 3.60192 3.60731 3.77554 3.77949 3.78811 4.10629 4.11075 4.35478 4.3601 4.51304 4.51741 4.6418 4.65077 4.8301 4.83448 4.84337 
95 0.17636 0.17962 0.18393 0.3324 0.3359 0.33927 0.3472 0.52036 0.52339 0.52693 0.53505 0.65285 0.65656 0.66009 0.84301 0.84564 0.8495 1.01192 1.01658 1.02081 1.03459 1.17934 1.18448 1.18808 1.34521 1.3487 1.35249 1.3678 1.51216 1.51544 1.51942 1.67727 1.6809 1.68559 1.86693 1.87087 1.87432 1.8814 2.07967 2.08345 2.0879 2.20853 2.21415 2.22175 2.35226 2.35671 2.36108 2.36942 2.49595 2.50017 2.50598 2.64811 2.6508 2.65597 2.83836 2.84143 2.84535 2.85268 3.00262 3.00583 3.01004 3.17366 3.17743 3.1807 3.18757 3.32426 3.32791 3.3312 3.45877 3.46285 3.46703 3.60351 3.6075 3.61202 3.62199 3.77858 3.7813 3.78549 3.80085 4.1086 4.11191 4.11772 4.35728 4.36036 4.36602 4.51526 4.51795 4.52219 4.64284 4.6474 4.65797 4.83211 4.83474 4.83816 4.8434 
6 0.16705 0.325 0.83593 1.0049 1.86074 4.82254 
1 3.77495 
54 0.15766 0.16127 0.31438 0.31891 0.50214 0.50549 0.63424 0.63835 0.82294 0.82691 0.83129 0.99457 0.99946 1.16075 1.16776 1.32578 1.33061 1.49314 1.49746 1.65903 1.66428 1.84932 1.85474 2.06269 2.18937 2.19916 2.33456 2.33976 2.476 2.47994 2.62957 2.63288 2.82 2.82335 2.98363 2.98747 3.15526 3.15982 3.30501 3.31005 3.44012 3.44499 3.58572 3.59021 3.75882 3.76292 4.09178 4.34015 4.49592 4.49998 4.62121 4.62727 4.81417 4.81738 
80 0.14496 0.14912 0.15252 0.30144 0.30497 0.30877 0.48799 0.49258 0.49575 0.62044 0.62493 0.62887 0.81053 0.81429 0.8176 0.98291 0.98668 0.99099 1.14786 1.15189 1.1569 1.31256 1.31766 1.32141 1.48034 1.48477 1.48817 1.64168 1.64875 1.65295 1.83769 1.84084 1.84479 2.05094 2.05437 2.17651 2.18231 2.32262 2.32592 2.33012 2.4595 2.46514 2.46909 2.61546 2.61965 2.62284 2.80625 2.81065 2.81385 2.97016 2.97538 2.97901 3.14289 3.14627 3.14996 3.29203 3.29648 3.30044 3.42472 3.4302 3.43502 3.57191 3.57632 3.58036 3.74633 3.75052 3.75354 4.07985 4.08299 4.32879 4.33157 4.48324 4.48743 4.49042 4.60743 4.61399 4.61896 4.802 4.80517 4.8082 
1 3.31943 
27 0.16932 0.3264 0.51397 0.64852 0.83453 1.00683 1.17771 1.34024 1.50578 1.67389 1.86118 2.07356 2.20808 2.34623 2.4891 2.63947 2.83332 2.9974 3.16814 3.31818 3.45408 3.60209 3.77106 4.35112 4.50775 4.63716 4.8245 
28 0.15873 0.3161 0.50171 0.6351 0.8238 0.99549 1.16418 1.32755 1.49504 1.65916 1.84991 2.06161 2.19161 2.33401 2.47626 2.62912 2.81987 2.98398 3.15686 3.30743 3.44174 3.58471 3.75945 4.09037 4.33822 4.49632 4.62607 4.81344 
56 0.15269 0.15752 0.309 0.31408 0.49516 0.50022 0.6283 0.63373 0.81806 0.82298 0.98963 0.99567 1.15533 1.16244 1.31957 1.32567 1.488 1.49312 1.65014 1.65626 1.84436 1.84966 2.05761 2.06245 2.18369 2.19075 2.32965 2.33489 2.46811 2.47427 2.62332 2.62823 2.81344 2.81853 2.97725 2.98292 3.14981 3.15532 3.29928 3.30561 3.43278 3.43773 3.57913 3.58449 3.75304 3.75848 4.08663 4.09145 4.33539 4.34041 4.49013 4.49564 4.61419 4.62281 4.809 4.81305 
30 0.16573 0.32219 0.50954 0.64276 0.83097 1.00312 1.17211 1.33474 1.50173 1.66617 1.85684 1.86287 2.06941 2.20096 2.34261 2.48545 2.63645 2.82741 2.83438 2.99103 3.16415 3.31432 3.44935 3.59392 3.76721 4.09846 4.34577 4.50447 4.63275 4.82118 
98 0.17713 0.17999 0.18418 0.33324 0.33638 0.33954 0.34978 0.52021 0.52301 0.52615 0.53135 0.65297 0.65683 0.66062 0.84295 0.84547 0.84906 0.86152 1.01316 1.01687 1.02103 1.03341 1.18002 1.18437 1.18796 1.34496 1.34835 1.3519 1.36144 1.51264 1.51561 1.51954 1.53322 1.67701 1.68095 1.68597 1.86765 1.87116 1.87429 1.88192 2.0797 2.08311 2.08815 2.21006 2.21511 2.35317 2.3563 2.36093 2.36803 2.49464 2.49817 2.50299 2.64715 2.65014 2.65557 2.83809 2.84117 2.84484 2.84936 3.0028 3.0059 3.01123 3.17388 3.17721 3.18017 3.18484 3.32366 3.32749 3.33048 3.33768 3.45812 3.46237 3.46607 3.6043 3.60796 3.61282 3.63058 3.7773 3.78062 3.78398 3.78952 4.10832 4.11148 4.11591 4.12946 4.35699 4.36013 4.36466 4.51395 4.51715 4.52093 4.52971 4.64331 4.648 4.83188 4.83434 4.83773 4.84231 
70 0.15686 0.16068 0.1639 0.31434 0.31797 0.32117 0.50193 0.50515 0.51009 0.63435 0.63839 0.82247 0.82639 0.82943 0.99426 0.99876 1.0024 1.1606 1.16562 1.17144 1.3249 1.33034 1.49236 1.49657 1.50019 1.6588 1.66234 1.66705 1.84909 1.85312 1.85634 2.06215 2.06587 2.19038 2.1947 2.33428 2.33827 2.3464 2.47561 2.47916 2.62926 2.6328 2.8198 2.82332 2.82829 2.98368 2.98736 3.15522 3.15995 3.1654 3.30528 3.31045 3.44044 3.44514 3.58502 3.58864 3.59641 3.75866 3.76323 4.09114 4.09511 4.33965 4.34326 4.4954 4.49989 4.61987 4.62615 4.8139 4.81713 4.82183 
31 0.16762 0.3232 0.50899 0.64127 0.64857 0.83318 1.00437 1.16839 1.33397 1.50327 1.66872 1.86004 2.07039 2.19881 2.34155 2.48334 2.63598 2.82856 2.99015 3.16232 3.16774 3.31409 3.44854 3.5923 3.76603 3.77155 4.09863 4.34668 4.50411 4.63044 4.82173 
16 0.16418 0.32244 0.51103 0.83214 1.00224 1.50221 1.66999 1.85749 2.48129 2.63426 3.59366 3.76519 4.09675 4.34437 4.50303 4.81956 
36 0.15642 0.31131 0.49904 0.50552 0.63214 0.82086 0.82589 0.99151 1.15772 1.32136 1.49275 1.65611 1.84593 2.05912 2.18535 2.33137 2.47314 2.62675 2.81788 2.98011 3.15209 3.15901 3.30138 3.30962 3.43767 3.44516 3.58181 3.75469 3.76135 4.08812 4.33684 4.49194 4.49973 4.61573 4.81079 4.81764 
111 0.14474 0.14852 0.15129 0.15442 0.30086 0.30426 0.30743 0.3102 0.48747 0.49147 0.49396 0.49657 0.50075 0.61983 0.62364 0.62655 0.6294 0.81008 0.81348 0.81665 0.81914 0.98268 0.98548 0.989 0.99307 1.14695 1.1507 1.15456 1.15829 1.31182 1.31537 1.3189 1.3221 1.47992 1.48383 1.48685 1.48986 1.64126 1.6476 1.65049 1.65388 1.83739 1.83991 1.84312 1.84641 2.05064 2.05324 2.05606 2.17593 2.18099 2.18432 2.32227 2.32507 2.32808 2.33165 2.45819 2.46373 2.46714 2.46985 2.47485 2.61446 2.61867 2.62162 2.62419 2.80584 2.80985 2.8125 2.81525 2.82021 2.9695 2.97363 2.97662 2.97995 3.14233 3.14537 3.14858 3.15106 3.29155 3.29503 3.29865 3.30147 3.42422 3.42991 3.43301 3.43602 3.57146 3.57533 3.57804 3.58128 3.74616 3.74935 3.75221 3.7545 4.07958 4.08217 4.08517 4.32854 4.33073 4.33374 4.48267 4.48565 4.48905 4.4916 4.60677 4.61241 4.61642 4.62057 4.80175 4.80457 4.80688 4.80969 
33 0.15105 0.30737 0.49334 0.62663 0.81638 0.82414 0.98799 1.1535 1.31767 1.32648 1.4863 1.49409 1.65204 1.84266 2.0559 2.1816 2.32797 2.4664 2.47365 2.62161 2.81157 2.9754 3.14809 3.29749 3.43372 3.57747 3.75135 3.75915 4.08495 4.33366 4.48835 4.61252 4.80726 
42 0.154 0.1588 0.30925 0.31675 0.49679 0.50213 0.62964 0.81897 0.82347 0.9893 1.15549 1.165 1.32008 1.32751 1.48968 1.49566 1.65519 1.84383 1.85176 2.05709 2.18649 2.32933 2.47221 2.62455 2.81461 2.82067 2.97924 3.1501 3.15709 3.29955 3.30714 3.43669 3.58038 3.75303 3.75857 4.08617 4.33479 4.48995 4.49572 4.61725 4.8088 4.81425 
9 0.16337 0.32058 0.82825 1.00032 1.33124 1.4991 1.66506 1.85576 4.62965 
64 0.14388 0.14826 0.30019 0.30425 0.30885 0.4864 0.49081 0.49506 0.61946 0.62372 0.63024 0.80927 0.81378 0.81879 0.98096 0.98577 1.14661 1.15225 1.31087 1.31652 1.47912 1.48397 1.64215 1.64801 1.8357 1.83979 2.04892 2.0527 2.17509 2.18156 2.32089 2.32471 2.45964 2.46558 2.61458 2.61886 2.80464 2.80907 2.81448 2.96862 2.97379 3.14112 3.14528 3.14917 3.29052 3.296 3.42544 3.43058 3.57038 3.57468 3.74432 3.74879 3.75223 4.07794 4.08165 4.32676 4.33014 4.48141 4.48619 4.60598 4.61406 4.80018 4.80339 4.80766 
30 0.1772 0.3324 0.51906 0.65273 0.84222 1.01723 1.18217 1.34501 1.51198 1.6788 1.86926 2.07704 2.09799 2.21288 2.35774 2.497 2.64445 2.83961 2.99978 3.17479 3.3229 3.45899 3.60606 3.77797 4.10555 4.35445 4.513 4.64324 4.83088 4.83929 
34 0.16965 0.32508 0.33016 0.51309 0.51901 0.64643 0.83548 0.84201 1.00539 1.01257 1.17323 1.33893 1.50582 1.67011 1.86005 2.07309 2.20019 2.34532 2.48781 2.64161 2.83116 2.8379 2.99556 3.16872 3.31904 3.45298 3.59686 3.77268 4.10196 4.34971 4.50841 4.63536 4.82478 4.83051 
29 0.15665 0.31392 0.50039 0.63373 0.82181 0.82887 0.99392 1.16244 1.32591 1.49255 1.65784 1.84707 2.06062 2.18974 2.33366 2.47487 2.62828 2.81841 2.98332 3.15453 3.3056 3.44051 3.58416 3.75799 4.08906 4.33701 4.49534 4.62483 4.81223 
30 0.16368 0.32021 0.50738 0.51312 0.63982 0.83095 1.00072 1.16752 1.33278 1.50075 1.66485 1.85416 2.06641 2.19663 2.33899 2.48114 2.63447 2.82538 2.83128 2.98952 3.16215 3.31279 3.44582 3.58991 3.7655 4.09527 4.344 4.50262 4.63058 4.81899 
10 0.1651 0.32261 0.83017 1.00113 1.50006 1.8576 2.83048 3.31782 4.34966 4.82352 
24 0.16374 0.32208 0.50749 0.6422 1.16894 1.33413 1.85765 2.06642 2.19714 2.33894 2.48352 2.63366 2.82538 2.98893 3.16138 3.3123 3.44859 3.59059 3.76438 4.09523 4.34255 4.50086 4.62941 4.81793 
29 0.16116 0.16506 0.3187 0.50656 0.63932 0.82714 0.99915 1.16944 1.3345 1.49759 1.66081 1.85153 1.85733 2.06575 2.19876 2.33773 2.48014 2.6327 2.82419 2.98787 3.16151 3.3123 3.44636 3.58834 3.76379 4.09457 4.34231 4.50083 4.81734 
58 0.17633 0.18099 0.33331 0.33726 0.51982 0.52413 0.65162 0.65588 0.84263 0.84707 1.0149 1.02071 1.18218 1.18657 1.34608 1.35079 1.51257 1.51743 1.67659 1.68243 1.867 1.87124 1.88353 2.079 2.08381 2.20894 2.22015 2.35263 2.3583 2.49325 2.49837 2.6462 2.64967 2.83805 2.84295 3.00195 3.00789 3.17515 3.1791 3.32536 3.32932 3.45908 3.46309 3.60377 3.60877 3.77795 3.7814 4.10767 4.11188 4.35588 4.36077 4.51433 4.51877 4.64245 4.65358 4.83131 4.83518 4.84175 
81 0.1544 0.15766 0.16052 0.16521 0.31177 0.31537 0.31905 0.49895 0.50171 0.5054 0.63161 0.6346 0.63856 0.8196 0.82272 0.82512 0.82853 0.99138 0.99518 0.99917 1.15786 1.16258 1.16787 1.32143 1.32645 1.33035 1.48979 1.49362 1.49653 1.50131 1.65573 1.65865 1.66443 1.84621 1.84976 1.85362 2.05943 2.06281 2.18587 2.19048 2.33182 2.33511 2.34095 2.47239 2.47578 2.48117 2.62672 2.6297 2.81699 2.82005 2.82544 2.9801 2.984 2.98938 3.15251 3.15697 3.16061 3.30138 3.30579 3.30913 3.4378 3.44137 3.44672 3.58243 3.58538 3.59118 3.75487 3.75894 3.76185 4.08856 4.09183 4.3373 4.34006 4.49227 4.49646 4.49969 4.61642 4.62401 4.81124 4.8141 4.8183 
39 0.16849 0.17611 0.32449 0.33021 0.51191 0.64559 0.83407 1.00515 1.17179 1.17802 1.3364 1.50382 1.51302 1.66733 1.67405 1.85717 1.86265 2.07227 2.19958 2.34356 2.35095 2.48594 2.63927 2.82973 2.8359 2.99393 3.16587 3.1709 3.3175 3.45138 3.59474 3.76967 4.10195 4.34749 4.35413 4.50626 4.63501 4.82289 4.82909 
73 0.16151 0.16477 0.1686 0.3179 0.32142 0.32453 0.50565 0.50853 0.51325 0.6381 0.64188 0.82736 0.83036 0.83395 0.99754 1.0023 1.00604 1.16389 1.16898 1.17261 1.32812 1.33241 1.33645 1.49725 1.5005 1.50447 1.66213 1.6662 1.6714 1.85239 1.8563 1.8599 2.06594 2.07081 2.19451 2.19951 2.33779 2.34179 2.34705 2.4791 2.48253 2.63287 2.63561 2.82328 2.82629 2.83107 2.98765 2.99018 3.15884 3.16274 3.16644 3.30966 3.31347 3.31742 3.44396 3.44826 3.58813 3.592 3.59941 3.76248 3.76601 3.7746 4.09444 4.09839 4.34296 4.34633 4.49881 4.50244 4.62503 4.63 4.81734 4.81985 4.82397 
3 1.84752 4.33738 4.81368 
100 0.1467 0.15112 0.15389 0.15944 0.30295 0.30684 0.31012 0.31368 0.48939 0.49429 0.49708 0.50057 0.62225 0.62697 0.63048 0.81238 0.81646 0.81919 0.82321 0.98442 0.98839 0.99193 1.14918 1.15368 1.15789 1.16199 1.31387 1.31949 1.32276 1.48208 1.48699 1.48972 1.49415 1.64288 1.65038 1.65361 1.65906 1.83916 1.84209 1.84558 1.85021 2.05242 2.0556 2.05926 2.17782 2.1841 2.1903 2.32406 2.32738 2.33097 2.46034 2.4671 2.47022 2.47463 2.61676 2.62161 2.62429 2.80758 2.81237 2.81504 2.81927 2.97153 2.97711 2.97996 3.14438 3.14777 3.15137 3.15473 3.29345 3.29854 3.30185 3.30544 3.42585 3.43201 3.4359 3.43956 3.57332 3.57807 3.5817 3.74785 3.75218 3.75486 3.75968 4.08134 4.08418 4.08778 4.3303 4.33262 4.33708 4.48467 4.48915 4.49167 4.49789 4.60872 4.61538 4.61939 4.80346 4.80664 4.80931 4.813 
2 0.16872 1.86202 
56 0.14723 0.15244 0.30342 0.30841 0.48962 0.49471 0.62269 0.62805 0.81267 0.81799 0.98439 0.99159 1.14998 1.1572 1.31429 1.32093 1.48243 1.48811 1.64605 1.65299 1.83913 1.84459 2.05235 2.05709 2.17823 2.1891 2.32422 2.32893 2.46373 2.47014 2.61808 2.62294 2.8078 2.81303 2.97188 2.97784 3.14449 3.14982 3.29381 3.30051 3.42936 3.43607 3.57356 3.57865 3.74774 3.75326 4.08133 4.086 4.33018 4.33438 4.48483 4.4905 4.6091 4.61939 4.8035 4.80719 
93 0.16099 0.16428 0.16729 0.31748 0.32089 0.32424 0.50252 0.50689 0.50979 0.5132 0.63644 0.63961 0.64293 0.82626 0.82976 0.83238 0.99746 1.00092 1.00485 1.16318 1.16707 1.17101 1.1748 1.32751 1.33235 1.33564 1.34068 1.49625 1.50011 1.50319 1.66043 1.66383 1.6683 1.85224 1.85488 1.85855 2.06553 2.06876 2.07261 2.19085 2.19563 2.19984 2.33745 2.34022 2.34373 2.47728 2.48116 2.48431 2.63176 2.63467 2.63725 2.82046 2.82477 2.82743 2.8313 2.98518 2.98933 2.99179 2.99681 3.15778 3.16118 3.1644 3.16884 3.30737 3.31168 3.31475 3.31833 3.44341 3.4468 3.45001 3.58705 3.59049 3.59406 3.76094 3.76458 3.76741 3.77107 4.09451 4.0971 4.10135 4.34333 4.34548 4.34988 4.49816 4.50232 4.50491 4.62248 4.62743 4.63079 4.63699 4.81721 4.81972 4.82305 
61 0.15589 0.16011 0.31252 0.3171 0.49833 0.50306 0.50726 0.63252 0.63726 0.8216 0.82567 0.8304 0.99236 0.99847 1.15847 1.16437 1.3222 1.32796 1.49085 1.49542 1.49992 1.65507 1.6595 1.84716 1.8521 2.06039 2.06511 2.18635 2.19243 2.3325 2.33786 2.47205 2.47766 2.62661 2.6313 2.81568 2.82084 2.82585 2.97992 2.98533 3.15317 3.15827 3.1635 3.30193 3.30826 3.43853 3.44301 3.58157 3.58618 3.75591 3.76142 4.08955 4.09427 4.33834 4.34305 4.49273 4.49817 4.62084 4.62585 4.81213 4.8155 
50 0.16019 0.16335 0.3165 0.32057 0.50406 0.50829 0.63606 0.64065 0.82438 0.82803 0.99565 1.00055 1.1619 1.1686 1.32858 1.33281 1.4962 1.49947 1.66069 1.66477 1.85115 1.85533 2.06477 2.19239 2.33705 2.34221 2.47791 2.48421 2.63172 2.82242 2.82695 2.98663 2.99207 3.15747 3.16195 3.30855 3.31221 3.44224 3.44879 3.58758 3.59524 3.76152 3.76505 4.09298 4.34124 4.3486 4.49982 4.62674 4.81584 4.81889 
8 0.5152 1.86411 2.07662 2.83573 3.77228 4.1048 4.50783 4.82929 
65 0.18044 0.18486 0.33648 0.34034 0.35233 0.52381 0.52766 0.53759 0.65595 0.66032 0.8462 0.8506 1.01775 1.02252 1.18437 1.18974 1.3487 1.3531 1.51595 1.52017 1.68071 1.6874 1.87146 1.87588 1.89075 2.08291 2.08716 2.21352 2.22364 2.35836 2.36409 2.49806 2.50335 2.65037 2.65392 2.8424 2.84712 3.00583 3.01082 3.17719 3.18075 3.18657 3.32818 3.33226 3.46207 3.46633 3.4795 3.60693 3.61213 3.62931 3.78149 3.785 3.79468 4.11156 4.11633 4.35998 4.36514 4.51761 4.52108 4.52851 4.64654 4.6552 4.8352 4.83917 4.84558 
38 0.16403 0.31995 0.32514 0.5081 0.51405 0.64135 0.83089 0.99986 1.00582 1.16767 1.17524 1.33396 1.50114 1.66475 1.85433 1.86002 2.06714 2.20715 2.33998 2.35108 2.48286 2.63579 2.8265 2.83503 2.99062 3.1613 3.16684 3.31354 3.44795 3.59187 3.76559 3.77145 4.09627 4.34473 4.50321 4.63162 4.81953 4.82445 
59 0.16615 0.16931 0.32244 0.32614 0.51041 0.51403 0.6425 0.64692 0.83079 0.83461 1.00261 1.00806 1.16856 1.17321 1.17783 1.33446 1.33897 1.50167 1.50532 1.66657 1.67032 1.8568 1.86083 2.06947 2.07321 2.19863 2.20548 2.34265 2.34687 2.48493 2.4886 2.63776 2.6407 2.82736 2.83085 2.83641 2.9928 2.99689 3.16301 3.16698 3.17517 3.31375 3.31796 3.4483 3.45326 3.59397 3.59794 3.76691 3.77039 4.09851 4.10199 4.34687 4.35038 4.50277 4.50698 4.63425 4.82165 4.82465 4.82956 
0 
26 0.16564 0.32141 0.50821 0.64104 0.83076 1.00189 1.17299 1.33499 1.50129 1.66474 1.85569 2.06853 2.34034 2.48275 2.63557 2.82662 2.99066 3.16313 3.31446 3.44763 3.59138 3.76593 4.09701 4.34546 4.50309 4.82001 
28 0.16451 0.32253 0.50856 0.64114 0.83133 0.99897 1.16746 1.33309 1.50094 1.66468 1.85434 2.06819 2.19637 2.33953 2.48227 2.63582 2.82628 2.9905 3.16371 3.31388 3.44723 3.59154 3.76688 4.09611 4.34431 4.50343 4.63097 4.81972 
48 0.1619 0.16767 0.31823 0.32227 0.50555 0.51023 0.63817 0.64311 0.8275 0.83119 0.99814 1.00449 1.16485 1.17167 1.33033 1.33568 1.49783 1.50293 1.66272 1.66925 1.85218 1.85638 2.06534 2.19509 2.33782 2.34274 2.47998 2.63301 2.82356 2.82959 2.98788 2.99578 3.15953 3.16366 3.30974 3.31548 3.44503 3.45393 3.5887 3.59441 3.76302 3.76903 4.09397 4.34209 4.50037 4.62795 4.81692 4.82022 
55 0.15881 0.16245 0.31496 0.31906 0.5023 0.50645 0.63458 0.63876 0.82289 0.82671 0.9943 0.9996 1.16145 1.1667 1.32725 1.33121 1.4949 1.49851 1.6589 1.66362 1.84927 1.85349 2.06224 2.06659 2.19129 2.33479 2.33914 2.47642 2.48108 2.62984 2.63305 2.82032 2.82407 2.98492 2.98925 3.15547 3.15948 3.30626 3.3103 3.44078 3.44524 3.58579 3.59033 3.75979 3.7631 4.09124 4.09575 4.33932 4.34464 4.49741 4.50079 4.62178 4.62654 4.8142 4.8177 
97 0.14999 0.15387 0.15714 0.30616 0.30949 0.31328 0.31739 0.49269 0.49678 0.49965 0.5032 0.62533 0.62914 0.63304 0.63845 0.81539 0.81884 0.82239 0.82642 0.98789 0.99076 0.99519 1.15227 1.15594 1.16099 1.31709 1.32081 1.32497 1.32974 1.48522 1.48916 1.49269 1.49804 1.64631 1.65305 1.65605 1.66584 1.8426 1.84514 1.84912 1.8542 2.05591 2.05853 2.0622 2.18114 2.18652 2.32747 2.33027 2.33388 2.46336 2.46903 2.47265 2.47691 2.61974 2.62387 2.62729 2.81099 2.81502 2.81813 2.82327 2.97476 2.97893 2.98242 3.1476 3.15065 3.15461 3.15845 3.29682 3.30039 3.30493 3.30876 3.42925 3.43528 3.43884 3.44346 3.57668 3.58049 3.58403 3.75135 3.75478 3.75813 4.08482 4.08739 4.09137 4.33388 4.33602 4.34099 4.48792 4.49097 4.49479 4.61191 4.61805 4.62209 4.80694 4.80977 4.81232 4.81731 
21 0.16082 0.31753 0.50684 0.63907 0.82598 0.99645 1.49727 1.66202 1.85079 2.06436 2.33684 2.6326 2.82346 2.98761 3.16207 3.58805 3.76353 4.0929 4.341 4.50073 4.8155 
56 0.14893 0.15462 0.30522 0.31047 0.49146 0.49698 0.62434 0.63004 0.81451 0.82024 0.98617 0.99323 1.1518 1.16134 1.31612 1.32388 1.48427 1.49053 1.64751 1.65327 1.84096 1.8463 2.05418 2.05927 2.18018 2.19062 2.32597 2.33094 2.46492 2.47099 2.61981 2.62528 2.80972 2.81538 2.97372 2.98011 3.14628 3.15195 3.29551 3.30324 3.43096 3.43652 3.57539 3.58113 3.74951 3.75528 4.08311 4.08803 4.33203 4.33662 4.48666 4.49257 4.61108 4.61995 4.80527 4.80921 
56 0.14938 0.15557 0.30587 0.31151 0.49194 0.49762 0.62454 0.63109 0.81524 0.8211 0.98693 0.9938 1.15236 1.16054 1.31666 1.32399 1.48482 1.49136 1.64677 1.65346 1.84177 1.84743 2.05494 2.05984 2.18052 2.18949 2.32673 2.33189 2.46523 2.47183 2.62038 2.62575 2.81011 2.81607 2.9742 2.98078 3.14702 3.15289 3.29608 3.30358 3.43271 3.43916 3.5759 3.58172 3.75023 3.75607 4.08391 4.0887 4.33285 4.33678 4.48734 4.49331 4.6115 4.62125 4.80601 4.80996 
25 0.16022 0.31624 0.50523 0.63782 0.82559 0.99784 1.33126 1.49636 1.66151 1.85154 2.06314 2.33636 2.47756 2.63082 2.82396 2.98572 3.15893 3.30939 3.4439 3.5871 3.76145 4.09209 4.34033 4.49835 4.81533 
28 0.15817 0.31296 0.50096 0.63375 0.82243 0.99399 1.16189 1.32649 1.49443 1.65853 1.84771 2.06163 2.19111 2.33331 2.47612 2.62842 2.81887 2.98401 3.15375 3.30501 3.4393 3.58467 3.75759 4.0899 4.33842 4.49456 4.62655 4.81277 
3 0.16945 1.00518 2.34643 
67 0.17264 0.17611 0.19103 0.32997 0.33363 0.51557 0.51906 0.52409 0.64773 0.6522 0.8387 0.8427 1.01011 1.01397 1.17704 1.18178 1.34063 1.34525 1.50864 1.51255 1.67208 1.6766 1.86161 1.86674 1.87079 2.07518 2.0796 2.20476 2.21271 2.348 2.35276 2.35838 2.48977 2.4947 2.64319 2.64739 2.83338 2.8384 2.84468 2.99783 3.003 3.17066 3.17395 3.17961 3.32149 3.32508 3.4546 3.45871 3.5988 3.6032 3.60931 3.77365 3.77692 3.78524 4.10367 4.10743 4.11925 4.3518 4.35608 4.37429 4.51073 4.51471 4.6396 4.64537 4.82741 4.83071 4.83446 
87 0.16765 0.17087 0.17496 0.32368 0.32725 0.33053 0.34262 0.51159 0.51442 0.51763 0.64448 0.64783 0.65277 0.83424 0.83688 0.84091 1.00374 1.00823 1.01258 1.1715 1.17608 1.17998 1.33645 1.34009 1.34414 1.50401 1.50704 1.51066 1.66796 1.67145 1.67632 1.85813 1.86194 1.86543 1.87313 2.07152 2.07474 2.08201 2.20073 2.20638 2.34414 2.34737 2.3513 2.3572 2.48617 2.4895 2.49429 2.63891 2.64178 2.65017 2.82913 2.83198 2.83521 2.83931 2.99438 2.99811 3.00487 3.16474 3.16832 3.17119 3.31575 3.31908 3.32214 3.45025 3.45383 3.45839 3.59557 3.59922 3.60443 3.76962 3.77237 3.77877 4.10021 4.1035 4.10878 4.34851 4.35169 4.35665 4.50664 4.5093 4.51679 4.63517 4.64075 4.82312 4.82583 4.82917 4.83561 
82 0.16501 0.16827 0.17182 0.321 0.32479 0.32779 0.50715 0.51071 0.51393 0.5193 0.64076 0.64499 0.64868 0.83031 0.83409 0.83818 1.00129 1.00566 1.00965 1.16816 1.1727 1.17676 1.33179 1.3366 1.34036 1.50046 1.50427 1.50823 1.66568 1.66868 1.67378 1.8559 1.85984 1.86369 1.88035 2.06953 2.07287 2.19594 2.20046 2.20736 2.34154 2.3453 2.35065 2.35857 2.48322 2.4866 2.63624 2.6394 2.82697 2.83031 2.83485 2.98954 2.99382 3.16226 3.16625 3.16955 3.31244 3.31663 3.31966 3.44757 3.45199 3.45927 3.59237 3.59601 3.60415 3.76457 3.76909 3.77164 4.09878 4.10211 4.34677 4.34946 4.36165 4.50191 4.50637 4.51182 4.63078 4.63549 4.82063 4.82324 4.82634 4.84713 
61 0.15703 0.16078 0.31233 0.31678 0.5003 0.50372 0.63193 0.63662 0.8217 0.82597 0.99269 0.99755 1.15897 1.16421 1.3237 1.32854 1.49276 1.49666 1.65567 1.66002 1.84702 1.85133 2.06023 2.06413 2.18927 2.19547 2.3324 2.33653 2.47253 2.47728 2.62695 2.63066 2.81798 2.82179 2.98194 2.98585 3.15319 3.15805 3.16242 3.30297 3.30829 3.31271 3.43824 3.44273 3.58299 3.58774 3.75644 3.76091 3.76474 4.08914 4.09326 4.33791 4.34227 4.49322 4.49791 4.50287 4.62043 4.62673 4.81199 4.81578 4.82028 
59 0.14808 0.15272 0.3043 0.30889 0.31502 0.49072 0.49615 0.50083 0.62354 0.62875 0.81374 0.81832 0.82229 0.98581 0.99239 1.15074 1.15976 1.31538 1.32316 1.48349 1.48936 1.64455 1.65279 1.84056 1.84509 2.05383 2.05812 2.17924 2.32541 2.32965 2.46329 2.4708 2.61847 2.62343 2.80893 2.81451 2.97292 2.97964 3.1457 3.15028 3.15501 3.29483 3.30312 3.42758 3.43378 3.57466 3.57991 3.7492 3.75503 4.08272 4.08678 4.33176 4.33528 4.48602 4.49188 4.6101 4.61977 4.80479 4.80853 
0 
113 0.14965 0.15349 0.15632 0.15976 0.30585 0.3093 0.31277 0.31575 0.4925 0.4965 0.49918 0.50182 0.50758 0.62463 0.62862 0.63163 0.63438 0.81495 0.81843 0.82156 0.82389 0.82781 0.98773 0.99051 0.99412 0.99769 1.15191 1.15577 1.15974 1.16354 1.31672 1.32047 1.32402 1.32717 1.48477 1.48874 1.49189 1.49485 1.50068 1.64629 1.65277 1.65572 1.65927 1.84252 1.84513 1.84887 1.8522 2.05581 2.05853 2.06146 2.18091 2.18624 2.18991 2.32738 2.33018 2.33334 2.33761 2.46294 2.46885 2.47231 2.47491 2.48065 2.61942 2.62366 2.6268 2.62947 2.81087 2.81484 2.81773 2.82074 2.82511 2.97447 2.97869 2.98176 2.98542 3.14741 3.15048 3.15406 3.15657 3.29654 3.30013 3.30401 3.30704 3.42927 3.43522 3.43835 3.44153 3.57652 3.58035 3.58324 3.58666 3.75125 3.75459 3.75753 3.75983 4.08472 4.08739 4.09084 4.33374 4.33596 4.3395 4.48765 4.4907 4.49425 4.49689 4.61174 4.61759 4.62175 4.62604 4.80684 4.80981 4.81216 4.81561 
65 0.15303 0.15727 0.16313 0.30919 0.3142 0.31854 0.49517 0.50004 0.50525 0.62834 0.63275 0.63924 0.81842 0.82353 0.98996 0.99614 1.15559 1.16279 1.31971 1.32622 1.48813 1.49304 1.49849 1.64866 1.65566 1.8447 1.85007 2.05797 2.06211 2.18322 2.19033 2.32975 2.33398 2.46826 2.47328 2.48014 2.62414 2.62802 2.81299 2.81814 2.82493 2.97746 2.98281 3.15021 3.156 3.29941 3.30685 3.43187 3.43711 3.44312 3.57911 3.58369 3.75331 3.75888 4.08693 4.09097 4.33582 4.33932 4.49046 4.49599 4.61411 4.62305 4.80912 4.81269 4.81834 
1 3.76807 
17 0.16174 0.3197 0.50535 0.63877 0.82916 1.17072 1.33207 1.49937 1.85716 2.82394 3.15991 3.31348 3.44647 3.76335 4.09686 4.50142 4.81986 
43 0.16733 0.17369 0.32238 0.32802 0.51121 0.51709 0.64286 0.83475 0.83981 1.00249 1.01092 1.16787 1.17643 1.33247 1.34118 1.50584 1.66756 1.67492 1.86058 1.86691 2.0785 2.19835 2.34238 2.35059 2.48975 2.64748 2.82814 2.8345 2.99823 3.16339 3.17096 3.31341 3.32155 3.44802 3.60132 3.76681 4.10229 4.35066 4.50301 4.51198 4.63143 4.8237 4.82924 
36 0.17021 0.32653 0.51249 0.64519 0.83545 1.00738 1.17295 1.17911 1.33725 1.34226 1.5057 1.51029 1.66914 1.86152 2.07202 2.20144 2.34446 2.35019 2.48657 2.63935 2.83104 2.99436 3.16658 3.17125 3.31829 3.45071 3.45554 3.59543 3.60049 3.77047 4.10028 4.34896 4.50702 4.63535 4.82392 4.82948 
15 0.17408 0.33056 0.51691 0.83714 1.01018 1.5088 1.67568 1.87271 2.34986 2.83621 3.17095 3.77581 4.10246 4.51339 4.8291 
29 0.16538 0.32215 0.51011 0.64377 0.83098 0.99922 1.00531 1.17339 1.33542 1.50129 1.66482 1.85755 2.06861 2.20164 2.34116 2.48318 2.63588 2.82711 2.99073 3.1645 3.31535 3.44927 3.59386 3.76719 4.09763 4.34767 4.50391 4.636 4.8207 
0 
67 0.16213 0.16501 0.17028 0.31866 0.32179 0.32549 0.50641 0.5096 0.51548 0.63886 0.64269 0.82764 0.83076 0.83494 0.99792 1.00193 1.00706 1.16456 1.17026 1.1778 1.33131 1.33581 1.49832 1.50119 1.50548 1.66287 1.66616 1.67356 1.85312 1.85649 1.86021 2.06611 2.06964 2.19516 2.33843 2.34193 2.34802 2.48045 2.48423 2.63377 2.63693 2.82459 2.82742 2.83247 2.98846 2.99175 3.15985 3.16349 3.31066 3.3145 3.44571 3.44995 3.58985 3.59419 3.76332 3.76671 4.09495 4.09836 4.34346 4.34613 4.50045 4.50362 4.62709 4.63166 4.81817 4.82067 4.82523 
118 0.17577 0.17908 0.18251 0.18915 0.33106 0.33481 0.33775 0.34225 0.51901 0.52174 0.52451 0.52798 0.54745 0.652 0.6553 0.6584 0.66437 0.84046 0.84385 0.84642 0.8496 0.86299 1.01169 1.01564 1.01913 1.02511 1.17771 1.18232 1.18569 1.18935 1.34256 1.34612 1.34907 1.35396 1.51151 1.51447 1.51738 1.52318 1.67584 1.67892 1.68313 1.69095 1.86581 1.86943 1.87228 1.87574 1.88299 2.07946 2.08232 2.08565 2.09617 2.20633 2.21057 2.21551 2.35157 2.35493 2.3584 2.36313 2.37309 2.49361 2.49637 2.49978 2.50433 2.64659 2.64939 2.65267 2.6594 2.8369 2.84026 2.84328 2.84649 2.86103 3.00071 3.00382 3.00727 3.01323 3.17278 3.17627 3.17886 3.18244 3.32295 3.32646 3.32899 3.33314 3.45752 3.46092 3.46359 3.46898 3.60254 3.60564 3.60882 3.61382 3.77631 3.77958 3.782 3.78611 3.79483 4.10796 4.11091 4.1143 4.12506 4.35658 4.35905 4.36252 4.37052 4.51307 4.51649 4.51918 4.52322 4.63986 4.64399 4.64805 4.66087 4.83068 4.83362 4.83621 4.83903 4.84493 
75 0.16865 0.17224 0.17624 0.32454 0.32886 0.33267 0.51295 0.51667 0.52121 0.6465 0.64985 0.65602 0.83546 0.83878 0.84264 1.00384 1.00893 1.01411 1.17122 1.17747 1.18348 1.33839 1.34221 1.50598 1.5097 1.66993 1.67462 1.68224 1.85948 1.86409 1.86753 2.07349 2.07715 2.20242 2.20803 2.34508 2.34928 2.35516 2.48826 2.49235 2.50022 2.64122 2.64448 2.83156 2.83509 2.839 2.99577 2.99944 3.16577 3.16995 3.17411 3.31807 3.32154 3.32889 3.45287 3.45706 3.597 3.6013 3.60834 3.77125 3.77408 3.7796 4.10221 4.10568 4.34996 4.35346 4.36123 4.50863 4.512 4.63578 4.64122 4.82406 4.8271 4.83033 4.83799 
28 0.17197 0.33044 0.51644 0.64921 0.83761 1.01403 1.18431 1.34216 1.50957 1.67638 1.86564 2.07487 2.20656 2.35121 2.49111 2.64143 2.83661 2.9982 3.17038 3.32147 3.45559 3.60013 3.77266 4.10444 4.35213 4.50951 4.63888 4.83014 
93 0.15186 0.15599 0.1591 0.30839 0.31169 0.31516 0.31907 0.49469 0.49907 0.50184 0.50519 0.62746 0.63163 0.63539 0.81749 0.82103 0.82401 0.82854 0.98974 0.99345 0.99761 1.15488 1.15871 1.16413 1.31919 1.32426 1.3277 1.48717 1.49155 1.49474 1.4989 1.64857 1.65508 1.65809 1.6633 1.84449 1.84741 1.85169 2.05778 2.06089 2.06553 2.18304 2.18875 2.32945 2.33252 2.33677 2.46704 2.47214 2.4755 2.48041 2.62266 2.62646 2.62944 2.8129 2.81707 2.81986 2.8244 2.97687 2.98174 2.9846 3.14974 3.15289 3.15653 3.1605 3.29882 3.30322 3.30695 3.43168 3.43681 3.4409 3.44521 3.57866 3.58275 3.58655 3.75309 3.75727 3.76004 4.08671 4.08949 4.0948 4.33565 4.33816 4.34491 4.48998 4.49396 4.49671 4.61398 4.62023 4.62442 4.80884 4.81184 4.81452 4.81932 
50 0.15597 0.16029 0.31153 0.31695 0.49823 0.50232 0.63188 0.63661 0.82091 0.82535 0.99143 0.9994 1.15753 1.1673 1.32151 1.32802 1.49151 1.4958 1.65618 1.66102 1.84616 1.85381 2.05923 2.18691 2.33163 2.47265 2.47689 2.62635 2.63047 2.81664 2.82091 2.98009 2.98501 3.15219 3.15764 3.30155 3.30843 3.43807 3.58193 3.5881 3.75518 3.76061 4.08831 4.33697 4.49239 4.49766 4.61926 4.62682 4.81128 4.81513 
26 0.16818 0.32663 0.51071 0.64323 0.83562 1.00579 1.33632 1.50651 1.66972 1.85884 2.0689 2.20458 2.34282 2.63662 2.82857 2.99186 3.16646 3.31752 3.45047 3.59386 3.76841 4.09728 4.34483 4.50518 4.63578 4.82031 
80 0.14689 0.15107 0.15464 0.30365 0.30774 0.31143 0.48994 0.49433 0.49777 0.62263 0.62701 0.63103 0.81247 0.81673 0.81987 0.98456 0.98889 0.99349 1.1501 1.15517 1.16104 1.31446 1.31984 1.32439 1.48224 1.48695 1.4905 1.64478 1.65061 1.65475 1.83928 1.84318 1.84718 2.05252 2.05619 2.17863 2.18417 2.32442 2.32812 2.33269 2.46266 2.46817 2.4719 2.61806 2.62233 2.62619 2.8082 2.81251 2.81609 2.97215 2.97722 2.98226 3.14465 3.14874 3.15209 3.294 3.29909 3.30298 3.42872 3.43302 3.43705 3.57391 3.57821 3.58277 3.7479 3.75228 3.75541 4.08151 4.08506 4.33036 4.33357 4.485 4.48969 4.49341 4.60951 4.61655 4.62157 4.80383 4.80694 4.81039 
1 0.82571 
45 0.15269 0.15764 0.30988 0.31594 0.49627 0.50111 0.62939 0.63543 0.81812 0.8233 0.98963 0.99639 1.15611 1.31973 1.32628 1.48849 1.49389 1.65573 1.8446 1.85262 2.05775 2.18538 2.33004 2.4733 2.62502 2.62904 2.81491 2.81973 2.978 2.98328 3.15048 3.15673 3.29983 3.30649 3.43676 3.5804 3.75325 3.75903 4.08685 4.33556 4.49051 4.49608 4.61582 4.80944 4.81507 
34 0.17003 0.17665 0.32703 0.33228 0.51475 0.64777 0.83586 0.84069 1.00826 1.17744 1.33928 1.50737 1.67051 1.8618 1.86659 2.0741 2.20452 2.3474 2.35656 2.49026 2.64044 2.83347 2.99707 3.16976 3.31941 3.45405 3.59847 3.77229 4.10339 4.35017 4.50853 4.63748 4.82554 4.82987 
42 0.17459 0.18095 0.33083 0.33553 0.51783 0.52359 0.6524 0.84052 0.84602 1.01098 1.01912 1.17962 1.18708 1.34427 1.51081 1.51621 1.67503 1.86479 1.87044 2.07839 2.2081 2.35012 2.36254 2.49365 2.64584 2.83632 2.84278 3.00076 3.1732 3.1789 3.32405 3.45811 3.6025 3.77654 3.78912 4.10648 4.35477 4.38967 4.51365 4.64257 4.82926 4.83419 
11 0.16735 0.32346 0.51168 0.83126 1.00456 1.50235 1.66823 1.85947 3.31676 4.34918 4.82456 
80 0.16336 0.16639 0.17205 0.31828 0.32193 0.32553 0.50689 0.51054 0.51461 0.63932 0.6428 0.64989 0.82842 0.83114 0.83521 0.99863 1.00279 1.00791 1.16455 1.17002 1.17439 1.33169 1.33533 1.34076 1.49846 1.50177 1.50647 1.66293 1.66667 1.67174 1.85298 1.85674 1.86036 1.87546 2.0661 2.06978 2.19522 2.20164 2.33826 2.3417 2.34627 2.35179 2.48061 2.48407 2.49086 2.63394 2.63702 2.82443 2.82759 2.83167 2.98904 2.99236 3.00282 3.16004 3.16382 3.16795 3.31056 3.31432 3.319 3.44452 3.4488 3.45475 3.58948 3.59314 3.59866 3.76396 3.76715 3.77417 4.09508 4.09952 4.11343 4.34369 4.34805 4.50091 4.50417 4.62949 4.63504 4.81821 4.821 4.82475 
2 0.16123 0.82173 
79 0.16891 0.17229 0.1766 0.32519 0.32897 0.33446 0.51334 0.51631 0.52031 0.64604 0.64967 0.65628 0.83569 0.83851 0.8432 1.00557 1.00972 1.01644 1.1729 1.17762 1.18327 1.33828 1.34179 1.34872 1.50495 1.50852 1.51691 1.66958 1.67345 1.68077 1.86048 1.86447 1.86826 2.07291 2.07741 2.20236 2.20815 2.34543 2.34912 2.35414 2.48824 2.49222 2.50469 2.64123 2.64431 2.8306 2.83366 2.83857 2.99603 3.00051 3.16662 3.17066 3.1756 3.31772 3.32131 3.32828 3.45177 3.45607 3.46366 3.59732 3.60141 3.60851 3.76998 3.77372 3.7781 4.10196 4.10589 4.12076 4.35061 4.35467 4.5084 4.51161 4.5246 4.63425 4.63886 4.64689 4.8249 4.82743 4.83128 
0 
78 0.16875 0.17164 0.17636 0.32465 0.32823 0.33468 0.51152 0.51468 0.51833 0.64391 0.64748 0.65192 0.83498 0.83837 1.00443 1.00913 1.01691 1.1715 1.17633 1.18176 1.33676 1.3403 1.34554 1.50511 1.50821 1.66862 1.67296 1.85897 1.86347 1.86737 2.07152 2.07444 2.08656 2.19993 2.20494 2.34398 2.34753 2.35407 2.48568 2.48844 2.49404 2.63852 2.64112 2.64846 2.82918 2.8325 2.83679 2.99396 2.99674 3.00221 3.16454 3.16844 3.17177 3.31527 3.31904 3.32344 3.44964 3.45342 3.45751 3.59469 3.59836 3.60322 3.7685 3.77168 3.7752 4.10037 4.10377 4.11362 4.3488 4.35248 4.50518 4.50808 4.51221 4.634 4.6376 4.82349 4.82632 4.83007 
84 0.14627 0.15061 0.1536 0.30238 0.30622 0.31002 0.48903 0.49385 0.4968 0.62106 0.62583 0.62935 0.81167 0.81553 0.81873 0.82292 0.98423 0.98772 0.99279 1.14841 1.1527 1.15799 1.31343 1.31847 1.32229 1.48151 1.48603 1.48918 1.49371 1.64248 1.64997 1.65372 1.83894 1.84188 1.84628 2.0522 2.0554 2.17747 2.18363 2.32381 2.32713 2.33159 2.45921 2.46628 2.46998 2.4757 2.61578 2.62086 2.62398 2.80738 2.81192 2.81502 2.97104 2.97622 2.97928 3.14389 3.14739 3.15172 3.29308 3.29747 3.30185 3.30608 3.42549 3.43184 3.43603 3.57301 3.57756 3.58157 3.74769 3.7516 3.75511 4.08112 4.08413 4.33011 4.33259 4.48427 4.48795 4.49151 4.60833 4.61491 4.61976 4.80326 4.80648 4.80953 
70 0.16529 0.16991 0.17326 0.32256 0.32674 0.32968 0.51191 0.51519 0.51905 0.64466 0.6483 0.83072 0.83567 0.83947 1.00229 1.00771 1.01163 1.17191 1.17746 1.33311 1.3386 1.34221 1.50154 1.50602 1.50968 1.66832 1.67191 1.85751 1.86164 1.86533 2.07302 2.07656 2.20206 2.20876 2.34346 2.34728 2.35151 2.48723 2.4917 2.64059 2.64455 2.82857 2.83187 2.83593 2.99532 3.00014 3.16529 3.16936 3.17418 3.31493 3.31952 3.32306 3.45137 3.45485 3.5965 3.60218 3.77113 3.77389 4.10115 4.10437 4.34885 4.35216 4.35702 4.50776 4.51101 4.62925 4.63663 4.82344 4.82664 4.83005 
41 0.15856 0.16288 0.31501 0.3203 0.5037 0.63615 0.82506 0.82888 0.99565 1.00106 1.16311 1.32854 1.49505 1.4993 1.66036 1.66858 1.84984 1.85573 2.0633 2.19131 2.33549 2.34267 2.47721 2.63048 2.82106 2.98608 3.15685 3.16222 3.30738 3.31551 3.4421 3.44822 3.58713 3.75973 3.76558 4.0921 4.34053 4.49655 4.62686 4.81455 4.82232 
59 0.15107 0.15612 0.30743 0.31228 0.4931 0.49842 0.50247 0.62638 0.63125 0.81647 0.82156 0.98787 0.99342 1.15373 1.16077 1.31762 1.32407 1.48609 1.49177 1.64657 1.65388 1.84265 1.84738 2.05587 2.05967 2.18155 2.1888 2.32793 2.3322 2.46632 2.47221 2.62177 2.62645 2.81112 2.81671 2.97531 2.98143 3.1481 3.1531 3.2972 3.30383 3.42988 3.43557 3.44022 3.57711 3.58236 3.75111 3.75633 3.75938 4.08494 4.0886 4.33374 4.33733 4.48831 4.49367 4.6123 4.62121 4.80715 4.81048 
26 0.15989 0.31809 0.50469 0.63918 0.82471 0.99721 1.16823 1.33105 1.49632 1.66161 1.85128 2.3371 2.48179 2.6319 2.82328 2.98939 3.15911 3.31006 3.44517 3.58921 3.76195 4.09242 4.34037 4.49915 4.62753 4.81504 
87 0.1639 0.16709 0.17158 0.31946 0.32294 0.32587 0.5079 0.51089 0.51449 0.64041 0.644 0.64868 0.82835 0.83202 0.83484 0.83978 0.99898 1.00365 1.00714 1.16523 1.17147 1.17551 1.32908 1.33429 1.33799 1.49845 1.50217 1.50586 1.66408 1.66713 1.67144 1.85404 1.85786 1.8612 2.06741 2.07081 2.07622 2.19351 2.19835 2.20498 2.3395 2.34309 2.34643 2.35215 2.48194 2.48543 2.49076 2.63566 2.63858 2.82553 2.82844 2.83291 2.99054 2.99345 3.00034 3.16097 3.16492 3.16759 3.30944 3.31483 3.31776 3.4458 3.45006 3.45402 3.59004 3.59421 3.5974 3.60485 3.76305 3.76748 3.77003 3.77608 4.09651 4.10007 4.11421 4.34519 4.34863 4.50038 4.50481 4.50801 4.6248 4.63217 4.63675 4.82 4.82251 4.82575 4.83282 
28 0.15062 0.30689 0.49326 0.62701 0.81597 0.98708 1.15333 1.3173 1.48637 1.65237 1.84177 2.05491 2.18195 2.32712 2.46869 2.622 2.81151 2.97542 3.14758 3.29724 3.43351 3.57722 3.75059 4.08396 4.33266 4.48781 4.6151 4.80651 
0 
72 0.16595 0.16982 0.17564 0.3223 0.3264 0.33098 0.51065 0.51456 0.5196 0.64375 0.64804 0.83077 0.83501 0.83988 1.00274 1.0075 1.01605 1.17055 1.17604 1.33584 1.3405 1.50116 1.50545 1.5102 1.66677 1.67082 1.67907 1.85709 1.86136 1.86575 2.0708 2.07563 2.19982 2.20759 2.34319 2.34819 2.35716 2.48545 2.48928 2.63829 2.64186 2.82852 2.83249 2.83705 2.99298 2.99713 3.16366 3.16833 3.17338 3.31501 3.3193 3.44881 3.4537 3.46315 3.59456 3.59956 3.60713 3.76694 3.77123 3.77665 4.09993 4.10522 4.34811 4.35305 4.50373 4.50815 4.51393 4.63387 4.64076 4.82204 4.82527 4.82946 
28 0.16863 0.32466 0.51103 0.64457 0.83442 1.00775 1.17156 1.33611 1.50445 1.66844 1.86044 2.07252 2.20007 2.34493 2.48617 2.63934 2.8295 2.99459 3.16673 3.31725 3.45223 3.5949 3.76903 4.10097 4.34806 4.50646 4.63554 4.823 
16 0.32347 0.50971 0.6409 0.8298 1.1718 1.66652 1.85722 2.06669 2.19943 2.34225 2.48244 3.16544 3.31517 3.4485 4.09632 4.34481 
4 0.32266 1.00493 1.50389 1.85745 
28 0.16753 0.32253 0.50899 0.64228 0.83246 1.00407 1.17265 1.33559 1.50258 1.66553 1.85806 2.06861 2.19775 2.34095 2.48418 2.63614 2.82788 2.99082 3.16495 3.31523 3.44862 3.59198 3.76711 4.09658 4.34544 4.50375 4.63238 4.8203 
0 
77 0.17402 0.178 0.20184 0.32988 0.33343 0.33937 0.51724 0.52074 0.52578 0.64969 0.65361 0.65946 0.83988 0.84355 0.84905 1.01095 1.01539 1.029 1.17948 1.18453 1.34262 1.34676 1.35707 1.50999 1.51389 1.52286 1.6737 1.67854 1.68741 1.86408 1.86877 1.87342 2.07661 2.08058 2.09693 2.20632 2.21426 2.35055 2.35462 2.36166 2.49142 2.49577 2.50441 2.64384 2.64746 2.83507 2.83899 2.84309 2.99972 3.00459 3.17178 3.17495 3.17956 3.32288 3.32659 3.45633 3.4603 3.46761 3.6009 3.6061 3.6127 3.77489 3.7779 3.78332 4.10569 4.10917 4.11968 4.35401 4.35777 4.51181 4.51564 4.52608 4.63981 4.64606 4.82904 4.8327 4.83689 
40 0.16768 0.32342 0.51046 0.51732 0.64341 0.8312 0.83903 1.00561 1.17266 1.33675 1.50383 1.66726 1.85704 1.8631 2.06971 2.2003 2.3424 2.35071 2.48488 2.63875 2.82893 2.83683 2.99378 3.16299 3.171 3.31433 3.32354 3.44829 3.45597 3.59421 3.7677 3.77359 4.09912 4.10861 4.34749 4.50501 4.51204 4.63185 4.82165 4.82927 
117 0.14166 0.14535 0.14812 0.15091 0.29776 0.30119 0.30431 0.30706 0.4844 0.48821 0.49083 0.49343 0.49713 0.61667 0.62045 0.62335 0.62629 0.63115 0.80699 0.81037 0.81352 0.81591 0.8207 0.97963 0.98234 0.98593 0.98937 1.14386 1.14762 1.15154 1.15538 1.30873 1.31219 1.31588 1.31916 1.47682 1.48064 1.48376 1.48656 1.63816 1.64433 1.64748 1.65102 1.83433 1.83679 1.83992 1.84293 2.04758 2.05009 2.05278 2.05839 2.17285 2.17748 2.18106 2.31921 2.32198 2.32489 2.32817 2.45501 2.46055 2.46404 2.46687 2.47148 2.61135 2.61559 2.61852 2.62109 2.80278 2.80663 2.80941 2.81213 2.81616 2.96641 2.97035 2.97354 2.97707 3.13926 3.14226 3.14538 3.14784 3.15196 3.28847 3.29187 3.2956 3.29841 3.42113 3.42677 3.42989 3.43311 3.5684 3.57214 3.57493 3.57825 3.74311 3.74612 3.74907 3.75136 4.07653 4.07906 4.08191 4.32547 4.32762 4.33033 4.33694 4.47959 4.48253 4.48596 4.48842 4.60368 4.60901 4.6133 4.61775 4.7987 4.80147 4.80368 4.80641 4.81064 
20 0.15748 0.31609 0.50092 0.63633 0.82271 0.99666 1.49372 1.8468 2.06122 2.33606 2.62943 2.81913 3.15705 3.44433 3.58826 3.75962 4.08934 4.33702 4.49674 4.81239 
25 0.17631 0.33376 0.52045 0.65527 0.84166 1.01419 1.18459 1.34747 1.51288 1.67768 1.87016 2.07949 2.35547 2.64685 2.83884 3.00503 3.17576 3.32631 3.46055 3.77797 4.10757 4.35577 4.51711 4.83093 4.83749 
29 0.16259 0.31868 0.50592 0.64001 0.82684 0.83076 0.99684 1.16289 1.33127 1.49808 1.66185 1.85152 2.06585 2.19486 2.33765 2.48041 2.63281 2.82399 2.9881 3.15913 3.31006 3.44283 3.58863 3.76398 4.09452 4.34251 4.50108 4.6271 4.81793 
64 0.16435 0.16757 0.31991 0.32393 0.50832 0.51169 0.64058 0.64389 0.64867 0.8294 0.83274 0.83857 0.99976 1.00447 1.16784 1.173 1.33287 1.33695 1.50079 1.50418 1.6645 1.66893 1.85436 1.85895 1.86314 2.06757 2.07084 2.19682 2.20336 2.33996 2.3435 2.48247 2.48585 2.63535 2.63825 2.82606 2.82958 2.83364 2.9907 2.99568 3.16218 3.16589 3.31277 3.31654 3.44603 3.45039 3.59109 3.5949 3.60463 3.76515 3.76846 3.77394 4.09667 4.10009 4.34501 4.34836 4.50221 4.50523 4.51055 4.63078 4.63658 4.81985 4.82328 4.82739 
25 0.16987 0.32616 0.51479 0.64932 0.83463 1.00771 1.17703 1.34094 1.5107 1.66978 1.86069 2.34898 2.49201 2.6451 2.83512 2.9984 3.17023 3.32273 3.45728 3.60149 3.77286 4.10705 4.35471 4.51178 4.82556 
0 
137 0.14264 0.14591 0.14861 0.15086 0.15391 0.29879 0.30234 0.30463 0.30697 0.30938 0.48571 0.48902 0.4917 0.49366 0.49608 0.61599 0.62034 0.62337 0.6257 0.62813 0.63298 0.80809 0.81141 0.8141 0.81626 0.81879 0.9809 0.98321 0.98596 0.9885 0.99203 1.14486 1.14868 1.15157 1.15459 1.15857 1.30991 1.31309 1.31661 1.31899 1.32212 1.47793 1.48147 1.48435 1.4866 1.48954 1.63903 1.64489 1.64801 1.65046 1.65414 1.83567 1.8379 1.84021 1.84258 1.84539 2.0489 2.05112 2.05352 2.05597 2.17403 2.1778 2.18116 2.18495 2.32055 2.32317 2.32552 2.32791 2.33127 2.45555 2.46123 2.46444 2.46701 2.46991 2.61242 2.61669 2.61922 2.62139 2.62446 2.80418 2.80763 2.81004 2.81208 2.81474 2.96757 2.97097 2.97412 2.97614 2.97995 3.14035 3.14316 3.1454 3.14795 3.15005 3.28928 3.29247 3.29547 3.29832 3.30073 3.42231 3.42779 3.43002 3.43289 3.43561 3.56966 3.57301 3.57554 3.57803 3.581 3.74435 3.74664 3.74937 3.75149 3.7535 4.07787 4.08015 4.08237 4.08478 4.32663 4.32875 4.33074 4.33348 4.48077 4.48359 4.48659 4.48857 4.49104 4.60476 4.60873 4.61217 4.61572 4.62269 4.80016 4.80272 4.80472 4.80667 4.80933 
99 0.14618 0.15028 0.1534 0.30238 0.30581 0.30928 0.31289 0.48887 0.49323 0.49595 0.49961 0.62172 0.62583 0.62949 0.81165 0.81526 0.81865 0.82291 0.98401 0.98704 0.99119 1.14851 1.15229 1.15724 1.1623 1.31323 1.31742 1.32104 1.32544 1.48144 1.4857 1.48895 1.49336 1.64263 1.6493 1.65264 1.83873 1.84138 1.845 1.8496 2.05199 2.05475 2.05794 2.17728 2.18286 2.19135 2.32361 2.32651 2.32992 2.45994 2.46576 2.46951 2.47414 2.61609 2.62025 2.62343 2.80713 2.81134 2.81436 2.81905 2.97095 2.97538 2.97853 3.14382 3.14697 3.15076 3.15419 3.29298 3.29698 3.30106 3.30481 3.42559 3.43129 3.43508 3.43967 3.57285 3.5769 3.58045 3.74748 3.75107 3.75418 3.75768 4.08093 4.08358 4.08693 4.32991 4.33212 4.33576 4.48411 4.48735 4.49077 4.49576 4.60814 4.61442 4.61921 4.80307 4.806 4.80841 4.8122 
46 0.1704 0.17682 0.32673 0.33387 0.51332 0.51757 0.64785 0.83579 0.8414 1.0074 1.0153 1.1773 1.34014 1.50644 1.51755 1.6716 1.86188 1.86769 2.07293 2.20356 2.34669 2.35434 2.48793 2.4972 2.64029 2.8318 2.83761 2.99523 3.1681 3.1742 3.31882 3.32897 3.45274 3.5976 3.60747 3.7711 3.7808 4.10228 4.11048 4.34977 4.35558 4.50787 4.51408 4.63711 4.82472 4.82886 
0 
57 0.15532 0.15933 0.31202 0.31642 0.49819 0.50249 0.63113 0.63571 0.8205 0.82511 0.83135 0.99226 0.99814 1.15821 1.16487 1.32224 1.32854 1.49055 1.49509 1.65503 1.65928 1.84719 1.85162 2.06048 2.06485 2.18644 2.19217 2.3326 2.33719 2.47197 2.47725 2.62688 2.63087 2.81617 2.82102 2.98018 2.98535 3.15285 3.15833 3.30198 3.30922 3.4379 3.44231 3.58201 3.58676 3.75576 3.7613 4.08938 4.0935 4.33819 4.3421 4.49282 4.49818 4.61736 4.62549 4.81199 4.81538 
39 0.16667 0.32321 0.50963 0.51481 0.64333 0.83174 0.83548 1.00206 1.00983 1.17363 1.33526 1.50265 1.66669 1.85714 1.86471 2.07022 2.19941 2.34227 2.3553 2.48402 2.48948 2.63777 2.82809 2.83404 2.99247 3.16507 3.31572 3.44842 3.45455 3.59413 3.60217 3.76804 3.77324 4.09858 4.3467 4.50558 4.63332 4.82154 4.8268 
0 
53 0.14974 0.156 0.30583 0.311 0.49255 0.49888 0.62443 0.63039 0.81514 0.82157 0.98773 0.99576 1.15179 1.15757 1.16517 1.31701 1.32497 1.48498 1.49163 1.64598 1.65439 1.84247 1.85055 2.05573 2.18102 2.32732 2.33472 2.46266 2.47143 2.61919 2.62571 2.81092 2.81752 2.97455 2.98168 3.14741 3.1546 3.29657 3.30477 3.42895 3.43601 3.57652 3.58352 3.75117 3.75843 4.08462 4.33363 4.48781 4.4951 4.6119 4.62103 4.80676 4.81153 
73 0.1601 0.16463 0.31719 0.32164 0.50359 0.50748 0.51115 0.636 0.63955 0.64397 0.82546 0.8299 0.83539 0.99732 1.00261 1.16309 1.16835 1.17424 1.32697 1.33211 1.33709 1.49488 1.49943 1.5038 1.66006 1.66377 1.67072 1.85192 1.85653 1.86118 2.0656 2.06936 2.19158 2.19668 2.33764 2.34146 2.34813 2.47481 2.48003 2.48391 2.63158 2.63534 2.82185 2.82584 2.83129 2.98504 2.98968 3.15775 3.16249 3.16595 3.30704 3.31267 3.31689 3.44201 3.44566 3.44986 3.58763 3.59126 3.59814 3.76057 3.76558 3.77191 4.09449 4.09838 4.34331 4.34824 4.4979 4.50237 4.62233 4.62906 4.81711 4.81991 4.82441 
53 0.14812 0.15287 0.30457 0.3103 0.4907 0.49545 0.62417 0.63032 0.81351 0.81868 0.98497 1.15109 1.31498 1.3247 1.48345 1.48928 1.64892 1.65447 1.83971 1.84578 2.05292 2.05825 2.17934 2.32499 2.33115 2.4663 2.47153 2.61947 2.62442 2.80898 2.814 2.97293 2.97898 3.14524 3.15146 3.29471 3.30347 3.43127 3.43763 3.57466 3.58072 3.74835 3.75398 4.08196 4.08719 4.3307 4.33586 4.48555 4.49161 4.61025 4.61959 4.80424 4.80787 
100 0.1759 0.17906 0.18273 0.33118 0.33506 0.33806 0.34377 0.51936 0.52233 0.52518 0.53001 0.65255 0.65603 0.65989 0.84143 0.84455 0.84803 0.85776 1.01174 1.01613 1.01985 1.02797 1.17942 1.18375 1.18746 1.34384 1.34717 1.35042 1.36071 1.51207 1.51499 1.51852 1.53089 1.67629 1.68029 1.68487 1.86609 1.87017 1.87343 1.87928 2.07908 2.08226 2.08656 2.10325 2.20924 2.21432 2.35189 2.35564 2.35978 2.36558 2.4938 2.49742 2.50173 2.64634 2.64933 2.65418 2.83756 2.84073 2.84422 2.84877 3.00237 3.00558 3.01036 3.17272 3.17633 3.17901 3.18366 3.32293 3.32673 3.32955 3.33635 3.45831 3.46205 3.46569 3.60287 3.60681 3.61144 3.62022 3.7769 3.78005 3.78325 3.78924 4.10797 4.11124 4.11538 4.35642 4.35949 4.36351 4.38531 4.5129 4.51628 4.51958 4.52623 4.64208 4.6463 4.65844 4.83104 4.83393 4.83708 4.84105 
57 0.15915 0.16237 0.31545 0.31864 0.50323 0.50679 0.63498 0.63852 0.82362 0.82669 0.8303 0.99458 0.99877 1.16201 1.16676 1.32736 1.33106 1.49526 1.49826 1.65912 1.66287 1.84978 1.85382 2.06299 2.0669 2.19048 2.19621 2.33518 2.33913 2.47666 2.48058 2.62977 2.63277 2.82067 2.82411 2.985 2.98879 3.15681 3.16009 3.30705 3.31072 3.44093 3.44499 3.58592 3.59002 3.75988 3.76317 4.09162 4.09556 4.33967 4.34466 4.49773 4.5008 4.62542 4.62931 4.81448 4.81759 
0 
21 0.16429 0.50652 0.64076 0.83062 1.3344 1.66415 2.34103 2.48163 2.6345 2.82579 2.99052 3.16262 3.31309 3.44902 3.59058 3.76486 4.09723 4.34385 4.50198 4.63071 4.81937 
58 0.15342 0.15776 0.30953 0.31399 0.49558 0.50031 0.50553 0.62951 0.63376 0.81907 0.82364 0.99017 0.99559 1.15597 1.16184 1.32004 1.32583 1.48853 1.49333 1.50036 1.65454 1.65953 1.84494 1.84953 2.0581 2.06218 2.18409 2.19109 2.33028 2.33441 2.47097 2.47549 2.62424 2.62852 2.81369 2.81862 2.97783 2.98307 3.15056 3.15543 3.29969 3.30559 3.4368 3.44217 3.57981 3.58419 3.7534 3.75858 4.08712 4.09115 4.33602 4.33961 4.49054 4.49561 4.61501 4.62361 4.80945 4.81302 
25 0.15839 0.31244 0.5015 0.63554 0.82557 0.99604 1.32785 1.49435 1.65876 1.84695 2.06045 2.3324 2.4767 2.62884 2.82 2.98429 3.15303 3.30786 3.44294 3.58578 3.75933 4.08884 4.33717 4.49626 4.81188 
70 0.16779 0.17133 0.17571 0.32378 0.32752 0.33072 0.51245 0.51553 0.51931 0.64468 0.64819 0.65326 0.83199 0.83612 0.84022 1.00299 1.00816 1.01374 1.16971 1.17509 1.17958 1.33395 1.33892 1.34358 1.50357 1.50731 1.51243 1.66823 1.67294 1.85807 1.86232 1.86591 2.07197 2.07686 2.19877 2.20303 2.34345 2.34726 2.35246 2.48638 2.49063 2.63961 2.64301 2.83025 2.83299 2.83759 2.99509 2.99893 3.16718 3.17037 3.31395 3.31924 3.32271 3.44998 3.45468 3.59546 3.59964 3.77086 3.77394 4.10096 4.10477 4.34907 4.35262 4.50784 4.51127 4.63285 4.63721 4.82344 4.82622 4.83014 
59 0.16494 0.16826 0.32181 0.32504 0.50873 0.51286 0.64199 0.64588 0.83039 0.8334 0.83938 0.99992 1.00465 1.16915 1.17378 1.33448 1.33883 1.50165 1.50582 1.66495 1.66926 1.85509 1.85921 1.86402 2.06917 2.07336 2.19797 2.20498 2.34096 2.34514 2.35324 2.48355 2.488 2.63677 2.64121 2.82688 2.83152 2.99149 2.99628 3.16379 3.16681 3.31485 3.31811 3.44821 3.45196 3.59265 3.59707 3.76672 3.76939 4.09763 4.10213 4.34574 4.3508 4.50398 4.50718 4.63141 4.63843 4.82078 4.82456 
7 0.16087 0.50468 0.82487 1.50109 2.82316 4.3413 4.81557 
6 0.65873 0.85047 1.35195 3.46537 3.78049 4.52008 
48 0.15243 0.15749 0.30872 0.31431 0.49658 0.50153 0.62883 0.63685 0.81738 0.82234 0.98914 0.99654 1.1558 1.16364 1.32092 1.32686 1.48823 1.49362 1.65299 1.66145 1.8436 1.85048 2.05703 2.18579 2.32905 2.47001 2.47665 2.62405 2.81425 2.81954 2.97913 3.14951 3.15502 3.2999 3.3056 3.43446 3.44114 3.58 3.58856 3.75323 3.75825 4.08589 4.33421 4.49003 4.49548 4.61737 4.80865 4.81423 
72 0.16348 0.16687 0.17182 0.3191 0.32278 0.32633 0.50727 0.5103 0.51376 0.63981 0.64341 0.65019 0.82889 0.83199 0.83588 0.9985 1.00352 1.0082 1.16553 1.1722 1.33198 1.33626 1.49997 1.50375 1.66368 1.66804 1.6737 1.85341 1.85808 1.86168 2.06645 2.06971 2.19507 2.19912 2.33876 2.34308 2.34851 2.48146 2.48557 2.63465 2.63741 2.82534 2.82845 2.83202 2.98908 2.9932 3.16064 3.16422 3.16809 3.31192 3.31549 3.32336 3.44487 3.44983 3.45782 3.58945 3.59406 3.59942 3.76544 3.76808 4.09537 4.09874 4.34395 4.34722 4.5023 4.50518 4.6274 4.63154 4.63867 4.81857 4.8217 4.82522 
24 0.15352 0.3105 0.49707 0.63064 0.81893 0.99119 1.32295 1.48949 1.84338 2.05733 2.32943 2.47259 2.62511 2.81536 2.98009 3.15048 3.30291 3.4378 3.58103 3.7547 4.08579 4.33364 4.49213 4.80828 
28 0.17298 0.3291 0.51594 0.6496 0.83831 1.01124 1.18002 1.34209 1.50954 1.67361 1.8657 2.07615 2.20647 2.34897 2.64312 2.83438 2.99679 3.17204 3.32187 3.45622 3.59858 3.77428 4.10378 4.35126 4.51193 4.64014 4.82742 4.83222 
49 0.16883 0.17357 0.32512 0.32948 0.51174 0.5167 0.6459 0.83473 0.83968 1.00523 1.01023 1.17287 1.17802 1.33721 1.34224 1.50518 1.51022 1.66951 1.67858 1.85897 1.86398 2.07274 2.20088 2.34513 2.35061 2.48683 2.49442 2.64053 2.83085 2.83599 2.9951 3.16605 3.17135 3.31708 3.32238 3.45164 3.45885 3.59596 3.60287 3.77077 3.77998 4.10144 4.10701 4.3497 4.35497 4.50744 4.63492 4.82378 4.82791 
66 0.16009 0.16352 0.16906 0.31577 0.31979 0.32257 0.50365 0.50686 0.51031 0.63598 0.6399 0.82506 0.82856 0.8325 0.99615 1.00051 1.16227 1.16766 1.32683 1.33082 1.3344 1.49564 1.49907 1.50356 1.66025 1.66399 1.85038 1.85464 1.85892 2.06327 2.06693 2.19051 2.1949 2.33588 2.33996 2.47762 2.48083 2.63095 2.63419 2.82124 2.82438 2.82855 2.98515 2.9882 3.15669 3.1612 3.30757 3.31197 3.44165 3.44641 3.58661 3.58997 3.75962 3.76365 3.76667 4.09229 4.09604 4.34093 4.34421 4.49683 4.50093 4.6212 4.62745 4.81524 4.818 4.82142 
8 0.17522 1.51018 1.67779 1.86501 2.83762 3.32012 4.35763 4.82911 
9 0.51239 1.17241 1.33791 2.34469 2.99396 3.31469 3.59397 4.35003 4.82112 
33 0.16533 0.32217 0.51046 0.64353 0.83084 0.83611 1.00281 1.17389 1.33511 1.50147 1.66407 1.67428 1.85756 1.87238 2.06885 2.19816 2.34283 2.35123 2.48284 2.63605 2.8272 2.99068 3.16473 3.31497 3.44854 3.59246 3.76757 4.09758 4.34561 4.50359 4.63179 4.81984 4.82582 
36 0.1595 0.16418 0.31598 0.32036 0.50354 0.63617 0.82407 0.82812 0.9963 1.16171 1.16946 1.3299 1.49543 1.50022 1.65995 1.85034 1.85521 2.06417 2.19312 2.33586 2.47818 2.63154 2.82198 2.98664 3.15657 3.16157 3.30964 3.44391 3.58727 3.76226 4.09254 4.3405 4.49905 4.62576 4.81517 4.82105 
48 0.15057 0.15504 0.3067 0.31384 0.49301 0.49784 0.62617 0.63201 0.81589 0.82066 0.98698 1.153 1.31697 1.32491 1.48603 1.49079 1.64988 1.65643 1.84171 1.85082 2.05498 2.18181 2.32712 2.46676 2.47253 2.62132 2.62576 2.81139 2.81663 2.97512 2.98038 3.14746 3.15449 3.29679 3.30472 3.43259 3.57716 3.58392 3.75046 3.75707 4.08408 4.33276 4.48749 4.49372 4.61331 4.62147 4.80651 4.81163 
103 0.14719 0.1508 0.1535 0.15794 0.30324 0.30678 0.30999 0.31403 0.48989 0.49388 0.49635 0.50022 0.62226 0.62607 0.62884 0.63295 0.81246 0.81583 0.81897 0.82232 0.98521 0.98794 0.99238 1.14931 1.15323 1.15832 1.16288 1.31421 1.31773 1.32167 1.32607 1.48226 1.48606 1.48927 1.49333 1.64356 1.65014 1.65332 1.66038 1.83989 1.84233 1.84591 1.85052 2.05315 2.05565 2.05854 2.1783 2.18318 2.1899 2.32477 2.32757 2.33074 2.46036 2.46623 2.47005 2.47369 2.61677 2.62123 2.62415 2.80824 2.81225 2.815 2.81949 2.9719 2.97601 2.97914 3.14481 3.14788 3.15119 3.15467 3.29404 3.29754 3.30214 3.30549 3.42657 3.43245 3.43613 3.44085 3.5739 3.57777 3.58047 3.58703 3.74868 3.75178 3.755 3.75825 4.0821 4.08463 4.0879 4.33107 4.33314 4.33663 4.48512 4.4881 4.49173 4.49617 4.60912 4.61479 4.6198 4.80425 4.80707 4.80925 4.81409 
28 0.16088 0.31716 0.50479 0.63872 0.8251 0.83123 0.99643 1.16634 1.33031 1.49681 1.66132 1.85145 2.06707 2.33777 2.4808 2.63297 2.82269 2.9872 3.15945 3.30958 3.44799 3.5884 3.76233 4.09552 4.34528 4.49984 4.62753 4.81795 
76 0.14733 0.15227 0.1561 0.30348 0.30737 0.31178 0.49005 0.49529 0.49885 0.62262 0.62763 0.63207 0.81271 0.81715 0.82061 0.98524 0.98915 0.99461 1.14961 1.15416 1.16137 1.31443 1.32061 1.32567 1.48255 1.48812 1.49193 1.64395 1.65146 1.65483 1.83995 1.84303 1.84805 2.05321 2.05655 2.17853 2.18591 2.32483 2.32826 2.46129 2.46693 2.47096 2.61719 2.62184 2.6255 2.80841 2.81342 2.8171 2.9721 2.9782 3.14492 3.1485 3.15287 3.29414 3.29953 3.30386 3.42692 3.43312 3.43825 3.57404 3.57899 3.74871 3.75351 3.75683 4.08214 4.08527 4.33112 4.33375 4.48526 4.48919 4.49297 4.60939 4.61826 4.8043 4.80763 4.81128 
53 0.15451 0.15911 0.16432 0.31141 0.31788 0.4997 0.5042 0.6302 0.63717 0.81997 0.82483 0.82933 0.99146 0.99744 1.15753 1.16589 1.32165 1.33004 1.48991 1.49534 1.65574 1.66226 1.84611 1.85264 2.05938 2.18902 2.33145 2.33779 2.47232 2.47942 2.62585 2.63115 2.81723 2.82279 2.98021 2.98563 3.15196 3.15833 3.30145 3.30891 3.43742 3.44432 3.5815 3.58855 3.75523 3.7613 4.08841 4.33735 4.49208 4.49827 4.62138 4.8112 4.81581 
27 0.16062 0.31667 0.50479 0.63671 0.82445 0.99696 1.16689 1.33165 1.49705 1.66107 1.85294 2.06371 2.33696 2.478 2.6314 2.823 2.98803 3.15847 3.30956 3.44398 3.58842 3.76166 4.0922 4.34004 4.4985 4.62798 4.81538 
52 0.15092 0.1566 0.30725 0.31325 0.49362 0.49886 0.6268 0.63278 0.81629 0.82197 0.98786 0.99552 1.15371 1.1637 1.31789 1.32515 1.4864 1.49243 1.65084 1.65692 1.84246 1.84944 2.05571 2.18267 2.32776 2.33431 2.46751 2.47365 2.62175 2.62699 2.81204 2.81756 2.9759 2.98221 3.14804 3.15411 3.2976 3.30488 3.43339 3.43996 3.5777 3.58428 3.75129 3.75708 4.08474 4.33346 4.48834 4.49443 4.61407 4.6233 4.80711 4.81153 
46 0.16099 0.31456 0.49984 0.51056 0.63335 0.64375 0.82524 0.99522 1.16102 1.16837 1.32526 1.33493 1.4937 1.65303 1.66449 1.85029 2.06531 2.18833 2.19987 2.3352 2.34197 2.47108 2.48049 2.62838 2.63446 2.81906 2.82633 2.98229 2.99234 3.15546 3.16229 3.30513 3.31368 3.4355 3.44545 3.585 3.59159 3.7587 3.76472 4.09427 4.34152 4.49569 4.50181 4.61913 4.62988 4.816 
82 0.15428 0.15818 0.1611 0.16831 0.31207 0.31548 0.31874 0.49774 0.50161 0.50511 0.63086 0.63439 0.63801 0.81965 0.82303 0.8261 0.83077 0.99228 0.99605 0.99999 1.15786 1.16261 1.16784 1.32191 1.3273 1.33129 1.49004 1.49447 1.49721 1.65175 1.65762 1.66085 1.84723 1.85124 1.85496 2.06033 2.06349 2.18568 2.19121 2.33245 2.33551 2.34196 2.4708 2.47526 2.47877 2.62643 2.62973 2.63299 2.81578 2.81957 2.82344 2.97973 2.98445 2.98887 3.15271 3.15583 3.15952 3.30171 3.306 3.3097 3.43634 3.43975 3.44435 3.58171 3.58535 3.58958 3.75577 3.75956 3.76249 4.08943 4.09233 4.33822 4.34092 4.49302 4.49753 4.50065 4.61652 4.62456 4.62973 4.81169 4.81444 4.81807 
25 0.16058 0.31673 0.50289 0.6397 0.82463 0.99989 1.16826 1.33131 1.49651 1.65989 1.85397 2.06235 2.33868 2.47729 2.63065 2.82113 3.15817 3.3095 3.44454 3.59001 3.76146 4.09092 4.33909 4.49874 4.81374 
9 0.328 0.51659 0.83437 1.50807 1.67417 1.86187 2.34874 3.31878 4.82683 
79 0.14743 0.15152 0.15538 0.30376 0.30755 0.31155 0.48979 0.49405 0.49752 0.62283 0.62687 0.63087 0.81285 0.81716 0.8208 0.98448 0.98895 1.15019 1.15492 1.16194 1.31445 1.3195 1.32517 1.48264 1.48716 1.49127 1.64444 1.65024 1.65528 1.83922 1.8431 1.84745 2.05243 2.05601 2.17827 2.18392 2.32443 2.32801 2.33447 2.46303 2.46803 2.47244 2.61813 2.62208 2.6255 2.80787 2.81213 2.8153 2.97206 2.97692 2.9846 3.14463 3.14857 3.15204 3.29405 3.29875 3.3037 3.42842 3.43227 3.4371 3.57374 3.57788 3.58405 3.74779 3.7521 3.75547 4.08144 4.08492 4.33024 4.33335 4.485 4.48952 4.49486 4.6091 4.61564 4.62127 4.80364 4.80671 4.80981 
0 
40 0.15684 0.31173 0.31803 0.50002 0.50559 0.63315 0.82038 0.82575 0.99174 0.99961 1.1585 1.16774 1.32154 1.32828 1.49286 1.65725 1.84612 1.85411 2.05949 2.18976 2.33156 2.47516 2.6282 2.81802 2.98329 3.15222 3.15843 3.30174 3.30914 3.43887 3.58372 3.75497 3.76051 4.08847 4.33697 4.49206 4.4977 4.62318 4.81098 4.81579 
23 0.15315 0.30934 0.49703 0.62952 0.81804 0.98914 1.48941 1.84331 2.05681 2.32888 2.47249 2.62512 2.8154 2.98033 3.14961 3.30613 3.43623 3.58083 3.75432 4.08565 4.33395 4.49206 4.80849 
98 0.16724 0.17086 0.17435 0.32328 0.32702 0.33002 0.33469 0.51038 0.51374 0.51693 0.52169 0.64402 0.64775 0.6513 0.8322 0.83596 0.83849 0.84207 1.00336 1.00742 1.01099 1.01672 1.16964 1.17556 1.17952 1.33387 1.33897 1.34245 1.5028 1.50656 1.51009 1.52008 1.6676 1.67064 1.67498 1.85833 1.8618 1.86538 1.87016 2.07146 2.07435 2.07907 2.19722 2.20309 2.20799 2.34374 2.34687 2.35038 2.35513 2.48497 2.48834 2.49209 2.49829 2.63848 2.64169 2.64536 2.82872 2.83213 2.83547 2.84008 2.99124 2.99589 2.99971 3.16417 3.16853 3.1711 3.17483 3.31412 3.31914 3.32226 3.45026 3.45386 3.45704 3.59341 3.597 3.60087 3.60571 3.76752 3.77178 3.77444 3.77954 4.1008 4.10385 4.10887 4.34933 4.35194 4.35619 4.50435 4.50866 4.5119 4.5184 4.63089 4.63632 4.64048 4.82336 4.82599 4.82889 4.83286 
0 
0 
25 0.15785 0.31532 0.50245 0.63478 0.82375 1.16455 1.32664 1.49399 1.66258 1.84607 2.06194 2.33525 2.47528 2.62834 2.81985 2.9838 3.15645 3.30688 3.44132 3.58725 3.75877 4.08794 4.336 4.49566 4.81203 
30 0.16575 0.32197 0.50836 0.64229 0.83098 1.00185 1.17179 1.33431 1.50139 1.66488 1.85695 1.86224 2.06847 2.19966 2.34193 2.48334 2.63585 2.82646 2.99065 3.16335 3.31451 3.44892 3.59228 3.76685 4.09702 4.34495 4.50323 4.63174 4.82 4.82622 
70 0.15788 0.16092 0.16484 0.31394 0.31767 0.32097 0.50181 0.50529 0.63442 0.63791 0.82283 0.82621 0.82932 0.99402 0.99844 1.16013 1.16455 1.17055 1.32509 1.32896 1.33233 1.49351 1.49683 1.50051 1.65817 1.66163 1.66627 1.8484 1.85231 1.85569 2.06151 2.06517 2.18947 2.19397 2.33401 2.33755 2.47507 2.47878 2.48461 2.62892 2.63185 2.81946 2.82302 2.82815 2.98403 2.98694 3.15478 3.15906 3.16317 3.3044 3.30914 3.31291 3.44002 3.44439 3.58501 3.58842 3.75856 3.76204 4.09052 4.0943 4.33895 4.34269 4.49512 4.49855 4.50213 4.62176 4.62601 4.81357 4.81644 4.8197 
28 0.15901 0.31664 0.50325 0.63577 0.8248 0.99892 1.16445 1.32816 1.4948 1.65942 1.85035 2.06398 2.19298 2.33727 2.47629 2.63115 2.82138 2.98564 3.15723 3.30728 3.44135 3.58691 3.76235 4.09236 4.34063 4.49835 4.62571 4.81569 
78 0.15488 0.15886 0.16254 0.31194 0.31602 0.31969 0.49838 0.50204 0.50575 0.63145 0.6352 0.63864 0.82076 0.82509 0.8303 0.99219 0.99682 1.00168 1.15841 1.16393 1.16859 1.32206 1.32705 1.33127 1.49036 1.49467 1.49795 1.65467 1.65901 1.66369 1.84685 1.85122 1.85514 2.05983 2.0634 2.18644 2.19218 2.33218 2.33604 2.34187 2.47161 2.47614 2.48089 2.62614 2.62997 2.81683 2.8205 2.82452 2.97994 2.98461 2.98996 3.1531 3.15722 3.16128 3.3021 3.30739 3.31076 3.43753 3.44177 3.44608 3.58185 3.5857 3.59026 3.7558 3.75983 3.76281 4.08886 4.09225 4.33761 4.34064 4.49283 4.49721 4.50085 4.61882 4.62557 4.8117 4.81463 4.81908 
25 0.16606 0.32198 0.50964 0.64213 0.83332 1.006 1.17319 1.33584 1.50232 1.66635 1.85597 2.06943 2.19979 2.34154 2.48469 2.63873 2.82744 2.99224 3.45344 3.59263 3.77194 4.09815 4.34653 4.63213 4.82168 
1 0.83593 
129 0.16751 0.17046 0.17267 0.17549 0.18052 0.32419 0.32712 0.32943 0.33169 0.33612 0.51087 0.51351 0.51577 0.51804 0.52121 0.64496 0.64772 0.65007 0.65337 0.8336 0.8368 0.83904 0.84177 0.84851 1.00422 1.00764 1.01021 1.01325 1.01999 1.17152 1.17535 1.17821 1.18103 1.33593 1.3391 1.34153 1.34412 1.35159 1.50372 1.50676 1.50895 1.51196 1.52619 1.66895 1.67171 1.67466 1.67842 1.85896 1.86192 1.86421 1.86666 1.87006 2.07165 2.07422 2.07663 2.08042 2.19891 2.20307 2.20685 2.21129 2.34448 2.34725 2.34979 2.35275 2.35723 2.48587 2.48851 2.49119 2.49436 2.49987 2.63911 2.64161 2.64372 2.64813 2.82919 2.83193 2.83399 2.83676 2.83948 2.99346 2.99637 2.99888 3.00205 3.16566 3.16885 3.17089 3.17335 3.17709 3.31505 3.31893 3.32121 3.32359 3.3312 3.45051 3.45357 3.45629 3.45955 3.59528 3.59785 3.60061 3.60369 3.60808 3.76879 3.7717 3.77396 3.77677 3.78189 4.10081 4.10309 4.1056 4.10992 4.34953 4.35151 4.35427 4.35807 4.5054 4.50875 4.51075 4.51351 4.63364 4.63694 4.64029 4.64499 4.82335 4.8257 4.82777 4.83016 4.83282 4.84002 
61 0.16276 0.16611 0.17173 0.31933 0.32275 0.50703 0.51094 0.63912 0.64308 0.82892 0.83196 0.83648 0.99753 1.00232 1.00696 1.16453 1.17085 1.3323 1.33726 1.49916 1.50257 1.66351 1.66931 1.85263 1.85731 1.8612 2.06642 2.06994 2.1944 2.20103 2.33841 2.34253 2.35014 2.48116 2.48891 2.63426 2.63723 2.82515 2.8294 2.9893 2.99414 3.16171 3.16665 3.31307 3.3193 3.44459 3.44934 3.59015 3.5957 3.76498 3.76778 4.09528 4.099 4.34357 4.34838 4.50206 4.50784 4.62866 4.63525 4.81862 4.82209 
9 0.31918 0.50343 0.99943 1.66342 1.85427 3.15882 3.31015 4.62658 4.81499 
87 0.17879 0.18222 0.18851 0.3337 0.3378 0.34212 0.52191 0.5254 0.53013 0.65331 0.6576 0.66188 0.84212 0.8462 0.85041 1.01369 1.01865 1.02514 1.17949 1.18583 1.19015 1.34361 1.34903 1.35395 1.51495 1.51897 1.52913 1.67858 1.68321 1.69814 1.86926 1.8739 1.87888 2.08147 2.08501 2.09257 2.20776 2.21396 2.22211 2.35349 2.35775 2.36324 2.4947 2.49871 2.50418 2.64847 2.65165 2.6577 2.83904 2.84257 2.84737 3.00237 3.00617 3.01103 3.1741 3.17855 3.18212 3.18904 3.32428 3.32923 3.33318 3.45927 3.46419 3.4702 3.60323 3.60808 3.61275 3.6241 3.77706 3.78131 3.78442 3.79136 4.11049 4.11425 4.12694 4.35908 4.36377 4.3813 4.51411 4.51849 4.52233 4.64109 4.64644 4.65255 4.83385 4.83705 4.84081 
30 0.16884 0.32674 0.5125 0.64545 0.83466 1.00732 1.17171 1.1768 1.33816 1.50764 1.67054 1.8621 2.07187 2.19994 2.34322 2.34828 2.48905 2.63947 2.83037 2.99351 3.16852 3.31803 3.45271 3.59683 3.77036 4.10169 4.34768 4.50664 4.63646 4.82427 
0 
33 0.15353 0.30909 0.49655 0.5029 0.62904 0.81859 0.82564 0.98955 1.15586 1.32058 1.48894 1.65421 1.84397 2.05726 2.18635 2.32935 2.47098 2.62449 2.81433 2.97879 3.15001 3.15805 3.29983 3.30927 3.43552 3.57996 3.75342 3.75938 4.08627 4.33474 4.49024 4.62185 4.80872 
33 0.1582 0.1653 0.31423 0.50213 0.63451 0.82298 0.83106 0.99454 1.00115 1.16533 1.33045 1.49443 1.50101 1.6587 1.84919 1.85666 2.06141 2.19431 2.33403 2.47642 2.6294 2.81988 2.98547 3.15483 3.31073 3.44017 3.58543 3.75886 4.09065 4.3391 4.49555 4.62756 4.81367 
81 0.1531 0.15756 0.16132 0.30922 0.31344 0.31709 0.49588 0.50085 0.50499 0.62844 0.63346 0.63771 0.81845 0.82259 0.82623 0.99147 0.99566 1.00008 1.15528 1.1598 1.16437 1.32023 1.32544 1.32899 1.48829 1.493 1.49671 1.64952 1.65622 1.65956 1.84627 1.8497 1.85472 2.0595 2.06332 2.18433 2.18994 2.19611 2.33097 2.33441 2.33917 2.46636 2.47246 2.47643 2.62285 2.62783 2.63132 2.81418 2.81907 2.82305 2.97795 2.98336 2.98994 3.15099 3.15461 3.15856 3.30002 3.30498 3.30933 3.43252 3.43879 3.44338 3.57987 3.58473 3.58871 3.75478 3.7591 3.76267 4.08837 4.0918 4.33756 4.34112 4.49122 4.49545 4.4989 4.61487 4.62083 4.62587 4.8106 4.81396 4.81879 
56 0.15077 0.15503 0.30706 0.31194 0.49383 0.49792 0.62691 0.63186 0.81604 0.82048 0.98715 0.99293 1.15359 1.16261 1.31736 1.32401 1.48628 1.49088 1.65177 1.65661 1.84187 1.84661 2.05499 2.05906 2.18273 2.32728 2.33192 2.46836 2.4728 2.6219 2.62597 2.81204 2.8164 2.97592 2.98054 3.14788 3.15291 3.29755 3.30392 3.43323 3.43886 3.5777 3.58337 3.75066 3.75541 4.08407 4.08815 4.33271 4.33661 4.48802 4.49288 4.61491 4.62254 4.80667 4.80993 4.81482 
0 
83 0.16703 0.17036 0.1743 0.32228 0.32612 0.32985 0.51038 0.51414 0.51816 0.64293 0.64735 0.6542 0.8333 0.83634 0.84029 1.00227 1.00679 1.01133 1.16751 1.17285 1.17715 1.33221 1.33735 1.34112 1.50344 1.50669 1.51459 1.66725 1.67138 1.67772 1.85726 1.86132 1.86468 1.87378 2.07068 2.07453 2.19847 2.20376 2.34207 2.34619 2.35009 2.35612 2.4849 2.48955 2.49983 2.63814 2.64279 2.82799 2.83167 2.83549 2.99288 2.99695 3.16307 3.16741 3.17193 3.31374 3.31758 3.32178 3.44915 3.45284 3.45912 3.59315 3.59792 3.60308 3.76717 3.77078 3.77903 4.09962 4.10333 4.11474 4.34764 4.35153 4.35767 4.5032 4.50726 4.51233 4.63001 4.63489 4.64419 4.82213 4.8252 4.8283 4.83611 
34 0.16682 0.32192 0.32762 0.50989 0.5148 0.64177 0.64732 0.83293 1.00235 1.17359 1.33608 1.50318 1.66702 1.85646 1.8632 2.06977 2.20104 2.34159 2.34649 2.48465 2.63719 2.8284 2.9924 3.16579 3.31633 3.4497 3.59304 3.59846 3.76729 4.09816 4.34631 4.50568 4.63435 4.82164 
65 0.16129 0.16415 0.31637 0.32024 0.3244 0.5049 0.508 0.63734 0.64071 0.82534 0.82889 0.83387 0.9958 1.00051 1.16247 1.16774 1.17207 1.32647 1.33124 1.33554 1.49735 1.50036 1.66157 1.66508 1.85052 1.85485 1.85936 2.06429 2.06726 2.19352 2.19934 2.33678 2.3401 2.47888 2.48159 2.6326 2.63498 2.82294 2.82559 2.98766 2.99044 3.15763 3.16147 3.16496 3.30638 3.31138 3.31441 3.44267 3.44651 3.45084 3.58815 3.59149 3.76229 3.76499 4.0934 4.09638 4.34183 4.34471 4.49995 4.50233 4.62459 4.62908 4.81662 4.81921 4.82353 
28 0.16194 0.31683 0.50541 0.63835 0.82673 0.99661 1.16614 1.32983 1.49759 1.66081 1.84992 1.85718 2.06444 2.19438 2.33798 2.47826 2.63227 2.82259 2.98703 3.15946 3.31003 3.4431 3.58959 3.76229 4.09351 4.34074 4.49952 4.81556 
92 0.15123 0.15565 0.15823 0.16277 0.30751 0.31108 0.31482 0.49377 0.49884 0.5018 0.50687 0.62608 0.6308 0.63445 0.81698 0.82132 0.82394 0.82772 0.98889 0.9927 0.99654 1.15384 1.15767 1.1625 1.16855 1.31833 1.32438 1.32802 1.48667 1.49157 1.49431 1.49898 1.64731 1.65506 1.65922 1.66477 1.8436 1.84651 1.85045 1.85424 2.05689 2.06008 2.18226 2.18891 2.32855 2.33177 2.33611 2.46374 2.47123 2.47472 2.48168 2.62124 2.62591 2.62879 2.81198 2.8169 2.81956 2.82493 2.9759 2.98189 2.9868 3.14884 3.15212 3.15614 3.16217 3.29791 3.30297 3.30639 3.31177 3.4301 3.43637 3.44099 3.57777 3.58253 3.58673 3.75224 3.75674 3.75939 4.0858 4.08862 4.33484 4.33717 4.48919 4.49405 4.4965 4.61322 4.62105 4.62499 4.8079 4.81094 4.8143 4.81894 
74 0.15329 0.15824 0.16381 0.31024 0.31483 0.31882 0.49648 0.50122 0.50578 0.62893 0.63394 0.63866 0.819 0.82397 0.82959 0.99133 0.99662 1.15673 1.16241 1.16798 1.32111 1.32677 1.33171 1.48881 1.49418 1.49943 1.65066 1.65728 1.66201 1.8461 1.85099 1.85668 2.05932 2.06366 2.18515 2.19118 2.33118 2.33544 2.46809 2.47441 2.47922 2.62447 2.62912 2.8147 2.81951 2.82362 2.97871 2.98415 3.15143 3.15614 3.16003 3.3006 3.30612 3.31004 3.43298 3.43879 3.44483 3.58046 3.58522 3.75466 3.75945 3.76354 4.08829 4.09277 4.33731 4.34266 4.4918 4.49681 4.61618 4.62222 4.62813 4.81046 4.81392 4.82035 
42 0.16702 0.32289 0.32723 0.51034 0.51436 0.6441 0.83208 0.83651 1.00148 1.00693 1.17161 1.17634 1.33512 1.34098 1.50354 1.66566 1.67215 1.85579 1.86144 2.06941 2.19954 2.34156 2.34628 2.48445 2.63745 2.82776 2.8335 2.99207 3.16502 3.31498 3.31908 3.45009 3.5928 3.76844 4.09767 4.10231 4.34565 4.35207 4.50465 4.63368 4.82103 4.82622 
8 0.17641 0.51868 0.84099 1.17928 1.34179 2.83554 2.99781 4.82999 
56 0.14614 0.1511 0.30225 0.30688 0.48873 0.49416 0.62157 0.62689 0.81169 0.81637 0.98389 0.98891 1.14845 1.15442 1.31326 1.31952 1.48153 1.48703 1.64288 1.65061 1.83861 1.84198 2.05186 2.05558 2.17725 2.18441 2.32347 2.32742 2.4607 2.46756 2.61616 2.62145 2.80706 2.81244 2.97084 2.97705 3.14359 3.14751 3.29285 3.29884 3.42592 3.43208 3.57271 3.57803 3.74733 3.75227 4.08077 4.08421 4.32979 4.33252 4.48398 4.48923 4.60817 4.61814 4.8029 4.80653 
47 0.15749 0.16216 0.31431 0.3202 0.50288 0.50734 0.63515 0.82272 0.82746 0.99492 1.16107 1.32668 1.33407 1.49313 1.49805 1.65913 1.84915 1.85511 2.06252 2.06747 2.18856 2.19475 2.33457 2.3417 2.47635 2.62991 2.63436 2.8204 2.82503 2.9849 3.15558 3.1613 3.30542 3.31166 3.4405 3.4475 3.58555 3.75884 3.76372 4.0913 4.0957 4.34002 4.49564 4.50111 4.62317 4.81444 4.81813 
59 0.17444 0.17995 0.33043 0.33433 0.51733 0.52148 0.64931 0.65354 0.83899 0.84218 0.84917 1.01101 1.01612 1.17677 1.18256 1.34221 1.34706 1.51053 1.51513 1.67368 1.67811 1.86401 1.86856 1.87969 2.07648 2.08117 2.20622 2.21328 2.34913 2.35523 2.36837 2.49122 2.49594 2.64422 2.64843 2.83615 2.84084 2.9994 3.00446 3.173 3.17713 3.32291 3.32722 3.4552 3.45947 3.60072 3.60554 3.7756 3.77887 4.10532 4.10957 4.35393 4.35856 4.51201 4.51642 4.63983 4.82847 4.83189 4.83643 
62 0.15337 0.15773 0.1625 0.31052 0.31494 0.49657 0.50106 0.5053 0.62936 0.63403 0.63911 0.81888 0.8233 0.82694 0.99096 0.99707 1.15678 1.16383 1.32092 1.32683 1.48861 1.49361 1.65048 1.65715 1.84571 1.85138 2.05881 2.0636 2.18495 2.19325 2.33101 2.3358 2.46964 2.47544 2.62492 2.62917 2.81474 2.81942 2.82647 2.97875 2.98397 3.15121 3.15684 3.30076 3.30741 3.43598 3.44033 3.58056 3.58505 3.75436 3.75919 3.76263 4.08784 4.09165 4.33666 4.34062 4.49152 4.49688 4.61527 4.62464 4.81022 4.81362 
32 0.16354 0.3199 0.32524 0.50778 0.63985 0.83081 0.99899 1.1645 1.17347 1.33155 1.49953 1.5068 1.66373 1.85378 1.86083 2.06737 2.19664 2.33931 2.48152 2.63536 2.82571 2.99007 3.1629 3.31356 3.44582 3.59037 3.76606 4.09597 4.34418 4.50282 4.62993 4.81913 
57 0.15159 0.15656 0.16433 0.30892 0.31471 0.49503 0.50065 0.62749 0.63314 0.81723 0.82149 0.82459 0.83027 0.98973 0.9968 1.15534 1.16474 1.31961 1.32719 1.48699 1.49273 1.64874 1.65637 1.66457 1.84455 1.85109 2.05776 2.1835 2.32966 2.33681 2.46664 2.47464 2.62323 2.62879 2.81324 2.81914 2.97717 2.98392 3.14991 3.15619 3.29912 3.30691 3.43161 3.43705 3.44385 3.57901 3.58689 3.75305 3.75919 4.08675 4.33561 4.49025 4.49632 4.61432 4.62562 4.80887 4.8127 
52 0.163 0.16652 0.17188 0.31931 0.32325 0.32895 0.50757 0.51331 0.64222 0.82854 0.83194 0.83656 0.99875 1.00407 1.00985 1.16713 1.17268 1.33272 1.34213 1.49938 1.50381 1.66396 1.66869 1.8537 1.85831 1.8627 2.06721 2.197 2.33951 2.34481 2.48193 2.49132 2.63484 2.82596 2.83246 2.98967 3.16283 3.17021 3.3134 3.44801 3.59043 3.59851 3.76557 3.77452 4.0957 4.34399 4.35089 4.50233 4.63066 4.81897 4.82229 4.82771 
56 0.14835 0.15301 0.30459 0.30906 0.49099 0.49622 0.62368 0.62867 0.81402 0.81864 0.98606 0.99212 1.15097 1.15682 1.3156 1.32232 1.48377 1.48891 1.64524 1.65307 1.84084 1.84559 2.05407 2.0584 2.17954 2.18782 2.3257 2.32988 2.46341 2.47003 2.6187 2.6236 2.80922 2.81448 2.97317 2.97926 3.14594 3.15038 3.29507 3.30165 3.42843 3.43399 3.57493 3.57997 3.74942 3.75498 4.08298 4.087 4.33197 4.33538 4.4863 4.49203 4.61048 4.61988 4.80506 4.80872 
36 0.16433 0.31976 0.32564 0.50801 0.51197 0.64051 0.64501 0.82924 0.83521 1.00011 1.17401 1.33364 1.50031 1.66441 1.85429 1.86117 2.06752 2.34027 2.48327 2.63525 2.63867 2.82634 2.99057 3.16362 3.16749 3.31372 3.31812 3.44681 3.59171 3.76593 3.76939 4.09615 4.34436 4.50315 4.63119 4.81973 
22 0.32739 0.51734 0.6482 0.83876 1.01268 1.1768 1.34133 1.86399 2.07515 2.34651 2.49314 2.6421 2.83583 2.99884 3.16879 3.45421 3.59941 3.77158 4.10242 4.35347 4.51066 4.82587 
0 
3 3.17363 3.77408 4.51093 
53 0.17496 0.18332 0.3314 0.33915 0.51782 0.5235 0.65246 0.84112 0.84804 1.01172 1.01853 1.18045 1.19801 1.34434 1.35065 1.51108 1.51629 1.67454 1.68166 1.86535 1.87101 2.07883 2.08697 2.20801 2.35108 2.35883 2.49241 2.50015 2.64602 2.65512 2.83683 2.84367 3.00133 3.00834 3.17294 3.177 3.32375 3.32789 3.45809 3.4636 3.60156 3.60763 3.77631 3.78226 4.10697 4.11268 4.35461 4.36061 4.51373 4.52045 4.64133 4.83037 4.83548 
57 0.16064 0.16415 0.31544 0.32046 0.5029 0.5064 0.63556 0.64017 0.82554 0.82912 0.99524 1.00075 1.16125 1.16716 1.32592 1.33114 1.49702 1.50075 1.6598 1.66401 1.85027 1.85454 2.06312 2.06663 2.19055 2.19678 2.33552 2.33941 2.47626 2.48054 2.63082 2.63404 2.82085 2.82437 2.98491 2.98864 3.15624 3.16118 3.30541 3.31134 3.4411 3.44722 3.58646 3.59112 3.75899 3.7633 3.76681 4.09211 4.09558 4.34065 4.34392 4.49592 4.50047 4.62301 4.62847 4.81519 4.81779 
56 0.16055 0.16396 0.31625 0.32074 0.50471 0.50926 0.63668 0.64114 0.82497 0.82882 0.99621 1.00087 1.16279 1.16968 1.3293 1.33449 1.49616 1.49951 1.66088 1.66544 1.85093 1.85545 2.0641 2.06876 2.19192 2.19584 2.33649 2.34183 2.47861 2.48441 2.63175 2.63507 2.82261 2.82658 2.9867 2.99082 3.15748 3.16203 3.30821 3.31328 3.44255 3.44761 3.58775 3.59319 3.76108 3.76449 4.0931 4.09764 4.34154 4.34665 4.49788 4.50135 4.62563 4.63175 4.81695 4.82073 
88 0.14397 0.14815 0.15129 0.30012 0.30375 0.30727 0.48669 0.49102 0.49382 0.49985 0.61918 0.62341 0.6271 0.80936 0.81316 0.81647 0.82064 0.98189 0.98509 0.98897 1.14622 1.15026 1.15512 1.31108 1.31532 1.31914 1.47919 1.4835 1.48684 1.64052 1.64695 1.65078 1.83659 1.83941 1.84287 2.04985 2.05284 2.05604 2.17517 2.18045 2.32148 2.32461 2.32789 2.45761 2.46337 2.46748 2.61375 2.61819 2.62156 2.80505 2.80925 2.81232 2.81913 2.96874 2.97324 2.97661 3.14156 3.1449 3.14852 3.15462 3.29078 3.29476 3.29905 3.42348 3.42916 3.4334 3.57068 3.57482 3.57832 3.74536 3.74894 3.75202 4.07879 4.08167 4.085 4.32776 4.33018 4.33375 4.48191 4.48531 4.48875 4.60603 4.61183 4.61899 4.80094 4.80402 4.80652 4.81102 
1 4.81296 
0 
0 
1 0.82801 
24 0.1722 0.32917 0.51672 0.64907 1.01091 1.17972 1.34139 1.50776 1.8655 2.07428 2.34892 2.48899 2.64158 2.83339 2.99677 3.17032 3.32256 3.4545 3.60573 3.77294 4.10326 4.35146 4.50966 4.83074 
0 
26 0.1754 0.33101 0.51864 0.65039 0.84082 1.01176 1.181 1.34346 1.51024 1.67631 1.86845 2.07687 2.35453 2.49589 2.6458 2.839 3.00103 3.17387 3.3233 3.45876 3.60732 3.77623 4.10526 4.35328 4.51471 4.83123 
10 0.51728 0.64447 2.34575 2.63795 2.83485 3.31615 3.76807 4.34597 4.50478 4.82384 
85 0.16635 0.16964 0.17403 0.32223 0.32598 0.32933 0.51045 0.51403 0.51807 0.64249 0.64639 0.65015 0.83204 0.83516 0.83931 1.00184 1.00681 1.01102 1.16922 1.17382 1.17801 1.335 1.33861 1.34557 1.50222 1.50551 1.50973 1.66699 1.67158 1.67838 1.85653 1.86105 1.86477 1.87623 2.07034 2.0737 2.08621 2.19793 2.20189 2.20845 2.34215 2.34621 2.35331 2.48464 2.48787 2.49338 2.63759 2.64066 2.82773 2.83127 2.83519 2.99207 2.9955 3.00039 3.16309 3.16721 3.17029 3.18059 3.31332 3.31763 3.32174 3.44842 3.45302 3.45944 3.59376 3.59785 3.60363 3.76751 3.77107 3.77491 4.09914 4.10269 4.10939 4.34734 4.35076 4.35627 4.50308 4.5074 4.51159 4.63345 4.63838 4.8215 4.82429 4.82782 4.8357 
90 0.16458 0.16725 0.17032 0.32045 0.32354 0.32617 0.50832 0.51053 0.51345 0.64087 0.64394 0.64707 0.82933 0.83272 0.83514 0.83908 1.0005 1.00389 1.0071 1.16709 1.1709 1.17448 1.18008 1.33323 1.33579 1.33901 1.50039 1.50315 1.50625 1.66471 1.6676 1.67114 1.85484 1.85821 1.86117 1.86537 2.06786 2.07105 2.07608 2.1959 2.1994 2.20553 2.34005 2.34312 2.34652 2.35495 2.48255 2.48528 2.48924 2.63556 2.63817 2.6436 2.82623 2.82873 2.83188 2.83608 2.99083 2.9931 2.99754 3.16157 3.16498 3.16745 3.31222 3.31549 3.31824 3.44659 3.44987 3.45275 3.59158 3.59421 3.59761 3.76458 3.76766 3.77013 4.09673 4.09972 4.10324 4.34555 4.34824 4.35256 4.50172 4.50487 4.50755 4.62891 4.63283 4.63667 4.81965 4.82206 4.82467 4.82791 
87 0.15621 0.15937 0.16198 0.31301 0.31687 0.31953 0.49934 0.50283 0.50564 0.50918 0.6328 0.63565 0.63847 0.82156 0.82543 0.82778 0.83171 0.99303 0.99652 0.99972 1.1596 1.16405 1.16781 1.32336 1.32793 1.33101 1.49163 1.49555 1.49835 1.65713 1.65989 1.66391 1.84786 1.85118 1.85417 1.85738 2.06092 2.064 2.06759 2.18749 2.19239 2.33327 2.3363 2.33963 2.34807 2.47461 2.47778 2.48088 2.62776 2.63088 2.63342 2.81723 2.82111 2.82371 2.82817 2.98174 2.98549 2.9885 3.15353 3.15781 3.16038 3.30331 3.30776 3.3102 3.43933 3.44289 3.44599 3.58328 3.5864 3.58971 3.7563 3.76046 3.76285 4.08991 4.09267 4.0963 4.33884 4.34131 4.4937 4.49791 4.50025 4.6186 4.62449 4.62732 4.81245 4.81518 4.81778 
110 0.17181 0.17487 0.17765 0.18147 0.32818 0.3319 0.33464 0.33941 0.51598 0.51862 0.5216 0.52494 0.64905 0.65242 0.65583 0.66527 0.83805 0.84115 0.84387 0.84692 1.00823 1.01211 1.01539 1.02165 1.17628 1.18107 1.18466 1.33992 1.34385 1.34719 1.35468 1.5078 1.51163 1.51508 1.52179 1.67197 1.67532 1.67905 1.68518 1.86296 1.8666 1.86974 1.87317 1.88184 2.07666 2.07955 2.08409 2.10409 2.2037 2.20803 2.21315 2.34835 2.35166 2.35486 2.36013 2.36926 2.49106 2.49373 2.49818 2.5135 2.64442 2.64692 2.65326 2.83379 2.83697 2.84006 2.84329 2.99827 3.00107 3.00548 3.16969 3.17358 3.17604 3.17998 3.31957 3.32372 3.32653 3.33099 3.4549 3.45849 3.46174 3.46783 3.59916 3.60243 3.60604 3.61236 3.77314 3.77653 3.77889 3.7833 4.10543 4.10822 4.11184 4.1338 4.35391 4.35618 4.36001 4.3718 4.5099 4.51361 4.51652 4.52216 4.63307 4.64043 4.64401 4.82842 4.83071 4.83354 4.83644 4.85324 
29 0.16446 0.32107 0.50892 0.64171 0.83063 1.0027 1.17306 1.3342 1.50058 1.6652 1.85625 2.06871 2.19828 2.34176 2.48318 2.63578 2.82688 2.8336 2.99012 3.16396 3.31473 3.44888 3.59306 3.76642 4.0969 4.34463 4.50372 4.8197 4.82529 
24 0.15864 0.31559 0.50202 0.63582 0.82478 1.16763 1.32871 1.49476 1.66025 1.85108 2.06069 2.33776 2.47612 2.629 2.81998 2.98476 3.15775 3.30822 3.44443 3.75976 4.08905 4.33708 4.49689 4.81248 
0 
64 0.1444 0.1489 0.30069 0.30489 0.30981 0.48681 0.49138 0.49582 0.62004 0.62456 0.80981 0.81451 0.98142 0.9862 1.1471 1.15265 1.31136 1.317 1.4796 1.48458 1.64244 1.64799 1.8362 1.84021 1.84643 2.04943 2.05318 2.1755 2.18182 2.32132 2.32507 2.46017 2.46554 2.61513 2.61953 2.80498 2.80953 2.81472 2.96906 2.97432 3.14165 3.14596 3.15053 3.29095 3.29644 3.30178 3.42599 3.43061 3.57077 3.57523 3.74476 3.74931 3.75325 4.07842 4.08205 4.32729 4.33053 4.48191 4.48677 4.6064 4.61434 4.80059 4.80382 4.80827 
65 0.15703 0.16082 0.16383 0.3143 0.3181 0.32247 0.5025 0.50525 0.63402 0.63787 0.64321 0.82328 0.827 0.83041 0.99451 0.99922 1.16146 1.16755 1.32554 1.3297 1.33461 1.49252 1.49685 1.50064 1.6591 1.66241 1.84909 1.85316 1.85715 2.06236 2.0661 2.1901 2.19483 2.33438 2.33843 2.47595 2.47919 2.62866 2.63225 2.81951 2.82291 2.82834 2.9838 2.98712 3.15546 3.15992 3.3054 3.3099 3.44068 3.44468 3.58489 3.58839 3.75822 3.76236 3.7687 4.09139 4.09502 4.34011 4.34357 4.49511 4.4996 4.62292 4.62814 4.81436 4.81743 
26 0.1631 0.32013 0.50895 0.64062 0.8291 1.00099 1.17209 1.33449 1.49918 1.66238 1.8551 2.06776 2.34144 2.48118 2.63454 2.98976 3.16303 3.31325 3.44739 3.59218 3.7656 4.09721 4.34599 4.50234 4.63108 4.81898 
17 0.15901 0.31512 0.50092 0.63506 2.06103 2.33366 2.47646 2.62865 2.81985 2.98434 3.1559 3.58587 3.7593 4.09 4.33805 4.49655 4.81234 
39 0.16482 0.16943 0.32081 0.32537 0.50963 0.51394 0.64166 0.83085 0.83518 1.00109 1.0059 1.17084 1.33403 1.50063 1.5054 1.66491 1.67075 1.85444 1.8594 2.06885 2.19786 2.34094 2.34543 2.48343 2.63618 2.82662 2.83236 2.99107 3.16492 3.31491 3.44795 3.59204 3.76717 4.09693 4.34493 4.50423 4.63197 4.82035 4.82538 
58 0.15555 0.16023 0.31291 0.31748 0.50058 0.50501 0.63314 0.6379 0.82091 0.82572 0.83022 0.99273 0.99945 1.15931 1.16635 1.3234 1.32856 1.49109 1.49605 1.50148 1.65745 1.66368 1.84724 1.85288 2.06051 2.06578 2.18794 2.19597 2.33267 2.33831 2.47417 2.47931 2.62767 2.63158 2.81778 2.82192 2.98187 2.98623 3.15347 3.15842 3.30305 3.30904 3.43882 3.44437 3.58317 3.58851 3.75661 3.76135 4.08953 4.09491 4.33819 4.34489 4.49353 4.49848 4.62081 4.62647 4.81245 4.81641 
41 0.16852 0.17598 0.32412 0.32983 0.51322 0.51846 0.64689 0.83277 0.83814 1.00373 1.0102 1.17381 1.33957 1.50486 1.51325 1.67116 1.85757 1.86428 2.07336 2.20366 2.34563 2.35323 2.48893 2.63977 2.8319 2.83713 2.99682 3.16792 3.17564 3.31821 3.32789 3.45327 3.59839 3.77079 4.1028 4.13227 4.35102 4.50806 4.63491 4.82341 4.82832 
69 0.15977 0.16306 0.31478 0.3185 0.32225 0.5013 0.50457 0.50805 0.63465 0.63822 0.64431 0.82384 0.82768 0.83186 0.99456 0.99964 1.16085 1.16653 1.17116 1.32493 1.33001 1.33384 1.49465 1.49774 1.50262 1.65874 1.66206 1.84947 1.85382 2.06268 2.0664 2.18918 2.1945 2.3349 2.33891 2.47534 2.47906 2.48424 2.62972 2.63271 2.81943 2.82289 2.82737 2.98299 2.9871 3.15583 3.15978 3.16382 3.30475 3.31 3.31374 3.44081 3.44516 3.58515 3.58849 3.75836 3.76243 3.76589 4.09176 4.09547 4.34035 4.34392 4.49533 4.49977 4.62081 4.62722 4.8147 4.81731 4.82184 
28 0.17522 0.32967 0.51657 0.65182 0.83792 1.012 1.18042 1.34387 1.51068 1.67387 1.86621 2.07712 2.20914 2.34993 2.49252 2.64344 2.83536 3.00061 3.17204 3.32273 3.45941 3.60097 3.77497 4.10568 4.35177 4.51191 4.64265 4.82833 
64 0.16799 0.17102 0.1761 0.32296 0.32666 0.33094 0.51209 0.51521 0.64495 0.64813 0.83354 0.83632 0.84076 1.00369 1.00904 1.16867 1.17462 1.17888 1.33347 1.33905 1.50489 1.5078 1.66851 1.67356 1.85744 1.86232 1.86719 2.07235 2.07997 2.19892 2.20826 2.34389 2.34746 2.35546 2.4868 2.49158 2.64017 2.83022 2.8337 2.99493 3.00012 3.16458 3.16847 3.17457 3.31277 3.31833 3.3229 3.44969 3.45384 3.59562 3.59958 3.60801 3.77001 3.77263 4.10052 4.10401 4.34853 4.35248 4.50339 4.508 4.63526 4.82369 4.8272 4.83103 
0 
57 0.16385 0.16744 0.31934 0.32323 0.50735 0.51021 0.63969 0.64318 0.8297 0.83331 0.99981 1.00481 1.16833 1.17347 1.33286 1.33683 1.49994 1.50416 1.66388 1.66818 1.85457 1.85978 2.06668 2.06983 2.19545 2.20066 2.33979 2.34333 2.48149 2.48457 2.63456 2.63714 2.82543 2.82853 2.9901 2.9928 3.1608 3.16472 3.31164 3.31516 3.44534 3.45001 3.59071 3.59401 3.76471 3.7674 3.7712 4.09581 4.09905 4.3444 4.34737 4.50159 4.50464 4.63071 4.63477 4.81936 4.82201 
11 0.16197 0.31995 0.50689 0.82673 1.00097 1.49882 1.66508 1.85428 3.16203 3.76463 4.8204 
67 0.15743 0.16092 0.16546 0.3134 0.31742 0.32158 0.50164 0.50511 0.51031 0.6338 0.63759 0.82262 0.82657 0.83076 0.99422 0.9986 1.16073 1.16549 1.32597 1.32934 1.4929 1.49662 1.50099 1.6581 1.66244 1.84839 1.85275 1.8571 2.06176 2.06555 2.18975 2.19594 2.33386 2.3376 2.475 2.47879 2.62869 2.6317 2.81937 2.8228 2.82786 2.98389 2.9868 3.15467 3.15898 3.16365 3.3049 3.30913 3.31436 3.43945 3.4439 3.58479 3.58848 3.75824 3.76198 3.76664 4.09073 4.09499 4.33912 4.34403 4.49502 4.49866 4.62263 4.62739 4.8133 4.81644 4.8209 
57 0.16139 0.1648 0.31693 0.32064 0.50449 0.50761 0.63722 0.64084 0.82792 0.99602 1.00186 1.16241 1.16864 1.32688 1.33136 1.33539 1.49756 1.50106 1.66119 1.66581 1.85121 1.85578 2.06437 2.06861 2.19104 2.19592 2.33623 2.34135 2.47883 2.48212 2.63212 2.635 2.82249 2.82581 2.98721 2.991 3.15715 3.1614 3.30676 3.31154 3.44213 3.44679 3.58753 3.59196 3.75969 3.76394 3.76735 4.09299 4.09694 4.3417 4.346 4.49756 4.50128 4.62623 4.63024 4.81678 4.82015 
75 0.16248 0.16626 0.17054 0.31915 0.32352 0.33148 0.50711 0.51026 0.63888 0.64349 0.64936 0.8279 0.83161 0.83526 0.99896 1.00349 1.00892 1.16543 1.17129 1.17593 1.3319 1.33569 1.49834 1.50221 1.50599 1.66319 1.66719 1.67399 1.85353 1.85799 1.86164 2.06647 2.07118 2.19266 2.20206 2.33894 2.34259 2.34736 2.48009 2.48426 2.49 2.63335 2.6368 2.64603 2.82384 2.82725 2.8316 2.98813 2.99144 3.00287 3.15988 3.16437 3.16849 3.3095 3.31478 3.44485 3.44948 3.58975 3.59427 3.60034 3.76264 3.7667 3.77032 4.09558 4.09963 4.34401 4.34695 4.49942 4.50375 4.50829 4.62361 4.6314 4.81827 4.82147 4.82504 
3 0.51437 0.83536 4.82312 
101 0.18105 0.18418 0.18801 0.33656 0.34015 0.34313 0.34963 0.52361 0.52654 0.52958 0.53379 0.65694 0.66059 0.66425 0.84581 0.84928 0.85258 0.85797 1.01699 1.02118 1.02498 1.03546 1.18313 1.18821 1.19218 1.34823 1.35188 1.35537 1.36344 1.5166 1.51984 1.52342 1.53647 1.68118 1.685 1.68977 1.87133 1.87506 1.87831 1.88367 2.08407 2.08738 2.09193 2.21233 2.2164 2.22211 2.35668 2.36028 2.36404 2.36965 2.49875 2.50222 2.50645 2.52365 2.65118 2.6543 2.65832 2.84269 2.84561 2.84923 2.85346 3.00605 3.00927 3.01349 3.17754 3.18128 3.18404 3.18825 3.32757 3.33186 3.33495 3.34318 3.46266 3.46661 3.47012 3.47988 3.60783 3.61157 3.61559 3.62283 3.78083 3.78456 3.78719 3.79245 4.11311 4.11635 4.12092 4.3619 4.36506 4.36992 4.5176 4.52146 4.52466 4.53051 4.64661 4.65062 4.65617 4.8361 4.83884 4.84214 4.84632 
26 0.16448 0.32139 0.50812 0.64034 0.83024 1.00015 1.33446 1.50092 1.66461 1.85481 2.06742 2.19688 2.33981 2.48227 2.63556 2.82609 2.99066 3.31393 3.44713 3.591 3.76699 4.09606 4.34413 4.50327 4.63065 4.81961 
59 0.16148 0.16569 0.31613 0.32122 0.50466 0.50847 0.63659 0.64185 0.82742 0.83049 0.99612 1.00192 1.16232 1.1689 1.32618 1.3317 1.49757 1.50231 1.66099 1.66677 1.85057 1.85546 2.06379 2.06808 2.19094 2.1974 2.33617 2.34104 2.34781 2.47723 2.48135 2.48743 2.63186 2.63677 2.82267 2.82725 2.98709 2.99279 3.15736 3.16265 3.30586 3.31197 3.3181 3.44232 3.4477 3.58693 3.59188 3.75952 3.76459 4.09281 4.09674 4.34149 4.34737 4.49652 4.50188 4.62383 4.63132 4.81711 4.82108 
97 0.15079 0.15506 0.15778 0.16231 0.30733 0.31087 0.31409 0.32057 0.49375 0.49847 0.501 0.50496 0.62568 0.63027 0.63348 0.63862 0.81628 0.81994 0.82278 0.8264 0.9888 0.99229 0.99606 1.15367 1.1576 1.16176 1.16722 1.31841 1.32338 1.32638 1.48614 1.49049 1.49327 1.49821 1.6479 1.65389 1.65705 1.66445 1.84364 1.84641 1.85029 1.85501 2.05687 2.06006 2.06462 2.18231 2.18806 2.19294 2.32846 2.33165 2.33542 2.46561 2.47082 2.47426 2.47968 2.62145 2.62576 2.6284 2.81195 2.81644 2.8191 2.82388 2.97594 2.98098 2.98347 3.14866 3.15187 3.15562 3.15973 3.29784 3.30227 3.30593 3.43106 3.43611 3.43996 3.57769 3.58213 3.58549 3.75221 3.75619 3.75896 4.08577 4.08863 4.0923 4.33485 4.33722 4.34178 4.48906 4.49277 4.49563 4.61328 4.61923 4.62304 4.8078 4.81097 4.81364 4.81748 
7 0.64849 0.83568 2.49053 2.64135 3.45491 3.77253 4.63692 
71 0.15378 0.15796 0.16182 0.31014 0.31385 0.32001 0.49686 0.50183 0.50595 0.6291 0.63379 0.64059 0.81925 0.82303 0.82671 0.99211 0.99703 1.15627 1.16079 1.32176 1.32922 1.489 1.49342 1.49748 1.65005 1.65701 1.66315 1.84703 1.85091 1.85774 2.06036 2.06598 2.18525 2.19514 2.3317 2.33526 2.46719 2.47359 2.47953 2.62359 2.62852 2.63315 2.81509 2.81974 2.82452 2.979 2.98487 3.15194 3.15551 3.16021 3.30097 3.30555 3.31087 3.43298 3.43917 3.44553 3.58074 3.58553 3.75553 3.76196 4.0893 4.09445 4.33833 4.34206 4.49236 4.49856 4.61625 4.62414 4.81118 4.81474 4.8227 
63 0.14778 0.15228 0.30419 0.30837 0.31386 0.49029 0.49457 0.49962 0.62352 0.62792 0.81319 0.81785 0.98468 0.98958 1.15055 1.15621 1.31463 1.32023 1.4831 1.48801 1.49322 1.64712 1.65245 1.83941 1.84358 2.05262 2.05626 2.17876 2.18534 2.32468 2.32862 2.46396 2.46923 2.61865 2.62288 2.80848 2.81283 2.81944 2.9725 2.97751 3.14491 3.14927 3.15376 3.29438 3.30004 3.42984 3.43492 3.57423 3.57848 3.74804 3.75247 3.75584 4.08166 4.08524 4.33041 4.33361 4.48522 4.49 4.60957 4.61817 4.80395 4.80708 4.81121 
40 0.17207 0.32813 0.33308 0.51451 0.51896 0.6492 0.83773 0.84248 1.00967 1.17739 1.3403 1.3526 1.50857 1.67286 1.86282 1.86807 2.0753 2.20436 2.3483 2.35911 2.49054 2.50142 2.64293 2.833 2.83907 2.99765 3.17053 3.1802 3.32136 3.45661 3.6004 3.77384 4.10309 4.10922 4.35137 4.35721 4.51044 4.6378 4.82682 4.83107 
1 0.82921 
0 
140 0.14372 0.14709 0.14976 0.15217 0.15564 0.29981 0.30325 0.30606 0.30873 0.31159 0.48653 0.49006 0.49267 0.49509 0.49753 0.50323 0.61843 0.6221 0.62495 0.62794 0.63077 0.80904 0.81234 0.81529 0.81749 0.82046 0.98178 0.98432 0.98753 0.99051 0.99597 1.14591 1.14965 1.1531 1.15635 1.15989 1.3108 1.31406 1.31766 1.32038 1.32366 1.47887 1.48252 1.48551 1.48799 1.49115 1.64014 1.64611 1.64931 1.65222 1.65646 1.83648 1.83881 1.84164 1.84433 1.84735 2.04973 2.05208 2.05462 2.05812 2.17494 2.17912 2.18264 2.18717 2.32136 2.32403 2.32669 2.3297 2.33447 2.45683 2.46243 2.46581 2.46844 2.47162 2.47907 2.61338 2.6176 2.6203 2.62262 2.62824 2.80494 2.80859 2.81117 2.81358 2.8166 2.82085 2.96851 2.97217 2.97538 2.97797 2.98265 3.14135 3.14423 3.14695 3.14955 3.15207 3.15805 3.29053 3.29373 3.29703 3.29984 3.30262 3.4232 3.42879 3.43148 3.43447 3.43765 3.57053 3.57409 3.57669 3.57978 3.58435 3.74525 3.74793 3.75073 3.75304 3.75582 4.07869 4.08109 4.08366 4.08736 4.32757 4.32964 4.33202 4.336 4.48168 4.48452 4.4878 4.49009 4.49371 4.60573 4.61062 4.6147 4.61763 4.62258 4.80089 4.80355 4.80566 4.80809 4.81098 
65 0.17253 0.17648 0.3285 0.33281 0.51618 0.52002 0.64868 0.65239 0.66127 0.83783 0.84144 0.84719 1.00837 1.0138 1.17402 1.17967 1.18869 1.34123 1.34557 1.50917 1.51294 1.67302 1.67803 1.86268 1.86763 1.87488 2.07539 2.08026 2.20476 2.2115 2.34755 2.35155 2.35626 2.49048 2.49508 2.64346 2.64741 2.83482 2.83933 2.99781 3.00129 3.16922 3.17321 3.18003 3.32112 3.3247 3.4542 3.4585 3.59917 3.60382 3.77345 3.777 3.7842 4.10437 4.10939 4.35325 4.35857 4.5112 4.51508 4.63576 4.64023 4.64901 4.82732 4.83134 4.83634 
7 0.52075 2.07586 2.35673 2.64415 3.17184 4.11617 4.3527 
75 0.16544 0.16891 0.17373 0.32164 0.32547 0.33016 0.50955 0.51357 0.51976 0.64255 0.64682 0.83111 0.83405 0.84063 1.00041 1.00603 1.01271 1.16798 1.17425 1.17902 1.33543 1.3401 1.50267 1.50646 1.66575 1.67011 1.85564 1.86049 1.86534 2.06884 2.07335 2.09418 2.19822 2.20696 2.34146 2.34615 2.35205 2.48331 2.48721 2.4923 2.63679 2.64023 2.82749 2.83219 2.83763 2.9929 2.99778 3.16246 3.16647 3.17183 3.31375 3.31722 3.44776 3.45228 3.45809 3.59189 3.59692 3.60284 3.76555 3.76983 3.77575 4.09769 4.10264 4.15294 4.34621 4.34996 4.35571 4.50207 4.5065 4.51038 4.62927 4.63518 4.8214 4.82436 4.828 
37 0.16903 0.1756 0.32665 0.33427 0.51368 0.64723 0.83565 1.0072 1.01742 1.17655 1.33958 1.50593 1.51236 1.6704 1.67821 1.86151 1.8712 2.07325 2.20499 2.34613 2.35434 2.48794 2.64023 2.83211 2.83743 2.99787 3.16817 3.31893 3.45338 3.59813 3.77113 4.102 4.34991 4.5074 4.64197 4.82443 4.82916 
1 4.34468 
45 0.17658 0.19024 0.33322 0.34511 0.51994 0.52645 0.6529 0.84196 0.84882 1.01419 1.18141 1.20232 1.34505 1.35037 1.51205 1.5167 1.67526 1.6828 1.86882 1.88032 2.07964 2.21097 2.35383 2.36293 2.4963 2.64625 2.83783 2.84392 3.00182 3.00968 3.1745 3.18128 3.32493 3.33106 3.45901 3.46458 3.60488 3.77776 4.10786 4.11527 4.35544 4.36133 4.51656 4.83068 4.83573 
64 0.15082 0.15659 0.30776 0.31229 0.31773 0.49369 0.49918 0.50284 0.62628 0.63144 0.63585 0.8166 0.82194 0.82757 0.98913 0.99466 1.15424 1.16002 1.3184 1.32458 1.48614 1.49237 1.49853 1.64777 1.65514 1.66056 1.84389 1.84858 2.05709 2.06157 2.1822 2.18879 2.32899 2.33351 2.46604 2.47231 2.62182 2.62683 2.81193 2.81738 2.82368 2.97587 2.98225 3.14908 3.15396 3.2979 3.30402 3.43087 3.43673 3.44181 3.57769 3.58283 3.75232 3.75753 4.0861 4.09049 4.33497 4.33908 4.48948 4.49487 4.61314 4.62113 4.80823 4.81165 
22 0.16335 0.31962 0.50622 0.6407 0.82878 1.00037 1.17158 1.33179 1.49921 1.66363 1.85501 2.48172 2.63539 2.82482 2.98896 3.16247 3.31468 3.44824 3.59234 3.76566 4.63249 4.82309 
1 4.33432 
93 0.17179 0.17532 0.18056 0.32716 0.33146 0.3349 0.34161 0.51554 0.51916 0.52328 0.64833 0.65352 0.66053 0.83771 0.84068 0.8445 0.85508 1.00676 1.01164 1.01608 1.02619 1.17379 1.17893 1.1832 1.20222 1.33998 1.34472 1.35014 1.50799 1.51159 1.51572 1.53123 1.67211 1.67665 1.68306 1.86157 1.86607 1.86955 1.87711 2.07518 2.07988 2.09038 2.20446 2.21229 2.34713 2.35122 2.35597 2.36179 2.48997 2.49515 2.50457 2.6436 2.64747 2.83326 2.83753 2.84131 2.85301 2.9965 3.00164 3.00822 3.16775 3.17336 3.17741 3.19308 3.31858 3.32311 3.32622 3.33733 3.45323 3.45872 3.46364 3.59866 3.60381 3.60932 3.77121 3.77602 3.78162 4.10372 4.10721 4.11123 4.13161 4.35282 4.35644 4.36138 4.50806 4.51241 4.5171 4.63876 4.65029 4.82709 4.83011 4.83369 4.83977 
0 
32 0.16231 0.31884 0.5054 0.63962 0.82808 0.83299 0.9999 1.16815 1.33118 1.498 1.66254 1.8516 1.85687 2.06654 2.19678 2.33943 2.34666 2.48015 2.6335 2.82352 2.98804 3.16112 3.31227 3.44662 3.59057 3.76384 4.09561 4.34295 4.50068 4.63 4.8169 4.82209 
55 0.1626 0.31725 0.32151 0.50541 0.50913 0.63847 0.64261 0.8276 0.83079 0.99677 1.00285 1.16344 1.16827 1.32885 1.33237 1.49857 1.50332 1.6622 1.66922 1.85124 1.85618 2.06454 2.06928 2.19326 2.19982 2.33692 2.3411 2.35185 2.47989 2.4851 2.63249 2.63591 2.8234 2.82884 2.98819 2.99631 3.15805 3.16227 3.30795 3.31219 3.44273 3.44766 3.58843 3.59345 3.76105 3.76521 4.09341 4.09723 4.34219 4.3471 4.4979 4.50183 4.62788 4.8169 4.82023 
0 
26 0.16462 0.32154 0.50987 0.64382 0.83041 1.00041 1.00583 1.17184 1.33535 1.5009 1.66402 1.85588 2.06925 2.34117 2.48425 2.63664 2.82756 2.99114 3.16464 3.3147 3.44976 3.76726 4.09796 4.34496 4.50421 4.82051 
50 0.16445 0.1681 0.32164 0.32601 0.50806 0.51198 0.64099 0.64552 0.83041 0.83549 1.00004 1.00534 1.17067 1.17628 1.33324 1.33802 1.50123 1.66466 1.67067 1.85485 1.85987 2.06791 2.07395 2.19813 2.34057 2.34553 2.48308 2.49053 2.63532 2.63958 2.82637 2.83077 2.99064 3.16249 3.16587 3.31411 3.31888 3.44844 3.59159 3.59707 3.76583 3.7698 4.09656 4.1016 4.34479 4.50308 4.50811 4.63101 4.81988 4.82436 
102 0.14978 0.15337 0.15638 0.1601 0.30629 0.3096 0.31316 0.31638 0.49279 0.4971 0.49974 0.50309 0.62505 0.62888 0.63228 0.63559 0.81514 0.81844 0.82174 0.82435 0.98793 0.99157 0.99503 1.15245 1.15616 1.1607 1.16572 1.31728 1.32125 1.32474 1.33125 1.48498 1.48882 1.49208 1.49567 1.64669 1.65244 1.65568 1.66057 1.84267 1.84558 1.84905 1.85298 2.05591 2.05918 2.06245 2.18128 2.18645 2.19261 2.32754 2.3306 2.33406 2.3416 2.46367 2.46899 2.47266 2.47609 2.62005 2.62407 2.62734 2.81107 2.81526 2.81814 2.82363 2.97489 2.97921 2.9824 3.14769 3.15086 3.1546 3.15763 3.2969 3.30084 3.30476 3.30928 3.42969 3.43495 3.43874 3.44313 3.57676 3.58083 3.5842 3.58979 3.75137 3.75559 3.75824 4.08487 4.08779 4.09111 4.33388 4.33632 4.34012 4.48804 4.4915 4.4948 4.6122 4.61804 4.62234 4.80698 4.81005 4.81264 4.81813 
28 0.16783 0.32451 0.51034 0.64392 0.83307 1.00508 1.17399 1.3373 1.5043 1.66622 1.86043 2.07168 2.20487 2.34378 2.4842 2.63645 2.82877 2.99135 3.16562 3.31641 3.45108 3.59424 3.76806 4.09876 4.34635 4.50544 4.63497 4.82217 
0 
56 0.15632 0.16081 0.31258 0.31774 0.49891 0.50386 0.63301 0.63826 0.82154 0.82648 0.99302 0.99902 1.15916 1.16553 1.32308 1.32879 1.49177 1.4967 1.65694 1.66271 1.84757 1.85302 2.06084 2.06636 2.18675 2.19418 2.33291 2.3386 2.47316 2.47846 2.62713 2.63147 2.81685 2.82198 2.98116 2.98622 3.15343 3.15907 3.30283 3.30894 3.43883 3.44445 3.58314 3.58892 3.7562 3.76165 4.08987 4.09561 4.33848 4.34409 4.49336 4.4989 4.61885 4.62669 4.81211 4.81612 
17 0.16299 0.3202 0.64021 0.82681 1.00093 1.16972 1.49918 1.66191 1.85469 2.63311 2.98866 3.16298 3.3123 3.76471 4.3427 4.50157 4.81738 
27 0.17184 0.32838 0.51536 0.64868 0.83762 1.0083 1.17943 1.34143 1.50753 1.67227 1.86325 2.07471 2.34796 2.49083 2.64203 2.83405 2.99835 3.16993 3.3221 3.45474 3.59905 3.77265 4.10397 4.35104 4.50935 4.64209 4.82591 
20 0.17088 0.32931 0.51472 0.64776 1.01008 1.34105 1.50668 2.07435 2.49007 2.64101 2.83136 2.99689 3.16993 3.45675 3.59833 3.77216 4.10473 4.35008 4.50911 4.83005 
38 0.17086 0.17485 0.32765 0.33195 0.51449 0.51894 0.64863 0.83695 0.84112 1.00682 1.01108 1.17768 1.34031 1.50827 1.67038 1.67772 1.86332 1.86815 2.07421 2.20384 2.3463 2.35255 2.48944 2.64218 2.83245 2.83775 2.99682 3.16981 3.32049 3.45536 3.59794 3.77309 4.1027 4.35057 4.50988 4.63812 4.82619 4.83174 
51 0.16728 0.3225 0.32725 0.51031 0.5142 0.6432 0.64867 0.83234 0.8402 1.00142 1.0077 1.16838 1.17543 1.33668 1.3409 1.50315 1.50971 1.66646 1.67477 1.8564 1.86233 2.06961 2.07408 2.19736 2.20539 2.34189 2.34817 2.48479 2.49409 2.63827 2.82861 2.83213 2.99298 2.99873 3.16297 3.16774 3.31646 3.44887 3.45442 3.59384 3.59987 3.76826 3.77159 4.09936 4.10441 4.34714 4.50605 4.63018 4.63639 4.82173 4.8284 
57 0.15288 0.15762 0.31034 0.31493 0.49622 0.50094 0.50571 0.62948 0.63356 0.81855 0.8232 0.99061 0.99616 1.15675 1.16294 1.32077 1.32624 1.4882 1.49352 1.65006 1.6566 1.8455 1.85046 2.05872 2.06305 2.18431 2.19045 2.33081 2.33568 2.46919 2.47443 2.62467 2.62879 2.81435 2.81903 2.97849 2.9836 3.15103 3.15609 3.30048 3.30598 3.43582 3.44001 3.58028 3.58453 3.75409 3.75903 4.08776 4.09236 4.33651 4.3407 4.49136 4.49642 4.61477 4.62271 4.80997 4.8134 
8 0.16825 0.32669 0.83361 1.00643 1.86291 2.9942 4.34982 4.82323 
17 0.16427 0.32143 0.5099 0.64318 0.82967 1.00232 1.33495 1.50066 1.66447 1.85703 2.63681 2.83048 3.16783 3.76707 4.09894 4.34552 4.82002 
25 0.16343 0.31861 0.50646 0.64112 0.82848 1.00016 1.33238 1.49855 1.66305 1.85308 2.06771 2.33945 2.48128 2.63412 2.82464 2.98962 3.16237 3.31207 3.44638 3.59017 3.76548 4.09735 4.34397 4.50301 4.8189 
88 0.14767 0.1518 0.15506 0.30383 0.30747 0.31126 0.31514 0.49037 0.49495 0.49805 0.62254 0.62697 0.63053 0.63424 0.81308 0.81676 0.82008 0.82351 0.98557 0.98882 0.99322 1.14992 1.15397 1.15915 1.3148 1.3194 1.32305 1.48293 1.48717 1.49042 1.4943 1.64404 1.65113 1.65403 1.84027 1.84306 1.84739 2.05353 2.05651 2.0615 2.17886 2.18482 2.19287 2.32514 2.32827 2.33235 2.46072 2.46715 2.47078 2.47582 2.6174 2.622 2.62519 2.80866 2.81302 2.81633 2.97245 2.97724 2.98044 3.14524 3.14859 3.15284 3.29449 3.29867 3.30296 3.4269 3.43303 3.43682 3.44158 3.57436 3.57864 3.58277 3.74902 3.75271 3.75619 4.08247 4.0853 4.33154 4.33384 4.48561 4.48908 4.4927 4.60975 4.61667 4.62124 4.80458 4.80766 4.81052 
43 0.1531 0.15765 0.31022 0.31733 0.49752 0.50171 0.63073 0.81867 0.82367 0.99015 1.15675 1.32065 1.32653 1.4885 1.49336 1.65569 1.84485 2.05801 2.1855 2.33032 2.47262 2.62502 2.62918 2.81538 2.8195 2.97932 2.98381 3.1511 3.15835 3.30041 3.30664 3.43705 3.58082 3.75372 3.75895 4.08705 4.3358 4.49097 4.49605 4.61529 4.6256 4.80978 4.81446 
60 0.15477 0.15981 0.31132 0.31599 0.49728 0.50192 0.50564 0.62983 0.63439 0.63961 0.82019 0.82521 0.99187 0.99788 1.15771 1.16442 1.32185 1.32813 1.48994 1.49543 1.65125 1.65799 1.84662 1.85185 2.05985 2.06542 2.18565 2.19208 2.33188 2.3373 2.46964 2.47551 2.62563 2.63051 2.81555 2.82026 2.82822 2.97948 2.98489 3.15207 3.1574 3.30154 3.30817 3.43313 3.43885 3.44472 3.58133 3.58614 3.75519 3.76062 4.08888 4.0937 4.33771 4.34275 4.49244 4.49792 4.61636 4.62468 4.81123 4.81476 
28 0.1536 0.30867 0.4964 0.6295 0.81856 0.98836 1.15588 1.32077 1.48955 1.65572 1.84298 2.05625 2.18741 2.32853 2.47316 2.62428 2.81434 2.97917 3.14911 3.29956 3.43557 3.57997 3.75183 4.08532 4.33396 4.48914 4.62115 4.80789 
65 0.15233 0.15652 0.16102 0.3099 0.31518 0.49575 0.50055 0.62943 0.63451 0.81792 0.8222 0.82528 0.98969 0.99572 1.15608 1.16338 1.32001 1.32596 1.33067 1.48762 1.49246 1.49819 1.65429 1.65845 1.8447 1.84999 1.8541 2.05794 2.06203 2.18387 2.19085 2.3301 2.33478 2.47097 2.47525 2.62443 2.62867 2.81371 2.81847 2.82512 2.978 2.9832 3.15032 3.15596 3.29984 3.30622 3.31018 3.43621 3.44187 3.57977 3.58435 3.5925 3.75315 3.75848 4.08704 4.09123 4.33581 4.33948 4.49059 4.49561 4.6145 4.62286 4.80922 4.81272 4.81837 
18 0.16775 0.32449 0.51069 0.8338 1.00596 1.33929 1.50417 1.66835 1.86257 2.3462 2.48771 2.82892 2.99405 3.16617 3.31828 4.34693 4.50748 4.82154 
118 0.17619 0.17956 0.18207 0.18558 0.33305 0.33612 0.3388 0.34171 0.35574 0.5197 0.52304 0.52555 0.5283 0.53382 0.65329 0.65608 0.65892 0.66266 0.84214 0.84554 0.8478 0.8511 1.01298 1.01639 1.01963 1.0235 1.18009 1.18389 1.18759 1.19131 1.34354 1.34767 1.35048 1.35362 1.51179 1.51546 1.518 1.52134 1.67686 1.68011 1.68361 1.68853 1.86848 1.87135 1.87415 1.87717 1.8854 2.08129 2.08407 2.08707 2.09794 2.20791 2.21232 2.21699 2.35328 2.35605 2.35917 2.36285 2.36815 2.49441 2.49746 2.49999 2.50374 2.64749 2.65054 2.65284 2.65839 2.83761 2.84095 2.84331 2.84636 2.84991 3.00182 3.00548 3.00811 3.01257 3.17407 3.17719 3.17986 3.1826 3.18713 3.32386 3.32759 3.33041 3.33334 3.45918 3.46221 3.46528 3.46914 3.60382 3.60687 3.61002 3.61402 3.7772 3.78059 3.78294 3.78551 3.79092 4.11005 4.11252 4.11543 4.12231 4.35887 4.36108 4.36433 4.3732 4.51424 4.5178 4.5201 4.52364 4.64185 4.64605 4.64975 4.83275 4.83524 4.83751 4.8406 4.84648 
33 0.16598 0.32149 0.50815 0.5126 0.64227 0.83148 1.00421 1.17254 1.33391 1.50205 1.66524 1.67351 1.85707 2.06814 2.20045 2.34032 2.34978 2.48283 2.63567 2.82678 2.83304 2.99039 3.1636 3.31403 3.44864 3.59231 3.76632 4.09652 4.34457 4.50327 4.6325 4.81965 4.82542 
28 0.16938 0.32606 0.51253 0.64583 0.83492 1.0059 1.17382 1.33854 1.50577 1.66882 1.8614 2.07255 2.20207 2.34553 2.4867 2.63969 2.83194 2.99426 3.16789 3.31819 3.45248 3.59705 3.7704 4.10177 4.34912 4.50742 4.63735 4.82509 
30 0.1632 0.32038 0.50582 0.63891 0.82795 0.99762 1.00287 1.16804 1.33205 1.49977 1.66222 1.85452 2.06542 2.19494 2.33799 2.4805 2.63295 2.82417 2.98883 3.16057 3.31223 3.4459 3.58878 3.764 4.09411 4.34196 4.50102 4.62826 4.8172 4.82342 
0 
2 0.82632 1.00053 
17 0.64218 0.83141 1.17337 1.50307 1.66537 2.06866 2.34585 2.48251 2.63606 2.99101 3.16496 3.44877 3.59279 3.76669 4.09791 4.34544 4.50337 
25 0.17233 0.32987 0.51561 0.65016 0.83886 1.01094 1.34203 1.50831 1.67224 1.8672 2.07559 2.35019 2.49448 2.64352 2.83343 2.99811 3.17133 3.32208 3.45695 3.60209 3.77435 4.10393 4.35129 4.51082 4.82879 
0 
83 0.18118 0.18491 0.19061 0.33722 0.34085 0.34569 0.52425 0.52757 0.53175 0.65692 0.66058 0.6663 0.84672 0.85006 0.85481 1.01674 1.02169 1.02804 1.18474 1.18938 1.1957 1.34932 1.35329 1.36017 1.51685 1.52042 1.52534 1.68137 1.68595 1.69337 1.87133 1.87556 1.87946 1.88922 2.08439 2.08797 2.09631 2.21468 2.22082 2.35686 2.36155 2.36802 2.49913 2.50333 2.51102 2.65175 2.65479 2.66284 2.8426 2.84609 2.85024 3.007 3.01057 3.01963 3.17801 3.18179 3.18619 3.329 3.33266 3.33828 3.46276 3.46684 3.47197 3.60806 3.61258 3.61879 3.78236 3.78544 3.79087 4.11295 4.11679 4.12628 4.3615 4.36511 4.37253 4.51942 4.52238 4.52834 4.648 4.65405 4.83627 4.83941 4.84332 
20 0.16775 0.32558 0.5134 0.83197 1.0038 1.17619 1.86267 2.06954 2.3424 2.63631 2.83317 2.99165 3.16568 3.59411 3.76812 4.09849 4.34526 4.50455 4.63515 4.82273 
38 0.16583 0.3225 0.50961 0.5156 0.64213 0.83216 1.00254 1.0113 1.17103 1.33513 1.50216 1.66614 1.85638 1.86143 2.06923 2.19798 2.34166 2.34776 2.48373 2.63677 2.82756 2.83408 2.99158 3.16413 3.16879 3.31553 3.45008 3.59271 3.59861 3.76706 3.77011 4.09773 4.34571 4.50435 4.51019 4.63157 4.82094 4.82673 
98 0.15774 0.16107 0.16357 0.16745 0.31481 0.31838 0.32145 0.50118 0.50488 0.5077 0.51147 0.63416 0.63758 0.64041 0.82321 0.82674 0.8291 0.83283 0.99487 0.99821 1.00133 1.00535 1.16082 1.16496 1.16877 1.17488 1.32491 1.32991 1.33313 1.49297 1.49706 1.49981 1.50362 1.65547 1.66049 1.66357 1.66784 1.84954 1.85228 1.85519 1.85813 2.06281 2.06591 2.07358 2.18906 2.19413 2.20205 2.3349 2.33796 2.3413 2.34638 2.47461 2.4788 2.48144 2.4874 2.62986 2.63291 2.63581 2.81909 2.82288 2.82558 2.82961 2.98275 2.98747 2.99137 3.15557 3.15913 3.16194 3.16785 3.30456 3.30958 3.31243 3.31937 3.44068 3.44434 3.44719 3.58503 3.58836 3.59173 3.75832 3.76253 3.76492 4.09176 4.09465 4.10021 4.34054 4.3429 4.34741 4.4956 4.49993 4.50242 4.61963 4.62596 4.62941 4.81431 4.81712 4.81981 4.82316 
34 0.15795 0.31417 0.50089 0.50606 0.63461 0.82386 0.99521 1.16159 1.32597 1.49356 1.65847 1.84807 1.85366 2.06146 2.19012 2.33379 2.34139 2.47544 2.62874 2.81911 2.82577 2.98344 3.15559 3.30609 3.44079 3.58434 3.59292 3.75871 4.08975 4.33754 4.49581 4.62398 4.81271 4.81837 
67 0.16749 0.17103 0.17652 0.32357 0.32724 0.33289 0.5108 0.51411 0.51894 0.64306 0.64701 0.65287 0.83329 0.83614 0.84044 1.00272 1.00696 1.01173 1.17372 1.17799 1.33614 1.34005 1.50411 1.50846 1.66719 1.67156 1.85763 1.8616 1.8662 2.07014 2.07398 2.20004 2.20638 2.3423 2.34582 2.3513 2.48512 2.49013 2.6377 2.64103 2.82926 2.83279 2.83703 2.99306 2.9983 3.16596 3.16951 3.31512 3.3186 3.45025 3.45364 3.59369 3.59848 3.76749 3.77108 3.77796 4.09915 4.10274 4.3474 4.35135 4.50501 4.50793 4.63364 4.64062 4.8231 4.82636 4.83038 
71 0.17049 0.17471 0.32643 0.33076 0.34751 0.51389 0.51813 0.53179 0.64594 0.64945 0.83677 0.84078 1.0055 1.01058 1.01935 1.17178 1.17685 1.18202 1.33788 1.3409 1.34988 1.50672 1.5109 1.66982 1.67397 1.86041 1.86535 1.87095 2.07248 2.0776 2.20084 2.20446 2.21418 2.34538 2.34866 2.35411 2.36229 2.48811 2.49247 2.64132 2.64488 2.83144 2.83516 2.84004 2.99576 3.00088 3.16675 3.17076 3.17545 3.31853 3.32186 3.33816 3.45204 3.45632 3.46387 3.59685 3.60126 3.60974 3.77148 3.7748 4.10213 4.10755 4.35077 4.35549 4.50895 4.51241 4.6357 4.64127 4.82527 4.82839 4.83213 
35 0.15971 0.16429 0.31673 0.32039 0.50429 0.63702 0.8244 0.82803 0.99556 1.00095 1.16195 1.32951 1.4959 1.5002 1.6602 1.84999 1.85526 2.06425 2.19184 2.33568 2.47842 2.63171 2.82258 2.98627 3.15871 3.30989 3.44266 3.58674 3.76182 4.09228 4.34095 4.49887 4.62718 4.81607 4.82104 
54 0.16893 0.17378 0.32563 0.32967 0.51221 0.51673 0.64607 0.65275 0.83445 0.83859 1.00662 1.01176 1.17362 1.17882 1.33758 1.34555 1.5051 1.51063 1.66971 1.67727 1.86071 1.86524 2.07212 2.09603 2.20181 2.34486 2.35198 2.48632 2.49341 2.6398 2.65358 2.83006 2.8348 2.99455 3.00525 3.16751 3.17337 3.31789 3.32799 3.45163 3.45738 3.59559 3.60395 3.77092 3.78178 4.10085 4.11317 4.34894 4.35626 4.50719 4.51956 4.63533 4.82403 4.82811 
5 1.34301 2.07428 2.34811 2.99885 3.60223 
23 0.16875 0.32556 0.50976 0.83399 1.00623 1.33988 1.5041 1.66653 1.85939 2.07203 2.34375 2.48471 2.63717 2.8284 2.99236 3.16768 3.31679 3.45359 3.59575 3.76911 4.34644 4.506 4.82062 
110 0.16227 0.16544 0.16772 0.17166 0.31874 0.32148 0.32406 0.3265 0.50476 0.50818 0.51013 0.51295 0.63761 0.64076 0.64368 0.64632 0.82799 0.83099 0.83332 0.83668 0.99942 1.00236 1.00537 1.01141 1.16397 1.16733 1.17139 1.1756 1.32859 1.3325 1.33519 1.33813 1.49727 1.50086 1.50319 1.50655 1.65779 1.66326 1.66592 1.66895 1.85379 1.85599 1.85916 1.86205 2.06686 2.0695 2.07197 2.19189 2.19601 2.19864 2.33938 2.3418 2.34503 2.35099 2.47798 2.48152 2.48437 2.48774 2.63337 2.63618 2.6383 2.82269 2.82591 2.82816 2.83074 2.83481 2.98673 2.99016 2.99241 2.9959 3.15943 3.16205 3.16492 3.16696 3.30826 3.3119 3.31508 3.31761 3.44378 3.44688 3.45019 3.45329 3.5879 3.59137 3.59367 3.59694 3.76234 3.76561 3.76806 3.7702 4.09581 4.09823 4.10101 4.14812 4.3447 4.34692 4.35084 4.4999 4.50309 4.50537 4.50811 4.62276 4.62822 4.63207 4.63538 4.81809 4.82048 4.82257 4.82528 4.82897 
0 
0 
0 
45 0.17048 0.17578 0.32659 0.33035 0.51372 0.51762 0.64774 0.83423 0.83829 1.00527 1.01093 1.17576 1.34022 1.50572 1.51048 1.66961 1.67607 1.86035 1.86591 2.07357 2.20657 2.34664 2.35214 2.48877 2.64102 2.83194 2.83691 2.99592 3.16807 3.17303 3.3191 3.32546 3.45363 3.59746 3.77135 3.77843 4.10235 4.10883 4.34999 4.35578 4.50778 4.51382 4.63651 4.82496 4.82939 
180 0.18211 0.1853 0.18746 0.18945 0.19219 0.1956 0.33871 0.34137 0.34395 0.34609 0.34818 0.3515 0.35862 0.52516 0.52859 0.53059 0.53258 0.53459 0.537 0.54121 0.6585 0.66156 0.66382 0.66597 0.6684 0.67174 0.84775 0.85052 0.85315 0.85495 0.85732 0.8598 0.86631 1.01986 1.02228 1.02508 1.02745 1.03012 1.03442 1.18596 1.18874 1.1917 1.19434 1.19697 1.20054 1.34973 1.35311 1.35576 1.35797 1.36031 1.36417 1.37387 1.51757 1.52094 1.52338 1.52538 1.52786 1.53128 1.54212 1.68161 1.68514 1.68746 1.68997 1.69274 1.69643 1.87468 1.87684 1.87942 1.88165 1.88394 1.88724 1.89289 2.08786 2.09007 2.09222 2.09484 2.09895 2.11146 2.21359 2.21756 2.22022 2.22363 2.22767 2.35967 2.36192 2.36429 2.36684 2.36957 2.3731 2.37772 2.50077 2.50354 2.50584 2.50841 2.51125 2.51559 2.65382 2.65642 2.65861 2.66046 2.66377 2.66942 2.84303 2.84658 2.84885 2.85075 2.85301 2.85546 2.85894 2.87335 3.00753 3.01081 3.01342 3.01564 3.01848 3.0245 3.18024 3.18276 3.18547 3.1874 3.18943 3.1923 3.19761 3.3293 3.3324 3.33531 3.33742 3.33952 3.34246 3.35166 3.46474 3.4674 3.4701 3.47255 3.47507 3.47914 3.60947 3.61254 3.6147 3.61718 3.61994 3.62367 3.63409 3.78361 3.78657 3.78885 3.79065 3.79273 3.79603 3.80092 4.11685 4.11902 4.12125 4.12365 4.12758 4.13828 4.36569 4.3675 4.36957 4.37229 4.37618 4.5208 4.5233 4.52593 4.52777 4.53031 4.53402 4.64512 4.6498 4.65311 4.65578 4.65926 4.66941 4.83905 4.84135 4.84321 4.84511 4.84733 4.84964 4.85416 
1 0.82985 
0 
71 0.15579 0.16006 0.16424 0.31295 0.31743 0.32269 0.49892 0.50318 0.50711 0.63112 0.63561 0.63908 0.82121 0.82589 0.82957 0.99314 0.9977 1.00218 1.15918 1.16437 1.32335 1.32842 1.49099 1.49561 1.50077 1.65493 1.65986 1.66528 1.84792 1.85246 1.85716 2.06104 2.0656 2.18797 2.19345 2.33316 2.33797 2.47183 2.47741 2.48309 2.62657 2.63124 2.81774 2.8221 2.82699 2.98062 2.98543 2.99307 3.15384 3.15882 3.16366 3.3033 3.30887 3.4383 3.44288 3.58238 3.58656 3.59239 3.75715 3.76245 4.0901 4.09484 4.33878 4.34312 4.49378 4.49889 4.62029 4.62577 4.81288 4.81659 4.82157 
17 0.17049 0.32677 0.51391 0.83549 1.00789 1.17875 1.34206 1.50905 1.67094 1.85832 2.3503 2.83444 3.77238 4.10324 4.35152 4.51342 4.82522 
48 0.16598 0.16986 0.32284 0.32631 0.50978 0.51393 0.64419 0.83151 0.83528 1.00405 1.01194 1.16988 1.17548 1.33432 1.33888 1.50299 1.50743 1.66596 1.67061 1.85626 1.86027 2.0701 2.19893 2.34207 2.34655 2.48408 2.49177 2.63811 2.82771 2.83167 2.99306 3.16486 3.17165 3.31477 3.31856 3.44909 3.45393 3.59366 3.60103 3.76797 4.0985 4.10659 4.34681 4.35283 4.50516 4.63236 4.82104 4.82513 
50 0.17126 0.17729 0.32724 0.33159 0.51514 0.52028 0.64832 0.65301 0.83686 0.84122 1.00881 1.01572 1.1783 1.34007 1.34684 1.50748 1.51287 1.67252 1.67905 1.86232 1.86656 2.07457 2.08208 2.2067 2.34799 2.35707 2.49013 2.51263 2.64196 2.83334 2.83883 2.99624 3.0014 3.17001 3.17517 3.32135 3.45516 3.47365 3.59919 3.60761 3.77309 3.77852 4.10389 4.11038 4.35128 4.35638 4.51035 4.63833 4.82641 4.83054 
3 0.16773 0.32606 0.83541 
6 0.16429 0.32217 0.82936 1.00081 1.50132 1.85824 
0 
13 0.16105 0.32059 0.50525 0.63903 0.82599 1.4971 1.66512 1.85704 2.82352 3.15956 3.76328 4.09411 4.34292 
77 0.16933 0.17298 0.17804 0.32469 0.3287 0.33414 0.51261 0.51601 0.52069 0.64559 0.64993 0.83414 0.83748 0.84118 1.00446 1.00868 1.01322 1.17444 1.17862 1.33824 1.34193 1.34982 1.50565 1.50983 1.51895 1.66927 1.67329 1.67996 1.85923 1.86386 1.86761 1.87599 2.07257 2.07701 2.20197 2.21011 2.34457 2.34789 2.35245 2.35889 2.48702 2.49131 2.6402 2.64456 2.83104 2.83514 2.83913 2.99543 3.00044 3.16706 3.17053 3.17555 3.31847 3.32164 3.33346 3.45087 3.45503 3.46352 3.59631 3.6012 3.60724 3.77017 3.77334 3.77914 4.10078 4.10404 4.11016 4.3493 4.35263 4.35881 4.50784 4.5112 4.63616 4.82426 4.82734 4.83083 4.83813 
123 0.16991 0.1724 0.17496 0.17825 0.32574 0.32862 0.33087 0.33374 0.34034 0.51345 0.51579 0.51818 0.52067 0.52561 0.64613 0.64927 0.6522 0.65629 0.83567 0.83797 0.84042 0.84298 0.84867 1.00511 1.00871 1.0114 1.01467 1.02059 1.17395 1.17752 1.18041 1.18425 1.33904 1.34159 1.34425 1.34839 1.50653 1.50896 1.51181 1.51633 1.67019 1.67299 1.67609 1.68019 1.85997 1.86344 1.86593 1.86818 1.87272 2.07273 2.07562 2.07862 2.08714 2.20283 2.20603 2.21061 2.34529 2.34797 2.35083 2.35416 2.35878 2.48719 2.48995 2.49351 2.49802 2.64062 2.64301 2.64574 2.6534 2.83155 2.83383 2.83661 2.83936 2.84585 2.9957 2.99781 3.00128 3.00584 3.16713 3.17037 3.17277 3.17544 3.18082 3.31853 3.32122 3.32342 3.32686 3.45148 3.45516 3.4575 3.46073 3.59684 3.59962 3.60261 3.60599 3.6149 3.77151 3.77421 3.77671 3.78193 4.1016 4.10408 4.10679 4.11084 4.11983 4.15232 4.35016 4.35238 4.35532 4.35889 4.37527 4.5079 4.51047 4.51333 4.5185 4.63619 4.63941 4.64335 4.82489 4.82711 4.82946 4.83201 4.83602 
18 0.51032 1.00578 1.33975 1.50557 1.67125 2.07276 2.34152 2.63628 2.82894 2.9917 3.16771 3.44995 3.59269 3.76781 4.10293 4.34577 4.50476 4.82083 
31 0.1753 0.33252 0.51908 0.65229 0.84145 1.0136 1.18309 1.34539 1.51122 1.67493 1.68332 1.86705 1.87556 2.079 2.21164 2.35267 2.49395 2.64559 2.83726 2.84286 3.00132 3.17318 3.32377 3.45932 3.60393 3.77661 4.10739 4.3548 4.51286 4.6438 4.83046 
5 0.15868 0.82403 0.99572 1.49502 4.34095 
104 0.154 0.15779 0.16066 0.16366 0.31055 0.314 0.31714 0.31993 0.49683 0.50153 0.50408 0.5072 0.62968 0.63381 0.63675 0.64019 0.8193 0.82278 0.82592 0.82816 0.99212 0.99517 0.99873 1.15637 1.16035 1.16423 1.16801 1.32118 1.32577 1.32861 1.33249 1.48935 1.4933 1.496 1.49893 1.65065 1.65671 1.65978 1.66331 1.84737 1.84988 1.85313 1.85685 2.06068 2.06358 2.06717 2.1852 2.19035 2.19347 2.3321 2.33506 2.33863 2.3471 2.46813 2.47326 2.47667 2.47922 2.62408 2.6286 2.63141 2.81504 2.81947 2.82223 2.82592 2.97895 2.9837 2.98633 3.15233 3.15534 3.15909 3.16245 3.30096 3.30509 3.30854 3.31175 3.4335 3.43919 3.44246 3.44553 3.58085 3.5852 3.58795 3.59416 3.75567 3.75923 3.76194 3.76454 4.08958 4.09217 4.09564 4.33856 4.3408 4.34525 4.49211 4.49561 4.49869 4.50242 4.61611 4.6217 4.62583 4.8114 4.81452 4.81711 4.82068 
43 0.17349 0.17986 0.33014 0.3357 0.51738 0.52279 0.65139 0.83981 0.84616 1.01085 1.01832 1.17941 1.34231 1.50947 1.51907 1.67431 1.86551 1.87067 2.07654 2.20604 2.35047 2.35792 2.49193 2.64418 2.83513 2.84084 2.9994 3.17225 3.17938 3.32253 3.45714 3.60147 3.6126 3.77541 3.78786 4.10475 4.11576 4.35289 4.36222 4.51157 4.64132 4.82881 4.83358 
118 0.17611 0.17897 0.18185 0.18573 0.33231 0.33537 0.33793 0.34184 0.3563 0.52007 0.52269 0.5252 0.52871 0.65278 0.65581 0.65876 0.66371 0.84139 0.84433 0.84678 0.84972 0.867 1.01192 1.01565 1.01857 1.02288 1.17969 1.18366 1.18693 1.19155 1.34465 1.34738 1.35024 1.35544 1.51237 1.51492 1.51774 1.52169 1.67675 1.68001 1.6836 1.68954 1.86716 1.87066 1.87347 1.87716 1.88453 2.07944 2.08249 2.08588 2.09595 2.20849 2.21202 2.21652 2.35245 2.35564 2.35906 2.36335 2.3702 2.49425 2.49714 2.50059 2.50586 2.64708 2.6498 2.65347 2.66169 2.83825 2.84075 2.84353 2.84652 2.85828 3.00182 3.00434 3.00766 3.01333 3.17338 3.17656 3.17881 3.18184 3.18795 3.32436 3.3274 3.32994 3.33438 3.45853 3.46171 3.46434 3.4687 3.60336 3.60634 3.60964 3.61423 3.77729 3.78012 3.78236 3.78613 3.79325 4.10803 4.11054 4.11325 4.11899 4.35685 4.35921 4.3624 4.36806 4.51409 4.5169 4.51957 4.52364 4.64277 4.64622 4.65126 4.83141 4.83393 4.83643 4.8391 4.84427 
15 0.16859 0.32579 0.51091 1.00672 1.33929 1.50654 1.86137 2.34689 2.83365 3.16677 3.31811 3.77106 4.10161 4.3473 4.82237 
58 0.15309 0.15758 0.3093 0.31404 0.49539 0.5004 0.62882 0.63376 0.81872 0.8236 0.99015 0.99573 1.15599 1.16286 1.16841 1.32 1.32597 1.4883 1.49327 1.65145 1.65639 1.84487 1.84974 2.05804 2.06243 2.184 2.19033 2.33003 2.33472 2.46961 2.47489 2.62413 2.62872 2.8135 2.81868 2.97772 2.98328 3.15041 3.15571 3.29958 3.30579 3.30992 3.43525 3.44017 3.57945 3.58436 3.7534 3.75847 4.08697 4.0913 4.33594 4.3397 4.49058 4.49581 4.61482 4.6233 4.80928 4.81295 
18 0.16623 0.32356 0.51351 0.83145 1.00302 1.66684 1.86092 2.34487 2.48594 2.63689 2.83296 2.99403 3.16783 3.31783 3.59312 3.76874 4.50931 4.82326 
15 0.32611 0.51295 0.64463 1.86239 2.34666 2.48751 2.63756 2.83403 3.31756 3.45243 3.76813 4.09969 4.34742 4.50538 4.63723 
68 0.16944 0.17283 0.17822 0.32585 0.32958 0.33478 0.51376 0.51735 0.52822 0.64703 0.6512 0.83492 0.8379 0.84202 1.0049 1.00976 1.01615 1.17444 1.17899 1.33909 1.34295 1.50657 1.51035 1.66967 1.67361 1.67972 1.86071 1.86529 1.87094 2.07318 2.07705 2.20309 2.21064 2.34523 2.34963 2.35681 2.48813 2.49317 2.64162 2.64661 2.83129 2.8344 2.83966 2.99594 3.00064 3.16856 3.17198 3.18186 3.31966 3.32314 3.45297 3.45754 3.59679 3.60113 3.60766 3.77251 3.77612 4.10202 4.10589 4.3503 4.35388 4.50919 4.51276 4.63626 4.64282 4.8251 4.82811 4.83172 
30 0.1659 0.32277 0.50997 0.6437 0.83106 1.00164 1.17181 1.33498 1.50306 1.66612 1.8564 1.86199 2.07337 2.20005 2.34134 2.48407 2.63711 2.82806 2.83494 2.99214 3.16478 3.3149 3.45001 3.59275 3.76732 4.09808 4.34607 4.50479 4.63211 4.82137 
76 0.15702 0.1616 0.16623 0.31399 0.31881 0.32362 0.50049 0.50493 0.50905 0.63356 0.63877 0.82249 0.82686 0.82977 0.99386 0.99895 1.00262 1.16016 1.16629 1.17034 1.3241 1.32993 1.33399 1.49247 1.49787 1.50246 1.65459 1.65986 1.66374 1.84895 1.85361 1.85721 2.06183 2.06659 2.18734 2.19356 2.3342 2.33871 2.34295 2.47418 2.47948 2.62868 2.63274 2.81882 2.82317 2.82812 2.98284 2.98733 2.99215 3.1546 3.15997 3.16408 3.30396 3.31002 3.31375 3.44 3.44579 3.58445 3.5888 3.59341 3.7577 3.76268 3.76701 4.09151 4.09583 4.34031 4.34475 4.4949 4.49983 4.50506 4.61752 4.62611 4.63133 4.81408 4.81733 4.82152 
27 0.17032 0.32923 0.51444 0.64755 0.83571 1.01506 1.17707 1.34072 1.50921 1.86515 2.07322 2.20572 2.34762 2.48878 2.64073 2.83177 2.99587 3.1688 3.31916 3.45393 3.59882 3.77141 4.10356 4.34931 4.50776 4.63516 4.8259 
28 0.17591 0.3292 0.51606 0.64774 0.84047 1.01128 1.17703 1.3404 1.50848 1.67773 1.86075 2.07502 2.20496 2.34763 2.48873 2.64199 2.83397 2.99782 3.17002 3.32116 3.45363 3.5986 3.77321 4.10249 4.35185 4.51211 4.6384 4.8274 
101 0.17521 0.17828 0.18211 0.3306 0.33426 0.33742 0.34329 0.51815 0.52101 0.52402 0.52878 0.65159 0.65504 0.65867 0.83988 0.84343 0.84682 0.85209 1.0108 1.0153 1.01932 1.02799 1.17702 1.18216 1.18608 1.19563 1.34177 1.34572 1.34913 1.35526 1.51012 1.51363 1.51706 1.52419 1.67509 1.67858 1.68318 1.86545 1.86942 1.87283 1.87847 2.07844 2.08174 2.08612 2.2045 2.20959 2.21553 2.35095 2.3545 2.35823 2.36397 2.49297 2.49648 2.50095 2.51415 2.6456 2.64864 2.65355 2.83605 2.83932 2.84289 2.84694 3.00052 3.00355 3.00769 3.17191 3.17574 3.17849 3.18323 3.32152 3.32566 3.32866 3.33448 3.45756 3.4614 3.46506 3.60192 3.60544 3.60917 3.61576 3.77562 3.77894 3.78159 3.78722 4.10724 4.11052 4.11469 4.35596 4.35902 4.36327 4.51292 4.51605 4.51951 4.5337 4.63888 4.64346 4.649 4.83031 4.83305 4.83617 4.83989 
29 0.16951 0.32591 0.51248 0.64779 0.83484 1.00612 1.17694 1.3388 1.50532 1.67137 1.86078 2.07217 2.20235 2.34517 2.48723 2.6401 2.83093 2.99504 3.16747 3.31864 3.45297 3.59697 3.7706 4.10087 4.34901 4.50744 4.6378 4.82387 4.82935 
61 0.16754 0.17051 0.32226 0.32606 0.32989 0.51077 0.51434 0.64333 0.64735 0.83119 0.83464 0.83955 1.00213 1.00778 1.16908 1.17569 1.33536 1.33926 1.50338 1.50641 1.66773 1.67229 1.85686 1.8613 1.86545 2.06992 2.07355 2.19971 2.20603 2.34186 2.34685 2.48484 2.48817 2.63857 2.64108 2.82825 2.83122 2.83782 2.99363 2.99736 3.16386 3.1681 3.316 3.31935 3.44891 3.45355 3.59351 3.59769 3.76724 3.77106 4.09932 4.10241 4.34798 4.35188 4.50329 4.50758 4.51294 4.63256 4.63728 4.82286 4.82573 
15 0.17203 0.32203 0.50745 0.64397 0.83342 1.00249 1.504 2.48119 2.63487 2.82965 3.16296 3.31501 3.44831 3.76498 4.50189 
28 0.15083 0.30726 0.49451 0.62713 0.81587 0.98721 1.15357 1.31921 1.48633 1.65335 1.84196 2.05515 2.18366 2.32735 2.47012 2.62231 2.81251 2.97711 3.14801 3.29837 3.4336 3.57822 3.75158 4.08412 4.33257 4.48848 4.62063 4.80671 
35 0.1658 0.32233 0.51009 0.64291 0.83168 0.83587 1.00256 1.17176 1.33509 1.50183 1.50693 1.66517 1.6727 1.85715 2.0699 2.19856 2.34257 2.48407 2.49295 2.63721 2.82773 2.83327 2.99171 3.16495 3.31557 3.44959 3.59347 3.59962 3.76754 4.09786 4.34589 4.5048 4.63251 4.82094 4.82687 
36 0.17386 0.33049 0.51619 0.52491 0.65006 0.83906 1.01173 1.17864 1.34151 1.50895 1.52966 1.67288 1.86208 1.87157 2.07588 2.20284 2.2162 2.34851 2.35889 2.49123 2.64387 2.83387 2.84337 2.99845 3.17159 3.3227 3.45638 3.59956 3.60782 3.77483 4.10472 4.35252 4.51174 4.63954 4.82796 4.83448 

180
