# Supplementary material for: Deciphering the Contribution of Oriens-Lacunosum/Moleculare (OLM) Cells to Intrinsic θ Rhythms Using Biophysical Local Field Potential (LFP) Models
Source: eNeuro. 2018 Sep 4;5(4):ENEURO.0146-18.2018. doi: 10.1523/ENEURO.0146-18.2018 (PMC6140113; doi:10.1523/ENEURO.0146-18.2018)
Supplement: Supplementary file 2 — Supplementary Code. Download supplement 2, GZ file [file sup_enu-eN-NWR-0146-18-s02.gz › LFP_microcircuit-master/BC-380-gi-0-gi_SD-0-PV12913020-dSD6.6ms-gnSD0.21-gpv-3.0-gsb5.25-csb0.21-gbs4.75-cbs0.1344-spiketimes.txt]

16382

342


79 0.14389 0.14822 0.15141 0.30009 0.30388 0.30801 0.48661 0.49146 0.49469 0.6193 0.62419 0.6285 0.80939 0.81324 0.81651 0.82209 0.98174 0.98523 0.9907 1.14629 1.1507 1.15762 1.31109 1.3164 1.32112 1.47922 1.48377 1.48699 1.64053 1.64801 1.83647 1.83938 1.84412 2.04973 2.0529 2.1751 2.18142 2.32134 2.32463 2.32951 2.45807 2.46469 2.46854 2.61389 2.61865 2.62193 2.80491 2.80951 2.81288 2.96871 2.97412 2.97828 3.14149 3.14489 3.14923 3.2907 3.29542 3.30011 3.42353 3.42948 3.43576 3.57057 3.57518 3.58007 3.74519 3.74927 3.75263 4.07864 4.08161 4.32763 4.33013 4.48185 4.48558 4.4891 4.60601 4.61307 4.80077 4.80396 4.80698 
88 0.14442 0.14831 0.15136 0.15723 0.30051 0.30426 0.30813 0.48729 0.49135 0.49443 0.49913 0.61885 0.62343 0.62727 0.80976 0.81348 0.81691 0.81973 0.98256 0.98539 0.99019 1.14662 1.15072 1.15702 1.31154 1.31528 1.3201 1.47958 1.48378 1.48713 1.49097 1.64081 1.64837 1.65221 1.83726 1.83982 1.84379 2.0505 2.0531 2.05661 2.17567 2.18135 2.32215 2.32506 2.32883 2.45744 2.46422 2.46832 2.61409 2.61874 2.62225 2.80574 2.80987 2.81315 2.96924 2.97348 2.97733 3.14208 3.14529 3.14938 3.15401 3.29121 3.29479 3.30013 3.42394 3.4304 3.43442 3.5713 3.57526 3.57891 3.74602 3.74908 3.75284 4.07947 4.08211 4.08583 4.3283 4.33055 4.33385 4.48241 4.48557 4.48978 4.60644 4.61293 4.6193 4.8017 4.80459 4.80723 
30 0.16871 0.32671 0.51108 0.64422 0.83438 1.00586 1.17387 1.33812 1.50431 1.66709 1.86033 2.07076 2.20236 2.34247 2.34908 2.48504 2.63837 2.82901 2.99313 3.16677 3.31806 3.45231 3.59341 3.60173 3.77076 4.09951 4.34725 4.50742 4.63388 4.82365 
0 
68 0.16533 0.17 0.32098 0.32571 0.33981 0.50944 0.51345 0.52135 0.64101 0.64674 0.83142 0.83559 1.0035 1.00794 1.02879 1.16796 1.1738 1.33235 1.338 1.34749 1.50113 1.5064 1.66558 1.67116 1.8557 1.86137 1.87012 2.0694 2.07546 2.09605 2.19627 2.2046 2.34188 2.34635 2.35347 2.4838 2.49052 2.6363 2.64126 2.82745 2.83234 2.8387 2.9914 2.99661 3.16193 3.1668 3.17267 3.31211 3.31732 3.33543 3.44839 3.45311 3.59266 3.59822 3.61553 3.76788 3.7714 4.09816 4.10246 4.34644 4.3526 4.50165 4.50695 4.62805 4.63832 4.82114 4.82492 4.83317 
0 
21 0.1711 0.32537 0.51314 0.83337 1.00504 1.17783 1.34159 1.5044 1.67235 1.86266 2.34827 2.63934 2.83323 3.17085 3.31807 3.45339 3.59673 3.77042 4.34748 4.50737 4.82499 
81 0.15379 0.15776 0.16139 0.31092 0.3146 0.31882 0.49647 0.50077 0.50447 0.62959 0.63353 0.63749 0.81944 0.82321 0.82676 0.99127 0.99582 1.00006 1.15703 1.16173 1.16735 1.32075 1.32596 1.33056 1.48892 1.49337 1.49767 1.64988 1.65673 1.66073 1.84609 1.8498 1.85418 2.05935 2.06265 2.1842 2.18995 2.19848 2.33144 2.33493 2.33993 2.46929 2.47435 2.47908 2.62513 2.62877 2.63258 2.81466 2.81891 2.82239 2.97843 2.98357 2.98913 3.15159 3.15541 3.1587 3.30065 3.30526 3.30971 3.43558 3.43945 3.444 3.58062 3.58469 3.58965 3.75454 3.75886 3.76191 4.08838 4.09163 4.33708 4.33976 4.49175 4.49618 4.49976 4.61506 4.62304 4.6272 4.81074 4.81351 4.81773 
0 
53 0.15894 0.16435 0.31484 0.31919 0.50269 0.50749 0.63594 0.6401 0.82561 0.83029 0.99471 1.0004 1.16343 1.32745 1.33271 1.4955 1.50032 1.65954 1.66727 1.84852 1.8543 2.06196 2.06786 2.19266 2.33496 2.33991 2.47717 2.48265 2.63006 2.63411 2.82135 2.82564 2.98533 2.99047 3.15769 3.16225 3.3065 3.31183 3.44142 3.44613 3.58603 3.59111 3.75989 3.76346 4.09052 4.09641 4.33929 4.34582 4.49815 4.50298 4.62529 4.81469 4.8194 
88 0.14468 0.14912 0.1523 0.30109 0.30477 0.30855 0.31269 0.48763 0.49266 0.49565 0.62035 0.62513 0.62891 0.81009 0.81398 0.81733 0.8222 0.98275 0.98633 0.99095 1.14714 1.15154 1.15687 1.31198 1.31757 1.32122 1.47986 1.48462 1.48789 1.64104 1.6489 1.65294 1.83747 1.84031 1.84456 2.05074 2.05398 2.05908 2.17604 2.18244 2.32238 2.32563 2.33003 2.45831 2.46512 2.46888 2.61452 2.61952 2.62255 2.80585 2.81066 2.81367 2.81907 2.96969 2.97537 2.97887 3.14264 3.14596 3.14997 3.15419 3.29173 3.29662 3.30047 3.424 3.43031 3.43471 3.57159 3.57634 3.58044 3.74617 3.75053 3.75346 4.07965 4.08258 4.08778 4.32862 4.33104 4.33678 4.48288 4.48668 4.48989 4.60696 4.61432 4.61891 4.80176 4.80491 4.80773 4.81195 
49 0.17574 0.18102 0.33232 0.33628 0.51965 0.52459 0.6536 0.84192 0.84661 1.01225 1.01713 1.18263 1.3458 1.35352 1.51224 1.51771 1.67629 1.68388 1.86812 1.87249 2.07911 2.08614 2.20893 2.35205 2.35704 2.4944 2.50493 2.64711 2.83801 2.84383 3.00194 3.17513 3.18112 3.32632 3.45959 3.46598 3.60376 3.61128 3.77793 3.78313 4.10788 4.11617 4.35581 4.36261 4.51457 4.52247 4.64397 4.8309 4.83527 
0 
130 0.14186 0.14515 0.14787 0.15014 0.15455 0.29798 0.30156 0.30411 0.30655 0.30963 0.48482 0.48828 0.49092 0.49306 0.49603 0.6158 0.61968 0.62286 0.62547 0.62842 0.80725 0.81061 0.81344 0.81556 0.81906 0.98006 0.98241 0.98543 0.98817 1.14408 1.14795 1.15124 1.15484 1.15904 1.30905 1.31229 1.31595 1.31868 1.32233 1.47708 1.48076 1.48368 1.48601 1.48972 1.63825 1.64433 1.64752 1.65065 1.65575 1.83478 1.83701 1.83956 1.84203 1.84626 2.04802 2.05024 2.05275 2.05569 2.17317 2.1772 2.18069 2.18717 2.31967 2.3223 2.3248 2.32753 2.45482 2.46069 2.46406 2.46673 2.4705 2.61158 2.61595 2.61858 2.6208 2.80327 2.80687 2.80933 2.81149 2.81505 2.96674 2.97034 2.9736 2.97588 3.13956 3.14239 3.14482 3.1474 3.15011 3.28861 3.29176 3.29493 3.29794 3.30088 3.42145 3.42711 3.42951 3.43292 3.43622 3.5688 3.57232 3.57486 3.57786 3.74351 3.74588 3.74872 3.75095 3.75371 4.07699 4.07928 4.08168 4.08449 4.32579 4.32785 4.33002 4.33322 4.47991 4.48273 4.48597 4.48803 4.49213 4.60393 4.60855 4.61208 4.61581 4.79924 4.80183 4.80389 4.80605 4.80962 
0 
60 0.15538 0.16018 0.16622 0.31263 0.31825 0.49904 0.50273 0.50774 0.63184 0.63716 0.82092 0.8259 0.99305 0.99876 1.15892 1.16739 1.32395 1.33093 1.49094 1.49558 1.5001 1.654 1.65893 1.66586 1.84757 1.8538 2.06055 2.06913 2.18678 2.19715 2.33291 2.33877 2.47179 2.47699 2.62692 2.63111 2.81756 2.82188 2.82702 2.98023 2.98519 3.15365 3.1591 3.30337 3.30997 3.43809 3.44445 3.58305 3.5885 3.75709 3.76222 4.0897 4.33852 4.34517 4.4937 4.49905 4.61808 4.62497 4.81249 4.81667 
65 0.16586 0.16922 0.17475 0.32284 0.32673 0.50983 0.51339 0.6422 0.64607 0.83099 0.83458 0.83974 1.0025 1.00662 1.01469 1.1671 1.17364 1.33518 1.33949 1.50238 1.50615 1.66604 1.67073 1.68638 1.85649 1.86044 1.86452 2.06902 2.07306 2.19718 2.20526 2.34207 2.3464 2.35286 2.48393 2.48839 2.63676 2.64006 2.8273 2.83095 2.83689 2.99259 2.99817 3.16237 3.16687 3.17506 3.31432 3.31815 3.44865 3.45281 3.59312 3.59902 3.76643 3.76987 4.09796 4.10218 4.34645 4.35227 4.50376 4.50703 4.62996 4.63515 4.82104 4.82405 4.82848 
37 0.14916 0.15486 0.30625 0.49298 0.49927 0.62586 0.81453 0.82031 0.98633 1.15255 1.31653 1.48448 1.49075 1.65252 1.8411 2.05437 2.18182 2.32655 2.46927 2.62126 2.81131 2.81748 2.97534 3.14687 3.15331 3.29642 3.43372 3.57704 3.74989 3.75572 4.08344 4.33209 4.48707 4.49342 4.61492 4.80592 4.81104 
4 0.17468 1.01067 4.51254 4.82726 
4 0.16418 0.32264 0.82907 2.82902 
0 
18 0.16985 0.32587 0.51254 0.64688 0.83492 1.17673 1.50547 1.86225 2.63892 2.83199 2.99626 3.1681 3.45391 3.59769 3.76945 4.35243 4.50794 4.82475 
26 0.15882 0.31624 0.50261 0.63735 0.82341 0.99539 1.16334 1.32809 1.49394 1.66168 1.85233 2.06494 2.33903 2.478 2.63121 2.82156 2.98602 3.15945 3.30767 3.44367 3.58879 3.76217 4.34152 4.49882 4.62912 4.81505 
72 0.15379 0.15824 0.16443 0.31116 0.31535 0.31996 0.49815 0.50141 0.50514 0.63124 0.63546 0.81895 0.823 0.82549 0.99113 0.99662 1.00208 1.15749 1.16353 1.16827 1.32115 1.32658 1.33053 1.48864 1.49298 1.49593 1.65436 1.65867 1.8459 1.85106 1.85521 2.05926 2.06356 2.18528 2.19066 2.33142 2.33555 2.47185 2.47605 2.4817 2.62601 2.6295 2.81623 2.81995 2.82465 2.9804 2.98408 3.15191 3.15653 3.16079 3.30127 3.30667 3.30989 3.43698 3.44195 3.58211 3.5861 3.75475 3.75921 3.76256 4.0883 4.09285 4.33693 4.34144 4.49195 4.49656 4.61533 4.62306 4.62873 4.8108 4.814 4.82088 
6 0.52019 1.51449 2.64573 3.32601 3.77674 4.51274 
36 0.16716 0.32349 0.32977 0.51083 0.51711 0.64498 0.8332 0.83849 1.00244 1.17329 1.337 1.50345 1.50974 1.66759 1.85673 1.86343 2.0711 2.20343 2.3427 2.34948 2.4852 2.63883 2.82878 2.83681 2.99355 3.16562 3.31648 3.45036 3.59424 3.76819 4.09997 4.34746 4.50614 4.63426 4.82287 4.82867 
34 0.15973 0.3131 0.31841 0.50092 0.63338 0.64027 0.82493 0.99294 1.15897 1.16845 1.32772 1.49586 1.65983 1.84741 1.85465 2.06134 2.19118 2.33279 2.47661 2.62831 2.81973 2.98456 3.15369 3.15923 3.30743 3.4386 3.58524 3.75956 4.08988 4.33799 4.49693 4.62466 4.81254 4.81866 
57 0.15015 0.15466 0.30662 0.31114 0.493 0.49807 0.6257 0.63075 0.81611 0.82052 0.98796 0.99544 1.15328 1.16283 1.31765 1.32543 1.48558 1.49073 1.64646 1.65475 1.84287 1.84763 2.05607 2.05991 2.18144 2.18947 2.3278 2.33179 2.46581 2.47251 2.62152 2.62624 2.81113 2.81638 2.97519 2.9816 3.14814 3.15289 3.29698 3.30486 3.4297 3.43576 3.44251 3.57691 3.58187 3.75132 3.75666 4.08504 4.08858 4.33393 4.33704 4.4884 4.49433 4.61239 4.62177 4.80707 4.81046 
99 0.15422 0.15781 0.16101 0.16512 0.31058 0.31354 0.31685 0.32006 0.49691 0.50138 0.5046 0.50829 0.62958 0.63353 0.63706 0.64234 0.82006 0.82371 0.82642 0.8303 0.99187 0.99547 0.99872 1.15691 1.16081 1.16536 1.17063 1.32139 1.3263 1.3299 1.48961 1.49392 1.497 1.50131 1.64962 1.65642 1.65962 1.66475 1.8467 1.84977 1.85382 2.05997 2.06347 2.06871 2.18496 2.19021 2.19509 2.33179 2.33485 2.33853 2.46728 2.47308 2.47675 2.48112 2.62462 2.6285 2.63121 2.81495 2.81913 2.82214 2.82635 2.97901 2.98402 2.98677 3.15205 3.15522 3.15847 3.16229 3.30085 3.30507 3.30882 3.31292 3.43261 3.43861 3.44308 3.44774 3.58077 3.58484 3.58824 3.75521 3.7591 3.76202 4.08898 4.09226 4.0971 4.33798 4.34099 4.34548 4.49241 4.49672 4.49956 4.6155 4.6219 4.62557 4.63186 4.81117 4.81411 4.8172 4.82083 
24 0.16862 0.32568 0.51276 0.64531 0.83425 1.00304 1.17365 1.33911 1.50399 1.66638 1.86093 2.07016 2.3429 2.48423 2.82885 2.99135 3.16724 3.31999 3.59863 3.77017 4.09965 4.34708 4.50872 4.82426 
60 0.1672 0.17147 0.32305 0.3278 0.51088 0.5149 0.64293 0.6483 0.83162 0.83536 0.8515 1.00244 1.00714 1.16997 1.17641 1.3366 1.34148 1.5028 1.50659 1.66746 1.6752 1.85683 1.86232 1.87373 2.07021 2.07601 2.19678 2.20504 2.34263 2.3474 2.35792 2.48414 2.48802 2.63717 2.64116 2.8286 2.83294 2.99203 2.99608 3.16415 3.16839 3.31353 3.31874 3.44989 3.45418 3.59338 3.59797 3.76768 3.77207 4.09946 4.10399 4.34772 4.3532 4.50376 4.50803 4.63085 4.63597 4.82242 4.8259 4.83921 
42 0.1601 0.16494 0.31781 0.3235 0.50497 0.51319 0.63751 0.82488 0.82894 0.99603 1.0012 1.16308 1.17095 1.32978 1.33989 1.49439 1.49884 1.66119 1.66922 1.85108 1.85674 2.06473 2.1946 2.33683 2.34324 2.4798 2.63333 2.82363 2.83081 2.9872 3.16019 3.31003 3.44553 3.58787 3.5997 3.76336 4.09357 4.34204 4.50056 4.62684 4.81702 4.82218 
89 0.17721 0.18036 0.18424 0.33311 0.33666 0.33982 0.3501 0.52113 0.52374 0.52691 0.53484 0.65439 0.65786 0.66254 0.84215 0.84568 0.84886 0.85516 1.0137 1.01783 1.02179 1.18147 1.18555 1.18989 1.34589 1.34906 1.35288 1.51322 1.51637 1.52032 1.6779 1.68143 1.68627 1.86817 1.87188 1.87519 1.88252 2.08119 2.08451 2.09061 2.20982 2.21435 2.35314 2.35668 2.36054 2.36732 2.49551 2.49887 2.5041 2.64833 2.65148 2.65848 2.83954 2.84245 2.84643 3.00296 3.00616 3.01079 3.17492 3.17856 3.18159 3.1889 3.32518 3.3288 3.3322 3.45952 3.46349 3.46722 3.6048 3.6082 3.61271 3.77902 3.78213 3.78575 4.10979 4.11291 4.11711 4.35846 4.36129 4.36564 4.51521 4.51869 4.52273 4.64309 4.64798 4.83263 4.83539 4.83846 4.84277 
78 0.15304 0.15727 0.16192 0.30897 0.31237 0.31656 0.49546 0.50014 0.50422 0.62773 0.63258 0.63687 0.81861 0.82298 0.82586 0.9904 0.99427 0.99994 1.15532 1.16042 1.16724 1.32012 1.3253 1.33309 1.48832 1.49305 1.49622 1.64902 1.65605 1.65964 1.84521 1.84889 1.85394 2.05845 2.06222 2.18397 2.18971 2.33024 2.33365 2.34019 2.46604 2.47249 2.47609 2.62211 2.62685 2.63008 2.81374 2.81819 2.8229 2.97756 2.98283 3.15046 3.15406 3.15794 3.29947 3.3043 3.30893 3.43203 3.43769 3.44208 3.57933 3.58379 3.58994 3.75379 3.75836 3.76323 4.0874 4.09115 4.33629 4.33999 4.49075 4.49551 4.61459 4.62115 4.62938 4.80959 4.81289 4.81776 
56 0.15235 0.15746 0.3103 0.31578 0.49775 0.50228 0.63055 0.63597 0.81785 0.82233 0.82734 0.9906 0.99683 1.15713 1.16817 1.32154 1.32767 1.4876 1.49238 1.49791 1.65535 1.66127 1.84532 1.85109 2.05875 2.06621 2.18735 2.3307 2.33648 2.47196 2.47782 2.62586 2.62997 2.81559 2.81999 2.9799 2.98483 3.15121 3.15685 3.30091 3.30734 3.43644 3.44314 3.58123 3.58674 3.75437 3.7594 4.08768 4.09746 4.33634 4.49152 4.49636 4.61865 4.62571 4.81032 4.81452 
33 0.15484 0.30999 0.49739 0.50348 0.63041 0.82014 0.98974 1.15714 1.3219 1.49089 1.65492 1.84416 2.05745 2.18748 2.32982 2.47267 2.62537 2.81527 2.9797 3.15062 3.15861 3.30083 3.43625 3.58093 3.75321 3.759 4.08656 4.33505 4.49081 4.49713 4.62189 4.80926 4.81494 
33 0.16389 0.31971 0.32598 0.50881 0.64075 0.82804 0.83366 0.99967 1.16765 1.33306 1.49843 1.50326 1.66421 1.85446 1.85995 2.06744 2.19676 2.34063 2.48182 2.63532 2.82615 2.99046 3.1614 3.31164 3.44707 3.59123 3.76477 3.77132 4.09655 4.34521 4.50133 4.63107 4.81997 
82 0.14527 0.14956 0.15322 0.30147 0.3051 0.30906 0.48806 0.49272 0.49618 0.62067 0.62509 0.6293 0.81081 0.81468 0.81822 0.82444 0.9832 0.987 0.99171 1.14767 1.15176 1.15744 1.31255 1.31756 1.32175 1.48066 1.48521 1.48893 1.64189 1.64847 1.65231 1.83793 1.84096 1.8453 2.05118 2.05455 2.1765 2.18237 2.18982 2.32279 2.32611 2.33056 2.45959 2.46508 2.46951 2.61529 2.61963 2.62306 2.80637 2.81078 2.8143 2.97012 2.97507 2.97883 3.14293 3.14627 3.15041 3.29211 3.29658 3.30096 3.42491 3.43037 3.43519 3.572 3.57644 3.58096 3.74661 3.75077 3.7541 4.08008 4.08315 4.32906 4.33174 4.48332 4.48711 4.49063 4.60742 4.61417 4.61877 4.80223 4.80546 4.80855 
142 0.13728 0.14047 0.14316 0.14537 0.14821 0.29339 0.29682 0.29931 0.30168 0.30396 0.48019 0.48349 0.48623 0.48827 0.49061 0.49475 0.61148 0.61516 0.61814 0.62069 0.62288 0.62752 0.80265 0.80588 0.80866 0.81076 0.8132 0.81653 0.97545 0.97784 0.98071 0.98332 0.98671 1.1395 1.14317 1.14635 1.14934 1.15283 1.30444 1.30756 1.3112 1.31359 1.31646 1.47248 1.47596 1.47891 1.4811 1.48393 1.63368 1.63936 1.64248 1.64491 1.64888 1.83016 1.8324 1.83477 1.83725 1.83979 2.0434 2.04564 2.04801 2.05082 2.16857 2.17232 2.17595 2.17979 2.31504 2.31764 2.32003 2.32266 2.32592 2.45028 2.45568 2.45894 2.46152 2.46417 2.60698 2.61108 2.61374 2.6159 2.61896 2.79864 2.80206 2.80462 2.80667 2.80942 2.81316 2.96213 2.96554 2.96887 2.97093 2.97474 3.13496 3.13776 3.14008 3.14263 3.14466 3.14823 3.28406 3.28714 3.29029 3.29306 3.29548 3.41684 3.42217 3.42454 3.42731 3.42989 3.56419 3.56755 3.57016 3.57284 3.57632 3.7389 3.74133 3.74404 3.74621 3.74819 4.07236 4.07467 4.07693 4.07964 4.32119 4.32324 4.32529 4.32841 4.4753 4.47808 4.48121 4.48323 4.48574 4.59933 4.60339 4.60713 4.6102 4.61498 4.7946 4.79717 4.79917 4.80131 4.80392 4.99802 
37 0.1527 0.15779 0.31043 0.31783 0.4967 0.50155 0.63004 0.8183 0.82338 0.99056 1.1568 1.32073 1.488 1.49317 1.65388 1.84537 1.85634 2.0586 2.18594 2.33078 2.47075 2.47662 2.6251 2.81523 2.97901 2.98461 3.15108 3.30056 3.3094 3.43645 3.58089 3.75404 4.08767 4.33636 4.49136 4.61882 4.81015 
0 
59 0.17522 0.18041 0.33102 0.33526 0.51843 0.52325 0.65141 0.65526 0.84018 0.84519 1.01062 1.01596 1.18167 1.18805 1.34362 1.34783 1.51083 1.51577 1.67469 1.68103 1.86524 1.86965 1.876 2.07785 2.08264 2.20774 2.2186 2.35176 2.35949 2.49301 2.49841 2.64529 2.64989 2.8377 2.84307 3.0006 3.00711 3.17349 3.17802 3.32397 3.3284 3.45766 3.46292 3.60219 3.60781 3.77564 3.77959 3.79075 4.10669 4.11192 4.35494 4.36047 4.51315 4.51781 4.64198 4.65201 4.82987 4.83449 4.84288 
93 0.17679 0.17976 0.18433 0.33196 0.33555 0.33889 0.34634 0.52054 0.52381 0.52763 0.54267 0.65302 0.65669 0.66031 0.84301 0.84564 0.8495 1.01183 1.01638 1.02086 1.03593 1.18033 1.18498 1.18869 1.34533 1.34919 1.35324 1.51284 1.51591 1.51965 1.67689 1.68059 1.68507 1.86698 1.87123 1.87472 1.88223 2.07966 2.08362 2.08859 2.20924 2.21475 2.22784 2.35186 2.35626 2.3605 2.36736 2.49593 2.50017 2.50591 2.64814 2.65116 2.65744 2.83914 2.84225 2.84648 2.86427 3.00315 3.00655 3.0119 3.17333 3.17754 3.18078 3.18791 3.32451 3.32854 3.33257 3.45954 3.46321 3.46819 3.60384 3.60844 3.61335 3.77811 3.78115 3.78546 3.79478 4.10835 4.11177 4.11696 4.35745 4.36064 4.36634 4.51497 4.51789 4.52214 4.64287 4.64734 4.65838 4.83202 4.8347 4.83816 4.84336 
6 0.16732 0.32621 0.83593 1.00513 1.66754 4.34723 
1 3.77454 
56 0.15767 0.16155 0.31414 0.31804 0.32265 0.50225 0.50596 0.63432 0.63886 0.82294 0.82691 0.83129 0.99462 0.99973 1.16075 1.16796 1.32577 1.3306 1.49315 1.4972 1.50193 1.65905 1.66439 1.84932 1.8543 2.06269 2.18949 2.19878 2.33455 2.34002 2.476 2.47991 2.62957 2.63288 2.82001 2.82336 2.98363 2.98748 3.15526 3.15982 3.30502 3.31004 3.44015 3.44494 3.58573 3.59021 3.75882 3.76292 4.09182 4.34014 4.49592 4.49998 4.62118 4.62724 4.81418 4.8173 
80 0.14496 0.14912 0.15252 0.30145 0.30498 0.30878 0.48799 0.49258 0.49575 0.62061 0.62503 0.62885 0.81053 0.81429 0.8176 0.98295 0.98684 0.99129 1.14787 1.15191 1.1569 1.31257 1.31769 1.32144 1.48034 1.48477 1.48817 1.64168 1.64873 1.65288 1.83769 1.84084 1.84478 2.05094 2.05437 2.17653 2.18232 2.32263 2.32596 2.33015 2.45951 2.46511 2.46905 2.61546 2.61965 2.62284 2.80625 2.81065 2.81385 2.97017 2.9754 2.97905 3.14289 3.14627 3.14995 3.29203 3.2965 3.30044 3.42472 3.43018 3.43495 3.57192 3.57633 3.58037 3.74633 3.75052 3.75354 4.07985 4.08299 4.32879 4.33157 4.48323 4.48739 4.49039 4.60746 4.61401 4.61894 4.802 4.80517 4.8082 
0 
29 0.16943 0.32592 0.51483 0.64825 0.83453 1.00737 1.17601 1.33991 1.50553 1.67469 1.86223 2.0754 2.20603 2.34624 2.35527 2.48908 2.63946 2.83301 2.99779 3.16838 3.31862 3.45341 3.59957 3.771 4.10259 4.35167 4.50722 4.63591 4.82556 
29 0.15873 0.31627 0.50178 0.63511 0.8238 0.99569 1.16419 1.32757 1.49421 1.65915 1.84988 2.06161 2.19194 2.33402 2.47627 2.62912 2.81987 2.98398 3.15686 3.30743 3.44175 3.58473 3.75945 4.09037 4.33822 4.49632 4.62606 4.81344 4.82077 
56 0.15269 0.15753 0.309 0.31402 0.49516 0.50015 0.62827 0.63376 0.81806 0.82298 0.98963 0.99549 1.15533 1.16244 1.31957 1.32567 1.488 1.49309 1.65014 1.65619 1.84436 1.84963 2.05761 2.06245 2.1837 2.19074 2.32965 2.33488 2.46814 2.47429 2.62332 2.62823 2.81344 2.81853 2.97725 2.98292 3.14981 3.15532 3.29928 3.30561 3.43279 3.43777 3.57913 3.58449 3.75304 3.75848 4.08663 4.09145 4.33539 4.34044 4.49013 4.49564 4.61419 4.62283 4.809 4.81301 
28 0.16524 0.32161 0.50992 0.6427 0.83097 1.00319 1.17214 1.33494 1.50143 1.666 1.85697 1.86345 2.06923 2.34221 2.48543 2.63645 2.828 2.99106 3.16403 3.31462 3.44939 3.59439 3.76722 4.09907 4.34576 4.5045 4.63278 4.8215 
92 0.17693 0.17986 0.18389 0.33368 0.33669 0.3404 0.52087 0.52366 0.52712 0.53548 0.6526 0.65651 0.66016 0.84295 0.84547 0.84906 0.86152 1.01259 1.01657 1.02055 1.02767 1.18001 1.18462 1.18825 1.34592 1.34956 1.35435 1.51335 1.51621 1.52044 1.67671 1.68062 1.68566 1.86733 1.871 1.87435 1.8816 2.07955 2.08293 2.08794 2.20952 2.21464 2.35278 2.35624 2.36024 2.3665 2.49468 2.4982 2.50299 2.64708 2.65011 2.65558 2.8386 2.84165 2.84539 2.85354 3.0029 3.00612 3.01124 3.17378 3.17739 3.18069 3.18661 3.32576 3.32864 3.33246 3.4591 3.4627 3.46678 3.60431 3.60823 3.61304 3.77718 3.78031 3.78345 3.78911 4.10853 4.11172 4.11732 4.35718 4.36052 4.36532 4.51366 4.5171 4.52064 4.52779 4.64329 4.64735 4.83206 4.83462 4.838 4.84281 
70 0.15686 0.16065 0.16383 0.3143 0.31813 0.32139 0.50194 0.50507 0.51026 0.63436 0.63894 0.82247 0.82639 0.82943 0.99395 0.99841 1.00204 1.16061 1.16552 1.17113 1.32493 1.33009 1.49236 1.49628 1.49977 1.65875 1.66237 1.66789 1.84907 1.85325 1.85662 2.06214 2.06569 2.19016 2.19463 2.33425 2.3385 2.34586 2.47561 2.47917 2.62926 2.6328 2.8198 2.82322 2.82845 2.98368 2.98726 3.15522 3.15995 3.16552 3.30528 3.31036 3.44043 3.44509 3.58502 3.58867 3.59737 3.75866 3.76323 4.09114 4.09497 4.33964 4.34291 4.4954 4.49989 4.61984 4.62615 4.81387 4.81699 4.82176 
33 0.16689 0.32319 0.50868 0.51539 0.64133 0.6491 0.83318 1.00386 1.16836 1.33406 1.34063 1.50345 1.66552 1.85707 2.0701 2.19823 2.34135 2.48332 2.63598 2.82843 2.99109 3.16225 3.16804 3.31336 3.44902 3.59224 3.76596 3.77156 4.09864 4.34627 4.5041 4.63028 4.82178 
21 0.16434 0.32127 0.51155 0.83214 1.00211 1.3367 1.50322 1.66356 1.85696 2.34152 2.48132 2.63426 2.826 2.99168 3.45136 3.59304 3.76518 4.09675 4.34415 4.50323 4.81963 
36 0.15642 0.31131 0.49895 0.50543 0.63279 0.82086 0.82589 0.99136 1.1577 1.32136 1.49089 1.65598 1.84593 2.05912 2.1854 2.33137 2.47314 2.62675 2.81788 2.98011 2.9863 3.15209 3.15902 3.30138 3.30959 3.43766 3.44492 3.58181 3.75469 3.76135 4.08812 4.33684 4.49193 4.61571 4.81079 4.8176 
111 0.14474 0.14852 0.15129 0.15442 0.30086 0.30426 0.30743 0.3102 0.48747 0.49147 0.49396 0.49657 0.50049 0.61983 0.62365 0.62655 0.6294 0.81008 0.81348 0.81665 0.81914 0.98268 0.98548 0.989 0.99308 1.14695 1.1507 1.15456 1.15828 1.31182 1.31537 1.3189 1.3221 1.47992 1.48383 1.48685 1.48986 1.64126 1.6476 1.65049 1.65388 1.83739 1.83991 1.84312 1.84642 2.05064 2.05324 2.05606 2.17593 2.18099 2.18432 2.32227 2.32507 2.32808 2.33164 2.45819 2.46373 2.46714 2.46985 2.47482 2.61446 2.61867 2.62162 2.62419 2.80584 2.80985 2.8125 2.81525 2.82033 2.9695 2.97363 2.97662 2.97995 3.14233 3.14537 3.14858 3.15106 3.29155 3.29503 3.29865 3.30147 3.42422 3.42991 3.43301 3.43602 3.57146 3.57533 3.57804 3.58128 3.74616 3.74935 3.75221 3.7545 4.07958 4.08217 4.08517 4.32854 4.33073 4.33374 4.48267 4.48565 4.48905 4.4916 4.60677 4.61241 4.6164 4.62054 4.80175 4.80457 4.80688 4.80969 
33 0.15105 0.30737 0.49335 0.62656 0.63491 0.81638 0.82414 0.98798 1.1535 1.31767 1.32649 1.4863 1.65207 1.84266 2.0559 2.1816 2.32796 2.4664 2.47368 2.62161 2.81157 2.9754 3.14809 3.29749 3.43377 3.57747 3.75135 3.75914 4.08495 4.33366 4.48835 4.61252 4.80726 
42 0.154 0.159 0.30927 0.31692 0.49679 0.50216 0.62962 0.81897 0.82347 0.98932 1.15548 1.16489 1.32008 1.32747 1.48967 1.49476 1.65502 1.84383 1.85167 2.05709 2.18648 2.32933 2.47224 2.62455 2.81461 2.82056 2.97924 3.1501 3.15709 3.29955 3.30712 3.4367 3.58038 3.75303 3.75857 4.08617 4.33479 4.48994 4.49571 4.61726 4.8088 4.81421 
9 0.16379 0.32215 0.82825 1.00074 1.33136 1.49838 1.66437 1.85592 4.62974 
65 0.14388 0.14826 0.30019 0.30425 0.30885 0.4864 0.49081 0.49506 0.61946 0.62371 0.62967 0.80927 0.81378 0.81879 0.98096 0.98578 1.14661 1.15225 1.31087 1.31651 1.47912 1.48397 1.49061 1.64215 1.64801 1.8357 1.83979 2.04892 2.0527 2.17509 2.18156 2.32089 2.32471 2.45964 2.46558 2.61458 2.61886 2.80464 2.80907 2.81448 2.96862 2.97379 3.14112 3.14528 3.14917 3.29052 3.296 3.42544 3.43059 3.57038 3.57468 3.74432 3.74879 3.75223 4.07794 4.08165 4.32676 4.33014 4.48141 4.48619 4.60598 4.61406 4.80018 4.80339 4.80766 
30 0.17712 0.33253 0.51946 0.65128 0.84222 1.01567 1.18705 1.34844 1.51233 1.6789 1.86889 2.07707 2.20977 2.35512 2.49795 2.64462 2.83942 2.99969 3.17468 3.32372 3.45995 3.60748 3.77652 4.1058 4.12442 4.35559 4.51301 4.6429 4.83061 4.83956 
37 0.16981 0.17666 0.32644 0.33352 0.51334 0.6458 0.83548 0.84201 1.00575 1.17209 1.33841 1.5057 1.51264 1.66953 1.85941 1.86515 2.07318 2.20106 2.34514 2.35276 2.48783 2.6416 2.8311 2.83746 2.99601 3.16843 3.31877 3.45339 3.59708 3.77324 4.10164 4.34955 4.50853 4.63357 4.64218 4.82495 4.83147 
30 0.1567 0.31395 0.50039 0.63379 0.82181 0.82887 0.99436 1.16243 1.32593 1.49225 1.49924 1.65801 1.84723 2.06062 2.19012 2.33393 2.47487 2.62828 2.81841 2.98332 3.15453 3.3056 3.4405 3.5842 3.75799 4.08906 4.33705 4.49533 4.6248 4.81223 
30 0.16349 0.31917 0.32465 0.50763 0.64026 0.83095 1.00047 1.16752 1.33273 1.50035 1.66393 1.85401 2.06641 2.19682 2.33921 2.48115 2.63447 2.82526 2.98946 3.16216 3.31257 3.44586 3.58991 3.76546 4.09526 4.34403 4.50263 4.63068 4.81904 4.82476 
8 0.1682 0.32215 0.83017 1.00288 1.5003 1.66875 1.8575 4.34936 
25 0.16379 0.32085 0.50768 0.64234 1.16961 1.33511 1.66367 1.85664 2.06659 2.19674 2.34042 2.48351 2.63366 2.82528 2.98887 3.16152 3.31245 3.44777 3.59063 3.76438 4.09518 4.34231 4.50086 4.62938 4.81791 
30 0.16087 0.16479 0.31813 0.32298 0.5069 0.64052 0.82714 0.99692 1.00177 1.1708 1.33365 1.49767 1.6606 1.85176 1.85733 2.06571 2.33762 2.48022 2.6327 2.82418 2.98792 3.16153 3.31235 3.44667 3.58836 3.76379 4.09452 4.34199 4.50083 4.81732 
57 0.1767 0.18158 0.33316 0.33684 0.51932 0.52399 0.65208 0.65619 0.84263 0.84707 1.01427 1.0196 1.18366 1.3459 1.35125 1.51245 1.51719 1.67657 1.68339 1.8672 1.87165 1.88273 2.07888 2.08318 2.20918 2.21913 2.35301 2.3587 2.49326 2.49869 2.64603 2.6492 2.83796 2.84279 3.00129 3.00635 3.1744 3.17798 3.32488 3.32903 3.45913 3.46402 3.60298 3.60831 3.77764 3.78119 4.10789 4.11317 4.35608 4.36197 4.51392 4.51748 4.64216 4.65427 4.83129 4.83516 4.84155 
80 0.15464 0.15774 0.16053 0.31176 0.31562 0.31917 0.49895 0.50174 0.50545 0.63177 0.63484 0.63913 0.8196 0.82272 0.82512 0.82853 0.99131 0.99509 0.99905 1.15785 1.16256 1.16782 1.32143 1.3265 1.33023 1.48905 1.49272 1.49513 1.49865 1.65568 1.65869 1.66426 1.84622 1.85009 1.8544 2.05943 2.06282 2.18588 2.19046 2.33184 2.3354 2.34166 2.47234 2.47577 2.48113 2.62672 2.6297 2.81699 2.82008 2.82544 2.98011 2.984 2.99003 3.15251 3.15697 3.1606 3.30138 3.3058 3.30915 3.4378 3.4414 3.44745 3.58245 3.58538 3.59117 3.75487 3.75894 3.76184 4.08856 4.09187 4.33733 4.34012 4.49225 4.49645 4.49967 4.61644 4.62401 4.81123 4.8141 4.81839 
38 0.1689 0.32543 0.51113 0.51656 0.64502 0.83407 1.00233 1.00893 1.17176 1.17836 1.33587 1.34077 1.50388 1.66741 1.67331 1.85715 1.86253 2.07249 2.20005 2.34315 2.35208 2.48591 2.63927 2.829 2.83445 2.99392 3.16588 3.17074 3.31704 3.45004 3.59472 3.76969 4.10079 4.34795 4.50612 4.63536 4.82279 4.82861 
73 0.16177 0.16475 0.16885 0.31771 0.32124 0.3241 0.50577 0.50904 0.51513 0.63796 0.64162 0.82736 0.83036 0.83395 0.99751 1.00189 1.00608 1.16391 1.16944 1.17311 1.328 1.33241 1.33626 1.49833 1.50145 1.50535 1.66199 1.66593 1.67104 1.85237 1.85622 1.85954 2.06593 2.07113 2.19451 2.19951 2.3381 2.34229 2.34763 2.4791 2.48253 2.49368 2.63287 2.63561 2.82327 2.82645 2.83158 2.98765 2.99021 3.15884 3.16275 3.16655 3.30965 3.31342 3.3171 3.44395 3.44828 3.45446 3.58814 3.59212 3.76248 3.766 4.09444 4.09829 4.34297 4.34597 4.49882 4.50245 4.62502 4.63012 4.81735 4.81989 4.82445 
3 1.84744 4.33738 4.81348 
99 0.1467 0.15112 0.15396 0.30295 0.30686 0.31013 0.31374 0.48939 0.49429 0.49708 0.50057 0.62225 0.62701 0.6305 0.81238 0.81646 0.81919 0.82321 0.98442 0.98821 0.9917 1.14918 1.15368 1.15789 1.16198 1.31387 1.31949 1.32276 1.48208 1.48699 1.48976 1.49415 1.64288 1.65037 1.6536 1.65858 1.83916 1.84209 1.84558 1.85028 2.05242 2.0556 2.05926 2.17782 2.1841 2.19033 2.32406 2.32738 2.33097 2.46034 2.4671 2.47022 2.47467 2.61676 2.62161 2.62429 2.80758 2.81237 2.81504 2.81927 2.97153 2.97711 2.97996 3.14438 3.14777 3.15137 3.15473 3.29345 3.29854 3.30185 3.30545 3.42585 3.43201 3.4359 3.43957 3.57332 3.57808 3.58171 3.74785 3.75218 3.75486 3.75968 4.08134 4.08418 4.08778 4.3303 4.33262 4.33708 4.48467 4.48915 4.49167 4.49783 4.60872 4.61537 4.61942 4.80346 4.80664 4.80931 4.813 
0 
56 0.14723 0.15244 0.30342 0.30841 0.48962 0.49471 0.62269 0.62805 0.81267 0.81799 0.98439 0.99137 1.14998 1.15721 1.31429 1.32093 1.48243 1.48811 1.64605 1.65301 1.83913 1.84451 2.05235 2.05709 2.17823 2.18918 2.32422 2.32893 2.46373 2.47018 2.61808 2.62294 2.8078 2.81303 2.97188 2.97784 3.14449 3.14982 3.29381 3.30052 3.42936 3.4361 3.57356 3.57866 3.74774 3.75326 4.08133 4.086 4.33018 4.33438 4.48483 4.49051 4.6091 4.61938 4.8035 4.80719 
93 0.16094 0.16427 0.16785 0.31759 0.32077 0.32396 0.50251 0.50686 0.50951 0.51272 0.63624 0.63958 0.64293 0.64728 0.82626 0.82976 0.83238 0.99751 1.0008 1.00535 1.16317 1.16704 1.17045 1.17465 1.32751 1.33234 1.3356 1.49572 1.49976 1.50274 1.66092 1.66412 1.66844 1.85225 1.85484 1.85857 2.06553 2.06863 2.07308 2.19083 2.19564 2.19973 2.33744 2.34013 2.34379 2.47728 2.48115 2.48428 2.63176 2.63467 2.63725 2.82045 2.82479 2.82767 2.83157 2.98516 2.98922 2.99166 2.99579 3.15778 3.16118 3.16428 3.16773 3.30737 3.31168 3.31474 3.31808 3.44334 3.44661 3.44976 3.58702 3.59049 3.59408 3.76094 3.76458 3.76742 3.77111 4.09448 4.09699 4.10065 4.15077 4.34332 4.3456 4.35128 4.49816 4.50238 4.50499 4.62248 4.62744 4.63081 4.81719 4.81972 4.82332 
63 0.1559 0.16006 0.1661 0.31251 0.31719 0.49898 0.50313 0.50756 0.63238 0.63755 0.8216 0.82567 0.8304 0.99246 0.99838 1.15846 1.16437 1.32219 1.32792 1.49117 1.49561 1.50052 1.65523 1.65937 1.84724 1.85217 2.06039 2.06496 2.18693 2.19257 2.33249 2.33752 2.47196 2.47764 2.62661 2.6313 2.81568 2.82076 2.82564 2.97992 2.98532 3.15317 3.15827 3.16335 3.30191 3.30825 3.43852 3.44328 3.58155 3.58621 3.75591 3.76142 4.08955 4.09412 4.33836 4.34259 4.49272 4.49817 4.62098 4.62591 4.81213 4.81545 4.82064 
47 0.1603 0.16342 0.31556 0.32017 0.50423 0.50832 0.63659 0.64113 0.82438 0.82803 0.99573 1.00056 1.1619 1.16893 1.3287 1.33288 1.49502 1.49828 1.66073 1.66851 1.85112 1.85602 2.06479 2.1927 2.33711 2.34351 2.47793 2.48421 2.63172 2.82249 2.82794 2.98666 3.15747 3.16194 3.30858 3.31221 3.44228 3.44884 3.58758 3.76152 3.76505 4.09326 4.34144 4.49984 4.62677 4.8159 4.8191 
6 0.51577 2.07558 2.34789 2.8367 3.77142 4.82914 
63 0.18031 0.18463 0.33683 0.3407 0.52367 0.52752 0.53621 0.6558 0.6602 0.67569 0.8462 0.8506 1.01723 1.02185 1.18444 1.18979 1.34913 1.35364 1.51599 1.52046 1.68043 1.68623 1.87106 1.87556 1.88547 2.08302 2.08735 2.21326 2.22192 2.35777 2.36325 2.49807 2.50291 2.65036 2.6539 2.84232 2.847 3.00581 3.01081 3.17805 3.18183 3.19004 3.32869 3.33259 3.46262 3.46706 3.60709 3.61264 3.78118 3.78467 3.79363 4.11185 4.11676 4.36028 4.36578 4.51744 4.52082 4.52764 4.64631 4.65452 4.83537 4.8395 4.84651 
38 0.16423 0.31996 0.32572 0.50811 0.64149 0.83089 0.99974 1.00568 1.16749 1.17609 1.3334 1.49879 1.50449 1.66507 1.85486 1.86154 2.06729 2.20111 2.34018 2.34708 2.48289 2.63579 2.82625 2.83338 2.99064 3.16131 3.16692 3.31363 3.4481 3.59187 3.76559 3.77133 4.09629 4.34472 4.5032 4.63154 4.81955 4.82474 
56 0.166 0.16931 0.3221 0.3258 0.51024 0.51383 0.64268 0.64645 0.83079 0.83461 1.00248 1.00707 1.17056 1.1755 1.33407 1.33818 1.50262 1.50598 1.6664 1.67061 1.85705 1.86068 2.06956 2.07311 2.19824 2.20636 2.34322 2.34778 2.48487 2.48852 2.63776 2.6407 2.82798 2.8316 2.83753 2.99304 2.99727 3.16302 3.16719 3.31386 3.3181 3.44825 3.45314 3.5941 3.59905 3.76692 3.77039 4.0986 4.10248 4.34687 4.35098 4.50276 4.50698 4.63469 4.82246 4.82573 
0 
27 0.1646 0.32123 0.50809 0.64083 0.83076 1.00154 1.17225 1.3349 1.50156 1.66459 1.85574 2.06836 2.1991 2.34036 2.48274 2.63557 2.8266 2.99063 3.16312 3.31444 3.44756 3.59136 3.76591 4.09704 4.34527 4.50309 4.81964 
28 0.16539 0.32241 0.50844 0.64055 0.83133 0.99964 1.16751 1.33319 1.50083 1.66465 1.85448 2.0677 2.19622 2.3395 2.48229 2.63582 2.82623 2.99044 3.16344 3.31345 3.44747 3.59152 3.76692 4.09616 4.34449 4.50342 4.63093 4.81946 
44 0.16168 0.16577 0.31814 0.32194 0.50544 0.51023 0.63788 0.64245 0.8275 0.83119 0.99764 1.0027 1.16485 1.17235 1.33034 1.49768 1.50164 1.66261 1.66884 1.85209 1.8565 2.06533 2.19517 2.33781 2.34468 2.47999 2.63301 2.82355 2.82926 2.98789 3.15953 3.16354 3.30975 3.31427 3.44503 3.58871 3.59452 3.76302 4.09395 4.34209 4.50037 4.62795 4.81692 4.82035 
55 0.15863 0.16215 0.31455 0.31859 0.5023 0.5065 0.63465 0.63889 0.82289 0.82671 0.99445 0.99909 1.16147 1.16671 1.32725 1.33098 1.49349 1.49728 1.65891 1.66269 1.84928 1.85368 2.06224 2.06659 2.19137 2.33477 2.33898 2.47644 2.48109 2.62984 2.63305 2.82032 2.82429 2.98492 2.98923 3.15547 3.15948 3.3063 3.31031 3.4408 3.44523 3.58579 3.59033 3.75979 3.7631 4.09124 4.09576 4.33935 4.3443 4.4974 4.50078 4.62189 4.62656 4.8142 4.81772 
94 0.14999 0.15387 0.15714 0.30616 0.30949 0.3133 0.31744 0.49269 0.49678 0.49965 0.50326 0.62533 0.62914 0.63295 0.63815 0.81539 0.81884 0.82239 0.82642 0.98789 0.99076 0.99514 1.15227 1.15594 1.16099 1.31709 1.3208 1.32498 1.32984 1.48522 1.48917 1.49263 1.49707 1.64631 1.65305 1.65612 1.8426 1.84514 1.84914 2.05591 2.05853 2.0622 2.18114 2.18652 2.32747 2.33027 2.33387 2.46336 2.46905 2.47266 2.47693 2.61974 2.62387 2.62729 2.81099 2.81502 2.81813 2.82336 2.97476 2.97893 2.98242 3.1476 3.15065 3.15461 3.15845 3.29682 3.30039 3.30493 3.30876 3.42925 3.43528 3.43884 3.44351 3.57668 3.58049 3.58403 3.75135 3.75478 3.75813 4.08482 4.08739 4.09137 4.33388 4.33602 4.48792 4.49097 4.49479 4.61191 4.61806 4.62207 4.80694 4.80977 4.81231 4.81809 
21 0.16108 0.31874 0.50622 0.63736 0.82598 0.99615 1.4969 1.66212 1.85093 2.06438 2.33686 2.6326 2.82403 2.98773 3.1622 3.58797 3.76353 4.09293 4.34106 4.50069 4.81562 
56 0.14893 0.15458 0.30522 0.31047 0.49146 0.49698 0.6243 0.63045 0.81451 0.82024 0.98617 0.99286 1.1518 1.16135 1.31612 1.3239 1.48427 1.49056 1.6475 1.65325 1.84096 1.84629 2.05418 2.05927 2.18018 2.19102 2.32597 2.33095 2.46489 2.47097 2.61981 2.62528 2.80972 2.81538 2.97372 2.98011 3.14628 3.15195 3.29551 3.30324 3.43096 3.43653 3.57539 3.58115 3.74951 3.75528 4.08311 4.08803 4.33203 4.33662 4.48666 4.49252 4.61108 4.61995 4.80527 4.80921 
56 0.14938 0.15556 0.30587 0.3115 0.49194 0.49762 0.6245 0.63097 0.81524 0.8211 0.98693 0.99368 1.15236 1.16053 1.31666 1.32399 1.48482 1.49142 1.64677 1.65346 1.84177 1.84741 2.05494 2.05984 2.18052 2.18946 2.32672 2.33188 2.46518 2.47181 2.62038 2.62575 2.81011 2.81607 2.9742 2.98078 3.14702 3.15289 3.29608 3.30358 3.43271 3.4392 3.5759 3.58172 3.75023 3.75607 4.08391 4.0887 4.33285 4.33678 4.48735 4.49332 4.6115 4.62128 4.80601 4.80996 
25 0.16021 0.31645 0.50534 0.63731 0.82559 0.99748 1.33158 1.49577 1.661 1.85183 2.06314 2.3366 2.47763 2.63082 2.82382 2.98569 3.15894 3.30939 3.44434 3.58719 3.76145 4.09209 4.34028 4.49836 4.81534 
28 0.15824 0.313 0.50096 0.63376 0.82243 0.99402 1.1619 1.32648 1.49344 1.65855 1.84772 2.06163 2.19085 2.33332 2.4761 2.62842 2.81887 2.98401 3.15375 3.30502 3.4393 3.58467 3.75759 4.0899 4.33843 4.49456 4.62652 4.81277 
4 1.50464 1.86054 2.34471 4.34811 
65 0.17269 0.17632 0.33007 0.33421 0.51533 0.51904 0.52421 0.6484 0.65243 0.8387 0.8427 1.01021 1.01436 1.17848 1.18282 1.34064 1.34422 1.3543 1.50891 1.51282 1.67231 1.67643 1.86219 1.86687 1.87113 2.075 2.07905 2.20473 2.21222 2.34797 2.35213 2.35791 2.4898 2.49486 2.64309 2.64739 2.83374 2.83798 2.84297 2.99794 3.00283 3.17085 3.17423 3.17912 3.32108 3.32455 3.45513 3.45934 3.59883 3.60371 3.61937 3.77466 3.77869 4.10407 4.10772 4.12379 4.35178 4.35682 4.51078 4.51524 4.63979 4.646 4.82748 4.83078 4.83431 
88 0.16788 0.17103 0.1752 0.32335 0.32694 0.33002 0.34337 0.51135 0.51434 0.51741 0.64423 0.64767 0.65292 0.83424 0.83688 0.84091 1.00318 1.00777 1.01164 1.17225 1.17657 1.181 1.33592 1.33959 1.34364 1.50462 1.50749 1.51144 1.66804 1.67194 1.6769 1.85818 1.86193 1.86517 1.87297 2.07146 2.07473 2.08209 2.2008 2.20666 2.34436 2.34762 2.35159 2.35886 2.48612 2.48942 2.4942 2.63893 2.64179 2.65018 2.82921 2.83235 2.83597 2.85024 2.99422 2.99755 3.00478 3.1646 3.16832 3.17106 3.17836 3.31547 3.31896 3.32239 3.44991 3.45385 3.45789 3.59555 3.59913 3.6041 3.76957 3.77234 3.77892 4.09997 4.10324 4.10938 4.3486 4.35173 4.35721 4.50621 4.50893 4.51356 4.63555 4.64156 4.82314 4.82576 4.82911 4.83497 
79 0.16507 0.16828 0.17192 0.32101 0.32469 0.32779 0.50713 0.5111 0.51442 0.52072 0.64062 0.64474 0.64851 0.83031 0.83409 0.83818 1.00142 1.00572 1.00998 1.16816 1.1732 1.17712 1.33171 1.3364 1.3402 1.50024 1.504 1.50747 1.66533 1.66829 1.67372 1.85586 1.85986 1.86363 2.06951 2.07284 2.19542 2.20029 2.34144 2.34521 2.35029 2.48322 2.4866 2.63624 2.63942 2.82678 2.83029 2.83424 2.98953 2.99376 2.99894 3.16229 3.16623 3.16965 3.31248 3.31691 3.32065 3.44757 3.4518 3.45599 3.59234 3.59591 3.60541 3.76457 3.7691 3.77159 4.09883 4.1023 4.34682 4.35007 4.36147 4.50192 4.50637 4.51236 4.6308 4.63585 4.82058 4.82353 4.8277 
63 0.15702 0.1608 0.3123 0.31678 0.49995 0.50347 0.50796 0.63195 0.63662 0.8217 0.82597 0.99268 0.99767 1.15895 1.16421 1.32369 1.32854 1.49262 1.49658 1.65563 1.65994 1.84703 1.85128 2.06023 2.06412 2.18908 2.19636 2.3324 2.33652 2.47256 2.47729 2.62695 2.63066 2.81798 2.8218 2.82792 2.98193 2.98584 3.15319 3.15805 3.16244 3.30296 3.30829 3.31269 3.43822 3.44268 3.58299 3.58773 3.75644 3.76091 3.76474 4.08914 4.09325 4.3379 4.34205 4.49322 4.49791 4.50287 4.62043 4.62675 4.81199 4.81578 4.82017 
59 0.14808 0.15274 0.3043 0.30891 0.49072 0.49614 0.50079 0.62385 0.62897 0.81374 0.81832 0.82229 0.98581 0.99246 1.15074 1.15976 1.31538 1.32317 1.48349 1.48879 1.49371 1.64455 1.65278 1.84056 1.84509 2.05383 2.05812 2.17924 2.32541 2.32966 2.46332 2.47084 2.61847 2.62343 2.80893 2.81451 2.97292 2.97963 3.1457 3.15028 3.15501 3.29483 3.30312 3.42759 3.43379 3.57466 3.57992 3.7492 3.75503 4.08272 4.08678 4.33176 4.33528 4.48602 4.49187 4.6101 4.61981 4.80479 4.80853 
0 
113 0.14965 0.15348 0.15633 0.15947 0.30579 0.30927 0.31261 0.31554 0.4925 0.4965 0.49917 0.5018 0.50719 0.62464 0.62858 0.63162 0.63432 0.81495 0.81843 0.82156 0.82389 0.82781 0.98772 0.9905 0.99415 0.99752 1.15192 1.15578 1.15975 1.16355 1.31672 1.32047 1.32402 1.32717 1.48477 1.48874 1.49175 1.49449 1.49908 1.64629 1.65278 1.6557 1.65949 1.84252 1.84511 1.84884 1.8521 2.05581 2.05853 2.06146 2.18091 2.18624 2.1898 2.32739 2.3302 2.33334 2.33748 2.46295 2.46882 2.47229 2.47489 2.48062 2.61942 2.62366 2.6268 2.62947 2.81087 2.81484 2.81773 2.82074 2.82509 2.97447 2.97869 2.98177 2.98547 3.14741 3.15048 3.15406 3.15657 3.29654 3.30013 3.30401 3.30705 3.42927 3.43522 3.43835 3.44156 3.57652 3.58035 3.58324 3.58665 3.75125 3.75459 3.75753 3.75983 4.08472 4.08739 4.09084 4.33374 4.33596 4.3395 4.48765 4.4907 4.49426 4.49691 4.61175 4.6176 4.62176 4.62606 4.80684 4.80981 4.81216 4.81558 
65 0.15302 0.15729 0.16481 0.30918 0.31427 0.31831 0.49518 0.50004 0.50532 0.62835 0.63271 0.63992 0.81842 0.82353 0.98994 0.99634 1.15559 1.1628 1.31972 1.32623 1.48813 1.49337 1.64865 1.65575 1.66395 1.84471 1.85003 2.05797 2.06211 2.18323 2.19012 2.32975 2.33397 2.46827 2.47325 2.48004 2.62414 2.62802 2.81299 2.81814 2.82477 2.97747 2.98281 3.15021 3.156 3.29942 3.30685 3.43187 3.43709 3.44311 3.57912 3.58369 3.75331 3.75888 4.08693 4.09098 4.33582 4.33932 4.49047 4.496 4.61412 4.62307 4.80912 4.8127 4.81834 
1 3.76804 
17 0.16366 0.31928 0.50563 0.63992 0.82916 1.16978 1.33199 1.5017 1.85533 2.82394 3.15991 3.31297 3.44585 3.76335 4.09579 4.50147 4.81949 
40 0.16667 0.17325 0.32274 0.32864 0.5125 0.51891 0.64281 0.83475 0.83981 1.00212 1.01019 1.16795 1.17652 1.3328 1.34673 1.50471 1.51084 1.66818 1.67551 1.8569 1.86458 2.20067 2.3465 2.35729 2.48983 2.82892 2.83607 3.00076 3.16335 3.17342 3.3135 3.448 3.45967 3.60345 3.76681 4.1036 4.35351 4.50334 4.82506 4.83 
38 0.17021 0.3278 0.51238 0.64487 0.64937 0.83545 1.00763 1.1738 1.17945 1.33731 1.3428 1.50592 1.67058 1.86149 2.0721 2.20208 2.34452 2.35193 2.48657 2.63934 2.83116 2.99397 2.99981 3.16604 3.17032 3.3175 3.32267 3.45047 3.45486 3.59543 3.60034 3.77038 4.10037 4.10558 4.34929 4.50723 4.63542 4.82399 
14 0.17431 0.33055 0.83714 1.01425 1.50855 1.67955 1.86678 2.34794 3.17082 3.77847 4.10304 4.35508 4.51176 4.82786 
30 0.16559 0.32302 0.51021 0.64426 0.83098 1.00312 1.17362 1.33543 1.50061 1.66477 1.85939 2.0687 2.20137 2.34118 2.3495 2.48319 2.63588 2.82704 2.8343 2.99092 3.16435 3.3161 3.44963 3.59389 3.76719 4.09827 4.34573 4.50375 4.6362 4.82083 
0 
66 0.16207 0.16482 0.16951 0.31916 0.32215 0.32615 0.50637 0.50988 0.63918 0.64301 0.82764 0.83076 0.83494 0.99799 1.00206 1.00701 1.16457 1.17036 1.33131 1.33595 1.49813 1.50124 1.5057 1.66273 1.66568 1.6725 1.85307 1.85649 1.86043 2.06611 2.06976 2.19481 2.20252 2.33832 2.34201 2.34896 2.48045 2.48424 2.63377 2.63693 2.82463 2.8274 2.83339 2.98883 2.99567 3.15985 3.16351 3.31066 3.31453 3.44633 3.45135 3.58985 3.59411 3.76333 3.76672 4.09494 4.0986 4.34358 4.34727 4.50044 4.50357 4.627 4.63158 4.81816 4.82061 4.82468 
119 0.17553 0.17865 0.18206 0.18731 0.33114 0.33468 0.33737 0.34123 0.35323 0.51884 0.52168 0.52457 0.52833 0.65212 0.65541 0.65838 0.66374 0.84046 0.84385 0.84642 0.8496 0.86299 1.0113 1.01562 1.01904 1.02463 1.1776 1.18205 1.18569 1.18906 1.34238 1.34595 1.34889 1.35222 1.5115 1.5144 1.51758 1.52351 1.67589 1.67891 1.68288 1.69075 1.86577 1.86966 1.87256 1.87581 1.88304 2.07894 2.08183 2.08486 2.09182 2.20579 2.2102 2.21528 2.35147 2.35485 2.35841 2.3631 2.37293 2.49361 2.49636 2.49973 2.50429 2.64655 2.64945 2.65306 2.6609 2.83691 2.8401 2.84334 2.84661 2.86244 3.00117 3.00394 3.0073 3.01291 3.1727 3.1762 3.17855 3.18167 3.18944 3.32239 3.32617 3.32887 3.33237 3.45756 3.46107 3.46373 3.46813 3.60268 3.60556 3.60879 3.61411 3.77626 3.77933 3.78191 3.7862 3.79502 4.10812 4.11093 4.11454 4.12598 4.35686 4.35947 4.36314 4.37588 4.51301 4.51628 4.51903 4.52349 4.63955 4.64361 4.64766 4.65559 4.83089 4.83362 4.83624 4.83902 4.84454 
73 0.16895 0.17254 0.1766 0.32449 0.32891 0.33291 0.51322 0.51685 0.52165 0.6464 0.64948 0.65632 0.83546 0.83878 0.84264 1.00411 1.00936 1.01429 1.1721 1.17772 1.18429 1.33893 1.34275 1.50564 1.5094 1.51527 1.6695 1.67376 1.68051 1.85902 1.86386 1.86739 2.0737 2.07738 2.20229 2.20761 2.3451 2.34915 2.35495 2.48825 2.49239 2.64136 2.64487 2.83156 2.83548 2.8394 2.99594 3.0 3.16596 3.16994 3.17366 3.3184 3.32175 3.45239 3.45665 3.597 3.60105 3.60745 3.77183 3.77496 3.78103 4.1019 4.10528 4.35003 4.35342 4.36153 4.50861 4.51205 4.6358 4.64138 4.82459 4.82788 4.83103 
27 0.1734 0.33071 0.51573 0.64863 0.83761 1.01215 1.3431 1.50933 1.67754 1.86582 2.07488 2.20816 2.35725 2.49109 2.64166 2.83766 2.9966 3.17048 3.32125 3.45586 3.59888 3.77265 4.10446 4.35129 4.5098 4.64143 4.82919 
94 0.15186 0.15599 0.15911 0.30841 0.31171 0.31521 0.31901 0.49469 0.49906 0.50185 0.50514 0.6275 0.63164 0.63537 0.81749 0.82103 0.82401 0.82854 0.98972 0.99349 0.99761 1.15488 1.15872 1.16413 1.31919 1.32426 1.3277 1.48717 1.49134 1.49438 1.4979 1.64857 1.6551 1.65813 1.66359 1.84449 1.84741 1.85165 2.05778 2.06089 2.0653 2.18305 2.18867 2.19739 2.32946 2.33253 2.33681 2.46703 2.47211 2.47548 2.48042 2.62266 2.62646 2.62944 2.8129 2.81707 2.81986 2.82407 2.97687 2.98174 2.9846 3.14974 3.15289 3.15654 3.16054 3.29882 3.30322 3.30695 3.43167 3.43681 3.44093 3.44525 3.57866 3.58275 3.58657 3.75309 3.75727 3.76004 4.08671 4.08949 4.09452 4.33565 4.33816 4.34478 4.48999 4.49399 4.49672 4.61399 4.62026 4.62446 4.80884 4.81184 4.81456 4.81923 
51 0.15598 0.16028 0.31153 0.31719 0.49822 0.50223 0.63157 0.63647 0.82091 0.82535 0.99144 0.9989 1.15753 1.16703 1.32151 1.32798 1.49179 1.49621 1.65622 1.66066 1.84616 1.85247 2.05923 2.1869 2.33162 2.47262 2.47687 2.62635 2.63047 2.81664 2.82079 2.98008 2.985 3.15219 3.15764 3.30154 3.30842 3.43811 3.44545 3.58191 3.588 3.75518 3.76061 4.08831 4.33697 4.49238 4.49758 4.61925 4.62681 4.81128 4.81516 
24 0.16743 0.32697 0.51029 0.64406 0.83562 1.17665 1.3365 1.66927 1.8602 2.06858 2.34303 2.63662 2.82899 2.99187 3.16658 3.31652 3.45022 3.59385 3.76841 4.09709 4.34534 4.50516 4.63568 4.82026 
80 0.14689 0.15107 0.15464 0.30365 0.30774 0.31141 0.48994 0.49433 0.49784 0.62271 0.62718 0.63113 0.81247 0.81673 0.81987 0.98454 0.98918 0.99418 1.15011 1.15521 1.16107 1.31446 1.31984 1.32439 1.48224 1.48695 1.49053 1.64502 1.65071 1.65486 1.83928 1.84318 1.8472 2.05252 2.05619 2.17862 2.18416 2.32442 2.3281 2.33263 2.4627 2.4682 2.47194 2.61806 2.62233 2.62619 2.8082 2.81251 2.81609 2.97215 2.97721 2.98224 3.14465 3.14874 3.15209 3.294 3.29909 3.30297 3.42881 3.43325 3.43726 3.5739 3.5782 3.58275 3.7479 3.75228 3.75541 4.08151 4.08506 4.33036 4.33357 4.485 4.48969 4.49338 4.60951 4.6166 4.62166 4.80383 4.80694 4.81039 
1 0.82571 
45 0.15269 0.15765 0.30984 0.31579 0.49627 0.50112 0.62998 0.63587 0.81812 0.8233 0.98961 0.99664 1.15612 1.31974 1.32627 1.48798 1.49322 1.65572 1.84462 1.85099 2.05775 2.18542 2.33004 2.47328 2.62502 2.62904 2.81491 2.8197 2.97802 2.98327 3.15048 3.15673 3.29984 3.30649 3.43676 3.58052 3.75325 3.75903 4.08685 4.33556 4.49052 4.49609 4.61588 4.80944 4.81505 
38 0.17017 0.17557 0.32643 0.33085 0.5144 0.64796 0.83586 0.84069 1.00777 1.01565 1.17753 1.34059 1.50657 1.51261 1.67071 1.67824 1.86192 1.86792 2.07453 2.20324 2.34773 2.35459 2.49016 2.64043 2.83266 2.83814 2.99605 3.1697 3.31993 3.45366 3.59768 3.77257 4.10329 4.3506 4.50855 4.63707 4.82575 4.8308 
41 0.17458 0.18218 0.33101 0.33586 0.51833 0.52363 0.65183 0.84052 0.84602 1.01107 1.01612 1.17959 1.18626 1.34493 1.51074 1.51728 1.67473 1.68254 1.86474 1.87071 2.07853 2.2086 2.35063 2.36295 2.49354 2.64588 2.83666 2.8436 3.00106 3.17344 3.18199 3.32444 3.45973 3.60286 3.77673 4.10665 4.35472 4.51421 4.64243 4.82935 4.83435 
10 0.16592 0.32391 0.83126 1.00692 1.50243 1.6689 1.85887 2.34731 4.35257 4.82244 
79 0.16317 0.16614 0.17076 0.31828 0.3218 0.32517 0.50683 0.51021 0.51463 0.63921 0.64276 0.82842 0.83114 0.83521 0.99889 1.00286 1.00821 1.16455 1.16996 1.17431 1.33151 1.33542 1.34319 1.49909 1.50177 1.50586 1.6629 1.66621 1.67123 1.85292 1.85676 1.8603 1.8713 2.06607 2.06937 2.19528 2.20091 2.33845 2.34186 2.34675 2.35174 2.48061 2.48408 2.49082 2.63394 2.63702 2.82434 2.82807 2.83162 2.98903 2.99243 3.16003 3.1638 3.16798 3.31045 3.31437 3.32487 3.44454 3.4489 3.45526 3.58949 3.59331 3.59952 3.76396 3.76715 3.7745 4.09509 4.09919 4.11104 4.34361 4.34745 4.3561 4.50092 4.50416 4.62944 4.6346 4.81823 4.82136 4.82517 
2 0.82173 1.49237 
78 0.169 0.17241 0.17859 0.32536 0.32914 0.33364 0.51355 0.51656 0.52271 0.64585 0.64973 0.65768 0.83569 0.83851 0.8432 1.00608 1.01018 1.0186 1.1725 1.17769 1.18259 1.33876 1.34275 1.50643 1.50949 1.5175 1.66975 1.67315 1.67994 1.86007 1.86419 1.86811 2.07306 2.07718 2.20364 2.21262 2.34544 2.34887 2.35318 2.36448 2.48823 2.4922 2.50449 2.64122 2.64431 2.83155 2.83498 2.83988 2.99662 3.00153 3.16678 3.17053 3.17445 3.31774 3.32165 3.33868 3.45224 3.45668 3.59738 3.60144 3.60885 3.76997 3.77382 3.77887 4.102 4.10577 4.11945 4.35045 4.35421 4.3636 4.50812 4.5111 4.5206 4.63447 4.63912 4.82482 4.82755 4.83165 
0 
79 0.1687 0.17177 0.17639 0.32502 0.32842 0.33324 0.51153 0.5147 0.51799 0.64386 0.64722 0.65143 0.83498 0.83837 1.00416 1.00925 1.01663 1.17107 1.17558 1.17917 1.33642 1.34018 1.34619 1.50527 1.50947 1.66838 1.67273 1.8589 1.86421 1.87012 2.07159 2.07462 2.08168 2.1999 2.2044 2.34398 2.34805 2.35451 2.48568 2.48842 2.49405 2.63852 2.64112 2.64773 2.829 2.83257 2.83693 2.9941 2.99725 3.00377 3.16456 3.16845 3.17192 3.31524 3.31899 3.32248 3.44961 3.45342 3.4577 3.59465 3.59854 3.60352 3.76864 3.77169 3.77509 3.78257 4.10033 4.1037 4.11649 4.34911 4.35307 4.50525 4.50817 4.51222 4.63381 4.63741 4.82343 4.82619 4.83013 
84 0.14627 0.15061 0.15369 0.30238 0.30622 0.30998 0.48903 0.49384 0.49679 0.62121 0.62584 0.62954 0.81167 0.81553 0.81873 0.82292 0.98423 0.98772 0.99268 1.14841 1.1527 1.15799 1.31343 1.31847 1.32229 1.48151 1.48603 1.48908 1.49383 1.64248 1.65003 1.65373 1.83894 1.84188 1.84629 2.0522 2.0554 2.17747 2.18365 2.32381 2.32714 2.33162 2.45921 2.46627 2.47 2.47576 2.61578 2.62086 2.62398 2.80738 2.81192 2.81502 2.97104 2.97622 2.97928 3.14389 3.14739 3.15172 3.29308 3.29748 3.30186 3.3061 3.42549 3.43184 3.43606 3.57301 3.57756 3.58159 3.74769 3.7516 3.75511 4.08112 4.08413 4.33011 4.33259 4.48427 4.48796 4.49152 4.60833 4.61492 4.61978 4.80326 4.80648 4.80953 
70 0.16554 0.17018 0.17384 0.32226 0.32657 0.32955 0.51225 0.51568 0.51981 0.64584 0.64932 0.83072 0.83567 0.83947 1.00239 1.00756 1.01126 1.17095 1.17693 1.18043 1.33333 1.33879 1.34293 1.50108 1.50601 1.50943 1.66787 1.67151 1.67629 1.85739 1.86168 1.86535 2.07302 2.07637 2.20258 2.34347 2.34704 2.35169 2.48722 2.49154 2.64059 2.64486 2.82883 2.83208 2.83637 2.99528 2.9996 3.16547 3.16951 3.31406 3.31915 3.32264 3.45069 3.45441 3.45982 3.5963 3.59998 3.7711 3.77394 4.10097 4.10463 4.34912 4.35244 4.50762 4.5127 4.629 4.63654 4.82344 4.8265 4.83003 
40 0.15885 0.16376 0.31508 0.32021 0.50373 0.63597 0.82506 0.82888 0.99574 1.0015 1.16311 1.32856 1.49515 1.49935 1.66035 1.66809 1.84993 1.85583 2.06332 2.19143 2.33554 2.34478 2.47719 2.63048 2.82105 2.98609 3.15686 3.16224 3.30739 3.44211 3.44826 3.58713 3.75973 3.76558 4.09216 4.34057 4.49654 4.50223 4.62688 4.81456 
59 0.15107 0.15611 0.30743 0.31222 0.4931 0.49842 0.5025 0.62607 0.63116 0.81647 0.82156 0.98785 0.99345 1.15372 1.16075 1.31762 1.32407 1.48609 1.49175 1.64657 1.65388 1.84265 1.84737 2.05587 2.05967 2.18156 2.18887 2.32792 2.33218 2.46631 2.47218 2.62177 2.62645 2.81112 2.81671 2.97531 2.98143 3.1481 3.1531 3.29719 3.30383 3.42987 3.43541 3.44017 3.57711 3.58236 3.75111 3.75633 3.75939 4.08494 4.0886 4.33374 4.33733 4.48832 4.49367 4.61231 4.6212 4.80715 4.81048 
25 0.15994 0.31895 0.50457 0.63898 0.82471 0.99758 1.16824 1.33113 1.49481 1.66069 1.85107 2.33714 2.48177 2.6319 2.82377 3.15911 3.31014 3.4451 3.58917 3.76195 4.09262 4.34104 4.49925 4.62752 4.81509 
85 0.16409 0.16721 0.17152 0.31962 0.3234 0.32637 0.50792 0.51071 0.51434 0.63963 0.64307 0.64608 0.82835 0.83202 0.83484 0.83978 0.99885 1.00348 1.00672 1.1652 1.17155 1.17529 1.32915 1.33443 1.33803 1.49824 1.50203 1.50535 1.66395 1.66718 1.67152 1.85426 1.8581 1.86133 2.0674 2.0707 2.07577 2.19347 2.1986 2.20427 2.33989 2.34349 2.34694 2.35353 2.48192 2.48542 2.49085 2.63566 2.63858 2.82565 2.82856 2.83255 2.99067 2.99383 3.00104 3.16097 3.16507 3.16805 3.30937 3.3148 3.31767 3.44579 3.45041 3.45464 3.59006 3.59417 3.59763 3.76306 3.76751 3.77001 3.77665 4.09648 4.09971 4.3451 4.34797 4.35365 4.50034 4.50481 4.5076 4.62481 4.63198 4.63607 4.81992 4.82266 4.82625 
28 0.15062 0.30689 0.49326 0.6268 0.81597 0.98708 1.15333 1.3173 1.48637 1.65237 1.84177 2.05491 2.18195 2.32711 2.46863 2.622 2.81151 2.97542 3.14758 3.29724 3.4335 3.57722 3.75059 4.08396 4.33266 4.48781 4.6151 4.80651 
0 
72 0.1655 0.16932 0.17457 0.32222 0.32638 0.3308 0.51099 0.51476 0.52007 0.6433 0.64793 0.83077 0.83501 0.83988 1.00287 1.0076 1.01644 1.17027 1.17628 1.33539 1.34018 1.50117 1.5054 1.51091 1.66704 1.67161 1.6827 1.85717 1.86145 1.86572 2.07117 2.07534 2.19848 2.20545 2.34327 2.34765 2.35572 2.48543 2.48926 2.63829 2.64184 2.82802 2.8319 2.83675 2.99306 2.9972 3.16366 3.16838 3.17381 3.31501 3.31927 3.33605 3.44879 3.45375 3.59459 3.59938 3.60741 3.76694 3.77117 3.77672 4.1 4.10488 4.34808 4.35249 4.50374 4.5082 4.51505 4.63447 4.64398 4.82234 4.82561 4.82983 
28 0.16896 0.3252 0.51087 0.6451 0.83442 1.00589 1.17458 1.33613 1.50486 1.67037 1.85983 2.07249 2.20022 2.34525 2.48618 2.63936 2.82993 2.99411 3.16736 3.31658 3.45192 3.59496 3.76908 4.10096 4.34811 4.50645 4.63548 4.82295 
19 0.50958 0.8298 1.33654 1.50069 1.66791 1.85752 2.06649 2.34166 2.48233 2.82993 2.99279 3.16475 3.31455 3.4487 3.59392 3.76722 4.09597 4.34481 4.82204 
0 
28 0.16663 0.32364 0.50907 0.6415 0.83246 1.00308 1.17142 1.33553 1.50289 1.66602 1.86021 2.06855 2.19783 2.34102 2.48425 2.63614 2.82823 2.99074 3.16487 3.3154 3.44941 3.59205 3.76701 4.09672 4.34545 4.50375 4.63188 4.82019 
1 4.34607 
74 0.17374 0.17741 0.18466 0.33047 0.33382 0.34037 0.51698 0.52107 0.52774 0.65011 0.65418 0.83988 0.84355 0.84905 1.00978 1.01421 1.02025 1.17919 1.18438 1.34283 1.34717 1.50997 1.51399 1.52894 1.67339 1.67835 1.68543 1.86434 1.86863 1.87323 2.07687 2.08065 2.11628 2.20639 2.21296 2.34944 2.35425 2.36002 2.49145 2.49578 2.50924 2.64397 2.64733 2.83516 2.83955 2.84383 2.99991 3.00435 3.17071 3.1741 3.17802 3.32226 3.32646 3.45637 3.46052 3.60056 3.60522 3.61216 3.77504 3.77804 3.78468 4.10524 4.10888 4.1166 4.35388 4.3579 4.37309 4.51179 4.51577 4.63992 4.64615 4.82879 4.83236 4.83625 
38 0.16724 0.32518 0.51041 0.51653 0.64329 0.8312 0.83903 1.00588 1.17206 1.33655 1.35229 1.50275 1.6681 1.85809 1.86785 2.07001 2.20102 2.34267 2.3556 2.48485 2.63875 2.82906 2.83688 2.99394 3.16297 3.17126 3.3144 3.32142 3.44818 3.59466 3.76772 3.77366 4.09909 4.34762 4.50612 4.63302 4.82208 4.82777 
117 0.14166 0.14535 0.14812 0.15091 0.29776 0.30119 0.30431 0.30706 0.4844 0.48821 0.49083 0.49343 0.49714 0.61667 0.62045 0.62335 0.62627 0.63115 0.80699 0.81037 0.81352 0.81591 0.8207 0.97963 0.98234 0.98593 0.98937 1.14386 1.14762 1.15154 1.15538 1.30873 1.31219 1.31588 1.31916 1.47682 1.48064 1.48376 1.48656 1.63816 1.64433 1.64748 1.65102 1.83433 1.83679 1.83992 1.84293 2.04758 2.05009 2.05278 2.05839 2.17285 2.17748 2.18106 2.31921 2.32198 2.32489 2.32817 2.45501 2.46055 2.46404 2.46687 2.47148 2.61135 2.61559 2.61852 2.62109 2.80278 2.80663 2.80941 2.81213 2.81616 2.96641 2.97035 2.97354 2.97707 3.13926 3.14226 3.14538 3.14784 3.15196 3.28847 3.29187 3.2956 3.29841 3.42113 3.42677 3.42989 3.43311 3.5684 3.57214 3.57493 3.57825 3.74311 3.74612 3.74907 3.75136 4.07653 4.07906 4.08191 4.32547 4.32762 4.33033 4.33694 4.47959 4.48253 4.48596 4.48842 4.60368 4.60901 4.6133 4.61772 4.7987 4.80147 4.80368 4.80641 4.81064 
20 0.15749 0.31587 0.50101 0.63618 0.82271 0.99281 1.49306 1.84678 2.06122 2.33603 2.62943 2.81913 3.15704 3.4443 3.58824 3.75962 4.08934 4.33702 4.49677 4.8124 
24 0.17626 0.33366 0.52075 0.65697 0.84166 1.01552 1.1854 1.34716 1.5125 1.6771 1.86999 2.08003 2.35583 2.64745 2.83951 3.0033 3.17525 3.32642 3.46233 3.77895 4.10852 4.35609 4.51615 4.83144 
29 0.16212 0.3178 0.50627 0.6382 0.82684 0.83076 0.99737 1.16289 1.33087 1.49731 1.6617 1.8515 2.06584 2.19473 2.33752 2.48039 2.63281 2.82366 2.98805 3.15918 3.31005 3.44272 3.58863 3.76398 4.09446 4.34251 4.50108 4.62716 4.81792 
62 0.16485 0.16854 0.32006 0.32375 0.50832 0.51155 0.64055 0.6439 0.6497 0.8294 0.83274 0.83857 0.99972 1.0046 1.16783 1.17271 1.33312 1.33731 1.49994 1.5033 1.66473 1.66962 1.85422 1.8588 2.06757 2.07085 2.19687 2.20343 2.33997 2.3434 2.48247 2.48584 2.63535 2.63825 2.82617 2.83001 2.83551 2.99086 2.99539 3.16218 3.1659 3.17124 3.31326 3.31716 3.44616 3.45051 3.59107 3.59462 3.6008 3.76514 3.76845 4.09656 4.1 4.34503 4.34803 4.50163 4.50486 4.5089 4.63089 4.63657 4.81971 4.82314 
25 0.16934 0.32574 0.51535 0.65138 0.83463 1.00742 1.1776 1.34201 1.50567 1.67075 1.86044 2.07863 2.34848 2.49199 2.64472 2.83236 3.17016 3.32096 3.45606 3.6031 3.77289 4.10419 4.35109 4.5114 4.82599 
0 
137 0.14264 0.14591 0.14861 0.15086 0.15391 0.29879 0.30234 0.30463 0.30698 0.30939 0.48571 0.48902 0.4917 0.49366 0.49608 0.61599 0.62034 0.62337 0.6257 0.62813 0.63318 0.80809 0.81141 0.8141 0.81626 0.81879 0.9809 0.98321 0.98596 0.9885 0.99202 1.14486 1.14868 1.15157 1.15459 1.15858 1.30991 1.31309 1.31661 1.31899 1.32212 1.47793 1.48147 1.48435 1.4866 1.48962 1.63903 1.64489 1.64801 1.65046 1.65417 1.83567 1.8379 1.84021 1.84258 1.84539 2.0489 2.05112 2.05352 2.05597 2.17403 2.1778 2.18116 2.18495 2.32055 2.32317 2.32552 2.32791 2.33126 2.45555 2.46123 2.46444 2.467 2.4699 2.61242 2.61669 2.61922 2.62139 2.62446 2.80418 2.80763 2.81004 2.81208 2.81474 2.96757 2.97097 2.97412 2.97614 2.97995 3.14035 3.14316 3.1454 3.14795 3.15005 3.28928 3.29247 3.29547 3.29832 3.30073 3.42231 3.42779 3.43002 3.43289 3.43561 3.56966 3.57301 3.57554 3.57803 3.581 3.74435 3.74664 3.74937 3.75149 3.7535 4.07787 4.08015 4.08237 4.08478 4.32663 4.32875 4.33074 4.33348 4.48077 4.48359 4.48659 4.48857 4.49104 4.60476 4.60873 4.61217 4.61572 4.62274 4.80016 4.80272 4.80472 4.80667 4.80933 
99 0.14618 0.15028 0.1534 0.30238 0.30581 0.30928 0.31287 0.48887 0.49323 0.49595 0.49961 0.62171 0.62583 0.62951 0.81165 0.81526 0.81865 0.82291 0.98401 0.98704 0.99129 1.14851 1.15229 1.15724 1.1623 1.31323 1.31742 1.32105 1.32547 1.48144 1.4857 1.48895 1.49339 1.64263 1.6493 1.65263 1.83873 1.84138 1.845 1.8498 2.05199 2.05475 2.05794 2.17728 2.18286 2.19078 2.32361 2.32651 2.32992 2.45994 2.46576 2.46951 2.47413 2.61609 2.62025 2.62343 2.80713 2.81134 2.81436 2.81905 2.97095 2.97538 2.97853 3.14382 3.14697 3.15076 3.15418 3.29298 3.29698 3.30106 3.30481 3.42559 3.43129 3.43508 3.43968 3.57285 3.5769 3.58046 3.74748 3.75107 3.75418 3.75768 4.08093 4.08358 4.08693 4.32991 4.33212 4.33576 4.48411 4.48735 4.49076 4.49571 4.60814 4.61442 4.61921 4.80307 4.806 4.80841 4.8122 
44 0.16998 0.17592 0.3274 0.33694 0.51362 0.51906 0.64704 0.83579 0.8414 1.00827 1.1767 1.34022 1.50653 1.51312 1.67108 1.67798 1.86202 1.86757 2.07308 2.2034 2.34547 2.35182 2.48796 2.49829 2.64029 2.83272 2.83779 2.99528 3.16823 3.17586 3.31921 3.453 3.59761 3.60698 3.77074 3.77969 4.10211 4.34961 4.35582 4.50787 4.51441 4.6369 4.82455 4.82847 
0 
58 0.15538 0.15929 0.31192 0.3162 0.49818 0.50246 0.63121 0.63661 0.8205 0.82511 0.83135 0.99225 0.99914 1.15821 1.16491 1.32224 1.32853 1.49022 1.49475 1.50061 1.655 1.65928 1.8472 1.85175 2.06048 2.06482 2.18644 2.19209 2.3326 2.33707 2.47198 2.47726 2.62688 2.63087 2.81617 2.82101 2.98018 2.98533 3.15285 3.15832 3.30198 3.30924 3.4379 3.44235 3.58209 3.5868 3.75576 3.7613 4.08938 4.09348 4.33819 4.34182 4.49282 4.49819 4.61737 4.62548 4.81199 4.81539 
38 0.16662 0.32342 0.5096 0.51413 0.64385 0.83174 0.83548 1.0035 1.17253 1.33513 1.50221 1.50695 1.66709 1.85724 1.86243 2.07015 2.19918 2.34207 2.34728 2.48401 2.48948 2.63777 2.8281 2.83425 2.99246 3.16507 3.17313 3.31567 3.44912 3.59383 3.76804 3.77272 4.0987 4.3466 4.50554 4.633 4.82139 4.826 
1 4.11024 
54 0.14974 0.15599 0.30583 0.31123 0.49255 0.49884 0.62445 0.63048 0.81514 0.82157 0.98773 0.99521 1.1518 1.1577 1.16523 1.31701 1.32496 1.48498 1.49174 1.64598 1.65439 1.84247 1.85114 2.05573 2.18102 2.19212 2.32732 2.33472 2.46266 2.47139 2.61919 2.62571 2.81092 2.81752 2.97455 2.98167 3.14741 3.1546 3.29657 3.30477 3.42895 3.43603 3.57652 3.58359 3.75117 3.75843 4.08462 4.33363 4.48781 4.4951 4.6119 4.62102 4.80676 4.81153 
77 0.16007 0.16417 0.1702 0.31689 0.32154 0.50352 0.5074 0.51107 0.63587 0.63986 0.64363 0.82546 0.8299 0.83539 0.99681 1.00187 1.00791 1.16309 1.16844 1.17578 1.32697 1.33219 1.33661 1.4953 1.49989 1.50605 1.66018 1.66381 1.67043 1.8519 1.85626 1.86128 2.06556 2.06933 2.19157 2.19668 2.33772 2.34159 2.34907 2.47482 2.48009 2.48397 2.63158 2.63534 2.82183 2.82562 2.83064 2.98504 2.9897 2.99714 3.15775 3.16248 3.16595 3.30703 3.31265 3.31687 3.44207 3.44576 3.44983 3.58763 3.59128 3.59725 3.76057 3.76558 3.77194 4.09445 4.09846 4.34323 4.34776 4.49791 4.50238 4.62233 4.62905 4.63595 4.81707 4.81992 4.82473 
53 0.14812 0.15291 0.30457 0.31031 0.4907 0.49544 0.62475 0.63099 0.81351 0.81868 0.98497 1.1511 1.31498 1.32388 1.48345 1.48864 1.64895 1.6546 1.83971 1.84578 2.05292 2.05825 2.17934 2.32499 2.33117 2.46631 2.47156 2.61947 2.62442 2.80898 2.814 2.97293 2.97899 3.14524 3.15146 3.29471 3.30348 3.43129 3.43769 3.57465 3.5807 3.74835 3.75398 4.08196 4.08719 4.3307 4.33586 4.48555 4.49161 4.61024 4.61961 4.80424 4.80787 
100 0.17577 0.17897 0.18264 0.33134 0.33499 0.33781 0.34306 0.51949 0.52258 0.52572 0.53149 0.65221 0.65581 0.66009 0.84143 0.84455 0.84803 0.85776 1.01128 1.01583 1.01935 1.02637 1.1779 1.18306 1.18683 1.34421 1.34762 1.35072 1.35909 1.51199 1.51498 1.51842 1.53176 1.67572 1.67944 1.68387 1.86629 1.87017 1.87336 1.87942 2.07914 2.0824 2.0868 2.10535 2.20649 2.21144 2.21707 2.35178 2.35519 2.35889 2.36503 2.49381 2.49732 2.50158 2.64635 2.64933 2.65437 2.83759 2.84082 2.84444 2.8503 3.002 3.00486 3.00922 3.17282 3.17675 3.17959 3.18456 3.32292 3.32671 3.32945 3.3355 3.45778 3.46189 3.46541 3.60333 3.60707 3.61201 3.62775 3.7766 3.77968 3.78257 3.78762 4.10794 4.11126 4.11573 4.35671 4.3597 4.36388 4.51306 4.51642 4.51972 4.52758 4.64248 4.64672 4.65642 4.83079 4.83364 4.83676 4.84029 
58 0.15892 0.16201 0.31503 0.31839 0.50305 0.50671 0.63481 0.63864 0.82362 0.82669 0.8303 0.99457 0.99889 1.162 1.16653 1.3274 1.33071 1.49436 1.49722 1.50124 1.65911 1.66265 1.84978 1.85357 2.06298 2.0669 2.19078 2.19639 2.33515 2.33922 2.47668 2.48059 2.62977 2.63277 2.82064 2.82419 2.985 2.98907 3.15681 3.16008 3.30706 3.31069 3.44093 3.44497 3.58591 3.59001 3.75988 3.76317 4.09162 4.09557 4.33969 4.34424 4.49772 4.50074 4.62542 4.62954 4.81446 4.81758 
0 
21 0.16456 0.50649 0.64064 0.83062 1.00191 1.33437 1.66421 2.48162 2.6345 2.82651 2.99045 3.16261 3.31298 3.44893 3.59059 3.76486 4.09672 4.34421 4.502 4.63062 4.81936 
57 0.15342 0.15775 0.30953 0.31402 0.49558 0.5003 0.50533 0.62888 0.63356 0.81907 0.82364 0.99018 0.99527 1.15597 1.16184 1.32004 1.32583 1.48855 1.49335 1.6546 1.65944 1.84494 1.84951 2.0581 2.06218 2.1841 2.1911 2.33028 2.33442 2.47093 2.47544 2.62424 2.62852 2.81369 2.81862 2.97783 2.98307 3.15056 3.15543 3.29969 3.30559 3.4368 3.44216 3.57982 3.58419 3.7534 3.75858 4.08712 4.09115 4.33602 4.33962 4.49054 4.49561 4.61501 4.62359 4.80945 4.81302 
24 0.1584 0.31244 0.50148 0.63567 0.82557 0.99562 1.32785 1.65821 1.84694 2.06045 2.33239 2.47671 2.62884 2.81999 2.98428 3.15303 3.30786 3.44292 3.5858 3.75933 4.08884 4.33717 4.49627 4.81188 
70 0.16772 0.1712 0.17538 0.32343 0.32729 0.33047 0.51228 0.51584 0.51981 0.64467 0.64895 0.83199 0.83612 0.84022 1.00335 1.00789 1.0123 1.17028 1.17472 1.18015 1.33408 1.33888 1.34293 1.5026 1.50643 1.51078 1.66779 1.67194 1.67733 1.85803 1.86243 1.86589 2.07152 2.07563 2.19825 2.20297 2.34361 2.34771 2.35271 2.48636 2.49065 2.63961 2.64303 2.82979 2.8326 2.83757 2.99462 2.9987 3.1673 3.1704 3.31378 3.31911 3.32357 3.44996 3.45523 3.59541 3.59985 3.77083 3.77387 4.10071 4.10441 4.34931 4.35364 4.50773 4.51171 4.63266 4.63699 4.8239 4.82677 4.83037 
59 0.16561 0.16944 0.32128 0.32461 0.50915 0.51281 0.64303 0.64722 0.83039 0.8334 0.83938 1.0002 1.00478 1.17069 1.17561 1.33487 1.33911 1.50134 1.50489 1.66529 1.66963 1.85524 1.85934 1.86579 2.06921 2.07324 2.19789 2.20454 2.34134 2.34539 2.35347 2.48356 2.48799 2.63677 2.64215 2.82721 2.83124 2.99183 2.99667 3.16381 3.16711 3.31489 3.31825 3.44853 3.45209 3.59272 3.59685 3.76674 3.76947 4.09777 4.10185 4.34573 4.35057 4.50398 4.50718 4.63153 4.63914 4.82073 4.82533 
7 0.16013 0.50471 0.82487 1.49528 2.82382 4.34096 4.81558 
5 0.65938 0.85047 3.17952 3.33121 3.78165 
48 0.15243 0.15758 0.30872 0.31436 0.49659 0.50167 0.62887 0.63522 0.81738 0.82234 0.98908 0.99685 1.15581 1.16363 1.32092 1.32704 1.48779 1.49293 1.65299 1.66096 1.8436 1.8503 2.05703 2.18581 2.32907 2.47002 2.47667 2.62405 2.81425 2.81954 2.97914 3.14951 3.15502 3.29991 3.30561 3.43445 3.44114 3.58 3.58847 3.75323 3.75825 4.08589 4.33421 4.49003 4.49548 4.61741 4.80865 4.81423 
71 0.16378 0.16704 0.17215 0.31924 0.32308 0.32743 0.50753 0.51083 0.51531 0.64013 0.64334 0.82889 0.83199 0.83588 0.99867 1.00339 1.0082 1.16564 1.17271 1.33206 1.3363 1.49934 1.50296 1.50786 1.66373 1.66827 1.85365 1.85832 1.86225 2.06644 2.06979 2.1954 2.19956 2.33905 2.34356 2.34834 2.48147 2.48558 2.63465 2.63741 2.82545 2.82849 2.83229 2.98904 2.99286 3.16064 3.16422 3.1678 3.31214 3.31544 3.32193 3.44488 3.4498 3.45574 3.58945 3.59406 3.5999 3.76544 3.76813 4.09536 4.09905 4.34385 4.34685 4.50229 4.50511 4.6274 4.63136 4.63816 4.81838 4.82157 4.82493 
25 0.15352 0.31042 0.49708 0.63077 0.81893 0.99116 1.32297 1.48953 1.65518 1.84338 2.05733 2.32945 2.47268 2.62511 2.81536 2.98009 3.15048 3.30293 3.43787 3.58105 3.7547 4.08579 4.33364 4.49214 4.80828 
28 0.17334 0.3296 0.51676 0.65011 0.83831 1.011 1.18044 1.3415 1.50989 1.67394 1.86473 2.07588 2.20378 2.35078 2.64313 2.83606 2.99693 3.1724 3.32243 3.45668 3.60015 3.77425 4.10446 4.35125 4.51332 4.63957 4.82694 4.83142 
48 0.16852 0.17334 0.3241 0.32872 0.51189 0.51715 0.645 0.64987 0.83473 0.83968 1.00538 1.01035 1.17293 1.17926 1.33749 1.50463 1.50953 1.66851 1.6754 1.85872 1.86287 1.87265 2.07266 2.20098 2.34474 2.35019 2.48684 2.49442 2.64073 2.83073 2.83601 2.99505 3.16608 3.17062 3.31722 3.32166 3.45263 3.59619 3.60665 3.77087 4.10093 4.10767 4.34948 4.35491 4.50781 4.63443 4.82402 4.82851 
69 0.16008 0.16353 0.16818 0.31558 0.31978 0.32361 0.50369 0.50683 0.5101 0.63605 0.64008 0.82506 0.82856 0.8325 0.99598 1.00054 1.16227 1.16769 1.32683 1.33081 1.33453 1.49579 1.49903 1.50336 1.66026 1.66414 1.85039 1.85497 1.85978 2.06327 2.0672 2.19025 2.19469 2.33586 2.34043 2.4776 2.48082 2.63095 2.63419 2.82122 2.82443 2.82817 2.98515 2.98828 3.15669 3.1612 3.16517 3.30756 3.31187 3.31539 3.44165 3.44643 3.58661 3.59 3.75962 3.76365 3.76659 4.0923 4.09619 4.34102 4.34479 4.49684 4.50093 4.50565 4.6213 4.62749 4.81524 4.81816 4.82194 
4 0.17526 1.51273 1.87391 4.82785 
5 0.51291 1.33861 1.85579 3.31563 4.34748 
35 0.16502 0.32193 0.32995 0.50919 0.64233 0.83084 0.83611 1.00334 1.17107 1.33429 1.50207 1.66388 1.67211 1.85687 1.86163 2.06861 2.1985 2.34235 2.35262 2.48286 2.63605 2.82701 2.83492 2.99056 3.1645 3.31494 3.44856 3.5924 3.76739 4.09752 4.34514 4.50362 4.63273 4.81964 4.82559 
34 0.1595 0.1644 0.31606 0.32056 0.5036 0.63709 0.82407 0.82812 0.99549 1.16171 1.32991 1.49449 1.49886 1.6602 1.85033 1.85618 2.06418 2.19295 2.33578 2.47821 2.63154 2.822 2.9867 3.15659 3.16158 3.30964 3.4438 3.58726 3.76226 4.09269 4.3406 4.49908 4.62579 4.81516 
48 0.15057 0.15503 0.3067 0.31374 0.49301 0.49783 0.62616 0.63238 0.81589 0.82066 0.98698 0.99616 1.153 1.31697 1.32486 1.48603 1.49081 1.64988 1.65626 1.84171 2.05498 2.18182 2.32711 2.46677 2.47254 2.62132 2.62576 2.81139 2.81663 2.97512 2.98038 3.14746 3.15449 3.29679 3.30473 3.43259 3.57716 3.58393 3.75046 3.75707 4.08408 4.33276 4.48749 4.49371 4.61331 4.62153 4.80651 4.81164 
102 0.14719 0.1508 0.15356 0.15813 0.30324 0.30678 0.30999 0.31404 0.48989 0.49388 0.49635 0.50016 0.62226 0.62615 0.62889 0.63309 0.81246 0.81583 0.81897 0.82232 0.98521 0.98789 0.99204 1.14931 1.15323 1.1583 1.16287 1.31421 1.31774 1.3217 1.32609 1.48226 1.48606 1.48933 1.49315 1.64356 1.65014 1.65333 1.83989 1.84233 1.84591 1.85053 2.05315 2.05565 2.05854 2.1783 2.18318 2.18926 2.32477 2.32758 2.33075 2.46036 2.46622 2.47004 2.47364 2.61677 2.62123 2.62415 2.80824 2.81225 2.815 2.81949 2.9719 2.97601 2.97914 3.14481 3.14788 3.15118 3.15466 3.29404 3.29754 3.30214 3.30549 3.42657 3.43244 3.43612 3.44084 3.5739 3.57777 3.58047 3.58695 3.74868 3.75178 3.755 3.75825 4.0821 4.08463 4.0879 4.33107 4.33314 4.33663 4.48512 4.4881 4.49173 4.49618 4.60912 4.61479 4.61983 4.80425 4.80707 4.80925 4.81409 
29 0.16046 0.317 0.32392 0.50507 0.63876 0.8251 0.83123 0.99631 1.16618 1.33009 1.49498 1.50234 1.66149 1.85177 2.19447 2.33762 2.4809 2.63297 2.82293 2.98722 3.15953 3.3096 3.44792 3.58839 3.76233 4.09584 4.49984 4.62751 4.81859 
77 0.14733 0.15227 0.15611 0.30348 0.30738 0.31176 0.49005 0.49529 0.49885 0.62258 0.62756 0.63175 0.81271 0.81715 0.82061 0.98524 0.98918 0.99414 1.14961 1.15415 1.16136 1.31443 1.32061 1.32592 1.48255 1.48812 1.49184 1.64395 1.65144 1.65483 1.83995 1.84303 1.84801 2.05321 2.05655 2.17853 2.18593 2.32483 2.32825 2.33594 2.46129 2.46693 2.47098 2.61719 2.62184 2.6255 2.80841 2.81342 2.8171 2.9721 2.97821 3.14492 3.1485 3.15287 3.29414 3.29953 3.30386 3.42692 3.43312 3.43832 3.57404 3.57899 3.74871 3.75351 3.75683 4.08214 4.08527 4.33112 4.33375 4.48526 4.48919 4.49297 4.60939 4.61826 4.8043 4.80763 4.81128 
54 0.1545 0.15958 0.31137 0.31728 0.4997 0.50407 0.63076 0.63722 0.81997 0.82483 0.82933 0.99135 0.99712 1.15753 1.16649 1.32165 1.32987 1.48992 1.49503 1.49954 1.65581 1.66229 1.84612 1.85187 2.05938 2.06744 2.18909 2.33147 2.33805 2.47236 2.47942 2.62585 2.63115 2.81723 2.82277 2.98024 2.98561 3.15196 3.15833 3.30146 3.30891 3.4374 3.44429 3.58157 3.58859 3.75523 3.7613 4.08841 4.33735 4.49209 4.49826 4.62153 4.8112 4.81568 
27 0.1607 0.31681 0.50473 0.63686 0.82445 1.00062 1.16694 1.33159 1.4954 1.6623 1.85278 2.06373 2.33714 2.47803 2.6314 2.823 2.98815 3.15848 3.30956 3.44401 3.58844 3.76166 4.0922 4.34004 4.49846 4.62824 4.8154 
52 0.15092 0.15658 0.30725 0.31328 0.49362 0.49886 0.62673 0.63277 0.81629 0.82197 0.98786 0.99501 1.15371 1.16367 1.31789 1.32515 1.4864 1.49245 1.65083 1.65702 1.84246 1.84945 2.05571 2.18267 2.32776 2.33435 2.46751 2.47368 2.62175 2.62699 2.81204 2.81756 2.9759 2.98221 3.14804 3.15411 3.2976 3.30488 3.43339 3.43997 3.5777 3.58428 3.75129 3.75708 4.08474 4.33346 4.48834 4.49443 4.61407 4.6233 4.80711 4.81153 
43 0.16122 0.31455 0.49985 0.50844 0.63243 0.64053 0.82524 0.99533 1.16103 1.16855 1.32525 1.65303 1.66586 1.85043 2.06531 2.18835 2.2001 2.33525 2.34139 2.47107 2.48056 2.62838 2.63446 2.81906 2.82604 2.9823 3.15546 3.16231 3.30513 3.31311 3.4355 3.44561 3.58499 3.59161 3.7587 3.76472 4.09411 4.34157 4.49569 4.50181 4.61912 4.62987 4.81613 
80 0.15423 0.15809 0.16099 0.31208 0.31555 0.31877 0.49774 0.50161 0.50492 0.63099 0.63441 0.63803 0.81965 0.82303 0.8261 0.83077 0.99223 0.9958 0.99974 1.15785 1.16256 1.16731 1.32191 1.32731 1.33087 1.48925 1.49331 1.49634 1.50152 1.65176 1.65761 1.66084 1.84723 1.85124 1.85496 2.06033 2.06349 2.18569 2.19134 2.33248 2.33554 2.4708 2.47526 2.47878 2.62643 2.62973 2.63299 2.81579 2.81957 2.82331 2.97974 2.98444 2.98868 3.15271 3.15583 3.15952 3.30171 3.306 3.30966 3.43629 3.43972 3.44434 3.58171 3.58534 3.58959 3.75577 3.75956 3.76249 4.08943 4.09232 4.33822 4.34077 4.49302 4.49753 4.50066 4.61653 4.62454 4.81169 4.81446 4.81805 
25 0.16055 0.31681 0.50292 0.63784 0.82463 1.00015 1.16848 1.33138 1.4954 1.66109 1.85318 2.06235 2.33865 2.47731 2.63065 2.82112 3.15816 3.3095 3.44462 3.58997 3.76146 4.09092 4.3391 4.49872 4.81374 
4 0.83437 1.50636 1.67418 4.82801 
80 0.14743 0.15152 0.1553 0.30376 0.30755 0.31153 0.48979 0.49405 0.49752 0.62283 0.62687 0.63085 0.81285 0.81716 0.8208 0.98448 0.98895 0.99529 1.15019 1.15492 1.16194 1.31445 1.3195 1.32516 1.48264 1.48716 1.49155 1.64444 1.65024 1.65527 1.83922 1.8431 1.8475 2.05243 2.05601 2.17827 2.18392 2.32443 2.32801 2.3345 2.46303 2.46803 2.47245 2.61813 2.62208 2.6255 2.80787 2.81213 2.8153 2.97206 2.97692 2.9847 3.14463 3.14857 3.15204 3.29405 3.29875 3.3037 3.42842 3.43227 3.43709 3.57374 3.57788 3.58404 3.74779 3.7521 3.75547 4.08144 4.08492 4.33024 4.33335 4.485 4.48952 4.49483 4.6091 4.61566 4.62129 4.80364 4.80671 4.80981 
0 
42 0.15675 0.16349 0.31187 0.31772 0.50002 0.50547 0.63307 0.82038 0.82575 0.99163 0.99921 1.15849 1.16737 1.32154 1.32829 1.49066 1.49688 1.65723 1.84612 1.8538 2.05949 2.18967 2.33156 2.47516 2.6282 2.81802 2.98329 3.15222 3.15844 3.30175 3.30912 3.4389 3.58371 3.75497 3.76051 4.08847 4.33697 4.49206 4.4977 4.62314 4.81098 4.81586 
23 0.15314 0.30913 0.49703 0.6299 0.81804 0.98911 1.48941 1.84331 2.05681 2.32889 2.47254 2.62512 2.8154 2.98034 3.14961 3.30618 3.43627 3.58086 3.75432 4.08565 4.33395 4.49211 4.80849 
101 0.16693 0.17047 0.1736 0.17979 0.32324 0.32694 0.32991 0.33406 0.51189 0.51445 0.51774 0.52362 0.64415 0.64783 0.65146 0.8322 0.83596 0.83849 0.84207 1.00314 1.0074 1.01065 1.01625 1.16965 1.1757 1.17942 1.33389 1.33869 1.34196 1.34746 1.502 1.50592 1.50873 1.51262 1.66818 1.6712 1.67505 1.8581 1.86143 1.86481 1.86807 2.07164 2.07451 2.07961 2.19726 2.20283 2.20793 2.34364 2.34681 2.35053 2.35508 2.48496 2.48834 2.49214 2.4982 2.63848 2.64167 2.64535 2.82875 2.83207 2.83537 2.83944 2.99181 2.99597 2.99902 3.00641 3.16417 3.16835 3.17086 3.17485 3.31441 3.31914 3.32218 3.45014 3.45389 3.45709 3.59386 3.5971 3.60086 3.6053 3.76754 3.77178 3.7744 3.77939 4.10062 4.10352 4.10792 4.34909 4.35147 4.35603 4.50444 4.50883 4.51199 4.51768 4.63089 4.63645 4.641 4.82348 4.82605 4.82928 4.83291 
0 
0 
25 0.15777 0.31529 0.50208 0.63455 0.82375 1.16458 1.32663 1.49463 1.66238 1.84606 2.06194 2.33512 2.4753 2.62834 2.81985 2.9838 3.15645 3.30688 3.4412 3.58716 3.75877 4.08794 4.336 4.49566 4.81203 
30 0.16537 0.32193 0.50838 0.64197 0.83098 1.00276 1.17207 1.3341 1.50176 1.66506 1.85663 1.86215 2.06855 2.19924 2.34118 2.48333 2.63585 2.82641 2.99057 3.16338 3.31468 3.44889 3.59227 3.76686 4.09687 4.34484 4.50329 4.63171 4.81996 4.82541 
70 0.15779 0.16084 0.16475 0.31393 0.31755 0.32104 0.50186 0.50533 0.63433 0.63777 0.82283 0.82621 0.82932 0.99408 0.99825 1.00374 1.16015 1.16454 1.17012 1.32505 1.32896 1.33219 1.49287 1.49648 1.4999 1.6584 1.66185 1.84837 1.85224 1.85605 2.06151 2.06515 2.18949 2.19398 2.33401 2.33764 2.47505 2.47877 2.48423 2.62892 2.63185 2.81946 2.823 2.8285 2.98403 2.98694 3.15478 3.15907 3.16323 3.30439 3.30914 3.31295 3.44001 3.44439 3.58501 3.58841 3.75856 3.76204 4.09052 4.09432 4.33895 4.3427 4.49512 4.49855 4.50216 4.62187 4.62603 4.81358 4.81645 4.81971 
28 0.15901 0.31575 0.50327 0.63619 0.8248 0.99875 1.16446 1.32814 1.49548 1.65939 1.8504 2.06399 2.19309 2.33723 2.47631 2.63115 2.82139 2.98564 3.15723 3.3073 3.44136 3.58688 3.76235 4.09239 4.34079 4.49836 4.62572 4.8157 
78 0.15484 0.15895 0.16274 0.3119 0.31611 0.32012 0.49837 0.50204 0.50564 0.63152 0.6354 0.639 0.82076 0.82509 0.8303 0.99215 0.99677 1.0021 1.15841 1.16393 1.16873 1.32204 1.32706 1.33126 1.49039 1.49502 1.4999 1.65469 1.65903 1.66393 1.84685 1.85118 1.85527 2.05983 2.0634 2.18645 2.1918 2.33219 2.33606 2.34168 2.47161 2.47614 2.4809 2.62614 2.62997 2.81683 2.8205 2.82444 2.97994 2.98461 2.99003 3.1531 3.15722 3.16124 3.3021 3.30739 3.31076 3.43754 3.44179 3.44602 3.58186 3.58571 3.59028 3.7558 3.75983 3.76281 4.08886 4.09225 4.3376 4.34062 4.49283 4.49721 4.50085 4.61882 4.62557 4.8117 4.81463 4.81894 
24 0.16662 0.32232 0.5095 0.64186 0.83332 1.00257 1.17752 1.33609 1.503 1.66697 1.8564 2.06952 2.3415 2.48461 2.63873 2.8279 2.99299 3.31829 3.59261 3.77249 4.09813 4.34654 4.63205 4.82167 
1 0.83593 
128 0.16803 0.17077 0.17289 0.17575 0.18141 0.324 0.32709 0.32944 0.33172 0.33621 0.51179 0.51395 0.51638 0.51889 0.5233 0.64445 0.6471 0.64934 0.65232 0.8336 0.8368 0.83904 0.84177 0.84851 1.0045 1.00789 1.01045 1.01338 1.02013 1.17129 1.17544 1.17827 1.18095 1.33551 1.33876 1.34112 1.34379 1.35138 1.50397 1.50681 1.50914 1.51184 1.52422 1.66919 1.67185 1.67471 1.67883 1.85908 1.86192 1.8643 1.8667 1.87021 2.07167 2.07423 2.07664 2.08031 2.19895 2.20286 2.20653 2.21098 2.34433 2.34714 2.34991 2.35285 2.35668 2.48586 2.48851 2.49119 2.49436 2.49982 2.63911 2.64161 2.64372 2.64818 2.82923 2.83194 2.83398 2.83678 2.83963 2.99311 2.9962 2.99838 3.00148 3.16567 3.16874 3.17078 3.17322 3.17729 3.31533 3.31881 3.32097 3.32324 3.33139 3.45047 3.45364 3.4561 3.45917 3.59531 3.59788 3.60059 3.60357 3.60825 3.76879 3.77161 3.77391 3.7766 3.78147 4.10079 4.10306 4.10546 4.10934 4.34962 4.35161 4.35421 4.35828 4.50566 4.50887 4.51088 4.51372 4.63395 4.63706 4.64047 4.64539 4.8237 4.82591 4.82808 4.83049 4.83339 
61 0.1628 0.16601 0.3192 0.32282 0.50711 0.51103 0.64005 0.64361 0.82892 0.83196 0.83648 0.9978 1.00249 1.00657 1.16451 1.1704 1.33221 1.33728 1.49822 1.50186 1.50679 1.66342 1.66829 1.85261 1.85706 1.86076 2.06641 2.06992 2.19412 2.19857 2.33829 2.3421 2.35196 2.48114 2.48879 2.63426 2.63723 2.82521 2.82898 2.98944 2.99486 3.16166 3.16536 3.31275 3.31702 3.44492 3.44968 3.59015 3.59534 3.76495 3.76774 4.09527 4.09895 4.34351 4.34752 4.50209 4.50744 4.6287 4.6336 4.81854 4.82219 
9 0.16351 0.50453 1.00009 1.66323 1.85364 3.15882 3.31012 4.62657 4.81491 
88 0.17888 0.18206 0.18858 0.3339 0.33796 0.34241 0.52143 0.52488 0.52844 0.65344 0.65753 0.66173 0.84212 0.8462 0.85041 1.01413 1.0188 1.02582 1.17966 1.18607 1.19082 1.34354 1.34888 1.35291 1.51388 1.51752 1.52205 1.67859 1.68307 1.69568 1.86859 1.87307 1.87897 2.08155 2.08505 2.09188 2.20761 2.21438 2.2229 2.35421 2.35832 2.36488 2.49471 2.49862 2.50383 2.64858 2.65168 2.65728 2.83838 2.84211 2.84662 2.85638 3.00392 3.00706 3.01257 3.17392 3.17829 3.1816 3.1878 3.32338 3.32891 3.33243 3.45939 3.46418 3.46915 3.60322 3.60803 3.61268 3.62475 3.77733 3.78145 3.7846 3.79158 4.11052 4.11416 4.1249 4.35897 4.36313 4.37533 4.51379 4.51854 4.52221 4.64166 4.64669 4.65317 4.8338 4.837 4.84114 
31 0.1697 0.32628 0.51267 0.64406 0.64985 0.83466 1.00713 1.17172 1.17668 1.33675 1.50556 1.66904 1.86136 2.07145 2.19936 2.34456 2.35545 2.48901 2.63953 2.8313 2.99425 3.168 3.31804 3.45222 3.59794 3.77064 4.10124 4.34713 4.50695 4.63669 4.82658 
0 
33 0.15352 0.30909 0.49655 0.503 0.62912 0.81859 0.82564 0.98955 1.15587 1.32058 1.48894 1.65422 1.84397 2.05726 2.18634 2.32935 2.471 2.62449 2.81433 2.97879 3.15001 3.15806 3.29983 3.30931 3.43555 3.57996 3.75342 3.75938 4.08627 4.33474 4.49024 4.62185 4.80872 
33 0.15822 0.16562 0.3142 0.5021 0.63448 0.82298 0.83106 0.9942 1.00215 1.16524 1.33012 1.49439 1.50118 1.65879 1.84913 1.85728 2.06141 2.19419 2.33403 2.47643 2.6294 2.81988 2.98547 3.15483 3.31058 3.44014 3.58543 3.75886 4.09065 4.3391 4.49555 4.62766 4.81367 
81 0.1531 0.15756 0.16118 0.30922 0.31331 0.31699 0.49588 0.50088 0.5051 0.62844 0.6334 0.63743 0.81845 0.82259 0.82623 0.99148 0.99571 0.99987 1.15528 1.15981 1.16435 1.32024 1.32544 1.32901 1.48829 1.49303 1.49675 1.64952 1.65617 1.65947 1.84627 1.84967 1.85423 2.0595 2.06332 2.18435 2.18997 2.19607 2.33098 2.33441 2.3401 2.46636 2.47253 2.47647 2.62285 2.62783 2.63132 2.81418 2.81907 2.82309 2.97795 2.98336 2.99022 3.15099 3.15461 3.15856 3.30002 3.30498 3.30933 3.43253 3.4388 3.44338 3.57988 3.58473 3.58871 3.75478 3.7591 3.76267 4.08837 4.0918 4.33756 4.34097 4.49122 4.49544 4.4989 4.61491 4.62083 4.62592 4.8106 4.81396 4.81907 
57 0.15077 0.15497 0.30703 0.31187 0.49383 0.49792 0.50312 0.62693 0.63207 0.81604 0.82048 0.98715 0.99278 1.15359 1.16266 1.31734 1.32393 1.48628 1.49076 1.65177 1.6565 1.84187 1.84661 2.05499 2.05906 2.18274 2.32728 2.33192 2.4683 2.47277 2.6219 2.62597 2.81204 2.8164 2.97593 2.98055 3.14788 3.15291 3.29755 3.30392 3.43322 3.43887 3.5777 3.58339 3.75066 3.75541 4.08407 4.08815 4.33271 4.33661 4.48803 4.49289 4.61491 4.62277 4.80667 4.80993 4.81479 
0 
83 0.1674 0.17099 0.17542 0.32232 0.32615 0.32971 0.51038 0.51382 0.51764 0.64291 0.64695 0.65234 0.8333 0.83634 0.84029 1.0021 1.00681 1.01138 1.16746 1.17308 1.17702 1.33237 1.33726 1.34099 1.50337 1.50682 1.51122 1.66714 1.67128 1.67638 1.8567 1.86078 1.86405 1.87156 2.07093 2.07492 2.19807 2.20225 2.20819 2.34222 2.34631 2.3502 2.35721 2.4849 2.48961 2.50011 2.63814 2.64285 2.82819 2.83168 2.8355 2.99269 2.99684 3.16301 3.16735 3.17117 3.31335 3.31759 3.32144 3.44966 3.45356 3.46198 3.59317 3.59792 3.60306 3.76717 3.77078 3.7835 4.09974 4.10347 4.11158 4.34753 4.3514 4.35675 4.50322 4.5073 4.51251 4.63002 4.63501 4.82227 4.82541 4.82872 4.8462 
35 0.16664 0.32175 0.3268 0.51004 0.51446 0.64257 0.648 0.83293 1.00172 1.00749 1.17279 1.33657 1.50315 1.66869 1.85629 1.8624 2.06976 2.20338 2.34165 2.34673 2.48465 2.63719 2.82838 2.99244 3.16583 3.31584 3.44989 3.59302 3.59854 3.76726 4.09817 4.34632 4.50565 4.63496 4.82175 
65 0.16136 0.16428 0.31643 0.32021 0.32463 0.50494 0.50797 0.63759 0.64076 0.82534 0.82889 0.83387 0.99582 1.00065 1.16248 1.16778 1.17222 1.32647 1.33122 1.33552 1.49601 1.49929 1.50374 1.66159 1.66497 1.85073 1.85486 1.85923 2.06429 2.06726 2.19356 2.19937 2.33682 2.34005 2.47889 2.4816 2.6326 2.63498 2.82296 2.82564 2.98767 2.99049 3.15762 3.16147 3.16498 3.30641 3.31143 3.31475 3.44269 3.44657 3.58813 3.59148 3.76228 3.76499 4.09339 4.09641 4.34181 4.34469 4.49994 4.50232 4.62465 4.62909 4.81664 4.81923 4.82487 
27 0.16193 0.31717 0.50548 0.63857 0.82673 0.99866 1.16638 1.3299 1.49738 1.66093 1.85022 2.06447 2.19442 2.33809 2.47825 2.63227 2.82268 2.98705 3.15947 3.31008 3.44344 3.58953 3.76229 4.09451 4.34092 4.49952 4.81564 
92 0.15123 0.15563 0.15824 0.16255 0.30751 0.31109 0.31499 0.32027 0.49377 0.49884 0.50181 0.50643 0.62598 0.63065 0.63432 0.81698 0.82132 0.82394 0.82772 0.98889 0.99264 0.99648 1.15384 1.15766 1.16249 1.16782 1.31833 1.32438 1.32797 1.48667 1.49161 1.49442 1.49882 1.64727 1.65499 1.65932 1.66467 1.8436 1.84651 1.85047 1.85436 2.05689 2.06008 2.18226 2.18891 2.32855 2.33177 2.33617 2.46373 2.47121 2.47472 2.48181 2.62124 2.62591 2.62879 2.81198 2.8169 2.81956 2.82449 2.9759 2.98189 2.98681 3.14884 3.15212 3.15614 3.16214 3.2979 3.30297 3.30639 3.43007 3.43637 3.44101 3.57777 3.58253 3.58673 3.75224 3.75673 3.75939 4.0858 4.08862 4.33484 4.33717 4.48919 4.49404 4.49648 4.61322 4.62108 4.62504 4.8079 4.81094 4.81432 4.81867 
73 0.15333 0.15831 0.16338 0.31024 0.31486 0.31924 0.49648 0.50122 0.50582 0.62903 0.63405 0.63978 0.819 0.82397 0.82959 0.99124 0.99685 1.15673 1.16243 1.16798 1.32112 1.32677 1.33182 1.48881 1.49403 1.49926 1.65065 1.6573 1.66223 1.8461 1.85107 2.05932 2.06367 2.18515 2.19113 2.33119 2.3355 2.46816 2.47446 2.47932 2.62447 2.62912 2.8147 2.81951 2.82394 2.97871 2.98415 3.15143 3.15614 3.16001 3.3006 3.30612 3.31004 3.43297 3.43878 3.4449 3.58046 3.58522 3.75466 3.75945 3.76354 4.08829 4.09279 4.33731 4.34251 4.4918 4.49681 4.61617 4.62221 4.62812 4.81046 4.81392 4.82032 
40 0.16642 0.32274 0.32675 0.51074 0.51598 0.64345 0.83208 0.83651 1.0043 1.1716 1.17698 1.3357 1.50279 1.66605 1.67378 1.85621 1.86117 2.06933 2.19969 2.3411 2.34559 2.48446 2.63745 2.82817 2.83274 2.99225 3.16503 3.31546 3.32372 3.45061 3.59318 3.60572 3.76844 4.09806 4.34571 4.35259 4.50481 4.63255 4.82124 4.82559 
7 0.17587 0.51917 0.84099 1.67597 3.32463 4.10902 4.83057 
56 0.14614 0.1511 0.30225 0.30679 0.48873 0.49416 0.6215 0.62684 0.81169 0.81637 0.98388 0.98881 1.14845 1.15442 1.31325 1.31951 1.48153 1.48703 1.64288 1.6506 1.83861 1.84198 2.05186 2.05558 2.17725 2.18441 2.32347 2.32742 2.4607 2.46758 2.61616 2.62145 2.80706 2.81244 2.97084 2.97704 3.14359 3.14751 3.29285 3.29883 3.42592 3.43208 3.57271 3.57803 3.74733 3.75227 4.08077 4.08421 4.32979 4.33252 4.48399 4.48925 4.60816 4.61811 4.8029 4.80653 
44 0.15744 0.16217 0.31433 0.31974 0.50287 0.50776 0.63515 0.82272 0.82746 0.99493 1.16107 1.32663 1.49246 1.49762 1.65913 1.84916 1.8556 2.06252 2.19108 2.33457 2.34097 2.47634 2.62991 2.63436 2.82039 2.82501 2.9849 3.15558 3.16146 3.30541 3.31171 3.44048 3.447 3.58554 3.75884 3.76372 4.0913 4.09584 4.34002 4.49565 4.5011 4.62306 4.81445 4.81827 
59 0.17445 0.17968 0.3302 0.33464 0.51681 0.52087 0.64943 0.65483 0.83899 0.84218 0.84917 1.01079 1.01577 1.17787 1.18357 1.34235 1.34757 1.51029 1.51498 1.67321 1.67827 1.86352 1.86872 1.87901 2.07621 2.08073 2.20655 2.34879 2.35341 2.36329 2.4912 2.49605 2.64418 2.64844 2.83575 2.84017 3.00004 3.00703 3.17278 3.17738 3.32314 3.32793 3.4557 3.45995 3.60057 3.60562 3.77569 3.77945 4.10548 4.11019 4.35415 4.35951 4.51218 4.5174 4.64008 4.64689 4.82909 4.83314 4.83996 
62 0.1535 0.15783 0.31047 0.31476 0.31821 0.49656 0.50103 0.50543 0.62984 0.63447 0.81888 0.8233 0.82694 0.99087 0.99684 1.15678 1.16383 1.32093 1.32686 1.48855 1.49327 1.49832 1.65073 1.65727 1.84572 1.85129 2.05881 2.06361 2.18497 2.19337 2.33102 2.33581 2.46981 2.47553 2.62492 2.62917 2.81474 2.81942 2.8281 2.97876 2.98397 3.15121 3.15684 3.30076 3.30741 3.43601 3.4404 3.58058 3.58507 3.75436 3.75919 3.76263 4.08784 4.0917 4.33666 4.3408 4.49152 4.49686 4.61528 4.62463 4.81022 4.81362 
32 0.16385 0.32023 0.32492 0.50779 0.64039 0.83081 0.99865 1.1645 1.17309 1.33163 1.5006 1.66377 1.85383 1.85986 2.06738 2.19671 2.33911 2.48154 2.63536 2.8258 2.99048 3.1629 3.31368 3.44686 3.59037 3.76606 4.09586 4.34418 4.50268 4.62991 4.81912 4.82525 
56 0.15159 0.15665 0.30886 0.31464 0.49503 0.50058 0.62786 0.63506 0.81723 0.82149 0.82459 0.83027 0.98973 0.997 1.15535 1.16468 1.31961 1.32719 1.48699 1.49193 1.49574 1.64875 1.65632 1.84455 1.85121 2.05776 2.18349 2.32967 2.33682 2.46678 2.47478 2.62323 2.62879 2.81324 2.81914 2.97717 2.98392 3.14991 3.1562 3.29912 3.30691 3.43163 3.43704 3.44393 3.57901 3.58691 3.75305 3.75919 4.08675 4.33561 4.49027 4.49632 4.61432 4.6256 4.80887 4.81266 
55 0.16301 0.16627 0.17282 0.31976 0.32348 0.33102 0.50755 0.51357 0.64122 0.82854 0.83194 0.83656 0.999 1.00393 1.01051 1.16718 1.1733 1.33246 1.33689 1.49966 1.50417 1.66354 1.66776 1.85368 1.85818 1.86217 2.06755 2.19691 2.33997 2.3451 2.48193 2.49154 2.63484 2.82586 2.832 2.9898 3.16283 3.17024 3.31329 3.31806 3.44769 3.45682 3.59051 3.59939 3.76553 3.77497 4.09594 4.10487 4.34403 4.35014 4.50236 4.63063 4.81914 4.82344 4.83059 
56 0.14835 0.15302 0.30459 0.30906 0.49099 0.49622 0.62366 0.62872 0.81402 0.81864 0.98606 0.9918 1.15096 1.15682 1.3156 1.32234 1.48377 1.48896 1.64524 1.65308 1.84084 1.84561 2.05407 2.0584 2.17953 2.18772 2.3257 2.3299 2.46347 2.4703 2.6187 2.6236 2.80922 2.81448 2.97317 2.97926 3.14594 3.15039 3.29507 3.30166 3.42844 3.43401 3.57493 3.57999 3.74942 3.75498 4.08298 4.087 4.33197 4.33538 4.4863 4.49204 4.61048 4.6199 4.80506 4.80872 
34 0.16476 0.31994 0.32458 0.50798 0.51244 0.64037 0.82924 0.83521 1.00007 1.00656 1.17424 1.33365 1.50007 1.66426 1.85484 2.06754 2.34029 2.48329 2.63525 2.63871 2.82645 2.99056 3.16363 3.31412 3.44699 3.5917 3.76594 3.76947 4.09614 4.34437 4.50316 4.6312 4.81973 4.82505 
25 0.33204 0.51608 0.6497 0.83876 1.1772 1.34032 1.5088 1.67801 1.8649 2.07432 2.21398 2.34643 2.49332 2.64309 2.83354 2.99806 3.16862 3.31953 3.4539 3.59899 3.77155 4.10223 4.35133 4.51119 4.82545 
1 4.11244 
2 3.77523 4.51048 
53 0.17514 0.18796 0.33191 0.33918 0.51809 0.52385 0.65232 0.65953 0.84112 0.84804 1.01157 1.0197 1.18101 1.18809 1.34371 1.34862 1.51096 1.51625 1.675 1.86615 1.87136 2.07854 2.08588 2.20817 2.35103 2.36048 2.49242 2.49954 2.64592 2.65766 2.837 2.84374 3.00068 3.00725 3.17359 3.17822 3.32451 3.33434 3.45807 3.46345 3.60166 3.6073 3.77604 3.78133 4.10697 4.11327 4.35479 4.36027 4.51379 4.52158 4.64139 4.83005 4.83548 
57 0.16064 0.16422 0.31545 0.32046 0.50288 0.5065 0.63537 0.64038 0.82554 0.82912 0.9957 1.00192 1.16125 1.16721 1.32592 1.33114 1.49691 1.50081 1.65993 1.66422 1.85038 1.8545 2.06312 2.06669 2.19029 2.19624 2.33552 2.33941 2.47625 2.48055 2.63082 2.63404 2.82085 2.82437 2.98492 2.98865 3.15624 3.16119 3.30542 3.31157 3.4411 3.44722 3.58645 3.59113 3.75899 3.7633 3.76681 4.09212 4.09563 4.34065 4.34371 4.49592 4.50047 4.623 4.62846 4.81519 4.81779 
55 0.16041 0.16384 0.31606 0.32029 0.50456 0.50891 0.63697 0.64143 0.82497 0.82882 0.99595 1.00112 1.16278 1.16937 1.32929 1.33416 1.49537 1.49913 1.66095 1.66687 1.85093 1.85589 2.06407 2.0684 2.1918 2.19576 2.33645 2.3417 2.47859 2.4843 2.63175 2.63507 2.8225 2.82668 2.98661 2.99054 3.15748 3.16199 3.30821 3.3131 3.44256 3.4475 3.58773 3.59307 3.76108 3.76449 4.09308 4.09775 4.34134 4.34549 4.49782 4.50134 4.62555 4.81684 4.82076 
89 0.14397 0.14815 0.15129 0.30012 0.30375 0.30729 0.48669 0.49102 0.49382 0.49988 0.61918 0.62341 0.62716 0.80936 0.81316 0.81647 0.82064 0.98189 0.98509 0.98903 1.14622 1.15026 1.15512 1.31108 1.31532 1.31915 1.47919 1.4835 1.48684 1.49233 1.64052 1.64695 1.65077 1.83659 1.83941 1.84287 2.04985 2.05284 2.05604 2.17517 2.18045 2.32148 2.32461 2.32789 2.45761 2.46337 2.46748 2.61375 2.61819 2.62156 2.80505 2.80925 2.81232 2.81913 2.96874 2.97324 2.97661 3.14156 3.1449 3.14852 3.15462 3.29078 3.29476 3.29906 3.42348 3.42916 3.43341 3.57068 3.57482 3.57834 3.74536 3.74894 3.75202 4.07879 4.08167 4.085 4.32776 4.33018 4.33375 4.48191 4.48531 4.48876 4.60603 4.61183 4.61896 4.80094 4.80402 4.80652 4.81102 
1 4.81297 
0 
1 0.33063 
2 0.82801 1.49887 
24 0.17153 0.33022 0.51712 0.64814 1.18016 1.34141 1.50907 1.86504 2.07418 2.20732 2.34902 2.48902 2.64183 2.83309 2.997 3.1696 3.32066 3.45501 3.60262 3.77234 4.10343 4.35103 4.50971 4.82732 
0 
26 0.1749 0.33104 0.51943 0.65109 0.84082 1.01197 1.18223 1.34365 1.51161 1.67488 1.86686 2.07842 2.35613 2.49605 2.6458 2.8375 3.00098 3.17331 3.3233 3.45905 3.60773 3.77686 4.10601 4.35368 4.51457 4.83134 
14 0.32541 0.51275 0.64391 1.8593 2.34896 2.63795 2.82902 3.16889 3.3165 3.76836 4.10005 4.34625 4.50476 4.82581 
82 0.16626 0.16967 0.17418 0.32188 0.32565 0.32904 0.51012 0.51382 0.51757 0.64254 0.64643 0.65052 0.83204 0.83516 0.83931 1.00202 1.00658 1.01085 1.1694 1.1747 1.17891 1.33474 1.33815 1.34209 1.50265 1.50598 1.51004 1.66687 1.67113 1.67834 1.85676 1.86129 1.86515 2.07013 2.07385 2.08148 2.19805 2.20167 2.2075 2.34226 2.34661 2.35201 2.48465 2.48787 2.49337 2.63759 2.64074 2.82751 2.83171 2.83565 2.99217 2.99507 2.99985 3.16307 3.16762 3.17087 3.31337 3.31757 3.32136 3.44859 3.45303 3.45802 3.59356 3.59752 3.6036 3.76737 3.77099 3.77567 4.09914 4.10273 4.10965 4.34746 4.35154 4.36056 4.50314 4.50719 4.51137 4.633 4.63819 4.82158 4.82452 4.82838 
89 0.16443 0.16712 0.17003 0.32036 0.32331 0.32595 0.50816 0.51045 0.51318 0.51701 0.6409 0.64395 0.64727 0.82933 0.83272 0.83514 0.83908 1.00071 1.00429 1.00728 1.16706 1.17115 1.17519 1.33318 1.33586 1.33927 1.50001 1.50291 1.50583 1.66501 1.66809 1.67266 1.85481 1.85813 1.86098 1.86448 2.06782 2.07094 2.07482 2.19586 2.19944 2.20693 2.34003 2.34319 2.34646 2.35186 2.48255 2.48529 2.48924 2.63556 2.63817 2.64322 2.82621 2.82876 2.83192 2.99078 2.99312 2.99725 3.16155 3.16497 3.16741 3.31218 3.31542 3.31818 3.44658 3.45001 3.45294 3.59157 3.59426 3.59768 3.76455 3.76764 3.77017 4.09674 4.09986 4.1041 4.34553 4.34827 4.35251 4.50171 4.50486 4.50751 4.62896 4.63281 4.63707 4.81963 4.82207 4.82469 4.82792 
90 0.1562 0.15937 0.16185 0.31295 0.31672 0.31937 0.49932 0.50281 0.50566 0.50986 0.63293 0.63589 0.63878 0.82156 0.82543 0.82778 0.83171 0.99303 0.99682 0.99983 1.15961 1.16406 1.16828 1.32336 1.3279 1.33098 1.49157 1.49513 1.49776 1.50165 1.65719 1.6599 1.6642 1.84785 1.85112 1.85445 1.85986 2.06092 2.06399 2.06814 2.18746 2.19187 2.19726 2.33328 2.33627 2.34004 2.34768 2.4746 2.47777 2.48086 2.62776 2.63088 2.63342 2.81723 2.82106 2.82371 2.82855 2.98173 2.98548 2.98867 3.15353 3.15781 3.16036 3.30332 3.30776 3.3102 3.43935 3.44286 3.44595 3.58328 3.5864 3.58971 3.7563 3.76046 3.76285 4.08991 4.09271 4.09721 4.33883 4.34157 4.34738 4.49369 4.4979 4.50023 4.61862 4.62456 4.62742 4.81242 4.81517 4.81796 
107 0.17196 0.17514 0.17816 0.18204 0.32827 0.33191 0.33457 0.33936 0.51639 0.51893 0.52189 0.5264 0.64973 0.65334 0.65711 0.83805 0.84115 0.84387 0.84692 1.00808 1.01191 1.01547 1.0211 1.17549 1.1808 1.18454 1.33928 1.34376 1.3471 1.35485 1.50875 1.51175 1.51502 1.52282 1.6726 1.67531 1.67965 1.68624 1.86294 1.86644 1.86969 1.87336 1.88126 2.07651 2.07943 2.08493 2.10753 2.20289 2.2074 2.21251 2.34859 2.35175 2.35516 2.36135 2.49107 2.49375 2.49814 2.51364 2.64441 2.64696 2.65311 2.83398 2.83724 2.84083 2.84452 2.99874 3.00135 3.00564 3.16968 3.17364 3.17619 3.18034 3.32011 3.32443 3.32732 3.34196 3.45495 3.45916 3.4627 3.59913 3.60248 3.6061 3.61241 3.77354 3.77683 3.77936 3.78543 4.10547 4.10832 4.11205 4.15341 4.35384 4.35627 4.35996 4.37632 4.50997 4.51371 4.51686 4.52392 4.63289 4.64034 4.64432 4.82811 4.8306 4.83347 4.83638 4.8433 
29 0.16489 0.32073 0.32639 0.50941 0.64185 0.83063 1.00285 1.17514 1.33475 1.50083 1.66463 1.85604 2.06888 2.3412 2.4832 2.63578 2.8271 2.83379 2.99041 3.16397 3.31468 3.44892 3.59307 3.76642 4.09712 4.34572 4.50317 4.63589 4.81987 
24 0.15855 0.3155 0.50189 0.63555 0.82478 1.16778 1.32828 1.49505 1.6598 1.85097 2.06069 2.3372 2.47612 2.629 2.81998 2.98476 3.15776 3.30813 3.44452 3.75976 4.08905 4.33708 4.49686 4.81244 
0 
64 0.1444 0.1489 0.30069 0.30489 0.3098 0.48681 0.49138 0.49581 0.62004 0.62454 0.80981 0.81451 0.98142 0.98621 1.1471 1.15265 1.31136 1.317 1.4796 1.48458 1.64244 1.64799 1.8362 1.84021 1.84633 2.04943 2.05318 2.1755 2.18182 2.32132 2.32507 2.46017 2.46554 2.61513 2.61953 2.80498 2.80953 2.81472 2.96906 2.97432 3.14165 3.14596 3.15053 3.29095 3.29644 3.30179 3.42599 3.43061 3.57077 3.57523 3.74476 3.74931 3.75325 4.07842 4.08205 4.32729 4.33053 4.48191 4.48678 4.6064 4.61434 4.80059 4.80382 4.80827 
65 0.15701 0.16093 0.16558 0.31431 0.31803 0.32189 0.50248 0.50512 0.63447 0.63814 0.82328 0.827 0.83041 0.99431 0.99851 1.00322 1.16147 1.16715 1.32555 1.32975 1.33453 1.49311 1.49678 1.5002 1.6594 1.6627 1.84908 1.85328 1.85729 2.06236 2.06596 2.19015 2.19533 2.3344 2.33838 2.47598 2.47921 2.62866 2.63225 2.81951 2.82291 2.82998 2.9838 2.98717 3.15546 3.15992 3.30541 3.30994 3.44069 3.44468 3.58488 3.58839 3.75822 3.76236 3.76859 4.09139 4.09494 4.34012 4.34367 4.49511 4.49961 4.62293 4.62815 4.81437 4.81726 
26 0.16346 0.3204 0.50883 0.64153 0.8291 1.00124 1.17261 1.49953 1.6629 1.85488 2.06775 2.19988 2.34052 2.48119 2.63454 2.99031 3.16301 3.31324 3.44882 3.59216 3.7656 4.0973 4.34492 4.50233 4.6311 4.81873 
18 0.1589 0.31518 0.5008 0.63522 0.99431 2.06103 2.33367 2.47646 2.62865 2.81985 2.98436 3.1559 3.58597 3.7593 4.09 4.33804 4.49655 4.81234 
39 0.16475 0.17034 0.3201 0.32505 0.50957 0.64121 0.83085 0.83518 1.00143 1.00686 1.17043 1.33392 1.50065 1.50514 1.66523 1.6705 1.8545 1.85951 2.06818 2.19762 2.34057 2.3454 2.48345 2.63618 2.82664 2.83314 2.99124 3.16494 3.31471 3.44791 3.592 3.76718 4.09696 4.34474 4.35108 4.50417 4.63231 4.82033 4.82519 
57 0.15549 0.15992 0.31283 0.31742 0.5006 0.50474 0.63314 0.63755 0.82091 0.82572 0.83022 0.99265 0.99869 1.15927 1.16607 1.32341 1.32856 1.49081 1.49577 1.50091 1.65743 1.66269 1.84724 1.85253 2.06051 2.06551 2.18883 2.33266 2.33832 2.47417 2.47923 2.62767 2.63158 2.81778 2.82187 2.98188 2.98623 3.15347 3.15842 3.30304 3.30903 3.4388 3.44423 3.58317 3.58853 3.75662 3.76136 4.08953 4.09465 4.33819 4.34519 4.49354 4.49849 4.62082 4.62646 4.81245 4.81637 
41 0.16828 0.17427 0.32535 0.34302 0.51331 0.51942 0.64702 0.83277 0.83814 1.0028 1.00835 1.02376 1.17545 1.33895 1.50339 1.50914 1.67151 1.86035 1.86813 2.07479 2.2016 2.34609 2.35323 2.48892 2.63976 2.83198 2.8373 2.99712 3.16772 3.17519 3.31793 3.3257 3.45323 3.59845 3.77057 4.10245 4.35053 4.50793 4.63488 4.82449 4.82932 
69 0.1589 0.16193 0.16834 0.31478 0.31851 0.32219 0.50137 0.50458 0.50829 0.63443 0.63819 0.64351 0.82384 0.82768 0.83186 0.99461 1.00001 1.16085 1.16653 1.1716 1.32492 1.32989 1.33398 1.49453 1.49799 1.50265 1.65878 1.66195 1.84965 1.85388 2.06268 2.06637 2.18918 2.19451 2.33506 2.33887 2.47535 2.47906 2.48423 2.62972 2.63271 2.81944 2.82288 2.82771 2.98299 2.98712 3.15583 3.15978 3.16362 3.30475 3.31002 3.31361 3.44081 3.44545 3.58515 3.58849 3.75836 3.76243 3.766 4.09177 4.09553 4.34029 4.34396 4.49533 4.49977 4.62078 4.62721 4.8147 4.81727 
28 0.17329 0.32974 0.51652 0.65094 0.83792 1.0109 1.18044 1.34291 1.50941 1.67416 1.8657 2.07677 2.20805 2.35038 2.49253 2.64385 2.83488 2.9983 3.17237 3.32266 3.45618 3.60121 3.77434 4.10517 4.35361 4.51198 4.64254 4.82847 
62 0.1688 0.17241 0.32252 0.32646 0.32991 0.51241 0.516 0.64465 0.64806 0.83354 0.83632 0.84076 1.00306 1.00755 1.01412 1.16848 1.1751 1.18048 1.33269 1.33854 1.50384 1.50719 1.66882 1.67357 1.8578 1.8623 1.86613 2.07224 2.07665 2.19895 2.20544 2.34439 2.34883 2.36035 2.4868 2.49182 2.64026 2.83071 2.83484 2.99466 3.00039 3.16457 3.16844 3.17421 3.31272 3.31875 3.45025 3.45391 3.59531 3.60022 3.77008 3.77277 4.10076 4.10438 4.34895 4.35307 4.5034 4.50777 4.63533 4.64095 4.82393 4.82763 
0 
57 0.16373 0.16786 0.31932 0.32327 0.50755 0.51044 0.63989 0.64348 0.8297 0.83331 1.00036 1.00575 1.16864 1.17349 1.33299 1.33725 1.4999 1.50383 1.664 1.66842 1.85432 1.8594 2.06668 2.06985 2.19582 2.20316 2.33974 2.34302 2.48153 2.48461 2.63456 2.63714 2.82544 2.82829 2.99007 2.99288 3.1608 3.1648 3.31165 3.31526 3.44534 3.44989 3.5907 3.59402 3.76471 3.7674 3.77087 4.09566 4.09895 4.34436 4.34713 4.50156 4.50455 4.63074 4.635 4.81916 4.82179 
9 0.16287 0.32 0.50687 0.82673 0.99984 1.49772 3.16203 3.76464 4.82037 
65 0.15743 0.1608 0.16515 0.31342 0.31754 0.32176 0.50158 0.50497 0.63401 0.63764 0.82262 0.82657 0.83076 0.99378 0.99814 1.16074 1.1655 1.32598 1.32936 1.49287 1.49672 1.50091 1.65823 1.66272 1.8484 1.85279 1.85675 2.06176 2.06555 2.1899 2.19541 2.33389 2.33761 2.47503 2.47881 2.62869 2.6317 2.81937 2.82287 2.82857 2.98391 2.98686 3.15467 3.15898 3.16367 3.30491 3.30914 3.43946 3.44391 3.5848 3.5885 3.75824 3.76198 3.76671 4.09073 4.09498 4.33914 4.34358 4.495 4.49866 4.62268 4.62742 4.81332 4.81645 4.82112 
55 0.16126 0.16481 0.31636 0.3205 0.50454 0.50771 0.63728 0.64067 0.82792 0.99602 1.00181 1.16241 1.16853 1.3269 1.33134 1.3356 1.49809 1.66122 1.66548 1.85111 1.85591 2.06439 2.06855 2.19337 2.33633 2.34129 2.47884 2.48213 2.63212 2.635 2.82254 2.8259 2.9872 2.99101 3.15715 3.1614 3.30675 3.31154 3.44214 3.44673 3.58754 3.59196 3.75969 3.76394 3.76732 4.09304 4.09697 4.34165 4.34583 4.49758 4.50128 4.62615 4.63017 4.81678 4.82004 
77 0.16214 0.16605 0.17005 0.31845 0.32285 0.32642 0.50693 0.51049 0.51874 0.63937 0.64332 0.65226 0.8279 0.83161 0.83526 0.999 1.00364 1.00799 1.16539 1.17166 1.1806 1.33127 1.33485 1.34181 1.49887 1.50241 1.50644 1.66319 1.66733 1.85335 1.85781 1.86149 2.0664 2.07047 2.19172 2.19865 2.33876 2.34307 2.34771 2.48013 2.48429 2.48998 2.63335 2.6368 2.64763 2.8236 2.82718 2.8323 2.98789 2.99115 2.99617 3.15988 3.16437 3.16882 3.30949 3.31484 3.44479 3.44966 3.5898 3.59413 3.5997 3.76264 3.7667 3.77029 4.09553 4.09986 4.34404 4.34739 4.35328 4.49941 4.50374 4.50822 4.62351 4.63168 4.81824 4.82159 4.8251 
3 0.51383 0.83536 4.82519 
102 0.18125 0.18436 0.18824 0.33645 0.34007 0.34304 0.34957 0.52361 0.52657 0.52962 0.53389 0.65682 0.66053 0.66416 0.68305 0.84581 0.84928 0.85258 0.85797 1.01721 1.02133 1.02514 1.03574 1.18334 1.18813 1.19214 1.20562 1.34804 1.35179 1.35527 1.36331 1.51645 1.51987 1.52349 1.53784 1.68098 1.68457 1.68919 1.87116 1.87497 1.87837 1.88373 2.08426 2.08759 2.09233 2.21312 2.21762 2.22379 2.35653 2.36027 2.3641 2.3701 2.49905 2.50234 2.50649 2.52257 2.65146 2.65467 2.6595 2.84238 2.84541 2.84902 2.85303 3.00589 3.00919 3.01329 3.17755 3.18129 3.18404 3.18829 3.32695 3.33131 3.33431 3.34049 3.46291 3.4669 3.47048 3.60776 3.61153 3.61554 3.62322 3.78037 3.78443 3.78707 3.79214 4.11301 4.1162 4.12065 4.3617 4.36478 4.36949 4.51775 4.52161 4.52497 4.53162 4.64652 4.65078 4.65654 4.83597 4.8387 4.84177 4.84552 
23 0.16445 0.32092 0.50836 0.6408 0.83024 1.00027 1.50002 1.66448 1.85472 2.06771 2.34042 2.4823 2.63556 2.82621 2.99086 3.44719 3.591 3.76685 4.09609 4.34443 4.50292 4.63061 4.81977 
59 0.16155 0.16563 0.31625 0.32122 0.50485 0.50932 0.63642 0.6416 0.82742 0.83049 0.997 1.00187 1.16232 1.16968 1.3262 1.33176 1.49782 1.50263 1.66038 1.66627 1.85055 1.85547 1.86254 2.06379 2.06852 2.1909 2.19799 2.33618 2.34167 2.35545 2.47723 2.48135 2.48743 2.63186 2.63677 2.82276 2.82776 2.98716 2.99628 3.15736 3.16267 3.30587 3.31227 3.44231 3.4479 3.58693 3.59213 3.75952 3.76464 4.09283 4.09715 4.3415 4.34831 4.49652 4.50189 4.62378 4.63115 4.81713 4.82281 
97 0.15079 0.15509 0.1578 0.1624 0.30733 0.31088 0.31412 0.3175 0.49375 0.49846 0.50099 0.50498 0.62623 0.63078 0.63413 0.81628 0.81994 0.82278 0.8264 0.98881 0.99228 0.99619 1.15367 1.1576 1.16176 1.16725 1.31841 1.32338 1.32637 1.48614 1.49033 1.49308 1.49679 1.6479 1.65387 1.65709 1.66455 1.84365 1.84643 1.85034 1.85459 2.05687 2.06006 2.06461 2.18231 2.18806 2.19216 2.32846 2.33165 2.33543 2.46561 2.47085 2.47426 2.47966 2.62145 2.62576 2.6284 2.81195 2.81644 2.8191 2.82395 2.97594 2.98099 2.98348 3.14867 3.15188 3.15563 3.15975 3.29784 3.30228 3.30593 3.43106 3.43612 3.43996 3.44551 3.57769 3.58214 3.5855 3.75221 3.75619 3.75896 4.08577 4.08863 4.09236 4.33485 4.33723 4.34172 4.48906 4.49276 4.49563 4.61328 4.61922 4.62304 4.8078 4.81097 4.81364 4.81749 
10 0.83568 2.07964 2.49055 2.64133 3.4554 3.60593 3.7719 4.11866 4.51486 4.63743 
71 0.15378 0.15811 0.16219 0.31007 0.31386 0.31966 0.49687 0.50183 0.50591 0.62929 0.63391 0.63987 0.81925 0.82303 0.82671 0.99214 0.99701 1.15628 1.1608 1.32176 1.32934 1.48906 1.49338 1.49723 1.65012 1.65711 1.66284 1.84703 1.85145 1.85718 2.06036 2.06601 2.18527 2.19517 2.33171 2.33532 2.4672 2.47356 2.47948 2.62359 2.62852 2.63315 2.81509 2.81974 2.82443 2.97901 2.9849 3.15195 3.15552 3.16021 3.30097 3.30556 3.31087 3.43298 3.43917 3.44528 3.58076 3.58557 3.75553 3.76196 4.0893 4.09443 4.33833 4.34221 4.49237 4.49858 4.61627 4.62466 4.81118 4.81476 4.82045 
63 0.14778 0.15228 0.30419 0.30837 0.31323 0.49029 0.49457 0.49961 0.62351 0.62782 0.81319 0.81785 0.98468 0.98958 1.15055 1.15621 1.31463 1.32023 1.4831 1.48801 1.49394 1.64712 1.65245 1.83941 1.84358 2.05262 2.05626 2.17876 2.18535 2.32468 2.32861 2.46395 2.46922 2.61865 2.62288 2.80848 2.81283 2.81944 2.97249 2.97751 3.14491 3.14927 3.15376 3.29438 3.30004 3.42984 3.43493 3.57423 3.57847 3.74804 3.75247 3.75584 4.08166 4.08524 4.33041 4.33361 4.48523 4.49 4.60956 4.61817 4.80395 4.80708 4.81121 
40 0.17129 0.17621 0.32908 0.51523 0.51922 0.64914 0.65703 0.83773 0.84248 1.00947 1.17825 1.34069 1.50784 1.51348 1.67266 1.86311 1.8694 2.07511 2.2045 2.34837 2.35883 2.49052 2.50126 2.6429 2.83298 2.83945 2.99741 3.17038 3.32105 3.45592 3.60068 3.77359 4.10336 4.10901 4.35181 4.35866 4.51062 4.63756 4.82659 4.83092 
1 0.82921 
0 
140 0.14372 0.14709 0.14976 0.15217 0.15566 0.29981 0.30325 0.30606 0.30873 0.31155 0.48653 0.49006 0.49267 0.49509 0.49753 0.50326 0.61843 0.6221 0.62495 0.62794 0.6308 0.80904 0.81234 0.81529 0.81749 0.82046 0.98178 0.98432 0.98753 0.99051 0.99608 1.14591 1.14965 1.1531 1.15635 1.15989 1.3108 1.31406 1.31766 1.32038 1.32365 1.47887 1.48252 1.48551 1.48794 1.49107 1.64014 1.64611 1.64931 1.65222 1.65647 1.83648 1.83881 1.84164 1.84433 1.84735 2.04973 2.05208 2.05462 2.05812 2.17494 2.17912 2.18264 2.18717 2.32136 2.32403 2.32669 2.3297 2.33446 2.45683 2.46243 2.46581 2.46844 2.47162 2.47909 2.61338 2.6176 2.6203 2.62262 2.62824 2.80494 2.80859 2.81117 2.81358 2.8166 2.82087 2.96851 2.97217 2.97538 2.97797 2.98267 3.14135 3.14423 3.14695 3.14955 3.15207 3.15805 3.29053 3.29373 3.29703 3.29984 3.30262 3.4232 3.42879 3.43148 3.43447 3.43766 3.57053 3.57409 3.57669 3.57978 3.58435 3.74525 3.74793 3.75073 3.75304 3.75582 4.07869 4.08109 4.08366 4.08736 4.32757 4.32964 4.33202 4.336 4.48168 4.48452 4.4878 4.49009 4.49371 4.60573 4.61062 4.6147 4.61762 4.62258 4.80089 4.80355 4.80566 4.80809 4.81098 
65 0.17232 0.17615 0.32867 0.33278 0.51601 0.52 0.64841 0.65273 0.83783 0.84144 0.84719 1.00881 1.01391 1.17419 1.18012 1.19336 1.34203 1.34635 1.5084 1.51238 1.67273 1.67753 1.8633 1.8676 1.87414 2.0754 2.08034 2.20243 2.20854 2.34767 2.35317 2.36128 2.49047 2.495 2.64345 2.6474 2.83362 2.83772 2.84326 2.99889 3.0038 3.16912 3.17324 3.17902 3.3212 3.32476 3.45534 3.46004 3.5996 3.60525 3.77387 3.77717 3.7848 4.10428 4.10941 4.35293 4.35822 4.51051 4.51421 4.63506 4.64006 4.64804 4.82766 4.83115 4.83576 
4 0.52 2.64462 4.10463 4.3524 
73 0.16627 0.16971 0.1755 0.32118 0.32501 0.32873 0.50947 0.51291 0.52007 0.64221 0.64638 0.83111 0.83405 0.84063 1.00044 1.00584 1.0136 1.16794 1.17418 1.33569 1.33998 1.5024 1.5059 1.6655 1.67002 1.85546 1.86028 1.8642 2.06899 2.07358 2.09709 2.19849 2.20505 2.34117 2.34622 2.35194 2.4833 2.48723 2.49222 2.63679 2.64022 2.82777 2.83205 2.83651 2.99303 2.99808 3.16253 3.16652 3.1704 3.31389 3.31729 3.32139 3.44787 3.45211 3.45749 3.59199 3.59671 3.60285 3.76571 3.76985 3.77654 4.09796 4.10184 4.34623 4.35029 4.50209 4.50638 4.51042 4.62928 4.63564 4.82176 4.82513 4.83 
34 0.16996 0.17615 0.32684 0.5138 0.64713 0.83565 1.00684 1.01402 1.17653 1.33878 1.5063 1.66916 1.67586 1.86189 2.0728 2.2042 2.34592 2.35341 2.48794 2.64043 2.83292 2.83849 2.99548 3.16826 3.31916 3.45348 3.59791 3.77092 4.10218 4.35005 4.50742 4.64204 4.82554 4.83052 
2 1.33741 4.34555 
42 0.17625 0.18808 0.33344 0.34453 0.51957 0.65328 0.84196 0.84882 1.01425 1.18132 1.19409 1.34448 1.35207 1.51337 1.67584 1.68601 1.86838 1.87575 2.07958 2.21107 2.3531 2.36238 2.49602 2.64619 2.83668 2.84304 3.00217 3.17434 3.18724 3.32429 3.33008 3.45825 3.46436 3.60376 3.7775 4.10842 4.35553 4.36195 4.51568 4.65355 4.83057 4.83557 
61 0.15082 0.15661 0.30777 0.31231 0.49369 0.49918 0.5028 0.62644 0.63149 0.63595 0.8166 0.82194 0.82757 0.98908 0.99469 1.15424 1.16002 1.31841 1.3246 1.48614 1.49208 1.49728 1.64779 1.65515 1.84389 1.84864 2.05709 2.06157 2.1822 2.1888 2.329 2.33353 2.46607 2.47232 2.62182 2.62683 2.81193 2.81738 2.97587 2.98225 3.14908 3.15397 3.29789 3.304 3.43088 3.43675 3.44183 3.57769 3.58282 3.75232 3.75753 4.0861 4.09049 4.33497 4.33912 4.48948 4.49487 4.61314 4.62114 4.80823 4.81165 
21 0.1636 0.31961 0.50667 0.82878 0.99961 1.17117 1.33131 1.49924 1.66359 1.85408 2.48174 2.63539 2.82467 2.98888 3.1625 3.3147 3.448 3.59246 3.76563 4.63244 4.82008 
1 4.33432 
89 0.17191 0.17536 0.1804 0.32794 0.33172 0.3354 0.34245 0.51559 0.51968 0.52574 0.6479 0.65305 0.65979 0.83771 0.84068 0.8445 0.85508 1.00701 1.012 1.01699 1.0291 1.174 1.18004 1.18397 1.3413 1.34655 1.35414 1.50806 1.5112 1.51493 1.52613 1.67228 1.67692 1.68308 1.86151 1.86604 1.86942 1.87537 2.07489 2.07983 2.09354 2.20453 2.2122 2.34701 2.35093 2.35555 2.36129 2.48998 2.49531 2.50505 2.64361 2.64754 2.83304 2.83774 2.84167 2.86453 2.99831 3.00343 3.16798 3.1731 3.17726 3.19615 3.31907 3.32343 3.32867 3.45322 3.45879 3.46524 3.59864 3.60507 3.61126 3.7712 3.77592 3.78135 4.1037 4.10807 4.11611 4.35264 4.35676 4.36153 4.50819 4.51231 4.51768 4.63874 4.64709 4.82697 4.83005 4.83407 4.84003 
0 
31 0.16233 0.3195 0.50549 0.63973 0.82808 0.83299 1.00044 1.17065 1.3312 1.49802 1.50413 1.66292 1.85438 2.06679 2.19683 2.33961 2.4802 2.6335 2.82358 2.98853 3.16113 3.31245 3.44722 3.59068 3.76385 4.09598 4.34323 4.50067 4.62974 4.81704 4.82189 
54 0.16252 0.16852 0.31728 0.32154 0.50554 0.5091 0.63773 0.64138 0.8276 0.83079 0.99718 1.00232 1.16344 1.16826 1.32903 1.3326 1.49799 1.50255 1.66197 1.85119 1.85592 2.06458 2.06942 2.19321 2.19867 2.33691 2.34188 2.47988 2.48509 2.63249 2.63591 2.82356 2.82824 2.98821 3.15805 3.16223 3.30794 3.31243 3.44273 3.44791 3.58843 3.59348 3.76105 3.76521 4.09343 4.09726 4.34221 4.34931 4.4979 4.50183 4.62787 4.63556 4.81695 4.82034 
0 
27 0.16506 0.32133 0.5102 0.64317 0.83041 0.9998 1.00488 1.17446 1.33583 1.50098 1.66434 1.85489 1.86019 2.06919 2.34157 2.48423 2.63664 2.82816 2.99135 3.16449 3.315 3.45 3.76727 4.09854 4.345 4.50425 4.82091 
50 0.16494 0.16957 0.32142 0.32555 0.50812 0.51232 0.64076 0.64519 0.83041 0.83549 0.99987 1.00549 1.17063 1.33329 1.33786 1.50029 1.50509 1.66463 1.85473 1.85991 2.06799 2.07446 2.19808 2.3405 2.34591 2.48307 2.49051 2.63532 2.63958 2.82643 2.83195 2.99089 3.16253 3.16588 3.3141 3.31824 3.44839 3.45474 3.59161 3.59715 3.76583 3.76978 4.09661 4.10291 4.34491 4.50286 4.50703 4.63124 4.81969 4.82362 
102 0.14978 0.15339 0.15639 0.1608 0.30629 0.30961 0.31316 0.31651 0.49279 0.4971 0.49973 0.50303 0.62517 0.62907 0.63261 0.63624 0.81514 0.81844 0.82174 0.82435 0.98793 0.99156 0.99506 1.00008 1.15245 1.15616 1.16071 1.1656 1.31728 1.32125 1.32474 1.33042 1.48498 1.48861 1.49181 1.49504 1.6467 1.65245 1.65571 1.66058 1.84267 1.84558 1.84909 1.85321 2.05591 2.05918 2.06245 2.18128 2.18645 2.19248 2.32755 2.33061 2.33406 2.46374 2.46903 2.4727 2.47614 2.62005 2.62407 2.62734 2.81107 2.81526 2.81814 2.8236 2.97489 2.97922 2.9824 3.14769 3.15086 3.1546 3.15763 3.2969 3.30085 3.30476 3.30916 3.42969 3.43494 3.43871 3.44294 3.57676 3.58084 3.58421 3.5898 3.75137 3.75559 3.75824 4.08487 4.08779 4.09111 4.33388 4.33632 4.34014 4.48804 4.4915 4.49482 4.6122 4.61803 4.62234 4.80698 4.81005 4.81265 4.81817 
27 0.16853 0.3244 0.51043 0.64325 0.83307 1.00509 1.17327 1.336 1.50393 1.66695 1.86098 2.07014 2.34463 2.4842 2.63645 2.82876 2.99174 3.16563 3.31601 3.45255 3.59404 3.76803 4.09968 4.34646 4.50513 4.63541 4.82172 
0 
54 0.15632 0.1609 0.31255 0.31781 0.49921 0.50428 0.63267 0.63779 0.82154 0.82648 0.99297 0.99906 1.15912 1.16552 1.32309 1.32879 1.49179 1.49711 1.65688 1.66294 1.84757 1.85328 2.06084 2.06669 2.18732 2.3329 2.33875 2.47315 2.47841 2.62713 2.63147 2.81685 2.82198 2.98116 2.98622 3.15343 3.15907 3.30282 3.30893 3.4388 3.44456 3.58311 3.58892 3.7562 3.76166 4.08987 4.09653 4.33848 4.49335 4.4989 4.61885 4.62669 4.81211 4.8162 
17 0.16235 0.32038 0.50843 0.82681 1.00139 1.17008 1.49711 1.66213 1.85497 2.63311 2.98856 3.16287 3.31246 3.76471 4.34186 4.50159 4.81745 
28 0.17158 0.32851 0.51514 0.64839 0.83762 1.00906 1.18017 1.34182 1.50832 1.67332 1.86308 2.07536 2.20591 2.34746 2.49078 2.64203 2.83445 3.00046 3.17021 3.32048 3.45511 3.59961 3.77288 4.10371 4.35092 4.50975 4.64232 4.82637 
17 0.17251 0.51513 0.64908 1.01165 1.50922 2.07533 2.48979 2.64125 2.8351 3.17112 3.45715 3.60006 3.77239 4.10316 4.3515 4.50931 4.82516 
39 0.1708 0.17523 0.32745 0.33164 0.51437 0.51918 0.64868 0.83695 0.84112 1.00735 1.01123 1.17792 1.34083 1.50683 1.51181 1.67012 1.6757 1.86091 1.86556 2.07402 2.20438 2.34689 2.35099 2.48942 2.64215 2.83258 2.84042 2.99717 3.16959 3.32052 3.45523 3.59791 3.77303 4.10269 4.3506 4.50987 4.63808 4.82596 4.83059 
48 0.16685 0.32352 0.32998 0.51053 0.51497 0.64281 0.64756 0.83234 0.8402 1.00202 1.00756 1.16797 1.17483 1.33591 1.34047 1.49996 1.66643 1.85764 1.86329 2.06953 2.0736 2.19678 2.20542 2.34209 2.34736 2.48476 2.49318 2.63827 2.82835 2.83192 2.99313 3.16295 3.16778 3.31665 3.44891 3.45444 3.59379 3.60023 3.76821 3.77158 4.09933 4.34714 4.50261 4.50739 4.63014 4.63572 4.82217 4.82834 
56 0.15288 0.1577 0.31034 0.31493 0.49622 0.50088 0.62948 0.63353 0.81855 0.8232 0.99073 0.99659 1.15676 1.16294 1.32078 1.32624 1.4882 1.49331 1.65026 1.65663 1.8455 1.85062 2.05872 2.06305 2.18431 2.19042 2.3308 2.33569 2.46919 2.47445 2.62467 2.62879 2.81435 2.81903 2.97849 2.9836 3.15103 3.15609 3.30048 3.30598 3.436 3.44038 3.58027 3.58453 3.75409 3.75903 4.08776 4.09236 4.33651 4.34095 4.49136 4.49642 4.61479 4.6227 4.80997 4.81341 
9 0.16768 0.32572 0.83361 1.50383 1.66783 1.86294 2.34563 4.34762 4.8227 
17 0.16443 0.3219 0.50959 0.82967 1.00248 1.33611 1.50014 1.66482 1.85704 2.0696 2.63681 2.8286 2.99455 3.31867 3.76692 4.34539 4.81983 
25 0.16345 0.31827 0.50701 0.64045 0.82848 1.00108 1.33307 1.4989 1.66298 1.85284 2.06758 2.3399 2.48129 2.63412 2.82479 2.98958 3.16239 3.31242 3.44582 3.59017 3.76548 4.09719 4.34389 4.50356 4.81893 
88 0.14767 0.1518 0.15508 0.30383 0.30747 0.31127 0.31516 0.49037 0.49495 0.49805 0.62254 0.627 0.63063 0.63507 0.81308 0.81676 0.82008 0.82351 0.98557 0.98878 0.99296 1.14992 1.15397 1.15915 1.3148 1.3194 1.32305 1.48293 1.48717 1.49047 1.49442 1.64404 1.65112 1.65403 1.84027 1.84306 1.84741 2.05353 2.05651 2.0615 2.17886 2.18484 2.1916 2.32514 2.32827 2.33238 2.46072 2.46714 2.47079 2.47578 2.6174 2.622 2.62519 2.80866 2.81302 2.81633 2.97245 2.97724 2.98044 3.14524 3.14859 3.15284 3.29449 3.29867 3.30295 3.4269 3.43303 3.43685 3.44159 3.57436 3.57864 3.58277 3.74902 3.75271 3.7562 4.08247 4.0853 4.33154 4.33384 4.48561 4.48908 4.4927 4.60975 4.6167 4.62128 4.80458 4.80766 4.81052 
44 0.1531 0.15767 0.3102 0.31714 0.49757 0.50179 0.63045 0.63719 0.81867 0.82367 0.99033 1.15675 1.32065 1.32654 1.4885 1.49364 1.65566 1.84485 2.05801 2.18563 2.33032 2.47261 2.62502 2.62918 2.81537 2.81949 2.97931 2.98382 3.1511 3.15832 3.30041 3.30664 3.43705 3.58081 3.75372 3.75895 4.08705 4.3358 4.49097 4.49605 4.61543 4.62557 4.80978 4.8145 
59 0.15477 0.15984 0.31134 0.31608 0.49728 0.50194 0.50578 0.62993 0.63448 0.63991 0.82019 0.82521 0.99192 0.99795 1.15771 1.1644 1.32185 1.32814 1.48994 1.49513 1.65123 1.658 1.84662 1.8521 2.05985 2.06541 2.18567 2.19217 2.33188 2.33739 2.4697 2.47556 2.62563 2.63051 2.81555 2.82026 2.97948 2.98489 3.15207 3.1574 3.30154 3.30817 3.43314 3.43885 3.44463 3.58134 3.58616 3.75519 3.76062 4.08888 4.09367 4.33771 4.34239 4.49244 4.49792 4.61638 4.62465 4.81123 4.81478 
28 0.1536 0.30868 0.4964 0.62948 0.81856 0.98836 1.15588 1.32075 1.4896 1.65568 1.84298 2.05625 2.1874 2.32853 2.47311 2.62428 2.81434 2.97917 3.14911 3.29957 3.43557 3.57997 3.75183 4.08532 4.33396 4.48914 4.62114 4.80789 
64 0.15233 0.15656 0.16176 0.3099 0.31542 0.49572 0.50052 0.62947 0.63441 0.81792 0.8222 0.82528 0.98989 0.99604 1.15609 1.16338 1.32 1.32597 1.33069 1.48762 1.49218 1.49598 1.65424 1.65846 1.84471 1.84985 1.85417 2.05794 2.06202 2.18386 2.19123 2.33008 2.33466 2.47094 2.47524 2.62443 2.62867 2.81371 2.81847 2.82532 2.978 2.9832 3.15032 3.15596 3.29984 3.30621 3.31012 3.43622 3.44188 3.57975 3.58433 3.75315 3.75848 4.08704 4.09122 4.33581 4.33943 4.4906 4.49562 4.6145 4.62288 4.80922 4.81271 4.81953 
17 0.16754 0.32497 0.51089 0.8338 1.00639 1.50668 1.66941 1.86248 2.34752 2.48767 2.82884 2.99695 3.16661 4.10193 4.347 4.50683 4.82179 
118 0.17649 0.17983 0.18235 0.18592 0.33306 0.33599 0.33865 0.34146 0.35173 0.51965 0.52293 0.52536 0.52801 0.53301 0.6534 0.65616 0.659 0.66286 0.84214 0.84554 0.8478 0.8511 1.0134 1.01686 1.01998 1.0243 1.18027 1.18417 1.18784 1.19157 1.3436 1.34779 1.35055 1.35368 1.51186 1.51548 1.51801 1.52133 1.67687 1.6802 1.68372 1.68935 1.86826 1.87096 1.87391 1.87688 1.88406 2.08117 2.08397 2.08694 2.09617 2.2081 2.21229 2.21691 2.35363 2.35651 2.35976 2.3643 2.37235 2.49441 2.49746 2.49999 2.50374 2.64746 2.65055 2.65285 2.65804 2.83763 2.84104 2.8434 2.84647 2.85018 3.00254 3.00593 3.00896 3.01467 3.17397 3.17715 3.17985 3.18257 3.18713 3.32338 3.32701 3.32993 3.33273 3.45936 3.46253 3.46561 3.46987 3.6043 3.60707 3.61016 3.61406 3.777 3.78036 3.78277 3.7852 3.79037 4.10987 4.11236 4.11528 4.12167 4.35885 4.36102 4.36425 4.37274 4.51403 4.51771 4.52001 4.52341 4.64224 4.6462 4.64997 4.83259 4.83514 4.8374 4.84029 4.84485 
34 0.16564 0.32165 0.50841 0.5129 0.64151 0.83148 1.00324 1.17197 1.3342 1.50261 1.66492 1.8572 2.06811 2.19888 2.3402 2.34678 2.48284 2.63567 2.82681 2.83279 2.99033 3.16362 3.17016 3.31425 3.44901 3.59239 3.60038 3.76635 4.0968 4.34459 4.50327 4.63192 4.81981 4.82433 
30 0.16946 0.32624 0.51203 0.64612 0.83492 1.00629 1.17585 1.33825 1.50495 1.6688 1.86037 2.07288 2.20199 2.34516 2.35611 2.48669 2.6397 2.83255 2.9945 3.16771 3.17405 3.31788 3.45257 3.59675 3.77044 4.10099 4.34824 4.50741 4.63799 4.82495 
29 0.16342 0.32051 0.50571 0.63969 0.82795 1.00063 1.16813 1.33223 1.49857 1.66487 1.85464 2.06541 2.1951 2.33799 2.48057 2.63295 2.82396 2.98869 3.16056 3.31226 3.44589 3.58879 3.764 4.09412 4.34159 4.50099 4.62831 4.81717 4.82307 
0 
3 0.16278 0.82632 1.49918 
16 0.32544 0.64275 0.83141 1.17175 1.66473 2.06854 2.34163 2.4825 2.63606 2.99163 3.44901 3.59276 3.7667 4.09772 4.34497 4.50339 
24 0.1725 0.32949 0.51637 0.65021 0.83886 1.01195 1.34273 1.50842 1.67428 1.86474 2.0755 2.49394 2.64352 2.83334 2.99742 3.17347 3.32201 3.45849 3.60153 3.77477 4.10384 4.35137 4.51209 4.83008 
0 
82 0.18104 0.18489 0.19062 0.33699 0.34072 0.34539 0.52422 0.52781 0.53217 0.65704 0.66073 0.66594 0.84672 0.85006 0.85481 1.01708 1.02189 1.02824 1.18579 1.19061 1.34937 1.35324 1.3598 1.51688 1.52075 1.52814 1.68221 1.68713 1.87155 1.87573 1.87952 1.89345 2.08445 2.08804 2.09745 2.21366 2.21981 2.35727 2.36148 2.36894 2.49913 2.50332 2.51077 2.65175 2.655 2.66395 2.84266 2.84632 2.85056 3.00703 3.01076 3.02195 3.17765 3.18151 3.18568 3.32927 3.33272 3.33838 3.46355 3.46726 3.47329 3.60794 3.61263 3.61901 3.78228 3.78534 3.79052 4.11276 4.11639 4.12439 4.36143 4.36526 4.37376 4.51899 4.52215 4.5274 4.64791 4.65364 4.83609 4.83922 4.84283 4.85304 
22 0.1664 0.32447 0.51193 0.6439 0.83197 1.00545 1.1749 1.50616 1.66515 2.06963 2.34329 2.63631 2.99462 3.16571 3.31623 3.59453 3.76809 4.09924 4.3458 4.50465 4.63549 4.82318 
40 0.1661 0.32242 0.50946 0.51453 0.6427 0.65048 0.83216 1.00577 1.17031 1.17546 1.3351 1.33976 1.50178 1.66623 1.85629 1.86177 2.06915 2.19793 2.34185 2.34678 2.4837 2.63677 2.82758 2.83441 2.9917 3.16414 3.16842 3.31566 3.45 3.59269 3.59867 3.76705 3.77008 4.09769 4.34574 4.50406 4.50876 4.63181 4.82099 4.8264 
96 0.15777 0.16128 0.16389 0.16811 0.31464 0.3181 0.32085 0.32574 0.50119 0.50482 0.50782 0.51253 0.6342 0.63771 0.64066 0.82321 0.82674 0.8291 0.83283 0.99491 0.99843 1.00144 1.00705 1.16082 1.16503 1.16892 1.17528 1.3249 1.32991 1.33314 1.49296 1.49701 1.49966 1.50302 1.65828 1.66172 1.66544 1.67101 1.84955 1.85242 1.85529 1.85843 2.06281 2.06591 2.18906 2.19411 2.33491 2.33811 2.34148 2.34723 2.47462 2.4788 2.48143 2.48734 2.62986 2.63291 2.63581 2.81909 2.82288 2.82535 2.82936 2.98275 2.98746 2.99129 3.15557 3.15913 3.16194 3.30455 3.30957 3.31242 3.44073 3.44437 3.4472 3.58503 3.58836 3.5917 3.59782 3.75832 3.76253 3.76492 4.09179 4.09466 4.10178 4.34055 4.34291 4.34794 4.49562 4.49993 4.50244 4.61964 4.62596 4.6294 4.81433 4.81712 4.81988 4.82311 
33 0.15799 0.31419 0.5009 0.50627 0.63437 0.82386 0.99555 1.16159 1.32596 1.49413 1.65871 1.84807 1.85392 2.06146 2.18997 2.33377 2.47543 2.62874 2.81912 2.82577 2.98345 3.15559 3.3061 3.44081 3.58435 3.59302 3.75871 4.08975 4.33754 4.49582 4.624 4.81272 4.81837 
66 0.16743 0.17085 0.17608 0.32354 0.32691 0.33238 0.51068 0.51406 0.51986 0.64301 0.64754 0.83329 0.83614 0.84044 1.00276 1.00667 1.01185 1.17302 1.1778 1.33642 1.34024 1.50355 1.50695 1.66766 1.67232 1.85776 1.86184 1.86585 2.0703 2.07484 2.20047 2.20755 2.34228 2.34612 2.35103 2.48512 2.49012 2.6377 2.64104 2.82921 2.83283 2.83761 2.99334 2.99871 3.16612 3.17004 3.31537 3.31881 3.45063 3.45558 3.59361 3.59838 3.60636 3.76749 3.77113 4.0991 4.10284 4.3476 4.35205 4.5049 4.50791 4.6329 4.63824 4.82297 4.82621 4.83052 
65 0.17076 0.17436 0.32797 0.33167 0.51339 0.51701 0.52212 0.64566 0.64961 0.83677 0.84078 1.00535 1.01069 1.02029 1.17184 1.17741 1.18099 1.3381 1.34175 1.50669 1.51021 1.67034 1.67426 1.86062 1.86536 1.87153 2.07308 2.07794 2.20209 2.20932 2.34569 2.351 2.35697 2.48809 2.49247 2.64132 2.64486 2.83186 2.83558 2.84065 2.9964 3.00148 3.16694 3.17055 3.17555 3.31759 3.32132 3.32789 3.45146 3.45585 3.59759 3.60266 3.77177 3.77512 4.10199 4.10598 4.35057 4.35498 4.50882 4.51214 4.6357 4.64019 4.82587 4.83012 4.8356 
37 0.15949 0.16338 0.31694 0.32045 0.50421 0.63691 0.8244 0.82803 0.9953 1.00052 1.16194 1.17064 1.32939 1.49457 1.49847 1.66029 1.66585 1.84993 1.8555 2.06428 2.19384 2.33568 2.47839 2.63171 2.82257 2.98627 3.1587 3.30989 3.44265 3.58673 3.76182 4.09229 4.34068 4.49887 4.6271 4.81603 4.82107 
55 0.1691 0.17402 0.3256 0.33015 0.51252 0.51671 0.64539 0.65101 0.83445 0.83859 1.00682 1.01403 1.17411 1.1793 1.33686 1.3411 1.50459 1.50899 1.66893 1.67537 1.86072 1.8653 2.07237 2.08818 2.19982 2.21085 2.34464 2.35021 2.48632 2.49331 2.63981 2.65041 2.83002 2.83427 2.99448 3.01114 3.16714 3.17191 3.31744 3.32213 3.45171 3.45729 3.59563 3.60203 3.77092 3.78646 4.10074 4.10844 4.34831 4.3545 4.50723 4.51449 4.6352 4.82379 4.82823 
2 0.64888 3.32346 
22 0.16748 0.32398 0.51125 0.83399 1.00648 1.17569 1.34059 1.50383 1.66631 1.85931 2.07134 2.34407 2.48475 2.63717 2.82806 2.99247 3.31687 3.453 3.59552 3.76926 4.34659 4.82098 
111 0.16225 0.16521 0.16756 0.17134 0.31843 0.32106 0.32382 0.32618 0.50457 0.5081 0.50997 0.51248 0.63757 0.64064 0.64359 0.64629 0.82799 0.83099 0.83332 0.83668 0.99894 1.00169 1.00505 1.01046 1.16397 1.16722 1.17093 1.17424 1.32858 1.33244 1.33507 1.338 1.49797 1.50115 1.50343 1.50677 1.6573 1.66303 1.66598 1.66923 1.85382 1.85606 1.85906 1.86197 2.06689 2.0694 2.07206 2.19187 2.196 2.19872 2.20364 2.33952 2.342 2.34551 2.35125 2.47799 2.48154 2.48438 2.48773 2.63337 2.63618 2.6383 2.82262 2.82589 2.82814 2.83085 2.83545 2.98668 2.99009 2.99226 2.99644 3.15943 3.16205 3.16489 3.16696 3.30826 3.31191 3.31507 3.31751 3.44377 3.44687 3.44978 3.45272 3.58791 3.59137 3.59355 3.59704 3.76234 3.76561 3.7681 3.7703 4.09585 4.09814 4.10082 4.14656 4.34464 4.34673 4.35029 4.4999 4.50314 4.50541 4.50816 4.62276 4.62822 4.63207 4.63529 4.8181 4.8204 4.82247 4.82524 4.82944 
0 
0 
0 
46 0.16971 0.17466 0.32594 0.32991 0.5132 0.51743 0.64686 0.83423 0.83829 1.00591 1.0113 1.17417 1.1809 1.33923 1.50528 1.50992 1.67033 1.67637 1.86026 1.86542 2.07358 2.20278 2.34656 2.35168 2.48888 2.64101 2.83214 2.83702 2.9955 3.16808 3.17232 3.31868 3.32566 3.45232 3.45708 3.59724 3.77135 3.77996 4.10155 4.10695 4.35069 4.35707 4.50794 4.63672 4.8248 4.82911 
177 0.18216 0.18532 0.18747 0.18952 0.19224 0.19562 0.33867 0.34135 0.34395 0.34614 0.34823 0.35158 0.35894 0.52527 0.52858 0.53062 0.53256 0.53455 0.53694 0.54111 0.65877 0.66172 0.66397 0.66606 0.66851 0.67196 0.84775 0.85052 0.85315 0.85495 0.85732 0.8598 0.86631 1.01999 1.02235 1.02511 1.02745 1.03024 1.03484 1.18588 1.18854 1.19146 1.19413 1.1969 1.20045 1.3502 1.35363 1.35615 1.35843 1.36076 1.36512 1.51764 1.52092 1.5234 1.52544 1.52796 1.5313 1.54181 1.68074 1.68456 1.68712 1.68972 1.69246 1.69604 1.87484 1.87698 1.87958 1.88177 1.884 1.88732 1.89299 2.08799 2.09014 2.09226 2.09487 2.09997 2.11321 2.21377 2.21789 2.22052 2.22403 2.22834 2.35998 2.36217 2.36455 2.36703 2.36983 2.3734 2.37831 2.50078 2.50358 2.50589 2.50842 2.51125 2.51559 2.65405 2.65661 2.6588 2.66068 2.66453 2.6723 2.84323 2.8469 2.84915 2.8511 2.8534 2.85586 2.86121 3.0076 3.01088 3.01335 3.01558 3.01843 3.02438 3.18058 3.18302 3.18566 3.18755 3.18984 3.19285 3.19985 3.32977 3.33281 3.33562 3.33775 3.33989 3.34322 3.35697 3.46527 3.4678 3.47047 3.47278 3.47537 3.47969 3.60958 3.61288 3.61511 3.61766 3.62051 3.62447 3.7837 3.78673 3.78904 3.79083 3.79306 3.7966 3.80233 4.11668 4.11888 4.12108 4.12341 4.12754 4.13755 4.36576 4.36756 4.36964 4.37238 4.37647 4.39691 4.52089 4.5235 4.52609 4.52799 4.53067 4.53482 4.64526 4.64981 4.65311 4.65612 4.6599 4.83907 4.84136 4.84322 4.84513 4.84735 4.84967 4.85422 
3 0.16496 0.82985 1.49998 
0 
68 0.15579 0.16049 0.3129 0.31755 0.32448 0.49891 0.50318 0.50709 0.63116 0.63527 0.63993 0.82121 0.82589 0.82957 0.99316 0.99834 1.15919 1.16438 1.32332 1.32842 1.49099 1.49546 1.49899 1.65493 1.65996 1.66791 1.84792 1.85275 1.85783 2.06104 2.06561 2.18798 2.19299 2.33316 2.33796 2.47181 2.47739 2.48302 2.62657 2.63124 2.81774 2.82212 2.82697 2.98063 2.98541 3.15384 3.15882 3.16373 3.3033 3.30887 3.43832 3.44293 3.58241 3.58657 3.59244 3.75715 3.76245 4.0901 4.09488 4.33877 4.34347 4.49379 4.4989 4.62031 4.62577 4.81287 4.81659 4.82158 
18 0.16923 0.32648 0.51459 0.83549 1.00737 1.34211 1.50568 1.67351 1.86074 2.34756 2.83404 3.3231 3.60605 3.77232 4.1094 4.35457 4.51425 4.8248 
44 0.16602 0.16994 0.32275 0.3267 0.5101 0.51469 0.64348 0.83151 0.83528 1.00172 1.00629 1.1694 1.17555 1.33435 1.33928 1.50231 1.50654 1.66549 1.67037 1.85619 1.86025 2.07053 2.19951 2.34376 2.35164 2.48405 2.49129 2.63811 2.82738 2.83167 2.99295 3.16461 3.31485 3.31946 3.44935 3.45469 3.59364 3.76799 4.09877 4.34721 4.50516 4.63271 4.82139 4.8259 
49 0.17114 0.17673 0.32891 0.33672 0.51618 0.52348 0.64886 0.83686 0.84122 1.00839 1.01496 1.17942 1.34038 1.34751 1.50809 1.5172 1.67107 1.67707 1.86301 1.86775 2.07506 2.08253 2.20633 2.34711 2.35505 2.49008 2.506 2.64196 2.83396 2.84081 2.99665 3.00376 3.17004 3.17481 3.32091 3.45503 3.599 3.60723 3.77305 3.77889 4.104 4.1148 4.35132 4.35739 4.51044 4.63957 4.82581 4.83013 4.84596 
2 0.3237 0.83541 
6 0.16507 0.32165 0.82936 1.0014 1.49977 1.85673 
0 
12 0.16066 0.50564 0.82599 0.99734 1.49652 1.6651 1.85653 2.82359 3.15957 3.76328 4.09388 4.34155 
74 0.16938 0.17274 0.17871 0.32472 0.32863 0.33326 0.51254 0.51594 0.52054 0.64542 0.64931 0.83414 0.83748 0.84118 1.0043 1.0085 1.01266 1.17531 1.18066 1.33789 1.34169 1.35081 1.50499 1.5085 1.51412 1.66937 1.67329 1.67864 1.8594 1.86401 1.86795 1.8767 2.07227 2.07603 2.20298 2.21065 2.34442 2.34779 2.35283 2.35942 2.48703 2.49139 2.64021 2.64449 2.83109 2.83481 2.84005 2.99513 2.9996 3.16778 3.17101 3.31843 3.32177 3.4516 3.45556 3.59618 3.6003 3.60786 3.77022 3.77338 3.77919 4.10075 4.10411 4.11172 4.34938 4.35254 4.36071 4.50783 4.51116 4.63609 4.82437 4.82834 4.83202 4.84587 
125 0.16994 0.17238 0.17512 0.17827 0.32608 0.32884 0.33102 0.33382 0.33917 0.51339 0.51557 0.51797 0.52048 0.52542 0.64579 0.64882 0.65182 0.65679 0.83567 0.83797 0.84042 0.84298 0.84867 1.00533 1.00927 1.01184 1.01545 1.0253 1.17433 1.17823 1.18094 1.18605 1.33889 1.34155 1.34411 1.3483 1.50665 1.50892 1.51181 1.5165 1.67 1.67257 1.67555 1.6794 1.86009 1.8636 1.8663 1.86879 1.87367 2.07267 2.07549 2.07853 2.08538 2.10328 2.20285 2.20656 2.21076 2.34513 2.34828 2.35123 2.35463 2.35886 2.48718 2.48992 2.49342 2.49795 2.64061 2.64301 2.64579 2.65359 2.83162 2.83389 2.83697 2.83954 2.85079 2.99531 2.99761 3.00066 3.0057 3.16723 3.17044 3.17281 3.17572 3.18194 3.31799 3.3208 3.32306 3.3261 3.33913 3.45188 3.45512 3.45774 3.46136 3.59664 3.59927 3.60227 3.60555 3.61078 3.7715 3.77404 3.77646 3.78162 4.10161 4.10414 4.10691 4.11099 4.12096 4.15265 4.35024 4.3524 4.35592 4.36082 4.50839 4.51069 4.51412 4.52408 4.63622 4.63933 4.64398 4.82459 4.827 4.82951 4.83189 4.83578 4.84624 
12 0.51311 0.64342 1.66722 2.07028 2.34154 2.63628 2.99193 3.59272 3.76779 4.34572 4.50467 4.82155 
30 0.1751 0.33217 0.51876 0.65272 0.84145 1.01187 1.18291 1.34491 1.51212 1.67499 1.86671 1.87547 2.07923 2.21053 2.3521 2.49391 2.64557 2.83749 3.00065 3.17334 3.32446 3.45981 3.60446 3.77673 4.10741 4.35496 4.51323 4.64459 4.83067 4.83803 
6 0.1587 0.82403 0.99522 1.49473 2.3371 4.34084 
105 0.15411 0.15784 0.16064 0.16364 0.31057 0.31383 0.31682 0.31957 0.49683 0.50153 0.50404 0.5072 0.62966 0.6338 0.63696 0.64048 0.8193 0.82278 0.82592 0.82816 0.99206 0.99487 0.99871 1.00416 1.15637 1.16035 1.16423 1.16753 1.32118 1.32576 1.32858 1.33217 1.48906 1.49284 1.49607 1.49875 1.65065 1.65665 1.65973 1.66315 1.84737 1.84988 1.85339 1.85714 2.06068 2.06358 2.06696 2.1852 2.19035 2.19346 2.33211 2.33506 2.33917 2.46813 2.47327 2.47668 2.47923 2.62408 2.6286 2.63141 2.81504 2.81947 2.82223 2.82587 2.97895 2.9837 2.98633 2.99082 3.15233 3.15534 3.15909 3.16238 3.30096 3.30509 3.30853 3.31164 3.4335 3.43919 3.44248 3.4454 3.58085 3.58519 3.58793 3.5939 3.75568 3.75924 3.76194 3.76453 4.08958 4.09217 4.09566 4.33855 4.34078 4.34529 4.49212 4.49561 4.49869 4.50257 4.61611 4.6217 4.62585 4.8114 4.81451 4.81708 4.82062 
44 0.17369 0.18005 0.33027 0.33599 0.51642 0.52177 0.65039 0.83981 0.84616 1.01097 1.01886 1.18078 1.34258 1.50988 1.51957 1.6743 1.86521 1.87016 2.07644 2.20609 2.35014 2.3596 2.49197 2.64415 2.83664 2.84263 2.99892 3.01241 3.17222 3.17904 3.32269 3.45766 3.60061 3.6122 3.77566 3.78653 4.10473 4.11282 4.35296 4.36459 4.5117 4.64113 4.82843 4.83321 
119 0.1764 0.17916 0.18212 0.18626 0.33217 0.33529 0.33779 0.34148 0.35286 0.51991 0.52242 0.52489 0.52812 0.5396 0.65266 0.6559 0.65888 0.66404 0.84139 0.84433 0.84678 0.84972 0.867 1.01195 1.01551 1.01861 1.02299 1.18041 1.18413 1.18728 1.19294 1.34539 1.3482 1.35109 1.35723 1.51221 1.51496 1.51786 1.52205 1.67662 1.67968 1.68302 1.68817 1.86673 1.87003 1.87281 1.87596 1.88247 2.07947 2.08239 2.08586 2.09385 2.20878 2.2123 2.21681 2.35242 2.35544 2.35867 2.36336 2.37053 2.49426 2.49721 2.50064 2.50591 2.64709 2.64985 2.65353 2.66193 2.83828 2.84081 2.84374 2.84678 2.86063 3.00236 3.00471 3.00823 3.01614 3.17358 3.17688 3.17923 3.18251 3.19231 3.32461 3.32745 3.32998 3.33449 3.45901 3.46211 3.46488 3.4698 3.6038 3.60714 3.61043 3.61526 3.77713 3.77994 3.78214 3.78637 3.79449 4.10837 4.11098 4.11384 4.11972 4.35702 4.3594 4.36264 4.36897 4.51381 4.51678 4.51938 4.5233 4.64295 4.64627 4.65133 4.83158 4.83387 4.8363 4.83895 4.84448 
11 0.16906 0.32566 1.0071 1.86177 3.16748 3.31783 3.77204 4.10086 4.34774 4.50773 4.82335 
57 0.15309 0.15756 0.30931 0.31406 0.4954 0.50042 0.6286 0.63363 0.81872 0.8236 0.99016 0.99577 1.15599 1.16286 1.32 1.32597 1.4883 1.49339 1.65141 1.65641 1.84487 1.84974 2.05804 2.06243 2.184 2.19038 2.33003 2.33475 2.46961 2.47491 2.62413 2.62872 2.8135 2.81868 2.97772 2.98328 3.15041 3.15571 3.29958 3.3058 3.31003 3.43526 3.44019 3.57945 3.58437 3.7534 3.75847 4.08697 4.0913 4.33594 4.33972 4.49058 4.49581 4.61482 4.62332 4.80928 4.81295 
19 0.16644 0.32339 0.83145 1.00298 1.50207 1.66668 1.85886 2.34533 2.48614 2.63689 2.83265 2.99471 3.16733 3.31786 3.59291 3.76874 4.35115 4.50719 4.82321 
21 0.32535 0.51169 0.64764 1.3384 1.86184 2.0715 2.34437 2.48772 2.63756 2.83392 2.99471 3.16755 3.31718 3.45273 3.59556 3.76811 4.09997 4.3474 4.50534 4.63718 4.82676 
68 0.16969 0.17295 0.17847 0.3251 0.32931 0.33391 0.51392 0.51718 0.52623 0.6466 0.65107 0.83492 0.8379 0.84202 1.00493 1.00966 1.01431 1.17344 1.17818 1.18551 1.33923 1.34304 1.50579 1.50895 1.5157 1.66915 1.67288 1.67754 1.86001 1.86464 1.86858 2.07347 2.0783 2.20256 2.20978 2.34534 2.34962 2.35569 2.48812 2.49318 2.64162 2.64664 2.83217 2.83728 2.99591 3.00096 3.16877 3.17229 3.31965 3.32348 3.4526 3.45669 3.59703 3.60141 3.60934 3.77252 3.77638 4.10183 4.10563 4.35029 4.35436 4.50934 4.51322 4.63633 4.64278 4.82497 4.82815 4.83207 
29 0.16587 0.32244 0.50948 0.64306 0.83106 1.00202 1.17181 1.33507 1.50224 1.66582 1.85634 1.86186 2.06962 2.19835 2.34173 2.4841 2.63711 2.82787 2.99179 3.16457 3.31467 3.44998 3.59276 3.76733 4.09824 4.34602 4.50503 4.63187 4.82129 
74 0.15701 0.16175 0.16586 0.31395 0.31865 0.32348 0.50046 0.50486 0.50949 0.63364 0.63877 0.82249 0.82686 0.82977 0.99374 0.99891 1.00236 1.16016 1.16596 1.17066 1.3241 1.32981 1.33458 1.49248 1.49712 1.50101 1.6536 1.65954 1.66355 1.84892 1.85358 1.85728 2.06182 2.06699 2.18725 2.19397 2.33417 2.33914 2.34465 2.47419 2.47949 2.62868 2.63274 2.81882 2.82313 2.82875 2.98284 2.98727 3.1546 3.15997 3.16392 3.30396 3.30999 3.31426 3.43999 3.44582 3.58444 3.58881 3.7577 3.76268 3.76706 4.0915 4.0963 4.34035 4.34469 4.4949 4.49983 4.50578 4.61752 4.62606 4.63205 4.81402 4.81731 4.82235 
27 0.17048 0.32819 0.5146 0.64756 0.83571 1.01199 1.17596 1.34168 1.50636 1.67792 1.86495 2.07376 2.20247 2.34786 2.48877 2.64076 2.83479 3.16873 3.31926 3.45559 3.59915 3.77153 4.10287 4.34956 4.50768 4.63535 4.82578 
28 0.17273 0.32895 0.51576 0.64799 0.84047 1.0109 1.17759 1.34057 1.50824 1.67628 1.85986 2.07511 2.20774 2.34917 2.4887 2.64223 2.83476 2.99749 3.17074 3.3209 3.45597 3.59924 3.77315 4.10251 4.353 4.5113 4.63877 4.82662 
102 0.17442 0.17789 0.1817 0.19332 0.33067 0.33425 0.33744 0.34331 0.51814 0.52091 0.52379 0.52855 0.65083 0.65465 0.65814 0.83988 0.84343 0.84682 0.85209 1.0103 1.01462 1.01857 1.02547 1.1772 1.1823 1.18622 1.34293 1.34643 1.3498 1.35917 1.51025 1.51359 1.5171 1.52517 1.67538 1.67902 1.6836 1.86572 1.86962 1.87297 1.87873 2.07834 2.08173 2.08605 2.20457 2.20939 2.21531 2.35094 2.35446 2.35865 2.36434 2.49299 2.49648 2.50097 2.51459 2.64556 2.64862 2.6535 2.8361 2.83928 2.84263 2.84653 3.00077 3.00373 3.00789 3.17213 3.17581 3.17872 3.18363 3.32183 3.3259 3.3289 3.33554 3.45724 3.46111 3.46458 3.48596 3.60247 3.60607 3.61001 3.61745 3.77522 3.77872 3.78141 3.78627 4.1073 4.11058 4.11482 4.35603 4.3591 4.36342 4.51222 4.51594 4.51961 4.53064 4.63881 4.64358 4.64888 4.83042 4.83316 4.83637 4.84034 
30 0.16923 0.32544 0.51243 0.64617 0.83484 1.00621 1.17598 1.33822 1.50482 1.51191 1.66964 1.86063 2.07278 2.20215 2.34491 2.35632 2.48724 2.6401 2.83091 2.99461 3.16768 3.31842 3.45339 3.59713 3.77054 4.10078 4.34877 4.50745 4.63764 4.82418 
64 0.16771 0.17063 0.3222 0.32622 0.33062 0.51101 0.51469 0.6428 0.64714 0.83119 0.83464 0.83955 1.00223 1.00756 1.16973 1.17646 1.33546 1.3393 1.50239 1.50534 1.50986 1.66803 1.67361 1.85704 1.86145 1.86638 2.06989 2.07363 2.19937 2.20799 2.34227 2.34626 2.35237 2.48482 2.48815 2.6386 2.64109 2.82863 2.83177 2.83832 2.99386 2.99903 3.16389 3.16807 3.17487 3.31606 3.31978 3.44878 3.4533 3.59476 3.59857 3.76726 3.77112 4.09933 4.10284 4.3479 4.35131 4.50329 4.50759 4.63243 4.63725 4.82284 4.82555 4.83109 
16 0.32134 0.50999 0.83342 1.00379 1.33712 1.86164 2.48118 2.63487 2.82549 3.16295 3.31414 3.44871 3.59437 3.76498 4.50194 4.81982 
28 0.15083 0.30726 0.49451 0.62731 0.81587 0.98742 1.15358 1.31923 1.48633 1.65335 1.84196 2.05515 2.18364 2.32736 2.47011 2.62231 2.81251 2.9771 3.14801 3.29838 3.43378 3.57822 3.75158 4.08412 4.33257 4.48848 4.62068 4.80671 
38 0.1654 0.32331 0.50945 0.51334 0.6436 0.83168 0.83587 1.00268 1.01079 1.17108 1.33519 1.50201 1.5064 1.66584 1.85689 1.866 2.06981 2.19854 2.34245 2.35162 2.48405 2.49289 2.63721 2.82775 2.83324 2.99169 3.16478 3.31555 3.44991 3.5934 3.76754 3.77266 4.0979 4.34603 4.50479 4.63248 4.82095 4.82532 
34 0.17297 0.33036 0.5162 0.52367 0.64944 0.83906 1.01048 1.18011 1.34155 1.50938 1.67288 1.86193 1.87059 2.07611 2.20426 2.34953 2.35855 2.49118 2.64385 2.83391 2.84192 2.99877 3.17125 3.17945 3.3223 3.45626 3.60046 3.77477 4.10477 4.35282 4.51164 4.6403 4.82763 4.83419 

177
