# Supplementary material for: Deciphering the Contribution of Oriens-Lacunosum/Moleculare (OLM) Cells to Intrinsic θ Rhythms Using Biophysical Local Field Potential (LFP) Models
Source: eNeuro. 2018 Sep 4;5(4):ENEURO.0146-18.2018. doi: 10.1523/ENEURO.0146-18.2018 (PMC6140113; doi:10.1523/ENEURO.0146-18.2018)
Supplement: Supplementary file 2 — Supplementary Code. Download supplement 2, GZ file [file sup_enu-eN-NWR-0146-18-s02.gz › LFP_microcircuit-master/SOM-350-SOM12915016-dSD3.5ms-shift5.32ms-gnSD0.12-gsb4.0-csb0.21-gbs0.5-cbs0.1344-spiketimes.txt]

16590

350


48 0.01373 0.10588 0.1695 0.17819 0.1962 0.32328 0.33181 0.34819 0.51478 0.5296 0.65327 0.67031 0.8214 0.8358 0.84832 1.00204 1.0146 1.17681 1.18718 1.21149 1.34105 1.35875 1.51351 1.53388 1.6673 1.68516 1.85882 1.87499 2.07799 2.20589 2.23113 2.34714 2.64935 2.8332 2.85361 2.99943 3.17288 3.32153 3.45713 3.47291 3.60246 3.77747 4.10507 4.35107 4.5171 4.65278 4.82676 4.84635 
40 0.01237 0.10318 0.16174 0.17256 0.31451 0.32486 0.50616 0.52692 0.64513 0.68195 0.81552 0.829 0.85109 0.99382 1.01504 1.16873 1.18217 1.22016 1.33305 1.3693 1.50686 1.65954 1.85068 1.88673 2.07106 2.19843 2.33893 2.64192 2.8254 2.99144 3.16506 3.31338 3.44928 3.59498 3.77003 4.09691 4.34287 4.50997 4.6485 4.81858 
45 0.01931 0.11172 0.17126 0.18135 0.21674 0.32474 0.33479 0.51562 0.53278 0.65419 0.67883 0.82721 0.83933 0.87247 1.0035 1.02152 1.17802 1.19016 1.22209 1.34226 1.36591 1.51544 1.5512 1.66946 1.86049 1.88554 2.07984 2.20762 2.24439 2.34837 2.6512 2.83464 2.86126 3.00106 3.17418 3.32278 3.45839 3.48415 3.60407 3.77932 4.10618 4.3526 4.51888 4.65759 4.82809 
58 0.01229 0.09073 0.15691 0.16523 0.17429 0.19876 0.31366 0.32058 0.33035 0.50533 0.51705 0.53911 0.64362 0.65523 0.7998 0.82359 0.83215 0.85444 0.99253 1.00216 1.16733 1.17608 1.19199 1.33129 1.34345 1.50337 1.51948 1.65721 1.67077 1.84889 1.8613 2.06704 2.08503 2.19495 2.21114 2.33756 2.35775 2.63927 2.65751 2.82309 2.84025 2.98938 3.00988 3.16332 3.177 3.312 3.32574 3.44761 3.45932 3.59281 3.76722 4.09567 4.1094 4.34124 4.507 4.64152 4.81708 4.83193 
47 0.00852 0.10573 0.16828 0.17776 0.20279 0.32194 0.33136 0.36196 0.51326 0.53034 0.65205 0.67839 0.82521 0.83681 0.8623 1.00087 1.01689 1.17547 1.1872 1.21781 1.33959 1.36179 1.51285 1.54255 1.66641 1.69089 1.85788 1.87973 2.07759 2.20501 2.24146 2.34588 2.64857 2.83219 2.86 2.99852 3.17177 3.32025 3.45593 3.47973 3.60169 3.77691 4.10376 4.35001 4.51663 4.65436 4.82564 
48 0.00792 0.09696 0.16126 0.16986 0.18699 0.31506 0.32355 0.33931 0.50667 0.52211 0.64515 0.66355 0.81025 0.82667 0.83705 0.99387 1.00624 1.16868 1.17908 1.20333 1.33287 1.35058 1.50547 1.52787 1.65911 1.67768 1.85062 1.86703 2.06944 2.19745 2.22216 2.33895 2.6413 2.8249 2.84622 2.99115 3.16487 3.31342 3.44909 3.46529 3.59435 3.76906 4.09691 4.3426 4.50901 4.64449 4.81845 4.83884 
54 0.01809 0.09949 0.16446 0.1726 0.18698 0.31819 0.3257 0.33666 0.51 0.52293 0.55094 0.64813 0.66058 0.81396 0.83015 0.83982 0.99734 1.00815 1.17193 1.18132 1.19972 1.33597 1.34971 1.50835 1.52539 1.66216 1.6773 1.85398 1.86815 2.07257 2.09355 2.20021 2.21862 2.34251 2.64432 2.66875 2.82826 2.84673 2.9943 3.02029 3.16825 3.18431 3.31696 3.45241 3.46561 3.59791 3.77244 4.10059 4.11917 4.34653 4.51211 4.6462 4.8222 4.83914 
57 0.01645 0.09657 0.16349 0.1713 0.18286 0.31771 0.32491 0.33511 0.50958 0.52127 0.54309 0.64794 0.65988 0.80654 0.82828 0.83713 0.89189 0.99708 1.00733 1.17166 1.18055 1.19696 1.33576 1.34872 1.50783 1.52425 1.66189 1.67628 1.85359 1.86676 2.07177 2.08924 2.19989 2.21727 2.34201 2.36246 2.6438 2.66543 2.8278 2.84513 2.99401 3.0145 3.16781 3.18288 3.31654 3.33347 3.45207 3.46428 3.59742 3.77186 4.10014 4.11469 4.34596 4.51172 4.64709 4.82174 4.83721 
55 0.01796 0.09351 0.15981 0.16778 0.17987 0.31376 0.32103 0.33126 0.50594 0.51855 0.54479 0.64428 0.65617 0.80349 0.82479 0.83366 0.99311 1.00334 1.168 1.17714 1.19434 1.33205 1.34589 1.50424 1.52074 1.65795 1.6726 1.84967 1.86326 2.06794 2.08643 2.19598 2.21402 2.33839 2.36842 2.64019 2.66059 2.8241 2.84269 2.9903 3.01246 3.16431 3.17993 3.31302 3.44848 3.46116 3.59383 3.76831 4.09651 4.11235 4.34216 4.50822 4.6428 4.81798 4.83428 
48 0.01575 0.11026 0.17544 0.18446 0.20557 0.32905 0.33793 0.35842 0.52046 0.53608 0.65887 0.67716 0.82978 0.84244 0.85839 1.0077 1.02127 1.18226 1.19281 1.21811 1.34662 1.36544 1.519 1.5398 1.67313 1.69263 1.86495 1.88344 2.08428 2.21134 2.23714 2.35273 2.6549 2.83886 2.86019 3.0051 3.17837 3.32715 3.46265 3.47976 3.60819 3.78303 4.11062 4.3569 4.52248 4.65768 4.83242 4.8543 
48 0.02023 0.10585 0.16833 0.17727 0.19802 0.32217 0.33121 0.35616 0.51342 0.52931 0.65198 0.67322 0.82012 0.83424 0.84731 1.0008 1.01524 1.17549 1.18622 1.21239 1.33963 1.35891 1.5122 1.53411 1.66654 1.68832 1.85778 1.87638 2.07692 2.20494 2.2335 2.34575 2.64783 2.83209 2.85428 2.99815 3.17143 3.32011 3.45563 3.47286 3.60112 3.77587 4.10352 4.34983 4.51544 4.65143 4.82543 4.84957 
47 0.01543 0.10116 0.16286 0.17193 0.19313 0.31659 0.32561 0.34818 0.50792 0.52529 0.6466 0.67118 0.81653 0.82975 0.84485 0.99539 1.00985 1.17016 1.1813 1.20931 1.33429 1.35623 1.50718 1.53438 1.66079 1.68166 1.85232 1.87276 2.07195 2.19897 2.228 2.34043 2.64325 2.82648 2.8515 2.9928 3.16637 3.31485 3.45045 3.47168 3.59598 3.77105 4.09831 4.34434 4.51139 4.65139 4.82 
50 0.012 0.10327 0.16755 0.17617 0.19349 0.32119 0.3294 0.34318 0.51272 0.52676 0.65066 0.66409 0.81807 0.83342 0.84461 1.00008 1.01203 1.17471 1.18473 1.20662 1.33893 1.35511 1.51125 1.52981 1.66517 1.68212 1.85686 1.87271 2.07529 2.09775 2.20364 2.2271 2.3452 2.64708 2.83108 2.85081 2.99728 3.17097 3.1912 3.31968 3.45524 3.47027 3.60053 3.77521 4.10319 4.34909 4.51476 4.64965 4.82476 4.84291 
48 0.01839 0.09932 0.16013 0.16907 0.18882 0.3136 0.32228 0.33968 0.50478 0.51953 0.64272 0.65799 0.81441 0.82739 0.84302 0.99256 1.00583 1.16684 1.17748 1.2032 1.33095 1.34863 1.50311 1.52422 1.65765 1.67606 1.84926 1.86604 2.06748 2.19548 2.22102 2.33738 2.63909 2.82309 2.84441 2.98919 3.16298 3.31156 3.44718 3.46371 3.59258 3.76691 4.0953 4.34122 4.50676 4.6416 4.81684 4.83706 
56 0.01081 0.09377 0.16008 0.16809 0.18119 0.314 0.32136 0.33192 0.50581 0.51827 0.5441 0.64397 0.65565 0.80722 0.82556 0.83476 0.99324 1.00373 1.16783 1.17703 1.19451 1.33192 1.34549 1.50389 1.52034 1.658 1.67268 1.84975 1.86328 2.06779 2.08591 2.19594 2.21369 2.3383 2.36124 2.63997 2.65985 2.824 2.84223 2.99021 3.0137 3.16412 3.18005 3.31283 3.33381 3.44838 3.46112 3.59366 3.76811 4.09646 4.11313 4.34227 4.50791 4.64267 4.81801 4.8348 
41 0.01494 0.11039 0.16865 0.17933 0.29229 0.32348 0.3352 0.51325 0.53242 0.6519 0.6821 0.82731 0.83898 1.00086 1.02136 1.17566 1.18917 1.22843 1.33985 1.36743 1.51296 1.66675 1.85783 1.88631 2.07788 2.20567 2.34584 2.64838 2.83222 2.99835 3.17154 3.32025 3.45586 3.48763 3.60152 3.77689 4.10361 4.34999 4.51628 4.65396 4.82561 
53 0.01944 0.10524 0.16956 0.17786 0.19331 0.32354 0.3315 0.3442 0.51504 0.52845 0.56272 0.65352 0.66756 0.82182 0.83602 0.84703 1.00244 1.01398 1.17711 1.18686 1.20751 1.34126 1.35653 1.51365 1.53194 1.66744 1.68362 1.85921 1.87435 2.07785 2.10001 2.20594 2.22808 2.34747 2.64942 2.83337 2.85233 2.99952 3.03812 3.17333 3.19247 3.32205 3.45751 3.47175 3.60288 3.7777 4.10543 4.12458 4.35145 4.51735 4.65279 4.82724 4.8455 
41 0.01532 0.11338 0.17358 0.18424 0.32432 0.33377 0.35453 0.51829 0.53778 0.6571 0.69177 0.83184 0.84338 1.00573 1.02629 1.18023 1.19296 1.22677 1.34448 1.37007 1.51773 1.55728 1.67194 1.86283 1.89186 2.08345 2.21036 2.3506 2.65361 2.83702 3.00376 3.17649 3.32491 3.46071 3.60639 3.78163 4.10845 4.35479 4.52112 4.65865 4.83041 
53 0.01674 0.10327 0.16944 0.17761 0.19243 0.32345 0.33121 0.34312 0.51512 0.52846 0.56006 0.6536 0.66755 0.8189 0.83497 0.84468 1.00223 1.01313 1.17696 1.18643 1.20545 1.34122 1.3561 1.51342 1.53071 1.66742 1.68325 1.8591 1.87377 2.07801 2.09979 2.20573 2.22588 2.34744 2.64942 2.83336 2.8519 2.99944 3.02814 3.17315 3.18948 3.32198 3.45742 3.47092 3.60281 3.77745 4.10546 4.12391 4.35149 4.51715 4.65196 4.82724 4.84497 
38 0.01861 0.11105 0.16676 0.17857 0.31983 0.33114 0.51105 0.53215 0.65014 0.82005 0.83387 0.86927 0.99882 1.02556 1.17341 1.18761 1.33778 1.3901 1.51121 1.66459 1.85561 1.88772 2.07566 2.20327 2.34356 2.64666 2.83027 2.99647 3.16946 3.31808 3.45378 3.59945 3.77487 4.10139 4.34786 4.51451 4.65491 4.82345 
45 0.01916 0.10504 0.16397 0.17368 0.20087 0.31752 0.3272 0.36433 0.50881 0.52661 0.64741 0.67478 0.82285 0.83411 0.99639 1.01274 1.17076 1.18256 1.21318 1.33514 1.35913 1.50804 1.53815 1.66182 1.68609 1.85338 1.87654 2.07277 2.20031 2.23883 2.3414 2.644 2.82767 2.99376 3.16716 3.31568 3.45141 3.47794 3.59702 3.772 4.09928 4.34546 4.51168 4.64853 4.82106 
48 0.0118 0.10037 0.16151 0.17057 0.19141 0.31511 0.32404 0.34444 0.50621 0.52151 0.64429 0.65999 0.81665 0.82912 0.84675 0.99403 1.00813 1.16837 1.17916 1.20563 1.33246 1.35094 1.50466 1.525 1.65926 1.6788 1.8508 1.86878 2.06933 2.19715 2.22347 2.33881 2.6405 2.82465 2.84616 2.99077 3.16443 3.3131 3.44864 3.46547 3.59404 3.76852 4.09667 4.34273 4.50828 4.64271 4.81829 4.83926 
45 0.01627 0.10706 0.16846 0.17803 0.20507 0.32208 0.33173 0.51273 0.52987 0.65223 0.68088 0.82106 0.83479 0.8511 1.00068 1.01681 1.17539 1.18694 1.21626 1.33967 1.36272 1.51305 1.5458 1.66658 1.69435 1.85778 1.8804 2.07845 2.20533 2.24241 2.34568 2.64883 2.83246 2.9986 3.17167 3.32019 3.45585 3.48046 3.6016 3.77717 4.10359 4.34997 4.51648 4.6569 4.82562 
45 0.02031 0.10967 0.17031 0.18002 0.2088 0.32409 0.33399 0.51508 0.53262 0.65368 0.67867 0.82385 0.83706 0.85534 1.00278 1.0208 1.1773 1.18911 1.21935 1.34149 1.3646 1.51427 1.5407 1.66857 1.70098 1.85981 1.88478 2.07942 2.20719 2.24585 2.34773 2.65024 2.83424 3.00018 3.1732 3.32196 3.45754 3.48064 3.60323 3.77828 4.10533 4.35185 4.51758 4.65436 4.82739 
41 0.01519 0.11351 0.17564 0.18601 0.22966 0.32953 0.34018 0.52081 0.54069 0.65994 0.82712 0.84154 0.85964 1.00795 1.02883 1.18293 1.19607 1.23076 1.34706 1.37402 1.52128 1.674 1.865 1.89242 2.08653 2.21304 2.35286 2.65618 2.83985 3.00623 3.17873 3.32721 3.46281 3.49136 3.60886 3.78509 4.11053 4.3574 4.52391 4.66435 4.83287 
49 0.00968 0.1004 0.16769 0.17612 0.19215 0.32191 0.33017 0.34454 0.51351 0.52804 0.65206 0.66858 0.81592 0.83304 0.8431 1.00055 1.01225 1.17536 1.18528 1.20678 1.33961 1.35593 1.51214 1.5316 1.66571 1.68255 1.8574 1.87294 2.07667 2.20406 2.2268 2.34571 2.6479 2.83182 2.85161 2.9981 3.17157 3.19311 3.32025 3.45588 3.47148 3.60111 3.77647 4.10373 4.3497 4.51592 4.65085 4.82547 4.84479 
48 0.01767 0.10243 0.1639 0.17297 0.19441 0.31759 0.3267 0.35159 0.50882 0.52445 0.64697 0.66397 0.8178 0.83079 0.84641 0.99638 1.01118 1.17087 1.18161 1.20787 1.33502 1.3539 1.50744 1.52931 1.66193 1.68333 1.85338 1.87293 2.07212 2.19995 2.22695 2.3413 2.64306 2.82748 2.8497 2.99338 3.16685 3.31561 3.45108 3.46829 3.59661 3.77118 4.09905 4.34524 4.51075 4.64551 4.82088 4.84344 
44 0.0205 0.11305 0.17196 0.18231 0.22342 0.32521 0.33526 0.51626 0.53384 0.65493 0.68087 0.82907 0.84081 1.0039 1.02129 1.17849 1.19064 1.2221 1.34273 1.36595 1.51565 1.54411 1.66978 1.70289 1.86124 1.88892 2.0811 2.20842 2.34902 2.65129 2.83525 2.86258 3.0017 3.17481 3.3234 3.45905 3.48608 3.60483 3.77984 4.10695 4.35332 4.51933 4.65598 4.82876 
47 0.01617 0.10633 0.16932 0.17821 0.19828 0.32329 0.33232 0.35701 0.51504 0.5325 0.65358 0.67749 0.82102 0.83527 0.84807 1.00187 1.0158 1.17708 1.18824 1.21616 1.3414 1.36405 1.51445 1.54014 1.66752 1.68888 1.85901 1.87792 2.07957 2.20712 2.24268 2.34711 2.64976 2.8339 2.85961 3.00021 3.17315 3.32178 3.45723 3.4776 3.60281 3.77836 4.10485 4.35116 4.51768 4.65326 4.82708 
45 0.00784 0.10316 0.17108 0.18094 0.21244 0.32508 0.33522 0.51593 0.53355 0.65443 0.67897 0.82578 0.83839 0.85907 1.00368 1.02261 1.17815 1.19012 1.22095 1.34232 1.3655 1.51513 1.5421 1.66964 1.86052 1.88427 2.0798 2.20785 2.24432 2.34843 2.65065 2.83488 2.86235 3.00101 3.17394 3.32276 3.45841 3.48322 3.60395 3.77895 4.10608 4.35264 4.51831 4.65438 4.82819 
34 0.00809 0.11636 0.17502 0.19035 0.328 0.34151 0.51945 0.5449 0.65854 0.83358 0.8473 1.00704 1.18134 1.1985 1.34573 1.51977 1.67266 1.8637 2.08433 2.21137 2.35158 2.65468 2.83849 3.00517 3.17773 3.32593 3.46197 3.6079 3.78413 4.1095 4.35665 4.52277 4.66138 4.83188 
46 0.01271 0.1094 0.17062 0.18049 0.2117 0.32421 0.33411 0.51506 0.5318 0.65372 0.67809 0.8254 0.83804 0.85938 1.00289 1.02 1.17753 1.18948 1.22044 1.34159 1.36377 1.5146 1.54354 1.66883 1.70196 1.86 1.8846 2.07962 2.2073 2.24548 2.34794 2.65038 2.8342 2.86159 3.00031 3.17362 3.32226 3.4578 3.4813 3.60341 3.77864 4.10565 4.35197 4.51835 4.65776 4.82754 
42 0.00856 0.10724 0.16897 0.17917 0.21724 0.32271 0.33312 0.51387 0.53328 0.65296 0.69951 0.82475 0.83692 0.86847 1.00145 1.02234 1.17616 1.18905 1.22434 1.34047 1.36811 1.51422 1.66734 1.85834 1.88525 2.07903 2.20619 2.3462 2.64932 2.83281 2.9992 3.17214 3.3206 3.45635 3.4848 3.6022 3.77754 4.10416 4.3506 4.51714 4.65682 4.82621 
45 0.00943 0.04532 0.12777 0.17653 0.18656 0.22453 0.32971 0.33953 0.52102 0.539 0.65978 0.68796 0.83446 0.84561 1.00812 1.02436 1.18299 1.19488 1.22542 1.34717 1.37003 1.5203 1.54854 1.67359 1.69738 1.86522 1.88749 2.08577 2.21225 2.24583 2.35339 2.65574 2.84007 3.0062 3.17891 3.32763 3.46329 3.48743 3.60892 3.78412 4.11103 4.35751 4.5233 4.65916 4.83297 
39 0.01877 0.11006 0.16738 0.17845 0.32031 0.33083 0.51168 0.53121 0.65067 0.6858 0.82255 0.83523 0.88487 0.99961 1.02358 1.17432 1.18815 1.3385 1.368 1.51241 1.66527 1.8563 1.88517 2.07689 2.2044 2.34436 2.64737 2.83096 2.99718 3.1703 3.31879 3.45451 3.60033 3.77575 4.10221 4.34853 4.51545 4.65381 4.82414 
50 0.01914 0.1043 0.16754 0.1761 0.19348 0.32135 0.32976 0.34524 0.51288 0.52769 0.65113 0.66632 0.81645 0.83273 0.84318 1.00002 1.01225 1.17483 1.18495 1.20774 1.33895 1.3554 1.5113 1.53031 1.66539 1.68306 1.85691 1.87304 2.07573 2.20372 2.22722 2.3451 2.64702 2.83119 2.8513 2.99737 3.17084 3.19019 3.3196 3.4552 3.47062 3.60042 3.7751 4.10302 4.12926 4.34914 4.51476 4.64982 4.82491 4.84503 
53 0.01151 0.10011 0.1715 0.17976 0.1947 0.32609 0.33411 0.3473 0.51737 0.5308 0.5647 0.65586 0.66973 0.82237 0.83757 0.84768 1.00479 1.01644 1.17945 1.18911 1.2094 1.34341 1.35815 1.51582 1.53331 1.66991 1.68622 1.86147 1.87644 2.08005 2.10124 2.20802 2.22865 2.3497 2.65166 2.83576 2.85488 3.00166 3.03047 3.17547 3.1929 3.32413 3.4596 3.47304 3.60496 3.77983 4.10764 4.12598 4.35374 4.5195 4.65444 4.8295 4.84752 
44 0.01442 0.10482 0.1661 0.17595 0.20862 0.31979 0.32973 0.51092 0.52925 0.64974 0.68012 0.81884 0.83251 0.8496 0.9984 1.01702 1.17327 1.1854 1.21648 1.33742 1.36193 1.51107 1.66427 1.69714 1.85542 1.88121 2.07556 2.20272 2.23769 2.34339 2.64633 2.83002 2.99612 3.16913 3.3177 3.45343 3.47998 3.59908 3.7745 4.10109 4.3474 4.51397 4.65296 4.82308 
45 0.01808 0.10701 0.1663 0.17613 0.2055 0.31972 0.32942 0.36736 0.51118 0.52959 0.64971 0.67652 0.82518 0.83644 0.99855 1.01458 1.17327 1.18537 1.21699 1.3374 1.36065 1.51036 1.53942 1.66411 1.68958 1.85559 1.87865 2.07574 2.20273 2.24077 2.34379 2.64635 2.83013 2.99603 3.16965 3.31815 3.45378 3.4811 3.59944 3.77478 4.10167 4.34798 4.5146 4.6514 4.82343 
49 0.01846 0.10602 0.16782 0.17666 0.19573 0.32129 0.32982 0.34589 0.51272 0.52724 0.65079 0.66577 0.82127 0.8347 0.84912 1.00023 1.01311 1.17474 1.18511 1.20929 1.33883 1.35535 1.51154 1.53254 1.66537 1.68337 1.85697 1.87344 2.07589 2.20344 2.22722 2.34525 2.6474 2.83112 2.85151 2.99717 3.17091 3.19553 3.31961 3.45516 3.47111 3.60076 3.77543 4.10325 4.34923 4.51507 4.65061 4.82483 4.84431 
47 0.01632 0.10432 0.16597 0.17502 0.19609 0.31979 0.32895 0.35548 0.51116 0.52784 0.64987 0.67453 0.82037 0.83314 0.84933 0.99854 1.01293 1.17319 1.18424 1.21194 1.33747 1.3589 1.51044 1.53604 1.66407 1.68559 1.85541 1.87439 2.07512 2.20247 2.2336 2.34349 2.64613 2.82984 2.85399 2.99617 3.1694 3.31804 3.45364 3.47428 3.59901 3.77408 4.10138 4.34749 4.5137 4.64995 4.82327 
49 0.01437 0.10245 0.16828 0.17672 0.1935 0.32222 0.33048 0.34502 0.51382 0.52855 0.65241 0.66901 0.8151 0.83302 0.84289 1.00078 1.0126 1.1758 1.18585 1.20835 1.33981 1.35594 1.51259 1.53225 1.6661 1.68309 1.85789 1.87394 2.07724 2.20463 2.22811 2.34599 2.64843 2.83207 2.85199 2.99831 3.17186 3.19703 3.32049 3.45617 3.47204 3.60159 3.77652 4.10404 4.34994 4.51611 4.65183 4.82573 4.84535 
56 0.01584 0.09951 0.1671 0.17494 0.1873 0.32144 0.3287 0.33914 0.51321 0.52554 0.54989 0.65171 0.66399 0.81029 0.83166 0.84053 1.00034 1.01054 1.17526 1.18429 1.20135 1.33924 1.3525 1.51144 1.52722 1.66533 1.67984 1.85717 1.87092 2.0756 2.09334 2.2034 2.22068 2.34553 2.36881 2.6472 2.6648 2.83155 2.84966 2.99772 3.02076 3.17134 3.18609 3.32019 3.36031 3.45564 3.46821 3.60088 3.77559 4.10357 4.11874 4.34955 4.51523 4.64938 4.82536 4.84168 
54 0.01637 0.10146 0.167 0.17515 0.18951 0.32096 0.32859 0.33993 0.51264 0.52548 0.55295 0.651 0.66379 0.81674 0.83279 0.84251 1.00003 1.01093 1.1746 1.18402 1.20265 1.3388 1.35318 1.51086 1.52739 1.66484 1.68011 1.85664 1.87092 2.07504 2.09436 2.20313 2.22258 2.34504 2.64667 2.66606 2.83096 2.84969 2.99697 3.02131 3.17095 3.1876 3.3196 3.45518 3.46866 3.60041 3.77501 4.10315 4.12054 4.34912 4.51474 4.64907 4.82491 4.84265 
48 0.01557 0.10055 0.16176 0.17084 0.19186 0.31535 0.32435 0.34578 0.50668 0.52263 0.64498 0.66553 0.816 0.82892 0.84476 0.99422 1.0086 1.16878 1.17966 1.20655 1.33286 1.35175 1.50552 1.52973 1.65956 1.67978 1.85107 1.86953 2.07007 2.19778 2.22586 2.33919 2.64137 2.82518 2.84789 2.9913 3.16496 3.31354 3.4492 3.46749 3.59457 3.7693 4.09709 4.3431 4.50903 4.64416 4.81876 4.84573 
50 0.0085 0.09943 0.16819 0.17672 0.19303 0.32235 0.33057 0.34455 0.51389 0.52818 0.65176 0.66533 0.81801 0.83405 0.84463 1.00112 1.01296 1.17563 1.18548 1.20627 1.33982 1.35536 1.51197 1.52989 1.66626 1.68307 1.85793 1.87346 2.07661 2.1007 2.20445 2.2266 2.34621 2.6483 2.83211 2.85138 2.99823 3.17199 3.19133 3.32071 3.45618 3.47071 3.60162 3.77628 4.10428 4.35024 4.51596 4.65032 4.82597 4.84475 
53 0.0126 0.10271 0.17037 0.17868 0.19402 0.32437 0.33223 0.34447 0.51607 0.52958 0.56783 0.65444 0.66818 0.8219 0.8366 0.84707 1.00332 1.01467 1.17813 1.18788 1.20864 1.34212 1.35707 1.5147 1.53282 1.66834 1.68441 1.86014 1.87518 2.07913 2.10331 2.2069 2.22898 2.34846 2.65039 2.8345 2.85376 3.00043 3.03199 3.17423 3.19243 3.32296 3.45838 3.47213 3.60386 3.77891 4.10653 4.13216 4.35268 4.51845 4.65308 4.82838 4.84762 
49 0.01737 0.10584 0.16888 0.17762 0.19638 0.32243 0.3309 0.34683 0.51396 0.5288 0.65228 0.6679 0.8195 0.83451 0.84609 1.0012 1.01382 1.17593 1.18616 1.20967 1.34015 1.35738 1.51268 1.53269 1.6666 1.68483 1.8582 1.87504 2.0773 2.2049 2.22935 2.34634 2.64835 2.83241 2.85291 2.99854 3.17201 3.19626 3.32079 3.45635 3.47236 3.6017 3.77665 4.10427 4.35033 4.51631 4.65122 4.826 4.84611 
38 0.02109 0.11588 0.17038 0.18198 0.32329 0.33433 0.51447 0.53453 0.65344 0.69414 0.82854 0.84067 1.00234 1.02536 1.17689 1.19091 1.34097 1.36834 1.51434 1.66806 1.85905 1.88683 2.07927 2.20669 2.34706 2.65022 2.83357 2.99991 3.17312 3.32156 3.45727 3.60314 3.77871 4.10526 4.35156 4.51839 4.65828 4.82716 
54 0.01459 0.0983 0.16231 0.17059 0.18605 0.31609 0.32396 0.33622 0.5074 0.52043 0.54987 0.64557 0.65818 0.81441 0.82871 0.83973 0.9951 1.00655 1.16948 1.17906 1.19846 1.33355 1.34808 1.50548 1.5219 1.65999 1.67602 1.85168 1.86648 2.06974 2.08998 2.19786 2.21751 2.33997 2.64149 2.66463 2.82567 2.84411 2.99181 3.02297 3.16563 3.18181 3.31441 3.44992 3.46366 3.59526 3.76962 4.098 4.11678 4.34399 4.5094 4.64392 4.81962 4.8373 
46 0.01938 0.10661 0.16762 0.17707 0.20265 0.32143 0.33105 0.41411 0.51271 0.53026 0.65137 0.67791 0.82359 0.83541 0.85631 1.00026 1.01808 1.17483 1.18661 1.21713 1.3391 1.36282 1.51207 1.54155 1.666 1.69765 1.85729 1.88164 2.07721 2.20436 2.23999 2.3451 2.64759 2.83173 2.99778 3.17073 3.31944 3.45502 3.4777 3.60068 3.77588 4.10282 4.34923 4.51542 4.65306 4.82483 
55 0.01708 0.10288 0.16939 0.17738 0.19056 0.32374 0.33124 0.34227 0.51548 0.52828 0.55519 0.65405 0.66728 0.81751 0.83497 0.84428 1.00266 1.01324 1.17736 1.1866 1.20447 1.34156 1.35562 1.51372 1.53013 1.66754 1.68238 1.85927 1.87298 2.07806 2.0975 2.20611 2.22575 2.34773 2.37189 2.64962 2.66989 2.83388 2.8525 3.00005 3.03173 3.17376 3.19096 3.32248 3.45795 3.47131 3.60318 3.77812 4.10589 4.12297 4.35189 4.51762 4.65203 4.82767 4.8449 
44 0.01562 0.11348 0.17554 0.18558 0.22075 0.32946 0.33978 0.52019 0.53793 0.6589 0.68581 0.83107 0.84317 0.86983 1.00811 1.02886 1.18228 1.1943 1.22546 1.34647 1.36973 1.51935 1.54735 1.67397 1.86491 1.89073 2.0848 2.21198 2.24826 2.35254 2.6549 2.83931 3.00527 3.1782 3.32691 3.4625 3.4864 3.60807 3.78329 4.11038 4.35682 4.52267 4.65914 4.83243 
41 0.02251 0.11577 0.17366 0.18435 0.30323 0.32887 0.34091 0.51842 0.53774 0.65716 0.69019 0.83221 0.84388 1.00609 1.02853 1.1806 1.19384 1.23095 1.34489 1.37216 1.51863 1.67207 1.8631 1.89256 2.08365 2.2111 2.35075 2.65355 2.83732 3.00349 3.17653 3.32526 3.4607 3.48896 3.60674 3.7822 4.10855 4.35519 4.52158 4.65932 4.83081 
42 0.01614 0.10222 0.1615 0.17162 0.20838 0.31496 0.32518 0.5061 0.52565 0.64488 0.6915 0.81656 0.82915 0.85243 0.99372 1.01403 1.16849 1.18154 1.21771 1.33273 1.36187 1.50629 1.65941 1.85043 1.87596 2.0702 2.1978 2.24247 2.33869 2.64173 2.82508 2.99116 3.16459 3.31312 3.44878 3.59438 3.76932 4.09647 4.34256 4.50943 4.64985 4.81826 
52 0.01585 0.10427 0.1696 0.17794 0.19367 0.32347 0.33141 0.344 0.51515 0.52903 0.63748 0.6556 0.6791 0.82196 0.83605 0.84712 1.00245 1.01411 1.17704 1.18677 1.20725 1.34106 1.35582 1.51331 1.53066 1.6675 1.68398 1.85914 1.87423 2.07784 2.10007 2.20562 2.22642 2.34748 2.64934 2.83338 2.85253 2.99961 3.17331 3.19213 3.32189 3.45751 3.47165 3.60266 3.77734 4.10547 4.12584 4.35147 4.51716 4.65134 4.82733 4.84624 
44 0.0122 0.10218 0.16117 0.17128 0.20678 0.31466 0.32481 0.50572 0.52356 0.64422 0.67138 0.81722 0.82944 0.85889 0.99351 1.01245 1.16808 1.1804 1.21321 1.33237 1.35831 1.50529 1.54488 1.65924 1.85032 1.87598 2.06955 2.19767 2.33834 2.64078 2.82462 2.85618 2.99086 3.16421 3.31285 3.44854 3.48111 3.59413 3.76893 4.09632 4.34244 4.50876 4.64666 4.8181 
45 0.01162 0.11152 0.17379 0.18398 0.22059 0.32732 0.33745 0.51826 0.53573 0.65661 0.68 0.83105 0.84279 1.00585 1.0228 1.18039 1.19242 1.22346 1.34466 1.36731 1.51751 1.54464 1.67173 1.70219 1.86307 1.88807 2.08271 2.21039 2.25874 2.35105 2.65341 2.83732 2.86624 3.0035 3.17665 3.32536 3.46099 3.48721 3.60655 3.7817 4.10891 4.3555 4.52127 4.6574 4.83078 
54 0.01101 0.09907 0.16431 0.17261 0.1879 0.31818 0.32607 0.33834 0.50966 0.52264 0.55137 0.64792 0.66125 0.81629 0.83072 0.84147 0.99723 1.00878 1.17171 1.18136 1.20116 1.33584 1.35052 1.50797 1.52577 1.6622 1.67834 1.85382 1.86858 2.07198 2.09143 2.20025 2.22038 2.34219 2.64388 2.67121 2.82802 2.84682 2.99416 3.02449 3.16794 3.18503 3.3167 3.45217 3.46583 3.59754 3.772 4.10022 4.11899 4.34621 4.51178 4.64651 4.82191 4.83949 
43 0.01224 0.10581 0.16729 0.17739 0.21507 0.32108 0.33151 0.51219 0.53135 0.65091 0.68063 0.82097 0.83395 0.8531 0.99973 1.02065 1.17442 1.18698 1.21977 1.33885 1.36726 1.51214 1.66574 1.85675 1.88602 2.07698 2.20423 2.24424 2.34455 2.64703 2.8314 2.99736 3.17019 3.31894 3.45457 3.48362 3.60031 3.77569 4.10227 4.349 4.51503 4.65158 4.82441 
41 0.01871 0.10662 0.1636 0.17407 0.21756 0.31699 0.32746 0.50804 0.52808 0.64676 0.70161 0.82223 0.83388 0.99571 1.01452 1.1703 1.18347 1.22028 1.33472 1.36529 1.50807 1.66125 1.6954 1.85267 1.88226 2.07238 2.20011 2.34067 2.64371 2.82702 2.99319 3.16658 3.3151 3.45091 3.59652 3.7714 4.09863 4.34475 4.51176 4.65372 4.8203 
47 0.0126 0.09982 0.15969 0.16936 0.19674 0.31324 0.32281 0.35782 0.50436 0.52178 0.6427 0.66761 0.81718 0.82863 0.86392 0.99224 1.00882 1.16656 1.17824 1.20887 1.33073 1.35418 1.5033 1.53141 1.65767 1.68529 1.84907 1.87222 2.06799 2.19584 2.23298 2.33701 2.63916 2.8231 2.84985 2.98928 3.1627 3.31139 3.44701 3.47246 3.59256 3.76716 4.0949 4.34108 4.50693 4.64451 4.8166 
44 0.01881 0.10972 0.16831 0.17836 0.21195 0.32186 0.33192 0.51296 0.53133 0.65161 0.67921 0.82535 0.83717 1.00053 1.01772 1.17482 1.18674 1.21743 1.33923 1.36267 1.51215 1.53978 1.66614 1.69321 1.85779 1.8836 2.07768 2.20454 2.24104 2.34571 2.64853 2.8321 2.99815 3.17152 3.3201 3.45576 3.4865 3.60161 3.77671 4.10365 4.34999 4.51614 4.65366 4.82555 
48 0.01389 0.10763 0.16976 0.17895 0.20136 0.32341 0.33252 0.35679 0.51491 0.53148 0.65358 0.67739 0.82463 0.83712 0.85447 1.00226 1.01702 1.17675 1.18765 1.21471 1.34106 1.36116 1.51417 1.53967 1.66767 1.68876 1.85926 1.87863 2.07878 2.20612 2.23583 2.34734 2.65005 2.83372 2.85792 2.99996 3.17313 3.32175 3.45736 3.47747 3.6029 3.77796 4.10515 4.3514 4.51764 4.65473 4.8271 4.85708 
54 0.01619 0.10478 0.17088 0.17915 0.1946 0.32495 0.3329 0.34565 0.51636 0.52971 0.56203 0.65471 0.66825 0.82206 0.83685 0.84725 1.00374 1.01525 1.17841 1.18809 1.20841 1.34234 1.35689 1.51462 1.53181 1.66884 1.68507 1.86059 1.87579 2.07905 2.10023 2.20705 2.22808 2.3488 2.65046 2.67571 2.83484 2.85426 3.00074 3.03428 3.17452 3.19254 3.32329 3.4587 3.47252 3.60407 3.7787 4.10674 4.12723 4.35288 4.51837 4.653 4.8285 4.84649 
55 0.01338 0.09989 0.1698 0.17745 0.18919 0.32483 0.33226 0.34331 0.51629 0.52918 0.5553 0.6552 0.66949 0.80878 0.83352 0.84222 0.8646 1.00325 1.01348 1.17854 1.18768 1.20592 1.34233 1.35619 1.5149 1.53154 1.66861 1.6836 1.86001 1.87353 2.07916 2.09863 2.2072 2.22614 2.34833 2.65067 2.83449 2.85254 3.00089 3.03183 3.17425 3.19024 3.32287 3.34345 3.45841 3.47087 3.60379 3.77896 4.1062 4.12075 4.35213 4.51844 4.65404 4.82826 4.84497 
48 0.02012 0.10296 0.16451 0.17342 0.19309 0.31804 0.32674 0.34463 0.50936 0.52426 0.64749 0.66281 0.81762 0.8312 0.84532 0.9969 1.00996 1.17133 1.18166 1.20556 1.33547 1.35212 1.50776 1.52801 1.6621 1.68084 1.85369 1.87066 2.07248 2.20006 2.22376 2.34182 2.64374 2.82768 2.84807 2.99375 3.16758 3.31604 3.45178 3.46749 3.59704 3.77169 4.09979 4.34572 4.51159 4.64659 4.82139 4.84151 
47 0.01864 0.10311 0.16435 0.17371 0.19842 0.31795 0.32737 0.35969 0.50928 0.52597 0.64779 0.67219 0.81872 0.83135 0.84815 0.99674 1.01324 1.1715 1.18284 1.21174 1.33569 1.35737 1.50838 1.53453 1.66253 1.68996 1.85374 1.87587 2.07315 2.20121 2.2379 2.34173 2.64398 2.82809 2.85256 2.9943 3.16739 3.31618 3.45176 3.47283 3.59735 3.77213 4.09954 4.34576 4.51171 4.64956 4.82139 
53 0.00659 0.09559 0.16427 0.17242 0.18641 0.31868 0.32636 0.33796 0.51042 0.5237 0.55405 0.64874 0.66255 0.81277 0.8299 0.8393 0.99759 1.00868 1.17226 1.18175 1.20081 1.33641 1.35129 1.50897 1.52776 1.66271 1.67849 1.85442 1.86919 2.07318 2.09675 2.20079 2.22056 2.34276 2.64475 2.82863 2.8475 2.99454 3.02353 3.16845 3.18626 3.31722 3.45265 3.46612 3.59812 3.77282 4.10076 4.12342 4.34671 4.51272 4.64811 4.82243 4.83995 
47 0.01918 0.10379 0.16405 0.17341 0.19742 0.3176 0.32695 0.35631 0.50894 0.52598 0.64763 0.67456 0.8201 0.83204 0.85266 0.99653 1.01216 1.17104 1.18256 1.21238 1.33527 1.35721 1.50821 1.53556 1.66207 1.68596 1.8534 1.87356 2.07283 2.20051 2.2368 2.3414 2.644 2.82772 2.85475 2.99399 3.1673 3.31585 3.4516 3.47616 3.59715 3.77206 4.09938 4.3455 4.51187 4.64954 4.82118 
47 0.01191 0.10503 0.17401 0.18322 0.20506 0.328 0.33717 0.36316 0.51957 0.53636 0.65831 0.68309 0.82965 0.84189 0.86034 1.00682 1.02171 1.18148 1.19263 1.22084 1.34574 1.36646 1.51881 1.54414 1.67225 1.69356 1.86381 1.88316 2.0839 2.21086 2.24143 2.35198 2.65437 2.83835 2.86271 3.00473 3.17769 3.32636 3.46203 3.48352 3.60754 3.78254 4.1098 4.3562 4.52214 4.65763 4.83175 
38 0.01454 0.11307 0.16716 0.17958 0.32001 0.33171 0.5113 0.53329 0.64999 0.69468 0.82568 0.83801 0.99915 1.04153 1.17374 1.18874 1.33794 1.37622 1.51144 1.66504 1.85595 1.89379 2.07628 2.204 2.34399 2.64651 2.83074 2.99674 3.16977 3.31832 3.45411 3.59986 3.77529 4.10185 4.34851 4.51453 4.65198 4.82392 
49 0.01076 0.09482 0.17139 0.18 0.19508 0.32645 0.33466 0.34851 0.51823 0.5327 0.65646 0.67143 0.82308 0.83853 0.84959 1.00528 1.01717 1.1801 1.19016 1.21253 1.34425 1.36028 1.51695 1.53666 1.67044 1.68731 1.86233 1.87829 2.08133 2.20888 2.23153 2.3505 2.65296 2.83646 2.85597 3.00273 3.17628 3.19655 3.32506 3.46039 3.47491 3.60595 3.78066 4.10855 4.35453 4.52067 4.65643 4.83025 4.84927 
50 0.01428 0.10238 0.16788 0.17625 0.19227 0.32187 0.33 0.34357 0.51343 0.52751 0.65166 0.66583 0.81495 0.83282 0.84262 1.00053 1.01211 1.17539 1.18527 1.20654 1.33943 1.35469 1.51218 1.53097 1.66575 1.68241 1.85755 1.87318 2.07649 2.20403 2.22571 2.34576 2.648 2.83164 2.85091 2.9978 3.17149 3.19005 3.32018 3.45583 3.47065 3.60123 3.7761 4.10367 4.12479 4.34965 4.51592 4.651 4.82539 4.84358 
36 0.01618 0.12001 0.17169 0.18518 0.32454 0.33701 0.5156 0.53765 0.65467 0.82896 0.84165 1.00347 1.17783 1.19322 1.34209 1.37732 1.5158 1.66938 1.86009 1.89398 2.08055 2.20808 2.34824 2.65152 2.83487 3.00111 3.17403 3.32255 3.45827 3.60435 3.7796 4.10609 4.35283 4.51966 4.6629 4.8282 
42 0.05425 0.12567 0.16271 0.17376 0.31457 0.32446 0.37514 0.50614 0.5252 0.64476 0.67423 0.81842 0.8303 0.8866 0.99402 1.01403 1.16858 1.1814 1.21687 1.33279 1.3608 1.50596 1.65953 1.85066 1.87678 2.07004 2.19775 2.2368 2.33881 2.64157 2.82507 2.99115 3.16465 3.31319 3.44892 3.59444 3.76924 4.09664 4.34273 4.50937 4.648 4.81837 
54 0.01855 0.10313 0.16924 0.17738 0.19242 0.32354 0.33156 0.34482 0.51477 0.52807 0.55882 0.65322 0.6668 0.81811 0.83443 0.84406 1.00218 1.0138 1.17675 1.18625 1.20564 1.34077 1.35527 1.51299 1.53008 1.66728 1.68342 1.85887 1.87377 2.07747 2.09814 2.20518 2.22449 2.34707 2.64875 2.67327 2.83323 2.85244 2.99913 3.0295 3.17278 3.18969 3.32159 3.45708 3.47073 3.60229 3.77719 4.10503 4.1236 4.3512 4.5167 4.65176 4.82689 4.84481 
46 0.01866 0.10562 0.16831 0.17742 0.2003 0.32221 0.33162 0.36702 0.5137 0.53161 0.65287 0.68631 0.82053 0.83425 0.84808 1.00074 1.01606 1.17592 1.18765 1.2174 1.34008 1.36358 1.51408 1.66653 1.69057 1.85769 1.87743 2.07826 2.20563 2.24012 2.34573 2.64912 2.83247 2.85896 2.99912 3.17196 3.32048 3.45607 3.48063 3.60184 3.77752 4.10362 4.34989 4.51711 4.66126 4.82575 
60 0.01653 0.10072 0.16791 0.17579 0.1853 0.21448 0.32354 0.33038 0.33996 0.51506 0.5258 0.54517 0.65328 0.66374 0.81317 0.834 0.84263 0.87483 1.00248 1.01188 1.17696 1.18536 1.19975 1.23135 1.34113 1.35295 1.51332 1.52812 1.66711 1.68003 1.8589 1.87085 2.07704 2.0934 2.20487 2.22066 2.34747 2.36489 2.64944 2.66613 2.83307 2.84886 2.99928 3.01636 3.17325 3.1854 3.32196 3.33499 3.45744 3.46848 3.60282 3.77752 4.10565 4.11807 4.35124 4.39637 4.51734 4.65191 4.82718 4.84109 
48 0.02005 0.10677 0.16823 0.17728 0.19836 0.32175 0.33067 0.35115 0.51306 0.52855 0.65145 0.6691 0.82237 0.83527 0.85114 1.00056 1.0144 1.17517 1.18596 1.21244 1.3392 1.35744 1.51179 1.53328 1.666 1.68587 1.8574 1.87505 2.07643 2.20422 2.23185 2.34554 2.64759 2.83157 2.85315 2.99779 3.17129 3.31987 3.45559 3.47372 3.60092 3.77561 4.10344 4.34945 4.51528 4.65048 4.82514 4.84691 
58 0.01653 0.0948 0.16144 0.16943 0.17873 0.20517 0.31742 0.3243 0.33396 0.50926 0.52114 0.54346 0.64758 0.65889 0.80479 0.82753 0.83611 0.86042 0.99636 1.00586 1.17119 1.1798 1.19523 1.33516 1.34763 1.50745 1.52305 1.661 1.6743 1.85282 1.86526 2.0713 2.0889 2.19895 2.21552 2.34144 2.36108 2.64326 2.66003 2.82707 2.84418 2.99329 3.01185 3.16734 3.18096 3.31601 3.33129 3.45161 3.46339 3.59682 3.77151 4.09962 4.11361 4.3452 4.51126 4.64585 4.82107 4.83594 
60 0.01171 0.09714 0.1642 0.17255 0.18112 0.20226 0.32176 0.32868 0.33848 0.5132 0.5247 0.54562 0.65158 0.66262 0.80706 0.83103 0.83956 0.85979 1.00026 1.00958 1.17506 1.18351 1.19841 1.2313 1.33912 1.3513 1.51145 1.52662 1.66514 1.67834 1.85702 1.86948 2.07541 2.09243 2.20317 2.21933 2.34538 2.36413 2.64715 2.66326 2.83113 2.84742 2.99728 3.01527 3.17113 3.18392 3.31996 3.33472 3.45536 3.46661 3.60066 3.77525 4.10343 4.11625 4.34922 4.51494 4.53663 4.64985 4.82513 4.83964 
62 0.01539 0.08976 0.15385 0.16364 0.17147 0.18835 0.31232 0.31897 0.32771 0.50454 0.51507 0.53406 0.64256 0.6523 0.79453 0.8224 0.83085 0.84767 0.99177 1.00067 1.16646 1.17455 1.18758 1.21345 1.33055 1.34174 1.50257 1.51666 1.65627 1.66843 1.8481 1.85943 2.06603 2.0823 2.19389 2.20897 2.33694 2.35402 2.63845 2.65312 2.8222 2.83678 2.98848 3.00523 3.16267 3.17395 3.31126 3.32245 3.44675 3.45725 3.59204 3.76639 3.78529 4.09507 4.10646 4.34053 4.3813 4.50636 4.52539 4.64019 4.81654 4.83012 
48 0.00722 0.09534 0.16943 0.1783 0.19741 0.32423 0.33343 0.36327 0.51518 0.53096 0.65396 0.67669 0.82257 0.83622 0.85003 1.00274 1.0176 1.17724 1.18796 1.21408 1.34131 1.36022 1.51407 1.53621 1.66838 1.69061 1.85971 1.87877 2.07921 2.20686 2.2364 2.34744 2.64966 2.83384 2.85623 3.00004 3.17322 3.32183 3.45743 3.47583 3.60305 3.77807 4.10519 4.35147 4.51744 4.65288 4.82721 4.85176 
48 0.01201 0.10627 0.16847 0.17761 0.1992 0.322 0.33098 0.35189 0.51325 0.52853 0.65168 0.67006 0.82342 0.83594 0.85316 1.00087 1.01476 1.17539 1.18628 1.21327 1.33953 1.35848 1.51233 1.53559 1.66624 1.68628 1.85776 1.87582 2.07671 2.2047 2.23479 2.34578 2.64818 2.8318 2.85331 2.99801 3.17167 3.32018 3.45586 3.47431 3.60131 3.77624 4.10375 4.34979 4.51613 4.6526 4.82543 4.84873 
58 0.01179 0.08843 0.15365 0.16252 0.17107 0.19254 0.31096 0.31779 0.32719 0.50293 0.51425 0.53583 0.6411 0.65187 0.7964 0.82118 0.8297 0.8492 0.99016 0.99957 1.16501 1.17363 1.18919 1.32894 1.34116 1.50094 1.51667 1.65471 1.66778 1.84639 1.85835 2.06441 2.08148 2.19237 2.20844 2.33528 2.35488 2.63685 2.65441 2.82061 2.83712 2.98696 3.00553 3.16107 3.17398 3.3097 3.32264 3.44526 3.45674 3.59052 3.76487 4.09339 4.10574 4.33881 4.50469 4.63887 4.81471 4.82852 
53 0.01056 0.09967 0.16737 0.17554 0.19001 0.32148 0.32914 0.34066 0.51325 0.52663 0.55879 0.65171 0.66563 0.81688 0.83314 0.84286 1.00045 1.01149 1.17521 1.18478 1.20438 1.33928 1.35408 1.51204 1.5304 1.66535 1.6808 1.85719 1.87168 2.07627 2.10112 2.20347 2.22259 2.34556 2.64777 2.83149 2.85039 2.99753 3.02756 3.17152 3.19142 3.32006 3.45563 3.46947 3.60104 3.77602 4.10361 4.12271 4.34959 4.51569 4.6507 4.82532 4.84301 
37 0.02114 0.11388 0.16914 0.18162 0.32211 0.33391 0.51339 0.53509 0.65219 0.82232 0.83603 0.88439 1.00114 1.1758 1.19075 1.33988 1.37265 1.51321 1.66706 1.85796 1.89539 2.07839 2.20602 2.34595 2.64837 2.83257 2.99866 3.17161 3.32035 3.45587 3.60156 3.77721 4.10357 4.3501 4.51661 4.65545 4.82572 
47 0.00782 0.09951 0.17058 0.17987 0.20295 0.32479 0.33422 0.36709 0.5161 0.53319 0.65472 0.67931 0.82593 0.83823 0.85639 1.00353 1.01952 1.1781 1.18945 1.21847 1.34234 1.36402 1.51548 1.54195 1.6692 1.69387 1.86072 1.88375 2.08073 2.20799 2.24283 2.34842 2.65085 2.83509 2.86206 3.00117 3.1743 3.32297 3.45848 3.48072 3.60412 3.77936 4.10628 4.3528 4.5188 4.65561 4.82838 
57 0.00821 0.09321 0.16043 0.16835 0.17933 0.31451 0.32167 0.33154 0.50686 0.5187 0.54122 0.64511 0.65663 0.80352 0.82567 0.8345 0.87226 0.99429 1.00433 1.1691 1.1781 1.1949 1.33305 1.34606 1.50519 1.52124 1.65894 1.67302 1.85072 1.86387 2.06891 2.0869 2.19697 2.21401 2.33941 2.36089 2.64115 2.65903 2.82502 2.84262 2.99129 3.01242 3.16529 3.1803 3.31396 3.33093 3.44951 3.46187 3.5948 3.76938 4.09754 4.11207 4.34322 4.50899 4.64355 4.81902 4.83429 
39 0.01259 0.10949 0.16579 0.177 0.31868 0.3295 0.50987 0.5293 0.64854 0.68242 0.82332 0.83543 0.99779 1.01948 1.17239 1.18624 1.22849 1.33665 1.36494 1.5103 1.66363 1.85476 1.88565 2.07486 2.20214 2.34273 2.64577 2.8291 2.99518 3.16861 3.31707 3.45282 3.59843 3.7739 4.10059 4.34691 4.51411 4.65512 4.82245 
44 0.01627 0.10612 0.16565 0.17564 0.20936 0.31925 0.32943 0.51019 0.52834 0.64894 0.67791 0.82097 0.83336 0.85768 0.99808 1.01752 1.17251 1.18477 1.21704 1.33679 1.3612 1.50997 1.54947 1.66394 1.85495 1.8807 2.07474 2.20222 2.24587 2.34282 2.64569 2.82928 2.99542 3.16861 3.31724 3.45291 3.4812 3.59861 3.77369 4.10068 4.34697 4.51363 4.65209 4.82261 
44 0.00968 0.10847 0.16988 0.1798 0.21095 0.32372 0.33383 0.51473 0.53257 0.65335 0.67992 0.82604 0.83818 0.87078 1.00255 1.02165 1.17685 1.18891 1.22052 1.34118 1.36491 1.51442 1.5517 1.66824 1.70604 1.8595 1.88554 2.07964 2.20678 2.34734 2.6499 2.83393 2.99989 3.17302 3.3216 3.45718 3.48101 3.60276 3.77831 4.10512 4.35167 4.51779 4.65522 4.82713 
45 0.01139 0.10733 0.16784 0.17757 0.20519 0.32132 0.33093 0.36508 0.51272 0.53084 0.65133 0.67773 0.82666 0.83792 1.00014 1.01608 1.17475 1.1867 1.21777 1.33895 1.36156 1.51191 1.53936 1.66569 1.68982 1.85709 1.87824 2.07676 2.2043 2.24169 2.34532 2.64803 2.83159 2.99795 3.17116 3.31965 3.45538 3.48214 3.60092 3.77582 4.10324 4.34947 4.5156 4.65109 4.82499 
56 0.01074 0.09684 0.16505 0.17283 0.18423 0.31967 0.32685 0.33712 0.51142 0.52356 0.54685 0.64994 0.66213 0.80731 0.82971 0.83852 0.87359 0.99871 1.00893 1.17354 1.18262 1.20001 1.33751 1.35099 1.50997 1.52633 1.66362 1.67802 1.85544 1.86909 2.07427 2.09392 2.20167 2.21911 2.34378 2.36625 2.64572 2.66495 2.82972 2.84796 2.99582 3.01899 3.16974 3.18574 3.31836 3.45382 3.46625 3.59912 3.77409 4.10184 4.1174 4.34774 4.51367 4.64748 4.82349 4.83956 
39 0.00878 0.11096 0.16993 0.18115 0.32307 0.33401 0.51442 0.53436 0.65355 0.82354 0.83741 0.87369 1.00218 1.02507 1.17663 1.19036 1.23112 1.34101 1.37028 1.51534 1.66791 1.85913 1.88883 2.07981 2.20649 2.34711 2.65045 2.8338 3.00022 3.17318 3.32156 3.45722 3.60335 3.779 4.10512 4.35147 4.51832 4.65875 4.82719 
48 0.01263 0.10473 0.16694 0.17584 0.19527 0.32054 0.32926 0.34725 0.5119 0.52675 0.65 0.66575 0.82084 0.83403 0.84907 0.99941 1.01252 1.17395 1.18442 1.2092 1.33805 1.3552 1.51058 1.53174 1.66466 1.68336 1.85629 1.87357 2.07528 2.20274 2.22725 2.34444 2.64634 2.83039 2.85136 2.9964 3.17015 3.31881 3.4543 3.47044 3.59977 3.77443 4.10231 4.34828 4.51411 4.64898 4.82397 4.84431 
54 0.01576 0.10101 0.16531 0.17364 0.18906 0.31897 0.32673 0.33843 0.51048 0.52322 0.55063 0.64866 0.66123 0.8173 0.83172 0.84247 0.99812 1.00939 1.17262 1.18221 1.20164 1.33668 1.35104 1.50872 1.52593 1.66292 1.67873 1.85471 1.8693 2.07284 2.09226 2.20097 2.22064 2.34313 2.64469 2.66635 2.8288 2.84732 2.99499 3.02443 3.16887 3.18607 3.31759 3.45311 3.46656 3.59845 3.77296 4.10119 4.11942 4.34709 4.51288 4.64749 4.82277 4.84011 
57 0.01209 0.09912 0.16977 0.17756 0.18995 0.32445 0.33175 0.34237 0.51599 0.5284 0.55274 0.65444 0.66646 0.80979 0.83367 0.84241 0.86856 1.00304 1.0131 1.17811 1.18705 1.20414 1.34216 1.35585 1.51414 1.52971 1.66838 1.68334 1.85995 1.8737 2.07832 2.09576 2.20689 2.22542 2.34821 2.37306 2.64997 2.66851 2.83427 2.85212 3.00043 3.02262 3.1739 3.18829 3.32285 3.35429 3.45824 3.47056 3.60345 3.77812 4.10614 4.12075 4.35211 4.51787 4.65353 4.82797 4.84377 
41 0.02135 0.11765 0.1762 0.18718 0.32927 0.33986 0.52063 0.53985 0.65932 0.68979 0.83121 0.84389 0.89731 1.00833 1.03043 1.18303 1.19648 1.23543 1.34734 1.37606 1.52084 1.67425 1.86523 1.89372 2.08535 2.21327 2.35316 2.65631 2.83966 3.00609 3.17889 3.3275 3.46316 3.49569 3.60882 3.78475 4.11092 4.35751 4.52383 4.66145 4.83307 
46 0.01986 0.11235 0.1734 0.18295 0.20936 0.3272 0.3369 0.51806 0.53477 0.65694 0.68168 0.82693 0.84022 0.85819 1.00575 1.02203 1.18039 1.19202 1.2217 1.34451 1.36607 1.51741 1.54286 1.6715 1.69729 1.8628 1.88467 2.08267 2.2101 2.24522 2.35071 2.65319 2.83714 2.86289 3.00359 3.17648 3.32515 3.46075 3.48392 3.60647 3.78164 4.10853 4.35492 4.52092 4.65734 4.83058 
45 0.01157 0.10858 0.17085 0.18052 0.20832 0.32455 0.33431 0.51565 0.53292 0.65436 0.67967 0.82467 0.8378 0.85642 1.00318 1.01974 1.17774 1.18938 1.21916 1.34187 1.36337 1.5154 1.54551 1.66894 1.6958 1.86014 1.88192 2.08093 2.20727 2.24082 2.34824 2.65117 2.8349 3.00099 3.17399 3.32251 3.45818 3.48181 3.60405 3.77939 4.10608 4.35237 4.51885 4.65652 4.82815 
48 0.01005 0.10447 0.16889 0.17783 0.19759 0.32283 0.33177 0.35294 0.51428 0.53052 0.65254 0.67028 0.82281 0.83596 0.8511 1.00161 1.01554 1.17607 1.18667 1.21221 1.34044 1.35977 1.51294 1.53439 1.66696 1.68662 1.85849 1.87622 2.07801 2.20531 2.23233 2.34659 2.64904 2.83286 2.85515 2.99899 3.17241 3.32102 3.45658 3.47461 3.60206 3.77712 4.1045 4.35057 4.51667 4.65094 4.8264 4.85186 
47 0.00711 0.10327 0.16774 0.17708 0.20101 0.32154 0.33094 0.36221 0.51282 0.52962 0.65153 0.67687 0.82331 0.83544 0.85454 1.00037 1.01612 1.17489 1.18622 1.21523 1.3391 1.36034 1.51219 1.53951 1.66595 1.69011 1.85731 1.87799 2.07704 2.20461 2.23872 2.34528 2.64785 2.83167 2.85666 2.99783 3.1711 3.31972 3.4553 3.47721 3.60102 3.77614 4.1031 4.3494 4.51567 4.65258 4.82505 
38 0.01019 0.11007 0.16533 0.17737 0.31824 0.32965 0.50945 0.53062 0.64831 0.81367 0.83098 0.85314 0.99737 1.03939 1.17196 1.18696 1.33621 1.37232 1.50972 1.66322 1.85412 1.88677 2.07399 2.20202 2.34216 2.645 2.82877 2.99503 3.16809 3.31658 3.45244 3.5982 3.77324 4.10002 4.34646 4.51306 4.6529 4.822 
54 0.01313 0.10288 0.17103 0.17922 0.19392 0.32523 0.333 0.34498 0.51674 0.52977 0.55838 0.65487 0.66741 0.82145 0.83692 0.84686 1.00413 1.0154 1.17866 1.18816 1.20731 1.34273 1.35705 1.51489 1.53151 1.66912 1.68489 1.86089 1.87564 2.07951 2.1003 2.20715 2.22643 2.34908 2.65064 2.6702 2.83513 2.85397 3.00098 3.02523 3.17479 3.19072 3.32359 3.459 3.47217 3.60441 3.77911 4.1072 4.12651 4.35334 4.51876 4.65312 4.82896 4.84672 
41 0.02285 0.11481 0.17133 0.18249 0.32424 0.33489 0.51529 0.53375 0.65395 0.68177 0.8274 0.8397 1.0032 1.02422 1.17766 1.19072 1.22597 1.34187 1.36707 1.51513 1.55576 1.66939 1.86027 1.88944 2.07995 2.2076 2.34816 2.65064 2.83452 3.00067 3.1738 3.32243 3.45809 3.4879 3.60381 3.77901 4.10603 4.35256 4.51876 4.65624 4.828 
42 0.01646 0.11108 0.17041 0.18073 0.22091 0.32404 0.33448 0.51516 0.53391 0.65361 0.68096 0.82786 0.83954 1.00262 1.02155 1.17731 1.18994 1.22319 1.34154 1.36675 1.51459 1.54871 1.6686 1.85984 1.88774 2.07974 2.20716 2.34763 2.65007 2.8341 3.0 3.17333 3.32194 3.45752 3.48257 3.60321 3.77847 4.10543 4.35183 4.51807 4.65519 4.82745 
50 0.00741 0.09486 0.15897 0.16753 0.18446 0.31272 0.32089 0.33456 0.50417 0.51805 0.64104 0.65296 0.80742 0.82428 0.83445 0.99156 1.00352 1.16616 1.17613 1.19758 1.33027 1.34566 1.50249 1.52203 1.65669 1.67411 1.84827 1.86417 2.06657 2.09173 2.1948 2.21763 2.33667 2.63845 2.82238 2.84222 2.98857 3.16231 3.18122 3.31102 3.44658 3.46098 3.59196 3.76638 4.09461 4.34041 4.50612 4.64054 4.81613 4.8339 
37 0.01165 0.11478 0.17054 0.18302 0.32345 0.3351 0.51465 0.53587 0.65354 0.82609 0.83893 1.00232 1.02863 1.17666 1.19085 1.34089 1.36913 1.51438 1.66815 1.85917 1.89021 2.07948 2.20639 2.34714 2.64999 2.83381 2.9997 3.17314 3.32149 3.45739 3.60296 3.77844 4.10512 4.35173 4.51817 4.65649 4.82724 
51 0.01384 0.09764 0.16332 0.17166 0.18716 0.31725 0.32513 0.33739 0.50901 0.52309 0.6472 0.66092 0.80766 0.82792 0.8373 0.99603 1.00736 1.17098 1.18074 1.20112 1.3351 1.35059 1.50755 1.52575 1.66115 1.67763 1.85279 1.86791 2.0717 2.09986 2.19961 2.2216 2.34132 2.64346 2.82719 2.8466 2.99338 3.16715 3.1867 3.31578 3.45139 3.46597 3.59674 3.7715 4.09933 4.12423 4.34509 4.51136 4.64682 4.82095 4.8402 
49 0.0153 0.10335 0.16536 0.17414 0.19269 0.31889 0.32738 0.34307 0.51031 0.52499 0.64835 0.66295 0.81821 0.83205 0.84566 0.99784 1.01065 1.17233 1.18268 1.20665 1.33641 1.35317 1.50883 1.52852 1.66294 1.68087 1.85468 1.87133 2.07319 2.20099 2.22467 2.34281 2.64485 2.82865 2.84897 2.99472 3.16856 3.19597 3.31721 3.45272 3.46815 3.59826 3.7728 4.10082 4.34676 4.51265 4.64778 4.82241 4.84272 
48 0.01831 0.10711 0.17029 0.17925 0.20079 0.32402 0.33305 0.3587 0.51529 0.53143 0.6538 0.6757 0.82166 0.8359 0.84897 1.00261 1.01718 1.17726 1.18797 1.21402 1.34133 1.3604 1.51439 1.5379 1.6682 1.68932 1.85957 1.87804 2.0792 2.2064 2.23386 2.34747 2.64992 2.83398 2.85678 2.99997 3.17315 3.32192 3.4574 3.47511 3.60289 3.77812 4.10522 4.35155 4.5176 4.65315 4.8273 4.85295 
47 0.0199 0.10568 0.16564 0.17498 0.19839 0.31922 0.3285 0.35577 0.51053 0.52726 0.64891 0.671 0.82226 0.83404 0.85643 0.9982 1.01353 1.1726 1.18394 1.21311 1.33679 1.35755 1.50947 1.53474 1.66349 1.6852 1.85504 1.87444 2.07429 2.20188 2.233 2.34304 2.6454 2.82931 2.85429 2.99542 3.16886 3.31744 3.45309 3.47319 3.59857 3.77359 4.10108 4.34725 4.51318 4.64942 4.82285 
43 0.02269 0.10682 0.16456 0.17483 0.2135 0.31799 0.3281 0.50914 0.52804 0.64776 0.67689 0.82156 0.83339 0.99664 1.01405 1.17122 1.18353 1.21562 1.33552 1.36025 1.5086 1.5435 1.66234 1.69315 1.85387 1.88186 2.07375 2.20122 2.34179 2.64435 2.8282 2.99409 3.16765 3.31618 3.4519 3.48402 3.59757 3.77287 4.09978 4.34602 4.51258 4.64997 4.82157 
49 0.00792 0.03152 0.11298 0.17363 0.18215 0.20101 0.32745 0.33611 0.35614 0.51863 0.534 0.65736 0.67851 0.82522 0.839 0.85069 1.0057 1.01862 1.18052 1.19071 1.21456 1.34477 1.36301 1.51732 1.53768 1.67106 1.68912 1.86256 1.87903 2.08215 2.20982 2.23495 2.35049 2.65271 2.83693 2.85746 3.00307 3.17636 3.32504 3.4605 3.47567 3.6059 3.78109 4.10839 4.35466 4.52033 4.65597 4.83037 4.85046 
59 0.01104 0.09746 0.1653 0.17315 0.1841 0.31953 0.3266 0.33642 0.51154 0.52259 0.54277 0.64958 0.6599 0.80821 0.8304 0.83923 0.87699 0.9991 1.00891 1.1736 1.18232 1.19788 1.33764 1.34983 1.50951 1.52388 1.66381 1.67747 1.85555 1.8681 2.07349 2.08995 2.20156 2.21779 2.3441 2.36289 2.64549 2.66109 2.82966 2.84594 2.9958 3.0133 3.16972 3.18199 3.31849 3.33217 3.45401 3.46546 3.5993 3.77358 3.79464 4.10223 4.11556 4.34802 4.51341 4.53484 4.64744 4.82387 4.8387 
48 0.02016 0.10183 0.16236 0.1715 0.19323 0.31586 0.32489 0.34655 0.5071 0.52296 0.6454 0.66484 0.81735 0.82983 0.84723 0.99477 1.00917 1.16921 1.18025 1.20796 1.33336 1.35271 1.50587 1.53029 1.6601 1.68052 1.85158 1.86985 2.07035 2.19826 2.22683 2.33961 2.64183 2.8256 2.84822 2.99176 3.16536 3.31394 3.44964 3.46957 3.59502 3.76964 4.09757 4.34359 4.50951 4.64524 4.8192 4.84247 
48 0.01622 0.10177 0.16295 0.1721 0.19364 0.31645 0.32542 0.34606 0.50792 0.52424 0.64619 0.66527 0.81729 0.83018 0.84607 0.99537 1.00935 1.16994 1.18086 1.2079 1.3341 1.35351 1.50694 1.53207 1.66063 1.68096 1.85229 1.87102 2.07132 2.199 2.22885 2.34045 2.64281 2.82648 2.85052 2.9925 3.16628 3.31486 3.45043 3.46936 3.59598 3.77076 4.09843 4.34444 4.51078 4.6471 4.82003 4.84527 
37 0.02457 0.11327 0.16664 0.17814 0.31963 0.33078 0.51088 0.53172 0.65011 0.82082 0.83426 0.99829 1.01936 1.17309 1.18745 1.33743 1.36981 1.51118 1.66402 1.85523 1.88208 2.0752 2.2029 2.34328 2.64692 2.82994 2.9962 3.16951 3.31784 3.45372 3.59955 3.77491 4.10133 4.34765 4.51478 4.6557 4.82329 
35 0.09457 0.15572 0.16837 0.30872 0.32074 0.49982 0.52334 0.63843 0.6849 0.81523 0.82841 0.98832 1.16229 1.17809 1.32658 1.49909 1.65342 1.84466 1.88061 2.06376 2.19175 2.3328 2.6352 2.81912 2.98516 3.15861 3.30713 3.44295 3.58864 3.76327 4.0908 4.33725 4.50348 4.6423 4.81269 
57 0.00961 0.09505 0.16466 0.17339 0.18215 0.20435 0.32253 0.32949 0.33937 0.51399 0.52547 0.54671 0.65244 0.66389 0.81319 0.83294 0.84162 1.00112 1.01062 1.17581 1.1844 1.19956 1.33986 1.35198 1.512 1.52689 1.66568 1.67858 1.85761 1.86983 2.07607 2.09299 2.20342 2.21921 2.34616 2.36421 2.64795 2.66402 2.83177 2.84777 2.99807 3.0161 3.17205 3.18493 3.32062 3.33407 3.45635 3.46805 3.60157 3.77625 4.10439 4.11767 4.35013 4.51596 4.65005 4.82589 4.84016 
52 0.01145 0.09677 0.16235 0.17067 0.18577 0.31619 0.32389 0.33537 0.50799 0.52158 0.56704 0.64649 0.66072 0.81218 0.82813 0.83787 0.99531 1.00668 1.17009 1.17986 1.2004 1.33415 1.34946 1.50666 1.5255 1.66021 1.67646 1.85198 1.86707 2.07061 2.09503 2.19868 2.22054 2.3405 2.64255 2.8262 2.84545 2.99236 3.16622 3.18409 3.31491 3.45042 3.46411 3.59591 3.77045 4.09847 4.12105 4.34425 4.51039 4.64563 4.82002 4.83784 
48 0.01468 0.10452 0.16821 0.17704 0.1965 0.32203 0.3308 0.35028 0.51385 0.53067 0.65271 0.6791 0.81845 0.83365 0.845 1.00066 1.01398 1.17584 1.18665 1.2131 1.34021 1.36158 1.51386 1.54399 1.66625 1.6861 1.85793 1.87649 2.07794 2.20525 2.23416 2.34604 2.64926 2.83262 2.85665 2.99888 3.17204 3.32073 3.45615 3.4753 3.60159 3.77742 4.1039 4.35007 4.5169 4.65647 4.82573 4.8517 
49 0.01722 0.10243 0.16561 0.17418 0.19158 0.31937 0.32777 0.34304 0.51101 0.5264 0.6495 0.66694 0.81463 0.83093 0.84154 0.99811 1.01046 1.17305 1.18335 1.20726 1.33718 1.35477 1.50961 1.52952 1.66341 1.68133 1.85497 1.8715 2.0742 2.20174 2.22604 2.34323 2.64541 2.82931 2.84984 2.99547 3.16908 3.19492 3.31779 3.45349 3.47052 3.59877 3.77368 4.10125 4.34713 4.51324 4.64883 4.82296 4.84413 
47 0.0126 0.1007 0.1616 0.17099 0.19529 0.31512 0.32442 0.35256 0.50649 0.52373 0.64508 0.67107 0.81696 0.82925 0.84753 0.99401 1.00961 1.16875 1.18028 1.21008 1.33293 1.35578 1.50583 1.53734 1.65952 1.68367 1.8509 1.87199 2.07011 2.19811 2.23589 2.33904 2.64163 2.8252 2.85154 2.99153 3.16493 3.31355 3.44922 3.47525 3.59478 3.76955 4.09694 4.34294 4.5095 4.64847 4.81864 
47 0.00722 0.10139 0.16533 0.17439 0.19564 0.31919 0.32848 0.35836 0.5107 0.52788 0.6495 0.67692 0.81886 0.83209 0.84704 0.99797 1.0131 1.17277 1.18406 1.21265 1.33697 1.35881 1.51032 1.54162 1.66365 1.688 1.85496 1.87508 2.07502 2.20264 2.23782 2.34304 2.64592 2.82949 2.85514 2.99577 3.16897 3.3176 3.45323 3.47624 3.5987 3.7741 4.10095 4.34714 4.5138 4.65217 4.82276 
56 0.01386 0.09846 0.16606 0.17387 0.18557 0.32052 0.32776 0.33813 0.51223 0.52426 0.54718 0.65069 0.66265 0.8092 0.8308 0.83966 0.99937 1.00935 1.17419 1.1831 1.1995 1.33823 1.35117 1.51057 1.5264 1.66431 1.67844 1.85608 1.86924 2.07465 2.09317 2.20233 2.21919 2.34453 2.36453 2.64656 2.66574 2.83033 2.84765 2.99672 3.02172 3.17051 3.18575 3.31915 3.33773 3.45475 3.46742 3.60013 3.77477 4.10271 4.11794 4.34848 4.51442 4.64906 4.82441 4.84052 
37 0.02396 0.11951 0.17309 0.18573 0.32603 0.33794 0.51735 0.53924 0.65649 0.82764 0.84074 1.00466 1.03103 1.17958 1.1945 1.34392 1.38301 1.51817 1.67081 1.8618 1.89562 2.08277 2.20967 2.34996 2.65292 2.83673 3.00331 3.17584 3.32435 3.46006 3.60601 3.7818 4.10766 4.3544 4.52102 4.65993 4.82999 
48 0.0195 0.10621 0.16966 0.17816 0.19526 0.3235 0.33185 0.34694 0.51493 0.52939 0.65329 0.66871 0.8188 0.83491 0.84547 1.00216 1.0143 1.17699 1.18715 1.21024 1.34088 1.35669 1.51373 1.5337 1.66738 1.68452 1.85918 1.87536 2.0784 2.20552 2.22795 2.34726 2.64952 2.83324 2.85319 2.99925 3.17309 3.32161 3.45711 3.4716 3.60269 3.77776 4.1052 4.35101 4.51745 4.6525 4.82678 4.84479 
50 0.01939 0.10508 0.16795 0.17652 0.19418 0.32193 0.33051 0.34802 0.51304 0.52739 0.65128 0.66633 0.81809 0.83347 0.84465 1.00057 1.01342 1.17497 1.18505 1.20754 1.33908 1.3552 1.51151 1.53113 1.66573 1.68339 1.85732 1.87348 2.07586 2.20341 2.22474 2.34535 2.64734 2.83128 2.85093 2.9974 3.17104 3.19218 3.3197 3.45523 3.46997 3.60071 3.77525 4.10324 4.1279 4.34937 4.51515 4.65084 4.82508 4.84443 
43 0.00744 0.10411 0.16583 0.1757 0.20729 0.31959 0.32967 0.51082 0.52951 0.64964 0.68124 0.82004 0.83303 0.85292 0.99831 1.01741 1.17309 1.18554 1.2182 1.33732 1.36288 1.51077 1.6641 1.70224 1.85541 1.88282 2.07551 2.20295 2.34319 2.64609 2.82988 2.99579 3.16906 3.31762 3.4532 3.47807 3.59886 3.77452 4.10103 4.34734 4.51401 4.65315 4.82301 
49 0.01352 0.10104 0.16501 0.17348 0.18997 0.3187 0.32677 0.33986 0.51027 0.52434 0.64841 0.66315 0.81369 0.83035 0.84062 0.99755 1.00936 1.17218 1.18208 1.20314 1.33636 1.35202 1.50889 1.52872 1.66264 1.67923 1.85432 1.8697 2.07316 2.10154 2.20091 2.22368 2.34271 2.64493 2.82858 2.8485 2.99477 3.1685 3.31696 3.45267 3.46696 3.59801 3.77272 4.10073 4.34652 4.51259 4.64816 4.82225 4.84061 
44 0.00958 0.10684 0.16904 0.17894 0.21156 0.32284 0.33296 0.51381 0.53152 0.65247 0.67912 0.82313 0.83604 0.85571 1.00152 1.02061 1.17611 1.18835 1.22016 1.34029 1.36494 1.51335 1.54412 1.66764 1.85853 1.88472 2.07865 2.20582 2.24319 2.34647 2.64868 2.83301 2.99888 3.17203 3.3208 3.45623 3.48034 3.60181 3.77707 4.10408 4.35056 4.51647 4.65266 4.8261 
57 0.01667 0.09724 0.16458 0.17238 0.18389 0.31884 0.32591 0.33588 0.51074 0.52268 0.54522 0.64921 0.66115 0.80632 0.82914 0.83794 0.87035 0.9981 1.00808 1.1728 1.18168 1.1981 1.33685 1.34992 1.50917 1.52529 1.66286 1.67668 1.85459 1.86752 2.07288 2.09048 2.20082 2.21753 2.34316 2.36442 2.64502 2.66314 2.82894 2.84668 2.99513 3.01602 3.16897 3.18344 3.31772 3.33544 3.45332 3.46591 3.59854 3.77319 4.10123 4.11593 4.34706 4.51287 4.6472 4.82285 4.83815 
53 0.01664 0.09749 0.16275 0.17097 0.18583 0.31654 0.32424 0.33575 0.50826 0.52124 0.54944 0.64669 0.6608 0.81175 0.82824 0.83781 0.9956 1.00666 1.17035 1.17995 1.19954 1.33444 1.34922 1.50675 1.52524 1.66055 1.67666 1.85221 1.86697 2.07063 2.09169 2.19893 2.22013 2.34072 2.64262 2.82641 2.84477 2.99265 3.02548 3.16644 3.18419 3.31518 3.45076 3.46446 3.59607 3.77056 4.09872 4.11587 4.34456 4.5105 4.64653 4.82032 4.83768 
50 0.01122 0.10065 0.16454 0.17303 0.18945 0.31818 0.32615 0.33872 0.5097 0.52372 0.64758 0.66125 0.81423 0.83024 0.84085 0.99713 1.00865 1.17162 1.18147 1.20204 1.33573 1.35111 1.50838 1.52804 1.66204 1.67799 1.85385 1.86901 2.07245 2.19985 2.22071 2.34217 2.64458 2.82777 2.84691 2.99399 3.16802 3.18862 3.31652 3.45212 3.46686 3.59766 3.77223 4.10023 4.12436 4.34605 4.51239 4.64693 4.82178 4.84029 
40 0.00873 0.10804 0.1701 0.18047 0.22339 0.32386 0.33447 0.5151 0.53493 0.65435 0.82286 0.83678 0.85677 1.00235 1.02213 1.1773 1.19054 1.22647 1.3417 1.37194 1.51594 1.66837 1.85931 1.88539 2.08072 2.20712 2.34735 2.65072 2.8343 3.00064 3.1735 3.32197 3.45767 3.60314 3.77978 4.10534 4.35163 4.51898 4.65829 4.8274 
53 0.01649 0.10141 0.16389 0.1724 0.18917 0.31744 0.32551 0.33854 0.50885 0.5223 0.56208 0.64699 0.66004 0.81834 0.83111 0.84469 0.99656 1.00865 1.17088 1.18068 1.20133 1.335 1.34999 1.50709 1.52443 1.66149 1.67815 1.85318 1.86858 2.07143 2.09295 2.1995 2.22077 2.34146 2.64297 2.66517 2.8273 2.84694 2.99337 3.03303 3.16721 3.18554 3.31595 3.45155 3.46654 3.59677 3.77134 4.09953 4.34553 4.51092 4.64442 4.82115 4.83973 
46 0.02143 0.10646 0.1659 0.17548 0.20149 0.31935 0.32883 0.35998 0.51061 0.52785 0.64895 0.67174 0.8237 0.83505 0.99807 1.01338 1.17261 1.1841 1.21348 1.33679 1.35728 1.50948 1.53398 1.66364 1.68635 1.85503 1.87482 2.07421 2.20189 2.23254 2.34317 2.64552 2.82932 2.85432 2.99546 3.16898 3.3176 3.45318 3.47469 3.59883 3.77347 4.10116 4.34737 4.51337 4.64987 4.82286 
51 0.00855 0.09976 0.16307 0.1717 0.18905 0.31666 0.3249 0.33879 0.50797 0.52164 0.57479 0.6462 0.66085 0.81839 0.83069 0.84553 0.99578 1.00813 1.17012 1.18024 1.203 1.33423 1.35011 1.5064 1.52609 1.66075 1.67799 1.85241 1.86828 2.07064 2.10625 2.1989 2.22314 2.34066 2.64247 2.82634 2.846 2.99249 3.16626 3.18705 3.31496 3.45052 3.46595 3.59596 3.77035 4.0986 4.34451 4.51016 4.64512 4.82013 4.83837 
47 0.01852 0.10609 0.16649 0.17591 0.20067 0.32011 0.32956 0.36126 0.51129 0.52812 0.64973 0.67274 0.82294 0.83468 0.85738 0.99904 1.01546 1.17338 1.18472 1.21388 1.33758 1.35898 1.51019 1.53479 1.66461 1.6899 1.85596 1.87748 2.07522 2.20284 2.23458 2.34387 2.64638 2.83007 2.85465 2.99647 3.16957 3.31821 3.45381 3.47584 3.59936 3.77421 4.10173 4.34801 4.51398 4.65112 4.82357 
48 0.01038 0.10132 0.16777 0.17637 0.19415 0.32177 0.33032 0.34751 0.51319 0.52825 0.6515 0.66729 0.81631 0.83286 0.84332 1.00035 1.01304 1.1752 1.18542 1.20898 1.33919 1.35596 1.51185 1.53216 1.66569 1.68371 1.8573 1.87382 2.07654 2.20388 2.22709 2.34548 2.64761 2.83154 2.85194 2.99748 3.17122 3.31985 3.45536 3.47068 3.60072 3.77565 4.10324 4.34916 4.51526 4.65027 4.82499 4.84402 
48 0.01941 0.10756 0.16943 0.17849 0.19993 0.32309 0.33211 0.35488 0.51439 0.53015 0.65261 0.67059 0.82339 0.83635 0.85223 1.00183 1.01605 1.17634 1.18703 1.21305 1.34051 1.35916 1.51328 1.53621 1.66735 1.68803 1.85875 1.8771 2.07795 2.20545 2.23236 2.34674 2.64898 2.83291 2.85465 2.99896 3.1724 3.32108 3.45654 3.47332 3.60206 3.77695 4.10457 4.35075 4.51666 4.65219 4.82641 4.8493 
53 0.01093 0.10032 0.17036 0.17862 0.19301 0.32484 0.33267 0.34481 0.51652 0.52997 0.56516 0.65499 0.66893 0.82263 0.83718 0.84779 1.00373 1.01496 1.17849 1.18816 1.20833 1.34241 1.35681 1.51495 1.53256 1.66878 1.68467 1.86037 1.87491 2.07975 2.1082 2.20698 2.22729 2.34885 2.65086 2.83481 2.85378 3.00099 3.04129 3.17468 3.19233 3.32328 3.45888 3.4728 3.60442 3.77911 4.10697 4.12985 4.35284 4.51869 4.65336 4.82873 4.847 
35 0.01092 0.11874 0.16814 0.18297 0.32064 0.33347 0.5119 0.53593 0.65073 0.82638 0.83963 0.99969 1.17398 1.18988 1.33831 1.38872 1.51152 1.66564 1.85642 2.07612 2.20397 2.3444 2.64715 2.831 2.99739 3.17037 3.3188 3.45464 3.60041 3.7755 4.10237 4.34902 4.51503 4.65293 4.82456 
48 0.01123 0.10619 0.16878 0.17802 0.20116 0.32241 0.33159 0.35806 0.51378 0.53033 0.6525 0.67676 0.82369 0.83611 0.85375 1.00125 1.01632 1.17594 1.18724 1.21605 1.34001 1.36036 1.51316 1.53913 1.66675 1.68854 1.85813 1.87731 2.07796 2.20545 2.2382 2.34621 2.64904 2.83249 2.85635 2.99898 3.17214 3.32055 3.4564 3.47936 3.60206 3.77697 4.10414 4.35034 4.51663 4.65427 4.82596 4.85668 
60 0.01444 0.10076 0.16898 0.17681 0.18675 0.22189 0.32471 0.33171 0.34167 0.51607 0.52733 0.54791 0.6541 0.66444 0.81456 0.83484 0.84349 0.88016 1.00341 1.01307 1.17801 1.18656 1.20177 1.34198 1.35394 1.51386 1.52803 1.6681 1.68144 1.85986 1.87223 2.07779 2.09385 2.20582 2.22167 2.34829 2.36625 2.64976 2.66468 2.83395 2.84984 3.00006 3.01691 3.17392 3.18576 3.32267 3.33537 3.45819 3.46926 3.60349 3.778 3.79974 4.10638 4.11879 4.35226 4.51754 4.53612 4.65111 4.82808 4.84236 
48 0.01097 0.09077 0.17334 0.18221 0.20017 0.32893 0.3382 0.3696 0.51979 0.53577 0.65841 0.68031 0.82774 0.84102 0.85568 1.0074 1.02275 1.18186 1.19267 1.21921 1.34599 1.36568 1.51865 1.54097 1.673 1.6952 1.86425 1.88324 2.08395 2.2112 2.23942 2.3519 2.65436 2.83815 2.85976 3.00459 3.17768 3.32632 3.46186 3.47947 3.60737 3.7827 4.10977 4.35608 4.52219 4.65778 4.83171 4.8552 
37 0.02287 0.11939 0.17523 0.18773 0.32835 0.34021 0.5196 0.5413 0.65836 0.829 0.84233 1.00685 1.03324 1.18167 1.1962 1.34583 1.3759 1.51934 1.6732 1.86412 1.89898 2.08471 2.21213 2.35176 2.65471 2.83846 3.00506 3.1777 3.3261 3.46192 3.60757 3.78304 4.10944 4.35616 4.52255 4.66104 4.83178 
50 0.01638 0.10216 0.16725 0.17567 0.19218 0.32102 0.32911 0.34244 0.51274 0.52741 0.65104 0.66585 0.81396 0.83204 0.84185 0.99969 1.01114 1.17455 1.18447 1.20589 1.33872 1.35468 1.51123 1.52982 1.66488 1.68142 1.85663 1.87209 2.07581 2.20311 2.2247 2.34494 2.64706 2.83097 2.85065 2.99691 3.03516 3.17084 3.19528 3.31947 3.4551 3.4703 3.60049 3.77522 4.10302 4.34899 4.51509 4.65 4.82474 4.84428 
52 0.01462 0.10027 0.16723 0.17543 0.19086 0.32136 0.32933 0.34229 0.51289 0.52698 0.65115 0.66559 0.80999 0.83114 0.84036 0.99985 1.01108 1.17472 1.18423 1.20349 1.33892 1.35411 1.51129 1.52951 1.66513 1.68124 1.85679 1.87195 2.07577 2.09856 2.20331 2.22338 2.34506 2.64716 2.83119 2.85053 2.99722 3.03551 3.1708 3.18862 3.31968 3.45515 3.4692 3.60041 3.77558 4.10305 4.1246 4.34908 4.5152 4.651 4.82493 4.8439 
47 0.00846 0.10247 0.1674 0.17648 0.1983 0.32134 0.33049 0.35818 0.5127 0.52958 0.65185 0.68229 0.82052 0.83389 0.84844 1.00003 1.01514 1.17494 1.18625 1.21487 1.33924 1.36225 1.51285 1.55152 1.6658 1.689 1.85704 1.87744 2.07709 2.2049 2.24059 2.34502 2.64836 2.83156 2.85713 2.99804 3.17102 3.31965 3.45524 3.47911 3.60103 3.77629 4.10286 4.34902 4.51611 4.65812 4.82472 
49 0.0193 0.10493 0.16658 0.17545 0.19495 0.32029 0.32907 0.34816 0.51151 0.52662 0.64959 0.6649 0.82039 0.83356 0.84864 0.99911 1.01273 1.1735 1.18403 1.20913 1.33766 1.35522 1.50995 1.53008 1.6643 1.68312 1.85587 1.87296 2.07468 2.20225 2.22639 2.34389 2.64604 2.8299 2.85083 2.99605 3.16954 3.1921 3.3183 3.45385 3.47013 3.59931 3.77417 4.1019 4.348 4.51381 4.64849 4.82365 4.84577 
41 0.00912 0.10837 0.16883 0.17945 0.27803 0.32293 0.33382 0.51339 0.53257 0.65235 0.694 0.82659 0.83825 1.0009 1.02033 1.17575 1.18895 1.22542 1.34002 1.36774 1.51353 1.66678 1.85777 1.88406 2.07783 2.20568 2.34585 2.64869 2.83231 2.99839 3.1717 3.32022 3.456 3.48639 3.60182 3.77694 4.1038 4.35022 4.51688 4.65874 4.82574 
34 0.01176 0.11889 0.17168 0.18695 0.32452 0.33788 0.51631 0.54305 0.65572 0.82911 0.84202 1.00352 1.17857 1.19732 1.343 1.51699 1.66974 1.86068 2.08241 2.21001 2.34837 2.6517 2.83578 3.00267 3.17454 3.32323 3.45874 3.60509 3.78265 4.10639 4.35394 4.52026 4.66782 4.82896 
49 0.00695 0.0315 0.11512 0.17394 0.18298 0.20607 0.32759 0.33672 0.36581 0.51878 0.53526 0.65748 0.6812 0.82882 0.84069 0.85719 1.00596 1.02023 1.18093 1.19194 1.21977 1.34498 1.36538 1.51799 1.54224 1.67156 1.69269 1.86299 1.88173 2.08282 2.2105 2.24159 2.35095 2.65389 2.83754 2.86127 3.00373 3.1768 3.32553 3.46089 3.47936 3.60646 3.78173 4.10868 4.35488 4.52153 4.65946 4.83072 4.85716 
47 0.01691 0.10687 0.16877 0.1779 0.1999 0.3226 0.33181 0.35982 0.51413 0.5314 0.6528 0.67736 0.82292 0.83577 0.8518 1.00131 1.01616 1.17624 1.18756 1.21633 1.34053 1.36326 1.51321 1.53749 1.667 1.6899 1.85837 1.87829 2.07855 2.20601 2.24045 2.34639 2.64893 2.83298 2.85836 2.99939 3.17226 3.32102 3.45653 3.47792 3.6022 3.77748 4.1043 4.35052 4.51692 4.65318 4.82628 
37 0.02214 0.11467 0.16854 0.18099 0.32133 0.33302 0.51289 0.53563 0.65237 0.82248 0.83586 1.0 1.02449 1.17518 1.19032 1.33949 1.39181 1.51376 1.66622 1.85727 1.89431 2.07877 2.20562 2.34554 2.64916 2.83223 2.99899 3.17169 3.32009 3.45581 3.60183 3.77848 4.10334 4.34987 4.51721 4.65912 4.82546 
41 0.02058 0.113 0.17105 0.18161 0.23255 0.32465 0.33532 0.51575 0.53489 0.65448 0.68836 0.82931 0.84096 1.0033 1.02372 1.17781 1.19063 1.22518 1.34219 1.36865 1.51613 1.66911 1.86039 1.889 2.08057 2.20757 2.34827 2.65129 2.83469 3.00054 3.17406 3.32256 3.45808 3.48486 3.60411 3.77969 4.10606 4.35267 4.51918 4.65817 4.82806 
48 0.00948 0.10286 0.16474 0.17399 0.19698 0.31851 0.32779 0.35651 0.50964 0.52553 0.64785 0.66549 0.82017 0.83239 0.85092 0.99736 1.01291 1.17181 1.18286 1.21065 1.33595 1.35581 1.5083 1.53029 1.66291 1.68595 1.85428 1.87439 2.07336 2.20102 2.23048 2.34218 2.64406 2.82829 2.85092 2.99436 3.16777 3.31656 3.45203 3.47081 3.59752 3.77221 4.09997 4.34617 4.51185 4.64684 4.82176 4.84611 
53 0.00674 0.09519 0.16168 0.16993 0.18442 0.31564 0.32334 0.3348 0.50737 0.52058 0.55124 0.64571 0.65853 0.81178 0.82769 0.83746 0.99479 1.00583 1.16948 1.1791 1.1987 1.33357 1.34867 1.50583 1.52313 1.65967 1.67558 1.85134 1.86592 2.06959 2.08926 2.19789 2.21857 2.33986 2.64174 2.66534 2.82564 2.84445 2.99189 3.16564 3.1824 3.31436 3.44991 3.46353 3.59522 3.76969 4.09788 4.11553 4.34363 4.50955 4.64431 4.81944 4.83666 
48 0.01136 0.10432 0.17121 0.18013 0.20024 0.32509 0.33394 0.35442 0.51665 0.53296 0.65515 0.67636 0.82344 0.83744 0.85074 1.00372 1.01732 1.1786 1.18929 1.21527 1.34293 1.36313 1.51549 1.53767 1.66942 1.68984 1.86084 1.87905 2.08016 2.208 2.23606 2.3488 2.6515 2.83516 2.8574 3.00152 3.17468 3.32339 3.45893 3.47734 3.60429 3.77939 4.10665 4.35289 4.51889 4.65521 4.82861 4.85305 
44 0.01614 0.11165 0.17234 0.18222 0.21331 0.32584 0.33561 0.51725 0.53559 0.65646 0.68995 0.82736 0.83991 0.86195 1.00462 1.02143 1.17927 1.19119 1.22208 1.34377 1.36841 1.51701 1.55263 1.67041 1.70014 1.86195 1.8884 2.08286 2.20964 2.34971 2.65282 2.83648 3.00274 3.17575 3.32415 3.45988 3.48687 3.60557 3.78182 4.10778 4.35453 4.521 4.65978 4.82982 
52 0.01694 0.10315 0.16733 0.17586 0.19329 0.32107 0.32943 0.34461 0.51236 0.52623 0.64738 0.65811 0.81539 0.8322 0.84239 0.99968 1.01165 1.17428 1.18412 1.20506 1.33839 1.35372 1.51056 1.52842 1.66493 1.68227 1.85668 1.8728 2.075 2.0969 2.20311 2.22527 2.34477 2.64641 2.83067 2.84994 2.99665 3.02884 3.17035 3.18771 3.31922 3.45462 3.46872 3.60004 3.77466 4.10268 4.12461 4.34888 4.51447 4.64898 4.82451 4.84357 
48 0.00923 0.10367 0.16856 0.17756 0.19816 0.32241 0.33136 0.353 0.51367 0.52958 0.65208 0.67112 0.82271 0.8356 0.85124 1.00116 1.01538 1.1757 1.18649 1.21296 1.33981 1.35893 1.51249 1.53484 1.66655 1.68662 1.85798 1.87591 2.07733 2.20485 2.23368 2.34602 2.64814 2.83226 2.85466 2.99833 3.17172 3.32039 3.45603 3.47423 3.60136 3.77647 4.10395 4.35011 4.51614 4.65123 4.8257 4.84922 
48 0.00858 0.10155 0.16932 0.1782 0.19717 0.32359 0.33256 0.35453 0.51463 0.52956 0.65298 0.66949 0.82343 0.8366 0.85168 1.00235 1.01647 1.17667 1.18721 1.21243 1.34089 1.35893 1.51325 1.5337 1.66768 1.68746 1.85916 1.87688 2.07787 2.20567 2.23075 2.34701 2.64905 2.83319 2.85447 2.99931 3.17274 3.32143 3.45693 3.47304 3.60234 3.77696 4.10495 4.35103 4.51673 4.65142 4.82672 4.84774 
48 0.01927 0.10333 0.16602 0.17469 0.19282 0.3197 0.32823 0.34463 0.51122 0.52614 0.64951 0.66551 0.81565 0.83136 0.8422 0.99844 1.01091 1.17311 1.18324 1.20604 1.33732 1.35427 1.50989 1.52997 1.66372 1.68192 1.8553 1.87183 2.07422 2.20194 2.22589 2.34351 2.64552 2.8296 2.85008 2.99562 3.16931 3.31793 3.45342 3.46843 3.59892 3.77367 4.10141 4.34734 4.51327 4.64797 4.82313 4.84381 
44 0.0197 0.10949 0.16998 0.1798 0.21074 0.32355 0.3334 0.51475 0.53266 0.65359 0.68218 0.82378 0.83686 0.85571 1.00221 1.01925 1.17689 1.18882 1.21953 1.34127 1.36586 1.51462 1.55113 1.66817 1.70571 1.85947 1.8855 2.07972 2.20698 2.34724 2.64999 2.83389 2.99996 3.17315 3.32168 3.45724 3.48209 3.603 3.77834 4.10515 4.35155 4.51794 4.65529 4.82717 
52 0.00895 0.10026 0.1661 0.17453 0.19038 0.31998 0.32798 0.34072 0.51141 0.52473 0.55827 0.64975 0.6635 0.82059 0.83354 0.84667 0.99912 1.01107 1.17356 1.18346 1.20481 1.33763 1.35267 1.50982 1.52772 1.66403 1.68051 1.85573 1.87096 2.0741 2.09718 2.20227 2.22485 2.34402 2.64592 2.8297 2.84876 2.99594 3.16974 3.1879 3.31837 3.45399 3.46836 3.59938 3.77385 4.10201 4.1222 4.34794 4.51368 4.6483 4.82362 4.84147 
44 0.00954 0.10592 0.17268 0.18248 0.2103 0.3266 0.33646 0.51793 0.53573 0.6567 0.68436 0.82897 0.84119 0.87031 1.00549 1.02325 1.18001 1.19206 1.22358 1.34426 1.36753 1.51799 1.56233 1.67118 1.70207 1.86267 1.88874 2.08315 2.21011 2.35065 2.65362 2.83708 3.00337 3.17646 3.32486 3.46048 3.48582 3.60661 3.78186 4.10848 4.35491 4.52133 4.65824 4.83037 
56 0.0159 0.09862 0.16454 0.17263 0.18675 0.31849 0.32599 0.33699 0.51001 0.52231 0.54725 0.64824 0.6605 0.8128 0.82994 0.83934 0.9975 1.00825 1.17212 1.18143 1.1995 1.33612 1.34956 1.50817 1.52484 1.66242 1.67764 1.8541 1.86814 2.07216 2.09046 2.20034 2.21828 2.34253 2.36771 2.64415 2.66466 2.8283 2.84652 2.99448 3.01774 3.16823 3.18355 3.31701 3.3383 3.45258 3.46548 3.59793 3.77237 4.10063 4.11758 4.34662 4.51215 4.6476 4.82228 4.839 
41 0.01979 0.11171 0.17045 0.18091 0.22624 0.32372 0.33389 0.51509 0.53412 0.65401 0.68689 0.82768 0.83939 1.00241 1.02055 1.17733 1.19027 1.22505 1.34164 1.36874 1.5151 1.6682 1.70136 1.85944 1.88482 2.08057 2.20725 2.34752 2.65069 2.83416 3.00036 3.17357 3.32202 3.45784 3.6034 3.77894 4.1055 4.35177 4.51856 4.65647 4.82735 
45 0.0167 0.10669 0.16709 0.17691 0.20729 0.32058 0.33027 0.37916 0.51211 0.53063 0.65076 0.67876 0.8243 0.83572 0.87018 0.99949 1.0168 1.17422 1.18636 1.21853 1.33865 1.36528 1.5119 1.55308 1.6653 1.70517 1.85664 1.88331 2.07683 2.20431 2.34453 2.64741 2.83105 2.99727 3.17036 3.31895 3.45464 3.48189 3.60029 3.77556 4.10235 4.34853 4.51517 4.65261 4.82429 
60 0.01185 0.07711 0.13813 0.17338 0.18081 0.19528 0.32603 0.3331 0.34325 0.51721 0.52887 0.54999 0.65552 0.66642 0.81035 0.83469 0.84321 0.86289 1.0043 1.01384 1.17927 1.18779 1.2033 1.34309 1.35529 1.51505 1.52929 1.66929 1.68283 1.86095 1.87347 2.07934 2.09566 2.20756 2.22388 2.34926 2.36838 2.65069 2.66548 2.83529 2.85212 3.00123 3.01881 3.17493 3.18735 3.3238 3.3379 3.45907 3.47003 3.60436 3.77921 3.8042 4.10724 4.11985 4.35306 4.51861 4.53786 4.65269 4.82909 4.84373 
54 0.01809 0.10063 0.16676 0.17481 0.18862 0.32087 0.3284 0.3395 0.51253 0.5253 0.55213 0.65117 0.66482 0.81452 0.83209 0.84138 0.99988 1.01066 1.17459 1.18391 1.20217 1.33866 1.35281 1.51115 1.52848 1.66486 1.68018 1.85653 1.87065 2.07515 2.09549 2.20309 2.22244 2.34491 2.37221 2.64715 2.83078 2.84898 2.99714 3.03714 3.17083 3.18813 3.31948 3.45495 3.46807 3.60041 3.77521 4.103 4.12001 4.34888 4.51506 4.65015 4.8247 4.842 
48 0.00898 0.10117 0.16622 0.17505 0.19442 0.32011 0.32892 0.3488 0.51147 0.52703 0.64968 0.66545 0.81705 0.83199 0.84394 0.99874 1.01231 1.1735 1.18398 1.20891 1.33765 1.356 1.50994 1.52959 1.66423 1.68384 1.85573 1.87331 2.07469 2.20234 2.22682 2.34376 2.64565 2.82989 2.85091 2.99603 3.16942 3.31814 3.45369 3.46981 3.59906 3.77368 4.10157 4.34763 4.51319 4.64769 4.8234 4.84441 
47 0.01465 0.10445 0.16585 0.17541 0.20218 0.3195 0.32913 0.42123 0.51087 0.52846 0.64934 0.67356 0.82107 0.83322 0.85215 0.99832 1.01555 1.17301 1.18466 1.21473 1.33729 1.36111 1.51028 1.53827 1.66422 1.7016 1.85536 1.88032 2.07498 2.2029 2.24369 2.34326 2.64559 2.82981 2.86542 2.99593 3.16903 3.31776 3.45333 3.47676 3.59896 3.77395 4.10101 4.34736 4.51337 4.65041 4.823 
47 0.01038 0.10608 0.16924 0.17846 0.20138 0.32294 0.33215 0.3597 0.51427 0.53088 0.65321 0.67974 0.82409 0.83654 0.85402 1.00168 1.01648 1.17646 1.18773 1.21639 1.34071 1.36223 1.51382 1.54083 1.66733 1.68963 1.85864 1.87821 2.07855 2.20611 2.24003 2.34672 2.6497 2.83303 2.85694 2.9996 3.17264 3.32125 3.45686 3.47881 3.60253 3.77773 4.10462 4.35078 4.51747 4.65848 4.82652 
48 0.01882 0.10589 0.1672 0.17635 0.19862 0.32092 0.33017 0.35869 0.51216 0.52848 0.65055 0.67072 0.82184 0.8344 0.85146 0.99971 1.01481 1.17433 1.1855 1.21376 1.3385 1.3593 1.51123 1.53526 1.66527 1.68786 1.85668 1.87666 2.07592 2.20373 2.23555 2.34463 2.64681 2.83087 2.85438 2.99704 3.17037 3.31902 3.45458 3.47422 3.60015 3.77498 4.10242 4.34862 4.51464 4.65018 4.82427 4.85118 
48 0.00702 0.09704 0.16878 0.17762 0.19644 0.32318 0.3321 0.35397 0.51439 0.52993 0.65262 0.66896 0.82132 0.83538 0.84859 1.0018 1.01573 1.1765 1.18714 1.21288 1.34059 1.35917 1.51311 1.53391 1.6673 1.68717 1.85869 1.8764 2.07775 2.20541 2.23072 2.34669 2.64853 2.83294 2.85449 2.99891 3.17233 3.32103 3.45658 3.47304 3.60202 3.77684 4.10441 4.35061 4.51618 4.6502 4.82631 4.84734 
50 0.01048 0.10136 0.16399 0.17277 0.19136 0.31759 0.32612 0.34226 0.50892 0.52325 0.6468 0.66034 0.81634 0.83047 0.84356 0.99645 1.00926 1.1709 1.1811 1.20414 1.33501 1.35116 1.50729 1.52606 1.66157 1.6795 1.8533 1.86994 2.07173 2.1048 2.19975 2.22329 2.34151 2.64327 2.82737 2.84759 2.99336 3.16706 3.18612 3.31587 3.45135 3.46652 3.59681 3.77135 4.09942 4.34544 4.51101 4.64521 4.82107 4.84046 
48 0.01726 0.10555 0.1671 0.17617 0.19737 0.32066 0.32963 0.35076 0.51206 0.52801 0.65042 0.66897 0.8214 0.83422 0.85035 0.99951 1.01349 1.17399 1.18474 1.21101 1.33819 1.35679 1.51101 1.53372 1.66481 1.68481 1.85644 1.87479 2.07604 2.20307 2.23065 2.34455 2.64689 2.83072 2.85338 2.99688 3.17031 3.31889 3.45443 3.47263 3.60003 3.77504 4.10254 4.34866 4.5149 4.64954 4.82427 4.85265 
46 0.00751 0.10213 0.16386 0.17334 0.1983 0.31746 0.32684 0.35662 0.50905 0.52713 0.64784 0.67899 0.8198 0.83184 0.85154 0.99642 1.01213 1.17117 1.18285 1.21317 1.33546 1.35953 1.50899 1.66163 1.68482 1.85327 1.87455 2.07312 2.20045 2.23654 2.34151 2.64472 2.82779 2.85636 2.99412 3.16747 3.31593 3.45176 3.48139 3.59754 3.77265 4.09953 4.34571 4.51252 4.65455 4.82122 
42 0.0123 0.10449 0.16425 0.17456 0.21619 0.31771 0.32801 0.50894 0.52827 0.64773 0.68146 0.81973 0.83205 0.85774 0.99649 1.01607 1.17132 1.18428 1.21994 1.33556 1.36359 1.50918 1.66222 1.85321 1.87991 2.07321 2.20103 2.34141 2.64422 2.82788 2.99387 3.1673 3.31586 3.45151 3.48004 3.59742 3.77223 4.09927 4.34549 4.51205 4.65153 4.82116 
56 0.0084 0.09296 0.16621 0.17458 0.18531 0.32256 0.33005 0.3411 0.51407 0.52651 0.55194 0.6526 0.6653 0.81567 0.83355 0.84277 1.00149 1.0122 1.17601 1.18515 1.2025 1.3401 1.35363 1.5121 1.52786 1.66636 1.68118 1.85806 1.87178 2.07631 2.09449 2.20434 2.2222 2.34636 2.36822 2.64817 2.66793 2.83231 2.85022 2.99861 3.0257 3.17229 3.18803 3.32101 3.35268 3.4565 3.46937 3.60187 3.77647 4.10452 4.12052 4.35049 4.51607 4.65111 4.82637 4.84366 
48 0.02072 0.10609 0.16693 0.17597 0.19645 0.32056 0.32949 0.3498 0.51215 0.52878 0.65083 0.67509 0.82177 0.83442 0.85118 0.99947 1.01343 1.17426 1.18539 1.21349 1.33856 1.35993 1.51159 1.53849 1.66465 1.68403 1.85637 1.87462 2.076 2.20323 2.23293 2.34465 2.6476 2.83088 2.85516 2.99722 3.17055 3.31912 3.45474 3.47509 3.60034 3.77569 4.10254 4.34857 4.5153 4.65221 4.8243 4.85417 
48 0.02029 0.1045 0.16596 0.17495 0.19522 0.31967 0.32854 0.34857 0.51114 0.5274 0.64953 0.66855 0.81957 0.83285 0.84769 0.99848 1.01228 1.17313 1.18394 1.21049 1.33738 1.35747 1.51023 1.53341 1.66375 1.68328 1.85548 1.87382 2.07477 2.20226 2.23073 2.34351 2.64617 2.82981 2.85322 2.99578 3.16943 3.31801 3.45361 3.47268 3.59919 3.77434 4.10148 4.3475 4.514 4.65001 4.82322 4.84902 
50 0.0105 0.10093 0.16418 0.1728 0.19018 0.31788 0.32623 0.34092 0.50928 0.52359 0.64734 0.66113 0.81517 0.83021 0.84175 0.99675 1.00911 1.17125 1.18135 1.20366 1.33543 1.35127 1.50769 1.52612 1.66186 1.67919 1.85346 1.86925 2.07192 2.09754 2.20007 2.22381 2.34181 2.64369 2.82767 2.84781 2.99384 3.16751 3.18774 3.31623 3.45177 3.467 3.59708 3.77176 4.0998 4.3457 4.5115 4.64591 4.82139 4.84103 
48 0.01741 0.10163 0.16317 0.17194 0.19037 0.3167 0.32515 0.34051 0.50799 0.52279 0.64619 0.66324 0.81627 0.82998 0.84383 0.99564 1.00831 1.17001 1.18032 1.2039 1.33418 1.35118 1.50662 1.52991 1.66068 1.67818 1.85235 1.86846 2.07073 2.19861 2.22285 2.34052 2.64284 2.82624 2.84653 2.99242 3.1663 3.3148 3.45048 3.46746 3.59596 3.77044 4.09851 4.34433 4.51064 4.64764 4.82 4.84115 
43 0.01562 0.10806 0.16809 0.17811 0.21267 0.32183 0.33206 0.51316 0.53288 0.65187 0.6847 0.8238 0.83598 0.86357 1.00061 1.02066 1.17548 1.18867 1.2254 1.33957 1.36726 1.51339 1.66622 1.70341 1.85765 1.88574 2.07836 2.20502 2.34557 2.64855 2.83225 2.9984 3.1715 3.31994 3.45559 3.48766 3.60147 3.777 4.10335 4.34989 4.51633 4.65463 4.82549 
46 0.02042 0.10315 0.16306 0.17268 0.1994 0.31661 0.32617 0.3609 0.50793 0.52626 0.64666 0.68004 0.81995 0.83152 0.85713 0.99551 1.01222 1.17011 1.18211 1.21374 1.33425 1.35892 1.50753 1.66091 1.68561 1.85222 1.87295 2.07181 2.19923 2.23166 2.34038 2.64341 2.82663 2.85472 2.99283 3.16628 3.31486 3.45051 3.47917 3.59628 3.77113 4.09834 4.34448 4.51132 4.65746 4.82009 
53 0.00658 0.02953 0.11079 0.17191 0.1802 0.19728 0.32561 0.33384 0.34875 0.51674 0.53055 0.65502 0.66915 0.82087 0.83649 0.8464 1.00388 1.01541 1.17868 1.18837 1.20894 1.34277 1.35804 1.51512 1.53318 1.66921 1.68588 1.86084 1.87628 2.07931 2.10067 2.20759 2.22962 2.34893 2.6512 2.83491 2.85383 3.00111 3.04214 3.1747 3.1933 3.32353 3.4589 3.47281 3.60422 3.77929 4.10684 4.12607 4.35294 4.5191 4.65515 4.82867 4.84668 
49 0.01412 0.10401 0.16914 0.17768 0.19523 0.32318 0.33172 0.34898 0.51451 0.52943 0.65309 0.67086 0.81796 0.83422 0.84471 1.00166 1.01411 1.17648 1.18665 1.2099 1.34063 1.35796 1.51369 1.5353 1.66704 1.68485 1.85873 1.87553 2.07792 2.20522 2.22864 2.34673 2.64921 2.83278 2.85277 2.99919 3.17262 3.32121 3.45672 3.47247 3.6021 3.77723 4.1045 4.12869 4.3507 4.51682 4.65263 4.82645 4.84663 
53 0.00872 0.09786 0.16522 0.1734 0.18775 0.31933 0.32704 0.33864 0.51108 0.52436 0.55525 0.64953 0.66362 0.8151 0.8311 0.84082 0.99833 1.00932 1.17311 1.18278 1.20284 1.33725 1.35248 1.50961 1.5277 1.66336 1.67918 1.855 1.86962 2.07384 2.09574 2.20181 2.2238 2.34351 2.64543 2.82932 2.84807 2.9954 3.02524 3.16927 3.18713 3.31804 3.45352 3.46724 3.59892 3.7736 4.10153 4.12086 4.34748 4.51348 4.64831 4.82321 4.84119 
49 0.01971 0.10398 0.16588 0.17449 0.19191 0.3196 0.32806 0.3436 0.5111 0.52583 0.64918 0.66371 0.81753 0.83214 0.84431 0.99851 1.01115 1.17304 1.18328 1.20666 1.33722 1.35371 1.50957 1.52893 1.66357 1.68106 1.85525 1.87133 2.07376 2.20166 2.22413 2.34345 2.64559 2.8294 2.84944 2.99563 3.16923 3.19102 3.31786 3.45342 3.46851 3.59888 3.77341 4.10142 4.34738 4.51317 4.64846 4.82314 4.84247 
48 0.01555 0.10253 0.16324 0.17256 0.1961 0.31677 0.32591 0.34983 0.50803 0.52493 0.64645 0.66961 0.81879 0.83104 0.85022 0.9957 1.0107 1.17029 1.18161 1.2106 1.3345 1.35661 1.50716 1.53467 1.66108 1.68227 1.85255 1.87244 2.0715 2.19943 2.23097 2.34059 2.64306 2.82667 2.85139 2.99291 3.16644 3.3151 3.45069 3.47349 3.59622 3.77094 4.09855 4.3446 4.51082 4.64882 4.82017 4.85028 
44 0.02111 0.10939 0.17024 0.17989 0.20795 0.3239 0.33365 0.51521 0.53322 0.65387 0.67987 0.82339 0.83685 0.85438 1.00256 1.01949 1.1775 1.18953 1.22029 1.34172 1.36595 1.51469 1.54299 1.66843 1.69852 1.85973 1.88452 2.08042 2.20757 2.34762 2.64998 2.83439 3.00058 3.1733 3.32204 3.4577 3.48225 3.60315 3.77874 4.10545 4.35187 4.51761 4.65319 4.82743 
35 0.0098 0.11567 0.16838 0.18188 0.32113 0.33349 0.51261 0.53695 0.65211 0.82611 0.83887 1.00012 1.04934 1.17511 1.19211 1.33948 1.51375 1.66582 1.85683 1.89282 2.078 2.20583 2.34514 2.64976 2.83204 2.9991 3.17146 3.31986 3.45578 3.60212 3.77889 4.10313 4.34969 4.51814 4.82522 
47 0.02033 0.09625 0.15629 0.16552 0.18914 0.3098 0.31889 0.34664 0.501 0.51824 0.6393 0.66176 0.81111 0.82379 0.841 0.98873 1.00334 1.16315 1.1746 1.20447 1.32731 1.35031 1.49986 1.52661 1.65395 1.67978 1.84551 1.86729 2.06405 2.19204 2.22941 2.33357 2.63576 2.81947 2.84579 2.98565 3.1593 3.30792 3.44352 3.46599 3.58906 3.76357 4.09148 4.33748 4.50349 4.64115 4.81308 
53 0.01916 0.10151 0.16479 0.17313 0.18906 0.31859 0.32659 0.33947 0.50981 0.52278 0.55164 0.64806 0.66134 0.81793 0.83151 0.84347 0.99756 1.00941 1.17202 1.18182 1.20263 1.33603 1.35109 1.50815 1.52594 1.66248 1.67881 1.85422 1.8697 2.07254 2.09512 2.20041 2.22145 2.34244 2.64422 2.82801 2.84642 2.99415 3.02434 3.1681 3.18613 3.31684 3.45229 3.46628 3.59764 3.77237 4.10036 4.11927 4.34639 4.51223 4.64713 4.82199 4.83936 
46 0.06048 0.13063 0.16163 0.17174 0.21002 0.31364 0.3232 0.35827 0.50502 0.52297 0.64349 0.66925 0.81645 0.82831 0.8496 0.99257 1.0089 1.16723 1.17914 1.21046 1.33142 1.3561 1.50452 1.65776 1.68412 1.84936 1.87307 2.06866 2.1964 2.23337 2.33753 2.64023 2.82365 2.85781 2.98984 3.16344 3.312 3.44764 3.47336 3.59335 3.76823 4.09547 4.34152 4.50821 4.64681 4.81715 
45 0.0151 0.1089 0.16948 0.17931 0.20969 0.32304 0.33285 0.51402 0.53116 0.65292 0.6807 0.82409 0.8368 0.8575 1.00184 1.01935 1.17655 1.18874 1.22047 1.34065 1.36441 1.51416 1.55629 1.66752 1.69658 1.85891 1.88377 2.07905 2.20655 2.34671 2.64966 2.83317 2.8629 2.9995 3.17259 3.32124 3.45684 3.48324 3.60265 3.77825 4.10458 4.35087 4.51759 4.65714 4.82655 
53 0.01871 0.10222 0.16713 0.17535 0.19031 0.32083 0.32845 0.33975 0.51261 0.52573 0.55521 0.65116 0.66488 0.81746 0.83293 0.84288 0.99997 1.01106 1.17467 1.18432 1.20422 1.33879 1.35364 1.51116 1.52873 1.66491 1.68063 1.85658 1.87106 2.07522 2.09614 2.20336 2.22436 2.34506 2.64699 2.6741 2.83099 2.84993 2.99722 3.17093 3.1889 3.31956 3.45518 3.46929 3.60056 3.77509 4.10321 4.12654 4.34912 4.51489 4.64995 4.82478 4.84229 
43 0.02043 0.10529 0.16454 0.17453 0.20846 0.3181 0.3282 0.50925 0.52858 0.64819 0.67873 0.81949 0.83213 0.85464 0.99686 1.01507 1.17167 1.18449 1.21916 1.33589 1.36255 1.50914 1.54991 1.66281 1.85385 1.881 2.07401 2.20126 2.34178 2.64455 2.82828 2.99436 3.16779 3.31613 3.452 3.48336 3.5976 3.77284 4.09976 4.34594 4.51281 4.65085 4.82152 
51 0.01441 0.09828 0.16405 0.17224 0.18653 0.31785 0.32539 0.33636 0.50979 0.52325 0.55707 0.64853 0.66377 0.81278 0.82967 0.83913 0.99705 1.00778 1.17189 1.18165 1.20202 1.33594 1.35108 1.50863 1.52765 1.66184 1.67729 1.85363 1.86781 2.0725 2.09902 2.20019 2.22121 2.34228 2.64451 2.82796 2.8473 2.99424 3.16818 3.18842 3.31669 3.45239 3.46665 3.59775 3.77242 4.10035 4.34593 4.5124 4.64831 4.82175 4.8395 
52 0.01394 0.09485 0.15846 0.16677 0.18224 0.31206 0.31979 0.33139 0.50355 0.51673 0.54909 0.6417 0.65545 0.81025 0.82476 0.8354 0.99121 1.0025 1.16564 1.1754 1.19565 1.32972 1.34477 1.50175 1.52071 1.65605 1.67198 1.84777 1.8626 2.06577 2.09197 2.19399 2.21582 2.33617 2.63773 2.82168 2.84047 2.98786 3.16173 3.17951 3.31041 3.44595 3.45991 3.59132 3.76559 4.09411 4.1143 4.33994 4.50551 4.64092 4.81563 4.83356 
48 0.01377 0.10402 0.1653 0.17454 0.19732 0.31897 0.32822 0.35596 0.51021 0.52644 0.64864 0.66972 0.82048 0.83283 0.85077 0.99789 1.01337 1.17235 1.18351 1.21177 1.3365 1.35682 1.50916 1.53269 1.66337 1.6862 1.8548 1.87476 2.07393 2.20177 2.23334 2.34272 2.64498 2.82889 2.85235 2.99503 3.16852 3.31707 3.45276 3.47368 3.59826 3.7731 4.10062 4.34679 4.51277 4.64939 4.82235 4.85077 
48 0.01283 0.10703 0.17202 0.18091 0.20056 0.32599 0.33489 0.35587 0.51703 0.5321 0.65524 0.67119 0.82594 0.83903 0.8543 1.0047 1.01868 1.17922 1.18982 1.2154 1.34313 1.36038 1.51533 1.53492 1.66994 1.68906 1.86156 1.87921 2.08022 2.20784 2.23225 2.3495 2.65133 2.83542 2.85616 3.00154 3.17511 3.32381 3.45924 3.47496 3.60458 3.77947 4.10724 4.35322 4.51904 4.65346 4.82894 4.84865 
55 0.01541 0.10037 0.16584 0.17402 0.18869 0.31971 0.32739 0.3389 0.51137 0.5244 0.55308 0.64955 0.6619 0.81571 0.83157 0.84135 0.99873 1.00968 1.17342 1.18293 1.20206 1.33744 1.3516 1.5095 1.52583 1.66377 1.67947 1.85535 1.86967 2.07381 2.09347 2.20188 2.22153 2.34381 2.64537 2.66405 2.82969 2.84836 2.99578 3.02158 3.16949 3.18482 3.31827 3.34938 3.45392 3.46756 3.59922 3.77381 4.10193 4.12049 4.34793 4.51328 4.64726 4.82363 4.84137 
56 0.0116 0.09387 0.16032 0.16829 0.18109 0.31422 0.32151 0.33191 0.50607 0.51841 0.5435 0.64425 0.65605 0.80676 0.82568 0.8348 0.99347 1.00381 1.16806 1.17725 1.19457 1.33209 1.34533 1.50422 1.52032 1.6583 1.67274 1.84995 1.86315 2.06807 2.08619 2.1961 2.2137 2.33857 2.36356 2.64023 2.65978 2.82421 2.84224 2.9904 3.0118 3.16441 3.18028 3.31304 3.33113 3.44869 3.4614 3.59398 3.76841 4.09676 4.11307 4.34254 4.50813 4.64229 4.81827 4.83473 
42 0.02168 0.11347 0.17135 0.18219 0.32409 0.33433 0.51546 0.53383 0.65391 0.68016 0.82604 0.83888 0.87366 1.00345 1.02468 1.17802 1.19108 1.22717 1.34215 1.36806 1.51552 1.66933 1.86037 1.88843 2.08028 2.20748 2.24755 2.34834 2.65126 2.8347 3.00081 3.17406 3.32258 3.45814 3.48521 3.60398 3.77943 4.10608 4.35259 4.5193 4.65843 4.82813 
60 0.01548 0.09313 0.1597 0.16752 0.17764 0.21617 0.31483 0.32177 0.33154 0.50629 0.51723 0.53731 0.64419 0.65455 0.80651 0.8257 0.83441 0.99369 1.00323 1.16813 1.1766 1.19104 1.22228 1.33228 1.34417 1.50409 1.51861 1.65837 1.67152 1.85015 1.86229 2.06793 2.08438 2.196 2.21247 2.33874 2.35654 2.63999 2.65543 2.82413 2.83964 2.99035 3.0078 3.16435 3.17645 3.31304 3.32564 3.44859 3.4598 3.59388 3.76805 3.78985 4.09688 4.10948 4.34259 4.50789 4.52829 4.64213 4.8184 4.83268 
48 0.00978 0.09225 0.15358 0.16256 0.18294 0.30715 0.31595 0.33607 0.49852 0.51414 0.63666 0.65283 0.80702 0.82057 0.83519 0.98604 0.99986 1.16062 1.17134 1.19771 1.32475 1.34388 1.49708 1.51826 1.65132 1.67191 1.8428 1.86096 2.06133 2.18936 2.21543 2.33101 2.63291 2.81689 2.83889 2.98305 3.1567 3.30535 3.44098 3.45815 3.58636 3.76078 4.08893 4.33478 4.50055 4.63548 4.81049 4.83368 
34 0.07712 0.16013 0.17161 0.31445 0.32624 0.50675 0.53067 0.64598 0.81551 0.82999 0.99421 1.16903 1.1846 1.33345 1.38292 1.50749 1.66013 1.85115 2.07135 2.19889 2.33936 2.64274 2.82612 2.9924 3.16562 3.31395 3.4498 3.59563 3.77121 4.09737 4.34374 4.51122 4.65859 4.81944 
40 0.02139 0.11474 0.17099 0.18219 0.32376 0.33429 0.51506 0.53412 0.65393 0.68517 0.82771 0.83987 1.00275 1.02241 1.1775 1.19087 1.22814 1.34157 1.36694 1.51479 1.555 1.66901 1.86004 1.89023 2.081 2.20755 2.348 2.65045 2.83458 3.00058 3.17382 3.32225 3.4581 3.60365 3.77918 4.10598 4.35227 4.51884 4.65678 4.82777 
57 0.01596 0.10259 0.17116 0.1789 0.19016 0.3256 0.33262 0.34255 0.51729 0.52879 0.54994 0.6558 0.66723 0.81304 0.8358 0.8446 0.87906 1.00459 1.01432 1.17938 1.18812 1.20402 1.34346 1.35617 1.51581 1.53136 1.66934 1.68287 1.86119 1.87391 2.07972 2.09697 2.20737 2.22385 2.34965 2.36879 2.65161 2.66904 2.83538 2.85197 3.00149 3.01944 3.17551 3.18909 3.32419 3.33899 3.45965 3.47128 3.60505 3.77997 4.10775 4.12111 4.35362 4.51942 4.65368 4.82938 4.84405 
50 0.01419 0.10356 0.17048 0.17888 0.19562 0.32456 0.33288 0.34815 0.51604 0.53079 0.65434 0.66964 0.81697 0.83505 0.84485 1.003 1.01484 1.178 1.18798 1.21017 1.34204 1.35827 1.51473 1.53402 1.66824 1.68505 1.85999 1.87581 2.07945 2.20669 2.22895 2.34812 2.65041 2.83431 2.85409 3.00026 3.17382 3.19256 3.32269 3.45812 3.4727 3.6035 3.77869 4.10604 4.13086 4.35231 4.51831 4.65356 4.82798 4.84764 
45 0.02308 0.10479 0.16395 0.17377 0.20347 0.3174 0.32711 0.37263 0.50876 0.52717 0.64738 0.67514 0.82206 0.83339 0.99619 1.01279 1.17083 1.18291 1.21435 1.33501 1.35876 1.50818 1.54047 1.66174 1.68833 1.85319 1.87599 2.07315 2.2003 2.24116 2.34133 2.64404 2.8276 2.9936 3.16716 3.31568 3.45139 3.47924 3.59719 3.77211 4.09928 4.34542 4.512 4.65064 4.82094 
45 0.02265 0.11144 0.16955 0.17978 0.21718 0.32304 0.33321 0.51383 0.53111 0.65215 0.67507 0.82775 0.83933 1.00167 1.01914 1.17592 1.18781 1.21843 1.34017 1.36207 1.51274 1.53817 1.66734 1.69749 1.85874 1.88374 2.07792 2.2055 2.24132 2.34661 2.64884 2.83278 2.8593 2.99916 3.17234 3.32089 3.45651 3.48042 3.60221 3.77693 4.10453 4.35097 4.51668 4.65267 4.8265 
48 0.01529 0.10416 0.16631 0.1752 0.19483 0.32006 0.32891 0.34882 0.5114 0.52673 0.64973 0.66776 0.8195 0.833 0.84727 0.99888 1.01273 1.17341 1.18396 1.20924 1.33754 1.35541 1.51018 1.53272 1.66423 1.68382 1.85572 1.87333 2.07461 2.20233 2.22792 2.34376 2.6459 2.82991 2.85127 2.99601 3.16947 3.31808 3.45378 3.47113 3.59919 3.77396 4.10165 4.34774 4.5134 4.64986 4.82339 4.84521 
48 0.01899 0.10181 0.16349 0.17239 0.19186 0.31707 0.32578 0.34372 0.50853 0.52397 0.64702 0.66548 0.81599 0.82998 0.84327 0.99594 1.00903 1.17061 1.18133 1.20732 1.33477 1.35351 1.50741 1.52995 1.66123 1.6803 1.85272 1.8697 2.07167 2.19965 2.2266 2.34093 2.64319 2.82693 2.84882 2.99315 3.16679 3.31536 3.45102 3.46817 3.59641 3.77109 4.09891 4.34473 4.51092 4.64674 4.82049 4.84325 
54 0.01129 0.09825 0.17123 0.17961 0.19365 0.32622 0.33416 0.34674 0.5177 0.53089 0.56163 0.65605 0.66943 0.82555 0.83918 0.85099 1.00518 1.01677 1.17978 1.18953 1.21009 1.34371 1.35821 1.51593 1.53304 1.67019 1.68641 1.86186 1.87685 2.08046 2.10189 2.20843 2.22961 2.35014 2.65178 2.67422 2.83611 2.85516 3.00219 3.03624 3.17587 3.19267 3.32461 3.46024 3.47447 3.60551 3.78022 4.10824 4.12924 4.35442 4.51969 4.65451 4.83002 4.84845 
54 0.009 0.09657 0.16462 0.17261 0.18574 0.31915 0.32671 0.33795 0.51084 0.5242 0.55491 0.64941 0.663 0.81091 0.82978 0.83885 0.99798 1.00869 1.17292 1.18234 1.20126 1.337 1.35183 1.50918 1.52612 1.66298 1.67836 1.85484 1.86957 2.07358 2.09469 2.20135 2.22093 2.34315 2.64496 2.66673 2.82915 2.84806 2.99533 3.03677 3.169 3.18579 3.31781 3.45323 3.46668 3.59858 3.77351 4.10119 4.11943 4.34717 4.5131 4.64812 4.82287 4.84046 
57 0.01187 0.09804 0.16638 0.17415 0.18565 0.32102 0.32821 0.33852 0.51269 0.52495 0.54882 0.65124 0.66352 0.80836 0.831 0.83982 0.87681 0.99999 1.01017 1.17487 1.18389 1.20112 1.33874 1.35184 1.51108 1.52732 1.66485 1.67907 1.85664 1.86999 2.07524 2.09393 2.20292 2.22021 2.34504 2.36872 2.64698 2.66777 2.83094 2.84884 2.99705 3.01838 3.17096 3.18679 3.31964 3.34145 3.45516 3.46768 3.60046 3.77542 4.10311 4.11894 4.34892 4.51507 4.6503 4.82477 4.84075 
47 0.01185 0.10644 0.16875 0.17812 0.20262 0.32244 0.33187 0.36399 0.5139 0.5312 0.65264 0.67843 0.8239 0.83616 0.85449 1.00129 1.01718 1.17598 1.18741 1.21674 1.34033 1.3632 1.51331 1.54038 1.66691 1.692 1.85843 1.8815 2.07828 2.20592 2.24394 2.34644 2.64879 2.83284 2.85927 2.99899 3.17213 3.32083 3.45642 3.47965 3.60209 3.77711 4.10412 4.3506 4.5167 4.6529 4.82616 
53 0.01584 0.10514 0.16866 0.17717 0.1939 0.32226 0.33035 0.34349 0.51362 0.52682 0.55839 0.65195 0.66564 0.82319 0.83593 0.8496 1.00131 1.01326 1.17585 1.18583 1.2078 1.33985 1.35516 1.51208 1.53042 1.66631 1.68301 1.85808 1.87373 2.07644 2.09893 2.20453 2.22712 2.34633 2.6481 2.83196 2.85085 2.99809 3.03085 3.17203 3.1913 3.32072 3.45626 3.47082 3.60163 3.77634 4.1043 4.13153 4.35034 4.51623 4.65136 4.82591 4.84393 
53 0.0189 0.09473 0.15982 0.16799 0.18241 0.31358 0.32119 0.33242 0.50542 0.51881 0.55139 0.64371 0.65672 0.80798 0.82526 0.83469 0.99271 1.00385 1.16748 1.17704 1.19636 1.33151 1.34616 1.50377 1.52175 1.65768 1.67353 1.84933 1.86391 2.06771 2.08854 2.19579 2.21615 2.33788 2.63973 2.82353 2.8422 2.98968 3.019 3.16365 3.18117 3.31231 3.44785 3.461 3.5932 3.76763 4.09592 4.1146 4.34167 4.50745 4.64174 4.81744 4.83481 
51 0.01515 0.10121 0.16394 0.17245 0.1892 0.31752 0.32568 0.33914 0.50893 0.52254 0.57106 0.64718 0.66066 0.81838 0.83115 0.8447 0.99662 1.00871 1.17105 1.18108 1.20328 1.33513 1.35059 1.50743 1.52577 1.66155 1.67844 1.85324 1.86881 2.07164 2.09587 2.19972 2.22273 2.34156 2.64345 2.8273 2.84676 2.9934 3.16717 3.1846 3.31588 3.4515 3.46607 3.59682 3.77138 4.09957 4.34545 4.51112 4.64499 4.82108 4.83933 
47 0.01738 0.11295 0.17477 0.18412 0.20804 0.32839 0.33769 0.36603 0.51978 0.53635 0.65819 0.67988 0.83116 0.84296 0.86504 1.00715 1.02211 1.18181 1.19309 1.22196 1.34598 1.36664 1.51873 1.54271 1.6726 1.69429 1.86417 1.88385 2.08382 2.21165 2.2462 2.35227 2.65455 2.83848 2.8623 3.00488 3.17797 3.32679 3.46227 3.48325 3.60785 3.78279 4.11013 4.35649 4.52222 4.65836 4.83205 
54 0.01178 0.09538 0.16263 0.17057 0.18328 0.31702 0.32441 0.33515 0.50868 0.52149 0.54825 0.64725 0.66049 0.80701 0.82755 0.83649 0.99593 1.00633 1.17073 1.17987 1.19726 1.33475 1.34874 1.50702 1.52394 1.66081 1.67596 1.85254 1.86643 2.07114 2.09125 2.19889 2.21711 2.34104 2.36665 2.64307 2.82673 2.845 2.99302 3.02331 3.16682 3.18316 3.31554 3.45114 3.46397 3.59639 3.77109 4.09913 4.1166 4.34491 4.511 4.64627 4.82066 4.83772 
48 0.01959 0.10593 0.16771 0.17673 0.19781 0.32136 0.33036 0.35276 0.51254 0.52812 0.65111 0.67083 0.82134 0.83446 0.84969 1.00011 1.01435 1.1747 1.18557 1.21242 1.33883 1.35816 1.51153 1.53391 1.66565 1.68624 1.85693 1.87474 2.07628 2.20381 2.23134 2.34498 2.64745 2.8311 2.85293 2.99749 3.17083 3.31939 3.45505 3.47405 3.6006 3.77541 4.10297 4.34888 4.51499 4.65094 4.82463 4.8487 
43 0.02046 0.10946 0.16761 0.17789 0.21662 0.32105 0.33128 0.51212 0.53029 0.65063 0.67852 0.82496 0.83669 0.99977 1.01799 1.17413 1.18635 1.21816 1.33843 1.36203 1.51215 1.66526 1.69316 1.85669 1.88099 2.07634 2.20378 2.24042 2.34483 2.64805 2.83118 2.99715 3.17073 3.31912 3.45472 3.48098 3.6006 3.77582 4.10274 4.34914 4.51571 4.65481 4.8246 
51 0.0092 0.06929 0.13751 0.17359 0.18243 0.20473 0.32602 0.33449 0.35122 0.51738 0.53224 0.65572 0.67119 0.82534 0.83855 0.85119 1.00448 1.0167 1.17942 1.18958 1.21319 1.34348 1.36046 1.51561 1.53404 1.66966 1.68693 1.86147 1.87776 2.08046 2.20817 2.23146 2.34954 2.65132 2.83562 2.85555 3.00182 3.17526 3.19541 3.32406 3.4595 3.47449 3.6049 3.77964 4.10737 4.12987 4.3536 4.51929 4.65433 4.82929 4.84891 
50 0.01736 0.10466 0.16821 0.17675 0.19394 0.32194 0.33024 0.34479 0.51333 0.52727 0.65124 0.66495 0.8174 0.83352 0.84407 1.0007 1.01283 1.17536 1.18532 1.20701 1.33936 1.35469 1.5121 1.53144 1.66593 1.68308 1.85754 1.8734 2.07663 2.20381 2.22496 2.34577 2.64773 2.83158 2.85078 2.9977 3.0391 3.17157 3.19386 3.32026 3.45569 3.47028 3.60122 3.77616 4.10382 4.34978 4.51565 4.6502 4.82541 4.84399 
48 0.01551 0.10466 0.16877 0.17735 0.19488 0.32258 0.33102 0.34674 0.5141 0.52896 0.65257 0.66941 0.81798 0.83403 0.84462 1.00119 1.01326 1.17618 1.18646 1.21029 1.34013 1.35684 1.51305 1.53398 1.66643 1.68389 1.85837 1.87499 2.07818 2.20498 2.22901 2.34649 2.64875 2.83248 2.85279 2.99864 3.17241 3.32091 3.45639 3.47175 3.60188 3.77701 4.1044 4.35033 4.51673 4.65161 4.82611 4.84642 
42 0.00806 0.10799 0.17041 0.18089 0.22749 0.32406 0.33467 0.515 0.53369 0.65386 0.68833 0.82794 0.8396 1.00252 1.02152 1.17723 1.18998 1.22379 1.34147 1.36709 1.51483 1.6685 1.85956 1.88581 2.07944 2.20685 2.24576 2.34743 2.6502 2.83402 3.00009 3.17326 3.32181 3.45748 3.48485 3.6033 3.77864 4.1053 4.35181 4.51851 4.65853 4.82743 
56 0.01624 0.10182 0.16827 0.17625 0.18915 0.32215 0.32943 0.3398 0.51401 0.52595 0.54905 0.65232 0.66402 0.81615 0.83388 0.84314 1.0014 1.0116 1.17609 1.18519 1.20223 1.34014 1.35324 1.51231 1.52824 1.66613 1.68026 1.85797 1.87124 2.07633 2.09443 2.20422 2.22167 2.34654 2.36793 2.64849 2.66995 2.83228 2.84994 2.99866 3.02248 3.17243 3.18731 3.32117 3.34356 3.45679 3.46976 3.60212 3.77671 4.1048 4.12144 4.35048 4.51643 4.65147 4.8263 4.84206 
54 0.01761 0.09619 0.16189 0.16999 0.18416 0.31581 0.32343 0.33471 0.50753 0.52042 0.54802 0.64584 0.65863 0.80949 0.82712 0.8364 0.99484 1.00573 1.16957 1.17902 1.19782 1.33363 1.34762 1.50584 1.52277 1.65977 1.67525 1.85146 1.86578 2.06975 2.08976 2.19788 2.21667 2.33996 2.64165 2.66453 2.82575 2.84432 2.99185 3.02121 3.16572 3.18199 3.31449 3.44998 3.46334 3.59532 3.7698 4.09795 4.11467 4.34384 4.50959 4.64443 4.81962 4.8368 
46 0.01191 0.10632 0.16761 0.17711 0.2025 0.32129 0.33079 0.36368 0.51263 0.53012 0.6515 0.6801 0.8243 0.83597 0.85974 1.00022 1.01685 1.17479 1.1866 1.21745 1.33904 1.36272 1.51246 1.54801 1.66578 1.69177 1.85713 1.87861 2.07717 2.20438 2.24115 2.34515 2.64831 2.83162 2.99784 3.17111 3.3196 3.45533 3.48346 3.60093 3.77617 4.10303 4.34916 4.51617 4.65569 4.82486 
48 0.01339 0.10226 0.16539 0.17425 0.19395 0.3193 0.32828 0.35118 0.51066 0.52639 0.64916 0.66954 0.81611 0.83099 0.84272 0.99797 1.01213 1.17268 1.18321 1.20841 1.33691 1.35611 1.50949 1.53167 1.66355 1.68453 1.85492 1.87307 2.0742 2.20193 2.22851 2.34289 2.645 2.82925 2.85152 2.99534 3.1686 3.31738 3.45293 3.46993 3.59827 3.77327 4.10082 4.34691 4.51264 4.64807 4.8226 4.84557 
47 0.01274 0.10088 0.16338 0.17222 0.19141 0.31709 0.32589 0.34507 0.50868 0.52572 0.6474 0.67105 0.81511 0.82957 0.84221 0.99585 1.0092 1.17073 1.1816 1.20835 1.33487 1.3549 1.50784 1.5317 1.66123 1.68117 1.85269 1.87056 2.07243 2.19963 2.22915 2.34101 2.64382 2.82715 2.85086 2.99332 3.16711 3.31554 3.45123 3.47194 3.59666 3.7717 4.09898 4.34488 4.51164 4.64859 4.82063 
52 0.01905 0.09543 0.16012 0.16836 0.18322 0.31381 0.32152 0.33301 0.50559 0.51931 0.56988 0.64402 0.65826 0.80902 0.82569 0.8353 0.99296 1.00407 1.16772 1.17762 1.19886 1.33181 1.34771 1.50411 1.52389 1.65788 1.67422 1.84954 1.86432 2.06789 2.09139 2.19617 2.21915 2.33805 2.63998 2.82369 2.8431 2.98995 3.16383 3.18324 3.31249 3.44807 3.46204 3.5934 3.76787 4.09605 4.11593 4.34172 4.50785 4.64378 4.81753 4.8352 
40 0.0189 0.11213 0.16584 0.17732 0.31858 0.32934 0.50966 0.52852 0.64816 0.67631 0.82418 0.83633 0.99776 1.01982 1.17198 1.18539 1.22406 1.33637 1.36367 1.50928 1.55806 1.6637 1.85477 1.88538 2.07437 2.20204 2.34265 2.64503 2.829 2.99498 3.1684 3.31688 3.45271 3.59823 3.77314 4.10055 4.34696 4.51299 4.64986 4.82238 
40 0.02279 0.10988 0.16855 0.17932 0.32138 0.33173 0.51296 0.53243 0.65193 0.68537 0.82172 0.83529 0.85754 1.00054 1.02087 1.17558 1.18919 1.2279 1.33981 1.37099 1.5132 1.66662 1.85758 1.88671 2.07801 2.20556 2.34547 2.64856 2.8321 2.99878 3.17148 3.31993 3.4557 3.60135 3.77666 4.10329 4.34956 4.5164 4.6541 4.82539 
48 0.01798 0.1108 0.17529 0.184 0.20252 0.32938 0.33814 0.35779 0.5206 0.53575 0.6592 0.67733 0.8277 0.84167 0.85493 1.00785 1.02093 1.18268 1.19314 1.21801 1.34681 1.36486 1.51948 1.54039 1.67322 1.69167 1.86466 1.88127 2.08455 2.21175 2.23695 2.35279 2.6555 2.83884 2.85913 3.00533 3.17859 3.32722 3.46283 3.4791 3.60829 3.78346 4.11073 4.35686 4.52288 4.65778 4.83246 4.85224 
36 0.01325 0.11685 0.17718 0.19007 0.33024 0.34216 0.52207 0.54552 0.66134 0.83222 0.84493 1.00896 1.04629 1.18421 1.20026 1.34842 1.52205 1.67477 1.86584 1.89755 2.08713 2.21483 2.35414 2.65705 2.84127 3.00829 3.17996 3.32854 3.46414 3.61007 3.78639 4.11171 4.35898 4.52495 4.66533 4.83444 
42 0.02762 0.10531 0.16276 0.17291 0.20957 0.31624 0.32639 0.50724 0.52674 0.64621 0.69026 0.81867 0.83089 0.85994 0.99508 1.01405 1.16978 1.18254 1.21732 1.33399 1.36322 1.50739 1.6606 1.69725 1.85196 1.88009 2.07168 2.19931 2.33991 2.64297 2.82618 2.99226 3.16594 3.31435 3.45016 3.59567 3.77069 4.09773 4.34377 4.51096 4.65245 4.81944 
56 0.01609 0.10058 0.16708 0.17512 0.18918 0.32133 0.32899 0.34061 0.51273 0.52528 0.55117 0.65087 0.66295 0.81497 0.83232 0.84166 1.00016 1.0112 1.17461 1.18378 1.20129 1.33866 1.35211 1.5109 1.52721 1.66511 1.68043 1.8569 1.87124 2.07514 2.09393 2.203 2.22102 2.34511 2.371 2.64673 2.66558 2.83105 2.84927 2.99694 3.01787 3.17073 3.18556 3.31962 3.34773 3.45508 3.46792 3.6004 3.77514 4.10314 4.11951 4.34928 4.51466 4.64862 4.82491 4.84161 
47 0.00682 0.10249 0.16653 0.17578 0.19893 0.32033 0.32967 0.36012 0.51164 0.52838 0.6502 0.6739 0.82138 0.8339 0.85154 0.99911 1.01484 1.17388 1.18533 1.21468 1.33796 1.35932 1.51125 1.54013 1.66476 1.68935 1.85612 1.87707 2.07607 2.20337 2.23714 2.34412 2.64691 2.83041 2.85528 2.99664 3.16992 3.31853 3.45413 3.47555 3.59992 3.77502 4.10197 4.3481 4.51474 4.65229 4.82375 
47 0.00711 0.1033 0.16656 0.17586 0.19949 0.32035 0.32979 0.36222 0.51168 0.52884 0.65019 0.67432 0.82197 0.83419 0.85316 0.99916 1.01503 1.17392 1.18552 1.21544 1.33806 1.36039 1.51094 1.53739 1.66483 1.69008 1.85617 1.87794 2.07592 2.20347 2.23928 2.34408 2.64674 2.83046 2.85609 2.99672 3.16993 3.31858 3.45433 3.47956 3.59986 3.77494 4.10194 4.34812 4.51439 4.65069 4.82383 
39 0.01691 0.10995 0.16849 0.18007 0.32151 0.33275 0.5131 0.5346 0.65196 0.69446 0.82278 0.83565 0.86943 1.00046 1.02547 1.17561 1.19023 1.33981 1.38651 1.51353 1.6669 1.8575 1.89357 2.07859 2.20633 2.34569 2.64828 2.83262 2.99887 3.17139 3.32009 3.45576 3.60129 3.77744 4.1033 4.35004 4.51667 4.65418 4.82561 
40 0.01214 0.11003 0.16861 0.17962 0.32151 0.332 0.51291 0.53213 0.65169 0.68285 0.82412 0.83668 1.00051 1.02025 1.17512 1.18814 1.22291 1.33961 1.36692 1.51275 1.66641 1.85765 1.88637 2.07757 2.205 2.34559 2.64795 2.83219 2.99818 3.17142 3.31987 3.4556 3.48537 3.60136 3.77637 4.10353 4.35009 4.51617 4.65299 4.82559 
47 0.0131 0.10564 0.16685 0.17633 0.2018 0.32047 0.33004 0.36594 0.51193 0.52952 0.65063 0.67737 0.82318 0.83498 0.8576 0.99934 1.01577 1.17405 1.18579 1.2163 1.33828 1.36131 1.51127 1.53993 1.66507 1.69398 1.85645 1.88048 2.07657 2.20354 2.23873 2.3444 2.64687 2.83086 2.86029 2.99715 3.17032 3.31876 3.45456 3.48231 3.60012 3.77512 4.10229 4.34862 4.51499 4.65184 4.82418 
41 0.01718 0.11258 0.17136 0.18217 0.32449 0.33504 0.51562 0.5341 0.65442 0.68383 0.82623 0.83898 0.87766 1.00383 1.0289 1.1781 1.19122 1.22749 1.34226 1.36824 1.51551 1.66971 1.86062 1.88991 2.08031 2.208 2.34821 2.6509 2.83471 3.00113 3.17404 3.32258 3.45827 3.48728 3.60402 3.77918 4.10604 4.35251 4.51848 4.65717 4.82825 
38 0.00978 0.1091 0.16784 0.17943 0.32081 0.33189 0.51219 0.5331 0.65103 0.69079 0.8239 0.83617 0.9997 1.02237 1.17459 1.18868 1.33873 1.3676 1.51228 1.66567 1.85661 1.88671 2.07687 2.20474 2.34471 2.64746 2.83149 2.99741 3.17052 3.31913 3.45494 3.60056 3.77576 4.10253 4.349 4.51551 4.65368 4.82462 
48 0.01937 0.11422 0.17752 0.18661 0.2088 0.33143 0.34065 0.36959 0.52223 0.5377 0.6605 0.67752 0.8323 0.8446 0.86168 1.00991 1.02465 1.18431 1.19506 1.22141 1.34842 1.36713 1.52089 1.54206 1.67542 1.69662 1.86681 1.8855 2.086 2.21356 2.24131 2.35455 2.65652 2.84064 2.86199 3.00679 3.1801 3.32885 3.46445 3.48156 3.60992 3.78474 4.11238 4.35854 4.52417 4.65888 4.83417 4.85563 
52 0.00902 0.09941 0.16374 0.17223 0.18869 0.31748 0.32557 0.33875 0.50892 0.52249 0.56969 0.64706 0.66041 0.81816 0.83102 0.84439 0.99655 1.00871 1.17095 1.18082 1.20198 1.33503 1.35015 1.50716 1.5249 1.66155 1.67832 1.85319 1.86867 2.07164 2.09436 2.19958 2.22171 2.34151 2.64312 2.82725 2.84662 2.99327 3.02356 3.16716 3.18475 3.3159 3.45144 3.4658 3.59678 3.77135 4.09954 4.3455 4.51097 4.64456 4.82112 4.83935 
56 0.07897 0.14479 0.15915 0.16735 0.18561 0.30872 0.31579 0.32582 0.50064 0.51202 0.53414 0.63863 0.64943 0.79837 0.81988 0.82874 0.98814 0.99786 1.16261 1.17142 1.18728 1.32668 1.3392 1.49852 1.51397 1.65274 1.66639 1.84455 1.85702 2.06227 2.07962 2.19035 2.2072 2.33323 2.3527 2.6346 2.65199 2.81861 2.8353 2.98485 3.00505 3.15894 3.17243 3.30757 3.32179 3.44318 3.45513 3.58846 3.76267 4.09137 4.10507 4.33702 4.5025 4.63662 4.81276 4.82752 
36 0.01005 0.11528 0.17457 0.18754 0.32784 0.34032 0.51909 0.54185 0.65821 0.83112 0.84376 1.00649 1.05106 1.18168 1.19825 1.34568 1.51931 1.67252 1.86334 1.89728 2.08443 2.21215 2.35151 2.65469 2.83847 3.00515 3.17736 3.32606 3.46164 3.60769 3.78328 4.10921 4.35607 4.52273 4.66349 4.83169 
47 0.01229 0.1065 0.16805 0.17739 0.20107 0.32171 0.33103 0.35987 0.51318 0.53005 0.6515 0.6738 0.8241 0.83606 0.85647 1.00062 1.01604 1.17511 1.18634 1.21499 1.33936 1.36022 1.51218 1.53725 1.66615 1.68945 1.85754 1.8778 2.077 2.20443 2.23497 2.34558 2.64795 2.83206 2.85753 2.99786 3.1714 3.32003 3.45556 3.47593 3.60116 3.77619 4.10346 4.34984 4.51578 4.65194 4.8254 
47 0.01605 0.11077 0.17344 0.18286 0.20847 0.32728 0.33688 0.42462 0.51847 0.53581 0.65768 0.68913 0.82913 0.84094 0.86112 1.00587 1.02244 1.18074 1.19253 1.2229 1.3446 1.36638 1.51794 1.54635 1.67176 1.70019 1.86298 1.88587 2.08363 2.21042 2.24646 2.35083 2.65361 2.83743 2.86785 3.00379 3.17682 3.32529 3.4609 3.48547 3.60652 3.7822 4.10864 4.35511 4.52142 4.66151 4.83072 
46 0.01276 0.10848 0.16897 0.17871 0.20654 0.32264 0.3324 0.5132 0.5297 0.65226 0.67618 0.82425 0.83679 0.85893 1.00149 1.01844 1.176 1.18787 1.21861 1.34017 1.3627 1.51296 1.53917 1.66713 1.69438 1.85848 1.88176 2.07811 2.20566 2.242 2.34645 2.64891 2.83284 2.86225 2.99922 3.17222 3.32079 3.45647 3.48146 3.60219 3.77739 4.10434 4.35073 4.51682 4.65405 4.82625 
42 0.01632 0.10574 0.16598 0.176 0.21145 0.31963 0.32987 0.51096 0.53089 0.65001 0.68855 0.82011 0.83304 0.85256 0.99829 1.01776 1.17335 1.18619 1.22048 1.33759 1.36568 1.51125 1.66423 1.8552 1.88163 2.07591 2.20322 2.34326 2.64606 2.82998 2.99612 3.16927 3.31775 3.45354 3.48271 3.59928 3.77472 4.10123 4.34747 4.51406 4.65292 4.82316 
39 0.01116 0.1066 0.16508 0.17604 0.31798 0.32863 0.50951 0.52993 0.64854 0.81574 0.83119 0.85057 0.99698 1.01788 1.17201 1.18586 1.22537 1.33625 1.3657 1.50999 1.66299 1.854 1.88427 2.07414 2.20177 2.3422 2.64511 2.82879 2.99492 3.16818 3.3167 3.45247 3.59815 3.77329 4.09992 4.34618 4.51296 4.65205 4.8219 
57 0.01735 0.09875 0.16581 0.17362 0.18526 0.31997 0.32708 0.33712 0.51195 0.524 0.54707 0.65037 0.66217 0.80891 0.83057 0.83943 0.90185 0.99926 1.00927 1.174 1.18291 1.19945 1.33812 1.35142 1.51035 1.52634 1.66408 1.67812 1.85585 1.86899 2.07427 2.09236 2.20215 2.21984 2.34433 2.36556 2.64617 2.66453 2.83018 2.84782 2.99643 3.01953 3.17019 3.18485 3.3189 3.33625 3.45458 3.46744 3.59987 3.77454 4.10249 4.11782 4.34828 4.51415 4.64881 4.82408 4.83967 
42 0.01615 0.11582 0.17735 0.18768 0.22809 0.33138 0.34211 0.5223 0.54126 0.66112 0.69288 0.83436 0.8461 1.00986 1.03079 1.1845 1.19739 1.23169 1.34864 1.37422 1.52166 1.55587 1.67587 1.86692 1.89548 2.08708 2.21496 2.35463 2.65705 2.84122 3.00731 3.18024 3.32904 3.4646 3.49244 3.61026 3.78547 4.11234 4.35918 4.52499 4.66202 4.83462 
50 0.00847 0.09809 0.16043 0.16908 0.18667 0.31398 0.32226 0.33643 0.50522 0.51905 0.64273 0.65576 0.81269 0.82695 0.83972 0.99292 1.00514 1.16721 1.17728 1.1992 1.33134 1.347 1.50331 1.52147 1.65791 1.67477 1.84958 1.86538 2.0676 2.09035 2.19587 2.21881 2.33786 2.63933 2.8235 2.84316 2.98959 3.16338 3.18222 3.31211 3.44768 3.46249 3.59303 3.76731 4.0958 4.34172 4.50705 4.64148 4.81734 4.83598 
40 0.00856 0.10879 0.16564 0.17717 0.31858 0.32964 0.50973 0.52941 0.64825 0.67762 0.8237 0.83581 0.9977 1.02168 1.17211 1.18585 1.22709 1.33644 1.36469 1.50932 1.55395 1.66388 1.85481 1.89222 2.07456 2.20243 2.34264 2.64489 2.82917 2.99512 3.16834 3.31691 3.45266 3.59821 3.77322 4.10044 4.34699 4.51289 4.64952 4.82244 
54 0.01678 0.10078 0.16716 0.1751 0.18794 0.3211 0.32838 0.33877 0.51308 0.52563 0.55159 0.65154 0.66446 0.81464 0.83262 0.84182 1.0003 1.01059 1.17497 1.18412 1.20141 1.33902 1.35238 1.51144 1.52834 1.66503 1.67918 1.8569 1.8702 2.07567 2.09518 2.20335 2.22197 2.3455 2.37255 2.64778 2.8312 2.84897 2.99743 3.02213 3.17145 3.18818 3.3201 3.45553 3.46836 3.60105 3.77583 4.10364 4.1202 4.34938 4.5158 4.65136 4.82523 4.84175 
48 0.01878 0.10641 0.16756 0.17702 0.20274 0.3212 0.33065 0.36346 0.51242 0.52931 0.651 0.67538 0.82294 0.83506 0.85464 1.00007 1.01695 1.17467 1.18619 1.21585 1.3388 1.36066 1.51184 1.54108 1.6658 1.69275 1.85706 1.88022 2.07661 2.20439 2.24027 2.34488 2.64761 2.83128 2.85727 2.99745 3.17066 3.31928 3.45488 3.47652 3.60046 3.77586 4.10268 4.34893 4.51526 4.65519 4.82451 4.8549 
48 0.00814 0.10178 0.1696 0.17877 0.20066 0.32362 0.33283 0.36074 0.51482 0.53096 0.6534 0.67581 0.82453 0.83708 0.85426 1.00243 1.01778 1.177 1.18812 1.21613 1.34106 1.36119 1.51384 1.538 1.66796 1.69034 1.85934 1.87888 2.07897 2.20637 2.23686 2.34721 2.64952 2.83351 2.85674 2.99961 3.17297 3.32154 3.45727 3.47692 3.60272 3.77779 4.10513 4.35128 4.51742 4.65416 4.82688 4.85158 
48 0.01729 0.10597 0.16763 0.17679 0.19926 0.32121 0.33027 0.35369 0.51246 0.52838 0.65077 0.66926 0.82209 0.83476 0.85169 1.00003 1.01478 1.17451 1.18537 1.21224 1.33855 1.35709 1.51108 1.53281 1.66552 1.68678 1.85692 1.87575 2.07613 2.20347 2.23027 2.34486 2.647 2.83102 2.85341 2.99717 3.17055 3.31915 3.4549 3.47354 3.60027 3.77508 4.1028 4.3489 4.51464 4.64982 4.82458 4.84932 
38 0.02368 0.11384 0.16847 0.18049 0.32119 0.33232 0.51271 0.53411 0.65167 0.82169 0.83547 0.8727 1.00019 1.02381 1.17528 1.19029 1.33946 1.38136 1.51317 1.6662 1.8572 1.89161 2.07747 2.20525 2.34537 2.64832 2.83208 2.99878 3.17128 3.31972 3.45556 3.60132 3.77654 4.1031 4.34965 4.51612 4.65603 4.82528 
50 0.01095 0.10258 0.16697 0.17559 0.19319 0.32076 0.32919 0.34471 0.51201 0.52593 0.64984 0.66342 0.81772 0.83282 0.84427 0.99952 1.01189 1.17395 1.18393 1.2056 1.33808 1.35355 1.51022 1.52847 1.66475 1.68222 1.85626 1.87214 2.07475 2.09976 2.20284 2.22596 2.34448 2.64612 2.83035 2.84986 2.99645 3.1701 3.18831 3.31881 3.45445 3.46948 3.59977 3.77429 4.10245 4.34838 4.51391 4.64822 4.82408 4.84259 
48 0.01568 0.10503 0.16799 0.17672 0.19518 0.32153 0.32994 0.34519 0.51305 0.52779 0.6515 0.6675 0.81896 0.83384 0.8456 1.00034 1.0128 1.17523 1.18559 1.20985 1.33931 1.35664 1.51189 1.53207 1.66558 1.68321 1.85727 1.87396 2.07624 2.20408 2.22897 2.34549 2.64766 2.83145 2.85188 2.99769 3.17132 3.31994 3.45548 3.47136 3.60094 3.77571 4.10338 4.34934 4.51538 4.65034 4.82505 4.84514 
41 0.01187 0.10839 0.16806 0.17853 0.22435 0.32177 0.33249 0.51285 0.53223 0.6516 0.68376 0.82526 0.83698 1.00039 1.02132 1.17494 1.18779 1.2221 1.33922 1.36501 1.51283 1.66627 1.85725 1.88409 2.07692 2.20476 2.3452 2.64786 2.83185 2.99777 3.17103 3.3196 3.45525 3.48347 3.60101 3.77618 4.10298 4.34944 4.51573 4.65327 4.8251 
47 0.01519 0.10672 0.1689 0.17787 0.19798 0.32275 0.33176 0.35401 0.51421 0.53051 0.65294 0.67642 0.8228 0.83592 0.85114 1.00151 1.01545 1.17644 1.18752 1.21528 1.34057 1.36116 1.51349 1.53793 1.66698 1.68768 1.85851 1.87703 2.07883 2.20573 2.23564 2.34659 2.64937 2.83297 2.85627 2.99934 3.17254 3.3211 3.45673 3.47657 3.60237 3.7778 4.10457 4.35073 4.51765 4.65596 4.82652 
47 0.01539 0.11232 0.17524 0.18469 0.20994 0.32888 0.33831 0.37 0.52025 0.53712 0.65872 0.68169 0.83146 0.84325 0.86542 1.00754 1.02286 1.18236 1.19387 1.22359 1.34644 1.36768 1.51926 1.54403 1.67345 1.69919 1.86468 1.88571 2.08469 2.2124 2.24997 2.35276 2.65478 2.83921 2.8653 3.00514 3.17844 3.327 3.46264 3.48417 3.60817 3.7832 4.11063 4.35711 4.52273 4.65773 4.83247 
47 0.01633 0.0996 0.16036 0.16967 0.19309 0.31389 0.32311 0.34962 0.50526 0.52218 0.64363 0.66612 0.81517 0.82777 0.84466 0.99277 1.00788 1.1674 1.17856 1.20681 1.33153 1.35313 1.50435 1.53053 1.65818 1.68098 1.84966 1.87032 2.06868 2.19649 2.22886 2.3378 2.64026 2.82387 2.84896 2.98993 3.16362 3.31224 3.44785 3.46896 3.59342 3.76809 4.0957 4.34171 4.50801 4.64441 4.81737 
40 0.02007 0.11427 0.17221 0.18305 0.325 0.33528 0.51675 0.53646 0.65564 0.68958 0.82736 0.84005 0.8849 1.00438 1.02554 1.1792 1.19273 1.23227 1.34348 1.37322 1.5172 1.67028 1.86151 1.89164 2.08244 2.20907 2.34935 2.65259 2.83604 3.00216 3.17544 3.32381 3.45949 3.60497 3.7814 4.10713 4.35377 4.52078 4.65982 4.8292 
45 0.00848 0.10473 0.17126 0.18105 0.21012 0.32492 0.33463 0.38883 0.51662 0.53526 0.655 0.68155 0.82946 0.84075 1.0037 1.02045 1.17841 1.19031 1.22099 1.34268 1.3659 1.51598 1.54674 1.66948 1.69736 1.8609 1.88566 2.08118 2.20841 2.25458 2.34898 2.65165 2.8355 3.00172 3.17482 3.32344 3.45875 3.48248 3.60466 3.77993 4.10668 4.35306 4.5192 4.65537 4.82876 
37 0.0137 0.1094 0.16657 0.17853 0.31959 0.33113 0.511 0.53291 0.65014 0.81914 0.83323 0.86235 0.99855 1.03352 1.1737 1.18962 1.33774 1.51147 1.66447 1.85529 1.88905 2.07619 2.20364 2.34348 2.64677 2.83022 2.99654 3.16941 3.31794 3.45372 3.59969 3.77547 4.1012 4.34764 4.51487 4.65643 4.82331 
38 0.01128 0.11326 0.17277 0.1844 0.32593 0.33716 0.51715 0.53753 0.6564 0.82593 0.8398 0.87413 1.00483 1.02946 1.17953 1.1937 1.34395 1.37765 1.51783 1.67076 1.8617 1.89161 2.08221 2.20994 2.34955 2.65278 2.83638 3.00307 3.17556 3.32413 3.46008 3.60578 3.78131 4.10756 4.35412 4.52066 4.6615 4.82957 
48 0.0083 0.1013 0.16999 0.17913 0.20001 0.32405 0.33316 0.35712 0.51559 0.53226 0.65414 0.67685 0.82525 0.83777 0.85502 1.0028 1.017 1.17759 1.18872 1.21684 1.34197 1.36387 1.51461 1.53847 1.66826 1.68889 1.85991 1.87924 2.07939 2.20677 2.2364 2.34794 2.65056 2.83427 2.85786 3.00079 3.17382 3.3225 3.45815 3.47961 3.6036 3.77863 4.10582 4.35208 4.51826 4.65444 4.82773 4.85738 
47 0.01861 0.10565 0.16704 0.17631 0.20008 0.32073 0.33004 0.35997 0.51186 0.52878 0.65062 0.67559 0.82202 0.83432 0.8522 0.99947 1.01477 1.17406 1.18536 1.21413 1.33824 1.35988 1.51099 1.53566 1.66516 1.6889 1.85638 1.8767 2.07608 2.20336 2.23411 2.34431 2.64683 2.83057 2.85515 2.99693 3.17009 3.31877 3.45441 3.4775 3.60008 3.7749 4.10224 4.34836 4.51468 4.65219 4.82401 
56 0.00729 0.09144 0.16433 0.17305 0.18322 0.22442 0.32174 0.32929 0.3406 0.51312 0.52575 0.55258 0.65155 0.66439 0.81982 0.83388 0.84381 1.00045 1.01111 1.17513 1.18443 1.20273 1.33915 1.35299 1.51143 1.52807 1.6652 1.67989 1.85695 1.8707 2.07551 2.09487 2.2033 2.22159 2.34547 2.37179 2.64729 2.66887 2.83134 2.84977 2.99758 3.02805 3.17131 3.18735 3.32002 3.45564 3.469 3.60095 3.77545 4.1036 4.12075 4.3495 4.51503 4.64979 4.82519 4.84172 
44 0.0092 0.08619 0.1727 0.18234 0.2041 0.32851 0.3385 0.51956 0.53714 0.65877 0.68961 0.82968 0.84224 0.8643 1.00717 1.02506 1.18194 1.1942 1.22624 1.34608 1.37007 1.52021 1.67286 1.70167 1.86413 1.8877 2.08493 2.21143 2.24742 2.35214 2.65558 2.83884 3.00519 3.17816 3.32654 3.46214 3.48761 3.6081 3.78405 4.10991 4.35629 4.52341 4.66379 4.83199 
48 0.01437 0.10015 0.16241 0.17119 0.18987 0.31602 0.32475 0.34298 0.50763 0.52348 0.64592 0.66478 0.81374 0.82842 0.84046 0.99482 1.00795 1.16964 1.18036 1.20633 1.33379 1.35319 1.50656 1.52997 1.66012 1.67934 1.8517 1.86924 2.07072 2.19849 2.2254 2.33998 2.64229 2.82607 2.84824 2.99213 3.16582 3.31443 3.44999 3.46757 3.59554 3.77019 4.09788 4.34374 4.50995 4.64624 4.81953 4.84206 
59 0.01182 0.09771 0.16593 0.17372 0.18401 0.27863 0.3225 0.33006 0.34173 0.51282 0.52434 0.5456 0.65113 0.66218 0.8114 0.83158 0.84024 0.88396 1.00017 1.01008 1.17488 1.18361 1.19961 1.33881 1.35123 1.51085 1.52564 1.66495 1.67881 1.85661 1.86923 2.07488 2.09181 2.20283 2.21927 2.34505 2.36456 2.64666 2.66284 2.83078 2.8475 2.99702 3.01598 3.17077 3.18356 3.31954 3.3337 3.45511 3.46672 3.60038 3.77492 4.10318 4.11675 4.34886 4.51459 4.54212 4.64907 4.82482 4.83964 
48 0.02032 0.10878 0.16958 0.1788 0.2012 0.32315 0.33229 0.35623 0.51466 0.53107 0.65341 0.67749 0.82521 0.83737 0.85631 1.00208 1.01678 1.17701 1.18858 1.21844 1.34113 1.36308 1.51437 1.54242 1.66756 1.68927 1.85912 1.87888 2.07881 2.20647 2.24072 2.34726 2.64997 2.8336 2.85885 3.00001 3.17322 3.32166 3.45739 3.47993 3.60298 3.77808 4.10516 4.35133 4.51783 4.6551 4.82692 4.85864 
48 0.01057 0.09909 0.16033 0.16936 0.18988 0.31394 0.32288 0.34337 0.50508 0.51992 0.64307 0.65871 0.81524 0.82786 0.84503 0.99285 1.00702 1.16722 1.17796 1.20431 1.33132 1.34925 1.50344 1.52468 1.65807 1.6778 1.84965 1.86779 2.06819 2.19599 2.22201 2.33768 2.63932 2.82354 2.84461 2.98962 3.16324 3.31195 3.44746 3.46415 3.59285 3.76736 4.09553 4.3416 4.50706 4.64158 4.81717 4.83854 
56 0.01705 0.09938 0.16617 0.17403 0.18647 0.32038 0.32766 0.33812 0.51197 0.52384 0.54641 0.65054 0.66338 0.8117 0.83121 0.84021 0.99942 1.00973 1.17407 1.18321 1.20049 1.33802 1.35111 1.51048 1.52773 1.66422 1.67856 1.85599 1.86927 2.07444 2.09324 2.20224 2.21979 2.34439 2.36455 2.64651 2.67512 2.83018 2.84777 2.99641 3.01881 3.17034 3.186 3.31887 3.33602 3.45451 3.46703 3.59994 3.77479 4.10265 4.11938 4.34852 4.5147 4.65082 4.82423 4.84047 
47 0.0149 0.10348 0.16388 0.17334 0.19852 0.31747 0.32691 0.35822 0.50857 0.52514 0.64686 0.66712 0.82101 0.83253 0.86479 0.9964 1.01287 1.1707 1.18206 1.21133 1.33484 1.35546 1.50723 1.53076 1.66194 1.6865 1.85327 1.87429 2.07228 2.1999 2.23227 2.34111 2.64302 2.82723 2.85135 2.99336 3.16678 3.31543 3.4511 3.47235 3.59651 3.77125 4.099 4.34524 4.51096 4.64641 4.82076 
38 0.0241 0.11902 0.1681 0.1805 0.32075 0.33221 0.51204 0.53339 0.65049 0.6856 0.82729 0.84004 1.00002 1.03134 1.17428 1.18905 1.33844 1.36868 1.51188 1.6656 1.85668 1.88842 2.07671 2.20388 2.34484 2.64758 2.8314 2.99756 3.17067 3.31908 3.45485 3.60059 3.77552 4.10281 4.34956 4.51522 4.65155 4.82482 
37 0.02405 0.12138 0.17478 0.18722 0.32793 0.33985 0.51934 0.54163 0.6582 0.83043 0.84314 1.00671 1.04107 1.18145 1.19653 1.34551 1.37704 1.51897 1.67267 1.86361 1.89661 2.08435 2.21204 2.35169 2.65439 2.83836 3.00486 3.17742 3.32599 3.46166 3.60749 3.78247 4.10939 4.35633 4.52218 4.66174 4.83178 
43 0.01358 0.10128 0.16151 0.17115 0.19786 0.31504 0.32471 0.36555 0.50642 0.52593 0.64529 0.81501 0.82853 0.84578 0.99376 1.0095 1.16851 1.18049 1.21147 1.33271 1.35895 1.50623 1.65909 1.682 1.85057 1.87199 2.0699 2.19767 2.23452 2.33879 2.64206 2.825 2.99107 3.16477 3.31325 3.44907 3.5945 3.76932 4.09663 4.34253 4.50959 4.64987 4.81828 
40 0.01673 0.1108 0.16899 0.17968 0.3129 0.32572 0.33863 0.51378 0.53432 0.65269 0.69308 0.82745 0.8391 1.00117 1.02227 1.17584 1.18902 1.22573 1.3403 1.3705 1.51338 1.6669 1.85811 1.88647 2.07858 2.20564 2.34618 2.64895 2.83266 2.9992 3.17215 3.32054 3.45641 3.60205 3.77719 4.1041 4.35044 4.51664 4.65369 4.82617 
55 0.0111 0.09993 0.16692 0.17507 0.1895 0.32117 0.32892 0.34082 0.51249 0.52516 0.55184 0.65076 0.66352 0.81694 0.83274 0.84254 1.00006 1.01133 1.17449 1.18388 1.20238 1.33853 1.35245 1.51074 1.52768 1.66501 1.68058 1.85668 1.8711 2.07498 2.09501 2.20292 2.2218 2.34497 2.3734 2.64678 2.671 2.83087 2.84928 2.99697 3.02733 3.17077 3.18743 3.31951 3.45494 3.4683 3.60051 3.7749 4.10307 4.12183 4.34908 4.51468 4.64992 4.82472 4.84188 
48 0.01015 0.06436 0.13723 0.17612 0.18577 0.21661 0.32909 0.33852 0.37371 0.51999 0.53625 0.65843 0.67984 0.8347 0.84545 1.00746 1.02247 1.18192 1.19291 1.2204 1.34591 1.36482 1.5183 1.53964 1.67291 1.69442 1.86433 1.88336 2.08369 2.21093 2.23897 2.35217 2.65421 2.83831 2.86048 3.0045 3.17784 3.32649 3.4622 3.4808 3.60765 3.78248 4.1101 4.35623 4.52196 4.65707 4.83183 4.85498 
41 0.00733 0.10563 0.16468 0.17524 0.22325 0.31833 0.32907 0.50921 0.52895 0.64809 0.81565 0.83117 0.85207 0.99708 1.01845 1.17155 1.18495 1.22357 1.33576 1.36299 1.50924 1.66279 1.85384 1.88089 2.07346 2.20094 2.3417 2.64454 2.82809 2.9942 3.16752 3.316 3.4518 3.4861 3.59762 3.77261 4.0996 4.34597 4.5125 4.65187 4.82148 
54 0.01885 0.10243 0.16637 0.17465 0.18993 0.32006 0.32783 0.3396 0.51157 0.52436 0.55198 0.64979 0.66238 0.81826 0.83272 0.84344 0.9992 1.0105 1.1738 1.18344 1.20328 1.33782 1.35241 1.50983 1.5267 1.66403 1.67985 1.85587 1.87086 2.07413 2.09415 2.20223 2.2229 2.34425 2.6458 2.66783 2.82989 2.84845 2.99606 3.02571 3.16997 3.18668 3.31875 3.45421 3.46802 3.59956 3.77417 4.10223 4.12052 4.34818 4.51383 4.64843 4.82385 4.84151 
48 0.01266 0.10498 0.16721 0.17608 0.19516 0.3208 0.3294 0.34616 0.51218 0.52694 0.65053 0.66704 0.82113 0.83435 0.84933 0.99974 1.01282 1.17423 1.18473 1.20961 1.33837 1.35535 1.51088 1.53215 1.6649 1.68328 1.8565 1.87326 2.07525 2.20312 2.22839 2.34466 2.64704 2.83054 2.85078 2.99683 3.17045 3.31899 3.4547 3.47145 3.60023 3.77486 4.10266 4.34852 4.51471 4.65086 4.82425 4.84429 
38 0.01578 0.10859 0.16303 0.17466 0.31601 0.32722 0.50716 0.5284 0.64594 0.81704 0.83059 0.99463 1.01669 1.1693 1.1831 1.2221 1.33361 1.36358 1.50696 1.66081 1.85197 1.88429 2.07194 2.19899 2.33991 2.64261 2.82635 2.99217 3.16578 3.31422 3.44993 3.59559 3.77074 4.0977 4.3442 4.51102 4.64972 4.81967 
49 0.01212 0.09721 0.15908 0.16791 0.18668 0.31259 0.3211 0.3369 0.50396 0.51869 0.64201 0.65614 0.8112 0.82553 0.83822 0.99153 1.00443 1.16602 1.17638 1.2003 1.33017 1.34709 1.50246 1.52228 1.65654 1.67476 1.84821 1.86477 2.06659 2.19457 2.21896 2.3365 2.63832 2.82217 2.84296 2.98839 3.16222 3.18356 3.31087 3.44649 3.46234 3.59191 3.76634 4.09454 4.34032 4.50619 4.64059 4.816 4.83589 
48 0.01405 0.10611 0.16912 0.17811 0.19936 0.32296 0.33205 0.35837 0.51416 0.53029 0.65306 0.67748 0.8221 0.83548 0.85 1.00156 1.01604 1.17624 1.18712 1.21399 1.34044 1.36078 1.51332 1.53697 1.66728 1.68939 1.85869 1.87837 2.07836 2.2054 2.23319 2.34647 2.64897 2.83302 2.85691 2.99942 3.17228 3.32096 3.45657 3.47608 3.60214 3.77707 4.10435 4.35058 4.51662 4.65267 4.82632 4.85561 
49 0.01339 0.10379 0.16826 0.17677 0.1937 0.32235 0.33084 0.34721 0.51366 0.52815 0.6522 0.66864 0.81824 0.8339 0.84481 1.00092 1.01314 1.17573 1.18596 1.20946 1.33969 1.35599 1.5125 1.53274 1.66613 1.68355 1.85775 1.87372 2.07668 2.20415 2.22643 2.3459 2.64829 2.83199 2.852 2.99823 3.17182 3.3203 3.45601 3.47128 3.60138 3.77631 4.10384 4.12718 4.34981 4.51603 4.65169 4.82571 4.8454 
34 0.01009 0.11573 0.17031 0.18403 0.32356 0.33662 0.5149 0.53967 0.65432 0.82801 0.84072 1.00242 1.17694 1.19355 1.3414 1.5151 1.6683 1.85911 2.07986 2.20663 2.34679 2.6505 2.83388 3.00062 3.17316 3.32139 3.45746 3.60329 3.77989 4.10491 4.35177 4.51895 4.66272 4.82727 
37 0.01784 0.11052 0.16706 0.17885 0.32015 0.33131 0.51153 0.53347 0.65087 0.81981 0.83385 0.86361 0.99912 1.02623 1.17397 1.18853 1.33827 1.51208 1.66479 1.85574 1.88642 2.07643 2.20348 2.34388 2.6474 2.83071 2.99699 3.16998 3.31839 3.45434 3.60005 3.77605 4.10175 4.34823 4.51555 4.65917 4.82383 
39 0.01692 0.11665 0.17107 0.18268 0.32386 0.33476 0.51498 0.53413 0.65382 0.68616 0.82997 0.84228 1.00307 1.02588 1.17738 1.19105 1.233 1.34179 1.36999 1.51521 1.66876 1.86001 1.89032 2.08015 2.20727 2.348 2.65119 2.83433 3.00086 3.17387 3.32221 3.45811 3.60394 3.7792 4.10603 4.35223 4.51903 4.65712 4.82771 
44 0.01244 0.10612 0.16616 0.17613 0.20918 0.31976 0.32987 0.51085 0.5288 0.64944 0.67697 0.82148 0.83393 0.85734 0.99855 1.01671 1.17312 1.18528 1.21714 1.33748 1.36216 1.51062 1.66425 1.69648 1.85539 1.87893 2.07504 2.20292 2.24419 2.34345 2.64628 2.82994 2.99613 3.16929 3.31786 3.45343 3.47883 3.59911 3.77414 4.10127 4.34748 4.5139 4.65367 4.82321 
41 0.02284 0.11953 0.17706 0.18793 0.32986 0.3402 0.52132 0.53979 0.66039 0.69179 0.83334 0.84564 1.00913 1.02944 1.18355 1.19637 1.23041 1.348 1.37381 1.52141 1.67487 1.86591 1.8909 2.08619 2.21371 2.35389 2.65701 2.84037 2.87096 3.00692 3.18009 3.32847 3.46422 3.49973 3.61017 3.78541 4.11192 4.35847 4.52522 4.6655 4.83396 
49 0.01517 0.10048 0.1636 0.17212 0.18909 0.31737 0.32557 0.33948 0.50869 0.52293 0.64692 0.66196 0.81272 0.82901 0.83957 0.99614 1.00814 1.1707 1.18074 1.20274 1.33479 1.3509 1.50709 1.52715 1.6612 1.67805 1.85284 1.8686 2.07141 2.19899 2.22193 2.34108 2.64313 2.82674 2.84625 2.99293 3.16682 3.19206 3.31544 3.45111 3.46636 3.59644 3.77096 4.09911 4.34493 4.51089 4.64642 4.82061 4.83944 
46 0.02049 0.11176 0.17328 0.18264 0.20734 0.32702 0.33648 0.36982 0.51868 0.53666 0.65747 0.68582 0.82865 0.84075 0.86012 1.00576 1.02193 1.18092 1.19298 1.22427 1.34499 1.36867 1.51823 1.54869 1.6716 1.69835 1.8628 1.88464 2.08392 2.21135 2.35083 2.65349 2.83762 2.86934 3.00397 3.17677 3.32547 3.46101 3.48635 3.60674 3.78219 4.10876 4.35535 4.52136 4.65966 4.83094 
57 0.01678 0.09818 0.16607 0.17376 0.18487 0.32051 0.32753 0.33745 0.51234 0.52411 0.54581 0.65066 0.66203 0.80619 0.83041 0.83915 0.86581 0.99961 1.00951 1.17437 1.18317 1.19935 1.33837 1.35122 1.51055 1.526 1.66448 1.67831 1.85623 1.86909 2.07459 2.09186 2.20238 2.21887 2.34461 2.36423 2.64632 2.66319 2.83047 2.8476 2.99653 3.01545 3.17037 3.18415 3.31919 3.33552 3.45466 3.46651 3.59994 3.77454 4.10269 4.11648 4.34853 4.51424 4.64821 4.82433 4.83911 
50 0.01955 0.10301 0.1677 0.17615 0.19324 0.32167 0.33009 0.34612 0.51302 0.52742 0.65146 0.66687 0.8143 0.83218 0.84197 1.00021 1.01244 1.17504 1.185 1.20697 1.3392 1.35564 1.51153 1.53036 1.66569 1.68346 1.85708 1.87307 2.07593 2.10312 2.20443 2.22953 2.34526 2.64725 2.83144 2.85156 2.99755 3.17089 3.18914 3.3198 3.45526 3.47015 3.6006 3.77531 4.10315 4.34911 4.51488 4.65033 4.8249 4.84346 
54 0.01703 0.10137 0.16777 0.17585 0.19005 0.32176 0.3293 0.34045 0.51356 0.52683 0.55707 0.652 0.66515 0.81577 0.83304 0.8424 1.00068 1.01141 1.17554 1.18497 1.20385 1.33956 1.35378 1.51168 1.52806 1.66575 1.68106 1.85729 1.87117 2.07618 2.09633 2.20421 2.22453 2.34585 2.6476 2.66836 2.83184 2.85052 2.998 3.02964 3.17166 3.1879 3.32038 3.45602 3.46968 3.60129 3.77613 4.10397 4.12254 4.34987 4.51557 4.6499 4.82571 4.84346 
44 0.02024 0.11155 0.17131 0.18159 0.22183 0.32478 0.33501 0.51575 0.53368 0.65451 0.68286 0.82683 0.83901 0.87022 1.00356 1.02346 1.17808 1.19056 1.22383 1.34225 1.36686 1.51582 1.66935 1.86047 1.88634 2.08024 2.20784 2.24727 2.3483 2.65102 2.83471 2.86376 3.00108 3.17409 3.32277 3.45829 3.48524 3.60415 3.7795 4.10614 4.3527 4.51878 4.65727 4.82817 
59 0.01257 0.09949 0.16803 0.1759 0.18594 0.223 0.32368 0.33068 0.34064 0.51509 0.52646 0.54744 0.65343 0.66451 0.81468 0.83412 0.84281 1.00228 1.01184 1.17695 1.18551 1.20054 1.23895 1.34111 1.35341 1.51317 1.52807 1.66717 1.6806 1.8588 1.87105 2.07718 2.09395 2.20528 2.22196 2.34739 2.36609 2.64919 2.66555 2.83307 2.84947 2.99938 3.01803 3.17321 3.18615 3.32187 3.33572 3.45751 3.46917 3.60281 3.77736 4.10558 4.11898 4.35122 4.51701 4.54023 4.65205 4.82714 4.84166 
54 0.0127 0.09921 0.16492 0.17313 0.18779 0.31868 0.32629 0.3375 0.51039 0.5235 0.55301 0.64873 0.66189 0.81511 0.83079 0.84063 0.99782 1.00868 1.17244 1.18202 1.20138 1.3365 1.35062 1.50896 1.52673 1.66271 1.67808 1.8544 1.86857 2.07291 2.09399 2.20078 2.22026 2.34291 2.64504 2.82852 2.84686 2.99479 3.02463 3.1688 3.18657 3.31729 3.34753 3.45302 3.46702 3.59839 3.77305 4.10104 4.12104 4.34694 4.513 4.64819 4.82265 4.84061 
43 0.0103 0.10449 0.16221 0.17267 0.21529 0.31566 0.32612 0.50653 0.52487 0.64489 0.66965 0.82106 0.83273 0.99444 1.01378 1.16874 1.18127 1.21472 1.33306 1.3581 1.50585 1.54142 1.6601 1.85132 1.87696 2.07037 2.19827 2.23839 2.33934 2.64193 2.82558 2.99158 3.16503 3.31365 3.44926 3.47599 3.59491 3.76978 4.0972 4.34353 4.50976 4.64648 4.81903 
48 0.01484 0.10666 0.16958 0.1784 0.19765 0.3232 0.33184 0.34942 0.51463 0.52979 0.65329 0.67304 0.82228 0.83606 0.84979 1.00198 1.01504 1.17667 1.18716 1.21212 1.34091 1.35934 1.5138 1.53651 1.66717 1.6853 1.85896 1.87633 2.07815 2.20556 2.23074 2.34702 2.64963 2.8331 2.85408 2.99944 3.17287 3.3214 3.45702 3.47373 3.60262 3.77751 4.10499 4.35097 4.51715 4.65303 4.82665 4.84758 
47 0.00853 0.10493 0.16674 0.17604 0.19877 0.32046 0.32978 0.3579 0.51183 0.52882 0.65053 0.67601 0.82369 0.83537 0.85901 0.99941 1.01459 1.17392 1.18537 1.21502 1.33823 1.36058 1.5112 1.53908 1.66479 1.68689 1.85627 1.87588 2.0759 2.2035 2.23912 2.3443 2.6471 2.83068 2.85659 2.99691 3.17029 3.3188 3.4545 3.47798 3.60017 3.77517 4.10234 4.34848 4.515 4.6532 4.82411 
34 0.02056 0.12367 0.17233 0.18698 0.32514 0.33835 0.5167 0.54194 0.65594 0.83008 0.84308 1.00399 1.17907 1.19709 1.34316 1.51676 1.66997 1.86092 2.08194 2.20923 2.34898 2.65195 2.83604 3.00228 3.17498 3.32343 3.45928 3.60525 3.78147 4.10683 4.35371 4.5207 4.66232 4.82919 
47 0.01106 0.10471 0.16609 0.17543 0.1991 0.31964 0.32888 0.35559 0.51102 0.52796 0.64961 0.67329 0.82215 0.83412 0.8545 0.99857 1.0138 1.17324 1.18474 1.21447 1.33746 1.3594 1.51034 1.53728 1.66405 1.68676 1.85545 1.87506 2.07483 2.20281 2.23848 2.34359 2.64651 2.82983 2.85544 2.99616 3.16952 3.31809 3.45371 3.47728 3.59938 3.77451 4.10149 4.34755 4.51428 4.65216 4.82322 
43 0.01469 0.10267 0.16276 0.17254 0.20189 0.31633 0.32629 0.50757 0.52596 0.64631 0.67606 0.81676 0.82989 0.84855 0.99505 1.01298 1.17 1.18246 1.21515 1.33425 1.36051 1.50769 1.66072 1.69599 1.85205 1.87901 2.07205 2.19973 2.34007 2.64306 2.82651 2.99253 3.16594 3.31459 3.45017 3.47522 3.59594 3.77105 4.09796 4.34405 4.51084 4.65103 4.81975 
48 0.01292 0.1047 0.16652 0.17559 0.19645 0.32004 0.32889 0.34827 0.51142 0.52745 0.64985 0.66876 0.82106 0.83383 0.85012 0.99894 1.01267 1.17343 1.18413 1.21012 1.33764 1.35637 1.51015 1.53196 1.66423 1.68354 1.85581 1.87372 2.07492 2.20229 2.22757 2.34391 2.64621 2.82994 2.852 2.9962 3.16974 3.31828 3.45399 3.47256 3.59947 3.77414 4.102 4.348 4.51405 4.64999 4.82357 4.8475 
37 0.02108 0.11465 0.16987 0.18202 0.32298 0.33473 0.51432 0.53624 0.65308 0.82318 0.83684 0.88011 1.00205 1.17632 1.19058 1.34065 1.3716 1.51419 1.66767 1.8588 1.89219 2.07909 2.20671 2.34672 2.64973 2.83349 2.99945 3.17241 3.32118 3.45678 3.60277 3.77845 4.10441 4.35116 4.51776 4.65451 4.82673 
52 0.00719 0.09562 0.16692 0.17524 0.18975 0.32148 0.32935 0.34163 0.51313 0.52676 0.57358 0.65183 0.66691 0.8189 0.83367 0.84407 1.00047 1.01203 1.17532 1.18518 1.20665 1.33931 1.35478 1.51187 1.53077 1.66556 1.6819 1.85715 1.87209 2.07611 2.10151 2.20402 2.22668 2.34555 2.64772 2.83152 2.8509 2.99768 3.17143 3.19249 3.31993 3.45564 3.47014 3.60093 3.77575 4.1035 4.12298 4.34949 4.51569 4.65079 4.82522 4.84309 
48 0.01019 0.1031 0.17031 0.17919 0.19881 0.32427 0.33311 0.35343 0.51565 0.53148 0.65414 0.67398 0.82277 0.83669 0.85014 1.00289 1.01637 1.17769 1.18832 1.21404 1.34165 1.3595 1.51444 1.53624 1.66837 1.68775 1.85989 1.87762 2.07911 2.20664 2.23225 2.34787 2.65024 2.83428 2.85658 3.00029 3.1736 3.32222 3.45779 3.47436 3.60342 3.77839 4.10576 4.35195 4.51801 4.65369 4.82762 4.85011 
48 0.01937 0.11008 0.17297 0.18197 0.20367 0.32679 0.33589 0.36301 0.5178 0.53351 0.65654 0.67886 0.82638 0.83939 0.85451 1.00532 1.01993 1.1799 1.19069 1.21718 1.34402 1.3634 1.51708 1.54069 1.67084 1.69174 1.86231 1.8811 2.08197 2.20925 2.23796 2.35019 2.65254 2.8364 2.85854 3.00267 3.1759 3.32448 3.46013 3.47854 3.6055 3.78073 4.10799 4.35414 4.5202 4.6557 4.82972 4.85183 
51 0.01347 0.10375 0.17039 0.17882 0.19537 0.32437 0.3326 0.34688 0.5157 0.52953 0.58681 0.65452 0.67068 0.82303 0.8368 0.84837 1.00312 1.01512 1.17793 1.18792 1.21035 1.34193 1.35785 1.51458 1.53388 1.66842 1.68577 1.86001 1.87591 2.07895 2.20685 2.23008 2.34807 2.65027 2.83403 2.85338 3.00021 3.17386 3.19355 3.32247 3.45804 3.47235 3.60353 3.77834 4.10602 4.12792 4.35202 4.5181 4.65343 4.82776 4.846 
37 0.00716 0.10857 0.17138 0.18283 0.32469 0.33596 0.51635 0.5386 0.65597 0.8236 0.83796 0.86289 1.00351 1.02875 1.17857 1.19331 1.34293 1.51688 1.66926 1.86038 1.88962 2.0823 2.20865 2.34848 2.65198 2.8353 3.00216 3.17474 3.32305 3.45894 3.60497 3.78182 4.10646 4.35308 4.5205 4.66111 4.82875 
47 0.02067 0.10506 0.16642 0.1757 0.19974 0.32002 0.3293 0.35868 0.51133 0.52845 0.65023 0.67927 0.82066 0.83332 0.84994 0.99882 1.01466 1.17352 1.18497 1.21427 1.33768 1.35994 1.51093 1.54161 1.66452 1.68919 1.85577 1.87649 2.07578 2.20311 2.23815 2.3437 2.64687 2.83014 2.8584 2.99651 3.16967 3.31825 3.45399 3.47845 3.59961 3.77479 4.10169 4.34783 4.51447 4.65474 4.82348 
47 0.01835 0.10324 0.16329 0.17282 0.19844 0.31674 0.32615 0.35626 0.50811 0.52494 0.64639 0.66839 0.81972 0.83152 0.85366 0.99569 1.0115 1.17025 1.18181 1.21186 1.33443 1.3562 1.50729 1.53427 1.66121 1.68647 1.85255 1.87372 2.07178 2.19971 2.23494 2.34069 2.64303 2.82691 2.85328 2.99302 3.16648 3.31512 3.45066 3.47261 3.59635 3.77107 4.09857 4.34473 4.51076 4.64762 4.82033 
48 0.01079 0.10497 0.16841 0.17726 0.19626 0.32223 0.33096 0.34933 0.51342 0.52804 0.6515 0.6665 0.82229 0.83551 0.85044 1.00106 1.01444 1.17547 1.18596 1.21085 1.33954 1.35655 1.51202 1.53233 1.66624 1.68465 1.85781 1.87462 2.07647 2.20424 2.22856 2.34593 2.64794 2.8319 2.85286 2.99784 3.17161 3.32018 3.45572 3.47121 3.60123 3.77585 4.10382 4.34978 4.51547 4.65035 4.82544 4.84488 
48 0.02049 0.10337 0.16452 0.1735 0.19347 0.31799 0.3267 0.3444 0.50933 0.52396 0.64752 0.66314 0.81841 0.8316 0.84665 0.99694 1.01001 1.1715 1.1821 1.20752 1.33553 1.3526 1.50804 1.52924 1.66205 1.68111 1.85377 1.87132 2.07256 2.20021 2.22499 2.34198 2.644 2.82772 2.84866 2.9939 3.1677 3.3162 3.45183 3.46797 3.59729 3.77187 4.09986 4.34579 4.51194 4.64698 4.82142 4.84212 
51 0.01033 0.10177 0.16799 0.17646 0.19262 0.32203 0.3302 0.34387 0.5135 0.52738 0.65092 0.66346 0.81775 0.83378 0.84438 1.00088 1.01285 1.1754 1.18532 1.20655 1.33956 1.35495 1.51165 1.52914 1.66591 1.68248 1.85758 1.8729 2.07626 2.09922 2.20424 2.22644 2.34595 2.64764 2.83176 2.85094 2.99794 3.04386 3.17172 3.19104 3.32042 3.456 3.47097 3.60136 3.77596 4.10402 4.35001 4.51557 4.64965 4.82567 4.8444 
52 0.01256 0.09756 0.16349 0.17176 0.1868 0.31741 0.3251 0.33664 0.50909 0.52256 0.55691 0.64764 0.66195 0.81261 0.82909 0.83876 0.99643 1.00775 1.17122 1.18093 1.20123 1.33529 1.3503 1.50782 1.52658 1.66144 1.67738 1.85307 1.86777 2.07169 2.09487 2.19971 2.22156 2.34152 2.64373 2.82728 2.84644 2.99347 3.16729 3.18508 3.31594 3.45153 3.46573 3.5969 3.77162 4.09951 4.11943 4.34529 4.51151 4.6468 4.8211 4.8391 
48 0.01047 0.10132 0.16965 0.17811 0.19482 0.3239 0.33233 0.34847 0.51509 0.52936 0.65386 0.67126 0.81784 0.83474 0.84489 1.00237 1.01454 1.1772 1.18726 1.2098 1.34122 1.35754 1.51432 1.53529 1.66776 1.68514 1.85924 1.87507 2.07844 2.20587 2.22853 2.3473 2.64993 2.83335 2.85273 2.99969 3.17328 3.32169 3.45738 3.47217 3.60293 3.7779 4.10532 4.3512 4.51748 4.65321 4.82698 4.84516 
52 0.0131 0.09494 0.15917 0.16752 0.1833 0.31298 0.32099 0.33388 0.50447 0.51824 0.57262 0.64294 0.65814 0.81019 0.8252 0.83559 0.99197 1.00382 1.16661 1.17653 1.19816 1.33067 1.34636 1.50293 1.52223 1.65693 1.67366 1.84862 1.86398 2.06694 2.09283 2.19505 2.21754 2.33698 2.63885 2.82269 2.84253 2.98886 3.16265 3.18267 3.31138 3.4469 3.46149 3.59222 3.76676 4.09492 4.1181 4.34081 4.50664 4.64204 4.81652 4.8351 
60 0.00675 0.08885 0.15798 0.16992 0.17805 0.19614 0.31975 0.32665 0.33634 0.51137 0.52242 0.5426 0.64933 0.65973 0.80996 0.83032 0.83897 0.87512 0.99877 1.00837 1.17329 1.18181 1.19672 1.3372 1.34875 1.50917 1.52384 1.66331 1.67637 1.85521 1.86744 2.07325 2.08957 2.20101 2.21678 2.3437 2.36154 2.64503 2.66056 2.82924 2.84531 2.9953 3.01192 3.1694 3.18147 3.318 3.33008 3.45354 3.46445 3.59882 3.77328 3.79446 4.1019 4.11471 4.3477 4.51318 4.53964 4.64744 4.82349 4.83778 
53 0.01538 0.09557 0.16149 0.16968 0.18396 0.31538 0.32294 0.33399 0.50734 0.5207 0.55201 0.64575 0.65879 0.8089 0.8268 0.83602 0.9945 1.00537 1.16939 1.17884 1.19768 1.33348 1.34808 1.50596 1.52382 1.65941 1.67521 1.85109 1.86553 2.06982 2.09189 2.1978 2.21814 2.33974 2.64175 2.82544 2.84432 2.99162 3.02116 3.16557 3.18311 3.31427 3.44974 3.46309 3.59515 3.76986 4.09778 4.11667 4.3435 4.50962 4.64442 4.81934 4.83709 
47 0.01371 0.10194 0.16352 0.1727 0.19474 0.31719 0.32635 0.3519 0.50853 0.5251 0.64709 0.67146 0.81793 0.83075 0.84698 0.99601 1.01052 1.17068 1.18192 1.21045 1.33485 1.356 1.50784 1.53505 1.66145 1.68406 1.85285 1.87216 2.07219 2.19981 2.23028 2.34096 2.64365 2.82713 2.8516 2.99336 3.16686 3.31541 3.45117 3.47235 3.59661 3.77152 4.09891 4.34487 4.5116 4.64941 4.82057 
48 0.0202 0.10985 0.17224 0.18107 0.20048 0.32609 0.33492 0.35498 0.51743 0.53304 0.65598 0.67517 0.82517 0.83877 0.85286 1.00485 1.01868 1.17947 1.19008 1.21569 1.3436 1.36206 1.51605 1.53676 1.67011 1.68916 1.86161 1.87882 2.08104 2.20859 2.23511 2.34971 2.65222 2.83589 2.85725 3.00236 3.1755 3.32417 3.45972 3.47691 3.6052 3.78019 4.10763 4.35379 4.51969 4.65527 4.82948 4.85221 
50 0.01276 0.099 0.16604 0.17428 0.18963 0.32047 0.32863 0.34266 0.51214 0.52704 0.65072 0.66753 0.80886 0.8301 0.83931 0.99892 1.01039 1.17397 1.18374 1.20464 1.33827 1.35512 1.51073 1.53022 1.66432 1.68126 1.85595 1.87171 2.07521 2.20285 2.22508 2.34411 2.64652 2.83044 2.85037 2.99658 3.16997 3.19134 3.31878 3.45418 3.46844 3.59952 3.77474 4.10203 4.12272 4.34803 4.51428 4.65096 4.82397 4.8431 
41 0.01704 0.10832 0.16882 0.17899 0.21774 0.32225 0.3323 0.51383 0.53413 0.65313 0.81902 0.83435 0.85003 1.00068 1.01718 1.17598 1.18862 1.22109 1.34053 1.37121 1.51476 1.66656 1.69573 1.85793 1.88444 2.079 2.20654 2.34601 2.64977 2.83292 2.99965 3.17235 3.32076 3.45659 3.60227 3.77791 4.10394 4.35016 4.51746 4.66068 4.82598 
53 0.00648 0.09584 0.16339 0.17163 0.18619 0.3176 0.3254 0.33735 0.50917 0.52255 0.55505 0.6476 0.6611 0.8134 0.82938 0.83919 0.99657 1.00772 1.17124 1.18085 1.20053 1.33533 1.35025 1.50764 1.5253 1.66143 1.67752 1.85321 1.86801 2.07173 2.09333 2.19963 2.21953 2.34163 2.64358 2.82732 2.846 2.99354 3.03226 3.1674 3.18443 3.31614 3.45173 3.46569 3.597 3.77163 4.09964 4.11895 4.34553 4.51146 4.64648 4.82128 4.83934 
40 0.00798 0.10501 0.16383 0.17473 0.31675 0.32741 0.50828 0.52804 0.64717 0.68518 0.81873 0.83161 0.86534 0.99608 1.01992 1.17089 1.18462 1.22644 1.33522 1.36883 1.50939 1.66198 1.85293 1.8841 2.07321 2.20074 2.34106 2.64419 2.82768 2.99374 3.16698 3.31554 3.45113 3.59687 3.77257 4.09883 4.34515 4.51219 4.65194 4.8208 
36 0.02806 0.11504 0.165 0.17745 0.31786 0.33005 0.50944 0.53372 0.64879 0.81944 0.83269 0.99667 1.05893 1.17174 1.18767 1.33607 1.51026 1.66234 1.85348 1.88985 2.07426 2.20162 2.34177 2.64552 2.82872 2.99515 3.16796 3.3164 3.45222 3.59812 3.77436 4.09963 4.3462 4.51355 4.6568 4.82187 

62
