# Supplementary material for: Deciphering the Contribution of Oriens-Lacunosum/Moleculare (OLM) Cells to Intrinsic θ Rhythms Using Biophysical Local Field Potential (LFP) Models
Source: eNeuro. 2018 Sep 4;5(4):ENEURO.0146-18.2018. doi: 10.1523/ENEURO.0146-18.2018 (PMC6140113; doi:10.1523/ENEURO.0146-18.2018)
Supplement: Supplementary file 2 — Supplementary Code. Download supplement 2, GZ file [file sup_enu-eN-NWR-0146-18-s02.gz › LFP_microcircuit-master/SOM-350-SOM12915016-dSD3.5ms-shift5.32ms-gnSD0.12-gsb5.0-csb0.21-gbs5.5-cbs0.1344-spiketimes.txt]

7238

350


23 0.01373 0.10588 0.17261 0.18376 0.32717 0.33998 0.54223 0.79941 0.83159 0.84139 0.88056 1.00403 1.03038 1.19013 1.50523 1.51824 1.54104 1.67472 1.87061 2.36393 4.11079 4.36297 4.83554 
13 0.01237 0.10318 0.16678 0.3192 0.78978 0.82307 0.83405 0.99066 1.46512 1.50347 1.52341 1.85125 4.34238 
21 0.01931 0.11172 0.17212 0.18307 0.32673 0.33915 0.80468 0.83338 0.84453 1.00165 1.01458 1.19051 1.50968 1.52515 1.67168 1.86261 2.22339 2.35183 4.1175 4.35674 4.84597 
32 0.01229 0.09073 0.15697 0.16676 0.18262 0.31371 0.32362 0.50797 0.78339 0.82057 0.82942 0.84207 0.99057 1.00215 1.17179 1.20465 1.3356 1.46398 1.50188 1.51391 1.5446 1.65783 1.84845 2.20548 2.33912 2.82705 3.17062 3.31482 3.45161 4.09675 4.34032 4.8175 
31 0.00852 0.10573 0.16803 0.17736 0.20033 0.32221 0.33212 0.51544 0.80722 0.83156 0.84252 0.99966 1.01242 1.17708 1.1946 1.34185 1.50971 1.52688 1.66482 1.6853 1.85719 1.87629 2.20658 2.34701 2.83463 3.32196 3.46431 4.10565 4.3486 4.39371 4.827 
22 0.00792 0.09696 0.16294 0.17366 0.31908 0.34666 0.78828 0.82295 0.83257 0.85592 0.99299 1.00722 1.17771 1.46806 1.50335 1.51762 1.67678 1.85454 2.34482 4.09896 4.34471 4.82864 
16 0.01809 0.09949 0.1689 0.18246 0.32462 0.78778 0.82539 0.83487 0.8514 0.99279 1.00412 1.20863 1.46683 1.50751 1.5221 1.68252 
19 0.01645 0.09657 0.16707 0.17747 0.32221 0.33713 0.78671 0.82454 0.83375 0.84733 0.98454 1.00026 1.21261 1.46531 1.50682 1.52027 1.67427 1.86425 4.34891 
31 0.01796 0.09351 0.16079 0.16915 0.18483 0.31698 0.32706 0.51038 0.78753 0.82241 0.83148 0.84842 0.99271 1.00325 1.1722 1.20475 1.34378 1.4736 1.50311 1.51613 1.66247 1.85256 1.89171 2.20494 2.3417 3.17434 3.31675 3.45547 4.09852 4.34363 4.82109 
20 0.01575 0.11026 0.18052 0.19857 0.33679 0.80161 0.83646 0.84644 0.87863 1.01125 1.19057 1.22163 1.48382 1.51906 1.53736 1.68905 1.88173 4.11714 4.36597 4.86236 
38 0.02023 0.10585 0.16848 0.17759 0.20029 0.3217 0.33067 0.35218 0.51411 0.53912 0.65647 0.81533 0.83279 0.8436 0.9999 1.01183 1.1766 1.19183 1.34052 1.50982 1.5259 1.66529 1.68393 1.85761 2.08265 2.20554 2.34632 2.65917 2.83279 2.99947 3.17405 3.32077 3.4571 3.60527 4.10519 4.35157 4.82533 4.85437 
24 0.01543 0.10116 0.16632 0.18088 0.31997 0.3342 0.51757 0.79369 0.82485 0.83482 0.99578 1.17546 1.22133 1.34011 1.50309 1.51865 1.66864 1.85654 2.21287 2.34486 3.31886 3.45647 4.10097 4.82579 
29 0.012 0.10327 0.16741 0.17593 0.19256 0.32273 0.33221 0.51673 0.79946 0.8301 0.83981 0.89174 0.99936 1.0103 1.18142 1.22112 1.50851 1.52272 1.66503 1.68158 1.85804 1.87621 2.20785 2.34876 2.83641 3.46395 4.10546 4.34959 4.82794 
23 0.01839 0.09932 0.16129 0.17587 0.31525 0.33113 0.51063 0.79171 0.82245 0.8325 0.99132 1.00597 1.17852 1.48661 1.50383 1.52067 1.66038 1.84982 2.33968 3.32188 4.09845 4.34077 4.81781 
33 0.01081 0.09377 0.16011 0.16927 0.18866 0.31466 0.32428 0.50709 0.65308 0.7905 0.823 0.83217 0.85261 0.99252 1.00313 1.17116 1.21781 1.33449 1.50167 1.5146 1.65808 1.84909 2.20105 2.33884 2.82537 2.99351 3.16794 3.3142 3.45151 3.60153 4.09737 4.34105 4.81737 
16 0.01494 0.11039 0.17146 0.18971 0.32644 0.36009 0.80545 0.83136 0.84363 1.00173 1.04088 1.50661 1.52254 1.67643 1.86912 4.36732 
20 0.01944 0.10524 0.17533 0.19204 0.32997 0.34964 0.79598 0.83125 0.84078 0.86156 1.0045 1.02535 1.19223 1.47424 1.51282 1.52819 1.68845 4.11278 4.39059 4.84664 
21 0.01532 0.11338 0.17704 0.19648 0.33196 0.36533 0.80832 0.83567 0.84736 1.00508 1.02275 1.18752 1.22342 1.51524 1.5359 1.68079 1.87119 3.4749 4.12149 4.37121 4.83959 
22 0.01674 0.10327 0.17377 0.18523 0.3275 0.33888 0.79453 0.83085 0.84026 0.85857 1.00194 1.01323 1.18804 1.22558 1.47508 1.51165 1.52519 1.6737 1.86725 4.10753 4.38783 4.84169 
12 0.01861 0.11105 0.17069 0.19998 0.33079 0.80126 0.82884 0.84146 1.00061 1.48163 1.5101 1.53402 
19 0.01916 0.10504 0.16494 0.17778 0.31821 0.33094 0.79641 0.82629 0.83714 0.99486 1.00931 1.47879 1.5062 1.52366 1.66229 1.85363 4.10182 4.34455 4.82195 
25 0.0118 0.10037 0.16139 0.17041 0.1907 0.31568 0.32801 0.50853 0.79829 0.82451 0.83485 0.99287 1.00475 1.17262 1.5013 1.51595 1.65742 1.69405 1.85065 2.20054 2.3408 3.31751 4.09987 4.34338 4.81897 
13 0.01627 0.10706 0.17427 0.21824 0.79393 0.82904 0.83929 0.87688 1.0007 1.02022 1.4726 1.50944 1.52524 
16 0.02031 0.10967 0.17432 0.19229 0.33048 0.79805 0.83139 0.84184 1.00415 1.18866 1.22966 1.48046 1.5117 1.52839 1.68478 3.46866 
21 0.01519 0.11351 0.17607 0.18683 0.32981 0.34082 0.8078 0.83713 0.84813 1.00681 1.02243 1.19259 1.51322 1.52838 1.67357 1.86471 1.89552 2.36054 4.11666 4.36298 4.83546 
26 0.00968 0.1004 0.16816 0.17735 0.1991 0.32315 0.33295 0.79615 0.82983 0.83937 0.86441 0.99918 1.0094 1.18304 1.22542 1.50474 1.51729 1.5396 1.66562 1.68874 1.85799 1.90076 2.34951 4.10759 4.34835 4.8321 
19 0.01767 0.10243 0.16456 0.17575 0.31894 0.3357 0.79264 0.82544 0.83545 0.88485 0.9947 1.0074 1.21597 1.4967 1.5102 1.53059 1.66212 1.85411 4.34426 
13 0.0205 0.11305 0.17739 0.2091 0.33447 0.80222 0.83358 0.84473 1.00592 1.23248 1.4839 1.51511 1.53628 
19 0.01617 0.10633 0.17005 0.17978 0.21321 0.32551 0.33726 0.79887 0.83096 0.84077 0.88084 1.00023 1.0112 1.21451 1.50531 1.51833 1.54321 1.67022 1.87062 
24 0.00784 0.10316 0.17141 0.18158 0.22071 0.32617 0.33838 0.52818 0.81102 0.83419 0.84556 1.00302 1.0197 1.18717 1.23529 1.51179 1.5289 1.66986 1.70599 1.8618 2.35587 4.10886 4.35686 4.8379 
15 0.00809 0.11636 0.17555 0.19307 0.33065 0.35264 0.82218 0.84022 0.87047 1.00576 1.03163 1.5151 1.53918 1.67486 1.87841 
15 0.01271 0.1094 0.17626 0.2068 0.33177 0.79924 0.83199 0.84265 1.00705 1.21874 1.47763 1.51484 1.53723 1.89341 4.3869 
16 0.00856 0.10724 0.17317 0.19837 0.32704 0.37153 0.80223 0.83102 0.84213 1.00128 1.02441 1.49318 1.51355 1.53675 1.6842 1.87845 
22 0.00943 0.04532 0.12777 0.17884 0.19268 0.3332 0.34732 0.81143 0.83833 0.84922 1.00795 1.0233 1.19149 1.22966 1.5161 1.5325 1.67838 1.87307 2.36093 4.11703 4.36069 4.84487 
15 0.01877 0.11006 0.16901 0.18358 0.32616 0.79972 0.82922 0.84097 0.99865 1.02262 1.49512 1.51174 1.53421 1.68751 1.86743 
33 0.01914 0.1043 0.16995 0.17967 0.21411 0.32382 0.33404 0.51571 0.65748 0.80228 0.83027 0.83988 1.00129 1.01782 1.17808 1.2002 1.34245 1.50998 1.526 1.66851 1.85896 1.88339 2.21624 2.34699 2.83684 3.00492 3.17498 3.32154 3.45848 3.60622 4.10446 4.35175 4.8273 
27 0.01151 0.10011 0.17451 0.18406 0.21691 0.33113 0.34485 0.52812 0.80125 0.83402 0.84343 0.86766 1.0043 1.01552 1.18551 1.20741 1.51079 1.52364 1.55557 1.67713 1.87072 2.35877 3.33204 3.46702 4.11211 4.36134 4.83828 
19 0.01442 0.10482 0.16561 0.17637 0.32109 0.33529 0.79601 0.82744 0.83782 0.99587 1.00747 1.17807 1.22736 1.50459 1.51932 1.66377 1.85661 4.10476 4.34889 
13 0.01808 0.10701 0.16957 0.18788 0.32591 0.79566 0.82801 0.83873 0.99615 1.00972 1.47507 1.508 1.52499 
21 0.01846 0.10602 0.17142 0.18476 0.32562 0.33966 0.79592 0.82955 0.83946 0.87556 1.00166 1.02274 1.18804 1.48107 1.51003 1.5256 1.67143 1.87196 4.11146 4.36555 4.83733 
15 0.01632 0.10432 0.1698 0.18568 0.32778 0.7926 0.8272 0.83721 0.87094 1.00076 1.21147 1.47071 1.50872 1.52567 1.67412 
33 0.01437 0.10245 0.16925 0.17826 0.20105 0.32388 0.33343 0.5177 0.5477 0.80058 0.83065 0.84011 0.87513 1.00086 1.01284 1.17834 1.19151 1.22199 1.3454 1.50994 1.52444 1.66842 1.70084 1.86048 1.89801 2.21408 2.35268 3.18395 3.32475 3.46379 4.1072 4.35292 4.83861 
30 0.01584 0.09951 0.17036 0.17946 0.20592 0.32456 0.33397 0.53301 0.79443 0.8293 0.83836 0.85527 1.00034 1.01082 1.17972 1.19512 1.22642 1.48029 1.50999 1.523 1.66931 1.86099 1.89198 2.21586 2.34906 3.33055 3.46628 4.11076 4.35236 4.83323 
29 0.01637 0.10146 0.16804 0.17639 0.19316 0.32465 0.33513 0.52071 0.79637 0.82951 0.83885 0.86091 1.00081 1.01352 1.18143 1.21568 1.35051 1.50806 1.52126 1.6684 1.69479 1.86144 2.22904 2.35009 3.32919 3.46802 4.10568 4.35334 4.82993 
12 0.01557 0.10055 0.16639 0.31935 0.78725 0.82275 0.83276 0.86173 0.99176 1.46317 1.50419 1.52072 
21 0.0085 0.09943 0.17073 0.18087 0.32379 0.3346 0.55352 0.79743 0.8306 0.84023 0.87021 0.99994 1.01043 1.19067 1.48133 1.5109 1.52563 1.67118 1.86153 3.47331 4.35428 
23 0.0126 0.10271 0.17337 0.18293 0.21544 0.32851 0.34023 0.79828 0.83247 0.84193 0.86395 1.00292 1.01384 1.18765 1.2232 1.48478 1.51307 1.52732 1.67261 1.8773 2.24006 3.48352 4.846 
33 0.01737 0.10584 0.16843 0.17699 0.19402 0.3228 0.33165 0.35208 0.51593 0.80528 0.83169 0.84147 1.00022 1.01122 1.17797 1.19433 1.34388 1.51 1.52483 1.66493 1.67963 1.85864 1.88791 2.20727 2.34765 2.83558 3.00979 3.32315 3.46091 4.1076 4.3523 4.8263 4.85557 
10 0.02109 0.11588 0.18104 0.79809 0.83148 0.84348 1.00507 1.47496 1.51524 1.54605 
24 0.01459 0.0983 0.16306 0.17287 0.20639 0.31758 0.32967 0.51818 0.79239 0.82467 0.83415 0.86253 0.99414 1.00557 1.1766 1.2162 1.50234 1.51563 1.66104 1.85244 2.21174 4.1002 4.34373 4.82162 
25 0.01938 0.10661 0.16811 0.17793 0.2107 0.32267 0.33418 0.51648 0.80502 0.83032 0.84091 0.99927 1.01392 1.17855 1.20425 1.35056 1.50857 1.52517 1.66769 1.86047 2.35836 3.3227 4.10485 4.35028 4.82842 
23 0.01708 0.10288 0.17339 0.18327 0.22614 0.33025 0.3464 0.7964 0.83158 0.84086 0.85918 1.00505 1.02426 1.18502 1.21212 1.47676 1.51318 1.52784 1.6816 1.89675 3.47175 4.11099 4.84262 
14 0.01562 0.11348 0.1796 0.19919 0.33696 0.80409 0.83659 0.8473 1.00604 1.01975 1.22168 1.49108 1.51714 1.53472 
21 0.02251 0.11577 0.17647 0.1929 0.33108 0.34863 0.53404 0.8145 0.83705 0.85036 1.00702 1.19095 1.51304 1.53033 1.67524 1.8705 2.23913 3.48368 4.11643 4.38379 4.85002 
17 0.01614 0.10222 0.16343 0.18399 0.3164 0.7904 0.82294 0.83364 0.99122 1.18065 1.46931 1.50292 1.51986 1.84925 4.10021 4.34052 4.81877 
20 0.01585 0.10427 0.17474 0.18892 0.33379 0.79341 0.83062 0.84021 0.85881 1.00583 1.18752 1.22165 1.47243 1.51265 1.52776 1.68813 2.24029 4.11355 4.40084 4.86012 
13 0.0122 0.10218 0.16256 0.17952 0.31827 0.79122 0.823 0.83386 0.99193 1.0151 1.47105 1.50371 1.52429 
23 0.01162 0.11152 0.17601 0.18925 0.33127 0.34699 0.53109 0.81282 0.837 0.84911 1.00627 1.02511 1.18838 1.22398 1.51466 1.53275 1.68013 1.86955 2.36776 3.4729 4.11567 4.36282 4.84706 
23 0.01101 0.09907 0.16525 0.17476 0.20153 0.32125 0.33465 0.79261 0.82648 0.83596 0.8588 0.99588 1.00697 1.17999 1.47299 1.50769 1.52352 1.66475 1.8562 2.34557 4.104 4.34777 4.82466 
26 0.01224 0.10581 0.16758 0.17885 0.32098 0.3338 0.55279 0.80207 0.82924 0.84001 0.99775 1.01225 1.17707 1.19716 1.50705 1.52326 1.66529 1.85639 2.21206 2.34635 3.32894 3.45879 3.60863 4.10607 4.34932 4.82948 
14 0.01871 0.10662 0.16743 0.19812 0.32157 0.79536 0.82566 0.83718 0.99498 1.21288 1.48283 1.50753 1.53157 1.86612 
29 0.0126 0.09982 0.15959 0.16963 0.21 0.3131 0.32388 0.50472 0.7996 0.82313 0.83423 0.9911 1.00398 1.16687 1.33107 1.50079 1.51757 1.65586 1.68851 1.84819 2.19471 2.33755 2.82339 2.98944 3.31191 3.44901 4.09557 4.34006 4.81601 
12 0.01881 0.10972 0.17411 0.21705 0.33328 0.79902 0.83021 0.84129 1.00328 1.47506 1.50982 1.52713 
13 0.01389 0.10763 0.1769 0.33766 0.79505 0.83064 0.84075 0.87232 1.00104 1.01425 1.47285 1.51109 1.52639 
24 0.01619 0.10478 0.17542 0.18767 0.33045 0.34438 0.5376 0.79857 0.83278 0.84223 0.86418 1.00538 1.02082 1.18893 1.22472 1.37607 1.51062 1.52377 1.68257 1.87522 2.2482 3.47102 4.11485 4.37083 
25 0.01338 0.09989 0.17485 0.18506 0.33039 0.34379 0.54075 0.79288 0.83048 0.83951 0.85244 1.0062 1.02721 1.18677 1.21639 1.4722 1.51278 1.52555 1.68589 1.88029 2.24643 3.46831 4.11075 4.38565 4.83943 
22 0.02012 0.10296 0.16835 0.18257 0.32201 0.33594 0.54877 0.79499 0.82655 0.83646 0.89828 0.99968 1.21027 1.47732 1.50782 1.52512 1.67045 1.85893 2.3496 4.10635 4.38133 4.83595 
20 0.01864 0.10311 0.16673 0.1831 0.32072 0.34018 0.79299 0.82575 0.83586 0.94951 0.9971 1.01688 1.1855 1.50016 1.51499 1.66838 1.85585 4.10692 4.34625 4.84324 
20 0.00659 0.09559 0.16803 0.17894 0.32272 0.33564 0.78925 0.82593 0.83528 0.85247 0.99632 1.00976 1.18568 1.4675 1.50669 1.51975 1.66981 1.86572 4.11096 4.3508 
20 0.01918 0.10379 0.16607 0.18432 0.31833 0.33572 0.79418 0.82589 0.83623 0.99441 1.0074 1.17775 1.48177 1.50636 1.52312 1.66278 1.85497 4.10632 4.34724 4.8281 
26 0.01191 0.10503 0.17703 0.189 0.33129 0.3439 0.52828 0.80686 0.83654 0.84684 1.00636 1.02015 1.18799 1.21711 1.35789 1.51506 1.53089 1.67771 1.87054 2.2484 2.36819 3.33285 3.47116 4.11302 4.36834 4.83855 
17 0.01454 0.11307 0.16984 0.19876 0.3219 0.36361 0.80876 0.8307 0.84669 0.99808 1.02319 1.18368 1.50885 1.5347 1.67248 1.85749 4.82699 
22 0.01076 0.09482 0.17788 0.19431 0.33255 0.34999 0.80001 0.83447 0.84417 0.87053 1.00591 1.01961 1.18992 1.22459 1.4886 1.51637 1.5329 1.68346 1.87989 4.11503 4.36831 4.85775 
37 0.01428 0.10238 0.16922 0.17822 0.20112 0.32444 0.33478 0.51662 0.54104 0.65798 0.80517 0.83117 0.84061 1.00069 1.01262 1.17919 1.19493 1.34371 1.50945 1.52355 1.66983 1.86027 2.09133 2.21146 2.34851 2.65473 2.836 3.00733 3.17574 3.323 3.45861 3.61279 3.78772 4.10509 4.3526 4.52383 4.82795 
8 0.01618 0.12001 0.18618 0.80119 0.83281 0.84631 1.47574 1.5189 
10 0.05425 0.12567 0.48189 0.78766 0.82261 0.83338 0.9585 1.46302 1.50395 1.52283 
23 0.01855 0.10313 0.175 0.19133 0.32959 0.34837 0.54436 0.79608 0.83084 0.84019 0.85982 1.00592 1.18464 1.21293 1.37765 1.47911 1.51246 1.52765 1.68496 1.87698 2.22494 3.47272 4.11287 
16 0.01866 0.10562 0.1721 0.18953 0.32838 0.79367 0.82886 0.83873 0.86704 1.00069 1.01745 1.19093 1.47429 1.50941 1.52442 4.35814 
23 0.01653 0.10072 0.17482 0.18646 0.33049 0.3463 0.79127 0.82917 0.83828 0.84898 0.98117 1.00344 1.01346 1.18647 1.21794 1.47208 1.51179 1.52394 1.55406 1.87778 4.1126 4.40431 4.844 
13 0.02005 0.10677 0.17745 0.34825 0.7929 0.82901 0.83904 0.86754 1.00844 1.22227 1.47066 1.51076 1.52725 
25 0.01653 0.0948 0.1614 0.17073 0.18482 0.31792 0.32767 0.5171 0.7877 0.82461 0.83349 0.84681 0.99451 1.00381 1.17828 1.22284 1.46646 1.5064 1.51941 1.66143 1.85421 2.34832 4.10349 4.3472 4.8241 
25 0.01171 0.09714 0.17103 0.1809 0.32758 0.34382 0.54109 0.78918 0.82702 0.83593 0.8462 0.98335 1.00268 1.01666 1.1849 1.21753 1.46982 1.51122 1.52501 1.69122 1.87253 2.2429 3.47081 4.11129 4.35464 
25 0.01539 0.08976 0.15395 0.16568 0.18481 0.3164 0.5102 0.78041 0.81796 0.82696 0.83545 0.88312 0.99035 1.00266 1.17583 1.4597 1.50223 1.51539 1.6627 1.85025 2.34159 3.32277 4.09953 4.34129 4.8187 
16 0.00722 0.09534 0.17359 0.1878 0.33122 0.79546 0.83076 0.84061 0.86772 1.0042 1.03366 1.19318 1.4757 1.5113 1.52619 1.69208 
16 0.01201 0.10627 0.17465 0.20544 0.33055 0.79552 0.82988 0.83999 0.87894 1.00218 1.02391 1.19245 1.47978 1.51046 1.52646 4.40012 
38 0.01179 0.08843 0.15365 0.16261 0.17136 0.19433 0.31309 0.3216 0.35139 0.50463 0.64722 0.78666 0.81984 0.8285 0.84381 0.99026 0.99942 1.16718 1.20268 1.33065 1.49665 1.50776 1.52607 1.65644 1.68044 1.84767 1.86395 2.19586 2.33603 2.82198 2.98883 3.16367 3.31123 3.44626 3.59235 4.0938 4.33893 4.81483 
23 0.01056 0.09967 0.1677 0.17658 0.19495 0.32437 0.33526 0.79486 0.82947 0.83883 0.85862 0.99885 1.00857 1.1815 1.22068 1.47817 1.51001 1.52374 1.66664 1.85939 2.34947 4.10903 4.34996 
10 0.02114 0.11388 0.17503 0.79617 0.82962 0.84147 1.00503 1.47275 1.51117 1.53307 
25 0.00782 0.09951 0.17398 0.18751 0.32827 0.34231 0.53333 0.80328 0.83294 0.84322 1.00365 1.02041 1.1851 1.22457 1.35447 1.51144 1.5272 1.67471 1.8676 2.22603 2.35506 3.33026 4.11211 4.35747 4.83333 
20 0.00821 0.09321 0.16193 0.17159 0.19873 0.32021 0.78421 0.82196 0.83116 0.84451 0.97875 0.99703 1.01805 1.46266 1.50402 1.51742 1.67569 1.85556 4.10113 4.34683 
12 0.01259 0.10949 0.16943 0.19523 0.32529 0.80088 0.82825 0.84102 1.00062 1.48218 1.50794 1.52813 
21 0.01627 0.10612 0.16827 0.18292 0.32362 0.34588 0.52174 0.80271 0.82836 0.83969 1.00054 1.17974 1.21891 1.50537 1.52166 1.67662 1.86986 2.22451 3.48564 4.10608 4.37646 
22 0.00968 0.10847 0.17262 0.1876 0.32684 0.34208 0.55322 0.80773 0.83294 0.84452 1.0021 1.01958 1.18341 1.22186 1.5107 1.52821 1.67535 1.87347 3.4659 4.10928 4.37074 4.83976 
13 0.01139 0.10733 0.1747 0.33116 0.79501 0.82917 0.83978 0.97978 1.00803 1.22894 1.4762 1.51094 1.53012 
29 0.01074 0.09684 0.16429 0.17214 0.18245 0.23062 0.32221 0.33193 0.52203 0.7941 0.82784 0.83683 0.85421 0.99745 1.00664 1.17799 1.21132 1.34613 1.5049 1.51678 1.5389 1.66475 1.68324 1.85762 2.20849 2.35058 4.10547 4.34935 4.82802 
10 0.00878 0.11096 0.18024 0.79762 0.83118 0.84297 1.01276 1.47426 1.51268 1.53421 
34 0.01263 0.10473 0.16705 0.17643 0.20037 0.32075 0.32993 0.35579 0.51298 0.80636 0.83043 0.84065 0.99864 1.01036 1.17587 1.19345 1.33947 1.50856 1.52444 1.66387 1.68219 1.8555 1.87229 2.08585 2.20631 2.34447 2.83158 3.00083 3.17442 3.32054 3.45796 4.10334 4.34741 4.82404 
21 0.01576 0.10101 0.16752 0.17708 0.21 0.32219 0.33316 0.79355 0.82747 0.83695 0.85978 0.99811 1.01039 1.189 1.47357 1.50773 1.52176 1.66685 1.85702 4.10414 4.34815 
22 0.01209 0.09912 0.17187 0.18012 0.19802 0.32856 0.33931 0.79323 0.83069 0.83974 0.85335 1.00253 1.01222 1.19203 1.47133 1.51185 1.52403 1.55329 1.6736 1.878 4.11519 4.39508 
20 0.02135 0.11765 0.17558 0.18603 0.22766 0.33113 0.34383 0.81716 0.83945 0.853 1.00692 1.02216 1.19442 1.51631 1.53478 1.67364 1.87218 2.37058 4.36161 4.85907 
25 0.01986 0.11235 0.17625 0.18999 0.33159 0.34836 0.53722 0.80789 0.83567 0.84634 1.00535 1.02033 1.18888 1.22483 1.35722 1.51409 1.53081 1.67954 1.86761 2.25272 2.36903 3.46869 4.11307 4.36026 4.83952 
12 0.01157 0.10858 0.17805 0.34113 0.79691 0.83168 0.84209 0.89421 1.00722 1.4733 1.51457 1.53504 
20 0.01005 0.10447 0.17287 0.18716 0.32753 0.34405 0.79732 0.83066 0.84063 0.881 1.00355 1.18782 1.23433 1.48521 1.51378 1.53442 1.67999 1.89169 2.23275 4.1109 
13 0.00711 0.10327 0.17154 0.18761 0.33008 0.7954 0.82911 0.83932 0.89081 1.00369 1.47146 1.5091 1.52469 
10 0.01019 0.11007 0.17051 0.79347 0.82649 0.83876 0.99901 1.47102 1.50643 1.52589 
22 0.01313 0.10288 0.17491 0.18534 0.33111 0.34602 0.7967 0.83269 0.84214 0.86111 1.00532 1.01948 1.18832 1.22259 1.47768 1.51451 1.52958 1.68001 1.88559 4.11843 4.39399 4.8454 
18 0.02285 0.11481 0.17306 0.18842 0.32946 0.38239 0.80855 0.83397 0.84688 1.00322 1.02443 1.1876 1.51105 1.52927 1.67915 1.86806 2.24936 4.39988 
11 0.01646 0.11108 0.1767 0.3413 0.79814 0.83158 0.84255 1.00425 1.4733 1.51287 1.53239 
30 0.00741 0.09486 0.15884 0.16815 0.19219 0.31253 0.32299 0.50436 0.79019 0.82142 0.83097 0.86326 0.99072 1.00256 1.16814 1.3322 1.49966 1.51331 1.65515 1.8469 2.06631 2.1976 2.33629 2.82225 2.99043 3.31231 3.44942 4.09428 4.33863 4.81455 
11 0.01165 0.11478 0.17692 0.36487 0.80282 0.83233 0.84568 1.00411 1.48326 1.51398 1.54045 
22 0.01384 0.09764 0.16559 0.17547 0.22625 0.3203 0.33321 0.79055 0.8252 0.83455 0.85419 0.99535 1.00673 1.20955 1.46873 1.50552 1.51897 1.66349 1.85497 4.10344 4.34527 4.8245 
31 0.0153 0.10335 0.16591 0.17576 0.20931 0.31917 0.32879 0.45481 0.51186 0.80369 0.8287 0.8387 0.99706 1.00845 1.17418 1.21851 1.33817 1.50692 1.52234 1.66213 1.68351 1.85404 1.88612 2.20409 2.34408 2.82958 3.3181 3.45517 4.10206 4.34617 4.8223 
23 0.01831 0.10711 0.1714 0.18129 0.2184 0.32634 0.33913 0.79929 0.83149 0.84131 0.88174 1.00144 1.01397 1.18719 1.50525 1.51828 1.54152 1.67068 1.86324 2.35578 4.11191 4.35882 4.83677 
18 0.0199 0.10568 0.16737 0.18155 0.32161 0.34107 0.79623 0.82771 0.83812 0.99616 1.00782 1.22051 1.49289 1.50964 1.52784 1.66825 1.85772 4.34808 
28 0.02269 0.10682 0.16448 0.17446 0.20635 0.3183 0.32902 0.51007 0.80906 0.82894 0.84245 0.99604 1.01064 1.17302 1.21357 1.33814 1.50624 1.52544 1.66161 1.68799 1.8535 2.20409 2.34332 2.83102 3.31778 4.10044 4.34501 4.82227 
23 0.00792 0.03152 0.11298 0.17645 0.1878 0.33125 0.34426 0.53489 0.80253 0.83468 0.8442 0.8745 1.00698 1.024 1.19002 1.22661 1.35985 1.51359 1.52752 1.67765 1.87246 2.22786 3.33509 
33 0.01104 0.09746 0.16752 0.17553 0.19112 0.3237 0.33365 0.51571 0.79308 0.82813 0.83716 0.85362 0.99851 1.00817 1.17786 1.19723 1.34339 1.47747 1.50882 1.52169 1.66703 1.68681 1.85895 1.89405 2.2351 2.3466 2.83512 3.3223 3.45737 4.10362 4.34886 4.82619 4.85227 
16 0.02016 0.10183 0.16523 0.18243 0.31978 0.78968 0.82377 0.83389 0.87405 0.9939 1.01141 1.46934 1.50403 1.51968 1.67192 1.86402 
17 0.01622 0.10177 0.16382 0.17474 0.31829 0.79004 0.82439 0.83441 0.86886 0.99336 1.0077 1.46893 1.50546 1.5229 1.66101 1.85302 4.34362 
12 0.02457 0.11327 0.17156 0.79415 0.82768 0.83956 0.99619 1.01952 1.22809 1.49019 1.50988 1.5321 
30 0.09457 0.15572 0.17194 0.3088 0.32467 0.49979 0.64085 0.80884 0.8238 0.9876 1.01026 1.16224 1.32634 1.49796 1.52375 1.65312 1.84444 2.06299 2.19186 2.33251 2.81846 2.98462 3.15888 3.30701 3.44292 3.58964 3.76551 4.0905 4.33674 4.81192 
26 0.00961 0.09505 0.17103 0.17945 0.19916 0.32797 0.3405 0.54653 0.79358 0.82984 0.83881 0.85374 1.0031 1.0166 1.18595 1.22124 1.47235 1.51152 1.52484 1.67213 1.86894 2.23855 2.35334 4.11154 4.35739 4.83433 
27 0.01145 0.09677 0.16269 0.17155 0.18984 0.31751 0.32851 0.51228 0.79189 0.82484 0.83419 0.85645 0.99432 1.00525 1.17361 1.34209 1.50142 1.51506 1.66064 1.68372 1.85186 1.88296 2.34169 2.83074 4.10217 4.34377 4.81977 
16 0.01468 0.10452 0.17182 0.18594 0.32797 0.36157 0.79508 0.82947 0.83919 0.86681 1.00085 1.01465 1.47223 1.50964 1.52404 1.68882 
27 0.01722 0.10243 0.1655 0.17499 0.19949 0.31993 0.32989 0.53654 0.7966 0.82782 0.83744 0.87353 0.99713 1.00781 1.17889 1.21558 1.50609 1.51994 1.66255 1.68731 1.85595 1.89593 2.21639 2.34869 4.10465 4.35736 4.83011 
20 0.0126 0.1007 0.16325 0.17625 0.31649 0.33205 0.79153 0.82347 0.83369 0.99195 1.00918 1.46926 1.50403 1.52221 1.66152 1.85022 2.34272 4.09941 4.34152 4.81951 
22 0.00722 0.10139 0.16668 0.17751 0.32118 0.33644 0.7935 0.82684 0.83679 0.87591 0.99605 1.00713 1.1906 1.48136 1.50744 1.52324 1.6684 1.85622 2.34826 4.10653 4.34733 4.83033 
31 0.01386 0.09846 0.16677 0.17469 0.18833 0.32204 0.33106 0.36142 0.51723 0.79526 0.82884 0.83787 0.85576 0.99897 1.00896 1.17955 1.20968 1.34597 1.50643 1.51866 1.5452 1.6657 1.68867 1.85722 2.34786 2.83898 3.3237 3.46021 4.10471 4.34949 4.82644 
10 0.02396 0.11951 0.18339 0.8009 0.83381 0.84612 1.01596 1.47851 1.51528 1.53786 
17 0.0195 0.10621 0.17449 0.19137 0.33047 0.79421 0.83061 0.84029 0.8612 1.00036 1.01224 1.18611 1.22529 1.47678 1.51267 1.52871 4.3988 
18 0.01939 0.10508 0.1742 0.19772 0.32877 0.79268 0.82886 0.83858 0.86054 1.0038 1.18718 1.22798 1.47182 1.50951 1.52382 1.69068 2.22225 4.37223 
16 0.00744 0.10411 0.16789 0.18192 0.32125 0.33828 0.79709 0.82762 0.83826 0.99682 1.01387 1.47769 1.50746 1.5244 1.66673 1.85684 
18 0.01352 0.10104 0.16859 0.18099 0.32271 0.33782 0.79184 0.82667 0.83627 0.85898 0.99774 1.01385 1.46827 1.50802 1.52341 1.67029 1.85948 4.35187 
19 0.00958 0.10684 0.17152 0.18596 0.32717 0.34883 0.8 0.83066 0.84133 1.00141 1.01987 1.18824 1.50484 1.519 1.67406 1.86847 4.10971 4.35581 4.84447 
22 0.01667 0.09724 0.16887 0.17846 0.21679 0.32515 0.33994 0.78919 0.82624 0.83533 0.84985 0.99986 1.0155 1.17969 1.21468 1.46854 1.50731 1.51977 1.55915 1.67545 1.8698 4.1069 
26 0.01664 0.09749 0.16408 0.17329 0.19798 0.31873 0.33026 0.51384 0.79174 0.82506 0.83437 0.8556 0.99529 1.00706 1.17466 1.47198 1.50521 1.51883 1.66193 1.85457 2.34357 3.32063 3.45468 4.10071 4.34556 4.82201 
20 0.01122 0.10065 0.16916 0.18458 0.32341 0.34034 0.79192 0.82642 0.83607 0.86063 0.99831 1.01724 1.19106 1.47251 1.50796 1.52394 1.67926 1.86305 4.38199 4.83076 
17 0.00873 0.10804 0.17356 0.19247 0.33203 0.79997 0.83154 0.84253 1.00059 1.01511 1.19932 1.50426 1.51875 1.55363 1.87601 4.35771 4.84356 
23 0.01649 0.10141 0.16552 0.17552 0.22034 0.32014 0.33448 0.79299 0.82599 0.83565 0.86643 0.99558 1.00735 1.18123 1.47816 1.50634 1.5212 1.66533 1.85377 2.34481 4.10168 4.34459 4.82267 
24 0.02143 0.10646 0.16729 0.17888 0.31992 0.3314 0.51498 0.80177 0.82866 0.83953 0.99705 1.01175 1.17897 1.22613 1.34365 1.50703 1.52413 1.66483 1.85531 2.20702 2.3528 4.10309 4.3467 4.82554 
22 0.00855 0.09976 0.16462 0.17407 0.20165 0.32093 0.34038 0.79308 0.82532 0.83507 0.87095 0.99545 1.00919 1.21639 1.49877 1.5117 1.53359 1.66661 1.85741 2.34599 4.10119 4.3463 
19 0.01852 0.10609 0.16855 0.1812 0.32371 0.33966 0.7968 0.82831 0.83872 0.99776 1.01121 1.18227 1.22035 1.5054 1.52016 1.67114 1.86146 2.24136 4.11059 
13 0.01038 0.10132 0.17911 0.48245 0.79019 0.82792 0.83765 0.85597 0.98198 1.01527 1.46825 1.5101 1.52495 
19 0.01941 0.10756 0.17319 0.18726 0.32967 0.79571 0.83048 0.84048 0.87347 1.0056 1.18913 1.23751 1.36591 1.50592 1.51994 1.70312 2.24117 4.11739 4.84178 
29 0.01093 0.10032 0.17302 0.18179 0.20313 0.32842 0.33892 0.52084 0.55638 0.80363 0.83376 0.8432 0.87697 1.00484 1.01839 1.18528 1.21253 1.34823 1.51269 1.52674 1.67371 1.86536 2.21354 2.35292 3.32697 3.4655 4.10972 4.35717 4.83213 
13 0.01092 0.11874 0.16994 0.19051 0.32964 0.80881 0.83151 0.85003 1.00271 1.23012 1.50737 1.5289 1.88364 
23 0.01123 0.10619 0.17146 0.18358 0.32581 0.34002 0.52861 0.80097 0.83087 0.84111 1.00256 1.03187 1.18323 1.2183 1.50848 1.5233 1.67139 1.86693 2.37118 3.47366 4.10831 4.35493 4.83052 
41 0.01444 0.10076 0.17212 0.17986 0.19485 0.3269 0.33514 0.35269 0.51866 0.54357 0.65983 0.80164 0.83309 0.84193 0.85992 1.00416 1.01486 1.17976 1.19021 1.21556 1.34434 1.51234 1.52491 1.66982 1.68817 1.86131 1.87791 2.20851 2.24717 2.34959 2.83696 3.00335 3.17705 3.32493 3.46014 3.60755 4.10731 4.35179 4.38702 4.53417 4.82925 
18 0.01097 0.09077 0.17628 0.18666 0.33432 0.36256 0.80224 0.83576 0.84566 0.88127 1.0074 1.02229 1.22477 1.48703 1.51621 1.53171 1.68071 4.12695 
14 0.02287 0.11939 0.17542 0.18872 0.33199 0.35405 0.81403 0.83775 0.8522 1.00679 1.02963 1.51383 1.53219 1.67718 
21 0.01638 0.10216 0.17003 0.18075 0.32384 0.33563 0.79323 0.82855 0.83805 0.85827 0.99908 1.0106 1.18426 1.22599 1.47565 1.50923 1.52323 1.66805 1.86469 4.10918 4.35038 
22 0.01462 0.10027 0.1707 0.18171 0.3276 0.78936 0.82733 0.83679 0.85233 0.98311 1.00324 1.18433 1.22004 1.4698 1.51104 1.52722 1.67911 1.8715 2.24036 4.11341 4.35807 4.83503 
21 0.00846 0.10247 0.16769 0.17691 0.20078 0.32422 0.33669 0.79757 0.82911 0.83905 0.99865 1.01162 1.19084 1.48049 1.50918 1.52476 1.66828 1.86261 4.11181 4.35177 4.83569 
24 0.0193 0.10493 0.16789 0.17865 0.32053 0.33119 0.79489 0.82823 0.83817 0.87632 0.99765 1.01006 1.17661 1.20673 1.34488 1.50818 1.52509 1.66481 1.85752 2.22405 2.3465 4.10324 4.34983 4.82589 
13 0.00912 0.10837 0.17232 0.19258 0.33263 0.79978 0.83052 0.84183 1.00083 1.02172 1.48267 1.51059 1.52899 
20 0.01176 0.11889 0.17079 0.18378 0.32577 0.34127 0.52309 0.82152 0.83749 0.87892 1.00227 1.02672 1.2198 1.51212 1.53691 1.6717 1.86227 4.11005 4.35498 4.8578 
30 0.00695 0.0315 0.11512 0.1758 0.18637 0.33004 0.34165 0.5223 0.54984 0.81094 0.83615 0.84617 1.00714 1.02651 1.18447 1.20239 1.35141 1.51566 1.53266 1.67566 1.8678 2.22404 2.35263 2.85535 3.32864 3.46846 4.11082 4.35747 4.83203 4.8581 
13 0.01691 0.10687 0.17375 0.19289 0.33353 0.79559 0.82994 0.83997 0.87464 1.00558 1.47119 1.51122 1.52801 
10 0.02214 0.11467 0.17738 0.796 0.82926 0.84131 1.0014 1.47341 1.51083 1.53402 
17 0.02058 0.113 0.1739 0.19046 0.32857 0.34796 0.80672 0.83354 0.84553 1.00403 1.03399 1.18543 1.22343 1.51136 1.52944 1.67311 1.87414 
15 0.00948 0.10286 0.16877 0.19026 0.32344 0.79211 0.82609 0.83624 0.87882 0.99665 1.05064 1.18689 1.47881 1.50939 1.53262 
13 0.00674 0.09519 0.17032 0.47387 0.78388 0.82204 0.83165 0.84656 0.97174 1.00061 1.46214 1.50479 1.5189 
34 0.01136 0.10432 0.17183 0.18088 0.20344 0.327 0.33738 0.51884 0.5486 0.66367 0.81356 0.83492 0.84513 1.00391 1.01787 1.18044 1.19551 1.34438 1.5127 1.52846 1.67157 1.86242 1.88908 2.20919 2.35068 2.66849 2.83784 3.0043 3.18122 3.32408 3.4609 4.10785 4.35378 4.82981 
20 0.01614 0.11165 0.17658 0.19521 0.33194 0.80116 0.8338 0.84449 1.00686 1.18481 1.21708 1.36616 1.51016 1.52501 1.68983 1.89135 2.22574 3.48907 4.11098 4.39471 
16 0.01694 0.10315 0.16988 0.18102 0.3269 0.79154 0.82806 0.83769 0.85757 0.99736 1.00889 1.46876 1.50972 1.52496 1.67638 1.88833 
23 0.00923 0.10367 0.16943 0.17947 0.22003 0.3255 0.33896 0.55683 0.8036 0.83117 0.84125 0.99969 1.01113 1.18177 1.21191 1.50889 1.52368 1.66851 1.86238 3.48008 4.10779 4.36284 4.8411 
14 0.00858 0.10155 0.17619 0.20358 0.33335 0.79602 0.83092 0.84088 0.87231 1.00628 1.2285 1.4737 1.51121 1.52623 
15 0.01927 0.10333 0.16931 0.18127 0.33007 0.79103 0.82698 0.83668 0.8584 0.99757 1.01359 1.18703 1.46986 1.50761 1.52185 
18 0.0197 0.10949 0.17554 0.20964 0.3297 0.5432 0.8006 0.83157 0.84216 1.00299 1.026 1.1846 1.21853 1.51085 1.52843 2.2447 4.11395 4.84415 
19 0.00895 0.10026 0.16789 0.1777 0.21506 0.32513 0.34284 0.79523 0.8285 0.83813 0.86762 0.99834 1.01001 1.1942 1.47894 1.50993 1.52643 1.67155 1.871 
28 0.00954 0.10592 0.17353 0.18409 0.31653 0.33007 0.34262 0.52129 0.81578 0.83698 0.84943 1.00444 1.01849 1.18545 1.2166 1.35381 1.51459 1.53318 1.67045 1.69564 1.86296 1.89679 2.3533 2.85868 3.46807 4.11204 4.35475 4.83175 
24 0.0159 0.09862 0.16739 0.17645 0.20145 0.32297 0.33511 0.51844 0.79332 0.82689 0.83616 0.85642 0.99957 1.0187 1.18095 1.47252 1.50704 1.52046 1.66751 1.86202 2.34955 4.10364 4.34786 4.82939 
11 0.01979 0.11171 0.17814 0.33788 0.79838 0.83159 0.84261 1.00409 1.47345 1.51287 1.53265 
36 0.0167 0.10669 0.1667 0.17611 0.20022 0.3206 0.33058 0.51251 0.65764 0.81215 0.83136 0.84362 0.99853 1.01202 1.17317 1.18477 1.21348 1.33853 1.50888 1.52731 1.66374 1.68726 1.85715 1.89912 2.20156 2.34498 2.6591 2.83184 2.99806 3.17673 3.31867 3.4561 3.6029 4.10549 4.35367 4.82443 
33 0.01185 0.07711 0.13813 0.17417 0.182 0.19872 0.32875 0.3376 0.5223 0.54924 0.79859 0.83302 0.84173 0.85644 1.00431 1.01379 1.18442 1.20133 1.35301 1.4806 1.51346 1.5256 1.67201 1.69096 1.86577 2.21928 2.35196 3.33084 3.46569 4.1095 4.35378 4.38404 4.83271 
32 0.01809 0.10063 0.16951 0.17911 0.21608 0.32377 0.3346 0.51802 0.65986 0.79724 0.82947 0.83868 0.86022 1.00015 1.0126 1.17946 1.19702 1.34589 1.50931 1.52378 1.66888 1.86161 2.21819 2.34915 2.6626 2.83863 3.17685 3.3234 3.46077 4.10633 4.35309 4.82799 
13 0.00898 0.10117 0.17461 0.33686 0.78924 0.82659 0.83642 0.85698 0.99589 1.01225 1.46725 1.50742 1.52146 
15 0.01465 0.10445 0.16537 0.17514 0.20345 0.32621 0.79523 0.82729 0.83754 0.99695 1.0097 1.47284 1.50714 1.52303 1.66956 
14 0.01038 0.10608 0.17523 0.20795 0.33259 0.79641 0.83046 0.84058 0.88079 1.00261 1.02794 1.47575 1.51071 1.52636 
12 0.01882 0.10589 0.17418 0.33222 0.79256 0.82801 0.8381 0.86941 1.00525 1.46831 1.51086 1.53 
15 0.00702 0.09704 0.17467 0.19711 0.33273 0.79484 0.83017 0.84001 0.86686 1.00233 1.01888 1.20374 1.47501 1.51072 1.52559 
24 0.01048 0.10136 0.16624 0.17697 0.31953 0.33101 0.51839 0.79416 0.82609 0.83593 0.87918 0.9965 1.01465 1.17698 1.21327 1.50432 1.51853 1.66537 1.85475 2.21121 2.34621 4.1018 4.3453 4.82367 
20 0.01726 0.10555 0.16941 0.18105 0.32474 0.34123 0.79579 0.82874 0.8388 0.89218 0.99963 1.01519 1.18797 1.50039 1.51389 1.53506 1.67107 1.86185 2.24322 4.35638 
12 0.00751 0.10213 0.16907 0.20305 0.78978 0.82501 0.83523 0.87138 0.9989 1.46601 1.50651 1.52377 
15 0.0123 0.10449 0.16679 0.18428 0.32189 0.79352 0.8257 0.8365 0.99508 1.01635 1.47282 1.50568 1.52286 1.67376 4.11007 
27 0.0084 0.09296 0.16885 0.17765 0.19584 0.32447 0.33375 0.51919 0.79669 0.83063 0.83985 0.8591 1.00015 1.00972 1.18436 1.22227 1.48114 1.51106 1.52452 1.66853 1.69183 1.8592 1.88828 2.34986 4.10724 4.35132 4.82865 
23 0.02072 0.10609 0.1669 0.17589 0.19595 0.32324 0.33564 0.51774 0.80365 0.82998 0.84027 0.99835 1.01014 1.1779 1.34571 1.50776 1.5231 1.66729 1.85847 3.32317 4.10393 4.35018 4.83068 
34 0.02029 0.1045 0.16576 0.17458 0.19335 0.32002 0.32922 0.35737 0.51163 0.65944 0.81033 0.83023 0.84086 0.99778 1.00981 1.17527 1.19295 1.34001 1.50772 1.52396 1.66357 1.68267 1.85531 1.87976 2.20517 2.34376 2.83125 3.00094 3.17348 3.31984 3.45525 4.10233 4.34717 4.8229 
26 0.0105 0.10093 0.16585 0.17526 0.20255 0.3221 0.34085 0.79365 0.82632 0.83605 0.86995 0.99675 1.0105 1.17573 1.20926 1.50405 1.5178 1.66705 1.85841 2.21432 2.34663 3.3213 3.45752 4.10244 4.34962 4.82755 
13 0.01741 0.10163 0.1681 0.18791 0.32747 0.78974 0.82463 0.8345 0.86326 0.99775 1.46526 1.50475 1.51918 
25 0.01562 0.10806 0.16863 0.17927 0.32157 0.33225 0.52275 0.80507 0.83073 0.84204 0.99969 1.01608 1.1804 1.21875 1.50853 1.52567 1.66601 1.69943 1.85737 1.88467 2.35138 3.46392 4.10797 4.3486 4.82869 
17 0.02042 0.10315 0.16365 0.18543 0.3178 0.79139 0.82451 0.83486 0.98084 0.99673 1.01863 1.47364 1.50568 1.52478 1.66049 1.85254 4.34509 
22 0.00658 0.02953 0.11079 0.17442 0.18445 0.32827 0.33868 0.79828 0.83275 0.84216 0.86291 1.00314 1.01384 1.20382 1.47686 1.51304 1.52672 1.67331 1.86688 3.47369 4.36324 4.84139 
28 0.01412 0.10401 0.17002 0.17912 0.20283 0.32437 0.33468 0.53088 0.79961 0.83111 0.84071 0.8751 1.0011 1.01315 1.18112 1.20109 1.34827 1.51131 1.52748 1.66838 1.8612 2.21945 2.8616 3.32838 3.46602 4.10707 4.35966 4.84181 
15 0.00872 0.09786 0.16855 0.17867 0.32841 0.78879 0.82633 0.83582 0.85254 0.99546 1.00675 1.21647 1.46777 1.50748 1.52065 
17 0.01971 0.10398 0.16948 0.18206 0.32478 0.3399 0.79354 0.82765 0.83743 0.86752 0.99989 1.01799 1.47106 1.5078 1.52242 1.67482 1.86235 
16 0.01555 0.10253 0.16495 0.18338 0.31923 0.79074 0.82468 0.83488 0.88492 0.9938 1.00919 1.20938 1.47813 1.50539 1.52178 1.86004 
24 0.02111 0.10939 0.17242 0.18537 0.32885 0.52711 0.8001 0.83167 0.84209 1.002 1.01918 1.18336 1.21235 1.36489 1.51159 1.5298 1.67638 1.86944 2.22667 2.36232 3.33173 3.4665 4.11307 4.83581 
11 0.0098 0.11567 0.17127 0.19625 0.33364 0.80761 0.83149 0.84807 1.00282 1.50562 1.52376 
34 0.02033 0.09625 0.15623 0.16609 0.30898 0.31814 0.50042 0.64111 0.79302 0.81928 0.82958 0.98765 1.00098 1.16265 1.17952 1.32682 1.4976 1.51362 1.65256 1.84421 2.06213 2.19041 2.33278 2.64129 2.81835 2.98461 3.15986 3.30716 3.44316 3.5899 3.76386 4.09096 4.33625 4.81179 
18 0.01916 0.10151 0.16689 0.17756 0.32383 0.34332 0.79141 0.82637 0.83593 0.85759 0.99764 1.01021 1.20895 1.47033 1.5068 1.52082 1.67993 1.87592 
30 0.06048 0.13063 0.1617 0.17526 0.31301 0.32545 0.50488 0.79477 0.82274 0.83324 0.99113 1.00317 1.16741 1.33137 1.50053 1.51614 1.65663 1.84773 2.06722 2.19526 2.33689 2.82254 2.98931 3.16579 3.3123 3.44948 3.59896 4.09516 4.33994 4.81576 
17 0.0151 0.1089 0.1728 0.18936 0.33064 0.79808 0.83082 0.84144 1.002 1.02546 1.18873 1.48269 1.51263 1.53271 4.11335 4.3766 4.84582 
20 0.01871 0.10222 0.17212 0.18661 0.32656 0.34134 0.79275 0.8287 0.83815 0.85714 0.99937 1.01087 1.18855 1.47089 1.51034 1.52532 1.67981 1.87235 3.48345 4.11268 
27 0.02043 0.10529 0.1642 0.17382 0.20001 0.31763 0.32787 0.50953 0.80579 0.82802 0.8398 0.99573 1.00928 1.1748 1.33763 1.50548 1.52296 1.66052 1.67802 1.85233 1.88538 2.20038 2.34236 2.82711 4.09992 4.34349 4.81947 
18 0.01441 0.09828 0.16885 0.18143 0.32514 0.78706 0.82492 0.83438 0.85006 0.98067 1.00085 1.22681 1.46603 1.50628 1.51925 1.67756 4.1087 4.35649 
33 0.01394 0.09485 0.15848 0.16758 0.18794 0.31239 0.32229 0.50473 0.78896 0.82095 0.8304 0.85785 0.99031 1.00174 1.168 1.33106 1.49868 1.51194 1.65543 1.68146 1.84681 2.06672 2.19556 2.33635 2.82242 2.98931 3.1672 3.31215 3.44716 3.59248 4.09416 4.33876 4.81491 
24 0.01377 0.10402 0.16647 0.1779 0.32235 0.33664 0.51832 0.79785 0.82757 0.83784 0.99812 1.01557 1.17899 1.21595 1.50526 1.52021 1.66976 1.85903 2.34898 3.32525 3.45966 4.10496 4.35252 4.82617 
20 0.01283 0.10703 0.17565 0.18891 0.33104 0.34838 0.54461 0.80263 0.83405 0.84403 1.00468 1.01993 1.19803 1.4865 1.51537 1.5329 1.68502 1.87724 4.11842 4.84343 
21 0.01541 0.10037 0.17027 0.18188 0.32444 0.33685 0.53795 0.79347 0.82791 0.83729 0.85761 1.00054 1.02091 1.19129 1.47199 1.5082 1.52179 1.67236 1.86833 4.10804 4.83372 
21 0.0116 0.09387 0.16047 0.17148 0.31353 0.33053 0.78455 0.82179 0.83107 0.84667 0.99058 1.00115 1.46175 1.50268 1.51526 1.5476 1.65963 1.84865 4.09957 4.3401 4.81712 
12 0.02168 0.11347 0.17722 0.33533 0.79973 0.83245 0.84376 1.00245 1.02193 1.48013 1.51414 1.53576 
35 0.01548 0.09313 0.16103 0.1691 0.18296 0.31685 0.32699 0.51009 0.65265 0.78887 0.82313 0.83206 0.84862 0.99327 1.00364 1.17108 1.18349 1.21213 1.33677 1.50186 1.51418 1.54578 1.66035 1.68869 1.85443 2.20337 2.34212 2.83241 2.99754 3.16867 3.31704 3.45241 4.09907 4.34539 4.8217 
26 0.00978 0.09225 0.15356 0.16658 0.30692 0.49914 0.78249 0.81544 0.82534 0.86199 0.98459 1.16409 1.32782 1.48795 1.50113 1.52218 1.65116 1.84126 2.062 2.33091 2.81803 3.30775 3.44777 4.08882 4.33289 4.80903 
10 0.07712 0.16422 0.32418 0.79262 0.82409 0.83714 0.99213 1.47197 1.50401 1.52477 
22 0.02139 0.11474 0.17385 0.19238 0.32946 0.36718 0.53153 0.81421 0.83497 0.8501 1.00602 1.18687 1.23298 1.51333 1.53712 1.68359 1.87169 2.36202 3.4705 4.11257 4.35969 4.83184 
21 0.01596 0.10259 0.17691 0.18786 0.3322 0.34601 0.79402 0.83192 0.8411 0.85387 0.98702 1.00881 1.19051 1.22405 1.47378 1.51473 1.52791 1.68472 1.87615 4.11848 4.36587 
28 0.01419 0.10356 0.17129 0.17973 0.19789 0.32803 0.33935 0.5343 0.7998 0.8323 0.84175 0.86831 1.00453 1.02002 1.18217 1.19888 1.35516 1.51111 1.52475 1.67277 1.86313 1.88966 2.21783 2.35456 3.46933 4.10841 4.36219 4.84068 
34 0.02308 0.10479 0.16376 0.17408 0.21603 0.31797 0.33001 0.51052 0.54949 0.65341 0.81457 0.82991 0.84542 0.9958 1.01019 1.17276 1.19187 1.33684 1.5059 1.52465 1.6615 1.85341 2.08004 2.20646 2.34272 2.65874 2.83144 2.99768 3.17171 3.3183 3.45574 4.10023 4.34625 4.82245 
21 0.02265 0.11144 0.17051 0.18184 0.32587 0.34049 0.52118 0.80877 0.83276 0.84498 1.0006 1.01477 1.18471 1.22906 1.5104 1.52859 1.67328 1.86276 4.10929 4.35285 4.83822 
25 0.01529 0.10416 0.16684 0.17606 0.19989 0.3221 0.33382 0.79675 0.8283 0.83822 0.94347 0.9984 1.01191 1.17822 1.22362 1.50661 1.52111 1.66539 1.70136 1.85972 2.22944 2.35042 4.10833 4.35296 4.83232 
19 0.01899 0.10181 0.16449 0.17491 0.31844 0.33285 0.79154 0.82517 0.83501 0.86776 0.99442 1.00842 1.46992 1.50616 1.52309 1.66187 1.8567 4.10347 4.34899 
22 0.01129 0.09825 0.17482 0.18441 0.21714 0.33214 0.34751 0.80074 0.83447 0.84402 0.86915 1.00384 1.01408 1.19316 1.48237 1.51476 1.52907 1.6791 1.87363 2.24147 4.11788 4.36717 
44 0.009 0.09657 0.16493 0.17306 0.18736 0.32058 0.32935 0.35205 0.51194 0.53755 0.65334 0.80115 0.82831 0.83736 0.86646 0.99738 1.00719 1.17452 1.1866 1.21613 1.33927 1.50729 1.52089 1.66531 1.68796 1.85571 1.87177 2.0765 2.206 2.34387 2.64936 2.83124 2.99857 3.17019 3.31905 3.45453 3.60048 3.77911 4.10153 4.12169 4.3473 4.51718 4.8238 4.84472 
24 0.01187 0.09804 0.17208 0.18362 0.32671 0.33962 0.53702 0.791 0.82803 0.83712 0.85181 1.00241 1.02369 1.18519 1.22102 1.47025 1.50999 1.52333 1.67919 1.86877 2.3558 4.10817 4.35951 4.83915 
25 0.01185 0.10644 0.17077 0.18282 0.32323 0.3348 0.51783 0.80116 0.83083 0.84112 0.99998 1.01347 1.18097 1.20901 1.35019 1.51068 1.52886 1.66857 1.85909 2.2284 2.34929 3.32912 4.10854 4.35436 4.82706 
13 0.01584 0.10514 0.1758 0.20348 0.33361 0.79402 0.82998 0.83969 0.86145 1.00619 1.4696 1.51142 1.52672 
41 0.0189 0.09473 0.15967 0.16765 0.18103 0.31331 0.32061 0.33102 0.50494 0.64313 0.79374 0.82297 0.83217 0.86064 0.99222 1.0022 1.16661 1.17601 1.21296 1.33079 1.50216 1.51598 1.65678 1.67015 1.84862 1.861 2.0665 2.19417 2.33725 2.64172 2.82233 2.9885 3.16322 3.31107 3.44684 3.59231 3.76644 4.09525 4.34043 4.50874 4.81618 
25 0.01515 0.10121 0.16436 0.1737 0.19754 0.31875 0.32981 0.51239 0.7957 0.82644 0.8361 0.87629 0.99573 1.00789 1.17801 1.50376 1.5184 1.66114 1.68893 1.85325 2.21816 2.3438 4.1016 4.34492 4.82162 
27 0.01738 0.11295 0.17771 0.19031 0.33251 0.34629 0.5287 0.80861 0.83722 0.84774 1.00819 1.02658 1.1878 1.21412 1.35852 1.5157 1.53211 1.68 1.87626 2.22219 2.36387 3.18764 3.33904 3.47706 4.11519 4.37329 4.84047 
18 0.01178 0.09538 0.16575 0.17559 0.32063 0.33805 0.78612 0.82373 0.83297 0.84739 0.99251 1.00369 1.18578 1.46464 1.505 1.51751 1.55033 1.67943 
21 0.01959 0.10593 0.1706 0.18424 0.32452 0.3381 0.79595 0.82915 0.83913 0.88032 0.99906 1.01174 1.18633 1.48497 1.50983 1.52577 1.67236 1.86524 4.11346 4.35835 4.83996 
11 0.02046 0.10946 0.17551 0.3381 0.79553 0.82893 0.83994 1.00257 1.4708 1.50874 1.52584 
19 0.0092 0.06929 0.13751 0.1774 0.19431 0.33301 0.79843 0.83327 0.84289 0.86609 1.0075 1.19213 1.23414 1.47787 1.5148 1.53051 1.69017 1.87805 4.39249 
35 0.01736 0.10466 0.17102 0.18127 0.3243 0.33487 0.51568 0.53465 0.65913 0.80333 0.83105 0.84068 1.00253 1.02311 1.17865 1.19594 1.34303 1.50942 1.52381 1.67076 1.86087 2.2086 2.2398 2.34765 2.6644 2.83498 3.00541 3.17484 3.32244 3.45859 3.61001 4.10557 4.35165 4.82697 4.8509 
35 0.01551 0.10466 0.1695 0.17828 0.19824 0.32445 0.33439 0.5169 0.6686 0.80387 0.83154 0.84118 1.00021 1.01091 1.17739 1.1899 1.21974 1.34257 1.51033 1.52519 1.66866 1.71206 1.8591 1.8778 2.2084 2.34808 2.83572 3.00225 3.17629 3.32213 3.45841 3.60345 4.10604 4.3516 4.82893 
14 0.00806 0.10799 0.17492 0.19772 0.33288 0.80077 0.83193 0.84309 1.00645 1.18904 1.48182 1.51193 1.52994 4.11914 
23 0.01624 0.10182 0.17368 0.18634 0.32732 0.33952 0.79291 0.82994 0.83927 0.85582 1.0005 1.01085 1.18554 1.2236 1.47296 1.51097 1.52407 1.67502 1.87492 3.4695 4.10982 4.35696 4.84631 
14 0.01761 0.09619 0.16483 0.17608 0.32826 0.78449 0.8224 0.83183 0.84672 0.97575 0.99812 1.46219 1.50477 1.51855 
17 0.01191 0.10632 0.17009 0.18303 0.32454 0.33985 0.79794 0.8295 0.83994 0.99987 1.01722 1.19507 1.49579 1.5118 1.53053 1.67054 1.87054 
17 0.01339 0.10226 0.16951 0.18617 0.32382 0.34314 0.79257 0.82667 0.83642 0.86556 0.99829 1.01891 1.46996 1.50925 1.52783 1.67993 1.86068 
17 0.01274 0.10088 0.1664 0.17809 0.32545 0.78918 0.82453 0.83433 0.85946 0.99859 1.17818 1.21719 1.46867 1.50627 1.52272 1.69074 4.44262 
26 0.01905 0.09543 0.16015 0.16947 0.19271 0.3141 0.32604 0.50815 0.78926 0.82248 0.83178 0.85287 0.99194 1.00278 1.17256 1.21969 1.49715 1.50927 1.52918 1.65756 1.84844 2.3394 2.82977 4.09745 4.33983 4.81647 
10 0.0189 0.11213 0.17881 0.79371 0.82708 0.83911 1.00478 1.47063 1.50701 1.52604 
32 0.02279 0.10988 0.16781 0.1778 0.20991 0.3212 0.33105 0.51216 0.81221 0.83225 0.84576 0.99939 1.01407 1.17467 1.19381 1.33944 1.50958 1.52884 1.6645 1.69087 1.85633 2.07907 2.20356 2.34481 2.83045 2.99792 3.17493 3.32034 3.45865 4.10319 4.34807 4.82397 
28 0.01798 0.1108 0.17978 0.19415 0.33513 0.35475 0.54217 0.66718 0.80778 0.8376 0.84744 1.01089 1.18993 1.21917 1.36184 1.51516 1.52922 1.68764 1.88144 2.23831 2.36628 2.6709 3.18868 3.47068 4.11418 4.53712 4.67893 4.85227 
15 0.01325 0.11685 0.18096 0.20864 0.33764 0.812 0.83894 0.85254 1.01085 1.19632 1.51676 1.53733 1.69883 2.37798 4.86601 
25 0.02762 0.10531 0.1638 0.17801 0.31719 0.33247 0.51124 0.80038 0.82572 0.8372 0.9938 1.00977 1.17423 1.34318 1.5035 1.52088 1.6639 1.8522 2.34344 2.83331 3.31762 3.45439 4.10042 4.34352 4.82158 
25 0.01609 0.10058 0.16979 0.17879 0.20328 0.32589 0.33879 0.79389 0.82893 0.83821 0.85668 0.99964 1.01099 1.18116 1.20711 1.47455 1.50947 1.52284 1.6725 1.86242 2.22241 2.35192 4.10748 4.35617 4.83271 
13 0.00682 0.10249 0.17196 0.19722 0.33531 0.79342 0.82775 0.83786 0.87686 1.00253 1.46927 1.50906 1.52601 
14 0.00711 0.1033 0.17056 0.18955 0.32889 0.79389 0.82785 0.83803 0.88619 1.00039 1.19459 1.47379 1.5081 1.52396 
19 0.01691 0.10995 0.16934 0.18325 0.32723 0.53627 0.80391 0.83051 0.84261 1.00129 1.18163 1.21644 1.50755 1.52487 1.67751 1.88894 3.32971 3.4632 4.83752 
15 0.01214 0.11003 0.16932 0.18132 0.32561 0.34437 0.80569 0.8313 0.84384 1.00183 1.21583 1.50677 1.52308 1.67032 1.87276 
26 0.0131 0.10564 0.16865 0.18103 0.32188 0.33538 0.51524 0.80101 0.82922 0.83973 0.99763 1.00969 1.17876 1.22851 1.34201 1.50767 1.52405 1.6687 1.85815 2.34848 2.83473 3.32259 3.45714 4.10335 4.34969 4.82511 
15 0.01718 0.11258 0.17396 0.19069 0.32911 0.35361 0.8072 0.83366 0.84574 1.0031 1.02189 1.22961 1.5107 1.52798 1.68473 
10 0.00978 0.1091 0.18029 0.79453 0.82855 0.84002 1.00317 1.47069 1.51197 1.53818 
28 0.01937 0.11422 0.18111 0.19496 0.33521 0.34871 0.529 0.56605 0.81306 0.8399 0.85012 1.01144 1.03363 1.18961 1.21122 1.35809 1.51962 1.53714 1.68113 1.87558 2.22446 2.36254 2.86856 3.33669 3.47218 4.11847 4.36686 4.84315 
23 0.00902 0.09941 0.1651 0.17518 0.22771 0.31956 0.33125 0.79297 0.82595 0.83559 0.86583 0.99544 1.00891 1.17958 1.47783 1.50629 1.52108 1.66389 1.85355 2.34585 4.10189 4.34473 4.82206 
38 0.07897 0.14479 0.15963 0.16965 0.30733 0.31539 0.33041 0.5013 0.64121 0.78471 0.81795 0.82697 0.84497 0.98752 0.99821 1.16377 1.32735 1.46921 1.49825 1.51123 1.65279 1.671 1.84392 1.86536 2.06279 2.19108 2.33339 2.64025 2.81886 2.98534 3.16004 3.30794 3.44415 3.58936 3.76403 4.09135 4.33604 4.81212 
23 0.01005 0.11528 0.17538 0.19009 0.32914 0.34317 0.54788 0.82226 0.83979 0.86192 1.00559 1.02676 1.18962 1.51535 1.53824 1.67424 1.86677 2.22757 2.37328 3.47184 4.11724 4.35788 4.83502 
17 0.01229 0.1065 0.16984 0.18095 0.32665 0.35262 0.79817 0.82994 0.84027 0.99932 1.01244 1.47606 1.50977 1.5259 1.67632 1.86491 4.38145 
16 0.01605 0.11077 0.17677 0.1928 0.33183 0.35159 0.8024 0.83466 0.8449 1.00405 1.01672 1.21324 1.48559 1.51486 1.53114 1.68634 
20 0.01276 0.10848 0.17022 0.18083 0.32732 0.34473 0.54154 0.80583 0.8319 0.84307 1.00355 1.18517 1.22604 1.50888 1.5249 1.67777 1.86668 2.23166 2.3535 4.83531 
18 0.01632 0.10574 0.16779 0.18116 0.32191 0.3362 0.79727 0.8277 0.83835 0.99751 1.01444 1.47712 1.5075 1.52443 1.66807 1.85818 4.10351 4.34771 
25 0.01116 0.1066 0.16479 0.17765 0.31809 0.33163 0.51072 0.80596 0.82849 0.8417 0.99603 1.01099 1.17434 1.33919 1.50593 1.52495 1.66185 1.85379 2.34252 2.82976 3.31789 3.45865 4.10062 4.34531 4.82117 
21 0.01735 0.09875 0.16899 0.17844 0.21437 0.32507 0.33819 0.79077 0.82762 0.83674 0.85198 0.99755 1.00716 1.18637 1.46876 1.50844 1.52092 1.55531 1.6719 4.11365 4.35149 
27 0.01615 0.11582 0.18142 0.20095 0.33698 0.53634 0.67068 0.81601 0.84027 0.8524 1.01087 1.19179 1.22644 1.36579 1.51963 1.54071 1.68961 2.10864 2.24005 2.37734 2.66781 3.19022 3.4733 4.11659 4.3929 4.53702 4.84404 
32 0.00847 0.09809 0.16077 0.17116 0.31279 0.32309 0.50657 0.79083 0.82269 0.8325 0.8737 0.99194 1.00446 1.17008 1.19976 1.33363 1.50163 1.51636 1.65831 1.84877 2.07034 2.19978 2.33828 2.8252 2.99251 3.16654 3.31368 3.45046 3.60067 4.09627 4.34078 4.81711 
12 0.00856 0.10879 0.16776 0.1875 0.32535 0.80086 0.82811 0.84122 0.99724 1.22842 1.50377 1.523 
20 0.01678 0.10078 0.17226 0.18421 0.3269 0.34089 0.79145 0.82867 0.83799 0.8542 1.00032 1.01335 1.18592 1.22357 1.47143 1.51191 1.52784 1.68058 4.10943 4.83362 
12 0.01878 0.10641 0.17467 0.49222 0.79285 0.82821 0.8384 0.87325 1.00344 1.46885 1.50843 1.52371 
20 0.00814 0.10178 0.17582 0.20256 0.33036 0.79658 0.83099 0.84107 0.87832 1.00503 1.18666 1.22552 1.48037 1.51271 1.53016 1.88147 3.33074 4.11007 4.39769 4.84354 
20 0.01729 0.10597 0.16979 0.18336 0.32549 0.36322 0.79631 0.82912 0.83922 0.9065 0.99841 1.00991 1.18544 1.22838 1.50704 1.52157 1.67991 1.86305 4.10802 4.36095 
13 0.02368 0.11384 0.17286 0.32534 0.79815 0.82968 0.8418 0.99783 1.01427 1.19075 1.505 1.5211 4.38836 
19 0.01095 0.10258 0.16811 0.17746 0.20356 0.32559 0.34537 0.79638 0.82898 0.8387 0.87238 0.99884 1.01092 1.47537 1.51013 1.52666 1.67056 1.86291 4.35316 
19 0.01568 0.10503 0.16849 0.17747 0.19869 0.32583 0.3389 0.79729 0.82987 0.83962 0.8746 1.00035 1.01253 1.2137 1.49788 1.51243 1.52912 1.67114 1.86757 
14 0.01187 0.10839 0.17102 0.19272 0.33045 0.79863 0.82967 0.84087 0.9981 1.01293 1.48146 1.50975 1.5279 1.68922 
20 0.01519 0.10672 0.17077 0.18108 0.32555 0.33847 0.79736 0.83062 0.8406 0.88208 1.00112 1.01383 1.18756 1.48616 1.51128 1.52721 1.67168 1.866 2.23669 4.11855 
21 0.01539 0.11232 0.17818 0.19147 0.33313 0.34814 0.54896 0.8092 0.83753 0.84806 1.00716 1.02172 1.1909 1.22698 1.37816 1.51598 1.5324 1.6801 1.87785 2.23797 3.4792 
20 0.01633 0.0996 0.16109 0.17378 0.31559 0.78742 0.82177 0.83186 0.8695 0.99147 1.009 1.46654 1.50244 1.52028 1.65888 1.84994 2.34184 4.0988 4.34066 4.81782 
16 0.02007 0.11427 0.17501 0.19189 0.33128 0.80409 0.83401 0.84572 1.00469 1.02882 1.23928 1.51018 1.52629 1.68185 1.87523 4.37069 
14 0.00848 0.10473 0.17606 0.19849 0.33275 0.79992 0.83279 0.84338 1.0027 1.01879 1.20489 1.48373 1.51315 1.53029 
12 0.0137 0.1094 0.17047 0.20904 0.32834 0.80068 0.82841 0.84089 1.00065 1.47974 1.50791 1.52744 
18 0.01128 0.11326 0.17542 0.19386 0.33247 0.53915 0.81103 0.83554 0.8492 1.00702 1.19325 1.51145 1.52908 1.67904 1.87913 3.4743 4.11375 4.39651 
15 0.0083 0.1013 0.17637 0.20585 0.33976 0.79739 0.83171 0.84182 0.8809 1.00257 1.01806 1.19512 1.48177 1.51357 1.53161 
22 0.01861 0.10565 0.16958 0.18394 0.32365 0.33841 0.52472 0.7987 0.82893 0.83913 0.99919 1.01504 1.17889 1.21562 1.50648 1.52118 1.66768 1.86134 2.35249 4.10651 4.35291 4.83117 
34 0.00729 0.09144 0.16741 0.17648 0.19513 0.32409 0.33376 0.51687 0.54211 0.66397 0.80073 0.83049 0.83968 0.86624 1.00069 1.01187 1.18174 1.21515 1.34961 1.5094 1.52286 1.66815 1.85954 2.22304 2.34865 2.6783 2.84029 3.18172 3.32579 3.46448 4.10893 4.35107 4.53342 4.82767 
14 0.0092 0.08619 0.1801 0.20502 0.33633 0.80358 0.83613 0.84682 1.01072 1.20676 1.48205 1.51742 1.53634 4.39875 
14 0.01437 0.10015 0.16455 0.17627 0.3236 0.78819 0.8236 0.83338 0.85784 0.99465 1.00994 1.46516 1.50396 1.51829 
18 0.01182 0.09771 0.17337 0.1906 0.32966 0.49369 0.78872 0.82668 0.8358 0.8469 0.97931 1.003 1.02152 1.18946 1.23232 1.46968 1.51009 1.52325 
42 0.02032 0.10878 0.16944 0.17858 0.19992 0.32367 0.33332 0.51498 0.53404 0.65478 0.81697 0.83456 0.84674 1.00149 1.01459 1.17671 1.18795 1.21559 1.34093 1.36175 1.51198 1.53036 1.66737 1.69153 1.86023 2.08568 2.20615 2.23652 2.34805 2.65 2.83469 2.99931 3.17413 3.32135 3.4579 3.48387 3.60253 4.1064 4.35413 4.5255 4.65166 4.8276 
24 0.01057 0.09909 0.16255 0.17543 0.31624 0.33047 0.51324 0.79283 0.8227 0.83286 0.99214 1.04626 1.17445 1.33767 1.5002 1.51482 1.66318 1.85179 2.20665 3.31591 3.45382 4.09851 4.34289 4.82032 
15 0.01705 0.09938 0.17179 0.18637 0.32671 0.34657 0.79024 0.82747 0.83672 0.85189 0.99719 1.00831 1.46732 1.50935 1.52292 
25 0.0149 0.10348 0.16502 0.17717 0.31862 0.33203 0.51241 0.79856 0.82635 0.83697 0.99527 1.00962 1.1753 1.21446 1.33911 1.50478 1.52139 1.66476 1.85374 2.34246 2.83271 3.31877 4.10001 4.34525 4.8215 
9 0.0241 0.11902 0.17501 0.79743 0.82947 0.84251 1.00374 1.47627 1.51366 
11 0.02405 0.12138 0.18056 0.3482 0.80634 0.83629 0.84936 1.00561 1.02626 1.51109 1.52876 
15 0.01358 0.10128 0.16278 0.17552 0.31924 0.78986 0.82307 0.83344 0.98975 1.00452 1.18685 1.47205 1.50335 1.51983 1.67553 
13 0.01673 0.1108 0.17244 0.19417 0.33374 0.80047 0.83082 0.84236 0.99987 1.01605 1.48609 1.51112 1.53022 
14 0.0111 0.09993 0.17212 0.18882 0.32817 0.79053 0.82796 0.83745 0.85438 0.99856 1.01024 1.4681 1.50993 1.52431 
21 0.01015 0.06436 0.13723 0.17922 0.19533 0.3342 0.35529 0.80724 0.83706 0.84735 1.00903 1.03257 1.19089 1.22631 1.51472 1.52968 1.68459 1.88343 4.11563 4.3683 4.84229 
11 0.00733 0.10563 0.17318 0.79158 0.82572 0.8369 0.98341 1.00803 1.4712 1.50598 1.52382 
20 0.01885 0.10243 0.1686 0.17815 0.21084 0.32347 0.33676 0.7947 0.8285 0.83798 0.8608 0.99808 1.00913 1.22215 1.47577 1.50878 1.52281 1.66737 1.85912 4.35261 
19 0.01266 0.10498 0.17135 0.18761 0.32629 0.35126 0.79572 0.82909 0.83905 0.87853 1.0008 1.02189 1.18301 1.21733 1.50759 1.52317 1.68022 1.87325 2.25339 
12 0.01578 0.10859 0.16514 0.18799 0.32218 0.79818 0.82538 0.83845 0.99671 1.48488 1.50772 1.53601 
30 0.01212 0.09721 0.15909 0.16958 0.31171 0.32291 0.50457 0.7894 0.82129 0.8311 0.87179 0.99055 1.00273 1.16782 1.20981 1.33205 1.50028 1.51501 1.65596 1.84707 2.06814 2.19765 2.33651 2.82252 2.99137 3.31224 3.4507 4.09509 4.3388 4.81463 
15 0.01405 0.10611 0.17446 0.19763 0.32979 0.79501 0.82994 0.83986 0.87008 1.00143 1.01672 1.20766 1.47632 1.51163 1.52832 
26 0.01339 0.10379 0.17 0.17943 0.20748 0.32651 0.34022 0.54678 0.79958 0.83062 0.84028 0.87967 1.00181 1.01632 1.18014 1.21027 1.50895 1.52293 1.67033 1.8627 2.22736 2.34994 3.47188 4.10901 4.35302 4.83683 
12 0.01009 0.11573 0.17407 0.2171 0.33252 0.80825 0.83293 0.84894 1.00454 1.21267 1.51079 1.53519 
15 0.01784 0.11052 0.16773 0.18031 0.32402 0.36149 0.8046 0.82959 0.84274 0.99969 1.19142 1.50557 1.52282 1.67152 1.86729 
11 0.01692 0.11665 0.18136 0.79931 0.83247 0.84481 1.00224 1.02595 1.48215 1.51288 1.5334 
12 0.01244 0.10612 0.17397 0.33082 0.7934 0.82733 0.83798 0.98335 1.00333 1.47089 1.50865 1.52795 
12 0.02284 0.11953 0.1832 0.23123 0.34172 0.81001 0.83917 0.85126 1.01502 1.21307 1.51848 1.53928 
31 0.01517 0.10048 0.16576 0.17581 0.2244 0.3199 0.33112 0.51203 0.79457 0.8259 0.83551 0.87098 0.99624 1.00995 1.17475 1.20528 1.33927 1.50488 1.51921 1.66574 1.85463 2.21275 2.34344 2.83185 3.01891 3.17172 3.31834 3.45475 4.10058 4.3464 4.82296 
17 0.02049 0.11176 0.17787 0.19618 0.33483 0.80036 0.83435 0.84458 0.8969 1.00893 1.19469 1.4806 1.51462 1.53062 3.48233 4.11665 4.37711 
23 0.01678 0.09818 0.16799 0.17631 0.19365 0.32317 0.33254 0.7899 0.82735 0.83639 0.84982 0.99738 1.00668 1.18314 1.22404 1.46926 1.50867 1.52093 1.55261 1.66661 1.85981 4.11229 4.35635 
20 0.01955 0.10301 0.16965 0.17929 0.21393 0.32627 0.34102 0.79517 0.82912 0.8386 0.86124 0.99989 1.01266 1.19625 1.47532 1.50939 1.52339 1.67891 1.8693 4.35701 
28 0.01703 0.10137 0.17255 0.18435 0.32812 0.34462 0.52681 0.79452 0.82963 0.83892 0.85746 1.0012 1.01339 1.18225 1.20621 1.35631 1.48269 1.51145 1.52632 1.68223 1.87017 2.22293 2.36012 3.33392 3.46452 4.10946 4.3569 4.83631 
18 0.02024 0.11155 0.1717 0.18255 0.32627 0.339 0.80415 0.8331 0.8442 1.00139 1.01426 1.19419 1.50937 1.52476 1.66771 1.68792 1.87084 4.38681 
16 0.01257 0.09949 0.17657 0.19465 0.33481 0.79022 0.82817 0.83756 0.84749 0.97636 1.00543 1.0225 1.22083 1.47006 1.51235 1.5252 
15 0.0127 0.09921 0.17029 0.18826 0.33308 0.78829 0.82593 0.83544 0.85238 0.9936 1.00454 1.19504 1.4673 1.50804 1.52276 
14 0.0103 0.10449 0.1654 0.19577 0.31927 0.79528 0.82453 0.83621 0.99329 1.47255 1.50498 1.52726 1.85307 4.34495 
15 0.01484 0.10666 0.17567 0.19871 0.33218 0.79551 0.83071 0.84058 0.86884 1.00663 1.21903 1.47275 1.51218 1.52824 4.39137 
13 0.00853 0.10493 0.1721 0.19854 0.33261 0.79521 0.82852 0.83889 0.99525 1.00937 1.47228 1.5085 1.52455 
12 0.02056 0.12367 0.17508 0.20216 0.33482 0.81198 0.83526 0.8528 1.00534 1.19669 1.51322 1.53948 
17 0.01106 0.10471 0.16872 0.18187 0.32392 0.3457 0.79644 0.82802 0.83835 0.9973 1.01263 1.19538 1.48426 1.50851 1.52527 1.67925 1.86628 
26 0.01469 0.10267 0.16281 0.17364 0.31558 0.32732 0.5083 0.79869 0.82538 0.83618 0.99361 1.00609 1.17171 1.33566 1.50319 1.51946 1.65969 1.85029 2.19981 2.33979 2.8261 3.31518 3.45198 4.09777 4.34195 4.818 
25 0.01292 0.1047 0.16728 0.17676 0.20331 0.32368 0.33676 0.52037 0.80263 0.82942 0.83964 0.99909 1.01284 1.1826 1.2262 1.50719 1.52235 1.66818 1.86029 2.21793 2.34963 3.46614 4.10721 4.34944 4.82726 
13 0.02108 0.11465 0.17397 0.20669 0.33002 0.80429 0.83175 0.84473 1.00292 1.2033 1.509 1.52844 4.38843 
26 0.00719 0.09562 0.1692 0.1779 0.19814 0.32529 0.33695 0.51963 0.7975 0.82995 0.83938 0.86508 1.00105 1.01401 1.18629 1.4812 1.51014 1.52433 1.67006 1.86027 1.88892 2.34751 3.32792 4.10642 4.35184 4.82793 
19 0.01019 0.1031 0.16961 0.17831 0.19563 0.3281 0.3412 0.80048 0.83221 0.84207 0.89192 1.00265 1.01526 1.48209 1.51224 1.5275 1.67154 1.8669 4.35513 
18 0.01937 0.11008 0.1761 0.18922 0.33135 0.34761 0.80057 0.834 0.84393 0.88131 1.00429 1.01685 1.47995 1.51413 1.52934 1.67874 1.87956 4.36372 
21 0.01347 0.10375 0.1764 0.19511 0.33274 0.79415 0.83122 0.84083 0.85994 1.00503 1.02748 1.18839 1.22276 1.47566 1.51327 1.52846 1.69374 3.4681 4.11443 4.36774 4.85952 
12 0.00716 0.10857 0.17654 0.21567 0.33976 0.80433 0.83311 0.84517 1.00765 1.48245 1.51261 1.53152 
32 0.02067 0.10506 0.16851 0.18035 0.32233 0.33511 0.51542 0.55009 0.65776 0.80663 0.82956 0.84009 0.99937 1.01858 1.17804 1.20174 1.34217 1.50756 1.52398 1.66945 1.85954 2.21212 2.34612 2.65751 2.83605 3.17681 3.32052 3.45831 4.10362 4.35235 4.5316 4.82681 
13 0.01835 0.10324 0.16666 0.18574 0.32739 0.79159 0.82482 0.83515 0.97313 0.99965 1.46865 1.50479 1.52075 
29 0.01079 0.10497 0.17046 0.18068 0.23304 0.3256 0.33859 0.51808 0.55942 0.80769 0.83192 0.84212 1.00106 1.01503 1.18015 1.21152 1.34495 1.51006 1.5259 1.67064 1.86308 2.21948 2.35012 2.83869 3.32437 3.46041 4.10677 4.35211 4.82859 
20 0.02049 0.10337 0.16837 0.18474 0.32196 0.33882 0.79321 0.82634 0.8363 0.87628 0.99711 1.0157 1.2034 1.48114 1.50694 1.52278 1.67575 1.86736 4.35041 4.83251 
24 0.01033 0.10177 0.16998 0.17932 0.20601 0.32587 0.33853 0.79711 0.8303 0.83994 0.86974 1.00156 1.01513 1.18728 1.4812 1.51063 1.52535 1.67018 1.86206 2.34956 3.3358 4.10616 4.35264 4.83036 
18 0.01256 0.09756 0.16717 0.1786 0.32516 0.78657 0.82426 0.83374 0.85001 0.98309 1.00019 1.18403 1.22486 1.46708 1.50565 1.51891 1.67927 4.35487 
14 0.01047 0.10132 0.17664 0.20334 0.33334 0.79388 0.83058 0.84021 0.85989 1.007 1.20403 1.47112 1.51354 1.53031 
35 0.0131 0.09494 0.15901 0.16772 0.18495 0.31293 0.32242 0.50485 0.64647 0.79166 0.8219 0.83131 0.86318 0.9912 1.00153 1.16709 1.19736 1.33178 1.50087 1.51482 1.65573 1.6745 1.84789 2.06715 2.19549 2.33676 2.82242 2.98935 3.16397 3.31206 3.44757 3.59333 4.09481 4.33962 4.81548 
22 0.00675 0.08885 0.16867 0.17738 0.20015 0.32621 0.3408 0.78908 0.82661 0.83564 0.84877 0.99938 1.0123 1.18204 1.2257 1.46844 1.50801 1.52021 1.5509 1.67629 1.86515 2.24117 
35 0.01538 0.09557 0.16144 0.16976 0.18448 0.31529 0.3239 0.33906 0.50766 0.79197 0.82423 0.83342 0.85438 0.99372 1.00445 1.16986 1.18347 1.21891 1.33418 1.50355 1.51688 1.65895 1.67926 1.85044 2.19715 2.33952 2.82489 2.99109 3.16825 3.31411 3.45173 3.59583 4.09814 4.34207 4.81809 
14 0.01371 0.10194 0.16793 0.18929 0.32546 0.79034 0.82483 0.83485 0.86898 0.99722 1.19617 1.46861 1.50596 1.52337 
20 0.0202 0.10985 0.17576 0.18892 0.33212 0.36909 0.80017 0.83372 0.84361 0.87858 1.00394 1.01631 1.19046 1.23293 1.51246 1.52758 1.68127 1.87406 4.11645 4.36583 
29 0.01276 0.099 0.167 0.17663 0.20812 0.3216 0.33174 0.51642 0.79442 0.828 0.83727 0.85765 0.9979 1.00852 1.17964 1.2106 1.34664 1.50724 1.52125 1.66499 1.856 2.34569 2.83395 3.32286 3.46529 4.10409 4.34747 4.39685 4.82536 
11 0.01704 0.10832 0.17814 0.79317 0.82906 0.83954 0.87989 1.0105 1.46974 1.5123 1.53328 
21 0.00648 0.09584 0.16554 0.17627 0.3216 0.33662 0.53805 0.79111 0.82566 0.83504 0.85523 0.99672 1.01031 1.20763 1.46951 1.50687 1.5221 1.6737 1.85899 4.10773 4.34723 
27 0.00798 0.10501 0.16386 0.17523 0.31712 0.33077 0.51121 0.80477 0.82736 0.84051 0.99491 1.00981 1.17238 1.21794 1.34239 1.50519 1.52488 1.6607 1.85359 2.21337 2.34412 2.83219 3.31744 3.45696 4.10215 4.34736 4.82225 
17 0.02806 0.11504 0.16467 0.17802 0.31906 0.35079 0.80614 0.82829 0.84382 0.99543 1.01234 1.50422 1.52316 1.6622 1.85416 4.34615 4.8218 

44
