# Supplementary material for: Deciphering the Contribution of Oriens-Lacunosum/Moleculare (OLM) Cells to Intrinsic θ Rhythms Using Biophysical Local Field Potential (LFP) Models
Source: eNeuro. 2018 Sep 4;5(4):ENEURO.0146-18.2018. doi: 10.1523/ENEURO.0146-18.2018 (PMC6140113; doi:10.1523/ENEURO.0146-18.2018)
Supplement: Supplementary file 2 — Supplementary Code. Download supplement 2, GZ file [file sup_enu-eN-NWR-0146-18-s02.gz › LFP_microcircuit-master/SOM-350-SOM12915016-dSD3.5ms-shift5.32ms-gnSD0.12-gsb4.25-csb0.21-gbs1.5-cbs0.1344-spiketimes.txt]

14328

350


42 0.01373 0.10588 0.17145 0.18102 0.21084 0.32549 0.33564 0.5169 0.53696 0.65678 0.81129 0.83339 0.84346 1.00361 1.02237 1.17903 1.19173 1.22215 1.34317 1.37153 1.51827 1.67022 1.86093 1.88616 2.08209 2.20865 2.24154 2.34856 2.65222 2.83578 3.00187 3.17454 3.32313 3.45866 3.48503 3.60447 3.7825 4.10601 4.35293 4.52006 4.66831 4.82872 
29 0.01237 0.10318 0.16234 0.17512 0.31581 0.32947 0.50885 0.65006 0.80616 0.82604 0.83974 0.99405 1.17076 1.19264 1.33585 1.54672 1.66041 1.85123 2.08002 2.20226 2.34017 2.82812 2.99695 3.16944 3.31578 3.45178 4.09788 4.34349 4.81958 
42 0.01931 0.11172 0.17141 0.18171 0.22261 0.32507 0.33547 0.51654 0.53623 0.6555 0.82376 0.8379 0.85706 1.00333 1.02032 1.17823 1.19068 1.22297 1.34287 1.36973 1.51871 1.66939 1.70588 1.86106 1.89118 2.08308 2.20811 2.24739 2.34876 2.65354 2.83548 3.0022 3.1755 3.32336 3.45896 3.60501 3.78176 4.10675 4.35382 4.52035 4.66373 4.82902 
56 0.01229 0.09073 0.15676 0.16524 0.17436 0.19953 0.3139 0.32099 0.3311 0.50559 0.51784 0.54167 0.64399 0.65986 0.79986 0.82347 0.83201 0.85285 0.99261 1.00268 1.16764 1.17647 1.1929 1.33158 1.34451 1.50399 1.52906 1.65759 1.67172 1.84908 1.86243 2.06767 2.19525 2.21158 2.3377 2.35809 2.6398 2.82326 2.84107 2.98956 3.01987 3.16346 3.18059 3.31212 3.3267 3.4478 3.46016 3.59286 3.76762 4.09576 4.11056 4.34131 4.50771 4.64307 4.81722 4.83325 
43 0.00852 0.10573 0.16847 0.17812 0.20542 0.32246 0.33244 0.51365 0.53179 0.65357 0.81729 0.8337 0.84736 1.0008 1.01659 1.17544 1.1871 1.21643 1.33977 1.36177 1.51473 1.66635 1.69051 1.85765 1.87699 2.07881 2.20555 2.24047 2.3459 2.6501 2.83253 2.85865 2.99968 3.1726 3.32068 3.45637 3.60254 3.7787 4.10404 4.35035 4.51745 4.6605 4.82618 
39 0.00792 0.09696 0.16219 0.1715 0.19658 0.31623 0.32629 0.50805 0.52856 0.64839 0.80033 0.82484 0.83448 0.99402 1.01152 1.17025 1.18278 1.2131 1.33478 1.51318 1.66047 1.85104 1.8765 2.07411 2.19991 2.2366 2.33992 2.64696 2.82692 2.99337 3.16635 3.31462 3.45068 3.59659 3.77745 4.0977 4.34341 4.51498 4.81944 
42 0.01809 0.09949 0.16624 0.17528 0.19894 0.32088 0.33065 0.51288 0.53378 0.65214 0.79935 0.82776 0.83705 0.87133 0.9992 1.01934 1.17443 1.18571 1.21281 1.33887 1.36514 1.51546 1.66579 1.85649 1.88413 2.07939 2.20574 2.34426 2.64795 2.83172 2.99771 3.17017 3.31897 3.45429 3.47776 3.6005 3.77883 4.10192 4.34874 4.51652 4.65892 4.8241 
50 0.01645 0.09657 0.16429 0.17234 0.18656 0.31855 0.32626 0.33802 0.51051 0.52474 0.64958 0.67285 0.80216 0.82768 0.83657 0.864 0.9972 1.00788 1.17248 1.18206 1.20211 1.33667 1.35254 1.51071 1.53534 1.66239 1.67888 1.85426 1.86993 2.07402 2.20137 2.22367 2.34263 2.64631 2.82882 2.84845 2.99469 3.16872 3.31715 3.45253 3.46568 3.59856 3.77355 4.10047 4.12346 4.34628 4.51323 4.65092 4.82221 4.84174 
49 0.01796 0.09351 0.16034 0.16837 0.18186 0.31493 0.3228 0.33512 0.5067 0.52158 0.64547 0.66994 0.79892 0.82414 0.83305 0.86235 0.9936 1.0051 1.16886 1.17859 1.19941 1.33292 1.34854 1.50554 1.55309 1.659 1.67586 1.85044 1.86634 2.06936 2.19733 2.22119 2.33884 2.64131 2.82483 2.84512 2.99097 3.16481 3.31327 3.44881 3.46456 3.59412 3.76889 4.09663 4.34221 4.50878 4.66223 4.81823 4.83742 
43 0.01575 0.11026 0.17688 0.18665 0.21972 0.33095 0.34122 0.52174 0.53993 0.66099 0.69933 0.82463 0.8406 0.85265 1.00916 1.02919 1.18399 1.19608 1.22605 1.34781 1.37089 1.52292 1.67538 1.86593 1.88823 2.0869 2.21479 2.35342 2.65723 2.84024 2.86422 3.00706 3.17952 3.32808 3.46362 3.48559 3.60946 3.78618 4.11128 4.35794 4.52562 4.67696 4.83376 
43 0.02023 0.10585 0.16847 0.17748 0.19914 0.3226 0.33198 0.36698 0.51509 0.53656 0.65492 0.81518 0.83276 0.84355 1.00098 1.01591 1.17629 1.18789 1.21667 1.34103 1.36851 1.51717 1.66688 1.6908 1.85827 1.88043 2.08312 2.20661 2.24346 2.34642 2.65085 2.83381 3.00112 3.17295 3.32133 3.4572 3.60297 3.78202 4.10469 4.35127 4.52 4.66686 4.82725 
36 0.01543 0.10116 0.16392 0.17441 0.31705 0.32783 0.50938 0.53448 0.65016 0.80169 0.82607 0.83625 0.99531 1.01615 1.1726 1.1893 1.33651 1.51298 1.66164 1.85232 1.88831 2.0763 2.20342 2.34128 2.6461 2.82867 2.99562 3.1681 3.31665 3.45207 3.59826 3.77802 4.09886 4.34466 4.51564 4.82087 
48 0.012 0.10327 0.16741 0.17593 0.19256 0.32107 0.32916 0.34227 0.51252 0.52701 0.65148 0.67671 0.81813 0.83344 0.84465 1.00002 1.0118 1.17482 1.18526 1.20972 1.339 1.35756 1.51236 1.54185 1.66496 1.68124 1.85666 1.87175 2.07555 2.20338 2.22914 2.34511 2.64856 2.83067 2.85135 2.99713 3.17127 3.31961 3.45533 3.47312 3.60099 3.77556 4.10311 4.34872 4.51647 4.66548 4.82449 4.84285 
37 0.01839 0.09932 0.16052 0.17011 0.19815 0.31418 0.32442 0.50603 0.53659 0.64642 0.80545 0.82473 0.83564 0.99242 1.00928 1.16847 1.18375 1.33233 1.50866 1.65751 1.68986 1.8492 2.0711 2.19699 2.33787 2.64287 2.82434 2.99032 3.16527 3.31292 3.44865 3.59482 3.7728 4.09592 4.34126 4.51301 4.81724 
52 0.01081 0.09377 0.16025 0.16821 0.18139 0.31453 0.32201 0.33299 0.50602 0.51939 0.55298 0.64442 0.65952 0.80728 0.8255 0.83465 0.99344 1.00429 1.16814 1.1776 1.19641 1.33218 1.34801 1.50421 1.52394 1.65846 1.67357 1.85008 1.864 2.06803 2.09065 2.19628 2.21754 2.33846 2.64026 2.82406 2.84346 2.99017 3.16416 3.18442 3.31276 3.44822 3.4621 3.59356 3.76784 4.0963 4.11495 4.34211 4.50797 4.64591 4.8179 4.83587 
37 0.01494 0.11039 0.16894 0.17999 0.32281 0.33439 0.51484 0.53864 0.65382 0.82006 0.8351 0.85543 1.00159 1.03417 1.1765 1.19112 1.34098 1.51509 1.66771 1.85872 1.89965 2.08012 2.20611 2.34669 2.65007 2.83369 3.00007 3.17243 3.32108 3.45674 3.60193 3.78033 4.10427 4.35158 4.51788 4.66273 4.82666 
48 0.01944 0.10524 0.17009 0.17851 0.19531 0.32424 0.33272 0.34945 0.51588 0.53124 0.65518 0.68076 0.81713 0.83475 0.84463 1.00307 1.01626 1.17797 1.18834 1.21276 1.34191 1.35938 1.51682 1.56376 1.66829 1.68634 1.86032 1.87825 2.08121 2.20788 2.2366 2.34801 2.65176 2.83447 2.85551 3.00125 3.17416 3.32281 3.45815 3.47469 3.60386 3.78059 4.10619 4.35197 4.52036 4.67248 4.82808 4.8533 
35 0.01532 0.11338 0.17541 0.18881 0.32922 0.34238 0.52135 0.54832 0.65995 0.82295 0.83896 0.85616 1.00755 1.18248 1.19927 1.34731 1.52266 1.67464 1.86618 2.08855 2.21361 2.35239 2.65739 2.84014 3.007 3.17818 3.32651 3.46221 3.60851 3.78857 4.10972 4.35929 4.52522 4.66883 4.8335 
44 0.01674 0.10327 0.17114 0.17975 0.19947 0.32556 0.33463 0.36626 0.51761 0.53717 0.65677 0.8088 0.83317 0.84246 1.00362 1.01786 1.17928 1.19047 1.21725 1.34429 1.37431 1.51776 1.67011 1.69492 1.86076 1.87892 2.08284 2.2102 2.24479 2.34881 2.65203 2.83648 3.00291 3.17505 3.32395 3.45919 3.48171 3.60458 3.78232 4.10659 4.35321 4.51978 4.66001 4.82925 
33 0.01861 0.11105 0.16754 0.1814 0.32095 0.33476 0.51402 0.55444 0.65565 0.81985 0.83375 0.86657 0.99995 1.1759 1.19855 1.34211 1.52178 1.66647 1.85688 2.08679 2.21016 2.34524 2.65483 2.83461 3.00573 3.17353 3.32114 3.45755 3.612 4.10323 4.3496 4.52819 4.82594 
38 0.01916 0.10504 0.16452 0.17507 0.31599 0.32603 0.36451 0.5098 0.5338 0.65033 0.81594 0.83061 0.84773 0.99659 1.01752 1.172 1.18595 1.22588 1.33639 1.51541 1.66195 1.85342 1.88265 2.07452 2.20214 2.34182 2.64826 2.82875 2.99495 3.16838 3.31654 3.45243 3.59916 3.77815 4.09964 4.34569 4.51672 4.82161 
36 0.0118 0.10037 0.16223 0.17271 0.31543 0.32602 0.50742 0.53528 0.64821 0.80278 0.82524 0.8359 0.99389 1.01232 1.17024 1.18697 1.33433 1.51102 1.66021 1.85064 1.88225 2.07162 2.20012 2.33933 2.64467 2.82644 2.99319 3.16602 3.31438 3.45025 3.59615 3.77407 4.09724 4.3429 4.51429 4.819 
36 0.01627 0.10706 0.16948 0.18025 0.32291 0.33379 0.51617 0.544 0.65667 0.8112 0.83201 0.8433 1.00109 1.02042 1.1784 1.19678 1.34274 1.52435 1.66797 1.85843 1.88931 2.08865 2.21078 2.34726 2.65579 2.83545 3.00427 3.17527 3.32198 3.45872 3.61047 3.79367 4.10524 4.35212 4.53258 4.82796 
38 0.02031 0.10967 0.17111 0.18159 0.31012 0.32661 0.33847 0.51637 0.53741 0.65629 0.8194 0.83545 0.84968 1.00322 1.02501 1.17849 1.192 1.22737 1.34313 1.51902 1.66893 1.86037 1.88985 2.08398 2.20961 2.34859 2.65278 2.83545 3.00202 3.17426 3.32331 3.45848 3.60475 3.78449 4.10612 4.35298 4.521 4.82841 
35 0.01519 0.11351 0.17674 0.1884 0.33045 0.34217 0.52217 0.54529 0.66159 0.82216 0.83988 0.85405 1.00888 1.18423 1.19966 1.34888 1.52633 1.67492 1.86627 1.90207 2.08978 2.21788 2.3541 2.65959 2.84149 3.00922 3.17964 3.32826 3.46394 3.61045 3.7897 4.11141 4.35919 4.52901 4.8339 
45 0.00968 0.1004 0.16844 0.17711 0.1956 0.32287 0.33184 0.35767 0.51471 0.53263 0.65502 0.81076 0.83203 0.84169 1.00092 1.0137 1.17664 1.18791 1.21549 1.34057 1.36253 1.51655 1.66666 1.6858 1.85805 1.87516 2.08075 2.20687 2.24124 2.34639 2.65072 2.83298 2.85654 2.99945 3.17293 3.32121 3.4573 3.60283 3.78104 4.10428 4.35043 4.51894 4.66398 4.82613 4.85007 
40 0.01767 0.10243 0.16437 0.17413 0.20607 0.31834 0.32893 0.51076 0.53397 0.64979 0.80879 0.82812 0.83902 0.99664 1.0178 1.17209 1.18449 1.21512 1.3372 1.51415 1.66274 1.85422 1.89418 2.07686 2.20182 2.23511 2.34264 2.64721 2.83009 2.99608 3.16894 3.31721 3.45224 3.59914 3.77744 4.10005 4.3468 4.51539 4.66435 4.82262 
41 0.0205 0.11305 0.17198 0.18227 0.22147 0.32559 0.33597 0.51675 0.5358 0.65686 0.82545 0.83903 0.86094 1.00409 1.02229 1.17904 1.19197 1.22661 1.34359 1.37457 1.51867 1.66992 1.70265 1.86119 1.88693 2.08487 2.20947 2.34939 2.65358 2.83614 3.00428 3.17578 3.32401 3.46 3.60645 3.7825 4.1077 4.35362 4.52165 4.66458 4.82949 
37 0.01617 0.10633 0.17166 0.18224 0.32529 0.33609 0.51674 0.53795 0.65678 0.80639 0.83209 0.842 1.00368 1.04775 1.17861 1.19146 1.22147 1.3433 1.52079 1.6703 1.86097 1.89103 2.08538 2.2103 2.34811 2.6541 2.83592 3.00392 3.17501 3.32304 3.45857 3.60511 3.78669 4.10583 4.35315 4.522 4.82868 
35 0.00784 0.10316 0.17276 0.18455 0.3267 0.33889 0.51838 0.54232 0.65753 0.81642 0.83532 0.848 1.00535 1.1807 1.19749 1.34533 1.51874 1.67188 1.86261 2.08505 2.21224 2.34977 2.65307 2.83729 3.00522 3.17573 3.32448 3.46007 3.6058 3.7848 4.10741 4.35448 4.52214 4.66578 4.83032 
33 0.00809 0.11636 0.175 0.19049 0.32822 0.3421 0.51952 0.54535 0.66062 0.83359 0.84731 1.00685 1.18146 1.19897 1.34541 1.52283 1.67224 1.86372 2.08735 2.21128 2.35203 2.65794 2.8383 3.00413 3.17858 3.32623 3.46223 3.60923 3.79971 4.10976 4.35684 4.53281 4.83191 
37 0.01271 0.1094 0.17093 0.18111 0.21981 0.32507 0.33618 0.51802 0.54494 0.65854 0.82168 0.83667 0.85312 1.00345 1.02534 1.1803 1.19877 1.34543 1.52255 1.66975 1.86042 1.88776 2.08657 2.2117 2.34965 2.65637 2.83768 3.00819 3.17624 3.32457 3.46028 3.6083 3.78879 4.10701 4.354 4.52436 4.82948 
35 0.00856 0.10724 0.16982 0.18096 0.32421 0.33667 0.51658 0.54326 0.6556 0.81639 0.8338 0.84838 1.00333 1.17779 1.19343 1.34246 1.51758 1.66974 1.8604 2.08269 2.20886 2.34776 2.65222 2.83534 3.00187 3.17338 3.32219 3.45784 3.60445 3.78257 4.10497 4.35256 4.52011 4.66833 4.82784 
37 0.00943 0.04532 0.12777 0.17791 0.18964 0.33198 0.34429 0.52359 0.54757 0.66275 0.82582 0.84145 0.85652 1.0097 1.05834 1.18506 1.20003 1.34954 1.52608 1.67698 1.86766 2.09102 2.21621 2.35434 2.65909 2.84229 3.00978 3.18102 3.32927 3.46482 3.61061 3.79336 4.11214 4.35978 4.52838 4.67959 4.83534 
35 0.01877 0.11006 0.16823 0.18061 0.32131 0.33318 0.5133 0.5386 0.65294 0.81891 0.83378 0.85479 1.00012 1.17546 1.19131 1.34 1.51537 1.66641 1.85702 2.08039 2.20561 2.34525 2.6495 2.83262 2.99997 3.17198 3.32015 3.45599 3.60133 3.77999 4.10293 4.34956 4.51757 4.66242 4.82523 
44 0.01914 0.1043 0.16843 0.17718 0.19721 0.32324 0.33291 0.51416 0.53147 0.6539 0.80642 0.83087 0.84053 1.0012 1.01686 1.17619 1.18727 1.21379 1.34061 1.36345 1.51611 1.66767 1.69839 1.85855 1.88065 2.08049 2.20636 2.23766 2.34617 2.65117 2.8327 2.85552 2.99945 3.17237 3.32075 3.45637 3.47993 3.60221 3.78148 4.10398 4.35028 4.51933 4.67045 4.82597 
48 0.01151 0.10011 0.17189 0.18035 0.19678 0.32656 0.33495 0.35115 0.51848 0.53454 0.65799 0.68741 0.81798 0.83659 0.84617 1.0047 1.0162 1.18042 1.19074 1.21498 1.34458 1.36351 1.51922 1.55226 1.67069 1.68901 1.86215 1.87859 2.08382 2.20984 2.23554 2.3502 2.65361 2.8372 2.85908 3.00426 3.17669 3.32527 3.46077 3.4796 3.60663 3.78362 4.10831 4.35442 4.52122 4.657 4.83027 4.85243 
37 0.01442 0.10482 0.16622 0.17634 0.21565 0.32002 0.33064 0.51259 0.54171 0.65487 0.81385 0.83072 0.84373 0.99838 1.01898 1.17526 1.19342 1.33964 1.52172 1.66423 1.85498 1.88479 2.07924 2.20671 2.34374 2.65257 2.83178 3.00259 3.17181 3.31921 3.45547 3.6041 3.78906 4.10186 4.34765 4.51993 4.82411 
40 0.01808 0.10701 0.1663 0.17615 0.20587 0.32046 0.33065 0.51186 0.53189 0.65124 0.81811 0.83283 0.85001 0.99911 1.01813 1.1742 1.18772 1.2246 1.33847 1.37112 1.51375 1.66462 1.69298 1.85599 1.87978 2.07778 2.20396 2.34421 2.64819 2.83061 2.99697 3.17023 3.31858 3.45441 3.60046 3.77593 4.10188 4.34842 4.51636 4.82367 
46 0.01846 0.10602 0.16815 0.17716 0.19808 0.32194 0.33095 0.35388 0.51383 0.53174 0.65261 0.6839 0.8213 0.83471 0.84915 1.00099 1.01693 1.17554 1.18654 1.21392 1.33986 1.36198 1.51492 1.6659 1.6857 1.85812 1.88143 2.07978 2.20488 2.23531 2.34606 2.64958 2.83252 2.85765 2.99843 3.1721 3.32053 3.45585 3.47528 3.60169 3.77852 4.10416 4.35067 4.51796 4.65265 4.82594 
40 0.01632 0.10432 0.16679 0.17623 0.20268 0.32088 0.33096 0.51285 0.53718 0.65344 0.81116 0.83033 0.84129 0.99931 1.01968 1.17418 1.18621 1.21585 1.33838 1.36626 1.51997 1.66532 1.69919 1.85658 1.8843 2.08327 2.20489 2.34426 2.65212 2.832 2.99836 3.17192 3.31904 3.45519 3.60159 3.78986 4.10248 4.34869 4.52596 4.82447 
42 0.01437 0.10245 0.16932 0.17819 0.19968 0.32335 0.3326 0.36708 0.51622 0.53902 0.65632 0.8096 0.83192 0.84143 1.00112 1.01414 1.17728 1.18875 1.21664 1.34181 1.37043 1.52094 1.66774 1.69246 1.85873 1.87803 2.08597 2.20885 2.34716 2.65318 2.83459 3.00271 3.17463 3.32209 3.45842 3.60399 3.78538 4.1052 4.35145 4.52097 4.66889 4.82771 
52 0.01584 0.09951 0.16857 0.17656 0.19199 0.32327 0.33167 0.34968 0.51438 0.5291 0.65366 0.68009 0.80574 0.83102 0.83992 0.86883 1.00133 1.01331 1.17658 1.18638 1.20829 1.3407 1.35836 1.51387 1.53646 1.66755 1.68725 1.8587 1.87556 2.07749 2.20561 2.22769 2.34621 2.64906 2.83286 2.85261 2.99857 3.0371 3.17182 3.19011 3.32096 3.45625 3.47029 3.60173 3.77708 4.10384 4.12061 4.3501 4.51705 4.66147 4.82617 4.84557 
39 0.01637 0.10146 0.16959 0.17868 0.20379 0.32408 0.33396 0.51646 0.53946 0.65573 0.80216 0.83038 0.83968 0.87505 1.00223 1.0226 1.17827 1.19167 1.22243 1.34299 1.5196 1.66931 1.85934 1.88326 2.08513 2.211 2.34745 2.65363 2.83555 3.00292 3.1735 3.32238 3.45771 3.60346 3.78566 4.10499 4.35181 4.5208 4.82736 
40 0.01557 0.10055 0.16207 0.17136 0.19521 0.31571 0.3252 0.36009 0.50716 0.52921 0.64659 0.81157 0.82733 0.83975 0.99427 1.00945 1.16947 1.18206 1.21445 1.33363 1.50733 1.65974 1.68215 1.85096 1.8725 2.07034 2.19838 2.33919 2.64273 2.82543 2.99152 3.16519 3.31379 3.4494 3.59509 3.76981 4.09705 4.34283 4.51113 4.81859 
42 0.0085 0.09943 0.16942 0.17829 0.19879 0.32464 0.3345 0.51617 0.53626 0.65602 0.80795 0.83215 0.84185 1.00241 1.01816 1.17838 1.19092 1.22058 1.34269 1.37564 1.51854 1.6687 1.6963 1.8602 1.8876 2.08488 2.20961 2.34793 2.6517 2.83495 3.00245 3.17447 3.32302 3.4582 3.49041 3.60405 3.78474 4.10551 4.35194 4.52081 4.66647 4.82783 
48 0.0126 0.10271 0.17121 0.17959 0.19649 0.3259 0.33464 0.35587 0.51709 0.53266 0.65595 0.67919 0.81738 0.8355 0.84521 1.00414 1.01726 1.17897 1.18911 1.21241 1.34307 1.3607 1.51625 1.5384 1.67016 1.69056 1.86133 1.87895 2.0814 2.20853 2.23415 2.3489 2.65128 2.83564 2.85676 3.00167 3.17469 3.32362 3.45912 3.47564 3.60431 3.7799 4.10673 4.35301 4.51877 4.6549 4.82869 4.84819 
44 0.01737 0.10584 0.16956 0.17855 0.20059 0.32394 0.33347 0.51508 0.5327 0.6548 0.80928 0.8323 0.84221 1.002 1.0169 1.17675 1.18754 1.21309 1.34094 1.36082 1.51605 1.66778 1.68989 1.85889 1.87666 2.07883 2.20647 2.23487 2.34685 2.6507 2.83393 2.85809 3.00078 3.17369 3.32145 3.45724 3.48065 3.60323 3.77928 4.1045 4.35081 4.51798 4.66052 4.82702 
35 0.02109 0.11588 0.17084 0.18302 0.32416 0.33626 0.5162 0.54117 0.65537 0.82458 0.83802 1.00262 1.02985 1.17799 1.19381 1.34273 1.5176 1.66884 1.86015 2.08138 2.20787 2.34804 2.65302 2.83553 3.00132 3.17436 3.32279 3.45812 3.60514 3.78204 4.10581 4.35324 4.52088 4.67143 4.82849 
40 0.01459 0.0983 0.16231 0.17122 0.18978 0.31622 0.32517 0.34578 0.50863 0.53523 0.64999 0.80429 0.82639 0.83592 0.99473 1.00749 1.17092 1.18384 1.21594 1.33495 1.51387 1.65929 1.6794 1.85138 1.86915 2.07281 2.20005 2.34035 2.64807 2.82668 2.99337 3.16811 3.31563 3.45186 3.59834 3.77966 4.09844 4.34352 4.51546 4.81966 
40 0.01938 0.10661 0.16765 0.1773 0.20538 0.32179 0.33216 0.5133 0.53443 0.65314 0.81476 0.83224 0.84457 0.99988 1.01585 1.17591 1.18936 1.22389 1.33969 1.36652 1.51624 1.66589 1.70625 1.85751 1.89309 2.079 2.20674 2.34548 2.6495 2.83239 2.99901 3.17199 3.32019 3.45565 3.60179 3.78127 4.10295 4.34923 4.51745 4.82503 
51 0.01708 0.10288 0.1697 0.17781 0.19206 0.32342 0.33081 0.34148 0.51574 0.52926 0.56372 0.65439 0.66873 0.81753 0.83497 0.84428 1.00265 1.01324 1.17762 1.18711 1.20636 1.3417 1.35643 1.51529 1.53559 1.66737 1.68201 1.85945 1.87352 2.07962 2.20575 2.22438 2.34806 2.6506 2.83393 2.85253 3.00004 3.02958 3.17397 3.19305 3.32255 3.45796 3.47121 3.60368 3.77883 4.10622 4.35199 4.51832 4.65274 4.8278 4.84546 
38 0.01562 0.11348 0.1761 0.18674 0.33019 0.34137 0.52206 0.54433 0.66198 0.82169 0.83981 0.85342 1.00824 1.02922 1.18354 1.19721 1.23255 1.34773 1.37878 1.52512 1.6749 1.86577 1.8958 2.09169 2.21424 2.35386 2.65786 2.84053 3.00834 3.18021 3.32821 3.46389 3.61057 3.79046 4.11138 4.35988 4.52734 4.83426 
35 0.02251 0.11577 0.17464 0.18659 0.32825 0.34022 0.52 0.54327 0.66054 0.82495 0.83999 0.86031 1.00689 1.18214 1.19804 1.34647 1.52564 1.67307 1.86395 1.89776 2.08992 2.21466 2.35203 2.65874 2.83923 3.00721 3.17873 3.32682 3.46264 3.6117 3.79097 4.10946 4.3562 4.52623 4.83226 
36 0.01614 0.10222 0.16159 0.17257 0.3148 0.32559 0.50649 0.53001 0.6466 0.80806 0.82615 0.83972 0.9934 1.01833 1.16912 1.18503 1.33321 1.50851 1.65912 1.85008 1.87943 2.07035 2.19844 2.33869 2.64358 2.82548 2.99174 3.1652 3.31354 3.44958 3.59549 3.77095 4.09653 4.34236 4.51154 4.81827 
42 0.01585 0.10427 0.17214 0.18143 0.20809 0.32653 0.33658 0.51788 0.53756 0.65664 0.80709 0.83303 0.8425 1.00448 1.02337 1.17907 1.19012 1.2163 1.34341 1.36599 1.51799 1.67095 1.86161 1.8835 2.08329 2.2082 2.2336 2.34894 2.65213 2.8366 3.00234 3.17468 3.32347 3.45916 3.48072 3.60506 3.7813 4.10646 4.35362 4.51942 4.65888 4.82966 
39 0.0122 0.10218 0.1611 0.17111 0.20383 0.31458 0.32465 0.50574 0.52892 0.64482 0.8139 0.82809 0.84691 0.99322 1.00964 1.16794 1.18191 1.22405 1.33228 1.50661 1.65823 1.68195 1.84999 1.87853 2.06994 2.19704 2.33829 2.64231 2.82435 2.99037 3.16464 3.31273 3.44851 3.59464 3.76964 4.0963 4.34212 4.51099 4.81769 
37 0.01162 0.11152 0.17554 0.18762 0.32911 0.34101 0.52067 0.54371 0.65991 0.82297 0.83938 0.85561 1.00764 1.18277 1.1982 1.34667 1.38612 1.52181 1.67416 1.86475 1.90078 2.08721 2.21515 2.35217 2.65558 2.83971 3.00762 3.17843 3.32689 3.46264 3.6087 3.78631 4.10982 4.35676 4.52311 4.66172 4.83285 
46 0.01101 0.09907 0.16569 0.17454 0.19535 0.31984 0.32922 0.51111 0.52844 0.65008 0.68109 0.80642 0.82855 0.83807 0.99791 1.01231 1.17336 1.18413 1.2099 1.33743 1.3579 1.51142 1.66427 1.68988 1.85506 1.87437 2.07536 2.20265 2.2304 2.34312 2.64615 2.83007 2.85508 2.99596 3.16896 3.31772 3.45348 3.47501 3.59862 3.77441 4.10091 4.3471 4.51412 4.66331 4.82295 4.84917 
35 0.01224 0.10581 0.16824 0.17977 0.32205 0.33447 0.51491 0.54312 0.65398 0.81166 0.831 0.84322 1.00042 1.1762 1.19224 1.34089 1.51673 1.66784 1.85745 1.89752 2.08116 2.20829 2.3458 2.65064 2.83401 3.00144 3.17218 3.32029 3.45611 3.60204 3.78374 4.10357 4.3517 4.51938 4.82625 
42 0.01871 0.10662 0.16362 0.1742 0.22906 0.31695 0.32737 0.50783 0.52646 0.64638 0.6795 0.8222 0.83385 0.99568 1.01346 1.1701 1.18282 1.2171 1.33447 1.36226 1.50742 1.66106 1.69162 1.85254 1.87847 2.07176 2.19965 2.34058 2.6434 2.82669 2.99286 3.16633 3.31494 3.45059 3.47747 3.59633 3.77108 4.09872 4.34502 4.51136 4.65147 4.82023 
37 0.0126 0.09982 0.16006 0.17063 0.31305 0.32348 0.50492 0.5308 0.64469 0.80478 0.82419 0.83631 0.99188 1.01221 1.16745 1.18194 1.22908 1.33173 1.50619 1.65802 1.84868 1.87904 2.0689 2.19666 2.3372 2.64121 2.82381 2.99019 3.16364 3.31189 3.44793 3.59351 3.76857 4.09525 4.34093 4.50861 4.81667 
33 0.01881 0.10972 0.16952 0.18111 0.3234 0.3357 0.51714 0.55186 0.65752 0.81729 0.83387 0.84967 1.00193 1.1791 1.20233 1.34515 1.52553 1.66891 1.85951 2.09196 2.21355 2.34837 2.65676 2.83749 3.00764 3.17575 3.32379 3.45885 3.61282 4.10571 4.35287 4.52653 4.82894 
42 0.01389 0.10763 0.1713 0.18144 0.22232 0.32532 0.33608 0.51638 0.53608 0.65556 0.81605 0.83438 0.84593 1.00357 1.02636 1.17822 1.19044 1.2205 1.34233 1.36674 1.51762 1.67017 1.86074 1.8897 2.0816 2.20829 2.2431 2.34808 2.6515 2.8353 3.00129 3.17403 3.32258 3.45827 3.48633 3.60384 3.7828 4.10583 4.35318 4.52011 4.65846 4.82868 
47 0.01619 0.10478 0.17129 0.1797 0.19643 0.32559 0.33403 0.35065 0.51768 0.53435 0.65729 0.69344 0.81762 0.83579 0.84548 1.00378 1.01542 1.1798 1.19045 1.21608 1.34413 1.36561 1.51893 1.6696 1.68757 1.86105 1.87732 2.08334 2.2091 2.23605 2.34958 2.65298 2.83619 2.85791 3.00278 3.17602 3.32463 3.45982 3.47892 3.60519 3.78356 4.10735 4.35341 4.52096 4.66052 4.82945 4.85334 
47 0.01338 0.09989 0.17099 0.17877 0.19319 0.32617 0.3345 0.35267 0.5181 0.53527 0.65824 0.8008 0.83249 0.84132 0.85909 1.00381 1.01533 1.18046 1.19113 1.2161 1.34426 1.36533 1.52026 1.67039 1.68947 1.86133 1.87734 2.08537 2.21146 2.2436 2.3494 2.65346 2.83708 2.85981 3.00428 3.17564 3.32476 3.46017 3.48033 3.60555 3.78426 4.10739 4.35397 4.52134 4.67927 4.82973 4.85704 
39 0.02012 0.10296 0.16515 0.17438 0.19843 0.31913 0.32869 0.51053 0.53111 0.65087 0.80786 0.82858 0.83897 0.99718 1.01262 1.1732 1.18608 1.21778 1.3376 1.51247 1.6632 1.69058 1.85421 1.87746 2.07722 2.20398 2.34263 2.64719 2.82948 2.99612 3.16929 3.31753 3.45346 3.59927 3.77599 4.10066 4.34609 4.51612 4.82226 
47 0.01864 0.10311 0.16431 0.17371 0.1987 0.31782 0.32721 0.35836 0.5091 0.52675 0.64808 0.67793 0.81873 0.83135 0.84815 0.99662 1.01158 1.17132 1.18277 1.21215 1.33554 1.35781 1.5086 1.53814 1.66222 1.68771 1.85352 1.87529 2.07297 2.201 2.23609 2.34156 2.64422 2.82784 2.85308 2.99425 3.16746 3.31609 3.45177 3.475 3.59746 3.77267 4.09947 4.3456 4.51248 4.65163 4.82126 
50 0.00659 0.09559 0.16388 0.17202 0.18522 0.31803 0.32545 0.33612 0.50983 0.52275 0.5508 0.64924 0.67205 0.81282 0.82991 0.83931 0.99728 1.00793 1.17207 1.18184 1.20211 1.33598 1.35125 1.50972 1.5332 1.66198 1.67674 1.85384 1.86747 2.0728 2.20002 2.22137 2.34231 2.36996 2.64587 2.82784 2.84696 2.99438 3.16877 3.31675 3.45284 3.46773 3.59841 3.77356 4.10064 4.34584 4.51368 4.65367 4.82171 4.83878 
42 0.01918 0.10379 0.16406 0.17356 0.19903 0.31763 0.32728 0.36827 0.50918 0.52826 0.64872 0.817 0.8308 0.84704 0.99633 1.01184 1.17134 1.18331 1.21398 1.33522 1.35855 1.51414 1.66173 1.68382 1.85341 1.8759 2.07523 2.19996 2.23042 2.34174 2.64849 2.82793 2.99384 3.16831 3.31622 3.45176 3.5983 3.77622 4.09947 4.34531 4.51676 4.82095 
40 0.01191 0.10503 0.17597 0.18633 0.25649 0.32989 0.34058 0.52123 0.54166 0.66064 0.8213 0.8391 0.85108 1.00771 1.02669 1.18331 1.19651 1.22945 1.34739 1.37532 1.52181 1.67466 1.8646 1.88685 2.08868 2.21468 2.35292 2.65731 2.84002 3.00713 3.17889 3.32769 3.46344 3.60865 3.78707 4.11049 4.35723 4.52504 4.67094 4.83313 
34 0.01454 0.11307 0.16716 0.17969 0.32037 0.33296 0.51241 0.541 0.65252 0.82223 0.83522 0.99911 1.17417 1.1904 1.33885 1.51469 1.66503 1.8557 1.88932 2.07763 2.20491 2.3442 2.64933 2.8313 2.99875 3.17086 3.319 3.45495 3.60077 3.77947 4.10253 4.34918 4.51919 4.82442 
45 0.01076 0.09482 0.17358 0.18242 0.20257 0.32863 0.33818 0.51969 0.53708 0.65894 0.69094 0.81873 0.83752 0.8477 1.00638 1.02083 1.18159 1.19264 1.21954 1.34549 1.3658 1.52022 1.67242 1.69484 1.86378 1.8836 2.08561 2.21217 2.24594 2.35148 2.6549 2.83798 2.86037 3.00433 3.17767 3.32577 3.46172 3.48274 3.60714 3.78516 4.10929 4.35593 4.5226 4.66859 4.83159 
48 0.01428 0.10238 0.16857 0.17722 0.19581 0.32275 0.33171 0.35664 0.51456 0.53199 0.65371 0.68504 0.81498 0.83282 0.84262 1.00106 1.01449 1.17683 1.18779 1.21464 1.34095 1.36356 1.51428 1.53955 1.66718 1.68978 1.85874 1.87914 2.08065 2.20646 2.23777 2.34687 2.6495 2.83335 2.8573 3.00028 3.17279 3.32152 3.45706 3.48057 3.60204 3.77842 4.10447 4.35056 4.51766 4.65228 4.82627 4.85172 
30 0.01618 0.12001 0.1728 0.18945 0.32646 0.34216 0.5201 0.59657 0.6613 0.82904 0.84173 1.00555 1.18105 1.206 1.34626 1.53211 1.67304 1.8629 2.21717 2.35057 2.6614 2.84136 3.01666 3.17934 3.32806 3.46469 4.10905 4.35721 4.53126 4.83308 
31 0.05425 0.12567 0.1632 0.17581 0.3159 0.32879 0.50831 0.64857 0.80549 0.82586 0.83897 0.99408 1.17003 1.18677 1.33472 1.51577 1.6602 1.85115 2.07533 2.19865 2.33976 2.64981 2.82701 2.99367 3.1669 3.31473 3.45072 3.59945 4.0979 4.34405 4.81936 
45 0.01855 0.10313 0.16958 0.17782 0.19379 0.32489 0.33377 0.36087 0.51684 0.53558 0.65597 0.80799 0.83266 0.84192 1.00263 1.01517 1.1781 1.18854 1.21291 1.34292 1.36683 1.51868 1.66866 1.68835 1.8602 1.87827 2.08337 2.20741 2.23295 2.34823 2.65195 2.8353 2.85929 3.00244 3.17435 3.32285 3.45862 3.48105 3.60412 3.78612 4.10618 4.35328 4.5217 4.6645 4.8286 
45 0.01866 0.10562 0.16769 0.17652 0.19572 0.32163 0.33071 0.35526 0.51375 0.53299 0.65344 0.81544 0.83264 0.84368 1.00002 1.01328 1.17572 1.18725 1.21604 1.34009 1.36557 1.51602 1.6655 1.68542 1.85708 1.87502 2.07835 2.206 2.24997 2.34571 2.6504 2.83219 2.85827 2.99976 3.17237 3.32053 3.45623 3.48699 3.60222 3.78084 4.10357 4.3496 4.51792 4.66124 4.82556 
49 0.01653 0.10072 0.17116 0.17905 0.1944 0.32546 0.33338 0.34686 0.51706 0.53198 0.65703 0.68923 0.80356 0.83273 0.84151 0.86056 1.00362 1.01481 1.17931 1.18901 1.21055 1.34319 1.36026 1.51837 1.5544 1.66922 1.68557 1.86064 1.8755 2.08343 2.20899 2.23337 2.34875 2.65255 2.83603 2.85681 3.003 3.17499 3.32363 3.4593 3.47607 3.60518 3.78178 4.10675 4.3527 4.52043 4.65963 4.82876 4.84742 
41 0.02005 0.10677 0.16881 0.17808 0.20251 0.32305 0.33296 0.51436 0.53395 0.65467 0.81348 0.8326 0.8436 1.00116 1.01726 1.17685 1.18955 1.22081 1.34073 1.36876 1.51954 1.66674 1.68908 1.85837 1.87969 2.08357 2.20622 2.24263 2.34698 2.65321 2.83349 3.0003 3.17345 3.32149 3.45709 3.60346 3.78738 4.10441 4.35089 4.52337 4.82623 
48 0.01653 0.0948 0.16311 0.17083 0.18208 0.31808 0.32551 0.33641 0.51029 0.5264 0.65037 0.79349 0.82599 0.83475 0.85145 0.99645 1.00657 1.17201 1.18118 1.19901 1.33643 1.35482 1.51005 1.53527 1.66202 1.67758 1.85346 1.86814 2.07496 2.20036 2.22065 2.34211 2.64558 2.8282 2.84867 2.99475 3.16848 3.31675 3.45269 3.46985 3.5981 3.77403 4.10019 4.34552 4.51437 4.66381 4.82175 4.84128 
54 0.01171 0.09714 0.16506 0.17298 0.18181 0.20414 0.3228 0.33018 0.34123 0.5139 0.52743 0.55938 0.65313 0.67306 0.80712 0.83104 0.83957 0.85984 1.00096 1.01109 1.17579 1.18473 1.20201 1.33976 1.35432 1.51324 1.53681 1.66581 1.67972 1.85748 1.8704 2.07671 2.20385 2.22238 2.34564 2.38303 2.64908 2.83154 2.85034 2.99797 3.02925 3.17175 3.1915 3.32038 3.45581 3.46818 3.60122 3.77674 4.10364 4.11819 4.34932 4.51704 4.82521 4.84044 
57 0.01539 0.08976 0.15389 0.16386 0.17201 0.19071 0.31269 0.3194 0.32858 0.50473 0.51675 0.54107 0.6433 0.6575 0.79462 0.8224 0.83085 0.84767 0.99187 1.00093 1.16667 1.17529 1.19055 1.22431 1.3308 1.34396 1.50308 1.52357 1.65657 1.66965 1.84824 1.86038 2.06636 2.09247 2.19433 2.21354 2.33706 2.35977 2.63907 2.82227 2.83962 2.98866 3.16286 3.17987 3.31129 3.3257 3.44699 3.45928 3.59222 3.76649 4.09519 4.11107 4.34048 4.50649 4.64521 4.81632 4.83155 
36 0.00722 0.09534 0.17194 0.18247 0.32634 0.33803 0.51983 0.54803 0.65752 0.80725 0.83269 0.84265 1.00491 1.18036 1.19606 1.23414 1.34632 1.52141 1.67254 1.86373 2.08694 2.21369 2.35052 2.65351 2.83944 3.0059 3.17567 3.32503 3.46013 3.60575 3.78753 4.10713 4.35639 4.52158 4.66535 4.83132 
38 0.01201 0.10627 0.17047 0.18148 0.32348 0.33375 0.51578 0.53788 0.65661 0.80959 0.83215 0.84281 1.00183 1.02165 1.17824 1.19324 1.23559 1.34285 1.51937 1.6689 1.85917 1.88705 2.08901 2.21062 2.34757 2.65204 2.83491 3.00304 3.17399 3.32242 3.45858 3.60534 3.78543 4.10567 4.35262 4.52087 4.67213 4.82814 
49 0.01179 0.08843 0.15365 0.16274 0.17198 0.20192 0.31128 0.31854 0.32921 0.50349 0.52103 0.64246 0.67654 0.79139 0.82053 0.82912 0.84641 0.99008 1.00076 1.16553 1.17523 1.1968 1.32957 1.34927 1.503 1.65475 1.67096 1.84628 1.86027 2.06512 2.19278 2.21289 2.33543 2.63884 2.82069 2.84384 2.98737 3.16174 3.30977 3.44562 3.46383 3.59101 3.76559 4.09355 4.33834 4.50641 4.64861 4.81448 4.83551 
48 0.01056 0.09967 0.16755 0.17589 0.19135 0.32197 0.33006 0.34353 0.51387 0.52915 0.65323 0.68135 0.81222 0.83216 0.84152 1.00048 1.01163 1.17596 1.18618 1.20979 1.33986 1.35695 1.51393 1.53986 1.6658 1.68248 1.85748 1.87286 2.07786 2.20437 2.22635 2.34576 2.64998 2.83227 2.85295 2.99903 3.17228 3.32042 3.4563 3.47394 3.60181 3.77719 4.10396 4.34979 4.51748 4.66513 4.82565 4.8449 
35 0.02114 0.11388 0.16884 0.18087 0.32202 0.33385 0.51389 0.53854 0.65468 0.82232 0.83598 0.87778 1.00109 1.1762 1.19262 1.34051 1.51872 1.66664 1.85769 1.88941 2.08068 2.20625 2.34603 2.65263 2.83303 3.001 3.17326 3.32077 3.45679 3.60403 3.78342 4.104 4.3507 4.52162 4.82602 
41 0.00782 0.09951 0.17052 0.1798 0.20265 0.32577 0.33603 0.5173 0.53754 0.65695 0.81749 0.83545 0.84731 1.00385 1.02135 1.17919 1.19174 1.22285 1.34429 1.51937 1.6699 1.703 1.8611 1.88563 2.08223 2.20907 2.24466 2.34886 2.65406 2.83672 3.00512 3.17567 3.32439 3.45955 3.60548 3.78504 4.10631 4.3527 4.52222 4.68811 4.82918 
46 0.00821 0.09321 0.16124 0.16955 0.18395 0.31575 0.32404 0.33824 0.50835 0.52708 0.64873 0.79433 0.82446 0.8334 0.85362 0.99432 1.0057 1.17052 1.18109 1.20616 1.33467 1.35684 1.51127 1.65992 1.68004 1.851 1.86861 2.0724 2.19987 2.22966 2.34005 2.6454 2.82657 2.85165 2.99339 3.16683 3.31509 3.451 3.59624 3.7729 4.09798 4.34306 4.51245 4.66477 4.81943 4.84437 
39 0.01259 0.10949 0.16562 0.17693 0.3185 0.32917 0.50995 0.53101 0.64934 0.81941 0.83321 0.86872 0.99761 1.0175 1.17219 1.18612 1.23088 1.33666 1.36941 1.51247 1.66324 1.85447 1.88266 2.07568 2.20215 2.34258 2.64781 2.82903 2.9956 3.16914 3.31703 3.45319 3.59934 3.77571 4.10075 4.34701 4.51506 4.67759 4.82252 
35 0.01627 0.10612 0.16691 0.17919 0.32017 0.33245 0.51301 0.54439 0.65335 0.81258 0.83038 0.84437 0.99857 1.04374 1.17543 1.19598 1.33976 1.5197 1.666 1.85573 2.08145 2.20791 2.34455 2.65055 2.83244 3.00083 3.17105 3.31919 3.45538 3.60234 3.78213 4.10217 4.34944 4.51966 4.82473 
36 0.00968 0.10847 0.17111 0.18238 0.32472 0.33626 0.51615 0.53853 0.65644 0.81776 0.83506 0.84976 1.00329 1.03813 1.17877 1.19431 1.34311 1.52088 1.66941 1.86026 1.89099 2.08592 2.21042 2.34833 2.65466 2.83573 3.00369 3.17483 3.32315 3.45897 3.60584 3.7896 4.10602 4.35239 4.52523 4.8285 
39 0.01139 0.10733 0.16839 0.17892 0.31844 0.32812 0.34707 0.51445 0.54065 0.65436 0.81966 0.83438 0.8514 1.00026 1.01751 1.17725 1.19459 1.34101 1.51734 1.66577 1.69756 1.85751 1.88431 2.08265 2.20881 2.34642 2.65223 2.83354 3.00153 3.1736 3.32134 3.45722 3.60361 3.78922 4.10431 4.35028 4.52245 4.67168 4.82701 
46 0.01074 0.09684 0.16569 0.17377 0.18782 0.32038 0.32823 0.34062 0.51273 0.52985 0.65336 0.79825 0.82852 0.83745 0.8574 0.99857 1.00909 1.1744 1.18418 1.20532 1.33879 1.3598 1.51595 1.66394 1.68049 1.85573 1.87104 2.07776 2.20344 2.22896 2.34432 2.65065 2.83076 2.85239 2.99885 3.1716 3.31938 3.4555 3.48714 3.60128 3.77878 4.10242 4.34801 4.51783 4.82417 4.85444 
33 0.00878 0.11096 0.17126 0.18488 0.32485 0.33822 0.5168 0.54473 0.65668 0.82373 0.83748 0.87527 1.00364 1.17882 1.19708 1.34323 1.52077 1.66972 1.86084 2.08653 2.21074 2.3491 2.65463 2.83644 3.00463 3.17513 3.3238 3.45924 3.60621 4.10631 4.35364 4.52869 4.82884 
40 0.01263 0.10473 0.16777 0.1771 0.20222 0.32247 0.33252 0.51429 0.53571 0.65434 0.81147 0.83136 0.84204 1.00111 1.02406 1.17588 1.18853 1.2195 1.34002 1.36803 1.51898 1.66681 1.69939 1.85812 1.88456 2.08302 2.2062 2.34551 2.65177 2.83295 3.00017 3.17256 3.32024 3.45613 3.60301 3.78376 4.10355 4.34998 4.52048 4.82572 
46 0.01576 0.10101 0.16587 0.17424 0.19069 0.31981 0.32807 0.34261 0.51168 0.52855 0.6508 0.80714 0.8295 0.83901 0.99835 1.01046 1.17291 1.1826 1.20237 1.33724 1.35476 1.51172 1.66323 1.67907 1.85533 1.87184 2.07605 2.20124 2.22301 2.34357 2.64721 2.82961 2.85093 2.99585 3.16972 3.31801 3.45376 3.47014 3.59928 3.77538 4.10187 4.34781 4.51547 4.66019 4.82352 4.85076 
50 0.01209 0.09912 0.16906 0.1769 0.18803 0.32496 0.3326 0.34437 0.51664 0.53077 0.65641 0.68266 0.80514 0.83308 0.84189 0.86244 1.003 1.01293 1.17833 1.18745 1.20529 1.3429 1.35912 1.51646 1.53713 1.66859 1.68397 1.86022 1.87438 2.08035 2.20784 2.22946 2.34836 2.65168 2.83488 2.85383 3.00208 3.17476 3.32323 3.45851 3.47136 3.60423 3.7808 4.10637 4.12267 4.35256 4.51936 4.6578 4.82859 4.84743 
36 0.02135 0.11765 0.17627 0.18744 0.32982 0.34106 0.52163 0.54366 0.66207 0.8276 0.84245 0.86357 1.00827 1.03002 1.18415 1.19962 1.34846 1.52481 1.67456 1.86547 1.89403 2.08897 2.21556 2.35337 2.65892 2.84056 3.00903 3.1805 3.32883 3.4647 3.61075 3.79157 4.11145 4.35845 4.52827 4.83377 
41 0.01986 0.11235 0.17447 0.18491 0.26063 0.32837 0.33912 0.51966 0.54011 0.66018 0.8223 0.83854 0.85243 1.0067 1.02959 1.18197 1.19562 1.23139 1.3462 1.38003 1.52476 1.67289 1.86436 1.89943 2.0903 2.21215 2.35157 2.65769 2.83845 3.00645 3.17868 3.32649 3.46147 3.49123 3.60904 3.79545 4.10945 4.3571 4.52635 4.6767 4.83199 
41 0.01157 0.10858 0.17117 0.1811 0.21514 0.32508 0.33535 0.51659 0.53672 0.65618 0.82018 0.83617 0.85057 1.00331 1.02063 1.17845 1.19092 1.22252 1.34331 1.37787 1.51906 1.6694 1.86045 1.88448 2.08308 2.20809 2.24363 2.34845 2.65248 2.83618 3.0036 3.17521 3.3235 3.45934 3.60534 3.78245 4.10653 4.3528 4.52045 4.66094 4.82893 
40 0.01005 0.10447 0.1698 0.17911 0.20419 0.32374 0.33333 0.51567 0.53591 0.65605 0.81357 0.8333 0.84402 1.00178 1.01631 1.17793 1.19066 1.22177 1.3423 1.37317 1.51875 1.66818 1.69494 1.859 1.87893 2.08496 2.20848 2.34755 2.65291 2.83502 3.00253 3.174 3.32233 3.45827 3.6041 3.78556 4.10579 4.35204 4.52103 4.82799 
36 0.00711 0.10327 0.16911 0.17994 0.32288 0.33446 0.51606 0.54397 0.65564 0.81013 0.83155 0.84259 1.00094 1.0228 1.17783 1.19494 1.34246 1.51887 1.66891 1.85841 1.89108 2.08183 2.21089 2.34676 2.65149 2.83598 3.00291 3.17344 3.32202 3.45792 3.60409 3.78382 4.10447 4.35185 4.51932 4.82763 
29 0.01019 0.11007 0.1659 0.17991 0.31899 0.33266 0.51165 0.55577 0.65618 0.82031 0.8334 0.99765 1.17435 1.19863 1.33995 1.53985 1.6643 1.85442 2.08417 2.20768 2.34343 2.83131 3.00546 3.17173 3.3191 3.4555 4.10121 4.34652 4.8228 
48 0.01313 0.10288 0.17154 0.17976 0.19533 0.32642 0.33486 0.3522 0.51806 0.53391 0.65712 0.68202 0.81702 0.83599 0.8455 1.00482 1.01751 1.18009 1.19043 1.21475 1.34422 1.36346 1.51825 1.54612 1.67008 1.68738 1.86157 1.87737 2.08272 2.20925 2.23422 2.34977 2.65398 2.83695 2.85933 3.00346 3.17603 3.32476 3.46013 3.47745 3.60546 3.7818 4.10777 4.3537 4.52134 4.66876 4.83018 4.85733 
34 0.02285 0.11481 0.17153 0.18304 0.32537 0.33754 0.51738 0.54251 0.65781 0.82377 0.83808 0.863 1.00413 1.17928 1.19533 1.34401 1.51971 1.66992 1.86197 2.08504 2.21008 2.34963 2.65397 2.83641 3.00504 3.17581 3.32432 3.45967 3.60603 3.78656 4.1071 4.35439 4.52334 4.82949 
32 0.01646 0.11108 0.17244 0.18591 0.32654 0.3405 0.52111 0.61956 0.66117 0.81948 0.83585 0.85206 1.00498 1.18108 1.20269 1.3475 1.53164 1.67293 1.86383 2.103 2.2155 2.35136 2.67038 2.84152 3.01172 3.17955 3.32637 3.46163 3.61783 4.10883 4.35953 4.8361 
40 0.00741 0.09486 0.15934 0.16879 0.19441 0.31319 0.32248 0.35754 0.50511 0.52734 0.6448 0.80255 0.82331 0.83304 0.99152 1.0063 1.16738 1.18069 1.21535 1.33149 1.5055 1.65703 1.68511 1.84815 1.86862 2.0679 2.19622 2.33685 2.64127 2.8231 2.98948 3.16314 3.31163 3.44754 3.59288 3.76761 4.09478 4.34008 4.50874 4.81604 
33 0.01165 0.11478 0.17117 0.18558 0.32383 0.33641 0.51599 0.54329 0.65818 0.82627 0.83903 1.00247 1.04553 1.17904 1.20035 1.34271 1.52646 1.66833 1.85964 2.08627 2.2123 2.34798 2.65767 2.83558 3.00484 3.17658 3.32283 3.46023 3.61289 4.10705 4.35266 4.53497 4.82851 
41 0.01384 0.09764 0.16378 0.17269 0.19204 0.31782 0.3266 0.34641 0.51023 0.53142 0.65129 0.80242 0.82702 0.83628 0.99602 1.00832 1.17277 1.18529 1.21555 1.33671 1.3645 1.51618 1.66149 1.6818 1.85302 1.87095 2.07495 2.20234 2.34179 2.64906 2.82856 2.99514 3.16866 3.3169 3.45288 3.59929 3.78069 4.09971 4.34493 4.51773 4.82121 
42 0.0153 0.10335 0.16555 0.17447 0.19426 0.32013 0.32969 0.51165 0.53165 0.6516 0.80828 0.82947 0.83974 0.99822 1.01226 1.17398 1.18609 1.21575 1.33821 1.36683 1.51323 1.66391 1.68686 1.85529 1.87431 2.0777 2.20355 2.24221 2.34368 2.6487 2.83039 2.99783 3.16998 3.31852 3.45424 3.6004 3.77874 4.10156 4.34758 4.51679 4.66851 4.82338 
44 0.01831 0.10711 0.17026 0.17919 0.20041 0.32434 0.33364 0.36622 0.51577 0.53373 0.65634 0.81667 0.83438 0.8451 1.0027 1.0178 1.178 1.18964 1.2185 1.34196 1.36537 1.51905 1.6681 1.6884 1.85949 1.87749 2.08221 2.20767 2.24312 2.34768 2.65363 2.83454 2.8608 3.00195 3.1743 3.32258 3.45854 3.60455 3.78317 4.10559 4.35133 4.52116 4.82748 4.85645 
43 0.0199 0.10568 0.16687 0.17711 0.22041 0.32052 0.33106 0.51205 0.5324 0.6505 0.68618 0.81922 0.83276 0.84979 0.9993 1.02648 1.17384 1.18632 1.21854 1.33801 1.36339 1.51279 1.66532 1.8564 1.88864 2.07829 2.20334 2.23826 2.34409 2.64696 2.83106 2.99691 3.16983 3.31832 3.45409 3.48476 3.59987 3.77804 4.10208 4.34935 4.51557 4.65558 4.82447 
33 0.02269 0.10682 0.16525 0.17625 0.31857 0.3302 0.51104 0.5395 0.65325 0.81354 0.83011 0.84592 0.99736 1.17291 1.18845 1.33817 1.52496 1.6633 1.85405 1.8936 2.08058 2.20436 2.34284 2.65722 2.8306 2.99995 3.17045 3.31784 3.45418 3.60197 4.1007 4.34676 4.82265 
48 0.00792 0.03152 0.11298 0.17417 0.1829 0.20404 0.32837 0.33762 0.51934 0.53621 0.65778 0.68072 0.8202 0.83751 0.84752 1.00644 1.02153 1.18111 1.19166 1.2169 1.34546 1.36628 1.51862 1.54359 1.67229 1.69452 1.86344 1.88223 2.08361 2.21073 2.23859 2.35094 2.65334 2.8377 2.85983 3.00402 3.17665 3.32558 3.46099 3.47835 3.60615 3.78139 4.10872 4.35529 4.52114 4.65952 4.83083 4.85375 
52 0.01104 0.09746 0.16582 0.17376 0.18613 0.32074 0.3281 0.33885 0.51224 0.52509 0.55164 0.65154 0.66807 0.80825 0.8304 0.83923 0.87694 0.99954 1.01019 1.17433 1.18347 1.20126 1.33848 1.35309 1.51197 1.53266 1.66439 1.67912 1.85617 1.86984 2.07599 2.20254 2.22152 2.34444 2.36979 2.64763 2.83047 2.84891 2.99675 3.17081 3.31893 3.45461 3.46798 3.60016 3.77577 4.10257 4.11917 4.34823 4.51562 4.65118 4.82417 4.84029 
43 0.02016 0.10183 0.16233 0.17165 0.19507 0.3158 0.32492 0.34808 0.50713 0.52448 0.64632 0.8136 0.82847 0.84249 0.99446 1.00872 1.16918 1.18094 1.21102 1.33334 1.35526 1.50746 1.65978 1.68037 1.85117 1.8699 2.07022 2.19809 2.33942 2.64347 2.82532 2.85028 2.99158 3.1657 3.31382 3.45001 3.59537 3.77011 4.09743 4.34309 4.51158 4.66708 4.81888 
46 0.01622 0.10177 0.16284 0.17176 0.19126 0.31633 0.32499 0.34218 0.50755 0.5235 0.64598 0.67574 0.81732 0.83019 0.8461 0.99529 1.00847 1.16966 1.18042 1.20659 1.33381 1.35486 1.50709 1.66018 1.6778 1.85186 1.86876 2.07052 2.19813 2.22637 2.34011 2.64336 2.82576 2.84781 2.992 3.1661 3.31437 3.45006 3.47254 3.5955 3.77018 4.09804 4.34395 4.51108 4.81945 4.84347 
36 0.02457 0.11327 0.16707 0.17969 0.31978 0.33156 0.51153 0.5362 0.65209 0.82049 0.83409 0.87942 0.99884 1.02927 1.17429 1.19174 1.33905 1.5163 1.66459 1.85565 1.89249 2.07977 2.20511 2.34421 2.65435 2.83108 2.99852 3.17167 3.31892 3.45504 3.60178 3.78188 4.10249 4.34867 4.52686 4.82404 
30 0.09457 0.15572 0.1716 0.30879 0.32446 0.50013 0.64022 0.80804 0.82353 0.98754 1.16237 1.19513 1.3268 1.50332 1.65292 1.84421 2.06345 2.19189 2.33254 2.63977 2.81908 2.98566 3.1597 3.30755 3.44371 3.59058 3.76781 4.09084 4.33686 4.8122 
50 0.00961 0.09505 0.16782 0.1757 0.1875 0.32337 0.33106 0.34297 0.51511 0.52985 0.65464 0.67864 0.80322 0.83151 0.84031 0.8604 1.00148 1.01148 1.17725 1.1869 1.20769 1.34149 1.35968 1.5161 1.54412 1.6668 1.68181 1.85862 1.87336 2.08039 2.20662 2.23067 2.34708 2.65035 2.83334 2.85317 3.00005 3.1731 3.32165 3.45742 3.47221 3.60298 3.77897 4.105 4.1249 4.35076 4.51883 4.65701 4.82681 4.84473 
46 0.01145 0.09677 0.16226 0.17047 0.18499 0.31599 0.32371 0.33513 0.50812 0.52516 0.64811 0.80213 0.82632 0.83561 0.99481 1.00507 1.17005 1.18062 1.205 1.33409 1.35196 1.50908 1.65942 1.67441 1.85126 1.86602 2.07083 2.19757 2.22152 2.34028 2.64475 2.82567 2.84812 2.99258 3.16684 3.31471 3.45102 3.47665 3.59693 3.77204 4.09859 4.3437 4.51306 4.66033 4.81972 4.84637 
47 0.01468 0.10452 0.16803 0.17678 0.19539 0.32207 0.33091 0.35123 0.51371 0.53019 0.65231 0.67478 0.81843 0.83364 0.84497 1.00076 1.01446 1.17562 1.18619 1.21157 1.34003 1.36122 1.51446 1.66573 1.68411 1.85749 1.87424 2.07732 2.20462 2.23174 2.34588 2.64975 2.83235 2.85498 2.99849 3.17196 3.32058 3.456 3.47407 3.60161 3.77816 4.10372 4.34956 4.51783 4.66241 4.82561 4.84982 
42 0.01722 0.10243 0.16595 0.17478 0.19432 0.31999 0.32922 0.35971 0.51209 0.53255 0.65228 0.80994 0.82988 0.83979 0.99829 1.01156 1.17407 1.18557 1.21397 1.33855 1.36497 1.5149 1.66417 1.68696 1.85545 1.87572 2.07711 2.20403 2.24142 2.34389 2.64992 2.83094 2.99764 3.17042 3.31869 3.45455 3.60092 3.77785 4.1018 4.34768 4.51821 4.82365 
40 0.0126 0.1007 0.16162 0.1712 0.19793 0.31532 0.32505 0.50667 0.52814 0.6462 0.80863 0.82648 0.83841 0.99375 1.00953 1.16864 1.18075 1.21141 1.33306 1.35867 1.50734 1.65931 1.68347 1.85073 1.87208 2.07089 2.19801 2.33902 2.64335 2.82529 2.99141 3.16508 3.31329 3.44926 3.59488 3.76982 4.09698 4.34272 4.51133 4.81846 
36 0.00722 0.10139 0.16645 0.17649 0.21749 0.32047 0.33178 0.51335 0.54063 0.65307 0.80944 0.82942 0.84006 0.99846 1.01882 1.17511 1.19046 1.33943 1.52021 1.66553 1.85614 2.0801 2.20591 2.34438 2.65042 2.83309 2.99884 3.1707 3.31933 3.4547 3.60283 3.78241 4.10188 4.34816 4.51892 4.82438 
46 0.01386 0.09846 0.16762 0.17569 0.19129 0.32227 0.3306 0.34744 0.51427 0.53147 0.6547 0.79974 0.82954 0.8385 0.85937 1.00033 1.01216 1.17667 1.18748 1.21326 1.34025 1.35995 1.51715 1.66654 1.68611 1.85749 1.87397 2.07975 2.20716 2.24059 2.34564 2.65012 2.83283 2.85524 2.99909 3.17219 3.3204 3.45634 3.47619 3.60207 3.78205 4.10354 4.34943 4.51897 4.82569 4.85068 
32 0.02396 0.11951 0.17497 0.19261 0.32844 0.34374 0.52117 0.55761 0.66148 0.82769 0.84076 1.00764 1.18239 1.20485 1.34793 1.52606 1.67501 1.8653 2.09659 2.21684 2.35252 2.65954 2.84188 3.01355 3.18009 3.32761 3.46351 3.61584 4.11075 4.3615 4.53605 4.83473 
41 0.0195 0.10621 0.17094 0.17986 0.202 0.32526 0.33483 0.51731 0.53831 0.65752 0.80877 0.83302 0.84271 1.00311 1.01789 1.17911 1.19124 1.22006 1.3437 1.37362 1.52087 1.66997 1.70723 1.86068 1.88417 2.08386 2.21013 2.34873 2.65326 2.83662 3.00569 3.17539 3.32381 3.45949 3.60611 3.78488 4.10608 4.35251 4.52119 4.67926 4.82886 
46 0.01939 0.10508 0.16756 0.17606 0.19276 0.32155 0.33 0.3457 0.51365 0.53088 0.65319 0.69386 0.81785 0.83335 0.84435 1.00039 1.01317 1.17559 1.18628 1.21218 1.33992 1.36108 1.51636 1.66554 1.68366 1.85712 1.87359 2.07891 2.20471 2.23338 2.34565 2.65071 2.83208 2.85509 2.99934 3.1725 3.32057 3.45632 3.48175 3.60213 3.77935 4.10379 4.34969 4.51831 4.82544 4.85249 
35 0.00744 0.10411 0.16758 0.18002 0.32098 0.33346 0.51395 0.54615 0.65368 0.81119 0.83013 0.84273 0.99937 1.17515 1.19175 1.3406 1.51628 1.66645 1.85691 2.08372 2.20798 2.34569 2.64995 2.8338 3.00198 3.17116 3.32002 3.45577 3.60291 3.78468 4.10294 4.3516 4.52026 4.66672 4.82639 
47 0.01352 0.10104 0.16509 0.17355 0.19014 0.3189 0.32724 0.34195 0.51061 0.52551 0.64957 0.67689 0.81371 0.83035 0.84062 0.99763 1.0094 1.17281 1.18329 1.20815 1.33685 1.35435 1.511 1.66263 1.67978 1.85431 1.87008 2.07379 2.20155 2.22621 2.34285 2.64664 2.82884 2.84883 2.99519 3.16899 3.31725 3.45299 3.47101 3.59874 3.77386 4.1008 4.34647 4.51446 4.6577 4.82234 4.8421 
41 0.00958 0.10684 0.16862 0.17827 0.20514 0.32298 0.33316 0.51443 0.53458 0.65404 0.81899 0.83452 0.84975 1.0014 1.01911 1.17666 1.1899 1.22467 1.34084 1.37177 1.51569 1.66754 1.85836 1.88327 2.08036 2.20635 2.34624 2.64998 2.83301 2.99976 3.1726 3.32099 3.45675 3.49155 3.60272 3.78048 4.10455 4.35083 4.51839 4.66619 4.82633 
46 0.01667 0.09724 0.16488 0.17301 0.18671 0.31955 0.32736 0.3394 0.51218 0.52963 0.65284 0.79745 0.82797 0.83689 0.85641 0.99812 1.00898 1.17438 1.18477 1.20915 1.33836 1.3598 1.51472 1.66322 1.67924 1.85502 1.87032 2.07986 2.20302 2.23207 2.34382 2.64861 2.83014 2.85165 2.9972 3.17055 3.31869 3.45482 3.47716 3.60075 3.77917 4.10231 4.34743 4.51823 4.82359 4.84623 
50 0.01664 0.09749 0.16255 0.17071 0.185 0.31652 0.32416 0.3355 0.5084 0.52268 0.64658 0.66099 0.80693 0.82731 0.83661 0.99546 1.00644 1.17016 1.17975 1.19891 1.33442 1.35058 1.50771 1.53416 1.66024 1.67556 1.85237 1.86767 2.07135 2.19819 2.21701 2.34078 2.64357 2.82642 2.84594 2.99243 3.02391 3.16683 3.31528 3.45064 3.4646 3.59618 3.77156 4.09873 4.11771 4.34467 4.51152 4.64671 4.82038 4.84004 
41 0.01122 0.10065 0.1656 0.17467 0.19701 0.31997 0.32956 0.51175 0.53179 0.65201 0.80422 0.82834 0.83805 0.99792 1.01266 1.17395 1.18593 1.21479 1.33868 1.382 1.51614 1.6645 1.69983 1.85521 1.87707 2.07872 2.20449 2.34357 2.64929 2.83098 2.99755 3.1701 3.3185 3.45385 3.47967 3.59982 3.78092 4.10146 4.34758 4.51779 4.82356 
30 0.00873 0.10804 0.17288 0.18899 0.32756 0.34649 0.52437 0.66139 0.8133 0.8339 0.8469 1.00578 1.1822 1.21009 1.35094 1.53658 1.67865 1.86736 2.21903 2.35806 2.66329 2.85123 3.03068 3.18145 3.32898 3.46403 4.10885 4.36341 4.53199 4.83554 
41 0.01649 0.10141 0.1642 0.1731 0.19261 0.31768 0.32639 0.34435 0.51025 0.53224 0.65023 0.80925 0.82855 0.8386 0.99633 1.00897 1.17215 1.18431 1.21476 1.33628 1.3657 1.51513 1.66154 1.68228 1.85327 1.87202 2.07505 2.20141 2.34191 2.64887 2.82847 2.99492 3.16895 3.31687 3.4527 3.59889 3.77578 4.10021 4.34571 4.51568 4.82135 
33 0.02143 0.10646 0.1669 0.17773 0.32044 0.33185 0.5135 0.54266 0.6551 0.81157 0.83051 0.8431 0.99909 1.17619 1.19605 1.34068 1.52042 1.66495 1.85653 2.08397 2.20719 2.34525 2.65246 2.83304 3.00241 3.17257 3.32043 3.45617 3.60298 4.10299 4.34987 4.52453 4.82506 
43 0.00855 0.09976 0.16326 0.17225 0.19209 0.31694 0.32594 0.34716 0.509 0.53163 0.64941 0.80985 0.82808 0.83853 0.99561 1.00825 1.17094 1.1829 1.21308 1.33495 1.35981 1.51029 1.6606 1.68051 1.85242 1.87023 2.07387 2.1999 2.23515 2.34107 2.64631 2.82724 2.99387 3.16807 3.31559 3.45204 3.59705 3.77398 4.09919 4.34455 4.51491 4.65997 4.8207 
38 0.01852 0.10609 0.16696 0.177 0.21391 0.32112 0.33201 0.51333 0.53777 0.65392 0.81497 0.83165 0.84487 0.99931 1.01918 1.17513 1.18948 1.23119 1.34001 1.51828 1.66562 1.85655 1.89309 2.08085 2.20673 2.34469 2.64995 2.83221 3.0015 3.17147 3.31981 3.45585 3.60192 3.78245 4.10276 4.3491 4.51963 4.82507 
47 0.01038 0.10132 0.16779 0.17643 0.19448 0.32206 0.33082 0.35087 0.51343 0.53015 0.65303 0.6865 0.81637 0.8328 0.84318 1.00038 1.01301 1.17611 1.18754 1.21616 1.34002 1.36305 1.51413 1.66551 1.6832 1.85754 1.87537 2.07908 2.20457 2.23342 2.34573 2.64898 2.83214 2.85792 2.99873 3.17215 3.32064 3.45634 3.48374 3.60191 3.77776 4.10367 4.34941 4.51748 4.65715 4.82544 4.85522 
45 0.01941 0.10756 0.16917 0.17818 0.19864 0.32344 0.33262 0.36078 0.51504 0.53323 0.65454 0.81858 0.8346 0.84672 1.00178 1.01557 1.1766 1.18767 1.21494 1.34062 1.36104 1.51564 1.66709 1.68656 1.85842 1.8752 2.07914 2.20538 2.2335 2.34653 2.65082 2.83313 2.85672 3.0 3.17338 3.32124 3.45752 3.4875 3.60312 3.77959 4.10487 4.35084 4.51899 4.67022 4.82681 
45 0.01093 0.10032 0.17224 0.18088 0.20015 0.32679 0.3359 0.36707 0.51849 0.5368 0.65796 0.8124 0.835 0.84448 1.00476 1.01857 1.18039 1.19152 1.21842 1.34524 1.37188 1.51994 1.67099 1.69283 1.86198 1.87985 2.08431 2.21056 2.24264 2.35006 2.65379 2.83754 3.00436 3.17642 3.32526 3.46049 3.48316 3.60614 3.78289 4.10781 4.35352 4.52194 4.66199 4.83002 4.85972 
32 0.01092 0.11874 0.16885 0.18599 0.32151 0.33592 0.5141 0.54959 0.65386 0.8264 0.83966 1.00055 1.17602 1.19798 1.34095 1.51967 1.66745 1.85801 2.08534 2.20765 2.34604 2.6527 2.83467 3.00122 3.17246 3.32087 3.45682 3.60759 4.10442 4.35187 4.54054 4.82721 
39 0.01123 0.10619 0.16965 0.17953 0.21444 0.32333 0.33349 0.51588 0.5393 0.65626 0.81523 0.83336 0.84503 1.00151 1.01815 1.17802 1.19232 1.2301 1.3428 1.52027 1.66774 1.70198 1.85936 1.89707 2.08351 2.21127 2.34783 2.65254 2.83559 3.00314 3.17385 3.32259 3.45776 3.60494 3.78526 4.10522 4.35136 4.52056 4.82753 
54 0.01444 0.10076 0.17042 0.17813 0.19028 0.32598 0.33381 0.34662 0.51727 0.53077 0.56136 0.65619 0.67347 0.80966 0.83413 0.84284 0.86601 1.00439 1.01561 1.17902 1.18805 1.20574 1.34324 1.35788 1.51695 1.5378 1.6699 1.68611 1.86141 1.87638 2.08109 2.20765 2.22547 2.349 2.37811 2.65209 2.83561 2.85421 3.00156 3.03117 3.17496 3.1922 3.32376 3.45873 3.47053 3.60446 3.78111 4.10698 4.1231 4.35349 4.52079 4.65948 4.82928 4.84742 
45 0.01097 0.09077 0.17435 0.18341 0.20478 0.32956 0.33933 0.52081 0.53909 0.65998 0.6993 0.82251 0.83926 0.85057 1.00769 1.02441 1.18267 1.19418 1.22267 1.34699 1.37074 1.52144 1.67385 1.70338 1.86494 1.8876 2.08784 2.21327 2.25042 2.35259 2.65615 2.83955 2.86686 3.00575 3.17884 3.32714 3.46278 3.48692 3.60795 3.78704 4.1105 4.35752 4.52462 4.67301 4.83284 
33 0.02287 0.11939 0.17656 0.19264 0.32972 0.34344 0.522 0.55084 0.66152 0.82866 0.84214 1.00749 1.18354 1.20268 1.34748 1.52448 1.6746 1.8657 2.09052 2.21425 2.35335 2.65809 2.84058 3.00759 3.18025 3.32763 3.46355 3.6111 3.7936 4.11103 4.35961 4.52663 4.83407 
44 0.01638 0.10216 0.16723 0.17576 0.19276 0.32144 0.3301 0.34842 0.51414 0.53337 0.65337 0.80815 0.83091 0.84039 0.99956 1.01094 1.17584 1.18686 1.21355 1.34025 1.36424 1.51551 1.66526 1.68473 1.85713 1.8756 2.07871 2.2055 2.23554 2.34549 2.64986 2.83311 2.99986 3.17216 3.32064 3.45638 3.48423 3.60172 3.77919 4.10344 4.34952 4.51744 4.65708 4.82562 
48 0.01462 0.10027 0.16722 0.17552 0.1914 0.32171 0.33014 0.34663 0.5134 0.52905 0.65213 0.67179 0.80995 0.83113 0.84035 1.00004 1.01173 1.17533 1.18542 1.20834 1.33974 1.35891 1.51264 1.53367 1.66562 1.68407 1.85732 1.87396 2.07668 2.20368 2.22468 2.34541 2.64788 2.83198 2.85315 2.99822 3.17123 3.32003 3.4555 3.47093 3.60082 3.7761 4.10325 4.3495 4.51564 4.64914 4.82512 4.84526 
40 0.00846 0.10247 0.16841 0.17818 0.21223 0.32216 0.33235 0.51439 0.5368 0.65351 0.81081 0.83122 0.84172 1.0003 1.01848 1.17653 1.19013 1.22366 1.34067 1.38391 1.51741 1.66737 1.85794 1.88869 2.08113 2.20844 2.3459 2.65044 2.8339 3.00023 3.17215 3.3207 3.45623 3.60255 3.7812 4.10344 4.34982 4.51867 4.6716 4.82597 
44 0.0193 0.10493 0.16675 0.1758 0.197 0.32034 0.32951 0.35562 0.51247 0.53155 0.65216 0.81519 0.83176 0.84329 0.99884 1.01237 1.17441 1.18593 1.2148 1.33877 1.36351 1.51379 1.66431 1.68484 1.85579 1.87412 2.07674 2.20427 2.24118 2.34446 2.64915 2.83092 2.85591 2.99845 3.17087 3.31931 3.45518 3.6006 3.77735 4.10244 4.34846 4.51635 4.6642 4.82421 
32 0.00912 0.10837 0.17009 0.18257 0.32377 0.3365 0.51607 0.54501 0.65757 0.81872 0.83457 0.85209 1.00214 1.17805 1.19636 1.34343 1.52263 1.66902 1.85932 2.08419 2.20956 2.34753 2.6575 2.83571 3.00427 3.17447 3.32251 3.45812 3.60771 4.10484 4.35142 4.82759 
32 0.01176 0.11889 0.17267 0.19107 0.32571 0.34124 0.51804 0.55391 0.6603 0.82913 0.84204 1.00443 1.17993 1.20318 1.34541 1.52516 1.67185 1.86225 2.08978 2.21521 2.35024 2.65926 2.83821 3.00599 3.17732 3.3249 3.46049 3.61051 4.10751 4.3557 4.53354 4.83052 
43 0.00695 0.0315 0.11512 0.17473 0.18433 0.21612 0.3284 0.33825 0.51975 0.53867 0.65912 0.82069 0.83797 0.849 1.00592 1.02013 1.18142 1.19284 1.22109 1.34604 1.37152 1.52357 1.67268 1.70153 1.86333 1.88315 2.0868 2.21157 2.24521 2.35136 2.65636 2.83873 3.00537 3.17794 3.32612 3.46165 3.48519 3.60773 3.78829 4.10938 4.35565 4.52588 4.83131 
33 0.01691 0.10687 0.1712 0.18255 0.32526 0.33744 0.51729 0.54223 0.65823 0.80861 0.83205 0.84246 1.00404 1.17904 1.19502 1.34372 1.52497 1.67091 1.86192 2.09207 2.21111 2.34951 2.65625 2.83745 3.00641 3.17559 3.32414 3.45922 3.61238 4.10591 4.35345 4.52575 4.82904 
37 0.02214 0.11467 0.16813 0.17992 0.32078 0.33175 0.51203 0.53391 0.65197 0.82251 0.83587 0.99956 1.019 1.17443 1.18971 1.33829 1.367 1.51417 1.66512 1.69948 1.85649 1.88164 2.07906 2.20557 2.34466 2.65026 2.83119 2.99777 3.17184 3.31929 3.45583 3.6017 3.77941 4.10301 4.3492 4.51864 4.82472 
35 0.02058 0.113 0.17186 0.18357 0.32563 0.33777 0.51799 0.54339 0.65759 0.82178 0.83718 0.85625 1.00437 1.1793 1.19478 1.34427 1.52131 1.67075 1.86209 2.08684 2.2086 2.24588 2.34958 2.65475 2.83712 3.00396 3.17573 3.32448 3.45975 3.60735 3.78876 4.1073 4.35467 4.52473 4.82983 
40 0.00948 0.10286 0.16487 0.17443 0.20082 0.31884 0.32859 0.51022 0.52997 0.65094 0.81147 0.82948 0.84127 0.99721 1.01258 1.17229 1.18461 1.2156 1.33681 1.36569 1.51312 1.66304 1.68827 1.85424 1.87576 2.07663 2.20341 2.34234 2.64763 2.8291 2.99587 3.16902 3.31706 3.45293 3.59903 3.77553 4.10048 4.34612 4.51561 4.82203 
45 0.00674 0.09519 0.16261 0.17135 0.18973 0.31715 0.32614 0.35277 0.50887 0.52801 0.64849 0.80172 0.82587 0.83517 0.99506 1.0083 1.1709 1.18153 1.20666 1.33503 1.35841 1.50933 1.66141 1.68494 1.85213 1.86985 2.07223 2.19987 2.22974 2.34064 2.6442 2.82729 2.85419 2.99395 3.16697 3.31534 3.45119 3.48292 3.59697 3.77203 4.0985 4.34425 4.51145 4.65444 4.82035 
47 0.01136 0.10432 0.17084 0.1796 0.19798 0.32534 0.33426 0.35656 0.51703 0.53431 0.65622 0.68871 0.82348 0.83745 0.85077 1.00403 1.01839 1.17873 1.1895 1.21583 1.34331 1.3653 1.51869 1.66922 1.68831 1.86083 1.87897 2.08084 2.20829 2.2371 2.34882 2.6536 2.8355 2.8589 3.00182 3.17488 3.32355 3.45889 3.47685 3.60454 3.78262 4.10679 4.3527 4.5221 4.66548 4.82879 4.85602 
34 0.01614 0.11165 0.17419 0.18618 0.32814 0.34035 0.52092 0.54842 0.66034 0.81874 0.83698 0.85044 1.00665 1.18224 1.19966 1.34812 1.52404 1.67389 1.86425 2.08925 2.21573 2.35184 2.65674 2.84055 3.00922 3.17793 3.32716 3.46246 3.6103 3.78998 4.10925 4.35731 4.52588 4.83246 
47 0.01694 0.10315 0.16705 0.17562 0.19281 0.32109 0.32948 0.34491 0.51317 0.5308 0.65238 0.68173 0.81536 0.83219 0.84237 0.99979 1.01205 1.17502 1.18582 1.21213 1.33933 1.3615 1.51506 1.66504 1.683 1.8566 1.87293 2.07888 2.20452 2.23497 2.34494 2.64967 2.83125 2.85475 2.99812 3.17178 3.31966 3.45569 3.47842 3.60138 3.77918 4.10342 4.34919 4.51756 4.65658 4.82497 4.86098 
41 0.00923 0.10367 0.16942 0.17875 0.20414 0.32409 0.33441 0.51626 0.53885 0.65498 0.81302 0.83276 0.8435 1.00267 1.0306 1.17767 1.19066 1.22235 1.34252 1.5164 1.66865 1.85992 1.89027 2.08224 2.20765 2.24376 2.34746 2.65072 2.83503 3.0017 3.17342 3.32197 3.45735 3.48444 3.60313 3.78049 4.10516 4.35277 4.51928 4.66945 4.82806 
41 0.00858 0.10155 0.16984 0.17895 0.20075 0.32476 0.33476 0.51688 0.5381 0.6564 0.81406 0.83392 0.84461 1.00289 1.01942 1.17788 1.18942 1.21772 1.34307 1.37292 1.51936 1.66945 1.86002 1.8817 2.08374 2.20795 2.24204 2.34805 2.65223 2.83633 3.00398 3.17508 3.32325 3.45876 3.60485 3.78324 4.10639 4.35397 4.52019 4.66148 4.82875 
42 0.01927 0.10333 0.16711 0.17619 0.19974 0.32108 0.33063 0.51236 0.53116 0.65176 0.80552 0.82938 0.83914 0.999 1.01451 1.17463 1.18665 1.21583 1.33891 1.3689 1.51483 1.66533 1.69196 1.85629 1.87639 2.07803 2.2045 2.24129 2.34431 2.64924 2.83133 2.99798 3.17071 3.31913 3.45491 3.60042 3.77824 4.10211 4.34804 4.51685 4.66595 4.82409 
39 0.0197 0.10949 0.17007 0.18004 0.21474 0.32364 0.33358 0.51546 0.53664 0.65616 0.81943 0.83527 0.84988 1.00234 1.02032 1.17808 1.19189 1.22931 1.34291 1.52002 1.6679 1.69456 1.85921 1.88189 2.08208 2.20989 2.34792 2.65645 2.83464 3.00185 3.17498 3.32284 3.45816 3.60437 3.78488 4.10578 4.35191 4.52433 4.8274 
47 0.00895 0.10026 0.16657 0.17519 0.19266 0.32093 0.32974 0.34999 0.51267 0.52969 0.65169 0.68235 0.81584 0.83195 0.84249 0.99956 1.01281 1.17431 1.18461 1.20866 1.33894 1.36026 1.51419 1.66474 1.68326 1.85641 1.87378 2.07748 2.20372 2.23094 2.34448 2.64873 2.83107 2.85377 2.99738 3.17111 3.31924 3.45471 3.47189 3.60012 3.77951 4.10265 4.34845 4.51802 4.66958 4.8245 4.85163 
37 0.00954 0.10592 0.17436 0.1854 0.32804 0.33918 0.51973 0.54181 0.66047 0.82062 0.83811 0.85256 1.00651 1.0321 1.18158 1.19565 1.23363 1.34686 1.52532 1.67286 1.86397 1.89766 2.09135 2.21231 2.35114 2.65739 2.83923 3.008 3.17848 3.32652 3.46247 3.60896 3.79133 4.10922 4.3561 4.52734 4.83166 
50 0.0159 0.09862 0.16438 0.1726 0.18699 0.3181 0.32564 0.33657 0.51017 0.52418 0.64838 0.66248 0.80764 0.82898 0.83818 0.99714 1.00731 1.17196 1.1818 1.20206 1.33605 1.35086 1.50909 1.53096 1.66189 1.67698 1.85373 1.86755 2.07268 2.2001 2.22061 2.34237 2.3683 2.64519 2.82797 2.8474 2.99461 3.16864 3.3168 3.45278 3.4679 3.59808 3.77293 4.10067 4.12246 4.34626 4.51287 4.65158 4.82208 4.84079 
38 0.01979 0.11171 0.17122 0.18257 0.3248 0.33651 0.5164 0.53882 0.65608 0.81967 0.83592 0.85252 1.00295 1.02466 1.17851 1.19312 1.34263 1.37778 1.51934 1.66998 1.86039 1.8933 2.08263 2.20886 2.3484 2.65376 2.83565 3.00326 3.17515 3.32317 3.4588 3.60569 3.78446 4.10595 4.35288 4.52103 4.66994 4.82876 
39 0.0167 0.10669 0.16723 0.17721 0.21199 0.3209 0.33096 0.51271 0.53497 0.65258 0.81655 0.83251 0.84691 0.99928 1.01538 1.17507 1.18888 1.22659 1.34025 1.51733 1.66469 1.68976 1.85658 1.88225 2.07921 2.20511 2.34493 2.65143 2.83194 2.99802 3.17188 3.32011 3.45531 3.60191 3.78205 4.1027 4.34851 4.51927 4.82467 
54 0.01185 0.07711 0.13813 0.17335 0.18078 0.19522 0.32659 0.33399 0.34512 0.51818 0.53196 0.58169 0.65743 0.67858 0.81042 0.8347 0.84322 0.86295 1.0046 1.01446 1.17956 1.18825 1.20456 1.34406 1.35881 1.51812 1.53885 1.66985 1.68422 1.86207 1.8769 2.08363 2.20844 2.22631 2.34983 2.65234 2.83592 2.85371 3.00257 3.04111 3.17584 3.19436 3.32451 3.45987 3.47237 3.60508 3.782 4.1079 4.12751 4.35433 4.52069 4.65435 4.82959 4.84552 
56 0.01809 0.10063 0.16649 0.17445 0.18737 0.32027 0.32753 0.33785 0.51198 0.52366 0.546 0.65019 0.66155 0.81451 0.83209 0.84138 0.99958 1.00981 1.1739 1.1828 1.19881 1.33805 1.35088 1.51037 1.52659 1.66425 1.67826 1.85603 1.86902 2.07399 2.09124 2.20189 2.21854 2.34455 2.36381 2.64626 2.66464 2.8301 2.84717 2.99647 3.01774 3.1705 3.18558 3.31906 3.33677 3.45473 3.46748 3.60012 3.77448 4.10278 4.11771 4.34852 4.51443 4.64905 4.8243 4.84029 
47 0.00898 0.10117 0.16562 0.1742 0.19111 0.32015 0.32877 0.34674 0.51159 0.52756 0.65006 0.67507 0.8171 0.83194 0.84374 0.99878 1.01178 1.17304 1.18307 1.20521 1.33719 1.3537 1.51032 1.66374 1.68103 1.8555 1.87208 2.07473 2.20115 2.22117 2.34348 2.64621 2.82936 2.84942 2.99584 3.16932 3.31778 3.45362 3.46973 3.59877 3.77365 4.10159 4.34776 4.51346 4.67085 4.82328 4.8437 
41 0.01465 0.10445 0.16633 0.17629 0.2124 0.31972 0.32951 0.51143 0.5324 0.65092 0.8127 0.83038 0.8425 0.99807 1.01457 1.1731 1.18483 1.21408 1.33775 1.36501 1.51232 1.66398 1.69277 1.85541 1.88265 2.07807 2.20333 2.34336 2.64702 2.83034 2.99624 3.1698 3.31808 3.45381 3.59966 3.77612 4.10151 4.34758 4.51529 4.65752 4.82345 
39 0.01038 0.10608 0.16981 0.17962 0.21265 0.32383 0.33403 0.51649 0.54046 0.65702 0.81559 0.8338 0.84541 1.00178 1.01782 1.17816 1.19202 1.22779 1.34304 1.52132 1.66787 1.70041 1.85912 1.88201 2.08453 2.20958 2.34792 2.65504 2.83628 3.00433 3.17507 3.32296 3.45928 3.60624 3.78726 4.10596 4.35265 4.52338 4.82836 
39 0.01882 0.10589 0.16756 0.17715 0.20481 0.32151 0.33153 0.51402 0.53717 0.65426 0.81326 0.83168 0.84313 0.99969 1.01573 1.17556 1.18854 1.22099 1.34034 1.51904 1.66568 1.69414 1.85708 1.88198 2.08209 2.20541 2.3455 2.65128 2.83334 3.00099 3.17268 3.32053 3.45636 3.60357 3.78328 4.10363 4.34976 4.51878 4.82578 
43 0.00702 0.09704 0.16885 0.17796 0.19878 0.32382 0.33346 0.51536 0.53423 0.65558 0.81134 0.83286 0.84305 1.0015 1.01489 1.17728 1.18882 1.21706 1.34146 1.36488 1.51864 1.66712 1.68779 1.85915 1.87916 2.08161 2.20668 2.23821 2.3474 2.65303 2.83416 2.86224 3.00121 3.17381 3.3223 3.45771 3.48554 3.60399 3.7856 4.10508 4.35139 4.5214 4.82737 
38 0.01048 0.10136 0.16531 0.17508 0.2099 0.31936 0.32991 0.51124 0.53403 0.65147 0.80635 0.82797 0.83814 0.99731 1.01816 1.1735 1.18725 1.22119 1.33781 1.51513 1.66422 1.85441 1.88274 2.07786 2.2051 2.34274 2.64888 2.8302 2.99714 3.16938 3.3175 3.45373 3.5994 3.78338 4.10052 4.34666 4.51723 4.82257 
38 0.01726 0.10555 0.16816 0.17809 0.21472 0.3222 0.33292 0.51413 0.53677 0.65568 0.81265 0.83155 0.84265 1.00019 1.01799 1.17602 1.1894 1.22282 1.34022 1.3712 1.5224 1.66684 1.85755 1.88743 2.08278 2.20736 2.34547 2.65353 2.83327 3.00282 3.17281 3.32061 3.45684 3.60417 4.10358 4.3496 4.52107 4.82586 
46 0.00751 0.10213 0.16378 0.17311 0.19632 0.31767 0.32721 0.36172 0.50903 0.52611 0.64813 0.68105 0.8198 0.83184 0.85155 0.9966 1.01289 1.17136 1.18376 1.21676 1.33549 1.36015 1.50959 1.66175 1.68389 1.85347 1.87519 2.07349 2.20052 2.23322 2.34151 2.64502 2.82779 2.8556 2.994 3.16777 3.3162 3.45173 3.48358 3.59743 3.77348 4.09933 4.34543 4.51332 4.65529 4.8212 
39 0.0123 0.10449 0.16411 0.17452 0.22081 0.31767 0.3283 0.50918 0.53629 0.65021 0.81639 0.83073 0.84895 0.99618 1.01372 1.17129 1.18497 1.22356 1.3357 1.51304 1.66151 1.69254 1.85303 1.87927 2.07507 2.20153 2.34139 2.6473 2.82818 2.99451 3.16871 3.31639 3.4528 3.59906 3.77683 4.09947 4.34519 4.5161 4.82105 
44 0.0084 0.09296 0.16851 0.1767 0.19142 0.32464 0.33355 0.3624 0.51653 0.53539 0.65667 0.80581 0.83197 0.84108 0.87498 1.00249 1.01541 1.17871 1.19022 1.218 1.34314 1.37039 1.5203 1.66892 1.69053 1.8599 1.87836 2.08421 2.20889 2.24238 2.34818 2.65273 2.83575 3.00345 3.17431 3.32292 3.45842 3.48194 3.60514 3.78535 4.10572 4.35237 4.52134 4.82813 
40 0.02072 0.10609 0.16769 0.17725 0.20463 0.32138 0.33133 0.51379 0.53618 0.65333 0.81311 0.83171 0.84304 0.99992 1.01717 1.17522 1.18748 1.21793 1.33999 1.51765 1.6655 1.69242 1.85777 1.88914 2.08195 2.20687 2.3458 2.65158 2.83269 2.99905 3.17279 3.32038 3.45588 3.60201 3.78251 4.10348 4.34992 4.51925 4.66459 4.82562 
37 0.02029 0.1045 0.16752 0.17766 0.22249 0.3214 0.33182 0.5136 0.53912 0.65419 0.81011 0.83019 0.8408 0.99962 1.02385 1.17631 1.19347 1.34071 1.51861 1.6663 1.85653 1.885 2.08031 2.20865 2.3448 2.65206 2.83322 3.0021 3.17209 3.32015 3.45586 3.60334 3.78409 4.10239 4.34848 4.51899 4.82492 
43 0.0105 0.10093 0.16484 0.17397 0.19634 0.31945 0.3293 0.51104 0.52995 0.65068 0.80506 0.82802 0.83792 0.99739 1.01298 1.17295 1.18451 1.21265 1.33724 1.36121 1.5124 1.66352 1.69078 1.85459 1.87665 2.07653 2.20315 2.24001 2.34304 2.64702 2.82986 2.86115 2.99661 3.16899 3.31766 3.45327 3.48418 3.59958 3.77563 4.10076 4.34701 4.51434 4.82274 
39 0.01741 0.10163 0.16387 0.1735 0.2019 0.3178 0.32809 0.50981 0.53454 0.65036 0.80644 0.82738 0.8377 0.99587 1.01144 1.1722 1.18597 1.22067 1.3365 1.51616 1.66151 1.69043 1.85295 1.88018 2.07577 2.20335 2.34164 2.65087 2.82862 2.99524 3.16863 3.31661 3.45233 3.59838 3.77743 4.09943 4.3452 4.51672 4.82126 
36 0.01562 0.10806 0.16969 0.18191 0.32303 0.33518 0.51487 0.54004 0.6556 0.81479 0.83271 0.84658 1.00154 1.17713 1.19399 1.34151 1.51858 1.66844 1.85842 1.89289 2.08647 2.20936 2.34644 2.65272 2.83392 3.00217 3.17339 3.32116 3.45774 3.60442 3.78747 4.10455 4.35109 4.52296 4.67903 4.82699 
41 0.02042 0.10315 0.16297 0.17282 0.2031 0.31638 0.32642 0.50775 0.52957 0.64729 0.8116 0.82825 0.84153 0.99491 1.00987 1.16955 1.18115 1.21033 1.33415 1.36276 1.50807 1.66001 1.68494 1.85185 1.87353 2.07257 2.19891 2.34022 2.64418 2.82637 2.99271 3.16653 3.31449 3.45075 3.59635 3.77165 4.09837 4.34401 4.51203 4.65411 4.81983 
49 0.00658 0.02953 0.11079 0.17185 0.1802 0.19751 0.32669 0.3356 0.36395 0.518 0.53494 0.65706 0.686 0.82087 0.83649 0.8464 1.00466 1.01791 1.18005 1.19077 1.217 1.34417 1.36532 1.51766 1.54522 1.67065 1.69199 1.86188 1.87972 2.08199 2.20968 2.23903 2.34949 2.65291 2.83623 2.85806 3.00324 3.17579 3.32444 3.45986 3.47835 3.60517 3.78104 4.10716 4.35362 4.52035 4.66425 4.82934 4.85127 
46 0.01412 0.10401 0.16948 0.1781 0.19663 0.32425 0.33348 0.36651 0.51545 0.53238 0.65504 0.81265 0.83309 0.84292 1.00217 1.01579 1.17783 1.18922 1.21706 1.34155 1.36214 1.51575 1.54962 1.66815 1.68961 1.85956 1.87901 2.08211 2.2073 2.23817 2.3473 2.65129 2.83392 2.85642 3.00124 3.17363 3.32215 3.45794 3.48586 3.60387 3.78067 4.10527 4.3515 4.51903 4.65869 4.82745 
41 0.00872 0.09786 0.16612 0.17488 0.19348 0.32168 0.33111 0.5139 0.53577 0.65362 0.80052 0.82869 0.83799 0.87362 0.99975 1.01514 1.1756 1.18792 1.21724 1.34074 1.5169 1.66586 1.69322 1.85717 1.8812 2.08174 2.20655 2.34509 2.64988 2.83283 2.99989 3.17148 3.3204 3.4554 3.6018 3.78179 4.10276 4.34916 4.51792 4.66953 4.82536 
45 0.01971 0.10398 0.16669 0.17558 0.19618 0.32109 0.33079 0.51221 0.53003 0.65134 0.68756 0.81296 0.83088 0.84144 0.99928 1.01488 1.1748 1.18676 1.21635 1.33845 1.36109 1.51268 1.66508 1.68917 1.8566 1.87937 2.07737 2.20399 2.23513 2.34437 2.64762 2.83099 2.85625 2.99754 3.17031 3.31892 3.45449 3.4775 3.60032 3.77693 4.10204 4.34836 4.51576 4.65647 4.82408 
43 0.01555 0.10253 0.16312 0.17241 0.19528 0.31658 0.32603 0.3568 0.50799 0.5269 0.64734 0.81544 0.82973 0.84488 0.99533 1.00883 1.17047 1.18334 1.21742 1.33443 1.36642 1.50908 1.66033 1.68075 1.85207 1.87155 2.07209 2.19896 2.23192 2.34062 2.64536 2.82638 2.85676 2.99285 3.16701 3.31534 3.45096 3.59668 3.77208 4.09846 4.34415 4.5143 4.8198 
32 0.02111 0.10939 0.17191 0.18342 0.32588 0.338 0.51916 0.54875 0.65909 0.81375 0.83396 0.84557 1.00391 1.18042 1.19874 1.34545 1.52507 1.67093 1.8627 2.09073 2.2111 2.34968 2.65956 2.83787 3.00619 3.17589 3.32454 3.4602 3.60644 4.10703 4.3552 4.8309 
34 0.0098 0.11567 0.16855 0.18262 0.32136 0.33424 0.51281 0.53748 0.65195 0.82612 0.83888 1.00031 1.17492 1.19117 1.33923 1.51405 1.66583 1.85698 1.89815 2.07849 2.20542 2.34523 2.65296 2.83192 2.99825 3.17144 3.31962 3.45542 3.60144 3.78426 4.10332 4.35004 4.52929 4.82522 
45 0.02033 0.09625 0.15634 0.16549 0.18717 0.3099 0.31918 0.34919 0.50122 0.52002 0.63961 0.66687 0.81112 0.82372 0.84058 0.98876 1.00495 1.16338 1.17456 1.20334 1.32748 1.35544 1.5002 1.65405 1.67737 1.84544 1.87232 2.06424 2.1922 2.22595 2.33365 2.63608 2.81969 2.98567 3.1594 3.30791 3.44362 3.46852 3.5891 3.76358 4.09152 4.33742 4.50367 4.63889 4.81314 
39 0.01916 0.10151 0.1667 0.17608 0.20392 0.32079 0.33113 0.51304 0.53679 0.65316 0.80293 0.82821 0.83775 0.99851 1.01576 1.17514 1.18883 1.2208 1.34029 1.5185 1.66578 1.85616 1.89314 2.08004 2.20652 2.34442 2.65062 2.83239 2.99959 3.171 3.31945 3.45487 3.60301 3.78383 4.1019 4.34827 4.51797 4.66732 4.82433 
43 0.06048 0.13063 0.16151 0.1715 0.20719 0.3135 0.32269 0.34889 0.50459 0.52315 0.64275 0.81332 0.82703 0.84352 0.99228 1.00622 1.16653 1.17847 1.2104 1.33071 1.35362 1.5031 1.6573 1.67726 1.84893 1.86687 2.0672 2.19523 2.337 2.63892 2.82272 2.84965 2.98882 3.16266 3.31117 3.44688 3.59213 3.76646 4.09494 4.34081 4.50673 4.65929 4.81644 
36 0.0151 0.1089 0.17052 0.18147 0.32422 0.33544 0.51659 0.54207 0.65747 0.81544 0.83394 0.84704 1.00285 1.03406 1.17894 1.19609 1.34375 1.51976 1.6692 1.85974 1.89004 2.0845 2.2121 2.34833 2.65373 2.83563 3.00411 3.17558 3.32298 3.45914 3.60656 3.78713 4.10582 4.35312 4.52273 4.82834 
49 0.01871 0.10222 0.1679 0.17623 0.1928 0.32245 0.3312 0.35221 0.51375 0.52935 0.65261 0.67788 0.81305 0.83201 0.84153 1.00069 1.01346 1.17566 1.18576 1.2088 1.33979 1.35743 1.51307 1.53559 1.66653 1.68629 1.85784 1.87517 2.07727 2.20477 2.22835 2.34563 2.64826 2.8323 2.85352 2.99822 3.17133 3.19208 3.3203 3.45582 3.47185 3.60117 3.77683 4.10345 4.34974 4.51584 4.65184 4.82544 4.8457 
42 0.02043 0.10529 0.1642 0.17404 0.20339 0.31793 0.32802 0.50903 0.52821 0.64863 0.8158 0.8307 0.84739 0.99652 1.01341 1.17127 1.18354 1.21507 1.3356 1.36212 1.50989 1.66176 1.68546 1.85364 1.87809 2.07524 2.20033 2.23598 2.34188 2.64587 2.82785 2.99409 3.16828 3.31626 3.45233 3.59775 3.77565 4.0998 4.34562 4.51475 4.65223 4.82133 
45 0.01441 0.09828 0.1651 0.17371 0.19169 0.31913 0.32777 0.34624 0.5112 0.52883 0.65187 0.80283 0.82798 0.83718 0.99704 1.00854 1.17327 1.18406 1.20976 1.33746 1.36092 1.51555 1.66286 1.68167 1.85427 1.87111 2.07623 2.20276 2.23412 2.34304 2.64845 2.82971 2.85325 2.9962 3.16977 3.31801 3.45377 3.47661 3.59967 3.7798 4.10109 4.34681 4.51659 4.82256 4.84525 
41 0.01394 0.09485 0.15875 0.16798 0.19065 0.31255 0.32163 0.3473 0.50472 0.52759 0.64486 0.80014 0.82258 0.83207 0.99097 1.00524 1.16696 1.17949 1.21073 1.33121 1.50621 1.65605 1.6801 1.84755 1.8674 2.06767 2.19563 2.33645 2.6413 2.82256 2.98915 3.16317 3.31142 3.44713 3.47439 3.59305 3.76869 4.09465 4.33971 4.5091 4.81572 
41 0.01377 0.10402 0.16621 0.17613 0.21176 0.31991 0.33042 0.51138 0.53167 0.65056 0.81179 0.83002 0.84175 0.99811 1.0158 1.17372 1.18655 1.21865 1.33786 1.36433 1.51173 1.66449 1.85522 1.88494 2.07582 2.20425 2.3434 2.64641 2.83037 2.99667 3.16918 3.31791 3.45356 3.48162 3.59927 3.77515 4.10108 4.34712 4.51406 4.65676 4.82322 
45 0.01283 0.10703 0.17302 0.18232 0.20753 0.32746 0.33735 0.51813 0.53526 0.65797 0.81616 0.83622 0.84685 1.00577 1.02415 1.18061 1.19245 1.22137 1.3445 1.36715 1.51958 1.67161 1.69978 1.86266 1.88435 2.08514 2.21057 2.24494 2.35017 2.65397 2.83671 2.85994 3.00365 3.176 3.32462 3.46031 3.48178 3.6063 3.78521 4.1081 4.35461 4.52238 4.66428 4.82985 4.85593 
48 0.01541 0.10037 0.16622 0.17456 0.19048 0.32039 0.32873 0.34373 0.51227 0.52813 0.651 0.67368 0.81117 0.83065 0.84008 0.99897 1.0107 1.17429 1.18438 1.20728 1.33832 1.35627 1.51176 1.53678 1.66437 1.6816 1.8562 1.87285 2.07626 2.2029 2.22647 2.34449 2.6468 2.83068 2.85234 2.99641 3.17058 3.31926 3.45439 3.46986 3.59991 3.77591 4.10219 4.34803 4.51532 4.65182 4.82389 4.84305 
50 0.0116 0.09387 0.16022 0.1683 0.18148 0.31426 0.32169 0.33237 0.5064 0.52097 0.64456 0.65788 0.80114 0.8247 0.83373 0.89467 0.99353 1.00473 1.16846 1.17823 1.19864 1.33245 1.34809 1.50526 1.52615 1.65829 1.67417 1.85021 1.86578 2.06901 2.19634 2.21887 2.33876 2.64139 2.82431 2.84408 2.99038 3.02488 3.16481 3.31326 3.44864 3.46181 3.59429 3.76892 4.09682 4.34225 4.50904 4.64414 4.81812 4.83678 
38 0.02168 0.11347 0.1714 0.18233 0.32478 0.33574 0.51696 0.54036 0.65659 0.82227 0.83745 0.85728 1.00359 1.02684 1.17935 1.19474 1.34315 1.38799 1.51867 1.66952 1.86095 1.89485 2.08505 2.21052 2.34908 2.6531 2.83619 3.00533 3.17583 3.32395 3.45994 3.60632 3.78487 4.10716 4.35361 4.52124 4.66221 4.82947 
49 0.01548 0.09313 0.16068 0.16889 0.18295 0.31559 0.32366 0.33686 0.50779 0.52445 0.64693 0.66966 0.79645 0.82428 0.8331 0.85387 0.99416 1.0062 1.16995 1.18007 1.20343 1.33406 1.35373 1.5074 1.53348 1.66008 1.67952 1.85114 1.86755 2.07162 2.1985 2.22079 2.33974 2.64233 2.8261 2.84839 2.99243 3.16581 3.31431 3.4501 3.46623 3.59547 3.77049 4.09763 4.34308 4.51004 4.64468 4.81924 4.83938 
38 0.00978 0.09225 0.15357 0.16331 0.2082 0.30712 0.3169 0.49842 0.52918 0.63795 0.79746 0.81788 0.82834 0.98555 1.00391 1.16082 1.17401 1.21059 1.32498 1.49886 1.65052 1.84185 2.05989 2.18825 2.22882 2.33052 2.635 2.81623 2.98262 3.15705 3.30519 3.44112 3.58661 3.76108 4.08853 4.33386 4.50278 4.80962 
33 0.07712 0.15989 0.17157 0.31465 0.32722 0.50681 0.53402 0.64664 0.81551 0.8299 0.99392 1.16935 1.18668 1.33401 1.50828 1.65911 1.8508 2.07186 2.19925 2.33939 2.64374 2.82612 2.99275 3.16616 3.31419 3.45014 3.5965 3.77426 4.09759 4.34373 4.51332 4.6644 4.81948 
36 0.02139 0.11474 0.17127 0.18291 0.3245 0.33601 0.51718 0.54293 0.65813 0.82394 0.83803 0.86635 1.00357 1.04917 1.17894 1.1952 1.34327 1.52266 1.66939 1.8607 1.90017 2.08539 2.20955 2.34898 2.6577 2.83659 3.00826 3.17643 3.32418 3.46081 3.60901 3.80063 4.1071 4.35425 4.52614 4.8301 
53 0.01596 0.10259 0.17073 0.17854 0.1893 0.32674 0.33438 0.34614 0.5186 0.53282 0.65755 0.67636 0.80885 0.83518 0.84403 0.8673 1.00493 1.0151 1.17991 1.1889 1.20603 1.34469 1.36053 1.51766 1.53657 1.67044 1.68582 1.86177 1.87534 2.08236 2.20919 2.22884 2.35004 2.37296 2.65285 2.83683 2.85577 3.00297 3.04682 3.17645 3.19947 3.32508 3.46045 3.47376 3.60576 3.78288 4.10819 4.12441 4.35462 4.52135 4.65823 4.83063 4.8501 
42 0.01419 0.10356 0.17159 0.18032 0.20085 0.32574 0.33488 0.36671 0.51779 0.53711 0.65841 0.81138 0.83396 0.84343 1.00322 1.01556 1.17986 1.19166 1.21998 1.34388 1.36822 1.52238 1.66991 1.69294 1.8613 1.88198 2.08389 2.21103 2.34906 2.65497 2.83691 3.00564 3.17592 3.32411 3.45977 3.48765 3.60681 3.78545 4.10682 4.35302 4.52228 4.8295 
35 0.02308 0.10479 0.16397 0.17455 0.31691 0.32761 0.50972 0.5381 0.65141 0.8098 0.82853 0.84133 0.9961 1.01593 1.17242 1.18995 1.33736 1.51885 1.66142 1.85283 1.88809 2.07786 2.20238 2.3417 2.65187 2.8293 2.99772 3.16952 3.31717 3.45315 3.60089 4.09972 4.34532 4.52396 4.82142 
35 0.02265 0.11144 0.17059 0.18234 0.32353 0.33489 0.51612 0.54157 0.65645 0.81898 0.83521 0.85181 1.0018 1.02083 1.17852 1.19558 1.343 1.52173 1.66848 1.85957 2.08343 2.20947 2.34799 2.65333 2.83583 3.00333 3.17427 3.32299 3.4589 3.60514 3.78486 4.10584 4.35262 4.52229 4.82811 
36 0.01529 0.10416 0.16809 0.17852 0.32149 0.33207 0.51403 0.53827 0.65417 0.80468 0.8295 0.83959 0.9998 1.02 1.17649 1.19255 1.34084 1.51784 1.66678 1.85717 1.89003 2.08376 2.20887 2.34532 2.65088 2.83358 3.00284 3.17234 3.32032 3.45632 3.60347 3.78275 4.10323 4.34994 4.51929 4.82606 
45 0.01899 0.10181 0.16374 0.17294 0.19549 0.31733 0.32664 0.35645 0.50909 0.52858 0.64849 0.81106 0.82848 0.83936 0.99585 1.00999 1.17099 1.18214 1.20964 1.33545 1.36062 1.50918 1.66135 1.68541 1.85276 1.87234 2.07317 2.20043 2.23228 2.34126 2.64469 2.82761 2.85583 2.99414 3.16755 3.31591 3.45191 3.48364 3.5975 3.77288 4.09934 4.34508 4.51342 4.66936 4.82097 
42 0.01129 0.09825 0.17401 0.18275 0.20325 0.32883 0.33835 0.52099 0.54185 0.66054 0.81073 0.83596 0.84551 1.00671 1.02229 1.1828 1.19541 1.22469 1.34808 1.52468 1.67287 1.69605 1.86461 1.88886 2.08809 2.21322 2.24911 2.35231 2.65787 2.84021 3.00821 3.17859 3.32743 3.46246 3.49317 3.60836 3.78826 4.10966 4.3564 4.52671 4.67523 4.83219 
54 0.009 0.09657 0.16429 0.17226 0.18459 0.3196 0.32734 0.33935 0.51095 0.52448 0.55805 0.64946 0.66423 0.81094 0.82979 0.83886 0.99817 1.00902 1.17261 1.18164 1.1986 1.33664 1.35029 1.50912 1.528 1.66306 1.67809 1.85479 1.86869 2.07325 2.09741 2.20067 2.21782 2.34302 2.3671 2.64508 2.82884 2.84753 2.9949 3.01839 3.16885 3.18629 3.31764 3.45318 3.46639 3.59846 3.77305 4.10106 4.11753 4.34699 4.51303 4.65062 4.82279 4.8398 
49 0.01187 0.09804 0.16633 0.17414 0.18572 0.32208 0.32996 0.34277 0.51361 0.52837 0.65308 0.68012 0.80422 0.83037 0.83922 0.86297 1.00021 1.01067 1.17578 1.18546 1.20644 1.33963 1.35641 1.51385 1.54096 1.66551 1.68112 1.85739 1.8727 2.07945 2.20398 2.22454 2.34541 2.64962 2.8315 2.85089 2.99844 3.17199 3.32039 3.45585 3.47171 3.60142 3.77736 4.1035 4.34873 4.51732 4.65878 4.82496 4.84191 
42 0.01185 0.10644 0.16907 0.17862 0.20563 0.32308 0.33314 0.51432 0.53303 0.65386 0.81548 0.83337 0.8453 1.00138 1.01827 1.1767 1.18906 1.21986 1.34096 1.36685 1.51561 1.66724 1.69497 1.85854 1.88129 2.07935 2.20788 2.34661 2.65055 2.83311 2.85917 2.99944 3.17286 3.32131 3.45708 3.60256 3.77872 4.10417 4.35033 4.51857 4.65861 4.82626 
41 0.01584 0.10514 0.17006 0.179 0.20102 0.32472 0.33444 0.51711 0.53939 0.65657 0.80861 0.83239 0.84215 1.00281 1.01942 1.17832 1.19045 1.21935 1.34321 1.51996 1.66866 1.69378 1.86043 1.88627 2.08483 2.20754 2.23791 2.34833 2.65334 2.83594 3.00377 3.17489 3.3234 3.45884 3.6048 3.78636 4.10571 4.35292 4.52213 4.67041 4.82889 
49 0.0189 0.09473 0.15969 0.16791 0.18236 0.31347 0.3211 0.33227 0.50535 0.51975 0.64371 0.66009 0.80273 0.82423 0.83341 0.99247 1.00321 1.16729 1.17713 1.19749 1.33147 1.34871 1.50407 1.52753 1.65742 1.67293 1.84911 1.86333 2.06745 2.09863 2.1956 2.21977 2.33776 2.64048 2.82333 2.84456 2.98961 3.16367 3.31212 3.44773 3.4632 3.59318 3.76764 4.09571 4.3412 4.50814 4.64485 4.81706 4.83778 
47 0.01515 0.10121 0.16425 0.17304 0.19182 0.31783 0.32633 0.34227 0.50966 0.52584 0.6481 0.66889 0.81379 0.82957 0.84033 0.99673 1.0099 1.17156 1.18192 1.20615 1.33571 1.35472 1.50987 1.66173 1.68007 1.85357 1.87106 2.07433 2.2004 2.22731 2.34195 2.64533 2.82806 2.85016 2.99398 3.16797 3.31639 3.45176 3.46769 3.59754 3.77333 4.10003 4.34572 4.51336 4.65034 4.82158 4.84727 
40 0.01738 0.11295 0.17533 0.18491 0.21211 0.32977 0.34011 0.52189 0.54337 0.66081 0.82308 0.83994 0.853 1.00762 1.02415 1.18429 1.19897 1.34772 1.37568 1.52329 1.6737 1.70112 1.86552 1.8931 2.08903 2.21504 2.35366 2.65698 2.84117 3.00791 3.17943 3.32841 3.46366 3.6098 3.78825 4.11132 4.35795 4.5251 4.66375 4.8344 
38 0.01178 0.09538 0.16294 0.17183 0.18944 0.3174 0.32645 0.35122 0.51155 0.54196 0.65536 0.79719 0.82611 0.83511 0.85778 0.99586 1.00805 1.17447 1.19104 1.33893 1.52975 1.66148 1.85207 1.87132 2.08708 2.20825 2.34216 2.6571 2.83017 3.00199 3.17103 3.3183 3.45523 3.6044 4.10026 4.3446 4.52882 4.82164 
47 0.01959 0.10593 0.16763 0.17674 0.19842 0.3213 0.33039 0.35444 0.51296 0.53025 0.65179 0.6783 0.82135 0.83446 0.84969 1.00007 1.01449 1.17481 1.18581 1.21325 1.33911 1.36094 1.51279 1.5408 1.6653 1.6855 1.85731 1.87864 2.07772 2.20416 2.23589 2.3455 2.64882 2.8319 2.85825 2.99789 3.1715 3.31991 3.45554 3.47737 3.60084 3.77682 4.10328 4.34954 4.51671 4.6515 4.82518 
40 0.02046 0.10946 0.16741 0.17747 0.21094 0.32081 0.33073 0.51243 0.53272 0.65227 0.82135 0.83486 0.85714 0.99954 1.01617 1.17467 1.18777 1.22349 1.33873 1.36441 1.51528 1.66505 1.69123 1.85645 1.87965 2.07913 2.20492 2.3447 2.6508 2.83128 2.99785 3.17121 3.31911 3.45536 3.6011 3.78274 4.103 4.34918 4.52066 4.82481 
44 0.0092 0.06929 0.13751 0.17386 0.18293 0.20744 0.32636 0.33507 0.355 0.51859 0.5367 0.65862 0.82037 0.83697 0.84732 1.00477 1.01789 1.181 1.1927 1.22163 1.3447 1.36712 1.5212 1.67053 1.69022 1.86188 1.87933 2.08473 2.21293 2.35004 2.65531 2.83698 2.86007 3.00469 3.17673 3.32503 3.46083 3.48451 3.60671 3.78728 4.10824 4.35448 4.52331 4.83042 
45 0.01736 0.10466 0.16838 0.177 0.1949 0.32297 0.33184 0.35444 0.51442 0.53095 0.65407 0.81268 0.83253 0.84246 1.00125 1.0145 1.17576 1.18587 1.20845 1.34005 1.35768 1.5145 1.66661 1.68509 1.85812 1.87483 2.07842 2.20473 2.22827 2.34594 2.65097 2.8321 2.85207 2.99887 3.17224 3.32039 3.4562 3.47303 3.60191 3.77931 4.10409 4.35037 4.51885 4.82586 4.84619 
45 0.01551 0.10466 0.16965 0.17854 0.19974 0.32372 0.33297 0.36555 0.51529 0.53321 0.65533 0.81333 0.83305 0.843 1.00146 1.01413 1.17742 1.18882 1.21682 1.34151 1.36441 1.52028 1.66781 1.69037 1.85893 1.87745 2.07979 2.206 2.23126 2.34688 2.65265 2.83405 2.85919 3.00115 3.17333 3.32197 3.45756 3.4816 3.60355 3.7844 4.10476 4.35099 4.52118 4.82688 4.85397 
36 0.00806 0.10799 0.17075 0.18156 0.32462 0.33584 0.51617 0.5385 0.65626 0.81946 0.83577 0.85219 1.00335 1.03121 1.17868 1.19406 1.3434 1.51931 1.66951 1.86005 1.88772 2.08168 2.20905 2.34817 2.65338 2.83568 3.00275 3.17494 3.32318 3.45852 3.60477 3.78187 4.10554 4.35223 4.52116 4.828 
54 0.01624 0.10182 0.16823 0.17619 0.1889 0.32358 0.33143 0.34399 0.51455 0.52711 0.55288 0.65326 0.66789 0.81617 0.83388 0.84314 1.00209 1.01324 1.17642 1.18557 1.20308 1.34042 1.35382 1.513 1.53265 1.667 1.68239 1.85867 1.87288 2.07691 2.09877 2.2046 2.22222 2.34673 2.36931 2.64974 2.83239 2.84963 2.99869 3.02024 3.17243 3.18756 3.32121 3.34203 3.45673 3.46951 3.60231 3.77735 4.10473 4.11977 4.35082 4.51773 4.82631 4.84153 
48 0.01761 0.09619 0.1616 0.16968 0.18326 0.31546 0.32294 0.33373 0.50759 0.52251 0.64616 0.66213 0.80402 0.82613 0.83527 0.99456 1.00551 1.16956 1.1795 1.20056 1.33369 1.35071 1.507 1.52898 1.65922 1.67467 1.85146 1.86689 2.07083 2.19737 2.21892 2.33998 2.64307 2.82553 2.8458 2.9918 3.16616 3.31444 3.44998 3.4644 3.59575 3.77096 4.09812 4.34348 4.51157 4.64661 4.81935 4.84053 
34 0.01191 0.10632 0.16873 0.17902 0.22396 0.3231 0.33477 0.51659 0.5499 0.6566 0.81639 0.83291 0.84633 1.00172 1.17803 1.19714 1.34322 1.5226 1.66782 1.85881 2.08648 2.21126 2.34703 2.65562 2.83566 3.00522 3.17473 3.32265 3.45829 3.60582 4.10462 4.35172 4.5318 4.8286 
46 0.01339 0.10226 0.16567 0.17471 0.19652 0.31992 0.32944 0.51107 0.52859 0.6503 0.68106 0.81164 0.82983 0.84025 0.99817 1.01337 1.17347 1.18477 1.21263 1.33751 1.3605 1.51115 1.54236 1.66417 1.68951 1.85566 1.87958 2.07812 2.2033 2.23647 2.34366 2.64636 2.83009 2.85746 2.99663 3.16978 3.31815 3.45352 3.48051 3.59948 3.77594 4.1013 4.34777 4.5155 4.65826 4.82328 
40 0.01274 0.10088 0.16386 0.17324 0.19867 0.31773 0.32716 0.36486 0.50984 0.53396 0.65027 0.81025 0.82815 0.83875 0.99603 1.01118 1.1717 1.1839 1.21437 1.33609 1.51461 1.6618 1.68496 1.85309 1.87342 2.07835 2.20134 2.34148 2.65015 2.82825 2.9944 3.16858 3.31622 3.45215 3.59893 3.78084 4.09965 4.34531 4.51912 4.82109 
51 0.01905 0.09543 0.16 0.16812 0.18251 0.31363 0.32123 0.33241 0.5052 0.51779 0.54503 0.64325 0.65757 0.80901 0.82562 0.83516 0.99286 1.00334 1.16743 1.17694 1.19586 1.33133 1.34555 1.5033 1.52578 1.65758 1.67255 1.84935 1.86373 2.06733 2.19507 2.21447 2.33781 2.63924 2.82304 2.84079 2.98926 3.16347 3.18279 3.31208 3.44747 3.46126 3.59281 3.76708 4.09573 4.11103 4.3414 4.50727 4.64257 4.81712 4.83266 
36 0.0189 0.11213 0.16609 0.17819 0.31879 0.33019 0.5106 0.53428 0.65014 0.82028 0.83367 0.99768 1.02197 1.17284 1.18847 1.33696 1.37912 1.51341 1.66361 1.8548 1.8955 2.07682 2.20348 2.34309 2.64801 2.83 2.99598 3.16951 3.31772 3.45353 3.60059 3.77669 4.101 4.34737 4.51635 4.82281 
36 0.02279 0.10988 0.16907 0.18069 0.32227 0.33374 0.51413 0.53722 0.65415 0.81688 0.83346 0.84935 1.00111 1.17604 1.19045 1.22967 1.34061 1.51767 1.6667 1.85831 1.8961 2.08282 2.20676 2.34617 2.65132 2.83358 3.00023 3.17276 3.32073 3.45648 3.60396 3.78307 4.10421 4.35089 4.52029 4.82646 
42 0.01798 0.1108 0.17723 0.18689 0.21858 0.33105 0.34092 0.52272 0.54259 0.66184 0.81701 0.83898 0.84909 1.00836 1.0226 1.18491 1.1978 1.22844 1.34933 1.38218 1.52395 1.67492 1.70006 1.86692 1.89445 2.08951 2.21591 2.35442 2.65733 2.84187 3.00911 3.18004 3.32902 3.4645 3.49389 3.61028 3.78808 4.11172 4.3591 4.52538 4.66426 4.83447 
36 0.01325 0.11685 0.17719 0.19021 0.33019 0.34208 0.52225 0.54627 0.66317 0.83119 0.8444 1.00903 1.0536 1.18477 1.20247 1.34833 1.52507 1.67459 1.86557 1.89497 2.08968 2.21572 2.35355 2.65941 2.84127 3.00984 3.18064 3.32927 3.46546 3.6124 3.79072 4.11221 4.35872 4.52746 4.67615 4.83469 
36 0.02762 0.10531 0.1634 0.17505 0.3163 0.32797 0.50835 0.53347 0.64868 0.81033 0.82781 0.84225 0.99488 1.01821 1.17094 1.18696 1.33526 1.51205 1.66098 1.85162 1.88787 2.07422 2.20116 2.34043 2.64552 2.82758 2.99404 3.16705 3.31537 3.45149 3.59749 3.77708 4.09848 4.34426 4.51445 4.82019 
48 0.01609 0.10058 0.16664 0.17462 0.18764 0.32141 0.3293 0.34175 0.51334 0.52811 0.65345 0.80503 0.83068 0.83984 0.88035 0.99989 1.01063 1.17553 1.1855 1.20767 1.33923 1.3545 1.51447 1.66475 1.68 1.8568 1.87146 2.07757 2.2038 2.22661 2.34512 2.37073 2.64956 2.83121 2.84998 2.99822 3.17184 3.31994 3.45561 3.47086 3.60119 3.77924 4.1034 4.12652 4.34904 4.51867 4.82529 4.84675 
36 0.00682 0.10249 0.16744 0.17742 0.21465 0.32159 0.33235 0.51465 0.54491 0.65668 0.81279 0.83109 0.84262 0.99983 1.02059 1.17665 1.19422 1.34073 1.52805 1.66573 1.85683 1.88473 2.08917 2.20722 2.34565 2.65756 2.83397 3.0077 3.17477 3.32115 3.45798 3.61412 4.10357 4.35012 4.5318 4.82688 
40 0.00711 0.1033 0.16747 0.17737 0.21238 0.32176 0.33277 0.51314 0.53469 0.65249 0.81347 0.83129 0.84327 1.00002 1.0241 1.17531 1.18867 1.22249 1.33919 1.36679 1.51339 1.66651 1.85733 1.89098 2.0811 2.20575 2.34487 2.64793 2.83196 2.99775 3.17154 3.31942 3.45546 3.60043 3.78017 4.10277 4.34959 4.51665 4.66007 4.82511 
38 0.01691 0.10995 0.16883 0.18053 0.32207 0.33358 0.51344 0.53542 0.65311 0.81896 0.83421 0.85382 1.00086 1.04568 1.17583 1.19066 1.34003 1.38951 1.51618 1.66709 1.85776 1.89058 2.07962 2.2064 2.34563 2.64973 2.83241 2.99958 3.17182 3.32015 3.45631 3.60247 3.77874 4.10353 4.35033 4.51711 4.6665 4.82594 
36 0.01214 0.11003 0.16877 0.18019 0.32221 0.33358 0.51426 0.54033 0.65554 0.82059 0.83522 0.85716 1.00112 1.02816 1.17634 1.1926 1.34148 1.52191 1.66713 1.85782 1.88677 2.08391 2.20754 2.34634 2.65433 2.83386 3.00233 3.17395 3.32124 3.45738 3.60649 3.7884 4.10453 4.35075 4.52888 4.82661 
41 0.0131 0.10564 0.16703 0.17674 0.20552 0.32065 0.33039 0.51263 0.5344 0.65191 0.81497 0.83187 0.84483 0.99923 1.01561 1.17437 1.18718 1.22001 1.339 1.51491 1.66455 1.68674 1.8565 1.87969 2.07852 2.20338 2.23948 2.34471 2.64977 2.83165 2.99708 3.1712 3.31949 3.45486 3.60127 3.77903 4.10262 4.34872 4.51852 4.66976 4.82465 
34 0.01718 0.11258 0.1728 0.18633 0.32635 0.33951 0.51951 0.55089 0.658 0.82205 0.83733 0.85682 1.00554 1.1806 1.19934 1.34569 1.5219 1.67215 1.86286 2.0902 2.2148 2.35097 2.65507 2.83859 3.0061 3.17715 3.32529 3.46065 3.60696 3.78989 4.10828 4.35555 4.52347 4.83117 
33 0.00978 0.1091 0.16907 0.18355 0.32313 0.33802 0.51655 0.56595 0.65735 0.82027 0.83453 0.85989 1.0021 1.17765 1.20112 1.34364 1.52563 1.66956 1.85963 2.09123 2.2115 2.34813 2.65503 2.83708 3.00918 3.17536 3.32265 3.45881 3.6141 4.1054 4.3541 4.53077 4.83071 
41 0.01937 0.11422 0.17862 0.18837 0.22054 0.3326 0.34269 0.52422 0.54422 0.66455 0.82272 0.84161 0.85275 1.01028 1.02614 1.18647 1.19967 1.23198 1.35043 1.37795 1.52684 1.67655 1.70427 1.86761 1.8892 2.09237 2.21939 2.35541 2.6598 2.84396 3.0118 3.18238 3.33075 3.46687 3.61307 3.79164 4.11309 4.3597 4.52806 4.68106 4.83622 
48 0.00902 0.09941 0.16368 0.17213 0.18834 0.31736 0.32549 0.33873 0.5093 0.52467 0.64739 0.66913 0.81351 0.82944 0.84011 0.99639 1.00886 1.17089 1.18104 1.20347 1.33514 1.35224 1.50911 1.54375 1.66124 1.67789 1.85353 1.87095 2.07264 2.19926 2.22447 2.34175 2.6451 2.82765 2.84813 2.99334 3.16761 3.31605 3.45138 3.46847 3.59718 3.77229 4.09961 4.34553 4.51281 4.64898 4.82122 4.84029 
47 0.07897 0.14479 0.15931 0.16827 0.19425 0.30885 0.31624 0.32821 0.50094 0.5195 0.63944 0.78897 0.81862 0.82758 0.84853 0.98801 0.99852 1.16304 1.1731 1.19643 1.32708 1.3509 1.49989 1.65266 1.66944 1.84431 1.86057 2.06231 2.1903 2.21468 2.33319 2.63597 2.81838 2.84587 2.98491 3.15929 3.3075 3.44327 3.46093 3.58864 3.76294 4.09121 4.33637 4.50373 4.65923 4.8123 4.84614 
34 0.01005 0.11528 0.1751 0.18901 0.32851 0.34158 0.52045 0.54723 0.6603 0.83114 0.84377 1.00741 1.18207 1.19916 1.34757 1.52323 1.67327 1.86401 1.92004 2.08799 2.21368 2.35225 2.65784 2.84074 3.00891 3.17898 3.32761 3.46263 3.60995 3.78899 4.11054 4.35676 4.5265 4.83317 
31 0.01229 0.1065 0.17183 0.18815 0.32505 0.33884 0.51978 0.65894 0.80604 0.83117 0.84185 1.0036 1.18014 1.20256 1.34634 1.53025 1.67334 1.86278 2.09538 2.21668 2.35211 2.66101 2.84608 3.00984 3.17668 3.32533 3.45996 3.61361 4.10694 4.35644 4.8309 
38 0.01605 0.11077 0.17394 0.18371 0.21567 0.32845 0.33906 0.521 0.5449 0.66119 0.81995 0.83773 0.84975 1.00675 1.02844 1.18161 1.19434 1.22587 1.34746 1.52582 1.67256 1.86435 1.89572 2.08778 2.21238 2.3524 2.65733 2.84026 3.00889 3.17864 3.3277 3.46286 3.61095 3.79117 4.10967 4.35706 4.52669 4.83321 
39 0.01276 0.10848 0.16982 0.18012 0.22221 0.32351 0.33406 0.51462 0.53423 0.65495 0.82058 0.83542 0.85224 1.00211 1.02371 1.17693 1.19007 1.22466 1.34155 1.37685 1.51777 1.66807 1.85917 1.88887 2.08052 2.20759 2.34704 2.65151 2.83372 3.00081 3.17315 3.32174 3.45747 3.60381 3.78053 4.10476 4.35125 4.51979 4.82685 
41 0.01632 0.10574 0.16598 0.17579 0.20623 0.3198 0.33012 0.51179 0.53413 0.65094 0.8159 0.83149 0.84657 0.99846 1.02189 1.17329 1.18589 1.21818 1.33759 1.36492 1.51403 1.66414 1.85556 1.88422 2.07741 2.20279 2.23948 2.34351 2.64821 2.83047 2.99689 3.17006 3.31807 3.45412 3.60012 3.77926 4.10155 4.348 4.51588 4.65442 4.82377 
34 0.01116 0.1066 0.16542 0.1767 0.31896 0.33091 0.51157 0.54047 0.65143 0.81626 0.83138 0.85135 0.99813 1.17308 1.18873 1.33788 1.51575 1.66359 1.85509 2.0785 2.20306 2.34328 2.64887 2.83106 2.99791 3.16973 3.31811 3.45342 3.60006 3.78251 4.10099 4.34822 4.51762 4.8236 
50 0.01735 0.09875 0.16622 0.17421 0.18754 0.32098 0.32876 0.34083 0.51281 0.52689 0.65186 0.67618 0.80453 0.82997 0.83886 0.86657 0.99964 1.01047 1.17475 1.18417 1.20338 1.33881 1.35398 1.51326 1.53995 1.66487 1.68095 1.85665 1.87158 2.07744 2.20345 2.2255 2.34486 2.64872 2.83112 2.85029 2.99716 3.17109 3.31947 3.4553 3.47178 3.60066 3.77708 4.10267 4.11874 4.34871 4.51682 4.65768 4.82472 4.84327 
35 0.01615 0.11582 0.18004 0.19498 0.33395 0.34788 0.52781 0.56639 0.66539 0.82629 0.84268 0.85899 1.01196 1.18757 1.20708 1.35346 1.52946 1.68098 1.8722 2.09729 2.22181 2.35798 2.66137 2.84836 3.01512 3.18325 3.33277 3.46804 3.61636 3.79561 4.1148 4.36476 4.53 4.68448 4.84025 
39 0.00847 0.09809 0.16107 0.17036 0.19444 0.31501 0.32488 0.50674 0.528 0.64646 0.80268 0.8245 0.83461 0.993 1.00924 1.16901 1.18256 1.21662 1.33344 1.50953 1.65868 1.68619 1.85008 1.87685 2.07112 2.19837 2.33876 2.64396 2.82551 2.99165 3.16509 3.31353 3.44911 3.59521 3.77113 4.09651 4.34216 4.51181 4.8182 
26 0.00856 0.10879 0.16822 0.18832 0.32279 0.35941 0.52611 0.66186 0.81564 0.83173 0.85335 1.00169 1.17835 1.21498 1.34689 1.67352 1.86418 2.2158 2.36982 2.85026 3.01405 3.17803 3.32421 3.46123 4.10498 4.8337 
48 0.01678 0.10078 0.16787 0.17607 0.1912 0.3228 0.33103 0.34619 0.51459 0.53059 0.65363 0.67849 0.80899 0.83164 0.84073 1.00102 1.01271 1.1765 1.18659 1.20968 1.34039 1.35762 1.51387 1.53623 1.66658 1.68402 1.85822 1.87469 2.07951 2.20588 2.23267 2.34626 2.6489 2.83274 2.85322 2.99912 3.17231 3.32095 3.45658 3.47342 3.60209 3.77773 4.10437 4.35054 4.51687 4.65482 4.82611 4.84601 
39 0.01878 0.10641 0.16778 0.1776 0.21007 0.32144 0.33155 0.51372 0.53684 0.65444 0.81452 0.83211 0.84428 0.99969 1.01537 1.17564 1.18919 1.22433 1.34035 1.51777 1.66547 1.69434 1.85683 1.88103 2.08114 2.20747 2.34545 2.65287 2.83299 3.00051 3.17285 3.32048 3.4567 3.6033 3.78318 4.10336 4.34979 4.52016 4.82565 
36 0.00814 0.10178 0.17077 0.18062 0.21527 0.32511 0.33596 0.51762 0.54182 0.65756 0.81567 0.83425 0.84558 1.00303 1.0216 1.1796 1.195 1.34481 1.5248 1.67034 1.86134 2.08948 2.21232 2.34896 2.65814 2.83695 3.00423 3.17563 3.32378 3.45939 3.60773 3.79892 4.10654 4.35367 4.53673 4.82927 
41 0.01729 0.10597 0.16792 0.1774 0.20374 0.32207 0.33186 0.51414 0.53558 0.65444 0.81329 0.83198 0.84326 1.00024 1.01582 1.17607 1.18904 1.2213 1.34038 1.39432 1.51758 1.66645 1.69599 1.85754 1.882 2.08123 2.20559 2.34594 2.65045 2.83311 3.00127 3.17251 3.32078 3.45664 3.60284 3.78055 4.10373 4.35029 4.51816 4.6675 4.8259 
27 0.02368 0.11384 0.16963 0.18419 0.32298 0.33682 0.51813 0.65983 0.81741 0.83388 0.854 1.00174 1.17872 1.20696 1.34558 1.66876 1.85943 2.21057 2.34757 2.83849 3.03039 3.1776 3.32463 3.46114 4.10515 4.35321 4.83 
39 0.01095 0.10258 0.16868 0.17816 0.20678 0.32281 0.33295 0.51426 0.53585 0.65485 0.8076 0.83065 0.84053 1.00074 1.01787 1.17653 1.1896 1.22093 1.34138 1.51753 1.66712 1.7029 1.85793 1.88138 2.08207 2.20838 2.34629 2.65207 2.83352 3.00045 3.17236 3.32081 3.4565 3.60259 3.78311 4.1036 4.35006 4.52008 4.82587 
45 0.01568 0.10503 0.16809 0.17684 0.1956 0.32166 0.33028 0.34752 0.51386 0.5316 0.6535 0.81428 0.83263 0.84303 1.0004 1.01312 1.17562 1.18657 1.2132 1.3397 1.36059 1.51549 1.66542 1.68292 1.8574 1.87445 2.0807 2.20405 2.22938 2.34588 2.65048 2.83269 2.8601 2.99921 3.17254 3.3208 3.45661 3.48433 3.60265 3.77918 4.10443 4.35015 4.51868 4.66218 4.82589 
37 0.01187 0.10839 0.16786 0.17815 0.21712 0.3218 0.33275 0.51342 0.53593 0.65339 0.82161 0.83512 0.85747 1.00035 1.02105 1.17553 1.18952 1.34002 1.51569 1.66593 1.85715 1.88682 2.07879 2.20594 2.34529 2.64982 2.83248 2.99872 3.17192 3.32012 3.45595 3.60175 3.78095 4.10343 4.34984 4.51932 4.82515 
47 0.01519 0.10672 0.16904 0.17799 0.19824 0.32276 0.3317 0.3528 0.51453 0.53184 0.6536 0.68368 0.82281 0.83593 0.85117 1.00147 1.01517 1.17685 1.18864 1.21884 1.34109 1.36566 1.51594 1.66675 1.68589 1.85859 1.87697 2.07984 2.20569 2.23723 2.34694 2.65027 2.83335 2.86031 2.99957 3.17302 3.32142 3.45699 3.47991 3.60331 3.77925 4.10493 4.35125 4.51821 4.66342 4.8266 4.86333 
43 0.01539 0.11232 0.17524 0.18462 0.20922 0.32982 0.33986 0.52093 0.53933 0.66026 0.6995 0.82842 0.84197 0.8589 1.00789 1.02433 1.18298 1.19501 1.22563 1.34755 1.3743 1.52167 1.67358 1.69831 1.86556 1.89233 2.08675 2.2121 2.24422 2.35316 2.65626 2.84019 3.00745 3.17956 3.32826 3.46352 3.60892 3.7855 4.11062 4.35669 4.5243 4.66547 4.8332 
43 0.01633 0.0996 0.16023 0.1694 0.19104 0.31371 0.32265 0.34279 0.50515 0.52481 0.64357 0.81122 0.82633 0.83982 0.99247 1.00678 1.16683 1.17849 1.20843 1.33104 1.35432 1.50487 1.65741 1.67587 1.8493 1.86803 2.0683 2.19539 2.23218 2.3376 2.6418 2.82337 2.98919 3.1638 3.31166 3.44743 3.59299 3.76774 4.0955 4.3413 4.50896 4.65024 4.81696 
35 0.02007 0.11427 0.17269 0.18416 0.32682 0.33892 0.5197 0.54812 0.65945 0.82371 0.8386 0.85944 1.00572 1.18119 1.19884 1.34604 1.52219 1.67166 1.86229 1.89593 2.08623 2.21416 2.3512 2.65519 2.83875 3.0075 3.17725 3.32588 3.46195 3.60919 3.78846 4.10848 4.35603 4.52345 4.83123 
35 0.00848 0.10473 0.17381 0.18681 0.3274 0.33989 0.5192 0.54404 0.65827 0.81721 0.83587 0.8488 1.00565 1.18069 1.19605 1.34512 1.51965 1.67267 1.86314 2.08505 2.21171 2.35016 2.6537 2.83829 3.0047 3.17576 3.32472 3.46046 3.60623 3.78536 4.10774 4.3558 4.52246 4.66328 4.83106 
34 0.0137 0.1094 0.16628 0.17813 0.31981 0.33173 0.51186 0.5374 0.65207 0.81918 0.83324 0.86252 0.99906 1.17363 1.18966 1.33825 1.51612 1.66444 1.85581 2.07936 2.203 2.34384 2.64896 2.83077 2.99756 3.17015 3.31844 3.4542 3.60224 3.78024 4.10193 4.34849 4.51832 4.82358 
34 0.01128 0.11326 0.17615 0.19702 0.32938 0.34636 0.52262 0.58161 0.66216 0.826 0.83982 0.87445 1.00832 1.18327 1.20772 1.34924 1.52852 1.6782 1.86821 2.09525 2.21932 2.35441 2.65942 2.84632 3.0142 3.18028 3.3286 3.46435 3.61715 3.79871 4.11096 4.36934 4.52803 4.83566 
39 0.0083 0.1013 0.17064 0.18001 0.20471 0.32539 0.33549 0.51715 0.53771 0.65737 0.81668 0.83504 0.84656 1.00375 1.02269 1.1791 1.19184 1.22333 1.34374 1.37886 1.52132 1.67024 1.86093 1.88704 2.08464 2.21112 2.34864 2.6552 2.83621 3.00371 3.1754 3.32375 3.45968 3.60611 3.78578 4.10636 4.35279 4.52307 4.82848 
42 0.01861 0.10565 0.16795 0.1778 0.21209 0.32225 0.33304 0.51344 0.5341 0.65241 0.81305 0.8314 0.84291 1.00064 1.03052 1.17529 1.18773 1.2184 1.33957 1.36602 1.51375 1.66705 1.8576 1.88685 2.07838 2.20529 2.24242 2.34509 2.64843 2.83225 2.9987 3.17079 3.31963 3.45528 3.48324 3.60078 3.77689 4.10278 4.34968 4.51614 4.65901 4.82511 
46 0.00729 0.09144 0.16498 0.1739 0.18602 0.32285 0.3313 0.34874 0.51506 0.53337 0.65464 0.8054 0.83111 0.84026 0.87918 1.00085 1.0126 1.17712 1.18806 1.21459 1.34144 1.36612 1.5167 1.66642 1.68443 1.85777 1.87312 2.08126 2.2071 2.23987 2.34666 2.65108 2.83348 2.857 3.0004 3.17315 3.32155 3.45725 3.4795 3.60278 3.78298 4.10452 4.35037 4.51952 4.6611 4.82656 
37 0.0092 0.08619 0.17524 0.18588 0.33049 0.3428 0.52228 0.54638 0.66118 0.82112 0.83932 0.85281 1.00856 1.18364 1.19823 1.23596 1.34862 1.52335 1.67594 1.86591 1.90097 2.08878 2.21646 2.35374 2.65664 2.84195 3.00957 3.17954 3.32842 3.46382 3.61011 3.78765 4.11107 4.35879 4.52501 4.66892 4.83444 
44 0.01437 0.10015 0.1627 0.1719 0.19465 0.31646 0.32592 0.3615 0.50862 0.52902 0.64766 0.80899 0.82715 0.83764 0.9949 1.01193 1.17027 1.18136 1.20853 1.3347 1.36236 1.50978 1.66053 1.68913 1.85237 1.88159 2.07443 2.19949 2.22988 2.34085 2.64459 2.8275 2.9935 3.16708 3.31524 3.45094 3.47839 3.5967 3.77356 4.0985 4.3447 4.51283 4.65233 4.82045 
52 0.01182 0.09771 0.16614 0.17396 0.18472 0.32136 0.32871 0.33936 0.5135 0.52738 0.57536 0.6524 0.66749 0.8064 0.8308 0.83951 0.86287 1.00021 1.01023 1.17566 1.18495 1.2038 1.33994 1.35655 1.51319 1.53393 1.66551 1.68064 1.85753 1.87224 2.07829 2.20383 2.22343 2.34584 2.64834 2.83169 2.85076 2.99782 3.02879 3.17175 3.32052 3.45556 3.46803 3.60105 3.77767 4.10367 4.12341 4.34938 4.51706 4.65127 4.82538 4.84287 
39 0.02032 0.10878 0.17096 0.181 0.21848 0.32474 0.33504 0.51675 0.5397 0.65731 0.81693 0.83455 0.84671 1.00324 1.02436 1.17849 1.19171 1.22497 1.34355 1.52117 1.66908 1.70424 1.8605 1.89178 2.08451 2.2108 2.34841 2.65281 2.83616 3.00434 3.17526 3.32355 3.45951 3.607 3.7849 4.10637 4.35363 4.52296 4.82884 
38 0.01057 0.09909 0.16077 0.17071 0.20603 0.31469 0.32528 0.50624 0.53253 0.64639 0.80653 0.82507 0.83643 0.99283 1.01248 1.16883 1.18338 1.22547 1.33305 1.50818 1.65888 1.8496 1.88263 2.07019 2.19808 2.33815 2.64262 2.82492 2.99134 3.16479 3.31308 3.44894 3.59486 3.77058 4.09596 4.34164 4.51112 4.81757 
54 0.01705 0.09938 0.16619 0.17407 0.18664 0.32031 0.32759 0.33802 0.51244 0.52575 0.55575 0.65086 0.66406 0.81171 0.83121 0.84021 0.99932 1.00945 1.1741 1.18313 1.20001 1.33842 1.35276 1.51087 1.52836 1.66423 1.6786 1.85621 1.87004 2.07544 2.09698 2.20226 2.21995 2.34476 2.64644 2.66597 2.83048 2.84884 2.99647 3.01746 3.17054 3.18735 3.31921 3.45469 3.4675 3.60003 3.77498 4.10288 4.12209 4.34868 4.51462 4.6478 4.82453 4.84193 
40 0.0149 0.10348 0.16396 0.17397 0.20935 0.31753 0.3277 0.5089 0.52852 0.64791 0.81262 0.82911 0.84263 0.99599 1.01232 1.1711 1.1839 1.21706 1.33544 1.36475 1.50902 1.66196 1.85285 1.87537 2.0734 2.20087 2.34116 2.64433 2.82758 2.99372 3.16719 3.31564 3.45142 3.59697 3.77195 4.09918 4.34505 4.51303 4.66333 4.82083 
33 0.0241 0.11902 0.169 0.18418 0.32163 0.33512 0.51365 0.54176 0.65315 0.82492 0.83755 1.00025 1.17593 1.19477 1.34047 1.51461 1.66655 1.85718 2.07899 2.20733 2.34573 2.64947 2.8331 3.00013 3.17161 3.32036 3.45628 3.60233 3.77882 4.10356 4.35014 4.51776 4.82576 
33 0.02405 0.12138 0.1753 0.18874 0.32836 0.34069 0.51975 0.54282 0.65999 0.82981 0.84276 1.00727 1.18189 1.1976 1.34624 1.52464 1.67306 1.86429 2.08733 2.21233 2.3519 2.65758 2.8388 3.00637 3.17833 3.32654 3.46196 3.60844 3.78836 4.11024 4.35799 4.52729 4.83275 
33 0.01358 0.10128 0.16179 0.17255 0.31471 0.32601 0.50728 0.53424 0.649 0.80588 0.82581 0.83755 0.99342 1.01645 1.16993 1.18681 1.33423 1.51469 1.6589 1.85012 2.07779 2.19952 2.3395 2.64758 2.82617 2.99362 3.16713 3.31437 3.45084 3.59746 4.09736 4.34252 4.81857 
33 0.01673 0.1108 0.17016 0.18248 0.32385 0.33645 0.51614 0.54429 0.65708 0.82 0.83525 0.85481 1.00308 1.17798 1.19607 1.3429 1.52342 1.66912 1.85983 2.08428 2.20999 2.34757 2.65425 2.83531 3.00335 3.17506 3.32254 3.45814 3.60565 4.10542 4.3526 4.52461 4.8281 
49 0.0111 0.09993 0.16765 0.17593 0.19201 0.32217 0.33064 0.34794 0.51333 0.52786 0.65273 0.68263 0.81248 0.83184 0.84128 1.00049 1.01271 1.1754 1.18531 1.20717 1.33952 1.35612 1.5133 1.53963 1.66617 1.6844 1.8577 1.87483 2.07728 2.20452 2.22781 2.34554 2.64886 2.83166 2.85119 2.99812 3.17125 3.31998 3.45548 3.47075 3.60112 3.77712 4.10324 4.1222 4.3493 4.51735 4.66017 4.82514 4.84326 
37 0.01015 0.06436 0.13723 0.1775 0.18886 0.33067 0.34158 0.52367 0.54921 0.66315 0.82171 0.83962 0.85154 1.00909 1.03821 1.18525 1.20199 1.35025 1.52659 1.67569 1.86694 1.90418 2.09205 2.21838 2.35406 2.65908 2.84362 3.01222 3.18117 3.32961 3.4652 3.61215 3.79168 4.11179 4.35995 4.52853 4.83546 
32 0.00733 0.10563 0.16663 0.18263 0.31993 0.33516 0.51338 0.65356 0.81099 0.82949 0.84502 0.99833 1.17468 1.19688 1.33985 1.53134 1.6662 1.85563 2.08651 2.20864 2.34426 2.65471 2.83412 3.00465 3.17149 3.31952 3.45582 3.60931 4.10143 4.34857 4.53214 4.82514 
42 0.01885 0.10243 0.16761 0.17624 0.19526 0.32239 0.33176 0.51428 0.53577 0.65413 0.8039 0.8299 0.83934 1.00024 1.01511 1.17576 1.18728 1.21498 1.34034 1.37124 1.51698 1.66652 1.69079 1.85751 1.87637 2.08136 2.20565 2.24236 2.34578 2.65093 2.8327 2.99993 3.17239 3.32042 3.45638 3.60197 3.78319 4.10357 4.34981 4.51879 4.66153 4.8258 
43 0.01266 0.10498 0.16764 0.17671 0.19815 0.32189 0.33111 0.36066 0.51354 0.53217 0.65354 0.81627 0.83268 0.84436 1.00041 1.01557 1.17527 1.18664 1.21499 1.3395 1.36152 1.51465 1.66577 1.68609 1.8573 1.87661 2.07845 2.20483 2.23716 2.34527 2.64959 2.83219 2.85943 2.99924 3.17209 3.31983 3.45589 3.60184 3.77838 4.1033 4.34936 4.51768 4.82528 
34 0.01578 0.10859 0.163 0.17586 0.31587 0.328 0.50787 0.53951 0.64848 0.81697 0.83051 0.88404 0.99497 1.17023 1.19087 1.33472 1.51519 1.66019 1.8516 2.07576 2.2003 2.34012 2.64831 2.82709 2.9933 3.16735 3.31531 3.451 3.59997 3.77985 4.09856 4.34478 4.52101 4.81998 
40 0.01212 0.09721 0.15908 0.16801 0.18761 0.31259 0.32141 0.34096 0.50412 0.53009 0.64307 0.80644 0.82415 0.83484 0.99132 1.00462 1.16614 1.17902 1.21409 1.33023 1.50345 1.65598 1.67467 1.84772 1.86546 2.06612 2.19416 2.33623 2.64028 2.82184 2.98799 3.16249 3.31051 3.4464 3.59183 3.7663 4.0942 4.33956 4.50848 4.81529 
39 0.01405 0.10611 0.17062 0.18091 0.30998 0.32643 0.33876 0.51663 0.53995 0.65617 0.81253 0.83284 0.84335 1.00221 1.02054 1.17832 1.19204 1.22578 1.34283 1.51959 1.66996 1.85998 1.89139 2.08387 2.21083 2.34783 2.65318 2.83558 3.00201 3.17417 3.3224 3.45816 3.60371 3.78741 4.10538 4.35215 4.52115 4.66817 4.82821 
44 0.01339 0.10379 0.16821 0.17677 0.19386 0.32199 0.33035 0.34521 0.51444 0.53231 0.65424 0.81331 0.83277 0.8428 1.00061 1.01236 1.17656 1.18783 1.21559 1.34097 1.36543 1.51737 1.66554 1.68218 1.85771 1.87434 2.08135 2.20555 2.23515 2.34661 2.65119 2.83349 2.99956 3.17323 3.32156 3.45704 3.48076 3.60335 3.78161 4.1047 4.35064 4.5199 4.65842 4.82643 
29 0.01009 0.11573 0.17164 0.18999 0.32527 0.34205 0.51971 0.65907 0.82334 0.83744 1.00363 1.1795 1.20415 1.34534 1.52943 1.67185 1.86087 2.21188 2.34978 2.66894 2.83908 3.00817 3.17791 3.32441 3.46104 3.61354 4.10881 4.35946 4.83316 
34 0.01784 0.11052 0.16771 0.1807 0.32096 0.33323 0.51284 0.53869 0.65268 0.81954 0.83371 0.86058 1.00031 1.17505 1.19227 1.33915 1.5165 1.66622 1.85711 2.07966 2.20604 2.34495 2.65001 2.83236 2.99902 3.17138 3.31941 3.45495 3.6025 3.78229 4.10255 4.34948 4.5185 4.82488 
33 0.01692 0.11665 0.17197 0.18518 0.3255 0.33818 0.51804 0.54592 0.65852 0.82644 0.83948 1.00447 1.18011 1.19986 1.34468 1.52308 1.67099 1.86146 2.08691 2.21178 2.34946 2.65765 2.8367 3.00554 3.1762 3.32461 3.46015 3.6093 3.7888 4.10748 4.35463 4.52841 4.8295 
40 0.01244 0.10612 0.16641 0.17646 0.21171 0.32001 0.33011 0.51143 0.53127 0.65043 0.818 0.83261 0.8501 0.99857 1.0169 1.17346 1.18619 1.21936 1.33771 1.36334 1.51422 1.66427 1.69163 1.85582 1.8827 2.0779 2.20315 2.34375 2.6486 2.8305 2.99628 3.17013 3.31813 3.45388 3.6 3.77761 4.10159 4.34815 4.51712 4.82352 
34 0.02284 0.11953 0.17858 0.1915 0.33246 0.34536 0.52521 0.55403 0.665 0.82967 0.84402 0.86857 1.01127 1.18684 1.20663 1.35215 1.53017 1.67766 1.86863 2.09315 2.22026 2.35667 2.66235 2.84449 3.01316 3.18268 3.33156 3.46688 3.61418 3.79711 4.11376 4.3624 4.53192 4.83676 
38 0.01517 0.10048 0.16432 0.17359 0.19798 0.31923 0.32946 0.51149 0.53601 0.65152 0.8027 0.82708 0.83675 0.99727 1.02 1.17308 1.18621 1.21759 1.33773 1.51464 1.66329 1.85474 1.88972 2.07847 2.20279 2.34291 2.64835 2.83062 2.99652 3.16945 3.31781 3.45331 3.60016 3.77824 4.10036 4.34658 4.51608 4.8227 
37 0.02049 0.11176 0.17398 0.18383 0.21734 0.32867 0.33967 0.52085 0.54413 0.66116 0.82037 0.83789 0.85018 1.00689 1.03078 1.18265 1.19745 1.34719 1.52475 1.67297 1.86375 1.88972 2.09157 2.21541 2.35184 2.65736 2.83912 3.00837 3.17836 3.32703 3.46294 3.60905 3.79089 4.10959 4.35635 4.52584 4.83215 
55 0.01678 0.09818 0.16552 0.17341 0.18425 0.31983 0.32701 0.337 0.51253 0.5256 0.55301 0.65158 0.66571 0.80623 0.83034 0.83907 0.86387 0.99946 1.00927 1.17428 1.18314 1.19948 1.33854 1.35213 1.51158 1.52962 1.66445 1.67921 1.85602 1.86881 2.07555 2.09675 2.20291 2.22139 2.34465 2.36625 2.64688 2.66671 2.83084 2.84959 2.99723 3.17089 3.18779 3.31941 3.45528 3.46901 3.60038 3.77597 4.10298 4.12035 4.34866 4.51533 4.65083 4.82464 4.84197 
48 0.01955 0.10301 0.16803 0.17672 0.19573 0.32208 0.3309 0.35232 0.51397 0.53148 0.65307 0.68299 0.81432 0.83218 0.84197 1.00029 1.01302 1.17614 1.18718 1.21433 1.34038 1.36305 1.51443 1.55022 1.66655 1.68917 1.85776 1.87743 2.07938 2.20613 2.23848 2.34602 2.64967 2.83296 2.85883 2.99925 3.17219 3.3208 3.4563 3.47734 3.60153 3.77858 4.10387 4.35024 4.51762 4.65453 4.82577 4.85591 
45 0.01703 0.10137 0.16901 0.17726 0.19402 0.3241 0.33311 0.36421 0.51612 0.53562 0.65577 0.80584 0.8314 0.84056 0.88215 1.00233 1.01717 1.17783 1.189 1.21599 1.34217 1.36676 1.5183 1.66897 1.70104 1.85957 1.87938 2.08279 2.20833 2.243 2.34734 2.65141 2.83544 3.00346 3.17377 3.32215 3.458 3.49001 3.6043 3.78223 4.10494 4.35157 4.51887 4.66898 4.82785 
33 0.02024 0.11155 0.17323 0.18689 0.32648 0.339 0.52011 0.5538 0.66065 0.81854 0.83591 0.8505 1.00474 1.18172 1.20337 1.34723 1.5292 1.67213 1.86224 2.09063 2.21505 2.35075 2.65907 2.84199 3.00818 3.17788 3.32637 3.46221 3.61508 4.10798 4.35546 4.5371 4.83254 
47 0.01257 0.09949 0.17137 0.17945 0.1962 0.32573 0.33407 0.3521 0.51738 0.53366 0.6571 0.80099 0.83223 0.8411 0.85957 1.0037 1.01586 1.17928 1.18917 1.21145 1.34344 1.3626 1.51949 1.66968 1.68777 1.86128 1.87855 2.084 2.21083 2.24285 2.34926 2.65254 2.83609 2.85713 3.00254 3.17501 3.32392 3.45929 3.47708 3.60522 3.78111 4.10675 4.3525 4.5204 4.66263 4.82887 4.8497 
51 0.0127 0.09921 0.16491 0.17313 0.18782 0.31881 0.32644 0.33778 0.51051 0.52357 0.55252 0.64948 0.6664 0.81513 0.8308 0.84065 0.99794 1.00907 1.17246 1.1821 1.20178 1.33656 1.35129 1.50966 1.53138 1.66277 1.6782 1.85453 1.8688 2.07413 2.20048 2.21838 2.3428 2.36533 2.64559 2.82857 2.84709 2.99475 3.16901 3.31714 3.34645 3.45329 3.46876 3.59854 3.77392 4.10133 4.34678 4.51403 4.64947 4.82267 4.84088 
33 0.0103 0.10449 0.1628 0.17512 0.31579 0.32804 0.50863 0.5491 0.64955 0.81392 0.82894 0.8492 0.99461 1.17012 1.1867 1.33487 1.51673 1.65993 1.85166 2.07785 2.19966 2.34061 2.64901 2.82808 2.99396 3.16828 3.31555 3.45146 3.60043 4.09855 4.34458 4.52064 4.82053 
39 0.01484 0.10666 0.17087 0.18064 0.21525 0.32485 0.33505 0.51666 0.53758 0.6573 0.81235 0.83346 0.84375 1.00262 1.01815 1.17916 1.19299 1.22696 1.34331 1.52007 1.66904 1.70357 1.86023 1.88531 2.08603 2.21118 2.34829 2.65528 2.8359 3.0032 3.1749 3.32315 3.45929 3.60533 3.78884 4.10632 4.35247 4.5232 4.82822 
35 0.00853 0.10493 0.16863 0.17957 0.32198 0.33305 0.51399 0.53883 0.65647 0.81127 0.83126 0.84298 1.00018 1.02102 1.17668 1.19346 1.34123 1.53004 1.66742 1.85749 1.89037 2.08383 2.20776 2.34558 2.65512 2.83404 3.00605 3.17378 3.32101 3.45717 3.61275 4.1034 4.34935 4.52594 4.82563 
32 0.02056 0.12367 0.17363 0.19253 0.32729 0.34578 0.52002 0.57692 0.65878 0.8301 0.8431 1.00561 1.18141 1.20715 1.34787 1.52544 1.6749 1.86484 2.1001 2.2162 2.35325 2.65836 2.84108 3.01003 3.17832 3.32752 3.46227 3.61305 4.10983 4.36082 4.534 4.83355 
37 0.01106 0.10471 0.16716 0.17743 0.22383 0.32074 0.33122 0.51251 0.53654 0.6536 0.81405 0.83122 0.84387 0.99895 1.01853 1.17534 1.1905 1.33948 1.51693 1.66508 1.85566 1.88036 2.07965 2.20664 2.34417 2.6511 2.83147 2.99896 3.17143 3.31938 3.45558 3.60204 3.78156 4.10221 4.34782 4.52028 4.82391 
38 0.01469 0.10267 0.16256 0.17275 0.21149 0.31602 0.32629 0.50748 0.53159 0.64719 0.81236 0.82828 0.84274 0.99454 1.01012 1.1701 1.18485 1.33393 1.509 1.65927 1.68444 1.85105 1.87651 2.07262 2.19873 2.33983 2.64447 2.82592 2.99248 3.16668 3.31475 3.45042 3.59627 3.77315 4.09792 4.34326 4.51372 4.81912 
46 0.01292 0.1047 0.16646 0.17555 0.19645 0.32018 0.32924 0.35169 0.512 0.52971 0.65076 0.6767 0.82106 0.83383 0.85012 0.9991 1.01392 1.17426 1.1861 1.21664 1.33842 1.3627 1.51196 1.66409 1.68404 1.85591 1.87514 2.07634 2.20328 2.23836 2.34431 2.64771 2.83084 2.85752 2.99716 3.17061 3.31892 3.45477 3.48228 3.60051 3.77583 4.10225 4.34835 4.51565 4.66125 4.82416 
31 0.02108 0.11465 0.17175 0.18963 0.32606 0.3446 0.51963 0.65898 0.81904 0.8353 0.85626 1.00444 1.18025 1.20665 1.34606 1.53004 1.67503 1.86413 2.09632 2.21814 2.35115 2.67182 2.8408 3.01401 3.17881 3.32482 3.46226 4.10708 4.3591 4.53687 4.83216 
48 0.00719 0.09562 0.16826 0.17682 0.19457 0.32313 0.33212 0.36021 0.5144 0.53067 0.65282 0.67455 0.81438 0.83259 0.84227 1.00133 1.01515 1.17625 1.18659 1.21092 1.34062 1.3607 1.51319 1.5342 1.66742 1.68945 1.85888 1.87907 2.07964 2.20591 2.23389 2.34647 2.64865 2.83313 2.8555 2.99876 3.17187 3.32085 3.45613 3.47189 3.60165 3.77798 4.10429 4.3507 4.51717 4.65249 4.8264 4.85293 
41 0.01019 0.1031 0.17087 0.17991 0.20207 0.32478 0.33392 0.36234 0.51748 0.53895 0.6569 0.81775 0.83515 0.84607 1.00347 1.01893 1.17906 1.19139 1.22194 1.34358 1.38172 1.52047 1.66913 1.69159 1.86064 1.88165 2.0859 2.21132 2.34882 2.65316 2.83633 3.00316 3.1757 3.32401 3.45961 3.60542 3.78523 4.10708 4.3529 4.52207 4.8293 
44 0.01937 0.11008 0.17326 0.18238 0.20571 0.32736 0.3369 0.51888 0.53726 0.65777 0.68848 0.82106 0.83757 0.84911 1.00584 1.02256 1.18033 1.19142 1.21871 1.34526 1.37019 1.51949 1.67153 1.69578 1.86297 1.88527 2.08522 2.21027 2.2411 2.35063 2.65395 2.83782 3.00444 3.1766 3.32524 3.46084 3.48323 3.60657 3.78347 4.10847 4.35523 4.52245 4.66138 4.83088 
50 0.01347 0.10375 0.17022 0.17859 0.19461 0.32433 0.3325 0.34641 0.5159 0.53 0.65459 0.6727 0.81817 0.83538 0.8454 1.00314 1.01521 1.17765 1.18743 1.20809 1.34176 1.35699 1.5154 1.53859 1.66813 1.68465 1.86008 1.87591 2.07942 2.20617 2.22749 2.34817 2.65111 2.83411 2.85321 3.00026 3.1739 3.19331 3.32253 3.45796 3.47198 3.60392 3.77938 4.10603 4.12612 4.35211 4.51901 4.65572 4.82781 4.84576 
38 0.00716 0.10857 0.17122 0.18239 0.32514 0.33663 0.51618 0.53709 0.65569 0.82341 0.83784 0.86149 1.00395 1.04525 1.17843 1.19262 1.34254 1.3727 1.51778 1.66997 1.86076 1.89232 2.08207 2.20809 2.34845 2.65257 2.83493 3.00166 3.17447 3.32268 3.45851 3.60432 3.78114 4.10617 4.35273 4.52046 4.66639 4.82817 
38 0.02067 0.10506 0.16691 0.17704 0.2198 0.32127 0.33239 0.51324 0.5375 0.65284 0.81196 0.83062 0.8419 0.99929 1.01818 1.17542 1.18995 1.2294 1.33979 1.51629 1.66609 1.85644 1.89043 2.07918 2.20616 2.34461 2.6488 2.83197 2.99916 3.17106 3.31937 3.45508 3.6013 3.77856 4.10217 4.34859 4.51737 4.82435 
35 0.01835 0.10324 0.16377 0.1738 0.21035 0.31847 0.33003 0.5103 0.53775 0.65098 0.81176 0.82853 0.84166 0.99687 1.17261 1.19054 1.33695 1.51703 1.6628 1.85351 1.8865 2.08049 2.20277 2.34182 2.64897 2.82905 2.99626 3.16854 3.31662 3.45239 3.59912 4.09956 4.34587 4.52522 4.82157 
45 0.01079 0.10497 0.16969 0.17916 0.20625 0.32316 0.33254 0.36608 0.51446 0.5319 0.65443 0.81744 0.83385 0.84552 1.00165 1.01725 1.17668 1.18809 1.21649 1.34088 1.36331 1.51617 1.66751 1.69196 1.85871 1.88146 2.08096 2.20682 2.24157 2.34669 2.651 2.83356 2.86339 3.0008 3.17318 3.3215 3.457 3.482 3.60346 3.78072 4.10511 4.35154 4.51917 4.66178 4.82714 
39 0.02049 0.10337 0.16559 0.17508 0.20228 0.31957 0.32979 0.51158 0.53492 0.65228 0.80907 0.82893 0.83961 0.99776 1.01722 1.17368 1.18721 1.22099 1.33788 1.37898 1.51501 1.66405 1.85491 1.88189 2.07913 2.20356 2.34303 2.64826 2.83012 2.99756 3.16965 3.31771 3.45395 3.60037 3.78187 4.10134 4.34779 4.51678 4.8234 
41 0.01033 0.10177 0.17037 0.17981 0.20815 0.325 0.3355 0.5162 0.53615 0.65533 0.80762 0.83187 0.84157 1.0033 1.03184 1.17845 1.19135 1.22155 1.34253 1.37004 1.51775 1.67028 1.86062 1.89085 2.08244 2.20979 2.34775 2.6518 2.8347 2.86101 3.00219 3.17338 3.32213 3.45766 3.48152 3.60361 3.78146 4.10517 4.35267 4.51985 4.82757 
43 0.01256 0.09756 0.16337 0.17177 0.18719 0.31744 0.32551 0.3384 0.50973 0.5291 0.6509 0.80262 0.82727 0.83652 0.99605 1.00681 1.17203 1.18329 1.21076 1.33626 1.36022 1.51518 1.66075 1.67745 1.85269 1.86907 2.07311 2.20057 2.23881 2.3416 2.64911 2.82778 2.85464 2.99527 3.16905 3.31684 3.4525 3.59877 3.77725 4.09977 4.34488 4.51633 4.82102 
46 0.01047 0.10132 0.16979 0.17835 0.19578 0.32403 0.33259 0.35022 0.51552 0.53105 0.65524 0.68938 0.81787 0.83474 0.84489 1.00249 1.01515 1.17755 1.18781 1.21169 1.34158 1.35929 1.51634 1.66773 1.68529 1.85917 1.87485 2.07899 2.20699 2.23491 2.3476 2.65269 2.83395 2.85473 3.00058 3.17411 3.32216 3.45801 3.47673 3.60374 3.77955 4.10542 4.35103 4.5201 4.82719 4.84629 
41 0.0131 0.09494 0.1592 0.16789 0.18577 0.31298 0.32146 0.33804 0.50489 0.52784 0.6438 0.80004 0.82309 0.83251 0.99155 1.00373 1.16693 1.17832 1.20663 1.33103 1.50457 1.6565 1.67512 1.84801 1.86562 2.0669 2.19471 2.22472 2.33688 2.64076 2.82266 2.98883 3.16323 3.31144 3.44708 3.5926 3.76729 4.09484 4.34006 4.50864 4.81597 
44 0.00675 0.08885 0.16615 0.17438 0.1893 0.32335 0.33296 0.51463 0.53358 0.65364 0.69473 0.79713 0.82859 0.83743 0.85545 1.00125 1.02123 1.17669 1.18768 1.21353 1.34127 1.36922 1.51606 1.66841 1.85896 1.88635 2.08121 2.20729 2.23876 2.34641 2.64924 2.83439 3.00113 3.17204 3.32114 3.45634 3.47907 3.6022 3.78037 4.10318 4.34981 4.51718 4.65561 4.82622 
49 0.01538 0.09557 0.1615 0.16972 0.18424 0.31557 0.32336 0.3351 0.50749 0.52134 0.57363 0.64632 0.66964 0.80899 0.82681 0.83603 0.99461 1.00571 1.16962 1.17971 1.20235 1.33369 1.34996 1.5065 1.5296 1.65963 1.67641 1.85125 1.86652 2.0701 2.19802 2.22023 2.33976 2.64246 2.82551 2.84493 2.99176 3.16552 3.31413 3.4498 3.46551 3.59512 3.76995 4.0977 4.34315 4.5103 4.64675 4.81911 4.83592 
43 0.01371 0.10194 0.16356 0.17293 0.19723 0.31741 0.32707 0.50896 0.52992 0.64893 0.80886 0.82797 0.83897 0.99569 1.01042 1.17072 1.1824 1.21158 1.33497 1.36105 1.50974 1.66103 1.68155 1.85289 1.87482 2.0755 2.19964 2.22951 2.34134 2.64583 2.82744 2.85892 2.99393 3.16844 3.31587 3.45222 3.59771 3.77535 4.09943 4.34518 4.51476 4.65353 4.82109 
40 0.0202 0.10985 0.17331 0.18258 0.20771 0.32783 0.33805 0.51957 0.54048 0.65956 0.81531 0.83614 0.84652 1.0055 1.02162 1.18147 1.19424 1.225 1.34641 1.5217 1.67204 1.70451 1.86324 1.88895 2.08621 2.21309 2.3509 2.65525 2.83866 3.00677 3.17726 3.32646 3.46187 3.60753 3.78699 4.10875 4.35579 4.52317 4.6631 4.83092 
48 0.01276 0.099 0.1657 0.17399 0.18903 0.32101 0.32949 0.34712 0.51251 0.52856 0.65139 0.67373 0.80886 0.8301 0.83931 0.9993 1.0115 1.17423 1.18417 1.20621 1.33843 1.3563 1.5114 1.5323 1.66442 1.6813 1.85617 1.87207 2.07635 2.20308 2.22687 2.34439 2.64703 2.83074 2.85184 2.99697 3.17025 3.31903 3.45457 3.47103 3.60003 3.77542 4.10226 4.34806 4.51451 4.64972 4.82405 4.84413 
32 0.01704 0.10832 0.1701 0.18163 0.32356 0.33545 0.51613 0.54277 0.65749 0.81438 0.83299 0.84596 1.00214 1.1781 1.19521 1.34355 1.52412 1.66933 1.8598 2.08692 2.21058 2.34766 2.6616 2.83557 3.00322 3.17448 3.32247 3.4581 3.60875 4.1048 4.35183 4.82718 
41 0.00648 0.09584 0.16392 0.17232 0.1884 0.31872 0.32775 0.35523 0.51101 0.53326 0.65145 0.80334 0.82751 0.83681 0.99682 1.00979 1.17263 1.18392 1.21148 1.33752 1.51641 1.66227 1.68285 1.85409 1.87407 2.07745 2.20168 2.23305 2.34269 2.6491 2.82979 2.99628 3.16935 3.31757 3.45331 3.60043 3.78259 4.10053 4.3462 4.52022 4.82221 
38 0.00798 0.10501 0.1642 0.17564 0.31721 0.32836 0.50889 0.53233 0.6488 0.81492 0.83017 0.84976 0.99603 1.02013 1.17117 1.1853 1.22913 1.33543 1.36974 1.51087 1.66254 1.85308 1.88669 2.07644 2.20119 2.34116 2.64545 2.82797 2.99479 3.16776 3.31564 3.45234 3.59811 3.77537 4.09956 4.34559 4.51399 4.82117 
36 0.02806 0.11504 0.16496 0.17792 0.31755 0.32947 0.50902 0.53338 0.64834 0.81939 0.8326 0.99626 1.02197 1.1714 1.18701 1.33547 1.50956 1.66199 1.85292 1.88334 2.0741 2.2008 2.34137 2.64509 2.82794 2.99451 3.16776 3.31595 3.45206 3.59797 3.77503 4.0997 4.34593 4.51386 4.65599 4.82155 

57
