# Supplementary material for: Deciphering the Contribution of Oriens-Lacunosum/Moleculare (OLM) Cells to Intrinsic θ Rhythms Using Biophysical Local Field Potential (LFP) Models
Source: eNeuro. 2018 Sep 4;5(4):ENEURO.0146-18.2018. doi: 10.1523/ENEURO.0146-18.2018 (PMC6140113; doi:10.1523/ENEURO.0146-18.2018)
Supplement: Supplementary file 2 — Supplementary Code. Download supplement 2, GZ file [file sup_enu-eN-NWR-0146-18-s02.gz › LFP_microcircuit-master/BSC-120-gi-0-gi_SD-0-PV12913020-dSD6.6ms-gnSD0.21-gpv3.0-gsb2.25-csb0.21-gbs5.5-cbs0.1344-spiketimes.txt]

3337

104


48 0.1553 0.30837 0.31374 0.49884 0.62834 0.6334 0.99073 1.15471 1.16376 1.3186 1.3253 1.64884 1.65553 1.84348 1.85089 2.05675 2.06087 2.18236 2.18923 2.32885 2.33529 2.46761 2.47327 2.62255 2.62718 2.81248 2.81739 2.97634 2.98193 3.149 3.1543 3.29848 3.30521 3.43323 3.43907 3.57835 3.58319 3.75209 3.75766 4.08581 4.09054 4.33456 4.48932 4.49468 4.61312 4.62158 4.8083 4.81165 
0 
23 0.16729 0.51033 0.64289 1.17184 1.33551 1.85978 2.06908 2.19882 2.34181 2.48358 2.63646 2.82843 2.99156 3.16522 3.31528 3.44895 3.59236 3.76778 4.09728 4.34573 4.50437 4.63203 4.82138 
24 0.15956 0.31521 0.63427 1.16416 1.32695 1.65852 1.84895 2.0615 2.19119 2.33377 2.47589 2.62855 2.81974 2.98401 3.15575 3.30615 3.44084 3.58478 3.75895 4.09 4.33847 4.49603 4.62854 4.81345 
88 0.15763 0.16094 0.16554 0.31311 0.31672 0.32005 0.50186 0.50477 0.50858 0.63244 0.6353 0.63839 0.64246 0.99407 1.15875 1.16241 1.16609 1.16983 1.32279 1.32742 1.33054 1.33418 1.49617 1.5008 1.65529 1.65898 1.66326 1.84794 1.85129 1.85476 2.06074 2.06363 2.0678 2.18662 2.19093 2.19626 2.33312 2.3359 2.33974 2.47216 2.47613 2.47925 2.48319 2.62727 2.63027 2.63285 2.81736 2.82042 2.82313 2.82674 2.98073 2.98479 2.98759 2.99174 3.15353 3.15633 3.15932 3.16217 3.30289 3.3069 3.30973 3.31286 3.4383 3.44111 3.44455 3.44836 3.58256 3.58578 3.58923 3.75669 3.76014 3.76281 3.7665 4.08988 4.09249 4.0964 4.33869 4.34123 4.49372 4.49764 4.50029 4.61754 4.62309 4.62623 4.63021 4.81247 4.815 4.81799 
16 0.64554 1.17615 1.33883 2.07331 2.34711 2.48638 2.63935 2.83196 2.99345 3.16839 3.31846 3.45281 3.59695 3.77048 4.50688 4.63707 
78 0.15467 0.15871 0.30917 0.31327 0.31726 0.49753 0.50135 0.50458 0.62829 0.63271 0.6365 0.82628 0.99131 1.15467 1.15883 1.16422 1.16817 1.32024 1.3256 1.32933 1.49544 1.64896 1.65547 1.65899 1.84608 1.84964 1.85486 2.05919 2.06236 2.18393 2.18933 2.19743 2.33071 2.33387 2.33813 2.46589 2.47209 2.47585 2.47956 2.62205 2.6268 2.62985 2.81386 2.81847 2.82118 2.82657 2.97782 2.98254 2.98519 3.15083 3.1542 3.15754 3.1617 3.29973 3.30434 3.30833 3.43196 3.43791 3.44209 3.57958 3.58403 3.58779 3.75424 3.75857 3.76146 4.0882 4.09106 4.33709 4.33965 4.49115 4.49596 4.49874 4.61445 4.62047 4.62502 4.81021 4.81338 4.81633 
55 0.15627 0.16059 0.31043 0.3149 0.50046 0.62992 0.63374 0.99221 1.15649 1.16229 1.32042 1.32582 1.49575 1.65412 1.65768 1.84525 1.8498 2.05845 2.06208 2.18426 2.19022 2.33061 2.33423 2.47132 2.47551 2.62484 2.62846 2.81412 2.81859 2.82388 2.97833 2.98314 3.15083 3.15525 3.15861 3.30023 3.30587 3.43662 3.44112 3.5802 3.58421 3.75369 3.7585 3.76226 4.08753 4.09118 4.33626 4.3392 4.49096 4.49583 4.61487 4.62316 4.80996 4.81275 4.81712 
18 0.64409 1.17661 1.3378 2.07017 2.48704 2.63781 2.83271 2.99573 3.16599 3.31691 3.4526 3.59453 3.76795 4.09899 4.50501 4.51273 4.63332 4.82421 
52 0.17421 0.64754 0.65133 0.65588 1.17739 1.18293 1.34092 1.34528 1.67645 1.86255 2.07409 2.07755 2.08283 2.20519 2.21335 2.34727 2.35268 2.48957 2.4933 2.49819 2.64221 2.6447 2.65111 2.83425 2.83928 2.99754 3.00148 3.01905 3.17012 3.17304 3.17694 3.32154 3.32595 3.45416 3.45796 3.5978 3.60198 3.60685 3.77307 3.77562 3.77991 3.78809 4.10398 4.35228 4.51032 4.51311 4.51803 4.63665 4.64069 4.64651 4.82768 4.83225 
32 0.16472 0.32077 0.6388 0.64404 1.16902 1.33217 1.66403 1.8582 2.06593 2.19671 2.3419 2.48026 2.48649 2.63428 2.82508 2.98953 3.15979 3.16417 3.31241 3.44429 3.45023 3.58988 3.59527 3.7643 3.76777 4.09495 4.34397 4.50198 4.50781 4.62985 4.63696 4.81845 
6 0.65809 2.08491 2.4968 2.64781 3.77873 4.51618 
10 0.64322 2.07054 2.48442 2.63734 2.9934 3.59344 3.76747 4.50412 4.63561 4.824 
0 
0 
42 0.16675 0.32245 0.51018 0.6409 0.64519 1.16793 1.17646 1.33369 1.33909 1.50316 1.66557 1.85569 2.06832 2.07239 2.19792 2.34063 2.34661 2.48185 2.48563 2.63612 2.63945 2.82755 2.99025 2.99429 3.16156 3.16602 3.31244 3.31819 3.44632 3.45164 3.59166 3.5962 3.76703 3.77043 4.0978 4.34606 4.50204 4.50646 4.63118 4.63732 4.82061 4.82527 
15 0.63769 1.33231 2.06345 2.33583 2.47897 2.63096 2.82217 2.98561 3.15884 3.30998 3.44442 3.76209 4.33964 4.49844 4.81614 
32 0.16559 0.32367 0.50875 0.64181 1.17216 1.33454 1.66458 1.85938 2.06799 2.20355 2.33887 2.34829 2.48187 2.48935 2.63535 2.82711 2.83268 2.98982 3.16303 3.16977 3.31354 3.44821 3.5909 3.59881 3.76698 3.77422 4.09593 4.34435 4.50411 4.63077 4.81992 4.82603 
49 0.15411 0.30726 0.31201 0.49783 0.62686 0.63106 0.98992 1.15367 1.15992 1.31794 1.32441 1.65053 1.65507 1.84276 1.84788 2.05598 2.06052 2.18183 2.18933 2.3279 2.33237 2.46664 2.47194 2.62169 2.62604 2.81155 2.81626 2.97557 2.98106 3.14816 3.15311 3.29745 3.3038 3.43333 3.43771 3.57735 3.58196 3.7513 3.75653 4.08496 4.08942 4.33381 4.33954 4.48849 4.4938 4.61255 4.6212 4.80716 4.81065 
9 0.64865 2.07556 2.49016 2.64235 3.17035 3.45546 3.59999 3.77287 4.51055 
1 4.51281 
73 0.15683 0.16051 0.31182 0.31528 0.31968 0.50143 0.50488 0.63043 0.63457 0.63809 0.99439 1.15701 1.16098 1.1658 1.32199 1.32684 1.33001 1.49749 1.65084 1.65831 1.84751 1.85093 1.85596 2.06054 2.06375 2.18565 2.191 2.19662 2.33251 2.33546 2.33995 2.46877 2.47463 2.47798 2.48243 2.62454 2.62895 2.63172 2.81553 2.81964 2.82249 2.97927 2.98426 2.98682 3.15277 3.15574 3.15932 3.30163 3.30575 3.30943 3.43357 3.43952 3.44344 3.44784 3.58122 3.58544 3.58876 3.756 3.75972 3.7626 4.08953 4.09243 4.3386 4.34158 4.49313 4.49719 4.49978 4.61652 4.62176 4.6268 4.81205 4.81482 4.81778 
47 0.16153 0.3149 0.32001 0.50516 0.63493 0.63884 1.16055 1.16753 1.32757 1.33187 1.66031 1.84929 2.06198 2.06682 2.19118 2.19773 2.33422 2.34018 2.47635 2.48003 2.62963 2.63315 2.82028 2.82421 2.98531 2.98962 3.15523 3.15987 3.30584 3.31025 3.44013 3.44516 3.58516 3.5898 3.7592 3.7626 3.7663 4.09105 4.09606 4.33957 4.49599 4.49967 4.50416 4.62261 4.62905 4.81427 4.81791 
4 2.48829 3.16952 3.76704 4.5051 
0 
17 0.16477 0.64122 1.17023 2.06703 2.33963 2.48243 2.63436 2.82575 2.99012 3.16245 3.59188 3.76554 4.09588 4.34384 4.50198 4.6309 4.8183 
0 
0 
0 
19 0.64521 1.33949 2.07197 2.20644 2.34595 2.48677 2.63852 2.83202 2.99342 3.16723 3.31992 3.45275 3.59429 3.59921 3.77028 4.10226 4.50709 4.64017 4.82464 
74 0.14891 0.15281 0.3021 0.30578 0.30934 0.49022 0.49475 0.50059 0.62191 0.62645 0.6304 0.98428 0.98991 1.14841 1.15268 1.15771 1.31332 1.31876 1.32323 1.64258 1.64942 1.65313 1.8384 1.84164 1.84539 2.05164 2.0552 2.17706 2.18331 2.32327 2.32674 2.33069 2.46062 2.46628 2.46986 2.61608 2.62038 2.62354 2.80685 2.81147 2.8144 2.82036 2.97072 2.97618 2.97962 3.1435 3.14694 3.15049 3.15673 3.29263 3.2974 3.30123 3.4256 3.43101 3.43545 3.57249 3.57714 3.58099 3.747 3.75142 3.75431 4.08051 4.08371 4.32949 4.33229 4.48394 4.48849 4.49143 4.60805 4.61502 4.61962 4.80263 4.80592 4.80885 
17 0.64191 1.16742 1.33614 2.06864 2.19551 2.48272 2.63665 2.82778 2.9925 3.16256 3.31684 3.44741 3.59194 3.76536 4.09809 4.50248 4.62958 
43 0.15982 0.31456 0.50462 0.63414 0.63897 1.16056 1.16673 1.32539 1.33016 1.65772 1.84959 2.06266 2.06715 2.18855 2.19528 2.33481 2.33958 2.47462 2.47976 2.62877 2.63285 2.81912 2.82345 2.98317 2.98821 3.15523 3.16002 3.30482 3.3101 3.44021 3.44531 3.58499 3.58909 3.75859 3.76304 4.09191 4.34058 4.49546 4.50017 4.61881 4.62691 4.81431 4.81784 
27 0.16198 0.32003 0.63685 1.16497 1.33041 1.85141 2.06356 2.19376 2.33638 2.47916 2.63172 2.82223 2.98717 3.15683 3.16254 3.30992 3.4422 3.44915 3.58785 3.76176 3.76747 4.09287 4.34182 4.49843 4.50228 4.62791 4.81574 
69 0.17112 0.33056 0.51465 0.64561 0.64894 0.65237 1.1735 1.17719 1.18136 1.33923 1.3427 1.50799 1.67047 1.67557 1.8627 1.86619 2.07273 2.07569 2.07953 2.10899 2.20278 2.20809 2.34594 2.34974 2.35443 2.48711 2.48986 2.49345 2.49918 2.64065 2.64299 2.64865 2.83194 2.83531 2.83939 2.99609 2.99928 3.00708 3.16647 3.17009 3.17282 3.17761 3.31901 3.32184 3.32699 3.45185 3.45556 3.45896 3.5965 3.60007 3.60425 3.61093 3.77125 3.77374 3.77678 3.78253 4.10219 4.10543 4.35061 4.35475 4.50741 4.51007 4.51312 4.52369 4.63596 4.63974 4.82544 4.82828 4.83173 
25 0.6398 0.64522 1.16788 1.33288 2.06695 2.19657 2.34067 2.4816 2.63457 2.82512 2.99065 3.15994 3.16526 3.31186 3.31783 3.4457 3.5912 3.76347 3.7686 4.09619 4.34564 4.50038 4.50556 4.63046 4.81921 
7 2.06642 2.34206 2.63449 2.99157 3.76575 4.50254 4.82196 
25 0.15824 0.31038 0.63081 1.15656 1.32095 1.65548 1.84471 2.05805 2.18716 2.33027 2.47237 2.62523 2.81556 2.98039 3.15085 3.30067 3.43646 3.58116 3.75386 3.75975 4.08711 4.3357 4.49099 4.62018 4.80975 
10 0.6549 1.34817 2.08383 2.49536 2.64727 2.8418 3.17553 3.77783 4.51551 4.64637 
20 0.31444 0.63422 1.32648 1.65728 1.84655 2.05962 2.33204 2.47536 2.62772 2.8188 2.98329 3.1539 3.30958 3.43961 3.58388 3.7584 4.08842 4.33698 4.4958 4.81166 
5 1.65993 2.3355 2.63128 2.98667 3.15885 
2 3.76536 4.50281 
47 0.16404 0.32204 0.50778 0.63909 0.64259 1.16374 1.17107 1.32759 1.33259 1.33764 1.50177 1.664 1.85307 1.86142 2.06602 2.07037 2.19476 2.33811 2.34406 2.48081 2.48575 2.63404 2.63674 2.82467 2.82847 2.98913 2.99494 3.15934 3.16318 3.16697 3.30826 3.31314 3.31795 3.44448 3.4491 3.5891 3.59362 3.76439 3.76707 4.095 4.34376 4.50123 4.50373 4.62637 4.63076 4.81767 4.82089 
0 
8 0.64799 2.49127 2.64574 3.16963 3.60323 3.77265 4.50883 4.64042 
7 0.64312 2.63551 2.99167 3.1636 3.31549 3.59342 3.76667 
23 0.64315 0.64752 1.16987 1.33608 2.07071 2.19867 2.34297 2.48501 2.63758 2.82895 2.99287 3.16492 3.16871 3.31673 3.44948 3.59352 3.59838 3.7694 4.09978 4.34934 4.5055 4.63216 4.82422 
1 2.49563 
45 0.64946 0.65284 0.65696 1.18361 1.34331 1.34795 2.07595 2.0794 2.08566 2.20736 2.35648 2.49106 2.49465 2.49909 2.51014 2.64349 2.64621 2.65161 2.83585 2.84098 2.99976 3.00468 3.17034 3.17381 3.17707 3.32408 3.45563 3.45937 3.6001 3.6041 3.60893 3.77426 3.77708 3.78067 3.78669 4.10955 4.357 4.51135 4.51385 4.51771 4.63929 4.64305 4.65169 4.83043 4.83599 
15 0.6452 1.33958 2.07257 2.48579 2.63805 2.99379 3.16733 3.31839 3.45476 3.5967 3.76853 4.10058 4.50622 4.63779 4.82502 
39 0.16469 0.32052 0.50841 0.63945 0.64638 1.16682 1.17297 1.33161 1.33699 1.66423 1.85467 1.8632 2.06677 2.19632 2.3392 2.4806 2.48736 2.63426 2.63933 2.82385 2.82804 2.98892 3.15958 3.16533 3.30945 3.31515 3.44547 3.59028 3.59788 3.76347 3.76791 4.09586 4.34472 4.50013 4.50599 4.62809 4.6347 4.81845 4.82545 
129 0.14926 0.15282 0.15517 0.15828 0.30377 0.30727 0.31027 0.31258 0.3151 0.49129 0.49571 0.4977 0.50038 0.50353 0.62 0.62513 0.62822 0.63069 0.63302 0.6366 0.8194 0.82195 0.98654 0.98956 0.99285 1.14984 1.15368 1.15703 1.16025 1.16348 1.3147 1.31814 1.32172 1.32418 1.32698 1.49012 1.49418 1.64406 1.65016 1.65304 1.6559 1.65931 1.8405 1.84274 1.84572 1.84821 1.85129 2.05372 2.05603 2.05851 2.06156 2.17883 2.18332 2.18645 2.19022 2.32533 2.328 2.33066 2.33349 2.46057 2.46633 2.4696 2.47194 2.47492 2.47894 2.6173 2.62163 2.62444 2.62632 2.63195 2.80879 2.81268 2.81526 2.81731 2.82011 2.82459 2.97242 2.9764 2.97948 2.98195 2.98542 3.14527 3.14821 3.15105 3.15325 3.15563 3.29452 3.29788 3.30114 3.30364 3.30609 3.4271 3.43268 3.43524 3.43796 3.44061 3.57445 3.57822 3.58071 3.58362 3.58734 3.74924 3.75217 3.75495 3.75696 3.7594 4.08273 4.08508 4.0876 4.09113 4.33177 4.33367 4.33608 4.33999 4.48558 4.4885 4.4919 4.49382 4.49707 4.60964 4.61471 4.61849 4.62106 4.62577 4.80484 4.80755 4.80957 4.81171 4.81458 
75 0.1736 0.33346 0.51664 0.64534 0.64797 0.6509 0.65477 1.17472 1.17983 1.33819 1.34141 1.34465 1.50962 1.67194 1.86251 1.86721 2.07301 2.07594 2.07903 2.08768 2.20056 2.2046 2.21209 2.34606 2.35025 2.35866 2.48655 2.48959 2.49247 2.49617 2.50419 2.63997 2.64282 2.64504 2.65093 2.83142 2.83443 2.83759 2.84125 2.99467 2.99788 3.0012 3.1667 3.17008 3.17233 3.17578 3.31787 3.32172 3.32473 3.45206 3.4561 3.45897 3.5961 3.59885 3.60225 3.60724 3.76932 3.7729 3.77515 3.77792 3.78836 4.10255 4.10702 4.35188 4.50673 4.5103 4.51247 4.51688 4.63403 4.63803 4.64098 4.65279 4.82586 4.82841 4.83259 
60 0.16763 0.17156 0.3238 0.51126 0.64233 0.64587 1.16864 1.1724 1.17626 1.33331 1.33681 1.34044 1.50439 1.66756 1.85698 1.86085 2.06952 2.07262 2.19659 2.2006 2.34232 2.34557 2.48341 2.48666 2.49038 2.63696 2.63992 2.8281 2.83103 2.83623 2.99146 2.99439 2.99986 3.1632 3.16687 3.16938 3.31315 3.31714 3.32013 3.44812 3.45167 3.45494 3.593 3.59647 3.60066 3.7674 3.77066 3.77316 4.0987 4.10216 4.34743 4.3505 4.50303 4.50711 4.5106 4.63186 4.63503 4.82188 4.82439 4.82912 
31 0.16527 0.63885 1.164 1.3281 1.3344 1.66443 1.85456 2.06726 2.19584 2.33814 2.4802 2.63254 2.63642 2.82432 2.98659 2.99102 3.15886 3.1645 3.30769 3.31403 3.44462 3.58837 3.76167 3.76708 4.09549 4.34583 4.49847 4.50398 4.62583 4.63244 4.81964 
15 0.64135 1.17134 2.06549 2.48035 2.63347 2.99154 3.15997 3.31221 3.44627 3.59106 3.76417 4.0949 4.50119 4.63222 4.81724 
0 
19 0.16595 0.64086 1.1645 1.33146 2.06799 2.19577 2.33977 2.63444 2.82462 2.98921 3.16269 3.31366 3.44851 3.59142 3.76458 4.09559 4.50161 4.62959 4.81858 
0 
22 0.16395 0.50805 0.64017 1.16992 1.33196 2.06551 2.19691 2.33856 2.48073 2.63421 2.82458 2.98916 3.16187 3.31266 3.44376 3.5895 3.76376 4.09459 4.34387 4.50122 4.62996 4.81787 
26 0.64511 0.6508 1.17408 1.33898 2.07165 2.07585 2.20461 2.34672 2.48622 2.49313 2.64009 2.83173 2.99574 3.16545 3.1703 3.31996 3.45039 3.59607 3.76815 3.77238 4.10271 4.35159 4.5071 4.51239 4.63561 4.82599 
17 0.63435 1.32702 1.84598 2.0598 2.33212 2.62725 2.81882 2.98567 3.15395 3.30626 3.44025 3.58507 3.75793 4.08818 4.33602 4.49523 4.81072 
63 0.15784 0.16149 0.31159 0.31561 0.3192 0.50113 0.50541 0.63042 0.63478 0.63865 0.99352 1.15721 1.16306 1.3215 1.32737 1.33279 1.49662 1.65283 1.65834 1.66339 1.84672 1.85125 2.0598 2.06387 2.18552 2.19181 2.33184 2.33619 2.47037 2.47577 2.4798 2.62584 2.63013 2.81527 2.81977 2.82365 2.97931 2.98452 3.15208 3.15659 3.15972 3.30106 3.30688 3.31075 3.43638 3.44103 3.44487 3.58112 3.58563 3.75526 3.75982 3.7628 4.08881 4.09279 4.33777 4.34142 4.49237 4.49727 4.61625 4.62448 4.81144 4.8145 4.8197 
1 3.76858 
41 0.15952 0.31233 0.63223 0.63847 1.15818 1.16778 1.32221 1.32869 1.65626 1.84702 2.06015 2.18646 2.19574 2.33225 2.3394 2.47225 2.47819 2.62645 2.63151 2.81591 2.8209 2.98001 2.98593 3.15249 3.15828 3.30194 3.30877 3.43829 3.4445 3.58179 3.58897 3.75553 3.76124 4.08922 4.3381 4.49278 4.4984 4.61708 4.62575 4.81177 4.81588 
7 2.06427 2.82447 3.76416 4.09267 4.3408 4.50187 4.81638 
11 0.63574 2.06395 2.3377 2.82356 3.15582 3.44105 3.76339 4.09197 4.34058 4.50089 4.81541 
89 0.15067 0.15396 0.15818 0.30478 0.30808 0.31154 0.31526 0.49215 0.4964 0.49992 0.62428 0.62835 0.63214 0.82196 0.98717 0.99158 1.15086 1.15444 1.15951 1.31563 1.31991 1.32363 1.32788 1.49287 1.64476 1.65174 1.65449 1.84112 1.84348 1.84707 2.05444 2.05699 2.05999 2.17957 2.18517 2.19152 2.32601 2.32866 2.33175 2.46163 2.46791 2.47137 2.47579 2.61827 2.6225 2.62525 2.62909 2.80929 2.81363 2.81659 2.82115 2.97326 2.97794 2.98073 3.1462 3.14915 3.15308 3.15632 3.29538 3.29933 3.30384 3.42757 3.43354 3.43719 3.44159 3.57511 3.57925 3.58255 3.74979 3.7533 3.75661 3.75954 4.08338 4.08579 4.08908 4.33243 4.33439 4.33812 4.48645 4.48944 4.49288 4.49663 4.61045 4.61694 4.62071 4.80551 4.80823 4.81046 4.81505 
50 0.14728 0.29893 0.30365 0.48707 0.49443 0.61914 0.62456 0.98071 1.14539 1.15267 1.3095 1.31565 1.64207 1.64805 1.83423 1.83899 2.04745 2.05179 2.17367 2.18444 2.31945 2.32394 2.459 2.46464 2.61343 2.61809 2.80319 2.80795 2.9672 2.97264 3.13965 3.14458 3.28913 3.2953 3.42463 3.43019 3.56894 3.57365 3.74287 3.74782 4.07646 4.0808 4.32526 4.32929 4.48 4.4852 4.60455 4.6138 4.79874 4.80229 
0 
20 0.64162 1.16929 1.33441 2.0679 2.19739 2.34063 2.48286 2.63592 2.8266 2.99069 3.16366 3.31485 3.44776 3.59238 3.76661 4.09651 4.34529 4.50373 4.63216 4.82146 
0 
1 4.50816 
16 0.64959 1.34537 2.07551 2.2054 2.49008 2.64268 2.83526 2.99816 3.17016 3.32365 3.45658 3.59858 3.77363 4.51031 4.63781 4.82978 
0 
52 0.65204 0.65595 0.66173 1.18139 1.18677 1.346 1.34985 1.68017 1.86985 1.87574 2.07894 2.08258 2.08766 2.20995 2.21728 2.35221 2.35745 2.36885 2.49388 2.49776 2.50321 2.64659 2.64965 2.65643 2.83813 2.84207 2.84653 3.00269 3.00708 3.1738 3.17744 3.18192 3.3261 3.32989 3.46017 3.46461 3.60353 3.60791 3.61442 3.77769 3.78073 3.78574 4.10964 4.3576 4.36417 4.51333 4.51678 4.52129 4.64233 4.64749 4.83249 4.8367 
44 0.16409 0.31993 0.50854 0.63931 0.64751 1.1646 1.17608 1.32896 1.33696 1.50173 1.66534 1.85415 1.86273 2.06684 2.19298 2.20549 2.33942 2.48044 2.48419 2.63417 2.63867 2.82414 2.82778 2.83431 2.98841 2.99256 3.15998 3.1662 3.30873 3.31559 3.44511 3.4536 3.58873 3.59256 3.60406 3.76384 3.76827 4.09594 4.34496 4.50009 4.50579 4.62297 4.63084 4.81885 
52 0.15476 0.15943 0.30889 0.31384 0.49704 0.50112 0.62835 0.6337 0.9904 1.15529 1.16139 1.31956 1.32532 1.49465 1.65188 1.65714 1.8443 1.84954 2.05751 2.06192 2.18374 2.19039 2.32946 2.33385 2.46844 2.47399 2.62336 2.62794 2.81333 2.81832 2.97734 2.98267 3.14976 3.15473 3.29913 3.30495 3.4344 3.43927 3.57907 3.58382 3.75295 3.75799 4.0865 4.09125 4.33531 4.34134 4.49009 4.49518 4.61433 4.62196 4.80874 4.81239 
64 0.17515 0.52114 0.64872 0.65258 0.65851 1.1772 1.18274 1.34023 1.34404 1.34883 1.51126 1.67361 1.68015 1.86356 1.8693 2.07552 2.079 2.08448 2.2052 2.21079 2.34806 2.35348 2.3596 2.48975 2.49415 2.49985 2.6426 2.6457 2.65206 2.83417 2.83807 2.84231 2.99865 3.00242 3.01233 3.16901 3.17349 3.17715 3.32032 3.32418 3.32854 3.45393 3.45865 3.46519 3.59883 3.60307 3.60813 3.77285 3.77651 3.78028 3.78739 4.10484 4.10999 4.35349 4.36002 4.50931 4.51277 4.5165 4.52976 4.63843 4.64231 4.82854 4.83212 4.83626 
2 4.08905 4.33674 
4 2.49572 2.64772 3.0035 3.7779 
12 0.65252 2.0789 2.49287 2.6456 2.84417 3.00302 3.17424 3.45956 3.60397 3.77648 4.513 4.64238 
24 0.16296 0.31679 0.50715 0.63649 1.16433 1.32859 1.6615 1.85067 2.06321 2.33566 2.47709 2.63001 2.82055 2.98533 3.15687 3.30788 3.44287 3.58663 3.76042 4.09205 4.33955 4.4974 4.62701 4.81401 
26 0.16047 0.3177 0.5047 0.63537 1.16305 1.32801 1.65918 1.8516 2.06208 2.1915 2.33391 2.4765 2.62931 2.82034 2.82804 2.98432 3.1572 3.30826 3.44254 3.58493 3.75999 4.09092 4.33902 4.49709 4.62485 4.81387 
96 0.15076 0.15455 0.1594 0.30461 0.30817 0.31174 0.31521 0.49251 0.49677 0.50031 0.62409 0.62857 0.63201 0.63704 0.82136 0.98673 0.99142 1.15082 1.15485 1.15932 1.16369 1.31555 1.32074 1.32386 1.32802 1.49163 1.64468 1.65155 1.65458 1.66121 1.84088 1.8435 1.84707 1.85085 2.05419 2.05705 2.06033 2.17952 2.18542 2.19105 2.32577 2.32868 2.33187 2.33648 2.46172 2.46831 2.47154 2.47536 2.61833 2.62289 2.62559 2.80921 2.81378 2.81657 2.82044 2.97317 2.97843 2.98097 3.14599 3.14917 3.15289 3.15583 3.29518 3.29973 3.30346 3.30708 3.42748 3.43349 3.43726 3.44052 3.57499 3.57944 3.58272 3.58806 3.74956 3.75346 3.75639 3.75936 4.08313 4.08576 4.08913 4.33219 4.33433 4.33965 4.48628 4.4898 4.49277 4.49631 4.61041 4.61694 4.62087 4.62737 4.8052 4.8081 4.81054 4.81411 
41 0.15705 0.30981 0.31541 0.50103 0.6301 0.6356 1.15744 1.16596 1.32285 1.33029 1.65488 1.84432 1.85185 2.05726 2.18703 2.3298 2.33587 2.47159 2.47872 2.62475 2.62933 2.81492 2.82031 2.98009 3.15043 3.15542 3.30099 3.30666 3.43611 3.44171 3.58063 3.58706 3.75385 3.75855 4.08627 4.3346 4.49107 4.49599 4.62129 4.80887 4.81382 
24 0.16698 0.3239 0.64285 1.1717 1.33623 1.66869 1.85873 2.06923 2.20512 2.3438 2.48346 2.63666 2.82743 2.99198 3.16406 3.31518 3.44982 3.59251 3.76702 4.09726 4.34574 4.50392 4.63194 4.82094 
20 0.64265 1.1699 1.33307 2.06863 2.19751 2.34274 2.48321 2.6362 2.82965 2.99086 3.16431 3.31439 3.44947 3.59237 3.76709 4.09684 4.34531 4.50385 4.6313 4.8211 
5 0.65198 2.64479 3.17308 3.77553 4.51223 
14 0.63745 2.06474 2.3373 2.47735 2.63096 2.82218 2.98667 3.15796 3.4429 3.58932 3.76221 4.09166 4.33926 4.81509 
38 0.64781 0.65235 1.17616 1.33866 1.34334 1.868 2.07435 2.08021 2.20341 2.34774 2.48849 2.49447 2.64172 2.64665 2.83222 2.83667 2.9967 3.00196 3.16863 3.17235 3.31958 3.32576 3.45344 3.45843 3.59751 3.60328 3.61432 3.77222 3.77621 3.78919 4.10338 4.35228 4.50904 4.5137 4.63665 4.6449 4.82698 4.83295 
1 2.65392 
40 0.15967 0.31533 0.50345 0.63464 0.64315 1.16069 1.16744 1.32505 1.3318 1.65794 1.85034 2.06335 2.1892 2.19582 2.33547 2.47418 2.48055 2.62914 2.63522 2.81931 2.82783 2.98333 2.98864 3.15553 3.16246 3.30473 3.31221 3.43987 3.44443 3.58506 3.5925 3.7587 3.76522 4.09247 4.34241 4.49586 4.50248 4.61983 4.62796 4.81482 
39 0.15807 0.31079 0.50231 0.63109 0.63703 1.15711 1.16694 1.32163 1.32903 1.6546 1.84532 2.05862 2.18746 2.33073 2.47169 2.47824 2.62552 2.63044 2.81649 2.82167 2.97998 2.98632 3.1516 3.15738 3.30115 3.30809 3.43652 3.44336 3.58123 3.58771 3.75526 3.76005 4.08763 4.33621 4.49171 4.49693 4.61887 4.81086 4.81567 
9 1.16003 1.84807 2.06177 2.33349 3.15418 3.30418 3.58628 3.76278 4.49447 
16 0.31005 0.63414 1.32644 1.84317 2.05672 2.32924 2.6252 2.81492 3.15027 3.30441 3.58059 3.75349 4.08544 4.33349 4.49168 4.80795 
22 0.31768 0.63732 1.16457 1.32964 1.85205 2.06396 2.19595 2.33648 2.47889 2.63118 2.82189 2.98634 3.15775 3.30933 3.44256 3.58756 3.76108 4.09299 4.34072 4.49808 4.63056 4.81532 
22 0.16622 0.50888 0.64221 1.17417 1.33528 1.50356 2.06843 2.34448 2.48358 2.63589 2.8273 2.99092 3.16462 3.31509 3.44979 3.5921 3.76648 4.09648 4.34514 4.50346 4.63108 4.81978 
0 
53 0.52658 0.65495 0.65828 0.66336 1.18466 1.34808 1.35209 1.68051 1.87159 1.87598 2.08174 2.08494 2.09136 2.21132 2.21745 2.35489 2.35905 2.36674 2.49562 2.49898 2.50351 2.64872 2.65156 2.65712 2.84041 2.84343 2.84729 3.00504 3.00893 3.1753 3.17909 3.18251 3.32846 3.33205 3.46065 3.46463 3.60528 3.60952 3.61539 3.77886 3.78187 3.78515 4.11122 4.35965 4.36516 4.51627 4.519 4.52307 4.64384 4.64814 4.83429 4.83739 4.84154 
5 2.63298 3.16116 3.31285 3.76337 4.50105 
19 0.6448 1.17361 1.33907 2.07137 2.20348 2.34616 2.48725 2.63858 2.83131 2.99353 3.16701 3.31809 3.45327 3.59571 3.77023 4.10191 4.50613 4.63592 4.82627 
0 
41 0.16071 0.31551 0.50498 0.63569 0.64036 1.16238 1.16834 1.32683 1.33146 1.66016 1.85062 2.06367 2.19085 2.1972 2.33611 2.47635 2.48116 2.63021 2.63419 2.82056 2.82473 2.98504 2.98928 3.15658 3.16162 3.30605 3.31116 3.44182 3.44712 3.58659 3.59272 3.75941 3.76394 4.09268 4.34133 4.49654 4.50102 4.624 4.62958 4.81489 4.81887 
47 0.16111 0.31636 0.32107 0.50491 0.63528 0.63978 1.16165 1.16722 1.32574 1.33117 1.5005 1.659 1.66495 1.85148 2.06391 2.0679 2.19008 2.19591 2.33625 2.34057 2.47579 2.48032 2.63052 2.63426 2.8208 2.82436 2.98427 2.98862 3.15648 3.16084 3.30555 3.31122 3.44113 3.44626 3.58668 3.59053 3.75945 3.76372 4.09298 4.09717 4.34207 4.49663 4.501 4.62093 4.62793 4.81566 4.81914 
82 0.14981 0.15387 0.3045 0.3077 0.31138 0.492 0.49659 0.50028 0.62407 0.6281 0.63187 0.82198 0.98661 0.99231 1.15066 1.15423 1.15958 1.16464 1.3154 1.32017 1.32382 1.49232 1.64487 1.65133 1.65428 1.8407 1.84331 1.84756 2.05397 2.05671 2.06082 2.17934 2.1851 2.32561 2.32852 2.33241 2.46269 2.46796 2.47137 2.47759 2.6184 2.62225 2.6254 2.80915 2.81334 2.81639 2.82281 2.97309 2.97781 2.98063 3.1459 3.14888 3.15293 3.15808 3.29503 3.29911 3.30341 3.42781 3.43328 3.4369 3.44276 3.5749 3.57905 3.58283 3.74946 3.75306 3.75633 4.08288 4.08547 4.08946 4.33185 4.33403 4.34025 4.48617 4.48935 4.49292 4.61026 4.61667 4.62062 4.80502 4.80784 4.81039 
6 2.07031 2.48727 2.63679 3.16604 3.76815 4.50694 
47 0.16223 0.16772 0.31946 0.50544 0.50981 0.63764 0.64105 1.16661 1.17235 1.3305 1.33511 1.49978 1.66266 1.85255 1.85745 2.0649 2.06858 2.19434 2.3378 2.34335 2.47979 2.48436 2.63261 2.63556 2.82303 2.82715 2.98775 2.9933 3.15856 3.16224 3.31032 3.31359 3.44402 3.44764 3.58868 3.59302 3.7626 3.76607 4.09346 4.09725 4.34206 4.34703 4.50067 4.50433 4.6281 4.81678 4.82023 
51 0.157 0.1608 0.31197 0.31643 0.50053 0.63159 0.63594 0.99298 1.15799 1.16529 1.32205 1.3278 1.65602 1.6602 1.84662 1.8516 2.05978 2.06362 2.18643 2.1936 2.332 2.33607 2.47273 2.47636 2.62644 2.62984 2.81668 2.82021 2.98046 2.98441 3.15276 3.15691 3.302 3.30774 3.43786 3.44261 3.58228 3.58602 3.75591 3.75993 3.76404 4.08877 4.09283 4.33743 4.34107 4.49266 4.4972 4.61912 4.62541 4.8115 4.81441 
39 0.16503 0.32112 0.64036 0.64645 1.1676 1.17712 1.33394 1.66479 1.85469 2.06776 2.07713 2.19309 2.20016 2.34085 2.34818 2.48131 2.48738 2.63496 2.64333 2.82661 2.83351 2.99079 3.16041 3.16607 3.31389 3.44617 3.45351 3.59139 3.59929 3.76603 3.77237 4.09606 4.34485 4.50285 4.509 4.62644 4.63331 4.81949 4.82693 
71 0.15208 0.15652 0.30608 0.30949 0.31379 0.49595 0.49964 0.62542 0.62951 0.63348 0.98886 1.15213 1.15595 1.16157 1.31709 1.32136 1.32534 1.49521 1.64647 1.65326 1.65736 1.84246 1.84518 1.84995 2.05571 2.05867 2.18111 2.18703 2.32736 2.33032 2.33488 2.46317 2.46897 2.47344 2.61955 2.62381 2.62737 2.81092 2.81505 2.81832 2.97466 2.97908 2.9826 3.14744 3.15057 3.15467 3.29669 3.30064 3.30513 3.42936 3.435 3.43972 3.57658 3.58063 3.58486 3.75116 3.75498 3.75826 4.08465 4.08738 4.33365 4.33598 4.48784 4.49116 4.49496 4.612 4.61854 4.6246 4.80678 4.80973 4.81261 
29 0.16068 0.32004 0.50754 0.63633 1.16803 1.33104 1.66 1.8549 2.06341 2.19255 2.33788 2.47747 2.63094 2.82172 2.82717 2.98593 3.1583 3.16317 3.31058 3.44265 3.44809 3.59005 3.76157 4.09174 4.3397 4.4986 4.6307 4.81494 4.81919 
11 0.65608 1.35062 2.08267 2.49813 2.64854 3.0099 3.17904 3.60766 3.78069 4.5186 4.65041 
24 0.1702 0.5128 0.6466 1.17711 1.33878 1.66906 2.07175 2.20602 2.34759 2.48655 2.63948 2.83017 2.83684 2.99515 3.1673 3.31839 3.4533 3.5981 3.77059 4.10102 4.34852 4.50743 4.63866 4.82458 
22 0.16688 0.64221 1.16845 1.33364 2.06903 2.19739 2.34092 2.48337 2.63568 2.8269 2.99024 3.16348 3.31406 3.44905 3.59147 3.60363 3.76619 4.099 4.34606 4.50293 4.63074 4.82056 
27 0.15825 0.31418 0.5014 0.63298 1.16224 1.3253 1.65654 1.84573 2.05885 2.18922 2.33139 2.47527 2.62746 2.81839 2.98271 3.15246 3.15837 3.30532 3.43871 3.58354 3.75764 4.08793 4.33636 4.49319 4.4977 4.62312 4.81108 
0 
37 0.15503 0.30851 0.50205 0.6283 0.63463 1.15481 1.31889 1.32622 1.65375 1.84354 2.05673 2.18316 2.32886 2.46972 2.47646 2.62296 2.62828 2.81285 2.81859 2.97672 2.98442 3.14903 3.15576 3.2986 3.30584 3.43532 3.57856 3.75213 3.75852 4.08576 4.33455 4.48937 4.49576 4.6137 4.62357 4.80818 4.81269 
82 0.15536 0.15917 0.16438 0.31033 0.31357 0.31783 0.499 0.50294 0.50736 0.62976 0.63389 0.63762 0.82465 0.99255 1.15659 1.16044 1.16464 1.16976 1.32112 1.32592 1.32958 1.49529 1.64974 1.65653 1.66039 1.84647 1.84948 1.85357 2.05975 2.06282 2.06764 2.18497 2.19066 2.19498 2.33134 2.33432 2.33823 2.46701 2.47288 2.47696 2.48147 2.62441 2.6283 2.63142 2.8148 2.81906 2.82216 2.97879 2.98359 2.98666 3.15172 3.15473 3.15844 3.16317 3.3007 3.30496 3.30874 3.31274 3.43266 3.43863 3.44239 3.4463 3.58057 3.5846 3.58835 3.75517 3.75895 3.76201 4.08863 4.09148 4.09552 4.33768 4.34011 4.49208 4.49585 4.49872 4.61575 4.6221 4.6257 4.81064 4.81387 4.81688 
17 0.64707 1.17703 1.34097 2.07389 2.34504 2.48687 2.63981 2.83264 2.99502 3.16889 3.31947 3.45336 3.5978 3.77188 4.10229 4.50798 4.826 

129
