# Supplementary material for: Deciphering the Contribution of Oriens-Lacunosum/Moleculare (OLM) Cells to Intrinsic θ Rhythms Using Biophysical Local Field Potential (LFP) Models
Source: eNeuro. 2018 Sep 4;5(4):ENEURO.0146-18.2018. doi: 10.1523/ENEURO.0146-18.2018 (PMC6140113; doi:10.1523/ENEURO.0146-18.2018)
Supplement: Supplementary file 2 — Supplementary Code. Download supplement 2, GZ file [file sup_enu-eN-NWR-0146-18-s02.gz › LFP_microcircuit-master/BSC-120-gi-0-gi_SD-0-PV12913020-dSD6.6ms-gnSD0.21-gpv3.0-gsb2.5-csb0.21-gbs1.0-cbs0.1344-spiketimes.txt]

2857

100


53 0.15518 0.30862 0.31355 0.49431 0.49903 0.6278 0.63309 0.98882 0.99629 1.1547 1.16371 1.31864 1.32532 1.48698 1.49222 1.64862 1.65542 1.84348 1.85032 2.05675 2.06087 2.18248 2.18965 2.3289 2.33522 2.46774 2.47332 2.62255 2.62718 2.81248 2.81739 2.97636 2.98194 3.149 3.1543 3.29851 3.30522 3.43332 3.43917 3.57848 3.58329 3.75209 3.75766 4.08581 4.09054 4.33456 4.33935 4.48932 4.49468 4.61324 4.62164 4.80831 4.81166 
0 
16 0.511 0.64308 1.50283 2.0697 2.34282 2.48357 2.63668 2.99245 3.16603 3.45038 3.59317 3.76826 4.09768 4.34633 4.50458 4.63183 
26 0.15921 0.31496 0.50166 0.63427 1.16448 1.32717 1.49428 1.65844 1.849 2.06151 2.19135 2.33398 2.4759 2.62855 2.81985 2.98404 3.15575 3.30619 3.44086 3.58482 3.75895 4.09002 4.33857 4.49604 4.62653 4.81361 
93 0.15739 0.16068 0.16562 0.31301 0.31647 0.31988 0.49909 0.50243 0.50525 0.50877 0.63228 0.63516 0.63829 0.64219 0.99283 0.99638 1.15876 1.16241 1.16609 1.16974 1.32282 1.32745 1.33041 1.33359 1.49152 1.49505 1.49794 1.50151 1.65425 1.65858 1.66188 1.84787 1.85065 1.85436 2.06074 2.06363 2.06778 2.18664 2.1912 2.19631 2.33311 2.33581 2.33952 2.47219 2.47616 2.47932 2.48322 2.62727 2.63027 2.63285 2.81736 2.82042 2.82324 2.82675 2.98075 2.9848 2.9876 3.15353 3.15633 3.15933 3.16218 3.30291 3.30693 3.30975 3.31289 3.43835 3.44121 3.4446 3.44853 3.58265 3.58583 3.58925 3.75669 3.76014 3.76281 3.76649 4.08988 4.09242 4.09624 4.33864 4.34092 4.34554 4.49372 4.49764 4.50029 4.61759 4.62313 4.62626 4.63025 4.81239 4.8149 4.81785 4.82208 
12 0.64572 1.50645 2.07278 2.48666 2.63955 2.99397 3.16793 3.45322 3.59722 3.77045 4.50703 4.63644 
79 0.1545 0.15886 0.30926 0.31343 0.31765 0.49572 0.50056 0.50316 0.50884 0.62828 0.63272 0.6365 0.99106 0.9965 1.15467 1.15883 1.16441 1.16868 1.32029 1.32567 1.32921 1.48808 1.49265 1.49584 1.50006 1.64894 1.65555 1.65917 1.84613 1.85004 2.05919 2.0624 2.184 2.18937 2.33069 2.33394 2.33854 2.46594 2.47211 2.47587 2.47959 2.62205 2.6268 2.62985 2.81386 2.81853 2.8213 2.97784 2.98257 2.98527 3.15083 3.1542 3.15755 3.16329 3.29975 3.30437 3.30841 3.43199 3.43791 3.44214 3.57962 3.58405 3.5879 3.75424 3.75857 3.76148 4.0882 4.09111 4.33712 4.33973 4.49115 4.49596 4.49874 4.61454 4.62053 4.62514 4.81021 4.81341 4.81647 
61 0.15612 0.16062 0.31033 0.31462 0.49619 0.50047 0.50413 0.62994 0.6338 0.99046 0.99635 1.15649 1.16229 1.16871 1.32044 1.32584 1.4889 1.49356 1.654 1.65754 1.84523 1.84972 2.05845 2.06208 2.18435 2.19027 2.33066 2.33432 2.47135 2.47553 2.62484 2.62846 2.81412 2.81859 2.82379 2.97835 2.98315 3.15083 3.15525 3.15861 3.30024 3.30588 3.31076 3.43665 3.44117 3.58027 3.58425 3.75369 3.7585 3.76226 4.08753 4.09118 4.33626 4.33912 4.49096 4.49583 4.6149 4.62309 4.80996 4.81275 4.81704 
10 0.64411 1.50314 2.07333 2.48629 2.63779 3.16647 3.59562 3.76812 4.50499 4.63301 
13 0.64853 1.50843 2.0778 2.48953 2.4932 2.49791 2.64262 2.64646 3.59977 3.77458 4.51059 4.63808 4.6426 
28 0.5066 0.63877 0.64378 1.16861 1.33218 1.4994 1.50561 2.06589 2.19607 2.34115 2.47992 2.48623 2.63428 2.82462 2.98951 3.15977 3.16416 3.31233 3.44431 3.58992 3.76431 3.7679 4.09482 4.34401 4.50198 4.50823 4.62992 4.81799 
1 2.49774 
8 0.64315 1.50296 2.48502 2.63736 3.59316 3.76766 4.50412 4.63493 
0 
1 2.50274 
31 0.50905 0.64093 0.64527 1.16795 1.33427 1.50075 1.50558 2.06834 2.19904 2.34145 2.48186 2.48587 2.63609 2.63958 2.82758 2.99048 3.16158 3.16611 3.31267 3.44634 3.59174 3.59742 3.76719 3.77134 4.09786 4.34614 4.50205 4.50661 4.63123 4.63665 4.82065 
15 0.50441 0.63743 1.49669 2.06366 2.47895 2.63096 2.82236 2.98584 3.15897 3.31022 3.44499 3.76215 4.33974 4.49844 4.81605 
17 0.64177 1.50211 2.068 2.33917 2.48201 2.48939 2.63535 2.98991 3.16303 3.31368 3.44815 3.59099 3.76696 4.09595 4.50411 4.63081 4.82147 
55 0.15357 0.15971 0.3073 0.31166 0.49333 0.49795 0.50334 0.62663 0.63093 0.988 0.99414 1.15367 1.15992 1.31796 1.32443 1.48612 1.49128 1.65048 1.65493 1.84275 1.84763 2.05598 2.06052 2.18192 2.18965 2.32796 2.33246 2.46668 2.47196 2.62169 2.62604 2.81156 2.81626 2.97559 2.98107 3.14816 3.15311 3.29746 3.30381 3.43338 3.43777 3.57741 3.582 3.75131 3.75654 4.08496 4.08942 4.33381 4.33841 4.48849 4.4938 4.61265 4.62146 4.80718 4.81064 
5 0.64947 2.49108 2.6426 3.77347 4.51091 
0 
77 0.15676 0.16043 0.31164 0.31488 0.31983 0.49722 0.50172 0.50427 0.50842 0.63012 0.63442 0.63793 0.9927 1.15701 1.16098 1.16594 1.32204 1.3269 1.33024 1.48991 1.49441 1.49734 1.65082 1.65813 1.84746 1.85046 1.85674 2.06054 2.06375 2.18568 2.19105 2.197 2.3325 2.33547 2.34001 2.46883 2.47466 2.47801 2.4825 2.62454 2.62895 2.63172 2.81553 2.81964 2.82248 2.97928 2.98429 2.98689 3.15277 3.15574 3.15932 3.30165 3.30577 3.30949 3.43361 3.43953 3.44346 3.44831 3.58128 3.58549 3.58891 3.756 3.75972 3.7626 4.08953 4.09241 4.33855 4.34125 4.49313 4.49719 4.49978 4.61657 4.6218 4.62687 4.81197 4.81477 4.81754 
52 0.16152 0.31469 0.31971 0.50237 0.50615 0.63492 0.63887 0.9953 1.16055 1.16761 1.32763 1.33223 1.49546 1.49904 1.66022 1.84894 1.85507 2.06198 2.06692 2.19129 2.19864 2.33417 2.33974 2.47638 2.48008 2.62963 2.63315 2.82028 2.82411 2.98532 2.9898 3.15523 3.15985 3.30585 3.31025 3.44015 3.44515 3.58523 3.58984 3.7592 3.7626 3.76634 4.09102 4.09578 4.33942 4.49599 4.49966 4.50414 4.62287 4.62882 4.814 4.81759 
4 1.50568 2.48933 3.76717 4.50496 
0 
13 0.64138 1.50017 2.06725 2.4824 2.63436 2.99015 3.16257 3.5923 3.76567 4.09629 4.50198 4.63101 4.81919 
0 
0 
0 
11 0.6453 1.50725 2.07306 2.4868 2.63849 2.99549 3.16769 3.59381 3.77049 4.50703 4.63674 
78 0.14956 0.15331 0.30225 0.30596 0.30949 0.48859 0.49338 0.49635 0.62191 0.62632 0.63003 0.98363 0.98796 0.99284 1.14843 1.15273 1.15781 1.31344 1.31893 1.32378 1.48141 1.48637 1.48954 1.64257 1.64941 1.65312 1.83841 1.84166 1.84542 2.05164 2.0552 2.17725 2.1835 2.32338 2.32688 2.33094 2.46076 2.4664 2.46995 2.61608 2.62038 2.62354 2.80686 2.81148 2.81441 2.82039 2.97077 2.97623 2.97981 3.14351 3.14695 3.1505 3.15676 3.29268 3.29747 3.3013 3.42577 3.43106 3.43551 3.57264 3.57725 3.58127 3.74701 3.75143 3.75432 4.08051 4.08371 4.32949 4.33229 4.48394 4.4885 4.49144 4.60829 4.61543 4.62017 4.80264 4.80593 4.80887 
17 0.64187 1.16743 1.5022 2.06862 2.19558 2.48286 2.6366 2.82757 2.99267 3.16255 3.31517 3.44742 3.59188 3.76518 4.09795 4.50247 4.62978 
47 0.15989 0.31438 0.50151 0.50579 0.63416 0.63898 0.99504 1.16056 1.16656 1.32547 1.33019 1.49361 1.49841 1.65738 1.8494 2.06266 2.06686 2.18877 2.19519 2.33479 2.34007 2.47466 2.47978 2.62877 2.63285 2.81911 2.82335 2.9832 2.98812 3.15523 3.16001 3.30484 3.31002 3.44024 3.4453 3.58506 3.58922 3.75859 3.76304 4.09191 4.3405 4.49547 4.50017 4.61895 4.62703 4.81424 4.81793 
27 0.16246 0.50458 0.63685 1.16505 1.33016 1.49791 1.85097 2.06356 2.19385 2.33647 2.47919 2.63172 2.82241 2.98722 3.15683 3.1626 3.31002 3.44221 3.58787 3.76177 4.09288 4.34158 4.49843 4.50228 4.62806 4.81566 4.82132 
31 0.64557 0.64898 1.17505 1.50618 1.50917 2.07276 2.07661 2.2028 2.48703 2.48981 2.49336 2.49949 2.6406 2.64303 2.99644 3.16647 3.17075 3.32026 3.45194 3.5963 3.6008 3.77126 3.77379 4.10242 4.50742 4.5101 4.51321 4.63576 4.63939 4.64544 4.82713 
25 0.50768 0.63994 0.64572 1.16828 1.33289 1.50064 2.0671 2.19788 2.34474 2.48169 2.63464 2.82583 2.99095 3.16003 3.16584 3.31241 3.44588 3.5915 3.76366 3.76917 4.09637 4.50038 4.50576 4.62951 4.81948 
4 2.06657 2.63464 3.76583 4.50272 
28 0.15787 0.31013 0.49865 0.63074 0.99028 1.15656 1.32109 1.49025 1.65546 1.84471 2.05805 2.18755 2.33032 2.47247 2.62523 2.81556 2.98046 3.15086 3.3007 3.4365 3.58125 3.75386 3.75975 4.08711 4.3357 4.491 4.62192 4.80976 
2 2.49516 4.6463 
21 0.50062 0.63414 1.32674 1.49399 1.65773 1.84683 2.05962 2.33219 2.47539 2.62772 2.81889 2.98331 3.15393 3.31013 3.4397 3.58394 3.7584 4.08842 4.33706 4.4958 4.8114 
2 2.63128 3.15906 
2 3.76558 4.5042 
43 0.16426 0.50682 0.51093 0.63912 0.6427 1.16374 1.17186 1.32761 1.33243 1.49906 1.50236 1.6638 1.85285 2.0661 2.07232 2.19484 2.33811 2.48081 2.48588 2.63404 2.63675 2.82454 2.82899 2.98905 3.15933 3.16323 3.30831 3.31321 3.44436 3.44923 3.5891 3.594 3.76441 3.76713 4.09501 4.34353 4.50124 4.50375 4.62312 4.63005 4.63675 4.81763 4.82094 
0 
2 2.49132 4.51081 
9 0.64313 1.50183 2.63551 2.99147 3.16329 3.31496 3.59277 3.76667 4.09827 
15 0.64331 1.17086 1.50363 2.07086 2.19995 2.48487 2.63758 2.993 3.16498 3.44994 3.59346 3.76979 4.10038 4.50551 4.63263 
0 
12 0.65302 1.51009 2.49132 2.49501 2.49942 2.6437 2.64708 3.77657 4.51166 4.51505 4.63949 4.64374 
12 0.64526 1.50439 2.07352 2.48572 2.63805 2.99394 3.16798 3.59703 3.7686 4.10138 4.50617 4.63641 
31 0.50721 0.63935 0.64567 1.16714 1.33256 1.49932 1.50487 2.06688 2.19701 2.33954 2.48064 2.48814 2.63426 2.63995 2.82498 2.98929 3.15959 3.16526 3.30955 3.31532 3.44554 3.59044 3.76347 3.76803 4.09597 4.34473 4.50013 4.50612 4.62808 4.63593 4.8186 
132 0.1499 0.15341 0.15564 0.15894 0.30382 0.30729 0.31026 0.31253 0.31501 0.49048 0.49446 0.49685 0.49892 0.50141 0.6206 0.62534 0.62839 0.63092 0.6333 0.63713 0.98579 0.9884 0.99159 0.99449 1.14984 1.15369 1.15704 1.16026 1.16348 1.31473 1.31819 1.32175 1.32421 1.32704 1.48278 1.4867 1.48972 1.4919 1.4949 1.64406 1.65016 1.65302 1.65581 1.65914 1.8405 1.84273 1.84564 1.84806 1.851 2.05372 2.05603 2.05851 2.06156 2.17889 2.1835 2.18655 2.19047 2.32538 2.32803 2.33071 2.33347 2.33882 2.46063 2.46637 2.46964 2.47196 2.47495 2.47901 2.6173 2.62163 2.62444 2.62632 2.63195 2.80879 2.81268 2.81526 2.81731 2.82011 2.8239 2.97244 2.97643 2.9795 2.98199 2.98548 3.14527 3.14821 3.15105 3.15325 3.15563 3.29454 3.29791 3.30119 3.30367 3.30612 3.42713 3.4327 3.43529 3.43801 3.44068 3.57449 3.57826 3.58075 3.58367 3.58741 3.74924 3.75217 3.75495 3.75696 3.7594 4.08273 4.08508 4.0876 4.09108 4.33177 4.33367 4.33604 4.33973 4.48558 4.4885 4.4919 4.49382 4.49707 4.60973 4.61491 4.61882 4.62143 4.62625 4.80484 4.80755 4.80957 4.81168 4.81449 
34 0.64528 0.64811 0.65294 1.50437 1.50783 1.511 2.07335 2.07773 2.2034 2.48678 2.48977 2.49258 2.49724 2.63987 2.64278 2.64527 2.99699 3.16678 3.17133 3.31856 3.45231 3.59615 3.59964 3.76923 3.77342 3.77629 4.10427 4.50669 4.51032 4.51267 4.63087 4.63517 4.63872 4.64209 
46 0.51045 0.64231 0.64587 1.16873 1.17326 1.33314 1.33699 1.50201 1.50531 1.50953 1.85825 2.06957 2.07273 2.19673 2.20092 2.3425 2.48333 2.48651 2.49009 2.63696 2.63994 2.8278 2.83183 2.99164 2.99451 3.16322 3.1671 3.31406 3.31823 3.44817 3.45203 3.5931 3.59678 3.7674 3.77075 3.7739 4.09878 4.10306 4.3475 4.50303 4.50715 4.51093 4.63181 4.63504 4.82227 4.82634 
27 0.5077 0.63857 1.16414 1.32839 1.33423 1.49814 2.0676 2.19642 2.33803 2.48024 2.63254 2.63659 2.82472 2.98709 3.15894 3.30781 3.31422 3.44574 3.58857 3.7617 3.76738 4.09561 4.49847 4.50413 4.62592 4.63141 4.81926 
21 0.50634 0.64087 1.17217 1.33311 1.50214 2.0653 2.34078 2.48046 2.63347 2.82443 2.98908 3.15997 3.31194 3.44619 3.59087 3.7641 4.09432 4.34238 4.5012 4.6299 4.81647 
0 
20 0.50648 0.64068 1.1645 1.33193 1.49962 2.06802 2.19565 2.63444 2.8245 2.9892 3.16265 3.31417 3.44853 3.59131 3.76458 4.09563 4.34371 4.50162 4.63049 4.81829 
0 
20 0.50705 0.64022 1.3321 1.49952 2.0655 2.33781 2.48072 2.63421 2.82469 2.98892 3.16185 3.31268 3.44375 3.58953 3.76377 4.09449 4.34344 4.50122 4.63036 4.81792 
13 0.64502 1.50495 2.07314 2.48631 2.49426 2.64007 3.16537 3.45192 3.59649 3.76821 3.77269 4.50709 4.63496 
18 0.50077 0.63433 1.32734 1.49446 1.84589 2.0598 2.33253 2.62725 2.81882 3.15396 3.30632 3.44088 3.58531 3.75793 4.08818 4.33602 4.49524 4.81071 
65 0.15773 0.16136 0.31145 0.31554 0.49728 0.50169 0.50533 0.63043 0.63476 0.63855 0.99171 0.99776 1.15722 1.16308 1.32152 1.32742 1.33248 1.48988 1.4948 1.49898 1.65277 1.65825 1.84665 1.85127 2.0598 2.06383 2.18557 2.19183 2.33186 2.33616 2.47041 2.47579 2.47983 2.62584 2.63013 2.81527 2.81973 2.82378 2.97931 2.98453 3.15209 3.1566 3.15972 3.30107 3.30689 3.31064 3.43643 3.44104 3.4449 3.58116 3.58566 3.75526 3.75982 3.7628 4.08881 4.09275 4.33774 4.34128 4.49237 4.49727 4.61629 4.6246 4.81144 4.81444 4.8196 
1 3.76872 
46 0.15914 0.31219 0.49825 0.50306 0.63185 0.63803 0.99221 1.15817 1.16772 1.32224 1.32873 1.49059 1.49633 1.65589 1.84692 2.06015 2.18661 2.19677 2.33228 2.33924 2.47242 2.47852 2.62645 2.63151 2.81591 2.8209 2.98002 2.98594 3.15249 3.15828 3.30196 3.30878 3.43832 3.44459 3.58186 3.58904 3.75553 3.76124 4.08922 4.33802 4.49278 4.4984 4.61721 4.62601 4.81169 4.8156 
6 2.06429 3.76415 4.09275 4.34098 4.50188 4.81688 
12 0.50315 0.63602 1.8506 2.06377 2.82338 3.15583 3.44114 3.76337 4.09196 4.34049 4.50091 4.81541 
91 0.15046 0.15382 0.1578 0.30481 0.30805 0.31145 0.31506 0.49124 0.49583 0.49857 0.50229 0.62417 0.62828 0.63203 0.98638 0.98923 0.99366 1.15085 1.15444 1.15951 1.31566 1.32 1.32371 1.48375 1.4881 1.4913 1.49564 1.64474 1.65173 1.65449 1.84112 1.84349 1.84709 2.05444 2.05699 2.05999 2.17962 2.18522 2.32605 2.32869 2.33178 2.46169 2.46794 2.47139 2.47586 2.61827 2.6225 2.62525 2.62909 2.80929 2.81363 2.81659 2.82116 2.97327 2.97795 2.98073 3.1462 3.14915 3.15308 3.15632 3.29539 3.29935 3.30385 3.42759 3.43354 3.43718 3.44159 3.57515 3.57928 3.58273 3.74979 3.7533 3.75661 3.75954 4.08338 4.08579 4.08908 4.33243 4.33439 4.33812 4.48645 4.48944 4.49288 4.49662 4.61053 4.61747 4.62093 4.80542 4.80813 4.81035 4.81482 
53 0.14816 0.29907 0.30384 0.48497 0.48969 0.49648 0.619 0.62438 0.97953 0.98509 1.14539 1.15267 1.3096 1.31578 1.47782 1.48307 1.64204 1.64801 1.83423 1.83899 2.04745 2.05179 2.17397 2.31957 2.32417 2.45913 2.46475 2.61343 2.61809 2.80319 2.80795 2.96725 2.97267 3.13965 3.14458 3.28918 3.29537 3.42479 3.43053 3.56911 3.57381 3.74287 3.74782 4.07646 4.0808 4.32526 4.32929 4.48 4.4852 4.60512 4.61434 4.7987 4.80218 
0 
21 0.50887 0.64139 1.17 1.33449 1.50145 2.06795 2.19926 2.34125 2.48282 2.63592 2.82693 2.99085 3.16369 3.31522 3.44778 3.59232 3.76654 4.0966 4.34524 4.50371 4.63207 
0 
0 
6 1.51012 2.48986 2.64328 3.7759 4.51075 4.63834 
0 
7 2.49382 2.49758 2.50258 2.64956 4.51818 4.64282 4.64847 
40 0.16443 0.32133 0.5058 0.50965 0.6394 1.16455 1.32894 1.33576 1.49873 1.50339 1.66479 1.85399 2.06681 2.19305 2.19888 2.33912 2.48041 2.48411 2.63417 2.63881 2.82408 2.82783 2.98756 2.99181 3.15993 3.16659 3.30872 3.31558 3.44509 3.58877 3.59251 3.76383 3.7683 4.09592 4.34492 4.50009 4.50581 4.62304 4.63052 4.81888 
53 0.15513 0.30915 0.31396 0.49534 0.50012 0.62849 0.63379 0.9896 0.99529 1.1553 1.16141 1.31961 1.32536 1.48788 1.49304 1.65191 1.65696 1.8443 1.8492 2.05751 2.06192 2.1839 2.19043 2.32953 2.33394 2.46852 2.47406 2.62336 2.62794 2.81333 2.81832 2.97736 2.98268 3.14976 3.15473 3.29916 3.30498 3.43448 3.43936 3.57913 3.58388 3.75295 3.75799 4.0865 4.09125 4.33531 4.34008 4.4901 4.49519 4.6145 4.62204 4.80874 4.81239 
14 0.64943 1.50952 2.07703 2.48954 2.49383 2.49941 2.6432 2.64701 3.60026 3.77437 4.50991 4.51401 4.63869 4.64235 
2 4.08905 4.33682 
1 2.49543 
3 2.49336 2.64647 4.51363 
26 0.16389 0.31659 0.50235 0.63638 1.16433 1.32855 1.49566 1.66141 1.85041 2.06321 2.19651 2.3357 2.4771 2.63001 2.82056 2.98534 3.15687 3.30789 3.44294 3.58675 3.76042 4.09205 4.33962 4.4974 4.62708 4.81401 
27 0.16135 0.31818 0.50184 0.63495 1.16306 1.32803 1.49517 1.65918 1.85118 2.06208 2.19158 2.33396 2.47652 2.62931 2.82029 2.98432 3.15721 3.30827 3.44257 3.585 3.75999 4.09092 4.33891 4.49709 4.62507 4.81378 4.81987 
97 0.15083 0.15459 0.15955 0.30464 0.30813 0.31166 0.31512 0.49101 0.49581 0.49844 0.50178 0.6241 0.62858 0.63202 0.63712 0.98615 0.9896 0.99348 1.15082 1.15485 1.15933 1.16381 1.3156 1.32081 1.32393 1.48371 1.48848 1.49135 1.49539 1.64467 1.65154 1.65461 1.84088 1.8435 1.84709 1.85106 2.05419 2.05705 2.06033 2.17959 2.18549 2.19169 2.32582 2.32874 2.33196 2.33688 2.46184 2.46835 2.47158 2.47542 2.61833 2.62289 2.62559 2.80921 2.81378 2.81657 2.82055 2.97319 2.97846 2.981 3.14599 3.14917 3.15289 3.15583 3.2952 3.29976 3.30348 3.30722 3.42753 3.43351 3.43731 3.44059 3.57503 3.57948 3.58279 3.58854 3.74956 3.75346 3.75639 3.75936 4.08313 4.08576 4.08914 4.33219 4.33433 4.33978 4.48628 4.4898 4.49278 4.49635 4.61052 4.61713 4.62105 4.8052 4.8081 4.81054 4.81415 
45 0.15766 0.30956 0.31531 0.49717 0.50169 0.63012 0.63562 0.99016 1.15745 1.16576 1.32289 1.32946 1.48985 1.49582 1.65473 1.84421 1.85276 2.05726 2.18719 2.32987 2.33571 2.47164 2.47876 2.62475 2.62933 2.81492 2.8203 2.9801 3.15044 3.15543 3.30101 3.30668 3.43617 3.44176 3.58068 3.58715 3.75385 3.75855 4.08627 4.33458 4.49108 4.496 4.62137 4.80888 4.81367 
21 0.50891 0.64293 1.17182 1.33486 1.50213 2.06964 2.34296 2.48347 2.63666 2.82735 2.99166 3.16419 3.31506 3.45003 3.59267 3.76708 4.09723 4.34546 4.50392 4.63199 4.82077 
19 0.64264 1.33346 1.50203 2.06877 2.19755 2.34238 2.48321 2.6362 2.99111 3.16445 3.31473 3.44971 3.59322 3.76717 4.09679 4.34519 4.50385 4.63162 4.82042 
0 
17 0.50291 0.63719 1.49676 1.85159 2.06477 2.33769 2.4774 2.63096 2.82217 2.9867 3.15797 3.44308 3.58922 3.76222 4.09166 4.33926 4.81508 
9 0.64855 1.50775 2.48841 2.4945 2.64192 3.773 4.50904 4.63694 4.64619 
0 
44 0.16029 0.31517 0.50101 0.50716 0.63434 0.64152 0.99549 1.16069 1.16754 1.32506 1.33192 1.49379 1.49954 1.65786 1.85021 2.06333 2.18925 2.19703 2.33552 2.47423 2.48081 2.62914 2.63521 2.8193 2.82587 2.98334 2.98871 3.15553 3.16249 3.30475 3.31228 3.43993 3.44435 3.58509 3.59326 3.7587 3.76511 4.09249 4.34164 4.49586 4.50248 4.61986 4.62816 4.81481 
43 0.15833 0.31084 0.49926 0.50456 0.6311 0.63716 0.99114 1.15711 1.16744 1.32175 1.32916 1.49043 1.49585 1.6546 1.84533 2.05862 2.1878 2.33076 2.47172 2.47829 2.62552 2.63044 2.81649 2.82191 2.98001 2.98637 3.1516 3.15738 3.30117 3.30811 3.43655 3.44338 3.58127 3.58779 3.75527 3.76005 4.08763 4.33621 4.49171 4.49693 4.6191 4.81069 4.81548 
8 1.16003 1.84847 2.0618 2.33369 3.15419 3.30421 3.76289 4.49447 
18 0.31027 0.49658 0.63447 0.99027 1.4935 1.84317 2.05672 2.32947 2.6252 2.81492 3.1503 3.30449 3.58087 3.75351 4.08544 4.33349 4.49171 4.80797 
20 0.5053 0.63729 1.16458 1.32998 1.49652 2.06396 2.33679 2.47908 2.63118 2.82222 2.98636 3.15775 3.30943 3.44263 3.58776 3.76108 4.09306 4.34143 4.49808 4.81546 
20 0.50917 0.64217 1.33484 1.50166 2.06864 2.3427 2.4836 2.63589 2.82727 2.99084 3.16472 3.31528 3.4509 3.59237 3.76652 4.09655 4.34473 4.50346 4.63081 4.81959 
0 
4 2.49562 2.49893 2.50373 4.64476 
6 1.49922 2.63298 3.16196 3.31362 3.76348 4.50106 
7 0.64565 1.50777 2.48717 2.6387 3.77097 4.50624 4.63528 
0 
43 0.16166 0.31548 0.50262 0.50648 0.63569 0.64041 1.16238 1.16843 1.32691 1.33135 1.49519 1.49957 1.66035 1.85079 2.06367 2.19164 2.33616 2.47635 2.48118 2.63021 2.63419 2.82056 2.82482 2.98505 2.98933 3.15658 3.16161 3.30606 3.31117 3.44182 3.44709 3.58661 3.59263 3.75941 3.76394 4.09268 4.34133 4.49655 4.50103 4.62411 4.6295 4.81492 4.81889 
46 0.16191 0.31678 0.50276 0.50629 0.63524 0.63978 1.16164 1.16709 1.32576 1.33093 1.49503 1.49917 1.6587 1.85143 2.06386 2.06774 2.19052 2.19589 2.3362 2.47581 2.48033 2.63052 2.63426 2.8207 2.82431 2.98428 2.98855 3.15649 3.16081 3.30555 3.31111 3.44115 3.44619 3.58674 3.59054 3.75945 3.76369 4.09293 4.09711 4.34189 4.49663 4.501 4.62186 4.62815 4.8155 4.819 
84 0.15026 0.15438 0.30473 0.3079 0.31168 0.49094 0.49531 0.49799 0.50254 0.62416 0.6282 0.63196 0.98601 0.98936 0.9945 1.15066 1.15423 1.15958 1.16497 1.31545 1.32029 1.32395 1.48361 1.48786 1.49104 1.64486 1.65132 1.65433 1.8407 1.84331 1.8476 2.05397 2.05671 2.06082 2.17941 2.18523 2.32564 2.32857 2.3326 2.46279 2.46803 2.47142 2.4779 2.6184 2.62225 2.6254 2.80915 2.81334 2.81639 2.82371 2.97311 2.97785 2.98067 3.1459 3.14888 3.15293 3.15815 3.29505 3.29916 3.30345 3.42786 3.4333 3.43693 3.44318 3.57494 3.57911 3.58298 3.74946 3.75306 3.75633 4.08288 4.08547 4.08947 4.33185 4.33403 4.48617 4.48935 4.49292 4.61036 4.617 4.62085 4.80502 4.80784 4.81039 
4 2.48776 2.63698 3.76913 4.34601 
40 0.16304 0.32136 0.5053 0.51175 0.63764 0.64124 1.16733 1.33074 1.49818 1.50281 1.66567 1.8553 2.06505 2.06938 2.19401 2.3382 2.4798 2.48431 2.63261 2.63553 2.8232 2.82838 2.98786 3.15856 3.16234 3.31072 3.31442 3.44405 3.44784 3.58849 3.59301 3.7626 3.76621 4.0935 4.09753 4.34215 4.50068 4.5043 4.62809 4.81692 
52 0.15728 0.31193 0.31657 0.49893 0.50196 0.63161 0.63593 0.99214 1.15799 1.16536 1.32206 1.32774 1.49115 1.49512 1.65638 1.84667 1.85221 2.05978 2.06362 2.1865 2.19381 2.33202 2.33627 2.47275 2.47638 2.62644 2.62984 2.81668 2.82022 2.98047 2.98442 3.15276 3.15691 3.30201 3.30775 3.43787 3.44263 3.58227 3.58606 3.75591 3.75993 3.76404 4.08877 4.09287 4.33743 4.34133 4.49266 4.4972 4.61936 4.62603 4.81151 4.81443 
28 0.50924 0.6404 0.64657 1.16718 1.33343 1.50033 1.50666 2.0676 2.19356 2.34037 2.4814 2.4875 2.63496 2.82666 2.99032 3.16039 3.16594 3.31239 3.44595 3.59116 3.76604 4.09584 4.34483 4.50285 4.5091 4.62673 4.63704 4.81919 
75 0.15226 0.15671 0.30606 0.30944 0.31363 0.49261 0.49691 0.49986 0.62535 0.62943 0.6334 0.98773 0.99124 1.15213 1.15595 1.16157 1.31714 1.32147 1.32536 1.48517 1.48935 1.49309 1.64645 1.65325 1.65759 1.84246 1.84517 1.85016 2.05571 2.05867 2.18118 2.18719 2.32741 2.33038 2.33504 2.46319 2.46899 2.47345 2.61955 2.62381 2.62737 2.81092 2.81505 2.81832 2.97468 2.9791 2.98262 3.14744 3.15057 3.15467 3.2967 3.30065 3.30514 3.42939 3.43502 3.43976 3.57663 3.58068 3.58492 3.75116 3.75498 3.75826 4.08465 4.08738 4.33365 4.33598 4.48784 4.49116 4.49496 4.61213 4.61867 4.6248 4.80678 4.80973 4.8126 
26 0.1616 0.50391 0.63647 1.16862 1.33134 1.49691 1.66039 2.06341 2.19161 2.33968 2.47747 2.63094 2.82192 2.98597 3.15829 3.16309 3.31071 3.44266 3.59005 3.76158 4.09174 4.33987 4.4986 4.63064 4.815 4.81935 
2 2.49799 4.65039 
8 1.5059 2.07327 2.48635 2.63957 3.16836 3.77107 4.50755 4.63543 
18 0.64237 1.16908 1.33451 1.50113 2.0695 2.1979 2.48338 2.63568 2.82847 2.99037 3.16366 3.3144 3.44924 3.59172 3.76626 4.50293 4.63067 4.82035 
29 0.15882 0.31409 0.50005 0.63319 0.99193 1.16223 1.32525 1.49313 1.65662 1.84574 2.05885 2.18929 2.33144 2.47531 2.62746 2.81839 2.98272 3.15247 3.15836 3.30535 3.43882 3.58357 3.75764 4.08793 4.33636 4.49322 4.49772 4.62322 4.81108 
0 
39 0.30857 0.49462 0.50028 0.62837 0.63464 0.98879 1.15482 1.31893 1.32625 1.48729 1.49411 1.65349 1.84351 2.05674 2.18336 2.32892 2.47 2.62296 2.62828 2.81286 2.8186 2.97674 2.98446 3.14903 3.15576 3.29862 3.30586 3.43545 3.57867 3.75213 3.75852 4.08576 4.33453 4.48937 4.49576 4.61406 4.62372 4.80819 4.81253 
81 0.15535 0.15935 0.16515 0.31049 0.31379 0.31837 0.49669 0.50113 0.5041 0.62973 0.63386 0.6376 0.99186 0.99582 1.15659 1.16044 1.16475 1.32115 1.32599 1.32989 1.48946 1.49392 1.49727 1.64973 1.65668 1.66087 1.84657 1.84963 1.85356 2.05975 2.06287 2.18501 2.19073 2.1954 2.33137 2.33443 2.3386 2.46706 2.4729 2.47697 2.48165 2.62441 2.6283 2.63142 2.8148 2.81912 2.82229 2.9788 2.98362 2.98678 3.15172 3.15473 3.15848 3.16428 3.30071 3.30497 3.30882 3.43268 3.43864 3.44245 3.44685 3.5806 3.58463 3.58845 3.75517 3.75895 3.76203 4.08863 4.09153 4.09591 4.33774 4.34021 4.49208 4.49585 4.49872 4.61584 4.62215 4.62579 4.81064 4.81395 4.81703 
10 0.64677 1.50801 2.07329 2.48684 2.63981 3.16938 3.59797 3.77162 4.5079 4.63643 

132
