# Supplementary material for: Deciphering the Contribution of Oriens-Lacunosum/Moleculare (OLM) Cells to Intrinsic θ Rhythms Using Biophysical Local Field Potential (LFP) Models
Source: eNeuro. 2018 Sep 4;5(4):ENEURO.0146-18.2018. doi: 10.1523/ENEURO.0146-18.2018 (PMC6140113; doi:10.1523/ENEURO.0146-18.2018)
Supplement: Supplementary file 2 — Supplementary Code. Download supplement 2, GZ file [file sup_enu-eN-NWR-0146-18-s02.gz › LFP_microcircuit-master/SOM-350-SOM12915016-dSD3.5ms-shift5.32ms-gnSD0.12-gsb5.75-csb0.21-gbs2.0-cbs0.1344-spiketimes.txt]

13343

350


37 0.01373 0.10588 0.17083 0.18014 0.20592 0.32601 0.33678 0.51877 0.54378 0.6581 0.81129 0.83339 0.84346 1.00412 1.0278 1.18035 1.19605 1.34554 1.52161 1.6712 1.86137 1.88888 2.08741 2.21213 2.34972 2.65693 2.83835 3.00651 3.17525 3.32428 3.45988 3.60725 3.78972 4.10653 4.35358 4.52866 4.82997 
30 0.01237 0.10318 0.16275 0.17624 0.3164 0.33079 0.51089 0.65178 0.80619 0.82605 0.83977 0.9945 1.17296 1.20392 1.33886 1.5269 1.66278 1.8519 2.08645 2.2084 2.34153 2.65193 2.83752 3.00414 3.17086 3.31751 3.4545 4.09859 4.34445 4.82104 
36 0.01931 0.11172 0.17217 0.18312 0.32595 0.33726 0.51788 0.5411 0.65924 0.81897 0.83621 0.85098 1.00428 1.02795 1.18091 1.19905 1.34488 1.52399 1.67024 1.86154 1.89163 2.09226 2.21214 2.35038 2.65751 2.83684 3.00463 3.17706 3.3247 3.46086 3.61034 3.79546 4.10712 4.35426 4.53849 4.82949 
47 0.01229 0.09073 0.15666 0.16536 0.17495 0.20878 0.31424 0.32206 0.33423 0.50656 0.52482 0.64631 0.79139 0.82239 0.83108 0.84812 0.99237 1.00284 1.16856 1.17887 1.20303 1.33261 1.36052 1.50832 1.65779 1.67565 1.84897 1.86486 2.06954 2.19715 2.22836 2.33804 2.64318 2.82434 2.85357 2.99089 3.16482 3.31313 3.44865 3.46794 3.59445 3.77033 4.09615 4.34103 4.51142 4.81736 4.84556 
37 0.00852 0.10573 0.16928 0.17943 0.21905 0.3238 0.33499 0.51597 0.54105 0.65556 0.8173 0.8337 0.84735 1.00242 1.17795 1.19379 1.34334 1.51802 1.66838 1.85947 1.8923 2.08221 2.2093 2.34805 2.65205 2.8356 3.00299 3.17404 3.32215 3.458 3.60402 3.78269 4.10514 4.35257 4.51909 4.66785 4.82771 
39 0.00792 0.09696 0.16146 0.17015 0.1881 0.3159 0.32552 0.50776 0.53264 0.64785 0.80038 0.82485 0.83449 0.99388 1.00755 1.17023 1.18334 1.2152 1.33428 1.51131 1.65948 1.68095 1.85099 1.87581 2.07414 2.19917 2.33974 2.64494 2.82659 2.99272 3.16682 3.31497 3.45017 3.59672 3.77433 4.09766 4.34312 4.51411 4.81908 
43 0.01809 0.09949 0.16564 0.17431 0.19319 0.32093 0.33063 0.51257 0.5336 0.65209 0.79936 0.82776 0.83705 0.87132 0.99873 1.01431 1.1748 1.1869 1.21566 1.33839 1.36292 1.51526 1.6651 1.69773 1.85691 1.88874 2.0816 2.20387 2.23609 2.34444 2.64921 2.83139 2.99787 3.17043 3.31918 3.45435 3.4832 3.60073 3.78048 4.10201 4.34809 4.51775 4.82399 
50 0.01645 0.09657 0.16314 0.17108 0.18246 0.319 0.32721 0.34179 0.51074 0.52801 0.65026 0.68585 0.80217 0.82768 0.83657 0.86399 0.99739 1.00848 1.1731 1.18314 1.20623 1.33696 1.35701 1.51085 1.54213 1.66229 1.67874 1.85443 1.87083 2.07524 2.20101 2.22686 2.34278 2.6461 2.82862 2.85136 2.99497 3.16882 3.31761 3.45285 3.46851 3.59881 3.77454 4.10041 4.12379 4.34605 4.51462 4.68003 4.8221 4.84309 
46 0.01796 0.09351 0.15971 0.16778 0.18006 0.31377 0.32121 0.33221 0.50618 0.52253 0.6454 0.79397 0.82351 0.83248 0.8538 0.99296 1.00312 1.16818 1.17826 1.19999 1.33237 1.35339 1.50592 1.65782 1.67372 1.84936 1.86362 2.06791 2.196 2.22432 2.33824 2.64209 2.82382 2.84458 2.99028 3.16444 3.3128 3.44847 3.46997 3.59382 3.76852 4.09631 4.34145 4.51023 4.81739 4.83533 
43 0.01575 0.11026 0.17476 0.18362 0.20228 0.33044 0.34022 0.52173 0.5401 0.6615 0.81988 0.83951 0.8503 1.00785 1.02173 1.18399 1.19614 1.22571 1.34856 1.37607 1.52416 1.6741 1.69637 1.86608 1.88979 2.08913 2.21416 2.25006 2.35389 2.65829 2.84068 3.00867 3.18046 3.3286 3.46373 3.48718 3.60992 3.79174 4.11144 4.35711 4.52821 4.66745 4.83358 
27 0.02023 0.10585 0.1692 0.17855 0.2047 0.32383 0.33503 0.52116 0.80066 0.83031 0.84017 1.00058 1.0145 1.17958 1.19961 1.34589 1.66831 1.85939 1.89097 2.21415 2.3483 2.847 3.32385 3.46176 4.10547 4.35202 4.82883 
32 0.01543 0.10116 0.16262 0.17184 0.19374 0.31773 0.32866 0.51041 0.553 0.65517 0.80707 0.82702 0.83764 0.99581 1.01567 1.17237 1.1876 1.33737 1.66153 1.85245 1.88137 2.0796 2.20265 2.34131 2.82877 2.9974 3.16877 3.31639 3.45302 4.09901 4.34429 4.82049 
46 0.012 0.10327 0.16855 0.17734 0.19739 0.32276 0.33196 0.3629 0.51421 0.53234 0.6534 0.69024 0.81812 0.83344 0.84465 1.00131 1.01715 1.17578 1.18636 1.21182 1.34041 1.36313 1.51438 1.55262 1.66702 1.68999 1.85863 1.88062 2.07972 2.20549 2.23425 2.34607 2.64935 2.8331 2.99967 3.17182 3.32055 3.45628 3.47741 3.60205 3.77821 4.10407 4.35046 4.51681 4.65412 4.82614 
48 0.01839 0.09932 0.16013 0.16922 0.19038 0.3136 0.32239 0.34151 0.5048 0.52019 0.64294 0.66679 0.81444 0.8274 0.84305 0.99256 1.00639 1.16698 1.17781 1.2044 1.331 1.34963 1.50336 1.54463 1.65765 1.67725 1.84926 1.86689 2.06766 2.19559 2.22433 2.33743 2.63935 2.82312 2.84478 2.98926 3.16314 3.31169 3.44735 3.46579 3.59277 3.7672 4.09536 4.34122 4.5071 4.65083 4.81686 4.83846 
43 0.01081 0.09377 0.16032 0.16887 0.18476 0.31473 0.32318 0.33838 0.50708 0.52851 0.6466 0.79738 0.82396 0.83305 0.86461 0.99327 1.00535 1.16942 1.18099 1.21013 1.33366 1.50783 1.65884 1.67796 1.84986 1.8668 2.06986 2.19801 2.24018 2.33888 2.6433 2.82529 2.99177 3.16517 3.3138 3.44964 3.47992 3.59527 3.7703 4.09679 4.34204 4.51093 4.81822 
25 0.01494 0.11039 0.16977 0.1823 0.3244 0.33962 0.52119 0.69123 0.81502 0.83342 0.84903 1.00184 1.18144 1.21545 1.35057 1.67143 1.86224 2.23073 2.35292 2.84309 3.32708 3.46557 4.10846 4.35409 4.8313 
38 0.01944 0.10524 0.17128 0.17998 0.20026 0.32706 0.33789 0.51966 0.54425 0.65857 0.80724 0.83306 0.84253 1.00441 1.02227 1.18095 1.19584 1.23034 1.34632 1.52191 1.67307 1.86331 2.08791 2.21446 2.34995 2.65502 2.83853 3.00743 3.17691 3.3248 3.46045 3.60646 3.78606 4.10723 4.35514 4.52353 4.67573 4.83091 
30 0.01532 0.11338 0.17537 0.18893 0.32958 0.34334 0.52388 0.57746 0.66466 0.82308 0.83901 0.85634 1.00879 1.1842 1.20666 1.35059 1.54103 1.67544 1.86679 2.21658 2.35438 2.84448 3.0151 3.18124 3.32897 3.46418 3.6164 4.11078 4.36124 4.83613 
45 0.01674 0.10327 0.16906 0.17716 0.19109 0.32333 0.331 0.34255 0.51659 0.53398 0.65682 0.80886 0.83318 0.84247 1.00196 1.01262 1.17768 1.18759 1.20912 1.34291 1.36567 1.51784 1.66714 1.68249 1.85895 1.87318 2.08193 2.20695 2.23006 2.3478 2.65309 2.83503 2.85727 3.00189 3.17486 3.32324 3.45859 3.47688 3.60402 3.78197 4.10621 4.35224 4.52181 4.82802 4.84977 
33 0.01861 0.11105 0.16686 0.17892 0.31968 0.3322 0.51166 0.53639 0.65455 0.81987 0.83376 0.86671 0.9986 1.02154 1.17517 1.19619 1.33917 1.52954 1.66443 1.85559 2.08653 2.20833 2.3441 2.65724 2.83106 3.00023 3.17228 3.319 3.45567 3.61175 4.10218 4.3479 4.82351 
28 0.01916 0.10504 0.16627 0.1796 0.32034 0.33514 0.51542 0.65594 0.80559 0.82781 0.83966 0.99849 1.17526 1.19801 1.34243 1.66725 1.85644 2.21034 2.34489 2.65771 2.84215 3.17436 3.31971 3.45644 3.61767 4.10175 4.34973 4.82576 
45 0.0118 0.10037 0.1615 0.17091 0.19517 0.31502 0.32422 0.34929 0.50659 0.52389 0.64553 0.81273 0.82765 0.84152 0.99368 1.00761 1.16867 1.1801 1.20892 1.33288 1.35493 1.50626 1.65909 1.68158 1.85049 1.8701 2.06998 2.1978 2.23081 2.33898 2.64248 2.82503 2.8491 2.99157 3.16543 3.31347 3.44927 3.4776 3.59477 3.76979 4.09694 4.34277 4.51025 4.81843 4.84513 
40 0.01627 0.10706 0.16812 0.17753 0.20227 0.32214 0.33192 0.5137 0.53487 0.65441 0.81592 0.83306 0.84573 1.00056 1.01642 1.17605 1.18871 1.22068 1.3405 1.37456 1.51726 1.66631 1.69116 1.85767 1.87906 2.0806 2.2079 2.34586 2.65231 2.83272 3.00101 3.1731 3.32051 3.4566 3.6048 3.78313 4.10377 4.3496 4.51975 4.82556 
39 0.02031 0.10967 0.17011 0.17972 0.20665 0.32517 0.33622 0.51679 0.53881 0.65699 0.81928 0.8354 0.84953 1.00349 1.02732 1.17844 1.19173 1.22602 1.3428 1.37337 1.51984 1.67039 1.86089 1.89549 2.08603 2.20963 2.34841 2.65426 2.83652 3.00314 3.17467 3.32287 3.45898 3.60547 3.78516 4.10618 4.35244 4.52298 4.82868 
40 0.01519 0.11351 0.17546 0.18573 0.22617 0.32937 0.33993 0.52146 0.5431 0.66018 0.82717 0.84156 0.85972 1.00774 1.02734 1.18313 1.19678 1.23432 1.34791 1.5225 1.67362 1.7084 1.86614 2.08702 2.2135 2.35331 2.65613 2.84089 3.00606 3.17902 3.32801 3.46299 3.49346 3.60923 3.78525 4.11087 4.35748 4.52435 4.67084 4.83345 
44 0.00968 0.1004 0.16904 0.17793 0.19923 0.32316 0.33224 0.36152 0.5148 0.5326 0.65527 0.81079 0.83203 0.84169 1.00129 1.01554 1.17713 1.18857 1.21643 1.34119 1.36534 1.5194 1.66718 1.688 1.85849 1.87673 2.0831 2.20768 2.34663 2.65285 2.83321 2.85588 3.00062 3.17345 3.32137 3.45713 3.48443 3.60291 3.78487 4.10436 4.35028 4.522 4.82633 4.85244 
34 0.01767 0.10243 0.16415 0.17356 0.19902 0.31911 0.33111 0.51246 0.55569 0.65304 0.80886 0.82813 0.83904 0.99698 1.17383 1.19103 1.33862 1.5245 1.66377 1.85394 2.07942 2.20481 2.3428 2.66069 2.83152 3.00046 3.17081 3.31794 3.45446 3.60342 4.10037 4.34598 4.51916 4.82271 
36 0.0205 0.11305 0.17283 0.18411 0.32684 0.33895 0.51859 0.54206 0.65833 0.82104 0.8374 0.85371 1.00518 1.06411 1.18051 1.19565 1.34483 1.52189 1.67179 1.86317 2.08597 2.21065 2.35048 2.65414 2.83792 3.0039 3.17677 3.32513 3.46027 3.60715 3.78644 4.108 4.35532 4.52328 4.6654 4.83061 
37 0.01617 0.10633 0.17066 0.18021 0.2096 0.32537 0.33636 0.5187 0.54629 0.65838 0.81095 0.83281 0.84293 1.00354 1.03144 1.1795 1.19448 1.23274 1.3457 1.52755 1.66973 1.86116 1.89596 2.09171 2.21219 2.34999 2.6616 2.83853 3.00989 3.17717 3.32448 3.46041 3.60893 4.10643 4.35378 4.52727 4.82961 
36 0.00784 0.10316 0.17195 0.18261 0.32635 0.33836 0.51902 0.54477 0.65737 0.81645 0.83533 0.84803 1.00451 1.03373 1.18043 1.1965 1.34532 1.52028 1.67163 1.86325 2.08449 2.21206 2.35026 2.65374 2.83824 3.00615 3.17627 3.32484 3.45962 3.60629 3.78647 4.10724 4.35555 4.5229 4.67656 4.83067 
28 0.00809 0.11636 0.17622 0.19515 0.32936 0.34503 0.52606 0.66973 0.8312 0.84443 1.00783 1.18516 1.21647 1.35771 1.54128 1.67511 1.8665 2.22811 2.35616 2.85059 3.04958 3.18446 3.3348 3.46717 3.63259 4.11445 4.36033 4.83975 
38 0.01271 0.1094 0.17015 0.17974 0.20543 0.32428 0.33433 0.51727 0.54361 0.65994 0.82172 0.83668 0.85316 1.00275 1.01901 1.1785 1.1924 1.23135 1.34406 1.52733 1.66785 1.68897 1.85973 1.88123 2.09571 2.21099 2.34869 2.66038 2.8373 3.00709 3.17741 3.32397 3.45964 3.60828 4.10749 4.3533 4.53529 4.82951 
27 0.00856 0.10724 0.17043 0.18299 0.32387 0.3361 0.51981 0.80615 0.83166 0.84318 1.00197 1.05881 1.17934 1.20024 1.3465 1.66913 1.85948 2.2135 2.3484 2.84229 3.05047 3.181 3.32497 3.46112 4.10749 4.35381 4.83 
45 0.00943 0.04532 0.12777 0.17621 0.18599 0.21803 0.32951 0.33932 0.52089 0.53873 0.65974 0.68951 0.83343 0.84477 1.00771 1.02262 1.18263 1.19421 1.22383 1.34727 1.37085 1.52106 1.67343 1.69626 1.86488 1.88513 2.08583 2.21328 2.25713 2.35302 2.65747 2.83975 2.86702 3.0063 3.17924 3.32766 3.46317 3.48603 3.60921 3.78478 4.11089 4.35743 4.52401 4.66681 4.83305 
33 0.01877 0.11006 0.16711 0.17794 0.31988 0.33072 0.51372 0.55538 0.65796 0.81909 0.83384 0.8551 0.99922 1.02182 1.17636 1.19744 1.34309 1.54159 1.66436 1.8564 1.89161 2.08814 2.21023 2.34592 2.83423 3.00856 3.17526 3.32223 3.45763 3.61354 4.10343 4.34877 4.82523 
34 0.01914 0.1043 0.17026 0.18106 0.32368 0.3345 0.51799 0.54904 0.65917 0.80221 0.83027 0.83988 1.0013 1.02056 1.17969 1.19902 1.34551 1.52894 1.66995 1.85989 2.09104 2.2147 2.35012 2.65858 2.84006 3.00684 3.17613 3.32396 3.45953 3.60681 4.10537 4.35333 4.52694 4.82884 
42 0.01151 0.10011 0.17357 0.18236 0.20374 0.32829 0.3378 0.52039 0.54062 0.65924 0.80801 0.83501 0.84438 1.00497 1.01821 1.18177 1.19326 1.22037 1.34613 1.3709 1.52154 1.67316 1.86424 1.88961 2.08718 2.21266 2.24627 2.35169 2.6551 2.8396 3.00567 3.17728 3.32631 3.46118 3.48047 3.60729 3.7867 4.109 4.35636 4.52342 4.66422 4.83181 
34 0.01442 0.10482 0.16736 0.17842 0.32141 0.33388 0.51332 0.54196 0.65394 0.80917 0.82965 0.84111 1.00027 1.17586 1.19481 1.34069 1.51784 1.66705 1.8573 2.0828 2.20898 2.34481 2.65058 2.83316 3.00154 3.17147 3.31957 3.45514 3.60483 3.78302 4.10205 4.34933 4.51875 4.82485 
36 0.01808 0.10701 0.16649 0.17642 0.2085 0.32027 0.33063 0.51144 0.53485 0.65268 0.81822 0.83286 0.85012 0.99866 1.01523 1.1743 1.18991 1.33808 1.51837 1.66412 1.69008 1.8554 1.8784 2.08034 2.20448 2.34364 2.65536 2.83 2.99781 3.17085 3.31839 3.45501 3.60136 4.10172 4.34717 4.82284 
40 0.01846 0.10602 0.16803 0.17695 0.19694 0.32191 0.33105 0.35748 0.51431 0.53559 0.656 0.8163 0.83306 0.84441 1.00027 1.01338 1.17629 1.18849 1.21904 1.34104 1.52156 1.66579 1.68533 1.85745 1.87653 2.08986 2.2072 2.34601 2.65794 2.83289 3.00332 3.17394 3.32094 3.45728 3.60384 3.78906 4.10435 4.34977 4.52806 4.82557 
36 0.01632 0.10432 0.16724 0.17737 0.22069 0.32174 0.33356 0.51386 0.53884 0.65373 0.81116 0.83033 0.84129 0.9996 1.02164 1.17612 1.19249 1.34151 1.5174 1.66721 1.85711 2.08079 2.20809 2.34531 2.64993 2.83319 3.00141 3.17132 3.32022 3.45582 3.6016 3.78028 4.10274 4.34887 4.51774 4.82497 
43 0.01437 0.10245 0.16818 0.17651 0.19261 0.32402 0.33362 0.5158 0.53505 0.65487 0.80525 0.83129 0.84074 1.00173 1.0157 1.17726 1.18831 1.21454 1.34197 1.36705 1.51588 1.66802 1.69084 1.8598 1.88532 2.08192 2.20793 2.24166 2.34716 2.65119 2.83459 3.00159 3.17332 3.32172 3.45728 3.478 3.60331 3.77959 4.10477 4.35137 4.51903 4.66818 4.82711 
49 0.01584 0.09951 0.16739 0.17526 0.18834 0.32353 0.33201 0.3514 0.51523 0.53217 0.65384 0.68063 0.80572 0.83102 0.83992 0.86881 1.00151 1.01374 1.17717 1.18752 1.21211 1.34137 1.36254 1.51523 1.54646 1.66758 1.6872 1.8588 1.87559 2.08017 2.20577 2.22885 2.34658 2.65018 2.83357 2.85529 3.00058 3.17286 3.32143 3.45663 3.47227 3.60162 3.77831 4.10436 4.35034 4.51733 4.65546 4.82634 4.84636 
44 0.01637 0.10146 0.16799 0.17635 0.1931 0.32304 0.33197 0.3598 0.51552 0.5366 0.65473 0.80669 0.83099 0.84028 1.00071 1.01286 1.17684 1.18804 1.21502 1.34135 1.36696 1.5187 1.66677 1.68661 1.85851 1.87732 2.08078 2.20664 2.23703 2.34675 2.65246 2.83375 2.86326 3.00046 3.17304 3.3217 3.45711 3.48512 3.60277 3.78227 4.10433 4.35108 4.52001 4.82647 
30 0.01557 0.10055 0.16264 0.17331 0.31604 0.32794 0.5099 0.65353 0.79754 0.82458 0.83475 0.99378 1.02107 1.17286 1.19705 1.34016 1.66043 1.85065 2.07886 2.21018 2.34031 2.65581 2.83008 3.00655 3.1696 3.31697 3.45295 4.09827 4.34316 4.81991 
40 0.0085 0.09943 0.17011 0.17915 0.20262 0.32473 0.33459 0.51667 0.53808 0.65665 0.80798 0.83216 0.84186 1.00282 1.02057 1.17857 1.19132 1.22131 1.34329 1.52235 1.66867 1.69323 1.86007 1.88309 2.08364 2.2107 2.34828 2.65485 2.83552 3.00224 3.17429 3.32344 3.45832 3.49099 3.60509 3.78737 4.10576 4.35195 4.528 4.82803 
49 0.0126 0.10271 0.17184 0.18038 0.19914 0.32609 0.33493 0.35902 0.51702 0.53232 0.6553 0.67294 0.81737 0.8355 0.84521 1.0044 1.01841 1.17897 1.1891 1.21236 1.34292 1.35983 1.51622 1.54097 1.67022 1.69046 1.86121 1.8782 2.0808 2.20802 2.23178 2.3489 2.65127 2.83523 2.85532 3.00152 3.17466 3.20235 3.32328 3.45874 3.47327 3.6041 3.77944 4.10676 4.35292 4.51885 4.65591 4.82867 4.84798 
39 0.01737 0.10584 0.17013 0.17948 0.20593 0.3247 0.33516 0.51739 0.54216 0.65711 0.80939 0.83231 0.84222 1.00235 1.01978 1.17882 1.19259 1.22534 1.34453 1.52182 1.66973 1.86046 1.89032 2.08709 2.21329 2.34861 2.65502 2.83719 3.0061 3.17499 3.32333 3.45847 3.60592 3.78841 4.10613 4.35305 4.52522 4.67632 4.82917 
34 0.02109 0.11588 0.17057 0.18249 0.32401 0.33602 0.5162 0.54077 0.65642 0.82461 0.83803 1.00268 1.03525 1.17732 1.19181 1.34254 1.52279 1.66825 1.86081 2.08493 2.20718 2.3486 2.65538 2.8356 3.00172 3.17449 3.32278 3.45801 3.60545 3.78909 4.10583 4.35333 4.52207 4.82834 
40 0.01459 0.0983 0.16235 0.17088 0.18753 0.31645 0.32566 0.35726 0.50878 0.53131 0.64906 0.80428 0.82639 0.83592 0.99487 1.00705 1.17131 1.18431 1.21638 1.33537 1.51337 1.66017 1.6837 1.85142 1.87019 2.07268 2.2011 2.34048 2.64638 2.82687 2.99377 3.16731 3.31545 3.45151 3.59712 3.77305 4.09849 4.34344 4.5147 4.81967 
35 0.01938 0.10661 0.16912 0.18006 0.32303 0.33484 0.51577 0.54371 0.65551 0.80995 0.83119 0.8423 1.00137 1.17801 1.1969 1.34263 1.5218 1.66871 1.85856 1.89421 2.08672 2.21082 2.34713 2.65274 2.83533 3.00354 3.17331 3.32199 3.4577 3.60515 3.78787 4.10439 4.35178 4.52192 4.82799 
48 0.01708 0.10288 0.17074 0.17883 0.19451 0.32593 0.33458 0.35646 0.51714 0.53305 0.65654 0.69113 0.81213 0.83399 0.84314 1.00411 1.01767 1.17859 1.18839 1.20989 1.34322 1.36242 1.51752 1.66941 1.68714 1.86109 1.8778 2.08176 2.20773 2.22983 2.34856 2.65215 2.83537 2.85575 3.00184 3.17479 3.32321 3.45851 3.47288 3.60491 3.78175 4.10625 4.12607 4.35299 4.52063 4.66023 4.82857 4.84836 
32 0.01562 0.11348 0.17695 0.18866 0.33092 0.34295 0.52474 0.55607 0.6662 0.82171 0.83981 0.85341 1.00944 1.18433 1.19967 1.3501 1.53531 1.67536 1.86707 2.21597 2.35415 2.66497 2.84346 3.01514 3.18339 3.32965 3.46538 3.61535 4.11246 4.35924 4.54154 4.83531 
34 0.02251 0.11577 0.17524 0.18805 0.32925 0.34227 0.52035 0.54389 0.6602 0.82492 0.83998 0.86026 1.00805 1.18242 1.19864 1.3468 1.52364 1.67431 1.86554 2.08826 2.21401 2.35204 2.6563 2.83903 3.00642 3.17748 3.32623 3.46209 3.60813 3.78687 4.1094 4.35706 4.52414 4.83211 
38 0.01614 0.10222 0.16133 0.17152 0.20953 0.31495 0.32551 0.50631 0.5284 0.64566 0.81303 0.82775 0.84478 0.99344 1.01119 1.16849 1.18325 1.33274 1.50712 1.65878 1.68937 1.85008 1.87677 2.07043 2.1983 2.33846 2.64408 2.82497 2.99111 3.16465 3.31301 3.44898 3.59461 3.76987 4.09644 4.34219 4.51323 4.81802 
39 0.01585 0.10427 0.17182 0.18108 0.20742 0.32635 0.33656 0.51935 0.54362 0.65757 0.80723 0.83304 0.84251 1.00365 1.01892 1.18083 1.19535 1.22842 1.34535 1.52114 1.67198 1.86191 1.89019 2.08664 2.21375 2.35052 2.65296 2.83912 3.00706 3.1759 3.32502 3.46039 3.60624 3.78357 4.10716 4.3538 4.52015 4.6598 4.83052 
34 0.0122 0.10218 0.1611 0.17089 0.19904 0.31475 0.32504 0.50591 0.64702 0.80895 0.82637 0.84086 0.99312 1.00907 1.16812 1.18616 1.33227 1.65785 1.68085 1.84953 1.87059 2.06909 2.19707 2.338 2.82391 2.99029 3.16474 3.31244 3.44867 3.59429 3.77015 4.09606 4.34163 4.81722 
29 0.01162 0.11152 0.1749 0.1861 0.3297 0.34237 0.52704 0.66632 0.81831 0.83814 0.85189 1.00758 1.06588 1.18556 1.21082 1.35357 1.54477 1.67501 1.86549 2.22164 2.35479 2.67167 2.85067 3.18746 3.33046 3.46778 4.11248 4.36384 4.83762 
48 0.01101 0.09907 0.16421 0.17246 0.18739 0.31828 0.32678 0.34229 0.51024 0.52571 0.64821 0.66195 0.81167 0.82953 0.83933 0.99716 1.00862 1.17205 1.18223 1.20517 1.33615 1.35316 1.50971 1.53211 1.66183 1.67861 1.85405 1.87118 2.0739 2.20057 2.22346 2.34261 2.64551 2.82856 2.84887 2.99455 3.16866 3.31698 3.45247 3.46723 3.59798 3.77326 4.10058 4.34628 4.51352 4.64811 4.82208 4.84223 
37 0.01224 0.10581 0.16704 0.17688 0.20861 0.32066 0.3306 0.51229 0.53645 0.65388 0.81625 0.83219 0.8466 0.99908 1.01564 1.17477 1.19004 1.33915 1.51976 1.66437 1.68636 1.85594 1.87831 2.07918 2.2041 2.3443 2.65908 2.83096 2.99982 3.17262 3.31938 3.45531 3.60194 3.79192 4.10265 4.34862 4.8237 
29 0.01871 0.10662 0.16435 0.17658 0.31858 0.33338 0.51293 0.65467 0.80965 0.82842 0.84357 0.99698 1.17522 1.20981 1.33987 1.52359 1.66387 1.85432 2.20635 2.34356 2.83135 3.0023 3.17229 3.31881 3.45615 3.61046 4.10067 4.34652 4.8223 
27 0.0126 0.09982 0.16005 0.17082 0.31358 0.32635 0.50635 0.6529 0.79922 0.82309 0.83417 0.99169 1.16979 1.20204 1.33373 1.65727 1.84812 2.19779 2.33739 2.82449 2.99239 3.16981 3.31388 3.4497 4.09527 4.34017 4.81634 
32 0.01881 0.10972 0.17008 0.18245 0.32373 0.33639 0.51727 0.55112 0.65806 0.81728 0.83387 0.84967 1.00252 1.17869 1.19882 1.34405 1.5312 1.66945 1.86036 2.0961 2.21163 2.34884 2.65967 2.83769 3.00499 3.17506 3.32335 3.45909 3.61242 4.10547 4.35301 4.82847 
38 0.01389 0.10763 0.17028 0.17963 0.20463 0.32433 0.33435 0.51673 0.53974 0.65762 0.81611 0.83439 0.84595 1.00222 1.01675 1.17947 1.19476 1.34459 1.52213 1.66831 1.69278 1.85959 1.88076 2.08505 2.21337 2.34865 2.65429 2.83608 3.00607 3.17541 3.3239 3.45947 3.60725 3.78932 4.10594 4.35183 4.52393 4.82819 
49 0.01619 0.10478 0.17048 0.17869 0.19332 0.32506 0.3332 0.34692 0.5168 0.5312 0.65587 0.67678 0.8176 0.83578 0.84547 1.00361 1.01494 1.17882 1.1888 1.21096 1.34298 1.35943 1.51646 1.53848 1.66858 1.6843 1.86104 1.87718 2.08099 2.20753 2.22992 2.34906 2.65189 2.83514 2.85459 3.00168 3.17507 3.32335 3.45907 3.47382 3.60443 3.7799 4.10668 4.12391 4.35288 4.51999 4.65605 4.82865 4.84656 
50 0.01338 0.09989 0.16907 0.17679 0.18743 0.32486 0.3325 0.3442 0.51709 0.53213 0.65612 0.67855 0.80381 0.8329 0.84168 0.86085 1.00272 1.01233 1.17913 1.18861 1.20876 1.34349 1.36221 1.5161 1.5358 1.66857 1.68368 1.86026 1.87448 2.08291 2.20904 2.23392 2.34882 2.65134 2.83577 2.85597 3.00162 3.17506 3.32361 3.45893 3.47281 3.60384 3.78119 4.10663 4.12532 4.35292 4.52038 4.66323 4.82911 4.85062 
36 0.02012 0.10296 0.16517 0.17439 0.19834 0.32008 0.33148 0.51243 0.53894 0.6525 0.80784 0.82858 0.83897 0.99822 1.02136 1.17431 1.18873 1.22533 1.33929 1.51837 1.66477 1.85619 2.08165 2.20636 2.34445 2.6508 2.83189 2.99847 3.17061 3.31892 3.45412 3.60186 4.10143 4.34747 4.52583 4.82374 
42 0.01864 0.10311 0.16383 0.17282 0.19291 0.31819 0.32795 0.50937 0.52781 0.6483 0.81013 0.82865 0.84001 0.99658 1.01091 1.17134 1.18332 1.21357 1.33545 1.36056 1.50896 1.66191 1.6829 1.85342 1.8742 2.07307 2.20007 2.2363 2.34162 2.64494 2.82768 2.85295 2.99398 3.1675 3.31592 3.45167 3.59727 3.77236 4.09944 4.34557 4.51403 4.82105 
41 0.00659 0.09559 0.16416 0.17272 0.18827 0.31857 0.32698 0.34188 0.51196 0.53382 0.65235 0.80285 0.82824 0.83742 0.88883 0.99741 1.00896 1.17464 1.1871 1.21726 1.33913 1.51822 1.66232 1.68185 1.8545 1.87316 2.0845 2.20571 2.34372 2.65027 2.83086 3.00017 3.17103 3.31883 3.45452 3.60104 3.78561 4.1018 4.3471 4.52083 4.82335 
28 0.01918 0.10379 0.16557 0.17708 0.31931 0.33239 0.51312 0.6539 0.80207 0.82713 0.83783 0.99711 1.02795 1.17547 1.19991 1.3415 1.66473 1.85457 2.20867 2.34353 2.83223 3.17326 3.31901 3.45553 3.60712 4.10078 4.34641 4.82272 
47 0.01191 0.10503 0.17351 0.18259 0.20227 0.3284 0.3378 0.3699 0.51926 0.53512 0.6586 0.68664 0.82966 0.84189 0.86034 1.00694 1.02214 1.18111 1.19192 1.21857 1.34593 1.36769 1.52031 1.67209 1.6924 1.8639 1.8835 2.08348 2.21085 2.24081 2.35167 2.65639 2.83775 2.85958 3.00418 3.17764 3.32624 3.46203 3.48426 3.60766 3.78464 4.10954 4.35549 4.52483 4.66459 4.83156 4.85895 
33 0.01454 0.11307 0.16737 0.18046 0.32035 0.33268 0.51253 0.54025 0.65389 0.82223 0.83522 0.99912 1.17499 1.19398 1.3392 1.51728 1.66603 1.85616 2.08061 2.20679 2.34451 2.6532 2.8318 3.00155 3.17292 3.31913 3.45538 3.60402 3.78299 4.10256 4.34896 4.52209 4.82463 
44 0.01076 0.09482 0.17331 0.18219 0.20213 0.32872 0.33829 0.52006 0.53822 0.66024 0.81298 0.83648 0.84629 1.00686 1.02323 1.18179 1.19297 1.21981 1.34614 1.36903 1.52249 1.67277 1.69693 1.86362 1.88223 2.08793 2.21309 2.25582 2.35156 2.6565 2.83873 2.86365 3.00589 3.178 3.32612 3.46171 3.48234 3.60825 3.78761 4.10944 4.35601 4.52389 4.83143 4.85797 
37 0.01428 0.10238 0.16967 0.17869 0.20247 0.3246 0.33487 0.51756 0.54278 0.65855 0.80518 0.83117 0.84061 1.00265 1.02387 1.17851 1.19168 1.22172 1.34525 1.52332 1.66981 1.86081 2.08654 2.21096 2.34847 2.65579 2.83783 3.00479 3.1748 3.32359 3.4582 3.60495 3.79377 4.10515 4.35184 4.52374 4.82819 
30 0.01618 0.12001 0.17247 0.18821 0.3257 0.33984 0.51891 0.55669 0.66135 0.82902 0.84171 1.00455 1.1806 1.20377 1.34561 1.53535 1.67193 1.86252 2.09147 2.21457 2.35091 2.83882 3.00907 3.1769 3.32468 3.46071 3.61759 4.10762 4.3559 4.83087 
31 0.05425 0.12567 0.16326 0.17569 0.31608 0.32832 0.50895 0.65159 0.8055 0.82587 0.83899 0.99446 1.17045 1.18903 1.33482 1.51802 1.66113 1.8512 1.89261 2.20125 2.33966 2.65481 2.82715 2.99739 3.1681 3.31479 3.45192 3.5988 4.09824 4.34397 4.81934 
43 0.01855 0.10313 0.17073 0.17916 0.19773 0.32554 0.33493 0.51805 0.54008 0.65749 0.80347 0.83205 0.84133 0.87449 1.00352 1.0191 1.17907 1.19044 1.21758 1.34364 1.36987 1.52014 1.67004 1.69934 1.86085 1.88147 2.08735 2.21032 2.2479 2.34906 2.65315 2.83756 3.00545 3.17535 3.32341 3.45958 3.60619 3.78799 4.10676 4.35503 4.5215 4.66086 4.82994 
31 0.01866 0.10562 0.16978 0.18007 0.32241 0.33315 0.51642 0.54306 0.65776 0.80579 0.83083 0.84085 1.00207 1.17773 1.19217 1.22532 1.34223 1.53826 1.66849 1.85998 2.20933 2.34736 2.83531 3.00608 3.175 3.32166 3.4578 3.6065 4.10505 4.35188 4.82744 
50 0.01653 0.10072 0.17067 0.17846 0.19268 0.32641 0.33496 0.35811 0.51748 0.53309 0.65628 0.68054 0.80353 0.83273 0.84151 0.86056 1.00403 1.0161 1.1796 1.18944 1.21182 1.34391 1.36433 1.51722 1.54041 1.67022 1.68928 1.8623 1.88217 2.08294 2.21005 2.23819 2.34966 2.65256 2.83624 2.85694 3.00192 3.17502 3.32414 3.4588 3.47234 3.60436 3.78166 4.10661 4.12783 4.35282 4.52144 4.66389 4.82905 4.84912 
39 0.02005 0.10677 0.16946 0.1793 0.21397 0.32429 0.33574 0.51633 0.54024 0.65528 0.81349 0.8326 0.8436 1.00248 1.05123 1.17712 1.18981 1.2208 1.34212 1.51994 1.66918 1.86072 2.08325 2.20796 2.24714 2.34761 2.65385 2.83632 3.00138 3.17361 3.32225 3.45708 3.48597 3.60422 3.78694 4.10499 4.35215 4.52181 4.82814 
46 0.01653 0.0948 0.1632 0.17115 0.18365 0.31843 0.32611 0.33792 0.51053 0.52707 0.65046 0.79357 0.82599 0.83475 0.85145 0.99656 1.00717 1.17262 1.18214 1.20206 1.33677 1.3551 1.51259 1.66213 1.67765 1.8535 1.86838 2.07466 2.20124 2.22312 2.34222 2.64709 2.82852 2.84814 2.99528 3.16872 3.31697 3.45257 3.46878 3.59785 3.77578 4.10027 4.34588 4.51562 4.82171 4.83845 
49 0.01171 0.09714 0.16736 0.17501 0.18681 0.32358 0.33178 0.34854 0.51489 0.52985 0.6538 0.67885 0.79891 0.83 0.83867 0.85552 1.00167 1.01376 1.17664 1.18589 1.20486 1.34061 1.35601 1.51602 1.66748 1.68505 1.85915 1.87563 2.08022 2.20555 2.22539 2.34666 2.64979 2.83363 2.85397 2.99922 3.17233 3.32105 3.4562 3.4697 3.60228 3.77855 4.10419 4.12226 4.35057 4.51749 4.65936 4.82629 4.84342 
59 0.01539 0.08976 0.15385 0.16379 0.17177 0.18943 0.31309 0.31988 0.32961 0.50507 0.51732 0.5408 0.64368 0.65637 0.79458 0.8224 0.83085 0.84767 0.99199 1.0014 1.1671 1.17558 1.19056 1.22184 1.33115 1.34377 1.50324 1.51916 1.65682 1.67043 1.84852 1.86141 2.06681 2.08762 2.19494 2.21148 2.33726 2.35781 2.63894 2.65724 2.82292 2.84145 2.9892 3.00898 3.16336 3.18475 3.31179 3.32525 3.44749 3.45937 3.59259 3.76718 4.09544 4.1096 4.34088 4.50695 4.6411 4.81677 4.83185 
41 0.00722 0.09534 0.16977 0.17877 0.19949 0.32524 0.33537 0.51724 0.54019 0.65694 0.81196 0.83345 0.84365 1.00327 1.02143 1.17901 1.19223 1.2242 1.34261 1.36843 1.52289 1.66889 1.69264 1.86061 1.88529 2.08875 2.20754 2.23834 2.34873 2.65619 2.83647 3.00506 3.17614 3.32323 3.45904 3.60621 4.10658 4.35253 4.52719 4.67074 4.8284 
41 0.01201 0.10627 0.16826 0.17728 0.19745 0.32242 0.33195 0.36781 0.51483 0.53632 0.65441 0.81956 0.83454 0.84835 1.00059 1.01375 1.17674 1.18916 1.22077 1.34171 1.51659 1.66638 1.68852 1.85835 1.88135 2.08093 2.20726 2.34669 2.65237 2.83358 3.00072 3.17265 3.32142 3.457 3.48481 3.60279 3.78332 4.10485 4.35175 4.52244 4.8268 
47 0.01179 0.08843 0.15365 0.16263 0.17142 0.19473 0.31111 0.3185 0.32972 0.50352 0.52194 0.64263 0.78851 0.82015 0.82878 0.845 0.98987 1.00001 1.16564 1.17556 1.19817 1.32949 1.35748 1.50264 1.65438 1.66993 1.84606 1.86069 2.06481 2.19262 2.21512 2.33535 2.63891 2.82072 2.8437 2.9873 3.1619 3.31007 3.44559 3.4667 3.59101 3.76572 4.09338 4.33823 4.5068 4.8143 4.83233 
41 0.01056 0.09967 0.1686 0.17708 0.19488 0.32383 0.33311 0.5155 0.53531 0.65733 0.80235 0.8307 0.83998 0.87419 1.0019 1.01718 1.17748 1.18882 1.21602 1.34172 1.36578 1.52164 1.66825 1.69612 1.85927 1.87993 2.09246 2.20914 2.34692 2.65495 2.83496 3.00178 3.17409 3.32155 3.45771 3.60419 3.79122 4.10482 4.35088 4.5248 4.82721 
31 0.02114 0.11388 0.16883 0.18099 0.32154 0.33288 0.5146 0.54336 0.6593 0.82237 0.83599 0.87819 1.00057 1.02484 1.17669 1.19459 1.34226 1.66685 1.85821 2.09551 2.20889 2.34677 2.83408 3.00387 3.17487 3.32163 3.45751 3.61536 4.1054 4.35198 4.82682 
40 0.00782 0.09951 0.17032 0.17951 0.20097 0.32525 0.33519 0.51713 0.53761 0.65693 0.81752 0.83546 0.84733 1.00329 1.01851 1.17856 1.19034 1.21957 1.34342 1.3724 1.51951 1.66966 1.69965 1.86126 1.88897 2.08711 2.20938 2.34871 2.65444 2.83601 3.00318 3.17534 3.32379 3.45934 3.60637 3.78591 4.10732 4.35312 4.52347 4.82935 
46 0.00821 0.09321 0.16083 0.16901 0.18198 0.31639 0.32428 0.33689 0.50826 0.52591 0.64718 0.79437 0.82447 0.83341 0.85367 0.99469 1.00579 1.17016 1.17988 1.20059 1.33421 1.35222 1.5082 1.65994 1.67661 1.85158 1.86757 2.07099 2.19807 2.22068 2.34001 2.64345 2.82604 2.85183 2.99218 3.16591 3.31468 3.44992 3.46613 3.59574 3.77056 4.09785 4.34353 4.51073 4.81936 4.83836 
22 0.01259 0.10949 0.1674 0.18306 0.3211 0.33966 0.52985 0.80998 0.83013 0.846 0.99909 1.17846 1.21493 1.66623 1.857 2.23063 2.3536 3.32678 3.46212 4.10653 4.36677 4.84093 
25 0.01627 0.10612 0.16651 0.17849 0.31981 0.33146 0.51716 0.80251 0.82833 0.83965 0.99753 1.01912 1.17648 1.20172 1.34468 1.6649 1.85516 2.21842 2.3448 2.84587 3.32432 3.45883 4.1036 4.34735 4.82523 
26 0.00968 0.10847 0.1718 0.18416 0.32658 0.34075 0.52115 0.80764 0.83293 0.8445 1.00454 1.18092 1.20171 1.3477 1.67314 1.86519 2.21666 2.35247 2.84253 3.02058 3.18067 3.32615 3.46215 4.10805 4.35761 4.83143 
25 0.01139 0.10733 0.16967 0.18182 0.3236 0.3364 0.52301 0.80458 0.83078 0.84195 1.00157 1.17858 1.19845 1.34666 1.66929 1.85911 2.21302 2.34906 2.84838 3.17802 3.32372 3.46128 4.10614 4.3531 4.82964 
43 0.01074 0.09684 0.16546 0.17352 0.18708 0.32116 0.32955 0.34668 0.51354 0.53217 0.65409 0.79822 0.82851 0.83744 0.85735 0.99915 1.01079 1.17578 1.18668 1.2127 1.34058 1.51787 1.66481 1.68329 1.85633 1.87289 2.08137 2.20653 2.24325 2.34489 2.65063 2.83283 3.00201 3.17171 3.32033 3.45558 3.47768 3.60159 3.78268 4.10294 4.34851 4.51854 4.8249 
35 0.00878 0.11096 0.17059 0.18265 0.32385 0.33547 0.5156 0.5406 0.6565 0.82376 0.83749 0.87555 1.00294 1.17754 1.19248 1.34204 1.51881 1.66832 1.85927 1.88786 2.08577 2.2077 2.34757 2.65866 2.8346 3.00329 3.17463 3.32242 3.45859 3.60562 3.78768 4.10642 4.35213 4.53286 4.82757 
28 0.01263 0.10473 0.16922 0.17995 0.32427 0.33715 0.51853 0.59677 0.66285 0.80634 0.83043 0.84066 1.00263 1.17871 1.19831 1.34493 1.67018 1.86021 2.21331 2.34803 2.83868 3.00833 3.17479 3.32274 3.45876 4.10505 4.35229 4.82866 
43 0.01576 0.10101 0.16661 0.17545 0.19601 0.32089 0.33006 0.36181 0.51368 0.53571 0.65346 0.80718 0.8295 0.83901 0.9991 1.01405 1.17482 1.18605 1.21327 1.33929 1.36481 1.51753 1.66536 1.69236 1.85678 1.88246 2.085 2.20573 2.24526 2.34491 2.65003 2.83266 2.99927 3.17199 3.3196 3.45536 3.60143 3.78376 4.10296 4.34951 4.51808 4.66434 4.82513 
51 0.01209 0.09912 0.16905 0.17683 0.18773 0.32436 0.33166 0.34226 0.51684 0.53162 0.65566 0.67737 0.8051 0.83308 0.84189 0.86244 1.00277 1.01255 1.17861 1.18794 1.20695 1.34253 1.35738 1.51661 1.54162 1.66825 1.68287 1.86004 1.87385 2.08093 2.20702 2.22614 2.34865 2.65171 2.8351 2.85409 3.00096 3.17444 3.19198 3.32311 3.45861 3.47184 3.60443 3.78076 4.10636 4.12245 4.35242 4.52074 4.6561 4.82828 4.84487 
37 0.02135 0.11765 0.177 0.18896 0.33024 0.34165 0.52221 0.54512 0.66266 0.82758 0.84244 0.86352 1.00917 1.18346 1.19726 1.23405 1.34831 1.52554 1.67515 1.8656 1.89393 2.09248 2.21435 2.35368 2.6597 2.84176 3.01111 3.18086 3.32806 3.46533 3.61216 3.79007 4.11181 4.35924 4.52698 4.67919 4.83487 
40 0.01986 0.11235 0.17383 0.1837 0.21655 0.32782 0.33803 0.51906 0.53825 0.65871 0.82222 0.83852 0.85237 1.00639 1.02674 1.18101 1.19321 1.22383 1.34541 1.37135 1.52104 1.67202 1.70349 1.86324 1.8876 2.08752 2.21161 2.3509 2.65646 2.83803 3.00516 3.17733 3.32541 3.46172 3.60739 3.78597 4.10929 4.35549 4.52522 4.83138 
34 0.01157 0.10858 0.17196 0.18264 0.32627 0.33812 0.51802 0.54122 0.6591 0.81575 0.83501 0.84727 1.00427 1.03018 1.18042 1.19665 1.34448 1.52566 1.67186 1.86238 2.0903 2.21071 2.35005 2.66515 2.83687 3.00667 3.17583 3.32415 3.45975 3.60734 4.10698 4.35446 4.54808 4.82976 
38 0.01005 0.10447 0.16923 0.17833 0.20014 0.32383 0.33359 0.51628 0.54149 0.65771 0.81358 0.8333 0.84402 1.00157 1.0155 1.17833 1.19241 1.2284 1.34312 1.52193 1.66795 1.69228 1.8591 1.87981 2.08806 2.21055 2.34761 2.65821 2.83504 3.00436 3.17563 3.32314 3.45944 3.6075 4.10621 4.35141 4.53074 4.82733 
41 0.00711 0.10327 0.16759 0.1769 0.20017 0.32219 0.33193 0.514 0.53421 0.65427 0.81504 0.83261 0.84483 1.00061 1.0172 1.17546 1.18722 1.21648 1.33984 1.36515 1.51495 1.6665 1.69495 1.85785 1.88088 2.08201 2.20511 2.23888 2.34566 2.65084 2.83283 2.99964 3.17276 3.32008 3.45635 3.60236 3.78242 4.10391 4.35029 4.52019 4.82564 
23 0.01019 0.11007 0.16605 0.18054 0.31937 0.33415 0.51799 0.81122 0.83008 0.84818 0.99752 1.1758 1.21103 1.3505 1.66466 1.85481 2.21632 2.34526 2.84626 3.32287 4.10346 4.34709 4.82434 
41 0.01313 0.10288 0.17345 0.18226 0.20429 0.32848 0.33869 0.52085 0.54319 0.65989 0.80701 0.83444 0.84378 0.88795 1.00605 1.02288 1.18176 1.19388 1.22227 1.34718 1.52289 1.67327 1.86464 1.89631 2.08971 2.21419 2.35202 2.65517 2.84016 3.00814 3.17753 3.32634 3.46157 3.48934 3.60711 3.79061 4.10873 4.3571 4.52492 4.6679 4.83226 
36 0.02285 0.11481 0.1709 0.18161 0.25905 0.32443 0.33507 0.51623 0.5389 0.65902 0.82726 0.83962 1.00281 1.02111 1.17908 1.19521 1.34411 1.52478 1.66777 1.69038 1.85938 1.88036 2.09049 2.20966 2.34878 2.65847 2.83582 3.00631 3.17774 3.32376 3.46029 3.61049 4.10751 4.35396 4.53302 4.82865 
35 0.01646 0.11108 0.17049 0.18084 0.22207 0.32492 0.33627 0.51731 0.5426 0.66026 0.82384 0.83745 0.85898 1.00357 1.03888 1.17945 1.19676 1.34493 1.53792 1.66949 1.86073 1.89704 2.09005 2.21289 2.3486 2.66897 2.83634 3.00774 3.17664 3.32412 3.46013 3.60982 4.10658 4.35282 4.8289 
44 0.00741 0.09486 0.1592 0.1681 0.18727 0.31299 0.32196 0.34975 0.5048 0.5237 0.64397 0.8025 0.8233 0.83303 0.99143 1.00467 1.16683 1.17814 1.20611 1.33104 1.35823 1.50429 1.65672 1.67652 1.84818 1.86707 2.06761 2.19569 2.22912 2.33685 2.64015 2.82297 2.8505 2.98932 3.16308 3.31149 3.4473 3.59265 3.76749 4.09478 4.34027 4.50809 4.81614 4.84618 
27 0.01165 0.11478 0.17267 0.19104 0.32802 0.36223 0.52542 0.67138 0.82256 0.83735 0.87586 1.00733 1.18201 1.21365 1.35144 1.67856 1.86902 2.22056 2.35824 2.8523 3.03798 3.184 3.32729 3.46514 4.10854 4.36256 4.83719 
43 0.01384 0.09764 0.16333 0.17182 0.18799 0.31731 0.32559 0.33962 0.51025 0.53102 0.65092 0.80243 0.82702 0.83628 0.99582 1.0073 1.17205 1.18321 1.21033 1.33667 1.51365 1.66111 1.67893 1.85263 1.869 2.0763 2.20043 2.22532 2.34189 2.64949 2.82866 2.9954 3.16927 3.31678 3.45281 3.48188 3.59884 3.78526 4.10007 4.34526 4.51761 4.66582 4.82152 
45 0.0153 0.10335 0.16529 0.174 0.19203 0.31921 0.32806 0.34778 0.51079 0.52929 0.64971 0.81319 0.83049 0.84147 0.99781 1.01063 1.1723 1.18298 1.20826 1.3365 1.3566 1.51163 1.66256 1.67981 1.8547 1.87157 2.07485 2.20081 2.22399 2.34291 2.64776 2.82907 2.85285 2.99506 3.16932 3.31752 3.45318 3.47334 3.59946 3.77538 4.10137 4.34716 4.51633 4.82251 4.84787 
40 0.01831 0.10711 0.1705 0.17963 0.20323 0.32494 0.33485 0.51695 0.53795 0.65671 0.81145 0.83334 0.84346 1.0029 1.01886 1.17838 1.19028 1.21913 1.34328 1.3946 1.51974 1.66937 1.70535 1.86085 1.88915 2.08517 2.20942 2.34861 2.6541 2.8366 3.0028 3.17482 3.32332 3.45904 3.6053 3.78533 4.10636 4.35266 4.52394 4.82867 
36 0.0199 0.10568 0.16661 0.17692 0.22573 0.32126 0.33377 0.51525 0.55104 0.65452 0.81429 0.83103 0.8442 0.99932 1.17631 1.19596 1.34177 1.52029 1.66629 1.85742 2.09075 2.2095 2.34606 2.65154 2.83559 3.00478 3.17231 3.3211 3.45682 3.60699 3.78952 4.10359 4.35073 4.52229 4.67566 4.82769 
34 0.02269 0.10682 0.16566 0.17732 0.3194 0.3317 0.51271 0.54958 0.65346 0.81349 0.83009 0.84586 0.99817 1.17436 1.1935 1.33944 1.51793 1.66571 1.85548 2.08275 2.20552 2.34362 2.65079 2.83295 3.002 3.17124 3.31892 3.45485 3.60579 3.78578 4.10141 4.34786 4.52439 4.8245 
44 0.00792 0.03152 0.11298 0.17367 0.18227 0.20174 0.32798 0.33711 0.36959 0.52065 0.54147 0.66052 0.82005 0.83747 0.84746 1.00582 1.01921 1.18181 1.19313 1.22093 1.34741 1.52179 1.67116 1.68947 1.86305 1.88061 2.08861 2.21248 2.24755 2.35162 2.65609 2.8395 3.00656 3.17827 3.32724 3.46205 3.48781 3.60742 3.78805 4.10929 4.35549 4.52434 4.66769 4.83179 
49 0.01104 0.09746 0.16604 0.17398 0.18685 0.3207 0.32818 0.33923 0.5129 0.52812 0.65219 0.67642 0.804 0.82983 0.8387 0.86399 0.9993 1.00952 1.17512 1.18484 1.20604 1.33918 1.3575 1.5127 1.53555 1.66475 1.68018 1.85639 1.87128 2.07722 2.20395 2.22907 2.34496 2.64892 2.83122 2.85183 2.99791 3.17137 3.31986 3.45532 3.47159 3.60058 3.77616 4.10315 4.34844 4.516 4.66153 4.8245 4.84318 
29 0.02016 0.10183 0.16321 0.17335 0.21563 0.31762 0.32996 0.51154 0.65444 0.80358 0.82602 0.83671 0.99512 1.17309 1.20063 1.33918 1.6617 1.85203 2.08285 2.20491 2.34147 2.83122 3.0058 3.17192 3.31704 3.45427 4.09873 4.34419 4.82094 
39 0.01622 0.10177 0.16284 0.17176 0.19126 0.31633 0.32521 0.34461 0.50772 0.538 0.64953 0.81295 0.82862 0.84113 0.99509 1.00785 1.17022 1.18302 1.21668 1.33445 1.51273 1.65979 1.67762 1.85152 1.86791 2.07087 2.19839 2.2405 2.34001 2.65444 2.82572 2.99255 3.16759 3.31466 3.45091 3.59695 4.09825 4.3436 4.81892 
29 0.02457 0.11327 0.16722 0.17977 0.32084 0.33398 0.51398 0.65699 0.81635 0.83255 0.85369 0.99936 1.17609 1.20003 1.34068 1.5279 1.66618 1.85637 2.20734 2.34515 2.8332 3.00632 3.17427 3.31989 3.45715 3.6114 4.10315 4.34876 4.82484 
30 0.09457 0.15572 0.16971 0.30877 0.32304 0.49987 0.63902 0.80803 0.82353 0.98754 1.16205 1.19172 1.32638 1.50069 1.65283 1.84421 2.06304 2.19089 2.33241 2.63939 2.81864 2.98484 3.15936 3.30712 3.4433 3.58977 3.76551 4.09071 4.33685 4.81207 
48 0.00961 0.09505 0.16903 0.17695 0.19132 0.32475 0.33331 0.35503 0.5159 0.53132 0.65538 0.68929 0.80323 0.83151 0.84031 0.8604 1.00258 1.01484 1.17788 1.18757 1.20904 1.34209 1.36075 1.51791 1.66894 1.68811 1.86 1.87701 2.0814 2.20834 2.23565 2.34747 2.65174 2.83427 2.85409 3.00081 3.17384 3.322 3.45745 3.47216 3.603 3.78168 4.10531 4.35127 4.5198 4.66057 4.82746 4.8473 
45 0.01145 0.09677 0.16256 0.17075 0.18565 0.31706 0.32531 0.3398 0.50856 0.5271 0.6479 0.80216 0.82633 0.83562 0.99534 1.00729 1.17068 1.18181 1.20915 1.33465 1.35966 1.50859 1.66051 1.677 1.85221 1.86743 2.07144 2.1988 2.23444 2.34057 2.64543 2.82642 2.85184 2.99272 3.1667 3.31518 3.45087 3.47254 3.59633 3.77149 4.09852 4.34415 4.51362 4.81989 4.84145 
48 0.01468 0.10452 0.16796 0.17662 0.19462 0.32184 0.33048 0.3482 0.51314 0.52811 0.6518 0.6728 0.81845 0.83365 0.845 1.00045 1.01303 1.17546 1.18612 1.21189 1.33955 1.35897 1.51224 1.53526 1.66551 1.68291 1.85753 1.87448 2.07791 2.2042 2.23024 2.3457 2.64806 2.83149 2.85208 2.99793 3.17176 3.3204 3.4557 3.47287 3.60117 3.77704 4.10362 4.34928 4.51683 4.65512 4.82511 4.84701 
40 0.01722 0.10243 0.16557 0.17412 0.19137 0.32021 0.3295 0.36214 0.51279 0.53568 0.65313 0.80997 0.82988 0.83979 0.99847 1.01189 1.17403 1.18575 1.21479 1.33875 1.51847 1.66376 1.68379 1.85583 1.87764 2.08059 2.20537 2.34435 2.65034 2.83158 2.99715 3.17149 3.31924 3.45499 3.60205 3.78174 4.10228 4.34826 4.5204 4.82428 
32 0.0126 0.1007 0.16206 0.17164 0.19882 0.31566 0.32617 0.5076 0.65167 0.80353 0.8254 0.83626 0.99365 1.00997 1.16992 1.18502 1.33427 1.65867 1.68478 1.85031 1.8776 2.19868 2.33906 2.82556 2.99265 3.16737 3.31437 3.45024 3.60482 4.0971 4.34233 4.81816 
27 0.00722 0.10139 0.16762 0.17899 0.32199 0.33638 0.51824 0.65679 0.79979 0.82783 0.83787 0.99947 1.17775 1.20156 1.34792 1.66826 1.85806 2.21602 2.34763 2.84157 3.016 3.17387 3.32252 3.458 4.10293 4.35003 4.82727 
50 0.01386 0.09846 0.16553 0.17335 0.18412 0.32142 0.32924 0.34158 0.5132 0.52728 0.65237 0.68052 0.80482 0.83019 0.83909 0.86726 0.99998 1.01086 1.17486 1.18415 1.20264 1.3391 1.35446 1.51517 1.66498 1.68045 1.85726 1.87282 2.07669 2.20346 2.22281 2.34524 2.64942 2.83136 2.85016 2.99719 3.04058 3.17137 3.31981 3.45506 3.46813 3.60106 3.77785 4.10303 4.12132 4.34873 4.51715 4.65951 4.82488 4.84184 
26 0.02396 0.11951 0.17459 0.19108 0.32911 0.34662 0.5288 0.66724 0.82398 0.83925 0.86823 1.00801 1.18427 1.21525 1.35287 1.6762 1.8667 2.22032 2.3573 2.85267 3.18418 3.32957 3.46617 4.11132 4.37532 4.8395 
39 0.0195 0.10621 0.17011 0.17878 0.19755 0.32624 0.337 0.51902 0.54373 0.65892 0.80877 0.83302 0.84271 1.00362 1.02003 1.17916 1.19122 1.21983 1.34442 1.52278 1.67001 1.70294 1.86202 1.8961 2.0908 2.21096 2.34977 2.65656 2.83865 3.00727 3.17667 3.324 3.45989 3.60709 3.78974 4.10719 4.35441 4.5244 4.83039 
39 0.01939 0.10508 0.16884 0.1779 0.20096 0.32327 0.33321 0.51577 0.53777 0.65544 0.80772 0.83131 0.8411 1.00092 1.01536 1.17758 1.19054 1.22119 1.34235 1.51995 1.66861 1.85897 1.88651 2.08597 2.20967 2.34714 2.65202 2.83517 3.00282 3.17359 3.32183 3.45759 3.60264 3.78731 4.10472 4.3511 4.52224 4.66592 4.82721 
36 0.00744 0.10411 0.16554 0.17524 0.20269 0.31928 0.33 0.51118 0.54173 0.65328 0.81587 0.83143 0.84651 0.99768 1.01317 1.17424 1.19065 1.33809 1.5171 1.66307 1.69028 1.85495 1.89114 2.08187 2.20537 2.34376 2.6562 2.83021 2.99873 3.17255 3.31863 3.45436 3.60283 4.10146 4.34713 4.82263 
36 0.01352 0.10104 0.16539 0.17416 0.19291 0.32169 0.33292 0.5153 0.54545 0.6552 0.80374 0.82854 0.83815 0.99953 1.02543 1.17626 1.19315 1.34273 1.52201 1.66725 1.85741 2.08638 2.20859 2.34563 2.65383 2.83468 3.0034 3.17195 3.32072 3.45626 3.60722 3.78809 4.10249 4.34914 4.52355 4.82587 
34 0.00958 0.10684 0.17025 0.18159 0.32429 0.33618 0.51724 0.54599 0.65704 0.81438 0.83322 0.84593 1.00337 1.17929 1.19868 1.34375 1.52065 1.67062 1.86061 2.08835 2.21136 2.34842 2.65458 2.83655 3.00537 3.1752 3.32269 3.45905 3.61119 3.79197 4.10574 4.35369 4.52625 4.82868 
47 0.01667 0.09724 0.16492 0.17273 0.185 0.32055 0.32867 0.34306 0.51254 0.52956 0.65251 0.79747 0.82797 0.83689 0.85641 0.99879 1.01045 1.17384 1.18349 1.20388 1.33872 1.36087 1.51391 1.66421 1.68091 1.85564 1.87089 2.07597 2.20334 2.22768 2.34365 2.64776 2.83122 2.85448 2.99697 3.17043 3.31877 3.45433 3.47505 3.59932 3.77672 4.10171 4.12339 4.34788 4.51651 4.82389 4.84553 
36 0.01664 0.09749 0.16395 0.17266 0.19202 0.3194 0.32984 0.51315 0.65261 0.79384 0.82541 0.8347 0.85914 0.99716 1.01913 1.17415 1.18952 1.22515 1.33856 1.51915 1.66427 1.855 1.89304 2.20596 2.34322 2.65755 2.83231 2.99943 3.17092 3.31843 3.45351 3.61001 4.10108 4.34739 4.52712 4.82333 
43 0.01122 0.10065 0.16454 0.17298 0.18918 0.31818 0.3263 0.33971 0.51 0.52735 0.64971 0.80961 0.82926 0.83923 0.99693 1.00815 1.17204 1.18305 1.2099 1.33622 1.35967 1.51157 1.6618 1.67882 1.85374 1.86942 2.07476 2.20041 2.23583 2.34225 2.64788 2.82794 2.85135 2.99462 3.16923 3.31688 3.45283 3.59835 3.77595 4.10057 4.34593 4.51924 4.82171 
36 0.00873 0.10804 0.17015 0.18059 0.22689 0.32412 0.33526 0.51778 0.54986 0.65855 0.82295 0.83681 0.8569 1.00257 1.02378 1.17942 1.19835 1.34535 1.52782 1.66867 1.8605 2.09141 2.2132 2.34918 2.65987 2.83722 3.01013 3.17616 3.32435 3.46045 3.60801 3.79029 4.10708 4.35402 4.53205 4.82925 
38 0.01649 0.10141 0.16521 0.17453 0.20051 0.3193 0.32939 0.51187 0.53842 0.65247 0.80377 0.82759 0.83734 0.99712 1.0134 1.1743 1.18894 1.22488 1.33867 1.5184 1.6634 1.69681 1.85494 1.89092 2.08794 2.20546 2.34369 2.65211 2.83165 2.99935 3.17181 3.31906 3.45424 3.60162 4.10119 4.34682 4.52565 4.82334 
26 0.02143 0.10646 0.16748 0.17915 0.32129 0.33364 0.51763 0.80171 0.82866 0.83953 0.99921 1.17766 1.20326 1.3455 1.66654 1.85622 1.887 2.21491 2.34627 2.83982 3.1867 3.32301 3.4587 4.10363 4.34928 4.82662 
43 0.00855 0.09976 0.16342 0.17248 0.19321 0.3173 0.32632 0.34904 0.50912 0.5285 0.64894 0.80984 0.82808 0.83853 0.99573 1.00878 1.17095 1.18207 1.20939 1.33519 1.35682 1.50918 1.66155 1.68183 1.85252 1.87037 2.07439 2.20032 2.23235 2.34104 2.64449 2.82754 2.99355 3.16743 3.31556 3.4518 3.59694 3.77359 4.09935 4.34464 4.51396 4.65373 4.82075 
37 0.01852 0.10609 0.16722 0.17709 0.21042 0.32161 0.33269 0.51317 0.53646 0.65506 0.81499 0.83166 0.8449 0.99998 1.0282 1.17583 1.19136 1.33979 1.51934 1.66615 1.85684 1.88476 2.08916 2.20817 2.34471 2.65424 2.83213 3.00067 3.17221 3.31956 3.45624 3.60437 3.79089 4.10317 4.34903 4.52782 4.82477 
43 0.01038 0.10132 0.16776 0.17639 0.19432 0.3222 0.33107 0.35314 0.51432 0.53335 0.65479 0.81153 0.83181 0.84165 1.00055 1.01388 1.17633 1.18809 1.21705 1.34135 1.51673 1.66576 1.6842 1.85778 1.87571 2.08194 2.20679 2.34625 2.65042 2.83296 2.85871 3.00049 3.17237 3.3212 3.45669 3.48779 3.60272 3.78223 4.10427 4.34998 4.51895 4.66696 4.82607 
39 0.01941 0.10756 0.17044 0.18007 0.20996 0.32465 0.33497 0.51726 0.54126 0.65612 0.81415 0.83357 0.84444 1.00268 1.02109 1.17863 1.19247 1.22722 1.34355 1.5201 1.66869 1.69775 1.86104 2.08536 2.20976 2.34878 2.65277 2.83648 3.00227 3.17484 3.32353 3.45869 3.605 3.7835 4.10609 4.35324 4.52088 4.66209 4.82906 
39 0.01093 0.10032 0.17322 0.18214 0.20521 0.32825 0.33845 0.51933 0.53901 0.66017 0.80825 0.8344 0.84383 1.0064 1.02909 1.18157 1.19404 1.22272 1.34562 1.37219 1.52468 1.67328 1.86361 1.88919 2.0905 2.21384 2.35064 2.65736 2.83849 3.00566 3.17752 3.325 3.46144 3.6078 3.78852 4.10802 4.35451 4.52556 4.83066 
31 0.01092 0.11874 0.16889 0.18621 0.32176 0.33673 0.51714 0.65653 0.82318 0.83651 1.00019 1.17736 1.20586 1.34442 1.52185 1.66787 1.85838 2.08912 2.21281 2.34783 2.65475 2.83752 3.00677 3.17638 3.32256 3.46062 3.60894 4.1053 4.35801 4.53032 4.83016 
38 0.01123 0.10619 0.16927 0.17889 0.2072 0.32355 0.33393 0.51604 0.54008 0.65726 0.81523 0.83336 0.84503 1.00176 1.02018 1.17793 1.19234 1.23123 1.34329 1.5237 1.66816 1.85873 1.88167 2.08288 2.20981 2.34742 2.6552 2.83551 3.00354 3.17481 3.3226 3.45803 3.60481 3.79083 4.10483 4.35118 4.5243 4.82748 
48 0.01444 0.10076 0.17217 0.17998 0.19534 0.32697 0.33529 0.35386 0.51864 0.53549 0.65807 0.69807 0.80472 0.83351 0.8423 0.8618 1.00504 1.01787 1.18051 1.19049 1.2135 1.34496 1.36636 1.52131 1.67116 1.6903 1.86224 1.87849 2.08543 2.21123 2.23981 2.34989 2.65426 2.83757 2.86064 3.00537 3.17617 3.32446 3.46044 3.47954 3.60549 3.78578 4.10775 4.35401 4.52274 4.66194 4.82981 4.84993 
43 0.01097 0.09077 0.17298 0.18192 0.19959 0.32941 0.339 0.52101 0.54001 0.6612 0.81757 0.83821 0.84863 1.00743 1.02267 1.18277 1.19448 1.22303 1.34723 1.37235 1.52389 1.67365 1.6984 1.86444 1.88357 2.08856 2.213 2.24782 2.35236 2.65801 2.84019 3.00773 3.17902 3.32711 3.46346 3.60914 3.78899 4.11013 4.35669 4.52655 4.67401 4.83237 4.87621 
32 0.02287 0.11939 0.17486 0.18675 0.32908 0.34186 0.52083 0.54588 0.66501 0.8287 0.84216 1.00711 1.04865 1.18412 1.20527 1.34918 1.53726 1.67418 1.86483 2.09759 2.21875 2.35284 2.66692 2.84081 3.01157 3.18205 3.32787 3.46526 3.61557 4.11143 4.35782 4.83378 
40 0.01638 0.10216 0.16721 0.17569 0.19243 0.32152 0.33051 0.35397 0.51562 0.53959 0.65687 0.80843 0.83095 0.84043 0.9997 1.01139 1.17647 1.18812 1.2164 1.34213 1.52359 1.66563 1.68569 1.85791 1.88065 2.08956 2.20862 2.34645 2.65545 2.83511 3.00271 3.17512 3.32188 3.45753 3.60771 3.79759 4.10414 4.35071 4.52558 4.82676 
42 0.01462 0.10027 0.16761 0.176 0.19289 0.32341 0.3328 0.51528 0.53527 0.65503 0.80038 0.82979 0.83902 0.86856 1.00136 1.01659 1.17698 1.18837 1.21552 1.34179 1.37274 1.51641 1.66821 1.85865 1.87975 2.08247 2.20871 2.34647 2.65034 2.83408 3.00057 3.17264 3.32122 3.45669 3.47969 3.60201 3.78101 4.10419 4.3503 4.51888 4.669 4.82669 
39 0.00846 0.10247 0.16849 0.17815 0.20953 0.32309 0.33443 0.51473 0.53689 0.65483 0.81082 0.83122 0.84172 1.00116 1.02492 1.17648 1.18964 1.22159 1.34129 1.51649 1.66789 1.85867 1.89752 2.08217 2.20788 2.34615 2.64996 2.83456 3.00105 3.17241 3.32062 3.45683 3.60298 3.78096 4.10357 4.35054 4.51828 4.66705 4.82637 
41 0.0193 0.10493 0.16715 0.17627 0.19905 0.32163 0.33181 0.51297 0.53235 0.65331 0.81056 0.83076 0.84133 0.99983 1.01718 1.17495 1.18695 1.21642 1.33884 1.36287 1.51877 1.66548 1.68945 1.8573 1.88563 2.08589 2.20491 2.24139 2.34502 2.65309 2.8321 2.99845 3.17224 3.31942 3.45545 3.60276 3.78341 4.1031 4.34869 4.52221 4.82464 
34 0.00912 0.10837 0.16948 0.18086 0.32286 0.33473 0.51527 0.54323 0.65661 0.81873 0.83458 0.85213 1.00112 1.02163 1.17748 1.19438 1.3419 1.52281 1.66761 1.85879 2.08299 2.20798 2.34688 2.65724 2.83416 3.00337 3.17421 3.32202 3.45794 3.60434 4.10484 4.35066 4.52519 4.82679 
33 0.01176 0.11889 0.17133 0.18535 0.32558 0.34087 0.5177 0.55022 0.65817 0.82911 0.84202 1.00436 1.17992 1.20282 1.34489 1.52265 1.67167 1.86212 2.08879 2.2134 2.35009 2.65589 2.83808 3.00653 3.17635 3.32417 3.45976 3.60906 3.79877 4.10744 4.35758 4.52736 4.83105 
38 0.00695 0.0315 0.11512 0.17556 0.18592 0.32948 0.34029 0.52147 0.54415 0.66126 0.8159 0.83698 0.8473 1.00725 1.02762 1.18319 1.19731 1.23154 1.34736 1.5246 1.67397 1.86557 1.90173 2.09361 2.21523 2.35296 2.65681 2.84036 3.00935 3.17853 3.32689 3.46302 3.60973 3.79176 4.11019 4.35748 4.52676 4.83262 
30 0.01691 0.10687 0.16992 0.17992 0.21837 0.32362 0.33383 0.51797 0.55218 0.80854 0.83203 0.84243 1.00118 1.01601 1.17939 1.19797 1.34644 1.66784 1.69662 1.85868 1.88193 2.217 2.34801 2.83914 3.01511 3.32466 3.4616 4.10626 4.35117 4.82818 
36 0.02214 0.11467 0.16868 0.18143 0.32156 0.33358 0.51359 0.53828 0.65353 0.82249 0.83586 1.00031 1.03424 1.17571 1.19223 1.34 1.51892 1.66619 1.85722 1.89114 2.08025 2.20738 2.34585 2.65299 2.83306 3.00029 3.17207 3.32015 3.45638 3.60269 3.78567 4.10394 4.35085 4.51871 4.66705 4.82607 
30 0.02058 0.113 0.17258 0.18567 0.32678 0.34049 0.52089 0.57693 0.66532 0.8219 0.83722 0.85642 1.0055 1.18233 1.20892 1.34781 1.54145 1.67201 1.86394 2.2194 2.35411 2.84278 3.01167 3.18051 3.32775 3.46307 3.61876 4.10907 4.35594 4.83246 
36 0.00948 0.10286 0.16464 0.17408 0.19877 0.31961 0.33087 0.51176 0.53796 0.65241 0.81145 0.82948 0.84127 0.99777 1.01596 1.17498 1.19328 1.33925 1.51688 1.66376 1.85473 1.90069 2.08136 2.20601 2.34367 2.64909 2.83042 2.99883 3.1705 3.31885 3.45398 3.60048 4.10093 4.34653 4.52634 4.82263 
44 0.00674 0.09519 0.16208 0.17056 0.18668 0.31679 0.32563 0.34644 0.50896 0.52941 0.64866 0.80175 0.82588 0.83518 0.99498 1.00762 1.17116 1.18229 1.20924 1.33529 1.36223 1.511 1.66107 1.68302 1.852 1.86961 2.07576 2.20083 2.23316 2.34072 2.64592 2.82751 2.99395 3.16712 3.31557 3.4515 3.47705 3.5973 3.77525 4.09881 4.34396 4.51471 4.66801 4.8204 
45 0.01136 0.10432 0.1709 0.1797 0.19842 0.32589 0.33523 0.36894 0.51738 0.53502 0.65645 0.68873 0.82348 0.83745 0.85077 1.0044 1.02011 1.17965 1.19137 1.22084 1.34388 1.36805 1.51838 1.67023 1.69426 1.8614 1.88124 2.08256 2.2102 2.34953 2.65226 2.83612 2.8605 3.00246 3.17523 3.32385 3.4595 3.48142 3.60551 3.78417 4.10698 4.35344 4.52128 4.65619 4.82922 
34 0.01614 0.11165 0.17275 0.18289 0.22032 0.32725 0.33828 0.51976 0.54435 0.66217 0.82371 0.83855 0.85535 1.00546 1.02737 1.18139 1.19696 1.34567 1.53298 1.67177 1.86302 1.89362 2.21268 2.35067 2.6628 2.83895 3.00692 3.17945 3.32569 3.46227 3.6099 4.10863 4.35514 4.83108 
28 0.01694 0.10315 0.16902 0.17855 0.20964 0.32446 0.33671 0.52479 0.79744 0.82927 0.83883 0.87087 1.00242 1.17975 1.19984 1.34851 1.67021 1.85994 2.21562 2.34942 2.84718 3.18031 3.32461 3.46033 3.62151 4.10512 4.35515 4.83044 
43 0.00923 0.10367 0.1694 0.17889 0.2061 0.3234 0.33314 0.51461 0.53251 0.65414 0.81309 0.83277 0.84352 1.00183 1.01977 1.17631 1.18749 1.21471 1.34053 1.3618 1.51798 1.66743 1.69198 1.85899 1.88327 2.08234 2.20594 2.23608 2.34674 2.65133 2.83346 2.86035 3.00017 3.17299 3.32127 3.45678 3.48466 3.60319 3.78086 4.10488 4.3516 4.5193 4.82654 
43 0.00858 0.10155 0.17005 0.17929 0.20293 0.32403 0.33344 0.36751 0.51566 0.53429 0.65741 0.81868 0.83495 0.84673 1.00226 1.01643 1.17805 1.19044 1.22161 1.3425 1.37369 1.52187 1.66833 1.69146 1.85937 1.87809 2.08282 2.20984 2.3477 2.65405 2.83435 2.86118 3.00265 3.175 3.32274 3.45814 3.48778 3.60601 3.78577 4.10564 4.35132 4.5228 4.82741 
33 0.01927 0.10333 0.16695 0.17604 0.19945 0.32137 0.33146 0.51539 0.54656 0.65753 0.8057 0.8294 0.83916 0.99926 1.01536 1.1768 1.1934 1.34187 1.53971 1.66648 1.8572 1.88888 2.20754 2.34636 2.83497 3.00813 3.17531 3.32055 3.4574 3.60886 4.1039 4.34934 4.82572 
41 0.0197 0.10949 0.16939 0.17883 0.20319 0.32304 0.33257 0.36521 0.51507 0.53537 0.65616 0.82369 0.83683 0.85557 1.00169 1.01643 1.17714 1.18978 1.22313 1.34172 1.37484 1.52027 1.66719 1.68926 1.859 1.8818 2.08326 2.20743 2.34718 2.65399 2.83403 3.00119 3.17416 3.32187 3.45794 3.60425 3.78504 4.10534 4.35118 4.52312 4.82698 
40 0.00895 0.10026 0.16637 0.17493 0.19179 0.32145 0.33105 0.51366 0.53415 0.65409 0.80583 0.83007 0.83976 0.99955 1.01344 1.175 1.18608 1.21268 1.33992 1.36911 1.52119 1.66493 1.68525 1.8571 1.88017 2.08429 2.206 2.34528 2.65298 2.83282 3.00029 3.1726 3.3206 3.45615 3.60243 3.78744 4.10399 4.34951 4.52402 4.82579 
34 0.00954 0.10592 0.17415 0.18496 0.32934 0.34204 0.52112 0.54624 0.66256 0.82064 0.83812 0.85259 1.00809 1.18338 1.2019 1.34734 1.52812 1.67486 1.86607 2.10048 2.21645 2.35263 2.66689 2.84155 3.01247 3.18011 3.32674 3.46308 3.6134 3.79815 4.11007 4.35678 4.53663 4.83253 
46 0.0159 0.09862 0.16468 0.17303 0.18846 0.31918 0.32735 0.34124 0.51146 0.52928 0.65152 0.80291 0.82828 0.83746 0.88902 0.99789 1.01025 1.1731 1.18327 1.20657 1.33742 1.35585 1.51588 1.66247 1.67911 1.85504 1.87216 2.0791 2.20201 2.22799 2.34344 2.64984 2.83006 2.8537 2.9964 3.17003 3.31809 3.45373 3.47369 3.60022 3.78264 4.10166 4.3473 4.51843 4.82313 4.84539 
30 0.01979 0.11171 0.17202 0.18446 0.32656 0.34049 0.52116 0.66 0.81493 0.83462 0.84856 1.00495 1.18058 1.20041 1.34568 1.52786 1.67222 1.86348 2.21241 2.3501 2.66263 2.84057 3.01652 3.17813 3.32526 3.46158 3.61913 4.10802 4.35709 4.83218 
34 0.0167 0.10669 0.16903 0.18126 0.32286 0.33523 0.51644 0.55221 0.6556 0.81206 0.83135 0.8436 1.00183 1.17829 1.20007 1.34399 1.52316 1.6692 1.85908 2.08637 2.21092 2.34817 2.65654 2.83802 3.00503 3.1736 3.32235 3.45757 3.60751 3.79962 4.10409 4.35187 4.52454 4.82778 
49 0.01185 0.07711 0.13813 0.1736 0.18113 0.19623 0.32677 0.33443 0.34662 0.51895 0.53455 0.65866 0.69475 0.80538 0.83409 0.84269 0.86039 1.00429 1.01384 1.18104 1.19071 1.21253 1.34593 1.36899 1.52088 1.67048 1.68596 1.86199 1.87643 2.08586 2.21119 2.23705 2.35045 2.65413 2.83756 2.8577 3.00562 3.17683 3.3257 3.46071 3.47609 3.60593 3.78501 4.1083 4.35388 4.52209 4.6592 4.83051 4.85049 
55 0.01809 0.10063 0.16649 0.17445 0.18737 0.32027 0.32753 0.33785 0.51192 0.52324 0.54453 0.65073 0.66513 0.81454 0.8321 0.84139 0.99958 1.00981 1.1739 1.1828 1.19881 1.33798 1.35035 1.51128 1.53357 1.66425 1.67826 1.85603 1.86902 2.07431 2.09762 2.20189 2.21854 2.34455 2.36381 2.6474 2.82993 2.84601 2.99642 3.01842 3.1704 3.18487 3.31879 3.33229 3.45438 3.46602 3.59988 3.77532 4.10264 4.11614 4.34843 4.51532 4.65223 4.82411 4.83853 
34 0.00898 0.10117 0.16763 0.17747 0.21451 0.32288 0.33536 0.51697 0.55264 0.65754 0.80704 0.82969 0.83964 1.00045 1.17765 1.19636 1.34316 1.53399 1.6687 1.85849 2.09127 2.21184 2.3477 2.66318 2.83714 3.00774 3.17461 3.32211 3.45752 3.61161 4.10384 4.35113 4.52939 4.82793 
31 0.01465 0.10445 0.16702 0.1775 0.32112 0.33312 0.5139 0.55488 0.65653 0.80792 0.82935 0.84035 0.99973 1.17629 1.19848 1.34068 1.53011 1.66659 1.85727 2.08834 2.20596 2.34505 2.83305 3.00641 3.17487 3.32008 3.45671 3.6088 4.10201 4.3485 4.82445 
44 0.01038 0.10608 0.16913 0.17833 0.2008 0.32273 0.33182 0.35523 0.51497 0.53429 0.65426 0.82029 0.83516 0.84919 1.00146 1.01572 1.17662 1.18821 1.21751 1.34086 1.36365 1.51766 1.66655 1.6857 1.85817 1.87561 2.08166 2.20652 2.24271 2.34716 2.65283 2.8339 3.00045 3.17308 3.3215 3.45736 3.48486 3.60322 3.78082 4.10509 4.35115 4.51967 4.66446 4.82698 
42 0.01882 0.10589 0.16713 0.17632 0.19878 0.32117 0.33067 0.36625 0.51316 0.53288 0.65266 0.81793 0.83298 0.84664 0.99978 1.01528 1.17467 1.18612 1.21489 1.33922 1.36307 1.51523 1.66531 1.68868 1.85698 1.88063 2.07946 2.2045 2.23915 2.34491 2.64984 2.83212 2.99919 3.17159 3.31962 3.45525 3.60089 3.77882 4.1031 4.34899 4.518 4.82498 
42 0.00702 0.09704 0.16923 0.17811 0.198 0.32457 0.33436 0.51595 0.53487 0.65617 0.81128 0.83285 0.84304 1.00302 1.02284 1.17859 1.19179 1.2235 1.34268 1.37263 1.51871 1.66889 1.6976 1.86024 1.88633 2.08389 2.20899 2.34766 2.65213 2.8355 3.0024 3.17433 3.32236 3.45824 3.60446 3.78345 4.10521 4.35163 4.52143 4.6704 4.82747 4.86167 
40 0.01048 0.10136 0.16384 0.17251 0.19023 0.31782 0.32706 0.35508 0.5108 0.53442 0.65166 0.81148 0.82901 0.83982 0.99639 1.00975 1.17224 1.18418 1.21406 1.33746 1.52002 1.66131 1.68164 1.85336 1.87341 2.0766 2.20177 2.34233 2.65285 2.82961 2.99754 3.16924 3.31717 3.45348 3.59996 3.78318 4.10024 4.34601 4.52318 4.82212 
34 0.01726 0.10555 0.16851 0.17883 0.31069 0.32487 0.33738 0.51498 0.54022 0.65752 0.81277 0.83158 0.84271 1.00044 1.02057 1.17772 1.19637 1.34212 1.52864 1.66761 1.85814 2.08629 2.21099 2.34639 2.66284 2.83447 3.00469 3.17478 3.3215 3.4573 3.60706 4.10366 4.35005 4.82601 
39 0.00751 0.10213 0.16396 0.17351 0.19937 0.31787 0.32809 0.50976 0.53477 0.64953 0.81158 0.82897 0.84139 0.99614 1.01132 1.1722 1.18752 1.33589 1.51362 1.66106 1.68169 1.85327 1.88195 2.07777 2.20023 2.34212 2.64767 2.82852 2.99463 3.16928 3.31709 3.45281 3.59913 3.77901 4.09979 4.34546 4.5168 4.67136 4.82147 
33 0.0123 0.10449 0.16425 0.17457 0.21656 0.31916 0.33242 0.51355 0.65413 0.81122 0.829 0.84311 0.99746 1.17363 1.19209 1.3398 1.52048 1.66335 1.85434 2.0878 2.20737 2.34285 2.65515 2.83268 3.01006 3.17193 3.31888 3.45495 3.61155 4.10108 4.34706 4.52885 4.82406 
47 0.0084 0.09296 0.16802 0.1762 0.19005 0.32423 0.33291 0.3541 0.51605 0.53299 0.65582 0.8058 0.83197 0.84108 0.87499 1.00213 1.01417 1.17744 1.18752 1.21058 1.34188 1.36136 1.52057 1.66776 1.68586 1.86003 1.87851 2.0832 2.20648 2.22946 2.34745 2.65328 2.83459 2.85625 3.00099 3.17388 3.32218 3.45782 3.47548 3.60334 3.78595 4.10534 4.35185 4.52087 4.66288 4.8275 4.84939 
34 0.02072 0.10609 0.16739 0.1767 0.20084 0.3215 0.33151 0.51573 0.54824 0.65643 0.81318 0.83173 0.84308 0.99953 1.01409 1.17698 1.1937 1.34267 1.53549 1.66588 1.70131 1.8581 2.09394 2.20687 2.34703 2.83518 3.00678 3.17546 3.32225 3.45757 3.61022 4.10471 4.35139 4.82741 
38 0.02029 0.1045 0.16662 0.17592 0.20068 0.32078 0.33065 0.51305 0.53669 0.65442 0.81013 0.83019 0.8408 0.99872 1.01404 1.17559 1.19006 1.22753 1.34003 1.51995 1.66549 1.8562 1.88032 2.08518 2.20736 2.34455 2.65286 2.83195 3.00042 3.17202 3.31971 3.45574 3.6021 3.78459 4.10249 4.34827 4.52484 4.82428 
37 0.0105 0.10093 0.16552 0.17503 0.20348 0.31948 0.33008 0.51297 0.54474 0.65362 0.80512 0.82803 0.83793 0.99742 1.01448 1.17509 1.19428 1.34097 1.52116 1.66401 1.85472 1.88632 2.08546 2.20713 2.34412 2.6507 2.83299 3.00472 3.17124 3.31945 3.45571 3.60613 4.10153 4.34782 4.5206 4.66165 4.8241 
35 0.01741 0.10163 0.16399 0.17359 0.20198 0.3184 0.32931 0.51142 0.5428 0.65353 0.80646 0.82739 0.83771 0.99618 1.01446 1.17378 1.19102 1.33868 1.52923 1.66333 1.85319 1.88504 2.09056 2.20626 2.34245 2.65615 2.83082 3.0027 3.1701 3.31812 3.45465 3.60355 4.10069 4.34572 4.82246 
33 0.01562 0.10806 0.16875 0.17943 0.32201 0.33259 0.51389 0.53975 0.65677 0.8149 0.83274 0.84666 1.0008 1.02295 1.17636 1.19195 1.34088 1.52926 1.66688 1.85756 1.8831 2.08701 2.20831 2.34583 2.83245 3.00072 3.17324 3.32071 3.4572 3.60523 4.10451 4.35003 4.82533 
33 0.02042 0.10315 0.16377 0.17474 0.31702 0.32799 0.50955 0.53867 0.65161 0.80713 0.82721 0.83886 0.99543 1.01812 1.17233 1.18885 1.33681 1.51886 1.66173 1.85262 2.08579 2.2026 2.34172 2.64976 2.82888 2.99797 3.16896 3.31669 3.45239 3.59989 4.0993 4.34476 4.82097 
39 0.00658 0.02953 0.11079 0.17358 0.18269 0.20828 0.32862 0.33967 0.5211 0.54547 0.66009 0.8108 0.83464 0.84399 1.00587 1.02451 1.18233 1.19678 1.22986 1.34775 1.52421 1.67289 1.86464 2.09135 2.21433 2.35214 2.6563 2.83986 3.0075 3.17777 3.32657 3.46184 3.60762 3.79018 4.10854 4.35697 4.52433 4.67 4.83163 
42 0.01412 0.10401 0.16972 0.17835 0.19734 0.32464 0.33403 0.51678 0.53879 0.65659 0.80772 0.83228 0.84192 1.00276 1.01852 1.17832 1.19016 1.2184 1.34311 1.37975 1.51793 1.66842 1.68962 1.85959 1.8777 2.08268 2.20928 2.34791 2.65236 2.83509 3.00338 3.17399 3.32265 3.45843 3.4922 3.60458 3.78338 4.10568 4.3525 4.52036 4.6633 4.82771 
39 0.00872 0.09786 0.16577 0.17435 0.19132 0.31988 0.32857 0.34688 0.5133 0.53621 0.65557 0.80508 0.82931 0.8386 0.99833 1.01003 1.17498 1.18645 1.21428 1.33976 1.52569 1.66354 1.68179 1.85511 1.87251 2.20609 2.34449 2.65289 2.8321 3.0025 3.17314 3.31952 3.45588 3.60283 4.1029 4.34792 4.52186 4.67046 4.82423 
36 0.01971 0.10398 0.16756 0.17728 0.21146 0.32259 0.33404 0.51666 0.54961 0.65459 0.80744 0.8298 0.83981 1.00082 1.1768 1.19239 1.34229 1.51801 1.66833 1.85895 2.08476 2.2089 2.34656 2.65042 2.83622 3.00331 3.17235 3.32158 3.45669 3.60459 3.78387 4.10369 4.35158 4.51807 4.67853 4.82785 
38 0.01555 0.10253 0.16323 0.17256 0.19615 0.31726 0.32715 0.50926 0.53808 0.6508 0.81055 0.82818 0.8403 0.99567 1.01209 1.17095 1.18467 1.22124 1.33554 1.52789 1.66087 1.68221 1.85264 1.87452 2.07887 2.20222 2.34103 2.65549 2.82821 2.99519 3.16903 3.31628 3.45254 3.60077 4.09938 4.34487 4.52183 4.82084 
45 0.02111 0.10939 0.16991 0.1794 0.20498 0.3234 0.33301 0.36979 0.51518 0.53394 0.65415 0.69102 0.82632 0.83806 0.8609 1.00207 1.01681 1.17694 1.1885 1.21847 1.34117 1.36322 1.51447 1.66753 1.68952 1.85936 1.88192 2.08041 2.20655 2.24059 2.34758 2.65062 2.83402 2.86272 3.00086 3.17362 3.32161 3.4578 3.48952 3.60364 3.77939 4.10562 4.35202 4.51838 4.82718 
31 0.0098 0.11567 0.16843 0.18201 0.32168 0.33498 0.51423 0.5457 0.65639 0.82614 0.8389 1.00074 1.17646 1.19763 1.34175 1.52264 1.66665 1.85734 2.0845 2.2077 2.34606 2.65713 2.83438 3.00356 3.17411 3.32146 3.45754 3.60635 4.1037 4.35041 4.82587 
43 0.02033 0.09625 0.15623 0.16545 0.18788 0.30967 0.319 0.34979 0.50103 0.52109 0.63954 0.80724 0.82231 0.83584 0.98843 1.00323 1.1631 1.17486 1.20643 1.32731 1.35267 1.50012 1.65353 1.67596 1.84505 1.86461 2.06367 2.1917 2.22733 2.33341 2.63595 2.81925 2.98545 3.15937 3.30778 3.44354 3.58892 3.76334 4.09129 4.33693 4.50356 4.64534 4.81269 
43 0.01916 0.10151 0.16554 0.17435 0.1941 0.31945 0.32854 0.35628 0.51187 0.53243 0.6515 0.80767 0.82894 0.8386 0.99764 1.01068 1.17354 1.18476 1.21216 1.33773 1.36113 1.51628 1.66351 1.68413 1.85518 1.87829 2.07864 2.20332 2.23746 2.34354 2.65016 2.83062 2.99655 3.17042 3.3184 3.45389 3.47763 3.60028 3.78112 4.10146 4.34744 4.51751 4.82352 
41 0.06048 0.13063 0.16155 0.1716 0.20853 0.31352 0.32323 0.50482 0.52973 0.64396 0.80843 0.82535 0.83824 0.99207 1.0075 1.16698 1.17936 1.21112 1.33124 1.507 1.657 1.67916 1.84866 1.87082 2.06835 2.19579 2.23028 2.33729 2.64264 2.82347 2.98951 3.16382 3.31187 3.44764 3.59357 3.76987 4.09533 4.34085 4.5113 4.65142 4.81677 
36 0.0151 0.1089 0.16984 0.1799 0.21581 0.32492 0.33687 0.51635 0.54019 0.6566 0.8202 0.83537 0.85137 1.00344 1.17855 1.19457 1.34347 1.52212 1.66956 1.86043 1.89756 2.08346 2.21037 2.3484 2.65369 2.83548 3.00198 3.17413 3.32276 3.45835 3.60625 3.78971 4.10514 4.35173 4.52254 4.8279 
46 0.01871 0.10222 0.16838 0.17689 0.19513 0.32252 0.33123 0.35178 0.51412 0.53092 0.654 0.80735 0.83105 0.84041 1.0006 1.01355 1.17588 1.18645 1.21136 1.34006 1.35946 1.51597 1.6664 1.6848 1.85787 1.87486 2.07882 2.20463 2.22842 2.34574 2.64992 2.83236 2.85385 2.9991 3.17239 3.32026 3.45634 3.4759 3.60223 3.77975 4.10367 4.34971 4.51892 4.66213 4.8256 4.8473 
37 0.02043 0.10529 0.16438 0.17448 0.21044 0.31835 0.32934 0.51047 0.53752 0.6508 0.81587 0.83072 0.84746 0.99681 1.01749 1.17216 1.1872 1.33644 1.51683 1.66171 1.69176 1.85379 2.07656 2.20193 2.34213 2.65019 2.82953 2.9947 3.16918 3.3171 3.45291 3.59968 3.77967 4.1001 4.34622 4.51891 4.82211 
47 0.01441 0.09828 0.16397 0.17215 0.18627 0.31817 0.32605 0.33817 0.51029 0.52608 0.64958 0.67636 0.80773 0.82872 0.83795 0.99706 1.00818 1.17231 1.18252 1.2057 1.33662 1.35753 1.51119 1.66165 1.67693 1.85368 1.86841 2.07302 2.20018 2.22297 2.34238 2.6472 2.82832 2.84927 2.99484 3.16898 3.31718 3.45262 3.46727 3.59824 3.77505 4.10062 4.34612 4.51644 4.675 4.82189 4.84151 
47 0.01394 0.09485 0.15846 0.16669 0.18176 0.31206 0.32009 0.33321 0.50365 0.52153 0.64222 0.67186 0.80572 0.82361 0.83338 0.99102 1.00238 1.1657 1.17593 1.19908 1.32976 1.34793 1.50238 1.65565 1.67205 1.84749 1.86306 2.06564 2.1935 2.21481 2.33604 2.63891 2.82146 2.84535 2.98773 3.16213 3.31032 3.44612 3.4659 3.59138 3.76582 4.09403 4.33958 4.50661 4.64268 4.81535 4.84128 
37 0.01377 0.10402 0.16569 0.1751 0.20046 0.31953 0.32929 0.51163 0.53714 0.65387 0.81215 0.83009 0.84191 0.99784 1.01382 1.17332 1.18655 1.22049 1.33865 1.51813 1.66365 1.69112 1.85546 1.88385 2.08696 2.20486 2.34339 2.65454 2.83077 3.00148 3.17161 3.3185 3.45489 3.60385 4.10221 4.34842 4.82344 
39 0.01283 0.10703 0.17341 0.1829 0.21044 0.32781 0.33813 0.52028 0.54325 0.6603 0.81624 0.83623 0.84687 1.00589 1.02514 1.18139 1.19427 1.22539 1.34694 1.52665 1.67179 1.69982 1.86365 1.89303 2.09029 2.21308 2.35122 2.65902 2.83958 3.00789 3.17792 3.32624 3.46197 3.60787 3.79229 4.10883 4.35658 4.52955 4.83197 
46 0.01541 0.10037 0.16586 0.17409 0.18899 0.32073 0.32913 0.3452 0.51279 0.53109 0.65285 0.80562 0.82975 0.83906 0.99898 1.01085 1.17506 1.18588 1.21172 1.33908 1.36071 1.51331 1.54575 1.66494 1.68356 1.85634 1.87325 2.07936 2.20507 2.23913 2.34471 2.64939 2.83142 2.85781 2.99925 3.1713 3.31943 3.45538 3.60163 3.77882 4.1027 4.34818 4.51693 4.6635 4.82433 4.84964 
39 0.0116 0.09387 0.16021 0.16838 0.18185 0.31487 0.32351 0.34015 0.50852 0.53765 0.6504 0.79674 0.82411 0.83317 0.86217 0.99356 1.00627 1.17013 1.1817 1.21019 1.33518 1.51941 1.65823 1.67912 1.85047 1.87025 2.07791 2.20071 2.33952 2.65292 2.82691 2.99395 3.16789 3.31495 3.45136 3.59724 4.09776 4.34256 4.81901 
35 0.02168 0.11347 0.17162 0.18292 0.32585 0.33828 0.52029 0.55637 0.65962 0.82229 0.83745 0.85728 1.00412 1.04805 1.18124 1.20232 1.3469 1.52517 1.67216 1.86263 2.09577 2.21578 2.35173 2.65748 2.84412 3.01398 3.17738 3.32593 3.4626 3.61514 3.79198 4.1084 4.35739 4.5246 4.83339 
45 0.01548 0.09313 0.1597 0.16776 0.17866 0.31413 0.32167 0.33231 0.50736 0.52407 0.64714 0.79283 0.82379 0.83267 0.85135 0.9935 1.00399 1.16921 1.17905 1.19987 1.33345 1.35874 1.50848 1.65819 1.67401 1.8501 1.86437 2.06948 2.19744 2.22242 2.33916 2.64471 2.82525 2.84916 2.99148 3.16574 3.31398 3.44978 3.59502 3.77061 4.09711 4.34221 4.5117 4.81838 4.83943 
36 0.00978 0.09225 0.15356 0.16354 0.28429 0.3092 0.32127 0.49858 0.63795 0.79238 0.817 0.8271 0.98529 1.00186 1.16086 1.17627 1.32485 1.49829 1.65029 1.8415 1.87335 2.05987 2.18829 2.33044 2.63447 2.81612 2.98262 3.15702 3.30518 3.44131 3.58666 3.76102 4.0885 4.33369 4.5025 4.80953 
28 0.07712 0.15987 0.17134 0.31373 0.32513 0.50703 0.65237 0.81092 0.8282 0.85065 0.99407 1.03672 1.16966 1.19461 1.33474 1.65912 1.85068 2.07596 2.19987 2.33944 2.82618 2.99398 3.16847 3.31435 3.45097 4.09736 4.34303 4.81871 
34 0.02139 0.11474 0.17277 0.18745 0.32725 0.34249 0.52182 0.65891 0.81904 0.83623 0.85417 1.00606 1.182 1.20743 1.34744 1.52161 1.674 1.86534 2.09229 2.21698 2.35315 2.65517 2.84387 3.00896 3.17683 3.32584 3.46207 3.61019 3.78973 4.10876 4.36056 4.52521 4.67534 4.83427 
49 0.01596 0.10259 0.17022 0.17811 0.18825 0.22701 0.327 0.33468 0.34677 0.51886 0.53366 0.65924 0.80849 0.83514 0.84399 0.86687 1.00485 1.01487 1.18029 1.18948 1.20773 1.3448 1.36089 1.521 1.67031 1.68517 1.86194 1.87565 2.08378 2.2099 2.23139 2.35018 2.37566 2.6548 2.83706 2.85649 3.00388 3.17693 3.32528 3.46079 3.4753 3.60644 3.78533 4.10862 4.35388 4.52332 4.66375 4.8305 4.84884 
44 0.01419 0.10356 0.17084 0.17934 0.19713 0.325 0.33359 0.35226 0.51672 0.53351 0.65746 0.81137 0.83396 0.84343 1.00291 1.01463 1.17911 1.19015 1.21682 1.34321 1.36565 1.52305 1.66868 1.68608 1.86011 1.8761 2.08639 2.20925 2.24149 2.34858 2.65495 2.8352 2.85735 3.00279 3.17606 3.32354 3.45978 3.60518 3.79181 4.1069 4.35211 4.52378 4.82846 4.85265 
35 0.02308 0.10479 0.16519 0.17664 0.31865 0.33084 0.51077 0.53613 0.65188 0.80979 0.82853 0.84133 0.99707 1.17363 1.19234 1.33772 1.51759 1.66409 1.85384 1.89202 2.07955 2.20567 2.3426 2.65167 2.83033 2.9978 3.16889 3.31735 3.45325 3.60082 3.78422 4.10023 4.34661 4.52195 4.8225 
27 0.02265 0.11144 0.17148 0.18518 0.32568 0.34029 0.52331 0.67789 0.81429 0.83392 0.84788 1.00399 1.18191 1.21128 1.35042 1.67314 1.86432 2.22796 2.35665 2.85047 3.03902 3.18542 3.32721 3.46384 4.11029 4.35963 4.83502 
44 0.01529 0.10416 0.16648 0.17537 0.19532 0.32096 0.33048 0.51196 0.52906 0.6514 0.68345 0.8147 0.83142 0.84275 0.99935 1.01531 1.17454 1.18628 1.2156 1.33878 1.36382 1.51371 1.66535 1.69189 1.85678 1.88192 2.0773 2.20471 2.34442 2.64816 2.83106 2.8556 2.99698 3.1706 3.31892 3.45484 3.48406 3.60049 3.77621 4.10215 4.34831 4.51613 4.65783 4.82416 
35 0.01899 0.10181 0.1643 0.1739 0.20288 0.31838 0.32924 0.5111 0.53807 0.65411 0.80612 0.82747 0.83768 0.99629 1.01241 1.17321 1.18769 1.22459 1.33794 1.53643 1.66209 1.85356 1.89104 2.20424 2.34255 2.65555 2.83022 3.00315 3.1707 3.31756 3.45312 3.60298 4.10004 4.34584 4.82201 
43 0.01129 0.09825 0.1733 0.18188 0.2002 0.32871 0.33813 0.52052 0.53991 0.66076 0.81075 0.83596 0.84551 1.00652 1.0213 1.18206 1.19356 1.221 1.34694 1.37446 1.52539 1.67283 1.69621 1.86465 1.88961 2.09125 2.21312 2.2503 2.35207 2.65705 2.84025 3.00743 3.17828 3.32705 3.4621 3.4876 3.60836 3.79149 4.10938 4.35555 4.52558 4.67648 4.83185 
48 0.009 0.09657 0.16472 0.17289 0.187 0.31952 0.32752 0.34052 0.51195 0.53001 0.6513 0.68364 0.80532 0.82888 0.8379 0.89504 0.99823 1.00966 1.17418 1.18488 1.21094 1.33879 1.36513 1.51406 1.66364 1.68069 1.85504 1.87055 2.07602 2.2035 2.23155 2.3438 2.64829 2.83047 2.85459 2.99713 3.17041 3.31877 3.45447 3.47751 3.59975 3.77814 4.10162 4.34724 4.51627 4.66958 4.82353 4.85142 
50 0.01187 0.09804 0.16763 0.17566 0.19061 0.32309 0.33169 0.35326 0.51471 0.53134 0.65341 0.68016 0.80416 0.83036 0.83921 0.86285 1.00142 1.01542 1.17668 1.18684 1.21064 1.34077 1.36039 1.51471 1.54343 1.66789 1.69212 1.85854 1.87614 2.0791 2.20684 2.23527 2.34619 2.64898 2.83367 2.85687 2.99936 3.17203 3.32073 3.45598 3.47034 3.6013 3.77854 4.10367 4.12699 4.35018 4.51683 4.65546 4.82618 4.84868 
37 0.01185 0.10644 0.1694 0.17899 0.20696 0.32354 0.33397 0.51554 0.53794 0.65682 0.81555 0.83338 0.84532 1.00184 1.02106 1.17763 1.19165 1.22848 1.34259 1.52908 1.66735 1.69272 1.8594 1.88863 2.09155 2.20992 2.34736 2.65906 2.83524 3.00458 3.17521 3.32265 3.45843 3.60784 4.10527 4.35141 4.82705 
41 0.01584 0.10514 0.17066 0.18003 0.20711 0.3245 0.33435 0.51637 0.53704 0.65647 0.80861 0.83239 0.84215 1.00237 1.01782 1.17848 1.19118 1.22134 1.34353 1.51928 1.6687 1.69392 1.85988 1.88411 2.08594 2.21013 2.34757 2.65252 2.83566 3.00342 3.17502 3.32313 3.45848 3.49117 3.6049 3.78488 4.10615 4.35232 4.52117 4.66635 4.82828 
43 0.0189 0.09473 0.16014 0.16871 0.18542 0.31484 0.3238 0.34875 0.50689 0.52972 0.64669 0.79807 0.82355 0.83272 0.8757 0.99312 1.00765 1.16913 1.18145 1.21192 1.33343 1.50865 1.65858 1.68043 1.84996 1.86863 2.07103 2.19768 2.22935 2.3387 2.6437 2.82538 2.99195 3.16533 3.31349 3.44931 3.59488 3.77071 4.09644 4.34186 4.5107 4.6617 4.81812 
46 0.01515 0.10121 0.16476 0.17352 0.19307 0.31872 0.3278 0.35527 0.51016 0.52735 0.64935 0.80916 0.82857 0.83861 0.99705 1.01146 1.17226 1.18303 1.20887 1.3366 1.36052 1.51054 1.66254 1.68224 1.85402 1.87163 2.0744 2.20189 2.23418 2.34218 2.64569 2.82863 2.85065 2.9953 3.16817 3.31688 3.45239 3.47731 3.59788 3.77416 4.10015 4.34614 4.51345 4.65888 4.82189 4.85083 
37 0.01738 0.11295 0.17543 0.18515 0.21492 0.32992 0.34056 0.5244 0.55358 0.66348 0.82313 0.83995 0.85302 1.00791 1.02623 1.18468 1.20035 1.35154 1.52775 1.67484 1.86565 1.89299 2.09427 2.21905 2.35473 2.66109 2.84416 3.01469 3.18084 3.32972 3.4654 3.61161 3.79389 4.11175 4.36058 4.53058 4.83596 
46 0.01178 0.09538 0.16237 0.17057 0.1839 0.31656 0.32428 0.33555 0.50921 0.52426 0.64828 0.79692 0.82608 0.83508 0.85757 0.99558 1.00585 1.17137 1.18144 1.20393 1.33534 1.35205 1.50891 1.66014 1.67546 1.85222 1.86761 2.07341 2.19904 2.22204 2.34142 2.6444 2.8271 2.84702 2.99346 3.16756 3.31598 3.45144 3.46847 3.59681 3.77395 4.09944 4.34469 4.51281 4.82064 4.839 
37 0.01959 0.10593 0.16905 0.17884 0.21258 0.32337 0.33414 0.51611 0.54271 0.65586 0.81209 0.83179 0.84254 1.00194 1.17754 1.19269 1.23239 1.3435 1.52472 1.66737 1.70231 1.85963 2.08538 2.21018 2.34746 2.65505 2.83499 3.00399 3.17372 3.32244 3.4581 3.60456 3.79226 4.10491 4.35302 4.52228 4.82737 
38 0.02046 0.10946 0.16791 0.17835 0.22248 0.32261 0.33474 0.51423 0.53774 0.65307 0.82131 0.83485 0.85706 1.00143 1.17563 1.18991 1.23297 1.34037 1.51941 1.66699 1.85884 2.08247 2.20605 2.34606 2.65149 2.8337 2.99968 3.17199 3.32086 3.45537 3.48723 3.60238 3.78301 4.10436 4.35249 4.51986 4.67044 4.827 
36 0.0092 0.06929 0.13751 0.17496 0.18519 0.32863 0.33953 0.52363 0.55766 0.66329 0.81066 0.83519 0.84484 1.00605 1.02385 1.18386 1.20217 1.35079 1.5328 1.6746 1.86484 1.90324 2.09612 2.22152 2.35328 2.66375 2.84663 3.0138 3.18104 3.32856 3.46371 3.61595 4.10982 4.35877 4.53289 4.83464 
45 0.01736 0.10466 0.16818 0.17674 0.19401 0.3228 0.33154 0.35156 0.51445 0.53225 0.65563 0.81274 0.83254 0.84248 1.00092 1.01318 1.17662 1.18777 1.21505 1.34051 1.36233 1.52249 1.66619 1.68367 1.8578 1.87384 2.08109 2.2053 2.23546 2.3463 2.65797 2.83252 2.85551 2.99993 3.17287 3.32083 3.45665 3.47761 3.60286 3.78957 4.10414 4.35021 4.52507 4.82572 4.84701 
41 0.01551 0.10466 0.16975 0.17871 0.20078 0.3239 0.33318 0.36711 0.51596 0.53609 0.65694 0.81336 0.83306 0.84302 1.00211 1.01726 1.17803 1.19017 1.21964 1.34212 1.36817 1.52222 1.66804 1.6906 1.85928 1.8786 2.08535 2.20897 2.34763 2.65354 2.83493 3.00143 3.17501 3.32226 3.45862 3.60567 3.78934 4.10553 4.35124 4.52349 4.82724 
32 0.00806 0.10799 0.17069 0.18176 0.32452 0.33651 0.52044 0.66075 0.81475 0.83449 0.84832 1.00259 1.02428 1.18185 1.20924 1.35203 1.53993 1.66968 1.86086 2.09364 2.22601 2.35153 2.67047 2.84412 3.03117 3.18023 3.32905 3.46311 3.61773 4.10869 4.35596 4.83142 
49 0.01624 0.10182 0.16867 0.17669 0.1905 0.32434 0.33271 0.34983 0.5157 0.53103 0.65451 0.67711 0.81062 0.8329 0.84203 1.00245 1.01442 1.17715 1.18682 1.20729 1.34174 1.35996 1.51406 1.53447 1.66799 1.6853 1.85942 1.8751 2.07974 2.20606 2.22767 2.34709 2.65009 2.83374 2.85364 3.00001 3.17346 3.32195 3.45743 3.47209 3.60275 3.77853 4.10518 4.127 4.35109 4.51797 4.65223 4.82731 4.8483 
51 0.01761 0.09619 0.1616 0.16955 0.18256 0.31548 0.32297 0.33397 0.50722 0.52012 0.54827 0.64574 0.66259 0.80955 0.82713 0.83641 0.99469 1.00531 1.16937 1.17891 1.19794 1.33338 1.34893 1.50583 1.52806 1.65934 1.67405 1.85127 1.86559 2.06954 2.1972 2.21946 2.33976 2.64183 2.82513 2.84323 2.99135 3.16548 3.31383 3.33241 3.44965 3.4634 3.595 3.76951 4.09776 4.11622 4.34338 4.50995 4.64973 4.81916 4.83618 
33 0.01191 0.10632 0.16894 0.17971 0.32251 0.33414 0.51635 0.54649 0.65783 0.81189 0.83186 0.84359 1.0012 1.03139 1.17853 1.19898 1.34346 1.52189 1.66818 1.85876 2.21369 2.34732 2.65419 2.83672 3.00323 3.17565 3.32248 3.45853 3.60718 4.10502 4.35255 4.53004 4.82812 
37 0.01339 0.10226 0.16595 0.17512 0.199 0.32045 0.33072 0.51304 0.5401 0.65379 0.8061 0.82876 0.8387 0.99849 1.01632 1.17418 1.1867 1.21688 1.3392 1.51974 1.66399 1.68971 1.85593 1.88549 2.09023 2.20562 2.34454 2.6572 2.83261 2.99953 3.17177 3.31934 3.45524 3.60431 4.10225 4.34863 4.82439 
43 0.01274 0.10088 0.16351 0.17283 0.19653 0.31715 0.32626 0.3505 0.50931 0.53061 0.64942 0.8102 0.82814 0.83874 0.99554 1.00939 1.17151 1.18329 1.2127 1.33573 1.3651 1.51194 1.66147 1.68438 1.85247 1.8707 2.07469 2.20119 2.23953 2.34128 2.64682 2.82808 2.99491 3.16789 3.31616 3.45244 3.59823 3.77566 4.09933 4.34456 4.51437 4.66758 4.82085 
41 0.01905 0.09543 0.16058 0.16908 0.18582 0.31475 0.3236 0.34736 0.50749 0.53304 0.64778 0.79904 0.8239 0.83313 0.99287 1.00634 1.16948 1.18154 1.21089 1.33428 1.51184 1.65831 1.67987 1.84972 1.87288 2.07202 2.19799 2.24423 2.33893 2.64539 2.82591 2.99351 3.16596 3.31408 3.45014 3.59618 3.77481 4.09683 4.34202 4.51281 4.81831 
34 0.0189 0.11213 0.16651 0.17989 0.31932 0.33179 0.51155 0.54469 0.65378 0.8203 0.83368 0.99793 1.02731 1.17394 1.19281 1.33833 1.51866 1.66484 1.85489 2.0828 2.20499 2.34345 2.65697 2.8311 3.0019 3.17212 3.3187 3.45517 3.60428 3.78411 4.10197 4.34759 4.52601 4.82383 
42 0.02279 0.10988 0.16781 0.1778 0.20991 0.32159 0.33209 0.51317 0.53364 0.65203 0.82142 0.83512 0.85624 1.00031 1.01892 1.17476 1.18723 1.21991 1.33958 1.37471 1.51557 1.66519 1.68762 1.8579 1.89329 2.07926 2.20439 2.34591 2.65067 2.83251 2.99844 3.17205 3.32028 3.45551 3.48737 3.60201 3.78112 4.10361 4.35008 4.51882 4.66062 4.82557 
43 0.01798 0.1108 0.1771 0.18662 0.21518 0.33116 0.34109 0.52199 0.53992 0.66197 0.81704 0.83898 0.84909 1.00874 1.02424 1.18453 1.19677 1.22604 1.34851 1.37312 1.52357 1.67487 1.69872 1.86687 1.89375 2.09104 2.21596 2.35414 2.65706 2.84044 2.86372 3.00861 3.18023 3.32873 3.46423 3.49081 3.60973 3.78821 4.11142 4.35769 4.52542 4.66546 4.83373 
29 0.01325 0.11685 0.17603 0.18735 0.3315 0.34491 0.52517 0.56063 0.66772 0.83123 0.84442 1.00976 1.18554 1.20504 1.35126 1.67578 1.8669 2.10248 2.21715 2.35598 2.84351 3.01253 3.18261 3.33028 3.46677 3.61809 4.11309 4.36128 4.83642 
41 0.02762 0.10531 0.16282 0.17313 0.21434 0.31626 0.32692 0.50747 0.53019 0.64673 0.81524 0.82949 0.84809 0.99476 1.013 1.17006 1.18389 1.22372 1.33388 1.36124 1.50836 1.66062 1.70002 1.85173 1.88054 2.07277 2.19949 2.34008 2.64349 2.82634 2.99269 3.16663 3.31467 3.45042 3.5961 3.77211 4.09791 4.34377 4.51166 4.64767 4.81951 
47 0.01609 0.10058 0.16749 0.17559 0.19049 0.32168 0.32956 0.34211 0.51374 0.52982 0.65353 0.80495 0.83067 0.83983 0.87994 1.00011 1.01102 1.17548 1.18535 1.20692 1.33996 1.35962 1.51451 1.66516 1.68049 1.85679 1.87099 2.07934 2.20364 2.22557 2.34567 2.64934 2.83204 2.85335 2.99877 3.17203 3.32014 3.45639 3.47729 3.60195 3.77832 4.10401 4.34973 4.5173 4.65483 4.82588 4.85657 
36 0.00682 0.10249 0.16733 0.17771 0.31944 0.32914 0.36444 0.51368 0.53917 0.65456 0.8129 0.83112 0.84269 0.99888 1.01481 1.17606 1.19168 1.34052 1.52196 1.66584 1.85592 1.88316 2.08471 2.20774 2.345 2.65249 2.83289 3.00233 3.17232 3.32057 3.45623 3.60339 4.10319 4.34899 4.53166 4.82522 
39 0.00711 0.1033 0.1662 0.17551 0.19832 0.32027 0.32987 0.36896 0.51318 0.53681 0.65372 0.81847 0.83284 0.84779 0.99886 1.01452 1.17416 1.1864 1.21773 1.33887 1.52102 1.66373 1.68409 1.85633 1.88456 2.08452 2.2042 2.3449 2.65374 2.83226 2.99867 3.17218 3.31954 3.45525 3.6025 4.10297 4.34936 4.52444 4.82511 
33 0.01691 0.10995 0.16819 0.17927 0.32173 0.33349 0.51387 0.53877 0.65496 0.81906 0.83424 0.85394 1.00035 1.02315 1.17635 1.19285 1.34041 1.53265 1.66617 1.85827 2.08691 2.20618 2.34642 2.66348 2.83352 2.99998 3.17413 3.32136 3.45615 3.60422 4.10357 4.35005 4.82559 
34 0.01214 0.11003 0.16896 0.18044 0.32228 0.33378 0.51562 0.54517 0.65671 0.8206 0.83523 0.85722 1.00105 1.02597 1.17628 1.19133 1.34136 1.52032 1.6674 1.85839 2.08794 2.20686 2.34686 2.65335 2.83558 3.0025 3.17445 3.32151 3.45813 3.60566 4.10517 4.35148 4.52217 4.82747 
34 0.0131 0.10564 0.16833 0.17918 0.32274 0.3352 0.51478 0.54131 0.65491 0.81031 0.83081 0.84226 1.00109 1.17658 1.1927 1.3411 1.51901 1.66842 1.85866 2.08261 2.20775 2.34623 2.65156 2.8342 3.00213 3.17232 3.32074 3.45656 3.60285 3.78344 4.10341 4.3494 4.52112 4.8262 
36 0.01718 0.11258 0.17197 0.18371 0.32509 0.33634 0.51658 0.53806 0.65702 0.82207 0.83734 0.85686 1.00388 1.03231 1.1791 1.19395 1.34335 1.519 1.6697 1.8607 1.88971 2.08492 2.20834 2.34901 2.65426 2.83576 3.00409 3.17532 3.32324 3.45918 3.6059 3.78467 4.10702 4.35368 4.52392 4.82864 
30 0.00978 0.1091 0.16796 0.17969 0.32121 0.33292 0.51395 0.545 0.81528 0.83272 0.85 0.99976 1.02311 1.17595 1.19449 1.3415 1.66555 1.85702 1.89244 2.20862 2.34573 2.8329 3.00464 3.17701 3.32112 3.45675 3.61469 4.10383 4.34928 4.82519 
46 0.01937 0.11422 0.17679 0.18573 0.20524 0.33104 0.34005 0.36285 0.52299 0.54014 0.66293 0.8272 0.84275 0.85555 1.00955 1.02327 1.18449 1.19538 1.22189 1.34889 1.36935 1.52436 1.67522 1.6952 1.86662 1.88434 2.08884 2.21392 2.2421 2.35495 2.65987 2.84156 2.86504 3.00831 3.18105 3.32919 3.46526 3.48787 3.61056 3.78925 4.11265 4.35926 4.52757 4.67361 4.83481 4.86249 
40 0.00902 0.09941 0.16395 0.17267 0.19063 0.31954 0.32958 0.5114 0.5322 0.65094 0.80341 0.82751 0.83723 0.99747 1.01507 1.17351 1.18632 1.21684 1.33776 1.36692 1.51304 1.66417 1.85482 1.88262 2.07752 2.20399 2.34284 2.64641 2.8301 2.9966 3.16877 3.31747 3.45315 3.48015 3.59911 3.7778 4.10063 4.34696 4.51476 4.82279 
46 0.07897 0.14479 0.15932 0.16846 0.19597 0.30887 0.31655 0.32861 0.50129 0.51991 0.64047 0.78895 0.81862 0.82758 0.84853 0.98801 0.99907 1.16358 1.17422 1.20215 1.32751 1.35622 1.50113 1.65279 1.67108 1.84431 1.8615 2.06271 2.19104 2.22016 2.33333 2.63717 2.81879 2.84382 2.98548 3.15996 3.30803 3.44403 3.58918 3.76362 4.09133 4.33631 4.50509 4.65771 4.81237 4.84022 
28 0.01005 0.11528 0.17446 0.18726 0.32967 0.34488 0.52392 0.66705 0.82721 0.84162 1.00704 1.18444 1.20968 1.35075 1.53951 1.67388 1.86588 2.21814 2.35435 2.84318 3.01804 3.18572 3.33007 3.46663 3.62102 4.11173 4.35885 4.8355 
36 0.01229 0.1065 0.1694 0.18005 0.3233 0.33435 0.51634 0.54184 0.65581 0.81126 0.8321 0.84338 1.00174 1.02716 1.17851 1.1964 1.34295 1.5206 1.66944 1.85916 1.89104 2.08434 2.20995 2.3478 2.65534 2.83574 3.00313 3.17356 3.32212 3.45754 3.60388 3.78839 4.10481 4.3529 4.53202 4.82761 
34 0.01605 0.11077 0.17602 0.18872 0.33017 0.34301 0.52227 0.54825 0.66217 0.81492 0.83666 0.84759 1.00854 1.18371 1.20106 1.34899 1.52938 1.67708 1.86751 2.09419 2.21795 2.35336 2.6593 2.84163 3.0104 3.17892 3.32802 3.46314 3.61031 3.79213 4.11043 4.35802 4.5283 4.83385 
34 0.01276 0.10848 0.16988 0.18041 0.31511 0.32722 0.3413 0.51608 0.54136 0.65767 0.82076 0.83548 0.85246 1.00177 1.02066 1.17856 1.19605 1.34358 1.52521 1.66885 1.85935 1.89357 2.20998 2.34728 2.65926 2.83489 3.00421 3.17519 3.32305 3.45879 3.60592 4.10603 4.3515 4.82787 
34 0.01632 0.10574 0.16623 0.17658 0.22335 0.32109 0.33418 0.51449 0.57555 0.65557 0.81603 0.83154 0.84672 0.99908 1.02288 1.17676 1.20032 1.34297 1.52441 1.66639 1.85674 2.0868 2.21266 2.34554 2.66157 2.83369 3.00876 3.17252 3.32091 3.45626 3.6078 4.10265 4.34849 4.82471 
27 0.01116 0.1066 0.16646 0.18022 0.32111 0.33803 0.51678 0.65623 0.81108 0.82968 0.84505 0.9996 1.1764 1.20512 1.34348 1.66853 1.85752 2.21101 2.34754 2.8388 3.00497 3.17361 3.32091 3.45698 4.10212 4.34987 4.82696 
39 0.01735 0.09875 0.16753 0.17565 0.19164 0.32319 0.33275 0.51624 0.53971 0.65514 0.79683 0.82894 0.83794 0.85696 1.00085 1.01572 1.17789 1.19096 1.2197 1.34352 1.51856 1.66816 1.85845 1.8796 2.08298 2.2114 2.34694 2.65184 2.83575 3.00361 3.1729 3.32206 3.45724 3.60342 3.78169 4.10386 4.35062 4.51916 4.82711 
36 0.01615 0.11582 0.17822 0.18946 0.33162 0.34267 0.52473 0.54965 0.66589 0.82637 0.84271 0.85909 1.00976 1.02999 1.18565 1.20025 1.35098 1.53259 1.67657 1.86703 1.89373 2.09745 2.21794 2.35565 2.6673 2.84444 3.01449 3.18227 3.33087 3.46632 3.61657 3.79765 4.11372 4.36104 4.53657 4.83719 
45 0.00847 0.09809 0.16043 0.16908 0.18667 0.31403 0.32273 0.3403 0.50562 0.5229 0.64364 0.80787 0.82554 0.83625 0.99274 1.0052 1.16725 1.1782 1.20456 1.33139 1.34907 1.50455 1.65753 1.6746 1.84949 1.86718 2.06814 2.19544 2.22448 2.33789 2.64137 2.82365 2.84726 2.98956 3.16399 3.31223 3.44766 3.47588 3.59358 3.76813 4.09611 4.34181 4.5087 4.81728 4.84182 
34 0.00856 0.10879 0.16539 0.17654 0.31829 0.32918 0.50986 0.53495 0.65208 0.81985 0.83331 0.89961 0.99745 1.01832 1.17306 1.19047 1.33683 1.52109 1.6627 1.69736 1.85462 1.88943 2.08083 2.20364 2.343 2.82895 2.9962 3.17254 3.31773 3.45355 3.60115 4.10106 4.34707 4.82186 
42 0.01678 0.10078 0.16755 0.17568 0.19003 0.32216 0.33034 0.34428 0.51558 0.53607 0.65656 0.8048 0.83106 0.84016 0.87329 1.00041 1.01119 1.17719 1.18867 1.21682 1.34226 1.52229 1.66577 1.68253 1.8584 1.87568 2.08999 2.20803 2.3466 2.6559 2.83429 3.00145 3.17503 3.32211 3.45802 3.60451 3.79266 4.10475 4.35046 4.528 4.82643 4.85246 
36 0.01878 0.10641 0.16875 0.17908 0.24122 0.32297 0.33443 0.51513 0.5405 0.65633 0.81458 0.83213 0.84433 1.00125 1.17732 1.1942 1.34215 1.52524 1.66759 1.85843 1.89436 2.0834 2.21005 2.34623 2.65677 2.8341 3.00304 3.17264 3.32145 3.45732 3.60414 3.78569 4.10385 4.3509 4.52349 4.82658 
35 0.00814 0.10178 0.17028 0.17972 0.20577 0.326 0.33784 0.51788 0.54167 0.6572 0.81562 0.83424 0.84556 1.00431 1.17975 1.19498 1.34415 1.51927 1.6709 1.86198 2.08384 2.21153 2.34898 2.65254 2.83752 3.00433 3.17489 3.32333 3.45914 3.60519 3.78487 4.10612 4.35313 4.52074 4.82886 
31 0.01729 0.10597 0.16823 0.17782 0.20619 0.32332 0.33506 0.5174 0.55058 0.65688 0.81333 0.83198 0.84325 1.00151 1.17878 1.19881 1.3437 1.52794 1.66914 1.86016 2.2117 2.34809 2.83704 3.00868 3.17576 3.32269 3.45822 3.60837 4.10514 4.35184 4.82744 
31 0.02368 0.11384 0.16874 0.1816 0.32196 0.33532 0.51626 0.57109 0.65696 0.82184 0.83553 0.87422 1.00082 1.17834 1.20472 1.3444 1.52982 1.66735 1.85886 2.21468 2.34817 2.66739 2.83633 3.00681 3.17535 3.32413 3.4592 3.61086 4.10548 4.35264 4.82814 
41 0.01095 0.10258 0.16705 0.17585 0.19462 0.32147 0.33054 0.3572 0.5137 0.53292 0.65463 0.81314 0.83169 0.842 0.99967 1.01269 1.17535 1.18652 1.21393 1.34023 1.36755 1.52238 1.66585 1.68844 1.8574 1.87963 2.08605 2.20638 2.34546 2.65655 2.8327 3.00183 3.17257 3.3204 3.45615 3.603 3.78606 4.10388 4.34929 4.52986 4.82562 
36 0.01568 0.10503 0.17076 0.18152 0.3248 0.33619 0.51721 0.54299 0.65661 0.80468 0.83097 0.84077 1.0033 1.17878 1.19422 1.22947 1.34314 1.51994 1.67087 1.86155 2.08829 2.2112 2.34841 2.65295 2.83711 3.00463 3.17452 3.32258 3.45827 3.60672 3.7861 4.10533 4.35266 4.52152 4.66794 4.82863 
28 0.01187 0.10839 0.1697 0.18306 0.32371 0.33775 0.52491 0.66016 0.81252 0.83222 0.84614 1.0019 1.17974 1.20724 1.35381 1.53263 1.67014 1.86193 2.22343 2.36068 2.66198 2.85043 3.18147 3.32695 3.46268 4.10689 4.3626 4.83543 
39 0.01519 0.10672 0.17037 0.18003 0.21091 0.32476 0.33548 0.51597 0.53591 0.65637 0.81353 0.83325 0.844 1.00278 1.02307 1.1783 1.19145 1.22352 1.34244 1.37144 1.51934 1.66949 1.86083 2.08267 2.2087 2.34783 2.65209 2.83488 3.00186 3.17371 3.32201 3.45765 3.48484 3.60336 3.78399 4.10541 4.35224 4.52048 4.82742 
43 0.01539 0.11232 0.17518 0.18463 0.20978 0.3291 0.33875 0.44643 0.52107 0.53987 0.66167 0.82838 0.84196 0.85886 1.00753 1.02295 1.18281 1.19476 1.22518 1.34747 1.37362 1.52679 1.67337 1.69779 1.86519 1.88938 2.09301 2.21338 2.35319 2.66012 2.83982 2.87157 3.00961 3.17963 3.32783 3.463 3.48678 3.60953 3.79468 4.11134 4.35748 4.52776 4.83348 
39 0.01633 0.0996 0.16055 0.17014 0.19675 0.3142 0.32395 0.5057 0.53021 0.64539 0.80662 0.82507 0.83646 0.99251 1.00832 1.16783 1.18087 1.21441 1.33208 1.50911 1.65799 1.68169 1.84931 1.8731 2.06986 2.19683 2.33788 2.64327 2.8242 2.99023 3.16454 3.31249 3.44824 3.594 3.76992 4.09583 4.34144 4.51121 4.81729 
30 0.02007 0.11427 0.17426 0.1887 0.32832 0.3425 0.52317 0.66328 0.81849 0.83685 0.8526 1.00665 1.18328 1.20823 1.35031 1.53577 1.67452 1.86491 2.22038 2.35304 2.66082 2.84645 3.01371 3.18053 3.32848 3.46532 3.61791 4.11033 4.35861 4.8355 
40 0.00848 0.10473 0.17108 0.18078 0.20793 0.32594 0.33658 0.51791 0.53969 0.6569 0.82194 0.83726 0.85296 1.00403 1.02206 1.17922 1.19199 1.22473 1.34425 1.51878 1.67042 1.86173 1.89125 2.08476 2.20986 2.3495 2.65336 2.83709 3.00497 3.17553 3.32393 3.45956 3.49249 3.60542 3.78362 4.10765 4.35394 4.52132 4.66067 4.82996 
27 0.0137 0.1094 0.16738 0.18206 0.32125 0.33635 0.51535 0.66055 0.81444 0.83149 0.84973 0.99975 1.17614 1.19928 1.34303 1.66691 1.85799 2.20987 2.34662 2.83532 3.0057 3.17363 3.32099 3.45701 4.1038 4.35075 4.82677 
34 0.01128 0.11326 0.17375 0.18702 0.32829 0.34316 0.52155 0.55828 0.66058 0.82598 0.83981 0.87426 1.00651 1.18292 1.20645 1.34757 1.5234 1.67388 1.86502 2.0946 2.2195 2.35333 2.65743 2.84259 3.00974 3.1787 3.32646 3.46348 3.61298 3.79476 4.10993 4.36132 4.52742 4.83536 
38 0.0083 0.1013 0.17025 0.17938 0.20076 0.32528 0.33531 0.5174 0.53961 0.65843 0.8167 0.83504 0.84656 1.00312 1.01843 1.18054 1.19741 1.34524 1.52325 1.66914 1.69322 1.8608 1.88533 2.09052 2.21403 2.34872 2.65481 2.83622 3.00708 3.17642 3.32452 3.46078 3.60836 3.78695 4.10697 4.35235 4.52284 4.82879 
42 0.01861 0.10565 0.16681 0.17601 0.19858 0.32054 0.33001 0.36333 0.51336 0.53802 0.65335 0.81781 0.83275 0.84661 0.99908 1.01324 1.1743 1.18585 1.21497 1.33942 1.38137 1.51508 1.66468 1.68757 1.8565 1.88023 2.08287 2.20506 2.34493 2.64994 2.83238 3.00003 3.17208 3.31931 3.45599 3.60218 3.78222 4.10369 4.35011 4.51771 4.66929 4.82594 
46 0.00729 0.09144 0.16476 0.17338 0.18405 0.32328 0.33186 0.35156 0.51463 0.53148 0.6553 0.80547 0.83112 0.84027 0.87952 1.00127 1.01341 1.17664 1.18705 1.21163 1.34057 1.36033 1.51719 1.66665 1.68364 1.85839 1.87474 2.08295 2.20529 2.23023 2.34629 2.65096 2.83267 2.85421 2.99883 3.17275 3.32098 3.45661 3.47524 3.60194 3.78614 4.10446 4.35031 4.52212 4.82618 4.84932 
36 0.0092 0.08619 0.17491 0.18507 0.22304 0.33074 0.34302 0.52215 0.54575 0.66181 0.82601 0.84087 0.85766 1.00881 1.18405 1.19962 1.34889 1.52454 1.67514 1.86681 2.08733 2.21382 2.3538 2.65724 2.84027 3.00719 3.17888 3.3281 3.46332 3.60861 3.7895 4.11043 4.3582 4.52611 4.67355 4.83315 
35 0.01437 0.10015 0.16286 0.17211 0.19588 0.31747 0.32845 0.50968 0.54104 0.65029 0.80376 0.82613 0.83613 0.99529 1.01622 1.17203 1.18654 1.22333 1.33624 1.52317 1.66155 1.85278 2.20154 2.24113 2.34148 2.65261 2.82878 2.99557 3.16854 3.31659 3.45169 3.59904 4.09909 4.34465 4.8207 
45 0.01182 0.09771 0.16832 0.17635 0.19202 0.3235 0.33206 0.35391 0.51613 0.53623 0.65541 0.79825 0.82974 0.83858 0.85658 1.00151 1.01457 1.17769 1.18852 1.21399 1.34209 1.36736 1.5187 1.66826 1.6904 1.85974 1.88403 2.08379 2.20867 2.24207 2.34747 2.65145 2.83576 3.00155 3.17324 3.32223 3.45734 3.47874 3.60334 3.78257 4.1048 4.35122 4.51968 4.67138 4.82744 
35 0.02032 0.10878 0.1713 0.18175 0.3247 0.33593 0.51929 0.54921 0.65854 0.81209 0.83351 0.84453 1.0036 1.03276 1.18072 1.19991 1.34627 1.52442 1.67151 1.86187 2.09309 2.21453 2.35007 2.65967 2.83996 3.0073 3.17585 3.32509 3.46046 3.61221 3.78981 4.10696 4.35562 4.5299 4.83185 
35 0.01057 0.09909 0.16092 0.17112 0.21568 0.31534 0.32765 0.50763 0.54485 0.64771 0.80656 0.82507 0.83643 0.99342 1.16983 1.18637 1.3341 1.51182 1.65973 1.84994 2.07287 2.20043 2.33851 2.64524 2.82583 2.99385 3.1652 3.31371 3.44982 3.59583 3.77511 4.09651 4.34212 4.51342 4.81816 
36 0.01705 0.09938 0.16938 0.17828 0.20229 0.32474 0.33612 0.51766 0.54552 0.65787 0.79806 0.82926 0.83834 0.85928 1.00255 1.17862 1.19385 1.22644 1.34465 1.52435 1.67074 1.86101 2.09272 2.21221 2.34775 2.65657 2.83647 3.00664 3.17447 3.32271 3.45876 3.60698 4.10443 4.35172 4.52908 4.82745 
38 0.0149 0.10348 0.16382 0.17355 0.20178 0.31762 0.32807 0.50964 0.53482 0.64996 0.81263 0.82911 0.84263 0.99603 1.01209 1.17175 1.18516 1.22044 1.33661 1.51231 1.66155 1.85265 1.87904 2.07542 2.20278 2.34134 2.64675 2.82846 2.99599 3.16853 3.31658 3.45251 3.59832 3.77523 4.09959 4.34521 4.51463 4.82135 
27 0.0241 0.11902 0.16894 0.18325 0.32274 0.33718 0.51713 0.662 0.82099 0.83539 1.00137 1.17715 1.1995 1.34413 1.66774 1.85838 2.21078 2.34679 2.83765 3.01039 3.17754 3.32226 3.45989 3.61304 4.10553 4.35244 4.82913 
33 0.02405 0.12138 0.17628 0.1923 0.33037 0.34606 0.52356 0.5655 0.66243 0.82983 0.84277 1.0084 1.18444 1.20742 1.351 1.5257 1.6766 1.86698 2.09229 2.219 2.35508 2.6587 2.84325 3.01352 3.18011 3.32929 3.46459 3.61508 3.79101 4.11091 4.36128 4.52665 4.83574 
35 0.01358 0.10128 0.16212 0.17243 0.21937 0.31637 0.32902 0.50901 0.5693 0.65001 0.81042 0.82688 0.84035 0.99455 1.17096 1.18748 1.33525 1.51292 1.6613 1.85117 2.07751 2.20148 2.34004 2.6469 2.82766 2.99501 3.16722 3.31483 3.45164 3.59738 3.77891 4.09815 4.34362 4.51704 4.81998 
31 0.01673 0.1108 0.16997 0.18175 0.32405 0.33689 0.51751 0.55272 0.65936 0.82003 0.83526 0.85485 1.00297 1.17903 1.19983 1.34515 1.53405 1.66961 1.86006 2.09045 2.21256 2.34837 2.83736 3.01055 3.17683 3.32353 3.45958 3.60959 4.10545 4.3522 4.82868 
39 0.0111 0.09993 0.16764 0.1762 0.1936 0.32169 0.33024 0.34737 0.51623 0.5436 0.65787 0.80692 0.83092 0.84023 0.99984 1.01107 1.17719 1.18947 1.2187 1.34246 1.52475 1.66571 1.6843 1.85698 1.87367 2.08869 2.21069 2.34699 2.65593 2.83577 3.00423 3.17466 3.32229 3.45839 3.60632 4.10489 4.35079 4.52834 4.82698 
38 0.01015 0.06436 0.13723 0.17684 0.18724 0.33029 0.34102 0.52258 0.54517 0.66232 0.82173 0.83962 0.85154 1.00805 1.02551 1.18421 1.19798 1.23293 1.34956 1.52508 1.67456 1.86585 1.89342 2.09096 2.21676 2.35398 2.65776 2.84146 3.01086 3.1801 3.32867 3.46426 3.61077 3.79033 4.1114 4.358 4.5262 4.83418 
24 0.00733 0.10563 0.16642 0.18114 0.32188 0.35641 0.52642 0.65689 0.81094 0.82948 0.84499 1.00046 1.1775 1.21171 1.35084 1.67256 1.86075 2.21604 3.17558 3.32366 3.45797 4.10426 4.35731 4.83244 
47 0.01885 0.10243 0.16663 0.17499 0.191 0.3203 0.3282 0.34058 0.51265 0.52865 0.65149 0.67516 0.81368 0.83155 0.84135 0.99917 1.01061 1.17438 1.18449 1.20731 1.33869 1.35696 1.51399 1.66389 1.67944 1.85607 1.87129 2.07788 2.20259 2.22401 2.34481 2.6487 2.83101 2.85164 2.99768 3.17107 3.31937 3.45465 3.46976 3.60017 3.77769 4.10282 4.34867 4.51691 4.64921 4.82438 4.84379 
39 0.01266 0.10498 0.16717 0.176 0.19475 0.32227 0.33208 0.51469 0.53683 0.65589 0.81175 0.83168 0.84234 1.00035 1.01551 1.17579 1.18763 1.2167 1.34155 1.52323 1.66642 1.69203 1.85806 1.88341 2.08565 2.20701 2.34595 2.65508 2.8343 3.00411 3.17337 3.32109 3.45685 3.60324 3.78881 4.10372 4.34997 4.52508 4.82645 
25 0.01578 0.10859 0.16332 0.17635 0.31687 0.33207 0.51096 0.80776 0.8274 0.84397 0.99497 1.17306 1.20462 1.34397 1.66053 1.85188 2.0915 2.20614 2.34179 2.83223 3.31773 3.45447 4.09877 4.34403 4.82055 
38 0.01212 0.09721 0.15973 0.16938 0.1979 0.31349 0.32357 0.50537 0.53722 0.6457 0.80132 0.82312 0.83323 0.99149 1.00895 1.16779 1.18161 1.21754 1.33218 1.50906 1.65748 1.84818 1.87567 2.06966 2.19732 2.3372 2.64228 2.8238 2.99041 3.16391 3.31209 3.44805 3.59371 3.76982 4.09513 4.34044 4.5114 4.81655 
36 0.01405 0.10611 0.16971 0.17902 0.2044 0.32507 0.33644 0.51715 0.54158 0.65801 0.81241 0.83282 0.84332 1.00294 1.02498 1.17928 1.19596 1.34387 1.52203 1.67036 1.86114 2.08544 2.21216 2.34844 2.65362 2.83628 3.00459 3.17532 3.32297 3.45853 3.60576 3.78913 4.10575 4.35221 4.52483 4.82843 
40 0.01339 0.10379 0.1695 0.17849 0.20098 0.32369 0.33307 0.37699 0.51627 0.53865 0.65643 0.8134 0.83279 0.84282 1.00222 1.01976 1.17791 1.19075 1.22198 1.34228 1.52081 1.66821 1.6948 1.8594 1.8812 2.08483 2.20937 2.34752 2.65286 2.83515 3.00198 3.17388 3.32268 3.4578 3.60412 3.78495 4.10524 4.35152 4.5207 4.82765 
33 0.01009 0.11573 0.17129 0.18829 0.32417 0.33828 0.51695 0.55158 0.65593 0.82741 0.84009 1.00311 1.17873 1.20071 1.34357 1.51856 1.66962 1.86022 2.08721 2.21045 2.349 2.65181 2.83702 3.00457 3.17436 3.32351 3.45916 3.60749 3.78606 4.10708 4.35677 4.52145 4.83067 
31 0.01784 0.11052 0.16705 0.17929 0.32072 0.33273 0.51333 0.54116 0.65513 0.81958 0.83373 0.86087 0.99978 1.17509 1.19237 1.33943 1.66587 1.85601 1.89016 2.09227 2.20535 2.34473 2.83206 3.00173 3.17207 3.31911 3.4552 3.60205 4.10297 4.34991 4.82426 
32 0.01692 0.11665 0.17274 0.18799 0.32659 0.34165 0.51917 0.55389 0.66003 0.82646 0.83949 1.00512 1.18127 1.20518 1.34602 1.5274 1.67233 1.86287 2.08971 2.2167 2.3515 2.65943 2.83929 3.00791 3.17765 3.32516 3.46144 3.61015 4.10792 4.35652 4.53739 4.83099 
33 0.01244 0.10612 0.16604 0.17598 0.2078 0.32043 0.33208 0.51285 0.54382 0.6549 0.81807 0.83263 0.85017 0.99897 1.02154 1.17449 1.19071 1.3403 1.66337 1.69258 1.85594 1.89514 2.20659 2.34433 2.83175 2.99937 3.17355 3.3198 3.45569 3.60584 4.10258 4.34833 4.824 
40 0.02284 0.11953 0.17681 0.18747 0.25003 0.33113 0.34236 0.5218 0.54102 0.66357 0.83312 0.84552 1.00957 1.0321 1.18403 1.19738 1.23399 1.34782 1.37236 1.52751 1.67521 1.86624 1.89306 2.08905 2.21371 2.35388 2.66075 2.84006 2.86621 3.00678 3.18042 3.32818 3.46417 3.49572 3.61161 3.79235 4.11181 4.35842 4.53157 4.83361 
43 0.01517 0.10048 0.16403 0.17285 0.19227 0.31832 0.32755 0.35876 0.51062 0.53183 0.65011 0.80798 0.82796 0.83785 0.9966 1.01221 1.17209 1.18351 1.21168 1.33671 1.36844 1.51479 1.66235 1.68445 1.85412 1.87681 2.07654 2.20147 2.23448 2.34242 2.64765 2.82971 2.99605 3.16874 3.31715 3.45262 3.59886 3.77949 4.09996 4.34613 4.5165 4.65657 4.82211 
33 0.02049 0.11176 0.1754 0.18677 0.32958 0.34192 0.5213 0.54513 0.66205 0.81551 0.83684 0.84793 1.00733 1.18339 1.19992 1.34817 1.53099 1.67489 1.86546 2.09499 2.21635 2.35284 2.66185 2.84052 3.01012 3.17951 3.32706 3.46262 3.61016 4.10971 4.35719 4.53067 4.83314 
52 0.01678 0.09818 0.16557 0.17332 0.18378 0.32051 0.32766 0.33783 0.51272 0.52558 0.55182 0.65221 0.67538 0.80628 0.83034 0.83907 0.86388 0.99973 1.00973 1.17524 1.18482 1.20529 1.33907 1.35426 1.51411 1.66521 1.68073 1.85682 1.87108 2.07877 2.20426 2.22735 2.34488 2.37926 2.64901 2.83075 2.84853 2.99745 3.17102 3.31931 3.33863 3.45498 3.4679 3.60034 3.77656 4.10311 4.12266 4.3486 4.51787 4.65548 4.82461 4.84089 
45 0.01955 0.10301 0.16733 0.17568 0.19172 0.32184 0.33046 0.3488 0.5139 0.53149 0.65421 0.80879 0.83116 0.84066 1.00002 1.0118 1.17547 1.18597 1.21057 1.33967 1.35914 1.51672 1.66515 1.68187 1.85733 1.87458 2.08137 2.20494 2.23285 2.34569 2.65258 2.83237 2.85454 2.99856 3.17269 3.3203 3.45605 3.47878 3.60251 3.78384 4.10385 4.34994 4.52087 4.82562 4.84997 
50 0.01703 0.10137 0.16826 0.17636 0.19136 0.32256 0.3305 0.34343 0.51396 0.52818 0.65281 0.66986 0.81048 0.83207 0.84125 1.001 1.01226 1.17569 1.18524 1.20463 1.33984 1.35482 1.51498 1.54372 1.66612 1.68173 1.85773 1.8722 2.07853 2.20394 2.22208 2.34586 2.37119 2.65011 2.83216 2.85249 2.99856 3.17219 3.32053 3.45617 3.47052 3.60199 3.7782 4.10395 4.12166 4.34963 4.51853 4.65992 4.82575 4.84336 
26 0.02024 0.11155 0.17217 0.18361 0.32611 0.33832 0.52292 0.80837 0.83378 0.84531 1.00346 1.02375 1.18226 1.20622 1.34963 1.67046 1.86249 2.21611 2.35255 2.84344 3.18305 3.32764 3.46363 4.10818 4.35524 4.83201 
55 0.01257 0.09949 0.16881 0.1765 0.18723 0.3245 0.33195 0.34308 0.51577 0.52823 0.55278 0.65521 0.67725 0.80947 0.83333 0.84207 0.86815 1.00313 1.01382 1.17766 1.18653 1.20325 1.34148 1.35434 1.51653 1.54382 1.66764 1.68158 1.85972 1.87333 2.07969 2.20491 2.22061 2.34779 2.36903 2.65203 2.83381 2.8512 2.99993 3.02146 3.17405 3.19353 3.32223 3.33781 3.45776 3.46975 3.60362 3.78187 4.10587 4.12098 4.35171 4.52147 4.67714 4.82743 4.84221 
44 0.0127 0.09921 0.16578 0.17419 0.19103 0.32001 0.32852 0.3459 0.51196 0.53134 0.65262 0.80504 0.82895 0.83828 0.99815 1.00993 1.1741 1.18529 1.21251 1.33861 1.36836 1.51612 1.66398 1.68279 1.85546 1.87237 2.07728 2.20436 2.34376 2.65137 2.83015 2.85273 2.99763 3.17078 3.31875 3.45438 3.48974 3.60032 3.77905 4.10178 4.34723 4.51822 4.8233 4.85141 
34 0.0103 0.10449 0.16302 0.17579 0.31736 0.33188 0.51041 0.55047 0.64955 0.81382 0.8289 0.84902 0.99615 1.17241 1.19534 1.3373 1.51329 1.66365 1.8532 2.07834 2.20463 2.34164 2.64542 2.83037 2.99834 3.16803 3.31638 3.45207 3.59991 3.78225 4.09911 4.34627 4.51558 4.82184 
46 0.01484 0.10666 0.16921 0.17793 0.19592 0.32278 0.33116 0.34599 0.51529 0.53485 0.65629 0.81724 0.83447 0.84548 1.00152 1.01361 1.17666 1.18735 1.21286 1.34078 1.36108 1.51904 1.66636 1.68271 1.85852 1.87455 2.08319 2.20567 2.2349 2.34702 2.65351 2.83378 2.86075 3.00107 3.17477 3.32202 3.45801 3.49133 3.60506 3.78578 4.10561 4.35082 4.52192 4.67468 4.82709 4.85958 
37 0.00853 0.10493 0.16789 0.17822 0.22983 0.32218 0.33374 0.51444 0.54151 0.65617 0.81581 0.83233 0.84576 1.00026 1.0226 1.1762 1.19084 1.34154 1.52017 1.66696 1.85749 1.89904 2.08265 2.20844 2.34603 2.65372 2.83406 3.00207 3.17357 3.32073 3.45709 3.60575 3.79064 4.10353 4.34998 4.52132 4.82584 
25 0.02056 0.12367 0.17337 0.19131 0.32685 0.34345 0.52242 0.68443 0.8265 0.84006 1.00543 1.1826 1.21378 1.35177 1.67379 1.86506 2.22428 2.35502 2.84967 3.18295 3.32869 3.46573 4.11021 4.3634 4.83725 
37 0.01106 0.10471 0.16645 0.17609 0.20374 0.32043 0.33039 0.51246 0.53539 0.65378 0.81408 0.83122 0.84387 0.99877 1.01675 1.17491 1.1891 1.22782 1.33957 1.52663 1.66463 1.69685 1.85619 1.88202 2.08408 2.2063 2.34433 2.65724 2.83147 2.99973 3.17154 3.31954 3.45572 3.60172 4.10284 4.34829 4.82407 
31 0.01469 0.10267 0.16334 0.17361 0.21697 0.3179 0.33079 0.51008 0.55324 0.65286 0.81246 0.82831 0.84282 0.9962 1.17278 1.19476 1.33717 1.52752 1.66272 1.85304 2.20319 2.3413 2.82894 2.99691 3.16897 3.31635 3.45281 3.60244 4.09882 4.34447 4.82073 
37 0.01292 0.1047 0.16778 0.17766 0.21315 0.32187 0.33239 0.51395 0.53825 0.65517 0.81235 0.83115 0.84231 1.00031 1.02557 1.17591 1.19025 1.22804 1.34124 1.52132 1.66667 1.85721 1.88579 2.08566 2.20779 2.34503 2.65411 2.83321 3.00373 3.17232 3.32072 3.45614 3.60335 4.10342 4.34952 4.52847 4.8256 
34 0.02108 0.11465 0.17087 0.18517 0.32557 0.34172 0.51772 0.5524 0.65732 0.82329 0.83688 0.88187 1.00405 1.17986 1.20466 1.34401 1.51968 1.67237 1.8635 2.09108 2.21231 2.35027 2.6557 2.83813 3.00453 3.17639 3.32363 3.4596 3.60572 3.79198 4.10649 4.35421 4.52803 4.82981 
43 0.00719 0.09562 0.16754 0.17611 0.19268 0.32271 0.3317 0.35847 0.51509 0.53431 0.65491 0.80873 0.83157 0.84101 1.00057 1.01283 1.17706 1.18841 1.21594 1.34082 1.36356 1.51794 1.66671 1.68719 1.85869 1.87925 2.0847 2.2065 2.23921 2.34703 2.65146 2.8341 2.9994 3.17308 3.32157 3.45684 3.47825 3.60281 3.78703 4.10483 4.35119 4.52148 4.82716 
38 0.01019 0.1031 0.17023 0.17916 0.19897 0.32493 0.33451 0.5184 0.54228 0.65999 0.81287 0.83415 0.84439 1.00273 1.01601 1.17942 1.19228 1.2234 1.34573 1.52805 1.66895 1.69185 1.86101 1.88725 2.09276 2.21123 2.34968 2.66021 2.83763 3.00816 3.17695 3.32497 3.46089 3.60929 4.10703 4.35336 4.52604 4.82973 
39 0.01937 0.11008 0.17255 0.18148 0.20172 0.32744 0.3372 0.52043 0.54322 0.66155 0.81623 0.83652 0.84706 1.00527 1.01956 1.18156 1.19418 1.22468 1.34668 1.52793 1.67124 1.6931 1.86304 1.8851 2.09375 2.21368 2.35145 2.661 2.83958 3.00951 3.17927 3.32676 3.46208 3.61026 3.79895 4.10929 4.3559 4.53357 4.83223 
45 0.01347 0.10375 0.17118 0.17969 0.19785 0.32658 0.3362 0.51785 0.53635 0.65719 0.80816 0.83363 0.84315 1.00425 1.01913 1.17998 1.19173 1.21962 1.34416 1.36878 1.51947 1.67027 1.69253 1.86161 1.8817 2.08461 2.20984 2.24139 2.34938 2.65324 2.83622 2.8598 3.00424 3.17544 3.32417 3.45962 3.48229 3.60511 3.78339 4.10676 4.35338 4.52085 4.66003 4.82919 4.85872 
30 0.00716 0.10857 0.17293 0.18779 0.32822 0.34721 0.52546 0.66296 0.81828 0.83602 0.85277 1.00677 1.18232 1.20816 1.35097 1.53761 1.67838 1.86821 2.22315 2.35612 2.66404 2.85151 3.01388 3.18157 3.32866 3.46352 3.61549 4.11017 4.36556 4.83912 
34 0.02067 0.10506 0.16755 0.17766 0.21832 0.32183 0.33323 0.51442 0.54351 0.65632 0.81202 0.83063 0.84192 0.99992 1.04698 1.17627 1.19336 1.34116 1.52799 1.66686 1.85712 1.89028 2.2093 2.34494 2.6579 2.83373 3.00564 3.17313 3.32025 3.45682 3.60846 4.10368 4.35026 4.82559 
35 0.01835 0.10324 0.16347 0.17295 0.19845 0.31795 0.32906 0.51037 0.54364 0.65134 0.81177 0.82853 0.84166 0.99627 1.02568 1.17279 1.19223 1.33723 1.52731 1.66161 1.85354 2.08489 2.20122 2.342 2.65608 2.82963 2.99711 3.16993 3.3168 3.45316 3.60439 4.09969 4.34565 4.52668 4.82163 
43 0.01079 0.10497 0.16912 0.17819 0.20034 0.32321 0.33264 0.36803 0.515 0.53399 0.65434 0.81742 0.83385 0.84552 1.00147 1.01633 1.17664 1.18812 1.21678 1.34087 1.36379 1.51566 1.66735 1.68997 1.8586 1.87816 2.08185 2.20645 2.2402 2.34668 2.64951 2.83388 2.99969 3.17299 3.32104 3.45743 3.60263 3.78117 4.10471 4.3515 4.51931 4.65498 4.82709 
34 0.02049 0.10337 0.1653 0.1752 0.21111 0.31894 0.32915 0.51265 0.54275 0.65518 0.80918 0.82895 0.83964 0.9971 1.01441 1.17534 1.19522 1.34 1.66254 1.69547 1.85434 1.88711 2.20883 2.34377 2.66591 2.83226 2.99953 3.17184 3.31934 3.4553 3.60654 4.10207 4.34768 4.82371 
39 0.01033 0.10177 0.16875 0.17737 0.19549 0.32283 0.33148 0.35012 0.51535 0.5364 0.65762 0.81312 0.8328 0.84276 1.00109 1.01348 1.17764 1.18995 1.21997 1.34283 1.52273 1.66665 1.68473 1.85821 1.87472 2.08549 2.20815 2.34708 2.65608 2.83391 3.00307 3.17446 3.32199 3.45791 3.60511 4.105 4.35093 4.8265 4.85417 
35 0.01256 0.09756 0.16388 0.17249 0.18971 0.31957 0.32933 0.51347 0.54795 0.65596 0.79805 0.82666 0.83593 0.86854 0.99759 1.0148 1.17471 1.19015 1.24473 1.3413 1.66394 1.85444 1.87622 2.08728 2.20759 2.34343 2.66326 2.83292 3.17246 3.3192 3.45553 3.61249 4.10113 4.3469 4.82319 
44 0.01047 0.10132 0.17066 0.17943 0.19965 0.32544 0.33498 0.51693 0.53541 0.6559 0.70493 0.81312 0.83379 0.84352 1.00329 1.0179 1.17855 1.18958 1.21627 1.34305 1.36671 1.51806 1.66965 1.69505 1.86093 1.88356 2.08213 2.20931 2.24354 2.34897 2.65191 2.83614 3.00152 3.1743 3.32308 3.45856 3.47861 3.60425 3.78075 4.10608 4.35276 4.51968 4.66455 4.82877 
45 0.0131 0.09494 0.15901 0.1672 0.18199 0.3127 0.32046 0.33214 0.50438 0.52012 0.64249 0.8001 0.8231 0.83252 0.99144 1.00238 1.16609 1.17636 1.2004 1.33031 1.34752 1.50258 1.65607 1.67102 1.84799 1.8618 2.06605 2.194 2.217 2.33662 2.63883 2.82208 2.84326 2.98826 3.16238 3.31079 3.44629 3.4624 3.59166 3.7661 4.09459 4.34012 4.50682 4.81583 4.83433 
48 0.00675 0.08885 0.16087 0.17115 0.18067 0.21371 0.32307 0.33206 0.51374 0.53015 0.65305 0.684 0.80014 0.829 0.83779 0.85727 1.00117 1.01764 1.17577 1.18559 1.20785 1.34017 1.36064 1.51464 1.66745 1.69235 1.85833 1.87868 2.07974 2.20606 2.23241 2.34549 2.64892 2.83258 2.8536 2.99893 3.17124 3.31991 3.45526 3.47029 3.60112 3.77699 4.10294 4.34913 4.5166 4.65688 4.82518 4.8445 
39 0.01538 0.09557 0.16191 0.17082 0.18928 0.31622 0.32506 0.34531 0.50917 0.53482 0.65055 0.79918 0.82524 0.83435 0.86858 0.99469 1.00747 1.17151 1.18429 1.21557 1.33597 1.51969 1.66009 1.68703 1.85154 1.87326 2.07663 2.20203 2.34068 2.64892 2.82752 2.99464 3.16792 3.31574 3.45165 3.59768 4.09848 4.34364 4.81974 
34 0.01371 0.10194 0.16394 0.17338 0.19912 0.31903 0.33079 0.51168 0.54366 0.6515 0.80887 0.82797 0.83897 0.99726 1.17359 1.19109 1.33809 1.51649 1.66344 1.85395 1.8876 2.07991 2.20457 2.34238 2.65039 2.8304 2.99921 3.16972 3.31754 3.4535 3.59984 4.10024 4.34636 4.82219 
38 0.0202 0.10985 0.17386 0.1836 0.2168 0.32822 0.3389 0.52005 0.54205 0.66075 0.81536 0.83614 0.84652 1.00603 1.02552 1.18149 1.19422 1.22482 1.34594 1.37946 1.52861 1.67163 1.69755 1.86407 1.89706 2.09583 2.21407 2.3517 2.668 2.83932 3.00788 3.17945 3.32657 3.46182 3.60809 4.10905 4.35595 4.83154 
53 0.01276 0.099 0.1653 0.17331 0.1865 0.31914 0.32647 0.33694 0.51092 0.52294 0.54652 0.6494 0.66374 0.81406 0.83107 0.84049 0.99842 1.00879 1.17297 1.18215 1.19946 1.33702 1.35028 1.51034 1.53477 1.66311 1.67734 1.85488 1.86807 2.07371 2.20054 2.21707 2.34345 2.36472 2.64625 2.82893 2.84586 2.99557 3.16941 3.18622 3.31767 3.33213 3.45334 3.46596 3.59864 3.77409 4.10163 4.11773 4.3473 4.51426 4.64809 4.82302 4.83804 
32 0.01704 0.10832 0.16937 0.18021 0.32442 0.33786 0.52001 0.65819 0.80894 0.83183 0.84334 1.00259 1.17976 1.20193 1.34797 1.52643 1.67088 1.86127 2.0911 2.21576 2.35094 2.65985 2.84536 3.03506 3.17686 3.3256 3.46077 3.61286 4.10597 4.35494 4.52496 4.83186 
49 0.00648 0.09584 0.16324 0.1715 0.1859 0.3173 0.32504 0.3368 0.50934 0.52442 0.64824 0.67099 0.80881 0.8284 0.83781 0.99625 1.00714 1.17149 1.18176 1.20525 1.33559 1.35337 1.50925 1.54198 1.66143 1.6783 1.85289 1.86762 2.07176 2.19984 2.22209 2.34156 2.64495 2.82737 2.84794 2.99385 3.16776 3.31618 3.45188 3.46684 3.59745 3.77264 4.09953 4.11871 4.34503 4.51302 4.6515 4.82099 4.84045 
29 0.00798 0.10501 0.16396 0.17507 0.31848 0.3316 0.51096 0.54219 0.65421 0.81506 0.83022 0.84997 0.99757 1.17336 1.19625 1.33776 1.66331 1.85413 2.20364 2.34197 2.82945 2.99878 3.16955 3.31702 3.45282 3.60047 4.0995 4.34599 4.8216 
23 0.02806 0.11504 0.16595 0.18362 0.31916 0.33541 0.51628 0.81038 0.82936 0.84718 0.99724 1.17757 1.34598 1.66531 1.8542 2.2245 2.34435 2.84424 3.32096 3.46102 4.10158 4.34659 4.82338 

59
