# Supplementary material for: Deciphering the Contribution of Oriens-Lacunosum/Moleculare (OLM) Cells to Intrinsic θ Rhythms Using Biophysical Local Field Potential (LFP) Models
Source: eNeuro. 2018 Sep 4;5(4):ENEURO.0146-18.2018. doi: 10.1523/ENEURO.0146-18.2018 (PMC6140113; doi:10.1523/ENEURO.0146-18.2018)
Supplement: Supplementary file 2 — Supplementary Code. Download supplement 2, GZ file [file sup_enu-eN-NWR-0146-18-s02.gz › LFP_microcircuit-master/BC-380-gi-0-gi_SD-0-PV12913020-dSD6.6ms-gnSD0.21-gpv-3.0-gsb2.5-csb0.21-gbs3.0-cbs0.1344-spiketimes.txt]

16250

338


79 0.14389 0.14822 0.15169 0.30009 0.30389 0.308 0.48661 0.49146 0.49468 0.6193 0.62409 0.6283 0.80939 0.81324 0.81651 0.82212 0.98174 0.98535 0.99154 1.14629 1.15071 1.15762 1.31109 1.31643 1.32131 1.47922 1.48375 1.48721 1.64053 1.648 1.83647 1.83938 1.84412 2.04973 2.0529 2.1751 2.18142 2.32134 2.32463 2.32951 2.45807 2.46469 2.46855 2.61389 2.61865 2.62193 2.80491 2.80951 2.81288 2.96871 2.97412 2.97828 3.14149 3.14489 3.14923 3.2907 3.29542 3.3001 3.42353 3.42948 3.43573 3.57057 3.57518 3.58007 3.74519 3.74927 3.75262 4.07864 4.08161 4.32763 4.33013 4.48185 4.48559 4.4891 4.60601 4.61306 4.80077 4.80396 4.80698 
87 0.14442 0.14831 0.15162 0.30051 0.30426 0.30814 0.48729 0.49136 0.49446 0.4992 0.61885 0.62324 0.62693 0.63283 0.80976 0.81348 0.81691 0.81973 0.98256 0.98539 0.99028 1.14662 1.15072 1.15702 1.31154 1.31528 1.32011 1.47958 1.48373 1.48758 1.64081 1.64837 1.65225 1.83726 1.83982 1.84379 2.0505 2.0531 2.05661 2.17567 2.18134 2.32215 2.32506 2.32883 2.45744 2.46423 2.46832 2.61409 2.61874 2.62225 2.80574 2.80987 2.81314 2.96924 2.97348 2.97733 3.14208 3.14529 3.14938 3.15401 3.29121 3.29479 3.30013 3.42394 3.4304 3.43441 3.5713 3.57526 3.57891 3.74602 3.74908 3.75284 4.07947 4.08211 4.08583 4.3283 4.33055 4.33385 4.48241 4.48557 4.48978 4.60644 4.61292 4.61925 4.8017 4.80459 4.80723 
33 0.16723 0.17518 0.3246 0.33099 0.51125 0.64361 0.65208 0.83433 1.00569 1.17316 1.33687 1.50448 1.66713 1.86179 2.07031 2.20184 2.34262 2.34812 2.48504 2.63836 2.82991 2.99306 3.16683 3.31812 3.45152 3.59345 3.59971 3.7711 4.09908 4.3471 4.50696 4.6336 4.82348 
0 
67 0.16516 0.16974 0.32093 0.32549 0.3378 0.50962 0.51344 0.52187 0.64134 0.64719 0.83141 0.83569 0.84983 1.00103 1.00659 1.01751 1.16791 1.17494 1.33226 1.33869 1.50061 1.50622 1.66583 1.67184 1.85567 1.86061 1.86631 2.06994 2.07624 2.09748 2.19618 2.20454 2.34172 2.34634 2.35441 2.4838 2.49054 2.63627 2.64124 2.82803 2.83258 2.85088 2.99165 2.99762 3.16192 3.16683 3.17323 3.31172 3.31753 3.44809 3.45343 3.59262 3.59846 3.6072 3.76786 3.77165 4.09889 4.1054 4.34629 4.35219 4.50163 4.50695 4.628 4.63761 4.82146 4.82537 4.83509 
0 
21 0.17003 0.32555 0.51341 0.83329 1.00569 1.3405 1.50689 1.67282 1.86214 2.34844 2.63935 2.83318 3.1697 3.31798 3.45757 3.59723 3.77032 4.10646 4.34972 4.50691 4.82619 
81 0.1541 0.15803 0.16299 0.31087 0.31455 0.31831 0.49647 0.50077 0.50447 0.62959 0.63353 0.6378 0.81944 0.82321 0.82672 0.99136 0.99578 1.00008 1.15702 1.16172 1.16733 1.32074 1.32597 1.33055 1.48917 1.49377 1.49798 1.64988 1.65672 1.66038 1.84609 1.84979 1.85414 2.05935 2.06265 2.1842 2.18995 2.19917 2.33144 2.33492 2.34003 2.4693 2.47436 2.47921 2.62513 2.62877 2.63258 2.81466 2.81891 2.82236 2.97843 2.98357 2.98917 3.15159 3.15541 3.1587 3.30065 3.30526 3.30972 3.43557 3.43944 3.44398 3.58062 3.58469 3.58965 3.75454 3.75886 3.76191 4.08838 4.09163 4.33708 4.33975 4.49176 4.49619 4.49977 4.61506 4.62285 4.62698 4.81074 4.81351 4.81784 
0 
53 0.15902 0.16423 0.31505 0.31945 0.50271 0.50744 0.6359 0.64038 0.82555 0.83028 0.99497 1.00027 1.16343 1.32747 1.33254 1.49521 1.49993 1.6595 1.66717 1.84855 1.85487 2.06196 2.06777 2.1926 2.33495 2.34025 2.47717 2.48269 2.63006 2.63411 2.82135 2.82586 2.98533 2.99051 3.15769 3.16232 3.30649 3.31174 3.44136 3.44609 3.58603 3.59111 3.75989 3.76346 4.09052 4.09643 4.3393 4.34669 4.49814 4.503 4.62533 4.81469 4.81945 
88 0.14468 0.14932 0.15258 0.30114 0.30485 0.30859 0.31281 0.48764 0.49267 0.49567 0.62033 0.62513 0.62892 0.81009 0.81398 0.81733 0.8222 0.98275 0.98634 0.99095 1.14715 1.15154 1.15687 1.31201 1.31763 1.32129 1.47987 1.48495 1.48817 1.64104 1.64892 1.65293 1.83747 1.84031 1.84456 2.05074 2.05398 2.05908 2.17603 2.18244 2.32238 2.32563 2.33003 2.45831 2.46512 2.46887 2.61452 2.61952 2.62255 2.80585 2.81066 2.81367 2.81907 2.96968 2.97536 2.97885 3.14264 3.14596 3.14997 3.15419 3.29173 3.29662 3.30047 3.424 3.4303 3.43469 3.57159 3.57635 3.58045 3.74617 3.75053 3.75346 4.07965 4.08258 4.08778 4.32862 4.33104 4.33678 4.4829 4.48678 4.48994 4.60695 4.61432 4.61891 4.80176 4.80491 4.80773 4.81195 
48 0.17639 0.18127 0.3321 0.33624 0.51955 0.524 0.65311 0.65872 0.84179 0.84668 1.01274 1.0181 1.18314 1.34645 1.51264 1.51878 1.67644 1.68348 1.86714 1.87177 2.07938 2.08641 2.20953 2.35354 2.36151 2.4944 2.50518 2.64714 2.83823 2.84371 3.00214 3.17471 3.17916 3.32648 3.46005 3.46678 3.60375 3.61069 3.77798 3.78437 4.10796 4.11455 4.3561 4.3634 4.5148 4.64419 4.83125 4.83588 
0 
130 0.14186 0.14515 0.14787 0.15014 0.15427 0.29798 0.30156 0.30411 0.30654 0.30962 0.48482 0.48828 0.49092 0.49306 0.49603 0.6158 0.61968 0.62273 0.62537 0.62831 0.80725 0.81061 0.81344 0.81556 0.81906 0.98006 0.98241 0.98543 0.98817 1.14408 1.14795 1.15125 1.15486 1.15907 1.30905 1.31229 1.31595 1.31867 1.32229 1.47708 1.48076 1.48368 1.48609 1.48993 1.63825 1.64433 1.64752 1.65064 1.65572 1.83478 1.83701 1.83956 1.84203 1.84628 2.04802 2.05024 2.05275 2.05569 2.17317 2.1772 2.18069 2.18719 2.31967 2.3223 2.3248 2.32753 2.45482 2.46069 2.46406 2.46673 2.4705 2.61158 2.61595 2.61858 2.6208 2.80327 2.80687 2.80933 2.81149 2.81505 2.96674 2.97034 2.9736 2.97588 3.13956 3.14239 3.14482 3.1474 3.15011 3.28861 3.29176 3.29493 3.29795 3.30089 3.42145 3.42711 3.42951 3.43292 3.43622 3.5688 3.57232 3.57486 3.57786 3.74351 3.74588 3.74872 3.75095 3.75371 4.07699 4.07928 4.08168 4.08449 4.32579 4.32785 4.33002 4.33322 4.47991 4.48273 4.48597 4.48803 4.49213 4.60393 4.60855 4.61208 4.6158 4.79924 4.80183 4.80389 4.80605 4.80962 
0 
61 0.15515 0.1597 0.16521 0.31265 0.31832 0.49898 0.5027 0.50796 0.63183 0.63679 0.82092 0.82583 0.99286 0.99961 1.15892 1.16734 1.324 1.33091 1.49025 1.49512 1.50066 1.65407 1.6589 1.6657 1.84755 1.85407 2.06055 2.06881 2.18679 2.19705 2.33291 2.33894 2.47179 2.47699 2.62692 2.63111 2.81756 2.8218 2.82708 2.98023 2.98519 3.15365 3.15911 3.30337 3.30995 3.4381 3.44444 3.58305 3.58852 3.75709 3.76222 4.0897 4.33851 4.34597 4.4937 4.49905 4.61806 4.62496 4.81249 4.81661 4.82271 
64 0.16629 0.1702 0.32185 0.32559 0.33168 0.50987 0.51346 0.64231 0.64627 0.83098 0.83447 0.83979 1.00035 1.00587 1.01173 1.16742 1.17388 1.17973 1.33503 1.33905 1.50241 1.50649 1.66576 1.67046 1.67843 1.85595 1.86038 1.867 2.06899 2.07309 2.19735 2.2057 2.34204 2.34666 2.35435 2.48392 2.48835 2.63677 2.64006 2.82751 2.8314 2.99256 2.99789 3.1624 3.16687 3.31433 3.31806 3.44907 3.45353 3.59312 3.59845 3.76642 3.7701 4.09795 4.10212 4.34631 4.35271 4.50359 4.50688 4.62994 4.63513 4.82093 4.82413 4.82979 
37 0.1495 0.15511 0.30628 0.49298 0.49924 0.62587 0.81453 0.82031 0.98633 1.15255 1.31654 1.48539 1.49104 1.65254 1.8411 2.05437 2.18185 2.32655 2.46928 2.62126 2.81131 2.81748 2.97534 3.14687 3.15331 3.29642 3.43375 3.57704 3.74989 3.75572 4.08344 4.33209 4.48709 4.49339 4.61487 4.80592 4.81104 
2 3.17132 4.82711 
2 0.82889 2.82809 
0 
15 0.17035 0.3261 0.51247 0.64637 0.83531 1.17626 1.50618 2.07563 2.63893 2.83294 3.16839 3.76946 4.34993 4.50788 4.82519 
26 0.15882 0.31789 0.50278 0.63597 0.82341 0.99983 1.16336 1.32829 1.4955 1.65992 1.85237 2.06502 2.3386 2.478 2.63121 2.82164 2.98605 3.15945 3.30769 3.44367 3.58879 3.76217 4.34171 4.49886 4.6292 4.81505 
72 0.15416 0.15873 0.3112 0.31534 0.31953 0.49804 0.50136 0.50478 0.63101 0.6352 0.64125 0.81895 0.82316 0.82572 0.99124 0.99634 1.00145 1.15749 1.16349 1.16811 1.32118 1.32658 1.33047 1.48978 1.49473 1.50013 1.65439 1.65872 1.66519 1.84588 1.85099 1.85512 2.05926 2.06353 2.18524 2.19066 2.33142 2.33553 2.47185 2.47605 2.48169 2.62601 2.6295 2.81623 2.81995 2.82453 2.9804 2.98408 3.15191 3.15653 3.16079 3.30127 3.30666 3.3099 3.43698 3.44195 3.58211 3.5861 3.75475 3.75921 3.76256 4.0883 4.09283 4.33692 4.34141 4.49195 4.49655 4.61532 4.62311 4.6289 4.8108 4.81398 
7 0.52059 0.65292 2.64567 3.32392 3.77671 4.51295 4.83095 
32 0.16827 0.32407 0.51054 0.5158 0.64474 0.83316 0.83857 1.00491 1.17278 1.33676 1.50398 1.66726 1.85689 1.86247 2.07233 2.20186 2.3443 2.4852 2.63882 2.82886 2.99343 3.16599 3.31674 3.45028 3.59434 3.76819 3.77618 4.09936 4.34745 4.50588 4.63423 4.82324 
34 0.15895 0.31308 0.31873 0.50093 0.6336 0.82493 0.99284 0.99955 1.15896 1.16839 1.32766 1.49522 1.65908 1.84741 1.85476 2.06134 2.19128 2.33279 2.47662 2.62831 2.81973 2.98456 3.15369 3.15923 3.30743 3.4386 3.58524 3.75956 4.08988 4.33799 4.49693 4.62466 4.81254 4.81866 
57 0.1501 0.15469 0.30676 0.31127 0.493 0.49803 0.6257 0.63075 0.81611 0.82052 0.98801 0.99532 1.15329 1.16286 1.31767 1.32548 1.48556 1.49112 1.64648 1.65476 1.84287 1.84768 2.05607 2.05991 2.18144 2.18943 2.3278 2.33179 2.46583 2.47252 2.62152 2.62624 2.81113 2.81638 2.97519 2.9816 3.14814 3.15289 3.29698 3.30486 3.42971 3.43575 3.44249 3.57691 3.58187 3.75132 3.75666 4.08504 4.08858 4.33393 4.33704 4.4884 4.49433 4.61238 4.62177 4.80707 4.81046 
99 0.15399 0.15787 0.16097 0.16512 0.31072 0.31367 0.31722 0.32056 0.49691 0.50138 0.50443 0.50792 0.62959 0.63347 0.63708 0.82006 0.82368 0.82639 0.83026 0.99188 0.99582 0.99885 1.15691 1.16082 1.1654 1.16941 1.3214 1.32627 1.32973 1.48932 1.49368 1.49668 1.50089 1.64966 1.6564 1.6596 1.6638 1.8467 1.84979 1.85378 2.05997 2.06347 2.06741 2.18496 2.19017 2.19515 2.33178 2.33484 2.33831 2.46728 2.47309 2.47676 2.48114 2.62462 2.6285 2.63121 2.81495 2.81913 2.82213 2.82597 2.97901 2.98402 2.98677 3.15205 3.15521 3.15846 3.16229 3.30085 3.30507 3.30882 3.31292 3.43261 3.43861 3.44308 3.44769 3.58077 3.58484 3.58824 3.5935 3.75521 3.7591 3.76202 4.08898 4.09224 4.09719 4.33797 4.34087 4.34573 4.49241 4.49673 4.49955 4.6155 4.62191 4.62556 4.632 4.81117 4.81411 4.81712 4.82051 
24 0.16984 0.32548 0.51255 0.64424 0.83448 1.0022 1.17469 1.67165 1.86213 2.0692 2.20332 2.34182 2.48422 2.82867 2.9916 3.16698 3.31887 3.45521 3.59883 3.77022 4.09978 4.34612 4.51003 4.8248 
59 0.16589 0.17021 0.32386 0.32826 0.51085 0.51472 0.64337 0.64758 0.83187 0.83563 0.85519 1.00224 1.00694 1.01796 1.17038 1.17656 1.33704 1.346 1.50405 1.50882 1.66728 1.67652 1.85718 1.86251 2.07039 2.07654 2.19665 2.20394 2.34293 2.34797 2.48415 2.48802 2.63716 2.64117 2.82893 2.83274 2.9917 2.99538 3.16414 3.16835 3.31359 3.31858 3.45026 3.4546 3.59337 3.598 3.76769 3.77195 4.09949 4.10428 4.34762 4.355 4.50377 4.50821 4.63076 4.63631 4.82251 4.82595 4.8321 
40 0.16054 0.16671 0.3184 0.50507 0.51101 0.63746 0.82486 0.82895 0.99648 1.00271 1.16305 1.17156 1.33029 1.49721 1.5055 1.66121 1.66928 1.85109 1.85726 2.06477 2.19487 2.33684 2.34433 2.47981 2.63333 2.82371 2.82955 2.98718 3.16015 3.31006 3.44556 3.58787 3.60027 3.76334 4.09359 4.34213 4.50056 4.62684 4.8174 4.82418 
89 0.17732 0.18047 0.18443 0.33365 0.33708 0.34028 0.52108 0.52376 0.52692 0.53353 0.65416 0.65771 0.66204 0.84268 0.846 0.84946 1.0135 1.01761 1.02151 1.18075 1.18492 1.18929 1.34634 1.34951 1.35335 1.51372 1.51676 1.52078 1.67797 1.6813 1.68613 1.86795 1.87169 1.87495 1.88125 2.08096 2.08441 2.08952 2.20893 2.21331 2.22057 2.35341 2.3569 2.36111 2.36841 2.4955 2.49885 2.50417 2.6486 2.65169 2.65855 2.83903 2.84203 2.846 2.85529 3.00255 3.00586 3.01028 3.17504 3.17851 3.18147 3.18792 3.32492 3.32864 3.33194 3.45952 3.46346 3.46718 3.60438 3.60762 3.61187 3.77868 3.78187 3.78502 4.10987 4.11306 4.11754 4.35852 4.36141 4.36584 4.51517 4.51865 4.52246 4.64346 4.648 4.83258 4.8353 4.83833 4.84243 
78 0.15297 0.15724 0.16306 0.30893 0.31236 0.31699 0.49546 0.50015 0.50432 0.62772 0.63252 0.63646 0.81861 0.82298 0.82593 0.9904 0.99479 1.00075 1.15531 1.1604 1.1673 1.32012 1.3253 1.33242 1.48826 1.493 1.49804 1.64901 1.65618 1.65994 1.84521 1.84959 1.85455 2.05845 2.06223 2.18397 2.18972 2.33024 2.33372 2.34034 2.46604 2.4725 2.4761 2.62211 2.62685 2.63008 2.81374 2.81819 2.82299 2.97756 2.98283 3.15046 3.15406 3.15794 3.29947 3.3043 3.30898 3.43202 3.43769 3.44209 3.57933 3.58379 3.58997 3.75379 3.75836 3.76323 4.0874 4.09116 4.33629 4.34014 4.49075 4.49552 4.61459 4.62115 4.62936 4.80959 4.81294 4.81786 
53 0.15367 0.15826 0.31043 0.31587 0.49775 0.50224 0.63019 0.63543 0.81785 0.82238 0.82757 0.99067 0.99828 1.15713 1.3216 1.32768 1.48958 1.49398 1.65538 1.66322 1.84533 1.85112 2.05875 2.0662 2.18733 2.3307 2.33651 2.47195 2.4778 2.62586 2.62997 2.81559 2.81999 2.9799 2.98483 3.15121 3.15685 3.30091 3.30734 3.43645 3.44318 3.58123 3.58674 3.75437 3.7594 4.08768 4.33634 4.49152 4.49636 4.61862 4.62574 4.81032 4.81454 
32 0.15464 0.30999 0.49738 0.63042 0.82014 0.98973 1.15714 1.32189 1.49059 1.65492 1.84416 2.05745 2.18759 2.32982 2.47267 2.62537 2.81527 2.9797 3.15062 3.1586 3.30083 3.43625 3.58093 3.75321 3.759 4.08656 4.33505 4.49081 4.4972 4.62187 4.80926 4.81508 
30 0.1647 0.32031 0.50877 0.64064 0.82795 0.8335 1.00009 1.16763 1.33356 1.50064 1.6644 1.85473 1.86057 2.06748 2.19689 2.34039 2.48183 2.63532 2.82629 2.9899 3.16143 3.31211 3.44762 3.59127 3.76481 4.09656 4.34536 4.50133 4.63108 4.82003 
83 0.14527 0.14956 0.15324 0.30147 0.3051 0.30907 0.48806 0.49272 0.49618 0.62067 0.62509 0.6293 0.81081 0.81468 0.81822 0.82441 0.9832 0.987 0.99172 1.14767 1.15176 1.15744 1.31255 1.31756 1.32175 1.48066 1.48521 1.48896 1.64189 1.64848 1.65231 1.83793 1.84096 1.8453 2.05118 2.05455 2.1765 2.18237 2.18979 2.32279 2.32611 2.33056 2.45959 2.46508 2.46951 2.61529 2.61963 2.62306 2.80637 2.81078 2.8143 2.82081 2.97012 2.97507 2.97883 3.14293 3.14627 3.15041 3.29211 3.29658 3.30096 3.42491 3.43037 3.43519 3.572 3.57644 3.58096 3.74661 3.75077 3.7541 4.08008 4.08315 4.32906 4.33174 4.48332 4.48711 4.49063 4.60742 4.61418 4.61876 4.80223 4.80546 4.80855 
142 0.13728 0.14047 0.14316 0.14537 0.14829 0.29339 0.29682 0.29931 0.30167 0.30394 0.48019 0.48349 0.48623 0.48827 0.49061 0.49474 0.61148 0.61516 0.61814 0.62068 0.62287 0.62749 0.80265 0.80588 0.80866 0.81076 0.8132 0.81653 0.97545 0.97784 0.9807 0.98332 0.98673 1.1395 1.14317 1.14635 1.14934 1.15283 1.30444 1.30756 1.31121 1.31359 1.31647 1.47248 1.47596 1.47891 1.48117 1.4841 1.63368 1.63936 1.64249 1.64491 1.6489 1.83016 1.8324 1.83477 1.83725 1.83979 2.0434 2.04564 2.04801 2.05082 2.16857 2.17232 2.17594 2.17977 2.31504 2.31764 2.32003 2.32266 2.32592 2.45028 2.45568 2.45894 2.46152 2.46417 2.60698 2.61108 2.61374 2.6159 2.61896 2.79864 2.80206 2.80462 2.80667 2.80942 2.81316 2.96213 2.96554 2.96887 2.97093 2.97474 3.13496 3.13776 3.14008 3.14263 3.14466 3.14823 3.28406 3.28714 3.29029 3.29306 3.29548 3.41684 3.42217 3.42454 3.42731 3.42988 3.56419 3.56755 3.57016 3.57284 3.57632 3.7389 3.74133 3.74404 3.74621 3.74819 4.07236 4.07467 4.07693 4.07964 4.32119 4.32324 4.32529 4.32841 4.4753 4.47808 4.48123 4.48325 4.48578 4.59933 4.60339 4.60712 4.6102 4.61496 4.7946 4.79717 4.79917 4.80131 4.80392 4.99802 
35 0.15362 0.15863 0.31045 0.4967 0.50161 0.62988 0.8183 0.8236 0.99061 1.1568 1.32074 1.48941 1.49451 1.65387 1.84537 2.0586 2.18591 2.33078 2.47075 2.47663 2.6251 2.81523 2.97901 2.98459 3.15108 3.30056 3.3094 3.43645 3.58089 3.75404 4.08767 4.33636 4.49136 4.6188 4.81015 
0 
61 0.17491 0.18009 0.33095 0.33513 0.3525 0.51865 0.52317 0.65105 0.65505 0.84074 0.84521 1.01154 1.01643 1.18065 1.18543 1.34398 1.34872 1.51241 1.5177 1.67527 1.68228 1.86557 1.87015 1.87948 2.07771 2.08271 2.20718 2.21668 2.3504 2.35589 2.36311 2.49302 2.49842 2.6453 2.64997 2.83674 2.84203 3.00064 3.00614 3.17289 3.17659 3.18645 3.32373 3.32793 3.45777 3.46308 3.60222 3.60722 3.77578 3.78092 4.10636 4.11139 4.35456 4.35972 4.51297 4.51779 4.64174 4.66024 4.82986 4.83382 4.83998 
94 0.17674 0.17989 0.18374 0.33261 0.33593 0.33937 0.34807 0.52024 0.52364 0.52716 0.54087 0.65291 0.65659 0.66051 0.84259 0.84533 0.84916 1.01218 1.01701 1.02147 1.1799 1.18477 1.1883 1.34511 1.34863 1.3521 1.36378 1.5129 1.51638 1.52017 1.67748 1.68143 1.68726 1.86614 1.87041 1.87409 1.88125 2.07986 2.08373 2.0888 2.20892 2.21451 2.22409 2.35191 2.35621 2.36073 2.36766 2.49593 2.50015 2.50583 2.64818 2.65086 2.65608 2.83919 2.84232 2.84646 3.00312 3.00643 3.01088 3.17347 3.17736 3.1805 3.18728 3.32386 3.32789 3.33114 3.34339 3.45932 3.46316 3.46736 3.6036 3.60786 3.6126 3.62696 3.77823 3.78113 3.78506 3.79368 4.10892 4.1122 4.11862 4.35746 4.36071 4.36718 4.51519 4.51788 4.52213 4.64273 4.6473 4.66359 4.8319 4.83467 4.83827 4.84376 
3 0.83642 1.00492 1.86126 
1 3.77498 
55 0.15844 0.16205 0.3144 0.31867 0.50223 0.50546 0.6343 0.63833 0.82294 0.82692 0.8313 0.99475 1.00002 1.16075 1.16789 1.32577 1.33062 1.49335 1.49715 1.65906 1.66438 1.84931 1.85449 2.06268 2.18941 2.19875 2.33455 2.33996 2.476 2.47991 2.62957 2.63288 2.81999 2.82328 2.82992 2.98363 2.98745 3.15526 3.15979 3.30502 3.31008 3.44015 3.44494 3.58573 3.59024 3.75882 3.7629 4.09181 4.34012 4.49592 4.49997 4.6212 4.62726 4.81418 4.81729 
80 0.14496 0.14931 0.15275 0.30149 0.30506 0.30881 0.48799 0.49258 0.49575 0.62059 0.625 0.62885 0.81053 0.81429 0.8176 0.98295 0.98684 0.99127 1.14787 1.1519 1.15688 1.31258 1.31773 1.32149 1.48036 1.48498 1.48833 1.64168 1.64872 1.65282 1.83769 1.84084 1.84478 2.05094 2.05437 2.17652 2.18231 2.32263 2.32596 2.33015 2.45951 2.4651 2.46904 2.61546 2.61965 2.62284 2.80625 2.81065 2.81385 2.97016 2.97539 2.97903 3.14289 3.14627 3.14995 3.29203 3.2965 3.30044 3.42472 3.43017 3.43492 3.57192 3.57633 3.58037 3.74633 3.75052 3.75354 4.07985 4.08299 4.32879 4.33157 4.48324 4.48743 4.49042 4.60744 4.61399 4.61895 4.802 4.80517 4.8082 
0 
28 0.16984 0.3263 0.51374 0.64773 0.83458 1.00613 1.1769 1.34037 1.50781 1.67211 1.86138 2.07502 2.20802 2.3475 2.48907 2.63946 2.83379 2.99798 3.16867 3.31862 3.45323 3.60186 3.77096 4.10426 4.35343 4.50773 4.636 4.82563 
28 0.15874 0.31607 0.50177 0.6351 0.8238 0.9955 1.16419 1.32747 1.49469 1.65909 1.84985 2.06161 2.19212 2.33402 2.47627 2.62912 2.81987 2.98398 3.15686 3.30743 3.44175 3.58473 3.75945 4.09037 4.33822 4.49632 4.62607 4.81344 
57 0.15267 0.15776 0.30899 0.31407 0.49516 0.50016 0.62827 0.63374 0.81806 0.82298 0.82972 0.98963 0.99558 1.15533 1.16244 1.31957 1.32566 1.48787 1.49331 1.65019 1.65639 1.84436 1.84966 2.05761 2.06245 2.18369 2.19076 2.32965 2.33492 2.46817 2.47431 2.62332 2.62823 2.81344 2.81853 2.97725 2.98292 3.14981 3.15532 3.29928 3.30561 3.43279 3.43777 3.57913 3.58449 3.75304 3.75848 4.08663 4.09146 4.33539 4.34043 4.49013 4.49564 4.61419 4.62281 4.809 4.81305 
28 0.16584 0.32248 0.50989 0.64266 0.8311 1.00335 1.17248 1.33483 1.50182 1.66637 1.85691 2.06962 2.20248 2.34318 2.48543 2.63645 2.82777 2.99151 3.164 3.31463 3.4498 3.59421 3.76726 4.09883 4.34565 4.50446 4.6328 4.82146 
96 0.17666 0.17966 0.18345 0.20463 0.33292 0.336 0.33917 0.35052 0.52064 0.52351 0.52677 0.53333 0.65279 0.6568 0.66089 0.84239 0.84514 0.84873 0.85626 1.0124 1.01641 1.02028 1.02776 1.18057 1.18466 1.18829 1.34555 1.34895 1.3527 1.51259 1.51598 1.51958 1.53307 1.6768 1.68037 1.68479 1.86756 1.87103 1.87437 1.88209 2.07967 2.08286 2.08751 2.21024 2.21548 2.3532 2.35646 2.36127 2.3693 2.49469 2.4982 2.50301 2.64707 2.65008 2.65547 2.83846 2.84138 2.84502 2.85012 3.003 3.00634 3.01161 3.17396 3.17744 3.18071 3.18668 3.32529 3.32819 3.33162 3.45832 3.46221 3.46568 3.47664 3.60421 3.60825 3.61309 3.7774 3.78056 3.78419 3.79043 4.10861 4.11178 4.11667 4.35717 4.3603 4.36573 4.51346 4.51701 4.52075 4.52861 4.6434 4.64779 4.83233 4.83486 4.83814 4.8436 
69 0.15686 0.16118 0.16572 0.31434 0.31835 0.32299 0.50189 0.50512 0.50981 0.63434 0.63854 0.82247 0.82639 0.82943 0.99429 0.99862 1.00214 1.16061 1.16557 1.17123 1.32492 1.33036 1.49237 1.49682 1.50104 1.65878 1.66228 1.84909 1.85353 1.85795 2.06215 2.06585 2.19009 2.19455 2.33427 2.3384 2.3466 2.47562 2.47918 2.62926 2.6328 2.8198 2.82327 2.82851 2.98368 2.98729 3.15522 3.15993 3.16529 3.30527 3.3104 3.44043 3.44513 3.58502 3.58864 3.59683 3.75866 3.76321 4.09114 4.09508 4.33966 4.34371 4.4954 4.49989 4.61987 4.62615 4.8139 4.81712 4.82216 
31 0.16707 0.3238 0.50893 0.64171 0.83368 1.0031 1.16835 1.17697 1.33434 1.50382 1.66823 1.85777 2.07003 2.19842 2.34132 2.48335 2.63594 2.82875 2.99013 3.16226 3.16745 3.31339 3.44894 3.59225 3.76595 3.77154 4.09859 4.34626 4.50412 4.6305 4.82168 
17 0.16564 0.32366 0.51006 0.83203 1.00369 1.1726 1.50163 1.67276 1.86252 2.48133 2.63425 3.59458 3.76529 4.09676 4.34442 4.50307 4.8195 
37 0.15491 0.31131 0.49858 0.50527 0.63264 0.82086 0.82585 0.9914 1.1577 1.32137 1.49224 1.65615 1.84592 2.05912 2.18537 2.33137 2.47315 2.62675 2.81788 2.98011 2.98667 3.15209 3.15901 3.30138 3.30962 3.43766 3.44491 3.58181 3.75469 3.76135 4.08812 4.33684 4.49194 4.49966 4.61572 4.81079 4.81754 
111 0.14474 0.14852 0.15129 0.15418 0.30086 0.30426 0.30743 0.3102 0.48747 0.49147 0.49396 0.49657 0.50048 0.61983 0.62364 0.62655 0.6294 0.81008 0.81348 0.81665 0.81914 0.98268 0.98548 0.989 0.99296 1.14695 1.1507 1.15456 1.15828 1.31182 1.31537 1.3189 1.3221 1.47992 1.48383 1.48685 1.48965 1.64126 1.6476 1.65049 1.65389 1.83739 1.83991 1.84312 1.84642 2.05064 2.05324 2.05606 2.17593 2.18099 2.18432 2.32227 2.32507 2.32808 2.33164 2.45819 2.46373 2.46714 2.46985 2.47479 2.61446 2.61867 2.62162 2.62419 2.80584 2.80985 2.8125 2.81525 2.82033 2.9695 2.97363 2.97662 2.97995 3.14233 3.14537 3.14858 3.15106 3.29155 3.29503 3.29865 3.30147 3.42422 3.42991 3.43301 3.43602 3.57146 3.57533 3.57804 3.58128 3.74616 3.74935 3.75221 3.7545 4.07958 4.08217 4.08517 4.32854 4.33073 4.33374 4.48267 4.48565 4.48905 4.4916 4.60677 4.61241 4.61641 4.62055 4.80175 4.80457 4.80688 4.80969 
32 0.15097 0.30736 0.49334 0.62659 0.81638 0.824 0.98798 1.1535 1.31766 1.32645 1.48603 1.65215 1.84266 2.0559 2.1816 2.32796 2.4664 2.47368 2.62161 2.81157 2.9754 3.14809 3.29749 3.43377 3.57747 3.75135 3.75914 4.08495 4.33366 4.48835 4.61252 4.80726 
40 0.154 0.30925 0.31719 0.4968 0.50222 0.62963 0.81897 0.82347 0.98929 1.15548 1.16496 1.32005 1.32732 1.48964 1.65527 1.84383 1.85186 2.05709 2.18648 2.32933 2.47223 2.62455 2.81461 2.82066 2.97924 3.1501 3.15709 3.29955 3.30712 3.4367 3.58038 3.75303 3.75857 4.08617 4.33479 4.48995 4.49571 4.61726 4.8088 4.81425 
7 0.16433 0.82825 1.00148 1.49904 1.6645 1.85707 4.62969 
64 0.14388 0.14826 0.30019 0.30425 0.30884 0.4864 0.49081 0.49506 0.61946 0.62372 0.62986 0.80927 0.81378 0.81879 0.98096 0.98578 1.14661 1.15225 1.31087 1.31652 1.47912 1.48397 1.64215 1.64802 1.8357 1.83979 2.04892 2.0527 2.17509 2.18156 2.32089 2.32471 2.45964 2.46558 2.61458 2.61886 2.80464 2.80907 2.81448 2.96862 2.97379 3.14112 3.14528 3.14917 3.29052 3.296 3.42544 3.43059 3.57038 3.57468 3.74432 3.74879 3.75223 4.07794 4.08165 4.32676 4.33014 4.48141 4.48619 4.60598 4.61406 4.80018 4.80339 4.80766 
30 0.17736 0.33446 0.51986 0.65282 0.84228 1.01501 1.18324 1.34598 1.51471 1.67936 1.86889 2.0774 2.2117 2.3538 2.3678 2.49796 2.6446 2.8394 2.99948 3.17509 3.32406 3.4576 3.60743 3.7775 4.10589 4.13478 4.35539 4.51303 4.64319 4.832 
33 0.16974 0.17636 0.32632 0.51306 0.64678 0.83564 0.84207 1.00524 1.01274 1.17289 1.33861 1.50608 1.66939 1.8602 1.86764 2.07322 2.20071 2.3457 2.48783 2.6416 2.83112 2.83791 2.99569 3.16846 3.3188 3.45295 3.59687 3.77254 4.10156 4.34941 4.50843 4.63397 4.82502 
29 0.15747 0.31387 0.50039 0.63361 0.82181 0.829 0.9946 1.16242 1.32592 1.49317 1.65803 1.84726 2.06062 2.19015 2.3338 2.47487 2.62828 2.81841 2.98332 3.15453 3.30561 3.4405 3.5842 3.75799 4.08906 4.33705 4.49534 4.62482 4.81222 
33 0.16378 0.17006 0.32001 0.32572 0.50738 0.63969 0.83087 1.001 1.16752 1.33275 1.49975 1.66436 1.85393 1.86047 2.06641 2.19673 2.33924 2.48114 2.63447 2.82524 2.83134 2.98951 3.16222 3.31249 3.44586 3.58991 3.76547 4.09527 4.34398 4.50262 4.63058 4.81903 4.82439 
3 0.83016 1.00219 1.66429 
25 0.16456 0.32091 0.50775 0.8302 1.16908 1.33383 1.50116 1.85706 2.06654 2.1967 2.33895 2.48346 2.63366 2.82495 2.98892 3.16151 3.3123 3.44767 3.59064 3.76438 4.09522 4.34232 4.50086 4.62939 4.81808 
27 0.16187 0.31971 0.50696 0.63949 0.82715 1.00004 1.17073 1.33396 1.49851 1.66084 1.85169 1.85814 2.06575 2.33783 2.48024 2.6327 2.8241 2.98795 3.16154 3.31259 3.44677 3.58837 3.76378 4.0946 4.34239 4.50083 4.81745 
57 0.17642 0.18162 0.33317 0.3371 0.51987 0.52412 0.65181 0.65596 0.84252 0.84692 1.01385 1.01876 1.18288 1.18882 1.34663 1.35286 1.51325 1.51777 1.67648 1.68298 1.86733 1.87162 1.88101 2.07888 2.08356 2.20907 2.22104 2.35282 2.35895 2.49327 2.49869 2.64614 2.6493 2.83804 2.84319 3.00129 3.00624 3.1747 3.17796 3.32425 3.32798 3.45795 3.46264 3.60398 3.60885 3.77798 3.78166 4.10756 4.1122 4.35626 4.36177 4.51428 4.51913 4.64228 4.83112 4.83495 4.84128 
79 0.15512 0.15831 0.16144 0.31177 0.31552 0.32008 0.49886 0.50167 0.50535 0.63175 0.63477 0.63861 0.8196 0.82272 0.82506 0.82852 0.99138 0.99529 0.99902 1.15785 1.16256 1.1678 1.32145 1.32645 1.33077 1.49034 1.49392 1.49737 1.65621 1.65893 1.66538 1.84621 1.85006 1.85438 2.05943 2.06282 2.18587 2.19048 2.33184 2.33544 2.34173 2.47233 2.47577 2.48113 2.62672 2.6297 2.81699 2.8201 2.8254 2.98011 2.984 2.98935 3.15251 3.15698 3.16064 3.30138 3.3058 3.30917 3.4378 3.44141 3.44755 3.58245 3.58538 3.59116 3.75487 3.75894 3.76184 4.08856 4.09188 4.33733 4.34014 4.49228 4.49647 4.49971 4.6164 4.62401 4.81124 4.81411 4.81839 
38 0.16837 0.32478 0.33044 0.51203 0.64401 0.64867 0.8344 1.00231 1.00941 1.17346 1.33697 1.50443 1.66729 1.67433 1.85737 1.86285 2.07292 2.20047 2.34486 2.35855 2.48591 2.63927 2.82998 2.83631 2.99403 3.16589 3.17066 3.3174 3.45135 3.59468 3.60259 3.76981 4.10096 4.34796 4.50625 4.6351 4.82248 4.82676 
73 0.16238 0.16507 0.17025 0.31799 0.3215 0.32498 0.50585 0.50913 0.51656 0.63805 0.64166 0.82729 0.83032 0.83391 0.99739 1.0019 1.00586 1.16391 1.16924 1.17289 1.32817 1.33244 1.33645 1.49812 1.50109 1.50548 1.66212 1.66584 1.6715 1.85243 1.85632 1.85957 2.06594 2.07095 2.19461 2.19984 2.33769 2.34175 2.34701 2.4791 2.48253 2.49356 2.63287 2.63561 2.82326 2.82647 2.8316 2.98763 2.99029 3.15884 3.16275 3.16645 3.30969 3.3134 3.44395 3.44828 3.58814 3.59211 3.60032 3.76248 3.76602 3.77717 4.09443 4.09864 4.34296 4.34628 4.4988 4.50244 4.62501 4.62993 4.81736 4.81993 4.82465 
3 1.84745 4.33737 4.8134 
100 0.1467 0.15112 0.15397 0.15875 0.30295 0.30685 0.31013 0.31373 0.48939 0.49429 0.49708 0.50058 0.62225 0.62699 0.63047 0.81238 0.81646 0.81919 0.82319 0.98442 0.98841 0.99197 1.14918 1.15368 1.15789 1.16198 1.31387 1.31949 1.32276 1.48207 1.48715 1.48991 1.49491 1.64287 1.65037 1.6536 1.65895 1.83916 1.84209 1.84558 1.85024 2.05242 2.0556 2.05926 2.17782 2.1841 2.19032 2.32406 2.32738 2.33097 2.46034 2.4671 2.47022 2.47468 2.61676 2.62161 2.62429 2.80758 2.81237 2.81504 2.81927 2.97153 2.97711 2.97997 3.14438 3.14777 3.15137 3.15473 3.29345 3.29854 3.30185 3.30545 3.42585 3.43201 3.4359 3.43957 3.57332 3.57808 3.58171 3.74785 3.75218 3.75486 3.75968 4.08134 4.08418 4.08778 4.3303 4.33262 4.33708 4.48467 4.48915 4.49167 4.49788 4.60872 4.61537 4.6194 4.80346 4.80664 4.80931 4.813 
2 0.83493 1.67373 
56 0.14723 0.15244 0.30342 0.30841 0.48962 0.49471 0.62269 0.62805 0.81267 0.81799 0.98439 0.99152 1.14998 1.15719 1.31429 1.32094 1.48243 1.4881 1.64605 1.65301 1.83913 1.84463 2.05235 2.05709 2.17823 2.18911 2.32422 2.32893 2.46373 2.47019 2.61808 2.62294 2.8078 2.81303 2.97188 2.97784 3.14449 3.14982 3.29381 3.30052 3.42936 3.4361 3.57356 3.57866 3.74774 3.75326 4.08133 4.086 4.33018 4.33438 4.48483 4.49051 4.6091 4.61937 4.8035 4.80719 
94 0.16084 0.16405 0.16786 0.31745 0.32064 0.32412 0.50252 0.50687 0.50971 0.51311 0.63634 0.63958 0.64299 0.64749 0.82627 0.82972 0.83234 0.83722 0.99747 1.00101 1.00426 1.16316 1.16704 1.17082 1.17511 1.32749 1.33229 1.33563 1.34043 1.49587 1.4998 1.50349 1.66022 1.66372 1.66787 1.85225 1.85485 1.85869 2.06553 2.06875 2.07239 2.19084 2.19565 2.19982 2.33744 2.34039 2.34375 2.35219 2.47728 2.48115 2.48427 2.63176 2.63467 2.63725 2.82046 2.82479 2.82741 2.83133 2.98517 2.98948 2.99188 3.15778 3.16129 3.16432 3.16796 3.30737 3.3117 3.31475 3.31838 3.44335 3.44664 3.44977 3.58702 3.59049 3.59406 3.76094 3.76462 3.76741 3.772 4.09449 4.09705 4.10071 4.34332 4.34566 4.35027 4.49816 4.50233 4.50493 4.62248 4.62743 4.6308 4.81721 4.81974 4.82329 
62 0.15571 0.1603 0.31251 0.31741 0.49902 0.50348 0.50853 0.63164 0.63664 0.8216 0.82569 0.83034 0.99245 0.9984 1.15845 1.16436 1.32218 1.328 1.4903 1.49548 1.50003 1.65506 1.65948 1.84724 1.85241 2.06039 2.06511 2.18646 2.19247 2.33249 2.33767 2.47196 2.47763 2.62661 2.6313 2.81568 2.82091 2.82643 2.97992 2.98534 3.15317 3.15827 3.16327 3.30191 3.30825 3.43851 3.4433 3.58155 3.58621 3.75591 3.76142 4.08955 4.09426 4.33836 4.34337 4.49272 4.49818 4.62095 4.62591 4.81213 4.81549 4.82231 
49 0.16043 0.16404 0.31658 0.3207 0.50414 0.50818 0.63629 0.64082 0.8248 0.82828 0.99572 1.00111 1.16191 1.16858 1.32853 1.33266 1.49655 1.50033 1.66079 1.66517 1.85114 1.8557 2.06479 2.19264 2.33711 2.34235 2.47793 2.48419 2.63172 2.82251 2.82808 2.98666 2.99178 3.15747 3.16196 3.30855 3.31221 3.44228 3.44828 3.58758 3.59484 3.76152 3.76506 4.09313 4.34139 4.49983 4.62676 4.8159 4.81893 
6 0.51554 1.86401 2.07582 2.83645 3.77246 4.50785 
65 0.18058 0.18511 0.33683 0.34072 0.52343 0.52732 0.53483 0.6556 0.65962 0.66699 0.84616 0.85025 1.018 1.02288 1.18441 1.18977 1.3485 1.35292 1.51625 1.52064 1.68071 1.68623 1.87047 1.87485 1.88039 2.08288 2.08708 2.21332 2.22234 2.35772 2.3635 2.49806 2.5029 2.65036 2.65391 2.84185 2.84634 2.85512 3.00559 3.01048 3.17746 3.18114 3.18738 3.32786 3.3317 3.34249 3.46234 3.46668 3.60704 3.61226 3.78134 3.78498 3.7958 4.11165 4.11595 4.36012 4.36478 4.51764 4.52114 4.52924 4.64689 4.65477 4.83518 4.83906 4.84579 
34 0.16485 0.32014 0.32577 0.50808 0.51523 0.64131 0.83081 1.00051 1.16766 1.17513 1.33393 1.5009 1.6647 1.8548 1.86063 2.06726 2.34024 2.4829 2.63579 2.82648 2.99068 3.16135 3.16977 3.31346 3.44882 3.59188 3.76558 3.77122 4.0963 4.34472 4.50322 4.63158 4.81951 4.82506 
57 0.1668 0.1702 0.32249 0.32621 0.51048 0.51435 0.64232 0.64643 0.83079 0.8346 1.00198 1.00642 1.16854 1.17361 1.17934 1.33496 1.33918 1.50337 1.50695 1.66687 1.67222 1.85722 1.86136 2.06932 2.07295 2.198 2.20261 2.34288 2.34724 2.48488 2.48854 2.63774 2.64068 2.82731 2.83134 2.83782 2.99279 2.99663 3.163 3.16715 3.31388 3.31839 3.44836 3.45391 3.5939 3.59794 3.76693 3.7704 4.09873 4.10217 4.34709 4.35202 4.50277 4.50699 4.63464 4.82242 4.82597 
0 
25 0.16468 0.32133 0.50821 0.64122 0.83088 1.00192 1.33446 1.50172 1.6645 1.85566 2.06844 2.34033 2.48273 2.63557 2.82659 2.99065 3.16315 3.31437 3.44759 3.59138 3.76592 4.09699 4.34541 4.50309 4.81977 
28 0.16471 0.32102 0.50849 0.64108 0.83135 0.99974 1.16745 1.33299 1.50104 1.66436 1.85442 2.06793 2.1962 2.33954 2.48229 2.63578 2.82608 2.99056 3.16355 3.31311 3.44748 3.59151 3.76678 4.09624 4.34447 4.50341 4.63095 4.81951 
44 0.16212 0.16677 0.31833 0.32247 0.50555 0.51025 0.63809 0.64261 0.82747 0.83124 0.99812 1.00314 1.16485 1.17214 1.33034 1.49818 1.66269 1.67021 1.85219 1.85649 2.06534 2.19518 2.33782 2.34411 2.47999 2.63301 2.82355 2.82938 2.98789 3.15953 3.16358 3.30974 3.31527 3.44503 3.58871 3.5943 3.76302 3.76882 4.09396 4.3421 4.50037 4.62795 4.81693 4.82068 
55 0.15873 0.16298 0.31493 0.31892 0.50234 0.50648 0.63461 0.63846 0.82289 0.82669 0.99441 0.99998 1.16149 1.16673 1.32722 1.33116 1.49499 1.49959 1.65891 1.66402 1.84928 1.85363 2.06224 2.06659 2.19126 2.33478 2.33913 2.47645 2.4811 2.62984 2.63305 2.82032 2.82418 2.98491 2.98924 3.15547 3.15948 3.3063 3.31031 3.44081 3.44523 3.58579 3.59033 3.75979 3.7631 4.09124 4.09575 4.33935 4.34417 4.49739 4.50076 4.62176 4.62654 4.8142 4.81771 
95 0.14999 0.15388 0.15725 0.30616 0.30949 0.31328 0.31735 0.49269 0.49678 0.49965 0.50325 0.62533 0.62914 0.63298 0.6382 0.81539 0.81884 0.82239 0.82643 0.98789 0.99076 0.99516 1.15227 1.15594 1.161 1.31709 1.32081 1.32497 1.3299 1.48522 1.48919 1.49275 1.49761 1.64631 1.65305 1.65624 1.8426 1.84514 1.84914 1.85421 2.05591 2.05853 2.0622 2.18114 2.18652 2.32747 2.33027 2.33388 2.46336 2.46905 2.47266 2.47693 2.61974 2.62387 2.62729 2.81099 2.81502 2.81813 2.82333 2.97476 2.97893 2.98242 3.1476 3.15065 3.15461 3.15845 3.29682 3.30039 3.30493 3.30877 3.42925 3.43528 3.43884 3.44352 3.57668 3.58049 3.58404 3.75135 3.75478 3.75813 4.08482 4.08739 4.09137 4.33388 4.33602 4.48792 4.49097 4.49479 4.61191 4.61805 4.62207 4.80694 4.80977 4.81232 4.81736 
20 0.16061 0.31989 0.50665 0.63929 0.82596 0.99731 1.49775 1.66362 1.85087 2.06437 2.33686 2.6326 2.98764 3.16211 3.58798 3.76353 4.09291 4.34104 4.50074 4.81558 
56 0.14893 0.1543 0.30522 0.31056 0.49146 0.49694 0.62433 0.63038 0.81451 0.82024 0.98617 0.99366 1.1518 1.16136 1.31612 1.32391 1.48428 1.49009 1.64751 1.65322 1.84096 1.84629 2.05418 2.05927 2.18018 2.19075 2.32597 2.33095 2.46489 2.47097 2.61981 2.62528 2.80972 2.81538 2.97372 2.98011 3.14628 3.15195 3.29551 3.30324 3.43096 3.43652 3.57539 3.58115 3.74951 3.75528 4.08311 4.08803 4.33203 4.33662 4.48666 4.49256 4.61108 4.61996 4.80527 4.80921 
56 0.14938 0.15547 0.30586 0.3115 0.49194 0.49762 0.62452 0.63107 0.81524 0.8211 0.98693 0.99413 1.15236 1.16052 1.31666 1.32399 1.48482 1.49137 1.64677 1.65348 1.84177 1.84743 2.05494 2.05984 2.18052 2.18945 2.32672 2.33188 2.46518 2.47181 2.62038 2.62575 2.81011 2.81607 2.9742 2.98078 3.14702 3.15289 3.29608 3.30358 3.43271 3.4392 3.5759 3.58172 3.75023 3.75607 4.08391 4.0887 4.33285 4.33678 4.48734 4.49332 4.6115 4.62127 4.80601 4.80996 
24 0.16007 0.31654 0.50534 0.63888 0.82558 0.99767 1.49639 1.66114 1.85187 2.06314 2.33656 2.47767 2.63082 2.82389 2.98573 3.15894 3.30941 3.44437 3.58718 3.76145 4.09209 4.34035 4.49835 4.81538 
28 0.15827 0.31297 0.50101 0.63376 0.82255 0.99407 1.16194 1.32646 1.49466 1.65855 1.84773 2.06163 2.19091 2.33332 2.4761 2.62842 2.81887 2.98401 3.15375 3.30501 3.4393 3.58467 3.75759 4.0899 4.33843 4.49456 4.62657 4.81277 
5 0.16818 2.34367 3.31936 4.34788 4.82517 
64 0.1727 0.17701 0.3293 0.33266 0.34301 0.51544 0.51909 0.52367 0.64787 0.6524 0.83898 0.84288 1.01008 1.01415 1.17852 1.18429 1.34076 1.34544 1.50893 1.51271 1.67216 1.67709 1.86143 1.86612 1.87025 2.07508 2.07992 2.20465 2.212 2.3478 2.35251 2.35817 2.4898 2.49484 2.64312 2.64731 2.83376 2.83845 2.85128 2.99784 3.00245 3.17057 3.17388 3.17908 3.32112 3.32459 3.45487 3.45895 3.59879 3.60348 3.77356 3.77663 3.78214 4.10375 4.10809 4.35196 4.35694 4.51074 4.51494 4.63969 4.6454 4.82715 4.83119 4.83549 
88 0.16786 0.17087 0.17491 0.32357 0.32704 0.32995 0.34156 0.51135 0.51426 0.51732 0.64466 0.64793 0.6546 0.83393 0.83659 0.84067 1.00395 1.00814 1.01215 1.17155 1.17628 1.18033 1.3364 1.33991 1.34379 1.50339 1.50704 1.51202 1.66759 1.67124 1.67559 1.85848 1.86212 1.86572 1.87366 2.07194 2.07507 2.0838 2.20116 2.20744 2.34437 2.3476 2.35166 2.35791 2.4861 2.48939 2.49416 2.63893 2.64179 2.65348 2.82908 2.83194 2.83518 2.83943 2.99441 2.99797 3.0051 3.16471 3.16835 3.17105 3.1822 3.31541 3.31893 3.32207 3.45 3.45401 3.45813 3.59569 3.59926 3.60423 3.7696 3.77237 3.77874 4.10024 4.1035 4.10926 4.34856 4.35171 4.3571 4.50668 4.50933 4.51686 4.63535 4.64118 4.82291 4.8255 4.82882 4.83448 
77 0.16439 0.16836 0.17282 0.32123 0.32514 0.32846 0.50721 0.51087 0.51429 0.64081 0.64522 0.65129 0.8303 0.83408 0.83792 1.00106 1.0055 1.00936 1.16815 1.17275 1.17712 1.33176 1.33664 1.34063 1.50054 1.50436 1.50857 1.66613 1.66942 1.67562 1.85595 1.85978 1.86331 2.0696 2.07287 2.19632 2.20048 2.34151 2.34516 2.35032 2.35729 2.48323 2.4866 2.63624 2.63942 2.82709 2.83048 2.83532 2.9898 2.99397 3.16241 3.16639 3.16997 3.31226 3.31698 3.32066 3.44767 3.45198 3.45987 3.59241 3.59603 3.6056 3.7646 3.76914 3.77165 4.09888 4.10216 4.34727 4.35076 4.50191 4.50638 4.51237 4.63071 4.63566 4.82076 4.82357 4.82761 
63 0.15692 0.16066 0.31227 0.31676 0.49996 0.50348 0.63197 0.63661 0.8217 0.82597 0.99265 0.99726 1.15892 1.1642 1.32369 1.32854 1.33359 1.49273 1.49657 1.65564 1.65999 1.84703 1.85131 2.06023 2.06413 2.18916 2.19668 2.3324 2.33653 2.47256 2.47729 2.62695 2.63066 2.81798 2.82179 2.82758 2.98193 2.98584 3.15319 3.15805 3.16252 3.30296 3.30829 3.31269 3.43821 3.44267 3.58299 3.58773 3.75644 3.76091 3.76474 4.08914 4.09325 4.33789 4.34208 4.49322 4.49791 4.50287 4.62043 4.62673 4.81199 4.81578 4.82027 
59 0.14808 0.15296 0.3043 0.3089 0.31494 0.49072 0.49613 0.50079 0.62365 0.62883 0.81374 0.81832 0.82237 0.98581 0.99225 1.15074 1.15975 1.31538 1.32315 1.48349 1.48893 1.64455 1.65279 1.84056 1.84509 2.05383 2.05812 2.17924 2.32541 2.32966 2.46332 2.47086 2.61847 2.62343 2.80893 2.81451 2.97292 2.97964 3.1457 3.15028 3.15501 3.29483 3.30312 3.42759 3.43379 3.57466 3.57992 3.7492 3.75503 4.08272 4.08678 4.33176 4.33528 4.48602 4.49187 4.6101 4.61979 4.80479 4.80853 
0 
112 0.14965 0.15364 0.1565 0.15974 0.30587 0.30931 0.31279 0.31576 0.4925 0.4965 0.49918 0.50182 0.50673 0.62463 0.62863 0.63164 0.63433 0.81495 0.81843 0.82156 0.82389 0.82786 0.98774 0.99052 0.99418 0.99821 1.15192 1.15578 1.15975 1.16354 1.31673 1.32047 1.32402 1.32717 1.48477 1.48887 1.49202 1.49475 1.6463 1.65279 1.65571 1.65937 1.84252 1.84513 1.84886 1.85225 2.05581 2.05853 2.06146 2.18091 2.18624 2.1898 2.32739 2.3302 2.33335 2.33756 2.46297 2.46881 2.47229 2.47489 2.48062 2.61942 2.62366 2.6268 2.62947 2.81087 2.81484 2.81773 2.82074 2.82503 2.97447 2.97869 2.98177 2.98547 3.14741 3.15048 3.15406 3.15657 3.29654 3.30013 3.30401 3.30705 3.42927 3.43522 3.43835 3.44156 3.57652 3.58035 3.58324 3.58666 3.75125 3.75459 3.75753 3.75983 4.08472 4.08739 4.09084 4.33374 4.33596 4.3395 4.48765 4.4907 4.49426 4.49691 4.61175 4.6176 4.62176 4.62605 4.80684 4.80981 4.81216 4.81558 
65 0.15301 0.15756 0.30919 0.31421 0.31865 0.49518 0.50004 0.50507 0.62836 0.63274 0.63903 0.81842 0.8235 0.98995 0.99615 1.1556 1.1628 1.31973 1.32624 1.48808 1.4933 1.50086 1.64865 1.65568 1.66443 1.84471 1.84997 2.05797 2.06211 2.18322 2.19016 2.32975 2.33398 2.46826 2.47325 2.48006 2.62414 2.62802 2.81299 2.81814 2.8246 2.97747 2.98281 3.15021 3.156 3.29942 3.30686 3.43187 3.43709 3.44311 3.57911 3.58369 3.75331 3.75888 4.08693 4.09098 4.33582 4.33932 4.49047 4.496 4.61411 4.62306 4.80912 4.8127 4.81844 
1 3.76805 
17 0.31923 0.50549 0.63875 0.82917 1.17071 1.33207 1.49847 1.66442 1.85509 2.82374 3.15988 3.31293 3.44584 3.76332 4.09582 4.50145 4.81966 
41 0.17004 0.17715 0.32251 0.3283 0.51453 0.64264 0.83471 0.83965 1.00347 1.00986 1.1679 1.1776 1.33254 1.3433 1.50935 1.66829 1.67552 1.86048 1.86561 2.07818 2.19706 2.34292 2.35044 2.48986 2.82767 2.8361 3.0 3.16337 3.17181 3.31356 3.44811 3.46014 3.60122 3.76683 3.77511 4.10376 4.35435 4.50302 4.51257 4.63143 4.82615 
40 0.16946 0.32687 0.51235 0.51671 0.645 0.6506 0.83603 1.00743 1.17291 1.17982 1.33743 1.34197 1.50533 1.51004 1.66989 1.86211 2.07204 2.20194 2.34452 2.34914 2.48659 2.63932 2.83168 2.99404 2.99953 3.16594 3.17006 3.31753 3.32275 3.45079 3.45558 3.59534 3.60045 3.77038 4.1001 4.10524 4.34903 4.50703 4.63539 4.8238 
13 0.1735 0.32957 0.83855 1.67584 1.86586 2.35094 2.83586 3.17142 3.77572 4.1076 4.35101 4.51369 4.82909 
28 0.16641 0.32311 0.51056 0.64275 0.83113 1.00149 1.17336 1.33624 1.50462 1.66897 1.86006 2.06865 2.2015 2.3412 2.4832 2.63588 2.82749 2.99104 3.16454 3.31551 3.44961 3.59385 3.76717 4.098 4.34868 4.50391 4.63621 4.82082 
0 
62 0.16263 0.16549 0.31968 0.32267 0.50639 0.50964 0.63921 0.6435 0.82769 0.8308 0.8351 0.99843 1.00251 1.00891 1.16456 1.17074 1.3316 1.33685 1.49918 1.5024 1.6627 1.66567 1.67226 1.85319 1.85658 1.86027 2.06611 2.06946 2.19545 2.33832 2.34218 2.34915 2.48046 2.48425 2.63377 2.63692 2.82461 2.82751 2.83294 2.98847 2.99184 3.15985 3.16345 3.31066 3.31452 3.44642 3.45094 3.58985 3.59424 3.76333 3.7667 4.09494 4.09857 4.34353 4.3486 4.50045 4.5036 4.62705 4.63158 4.81816 4.82074 4.82497 
118 0.17586 0.17886 0.18202 0.18756 0.33168 0.3351 0.33788 0.3423 0.51948 0.52239 0.52514 0.52915 0.65175 0.65531 0.65827 0.66365 0.84087 0.84409 0.84682 0.85016 1.01122 1.0151 1.01812 1.02302 1.17764 1.18218 1.18568 1.18902 1.34235 1.34611 1.3491 1.35302 1.36677 1.51186 1.51469 1.51771 1.52404 1.67596 1.67908 1.68256 1.689 1.86602 1.86987 1.87273 1.87602 1.8833 2.07905 2.08197 2.08507 2.09285 2.20635 2.21059 2.21541 2.35148 2.35514 2.35852 2.36316 2.37121 2.4936 2.49636 2.49973 2.50429 2.64661 2.64948 2.65313 2.66121 2.83725 2.84041 2.84346 2.8467 2.8632 3.00178 3.00432 3.00778 3.01508 3.17266 3.17617 3.17864 3.18209 3.1917 3.3236 3.32694 3.32971 3.33497 3.45757 3.46117 3.46388 3.46886 3.60255 3.60545 3.60851 3.61346 3.77636 3.77944 3.78209 3.78646 3.79701 4.10792 4.1109 4.11415 4.1241 4.35671 4.35924 4.36259 4.37409 4.51324 4.51653 4.51942 4.52375 4.63953 4.64377 4.64804 4.65843 4.83128 4.83394 4.83678 4.83978 4.84628 
70 0.16952 0.17314 0.1778 0.32534 0.32914 0.3337 0.51327 0.51677 0.52239 0.64657 0.65011 0.83558 0.83866 0.8423 1.00468 1.00947 1.01539 1.17151 1.17728 1.18437 1.33867 1.34252 1.50657 1.51106 1.6695 1.67407 1.85976 1.86431 1.86848 2.07369 2.07745 2.20233 2.208 2.34556 2.34965 2.35601 2.48825 2.49238 2.64137 2.64489 2.8318 2.83586 2.84005 2.99583 2.99964 3.16574 3.17026 3.17488 3.31856 3.322 3.45239 3.45597 3.597 3.60112 3.60837 3.772 3.77492 3.78147 4.10209 4.10533 4.35001 4.35373 4.36459 4.50869 4.51204 4.63579 4.64134 4.82464 4.82791 4.83112 
28 0.17337 0.33058 0.51616 0.64844 0.83738 1.01223 1.18029 1.343 1.51092 1.67808 1.86631 2.07472 2.20694 2.35114 2.49111 2.64165 2.83582 2.99742 3.16979 3.32121 3.45528 3.60014 3.77269 4.10406 4.3516 4.50947 4.63873 4.82752 
93 0.15185 0.15599 0.15906 0.30839 0.31169 0.31515 0.319 0.49465 0.49903 0.50178 0.50508 0.62749 0.63164 0.6354 0.81749 0.82103 0.824 0.82838 0.98969 0.9933 0.99788 1.15488 1.15872 1.16412 1.3192 1.32427 1.32772 1.48718 1.49158 1.49477 1.49945 1.64856 1.65512 1.65815 1.66357 1.84449 1.84741 1.85169 2.05778 2.06089 2.06537 2.18304 2.18871 2.19706 2.32946 2.33253 2.3368 2.46703 2.47211 2.47549 2.48047 2.62266 2.62646 2.62944 2.8129 2.81707 2.81986 2.82478 2.97687 2.98174 2.9846 3.14974 3.15289 3.15654 3.16054 3.29882 3.30322 3.30694 3.43166 3.43681 3.44093 3.44526 3.57866 3.58274 3.58654 3.75309 3.75727 3.76004 4.08671 4.08949 4.09458 4.33565 4.33815 4.48999 4.49399 4.49673 4.61398 4.62023 4.62443 4.80884 4.81184 4.81456 4.81975 
50 0.15611 0.16092 0.31152 0.31768 0.49825 0.50233 0.63164 0.63641 0.82091 0.82536 0.99141 1.15753 1.16723 1.3215 1.32805 1.49154 1.49599 1.65626 1.66128 1.84616 1.85288 2.05923 2.1869 2.33162 2.47261 2.47687 2.62635 2.63047 2.81664 2.82092 2.98008 2.98501 3.15219 3.15764 3.30155 3.30842 3.43812 3.44539 3.58191 3.58801 3.75518 3.76061 4.08831 4.33697 4.49239 4.4977 4.61926 4.62681 4.81128 4.81516 
24 0.16802 0.32443 0.51073 0.6434 0.83557 1.33641 1.50584 1.85991 2.06844 2.3424 2.63659 2.82938 2.99177 3.1666 3.31642 3.45036 3.59383 3.76839 4.09706 4.34502 4.50513 4.63571 4.82035 4.82662 
80 0.14689 0.15131 0.15493 0.30366 0.30773 0.31145 0.48993 0.49432 0.4978 0.6227 0.62717 0.63112 0.81247 0.81673 0.81987 0.98455 0.9892 0.99428 1.15011 1.15523 1.16107 1.31446 1.31984 1.32438 1.48258 1.48722 1.49085 1.64517 1.65079 1.65495 1.83928 1.84318 1.84723 2.05252 2.05619 2.17862 2.18417 2.32442 2.3281 2.33264 2.46271 2.46821 2.47196 2.61806 2.62233 2.62619 2.8082 2.81251 2.81609 2.97215 2.97721 2.98224 3.14465 3.14874 3.15209 3.294 3.29909 3.30297 3.42883 3.43329 3.43731 3.5739 3.5782 3.58275 3.7479 3.75228 3.75541 4.08151 4.08506 4.33036 4.33357 4.485 4.48968 4.49338 4.60951 4.61657 4.6216 4.80383 4.80694 4.81039 
1 0.8254 
45 0.15304 0.1584 0.3099 0.31628 0.49627 0.50115 0.62988 0.63645 0.81812 0.8233 0.98972 0.99632 1.15612 1.31976 1.32635 1.48848 1.49423 1.65572 1.84462 1.85162 2.05775 2.1854 2.33004 2.47329 2.62502 2.62904 2.81491 2.81973 2.97802 2.98328 3.15048 3.15673 3.29984 3.30649 3.43676 3.58051 3.75325 3.75903 4.08685 4.33556 4.49052 4.49609 4.61586 4.80944 4.8151 
37 0.17053 0.17677 0.32691 0.33278 0.51482 0.64785 0.83569 0.84103 1.00748 1.17672 1.33931 1.50726 1.6704 1.67915 1.86194 1.86689 2.0743 2.20208 2.34675 2.35346 2.49015 2.64043 2.83294 2.8392 2.99582 3.16946 3.31921 3.45413 3.59809 3.60755 3.77217 4.10347 4.35019 4.50851 4.63714 4.82544 4.83136 
41 0.17471 0.33034 0.33566 0.51785 0.52327 0.65259 0.84048 0.84658 1.01127 1.01952 1.17948 1.18837 1.34423 1.51202 1.67506 1.86483 1.8713 2.07841 2.20812 2.35082 2.36357 2.49353 2.64586 2.83665 2.84325 3.00069 3.17356 3.17892 3.3239 3.3299 3.46014 3.60293 3.77705 4.10666 4.1148 4.35468 4.36145 4.51407 4.64227 4.82946 4.83423 
8 0.171 0.32404 0.5123 0.83153 1.00625 1.67295 1.85894 4.82353 
74 0.16322 0.16659 0.17184 0.31865 0.3224 0.32677 0.5069 0.51047 0.51483 0.63936 0.64286 0.82842 0.83114 0.83519 0.99886 1.00302 1.00787 1.16455 1.16989 1.17457 1.33174 1.33591 1.49899 1.50252 1.50742 1.6629 1.66786 1.67424 1.85317 1.85725 1.86091 2.06613 2.06955 2.19532 2.20135 2.33834 2.34204 2.34683 2.35181 2.48062 2.4841 2.49085 2.63394 2.63702 2.82436 2.82797 2.83189 2.98905 2.99309 3.16004 3.16381 3.16772 3.31054 3.31464 3.44459 3.44897 3.45655 3.5895 3.59332 3.59881 3.76397 3.76715 3.7741 4.09509 4.09945 4.34374 4.34828 4.50092 4.50417 4.62944 4.63498 4.81831 4.82158 4.82512 
1 0.82174 
79 0.17012 0.17314 0.18111 0.32497 0.3287 0.33327 0.51329 0.51634 0.52004 0.64616 0.65043 0.83575 0.83854 0.84326 1.0058 1.01022 1.01893 1.17317 1.17781 1.18213 1.33824 1.34156 1.34869 1.50591 1.50934 1.51786 1.66982 1.67351 1.68323 1.85986 1.86382 1.86735 1.88756 2.07292 2.07725 2.10536 2.20306 2.20941 2.34532 2.34903 2.35303 2.48823 2.4922 2.50443 2.64119 2.64429 2.83073 2.83379 2.83853 2.99621 3.00071 3.16675 3.17056 3.17503 3.31772 3.32147 3.32845 3.45211 3.45656 3.47466 3.59734 3.60163 3.60901 3.77017 3.77385 3.7789 4.10214 4.10676 4.35061 4.35432 4.36413 4.50839 4.51163 4.52513 4.63437 4.63871 4.82482 4.82782 4.83199 
0 
82 0.16879 0.172 0.17727 0.32394 0.32775 0.33197 0.51136 0.51456 0.51825 0.6439 0.64741 0.65187 0.83497 0.8384 1.00492 1.0102 1.17142 1.17636 1.18124 1.33685 1.34063 1.3482 1.50455 1.50801 1.51415 1.66859 1.67302 1.67862 1.85833 1.86267 1.86624 2.07157 2.07458 2.08356 2.19984 2.20419 2.21262 2.34363 2.34713 2.3518 2.3581 2.48568 2.48841 2.49404 2.63852 2.64112 2.64779 2.82902 2.83262 2.83677 2.99401 2.99671 3.00265 3.16454 3.16836 3.17188 3.31527 3.31911 3.32297 3.44948 3.45345 3.45755 3.59465 3.59831 3.60314 3.76846 3.77176 3.77541 4.10034 4.10378 4.1125 4.3488 4.35244 4.36737 4.50518 4.50807 4.51219 4.63398 4.6376 4.82332 4.82591 4.82975 
83 0.14627 0.15064 0.1537 0.30238 0.30623 0.31004 0.48903 0.49384 0.49679 0.62106 0.62587 0.62956 0.81167 0.81553 0.81873 0.82309 0.98423 0.98771 0.99267 1.14841 1.1527 1.158 1.31343 1.31848 1.32229 1.48151 1.48632 1.48942 1.64248 1.6501 1.65379 1.83894 1.84188 1.84627 2.0522 2.0554 2.17747 2.18364 2.32381 2.32714 2.33162 2.45921 2.46627 2.47 2.47576 2.61578 2.62086 2.62398 2.80738 2.81192 2.81502 2.97104 2.97622 2.97928 3.14389 3.14739 3.15172 3.29308 3.29747 3.30185 3.30607 3.42549 3.43184 3.43606 3.57301 3.57756 3.58159 3.74769 3.7516 3.75511 4.08112 4.08413 4.33011 4.33259 4.48427 4.48796 4.49152 4.60833 4.61491 4.61977 4.80326 4.80648 4.80953 
67 0.16591 0.17028 0.17441 0.32299 0.32697 0.33018 0.51221 0.5156 0.5199 0.64659 0.65042 0.83067 0.83566 0.83908 1.00257 1.00758 1.01134 1.17255 1.1783 1.33311 1.33886 1.34297 1.50556 1.51018 1.66798 1.67158 1.67673 1.8574 1.8613 1.86509 2.07323 2.0767 2.20278 2.34425 2.34787 2.35286 2.48721 2.49152 2.6406 2.64463 2.83051 2.83345 2.83829 2.99534 2.99954 3.16517 3.16962 3.31392 3.3195 3.32329 3.45033 3.45449 3.59652 3.60097 3.77111 3.77395 4.10154 4.10481 4.34903 4.35222 4.50775 4.51101 4.62927 4.63657 4.82375 4.82663 4.83005 
35 0.15952 0.31525 0.32105 0.50368 0.63629 0.82499 0.82873 0.99574 1.00149 1.16311 1.32859 1.49522 1.50039 1.66037 1.84988 1.85742 2.06331 2.19143 2.33554 2.4772 2.63048 2.82107 2.98609 3.15686 3.16223 3.30737 3.44212 3.58713 3.75973 3.76559 4.09215 4.34056 4.49656 4.62687 4.81456 
59 0.15096 0.15606 0.30741 0.31218 0.4931 0.49842 0.50248 0.62617 0.6312 0.81647 0.82156 0.98785 0.99343 1.15372 1.16075 1.31762 1.32408 1.48583 1.49172 1.64657 1.65387 1.84265 1.84738 2.05587 2.05967 2.18155 2.18883 2.32792 2.33218 2.46631 2.47218 2.62177 2.62645 2.81112 2.81671 2.97531 2.98143 3.1481 3.1531 3.29719 3.30382 3.42987 3.43539 3.44016 3.57711 3.58236 3.75111 3.75633 3.75939 4.08494 4.0886 4.33374 4.33733 4.4883 4.49367 4.6123 4.6212 4.80715 4.81048 
25 0.16022 0.31879 0.50489 0.63824 0.82464 0.99913 1.16834 1.33079 1.49712 1.66381 1.85135 2.3374 2.48179 2.6319 2.82474 3.15911 3.31014 3.44511 3.58917 3.76195 4.09258 4.34115 4.49921 4.62752 4.81515 
84 0.16466 0.16791 0.17254 0.32 0.32373 0.32701 0.50798 0.51128 0.51555 0.63981 0.64344 0.64684 0.82836 0.83215 0.83512 0.99896 1.00366 1.00701 1.16528 1.17182 1.17565 1.3291 1.33439 1.33779 1.50022 1.50356 1.5086 1.66418 1.66762 1.67258 1.85435 1.85832 1.86194 2.06739 2.07086 2.07591 2.1935 2.19866 2.20471 2.33969 2.34335 2.34673 2.36324 2.48192 2.48543 2.49089 2.63566 2.63858 2.82547 2.82858 2.83299 2.9899 2.99266 2.99864 3.16095 3.16515 3.16839 3.30946 3.31469 3.31775 3.44578 3.45046 3.4547 3.59006 3.59416 3.59733 3.76305 3.76747 3.76999 3.7761 4.09645 4.09987 4.10613 4.34517 4.34836 4.50039 4.50481 4.50802 4.62481 4.63197 4.63605 4.82002 4.82276 4.8263 
28 0.1506 0.30689 0.49326 0.62689 0.81597 0.98708 1.15333 1.3173 1.48623 1.65237 1.84177 2.05491 2.18196 2.32711 2.4686 2.622 2.81151 2.97542 3.14758 3.29724 3.4335 3.57722 3.75059 4.08396 4.33266 4.48781 4.6151 4.80651 
0 
72 0.16657 0.17027 0.17579 0.32293 0.32694 0.33221 0.51065 0.51452 0.51962 0.64301 0.64721 0.65308 0.83086 0.8352 0.84004 1.00253 1.00722 1.01501 1.17047 1.176 1.33576 1.34047 1.50157 1.50613 1.51317 1.66727 1.67219 1.8574 1.86164 1.86627 2.07085 2.07507 2.19885 2.20568 2.34308 2.34756 2.35415 2.48542 2.48925 2.6383 2.64186 2.82893 2.83292 2.83762 2.99286 2.99699 3.16366 3.16838 3.17335 3.31495 3.319 3.32529 3.44904 3.45395 3.59457 3.59932 3.60733 3.76694 3.77115 3.77618 4.09988 4.10488 4.34818 4.3537 4.50372 4.50814 4.51391 4.63439 4.64376 4.82227 4.82557 4.82964 
30 0.16898 0.32483 0.51116 0.64479 0.8344 1.00618 1.17267 1.33664 1.5047 1.66856 1.85941 1.86607 2.07261 2.20052 2.34503 2.48618 2.63936 2.82915 2.83608 2.99421 3.16697 3.3168 3.4522 3.5945 3.76909 4.1006 4.34821 4.50647 4.63543 4.82277 
18 0.16578 0.32319 0.50899 0.64208 0.82983 1.17193 1.50415 1.66931 1.85717 2.06667 2.48227 2.82949 3.16537 3.31564 3.44867 3.76772 4.09624 4.34469 
0 
28 0.16488 0.32273 0.50904 0.64164 0.8324 1.00765 1.17225 1.3348 1.5016 1.66499 1.8568 2.06872 2.1978 2.34074 2.48425 2.63615 2.82785 2.99093 3.16498 3.31561 3.4492 3.59204 3.76709 4.09675 4.34542 4.50375 4.63185 4.82048 
0 
77 0.17402 0.17802 0.187 0.33052 0.334 0.34065 0.51717 0.52055 0.5257 0.6505 0.65483 0.83993 0.84331 0.84797 1.01046 1.01487 1.02112 1.17879 1.18401 1.34197 1.34606 1.354 1.5102 1.51424 1.67399 1.67889 1.69219 1.86406 1.86843 1.87215 1.89147 2.07678 2.0807 2.10466 2.20682 2.21299 2.34992 2.35403 2.36086 2.49145 2.49578 2.50961 2.64397 2.64732 2.83507 2.83848 2.84276 2.99975 3.00448 3.17168 3.1748 3.17896 3.32305 3.32697 3.45596 3.45999 3.46725 3.60065 3.606 3.61284 3.77482 3.77798 3.78407 4.10565 4.10913 4.11841 4.35395 4.35782 4.36593 4.51184 4.5156 4.52572 4.63979 4.64597 4.82926 4.83281 4.83697 
42 0.1679 0.32216 0.32876 0.51044 0.5169 0.64299 0.65108 0.8314 0.83637 1.00579 1.1726 1.33683 1.50421 1.6691 1.85709 1.86316 2.06981 2.20121 2.34219 2.35362 2.48485 2.63875 2.82888 2.83617 2.99347 3.16298 3.17104 3.31477 3.32098 3.44824 3.4574 3.59416 3.76773 3.77285 4.09917 4.11567 4.34771 4.50483 4.51138 4.63311 4.82147 4.82664 
117 0.14166 0.14535 0.14812 0.15091 0.29776 0.30119 0.30431 0.30706 0.4844 0.48821 0.49083 0.49343 0.49714 0.61667 0.62045 0.62335 0.62627 0.63112 0.80699 0.81037 0.81352 0.81591 0.8207 0.97963 0.98234 0.98593 0.98938 1.14386 1.14762 1.15154 1.15538 1.30873 1.31219 1.31588 1.31916 1.47682 1.48064 1.48376 1.48656 1.63816 1.64433 1.64748 1.65102 1.83433 1.83679 1.83992 1.84293 2.04758 2.05009 2.05278 2.05839 2.17285 2.17748 2.18106 2.31921 2.32198 2.32489 2.32817 2.45501 2.46055 2.46404 2.46687 2.47149 2.61135 2.61559 2.61852 2.62109 2.80278 2.80663 2.80941 2.81213 2.81616 2.96641 2.97035 2.97354 2.97707 3.13926 3.14226 3.14538 3.14784 3.15196 3.28847 3.29187 3.2956 3.29841 3.42113 3.42677 3.42989 3.43311 3.5684 3.57214 3.57493 3.57825 3.74311 3.74612 3.74907 3.75136 4.07653 4.07906 4.08191 4.32547 4.32762 4.33033 4.33694 4.47959 4.48253 4.48596 4.48842 4.60368 4.60901 4.6133 4.61774 4.7987 4.80147 4.80368 4.80641 4.81064 
20 0.15847 0.31596 0.50142 0.63611 0.82271 0.99655 1.49372 1.84677 2.06122 2.33605 2.62943 2.81913 3.15704 3.44433 3.58825 3.75962 4.08934 4.33702 4.49673 4.81239 
24 0.17667 0.33374 0.52107 0.65677 0.84184 1.01365 1.1851 1.34714 1.51576 1.67825 1.86881 2.07988 2.35492 2.64741 2.83956 3.00413 3.17631 3.32607 3.46108 3.77831 4.1082 4.35629 4.51589 4.83128 
29 0.16269 0.31825 0.50583 0.63978 0.82688 0.8308 0.99696 1.16288 1.33129 1.49827 1.662 1.85154 2.0659 2.19476 2.33749 2.48039 2.63281 2.82435 2.98809 3.15918 3.31048 3.44275 3.58863 3.76393 4.09454 4.34266 4.50107 4.62712 4.81818 
66 0.16444 0.16764 0.31971 0.32319 0.32683 0.50822 0.51164 0.64041 0.6439 0.82956 0.83284 0.83797 0.99996 1.00472 1.16783 1.17249 1.17697 1.33274 1.33727 1.5001 1.50462 1.66469 1.66868 1.85437 1.85918 2.06757 2.07086 2.19647 2.20328 2.34003 2.34341 2.34912 2.48247 2.48583 2.63535 2.63824 2.82613 2.82967 2.83369 2.99092 2.99533 3.16215 3.16585 3.17043 3.31262 3.31663 3.44598 3.45044 3.59107 3.59479 3.60168 3.76512 3.76843 3.77369 4.09645 4.09997 4.34499 4.34806 4.50219 4.50521 4.51049 4.63073 4.63583 4.81986 4.82282 4.82677 
26 0.17184 0.32631 0.5162 0.6495 0.83462 1.00442 1.17627 1.34232 1.50913 1.67203 1.86247 2.22034 2.34904 2.49197 2.64486 2.83376 2.99992 3.17194 3.3207 3.45695 3.60053 3.77288 4.10419 4.35448 4.51189 4.82564 
0 
137 0.14264 0.14591 0.14861 0.15086 0.15381 0.29879 0.30234 0.30463 0.30697 0.30938 0.48571 0.48902 0.4917 0.49366 0.49608 0.61599 0.62034 0.62337 0.6257 0.62813 0.63286 0.80809 0.81141 0.8141 0.81626 0.81879 0.9809 0.98321 0.98596 0.9885 0.99195 1.14486 1.14868 1.15157 1.15459 1.15858 1.30991 1.31309 1.31661 1.31899 1.32213 1.47793 1.48147 1.48435 1.4866 1.48945 1.63903 1.64489 1.64801 1.65046 1.65417 1.83567 1.8379 1.84021 1.84258 1.84539 2.0489 2.05112 2.05352 2.05597 2.17403 2.1778 2.18116 2.18495 2.32055 2.32317 2.32552 2.32791 2.33126 2.45555 2.46123 2.46444 2.467 2.4699 2.61242 2.61669 2.61922 2.62139 2.62446 2.80418 2.80763 2.81004 2.81208 2.81474 2.96757 2.97097 2.97412 2.97614 2.97995 3.14035 3.14316 3.1454 3.14795 3.15005 3.28928 3.29247 3.29547 3.29832 3.30073 3.42231 3.42779 3.43002 3.43289 3.43561 3.56966 3.57301 3.57554 3.57803 3.581 3.74435 3.74664 3.74937 3.75149 3.7535 4.07787 4.08015 4.08237 4.08478 4.32663 4.32875 4.33074 4.33348 4.48077 4.48359 4.48659 4.48857 4.49104 4.60476 4.60873 4.61217 4.61572 4.62274 4.80016 4.80272 4.80472 4.80667 4.80933 
99 0.14618 0.15028 0.1534 0.30238 0.30581 0.30928 0.31287 0.48887 0.49323 0.49596 0.49963 0.62171 0.62583 0.62949 0.81165 0.81526 0.81865 0.82291 0.98401 0.98704 0.99126 1.14851 1.15229 1.15724 1.16229 1.31323 1.31742 1.32106 1.32547 1.48144 1.48568 1.48892 1.49381 1.64263 1.6493 1.65263 1.83873 1.84138 1.845 1.84972 2.05199 2.05475 2.05794 2.17728 2.18286 2.19057 2.32361 2.32651 2.32992 2.45994 2.46576 2.46952 2.47418 2.61609 2.62025 2.62343 2.80713 2.81134 2.81436 2.81905 2.97095 2.97538 2.97853 3.14382 3.14697 3.15076 3.15418 3.29298 3.29698 3.30106 3.30481 3.42559 3.43129 3.43508 3.43968 3.57285 3.5769 3.58046 3.74748 3.75107 3.75418 3.75768 4.08093 4.08358 4.08693 4.32991 4.33212 4.33576 4.48411 4.48735 4.49077 4.49576 4.60814 4.61442 4.61922 4.80307 4.806 4.80841 4.8122 
44 0.17009 0.17547 0.32643 0.3327 0.5134 0.51794 0.6471 0.83613 0.84163 1.00735 1.0155 1.17712 1.33999 1.50673 1.67123 1.67834 1.86189 1.86819 2.07295 2.20513 2.34666 2.35391 2.48796 2.49829 2.6403 2.83264 2.83816 2.99563 3.16822 3.17401 3.31901 3.45312 3.5976 3.60748 3.77137 3.78213 4.10188 4.11021 4.35009 4.50786 4.51402 4.63691 4.8246 4.82901 
0 
56 0.15544 0.15987 0.31206 0.31673 0.49818 0.50248 0.63113 0.63574 0.8205 0.82526 0.99223 0.99857 1.15821 1.16494 1.32224 1.32864 1.49067 1.49551 1.65498 1.65927 1.84721 1.85188 2.06048 2.06484 2.18644 2.19223 2.3326 2.33713 2.47198 2.47727 2.62688 2.63087 2.81617 2.82105 2.98018 2.98535 3.15285 3.15833 3.30198 3.30923 3.4379 3.44235 3.58207 3.5868 3.75576 3.7613 4.08938 4.09353 4.3382 4.34254 4.49283 4.49819 4.61737 4.62548 4.81199 4.8154 
36 0.16683 0.32318 0.5096 0.51381 0.64318 0.83197 0.83683 1.00158 1.00771 1.17344 1.33532 1.50314 1.66676 1.85751 2.07031 2.19951 2.34193 2.35317 2.48401 2.48947 2.63778 2.82815 2.83407 2.99229 3.16508 3.31552 3.44915 3.59407 3.76803 3.77265 4.0987 4.34647 4.50557 4.63328 4.82154 4.8256 
0 
54 0.14974 0.15566 0.30583 0.31151 0.49255 0.49889 0.62444 0.63047 0.81514 0.82157 0.98773 0.99733 1.1518 1.15782 1.16528 1.31701 1.32496 1.48498 1.49139 1.64598 1.65439 1.84247 1.85058 2.05573 2.18102 2.19094 2.32732 2.3347 2.46266 2.47139 2.61919 2.62571 2.81092 2.81752 2.97455 2.98168 3.14741 3.1546 3.29657 3.30477 3.42895 3.43604 3.57652 3.58358 3.75117 3.75843 4.08462 4.33363 4.48781 4.49509 4.6119 4.62103 4.80676 4.81153 
76 0.16012 0.16444 0.16951 0.31723 0.3218 0.50363 0.50748 0.51112 0.63575 0.63934 0.64375 0.82542 0.8298 0.83535 0.99698 1.00248 1.16309 1.16836 1.17653 1.32697 1.33212 1.33707 1.49519 1.49987 1.50451 1.66035 1.66378 1.67231 1.85191 1.85642 1.86102 2.0656 2.06954 2.19157 2.19665 2.33763 2.34161 2.34891 2.47483 2.48011 2.484 2.63158 2.63534 2.82189 2.82551 2.83029 2.98504 2.98952 2.99652 3.15775 3.16249 3.16594 3.30703 3.31262 3.31699 3.44207 3.4458 3.44993 3.58762 3.59127 3.5983 3.76057 3.76559 3.77185 4.09449 4.09864 4.3433 4.34803 4.49791 4.50237 4.62233 4.62905 4.63631 4.81717 4.81996 4.82458 
53 0.14812 0.15332 0.30458 0.31031 0.4907 0.49542 0.62454 0.63069 0.81351 0.81868 0.98497 1.1511 1.31498 1.32495 1.48344 1.48886 1.64897 1.65469 1.83971 1.84577 2.05292 2.05825 2.17934 2.32499 2.33117 2.46631 2.47156 2.61947 2.62442 2.80898 2.814 2.97293 2.97899 3.14524 3.15146 3.29471 3.30348 3.4313 3.4377 3.57465 3.58069 3.74835 3.75398 4.08196 4.08719 4.3307 4.33586 4.48554 4.49161 4.61024 4.61963 4.80424 4.80787 
102 0.17559 0.17867 0.18203 0.1897 0.33168 0.33528 0.33818 0.34433 0.51935 0.52254 0.52556 0.53093 0.65207 0.65555 0.65911 0.84139 0.84451 0.84792 0.85498 1.01174 1.01615 1.01972 1.02877 1.17995 1.1845 1.18794 1.34335 1.3468 1.3501 1.35735 1.51197 1.51517 1.51871 1.53235 1.67583 1.67961 1.68373 1.866 1.87002 1.87309 1.87814 2.07925 2.08233 2.08686 2.1041 2.20761 2.21265 2.21839 2.35148 2.3554 2.35919 2.36436 2.4938 2.4973 2.50156 2.64634 2.64933 2.65358 2.83773 2.84093 2.84442 2.84972 3.00146 3.00414 3.00837 3.17274 3.17647 3.1791 3.18344 3.32392 3.32717 3.3301 3.34156 3.45793 3.4619 3.46532 3.60249 3.60622 3.6099 3.61571 3.77694 3.77989 3.78301 3.78824 4.10783 4.11101 4.11529 4.13071 4.35661 4.35972 4.3641 4.51292 4.51631 4.51973 4.52615 4.64227 4.64645 4.65567 4.83118 4.83403 4.83734 4.84175 
57 0.15911 0.16212 0.31538 0.31897 0.50324 0.50681 0.63494 0.63855 0.8236 0.82673 0.83037 0.99484 0.99923 1.16199 1.16675 1.32733 1.33104 1.49523 1.49854 1.65909 1.66288 1.84978 1.85384 2.06299 2.0669 2.19081 2.19639 2.33516 2.33928 2.47668 2.4806 2.62977 2.63277 2.82067 2.82418 2.98501 2.98911 3.15681 3.16008 3.30706 3.31071 3.44092 3.445 3.58591 3.59002 3.75988 3.76317 4.09162 4.09556 4.33971 4.34455 4.49773 4.5008 4.62541 4.6295 4.81448 4.81758 
0 
23 0.16358 0.32299 0.50652 0.64041 0.83095 1.33385 1.50042 1.6651 2.34071 2.4816 2.6345 2.82598 2.98966 3.16259 3.313 3.44887 3.59059 3.76486 4.09702 4.34433 4.50198 4.63065 4.81937 
57 0.15326 0.15769 0.30952 0.31398 0.49558 0.50032 0.50525 0.62909 0.63357 0.81907 0.82364 0.99016 0.99555 1.15597 1.16184 1.32004 1.32583 1.48833 1.49332 1.65453 1.65945 1.84494 1.84951 2.0581 2.06218 2.18409 2.1911 2.33028 2.33442 2.47091 2.47542 2.62424 2.62852 2.81369 2.81862 2.97783 2.98307 3.15056 3.15543 3.29969 3.30559 3.4368 3.44216 3.57982 3.58419 3.7534 3.75858 4.08712 4.09115 4.33602 4.33963 4.49054 4.49561 4.61501 4.62362 4.80945 4.81302 
24 0.15838 0.31244 0.50151 0.63547 0.82513 0.99609 1.32785 1.49444 1.84695 2.06045 2.33239 2.47675 2.62884 2.81999 2.98428 3.15303 3.30788 3.44292 3.58579 3.75933 4.08884 4.33717 4.49626 4.81188 
68 0.16824 0.1717 0.17636 0.32392 0.3279 0.33183 0.51274 0.51626 0.64455 0.64889 0.83198 0.83615 0.84013 1.00352 1.00819 1.01246 1.17055 1.17522 1.17983 1.33412 1.33895 1.3429 1.50569 1.50957 1.66816 1.67257 1.85851 1.8625 1.86613 2.07174 2.07617 2.1982 2.2031 2.34389 2.34785 2.35253 2.48635 2.49064 2.63961 2.64304 2.83088 2.83413 2.84005 2.99503 2.9999 3.16788 3.17115 3.31449 3.31957 3.32423 3.45006 3.45497 3.59536 3.59974 3.60865 3.77083 3.77391 4.10093 4.10516 4.34955 4.35436 4.50784 4.51163 4.63291 4.6373 4.82419 4.82797 4.83154 
58 0.1652 0.16858 0.32225 0.32577 0.50874 0.51291 0.64204 0.64581 0.83059 0.83342 1.00016 1.00495 1.01137 1.17059 1.17526 1.33464 1.33888 1.50128 1.50529 1.66535 1.67017 1.85543 1.85983 1.86601 2.06918 2.07317 2.19725 2.20305 2.34159 2.3455 2.48356 2.48799 2.63678 2.64255 2.82733 2.83209 2.99162 2.99627 3.1638 3.16709 3.31488 3.31827 3.44843 3.45254 3.59274 3.59708 3.76675 3.76948 4.09773 4.10175 4.3457 4.35045 4.50397 4.50721 4.63128 4.6383 4.82109 4.82582 
6 0.1615 0.5047 0.82487 2.82448 4.34159 4.81561 
4 0.84767 3.18091 3.78159 4.51916 
49 0.15294 0.15859 0.30872 0.31432 0.49658 0.50174 0.62889 0.637 0.81738 0.82234 0.98923 0.9967 1.15582 1.16358 1.32097 1.32687 1.48872 1.49403 1.65298 1.6613 1.8436 1.8503 2.05703 2.1858 2.32907 2.33734 2.47002 2.47669 2.62405 2.81425 2.81952 2.97914 3.14951 3.15502 3.29991 3.30561 3.43445 3.44114 3.58 3.58847 3.75323 3.75825 4.08589 4.33421 4.49004 4.49548 4.61738 4.80865 4.81422 
69 0.16401 0.16736 0.17206 0.31958 0.32326 0.32711 0.50748 0.51067 0.51443 0.63941 0.64311 0.64875 0.82886 0.83193 0.83584 1.00033 1.00466 1.01047 1.16575 1.17287 1.33191 1.33624 1.50024 1.50456 1.66407 1.66877 1.85356 1.8586 1.86204 2.06644 2.0699 2.19543 2.19962 2.33885 2.34309 2.34777 2.48147 2.48558 2.63464 2.6374 2.82536 2.82856 2.83239 2.98909 2.99299 3.16065 3.16429 3.16858 3.31213 3.31557 3.44488 3.4498 3.58945 3.59406 3.59944 3.76543 3.76809 4.09535 4.09911 4.34389 4.34727 4.50228 4.50515 4.6274 4.63136 4.63811 4.81842 4.8216 4.82511 
24 0.15419 0.31051 0.49708 0.63074 0.81893 0.99152 1.32301 1.49021 1.84338 2.05733 2.32945 2.47271 2.62511 2.81536 2.98009 3.15048 3.30293 3.43787 3.58105 3.7547 4.08579 4.33364 4.49214 4.80828 
28 0.17243 0.3302 0.51699 0.65058 0.83824 1.01197 1.18131 1.34215 1.50982 1.67383 1.86488 2.07596 2.20339 2.34775 2.64312 2.83725 2.99731 3.17329 3.32325 3.45671 3.6005 3.77457 4.10372 4.35108 4.51194 4.6397 4.8274 4.83192 
48 0.16912 0.17421 0.32452 0.32878 0.51187 0.51721 0.64511 0.65077 0.83477 0.83966 1.00546 1.01092 1.17272 1.17798 1.33709 1.34244 1.5046 1.66887 1.67469 1.85995 1.86531 2.07252 2.20087 2.34449 2.35006 2.48686 2.49447 2.64073 2.83114 2.83639 2.99503 3.16587 3.1704 3.31727 3.32239 3.45205 3.45694 3.59604 3.60702 3.77119 4.101 4.10752 4.34903 4.35504 4.50755 4.63438 4.82374 4.82892 
65 0.16038 0.16363 0.31573 0.31992 0.32322 0.50366 0.50683 0.51 0.63604 0.64 0.82502 0.82847 0.83249 0.99585 1.0 1.16227 1.16767 1.32678 1.33076 1.33458 1.49615 1.49952 1.66021 1.66398 1.85037 1.85485 1.85902 2.06327 2.06695 2.1903 2.19482 2.33587 2.34006 2.4776 2.48083 2.63095 2.63419 2.82122 2.82429 2.82775 2.98515 2.9882 3.15669 3.1612 3.30756 3.31194 3.31543 3.44165 3.44641 3.58661 3.58998 3.75962 3.76361 3.7666 4.09229 4.09624 4.34095 4.34467 4.49684 4.50093 4.62133 4.62749 4.81524 4.81801 4.82146 
4 0.17406 0.32775 1.86307 4.82776 
6 0.16624 0.51378 1.17224 2.82838 3.31538 3.59483 
34 0.16569 0.32335 0.50956 0.64239 0.83078 0.83578 1.00294 1.01253 1.17327 1.33481 1.50508 1.66458 1.67445 1.85753 1.86196 2.06886 2.19858 2.34316 2.35474 2.48285 2.63605 2.82702 2.83327 2.99069 3.16468 3.31495 3.44895 3.59242 3.7675 4.09759 4.34533 4.50359 4.63278 4.81971 
32 0.15991 0.31641 0.50357 0.63784 0.82484 0.8287 0.99578 1.00224 1.16171 1.32987 1.49625 1.65986 1.85034 1.85563 2.06419 2.19376 2.33582 2.47821 2.63154 2.82198 2.9867 3.15658 3.16157 3.30964 3.44376 3.58726 3.76226 4.09263 4.34053 4.49906 4.62575 4.81517 
47 0.1504 0.15486 0.30669 0.31382 0.49301 0.49784 0.62617 0.6323 0.81589 0.82066 0.98698 1.153 1.31697 1.32494 1.48576 1.4907 1.64988 1.65654 1.84171 2.05498 2.18182 2.32711 2.46677 2.47254 2.62132 2.62576 2.81139 2.81663 2.97512 2.98038 3.14746 3.15449 3.29679 3.30473 3.43259 3.57716 3.58393 3.75046 3.75707 4.08408 4.33276 4.48748 4.49371 4.61331 4.62145 4.80651 4.81163 
103 0.14719 0.1508 0.15356 0.15827 0.30324 0.30678 0.30999 0.31405 0.48989 0.49388 0.49635 0.50018 0.62226 0.6261 0.62886 0.63305 0.81246 0.81583 0.81897 0.82232 0.98521 0.98796 0.99224 1.14931 1.15323 1.15828 1.16286 1.31421 1.31774 1.32171 1.3261 1.48226 1.4861 1.48924 1.4937 1.64356 1.65013 1.65333 1.66007 1.83989 1.84233 1.84591 1.85053 2.05315 2.05565 2.05854 2.1783 2.18318 2.19001 2.32477 2.32758 2.33075 2.46036 2.46623 2.47005 2.47367 2.61677 2.62123 2.62415 2.80824 2.81225 2.815 2.81949 2.9719 2.97601 2.97914 3.14481 3.14788 3.15118 3.15466 3.29404 3.29754 3.30214 3.30549 3.42657 3.43244 3.43612 3.44084 3.5739 3.57777 3.58048 3.58697 3.74868 3.75178 3.755 3.75825 4.0821 4.08463 4.0879 4.33107 4.33314 4.33663 4.48512 4.4881 4.49173 4.49618 4.60912 4.61479 4.61981 4.80425 4.80707 4.80925 4.81409 
28 0.16077 0.31742 0.50493 0.63936 0.82507 0.83122 0.99771 1.16696 1.33039 1.49717 1.66394 1.8514 2.06698 2.19644 2.33783 2.48096 2.63297 2.82292 2.98722 3.15938 3.30964 3.44806 3.58838 3.76231 4.09605 4.49985 4.62751 4.8178 
76 0.14733 0.15227 0.1561 0.30348 0.30736 0.31173 0.49005 0.49529 0.49885 0.62262 0.6276 0.63182 0.81271 0.81715 0.82061 0.98524 0.98914 0.99462 1.14961 1.15415 1.16135 1.31443 1.32061 1.32561 1.48255 1.48802 1.49175 1.64395 1.65143 1.65486 1.83995 1.84303 1.84804 2.05321 2.05655 2.17853 2.18592 2.32483 2.32825 2.46129 2.46693 2.47098 2.61719 2.62184 2.6255 2.80841 2.81342 2.8171 2.9721 2.97821 3.14492 3.1485 3.15287 3.29414 3.29953 3.30386 3.42692 3.43312 3.43832 3.57404 3.57899 3.74871 3.75351 3.75683 4.08214 4.08527 4.33112 4.33375 4.48526 4.48919 4.49297 4.60939 4.61826 4.8043 4.80763 4.81128 
53 0.15432 0.15964 0.31146 0.31794 0.49973 0.50417 0.6307 0.63737 0.81997 0.82482 0.82934 0.9914 0.99759 1.15754 1.16697 1.32166 1.33011 1.48971 1.4955 1.65582 1.66244 1.84611 1.85263 2.05938 2.06789 2.18907 2.33146 2.3381 2.47236 2.47943 2.62585 2.63115 2.81723 2.82279 2.98023 2.98563 3.15196 3.15833 3.30146 3.30889 3.4374 3.4443 3.58156 3.58858 3.75523 3.7613 4.08841 4.33733 4.49209 4.49827 4.62143 4.8112 4.8158 
27 0.16036 0.31722 0.50467 0.63696 0.82445 0.99723 1.16694 1.33156 1.49722 1.66115 1.85282 2.06371 2.33698 2.47804 2.6314 2.82342 2.98796 3.15848 3.30956 3.44401 3.58844 3.76166 4.0922 4.34003 4.4985 4.62788 4.81537 
52 0.15092 0.15656 0.30725 0.31332 0.49362 0.49886 0.62676 0.63272 0.81629 0.82197 0.98786 0.99553 1.15371 1.16367 1.31789 1.32515 1.4864 1.49237 1.65083 1.65707 1.84246 1.84949 2.05571 2.18267 2.32776 2.33435 2.46751 2.47369 2.62175 2.62699 2.81204 2.81756 2.9759 2.98222 3.14804 3.15411 3.2976 3.30488 3.43339 3.43997 3.5777 3.58428 3.75129 3.75708 4.08474 4.33346 4.48834 4.49444 4.61407 4.6233 4.80711 4.81153 
46 0.158 0.31457 0.32119 0.49964 0.50908 0.6331 0.64104 0.82498 0.99524 1.16103 1.16847 1.32524 1.33462 1.49343 1.65303 1.66358 1.85035 2.0653 2.18833 2.33522 2.34145 2.47107 2.48052 2.62838 2.63446 2.81906 2.8255 2.9823 2.99081 3.15546 3.16229 3.30513 3.31303 3.4355 3.44563 3.585 3.59158 3.7587 3.76472 4.0941 4.34153 4.4957 4.50181 4.61913 4.62991 4.81605 
80 0.15533 0.15892 0.16171 0.31207 0.31546 0.31878 0.4977 0.5016 0.50507 0.63089 0.63437 0.63798 0.81965 0.82303 0.8261 0.83074 0.99226 0.99599 0.99987 1.15785 1.16254 1.16779 1.32193 1.3273 1.33126 1.49047 1.49459 1.49742 1.65176 1.65757 1.66079 1.84723 1.85126 1.85515 2.06033 2.06349 2.18568 2.19131 2.33248 2.33554 2.34773 2.47079 2.47525 2.47876 2.62643 2.62973 2.63299 2.81578 2.81957 2.8234 2.97974 2.98444 2.98885 3.15271 3.15583 3.15952 3.30171 3.306 3.3097 3.43628 3.43971 3.44435 3.58171 3.58534 3.58959 3.75577 3.75956 3.76249 4.08943 4.09233 4.33823 4.34091 4.49303 4.49754 4.50067 4.61652 4.62455 4.81169 4.81447 4.81808 
25 0.16017 0.31685 0.50291 0.63952 0.8246 1.00141 1.16837 1.33116 1.49634 1.65986 1.8535 2.06235 2.33868 2.47731 2.63065 2.82113 3.15816 3.3095 3.44461 3.59001 3.76146 4.09092 4.3391 4.49872 4.81374 
6 0.17261 0.32825 0.83466 1.00772 1.86272 4.82702 
79 0.14743 0.15152 0.15517 0.30376 0.30755 0.31173 0.48979 0.49405 0.49747 0.62283 0.62687 0.63083 0.81285 0.81716 0.8208 0.98448 0.98895 1.15019 1.15492 1.16193 1.31445 1.3195 1.32518 1.48264 1.48715 1.49133 1.64444 1.65025 1.65529 1.83922 1.8431 1.8475 2.05243 2.05601 2.17827 2.18392 2.32443 2.32801 2.33444 2.46303 2.46805 2.47248 2.61813 2.62208 2.6255 2.80787 2.81213 2.8153 2.97206 2.97692 2.98466 3.14463 3.14857 3.15204 3.29405 3.29875 3.3037 3.42842 3.43227 3.4371 3.57374 3.57788 3.58404 3.74779 3.7521 3.75547 4.08144 4.08492 4.33024 4.33335 4.485 4.48952 4.49486 4.6091 4.61563 4.62127 4.80364 4.80671 4.80981 
0 
40 0.15723 0.31167 0.31804 0.50004 0.50552 0.63305 0.82038 0.82576 0.99175 0.99951 1.15849 1.16769 1.32153 1.32825 1.49319 1.65723 1.84612 1.85426 2.05949 2.18967 2.33156 2.47515 2.6282 2.81802 2.98329 3.15222 3.15844 3.30175 3.30914 3.43892 3.58371 3.75497 3.76051 4.08847 4.33697 4.49206 4.4977 4.62319 4.81098 4.8163 
23 0.15367 0.30942 0.49703 0.62988 0.81804 0.98921 1.48978 1.84331 2.05681 2.32889 2.47254 2.62512 2.8154 2.98034 3.14961 3.30617 3.43626 3.58085 3.75432 4.08565 4.33395 4.49211 4.80849 
99 0.16776 0.17099 0.17455 0.32368 0.32743 0.33058 0.33718 0.51138 0.51409 0.51718 0.52147 0.64433 0.64786 0.65118 0.83219 0.83599 0.83879 0.84224 1.00314 1.00673 1.01046 1.01569 1.16967 1.1755 1.17921 1.33379 1.33911 1.3423 1.34887 1.50169 1.50622 1.50904 1.51314 1.66878 1.67188 1.67686 1.85852 1.86218 1.86601 1.87203 2.07161 2.07457 2.07951 2.19709 2.20244 2.20749 2.34421 2.34734 2.35104 2.3566 2.48496 2.48834 2.49215 2.4982 2.63846 2.64167 2.64534 2.82912 2.83224 2.83552 2.83971 2.99222 2.99607 2.99978 3.16415 3.16847 3.17102 3.17494 3.31447 3.31929 3.32233 3.4502 3.4539 3.45731 3.59405 3.59727 3.60127 3.60726 3.76753 3.77178 3.7745 3.77942 4.10042 4.1034 4.10795 4.3495 4.35217 4.3568 4.50434 4.50866 4.51196 4.51956 4.63087 4.63643 4.64085 4.82361 4.82607 4.82967 4.83341 
0 
0 
26 0.15777 0.31533 0.50184 0.63523 0.8237 0.99728 1.16456 1.32663 1.49373 1.66377 1.84606 2.06194 2.33518 2.47528 2.62834 2.81985 2.9838 3.15645 3.30688 3.4412 3.58714 3.75877 4.08794 4.336 4.49567 4.81203 
29 0.16517 0.32325 0.50853 0.64179 0.83102 1.00255 1.17196 1.33379 1.5012 1.66558 1.85773 2.06849 2.19939 2.34164 2.48334 2.63585 2.8267 2.99067 3.16336 3.31472 3.44936 3.59227 3.76685 4.09687 4.34503 4.50323 4.6317 4.81999 4.82591 
68 0.15805 0.16134 0.31395 0.31771 0.32087 0.50188 0.50531 0.63434 0.63783 0.82283 0.82621 0.82934 0.99399 0.99826 1.16016 1.16455 1.17131 1.32528 1.32904 1.33246 1.49354 1.49704 1.50107 1.65815 1.66174 1.84839 1.85234 1.85588 2.06151 2.06516 2.18948 2.19398 2.33401 2.33747 2.47505 2.47877 2.48422 2.62892 2.63185 2.81946 2.82301 2.82881 2.98403 2.98694 3.15478 3.15907 3.16325 3.30439 3.30912 3.31298 3.44001 3.4444 3.58501 3.58841 3.75856 3.76204 4.09052 4.09432 4.33895 4.34292 4.49512 4.49855 4.50215 4.62176 4.62601 4.81357 4.81646 4.81978 
28 0.15924 0.31661 0.5033 0.63573 0.82474 0.99985 1.16448 1.32817 1.49489 1.65942 1.85036 2.06398 2.19298 2.33726 2.47631 2.63115 2.8214 2.98564 3.15723 3.30731 3.44137 3.58688 3.76234 4.09236 4.34063 4.49833 4.62572 4.81569 
78 0.1548 0.15884 0.16279 0.31195 0.31607 0.31969 0.49837 0.50206 0.50575 0.6315 0.63534 0.63882 0.82076 0.82508 0.83031 0.99214 0.9969 1.00163 1.15842 1.16393 1.16861 1.32209 1.32707 1.33117 1.49013 1.49454 1.49817 1.65468 1.65901 1.66381 1.84685 1.85116 1.85527 2.05983 2.0634 2.18645 2.19178 2.33219 2.33605 2.34213 2.47161 2.47614 2.48091 2.62614 2.62997 2.81683 2.8205 2.82443 2.97994 2.98461 2.99 3.1531 3.15722 3.16132 3.3021 3.30738 3.31071 3.43755 3.44181 3.4461 3.58186 3.58571 3.59028 3.7558 3.75983 3.76281 4.08886 4.09225 4.3376 4.34061 4.49284 4.49721 4.50085 4.61881 4.62556 4.8117 4.81463 4.81907 
25 0.16621 0.3218 0.5094 0.64178 0.8331 1.00243 1.17315 1.33514 1.50333 1.66675 1.85622 2.0687 2.34142 2.48459 2.63863 2.82741 2.99241 3.31788 3.44932 3.59259 3.77171 4.09796 4.34626 4.6321 4.82181 
0 
125 0.16868 0.17123 0.1734 0.17636 0.32425 0.32727 0.32962 0.33197 0.33681 0.51113 0.51364 0.51605 0.51841 0.52187 0.64483 0.64751 0.64979 0.65272 0.83333 0.8365 0.83858 0.84131 0.84619 1.00458 1.00789 1.01057 1.01363 1.02114 1.17144 1.17553 1.17843 1.18127 1.33493 1.33866 1.3411 1.34384 1.35092 1.50466 1.50718 1.50951 1.51222 1.66931 1.67196 1.67492 1.67891 1.85908 1.86216 1.8644 1.86675 1.87076 2.07175 2.07434 2.07678 2.08067 2.19894 2.20273 2.20643 2.21065 2.34437 2.3472 2.34975 2.35261 2.35688 2.48586 2.48851 2.49119 2.49436 2.49981 2.63911 2.64161 2.64372 2.64802 2.82952 2.83217 2.83435 2.83716 2.84 2.99376 2.99652 2.99907 3.00243 3.16568 3.16897 3.17108 3.17358 3.17789 3.31532 3.31888 3.32105 3.32342 3.45042 3.45348 3.45601 3.45913 3.59542 3.59791 3.60061 3.60357 3.60796 3.76883 3.7718 3.77412 3.77709 3.78228 4.1008 4.10306 4.10551 4.11022 4.34955 4.35153 4.35421 4.35801 4.5054 4.50874 4.51074 4.51351 4.63393 4.63707 4.64048 4.64544 4.82372 4.82595 4.8281 4.83067 4.8339 
59 0.16327 0.16636 0.31969 0.32318 0.50701 0.5111 0.63913 0.64344 0.82891 0.83191 0.83733 0.99792 1.00205 1.00627 1.1645 1.17113 1.33259 1.33751 1.49972 1.50443 1.66334 1.66844 1.85286 1.85734 1.86266 2.06641 2.06987 2.19419 2.20197 2.33832 2.34221 2.48114 2.48877 2.63426 2.63721 2.82519 2.83071 2.98929 2.99475 3.16168 3.16631 3.31269 3.31717 3.44495 3.44993 3.59016 3.59556 3.76494 3.76772 4.09528 4.0991 4.34348 4.34819 4.50205 4.50774 4.62865 4.63377 4.81871 4.82228 
9 0.31909 0.5053 1.50097 1.66312 1.85344 3.15881 3.31013 4.62658 4.81498 
88 0.1791 0.18254 0.18975 0.33392 0.33789 0.34303 0.52159 0.5249 0.52864 0.65328 0.65742 0.66156 0.84231 0.84636 0.8508 1.0132 1.01816 1.02437 1.17964 1.18612 1.1905 1.34363 1.34915 1.3534 1.5143 1.51776 1.52196 1.67897 1.68371 1.69579 1.86855 1.87313 1.87687 1.89297 2.08152 2.08506 2.09236 2.20756 2.21436 2.22324 2.35382 2.35781 2.36377 2.49471 2.49863 2.50383 2.64857 2.6517 2.65741 2.83852 2.84229 2.84677 2.85831 3.00174 3.006 3.01068 3.17393 3.17836 3.18207 3.19479 3.32328 3.32895 3.33273 3.45905 3.46422 3.46926 3.60356 3.60812 3.61378 3.77713 3.78146 3.78452 3.79138 4.11038 4.11406 4.13007 4.35903 4.36314 4.38789 4.51436 4.51869 4.52247 4.64125 4.64642 4.65376 4.83364 4.83681 4.84081 
30 0.16908 0.32634 0.51275 0.64661 0.83462 1.00643 1.17155 1.17701 1.33806 1.50665 1.66872 1.86231 2.07121 2.19926 2.34359 2.34803 2.48905 2.63952 2.83129 2.99392 3.16811 3.31802 3.45202 3.59659 3.77089 4.10123 4.34915 4.50668 4.63651 4.82455 
0 
33 0.15351 0.30909 0.49654 0.50271 0.62909 0.81859 0.82561 0.98955 1.15587 1.32058 1.48899 1.65422 1.84397 2.05726 2.18635 2.32935 2.47101 2.62449 2.81433 2.97879 3.15001 3.15806 3.29983 3.30935 3.43554 3.57996 3.75342 3.75938 4.08627 4.33474 4.49024 4.62184 4.80872 
30 0.1591 0.31415 0.50211 0.63448 0.82297 0.8313 0.99458 1.00297 1.16516 1.33 1.49488 1.65872 1.84915 2.06141 2.19424 2.33403 2.47642 2.6294 2.81987 2.98547 3.15483 3.31063 3.44013 3.58543 3.75886 4.09065 4.3391 4.49557 4.62753 4.81366 
81 0.15311 0.15755 0.16169 0.30922 0.31346 0.31734 0.49589 0.50088 0.50497 0.62844 0.63341 0.63743 0.81845 0.82259 0.82626 0.99149 0.99566 0.99974 1.15528 1.15981 1.1644 1.32025 1.32545 1.32902 1.48829 1.49298 1.49674 1.64952 1.65626 1.6596 1.84627 1.84966 1.85458 2.0595 2.06332 2.18433 2.18995 2.19621 2.33098 2.33441 2.33879 2.46636 2.47254 2.47647 2.62285 2.62783 2.63132 2.81418 2.81907 2.82299 2.97795 2.98336 2.98931 3.15099 3.15461 3.15856 3.30002 3.30498 3.30933 3.43253 3.4388 3.44338 3.57988 3.58473 3.58871 3.75478 3.7591 3.76266 4.08837 4.0918 4.33756 4.34101 4.49122 4.49544 4.4989 4.61487 4.62083 4.62587 4.8106 4.81397 4.81915 
56 0.15077 0.15508 0.30706 0.31194 0.49383 0.49792 0.62688 0.63195 0.81604 0.82048 0.98715 0.99269 1.15359 1.16271 1.31736 1.32403 1.48627 1.49091 1.65178 1.65668 1.84187 1.84661 2.05499 2.05906 2.18273 2.32728 2.33192 2.46826 2.47275 2.6219 2.62597 2.81204 2.8164 2.97593 2.98054 3.14788 3.15291 3.29755 3.30392 3.43322 3.43887 3.5777 3.58339 3.75066 3.75541 4.08407 4.08815 4.33271 4.33661 4.48803 4.49289 4.61491 4.62251 4.80667 4.80993 4.81482 
0 
82 0.16599 0.1696 0.17346 0.32171 0.32575 0.32915 0.34285 0.51048 0.51381 0.51902 0.64265 0.64691 0.65259 0.83334 0.8366 0.84055 1.00216 1.00673 1.0105 1.16742 1.17308 1.17731 1.33219 1.33773 1.34166 1.50269 1.50647 1.51341 1.66674 1.67072 1.67558 1.85623 1.86049 1.86404 1.87188 2.07142 2.07576 2.19805 2.20215 2.20832 2.34244 2.34647 2.3505 2.3569 2.48489 2.4896 2.49997 2.63815 2.64282 2.82806 2.83145 2.83538 2.993 2.99806 3.16307 3.1674 3.17191 3.31348 3.31787 3.32217 3.44967 3.45357 3.59317 3.59798 3.60394 3.76716 3.77077 3.7791 4.10008 4.10424 4.34779 4.3519 4.36031 4.50321 4.50727 4.5124 4.63002 4.63501 4.64375 4.82244 4.82575 4.83074 
33 0.16566 0.32318 0.50985 0.51425 0.64238 0.83291 1.00153 1.00728 1.1726 1.33626 1.50309 1.66677 1.85591 1.86255 2.06969 2.20346 2.34203 2.34692 2.48465 2.63718 2.82833 2.99231 3.16577 3.31558 3.45012 3.59303 3.59909 3.76726 4.09817 4.34625 4.50567 4.63381 4.82161 
64 0.16144 0.16434 0.31696 0.32015 0.32366 0.50493 0.50809 0.63722 0.64056 0.82527 0.82873 0.83387 0.99606 1.00099 1.16248 1.16776 1.17212 1.32647 1.33123 1.33581 1.4973 1.50001 1.66161 1.66506 1.85067 1.85482 1.85915 2.06428 2.06725 2.19343 2.19924 2.33679 2.34009 2.47889 2.48161 2.6326 2.63498 2.82314 2.82585 2.98766 2.99046 3.15762 3.16147 3.16495 3.3064 3.3114 3.31449 3.44269 3.4467 3.58814 3.59148 3.76228 3.76499 4.09337 4.09637 4.34179 4.34467 4.49994 4.50232 4.62462 4.62909 4.81663 4.81925 4.8242 
28 0.16093 0.3173 0.50548 0.63853 0.82672 0.99924 1.16634 1.3303 1.49701 1.66104 1.85021 1.8574 2.06447 2.19444 2.33806 2.47824 2.63227 2.82265 2.98703 3.15943 3.31008 3.44348 3.58953 3.76229 4.09416 4.34099 4.49951 4.81562 
89 0.15121 0.1556 0.15833 0.16515 0.30751 0.3111 0.31486 0.49377 0.49883 0.5018 0.50768 0.62603 0.63072 0.63434 0.81698 0.82132 0.82393 0.82772 0.98889 0.99273 0.99651 1.15384 1.15766 1.16249 1.16823 1.31833 1.3244 1.32806 1.48662 1.49157 1.49435 1.50056 1.64725 1.6551 1.65949 1.8436 1.84651 1.85048 2.05689 2.06008 2.18226 2.18891 2.32855 2.33177 2.33619 2.46372 2.4712 2.47472 2.48184 2.62124 2.62591 2.62879 2.81198 2.8169 2.81955 2.82462 2.9759 2.98189 2.98684 3.14884 3.15212 3.15614 3.16216 3.2979 3.30296 3.30638 3.43007 3.43638 3.44102 3.57777 3.58253 3.58673 3.75224 3.75673 3.75939 4.0858 4.08862 4.33484 4.33717 4.48918 4.49398 4.49643 4.61322 4.62108 4.62502 4.8079 4.81094 4.81431 4.81908 
73 0.15371 0.15842 0.16482 0.31025 0.31484 0.31883 0.49648 0.50122 0.50578 0.62897 0.63399 0.63874 0.819 0.82396 0.82925 0.99135 0.99703 1.15673 1.16243 1.16783 1.32114 1.32678 1.33168 1.48924 1.4945 1.50009 1.65064 1.65731 1.66216 1.8461 1.85103 1.85678 2.05932 2.06366 2.18515 2.19115 2.33119 2.33548 2.46816 2.47447 2.47934 2.62447 2.62912 2.8147 2.81951 2.82386 2.97871 2.98415 3.15143 3.15614 3.16001 3.3006 3.30612 3.31005 3.43297 3.43878 3.4449 3.58046 3.58522 3.75466 3.75945 3.76354 4.08829 4.09277 4.33731 4.34386 4.4918 4.49682 4.61618 4.62222 4.62814 4.81046 4.81392 
40 0.16674 0.17362 0.32313 0.32671 0.51084 0.64438 0.83207 0.83642 1.00118 1.00658 1.17197 1.17973 1.33538 1.50345 1.66604 1.67179 1.8561 1.86084 2.06945 2.19976 2.34144 2.34607 2.48447 2.63746 2.82845 2.83362 2.99233 3.16521 3.31539 3.45033 3.59322 3.60307 3.76846 4.09806 4.34577 4.35385 4.50466 4.63258 4.82126 4.82654 
8 0.33099 0.51953 0.84174 1.86713 2.3528 2.83368 2.99747 4.82977 
56 0.14614 0.1511 0.30223 0.30685 0.48873 0.49416 0.62151 0.62685 0.81169 0.81637 0.98388 0.98891 1.14845 1.15442 1.31324 1.31949 1.48152 1.48725 1.64288 1.65059 1.83861 1.84198 2.05186 2.05558 2.17725 2.18441 2.32347 2.32742 2.4607 2.46757 2.61616 2.62145 2.80706 2.81244 2.97084 2.97704 3.14359 3.14751 3.29285 3.29883 3.42592 3.43208 3.57271 3.57803 3.74733 3.75227 4.08077 4.08421 4.32979 4.33252 4.48398 4.48923 4.60816 4.6181 4.8029 4.80653 
44 0.15863 0.16329 0.31432 0.32046 0.50287 0.50739 0.63513 0.82272 0.82746 0.99491 1.16107 1.32661 1.33343 1.49373 1.49886 1.65909 1.84915 1.85527 2.06252 2.19111 2.33458 2.47634 2.62991 2.63436 2.82042 2.82502 2.9849 3.15558 3.16145 3.30541 3.31164 3.44047 3.44702 3.58554 3.75884 3.76372 4.0913 4.09581 4.34002 4.49564 4.5011 4.62314 4.81446 4.81869 
60 0.17431 0.179 0.3305 0.33427 0.51717 0.52105 0.64966 0.65357 0.83902 0.84199 0.8579 1.00959 1.01449 1.17785 1.18368 1.34392 1.35168 1.51036 1.51555 1.67418 1.67962 1.86338 1.86787 1.8749 2.0762 2.08104 2.20589 2.21458 2.34932 2.35477 2.36365 2.4912 2.49606 2.64419 2.64846 2.83597 2.83976 2.99975 3.00587 3.17277 3.17699 3.32317 3.32791 3.45544 3.46069 3.6003 3.60457 3.7754 3.77876 4.1054 4.11129 4.35399 4.35888 4.51196 4.51626 4.63983 4.6468 4.8292 4.83266 4.83931 
62 0.15372 0.15828 0.31053 0.31491 0.31883 0.49656 0.50102 0.50531 0.62968 0.63441 0.81888 0.82353 0.82875 0.99093 0.99682 1.15678 1.16384 1.32093 1.32683 1.48898 1.49402 1.65094 1.6574 1.84572 1.85135 2.05881 2.06361 2.18495 2.19328 2.33102 2.33581 2.46983 2.47554 2.62492 2.62917 2.81474 2.81942 2.82685 2.97875 2.98396 3.15121 3.15684 3.30076 3.30741 3.43601 3.4404 3.44508 3.58058 3.58507 3.75436 3.75919 3.76261 4.08784 4.0917 4.33666 4.34065 4.49152 4.49688 4.61528 4.62463 4.81022 4.81362 
32 0.16449 0.32172 0.5079 0.63998 0.83085 0.99883 1.00635 1.1645 1.17283 1.33204 1.5003 1.66399 1.85382 1.86054 2.06736 2.19598 2.33916 2.48155 2.63536 2.82605 2.99029 3.16289 3.31373 3.44783 3.59037 3.76605 4.09591 4.34418 4.50282 4.62992 4.81918 4.82596 
55 0.15212 0.15743 0.30894 0.31481 0.49503 0.50062 0.62761 0.63476 0.81723 0.82149 0.82479 0.83082 0.98973 0.99817 1.15535 1.16479 1.31961 1.32713 1.48773 1.49363 1.64876 1.65641 1.84455 1.85129 2.05776 2.1835 2.32967 2.33685 2.46687 2.47483 2.62323 2.62879 2.81324 2.81914 2.97717 2.98392 3.14991 3.1562 3.29912 3.3069 3.43164 3.43704 3.44384 3.57901 3.58691 3.75305 3.75919 4.08675 4.33561 4.49027 4.49632 4.61432 4.62561 4.80887 4.8127 
52 0.16404 0.16847 0.32041 0.3239 0.33106 0.50758 0.5138 0.64186 0.8285 0.83196 0.83666 0.99871 1.00397 1.1671 1.17332 1.33271 1.3385 1.50011 1.50685 1.6637 1.6698 1.85372 1.85898 1.864 2.0672 2.19688 2.3392 2.34462 2.35139 2.48193 2.4915 2.63484 2.82567 2.83179 2.98965 3.16283 3.17011 3.31329 3.31805 3.44762 3.59043 3.59861 3.76552 3.77427 4.09594 4.34402 4.35217 4.50234 4.63057 4.81895 4.82259 4.82796 
56 0.14835 0.1532 0.30458 0.30907 0.49099 0.49622 0.62366 0.62872 0.81402 0.81864 0.98606 0.99209 1.15096 1.15682 1.3156 1.32235 1.48377 1.48919 1.64524 1.65307 1.84084 1.84561 2.05407 2.0584 2.17953 2.18777 2.3257 2.32989 2.46346 2.47031 2.6187 2.6236 2.80922 2.81448 2.97317 2.97926 3.14594 3.15039 3.29507 3.30167 3.42844 3.43401 3.57493 3.57998 3.74942 3.75498 4.08298 4.087 4.33197 4.33538 4.4863 4.49203 4.61048 4.61989 4.80506 4.80872 
35 0.16442 0.32109 0.50799 0.51463 0.64043 0.64658 0.82917 0.83396 1.00038 1.17482 1.33356 1.50034 1.50547 1.66425 1.85489 1.86061 2.06753 2.34048 2.48329 2.63525 2.63871 2.82627 2.99058 3.16395 3.31376 3.447 3.59173 3.76594 3.76941 4.09614 4.34443 4.50314 4.63117 4.8197 4.82617 
26 0.17047 0.3305 0.51665 0.64821 0.83725 1.0139 1.17732 1.34115 1.50653 1.67154 1.86188 2.07481 2.2056 2.34769 2.49337 2.64228 2.83532 3.16904 3.3203 3.45451 3.60486 3.77148 4.10391 4.34999 4.51095 4.82907 
0 
4 3.17481 3.77397 4.51069 4.8276 
53 0.17506 0.18042 0.33142 0.33876 0.51813 0.52398 0.65149 0.6573 0.8413 0.84864 1.01178 1.02563 1.18098 1.34428 1.35033 1.51114 1.51598 1.67507 1.68166 1.86741 1.87611 2.0786 2.08514 2.20873 2.35125 2.36012 2.49241 2.49948 2.64596 2.65898 2.83733 2.84476 3.00098 3.00811 3.17333 3.17836 3.32426 3.33048 3.45818 3.46349 3.60137 3.60767 3.7763 3.78308 4.10733 4.11388 4.35479 4.36025 4.51373 4.52192 4.64137 4.83031 4.83748 
57 0.16043 0.164 0.31544 0.3201 0.50275 0.5063 0.63554 0.6402 0.82555 0.82911 0.99525 1.00063 1.16126 1.16714 1.32589 1.33109 1.49653 1.50053 1.65971 1.66378 1.85026 1.85439 2.06312 2.06665 2.19034 2.19621 2.33552 2.33942 2.47625 2.48056 2.63082 2.63404 2.82085 2.82433 2.98491 2.98864 3.15624 3.16119 3.30541 3.3115 3.4411 3.4473 3.58645 3.59111 3.75899 3.7633 3.7668 4.09211 4.09559 4.34064 4.34363 4.49592 4.50047 4.62302 4.62847 4.81519 4.81778 
55 0.16068 0.16448 0.3166 0.3211 0.50462 0.50869 0.63671 0.64113 0.82528 0.82897 0.99656 1.00098 1.16278 1.1697 1.3293 1.33433 1.49598 1.5 1.66101 1.6664 1.85093 1.85647 2.0641 2.06876 2.19182 2.19569 2.33651 2.34181 2.47859 2.48426 2.63175 2.63507 2.82263 2.82705 2.98673 2.99105 3.15748 3.16203 3.30822 3.31328 3.44257 3.44749 3.58774 3.59311 3.76108 3.76449 4.09313 4.09842 4.34157 4.34681 4.49785 4.50134 4.62559 4.81695 4.82122 
88 0.14397 0.14815 0.15129 0.30012 0.30375 0.30727 0.48669 0.49102 0.4938 0.49964 0.61918 0.62341 0.62714 0.80936 0.81316 0.81647 0.82064 0.98189 0.98509 0.98897 1.14622 1.15026 1.15512 1.31108 1.31532 1.31916 1.47919 1.4835 1.48684 1.64052 1.64695 1.65078 1.83659 1.83941 1.84287 2.04985 2.05284 2.05604 2.17517 2.18045 2.32148 2.32461 2.32789 2.45761 2.46337 2.46749 2.61375 2.61819 2.62156 2.80505 2.80925 2.81232 2.81914 2.96874 2.97324 2.97661 3.14156 3.1449 3.14852 3.15462 3.29078 3.29476 3.29905 3.42348 3.42916 3.43341 3.57068 3.57482 3.57833 3.74536 3.74894 3.75202 4.07879 4.08167 4.085 4.32776 4.33018 4.33375 4.48191 4.48531 4.48876 4.60603 4.61183 4.61898 4.80094 4.80402 4.80652 4.81102 
1 4.81296 
0 
0 
1 0.82796 
26 0.17248 0.32956 0.51669 0.64789 0.84164 1.18019 1.34106 1.50815 1.67229 1.86709 2.07419 2.20905 2.34871 2.48903 2.64183 2.8334 2.99677 3.16987 3.32106 3.45452 3.6081 3.77317 4.10323 4.35061 4.50963 4.82644 
0 
26 0.17421 0.33142 0.51958 0.65198 0.8415 1.01201 1.18076 1.34362 1.51146 1.67478 1.86752 2.07725 2.35586 2.49608 2.64574 2.83846 3.00427 3.1741 3.32298 3.45732 3.60766 3.77529 4.10647 4.35353 4.51601 4.83171 
8 1.86205 2.63804 2.82897 3.31645 3.76822 4.34588 4.50477 4.82558 
84 0.16642 0.16985 0.17444 0.32213 0.32631 0.32956 0.51043 0.51439 0.52002 0.64265 0.64647 0.65083 0.83206 0.83521 0.83934 1.00213 1.00684 1.01092 1.17002 1.1749 1.17895 1.33458 1.33757 1.34154 1.50236 1.506 1.51071 1.66709 1.67145 1.67936 1.85666 1.86124 1.865 1.87994 2.07015 2.07338 2.07969 2.19899 2.2031 2.34234 2.34661 2.35301 2.48464 2.48786 2.49335 2.63758 2.64074 2.82782 2.83122 2.83508 2.85776 2.99209 2.99522 3.00115 3.1632 3.16749 3.17063 3.31322 3.31756 3.32176 3.44859 3.45284 3.4569 3.59368 3.59773 3.60394 3.76738 3.77099 3.77485 4.09922 4.10298 4.11498 4.34761 4.35161 4.3615 4.50309 4.50746 4.51162 4.63332 4.63863 4.82169 4.82458 4.82864 4.84892 
87 0.16489 0.1675 0.17088 0.32038 0.32364 0.32622 0.50832 0.51055 0.51333 0.64097 0.64409 0.6473 0.82936 0.83287 0.8354 1.00017 1.00426 1.00737 1.16702 1.17081 1.17416 1.17758 1.33325 1.33593 1.33908 1.50063 1.50342 1.50674 1.66463 1.66753 1.67097 1.85493 1.8584 1.8613 2.06784 2.07097 2.07576 2.19589 2.19938 2.20651 2.34008 2.34328 2.34638 2.3523 2.48255 2.48529 2.48924 2.63556 2.63817 2.64323 2.82637 2.82889 2.8323 2.99081 2.9931 2.99774 3.16157 3.16497 3.16743 3.31222 3.31542 3.31807 3.44662 3.44992 3.45292 3.59158 3.59425 3.59762 3.76459 3.76766 3.7702 4.09672 4.09964 4.10324 4.34551 4.34798 4.35239 4.50172 4.50487 4.50759 4.62892 4.6328 4.63696 4.81969 4.82204 4.82454 4.82771 
88 0.15633 0.15963 0.16231 0.31307 0.317 0.31961 0.49933 0.50284 0.50579 0.50969 0.6329 0.63582 0.63858 0.82156 0.82546 0.82779 0.83177 0.99298 0.99681 0.99976 1.00682 1.15961 1.16406 1.16773 1.32334 1.32794 1.33104 1.49149 1.49556 1.49835 1.65715 1.65986 1.66334 1.84784 1.85122 1.85435 1.85854 2.06092 2.064 2.06773 2.18748 2.19192 2.19715 2.33328 2.3363 2.33991 2.4746 2.47777 2.48086 2.62776 2.63088 2.63342 2.81723 2.8211 2.82369 2.8285 2.98173 2.98549 2.9885 3.15353 3.15781 3.1604 3.30331 3.30775 3.31031 3.43934 3.44286 3.44584 3.58327 3.5864 3.58972 3.7563 3.76047 3.76285 4.08991 4.09267 4.09852 4.33885 4.34155 4.4937 4.49791 4.50024 4.61861 4.62449 4.62732 4.81244 4.8152 4.81786 
105 0.17248 0.17557 0.17894 0.18398 0.32839 0.33199 0.33488 0.34005 0.51661 0.51899 0.52193 0.52622 0.6498 0.65298 0.65667 0.83804 0.8412 0.84391 0.84701 1.00857 1.01283 1.0164 1.02321 1.17573 1.18092 1.18452 1.34041 1.34408 1.34745 1.35916 1.50757 1.5112 1.51494 1.52383 1.67228 1.67538 1.67888 1.68492 1.86281 1.86668 1.86981 1.87336 1.8816 2.07643 2.07938 2.08393 2.10506 2.20214 2.20716 2.21203 2.34857 2.35177 2.35518 2.36121 2.49106 2.49374 2.49812 2.51243 2.6444 2.64695 2.65272 2.83313 2.83686 2.83987 2.84338 2.99922 3.00157 3.00597 3.16968 3.17377 3.17637 3.18066 3.31992 3.32418 3.32707 3.33453 3.45504 3.45936 3.46257 3.59955 3.60278 3.60646 3.61288 3.77294 3.77678 3.77925 3.78489 4.10577 4.10863 4.11238 4.15632 4.3539 4.35638 4.36026 4.50993 4.51369 4.51663 4.52326 4.63296 4.64028 4.64432 4.82845 4.83083 4.83393 4.8371 
28 0.1645 0.3209 0.32661 0.50912 0.64177 0.83072 1.00436 1.17421 1.33412 1.5006 1.66517 1.85603 2.0681 2.34219 2.48321 2.63569 2.8271 2.99051 3.16397 3.3148 3.44886 3.59306 3.76639 4.09683 4.34394 4.50364 4.63603 4.81995 
24 0.15872 0.31572 0.50186 0.6387 0.82474 1.16762 1.32981 1.49533 1.65995 1.85099 2.06069 2.3375 2.47611 2.629 2.81995 2.98475 3.15775 3.3082 3.44449 3.75976 4.08905 4.33708 4.49689 4.81246 
0 
64 0.1444 0.14889 0.30069 0.30489 0.30981 0.48681 0.49138 0.49582 0.62004 0.62455 0.80981 0.81451 0.98142 0.98621 1.1471 1.15265 1.31136 1.317 1.4796 1.48457 1.64244 1.64799 1.8362 1.84021 1.84644 2.04943 2.05318 2.1755 2.18182 2.32132 2.32507 2.46017 2.46554 2.61513 2.61953 2.80498 2.80953 2.81472 2.96906 2.97432 3.14165 3.14596 3.15053 3.29095 3.29644 3.30178 3.42599 3.43061 3.57077 3.57523 3.74476 3.74931 3.75325 4.07842 4.08205 4.32729 4.33053 4.48191 4.48677 4.6064 4.61434 4.80059 4.80382 4.80827 
64 0.15743 0.1614 0.16503 0.31434 0.3181 0.50257 0.50519 0.63388 0.63775 0.64349 0.82328 0.82701 0.83056 0.99464 0.99909 1.16147 1.16749 1.32555 1.32977 1.33453 1.49259 1.49707 1.50087 1.65932 1.66277 1.84912 1.85318 1.8579 2.06236 2.06607 2.19013 2.19542 2.3344 2.33847 2.47598 2.47921 2.62866 2.63225 2.81951 2.82292 2.82963 2.9838 2.98715 3.15546 3.15992 3.3054 3.31 3.44069 3.44466 3.58489 3.58838 3.75822 3.76235 3.76884 4.09139 4.095 4.34013 4.34387 4.49511 4.4996 4.62292 4.62814 4.81437 4.81744 
26 0.16363 0.32109 0.50858 0.64244 0.8292 1.0017 1.17189 1.33403 1.49986 1.66285 1.85565 2.06769 2.34116 2.48118 2.63454 2.98966 3.163 3.31322 3.44899 3.59217 3.76561 4.09683 4.34521 4.50232 4.63105 4.81902 
18 0.15831 0.3152 0.50081 0.63523 0.99657 2.06103 2.33367 2.47649 2.62865 2.81985 2.98436 3.1559 3.58597 3.7593 4.09 4.33804 4.49655 4.81234 
38 0.16489 0.16961 0.32244 0.50903 0.51437 0.64117 0.83086 0.83562 1.00186 1.00703 1.17113 1.33395 1.50078 1.50683 1.66569 1.67215 1.8556 1.86017 2.06885 2.19766 2.34121 2.34568 2.48346 2.63616 2.82644 2.83295 2.99131 3.16493 3.31502 3.44854 3.59205 3.76724 4.09726 4.34501 4.50424 4.63197 4.82077 4.8258 
57 0.1558 0.16035 0.31279 0.31738 0.50061 0.50483 0.6331 0.63775 0.82091 0.82572 0.83022 0.99283 0.99902 1.15923 1.16607 1.32345 1.32859 1.49125 1.49583 1.50154 1.65743 1.66385 1.84724 1.85287 2.06051 2.06565 2.18867 2.33266 2.33831 2.47416 2.47919 2.62767 2.63158 2.81778 2.82191 2.98188 2.98624 3.15347 3.15842 3.30305 3.30903 3.4388 3.44421 3.58317 3.5885 3.75662 3.76136 4.08953 4.09477 4.33819 4.34614 4.49353 4.49849 4.6208 4.62646 4.81245 4.81639 
38 0.16901 0.17573 0.32469 0.32978 0.51344 0.52041 0.64692 0.83252 0.83829 1.00536 1.01363 1.17604 1.33961 1.50648 1.66781 1.67546 1.85982 1.86698 2.0748 2.20237 2.34676 2.35427 2.48892 2.63977 2.83199 2.83689 2.99667 3.16811 3.31803 3.45355 3.59835 3.77077 4.10277 4.3516 4.50801 4.63492 4.82401 4.82921 
68 0.15847 0.16167 0.16664 0.31478 0.31856 0.32229 0.50138 0.50456 0.50839 0.63464 0.63846 0.82383 0.82767 0.83189 0.99459 0.99954 1.16086 1.16652 1.17128 1.32493 1.33024 1.33452 1.49388 1.49746 1.50174 1.65868 1.66222 1.84962 1.85392 2.06268 2.06647 2.18918 2.19469 2.33506 2.33895 2.47535 2.47905 2.48422 2.62972 2.63271 2.81944 2.82288 2.8272 2.98299 2.9871 3.15583 3.15978 3.16369 3.30475 3.31 3.31381 3.44081 3.44544 3.58515 3.58849 3.75836 3.76243 3.76601 4.09176 4.09554 4.3403 4.34389 4.49533 4.49977 4.6208 4.62722 4.8147 4.81727 
28 0.17429 0.32988 0.51702 0.65039 0.83929 1.01121 1.18065 1.34336 1.51076 1.67392 1.86457 2.07677 2.20983 2.34959 2.49253 2.64385 2.83522 2.99929 3.17215 3.32559 3.45683 3.6009 3.77494 4.10533 4.3535 4.51185 4.64277 4.82905 
62 0.16824 0.17138 0.17631 0.32493 0.32841 0.51246 0.51606 0.64583 0.65106 0.83345 0.83641 0.8411 1.00229 1.00734 1.01306 1.16874 1.17506 1.33276 1.33889 1.50477 1.50967 1.6682 1.67321 1.85795 1.86249 1.8667 2.07212 2.0761 2.19875 2.20681 2.34341 2.34683 2.35324 2.4868 2.49181 2.64025 2.83041 2.83473 2.99493 2.9994 3.16452 3.16872 3.17744 3.31275 3.31913 3.45002 3.45404 3.59549 3.60001 3.77026 3.77267 4.10053 4.10397 4.34858 4.35382 4.5034 4.50802 4.63516 4.6409 4.82407 4.82782 4.83683 
0 
59 0.16378 0.16661 0.3193 0.32301 0.32698 0.50737 0.5102 0.63964 0.64318 0.82965 0.83323 0.99921 1.0054 1.16841 1.17284 1.33281 1.33673 1.50006 1.50307 1.66387 1.66777 1.85445 1.85949 2.06668 2.06987 2.19574 2.20245 2.33973 2.34317 2.48152 2.4846 2.63456 2.63714 2.82546 2.82848 2.99007 2.99288 3.16078 3.16474 3.31153 3.31535 3.44534 3.44978 3.5907 3.594 3.76469 3.76739 3.77114 4.09566 4.09878 4.34449 4.34772 4.50154 4.50459 4.63069 4.63477 4.81916 4.82172 4.82713 
8 0.32044 0.50697 0.8274 1.00028 1.49854 3.16199 3.76459 4.82025 
63 0.15743 0.1615 0.31346 0.31744 0.3218 0.50153 0.50499 0.63389 0.63762 0.82262 0.82658 0.83077 0.99424 0.99853 1.16074 1.16553 1.326 1.32938 1.49291 1.49714 1.65825 1.6625 1.84843 1.85276 1.85724 2.06176 2.06555 2.18985 2.19556 2.33389 2.33761 2.47504 2.47882 2.62869 2.6317 2.81937 2.82287 2.82877 2.9839 2.98685 3.15467 3.15898 3.16368 3.3049 3.30914 3.43946 3.44391 3.5848 3.5885 3.75824 3.76198 3.76679 4.09073 4.09498 4.33915 4.34358 4.49502 4.49866 4.62262 4.62738 4.81332 4.81647 4.82125 
55 0.16143 0.16467 0.31692 0.32055 0.5045 0.50761 0.63724 0.64066 0.82781 0.99577 1.00198 1.16241 1.16856 1.32685 1.33121 1.33535 1.4974 1.50057 1.66132 1.85114 1.8558 2.06439 2.06864 2.19377 2.33633 2.34133 2.47885 2.48215 2.63212 2.635 2.82254 2.82572 2.9872 2.99099 3.15715 3.1614 3.30675 3.31153 3.44214 3.44672 3.58754 3.59196 3.75969 3.76394 3.7673 4.09304 4.09694 4.34168 4.34589 4.49756 4.50128 4.62613 4.63017 4.81678 4.82015 
76 0.16221 0.16574 0.16906 0.31887 0.32337 0.32809 0.50644 0.50943 0.51367 0.63908 0.64292 0.6478 0.82779 0.83165 0.83537 0.99873 1.00321 1.00727 1.16542 1.17157 1.1769 1.33178 1.33643 1.49806 1.50198 1.50624 1.66327 1.66793 1.85334 1.85785 1.86174 2.06645 2.07053 2.19171 2.19859 2.33892 2.34275 2.34749 2.48012 2.48429 2.48998 2.63335 2.63679 2.64764 2.82369 2.82722 2.8324 2.98798 2.9913 2.99704 3.15988 3.16435 3.16872 3.3095 3.31478 3.32005 3.44478 3.44983 3.58971 3.59416 3.60024 3.76262 3.76668 3.77028 4.09558 4.09995 4.34414 4.34812 4.49941 4.50375 4.5083 4.62363 4.63165 4.81826 4.82178 4.82545 
1 0.51384 
101 0.18108 0.18423 0.18806 0.33654 0.34013 0.34312 0.34916 0.52412 0.52693 0.53008 0.53466 0.65671 0.66028 0.66375 0.6721 0.84598 0.84936 0.85269 0.85849 1.01684 1.02112 1.0249 1.03398 1.18352 1.18828 1.19225 1.34873 1.35219 1.35571 1.36576 1.51669 1.51993 1.5236 1.53528 1.68134 1.68503 1.68965 1.87108 1.87483 1.87807 1.8829 2.08411 2.0874 2.09202 2.21365 2.2185 2.35674 2.36034 2.36413 2.37006 2.49904 2.50233 2.50648 2.52158 2.65117 2.65429 2.65837 2.84178 2.84498 2.84843 2.85219 3.00593 3.00924 3.01343 3.17769 3.18145 3.18421 3.18868 3.32715 3.33142 3.33447 3.3399 3.46282 3.46681 3.47038 3.48532 3.60778 3.61148 3.61546 3.62239 3.78085 3.7847 3.78748 3.7928 4.11301 4.11623 4.12054 4.36172 4.36461 4.36947 4.51758 4.52146 4.52464 4.5316 4.64633 4.65067 4.65633 4.8359 4.83863 4.84162 4.84531 
26 0.16453 0.32139 0.5085 0.64025 0.83025 1.00192 1.169 1.33435 1.50071 1.6643 1.8545 2.06773 2.33989 2.48231 2.63556 2.82604 2.99062 3.31469 3.44715 3.59101 3.76697 4.09616 4.34429 4.50329 4.63056 4.81986 
56 0.1614 0.16552 0.31608 0.32102 0.50467 0.50889 0.63652 0.64151 0.82742 0.83054 0.99617 1.00209 1.16233 1.16956 1.32619 1.3317 1.49765 1.50268 1.66087 1.6689 1.85056 1.85539 2.0638 2.06845 2.19094 2.1964 2.33616 2.34169 2.47723 2.48135 2.48743 2.63186 2.63677 2.82271 2.82737 2.98713 2.99445 3.15736 3.16267 3.30587 3.31226 3.44231 3.44784 3.5869 3.5921 3.75952 3.76464 4.09283 4.09705 4.3415 4.49653 4.50188 4.62383 4.63124 4.81712 4.82219 
94 0.15085 0.15513 0.1578 0.30733 0.31087 0.31412 0.49375 0.49847 0.50099 0.50497 0.62589 0.63052 0.63385 0.81628 0.81994 0.82286 0.82688 0.9888 0.99229 0.99603 1.15367 1.1576 1.16176 1.16723 1.31841 1.32338 1.32638 1.48652 1.4909 1.49363 1.64791 1.65396 1.65709 1.66375 1.84365 1.84643 1.85034 1.85588 2.05687 2.06006 2.06462 2.18231 2.18806 2.19215 2.32846 2.33165 2.33543 2.46561 2.47086 2.47426 2.47965 2.62145 2.62576 2.6284 2.81195 2.81644 2.8191 2.82383 2.97594 2.98098 2.98347 3.14867 3.15188 3.15563 3.15975 3.29784 3.30228 3.30593 3.43106 3.43612 3.43997 3.44567 3.57769 3.58214 3.58551 3.75221 3.75619 3.75896 4.08577 4.08863 4.09237 4.33485 4.33723 4.34197 4.48906 4.49276 4.49563 4.61328 4.61923 4.62305 4.8078 4.81097 4.81364 4.8175 
12 0.6476 0.83537 1.3409 2.0805 2.49055 2.64131 2.99863 3.32372 3.45458 3.77223 4.10625 4.63761 
70 0.15373 0.15834 0.16536 0.31018 0.31388 0.31956 0.49686 0.50183 0.50592 0.62927 0.63387 0.64045 0.81925 0.82303 0.82672 0.99214 0.99823 1.15629 1.16081 1.32178 1.32935 1.48899 1.49383 1.49779 1.65018 1.6573 1.66341 1.84703 1.851 2.06036 2.06596 2.18527 2.19514 2.33171 2.3353 2.46719 2.47356 2.47948 2.62359 2.62852 2.63315 2.81509 2.81974 2.82444 2.97901 2.9849 3.15195 3.15552 3.16021 3.30097 3.30556 3.31087 3.43298 3.43918 3.44528 3.58076 3.58557 3.75553 3.76196 4.0893 4.09439 4.33833 4.34242 4.49237 4.49859 4.61625 4.62427 4.81118 4.81474 4.82088 
63 0.14778 0.15227 0.30418 0.30836 0.31409 0.49029 0.49457 0.49962 0.62351 0.62785 0.81319 0.81785 0.98468 0.98958 1.15055 1.15621 1.31463 1.32023 1.48309 1.48795 1.49355 1.64711 1.65247 1.83941 1.84358 2.05262 2.05626 2.17876 2.18534 2.32468 2.32861 2.46395 2.46921 2.61865 2.62288 2.80848 2.81283 2.81944 2.9725 2.97751 3.14491 3.14927 3.15376 3.29438 3.30004 3.42984 3.43492 3.57423 3.57847 3.74804 3.75247 3.75584 4.08166 4.08524 4.33041 4.33361 4.48522 4.49 4.60956 4.61817 4.80395 4.80708 4.81121 
38 0.17254 0.32816 0.33295 0.51531 0.51948 0.64949 0.83762 0.84258 1.01019 1.17715 1.34033 1.36707 1.50833 1.67218 1.86277 1.86695 2.07559 2.20443 2.34855 2.49051 2.50115 2.64289 2.83315 2.83856 2.99771 3.17085 3.32132 3.45519 3.60022 3.77383 4.10309 4.11156 4.35137 4.35747 4.51054 4.63757 4.82643 4.83091 
1 0.82913 
0 
140 0.14372 0.14709 0.14976 0.15218 0.15555 0.29981 0.30325 0.30606 0.30873 0.3116 0.48653 0.49006 0.49267 0.49509 0.49752 0.50331 0.61843 0.6221 0.62495 0.62794 0.63079 0.80904 0.81234 0.81529 0.81749 0.82046 0.98178 0.98432 0.98753 0.99051 0.99603 1.14591 1.14965 1.1531 1.15635 1.15989 1.3108 1.31406 1.31766 1.32038 1.32367 1.47887 1.48252 1.48551 1.48794 1.49112 1.64014 1.64611 1.64931 1.65222 1.65648 1.83648 1.83881 1.84164 1.84433 1.84735 2.04973 2.05208 2.05462 2.05812 2.17494 2.17912 2.18264 2.18717 2.32136 2.32403 2.32669 2.3297 2.33446 2.45683 2.46243 2.46581 2.46844 2.47162 2.47907 2.61338 2.6176 2.6203 2.62262 2.62824 2.80494 2.80859 2.81117 2.81358 2.8166 2.82086 2.96851 2.97217 2.97538 2.97797 2.98267 3.14135 3.14423 3.14695 3.14955 3.15207 3.15806 3.29053 3.29373 3.29703 3.29984 3.30262 3.4232 3.42879 3.43148 3.43447 3.43767 3.57053 3.57409 3.57669 3.57978 3.58435 3.74525 3.74793 3.75073 3.75304 3.75582 4.07869 4.08109 4.08366 4.08736 4.32757 4.32964 4.33202 4.336 4.48168 4.48452 4.4878 4.49009 4.49371 4.60573 4.61062 4.6147 4.61763 4.62255 4.80089 4.80355 4.80566 4.80809 4.81098 
64 0.17258 0.17618 0.32917 0.33343 0.51606 0.52014 0.64861 0.65247 0.83802 0.84172 0.84997 1.00921 1.0135 1.02382 1.17416 1.17973 1.34159 1.34609 1.50946 1.51412 1.67255 1.67812 1.86336 1.86826 2.07528 2.07985 2.20228 2.20807 2.34777 2.35288 2.36083 2.49047 2.49499 2.64345 2.64742 2.8342 2.83786 2.84364 2.99881 3.00388 3.16915 3.17333 3.17929 3.32116 3.32438 3.45456 3.45913 3.5992 3.60428 3.61224 3.77344 3.77722 3.78596 4.10442 4.10878 4.35273 4.35759 4.51122 4.51503 4.63517 4.64008 4.8276 4.83114 4.83541 
5 0.51689 1.34264 1.50823 2.64429 4.35268 
73 0.16569 0.16918 0.17563 0.32169 0.32535 0.32967 0.50976 0.51339 0.52021 0.64252 0.64639 0.83119 0.83404 0.83907 1.00084 1.00632 1.01412 1.16798 1.17468 1.33528 1.33987 1.50229 1.50592 1.66539 1.66935 1.6749 1.85541 1.86123 1.87014 2.06893 2.07327 2.09458 2.19855 2.20586 2.34109 2.34619 2.35185 2.4833 2.48724 2.49221 2.6368 2.64022 2.8281 2.83237 2.8375 2.99287 2.99802 3.16253 3.16647 3.17067 3.31451 3.31785 3.44777 3.45222 3.45886 3.59196 3.59691 3.60465 3.76577 3.76998 3.7772 4.09802 4.10239 4.34644 4.35093 4.50208 4.50651 4.51039 4.62928 4.63547 4.82167 4.82469 4.83361 
33 0.17019 0.32682 0.33406 0.51387 0.64684 0.83552 1.00671 1.17627 1.33917 1.50605 1.67114 1.8613 1.86851 2.07315 2.20618 2.34569 2.35317 2.48796 2.64042 2.83263 2.83805 2.99715 3.16848 3.31984 3.45343 3.59814 3.7715 4.10184 4.34984 4.50753 4.64085 4.82593 4.83386 
3 0.16563 1.50141 4.34518 
44 0.17615 0.18299 0.33255 0.33836 0.51994 0.52874 0.65308 0.66861 0.84219 0.84966 1.01442 1.1811 1.18893 1.34556 1.51313 1.67581 1.68319 1.86833 1.87571 2.07964 2.21153 2.35181 2.35816 2.49574 2.64619 2.83737 2.84358 3.00204 3.01554 3.17468 3.18241 3.32518 3.45953 3.47257 3.60465 3.77822 4.10754 4.11478 4.35557 4.36287 4.51661 4.64731 4.83089 4.83637 
62 0.15078 0.15663 0.16197 0.30778 0.31232 0.49369 0.4992 0.50286 0.62633 0.63144 0.63593 0.8166 0.82194 0.82813 0.98914 0.9946 1.15424 1.16002 1.31842 1.3246 1.48611 1.49235 1.6478 1.65515 1.66057 1.84389 1.84864 2.05709 2.06157 2.1822 2.1888 2.329 2.33353 2.46607 2.47232 2.62182 2.62683 2.81193 2.81738 2.97587 2.98225 3.14908 3.15397 3.29789 3.304 3.43088 3.43675 3.44184 3.57769 3.58282 3.75232 3.75753 4.0861 4.09049 4.33497 4.33914 4.48948 4.49487 4.61314 4.62113 4.80823 4.81165 
22 0.16361 0.32036 0.50596 0.64123 0.82876 1.00111 1.17132 1.33181 1.49946 1.66399 1.85562 2.48176 2.63535 2.82451 2.98915 3.16265 3.31548 3.44828 3.59246 3.76572 4.63249 4.82203 
1 4.33432 
92 0.17243 0.17559 0.17971 0.32682 0.33092 0.33494 0.3416 0.51559 0.51969 0.525 0.6478 0.65228 0.65785 0.83821 0.84098 0.84481 0.85699 1.00689 1.01179 1.0164 1.0271 1.1744 1.18039 1.18422 1.3404 1.34518 1.35202 1.50976 1.51469 1.53774 1.67211 1.67694 1.68201 1.86163 1.86635 1.87 1.87612 2.07499 2.07984 2.09 2.20515 2.21174 2.34727 2.35161 2.35772 2.36378 2.48998 2.49534 2.50511 2.64358 2.64743 2.65924 2.83382 2.83803 2.84203 2.8577 2.99839 3.00345 3.01537 3.16787 3.17296 3.17742 3.19363 3.3189 3.32319 3.32755 3.45336 3.45908 3.46422 3.59857 3.60424 3.61049 3.77124 3.77574 3.78074 3.79344 4.10365 4.10788 4.11287 4.13362 4.35247 4.35707 4.36261 4.50803 4.51238 4.51739 4.63862 4.65034 4.82679 4.83046 4.83431 4.84098 
0 
31 0.16294 0.31964 0.50543 0.63996 0.82805 0.83301 0.99678 1.00526 1.16809 1.33157 1.4988 1.66215 1.854 2.06654 2.19647 2.33936 2.48021 2.6335 2.82373 2.98803 3.16112 3.31221 3.44752 3.59055 3.76374 4.09595 4.34371 4.50068 4.62989 4.81691 4.82144 
54 0.16207 0.16651 0.31725 0.32189 0.50551 0.50918 0.63838 0.64241 0.82771 0.83089 0.99672 1.00165 1.16341 1.16811 1.32882 1.3324 1.49853 1.50373 1.66212 1.66872 1.85123 1.85599 2.06458 2.06854 2.19319 2.19765 2.33691 2.34218 2.47988 2.48512 2.63249 2.63584 2.82353 2.82813 2.9882 3.15805 3.16222 3.30794 3.3123 3.44273 3.44789 3.58843 3.59347 3.76105 3.76521 4.09343 4.09726 4.3422 4.34659 4.4979 4.50183 4.62788 4.81693 4.82025 
0 
26 0.16515 0.32246 0.5108 0.64352 0.83044 1.00096 1.00651 1.17377 1.33562 1.50162 1.66512 1.8565 2.06944 2.34197 2.48424 2.63663 2.82823 2.99148 3.16446 3.31513 3.45009 3.76725 4.09826 4.34501 4.50419 4.82102 
52 0.16477 0.16902 0.32122 0.32508 0.50815 0.51181 0.6407 0.6451 0.83041 0.83469 1.00111 1.00685 1.17065 1.33327 1.33805 1.50108 1.50573 1.66486 1.67203 1.85493 1.8597 2.06793 2.07401 2.19801 2.34053 2.34576 2.48307 2.49052 2.63531 2.63956 2.82644 2.83126 2.99086 3.1625 3.16583 3.31426 3.31852 3.44839 3.45547 3.59159 3.5971 3.76583 3.76981 4.09657 4.10251 4.34492 4.35076 4.50309 4.50814 4.63101 4.81966 4.82382 
101 0.14978 0.15356 0.15668 0.16194 0.30629 0.30961 0.31316 0.31641 0.4928 0.4971 0.49975 0.50309 0.62513 0.62899 0.63254 0.63604 0.81514 0.81844 0.82174 0.82436 0.98793 0.99166 0.99509 1.15245 1.15616 1.16071 1.16571 1.31728 1.32134 1.32482 1.4853 1.48898 1.49219 1.49666 1.6467 1.65245 1.65588 1.66085 1.84267 1.84557 1.84907 1.85333 2.05591 2.05918 2.06245 2.18128 2.18645 2.19246 2.32755 2.33061 2.33406 2.34101 2.46374 2.46903 2.4727 2.47615 2.62005 2.62407 2.62734 2.81107 2.81526 2.81814 2.82364 2.97489 2.97922 2.9824 3.14769 3.15086 3.1546 3.15763 3.2969 3.30085 3.30476 3.30927 3.4297 3.43495 3.43873 3.44301 3.57676 3.58084 3.58422 3.58984 3.75137 3.75559 3.75824 4.08487 4.08779 4.09111 4.33388 4.33632 4.34014 4.48804 4.4915 4.4948 4.6122 4.61803 4.62234 4.80698 4.81005 4.81264 4.81814 
28 0.16738 0.32354 0.51056 0.64325 0.83313 1.00717 1.17506 1.33557 1.50449 1.66905 1.86087 2.07058 2.20527 2.3431 2.48418 2.63645 2.82886 2.99174 3.16589 3.3167 3.45238 3.59406 3.76802 4.09993 4.34635 4.50541 4.63526 4.82163 
0 
55 0.1564 0.16119 0.31248 0.31782 0.49921 0.50408 0.63277 0.63784 0.82154 0.82648 0.99318 0.9994 1.15908 1.1655 1.32307 1.32879 1.4915 1.49675 1.65683 1.66237 1.84757 1.85307 2.06084 2.06636 2.18701 2.3329 2.33859 2.47315 2.47841 2.62713 2.63147 2.81685 2.82197 2.98115 2.98622 3.15343 3.15905 3.30282 3.30893 3.43879 3.44439 3.58312 3.58893 3.7562 3.76166 4.08987 4.09648 4.33848 4.34576 4.49334 4.4989 4.61885 4.62669 4.81211 4.81609 
15 0.16289 0.32107 0.82685 1.16984 1.49947 1.66283 1.85492 2.63311 2.98871 3.16287 3.31239 3.76475 4.3423 4.50158 4.81745 
28 0.17109 0.32839 0.51486 0.64849 0.83775 1.00887 1.18013 1.34147 1.50761 1.67299 1.86276 2.07545 2.20857 2.34809 2.49076 2.64203 2.83413 2.99875 3.16987 3.32096 3.45494 3.59908 3.77289 4.10377 4.35064 4.50925 4.64263 4.8259 
21 0.17038 0.32936 0.51532 0.6506 0.8369 1.34248 1.51 2.07529 2.34905 2.48969 2.6412 2.83332 2.99677 3.171 3.45703 3.59833 3.77219 4.10521 4.35119 4.50911 4.8257 
35 0.17108 0.32688 0.33099 0.51451 0.51914 0.64765 0.83701 0.84231 1.0072 1.01224 1.17813 1.34049 1.50812 1.67057 1.86149 1.86645 2.07447 2.20439 2.3465 2.48942 2.64216 2.83252 2.83823 2.99711 3.17004 3.32062 3.45486 3.59795 3.77304 4.10269 4.35065 4.50986 4.63826 4.82596 4.83101 
45 0.1672 0.32321 0.32757 0.51047 0.64263 0.648 0.83421 1.00122 1.00871 1.16832 1.17603 1.33626 1.50341 1.66738 1.85835 1.86306 2.06942 2.07425 2.19746 2.20555 2.3419 2.34782 2.48475 2.49321 2.63831 2.82907 2.83348 2.99319 3.16294 3.16815 3.31696 3.4511 3.5938 3.60032 3.76831 3.7718 4.09943 4.3471 4.35236 4.50603 4.5131 4.63018 4.63571 4.82185 4.82862 
57 0.15364 0.15839 0.31031 0.31485 0.49622 0.50089 0.50555 0.62944 0.63348 0.81855 0.8232 0.99081 0.99663 1.15676 1.16292 1.32077 1.32623 1.48874 1.49396 1.65039 1.6566 1.8455 1.85061 2.05872 2.06304 2.18431 2.19047 2.3308 2.33564 2.4692 2.47446 2.62467 2.62879 2.81435 2.81903 2.97849 2.9836 3.15103 3.15609 3.30049 3.30599 3.43601 3.4404 3.58027 3.58453 3.75409 3.75903 4.08776 4.09233 4.33651 4.34082 4.49136 4.49642 4.61478 4.6227 4.80997 4.8134 
4 0.16833 0.32798 0.83357 1.86272 
15 0.16539 0.32222 0.51031 0.82971 1.00358 1.33706 1.50455 1.66491 1.8587 2.63681 2.83134 2.99252 3.76701 4.34542 4.81994 
25 0.16422 0.31972 0.50651 0.64093 0.82846 1.00136 1.33238 1.49852 1.6647 1.8549 2.06769 2.34007 2.48129 2.63412 2.82469 2.98962 3.16239 3.31242 3.44587 3.59018 3.76548 4.09697 4.34433 4.50303 4.81884 
88 0.14767 0.15183 0.15504 0.30383 0.30747 0.31125 0.31511 0.49037 0.49495 0.49805 0.62254 0.62697 0.63053 0.63443 0.81308 0.81676 0.82008 0.82347 0.98557 0.98883 0.99317 1.14992 1.15397 1.15915 1.3148 1.3194 1.32307 1.48293 1.48736 1.49066 1.4959 1.64404 1.65111 1.65403 1.84027 1.84306 1.84738 2.05353 2.05651 2.0615 2.17886 2.18482 2.1915 2.32514 2.32827 2.33237 2.46072 2.46714 2.47079 2.47576 2.6174 2.622 2.62519 2.80866 2.81302 2.81633 2.97245 2.97724 2.98044 3.14524 3.14859 3.15284 3.29449 3.29867 3.30296 3.4269 3.43303 3.43684 3.44158 3.57436 3.57864 3.58277 3.74902 3.75271 3.7562 4.08247 4.0853 4.33154 4.33384 4.48561 4.48908 4.4927 4.60975 4.61668 4.62124 4.80458 4.80766 4.81052 
42 0.15355 0.15825 0.31021 0.49754 0.50177 0.63041 0.81867 0.82367 0.99032 1.15675 1.32064 1.32655 1.48892 1.4938 1.65567 1.84485 2.05801 2.18553 2.33032 2.47261 2.62502 2.62918 2.81538 2.81949 2.97931 2.98381 3.1511 3.15834 3.30041 3.30664 3.43704 3.58081 3.75372 3.75895 4.08705 4.3358 4.49096 4.49605 4.61535 4.62565 4.80978 4.81449 
60 0.15467 0.15982 0.31133 0.31617 0.49729 0.50194 0.50559 0.6299 0.63446 0.63994 0.82019 0.82519 0.9919 0.99812 1.15771 1.16438 1.32185 1.32815 1.48985 1.49535 1.65121 1.65798 1.84662 1.85207 2.05985 2.0654 2.18567 2.19214 2.33188 2.3373 2.46974 2.47558 2.62563 2.63051 2.81555 2.82026 2.82649 2.97948 2.98489 3.15207 3.1574 3.30154 3.30817 3.43314 3.43885 3.44462 3.58134 3.58615 3.75519 3.76062 4.08888 4.09368 4.33771 4.34207 4.49244 4.49792 4.61636 4.62468 4.81123 4.81477 
28 0.1536 0.30867 0.49639 0.62949 0.81856 0.98836 1.15588 1.32072 1.4894 1.65571 1.84298 2.05625 2.18741 2.32853 2.47311 2.62428 2.81434 2.97917 3.14911 3.29957 3.43557 3.57997 3.75183 4.08532 4.33396 4.48914 4.62114 4.80789 
64 0.15309 0.15754 0.30988 0.31519 0.49572 0.50056 0.62942 0.63439 0.81792 0.82225 0.82552 0.98987 0.99594 1.1561 1.16338 1.32 1.32595 1.33067 1.48824 1.49291 1.50078 1.6542 1.65845 1.84471 1.84993 1.85408 2.05794 2.06203 2.18386 2.19138 2.33008 2.33473 2.47093 2.47524 2.62443 2.62867 2.81371 2.81847 2.82497 2.978 2.9832 3.15032 3.15596 3.29984 3.30622 3.31017 3.43622 3.44188 3.57975 3.58433 3.5925 3.75315 3.75848 4.08704 4.09123 4.33581 4.33951 4.49059 4.49561 4.61449 4.62286 4.80922 4.81273 4.81833 
16 0.17104 0.32468 0.51141 0.83681 1.00566 1.50574 1.66935 2.34828 2.48766 2.8299 2.99456 3.16599 3.59807 4.35055 4.50745 4.82171 
118 0.17633 0.17969 0.18222 0.18583 0.33297 0.33601 0.33868 0.34151 0.35004 0.51977 0.52298 0.52542 0.52813 0.53329 0.653 0.65586 0.65876 0.66243 0.84211 0.84551 0.84778 0.85111 1.0131 1.01666 1.01976 1.02371 1.18048 1.18435 1.18806 1.19206 1.34351 1.34771 1.35048 1.35369 1.51288 1.51609 1.51884 1.52252 1.67712 1.68036 1.68398 1.68918 1.86826 1.87113 1.87395 1.87693 1.88449 2.08126 2.08406 2.08708 2.10013 2.20819 2.2123 2.21693 2.35332 2.35622 2.35937 2.36338 2.36879 2.4944 2.49745 2.49998 2.50373 2.64747 2.65055 2.65285 2.65848 2.8375 2.84095 2.84333 2.84642 2.85015 3.0021 3.00569 3.00845 3.01341 3.17425 3.17718 3.17985 3.18259 3.18714 3.32332 3.32706 3.33003 3.33286 3.45921 3.46222 3.46531 3.46921 3.60419 3.60701 3.61012 3.614 3.77721 3.78061 3.78299 3.78558 3.79092 4.10983 4.11233 4.11526 4.12141 4.35881 4.36098 4.3642 4.37228 4.51424 4.51791 4.52017 4.52374 4.64199 4.64616 4.64997 4.83269 4.83525 4.83752 4.84043 4.84545 
33 0.16526 0.32122 0.32529 0.50861 0.51298 0.64206 0.83148 1.00346 1.17287 1.33412 1.5014 1.66566 1.85701 2.06838 2.19923 2.34032 2.34973 2.48284 2.63567 2.82713 2.83318 2.99043 3.16362 3.31431 3.44903 3.59254 3.76635 4.09675 4.34455 4.50327 4.63198 4.81997 4.82506 
31 0.16936 0.3254 0.51212 0.64594 0.83505 1.00546 1.17364 1.17912 1.3387 1.505 1.66887 1.86115 1.86746 2.07293 2.20187 2.34519 2.48669 2.63969 2.83143 2.83816 2.99447 3.16783 3.31784 3.45268 3.59707 3.7704 4.10136 4.34889 4.50742 4.63811 4.82458 
29 0.16419 0.31966 0.50579 0.63888 0.82826 1.00081 1.16787 1.33199 1.50045 1.66225 1.85533 2.06541 2.19503 2.33798 2.48059 2.63295 2.82401 2.98878 3.1606 3.31224 3.44595 3.58879 3.764 4.09412 4.34207 4.50101 4.62828 4.81717 4.8229 
0 
1 0.82636 
18 0.64235 0.83149 1.00216 1.17151 1.50089 1.66618 2.0686 2.34245 2.4825 2.63607 2.9911 3.16553 3.4489 3.59277 3.76671 4.09723 4.34549 4.50337 
23 0.17243 0.3293 0.51538 0.8383 1.01066 1.34376 1.51195 1.6724 1.86625 2.07566 2.35247 2.49392 2.64353 2.83416 2.99879 3.17153 3.32171 3.45758 3.77574 4.10405 4.35112 4.51091 4.8265 
0 
84 0.18108 0.18463 0.18972 0.33735 0.34097 0.34604 0.52456 0.52785 0.53197 0.65716 0.66065 0.66553 0.84658 0.84985 0.8547 1.01695 1.02161 1.02965 1.18518 1.18983 1.19682 1.34953 1.35356 1.36074 1.51684 1.52036 1.52584 1.68127 1.68589 1.69431 1.87148 1.87561 1.8794 1.89268 2.08414 2.08766 2.09464 2.21406 2.22006 2.35715 2.36132 2.36867 2.49913 2.50332 2.51076 2.65178 2.65483 2.66301 2.84284 2.84669 2.85092 3.00704 3.01064 3.01964 3.17812 3.1819 3.18603 3.32872 3.33257 3.33756 3.46294 3.4668 3.47212 3.60822 3.61305 3.61991 3.78196 3.78519 3.79049 4.11305 4.1169 4.12477 4.36124 4.36505 4.37301 4.51945 4.52243 4.52844 4.64769 4.65302 4.83642 4.83955 4.84319 4.85843 
20 0.16624 0.3237 0.51244 0.64443 0.83208 1.00579 1.33844 1.86273 2.06974 2.34352 2.6363 2.99236 3.31662 3.59402 3.76809 4.09942 4.34618 4.50456 4.63516 4.82301 
46 0.16581 0.17144 0.32238 0.3298 0.5095 0.51443 0.64209 0.64762 0.83209 1.00234 1.01123 1.17063 1.17651 1.33477 1.33982 1.5022 1.50805 1.66602 1.85637 1.86084 2.06918 2.19816 2.34126 2.34686 2.4837 2.63678 2.82779 2.83393 2.99155 3.16414 3.16867 3.31571 3.45001 3.59268 3.59866 3.76704 3.77008 4.09769 4.34566 4.35252 4.50434 4.51024 4.63156 4.64184 4.8209 4.82619 
95 0.15818 0.16174 0.1644 0.3149 0.31837 0.32121 0.32573 0.5012 0.50482 0.50776 0.51328 0.63419 0.63757 0.64035 0.82321 0.82674 0.82907 0.83309 0.99498 0.99845 1.00127 1.00568 1.16082 1.16511 1.16891 1.17505 1.3249 1.32993 1.33306 1.49336 1.49736 1.49995 1.65527 1.66049 1.66331 1.66861 1.84953 1.85258 1.85551 1.85858 2.06281 2.06591 2.18906 2.19416 2.33493 2.33813 2.34172 2.34722 2.4746 2.47879 2.48141 2.48731 2.62986 2.63291 2.63578 2.8191 2.8229 2.82527 2.82958 2.98275 2.98747 2.99135 3.15557 3.15913 3.16196 3.16905 3.30455 3.30959 3.31243 3.44073 3.44437 3.44727 3.58503 3.58836 3.59172 3.59778 3.75832 3.76253 3.76492 4.0918 4.09467 4.10037 4.34056 4.34303 4.3491 4.4956 4.49993 4.50242 4.61964 4.62595 4.62936 4.81433 4.81714 4.81996 4.82327 
33 0.15831 0.31416 0.50094 0.50624 0.63445 0.82386 0.99514 1.16159 1.32596 1.49392 1.65841 1.84806 1.85426 2.06146 2.18997 2.33378 2.47542 2.62874 2.81912 2.82607 2.98344 3.15559 3.30609 3.44081 3.58435 3.59347 3.75871 4.08975 4.33754 4.49581 4.62398 4.81272 4.81837 
64 0.16642 0.16974 0.17521 0.32316 0.32647 0.33049 0.51081 0.51418 0.5201 0.64292 0.64698 0.83338 0.8361 0.84094 1.00299 1.00713 1.01198 1.17269 1.17726 1.33651 1.3406 1.50391 1.50801 1.66804 1.6736 1.85941 1.86343 2.07012 2.07401 2.20054 2.20739 2.34229 2.34592 2.35108 2.48513 2.49015 2.63766 2.64098 2.82948 2.83345 2.99287 2.99682 3.16576 3.16934 3.31541 3.31884 3.45052 3.45477 3.59368 3.59836 3.76744 3.77105 3.77945 4.0992 4.10295 4.34741 4.35139 4.50487 4.50779 4.63307 4.63879 4.82264 4.82561 4.83012 
69 0.1709 0.17505 0.32717 0.33101 0.51368 0.51733 0.52382 0.64585 0.65087 0.83703 0.84139 1.0051 1.00968 1.01559 1.17163 1.17661 1.18085 1.33784 1.34096 1.35112 1.50634 1.50977 1.66976 1.67332 1.6818 1.8605 1.86509 1.87165 2.07289 2.07798 2.2019 2.2072 2.3451 2.34883 2.35558 2.48809 2.49248 2.64131 2.64483 2.83142 2.8348 2.84029 2.99578 2.99987 3.16675 3.17063 3.17567 3.31735 3.32119 3.32817 3.45121 3.45568 3.46226 3.59682 3.60078 3.60848 3.77177 3.77526 4.10214 4.10635 4.35057 4.35591 4.50895 4.51241 4.63565 4.64017 4.82557 4.82972 4.83577 
33 0.16078 0.31727 0.32236 0.50429 0.63716 0.82441 0.82804 0.99546 1.00126 1.16192 1.32971 1.49606 1.50185 1.66018 1.84992 1.85572 2.06425 2.19395 2.33567 2.47838 2.63171 2.82259 2.98626 3.15866 3.31003 3.44264 3.58672 3.76182 4.09229 4.34077 4.49887 4.62715 4.81608 
54 0.16915 0.17474 0.32579 0.33077 0.51211 0.51619 0.64558 0.65083 0.83453 0.83865 1.00694 1.0127 1.17486 1.18068 1.33757 1.34618 1.50533 1.51316 1.66844 1.67533 1.85924 1.864 2.07201 2.08721 2.20072 2.21133 2.34511 2.35147 2.48633 2.49331 2.63982 2.83004 2.83435 2.99457 3.00695 3.16743 3.17264 3.31762 3.32275 3.4517 3.45667 3.59568 3.60196 3.77093 3.78312 4.1008 4.10958 4.34882 4.35521 4.50721 4.51559 4.63563 4.82415 4.82852 
4 0.51705 2.34906 2.99845 4.82812 
22 0.16629 0.32382 0.51014 0.64669 0.83378 1.00864 1.50351 1.66824 1.85808 2.07261 2.34499 2.48476 2.63717 2.99265 3.31767 3.4527 3.59569 3.76916 4.10043 4.34742 4.50598 4.82099 
111 0.16228 0.16525 0.16785 0.17184 0.31884 0.32173 0.32428 0.32721 0.50476 0.50817 0.5101 0.51297 0.63781 0.64092 0.64388 0.64683 0.82799 0.83102 0.83327 0.83656 0.9988 1.00179 1.00488 1.01094 1.16397 1.16732 1.17105 1.17537 1.32861 1.33258 1.33519 1.33809 1.49731 1.50075 1.50322 1.50629 1.65785 1.6631 1.66604 1.66909 1.85392 1.85615 1.85915 1.86204 2.06687 2.06956 2.07207 2.1919 2.19601 2.19876 2.2033 2.33951 2.34198 2.34505 2.3509 2.478 2.48154 2.48439 2.48775 2.63337 2.63618 2.6383 2.82274 2.82582 2.82804 2.83048 2.83479 2.98673 2.99012 2.99231 2.99581 3.15943 3.16204 3.16491 3.16704 3.30826 3.31189 3.31497 3.31747 3.44378 3.44687 3.44975 3.45284 3.58791 3.59137 3.59364 3.59694 3.76234 3.7656 3.76807 3.77039 4.09583 4.09829 4.10099 4.15192 4.34465 4.34681 4.35015 4.49989 4.50309 4.50537 4.50807 4.62276 4.62822 4.63207 4.63526 4.81809 4.82042 4.82242 4.82491 4.8282 
0 
0 
0 
39 0.17112 0.32634 0.33031 0.51365 0.51803 0.6472 0.83433 0.8388 1.00575 1.011 1.17483 1.33922 1.50698 1.67017 1.86015 1.86554 2.07328 2.20258 2.34656 2.35155 2.48887 2.64102 2.83176 2.83695 2.99605 3.16808 3.17263 3.31873 3.45319 3.59749 3.77162 4.10197 4.1079 4.35039 4.50777 4.51408 4.63663 4.82498 4.83026 
181 0.18214 0.18551 0.18768 0.18962 0.19235 0.19586 0.33893 0.34153 0.34405 0.34619 0.34824 0.35156 0.35883 0.52531 0.52859 0.53069 0.53269 0.5347 0.53716 0.54147 0.65878 0.66175 0.66401 0.66609 0.66855 0.67241 0.84802 0.85073 0.85342 0.85522 0.85772 0.8605 0.87025 1.02004 1.02242 1.0252 1.02754 1.03022 1.03457 1.18619 1.18889 1.19191 1.19456 1.19718 1.20111 1.34985 1.35288 1.35561 1.35778 1.36013 1.36371 1.3713 1.51822 1.52148 1.52383 1.52587 1.52842 1.53263 1.54679 1.68244 1.68592 1.68806 1.69064 1.69366 1.69842 1.87468 1.87678 1.87944 1.88156 1.88379 1.88688 1.89235 2.08783 2.09004 2.09219 2.0948 2.09903 2.11201 2.2135 2.21748 2.22016 2.22342 2.22752 2.35988 2.36212 2.36451 2.36695 2.36968 2.37321 2.37793 2.50076 2.50357 2.50586 2.50839 2.51121 2.51554 2.65333 2.65618 2.65844 2.66027 2.66336 2.6685 2.84304 2.84658 2.84887 2.85076 2.85313 2.85562 2.85957 2.87734 3.00755 3.01081 3.0133 3.01537 3.01834 3.02424 3.18027 3.18269 3.18543 3.18737 3.18939 3.19208 3.19725 3.32949 3.33236 3.33518 3.33731 3.3394 3.34223 3.35053 3.46464 3.46727 3.46993 3.47239 3.47495 3.47902 3.60945 3.6127 3.61484 3.61734 3.62005 3.62372 3.63183 3.78356 3.7866 3.7889 3.79069 3.7928 3.79615 3.80115 4.11672 4.11889 4.12109 4.12342 4.12728 4.13845 4.36571 4.36753 4.36961 4.37234 4.3763 4.3935 4.52085 4.52345 4.52598 4.52783 4.53041 4.53423 4.64517 4.64993 4.65321 4.65594 4.65953 4.67663 4.83916 4.84144 4.84328 4.84519 4.84742 4.84978 4.85442 
1 0.82983 
0 
68 0.15566 0.1604 0.16602 0.31295 0.31756 0.49882 0.50313 0.50709 0.63116 0.63527 0.63911 0.82121 0.82589 0.8296 0.99319 0.99797 1.00625 1.15919 1.16438 1.32339 1.32859 1.4908 1.49544 1.49916 1.65499 1.65996 1.66703 1.84794 1.85258 2.06104 2.06561 2.18797 2.19306 2.33316 2.33794 2.47179 2.47737 2.48295 2.62657 2.63124 2.81774 2.82211 2.82694 2.98063 2.98542 3.15384 3.15882 3.16371 3.3033 3.30887 3.43832 3.44294 3.5824 3.58656 3.59241 3.75715 3.76245 4.0901 4.09486 4.33879 4.34332 4.49378 4.4989 4.6203 4.62578 4.81288 4.81659 4.82131 
17 0.16925 0.32594 0.5145 0.83539 1.00771 1.17984 1.34311 1.67283 1.85849 1.86612 2.34853 2.83437 3.32312 3.77208 4.35275 4.51286 4.82478 
46 0.16691 0.32182 0.32571 0.51 0.51446 0.64386 0.83152 0.83501 1.00125 1.00607 1.1711 1.1767 1.33432 1.33903 1.5028 1.5079 1.66589 1.67165 1.8562 1.86036 1.8685 2.0709 2.19936 2.34412 2.35164 2.48405 2.4913 2.63811 2.82694 2.83154 2.99292 3.16487 3.17056 3.31489 3.31927 3.44938 3.45486 3.59366 3.6016 3.76808 4.09865 4.34794 4.50515 4.63234 4.82131 4.82551 
51 0.17115 0.17645 0.3287 0.33518 0.51537 0.5203 0.64809 0.65224 0.83674 0.84163 1.00942 1.01777 1.17841 1.34055 1.34686 1.5072 1.51261 1.6719 1.68877 1.86243 1.86661 1.87939 2.07535 2.09655 2.20682 2.34927 2.35754 2.4901 2.50666 2.64194 2.83345 2.83832 2.99652 3.00383 3.17035 3.17589 3.32157 3.4549 3.59922 3.60667 3.773 3.78147 4.10392 4.11897 4.35142 4.35671 4.51033 4.63907 4.82591 4.83063 4.8439 
1 0.83363 
2 0.82936 1.0012 
0 
14 0.16134 0.32004 0.50533 0.63921 0.82596 0.99941 1.49956 1.66658 1.85622 2.8236 3.15957 3.76328 4.09408 4.34205 
73 0.16906 0.17235 0.1771 0.32542 0.32894 0.33426 0.51265 0.51606 0.52172 0.64558 0.65002 0.83413 0.8375 0.84163 1.00443 1.00863 1.01294 1.1747 1.17935 1.33834 1.34222 1.50598 1.51021 1.66926 1.673 1.67864 1.85931 1.86375 1.86722 1.87635 2.07266 2.07704 2.20229 2.20839 2.34478 2.34829 2.35341 2.35982 2.48703 2.49142 2.64021 2.64446 2.83107 2.83525 2.83911 2.99554 3.00077 3.16764 3.1708 3.17634 3.31847 3.32167 3.45161 3.45541 3.46444 3.59633 3.60121 3.60731 3.77019 3.77336 3.77898 4.10083 4.1041 4.11284 4.34926 4.35282 4.36215 4.50784 4.51119 4.63612 4.82433 4.82842 4.83247 
124 0.16976 0.1724 0.17526 0.17859 0.32508 0.32831 0.33083 0.33369 0.33975 0.51337 0.51567 0.51812 0.5205 0.52516 0.64623 0.64929 0.65233 0.65791 0.83586 0.83813 0.84087 0.84368 0.85218 1.00567 1.00937 1.01194 1.01569 1.02234 1.17373 1.17725 1.18037 1.18399 1.33895 1.34195 1.3447 1.34951 1.50648 1.50898 1.51201 1.51831 1.67007 1.67262 1.67566 1.67968 1.86014 1.86356 1.86596 1.8683 1.87287 2.07263 2.0755 2.07899 2.08758 2.20231 2.20535 2.20964 2.34491 2.34764 2.35044 2.35362 2.3581 2.48719 2.48992 2.4934 2.49792 2.64061 2.64301 2.64579 2.6542 2.83163 2.83384 2.83679 2.83938 2.84616 2.99542 2.99753 3.0006 3.0048 3.16713 3.1703 3.17273 3.17548 3.18257 3.31779 3.32074 3.32309 3.32608 3.33872 3.45169 3.45501 3.45737 3.46063 3.59682 3.59963 3.60243 3.60564 3.61166 3.77146 3.77407 3.77654 3.78169 4.10175 4.10424 4.10691 4.11138 4.12371 4.1526 4.35002 4.35225 4.35565 4.35986 4.50794 4.51051 4.51332 4.51867 4.63623 4.6393 4.64465 4.82421 4.82665 4.82914 4.83162 4.83498 4.84298 
15 0.16585 0.32458 0.51089 1.00649 2.07016 2.34149 2.63628 2.83335 2.99183 3.16807 3.59288 3.76786 4.34631 4.50468 4.82106 
29 0.17572 0.3326 0.51908 0.65181 0.84142 1.01208 1.18286 1.34538 1.51119 1.67547 1.86795 2.07948 2.21141 2.35278 2.4939 2.6456 2.83746 3.00164 3.17326 3.32439 3.45928 3.60417 3.77639 4.10783 4.35508 4.51277 4.6444 4.83027 4.8398 
3 0.82403 2.337 4.34087 
105 0.15416 0.15816 0.16082 0.16407 0.31057 0.31399 0.31727 0.31998 0.49684 0.50155 0.50409 0.50727 0.62968 0.63381 0.63688 0.64077 0.8193 0.82278 0.82586 0.82812 0.99213 0.99539 0.99869 1.0067 1.15637 1.16035 1.16424 1.16783 1.32118 1.32577 1.32865 1.33247 1.4891 1.49305 1.49588 1.49888 1.65065 1.65665 1.65976 1.66296 1.84734 1.84987 1.85329 2.06068 2.06358 2.06724 2.1852 2.19035 2.19347 2.33211 2.33506 2.33848 2.34811 2.46813 2.47328 2.47669 2.47925 2.62408 2.6286 2.63141 2.81504 2.81946 2.82223 2.82591 2.97895 2.9837 2.98633 2.99099 3.15233 3.15534 3.15909 3.16261 3.30096 3.30509 3.30853 3.3119 3.4335 3.43919 3.44248 3.44544 3.58085 3.58519 3.58793 3.5939 3.75568 3.75924 3.76194 3.76456 4.08958 4.09217 4.09571 4.33855 4.34079 4.34546 4.49212 4.4956 4.49868 4.50236 4.61611 4.6217 4.62583 4.8114 4.81452 4.8171 4.82102 
39 0.1738 0.33001 0.33487 0.51659 0.52131 0.65068 0.83958 0.84584 1.01134 1.02261 1.17988 1.34331 1.51029 1.67506 1.86575 1.87278 2.07652 2.20612 2.35055 2.35805 2.49198 2.64415 2.83611 2.84256 2.99922 3.17235 3.18116 3.32279 3.45705 3.60127 3.77551 3.78713 4.10445 4.12234 4.35282 4.51136 4.64112 4.82892 4.83371 
118 0.17635 0.17917 0.1822 0.18647 0.3322 0.33536 0.33784 0.34159 0.35366 0.5201 0.52249 0.52492 0.52815 0.54015 0.65268 0.65599 0.65904 0.66454 0.84159 0.84457 0.84727 0.8504 1.01255 1.01627 1.01932 1.0243 1.1793 1.18341 1.1867 1.19082 1.34522 1.34796 1.35101 1.35715 1.51301 1.51573 1.51886 1.52624 1.67669 1.67989 1.68359 1.68958 1.86658 1.87028 1.87301 1.87605 1.88243 2.07965 2.08257 2.08618 2.09569 2.20847 2.21211 2.21701 2.35244 2.35553 2.35858 2.3629 2.36906 2.49426 2.49721 2.50063 2.5059 2.6471 2.64982 2.65349 2.66177 2.83814 2.84063 2.8434 2.84637 2.85702 3.00189 3.00445 3.00787 3.01432 3.17339 3.17653 3.17883 3.18198 3.1886 3.32445 3.32735 3.32986 3.33412 3.45882 3.46205 3.46481 3.46964 3.60349 3.60644 3.6095 3.61392 3.77729 3.78008 3.78229 3.78622 3.7941 4.10841 4.11107 4.11414 4.1201 4.35703 4.35945 4.36273 4.36987 4.51414 4.51689 4.51956 4.52363 4.64289 4.64621 4.65077 4.83159 4.83406 4.83658 4.83942 4.8451 
11 0.16917 0.32627 0.51457 1.33851 1.6703 2.34764 3.16759 3.31843 4.10289 4.34767 4.82247 
58 0.15302 0.15785 0.3093 0.31405 0.4954 0.50042 0.62868 0.63369 0.81872 0.82359 0.99015 0.99571 1.156 1.16287 1.16841 1.32 1.32598 1.48822 1.49349 1.6516 1.65655 1.84487 1.84974 2.05804 2.06243 2.184 2.19036 2.33003 2.33477 2.46962 2.47491 2.62413 2.62872 2.8135 2.81868 2.97772 2.98328 3.15041 3.15571 3.29958 3.3058 3.31013 3.43526 3.44019 3.57945 3.58437 3.7534 3.75847 4.08697 4.0913 4.33594 4.33973 4.49058 4.49581 4.61482 4.62332 4.80928 4.81294 
19 0.16633 0.32391 0.8315 1.00358 1.33735 1.50284 1.66771 1.86165 2.34445 2.4862 2.63691 2.83327 2.99358 3.1686 3.3179 3.59308 3.76878 4.35114 4.82316 
20 0.16898 0.32533 0.5118 0.64581 0.83657 1.33688 1.50501 2.07261 2.34625 2.48781 2.63755 2.83365 3.16778 3.31683 3.45233 3.76809 4.09965 4.3472 4.50535 4.63684 
67 0.16989 0.17304 0.17833 0.32536 0.32911 0.33367 0.51396 0.51762 0.6465 0.65075 0.83503 0.83817 0.8423 1.00535 1.00982 1.01494 1.17376 1.17856 1.18508 1.33943 1.34375 1.50609 1.51026 1.66959 1.67409 1.68509 1.85996 1.86449 1.86838 2.07355 2.07823 2.20244 2.20876 2.34533 2.34956 2.35502 2.48812 2.49319 2.64162 2.64664 2.83197 2.83609 2.84236 2.99634 3.00141 3.16852 3.17217 3.31997 3.32368 3.45278 3.45753 3.59695 3.6012 3.6078 3.77274 3.77655 4.10208 4.10568 4.35039 4.35433 4.5092 4.5129 4.6363 4.64222 4.82514 4.82869 4.83242 
30 0.16643 0.32254 0.51011 0.64255 0.83105 1.00209 1.17191 1.33484 1.50246 1.6663 1.85607 1.863 2.07128 2.19873 2.34139 2.48411 2.63711 2.82797 2.99192 3.1647 3.31506 3.45006 3.59275 3.76732 4.09991 4.34584 4.50479 4.63188 4.82147 4.8268 
75 0.15706 0.16189 0.16608 0.31399 0.31888 0.32416 0.50049 0.50498 0.50971 0.63362 0.63867 0.82249 0.82687 0.82984 0.99389 0.99902 1.00314 1.16016 1.16616 1.17062 1.3241 1.32995 1.33419 1.49241 1.49768 1.50257 1.65427 1.65989 1.6639 1.84896 1.85375 1.85782 2.06183 2.06669 2.18729 2.194 2.33419 2.33887 2.34433 2.4742 2.4795 2.62868 2.63274 2.81882 2.82314 2.82828 2.98284 2.9873 3.1546 3.15995 3.16388 3.30396 3.31002 3.31393 3.43999 3.44562 3.58445 3.58877 3.59382 3.7577 3.76267 3.76712 4.0915 4.09639 4.3403 4.34552 4.4949 4.49983 4.50503 4.61752 4.6261 4.63126 4.81407 4.81733 4.82191 
30 0.17051 0.32744 0.5144 0.64744 0.83562 1.01299 1.17748 1.34096 1.51069 1.67223 1.86395 2.07343 2.20196 2.34638 2.48876 2.64074 2.83218 2.83848 2.99603 3.16907 3.32027 3.45474 3.59893 3.7717 4.10321 4.34941 4.50775 4.63527 4.82549 4.83115 
28 0.17189 0.33011 0.51642 0.64742 0.83707 1.00687 1.17677 1.34048 1.50986 1.67448 1.86199 2.07463 2.20868 2.34916 2.48869 2.64225 2.83353 2.99717 3.17049 3.32067 3.4551 3.59802 3.77308 4.10305 4.35346 4.512 4.63847 4.82788 
102 0.17519 0.1782 0.18207 0.33033 0.33425 0.33733 0.34297 0.51777 0.52068 0.52358 0.52776 0.65124 0.65475 0.65824 0.67495 0.84007 0.84347 0.8469 0.85243 1.01017 1.01449 1.01841 1.02505 1.17733 1.18244 1.1864 1.34261 1.34609 1.34954 1.35673 1.51167 1.5147 1.51827 1.53613 1.6751 1.67849 1.68292 1.86575 1.86962 1.87301 1.87874 2.0784 2.08176 2.08648 2.20464 2.2097 2.21553 2.35099 2.3544 2.35843 2.36407 2.49299 2.49648 2.50097 2.51456 2.6456 2.64877 2.65407 2.83618 2.83924 2.84254 2.84638 3.00019 3.00332 3.0074 3.17222 3.17594 3.17875 3.18362 3.32309 3.32672 3.32988 3.34436 3.45721 3.46116 3.46465 3.60179 3.60531 3.60925 3.61535 3.77506 3.77865 3.78122 3.78676 4.10728 4.11057 4.11483 4.14577 4.35603 4.3591 4.36343 4.51229 4.51576 4.51906 4.52701 4.63882 4.64367 4.64897 4.83052 4.83338 4.83662 4.84122 
29 0.16895 0.32615 0.51278 0.64658 0.83507 1.00726 1.17722 1.33939 1.50558 1.67058 1.86135 2.07241 2.20167 2.34503 2.48724 2.6401 2.83111 2.99486 3.1677 3.31887 3.45344 3.59694 3.77055 4.10083 4.3493 4.50743 4.63776 4.8238 4.83051 
59 0.16754 0.1704 0.3223 0.32629 0.51117 0.51442 0.64334 0.64708 0.83119 0.83464 0.83908 1.00192 1.0077 1.16913 1.17549 1.3362 1.34027 1.50361 1.50684 1.66754 1.67212 1.85699 1.86157 1.86567 2.06999 2.07382 2.19973 2.20662 2.34205 2.34718 2.48482 2.48815 2.63857 2.64107 2.82862 2.83174 2.99353 2.99702 3.16386 3.1682 3.31563 3.31943 3.44888 3.45354 3.59355 3.59771 3.76729 3.7711 4.09954 4.10282 4.34806 4.35197 4.5033 4.50758 4.51311 4.63256 4.6378 4.8228 4.82554 
16 0.16434 0.32127 0.5083 0.64222 0.83365 1.5002 1.85747 2.48118 2.63487 2.82808 3.16295 3.31422 3.4487 3.765 4.50188 4.81937 
28 0.15136 0.30726 0.49451 0.62731 0.81587 0.98742 1.15361 1.31925 1.48695 1.65333 1.84196 2.05515 2.18365 2.32736 2.47011 2.62231 2.81251 2.9771 3.14801 3.29838 3.43381 3.57822 3.75158 4.08412 4.33257 4.48848 4.62065 4.80671 
40 0.16597 0.32295 0.50967 0.51401 0.64339 0.83194 0.8365 1.00229 1.01232 1.17114 1.33503 1.34326 1.503 1.66569 1.85758 1.86257 2.06977 2.19866 2.34293 2.48406 2.49289 2.63721 2.82772 2.83316 2.99175 2.99785 3.16496 3.31558 3.44994 3.59341 3.5992 3.76752 3.77403 4.09785 4.10391 4.3458 4.50478 4.6325 4.82117 4.82605 
36 0.17349 0.33054 0.51611 0.5231 0.6503 0.83983 1.01054 1.17756 1.3427 1.50904 1.6726 1.86248 1.86853 2.07619 2.2028 2.21195 2.34926 2.3601 2.49119 2.64385 2.83387 2.84151 2.99841 3.1716 3.1807 3.32314 3.4566 3.59968 3.61011 3.77481 4.1041 4.35286 4.51173 4.64071 4.82759 4.83356 

181
