# Supplementary material for: Deciphering the Contribution of Oriens-Lacunosum/Moleculare (OLM) Cells to Intrinsic θ Rhythms Using Biophysical Local Field Potential (LFP) Models
Source: eNeuro. 2018 Sep 4;5(4):ENEURO.0146-18.2018. doi: 10.1523/ENEURO.0146-18.2018 (PMC6140113; doi:10.1523/ENEURO.0146-18.2018)
Supplement: Supplementary file 2 — Supplementary Code. Download supplement 2, GZ file [file sup_enu-eN-NWR-0146-18-s02.gz › LFP_microcircuit-master/BSC-120-gi-0-gi_SD-0-PV12913020-dSD6.6ms-gnSD0.21-gpv3.0-gsb3.75-csb0.21-gbs6.0-cbs0.1344-spiketimes.txt]

3184

102


50 0.15619 0.30842 0.31339 0.49639 0.50021 0.62765 0.63297 0.99002 1.15471 1.16374 1.3186 1.3253 1.649 1.65548 1.84348 1.85065 2.05675 2.06087 2.18235 2.18923 2.32886 2.33501 2.46763 2.47328 2.62255 2.62718 2.81248 2.81739 2.97634 2.98193 3.149 3.1543 3.29848 3.30521 3.43323 3.43907 3.57835 3.58319 3.75209 3.75766 4.08581 4.09054 4.33456 4.33904 4.48932 4.49468 4.61313 4.62159 4.8083 4.81165 
0 
21 0.50937 0.64264 1.17176 1.33525 2.06908 2.19858 2.34109 2.48358 2.63646 2.8279 2.99162 3.16517 3.31554 3.44895 3.59237 3.76777 4.09737 4.34629 4.50445 4.63203 4.82225 
25 0.16023 0.3163 0.50344 0.63426 1.16448 1.32705 1.65924 1.85179 2.06162 2.19135 2.33417 2.47589 2.62855 2.81999 2.98402 3.15575 3.30615 3.44083 3.58478 3.75895 4.09005 4.33897 4.49604 4.62839 4.81404 
84 0.15837 0.16177 0.31325 0.31716 0.50057 0.5034 0.50677 0.63233 0.63519 0.63833 0.64266 0.99385 1.15876 1.16244 1.16626 1.16999 1.3228 1.32752 1.3308 1.33526 1.49778 1.6556 1.65918 1.66303 1.84806 1.85238 1.85632 2.06076 2.06377 2.06862 2.18661 2.19097 2.19664 2.33318 2.33604 2.33965 2.47217 2.47614 2.47926 2.48321 2.62727 2.63027 2.63285 2.81739 2.82055 2.82353 2.8272 2.98073 2.98483 2.98788 3.15353 3.15633 3.15932 3.16225 3.30289 3.30694 3.30982 3.31304 3.4383 3.44112 3.4446 3.449 3.58257 3.58578 3.58923 3.75669 3.76014 3.76281 3.76651 4.08991 4.09261 4.09677 4.33875 4.34145 4.49372 4.49764 4.50029 4.61754 4.62309 4.62623 4.63021 4.81253 4.81511 4.81802 
17 0.6463 1.1772 1.33998 2.0753 2.20738 2.34629 2.48638 2.63935 2.8343 2.99386 3.16847 3.31901 3.4528 3.59774 3.77062 4.50682 4.63706 
77 0.15578 0.15986 0.30924 0.31322 0.31713 0.49634 0.50069 0.50366 0.62827 0.63268 0.63646 0.99153 1.15467 1.15883 1.16417 1.16809 1.32026 1.32562 1.32927 1.64898 1.65539 1.659 1.84604 1.84933 1.85496 2.05919 2.06236 2.18393 2.18933 2.19685 2.3307 2.33387 2.33791 2.4659 2.47209 2.47585 2.47956 2.62205 2.6268 2.62985 2.81386 2.81847 2.82113 2.82513 2.97782 2.98254 2.98519 3.15083 3.1542 3.15754 3.16145 3.29973 3.30434 3.30831 3.31293 3.43196 3.4379 3.44208 3.57958 3.58402 3.58778 3.75424 3.75857 3.76146 4.0882 4.09106 4.33708 4.33958 4.49117 4.49599 4.49878 4.61444 4.62046 4.62502 4.81021 4.81336 4.81615 
56 0.15692 0.31041 0.31469 0.49971 0.50384 0.62989 0.63375 0.99157 1.15649 1.1623 1.16811 1.32042 1.32582 1.65407 1.65759 1.84523 1.84977 2.05845 2.06208 2.18426 2.19021 2.33062 2.33422 2.47132 2.47551 2.62484 2.62846 2.81412 2.81859 2.82337 2.97833 2.98314 3.15083 3.15525 3.15861 3.30023 3.30587 3.31069 3.43662 3.44112 3.5802 3.58421 3.75369 3.7585 3.76226 4.08753 4.09117 4.33626 4.33923 4.49096 4.49583 4.61485 4.62314 4.80996 4.81275 4.81703 
18 0.64383 1.1762 1.33784 2.06986 2.48716 2.63781 2.82935 2.99484 3.16632 3.31677 3.45295 3.59453 3.76801 4.09864 4.50502 4.51122 4.63333 4.82316 
55 0.51591 0.64741 0.65119 0.65535 1.17729 1.18305 1.34049 1.34434 1.35395 2.0742 2.07779 2.08332 2.10138 2.204 2.20993 2.34701 2.35221 2.48958 2.4933 2.4982 2.64221 2.64468 2.65078 2.83375 2.83794 2.84177 2.99703 2.99954 3.0049 3.16996 3.17285 3.17657 3.32079 3.32392 3.45422 3.45802 3.59787 3.6019 3.60608 3.61211 3.77292 3.77551 3.77958 3.78683 4.10342 4.10854 4.35251 4.51017 4.51281 4.51754 4.63675 4.64058 4.64626 4.82835 4.83495 
36 0.16497 0.32084 0.50714 0.63873 0.64339 1.16818 1.17365 1.332 1.33746 1.66383 2.06583 2.07127 2.19627 2.34071 2.48027 2.48653 2.63428 2.82445 2.83188 2.98939 3.15979 3.16396 3.31217 3.44428 3.44949 3.58988 3.59469 3.7643 3.76776 4.09472 4.34421 4.50198 4.50756 4.62985 4.63696 4.81801 
7 0.65604 2.08433 2.49681 2.64779 3.17878 3.77857 4.51603 
15 0.64312 2.07029 2.19892 2.3466 2.48443 2.63734 2.82852 2.99267 3.16815 3.5932 3.76746 4.09794 4.50441 4.63553 4.82216 
0 
0 
40 0.16707 0.50954 0.64107 0.64554 1.16824 1.33419 1.50453 1.66584 1.85559 2.06861 2.07316 2.19871 2.34047 2.34615 2.48185 2.48565 2.63612 2.63945 2.82705 2.8322 2.99038 2.99482 3.16151 3.16604 3.31271 3.31791 3.44633 3.45185 3.59164 3.59611 3.76707 3.77042 4.09777 4.34584 4.50208 4.50639 4.63113 4.63694 4.82056 4.82544 
14 0.63747 2.06345 2.33565 2.47896 2.63096 2.82227 2.98561 3.15884 3.31003 3.44442 3.76209 4.34059 4.49844 4.81689 
19 0.64175 1.17226 1.33555 2.06874 2.48187 2.48936 2.63535 2.98999 3.16305 3.31366 3.44849 3.59091 3.60033 3.76697 3.77315 4.09658 4.50431 4.51066 4.63075 
50 0.15524 0.30731 0.31184 0.49465 0.49917 0.62669 0.63097 0.99012 1.15367 1.15992 1.31795 1.32442 1.65058 1.65496 1.84275 1.84772 2.05598 2.06052 2.18183 2.18933 2.32791 2.33237 2.46665 2.47194 2.62169 2.62604 2.81155 2.81626 2.97557 2.98105 3.14816 3.15311 3.29745 3.3038 3.43332 3.4377 3.57735 3.58196 3.7513 3.75653 4.08496 4.08942 4.33381 4.33852 4.48849 4.4938 4.61255 4.6212 4.80718 4.81064 
10 0.64874 2.07574 2.49017 2.64236 2.99898 3.17094 3.60039 3.77289 4.51046 4.64559 
0 
73 0.15714 0.16081 0.31172 0.31509 0.32083 0.49896 0.50272 0.50681 0.63024 0.63446 0.63796 0.99415 1.15702 1.16099 1.16581 1.32202 1.32688 1.3301 1.65084 1.65826 1.66386 1.84751 1.85105 2.06054 2.06375 2.18565 2.191 2.19662 2.3325 2.33547 2.34031 2.46878 2.47463 2.47798 2.48243 2.62454 2.62895 2.63172 2.81553 2.81964 2.82237 2.97927 2.98426 2.98682 3.15277 3.15574 3.15932 3.30163 3.30575 3.30943 3.43356 3.43952 3.44344 3.448 3.58122 3.58544 3.58875 3.756 3.75972 3.7626 4.08953 4.09241 4.33862 4.34168 4.49312 4.49718 4.49978 4.61654 4.62177 4.6268 4.81199 4.81481 4.81779 
48 0.16191 0.31459 0.32051 0.50279 0.50685 0.63487 0.63881 1.16055 1.16749 1.32757 1.33185 1.65984 1.84883 1.85765 2.06198 2.06691 2.19117 2.19788 2.33414 2.3399 2.47635 2.48003 2.62963 2.63315 2.82028 2.82398 2.9853 2.98967 3.15523 3.15987 3.30584 3.31025 3.44012 3.44516 3.58516 3.5898 3.7592 3.7626 3.7663 4.09102 4.09569 4.33941 4.49602 4.49968 4.62261 4.62906 4.814 4.81747 
4 2.48828 2.64237 3.76692 4.50741 
0 
14 0.6413 2.06707 2.33951 2.4824 2.63436 2.98986 3.16245 3.59191 3.76556 4.09603 4.34399 4.50167 4.63089 4.81885 
0 
0 
0 
18 0.64519 1.34122 2.07237 2.20514 2.34444 2.48677 2.63851 2.83274 2.99386 3.16782 3.3194 3.45343 3.59429 3.60026 3.77024 4.50688 4.63897 4.82965 
71 0.15093 0.30226 0.30597 0.30967 0.49015 0.49483 0.62175 0.62618 0.62983 0.98564 1.14843 1.15273 1.15781 1.31333 1.31878 1.32329 1.64263 1.64945 1.65336 1.8384 1.84164 1.8457 2.05164 2.0552 2.17706 2.18331 2.32326 2.32673 2.33067 2.46063 2.46628 2.46986 2.61608 2.62038 2.62354 2.80685 2.81147 2.8144 2.82171 2.97072 2.97618 2.97962 3.1435 3.14693 3.15049 3.15673 3.29263 3.2974 3.30123 3.42557 3.43101 3.43545 3.57249 3.57714 3.58099 3.747 3.75142 3.75431 4.08051 4.08371 4.32949 4.33229 4.48396 4.48854 4.4915 4.60802 4.61497 4.61956 4.80263 4.80592 4.80885 
17 0.64182 1.16784 1.33627 2.06884 2.19645 2.48271 2.6366 2.82841 2.99294 3.16258 3.31696 3.44767 3.59175 3.76515 4.09839 4.50251 4.62957 
41 0.16272 0.31479 0.5032 0.6342 0.63899 1.16056 1.16676 1.32541 1.33033 1.659 1.84972 2.0629 2.18855 2.1956 2.33504 2.47463 2.47976 2.62877 2.63285 2.81936 2.82365 2.98317 2.98839 3.15523 3.16001 3.30482 3.31025 3.44022 3.44538 3.58499 3.58907 3.75859 3.76304 4.09212 4.34068 4.49547 4.50018 4.6188 4.62692 4.81449 4.81857 
26 0.16297 0.31909 0.5048 0.6368 1.16496 1.33044 1.85134 2.06356 2.19377 2.33625 2.47917 2.63172 2.82209 2.98717 3.15683 3.16265 3.30992 3.44221 3.58785 3.76176 4.09284 4.34157 4.49843 4.50229 4.62791 4.81553 
63 0.51438 0.51806 0.6456 0.64884 0.65231 1.17345 1.17702 1.18082 1.33907 1.3424 1.34869 1.8635 2.07273 2.07547 2.07935 2.09778 2.20259 2.2073 2.34582 2.34935 2.35395 2.48711 2.48986 2.49347 2.49921 2.64064 2.64299 2.64826 2.83174 2.83451 2.83849 2.99587 2.9987 3.004 3.16642 3.16999 3.17263 3.17697 3.31825 3.32145 3.32463 3.45182 3.45542 3.45864 3.59643 3.59985 3.60388 3.60997 3.77122 3.77369 3.77662 3.78202 4.10215 4.10532 4.35071 4.5075 4.51014 4.51343 4.52371 4.63595 4.63974 4.82586 4.82928 
23 0.50874 0.63977 0.64516 1.16824 1.33317 2.06707 2.19767 2.48163 2.63457 2.82662 2.99101 3.15994 3.16546 3.31238 3.44568 3.5912 3.76347 3.76885 4.09654 4.50039 4.50554 4.63048 4.82114 
5 2.06636 2.63449 2.9922 3.76559 4.50265 
25 0.31017 0.49942 0.6309 1.15656 1.32097 1.65551 1.84471 2.05805 2.18715 2.33027 2.47238 2.62523 2.81556 2.98039 3.15085 3.30067 3.43646 3.58116 3.75386 3.75975 4.08711 4.3357 4.49099 4.62015 4.80975 
12 0.65562 2.08165 2.49541 2.64806 2.84181 3.17569 3.32862 3.46206 3.61078 3.77802 4.51535 4.64422 
19 0.50106 0.63417 1.32653 1.84737 2.05962 2.33219 2.47535 2.62772 2.81896 2.98329 3.1539 3.31005 3.43962 3.58388 3.7584 4.08842 4.33732 4.4958 4.81165 
4 2.3363 2.63128 2.98667 3.15885 
2 3.76536 4.50279 
45 0.16483 0.50767 0.63911 0.64288 1.16374 1.1706 1.32759 1.33253 1.33716 1.66311 1.85288 2.06601 2.06983 2.19459 2.20233 2.33796 2.34281 2.4808 2.48571 2.63404 2.63674 2.82435 2.82747 2.98913 2.99453 3.15934 3.16317 3.16691 3.30826 3.31309 3.31705 3.44447 3.44906 3.58908 3.59359 3.76439 3.76707 4.09493 4.34362 4.50112 4.50355 4.62636 4.63085 4.81764 4.82071 
0 
6 0.64911 2.49125 3.00069 3.17053 3.77342 4.5108 
8 0.6437 1.33558 2.63551 2.99188 3.16386 3.3158 3.59333 3.76666 
21 0.51371 0.64309 0.64768 1.17228 1.33697 2.07125 2.20041 2.34569 2.48502 2.63758 2.82995 2.99388 3.16587 3.31756 3.45234 3.59385 3.77017 4.10014 4.50553 4.63214 4.82562 
1 2.49555 
58 0.52003 0.64927 0.65265 0.65653 1.17612 1.18259 1.34252 1.34623 1.35659 2.07568 2.07942 2.08558 2.1076 2.20612 2.21567 2.349 2.35559 2.49122 2.49502 2.49957 2.64347 2.6462 2.65162 2.83516 2.83874 2.84282 2.99883 3.00199 3.00758 3.17025 3.1735 3.17635 3.18147 3.32238 3.32533 3.33011 3.45498 3.45893 3.46376 3.59996 3.60402 3.60898 3.62034 3.77445 3.77717 3.78076 3.78669 4.1057 4.35548 4.51126 4.51374 4.51728 4.5285 4.63928 4.64305 4.65115 4.82936 4.83349 
15 0.64472 1.33893 2.07202 2.48579 2.63797 2.83032 2.99343 3.1677 3.31804 3.4527 3.59612 3.7682 4.09992 4.50608 4.63781 
35 0.5081 0.63927 0.6449 1.16684 1.17246 1.33165 1.33653 1.85575 2.06693 2.19627 2.3397 2.48061 2.48738 2.63426 2.63934 2.8252 2.83256 2.98892 3.15958 3.16529 3.30945 3.31506 3.44547 3.45236 3.59026 3.59751 3.76347 3.76789 4.0961 4.34518 4.50015 4.50633 4.62808 4.63467 4.81893 
125 0.15084 0.15412 0.15662 0.16104 0.3038 0.30729 0.31038 0.31282 0.31584 0.49093 0.49563 0.49766 0.50038 0.50365 0.62099 0.62551 0.62852 0.6311 0.63351 0.63797 0.82197 0.98662 0.98998 0.99365 1.14985 1.15369 1.15704 1.16026 1.16354 1.3147 1.31815 1.32173 1.32419 1.32705 1.6441 1.65019 1.65311 1.65621 1.66119 1.8405 1.84276 1.84584 1.84841 1.85259 2.05372 2.05603 2.05851 2.06167 2.17883 2.18332 2.18645 2.19023 2.32533 2.328 2.33066 2.33357 2.46058 2.46634 2.46961 2.47194 2.47492 2.47894 2.6173 2.62163 2.62444 2.62632 2.63195 2.80879 2.81268 2.81526 2.81733 2.82029 2.97242 2.9764 2.97948 2.98195 2.98556 3.14527 3.14821 3.15105 3.15325 3.15563 3.29452 3.29788 3.30114 3.30364 3.30609 3.4271 3.43268 3.43523 3.43795 3.4406 3.57445 3.57822 3.58071 3.58362 3.58734 3.74924 3.75217 3.75495 3.75696 3.7594 4.08273 4.08508 4.0876 4.09136 4.33177 4.33367 4.33611 4.34071 4.48558 4.4885 4.4919 4.49382 4.49705 4.60965 4.61473 4.61852 4.62109 4.62582 4.80484 4.80755 4.80957 4.81175 4.81467 
67 0.51589 0.64525 0.64785 0.65094 0.65449 1.17424 1.17816 1.33874 1.34177 1.34481 1.35535 2.07306 2.07598 2.07924 2.09308 2.19998 2.20413 2.21188 2.34602 2.35016 2.48655 2.48959 2.49248 2.49606 2.50404 2.63987 2.64268 2.64488 2.65017 2.83146 2.8344 2.83736 2.84148 2.99526 2.99803 3.00189 3.16682 3.17035 3.17265 3.17645 3.31719 3.32124 3.32378 3.45217 3.45616 3.45898 3.59614 3.59888 3.60243 3.60748 3.76941 3.77305 3.77527 3.77846 3.79679 4.1027 4.1069 4.3525 4.50677 4.51026 4.51239 4.51739 4.63402 4.63799 4.64099 4.82679 4.83044 
55 0.51046 0.51336 0.64226 0.64587 0.64918 1.16892 1.17279 1.17745 1.33479 1.33772 1.34263 1.66833 1.85752 2.0695 2.07298 2.1969 2.20107 2.34229 2.34547 2.4834 2.48665 2.49037 2.63696 2.63996 2.82841 2.83135 2.83576 2.99184 2.99454 3.16324 3.16721 3.17025 3.31442 3.31807 3.32137 3.44818 3.45209 3.45712 3.5933 3.5971 3.76755 3.77079 3.77365 4.09885 4.10242 4.34755 4.35121 4.50322 4.50712 4.51099 4.63184 4.63502 4.82175 4.82447 4.82903 
35 0.16582 0.32161 0.508 0.63865 0.64474 1.16398 1.17173 1.32808 1.33372 1.66393 1.85449 2.06769 2.19558 2.33817 2.48021 2.63254 2.63642 2.8239 2.98655 2.99078 3.15886 3.16423 3.30769 3.3137 3.44459 3.58837 3.76167 3.76707 4.09552 4.34543 4.49848 4.50419 4.62583 4.6324 4.8193 
18 0.50878 0.64084 1.17092 2.06523 2.34102 2.48039 2.63347 2.82482 2.98918 3.15996 3.31209 3.44607 3.59089 3.7641 4.09422 4.5012 4.63217 4.8165 
0 
16 0.50859 0.64073 1.1653 1.33208 2.63444 2.82465 2.98946 3.16302 3.31475 3.44895 3.59144 3.76459 4.34375 4.50163 4.62964 4.81849 
0 
22 0.5062 0.64021 1.17017 1.33209 1.85262 2.0655 2.1981 2.33805 2.48073 2.63421 2.82465 2.98923 3.16187 3.31276 3.44376 3.5895 3.76376 4.09449 4.34362 4.50123 4.62996 4.81755 
23 0.64459 0.64893 1.17356 1.33853 2.07303 2.20334 2.48622 2.49299 2.64009 2.83158 2.99547 3.16547 3.17031 3.31873 3.45064 3.59599 3.76812 3.77244 4.10259 4.50715 4.51255 4.63559 4.82594 
15 0.63435 1.32723 2.0598 2.33232 2.62725 2.8191 3.15395 3.30627 3.44018 3.58508 3.75793 4.08818 4.33632 4.49531 4.81081 
57 0.15883 0.31181 0.31616 0.5005 0.50383 0.63044 0.63475 0.63853 1.15722 1.16317 1.32151 1.32747 1.65348 1.65869 1.84679 1.85142 2.0598 2.06397 2.18552 2.19196 2.3319 2.3363 2.47037 2.47577 2.4798 2.62584 2.63013 2.81527 2.81986 2.82422 2.97931 2.98455 3.15208 3.15659 3.15972 3.30106 3.30691 3.31091 3.43637 3.44103 3.4449 3.58112 3.58563 3.75526 3.75982 3.7628 4.08881 4.09292 4.33785 4.34194 4.49237 4.49727 4.50184 4.61627 4.62448 4.81157 4.81459 
3 3.76848 4.10007 4.82274 
39 0.31244 0.50213 0.6318 0.63808 1.15818 1.16808 1.32221 1.32871 1.65639 1.84709 2.06015 2.18645 2.33225 2.47226 2.47821 2.62645 2.63151 2.81591 2.82107 2.98001 2.98593 3.15249 3.15828 3.30194 3.30877 3.43828 3.44449 3.58179 3.58897 3.75553 3.76124 4.08922 4.33814 4.49278 4.49841 4.61707 4.62576 4.81171 4.81617 
7 2.06424 2.82512 3.76416 4.09267 4.34093 4.50138 4.81638 
8 0.63562 2.0638 3.15582 3.44105 3.76337 4.0922 4.50096 4.81851 
86 0.15196 0.15511 0.30483 0.30805 0.31144 0.315 0.49178 0.49629 0.49968 0.62429 0.62837 0.63215 0.98761 0.99269 1.15086 1.15444 1.15951 1.31564 1.31994 1.32365 1.32812 1.64478 1.65175 1.6545 1.84112 1.84349 1.84709 2.05444 2.05699 2.05999 2.17957 2.18517 2.19154 2.32601 2.32866 2.33175 2.46163 2.46791 2.47137 2.47578 2.61827 2.6225 2.62525 2.62909 2.80929 2.81363 2.81659 2.82116 2.97326 2.97794 2.98073 3.1462 3.14915 3.15308 3.15632 3.29538 3.29933 3.30384 3.42756 3.43353 3.43717 3.44156 3.57511 3.57925 3.58255 3.74979 3.7533 3.75661 3.75954 4.08338 4.08579 4.08908 4.33243 4.33439 4.33812 4.48647 4.48947 4.49291 4.49676 4.61045 4.61694 4.62071 4.80542 4.80813 4.81035 4.81479 
49 0.2992 0.30402 0.48603 0.49073 0.6191 0.62451 0.98095 1.1454 1.15273 1.30954 1.31569 1.64216 1.64815 1.83423 1.83899 2.04745 2.05179 2.17367 2.18442 2.31946 2.32396 2.45902 2.46466 2.61343 2.61809 2.80319 2.80795 2.9672 2.97264 3.13965 3.14458 3.28913 3.2953 3.42461 3.43015 3.56895 3.57366 3.74287 3.74782 4.07646 4.0808 4.32526 4.32929 4.48001 4.4852 4.60454 4.61379 4.7987 4.80218 
0 
18 0.6413 1.16976 1.33448 2.0683 2.19753 2.34151 2.48285 2.63591 2.82714 2.99077 3.16356 3.31497 3.44781 3.59216 3.76645 4.09684 4.50371 4.63213 
0 
0 
16 0.64945 1.3416 2.07511 2.20549 2.49009 2.64268 2.83493 2.99759 3.16996 3.32315 3.45654 3.59838 3.7735 4.51031 4.63765 4.82894 
0 
49 0.65254 0.65653 0.66223 1.18162 1.18807 1.34571 1.3498 2.07904 2.08269 2.08785 2.2091 2.21622 2.35303 2.35952 2.49384 2.49778 2.50324 2.64664 2.64968 2.65696 2.83838 2.84244 2.8473 3.00215 3.00587 3.01298 3.17278 3.17676 3.1805 3.18952 3.32506 3.32866 3.45956 3.46403 3.60318 3.60747 3.61355 3.77779 3.78066 3.78556 4.10955 4.35906 4.51509 4.51814 4.52376 4.64233 4.64782 4.8333 4.83801 
38 0.50862 0.63932 0.6481 1.16476 1.17531 1.32912 1.3367 1.66641 1.85476 2.0669 2.19328 2.19933 2.33977 2.48044 2.4842 2.63417 2.63868 2.82438 2.82862 2.98934 3.15998 3.16633 3.30888 3.31632 3.44515 3.45322 3.58874 3.59257 3.60361 3.76384 3.76884 4.09604 4.34562 4.50009 4.50593 4.62297 4.63083 4.81942 
50 0.15627 0.309 0.31394 0.49713 0.50114 0.62851 0.63381 0.99131 1.1553 1.16141 1.31958 1.32534 1.65191 1.65705 1.8443 1.84948 2.05751 2.06191 2.18375 2.19039 2.32947 2.33385 2.46845 2.474 2.62336 2.62794 2.81333 2.81832 2.97734 2.98267 3.14976 3.15473 3.29913 3.30495 3.4344 3.43927 3.57906 3.58382 3.75295 3.75799 4.0865 4.09124 4.33531 4.3407 4.49009 4.49518 4.61432 4.62195 4.80874 4.81238 
51 0.64886 0.65286 0.65818 1.17778 1.18514 1.34173 1.34637 2.07573 2.07928 2.08685 2.2058 2.21161 2.34872 2.36123 2.48974 2.49416 2.49986 2.64281 2.64593 2.65247 2.835 2.83921 2.84433 2.99876 3.00271 3.01126 3.1695 3.17359 3.17733 3.32025 3.32414 3.32854 3.45424 3.45865 3.46447 3.59932 3.60379 3.60934 3.77306 3.77671 3.78071 3.7885 4.10648 4.35465 4.50971 4.51327 4.51736 4.63843 4.6423 4.82927 4.83456 
2 4.08905 4.33685 
5 1.34688 2.4955 2.64786 2.84231 3.77845 
13 0.65217 2.07848 2.49321 2.6455 2.84236 3.0007 3.17414 3.32538 3.45946 3.6034 3.77637 4.51314 4.64222 
20 0.50547 0.63637 1.16434 1.32857 2.06321 2.33567 2.4771 2.63001 2.82055 2.98533 3.15687 3.30788 3.44288 3.58663 3.76042 4.09205 4.33962 4.4974 4.62701 4.81401 
26 0.16131 0.31687 0.63493 1.16306 1.32799 1.65886 1.85118 2.06208 2.19148 2.33386 2.47651 2.62931 2.82024 2.82922 2.98432 3.1572 3.16473 3.30825 3.44253 3.58493 3.75999 4.09092 4.33888 4.49709 4.62484 4.81377 
92 0.152 0.15543 0.30468 0.30815 0.31171 0.31518 0.49173 0.49627 0.4992 0.62401 0.62852 0.63196 0.63671 0.98721 0.99321 1.15083 1.15486 1.15934 1.1637 1.31556 1.32075 1.32386 1.32801 1.6447 1.65157 1.65463 1.84088 1.8435 1.84713 1.85114 2.05419 2.05705 2.06033 2.17952 2.18542 2.19104 2.32578 2.3287 2.33189 2.33691 2.46174 2.46831 2.47154 2.47535 2.61833 2.62289 2.62559 2.80921 2.81378 2.81657 2.82052 2.97317 2.97843 2.98097 3.14599 3.14917 3.15289 3.15583 3.29518 3.29973 3.30346 3.30708 3.42748 3.43349 3.43726 3.44052 3.57499 3.57944 3.58272 3.58805 3.74956 3.75346 3.75639 3.75936 4.08313 4.08576 4.08913 4.33219 4.33433 4.34009 4.48629 4.48982 4.49278 4.49636 4.6104 4.61692 4.62086 4.62725 4.8052 4.8081 4.81054 4.8142 
42 0.15977 0.30958 0.31489 0.49867 0.50454 0.63006 0.63557 1.15745 1.16604 1.32285 1.3299 1.65474 1.84421 1.85147 2.05726 2.18702 2.32981 2.33562 2.47159 2.47871 2.62475 2.62933 2.81492 2.82031 2.98009 3.15043 3.15542 3.30099 3.30666 3.4361 3.4417 3.58063 3.58706 3.75385 3.75855 4.08627 4.33458 4.49106 4.49598 4.62127 4.80887 4.81367 
20 0.50968 0.64289 1.17168 1.33581 2.0694 2.34317 2.48346 2.63666 2.82737 2.99226 3.16425 3.31524 3.45023 3.59258 3.76711 4.09754 4.34651 4.50378 4.63194 4.82088 
20 0.64261 1.17156 1.33352 2.06879 2.19802 2.34302 2.48322 2.6362 2.82916 2.99104 3.16443 3.31469 3.44966 3.59236 3.76707 4.09739 4.34642 4.50389 4.63153 4.82191 
5 0.65284 2.64474 3.17321 3.77542 4.51265 
12 0.63727 2.06513 2.47736 2.63096 2.82218 2.98666 3.15796 3.44288 3.58934 3.76221 4.09167 4.33996 
34 0.51537 0.64804 0.653 1.17789 1.34062 1.34572 2.07436 2.08051 2.20404 2.34948 2.4885 2.49447 2.64182 2.64797 2.8321 2.83683 2.99721 3.00378 3.16931 3.17338 3.31964 3.32512 3.45364 3.45893 3.59807 3.60483 3.77223 3.77625 4.10431 4.35194 4.50951 4.5145 4.63663 4.82634 
2 0.65831 2.65462 
38 0.31546 0.50244 0.63443 0.64157 1.16069 1.16759 1.32506 1.33187 1.65878 1.85058 2.0635 2.18919 2.19597 2.33561 2.47419 2.48064 2.62914 2.63522 2.81957 2.82574 2.98333 2.98873 3.15553 3.16247 3.30473 3.31234 3.43987 3.44447 3.58506 3.5907 3.7587 3.76511 4.09263 4.49587 4.50253 4.61983 4.62798 4.81515 
39 0.15919 0.31079 0.50002 0.63123 0.63734 1.15712 1.16696 1.32167 1.32906 1.65463 1.84532 2.05862 2.18746 2.33074 2.4717 2.47826 2.62552 2.63044 2.81649 2.82156 2.97998 2.98629 3.1516 3.15738 3.30115 3.30809 3.43653 3.44338 3.58122 3.5877 3.75526 3.76005 4.08763 4.33621 4.49172 4.49693 4.61887 4.81068 4.81532 
10 0.31354 1.16003 1.84815 2.06177 2.33348 3.15418 3.30418 3.58612 3.76278 4.49447 
16 0.31062 0.63462 1.32675 1.84317 2.05672 2.32929 2.6252 2.81492 3.15027 3.3044 3.58059 3.75349 4.08544 4.33349 4.4917 4.80797 
19 0.63732 1.16459 1.3299 2.06396 2.33689 2.4789 2.63118 2.82268 2.98634 3.15775 3.30933 3.44255 3.58755 3.76108 4.09343 4.34313 4.49808 4.63054 4.81571 
18 0.64235 1.17508 1.33581 2.0688 2.48358 2.63589 2.82766 2.99101 3.16481 3.31567 3.44996 3.59215 3.76653 4.09703 4.34537 4.50346 4.63105 4.81986 
0 
43 0.65587 0.65931 1.34866 1.35283 2.08185 2.08525 2.21223 2.22032 2.35747 2.3668 2.49564 2.49899 2.50351 2.64873 2.65165 2.65821 2.84129 2.84505 2.85005 3.00487 3.00862 3.17586 3.17934 3.18308 3.329 3.33375 3.46135 3.46537 3.60553 3.61002 3.61863 3.77944 3.78237 3.78628 4.11489 4.36194 4.51674 4.51945 4.52364 4.64429 4.64838 4.83529 4.83977 
7 0.63999 2.06489 2.63298 3.161 3.31285 3.76336 4.50105 
18 0.64489 1.17356 1.33945 2.07091 2.20167 2.34393 2.48726 2.63858 2.83274 2.99364 3.16713 3.31863 3.45289 3.59596 3.77007 4.1012 4.50597 4.63588 
0 
42 0.16243 0.31582 0.50514 0.63569 0.64045 1.16241 1.16913 1.32695 1.3317 1.66118 1.85172 2.06399 2.19094 2.19799 2.33645 2.34491 2.47635 2.48116 2.63021 2.63419 2.82085 2.82518 2.98513 2.98965 3.15658 3.16169 3.30605 3.31137 3.44182 3.44772 3.58659 3.5927 3.75941 3.76394 4.09297 4.34161 4.49655 4.50103 4.624 4.62964 4.81515 4.82029 
45 0.16323 0.31696 0.50366 0.50778 0.63526 0.6398 1.16165 1.16732 1.32574 1.33124 1.66099 1.85198 2.06413 2.06844 2.19009 2.19602 2.33656 2.34133 2.47579 2.48032 2.63052 2.63426 2.82104 2.82463 2.98429 2.98865 3.15648 3.16081 3.30555 3.31132 3.44112 3.44633 3.58668 3.59046 3.75945 3.76369 4.09329 4.09921 4.34247 4.49664 4.50101 4.62095 4.62794 4.81602 4.81995 
76 0.15157 0.15558 0.30454 0.30774 0.31169 0.49291 0.49713 0.62403 0.62804 0.63179 0.98729 1.15066 1.15424 1.15959 1.16467 1.3154 1.32017 1.32382 1.6449 1.65134 1.65438 1.8407 1.84331 1.84786 2.05397 2.05671 2.06082 2.17934 2.1851 2.32561 2.32852 2.33241 2.4627 2.46797 2.47138 2.47765 2.6184 2.62225 2.6254 2.80915 2.81334 2.81639 2.97309 2.97781 2.98063 3.1459 3.14888 3.15293 3.15807 3.29503 3.29911 3.30341 3.42781 3.43328 3.4369 3.44277 3.5749 3.57905 3.58283 3.74946 3.75306 3.75633 4.08288 4.08547 4.08946 4.33185 4.33403 4.48619 4.48939 4.49295 4.61026 4.61666 4.62061 4.80502 4.80784 4.81039 
4 2.48725 2.63679 3.76849 4.506 
38 0.16309 0.3217 0.50656 0.63767 0.64112 1.16725 1.33081 1.66335 1.85577 2.06513 2.06994 2.19477 2.33798 2.47979 2.48436 2.63261 2.63556 2.82336 2.82863 2.98792 3.15856 3.16232 3.31088 3.31505 3.44408 3.44792 3.58869 3.59333 3.7626 3.76614 4.0935 4.09754 4.34229 4.50067 4.50428 4.6281 4.81694 4.82139 
49 0.15776 0.31219 0.31687 0.49988 0.50364 0.6316 0.63589 0.9934 1.15799 1.16566 1.32205 1.3279 1.65663 1.84684 1.85258 2.05978 2.06384 2.18643 2.19416 2.33205 2.3364 2.47273 2.47636 2.62644 2.62984 2.81668 2.82032 2.98046 2.98444 3.15276 3.15691 3.302 3.30782 3.43785 3.4426 3.58228 3.58602 3.75591 3.75993 3.76404 4.08877 4.09311 4.33754 4.49267 4.49721 4.61911 4.62541 4.81162 4.81463 
37 0.32007 0.50877 0.64041 0.64671 1.16797 1.3342 1.66375 1.85456 2.06786 2.19367 2.20184 2.34063 2.34692 2.48131 2.48738 2.63496 2.64332 2.82672 2.83291 2.99069 3.16041 3.16621 3.31405 3.44637 3.45416 3.59137 3.59978 3.76605 3.7726 4.09604 4.34504 4.50286 4.50866 4.62645 4.63333 4.8196 4.82608 
72 0.15198 0.15644 0.30611 0.30948 0.31358 0.49331 0.49801 0.50147 0.62541 0.6295 0.6335 0.98819 0.99236 1.15213 1.15595 1.16157 1.31708 1.32132 1.32531 1.64648 1.65328 1.65755 1.84246 1.84522 1.84992 2.05571 2.05867 2.18111 2.18703 2.32735 2.33031 2.33487 2.46317 2.46898 2.47344 2.61955 2.62381 2.62737 2.81092 2.81505 2.81832 2.97466 2.97908 2.9826 3.14744 3.15057 3.15467 3.29669 3.30064 3.30513 3.42935 3.435 3.43972 3.57658 3.58063 3.58486 3.75116 3.75498 3.75826 4.08465 4.08738 4.33365 4.33599 4.48783 4.49114 4.49495 4.61199 4.61853 4.62458 4.80678 4.80973 4.81265 
24 0.16254 0.50389 0.63639 1.16832 1.33118 2.06339 2.19256 2.34025 2.47747 2.63094 2.82169 2.98592 3.1583 3.16342 3.31064 3.44267 3.59005 3.76157 4.09174 4.34013 4.49861 4.6307 4.81515 4.82006 
12 0.65604 1.35004 2.08246 2.49769 2.64852 3.01045 3.18124 3.4666 3.60951 3.78046 4.51741 4.64805 
13 0.64635 2.0723 2.48656 2.6395 2.83109 2.99529 3.16746 3.31879 3.4532 3.59838 3.77052 4.10258 4.50735 
17 0.64219 1.16913 1.33424 2.06938 2.19795 2.34317 2.48337 2.63568 2.82876 2.99049 3.16355 3.31445 3.44937 3.59147 3.76623 4.50293 4.63072 
26 0.31417 0.50045 0.63319 1.16225 1.32529 1.65665 1.84573 2.05885 2.18922 2.33139 2.47528 2.62746 2.81839 2.98271 3.15246 3.15837 3.30532 3.43871 3.58354 3.75764 4.08793 4.33636 4.49313 4.49765 4.62312 4.81108 
0 
38 0.30856 0.31601 0.4973 0.62833 0.63459 0.98922 1.15482 1.31889 1.32622 1.65369 1.84351 2.05674 2.18315 2.32887 2.46976 2.47684 2.62296 2.62828 2.81285 2.81859 2.97672 2.98442 3.14902 3.15575 3.2986 3.30584 3.43521 3.57856 3.75213 3.75852 4.08576 4.33453 4.48937 4.49576 4.61369 4.62355 4.80818 4.81251 
79 0.15663 0.16059 0.31038 0.31366 0.31714 0.49888 0.50268 0.5071 0.62983 0.63393 0.63768 0.99374 1.1566 1.16045 1.16465 1.32113 1.32593 1.32958 1.64976 1.65652 1.65982 1.84648 1.84944 1.85319 2.05975 2.06282 2.06774 2.18497 2.19066 2.19491 2.33134 2.33432 2.33822 2.46702 2.47289 2.47697 2.4815 2.62441 2.6283 2.63142 2.8148 2.81906 2.82218 2.82745 2.97879 2.98359 2.98666 3.15172 3.15473 3.15844 3.16315 3.3007 3.30496 3.30873 3.31336 3.43266 3.43863 3.44238 3.44628 3.58058 3.58461 3.58837 3.75517 3.75895 3.76201 4.08863 4.09148 4.09552 4.33767 4.34008 4.49208 4.49585 4.49872 4.61575 4.6221 4.6257 4.81064 4.81388 4.81684 
16 0.51491 0.64681 1.17666 2.07347 2.34713 2.48688 2.63981 2.8311 2.99517 3.16855 3.31855 3.4531 3.59791 3.77144 4.10203 4.50814 

125
