# Supplementary material for: Deciphering the Contribution of Oriens-Lacunosum/Moleculare (OLM) Cells to Intrinsic θ Rhythms Using Biophysical Local Field Potential (LFP) Models
Source: eNeuro. 2018 Sep 4;5(4):ENEURO.0146-18.2018. doi: 10.1523/ENEURO.0146-18.2018 (PMC6140113; doi:10.1523/ENEURO.0146-18.2018)
Supplement: Supplementary file 2 — Supplementary Code. Download supplement 2, GZ file [file sup_enu-eN-NWR-0146-18-s02.gz › LFP_microcircuit-master/BSC-120-gi-0-gi_SD-0-PV12913020-dSD6.6ms-gnSD0.21-gpv3.0-gsb0.25-csb0.21-gbs2.5-cbs0.1344-spiketimes.txt]

4216

104


56 0.15208 0.15678 0.30835 0.31328 0.49421 0.49901 0.62736 0.63271 0.81882 0.82301 0.9889 0.99605 1.15469 1.16375 1.31858 1.32528 1.48832 1.4929 1.64848 1.65543 1.84349 1.85039 2.05675 2.06088 2.18236 2.18924 2.32885 2.33512 2.46759 2.47327 2.62255 2.62718 2.81248 2.81739 2.97634 2.98193 3.149 3.1543 3.29848 3.30521 3.43322 3.43906 3.57834 3.58318 3.75209 3.75766 4.08581 4.09056 4.33456 4.34188 4.48932 4.49467 4.61312 4.62158 4.80831 4.81168 
0 
29 0.16644 0.32231 0.50915 0.64305 0.8323 1.00429 1.17179 1.33526 1.50226 1.6666 1.85586 1.86236 2.0691 2.19874 2.34096 2.48358 2.63647 2.82806 2.99146 3.16521 3.31544 3.44905 3.59239 3.76779 4.09714 4.3455 4.50437 4.63204 4.82109 
28 0.15842 0.31446 0.50153 0.63418 0.82501 0.99602 1.16414 1.32694 1.49474 1.65825 1.84872 2.0615 2.19119 2.33379 2.47588 2.62855 2.81974 2.98401 3.15575 3.30615 3.44082 3.58478 3.75895 4.09 4.33847 4.49603 4.62854 4.8135 
96 0.15631 0.15943 0.16231 0.31292 0.31627 0.31932 0.4991 0.50235 0.50506 0.50847 0.63199 0.63493 0.63807 0.64173 0.82211 0.82593 0.82876 0.9929 0.99617 0.99977 1.15872 1.16239 1.16608 1.1697 1.32278 1.32741 1.33053 1.33417 1.4922 1.49586 1.49894 1.65309 1.65832 1.66124 1.84788 1.85063 1.8539 2.06074 2.06363 2.06794 2.18662 2.19093 2.19631 2.33309 2.33578 2.33955 2.47216 2.47613 2.47924 2.48318 2.62727 2.63027 2.63285 2.81736 2.82042 2.82308 2.82654 2.98073 2.98479 2.98759 3.15353 3.15633 3.15932 3.16217 3.30289 3.3069 3.30973 3.31283 3.4383 3.44112 3.44456 3.44825 3.58255 3.58577 3.58922 3.75669 3.76014 3.76281 3.76652 4.08988 4.09242 4.09621 4.33864 4.341 4.34558 4.49372 4.49764 4.50029 4.61754 4.62309 4.62623 4.63021 4.81239 4.81491 4.81787 4.8212 
27 0.17193 0.32743 0.51295 0.64601 0.83791 1.00824 1.17759 1.3394 1.50671 1.86186 2.07458 2.20593 2.3459 2.48637 2.63937 2.83298 2.99369 3.16833 3.31856 3.4528 3.59687 3.77046 4.10215 4.35263 4.50689 4.6371 4.82408 
88 0.15315 0.15757 0.1606 0.30913 0.31306 0.31637 0.3204 0.49575 0.50055 0.50301 0.50632 0.6278 0.63218 0.63608 0.81945 0.82379 0.82657 0.99092 0.99503 0.99991 1.15466 1.15882 1.16417 1.16809 1.3202 1.32556 1.32916 1.4889 1.49343 1.49672 1.64891 1.65538 1.65876 1.66513 1.84604 1.84934 1.85361 2.05919 2.06236 2.18393 2.18933 2.19657 2.3307 2.33386 2.33792 2.46588 2.47209 2.47585 2.47955 2.62205 2.6268 2.62985 2.81386 2.81847 2.82113 2.8257 2.97782 2.98254 2.98519 3.15083 3.1542 3.15754 3.16146 3.29974 3.30435 3.30832 3.43195 3.4379 3.44207 3.57958 3.58402 3.58778 3.75424 3.75857 3.76146 4.0882 4.09106 4.33708 4.33959 4.49115 4.49596 4.49874 4.61445 4.62047 4.62502 4.81021 4.81336 4.8162 
64 0.15389 0.1581 0.31026 0.31448 0.49621 0.50036 0.50377 0.62972 0.63364 0.63834 0.82007 0.82421 0.99056 0.99582 1.15649 1.1623 1.16816 1.32041 1.32581 1.48991 1.49412 1.654 1.6574 1.84524 1.84964 2.05845 2.06209 2.18426 2.19023 2.33061 2.33424 2.47131 2.4755 2.62484 2.62846 2.81412 2.8186 2.82361 2.97833 2.98315 3.15083 3.15525 3.15862 3.30023 3.30587 3.31083 3.43662 3.44112 3.58019 3.58421 3.75369 3.7585 3.76226 4.08753 4.09119 4.33627 4.33915 4.49096 4.49583 4.61486 4.62316 4.80997 4.81277 4.81705 
31 0.16775 0.32488 0.51048 0.51531 0.64331 0.64959 0.83671 1.00723 1.17373 1.3369 1.50334 1.67065 1.86077 2.07014 2.20688 2.346 2.48673 2.63781 2.82832 2.83458 2.99406 3.16603 3.3162 3.45246 3.59441 3.768 4.09852 4.34645 4.50502 4.63332 4.82304 
74 0.17185 0.17551 0.32921 0.33282 0.51559 0.51904 0.52365 0.6477 0.6516 0.65657 0.83849 0.84276 1.0068 1.01221 1.0213 1.17622 1.18128 1.34053 1.34481 1.50798 1.51112 1.51598 1.67265 1.67759 1.86213 1.86732 1.87269 2.07381 2.07784 2.08411 2.20457 2.2108 2.34663 2.35192 2.35821 2.48956 2.49328 2.49815 2.64223 2.64471 2.65127 2.83376 2.83816 2.84259 2.99733 3.00079 3.0089 3.1701 3.17309 3.17731 3.32116 3.32438 3.45397 3.45827 3.59791 3.602 3.60754 3.77298 3.77558 3.7799 4.10373 4.10793 4.3517 4.35531 4.36341 4.50928 4.51182 4.51637 4.63665 4.64064 4.64643 4.82716 4.83127 4.83563 
48 0.16352 0.17192 0.31914 0.32563 0.50622 0.51146 0.63865 0.64321 0.82969 1.00366 1.16817 1.17332 1.33202 1.33737 1.49941 1.66303 1.6697 1.85394 1.85878 2.06583 2.07155 2.19623 2.33973 2.3449 2.48026 2.48647 2.63428 2.82441 2.82924 2.98941 3.15979 3.16395 3.31221 3.44434 3.44964 3.58989 3.5947 3.7643 3.76776 4.09473 4.10398 4.34343 4.50198 4.5078 4.62985 4.63696 4.81789 4.82434 
12 0.52439 0.65691 1.51648 2.08396 2.4968 2.64795 3.00733 3.17874 3.77872 4.36259 4.51636 4.83735 
25 0.16717 0.3245 0.5098 0.64497 0.83368 1.33729 1.50556 1.86173 2.06992 2.19891 2.34264 2.4844 2.63734 2.82841 2.99233 3.16703 3.31625 3.45017 3.59319 3.76746 4.09757 4.3455 4.50412 4.6356 4.82215 
0 
0 
55 0.1647 0.16868 0.32075 0.32542 0.50875 0.51217 0.64085 0.64535 0.83073 0.83595 1.00042 1.00688 1.1677 1.17612 1.33364 1.3389 1.5011 1.50576 1.66491 1.67146 1.85501 1.86053 2.06873 2.07291 2.19778 2.2078 2.34043 2.34553 2.48185 2.48562 2.63612 2.63945 2.82706 2.83103 2.99003 2.99427 3.16151 3.16597 3.31241 3.31799 3.44626 3.45181 3.59164 3.59611 3.76707 3.77046 4.09777 4.10261 4.34611 4.50204 4.50646 4.63116 4.63734 4.82029 4.82395 
21 0.16135 0.31808 0.50389 0.63774 0.82773 1.33157 1.8495 2.06348 2.3355 2.4789 2.63096 2.822 2.98563 3.15885 3.3099 3.44446 3.76209 4.09543 4.33948 4.49844 4.8156 
36 0.16518 0.3226 0.50826 0.51465 0.64194 0.83157 1.00015 1.00596 1.17165 1.33441 1.50195 1.6655 1.85919 2.068 2.33879 2.34782 2.48188 2.48934 2.63535 2.82683 2.83283 2.98983 3.16302 3.17006 3.31344 3.44815 3.59091 3.59902 3.76697 3.7733 4.09592 4.34434 4.50409 4.63076 4.81982 4.82575 
57 0.1512 0.15589 0.30723 0.31159 0.49336 0.49795 0.50364 0.62635 0.63079 0.81745 0.82231 0.98809 0.99436 1.15366 1.15992 1.31793 1.32439 1.48716 1.49227 1.65039 1.65504 1.84275 1.84764 2.05598 2.06052 2.18183 2.18934 2.3279 2.33236 2.46662 2.47193 2.62169 2.62604 2.81155 2.81626 2.97557 2.98105 3.14816 3.15311 3.29745 3.3038 3.43331 3.43769 3.57734 3.58195 3.7513 3.75653 4.08496 4.08942 4.33381 4.33845 4.48848 4.49379 4.61256 4.62121 4.80718 4.81064 
22 0.17271 0.33144 0.51708 0.64902 1.34229 1.5117 2.07589 2.20702 2.35787 2.49016 2.64237 2.83957 2.99912 3.17045 3.32175 3.45552 3.60005 3.77294 4.10525 4.35237 4.51056 4.82871 
1 4.51277 
87 0.15471 0.15875 0.16168 0.31139 0.31451 0.31793 0.49719 0.5017 0.50422 0.50793 0.62985 0.63427 0.63774 0.82118 0.82496 0.82799 0.99268 0.99638 1.00034 1.15698 1.16095 1.16578 1.32197 1.32681 1.32999 1.49042 1.49487 1.49812 1.65079 1.65787 1.66099 1.84741 1.85021 1.85417 2.06054 2.06375 2.06963 2.18565 2.191 2.19637 2.33249 2.33539 2.33919 2.46876 2.47462 2.47798 2.48243 2.62454 2.62895 2.63172 2.81553 2.81964 2.82243 2.82733 2.97927 2.98426 2.98683 3.15277 3.15574 3.15931 3.30163 3.30575 3.30943 3.43356 3.43952 3.44343 3.44785 3.58122 3.58544 3.58875 3.756 3.75972 3.7626 4.08953 4.09238 4.09738 4.33853 4.34111 4.49313 4.49718 4.49977 4.61654 4.62178 4.62681 4.812 4.81476 4.81741 
60 0.15935 0.16307 0.31427 0.31885 0.50237 0.50621 0.63479 0.63874 0.82544 0.82852 0.99479 1.0007 1.16055 1.16748 1.32753 1.33177 1.49616 1.4996 1.65938 1.66414 1.84881 1.85428 2.06198 2.06681 2.19119 2.19756 2.33414 2.33981 2.47634 2.48003 2.62963 2.63315 2.82028 2.82397 2.82898 2.98531 2.98962 3.15523 3.15987 3.30584 3.31025 3.44012 3.44515 3.58515 3.5898 3.7592 3.7626 3.7663 4.09102 4.09564 4.33942 4.34439 4.49599 4.49967 4.50416 4.62262 4.62905 4.814 4.81752 4.82156 
13 1.33749 1.50485 2.07172 2.3492 2.48829 2.64237 3.16779 3.31548 3.59873 3.76692 4.34554 4.50489 4.82559 
1 4.34436 
21 0.16433 0.32203 0.50864 0.64237 1.50071 1.66403 1.85518 2.06712 2.33971 2.48243 2.63436 2.82619 2.9905 3.16248 3.59202 3.76559 4.09607 4.3434 4.50199 4.63089 4.81844 
0 
0 
0 
28 0.16903 0.32681 0.51318 0.64509 0.8371 1.0079 1.17827 1.33903 1.50626 1.86355 2.0715 2.20067 2.34475 2.48677 2.63851 2.83141 2.99334 3.16732 3.3187 3.45228 3.59419 3.59917 3.77028 4.10163 4.34968 4.5071 4.64018 4.82329 
83 0.14643 0.15081 0.15411 0.30209 0.30577 0.30933 0.48858 0.49337 0.49634 0.50361 0.62133 0.62581 0.62943 0.81289 0.81756 0.82471 0.98377 0.98837 0.99516 1.14837 1.1526 1.15757 1.31328 1.3187 1.32304 1.48233 1.48735 1.49305 1.64245 1.64935 1.65303 1.8384 1.84164 1.84539 2.05164 2.0552 2.17707 2.18332 2.32328 2.32676 2.33072 2.46061 2.46626 2.46984 2.61608 2.62038 2.62354 2.80685 2.81147 2.8144 2.82037 2.97072 2.97618 2.97962 3.1435 3.14694 3.15049 3.15673 3.29263 3.2974 3.30123 3.42557 3.43101 3.43545 3.57249 3.57714 3.58099 3.747 3.75142 3.75431 4.08051 4.08371 4.32949 4.33229 4.48393 4.48847 4.49141 4.60804 4.61501 4.61961 4.80265 4.80594 4.80889 
28 0.16621 0.32175 0.50966 0.6422 0.83301 1.00238 1.16724 1.33489 1.50232 1.66608 1.85603 2.06853 2.19524 2.34172 2.48273 2.6366 2.82706 2.99199 3.16246 3.31376 3.44731 3.59176 3.76515 4.0977 4.34692 4.50247 4.62957 4.82158 
54 0.15853 0.1629 0.3143 0.31928 0.50076 0.50536 0.63402 0.63881 0.82429 0.82868 0.99515 1.00027 1.16055 1.16652 1.32536 1.33005 1.4944 1.49914 1.65732 1.66227 1.8494 1.85923 2.06266 2.06686 2.18855 2.19503 2.33479 2.33907 2.47463 2.47976 2.62877 2.63285 2.81911 2.82335 2.98317 2.9881 3.15523 3.16001 3.30482 3.31 3.44021 3.44523 3.58498 3.58905 3.75859 3.76304 4.09191 4.34049 4.49546 4.50017 4.61881 4.62691 4.81424 4.8179 
32 0.16122 0.31633 0.50459 0.63664 0.82647 0.99766 1.165 1.33042 1.49754 1.66166 1.85079 2.06356 2.19378 2.33627 2.47916 2.63172 2.82222 2.98718 3.15683 3.16267 3.30993 3.44221 3.44921 3.58784 3.76176 4.09285 4.3415 4.49843 4.50228 4.62791 4.81559 4.82012 
85 0.16999 0.17292 0.17776 0.32547 0.3291 0.33228 0.51364 0.51662 0.51981 0.64576 0.64911 0.65278 0.83649 0.83945 0.84493 1.00594 1.00997 1.01553 1.1731 1.17673 1.18103 1.339 1.34248 1.34849 1.50628 1.5092 1.51267 1.67022 1.67471 1.86069 1.86475 1.86775 2.07307 2.0759 2.08041 2.20226 2.20589 2.34534 2.34903 2.35274 2.35874 2.48712 2.48986 2.49344 2.49917 2.64064 2.64299 2.64848 2.83144 2.83424 2.83817 2.99584 2.9985 3.00249 3.16644 3.17004 3.17281 3.17835 3.31817 3.32126 3.32432 3.45152 3.45528 3.45883 3.59649 3.59992 3.60401 3.77124 3.77372 3.77675 3.78275 4.10217 4.10579 4.35046 4.3537 4.36342 4.5074 4.51007 4.51314 4.63595 4.63972 4.82541 4.82803 4.83109 4.8375 
40 0.16433 0.3195 0.32537 0.50718 0.51272 0.63958 0.64636 0.83139 1.16766 1.17375 1.33267 1.33969 1.50136 1.66456 1.85477 1.86087 2.06684 2.19618 2.34029 2.48158 2.63457 2.8249 2.8311 2.99047 3.15994 3.16516 3.31155 3.31709 3.44563 3.45283 3.59121 3.76347 3.76861 4.09608 4.34478 4.50038 4.50556 4.63054 4.81886 4.82363 
13 0.16509 0.64217 1.85754 2.0661 2.3417 2.63449 2.99061 3.4491 3.5945 3.76558 4.34282 4.50254 4.81972 
29 0.15503 0.31008 0.49796 0.63044 0.82225 0.99047 1.15655 1.32088 1.49282 1.65541 1.84471 2.05805 2.18718 2.33027 2.47236 2.62523 2.81556 2.98039 3.15085 3.30067 3.43646 3.58116 3.75386 3.75975 4.08711 4.3357 4.49099 4.62021 4.80975 
18 0.33488 0.52081 0.65484 0.84609 1.34813 1.51373 1.68034 1.87038 2.35695 2.49536 2.64736 2.83886 3.17528 3.32755 3.77773 4.51559 4.64636 4.83277 
25 0.15825 0.3138 0.50056 0.63365 0.82444 0.99538 1.32641 1.49498 1.65695 1.84642 2.05962 2.33204 2.47535 2.62772 2.8188 2.98329 3.1539 3.30947 3.43961 3.58388 3.7584 4.08842 4.33697 4.4958 4.81138 
8 0.50564 0.63591 1.65909 2.33547 2.63128 2.98667 3.15885 4.81653 
2 3.76536 4.50281 
59 0.16336 0.16765 0.31833 0.32212 0.50647 0.50977 0.63901 0.64255 0.82967 0.83561 0.99774 1.00331 1.16374 1.17054 1.32757 1.33257 1.33697 1.49947 1.50473 1.66287 1.85247 1.85721 1.8618 2.06602 2.07032 2.19477 2.20259 2.33796 2.34251 2.4808 2.48573 2.63404 2.63674 2.82453 2.82779 2.98912 2.99466 3.15934 3.16317 3.16705 3.30826 3.31309 3.31724 3.44447 3.44911 3.58906 3.59358 3.76439 3.76707 4.09494 4.10013 4.34352 4.50125 4.50375 4.62636 4.63076 4.81753 4.82055 4.82493 
0 
20 0.17243 0.51585 0.6497 1.34015 1.86708 2.07725 2.34852 2.49124 2.64583 2.83533 2.99865 3.16936 3.31993 3.6005 3.77235 4.10668 4.35445 4.50881 4.64038 4.82793 
10 0.16669 0.646 1.33634 1.50179 2.63551 2.99146 3.16377 3.31474 3.59341 3.76669 
37 0.16794 0.32433 0.50995 0.51515 0.64244 0.64728 0.83368 1.00382 1.16998 1.17771 1.33594 1.50406 1.67007 1.85809 1.86496 2.07056 2.19861 2.34203 2.34777 2.485 2.63758 2.82882 2.83575 2.99301 3.16495 3.16871 3.31658 3.44951 3.59354 3.59828 3.76951 4.09922 4.34714 4.5055 4.63216 4.82229 4.82828 
1 2.49559 
87 0.17299 0.17633 0.18061 0.33024 0.33369 0.34066 0.51734 0.52045 0.52412 0.64888 0.65246 0.65631 0.84 0.84322 0.85109 1.00932 1.01349 1.01802 1.17707 1.1821 1.3426 1.34659 1.51004 1.51331 1.51939 1.67331 1.67831 1.68416 1.86383 1.86776 1.87132 1.87981 2.0757 2.07966 2.08708 2.20608 2.21238 2.34858 2.35286 2.35785 2.37012 2.49105 2.49464 2.49907 2.51002 2.64351 2.64624 2.65212 2.83557 2.83922 2.84286 2.99923 3.00316 3.0148 3.17003 3.17349 3.17642 3.18311 3.32219 3.3253 3.33122 3.45484 3.45889 3.46404 3.59981 3.60352 3.60817 3.61868 3.77423 3.77702 3.78033 3.78668 4.10528 4.10933 4.35335 4.35682 4.36361 4.5114 4.51395 4.51793 4.63929 4.64305 4.65176 4.8289 4.83171 4.83534 4.84491 
26 0.16823 0.3253 0.51115 0.6443 0.8345 1.00941 1.1763 1.3384 1.50475 1.86164 2.072 2.34602 2.4858 2.63798 2.8294 2.99327 3.16715 3.31756 3.45303 3.59589 3.76824 4.09959 4.34705 4.50611 4.63779 4.82305 
48 0.16361 0.17113 0.31913 0.32587 0.50567 0.50954 0.63894 0.64789 0.83069 0.99997 1.1668 1.17229 1.33155 1.33668 1.50031 1.50707 1.66401 1.85431 2.06676 2.19636 2.33906 2.3478 2.4806 2.48736 2.63426 2.63934 2.82387 2.82784 2.83432 2.98891 3.15958 3.16532 3.30945 3.31522 3.44547 3.45322 3.59026 3.59766 3.76347 3.7679 4.09585 4.34462 4.50012 4.50599 4.6281 4.6347 4.81848 4.82586 
138 0.1479 0.15162 0.15417 0.1563 0.15965 0.30376 0.30726 0.31022 0.31248 0.31502 0.49042 0.49426 0.49673 0.49876 0.5012 0.61968 0.62502 0.62811 0.63057 0.63297 0.6364 0.8141 0.81721 0.82003 0.82212 0.8251 0.98586 0.98849 0.99172 0.99454 1.14983 1.15368 1.15703 1.16025 1.16348 1.31469 1.31813 1.32172 1.32418 1.32697 1.48317 1.48716 1.49002 1.49233 1.49541 1.64402 1.65013 1.653 1.65577 1.65904 1.8405 1.84273 1.84564 1.84806 1.85097 2.05372 2.05603 2.05851 2.06156 2.17883 2.18332 2.18645 2.19022 2.32533 2.328 2.33066 2.33343 2.33915 2.46057 2.46633 2.4696 2.47194 2.47492 2.47894 2.6173 2.62163 2.62444 2.62632 2.63195 2.80879 2.81268 2.81526 2.81731 2.82011 2.82415 2.97242 2.9764 2.97948 2.98195 2.98542 3.14527 3.14821 3.15105 3.15325 3.15563 3.29452 3.29788 3.30115 3.30365 3.3061 3.4271 3.43268 3.43523 3.43795 3.44061 3.57445 3.57822 3.58071 3.58362 3.58734 3.74924 3.75217 3.75495 3.75696 3.7594 4.08273 4.08508 4.0876 4.09108 4.33177 4.33367 4.33604 4.33975 4.48558 4.4885 4.4919 4.49382 4.49707 4.60965 4.61473 4.61852 4.62109 4.62582 4.80484 4.80755 4.80957 4.81168 4.8145 
108 0.16878 0.17177 0.17451 0.17835 0.32618 0.32938 0.33226 0.33956 0.51184 0.51488 0.51723 0.5198 0.64535 0.64811 0.65097 0.65468 0.83592 0.83899 0.84254 1.00589 1.00997 1.01302 1.01942 1.17317 1.17681 1.18078 1.33636 1.3401 1.34288 1.34662 1.50531 1.50828 1.51065 1.51456 1.67062 1.67326 1.67714 1.86063 1.86428 1.86709 1.87073 2.07302 2.07594 2.0791 2.0886 2.1995 2.20355 2.20679 2.34565 2.34859 2.3516 2.35767 2.48655 2.48959 2.49247 2.49617 2.5042 2.63988 2.6427 2.6449 2.65062 2.83028 2.83336 2.83578 2.83961 2.99419 2.99759 3.00038 3.00674 3.16661 3.16968 3.172 3.17515 3.31633 3.32013 3.32277 3.32647 3.45193 3.45524 3.45797 3.46688 3.59588 3.59861 3.60194 3.60648 3.76922 3.77272 3.775 3.77752 3.78472 4.10224 4.10524 4.10909 4.35109 4.3536 4.35759 4.50667 4.51024 4.51238 4.51657 4.63403 4.63803 4.64099 4.65338 4.82479 4.82733 4.82955 4.83343 
75 0.16606 0.16908 0.174 0.32241 0.32594 0.32977 0.51069 0.51354 0.64226 0.64564 0.64825 0.833 0.83572 1.00273 1.00667 1.16868 1.17249 1.17659 1.33337 1.33679 1.34058 1.50233 1.5053 1.50948 1.66728 1.67082 1.85655 1.86002 1.86333 2.0695 2.07267 2.07761 2.19662 2.20066 2.34218 2.34538 2.35275 2.48341 2.48667 2.49037 2.63696 2.63993 2.82828 2.8312 2.83502 2.99141 2.9943 2.99934 3.16322 3.16701 3.16976 3.31385 3.31756 3.32078 3.44812 3.45175 3.45513 3.5932 3.59667 3.60716 3.76742 3.77064 3.77311 4.09869 4.10204 4.34727 4.35007 4.50302 4.50711 4.51099 4.63186 4.63503 4.82191 4.82487 4.82894 
37 0.16246 0.31844 0.50624 0.63808 0.82942 0.998 1.16397 1.17273 1.32807 1.33442 1.49875 1.66299 1.85361 2.06737 2.19565 2.3381 2.48022 2.63254 2.63642 2.82369 2.98654 2.99084 3.15886 3.16425 3.30769 3.31382 3.44459 3.58836 3.76167 3.76708 4.09517 4.34425 4.49847 4.50398 4.62584 4.63246 4.81884 
27 0.16435 0.31953 0.50613 0.63995 0.82868 1.00145 1.16907 1.3349 1.50059 1.664 1.85489 2.0653 2.34027 2.48033 2.63347 2.82428 2.99013 3.15996 3.31186 3.44606 3.59087 3.7641 4.09435 4.34221 4.50119 4.63211 4.81656 
0 
24 0.1642 0.32282 0.50641 0.6408 0.83018 1.16449 1.3315 1.50022 2.06811 2.19574 2.33948 2.63444 2.82461 2.98924 3.16276 3.31368 3.44856 3.5915 3.76459 4.09565 4.34384 4.50161 4.6296 4.81837 
0 
28 0.16371 0.32011 0.50663 0.64044 0.82932 1.00186 1.16969 1.33194 1.49946 1.66505 1.85226 2.06551 2.19704 2.33816 2.48072 2.63421 2.82447 2.98917 3.16188 3.3126 3.44377 3.5895 3.76376 4.0945 4.34297 4.50122 4.62996 4.81794 
37 0.16947 0.32586 0.51169 0.51603 0.64479 0.6536 0.83603 1.00782 1.17237 1.17893 1.33802 1.50567 1.6699 1.86075 2.0718 2.07567 2.20336 2.34475 2.48622 2.49309 2.6401 2.83042 2.99522 3.16547 3.16981 3.31845 3.45043 3.45597 3.59593 3.76818 3.77236 4.1008 4.34962 4.50711 4.51248 4.63561 4.82446 
20 0.15917 0.31313 0.50033 0.63352 1.3269 1.84592 2.0598 2.33224 2.62725 2.81884 2.98618 3.15395 3.30627 3.44011 3.58505 3.75793 4.08818 4.33604 4.49522 4.81071 
70 0.1549 0.15921 0.16501 0.31139 0.31563 0.31903 0.49723 0.5017 0.50529 0.63025 0.63463 0.63837 0.82086 0.82509 0.9918 0.99722 1.1572 1.16304 1.32149 1.32735 1.33222 1.49047 1.49523 1.49984 1.65268 1.65817 1.66296 1.84665 1.85117 2.0598 2.06383 2.18552 2.19175 2.33183 2.33611 2.47036 2.47576 2.47978 2.62584 2.63013 2.81527 2.81973 2.82351 2.97931 2.98452 3.15208 3.15659 3.15972 3.30106 3.30688 3.31062 3.43636 3.44103 3.44481 3.58111 3.58563 3.75526 3.75982 3.7628 4.08881 4.09276 4.33774 4.34129 4.49237 4.49727 4.61626 4.62448 4.81145 4.81447 4.81936 
5 0.6453 2.07127 3.76851 4.10004 4.34835 
52 0.15552 0.16129 0.31194 0.31771 0.49783 0.50259 0.63125 0.63739 0.822 0.82826 0.99228 1.15817 1.16773 1.3222 1.32868 1.4924 1.50006 1.65585 1.66376 1.84692 1.85388 2.06015 2.18646 2.19624 2.33224 2.3388 2.47222 2.47814 2.62645 2.63151 2.81591 2.82091 2.98001 2.98594 3.15249 3.15828 3.30194 3.30878 3.43827 3.44448 3.58178 3.58896 3.75553 3.76124 4.08922 4.33802 4.49278 4.4984 4.61708 4.62575 4.8117 4.81566 
9 0.50689 1.66366 2.0643 2.82481 3.76418 4.09269 4.34081 4.50192 4.81658 
13 0.5031 0.63638 1.85006 2.0638 2.33603 2.82292 3.15582 3.44105 3.76337 4.09197 4.34032 4.50088 4.81528 
96 0.14871 0.15275 0.15593 0.30474 0.308 0.31139 0.3148 0.4911 0.4956 0.49808 0.50139 0.62389 0.62807 0.63155 0.63523 0.81518 0.81882 0.82203 0.98646 0.98942 0.99395 1.15084 1.15443 1.1595 1.31561 1.31985 1.32358 1.32755 1.48443 1.48878 1.49224 1.64471 1.65172 1.65456 1.84112 1.84349 1.84709 2.05444 2.05699 2.05999 2.17958 2.18518 2.19169 2.32601 2.32866 2.33175 2.46162 2.46791 2.47137 2.47578 2.61827 2.6225 2.62525 2.62909 2.80929 2.81363 2.81659 2.82115 2.97326 2.97794 2.98073 3.1462 3.14915 3.15308 3.15632 3.29538 3.29933 3.30384 3.42756 3.43353 3.43717 3.44156 3.57511 3.57925 3.58255 3.74979 3.7533 3.75661 3.75954 4.08338 4.08579 4.08908 4.33243 4.33439 4.33811 4.48645 4.48944 4.49288 4.49662 4.61046 4.61699 4.62073 4.80542 4.80813 4.81035 4.81483 
56 0.14304 0.14778 0.29884 0.30353 0.48495 0.48969 0.61835 0.62342 0.80988 0.81633 0.97964 0.98538 1.14536 1.15249 1.30947 1.31561 1.479 1.4845 1.64184 1.64778 1.83423 1.83899 2.04745 2.05179 2.17368 2.18447 2.31944 2.32392 2.459 2.46464 2.61343 2.61809 2.80319 2.80795 2.9672 2.97264 3.13965 3.14458 3.28913 3.2953 3.4246 3.43013 3.56893 3.57364 3.74287 3.74782 4.07646 4.0808 4.32526 4.32929 4.47999 4.48519 4.60458 4.61383 4.7987 4.80219 
0 
28 0.16593 0.322 0.50832 0.64155 0.83166 1.00354 1.16878 1.33418 1.50186 1.66622 1.85771 2.06773 2.19724 2.34036 2.48287 2.63591 2.82645 2.99057 3.1635 3.31468 3.44753 3.59218 3.76646 4.09639 4.34468 4.5037 4.63216 4.82038 
0 
1 4.50844 
28 0.17269 0.33016 0.51542 0.64947 0.83906 1.01035 1.17855 1.34337 1.50883 1.67255 1.86488 2.0757 2.20419 2.3478 2.49008 2.6427 2.8343 2.99768 3.17013 3.32204 3.45615 3.59853 3.77358 4.10392 4.35276 4.51031 4.63782 4.82744 
0 
71 0.17703 0.18152 0.33413 0.3379 0.5202 0.52379 0.52885 0.65235 0.65629 0.66255 0.84353 0.84778 1.01411 1.01859 1.18159 1.18668 1.34495 1.34918 1.51303 1.51683 1.53028 1.67684 1.68234 1.86815 1.87248 1.87809 2.07923 2.08329 2.09478 2.20892 2.21513 2.35186 2.35687 2.36387 2.49388 2.49776 2.5032 2.64668 2.64974 2.65858 2.83777 2.84163 2.84567 3.00211 3.00597 3.17333 3.17723 3.18155 3.32399 3.32814 3.34144 3.4594 3.4635 3.60335 3.60763 3.61418 3.7779 3.78076 3.78601 4.10824 4.1125 4.35672 4.36153 4.51332 4.51677 4.52143 4.64233 4.64748 4.83195 4.83577 4.84022 
54 0.16343 0.16768 0.31911 0.50564 0.50937 0.51533 0.63944 0.64865 0.82837 0.83302 0.9991 1.00636 1.16455 1.17327 1.32891 1.33583 1.49918 1.5039 1.66365 1.67005 1.85376 1.86164 2.06679 2.19296 2.20006 2.33938 2.34719 2.48045 2.48419 2.63417 2.63868 2.82396 2.82761 2.83371 2.98778 2.99214 3.15998 3.16608 3.30871 3.31487 3.44508 3.45486 3.58873 3.59251 3.76384 3.76829 4.09587 4.34482 4.50009 4.5058 4.62297 4.63084 4.81898 4.82396 
56 0.15275 0.15759 0.30887 0.31365 0.4951 0.49997 0.62817 0.63342 0.8189 0.82382 0.98973 0.99532 1.15528 1.16138 1.31955 1.32532 1.48875 1.49377 1.65185 1.65691 1.84431 1.8493 2.05751 2.06192 2.18375 2.19041 2.32946 2.33386 2.46844 2.47399 2.62336 2.62794 2.81333 2.81833 2.97734 2.98267 3.14976 3.15473 3.29913 3.30495 3.4344 3.43927 3.57906 3.58381 3.75295 3.75799 4.0865 4.09127 4.33532 4.34022 4.49009 4.49518 4.61434 4.62196 4.80873 4.8124 
77 0.17276 0.17695 0.32954 0.33364 0.51669 0.52071 0.5273 0.64878 0.65262 0.65763 0.83849 0.84244 0.84807 1.00962 1.01508 1.03054 1.17681 1.18315 1.34116 1.3453 1.3547 1.50827 1.51144 1.51558 1.67296 1.67793 1.86329 1.86794 1.8731 2.07567 2.07939 2.08724 2.2047 2.20921 2.34777 2.35309 2.35953 2.48976 2.49416 2.49986 2.64262 2.64572 2.65254 2.83417 2.83904 2.84377 2.99838 3.00231 3.01191 3.1693 3.17371 3.17799 3.31978 3.32359 3.32796 3.45442 3.45851 3.46374 3.59896 3.60347 3.60886 3.77291 3.77657 3.78034 3.78788 4.10461 4.10891 4.35326 4.35848 4.50933 4.51276 4.51653 4.63842 4.64229 4.82787 4.83153 4.83587 
2 4.08905 4.33674 
4 1.51436 2.4957 2.64843 3.77803 
27 0.17582 0.33294 0.51916 0.65208 0.84173 1.01456 1.34583 1.51196 1.67752 1.86866 2.07848 2.21384 2.35312 2.49287 2.64553 2.83854 3.00133 3.17392 3.3243 3.45895 3.6033 3.77642 4.10787 4.3544 4.51297 4.64227 4.83076 
27 0.15973 0.31603 0.50192 0.63608 0.82682 0.99771 1.1643 1.32865 1.49636 1.66084 1.85046 2.06321 2.33567 2.47709 2.63001 2.82055 2.98533 3.15687 3.30788 3.44288 3.58663 3.76042 4.09205 4.33964 4.4974 4.62703 4.81402 
32 0.15933 0.31636 0.50199 0.50954 0.63438 0.82582 0.99596 1.16303 1.32798 1.49544 1.65893 1.8508 2.06208 2.1915 2.33387 2.4765 2.62931 2.82028 2.8276 2.98432 3.1572 3.16481 3.30825 3.44254 3.58492 3.75999 4.09092 4.33892 4.49709 4.62485 4.81379 4.81894 
102 0.14856 0.15289 0.15573 0.30459 0.30808 0.31149 0.31464 0.49101 0.49582 0.49846 0.50169 0.62377 0.62835 0.63179 0.63572 0.81497 0.81914 0.82175 0.98623 0.98974 0.99348 1.1508 1.15483 1.15927 1.16365 1.31553 1.32072 1.32383 1.32791 1.48418 1.489 1.49186 1.64463 1.65151 1.65451 1.65946 1.84088 1.8435 1.847 1.85059 2.05419 2.05705 2.06033 2.17952 2.18542 2.19104 2.32577 2.32868 2.33187 2.33626 2.46171 2.4683 2.47153 2.47534 2.61833 2.62289 2.62559 2.80921 2.81378 2.81657 2.82035 2.97317 2.97843 2.98097 3.14599 3.14917 3.15289 3.15583 3.29518 3.29973 3.30346 3.30708 3.42748 3.43349 3.43726 3.44052 3.57499 3.57944 3.58272 3.58805 3.74956 3.75346 3.75639 3.75936 4.08313 4.08576 4.08913 4.33219 4.33433 4.33933 4.48628 4.4898 4.49277 4.49631 4.61041 4.61694 4.62087 4.62738 4.8052 4.8081 4.81054 4.81406 
47 0.15409 0.16052 0.3095 0.31484 0.49721 0.50173 0.62995 0.63537 0.82052 0.82675 0.99047 1.15743 1.16597 1.32284 1.49092 1.49965 1.65471 1.84421 1.85113 2.05725 2.18703 2.3298 2.3356 2.47158 2.47871 2.62475 2.62933 2.81492 2.82031 2.98009 3.15043 3.15542 3.30099 3.30666 3.4361 3.4417 3.58063 3.58706 3.75385 3.75855 4.08627 4.33458 4.49107 4.49599 4.62128 4.80887 4.81367 
31 0.1664 0.32295 0.50896 0.51403 0.64302 0.83224 1.00608 1.171 1.3352 1.50219 1.66679 1.85697 2.06906 2.19958 2.34258 2.48346 2.63667 2.82712 2.83323 2.99183 3.16407 3.31484 3.44971 3.59254 3.76705 4.09733 4.3452 4.50392 4.63194 4.82074 4.82622 
29 0.16663 0.3226 0.50925 0.64251 0.83348 1.00731 1.16917 1.3332 1.50222 1.66873 1.86002 2.06856 2.1975 2.3418 2.4832 2.6362 2.82805 2.99078 3.16429 3.31451 3.4493 3.59235 3.76707 4.09685 4.34495 4.50385 4.6313 4.82018 4.8267 
8 0.6521 2.07849 2.6449 3.17339 3.32452 3.77561 4.35843 4.51227 
18 0.16122 0.50259 0.637 1.66031 1.8513 2.06486 2.33755 2.47735 2.63096 2.82222 2.98669 3.15796 3.44286 3.58934 3.76221 4.09166 4.33926 4.81511 
53 0.17145 0.32896 0.51417 0.51815 0.64785 0.65255 0.83769 0.84511 1.00936 1.01832 1.17656 1.18212 1.33875 1.34356 1.50753 1.5131 1.6728 1.86257 1.86734 2.07448 2.08116 2.20301 2.21227 2.34744 2.35333 2.4885 2.4945 2.64173 2.64705 2.83215 2.83686 2.99702 3.00523 3.16871 3.17275 3.31968 3.32394 3.45409 3.46086 3.5976 3.6043 3.77205 3.77574 4.10304 4.11082 4.3515 4.35793 4.50902 4.51405 4.63665 4.64496 4.82575 4.8307 
0 
47 0.15854 0.31478 0.32247 0.50102 0.5066 0.63411 0.64057 0.82454 0.99514 1.16068 1.16727 1.32505 1.33162 1.49449 1.50112 1.65732 1.66298 1.85003 2.06333 2.1892 2.19551 2.33543 2.47419 2.48055 2.62914 2.63522 2.8193 2.82558 2.98333 2.98853 3.15553 3.16236 3.30473 3.31165 3.43986 3.44438 3.58506 3.59059 3.7587 3.76512 4.09245 4.34168 4.49585 4.50246 4.61983 4.62797 4.81472 
45 0.15543 0.16099 0.31075 0.31686 0.49879 0.50338 0.63076 0.63672 0.82277 0.99107 1.1571 1.16692 1.32161 1.32901 1.49246 1.65451 1.84532 2.05862 2.18747 2.33073 2.47169 2.47824 2.62552 2.63044 2.81649 2.82169 2.97998 2.98632 3.1516 3.15738 3.30115 3.30809 3.43652 3.44336 3.58122 3.5877 3.75526 3.76005 4.08763 4.33621 4.49171 4.49693 4.61889 4.81068 4.81535 
12 0.31333 0.63573 0.99395 1.16002 1.84808 2.06177 2.33349 3.15418 3.30418 3.58607 3.76278 4.49446 
19 0.15559 0.31012 0.49643 0.6333 0.99119 1.32634 1.84317 2.05672 2.32924 2.6252 2.81492 3.15028 3.30441 3.58054 3.75349 4.08544 4.33349 4.49168 4.80797 
28 0.16078 0.31699 0.50358 0.63698 0.82694 0.99858 1.16444 1.32959 1.49719 1.66343 1.85187 2.06396 2.19597 2.33647 2.47887 2.63118 2.82189 2.98634 3.15775 3.30933 3.44255 3.58755 3.76108 4.09299 4.34072 4.49808 4.63055 4.81533 
26 0.16572 0.32227 0.50847 0.64217 0.83191 1.1738 1.33493 1.50151 1.6667 1.85705 2.06849 2.34197 2.48358 2.6359 2.82701 2.99089 3.16453 3.31473 3.44967 3.59213 3.76649 4.09649 4.34473 4.50346 4.63108 4.81972 
0 
72 0.17901 0.18232 0.33531 0.33878 0.52245 0.52568 0.52992 0.65438 0.65789 0.66294 0.84518 0.84863 1.0148 1.01909 1.02584 1.18434 1.18944 1.34798 1.3517 1.51467 1.51775 1.52306 1.67927 1.68336 1.86924 1.87315 1.87669 2.08173 2.08504 2.09312 2.21107 2.21825 2.35411 2.35855 2.36478 2.49562 2.49899 2.50352 2.64875 2.65162 2.65879 2.84022 2.84337 2.84743 3.0047 3.00837 3.17534 3.17924 3.18313 3.32756 3.33102 3.46063 3.46472 3.60481 3.60901 3.61541 3.77885 3.78193 3.78513 3.79681 4.11057 4.11444 4.3591 4.36293 4.5164 4.51914 4.52341 4.64384 4.64817 4.83387 4.83665 4.84022 
14 0.31991 0.50615 0.63946 1.33203 2.06515 2.63298 2.99027 3.16102 3.31204 3.76336 4.09472 4.34202 4.50104 4.81773 
28 0.1685 0.32656 0.51313 0.64521 0.83773 1.00658 1.17345 1.33813 1.50624 1.66804 1.85918 2.0711 2.20193 2.34383 2.48725 2.6386 2.83081 2.9934 3.16692 3.31747 3.45216 3.59555 3.7699 4.10097 4.34864 4.50614 4.6359 4.82456 
0 
51 0.15977 0.16384 0.31534 0.31984 0.5027 0.50637 0.63563 0.64014 0.82504 0.82923 0.99736 1.16238 1.16838 1.32683 1.33147 1.49559 1.49962 1.65999 1.8507 1.85703 2.06369 2.19088 2.19727 2.33615 2.34284 2.47635 2.48115 2.63021 2.63419 2.82057 2.82472 2.98505 2.98932 3.15658 3.16164 3.30605 3.31117 3.44181 3.44713 3.58659 3.59283 3.75941 3.76395 4.0927 4.3414 4.49654 4.50102 4.62401 4.62961 4.81494 4.81882 
55 0.16023 0.16397 0.31582 0.3201 0.50255 0.50594 0.63536 0.6398 0.82543 0.82948 0.99631 1.00193 1.16165 1.16708 1.32573 1.33107 1.49576 1.49958 1.65866 1.66348 1.85091 1.85529 2.06386 2.0678 2.19009 2.19577 2.33616 2.34021 2.47578 2.48031 2.63052 2.63426 2.8207 2.82425 2.98427 2.98855 3.15648 3.1608 3.30555 3.3111 3.44112 3.44611 3.58668 3.59046 3.75945 3.76369 4.09293 4.09685 4.34182 4.49662 4.501 4.62094 4.62794 4.81551 4.81871 
90 0.14849 0.15255 0.15574 0.3045 0.3077 0.31136 0.49095 0.49533 0.49801 0.5024 0.62389 0.62785 0.63157 0.81488 0.81903 0.82219 0.98606 0.98939 0.99422 1.15064 1.15422 1.15957 1.16461 1.31538 1.32012 1.32377 1.48422 1.48889 1.49243 1.64482 1.65129 1.65423 1.8407 1.84331 1.84744 2.05397 2.05671 2.06082 2.17934 2.18511 2.3256 2.32851 2.33239 2.46267 2.46795 2.47137 2.47759 2.6184 2.62225 2.6254 2.80915 2.81334 2.81639 2.82266 2.97309 2.97781 2.98063 3.1459 3.14888 3.15293 3.15808 3.29503 3.29911 3.30341 3.4278 3.43328 3.4369 3.44276 3.57489 3.57904 3.58281 3.74946 3.75306 3.75633 4.08288 4.08547 4.08946 4.33185 4.33403 4.33934 4.48617 4.48935 4.49292 4.61027 4.61669 4.62064 4.80502 4.80784 4.81039 4.81703 
9 0.17143 2.06998 2.48724 2.63679 3.16584 3.31722 3.76817 4.34525 4.507 
54 0.16193 0.16573 0.31893 0.32233 0.50499 0.50897 0.63779 0.64133 0.82861 0.83389 0.99805 1.00269 1.16662 1.17234 1.33052 1.33504 1.4985 1.50371 1.66215 1.66684 1.85223 1.85659 2.06491 2.06867 2.19431 2.33764 2.34197 2.47979 2.48435 2.63261 2.63556 2.823 2.82705 2.98775 2.99339 3.15856 3.16226 3.31033 3.31373 3.44405 3.44768 3.58869 3.59302 3.7626 3.76608 4.09336 4.09711 4.34196 4.34714 4.50067 4.50433 4.6281 4.81672 4.8198 
57 0.15569 0.15954 0.31187 0.31593 0.49894 0.50193 0.6315 0.6357 0.82162 0.8256 0.99193 0.99838 1.15799 1.16532 1.32204 1.32781 1.49196 1.49594 1.65594 1.65982 1.84663 1.85127 2.05978 2.06363 2.18643 2.19365 2.33201 2.33609 2.47273 2.47636 2.62644 2.62984 2.81668 2.82022 2.98046 2.98442 3.15276 3.15691 3.302 3.30775 3.43785 3.44261 3.58229 3.58603 3.75591 3.75993 3.76409 4.08877 4.09285 4.33744 4.34133 4.49266 4.4972 4.61914 4.62543 4.81152 4.81442 
50 0.16486 0.17178 0.32009 0.32872 0.50861 0.51412 0.64103 0.64729 0.83159 1.00315 1.16717 1.17256 1.3334 1.50067 1.5065 1.66394 1.85443 1.86228 2.0676 2.07513 2.19306 2.19906 2.34032 2.34801 2.48134 2.48741 2.63496 2.64334 2.82597 2.83251 2.9906 2.99849 3.1604 3.1658 3.31354 3.44598 3.45289 3.59137 3.59856 3.76605 3.77231 4.09585 4.10518 4.3444 4.50285 4.509 4.62645 4.63333 4.81909 4.82545 
80 0.15009 0.15408 0.15769 0.30605 0.30942 0.31339 0.4926 0.4969 0.49995 0.62493 0.62904 0.63315 0.81657 0.82095 0.82397 0.98786 0.99136 0.9959 1.15212 1.15594 1.16156 1.31706 1.32129 1.32531 1.48598 1.49064 1.49418 1.64642 1.65322 1.65716 1.84246 1.84517 1.8497 2.05571 2.05867 2.18111 2.18703 2.32735 2.33031 2.33485 2.46316 2.46897 2.47344 2.61955 2.62381 2.62737 2.81092 2.81505 2.81832 2.97466 2.97908 2.9826 3.14744 3.15057 3.15467 3.29669 3.30064 3.30513 3.42935 3.435 3.43972 3.57657 3.58062 3.58485 3.75116 3.75498 3.75826 4.08465 4.08738 4.33365 4.33598 4.48783 4.49115 4.49495 4.612 4.61854 4.6246 4.80678 4.80972 4.8126 
33 0.16069 0.31669 0.50333 0.50915 0.63657 0.82627 1.00094 1.16802 1.33102 1.49703 1.65974 1.85346 2.06341 2.19258 2.33786 2.47747 2.63094 2.82173 2.82682 2.98593 3.1583 3.16331 3.31058 3.44268 3.44831 3.59005 3.76157 4.09174 4.33979 4.49859 4.63071 4.81495 4.81883 
23 0.18228 0.33727 0.52456 0.65643 0.84857 1.3495 1.51576 1.8734 2.08293 2.49813 2.64859 2.84516 3.00704 3.17863 3.32865 3.4637 3.60801 3.78061 4.11294 4.36008 4.51869 4.64941 4.83655 
27 0.16969 0.32579 0.51191 0.64592 0.83538 1.01322 1.17742 1.34039 1.50509 1.66813 1.86323 2.07193 2.34758 2.48654 2.6395 2.83034 2.99503 3.16721 3.31851 3.45388 3.59771 3.77041 4.10044 4.34829 4.50744 4.63895 4.82442 
29 0.16507 0.32315 0.50887 0.64219 0.83193 1.16844 1.33368 1.50183 1.66432 1.85525 2.06901 2.1971 2.34056 2.35189 2.48337 2.63568 2.82656 2.99024 3.16348 3.3139 3.44909 3.59147 3.60151 3.76619 4.09815 4.34496 4.50293 4.63073 4.81984 
30 0.15761 0.31387 0.50007 0.63289 0.8237 0.99209 1.16222 1.3253 1.49331 1.6565 1.84575 2.05885 2.18922 2.33139 2.47527 2.62746 2.8184 2.98271 3.15246 3.15838 3.30532 3.4387 3.58354 3.75764 4.08793 4.33637 4.49321 4.49771 4.62312 4.81109 
0 
46 0.15213 0.15862 0.30847 0.3155 0.49453 0.50031 0.62801 0.63435 0.81842 0.82406 0.98888 1.1548 1.31887 1.3262 1.48809 1.49474 1.65331 1.84351 2.05673 2.18316 2.32885 2.46962 2.47607 2.62296 2.62828 2.81285 2.8186 2.97672 2.98444 3.14902 3.15575 3.2986 3.30585 3.43507 3.44331 3.57855 3.75213 3.75852 4.08576 4.33453 4.48937 4.49576 4.61371 4.62358 4.80818 4.81253 
91 0.15426 0.15823 0.16152 0.31031 0.31357 0.31715 0.32211 0.4967 0.50111 0.50392 0.50788 0.62959 0.63375 0.63732 0.8205 0.82452 0.82772 0.99184 0.99524 0.99944 1.15658 1.16043 1.16463 1.17082 1.32111 1.32591 1.32957 1.48994 1.49439 1.49804 1.64971 1.65656 1.66009 1.84649 1.84945 1.85287 2.05975 2.06282 2.06774 2.18497 2.19066 2.19498 2.33134 2.33433 2.33821 2.467 2.47288 2.47696 2.48146 2.62441 2.6283 2.63142 2.8148 2.81906 2.82217 2.82773 2.97879 2.98359 2.98666 3.15172 3.15473 3.15844 3.16319 3.3007 3.30496 3.30874 3.31361 3.43266 3.43863 3.44238 3.44622 3.58057 3.5846 3.58835 3.75517 3.75895 3.76201 4.08863 4.09148 4.09558 4.33769 4.34011 4.49208 4.49585 4.49872 4.61576 4.6221 4.6257 4.81064 4.81389 4.81687 
25 0.17001 0.32689 0.51308 0.64687 0.83547 1.17614 1.33983 1.50622 1.66992 1.86158 2.07334 2.20688 2.34535 2.48687 2.63981 2.83247 2.99494 3.16859 3.319 3.45386 3.59745 3.77147 4.10184 4.50797 4.82528 

138
