# Supplementary material for: Deciphering the Contribution of Oriens-Lacunosum/Moleculare (OLM) Cells to Intrinsic θ Rhythms Using Biophysical Local Field Potential (LFP) Models
Source: eNeuro. 2018 Sep 4;5(4):ENEURO.0146-18.2018. doi: 10.1523/ENEURO.0146-18.2018 (PMC6140113; doi:10.1523/ENEURO.0146-18.2018)
Supplement: Supplementary file 2 — Supplementary Code. Download supplement 2, GZ file [file sup_enu-eN-NWR-0146-18-s02.gz › LFP_microcircuit-master/BSC-120-gi-0-gi_SD-0-PV12913020-dSD6.6ms-gnSD0.21-gpv3.0-gsb0.5-csb0.21-gbs2.5-cbs0.1344-spiketimes.txt]

3906

105


55 0.15249 0.15705 0.30833 0.31324 0.4942 0.49902 0.6274 0.63275 0.82108 0.98898 0.99687 1.15469 1.16382 1.31858 1.32529 1.48976 1.49392 1.6485 1.65543 1.84349 1.85047 2.05675 2.06088 2.18237 2.18926 2.32885 2.33514 2.46761 2.47327 2.62255 2.62718 2.81248 2.81739 2.97634 2.98193 3.149 3.1543 3.29848 3.30521 3.43323 3.43907 3.57835 3.58319 3.75209 3.75766 4.08581 4.09057 4.33456 4.3403 4.48932 4.49467 4.61313 4.62159 4.80831 4.81167 
0 
27 0.16672 0.32372 0.50977 0.64294 0.83286 1.17274 1.33542 1.50226 1.66804 1.85777 2.0692 2.19906 2.3419 2.48358 2.6365 2.82831 2.99156 3.16525 3.31564 3.44905 3.59242 3.76781 4.09719 4.34559 4.50441 4.63204 4.82165 
28 0.15852 0.3146 0.50158 0.63418 0.82525 0.99691 1.16416 1.32694 1.49479 1.65833 1.84881 2.0615 2.19122 2.33377 2.47589 2.62855 2.81975 2.98401 3.15575 3.30615 3.44083 3.58478 3.75895 4.09 4.3385 4.49603 4.6287 4.81352 
98 0.15639 0.15951 0.16225 0.16722 0.31292 0.31622 0.31935 0.49916 0.50238 0.50509 0.50835 0.63204 0.63497 0.63809 0.64176 0.82258 0.82644 0.83042 0.99284 0.99605 0.99972 1.15872 1.16239 1.16608 1.16974 1.32279 1.32742 1.33054 1.33411 1.49218 1.4959 1.49899 1.65317 1.6583 1.66113 1.66688 1.84788 1.85057 1.85388 2.06074 2.06363 2.06746 2.18662 2.19093 2.19623 2.33309 2.33578 2.33937 2.47216 2.47613 2.47925 2.48319 2.62727 2.63027 2.63285 2.81736 2.82042 2.82306 2.82646 2.98073 2.98479 2.98757 3.15353 3.15633 3.15932 3.16217 3.30289 3.3069 3.30973 3.31281 3.4383 3.44112 3.44455 3.44837 3.58256 3.58578 3.58923 3.75669 3.76014 3.76281 3.76651 4.08988 4.09241 4.09619 4.33864 4.34098 4.34548 4.49372 4.49764 4.50029 4.61755 4.6231 4.62623 4.63021 4.81239 4.81491 4.81783 4.82104 
20 0.51335 0.6463 1.17707 1.50716 1.86391 2.07488 2.34592 2.48638 2.63935 2.83434 2.99372 3.16839 3.31893 3.45274 3.59681 3.77045 4.10291 4.50688 4.6371 4.82435 
85 0.15356 0.15774 0.16087 0.30913 0.31308 0.3164 0.49575 0.50056 0.50306 0.50645 0.62785 0.63223 0.63611 0.82028 0.82465 0.82896 0.99096 0.99513 1.15466 1.15882 1.16418 1.1681 1.32022 1.32558 1.32922 1.48935 1.49386 1.49738 1.64891 1.65539 1.65878 1.84605 1.84938 1.8537 2.05919 2.06236 2.18394 2.18933 2.19658 2.3307 2.33387 2.33796 2.4659 2.47209 2.47585 2.47955 2.62205 2.6268 2.62985 2.81386 2.81847 2.82114 2.82574 2.97782 2.98254 2.98519 3.15083 3.1542 3.15754 3.16149 3.29974 3.30435 3.30832 3.43196 3.43791 3.44209 3.57958 3.58403 3.58779 3.75424 3.75857 3.76146 4.0882 4.09106 4.33708 4.33959 4.49115 4.49596 4.49874 4.61446 4.62048 4.62503 4.81019 4.81335 4.81619 
64 0.15404 0.15816 0.31024 0.31444 0.49636 0.50045 0.50405 0.62975 0.63366 0.6384 0.82105 0.82487 0.9906 0.99602 1.15649 1.16229 1.16807 1.32041 1.32581 1.49 1.49423 1.65396 1.65737 1.84523 1.84961 2.05845 2.06208 2.18427 2.19024 2.33063 2.33426 2.47131 2.4755 2.62484 2.62846 2.81412 2.81859 2.82349 2.97833 2.98314 3.15083 3.15525 3.15861 3.30023 3.30587 3.31069 3.43662 3.44112 3.5802 3.58421 3.75369 3.7585 3.76226 4.08753 4.09118 4.33626 4.33912 4.49096 4.49583 4.61486 4.62316 4.80999 4.81278 4.81699 
24 0.17156 0.32652 0.51094 0.64335 0.64912 1.3379 1.50378 1.86216 2.07029 2.34682 2.48704 2.63784 2.82855 2.99491 3.16613 3.3165 3.45264 3.59475 3.76805 4.09872 4.34672 4.50504 4.63333 4.82375 
66 0.17188 0.1779 0.32969 0.51545 0.51923 0.64777 0.65157 0.65674 0.83996 1.01043 1.01893 1.17596 1.18206 1.34054 1.34507 1.50808 1.5115 1.51976 1.67299 1.67984 1.86252 1.86765 2.07385 2.07798 2.08569 2.20464 2.21168 2.34671 2.35187 2.35977 2.48957 2.4933 2.49818 2.64222 2.6447 2.65139 2.83363 2.8379 2.84291 2.99737 3.00122 3.17016 3.1732 3.17819 3.32126 3.32509 3.45404 3.45825 3.5979 3.60215 3.60817 3.77315 3.77566 3.78013 4.10384 4.10971 4.35189 4.35696 4.51024 4.51303 4.51831 4.63666 4.64066 4.64646 4.82711 4.83153 
46 0.16358 0.31928 0.50611 0.51117 0.63866 0.64369 0.82959 1.00507 1.16822 1.17333 1.33203 1.33744 1.49941 1.50709 1.66307 1.67133 1.85408 1.8593 2.06583 2.07172 2.19625 2.33992 2.34568 2.48025 2.48648 2.63428 2.82443 2.82962 2.9894 3.1598 3.16396 3.31221 3.44428 3.44934 3.58988 3.59473 3.7643 3.76777 4.09473 4.34354 4.50198 4.5078 4.62985 4.63695 4.8179 4.82465 
4 2.4968 2.64807 3.77939 4.51644 
21 0.16803 0.51023 0.64454 1.33742 1.5056 2.07003 2.19901 2.34255 2.48442 2.63734 2.82853 2.99236 3.16709 3.31713 3.5932 3.76747 4.09755 4.34564 4.50412 4.63567 4.82208 
0 
1 0.65712 
50 0.16474 0.321 0.32634 0.50877 0.51238 0.64083 0.64511 0.83223 1.00072 1.00823 1.16771 1.17703 1.33364 1.33935 1.50112 1.50607 1.66505 1.85516 1.86038 2.06867 2.0729 2.19782 2.34037 2.34578 2.48185 2.48563 2.63611 2.63945 2.82699 2.83124 2.99002 2.9941 3.16151 3.16596 3.31245 3.31825 3.44626 3.45183 3.59163 3.59591 3.76706 3.77044 4.09775 4.34617 4.50204 4.50646 4.6312 4.63753 4.82026 4.82426 
20 0.16166 0.31822 0.50403 0.63775 1.33151 1.84909 2.06345 2.33541 2.47899 2.63096 2.82196 2.98561 3.15883 3.30987 3.44437 3.76209 4.09488 4.33943 4.49844 4.81547 
32 0.16528 0.32311 0.50823 0.64199 1.17171 1.33446 1.5019 1.66873 1.85948 2.06817 2.33881 2.35018 2.48188 2.48936 2.63536 2.82691 2.83334 2.98989 3.16306 3.1705 3.31345 3.44823 3.59095 3.59924 3.767 3.77584 4.09594 4.34437 4.50414 4.63078 4.81994 4.82682 
55 0.15143 0.15613 0.30723 0.31161 0.49336 0.49798 0.62639 0.63081 0.81983 0.98803 0.9943 1.15366 1.15992 1.31793 1.3244 1.48807 1.49302 1.65039 1.65505 1.84275 1.84765 2.05598 2.06053 2.18184 2.18941 2.32791 2.33238 2.46663 2.47193 2.62169 2.62604 2.81155 2.81626 2.97557 2.98106 3.14816 3.15311 3.29745 3.3038 3.43332 3.4377 3.57735 3.58196 3.7513 3.75653 4.08496 4.08942 4.33381 4.3385 4.48848 4.49379 4.61257 4.62121 4.80717 4.81064 
9 0.64933 2.07594 2.49016 2.64239 3.17053 3.45602 3.60021 3.77293 4.51058 
1 4.51322 
87 0.15498 0.15885 0.1619 0.31143 0.31455 0.31806 0.49714 0.50166 0.50418 0.50792 0.62985 0.63427 0.63775 0.82192 0.82587 0.83015 0.99264 0.99627 1.00054 1.15698 1.16095 1.16577 1.32198 1.32682 1.33001 1.49073 1.49495 1.4981 1.6508 1.65789 1.66107 1.84742 1.85024 1.85429 2.06054 2.06375 2.06976 2.18565 2.191 2.19636 2.33249 2.33539 2.33947 2.46877 2.47463 2.47798 2.48243 2.62454 2.62895 2.63172 2.81553 2.81964 2.82244 2.82738 2.97927 2.98426 2.98682 3.15277 3.15574 3.15932 3.30163 3.30575 3.30943 3.43357 3.43952 3.44343 3.44783 3.58122 3.58544 3.58876 3.756 3.75972 3.7626 4.08953 4.09238 4.09744 4.33853 4.34112 4.49313 4.49718 4.49977 4.61654 4.62178 4.62681 4.81197 4.81474 4.81738 
60 0.15956 0.16319 0.31427 0.31886 0.50243 0.50608 0.63481 0.63875 0.82631 0.83112 0.99475 1.00124 1.16055 1.16748 1.32754 1.33179 1.49612 1.4998 1.65937 1.66411 1.8488 1.85427 2.06198 2.06681 2.19119 2.19757 2.33414 2.3398 2.47635 2.48002 2.62963 2.63315 2.82028 2.82398 2.82893 2.98531 2.98963 3.15523 3.15987 3.30584 3.31025 3.44012 3.44516 3.58516 3.5898 3.7592 3.7626 3.7663 4.09102 4.09567 4.33942 4.34428 4.49599 4.49967 4.50416 4.62263 4.62904 4.81399 4.81753 4.82147 
12 0.16911 1.33764 1.50704 1.86091 2.34723 2.48828 2.64232 3.16821 3.31574 3.76692 4.50488 4.82644 
1 4.34489 
19 0.1647 0.50818 0.643 1.50197 1.66495 2.06711 2.33968 2.48242 2.63436 2.82625 2.99084 3.16245 3.59191 3.76556 4.09606 4.34353 4.50199 4.63089 4.81845 
0 
0 
0 
26 0.16827 0.51338 0.64332 0.64828 1.00936 1.17326 1.3392 1.50643 2.07159 2.20074 2.34473 2.48677 2.63855 2.83168 2.99333 3.16736 3.31893 3.45283 3.59427 3.5994 3.7703 4.10183 4.35018 4.50714 4.6408 4.82334 
80 0.147 0.15152 0.15794 0.30205 0.30572 0.3093 0.48858 0.49337 0.49634 0.50329 0.62137 0.62585 0.62947 0.81435 0.81841 0.9838 0.98848 1.14837 1.1526 1.15757 1.31329 1.31872 1.3231 1.48266 1.48767 1.64246 1.64935 1.65303 1.8384 1.84164 1.8454 2.05164 2.0552 2.17708 2.18333 2.32327 2.32674 2.33069 2.46062 2.46628 2.46986 2.61608 2.62038 2.62354 2.80685 2.81147 2.8144 2.82038 2.97072 2.97618 2.97962 3.1435 3.14694 3.15049 3.15673 3.29263 3.2974 3.30123 3.42559 3.43101 3.43545 3.57249 3.57714 3.58099 3.747 3.75142 3.75431 4.08051 4.08371 4.32949 4.33229 4.48393 4.48847 4.49141 4.60805 4.61502 4.61962 4.80263 4.80592 4.80885 
27 0.16622 0.32185 0.50994 0.64231 0.83425 1.1672 1.33491 1.50207 1.66619 1.85611 2.06856 2.19532 2.34166 2.48271 2.63662 2.82705 2.99205 3.16248 3.31388 3.44733 3.59181 3.76521 4.0977 4.34687 4.50247 4.62957 4.82153 
52 0.15869 0.16321 0.31431 0.31945 0.50126 0.50567 0.63404 0.63883 0.82514 0.99519 1.00153 1.16055 1.16649 1.32537 1.33005 1.49439 1.49927 1.65732 1.66243 1.84942 2.06266 2.06688 2.18857 2.19505 2.33477 2.33919 2.47462 2.47976 2.62877 2.63285 2.81911 2.82336 2.98317 2.98811 3.15523 3.16001 3.30482 3.31 3.44021 3.44524 3.58499 3.58907 3.75859 3.76304 4.09191 4.3405 4.49546 4.50017 4.61881 4.62693 4.81427 4.81795 
33 0.16098 0.31613 0.50451 0.63664 0.82771 1.00122 1.16498 1.3304 1.49772 1.6615 1.85071 2.06356 2.19374 2.33624 2.47916 2.63172 2.82218 2.98717 3.15683 3.16265 3.30992 3.44221 3.44909 3.58785 3.76176 3.76762 4.09283 4.34145 4.49843 4.50229 4.62791 4.81556 4.81994 
76 0.17049 0.17338 0.32641 0.3301 0.51372 0.51671 0.5205 0.64571 0.64907 0.65275 0.837 0.84063 1.0059 1.01028 1.17316 1.17672 1.18078 1.33893 1.34249 1.50615 1.50912 1.51265 1.67071 1.6749 1.86071 1.86515 1.86863 2.07288 2.0757 2.08033 2.20231 2.20611 2.34539 2.34913 2.35376 2.48712 2.48987 2.49346 2.4992 2.64064 2.64301 2.64859 2.83159 2.83441 2.83852 2.99578 2.99852 3.00354 3.16643 3.17007 3.17295 3.31862 3.32171 3.32662 3.45174 3.45554 3.45929 3.59643 3.59986 3.60429 3.77124 3.77369 3.77676 3.78322 4.10224 4.10588 4.35054 4.35399 4.50739 4.51006 4.51311 4.63594 4.63967 4.82548 4.82814 4.83155 
35 0.16475 0.31995 0.50725 0.63961 0.64632 0.83261 1.16764 1.17453 1.33266 1.5007 1.66549 1.85516 2.06682 2.196 2.34032 2.4816 2.63457 2.82486 2.99048 3.15994 3.16517 3.31151 3.31721 3.4456 3.45363 3.5912 3.76347 3.76861 4.09605 4.34487 4.50038 4.50556 4.63053 4.81891 4.82427 
12 0.16606 0.64149 2.06622 2.34197 2.63453 2.99078 3.44927 3.59507 3.76564 4.34306 4.50258 4.8204 
28 0.1554 0.31009 0.4981 0.63048 0.99028 1.15655 1.3209 1.49348 1.65542 1.84471 2.05805 2.18721 2.33027 2.47237 2.62523 2.81556 2.98039 3.15085 3.30067 3.43646 3.58117 3.75386 3.75975 4.08711 4.3357 4.49099 4.62027 4.80975 
12 0.52118 0.65627 1.34821 1.51338 2.08158 2.49534 2.64749 3.17566 3.77782 4.51581 4.64656 4.83661 
24 0.15845 0.31392 0.50064 0.63367 0.99599 1.32642 1.49536 1.65699 1.84646 2.05962 2.3321 2.47535 2.62772 2.8188 2.98329 3.1539 3.30947 3.43961 3.58388 3.7584 4.08842 4.33698 4.4958 4.81144 
8 0.50614 0.636 1.65913 2.3361 2.63128 2.98768 3.1589 4.81676 
2 3.76537 4.50281 
57 0.1634 0.16793 0.31834 0.32195 0.50652 0.50979 0.63902 0.64252 0.83013 0.99789 1.00375 1.16374 1.17048 1.32758 1.33256 1.337 1.49972 1.50509 1.6629 1.85247 1.85738 2.06602 2.07004 2.19478 2.20278 2.33798 2.34226 2.48081 2.48575 2.63404 2.63674 2.82451 2.82774 2.98913 2.9942 3.15934 3.16317 3.16701 3.30826 3.31309 3.31717 3.44447 3.4491 3.58909 3.5936 3.7644 3.76708 4.09494 4.10005 4.34353 4.50125 4.50375 4.62636 4.63076 4.81754 4.82044 4.82492 
0 
12 0.64961 1.34106 2.07767 2.49126 2.64624 2.83683 3.00046 3.16952 3.60117 3.77249 4.509 4.64042 
10 0.16743 0.64301 1.33701 1.50228 2.63551 2.99147 3.16378 3.31476 3.59348 3.7667 
30 0.16805 0.32559 0.5101 0.64261 0.64733 0.83584 1.16995 1.33597 1.50402 1.67077 1.86319 2.0705 2.19864 2.34211 2.48501 2.63758 2.82889 2.99294 3.16493 3.16875 3.31664 3.4495 3.59352 3.59827 3.76939 4.09919 4.34715 4.5055 4.63217 4.82246 
1 2.49565 
70 0.1745 0.1797 0.33057 0.33459 0.51763 0.52095 0.52704 0.64897 0.65262 0.65682 0.84137 1.00986 1.01501 1.17802 1.18336 1.34259 1.34681 1.51023 1.5143 1.67422 1.68103 1.86454 1.86896 1.87688 2.07588 2.07958 2.08998 2.20649 2.21348 2.34899 2.35368 2.36187 2.49105 2.49465 2.49909 2.51012 2.64351 2.64628 2.65331 2.83619 2.84029 2.84441 2.9994 3.00417 3.17045 3.17386 3.17744 3.32303 3.32674 3.45539 3.45935 3.60001 3.6039 3.60953 3.77455 3.77733 3.78183 4.10582 4.11175 4.35402 4.35924 4.51137 4.51391 4.51827 4.6393 4.64307 4.65179 4.82927 4.83259 4.83728 
24 0.16825 0.32576 0.51103 0.6444 1.17672 1.33797 1.50433 1.86241 2.07219 2.3455 2.4858 2.63797 2.82925 2.99315 3.16718 3.31755 3.4531 3.59587 3.76822 4.09959 4.34707 4.5061 4.63781 4.82298 
42 0.16379 0.32006 0.50576 0.50995 0.63899 0.64775 0.83161 1.00043 1.16691 1.17253 1.33174 1.33728 1.50048 1.66433 1.85458 2.06679 2.19651 2.33914 2.4806 2.48736 2.63429 2.63953 2.824 2.82823 2.98903 3.15961 3.16541 3.30949 3.31533 3.44549 3.59036 3.59865 3.76358 3.76801 4.09588 4.3447 4.50012 4.50605 4.62811 4.6347 4.81852 4.82867 
137 0.14797 0.15171 0.15424 0.15638 0.15976 0.30376 0.30726 0.31022 0.31249 0.31504 0.49045 0.4943 0.49675 0.49881 0.50127 0.61973 0.62504 0.62813 0.63059 0.63298 0.63643 0.81517 0.81875 0.82088 0.82395 0.98584 0.98847 0.99172 0.99456 1.14983 1.15368 1.15703 1.16025 1.16348 1.31469 1.31813 1.32172 1.32418 1.32698 1.48316 1.48715 1.49002 1.49244 1.49543 1.64402 1.65013 1.653 1.65579 1.6591 1.8405 1.84273 1.84565 1.84808 1.85104 2.05372 2.05603 2.05851 2.06156 2.17884 2.18334 2.18646 2.19024 2.32533 2.328 2.33066 2.33344 2.33935 2.46057 2.46633 2.4696 2.47194 2.47492 2.47894 2.6173 2.62163 2.62444 2.62632 2.63195 2.80879 2.81268 2.81526 2.81731 2.82011 2.82439 2.97242 2.9764 2.97948 2.98195 2.98542 3.14527 3.14821 3.15105 3.15325 3.15563 3.29452 3.29789 3.30116 3.30366 3.30611 3.4271 3.43268 3.43523 3.43795 3.4406 3.57445 3.57822 3.58071 3.58362 3.58734 3.74924 3.75217 3.75495 3.75696 3.7594 4.08273 4.08508 4.0876 4.09108 4.33177 4.33367 4.33604 4.33978 4.48558 4.4885 4.4919 4.49382 4.49707 4.60965 4.61473 4.61852 4.62109 4.62581 4.80485 4.80756 4.80958 4.81169 4.81453 
96 0.16972 0.17285 0.17612 0.32696 0.33074 0.51218 0.51513 0.51785 0.52307 0.64528 0.64805 0.65097 0.65461 0.83834 0.84208 1.00638 1.01134 1.17294 1.17683 1.18131 1.33627 1.34022 1.34318 1.34971 1.50547 1.50843 1.51099 1.51614 1.67132 1.67611 1.86067 1.86477 1.86803 2.07299 2.0759 2.07904 2.19966 2.2039 2.20904 2.34571 2.34883 2.35224 2.36032 2.48655 2.48959 2.49247 2.49619 2.50425 2.6399 2.64274 2.64496 2.65092 2.83055 2.83363 2.83629 2.84051 2.99465 2.99777 3.00079 3.00784 3.16667 3.16993 3.17224 3.17601 3.31651 3.32044 3.32315 3.45196 3.45565 3.45838 3.59593 3.59868 3.60215 3.60755 3.76924 3.77287 3.77518 3.77783 4.10236 4.10574 4.11219 4.35104 4.35369 4.35893 4.50668 4.51026 4.51242 4.51679 4.63404 4.63804 4.64101 4.65527 4.82497 4.82766 4.83053 4.83458 
69 0.16629 0.16983 0.32292 0.32657 0.51075 0.51371 0.64239 0.64596 0.6487 0.83383 0.83666 1.00308 1.00755 1.16868 1.17254 1.17723 1.33339 1.33683 1.34087 1.50271 1.50563 1.66722 1.67181 1.85664 1.86053 1.8644 2.06951 2.07268 2.19665 2.20068 2.34224 2.34562 2.48341 2.48666 2.49037 2.63696 2.63992 2.82835 2.83134 2.83658 2.9915 2.99438 2.99971 3.16321 3.16701 3.16983 3.31389 3.31758 3.3209 3.44812 3.45162 3.45489 3.59319 3.59661 3.76741 3.77064 3.77313 4.0987 4.10218 4.34732 4.35053 4.50302 4.50711 4.51062 4.63186 4.63503 4.82203 4.82494 4.82976 
36 0.16263 0.31901 0.5064 0.63784 0.83048 0.99825 1.16397 1.32807 1.33447 1.49904 1.66321 1.85375 2.0674 2.19565 2.33819 2.4802 2.63254 2.63642 2.8237 2.98654 2.99104 3.15886 3.16424 3.30769 3.31384 3.4446 3.58837 3.76167 3.76708 4.09519 4.34428 4.49847 4.50398 4.62585 4.63246 4.81887 
25 0.16334 0.31957 0.50624 0.63993 1.16909 1.33504 1.50119 1.66409 1.85496 2.0653 2.34027 2.48034 2.63347 2.82427 2.98905 3.15996 3.3119 3.44609 3.59089 3.7641 4.09432 4.3422 4.50119 4.63216 4.81648 
0 
24 0.16434 0.32338 0.5065 0.64087 1.16462 1.33157 1.5009 1.85901 2.06816 2.19581 2.33938 2.63445 2.8246 2.98926 3.16281 3.31372 3.44861 3.59211 3.76462 4.09573 4.34367 4.50162 4.62958 4.81823 
0 
26 0.16356 0.32115 0.50631 0.64042 0.83023 1.16968 1.33193 1.49994 1.85247 2.06548 2.19705 2.33798 2.48072 2.63421 2.82446 2.98901 3.16186 3.31258 3.44375 3.5895 3.76375 4.09448 4.34302 4.50122 4.62997 4.81786 
32 0.17038 0.32704 0.51223 0.51786 0.6448 0.83725 1.17279 1.33851 1.50547 1.67189 1.86172 2.07294 2.20439 2.34608 2.48622 2.49315 2.64008 2.83125 2.99537 3.1655 3.17011 3.31893 3.45042 3.59597 3.76812 3.77236 4.10115 4.35026 4.50711 4.51244 4.6356 4.82505 
18 0.31324 0.50061 0.63362 1.32699 1.846 2.0598 2.33217 2.62725 2.81886 3.15395 3.30629 3.44027 3.58507 3.75793 4.08818 4.33604 4.49523 4.81079 
69 0.15502 0.15932 0.31145 0.31571 0.31933 0.49728 0.50173 0.50542 0.63024 0.63461 0.63839 0.8223 0.82617 0.9918 0.99719 1.1572 1.16307 1.32149 1.32737 1.33238 1.49081 1.49521 1.49962 1.65274 1.6582 1.66331 1.84667 1.85122 2.0598 2.06385 2.18553 2.19183 2.33187 2.33617 2.47037 2.47577 2.4798 2.62584 2.63013 2.81527 2.81975 2.82355 2.97931 2.98453 3.15208 3.15659 3.15974 3.30106 3.3069 3.31067 3.43637 3.44102 3.44483 3.58112 3.58563 3.75526 3.75982 3.76281 4.08881 4.09278 4.33776 4.34133 4.49237 4.49727 4.61626 4.62449 4.81147 4.8145 4.8195 
3 0.64466 3.76856 4.10053 
49 0.1559 0.16309 0.31198 0.31811 0.49796 0.50271 0.63133 0.63745 0.82533 0.99243 1.15817 1.16777 1.3222 1.3287 1.49361 1.65587 1.84693 1.85469 2.06015 2.18646 2.19641 2.33227 2.33904 2.47224 2.47818 2.62645 2.63151 2.81591 2.82093 2.98001 2.98595 3.15249 3.15828 3.30194 3.30879 3.43828 3.4445 3.58179 3.58897 3.75553 3.76124 4.08922 4.33803 4.49278 4.4984 4.61709 4.62575 4.81172 4.8157 
8 0.50746 2.06431 2.82488 3.76418 4.09268 4.34083 4.50194 4.81651 
12 0.5031 1.84998 2.0638 2.33601 2.82291 3.15582 3.44105 3.76337 4.09196 4.3403 4.50088 4.81527 
96 0.14881 0.15279 0.15605 0.30475 0.30801 0.31142 0.31487 0.49113 0.49563 0.49812 0.50144 0.62394 0.62811 0.63165 0.63569 0.81557 0.81926 0.82221 0.98644 0.98939 0.99398 1.15084 1.15443 1.1595 1.31561 1.31985 1.32358 1.32765 1.48425 1.48845 1.49179 1.64471 1.65173 1.65457 1.84112 1.84349 1.84711 2.05444 2.05699 2.05999 2.17958 2.18518 2.19252 2.32601 2.32866 2.33175 2.46163 2.46791 2.47137 2.47578 2.61827 2.6225 2.62525 2.62909 2.80929 2.81363 2.81659 2.82132 2.97326 2.97794 2.98073 3.1462 3.14915 3.15308 3.15632 3.29538 3.29933 3.30384 3.42756 3.43353 3.43717 3.44157 3.57511 3.57925 3.58255 3.74979 3.7533 3.75661 3.75954 4.08338 4.08579 4.08908 4.33243 4.33439 4.33817 4.48645 4.48944 4.49288 4.49662 4.61046 4.61702 4.62074 4.80544 4.80816 4.81038 4.81493 
55 0.14385 0.14846 0.29885 0.30355 0.48495 0.4897 0.61845 0.62358 0.81265 0.97957 0.98535 1.14536 1.15249 1.30949 1.31563 1.47933 1.48727 1.64186 1.6478 1.83423 1.83899 2.04745 2.05179 2.1737 2.18458 2.31945 2.32394 2.45901 2.46465 2.61343 2.61809 2.80319 2.80795 2.9672 2.97264 3.13965 3.14458 3.28914 3.29531 3.42463 3.43019 3.56894 3.57365 3.74287 3.74782 4.07646 4.0808 4.32526 4.32929 4.48 4.4852 4.60462 4.61387 4.7987 4.80219 
0 
25 0.16597 0.32277 0.50834 0.64159 1.16884 1.33418 1.50199 1.66736 2.0678 2.19725 2.34031 2.48285 2.63594 2.82646 2.99057 3.16353 3.31469 3.44759 3.59222 3.76649 4.0964 4.34472 4.50373 4.63214 4.82039 
0 
1 4.50909 
23 0.17639 0.51591 0.64956 1.34462 1.50936 1.86851 2.07558 2.20487 2.34948 2.49008 2.64275 2.83478 2.99782 3.17037 3.323 3.45657 3.59866 3.77363 4.10461 4.35362 4.51035 4.63784 4.8277 
0 
46 0.17869 0.33592 0.52087 0.52565 0.6526 0.65714 0.84474 1.0167 1.18563 1.34696 1.51355 1.51802 1.67936 1.87017 1.87445 2.07943 2.08366 2.2104 2.35391 2.3598 2.49388 2.49776 2.50321 2.64689 2.65007 2.83912 2.84409 3.00344 3.17554 3.18005 3.32704 3.46143 3.60399 3.61023 3.77824 3.78145 3.78767 4.10978 4.35758 4.36458 4.51505 4.51841 4.64243 4.64777 4.8331 4.83769 
50 0.16316 0.16692 0.31921 0.50569 0.5094 0.63946 0.64772 0.82931 0.99934 1.16455 1.17359 1.32891 1.33573 1.49945 1.5037 1.66401 1.85383 1.86248 2.06678 2.19296 2.19957 2.33936 2.35147 2.48045 2.4842 2.63417 2.63868 2.82396 2.8276 2.83443 2.9877 2.99209 3.15996 3.16606 3.30871 3.31472 3.44508 3.45336 3.58874 3.59252 3.76384 3.76827 4.09587 4.34486 4.50009 4.50581 4.62298 4.63085 4.81893 4.8249 
56 0.15288 0.15771 0.30887 0.31367 0.49517 0.50001 0.6282 0.63346 0.81986 0.82464 0.98968 0.9953 1.15528 1.16138 1.31956 1.32532 1.48896 1.49394 1.65184 1.65692 1.8443 1.84928 2.05751 2.06191 2.18375 2.19039 2.32946 2.33384 2.46845 2.474 2.62336 2.62794 2.81333 2.81832 2.97734 2.98267 3.14976 3.15473 3.29914 3.30496 3.43441 3.43928 3.57906 3.58382 3.75295 3.75799 4.0865 4.09125 4.33531 4.34019 4.49009 4.49518 4.61435 4.62197 4.80878 4.81243 
66 0.17335 0.17883 0.33043 0.33577 0.51686 0.52091 0.64886 0.65307 0.84052 0.84737 1.0095 1.016 1.17756 1.18406 1.34143 1.34659 1.50854 1.51183 1.52124 1.67389 1.68142 1.86359 1.86935 2.07552 2.07919 2.20466 2.21022 2.34822 2.35389 2.36118 2.48977 2.49418 2.49988 2.64264 2.64576 2.65327 2.83431 2.839 2.84398 2.99853 3.00265 3.16939 3.17396 3.17966 3.32005 3.32401 3.45402 3.4588 3.5991 3.60371 3.61077 3.77292 3.77664 3.78093 4.10487 4.11054 4.35341 4.3592 4.50934 4.51282 4.51667 4.63843 4.64233 4.82812 4.83194 4.8363 
2 4.08905 4.33674 
4 1.51523 2.49571 2.64884 3.77791 
19 0.17718 0.52087 0.65225 1.34718 1.51249 2.07881 2.49288 2.64556 3.00175 3.17438 3.32577 3.4592 3.6037 3.77616 4.10919 4.35523 4.51297 4.64231 4.83138 
27 0.15991 0.31612 0.50191 0.63614 0.82827 0.99802 1.16432 1.32865 1.49704 1.66086 1.85049 2.06322 2.3357 2.47709 2.63001 2.82058 2.98534 3.15687 3.30789 3.44287 3.58663 3.76042 4.09205 4.33963 4.4974 4.62704 4.81402 
32 0.15953 0.31639 0.50199 0.50988 0.63444 0.82609 0.99645 1.16303 1.32799 1.49665 1.65896 1.85083 2.06208 2.1915 2.33392 2.4765 2.62931 2.82028 2.82759 2.98432 3.1572 3.16479 3.30825 3.44254 3.58493 3.75999 4.09092 4.33892 4.49709 4.62486 4.81382 4.819 
102 0.14882 0.15306 0.15592 0.30459 0.30808 0.31149 0.31472 0.49103 0.49584 0.49849 0.50173 0.62381 0.62838 0.63182 0.63583 0.81566 0.81992 0.82356 0.98626 0.98975 0.99354 1.15081 1.15484 1.15928 1.16366 1.31554 1.32073 1.32384 1.32794 1.48431 1.48907 1.49198 1.64464 1.65151 1.6545 1.65969 1.84088 1.8435 1.84699 1.85067 2.05419 2.05705 2.06033 2.17952 2.18543 2.19105 2.32577 2.32868 2.33187 2.33622 2.46173 2.46831 2.47154 2.47535 2.61833 2.62289 2.62559 2.80921 2.81378 2.81657 2.82035 2.97317 2.97843 2.98097 3.14599 3.14917 3.15289 3.15583 3.29518 3.29973 3.30346 3.30708 3.42748 3.43349 3.43726 3.44052 3.57499 3.57944 3.58272 3.58805 3.74956 3.75346 3.75639 3.75936 4.08313 4.08576 4.08913 4.33219 4.33433 4.3393 4.48628 4.4898 4.49277 4.49631 4.61042 4.61695 4.62088 4.62744 4.8052 4.8081 4.81054 4.81405 
45 0.1543 0.16123 0.30952 0.31488 0.49725 0.50178 0.62996 0.63538 0.82284 0.99043 1.15743 1.16671 1.32284 1.49201 1.65473 1.84421 1.85115 2.05726 2.18705 2.3298 2.33563 2.47158 2.4787 2.62475 2.62933 2.81492 2.82033 2.98009 3.15043 3.15542 3.301 3.30666 3.43611 3.44171 3.58063 3.58706 3.75385 3.75855 4.08627 4.33458 4.49107 4.49599 4.62128 4.80887 4.81367 
29 0.16655 0.32343 0.50907 0.51657 0.64299 0.83225 1.17107 1.33535 1.50211 1.66823 1.85727 2.06915 2.20071 2.34286 2.48346 2.63666 2.8272 2.99191 3.16405 3.31491 3.44976 3.59251 3.76703 4.0976 4.34531 4.50392 4.63194 4.82084 4.82684 
25 0.16659 0.32309 0.50964 0.64253 1.16934 1.33325 1.50366 1.86139 2.06857 2.19749 2.34184 2.48321 2.63622 2.82802 2.99077 3.16433 3.31449 3.44942 3.59244 3.7671 4.09705 4.34498 4.50387 4.63133 4.82022 
4 0.65314 2.64503 3.77559 4.51233 
18 0.16216 0.31811 0.50266 0.63701 1.66015 1.85106 2.33853 2.47735 2.63096 2.82235 2.98681 3.15798 3.44296 3.5898 3.76226 4.09173 4.3393 4.81518 
45 0.17226 0.3298 0.51423 0.51872 0.64769 0.65225 0.84108 1.01138 1.17621 1.33896 1.34422 1.50742 1.51242 1.67494 1.86464 2.07458 2.08117 2.20304 2.3477 2.35723 2.48849 2.49447 2.64172 2.64672 2.83224 2.83768 2.99708 3.16861 3.17278 3.31993 3.32565 3.45363 3.4585 3.59752 3.60413 3.77223 3.77644 4.10331 4.35197 4.509 4.51383 4.63664 4.64491 4.82598 4.83143 
0 
47 0.15864 0.31475 0.32296 0.501 0.50659 0.63413 0.64066 0.82531 0.99511 1.16068 1.16726 1.32505 1.3316 1.49478 1.65728 1.66304 1.85005 2.06333 2.1892 2.19543 2.33542 2.47418 2.48052 2.62914 2.63522 2.8193 2.82543 2.98333 2.98852 3.15553 3.16235 3.30473 3.3116 3.43987 3.44439 3.58506 3.59078 3.7587 3.76511 4.09245 4.34165 4.49586 4.50248 4.61984 4.62798 4.81471 4.82482 
44 0.1559 0.31075 0.31695 0.49893 0.50362 0.63083 0.63677 0.82462 0.9913 1.1571 1.16695 1.32163 1.32903 1.49359 1.65452 1.84533 2.05862 2.18749 2.33073 2.47169 2.47825 2.62552 2.63044 2.81649 2.82169 2.97998 2.98632 3.1516 3.15738 3.30115 3.30809 3.43653 3.44338 3.58122 3.5877 3.75526 3.76005 4.08763 4.33621 4.49171 4.49693 4.61892 4.81068 4.81537 
11 0.31352 0.9945 1.16002 1.84818 2.0618 2.33351 3.15418 3.30418 3.58617 3.76281 4.49447 
18 0.31006 0.49663 0.63296 0.99271 1.32643 1.84317 2.05672 2.32927 2.6252 2.81492 3.15028 3.30441 3.58057 3.75349 4.08544 4.33349 4.49168 4.80806 
28 0.16109 0.31713 0.50378 0.63698 0.82777 1.00011 1.16445 1.32962 1.49927 1.6647 1.85202 2.06396 2.19603 2.33651 2.4789 2.63118 2.8219 2.98634 3.15775 3.30934 3.44256 3.58756 3.76108 4.09299 4.34073 4.49808 4.63063 4.8154 
25 0.16583 0.32364 0.50859 0.64216 1.17454 1.33494 1.50166 1.66725 1.85765 2.06811 2.34201 2.48358 2.63589 2.82704 2.99079 3.1645 3.31471 3.44975 3.59196 3.76647 4.09648 4.34475 4.50346 4.63108 4.81949 
0 
65 0.17953 0.18388 0.33625 0.34021 0.52291 0.52632 0.65448 0.65795 0.66482 0.84606 0.85078 1.01609 1.0208 1.18499 1.3483 1.35236 1.51474 1.51781 1.67993 1.68573 1.87006 1.87404 1.88203 2.08151 2.0849 2.21152 2.2211 2.35475 2.35926 2.36775 2.49561 2.49897 2.50349 2.64885 2.65171 2.84084 2.84453 2.84913 3.00459 3.008 3.17566 3.17957 3.18503 3.32853 3.3327 3.46105 3.4653 3.60496 3.60918 3.61716 3.77892 3.782 3.78525 4.11109 4.11595 4.3591 4.36278 4.51653 4.51928 4.52388 4.64385 4.64817 4.83428 4.83731 4.84146 
15 0.16411 0.32045 0.50612 0.63961 1.332 2.06511 2.63298 2.98985 3.161 3.31201 3.76336 4.09455 4.34208 4.50104 4.81779 
24 0.17069 0.51356 0.64515 1.17379 1.33856 1.50678 1.86102 2.07118 2.20437 2.34489 2.48725 2.63859 2.83142 2.99355 3.16698 3.31815 3.45342 3.59548 3.77018 4.10146 4.3508 4.50612 4.63592 4.82555 
0 
51 0.15995 0.1641 0.31528 0.32009 0.50275 0.50643 0.63562 0.64013 0.82751 0.99761 1.16238 1.16836 1.32682 1.33146 1.49593 1.50002 1.65988 1.85065 1.85725 2.06367 2.06873 2.19085 2.19716 2.33615 2.3428 2.47635 2.48116 2.63021 2.63419 2.82056 2.82467 2.98504 2.9893 3.15658 3.16162 3.30605 3.31116 3.44182 3.44715 3.58659 3.5924 3.75941 3.76393 4.09267 4.34137 4.49654 4.50102 4.62402 4.62961 4.81495 4.81882 
56 0.15975 0.16358 0.31583 0.32011 0.5028 0.50617 0.63543 0.63984 0.82631 0.83015 0.99635 1.00189 1.16165 1.16708 1.17378 1.32573 1.33107 1.49595 1.49973 1.65865 1.66349 1.85093 1.85535 2.06386 2.06777 2.1901 2.19576 2.33616 2.34024 2.47578 2.48031 2.63052 2.63426 2.8207 2.82425 2.98427 2.98855 3.15648 3.1608 3.30555 3.3111 3.44112 3.44612 3.58668 3.59046 3.75945 3.76369 4.09293 4.09684 4.34182 4.49662 4.501 4.62094 4.62794 4.81554 4.81875 
88 0.14865 0.15271 0.15596 0.30448 0.30769 0.31136 0.49093 0.4953 0.49799 0.50244 0.62392 0.62789 0.63161 0.81544 0.82008 0.98612 0.98962 0.99459 1.15064 1.15422 1.15957 1.16464 1.31539 1.32014 1.32379 1.48438 1.48912 1.49261 1.64482 1.65129 1.65424 1.8407 1.84331 1.84746 2.05397 2.05671 2.06082 2.17935 2.18512 2.32561 2.32852 2.33241 2.46268 2.46796 2.47137 2.47759 2.6184 2.62225 2.6254 2.80915 2.81334 2.81639 2.82276 2.97309 2.97781 2.98063 3.1459 3.14888 3.15293 3.15808 3.29503 3.29911 3.30341 3.42781 3.43328 3.4369 3.44276 3.57489 3.57904 3.58281 3.74946 3.75306 3.75633 4.08288 4.08547 4.08946 4.33185 4.33403 4.33944 4.48617 4.48935 4.49292 4.61027 4.61671 4.62065 4.80502 4.80784 4.81039 
8 2.07015 2.48726 2.63679 3.16581 3.31729 3.76815 4.34547 4.50692 
52 0.16202 0.16662 0.31918 0.32278 0.50488 0.5088 0.63758 0.64128 0.82902 1.00038 1.16654 1.17241 1.33051 1.33507 1.49874 1.50419 1.66228 1.66712 1.85245 1.85694 2.06491 2.06863 2.19438 2.33763 2.34248 2.47979 2.48435 2.63261 2.63555 2.82299 2.82708 2.98775 2.99365 3.15856 3.16225 3.31032 3.31373 3.44404 3.44766 3.58869 3.5929 3.7626 3.76607 4.09336 4.0971 4.34196 4.34783 4.50067 4.50431 4.62811 4.81667 4.81978 
57 0.15598 0.15971 0.31186 0.31593 0.49893 0.50193 0.63151 0.63583 0.8224 0.82645 0.99187 0.99902 1.15799 1.16529 1.32205 1.32779 1.49195 1.49595 1.6559 1.65976 1.84662 1.85127 2.05978 2.06362 2.18644 2.19361 2.332 2.33606 2.47273 2.47636 2.62644 2.62984 2.81668 2.82021 2.98046 2.98441 3.15276 3.15691 3.302 3.30774 3.43786 3.44261 3.58229 3.58603 3.75591 3.75993 3.76404 4.08877 4.09284 4.33743 4.34121 4.49266 4.4972 4.61916 4.62545 4.81151 4.8144 
46 0.16483 0.32083 0.50872 0.64028 0.64652 0.83193 1.00435 1.16716 1.17272 1.33347 1.50034 1.50742 1.66409 1.85452 1.8638 2.06762 2.07665 2.19308 2.19924 2.34038 2.34819 2.4813 2.48737 2.63496 2.64341 2.826 2.83269 2.99034 3.0014 3.16041 3.16581 3.31354 3.44604 3.45304 3.59137 3.59842 3.76604 3.77232 4.0959 4.34443 4.50285 4.509 4.62645 4.63337 4.81913 4.82584 
78 0.1503 0.15425 0.15771 0.30607 0.30943 0.31339 0.49275 0.49709 0.50014 0.625 0.6291 0.6332 0.81718 0.8219 0.98798 0.99172 0.99684 1.15212 1.15594 1.16156 1.31707 1.32131 1.32532 1.48667 1.49161 1.64642 1.65322 1.65715 1.84246 1.84517 1.84968 2.05571 2.05867 2.18112 2.18705 2.32739 2.33035 2.33493 2.46317 2.46897 2.47344 2.61955 2.62381 2.62737 2.81092 2.81505 2.81832 2.97466 2.97908 2.9826 3.14744 3.15057 3.15467 3.29669 3.30064 3.30513 3.42935 3.435 3.43972 3.57658 3.58063 3.58486 3.75116 3.75498 3.75826 4.08465 4.08738 4.33365 4.33598 4.48783 4.49115 4.49495 4.61201 4.61855 4.62463 4.80684 4.80979 4.81268 
33 0.1608 0.31682 0.5034 0.50878 0.63656 0.82672 1.00033 1.16807 1.33106 1.4967 1.65978 1.85358 2.06341 2.19268 2.33807 2.47747 2.63094 2.82176 2.82697 2.98593 3.1583 3.1633 3.31059 3.44266 3.44814 3.59005 3.76157 4.09174 4.3398 4.49859 4.63071 4.81497 4.81893 
10 0.65635 1.51617 2.083 2.49813 2.64868 2.84504 3.00841 3.78111 4.5189 4.64953 
20 0.51172 0.64617 0.83561 1.50528 1.66955 2.07237 2.48654 2.63947 2.83045 2.99494 3.1672 3.31845 3.45318 3.59773 3.77061 4.10056 4.34849 4.50743 4.63889 4.82461 
27 0.16567 0.50886 0.6422 0.83258 1.16861 1.33386 1.50241 1.66514 1.85785 2.06926 2.19726 2.3408 2.48337 2.63568 2.82675 2.99031 3.16349 3.31406 3.44913 3.59147 3.60239 3.76619 4.09857 4.34516 4.50293 4.63073 4.81999 
30 0.1574 0.3139 0.50005 0.63293 0.82468 0.99207 1.16222 1.3253 1.49369 1.65653 1.84575 2.05885 2.18922 2.33139 2.47527 2.62746 2.81839 2.98271 3.15246 3.15837 3.30532 3.43872 3.58354 3.75764 4.08793 4.33636 4.49321 4.49771 4.62312 4.81108 
0 
43 0.15251 0.15903 0.30847 0.31542 0.49453 0.5003 0.62805 0.63437 0.82338 0.98895 1.15481 1.31888 1.3262 1.48981 1.6533 1.84351 2.05673 2.18318 2.32886 2.4697 2.47635 2.62296 2.62828 2.81285 2.81859 2.97672 2.98442 3.14903 3.15576 3.2986 3.30584 3.43527 3.57856 3.75213 3.75852 4.08576 4.33453 4.48937 4.49576 4.61374 4.6236 4.80818 4.81251 
89 0.15444 0.15836 0.16178 0.31035 0.31359 0.31731 0.49674 0.50114 0.504 0.50818 0.62959 0.63375 0.63733 0.82097 0.8252 0.82979 0.9919 0.99555 1.00096 1.15658 1.16043 1.16465 1.32111 1.32592 1.3296 1.49044 1.49475 1.49913 1.64972 1.65657 1.66018 1.8465 1.84948 1.85302 2.05975 2.06283 2.06791 2.18497 2.19068 2.19502 2.33134 2.33434 2.33831 2.46701 2.47289 2.47697 2.4815 2.62441 2.6283 2.63142 2.8148 2.81908 2.82219 2.82838 2.97879 2.9836 2.98668 3.15172 3.15473 3.15845 3.16326 3.3007 3.30496 3.30875 3.31479 3.43266 3.43863 3.4424 3.44642 3.58057 3.5846 3.58837 3.75517 3.75895 3.76202 4.08863 4.09149 4.0956 4.3377 4.34012 4.49208 4.49585 4.49872 4.61577 4.62211 4.6257 4.81066 4.81392 4.81693 
21 0.17064 0.51339 0.64725 1.17618 1.34168 1.50609 1.86285 2.07462 2.34697 2.48687 2.63984 2.83401 2.99482 3.16914 3.32004 3.45377 3.59769 3.77218 4.10254 4.50802 4.82625 

137
