# Supplementary material for: Deciphering the Contribution of Oriens-Lacunosum/Moleculare (OLM) Cells to Intrinsic θ Rhythms Using Biophysical Local Field Potential (LFP) Models
Source: eNeuro. 2018 Sep 4;5(4):ENEURO.0146-18.2018. doi: 10.1523/ENEURO.0146-18.2018 (PMC6140113; doi:10.1523/ENEURO.0146-18.2018)
Supplement: Supplementary file 2 — Supplementary Code. Download supplement 2, GZ file [file sup_enu-eN-NWR-0146-18-s02.gz › LFP_microcircuit-master/BC-380-gi-0-gi_SD-0-PV12913020-dSD6.6ms-gnSD0.21-gpv-3.0-gsb0.5-csb0.21-gbs4.5-cbs0.1344-spiketimes.txt]

15773

329


78 0.14389 0.14825 0.15172 0.30009 0.30392 0.30807 0.48661 0.49135 0.49439 0.6193 0.62421 0.62855 0.80939 0.81323 0.81673 0.98174 0.98517 0.98981 1.14629 1.15072 1.15763 1.31109 1.31644 1.32137 1.47922 1.48377 1.48731 1.64053 1.648 1.83647 1.83938 1.84412 2.04973 2.0529 2.1751 2.18142 2.32134 2.32464 2.32956 2.45807 2.4647 2.4686 2.61389 2.61865 2.62193 2.80491 2.80951 2.81288 2.96871 2.97412 2.9783 3.14149 3.14489 3.14923 3.2907 3.29542 3.30011 3.42353 3.42948 3.43572 3.57057 3.57518 3.58008 3.74519 3.74927 3.75262 4.07864 4.08161 4.32763 4.33013 4.48185 4.4856 4.48911 4.60601 4.61308 4.80077 4.8039 4.80689 
85 0.14442 0.14823 0.15184 0.30051 0.30426 0.30816 0.48729 0.49132 0.49444 0.49918 0.61885 0.62343 0.62729 0.80976 0.81346 0.81724 0.98256 0.98539 0.98997 1.14662 1.15072 1.15702 1.31154 1.31528 1.32012 1.47958 1.48378 1.48759 1.64081 1.64836 1.65225 1.83726 1.83982 1.84379 2.0505 2.0531 2.05661 2.17567 2.18136 2.32215 2.32506 2.32884 2.45744 2.46426 2.46837 2.61409 2.61874 2.62225 2.80574 2.80987 2.81315 2.96924 2.97348 2.97733 3.14208 3.14529 3.14938 3.15401 3.29121 3.29479 3.30014 3.42394 3.4304 3.43446 3.5713 3.57526 3.57892 3.74602 3.74908 3.75283 4.07947 4.08211 4.08583 4.3283 4.33055 4.33385 4.48241 4.48557 4.48979 4.60644 4.61293 4.61932 4.8017 4.8046 4.8072 
33 0.16735 0.32458 0.51261 0.64597 0.8341 1.00257 1.0102 1.17243 1.33764 1.50439 1.66723 1.67446 1.8569 1.86327 2.07059 2.20178 2.34261 2.34898 2.48498 2.63837 2.8289 2.99317 3.16683 3.31848 3.45318 3.5935 3.60053 3.77026 4.09965 4.34871 4.50693 4.63385 4.82357 
0 
63 0.16704 0.17188 0.32057 0.3261 0.50931 0.51325 0.52651 0.64106 0.64713 0.83032 0.83453 0.85087 1.00081 1.0075 1.16792 1.17545 1.33222 1.33859 1.50164 1.50676 1.66614 1.67471 1.85633 1.86165 1.87023 2.06982 2.07583 2.19638 2.20585 2.34169 2.34644 2.3538 2.4838 2.49067 2.6363 2.64126 2.8278 2.833 2.99157 2.99712 3.16197 3.16683 3.17316 3.31204 3.31777 3.44791 3.45331 3.59286 3.5982 3.76761 3.7711 3.78288 4.09897 4.10472 4.34657 4.35208 4.50164 4.50695 4.6281 4.63947 4.82162 4.82594 4.83525 
0 
16 0.17071 0.32715 0.51452 0.83708 1.00867 1.86367 2.34834 2.63934 2.83363 2.99958 3.17089 3.31834 3.597 3.77006 4.50691 4.8273 
80 0.15415 0.15817 0.16351 0.31085 0.31453 0.31828 0.49643 0.5007 0.50455 0.62965 0.63356 0.63743 0.81956 0.82362 0.82775 0.99129 0.99584 1.00025 1.15702 1.16172 1.16733 1.32075 1.32598 1.33033 1.48918 1.49375 1.4987 1.64988 1.65671 1.66048 1.84609 1.84982 1.85394 2.05935 2.06265 2.1842 2.18995 2.33144 2.33493 2.33954 2.46932 2.47436 2.47934 2.62513 2.62877 2.63258 2.81466 2.81891 2.82235 2.97843 2.98357 2.98912 3.15159 3.15541 3.1587 3.30066 3.30528 3.30972 3.43555 3.43943 3.444 3.58063 3.58469 3.58962 3.75454 3.75885 3.76199 4.08838 4.09163 4.33708 4.33975 4.49176 4.49619 4.49976 4.61506 4.6228 4.62692 4.81076 4.81354 4.81766 
0 
53 0.1591 0.16394 0.31594 0.32 0.50236 0.50737 0.63592 0.64041 0.8266 0.83149 0.99516 1.00069 1.16344 1.32749 1.33267 1.49524 1.50027 1.65953 1.66448 1.84854 1.85479 2.06196 2.06776 2.19267 2.33497 2.33991 2.47716 2.483 2.63006 2.63411 2.82133 2.82546 2.98533 2.99046 3.15769 3.16233 3.3065 3.31175 3.44188 3.44669 3.58603 3.59143 3.75987 3.76345 4.09052 4.09643 4.3393 4.34628 4.49815 4.50303 4.62528 4.81467 4.81998 
88 0.14478 0.14938 0.15266 0.30117 0.30491 0.30863 0.31302 0.48752 0.4926 0.49559 0.62043 0.62526 0.62899 0.81009 0.8143 0.81755 0.82357 0.98271 0.98625 0.99076 1.14716 1.15155 1.15686 1.31202 1.31765 1.32131 1.47986 1.48502 1.48828 1.64104 1.64893 1.65293 1.83747 1.84031 1.84456 2.05074 2.05398 2.05908 2.17604 2.18244 2.32238 2.32565 2.33004 2.45831 2.46511 2.46886 2.61452 2.61952 2.62255 2.80585 2.81066 2.81367 2.81907 2.96969 2.97537 2.97887 3.14264 3.14596 3.14997 3.15419 3.29173 3.29663 3.30047 3.424 3.4303 3.43466 3.5716 3.57635 3.58045 3.74617 3.75053 3.75346 4.07965 4.08258 4.08778 4.32862 4.33104 4.33678 4.4829 4.48679 4.48994 4.60697 4.61433 4.61891 4.80175 4.80491 4.80774 4.81208 
47 0.1767 0.18383 0.33312 0.33867 0.5199 0.52491 0.65349 0.66107 0.84241 0.84865 1.01361 1.0204 1.18381 1.34583 1.35477 1.51265 1.51818 1.67709 1.86705 1.8715 2.07911 2.08492 2.20944 2.35169 2.3601 2.49456 2.5039 2.6471 2.83833 2.84375 3.00205 3.17494 3.17986 3.32592 3.45994 3.60445 3.61299 3.77796 3.78455 4.10793 4.11666 4.35617 4.36539 4.51475 4.64301 4.83109 4.83632 
0 
130 0.14186 0.14515 0.14787 0.15023 0.15442 0.29798 0.30156 0.30411 0.30654 0.30962 0.48482 0.48828 0.49091 0.49306 0.49598 0.6158 0.61968 0.62286 0.62546 0.6284 0.80725 0.81061 0.81344 0.81556 0.81918 0.98006 0.98241 0.98543 0.98812 1.14408 1.14795 1.15125 1.15486 1.15907 1.30905 1.31229 1.31595 1.31867 1.32227 1.47708 1.48076 1.48368 1.48607 1.48976 1.63825 1.64433 1.64751 1.65063 1.6557 1.83478 1.83701 1.83956 1.84203 1.84628 2.04802 2.05024 2.05275 2.05569 2.17317 2.1772 2.18069 2.18716 2.31967 2.3223 2.3248 2.32753 2.45482 2.46069 2.46405 2.46672 2.47048 2.61158 2.61595 2.61858 2.6208 2.80327 2.80687 2.80933 2.81149 2.81505 2.96674 2.97034 2.9736 2.97588 3.13956 3.14239 3.14482 3.1474 3.15011 3.28861 3.29176 3.29493 3.29794 3.30088 3.42145 3.42711 3.42951 3.43292 3.43623 3.5688 3.57232 3.57486 3.57786 3.74351 3.74588 3.74872 3.75095 3.75371 4.07699 4.07928 4.08168 4.08449 4.32579 4.32785 4.33002 4.33322 4.47991 4.48273 4.48597 4.48803 4.49213 4.60393 4.60855 4.61208 4.61581 4.79924 4.80183 4.80389 4.80603 4.80945 
0 
61 0.15597 0.16018 0.16632 0.31266 0.31828 0.49744 0.50187 0.50743 0.63187 0.63703 0.82093 0.82568 0.83148 0.99281 0.99832 1.15892 1.1673 1.32401 1.33091 1.49036 1.49515 1.6541 1.65898 1.66601 1.84755 1.85404 2.06055 2.06893 2.18677 2.19717 2.33291 2.3388 2.47179 2.47699 2.62692 2.63111 2.81756 2.82185 2.82714 2.98022 2.98518 3.15365 3.1591 3.30337 3.30995 3.43811 3.44453 3.58306 3.58852 3.7571 3.76235 4.0897 4.33852 4.34632 4.4937 4.49905 4.61808 4.62498 4.81246 4.81676 4.82212 
57 0.16638 0.17024 0.32192 0.32614 0.50972 0.51295 0.64187 0.64603 0.83169 0.83486 1.00111 1.00659 1.16734 1.17365 1.33521 1.33964 1.50234 1.50553 1.66602 1.67149 1.85656 1.86057 2.06899 2.07305 2.19729 2.20664 2.34217 2.34688 2.48397 2.48837 2.63676 2.64006 2.82743 2.83128 2.99258 2.99824 3.1624 3.16689 3.31426 3.31826 3.44858 3.4531 3.59311 3.59848 3.7668 3.77004 4.09798 4.10212 4.34645 4.35148 4.50359 4.50688 4.62997 4.63532 4.8212 4.82434 4.82848 
36 0.15008 0.30628 0.49289 0.49778 0.62602 0.81503 0.82061 0.98633 1.15255 1.31655 1.4852 1.49088 1.65254 1.8411 2.05437 2.18182 2.32656 2.46931 2.62126 2.81131 2.81748 2.97534 3.14687 3.1533 3.29642 3.43382 3.57705 3.74989 3.75572 4.08344 4.33209 4.48709 4.49338 4.61492 4.80593 4.811 
3 2.83551 3.17127 4.82581 
0 
0 
15 0.32586 0.51321 0.64691 0.83576 1.50636 1.67078 1.86213 2.63892 2.83303 3.1684 3.59777 3.76943 4.34923 4.5079 4.82565 
25 0.15976 0.31784 0.50179 0.63728 0.82555 0.99576 1.16338 1.49541 1.66033 1.85367 2.06497 2.33912 2.47802 2.63121 2.82164 2.98607 3.15945 3.3077 3.44379 3.58869 3.76216 4.34179 4.49888 4.62917 4.8151 
71 0.15467 0.15875 0.31123 0.31538 0.31948 0.49707 0.50119 0.5047 0.63132 0.63548 0.81955 0.82427 0.82882 0.99095 0.99662 1.1575 1.16353 1.16819 1.32123 1.32659 1.33075 1.48956 1.49454 1.49955 1.65442 1.65879 1.66563 1.84588 1.85106 1.85531 2.05926 2.06355 2.1853 2.19065 2.33143 2.33557 2.47186 2.47605 2.48159 2.62601 2.6295 2.81623 2.81996 2.82463 2.98042 2.98409 3.15191 3.15653 3.1608 3.30128 3.30667 3.30991 3.43698 3.44195 3.58213 3.58613 3.75471 3.75919 3.76255 4.0883 4.09286 4.33693 4.34172 4.49195 4.49655 4.61533 4.62306 4.62894 4.81066 4.81386 4.81987 
3 2.64575 3.77698 4.51291 
30 0.16785 0.32445 0.51067 0.64507 0.83383 1.00341 1.01003 1.17279 1.33693 1.50388 1.66752 1.85681 1.86285 2.07241 2.20102 2.34435 2.48514 2.63883 2.82878 2.9934 3.166 3.31664 3.45147 3.59433 3.76821 4.09938 4.34757 4.50586 4.63428 4.8229 
33 0.15927 0.31309 0.31895 0.50097 0.6334 0.8245 0.99302 1.15896 1.16828 1.32764 1.49534 1.65911 1.84741 1.85519 2.06134 2.19117 2.33278 2.47665 2.62831 2.81973 2.98456 3.15369 3.15923 3.30743 3.4386 3.58524 3.75957 4.08988 4.33799 4.49693 4.62466 4.81253 4.81869 
57 0.15029 0.15517 0.30678 0.31128 0.49285 0.49801 0.62573 0.63077 0.81596 0.82101 0.98793 0.99543 1.15331 1.16291 1.31768 1.32553 1.48551 1.49118 1.64649 1.65476 1.84287 1.84767 2.05607 2.05991 2.18144 2.18949 2.3278 2.33178 2.46583 2.47251 2.62152 2.62624 2.81113 2.81638 2.97519 2.9816 3.14814 3.15289 3.29698 3.30486 3.42974 3.43576 3.44248 3.57692 3.58187 3.75132 3.75666 4.08504 4.08858 4.33393 4.33704 4.4884 4.49433 4.61239 4.62177 4.80702 4.81046 
99 0.15412 0.15805 0.16121 0.16611 0.31074 0.3137 0.31714 0.32145 0.4966 0.50107 0.50403 0.50719 0.6296 0.63358 0.63717 0.64269 0.81982 0.82338 0.82645 0.83015 0.99188 0.99575 0.99902 1.15691 1.16082 1.1654 1.16963 1.32141 1.32626 1.32973 1.48933 1.49368 1.49667 1.50125 1.64969 1.65641 1.65961 1.66407 1.8467 1.84977 1.85397 2.05997 2.06347 2.06742 2.18497 2.19022 2.19509 2.33178 2.33484 2.33828 2.46727 2.4731 2.47675 2.48114 2.62462 2.6285 2.63121 2.81495 2.81913 2.82212 2.82637 2.97901 2.98402 2.98677 3.15205 3.15522 3.15847 3.16229 3.30085 3.30507 3.30881 3.31293 3.43261 3.43861 3.44307 3.44772 3.58078 3.58485 3.58826 3.75521 3.75909 3.76203 4.08898 4.09225 4.09702 4.33799 4.34112 4.34586 4.49241 4.49674 4.49956 4.6155 4.6219 4.62557 4.63189 4.81114 4.81395 4.81692 4.82042 
23 0.16729 0.32585 0.50981 0.6452 0.83596 1.00749 1.17524 1.50675 1.66943 1.86121 2.07012 2.34206 2.48448 2.83341 2.99138 3.16702 3.45454 3.59875 3.77036 4.0993 4.34889 4.50949 4.82587 
56 0.1669 0.17114 0.32353 0.3279 0.5107 0.51441 0.64295 0.64774 0.83265 0.83617 1.00261 1.00799 1.17084 1.17784 1.33679 1.34271 1.50404 1.50909 1.66722 1.67396 1.85755 1.86401 2.0702 2.07639 2.19686 2.20507 2.34297 2.34805 2.48418 2.48804 2.63717 2.64116 2.8287 2.83226 2.99194 2.99621 3.16412 3.16837 3.31351 3.31842 3.44954 3.45436 3.59339 3.59782 3.60904 3.76776 3.77198 4.0995 4.10415 4.34811 4.50377 4.50816 4.63085 4.63601 4.82243 4.82644 
38 0.1615 0.16897 0.31879 0.50435 0.50872 0.63937 0.82764 0.83506 0.99643 1.0068 1.16306 1.17198 1.33075 1.49714 1.66129 1.85113 1.85666 2.06479 2.19481 2.33683 2.34198 2.47983 2.63333 2.82378 2.83103 2.98741 3.16019 3.31008 3.44566 3.58788 3.59964 3.76332 4.0936 4.34222 4.50056 4.62684 4.8168 4.82236 
83 0.17812 0.18123 0.18577 0.33399 0.33751 0.34087 0.5213 0.52424 0.52765 0.65444 0.65813 0.66323 0.84279 0.8461 0.84963 1.01375 1.01803 1.0222 1.18168 1.18596 1.19052 1.34696 1.35077 1.3589 1.51414 1.51733 1.5218 1.67834 1.68231 1.68832 1.86857 1.87257 1.876 2.08132 2.08486 2.09309 2.21021 2.2158 2.35397 2.35734 2.36206 2.49551 2.49883 2.50381 2.64875 2.65177 2.65988 2.83981 2.84286 2.84683 3.00436 3.00786 3.17571 3.17917 3.18282 3.32576 3.32963 3.33411 3.45985 3.46401 3.46876 3.60516 3.60874 3.61411 3.7785 3.78171 3.78481 3.79721 4.11014 4.11361 4.11955 4.35867 4.36176 4.36729 4.51518 4.51867 4.52277 4.6428 4.6484 4.83312 4.83591 4.83944 4.84889 
78 0.15277 0.15703 0.16253 0.30892 0.31233 0.31675 0.49549 0.50017 0.50468 0.62769 0.63258 0.63671 0.81859 0.82309 0.82656 0.99043 0.99458 1.00087 1.1553 1.16038 1.16728 1.32011 1.3253 1.33241 1.48828 1.49305 1.4982 1.649 1.65618 1.66005 1.84521 1.84952 1.85451 2.05845 2.06223 2.18397 2.18971 2.33024 2.33374 2.34023 2.46603 2.47251 2.47611 2.62211 2.62685 2.63008 2.81374 2.81819 2.823 2.97756 2.98283 3.15046 3.15406 3.15794 3.29947 3.3043 3.30896 3.43201 3.43769 3.44206 3.57933 3.58379 3.59055 3.75379 3.75836 3.76322 4.0874 4.09116 4.33629 4.34015 4.49075 4.49552 4.61459 4.62115 4.6294 4.80959 4.81289 4.8177 
54 0.15479 0.15957 0.31043 0.31587 0.49704 0.50113 0.5075 0.63062 0.63596 0.81903 0.82359 0.99046 0.997 1.15713 1.16805 1.32167 1.32773 1.48934 1.49401 1.65538 1.66334 1.84532 1.85109 2.05875 2.06621 2.18736 2.33071 2.33652 2.47195 2.47779 2.62586 2.62997 2.81559 2.81999 2.97992 2.98484 3.15121 3.15685 3.30093 3.30734 3.43645 3.44318 3.58124 3.58674 3.75437 3.7594 4.08768 4.33633 4.49153 4.49636 4.61867 4.62574 4.81013 4.8144 
32 0.15452 0.30998 0.49741 0.63038 0.81988 0.98974 1.15714 1.32187 1.49056 1.65491 1.84416 2.05745 2.18741 2.32982 2.47264 2.62537 2.81527 2.9797 3.15062 3.15861 3.30083 3.43627 3.58093 3.75321 3.759 4.08656 4.33505 4.49082 4.49723 4.62187 4.80926 4.81508 
28 0.16414 0.32045 0.50767 0.64123 0.82954 1.00115 1.16756 1.33406 1.50033 1.6647 1.85473 2.06747 2.19685 2.34076 2.48192 2.63532 2.82607 2.99048 3.16145 3.31211 3.44736 3.59132 3.76479 4.09656 4.34524 4.50132 4.63109 4.82037 
82 0.14527 0.14956 0.15328 0.30147 0.3051 0.30907 0.48806 0.49272 0.49618 0.62067 0.6251 0.62932 0.81081 0.81468 0.81825 0.82296 0.9832 0.987 0.99171 1.14767 1.15176 1.15744 1.31255 1.31756 1.32175 1.48066 1.48521 1.48895 1.64189 1.64848 1.65231 1.83793 1.84096 1.8453 2.05118 2.05455 2.1765 2.18237 2.18983 2.32279 2.32611 2.33056 2.45959 2.46508 2.46951 2.61529 2.61963 2.62306 2.80637 2.81078 2.8143 2.97012 2.97507 2.97883 3.14293 3.14627 3.15041 3.29211 3.29658 3.30096 3.42491 3.43037 3.43518 3.572 3.57644 3.58096 3.74661 3.75077 3.7541 4.08008 4.08315 4.32906 4.33174 4.48332 4.48711 4.49063 4.60742 4.61417 4.61877 4.80223 4.80546 4.80855 
142 0.13728 0.14047 0.14316 0.14545 0.14838 0.29339 0.29682 0.29931 0.30167 0.30395 0.48019 0.48349 0.48618 0.48824 0.49056 0.49471 0.61148 0.61516 0.61814 0.62071 0.62288 0.62752 0.80265 0.80588 0.80866 0.81076 0.81337 0.81822 0.97545 0.97784 0.98065 0.98332 0.98663 1.1395 1.14317 1.14636 1.14935 1.15285 1.30444 1.30756 1.31122 1.3136 1.31651 1.47248 1.47596 1.47891 1.4811 1.48411 1.63368 1.63936 1.64249 1.64491 1.64893 1.83016 1.8324 1.83477 1.83725 1.83979 2.0434 2.04564 2.04801 2.05082 2.16857 2.17232 2.17595 2.17979 2.31504 2.31764 2.32003 2.32266 2.32594 2.45028 2.45568 2.45894 2.46152 2.46418 2.60698 2.61108 2.61374 2.6159 2.61896 2.79864 2.80206 2.80462 2.80667 2.80942 2.81316 2.96213 2.96554 2.96888 2.97094 2.97476 3.13496 3.13776 3.14008 3.14263 3.14466 3.14823 3.28406 3.28714 3.2903 3.29307 3.2955 3.41684 3.42217 3.42454 3.42731 3.42988 3.56419 3.56755 3.57017 3.57285 3.57635 3.7389 3.74133 3.74404 3.74621 3.74819 4.07236 4.07467 4.07693 4.07964 4.32119 4.32324 4.32529 4.32841 4.4753 4.47808 4.48123 4.48325 4.48578 4.59933 4.60339 4.60713 4.6102 4.61499 4.7946 4.79717 4.79916 4.8013 4.80389 4.99802 
36 0.15394 0.1593 0.31045 0.49652 0.50184 0.63007 0.81905 0.82427 0.99046 1.1568 1.32074 1.48916 1.49432 1.65387 1.84537 2.0586 2.18595 2.33078 2.47076 2.47668 2.6251 2.81523 2.97902 2.98463 3.15108 3.30057 3.3094 3.43645 3.5809 3.75403 3.76067 4.08767 4.33636 4.49136 4.61882 4.81012 
0 
60 0.17494 0.17923 0.33144 0.33552 0.51856 0.5232 0.65157 0.65606 0.84091 0.84497 1.01173 1.01694 1.18228 1.19056 1.3444 1.34893 1.51183 1.51619 1.6754 1.68083 1.86675 1.87084 1.88185 2.07804 2.0837 2.20886 2.21891 2.35201 2.35869 2.49321 2.49977 2.64529 2.64955 2.83834 2.84312 3.00091 3.00621 3.17306 3.17655 3.32374 3.32768 3.45817 3.46275 3.60212 3.60716 3.61743 3.7757 3.77956 3.7913 4.10663 4.11233 4.35457 4.35941 4.51293 4.51739 4.64205 4.65207 4.82986 4.83414 4.84194 
90 0.17686 0.18023 0.1841 0.33274 0.33682 0.34139 0.52102 0.5243 0.52831 0.65282 0.65658 0.66028 0.84261 0.84565 0.84937 1.01225 1.01699 1.02122 1.03463 1.18107 1.18611 1.1903 1.34541 1.34973 1.35665 1.51284 1.51648 1.52109 1.67741 1.68201 1.68701 1.86684 1.87121 1.87486 1.88121 2.07969 2.08339 2.08823 2.2091 2.21409 2.22674 2.35263 2.35745 2.36299 2.37063 2.49596 2.5 2.50684 2.64815 2.65098 2.65695 2.83951 2.84321 2.84724 3.00334 3.00715 3.01392 3.17347 3.17757 3.18117 3.18916 3.32455 3.32853 3.33233 3.45834 3.46304 3.46761 3.60409 3.6088 3.61407 3.77751 3.78091 3.78461 3.79372 4.10873 4.11248 4.1173 4.35762 4.36112 4.36564 4.51524 4.51798 4.52224 4.64195 4.6466 4.65325 4.83214 4.83515 4.83881 4.845 
2 1.00578 4.82307 
2 1.51076 3.77602 
53 0.15875 0.1623 0.31444 0.31862 0.50102 0.50477 0.63489 0.6387 0.82367 0.82748 0.99467 0.99967 1.16076 1.16794 1.32574 1.33092 1.49353 1.49743 1.65911 1.66466 1.84931 1.85495 2.06269 2.18954 2.19894 2.33455 2.34002 2.47601 2.4799 2.62957 2.63288 2.82001 2.82335 2.98363 2.98748 3.15526 3.15982 3.30501 3.31007 3.44016 3.44497 3.58573 3.59018 3.75882 3.76292 4.09182 4.34017 4.49592 4.49997 4.62118 4.62724 4.8141 4.8172 
80 0.14514 0.14937 0.1528 0.30151 0.3051 0.30884 0.4879 0.49251 0.49569 0.62067 0.62515 0.62891 0.81053 0.81454 0.81776 0.98291 0.98668 0.991 1.14788 1.15192 1.15689 1.31259 1.31776 1.32154 1.48034 1.4851 1.48849 1.64168 1.64873 1.65282 1.83769 1.84084 1.84479 2.05094 2.05437 2.17654 2.18232 2.32263 2.32597 2.33015 2.45951 2.46508 2.46902 2.61546 2.61965 2.62284 2.80625 2.81065 2.81385 2.97017 2.9754 2.97905 3.14289 3.14627 3.14995 3.29204 3.29651 3.30045 3.42472 3.43016 3.43488 3.57193 3.57634 3.58038 3.74633 3.75052 3.75354 4.07985 4.08299 4.32879 4.33157 4.48324 4.48744 4.49043 4.60746 4.61401 4.61893 4.80199 4.80517 4.80821 
0 
26 0.17245 0.32646 0.51344 0.64828 0.83665 1.00853 1.17735 1.33988 1.50811 1.67948 1.86406 2.07476 2.34691 2.48901 2.63946 2.83215 2.99766 3.16863 3.31886 3.45396 3.59955 3.77068 4.1041 4.50774 4.63591 4.82627 
28 0.15895 0.31598 0.5016 0.6351 0.82407 0.99587 1.1642 1.32736 1.49468 1.65908 1.84985 2.06161 2.19184 2.33404 2.47627 2.62912 2.81987 2.98398 3.15686 3.30743 3.44175 3.58473 3.75945 4.09037 4.33822 4.49631 4.62606 4.81354 
56 0.15261 0.15776 0.309 0.31411 0.49518 0.50018 0.62823 0.63376 0.81803 0.82331 0.98963 0.99575 1.15533 1.16244 1.31957 1.32566 1.48791 1.49336 1.65021 1.65646 1.84436 1.84966 2.05761 2.06245 2.1837 2.1908 2.32965 2.33492 2.46821 2.47434 2.62332 2.62823 2.81344 2.81853 2.97725 2.98292 3.14981 3.15532 3.29928 3.30561 3.4328 3.43779 3.57913 3.58449 3.75304 3.75848 4.08663 4.09146 4.33539 4.34055 4.49013 4.49564 4.61419 4.62283 4.809 4.81302 
28 0.16651 0.32278 0.50908 0.64245 0.83122 1.00407 1.1727 1.33481 1.50162 1.66621 1.85886 2.06967 2.20113 2.34369 2.48553 2.63645 2.82817 2.99107 3.16401 3.31467 3.44958 3.59435 3.767 4.0993 4.34654 4.50448 4.63271 4.82235 
92 0.17716 0.18017 0.18384 0.33294 0.33629 0.33938 0.34582 0.52094 0.52393 0.52738 0.54066 0.65294 0.65663 0.6604 0.84287 0.84546 0.84912 0.85953 1.01531 1.01908 1.02604 1.18088 1.1854 1.18901 1.34577 1.34943 1.3542 1.51292 1.51617 1.51987 1.67763 1.68184 1.68751 1.86754 1.87141 1.87471 1.88306 2.07972 2.08311 2.08785 2.20967 2.21433 2.3524 2.35644 2.36063 2.36601 2.4946 2.49818 2.50281 2.64708 2.65012 2.65518 2.83842 2.84165 2.84516 2.85061 3.00292 3.00608 3.0116 3.17402 3.17733 3.18058 3.18541 3.32542 3.32882 3.33254 3.45843 3.46274 3.46688 3.60419 3.6084 3.61335 3.77709 3.78031 3.7835 3.78892 4.10873 4.11186 4.11664 4.35735 4.3603 4.36526 4.51346 4.517 4.52072 4.53042 4.64359 4.64778 4.83236 4.83507 4.83834 4.84491 
66 0.15857 0.1624 0.31434 0.3187 0.50156 0.50458 0.50836 0.63437 0.63868 0.8228 0.82679 0.831 0.99384 0.99857 1.00281 1.16061 1.16571 1.17127 1.32495 1.33041 1.49233 1.49702 1.50172 1.6588 1.66245 1.84909 1.85372 1.85926 2.06215 2.06591 2.19017 2.19464 2.33427 2.33873 2.47564 2.47943 2.62926 2.6328 2.8198 2.82335 2.82849 2.98368 2.98735 3.15522 3.15995 3.16544 3.30528 3.31047 3.44041 3.44544 3.58502 3.58872 3.5963 3.75866 3.7632 4.09114 4.09514 4.33965 4.34374 4.49539 4.49988 4.61985 4.62615 4.81383 4.8169 4.8215 
33 0.16594 0.32374 0.50891 0.64256 0.83227 1.00125 1.16841 1.17718 1.33433 1.50447 1.66707 1.85667 1.86286 2.07001 2.1985 2.34082 2.3478 2.48348 2.63598 2.82851 2.99107 3.16227 3.16741 3.3138 3.44863 3.5923 3.76578 3.77137 4.0986 4.34633 4.50411 4.63025 4.82244 
16 0.16451 0.32245 0.50772 0.83052 1.00356 1.50128 1.85907 2.48119 2.63426 2.82659 3.59323 3.76525 4.09679 4.34432 4.50308 4.8197 
35 0.15474 0.31132 0.49958 0.6328 0.82189 0.99128 1.1577 1.32139 1.33041 1.4923 1.65616 1.84593 2.05912 2.18542 2.33138 2.47317 2.62675 2.81788 2.98011 2.98633 3.15209 3.15902 3.30138 3.30961 3.43768 3.44491 3.58182 3.75469 3.76136 4.08812 4.33684 4.49194 4.49971 4.61571 4.81064 
111 0.14474 0.14852 0.15129 0.15417 0.30086 0.30426 0.30743 0.3102 0.48747 0.49147 0.49396 0.49657 0.50129 0.61983 0.62365 0.62655 0.6294 0.81008 0.81348 0.81665 0.8191 0.98268 0.98548 0.989 0.99314 1.14695 1.1507 1.15456 1.15828 1.31182 1.31537 1.3189 1.3221 1.47992 1.48383 1.48685 1.48963 1.64126 1.6476 1.65049 1.65389 1.83739 1.83991 1.84312 1.84643 2.05064 2.05324 2.05606 2.17593 2.18099 2.18432 2.32227 2.32507 2.32808 2.33164 2.45819 2.46373 2.46714 2.46985 2.47476 2.61446 2.61867 2.62162 2.62419 2.80584 2.80985 2.8125 2.81525 2.82033 2.9695 2.97363 2.97662 2.97995 3.14233 3.14537 3.14858 3.15106 3.29155 3.29503 3.29865 3.30147 3.42422 3.42991 3.43301 3.43602 3.57146 3.57533 3.57804 3.58128 3.74616 3.74935 3.75221 3.7545 4.07958 4.08217 4.08517 4.32854 4.33073 4.33374 4.48267 4.48565 4.48905 4.4916 4.60677 4.61241 4.6164 4.62055 4.80175 4.80457 4.80688 4.8097 
32 0.15086 0.30737 0.49336 0.50094 0.62655 0.81625 0.98799 1.1535 1.31766 1.32644 1.48604 1.65217 1.84266 2.0559 2.1816 2.32796 2.46639 2.47367 2.62161 2.81157 2.9754 3.14809 3.29749 3.4338 3.57747 3.75135 3.75915 4.08495 4.33366 4.48835 4.61252 4.80726 
41 0.1539 0.30924 0.31694 0.49685 0.50195 0.62961 0.81899 0.82418 0.98933 1.15548 1.16492 1.32003 1.32692 1.48967 1.498 1.65527 1.84383 1.85179 2.05709 2.18648 2.32933 2.47221 2.62455 2.81461 2.82065 2.97924 3.1501 3.15709 3.29955 3.30712 3.4367 3.58037 3.75303 3.75857 4.08617 4.33479 4.48994 4.4957 4.61727 4.80882 4.81414 
5 0.83224 1.00196 1.50105 4.6299 4.81916 
64 0.14388 0.14826 0.30019 0.30425 0.30883 0.4864 0.49081 0.49509 0.61946 0.62371 0.6296 0.80927 0.81378 0.81919 0.98096 0.98577 1.14661 1.15226 1.31087 1.31653 1.47912 1.48397 1.64215 1.64802 1.8357 1.83979 2.04892 2.0527 2.17509 2.18156 2.32089 2.32471 2.45964 2.46558 2.61458 2.61886 2.80464 2.80907 2.81448 2.96862 2.97379 3.14112 3.14528 3.14917 3.29052 3.296 3.42544 3.43059 3.57038 3.57468 3.74432 3.74879 3.75223 4.07794 4.08165 4.32676 4.33014 4.48141 4.48619 4.60598 4.61406 4.80018 4.80339 4.80761 
27 0.17731 0.33356 0.51943 0.65242 0.8429 1.01668 1.18331 1.34541 1.51257 1.67978 1.86964 2.07703 2.35467 2.49738 2.64463 2.83985 2.99937 3.17529 3.32389 3.45717 3.6099 3.7757 4.10615 4.35421 4.51295 4.64392 4.83161 
33 0.1703 0.32689 0.51303 0.5179 0.64682 0.83586 1.0062 1.17219 1.1789 1.33863 1.50615 1.66979 1.85985 1.86669 2.0734 2.20014 2.34616 2.48786 2.6416 2.8315 2.83793 2.99595 3.16846 3.31875 3.45339 3.59718 3.77315 4.10157 4.34973 4.50838 4.63362 4.82518 4.83062 
28 0.15758 0.31363 0.50007 0.634 0.82286 0.99412 1.16241 1.32592 1.49328 1.6581 1.84735 2.06062 2.19012 2.33442 2.47487 2.62828 2.81841 2.98332 3.15453 3.30561 3.4405 3.58422 3.75799 4.08906 4.33705 4.49534 4.6248 4.8121 
28 0.16394 0.31993 0.50729 0.64114 0.82937 1.00057 1.16753 1.33291 1.49965 1.6641 1.85365 2.06641 2.19677 2.33898 2.48133 2.63447 2.82529 2.98944 3.16225 3.31265 3.44629 3.58991 3.7654 4.09526 4.344 4.50263 4.63057 4.81902 
2 1.00289 4.82352 
26 0.16397 0.32088 0.50813 0.64376 0.82951 1.16962 1.3331 1.50115 1.8544 2.06657 2.19689 2.3396 2.48291 2.63366 2.82536 2.98883 3.16152 3.31246 3.44778 3.59058 3.76438 4.09521 4.34223 4.50085 4.62936 4.81869 
27 0.16252 0.32036 0.50623 0.64023 0.82824 1.00005 1.17075 1.33421 1.49857 1.66136 1.85201 1.85806 2.06575 2.33782 2.48028 2.6327 2.82414 2.98793 3.16155 3.31257 3.44678 3.58837 3.76378 4.0946 4.34239 4.50083 4.81722 
55 0.176 0.18037 0.33279 0.33723 0.51941 0.52364 0.65161 0.65563 0.84245 0.84742 1.01526 1.02169 1.18353 1.34506 1.34957 1.51178 1.51606 1.6758 1.68196 1.86812 1.87219 2.07898 2.0833 2.20948 2.22279 2.35327 2.35791 2.49264 2.49754 2.64601 2.64918 2.8382 2.84401 3.00152 3.00689 3.17426 3.1777 3.32452 3.32842 3.45826 3.46255 3.60294 3.60778 3.7774 3.78057 4.10773 4.11239 4.35579 4.36134 4.51419 4.51909 4.64222 4.65372 4.83137 4.83572 
78 0.1556 0.15856 0.16381 0.31177 0.3158 0.32003 0.49849 0.50138 0.50479 0.63179 0.63496 0.63894 0.8206 0.82428 0.82885 0.99125 0.9951 0.99923 1.15785 1.16256 1.1678 1.32147 1.32644 1.33066 1.49042 1.49409 1.49798 1.6562 1.65897 1.66558 1.84621 1.85008 1.85434 2.05943 2.06282 2.18588 2.19046 2.33184 2.33544 2.34181 2.4723 2.47575 2.48093 2.62672 2.6297 2.81699 2.8201 2.82541 2.98012 2.984 2.98996 3.15251 3.15697 3.1606 3.30138 3.3058 3.30916 3.43779 3.44153 3.44719 3.58246 3.58539 3.59118 3.75487 3.75893 3.76185 4.08856 4.09188 4.33733 4.34016 4.49229 4.49648 4.49972 4.61644 4.624 4.81114 4.81402 4.81855 
37 0.16885 0.32537 0.51194 0.64406 0.64899 0.83434 1.00267 1.00852 1.17213 1.17894 1.33632 1.34329 1.50534 1.66745 1.67479 1.86021 2.07232 2.20203 2.34425 2.48597 2.63927 2.82954 2.83678 2.99387 3.16588 3.17147 3.31703 3.45041 3.45568 3.59473 3.7696 4.10076 4.3487 4.50628 4.63538 4.82287 4.82861 
67 0.16231 0.16518 0.3179 0.32181 0.32695 0.50563 0.50867 0.51233 0.63797 0.64182 0.8281 0.83086 0.83532 0.99719 1.00184 1.00573 1.16393 1.16932 1.17319 1.32816 1.33247 1.33625 1.49828 1.50134 1.6621 1.66635 1.85264 1.85683 1.86037 2.06592 2.07087 2.19462 2.20049 2.33792 2.34226 2.35117 2.4791 2.48254 2.63287 2.63561 2.82326 2.82653 2.83225 2.98764 2.99032 3.15884 3.16275 3.16655 3.30969 3.31339 3.44394 3.44828 3.58843 3.59254 3.76249 3.76602 4.09443 4.0987 4.34292 4.34721 4.4988 4.50245 4.62502 4.63011 4.81724 4.81984 4.82472 
3 1.84753 4.33738 4.81283 
101 0.14669 0.15129 0.15407 0.15928 0.30295 0.30685 0.31012 0.31371 0.48939 0.49429 0.49711 0.50056 0.62225 0.62701 0.6305 0.63581 0.81238 0.8165 0.8192 0.82369 0.98442 0.98826 0.99177 1.14918 1.15368 1.15789 1.16198 1.31387 1.31949 1.32276 1.48208 1.48711 1.48985 1.49456 1.64287 1.65036 1.65357 1.65893 1.83916 1.84209 1.84558 1.85023 2.05242 2.0556 2.05926 2.17782 2.1841 2.19033 2.32406 2.32738 2.33097 2.46034 2.46709 2.47021 2.47468 2.61676 2.62161 2.62429 2.80758 2.81237 2.81504 2.81927 2.97153 2.97711 2.97997 3.14438 3.14777 3.15137 3.15473 3.29345 3.29855 3.30185 3.30545 3.42585 3.432 3.43588 3.43954 3.57332 3.57807 3.58169 3.74785 3.75218 3.75486 3.75966 4.08134 4.08418 4.08778 4.3303 4.33262 4.33708 4.48467 4.48915 4.49167 4.49788 4.60872 4.61537 4.61943 4.80346 4.80662 4.80928 4.813 
0 
56 0.14723 0.15241 0.30342 0.30841 0.48962 0.49471 0.62269 0.62806 0.81267 0.81798 0.98439 0.99123 1.14998 1.1572 1.31429 1.32094 1.48243 1.48811 1.64605 1.653 1.83913 1.84463 2.05235 2.05709 2.17823 2.18925 2.32422 2.32893 2.46373 2.4702 2.61808 2.62294 2.8078 2.81303 2.97188 2.97784 3.14449 3.14982 3.29381 3.30052 3.42936 3.43612 3.57356 3.57866 3.74774 3.75325 4.08133 4.086 4.33018 4.33438 4.48483 4.49051 4.6091 4.61938 4.8035 4.80719 
96 0.16083 0.16414 0.16726 0.31733 0.32039 0.32357 0.50289 0.50699 0.51019 0.51316 0.63621 0.63957 0.64294 0.82627 0.82976 0.83239 0.83617 0.99741 1.001 1.00535 1.16315 1.16703 1.17079 1.17507 1.32748 1.33229 1.33551 1.33987 1.49593 1.49991 1.50326 1.66021 1.66358 1.66762 1.85224 1.85495 1.85835 1.86186 2.06553 2.06874 2.07268 2.19082 2.19566 2.19989 2.33743 2.3402 2.34327 2.34893 2.47726 2.4811 2.48425 2.63176 2.63467 2.63725 2.82045 2.82478 2.8276 2.83179 2.98516 2.98932 2.99176 2.99647 3.15778 3.16127 3.16431 3.1679 3.30737 3.3117 3.31476 3.31889 3.44323 3.44646 3.44973 3.587 3.59049 3.59406 3.76094 3.76459 3.76729 3.7711 4.09448 4.09704 4.1008 4.15108 4.34332 4.34578 4.49816 4.50233 4.5049 4.62248 4.62744 4.63082 4.81737 4.81984 4.82287 4.82681 
60 0.15547 0.16 0.31249 0.31745 0.4989 0.50306 0.50774 0.63224 0.6373 0.82126 0.82591 0.99238 0.99798 1.15845 1.16437 1.32217 1.32811 1.49044 1.49561 1.50045 1.65503 1.65952 1.84725 1.85248 2.06039 2.0651 2.18695 2.19267 2.33249 2.33761 2.47194 2.47763 2.62661 2.6313 2.81568 2.8209 2.82628 2.97992 2.98535 3.15317 3.15827 3.16338 3.30191 3.30826 3.43849 3.44333 3.58154 3.58624 3.75591 3.7614 4.08955 4.09424 4.33836 4.34323 4.49271 4.49818 4.62099 4.62592 4.81204 4.81549 
45 0.16043 0.16447 0.31667 0.32127 0.50375 0.50729 0.63664 0.64224 0.8259 0.82915 0.99556 1.00168 1.16191 1.16857 1.3286 1.33274 1.49655 1.5006 1.66103 1.85116 1.85624 2.06479 2.1927 2.33711 2.47794 2.48414 2.63172 2.82251 2.82835 2.98666 3.15747 3.16194 3.30861 3.31222 3.4423 3.44851 3.58771 3.76146 3.76499 4.09324 4.34153 4.49983 4.62678 4.81591 4.8191 
6 0.83804 1.67449 2.07614 2.35017 3.77124 4.50788 
64 0.18005 0.18412 0.33635 0.34041 0.5232 0.52732 0.53556 0.65614 0.66046 0.8459 0.85008 1.01701 1.0217 1.18556 1.19055 1.34849 1.35289 1.51638 1.5208 1.67982 1.68505 1.8701 1.87479 1.88022 2.08304 2.08731 2.2133 2.22214 2.35702 2.36239 2.3729 2.49822 2.50364 2.65035 2.6539 2.84194 2.8468 3.00573 3.01069 3.17798 3.18177 3.18972 3.32829 3.33213 3.46201 3.46625 3.47774 3.60727 3.61262 3.78155 3.78505 3.79583 4.11173 4.116 4.36017 4.36489 4.51761 4.5211 4.52915 4.64616 4.65265 4.83509 4.83925 4.84542 
36 0.1653 0.32022 0.32775 0.50786 0.64125 0.83077 1.00101 1.16748 1.33345 1.50119 1.50758 1.6649 1.85496 1.86236 2.06726 2.20005 2.34033 2.34708 2.48296 2.63579 2.82624 2.83456 2.99062 3.16135 3.17033 3.31347 3.4487 3.59187 3.76559 3.77119 4.0963 4.34472 4.50322 4.63155 4.81963 4.82635 
56 0.16692 0.17096 0.32228 0.32636 0.51045 0.51409 0.64298 0.64647 0.83143 0.8349 1.00251 1.00688 1.16862 1.17385 1.17837 1.33517 1.33901 1.50271 1.50621 1.66722 1.67222 1.85744 1.86188 2.06932 2.07313 2.19846 2.20589 2.34294 2.34716 2.48483 2.48846 2.63776 2.6407 2.82832 2.83174 2.99307 2.99729 3.16299 3.16713 3.31384 3.31809 3.44821 3.45335 3.59429 3.59837 3.76696 3.77042 4.09886 4.10237 4.3472 4.35087 4.50277 4.50698 4.63469 4.8223 4.82548 
0 
26 0.16497 0.32164 0.50798 0.64097 0.83129 1.00214 1.1729 1.3344 1.50095 1.66491 1.8552 2.06843 2.34048 2.48273 2.63557 2.8266 2.99066 3.16313 3.31434 3.44764 3.59139 3.76594 4.097 4.34521 4.50309 4.81971 
28 0.16522 0.32076 0.50831 0.64043 0.83106 0.99998 1.16735 1.33385 1.50085 1.66409 1.85429 2.06817 2.19625 2.33938 2.48234 2.63582 2.82627 2.99043 3.16353 3.31334 3.44745 3.59142 3.76697 4.09631 4.34483 4.50344 4.63092 4.81993 
43 0.16242 0.3184 0.32323 0.50546 0.51071 0.63833 0.64366 0.82774 0.83254 0.9985 1.00357 1.16484 1.17215 1.33029 1.49807 1.50322 1.66266 1.85213 1.85696 2.06533 2.19516 2.33781 2.34328 2.47999 2.63301 2.82353 2.82913 2.98788 3.15953 3.16358 3.30974 3.31472 3.44503 3.58872 3.59437 3.76303 3.76958 4.09395 4.34206 4.50037 4.62795 4.8169 4.82241 
56 0.15894 0.16281 0.31489 0.31884 0.50213 0.50614 0.63487 0.6393 0.82435 0.82776 0.99429 0.99946 1.16151 1.16675 1.32725 1.33148 1.4949 1.49918 1.65891 1.66379 1.84928 1.85343 2.06224 2.06659 2.19137 2.19972 2.33476 2.33891 2.47646 2.4811 2.62984 2.63305 2.82032 2.82424 2.98491 2.98921 3.15547 3.15948 3.30633 3.31031 3.44081 3.44522 3.58578 3.59035 3.75979 3.76326 4.09124 4.09575 4.33935 4.34417 4.4974 4.50077 4.62192 4.62657 4.81427 4.81796 
94 0.14999 0.15387 0.1573 0.30616 0.30949 0.31327 0.31746 0.49269 0.49679 0.49977 0.50333 0.62533 0.62914 0.63295 0.63811 0.81539 0.81884 0.82246 0.82702 0.98789 0.99076 0.99518 1.15227 1.15594 1.161 1.31709 1.32081 1.32496 1.32986 1.48522 1.48917 1.49276 1.49766 1.64631 1.65305 1.65621 1.8426 1.84514 1.84913 2.05591 2.05853 2.0622 2.18114 2.18652 2.32747 2.33027 2.33388 2.46336 2.46908 2.47267 2.47695 2.61974 2.62387 2.62729 2.81099 2.81502 2.81813 2.8234 2.97476 2.97893 2.98242 3.1476 3.15065 3.15461 3.15845 3.29682 3.30039 3.30494 3.30878 3.42925 3.43528 3.43884 3.44356 3.57668 3.58049 3.58404 3.75135 3.75478 3.75813 4.08482 4.08739 4.09137 4.33388 4.33602 4.48792 4.49097 4.49479 4.61191 4.61806 4.62206 4.80694 4.80977 4.81232 4.8174 
20 0.16127 0.32005 0.50457 0.82711 0.99672 1.49774 1.66392 1.85092 2.06438 2.33687 2.6326 2.82383 2.98767 3.16217 3.58797 3.76354 4.09293 4.34105 4.50074 4.81557 
56 0.14894 0.15447 0.30522 0.3106 0.49146 0.49671 0.6243 0.63065 0.81452 0.82001 0.98617 0.99313 1.1518 1.16136 1.31612 1.32392 1.48427 1.49014 1.64751 1.65321 1.84096 1.84629 2.05418 2.05927 2.18018 2.19116 2.32597 2.33096 2.46488 2.47105 2.61981 2.62528 2.80972 2.81538 2.97372 2.98011 3.14628 3.15195 3.29551 3.30324 3.43096 3.43663 3.57539 3.58117 3.74951 3.75528 4.08311 4.08803 4.33203 4.33662 4.48666 4.49256 4.61108 4.61995 4.80527 4.80917 
56 0.14939 0.1554 0.30585 0.3115 0.49194 0.49768 0.6245 0.6309 0.81517 0.82101 0.98693 0.99393 1.15236 1.1605 1.31666 1.32398 1.48481 1.49131 1.64676 1.65348 1.84177 1.84743 2.05494 2.05984 2.18052 2.18947 2.32672 2.33188 2.46515 2.4718 2.62038 2.62575 2.81011 2.81607 2.9742 2.98078 3.14702 3.15289 3.29608 3.30358 3.43271 3.43921 3.5759 3.58172 3.75023 3.75607 4.08391 4.0887 4.33285 4.33678 4.48734 4.49332 4.6115 4.62127 4.80601 4.80998 
25 0.16035 0.31685 0.50347 0.63721 0.82626 0.99736 1.33165 1.49643 1.66113 1.85241 2.06314 2.33663 2.47768 2.63082 2.82398 2.98571 3.15894 3.30941 3.44446 3.58724 3.76144 4.09209 4.34035 4.49836 4.81559 
28 0.15806 0.31297 0.50141 0.63375 0.82415 0.99444 1.16197 1.32645 1.4945 1.65855 1.84772 2.06163 2.19084 2.33332 2.47609 2.62842 2.81887 2.98401 3.15375 3.30502 3.4393 3.58466 3.7576 4.0899 4.33843 4.49456 4.62654 4.8128 
2 0.16914 1.00568 
62 0.17223 0.17674 0.32901 0.33255 0.33971 0.51552 0.51898 0.52395 0.64842 0.65244 0.83851 0.84235 1.00963 1.01407 1.17787 1.18274 1.34177 1.34663 1.5086 1.51264 1.67232 1.67819 1.86242 1.86712 1.87389 2.07503 2.07955 2.20563 2.34771 2.35267 2.3594 2.48959 2.49473 2.64309 2.64739 2.83432 2.83935 2.99834 3.00312 3.1711 3.17507 3.32123 3.3249 3.45485 3.45901 3.59879 3.60417 3.61306 3.77365 3.77676 3.78298 4.10382 4.10815 4.35191 4.35613 4.51074 4.51499 4.63954 4.64466 4.82738 4.83151 4.83806 
85 0.16843 0.17148 0.17569 0.32347 0.32735 0.33043 0.51146 0.51462 0.51795 0.64485 0.64806 0.65389 0.83307 0.83619 0.83983 1.00304 1.0078 1.01162 1.17165 1.17641 1.18188 1.3361 1.33963 1.34386 1.50378 1.50725 1.5115 1.66847 1.6724 1.67915 1.85904 1.86256 1.86586 1.87548 2.07155 2.07486 2.08619 2.20127 2.20756 2.34448 2.3478 2.35247 2.36498 2.4858 2.489 2.49361 2.63893 2.64179 2.65387 2.8297 2.83275 2.83671 2.99452 2.99803 3.00677 3.16471 3.16834 3.1715 3.31544 3.31915 3.32326 3.44989 3.45386 3.45816 3.59586 3.59959 3.60462 3.76965 3.77235 3.7788 4.10023 4.10379 4.1116 4.34884 4.35233 4.36071 4.50673 4.50937 4.517 4.63554 4.64163 4.82325 4.82628 4.82983 4.84024 
74 0.16538 0.16897 0.17467 0.32131 0.32519 0.32855 0.50818 0.51137 0.51468 0.64102 0.64504 0.64905 0.83006 0.83399 0.83785 1.00134 1.00615 1.01096 1.16818 1.17261 1.17783 1.33172 1.33669 1.34032 1.49973 1.50421 1.50934 1.6665 1.67019 1.85615 1.86003 1.86476 2.06964 2.07289 2.19612 2.20089 2.34158 2.34531 2.35546 2.48334 2.48666 2.63624 2.63942 2.827 2.83024 2.8364 2.98974 2.99396 3.1624 3.16638 3.17005 3.31224 3.31712 3.32029 3.44767 3.4519 3.5927 3.5962 3.60576 3.76455 3.76913 3.77165 4.09886 4.10215 4.34728 4.35055 4.50191 4.50638 4.51235 4.63077 4.63587 4.82077 4.82364 4.82703 
62 0.15638 0.1603 0.31224 0.3168 0.50061 0.50399 0.63195 0.6366 0.82161 0.82581 0.99273 0.99783 1.1589 1.16419 1.32367 1.32853 1.33329 1.4927 1.49656 1.65564 1.65996 1.84703 1.85131 2.06023 2.06413 2.18908 2.19599 2.3324 2.33653 2.47257 2.47729 2.62695 2.63066 2.81798 2.82179 2.82741 2.98193 2.98584 3.15319 3.15805 3.16251 3.30296 3.30829 3.31269 3.43821 3.44266 3.58299 3.58773 3.75645 3.76091 3.76475 4.08914 4.09325 4.3379 4.34203 4.49322 4.49791 4.50286 4.62043 4.62675 4.81206 4.81577 
58 0.14807 0.1531 0.3043 0.30892 0.31496 0.49073 0.496 0.50101 0.62385 0.629 0.81374 0.81878 0.98581 0.99184 1.15074 1.15976 1.31538 1.32322 1.48349 1.48923 1.64456 1.65279 1.84056 1.84509 2.05383 2.05812 2.17924 2.32541 2.32967 2.46333 2.47089 2.61847 2.62343 2.80893 2.81451 2.97292 2.97964 3.1457 3.15028 3.15501 3.29483 3.30313 3.42759 3.43379 3.57466 3.57993 3.7492 3.755 4.08272 4.08678 4.33176 4.33528 4.48602 4.49188 4.6101 4.61983 4.80479 4.80849 
0 
112 0.14969 0.15356 0.15638 0.15919 0.30588 0.30931 0.31281 0.31579 0.49241 0.49646 0.49914 0.50171 0.50582 0.62467 0.62858 0.63162 0.63442 0.81495 0.81857 0.82179 0.82414 0.82952 0.98768 0.99049 0.99417 0.99764 1.15192 1.15578 1.15975 1.16354 1.31674 1.32048 1.32402 1.32721 1.48477 1.48894 1.49207 1.49483 1.64631 1.6528 1.65572 1.65943 1.84252 1.84513 1.84887 1.85234 2.05581 2.05853 2.06146 2.18091 2.18624 2.1898 2.32739 2.33022 2.33336 2.33768 2.46301 2.46879 2.47228 2.47488 2.4806 2.61942 2.62366 2.6268 2.62947 2.81087 2.81484 2.81773 2.82074 2.82509 2.97447 2.97869 2.98177 2.98547 3.14741 3.15048 3.15406 3.15657 3.29654 3.30013 3.30401 3.30705 3.42928 3.43522 3.43835 3.44157 3.57652 3.58035 3.58324 3.58664 3.75125 3.75458 3.75753 3.75982 4.08472 4.08739 4.09084 4.33374 4.33596 4.3395 4.48765 4.4907 4.49426 4.49691 4.61175 4.6176 4.62176 4.62607 4.80682 4.80968 4.81206 4.8154 
66 0.15291 0.15743 0.30919 0.31427 0.31885 0.49516 0.49999 0.50463 0.62839 0.63272 0.63978 0.81841 0.82351 0.98994 0.99607 1.1556 1.1628 1.16845 1.31974 1.32624 1.48812 1.49329 1.49926 1.64865 1.65564 1.66388 1.84471 1.84997 2.05797 2.06211 2.18323 2.19011 2.32975 2.33397 2.46826 2.47324 2.48004 2.62414 2.62802 2.81299 2.81814 2.82467 2.97747 2.98281 3.15021 3.156 3.29942 3.30685 3.43186 3.43708 3.44309 3.57912 3.58369 3.7533 3.75887 4.08693 4.09098 4.33582 4.33932 4.49047 4.496 4.61412 4.62307 4.80909 4.81268 4.81783 
1 3.768 
19 0.31908 0.50819 0.63905 0.82883 1.00354 1.17152 1.33216 1.50062 1.66373 1.8567 2.82389 3.15991 3.31327 3.44579 3.76333 4.09583 4.34494 4.50145 4.8189 
28 0.32259 0.33133 0.51819 0.64218 0.83548 1.00194 1.01116 1.16789 1.17791 1.33254 1.50592 1.66824 1.8574 2.07745 2.19998 2.34843 2.49091 2.83703 2.99926 3.16336 3.31352 3.44812 3.76676 4.10542 4.35471 4.50306 4.513 4.83009 
43 0.16904 0.17563 0.3254 0.33083 0.5125 0.51725 0.64513 0.83489 1.00727 1.17365 1.18088 1.3373 1.34248 1.50482 1.50931 1.66916 1.85912 1.86399 2.07202 2.20122 2.34415 2.3485 2.48675 2.63934 2.83103 2.83714 2.994 3.16596 3.17001 3.31748 3.4512 3.4558 3.59538 3.60018 3.76968 3.77339 4.10011 4.10558 4.34922 4.50703 4.63538 4.82387 4.8285 
8 0.33327 0.83917 1.01075 1.67465 2.35886 3.17319 4.35458 4.51386 
29 0.16564 0.32284 0.51182 0.64238 0.83132 1.00212 1.17294 1.3362 1.50174 1.67122 1.86038 2.06864 2.20261 2.34165 2.48317 2.63588 2.82675 2.83311 2.99088 3.16451 3.31535 3.44946 3.59366 3.76723 4.09835 4.3461 4.50391 4.63628 4.82127 
0 
59 0.16286 0.1658 0.31954 0.32307 0.50596 0.50844 0.51296 0.63934 0.64488 0.82846 0.83123 0.83572 0.99835 1.00277 1.16455 1.17083 1.33182 1.33702 1.49922 1.5024 1.66273 1.66616 1.85326 1.85696 1.86302 2.0661 2.06975 2.19505 2.33832 2.3421 2.48047 2.48424 2.63377 2.63693 2.82463 2.82774 2.83322 2.9889 3.15984 3.16345 3.31065 3.31455 3.44624 3.45088 3.58986 3.59415 3.76334 3.76675 4.09493 4.09857 4.34356 4.34755 4.50045 4.50363 4.627 4.63158 4.81816 4.8209 4.82593 
117 0.1761 0.17878 0.18191 0.18688 0.33163 0.33478 0.33765 0.3422 0.51936 0.52191 0.52452 0.52806 0.65248 0.65548 0.65859 0.66914 0.84141 0.84444 0.84742 0.85143 1.01172 1.01549 1.01876 1.02395 1.17791 1.18258 1.18596 1.18952 1.34374 1.34667 1.34959 1.35395 1.51178 1.51465 1.51761 1.52263 1.67644 1.67994 1.68362 1.69259 1.86597 1.86936 1.87228 1.87548 1.88182 2.07926 2.08214 2.08534 2.095 2.20677 2.21139 2.2162 2.35161 2.35486 2.35863 2.36365 2.37788 2.49359 2.49645 2.49994 2.50572 2.64653 2.64944 2.65304 2.66082 2.83702 2.83992 2.84292 2.84609 2.85784 3.00175 3.00431 3.00777 3.01503 3.17259 3.17624 3.17868 3.18238 3.20281 3.32358 3.32686 3.32966 3.3345 3.45806 3.46141 3.46413 3.46908 3.60316 3.60619 3.60942 3.61505 3.77627 3.77936 3.78182 3.78617 3.79554 4.10801 4.11086 4.11394 4.12085 4.35684 4.35961 4.36335 4.37699 4.51327 4.51653 4.51944 4.5238 4.63981 4.644 4.6482 4.66005 4.83079 4.83348 4.83617 4.83921 4.8451 
70 0.17041 0.17435 0.32597 0.32979 0.33639 0.5131 0.51688 0.52228 0.64626 0.64955 0.6561 0.8364 0.84044 1.00547 1.00972 1.01537 1.1716 1.17765 1.18266 1.33822 1.34231 1.50633 1.50956 1.67044 1.67425 1.68442 1.85989 1.86419 1.86817 2.07393 2.07761 2.20258 2.20788 2.34674 2.35117 2.35781 2.48801 2.49197 2.49866 2.64136 2.64487 2.83192 2.83604 2.84267 2.99596 2.99977 3.16575 3.17014 3.17463 3.31882 3.32231 3.45287 3.45649 3.59682 3.60109 3.60735 3.77114 3.77385 3.77911 4.10239 4.10572 4.35051 4.3543 4.50866 4.51203 4.63579 4.64134 4.82501 4.82842 4.83235 
28 0.17208 0.32887 0.51603 0.64919 0.83962 1.01405 1.18026 1.34278 1.51014 1.67709 1.86677 2.07467 2.20936 2.35396 2.49213 2.64166 2.8356 2.99654 3.16978 3.32058 3.45605 3.59922 3.77267 4.10422 4.35135 4.5095 4.63832 4.82873 
93 0.152 0.15609 0.15915 0.30841 0.3117 0.3152 0.31945 0.49458 0.49897 0.50163 0.50507 0.62752 0.63165 0.63535 0.81749 0.82118 0.82431 0.82917 0.98965 0.99316 0.99776 1.15488 1.15872 1.16412 1.31922 1.3243 1.32776 1.48717 1.49151 1.49475 1.49924 1.64856 1.65513 1.65819 1.66361 1.84449 1.84741 1.8517 2.05778 2.06089 2.06554 2.18305 2.18866 2.19816 2.32946 2.33253 2.33682 2.46703 2.47211 2.47549 2.48052 2.62266 2.62646 2.62944 2.8129 2.81707 2.81986 2.82437 2.97687 2.98174 2.9846 3.14974 3.15289 3.15654 3.16054 3.29882 3.30323 3.30695 3.43167 3.43682 3.44096 3.44531 3.57867 3.58275 3.58658 3.75309 3.75726 3.76002 4.08671 4.08949 4.09487 4.33565 4.33816 4.49 4.49401 4.49675 4.61399 4.62026 4.62447 4.80881 4.81184 4.8146 4.81899 
50 0.15559 0.15979 0.31152 0.31749 0.49902 0.50345 0.63149 0.63643 0.82089 0.82549 0.9916 1.15753 1.16735 1.3215 1.32809 1.49165 1.49593 1.65621 1.66376 1.84616 1.85301 2.05923 2.1869 2.33162 2.47251 2.4768 2.62635 2.63047 2.81664 2.82091 2.98007 2.985 3.15219 3.15764 3.30154 3.30842 3.43809 3.44539 3.58191 3.58802 3.75518 3.76056 4.08831 4.33697 4.49238 4.4977 4.61924 4.62681 4.81129 4.81523 
25 0.16704 0.3241 0.51086 0.64746 0.83308 1.17715 1.3368 1.50394 1.66769 1.85902 2.06887 2.34477 2.63662 2.82922 2.99191 3.16659 3.31634 3.45066 3.59382 3.76853 4.09702 4.34524 4.50517 4.63565 4.82048 
80 0.14738 0.15176 0.15586 0.30366 0.30772 0.31144 0.48995 0.49436 0.49768 0.62272 0.62717 0.6311 0.81261 0.817 0.82017 0.98456 0.98889 0.99367 1.15011 1.15525 1.16107 1.31445 1.31983 1.32436 1.48224 1.48714 1.4908 1.64522 1.65081 1.65497 1.83928 1.84318 1.84724 2.05252 2.05619 2.17862 2.18416 2.32442 2.32809 2.33261 2.46273 2.46823 2.47198 2.61806 2.62233 2.62619 2.8082 2.81251 2.81609 2.97215 2.97721 2.98224 3.14465 3.14874 3.15209 3.294 3.29909 3.30297 3.42886 3.43335 3.43736 3.5739 3.57819 3.58274 3.7479 3.75228 3.75541 4.08151 4.08506 4.33036 4.33357 4.485 4.48968 4.49339 4.60951 4.61661 4.62168 4.80379 4.80693 4.81038 
0 
44 0.1532 0.15831 0.3099 0.31623 0.49579 0.50102 0.63013 0.63584 0.8185 0.82391 0.98963 0.99638 1.15612 1.31978 1.32638 1.48848 1.4943 1.65571 1.84462 2.05775 2.18543 2.33004 2.47327 2.62502 2.62904 2.81491 2.81972 2.97803 2.98328 3.15048 3.15673 3.29984 3.30649 3.43676 3.58055 3.75324 3.75902 4.08685 4.33556 4.49053 4.49609 4.61587 4.80939 4.81507 
31 0.17185 0.32719 0.33352 0.5139 0.51876 0.64849 0.8369 1.0088 1.1797 1.34024 1.5073 1.67351 1.86355 2.07774 2.20333 2.34809 2.49035 2.64043 2.83343 2.99605 3.16947 3.32039 3.45429 3.59723 3.60734 3.77229 4.10522 4.35215 4.50851 4.63693 4.82597 
29 0.17547 0.33227 0.51833 0.65267 0.84109 1.01112 1.01944 1.18392 1.34599 1.51201 1.67573 1.86883 2.07865 2.35201 2.49355 2.64588 2.837 3.00132 3.17418 3.32437 3.45978 3.60425 3.77679 4.10729 4.35502 4.51403 4.64238 4.83014 4.8362 
4 0.51126 1.00981 1.50434 4.82672 
69 0.16336 0.16671 0.31885 0.32302 0.33296 0.50658 0.51025 0.51875 0.6392 0.64288 0.82832 0.83147 0.8356 0.99882 1.00294 1.0093 1.16453 1.16995 1.17465 1.33172 1.3359 1.49913 1.50305 1.66303 1.66708 1.85319 1.85748 1.86126 2.06615 2.06955 2.19529 2.20224 2.33835 2.34219 2.34783 2.48082 2.48449 2.49151 2.63394 2.63702 2.82435 2.82779 2.8318 2.98905 2.99295 3.16004 3.1638 3.16769 3.31053 3.31459 3.44486 3.44895 3.58951 3.59332 3.59922 3.76394 3.76716 3.77432 4.09513 4.09961 4.34379 4.34854 4.50093 4.50418 4.62943 4.6345 4.81818 4.82143 4.82482 
0 
76 0.17029 0.17375 0.3258 0.32979 0.33478 0.51344 0.51669 0.52156 0.64618 0.65024 0.65845 0.8352 0.83868 0.84318 1.00625 1.01043 1.01612 1.17346 1.17788 1.20055 1.33878 1.34249 1.35395 1.50675 1.51037 1.67031 1.67516 1.68669 1.86001 1.86402 1.86803 2.07297 2.07726 2.09828 2.20253 2.20872 2.34557 2.34922 2.35434 2.36333 2.48819 2.4923 2.49939 2.64122 2.64431 2.8316 2.83486 2.84003 2.99641 3.00042 3.16679 3.17075 3.17548 3.31783 3.32191 3.33872 3.45242 3.4565 3.59723 3.6016 3.60951 3.77014 3.77376 3.77917 4.10242 4.10671 4.35098 4.35613 4.50841 4.51164 4.52551 4.63449 4.63919 4.82538 4.82849 4.83261 
0 
85 0.16832 0.17112 0.17548 0.32359 0.32699 0.33048 0.51161 0.51472 0.51799 0.64382 0.64721 0.65154 0.83466 0.83751 0.84193 1.00402 1.00825 1.01261 1.17111 1.17611 1.17972 1.33623 1.33936 1.34309 1.5044 1.50747 1.51264 1.66865 1.67289 1.67898 1.85831 1.86259 1.86602 1.87639 2.07156 2.07443 2.08068 2.19973 2.20542 2.34358 2.3472 2.35203 2.35747 2.4857 2.48844 2.49408 2.63852 2.64112 2.6477 2.82904 2.83215 2.83659 2.99402 2.99687 3.00298 3.16453 3.16836 3.17181 3.31522 3.3189 3.32251 3.44952 3.45341 3.45784 3.59466 3.59834 3.60369 3.76855 3.77152 3.77477 3.78176 4.10032 4.10379 4.11309 4.34856 4.35207 4.36486 4.50518 4.50808 4.51221 4.63383 4.63741 4.82265 4.82562 4.82938 
83 0.14627 0.1508 0.154 0.30238 0.30623 0.31006 0.48903 0.49384 0.49656 0.50186 0.62125 0.62587 0.6296 0.81167 0.81553 0.81883 0.98423 0.98758 0.9926 1.14841 1.1527 1.15801 1.31343 1.31848 1.32229 1.48151 1.48614 1.48923 1.64248 1.65013 1.65382 1.83894 1.84188 1.84629 2.0522 2.0554 2.17747 2.18365 2.32381 2.32714 2.33162 2.45921 2.46626 2.47 2.47578 2.61578 2.62086 2.62398 2.80738 2.81192 2.81502 2.97104 2.97622 2.97928 3.14389 3.14739 3.15172 3.29308 3.29748 3.30186 3.30609 3.42549 3.43184 3.43608 3.57301 3.57756 3.58159 3.74769 3.7516 3.75511 4.08112 4.08413 4.33011 4.33259 4.48427 4.48796 4.49152 4.60833 4.61492 4.61979 4.80326 4.80646 4.80944 
60 0.16768 0.17151 0.32526 0.32914 0.51211 0.516 0.64571 0.64921 0.83512 0.83832 1.00241 1.00746 1.01249 1.17254 1.17881 1.3335 1.33908 1.34301 1.50504 1.50917 1.66917 1.67314 1.8582 1.86216 1.86671 2.07324 2.07692 2.2026 2.34458 2.34836 2.48724 2.49141 2.64059 2.64489 2.83048 2.83387 2.83918 2.99537 3.00049 3.16516 3.16943 3.31448 3.31986 3.32475 3.45198 3.456 3.59633 3.60096 3.77113 3.77406 4.10139 4.10465 4.34947 4.35337 4.50776 4.51136 4.62902 4.63668 4.82467 4.8288 
38 0.15983 0.31539 0.32138 0.50333 0.63592 0.64194 0.82503 0.83077 0.9957 1.00148 1.16312 1.32867 1.49535 1.50109 1.66041 1.84991 1.85731 2.06332 2.19145 2.33558 2.47721 2.63048 2.82108 2.9861 3.15686 3.16222 3.3074 3.44214 3.44892 3.58714 3.75971 3.7652 4.09217 4.34062 4.49656 4.62689 4.81451 4.82375 
60 0.15084 0.156 0.3074 0.31216 0.4931 0.49842 0.50268 0.62606 0.63116 0.63699 0.8163 0.82147 0.98787 0.99349 1.15372 1.16074 1.31762 1.32408 1.48583 1.4917 1.64657 1.65387 1.84265 1.84738 2.05587 2.05967 2.18156 2.18889 2.32791 2.33216 2.4663 2.47216 2.62177 2.62645 2.81112 2.81671 2.97531 2.98143 3.1481 3.1531 3.2972 3.30383 3.42986 3.43534 3.44015 3.57711 3.58235 3.75111 3.75633 3.75938 4.08494 4.0886 4.33374 4.33733 4.4883 4.49367 4.61231 4.6212 4.80714 4.81047 
23 0.31883 0.50458 0.83029 0.99773 1.16841 1.33133 1.49714 1.66395 1.8515 2.33741 2.48176 2.6319 2.82372 3.15911 3.31011 3.44509 3.58907 3.76193 4.09263 4.34126 4.49923 4.62752 4.81507 
84 0.16477 0.16777 0.17448 0.32003 0.32389 0.32693 0.50795 0.51137 0.51634 0.6404 0.64412 0.64991 0.82964 0.83301 0.83678 0.99948 1.00365 1.00672 1.16529 1.17182 1.17556 1.32926 1.3346 1.33821 1.50044 1.50356 1.50703 1.6644 1.66833 1.67431 1.85433 1.85859 1.8618 2.06739 2.0708 2.0767 2.19343 2.19858 2.20596 2.33992 2.34357 2.34726 2.35259 2.48197 2.48535 2.49036 2.63566 2.63858 2.82546 2.82884 2.83257 2.99065 2.99374 3.00003 3.16097 3.16518 3.16823 3.30946 3.3148 3.31807 3.44577 3.45041 3.45442 3.59006 3.59416 3.59733 3.76392 3.76784 3.7704 3.77769 4.09644 4.09988 4.10688 4.34509 4.34816 4.50039 4.50482 4.508 4.62481 4.63218 4.63659 4.82 4.82262 4.82637 
28 0.15057 0.30689 0.49326 0.62678 0.81594 0.98708 1.15333 1.3173 1.48631 1.65237 1.84177 2.05491 2.18195 2.32711 2.46854 2.622 2.81151 2.97542 3.14758 3.29724 3.4335 3.57722 3.75059 4.08396 4.33266 4.48781 4.6151 4.80651 
0 
73 0.1673 0.17099 0.17924 0.3228 0.32758 0.33367 0.51063 0.51449 0.51923 0.64321 0.64772 0.6559 0.83148 0.83592 0.84113 1.00313 1.00762 1.01454 1.1705 1.17667 1.33554 1.34017 1.50165 1.50616 1.51172 1.66786 1.67374 1.85763 1.86243 1.86819 2.07098 2.07515 2.1993 2.20684 2.34385 2.34836 2.35575 2.48535 2.48933 2.63829 2.64184 2.8281 2.83245 2.83793 2.99301 2.99715 3.16365 3.16855 3.17435 3.31498 3.3192 3.32658 3.4488 3.45383 3.46552 3.59461 3.59923 3.6133 3.7669 3.77109 3.77661 4.09991 4.10463 4.34836 4.35357 4.50371 4.50815 4.51411 4.63446 4.64276 4.82218 4.82594 4.83066 
28 0.1683 0.32573 0.51088 0.64514 0.83432 1.00274 1.17343 1.33677 1.50448 1.66832 1.85962 2.07279 2.20123 2.3458 2.48604 2.63936 2.82987 2.99416 3.16709 3.31704 3.45169 3.59549 3.76915 4.10032 4.34834 4.50648 4.63539 4.82335 
15 0.16518 0.50776 0.83018 1.17238 1.50191 1.66558 1.85624 2.06669 2.20009 2.34245 2.48227 3.16538 3.31518 3.44866 4.09631 
0 
28 0.16546 0.32307 0.50958 0.64186 0.832 1.0023 1.17205 1.33476 1.5016 1.66517 1.85555 2.06872 2.19779 2.34124 2.48368 2.63614 2.82804 2.99075 3.16502 3.31551 3.44871 3.59205 3.76716 4.09676 4.34543 4.50375 4.63187 4.821 
0 
69 0.17443 0.1788 0.33093 0.33454 0.34766 0.51706 0.52072 0.52605 0.64977 0.65354 0.66309 0.83978 0.84334 0.84936 1.00948 1.01493 1.02313 1.17857 1.18383 1.34252 1.34698 1.50989 1.51402 1.67402 1.67926 1.86597 1.87029 1.87888 2.07683 2.08079 2.2063 2.21425 2.34978 2.35385 2.36118 2.49155 2.49598 2.64397 2.64733 2.83494 2.83934 2.84404 2.99972 3.0045 3.1715 3.17465 3.17904 3.32284 3.32692 3.45621 3.46051 3.60071 3.60558 3.61608 3.77483 3.77787 3.78433 4.10538 4.10921 4.12128 4.35383 4.35794 4.51187 4.51565 4.63992 4.64669 4.82863 4.83211 4.83579 
40 0.16836 0.32264 0.33524 0.51041 0.64293 0.8321 0.83952 1.00362 1.17239 1.33621 1.50431 1.66801 1.85714 1.86362 2.06973 2.20041 2.34291 2.35337 2.48478 2.49389 2.63875 2.82891 2.83668 2.99389 3.16297 3.1712 3.31449 3.32059 3.44816 3.4564 3.59426 3.76796 3.77395 4.09902 4.34755 4.50478 4.51127 4.63302 4.82204 4.83607 
117 0.14166 0.14535 0.14812 0.15091 0.29776 0.30119 0.30431 0.30707 0.4844 0.48821 0.49083 0.49344 0.49716 0.61667 0.62045 0.62336 0.62627 0.63117 0.80699 0.81037 0.81352 0.81591 0.82062 0.97963 0.98234 0.98594 0.98938 1.14386 1.14762 1.15154 1.15538 1.30873 1.31219 1.31588 1.31916 1.47682 1.48064 1.48376 1.48656 1.63816 1.64433 1.64748 1.65102 1.83433 1.83679 1.83992 1.84293 2.04758 2.05009 2.05278 2.05839 2.17285 2.17748 2.18106 2.31921 2.32198 2.32489 2.32817 2.45501 2.46055 2.46404 2.46687 2.47148 2.61135 2.61559 2.61852 2.62109 2.80278 2.80663 2.80941 2.81213 2.81616 2.96641 2.97035 2.97354 2.97707 3.13926 3.14226 3.14538 3.14784 3.15196 3.28847 3.29187 3.2956 3.29841 3.42113 3.42677 3.42989 3.43311 3.5684 3.57214 3.57493 3.57825 3.74311 3.74612 3.74907 3.75136 4.07653 4.07906 4.08191 4.32547 4.32762 4.33033 4.33694 4.47959 4.48253 4.48596 4.48842 4.60368 4.60901 4.6133 4.61771 4.7987 4.80147 4.80368 4.80641 4.81062 
20 0.15916 0.31584 0.50006 0.63614 0.82356 0.9922 1.49386 1.84675 2.06123 2.33603 2.62943 2.81913 3.15704 3.44456 3.58824 3.75959 4.08934 4.33702 4.49673 4.8122 
18 0.17993 0.33512 0.5208 0.84298 1.01662 1.34784 1.51622 1.87294 2.08151 2.64789 3.17913 3.32751 3.46079 3.77868 4.10872 4.35642 4.51684 4.83222 
28 0.16306 0.31815 0.50536 0.63891 0.82876 0.99781 1.16289 1.3309 1.49866 1.66194 1.85207 2.06588 2.19477 2.33784 2.48039 2.63281 2.82377 2.98807 3.15918 3.31049 3.44265 3.58864 3.76379 4.09452 4.34268 4.50107 4.62716 4.81768 
69 0.16464 0.1676 0.17258 0.31978 0.32328 0.32631 0.50794 0.51139 0.64066 0.64401 0.64862 0.82975 0.83298 0.8372 0.99972 1.00459 1.16783 1.17303 1.33344 1.33816 1.50025 1.50371 1.66469 1.66853 1.85431 1.85894 1.86266 2.06756 2.0708 2.19667 2.20325 2.33975 2.34323 2.34793 2.4822 2.48517 2.63535 2.63825 2.82618 2.82997 2.83408 2.99083 2.99527 3.16218 3.1659 3.17043 3.31309 3.31705 3.44622 3.45034 3.45561 3.59107 3.59447 3.60016 3.76513 3.76846 3.77345 4.09657 4.1 4.34496 4.34815 4.50217 4.50521 4.51044 4.63097 4.63701 4.81929 4.82214 4.826 
26 0.17449 0.32944 0.51592 0.64902 0.83663 1.00888 1.17819 1.50983 1.67329 1.8637 2.08001 2.20959 2.3492 2.49277 2.64472 2.83649 3.00103 3.17063 3.32215 3.45979 3.60101 3.77299 4.10897 4.35206 4.51182 4.82567 
0 
137 0.14264 0.14591 0.14861 0.15085 0.15379 0.29879 0.30234 0.30463 0.30697 0.30938 0.48571 0.48902 0.4917 0.49366 0.49607 0.61599 0.62034 0.62337 0.6257 0.62813 0.63378 0.80809 0.81141 0.8141 0.81626 0.81877 0.9809 0.98321 0.98596 0.98851 0.99209 1.14486 1.14868 1.15157 1.15459 1.15858 1.30991 1.31309 1.31661 1.31899 1.32213 1.47793 1.48147 1.48435 1.4866 1.48944 1.63903 1.64489 1.64801 1.65046 1.65418 1.83567 1.8379 1.84021 1.84258 1.84539 2.0489 2.05112 2.05352 2.05597 2.17403 2.1778 2.18116 2.18495 2.32055 2.32317 2.32552 2.32791 2.33125 2.45555 2.46123 2.46444 2.467 2.4699 2.61242 2.61669 2.61922 2.62139 2.62446 2.80418 2.80763 2.81004 2.81208 2.81474 2.96757 2.97097 2.97412 2.97614 2.97995 3.14035 3.14316 3.1454 3.14795 3.15005 3.28928 3.29247 3.29547 3.29832 3.30073 3.42231 3.42779 3.43001 3.43289 3.43561 3.56966 3.57301 3.57554 3.57803 3.581 3.74435 3.74664 3.74937 3.75149 3.7535 4.07787 4.08015 4.08237 4.08478 4.32663 4.32875 4.33074 4.33348 4.48077 4.48359 4.48659 4.48857 4.49104 4.60476 4.60873 4.61217 4.61572 4.62276 4.80016 4.80272 4.80472 4.80667 4.80934 
99 0.14617 0.15027 0.15338 0.30238 0.30581 0.30928 0.31286 0.48887 0.49324 0.49594 0.49991 0.62171 0.62583 0.62953 0.81165 0.81525 0.81856 0.82318 0.98401 0.98704 0.99114 1.14851 1.15229 1.15725 1.16231 1.31323 1.31741 1.32106 1.32546 1.48144 1.48568 1.48892 1.49395 1.64263 1.6493 1.65263 1.83873 1.84138 1.845 1.84978 2.05199 2.05475 2.05794 2.17728 2.18286 2.19083 2.32361 2.32651 2.32992 2.45994 2.46576 2.46952 2.47418 2.61609 2.62025 2.62343 2.80713 2.81134 2.81436 2.81905 2.97095 2.97538 2.97854 3.14382 3.14697 3.15076 3.15418 3.29298 3.29698 3.30107 3.30483 3.42559 3.43129 3.43508 3.43967 3.57285 3.5769 3.58047 3.74748 3.75107 3.75417 3.75766 4.08093 4.08358 4.08693 4.32991 4.33212 4.33576 4.48411 4.48735 4.49077 4.49576 4.60814 4.61442 4.61922 4.80307 4.806 4.80841 4.8122 
40 0.16988 0.32702 0.51373 0.51849 0.64763 0.83653 1.00759 1.02049 1.17772 1.34007 1.50645 1.67236 1.86295 2.07298 2.20586 2.34665 2.35412 2.48744 2.49501 2.64029 2.83246 2.83813 2.99533 3.00261 3.16826 3.17672 3.31964 3.45337 3.59768 3.60779 3.77082 3.77823 4.10187 4.35015 4.35889 4.50787 4.51411 4.63725 4.82437 4.82898 
0 
57 0.15541 0.16002 0.31211 0.31687 0.49795 0.50229 0.50869 0.63124 0.63648 0.8208 0.82566 0.99229 0.99866 1.15821 1.16496 1.32224 1.32915 1.49064 1.49554 1.65497 1.65929 1.8472 1.85193 2.06048 2.06484 2.18644 2.19214 2.33261 2.33725 2.47199 2.47728 2.62688 2.63087 2.81617 2.82104 2.98018 2.98535 3.15285 3.15832 3.30198 3.30922 3.4379 3.44235 3.58214 3.58684 3.75575 3.76128 4.08938 4.09351 4.3382 4.34239 4.49284 4.49819 4.61738 4.62548 4.81203 4.81537 
38 0.1672 0.32369 0.50922 0.51331 0.64289 0.64906 0.83233 0.83826 1.00381 1.17334 1.33537 1.50261 1.50791 1.66677 1.85835 2.0702 2.1991 2.34246 2.35387 2.48412 2.48966 2.63777 2.82817 2.83401 2.99237 3.16507 3.17248 3.31558 3.44905 3.59377 3.76807 4.09876 4.34654 4.35248 4.50556 4.63299 4.82158 4.82633 
0 
54 0.14975 0.1563 0.30583 0.31246 0.49255 0.49856 0.62445 0.63052 0.81514 0.82129 0.98773 0.99517 1.1518 1.15796 1.16538 1.31701 1.32494 1.48498 1.4914 1.64598 1.65439 1.84247 1.85056 2.05573 2.18102 2.1947 2.32732 2.33467 2.46266 2.47139 2.61919 2.62571 2.81092 2.81752 2.97455 2.98167 3.14741 3.1546 3.29657 3.30477 3.42895 3.43605 3.57652 3.58362 3.75117 3.75844 4.08462 4.33363 4.48781 4.49509 4.6119 4.62102 4.80676 4.81143 
76 0.16078 0.16443 0.16976 0.31721 0.32179 0.32607 0.50321 0.50705 0.51096 0.63579 0.64018 0.64382 0.82581 0.82996 0.8342 0.99701 1.00222 1.16309 1.16833 1.17377 1.32697 1.3321 1.33708 1.49511 1.49973 1.50384 1.66045 1.66392 1.67226 1.85188 1.85634 1.86079 2.0656 2.06937 2.19157 2.19667 2.33787 2.34193 2.34986 2.47488 2.48019 2.48406 2.63158 2.63534 2.82188 2.82558 2.83061 2.98504 2.98968 3.00072 3.15775 3.16248 3.16592 3.30704 3.31261 3.3167 3.44207 3.44581 3.44981 3.58781 3.59162 3.59822 3.76058 3.76557 3.77194 4.09448 4.09852 4.34314 4.34991 4.49791 4.50237 4.62233 4.62905 4.81708 4.82 4.82444 
53 0.14812 0.15343 0.30458 0.3103 0.49071 0.49539 0.62475 0.63105 0.81351 0.81898 0.98497 1.1511 1.31498 1.32505 1.48345 1.48926 1.64897 1.65474 1.83971 1.84578 2.05292 2.05825 2.17934 2.32499 2.33119 2.46632 2.47158 2.61947 2.62442 2.80898 2.814 2.97293 2.97899 3.14524 3.15146 3.2947 3.30348 3.43131 3.43774 3.57465 3.58073 3.74835 3.75398 4.08196 4.08719 4.3307 4.33586 4.48554 4.49161 4.61024 4.61962 4.80424 4.80784 
96 0.17666 0.17976 0.18361 0.33238 0.33573 0.33878 0.34629 0.51956 0.52259 0.52553 0.53123 0.6528 0.65605 0.66004 0.84202 0.84484 0.84845 0.85858 1.01152 1.01579 1.01959 1.02698 1.17888 1.18343 1.18728 1.34431 1.34759 1.35082 1.51241 1.51559 1.51902 1.53563 1.67609 1.68022 1.68523 1.86637 1.87031 1.87344 1.88021 2.0791 2.08227 2.08625 2.20823 2.21387 2.22406 2.3517 2.35613 2.36038 2.36787 2.49408 2.49772 2.5027 2.64635 2.64933 2.6538 2.838 2.84087 2.84445 2.84957 3.00204 3.00485 3.00907 3.17287 3.17649 3.17946 3.18427 3.32366 3.32732 3.33025 3.45832 3.46223 3.46619 3.60354 3.60742 3.6128 3.77642 3.77965 3.78266 3.78782 4.10802 4.11137 4.11619 4.13859 4.35666 4.35988 4.36477 4.51295 4.51633 4.51991 4.52826 4.64299 4.64731 4.83142 4.83431 4.83754 4.84289 
56 0.15911 0.1626 0.31534 0.31896 0.50276 0.50615 0.63498 0.63903 0.82476 0.82747 0.99466 0.99919 1.16198 1.16675 1.32738 1.33145 1.49536 1.49861 1.65911 1.66334 1.84978 1.85383 2.06299 2.0669 2.19078 2.1964 2.33515 2.33911 2.4767 2.48056 2.62977 2.63277 2.82067 2.8242 2.985 2.98907 3.15681 3.16008 3.30708 3.31072 3.44092 3.445 3.5859 3.59003 3.75989 3.76317 4.09162 4.09556 4.3397 4.34453 4.49774 4.5008 4.62542 4.62963 4.81455 4.81778 
0 
22 0.16398 0.32275 0.50768 0.64114 0.83033 1.00192 1.33364 1.85884 2.48159 2.6345 2.82579 2.99042 3.1626 3.31297 3.44877 3.5904 3.76481 4.09635 4.34431 4.50198 4.63059 4.81949 
58 0.15319 0.15782 0.30952 0.31398 0.49558 0.50024 0.50505 0.62889 0.63361 0.81853 0.82333 0.99018 0.99552 1.15597 1.16184 1.32004 1.32583 1.4884 1.49331 1.65452 1.65951 1.84494 1.84951 2.0581 2.06218 2.1841 2.1911 2.33028 2.33442 2.47087 2.47538 2.62424 2.62852 2.81369 2.81862 2.97783 2.98307 3.15056 3.15543 3.29969 3.30559 3.43679 3.44215 3.57982 3.58419 3.7534 3.75858 4.08712 4.09115 4.33602 4.33963 4.49054 4.49561 4.61501 4.62359 4.80946 4.813 4.81894 
24 0.15889 0.31243 0.50144 0.63554 0.82416 0.99763 1.32793 1.49442 1.84694 2.06045 2.33239 2.4768 2.62884 2.81999 2.98428 3.15303 3.3079 3.44291 3.58582 3.75933 4.08884 4.33717 4.49626 4.81198 
62 0.16935 0.17395 0.32495 0.32925 0.51215 0.51615 0.64435 0.64828 0.83565 0.84032 1.00426 1.00898 1.17058 1.17516 1.17997 1.33444 1.33899 1.34335 1.50576 1.51075 1.66837 1.6729 1.8588 1.86349 1.86935 2.07195 2.0762 2.19868 2.20365 2.34395 2.34783 2.35743 2.48625 2.49067 2.63961 2.64303 2.83116 2.83589 2.99505 2.99987 3.16821 3.17177 3.31401 3.31938 3.32358 3.45007 3.45503 3.5954 3.60018 3.7705 3.77363 4.10106 4.10493 4.34961 4.3542 4.50784 4.51161 4.63286 4.63702 4.82443 4.82849 4.83203 
56 0.16607 0.17006 0.32286 0.32625 0.50916 0.51287 0.64191 0.64526 0.83141 0.83482 1.00152 1.0056 1.17068 1.17658 1.33501 1.33912 1.50107 1.50505 1.66576 1.67036 1.85577 1.86058 2.06921 2.07364 2.19814 2.20616 2.34203 2.34614 2.48353 2.48802 2.63677 2.64215 2.82708 2.8316 2.99178 2.99661 3.16379 3.1671 3.31487 3.31825 3.44845 3.45252 3.59272 3.59686 3.76683 3.76954 4.09778 4.1021 4.34595 4.35046 4.50397 4.50721 4.63175 4.63994 4.82111 4.82539 
2 0.50502 4.81555 
6 0.33867 0.52407 0.84674 3.78085 4.5192 4.83892 
47 0.15322 0.16004 0.30872 0.31432 0.49653 0.502 0.62889 0.63509 0.81807 0.82356 0.98912 0.99742 1.15582 1.16361 1.32104 1.32693 1.48863 1.49422 1.65298 1.8436 1.85032 2.05703 2.18582 2.32907 2.47002 2.47669 2.62405 2.81425 2.81954 2.97914 3.14951 3.15502 3.29991 3.3056 3.43445 3.44114 3.58 3.58847 3.75323 3.75824 4.08589 4.33421 4.49005 4.49548 4.61742 4.80864 4.81427 
67 0.16457 0.1683 0.31972 0.32318 0.32777 0.50722 0.51058 0.51629 0.6398 0.64311 0.64894 0.83032 0.8346 0.99871 1.00352 1.00912 1.16576 1.17209 1.3319 1.3362 1.50004 1.50372 1.6637 1.66849 1.85358 1.85832 1.86225 2.06644 2.06968 2.19512 2.1996 2.3387 2.34282 2.34793 2.48148 2.48556 2.63465 2.63741 2.8254 2.82855 2.83304 2.98905 2.99296 3.16065 3.16428 3.16836 3.31216 3.31542 3.4449 3.44985 3.58945 3.59408 3.59955 3.76544 3.76814 4.09535 4.09904 4.3439 4.34818 4.50228 4.50516 4.6274 4.63154 4.63883 4.81839 4.82145 4.82538 
24 0.15442 0.31052 0.49685 0.63086 0.81962 0.99111 1.32308 1.49007 1.84338 2.05733 2.32946 2.47277 2.62511 2.81536 2.9801 3.15048 3.30294 3.4379 3.58106 3.7547 4.08579 4.33364 4.49215 4.80823 
28 0.17663 0.33178 0.51743 0.65285 0.83997 1.01212 1.18149 1.34406 1.51089 1.67373 1.86558 2.07596 2.20463 2.34998 2.50006 2.64313 2.83731 2.99775 3.17302 3.3243 3.45686 3.60395 3.77474 4.1046 4.35221 4.51199 4.63947 4.82994 
45 0.1697 0.32489 0.33033 0.51206 0.51785 0.64563 0.65145 0.83471 0.84072 1.00536 1.01066 1.17269 1.17773 1.33739 1.3429 1.50468 1.50957 1.66969 1.85997 1.86561 2.07287 2.20086 2.3455 2.35439 2.48661 2.49356 2.64073 2.83068 2.83675 2.99547 3.16592 3.17023 3.31749 3.32337 3.45196 3.59623 3.60614 3.77123 4.10124 4.34932 4.35854 4.50753 4.63443 4.82438 4.82908 
64 0.16036 0.16373 0.31574 0.32024 0.32392 0.50336 0.50616 0.50921 0.63602 0.64015 0.82528 0.82869 0.83235 0.99599 1.00066 1.16228 1.16761 1.32678 1.33067 1.33475 1.49619 1.49976 1.66019 1.6643 1.85039 1.85502 2.06327 2.06693 2.19024 2.19471 2.33585 2.33988 2.47778 2.48104 2.63095 2.63419 2.82121 2.82446 2.82943 2.98515 2.98829 3.15669 3.16119 3.30757 3.31195 3.31575 3.44164 3.44662 3.58661 3.59044 3.75962 3.76358 3.76658 4.0923 4.09615 4.341 4.34489 4.49685 4.50093 4.62141 4.62752 4.81507 4.81785 4.82092 
0 
3 0.16789 1.17409 3.31546 
28 0.16565 0.32292 0.50808 0.64255 0.8314 1.00415 1.17259 1.33431 1.50142 1.66483 1.85718 2.06883 2.19833 2.34337 2.48285 2.63605 2.82715 2.99055 3.16469 3.31499 3.44851 3.5928 3.76762 4.09771 4.34555 4.50359 4.63254 4.81986 
33 0.16116 0.31658 0.50319 0.50767 0.63703 0.82621 0.83168 0.99901 1.16171 1.16926 1.32984 1.49617 1.65988 1.85034 2.06418 2.19264 2.33564 2.47861 2.63154 2.82198 2.98671 3.15659 3.16157 3.30963 3.44351 3.58726 3.76227 4.09266 4.34062 4.49906 4.62579 4.81499 4.82074 
48 0.15035 0.15517 0.30668 0.31381 0.493 0.4975 0.62614 0.63243 0.8157 0.82054 0.98698 0.99448 1.153 1.31697 1.32497 1.48576 1.49068 1.64988 1.65658 1.84171 2.05498 2.18182 2.32711 2.46677 2.47254 2.62132 2.62576 2.81139 2.81663 2.97512 2.98038 3.14746 3.1545 3.29679 3.30473 3.43259 3.57716 3.58394 3.75046 3.75707 4.08408 4.33276 4.48748 4.49371 4.61331 4.62156 4.80651 4.81113 
103 0.14719 0.151 0.15365 0.15902 0.30324 0.30678 0.30999 0.31407 0.48989 0.49385 0.49633 0.50002 0.62226 0.62616 0.6289 0.6332 0.81246 0.81583 0.81903 0.82301 0.98521 0.9879 0.99219 1.14931 1.15323 1.15827 1.16285 1.31421 1.31775 1.32173 1.32611 1.48226 1.48606 1.48923 1.49363 1.64356 1.65013 1.65333 1.66006 1.83989 1.84233 1.84591 1.85053 2.05315 2.05565 2.05854 2.1783 2.18318 2.18921 2.32477 2.32758 2.33075 2.46036 2.46622 2.47005 2.47367 2.61677 2.62123 2.62415 2.80824 2.81225 2.815 2.81949 2.9719 2.97601 2.97914 3.14481 3.14788 3.15118 3.15466 3.29404 3.29754 3.30213 3.30548 3.42657 3.43244 3.43611 3.44083 3.5739 3.57777 3.58047 3.58692 3.74868 3.75178 3.75501 3.75827 4.0821 4.08463 4.0879 4.33107 4.33314 4.33663 4.48512 4.48811 4.49174 4.49619 4.60912 4.61479 4.61984 4.80425 4.80705 4.80923 4.81409 
26 0.16152 0.31758 0.50422 0.64074 0.82719 0.99633 1.16751 1.33096 1.49714 1.66549 1.85147 2.06709 2.33805 2.48088 2.63297 2.82294 2.98726 3.15953 3.30964 3.44835 3.5884 3.76226 4.09611 4.49985 4.62749 4.81693 
77 0.14733 0.15214 0.15666 0.30348 0.30736 0.31178 0.49005 0.49531 0.49895 0.62257 0.62748 0.63164 0.81271 0.81712 0.82068 0.98524 0.98923 0.99561 1.14961 1.15415 1.16133 1.31443 1.32062 1.3256 1.48255 1.4881 1.49186 1.64395 1.65142 1.65492 1.83995 1.84303 1.84805 2.05321 2.05655 2.17853 2.18594 2.32483 2.32825 2.33698 2.46129 2.46693 2.47103 2.61719 2.62184 2.6255 2.80841 2.81342 2.8171 2.9721 2.97821 3.14492 3.1485 3.15287 3.29414 3.29953 3.30385 3.42692 3.43312 3.43838 3.57404 3.57899 3.74871 3.7535 3.75681 4.08214 4.08527 4.33112 4.33375 4.48526 4.48918 4.49296 4.60939 4.61826 4.8043 4.80763 4.81119 
51 0.15454 0.16004 0.31151 0.31796 0.49718 0.50199 0.63088 0.63722 0.81979 0.82525 0.99131 0.99794 1.15754 1.16707 1.32167 1.33012 1.48969 1.49544 1.65595 1.66245 1.84612 1.85275 2.05938 2.1891 2.33147 2.33809 2.47238 2.47943 2.62585 2.63115 2.81723 2.82276 2.98024 2.98566 3.15196 3.15833 3.30146 3.30893 3.4374 3.4443 3.5816 3.5886 3.75523 3.76129 4.08841 4.33735 4.49209 4.49828 4.62153 4.81105 4.81558 
26 0.16154 0.31737 0.50444 0.63695 0.82595 1.00102 1.16695 1.3316 1.49711 1.66229 1.85383 2.06371 2.47805 2.6314 2.823 2.98812 3.15848 3.30955 3.44404 3.58845 3.76166 4.0922 4.34004 4.4985 4.62822 4.81531 
52 0.15092 0.15652 0.30725 0.31334 0.49362 0.49884 0.62673 0.63284 0.81629 0.82193 0.98786 0.99551 1.15371 1.16374 1.31789 1.32516 1.4864 1.49241 1.65083 1.65708 1.84246 1.84948 2.05571 2.18267 2.32776 2.33436 2.46751 2.47373 2.62175 2.62699 2.81204 2.81756 2.9759 2.98221 3.14804 3.15411 3.2976 3.30488 3.43339 3.43998 3.5777 3.58429 3.75129 3.75708 4.08474 4.33346 4.48834 4.49444 4.61407 4.6233 4.80712 4.81157 
49 0.15793 0.16422 0.31459 0.32122 0.50012 0.63227 0.64042 0.82342 0.99534 1.00196 1.16104 1.16847 1.32523 1.33508 1.49341 1.50061 1.65303 1.66361 1.8504 2.06531 2.18836 2.20008 2.33525 2.34176 2.47105 2.48023 2.62838 2.63446 2.81906 2.82542 2.98229 2.99088 3.15546 3.1623 3.30513 3.31304 3.4355 3.44567 3.58499 3.5916 3.75871 3.76471 4.09412 4.34151 4.4957 4.50181 4.61912 4.62989 4.81618 
79 0.15543 0.15909 0.16274 0.31207 0.31545 0.31899 0.49765 0.50167 0.50479 0.63108 0.63444 0.63837 0.82079 0.82453 0.82713 0.99217 0.9958 1.00009 1.15784 1.16249 1.16777 1.32196 1.32729 1.33118 1.49038 1.49448 1.49729 1.65176 1.65757 1.66087 1.84723 1.85128 1.85531 2.06033 2.06349 2.18569 2.19131 2.33248 2.33553 2.47078 2.47524 2.47872 2.62643 2.62973 2.63299 2.81579 2.81957 2.82341 2.97974 2.98444 2.98882 3.15271 3.15583 3.15952 3.30171 3.30599 3.3097 3.43626 3.4397 3.44435 3.58171 3.58533 3.58962 3.75577 3.75956 3.76248 4.08943 4.09233 4.33822 4.34094 4.49303 4.49754 4.50067 4.61652 4.62449 4.62969 4.81162 4.81452 4.81804 
25 0.16064 0.31698 0.50329 0.6377 0.82532 0.99952 1.16828 1.33106 1.49622 1.65992 1.85357 2.06235 2.33868 2.47732 2.63065 2.82112 3.15816 3.3095 3.44477 3.58994 3.76145 4.09092 4.33909 4.49873 4.81377 
1 0.83863 
80 0.14743 0.15151 0.15554 0.30376 0.30755 0.31175 0.48979 0.49405 0.49745 0.62283 0.62687 0.63089 0.81285 0.81716 0.82027 0.98448 0.98895 0.99544 1.15019 1.15492 1.16193 1.31445 1.3195 1.32518 1.48264 1.48715 1.49161 1.64444 1.65025 1.65528 1.83922 1.8431 1.84757 2.05243 2.05601 2.17827 2.18392 2.32443 2.32801 2.33455 2.46303 2.46806 2.47249 2.61813 2.62208 2.6255 2.80787 2.81213 2.8153 2.97206 2.97692 2.98479 3.14463 3.14857 3.15204 3.29405 3.29875 3.3037 3.42842 3.43227 3.4371 3.57374 3.57788 3.58404 3.74779 3.7521 3.75548 4.08144 4.08492 4.33024 4.33335 4.485 4.48952 4.49486 4.6091 4.61566 4.62129 4.80364 4.80671 4.80978 
0 
39 0.15744 0.31163 0.31822 0.50006 0.50575 0.63308 0.82143 0.82754 0.99162 1.15849 1.16769 1.32153 1.3282 1.49326 1.65723 1.84612 1.85448 2.05949 2.18967 2.33156 2.47514 2.6282 2.81802 2.98329 3.15222 3.15844 3.30175 3.30914 3.4389 3.58372 3.75497 3.7605 4.08847 4.33697 4.49206 4.49771 4.62313 4.81098 4.81763 
23 0.15407 0.30947 0.4966 0.63003 0.81905 0.98905 1.48971 1.84331 2.05681 2.32889 2.47257 2.62512 2.8154 2.98034 3.14961 3.30619 3.43629 3.58087 3.7543 4.08565 4.33395 4.49212 4.80844 
100 0.16732 0.17075 0.17396 0.17851 0.32397 0.32754 0.33045 0.33591 0.51173 0.51425 0.51708 0.52072 0.64415 0.64784 0.65147 0.83246 0.83622 0.84009 0.84647 1.00338 1.00763 1.01129 1.01743 1.16973 1.17547 1.17941 1.33401 1.3391 1.34216 1.34822 1.50481 1.5077 1.51147 1.66889 1.67232 1.67695 1.85853 1.86232 1.86579 1.87043 2.0715 2.07461 2.07973 2.19714 2.20345 2.20861 2.34394 2.34698 2.35058 2.3562 2.48506 2.48836 2.49221 2.50021 2.63848 2.64167 2.64535 2.82903 2.83211 2.8356 2.8391 2.99174 2.99603 2.99922 3.16415 3.16862 3.17119 3.17529 3.31447 3.31906 3.32201 3.32929 3.45024 3.45393 3.45756 3.594 3.59721 3.60134 3.60564 3.76742 3.77179 3.77441 3.7794 4.10045 4.1036 4.10802 4.34939 4.35208 4.35647 4.50435 4.50865 4.51201 4.5189 4.6309 4.63647 4.64103 4.82334 4.82598 4.82903 4.83201 
0 
0 
25 0.15816 0.31544 0.50189 0.63455 0.82361 1.16443 1.32664 1.49373 1.66317 1.84606 2.06194 2.33504 2.47531 2.62834 2.81985 2.98381 3.15645 3.30687 3.44121 3.58716 3.75877 4.08794 4.336 4.49567 4.81202 
29 0.1652 0.32257 0.50828 0.64206 0.83106 0.8365 1.00327 1.17211 1.33382 1.50135 1.66597 1.85783 2.06848 2.20078 2.34195 2.4834 2.63585 2.82652 2.99066 3.16336 3.31466 3.44895 3.59227 3.7669 4.09687 4.34503 4.50323 4.63169 4.82002 
68 0.1582 0.16152 0.31395 0.31766 0.32143 0.50195 0.50512 0.50838 0.63431 0.63788 0.82334 0.82666 0.83036 0.994 0.99843 1.16017 1.16454 1.1713 1.32551 1.32926 1.3328 1.4936 1.49725 1.50129 1.65814 1.66205 1.84839 1.85253 1.85693 2.06151 2.06514 2.1895 2.19399 2.334 2.33793 2.47505 2.47877 2.62892 2.63185 2.81946 2.82301 2.82958 2.98403 2.98694 3.15478 3.15907 3.16315 3.30439 3.30914 3.31295 3.44001 3.44438 3.58501 3.58841 3.75856 3.76212 4.09052 4.09431 4.33895 4.34292 4.49511 4.49855 4.50216 4.6219 4.62604 4.81365 4.81645 4.81998 
28 0.15944 0.31652 0.50295 0.63648 0.82593 0.99962 1.16448 1.32842 1.49501 1.65942 1.85035 2.06398 2.1931 2.33721 2.47631 2.63115 2.82138 2.98564 3.15723 3.30732 3.44138 3.58687 3.76237 4.09238 4.34077 4.49832 4.62572 4.81571 
78 0.155 0.15905 0.16326 0.31195 0.31607 0.31964 0.49792 0.5018 0.50552 0.63154 0.63544 0.63906 0.82065 0.82471 0.82887 0.99187 0.99676 1.00216 1.15842 1.16393 1.16869 1.32214 1.32709 1.33115 1.49014 1.49452 1.4982 1.65468 1.65903 1.66382 1.84685 1.85117 1.85529 2.05983 2.0634 2.18645 2.1918 2.3322 2.33606 2.34241 2.47161 2.47615 2.48082 2.62614 2.62997 2.81683 2.8205 2.82441 2.97994 2.98461 2.99001 3.1531 3.15722 3.16124 3.30211 3.30739 3.31072 3.43756 3.44183 3.44602 3.58188 3.58572 3.59016 3.7558 3.75982 3.7628 4.08886 4.09225 4.3376 4.34061 4.49284 4.49721 4.50085 4.61882 4.62557 4.81163 4.81457 4.81932 
24 0.16684 0.32244 0.50964 0.6419 0.83326 1.00425 1.17298 1.33869 1.50305 1.66758 1.85628 2.06933 2.34156 2.48437 2.63873 2.82791 2.99288 3.31905 3.44916 3.59254 4.09803 4.34684 4.63205 4.82086 
0 
127 0.16869 0.17119 0.17339 0.17628 0.32435 0.32748 0.32982 0.33241 0.33806 0.51165 0.51394 0.51624 0.51872 0.52314 0.64456 0.64725 0.64947 0.6524 0.65997 0.83387 0.83675 0.83876 0.84164 0.84878 1.00483 1.00821 1.01064 1.01351 1.02741 1.17147 1.17531 1.17833 1.18112 1.33511 1.33885 1.34141 1.34391 1.34926 1.50514 1.50764 1.51035 1.51395 1.66924 1.67171 1.67459 1.67834 1.8591 1.86207 1.8645 1.86707 1.87084 2.07174 2.07434 2.0768 2.08037 2.199 2.20288 2.20678 2.21154 2.34471 2.34743 2.35016 2.35321 2.35805 2.48581 2.48847 2.49109 2.49428 2.49923 2.63911 2.64161 2.64372 2.64815 2.82957 2.8322 2.83446 2.83719 2.84025 2.99358 2.99649 2.9992 3.00239 3.16571 3.16898 3.17107 3.17364 3.1775 3.31526 3.31895 3.32125 3.32364 3.33863 3.45057 3.45364 3.45608 3.45897 3.59548 3.59794 3.60062 3.60357 3.60806 3.76883 3.77173 3.77389 3.77647 3.78149 4.1008 4.10317 4.1057 4.10994 4.34953 4.3515 4.35432 4.35832 4.5054 4.50874 4.51074 4.51352 4.63393 4.63705 4.64045 4.64532 4.82361 4.82599 4.82828 4.83074 4.83427 
56 0.16362 0.1668 0.32016 0.32372 0.50683 0.51055 0.63958 0.644 0.82931 0.83266 0.99829 1.00243 1.16448 1.17131 1.33294 1.33823 1.49964 1.50421 1.66334 1.67025 1.85294 1.85769 1.8611 2.06641 2.06995 2.19414 2.20223 2.33829 2.34228 2.48115 2.48866 2.63426 2.63723 2.82511 2.83053 2.98946 2.99481 3.1617 3.16649 3.31286 3.44488 3.44999 3.59015 3.59569 3.76488 3.76756 4.09528 4.09929 4.34347 4.3485 4.50205 4.5078 4.6287 4.63328 4.81877 4.82257 
6 1.66327 1.85412 3.15882 3.31016 4.62655 4.81525 
92 0.17791 0.18137 0.18576 0.33323 0.33744 0.34093 0.3538 0.52114 0.52435 0.52803 0.53928 0.65307 0.65753 0.66167 0.84311 0.84656 0.85051 1.01373 1.01842 1.02375 1.17951 1.18615 1.19038 1.34484 1.34948 1.35395 1.51478 1.51847 1.5236 1.67838 1.68327 1.68987 1.86778 1.87278 1.87634 1.88631 2.08182 2.08543 2.09217 2.20774 2.2128 2.22109 2.35318 2.35756 2.36263 2.36994 2.49433 2.49841 2.5035 2.64858 2.6517 2.65734 2.83798 2.84177 2.84569 2.8509 3.00197 3.00599 3.0108 3.17399 3.17855 3.18205 3.1887 3.32353 3.32913 3.33275 3.45913 3.46406 3.46843 3.6031 3.60805 3.61329 3.77699 3.78134 3.78429 3.79088 4.1104 4.11405 4.12156 4.35881 4.36239 4.36853 4.51454 4.51872 4.52256 4.64169 4.64671 4.6531 4.83328 4.8362 4.84023 4.84743 
27 0.16966 0.32627 0.51298 0.64559 0.83482 1.00736 1.17217 1.3379 1.67029 1.86131 2.07108 2.19985 2.34433 2.48778 2.63953 2.83226 2.99393 3.16823 3.31857 3.45219 3.59685 3.77054 4.1013 4.34807 4.50667 4.63667 4.82395 
0 
33 0.15353 0.30909 0.49652 0.50335 0.62926 0.8186 0.98956 1.15587 1.32058 1.48895 1.65422 1.84397 2.05726 2.18634 2.32935 2.47103 2.62449 2.81433 2.9788 3.15001 3.15806 3.29983 3.30938 3.43556 3.57996 3.75342 3.75935 4.08627 4.33474 4.49024 4.62185 4.80873 4.81626 
28 0.15883 0.31416 0.50181 0.63449 0.82363 0.99411 1.16525 1.33009 1.49555 1.65886 1.84919 2.06141 2.19416 2.33404 2.47641 2.6294 2.81988 2.98547 3.15483 3.31066 3.44011 3.58543 3.75886 4.09065 4.3391 4.49558 4.62759 4.8137 
81 0.1531 0.15796 0.1631 0.30923 0.31347 0.31749 0.4958 0.50096 0.50472 0.62845 0.63337 0.63761 0.81844 0.82295 0.82632 0.99136 0.99585 1.00036 1.15528 1.15981 1.1644 1.32026 1.32545 1.32901 1.48829 1.49299 1.49671 1.64952 1.65627 1.6596 1.84627 1.84966 1.85464 2.0595 2.06332 2.18435 2.18996 2.19617 2.33099 2.33442 2.34028 2.46636 2.47259 2.4765 2.62285 2.62783 2.63132 2.81418 2.81907 2.82304 2.97795 2.98336 2.99005 3.15099 3.15461 3.15856 3.30003 3.30499 3.30933 3.43253 3.4388 3.44337 3.57988 3.58473 3.58871 3.75478 3.7591 3.76267 4.08837 4.0918 4.33756 4.34107 4.49122 4.49543 4.49889 4.61491 4.62083 4.62593 4.81055 4.81386 4.81821 
56 0.15117 0.15536 0.30707 0.31196 0.49371 0.49777 0.62695 0.63211 0.81605 0.82064 0.98713 0.99248 1.15359 1.16278 1.31737 1.3241 1.48628 1.4909 1.65177 1.65668 1.84187 1.84661 2.05499 2.05906 2.18274 2.32728 2.33192 2.4682 2.47273 2.6219 2.62597 2.81204 2.8164 2.97593 2.98055 3.14788 3.15291 3.29755 3.30392 3.43322 3.43888 3.57769 3.5834 3.75066 3.75541 4.08407 4.08815 4.33271 4.33661 4.48803 4.49289 4.61491 4.62283 4.80663 4.80987 4.81475 
0 
78 0.16708 0.17159 0.18831 0.3229 0.3267 0.3337 0.51067 0.51475 0.5237 0.64308 0.64686 0.66094 0.83211 0.83563 0.84022 1.0019 1.00691 1.011 1.16738 1.17293 1.17742 1.33215 1.337 1.34247 1.50136 1.50584 1.52382 1.66695 1.6717 1.6823 1.85666 1.86141 1.86715 2.0708 2.07489 2.19818 2.20224 2.34234 2.34658 2.35231 2.48467 2.48923 2.49689 2.63814 2.64285 2.82822 2.83204 2.83639 2.99299 2.99824 3.16307 3.1674 3.17208 3.31356 3.31809 3.32526 3.44925 3.4531 3.45928 3.59317 3.59805 3.60383 3.76725 3.77069 3.77737 4.1002 4.10524 4.34797 4.35283 4.50322 4.50727 4.51237 4.63003 4.63502 4.64685 4.82191 4.82568 4.82932 
34 0.166 0.17164 0.32345 0.50967 0.51461 0.64251 0.83382 1.00351 1.17316 1.33588 1.50315 1.66663 1.85645 1.86196 2.06973 2.20435 2.34162 2.34659 2.48457 2.63719 2.82831 2.83305 2.99242 3.16582 3.31579 3.44985 3.593 3.76719 3.77135 4.09818 4.34642 4.50569 4.63493 4.82153 
63 0.1618 0.16444 0.31699 0.32011 0.32298 0.50489 0.50775 0.63766 0.64086 0.8275 0.82995 0.99587 1.00111 1.16248 1.16772 1.17227 1.32648 1.33131 1.336 1.49749 1.50031 1.66164 1.66491 1.85076 1.85461 1.85845 2.06429 2.06726 2.19358 2.20017 2.33682 2.34008 2.4789 2.48149 2.6326 2.63498 2.82295 2.82564 2.98766 2.99045 3.15762 3.16147 3.16495 3.30643 3.31142 3.31469 3.4427 3.44651 3.58812 3.59151 3.76225 3.76497 4.09339 4.0964 4.34176 4.34467 4.49994 4.50232 4.62466 4.62909 4.81672 4.81927 4.82445 
27 0.16158 0.31753 0.50437 0.63837 0.82677 0.99754 1.16632 1.33076 1.49698 1.66149 1.8502 2.06447 2.1944 2.3379 2.47825 2.63227 2.82265 2.98719 3.15947 3.31009 3.44364 3.58949 3.76246 4.09448 4.34138 4.49951 4.81576 
87 0.15119 0.15565 0.15866 0.30751 0.3111 0.31489 0.49378 0.49865 0.50142 0.50621 0.62596 0.63063 0.63432 0.81696 0.82122 0.82383 0.83012 0.98889 0.99271 0.99662 1.15384 1.15767 1.16249 1.16849 1.31833 1.32439 1.32814 1.4866 1.49153 1.49431 1.64724 1.65511 1.65957 1.8436 1.84651 1.85047 2.05689 2.06008 2.18226 2.18892 2.32855 2.33176 2.33617 2.46372 2.47119 2.47472 2.48192 2.62124 2.62591 2.62879 2.81198 2.8169 2.81956 2.82481 2.9759 2.98189 2.98685 3.14884 3.15212 3.15614 3.16216 3.2979 3.30297 3.30638 3.43006 3.43638 3.44103 3.57777 3.58254 3.58675 3.75224 3.75673 3.75938 4.0858 4.08862 4.33484 4.33717 4.48918 4.49397 4.49642 4.61322 4.6211 4.62506 4.8079 4.81095 4.81422 4.82006 
72 0.15392 0.15866 0.31025 0.31484 0.31885 0.49647 0.50126 0.50569 0.62906 0.63407 0.63907 0.81943 0.82439 0.82975 0.99126 0.99699 1.15673 1.16244 1.16781 1.32116 1.32679 1.332 1.48923 1.49443 1.49985 1.65064 1.65731 1.6622 1.8461 1.85113 2.05932 2.06367 2.18515 2.19111 2.33119 2.3355 2.4682 2.47451 2.47941 2.62447 2.62912 2.8147 2.81951 2.82387 2.97871 2.98415 3.15143 3.15614 3.16001 3.3006 3.30612 3.31004 3.43297 3.43878 3.44489 3.58046 3.58523 3.75466 3.75945 3.76356 4.08829 4.09279 4.33731 4.34609 4.4918 4.49683 4.61617 4.62221 4.62811 4.81046 4.81392 4.82023 
34 0.1671 0.32319 0.32796 0.51083 0.64433 0.83229 0.83662 1.00372 1.00856 1.17277 1.33529 1.50341 1.66663 1.85642 1.86108 2.06951 2.19996 2.34216 2.34744 2.48448 2.63745 2.82841 2.83462 2.99224 3.16519 3.31554 3.45048 3.59351 3.76844 4.09847 4.34609 4.50466 4.633 4.82173 
3 0.64836 4.10503 4.82669 
56 0.14609 0.15129 0.30222 0.30684 0.48877 0.49417 0.62148 0.62681 0.81169 0.81636 0.98389 0.98883 1.14844 1.15441 1.31324 1.31949 1.48153 1.48712 1.64288 1.65059 1.83861 1.84198 2.05186 2.05558 2.17725 2.18441 2.32347 2.32742 2.4607 2.46758 2.61616 2.62145 2.80706 2.81244 2.97084 2.97704 3.14359 3.14751 3.29285 3.29883 3.42592 3.43207 3.5727 3.57803 3.74733 3.75227 4.08077 4.08421 4.32979 4.33252 4.48398 4.48923 4.60816 4.61812 4.80291 4.80649 
42 0.15918 0.31437 0.32042 0.50252 0.5069 0.63515 0.82441 0.82837 0.99477 1.16106 1.32655 1.33251 1.49407 1.49891 1.65911 1.84915 1.85469 2.06252 2.1911 2.33457 2.47633 2.62991 2.63436 2.82042 2.82501 2.9849 3.15558 3.16145 3.30541 3.31164 3.44046 3.58552 3.75884 3.76372 4.0913 4.09588 4.34002 4.49564 4.5011 4.62305 4.81427 4.81796 
57 0.17446 0.18022 0.33054 0.33415 0.5171 0.52112 0.64963 0.65324 0.83945 0.84326 1.01077 1.01479 1.17825 1.18374 1.34318 1.35117 1.51074 1.51818 1.67392 1.67899 1.8631 1.86844 2.07619 2.08081 2.20649 2.21382 2.34903 2.35368 2.36288 2.49133 2.4959 2.64418 2.64845 2.83573 2.84048 2.99962 3.00736 3.17217 3.17606 3.32332 3.33347 3.45548 3.45988 3.60033 3.60514 3.77572 3.78112 4.10517 4.11196 4.35381 4.3597 4.51195 4.51624 4.64015 4.647 4.82934 4.83459 
59 0.15397 0.15856 0.31054 0.31522 0.49618 0.50099 0.5079 0.6299 0.63466 0.81914 0.82409 0.99078 0.99688 1.15678 1.16383 1.32094 1.32683 1.48891 1.49402 1.65104 1.65737 1.84572 1.85139 2.05881 2.0636 2.18498 2.19336 2.33102 2.33582 2.4699 2.47557 2.62492 2.62917 2.81474 2.81942 2.82735 2.97876 2.98397 3.15121 3.15684 3.30076 3.30741 3.43603 3.44047 3.58059 3.58508 3.75436 3.75918 3.7626 4.08784 4.0917 4.33666 4.34102 4.49152 4.49688 4.61528 4.62462 4.8101 4.81338 
31 0.1645 0.32119 0.50721 0.64053 0.83034 0.9994 1.00651 1.1645 1.17247 1.33225 1.50032 1.66395 1.85372 1.8604 2.06736 2.19665 2.33917 2.48179 2.63536 2.82575 2.99046 3.16289 3.31364 3.44783 3.59035 3.76606 4.09587 4.3442 4.50282 4.6299 4.8192 
53 0.1525 0.15858 0.30896 0.31484 0.49502 0.50008 0.62786 0.63508 0.81782 0.82369 0.98967 0.99728 1.15535 1.16478 1.31961 1.32706 1.48751 1.49351 1.64877 1.65643 1.84455 1.8513 2.05776 2.18349 2.32968 2.33687 2.46703 2.47492 2.62323 2.62879 2.81324 2.81914 2.97717 2.98392 3.14991 3.1562 3.29912 3.30691 3.43164 3.43704 3.44399 3.57901 3.58692 3.75305 3.75919 4.08675 4.33561 4.49027 4.49632 4.61432 4.62559 4.80883 4.81255 
47 0.1645 0.17258 0.32106 0.32732 0.50727 0.51278 0.64119 0.82949 0.83311 0.99909 1.00416 1.0103 1.16702 1.17353 1.33237 1.33833 1.49998 1.50611 1.66403 1.67135 1.85433 1.86024 2.06721 2.1969 2.33958 2.34637 2.48219 2.49195 2.63484 2.82602 2.83302 2.98979 3.16282 3.16997 3.31336 3.32401 3.44849 3.5905 3.59919 3.76533 3.77524 4.09592 4.344 4.50234 4.63052 4.81892 4.82408 
56 0.14834 0.15322 0.30458 0.30908 0.49099 0.49609 0.62366 0.62875 0.81402 0.81894 0.98606 0.99179 1.15096 1.15682 1.3156 1.32237 1.48377 1.48918 1.64524 1.65307 1.84084 1.84561 2.05407 2.0584 2.17953 2.1877 2.3257 2.3299 2.4635 2.47041 2.6187 2.6236 2.80922 2.81448 2.97317 2.97926 3.14594 3.15039 3.29507 3.30167 3.42845 3.43403 3.57493 3.57999 3.74942 3.75498 4.08298 4.087 4.33197 4.33538 4.4863 4.49203 4.61048 4.6199 4.80506 4.80872 
32 0.1651 0.3211 0.3262 0.50774 0.51218 0.64071 0.83094 0.83635 1.00244 1.33357 1.50089 1.66419 1.85493 1.86069 2.06751 2.34057 2.48282 2.63525 2.63871 2.82639 2.99052 3.16391 3.31401 3.44684 3.59178 3.76598 3.76927 4.09614 4.34441 4.50314 4.63121 4.81956 
25 0.17397 0.32779 0.51395 0.64785 0.83611 1.00879 1.17722 1.52058 1.67138 1.862 2.07492 2.20859 2.34806 2.48935 2.64307 2.83752 3.16892 3.32031 3.45446 3.60084 3.77155 4.10299 4.35176 4.51109 4.82917 
1 3.3257 
4 3.17398 3.77359 4.51069 4.82861 
54 0.17556 0.18114 0.33153 0.33588 0.51814 0.5231 0.65255 0.66992 0.84102 0.84627 1.01181 1.0204 1.18062 1.18897 1.34384 1.34943 1.51069 1.51578 1.67531 1.68159 1.86718 1.87473 2.07876 2.09133 2.20784 2.3515 2.36059 2.49266 2.49999 2.64592 2.65812 2.8367 2.84299 3.00078 3.00833 3.17373 3.17892 3.32441 3.32956 3.45908 3.46597 3.60175 3.60885 3.7764 3.78296 4.10753 4.1143 4.35507 4.36114 4.51373 4.52151 4.64137 4.83044 4.83577 
57 0.16025 0.16389 0.31544 0.32013 0.50348 0.50707 0.63534 0.64043 0.8251 0.8291 0.9956 1.00139 1.16127 1.1671 1.32586 1.33102 1.49668 1.50054 1.6597 1.66378 1.85026 1.85431 2.06312 2.06663 2.19028 2.19637 2.33549 2.33931 2.47623 2.48055 2.63082 2.63404 2.82085 2.82431 2.98491 2.98864 3.15624 3.16121 3.30542 3.3115 3.44109 3.44732 3.58644 3.59098 3.759 3.7633 3.76674 4.09212 4.09559 4.34064 4.34365 4.49592 4.50047 4.62301 4.62846 4.8153 4.81804 
55 0.1609 0.16465 0.3166 0.32087 0.50419 0.50766 0.63725 0.64172 0.82579 0.82937 0.99616 1.00122 1.16278 1.16936 1.32978 1.33628 1.49654 1.50008 1.66105 1.66642 1.85092 1.85629 2.0641 2.06872 2.19178 2.19569 2.33648 2.3419 2.47857 2.48435 2.63175 2.63507 2.82265 2.82624 2.98666 2.99046 3.15748 3.16203 3.30822 3.31316 3.44257 3.44747 3.58773 3.59305 3.76104 3.76448 4.09312 4.09858 4.34161 4.3481 4.49786 4.50134 4.62555 4.8169 4.82088 
87 0.14397 0.14815 0.15132 0.30012 0.30375 0.30728 0.48669 0.49102 0.49377 0.49868 0.61918 0.62341 0.6272 0.80936 0.81316 0.81647 0.98189 0.98509 0.98889 1.14622 1.15026 1.15513 1.31108 1.31532 1.31917 1.47919 1.4835 1.48684 1.64052 1.64695 1.65078 1.83659 1.83941 1.84287 2.04985 2.05284 2.05604 2.17517 2.18045 2.32148 2.32461 2.32789 2.45761 2.46337 2.4675 2.61375 2.61819 2.62156 2.80505 2.80925 2.81232 2.81914 2.96874 2.97324 2.97661 3.14156 3.1449 3.14852 3.15462 3.29078 3.29476 3.29906 3.42348 3.42916 3.43342 3.57068 3.57482 3.57834 3.74536 3.74894 3.75202 4.07879 4.08167 4.085 4.32776 4.33018 4.33375 4.48191 4.48531 4.48876 4.60603 4.61183 4.61896 4.80094 4.80402 4.80652 4.81091 
1 4.81312 
0 
0 
0 
26 0.17215 0.32898 0.51546 0.64827 0.8373 1.17974 1.34087 1.50894 1.67231 1.86428 2.07422 2.20731 2.34862 2.48895 2.64183 2.83353 2.99701 3.17011 3.32085 3.45477 3.60475 3.77277 4.10315 4.3509 4.50964 4.82667 
0 
18 0.17637 0.33298 0.51995 0.84264 1.01383 1.18491 1.51219 1.87796 2.49992 2.64579 3.17723 3.32478 3.45921 3.77645 4.10923 4.35379 4.51581 4.83176 
10 0.51207 0.64385 1.86143 2.63795 2.82956 3.16978 3.31685 3.76828 4.34603 4.50475 
79 0.16698 0.17044 0.17666 0.32219 0.32626 0.33033 0.51045 0.51394 0.51737 0.64302 0.64666 0.65213 0.83128 0.83547 0.83934 1.00192 1.00707 1.01276 1.16927 1.1755 1.17965 1.33421 1.33762 1.34161 1.50182 1.50606 1.51015 1.66771 1.67266 1.857 1.8621 1.86586 2.07034 2.07353 2.19838 2.20265 2.20935 2.34239 2.34652 2.35242 2.48466 2.48791 2.49333 2.63759 2.64074 2.82811 2.83211 2.83678 2.99236 2.99532 2.99992 3.1632 3.16747 3.17055 3.31332 3.31806 3.32232 3.44859 3.45293 3.45752 3.59396 3.59817 3.60561 3.7675 3.77102 3.7749 4.09924 4.10274 4.1101 4.34763 4.35142 4.50309 4.50744 4.5116 4.63297 4.63784 4.82192 4.82516 4.82889 
86 0.16506 0.16772 0.17174 0.32036 0.32344 0.3262 0.50818 0.51048 0.51331 0.64112 0.64438 0.64772 0.82977 0.83288 0.83589 1.0009 1.0049 1.00838 1.16703 1.17102 1.17525 1.33284 1.33555 1.33879 1.50044 1.50322 1.50666 1.66489 1.66773 1.67184 1.85469 1.85821 1.86116 2.06784 2.07108 2.07577 2.19591 2.19938 2.20852 2.3401 2.34348 2.34677 2.48255 2.48529 2.48928 2.63556 2.63817 2.64322 2.82622 2.82873 2.83209 2.83665 2.99082 2.99313 2.99778 3.16157 3.16497 3.16744 3.31222 3.31544 3.31824 3.44661 3.45005 3.45297 3.5916 3.59428 3.59791 3.76447 3.76761 3.77012 4.09673 4.09968 4.10375 4.3455 4.34819 4.35318 4.50172 4.50487 4.50759 4.62895 4.63279 4.63709 4.8197 4.822 4.82464 4.82804 
84 0.15647 0.15963 0.16224 0.31309 0.31694 0.3198 0.4993 0.50285 0.50557 0.51012 0.63296 0.63589 0.63878 0.8218 0.82571 0.82799 0.99309 0.99665 1.00017 1.15961 1.16405 1.16774 1.32333 1.32801 1.3311 1.49177 1.49559 1.49836 1.65715 1.65986 1.66396 1.84787 1.85128 1.85474 2.06092 2.064 2.06774 2.18746 2.19193 2.19731 2.33332 2.33633 2.33997 2.4746 2.47777 2.48086 2.62776 2.63088 2.63342 2.81723 2.8211 2.82378 2.98172 2.98549 2.98873 3.15353 3.15781 3.16039 3.30331 3.30775 3.31034 3.43935 3.44279 3.4459 3.58329 3.58641 3.58974 3.75631 3.76046 3.76285 4.08991 4.09271 4.09794 4.33885 4.3416 4.4937 4.49791 4.50024 4.61863 4.62456 4.62742 4.81229 4.8152 4.81783 
98 0.17316 0.17609 0.18018 0.3289 0.33253 0.33548 0.3417 0.51721 0.51973 0.52267 0.53163 0.64987 0.65293 0.65693 0.83749 0.84131 0.84476 0.84983 1.00839 1.01281 1.01634 1.02275 1.17687 1.18201 1.18541 1.34147 1.34491 1.34852 1.50845 1.51172 1.51602 1.67289 1.67635 1.6807 1.86297 1.86705 1.87017 1.87506 2.07664 2.0795 2.0841 2.20293 2.20748 2.21295 2.34895 2.35229 2.35604 2.3631 2.49153 2.49427 2.49854 2.64441 2.64696 2.65311 2.83481 2.83756 2.84136 2.84504 2.99964 3.00204 3.00636 3.16956 3.17358 3.17613 3.18078 3.321 3.32474 3.3281 3.45478 3.45898 3.46248 3.60011 3.6032 3.60692 3.61324 3.77353 3.77679 3.77933 3.78516 4.10578 4.10853 4.11423 4.16346 4.35408 4.35678 4.36084 4.51003 4.51374 4.5167 4.5231 4.63292 4.63983 4.64361 4.65311 4.82831 4.83079 4.83395 4.83722 
26 0.16493 0.32158 0.50755 0.64207 0.83023 1.00268 1.17409 1.3364 1.50051 1.66559 1.85764 2.06885 2.34266 2.48305 2.63578 2.82699 2.99035 3.16396 3.31471 3.44883 3.59309 3.76644 4.097 4.34402 4.50373 4.8194 
24 0.15889 0.31615 0.50192 0.63546 0.82439 1.16749 1.33007 1.49524 1.66014 1.851 2.06069 2.3375 2.47611 2.629 2.81998 2.98477 3.15776 3.30821 3.44459 3.75974 4.08905 4.33708 4.4969 4.81243 
0 
64 0.1444 0.14889 0.30069 0.30489 0.30981 0.48681 0.49138 0.49582 0.62004 0.62454 0.80981 0.8145 0.98142 0.9862 1.1471 1.15265 1.31136 1.317 1.4796 1.48457 1.64244 1.64799 1.8362 1.84021 1.84644 2.04943 2.05318 2.1755 2.18182 2.32132 2.32507 2.46017 2.46554 2.61513 2.61953 2.80498 2.80953 2.81472 2.96906 2.97432 3.14165 3.14596 3.15053 3.29095 3.29644 3.30179 3.42599 3.43061 3.57077 3.57523 3.74476 3.74931 3.75325 4.07842 4.08205 4.32729 4.33053 4.48191 4.48677 4.6064 4.61434 4.80059 4.80382 4.80827 
61 0.15771 0.16147 0.31436 0.3182 0.50077 0.50415 0.50765 0.63464 0.63848 0.82282 0.82699 0.83144 0.99445 0.99885 1.16148 1.1676 1.32556 1.32979 1.49258 1.49706 1.5009 1.65931 1.66265 1.84915 1.85333 1.85892 2.06236 2.06611 2.19016 2.19497 2.3344 2.33839 2.476 2.47926 2.62866 2.63225 2.81951 2.82296 2.98381 2.9872 3.15546 3.15992 3.30542 3.31003 3.4407 3.4447 3.58489 3.58864 3.75822 3.76234 4.09139 4.09506 4.34013 4.34415 4.49511 4.4996 4.62293 4.62815 4.81432 4.81716 4.82255 
26 0.16355 0.32204 0.50807 0.64121 0.82934 1.00185 1.17158 1.49931 1.6635 1.85622 2.06769 2.34112 2.48104 2.63454 2.82781 2.99033 3.163 3.31318 3.44823 3.59214 3.76559 4.09729 4.34464 4.50232 4.63108 4.81845 
20 0.15902 0.31535 0.50055 0.63516 0.82358 0.99545 1.49674 2.06103 2.33368 2.47647 2.62865 2.81985 2.98439 3.1559 3.58597 3.75927 4.09 4.33804 4.49656 4.81227 
34 0.16557 0.32199 0.50823 0.51358 0.641 0.83104 0.83661 1.00222 1.00769 1.1715 1.33534 1.50126 1.665 1.85521 1.85971 2.0689 2.19815 2.3407 2.34597 2.4835 2.63618 2.82671 2.8338 2.99137 3.16493 3.31504 3.44814 3.59204 3.76721 4.09736 4.34518 4.50424 4.63202 4.82022 
57 0.1565 0.16088 0.31269 0.31743 0.49992 0.50432 0.63318 0.63802 0.82157 0.82608 0.83177 0.99234 0.9992 1.15919 1.16633 1.32349 1.32862 1.4914 1.49602 1.65742 1.66436 1.84724 1.8529 2.06051 2.06579 2.18885 2.33266 2.33874 2.47416 2.47916 2.62767 2.63158 2.81778 2.8219 2.82886 2.98188 2.98623 3.15347 3.15842 3.30304 3.30902 3.43879 3.44423 3.58317 3.58855 3.75657 3.76133 4.08953 4.09494 4.3382 4.34497 4.49353 4.49849 4.62082 4.62646 4.81236 4.81611 
31 0.17148 0.32705 0.51284 0.51729 0.64689 0.8354 0.84292 1.00609 1.17653 1.33947 1.50541 1.67381 1.86194 2.07378 2.20513 2.34694 2.48889 2.63976 2.83231 2.83939 2.99711 3.16783 3.31862 3.45345 3.59853 3.77059 4.10268 4.35093 4.50804 4.63477 4.8248 
67 0.15854 0.16173 0.3149 0.31854 0.50131 0.50439 0.50806 0.63444 0.63829 0.6436 0.82374 0.82726 0.83156 0.99463 0.99984 1.16086 1.16651 1.17154 1.32494 1.33024 1.33482 1.49376 1.49743 1.50165 1.65869 1.66213 1.84962 1.8539 2.06268 2.06649 2.18918 2.19466 2.33506 2.33895 2.47535 2.47905 2.48433 2.62972 2.63271 2.81944 2.82288 2.8281 2.98299 2.98718 3.15583 3.15978 3.16367 3.30475 3.31 3.31384 3.44084 3.44539 3.58515 3.58849 3.75836 3.76243 3.76569 4.09176 4.09563 4.34031 4.3444 4.49533 4.49977 4.62078 4.62721 4.81469 4.81724 
27 0.17519 0.33046 0.51687 0.65092 0.83893 1.01187 1.18191 1.34309 1.51117 1.67445 1.8663 2.07695 2.35047 2.49246 2.64385 2.83553 2.99913 3.17203 3.32378 3.45804 3.60106 3.77464 4.10515 4.35261 4.51187 4.64247 4.8286 
56 0.16964 0.17428 0.32427 0.32789 0.51161 0.51603 0.64568 0.64886 0.83435 0.83659 1.00294 1.00745 1.01417 1.16858 1.17607 1.33242 1.33893 1.50479 1.50814 1.66855 1.67386 1.85788 1.86331 1.87477 2.07219 2.07619 2.19919 2.20891 2.34508 2.34908 2.48678 2.64026 2.83055 2.83518 2.99492 3.00074 3.16448 3.16857 3.31274 3.31906 3.44933 3.45371 3.59551 3.60426 3.77021 3.77302 4.10041 4.10373 4.34894 4.35241 4.5034 4.50802 4.63537 4.64153 4.82391 4.82759 
0 
59 0.16419 0.16696 0.31931 0.32309 0.3273 0.50759 0.51081 0.63979 0.64337 0.82941 0.83242 0.99941 1.00412 1.16843 1.17352 1.33284 1.33717 1.49952 1.50267 1.66382 1.66769 1.85457 1.85881 1.86331 2.06668 2.06985 2.19549 2.20239 2.33967 2.34285 2.48151 2.48455 2.63456 2.63714 2.82545 2.82825 2.99007 2.99291 3.1608 3.1648 3.31163 3.3153 3.44538 3.44992 3.5907 3.594 3.76471 3.76738 3.77095 4.09566 4.09894 4.34445 4.34744 4.50153 4.50459 4.63072 4.63499 4.8189 4.82139 
7 0.32054 0.50695 0.82897 1.5009 3.16203 3.76439 4.82014 
61 0.15787 0.16139 0.31347 0.31749 0.50093 0.50414 0.50796 0.63407 0.63783 0.8227 0.82683 0.83178 0.99359 0.99834 1.16074 1.16553 1.32601 1.32936 1.49292 1.49716 1.65824 1.66248 1.84843 1.85274 2.06176 2.06555 2.18992 2.19565 2.33389 2.3376 2.47508 2.47886 2.62869 2.6317 2.81937 2.82285 2.82844 2.98391 2.98686 3.15467 3.15898 3.16368 3.30491 3.30914 3.43947 3.44393 3.58481 3.58851 3.75822 3.76197 3.76681 4.09073 4.09499 4.33915 4.34373 4.49503 4.49866 4.6227 4.62743 4.81318 4.81632 
59 0.16154 0.16485 0.31697 0.32044 0.50441 0.50785 0.63775 0.64086 0.82715 0.83017 0.99612 1.00192 1.1624 1.1686 1.32683 1.33114 1.33506 1.49741 1.50072 1.6614 1.66733 1.85117 1.85565 2.06439 2.06862 2.1924 2.19765 2.33628 2.34146 2.47882 2.4818 2.63212 2.635 2.82255 2.8258 2.98719 2.99102 3.15715 3.1614 3.30675 3.31153 3.31665 3.44214 3.44662 3.58772 3.59215 3.75969 3.76391 3.767 4.09304 4.09693 4.34164 4.34573 4.49756 4.50128 4.62607 4.63011 4.81671 4.8199 
78 0.16301 0.16638 0.17114 0.31907 0.32336 0.32791 0.50677 0.51089 0.51678 0.63923 0.6431 0.64801 0.82733 0.83158 0.83544 0.99924 1.00361 1.00812 1.16549 1.17215 1.33184 1.33649 1.49816 1.50221 1.50694 1.66331 1.66875 1.67574 1.8535 1.8585 1.86218 2.06647 2.0707 2.19172 2.19904 2.20686 2.33899 2.34361 2.34806 2.48013 2.48409 2.48977 2.63335 2.6368 2.64763 2.82383 2.82737 2.83235 2.98808 2.9912 2.9961 3.15988 3.16436 3.16872 3.30949 3.31483 3.3193 3.44481 3.44946 3.58985 3.59434 3.59995 3.76261 3.7667 3.77027 4.09559 4.10012 4.34413 4.34879 4.49942 4.50376 4.50829 4.6235 4.63165 4.64048 4.81862 4.82206 4.82573 
1 4.82257 
97 0.18105 0.18419 0.18825 0.33662 0.34034 0.34339 0.34987 0.52375 0.52683 0.52985 0.5346 0.65669 0.6605 0.66417 0.84616 0.84949 0.85294 0.85946 1.01711 1.02135 1.02525 1.04142 1.18426 1.1887 1.19274 1.3488 1.35233 1.35597 1.51699 1.52032 1.5241 1.68155 1.68524 1.69049 1.87137 1.8753 1.8786 1.88498 2.08429 2.08762 2.09254 2.21433 2.21965 2.357 2.36103 2.36513 2.37094 2.49869 2.50224 2.5064 2.52288 2.65147 2.6546 2.65942 2.84274 2.84598 2.84971 2.8554 3.0068 3.0099 3.01407 3.17784 3.18181 3.18473 3.1897 3.32774 3.33177 3.33511 3.34338 3.46288 3.46709 3.4709 3.60779 3.6117 3.61574 3.62425 3.78141 3.78479 3.78757 3.79326 4.11324 4.1165 4.1214 4.36179 4.36485 4.36975 4.5176 4.52147 4.52465 4.53172 4.64704 4.65112 4.65873 4.83618 4.83896 4.84219 4.84611 
24 0.16465 0.32156 0.50782 0.64137 0.83053 1.00183 1.50138 1.66452 1.85442 2.06772 2.19768 2.34094 2.48228 2.63556 2.82635 2.99078 3.44704 3.59099 3.76716 4.09611 4.34459 4.50329 4.63056 4.81938 
59 0.16129 0.16647 0.31607 0.32151 0.50476 0.509 0.636 0.64103 0.82601 0.82981 0.99662 1.00218 1.16233 1.16964 1.32618 1.33139 1.33636 1.49758 1.50162 1.66081 1.66833 1.85056 1.85546 2.06379 2.06847 2.19089 2.19793 2.33619 2.34184 2.47723 2.4814 2.48742 2.63186 2.63677 2.82271 2.82727 2.83242 2.98714 2.99595 3.15736 3.16267 3.30587 3.31226 3.4423 3.44793 3.58688 3.5921 3.75951 3.76463 4.09283 4.09713 4.34148 4.3464 4.49653 4.50188 4.62378 4.63115 4.81715 4.8222 
92 0.15107 0.1554 0.15824 0.30733 0.31087 0.31414 0.49374 0.49834 0.50076 0.50542 0.62624 0.63079 0.63414 0.81641 0.82022 0.82316 0.82735 0.98877 0.99226 0.99607 1.15367 1.1576 1.16176 1.16721 1.31841 1.32338 1.32638 1.48627 1.4906 1.49337 1.64791 1.65399 1.65709 1.66384 1.84364 1.84642 1.85032 1.8554 2.05687 2.06006 2.06462 2.18231 2.18806 2.19215 2.32846 2.33165 2.33542 2.46562 2.47094 2.47428 2.62145 2.62576 2.6284 2.81195 2.81644 2.8191 2.82384 2.97594 2.98099 2.98348 3.14867 3.15188 3.15563 3.15975 3.29784 3.30228 3.30593 3.43106 3.43616 3.43998 3.57769 3.58214 3.5855 3.75221 3.75619 3.75895 4.08577 4.08863 4.09236 4.33485 4.33723 4.34196 4.48906 4.49276 4.49563 4.61328 4.61923 4.62304 4.8078 4.81097 4.81343 4.81741 
15 0.51584 0.84905 1.35073 1.51633 1.6728 2.09095 2.20681 2.4908 2.64133 2.99577 3.45967 3.77717 4.10734 4.36628 4.63713 
69 0.15386 0.15844 0.31022 0.31393 0.31948 0.49643 0.50136 0.50626 0.62938 0.63405 0.63942 0.81918 0.82351 0.82905 0.99197 0.9965 1.1563 1.16082 1.32179 1.32945 1.48899 1.49394 1.49949 1.65022 1.65733 1.66364 1.84703 1.85125 2.06036 2.06596 2.18528 2.19517 2.33171 2.33532 2.4672 2.47355 2.47946 2.62359 2.62852 2.63315 2.81509 2.81974 2.82445 2.97901 2.9849 3.15195 3.15552 3.16021 3.30098 3.30557 3.31087 3.43298 3.43918 3.44526 3.58077 3.58558 3.75553 3.76194 4.0893 4.0944 4.33833 4.34285 4.49237 4.4986 4.61627 4.62466 4.81109 4.81469 4.82197 
63 0.14777 0.15219 0.30418 0.30836 0.31414 0.49031 0.49459 0.49938 0.6235 0.6278 0.81319 0.81777 0.98468 0.98959 1.15054 1.1562 1.31462 1.32022 1.4831 1.48798 1.49359 1.64711 1.65247 1.83941 1.84358 2.05262 2.05626 2.17876 2.18535 2.32468 2.32861 2.46395 2.4692 2.61865 2.62288 2.80848 2.81283 2.81944 2.97249 2.97751 3.14491 3.14927 3.15376 3.29438 3.30004 3.42984 3.43493 3.57423 3.57847 3.74804 3.75247 3.75584 4.08166 4.08524 4.33041 4.33361 4.48522 4.49 4.60956 4.61817 4.80395 4.80708 4.81124 
37 0.173 0.32932 0.51541 0.51976 0.64931 0.83792 0.84422 1.01002 1.17843 1.34127 1.50854 1.67195 1.68173 1.86414 1.87686 2.07557 2.20442 2.34872 2.35912 2.49049 2.50575 2.6429 2.83346 2.84014 2.99768 3.17055 3.32174 3.45618 3.60051 3.77375 4.10406 4.35124 4.35773 4.51055 4.63735 4.82717 4.83179 
0 
0 
140 0.14372 0.14709 0.14976 0.15227 0.15564 0.29981 0.30325 0.30606 0.30873 0.31161 0.48653 0.49006 0.49267 0.49507 0.49751 0.50305 0.61843 0.6221 0.62495 0.62794 0.63082 0.80904 0.81234 0.81529 0.8175 0.82058 0.98178 0.98432 0.98753 0.99048 0.99561 1.14591 1.14965 1.1531 1.15635 1.15989 1.3108 1.31406 1.31766 1.32037 1.32367 1.47887 1.48252 1.48551 1.488 1.49112 1.64014 1.64611 1.64931 1.65222 1.65648 1.83648 1.83881 1.84164 1.84433 1.84735 2.04973 2.05208 2.05462 2.05812 2.17494 2.17912 2.18264 2.18717 2.32136 2.32403 2.32669 2.3297 2.33446 2.45683 2.46243 2.46581 2.46844 2.47162 2.47903 2.61338 2.6176 2.6203 2.62262 2.62824 2.80494 2.80859 2.81117 2.81358 2.8166 2.82087 2.96851 2.97217 2.97538 2.97797 2.98268 3.14135 3.14423 3.14695 3.14955 3.15207 3.15805 3.29053 3.29373 3.29703 3.29984 3.30262 3.4232 3.42879 3.43148 3.43447 3.43767 3.57053 3.57409 3.57669 3.57978 3.58435 3.74525 3.74793 3.75073 3.75304 3.75581 4.07869 4.08109 4.08366 4.08736 4.32757 4.32964 4.33202 4.336 4.48168 4.48452 4.4878 4.49009 4.49371 4.60573 4.61062 4.6147 4.61762 4.6226 4.80089 4.80355 4.80566 4.80806 4.81091 
67 0.17308 0.17734 0.32854 0.33264 0.34679 0.51645 0.52021 0.64855 0.65297 0.67019 0.8383 0.8416 0.84734 1.00888 1.0144 1.17429 1.18055 1.34184 1.34609 1.50963 1.51432 1.67234 1.67807 1.86292 1.8674 1.87257 2.07546 2.08021 2.20315 2.21039 2.34809 2.35306 2.36133 2.49025 2.49463 2.50491 2.64345 2.64739 2.83434 2.83856 2.84328 2.99871 3.0038 3.16915 3.17316 3.17886 3.32142 3.32471 3.45429 3.45894 3.59948 3.6046 3.61316 3.77399 3.7776 3.78537 4.10453 4.10866 4.35313 4.35834 4.51122 4.51503 4.63505 4.63983 4.82799 4.83148 4.83545 
3 0.51835 2.64475 4.35463 
70 0.16627 0.17087 0.322 0.32597 0.33405 0.50954 0.51326 0.51841 0.64212 0.64601 0.83094 0.83486 1.00071 1.00584 1.01386 1.16799 1.17432 1.17988 1.33519 1.34012 1.5025 1.5064 1.66566 1.67119 1.8556 1.86104 1.86622 2.06895 2.07364 2.09512 2.19888 2.20608 2.34138 2.34652 2.35217 2.48384 2.48778 2.49336 2.63679 2.64022 2.82794 2.83192 2.83683 2.99299 2.99789 3.16252 3.16647 3.17045 3.31453 3.3183 3.44863 3.45262 3.59201 3.5967 3.60417 3.76554 3.76977 3.77638 4.098 4.10232 4.34664 4.35107 4.50209 4.50651 4.51043 4.62931 4.63568 4.82201 4.8258 4.83248 
32 0.1704 0.32718 0.51354 0.64749 0.83535 0.84151 1.0083 1.17713 1.33947 1.50732 1.6711 1.86139 1.87088 2.07315 2.20502 2.34615 2.35529 2.48785 2.64043 2.83297 2.99618 3.16884 3.3194 3.45321 3.59786 3.60873 3.77123 4.1018 4.34967 4.50752 4.64285 4.82563 
1 0.51216 
29 0.17691 0.33352 0.51996 0.65325 0.84231 1.01405 1.18251 1.34674 1.51303 1.67956 1.86885 2.08082 2.21518 2.35422 2.4955 2.6462 2.83732 3.00348 3.17463 3.3254 3.45985 3.60393 3.77777 4.10808 4.13045 4.35542 4.51648 4.83051 4.83761 
60 0.15113 0.15651 0.30779 0.31233 0.49362 0.49934 0.50307 0.62643 0.63147 0.63592 0.81663 0.82226 0.98909 0.9947 1.15424 1.16002 1.31843 1.3246 1.48606 1.49239 1.6478 1.65514 1.66056 1.84389 1.84862 2.05709 2.06157 2.1822 2.1888 2.329 2.33353 2.46609 2.47232 2.62182 2.62683 2.81193 2.81738 2.97587 2.98224 3.14908 3.15397 3.29789 3.304 3.43089 3.43677 3.44187 3.57769 3.58282 3.75232 3.75753 4.0861 4.09049 4.33497 4.33911 4.48948 4.49487 4.61315 4.62114 4.80822 4.81166 
22 0.16391 0.32229 0.50588 0.64179 0.82945 1.00215 1.17132 1.33186 1.49908 1.66435 2.3404 2.48181 2.63539 2.82482 2.98903 3.16266 3.31459 3.44847 3.59268 3.76574 4.6325 4.81871 
1 4.33432 
76 0.17262 0.1778 0.3271 0.332 0.33786 0.5162 0.52046 0.52714 0.64803 0.65254 0.83658 0.84065 0.84534 1.00706 1.01256 1.01985 1.17455 1.18206 1.34152 1.34677 1.50718 1.51147 1.51832 1.672 1.67873 1.69238 1.86162 1.8675 1.8718 2.07494 2.07987 2.09713 2.20518 2.21382 2.34745 2.35245 2.35949 2.48996 2.49486 2.50362 2.64362 2.64756 2.83451 2.83873 2.84256 2.99854 3.00438 3.16789 3.17303 3.17794 3.31937 3.3236 3.3366 3.45339 3.45864 3.46497 3.59868 3.60429 3.61826 3.77133 3.77562 3.78087 4.10402 4.10916 4.12074 4.35254 4.35742 4.3783 4.50804 4.51239 4.51765 4.63894 4.64714 4.82773 4.83168 4.83552 
0 
29 0.16308 0.31974 0.50477 0.63974 0.82845 1.00095 1.16812 1.33141 1.4985 1.66228 1.85411 2.06654 2.19699 2.33896 2.48096 2.6335 2.82356 2.98858 3.16112 3.31239 3.44774 3.59058 3.76374 4.09595 4.34354 4.50068 4.62973 4.81686 4.82226 
55 0.16224 0.16579 0.31724 0.32145 0.50571 0.51013 0.6377 0.64175 0.82832 0.83386 0.9974 1.00244 1.16344 1.16809 1.3288 1.33224 1.49855 1.50488 1.66197 1.66945 1.85126 1.8568 2.06458 2.06893 2.19321 2.19847 2.33692 2.34152 2.47987 2.48536 2.63249 2.63591 2.82353 2.82857 2.9882 3.15805 3.16222 3.30795 3.31244 3.44273 3.44789 3.58843 3.59345 3.76106 3.76522 4.09343 4.09719 4.34218 4.34761 4.49789 4.50183 4.62787 4.63553 4.81714 4.82059 
0 
26 0.16603 0.32327 0.50874 0.64355 0.83138 1.00233 1.17301 1.3355 1.50141 1.66535 1.85726 2.06928 2.34342 2.48424 2.63664 2.82841 2.99122 3.16447 3.31512 3.4503 3.59505 3.76705 4.09862 4.34536 4.50422 4.821 
53 0.16497 0.16996 0.32134 0.3249 0.50821 0.51217 0.6408 0.64517 0.8312 0.836 1.00024 1.0063 1.17068 1.17592 1.3336 1.33844 1.50117 1.50575 1.66479 1.67075 1.8549 1.85925 2.06795 2.07373 2.19825 2.34055 2.34617 2.48308 2.4901 2.63532 2.63958 2.82644 2.83239 2.99088 3.16252 3.16587 3.31409 3.31824 3.4483 3.45423 3.59162 3.59719 3.76606 3.77029 4.09657 4.10236 4.34489 4.35155 4.50309 4.50812 4.63123 4.81972 4.82353 
101 0.15006 0.15401 0.15704 0.3063 0.30962 0.31314 0.3163 0.49279 0.49671 0.49953 0.50304 0.62522 0.62918 0.63273 0.63615 0.81532 0.81865 0.82226 0.82596 0.98792 0.9909 0.99466 1.15245 1.15616 1.16071 1.16571 1.31728 1.32142 1.32489 1.3335 1.48498 1.48879 1.49217 1.49643 1.6467 1.65246 1.65589 1.66086 1.84267 1.84557 1.84908 1.85357 2.05591 2.05918 2.06245 2.18128 2.18645 2.19246 2.32755 2.33062 2.33406 2.34128 2.46379 2.46906 2.47272 2.47616 2.62005 2.62407 2.62734 2.81107 2.81526 2.81814 2.82366 2.97489 2.97922 2.9824 3.14769 3.15086 3.1546 3.15763 3.2969 3.30086 3.30477 3.3093 3.4297 3.43495 3.43871 3.44278 3.57676 3.58085 3.58423 3.58986 3.75137 3.75558 3.75823 4.08487 4.08779 4.0911 4.33388 4.33632 4.34014 4.48804 4.4915 4.4948 4.6122 4.61803 4.62234 4.80695 4.80988 4.81256 4.81756 
27 0.16591 0.32341 0.50968 0.64323 0.83371 1.00517 1.17458 1.33789 1.50358 1.6665 1.85947 2.07067 2.34394 2.48368 2.63645 2.82867 2.99174 3.16592 3.31599 3.45039 3.59436 3.76813 4.09978 4.34671 4.50543 4.63529 4.82233 
0 
56 0.1563 0.16136 0.31242 0.3179 0.49903 0.50348 0.50824 0.63256 0.63775 0.82146 0.82655 0.99287 0.99931 1.15904 1.16549 1.32307 1.32879 1.49181 1.49709 1.65679 1.6627 1.84757 1.8533 2.06084 2.06636 2.18733 2.19689 2.33289 2.33858 2.47315 2.47842 2.62713 2.63147 2.81685 2.82197 2.98115 2.98621 3.15343 3.15907 3.30281 3.30893 3.43877 3.44462 3.5831 3.58893 3.75618 3.76169 4.08987 4.09654 4.33848 4.49334 4.4989 4.61885 4.62669 4.81208 4.81603 
16 0.16266 0.32137 0.50619 0.82824 1.17024 1.5011 1.66288 1.85631 2.63311 2.98868 3.16284 3.31238 3.76475 4.34218 4.50157 4.81724 
27 0.17217 0.32937 0.51503 0.64824 0.83729 1.00892 1.17941 1.34183 1.50761 1.67553 1.86349 2.07521 2.34883 2.49079 2.64203 2.83305 2.99905 3.16977 3.32077 3.45502 3.59939 3.77268 4.10421 4.35211 4.50926 4.6426 4.82625 
19 0.17282 0.32865 0.51477 0.64847 0.83719 1.50895 1.67323 2.07496 2.2028 2.49041 2.64125 2.83222 2.999 3.17214 3.59845 3.77198 4.35096 4.50918 4.64178 
30 0.17198 0.32885 0.51467 0.52003 0.64882 0.83788 1.00763 1.0132 1.17852 1.3408 1.50774 1.67113 1.86422 2.07465 2.20699 2.34677 2.4891 2.64215 2.83317 2.99706 3.16995 3.32088 3.45489 3.59807 3.7731 4.10304 4.35107 4.50985 4.63821 4.8269 
48 0.16711 0.17358 0.3229 0.32697 0.51038 0.6429 0.64819 0.83195 0.83535 1.00325 1.00852 1.16796 1.17567 1.33631 1.50383 1.66768 1.675 1.85757 1.86404 2.06933 2.07418 2.19761 2.20651 2.34265 2.34935 2.48452 2.4923 2.63827 2.82858 2.83363 2.99311 3.16293 3.16852 3.31689 3.4482 3.45481 3.59373 3.60005 3.76849 3.77275 4.09935 4.34731 4.50603 4.5131 4.63014 4.63593 4.82203 4.82827 
56 0.1538 0.15832 0.3103 0.31481 0.49631 0.50083 0.62944 0.63352 0.81901 0.82403 0.99059 0.99648 1.15677 1.16294 1.32078 1.32623 1.48886 1.49401 1.65043 1.65662 1.8455 1.85067 2.05872 2.06305 2.18431 2.19042 2.33079 2.33566 2.46921 2.47447 2.62467 2.62879 2.81435 2.81903 2.97849 2.9836 3.15103 3.15609 3.30049 3.30598 3.43602 3.44042 3.58026 3.58452 3.75409 3.75903 4.08776 4.09236 4.33651 4.34095 4.49136 4.49641 4.6148 4.6227 4.80997 4.81343 
0 
11 0.16813 0.50959 0.64477 0.83106 1.00627 1.3369 2.63681 3.31614 3.76706 4.34607 4.82422 
25 0.1644 0.31984 0.50699 0.64063 0.82972 1.00129 1.33223 1.49982 1.66444 1.85501 2.06771 2.34009 2.48123 2.63412 2.82469 2.98952 3.16239 3.31242 3.44584 3.59011 3.76537 4.09738 4.34425 4.50307 4.81841 
90 0.14767 0.15198 0.15542 0.30383 0.30747 0.31129 0.31514 0.49037 0.49496 0.4979 0.50253 0.62254 0.62701 0.63066 0.63532 0.81308 0.81683 0.82019 0.82416 0.98557 0.98879 0.99301 1.14992 1.15397 1.15915 1.3148 1.3194 1.32308 1.48293 1.48732 1.49056 1.49497 1.64404 1.6511 1.65403 1.84027 1.84306 1.84739 2.05353 2.05651 2.0615 2.17886 2.18484 2.1916 2.32514 2.32827 2.33238 2.46072 2.46713 2.47082 2.47576 2.6174 2.622 2.62519 2.80866 2.81302 2.81633 2.97245 2.97724 2.98044 3.14524 3.14859 3.15283 3.29449 3.29867 3.30295 3.4269 3.43303 3.43691 3.44163 3.57436 3.57864 3.58276 3.74902 3.7527 3.75618 4.08247 4.0853 4.33154 4.33384 4.48561 4.48908 4.4927 4.60975 4.6167 4.62127 4.80458 4.80765 4.81047 4.81529 
44 0.15377 0.15839 0.31021 0.497 0.50084 0.63036 0.63607 0.81892 0.82399 0.99016 0.99714 1.15675 1.32064 1.32657 1.48917 1.49391 1.65568 1.84485 2.05801 2.18568 2.33032 2.4726 2.62502 2.62918 2.81537 2.81949 2.97931 2.98382 3.1511 3.15832 3.30041 3.30664 3.43704 3.58081 3.75371 3.75894 4.08705 4.3358 4.49096 4.49605 4.61548 4.62563 4.80972 4.8137 
58 0.1548 0.15987 0.31134 0.31624 0.497 0.50196 0.50642 0.62997 0.63452 0.82013 0.82545 0.99178 0.99788 1.15771 1.16435 1.32185 1.32817 1.48984 1.49535 1.65119 1.65799 1.84662 1.85206 2.05985 2.06541 2.18567 2.19217 2.33188 2.33766 2.46984 2.47566 2.62563 2.63051 2.81555 2.82026 2.97948 2.98489 3.15207 3.1574 3.30155 3.30818 3.43314 3.43884 3.44458 3.58135 3.58617 3.75519 3.76061 4.08888 4.09367 4.33771 4.34205 4.49244 4.49791 4.61638 4.62465 4.81114 4.81464 
28 0.15346 0.30866 0.49644 0.62947 0.81848 0.98836 1.15588 1.32069 1.48948 1.6557 1.84298 2.05625 2.18739 2.32853 2.47305 2.62428 2.81434 2.97917 3.14911 3.29957 3.43556 3.57997 3.75183 4.08532 4.33396 4.48914 4.62114 4.8079 
63 0.15326 0.15805 0.30987 0.31515 0.49575 0.50031 0.50592 0.62942 0.63436 0.81842 0.82292 0.82858 0.98966 0.99597 1.1561 1.16338 1.32 1.32594 1.33068 1.48837 1.49301 1.65417 1.6584 1.8447 1.84992 1.85559 2.05794 2.06203 2.18386 2.19123 2.33007 2.3347 2.47095 2.47525 2.62443 2.62867 2.81371 2.81847 2.8253 2.978 2.98321 3.15032 3.15596 3.29984 3.30621 3.31015 3.43622 3.44188 3.57974 3.58433 3.75315 3.75848 4.08704 4.09123 4.33581 4.3395 4.49059 4.49561 4.61449 4.62289 4.80923 4.8127 4.81821 
11 0.17077 0.32535 0.51234 1.00707 1.33823 1.50688 2.82882 2.99551 3.16615 4.50751 4.82178 
117 0.1772 0.18013 0.18277 0.18667 0.33349 0.33656 0.33926 0.34245 0.52 0.523 0.52536 0.52806 0.53326 0.6533 0.65606 0.65879 0.66234 0.84273 0.84602 0.84826 0.85166 1.01309 1.01625 1.01941 1.02308 1.18011 1.18403 1.18736 1.19072 1.34448 1.34827 1.35116 1.35435 1.51249 1.51576 1.51835 1.52171 1.67833 1.68091 1.6844 1.69043 1.86846 1.8713 1.87411 1.87713 1.88558 2.0811 2.08395 2.08692 2.09603 2.20894 2.21274 2.21778 2.35368 2.3564 2.3595 2.36335 2.36903 2.49438 2.49743 2.49996 2.50369 2.64746 2.65055 2.65286 2.65814 2.83867 2.84166 2.84406 2.84729 2.85342 3.00203 3.00569 3.0082 3.01226 3.17406 3.17689 3.17953 3.18208 3.18629 3.32388 3.3277 3.33045 3.33342 3.4598 3.463 3.4659 3.47083 3.60449 3.60722 3.61028 3.61436 3.77735 3.7807 3.78305 3.78576 3.79114 4.11004 4.11254 4.11548 4.12278 4.35896 4.36116 4.36449 4.3745 4.51424 4.51783 4.52012 4.52365 4.64204 4.64602 4.64972 4.83259 4.83515 4.83739 4.84019 4.84435 
36 0.16564 0.3213 0.32556 0.50818 0.51294 0.6415 0.64871 0.83099 1.00258 1.17289 1.33417 1.50106 1.66561 1.85739 2.06837 2.20001 2.34038 2.35152 2.48252 2.49051 2.63567 2.82691 2.83282 2.99036 3.16362 3.31428 3.44862 3.59192 3.59968 3.76634 4.09678 4.34473 4.50328 4.63192 4.81987 4.82539 
30 0.16969 0.32579 0.51222 0.51924 0.64615 0.83461 1.00652 1.17655 1.33957 1.50523 1.66983 1.86109 2.07295 2.20233 2.34568 2.35434 2.4868 2.6397 2.83166 2.99509 3.16779 3.31841 3.45255 3.59744 3.77041 4.10161 4.34911 4.50742 4.63779 4.82549 
29 0.16363 0.31954 0.50631 0.63985 0.82866 1.00183 1.16783 1.33182 1.49964 1.66219 1.85433 2.06542 2.19509 2.33794 2.48062 2.63295 2.82396 2.98875 3.16057 3.31224 3.44589 3.58874 3.764 4.09412 4.342 4.50101 4.62831 4.81724 4.82276 
0 
0 
16 0.16569 0.3247 0.64267 0.83179 1.66721 2.06857 2.34294 2.48251 2.63606 2.99148 3.44867 3.59269 3.7667 4.09775 4.34496 4.50338 
16 0.17416 0.51837 0.83976 1.34345 1.51171 1.67279 2.07582 2.64352 3.00089 3.17363 3.32294 3.77502 4.10477 4.35194 4.51092 4.82976 
0 
80 0.18103 0.18433 0.18975 0.33745 0.34101 0.34606 0.52484 0.52819 0.53262 0.65732 0.66114 0.66747 0.84713 0.85035 0.85518 1.01877 1.02292 1.03255 1.18569 1.19043 1.35 1.35386 1.36414 1.51745 1.52118 1.5288 1.68175 1.68604 1.69722 1.87203 1.87635 1.88065 2.08464 2.08845 2.1035 2.21405 2.22 2.3577 2.362 2.36901 2.49906 2.50351 2.51148 2.65179 2.65497 2.66372 2.84351 2.84724 2.85141 3.00761 3.01186 3.17819 3.18185 3.18596 3.32965 3.33296 3.33958 3.46365 3.46756 3.47388 3.60818 3.61289 3.61989 3.7824 3.78537 3.79184 4.1133 4.11701 4.12861 4.3615 4.3655 4.38111 4.51945 4.52243 4.52834 4.64776 4.65313 4.8365 4.83984 4.84361 
20 0.168 0.32383 0.51214 0.64395 1.33764 1.50603 1.6688 1.86228 2.0695 2.34259 2.63631 2.99465 3.31585 3.59473 3.76818 4.09963 4.34659 4.50454 4.63552 4.824 
43 0.16582 0.17161 0.32219 0.32624 0.50906 0.51342 0.64263 0.64863 0.83173 0.83621 1.00237 1.00818 1.17062 1.17916 1.33537 1.50227 1.66627 1.85728 1.86208 2.06917 2.19792 2.34159 2.34756 2.48366 2.63677 2.82757 2.83319 2.99169 3.16412 3.1686 3.3156 3.44998 3.59263 3.59861 3.76708 3.77004 4.09768 4.34568 4.50434 4.51012 4.63181 4.82103 4.82581 
94 0.1582 0.16183 0.16437 0.17053 0.31495 0.31844 0.32137 0.32689 0.50088 0.50458 0.50747 0.51227 0.63466 0.63806 0.64069 0.8235 0.82748 0.82981 0.83601 0.99475 0.99882 1.00192 1.00782 1.16082 1.16512 1.16908 1.32489 1.33003 1.3334 1.49352 1.49754 1.50036 1.65516 1.66054 1.66336 1.67096 1.84954 1.85269 1.85605 1.85968 2.06281 2.06591 2.18906 2.19415 2.33492 2.33812 2.343 2.4746 2.47879 2.48131 2.48732 2.62986 2.63291 2.63581 2.8191 2.8229 2.82543 2.82959 2.98274 2.98746 2.99128 3.15557 3.15913 3.16197 3.30455 3.30958 3.31242 3.44075 3.44438 3.44729 3.58503 3.58835 3.59172 3.59765 3.75832 3.76253 3.76493 3.77216 4.0918 4.09466 4.10316 4.34059 4.34302 4.35147 4.49561 4.49994 4.50244 4.61964 4.62596 4.62942 4.81433 4.81712 4.81998 4.82337 
32 0.15829 0.31418 0.50073 0.63439 0.82378 0.99542 1.16159 1.32596 1.49391 1.6584 1.84804 1.8538 2.06146 2.18997 2.33377 2.47543 2.62874 2.81912 2.82608 2.98345 3.15559 3.3061 3.44081 3.58435 3.59295 3.75871 4.08975 4.33754 4.49581 4.62401 4.81272 4.81898 
59 0.16681 0.17042 0.3237 0.32719 0.51101 0.51507 0.64321 0.64752 0.83411 0.83835 1.00302 1.00751 1.17305 1.17796 1.33623 1.34111 1.50337 1.50726 1.66783 1.67436 1.85805 1.86276 2.07016 2.07478 2.20044 2.20718 2.34256 2.34705 2.35298 2.48495 2.48949 2.6377 2.64104 2.82923 2.83393 2.99336 2.99882 3.16599 3.16979 3.31539 3.31889 3.45017 3.45434 3.5936 3.59846 3.60567 3.76755 3.77097 3.77801 4.09914 4.10353 4.34766 4.3532 4.505 4.50789 4.63288 4.6382 4.82367 4.82853 
64 0.171 0.17563 0.32601 0.33018 0.51368 0.51751 0.52416 0.64563 0.64903 0.65419 0.836 0.84125 1.00552 1.01029 1.02029 1.17162 1.17743 1.18292 1.33791 1.34122 1.50679 1.51093 1.66995 1.67415 1.86008 1.86471 1.8713 2.07277 2.07784 2.20154 2.20551 2.34565 2.34932 2.35645 2.48789 2.4922 2.64132 2.64485 2.8318 2.83678 2.99602 3.00123 3.16721 3.17074 3.17612 3.31752 3.32121 3.45164 3.45594 3.5969 3.60118 3.77173 3.77529 4.1019 4.10598 4.35061 4.35533 4.50895 4.51242 4.63565 4.64012 4.8252 4.82899 4.83388 
31 0.16098 0.31755 0.50372 0.63817 0.82682 0.99536 1.00121 1.16192 1.32973 1.49662 1.66018 1.84992 1.85636 2.06427 2.19377 2.33566 2.47868 2.63171 2.8226 2.98627 3.1587 3.31003 3.44262 3.58672 3.76182 4.09229 4.34086 4.49887 4.62709 4.81559 4.82067 
50 0.16945 0.17494 0.3254 0.33209 0.51241 0.51706 0.64576 0.66261 0.8352 0.84015 1.00631 1.01223 1.17377 1.17997 1.33696 1.34658 1.50567 1.66862 1.67425 1.86048 1.86584 2.07217 2.201 2.34481 2.3526 2.48633 2.49317 2.63981 2.83054 2.83561 2.99453 3.16749 3.17296 3.31762 3.32538 3.45175 3.45888 3.59567 3.60225 3.77098 3.78343 4.10121 4.11667 4.34939 4.36732 4.50723 4.51448 4.63517 4.82383 4.82875 
5 0.51712 0.64812 1.00899 2.07566 4.83046 
19 0.16675 0.32634 0.5124 0.83208 1.50284 1.66922 1.85779 2.07251 2.3437 2.48482 2.63717 2.82827 2.99258 3.31809 3.59609 3.76934 4.34746 4.50595 4.82081 
111 0.16219 0.1651 0.16754 0.17089 0.31889 0.32177 0.32456 0.3276 0.50459 0.50807 0.51022 0.51274 0.63819 0.64101 0.64381 0.64723 0.82752 0.8306 0.83317 0.83579 0.99897 1.00182 1.00507 1.01043 1.16397 1.16732 1.17133 1.17548 1.32862 1.3325 1.33506 1.33788 1.49728 1.50108 1.50365 1.50659 1.65788 1.66316 1.66615 1.66944 1.85385 1.85608 1.85912 1.86235 2.06686 2.0695 2.07211 2.19186 2.19601 2.19866 2.20532 2.33913 2.34148 2.34435 2.34861 2.47801 2.48155 2.48439 2.48777 2.63337 2.63618 2.6383 2.82275 2.82594 2.82822 2.83094 2.83552 2.98674 2.99012 2.99234 2.99588 3.15943 3.16204 3.16492 3.16704 3.30826 3.31189 3.315 3.31758 3.4438 3.44687 3.44991 3.45302 3.58828 3.59161 3.59403 3.59735 3.76234 3.7656 3.76805 3.77028 4.09581 4.09822 4.10091 4.14662 4.34468 4.3468 4.35036 4.49989 4.5031 4.50537 4.50809 4.62276 4.62822 4.63207 4.63528 4.81809 4.82057 4.82251 4.82511 4.83113 
0 
0 
0 
38 0.17107 0.32711 0.51426 0.51933 0.64825 0.83618 0.84144 1.00538 1.01326 1.17504 1.33942 1.50633 1.67071 1.86025 1.86629 2.07404 2.20249 2.34627 2.35269 2.4888 2.64101 2.83179 2.83876 2.99578 3.16806 3.1729 3.31971 3.45271 3.59744 3.77133 3.7771 4.10267 4.35001 4.50777 4.51429 4.63669 4.825 4.83046 
177 0.18306 0.18614 0.1884 0.19046 0.19315 0.19803 0.33945 0.34187 0.34437 0.34647 0.34858 0.35215 0.36343 0.52571 0.52921 0.53109 0.53312 0.53517 0.5379 0.54415 0.6589 0.66175 0.66419 0.66627 0.66881 0.67262 0.84863 0.85155 0.85393 0.85578 0.8583 0.86176 0.89615 1.02005 1.02249 1.02535 1.02779 1.03065 1.03535 1.18604 1.18919 1.19214 1.19475 1.19734 1.20157 1.35053 1.35419 1.35655 1.35895 1.36149 1.36675 1.5186 1.52197 1.52417 1.52633 1.52887 1.53409 1.6832 1.68635 1.68854 1.69118 1.69442 1.70045 1.87514 1.87727 1.88005 1.88231 1.88454 1.88867 1.89611 2.08805 2.09025 2.09245 2.09519 2.09964 2.11344 2.21389 2.21796 2.22069 2.22456 2.22927 2.36011 2.36236 2.36476 2.36726 2.37013 2.37405 2.37995 2.50054 2.50358 2.50607 2.50869 2.51165 2.51605 2.65404 2.65661 2.65887 2.66081 2.66451 2.672 2.84377 2.84699 2.84923 2.85124 2.85375 2.85627 2.86239 3.00774 3.01111 3.01347 3.01565 3.01847 3.02445 3.18081 3.18329 3.18597 3.18784 3.19012 3.19323 3.20252 3.33029 3.3333 3.33604 3.33807 3.34022 3.34398 3.46582 3.4681 3.47072 3.47294 3.47557 3.48012 3.60986 3.61273 3.61497 3.61754 3.62033 3.62417 3.63488 3.78368 3.78687 3.78917 3.79095 3.7933 3.79693 3.8034 4.11681 4.11901 4.12125 4.12382 4.1279 4.14118 4.36568 4.36753 4.36967 4.37252 4.37678 4.39669 4.52088 4.52354 4.52601 4.52786 4.53045 4.53431 4.64545 4.64985 4.65314 4.65585 4.65937 4.67086 4.83947 4.84174 4.84355 4.84556 4.84783 4.8507 4.85605 
0 
0 
68 0.15564 0.16017 0.16555 0.31295 0.31763 0.49853 0.50335 0.5072 0.63117 0.63526 0.63921 0.82113 0.82636 0.83118 0.99293 0.99815 1.1592 1.16439 1.32343 1.32886 1.49081 1.49557 1.5005 1.65497 1.65998 1.66708 1.84793 1.85271 1.85821 2.06104 2.0656 2.18798 2.19303 2.33316 2.33794 2.47177 2.47735 2.4829 2.62657 2.63124 2.81774 2.8221 2.82696 2.98063 2.9854 3.15384 3.15882 3.1637 3.3033 3.30887 3.43833 3.44296 3.58244 3.58659 3.59249 3.75714 3.76244 4.0901 4.09486 4.33879 4.34339 4.49378 4.49889 4.62031 4.62577 4.81285 4.81655 4.82105 
7 0.51532 0.83617 1.51005 2.35527 2.83703 3.77277 4.5134 
38 0.16752 0.32387 0.51004 0.51495 0.6428 0.6491 0.833 0.83725 1.00206 1.00692 1.17133 1.33431 1.33949 1.50328 1.66826 1.85875 2.0703 2.19925 2.3437 2.48404 2.49114 2.63811 2.82759 2.83195 2.99301 3.16487 3.17066 3.315 3.31945 3.44944 3.59402 3.76813 4.09864 4.34725 4.50514 4.63284 4.82194 4.82724 
47 0.17254 0.19015 0.32917 0.3469 0.51589 0.52289 0.64835 0.65282 0.83714 0.84252 1.00833 1.01683 1.1788 1.34151 1.50816 1.51285 1.6739 1.86568 1.87605 2.07512 2.09742 2.20626 2.348 2.35594 2.49073 2.64196 2.8337 2.83883 2.99689 3.17032 3.17617 3.32154 3.45488 3.46572 3.59861 3.60742 3.77308 3.78192 4.10394 4.13155 4.35234 4.36386 4.51038 4.63915 4.82613 4.82988 4.84574 
2 0.32585 3.76879 
1 1.00272 
0 
11 0.16342 0.50439 0.83005 1.00176 1.50132 1.8564 2.8236 3.15957 3.76328 4.09403 4.34208 
60 0.1697 0.1732 0.32612 0.32993 0.5125 0.51607 0.64526 0.64943 0.83521 0.83922 1.00501 1.00891 1.01454 1.17537 1.18022 1.33865 1.34257 1.50563 1.51013 1.66946 1.6746 1.85963 1.8645 1.87089 2.07274 2.0771 2.20291 2.34499 2.34933 2.35511 2.48684 2.49084 2.49995 2.64021 2.64449 2.83121 2.83581 2.99548 3.00033 3.1677 3.17106 3.31881 3.32221 3.45167 3.45554 3.59619 3.60113 3.77044 3.77346 3.78198 4.10094 4.1048 4.34946 4.35398 4.50785 4.5112 4.63607 4.82466 4.82852 4.83285 
114 0.16965 0.1722 0.17502 0.17837 0.32564 0.32891 0.33143 0.33506 0.51357 0.51612 0.51842 0.52103 0.52923 0.64591 0.64882 0.65226 0.65764 0.83612 0.83852 0.84145 0.84525 1.00585 1.00929 1.01223 1.01613 1.17456 1.17816 1.18111 1.18807 1.33919 1.34224 1.34505 1.36733 1.50635 1.50905 1.51215 1.52253 1.67023 1.6733 1.67694 1.68294 1.86023 1.86381 1.86672 1.86951 2.07269 2.07549 2.0789 2.08975 2.20286 2.20667 2.21151 2.34501 2.34812 2.35113 2.35459 2.35974 2.48714 2.48992 2.49334 2.49749 2.64061 2.64301 2.64579 2.65462 2.83173 2.83423 2.83749 2.84108 2.99543 2.99767 3.00143 3.01239 3.16719 3.17031 3.17279 3.17643 3.31815 3.32106 3.32358 3.32906 3.45183 3.45517 3.45767 3.46183 3.59659 3.5992 3.60219 3.60627 3.77116 3.77395 3.7763 3.78052 4.1017 4.10416 4.10704 4.11242 4.15156 4.35034 4.35259 4.35622 4.36351 4.50786 4.51048 4.51325 4.51844 4.63623 4.63934 4.64354 4.82484 4.82733 4.83006 4.83242 4.83781 
16 0.1661 0.32484 0.64416 1.00494 2.07024 2.34105 2.48776 2.63628 2.83176 2.99185 3.44954 3.59272 3.7684 4.34576 4.5048 4.82307 
29 0.17594 0.33224 0.51871 0.52448 0.65263 0.841 1.01302 1.18286 1.34454 1.51137 1.67891 1.86812 2.07937 2.35265 2.49431 2.64557 2.83734 3.00107 3.17329 3.32458 3.45927 3.60391 3.77627 4.10753 4.35553 4.51274 4.64326 4.83034 4.8356 
3 0.82694 0.99565 4.34098 
104 0.15421 0.15836 0.16115 0.1663 0.31058 0.31398 0.31721 0.32029 0.49685 0.50136 0.50386 0.50665 0.62968 0.634 0.63716 0.64032 0.81957 0.82302 0.82596 0.82839 0.99202 0.99486 0.99849 1.00565 1.15637 1.16035 1.16424 1.16765 1.32118 1.32575 1.32881 1.33233 1.48936 1.49334 1.49609 1.49927 1.65065 1.65664 1.65979 1.66316 1.84737 1.84988 1.8535 2.06068 2.06358 2.06725 2.1852 2.19035 2.1935 2.33212 2.33506 2.33896 2.46813 2.47329 2.4767 2.47922 2.62408 2.6286 2.63141 2.81504 2.81947 2.82223 2.8261 2.97895 2.9837 2.98633 2.99145 3.15233 3.15534 3.15909 3.16258 3.30096 3.3051 3.30854 3.31195 3.4335 3.43919 3.44248 3.44546 3.58085 3.58518 3.58792 3.59368 3.75566 3.75922 3.76194 3.7645 4.08958 4.09217 4.09581 4.33855 4.34079 4.34631 4.49213 4.4956 4.49868 4.50238 4.61611 4.6217 4.62585 4.81136 4.81446 4.817 4.82085 
40 0.17388 0.33016 0.33716 0.51693 0.52287 0.65076 0.84019 0.84893 1.01195 1.18103 1.34299 1.51056 1.67358 1.86709 1.88002 2.07681 2.20654 2.34944 2.35682 2.49213 2.64415 2.83562 2.84421 2.99943 3.17274 3.18372 3.32327 3.4574 3.60066 3.60971 3.77503 3.78565 4.10521 4.35328 4.36415 4.51137 4.52515 4.64111 4.82884 4.83427 
113 0.17683 0.17957 0.18277 0.18843 0.33251 0.33551 0.33811 0.3423 0.52022 0.52307 0.52566 0.52958 0.6529 0.65599 0.65916 0.66506 0.84231 0.84491 0.84793 0.85203 1.01236 1.01624 1.01944 1.02444 1.18016 1.18401 1.18719 1.19253 1.34569 1.34879 1.35192 1.35961 1.51268 1.51562 1.51874 1.52572 1.67732 1.68083 1.68484 1.69911 1.86753 1.87072 1.87366 1.87863 1.8966 2.07962 2.08273 2.08635 2.09624 2.2077 2.21201 2.21668 2.35271 2.35611 2.3597 2.36452 2.49431 2.49718 2.50063 2.50586 2.64708 2.64986 2.6535 2.66176 2.83834 2.84116 2.84409 2.84717 3.00294 3.00574 3.00955 3.1736 3.17685 3.17929 3.18269 3.1961 3.32518 3.32797 3.33075 3.3376 3.45911 3.46248 3.46562 3.47234 3.60407 3.60775 3.61225 3.61974 3.77734 3.78007 3.78227 3.78653 3.7952 4.10853 4.11132 4.11461 4.12336 4.35719 4.35969 4.36321 4.3733 4.51414 4.51687 4.51954 4.52404 4.6429 4.64646 4.65135 4.83164 4.83419 4.83677 4.83978 4.84599 
12 0.32685 0.51419 1.00771 1.33869 1.50808 1.86351 3.16734 3.31919 3.77075 4.10496 4.34984 4.82263 
58 0.15297 0.15791 0.3093 0.31407 0.49539 0.50042 0.62862 0.63367 0.81849 0.8236 0.99016 0.99571 1.156 1.16287 1.16861 1.32 1.32598 1.48823 1.49351 1.6516 1.65658 1.84487 1.84975 2.05804 2.06243 2.184 2.1904 2.33003 2.33479 2.46962 2.47493 2.62413 2.62872 2.8135 2.81868 2.97772 2.98328 3.15041 3.15571 3.29958 3.3058 3.31012 3.43527 3.44022 3.57945 3.58437 3.7534 3.75847 4.08697 4.0913 4.33594 4.33975 4.49058 4.49581 4.61482 4.62333 4.80928 4.81285 
15 0.16715 0.51193 0.83259 1.00478 1.50504 1.66806 1.86086 2.48633 2.63689 2.99477 3.16823 3.31821 3.59288 3.7683 4.34774 
22 0.16862 0.32585 0.51199 0.83583 1.33825 1.50478 1.67076 1.86046 2.35038 2.48768 2.63756 2.83307 2.99514 3.16756 3.31733 3.45273 3.59876 3.76788 4.10008 4.34768 4.50537 4.63717 
59 0.17086 0.17556 0.32646 0.33042 0.51418 0.51791 0.64723 0.65168 0.83644 0.84062 1.00508 1.00949 1.01395 1.17513 1.17991 1.33948 1.34414 1.50623 1.51067 1.67023 1.67534 1.86028 1.86612 2.07381 2.0788 2.203 2.21118 2.34592 2.35084 2.36768 2.48816 2.4932 2.64162 2.64666 2.83183 2.83686 2.99625 3.00151 3.16867 3.17246 3.32067 3.32632 3.45304 3.45774 3.597 3.6019 3.77233 3.77563 4.10238 4.10799 4.35062 4.35547 4.50918 4.51288 4.63633 4.64419 4.82542 4.82911 4.83336 
30 0.16688 0.32308 0.50957 0.64311 0.83292 1.00338 1.17157 1.3351 1.50279 1.66752 1.85634 1.86219 2.07312 2.19865 2.34222 2.48399 2.63711 2.82784 2.99192 3.16469 3.31489 3.45104 3.59274 3.76714 4.10045 4.34599 4.50479 4.63208 4.8214 4.82657 
71 0.15754 0.16245 0.31399 0.31911 0.49973 0.50479 0.50829 0.63366 0.63881 0.82272 0.82766 0.83204 0.99394 0.99897 1.00324 1.16016 1.16636 1.17157 1.3241 1.32993 1.3342 1.49242 1.49805 1.65459 1.65997 1.66449 1.84896 1.85404 1.85823 2.06183 2.06671 2.18724 2.19399 2.3342 2.33895 2.34366 2.4742 2.47948 2.62868 2.63274 2.81882 2.82323 2.82896 2.98284 2.98734 3.1546 3.15997 3.1639 3.30396 3.31004 3.31428 3.43998 3.44579 3.58444 3.58884 3.75768 3.76281 3.76701 4.09151 4.09637 4.3404 4.34732 4.4949 4.49983 4.50508 4.61752 4.62606 4.63207 4.81393 4.81735 4.82299 
30 0.17216 0.32776 0.51463 0.64776 0.83619 1.0102 1.17792 1.34175 1.50795 1.67316 1.86481 2.07346 2.20546 2.34677 2.35707 2.48872 2.64076 2.83191 2.83801 2.99556 3.16872 3.32056 3.45416 3.59967 3.77146 4.10294 4.34967 4.50776 4.63543 4.82645 
28 0.17314 0.33016 0.51548 0.64822 0.83817 1.01027 1.1789 1.34175 1.50782 1.67444 1.86366 2.075 2.206 2.34918 2.48874 2.64223 2.83549 2.99776 3.17029 3.32033 3.45558 3.60018 3.77311 4.10228 4.35203 4.51206 4.6387 4.82847 
99 0.17586 0.17902 0.1829 0.33062 0.33417 0.33707 0.34277 0.51856 0.52135 0.5242 0.52968 0.6514 0.65496 0.65884 0.84026 0.84352 0.84682 0.85201 1.01145 1.0155 1.01932 1.02768 1.17739 1.18235 1.18627 1.34352 1.34678 1.35042 1.36236 1.51037 1.51367 1.5171 1.52934 1.67586 1.67967 1.68432 1.86587 1.86958 1.87271 1.87929 2.07845 2.08191 2.08694 2.20556 2.21026 2.21622 2.35111 2.35471 2.35831 2.36393 2.49327 2.49657 2.50101 2.51551 2.64556 2.64876 2.65397 2.83656 2.8398 2.84334 2.84808 3.00032 3.00344 3.00765 3.17273 3.17618 3.17923 3.18458 3.32376 3.32703 3.33051 3.45738 3.46128 3.46507 3.60206 3.60583 3.61 3.61888 3.77577 3.77899 3.78165 3.78746 4.10724 4.11062 4.11539 4.3559 4.35899 4.36364 4.51228 4.51576 4.51908 4.52678 4.63879 4.64346 4.64913 4.8303 4.83309 4.83627 4.84036 
29 0.16948 0.326 0.51244 0.64613 0.83533 1.00607 1.1765 1.33864 1.50592 1.67057 1.86188 2.07241 2.2046 2.34607 2.4871 2.6401 2.83096 2.99482 3.1677 3.31853 3.45326 3.59688 3.77055 4.10096 4.34894 4.50745 4.63775 4.82437 4.83139 
59 0.16794 0.17134 0.32243 0.32663 0.51061 0.51356 0.5181 0.64315 0.64707 0.83349 0.83594 1.00227 1.00781 1.16919 1.17621 1.33557 1.34012 1.50302 1.50622 1.66792 1.67229 1.85698 1.8619 2.0699 2.07369 2.19985 2.20709 2.34204 2.34669 2.48485 2.4882 2.6386 2.64109 2.8291 2.8322 2.99394 2.99877 3.16385 3.16811 3.31589 3.3199 3.44879 3.45364 3.59471 3.59851 3.7673 3.77116 4.09938 4.10283 4.34817 4.35331 4.5033 4.50759 4.51315 4.63243 4.63706 4.82243 4.82539 4.82933 
15 0.1668 0.32117 0.50876 0.64032 0.83447 1.00382 1.49982 2.48099 2.63487 2.8254 3.16294 3.31411 3.4481 3.76486 4.50188 
28 0.15164 0.30726 0.49454 0.62732 0.81647 0.98722 1.15364 1.31925 1.487 1.65332 1.84196 2.05515 2.18364 2.32736 2.4701 2.62231 2.81251 2.9771 3.14801 3.29838 3.43385 3.57821 3.75158 4.08412 4.33257 4.48848 4.62071 4.80673 
36 0.1665 0.32368 0.50937 0.51337 0.64403 0.83166 0.8366 1.00354 1.17265 1.33554 1.50224 1.50677 1.66611 1.67439 1.8576 1.86383 2.06983 2.19844 2.34292 2.35024 2.48412 2.49288 2.63721 2.8277 2.83297 2.99189 3.16494 3.31576 3.45 3.59326 3.76757 4.09822 4.34626 4.50479 4.63247 4.82103 
32 0.17491 0.33058 0.51621 0.64969 0.8383 1.0112 1.17864 1.34296 1.50958 1.67282 1.86434 1.87645 2.07624 2.20272 2.22157 2.34835 2.35796 2.4905 2.64385 2.83428 2.9995 3.17159 3.32302 3.45607 3.59974 3.77454 4.10502 4.35268 4.51172 4.6399 4.8278 4.83545 

177
