# Supplementary material for: Deciphering the Contribution of Oriens-Lacunosum/Moleculare (OLM) Cells to Intrinsic θ Rhythms Using Biophysical Local Field Potential (LFP) Models
Source: eNeuro. 2018 Sep 4;5(4):ENEURO.0146-18.2018. doi: 10.1523/ENEURO.0146-18.2018 (PMC6140113; doi:10.1523/ENEURO.0146-18.2018)
Supplement: Supplementary file 2 — Supplementary Code. Download supplement 2, GZ file [file sup_enu-eN-NWR-0146-18-s02.gz › LFP_microcircuit-master/BSC-120-gi-0-gi_SD-0-PV12913020-dSD6.6ms-gnSD0.21-gpv3.0-gsb1.75-csb0.21-gbs3.0-cbs0.1344-spiketimes.txt]

3275

102


51 0.15475 0.30836 0.31319 0.49421 0.49899 0.62764 0.63297 0.98913 1.1547 1.16373 1.31863 1.32531 1.49183 1.64858 1.65541 1.84348 1.85037 2.05675 2.06087 2.18239 2.18929 2.32887 2.33513 2.46769 2.4733 2.62255 2.62718 2.81248 2.81739 2.97634 2.98193 3.149 3.1543 3.29849 3.30521 3.43329 3.43913 3.57837 3.5832 3.75209 3.75766 4.08581 4.09054 4.33456 4.33952 4.48932 4.49468 4.61317 4.6216 4.8083 4.81165 
0 
23 0.16723 0.51001 0.64287 1.17255 1.33542 1.50337 2.06912 2.19909 2.34092 2.48357 2.63655 2.82834 2.99158 3.16539 3.31525 3.44923 3.59273 3.76794 4.09724 4.34566 4.50444 4.63208 4.82129 
26 0.15895 0.31486 0.50153 0.63421 1.16423 1.32697 1.49534 1.65847 1.84909 2.0615 2.19122 2.33379 2.4759 2.62855 2.81975 2.98401 3.15575 3.30616 3.44085 3.58479 3.75895 4.09 4.33853 4.49604 4.62877 4.81348 
94 0.15727 0.16061 0.16492 0.31299 0.31641 0.31981 0.49921 0.50241 0.50519 0.5086 0.63217 0.63507 0.63828 0.6423 0.82777 0.99322 0.99877 1.15875 1.16241 1.1661 1.16989 1.32281 1.32744 1.33057 1.33436 1.49402 1.4972 1.50104 1.6535 1.65838 1.66186 1.84788 1.85068 1.85429 2.06074 2.06363 2.06786 2.18662 2.19094 2.19574 2.33311 2.33582 2.33949 2.47218 2.47615 2.4793 2.48319 2.62727 2.63027 2.63285 2.81736 2.82042 2.82304 2.82659 2.98074 2.98479 2.98757 2.99203 3.15353 3.15633 3.15932 3.16217 3.30291 3.30693 3.30975 3.31284 3.43834 3.44119 3.44459 3.44849 3.58259 3.5858 3.58925 3.75669 3.76015 3.76282 3.76654 4.08988 4.09241 4.09619 4.33864 4.34098 4.34593 4.49372 4.49764 4.50029 4.61756 4.62311 4.62624 4.63015 4.81239 4.81491 4.81787 4.82163 
11 0.64655 1.34112 2.48666 2.63945 2.99379 3.1695 3.45307 3.5977 3.77069 4.50692 4.63722 
82 0.15441 0.15851 0.1643 0.30921 0.31323 0.31664 0.49574 0.50058 0.50318 0.50703 0.62826 0.63269 0.63647 0.82607 0.99081 0.99514 1.15466 1.15883 1.16424 1.16825 1.32029 1.32564 1.32933 1.49235 1.49605 1.64893 1.65543 1.65887 1.84606 1.84949 1.85433 2.05919 2.06236 2.18395 2.18934 2.19597 2.3307 2.33388 2.3381 2.46594 2.4721 2.47586 2.4796 2.62205 2.6268 2.62985 2.81386 2.81847 2.82117 2.82625 2.97783 2.98256 2.98521 3.15083 3.1542 3.15754 3.16158 3.29974 3.30435 3.30834 3.43199 3.43791 3.4421 3.5796 3.58404 3.58782 3.75424 3.75857 3.76146 4.0882 4.09106 4.33708 4.33962 4.49115 4.49596 4.49874 4.61449 4.62049 4.62506 4.81021 4.81337 4.81626 
60 0.15473 0.1586 0.31028 0.3146 0.49638 0.50054 0.50487 0.62985 0.63373 0.8248 0.99097 0.99677 1.15649 1.16228 1.32043 1.32583 1.49243 1.49725 1.65398 1.65753 1.84524 1.8498 2.05845 2.06208 2.18428 2.19029 2.33062 2.33425 2.47133 2.47552 2.62484 2.62846 2.81412 2.81859 2.82419 2.97834 2.98315 3.15083 3.15525 3.15861 3.30023 3.30587 3.43663 3.44114 3.58021 3.58422 3.75369 3.7585 3.76226 4.08753 4.09118 4.33626 4.33923 4.49096 4.49583 4.61487 4.62317 4.80996 4.81275 4.81726 
18 0.51187 0.64406 1.33804 1.50755 2.07058 2.486 2.63781 2.82854 2.99604 3.16621 3.3168 3.45294 3.59491 3.76802 4.09872 4.50501 4.63318 4.82792 
34 0.51618 0.64788 0.65173 1.34108 1.5086 1.51342 2.07432 2.07834 2.20518 2.48952 2.49317 2.49786 2.64224 2.64477 2.835 2.99756 3.0038 3.17059 3.17479 3.32281 3.45496 3.5982 3.60234 3.77322 3.77581 3.78154 4.10582 4.35261 4.51037 4.51343 4.63653 4.6407 4.64638 4.82817 
36 0.1637 0.32051 0.50619 0.51181 0.63878 0.64387 1.16837 1.33209 1.50008 1.66415 2.06588 2.07415 2.19631 2.34026 2.47992 2.48624 2.63428 2.82458 2.83191 2.98947 3.15979 3.16411 3.3123 3.4443 3.44967 3.58987 3.59538 3.7643 3.76783 4.0948 4.3437 4.50198 4.50782 4.62987 4.63712 4.81804 
1 2.49779 
20 0.51033 0.64338 1.33809 1.50653 2.07011 2.19955 2.34306 2.48501 2.63734 2.8286 2.99246 3.16759 3.31555 3.59298 3.76747 4.09786 4.34574 4.50411 4.63627 4.82307 
0 
1 2.50063 
40 0.16594 0.32313 0.50874 0.51277 0.64069 0.64505 1.16768 1.33361 1.50215 1.66581 1.85579 2.0682 2.07249 2.19785 2.34049 2.48185 2.48584 2.63612 2.63946 2.82721 2.99004 2.99403 3.1615 3.16602 3.31226 3.31834 3.44624 3.45171 3.5916 3.59615 3.76704 3.77051 4.09749 4.34584 4.50205 4.50643 4.63162 4.64015 4.8202 4.82507 
18 0.50386 0.63735 1.33172 1.84906 2.06345 2.33545 2.47898 2.63096 2.82196 2.98564 3.15884 3.30987 3.44449 3.76209 4.09495 4.33943 4.49844 4.81537 
23 0.50861 0.64204 1.17192 1.33518 2.06814 2.33908 2.482 2.48935 2.63537 2.82738 2.98992 3.16313 3.3136 3.44835 3.59109 3.59923 3.76707 3.77484 4.09605 4.34491 4.50425 4.63077 4.82015 
51 0.15358 0.30733 0.31184 0.49334 0.49799 0.62648 0.63085 0.98843 1.15366 1.15991 1.31796 1.32443 1.49302 1.65042 1.65514 1.84276 1.8478 2.05598 2.06054 2.18186 2.18956 2.32793 2.33246 2.46666 2.47195 2.62169 2.62604 2.81155 2.81626 2.97557 2.98106 3.14816 3.15311 3.29746 3.30381 3.43336 3.43775 3.57737 3.58197 3.75131 3.75654 4.08496 4.08943 4.33381 4.33896 4.48849 4.4938 4.61259 4.62121 4.80718 4.81066 
7 0.64971 2.0765 2.49106 2.64244 3.17142 3.77314 4.51062 
0 
80 0.15627 0.15987 0.16504 0.31161 0.31482 0.319 0.49714 0.50165 0.50424 0.50889 0.63001 0.63435 0.63782 0.99271 0.99923 1.157 1.16097 1.16579 1.322 1.32685 1.33008 1.4917 1.49568 1.50007 1.6508 1.65801 1.66265 1.84744 1.85052 2.06054 2.06375 2.18565 2.19101 2.19661 2.3325 2.33542 2.3398 2.46879 2.47464 2.47799 2.48246 2.62454 2.62895 2.63172 2.81553 2.81964 2.82246 2.828 2.97927 2.98427 2.98683 3.15277 3.15574 3.15932 3.30164 3.30576 3.30944 3.43359 3.43952 3.44344 3.44806 3.58124 3.58545 3.58883 3.756 3.75972 3.7626 4.08953 4.09238 4.33855 4.34121 4.49313 4.49719 4.49978 4.61655 4.62179 4.62683 4.81197 4.81476 4.81748 
50 0.1612 0.31469 0.32002 0.50247 0.50625 0.63489 0.63885 1.16055 1.16748 1.32761 1.33191 1.49716 1.50185 1.65989 1.84894 2.06198 2.0668 2.19122 2.19786 2.33416 2.3402 2.47637 2.48007 2.62963 2.63315 2.82027 2.82398 2.98531 2.98962 3.15523 3.15987 3.30585 3.31025 3.44015 3.44516 3.58518 3.58981 3.7592 3.7626 3.76629 4.09102 4.09578 4.33946 4.49599 4.49966 4.50413 4.62269 4.62902 4.814 4.81762 
10 0.64587 1.50496 2.07199 2.48934 2.64235 3.16606 3.3156 3.59927 3.76691 4.50488 
0 
19 0.16487 0.50752 0.64125 1.16979 1.50062 2.06706 2.33948 2.48238 2.63436 2.82571 2.99043 3.16245 3.59175 3.76556 4.09601 4.34329 4.50196 4.63084 4.81833 
0 
0 
0 
13 0.64565 1.50476 2.0724 2.34585 2.48679 2.6385 2.99365 3.16758 3.45347 3.59388 3.77039 4.50708 4.82514 
77 0.14924 0.15306 0.30212 0.30581 0.30937 0.48859 0.49337 0.49634 0.50375 0.62157 0.62602 0.62964 0.98382 0.98856 1.1484 1.15267 1.15769 1.31337 1.31884 1.32347 1.48376 1.48847 1.64251 1.64938 1.65307 1.8384 1.84164 1.84539 2.05164 2.0552 2.17713 2.18338 2.32331 2.32679 2.33077 2.46071 2.46635 2.46991 2.61608 2.62038 2.62354 2.80686 2.81148 2.81441 2.82037 2.97074 2.9762 2.97969 3.1435 3.14694 3.15049 3.15673 3.29265 3.29743 3.30126 3.42569 3.43104 3.43549 3.57253 3.57717 3.58105 3.747 3.75142 3.75431 4.08051 4.08371 4.32949 4.33229 4.48394 4.4885 4.49144 4.60813 4.61515 4.61978 4.80263 4.80592 4.80885 
20 0.51088 0.64222 1.16714 1.33531 1.50282 2.06851 2.19481 2.34342 2.48285 2.6366 2.82728 2.992 3.16245 3.31391 3.44731 3.59167 3.76514 4.09785 4.50248 4.62956 
46 0.15963 0.31448 0.50139 0.50589 0.63413 0.63894 0.9974 1.16056 1.16673 1.32544 1.33022 1.49713 1.65784 1.84961 2.06277 2.06742 2.18861 2.19526 2.3349 2.34098 2.47464 2.47977 2.62877 2.63285 2.81925 2.82353 2.98319 2.98822 3.15523 3.16009 3.30483 3.31012 3.44023 3.44538 3.58501 3.58925 3.75859 3.7631 4.09201 4.34061 4.49547 4.50017 4.61884 4.62695 4.81435 4.81834 
30 0.16138 0.31638 0.50505 0.63686 1.16564 1.33061 1.49862 1.66178 1.8508 2.06366 2.19397 2.33646 2.47919 2.63172 2.82246 2.98731 3.15683 3.16274 3.31013 3.44224 3.44995 3.58789 3.76179 4.09295 4.34154 4.49843 4.50229 4.62791 4.81567 4.81998 
54 0.17239 0.51437 0.51798 0.64552 0.64887 0.65234 1.17467 1.18069 1.33973 1.34417 1.5067 1.5109 1.86498 2.07279 2.07573 2.08017 2.20295 2.34662 2.35116 2.48707 2.48982 2.49333 2.49951 2.64063 2.64301 2.64871 2.83274 2.83659 2.99625 3.00033 3.16649 3.17009 3.17378 3.31936 3.32283 3.452 3.4561 3.59648 3.6001 3.60606 3.7713 3.77378 3.77693 3.78306 4.10234 4.10706 4.35107 4.50742 4.51008 4.51324 4.63595 4.63946 4.82602 4.83008 
25 0.50732 0.63978 0.6456 1.16774 1.33286 1.50399 2.06691 2.19604 2.341 2.48167 2.63457 2.82514 2.9906 3.15994 3.16528 3.31169 3.44559 3.59127 3.76347 3.76871 4.09624 4.50038 4.50556 4.62885 4.81928 
6 1.33592 2.06628 2.63449 2.99124 3.76568 4.50255 
27 0.15751 0.31011 0.49853 0.63056 0.99082 1.15656 1.32102 1.65544 1.84471 2.05805 2.18728 2.33029 2.47243 2.62523 2.81556 2.98042 3.15085 3.30068 3.43648 3.58119 3.75386 3.75975 4.08711 4.3357 4.491 4.62046 4.80975 
7 0.65556 1.51632 2.49513 2.64741 3.77784 4.51623 4.6453 
22 0.31387 0.50071 0.63383 0.99228 1.32648 1.65696 1.84642 2.05962 2.33209 2.47537 2.62772 2.8188 2.98329 3.15391 3.30951 3.43966 3.58389 3.7584 4.08842 4.33697 4.4958 4.81138 
7 0.50455 1.65908 2.3359 2.63128 2.98666 3.15885 4.81645 
2 3.76536 4.50281 
47 0.16407 0.32068 0.50679 0.51031 0.6391 0.64271 1.16374 1.17085 1.3276 1.33243 1.33749 1.49977 1.6631 1.85263 1.85986 2.06602 2.07097 2.19471 2.338 2.34295 2.48081 2.48586 2.63404 2.63673 2.82466 2.82811 2.98913 2.99552 3.15934 3.16319 3.1675 3.30828 3.31316 3.44445 3.44913 3.58916 3.5939 3.76439 3.76706 4.09495 4.34358 4.50122 4.50372 4.62637 4.63078 4.81761 4.82077 
0 
6 0.64927 2.49131 3.17086 3.77346 4.5096 4.64037 
7 0.64282 2.63551 2.99143 3.16363 3.31475 3.59274 3.76667 
23 0.51063 0.6427 0.64755 1.17051 1.33623 1.50485 2.07074 2.19887 2.34349 2.48488 2.63758 2.82904 2.99321 3.16517 3.31706 3.44999 3.59358 3.59862 3.76985 4.09958 4.50551 4.63228 4.82292 
0 
40 0.51808 0.52308 0.64931 0.65297 0.65914 1.3433 1.5101 1.5143 2.07576 2.07948 2.08727 2.20744 2.49132 2.49502 2.49943 2.6436 2.64636 2.6535 2.83685 2.84327 3.00016 3.00568 3.17053 3.17409 3.32311 3.45523 3.46008 3.60038 3.60475 3.77458 3.77731 3.78122 3.79063 4.35679 4.51153 4.51421 4.51866 4.63949 4.64354 4.82976 
17 0.51266 0.64495 1.3394 1.507 2.07214 2.48569 2.63797 2.99351 3.16738 3.31827 3.45327 3.59627 3.76832 4.09996 4.5061 4.63778 4.82567 
38 0.1649 0.32188 0.5057 0.51027 0.6392 0.64545 1.16659 1.1756 1.33182 1.33796 1.50074 1.66486 1.855 2.06677 2.19696 2.33927 2.48064 2.48816 2.63426 2.63936 2.82389 2.82852 2.98889 3.15958 3.16538 3.30945 3.31548 3.44546 3.59033 3.76346 3.76791 4.09588 4.34506 4.50013 4.50597 4.62815 4.63465 4.81857 
133 0.14869 0.15242 0.15485 0.15767 0.3038 0.30728 0.31024 0.31251 0.31506 0.49042 0.49426 0.49672 0.49872 0.50115 0.61991 0.6251 0.62818 0.63065 0.63304 0.63658 0.81946 0.82207 0.98585 0.98846 0.99168 0.99463 1.14984 1.15368 1.15703 1.16025 1.16348 1.31471 1.31816 1.32174 1.3242 1.32701 1.48476 1.48895 1.49126 1.4943 1.64404 1.65015 1.65301 1.65579 1.65908 1.8405 1.84273 1.84564 1.84805 1.85096 2.05372 2.05603 2.05851 2.06156 2.17884 2.18335 2.18647 2.19026 2.32535 2.32801 2.33068 2.33345 2.33842 2.46059 2.46634 2.46961 2.47194 2.47492 2.47895 2.6173 2.62163 2.62444 2.62632 2.63195 2.80879 2.81268 2.81526 2.81731 2.82011 2.82387 2.97243 2.97642 2.97949 2.98197 2.98545 3.14527 3.14821 3.15105 3.15325 3.15563 3.29453 3.29789 3.30116 3.30365 3.3061 3.42711 3.43269 3.43526 3.43798 3.44064 3.57446 3.57823 3.58072 3.58363 3.58735 3.74924 3.75217 3.75495 3.75696 3.7594 4.08273 4.08508 4.0876 4.09108 4.33177 4.33367 4.33604 4.33971 4.48558 4.4885 4.4919 4.49382 4.49707 4.60967 4.61478 4.61861 4.62118 4.62594 4.80484 4.80755 4.80957 4.81168 4.8145 
65 0.17368 0.51366 0.51674 0.52036 0.64512 0.64779 0.65064 0.65493 1.17494 1.33656 1.34067 1.34545 1.50619 1.50941 1.51303 1.67276 1.86488 2.07301 2.07607 2.0794 2.19961 2.20406 2.34647 2.35176 2.48678 2.48977 2.49256 2.49725 2.63995 2.64278 2.64501 2.6531 2.83186 2.83512 2.84177 2.99453 2.9979 3.00224 3.16669 3.17025 3.17291 3.31767 3.32214 3.45206 3.45682 3.59606 3.59889 3.60262 3.76927 3.77284 3.77516 3.77822 4.10278 4.10852 4.35186 4.50672 4.51029 4.51248 4.51762 4.63405 4.63806 4.64111 4.82589 4.82859 4.83434 
59 0.16752 0.17107 0.32501 0.51077 0.51406 0.64216 0.64584 0.64905 1.16872 1.17257 1.17772 1.33373 1.33699 1.50323 1.50601 1.66774 1.85712 1.86176 2.06952 2.07278 2.19675 2.20087 2.34245 2.34628 2.48332 2.48651 2.49003 2.63696 2.63993 2.82851 2.83177 2.83767 2.99149 2.99446 3.16325 3.16712 3.17008 3.31347 3.31757 3.32111 3.44816 3.45182 3.45562 3.59313 3.59665 3.76744 3.77071 3.77334 4.09877 4.10261 4.34765 4.35171 4.50307 4.50712 4.51059 4.63191 4.63507 4.82238 4.82539 
33 0.16436 0.50669 0.63851 1.16402 1.32814 1.33439 1.50002 1.66414 1.85425 2.06724 2.19589 2.33821 2.48023 2.63254 2.63641 2.82405 2.98668 2.99109 3.15886 3.1644 3.3077 3.31401 3.44476 3.58839 3.76167 3.76713 4.09533 4.34458 4.49847 4.50397 4.62586 4.63258 4.81903 
19 0.50614 0.64269 1.17014 2.0653 2.34055 2.48045 2.63347 2.82437 2.99035 3.15997 3.31182 3.44615 3.59089 3.7641 4.09432 4.34229 4.5012 4.63112 4.81648 
0 
22 0.16492 0.5065 0.64066 1.1645 1.33145 1.50206 2.06798 2.1956 2.34076 2.63444 2.82466 2.98921 3.16272 3.31376 3.44856 3.59145 3.76458 4.09565 4.34446 4.50162 4.62959 4.81849 
0 
24 0.16358 0.5067 0.64004 1.16995 1.33196 1.50011 1.85438 2.06552 2.1972 2.33815 2.48072 2.63421 2.82454 2.98916 3.16187 3.3126 3.44375 3.5895 3.76377 4.09449 4.34341 4.50122 4.63 4.81804 
20 0.51352 0.64497 1.34204 1.50688 2.07288 2.48632 2.49492 2.64032 2.83266 2.99603 3.16606 3.45137 3.59627 3.76871 3.77268 4.10473 4.50726 4.51346 4.63559 4.82755 
19 0.31329 0.50073 0.63397 1.32719 1.84585 2.0598 2.33229 2.62725 2.81882 2.986 3.15395 3.30629 3.44064 3.58513 3.75793 4.08818 4.33602 4.49524 4.8107 
65 0.15659 0.16009 0.31142 0.31573 0.49724 0.50166 0.50528 0.63034 0.63464 0.63841 0.82639 0.99179 0.99865 1.15721 1.16306 1.3215 1.32739 1.33235 1.49289 1.49659 1.65272 1.65825 1.84666 1.85133 2.0598 2.06383 2.18553 2.19181 2.33184 2.33613 2.47039 2.47578 2.47981 2.62584 2.63013 2.81527 2.81973 2.82356 2.97931 2.98452 3.15208 3.15659 3.15972 3.30106 3.30688 3.31062 3.4364 3.44102 3.44485 3.58112 3.58563 3.75526 3.75982 3.7628 4.08881 4.09276 4.33774 4.34132 4.49237 4.49727 4.61626 4.6245 4.81144 4.81445 4.81986 
1 3.7686 
45 0.15835 0.31215 0.31939 0.49806 0.50299 0.63155 0.63764 0.99246 1.15817 1.16812 1.32223 1.32886 1.49516 1.65617 1.84699 2.06015 2.18649 2.33231 2.33912 2.47233 2.47834 2.62645 2.63151 2.81591 2.82106 2.98001 2.9861 3.15249 3.15831 3.30195 3.30896 3.43831 3.44466 3.5818 3.5891 3.75553 3.76124 4.08922 4.33808 4.49278 4.4984 4.61711 4.62576 4.81175 4.81583 
8 0.50677 2.06427 2.82456 3.76415 4.09267 4.34079 4.50175 4.81645 
11 0.50318 0.63573 2.06381 2.8235 3.15582 3.44109 3.76337 4.09197 4.34048 4.50091 4.81541 
93 0.15029 0.15369 0.15767 0.30478 0.30802 0.31146 0.315 0.49119 0.49571 0.49825 0.50161 0.62398 0.62813 0.63171 0.63639 0.82109 0.9866 0.98984 0.99514 1.15085 1.15444 1.15951 1.31565 1.31997 1.32368 1.48636 1.49022 1.49367 1.64473 1.65173 1.65455 1.84112 1.84348 1.84714 2.05444 2.05699 2.05999 2.17959 2.18519 2.19151 2.32603 2.32867 2.33176 2.46166 2.46792 2.47137 2.4758 2.61827 2.6225 2.62525 2.62909 2.80929 2.81363 2.81659 2.82153 2.97326 2.97794 2.98073 3.1462 3.14915 3.15308 3.15632 3.29539 3.29934 3.30385 3.42758 3.43354 3.43719 3.4416 3.57512 3.57926 3.5826 3.74979 3.7533 3.75661 3.75954 4.08338 4.08579 4.08908 4.33243 4.33439 4.33817 4.48645 4.48944 4.49288 4.49662 4.61048 4.61711 4.62078 4.80542 4.80813 4.81035 4.8149 
53 0.14584 0.29892 0.30364 0.48496 0.48969 0.49646 0.61864 0.62389 0.97976 0.98562 1.14537 1.15255 1.30955 1.31571 1.48025 1.64189 1.64784 1.83423 1.83899 2.04745 2.05179 2.17373 2.18478 2.31948 2.32399 2.45905 2.46468 2.61343 2.61809 2.80319 2.80795 2.96721 2.97265 3.13965 3.14458 3.28915 3.29533 3.42471 3.43036 3.56896 3.57367 3.74287 3.74782 4.07646 4.0808 4.32526 4.32929 4.48 4.4852 4.60467 4.61392 4.7987 4.80218 
0 
22 0.50875 0.64161 1.16978 1.33442 1.50384 2.06799 2.1976 2.34054 2.48283 2.63596 2.82659 2.99077 3.16379 3.31493 3.44796 3.5925 3.7667 4.09656 4.345 4.50374 4.63212 4.8206 
0 
1 4.5081 
11 0.65001 1.51066 2.0762 2.48986 2.6428 2.99863 3.17098 3.59839 3.77367 4.51037 4.63784 
0 
17 0.65332 2.07994 2.08445 2.4938 2.49754 2.50252 2.64666 2.6499 3.0043 3.60539 3.77805 3.78102 3.78808 4.51388 4.5171 4.64238 4.64761 
45 0.16373 0.31929 0.50667 0.51051 0.63949 0.6479 0.99979 1.16455 1.32892 1.33674 1.49934 1.50276 1.66441 1.85396 2.06678 2.19297 2.19904 2.33945 2.48043 2.48412 2.63417 2.63868 2.824 2.82765 2.8352 2.98755 2.9921 3.15997 3.16615 3.30872 3.31537 3.44507 3.45346 3.58874 3.59247 3.76384 3.76841 4.0959 4.3449 4.50009 4.50583 4.62299 4.63087 4.8191 4.8263 
53 0.1542 0.15881 0.30891 0.31399 0.4951 0.50005 0.62838 0.63366 0.9903 0.99734 1.15529 1.16139 1.31958 1.32534 1.4907 1.4957 1.65186 1.65723 1.8443 1.84968 2.05751 2.06192 2.18378 2.1904 2.32948 2.33388 2.46847 2.47402 2.62336 2.62794 2.81333 2.81832 2.97735 2.98267 3.14976 3.15473 3.29914 3.30496 3.43444 3.43932 3.57908 3.58383 3.75295 3.75799 4.0865 4.09125 4.33531 4.4901 4.49519 4.61438 4.62199 4.80874 4.81239 
39 0.51789 0.64878 0.65312 1.34223 1.50936 1.51566 2.07569 2.07952 2.20581 2.35005 2.48954 2.49383 2.49941 2.64263 2.6458 2.65356 2.83541 2.84256 2.99926 3.00615 3.16962 3.17456 3.32332 3.45429 3.46121 3.59958 3.60488 3.773 3.77678 3.78167 4.10672 4.35456 4.50932 4.51287 4.51701 4.63829 4.64215 4.82981 4.83616 
2 4.08905 4.33674 
1 2.49544 
12 0.65223 1.51231 2.07882 2.49336 2.64551 3.00317 3.17463 3.46001 3.60372 3.77649 4.51297 4.643 
25 0.16292 0.31673 0.50231 0.63627 1.16432 1.32854 1.49981 1.66319 1.85063 2.06321 2.33568 2.4771 2.63001 2.82055 2.98533 3.15687 3.30789 3.44291 3.58665 3.76042 4.09205 4.33953 4.4974 4.62708 4.81401 
30 0.16011 0.31667 0.50205 0.63449 1.00094 1.16304 1.328 1.4959 1.65888 1.85104 2.06208 2.19153 2.3339 2.47651 2.62931 2.82026 2.82795 2.98431 3.1572 3.16516 3.30826 3.44255 3.58494 3.75999 4.09092 4.33892 4.49709 4.62486 4.81378 4.81922 
99 0.15014 0.15406 0.15761 0.30462 0.3081 0.31156 0.31476 0.49101 0.49582 0.49848 0.50177 0.62394 0.62848 0.63192 0.63651 0.82149 0.98634 0.98998 0.99402 1.15081 1.15484 1.15931 1.16368 1.31558 1.32078 1.3239 1.32813 1.48823 1.49184 1.64465 1.65152 1.6545 1.65944 1.84088 1.84349 1.84698 1.85062 2.05419 2.05705 2.06033 2.17954 2.18544 2.19107 2.32579 2.3287 2.3319 2.33626 2.46179 2.46833 2.47156 2.47539 2.61833 2.62289 2.62559 2.80921 2.81378 2.81657 2.82034 2.97318 2.97844 2.98098 3.14599 3.14917 3.15289 3.15583 3.29519 3.29974 3.30347 3.3071 3.42751 3.4335 3.43729 3.44056 3.575 3.57945 3.58274 3.58815 3.74956 3.75346 3.75639 3.75936 4.08313 4.08576 4.08913 4.33219 4.33433 4.3393 4.48628 4.4898 4.49278 4.49635 4.61044 4.61699 4.62092 4.62814 4.8052 4.8081 4.81054 4.81405 
43 0.15648 0.30961 0.31503 0.49717 0.50178 0.63006 0.63551 0.99096 1.15743 1.32287 1.33037 1.49357 1.65486 1.84431 1.85153 2.05726 2.18707 2.32982 2.33587 2.4716 2.47872 2.62475 2.62933 2.81492 2.82051 2.98009 3.15043 3.15543 3.301 3.30672 3.43614 3.44174 3.58064 3.58709 3.75385 3.75855 4.08627 4.33459 4.49108 4.496 4.6213 4.80888 4.81377 
25 0.16628 0.32324 0.50908 0.64293 1.17068 1.33513 1.50231 1.85763 2.06897 2.19873 2.34248 2.48347 2.63666 2.82707 2.99176 3.16404 3.3148 3.4496 3.59255 3.76702 4.09734 4.34522 4.50393 4.63196 4.82067 
21 0.51064 0.64253 1.17161 1.33367 2.06888 2.1977 2.34302 2.48322 2.6362 2.82918 2.99089 3.16443 3.31441 3.44966 3.59301 3.76712 4.09766 4.34538 4.50385 4.63136 4.82062 
4 0.6528 2.64512 3.77575 4.51241 
17 0.50283 0.63705 1.66043 1.85158 2.06471 2.33749 2.47737 2.63096 2.82215 2.98666 3.15796 3.443 3.5893 3.76221 4.09166 4.33925 4.81508 
27 0.51564 0.64803 0.65391 1.34077 1.50794 2.07451 2.20406 2.4884 2.49453 2.64175 2.648 2.83286 2.99755 3.16948 3.17499 3.32182 3.45432 3.59785 3.60806 3.77213 3.77618 4.10447 4.50899 4.51387 4.63661 4.64482 4.82937 
0 
44 0.15919 0.31482 0.501 0.50673 0.63419 0.64074 0.99527 1.16068 1.16725 1.32505 1.33157 1.49491 1.50395 1.65737 1.85009 2.06333 2.18921 2.19535 2.33542 2.4742 2.48077 2.62914 2.63522 2.8193 2.82582 2.98334 2.98853 3.15553 3.16234 3.30473 3.31153 3.4399 3.44439 3.58507 3.59199 3.7587 3.7651 4.09245 4.34173 4.49586 4.50248 4.61984 4.62802 4.81471 
43 0.15806 0.31079 0.31712 0.49873 0.50349 0.63107 0.63705 0.99124 1.15711 1.16723 1.3217 1.32918 1.49529 1.65462 1.84533 2.05862 2.18756 2.33075 2.47171 2.47828 2.62552 2.63044 2.81649 2.82187 2.97998 2.98647 3.1516 3.15738 3.30116 3.30812 3.43654 3.44338 3.58124 3.58774 3.75526 3.76005 4.08763 4.33621 4.49171 4.49693 4.61898 4.81068 4.81545 
8 1.16002 1.84845 2.06196 2.33362 3.15418 3.30419 3.76285 4.49447 
17 0.31026 0.49654 0.63404 1.32718 1.84317 2.05672 2.32938 2.6252 2.81492 3.15028 3.30445 3.58066 3.7535 4.08544 4.33349 4.49171 4.80797 
23 0.31795 0.50491 0.63714 1.16453 1.32972 1.85249 2.06396 2.19608 2.33659 2.47899 2.63118 2.82189 2.98634 3.15775 3.30935 3.4426 3.58761 3.76108 4.093 4.34098 4.49808 4.63066 4.8154 
19 0.50952 0.64238 1.3358 1.50598 2.06875 2.48358 2.63593 2.8274 2.99108 3.16497 3.31567 3.45031 3.59266 3.76668 4.09673 4.34523 4.50348 4.63107 4.82007 
0 
29 0.52476 0.65515 0.65921 1.35104 1.51592 2.08162 2.08518 2.21364 2.49557 2.49891 2.50379 2.64928 2.6523 2.84243 2.84823 3.00542 3.17748 3.18322 3.60577 3.61217 3.77967 3.78261 3.78766 4.36379 4.51746 4.52065 4.64414 4.64849 4.83602 
7 0.6398 2.63298 3.16147 3.31259 3.76344 4.50105 4.81866 
16 0.64493 1.17406 1.3399 1.50714 2.07125 2.20362 2.48717 2.63857 2.99378 3.16719 3.31829 3.45447 3.59586 3.77003 4.50614 4.63591 
0 
45 0.16087 0.31548 0.32085 0.50266 0.50654 0.63565 0.64022 0.99939 1.16238 1.16876 1.32687 1.33158 1.49747 1.66041 1.85097 2.06368 2.19085 2.19822 2.33624 2.47635 2.48116 2.63021 2.63419 2.82061 2.82486 2.98504 2.98942 3.15658 3.16169 3.30605 3.31125 3.44181 3.44735 3.5866 3.59328 3.75941 3.76396 4.09271 4.34149 4.49655 4.50103 4.62405 4.62942 4.81499 4.81902 
51 0.16062 0.16449 0.31602 0.32114 0.50246 0.50591 0.63524 0.63972 0.99681 1.16164 1.16708 1.32574 1.33112 1.49619 1.49992 1.65877 1.66503 1.85116 2.06386 2.06782 2.19013 2.19584 2.33617 2.3405 2.47579 2.48032 2.63052 2.63426 2.8207 2.82433 2.98427 2.98855 3.15649 3.16081 3.30555 3.31111 3.44113 3.44615 3.58669 3.59048 3.75945 3.76369 4.09293 4.09699 4.3419 4.49663 4.501 4.62099 4.62796 4.81549 4.81884 
88 0.1497 0.15377 0.15998 0.30452 0.30772 0.31137 0.49097 0.49535 0.49804 0.50233 0.62402 0.62802 0.63176 0.82171 0.98617 0.98973 0.99505 1.15065 1.15423 1.15958 1.16463 1.31542 1.32022 1.32387 1.48487 1.48965 1.49494 1.64484 1.65131 1.65425 1.8407 1.84331 1.84744 2.05397 2.05671 2.06082 2.17936 2.18514 2.32562 2.32854 2.33246 2.46275 2.468 2.4714 2.47776 2.6184 2.62225 2.6254 2.80915 2.81334 2.81639 2.82261 2.9731 2.97783 2.98065 3.1459 3.14888 3.15293 3.15807 3.29504 3.29914 3.30343 3.42784 3.43329 3.43691 3.44281 3.5749 3.57906 3.58286 3.74946 3.75306 3.75633 4.08288 4.08547 4.08946 4.33185 4.33403 4.33935 4.48617 4.48935 4.49292 4.6103 4.6168 4.62071 4.80502 4.80784 4.81039 4.81679 
6 2.07111 2.48789 2.63687 3.16694 3.76852 4.50762 
44 0.16234 0.31894 0.5049 0.50903 0.63757 0.64116 1.16665 1.17233 1.33054 1.33528 1.49894 1.66227 1.85232 2.06491 2.06881 2.19445 2.33783 2.34241 2.4798 2.4843 2.63261 2.63556 2.82306 2.82713 2.98776 2.9942 3.15856 3.16226 3.31036 3.31366 3.44407 3.44773 3.58848 3.59278 3.7626 3.76608 4.09339 4.09722 4.34201 4.50067 4.50432 4.62812 4.81678 4.81994 
54 0.15687 0.16067 0.31188 0.3161 0.49885 0.50181 0.63156 0.6359 0.99206 1.15799 1.1653 1.32205 1.32772 1.49343 1.49999 1.65602 1.66015 1.84665 1.85158 2.05978 2.06362 2.18645 2.19365 2.332 2.33614 2.47273 2.47637 2.62644 2.62984 2.81668 2.82021 2.98046 2.98441 3.15276 3.15691 3.302 3.30775 3.43786 3.44262 3.58227 3.58602 3.75591 3.75993 3.76404 4.08877 4.09285 4.33744 4.34165 4.49266 4.4972 4.6192 4.6255 4.81151 4.81442 
33 0.16482 0.50902 0.64031 0.64679 1.16757 1.33418 1.50074 2.06773 2.19347 2.19956 2.34091 2.48138 2.48748 2.63498 2.64406 2.82627 2.99069 3.1605 3.16589 3.31382 3.44628 3.45429 3.59123 3.59943 3.76625 3.77274 4.09607 4.34479 4.50286 4.5093 4.62646 4.63382 4.81952 
75 0.15166 0.15636 0.30609 0.3095 0.31366 0.49276 0.49711 0.50009 0.62516 0.62924 0.63328 0.82271 0.98805 0.99229 1.15212 1.15594 1.16158 1.31712 1.32143 1.32537 1.48818 1.49303 1.64644 1.65334 1.65752 1.84247 1.84521 1.84989 2.05571 2.05867 2.18112 2.18705 2.32737 2.33033 2.33507 2.46318 2.46898 2.47345 2.61955 2.62381 2.62737 2.81092 2.81505 2.81836 2.97466 2.97908 2.9826 3.14744 3.15057 3.15467 3.29669 3.30063 3.30513 3.42938 3.43501 3.43974 3.57659 3.58064 3.58487 3.75116 3.75498 3.75826 4.08465 4.08738 4.33365 4.336 4.48784 4.49116 4.49496 4.61204 4.61858 4.6247 4.80678 4.80973 4.81264 
29 0.16079 0.31793 0.50361 0.50833 0.6366 1.16844 1.33134 1.49962 1.66001 1.85452 2.06355 2.33923 2.47747 2.63094 2.82201 2.82741 2.98605 3.15835 3.16426 3.3108 3.44274 3.5902 3.76159 4.09183 4.33984 4.4986 4.63073 4.81505 4.81911 
7 0.6567 2.08344 2.49796 2.64888 3.78105 4.52105 4.65002 
17 0.51418 0.64606 1.3402 1.50465 2.07171 2.48635 2.63948 2.83113 2.99553 3.16719 3.31939 3.45338 3.59736 3.77036 4.1016 4.50743 4.63719 
22 0.16673 0.50904 0.6423 1.16949 1.33411 1.50232 2.06949 2.19789 2.34123 2.48337 2.63571 2.82714 2.99034 3.16365 3.31452 3.44926 3.59171 3.76631 4.34578 4.50294 4.63072 4.82027 
29 0.15808 0.31383 0.50005 0.63302 0.99245 1.16221 1.32528 1.49527 1.65648 1.84573 2.05885 2.18923 2.3314 2.47529 2.62746 2.81839 2.98271 3.15246 3.15837 3.30533 3.43877 3.58354 3.75764 4.08793 4.33636 4.4932 4.4977 4.62313 4.81108 
0 
40 0.15449 0.30856 0.31575 0.49453 0.50039 0.6282 0.63444 0.98917 1.15481 1.3189 1.32628 1.49306 1.65369 1.84355 2.05674 2.18321 2.32888 2.4699 2.62296 2.62828 2.81285 2.81867 2.97672 2.98468 3.14903 3.15576 3.29861 3.30586 3.4354 3.57858 3.75213 3.75852 4.08576 4.33454 4.48937 4.49576 4.61381 4.62364 4.80818 4.81266 
84 0.15529 0.15913 0.16361 0.31036 0.3137 0.31767 0.4968 0.50117 0.50436 0.62967 0.63381 0.63748 0.82625 0.99196 0.99637 1.15659 1.16044 1.16469 1.32113 1.32594 1.32967 1.49104 1.49541 1.49974 1.64972 1.65667 1.66046 1.84654 1.84964 1.8534 2.05975 2.06282 2.06828 2.18499 2.19067 2.19504 2.33135 2.33435 2.33854 2.46704 2.4729 2.47697 2.48164 2.62441 2.6283 2.63142 2.8148 2.81907 2.82222 2.97879 2.98359 2.98671 3.15172 3.15473 3.15844 3.16346 3.3007 3.30496 3.30877 3.31316 3.43268 3.43864 3.4424 3.44657 3.58058 3.58461 3.58837 3.75517 3.75895 3.76201 4.08863 4.09148 4.09593 4.3377 4.34018 4.49208 4.49585 4.49872 4.6158 4.62213 4.6257 4.81064 4.81391 4.81703 
12 0.5154 0.64651 1.50919 2.07434 2.48686 2.63981 2.99556 3.16902 3.45402 3.59877 3.77144 4.50793 

133
