# Supplementary material for: Deciphering the Contribution of Oriens-Lacunosum/Moleculare (OLM) Cells to Intrinsic θ Rhythms Using Biophysical Local Field Potential (LFP) Models
Source: eNeuro. 2018 Sep 4;5(4):ENEURO.0146-18.2018. doi: 10.1523/ENEURO.0146-18.2018 (PMC6140113; doi:10.1523/ENEURO.0146-18.2018)
Supplement: Supplementary file 2 — Supplementary Code. Download supplement 2, GZ file [file sup_enu-eN-NWR-0146-18-s02.gz › LFP_microcircuit-master/BSC-120-gi-0-gi_SD-0-PV12913020-dSD6.6ms-gnSD0.21-gpv3.0-gsb3.5-csb0.21-gbs6.0-cbs0.1344-spiketimes.txt]

3206

105


47 0.15619 0.30843 0.3144 0.49847 0.62807 0.63325 0.99128 1.15472 1.16377 1.31862 1.32531 1.64901 1.65555 1.84348 2.05675 2.06087 2.18235 2.18923 2.32885 2.33511 2.46761 2.47328 2.62255 2.62718 2.81248 2.81739 2.97634 2.98193 3.149 3.1543 3.29848 3.30521 3.43324 3.43908 3.57836 3.5832 3.75209 3.75766 4.08581 4.09054 4.33456 4.48932 4.49468 4.61312 4.62158 4.8083 4.81165 
0 
22 0.16823 0.51112 0.64286 1.17325 1.33662 2.0695 2.20387 2.34195 2.48358 2.63646 2.82845 2.99185 3.16521 3.31632 3.44958 3.59249 3.76777 4.09745 4.34599 4.50437 4.63203 4.82273 
25 0.15972 0.3154 0.50322 0.63429 1.16419 1.32698 1.65892 1.85005 2.06158 2.19119 2.33402 2.47589 2.62855 2.81988 2.98401 3.15575 3.30615 3.44084 3.58478 3.75895 4.09006 4.33871 4.49603 4.62843 4.81369 
86 0.15773 0.16108 0.166 0.31306 0.31675 0.32062 0.50094 0.50393 0.50679 0.63235 0.63523 0.63825 0.64243 0.9939 1.15878 1.16244 1.16619 1.17001 1.3228 1.32743 1.33066 1.33402 1.49727 1.6551 1.65901 1.6632 1.84795 1.85117 1.85462 2.06074 2.06363 2.06755 2.18662 2.19093 2.19654 2.33309 2.33586 2.33942 2.47217 2.47614 2.47927 2.48322 2.62727 2.63027 2.63285 2.81736 2.82042 2.82313 2.82653 2.98073 2.98479 2.98763 3.15353 3.15633 3.15932 3.16222 3.30289 3.3069 3.30976 3.31298 3.43831 3.44113 3.44456 3.44878 3.58257 3.58578 3.58923 3.75669 3.76014 3.76281 3.76662 4.08988 4.09241 4.09615 4.33868 4.3411 4.49372 4.49764 4.50029 4.61754 4.62309 4.62623 4.63021 4.81239 4.81495 4.81795 
16 0.6459 1.17612 1.33875 2.07331 2.20492 2.48638 2.63935 2.83235 2.99348 3.1682 3.31825 3.45256 3.59634 3.77042 4.50687 4.63702 
77 0.15545 0.15953 0.30931 0.31372 0.31803 0.49699 0.50119 0.50456 0.62854 0.63297 0.63657 0.9912 1.15467 1.15883 1.16417 1.16808 1.32028 1.32564 1.32897 1.49802 1.64898 1.6554 1.65913 1.84604 1.85041 2.05919 2.06236 2.18392 2.18932 2.19647 2.33071 2.33387 2.33817 2.46592 2.4721 2.47586 2.47957 2.62205 2.6268 2.62985 2.81386 2.81847 2.82113 2.8259 2.97782 2.98254 2.98519 3.15083 3.1542 3.15754 3.16145 3.29974 3.30435 3.30832 3.31379 3.43196 3.43791 3.44209 3.57958 3.58402 3.58778 3.75424 3.75857 3.76146 4.0882 4.09106 4.33708 4.33966 4.49115 4.49596 4.49874 4.61445 4.62047 4.62503 4.81021 4.81336 4.81642 
56 0.15682 0.31034 0.31456 0.49737 0.50094 0.63005 0.63389 0.99064 1.15649 1.1623 1.16818 1.32043 1.32583 1.65406 1.65753 1.84523 1.84966 2.05845 2.06208 2.18426 2.19022 2.33062 2.33424 2.47132 2.47551 2.62484 2.62846 2.81412 2.81859 2.82346 2.97833 2.98314 3.15083 3.15525 3.15861 3.30023 3.30587 3.31069 3.43663 3.44114 3.5802 3.58421 3.75369 3.7585 3.76226 4.08753 4.09118 4.33626 4.33912 4.49096 4.49583 4.61485 4.62315 4.80996 4.81275 4.81691 
20 0.64369 1.17552 1.33581 2.07035 2.34628 2.48715 2.63781 2.82854 2.83558 2.9955 3.16607 3.31658 3.45278 3.59452 3.76798 4.09824 4.50502 4.51284 4.63332 4.82271 
50 0.64731 0.65125 0.65573 1.17741 1.18392 1.34063 1.34528 2.07391 2.0777 2.08323 2.09948 2.20513 2.21112 2.3476 2.35254 2.48958 2.49331 2.49821 2.64221 2.64467 2.65102 2.83358 2.83775 2.84215 2.99734 3.00083 3.00959 3.17028 3.17328 3.17736 3.32166 3.32721 3.45478 3.4587 3.59793 3.60243 3.60834 3.77293 3.77558 3.77999 3.78997 4.10446 4.35286 4.51033 4.51311 4.51802 4.63667 4.64052 4.64598 4.82806 
31 0.16476 0.63875 0.64333 1.1681 1.33199 1.66443 2.06583 2.07385 2.19616 2.34076 2.48025 2.4865 2.63428 2.82449 2.98939 3.15979 3.16395 3.31219 3.44428 3.44928 3.58988 3.59468 3.7643 3.76776 4.09492 4.34387 4.50198 4.50781 4.62985 4.637 4.81824 
4 2.49681 2.64781 3.77894 4.51615 
15 0.64302 2.0706 2.19893 2.34733 2.48443 2.63734 2.99263 3.16696 3.59327 3.76745 4.09818 4.3462 4.50411 4.63557 4.82281 
0 
0 
41 0.16623 0.3219 0.50906 0.64068 0.64477 1.16763 1.33366 1.33958 1.5034 1.66554 1.85542 2.06833 2.07264 2.19759 2.34035 2.34709 2.48185 2.48564 2.63612 2.63945 2.82693 2.83179 2.98999 2.9938 3.16151 3.16597 3.31243 3.31877 3.44625 3.45153 3.59163 3.59593 3.76707 3.77044 4.09759 4.34576 4.50204 4.50643 4.6313 4.63743 4.82032 
17 0.63738 1.33174 1.84884 2.06345 2.33541 2.47902 2.63096 2.82191 2.98561 3.15884 3.30987 3.44442 3.76209 4.09375 4.33944 4.49844 4.81528 
25 0.6416 0.65019 1.17178 1.33415 2.06846 2.19798 2.33987 2.48187 2.48937 2.63535 2.82784 2.83335 2.98981 3.16302 3.17066 3.31357 3.44821 3.59088 3.59898 3.76697 3.77373 4.0963 4.50418 4.63076 4.82076 
50 0.15482 0.30762 0.31234 0.49711 0.50277 0.62676 0.63102 0.98904 1.15367 1.15991 1.31796 1.32443 1.65056 1.6551 1.84279 1.84785 2.05598 2.06053 2.18183 2.18934 2.3279 2.33244 2.46664 2.47194 2.62169 2.62604 2.81155 2.81626 2.97557 2.98105 3.14816 3.15311 3.29745 3.3038 3.43332 3.4377 3.57735 3.58196 3.7513 3.75653 4.08496 4.08945 4.33382 4.33929 4.48849 4.4938 4.61256 4.6212 4.80718 4.8107 
15 0.64857 1.34123 2.07541 2.20866 2.49016 2.64235 2.83781 2.99801 3.17048 3.32219 3.4553 3.59991 3.77286 4.51053 4.64317 
1 4.51278 
76 0.15659 0.16056 0.31143 0.31479 0.32005 0.49928 0.50302 0.50728 0.63014 0.63447 0.63801 0.99414 1.15702 1.16099 1.16581 1.32201 1.32686 1.3301 1.49587 1.65083 1.65802 1.66275 1.84743 1.85071 2.06054 2.06375 2.06963 2.18565 2.191 2.19633 2.33249 2.33539 2.33966 2.46878 2.47463 2.47798 2.48243 2.62454 2.62895 2.63172 2.81553 2.81964 2.82243 2.8278 2.97927 2.98426 2.98682 3.15277 3.15574 3.15932 3.30163 3.30575 3.30943 3.43357 3.43952 3.44343 3.44784 3.58122 3.58544 3.58879 3.756 3.75972 3.7626 4.08953 4.09237 4.33854 4.34144 4.49313 4.49719 4.49978 4.61655 4.62178 4.62681 4.81197 4.81477 4.81766 
50 0.16165 0.31446 0.31921 0.50291 0.50706 0.635 0.63889 1.16055 1.16749 1.32759 1.33185 1.65979 1.84885 1.85474 2.06198 2.0668 2.19117 2.19779 2.33414 2.33989 2.47635 2.48001 2.62963 2.63315 2.82028 2.82405 2.98531 2.98963 3.15523 3.15987 3.30584 3.31025 3.44012 3.44516 3.58516 3.5898 3.7592 3.7626 3.7663 4.09102 4.09594 4.33943 4.34507 4.49599 4.49966 4.50414 4.62261 4.62907 4.81401 4.81769 
8 2.07314 2.48828 2.64238 3.1677 3.31578 3.59859 3.76692 4.50489 
1 4.34469 
15 0.64094 2.06709 2.34012 2.48241 2.63436 2.82684 2.99053 3.16245 3.59189 3.76556 4.09623 4.3441 4.50194 4.6309 4.82051 
0 
0 
0 
14 0.64563 2.07254 2.48677 2.63851 2.83474 2.99374 3.16731 3.45334 3.59459 3.60325 3.77027 4.50709 4.63895 4.82772 
74 0.15047 0.15819 0.30215 0.30584 0.30939 0.49052 0.49476 0.50059 0.62239 0.62679 0.63104 0.98412 0.98964 1.14845 1.15277 1.15789 1.31336 1.31882 1.32342 1.64265 1.64946 1.65318 1.8384 1.84164 1.8454 2.05164 2.0552 2.17707 2.18332 2.32327 2.32674 2.33069 2.46065 2.4663 2.46987 2.61608 2.62038 2.62354 2.80685 2.81147 2.8144 2.82036 2.97072 2.97618 2.97962 3.1435 3.14693 3.15049 3.15673 3.29263 3.2974 3.30123 3.4256 3.43101 3.43545 3.5725 3.57715 3.58101 3.747 3.75142 3.75431 4.08051 4.08371 4.32949 4.33229 4.48394 4.4885 4.49144 4.60802 4.61497 4.61956 4.80263 4.80592 4.80885 
18 0.64179 1.16723 1.33563 2.06854 2.19522 2.3425 2.4827 2.6366 2.82711 2.99188 3.16246 3.31364 3.4473 3.59174 3.76515 4.09767 4.50249 4.62957 
43 0.16128 0.31454 0.50501 0.63421 0.63907 1.16057 1.16684 1.32544 1.33035 1.65807 1.84963 2.06268 2.06782 2.18854 2.19545 2.33486 2.341 2.47463 2.47976 2.62877 2.63285 2.81916 2.82353 2.98317 2.98831 3.15523 3.16001 3.30482 3.31017 3.44022 3.4453 3.58499 3.58911 3.75859 3.76304 4.09192 4.34065 4.49547 4.50017 4.6188 4.62691 4.81439 4.81834 
27 0.16273 0.31951 0.63656 1.16495 1.33003 1.85135 2.06356 2.19375 2.33624 2.47916 2.63172 2.82208 2.98717 3.15683 3.16264 3.30992 3.44221 3.44907 3.58785 3.76176 3.76752 4.09275 4.3419 4.49844 4.5023 4.62791 4.81555 
56 0.51518 0.64582 0.64913 0.65268 1.17367 1.17842 1.33948 1.34347 1.67365 1.86511 2.07307 2.07609 2.08031 2.20252 2.20736 2.3468 2.35156 2.36083 2.48711 2.48986 2.49346 2.4992 2.64075 2.64311 2.64921 2.8325 2.83613 2.84077 2.99614 2.99936 3.00986 3.16665 3.17022 3.17339 3.31902 3.32242 3.45224 3.45608 3.59675 3.60039 3.60577 3.77151 3.77397 3.77735 3.7842 4.10238 4.10689 4.35113 4.50743 4.51008 4.51315 4.52403 4.63597 4.63974 4.82592 4.83017 
26 0.63979 0.64647 1.16763 1.17403 1.3327 2.06682 2.19606 2.3406 2.48162 2.63457 2.82494 2.99043 3.15994 3.16514 3.31151 3.31728 3.4456 3.45356 3.59118 3.76347 3.7686 4.09608 4.50038 4.50556 4.62981 4.82004 
3 2.63449 3.7656 4.50256 
25 0.31011 0.50032 0.63099 1.15657 1.32101 1.65551 1.84471 2.05805 2.18716 2.33027 2.47238 2.62523 2.81556 2.98039 3.15085 3.30067 3.43646 3.58117 3.75386 3.75975 4.08711 4.3357 4.491 4.62015 4.80975 
11 0.65491 1.34933 2.08157 2.49538 2.64726 3.17525 3.32676 3.60844 3.77783 4.51548 4.64341 
19 0.63445 1.32651 1.65714 1.84643 2.05962 2.33206 2.47536 2.62772 2.8188 2.98329 3.1539 3.30947 3.43962 3.58388 3.7584 4.08842 4.33698 4.4958 4.81138 
3 2.63128 2.98666 3.15885 
2 3.76536 4.50281 
48 0.16438 0.32124 0.50709 0.5132 0.63906 0.64265 1.16374 1.17078 1.32759 1.33232 1.33746 1.5019 1.66325 1.85287 1.85832 2.06602 2.06984 2.19471 2.33795 2.34328 2.48081 2.48575 2.63404 2.63674 2.82456 2.82801 2.98913 2.995 3.15934 3.16317 3.16699 3.30826 3.31309 3.31821 3.44447 3.44909 3.58915 3.59368 3.76439 3.76707 4.09495 4.34362 4.5012 4.5037 4.62637 4.63098 4.81763 4.82094 
0 
6 0.64967 2.49126 3.17112 3.77319 4.50884 4.64143 
5 0.64314 2.63551 2.99224 3.16365 3.76666 
22 0.64322 0.64766 1.17118 1.33675 2.071 2.19897 2.34399 2.48501 2.63758 2.82928 2.9932 3.16492 3.16858 3.31734 3.44998 3.5937 3.59851 3.76942 4.0996 4.50552 4.63212 4.82378 
1 2.49552 
58 0.64921 0.65265 0.6566 1.17808 1.18419 1.3423 1.34612 1.35545 1.67772 1.86646 2.07599 2.07924 2.084 2.2065 2.21358 2.34954 2.35403 2.36277 2.49116 2.49498 2.49953 2.64363 2.64635 2.65241 2.83635 2.84054 2.84582 2.99929 3.00285 3.00975 3.17012 3.17358 3.17672 3.18437 3.32268 3.32605 3.45499 3.45898 3.46394 3.6 3.60375 3.60881 3.77421 3.77706 3.78074 3.7868 4.10535 4.11021 4.35554 4.51135 4.51386 4.51773 4.63927 4.64303 4.65117 4.82966 4.83381 4.84237 
16 0.64499 1.3389 2.07313 2.4858 2.63797 2.833 2.99354 3.16711 3.31833 3.45364 3.59596 3.76824 4.1001 4.5061 4.63782 4.82408 
33 0.6395 0.64668 1.16684 1.17251 1.33199 1.33758 1.66606 2.06676 2.19636 2.33935 2.48061 2.48738 2.63426 2.63934 2.82402 2.82896 2.98893 3.15958 3.16528 3.30945 3.31527 3.44547 3.59032 3.59769 3.76347 3.7679 4.09587 4.34574 4.50012 4.50595 4.62809 4.63465 4.81882 
124 0.15038 0.15382 0.15619 0.15982 0.30386 0.30733 0.3104 0.31281 0.31562 0.49178 0.4963 0.49874 0.50136 0.62111 0.62559 0.62857 0.63115 0.63357 0.82165 0.98699 0.99106 0.99501 1.14985 1.15369 1.15705 1.16027 1.16349 1.31471 1.31816 1.32174 1.3242 1.32701 1.49133 1.6441 1.65019 1.6531 1.65604 1.65992 1.8405 1.84276 1.84578 1.84825 1.85132 2.05372 2.05603 2.05851 2.06163 2.17883 2.18332 2.18645 2.19021 2.32533 2.328 2.33066 2.33353 2.46057 2.46633 2.4696 2.47194 2.47492 2.47894 2.6173 2.62163 2.62444 2.62632 2.63195 2.80879 2.81268 2.81526 2.81732 2.8202 2.97242 2.9764 2.97948 2.98195 2.98542 3.14527 3.14821 3.15105 3.15325 3.15563 3.29452 3.29788 3.30114 3.30364 3.30609 3.4271 3.43268 3.43524 3.43796 3.44061 3.57445 3.57822 3.58071 3.58362 3.58734 3.74924 3.75217 3.75495 3.75696 3.7594 4.08273 4.08508 4.0876 4.09131 4.33177 4.33368 4.33611 4.34051 4.48558 4.4885 4.4919 4.49382 4.49706 4.60964 4.61471 4.61849 4.62106 4.62577 4.80484 4.80755 4.80958 4.81174 4.81461 
66 0.64534 0.64799 0.65089 0.65468 1.17473 1.17948 1.33877 1.34192 1.34551 1.86599 2.07305 2.07597 2.07903 2.08633 2.20055 2.20441 2.34605 2.34971 2.35753 2.48655 2.48959 2.49248 2.49606 2.50444 2.63993 2.64282 2.64507 2.6517 2.83159 2.83453 2.83784 2.84262 2.99519 2.99817 3.00218 3.1668 3.1703 3.17266 3.17658 3.31766 3.32172 3.32518 3.45214 3.45643 3.45959 3.59618 3.59894 3.60247 3.61032 3.76938 3.77291 3.77519 3.77812 4.10283 4.10724 4.35232 4.50667 4.51023 4.51237 4.51648 4.63403 4.63801 4.64101 4.82616 4.82874 4.83395 
60 0.16779 0.32527 0.51103 0.51442 0.64235 0.64604 1.16865 1.17264 1.17762 1.33377 1.33717 1.34074 1.50363 1.66754 1.85767 1.86152 2.06952 2.07271 2.19669 2.20115 2.34252 2.34579 2.35365 2.48341 2.48666 2.49039 2.63696 2.63992 2.64859 2.82793 2.83136 2.83723 2.99156 2.99444 3.16319 3.16707 3.1699 3.31365 3.31768 3.32107 3.44811 3.45171 3.45511 3.59307 3.59656 3.7674 3.77063 3.77308 4.09876 4.10259 4.34771 4.35122 4.50309 4.50712 4.51063 4.63183 4.63502 4.82208 4.82517 4.82998 
34 0.16489 0.32138 0.50773 0.63855 1.16398 1.3281 1.33398 1.66381 1.85611 2.06748 2.19563 2.33807 2.4802 2.63254 2.63642 2.82377 2.98654 2.99093 3.15886 3.16427 3.30769 3.3139 3.4446 3.58838 3.59588 3.76167 3.76707 4.09575 4.34487 4.49847 4.50397 4.62584 4.63246 4.81894 
18 0.63967 1.16909 1.33388 2.0653 2.34093 2.48037 2.63347 2.82451 2.99015 3.15996 3.31189 3.44608 3.59089 3.7641 4.09434 4.5012 4.63206 4.81666 
0 
14 0.64084 1.16468 1.33305 2.63444 2.82501 2.98943 3.16275 3.31437 3.44895 3.59149 3.76459 4.50162 4.62961 4.81887 
0 
22 0.1648 0.5072 0.63979 1.16957 1.33196 2.06546 2.19694 2.33765 2.48073 2.63421 2.82428 2.98917 3.16187 3.31258 3.44376 3.5895 3.76376 4.09419 4.34388 4.50122 4.62996 4.81761 
26 0.64475 0.64916 1.17354 1.33848 2.07305 2.20434 2.3461 2.48622 2.49304 2.64009 2.83171 2.99532 3.16544 3.16977 3.32026 3.45026 3.4574 3.59597 3.76812 3.7723 4.10192 4.35231 4.5071 4.51241 4.6356 4.8253 
16 0.63473 1.32722 2.0598 2.3323 2.62725 2.81904 2.98564 3.15395 3.30627 3.44027 3.58509 3.75793 4.08818 4.33637 4.49526 4.81087 
57 0.15816 0.31165 0.31596 0.50102 0.50542 0.63059 0.63492 0.63876 1.15722 1.16309 1.3215 1.32739 1.33219 1.65287 1.65848 1.84664 1.85142 2.0598 2.06382 2.18552 2.19175 2.33184 2.3361 2.47038 2.47577 2.4798 2.62584 2.63013 2.81527 2.81971 2.82357 2.97931 2.98452 3.15208 3.15659 3.15972 3.30106 3.30688 3.31061 3.43638 3.44103 3.44482 3.58112 3.58563 3.75526 3.75982 3.7628 4.08881 4.09275 4.33771 4.34168 4.49237 4.49727 4.61626 4.62448 4.81143 4.81444 
1 3.76855 
40 0.31251 0.63184 0.63813 1.15819 1.16774 1.32222 1.32871 1.65596 1.84694 2.06015 2.18645 2.19597 2.33224 2.33933 2.47226 2.4782 2.62645 2.63151 2.81591 2.82091 2.98001 2.98593 3.15249 3.15828 3.30194 3.30877 3.43828 3.44449 3.58179 3.58897 3.75553 3.76124 4.08922 4.33802 4.49278 4.49841 4.61707 4.62576 4.81169 4.81567 
7 2.06427 2.82382 3.76416 4.09267 4.34082 4.50168 4.81637 
12 0.63553 1.85015 2.06379 2.33602 2.82295 3.15582 3.44105 3.76337 4.09196 4.3403 4.50092 4.81528 
85 0.15172 0.15482 0.30479 0.30807 0.31163 0.49143 0.49581 0.49875 0.5024 0.62443 0.62847 0.63228 0.98691 0.9909 1.15087 1.15445 1.15952 1.31565 1.31997 1.32368 1.64477 1.65185 1.65464 1.84112 1.84354 1.84736 2.05444 2.05699 2.05999 2.17958 2.18518 2.19167 2.32601 2.32866 2.33177 2.46164 2.46791 2.47137 2.47579 2.61827 2.6225 2.62525 2.62909 2.80929 2.81363 2.81659 2.82249 2.97326 2.97794 2.98073 3.1462 3.14915 3.15308 3.15632 3.29538 3.29933 3.30384 3.42757 3.43354 3.43718 3.44158 3.57511 3.57925 3.58256 3.74979 3.7533 3.75661 3.75954 4.08338 4.08579 4.08908 4.33243 4.33441 4.33903 4.48645 4.48944 4.49288 4.49663 4.61045 4.61695 4.62071 4.80542 4.80813 4.81039 4.8152 
49 0.1478 0.29919 0.30401 0.48814 0.61912 0.62453 0.98135 1.14541 1.1528 1.30952 1.31567 1.64211 1.64809 1.83423 1.83899 2.04745 2.05179 2.17368 2.18447 2.31945 2.32394 2.459 2.46464 2.61343 2.61809 2.80319 2.80795 2.9672 2.97264 3.13965 3.14458 3.28913 3.2953 3.42463 3.43019 3.56894 3.57365 3.74287 3.74782 4.07646 4.0808 4.32526 4.32929 4.48 4.4852 4.60457 4.61382 4.7987 4.80218 
0 
19 0.64137 1.16962 1.33444 2.06804 2.19738 2.34154 2.48285 2.63591 2.82693 2.99061 3.16348 3.31513 3.44753 3.59214 3.76645 4.09692 4.34583 4.50371 4.63212 
0 
1 4.50813 
19 0.64968 1.1802 1.34174 2.07604 2.20532 2.34938 2.49009 2.64268 2.83407 2.9981 3.17027 3.32244 3.45698 3.59882 3.77358 4.10533 4.51031 4.63766 4.8278 
0 
46 0.65241 0.65625 0.6618 1.18167 1.34576 1.34976 2.07963 2.08329 2.09811 2.20952 2.21606 2.35267 2.35804 2.49384 2.49778 2.50324 2.64646 2.64971 2.66031 2.83869 2.84296 2.84771 3.00278 3.00722 3.17477 3.17806 3.18261 3.32601 3.33013 3.46056 3.46474 3.60427 3.60905 3.617 3.77817 3.78118 3.78667 4.11051 4.35888 4.51327 4.51675 4.52117 4.64238 4.64784 4.83266 4.83753 
41 0.16484 0.5087 0.63939 0.64422 1.16456 1.17266 1.32893 1.33474 1.66488 1.85463 2.06678 2.07099 2.19296 2.19929 2.33906 2.48044 2.4842 2.63417 2.63868 2.82396 2.82753 2.83361 2.98779 2.99193 3.15998 3.16607 3.30871 3.31489 3.44508 3.45122 3.58874 3.59251 3.76384 3.76828 4.09587 4.34543 4.50009 4.50584 4.62297 4.63082 4.81886 
47 0.15576 0.30891 0.31395 0.49894 0.62852 0.63385 1.1553 1.16141 1.31958 1.32534 1.65193 1.65721 1.8443 1.84985 2.05751 2.06191 2.18375 2.1904 2.32946 2.33385 2.46845 2.474 2.62336 2.62794 2.81333 2.81832 2.97734 2.98267 3.14976 3.15473 3.29913 3.30495 3.4344 3.43927 3.57906 3.58382 3.75295 3.75799 4.0865 4.09124 4.33531 4.49009 4.49518 4.61433 4.62196 4.80874 4.81239 
52 0.64874 0.65283 0.65815 1.17796 1.34179 1.34634 2.07542 2.07872 2.08346 2.10238 2.20559 2.21154 2.34876 2.35385 2.36309 2.48975 2.49416 2.49986 2.6426 2.6457 2.65144 2.83531 2.83989 2.84489 2.99854 3.00167 3.00617 3.16923 3.17363 3.17786 3.32147 3.32553 3.45409 3.45871 3.46769 3.59891 3.60299 3.60845 3.77285 3.77652 3.7801 3.78625 4.10534 4.355 4.5093 4.51278 4.51652 4.52715 4.63841 4.6421 4.82913 4.83408 
2 4.08905 4.33673 
3 2.4955 2.64785 3.77784 
14 0.65208 1.3469 2.07832 2.49322 2.6455 2.83797 3.00133 3.17386 3.32584 3.45897 3.60374 3.77634 4.51295 4.64222 
23 0.31717 0.63634 1.16434 1.32855 1.66289 1.85092 2.06343 2.19816 2.33593 2.47709 2.63001 2.82086 2.98533 3.15687 3.30788 3.44287 3.58663 3.76042 4.09233 4.33971 4.4974 4.62701 4.81421 
27 0.16059 0.3173 0.50317 0.63501 1.16307 1.32799 1.65907 1.8517 2.06208 2.19149 2.33388 2.47651 2.62931 2.82027 2.82911 2.98432 3.1572 3.16473 3.30825 3.44254 3.58493 3.75999 4.09092 4.33891 4.49709 4.62485 4.81378 
93 0.15208 0.15554 0.30463 0.30811 0.31172 0.31567 0.49204 0.49658 0.49999 0.62427 0.62868 0.6321 0.63781 0.98677 0.99244 1.15083 1.15486 1.15935 1.16372 1.31558 1.32078 1.3239 1.32827 1.49189 1.64471 1.65158 1.65467 1.84088 1.8435 1.84728 1.85147 2.05419 2.05705 2.06033 2.17952 2.18542 2.19113 2.32578 2.32869 2.33188 2.33781 2.46175 2.46832 2.47155 2.47537 2.61833 2.62289 2.62559 2.80921 2.81378 2.81657 2.82056 2.97317 2.97843 2.98097 3.14599 3.14917 3.15289 3.15583 3.29518 3.29973 3.30346 3.30708 3.42748 3.43349 3.43726 3.44052 3.57499 3.57944 3.58272 3.58806 3.74956 3.75346 3.75639 3.75936 4.08313 4.08576 4.08913 4.33219 4.33433 4.34074 4.48629 4.48982 4.49278 4.49635 4.6104 4.61693 4.62086 4.6273 4.8052 4.8081 4.81054 4.81422 
41 0.16045 0.30953 0.31532 0.50173 0.63015 0.63566 1.15746 1.16599 1.32287 1.3295 1.65473 1.84421 1.85185 2.05726 2.18703 2.3298 2.33561 2.47159 2.47871 2.62475 2.62933 2.81492 2.82031 2.98009 3.15043 3.15542 3.30099 3.30666 3.43611 3.44171 3.58064 3.58707 3.75385 3.75855 4.08627 4.33458 4.49108 4.496 4.62127 4.80887 4.81366 
21 0.512 0.64277 1.17102 1.33502 2.06923 2.19961 2.34283 2.48346 2.63666 2.8275 2.99179 3.16405 3.31499 3.44967 3.5925 3.76703 4.09775 4.34661 4.50393 4.63194 4.82108 
15 0.6428 1.33476 2.06977 2.19841 2.48322 2.6362 2.99102 3.1643 3.31512 3.44976 3.59254 3.76707 4.0996 4.50385 4.63166 
3 2.64533 3.77581 4.51226 
9 0.6372 2.47735 2.63096 2.98667 3.15796 3.4429 3.58935 3.76221 4.33964 
27 0.64797 0.6527 1.34148 2.0748 2.09078 2.20446 2.4885 2.49449 2.64172 2.6466 2.83287 2.83904 2.99753 3.16875 3.17307 3.32152 3.45442 3.5976 3.60595 3.77221 3.77609 3.78859 4.10598 4.50905 4.51372 4.63661 4.64605 
2 0.65864 2.65465 
40 0.16091 0.31504 0.50438 0.6344 0.64166 1.16069 1.16747 1.32506 1.33178 1.65782 1.85027 2.06333 2.18919 2.19578 2.33548 2.47419 2.48057 2.62914 2.63522 2.8193 2.82806 2.98333 2.98862 3.15553 3.16243 3.30473 3.3123 3.43987 3.44439 3.58506 3.59184 3.7587 3.76511 4.09246 4.34256 4.49586 4.50248 4.61983 4.62799 4.81484 
39 0.15881 0.31086 0.50364 0.63118 0.63746 1.15712 1.16696 1.32168 1.32908 1.65462 1.84532 2.05862 2.18746 2.33073 2.4717 2.47826 2.62552 2.63044 2.81649 2.82168 2.97998 2.98632 3.1516 3.15738 3.30115 3.30809 3.43653 3.44338 3.58123 3.58772 3.75526 3.76005 4.08763 4.33621 4.49172 4.49693 4.61889 4.81068 4.81547 
9 1.16004 1.84885 2.06203 2.33371 3.15418 3.30418 3.58682 3.76278 4.49448 
14 0.31049 1.84317 2.05672 2.32925 2.6252 2.81492 3.15027 3.3044 3.58057 3.75349 4.08544 4.33349 4.49171 4.80797 
19 0.63731 1.16488 1.33019 2.06415 2.19734 2.33679 2.47891 2.63118 2.82262 2.98656 3.15775 3.30953 3.44256 3.58756 3.76108 4.09315 4.49808 4.63054 4.81564 
19 0.5087 0.64233 1.33588 2.06858 2.34219 2.48359 2.63589 2.82716 2.991 3.16503 3.3157 3.45028 3.5923 3.76653 4.09663 4.34515 4.50346 4.63104 4.81949 
0 
47 0.65464 0.65797 0.66262 1.34781 1.35176 2.08148 2.08467 2.09026 2.21177 2.21984 2.35717 2.36564 2.49563 2.49898 2.5035 2.64872 2.65167 2.65803 2.84089 2.84441 2.84878 3.0044 3.00749 3.0148 3.17524 3.17895 3.18226 3.3281 3.33271 3.461 3.46517 3.60495 3.60903 3.61429 3.77872 3.78173 3.78481 3.79364 4.11151 4.36014 4.51629 4.51902 4.52311 4.64388 4.6481 4.83536 4.84046 
9 1.33322 2.06494 2.63298 2.98968 3.161 3.31197 3.76336 4.09423 4.50105 
20 0.51414 0.64495 1.17335 1.33797 2.07037 2.2015 2.34535 2.48726 2.63858 2.83191 2.99351 3.16689 3.3178 3.45314 3.59548 3.77016 4.10041 4.50615 4.6359 4.82676 
0 
43 0.16151 0.31574 0.5061 0.63572 0.64069 1.16238 1.16902 1.32686 1.33177 1.66065 1.85122 2.06395 2.19085 2.19716 2.33643 2.34319 2.47635 2.48116 2.63021 2.63419 2.82081 2.82474 2.83217 2.98504 2.98928 3.15658 3.16162 3.30605 3.31132 3.44182 3.44715 3.5866 3.59282 3.75941 3.76394 4.09286 4.34147 4.49655 4.50103 4.62399 4.62961 4.81514 4.81908 
44 0.16251 0.31666 0.50515 0.63536 0.6397 1.16164 1.16707 1.32574 1.3309 1.65898 1.8518 2.06386 2.06765 2.19008 2.19581 2.3362 2.34083 2.47579 2.48032 2.63052 2.63426 2.8207 2.82431 2.98427 2.98854 3.15648 3.1608 3.30555 3.3111 3.44112 3.44612 3.58668 3.59046 3.75945 3.76369 4.09294 4.0972 4.34228 4.49662 4.501 4.62095 4.62794 4.81559 4.81929 
79 0.15056 0.15475 0.30461 0.30779 0.31147 0.49262 0.497 0.5015 0.62407 0.62809 0.63186 0.98676 1.15067 1.15424 1.15959 1.16467 1.31541 1.32019 1.32384 1.64489 1.65134 1.65428 1.8407 1.84331 1.84748 2.05397 2.05671 2.06082 2.17934 2.1851 2.3256 2.32851 2.33239 2.46269 2.46797 2.47138 2.47764 2.6184 2.62225 2.6254 2.80915 2.81334 2.81639 2.82269 2.97309 2.97781 2.98063 3.1459 3.14888 3.15293 3.15807 3.29503 3.29911 3.30341 3.42781 3.43328 3.4369 3.44276 3.5749 3.57905 3.58284 3.74946 3.75306 3.75633 4.08288 4.08547 4.08946 4.33185 4.33403 4.33954 4.48617 4.48935 4.49292 4.61026 4.61667 4.62062 4.80502 4.80784 4.81039 
7 2.0701 2.48725 2.63679 3.16577 3.31713 3.76812 4.50692 
41 0.16244 0.32113 0.50558 0.63767 0.64112 1.16651 1.17338 1.33055 1.33573 1.66377 1.85509 2.06481 2.06845 2.1943 2.3376 2.47979 2.48436 2.63261 2.63556 2.82297 2.82759 2.98775 2.99425 3.15856 3.16226 3.31032 3.31381 3.44404 3.44766 3.58863 3.59298 3.7626 3.76608 4.09335 4.09714 4.34212 4.50067 4.50432 4.6281 4.81675 4.82185 
46 0.15871 0.31218 0.50073 0.63165 0.63583 0.99269 1.15799 1.16549 1.32206 1.32773 1.65626 1.84676 2.05978 2.06371 2.18644 2.19411 2.332 2.33626 2.47273 2.47636 2.62644 2.62984 2.81668 2.82029 2.98046 2.98441 3.15276 3.15691 3.302 3.30775 3.43786 3.44261 3.58229 3.58603 3.75591 3.75993 3.76404 4.08877 4.09289 4.33749 4.49266 4.4972 4.6191 4.6254 4.81151 4.81449 
36 0.16602 0.50918 0.64043 0.64609 1.16719 1.17457 1.33348 2.06769 2.07489 2.19307 2.19893 2.34047 2.4813 2.48737 2.63496 2.64332 2.82667 2.99058 2.9982 3.1604 3.16568 3.17131 3.31351 3.44603 3.45269 3.59139 3.59839 3.76605 3.77221 4.09623 4.3455 4.50285 4.50901 4.62645 4.63336 4.81976 
72 0.15244 0.15669 0.30607 0.30944 0.31351 0.4946 0.49918 0.62533 0.62942 0.63339 0.98832 0.99391 1.15214 1.15595 1.16157 1.3171 1.32137 1.32533 1.64649 1.65328 1.65724 1.84246 1.84517 1.84967 2.05571 2.05867 2.18111 2.18703 2.32735 2.33031 2.33481 2.46316 2.46897 2.47344 2.61955 2.62381 2.62737 2.81092 2.81505 2.81832 2.82503 2.97466 2.97908 2.9826 3.14744 3.15057 3.15467 3.29669 3.30064 3.30513 3.42935 3.435 3.43972 3.57658 3.58063 3.58486 3.75116 3.75498 3.75826 4.08465 4.08738 4.33365 4.33598 4.48784 4.49116 4.49496 4.61199 4.61853 4.62457 4.80678 4.80973 4.8126 
30 0.16233 0.3178 0.50782 0.6366 0.6423 1.16803 1.33111 1.66059 1.85396 2.0634 2.19259 2.33824 2.47747 2.63094 2.8217 2.82738 2.98593 3.1583 3.1633 3.31058 3.44266 3.44813 3.59005 3.76157 4.09173 4.3398 4.4986 4.6307 4.81497 4.81937 
14 0.65546 1.34911 2.08209 2.49769 2.64852 2.8443 3.00676 3.17831 3.33005 3.46426 3.60756 3.78056 4.5183 4.64815 
13 0.64623 2.073 2.48655 2.63948 2.83219 2.99959 3.16725 3.31906 3.45455 3.59856 3.77058 4.10282 4.50743 
19 0.64271 1.16841 1.33365 2.06907 2.19702 2.34138 2.48338 2.63568 2.82664 2.99025 3.16348 3.31392 3.44907 3.59147 3.76619 4.0991 4.50293 4.63072 4.82082 
26 0.31629 0.50233 0.63306 1.16227 1.32529 1.65684 1.84579 2.05885 2.18922 2.33139 2.47528 2.62746 2.81839 2.98271 3.15246 3.15837 3.30531 3.43872 3.58354 3.75764 4.08793 4.33636 4.49318 4.49768 4.62311 4.81108 
0 
36 0.30892 0.50275 0.62845 0.6347 1.15482 1.3189 1.32623 1.65426 1.84359 2.05674 2.18315 2.32887 2.46975 2.47667 2.62296 2.62828 2.81285 2.8187 2.97672 2.98442 3.14902 3.15575 3.2986 3.30584 3.43526 3.57857 3.75213 3.75852 4.08576 4.33458 4.48937 4.49576 4.61371 4.62359 4.80818 4.81289 
80 0.15595 0.15988 0.16485 0.31035 0.31367 0.31727 0.49867 0.50233 0.50599 0.62972 0.63387 0.63766 0.99248 1.1566 1.16045 1.16465 1.32114 1.32595 1.32965 1.49678 1.64975 1.65651 1.66029 1.84648 1.84951 1.85332 2.05975 2.06282 2.06764 2.18497 2.19066 2.19487 2.33133 2.33432 2.33821 2.46701 2.47288 2.47696 2.48148 2.62441 2.6283 2.63142 2.8148 2.81906 2.82216 2.97879 2.98359 2.98666 3.15172 3.15473 3.15844 3.16316 3.3007 3.30496 3.30874 3.31376 3.43266 3.43863 3.44238 3.44629 3.58057 3.5846 3.58835 3.75517 3.75895 3.76201 4.08863 4.09148 4.09552 4.33768 4.3401 4.49208 4.49585 4.49872 4.61575 4.6221 4.62571 4.81064 4.81389 4.81688 
10 0.64625 2.074 2.48688 2.63981 2.99514 3.16845 3.45366 3.59738 3.77187 4.508 

124
