# Supplementary material for: Deciphering the Contribution of Oriens-Lacunosum/Moleculare (OLM) Cells to Intrinsic θ Rhythms Using Biophysical Local Field Potential (LFP) Models
Source: eNeuro. 2018 Sep 4;5(4):ENEURO.0146-18.2018. doi: 10.1523/ENEURO.0146-18.2018 (PMC6140113; doi:10.1523/ENEURO.0146-18.2018)
Supplement: Supplementary file 2 — Supplementary Code. Download supplement 2, GZ file [file sup_enu-eN-NWR-0146-18-s02.gz › LFP_microcircuit-master/BC-380-gi-0-gi_SD-0-PV12913020-dSD6.6ms-gnSD0.21-gpv-3.0-gsb4.25-csb0.21-gbs1.0-cbs0.1344-spiketimes.txt]

16522

340


79 0.14389 0.14822 0.15145 0.30009 0.30388 0.3079 0.48661 0.49147 0.49475 0.6193 0.62396 0.62797 0.80939 0.81324 0.81651 0.82209 0.98174 0.98535 0.99157 1.14629 1.1507 1.1576 1.31109 1.31641 1.32119 1.47922 1.48411 1.48778 1.64053 1.64801 1.83647 1.83938 1.84412 2.04973 2.0529 2.1751 2.18141 2.32134 2.32461 2.32941 2.45807 2.46469 2.46851 2.61389 2.61865 2.62193 2.80491 2.80951 2.81288 2.96871 2.97411 2.97818 3.14149 3.14489 3.14923 3.2907 3.29541 3.30008 3.42353 3.42949 3.43581 3.57057 3.57516 3.57996 3.74519 3.74927 3.75262 4.07864 4.08161 4.32763 4.33013 4.48185 4.48559 4.4891 4.60601 4.61305 4.80077 4.80396 4.80698 
88 0.14442 0.14831 0.15138 0.15747 0.30051 0.30426 0.30815 0.48729 0.49137 0.49446 0.4992 0.61885 0.6232 0.62692 0.63281 0.80976 0.81348 0.81691 0.81973 0.98256 0.98539 0.99042 1.14662 1.15072 1.15702 1.31154 1.31528 1.3201 1.47958 1.48377 1.48768 1.64081 1.64837 1.65223 1.83726 1.83982 1.84379 2.0505 2.0531 2.05661 2.17567 2.18123 2.32215 2.32506 2.32882 2.45744 2.46419 2.46828 2.61409 2.61874 2.62225 2.80574 2.80987 2.81314 2.96924 2.97348 2.97732 3.14208 3.14529 3.14937 3.15399 3.29121 3.29479 3.30011 3.42394 3.4304 3.43438 3.5713 3.57525 3.57888 3.74602 3.74908 3.75283 4.07947 4.08211 4.08583 4.3283 4.33055 4.33385 4.48241 4.48557 4.48978 4.60644 4.61289 4.61903 4.8017 4.80459 4.80723 
30 0.16859 0.32615 0.51164 0.64438 0.83438 1.0057 1.1736 1.33665 1.50447 1.66687 1.85985 2.07052 2.20247 2.34267 2.34884 2.48502 2.63837 2.83013 2.99283 3.16663 3.31777 3.45206 3.59341 3.59898 3.77045 4.09954 4.34735 4.50694 4.63448 4.82351 
0 
71 0.16541 0.1694 0.18768 0.32204 0.32597 0.33557 0.50898 0.51302 0.52381 0.64128 0.64688 0.83142 0.83559 1.00089 1.00669 1.01351 1.16793 1.17337 1.33223 1.33797 1.34651 1.50052 1.50632 1.524 1.66556 1.67135 1.85566 1.86089 1.86582 2.06939 2.07409 2.19645 2.205 2.34136 2.3461 2.35347 2.48379 2.49052 2.6363 2.64127 2.8285 2.83322 2.99091 2.99627 3.16183 3.16666 3.17562 3.31199 3.31736 3.33149 3.44875 3.45283 3.59256 3.59735 3.6043 3.76783 3.77092 3.78374 4.09821 4.10357 4.13922 4.34612 4.35118 4.50164 4.50695 4.52531 4.62831 4.63864 4.82095 4.82478 4.83302 
0 
24 0.16995 0.32606 0.51375 0.64732 0.83337 1.0054 1.17752 1.34246 1.50775 1.67178 1.86235 2.34755 2.63924 2.83235 2.9969 3.16766 3.31736 3.45432 3.59767 3.77017 4.1034 4.35047 4.50688 4.82505 
81 0.15375 0.15773 0.16152 0.31089 0.31456 0.31862 0.49647 0.50077 0.50442 0.62954 0.63348 0.63794 0.81944 0.82321 0.82676 0.99137 0.99567 1.00011 1.15703 1.16172 1.16731 1.32075 1.32597 1.33057 1.48919 1.49382 1.49871 1.64988 1.65672 1.66026 1.84609 1.8498 1.85406 2.05935 2.06265 2.18421 2.19005 2.19708 2.33145 2.33492 2.34008 2.46927 2.47435 2.47914 2.62513 2.62877 2.63258 2.81466 2.81891 2.82233 2.97843 2.98357 2.98914 3.15159 3.15541 3.15869 3.30063 3.30524 3.30971 3.43561 3.43948 3.44407 3.5806 3.58466 3.58961 3.75454 3.75886 3.76191 4.08838 4.09163 4.33708 4.33975 4.49176 4.49619 4.49976 4.61508 4.62297 4.62748 4.81074 4.8135 4.81777 
0 
53 0.15889 0.16437 0.31492 0.31911 0.50271 0.50758 0.63589 0.6404 0.82561 0.83029 0.99515 1.00045 1.16343 1.32746 1.33261 1.49524 1.50016 1.65948 1.66446 1.84859 1.85415 2.06196 2.06787 2.19244 2.33494 2.34013 2.47717 2.48252 2.63006 2.63411 2.82135 2.82577 2.98533 2.9905 3.1577 3.16233 3.30646 3.31178 3.44106 3.44579 3.58602 3.59109 3.75989 3.76346 4.09052 4.09648 4.3393 4.34635 4.49815 4.50302 4.62557 4.81469 4.81953 
89 0.14468 0.14912 0.1523 0.30108 0.30476 0.30858 0.3128 0.48763 0.49266 0.49565 0.62021 0.62507 0.62897 0.81009 0.81398 0.81733 0.8222 0.98275 0.9864 0.99097 1.14715 1.15154 1.15687 1.31198 1.31757 1.32122 1.48022 1.48534 1.48859 1.64104 1.6489 1.65295 1.83747 1.84031 1.84456 2.05074 2.05398 2.05908 2.17593 2.18241 2.18969 2.32237 2.32558 2.33 2.45831 2.46513 2.46889 2.61452 2.61952 2.62255 2.80585 2.81066 2.81367 2.81907 2.96967 2.97535 2.97883 3.14264 3.14596 3.14997 3.15419 3.29172 3.29658 3.30046 3.424 3.43031 3.43473 3.57156 3.57632 3.58043 3.74617 3.75053 3.75346 4.07965 4.08258 4.08778 4.32862 4.33104 4.33678 4.4829 4.48678 4.48994 4.60671 4.61423 4.61891 4.80176 4.80491 4.80773 4.81195 
54 0.17621 0.18147 0.3325 0.33662 0.51864 0.52315 0.65334 0.6592 0.84192 0.84661 1.01208 1.01708 1.18232 1.19247 1.34531 1.3499 1.51297 1.51837 1.67589 1.68316 1.8663 1.87099 2.07909 2.08515 2.20908 2.35241 2.3619 2.49441 2.5045 2.64716 2.65542 2.83716 2.84239 3.00158 3.00761 3.17506 3.18005 3.32563 3.33052 3.46016 3.46661 3.60315 3.6127 3.77794 3.78219 4.10806 4.11502 4.35588 4.36285 4.51462 4.52059 4.64395 4.83069 4.83527 
0 
130 0.14186 0.14515 0.14787 0.15014 0.1546 0.29798 0.30156 0.30411 0.30655 0.30963 0.48482 0.48828 0.49092 0.49306 0.49604 0.6158 0.61968 0.62272 0.62538 0.6283 0.80725 0.81061 0.81344 0.81556 0.81906 0.98006 0.98241 0.98543 0.98817 1.14408 1.14795 1.15124 1.15484 1.15903 1.30905 1.31229 1.31595 1.31868 1.32232 1.47708 1.48076 1.48372 1.48609 1.48987 1.63825 1.64433 1.64752 1.65065 1.65573 1.83478 1.83701 1.83956 1.84203 1.84627 2.04802 2.05024 2.05275 2.05569 2.17317 2.1772 2.18069 2.18724 2.31967 2.3223 2.3248 2.32753 2.45482 2.46069 2.46407 2.46673 2.4705 2.61158 2.61595 2.61858 2.6208 2.80327 2.80687 2.80933 2.81149 2.81505 2.96674 2.97034 2.9736 2.97588 3.13956 3.14239 3.14482 3.1474 3.15011 3.28861 3.29176 3.29493 3.29795 3.30089 3.42145 3.42711 3.42951 3.43292 3.43621 3.5688 3.57232 3.57486 3.57787 3.74351 3.74588 3.74872 3.75095 3.75371 4.07699 4.07928 4.08168 4.08449 4.32579 4.32785 4.33002 4.33322 4.47991 4.48273 4.48597 4.48803 4.49213 4.60393 4.60855 4.61207 4.61577 4.79924 4.80183 4.80389 4.80605 4.80962 
0 
59 0.15527 0.16005 0.16511 0.31265 0.31868 0.49904 0.50277 0.50768 0.6318 0.63665 0.82092 0.8259 0.99288 0.99923 1.15892 1.16732 1.32399 1.33091 1.4918 1.49639 1.65397 1.65883 1.66554 1.84756 1.85382 2.06055 2.06875 2.18683 2.19722 2.33291 2.33875 2.47177 2.47698 2.62692 2.63111 2.81756 2.82186 2.82724 2.98027 2.9852 3.15365 3.15911 3.30337 3.30996 3.43806 3.44436 3.58302 3.58846 3.75709 3.76222 4.0897 4.33852 4.34569 4.4937 4.49905 4.618 4.62506 4.81249 4.81663 
68 0.16586 0.16922 0.17587 0.32238 0.32579 0.33358 0.50957 0.51282 0.51897 0.64277 0.64649 0.83099 0.83458 0.83974 1.00054 1.00593 1.0119 1.16719 1.17318 1.17845 1.33486 1.33913 1.50265 1.5063 1.66579 1.67058 1.85615 1.86024 1.86538 2.06899 2.07307 2.19719 2.20637 2.34188 2.34711 2.35401 2.48392 2.48835 2.63675 2.64007 2.82757 2.83181 2.83671 2.99237 2.99758 3.16237 3.16676 3.17218 3.31386 3.31753 3.44864 3.45273 3.59315 3.59804 3.76645 3.76985 3.77665 4.09795 4.102 4.34625 4.35158 4.50357 4.50687 4.63035 4.6358 4.82095 4.82409 4.82995 
36 0.14916 0.15481 0.30624 0.49298 0.49894 0.6257 0.81453 0.82031 0.98638 1.15255 1.31654 1.48575 1.65254 1.8411 2.05437 2.18197 2.32653 2.46925 2.62126 2.81131 2.81748 2.97534 3.14687 3.15331 3.2964 3.43364 3.57703 3.74989 3.75572 4.08344 4.33209 4.48709 4.49339 4.61495 4.80592 4.81104 
3 0.1725 1.18002 4.82802 
1 0.82907 
0 
17 0.16963 0.32593 0.51248 0.64653 0.83492 1.17635 1.50634 2.63872 2.83347 2.9957 3.168 3.31952 3.59825 3.76933 4.34877 4.50786 4.8251 
26 0.15877 0.31635 0.50278 0.63555 0.82341 0.99925 1.16334 1.32824 1.49752 1.65959 1.8523 2.06496 2.33858 2.47796 2.63121 2.82167 2.98604 3.15945 3.30768 3.443 3.58886 3.76217 4.34165 4.49888 4.63049 4.81506 
73 0.15396 0.1585 0.16396 0.31113 0.31535 0.31947 0.49819 0.50144 0.50481 0.63092 0.63507 0.64013 0.81895 0.823 0.82549 0.99129 0.99633 1.00112 1.15749 1.16353 1.16823 1.32115 1.32658 1.33048 1.49072 1.4947 1.49924 1.65436 1.65853 1.6644 1.84589 1.85089 1.85497 2.05926 2.06355 2.18506 2.19069 2.33141 2.33549 2.47184 2.47604 2.4817 2.62601 2.6295 2.81622 2.81995 2.82454 2.98035 2.98406 3.15191 3.15653 3.16079 3.30125 3.30666 3.30988 3.43698 3.44197 3.58204 3.58599 3.75475 3.75921 3.76256 4.0883 4.09279 4.33692 4.34143 4.49195 4.49655 4.6153 4.62281 4.62745 4.8108 4.81399 
6 0.33304 1.51279 2.6455 3.1747 3.77587 4.51282 
34 0.16745 0.32348 0.33106 0.51056 0.51619 0.64353 0.64864 0.8332 0.83849 1.00522 1.17261 1.17944 1.33678 1.50435 1.66723 1.85668 1.8623 2.07087 2.20044 2.34298 2.48518 2.63884 2.82866 2.99338 3.16569 3.31652 3.45023 3.59433 3.76819 4.09915 4.3474 4.50586 4.63403 4.82358 
34 0.15979 0.31305 0.31836 0.50103 0.63338 0.82493 0.99278 0.99985 1.15896 1.16833 1.3277 1.49528 1.65914 1.84742 1.85444 2.06134 2.19133 2.3328 2.47659 2.62831 2.81973 2.98456 3.15369 3.15923 3.30744 3.4386 3.58526 3.75956 4.08988 4.33799 4.49693 4.62417 4.81254 4.81863 
57 0.15015 0.15474 0.30675 0.31123 0.493 0.49806 0.62565 0.63072 0.81611 0.82052 0.98802 0.99522 1.15328 1.16284 1.31765 1.32542 1.48579 1.49168 1.64646 1.65475 1.84287 1.84763 2.05607 2.05991 2.18141 2.1894 2.32779 2.33179 2.4658 2.47251 2.62152 2.62624 2.81113 2.81638 2.97518 2.9816 3.14814 3.1529 3.29698 3.30485 3.42966 3.43575 3.44255 3.5769 3.58187 3.75132 3.75666 4.08504 4.08858 4.33393 4.33704 4.4884 4.49433 4.61234 4.62173 4.80707 4.81046 
98 0.15417 0.1578 0.16095 0.165 0.31067 0.31355 0.31698 0.32016 0.49691 0.50139 0.5044 0.50786 0.6295 0.63347 0.63715 0.82006 0.82371 0.82642 0.8303 0.99186 0.99575 0.99887 1.1569 1.1608 1.16538 1.16904 1.32139 1.32629 1.32973 1.48959 1.49406 1.4972 1.50183 1.64961 1.6564 1.65961 1.66513 1.8467 1.84978 1.85357 2.05997 2.06347 2.06744 2.18493 2.19017 2.19514 2.33179 2.33484 2.33836 2.46729 2.4731 2.47677 2.48114 2.62462 2.6285 2.63121 2.81495 2.81913 2.82209 2.82592 2.979 2.98401 2.98673 3.15205 3.1552 3.15846 3.16228 3.30085 3.30507 3.30882 3.31299 3.43261 3.43862 3.4431 3.44759 3.58075 3.58481 3.5882 3.75521 3.7591 3.76202 4.08898 4.09226 4.09714 4.33798 4.34102 4.34595 4.49241 4.49673 4.49955 4.61547 4.62194 4.62551 4.63145 4.81117 4.81411 4.81708 4.82042 
25 0.16979 0.3259 0.51055 0.64563 0.83425 1.002 1.17488 1.50629 1.66631 1.86129 2.07018 2.34179 2.48422 2.82852 2.99132 3.16689 3.31987 3.45368 3.59776 3.7699 4.09934 4.34636 4.50932 4.63335 4.8249 
62 0.1665 0.1708 0.32282 0.32801 0.5108 0.51536 0.6434 0.64772 0.83162 0.83536 0.8515 1.00221 1.00688 1.02603 1.16958 1.17611 1.33673 1.34934 1.50325 1.50736 1.66624 1.67048 1.85688 1.86227 1.8811 2.07019 2.07486 2.19612 2.20182 2.34276 2.34745 2.371 2.48414 2.48803 2.63717 2.64119 2.82889 2.83344 2.99159 2.99558 3.16418 3.16806 3.31358 3.31859 3.44935 3.45402 3.59331 3.59772 3.60811 3.76767 3.77206 4.09951 4.10708 4.34775 4.35491 4.50376 4.50818 4.6306 4.63575 4.82243 4.82584 4.83491 
41 0.16026 0.165 0.31692 0.32158 0.50504 0.51114 0.63719 0.64419 0.82488 0.82894 0.99654 1.00232 1.16307 1.1713 1.33011 1.49907 1.66117 1.66884 1.85109 1.85702 2.06479 2.1936 2.33686 2.34325 2.47979 2.63333 2.82372 2.82931 2.9872 3.16019 3.31005 3.4438 3.58786 3.60034 3.76337 4.09359 4.34206 4.50056 4.62673 4.81728 4.82271 
91 0.17711 0.18026 0.18407 0.33373 0.33714 0.34034 0.5207 0.52333 0.52662 0.53259 0.65365 0.65702 0.66064 0.84215 0.84568 0.84886 0.85516 1.01384 1.01795 1.02203 1.18044 1.18481 1.18903 1.34621 1.34932 1.35315 1.51358 1.51667 1.52054 1.67779 1.68111 1.68597 1.86798 1.87161 1.87491 1.88123 2.08077 2.08398 2.08817 2.2091 2.21346 2.22081 2.35335 2.35666 2.36065 2.36743 2.49552 2.4989 2.50394 2.64791 2.65102 2.65544 2.83867 2.84175 2.84537 2.85015 3.00296 3.00597 3.01043 3.17469 3.17839 3.18133 3.18732 3.32499 3.32862 3.33196 3.45975 3.46362 3.46744 3.60448 3.6077 3.61197 3.77775 3.78096 3.78357 3.78998 4.10978 4.11293 4.11723 4.35837 4.36119 4.36548 4.51542 4.51856 4.52226 4.64334 4.64817 4.83295 4.83561 4.83872 4.84359 
78 0.15304 0.15726 0.16229 0.30893 0.31242 0.31663 0.49546 0.50017 0.50429 0.62778 0.63259 0.63647 0.81861 0.82298 0.82586 0.9904 0.99486 1.0011 1.15532 1.16042 1.16729 1.32012 1.3253 1.33291 1.48814 1.49298 1.49897 1.64902 1.65619 1.65988 1.84521 1.84961 1.85454 2.05845 2.06223 2.18394 2.18977 2.33023 2.33368 2.34031 2.46605 2.47248 2.47608 2.62211 2.62685 2.63008 2.81374 2.81819 2.82298 2.97756 2.98283 3.15046 3.15406 3.15794 3.29947 3.30429 3.30897 3.43205 3.43768 3.4421 3.57933 3.58379 3.58988 3.75379 3.75836 3.76323 4.0874 4.09116 4.33629 4.34011 4.49075 4.49552 4.6146 4.62114 4.62908 4.80959 4.81294 4.81788 
53 0.15258 0.15756 0.3103 0.31587 0.49779 0.50231 0.63006 0.63536 0.81785 0.82233 0.82734 0.99079 0.99812 1.15712 1.32154 1.32765 1.49029 1.49488 1.65536 1.66154 1.84532 1.85108 2.05875 2.06622 2.18724 2.33067 2.33649 2.47196 2.47784 2.62586 2.62997 2.81559 2.81999 2.97986 2.98481 3.15121 3.15685 3.30088 3.30733 3.43644 3.44314 3.58119 3.58672 3.75437 3.7594 4.08768 4.33634 4.49152 4.49636 4.61838 4.62674 4.81031 4.81453 
32 0.1548 0.30998 0.49739 0.63042 0.82014 0.98973 1.15714 1.3219 1.49017 1.65492 1.84416 2.05745 2.18773 2.32981 2.47265 2.62537 2.81527 2.97971 3.15062 3.15856 3.30083 3.43623 3.58093 3.75321 3.759 4.08656 4.33505 4.49082 4.49722 4.62169 4.80926 4.81506 
31 0.16401 0.31961 0.32497 0.50858 0.64034 0.82804 0.83366 0.99979 1.1676 1.33335 1.50098 1.66417 1.85457 1.86026 2.06743 2.19634 2.33986 2.48185 2.63532 2.82583 2.99034 3.16146 3.31206 3.44725 3.59163 3.76478 4.09652 4.34493 4.50133 4.63071 4.82018 
83 0.14527 0.14956 0.15323 0.30147 0.3051 0.30907 0.48806 0.49272 0.49618 0.62067 0.62509 0.62929 0.81081 0.81468 0.81822 0.82444 0.9832 0.987 0.99171 1.14767 1.15176 1.15744 1.31255 1.31756 1.32175 1.48066 1.48521 1.48897 1.64189 1.64847 1.6523 1.83793 1.84096 1.8453 2.05118 2.05455 2.1765 2.18237 2.18953 2.32279 2.32611 2.33056 2.45959 2.46508 2.46951 2.61529 2.61963 2.62306 2.80637 2.81078 2.8143 2.82083 2.97012 2.97507 2.97884 3.14293 3.14627 3.15041 3.29211 3.29658 3.30096 3.42491 3.43037 3.4352 3.572 3.57644 3.58096 3.74661 3.75077 3.7541 4.08008 4.08315 4.32906 4.33174 4.48332 4.48711 4.49063 4.60742 4.61419 4.61873 4.80223 4.80546 4.80855 
142 0.13728 0.14047 0.14316 0.14537 0.14821 0.29339 0.29682 0.29931 0.30168 0.30396 0.48019 0.48349 0.48623 0.48827 0.49061 0.49475 0.61148 0.61516 0.61814 0.6206 0.62283 0.62699 0.80265 0.80588 0.80866 0.81076 0.8132 0.81653 0.97545 0.97784 0.98072 0.98333 0.98683 1.1395 1.14317 1.14635 1.14934 1.15283 1.30444 1.30756 1.3112 1.31359 1.31646 1.47248 1.47596 1.47896 1.4812 1.48413 1.63368 1.63936 1.64248 1.64491 1.64888 1.83016 1.8324 1.83477 1.83725 1.83979 2.0434 2.04564 2.04801 2.05082 2.16857 2.17232 2.1759 2.17972 2.31504 2.31764 2.32002 2.32266 2.32587 2.45028 2.45568 2.45894 2.46151 2.46414 2.60698 2.61108 2.61374 2.6159 2.61896 2.79864 2.80206 2.80462 2.80667 2.80942 2.81316 2.96213 2.96554 2.96887 2.97093 2.97474 3.13496 3.13776 3.14008 3.14263 3.14466 3.14823 3.28406 3.28714 3.29028 3.29306 3.29548 3.41684 3.42217 3.42454 3.42731 3.42989 3.56419 3.56755 3.57014 3.57283 3.57627 3.7389 3.74133 3.74404 3.74621 3.74819 4.07236 4.07467 4.07693 4.07964 4.32119 4.32324 4.32529 4.32841 4.4753 4.47808 4.48123 4.48325 4.48578 4.59933 4.60339 4.60697 4.61015 4.61481 4.7946 4.79717 4.79917 4.80131 4.80392 4.99802 
38 0.15315 0.1581 0.31046 0.31728 0.49672 0.50159 0.62981 0.63718 0.8183 0.82338 0.99065 1.15679 1.32073 1.48963 1.49606 1.65386 1.84537 2.0586 2.18575 2.33077 2.47074 2.47651 2.6251 2.81523 2.82579 2.979 2.98462 3.15108 3.30055 3.30939 3.43645 3.58086 3.75404 4.08767 4.33636 4.49136 4.61867 4.81015 
0 
63 0.17487 0.17974 0.33005 0.3344 0.34285 0.5183 0.52247 0.54022 0.65149 0.65618 0.84018 0.84519 1.01066 1.01576 1.17965 1.18512 1.34373 1.34832 1.51045 1.51577 1.67498 1.68209 1.86643 1.87051 1.88006 2.07787 2.08292 2.20783 2.22074 2.3508 2.3574 2.36756 2.49301 2.49863 2.64524 2.65058 2.83698 2.842 3.00073 3.00705 3.17217 3.17639 3.18568 3.3232 3.32733 3.45716 3.46112 3.60182 3.60698 3.7755 3.77974 3.78914 4.10638 4.11095 4.3547 4.36045 4.51312 4.51781 4.64153 4.64945 4.82996 4.83399 4.84279 
93 0.17671 0.17974 0.18375 0.33235 0.33593 0.33919 0.34624 0.52049 0.52352 0.527 0.53408 0.65298 0.65642 0.66017 0.84301 0.84564 0.8495 1.01217 1.0167 1.02112 1.03137 1.18027 1.18502 1.1887 1.34557 1.34909 1.35495 1.51362 1.51702 1.52166 1.67694 1.68076 1.68692 1.86619 1.8704 1.87415 1.88104 2.07979 2.08307 2.08822 2.20889 2.21414 2.22114 2.35222 2.35635 2.36048 2.36676 2.49593 2.50018 2.50603 2.64749 2.65034 2.65517 2.83904 2.84206 2.84595 2.85973 3.00285 3.00609 3.01097 3.17354 3.17735 3.1804 3.18691 3.3251 3.32841 3.33211 3.45842 3.46239 3.46611 3.60382 3.60766 3.61254 3.77776 3.7808 3.78421 3.7918 4.10846 4.11178 4.1169 4.35743 4.36061 4.36777 4.51479 4.5176 4.52152 4.64209 4.6464 4.65496 4.83183 4.83464 4.83811 4.84316 
7 0.16995 0.3258 0.83593 1.00435 1.33793 1.86127 4.82281 
1 3.77501 
55 0.1577 0.16157 0.31413 0.31897 0.50218 0.50563 0.63426 0.63834 0.82294 0.82691 0.83129 0.99485 1.00001 1.16075 1.16794 1.32576 1.33057 1.49447 1.49854 1.65908 1.66431 1.84932 1.85413 2.06269 2.18928 2.19959 2.33456 2.3401 2.476 2.47994 2.62957 2.63288 2.82 2.82334 2.82932 2.98363 2.98747 3.15526 3.15983 3.30501 3.31006 3.44013 3.445 3.5857 3.59016 3.75882 3.76292 4.09182 4.34018 4.49592 4.49998 4.62111 4.62723 4.81418 4.8174 
80 0.14496 0.14912 0.15252 0.30144 0.30497 0.30877 0.48799 0.49258 0.49575 0.62046 0.62493 0.62886 0.81053 0.81429 0.8176 0.98295 0.9869 0.99136 1.14787 1.1519 1.15689 1.31257 1.3177 1.32146 1.48071 1.48543 1.48882 1.64168 1.64872 1.65286 1.83769 1.84084 1.84479 2.05094 2.05437 2.17642 2.18226 2.32262 2.32592 2.33012 2.4595 2.46512 2.46907 2.61546 2.61965 2.62284 2.80625 2.81065 2.81385 2.97016 2.97538 2.97901 3.14289 3.14626 3.14995 3.29203 3.29648 3.30044 3.42472 3.43019 3.43498 3.57189 3.57629 3.58033 3.74633 3.75052 3.75354 4.07985 4.08299 4.32879 4.33157 4.48324 4.48743 4.49042 4.60721 4.61385 4.61896 4.802 4.80517 4.8082 
2 3.32004 4.82511 
28 0.16926 0.32606 0.51303 0.64739 0.83453 1.00692 1.17674 1.33958 1.50803 1.67231 1.86163 2.07594 2.20762 2.34665 2.48913 2.63946 2.83163 2.99547 3.16822 3.31821 3.453 3.59754 3.771 4.10836 4.35179 4.50775 4.63585 4.82544 
28 0.15868 0.31575 0.50172 0.6351 0.8238 0.99539 1.16419 1.32754 1.49476 1.65914 1.84979 2.06161 2.19197 2.33398 2.47626 2.62912 2.81986 2.98398 3.15686 3.30744 3.44174 3.58473 3.75944 4.09037 4.33822 4.49632 4.62619 4.81344 
56 0.15269 0.15771 0.309 0.31408 0.49516 0.50019 0.62831 0.63375 0.81806 0.82298 0.98963 0.99568 1.15533 1.16244 1.31957 1.32567 1.48779 1.49333 1.65017 1.65634 1.84436 1.84967 2.05761 2.06245 2.18365 2.1915 2.32965 2.33492 2.46815 2.47429 2.62332 2.62823 2.81344 2.81853 2.97725 2.98292 3.14981 3.15532 3.29928 3.30561 3.43279 3.43775 3.57913 3.58449 3.75304 3.75848 4.08663 4.09146 4.33539 4.34045 4.49013 4.49564 4.61419 4.62258 4.809 4.81305 
30 0.16538 0.32205 0.32915 0.5096 0.64236 0.83097 1.0038 1.17258 1.33482 1.50245 1.6664 1.85686 2.06968 2.20263 2.34188 2.48549 2.63645 2.82723 2.99105 3.16402 3.31437 3.44995 3.59398 3.76729 4.09895 4.34539 4.50451 4.63524 4.8214 4.8272 
98 0.17681 0.17977 0.18361 0.33317 0.33633 0.33938 0.35057 0.52049 0.52326 0.52637 0.53178 0.65273 0.65605 0.66001 0.84295 0.84547 0.84906 0.86152 1.01232 1.01634 1.02038 1.02733 1.17962 1.1841 1.18784 1.3449 1.3481 1.35142 1.35931 1.5135 1.51648 1.52033 1.67676 1.68038 1.68536 1.86696 1.87053 1.87391 1.88012 2.07949 2.08271 2.08764 2.20872 2.21313 2.21892 2.35228 2.3558 2.35992 2.3652 2.49467 2.49819 2.50294 2.64721 2.64997 2.65542 2.83763 2.84053 2.84414 2.84774 3.00241 3.00523 3.00931 3.1734 3.17698 3.18013 3.18501 3.32437 3.32781 3.33107 3.45846 3.46235 3.46614 3.60412 3.60762 3.61233 3.62711 3.77669 3.78001 3.78267 3.78795 4.10831 4.11136 4.11646 4.13537 4.35698 4.36001 4.36479 4.5141 4.51699 4.52058 4.52922 4.64288 4.64648 4.6594 4.83183 4.83431 4.83744 4.8417 
69 0.15687 0.16071 0.16427 0.31434 0.31812 0.32122 0.50193 0.50515 0.50943 0.63435 0.63844 0.82247 0.82639 0.82943 0.99429 0.99881 1.00237 1.16061 1.1656 1.17081 1.32488 1.33031 1.49416 1.49844 1.6588 1.66237 1.66678 1.84909 1.8533 1.85673 2.06215 2.06592 2.18967 2.19399 2.33428 2.33838 2.34428 2.4756 2.47915 2.62926 2.6328 2.8198 2.8233 2.82826 2.98367 2.98734 3.15522 3.15995 3.16529 3.30528 3.31044 3.44043 3.4451 3.58502 3.58859 3.59655 3.75866 3.76323 4.09114 4.09512 4.33965 4.34366 4.4954 4.49989 4.61995 4.62607 4.8139 4.81712 4.82164 
33 0.16626 0.32242 0.50888 0.64122 0.64824 0.83318 1.00445 1.16837 1.17721 1.33435 1.50221 1.66876 1.85895 2.07008 2.19849 2.34132 2.48335 2.63596 2.82861 2.99015 2.99802 3.16227 3.16782 3.31326 3.44812 3.59225 3.76595 3.77107 4.09847 4.3463 4.50412 4.63067 4.82181 
18 0.50934 0.83214 1.00383 1.33611 1.49991 1.66465 1.857 2.34192 2.48129 2.63426 2.82949 3.31668 3.45185 3.76517 4.09679 4.34452 4.50308 4.81957 
36 0.15643 0.31137 0.49904 0.50553 0.63193 0.82086 0.82589 0.99146 1.15771 1.32136 1.4904 1.65612 1.84592 2.05912 2.18525 2.33137 2.47313 2.62675 2.81788 2.98011 3.15208 3.15899 3.30138 3.30963 3.43764 3.44512 3.58179 3.75469 3.76135 4.08812 4.33684 4.49194 4.49983 4.61575 4.81078 4.81758 
111 0.14474 0.14852 0.15129 0.15433 0.30086 0.30426 0.30743 0.3102 0.48747 0.49147 0.49396 0.49657 0.50072 0.61983 0.62364 0.62655 0.6294 0.81008 0.81348 0.81665 0.81914 0.98268 0.98548 0.989 0.99292 1.14695 1.1507 1.15456 1.15828 1.31182 1.31537 1.3189 1.3221 1.47992 1.48383 1.48685 1.48965 1.64126 1.6476 1.65049 1.65388 1.83739 1.83991 1.84312 1.84642 2.05064 2.05324 2.05606 2.17593 2.18099 2.18432 2.32227 2.32507 2.32808 2.33165 2.45819 2.46373 2.46714 2.46985 2.47484 2.61446 2.61867 2.62162 2.62419 2.80584 2.80985 2.8125 2.81525 2.82032 2.9695 2.97363 2.97662 2.97995 3.14233 3.14537 3.14858 3.15106 3.29155 3.29503 3.29865 3.30147 3.42422 3.42991 3.43301 3.43602 3.57146 3.57533 3.57804 3.58129 3.74616 3.74935 3.75221 3.7545 4.07958 4.08217 4.08517 4.32854 4.33073 4.33374 4.48267 4.48565 4.48905 4.4916 4.60677 4.61241 4.61643 4.62112 4.80175 4.80457 4.80688 4.80969 
33 0.15105 0.30737 0.49334 0.62661 0.81638 0.82414 0.98797 1.1535 1.31766 1.32648 1.48601 1.49471 1.65213 1.84266 2.0559 2.1816 2.32797 2.46641 2.47369 2.62161 2.81157 2.9754 3.14809 3.29749 3.43374 3.57747 3.75135 3.75915 4.08495 4.33366 4.48835 4.61252 4.80726 
42 0.154 0.15907 0.30928 0.31703 0.49679 0.50212 0.62964 0.81897 0.82347 0.98929 1.15548 1.16497 1.32007 1.32748 1.48947 1.49692 1.65524 1.84383 1.85169 2.05709 2.18649 2.32934 2.47222 2.62455 2.81461 2.82061 2.97923 3.1501 3.15709 3.29955 3.30714 3.4367 3.58038 3.75303 3.75857 4.08617 4.33479 4.48994 4.4957 4.61729 4.8088 4.81424 
6 0.16537 0.32131 0.82825 1.00212 1.66511 1.85511 
64 0.14388 0.14826 0.30019 0.30425 0.30898 0.4864 0.49081 0.49506 0.61946 0.62372 0.63013 0.80927 0.81378 0.81879 0.98096 0.98578 1.14661 1.15225 1.31087 1.31651 1.47912 1.48397 1.64215 1.64801 1.8357 1.83979 2.04892 2.0527 2.17509 2.18153 2.32089 2.32471 2.45964 2.46558 2.61458 2.61886 2.80464 2.80907 2.81449 2.96862 2.97379 3.14112 3.14528 3.14917 3.29052 3.29599 3.42544 3.43058 3.57038 3.57468 3.74432 3.74879 3.75223 4.07794 4.08165 4.32676 4.33014 4.48141 4.48619 4.60598 4.61405 4.80018 4.80339 4.80766 
30 0.17742 0.33335 0.51906 0.65401 0.84222 1.01538 1.18317 1.34442 1.51415 1.67886 1.8686 2.0767 2.21252 2.35728 2.49701 2.64425 2.83872 3.00264 3.17419 3.32429 3.45933 3.60687 3.77697 3.79568 4.10654 4.35518 4.51239 4.64193 4.8319 4.84886 
35 0.16967 0.17638 0.32525 0.33149 0.51287 0.64659 0.83548 0.84201 1.00552 1.17284 1.33884 1.50635 1.66953 1.86035 1.86642 2.07312 2.20084 2.34498 2.35232 2.48782 2.64161 2.83136 2.99557 3.1683 3.31905 3.45298 3.59682 3.77296 4.1014 4.10866 4.34968 4.5084 4.63558 4.82502 4.8314 
29 0.15682 0.31369 0.50039 0.6338 0.82181 0.82887 0.99477 1.16243 1.32593 1.49359 1.658 1.84722 2.06062 2.18977 2.33363 2.47486 2.62828 2.81841 2.98332 3.15452 3.3056 3.44052 3.58418 3.75799 4.08906 4.33705 4.49534 4.62465 4.81223 
33 0.1636 0.31907 0.50742 0.51227 0.6405 0.83095 1.00098 1.16753 1.33269 1.50009 1.66458 1.85396 1.86032 2.06641 2.19672 2.33898 2.34521 2.48116 2.63447 2.82526 2.82971 2.98952 3.16223 3.31254 3.44584 3.59012 3.76546 4.09526 4.34405 4.50263 4.63064 4.81905 4.82447 
5 0.16729 0.32329 0.83017 1.00348 3.59758 
25 0.16417 0.32205 0.50755 0.6424 1.16917 1.33378 1.50001 1.8569 2.06646 2.19723 2.33893 2.48357 2.63366 2.82511 2.98892 3.16139 3.31244 3.44874 3.5914 3.76438 4.09518 4.34229 4.50085 4.6302 4.81795 
29 0.16161 0.31831 0.50696 0.63932 0.82714 1.0 1.16903 1.334 1.49941 1.66086 1.85174 1.8579 2.06575 2.19966 2.33783 2.48019 2.6327 2.8241 2.98789 3.16155 3.31259 3.44647 3.58833 3.76379 4.0946 4.3424 4.50083 4.63113 4.81738 
56 0.17655 0.1817 0.33336 0.33734 0.51983 0.52376 0.65235 0.65694 0.84263 0.84707 1.01303 1.01855 1.18305 1.18877 1.34553 1.34987 1.5126 1.51719 1.67645 1.68291 1.86769 1.87208 2.07893 2.08343 2.2097 2.35275 2.35843 2.49327 2.49832 2.64619 2.64974 2.83773 2.84266 3.00155 3.00712 3.17433 3.17826 3.32562 3.32964 3.45951 3.46446 3.60448 3.61177 3.77775 3.78109 4.1079 4.11216 4.35591 4.36104 4.51399 4.51811 4.64256 4.65198 4.83124 4.83498 4.84183 
79 0.15484 0.15807 0.16124 0.31175 0.31538 0.31864 0.49895 0.50174 0.50542 0.63162 0.63463 0.63842 0.8196 0.82272 0.82512 0.82853 0.99141 0.99535 0.99908 1.15786 1.16258 1.16786 1.32144 1.32648 1.33071 1.49131 1.49454 1.49947 1.65568 1.65863 1.66426 1.8462 1.85009 1.8542 2.05943 2.06282 2.18582 2.19056 2.33182 2.3354 2.34173 2.47237 2.47578 2.48119 2.62672 2.6297 2.817 2.82011 2.82547 2.9801 2.984 2.98935 3.15251 3.15697 3.16061 3.30138 3.30579 3.30917 3.4378 3.44138 3.4468 3.58241 3.58537 3.59119 3.75487 3.75894 3.76185 4.08856 4.09188 4.33733 4.34015 4.49228 4.49647 4.49971 4.61634 4.62393 4.81124 4.81411 4.8184 
39 0.16841 0.32473 0.51156 0.64563 0.83407 1.00236 1.00853 1.17231 1.17973 1.33605 1.34108 1.50506 1.66739 1.67479 1.85707 1.86257 2.07192 2.19953 2.34458 2.35584 2.48591 2.63924 2.82984 2.83615 2.99386 3.16585 3.17067 3.31709 3.45069 3.45801 3.59444 3.60267 3.76967 4.10036 4.34774 4.50627 4.63508 4.82255 4.82817 
74 0.16223 0.16509 0.16952 0.31771 0.32123 0.32413 0.50581 0.50875 0.51279 0.6381 0.64203 0.82736 0.83036 0.83395 0.99775 1.00217 1.00621 1.1639 1.16928 1.17281 1.32817 1.33244 1.33607 1.49801 1.50119 1.66215 1.66602 1.67148 1.85241 1.85622 1.85955 2.06592 2.07021 2.19446 2.19998 2.33769 2.34143 2.3466 2.4791 2.48253 2.63287 2.6356 2.82326 2.82638 2.83061 2.98764 2.9902 3.15884 3.16274 3.16645 3.30967 3.31342 3.31694 3.44396 3.44827 3.45453 3.58816 3.59201 3.59881 3.76249 3.76599 3.77227 4.09444 4.09834 4.34295 4.34603 4.4988 4.50244 4.62395 4.62985 4.63665 4.81735 4.81986 4.82423 
3 1.8475 4.33738 4.81362 
99 0.1467 0.15112 0.15395 0.30295 0.3067 0.30996 0.31332 0.48939 0.49429 0.49708 0.50057 0.62225 0.627 0.6305 0.81238 0.81646 0.81919 0.82321 0.98442 0.98839 0.99194 1.14918 1.15369 1.1579 1.16199 1.31387 1.31949 1.32276 1.48208 1.48721 1.48998 1.49495 1.64288 1.65037 1.6536 1.65903 1.83916 1.84209 1.84558 1.85022 2.05242 2.0556 2.05926 2.17783 2.18411 2.19031 2.32406 2.32738 2.33097 2.46034 2.4671 2.47022 2.47465 2.61676 2.62161 2.62429 2.80758 2.81237 2.81504 2.81927 2.97153 2.97711 2.97996 3.14438 3.14777 3.15137 3.15473 3.29345 3.29854 3.30184 3.30543 3.42585 3.43201 3.4359 3.43957 3.57332 3.57808 3.58172 3.74785 3.75218 3.75486 3.75969 4.08134 4.08418 4.08778 4.3303 4.33262 4.33708 4.48467 4.48915 4.49167 4.49787 4.60874 4.6154 4.61929 4.80346 4.80664 4.80931 4.813 
2 0.51557 4.34756 
56 0.14723 0.15244 0.30342 0.30842 0.48962 0.49471 0.62269 0.62805 0.81267 0.81799 0.98439 0.99184 1.14998 1.1572 1.31429 1.32093 1.48243 1.48816 1.64605 1.65301 1.83913 1.84462 2.05235 2.05709 2.17823 2.18873 2.32422 2.32893 2.46373 2.47015 2.61808 2.62294 2.8078 2.81303 2.97188 2.97784 3.14449 3.14981 3.29381 3.30051 3.42936 3.43607 3.57356 3.57865 3.74774 3.75325 4.08133 4.086 4.33018 4.33438 4.48483 4.49051 4.60909 4.61938 4.8035 4.80719 
95 0.16092 0.16432 0.16729 0.31758 0.32121 0.32424 0.50252 0.50687 0.50932 0.51284 0.63638 0.6396 0.64294 0.64784 0.82626 0.82976 0.83238 0.99746 1.00098 1.00424 1.16317 1.16703 1.17108 1.17472 1.3275 1.33228 1.33545 1.33921 1.49567 1.49979 1.50298 1.66025 1.66373 1.66844 1.85225 1.85487 1.85866 2.06553 2.06871 2.07253 2.19097 2.19584 2.20008 2.33745 2.34013 2.34445 2.47728 2.48117 2.48431 2.63176 2.63467 2.63725 2.82045 2.82477 2.82762 2.83149 2.98519 2.98933 2.9918 2.99572 3.15778 3.16118 3.16429 3.16781 3.30738 3.31169 3.31469 3.31971 3.4434 3.44678 3.45002 3.58707 3.59048 3.59412 3.59952 3.76094 3.76458 3.76743 3.77105 4.09448 4.09702 4.1009 4.34332 4.34555 4.35028 4.49816 4.50234 4.50491 4.62223 4.62724 4.63072 4.63604 4.81722 4.81969 4.82336 
61 0.15573 0.16023 0.31255 0.31707 0.49843 0.50315 0.50735 0.63255 0.63727 0.8216 0.82567 0.8304 0.99243 0.99819 1.15847 1.16437 1.32219 1.32796 1.49035 1.49569 1.65505 1.65936 1.84722 1.85234 2.06039 2.0651 2.18636 2.1924 2.33251 2.33776 2.47202 2.47765 2.62661 2.6313 2.81567 2.82091 2.82604 2.97992 2.98533 3.15317 3.15827 3.16322 3.30193 3.30827 3.43852 3.443 3.58159 3.58614 3.75591 3.76142 4.08955 4.09424 4.33836 4.34537 4.49272 4.49818 4.61819 4.62513 4.81213 4.81547 4.82166 
48 0.16033 0.16336 0.31552 0.31964 0.50413 0.50801 0.63615 0.64067 0.82438 0.82803 0.99587 1.00091 1.1619 1.16852 1.32861 1.3327 1.49696 1.50142 1.66055 1.66511 1.85118 1.85623 2.06479 2.19199 2.3371 2.34228 2.47791 2.48417 2.63172 2.82248 2.82688 2.98663 3.15748 3.16195 3.30852 3.31215 3.44225 3.44808 3.58759 3.76151 3.76504 4.09323 4.34144 4.49983 4.62586 4.63052 4.81589 4.81894 
7 0.51579 0.64908 2.07463 2.83475 3.60075 3.77125 4.50782 
62 0.18043 0.18484 0.33642 0.34041 0.52341 0.52715 0.53407 0.65603 0.6605 0.8462 0.8506 1.01752 1.02227 1.1848 1.19001 1.34883 1.35322 1.51625 1.52064 1.68035 1.68567 1.87119 1.87538 1.88491 2.08304 2.0874 2.21307 2.22216 2.35858 2.36451 2.49807 2.50335 2.65033 2.65392 2.84239 2.84712 3.0059 3.01093 3.17716 3.18092 3.18666 3.32858 3.33277 3.46196 3.46626 3.477 3.60729 3.61238 3.78145 3.78487 3.79461 4.11158 4.11585 4.35994 4.3649 4.51795 4.5216 4.64632 4.65316 4.83528 4.83954 4.84639 
37 0.16455 0.31996 0.32533 0.50811 0.51357 0.64134 0.83089 0.99995 1.00671 1.16773 1.17588 1.33401 1.50158 1.6645 1.85433 1.86112 2.06728 2.19945 2.34024 2.34685 2.48286 2.63579 2.82653 2.99063 3.16133 3.16684 3.31351 3.44825 3.59189 3.76559 3.77058 4.09629 4.34472 4.50321 4.63136 4.81954 4.82473 
55 0.16657 0.16991 0.3224 0.32627 0.51011 0.51362 0.64259 0.64709 0.83079 0.83461 1.00213 1.00661 1.16861 1.17367 1.33464 1.33841 1.50304 1.5063 1.66705 1.67168 1.85696 1.86073 2.06924 2.07313 2.19878 2.34295 2.34754 2.48491 2.48857 2.63777 2.64071 2.82752 2.83135 2.8372 2.99303 2.99761 3.16301 3.16709 3.31384 3.31807 3.4483 3.45303 3.59437 3.59875 3.76692 3.7704 4.09862 4.10225 4.34682 4.35091 4.50277 4.50698 4.63415 4.8221 4.82545 
0 
27 0.16492 0.3215 0.50818 0.64102 0.83076 1.00207 1.33454 1.50126 1.66482 1.85568 2.06833 2.1989 2.34037 2.48275 2.63557 2.82629 2.99064 3.16315 3.31435 3.44759 3.59169 3.76591 4.09703 4.34526 4.50308 4.63218 4.81968 
28 0.16438 0.32106 0.50818 0.64107 0.83133 0.99968 1.16738 1.33298 1.50082 1.66459 1.85437 2.06761 2.19598 2.33955 2.48229 2.63582 2.82573 2.99046 3.16334 3.31298 3.44719 3.59155 3.76686 4.09611 4.34435 4.50343 4.63113 4.81942 
47 0.16164 0.16587 0.31804 0.32205 0.5055 0.51001 0.63812 0.64304 0.8275 0.83119 0.99806 1.00292 1.16484 1.17217 1.3303 1.33673 1.49848 1.66269 1.66976 1.85221 1.85645 2.06533 2.07371 2.19499 2.33783 2.3429 2.47998 2.63301 2.82353 2.82898 2.98788 2.99359 3.15954 3.16363 3.30974 3.31436 3.44503 3.58868 3.59443 3.76302 3.76924 4.09396 4.34208 4.50037 4.62793 4.8169 4.82015 
56 0.15888 0.16253 0.31446 0.3187 0.50231 0.50649 0.6346 0.63862 0.82289 0.82671 0.99479 0.99999 1.16147 1.16672 1.32724 1.33119 1.49498 1.49946 1.6589 1.66364 1.84928 1.85368 2.06224 2.06659 2.19137 2.19765 2.3348 2.33917 2.47643 2.48109 2.62984 2.63305 2.82032 2.82419 2.98492 2.98924 3.15547 3.15949 3.30624 3.31029 3.4408 3.44525 3.5858 3.59077 3.75979 3.7631 4.09124 4.09576 4.33935 4.3442 4.4974 4.50077 4.62237 4.62668 4.8142 4.81771 
94 0.14999 0.15388 0.15715 0.30616 0.3095 0.3133 0.31745 0.49269 0.49678 0.49965 0.50325 0.62533 0.62914 0.63301 0.63845 0.81539 0.81884 0.82239 0.82642 0.98789 0.99076 0.99514 1.15227 1.15594 1.16099 1.31709 1.3208 1.32497 1.32985 1.48522 1.48915 1.49283 1.64631 1.65305 1.65605 1.8426 1.84514 1.84914 1.85473 2.05591 2.05853 2.0622 2.18114 2.18651 2.32747 2.33027 2.33388 2.46336 2.46903 2.47265 2.47692 2.61974 2.62387 2.62729 2.81099 2.81502 2.81813 2.82329 2.97476 2.97893 2.98242 3.1476 3.15065 3.15461 3.15845 3.29682 3.30039 3.30493 3.30877 3.42925 3.43528 3.43884 3.44348 3.57668 3.58049 3.58403 3.75135 3.75478 3.75813 4.08482 4.08739 4.09137 4.33388 4.33602 4.48792 4.49097 4.49479 4.61191 4.61804 4.62211 4.80694 4.80977 4.81232 4.81738 
19 0.16098 0.31798 0.50699 0.63915 0.82598 0.99776 1.66319 1.85092 2.06438 2.3369 2.6326 2.98766 3.16226 3.5881 3.76354 4.09293 4.34106 4.50074 4.81562 
56 0.14893 0.15449 0.30522 0.31046 0.49146 0.49698 0.62434 0.63019 0.81451 0.82024 0.98617 0.99333 1.1518 1.16135 1.31612 1.32389 1.48427 1.49057 1.6475 1.65325 1.84096 1.84629 2.05418 2.05927 2.18018 2.19062 2.32597 2.33094 2.46491 2.47097 2.61981 2.62528 2.80972 2.81538 2.97372 2.98011 3.14628 3.15195 3.29551 3.30325 3.43096 3.43652 3.57539 3.58112 3.74951 3.75529 4.08311 4.08803 4.33203 4.33662 4.48666 4.49256 4.61108 4.62081 4.80527 4.80921 
56 0.14938 0.15553 0.30587 0.31157 0.49194 0.49762 0.62454 0.63106 0.81524 0.8211 0.98692 0.9937 1.15236 1.16052 1.31666 1.32398 1.48484 1.49137 1.64677 1.65346 1.84177 1.84737 2.05494 2.05984 2.18052 2.18948 2.32673 2.33189 2.4652 2.47181 2.62038 2.62575 2.81011 2.81607 2.9742 2.98078 3.14702 3.15289 3.29608 3.30358 3.43272 3.43918 3.5759 3.58172 3.75023 3.75607 4.08391 4.0887 4.33285 4.33678 4.48734 4.49332 4.61149 4.62197 4.80601 4.80996 
25 0.16038 0.3161 0.50516 0.63763 0.82559 0.99747 1.3329 1.49673 1.6606 1.85189 2.06314 2.3365 2.47761 2.63082 2.82349 2.9857 3.15893 3.30939 3.4439 3.58692 3.76144 4.09209 4.34032 4.49835 4.81534 
27 0.1584 0.31297 0.50096 0.63376 0.82243 0.99408 1.16192 1.32648 1.49403 1.65853 1.84772 2.06163 2.19127 2.33332 2.47611 2.62842 2.81887 2.98401 3.15375 3.30502 3.43929 3.58467 3.75759 4.0899 4.33843 4.49456 4.81277 
5 2.34342 3.31806 3.45416 4.34764 4.82555 
69 0.1727 0.17665 0.32985 0.33335 0.34988 0.51572 0.51903 0.5237 0.64788 0.65189 0.67004 0.8387 0.8427 1.01046 1.01465 1.17709 1.18204 1.34097 1.34522 1.50862 1.51297 1.67199 1.67643 1.69024 1.86205 1.86656 1.87062 2.07507 2.07889 2.09879 2.20518 2.21215 2.3479 2.35235 2.35771 2.48978 2.49484 2.64307 2.64689 2.83427 2.8383 2.84361 2.99804 3.00244 3.1709 3.17404 3.17964 3.32188 3.3256 3.45541 3.45906 3.59877 3.6042 3.61589 3.77368 3.77642 3.78145 4.10373 4.10707 4.11969 4.35194 4.35628 4.51072 4.51444 4.6394 4.64501 4.82763 4.83075 4.83433 
88 0.16824 0.17115 0.17548 0.3232 0.32693 0.33009 0.33926 0.51136 0.51416 0.51721 0.64414 0.64758 0.65169 0.83424 0.83688 0.84091 1.00392 1.00812 1.01223 1.17118 1.17575 1.17955 1.33635 1.34003 1.34383 1.50437 1.50753 1.51178 1.6678 1.67137 1.67587 1.85781 1.86177 1.86524 1.87313 2.07145 2.07452 2.07986 2.20075 2.20648 2.34394 2.34723 2.35122 2.35822 2.48613 2.48944 2.49422 2.63893 2.64179 2.65036 2.82938 2.83219 2.83555 2.84052 2.9945 2.99829 3.01197 3.16473 3.16843 3.17138 3.17779 3.31539 3.31876 3.32228 3.44998 3.45372 3.45781 3.59558 3.5992 3.60391 3.76957 3.77232 3.77658 4.10018 4.10345 4.10982 4.34851 4.35155 4.35661 4.50672 4.50937 4.5171 4.63482 4.63948 4.82272 4.8256 4.82943 4.83708 
82 0.16474 0.16812 0.17168 0.32104 0.32477 0.32784 0.50714 0.51053 0.51364 0.51895 0.64074 0.64531 0.64996 0.83031 0.83409 0.83818 1.0011 1.00554 1.00955 1.16822 1.17292 1.1771 1.33177 1.33616 1.33966 1.50027 1.5043 1.50826 1.66562 1.66873 1.67446 1.85591 1.85969 1.86325 1.87404 2.06952 2.07283 2.09973 2.19674 2.20097 2.34145 2.34514 2.35067 2.35842 2.48321 2.48659 2.63624 2.6394 2.82719 2.83023 2.83433 2.98959 2.99372 3.00018 3.16232 3.16637 3.16936 3.31226 3.31687 3.31992 3.44768 3.45178 3.45636 3.59228 3.59633 3.60307 3.76457 3.76912 3.77163 3.77913 4.09888 4.10223 4.347 4.35031 4.50191 4.50637 4.5112 4.63145 4.6355 4.8206 4.82341 4.82702 
62 0.15704 0.16076 0.3123 0.31679 0.50017 0.5036 0.63192 0.63662 0.8217 0.82597 0.99265 0.99727 1.15894 1.1642 1.3237 1.32854 1.49199 1.49614 1.50101 1.65566 1.66003 1.84702 1.8513 2.06023 2.06413 2.18929 2.19584 2.3324 2.33652 2.47255 2.47729 2.62695 2.63066 2.81798 2.82179 2.98195 2.98585 3.15319 3.15805 3.16251 3.30296 3.30829 3.3127 3.43822 3.44269 3.58299 3.58775 3.75644 3.76091 3.76474 4.08914 4.09325 4.33791 4.34205 4.49322 4.49791 4.50287 4.62115 4.62679 4.81199 4.81578 4.82023 
59 0.14808 0.15298 0.3043 0.30878 0.31463 0.49072 0.49615 0.50083 0.62359 0.62878 0.81374 0.81832 0.82229 0.98581 0.99237 1.15074 1.15977 1.31538 1.32319 1.4835 1.48961 1.64455 1.65279 1.84056 1.84509 2.05383 2.05812 2.17924 2.32541 2.32965 2.46331 2.47082 2.61847 2.62343 2.80893 2.81451 2.97292 2.97964 3.1457 3.15028 3.15501 3.29483 3.30312 3.42759 3.43378 3.57466 3.5799 3.7492 3.75503 4.08272 4.08678 4.33176 4.33528 4.48602 4.49187 4.61011 4.62023 4.80479 4.80853 
0 
114 0.14965 0.15349 0.15632 0.15961 0.30578 0.30927 0.31263 0.31558 0.4925 0.4965 0.49918 0.50182 0.50733 0.62463 0.62863 0.63164 0.63436 0.64114 0.81495 0.81843 0.82156 0.82389 0.82781 0.98775 0.99056 0.99433 0.99824 1.15191 1.15577 1.15974 1.16354 1.31672 1.32047 1.32402 1.32717 1.48484 1.48884 1.49192 1.49465 1.64629 1.65278 1.65572 1.65933 1.66496 1.84252 1.84513 1.84887 1.85224 2.05581 2.05852 2.06144 2.18089 2.18623 2.18988 2.32738 2.33017 2.33334 2.33751 2.46292 2.46884 2.4723 2.4749 2.48063 2.61942 2.62366 2.6268 2.62947 2.81087 2.81484 2.81773 2.82074 2.82497 2.97447 2.9787 2.98177 2.98548 3.14741 3.15048 3.15406 3.15657 3.29654 3.30013 3.30401 3.30704 3.42926 3.43522 3.43835 3.44154 3.57651 3.58034 3.58321 3.58664 3.75125 3.75459 3.75753 3.75983 4.08472 4.08739 4.09084 4.33374 4.33596 4.3395 4.48765 4.4907 4.49426 4.49691 4.61171 4.61757 4.62174 4.62598 4.80684 4.80981 4.81216 4.81558 
63 0.15301 0.15732 0.30927 0.31433 0.49517 0.50004 0.50521 0.62832 0.63272 0.63915 0.81842 0.82353 0.99 0.99611 1.15559 1.16279 1.16913 1.31972 1.32623 1.48807 1.49317 1.64865 1.65563 1.84471 1.84997 2.05797 2.06211 2.18321 2.19042 2.32974 2.33397 2.46828 2.47328 2.48014 2.62414 2.62802 2.81299 2.81814 2.82475 2.97746 2.98281 3.15021 3.156 3.29941 3.30684 3.43188 3.43711 3.44314 3.57911 3.58369 3.75331 3.75888 4.08693 4.09098 4.33582 4.33932 4.49047 4.496 4.6141 4.62308 4.80911 4.81269 4.81836 
1 3.76805 
19 0.16583 0.31956 0.50583 0.63885 0.82916 1.17002 1.33189 1.50069 1.85517 2.8239 3.15991 3.31293 3.44644 3.5933 3.76335 4.09585 4.34477 4.50146 4.81948 
46 0.16843 0.17423 0.32249 0.32889 0.51063 0.51596 0.64357 0.65241 0.83475 0.83981 1.00289 1.01053 1.16792 1.176 1.33243 1.34072 1.50298 1.51115 1.66901 1.6758 1.8574 1.86291 2.07557 2.20231 2.34305 2.34903 2.48978 2.64704 2.83083 2.8374 2.99866 3.16335 3.17221 3.31348 3.32195 3.44819 3.46167 3.6016 3.76684 3.7756 4.10277 4.35132 4.50309 4.51234 4.82553 4.83483 
37 0.16948 0.32692 0.51257 0.64666 0.83545 1.0074 1.17335 1.17934 1.33743 1.34227 1.50507 1.51008 1.66935 1.86154 2.07195 2.20338 2.34538 2.3582 2.48657 2.63936 2.8321 2.99444 3.16596 3.17003 3.31825 3.45057 3.4552 3.59536 3.60015 3.77022 4.1002 4.10707 4.3493 4.50703 4.5131 4.63562 4.82381 
19 0.17407 0.3295 0.5155 0.83714 1.01517 1.67502 1.86746 2.08002 2.34909 2.83536 3.00271 3.17115 3.33323 3.46065 3.77543 4.10239 4.35075 4.513 4.82824 
30 0.16542 0.3228 0.51045 0.64366 0.83098 1.00158 1.17313 1.33568 1.50278 1.66554 1.86001 2.06863 2.20182 2.34125 2.35083 2.4832 2.63588 2.82673 2.99073 3.16431 3.31946 3.4494 3.59385 3.7672 4.09824 4.34723 4.50391 4.63549 4.82068 4.82639 
0 
68 0.16206 0.16491 0.16957 0.31879 0.32188 0.3256 0.5064 0.50935 0.51408 0.63885 0.6427 0.82764 0.83076 0.83494 0.99836 1.00249 1.00839 1.16456 1.17006 1.17543 1.33156 1.33559 1.49934 1.50417 1.66254 1.66536 1.67225 1.85318 1.85654 1.8605 2.0661 2.0697 2.19449 2.19878 2.33833 2.34185 2.34804 2.48045 2.48423 2.63377 2.63692 2.8246 2.82774 2.83279 2.98845 2.99148 3.15985 3.1634 3.17009 3.31066 3.31416 3.44572 3.4499 3.58981 3.59389 3.76332 3.76672 4.09493 4.09855 4.34355 4.3465 4.50044 4.50361 4.62733 4.63199 4.81816 4.82072 4.82483 
117 0.1755 0.17866 0.18196 0.18705 0.33136 0.33486 0.33776 0.34223 0.51949 0.52236 0.52509 0.52894 0.65176 0.65493 0.65774 0.66297 0.84046 0.84385 0.84642 0.8496 0.86299 1.01125 1.01531 1.01892 1.02473 1.17774 1.18184 1.18524 1.18839 1.34265 1.34605 1.34911 1.35487 1.51201 1.51495 1.51811 1.52749 1.67607 1.67924 1.68286 1.69035 1.86576 1.86993 1.87289 1.87635 1.88438 2.07898 2.08213 2.08568 2.09748 2.20613 2.21069 2.21535 2.3517 2.35527 2.35873 2.36352 2.38108 2.49361 2.49637 2.49978 2.50433 2.64637 2.64924 2.65231 2.65958 2.83705 2.84031 2.84329 2.84643 2.86031 3.00127 3.00398 3.00741 3.01511 3.17276 3.17642 3.17901 3.18268 3.32203 3.32586 3.32883 3.33303 3.45753 3.4608 3.4638 3.46887 3.60251 3.60551 3.60888 3.61331 3.77556 3.77915 3.78158 3.78551 3.79226 4.10808 4.11089 4.11424 4.12408 4.35667 4.35916 4.36261 4.37119 4.5127 4.51622 4.51883 4.52329 4.64029 4.64399 4.64783 4.65626 4.83112 4.83378 4.83646 4.83927 4.84564 
74 0.16922 0.1729 0.17735 0.32484 0.32896 0.33327 0.51276 0.51619 0.5198 0.64601 0.64957 0.65702 0.83546 0.83878 0.84264 1.00453 1.00982 1.01581 1.17209 1.17733 1.18395 1.33788 1.3416 1.35329 1.50625 1.51049 1.66994 1.67479 1.85985 1.86414 1.86799 2.0735 2.07689 2.20229 2.20739 2.34492 2.34924 2.35414 2.48826 2.49238 2.50031 2.64123 2.64449 2.8315 2.83525 2.83909 2.99555 2.99964 3.16592 3.17 3.17435 3.31808 3.32147 3.32985 3.45265 3.45638 3.597 3.60153 3.61018 3.77134 3.77431 3.77983 4.10201 4.10564 4.34974 4.35315 4.35945 4.50861 4.51199 4.63584 4.64136 4.8247 4.82812 4.83145 
28 0.17282 0.33044 0.51704 0.64929 0.83761 1.01215 1.18026 1.34176 1.50874 1.67626 1.86602 2.07511 2.20816 2.35193 2.49107 2.64143 2.83635 2.9968 3.17018 3.32052 3.45708 3.60096 3.77274 4.10428 4.35126 4.50953 4.63968 4.82992 
91 0.15186 0.15598 0.1591 0.3083 0.31162 0.3151 0.31887 0.49469 0.49907 0.50184 0.50518 0.62747 0.63163 0.63537 0.81749 0.82103 0.82401 0.82854 0.98971 0.99344 0.99799 1.15488 1.15872 1.16413 1.3192 1.32428 1.32773 1.48748 1.49196 1.49506 1.64857 1.65511 1.65815 1.6635 1.84449 1.84741 1.85171 2.05778 2.06089 2.06554 2.18303 2.18872 2.32945 2.33252 2.33679 2.46703 2.47212 2.47549 2.48041 2.62266 2.62646 2.62944 2.8129 2.81707 2.81986 2.82483 2.97687 2.98174 2.9846 3.14974 3.15289 3.15653 3.16052 3.29882 3.30322 3.30695 3.43166 3.43681 3.44091 3.44523 3.57866 3.58275 3.58651 3.75309 3.75727 3.76004 4.08671 4.08949 4.09474 4.33565 4.33816 4.48999 4.49399 4.49674 4.61396 4.62022 4.62427 4.80884 4.81184 4.81454 4.81985 
49 0.15596 0.16026 0.31153 0.31768 0.49823 0.50234 0.63179 0.63655 0.82091 0.82535 0.99141 1.15753 1.16728 1.32151 1.32804 1.49104 1.49556 1.65619 1.66081 1.84615 1.85269 2.05923 2.18695 2.33163 2.47264 2.47688 2.62635 2.63047 2.81664 2.82091 2.98011 2.98501 3.15219 3.15765 3.30155 3.30842 3.43809 3.58194 3.5883 3.75518 3.76061 4.08831 4.33697 4.49239 4.4977 4.61934 4.62713 4.81128 4.81518 
23 0.16718 0.3251 0.51066 0.64418 0.83562 1.33638 1.85974 2.06889 2.20323 2.34252 2.63662 2.82956 2.99187 3.16666 3.31626 3.45028 3.59351 3.76835 4.09705 4.34501 4.50515 4.63672 4.82031 
80 0.14689 0.15107 0.15462 0.30365 0.30774 0.3114 0.48994 0.49433 0.49779 0.62264 0.62707 0.63107 0.81247 0.81673 0.81987 0.98454 0.98918 0.99418 1.15011 1.15522 1.16107 1.31446 1.31984 1.32439 1.48267 1.48745 1.49155 1.64503 1.65072 1.65487 1.83928 1.84318 1.84723 2.05252 2.05619 2.17862 2.18417 2.32442 2.32812 2.33269 2.46268 2.46819 2.47193 2.61806 2.62233 2.62619 2.8082 2.81251 2.81609 2.97215 2.97722 2.98225 3.14465 3.14874 3.15209 3.294 3.29909 3.30298 3.42877 3.43316 3.43718 3.57391 3.57822 3.58279 3.7479 3.75228 3.75541 4.08151 4.08506 4.33036 4.33357 4.485 4.48968 4.49338 4.60947 4.61621 4.62109 4.80383 4.80694 4.81039 
1 0.82571 
46 0.15292 0.15767 0.30988 0.31568 0.49627 0.50111 0.62958 0.63549 0.81812 0.8233 0.98974 0.99614 1.15612 1.31974 1.3263 1.48897 1.49436 1.65571 1.84462 1.85109 2.05775 2.18524 2.33003 2.4733 2.62502 2.62904 2.81491 2.81972 2.97799 2.98328 3.15048 3.15673 3.29982 3.30649 3.43676 3.58033 3.58697 3.75325 3.75903 4.08685 4.33556 4.49053 4.49609 4.6157 4.80944 4.81505 
40 0.16995 0.17561 0.32679 0.33152 0.51443 0.52159 0.64736 0.83586 0.84069 1.00779 1.03735 1.17665 1.3389 1.35011 1.50813 1.67095 1.68054 1.86177 1.86652 2.07418 2.20312 2.34698 2.35451 2.49025 2.64041 2.83319 2.83888 2.99544 3.16929 3.31909 3.45361 3.59748 3.60673 3.77179 4.10334 4.35056 4.50851 4.63828 4.82544 4.82987 
47 0.17492 0.33073 0.33553 0.51803 0.52308 0.65182 0.65868 0.84052 0.84602 1.01095 1.01712 1.17946 1.18617 1.34382 1.51119 1.67517 1.68405 1.86499 1.8709 2.07769 2.08522 2.20774 2.35064 2.36356 2.49356 2.64556 2.83628 2.84215 3.00062 3.17283 3.1777 3.32326 3.3289 3.45716 3.46333 3.602 3.61311 3.77642 3.78309 4.10638 4.35474 4.36293 4.51317 4.52051 4.64221 4.82918 4.83428 
14 0.16603 0.32368 0.51058 0.83126 1.00658 1.17561 1.33638 1.67093 1.85937 2.35001 2.83395 3.31625 4.34811 4.82317 
80 0.16317 0.1662 0.171 0.31825 0.32179 0.32538 0.50684 0.51032 0.51448 0.63934 0.64283 0.64826 0.82842 0.83114 0.83521 0.9992 1.00323 1.00821 1.16455 1.16981 1.17399 1.33171 1.33552 1.34328 1.49929 1.50313 1.66295 1.66671 1.67209 1.85315 1.85715 1.86073 1.87956 2.06606 2.06942 2.07741 2.19519 2.20235 2.33828 2.34193 2.34672 2.35249 2.48061 2.48407 2.49084 2.63394 2.63702 2.82435 2.82772 2.83153 2.98904 2.9921 3.00278 3.16004 3.16384 3.16779 3.31056 3.31422 3.31873 3.44455 3.44896 3.45516 3.58947 3.5931 3.59811 3.76396 3.76715 3.77232 4.09508 4.09945 4.3436 4.34786 4.50092 4.50418 4.51204 4.62944 4.63465 4.81822 4.82127 4.82488 
1 0.82173 
82 0.16893 0.17228 0.1777 0.32504 0.32883 0.33338 0.51325 0.51604 0.51993 0.64601 0.64952 0.65551 0.83569 0.83851 0.8432 1.0059 1.01007 1.01811 1.17265 1.17712 1.18123 1.33848 1.34183 1.34951 1.50645 1.50991 1.51769 1.66994 1.67364 1.68379 1.86008 1.86408 1.8679 1.88118 2.07295 2.07672 2.09294 2.20232 2.20814 2.34545 2.34903 2.35354 2.36905 2.48823 2.4922 2.5042 2.64119 2.64429 2.83097 2.83403 2.83855 2.99588 2.99954 3.16667 3.17066 3.17501 3.31749 3.32127 3.32668 3.45167 3.45599 3.46524 3.59681 3.60041 3.60806 3.77006 3.77371 3.77819 4.10195 4.1057 4.11754 4.35065 4.3544 4.37285 4.5084 4.51145 4.51825 4.63484 4.63963 4.8249 4.82749 4.83174 
0 
77 0.16916 0.17269 0.32525 0.32883 0.3397 0.51177 0.51513 0.51924 0.64393 0.64731 0.65181 0.83498 0.83837 1.00442 1.00947 1.01669 1.1715 1.1763 1.18145 1.33666 1.34055 1.34751 1.5045 1.50759 1.51444 1.66854 1.67268 1.85863 1.86345 1.86732 2.07161 2.07467 2.08414 2.20063 2.20649 2.34393 2.34761 2.35391 2.48568 2.48842 2.49404 2.63851 2.64112 2.65079 2.82921 2.83244 2.83644 2.99384 2.99671 3.00292 3.16456 3.1685 3.17192 3.31537 3.31899 3.32289 3.44959 3.45341 3.45749 3.59463 3.59867 3.60384 3.76856 3.77176 3.77536 4.10041 4.10386 4.34897 4.35284 4.50519 4.50808 4.5122 4.63394 4.63747 4.82334 4.82608 4.82982 
83 0.14627 0.15061 0.15373 0.30238 0.30621 0.30996 0.48903 0.49385 0.4968 0.62106 0.62587 0.62949 0.81167 0.81553 0.81873 0.82292 0.98423 0.98772 0.99274 1.14841 1.1527 1.15799 1.31343 1.31848 1.3223 1.48151 1.48632 1.48962 1.64248 1.65001 1.65371 1.83894 1.84188 1.84629 2.0522 2.0554 2.17747 2.18361 2.32381 2.32714 2.3316 2.45921 2.46627 2.46998 2.4757 2.61578 2.62086 2.62398 2.80738 2.81192 2.81502 2.97104 2.97622 2.97928 3.14389 3.14739 3.15172 3.29308 3.29748 3.30186 3.3061 3.42549 3.43184 3.43604 3.57301 3.57756 3.58156 3.74769 3.7516 3.75511 4.08112 4.08413 4.33011 4.33259 4.48427 4.48796 4.49152 4.60833 4.61488 4.61976 4.80326 4.80648 4.80953 
73 0.16605 0.17009 0.17366 0.32246 0.32657 0.32961 0.512 0.51485 0.51847 0.64437 0.64807 0.65371 0.83072 0.83567 0.83947 1.00258 1.0074 1.01132 1.17082 1.17663 1.18008 1.33308 1.33886 1.34228 1.50614 1.51007 1.66798 1.67176 1.67723 1.85725 1.86126 1.865 2.073 2.07645 2.20126 2.20685 2.34307 2.347 2.35133 2.48725 2.49159 2.6406 2.6441 2.82867 2.83209 2.83599 2.99538 2.99952 3.16508 3.16917 3.17318 3.31329 3.31892 3.3222 3.45163 3.45473 3.59363 3.59781 3.60243 3.77074 3.77341 4.10087 4.1043 4.34884 4.35197 4.35631 4.50773 4.51116 4.62857 4.63611 4.82376 4.82657 4.83029 
37 0.15936 0.16551 0.31515 0.32028 0.50373 0.63622 0.82506 0.82888 0.99578 1.00188 1.16311 1.32858 1.49587 1.6604 1.66806 1.84991 1.85587 2.06332 2.19124 2.33552 2.4772 2.63048 2.82106 2.98608 3.15685 3.16224 3.30737 3.4421 3.44809 3.58711 3.75973 3.76558 4.09216 4.34061 4.49656 4.62616 4.81455 
60 0.15107 0.15613 0.30744 0.31224 0.4931 0.49842 0.50248 0.62625 0.63112 0.63726 0.81647 0.82156 0.98784 0.99336 1.15372 1.16075 1.31762 1.32407 1.48582 1.49177 1.64657 1.65387 1.84265 1.84737 2.05587 2.05967 2.18154 2.18867 2.32793 2.3322 2.46631 2.4722 2.62177 2.62645 2.81112 2.81671 2.97531 2.98143 3.1481 3.1531 3.2972 3.30382 3.42987 3.43547 3.44019 3.57711 3.58237 3.75111 3.75633 3.75939 4.08494 4.0886 4.33374 4.33733 4.4883 4.49367 4.61228 4.62132 4.80715 4.81048 
26 0.16067 0.31856 0.50498 0.63912 0.82471 0.99805 1.16818 1.33107 1.50034 1.66075 1.85114 2.33726 2.4818 2.6319 2.82476 2.98932 3.1591 3.31015 3.44522 3.59026 3.76195 4.09263 4.3412 4.49922 4.62776 4.81513 
85 0.16444 0.16757 0.17216 0.31948 0.32306 0.32584 0.50809 0.51106 0.51455 0.64036 0.6442 0.6492 0.82835 0.83202 0.83484 0.83978 0.99889 1.00368 1.00708 1.16526 1.1718 1.1758 1.32913 1.33442 1.3377 1.5006 1.50382 1.51039 1.66436 1.66792 1.67303 1.85437 1.85796 1.86131 2.0674 2.07061 2.07622 2.19336 2.19804 2.20332 2.33951 2.34351 2.34737 2.35446 2.48194 2.48542 2.49081 2.63566 2.63855 2.82544 2.82849 2.83254 2.99061 2.99339 2.99941 3.16099 3.16502 3.16817 3.30947 3.3147 3.31755 3.4458 3.44982 3.45339 3.58993 3.59375 3.59709 3.76305 3.76744 3.76992 3.77622 4.09645 4.09957 4.34507 4.34789 4.35372 4.50038 4.50481 4.508 4.62527 4.63248 4.63879 4.8202 4.82286 4.82647 
28 0.15062 0.30689 0.49326 0.62694 0.81597 0.98708 1.15333 1.3173 1.48621 1.65237 1.84177 2.05491 2.18196 2.32712 2.46868 2.622 2.81151 2.97542 3.14758 3.29724 3.4335 3.57723 3.75059 4.08396 4.33266 4.48781 4.61509 4.80651 
0 
72 0.16544 0.16933 0.17491 0.32239 0.32656 0.33103 0.51044 0.51402 0.51862 0.64333 0.64757 0.83077 0.83501 0.83988 1.0026 1.0074 1.01592 1.17005 1.17526 1.33541 1.33969 1.35126 1.50267 1.50658 1.5134 1.6672 1.67172 1.85728 1.8616 1.86597 2.07091 2.0753 2.19916 2.20684 2.34291 2.34699 2.353 2.48544 2.48927 2.63829 2.64187 2.82818 2.83225 2.83685 2.99264 2.99648 3.16366 3.1684 3.17327 3.31447 3.3187 3.32714 3.44872 3.45354 3.59459 3.59982 3.61374 3.76694 3.77103 3.77584 4.09987 4.10506 4.34792 4.35256 4.50372 4.50815 4.51528 4.63249 4.63804 4.82198 4.82498 4.82911 
29 0.16873 0.32499 0.51143 0.64462 0.83442 1.00591 1.17268 1.33678 1.50433 1.67014 1.85968 2.07193 2.20158 2.34402 2.48617 2.63936 2.82943 2.83712 2.99494 3.16684 3.31698 3.45206 3.5966 3.76902 4.10003 4.348 4.50647 4.63645 4.8234 
19 0.16471 0.32307 0.50889 0.64078 0.8298 1.17145 1.66728 1.85759 2.0665 2.19794 2.34174 2.48242 2.82898 3.16517 3.31477 3.44846 4.09596 4.34468 4.82251 
1 0.32277 
29 0.16658 0.32319 0.50889 0.64222 0.83246 1.00716 1.17202 1.3352 1.50252 1.66503 1.8565 2.06867 2.19784 2.34088 2.48421 2.63614 2.82759 2.99079 3.16501 3.31522 3.44859 3.59211 3.76713 4.09668 4.34517 4.50375 4.63197 4.82032 4.82669 
0 
78 0.17348 0.17744 0.18268 0.3304 0.33383 0.33986 0.51728 0.52088 0.52613 0.64974 0.65365 0.66013 0.83988 0.84355 0.84905 1.01062 1.01481 1.02253 1.17885 1.18447 1.34226 1.34641 1.36409 1.51032 1.5145 1.67385 1.67864 1.68754 1.86435 1.86888 1.87361 2.07675 2.08016 2.08842 2.20622 2.21306 2.34981 2.35399 2.36141 2.49144 2.49578 2.50443 2.64386 2.64716 2.65873 2.83526 2.83933 2.84341 2.99956 3.00376 3.17196 3.17523 3.17973 3.32316 3.32689 3.45651 3.46046 3.46773 3.60075 3.60528 3.61253 3.77489 3.77789 3.78319 4.1053 4.1088 4.11491 4.35393 4.35774 4.36701 4.51191 4.51561 4.52217 4.64006 4.64631 4.82939 4.83291 4.83704 
39 0.16708 0.32413 0.51054 0.51766 0.64297 0.8312 0.83903 1.00595 1.17261 1.33654 1.50384 1.66753 1.8578 1.86553 2.06993 2.07929 2.19984 2.34229 2.35002 2.48488 2.63875 2.82852 2.83518 2.99398 3.16297 3.17071 3.31494 3.3258 3.44824 3.59486 3.76771 3.77442 4.09912 4.3477 4.50481 4.51128 4.63119 4.82174 4.82815 
117 0.14166 0.14535 0.14812 0.15091 0.29776 0.30119 0.30431 0.30706 0.4844 0.48821 0.49083 0.49343 0.49713 0.61667 0.62045 0.62335 0.62628 0.63114 0.80699 0.81037 0.81352 0.81591 0.8207 0.97963 0.98234 0.98593 0.98938 1.14386 1.14762 1.15154 1.15538 1.30873 1.31219 1.31588 1.31916 1.47682 1.48064 1.48377 1.48657 1.63816 1.64433 1.64748 1.65102 1.83433 1.83679 1.83992 1.84293 2.04758 2.05009 2.05278 2.05839 2.17285 2.17748 2.18107 2.31921 2.32198 2.32489 2.32817 2.45501 2.46055 2.46404 2.46687 2.47148 2.61135 2.61559 2.61852 2.62109 2.80278 2.80663 2.80941 2.81213 2.81616 2.96641 2.97035 2.97354 2.97707 3.13926 3.14226 3.14538 3.14784 3.15196 3.28847 3.29187 3.2956 3.29841 3.42113 3.42677 3.42989 3.43311 3.5684 3.57214 3.57493 3.57825 3.74311 3.74612 3.74907 3.75136 4.07653 4.07906 4.08191 4.32547 4.32762 4.33033 4.33694 4.47959 4.48253 4.48596 4.48842 4.60368 4.609 4.6133 4.61776 4.7987 4.80147 4.80368 4.80641 4.81064 
19 0.1575 0.31539 0.50093 0.63626 0.82271 0.99654 1.84667 2.06122 2.33607 2.62943 2.81912 3.15705 3.44436 3.58855 3.75962 4.08934 4.33702 4.49674 4.81239 
25 0.1763 0.3334 0.51996 0.65385 0.84166 1.01539 1.18449 1.34655 1.51422 1.67717 1.86982 2.0793 2.35472 2.64661 2.83804 3.00201 3.17515 3.32578 3.46096 3.60648 3.77765 4.10755 4.35583 4.51603 4.83108 
29 0.16249 0.31772 0.50588 0.64004 0.82684 0.83076 0.99696 1.16289 1.33122 1.49837 1.66186 1.85153 2.06589 2.19483 2.33743 2.4804 2.63281 2.82413 2.98808 3.15914 3.31045 3.44283 3.58864 3.76398 4.0945 4.34261 4.50107 4.62673 4.81797 
61 0.16476 0.16831 0.31994 0.32388 0.50818 0.51174 0.64045 0.64378 0.64842 0.8294 0.83274 0.83857 0.99995 1.00452 1.16784 1.17287 1.33277 1.33656 1.50051 1.50389 1.66471 1.66897 1.85437 1.85901 2.06757 2.07087 2.19675 2.20403 2.33992 2.34372 2.48247 2.48585 2.63535 2.63825 2.82587 2.82922 2.83413 2.99068 2.99576 3.16218 3.16579 3.3131 3.31696 3.44601 3.45043 3.5911 3.59487 3.76515 3.76842 4.09655 4.1 4.3449 4.34864 4.50212 4.50518 4.5103 4.63035 4.6361 4.81984 4.82292 4.82747 
27 0.16979 0.32659 0.51486 0.64928 0.83463 1.00482 1.17445 1.3413 1.50909 1.66959 1.86044 1.87267 2.07867 2.34839 2.49201 2.64546 2.83356 2.99991 3.17009 3.32039 3.45509 3.6005 3.77244 4.10687 4.35067 4.51178 4.82557 
0 
137 0.14264 0.14591 0.14861 0.15086 0.15387 0.29879 0.30234 0.30463 0.30698 0.3094 0.48571 0.48902 0.4917 0.49366 0.49608 0.61599 0.62034 0.62337 0.6257 0.62813 0.63307 0.80809 0.81141 0.8141 0.81626 0.81879 0.9809 0.98321 0.98596 0.9885 0.99194 1.14486 1.14868 1.15157 1.15459 1.15857 1.30991 1.31309 1.31661 1.31899 1.32213 1.47793 1.48147 1.48434 1.48659 1.48941 1.63903 1.64489 1.64801 1.65046 1.65416 1.83567 1.8379 1.84021 1.84258 1.84539 2.0489 2.05112 2.05352 2.05597 2.17403 2.1778 2.18116 2.18495 2.32055 2.32317 2.32552 2.32791 2.33127 2.45555 2.46123 2.46445 2.46701 2.46992 2.61242 2.61669 2.61922 2.62139 2.62446 2.80418 2.80763 2.81004 2.81208 2.81474 2.96757 2.97097 2.97412 2.97614 2.97995 3.14035 3.14316 3.1454 3.14795 3.15005 3.28928 3.29247 3.29547 3.29832 3.30073 3.42231 3.42779 3.43002 3.43289 3.43561 3.56966 3.57301 3.57554 3.57803 3.58101 3.74435 3.74664 3.74937 3.75149 3.7535 4.07787 4.08015 4.08237 4.08478 4.32663 4.32875 4.33074 4.33348 4.48077 4.48359 4.48659 4.48857 4.49104 4.60476 4.60873 4.61217 4.61572 4.62207 4.80016 4.80272 4.80472 4.80667 4.80933 
98 0.14618 0.15028 0.1534 0.30238 0.30581 0.3093 0.31292 0.48887 0.49323 0.49595 0.49961 0.62172 0.62583 0.6295 0.81165 0.81526 0.81865 0.82291 0.98401 0.98704 0.99129 1.14851 1.15229 1.15724 1.1623 1.31323 1.31742 1.32105 1.32546 1.48144 1.48567 1.48897 1.49407 1.64263 1.6493 1.65263 1.83873 1.84138 1.845 1.8498 2.05199 2.05475 2.05794 2.17729 2.18287 2.32361 2.32651 2.32991 2.45994 2.46576 2.46951 2.47416 2.61609 2.62025 2.62343 2.80713 2.81134 2.81436 2.81905 2.97095 2.97538 2.97853 3.14382 3.14697 3.15076 3.15419 3.29298 3.29698 3.30106 3.30481 3.42559 3.43129 3.43508 3.43969 3.57285 3.57691 3.58045 3.74748 3.75107 3.75418 3.75768 4.08093 4.08358 4.08693 4.32991 4.33212 4.33576 4.48411 4.48735 4.49077 4.49575 4.60816 4.61444 4.61923 4.80307 4.806 4.80841 4.8122 
45 0.17012 0.17552 0.32698 0.5129 0.51702 0.64743 0.83579 0.8414 1.0078 1.01479 1.17619 1.3394 1.50608 1.67157 1.86178 1.86682 2.07335 2.20202 2.34667 2.35302 2.48792 2.49781 2.6403 2.831 2.83619 2.9952 3.0021 3.16833 3.1742 3.31881 3.32708 3.45275 3.59765 3.60624 3.77095 3.77818 4.10203 4.10829 4.34976 4.35593 4.50788 4.51396 4.63618 4.82463 4.82912 
0 
57 0.15548 0.15968 0.3119 0.31649 0.49819 0.50249 0.63116 0.63577 0.8205 0.82511 0.83135 0.99237 0.9988 1.15821 1.16491 1.32224 1.32857 1.49068 1.49618 1.65501 1.65931 1.8472 1.85193 2.06048 2.06485 2.18642 2.19197 2.3326 2.33713 2.47198 2.47726 2.62688 2.63087 2.81617 2.82103 2.98017 2.98535 3.15285 3.15834 3.30198 3.30922 3.4379 3.44233 3.58195 3.58676 3.75576 3.7613 4.08938 4.09349 4.3382 4.34246 4.49283 4.49819 4.61734 4.62559 4.81199 4.81539 
37 0.16674 0.32332 0.50963 0.51454 0.64319 0.83174 0.83548 1.00177 1.00893 1.17315 1.33534 1.50276 1.5078 1.66665 1.85801 2.0701 2.19919 2.34194 2.34846 2.48401 2.48949 2.63771 2.82798 2.83425 2.99247 3.16502 3.31545 3.44837 3.5935 3.76794 3.77276 4.09869 4.34666 4.50556 4.63301 4.82156 4.826 
0 
53 0.14974 0.15597 0.30583 0.31125 0.49255 0.49888 0.62443 0.63041 0.81514 0.82157 0.98773 0.99674 1.1518 1.15774 1.16525 1.31701 1.32497 1.48501 1.49196 1.64598 1.65439 1.84247 1.85058 2.05573 2.18102 2.32732 2.33473 2.46266 2.47141 2.61919 2.62571 2.81092 2.81752 2.97455 2.98168 3.14741 3.1546 3.29657 3.30478 3.42895 3.43602 3.57652 3.58337 3.75117 3.75843 4.08462 4.33363 4.48781 4.49509 4.61188 4.62107 4.80676 4.81153 
75 0.16011 0.16414 0.17091 0.31693 0.32159 0.50359 0.50758 0.5115 0.63596 0.63954 0.64381 0.82546 0.8299 0.83539 0.99724 1.00248 1.16309 1.16836 1.17521 1.32697 1.33213 1.33674 1.49591 1.49992 1.50539 1.66014 1.66369 1.67089 1.8519 1.85651 1.86103 2.0656 2.06938 2.19157 2.19667 2.33761 2.34147 2.34931 2.47482 2.48006 2.48393 2.63158 2.63534 2.82185 2.82541 2.82967 2.98504 2.98969 3.15775 3.16248 3.16605 3.30703 3.31257 3.31688 3.44202 3.44567 3.44984 3.58765 3.59126 3.59893 3.76058 3.76559 3.77073 4.09448 4.09849 4.34316 4.34818 4.49791 4.50237 4.62234 4.62931 4.6356 4.81712 4.82008 4.82451 
52 0.14812 0.15326 0.30456 0.31027 0.4907 0.49545 0.62442 0.63054 0.81351 0.81868 0.98497 1.1511 1.31498 1.32463 1.48345 1.48942 1.64896 1.65462 1.83971 1.84578 2.05292 2.05825 2.17935 2.32499 2.33114 2.46631 2.47155 2.61947 2.62442 2.80898 2.814 2.97293 2.97898 3.14524 3.15146 3.29471 3.30347 3.43128 3.43765 3.57466 3.58068 3.74835 3.75398 4.08196 4.08719 4.3307 4.33586 4.48554 4.49161 4.61027 4.80424 4.80787 
102 0.1756 0.17892 0.18252 0.19465 0.33135 0.33482 0.33785 0.34401 0.51954 0.5224 0.52527 0.53015 0.65196 0.65552 0.65915 0.84143 0.84455 0.84803 0.85776 1.01187 1.01617 1.01999 1.029 1.17908 1.18376 1.18726 1.34305 1.34657 1.34964 1.35654 1.51244 1.51541 1.5188 1.53274 1.67603 1.6798 1.68383 1.86585 1.87001 1.87312 1.87811 2.07892 2.08209 2.08632 2.10763 2.20838 2.21328 2.22074 2.35177 2.35565 2.3593 2.36461 2.49382 2.49736 2.50162 2.64631 2.64923 2.65355 2.83762 2.84074 2.84429 2.8489 3.00183 3.00444 3.00817 3.17263 3.17625 3.17906 3.18336 3.32369 3.32718 3.33027 3.34086 3.45779 3.46173 3.46508 3.6023 3.6057 3.60966 3.61586 3.77617 3.77948 3.78194 3.78678 4.10785 4.11099 4.11528 4.13517 4.35653 4.35961 4.36367 4.51283 4.51615 4.51928 4.52622 4.6426 4.64661 4.65349 4.83123 4.83402 4.83723 4.84186 
57 0.15917 0.1622 0.31512 0.31865 0.50324 0.5068 0.63497 0.63851 0.82362 0.82669 0.8303 0.9952 0.99951 1.16199 1.16674 1.32736 1.33104 1.49524 1.4991 1.6591 1.66254 1.84978 1.85382 2.06299 2.0669 2.19048 2.19579 2.33519 2.33914 2.47666 2.48058 2.62977 2.63277 2.82067 2.82419 2.985 2.98878 3.15682 3.16009 3.30704 3.31071 3.44092 3.44498 3.58593 3.58998 3.75988 3.76317 4.09162 4.09556 4.33971 4.3447 4.49774 4.50079 4.62509 4.62886 4.81448 4.81758 
0 
24 0.16405 0.50652 0.64074 0.83062 1.00052 1.1727 1.33386 1.50045 1.66416 2.34131 2.48163 2.6345 2.8258 2.99056 3.16261 3.31322 3.44905 3.59056 3.76486 4.09645 4.34437 4.50198 4.63065 4.81982 
57 0.15338 0.15774 0.30953 0.31398 0.49558 0.50031 0.50543 0.6294 0.6337 0.81907 0.82364 0.99017 0.9955 1.15597 1.16184 1.32004 1.32583 1.48833 1.49334 1.65453 1.65953 1.84494 1.84951 2.0581 2.06218 2.18409 2.19102 2.33028 2.33442 2.47095 2.47546 2.62424 2.62852 2.81369 2.81862 2.97783 2.98307 3.15056 3.15543 3.29969 3.30559 3.4368 3.44216 3.57981 3.58419 3.7534 3.75858 4.08712 4.09115 4.33602 4.33962 4.49054 4.49561 4.61501 4.62347 4.80945 4.81302 
24 0.15835 0.31249 0.50149 0.63562 0.82557 0.99611 1.32786 1.49497 1.84695 2.06045 2.3324 2.4767 2.62884 2.82 2.98429 3.15303 3.30784 3.44297 3.58576 3.75933 4.08884 4.33717 4.49626 4.81188 
71 0.1684 0.17205 0.17791 0.32382 0.32748 0.33082 0.51186 0.51472 0.5185 0.6446 0.64826 0.6535 0.83199 0.83612 0.84022 1.00388 1.00863 1.01332 1.16981 1.17475 1.17935 1.33409 1.339 1.34357 1.50516 1.5089 1.66837 1.67286 1.85821 1.86225 1.86583 2.07156 2.07537 2.19809 2.20292 2.34358 2.34756 2.35191 2.48638 2.49064 2.6396 2.64305 2.82924 2.83237 2.83714 2.9942 2.99734 3.16599 3.16961 3.17581 3.31362 3.31847 3.32211 3.45001 3.45486 3.59552 3.59963 3.60776 3.77085 3.77399 4.10078 4.10461 4.34938 4.35469 4.5078 4.51131 4.63191 4.63645 4.8238 4.82683 4.83056 
57 0.16579 0.16937 0.32096 0.32443 0.50851 0.51212 0.64187 0.64574 0.83039 0.8334 0.83938 1.00051 1.00519 1.17049 1.17528 1.3347 1.33913 1.50202 1.50578 1.66531 1.66944 1.85539 1.85964 1.87076 2.06917 2.07368 2.19785 2.20592 2.3411 2.34533 2.48355 2.48799 2.63677 2.64121 2.82683 2.83162 2.99156 2.99658 3.16382 3.16668 3.31485 3.31821 3.44823 3.45183 3.59261 3.59683 3.7667 3.76937 4.0977 4.10301 4.34555 4.35059 4.50397 4.50715 4.63158 4.82093 4.82576 
4 0.16124 0.50478 0.82487 4.81561 
1 0.85047 
49 0.15263 0.15762 0.3087 0.31426 0.49658 0.50158 0.62887 0.63675 0.81738 0.82234 0.9892 0.99676 1.15581 1.16362 1.32093 1.32689 1.48904 1.49538 1.65299 1.66137 1.8436 1.85031 2.05703 2.18574 2.32905 2.33906 2.47002 2.47666 2.62405 2.81425 2.81954 2.97913 3.14951 3.15502 3.2999 3.3056 3.43446 3.44114 3.58 3.58855 3.75323 3.75824 4.08589 4.33421 4.49004 4.49548 4.61721 4.80865 4.81423 
71 0.16403 0.16718 0.1723 0.31919 0.32291 0.32668 0.50747 0.5104 0.51372 0.6398 0.64335 0.6482 0.82889 0.83199 0.83588 1.00031 1.00421 1.01077 1.16562 1.17247 1.33195 1.33609 1.50025 1.50378 1.66404 1.66839 1.85364 1.85838 1.86179 2.06644 2.06969 2.19509 2.19904 2.33876 2.34397 2.34963 2.48145 2.48557 2.63465 2.63741 2.825 2.82805 2.83158 2.98906 2.99296 3.16064 3.1642 3.16807 3.31212 3.31553 3.32182 3.44486 3.44975 3.45624 3.58938 3.5941 3.59969 3.76544 3.7681 4.09536 4.09887 4.34384 4.34727 4.50228 4.50515 4.62747 4.63154 4.63702 4.81837 4.82147 4.82478 
24 0.15352 0.31048 0.49707 0.63065 0.81893 0.99161 1.32296 1.49048 1.84338 2.05733 2.32942 2.4726 2.62511 2.81536 2.98008 3.15046 3.3029 3.43781 3.58101 3.7547 4.08579 4.33364 4.49214 4.80828 
30 0.17307 0.32937 0.51622 0.64974 0.83831 1.01097 1.18001 1.34258 1.51055 1.67394 1.86512 2.07474 2.20444 2.3481 2.35808 2.6431 2.83475 2.99718 3.17169 3.32195 3.45577 3.59942 3.60721 3.77484 4.10396 4.35118 4.5129 4.64115 4.82653 4.83163 
52 0.16879 0.17391 0.32496 0.32911 0.51186 0.51633 0.64474 0.65137 0.83473 0.83968 1.00548 1.0104 1.173 1.17898 1.3371 1.34156 1.50476 1.51055 1.66905 1.6754 1.85928 1.86436 2.07262 2.07922 2.20133 2.34509 2.35072 2.48684 2.49444 2.64055 2.83058 2.83513 2.99463 3.00001 3.1659 3.17071 3.31671 3.32101 3.45174 3.45715 3.59612 3.6039 3.77061 3.77561 4.10074 4.10617 4.34899 4.35425 4.50742 4.63497 4.82388 4.8289 
67 0.1602 0.16356 0.16885 0.3156 0.31932 0.32242 0.50366 0.50658 0.50969 0.63602 0.63997 0.82506 0.82856 0.8325 0.99609 1.00057 1.16227 1.1675 1.32684 1.33078 1.33459 1.49623 1.49937 1.66026 1.664 1.85038 1.85467 1.85899 2.06327 2.06693 2.19077 2.19479 2.33587 2.33985 2.47761 2.48083 2.63095 2.63419 2.82121 2.82422 2.82801 2.98516 2.98827 3.15669 3.1612 3.16569 3.30756 3.31191 3.44165 3.44642 3.58662 3.58999 3.75962 3.76365 3.76668 4.0923 4.09615 4.34097 4.34457 4.49684 4.50093 4.50657 4.62434 4.62866 4.81524 4.818 4.82117 
8 0.17393 0.51512 1.34939 1.86563 2.83536 3.1778 3.31818 4.82866 
8 0.51459 1.1732 1.33725 1.66698 1.86195 2.34473 2.82806 3.31497 
35 0.16544 0.32308 0.50961 0.64295 0.83084 0.83611 1.00337 1.17233 1.33482 1.50182 1.66384 1.67243 1.85691 1.86139 2.0688 2.19848 2.34219 2.35315 2.48285 2.63605 2.82702 2.83383 2.99061 3.16464 3.31504 3.44854 3.59246 3.60013 3.76751 4.09757 4.3452 4.5036 4.6317 4.81967 4.82571 
34 0.1595 0.16478 0.31615 0.32051 0.50354 0.63647 0.82407 0.82812 0.99596 1.16171 1.16861 1.32988 1.49733 1.65991 1.85033 1.85639 2.06417 2.19186 2.33586 2.47819 2.63154 2.82197 2.98665 3.15656 3.16157 3.30965 3.44388 3.58728 3.76226 4.0926 4.34052 4.49906 4.62251 4.81516 
47 0.15057 0.15503 0.3067 0.31376 0.49301 0.49784 0.62618 0.63215 0.81589 0.82066 0.98697 1.153 1.31697 1.3249 1.48575 1.49133 1.64988 1.65649 1.84171 2.05498 2.18181 2.32712 2.46676 2.47253 2.62132 2.62576 2.81139 2.81663 2.97512 2.98038 3.14746 3.15448 3.29679 3.30472 3.43259 3.57716 3.5839 3.75046 3.75707 4.08408 4.33276 4.48748 4.49371 4.61329 4.62137 4.80651 4.81162 
103 0.14719 0.1508 0.15352 0.15816 0.30324 0.30673 0.30989 0.31385 0.48989 0.49388 0.49635 0.5002 0.62226 0.62612 0.62887 0.63299 0.81246 0.81583 0.81897 0.82232 0.98521 0.98796 0.9922 1.14931 1.15323 1.15831 1.16288 1.31421 1.31774 1.3217 1.3261 1.48226 1.48627 1.48934 1.49423 1.64356 1.65013 1.65332 1.66005 1.83989 1.84233 1.84591 1.85052 2.05315 2.05565 2.05854 2.1783 2.18317 2.18942 2.32477 2.32757 2.33074 2.46036 2.46623 2.47005 2.4737 2.61677 2.62123 2.62415 2.80824 2.81225 2.815 2.81949 2.9719 2.97601 2.97914 3.14481 3.14788 3.15119 3.15467 3.29404 3.29754 3.30214 3.30549 3.42657 3.43245 3.43613 3.44085 3.5739 3.57777 3.58048 3.58706 3.74868 3.75178 3.755 3.75825 4.0821 4.08463 4.0879 4.33107 4.33314 4.33663 4.48512 4.48811 4.49174 4.49619 4.60912 4.61479 4.61977 4.80425 4.80707 4.80925 4.81409 
28 0.16101 0.3171 0.50492 0.63868 0.8251 0.83123 0.99817 1.16735 1.33034 1.49795 1.66182 1.8514 2.06712 2.33773 2.48083 2.63297 2.82288 2.98721 3.15943 3.30963 3.44847 3.58839 3.76233 4.09605 4.34668 4.49985 4.62696 4.81807 
76 0.14733 0.15227 0.1561 0.30348 0.30738 0.31175 0.49005 0.49529 0.49885 0.62262 0.62764 0.63201 0.81271 0.81715 0.82061 0.98524 0.98914 0.99459 1.14961 1.15415 1.16136 1.31443 1.32061 1.32567 1.48255 1.48782 1.49188 1.64395 1.65145 1.65488 1.83995 1.84303 1.84805 2.05321 2.05655 2.17853 2.18585 2.32483 2.32826 2.46129 2.46693 2.47096 2.61719 2.62184 2.6255 2.80841 2.81342 2.8171 2.9721 2.9782 3.14492 3.1485 3.15287 3.29414 3.29953 3.30386 3.42692 3.43312 3.43829 3.57404 3.57899 3.74871 3.75351 3.75683 4.08214 4.08527 4.33112 4.33375 4.48526 4.48918 4.49296 4.60939 4.61821 4.8043 4.80763 4.81128 
53 0.15449 0.15967 0.31138 0.31756 0.4997 0.50418 0.6305 0.63727 0.81997 0.82483 0.82933 0.99145 0.9972 1.15753 1.16683 1.32165 1.33016 1.49042 1.49673 1.65584 1.66221 1.84612 1.85216 2.05938 2.06749 2.18896 2.33145 2.33809 2.47234 2.47943 2.62585 2.63115 2.81722 2.82274 2.98019 2.9856 3.15195 3.15832 3.30145 3.30892 3.43739 3.44429 3.58145 3.58852 3.75523 3.7613 4.08841 4.33735 4.49209 4.49828 4.62087 4.81121 4.81573 
27 0.16062 0.3162 0.50464 0.63677 0.82445 0.99696 1.1669 1.33157 1.49737 1.66108 1.85283 2.06371 2.33693 2.47802 2.6314 2.82342 2.98807 3.15847 3.30956 3.44398 3.58841 3.76166 4.09219 4.34004 4.49849 4.62965 4.81538 
52 0.15092 0.15656 0.30726 0.31325 0.49362 0.49886 0.62677 0.63276 0.81629 0.82197 0.98786 0.99551 1.15371 1.1637 1.31789 1.32515 1.4864 1.49254 1.65083 1.65694 1.84246 1.84945 2.05571 2.18267 2.32776 2.33432 2.46751 2.47367 2.62175 2.62699 2.81204 2.81756 2.9759 2.98221 3.14804 3.15411 3.2976 3.30488 3.43339 3.43997 3.5777 3.58426 3.75129 3.75707 4.08474 4.33346 4.48834 4.49444 4.61407 4.62332 4.80711 4.81153 
45 0.15864 0.31457 0.49984 0.51092 0.63329 0.64134 0.82524 0.99523 1.16103 1.16852 1.32526 1.33632 1.49293 1.49983 1.65303 1.66422 1.85039 2.06532 2.18836 2.33524 2.34164 2.47108 2.48052 2.62838 2.63446 2.81906 2.82559 2.98228 3.15546 3.1623 3.30513 3.31352 3.4355 3.44552 3.58501 3.59219 3.7587 3.76472 4.09426 4.34154 4.4957 4.50181 4.61919 4.62978 4.81612 
81 0.15498 0.15872 0.16148 0.31208 0.31556 0.3186 0.49774 0.50161 0.50508 0.63085 0.63438 0.638 0.81965 0.82303 0.8261 0.83077 0.99225 0.99603 1.00009 1.15786 1.16258 1.16761 1.32192 1.32731 1.33122 1.49048 1.49458 1.49816 1.65176 1.65762 1.66066 1.84722 1.85124 1.85518 2.06033 2.06349 2.18566 2.19127 2.33245 2.33552 2.34177 2.4708 2.47526 2.47877 2.62643 2.62973 2.63299 2.81578 2.81957 2.82332 2.97973 2.98446 2.98882 3.15271 3.15583 3.15952 3.30171 3.30601 3.30971 3.43633 3.43975 3.44436 3.5817 3.58535 3.5895 3.75577 3.75956 3.76249 4.08943 4.09233 4.33822 4.34091 4.49303 4.49754 4.50067 4.61647 4.62295 4.62678 4.81169 4.81445 4.81801 
25 0.1604 0.31687 0.5029 0.6396 0.82463 1.00137 1.16833 1.33125 1.49685 1.65989 1.85344 2.06235 2.33867 2.47731 2.63065 2.82113 3.15816 3.3095 3.44454 3.59007 3.76146 4.09092 4.33909 4.49872 4.81374 
9 0.32777 0.51502 0.83437 1.3404 1.86315 2.34793 2.83519 3.31814 4.8265 
79 0.14743 0.15152 0.15526 0.30376 0.30755 0.31158 0.48979 0.49405 0.49752 0.62283 0.62687 0.63084 0.81285 0.81716 0.8208 0.98448 0.98895 1.15019 1.15492 1.16194 1.31445 1.3195 1.32516 1.48264 1.48715 1.49255 1.64444 1.65025 1.65529 1.83922 1.8431 1.84753 2.05243 2.05601 2.17827 2.18392 2.32443 2.32801 2.33438 2.46303 2.46804 2.47246 2.61813 2.62208 2.6255 2.80787 2.81213 2.8153 2.97206 2.97692 2.98456 3.14463 3.14857 3.15203 3.29405 3.29875 3.3037 3.42842 3.43227 3.4371 3.57374 3.57788 3.58406 3.74779 3.7521 3.75547 4.08144 4.08492 4.33024 4.33335 4.485 4.48952 4.49486 4.6091 4.61561 4.62122 4.80364 4.80671 4.80981 
0 
40 0.15692 0.31186 0.31788 0.50002 0.50552 0.6331 0.82038 0.82575 0.99179 0.99914 1.1585 1.16745 1.32153 1.32827 1.49338 1.65724 1.84612 1.85423 2.05949 2.18976 2.33156 2.47516 2.6282 2.81802 2.98329 3.15222 3.15843 3.30174 3.30914 3.43888 3.58372 3.75497 3.76051 4.08847 4.33697 4.49206 4.4977 4.62329 4.81098 4.81581 
23 0.15313 0.3093 0.49703 0.62967 0.81804 0.98924 1.49051 1.84331 2.05681 2.32887 2.4725 2.62512 2.8154 2.98032 3.14961 3.30608 3.43623 3.5808 3.75432 4.08565 4.33395 4.49211 4.80849 
100 0.16679 0.17026 0.17307 0.17887 0.32314 0.3269 0.32991 0.33427 0.51028 0.51363 0.51685 0.52117 0.64433 0.64788 0.6516 0.8322 0.83596 0.83849 0.84207 1.00301 1.00675 1.01051 1.01606 1.16964 1.17525 1.17922 1.33368 1.33876 1.34218 1.34923 1.50224 1.50626 1.50967 1.51413 1.668 1.67084 1.6755 1.85832 1.86184 1.86497 1.86949 2.07169 2.0746 2.07947 2.19709 2.20257 2.20694 2.3438 2.34699 2.35061 2.35564 2.48497 2.48834 2.49211 2.49827 2.63849 2.64169 2.64537 2.82851 2.83195 2.83506 2.83936 2.99125 2.9958 2.99977 3.16415 3.16835 3.17097 3.17501 3.31414 3.31912 3.32223 3.45028 3.45396 3.45736 3.59304 3.59667 3.60076 3.60692 3.76748 3.77168 3.77426 3.77952 4.10071 4.10366 4.10779 4.34932 4.35198 4.35649 4.50436 4.50867 4.51202 4.5183 4.63105 4.63659 4.64146 4.8235 4.826 4.82916 4.83284 
0 
0 
26 0.15779 0.3154 0.50242 0.63471 0.82375 0.99723 1.16454 1.32663 1.49404 1.66352 1.84606 2.06194 2.33525 2.47526 2.62834 2.81985 2.9838 3.15645 3.30687 3.4412 3.58718 3.75877 4.08794 4.336 4.49567 4.81203 
29 0.16519 0.32232 0.50832 0.6423 0.83098 1.00252 1.17194 1.33403 1.50176 1.66522 1.85752 2.06857 2.20012 2.34157 2.48333 2.63584 2.82646 2.99067 3.16335 3.31461 3.44903 3.59226 3.76686 4.09687 4.34503 4.50322 4.63159 4.8199 4.82549 
69 0.15782 0.16101 0.16493 0.31389 0.31741 0.3206 0.50182 0.50527 0.63438 0.63781 0.82283 0.82621 0.82932 0.99399 0.99824 1.0021 1.16015 1.16455 1.16963 1.3251 1.32896 1.33239 1.49401 1.49723 1.65816 1.66163 1.66602 1.8484 1.85234 1.85591 2.06151 2.06515 2.18938 2.19378 2.33401 2.33748 2.47506 2.47878 2.48446 2.62892 2.63185 2.81946 2.82298 2.98403 2.98694 3.15478 3.15906 3.16303 3.3044 3.30914 3.31295 3.44002 3.4444 3.58501 3.58843 3.75856 3.76204 4.09052 4.09431 4.33895 4.34283 4.49512 4.49855 4.50215 4.62147 4.62608 4.81357 4.81644 4.82002 
28 0.15906 0.31577 0.50326 0.63579 0.8248 0.9997 1.16448 1.32816 1.4956 1.65943 1.85035 2.06398 2.19323 2.33731 2.4763 2.63115 2.8214 2.98565 3.15724 3.30726 3.44136 3.58697 3.76235 4.09238 4.34066 4.49834 4.62578 4.81568 
78 0.15482 0.1588 0.16232 0.31193 0.31612 0.31952 0.49838 0.50204 0.5057 0.63145 0.63521 0.63867 0.82076 0.82509 0.8303 0.99222 0.99682 1.00143 1.15841 1.16392 1.16861 1.32205 1.32706 1.3312 1.49053 1.49486 1.49878 1.65467 1.65901 1.6638 1.84685 1.85118 1.85509 2.05983 2.0634 2.18643 2.19209 2.33218 2.33603 2.34191 2.47161 2.47614 2.4809 2.62614 2.62997 2.81683 2.8205 2.82448 2.97994 2.98461 2.98996 3.1531 3.15722 3.16129 3.30209 3.30739 3.31075 3.43753 3.44177 3.44606 3.58182 3.58568 3.59024 3.7558 3.75983 3.76281 4.08886 4.09225 4.3376 4.34061 4.49284 4.49721 4.50085 4.61877 4.62555 4.8117 4.81463 4.81915 
27 0.16527 0.32246 0.50934 0.64221 0.83332 1.00255 1.17309 1.33548 1.50384 1.66702 1.85672 2.06945 2.19959 2.34144 2.48471 2.63872 2.82713 2.99212 3.16699 3.31846 3.45223 3.59259 3.77078 4.09802 4.34617 4.63219 4.82159 
1 0.83593 
128 0.16773 0.17051 0.17266 0.17544 0.18032 0.32422 0.32714 0.32949 0.33183 0.33642 0.51046 0.51342 0.51567 0.51788 0.52088 0.64467 0.64726 0.64945 0.6525 0.8336 0.8368 0.83904 0.84177 0.84851 1.00423 1.0077 1.01039 1.01335 1.02049 1.17134 1.17517 1.17805 1.18093 1.33488 1.33877 1.34121 1.34382 1.34951 1.50417 1.50685 1.50906 1.512 1.66912 1.67191 1.67485 1.67893 1.85898 1.86206 1.8643 1.86668 1.87034 2.07168 2.07424 2.07664 2.0804 2.19891 2.20262 2.20604 2.21004 2.34451 2.34717 2.34983 2.35275 2.35708 2.48586 2.48851 2.49119 2.49436 2.49989 2.63912 2.64162 2.64373 2.64827 2.82924 2.83195 2.83408 2.83665 2.83951 2.99326 2.99633 2.99878 3.00197 3.16568 3.16885 3.17087 3.17336 3.17721 3.31501 3.31875 3.32096 3.32344 3.33077 3.45048 3.45346 3.45584 3.45871 3.5954 3.59783 3.60041 3.60326 3.60817 3.7688 3.77171 3.77393 3.77667 3.78118 4.10081 4.10308 4.10558 4.10994 4.34954 4.35152 4.35418 4.35809 4.5054 4.50874 4.51073 4.5135 4.63264 4.6364 4.63955 4.64376 4.82344 4.82575 4.82796 4.83038 4.83326 4.85175 
62 0.16293 0.16607 0.17095 0.31894 0.32288 0.50695 0.51091 0.63913 0.6432 0.82892 0.83196 0.83648 0.99787 1.0019 1.00634 1.16451 1.17037 1.1757 1.33254 1.3375 1.50004 1.50529 1.66348 1.6688 1.85293 1.85751 1.86138 2.06641 2.06984 2.19438 2.20126 2.33823 2.34227 2.34855 2.48116 2.48887 2.63426 2.63723 2.82512 2.82939 2.98927 2.99408 3.16168 3.16561 3.31278 3.32032 3.44458 3.44938 3.59014 3.59518 3.76495 3.76778 4.09527 4.09888 4.34345 4.34762 4.50205 4.50765 4.62804 4.63369 4.81871 4.82235 
9 0.16299 0.31927 0.5036 1.66333 1.85364 3.15882 3.31014 4.62714 4.81498 
84 0.17846 0.18189 0.18805 0.33351 0.33768 0.34131 0.52209 0.52566 0.53041 0.65393 0.65789 0.6638 0.84212 0.8462 0.85041 1.01358 1.0187 1.02447 1.17983 1.18576 1.19018 1.34427 1.34907 1.35439 1.51354 1.51713 1.52108 1.67888 1.68331 1.86865 1.87307 1.87805 2.08153 2.085 2.10338 2.2079 2.2141 2.22158 2.35385 2.35785 2.36402 2.49471 2.49862 2.50422 2.64824 2.65149 2.65746 2.83999 2.84326 2.84801 3.00294 3.00639 3.01143 3.17386 3.17846 3.18266 3.3238 3.32899 3.33343 3.4599 3.46439 3.47116 3.60384 3.60815 3.61365 3.77693 3.78137 3.78472 3.79132 4.11061 4.11439 4.12711 4.35903 4.36289 4.3828 4.51415 4.51852 4.52258 4.64139 4.64662 4.65359 4.83355 4.83689 4.84097 
31 0.16955 0.3267 0.51264 0.64568 0.83466 1.00667 1.17182 1.17716 1.3363 1.50563 1.66985 1.86191 2.0711 2.20263 2.345 2.35638 2.48903 2.63948 2.83049 2.99341 3.16758 3.3178 3.45234 3.59627 3.60551 3.77039 4.10131 4.34752 4.50663 4.63555 4.82605 
0 
33 0.15351 0.30909 0.49655 0.50336 0.62906 0.81859 0.82564 0.98955 1.15587 1.32058 1.48907 1.65421 1.84397 2.05726 2.18637 2.32935 2.47098 2.62449 2.81433 2.97879 3.15001 3.15803 3.29983 3.30926 3.43552 3.57996 3.75342 3.75938 4.08627 4.33474 4.49024 4.62154 4.80872 
31 0.15823 0.16472 0.31416 0.50213 0.63449 0.82298 0.83106 0.9946 1.16525 1.33031 1.49503 1.65871 1.84919 1.85662 2.06141 2.19462 2.33403 2.47643 2.6294 2.81988 2.98547 3.15483 3.31073 3.44015 3.58543 3.75886 4.09065 4.3391 4.49557 4.62799 4.81367 
81 0.1531 0.15755 0.16136 0.30923 0.31345 0.3172 0.49588 0.50086 0.50489 0.62844 0.63345 0.63769 0.81845 0.82259 0.82623 0.99149 0.99562 0.9995 1.15528 1.15981 1.16439 1.32024 1.32544 1.329 1.4883 1.49345 1.49731 1.64952 1.65625 1.65956 1.84627 1.84966 1.85466 2.0595 2.06332 2.18429 2.18999 2.19581 2.33097 2.33441 2.33915 2.46636 2.47249 2.47645 2.62285 2.62783 2.63132 2.81418 2.81907 2.82304 2.97795 2.98336 2.98996 3.15099 3.15461 3.15856 3.30002 3.30498 3.30932 3.43253 3.4388 3.44339 3.57986 3.58473 3.58871 3.75478 3.7591 3.76267 4.08837 4.0918 4.33756 4.3411 4.49122 4.49544 4.49889 4.61482 4.62084 4.62613 4.8106 4.81396 4.8194 
56 0.15077 0.15503 0.30699 0.31192 0.49383 0.49792 0.62689 0.63192 0.81604 0.82048 0.98717 0.99282 1.15359 1.16266 1.31735 1.32396 1.48665 1.4914 1.65178 1.65665 1.84187 1.84661 2.05499 2.05906 2.18271 2.32728 2.33191 2.46836 2.4728 2.6219 2.62597 2.81204 2.8164 2.97593 2.98055 3.14788 3.15291 3.29754 3.30391 3.43322 3.43886 3.5777 3.58333 3.75066 3.75541 4.08407 4.08815 4.33271 4.33661 4.48803 4.49289 4.61489 4.62191 4.80667 4.80992 4.8148 
0 
86 0.16676 0.16994 0.17404 0.32212 0.32592 0.32946 0.51039 0.51404 0.51857 0.64268 0.64654 0.65077 0.8333 0.83634 0.84029 1.00188 1.0067 1.01086 1.1674 1.17271 1.17701 1.33211 1.33688 1.34074 1.50327 1.50711 1.51194 1.66703 1.67103 1.67608 1.85659 1.86091 1.86431 1.8722 2.07077 2.07423 2.08889 2.19818 2.20288 2.21179 2.34205 2.34639 2.35039 2.3567 2.4849 2.48961 2.50064 2.63814 2.64257 2.82802 2.83185 2.83546 2.99232 2.99609 3.00107 3.16299 3.16733 3.17121 3.31321 3.31724 3.32094 3.44896 3.45283 3.45798 3.59311 3.5973 3.60174 3.76716 3.77065 3.7766 4.09944 4.10317 4.11252 4.34771 4.35162 4.35857 4.50322 4.50727 4.51225 4.63002 4.63485 4.64767 4.82213 4.82537 4.82888 4.84069 
33 0.16665 0.32354 0.5099 0.64184 0.64674 0.83293 1.00191 1.00722 1.17342 1.33586 1.50299 1.66636 1.85603 1.86189 2.06968 2.20186 2.34164 2.34703 2.48465 2.63719 2.8284 2.99235 3.16569 3.31648 3.44979 3.59302 3.59837 3.76731 4.09815 4.34625 4.50569 4.63492 4.82175 
64 0.16144 0.16448 0.31672 0.32043 0.50493 0.50802 0.63736 0.64059 0.82534 0.82889 0.83387 0.99594 1.00057 1.16248 1.16774 1.17203 1.32647 1.33123 1.33574 1.498 1.50067 1.66164 1.66531 1.85075 1.85487 1.8593 2.06429 2.06727 2.19348 2.19925 2.33681 2.34013 2.47888 2.48159 2.6326 2.63498 2.82316 2.82595 2.98767 2.99049 3.15762 3.16148 3.16499 3.30636 3.31141 3.31489 3.44269 3.44655 3.45147 3.58825 3.59178 3.76228 3.76499 4.09339 4.0964 4.34181 4.34469 4.49995 4.50233 4.62446 4.62882 4.81664 4.81928 4.82455 
29 0.16177 0.317 0.50549 0.63825 0.82673 0.99898 1.16613 1.3302 1.49831 1.66101 1.8502 1.85766 2.06447 2.19447 2.33809 2.47826 2.63227 2.82265 2.98703 3.15946 3.31008 3.4431 3.58963 3.76229 4.09449 4.34077 4.49951 4.63013 4.81562 
92 0.15123 0.15561 0.15823 0.16265 0.30751 0.31108 0.31479 0.31964 0.49377 0.49884 0.5018 0.50667 0.62607 0.63077 0.63441 0.81698 0.82132 0.82394 0.82772 0.98889 0.99268 0.99649 1.15384 1.15766 1.16249 1.1684 1.31833 1.32438 1.32801 1.48655 1.49188 1.49473 1.64727 1.65509 1.6593 1.66566 1.8436 1.84651 1.85045 1.85486 2.05689 2.06008 2.18225 2.18889 2.32855 2.33177 2.33617 2.46373 2.47122 2.47472 2.48173 2.62124 2.62591 2.62879 2.81198 2.8169 2.81956 2.82461 2.9759 2.98189 2.9868 3.14884 3.15212 3.15614 3.16216 3.29791 3.30296 3.30638 3.31128 3.43008 3.43637 3.441 3.57777 3.58252 3.58669 3.75224 3.75673 3.75939 4.0858 4.08862 4.33484 4.33717 4.48918 4.49398 4.49643 4.61321 4.62087 4.62478 4.8079 4.81094 4.8143 4.81882 
72 0.15335 0.15832 0.16335 0.31008 0.31469 0.31855 0.49648 0.50122 0.50576 0.62898 0.634 0.63888 0.819 0.82397 0.82959 0.99135 0.9971 1.15673 1.16243 1.16785 1.32113 1.32678 1.33169 1.48929 1.49444 1.65064 1.65729 1.66222 1.8461 1.85105 2.05932 2.06367 2.18515 2.19123 2.33118 2.33548 2.46812 2.47443 2.47927 2.62447 2.62912 2.8147 2.81951 2.82386 2.97871 2.98415 3.15143 3.15614 3.16003 3.3006 3.30612 3.31004 3.43298 3.43879 3.44486 3.58046 3.58522 3.75466 3.75945 3.76354 4.08829 4.09279 4.33731 4.34353 4.4918 4.49682 4.61619 4.62232 4.62858 4.81046 4.81392 4.82005 
44 0.16617 0.17413 0.32273 0.32715 0.51016 0.51445 0.64434 0.83208 0.83651 1.00178 1.007 1.17202 1.17862 1.33544 1.34176 1.50285 1.66567 1.67095 1.85588 1.86081 2.06941 2.20001 2.34185 2.34615 2.48445 2.63745 2.82806 2.83273 2.99212 3.16503 3.16934 3.31527 3.31907 3.45022 3.59275 3.59903 3.76839 4.09807 4.34593 4.35248 4.50466 4.63378 4.82118 4.82545 
12 0.1751 0.51831 0.6523 0.84099 1.1777 1.86711 2.0787 2.83914 3.17242 3.7743 4.10496 4.83089 
56 0.14614 0.1511 0.30225 0.30687 0.48873 0.49416 0.62156 0.62688 0.81169 0.81637 0.98388 0.9889 1.14845 1.15442 1.31325 1.31951 1.48136 1.48709 1.64288 1.6506 1.83861 1.84198 2.05186 2.05558 2.17729 2.18443 2.32347 2.32741 2.4607 2.46758 2.61616 2.62145 2.80706 2.81244 2.97084 2.97705 3.14359 3.14751 3.29285 3.29884 3.42592 3.43208 3.57272 3.57804 3.74733 3.75227 4.08077 4.08421 4.32979 4.33252 4.48398 4.48923 4.60826 4.6182 4.8029 4.80653 
45 0.15801 0.16243 0.31433 0.32041 0.50288 0.50727 0.63515 0.82272 0.82746 0.99488 1.16107 1.32664 1.33359 1.49491 1.49962 1.65915 1.84915 1.85545 2.06252 2.18864 2.19487 2.33458 2.47635 2.62991 2.63436 2.82042 2.82504 2.9849 3.15558 3.1613 3.30542 3.31164 3.44049 3.44738 3.58556 3.75884 3.76371 4.0913 4.09572 4.34002 4.49564 4.5011 4.62366 4.81445 4.81835 
62 0.17429 0.17858 0.33028 0.33393 0.51701 0.52078 0.53197 0.64987 0.65384 0.83899 0.84218 0.84917 1.0111 1.01598 1.17658 1.18263 1.34223 1.34728 1.51045 1.51535 1.6738 1.67899 1.86376 1.86842 1.87524 2.07649 2.08069 2.2062 2.21345 2.34983 2.35497 2.36988 2.49121 2.49608 2.64419 2.64804 2.83602 2.84073 2.9999 3.00554 3.17303 3.17698 3.32301 3.32751 3.45488 3.45997 3.60046 3.60538 3.77529 3.7787 3.79308 4.10558 4.11054 4.35381 4.35866 4.51192 4.51582 4.63978 4.6462 4.82889 4.83252 4.8385 
62 0.15371 0.15807 0.31051 0.31481 0.31889 0.49657 0.50106 0.50534 0.62952 0.63409 0.63909 0.81888 0.8233 0.82694 0.99098 0.99713 1.15678 1.16383 1.32093 1.32685 1.48933 1.49426 1.65066 1.65723 1.84572 1.85136 2.05881 2.06361 2.18486 2.19333 2.33101 2.33579 2.4697 2.47547 2.62492 2.62917 2.81474 2.81942 2.82655 2.97875 2.98397 3.15121 3.15684 3.30076 3.30741 3.43599 3.44035 3.58054 3.58502 3.75436 3.75919 3.76264 4.08784 4.0917 4.33666 4.34076 4.49152 4.49688 4.61524 4.62462 4.81022 4.81362 
32 0.16397 0.31984 0.32473 0.50787 0.63991 0.83081 0.99888 1.1645 1.17254 1.33199 1.50057 1.66399 1.85382 1.85993 2.06738 2.19644 2.33912 2.48152 2.63536 2.8261 2.99005 3.16289 3.31364 3.44581 3.59039 3.76601 4.09587 4.34418 4.50282 4.62989 4.81918 4.82637 
56 0.15165 0.15671 0.30888 0.31463 0.49503 0.50065 0.62755 0.63342 0.81723 0.82149 0.82459 0.83027 0.98974 0.9978 1.15534 1.16474 1.31961 1.32718 1.48779 1.49449 1.64875 1.65639 1.84455 1.8512 2.05776 2.1835 2.32965 2.3368 2.46664 2.47466 2.62323 2.62879 2.81324 2.81914 2.82623 2.97717 2.98392 3.14991 3.1562 3.29912 3.3069 3.43161 3.43703 3.44384 3.57901 3.58683 3.75305 3.75919 4.08675 4.33561 4.49027 4.49632 4.61431 4.62564 4.80887 4.8127 
54 0.16305 0.16645 0.17313 0.32034 0.32374 0.50753 0.51216 0.64206 0.82854 0.83194 0.83656 0.99887 1.00361 1.16714 1.1723 1.33271 1.33733 1.50022 1.50869 1.66365 1.66836 1.85337 1.85808 1.86182 2.0672 2.19695 2.3392 2.34392 2.35101 2.48193 2.49158 2.63484 2.82554 2.83112 2.98983 2.99815 3.16277 3.16898 3.31316 3.31686 3.44752 3.4536 3.59053 3.59806 3.76552 3.77122 4.09592 4.34401 4.3506 4.50234 4.63085 4.81896 4.82231 4.82779 
56 0.14835 0.15303 0.30459 0.30907 0.49099 0.49622 0.62367 0.62868 0.81402 0.81864 0.98606 0.9921 1.15096 1.15681 1.3156 1.32234 1.48374 1.48934 1.64524 1.65308 1.84084 1.84561 2.05407 2.0584 2.17954 2.18795 2.3257 2.32987 2.46344 2.47013 2.6187 2.6236 2.80922 2.81448 2.97317 2.97926 3.14594 3.15038 3.29507 3.30167 3.42844 3.43399 3.57493 3.57996 3.74942 3.75498 4.08298 4.087 4.33197 4.33538 4.4863 4.49203 4.61049 4.61984 4.80506 4.80872 
37 0.16479 0.31968 0.3245 0.50799 0.51213 0.64034 0.64414 0.82924 0.83521 1.0023 1.17439 1.33364 1.50071 1.50611 1.66449 1.85468 1.86149 2.06751 2.19795 2.34049 2.48326 2.63525 2.63872 2.8263 2.99058 3.16394 3.31411 3.44684 3.59168 3.76594 3.76946 4.09613 4.34439 4.50315 4.63111 4.81972 4.82545 
24 0.32737 0.5146 0.64834 0.83876 1.01569 1.17665 1.50805 1.6746 1.8649 2.07441 2.20834 2.34625 2.49334 2.64447 2.8336 2.99775 3.16898 3.31976 3.45371 3.60164 3.77159 4.35103 4.51105 4.82536 
0 
4 0.51631 3.77799 4.51153 4.82588 
53 0.1751 0.18266 0.33202 0.3407 0.51804 0.52362 0.65189 0.65842 0.84112 0.84804 1.01109 1.01628 1.18175 1.34394 1.34957 1.511 1.51635 1.6751 1.68446 1.86563 1.87287 2.07835 2.0848 2.20829 2.3507 2.36029 2.49241 2.50024 2.64583 2.65475 2.83685 2.84435 3.00074 3.00743 3.1727 3.17831 3.32429 3.33005 3.45774 3.46248 3.60138 3.60827 3.776 3.78232 4.10666 4.11244 4.35485 4.36093 4.51387 4.51975 4.64113 4.83028 4.83625 
57 0.16056 0.16421 0.31543 0.32044 0.5029 0.50642 0.63546 0.64009 0.82554 0.82912 0.99526 1.00061 1.16126 1.16717 1.32593 1.33112 1.49568 1.49929 1.65973 1.6638 1.85026 1.85431 2.06312 2.06663 2.19055 2.19661 2.33554 2.33944 2.47626 2.48055 2.63082 2.63404 2.82085 2.82434 2.98492 2.98864 3.15624 3.16115 3.30542 3.31147 3.4411 3.44703 3.58646 3.59112 3.75899 3.7633 3.76678 4.09211 4.09559 4.34065 4.34365 4.49592 4.50047 4.62334 4.62824 4.81519 4.81779 
56 0.16052 0.16401 0.31609 0.32061 0.50468 0.50877 0.63672 0.64106 0.82497 0.82882 0.9964 1.0009 1.16278 1.16969 1.32927 1.33455 1.49795 1.50303 1.66089 1.666 1.85092 1.85595 2.06411 2.06834 2.19202 2.19678 2.33652 2.34176 2.47861 2.48437 2.63175 2.63507 2.82262 2.82642 2.98672 2.99087 3.15748 3.162 3.3082 3.31313 3.44256 3.4476 3.58776 3.59308 3.76107 3.76448 4.09311 4.09769 4.34154 4.34559 4.49786 4.50134 4.62604 4.63134 4.81696 4.8207 
88 0.14397 0.14815 0.15129 0.30012 0.30375 0.30723 0.48669 0.49102 0.49382 0.49985 0.61918 0.62341 0.62711 0.80936 0.81316 0.81647 0.82064 0.98189 0.98509 0.98901 1.14622 1.15026 1.15512 1.31108 1.31532 1.31915 1.47919 1.4835 1.48699 1.64052 1.64695 1.65078 1.83659 1.83941 1.84287 2.04985 2.05284 2.05604 2.17517 2.18045 2.32148 2.32461 2.32789 2.45761 2.46337 2.46749 2.61375 2.61819 2.62156 2.80505 2.80925 2.81232 2.81914 2.96874 2.97324 2.9766 3.14156 3.1449 3.14852 3.15462 3.29078 3.29476 3.29905 3.42348 3.42916 3.4334 3.57068 3.57482 3.57831 3.74536 3.74894 3.75202 4.07879 4.08167 4.085 4.32776 4.33018 4.33375 4.48191 4.48531 4.48876 4.60603 4.61183 4.61906 4.80094 4.80402 4.80652 4.81102 
1 4.81296 
0 
0 
1 0.82801 
24 0.17176 0.32929 0.51613 0.6495 1.34122 1.50748 1.67283 2.07436 2.20821 2.34828 2.48901 2.64161 2.83339 2.99659 3.16974 3.32255 3.45513 3.60038 3.77252 4.10298 4.3513 4.50967 4.6392 4.83144 
0 
28 0.17553 0.33067 0.51873 0.65334 0.84082 1.01241 1.18187 1.34284 1.51036 1.67564 1.86659 2.07773 2.21233 2.35286 2.49594 2.64549 2.83747 3.00114 3.17262 3.32286 3.45852 3.60513 3.77514 3.79253 4.10557 4.35396 4.5153 4.83053 
10 0.32635 0.64336 2.35352 2.63796 2.83121 3.31627 3.76834 4.34599 4.50476 4.82545 
87 0.16614 0.16966 0.17411 0.32211 0.32584 0.3291 0.51021 0.51333 0.5168 0.64283 0.64665 0.65134 0.83204 0.83516 0.83931 1.00214 1.00683 1.01101 1.16923 1.17401 1.17796 1.33433 1.33749 1.34153 1.50331 1.50683 1.51706 1.66709 1.67142 1.67827 1.85658 1.86109 1.86477 1.88158 2.07016 2.07379 2.08836 2.19727 2.20173 2.20814 2.34213 2.34649 2.35149 2.36029 2.48464 2.48786 2.49336 2.63755 2.64067 2.64997 2.82758 2.83077 2.83503 2.85136 2.99217 2.99515 2.99977 3.16319 3.16742 3.17092 3.31317 3.3173 3.32144 3.44837 3.45289 3.45877 3.59345 3.59733 3.60316 3.76717 3.77094 3.77439 4.09914 4.10261 4.11168 4.34737 4.35068 4.35759 4.50309 4.5074 4.5116 4.63306 4.63718 4.82136 4.82411 4.82811 4.84065 
91 0.16435 0.16703 0.16991 0.32048 0.3235 0.32611 0.50829 0.5105 0.51323 0.64085 0.64403 0.64708 0.82933 0.83272 0.83514 0.83908 1.00022 1.00415 1.00708 1.16707 1.17101 1.17428 1.17924 1.3332 1.33581 1.33901 1.50085 1.50373 1.50721 1.66475 1.66773 1.67133 1.85492 1.85832 1.8612 1.86491 2.06781 2.07088 2.07432 2.19599 2.19926 2.20566 2.3401 2.34318 2.34619 2.35381 2.48255 2.48528 2.48923 2.63556 2.63817 2.64321 2.82627 2.8288 2.83189 2.83634 2.99078 2.99303 2.99694 3.16157 3.16498 3.16733 3.31218 3.31547 3.3182 3.44658 3.44987 3.45272 3.59184 3.59464 3.59781 3.76458 3.76766 3.77017 3.77458 4.09674 4.09962 4.10309 4.34552 4.3479 4.35176 4.50172 4.50487 4.50757 4.62789 4.63239 4.63639 4.81963 4.82203 4.82453 4.82789 
90 0.15619 0.15958 0.16204 0.31306 0.31668 0.31923 0.49933 0.50283 0.50576 0.50925 0.63285 0.63573 0.63853 0.82156 0.82543 0.82778 0.83171 0.99295 0.99675 0.99998 1.00867 1.15961 1.16406 1.16777 1.32335 1.32793 1.33097 1.49217 1.49576 1.49857 1.65717 1.65991 1.66401 1.84784 1.85111 1.85406 1.85787 2.06092 2.064 2.06768 2.18752 2.19237 2.19907 2.33326 2.33627 2.33974 2.34721 2.4746 2.47777 2.48087 2.62776 2.63088 2.63342 2.81724 2.82111 2.82368 2.82805 2.98174 2.98549 2.98869 3.15353 3.15781 3.1604 3.30331 3.30776 3.31031 3.43934 3.44289 3.44602 3.58327 3.58639 3.58966 3.7563 3.76046 3.76285 4.08991 4.09271 4.09712 4.33884 4.34153 4.34733 4.4937 4.49791 4.50024 4.61859 4.62436 4.62715 4.81245 4.81518 4.81783 
106 0.17211 0.17529 0.17806 0.18237 0.32816 0.33206 0.33479 0.33928 0.51622 0.51871 0.52163 0.52498 0.64962 0.6527 0.65612 0.83805 0.84115 0.84387 0.84692 1.00828 1.01248 1.01573 1.02211 1.17617 1.18074 1.18456 1.33991 1.34388 1.34717 1.35404 1.50892 1.51198 1.51511 1.52503 1.67223 1.67546 1.67912 1.68528 1.86307 1.86716 1.87024 1.87437 2.07637 2.07917 2.08244 2.10047 2.20276 2.20723 2.21264 2.34832 2.35149 2.35496 2.36017 2.37492 2.49107 2.49374 2.49815 2.64441 2.6468 2.65088 2.83364 2.83684 2.84009 2.84319 2.99843 3.00113 3.0053 3.16966 3.17347 3.17586 3.17969 3.31956 3.32366 3.3263 3.33065 3.45468 3.45848 3.46161 3.4678 3.59976 3.60271 3.60617 3.61264 3.77315 3.77682 3.77901 3.7835 4.10529 4.10819 4.11136 4.12516 4.35372 4.35607 4.36001 4.37177 4.51003 4.51368 4.51643 4.5213 4.63599 4.64127 4.64528 4.82813 4.83057 4.83345 4.83633 
29 0.16495 0.32089 0.50877 0.64174 0.83063 1.00399 1.17166 1.33356 1.50073 1.66502 1.85606 1.86151 2.06878 2.1975 2.34162 2.48319 2.63578 2.82663 2.83301 2.99002 3.16396 3.31438 3.44881 3.5928 3.76639 4.09661 4.34389 4.50371 4.81971 
24 0.1585 0.3158 0.50201 0.63594 0.82478 1.16754 1.32882 1.49486 1.66018 1.85098 2.0607 2.33739 2.47611 2.629 2.81997 2.98476 3.15775 3.30825 3.44441 3.75976 4.08905 4.33708 4.49689 4.81248 
0 
64 0.1444 0.1489 0.30069 0.30489 0.30981 0.48681 0.49138 0.49582 0.62004 0.62456 0.80981 0.81451 0.98142 0.98621 1.1471 1.15265 1.31136 1.317 1.47959 1.48457 1.64244 1.64799 1.8362 1.84021 1.84643 2.04943 2.05318 2.1755 2.18183 2.32132 2.32507 2.46017 2.46554 2.61513 2.61953 2.80498 2.80953 2.81472 2.96906 2.97432 3.14165 3.14596 3.15053 3.29095 3.29644 3.30178 3.42599 3.43061 3.57077 3.57523 3.74476 3.74931 3.75325 4.07842 4.08205 4.32729 4.33053 4.48191 4.48677 4.6064 4.61434 4.80059 4.80382 4.80827 
63 0.15699 0.1611 0.16499 0.31429 0.31808 0.32194 0.50248 0.50521 0.51059 0.63424 0.63799 0.82328 0.827 0.83041 0.99469 0.99935 1.16147 1.16752 1.32554 1.3297 1.33461 1.49363 1.49741 1.65923 1.66253 1.84913 1.85326 1.85716 2.06236 2.06606 2.19004 2.19484 2.33438 2.33846 2.47596 2.47919 2.62866 2.63225 2.81951 2.8229 2.9838 2.98712 3.15546 3.15991 3.30539 3.30988 3.44069 3.44467 3.58491 3.58839 3.75822 3.76236 3.76854 4.09139 4.09501 4.34012 4.34387 4.49511 4.4996 4.6229 4.6279 4.81437 4.81746 
28 0.16329 0.32051 0.50825 0.64085 0.8291 1.00192 1.17219 1.33444 1.50058 1.66278 1.85556 2.06774 2.19714 2.34099 2.4812 2.63454 2.82754 2.98958 3.16299 3.31321 3.44728 3.5922 3.7656 4.09711 4.34475 4.50232 4.6309 4.81893 
18 0.15879 0.31528 0.50089 0.63505 0.996 2.06103 2.33365 2.47648 2.62865 2.81984 2.98434 3.1559 3.5857 3.75929 4.09 4.33804 4.49655 4.81234 
39 0.16455 0.16969 0.32008 0.3248 0.50887 0.51336 0.64144 0.83085 0.83518 1.00058 1.00538 1.1711 1.33379 1.50197 1.66511 1.67102 1.85529 1.86005 2.06812 2.19765 2.34121 2.34598 2.48344 2.63617 2.82631 2.83083 2.99105 3.16494 3.31455 3.44793 3.59194 3.5979 3.76725 4.09693 4.34504 4.50425 4.63175 4.8203 4.82468 
58 0.15556 0.16017 0.31281 0.31762 0.50059 0.50491 0.63313 0.63786 0.82091 0.82572 0.83022 0.99279 0.99859 1.15926 1.1662 1.32339 1.32856 1.4921 1.4965 1.65744 1.6634 1.84724 1.85286 2.06051 2.0658 2.18793 2.19628 2.33266 2.3383 2.47417 2.47927 2.62767 2.63158 2.81778 2.82192 2.82777 2.98186 2.98623 3.15346 3.15841 3.30304 3.30903 3.43881 3.44433 3.58316 3.58847 3.75661 3.76136 4.08953 4.09485 4.33819 4.34511 4.49353 4.49849 4.62069 4.62659 4.81245 4.81636 
43 0.16819 0.17384 0.324 0.32989 0.51223 0.51647 0.64651 0.83277 0.83814 1.0044 1.01259 1.17434 1.33904 1.34984 1.50701 1.66955 1.6808 1.8601 1.86754 2.07472 2.20266 2.34571 2.35279 2.48893 2.63977 2.83182 2.83698 2.9968 3.16791 3.17423 3.31789 3.32404 3.45314 3.59859 3.60615 3.77048 3.77674 4.10291 4.35154 4.508 4.63495 4.82369 4.82862 
68 0.15957 0.16254 0.31479 0.31833 0.32213 0.50132 0.50456 0.50787 0.63465 0.6382 0.64284 0.82384 0.82768 0.83186 0.99464 0.99953 1.16085 1.16652 1.172 1.32493 1.33017 1.33419 1.49355 1.49764 1.50252 1.65875 1.66205 1.84963 1.85393 2.06268 2.06632 2.18918 2.19452 2.33504 2.33894 2.47535 2.47906 2.48423 2.62972 2.63271 2.81944 2.82289 2.82647 2.98299 2.9871 3.15582 3.15978 3.16364 3.30475 3.30999 3.31352 3.44081 3.44519 3.58514 3.58849 3.75836 3.76243 3.76577 4.09176 4.09548 4.34033 4.34389 4.49533 4.49977 4.62088 4.62724 4.8147 4.81731 
28 0.17321 0.32964 0.51625 0.6509 0.83792 1.01055 1.1804 1.34266 1.5097 1.67376 1.86444 2.07711 2.20828 2.34972 2.49254 2.64345 2.83532 2.99993 3.17125 3.32242 3.45689 3.60141 3.77434 4.10554 4.35488 4.51195 4.64271 4.82881 
65 0.16871 0.17195 0.32258 0.32645 0.33037 0.51197 0.51523 0.64599 0.65034 0.83354 0.83632 0.84076 1.00248 1.00747 1.01236 1.16882 1.17499 1.33278 1.33899 1.34714 1.50524 1.50943 1.66831 1.67335 1.85758 1.86213 1.86549 2.07242 2.07892 2.10531 2.19889 2.20404 2.34336 2.34662 2.35351 2.4868 2.49169 2.64018 2.64641 2.83009 2.83364 2.83799 2.99476 2.99972 3.16459 3.16847 3.17464 3.31274 3.31841 3.45111 3.45442 3.59562 3.60009 3.77011 3.77277 4.10041 4.10396 4.34882 4.35322 4.5034 4.50797 4.63123 4.63625 4.82427 4.82871 
0 
57 0.1637 0.16688 0.31942 0.32307 0.32688 0.50736 0.51023 0.63969 0.64329 0.8297 0.83331 0.99959 1.00563 1.16847 1.17383 1.33283 1.33674 1.50025 1.50308 1.66389 1.66829 1.85435 1.85922 2.06668 2.06986 2.1956 2.20266 2.33978 2.34322 2.48148 2.48457 2.63456 2.63714 2.82521 2.82838 2.9901 2.99284 3.1608 3.16476 3.31163 3.31553 3.44534 3.45007 3.59071 3.59398 3.76471 3.7674 3.7712 4.09567 4.09894 4.34434 4.34731 4.50154 4.5046 4.6307 4.81916 4.82182 
8 0.16283 0.31948 0.50699 0.82673 1.00034 3.16202 3.76463 4.82024 
67 0.15743 0.16077 0.16525 0.31338 0.31752 0.32154 0.50162 0.50505 0.50956 0.63386 0.63761 0.82262 0.82657 0.83076 0.99424 0.99853 1.16074 1.1655 1.32598 1.32935 1.4938 1.49729 1.50246 1.65818 1.66267 1.84841 1.85279 1.8569 2.06176 2.06555 2.18913 2.19466 2.33386 2.33759 2.47501 2.4788 2.62869 2.6317 2.81937 2.82279 2.82808 2.98388 2.98679 3.15467 3.15898 3.16366 3.3049 3.30913 3.31453 3.43945 3.44389 3.58477 3.58844 3.75824 3.76198 3.7666 4.09073 4.09497 4.33913 4.34355 4.49502 4.49866 4.6222 4.62717 4.81331 4.81642 4.82107 
56 0.16122 0.16464 0.31651 0.32048 0.5045 0.50756 0.63729 0.64071 0.82792 0.99591 1.0022 1.16241 1.16865 1.32688 1.33126 1.33541 1.4974 1.50027 1.66129 1.85115 1.85588 2.06439 2.06875 2.19116 2.19639 2.33632 2.3414 2.47884 2.48213 2.63212 2.635 2.82254 2.82566 2.98721 2.99101 3.15715 3.1614 3.30675 3.31153 3.44214 3.44679 3.58753 3.59195 3.75969 3.76394 3.76737 4.09304 4.09698 4.34169 4.34601 4.49756 4.50128 4.6252 4.62974 4.81677 4.82015 
75 0.16233 0.16606 0.16993 0.31868 0.32325 0.32676 0.50709 0.5103 0.51404 0.63901 0.64314 0.64872 0.8279 0.83161 0.83526 0.99866 1.0031 1.007 1.16543 1.17188 1.33178 1.33561 1.49869 1.50264 1.50856 1.66328 1.66732 1.67303 1.8534 1.85767 1.86139 2.06647 2.07031 2.19268 2.20329 2.33891 2.34259 2.34724 2.48011 2.48428 2.48998 2.63335 2.6368 2.6462 2.82375 2.82725 2.832 2.98813 2.99145 2.99655 3.15988 3.1643 3.16845 3.3095 3.31474 3.44484 3.44956 3.58961 3.59407 3.59941 3.76264 3.7666 3.77023 4.09558 4.09955 4.34414 4.348 4.49941 4.50374 4.50829 4.62425 4.63158 4.81828 4.82172 4.82558 
3 0.5138 0.83536 4.82413 
102 0.18108 0.18422 0.18803 0.33649 0.3402 0.34318 0.35005 0.52354 0.52645 0.52956 0.53362 0.65649 0.66028 0.66379 0.67249 0.84581 0.84928 0.85258 0.85797 1.01687 1.02115 1.02494 1.03769 1.18377 1.18845 1.19238 1.34809 1.352 1.35564 1.36525 1.51597 1.51947 1.52288 1.53115 1.68122 1.68479 1.68931 1.87126 1.87517 1.87847 1.88414 2.08408 2.08739 2.09191 2.21337 2.21801 2.22614 2.3569 2.3604 2.36418 2.37024 2.49874 2.5022 2.50644 2.522 2.65096 2.6542 2.65797 2.84243 2.84541 2.84903 2.85299 3.00561 3.00903 3.01314 3.17719 3.18115 3.18394 3.18812 3.32739 3.33176 3.33491 3.34385 3.46282 3.46677 3.47024 3.48356 3.60755 3.61099 3.61492 3.62119 3.78014 3.78404 3.78662 3.79121 4.1131 4.11632 4.12088 4.36179 4.36479 4.36922 4.51745 4.52133 4.5244 4.53067 4.64639 4.65019 4.65551 4.83612 4.83884 4.84194 4.84589 
27 0.16449 0.32143 0.50835 0.64034 0.83024 1.0017 1.16902 1.33433 1.50161 1.66431 1.85458 2.06753 2.19681 2.33976 2.48231 2.63556 2.82599 2.99055 3.31411 3.44712 3.59099 3.76699 4.09595 4.34436 4.50329 4.63064 4.82008 
62 0.16138 0.16605 0.316 0.32107 0.50468 0.50822 0.63652 0.6418 0.82742 0.83049 0.99609 1.00203 1.16232 1.16896 1.3262 1.3317 1.33957 1.49639 1.50027 1.66092 1.66702 1.85057 1.8555 1.85987 2.06379 2.06832 2.19092 2.19661 2.33616 2.34116 2.34856 2.47723 2.48134 2.48744 2.63186 2.63676 2.82267 2.82654 2.83156 2.98709 2.99264 3.15736 3.16264 3.30586 3.31218 3.31773 3.44232 3.44771 3.58695 3.5919 3.75952 3.76455 4.0928 4.09691 4.34147 4.3453 4.49652 4.50188 4.62425 4.63075 4.81709 4.82249 
96 0.15079 0.15509 0.1578 0.16225 0.30732 0.31088 0.31412 0.31932 0.49375 0.49847 0.501 0.50495 0.62583 0.63043 0.63372 0.81628 0.81994 0.82278 0.8264 0.9888 0.99228 0.99604 1.15367 1.1576 1.16176 1.16724 1.31841 1.32338 1.32638 1.48655 1.49122 1.49406 1.64791 1.65392 1.65707 1.66387 1.84365 1.84642 1.85033 1.85586 2.05687 2.06006 2.06462 2.18231 2.18805 2.19269 2.32846 2.33165 2.33543 2.34204 2.46561 2.47083 2.47426 2.47967 2.62145 2.62576 2.6284 2.81195 2.81644 2.8191 2.82383 2.97594 2.98098 2.98347 3.14866 3.15187 3.15562 3.15974 3.29784 3.30227 3.30593 3.43106 3.43611 3.43996 3.57769 3.58213 3.58549 3.75221 3.75619 3.75896 4.08577 4.08863 4.09232 4.33485 4.33723 4.3419 4.48906 4.49276 4.49563 4.61327 4.61926 4.62307 4.8078 4.81097 4.81364 4.81748 
9 0.64869 0.83568 1.50955 2.49053 2.64134 3.77242 4.11667 4.51462 4.63713 
70 0.15375 0.15812 0.16212 0.31011 0.31385 0.31958 0.49686 0.50182 0.50597 0.62916 0.63379 0.64057 0.81925 0.82303 0.82671 0.99215 0.99775 1.15628 1.1608 1.32176 1.32934 1.48952 1.49454 1.50012 1.6501 1.65721 1.66364 1.84699 1.85107 2.06036 2.06597 2.18519 2.19531 2.33169 2.33528 2.46719 2.47358 2.47952 2.62359 2.62852 2.63315 2.81509 2.81972 2.82447 2.979 2.98487 3.15194 3.1555 3.16019 3.30096 3.30555 3.31088 3.43297 3.43918 3.44551 3.58072 3.58551 3.75553 3.76196 4.0893 4.09439 4.33832 4.34342 4.49237 4.49859 4.61616 4.6229 4.81118 4.81476 4.82025 
61 0.14778 0.15227 0.30419 0.30839 0.49029 0.49457 0.49962 0.62352 0.62788 0.81319 0.81785 0.98468 0.98957 1.15055 1.15621 1.31463 1.32023 1.48305 1.48786 1.64712 1.65247 1.83941 1.84358 2.05262 2.05626 2.17879 2.18535 2.32468 2.32862 2.46396 2.46923 2.61865 2.62288 2.80848 2.81283 2.81943 2.9725 2.97751 3.14491 3.14927 3.15376 3.29438 3.30004 3.42984 3.43491 3.57424 3.57848 3.74804 3.75247 3.75584 4.08166 4.08524 4.33041 4.33361 4.48522 4.49 4.60962 4.61817 4.80395 4.80708 4.81121 
42 0.17168 0.17654 0.32841 0.33371 0.51466 0.51868 0.64907 0.83773 0.84248 1.00986 1.17709 1.34078 1.5083 1.67223 1.86286 1.86752 2.07463 2.08306 2.20466 2.34809 2.35784 2.49053 2.50137 2.64293 2.83298 2.839 2.99741 3.17063 3.17643 3.32124 3.45494 3.59905 3.60513 3.7736 4.10307 4.11153 4.35128 4.35736 4.51043 4.63924 4.82672 4.83092 
1 0.82921 
0 
140 0.14372 0.14709 0.14976 0.15217 0.15557 0.29981 0.30325 0.30606 0.30872 0.31155 0.48653 0.49006 0.49267 0.49509 0.49753 0.50326 0.61843 0.6221 0.62495 0.62794 0.63078 0.80904 0.81234 0.81529 0.81749 0.82046 0.98178 0.98432 0.98753 0.99051 0.99607 1.14591 1.14965 1.1531 1.15635 1.15989 1.3108 1.31406 1.31766 1.32038 1.32366 1.47887 1.48252 1.48551 1.48805 1.49127 1.64014 1.64611 1.64931 1.65222 1.65647 1.83648 1.83881 1.84164 1.84433 1.84735 2.04973 2.05208 2.05462 2.05812 2.17494 2.17912 2.18263 2.18717 2.32136 2.32403 2.32669 2.3297 2.33447 2.45683 2.46243 2.46581 2.46844 2.47162 2.47907 2.61338 2.6176 2.6203 2.62262 2.62824 2.80494 2.80859 2.81117 2.81358 2.8166 2.82086 2.96851 2.97217 2.97538 2.97797 2.98262 3.14135 3.14423 3.14695 3.14955 3.15207 3.15806 3.29053 3.29373 3.29703 3.29984 3.30262 3.4232 3.42879 3.43148 3.43447 3.43765 3.57053 3.57409 3.57669 3.57978 3.58434 3.74525 3.74793 3.75073 3.75304 3.75582 4.07869 4.08109 4.08366 4.08736 4.32757 4.32964 4.33202 4.336 4.48168 4.48452 4.4878 4.49009 4.49371 4.60573 4.61062 4.61469 4.61762 4.62218 4.80089 4.80355 4.80566 4.80809 4.81097 
64 0.1722 0.17607 0.32823 0.33234 0.34071 0.51603 0.52016 0.64862 0.6532 0.83783 0.84144 0.84719 1.00884 1.01346 1.17495 1.17999 1.34162 1.34624 1.50911 1.51381 1.67268 1.67766 1.86363 1.86776 1.87439 2.07537 2.07993 2.20434 2.21117 2.34776 2.35295 2.36239 2.49048 2.49503 2.64346 2.64735 2.83428 2.83907 2.99744 3.00125 3.16918 3.17304 3.17804 3.3219 3.32559 3.45439 3.45887 3.59854 3.60358 3.6123 3.77387 3.77699 3.78526 4.1044 4.10905 4.35309 4.35848 4.51124 4.51522 4.6359 4.6406 4.82746 4.83127 4.83587 
8 0.34644 0.52077 1.01756 1.51045 2.35641 2.64348 4.10445 4.35241 
75 0.16605 0.16946 0.32129 0.32529 0.32924 0.50956 0.51319 0.51847 0.64254 0.64632 0.83111 0.83405 0.84063 1.00089 1.00619 1.0122 1.16799 1.17314 1.17752 1.335 1.3391 1.50206 1.50538 1.51399 1.66547 1.66969 1.67681 1.85567 1.86101 1.86747 2.06891 2.0737 2.19828 2.20346 2.3411 2.34608 2.35301 2.48329 2.48724 2.49222 2.63679 2.64022 2.64874 2.82771 2.83208 2.8362 2.99279 2.99776 3.16247 3.1665 3.171 3.31373 3.31713 3.32052 3.44777 3.45207 3.5919 3.59663 3.60406 3.76552 3.76969 3.77577 4.09789 4.10276 4.34615 4.35008 4.35582 4.50208 4.50652 4.51045 4.62952 4.63537 4.822 4.82539 4.83249 
41 0.16956 0.17612 0.32643 0.33425 0.51347 0.5205 0.64719 0.83565 1.00656 1.01682 1.17579 1.33846 1.34665 1.50614 1.67034 1.6779 1.86127 1.86797 2.07327 2.20522 2.34654 2.35448 2.48794 2.64023 2.83254 2.83755 2.99593 3.16817 3.17369 3.31875 3.45337 3.59795 3.6053 3.77106 3.77816 4.10183 4.35037 4.5073 4.63961 4.82541 4.8323 
0 
48 0.17657 0.3332 0.34855 0.5192 0.52414 0.65325 0.84196 0.84882 1.01402 1.18095 1.18833 1.34484 1.34981 1.51299 1.67538 1.68251 1.86782 1.87505 2.07908 2.08767 2.20864 2.3528 2.36072 2.49627 2.64631 2.65717 2.83701 2.84297 3.00144 3.00965 3.17359 3.17983 3.32474 3.33043 3.45891 3.46606 3.60372 3.61283 3.77759 3.78958 4.108 4.1149 4.35558 4.36258 4.51565 4.64699 4.8305 4.83542 
63 0.15082 0.15661 0.16244 0.30751 0.31202 0.31875 0.49369 0.49918 0.50284 0.62639 0.63149 0.6359 0.8166 0.82194 0.82757 0.98913 0.99465 1.15424 1.16002 1.31841 1.3246 1.48647 1.49226 1.64779 1.65515 1.66059 1.84389 1.84865 2.05709 2.06157 2.18218 2.18878 2.32899 2.33352 2.46605 2.47231 2.62182 2.62683 2.81193 2.81739 2.97587 2.98225 3.14908 3.15397 3.2979 3.30402 3.43088 3.43674 3.44181 3.57769 3.58284 3.75232 3.75753 4.0861 4.09049 4.33497 4.33913 4.48948 4.49487 4.61311 4.62109 4.80823 4.81165 
22 0.16351 0.32023 0.50623 0.64082 0.82878 1.00041 1.17135 1.33163 1.50071 1.66347 1.85502 2.48171 2.63538 2.8245 2.98891 3.1625 3.31487 3.44819 3.59225 3.76563 4.63153 4.82034 
1 4.33432 
97 0.17209 0.17555 0.18038 0.32743 0.33129 0.33441 0.34096 0.51563 0.519 0.52252 0.53324 0.64826 0.65242 0.65815 0.83771 0.84068 0.8445 0.85508 1.007 1.01175 1.01604 1.03064 1.17421 1.18018 1.18377 1.33991 1.34335 1.34685 1.36703 1.50775 1.51169 1.51639 1.67201 1.67657 1.68205 1.86148 1.8661 1.8699 1.87566 2.07455 2.07863 2.08315 2.09945 2.20526 2.21144 2.34705 2.35153 2.35695 2.36635 2.48997 2.49537 2.5051 2.64356 2.64725 2.65635 2.83392 2.83717 2.84103 2.85167 2.99648 3.00004 3.00411 3.0162 3.16797 3.17252 3.17584 3.18053 3.31816 3.32264 3.32568 3.3357 3.45315 3.45833 3.46225 3.59836 3.60328 3.60804 3.7713 3.77536 3.77927 3.78443 4.10361 4.10746 4.11316 4.13375 4.35251 4.35606 4.36065 4.50805 4.51234 4.51694 4.63918 4.64685 4.82719 4.83033 4.83391 4.84037 
0 
30 0.16241 0.31888 0.50553 0.63961 0.82808 0.83299 0.9966 1.16808 1.33167 1.49933 1.66213 1.85405 2.06654 2.19711 2.33944 2.48008 2.6335 2.82365 2.98814 3.16113 3.3124 3.44661 3.59075 3.76384 4.09596 4.34291 4.50068 4.62986 4.8169 4.82154 
55 0.16237 0.16848 0.31712 0.32158 0.50552 0.50918 0.63847 0.64283 0.8276 0.83079 0.99666 1.00163 1.16344 1.16813 1.3289 1.33239 1.49786 1.50137 1.66212 1.669 1.85123 1.85595 2.06455 2.06944 2.19347 2.20021 2.33691 2.34148 2.47989 2.48507 2.63249 2.63591 2.82346 2.82844 2.98819 2.99586 3.15805 3.16226 3.30794 3.31236 3.44273 3.44766 3.58843 3.59313 3.76105 3.76521 4.09341 4.09725 4.34218 4.34669 4.4979 4.50184 4.62787 4.81691 4.8202 
0 
26 0.16518 0.3213 0.50981 0.64327 0.83041 1.00148 1.17178 1.33556 1.50238 1.66427 1.85478 1.86002 2.06919 2.3417 2.48423 2.63664 2.82774 2.9912 3.16433 3.31475 3.44984 3.76724 4.09833 4.34521 4.50424 4.82112 
53 0.16483 0.16882 0.32114 0.32486 0.5081 0.51196 0.64104 0.64553 0.83041 0.83549 1.0006 1.00564 1.17043 1.1762 1.3333 1.33798 1.50109 1.50659 1.66459 1.67158 1.85466 1.85916 2.06797 2.07394 2.19829 2.34054 2.34626 2.48308 2.49057 2.63532 2.63959 2.82618 2.83082 2.99067 3.16247 3.16588 3.314 3.31826 3.44842 3.45467 3.59161 3.59702 3.76583 3.7697 4.09659 4.10139 4.34484 4.35025 4.50308 4.50805 4.63135 4.81967 4.82397 
101 0.14978 0.15361 0.15651 0.16106 0.30629 0.30959 0.31316 0.31642 0.49279 0.4971 0.49974 0.50309 0.62507 0.6289 0.63234 0.63567 0.81514 0.81844 0.82174 0.82435 0.98793 0.9917 0.99512 1.15245 1.15616 1.16071 1.16569 1.31728 1.32127 1.32475 1.33126 1.48542 1.48957 1.49285 1.6467 1.65245 1.65571 1.66065 1.84267 1.84557 1.84909 1.85365 2.05591 2.05918 2.06245 2.18128 2.18641 2.19241 2.32754 2.33059 2.33405 2.34126 2.4637 2.46901 2.47268 2.47611 2.62005 2.62407 2.62734 2.81107 2.81526 2.81814 2.8236 2.97489 2.97921 2.9824 3.14768 3.15085 3.15459 3.1576 3.2969 3.30083 3.30475 3.30926 3.42969 3.43494 3.43872 3.44311 3.57676 3.58082 3.58419 3.58977 3.75137 3.75559 3.75824 4.08487 4.08779 4.09111 4.33388 4.33632 4.34014 4.48804 4.4915 4.4948 4.61219 4.61798 4.62232 4.80698 4.81005 4.81265 4.81818 
27 0.16808 0.32435 0.5106 0.64337 0.83307 1.00532 1.17432 1.33734 1.50313 1.66636 1.86066 2.07009 2.34366 2.48425 2.63645 2.82856 2.99136 3.16563 3.31624 3.45085 3.59479 3.76804 4.09877 4.34642 4.50543 4.6336 4.82166 
0 
55 0.15624 0.16075 0.31252 0.31781 0.49901 0.50395 0.63296 0.63804 0.82154 0.82648 0.99312 0.9995 1.15911 1.16552 1.32306 1.32878 1.4915 1.49678 1.65691 1.66257 1.84757 1.85307 2.06084 2.06636 2.18679 2.19449 2.3329 2.33859 2.47315 2.47843 2.62713 2.63147 2.81685 2.82197 2.98115 2.98621 3.15343 3.15907 3.30283 3.30894 3.43881 3.44446 3.58315 3.58888 3.7562 3.76166 4.08987 4.0966 4.33848 4.49334 4.4989 4.61881 4.62663 4.81211 4.81606 
15 0.16276 0.32003 0.63987 0.82681 1.16989 1.66188 1.85457 2.63311 2.98853 3.16293 3.31241 3.76471 4.34214 4.50157 4.81746 
27 0.17169 0.32845 0.51434 0.64838 0.83762 1.00849 1.17922 1.33986 1.50788 1.67233 1.86313 2.07506 2.20883 2.34716 2.4908 2.64205 2.83531 2.99743 3.17008 3.32097 3.45562 3.60019 3.77255 4.10392 4.35088 4.5095 4.82645 
22 0.17275 0.32878 0.51411 0.64815 1.01111 1.3427 1.50877 2.07526 2.34881 2.48988 2.64107 2.83206 2.99709 3.17064 3.45638 3.60037 3.77221 4.10343 4.35074 4.50925 4.63526 4.82846 
40 0.17071 0.17447 0.32697 0.33121 0.5142 0.51861 0.64823 0.65469 0.83695 0.84112 1.00653 1.01123 1.17717 1.34016 1.50785 1.67077 1.67643 1.86121 1.86601 2.07395 2.20324 2.34693 2.35264 2.48944 2.64214 2.8322 2.83857 2.99669 3.16982 3.32032 3.4549 3.59778 3.77269 3.77631 4.10279 4.35052 4.50983 4.63963 4.82579 4.8306 
47 0.16636 0.32277 0.32731 0.51035 0.51485 0.64312 0.64796 0.83234 0.8402 1.00115 1.00742 1.16837 1.17576 1.33658 1.50362 1.50986 1.66694 1.8569 1.86231 2.06952 2.07362 2.1966 2.20463 2.34179 2.34755 2.48479 2.4932 2.63818 2.8287 2.83229 2.99288 3.16291 3.16777 3.31672 3.44932 3.45377 3.59386 3.60075 3.76819 3.77162 4.09924 4.34723 4.50603 4.63022 4.63731 4.82195 4.82677 
57 0.15289 0.15771 0.31027 0.31479 0.49622 0.50092 0.50584 0.62954 0.63362 0.81855 0.8232 0.9908 0.99662 1.15676 1.16294 1.32077 1.32624 1.48901 1.49386 1.65026 1.65664 1.8455 1.85066 2.05872 2.06305 2.18432 2.19055 2.33081 2.33569 2.46919 2.47444 2.62467 2.62879 2.81435 2.81903 2.97849 2.9836 3.15103 3.15609 3.30049 3.30599 3.43599 3.44035 3.5803 3.58456 3.75409 3.75903 4.08776 4.09236 4.33651 4.34103 4.49136 4.49642 4.6148 4.62272 4.80997 4.8134 
10 0.16761 0.32653 0.83361 1.00612 1.66839 2.34458 2.99327 4.10222 4.34749 4.82262 
19 0.1645 0.32117 0.50973 0.64322 0.82967 1.00347 1.3363 1.5055 1.66512 1.85714 2.06989 2.63679 2.82941 3.16609 3.31551 3.7668 4.099 4.3454 4.81974 
25 0.16374 0.31946 0.5065 0.64099 0.82848 1.00159 1.33234 1.49922 1.66491 1.85303 2.06772 2.33971 2.48128 2.63412 2.82462 2.98963 3.16239 3.31227 3.44642 3.59017 3.76548 4.09749 4.34432 4.50311 4.819 
87 0.14767 0.1518 0.15505 0.30383 0.30744 0.31123 0.31511 0.49037 0.49495 0.49805 0.62254 0.627 0.6306 0.63447 0.81308 0.81676 0.82008 0.82351 0.98557 0.98883 0.99316 1.14992 1.15397 1.15915 1.3148 1.3194 1.32305 1.48293 1.48741 1.49092 1.64404 1.65111 1.65402 1.84027 1.84306 1.84739 2.05353 2.05651 2.0615 2.17886 2.18477 2.19209 2.32514 2.32827 2.33235 2.46072 2.46714 2.47078 2.47579 2.6174 2.622 2.62519 2.80866 2.81302 2.81633 2.97245 2.97724 2.98044 3.14524 3.14859 3.15283 3.29449 3.29867 3.30295 3.4269 3.43303 3.43682 3.44158 3.57436 3.57864 3.58276 3.74902 3.75271 3.75619 4.08247 4.0853 4.33154 4.33384 4.48561 4.48908 4.4927 4.60975 4.61652 4.62061 4.80458 4.80766 4.81052 
42 0.1531 0.15769 0.31012 0.3171 0.49752 0.50173 0.63069 0.81867 0.82367 0.99034 1.15675 1.32065 1.32654 1.48956 1.49432 1.65568 1.84485 2.05801 2.18548 2.33032 2.47261 2.62502 2.62918 2.81538 2.8195 2.97932 2.98381 3.1511 3.15834 3.30041 3.30664 3.43705 3.58082 3.75372 3.75895 4.08705 4.3358 4.49096 4.49605 4.61526 4.80978 4.81446 
60 0.15476 0.15989 0.31137 0.31627 0.49728 0.50192 0.5056 0.62984 0.6344 0.63994 0.82019 0.82521 0.99191 0.99791 1.15771 1.1644 1.32185 1.32814 1.49004 1.49538 1.65124 1.65798 1.84662 1.85208 2.05985 2.0654 2.18561 2.19201 2.33188 2.33729 2.46966 2.47553 2.62563 2.63051 2.81555 2.82026 2.82633 2.97948 2.98489 3.15207 3.1574 3.30153 3.30816 3.43314 3.43885 3.44472 3.58132 3.58612 3.75519 3.76062 4.08888 4.09367 4.33771 4.34242 4.49244 4.49792 4.61632 4.62467 4.81124 4.81478 
28 0.1536 0.30874 0.4964 0.62948 0.81856 0.98836 1.15589 1.32075 1.48921 1.65571 1.84298 2.05625 2.18748 2.32853 2.47315 2.62428 2.81434 2.97917 3.14911 3.29956 3.43557 3.57997 3.75183 4.08532 4.33396 4.48914 4.62108 4.80789 
63 0.15262 0.15678 0.16212 0.30992 0.31513 0.49575 0.50054 0.62944 0.6345 0.81792 0.8222 0.82528 0.98986 0.99588 1.15609 1.16338 1.32001 1.32596 1.33066 1.48868 1.49376 1.65424 1.65832 1.84471 1.84989 1.85401 2.05794 2.06203 2.1839 2.19105 2.3301 2.33478 2.47094 2.47524 2.62443 2.62867 2.81371 2.81847 2.82499 2.97801 2.9832 3.15032 3.15596 3.29984 3.30622 3.31015 3.43621 3.44187 3.5798 3.58439 3.75315 3.75848 4.08704 4.09123 4.33581 4.33947 4.49059 4.49561 4.61456 4.62271 4.80922 4.81273 4.81837 
20 0.16804 0.32477 0.51145 0.8338 1.00578 1.34013 1.506 1.66818 1.86176 2.34576 2.48768 2.82847 2.99374 3.16573 3.31822 3.45384 4.1006 4.3472 4.5076 4.82172 
118 0.17641 0.17983 0.18234 0.186 0.33273 0.33574 0.33847 0.34121 0.34776 0.51932 0.52282 0.52518 0.52784 0.53249 0.65311 0.65619 0.659 0.66277 0.84214 0.84554 0.8478 0.8511 1.01325 1.01653 1.0197 1.02362 1.18031 1.18426 1.18798 1.19185 1.34372 1.34786 1.35061 1.3537 1.51228 1.5157 1.51827 1.5216 1.67685 1.6801 1.68361 1.68797 1.86824 1.87094 1.87386 1.87684 1.88423 2.08101 2.08378 2.08663 2.09357 2.20829 2.21243 2.21726 2.35363 2.35663 2.35974 2.36419 2.3721 2.49441 2.49746 2.49999 2.50374 2.64751 2.65054 2.65286 2.65855 2.83833 2.84144 2.84389 2.84701 2.85116 3.00146 3.00539 3.00782 3.01167 3.17385 3.17696 3.17968 3.1823 3.18651 3.32387 3.32761 3.33043 3.33327 3.45901 3.46186 3.46502 3.46859 3.60392 3.60686 3.61012 3.61426 3.77679 3.78039 3.78285 3.78534 3.79037 4.10991 4.11237 4.11528 4.12169 4.35888 4.36107 4.36433 4.37307 4.51425 4.51792 4.52025 4.52399 4.64228 4.64616 4.64992 4.83273 4.83523 4.83751 4.84044 4.84566 
33 0.16547 0.32186 0.50833 0.5137 0.64202 0.83148 1.00294 1.17228 1.33398 1.50136 1.66575 1.85698 2.06814 2.1994 2.34049 2.34904 2.48283 2.63567 2.82693 2.83264 2.99034 3.16357 3.17022 3.31395 3.44867 3.59235 3.76632 4.09664 4.34457 4.50327 4.63257 4.81981 4.82539 
30 0.1696 0.32579 0.51189 0.64582 0.83492 1.00536 1.17345 1.18046 1.33774 1.50565 1.66798 1.86121 2.07278 2.20138 2.34517 2.48671 2.63969 2.83135 2.99436 3.16755 3.17303 3.31796 3.45218 3.5971 3.7704 4.10145 4.34872 4.50741 4.63609 4.8246 
30 0.16212 0.32014 0.50573 0.63894 0.82795 1.00055 1.16778 1.33196 1.49928 1.66186 1.85508 2.06542 2.19496 2.33801 2.48048 2.63295 2.82386 2.82927 2.98873 3.16057 3.31226 3.44588 3.58915 3.764 4.09411 4.3417 4.50101 4.62761 4.81719 4.82309 
0 
1 0.82632 
17 0.83141 1.00613 1.17184 1.50169 1.66536 2.06855 2.34244 2.48253 2.63606 2.99162 3.16507 3.44879 3.59248 3.76671 4.0978 4.34486 4.50338 
25 0.17226 0.32985 0.51554 0.64955 0.83886 1.0108 1.3424 1.50984 1.67254 1.86554 2.07481 2.3494 2.4938 2.64349 2.83315 2.99726 3.17046 3.32161 3.45561 3.6005 3.77427 4.10336 4.35112 4.511 4.82832 
0 
83 0.18132 0.18482 0.19037 0.33704 0.34074 0.34596 0.52446 0.52786 0.53181 0.65675 0.66058 0.66554 0.84672 0.85006 0.85481 1.01701 1.02173 1.02824 1.18559 1.19014 1.19758 1.34959 1.35392 1.36262 1.51676 1.52026 1.5255 1.68146 1.68673 1.69695 1.87149 1.87567 1.87957 2.08398 2.08774 2.09534 2.2141 2.22009 2.35718 2.36147 2.3685 2.49914 2.50333 2.51095 2.65138 2.65443 2.6616 2.84282 2.84631 2.85046 3.00682 3.01031 3.0186 3.17772 3.18164 3.18551 3.32854 3.33252 3.33792 3.46285 3.46702 3.47247 3.60773 3.61245 3.61975 3.78134 3.78483 3.78987 4.11288 4.11653 4.12459 4.36155 4.3656 4.37468 4.51842 4.52168 4.52666 4.64766 4.6525 4.83611 4.83923 4.84286 4.85394 
18 0.16635 0.32519 0.83197 1.00624 1.50587 1.66548 2.06933 2.34284 2.6363 2.99295 3.16593 3.59435 3.7682 4.09913 4.34617 4.50455 4.63538 4.82311 
41 0.16601 0.32234 0.32835 0.50991 0.51588 0.64213 0.64835 0.83216 1.00228 1.01132 1.17126 1.33519 1.50201 1.50725 1.66618 1.85681 1.86269 2.06918 2.19805 2.34131 2.3476 2.48372 2.63677 2.82779 2.83484 2.99157 3.16412 3.16831 3.31592 3.45003 3.59261 3.59789 3.76708 3.77011 4.0977 4.34569 4.50434 4.51012 4.63155 4.82111 4.82668 
96 0.15802 0.16146 0.16407 0.16855 0.31459 0.31809 0.32116 0.50117 0.50485 0.50763 0.51148 0.63413 0.63756 0.64036 0.82321 0.82674 0.8291 0.83283 0.99496 0.99837 1.00125 1.00498 1.16082 1.16508 1.16874 1.17464 1.3249 1.32991 1.33305 1.49329 1.49774 1.50024 1.65535 1.66043 1.6634 1.66764 1.84955 1.8524 1.8556 1.85865 2.06281 2.06591 2.18902 2.19414 2.20389 2.33494 2.33811 2.34172 2.34703 2.47463 2.47881 2.48147 2.4874 2.62986 2.63291 2.6358 2.81909 2.82289 2.82523 2.82898 2.98275 2.98747 2.99122 3.15557 3.15913 3.16193 3.16753 3.30456 3.3096 3.31241 3.44069 3.44435 3.44723 3.58502 3.58836 3.59163 3.59745 3.75832 3.76253 3.76491 3.77206 4.0918 4.09466 4.10074 4.34059 4.343 4.49561 4.49994 4.50244 4.61962 4.62619 4.62952 4.81434 4.81713 4.81991 4.8233 
33 0.15802 0.31419 0.50089 0.50622 0.63464 0.82386 0.99516 1.16159 1.32596 1.49406 1.65856 1.84806 1.85395 2.06146 2.19018 2.33379 2.34105 2.47543 2.62874 2.81912 2.82593 2.98344 3.15559 3.30609 3.44079 3.58434 3.75871 4.08975 4.33754 4.49581 4.62426 4.81272 4.81866 
68 0.16694 0.17026 0.17526 0.32359 0.3272 0.33552 0.51095 0.51461 0.64292 0.64652 0.65229 0.83329 0.83614 0.84044 1.00288 1.00683 1.01145 1.17298 1.17744 1.336 1.3401 1.50346 1.50702 1.66735 1.67174 1.85802 1.86188 1.86601 2.07043 2.07385 2.20011 2.20656 2.34227 2.34635 2.35179 2.48512 2.49013 2.6377 2.64095 2.82933 2.83275 2.83686 2.9929 2.99748 3.16562 3.16868 3.31512 3.31863 3.32475 3.45024 3.45371 3.59358 3.59753 3.60376 3.76747 3.77082 3.77658 4.09913 4.10297 4.34755 4.352 4.50498 4.50785 4.63322 4.63923 4.82301 4.82622 4.83018 
69 0.17049 0.17389 0.18062 0.32646 0.33055 0.3394 0.51389 0.51788 0.52373 0.64584 0.64939 0.6561 0.83677 0.84078 1.00534 1.01097 1.02156 1.17201 1.17665 1.18082 1.33838 1.34256 1.50661 1.51038 1.67008 1.67522 1.86085 1.86498 1.87073 2.0733 2.07785 2.20232 2.20777 2.3459 2.35149 2.35762 2.4881 2.49249 2.64132 2.64465 2.83141 2.83477 2.84013 2.99585 3.00072 3.16653 3.17066 3.17538 3.31867 3.32213 3.45165 3.45634 3.59624 3.60018 3.60654 3.7715 3.77461 3.78125 4.10199 4.10659 4.35073 4.35564 4.50895 4.51214 4.6354 4.63988 4.82581 4.8296 4.83407 
34 0.15974 0.165 0.31702 0.32083 0.5043 0.63731 0.8244 0.82803 0.99547 1.00109 1.16193 1.32964 1.49702 1.66018 1.84992 1.8551 2.06426 2.19176 2.33567 2.47841 2.63171 2.82259 2.98627 3.15874 3.31002 3.44265 3.58678 3.76182 4.09228 4.3409 4.49887 4.62733 4.81606 4.82312 
55 0.16886 0.17372 0.32567 0.32977 0.51231 0.51625 0.64567 0.65177 0.83445 0.83859 1.00655 1.01336 1.17401 1.17965 1.33744 1.34591 1.50578 1.51278 1.66918 1.67575 1.86043 1.86523 2.07218 2.08283 2.20143 2.3443 2.34951 2.35947 2.48632 2.49332 2.6398 2.64892 2.83015 2.83534 2.9945 3.00214 3.1674 3.17243 3.31796 3.32535 3.4517 3.45662 3.59562 3.60087 3.77042 3.77602 4.10064 4.10879 4.34867 4.35513 4.50715 4.51388 4.63492 4.8239 4.82825 
4 0.51601 1.50961 2.07636 3.32252 
23 0.16648 0.32543 0.50993 0.83399 1.00696 1.33606 1.50364 1.66639 1.8574 2.07148 2.34335 2.48472 2.63717 2.82958 2.99246 3.16759 3.31693 3.45273 3.59643 3.76906 4.34674 4.50595 4.82091 
112 0.16217 0.16516 0.16746 0.17093 0.31851 0.321 0.32363 0.32607 0.50476 0.50817 0.51017 0.51289 0.63768 0.6408 0.6437 0.6463 0.82799 0.83099 0.83332 0.83668 0.99902 1.00196 1.00499 1.01094 1.16391 1.16729 1.17136 1.17548 1.32859 1.33251 1.33518 1.33817 1.49712 1.50032 1.5029 1.50559 1.6577 1.6633 1.66596 1.66893 1.67582 1.85392 1.85615 1.85916 1.86207 2.06686 2.06949 2.07211 2.19184 2.19598 2.19893 2.20432 2.33937 2.3417 2.34492 2.35073 2.47799 2.48153 2.48438 2.48775 2.63337 2.63618 2.6383 2.82274 2.82581 2.82814 2.83114 2.83561 2.98672 2.99015 2.9924 2.99611 3.15942 3.16205 3.16492 3.16701 3.30826 3.31189 3.3151 3.31755 3.44377 3.44686 3.45008 3.45294 3.58789 3.59127 3.59358 3.59653 3.76234 3.76561 3.76808 3.77012 4.09582 4.09828 4.10104 4.14869 4.34469 4.34676 4.34978 4.49989 4.5031 4.50537 4.50809 4.62269 4.62817 4.63204 4.63528 4.81809 4.82035 4.82238 4.82512 4.82851 
0 
0 
0 
49 0.1696 0.175 0.32654 0.33092 0.51362 0.51766 0.6473 0.83423 0.83829 1.00656 1.01127 1.17415 1.18014 1.3393 1.3464 1.50673 1.66982 1.67584 1.86041 1.86572 2.0735 2.08016 2.2024 2.34602 2.35091 2.4889 2.64101 2.83196 2.83619 2.99581 3.00186 3.16839 3.17254 3.31909 3.45285 3.45893 3.59703 3.60466 3.77081 3.77497 4.10247 4.10959 4.35031 4.35626 4.50777 4.51335 4.63652 4.82495 4.83005 
180 0.18224 0.1854 0.18754 0.18963 0.19235 0.19583 0.33904 0.34146 0.34402 0.34611 0.34813 0.35163 0.35939 0.52518 0.52863 0.5306 0.53259 0.53461 0.53703 0.54126 0.6584 0.66152 0.66368 0.66592 0.66836 0.67168 0.84775 0.85052 0.85315 0.85495 0.85732 0.8598 0.86631 1.01996 1.02231 1.02508 1.02742 1.03007 1.03433 1.1859 1.18854 1.19163 1.1944 1.19708 1.20087 1.34989 1.35338 1.35587 1.3581 1.36043 1.36442 1.37641 1.5177 1.52095 1.52345 1.52554 1.52813 1.5318 1.5433 1.68105 1.68496 1.68731 1.68978 1.69248 1.69604 1.71307 1.87456 1.87668 1.87921 1.88142 1.8837 1.88672 1.89212 2.08773 2.08991 2.09208 2.09451 2.09822 2.11161 2.2136 2.21764 2.22029 2.22382 2.22789 2.35996 2.36224 2.36468 2.36716 2.36999 2.3736 2.37872 2.50078 2.50355 2.5059 2.50846 2.51131 2.51565 2.65262 2.6556 2.65803 2.65998 2.66282 2.66759 2.84297 2.84652 2.84874 2.85064 2.85289 2.85534 2.85864 2.87246 3.00734 3.01082 3.01336 3.01551 3.01834 3.02408 3.18014 3.18269 3.18539 3.18733 3.18933 3.192 3.19658 3.32934 3.33254 3.33553 3.33761 3.33972 3.34285 3.35386 3.46471 3.46738 3.47009 3.47251 3.47505 3.47912 3.60977 3.61265 3.61495 3.61749 3.62025 3.62404 3.63353 3.78338 3.7863 3.78865 3.79051 3.79256 3.79607 3.8011 4.11666 4.11886 4.12106 4.12338 4.12723 4.13748 4.36572 4.36753 4.3696 4.37233 4.37627 4.52036 4.52283 4.52565 4.52752 4.52995 4.53335 4.64528 4.65002 4.65324 4.65599 4.65959 4.83907 4.84136 4.84322 4.84512 4.84734 4.84966 4.8542 
1 0.82985 
0 
69 0.1558 0.16059 0.31294 0.31765 0.32282 0.49892 0.50318 0.50713 0.63111 0.63553 0.63907 0.82121 0.82589 0.82957 0.99316 0.99775 1.0029 1.15919 1.16438 1.32335 1.32846 1.49103 1.49573 1.50067 1.6549 1.65999 1.66526 1.84791 1.85273 1.86023 2.06104 2.06561 2.18796 2.19306 2.33315 2.33795 2.47182 2.47741 2.48312 2.62657 2.63124 2.81774 2.82211 2.82703 2.98062 2.98543 3.15384 3.15882 3.16378 3.30329 3.30887 3.43831 3.44291 3.58235 3.58656 3.59209 3.75715 3.76245 4.0901 4.09487 4.33878 4.34338 4.49378 4.49889 4.61985 4.62555 4.81288 4.8166 4.82183 
23 0.16949 0.3261 0.51219 0.65066 0.83549 1.00699 1.17942 1.34047 1.67087 1.85875 1.86571 2.34694 2.83141 2.99617 3.1714 3.32092 3.45675 3.60469 3.77203 4.1035 4.35267 4.5128 4.82509 
50 0.16631 0.17076 0.32236 0.32589 0.50977 0.51387 0.64413 0.83151 0.83528 1.00171 1.00615 1.16939 1.17509 1.33426 1.339 1.50211 1.5068 1.66582 1.67093 1.8562 1.86011 1.86673 2.07029 2.07791 2.19885 2.20891 2.34191 2.34689 2.48406 2.49149 2.63808 2.82694 2.83123 2.99284 3.16449 3.16976 3.31429 3.31812 3.44938 3.45387 3.59363 3.59889 3.76802 4.09865 4.10688 4.34689 4.50513 4.63306 4.82119 4.82515 
55 0.17149 0.17714 0.32725 0.33145 0.51468 0.51875 0.64812 0.65657 0.83686 0.84122 1.00879 1.01692 1.17822 1.33966 1.34393 1.5082 1.52489 1.67175 1.68051 1.86256 1.86672 1.87841 2.07456 2.08158 2.20649 2.34741 2.35365 2.49008 2.50664 2.64192 2.64965 2.83327 2.838 2.99607 3.00206 3.17016 3.17526 3.32023 3.32648 3.4548 3.46532 3.60049 3.60862 3.77294 3.77843 4.10377 4.11179 4.35121 4.35648 4.51045 4.63809 4.64679 4.8256 4.82992 4.83907 
2 0.32453 0.83541 
5 0.16455 0.32152 0.82936 1.00064 1.85797 
0 
14 0.16094 0.31878 0.50525 0.63912 0.82599 0.99825 1.49999 1.66506 1.85621 2.82353 3.15952 3.76328 4.09404 4.34201 
81 0.16943 0.17277 0.17872 0.32456 0.32851 0.33304 0.51249 0.51612 0.52031 0.64558 0.64977 0.65818 0.83414 0.83748 0.84118 1.00437 1.00836 1.01312 1.17527 1.1795 1.33821 1.34168 1.34965 1.50533 1.50868 1.52182 1.66929 1.67302 1.67852 1.85924 1.86375 1.86729 1.87517 2.07235 2.07579 2.08327 2.2019 2.20773 2.34454 2.34783 2.35302 2.36009 2.48703 2.49137 2.64023 2.64488 2.83078 2.83395 2.83803 2.99523 2.9994 3.01263 3.16714 3.17055 3.17629 3.31835 3.32137 3.33131 3.45093 3.45473 3.46075 3.59622 3.60047 3.60595 3.77018 3.77323 3.77877 4.10076 4.10401 4.11071 4.34936 4.35292 4.36091 4.50782 4.51114 4.52367 4.63606 4.82429 4.8278 4.83145 4.84258 
125 0.1701 0.17247 0.17526 0.17843 0.32564 0.32858 0.33104 0.33396 0.34013 0.51342 0.51581 0.51814 0.52058 0.52563 0.64585 0.6489 0.65164 0.65499 0.83567 0.83797 0.84042 0.84298 0.84867 1.00552 1.00931 1.01197 1.01582 1.03863 1.1736 1.17702 1.18006 1.18332 1.33893 1.34184 1.34435 1.34936 1.50632 1.50878 1.5118 1.51646 1.67021 1.67302 1.67604 1.68043 1.86003 1.86346 1.86599 1.86829 1.87328 2.07243 2.07511 2.07783 2.08218 2.09647 2.20298 2.20636 2.21059 2.34482 2.34746 2.35063 2.35383 2.35841 2.4872 2.48993 2.49345 2.4979 2.64063 2.643 2.64553 2.65068 2.83143 2.83373 2.83675 2.8397 2.84729 2.99531 2.99754 3.00051 3.00494 3.16676 3.17018 3.17245 3.1751 3.18036 3.31794 3.32086 3.32317 3.32615 3.45139 3.45455 3.4569 3.46001 3.59629 3.59872 3.60161 3.60487 3.60966 3.77096 3.77378 3.7759 3.77928 3.78498 4.10156 4.10401 4.10667 4.11069 4.11958 4.15206 4.35024 4.35269 4.35574 4.35983 4.50787 4.51037 4.51298 4.5163 4.63626 4.63943 4.64352 4.82422 4.82663 4.82886 4.83142 4.83469 4.83965 
14 0.51076 1.00662 1.86159 2.0703 2.3415 2.63628 2.83224 2.9919 3.16774 3.45307 3.59656 3.76795 4.50478 4.82139 
30 0.17516 0.33225 0.51917 0.65272 0.84145 1.01209 1.18284 1.34397 1.51253 1.67555 1.86825 2.07884 2.2119 2.35261 2.49393 2.64538 2.8376 2.84318 3.00094 3.17352 3.32402 3.45925 3.6031 3.77622 4.10707 4.35481 4.51306 4.64465 4.83023 4.83643 
3 0.15875 0.82403 4.34099 
105 0.15411 0.15791 0.1607 0.16411 0.31056 0.31387 0.31717 0.32005 0.49683 0.50153 0.50405 0.50728 0.62968 0.63382 0.6368 0.64029 0.8193 0.82278 0.82592 0.82816 0.99236 0.99548 0.9989 1.00614 1.15637 1.16035 1.16424 1.16776 1.32118 1.32576 1.32864 1.33234 1.48939 1.49382 1.49668 1.49999 1.65065 1.6567 1.65978 1.66348 1.84735 1.84987 1.8532 1.85642 2.06068 2.06358 2.06695 2.1852 2.19035 2.1936 2.33208 2.33506 2.33821 2.34744 2.46813 2.47326 2.47667 2.47922 2.62408 2.6286 2.63141 2.81504 2.81947 2.82223 2.82563 2.97895 2.9837 2.98633 3.15232 3.15533 3.15909 3.16235 3.30096 3.30509 3.30854 3.3119 3.4335 3.43919 3.44246 3.44555 3.58085 3.58521 3.58798 3.59394 3.75567 3.75923 3.76194 3.76453 4.08958 4.09217 4.09566 4.33855 4.34079 4.34536 4.49212 4.4956 4.49868 4.50239 4.61611 4.62166 4.62597 4.8114 4.81452 4.81706 4.8208 
44 0.1737 0.18253 0.32997 0.33507 0.51661 0.52131 0.6507 0.83981 0.84616 1.01108 1.01984 1.17984 1.34291 1.51024 1.67449 1.86536 1.87025 2.07591 2.09567 2.20648 2.35026 2.35676 2.49193 2.64402 2.83492 2.84078 2.99886 3.17236 3.17952 3.32277 3.45661 3.47538 3.60067 3.60924 3.77526 3.78421 4.10442 4.11387 4.35294 4.36403 4.51156 4.64108 4.82818 4.83257 
118 0.1762 0.17891 0.1817 0.18542 0.33225 0.33525 0.33775 0.34162 0.51985 0.52238 0.52489 0.52814 0.5401 0.65268 0.65571 0.65864 0.66342 0.84139 0.84433 0.84678 0.84972 0.867 1.01208 1.01586 1.01895 1.0237 1.17936 1.1831 1.18633 1.18982 1.34471 1.34736 1.35053 1.35615 1.51286 1.51549 1.51861 1.52507 1.67666 1.67966 1.68298 1.68784 1.86653 1.86996 1.87263 1.87542 1.88131 2.07919 2.08202 2.08501 2.09102 2.20817 2.21175 2.21626 2.35238 2.35563 2.35896 2.36319 2.36974 2.49426 2.49716 2.50061 2.50588 2.64684 2.64944 2.6523 2.65838 2.83825 2.84088 2.84372 2.84673 2.86014 3.00192 3.00436 3.00772 3.0136 3.17345 3.17661 3.17887 3.18193 3.1883 3.32385 3.32703 3.32951 3.33321 3.45874 3.4619 3.46459 3.46917 3.60364 3.6066 3.60973 3.61432 3.77665 3.7796 3.78172 3.78505 3.79055 4.1083 4.11097 4.11385 4.11906 4.35695 4.35932 4.36254 4.36859 4.51368 4.5165 4.51885 4.5224 4.64274 4.64602 4.65088 4.83129 4.83385 4.83642 4.83916 4.84446 
15 0.16887 0.3254 0.51136 1.00744 1.33863 1.86262 2.34757 2.82898 3.16723 3.31786 3.45256 3.7709 4.1008 4.34701 4.82288 
58 0.15307 0.15775 0.30931 0.31406 0.49539 0.50041 0.62879 0.63375 0.81872 0.8236 0.99016 0.99572 1.15599 1.16286 1.16832 1.32 1.32597 1.48822 1.4936 1.65159 1.65651 1.84487 1.84974 2.05804 2.06243 2.18401 2.19031 2.33003 2.33475 2.46962 2.4749 2.62413 2.62872 2.8135 2.81868 2.97772 2.98328 3.15041 3.1557 3.29958 3.30579 3.3101 3.43526 3.44018 3.57945 3.58436 3.7534 3.75847 4.08697 4.0913 4.33594 4.33973 4.49058 4.49581 4.61482 4.62331 4.80928 4.81295 
17 0.16732 0.32319 0.83145 1.00312 1.33658 1.50398 1.66605 1.86046 2.34406 2.48597 2.63688 2.99303 3.16675 3.31668 3.59281 3.76856 4.50862 
19 0.32521 0.51305 0.64557 1.33775 1.50541 2.07123 2.34581 2.48768 2.63757 2.83463 2.99523 3.16732 3.31766 3.45254 3.59654 3.76813 4.09963 4.34684 4.50537 
68 0.16979 0.17302 0.17868 0.32559 0.32958 0.33509 0.51342 0.51693 0.5234 0.64669 0.65028 0.83492 0.8379 0.84202 1.0048 1.00954 1.01406 1.17435 1.17886 1.33884 1.34269 1.50674 1.51087 1.66937 1.67315 1.67994 1.85995 1.86421 1.86804 2.07355 2.07767 2.20312 2.20962 2.34512 2.34953 2.35607 2.48812 2.49318 2.6416 2.64657 2.83128 2.83451 2.83909 2.99566 2.99999 3.1691 3.17237 3.31928 3.3225 3.45245 3.45633 3.59664 3.60095 3.6083 3.77193 3.77462 3.7831 4.10188 4.10564 4.35046 4.35458 4.50937 4.51355 4.63648 4.64374 4.82503 4.82826 4.83185 
29 0.16638 0.32273 0.51019 0.64362 0.83106 1.00271 1.17185 1.335 1.5027 1.66631 1.85593 1.86426 2.06944 2.19908 2.3414 2.48407 2.63711 2.82802 2.99206 3.16458 3.31468 3.44992 3.59271 3.76733 4.09797 4.34593 4.50479 4.63258 4.82128 
75 0.15702 0.16182 0.16604 0.31399 0.31851 0.32218 0.50049 0.50498 0.50911 0.6336 0.63877 0.82249 0.82686 0.82977 0.99393 0.99929 1.00354 1.16016 1.16622 1.17097 1.3241 1.32992 1.33403 1.49331 1.49817 1.50367 1.65479 1.66 1.66393 1.84897 1.85358 1.85727 2.06183 2.06659 2.18757 2.19376 2.33419 2.33872 2.34386 2.47419 2.47949 2.62868 2.63274 2.81882 2.82316 2.82825 2.98284 2.98733 3.15461 3.15997 3.16394 3.30396 3.31002 3.31401 3.43999 3.44579 3.58445 3.58875 3.59488 3.7577 3.76268 3.76697 4.09151 4.09616 4.34033 4.34551 4.4949 4.49983 4.50511 4.61755 4.62493 4.62924 4.81408 4.81733 4.8221 
28 0.17035 0.3283 0.514 0.64745 0.83571 1.01039 1.17777 1.3408 1.50926 1.67153 1.86548 2.07372 2.20358 2.34699 2.48879 2.64077 2.83531 2.99562 3.16922 3.31944 3.45446 3.59839 3.77145 4.10322 4.35035 4.50776 4.63578 4.82597 
28 0.17321 0.32909 0.51613 0.64788 0.84047 1.01035 1.17923 1.34235 1.51006 1.67371 1.86155 2.07463 2.20911 2.34863 2.48871 2.64199 2.83362 2.9993 3.17082 3.32277 3.45378 3.59811 3.77333 4.1029 4.35365 4.51129 4.63894 4.8292 
103 0.17457 0.17785 0.18167 0.19284 0.33055 0.33407 0.3373 0.34309 0.51735 0.52038 0.52333 0.52765 0.65143 0.65487 0.6584 0.83988 0.84343 0.84682 0.85209 1.01035 1.01465 1.01864 1.02575 1.17689 1.1823 1.18624 1.20324 1.34151 1.34547 1.34886 1.35448 1.51085 1.51403 1.51756 1.52766 1.67492 1.67843 1.68281 1.86523 1.86928 1.87264 1.87772 2.07825 2.08161 2.08579 2.20418 2.20953 2.21568 2.35088 2.35428 2.35842 2.36416 2.49299 2.49648 2.50097 2.5146 2.64536 2.64857 2.65276 2.83559 2.83881 2.84222 2.846 3.0006 3.00358 3.00765 3.17168 3.17562 3.17836 3.18284 3.32203 3.32599 3.32905 3.33633 3.45718 3.46108 3.46451 3.47935 3.60109 3.60465 3.60857 3.61451 3.77513 3.77863 3.78118 3.7867 4.10731 4.11057 4.11477 4.35593 4.35896 4.3632 4.51231 4.51582 4.51914 4.52587 4.64011 4.64416 4.64997 4.83033 4.8332 4.83643 4.8405 
29 0.16907 0.32576 0.51215 0.6472 0.83484 1.00706 1.17624 1.3389 1.50603 1.66974 1.8611 2.07274 2.20222 2.3458 2.48724 2.6401 2.83131 2.9948 3.16751 3.31861 3.45286 3.59712 3.77043 4.1009 4.34893 4.50741 4.63743 4.82384 4.83064 
60 0.1675 0.17046 0.32231 0.3261 0.3297 0.51116 0.51486 0.64337 0.64745 0.83119 0.83464 0.83955 1.00183 1.00734 1.16887 1.17565 1.33554 1.33951 1.50434 1.50859 1.66761 1.67168 1.85682 1.86144 2.06966 2.07332 2.19796 2.20384 2.34195 2.3464 2.48484 2.48817 2.63859 2.64109 2.82883 2.83203 2.9938 2.99958 3.16384 3.168 3.17548 3.31562 3.31919 3.4489 3.45322 3.59395 3.59783 3.76722 3.77108 4.0994 4.10291 4.34796 4.35138 4.5033 4.50758 4.51276 4.63386 4.82289 4.82565 4.82987 
15 0.32268 0.50848 0.64224 0.83342 1.5006 2.34218 2.48119 2.63487 2.82591 3.16298 3.31543 3.44832 3.76497 4.50188 4.82003 
28 0.15083 0.30725 0.49451 0.62721 0.81587 0.98747 1.15359 1.31923 1.48734 1.65335 1.84196 2.05515 2.18371 2.32735 2.47011 2.62231 2.81251 2.97711 3.14801 3.29837 3.43372 3.57823 3.75158 4.08412 4.33257 4.48848 4.61669 4.80671 
41 0.16504 0.17005 0.32217 0.50977 0.51551 0.64292 0.83168 0.83587 1.00252 1.17258 1.3349 1.33983 1.50331 1.66537 1.67341 1.85757 1.86371 2.06981 2.19837 2.34272 2.48405 2.49292 2.63721 2.82752 2.83319 2.99168 2.99707 3.16478 3.31554 3.4496 3.59338 3.59865 3.76754 3.77265 4.09786 4.10501 4.34581 4.50479 4.63134 4.82093 4.82542 
35 0.17295 0.33029 0.51534 0.52359 0.64955 0.83906 1.01106 1.17691 1.34172 1.50912 1.67427 1.86184 1.86859 2.0755 2.20445 2.35024 2.36016 2.49121 2.64388 2.83405 2.84276 2.99898 3.17157 3.32278 3.45664 3.59991 3.61011 3.77431 3.78452 4.1055 4.35318 4.51173 4.64012 4.82786 4.83453 

180
