# Supplementary material for: Deciphering the Contribution of Oriens-Lacunosum/Moleculare (OLM) Cells to Intrinsic θ Rhythms Using Biophysical Local Field Potential (LFP) Models
Source: eNeuro. 2018 Sep 4;5(4):ENEURO.0146-18.2018. doi: 10.1523/ENEURO.0146-18.2018 (PMC6140113; doi:10.1523/ENEURO.0146-18.2018)
Supplement: Supplementary file 2 — Supplementary Code. Download supplement 2, GZ file [file sup_enu-eN-NWR-0146-18-s02.gz › LFP_microcircuit-master/SOM-350-SOM12915016-dSD3.5ms-shift5.32ms-gnSD0.12-gsb5.5-csb0.21-gbs4.5-cbs0.1344-spiketimes.txt]

8459

350


25 0.01373 0.10588 0.17017 0.17911 0.20002 0.32726 0.34066 0.7992 0.83157 0.84137 0.88001 1.00443 1.18436 1.21537 1.50516 1.51817 1.54083 1.67182 1.86317 2.23709 3.32819 3.46993 4.11158 4.35382 4.84146 
28 0.01237 0.10318 0.16154 0.17232 0.31461 0.32732 0.50939 0.80077 0.82492 0.83702 0.99282 1.16882 1.20222 1.33377 1.50261 1.52071 1.658 1.85033 1.89044 2.19777 2.34036 2.82908 2.99873 3.31568 3.45608 4.09863 4.34388 4.81987 
20 0.01931 0.11172 0.17336 0.18741 0.32755 0.34182 0.80454 0.83337 0.84451 1.00357 1.02393 1.18457 1.21781 1.51118 1.52794 1.67233 1.86689 4.11264 4.35626 4.83251 
39 0.01229 0.09073 0.15654 0.16538 0.1752 0.21555 0.31529 0.32463 0.50725 0.65028 0.78758 0.82175 0.83049 0.84566 0.9925 1.00397 1.17013 1.18324 1.21276 1.33385 1.50031 1.51219 1.53724 1.6591 1.84949 1.87203 2.07679 2.20194 2.33849 2.64959 2.82524 2.99265 3.16605 3.31417 3.45063 3.59687 4.09636 4.34096 4.81725 
25 0.00852 0.10573 0.17207 0.18772 0.32652 0.34249 0.5377 0.803 0.8309 0.84154 1.00522 1.18199 1.21142 1.50878 1.52534 1.67592 1.86421 2.24411 2.35864 2.85825 3.32732 3.49459 4.11271 4.3566 4.83971 
28 0.00792 0.09696 0.16351 0.17434 0.31763 0.33115 0.51713 0.78995 0.82331 0.83291 0.86133 0.99425 1.17422 1.21021 1.34162 1.49968 1.51272 1.5454 1.66465 1.85385 2.22293 2.34301 2.8501 3.31684 3.46033 4.10229 4.34818 4.82195 
31 0.01809 0.09949 0.16621 0.17556 0.20272 0.32079 0.33184 0.5191 0.79365 0.8269 0.83623 0.85802 0.99815 1.01449 1.17572 1.19171 1.23018 1.34943 1.50621 1.51976 1.6677 1.85665 2.21284 2.34543 2.84612 3.18495 3.32218 3.46247 4.10296 4.34832 4.8248 
32 0.01645 0.09657 0.16381 0.17247 0.18853 0.3192 0.32856 0.5138 0.79095 0.82596 0.83501 0.85173 0.99581 1.00619 1.17484 1.19021 1.2235 1.34057 1.50471 1.51776 1.66383 1.85388 1.87439 2.21339 2.34415 2.83175 3.18293 3.31891 3.45505 4.10131 4.34577 4.82288 
26 0.01796 0.09351 0.16048 0.1704 0.20306 0.31586 0.3289 0.78502 0.8218 0.83094 0.8464 0.99147 1.00712 1.17475 1.20268 1.34607 1.46704 1.50418 1.51947 1.66138 1.84979 2.34177 3.31965 4.09789 4.34117 4.81896 
37 0.01575 0.11026 0.17593 0.18513 0.20903 0.33089 0.34087 0.52352 0.54668 0.66618 0.81998 0.83953 0.85033 1.00928 1.02895 1.18631 1.204 1.35014 1.51695 1.53336 1.67473 1.69942 1.86766 2.2168 2.35472 2.66404 2.84259 3.01292 3.18409 3.32991 3.46648 3.62075 4.11137 4.35773 4.53393 4.83334 4.85751 
27 0.02023 0.10585 0.16985 0.18023 0.32317 0.33505 0.5302 0.79776 0.82985 0.83969 0.88256 1.0003 1.01452 1.18206 1.21397 1.50797 1.52212 1.66894 1.85896 1.89937 2.23554 3.18282 3.33209 3.46525 4.10919 4.35198 4.83274 
22 0.01543 0.10116 0.16562 0.17869 0.31923 0.33462 0.79101 0.82443 0.83437 0.87278 0.99582 1.17977 1.22055 1.34567 1.50273 1.51788 1.66644 1.85588 2.21415 3.3227 4.10475 4.35311 
25 0.012 0.10327 0.17062 0.18147 0.32632 0.34124 0.53166 0.79696 0.8297 0.8394 0.87215 1.00316 1.18268 1.21299 1.36071 1.50725 1.52089 1.68016 1.86645 2.3514 3.32605 3.46733 4.10876 4.35239 4.83436 
23 0.01839 0.09932 0.16096 0.17186 0.31513 0.3302 0.78914 0.82202 0.83203 0.87997 0.99174 1.17253 1.33664 1.49518 1.50851 1.53174 1.65827 1.85058 2.34076 3.45269 4.0974 4.34178 4.81864 
36 0.01081 0.09377 0.15997 0.16807 0.18218 0.31455 0.32284 0.33689 0.50707 0.7904 0.82298 0.83215 0.85248 0.99275 1.0031 1.16954 1.19992 1.33269 1.50165 1.51457 1.65759 1.67501 1.84937 1.86714 2.07228 2.19721 2.33876 2.82422 2.99072 3.16672 3.31361 3.4493 3.59486 4.09655 4.34121 4.81719 
18 0.01494 0.11039 0.1687 0.17997 0.32436 0.34019 0.8048 0.83128 0.84349 1.00034 1.01822 1.19793 1.50829 1.52571 1.66924 1.86231 4.38618 4.83856 
31 0.01944 0.10524 0.17022 0.17875 0.19629 0.32411 0.33288 0.35242 0.52448 0.80253 0.83241 0.84189 0.87845 1.00166 1.01218 1.18159 1.20169 1.3558 1.51136 1.52556 1.66705 1.68277 1.85952 1.87591 2.22247 2.3511 3.32701 3.46647 4.1075 4.35337 4.82999 
13 0.01532 0.11338 0.17961 0.33555 0.8011 0.83447 0.84556 1.00915 1.2332 1.48056 1.5146 1.53232 1.8919 
26 0.01674 0.10327 0.17359 0.18441 0.32767 0.33948 0.5442 0.7967 0.83134 0.84071 0.86074 1.00481 1.02771 1.18488 1.2136 1.47992 1.51264 1.52733 1.68034 1.86652 2.36116 3.32973 3.47135 4.11033 4.35648 4.83319 
15 0.01861 0.11105 0.16829 0.18586 0.32338 0.36506 0.80476 0.82949 0.84299 1.00084 1.20115 1.50548 1.52304 1.68617 1.86254 
11 0.01916 0.10504 0.16741 0.18823 0.7911 0.82535 0.83596 0.97518 1.46574 1.50636 1.52421 
26 0.0118 0.10037 0.16208 0.17294 0.31619 0.32896 0.51036 0.79406 0.82388 0.83408 0.99297 1.01571 1.17157 1.3359 1.50155 1.51635 1.66004 1.85192 2.34073 2.82992 2.99462 3.31602 3.45202 4.0987 4.34371 4.82018 
15 0.01627 0.10706 0.17223 0.19001 0.32814 0.79569 0.82943 0.83971 0.90148 1.00398 1.21477 1.47644 1.5119 1.53199 1.87933 
17 0.02031 0.10967 0.17125 0.18198 0.32867 0.35155 0.80068 0.83183 0.84236 1.00549 1.18732 1.22596 1.50432 1.51828 1.54561 1.69081 1.90097 
24 0.01519 0.11351 0.1774 0.19041 0.3319 0.34606 0.54719 0.81211 0.83781 0.84919 1.00813 1.03003 1.18909 1.22259 1.51557 1.5328 1.67932 1.86768 2.36624 3.33148 3.47162 4.11794 4.36196 4.83838 
18 0.00968 0.1004 0.17149 0.18285 0.32916 0.79196 0.8289 0.83852 0.85786 1.00473 1.18713 1.22288 1.47088 1.51157 1.5278 1.8977 4.11169 4.85053 
18 0.01767 0.10243 0.1649 0.1754 0.32221 0.34571 0.79245 0.82542 0.83543 0.88298 0.99959 1.18709 1.47248 1.50554 1.52107 1.68071 1.8611 4.10728 
17 0.0205 0.11305 0.17483 0.19189 0.33049 0.3707 0.80665 0.83429 0.84581 1.00551 1.18874 1.23061 1.51106 1.52737 1.67627 1.87237 4.11799 
23 0.01617 0.10633 0.17141 0.18185 0.32812 0.34543 0.57801 0.7988 0.83097 0.84079 0.88175 1.00454 1.18368 1.2138 1.5051 1.51813 1.54244 1.67934 1.86786 3.48507 4.10941 4.36738 4.84464 
22 0.00784 0.10316 0.17305 0.18524 0.32767 0.34119 0.80201 0.83276 0.84342 1.00471 1.1884 1.23186 1.48655 1.51412 1.53386 1.67397 1.86634 2.23104 2.85822 4.1138 4.35654 4.83694 
12 0.00809 0.11636 0.17768 0.20154 0.33545 0.81657 0.83866 0.85882 1.01544 1.1981 1.51632 1.54316 
23 0.01271 0.1094 0.17203 0.18349 0.3273 0.34172 0.5489 0.80702 0.83322 0.84433 1.00442 1.18215 1.2067 1.3502 1.51102 1.52785 1.67581 1.86219 2.35438 3.32968 4.10812 4.35416 4.8352 
22 0.00856 0.10724 0.16988 0.1813 0.32343 0.33582 0.5541 0.80645 0.8317 0.84324 1.00061 1.01692 1.18599 1.50876 1.52539 1.66964 1.85918 2.34988 2.85089 4.10539 4.34981 4.82636 
27 0.00943 0.04532 0.12777 0.17716 0.18774 0.3325 0.34531 0.54528 0.81554 0.839 0.85031 1.01046 1.18999 1.22281 1.37255 1.51666 1.53375 1.67784 1.86993 2.24425 2.36617 2.85754 3.33538 3.47303 4.11582 4.35972 4.83716 
14 0.01877 0.11006 0.1699 0.18864 0.32648 0.79935 0.82918 0.84091 1.00153 1.1984 1.49135 1.51051 1.53132 4.3799 
21 0.01914 0.1043 0.17136 0.18384 0.3263 0.34519 0.79417 0.82896 0.83859 0.86223 1.00178 1.04576 1.18898 1.47353 1.51025 1.52569 1.67719 1.87493 4.11068 4.35998 4.84591 
31 0.01151 0.10011 0.17493 0.1846 0.21924 0.3297 0.34099 0.52979 0.80108 0.83401 0.84342 0.8676 1.00667 1.02449 1.18471 1.204 1.35357 1.51277 1.52623 1.67535 1.86587 2.23175 2.35239 2.66834 2.84601 3.18965 3.32741 3.46803 4.11105 4.35772 4.83328 
14 0.01442 0.10482 0.16764 0.18123 0.32876 0.79345 0.82701 0.83733 0.96827 1.0062 1.19673 1.47484 1.50729 1.5236 
34 0.01808 0.10701 0.16619 0.17585 0.20239 0.31963 0.32915 0.36048 0.51329 0.55228 0.81818 0.83285 0.85007 0.99828 1.01323 1.17535 1.19361 1.33964 1.5084 1.5277 1.66347 1.68801 1.85488 1.87274 2.20773 2.34525 2.83258 2.99865 3.17613 3.32036 3.45562 4.10331 4.34808 4.82397 
18 0.01846 0.10602 0.17136 0.18416 0.3264 0.34297 0.79614 0.82957 0.83948 0.87577 1.002 1.02912 1.21292 1.48188 1.51099 1.52782 1.68754 1.86688 
26 0.01632 0.10432 0.16626 0.17615 0.21036 0.3207 0.33183 0.51645 0.80151 0.82866 0.83881 0.99798 1.0131 1.17651 1.20084 1.5064 1.52138 1.66449 1.85561 2.34503 2.836 3.32111 3.46854 4.10321 4.34863 4.82367 
39 0.01437 0.10245 0.16839 0.17689 0.19412 0.32359 0.33336 0.51549 0.54099 0.6596 0.80538 0.8313 0.84075 1.00132 1.0148 1.1779 1.19116 1.22232 1.34281 1.50993 1.52442 1.66672 1.6853 1.85893 1.87894 2.21084 2.34721 2.65982 2.83473 3.00723 3.17512 3.32226 3.45813 3.608 4.10523 4.35122 4.53349 4.82647 4.85445 
42 0.01584 0.09951 0.16926 0.17733 0.19404 0.32459 0.33394 0.51676 0.53746 0.65779 0.79805 0.82999 0.839 0.85823 1.00304 1.02465 1.17734 1.18764 1.21137 1.34386 1.51018 1.52395 1.66979 1.86108 1.89193 2.08425 2.20642 2.22878 2.34833 2.65771 2.83709 3.00675 3.17377 3.32282 3.45759 3.47781 3.60265 4.10508 4.35215 4.52143 4.65786 4.82838 
32 0.01637 0.10146 0.16938 0.17807 0.1989 0.32531 0.33724 0.52318 0.66014 0.79854 0.82986 0.83918 0.86544 1.00308 1.17986 1.19767 1.34848 1.50914 1.52323 1.6708 1.86187 2.22155 2.35045 2.65925 2.84896 3.18058 3.32616 3.46299 3.61523 4.10733 4.35279 4.83157 
16 0.01557 0.10055 0.1619 0.17321 0.31725 0.78862 0.82312 0.83314 0.86723 0.99233 1.20774 1.46701 1.50339 1.51864 1.65999 1.85254 
37 0.0085 0.09943 0.17079 0.18034 0.21105 0.3257 0.33691 0.52023 0.55281 0.65882 0.80799 0.83216 0.84186 1.00418 1.181 1.20097 1.34676 1.5099 1.52427 1.67136 1.86292 2.09175 2.21358 2.34971 2.6539 2.84976 3.01049 3.17641 3.32397 3.46186 3.60711 3.78855 4.10664 4.35814 4.52014 4.65998 4.83161 
39 0.0126 0.10271 0.17147 0.17985 0.19713 0.32643 0.33537 0.3633 0.5191 0.54309 0.80764 0.83388 0.84329 1.00399 1.01653 1.17929 1.18962 1.21324 1.34344 1.36259 1.5128 1.52752 1.67003 1.68874 1.86136 1.87809 2.21051 2.34971 2.83631 3.00997 3.18172 3.32366 3.4604 3.60913 4.10683 4.13576 4.35258 4.82899 4.84868 
30 0.01737 0.10584 0.16994 0.17927 0.20536 0.32422 0.33468 0.52116 0.80054 0.83102 0.84077 0.9582 1.00229 1.01852 1.18189 1.20965 1.34993 1.51002 1.52488 1.66937 1.85959 1.8875 2.22891 2.34845 2.83886 3.32656 3.4699 4.10753 4.35091 4.82769 
23 0.02109 0.11588 0.17227 0.18762 0.32884 0.53746 0.80995 0.83361 0.84815 1.00647 1.18628 1.23377 1.51054 1.53009 1.67752 1.87084 2.21857 2.85698 3.33832 3.47008 4.12196 4.36555 4.84406 
27 0.01459 0.0983 0.16258 0.17199 0.19776 0.31718 0.32799 0.51654 0.79248 0.82467 0.83415 0.86251 0.99426 1.01092 1.17476 1.22773 1.33863 1.50414 1.51933 1.66066 1.85251 1.88216 2.34239 3.31748 4.10192 4.34387 4.82099 
16 0.01938 0.10661 0.17146 0.18974 0.32895 0.79468 0.82869 0.83892 0.89196 1.00599 1.18682 1.47442 1.51 1.5275 1.88607 4.3942 
23 0.01708 0.10288 0.1756 0.19059 0.3312 0.36285 0.79397 0.83098 0.84032 0.85707 1.00988 1.18533 1.21176 1.47226 1.51184 1.52482 1.6865 1.87749 2.2362 3.34192 3.49148 4.11518 4.84711 
22 0.01562 0.11348 0.17766 0.19093 0.33285 0.34867 0.54439 0.81165 0.83781 0.849 1.01014 1.1893 1.22193 1.38212 1.51697 1.53583 1.6817 1.87381 3.48285 4.11584 4.36957 4.84608 
16 0.02251 0.11577 0.17622 0.19186 0.33346 0.8054 0.83546 0.8471 1.01035 1.18852 1.22442 1.51151 1.52746 1.67938 1.872 4.38714 
29 0.01614 0.10222 0.16116 0.17234 0.31418 0.32605 0.50645 0.7984 0.8242 0.8354 0.99235 1.00728 1.16873 1.20891 1.33374 1.50248 1.52008 1.65761 1.84952 2.19824 2.33863 2.82428 2.99237 3.16943 3.31397 3.45116 4.09678 4.34154 4.8173 
30 0.01585 0.10427 0.17194 0.18121 0.20769 0.32688 0.33755 0.54057 0.79971 0.83197 0.84145 0.87014 1.00419 1.02178 1.18269 1.20475 1.35635 1.51085 1.52465 1.67121 1.86177 1.88518 2.21724 2.35262 2.85559 3.32592 3.46763 4.11052 4.35631 4.83579 
21 0.0122 0.10218 0.16176 0.17301 0.3161 0.33299 0.79448 0.82356 0.83464 0.99291 1.17493 1.4857 1.50458 1.5236 1.66274 1.85139 2.3402 3.31796 4.09745 4.34203 4.81912 
20 0.01162 0.11152 0.17777 0.19649 0.33347 0.58777 0.80874 0.83631 0.84783 1.00888 1.19015 1.22817 1.37382 1.51554 1.53512 1.69667 1.87571 3.47248 4.11622 4.86806 
33 0.01101 0.09907 0.16519 0.17366 0.19107 0.32262 0.33485 0.51592 0.55306 0.65558 0.80202 0.8279 0.83735 1.00085 1.17597 1.19126 1.22548 1.34193 1.50617 1.52028 1.66991 1.85967 2.21306 2.3456 2.83466 3.00505 3.17159 3.31977 3.45517 3.6032 4.10226 4.35166 4.82491 
16 0.01224 0.10581 0.16852 0.18094 0.32345 0.34322 0.79746 0.82853 0.83909 0.9991 1.19446 1.47707 1.50942 1.52823 1.6825 1.86178 
16 0.01871 0.10662 0.16607 0.1881 0.32099 0.79538 0.82567 0.8372 0.99626 1.18054 1.48118 1.50599 1.52509 1.86061 4.10754 4.84719 
21 0.0126 0.09982 0.16006 0.17161 0.31407 0.33198 0.79096 0.82177 0.8323 0.99041 1.01541 1.17199 1.49533 1.50928 1.54251 1.65882 1.8487 2.33834 4.09622 4.33958 4.81651 
34 0.01881 0.10972 0.1693 0.18022 0.32328 0.33489 0.51631 0.54501 0.6564 0.81729 0.83387 0.84967 1.00187 1.17869 1.19912 1.34364 1.51 1.52921 1.66966 1.85905 1.89304 2.08807 2.21366 2.34816 2.65723 2.83659 3.00349 3.17699 3.32289 3.4583 3.60627 4.10525 4.35152 4.8281 
21 0.01389 0.10763 0.17177 0.18313 0.32785 0.3437 0.55078 0.80165 0.8319 0.84211 1.00423 1.18519 1.21947 1.36614 1.51069 1.52718 1.67727 1.86771 4.11279 4.35789 4.84283 
31 0.01619 0.10478 0.17576 0.1886 0.33062 0.34484 0.52658 0.66987 0.80059 0.83314 0.84258 0.86853 1.00855 1.18394 1.20286 1.35206 1.51206 1.52598 1.68483 1.87006 2.22298 2.35737 2.66887 2.85006 3.18404 3.32751 3.4642 3.62368 4.11122 4.36464 4.83736 
30 0.01338 0.09989 0.17321 0.18189 0.20457 0.32782 0.33766 0.53945 0.79466 0.83123 0.84018 0.85459 1.00457 1.01819 1.18435 1.20537 1.35833 1.47577 1.51219 1.52458 1.67354 1.86363 1.89012 2.24159 2.36964 3.32989 3.4672 4.11059 4.35596 4.83869 
23 0.02012 0.10296 0.1651 0.1746 0.20135 0.32275 0.34128 0.79466 0.82651 0.83642 0.8933 0.99954 1.17905 1.21828 1.50245 1.516 1.66967 1.86216 3.33034 3.45672 4.10568 4.3561 4.83521 
30 0.01864 0.10311 0.16426 0.1737 0.19901 0.31854 0.32979 0.5112 0.80042 0.82689 0.83718 0.9956 1.00885 1.17386 1.19807 1.33744 1.50521 1.52118 1.66136 1.85362 1.88738 2.23575 2.34253 2.82986 2.99891 3.31776 3.45411 4.10032 4.3457 4.82156 
39 0.00659 0.09559 0.16387 0.17224 0.18671 0.31874 0.32649 0.33834 0.5112 0.54532 0.65449 0.80295 0.82825 0.83743 0.88929 0.99739 1.00855 1.17253 1.18455 1.21489 1.33685 1.50706 1.5212 1.66163 1.67529 1.85476 1.87309 2.19933 2.34326 2.82888 2.9946 3.17154 3.3178 3.45419 3.60195 4.10133 4.34634 4.82201 4.84029 
17 0.01918 0.10379 0.16569 0.18026 0.32082 0.34676 0.79417 0.82589 0.83623 0.99528 1.01588 1.47238 1.50785 1.52867 1.67451 1.87061 4.36718 
26 0.01191 0.10503 0.17701 0.1888 0.33208 0.34568 0.53976 0.80674 0.83653 0.84683 1.00976 1.18599 1.20652 1.37016 1.51569 1.5323 1.67951 1.86948 2.22992 2.36834 2.86061 3.33359 3.46932 4.11644 4.37077 4.83874 
9 0.01454 0.11307 0.17266 0.79532 0.82817 0.84056 1.46902 1.50914 1.53096 
36 0.01076 0.09482 0.17182 0.18062 0.19726 0.32719 0.33589 0.35483 0.52252 0.54918 0.81301 0.83648 0.84628 1.00475 1.01586 1.18282 1.19597 1.22704 1.35173 1.51487 1.53035 1.67199 1.69322 1.86333 1.88159 2.21922 2.3535 2.8422 3.01627 3.18237 3.32746 3.46532 4.11162 4.35737 4.8317 4.85774 
26 0.01428 0.10238 0.17072 0.18072 0.22678 0.32707 0.34198 0.66381 0.79769 0.83011 0.83958 0.86729 1.00343 1.18305 1.21252 1.48318 1.5112 1.52666 1.67693 1.86424 2.66155 3.1838 3.46542 4.11051 4.38505 4.84819 
11 0.01618 0.12001 0.17922 0.34211 0.80578 0.83363 0.84831 1.01249 1.49451 1.51481 1.53974 
16 0.05425 0.12567 0.1648 0.1825 0.31812 0.79186 0.82345 0.83445 0.99254 1.21792 1.47282 1.50457 1.52488 1.66374 1.85527 4.3439 
21 0.01855 0.10313 0.17292 0.18334 0.32815 0.34128 0.79387 0.83034 0.83974 0.85775 1.00439 1.02787 1.18469 1.21391 1.47432 1.51118 1.52465 1.68103 1.87289 4.11475 4.84567 
28 0.01866 0.10562 0.16745 0.17663 0.19795 0.32292 0.33299 0.79785 0.82964 0.83952 0.89156 0.99966 1.01218 1.17773 1.20104 1.50786 1.52219 1.66676 1.69068 1.85861 1.88777 2.2365 2.34694 2.83942 3.32534 4.11171 4.35103 4.82693 
43 0.01653 0.10072 0.17084 0.1785 0.19245 0.32542 0.33323 0.34606 0.51812 0.54184 0.66085 0.80068 0.83233 0.84115 0.85884 1.00311 1.0133 1.17992 1.19053 1.21551 1.34354 1.51242 1.52556 1.66861 1.68353 1.86051 1.87493 2.20812 2.24186 2.34877 2.66276 2.83601 2.85966 3.00402 3.17647 3.32364 3.46 3.60644 4.10667 4.35168 4.38403 4.82864 4.85071 
19 0.02005 0.10677 0.16904 0.17836 0.20354 0.32625 0.34198 0.79927 0.83024 0.84031 1.00229 1.043 1.18268 1.21957 1.50751 1.52179 1.66935 1.86286 4.35572 
27 0.01653 0.0948 0.16443 0.17248 0.18771 0.3216 0.3326 0.52572 0.78761 0.82459 0.83348 0.84678 0.99793 1.01537 1.1784 1.20664 1.46636 1.50637 1.51903 1.66829 1.85764 2.34572 3.32269 3.45803 4.10254 4.34826 4.82457 
30 0.01171 0.09714 0.16987 0.17794 0.19553 0.32615 0.33761 0.52406 0.79073 0.82809 0.83693 0.84927 1.00172 1.01578 1.18167 1.2015 1.3524 1.47102 1.51093 1.52423 1.67477 1.86641 2.22107 2.35322 2.84822 3.32604 3.46304 4.10612 4.35577 4.82991 
32 0.01539 0.08976 0.15385 0.16455 0.17422 0.30251 0.31788 0.33 0.50916 0.78304 0.82011 0.82877 0.84024 0.99073 1.00313 1.17098 1.19726 1.33503 1.46288 1.5014 1.51306 1.53928 1.65887 1.84892 2.2021 2.33883 2.82897 3.31491 3.45442 4.0964 4.34019 4.81721 
35 0.00722 0.09534 0.16835 0.17703 0.19328 0.32284 0.33117 0.34565 0.51949 0.55779 0.68625 0.81717 0.83451 0.8454 1.00159 1.01358 1.18063 1.19967 1.34385 1.51151 1.52766 1.66696 1.6851 1.85889 1.87558 2.21234 2.34991 2.83775 3.18902 3.32485 3.46207 4.10643 4.35274 4.52887 4.8302 
24 0.01201 0.10627 0.16919 0.17925 0.21852 0.32273 0.33322 0.80064 0.83076 0.84096 0.99976 1.01255 1.18198 1.21639 1.50829 1.52298 1.66578 1.68518 1.85756 1.87933 2.35118 4.10853 4.3501 4.82776 
35 0.01179 0.08843 0.15365 0.16285 0.17282 0.3126 0.3222 0.50545 0.64807 0.78269 0.81894 0.82768 0.84092 0.98974 1.0025 1.16795 1.18902 1.33172 1.46276 1.49981 1.51178 1.54272 1.65722 1.84774 2.20013 2.3366 2.82368 2.98955 3.16399 3.31219 3.44751 3.59561 4.09439 4.33921 4.81551 
37 0.01056 0.09967 0.167 0.17509 0.18861 0.32242 0.33091 0.34797 0.51614 0.54634 0.80233 0.83069 0.83997 0.87387 1.00035 1.0116 1.17809 1.19116 1.2218 1.34281 1.5098 1.52396 1.66591 1.68354 1.85782 1.87395 2.21698 2.34753 2.83515 3.0074 3.17818 3.32235 3.46002 4.10487 4.34931 4.82658 4.85489 
17 0.02114 0.11388 0.16919 0.18182 0.3241 0.34242 0.80781 0.83169 0.84579 1.00017 1.02175 1.21182 1.50869 1.52791 1.66934 1.86177 4.3593 
15 0.00782 0.09951 0.17433 0.18913 0.33054 0.37117 0.80005 0.83243 0.84264 1.00774 1.19126 1.47696 1.51325 1.53025 1.87685 
29 0.00821 0.09321 0.16039 0.16889 0.18224 0.31583 0.32613 0.51439 0.78838 0.8234 0.83244 0.84893 0.99306 1.00563 1.17281 1.20679 1.33934 1.47303 1.5041 1.51697 1.65845 1.6874 1.85113 2.3421 3.32068 3.45775 4.09919 4.34328 4.82065 
22 0.01259 0.10949 0.16747 0.18422 0.32124 0.3377 0.52206 0.81018 0.83018 0.84614 0.99898 1.17951 1.3472 1.50656 1.52642 1.66767 1.85755 2.34756 3.32174 4.10342 4.34837 4.82518 
13 0.01627 0.10612 0.17046 0.20083 0.33009 0.79488 0.82709 0.83786 1.00486 1.19173 1.474 1.50822 1.52735 
13 0.00968 0.10847 0.17453 0.19784 0.33366 0.79958 0.83161 0.8425 1.00764 1.21558 1.47939 1.51277 1.53237 
16 0.01139 0.10733 0.17158 0.18926 0.32636 0.35867 0.8004 0.83011 0.84096 1.0038 1.20336 1.4824 1.50999 1.52743 1.69387 1.87353 
28 0.01074 0.09684 0.16761 0.17593 0.19417 0.3238 0.33524 0.52213 0.79231 0.82745 0.83647 0.85276 1.00062 1.02261 1.1786 1.19839 1.34437 1.47614 1.50891 1.52253 1.66993 1.85974 2.24043 2.34748 3.32269 4.10368 4.35153 4.82772 
14 0.00878 0.11096 0.17251 0.18954 0.33013 0.80466 0.83242 0.84522 1.00978 1.19026 1.50658 1.52245 1.69144 1.87654 
16 0.01263 0.10473 0.16925 0.17986 0.32592 0.34682 0.79556 0.82877 0.83873 0.87873 1.00262 1.19123 1.47535 1.5089 1.52425 1.87264 
27 0.01576 0.10101 0.16824 0.17821 0.22344 0.32269 0.33419 0.52884 0.79547 0.82782 0.83729 0.86504 1.0001 1.02688 1.18257 1.22071 1.50631 1.52051 1.67019 1.85865 2.36458 2.8562 3.32483 3.46286 4.10489 4.3497 4.82745 
24 0.01209 0.09912 0.17464 0.18468 0.3295 0.34142 0.5448 0.79327 0.83072 0.83977 0.85344 1.0086 1.18728 1.21833 1.47126 1.51324 1.52653 1.6792 1.86793 2.23908 3.33556 3.46868 4.11449 4.38876 
26 0.02135 0.11765 0.17911 0.197 0.33329 0.35011 0.54146 0.66976 0.82231 0.84067 0.85651 1.01082 1.1909 1.22951 1.37694 1.51721 1.53725 1.69023 1.87453 2.24293 2.86569 3.33821 3.47064 4.11639 4.37301 4.84626 
18 0.01986 0.11235 0.17563 0.1876 0.33231 0.35571 0.80369 0.83501 0.84551 1.00944 1.19333 1.48278 1.51578 1.53358 1.68137 1.87309 4.37157 4.86499 
21 0.01157 0.10858 0.17418 0.19151 0.32891 0.34591 0.80145 0.83252 0.84308 1.00571 1.1854 1.21845 1.50538 1.51937 1.54908 1.67788 1.87061 3.3389 4.11318 4.36966 4.84235 
26 0.01005 0.10447 0.16891 0.17816 0.20055 0.32686 0.34069 0.79975 0.83106 0.84106 1.00341 1.05152 1.18046 1.1988 1.50782 1.5218 1.67453 1.86415 2.2298 2.35879 2.85694 3.3252 3.46295 4.11002 4.3593 4.83722 
24 0.00711 0.10327 0.17084 0.1852 0.32514 0.34167 0.52819 0.80061 0.83001 0.84036 1.00184 1.18253 1.21801 1.34858 1.50905 1.52598 1.67076 1.86216 2.3611 3.32539 3.48043 4.10998 4.36003 4.83098 
32 0.01019 0.11007 0.16506 0.17657 0.31787 0.3287 0.50945 0.81143 0.83013 0.84837 0.99649 1.01517 1.17127 1.18754 1.33512 1.50693 1.53043 1.66195 1.68814 1.85352 1.87804 2.2003 2.34154 2.82769 2.99374 3.17128 3.31554 3.45352 3.60203 4.10099 4.34568 4.82099 
29 0.01313 0.10288 0.17275 0.18136 0.20082 0.32934 0.34064 0.53517 0.80056 0.83349 0.84287 0.86618 1.00612 1.02316 1.18546 1.21058 1.37756 1.51218 1.52555 1.67525 1.86574 2.23722 2.35407 2.8597 3.33125 3.47095 4.11092 4.35859 4.83507 
11 0.02285 0.11481 0.17712 0.33861 0.80027 0.83257 0.84425 1.2101 1.47704 1.51355 1.53409 
14 0.01646 0.11108 0.1745 0.19422 0.3318 0.80059 0.83202 0.84314 1.01076 1.2285 1.48188 1.51431 1.53685 1.87955 
27 0.00741 0.09486 0.15883 0.16812 0.18931 0.31293 0.32508 0.50674 0.7899 0.8214 0.83095 0.86302 0.99079 1.00952 1.17018 1.33574 1.49966 1.51454 1.65594 1.84718 2.33688 2.82387 3.31278 3.45373 4.09507 4.33862 4.81498 
12 0.01165 0.11478 0.17293 0.19156 0.33391 0.80697 0.83307 0.84753 1.01279 1.22483 1.50882 1.52706 
24 0.01384 0.09764 0.16332 0.17168 0.18726 0.32077 0.33309 0.79045 0.82519 0.83454 0.85414 0.9979 1.01837 1.17911 1.21583 1.47352 1.50574 1.51944 1.66652 1.8582 3.46827 4.10866 4.34709 4.82603 
26 0.0153 0.10335 0.16948 0.18358 0.32398 0.33945 0.55097 0.79568 0.82752 0.83739 0.88877 1.00216 1.17909 1.20762 1.34669 1.5081 1.52562 1.67612 1.86249 2.35082 2.84773 3.32276 3.46224 4.10378 4.35086 4.83138 
21 0.01831 0.10711 0.17067 0.18016 0.20803 0.32915 0.35355 0.79922 0.83148 0.8413 0.88148 1.00528 1.19119 1.47973 1.5115 1.52658 1.68 1.86953 4.11886 4.35975 4.84488 
36 0.0199 0.10568 0.16563 0.17491 0.19773 0.31909 0.3282 0.35076 0.51089 0.55158 0.65365 0.81929 0.83278 0.84985 0.99789 1.01198 1.17343 1.18903 1.33826 1.50795 1.52632 1.66271 1.68544 1.85439 1.87447 2.20212 2.34277 2.82889 2.99634 3.1703 3.31797 3.45357 3.60348 4.10154 4.3463 4.8218 
17 0.02269 0.10682 0.16489 0.17666 0.31943 0.7951 0.82642 0.8375 0.99465 1.01127 1.18968 1.49994 1.51454 1.66059 1.85514 4.10754 4.34654 
40 0.00792 0.03152 0.11298 0.17534 0.18497 0.21965 0.32982 0.34061 0.52255 0.54856 0.6607 0.81485 0.83647 0.8461 1.00884 1.18373 1.19902 1.23525 1.34793 1.51435 1.52905 1.6752 1.86546 1.89476 2.08993 2.21552 2.35237 2.65564 2.84248 3.00993 3.17837 3.32778 3.46325 3.60939 3.78743 4.10952 4.35675 4.52308 4.66096 4.83314 
29 0.01104 0.09746 0.16947 0.17842 0.20332 0.32561 0.33883 0.53284 0.66188 0.79467 0.8285 0.83751 0.85507 1.00264 1.18062 1.20264 1.34894 1.4768 1.5088 1.52166 1.67157 1.86571 2.24099 2.35001 3.32396 3.45973 4.10566 4.35311 4.83175 
15 0.02016 0.10183 0.16401 0.17767 0.31938 0.78954 0.82375 0.83387 0.87371 0.99387 1.46549 1.50441 1.52146 1.85606 4.34466 
27 0.01622 0.10177 0.1636 0.17292 0.19766 0.31781 0.32791 0.50964 0.79916 0.82587 0.83604 0.99507 1.00964 1.17441 1.33876 1.50362 1.51868 1.66153 1.85238 1.87919 2.34077 2.82746 3.31734 3.45433 4.09865 4.34341 4.81962 
15 0.02457 0.11327 0.16726 0.18167 0.32372 0.80163 0.82898 0.84199 0.99928 1.21072 1.50455 1.52306 1.70224 1.8657 4.83681 
26 0.09457 0.1558 0.16957 0.30915 0.32629 0.50142 0.80309 0.82175 0.84508 0.98787 1.16388 1.32781 1.49752 1.52184 1.65474 1.84488 2.19479 2.33351 2.82051 2.98818 3.1622 3.30847 3.44531 4.09133 4.3371 4.81278 
36 0.00961 0.09505 0.1675 0.17581 0.18885 0.32316 0.33083 0.34258 0.51884 0.58083 0.79768 0.83072 0.83961 0.85687 1.00097 1.01055 1.17922 1.19101 1.21825 1.34508 1.50989 1.52235 1.66705 1.68216 1.85907 1.87473 2.2142 2.34807 2.83972 3.32283 3.46287 4.10634 4.35111 4.39873 4.82808 4.85271 
40 0.01145 0.09677 0.16238 0.17081 0.18644 0.31626 0.32444 0.33766 0.50906 0.53054 0.64971 0.80227 0.82634 0.83563 0.99483 1.00605 1.17091 1.18262 1.21172 1.33499 1.50546 1.52131 1.66035 1.67756 1.85145 1.86696 2.07361 2.19958 2.34081 2.65059 2.8272 2.99274 3.16736 3.31591 3.45109 3.59812 4.09871 4.34386 4.81976 4.84312 
15 0.01468 0.10452 0.17206 0.18618 0.33056 0.79314 0.82903 0.83878 0.86153 1.00419 1.18945 1.47016 1.50948 1.52364 3.46785 
21 0.01722 0.10243 0.16746 0.17706 0.20954 0.32328 0.33803 0.79419 0.82743 0.83705 0.86621 1.00001 1.18174 1.21981 1.47776 1.50866 1.5246 1.67234 1.85946 4.34888 4.83257 
16 0.0126 0.1007 0.16477 0.18617 0.31939 0.78882 0.82302 0.83319 0.87772 0.99438 1.19425 1.46833 1.50329 1.51911 1.86399 4.10353 
19 0.00722 0.10139 0.16588 0.17559 0.2066 0.32312 0.34236 0.79584 0.82722 0.8372 0.99903 1.18046 1.21683 1.47984 1.50735 1.52309 1.67129 1.85938 4.11506 
49 0.01386 0.09846 0.16553 0.17335 0.18412 0.32137 0.32945 0.34294 0.51388 0.53078 0.65383 0.79981 0.82955 0.83851 0.85943 0.99943 1.00965 1.17549 1.18555 1.20835 1.33977 1.35898 1.509 1.52234 1.66501 1.68116 1.85669 1.87145 2.07698 2.20443 2.22707 2.34552 2.6505 2.83224 2.85299 2.99844 3.17201 3.32045 3.45604 3.47306 3.60159 3.78373 4.10311 4.1214 4.34924 4.51994 4.65692 4.82561 4.85214 
19 0.02396 0.11951 0.17518 0.19332 0.32897 0.34576 0.81336 0.83613 0.85164 1.00672 1.18812 1.51213 1.53119 1.67526 1.86565 2.35418 3.33305 4.36281 4.84839 
25 0.0195 0.10621 0.17192 0.18161 0.2155 0.32791 0.34117 0.79826 0.83146 0.84109 0.87075 1.00418 1.02499 1.18515 1.21757 1.50797 1.52114 1.55668 1.67592 1.86844 3.3291 3.46669 4.10842 4.35727 4.8374 
22 0.01939 0.10508 0.16825 0.17705 0.19661 0.32307 0.33412 0.79672 0.82968 0.83936 0.87084 0.99996 1.0131 1.18428 1.22335 1.50696 1.52048 1.66829 1.85962 4.11482 4.3848 4.84008 
13 0.00744 0.10411 0.1702 0.32942 0.79217 0.82673 0.8372 0.89804 0.998 1.02678 1.47263 1.50825 1.52655 
19 0.01352 0.10104 0.16607 0.1763 0.31943 0.33006 0.79179 0.82666 0.83626 0.85892 0.99661 1.00852 1.46846 1.50689 1.52081 1.66341 1.85441 4.34575 4.82557 
24 0.00958 0.10684 0.16939 0.18031 0.32279 0.33384 0.80007 0.83067 0.84134 0.99973 1.01348 1.18114 1.21413 1.50829 1.52388 1.66688 1.69517 1.85823 1.88637 2.35389 3.33066 4.11283 4.35145 4.82937 
23 0.01667 0.09724 0.16831 0.17764 0.21036 0.32296 0.33403 0.78919 0.82624 0.83533 0.84985 0.99744 1.00989 1.1838 1.21892 1.46835 1.50887 1.52315 1.67299 1.85998 4.10783 4.3542 4.83777 
33 0.01664 0.09749 0.16293 0.17165 0.18906 0.31821 0.32842 0.51248 0.65568 0.79387 0.82541 0.8347 0.85912 0.99556 1.00913 1.17455 1.19315 1.33846 1.50492 1.5196 1.66267 1.85284 1.87472 2.20862 2.34221 2.66221 2.83145 3.17005 3.31766 3.4546 4.10029 4.34516 4.82177 
14 0.01122 0.10065 0.16944 0.18932 0.32879 0.78972 0.82594 0.83563 0.85679 0.99786 1.20539 1.46673 1.50644 1.52034 
11 0.00873 0.10804 0.17676 0.79515 0.83063 0.84139 0.95324 1.2223 1.47227 1.51208 1.53044 
27 0.01649 0.10141 0.16387 0.17281 0.19193 0.3202 0.3323 0.51874 0.79539 0.82637 0.83603 0.8759 0.99706 1.01923 1.17703 1.20924 1.34539 1.50536 1.51989 1.66413 1.85592 2.34451 3.32119 3.45808 4.10231 4.34658 4.82426 
36 0.02143 0.10646 0.16634 0.17642 0.21309 0.3198 0.33028 0.51267 0.57646 0.65397 0.81622 0.8318 0.84685 0.99838 1.01609 1.17348 1.18961 1.33872 1.50793 1.52654 1.66354 1.68699 1.85578 1.88679 2.20377 2.34557 2.83125 3.01007 3.17282 3.3187 3.45516 3.60161 4.10205 4.34821 4.52629 4.82454 
33 0.00855 0.09976 0.16305 0.17164 0.18876 0.31722 0.32685 0.5096 0.79593 0.82578 0.83555 0.99446 1.0062 1.1715 1.19241 1.33601 1.50421 1.51867 1.65972 1.6785 1.85193 1.88576 2.19937 2.34096 2.82685 2.9934 3.17176 3.31644 3.45386 3.60272 4.09992 4.34446 4.81986 
41 0.01852 0.10609 0.16622 0.17551 0.19835 0.31969 0.32881 0.35148 0.51116 0.53903 0.65171 0.81977 0.83334 0.85032 0.9985 1.01263 1.17281 1.18676 1.22882 1.33736 1.50878 1.52774 1.66354 1.68249 1.85516 1.87251 2.08243 2.20172 2.34323 2.64942 2.82953 2.99581 3.16994 3.31749 3.45374 3.60057 3.7802 4.10241 4.34745 4.52063 4.82292 
28 0.01038 0.10132 0.17134 0.18348 0.3252 0.33734 0.51971 0.7961 0.82943 0.83903 0.86735 1.0031 1.17982 1.19842 1.34613 1.50756 1.52153 1.67181 1.8618 2.21712 2.3514 2.8472 3.17585 3.32352 3.45947 4.10612 4.3535 4.83008 
28 0.01941 0.10756 0.16913 0.17847 0.20193 0.32412 0.33395 0.52568 0.68293 0.80873 0.83257 0.84289 1.00239 1.01971 1.18143 1.2071 1.51028 1.52581 1.66772 1.68966 1.86066 2.23341 2.35116 3.32971 3.46586 4.10782 4.35752 4.83081 
34 0.01093 0.10032 0.17141 0.18021 0.19894 0.32759 0.33718 0.52164 0.58445 0.80356 0.83375 0.84319 0.87693 1.00448 1.01687 1.18345 1.20155 1.34835 1.5127 1.52676 1.67174 1.69743 1.86353 1.89039 2.22626 2.35476 2.84216 3.02155 3.19195 3.3272 3.46236 4.10882 4.35522 4.83198 
12 0.01092 0.11874 0.16973 0.18983 0.32584 0.80885 0.83152 0.85006 1.00274 1.50606 1.52573 1.86822 
15 0.01123 0.10619 0.17347 0.19288 0.33138 0.79579 0.82999 0.84012 0.88077 1.0068 1.19632 1.475 1.51124 1.52819 1.69799 
38 0.01444 0.10076 0.17359 0.18233 0.20555 0.32829 0.3376 0.52796 0.66417 0.79782 0.83241 0.84131 0.85728 1.0054 1.0186 1.18304 1.1978 1.22733 1.34993 1.51061 1.52265 1.54809 1.67344 1.8638 1.88611 2.22223 2.35253 2.66158 2.85152 3.01006 3.18093 3.32715 3.46328 3.61518 4.1099 4.35851 4.67431 4.83636 
30 0.01097 0.09077 0.17426 0.18353 0.20673 0.33042 0.34118 0.53099 0.67084 0.81242 0.83733 0.84741 1.00754 1.02363 1.18939 1.22255 1.35952 1.51555 1.53115 1.67766 1.86696 2.22763 2.67007 2.86306 3.19213 3.33478 3.46848 4.1139 4.36421 4.84623 
18 0.02287 0.11939 0.17724 0.19504 0.33285 0.36711 0.81398 0.83774 0.85218 1.01073 1.19248 1.51543 1.5365 1.70676 1.88192 4.13285 4.39934 4.85648 
24 0.01638 0.10216 0.17173 0.18553 0.32605 0.34086 0.79304 0.82853 0.83803 0.85819 1.0014 1.02063 1.18432 1.2194 1.47504 1.5101 1.5252 1.67868 1.86769 3.32968 3.4655 4.10986 4.36527 4.83305 
21 0.01462 0.10027 0.16981 0.17982 0.32609 0.34063 0.79126 0.82808 0.83745 0.85474 1.00131 1.02304 1.18293 1.215 1.47157 1.50985 1.52408 1.68227 1.8639 4.11272 4.35597 
30 0.00846 0.10247 0.16731 0.17645 0.1986 0.32224 0.333 0.51546 0.80153 0.82971 0.8397 0.99938 1.014 1.17742 1.19531 1.34169 1.50811 1.52329 1.6672 1.85694 1.88474 2.22562 2.34521 2.83348 3.17772 3.32082 3.46216 4.10441 4.34846 4.82485 
19 0.0193 0.10493 0.168 0.1778 0.21245 0.32452 0.34272 0.79717 0.82861 0.83857 0.99925 1.01858 1.21336 1.48072 1.50871 1.52437 1.67271 1.8687 4.35479 
13 0.00912 0.10837 0.17111 0.18631 0.33259 0.79937 0.83047 0.84177 1.00686 1.2132 1.48189 1.51055 1.52892 
13 0.01176 0.11889 0.17361 0.19466 0.33314 0.81019 0.83421 0.85122 1.00827 1.19076 1.51024 1.5308 3.50831 
29 0.00695 0.0315 0.11512 0.17495 0.18474 0.22083 0.33053 0.34281 0.52935 0.6836 0.8158 0.83696 0.84727 1.00867 1.18464 1.20303 1.35163 1.51437 1.52981 1.67511 1.86813 2.22646 2.35779 2.86169 3.33212 3.46786 4.11169 4.36442 4.83458 
23 0.01691 0.10687 0.16984 0.18058 0.32433 0.33629 0.79742 0.83032 0.84037 0.8929 1.00103 1.01604 1.18089 1.20389 1.50817 1.52256 1.66965 1.8603 2.35319 3.32924 4.10717 4.3539 4.83113 
13 0.02214 0.11467 0.17117 0.19504 0.32956 0.80344 0.83057 0.8439 1.00371 1.49029 1.51112 1.53326 1.8726 
13 0.02058 0.113 0.17516 0.1957 0.33638 0.80206 0.83279 0.84426 1.1872 1.22355 1.48606 1.51404 1.53509 
24 0.00948 0.10286 0.16493 0.17446 0.20067 0.32003 0.33391 0.52099 0.8017 0.82764 0.83807 0.99703 1.01358 1.18233 1.50452 1.51936 1.66452 1.85436 2.34459 3.32409 3.46269 4.10278 4.3457 4.82361 
19 0.00674 0.09519 0.16654 0.18327 0.32151 0.78522 0.82287 0.83237 0.84914 0.99126 1.00921 1.17914 1.22016 1.46569 1.50597 1.52188 1.86472 4.10319 4.82909 
19 0.01136 0.10432 0.17599 0.19288 0.33067 0.34977 0.79877 0.8326 0.84244 0.8749 1.00836 1.19002 1.22907 1.48224 1.51302 1.52825 1.69003 1.87047 4.85652 
24 0.01614 0.11165 0.17438 0.18632 0.32923 0.34299 0.53987 0.80892 0.83503 0.84619 1.00714 1.18607 1.21845 1.35672 1.51415 1.53277 1.676 1.86604 2.35825 3.33336 3.47108 4.1131 4.36034 4.83957 
14 0.01694 0.10315 0.17 0.18166 0.33275 0.79131 0.82802 0.83765 0.8574 1.00128 1.21876 1.46863 1.50951 1.52444 
27 0.00923 0.10367 0.16961 0.17939 0.2132 0.32717 0.34533 0.52533 0.80339 0.83114 0.84121 1.00387 1.1812 1.20394 1.34832 1.50994 1.52646 1.67639 1.86494 2.2436 2.84759 3.17777 3.3267 3.46458 4.10636 4.3561 4.83165 
20 0.00858 0.10155 0.1742 0.19007 0.32965 0.3566 0.79799 0.83132 0.84129 0.88147 1.0094 1.18856 1.22951 1.4851 1.51275 1.52975 1.87837 3.46797 4.11364 4.85326 
33 0.01927 0.10333 0.16791 0.17766 0.21295 0.32198 0.33253 0.51535 0.7973 0.82818 0.83785 0.87884 0.99976 1.02032 1.17554 1.1897 1.22323 1.34181 1.50755 1.52256 1.66727 1.85825 2.20606 2.34605 2.83493 3.00154 3.17377 3.32046 3.45857 3.60307 4.10356 4.35054 4.82558 
21 0.0197 0.10949 0.17105 0.18214 0.32736 0.34364 0.80074 0.83158 0.84217 1.00407 1.18344 1.214 1.50668 1.52169 1.67659 1.86591 2.36471 3.33126 4.11194 4.35698 4.84232 
36 0.00895 0.10026 0.1661 0.17453 0.19038 0.32059 0.32912 0.34574 0.51332 0.5479 0.80595 0.83008 0.83977 0.99886 1.01104 1.17574 1.19038 1.22762 1.34065 1.50854 1.52374 1.66401 1.68086 1.8558 1.87339 2.20719 2.34478 2.83145 2.99891 3.17433 3.32004 3.45629 4.10251 4.34732 4.82376 4.85433 
18 0.00954 0.10592 0.17562 0.18911 0.33259 0.38121 0.80608 0.8353 0.84636 1.00871 1.19971 1.4931 1.51563 1.53392 1.68459 1.87249 4.11732 4.36561 
29 0.0159 0.09862 0.16503 0.17361 0.19068 0.32231 0.33439 0.54652 0.79328 0.82689 0.83616 0.85643 0.99815 1.01143 1.17774 1.19825 1.34911 1.50502 1.51792 1.66971 1.85788 2.23289 2.34633 2.84747 3.32094 3.46106 4.10617 4.3504 4.82732 
30 0.01979 0.11171 0.171 0.18204 0.32439 0.33551 0.51704 0.6594 0.81506 0.83465 0.84864 1.00267 1.02246 1.18059 1.20364 1.34346 1.51187 1.53142 1.66933 1.86135 2.21103 2.34902 2.83522 3.01072 3.17688 3.32419 3.45935 4.10621 4.35173 4.82751 
15 0.0167 0.10669 0.17056 0.18722 0.32663 0.79514 0.82841 0.83888 1.00146 1.1926 1.47243 1.5095 1.52744 1.67897 1.8676 
29 0.01185 0.07711 0.13813 0.176 0.18568 0.23089 0.33023 0.3413 0.54353 0.79613 0.83244 0.84121 0.85467 1.0064 1.02059 1.18537 1.20468 1.47438 1.51452 1.52749 1.67628 1.86691 2.24131 2.86105 3.33117 3.47172 4.11327 4.36016 4.84063 
20 0.01809 0.10063 0.17098 0.18182 0.32746 0.34846 0.79112 0.82814 0.83748 0.85418 1.00303 1.18315 1.21516 1.3688 1.47117 1.50998 1.52402 1.67927 1.86788 4.10804 
27 0.00898 0.10117 0.16724 0.17703 0.21285 0.32166 0.33186 0.51871 0.79808 0.82838 0.83815 0.99867 1.01362 1.17704 1.20005 1.35312 1.50687 1.52131 1.66674 1.85683 1.87889 2.34552 2.83845 3.3212 4.1064 4.3492 4.82489 
21 0.01465 0.10445 0.16788 0.18038 0.32308 0.34143 0.5554 0.79833 0.82781 0.83814 1.0002 1.18299 1.228 1.50473 1.52003 1.68438 1.86086 3.46393 4.10454 4.35011 4.8321 
20 0.01038 0.10608 0.17273 0.1888 0.32715 0.34344 0.7983 0.83083 0.84099 1.0016 1.02241 1.18534 1.22101 1.50715 1.52187 1.68145 1.86447 3.33207 4.11383 4.3579 
14 0.01882 0.10589 0.17132 0.18855 0.33031 0.79401 0.82837 0.83847 0.8767 1.01007 1.20387 1.47283 1.50962 1.5268 
25 0.00702 0.09704 0.17086 0.18085 0.22047 0.32629 0.33908 0.54231 0.8019 0.83142 0.84129 1.00341 1.03513 1.1831 1.21379 1.51031 1.52585 1.67284 1.86155 2.36258 3.33132 3.4704 4.11263 4.35246 4.83459 
19 0.01048 0.10136 0.16638 0.17753 0.32399 0.78994 0.8253 0.83514 0.86182 1.00013 1.18004 1.21386 1.36091 1.47574 1.50615 1.52139 1.86836 3.46738 4.10483 
18 0.01726 0.10555 0.1708 0.18544 0.32851 0.7937 0.82834 0.83838 0.87318 1.00775 1.18635 1.2273 1.47694 1.5089 1.52461 1.89635 4.11232 4.39697 
27 0.00751 0.10213 0.16494 0.17593 0.31813 0.33088 0.51269 0.79725 0.82636 0.83675 0.99559 1.01442 1.17565 1.21029 1.34055 1.50487 1.52097 1.66504 1.85457 2.21418 2.34474 2.83305 3.31899 3.4544 4.1026 4.34749 4.82248 
24 0.0123 0.10449 0.16434 0.17557 0.31709 0.33052 0.79705 0.82629 0.83729 0.99467 1.0117 1.17529 1.20737 1.342 1.50482 1.52214 1.66076 1.8531 2.20944 2.83125 3.32239 4.10167 4.3443 4.82152 
32 0.0084 0.09296 0.16711 0.17573 0.18955 0.32457 0.33367 0.36712 0.51953 0.79855 0.83097 0.84016 0.86108 1.00101 1.01146 1.18117 1.20115 1.3484 1.51064 1.5246 1.66892 1.69161 1.85986 1.87839 2.23024 2.35131 2.8403 3.3241 3.47327 4.10675 4.3523 4.82871 
29 0.02072 0.10609 0.16833 0.17844 0.22012 0.32244 0.33367 0.52088 0.80337 0.82995 0.84023 0.99957 1.01573 1.17992 1.20766 1.34263 1.50932 1.52718 1.66761 1.858 1.89382 2.21745 2.35705 2.83702 3.32246 3.46082 4.10464 4.34998 4.82758 
31 0.02029 0.1045 0.16789 0.17805 0.22222 0.32161 0.33223 0.51393 0.8008 0.82864 0.83867 0.99906 1.01781 1.17566 1.1906 1.2265 1.3397 1.50856 1.52601 1.66629 1.85677 1.88377 2.20746 2.3447 2.83199 3.31947 3.45839 4.10297 4.34768 4.82344 4.84656 
30 0.0105 0.10093 0.1647 0.17406 0.19852 0.31837 0.32857 0.51249 0.79635 0.82675 0.83649 0.90094 0.99627 1.00849 1.17459 1.19644 1.34227 1.50575 1.5206 1.6618 1.68374 1.85336 1.88094 2.34315 2.83228 3.31971 3.45772 4.10102 4.34498 4.82161 
40 0.01741 0.10163 0.16351 0.17263 0.1943 0.31723 0.32657 0.35729 0.5091 0.53667 0.6494 0.81143 0.82842 0.83952 0.99573 1.00957 1.1715 1.18633 1.33534 1.50533 1.52163 1.66106 1.68224 1.85249 1.8693 2.07432 2.20034 2.34118 2.64587 2.82744 2.99403 3.16757 3.31579 3.45192 3.59758 3.77244 4.09908 4.34435 4.51477 4.8206 
17 0.01562 0.10806 0.17005 0.18356 0.32703 0.79723 0.82946 0.84022 1.00151 1.19034 1.4762 1.50943 1.5265 1.68429 1.87057 4.35722 4.84709 
17 0.02042 0.10315 0.16497 0.17833 0.32133 0.34155 0.79357 0.82491 0.83533 0.99918 1.17797 1.21689 1.49272 1.50778 1.52719 1.6696 1.86617 
22 0.00658 0.02953 0.11079 0.17376 0.18326 0.21696 0.32948 0.34215 0.80012 0.8331 0.84248 0.86565 1.00506 1.01967 1.18923 1.22635 1.50926 1.52178 1.54767 1.67428 1.86591 4.35834 
24 0.01412 0.10401 0.1724 0.1842 0.32802 0.34306 0.79553 0.83037 0.83999 0.86319 1.00462 1.18296 1.20763 1.35519 1.48082 1.51107 1.52568 1.67637 1.86607 3.32924 3.47036 4.10844 4.36298 4.83776 
30 0.00872 0.09786 0.16609 0.17474 0.19266 0.32247 0.33293 0.51884 0.79474 0.82782 0.83716 0.85928 1.00002 1.01678 1.17851 1.19949 1.50311 1.51532 1.53682 1.66674 1.85717 1.87887 2.22213 2.34681 2.83694 3.32224 3.45856 4.10467 4.34975 4.82517 
19 0.01971 0.10398 0.16776 0.17869 0.32486 0.34645 0.79363 0.82766 0.83744 0.86762 1.00062 1.18482 1.22649 1.47618 1.50898 1.5255 1.67819 1.86509 4.11283 
19 0.01555 0.10253 0.16571 0.17824 0.32036 0.33823 0.79282 0.82507 0.83531 0.99517 1.17923 1.21886 1.47638 1.50634 1.52451 1.67073 1.85606 4.10699 4.34864 
15 0.02111 0.10939 0.17474 0.1949 0.33257 0.7977 0.83125 0.8416 0.98152 1.00824 1.22982 1.47922 1.51255 1.53035 1.70403 
12 0.0098 0.11567 0.17257 0.21038 0.3293 0.80699 0.83138 0.84779 1.00747 1.21182 1.50916 1.53304 
34 0.02033 0.09625 0.15623 0.16665 0.3091 0.31888 0.50058 0.64058 0.79323 0.8193 0.82961 0.98765 1.00276 1.16303 1.32695 1.49711 1.51252 1.65233 1.84401 1.86747 2.0624 2.19053 2.3329 2.6405 2.81845 2.98498 3.15973 3.30762 3.44369 3.58958 3.76428 4.09107 4.33626 4.81188 
27 0.01916 0.10151 0.16505 0.17418 0.19551 0.32002 0.32994 0.7932 0.82675 0.83629 0.8614 0.99697 1.01082 1.1761 1.19786 1.50154 1.51409 1.53616 1.66247 1.68164 1.85585 1.88882 2.34548 3.32592 4.10591 4.34734 4.82421 
23 0.06048 0.13063 0.16173 0.17452 0.31341 0.32992 0.50812 0.79467 0.82273 0.83323 0.99114 1.01124 1.17156 1.49891 1.51346 1.65686 1.84787 2.3374 2.8256 3.31535 4.09589 4.33933 4.8156 
17 0.0151 0.1089 0.17164 0.1843 0.3288 0.79804 0.83082 0.84144 1.00621 1.18581 1.22338 1.48252 1.51121 1.52844 1.68706 4.11531 4.84649 
39 0.01871 0.10222 0.16909 0.17808 0.2017 0.32349 0.33342 0.51679 0.54147 0.65633 0.80308 0.83045 0.83979 0.88465 1.00085 1.01378 1.17867 1.19432 1.34353 1.50919 1.52328 1.66761 1.69218 1.85918 1.88765 2.09362 2.21258 2.3477 2.6612 2.83718 3.00743 3.175 3.32254 3.45917 3.61346 4.10451 4.35083 4.66982 4.82819 
21 0.02043 0.10529 0.166 0.17848 0.31985 0.33462 0.79656 0.8265 0.83732 0.9967 1.17788 1.47857 1.50639 1.52378 1.66514 1.85553 2.34423 3.32312 4.1015 4.34682 4.82441 
27 0.01441 0.09828 0.16434 0.17353 0.19384 0.32002 0.33032 0.79138 0.82621 0.83552 0.85449 0.9961 1.00823 1.17773 1.20558 1.47298 1.50674 1.52025 1.66214 1.68247 1.85473 1.87341 2.34545 3.32389 4.10309 4.34609 4.82358 
26 0.01394 0.09485 0.15846 0.16814 0.19386 0.31251 0.32697 0.57106 0.78856 0.82091 0.83037 0.85751 0.99033 1.17185 1.20771 1.35923 1.49851 1.51174 1.65541 1.84679 2.33858 3.32361 3.4518 4.09705 4.3383 4.81623 
17 0.01377 0.10402 0.16865 0.18348 0.32562 0.79239 0.82665 0.83681 0.87908 1.00129 1.18177 1.22191 1.4778 1.50833 1.52618 1.86726 4.11297 
28 0.01283 0.10703 0.17379 0.18362 0.21817 0.32948 0.34207 0.53938 0.80663 0.83464 0.84468 1.00678 1.0526 1.1847 1.20774 1.35324 1.51305 1.52837 1.67462 1.86408 1.89241 2.35544 2.85521 3.33294 3.4689 4.1119 4.3558 4.83638 
28 0.01541 0.10037 0.16886 0.17919 0.32541 0.34157 0.53598 0.79339 0.8279 0.83728 0.85757 1.0022 1.18058 1.20984 1.36031 1.47717 1.50844 1.52231 1.67884 1.86594 2.21496 2.35108 2.85544 3.32619 3.46316 4.10728 4.35474 4.83428 
22 0.0116 0.09387 0.16407 0.17583 0.31931 0.33912 0.78429 0.82173 0.83102 0.84651 0.99141 1.17637 1.20582 1.46281 1.50358 1.51727 1.68363 1.85839 2.22019 3.32967 3.46503 4.1023 
23 0.02168 0.11347 0.17339 0.18856 0.32717 0.34206 0.54834 0.68362 0.81718 0.83579 0.85115 1.00438 1.18546 1.22612 1.5134 1.53512 1.67238 1.86303 2.2382 3.18636 3.4679 4.11478 4.84678 
33 0.01548 0.09313 0.16077 0.16953 0.18596 0.31622 0.32569 0.51257 0.7869 0.82267 0.83164 0.84699 0.9928 1.0044 1.17115 1.18783 1.22768 1.33541 1.47962 1.50386 1.51671 1.65958 1.68269 1.85198 2.20114 2.34109 2.83057 3.00027 3.31569 3.45395 4.09976 4.34396 4.82021 
32 0.00978 0.09225 0.15355 0.16374 0.30655 0.3165 0.49822 0.63934 0.78867 0.81643 0.8264 0.98496 1.00654 1.1609 1.32446 1.49418 1.50875 1.65002 1.84133 2.05939 2.18794 2.3303 2.81568 2.98221 3.15738 3.30489 3.44167 3.58673 3.76083 4.08835 4.33339 4.80913 
12 0.07712 0.16079 0.17639 0.31889 0.79598 0.82472 0.83858 0.99329 1.47766 1.50609 1.53298 1.85602 
15 0.02139 0.11474 0.17165 0.18383 0.32973 0.8048 0.83314 0.84551 1.00674 1.18901 1.50605 1.52139 1.676 1.86848 4.85158 
37 0.01596 0.10259 0.17471 0.18321 0.20359 0.32982 0.33995 0.526 0.66507 0.79986 0.83389 0.84287 0.86006 1.00639 1.01961 1.18436 1.2004 1.23414 1.35297 1.5139 1.52695 1.67361 1.69924 1.86541 1.89267 2.21759 2.35305 2.66565 2.84607 3.02258 3.18242 3.32826 3.46435 4.11101 4.35617 4.5327 4.8334 
26 0.01419 0.10356 0.17247 0.18166 0.20729 0.33017 0.34745 0.79784 0.83194 0.84141 0.86371 1.00718 1.18217 1.19925 1.35216 1.48471 1.51333 1.52862 1.67997 1.86897 2.23135 3.33214 3.49345 4.11044 4.37078 4.83653 
13 0.02308 0.10479 0.16843 0.19298 0.32301 0.79271 0.82549 0.83606 0.99543 1.46708 1.50891 1.53363 1.86373 
17 0.02265 0.11144 0.17326 0.19409 0.32802 0.36389 0.80436 0.83202 0.84358 1.00403 1.18745 1.50631 1.5221 1.68141 1.86913 4.11353 4.38272 
18 0.01529 0.10416 0.16774 0.17746 0.21043 0.32501 0.34364 0.79662 0.82828 0.8382 0.89967 1.00177 1.20214 1.47897 1.50834 1.52382 1.68653 1.86916 
20 0.01899 0.10181 0.16608 0.17809 0.32155 0.3404 0.79128 0.82514 0.83498 0.86746 0.99835 1.18235 1.4694 1.50626 1.52254 1.6715 1.86534 4.10547 4.34897 4.8328 
33 0.01129 0.09825 0.17381 0.1826 0.20327 0.32883 0.33857 0.52564 0.80294 0.83485 0.84439 0.87555 1.0059 1.01927 1.18367 1.19856 1.23206 1.35094 1.51526 1.53106 1.6734 1.7037 1.86423 1.88703 2.21983 2.3541 2.84358 3.18968 3.3286 3.47013 4.11084 4.35689 4.83276 
27 0.009 0.09657 0.16584 0.17447 0.19265 0.32163 0.33208 0.53684 0.79274 0.82704 0.8362 0.85457 0.99792 1.01157 1.18001 1.2106 1.36395 1.50382 1.51661 1.54606 1.66862 1.85717 2.34961 3.32472 4.10409 4.34801 4.82551 
39 0.01187 0.09804 0.16713 0.1749 0.18794 0.32251 0.33055 0.34471 0.51551 0.54442 0.65636 0.79952 0.82976 0.83868 0.85849 1.00036 1.01121 1.17745 1.18953 1.21802 1.34307 1.50899 1.52193 1.66604 1.68184 1.85762 1.87385 2.21029 2.3467 2.83396 3.00023 3.17326 3.32142 3.45788 3.60389 4.10422 4.34864 4.82576 4.84566 
17 0.01185 0.10644 0.16998 0.18035 0.29437 0.32766 0.34897 0.8013 0.83085 0.84114 1.00418 1.18606 1.22518 1.50564 1.51946 1.6812 1.87541 
32 0.01584 0.10514 0.16976 0.17848 0.19817 0.32597 0.33719 0.52057 0.55874 0.80449 0.83179 0.84147 1.0037 1.02982 1.17835 1.19016 1.2179 1.34402 1.51053 1.52552 1.67046 1.86201 2.22009 2.34929 2.83646 3.01052 3.17816 3.32327 3.46048 4.10782 4.35309 4.82843 
33 0.0189 0.09473 0.16015 0.16839 0.1836 0.31532 0.32588 0.51067 0.65606 0.7905 0.82251 0.83175 0.85404 0.99244 1.00728 1.1698 1.1837 1.21617 1.33456 1.50185 1.51538 1.65975 1.85101 2.20188 2.34045 2.82951 2.99344 3.17112 3.31567 3.45092 4.09842 4.34341 4.82009 
43 0.01515 0.10121 0.16451 0.17375 0.19697 0.31826 0.32772 0.36425 0.51099 0.53447 0.65051 0.80935 0.8286 0.83865 0.9966 1.00938 1.17319 1.18699 1.22246 1.33672 1.36786 1.50649 1.52256 1.6627 1.69578 1.85453 1.88301 2.08504 2.20317 2.34404 2.64689 2.83007 2.99526 3.16932 3.31832 3.4525 3.48071 3.5994 3.77868 4.10084 4.34699 4.51633 4.82273 
24 0.01738 0.11295 0.17746 0.18945 0.33326 0.34921 0.5424 0.80865 0.83722 0.84774 1.0102 1.18754 1.21154 1.35991 1.51503 1.53068 1.68013 1.87056 2.24285 3.33236 3.47085 4.11425 4.36323 4.84275 
30 0.01178 0.09538 0.16334 0.17158 0.18683 0.31959 0.33028 0.51927 0.79032 0.82498 0.83408 0.85147 0.99553 1.00803 1.17522 1.19383 1.3452 1.47797 1.5057 1.51888 1.6642 1.85528 2.21378 2.34602 2.85022 3.32049 3.45859 4.101 4.34605 4.82424 
22 0.01959 0.10593 0.16802 0.17726 0.20118 0.32406 0.3358 0.79845 0.82956 0.83957 1.00148 1.0266 1.18311 1.22102 1.50644 1.52047 1.67031 1.86131 3.33061 4.10595 4.35068 4.83068 
14 0.02046 0.10946 0.1711 0.1922 0.32783 0.79813 0.82939 0.84057 1.00102 1.20604 1.47987 1.51061 1.53105 1.87637 
24 0.0092 0.06929 0.13751 0.17644 0.18966 0.33232 0.35814 0.80021 0.83364 0.84324 0.87144 1.00895 1.18965 1.22515 1.48304 1.51393 1.5285 1.68628 1.87362 2.37015 3.33666 3.47389 4.11556 4.85367 
24 0.01736 0.10466 0.16845 0.17765 0.19999 0.32639 0.34092 0.55094 0.79912 0.83044 0.84007 0.87656 1.002 1.01988 1.18706 1.50625 1.51928 1.5512 1.67201 1.8637 3.33197 3.46816 4.1088 4.85009 
38 0.01551 0.10466 0.16916 0.17788 0.19686 0.32376 0.33327 0.51588 0.53668 0.65922 0.80819 0.83217 0.84187 1.00112 1.01346 1.17805 1.19019 1.21916 1.34244 1.37024 1.51186 1.52913 1.66869 1.70493 1.85935 1.88261 2.21073 2.34734 2.834 3.00299 3.17466 3.32209 3.45806 3.60603 4.10501 4.35068 4.82647 4.84702 
16 0.00806 0.10799 0.17229 0.18686 0.32808 0.3516 0.80498 0.83262 0.84414 1.0039 1.19432 1.50659 1.52221 1.67935 1.86816 4.36572 
19 0.01624 0.10182 0.173 0.18441 0.32989 0.36359 0.79293 0.82994 0.83927 0.85582 1.00493 1.1859 1.21705 1.47123 1.51083 1.52376 1.68453 1.87729 4.11253 
33 0.01761 0.09619 0.16169 0.16997 0.18456 0.31548 0.32331 0.33516 0.50818 0.7924 0.82451 0.83372 0.85518 0.99402 1.00454 1.17044 1.18911 1.33424 1.5033 1.5164 1.65848 1.67426 1.85054 1.86674 2.19687 2.33973 2.82482 2.9922 3.3147 3.45358 4.09815 4.34219 4.81803 
18 0.01191 0.10632 0.17024 0.18453 0.32524 0.34473 0.79814 0.82952 0.83996 1.00103 1.18577 1.22934 1.49492 1.51153 1.52995 1.68433 1.86579 4.36458 
20 0.01339 0.10226 0.16584 0.17654 0.31995 0.3325 0.79253 0.82667 0.83642 0.86558 0.99599 1.00864 1.1879 1.47453 1.50793 1.52434 1.66535 1.85631 4.34605 4.83902 
24 0.01274 0.10088 0.16443 0.17436 0.21612 0.32119 0.33497 0.79292 0.82529 0.83508 0.87302 0.9986 1.1787 1.21416 1.35896 1.50331 1.51731 1.66896 1.85835 2.34943 3.32246 4.10543 4.35098 4.82871 
41 0.01905 0.09543 0.16004 0.16844 0.18384 0.31446 0.32347 0.34587 0.50732 0.64806 0.79456 0.8233 0.83255 0.86402 0.99279 1.00505 1.16908 1.18143 1.21168 1.33333 1.50244 1.51646 1.65799 1.68035 1.84973 1.86923 2.07249 2.19963 2.33878 2.64585 2.8254 2.99208 3.16617 3.31346 3.44962 3.59463 3.77255 4.09686 4.34176 4.51347 4.81807 
14 0.0189 0.11213 0.16758 0.1863 0.3234 0.80128 0.8284 0.8417 0.99939 1.48834 1.509 1.53117 1.67032 1.86569 
29 0.02279 0.10988 0.16781 0.1778 0.20991 0.32196 0.33347 0.51959 0.81213 0.83223 0.84571 0.99938 1.01404 1.17792 1.19992 1.34261 1.50957 1.52882 1.66552 1.6915 1.85766 1.89282 2.34617 3.17798 3.32115 3.45995 4.10513 4.35303 4.82922 
31 0.01798 0.1108 0.17687 0.18639 0.21514 0.33271 0.34463 0.52752 0.58391 0.81247 0.83826 0.84817 1.01052 1.18551 1.19927 1.22987 1.35328 1.51656 1.53176 1.67875 1.86884 2.22226 2.35718 2.84444 3.02557 3.19012 3.33043 3.46911 4.11242 4.35948 4.83551 
17 0.01325 0.11685 0.17923 0.19728 0.33557 0.81195 0.83893 0.85252 1.01249 1.19282 1.23582 1.51771 1.53925 1.68889 1.88329 3.48946 4.86142 
13 0.02762 0.10531 0.16498 0.18855 0.32384 0.79226 0.82441 0.83525 0.9964 1.2121 1.47198 1.50553 1.52515 
29 0.01609 0.10058 0.16757 0.17653 0.19598 0.32294 0.33213 0.36791 0.54809 0.7977 0.82965 0.83888 0.86087 1.00025 1.01213 1.18105 1.21088 1.34625 1.50934 1.52357 1.66729 1.69076 1.8581 1.87705 2.34829 3.32291 4.10605 4.35039 4.82644 
20 0.00682 0.10249 0.16728 0.17788 0.32097 0.33361 0.7956 0.82815 0.8383 0.9959 1.00851 1.18132 1.22095 1.50334 1.51699 1.55534 1.66687 1.85736 4.35398 4.82822 
16 0.00711 0.1033 0.16985 0.18416 0.3246 0.34158 0.79593 0.82823 0.83846 1.00117 1.1859 1.47321 1.51025 1.52996 1.67494 1.86336 
14 0.01691 0.10995 0.16875 0.18147 0.32426 0.3426 0.8042 0.83054 0.84265 1.00047 1.02677 1.50564 1.52135 1.67074 
16 0.01214 0.11003 0.1714 0.19026 0.32528 0.34266 0.80558 0.83129 0.84382 1.00258 1.21625 1.50677 1.52308 1.68048 1.86553 4.39082 
15 0.0131 0.10564 0.17048 0.18705 0.32771 0.79459 0.82817 0.83848 0.96238 1.00576 1.19155 1.47572 1.50947 1.52763 1.87364 
19 0.01718 0.11258 0.17347 0.18842 0.33057 0.55124 0.80707 0.83365 0.84573 1.00899 1.18579 1.22199 1.51063 1.52787 1.67885 1.87121 3.32957 4.1137 4.83997 
12 0.00978 0.1091 0.17309 0.33023 0.79679 0.829 0.8407 1.00382 1.2001 1.47917 1.51206 1.53921 
21 0.01937 0.11422 0.17974 0.19066 0.33604 0.35149 0.8058 0.83879 0.84886 0.90315 1.01402 1.19384 1.22879 1.50976 1.52339 1.5438 1.68295 1.8756 4.11908 4.36592 4.84189 
37 0.00902 0.09941 0.16409 0.17338 0.19606 0.31809 0.32753 0.36243 0.51088 0.5329 0.65341 0.80922 0.82851 0.83852 0.9965 1.0092 1.17295 1.18978 1.33737 1.50595 1.52121 1.66194 1.6852 1.85324 1.87087 2.08254 2.20402 2.34218 2.82929 2.99751 3.16914 3.31725 3.45331 3.60002 4.10035 4.34529 4.82162 
30 0.07897 0.14479 0.15951 0.17124 0.30755 0.31706 0.50162 0.78019 0.81694 0.82606 0.84141 0.98645 1.0001 1.16637 1.32971 1.45972 1.49786 1.51164 1.65223 1.84336 2.06296 2.19379 2.33339 2.81924 2.98989 3.31013 3.45125 4.09143 4.33527 4.81151 
23 0.01005 0.11528 0.17597 0.19322 0.33112 0.35217 0.55246 0.82234 0.83982 0.86207 1.008 1.18659 1.22089 1.517 1.54513 1.67994 1.87001 2.85664 3.33322 3.48343 4.11282 4.36083 4.83567 
21 0.01229 0.1065 0.16958 0.17997 0.2562 0.32449 0.33691 0.80176 0.83051 0.84095 1.00151 1.02367 1.17993 1.20738 1.50826 1.52368 1.66854 1.85956 4.10602 4.35243 4.83023 
24 0.01605 0.11077 0.17536 0.18668 0.33209 0.3519 0.80231 0.83465 0.84489 1.008 1.18735 1.21721 1.48566 1.51487 1.53116 1.68331 1.8738 2.24051 2.3613 3.33131 3.49488 4.12078 4.36845 4.84112 
13 0.01276 0.10848 0.17333 0.19336 0.33054 0.79801 0.83065 0.84134 1.00753 1.19053 1.47656 1.51171 1.53019 
12 0.01632 0.10574 0.17012 0.19902 0.33008 0.79424 0.8272 0.83774 0.99939 1.46854 1.50692 1.52307 
22 0.01116 0.1066 0.16617 0.17915 0.32017 0.33465 0.8011 0.82761 0.83975 0.99734 1.17753 1.21797 1.50466 1.52203 1.6663 1.85679 2.34693 3.32537 3.45586 4.10326 4.34695 4.82399 
30 0.01735 0.09875 0.16686 0.17498 0.18995 0.32431 0.33488 0.52778 0.79318 0.82823 0.83729 0.85402 1.00114 1.01699 1.17975 1.20037 1.35001 1.47829 1.50972 1.52372 1.67146 1.85937 1.88674 2.22615 2.84801 3.32706 3.46459 4.107 4.35168 4.8289 
20 0.01615 0.11582 0.17976 0.19382 0.33521 0.35305 0.55313 0.81604 0.84027 0.8524 1.01226 1.19341 1.23272 1.51733 1.53468 1.68699 1.87466 4.12271 4.39091 4.85346 
34 0.00847 0.09809 0.16043 0.16908 0.18667 0.31402 0.32459 0.50594 0.64809 0.79821 0.82379 0.8337 0.99222 1.00478 1.16791 1.18642 1.33227 1.50206 1.51725 1.65695 1.84877 1.88 2.07067 2.19576 2.33818 2.82316 2.99043 3.16742 3.31238 3.44981 3.5961 4.09626 4.34095 4.81678 
16 0.00856 0.10879 0.16873 0.19031 0.32495 0.80084 0.8281 0.8412 1.00063 1.18227 1.5044 1.52322 1.86646 3.33275 3.46574 4.11357 
20 0.01678 0.10078 0.17285 0.18608 0.32752 0.34183 0.79147 0.82867 0.83799 0.8542 1.00455 1.1835 1.21302 1.46986 1.51044 1.5241 1.68061 1.86994 4.10801 4.3786 
21 0.01878 0.10641 0.16784 0.17811 0.22601 0.32285 0.33558 0.80023 0.82954 0.83988 0.99916 1.01472 1.18409 1.50484 1.5189 1.66795 1.85859 2.34759 2.83684 4.3481 4.8251 
14 0.00814 0.10178 0.17394 0.19142 0.33344 0.79648 0.83097 0.84105 0.87793 1.00807 1.209 1.47508 1.51222 1.52892 
17 0.01729 0.10597 0.17211 0.19039 0.327 0.44858 0.7964 0.82913 0.83923 0.94293 1.00584 1.20095 1.47773 1.51139 1.5309 1.68764 1.89212 
25 0.02368 0.11384 0.16794 0.17905 0.32445 0.34148 0.52681 0.81243 0.83243 0.84853 1.00326 1.17833 1.20707 1.35104 1.50926 1.53022 1.67045 1.86085 2.21906 3.18096 3.327 3.46625 4.10708 4.3527 4.83149 
27 0.01095 0.10258 0.16677 0.17573 0.19489 0.3213 0.33104 0.79618 0.82896 0.83868 0.8722 0.99874 1.01053 1.17703 1.19372 1.50663 1.52034 1.66391 1.68511 1.85648 1.88213 2.22907 2.34782 3.32521 4.10801 4.35229 4.82628 
25 0.01568 0.10503 0.17001 0.17967 0.21194 0.32555 0.33831 0.52544 0.79995 0.83029 0.84005 1.00354 1.18131 1.21197 1.35989 1.50898 1.52395 1.6705 1.86219 2.24345 3.32625 3.46633 4.10806 4.35328 4.83111 
30 0.01187 0.10839 0.16761 0.17766 0.21072 0.32247 0.33397 0.51785 0.81242 0.8322 0.84608 1.00026 1.01991 1.17867 1.20636 1.34108 1.50946 1.52897 1.66699 1.85772 1.88709 2.21925 2.34583 2.83731 3.17676 3.32075 3.46121 4.10401 4.35114 4.82642 
27 0.01519 0.10672 0.17252 0.18606 0.32666 0.34057 0.53257 0.79966 0.831 0.84101 1.00407 1.18264 1.21092 1.34778 1.50956 1.52495 1.6727 1.86318 2.21713 2.35234 2.85544 3.1791 3.32782 3.46169 4.10668 4.35535 4.84034 
27 0.01539 0.11232 0.17839 0.19253 0.33297 0.34759 0.5321 0.80911 0.83752 0.84805 1.007 1.02096 1.18892 1.21877 1.36054 1.51597 1.53238 1.68859 1.87156 2.23896 2.37157 2.85865 3.33238 3.47179 4.11543 4.36485 4.84081 
27 0.01633 0.0996 0.16023 0.16962 0.19569 0.31551 0.32704 0.50783 0.79682 0.82329 0.83359 0.99315 1.01304 1.17151 1.33386 1.50108 1.51644 1.65869 1.85035 2.33938 2.82528 2.99214 3.3148 3.45017 4.09673 4.34206 4.81768 
16 0.02007 0.11427 0.17528 0.19364 0.33138 0.80395 0.83399 0.84569 1.00568 1.20906 1.49592 1.51529 1.53597 1.69609 1.88727 4.44814 
22 0.00848 0.10473 0.17271 0.18387 0.32841 0.34268 0.80271 0.83327 0.84398 1.00596 1.185 1.21704 1.50968 1.52532 1.67817 1.86554 2.36603 2.86357 3.47523 4.11378 4.35887 4.83483 
33 0.0137 0.1094 0.1665 0.17856 0.31997 0.33322 0.51241 0.55558 0.65292 0.81924 0.83326 0.86291 0.99899 1.17516 1.19993 1.33969 1.50785 1.5301 1.66667 1.85762 2.20497 2.3463 2.65009 2.83215 3.00025 3.17273 3.32038 3.45576 3.6033 4.10221 4.34889 4.52991 4.82433 
22 0.01128 0.11326 0.17516 0.19253 0.3302 0.35433 0.55282 0.81611 0.83665 0.85229 1.00783 1.18778 1.23051 1.51318 1.53299 1.68035 1.86982 2.23422 3.19656 3.47081 4.12196 4.84681 
28 0.0083 0.1013 0.17096 0.18032 0.20547 0.32634 0.33743 0.5195 0.80698 0.83325 0.84359 1.00425 1.02671 1.18051 1.19728 1.34685 1.51156 1.52766 1.67103 1.86167 1.88903 2.21777 2.35 2.83821 3.32472 4.10688 4.35207 4.82913 
24 0.01861 0.10565 0.16725 0.17732 0.21652 0.3209 0.3314 0.79865 0.82892 0.83912 0.99772 1.01046 1.18013 1.21562 1.5065 1.52121 1.66438 1.85517 1.87533 2.2395 2.34847 3.32596 4.35552 4.82762 
30 0.00729 0.09144 0.16805 0.1767 0.19435 0.32482 0.33468 0.55208 0.79599 0.82974 0.83899 0.85881 1.00214 1.01767 1.18061 1.2005 1.3641 1.50762 1.52041 1.55648 1.66998 1.86036 1.88557 2.35074 2.85074 3.32594 3.47187 4.10766 4.35183 4.83039 
30 0.0092 0.08619 0.17445 0.18477 0.22686 0.33129 0.34549 0.52909 0.66838 0.82107 0.83931 0.85278 1.00716 1.02522 1.18716 1.216 1.35745 1.51629 1.53492 1.67524 1.86893 2.22717 2.35956 3.05103 3.18337 3.33187 3.46727 4.11309 4.36222 4.83811 
23 0.01437 0.10015 0.16555 0.17871 0.32017 0.34634 0.5245 0.79186 0.82436 0.83413 0.87078 0.99691 1.17625 1.2048 1.35294 1.50332 1.51855 1.86137 2.2315 3.32232 3.4568 4.10305 4.83094 
33 0.01182 0.09771 0.16724 0.17547 0.19028 0.3241 0.33378 0.52129 0.79213 0.82852 0.83747 0.85213 0.99957 1.01012 1.17916 1.19448 1.22512 1.34635 1.48016 1.51042 1.52394 1.66867 1.85997 1.89006 2.22151 2.35028 2.83912 3.1796 3.32361 3.45946 4.10669 4.35239 4.82746 
30 0.02032 0.10878 0.17058 0.18023 0.20924 0.32688 0.34003 0.52969 0.66381 0.81184 0.83346 0.84444 1.00479 1.18105 1.20108 1.35492 1.51089 1.52736 1.67192 1.86364 2.22147 2.35175 2.66015 2.84604 3.18347 3.32655 3.46208 4.10986 4.35528 4.83271 
33 0.01057 0.09909 0.16022 0.16976 0.19512 0.31451 0.32563 0.5071 0.64712 0.80113 0.82399 0.83455 0.99223 1.01426 1.1686 1.19138 1.3328 1.50199 1.51845 1.65764 1.68831 1.85006 2.19787 2.33877 2.82579 2.99115 3.16591 3.31362 3.44914 3.59886 4.09762 4.34258 4.81796 
27 0.01705 0.09938 0.16736 0.17598 0.19396 0.32505 0.33868 0.54762 0.79405 0.82856 0.8377 0.85565 1.00024 1.01434 1.18061 1.20615 1.3613 1.50412 1.51652 1.53813 1.67062 1.86164 3.3277 3.46884 4.10762 4.36608 4.83456 
16 0.0149 0.10348 0.16402 0.1755 0.32074 0.79205 0.82529 0.83567 0.99397 1.01505 1.46873 1.50525 1.52134 1.67417 1.8572 4.35141 
21 0.0241 0.11902 0.16888 0.18601 0.3225 0.33801 0.81132 0.83223 0.8499 0.9997 1.03126 1.17655 1.20272 1.50914 1.5321 1.6682 1.85937 2.23749 2.36871 4.36804 4.8296 
16 0.02405 0.12138 0.17781 0.19946 0.33201 0.35557 0.81547 0.83802 0.85386 1.01015 1.20687 1.51402 1.53335 1.68071 1.87366 4.39936 
31 0.01358 0.10128 0.16242 0.17378 0.3157 0.32812 0.50839 0.6505 0.80068 0.82481 0.83573 0.99373 1.01445 1.17313 1.21247 1.33583 1.50292 1.52 1.66048 1.85101 2.20563 2.34018 2.82719 2.99718 3.16891 3.31615 3.45206 3.60006 4.0974 4.34259 4.81868 
19 0.01673 0.1108 0.17126 0.18641 0.3253 0.34195 0.54418 0.80989 0.83244 0.84557 1.0027 1.1845 1.51134 1.53423 1.67102 1.86104 4.10695 4.35158 4.83054 
42 0.0111 0.09993 0.16665 0.17477 0.18864 0.32056 0.32804 0.33891 0.5131 0.53196 0.65448 0.807 0.83093 0.84024 0.99938 1.00968 1.17531 1.18588 1.21068 1.3387 1.3587 1.5096 1.52422 1.66418 1.67833 1.85599 1.86914 2.07736 2.20393 2.34495 2.65877 2.83111 2.99776 3.17314 3.3197 3.45597 3.60216 4.10291 4.11999 4.34806 4.82422 4.8422 
32 0.01015 0.06436 0.13723 0.17799 0.19028 0.3323 0.34537 0.52997 0.66759 0.81647 0.83851 0.84935 1.01065 1.18734 1.21031 1.3554 1.51719 1.53509 1.67868 1.87099 2.22287 2.35764 2.66392 2.85463 3.02005 3.18356 3.33259 3.46764 4.11331 4.36102 4.67539 4.83876 
31 0.00733 0.10563 0.16585 0.17846 0.31898 0.33121 0.51151 0.54281 0.81114 0.82952 0.8451 0.99734 1.17326 1.19026 1.33686 1.37168 1.50781 1.53287 1.6644 1.85445 1.88849 2.20405 2.34362 2.83126 2.99686 3.17087 3.31787 3.45332 4.10052 4.34742 4.82288 
26 0.01885 0.10243 0.1676 0.17646 0.19711 0.32341 0.33421 0.79446 0.82848 0.83796 0.86068 0.9997 1.01329 1.18037 1.20846 1.35963 1.50657 1.51985 1.66759 1.85849 1.8912 2.35566 3.32813 4.10568 4.35201 4.8384 
22 0.01266 0.10498 0.16848 0.17824 0.21168 0.3262 0.34712 0.79797 0.82947 0.83946 1.00246 1.18427 1.22165 1.48173 1.51058 1.52799 1.67588 1.86771 3.46802 4.11119 4.38608 4.84003 
13 0.01578 0.10859 0.16286 0.17685 0.32003 0.79833 0.8254 0.83849 0.99706 1.19002 1.50017 1.51657 1.68725 
20 0.01212 0.09721 0.16081 0.17448 0.3146 0.78537 0.82052 0.83033 0.85635 0.98964 1.19299 1.46242 1.50204 1.52 1.66481 1.84826 2.34092 4.0976 4.33946 4.81762 
22 0.01405 0.10611 0.17038 0.18093 0.32569 0.33931 0.79672 0.83032 0.84024 0.87709 1.00177 1.01975 1.18605 1.22667 1.5073 1.52113 1.66977 1.86208 3.46939 4.11812 4.36284 4.84069 
18 0.01339 0.10379 0.17107 0.18171 0.32668 0.34065 0.7953 0.82987 0.83954 0.86461 1.00228 1.02083 1.2202 1.47584 1.51027 1.52474 1.68284 1.86583 
21 0.01009 0.11573 0.17016 0.18453 0.32295 0.33575 0.81398 0.83427 0.8532 1.0008 1.02103 1.18816 1.5105 1.5329 1.66692 1.85801 1.8888 2.34877 4.1157 4.35004 4.82893 
23 0.01784 0.11052 0.16779 0.18173 0.32216 0.34281 0.52021 0.80985 0.83069 0.8457 0.99936 1.17908 1.21804 1.34728 1.50774 1.52791 1.66719 1.85976 3.32476 3.46218 4.10556 4.35369 4.82796 
18 0.01692 0.11665 0.17578 0.20534 0.33258 0.5502 0.81215 0.83483 0.85045 1.01503 1.18905 1.51425 1.54066 2.23527 3.18586 3.4686 4.11212 4.85579 
17 0.01244 0.10612 0.16651 0.17687 0.22128 0.32341 0.34913 0.80323 0.82898 0.84026 0.9996 1.48165 1.50819 1.52577 1.66912 1.86201 4.35698 
17 0.02284 0.11953 0.17953 0.19497 0.33411 0.35004 0.81432 0.8399 0.85275 1.00989 1.03442 1.19423 1.51697 1.53512 1.68103 1.87114 4.36511 
29 0.01517 0.10048 0.16423 0.17337 0.19604 0.31819 0.32798 0.51178 0.79494 0.82594 0.83555 0.87157 0.99568 1.0088 1.17604 1.2165 1.3419 1.5049 1.51924 1.66235 1.85277 1.88366 2.34218 2.8307 3.31952 3.45556 4.10003 4.34433 4.82061 
31 0.02049 0.11176 0.17378 0.18344 0.21258 0.32843 0.33932 0.52543 0.67063 0.81546 0.83682 0.84789 1.0055 1.02064 1.18504 1.20777 1.35356 1.51455 1.53158 1.67472 1.86504 2.21837 2.35354 2.84194 3.01413 3.18762 3.32973 3.46646 4.1109 4.35767 4.83169 
29 0.01678 0.09818 0.16642 0.17442 0.18766 0.3221 0.33089 0.35464 0.53452 0.7942 0.82859 0.8375 0.85371 0.99969 1.01081 1.18109 1.20495 1.473 1.50892 1.52141 1.66652 1.68761 1.85751 1.87527 2.35166 3.32749 4.10721 4.35058 4.83183 
26 0.01955 0.10301 0.16984 0.17998 0.32472 0.33709 0.53773 0.79507 0.82912 0.8386 0.86129 1.00135 1.01864 1.18057 1.20195 1.36141 1.50723 1.52051 1.67238 1.86197 2.22758 3.32753 3.46431 4.10746 4.35438 4.83638 
22 0.01703 0.10137 0.17128 0.18102 0.2192 0.32764 0.34229 0.79462 0.82964 0.83893 0.85748 1.00372 1.18256 1.2064 1.47216 1.51169 1.52695 1.68171 1.8685 3.32714 4.36209 4.8376 
30 0.02024 0.11155 0.17115 0.18166 0.25717 0.32491 0.33542 0.52381 0.81373 0.83478 0.84733 1.0022 1.0163 1.18111 1.20119 1.34507 1.51235 1.531 1.66838 1.69241 1.85992 1.88166 2.24714 2.35147 2.84172 3.32556 3.48099 4.10691 4.35177 4.83127 
29 0.01257 0.09949 0.17171 0.17999 0.19827 0.32676 0.3363 0.54834 0.79506 0.83108 0.84005 0.85519 1.00191 1.01177 1.18309 1.20173 1.35966 1.47657 1.5119 1.52444 1.67239 1.8635 1.89753 2.35335 3.32987 3.46751 4.11033 4.35559 4.83138 
28 0.0127 0.09921 0.16715 0.17699 0.22075 0.32144 0.33127 0.51813 0.7945 0.82743 0.8368 0.85964 0.99845 1.01207 1.1785 1.20582 1.5052 1.51867 1.66533 1.69269 1.8563 1.8777 2.34664 3.32185 4.10432 4.34707 4.39925 4.82483 
12 0.0103 0.10449 0.16461 0.1871 0.32097 0.7946 0.82444 0.83607 0.99524 1.47192 1.50626 1.53205 
27 0.01484 0.10666 0.16921 0.17793 0.19592 0.3261 0.33788 0.79951 0.83147 0.84135 0.89267 1.00246 1.01737 1.1829 1.21129 1.50969 1.524 1.67034 1.86167 2.21999 2.35516 2.8524 3.32997 3.46731 4.10961 4.35279 4.83324 
23 0.00853 0.10493 0.16834 0.17909 0.32316 0.3369 0.53572 0.80143 0.82955 0.84014 1.00013 1.02338 1.18061 1.21286 1.50736 1.52317 1.66863 1.86002 2.35397 3.32606 4.10755 4.3548 4.83401 
10 0.02056 0.12367 0.17804 0.34072 0.80721 0.83427 0.84996 1.22953 1.50511 1.52283 
30 0.01106 0.10471 0.16648 0.17618 0.20489 0.32005 0.33088 0.51295 0.80422 0.82924 0.83992 0.99791 1.01212 1.17519 1.19853 1.33909 1.50745 1.52419 1.66312 1.68236 1.85506 1.87669 2.34388 2.83138 3.1757 3.31938 3.45646 4.10182 4.34699 4.82299 
21 0.01469 0.10267 0.16371 0.17675 0.3172 0.33117 0.79381 0.82464 0.83521 0.99359 1.0181 1.17416 1.49953 1.51457 1.66061 1.85216 2.34266 3.31992 4.09916 4.3437 4.82051 
21 0.01292 0.1047 0.16704 0.1764 0.20131 0.32397 0.33853 0.79805 0.82875 0.83886 1.00088 1.04438 1.18433 1.49995 1.51346 1.53466 1.6703 1.86201 4.11053 4.35208 4.83177 
12 0.02108 0.11465 0.17476 0.33213 0.79983 0.831 0.84324 1.00752 1.21001 1.48752 1.51438 1.54425 
34 0.00719 0.09562 0.17042 0.17995 0.21187 0.32468 0.33488 0.51682 0.55436 0.66097 0.80478 0.831 0.8404 1.0025 1.02178 1.17872 1.19266 1.22402 1.34329 1.51062 1.52626 1.66997 1.85981 1.88343 2.21243 2.34826 2.836 3.00605 3.17542 3.32224 3.45884 4.10494 4.35075 4.82759 
28 0.01019 0.1031 0.17241 0.18259 0.2296 0.32807 0.34178 0.53587 0.80339 0.83269 0.84258 1.00395 1.02172 1.18319 1.20616 1.354 1.51116 1.52603 1.6738 1.86583 2.22414 2.35224 2.84688 3.32721 3.46669 4.11034 4.35595 4.83139 
36 0.01937 0.11008 0.17304 0.18219 0.2055 0.32789 0.33827 0.52321 0.57577 0.66407 0.81632 0.83653 0.84707 1.00508 1.01904 1.18402 1.20404 1.35108 1.5141 1.53027 1.67149 1.69542 1.86359 1.89128 2.22811 2.35224 2.67336 2.84512 3.18093 3.32771 3.46418 3.61677 4.11131 4.3559 4.53536 4.83221 
14 0.01347 0.10375 0.1764 0.19473 0.33536 0.79422 0.83123 0.84084 0.85997 1.01227 1.20309 1.47165 1.51454 1.53124 
19 0.00716 0.10857 0.17149 0.18319 0.32899 0.37307 0.8081 0.83377 0.84652 1.00491 1.18641 1.22745 1.51085 1.52891 1.67961 1.87207 4.11959 4.38748 4.84009 
14 0.02067 0.10506 0.17071 0.19181 0.32767 0.79296 0.82737 0.83744 0.87407 1.00096 1.22591 1.4716 1.50857 1.52568 
22 0.01835 0.10324 0.16439 0.17605 0.31924 0.33652 0.79363 0.8252 0.8356 0.99521 1.01891 1.17619 1.21039 1.50214 1.51682 1.66491 1.85575 3.32699 3.45742 4.10303 4.35205 4.82572 
29 0.01079 0.10497 0.16965 0.1794 0.21249 0.32404 0.33401 0.54301 0.80332 0.83126 0.8413 1.0015 1.01614 1.18034 1.20136 1.509 1.52369 1.66757 1.68843 1.85884 1.87742 2.24138 2.34984 2.85132 3.32444 3.46772 4.10734 4.35117 4.8278 
28 0.02049 0.10337 0.16489 0.17414 0.19743 0.31841 0.32855 0.51576 0.79991 0.82738 0.83743 0.99612 1.00876 1.17616 1.2039 1.33838 1.50575 1.52113 1.66123 1.68135 1.85356 1.87662 2.21506 2.34399 3.31909 4.10525 4.34975 4.82271 
31 0.01033 0.10177 0.16904 0.17815 0.20063 0.32347 0.33359 0.52132 0.79948 0.83069 0.84032 0.87746 1.00064 1.01255 1.1823 1.21568 1.34729 1.50968 1.5241 1.66645 1.68505 1.85854 1.87879 2.21982 2.34909 3.1797 3.32391 3.46854 4.10745 4.35315 4.83141 
24 0.01256 0.09756 0.1638 0.17298 0.19371 0.31893 0.32929 0.79075 0.82545 0.8348 0.85432 0.99546 1.00784 1.18029 1.2184 1.47349 1.50673 1.52177 1.66229 1.69021 1.85357 1.89107 4.10598 4.34693 
42 0.01047 0.10132 0.16972 0.17832 0.19585 0.32469 0.33367 0.36049 0.5197 0.5509 0.65865 0.81285 0.83374 0.84345 1.00325 1.01815 1.18005 1.19453 1.23055 1.34568 1.51175 1.52698 1.66879 1.68915 1.8601 1.87774 2.08852 2.21064 2.35013 2.65956 2.83793 3.01112 3.17816 3.32536 3.46037 3.61054 3.7914 4.10729 4.35418 4.52435 4.67297 4.83046 
36 0.0131 0.09494 0.15902 0.16784 0.18719 0.31277 0.3221 0.50521 0.6459 0.79162 0.8219 0.83131 0.86318 0.9912 1.00393 1.16688 1.18084 1.21913 1.33115 1.50119 1.51548 1.65612 1.67682 1.84824 1.87459 2.19477 2.33707 2.82294 2.98877 3.16568 3.31186 3.44787 3.5942 4.09521 4.34003 4.81594 
29 0.00675 0.08885 0.15798 0.17055 0.17974 0.20753 0.32417 0.33585 0.55377 0.79331 0.8279 0.83679 0.85271 0.99925 1.01033 1.17985 1.20055 1.47183 1.50825 1.52067 1.67008 1.86012 2.22192 2.35504 3.32501 3.4603 4.10778 4.36398 4.83712 
41 0.01538 0.09557 0.16128 0.16921 0.18196 0.31712 0.32535 0.3408 0.50829 0.64794 0.79456 0.82462 0.83378 0.85808 0.99528 1.00706 1.16975 1.18073 1.20877 1.33379 1.50387 1.51747 1.66045 1.67645 1.85203 1.8668 2.07191 2.19846 2.34018 2.8259 2.99134 3.16556 3.31424 3.44921 3.59523 3.76953 4.09788 4.34391 4.51362 4.81939 4.83674 
32 0.01371 0.10194 0.16337 0.17276 0.19656 0.31682 0.32598 0.34942 0.50909 0.65777 0.8092 0.82803 0.83908 0.99533 1.00768 1.17428 1.21665 1.33572 1.50529 1.52187 1.66009 1.85196 1.87956 2.19935 2.3418 2.82645 2.99478 3.31713 3.45245 4.09905 4.34371 4.81946 
24 0.0202 0.10985 0.17503 0.18598 0.32893 0.3404 0.80006 0.83372 0.84361 0.87861 1.0066 1.03157 1.18396 1.20259 1.51376 1.53022 1.67409 1.86583 2.35771 3.32797 3.47611 4.11082 4.35889 4.83633 
17 0.01276 0.099 0.16835 0.17759 0.20477 0.32852 0.79024 0.82705 0.83641 0.85362 1.00318 1.18195 1.21199 1.46852 1.50784 1.52092 1.89482 
13 0.01704 0.10832 0.17322 0.19415 0.33969 0.797 0.82989 0.84048 1.01077 1.20583 1.47492 1.51218 1.53323 
21 0.00648 0.09584 0.16709 0.1782 0.32359 0.78677 0.82449 0.83399 0.85072 0.99331 1.01682 1.17822 1.2086 1.46728 1.50669 1.52119 1.67205 1.86273 3.46075 4.10411 4.39022 
17 0.00798 0.10501 0.16546 0.18305 0.31929 0.33961 0.79976 0.82645 0.83852 0.9954 1.04536 1.18914 1.5047 1.52439 1.66911 1.85434 4.34724 
33 0.02806 0.11504 0.16465 0.17632 0.31734 0.32902 0.50877 0.54628 0.6488 0.8197 0.83275 0.99635 1.03524 1.17119 1.18786 1.33527 1.50654 1.53099 1.66192 1.85398 2.07936 2.19924 2.34224 2.64676 2.82774 2.99387 3.16891 3.31629 3.45199 3.59774 4.09934 4.34566 4.82081 

49
