# Supplementary material for: Deciphering the Contribution of Oriens-Lacunosum/Moleculare (OLM) Cells to Intrinsic θ Rhythms Using Biophysical Local Field Potential (LFP) Models
Source: eNeuro. 2018 Sep 4;5(4):ENEURO.0146-18.2018. doi: 10.1523/ENEURO.0146-18.2018 (PMC6140113; doi:10.1523/ENEURO.0146-18.2018)
Supplement: Supplementary file 2 — Supplementary Code. Download supplement 2, GZ file [file sup_enu-eN-NWR-0146-18-s02.gz › LFP_microcircuit-master/README.md]

# LFP_microcircuit

"Deciphering the contribution of oriens-lacunosum/moleculare (OLM) cells
to intrinsic theta rhythms using biophysical local field potential (LFP) models". 

citation: TBA
License: TBA
Contact: Alexandra Chatzikalymniou - alexandra.chatzikalymniou@mail.utoronto.ca

Requirements:

1. NEURON 7.4/7.5 
2. python 2.7/3 or earlier version
3. numpy
4. scipy 
5. matplotlib  
6. Lfpy 1.1.3

Simulation process:

1. Run the: testfig5_basal_exc_more_electrodes.py 
for a chosen connection probability (csb) value. 

          * record from soma only 
          * record across pyramidal cell axis using multiple electrodes.          

2. To simulate polarity in the soma run: plot_LFP_polarity.
3. To simulate the selected/rejected regimes for a given connection probability run: plot_selected_networks_basal_exc.m 
4. To simulate the peak power of the LFP run: plot_peak_LFP_power_basal_exc.m
5. To simulate the laminar power run: plot_laminar_LFP_power_basal_exc.m

To decompose the LFP selectively eliminate OLM -PYR or PV-PYR connections within the fig-5a_basal_exc.hoc and repeat steps 2-5. 
