# Supplementary material for: Deciphering the Contribution of Oriens-Lacunosum/Moleculare (OLM) Cells to Intrinsic θ Rhythms Using Biophysical Local Field Potential (LFP) Models
Source: eNeuro. 2018 Sep 4;5(4):ENEURO.0146-18.2018. doi: 10.1523/ENEURO.0146-18.2018 (PMC6140113; doi:10.1523/ENEURO.0146-18.2018)
Supplement: Supplementary file 2 — Supplementary Code. Download supplement 2, GZ file [file sup_enu-eN-NWR-0146-18-s02.gz › LFP_microcircuit-master/SOM-350-SOM12915016-dSD3.5ms-shift5.32ms-gnSD0.12-gsb1.0-csb0.21-gbs4.0-cbs0.1344-spiketimes.txt]

6699

350


11 0.01373 0.10588 0.32811 0.49009 0.79321 0.83416 0.85197 0.981 1.0052 1.46982 4.80961 
24 0.01237 0.10318 0.16323 0.31563 0.5061 0.7924 0.82389 0.83681 0.99197 1.00774 1.17023 1.33558 1.50386 1.65857 1.85056 2.20296 2.33983 2.82775 2.99449 3.31513 3.45217 4.09798 4.343 4.81888 
14 0.01931 0.11172 0.17903 0.32812 0.52725 0.80087 0.83407 0.85169 1.00172 1.02009 1.18795 1.51511 1.8756 4.11173 
32 0.01229 0.09073 0.15661 0.16732 0.31078 0.31984 0.50297 0.65134 0.78344 0.8206 0.83081 0.98911 0.99865 1.16843 1.2243 1.33259 1.46256 1.50586 1.65573 1.8471 2.06763 2.19491 2.33774 2.82298 2.99062 3.1662 3.31309 3.44984 3.59737 4.09587 4.33961 4.81584 
10 0.00852 0.10573 0.3252 0.49904 0.79457 0.83202 0.98021 1.00356 1.46927 1.8613 
19 0.00792 0.09696 0.16703 0.3182 0.50918 0.78621 0.82349 0.84518 0.98852 1.0027 1.17791 1.46367 1.66713 1.85229 2.34318 3.32107 4.09891 4.34336 4.82093 
25 0.01809 0.09949 0.16744 0.31986 0.33241 0.51109 0.78987 0.82608 0.83611 0.99438 1.00414 1.17515 1.33935 1.46824 1.5099 1.66202 1.85396 2.2022 2.34361 2.83164 3.31848 3.45646 4.10276 4.34656 4.82295 
22 0.01645 0.09657 0.17066 0.32243 0.34104 0.51397 0.78676 0.82776 0.83841 0.9744 0.99998 1.17818 1.23083 1.46549 1.55386 1.67096 1.86206 3.17617 3.32174 4.10336 4.35197 4.82576 
35 0.01796 0.09351 0.16129 0.17108 0.31545 0.32414 0.50642 0.64839 0.78775 0.82244 0.83172 0.99196 1.00191 1.16857 1.33284 1.46506 1.50297 1.65785 1.67539 1.84992 2.06931 2.19629 2.33865 2.64654 2.82435 2.99069 3.16455 3.31271 3.44889 3.59444 3.76912 4.09659 4.34186 4.51366 4.81775 
21 0.01575 0.11026 0.18029 0.21422 0.33092 0.34534 0.53147 0.80594 0.83725 0.8485 1.00605 1.01764 1.18973 1.22769 1.52595 1.67313 1.87248 2.22253 3.475 4.11522 4.85448 
11 0.02023 0.10585 0.33163 0.48703 0.79144 0.83766 0.97344 1.00614 1.19979 1.46811 1.55346 
31 0.01543 0.10116 0.16472 0.17704 0.31709 0.32864 0.509 0.65201 0.79739 0.82564 0.83701 0.99454 1.01079 1.17159 1.19673 1.33731 1.50546 1.53466 1.6609 1.85269 2.20281 2.34123 2.82931 2.99702 3.16813 3.31647 3.45218 3.59844 4.09934 4.34484 4.82109 
21 0.012 0.10327 0.17677 0.33189 0.52371 0.66366 0.79488 0.83678 0.99822 1.18329 1.2153 1.46986 1.51983 2.23439 2.66064 3.18301 3.466 4.10781 4.38338 4.53567 4.67918 
26 0.01839 0.09932 0.16127 0.31304 0.32901 0.50506 0.78934 0.82205 0.83593 0.99074 1.00808 1.17162 1.333 1.4991 1.65643 1.84761 2.06848 2.19751 2.33746 2.82354 2.99081 3.314 3.45075 4.09572 4.33979 4.81569 
25 0.01081 0.09377 0.16501 0.31691 0.33198 0.50936 0.78439 0.82197 0.83325 0.97454 0.99514 1.17495 1.2135 1.46293 1.50802 1.66219 1.85167 2.22949 2.34134 3.17427 3.31777 3.45509 4.09894 4.34341 4.82047 
9 0.01494 0.11039 0.46666 0.79485 0.83492 0.97976 1.00677 1.21811 1.4735 
26 0.01944 0.10524 0.17341 0.1961 0.3252 0.33759 0.51701 0.69052 0.79986 0.833 0.84388 1.00162 1.01399 1.18081 1.21063 1.35087 1.52109 1.66919 1.86005 2.22324 2.34929 3.32439 3.46855 4.10752 4.35212 4.82869 
8 0.01532 0.11338 0.4927 0.79909 0.84094 0.98281 1.01103 1.47452 
12 0.01674 0.10327 0.33094 0.48027 0.79096 0.83422 0.84932 0.97522 1.00577 1.22455 1.46923 4.80486 
8 0.01861 0.11105 0.3333 0.79374 0.83716 0.98603 1.21835 1.4706 
10 0.01916 0.10504 0.17345 0.32217 0.79107 0.82716 0.98152 1.00036 1.46612 1.86152 
21 0.0118 0.10037 0.16459 0.31507 0.50564 0.78879 0.82299 0.83596 0.99108 1.01195 1.17329 1.4686 1.50887 1.65787 1.84971 2.3403 3.31849 3.4587 4.09819 4.34166 4.81862 
30 0.01627 0.10706 0.17069 0.18927 0.32382 0.3362 0.51485 0.65907 0.80607 0.83174 0.84335 1.00099 1.01829 1.17791 1.21783 1.34192 1.51113 1.66828 1.85904 2.21129 2.34651 2.8339 3.00181 3.17341 3.32148 3.45747 3.60605 4.10459 4.35079 4.82584 
15 0.02031 0.10967 0.17747 0.32761 0.52266 0.79818 0.83268 0.84517 1.00011 1.0136 1.18406 1.22748 1.51872 1.67746 4.11659 
20 0.01519 0.11351 0.18277 0.33215 0.34945 0.53082 0.80765 0.84078 0.86029 1.00809 1.03225 1.19119 1.23268 1.52442 1.68535 1.87267 2.22668 3.33517 3.50225 4.1187 
25 0.00968 0.1004 0.17356 0.32558 0.33941 0.51651 0.5595 0.79622 0.83339 0.84975 1.0017 1.18086 1.21053 1.35198 1.47858 1.51805 1.67672 1.86711 2.22011 2.35112 3.32794 3.46733 4.10665 4.67456 4.83173 
25 0.01767 0.10243 0.16419 0.31646 0.32958 0.50752 0.79242 0.82546 0.83692 0.99399 1.00632 1.17316 1.3356 1.49906 1.65913 1.85169 2.19738 2.34145 2.82695 2.99247 3.31668 3.45281 4.10004 4.34372 4.81955 
15 0.0205 0.11305 0.17931 0.32765 0.57566 0.8023 0.83522 0.85633 1.00309 1.0231 1.18573 1.54613 1.6703 1.86401 4.84414 
25 0.01617 0.10633 0.17474 0.20291 0.32714 0.34264 0.52075 0.79872 0.83208 0.84441 1.00228 1.02764 1.18362 1.2169 1.51167 1.53857 1.67731 1.86514 3.18397 3.32926 3.46631 4.10898 4.36464 4.53734 4.83962 
14 0.00784 0.10316 0.17984 0.33079 0.54289 0.79929 0.83587 0.85939 1.00559 1.18812 1.4775 1.51876 1.68113 4.11153 
7 0.00809 0.11636 0.80288 0.84377 1.00544 1.21588 1.48349 
10 0.01271 0.1094 0.33531 0.79515 0.84152 0.9774 1.01148 1.20376 1.472 1.55431 
9 0.00856 0.10724 0.18771 0.33881 0.79594 0.83934 0.9995 1.46913 4.80734 
19 0.00943 0.04532 0.12777 0.18439 0.33551 0.53003 0.67491 0.81149 0.8435 1.01007 1.19102 1.22738 1.52693 1.689 1.88037 2.24114 3.47973 4.11786 4.68303 
11 0.01877 0.11006 0.17335 0.32716 0.79593 0.83188 0.95115 1.00219 1.18311 1.4773 4.1083 
32 0.01914 0.1043 0.17203 0.19323 0.32411 0.33594 0.51602 0.6572 0.7984 0.83144 0.84215 1.00058 1.01631 1.17844 1.20499 1.34398 1.51156 1.54165 1.66964 1.85982 2.21352 2.34792 2.6596 2.83877 3.00899 3.17679 3.32287 3.45852 3.60966 4.10519 4.35266 4.82752 
15 0.01151 0.10011 0.18191 0.33429 0.54355 0.7951 0.84078 0.87402 0.98342 1.01088 1.19023 1.22881 1.4741 1.52607 4.11241 
22 0.01442 0.10482 0.16941 0.31887 0.33521 0.51284 0.79586 0.82769 0.84197 0.99622 1.01064 1.17752 1.49347 1.52252 1.66203 1.85423 2.35379 3.32063 3.4634 4.10441 4.34823 4.82494 
26 0.01808 0.10701 0.16673 0.31921 0.33033 0.51025 0.79882 0.82856 0.84141 0.99699 1.00959 1.17329 1.19591 1.33886 1.50867 1.66231 1.85507 2.20038 2.34455 2.83073 2.99858 3.31823 3.45455 4.10221 4.34785 4.82319 
32 0.01846 0.10602 0.16963 0.18251 0.3226 0.33434 0.51349 0.55291 0.65518 0.80649 0.83179 0.84347 1.00015 1.01415 1.17711 1.20501 1.34055 1.51245 1.66575 1.85901 2.2052 2.34699 2.65129 2.83291 2.99845 3.17375 3.3211 3.45721 3.60485 4.10442 4.35004 4.82541 
19 0.01632 0.10432 0.17183 0.32296 0.5144 0.79265 0.82899 0.84269 0.99596 1.00967 1.17856 1.47111 1.51724 1.67004 1.86483 3.32627 4.10426 4.36032 4.82812 
13 0.01437 0.10245 0.17845 0.32989 0.78991 0.83239 0.84725 0.97494 1.00609 1.19511 1.46815 1.54558 4.11121 
18 0.01584 0.09951 0.17347 0.32491 0.33823 0.5153 0.79019 0.83081 0.84134 0.97776 1.00252 1.01981 1.18382 1.46884 1.53777 1.67102 1.86149 4.10947 
26 0.01637 0.10146 0.1711 0.32321 0.33535 0.51335 0.79239 0.82942 0.84023 0.99567 1.0058 1.17817 1.20173 1.34324 1.47335 1.51743 1.66665 1.85895 2.23164 2.34812 3.17533 3.32243 3.45861 4.10599 4.35251 4.82795 
14 0.01557 0.10055 0.16915 0.31797 0.51004 0.78865 0.82408 0.97819 0.99699 1.46312 1.66777 1.8504 4.34216 4.81867 
21 0.0085 0.09943 0.17798 0.32907 0.49579 0.53151 0.66364 0.79746 0.8353 0.85439 1.00367 1.1842 1.21842 1.47542 1.5215 2.23554 2.66212 3.18377 3.33096 3.47323 4.12475 
24 0.0126 0.10271 0.17766 0.21898 0.32953 0.3467 0.52785 0.79827 0.8369 0.85323 1.00508 1.03217 1.18649 1.22136 1.37208 1.48594 1.52118 1.67823 1.8755 2.24622 2.66626 3.18927 3.47019 4.1115 
37 0.01737 0.10584 0.17179 0.18292 0.32513 0.33596 0.51573 0.54846 0.65644 0.8054 0.83308 0.84376 1.00237 1.01886 1.17803 1.1906 1.223 1.34439 1.51191 1.54527 1.66896 1.86058 2.08509 2.20754 2.34794 2.6564 2.83627 3.00807 3.17489 3.32386 3.45827 3.6041 4.10574 4.35269 4.52333 4.67037 4.82875 
11 0.02109 0.11588 0.18063 0.33259 0.80105 0.83695 1.0025 1.18857 1.4795 4.11099 4.85112 
19 0.01459 0.0983 0.16646 0.31647 0.49357 0.78637 0.82341 0.83834 0.97758 0.9963 1.17565 1.4641 1.65885 1.85036 2.34283 3.32011 4.10007 4.34277 4.81995 
8 0.01938 0.10661 0.47905 0.79062 0.85335 0.97235 1.46524 4.78144 
37 0.01708 0.10288 0.17526 0.1926 0.32704 0.33725 0.51741 0.54021 0.65948 0.80015 0.83324 0.84289 1.00209 1.01228 1.1799 1.19255 1.22144 1.3481 1.51292 1.52806 1.67225 1.8628 1.89443 2.21372 2.35133 2.6588 2.83883 3.01701 3.17705 3.32628 3.46077 3.61139 4.1082 4.35528 4.53295 4.66545 4.83131 
36 0.01562 0.11348 0.17877 0.19694 0.33082 0.34305 0.52222 0.54588 0.66221 0.82213 0.84123 0.85981 1.00879 1.18447 1.20053 1.34895 1.52104 1.67544 1.86638 1.90434 2.09693 2.21489 2.35531 2.66211 2.84191 3.01333 3.18223 3.33005 3.46544 3.61803 3.79855 4.1112 4.36094 4.52832 4.66631 4.83396 
25 0.02251 0.11577 0.1793 0.33108 0.35719 0.53111 0.66701 0.81471 0.83968 0.86464 1.0056 1.02494 1.18674 1.22303 1.35792 1.52298 1.67936 1.87786 2.22393 2.66877 3.04379 3.34181 3.47159 4.11336 4.84071 
21 0.01614 0.10222 0.16297 0.31561 0.50657 0.79048 0.82295 0.8413 0.99219 1.17414 1.4699 1.50719 1.65853 1.85016 2.33866 2.82641 3.31787 3.45892 4.09711 4.34162 4.81721 
39 0.01585 0.10427 0.17312 0.18369 0.32642 0.33664 0.51651 0.53782 0.65678 0.80261 0.83327 0.84289 1.00271 1.0148 1.1794 1.19199 1.22121 1.34397 1.51221 1.52926 1.66968 1.69074 1.86233 2.08631 2.20879 2.24185 2.34984 2.65561 2.83783 3.00888 3.17638 3.32419 3.45942 3.60763 3.7877 4.10689 4.35417 4.52205 4.82919 
20 0.0122 0.10218 0.16549 0.31792 0.51176 0.79094 0.82344 0.84218 0.99308 1.17438 1.34128 1.49429 1.52518 1.85339 2.34259 3.31683 3.45491 4.09987 4.34885 4.82138 
34 0.01162 0.11152 0.17779 0.19695 0.33068 0.34515 0.5223 0.55533 0.66181 0.82305 0.84078 0.86496 1.0074 1.05687 1.18539 1.21174 1.35013 1.51936 1.67546 1.87252 2.22202 2.35672 2.65854 2.84226 3.01102 3.17985 3.32933 3.46383 3.61475 3.795 4.1115 4.36119 4.52779 4.83411 
25 0.01101 0.09907 0.16901 0.32151 0.33955 0.51219 0.79085 0.82644 0.83805 0.99534 1.01075 1.17678 1.21461 1.34949 1.47436 1.51317 1.66712 1.85724 2.34603 3.17265 3.32147 3.4571 4.10322 4.35093 4.82464 
29 0.01224 0.10581 0.17092 0.32171 0.33926 0.51335 0.54938 0.66027 0.80633 0.83083 0.84745 0.99855 1.01364 1.17857 1.21204 1.34384 1.5141 1.66899 1.85959 2.21867 2.66204 2.84855 3.18232 3.32366 3.46018 4.10442 4.35286 4.52814 4.8294 
15 0.01871 0.10662 0.17088 0.31834 0.51385 0.79542 0.82604 0.99314 1.1825 1.4726 1.6624 1.85171 4.10256 4.34344 4.8216 
17 0.0126 0.09982 0.16148 0.31263 0.50356 0.78815 0.82131 0.9882 1.46079 1.65425 1.84574 2.33636 2.8236 3.3159 4.09483 4.33813 4.8141 
28 0.01881 0.10972 0.16942 0.32085 0.33185 0.51243 0.65686 0.80733 0.8316 0.8462 0.99952 1.01352 1.17517 1.33909 1.5131 1.66451 1.85588 2.20321 2.34537 2.65715 2.8316 2.99837 3.17796 3.31924 3.4579 4.10399 4.34923 4.82492 
15 0.01389 0.10763 0.17748 0.32912 0.55027 0.79679 0.83293 0.8456 1.00098 1.01475 1.18601 1.23541 1.48235 1.53579 4.11498 
20 0.01619 0.10478 0.17873 0.32877 0.34374 0.52778 0.79689 0.83345 0.84292 1.00278 1.01359 1.18469 1.21959 1.47524 1.52095 1.67526 1.86682 3.3274 4.11143 4.83424 
28 0.01338 0.09989 0.17684 0.20728 0.32894 0.34357 0.52268 0.66363 0.79474 0.83377 0.84364 1.00219 1.01415 1.18416 1.21195 1.37035 1.4737 1.52232 1.67523 1.86763 2.23326 2.66233 3.17996 3.32937 3.46538 4.10969 4.3624 4.84664 
29 0.02012 0.10296 0.16432 0.31648 0.32501 0.50771 0.64835 0.79509 0.82657 0.83687 0.99534 1.00624 1.17008 1.33417 1.50365 1.65994 1.85172 2.07052 2.19689 2.34134 2.82569 2.99211 3.17033 3.31425 3.45237 3.59785 4.09965 4.34402 4.81963 
19 0.01864 0.10311 0.16739 0.31955 0.50985 0.79118 0.82629 0.84161 0.9939 1.01125 1.17848 1.47101 1.66306 1.8537 2.34413 3.46045 4.10081 4.34514 4.82215 
24 0.00659 0.09559 0.17031 0.32281 0.48713 0.51599 0.78909 0.82885 0.84059 0.98455 1.00128 1.17731 1.21467 1.4676 1.51467 1.66899 1.86245 2.21381 2.34914 3.32172 3.46022 4.10316 4.35114 4.82573 
25 0.01918 0.10379 0.16669 0.31776 0.33068 0.51035 0.79423 0.82626 0.84108 0.99489 1.01071 1.17401 1.3378 1.50646 1.66111 1.8526 2.34203 2.82975 3.00413 3.1725 3.31772 3.45342 4.1005 4.34544 4.8215 
9 0.01191 0.10503 0.33848 0.79729 0.84376 0.97723 1.01339 1.2129 1.47445 
8 0.01454 0.11307 0.49726 0.79519 0.83587 0.99567 1.46919 1.54213 
16 0.01076 0.09482 0.18423 0.33466 0.54968 0.79813 0.83581 0.84723 1.00043 1.01079 1.18927 1.22458 1.47747 1.52967 2.24624 4.11529 
12 0.01428 0.10238 0.1811 0.33198 0.78973 0.83648 0.97123 1.00642 1.19226 1.46696 1.55522 4.80722 
8 0.01618 0.12001 0.33827 0.801 0.83532 1.00328 1.47587 1.5335 
18 0.05425 0.12567 0.16709 0.31504 0.50708 0.79196 0.82347 0.85113 0.99182 1.17446 1.47357 1.65861 1.84888 2.33989 3.31688 4.09808 4.34078 4.81745 
25 0.01855 0.10313 0.17769 0.32885 0.49054 0.54099 0.6649 0.7962 0.83445 0.84642 1.0014 1.01491 1.18691 1.22548 1.36774 1.47974 1.52614 1.68269 2.2373 2.66037 3.19554 3.46985 4.11056 4.53826 4.84242 
23 0.01866 0.10562 0.1725 0.32404 0.33727 0.51776 0.79556 0.83118 0.84288 0.99965 1.01739 1.18043 1.21254 1.48039 1.52259 1.66918 1.86125 2.23003 3.32566 3.47117 4.10568 4.35261 4.82813 
43 0.01653 0.10072 0.17375 0.18351 0.2929 0.32767 0.33771 0.51743 0.53393 0.65857 0.79867 0.83321 0.84249 0.9025 1.00233 1.0122 1.18081 1.19319 1.22112 1.34527 1.51465 1.53115 1.67044 1.69388 1.86223 1.89413 2.08652 2.21354 2.34988 2.65457 2.8381 3.00517 3.1758 3.32472 3.46035 3.49323 3.60648 3.79231 4.10741 4.35347 4.52211 4.67488 4.82965 
36 0.02005 0.10677 0.17174 0.18801 0.32374 0.3355 0.51551 0.5404 0.65532 0.808 0.83338 0.84764 1.00123 1.0205 1.17883 1.19719 1.34273 1.51484 1.66798 1.85971 2.08409 2.21043 2.34756 2.6508 2.83601 3.00248 3.17343 3.32195 3.45813 3.60416 3.7825 4.10518 4.35249 4.51912 4.6698 4.82727 
19 0.01653 0.0948 0.16976 0.32237 0.47531 0.51714 0.78469 0.8236 0.83546 0.96996 0.99828 1.17831 1.46261 1.51455 1.66985 1.85902 4.10345 4.35027 4.8282 
27 0.01171 0.09714 0.17352 0.32621 0.34049 0.48984 0.52416 0.66204 0.79088 0.83301 0.84332 1.0005 1.01275 1.18103 1.21699 1.3525 1.46989 1.52 1.67306 1.86914 2.21966 2.35111 3.1791 3.32435 3.46153 4.10623 4.83099 
43 0.01539 0.08976 0.15385 0.16449 0.17796 0.3112 0.31879 0.33002 0.50468 0.51811 0.64544 0.78741 0.82133 0.83035 0.85556 0.9912 1.00054 1.16718 1.17725 1.33116 1.47038 1.50296 1.52014 1.65554 1.68014 1.84741 1.86155 2.06633 2.19434 2.21333 2.33705 2.64657 2.82215 2.98904 3.16395 3.3116 3.44757 3.59288 3.7679 4.09509 4.33958 4.50884 4.81568 
28 0.00722 0.09534 0.17396 0.20558 0.32679 0.33931 0.51794 0.66177 0.80276 0.83478 0.84792 1.00311 1.0227 1.18042 1.20256 1.35977 1.51713 1.67236 1.86676 2.21749 2.35327 3.17933 3.32668 3.4611 3.61134 4.10923 4.36619 4.83117 
10 0.01201 0.10627 0.4784 0.79129 0.83381 0.87526 0.9779 1.00876 1.21582 1.47018 
17 0.01179 0.08843 0.15575 0.30668 0.47003 0.7774 0.81507 0.82822 0.96041 0.99012 1.4551 1.65347 1.84351 2.33756 4.09567 4.33615 4.81133 
15 0.01056 0.09967 0.17893 0.32655 0.49229 0.79065 0.82905 0.84049 0.97704 1.00172 1.01616 1.19593 1.46968 1.67188 1.86121 
8 0.02114 0.11388 0.4958 0.796 0.83955 0.99413 1.46987 4.81314 
21 0.00782 0.09951 0.17552 0.32721 0.51971 0.79798 0.83453 0.84937 1.0029 1.01935 1.1846 1.47808 1.52257 1.67217 1.86259 2.35331 3.32677 3.47149 4.10843 4.35325 4.82987 
24 0.00821 0.09321 0.16577 0.19238 0.31843 0.33464 0.51026 0.78578 0.8239 0.83438 0.98446 0.99823 1.17516 1.21884 1.46387 1.51251 1.66323 1.85314 2.34223 3.32008 3.45544 4.09928 4.34394 4.82075 
12 0.01259 0.10949 0.32112 0.79336 0.82832 0.85435 0.99507 1.02119 1.47489 1.66549 1.85973 4.82949 
30 0.01627 0.10612 0.16689 0.18806 0.31898 0.33302 0.51093 0.54964 0.65514 0.81263 0.83061 0.84964 0.99712 1.01991 1.17407 1.19986 1.34062 1.51037 1.6629 1.85523 2.20538 2.34563 2.83202 3.17359 3.31897 3.45611 3.60286 4.10186 4.3476 4.82316 
8 0.00968 0.10847 0.48516 0.79522 0.83654 0.97788 1.00698 1.47048 
11 0.01139 0.10733 0.32304 0.50473 0.79489 0.82966 0.85104 0.99699 1.01639 1.47232 1.66559 
40 0.01074 0.09684 0.16639 0.17554 0.31888 0.32685 0.3403 0.51195 0.53447 0.65214 0.79584 0.82825 0.83828 0.99747 1.00666 1.17404 1.18547 1.21642 1.3384 1.50923 1.53259 1.66311 1.85512 2.0763 2.20255 2.24437 2.34419 2.64705 2.83013 2.99648 3.17021 3.31839 3.45458 3.60005 3.77581 4.10221 4.34766 4.51599 4.667 4.82342 
12 0.00878 0.11096 0.18086 0.33228 0.8001 0.8396 1.00462 1.18831 1.4779 1.53222 3.46522 4.11675 
10 0.01263 0.10473 0.33074 0.48889 0.79142 0.83191 0.97316 1.0022 1.4665 4.7988 
16 0.01576 0.10101 0.173 0.32374 0.49508 0.78931 0.82764 0.84222 0.97882 1.00043 1.19811 1.46688 1.66679 1.86045 4.10537 4.35058 
43 0.01209 0.09912 0.17131 0.18021 0.20302 0.32545 0.33355 0.35165 0.51676 0.53462 0.6573 0.80143 0.83386 0.843 1.00288 1.0129 1.17895 1.1898 1.21599 1.34354 1.37016 1.51532 1.53638 1.66863 1.86101 2.08758 2.20751 2.23539 2.34908 2.65319 2.83636 3.002 3.17536 3.32376 3.45924 3.48021 3.60423 3.78507 4.10704 4.35412 4.52201 4.65649 4.82898 
11 0.02135 0.11765 0.19556 0.34376 0.55276 0.80771 0.84664 1.01357 1.20708 1.48489 1.53424 
11 0.01986 0.11235 0.18259 0.33259 0.79919 0.83934 0.86452 1.00452 1.02605 1.20606 1.47876 
10 0.01157 0.10858 0.33439 0.79483 0.83543 0.86113 0.98293 1.00661 1.22101 1.4735 
25 0.01005 0.10447 0.17604 0.32929 0.42356 0.52176 0.66189 0.79989 0.83767 1.0061 1.18199 1.21164 1.36529 1.48677 1.51946 1.68967 2.22792 3.18585 3.3326 3.46468 3.61875 4.1091 4.53289 4.67071 4.84446 
16 0.00711 0.10327 0.17551 0.32595 0.52804 0.7951 0.83191 0.84972 0.9986 1.02606 1.18502 1.47549 1.53571 1.86445 3.46715 4.10698 
8 0.01019 0.11007 0.49335 0.79344 0.82834 0.99171 1.46743 4.81083 
19 0.01313 0.10288 0.17941 0.33017 0.49425 0.53216 0.79677 0.83595 0.84962 1.00268 1.01712 1.19073 1.23118 1.47504 1.53297 2.2378 3.47171 4.11119 4.6797 
9 0.02285 0.11481 0.33394 0.79789 0.83438 0.8536 1.00221 1.02974 1.47787 
8 0.01646 0.11108 0.33728 0.79603 0.83603 0.97967 1.00594 1.47152 
28 0.00741 0.09486 0.16062 0.31207 0.32367 0.50436 0.78582 0.8209 0.83426 0.98911 1.00198 1.16825 1.33248 1.46558 1.50842 1.65656 1.84697 2.06863 2.19783 2.33679 2.82317 2.99128 3.16626 3.31274 3.45062 4.09494 4.3392 4.81532 
8 0.01165 0.11478 0.32797 0.79888 0.83535 0.98097 1.00624 1.47731 
10 0.01384 0.09764 0.4659 0.78349 0.8226 0.95961 0.99869 1.46064 3.74915 4.77716 
13 0.0153 0.10335 0.17537 0.32759 0.78916 0.82696 0.84167 0.97748 1.00135 1.18486 1.46713 1.52039 4.10999 
11 0.01831 0.10711 0.32977 0.48863 0.79301 0.83441 0.85383 0.98066 1.00564 1.46968 1.54466 
19 0.0199 0.10568 0.17045 0.3217 0.51109 0.79367 0.82733 0.84132 0.99589 1.0114 1.1787 1.21452 1.49799 1.52967 1.66512 1.8589 3.46555 4.10627 4.83528 
14 0.02269 0.10682 0.1696 0.32008 0.51285 0.79518 0.82761 0.99436 1.46793 1.6617 1.85421 4.10672 4.34629 4.82669 
16 0.00792 0.03152 0.11298 0.18431 0.33768 0.54685 0.79875 0.84222 0.98568 1.01035 1.19228 1.23227 1.47531 1.5452 3.48882 4.11773 
34 0.01104 0.09746 0.16778 0.17812 0.32185 0.33095 0.51245 0.55332 0.65631 0.79476 0.82852 0.83788 0.89009 0.99886 1.00844 1.17611 1.19721 1.33962 1.50713 1.53914 1.66435 1.8561 2.08003 2.21073 2.34462 2.8305 2.99737 3.17202 3.3197 3.45545 3.60159 4.10285 4.34759 4.82353 
14 0.02016 0.10183 0.17301 0.31731 0.50984 0.78972 0.82443 0.98881 1.00101 1.46413 1.65849 1.85056 4.34194 4.81812 
25 0.01622 0.10177 0.16568 0.31896 0.50922 0.78981 0.8249 0.83579 0.99398 1.00862 1.17346 1.33758 1.47367 1.50765 1.66369 1.85428 2.34184 2.8295 3.00039 3.31644 3.45351 3.59941 4.09941 4.34522 4.8211 
7 0.02457 0.11327 0.79196 0.82949 0.86129 0.99514 1.46819 
25 0.09457 0.15574 0.3084 0.4986 0.64182 0.79787 0.82037 0.98676 1.16158 1.32592 1.49648 1.65197 1.84347 2.06205 2.19056 2.33212 2.81815 2.98433 3.16032 3.30665 3.44334 3.59048 4.09036 4.33603 4.8114 
17 0.00961 0.09505 0.17839 0.33137 0.48225 0.78896 0.83267 0.84348 0.97271 1.00446 1.02685 1.18808 1.22472 1.46889 1.54333 1.68897 4.11252 
24 0.01145 0.09677 0.16526 0.20245 0.31909 0.50946 0.78777 0.824 0.83399 0.87606 0.99419 1.0057 1.17332 1.21238 1.46869 1.50741 1.66105 1.85442 2.34326 3.32017 3.45589 4.10043 4.34557 4.82209 
24 0.01468 0.10452 0.17351 0.32381 0.33872 0.51729 0.79512 0.83078 0.84145 0.99893 1.01142 1.17906 1.21065 1.34386 1.507 1.53168 1.66986 1.8608 2.20995 2.35094 3.32352 3.46768 4.10682 4.82943 
18 0.01722 0.10243 0.17147 0.32353 0.49976 0.79019 0.82771 0.8416 0.98946 1.00259 1.17906 1.22034 1.46948 1.51651 1.66875 2.23724 3.46415 4.10728 
25 0.0126 0.1007 0.16501 0.31618 0.33231 0.50879 0.79126 0.82413 0.83877 0.99253 1.01528 1.17221 1.33732 1.50474 1.6619 1.85068 2.20593 2.34086 2.82884 3.17137 3.31602 3.45249 4.09821 4.34261 4.8194 
16 0.00722 0.10139 0.17248 0.32624 0.51907 0.79153 0.8285 0.84407 0.99617 1.0117 1.18172 1.22883 1.4738 1.53195 2.22387 4.11031 
19 0.01386 0.09846 0.17296 0.32492 0.34138 0.51986 0.78928 0.8294 0.83919 0.89131 0.99798 1.00845 1.18406 1.22969 1.46923 1.52772 1.66879 1.8655 4.10929 
10 0.02396 0.11951 0.18423 0.33734 0.80391 0.84039 1.00514 1.22592 1.48322 1.54684 
20 0.0195 0.10621 0.1769 0.32751 0.3553 0.51895 0.7964 0.83415 0.84754 1.00132 1.01462 1.1831 1.22733 1.47678 1.52164 1.67229 1.86504 3.3299 3.46329 4.10938 
27 0.01939 0.10508 0.17212 0.22124 0.32329 0.33717 0.51543 0.62723 0.79935 0.83134 0.84229 1.0001 1.01423 1.18073 1.21466 1.34966 1.52078 1.6679 1.85819 2.2336 2.34826 2.84984 3.32451 3.46083 4.1055 4.35147 4.82668 
17 0.00744 0.10411 0.16809 0.32035 0.51028 0.79432 0.82758 0.84163 0.9959 1.0087 1.1765 1.47916 1.66282 1.85543 2.34465 4.34673 4.82317 
12 0.01352 0.10104 0.17187 0.32378 0.78759 0.82583 0.83776 0.97344 0.99978 1.17973 1.46585 1.66718 
18 0.00958 0.10684 0.17406 0.32687 0.51765 0.79729 0.83239 0.85589 0.9996 1.0137 1.18099 1.48143 1.53419 1.67259 2.21266 3.32626 3.46672 4.10742 
30 0.01667 0.09724 0.16543 0.17668 0.31934 0.32887 0.51012 0.78909 0.82623 0.8364 0.98081 0.99865 1.00984 1.17479 1.19705 1.34042 1.47084 1.51258 1.66163 1.85444 2.20297 2.3436 2.8311 2.99722 3.17226 3.31985 3.4547 4.10179 4.34619 4.82254 
15 0.01664 0.09749 0.17339 0.32328 0.48675 0.78563 0.82559 0.96862 0.99886 1.1828 1.22072 1.46345 1.53069 4.1039 4.35073 
12 0.01122 0.10065 0.17506 0.32285 0.78761 0.82729 0.84624 0.97367 0.99994 1.46451 1.85659 4.81735 
14 0.00873 0.10804 0.17993 0.33031 0.55753 0.79971 0.83528 0.87188 1.00323 1.18741 1.48037 1.52315 1.6916 3.48245 
35 0.01649 0.10141 0.16446 0.178 0.31688 0.32631 0.50882 0.57682 0.6515 0.79996 0.82703 0.83795 0.99567 1.00747 1.17193 1.1981 1.33595 1.50658 1.66017 1.85187 2.07223 2.19891 2.34144 2.64952 2.82713 2.99409 3.16838 3.31594 3.45234 3.59966 3.77573 4.1002 4.34527 4.51805 4.82054 
9 0.02143 0.10646 0.48102 0.7905 0.82888 0.97259 1.00108 1.46576 4.80116 
30 0.00855 0.09976 0.16702 0.18701 0.32014 0.33335 0.51156 0.65395 0.79565 0.82757 0.84001 0.99687 1.02269 1.17462 1.19793 1.3405 1.50889 1.66656 1.85673 2.20743 2.3443 2.65902 2.83394 3.17025 3.31846 3.4541 3.60122 4.1001 4.34754 4.82308 
10 0.01852 0.10609 0.3266 0.49645 0.79249 0.82962 0.84428 0.99556 1.01438 1.46882 
25 0.01038 0.10132 0.1747 0.32714 0.49513 0.52017 0.65834 0.79617 0.83455 0.85491 1.00321 1.18105 1.21035 1.34955 1.47994 1.51735 1.68274 1.87023 2.22428 2.65949 3.17548 3.32527 3.46095 4.10781 4.83688 
19 0.01941 0.10756 0.17464 0.32529 0.34606 0.52032 0.79773 0.83181 0.84534 1.0005 1.01504 1.18624 1.47838 1.53742 1.66948 1.86027 3.47125 4.10832 4.35318 
22 0.01093 0.10032 0.18003 0.33053 0.34899 0.52811 0.79721 0.83714 0.85019 1.00395 1.01913 1.18474 1.21119 1.47561 1.52344 1.67786 1.87175 2.24244 3.33266 3.46651 4.11129 4.83802 
10 0.01092 0.11874 0.32497 0.79893 0.83311 0.99674 1.19318 1.48126 1.52238 1.68809 
15 0.01123 0.10619 0.17856 0.32887 0.53527 0.7957 0.83171 0.85213 0.99868 1.01431 1.1869 1.22702 1.48128 1.53028 3.4724 
25 0.01444 0.10076 0.17632 0.32746 0.33831 0.519 0.79208 0.83248 0.84192 0.86803 0.98453 1.00475 1.01613 1.18424 1.21619 1.47304 1.52547 1.67347 1.86283 2.24701 2.35439 3.32875 3.46955 4.11035 4.83239 
17 0.01097 0.09077 0.18427 0.33744 0.54552 0.79979 0.84097 0.86173 1.0063 1.02597 1.19363 1.23381 1.48133 1.52883 2.24163 4.12327 4.68033 
7 0.02287 0.11939 0.34132 0.80214 0.84415 1.00992 1.47598 
13 0.01638 0.10216 0.17907 0.32812 0.49422 0.79075 0.83248 0.84772 0.97945 1.00365 1.20889 1.46835 1.52151 
15 0.01462 0.10027 0.17364 0.3249 0.48939 0.78949 0.83004 0.84155 0.97565 1.00188 1.02884 1.18301 1.4686 1.673 1.8631 
23 0.00846 0.10247 0.17252 0.32309 0.33846 0.51682 0.79525 0.8306 0.84377 0.99853 1.0167 1.1792 1.22318 1.4827 1.54515 1.66975 1.85918 2.34911 3.32568 3.45979 4.10858 4.35584 4.82854 
18 0.0193 0.10493 0.17193 0.32469 0.516 0.793 0.83023 0.84217 0.9982 1.01377 1.1821 1.47082 1.52009 1.66949 1.86194 3.46487 4.10565 4.8299 
14 0.00912 0.10837 0.17483 0.32531 0.51546 0.79969 0.8313 0.85091 0.99955 1.02068 1.18416 1.51311 1.66955 1.86332 
16 0.01176 0.11889 0.17476 0.32487 0.34481 0.51821 0.81581 0.83705 1.00146 1.0209 1.1851 1.52114 1.66978 1.86241 2.24281 4.11389 
19 0.00695 0.0315 0.11512 0.18024 0.33156 0.34822 0.54794 0.80307 0.83967 0.86146 1.00781 1.0362 1.19035 1.48479 1.52721 1.67886 3.33204 3.47327 4.11451 
13 0.01691 0.10687 0.17632 0.32804 0.79349 0.83483 0.97653 1.00454 1.18385 1.46972 1.86769 4.10811 4.83611 
8 0.02214 0.11467 0.33478 0.79592 0.83081 0.85782 0.99865 1.47312 
8 0.02058 0.113 0.33137 0.79709 0.83701 0.97969 1.00716 1.47273 
26 0.00948 0.10286 0.16663 0.31918 0.33241 0.51002 0.79429 0.8276 0.84086 0.99591 1.0127 1.17283 1.22881 1.33918 1.50822 1.6629 1.8545 2.20134 2.34343 2.83001 3.17318 3.31755 3.4545 4.10155 4.34726 4.82194 
23 0.00674 0.09519 0.16687 0.31839 0.33314 0.51057 0.78768 0.82432 0.83606 0.99155 1.00631 1.17615 1.46441 1.51066 1.66514 1.85254 2.34253 3.17238 3.31868 3.4543 4.09965 4.34433 4.8219 
11 0.01136 0.10432 0.19199 0.33154 0.79451 0.8375 0.85996 0.98236 1.00813 1.2234 1.47259 
10 0.01614 0.11165 0.33774 0.79705 0.84135 0.97904 1.01431 1.20469 1.47391 1.55807 
22 0.01694 0.10315 0.17236 0.32436 0.34482 0.51743 0.79363 0.83066 0.84252 0.99845 1.01064 1.1809 1.21886 1.47297 1.51655 1.66871 1.86008 2.23899 3.46562 4.10495 4.35091 4.83048 
11 0.00923 0.10367 0.33707 0.48968 0.79292 0.83958 0.97552 1.00814 1.19836 1.46917 1.54158 
22 0.00858 0.10155 0.17377 0.32613 0.34284 0.51821 0.79802 0.83271 0.84437 1.00055 1.01305 1.1842 1.22359 1.35008 1.5266 1.66951 1.86297 2.23957 3.46861 4.10664 4.35224 4.83187 
15 0.01927 0.10333 0.17446 0.32593 0.51636 0.79099 0.8286 0.84177 0.99406 1.00681 1.18291 1.46809 1.52207 1.86536 4.10738 
13 0.0197 0.10949 0.1805 0.32664 0.79586 0.83252 0.84632 0.99912 1.01289 1.21957 1.47578 1.53917 1.67151 
11 0.00895 0.10026 0.32676 0.48339 0.78929 0.82884 0.85428 0.97568 1.00334 1.46618 4.80134 
22 0.00954 0.10592 0.17882 0.33007 0.34632 0.53099 0.80612 0.84031 1.00604 1.04786 1.1859 1.21658 1.52206 1.67667 1.87103 2.22565 2.66794 3.18995 3.33692 3.46698 4.11463 4.84837 
17 0.0159 0.09862 0.17266 0.32283 0.48648 0.78733 0.8269 0.83891 0.97401 0.99904 1.01801 1.17944 1.46652 1.52263 1.6761 4.10491 4.35415 
21 0.01979 0.11171 0.17753 0.32726 0.35368 0.52035 0.66691 0.80949 0.83595 0.8654 1.00359 1.18453 1.22537 1.52146 1.67672 2.23858 3.18404 3.46684 4.11111 4.67462 4.84324 
14 0.0167 0.10669 0.17353 0.3244 0.52974 0.79531 0.83248 0.99622 1.0307 1.1827 1.47311 1.51968 1.86428 4.10616 
36 0.01185 0.07711 0.13813 0.17743 0.19682 0.32761 0.33715 0.51984 0.54607 0.66313 0.79862 0.834 0.84348 1.00276 1.0117 1.18274 1.19679 1.2256 1.35031 1.48155 1.52132 1.66933 1.69357 1.86296 2.21906 2.35289 2.66239 2.84543 3.18073 3.32927 3.4659 4.10887 4.35486 4.52633 4.67597 4.83177 
21 0.01809 0.10063 0.17523 0.32708 0.36673 0.52386 0.79099 0.83158 0.84428 0.9829 1.00404 1.18235 1.21505 1.46957 1.51781 1.68597 2.23381 3.33045 3.46957 4.11072 4.67494 
15 0.00898 0.10117 0.17568 0.32614 0.53898 0.7916 0.83051 0.8498 0.99549 1.01521 1.18315 1.22008 1.47094 1.51975 3.48442 
13 0.01465 0.10445 0.32303 0.49203 0.79103 0.8281 0.97527 0.99981 1.22589 1.46726 1.66955 1.8594 4.35592 
13 0.01038 0.10608 0.17844 0.32813 0.60508 0.79627 0.83453 0.85305 1.00257 1.02407 1.20977 1.47596 4.11319 
31 0.01882 0.10589 0.16795 0.18365 0.3206 0.33174 0.51181 0.5404 0.65488 0.808 0.83064 0.84216 0.99861 1.01229 1.17661 1.19657 1.34002 1.5128 1.66353 1.8565 2.20368 2.2374 2.34732 2.65913 2.83227 3.00399 3.32137 3.45701 4.10492 4.34827 4.82481 
12 0.00702 0.09704 0.17742 0.32783 0.79254 0.83236 0.84746 0.97998 1.00457 1.18528 1.47054 4.11014 
13 0.01048 0.10136 0.32017 0.4842 0.78762 0.82609 0.96482 0.99766 1.22161 1.46434 1.53503 1.67142 1.85644 
26 0.01726 0.10555 0.17188 0.2095 0.32277 0.34315 0.51676 0.67102 0.80307 0.83055 0.84802 0.99859 1.18042 1.21359 1.36882 1.5185 1.6648 1.85901 2.21687 2.36444 2.65928 3.17886 3.46055 4.10657 4.35396 4.82908 
29 0.00751 0.10213 0.16589 0.31726 0.3284 0.50963 0.65411 0.79753 0.82661 0.83964 0.99516 1.01213 1.17348 1.33753 1.50643 1.66052 1.85251 2.07526 2.20555 2.34176 2.82903 2.99675 3.16899 3.31738 3.45303 3.60043 4.09972 4.345 4.82097 
35 0.0123 0.10449 0.16478 0.18335 0.31698 0.32919 0.50879 0.53448 0.64999 0.81135 0.82905 0.84862 0.99572 1.01028 1.17182 1.19432 1.33627 1.50776 1.66073 1.85257 2.07767 2.20152 2.34164 2.64892 2.82793 2.99587 3.1696 3.31628 3.45244 3.60079 3.77934 4.09992 4.34541 4.52693 4.82105 
17 0.0084 0.09296 0.17912 0.32782 0.49022 0.79074 0.83344 0.84585 0.97683 1.00465 1.22586 1.46872 1.672 1.8651 4.10973 4.35378 4.83632 
20 0.02072 0.10609 0.17112 0.3225 0.35152 0.51403 0.79629 0.82941 0.84146 0.99795 1.01126 1.18057 1.47882 1.51877 1.66486 1.85809 2.34751 4.10572 4.34966 4.8267 
19 0.02029 0.1045 0.17274 0.32293 0.51643 0.79243 0.82973 0.85065 0.9961 1.01063 1.18176 1.47054 1.67027 1.85833 2.35016 3.32367 4.10489 4.35192 4.82886 
12 0.0105 0.10093 0.17674 0.33143 0.78741 0.82869 0.84956 0.97431 1.00281 1.21714 1.46555 1.5279 
19 0.01741 0.10163 0.16954 0.3186 0.5099 0.78954 0.82486 0.84377 0.9923 1.01188 1.17683 1.22138 1.47113 1.66659 1.85247 3.32342 4.10112 4.34394 4.82234 
16 0.01562 0.10806 0.17449 0.32416 0.79479 0.83154 0.84639 0.99782 1.01439 1.18183 1.47719 1.67004 1.86003 4.10816 4.35314 4.82815 
15 0.02042 0.10315 0.16947 0.31888 0.5123 0.79106 0.82562 0.99151 1.01613 1.46539 1.52016 1.6636 1.85275 4.34315 4.82075 
25 0.00658 0.02953 0.11079 0.1775 0.20335 0.32863 0.34011 0.52458 0.67219 0.80254 0.83757 0.85197 1.00584 1.0255 1.18484 1.21021 1.52064 1.67498 1.87185 2.21824 3.18198 3.3291 3.46696 4.11196 4.83972 
23 0.01412 0.10401 0.17357 0.32494 0.33839 0.5175 0.79557 0.8329 0.84464 1.00067 1.01585 1.18245 1.22236 1.4755 1.51756 1.6699 1.85984 2.35011 3.32615 3.46181 4.10725 4.35382 4.82965 
13 0.00872 0.09786 0.17622 0.32635 0.49026 0.78859 0.82889 0.84455 0.97611 1.00106 1.18632 1.46629 1.53309 
12 0.01971 0.10398 0.17357 0.32583 0.78938 0.8303 0.85612 0.97697 1.0025 1.18479 1.46756 4.10762 
19 0.01555 0.10253 0.16632 0.31647 0.33679 0.50889 0.79294 0.82514 0.84117 0.99384 1.17745 1.47074 1.52034 1.65983 1.85136 2.3421 4.10028 4.34277 4.8193 
19 0.02111 0.10939 0.17849 0.32729 0.34314 0.53614 0.80004 0.83696 0.86483 1.00442 1.1828 1.22122 1.5186 1.67361 1.86416 3.18061 3.32898 3.46656 4.8362 
7 0.0098 0.11567 0.33186 0.7982 0.83144 0.99662 1.47362 
27 0.02033 0.09625 0.15783 0.30924 0.32244 0.50162 0.78559 0.81818 0.83417 0.98678 1.00834 1.16501 1.32899 1.49568 1.65336 1.84358 2.06424 2.19357 2.33359 2.82007 2.98747 3.16233 3.30924 3.4464 4.0916 4.33594 4.81224 
18 0.01916 0.10151 0.17016 0.32098 0.49572 0.78914 0.82621 0.8384 0.97955 0.99886 1.02125 1.21845 1.46841 1.66323 1.85696 2.35019 4.34936 4.82562 
24 0.06048 0.13063 0.16264 0.31284 0.50302 0.78829 0.82169 0.834 0.98995 1.00407 1.16818 1.33306 1.49549 1.65529 1.84726 2.06744 2.19594 2.33691 2.82267 2.99334 3.31351 4.09504 4.33937 4.81513 
12 0.0151 0.1089 0.18014 0.33377 0.7958 0.83317 0.86827 0.99988 1.02058 1.19045 1.47683 1.53251 
17 0.01871 0.10222 0.17837 0.32585 0.49283 0.79046 0.83004 0.84284 0.97855 1.00221 1.18454 1.22837 1.46945 1.522 1.86682 3.48775 4.11394 
14 0.02043 0.10529 0.17165 0.31925 0.79129 0.82635 0.98013 0.9987 1.4664 1.6612 1.85186 4.10462 4.34341 4.82055 
27 0.01441 0.09828 0.16887 0.18783 0.32213 0.34014 0.51384 0.55242 0.6621 0.79522 0.82796 0.83826 0.99831 1.01908 1.17665 1.20108 1.34908 1.50884 1.53617 1.67252 1.85786 2.21406 2.3465 3.32115 3.45707 4.1036 4.35162 
32 0.01394 0.09485 0.15868 0.16939 0.31155 0.32003 0.50299 0.64457 0.78883 0.82094 0.83112 0.98996 1.0008 1.16522 1.32944 1.49107 1.50821 1.65505 1.84636 2.06468 2.19244 2.3356 2.82077 2.98712 3.16231 3.30966 3.44594 3.59129 3.76585 4.09384 4.3386 4.81436 
11 0.01377 0.10402 0.32396 0.49081 0.79076 0.82778 0.86142 0.99313 1.01303 1.46691 4.82227 
15 0.01283 0.10703 0.18599 0.34078 0.54961 0.79838 0.8429 0.98475 1.01101 1.193 1.23472 1.47619 1.5404 2.24502 4.1186 
17 0.01541 0.10037 0.1732 0.32427 0.4912 0.78919 0.82934 0.8404 0.97685 1.00097 1.02298 1.18349 1.46821 1.52053 1.67018 4.10621 4.82873 
18 0.0116 0.09387 0.16703 0.31937 0.48128 0.78282 0.82108 0.83229 0.96861 0.99593 1.17724 1.46086 1.50587 1.67349 3.45487 4.10021 4.34705 4.82617 
10 0.02168 0.11347 0.3287 0.79726 0.83598 0.98113 1.00639 1.22129 1.47591 1.87001 
35 0.01548 0.09313 0.16052 0.17054 0.31277 0.32129 0.50551 0.64988 0.78683 0.82268 0.83297 0.99153 1.0015 1.16887 1.18222 1.21469 1.33363 1.4695 1.50741 1.65802 1.84932 2.0702 2.19608 2.33926 2.65257 2.8252 2.99106 3.16752 3.31401 3.45005 3.59609 3.77441 4.098 4.3421 4.81791 
34 0.00978 0.09225 0.15379 0.16604 0.3066 0.31632 0.49811 0.63817 0.78812 0.81637 0.82816 0.98501 0.99984 1.16067 1.18761 1.32469 1.49589 1.64998 1.84132 2.05934 2.18768 2.33027 2.63521 2.8158 2.98233 3.15699 3.30497 3.44123 3.58669 3.76098 4.08841 4.3335 4.50409 4.80935 
8 0.07712 0.47912 0.78928 0.82569 0.97685 1.00348 1.46711 4.81416 
10 0.02139 0.11474 0.32874 0.79801 0.8332 0.859 1.00013 1.01532 1.47871 1.6693 
22 0.01596 0.10259 0.18174 0.33334 0.37878 0.53977 0.67135 0.79572 0.83955 0.85506 0.99148 1.00923 1.18741 1.21372 1.47378 1.53124 2.23152 2.66907 3.18771 3.4715 4.11268 4.84349 
20 0.01419 0.10356 0.17631 0.32293 0.33383 0.51891 0.79614 0.83161 0.84147 0.86853 1.00078 1.01129 1.18605 1.22714 1.47857 1.52877 1.66678 1.85999 4.11037 4.83546 
9 0.02308 0.10479 0.32495 0.78871 0.82696 0.84407 0.97764 1.00056 1.4656 
13 0.02265 0.11144 0.17674 0.32874 0.57543 0.80012 0.83441 1.00121 1.18627 1.47664 1.52947 1.67752 2.23783 
16 0.01529 0.10416 0.17416 0.32355 0.53409 0.79242 0.82802 0.84077 0.9969 1.01184 1.18362 1.23291 1.47388 1.52221 1.66918 1.86416 
25 0.01899 0.10181 0.16749 0.31843 0.33423 0.51084 0.79133 0.82622 0.83811 0.99434 1.01054 1.17483 1.21493 1.34688 1.507 1.66315 1.85329 2.34275 2.83264 3.17374 3.31795 3.45859 4.10104 4.34535 4.8221 
17 0.01129 0.09825 0.18369 0.33337 0.49191 0.5493 0.79909 0.8398 0.85783 1.00628 1.02501 1.19196 1.22993 1.47811 1.52846 2.24712 3.47559 
27 0.009 0.09657 0.16535 0.17634 0.31899 0.32913 0.51024 0.79071 0.82659 0.83686 0.9949 1.00495 1.17349 1.19668 1.33835 1.4707 1.51154 1.6613 1.85463 2.19922 2.34457 2.83349 3.31946 3.45784 4.10287 4.3472 4.82372 
15 0.01187 0.09804 0.17483 0.32543 0.48377 0.78799 0.83057 0.84117 0.97256 1.00299 1.18659 1.46613 1.66995 4.11183 4.83291 
15 0.01185 0.10644 0.1785 0.32997 0.55531 0.79578 0.83658 0.98581 1.00722 1.18722 1.22961 1.47582 1.52217 2.22739 4.11001 
34 0.01584 0.10514 0.17403 0.19882 0.32504 0.33871 0.51799 0.54973 0.66055 0.80461 0.83371 0.85142 1.00129 1.01631 1.18183 1.20942 1.35207 1.51715 1.67055 1.86105 2.09864 2.22899 2.35217 2.65678 2.85213 3.03958 3.17857 3.32894 3.46193 3.61383 4.10734 4.35596 4.52658 4.83208 
17 0.0189 0.09473 0.16872 0.31401 0.48303 0.78249 0.8207 0.83699 0.96955 0.99369 1.2063 1.46029 1.532 1.84797 4.1004 4.34 4.81849 
24 0.01515 0.10121 0.16801 0.32109 0.51088 0.78919 0.82596 0.83727 0.98175 1.00001 1.17538 1.34049 1.46848 1.50971 1.66616 1.85648 2.34395 2.83533 3.17185 3.31897 3.45519 4.10129 4.34748 4.82365 
28 0.01738 0.11295 0.18228 0.33184 0.34586 0.52673 0.66532 0.80885 0.83818 0.84936 1.00669 1.0204 1.18755 1.21657 1.35321 1.5241 1.67879 1.87253 2.22387 2.66546 3.0379 3.18312 3.33321 3.47099 4.11457 4.53599 4.67553 4.84361 
29 0.01178 0.09538 0.16368 0.31445 0.32308 0.50217 0.51748 0.78808 0.8245 0.83411 0.97526 0.99654 1.00716 1.17178 1.33599 1.46768 1.50822 1.66012 1.85167 2.19871 2.341 2.8266 2.99365 3.16995 3.31586 3.4535 4.09965 4.34367 4.81969 
11 0.01959 0.10593 0.1806 0.33147 0.79207 0.82879 0.8417 0.9822 1.00282 1.18651 1.46986 
18 0.02046 0.10946 0.16908 0.32158 0.51106 0.79819 0.82942 0.84153 0.99771 1.01217 1.17723 1.50559 1.66294 1.85829 3.32414 4.10633 4.35099 4.82636 
37 0.0092 0.06929 0.13751 0.17668 0.19298 0.32917 0.34185 0.51992 0.54209 0.66035 0.81059 0.83567 0.84578 1.0049 1.01832 1.18338 1.20081 1.3474 1.51615 1.54103 1.67154 1.86377 2.09408 2.21561 2.35327 2.65629 2.84019 3.00984 3.17864 3.32779 3.46253 3.61832 4.10887 4.3569 4.5311 4.67141 4.83105 
24 0.01736 0.10466 0.17233 0.32349 0.33654 0.5153 0.795 0.83037 0.84103 0.99863 1.00985 1.18117 1.22392 1.4754 1.53916 1.66708 1.85922 2.34885 2.83915 3.32414 3.46269 4.10544 4.35138 4.82676 
11 0.01551 0.10466 0.33562 0.48472 0.79128 0.84301 0.97334 1.00683 1.21665 1.46821 1.53845 
9 0.00806 0.10799 0.3346 0.79576 0.84042 0.97921 1.01016 1.21595 1.47316 
17 0.01624 0.10182 0.17823 0.3298 0.49005 0.56171 0.79283 0.83523 0.85268 0.98471 1.00514 1.18569 1.22205 1.47134 1.53133 3.4839 4.10892 
25 0.01761 0.09619 0.16624 0.31727 0.33091 0.50873 0.78621 0.82391 0.83531 0.9777 0.99678 1.17621 1.33881 1.46475 1.51457 1.66189 1.85173 2.34203 2.83223 3.18431 3.31787 3.4552 4.1001 4.34362 4.82049 
13 0.01191 0.10632 0.17584 0.32808 0.53624 0.79564 0.83316 0.85592 0.99978 1.01737 1.19148 1.47733 4.10743 
26 0.01339 0.10226 0.16906 0.32049 0.33462 0.51207 0.65802 0.79458 0.82789 0.83946 0.99629 1.01118 1.17665 1.21756 1.34303 1.50994 1.66648 1.85625 2.23361 2.34598 3.00338 3.32035 3.45643 4.10257 4.34875 4.825 
31 0.01274 0.10088 0.16403 0.1767 0.31726 0.32738 0.5084 0.65165 0.79597 0.82577 0.83613 0.9948 1.00667 1.17048 1.18948 1.33558 1.50456 1.65971 1.85229 2.07372 2.19821 2.34102 2.82793 2.99317 3.16892 3.31551 3.45106 3.59894 4.09937 4.34495 4.82067 
25 0.01905 0.09543 0.16284 0.3155 0.33589 0.50674 0.78517 0.82161 0.83265 0.98934 1.00105 1.17249 1.34031 1.46369 1.50708 1.65984 1.84976 2.33904 2.82798 3.17142 3.31589 3.45334 4.09714 4.34126 4.81782 
14 0.0189 0.11213 0.17479 0.32408 0.5431 0.80116 0.83092 0.87549 0.99856 1.1836 1.51178 1.6701 4.10694 4.82799 
14 0.02279 0.10988 0.17561 0.3267 0.79564 0.83118 0.99513 1.18318 1.47091 1.53904 1.67655 1.86256 4.10867 4.36175 
24 0.01798 0.1108 0.18321 0.33487 0.3737 0.53357 0.66847 0.80494 0.84205 0.86345 1.00965 1.18979 1.2203 1.36028 1.52668 1.9049 2.22811 2.66777 3.18727 3.33641 3.46924 4.11551 4.67368 4.85255 
28 0.01325 0.11685 0.17984 0.20156 0.33172 0.34624 0.52359 0.58254 0.66678 0.83558 0.84863 1.00967 1.18636 1.20992 1.36003 1.52436 1.67793 1.86807 2.22164 2.3584 2.84614 3.05331 3.19722 3.3373 3.4672 4.11327 4.36415 4.83668 
23 0.02762 0.10531 0.16501 0.31707 0.33381 0.50882 0.79616 0.8257 0.84071 0.99436 1.17305 1.33708 1.50448 1.66122 1.85179 2.20211 2.34119 2.82882 3.31547 3.45254 4.09814 4.34315 4.81939 
30 0.01609 0.10058 0.16926 0.18104 0.32164 0.33107 0.51326 0.7939 0.82959 0.83925 0.99761 1.00791 1.17615 1.19651 1.34104 1.4756 1.51555 1.66475 1.85688 2.20755 2.34636 2.83286 3.00267 3.17658 3.32122 3.4582 3.60439 4.10432 4.34918 4.82513 
33 0.00682 0.10249 0.16989 0.19905 0.32104 0.33594 0.51392 0.55561 0.65785 0.80757 0.83169 0.85259 0.99862 1.17727 1.2046 1.34478 1.5163 1.66652 1.85622 2.09096 2.21074 2.34618 2.65275 2.83682 3.00698 3.17397 3.32252 3.45856 3.61495 4.10366 4.34936 4.52205 4.82608 
23 0.00711 0.1033 0.16943 0.21386 0.32123 0.33709 0.5138 0.79923 0.82924 0.84073 0.99785 1.01222 1.1775 1.21857 1.34572 1.51463 1.66429 1.859 2.21221 2.35063 3.324 4.1062 4.82635 
14 0.01691 0.10995 0.17946 0.33423 0.53408 0.79921 0.83657 1.00073 1.1882 1.47603 1.52817 3.48122 4.11093 4.69255 
8 0.01214 0.11003 0.33661 0.79513 0.83545 0.98105 1.00781 1.47108 
10 0.0131 0.10564 0.33599 0.49446 0.79267 0.83321 0.97702 1.0027 1.46743 4.80903 
14 0.01718 0.11258 0.17929 0.32847 0.52498 0.80268 0.8354 0.86149 1.00276 1.02248 1.18727 1.52582 1.67541 1.87921 
8 0.00978 0.1091 0.1811 0.33394 0.79685 0.83599 0.99843 1.47035 
17 0.01937 0.11422 0.18657 0.33886 0.54221 0.80353 0.84671 0.99337 1.01385 1.19412 1.23 1.48218 1.53594 2.24526 2.67538 3.19177 3.47358 
23 0.00902 0.09941 0.16731 0.31866 0.33265 0.51058 0.79101 0.82595 0.83851 0.99422 1.00766 1.17624 1.46811 1.51856 1.66274 1.85292 2.3426 2.83175 3.31928 3.4555 4.10081 4.34481 4.82155 
33 0.07897 0.14479 0.15973 0.30616 0.3146 0.49501 0.50541 0.64313 0.7828 0.81757 0.8272 0.98666 0.99629 1.16279 1.21372 1.32706 1.46304 1.4993 1.65167 1.84331 2.06112 2.18903 2.33269 2.81743 2.98419 3.16028 3.30712 3.44404 3.58981 3.76349 4.09078 4.33546 4.8112 
8 0.01005 0.11528 0.34486 0.80337 0.8451 1.00394 1.03251 1.4825 
18 0.01229 0.1065 0.17278 0.32343 0.5159 0.79584 0.82964 0.84118 0.9983 1.01162 1.18229 1.47725 1.66527 1.85757 2.34829 4.10551 4.35123 4.82814 
17 0.01605 0.11077 0.18165 0.33417 0.54139 0.80012 0.83968 0.85915 1.00654 1.02745 1.1927 1.48002 1.53219 1.69126 2.24263 3.482 4.11577 
33 0.01276 0.10848 0.17141 0.18766 0.32291 0.33468 0.51478 0.53797 0.6569 0.8157 0.83439 0.85029 1.00082 1.01722 1.17857 1.20363 1.34234 1.51306 1.53923 1.66636 1.85875 2.20801 2.34809 2.83778 3.00487 3.17634 3.3226 3.45807 3.61821 4.10663 4.35793 4.67329 4.82861 
25 0.01632 0.10574 0.16755 0.31905 0.33326 0.51054 0.79708 0.82776 0.84363 0.99622 1.00972 1.1742 1.21844 1.34176 1.51255 1.66222 1.85427 2.20508 2.34412 2.8313 3.3207 3.45586 4.10216 4.34653 4.823 
13 0.01116 0.1066 0.17028 0.32258 0.79359 0.82733 0.85008 0.99728 1.17913 1.47442 1.85878 4.10335 4.35044 
34 0.01735 0.09875 0.17193 0.19232 0.32428 0.33882 0.5165 0.55336 0.65687 0.79493 0.83038 0.84211 0.99923 1.01417 1.17995 1.20693 1.34381 1.47823 1.51596 1.67033 1.86135 2.22064 2.34913 2.6538 2.84273 3.01249 3.1749 3.32428 3.45882 4.10473 4.35177 4.52947 4.66968 4.82848 
16 0.01615 0.11582 0.185 0.33862 0.53728 0.80735 0.84515 1.01274 1.19486 1.23597 1.48879 1.53154 1.70119 2.25966 3.47446 4.12122 
17 0.00847 0.09809 0.16521 0.31686 0.50825 0.78672 0.82227 0.84912 0.99072 1.17998 1.4625 1.65997 1.85086 2.34257 4.09902 4.34213 4.8191 
8 0.00856 0.10879 0.32309 0.79333 0.82962 0.99116 1.46731 4.81021 
24 0.01678 0.10078 0.17466 0.32652 0.33981 0.52093 0.79145 0.83142 0.8416 0.98064 1.00408 1.18179 1.21164 1.46998 1.51951 1.67272 1.86247 2.24033 2.35002 3.32695 3.46192 4.10649 4.35526 4.83205 
14 0.01878 0.10641 0.17458 0.32553 0.52001 0.7946 0.83088 0.85228 0.99943 1.18363 1.22645 1.47501 1.52199 2.24625 
16 0.00814 0.10178 0.17709 0.3291 0.52201 0.7966 0.83582 0.85475 1.00258 1.0219 1.18317 1.21792 1.48109 1.52465 2.23975 4.11121 
10 0.01729 0.10597 0.33137 0.4903 0.79251 0.83307 0.86464 0.98677 1.00668 1.46869 
13 0.02368 0.11384 0.1746 0.32503 0.52694 0.80265 0.83329 1.00062 1.18604 1.48381 1.54981 3.32872 4.1109 
30 0.01095 0.10258 0.16914 0.19541 0.32129 0.33227 0.51328 0.65957 0.79897 0.83011 0.84058 0.99866 1.01129 1.17652 1.21837 1.34064 1.5118 1.6647 1.85578 2.20608 2.34549 2.8332 2.99991 3.17392 3.32026 3.45765 3.60583 4.10419 4.34893 4.82484 
21 0.01568 0.10503 0.17639 0.32377 0.34101 0.52847 0.79525 0.83112 0.84478 0.99864 1.01799 1.18409 1.22322 1.47747 1.5198 1.67111 1.85915 2.24228 3.47018 4.10872 4.85953 
10 0.01187 0.10839 0.17992 0.33111 0.7957 0.83553 0.99911 1.18724 1.47093 4.11273 
16 0.01519 0.10672 0.17885 0.32866 0.5243 0.79545 0.83153 0.84576 0.99943 1.01364 1.18356 1.22977 1.47829 1.52799 1.67253 1.87082 
14 0.01539 0.11232 0.18373 0.33336 0.54217 0.80288 0.839 0.85332 1.00738 1.02638 1.19183 1.23426 1.52909 4.11452 
26 0.01633 0.0996 0.16319 0.31471 0.33175 0.50679 0.78976 0.82266 0.84007 0.99106 1.00936 1.17066 1.336 1.50139 1.65896 1.84932 2.20203 2.33962 2.82945 2.99519 3.16833 3.31619 3.45113 4.09706 4.34222 4.81867 
16 0.02007 0.11427 0.17914 0.33123 0.52904 0.80395 0.83948 1.00688 1.18682 1.2295 1.51892 1.68538 1.874 2.24819 3.4727 4.11286 
15 0.00848 0.10473 0.17793 0.32758 0.7978 0.83349 0.84475 1.00178 1.01479 1.18757 1.47863 1.526 1.67046 1.86329 4.11868 
8 0.0137 0.1094 0.4918 0.79329 0.83438 0.98413 1.01038 1.4699 
32 0.01128 0.11326 0.17724 0.20814 0.33027 0.35615 0.52135 0.5564 0.6612 0.8262 0.84173 1.00633 1.18438 1.21642 1.34956 1.52303 1.67906 1.87277 2.0929 2.22417 2.36729 2.66019 3.01601 3.1799 3.32848 3.46455 3.6257 3.7959 4.1111 4.36775 4.52866 4.83994 
10 0.0083 0.1013 0.21006 0.34032 0.79547 0.84026 0.97855 1.01081 1.22173 1.47161 
12 0.01861 0.10565 0.1819 0.33079 0.7918 0.83216 0.85357 0.98718 1.00446 1.19103 1.46968 1.53161 
45 0.00729 0.09144 0.16646 0.17532 0.19152 0.32314 0.33181 0.35239 0.51322 0.53035 0.6547 0.80547 0.83112 0.84027 0.87947 1.00001 1.01011 1.17551 1.18565 1.20859 1.34102 1.51025 1.52567 1.66535 1.68233 1.8588 1.87908 2.08213 2.20457 2.22923 2.34661 2.65033 2.83353 2.99873 3.17248 3.32134 3.45603 3.47188 3.60319 3.7855 4.10493 4.35075 4.51887 4.65378 4.82615 
16 0.0092 0.08619 0.18545 0.33558 0.5482 0.80353 0.8405 0.86012 1.00984 1.19365 1.23749 1.48957 1.53821 2.24778 3.48293 4.1191 
17 0.01437 0.10015 0.16865 0.31899 0.51006 0.7881 0.82512 0.84788 0.9915 1.18282 1.46377 1.66509 1.85244 2.34459 4.09978 4.34341 4.82045 
27 0.01182 0.09771 0.17133 0.3234 0.33419 0.49531 0.51727 0.79037 0.8279 0.83762 0.85583 0.99788 1.00753 1.1778 1.21164 1.34298 1.47135 1.5119 1.66682 1.86074 2.20808 2.34809 3.17611 3.32216 3.4586 4.10704 4.82964 
11 0.02032 0.10878 0.18217 0.33067 0.79514 0.83509 0.96359 1.00514 1.22747 1.4714 1.53469 
21 0.01057 0.09909 0.16253 0.31416 0.50474 0.78753 0.82214 0.83947 0.99017 1.00973 1.17115 1.33913 1.47373 1.65791 1.8483 2.338 2.8262 3.31403 4.09633 4.33994 4.81615 
25 0.01705 0.09938 0.17225 0.32437 0.33695 0.51501 0.78989 0.83053 0.84098 0.9781 1.0025 1.05244 1.18024 1.23218 1.46987 1.52087 1.67189 1.86098 2.34868 3.17774 3.32355 3.4609 4.106 4.35318 4.82825 
9 0.0149 0.10348 0.4797 0.7882 0.82545 0.97034 0.9984 1.46363 4.79896 
9 0.0241 0.11902 0.17572 0.32575 0.80151 0.83534 0.99966 1.18693 1.48448 
11 0.02405 0.12138 0.18127 0.33313 0.54412 0.81075 0.84202 1.00767 1.19082 1.52806 4.1147 
15 0.01358 0.10128 0.16667 0.3191 0.78776 0.82335 0.83777 0.99117 1.46254 1.51008 1.6747 1.85379 4.099 4.34423 4.82167 
14 0.01673 0.1108 0.17544 0.32636 0.52219 0.80061 0.83249 0.85198 0.99953 1.0221 1.21208 1.66958 4.11032 4.35439 
20 0.0111 0.09993 0.17506 0.32658 0.49301 0.53806 0.79251 0.82952 0.84074 0.99779 1.01053 1.18217 1.21505 1.47077 1.51552 1.55547 1.67128 3.46199 4.11085 4.84383 
37 0.01015 0.06436 0.13723 0.17853 0.19269 0.33152 0.34364 0.52221 0.544 0.66155 0.82182 0.8415 0.85927 1.00892 1.03653 1.18494 1.20049 1.34976 1.52047 1.54853 1.67716 1.87302 2.09576 2.21628 2.35682 2.6605 2.84444 3.01163 3.1808 3.33015 3.4654 3.61137 4.11195 4.36158 4.52734 4.66072 4.83535 
15 0.00733 0.10563 0.16973 0.3221 0.79347 0.82806 0.99284 1.01206 1.17716 1.47523 1.66753 1.8621 3.4601 4.10436 4.82552 
19 0.01885 0.10243 0.17397 0.32395 0.34114 0.51795 0.79274 0.82908 0.84031 0.99639 1.00765 1.18465 1.46922 1.52921 1.67014 1.86121 4.10653 4.35259 4.82849 
18 0.01266 0.10498 0.17318 0.32399 0.36449 0.51674 0.7958 0.8297 0.84193 0.99818 1.01401 1.18468 1.47593 1.52378 1.66551 1.86086 4.10958 4.35304 
21 0.01578 0.10859 0.16571 0.31773 0.50882 0.79826 0.82675 0.99315 1.01484 1.17257 1.34015 1.50649 1.6616 1.85396 2.20292 2.34495 3.31876 3.45332 4.10032 4.34701 4.8219 
16 0.01212 0.09721 0.16713 0.31481 0.50953 0.78519 0.82094 0.97021 0.99279 1.45939 1.51331 1.65831 1.8468 4.09842 4.33873 4.81742 
14 0.01405 0.10611 0.17694 0.332 0.52524 0.79495 0.83748 0.98114 1.00623 1.18484 1.22327 1.47269 3.47455 4.10836 
15 0.01339 0.10379 0.17745 0.32886 0.53178 0.79323 0.83341 0.85006 0.99854 1.01487 1.18882 1.47036 1.52361 2.24017 4.11473 
9 0.01009 0.11573 0.33238 0.79942 0.83587 0.99938 1.21702 1.4794 1.53707 
14 0.01784 0.11052 0.1744 0.32304 0.79606 0.82852 0.99515 1.2104 1.47357 1.53707 1.66968 1.85748 4.11407 4.35516 
8 0.01692 0.11665 0.33118 0.79963 0.83715 0.99774 1.01723 1.47792 
10 0.01244 0.10612 0.32637 0.79123 0.82891 0.84674 0.98171 1.00292 1.22205 1.47096 
12 0.02284 0.11953 0.18752 0.33924 0.56179 0.80992 0.84315 0.86988 1.0121 1.19783 1.5347 3.49315 
30 0.01517 0.10048 0.16413 0.17523 0.31714 0.32729 0.50826 0.65025 0.79499 0.82595 0.83656 0.99489 1.00532 1.17109 1.3352 1.5042 1.65953 1.85158 2.07176 2.19832 2.34118 2.82657 2.99254 3.16847 3.3158 3.45281 3.59797 4.09923 4.34385 4.8199 
20 0.02049 0.11176 0.18089 0.33188 0.36633 0.52593 0.8027 0.83994 1.00617 1.02852 1.18601 1.21686 1.48745 1.52121 1.68776 1.8796 3.18582 3.33327 3.46735 4.11429 
14 0.01678 0.09818 0.31757 0.33274 0.48083 0.78724 0.82566 0.83991 0.97125 1.00164 1.21387 1.46542 1.53393 4.80302 
14 0.01955 0.10301 0.17951 0.32748 0.36939 0.79089 0.8332 0.84951 0.97947 1.00406 1.18931 1.4685 1.52029 1.68419 
27 0.01703 0.10137 0.16948 0.18796 0.3229 0.33479 0.51488 0.79455 0.82964 0.83931 0.90135 0.99971 1.01053 1.17642 1.19501 1.47573 1.51441 1.66465 1.85829 2.2038 2.34859 3.18385 3.32632 3.46022 4.10909 4.35599 4.83187 
11 0.02024 0.11155 0.33326 0.79605 0.8356 0.85769 0.99863 1.01411 1.21436 1.47622 1.67297 
26 0.01257 0.09949 0.1743 0.19494 0.32638 0.33817 0.51898 0.79295 0.83157 0.84122 0.86608 1.00072 1.01048 1.18157 1.203 1.4723 1.52079 1.66867 1.86209 2.22294 2.35175 3.32702 3.46194 4.10801 4.3558 4.82977 
27 0.0127 0.09921 0.17079 0.20521 0.32301 0.33637 0.51484 0.66343 0.79448 0.82982 0.84142 0.99904 1.01425 1.17912 1.21676 1.34745 1.51072 1.54198 1.66842 1.85943 2.21615 2.34718 3.32214 3.45832 4.10428 4.35373 4.82617 
11 0.0103 0.10449 0.17769 0.32102 0.79121 0.82395 0.9915 1.46445 1.85225 4.34345 4.82758 
13 0.01484 0.10666 0.18099 0.33005 0.79312 0.83364 0.84769 0.98125 1.00484 1.18897 1.47119 1.52943 4.1092 
24 0.00853 0.10493 0.17113 0.32345 0.33888 0.51511 0.7976 0.83076 0.84418 0.99972 1.01805 1.17794 1.34293 1.51224 1.66914 1.85977 2.34691 2.83545 3.17961 3.32128 3.45787 4.10389 4.35104 4.82587 
6 0.02056 0.12367 0.79905 0.84403 1.01216 1.4741 
16 0.01106 0.10471 0.17232 0.32244 0.51478 0.79395 0.82889 0.84557 0.99759 1.0233 1.4708 1.51474 1.66748 1.85842 4.10421 4.34935 
22 0.01469 0.10267 0.16557 0.31693 0.50854 0.79122 0.8247 0.9913 1.00865 1.17589 1.34421 1.47653 1.51583 1.66028 1.85134 2.34199 2.82987 3.32154 3.4534 4.09941 4.34328 4.81988 
11 0.01292 0.1047 0.18559 0.33294 0.79144 0.83532 0.97426 1.00688 1.21552 1.4676 1.52368 
9 0.02108 0.11465 0.19405 0.79675 0.83374 0.98144 1.00474 1.20173 1.47826 
24 0.00719 0.09562 0.17375 0.32434 0.33755 0.51762 0.79366 0.83154 0.84378 0.9983 1.01139 1.18067 1.21305 1.47192 1.51613 1.67025 1.85996 2.35183 3.17614 3.32436 3.46255 4.1063 4.35312 4.82778 
16 0.01019 0.1031 0.17914 0.33163 0.54892 0.79617 0.83865 0.98172 1.00782 1.18668 1.22441 1.4736 1.54551 3.47324 4.11106 4.83978 
38 0.01937 0.11008 0.17498 0.18891 0.32572 0.33525 0.3674 0.51878 0.54144 0.66021 0.81634 0.83705 0.84867 1.00427 1.01757 1.18139 1.19514 1.22976 1.34577 1.52045 1.67005 1.86228 1.89212 2.21212 2.35132 2.66065 2.83837 3.01135 3.1787 3.32621 3.4634 3.61602 3.79655 4.10894 4.3568 4.52936 4.66328 4.83067 
23 0.01347 0.10375 0.17465 0.3261 0.33845 0.51798 0.79671 0.83208 0.84196 0.99991 1.01028 1.18075 1.20672 1.47572 1.5236 1.66988 1.8634 2.21455 3.32773 3.46284 4.10918 4.36208 4.83098 
26 0.00716 0.10857 0.17183 0.2076 0.32461 0.33865 0.51581 0.81343 0.83548 0.85627 1.00235 1.02593 1.1787 1.22761 1.34404 1.51838 1.6681 1.85982 2.20752 2.34799 2.83441 3.323 3.45998 4.10799 4.35256 4.82739 
10 0.02067 0.10506 0.32553 0.48999 0.7912 0.8313 0.97412 1.00208 1.46602 4.80351 
21 0.01835 0.10324 0.16718 0.31803 0.50973 0.79131 0.82556 0.84714 0.99335 1.1749 1.46824 1.52335 1.66319 1.85171 2.3424 3.17402 3.31924 3.45872 4.10046 4.34387 4.82111 
15 0.01079 0.10497 0.1773 0.33005 0.5969 0.79496 0.83783 0.98216 1.00891 1.18529 1.22629 1.47286 1.52291 3.46976 4.11435 
10 0.02049 0.10337 0.17507 0.32793 0.78916 0.83153 0.97182 1.00322 1.4642 4.10552 
22 0.01033 0.10177 0.17486 0.32526 0.34046 0.51872 0.7953 0.83097 0.84445 0.99923 1.01288 1.18331 1.21602 1.47579 1.52367 1.67107 1.86208 2.2434 3.47039 4.10844 4.36385 4.83163 
24 0.01256 0.09756 0.16818 0.32031 0.48674 0.51569 0.78857 0.82514 0.83598 0.98349 0.99947 1.17618 1.20332 1.46684 1.51266 1.66531 1.85719 2.21277 2.34773 3.32311 3.45515 4.10194 4.34813 4.82432 
32 0.01047 0.10132 0.17073 0.1821 0.32438 0.33442 0.51513 0.65852 0.80013 0.83268 0.843 1.00141 1.01246 1.17746 1.19704 1.34258 1.51223 1.55917 1.66789 1.85965 2.09517 2.2056 2.34841 2.83401 3.00461 3.17662 3.32283 3.45859 3.60601 4.10578 4.35157 4.82692 
32 0.0131 0.09494 0.16076 0.17508 0.31332 0.32427 0.50513 0.65094 0.78891 0.82182 0.83406 0.99072 1.00259 1.16839 1.19026 1.33256 1.50167 1.52879 1.65688 1.84803 2.07109 2.19746 2.33743 2.82376 2.99055 3.1648 3.31292 3.44885 3.59526 4.09543 4.34025 4.81625 
20 0.00675 0.08885 0.17227 0.32455 0.33986 0.49319 0.78761 0.82958 0.84106 0.97403 1.00114 1.18152 1.21672 1.46639 1.67402 1.86287 3.32589 3.46299 4.10639 4.3527 
25 0.01538 0.09557 0.16269 0.31297 0.32283 0.50522 0.78593 0.82291 0.8342 0.97794 0.99548 1.17251 1.33574 1.46454 1.51703 1.65792 1.8492 2.07126 2.20514 2.33975 2.82629 3.31611 4.09809 4.34127 4.81744 
15 0.01371 0.10194 0.16971 0.32026 0.51218 0.79023 0.82573 0.84101 0.99314 1.0093 1.17995 1.46848 1.66468 1.86174 4.10798 
18 0.0202 0.10985 0.18 0.33268 0.52873 0.79819 0.83668 0.85022 1.00492 1.02259 1.18773 1.22062 1.47926 1.53149 1.89496 2.24022 4.11059 4.37012 
33 0.01276 0.099 0.16641 0.17733 0.3187 0.32791 0.51113 0.65366 0.7945 0.82801 0.83767 0.99707 1.00728 1.17396 1.19991 1.33812 1.50054 1.52341 1.66197 1.85397 2.07704 2.20075 2.34408 2.65034 2.82987 2.99669 3.17164 3.31873 3.45553 3.60117 4.10243 4.34705 4.82308 
18 0.01704 0.10832 0.17505 0.32375 0.34963 0.53868 0.80004 0.83145 0.84758 0.99925 1.01743 1.18295 1.22453 1.52779 1.66714 2.21642 4.11101 4.83878 
29 0.00648 0.09584 0.1661 0.31761 0.32713 0.50957 0.65344 0.79129 0.82608 0.83645 0.99479 1.00616 1.17312 1.33719 1.47091 1.50993 1.66238 1.85323 2.20307 2.34223 2.82912 2.99561 3.16936 3.31699 3.45311 3.59966 4.10069 4.34566 4.82156 
17 0.00798 0.10501 0.16752 0.31666 0.50944 0.79545 0.82589 0.99327 1.17516 1.47314 1.53175 1.6594 1.8509 2.34211 4.10035 4.3425 4.8189 
14 0.02806 0.11504 0.17197 0.32111 0.79584 0.82819 0.87397 0.9953 1.19877 1.50289 1.85659 4.10737 4.34961 4.82718 

45
