# Supplementary material for: Deciphering the Contribution of Oriens-Lacunosum/Moleculare (OLM) Cells to Intrinsic θ Rhythms Using Biophysical Local Field Potential (LFP) Models
Source: eNeuro. 2018 Sep 4;5(4):ENEURO.0146-18.2018. doi: 10.1523/ENEURO.0146-18.2018 (PMC6140113; doi:10.1523/ENEURO.0146-18.2018)
Supplement: Supplementary file 2 — Supplementary Code. Download supplement 2, GZ file [file sup_enu-eN-NWR-0146-18-s02.gz › LFP_microcircuit-master/BC-380-gi-0-gi_SD-0-PV12913020-dSD6.6ms-gnSD0.21-gpv-3.0-gsb1.25-csb0.21-gbs1.25-cbs0.1344-spiketimes.txt]

16160

334


78 0.14389 0.14819 0.15168 0.30009 0.30389 0.30803 0.48661 0.49147 0.49475 0.6193 0.6242 0.62851 0.80939 0.81324 0.81651 0.98174 0.98535 0.99161 1.14629 1.15071 1.1576 1.31109 1.31643 1.32132 1.47922 1.48412 1.48781 1.64053 1.648 1.83647 1.83938 1.84412 2.04973 2.0529 2.1751 2.18142 2.32134 2.32464 2.32954 2.45807 2.46469 2.46857 2.61389 2.61865 2.62193 2.80491 2.80951 2.81288 2.96871 2.97412 2.97828 3.14149 3.14489 3.14923 3.2907 3.29542 3.30011 3.42353 3.42948 3.43573 3.57057 3.57518 3.58007 3.74519 3.74927 3.75262 4.07864 4.08161 4.32763 4.33013 4.48185 4.4856 4.48911 4.60601 4.61306 4.80077 4.80396 4.80698 
86 0.14442 0.14826 0.15184 0.30051 0.30426 0.30816 0.48729 0.49137 0.49447 0.49922 0.61885 0.62343 0.62726 0.80976 0.81348 0.81691 0.82077 0.98256 0.98539 0.99041 1.14662 1.15072 1.15702 1.31154 1.31528 1.32011 1.47958 1.48377 1.48769 1.64081 1.64837 1.65225 1.83726 1.83982 1.84379 2.0505 2.0531 2.05661 2.17567 2.18133 2.32215 2.32506 2.32884 2.45744 2.46425 2.46835 2.61409 2.61874 2.62225 2.80574 2.80987 2.81314 2.96924 2.97348 2.97733 3.14208 3.14529 3.14938 3.15401 3.29121 3.29479 3.30013 3.42394 3.4304 3.43443 3.5713 3.57526 3.57891 3.74602 3.74908 3.75284 4.07947 4.08211 4.08583 4.3283 4.33055 4.33385 4.48241 4.48557 4.48978 4.60644 4.61292 4.61925 4.8017 4.80459 4.80723 
31 0.16704 0.32481 0.51206 0.64419 0.83519 1.00546 1.17316 1.3382 1.50454 1.66716 1.85763 1.86423 2.07062 2.20208 2.34243 2.34792 2.48502 2.63837 2.82898 2.99313 3.16679 3.3183 3.45248 3.5934 3.60065 3.77064 4.09939 4.34733 4.50692 4.6339 4.82361 
0 
67 0.16699 0.1718 0.32084 0.32558 0.33331 0.5095 0.51342 0.52205 0.64114 0.64705 0.83152 0.83655 1.00238 1.00745 1.16793 1.17488 1.3322 1.33805 1.34929 1.50052 1.50625 1.66581 1.67073 1.85604 1.86169 1.87105 2.06998 2.077 2.19618 2.20599 2.34145 2.34613 2.35348 2.48369 2.49049 2.6363 2.64127 2.82684 2.83169 2.84533 2.99137 2.99656 3.16193 3.16681 3.17542 3.31204 3.31759 3.44834 3.45308 3.59265 3.59823 3.61918 3.76784 3.77137 3.78536 4.09822 4.1034 4.12109 4.34664 4.35185 4.50164 4.50694 4.62792 4.63705 4.82159 4.82537 4.83267 
0 
22 0.17196 0.32577 0.51358 0.83345 1.00685 1.17789 1.33884 1.67317 1.86254 2.34706 2.63935 2.83375 2.9997 3.17073 3.31817 3.45377 3.59676 3.77017 4.10509 4.34738 4.5069 4.82481 
80 0.15411 0.15804 0.16345 0.31089 0.31457 0.31837 0.49646 0.50077 0.50443 0.62962 0.63354 0.63749 0.81937 0.82344 0.82718 0.99137 0.99578 1.00049 1.15702 1.16172 1.16732 1.32075 1.32598 1.33032 1.4892 1.49382 1.49869 1.64988 1.65671 1.66044 1.84609 1.84981 1.85416 2.05935 2.06265 2.1842 2.18994 2.33144 2.33491 2.34002 2.46931 2.47436 2.47933 2.62513 2.62877 2.63258 2.81466 2.81891 2.82235 2.97843 2.98357 2.98913 3.15159 3.15541 3.15869 3.30065 3.30526 3.30971 3.43555 3.43943 3.44397 3.58062 3.58469 3.58965 3.75454 3.75886 3.76191 4.08838 4.09163 4.33708 4.33975 4.49176 4.49619 4.49976 4.61507 4.62282 4.62694 4.81074 4.8135 4.8178 
0 
53 0.15914 0.16388 0.31492 0.31945 0.50271 0.50773 0.63597 0.64021 0.82566 0.83013 0.99497 1.00002 1.16344 1.32749 1.33267 1.49524 1.50017 1.65954 1.66797 1.84853 1.855 2.06196 2.06789 2.19257 2.33494 2.34028 2.47717 2.4828 2.63006 2.63411 2.82133 2.82546 2.98533 2.99046 3.15769 3.16232 3.30649 3.31177 3.44163 3.44636 3.58603 3.59111 3.75989 3.76346 4.09052 4.09643 4.3393 4.34552 4.49815 4.50303 4.62534 4.81469 4.81948 
88 0.14468 0.14935 0.15254 0.30116 0.30488 0.30861 0.31289 0.48764 0.49267 0.49567 0.62034 0.62512 0.62891 0.81009 0.81398 0.81745 0.82309 0.98275 0.9864 0.99096 1.14716 1.15155 1.15687 1.31201 1.31764 1.3213 1.48024 1.48536 1.48861 1.64104 1.64892 1.65292 1.83747 1.84031 1.84456 2.05074 2.05398 2.05908 2.17603 2.18244 2.32238 2.32563 2.33002 2.45831 2.46511 2.46887 2.61452 2.61952 2.62255 2.80585 2.81066 2.81367 2.81907 2.96968 2.97536 2.97885 3.14264 3.14596 3.14997 3.15419 3.29173 3.29662 3.30047 3.424 3.4303 3.43468 3.57159 3.57635 3.58045 3.74617 3.75053 3.75346 4.07965 4.08258 4.08778 4.32862 4.33104 4.33678 4.4829 4.48679 4.48994 4.60694 4.61431 4.61891 4.80176 4.80491 4.80773 4.81195 
51 0.17713 0.18266 0.33322 0.33788 0.51953 0.52421 0.65283 0.65886 0.84253 0.84716 1.01205 1.01748 1.18256 1.34607 1.3593 1.51303 1.67692 1.68468 1.86749 1.8718 2.07908 2.08579 2.20999 2.35291 2.35886 2.49465 2.50439 2.64715 2.83798 2.84332 3.00197 3.01853 3.17479 3.17972 3.32616 3.33555 3.45931 3.46475 3.60313 3.60892 3.77799 3.78321 4.10774 4.11421 4.35605 4.36395 4.51478 4.52279 4.64382 4.83109 4.83582 
0 
130 0.14186 0.14515 0.14787 0.15022 0.15443 0.29798 0.30156 0.30411 0.30654 0.30962 0.48482 0.48828 0.49092 0.49306 0.49604 0.6158 0.61968 0.62287 0.62549 0.62846 0.80725 0.81061 0.81344 0.81556 0.81927 0.98006 0.98241 0.98543 0.98817 1.14408 1.14795 1.15125 1.15486 1.15907 1.30905 1.31229 1.31595 1.31867 1.32228 1.47708 1.48076 1.48372 1.48609 1.48987 1.63825 1.64433 1.64751 1.65063 1.65569 1.83478 1.83701 1.83956 1.84203 1.84628 2.04802 2.05024 2.05275 2.05569 2.17317 2.1772 2.18069 2.18719 2.31967 2.3223 2.3248 2.32753 2.45482 2.46069 2.46405 2.46672 2.47048 2.61158 2.61595 2.61858 2.6208 2.80327 2.80687 2.80933 2.81149 2.81505 2.96674 2.97034 2.9736 2.97588 3.13956 3.14239 3.14482 3.1474 3.15011 3.28861 3.29176 3.29493 3.29795 3.30089 3.42145 3.42711 3.42951 3.43292 3.43623 3.5688 3.57232 3.57486 3.57786 3.74351 3.74588 3.74872 3.75095 3.75371 4.07699 4.07928 4.08168 4.08449 4.32579 4.32785 4.33002 4.33322 4.47991 4.48273 4.48597 4.48803 4.49213 4.60393 4.60855 4.61208 4.6158 4.79924 4.80183 4.80389 4.80605 4.80962 
0 
61 0.15533 0.1597 0.16512 0.31264 0.31839 0.49905 0.50274 0.50785 0.63181 0.63713 0.8209 0.82552 0.83064 0.99286 0.99929 1.15892 1.16726 1.32402 1.33091 1.49181 1.49632 1.65409 1.65899 1.66594 1.84755 1.85405 2.06055 2.0688 2.18681 2.19727 2.33291 2.33889 2.47179 2.47699 2.48835 2.62692 2.63111 2.81756 2.82183 2.82703 2.98024 2.98519 3.15365 3.15911 3.30337 3.30995 3.4381 3.44447 3.58305 3.58852 3.75709 3.76222 4.0897 4.33852 4.34519 4.4937 4.49905 4.61806 4.62495 4.81248 4.81664 
66 0.16648 0.16959 0.17546 0.32222 0.32597 0.33256 0.50991 0.51334 0.64244 0.64654 0.83104 0.83458 0.83925 1.00064 1.00603 1.01353 1.16729 1.17379 1.33536 1.33951 1.50269 1.50631 1.6656 1.67046 1.6761 1.85665 1.86048 1.86532 2.069 2.07315 2.19743 2.20554 2.34186 2.34614 2.35419 2.48391 2.48828 2.63676 2.64007 2.8274 2.83114 2.83594 2.9926 2.99807 3.1624 3.1669 3.17161 3.3143 3.31832 3.44861 3.4528 3.59312 3.59875 3.76643 3.76987 4.09803 4.10216 4.34652 4.352 4.50357 4.50688 4.62993 4.63518 4.82093 4.82412 4.82869 
36 0.14977 0.15565 0.30628 0.49298 0.49927 0.62584 0.81459 0.82044 0.98638 1.15255 1.31654 1.48576 1.65254 1.8411 2.05437 2.18185 2.32656 2.4693 2.62126 2.81131 2.81748 2.97534 3.14687 3.15331 3.29642 3.43379 3.57704 3.74989 3.75572 4.08344 4.33209 4.48709 4.49339 4.61489 4.80592 4.81104 
4 1.01048 2.83698 3.17125 4.82718 
2 0.83194 2.82969 
0 
19 0.17075 0.3261 0.51251 0.64632 0.83538 1.17598 1.50645 2.07592 2.34827 2.63889 2.83257 2.99716 3.1682 3.31988 3.59742 3.76942 4.34882 4.50789 4.82407 
25 0.15963 0.31792 0.50284 0.6373 0.82455 0.99955 1.16338 1.49747 1.66033 1.85237 2.06486 2.33861 2.47801 2.63121 2.82164 2.98607 3.15945 3.3077 3.44377 3.58879 3.76217 4.34162 4.49887 4.62911 4.81506 
71 0.15449 0.15884 0.1646 0.3112 0.31535 0.31944 0.4982 0.50144 0.50481 0.63123 0.63546 0.81932 0.82363 0.82773 0.99129 0.99665 1.1575 1.16354 1.16823 1.3212 1.32659 1.33076 1.49075 1.49472 1.49927 1.65441 1.6588 1.66531 1.84589 1.85111 1.8553 2.05926 2.06356 2.18524 2.19067 2.33143 2.33556 2.47186 2.47605 2.48165 2.62601 2.6295 2.81623 2.81996 2.82464 2.98041 2.98409 3.15191 3.15653 3.16082 3.30127 3.30667 3.30991 3.43698 3.44195 3.58212 3.58611 3.75475 3.75921 3.76256 4.0883 4.09288 4.33693 4.34216 4.49195 4.49656 4.61532 4.62315 4.62879 4.8108 4.81399 
4 1.513 2.64578 3.77645 4.51285 
32 0.16804 0.32437 0.51097 0.51736 0.64505 0.83286 1.00544 1.17285 1.33683 1.50432 1.66761 1.8568 1.86261 2.07185 2.20231 2.34372 2.48521 2.63885 2.82893 2.83706 2.99351 3.16596 3.31679 3.45055 3.59421 3.76818 3.77905 4.09945 4.34722 4.50586 4.63415 4.82287 
35 0.1593 0.31303 0.31885 0.50095 0.63338 0.64042 0.82484 0.99277 0.99953 1.15896 1.1683 1.32765 1.49527 1.65906 1.84741 1.85505 2.06134 2.19131 2.33278 2.47663 2.62831 2.81973 2.98456 3.15369 3.15923 3.30743 3.4386 3.58524 3.75956 4.08988 4.33799 4.49693 4.62465 4.81254 4.81859 
57 0.15012 0.15503 0.30674 0.31125 0.493 0.49806 0.62571 0.63076 0.81609 0.82044 0.98802 0.99528 1.15329 1.16287 1.31767 1.3255 1.4858 1.49168 1.64648 1.65475 1.84287 1.84767 2.05607 2.05991 2.18144 2.18943 2.3278 2.33179 2.46583 2.47252 2.62152 2.62624 2.81113 2.81638 2.97519 2.9816 3.14814 3.15289 3.29698 3.30485 3.42973 3.43576 3.44248 3.57691 3.58187 3.75132 3.75666 4.08504 4.08858 4.33393 4.33704 4.4884 4.49433 4.61238 4.62176 4.80707 4.81046 
98 0.15395 0.15794 0.16105 0.16508 0.31066 0.31361 0.31719 0.32089 0.49691 0.50139 0.50447 0.50826 0.62957 0.63352 0.63706 0.82004 0.82349 0.82631 0.83014 0.99186 0.99608 0.99919 1.15691 1.16082 1.16534 1.16972 1.32141 1.32627 1.32973 1.4896 1.49406 1.4972 1.50169 1.64967 1.65639 1.65961 1.66412 1.8467 1.84977 1.85401 2.05997 2.06347 2.06865 2.18496 2.19017 2.19516 2.33178 2.33484 2.33838 2.46727 2.47309 2.47675 2.48114 2.62462 2.6285 2.63121 2.81495 2.81913 2.82212 2.82646 2.97901 2.98402 2.98677 3.15205 3.15522 3.15847 3.16229 3.30085 3.30507 3.30881 3.31292 3.43261 3.43861 3.44308 3.44776 3.58077 3.58484 3.58824 3.75521 3.7591 3.76202 4.08898 4.09225 4.09708 4.33798 4.34098 4.34538 4.49241 4.49674 4.49956 4.61549 4.62191 4.62555 4.63196 4.81117 4.81411 4.81729 4.82097 
24 0.16771 0.32534 0.5109 0.64466 0.83332 1.0028 1.17413 1.50624 1.67067 1.86084 2.07005 2.20059 2.3417 2.48428 2.82885 2.99137 3.16688 3.31967 3.59865 3.77006 4.10042 4.34705 4.509 4.82485 
57 0.16614 0.17094 0.32509 0.32987 0.51089 0.51472 0.64318 0.64793 0.83233 0.83587 1.00249 1.00784 1.17108 1.17717 1.33683 1.34185 1.50321 1.50724 1.66726 1.6756 1.85775 1.86333 2.07019 2.07568 2.19673 2.20365 2.34278 2.34761 2.35587 2.48418 2.48802 2.63717 2.64116 2.82865 2.83235 2.85733 2.99204 2.99592 3.16414 3.16815 3.31353 3.31846 3.44984 3.45391 3.59337 3.59775 3.76767 3.77199 4.09948 4.1041 4.34779 4.50376 4.50808 4.63077 4.63564 4.82239 4.82606 
39 0.16145 0.1679 0.31842 0.50513 0.51052 0.6377 0.82535 0.82907 0.99647 1.00282 1.16305 1.17106 1.33065 1.49907 1.66122 1.66838 1.85112 1.8571 2.06477 2.19484 2.33683 2.34246 2.47983 2.63333 2.8238 2.83056 2.9872 3.16019 3.31007 3.44564 3.58788 3.59975 3.76337 4.09359 4.34217 4.50056 4.62683 4.81742 4.824 
90 0.17743 0.18046 0.18431 0.33339 0.33679 0.33997 0.35275 0.5211 0.52375 0.5269 0.53344 0.65405 0.6576 0.6618 0.84257 0.84594 0.84936 1.01352 1.01755 1.02136 1.18126 1.18543 1.18949 1.34662 1.34988 1.35389 1.51397 1.5171 1.52112 1.67807 1.68145 1.68626 1.86773 1.87169 1.87519 1.88294 2.08095 2.08418 2.08868 2.2106 2.21589 2.35339 2.35672 2.36062 2.3674 2.49556 2.49889 2.50392 2.64798 2.65112 2.65582 2.83939 2.84223 2.84596 2.85409 3.00347 3.00631 3.01092 3.1749 3.17845 3.18136 3.1893 3.32568 3.32925 3.33279 3.45999 3.46379 3.46777 3.60452 3.60778 3.61213 3.77841 3.78158 3.78444 3.7917 4.10992 4.11319 4.11799 4.35856 4.36151 4.36598 4.51508 4.51851 4.52213 4.64461 4.64992 4.83283 4.83558 4.83872 4.84356 
77 0.15293 0.1573 0.16321 0.30893 0.31241 0.31687 0.49546 0.50014 0.5043 0.62773 0.63258 0.63689 0.81857 0.82296 0.82625 0.9904 0.99482 1.15531 1.16039 1.16729 1.32012 1.32531 1.33247 1.48813 1.49297 1.49895 1.649 1.65618 1.65999 1.84521 1.84947 1.85448 2.05845 2.06223 2.18397 2.18972 2.33024 2.33373 2.34022 2.46604 2.47251 2.47611 2.62211 2.62685 2.63008 2.81374 2.81819 2.823 2.97756 2.98283 3.15046 3.15406 3.15794 3.29947 3.3043 3.30898 3.43201 3.43768 3.44207 3.57933 3.58379 3.58998 3.75379 3.75836 3.76323 4.0874 4.09116 4.33629 4.34015 4.49075 4.49552 4.61459 4.62115 4.62931 4.80959 4.81294 4.81787 
53 0.15433 0.15897 0.31041 0.31584 0.49779 0.50232 0.63055 0.63596 0.81794 0.82295 0.83049 0.9908 0.99782 1.15713 1.32163 1.3277 1.49031 1.49488 1.65538 1.66333 1.84532 1.85108 2.05875 2.06621 2.18732 2.33071 2.33652 2.47195 2.47779 2.62586 2.62997 2.81559 2.81999 2.9799 2.98483 3.15121 3.15685 3.30092 3.30734 3.43645 3.44317 3.58123 3.58673 3.75437 3.7594 4.08768 4.33634 4.49153 4.49636 4.61859 4.62575 4.81032 4.81454 
32 0.15459 0.30998 0.49738 0.63041 0.81998 0.98973 1.15714 1.32187 1.49017 1.65492 1.84416 2.05745 2.1876 2.32982 2.47266 2.62537 2.81527 2.9797 3.15062 3.15861 3.30083 3.43626 3.58093 3.75321 3.759 4.08656 4.33505 4.49082 4.49724 4.62188 4.80926 4.81508 
30 0.16425 0.32028 0.50927 0.64086 0.82828 0.83348 0.99959 1.16759 1.33406 1.50099 1.66447 1.85478 1.86377 2.06743 2.19691 2.34032 2.48184 2.63532 2.82599 2.99047 3.16144 3.31211 3.44737 3.59124 3.76478 4.09655 4.34512 4.50132 4.63063 4.81998 
82 0.14527 0.14956 0.15326 0.30147 0.3051 0.30907 0.48806 0.49272 0.49618 0.62067 0.62509 0.6293 0.81081 0.81468 0.81823 0.82342 0.9832 0.987 0.99173 1.14767 1.15176 1.15744 1.31255 1.31756 1.32175 1.48066 1.48522 1.48898 1.64189 1.64848 1.65231 1.83793 1.84096 1.8453 2.05118 2.05455 2.1765 2.18237 2.18976 2.32279 2.32611 2.33056 2.45959 2.46508 2.46951 2.61529 2.61963 2.62306 2.80637 2.81078 2.8143 2.97012 2.97507 2.97883 3.14293 3.14627 3.15041 3.29211 3.29658 3.30096 3.42491 3.43037 3.43518 3.572 3.57644 3.58096 3.74661 3.75077 3.7541 4.08008 4.08315 4.32906 4.33174 4.48332 4.48711 4.49063 4.60742 4.61418 4.61876 4.80223 4.80546 4.80855 
142 0.13728 0.14047 0.14316 0.14537 0.14837 0.29339 0.29682 0.29931 0.30167 0.30394 0.48019 0.48349 0.48623 0.48827 0.49061 0.49474 0.61148 0.61516 0.61814 0.62069 0.62288 0.62751 0.80265 0.80588 0.80866 0.81076 0.8132 0.81709 0.97545 0.97784 0.98072 0.98333 0.98683 1.1395 1.14317 1.14635 1.14934 1.15283 1.30444 1.30756 1.31121 1.31359 1.31648 1.47248 1.47596 1.47897 1.48121 1.48416 1.63368 1.63936 1.64249 1.64491 1.64891 1.83016 1.8324 1.83477 1.83725 1.83979 2.0434 2.04564 2.04801 2.05082 2.16857 2.17232 2.17594 2.17977 2.31504 2.31764 2.32003 2.32266 2.32593 2.45028 2.45568 2.45894 2.46152 2.46418 2.60698 2.61108 2.61374 2.6159 2.61896 2.79864 2.80206 2.80462 2.80667 2.80942 2.81316 2.96213 2.96554 2.96887 2.97093 2.97474 3.13496 3.13776 3.14008 3.14263 3.14466 3.14823 3.28406 3.28714 3.29029 3.29306 3.29548 3.41684 3.42217 3.42454 3.42731 3.42988 3.56419 3.56755 3.57016 3.57284 3.57632 3.7389 3.74133 3.74404 3.74621 3.74819 4.07236 4.07467 4.07693 4.07964 4.32119 4.32324 4.32529 4.32841 4.4753 4.47808 4.48123 4.48325 4.48578 4.59933 4.60339 4.60712 4.6102 4.61496 4.7946 4.79717 4.79917 4.80131 4.80392 4.99802 
35 0.1538 0.15906 0.31045 0.49672 0.5016 0.63004 0.81848 0.824 0.99065 1.15679 1.32074 1.48964 1.49618 1.65387 1.84536 2.0586 2.18589 2.33078 2.47075 2.47665 2.6251 2.81523 2.97901 2.98463 3.15108 3.30057 3.3094 3.43645 3.58089 3.75404 4.08767 4.33636 4.49136 4.61879 4.81015 
0 
60 0.17478 0.17899 0.33092 0.33485 0.34642 0.51864 0.52258 0.65126 0.65503 0.84085 0.84544 1.01089 1.01557 1.17974 1.18467 1.34384 1.34821 1.51091 1.51675 1.67474 1.68221 1.86526 1.87004 1.87848 2.07815 2.08408 2.20764 2.35103 2.35717 2.36791 2.49328 2.49925 2.64531 2.65043 2.83697 2.84197 3.00089 3.00827 3.17289 3.17647 3.18492 3.32352 3.3272 3.4575 3.46259 3.6021 3.60778 3.77587 3.78046 4.10613 4.1114 4.35487 4.36037 4.51293 4.51752 4.64194 4.65156 4.82983 4.83347 4.83786 
92 0.17762 0.18042 0.18516 0.33311 0.33633 0.3404 0.35232 0.52035 0.52335 0.52717 0.53771 0.65271 0.65634 0.66011 0.84261 0.84541 0.84921 1.01224 1.01652 1.02179 1.03539 1.18079 1.18532 1.18948 1.34494 1.34859 1.35207 1.51367 1.51728 1.52189 1.67733 1.68159 1.68688 1.86743 1.87108 1.87483 1.88277 2.07985 2.08338 2.088 2.2087 2.21354 2.2204 2.35228 2.35641 2.36079 2.36739 2.49593 2.50034 2.50626 2.64809 2.65079 2.65625 2.83939 2.84259 2.84645 3.00304 3.00632 3.01066 3.17328 3.17717 3.18015 3.18674 3.32418 3.32786 3.33111 3.45867 3.4627 3.4666 3.60358 3.60774 3.61265 3.77816 3.78116 3.78495 3.79762 4.10895 4.11222 4.11849 4.35716 4.36015 4.36456 4.51524 4.51805 4.52219 4.64285 4.64738 4.66062 4.83197 4.83471 4.83828 4.84342 
1 1.00522 
1 3.77485 
54 0.15862 0.16219 0.31439 0.31865 0.50224 0.50559 0.63431 0.63879 0.82296 0.82693 0.8313 0.99485 1.0003 1.16076 1.16795 1.32575 1.33096 1.49454 1.49858 1.6591 1.66462 1.84931 1.8546 2.06268 2.18941 2.19889 2.33455 2.34008 2.47601 2.4799 2.62957 2.63288 2.82001 2.82333 2.98363 2.98747 3.15526 3.15981 3.30501 3.31007 3.44016 3.44495 3.58573 3.59024 3.75882 3.76291 4.09181 4.34015 4.49592 4.49997 4.6212 4.62726 4.81418 4.81735 
80 0.14496 0.14931 0.15268 0.3015 0.30508 0.30883 0.48799 0.49258 0.49575 0.62059 0.625 0.62884 0.81053 0.81431 0.81771 0.98295 0.9869 0.99132 1.14788 1.15192 1.15689 1.31259 1.31775 1.32152 1.48072 1.48544 1.48883 1.64168 1.64872 1.65282 1.83769 1.84084 1.84478 2.05094 2.05437 2.17652 2.18231 2.32263 2.32596 2.33015 2.45951 2.46509 2.46903 2.61546 2.61965 2.62284 2.80625 2.81065 2.81385 2.97016 2.97539 2.97903 3.14289 3.14627 3.14995 3.29204 3.29651 3.30045 3.42472 3.43016 3.43489 3.57192 3.57633 3.58037 3.74633 3.75052 3.75354 4.07985 4.08299 4.32879 4.33157 4.48324 4.48744 4.49043 4.60744 4.614 4.61897 4.802 4.80517 4.8082 
0 
27 0.17509 0.32616 0.5137 0.64747 0.83448 1.0075 1.17673 1.34018 1.50825 1.67072 1.86259 2.07559 2.34685 2.35641 2.4889 2.63947 2.83255 2.99724 3.16846 3.3188 3.45333 3.6 3.77088 4.10398 4.50776 4.63665 4.82514 
30 0.15883 0.31622 0.50177 0.63511 0.82407 0.99545 1.1642 1.32743 1.49476 1.65909 1.84984 2.06161 2.19218 2.33402 2.34434 2.47627 2.62912 2.81987 2.98398 3.15686 3.30743 3.44175 3.58473 3.75945 4.09037 4.33822 4.49631 4.62608 4.81344 4.82013 
56 0.15264 0.15791 0.309 0.31409 0.49516 0.50015 0.62828 0.63377 0.81806 0.82299 0.98963 0.99564 1.15533 1.16244 1.31957 1.32566 1.48779 1.49333 1.6502 1.65645 1.84436 1.84967 2.05761 2.06245 2.18369 2.19077 2.32965 2.33492 2.46818 2.47432 2.62332 2.62823 2.81344 2.81853 2.97725 2.98292 3.14981 3.15532 3.29928 3.30561 3.43279 3.43777 3.57913 3.58449 3.75304 3.75848 4.08663 4.09146 4.33539 4.34058 4.49013 4.49564 4.61419 4.62281 4.809 4.81305 
32 0.16589 0.32247 0.32908 0.50987 0.64279 0.83107 1.00402 1.17292 1.33467 1.50245 1.66583 1.67275 1.85696 1.86145 2.06932 2.2023 2.3415 2.34972 2.48547 2.63645 2.82799 2.99107 3.16402 3.31465 3.44954 3.59433 3.76727 4.09904 4.34637 4.5045 4.63272 4.82135 
96 0.1765 0.17953 0.18343 0.3325 0.33573 0.33884 0.34515 0.52051 0.52327 0.52658 0.53256 0.65261 0.65634 0.66038 0.84185 0.84486 0.84828 0.85431 1.01271 1.01646 1.02046 1.02755 1.18029 1.18453 1.18824 1.34522 1.34839 1.35168 1.36454 1.51361 1.51676 1.5211 1.67699 1.68069 1.6853 1.86729 1.87093 1.87424 1.88139 2.07957 2.08267 2.08745 2.20958 2.21466 2.22521 2.35254 2.35583 2.36007 2.36552 2.49465 2.49836 2.50309 2.64715 2.64993 2.65487 2.83858 2.84129 2.8449 2.84988 3.00251 3.00544 3.00975 3.17412 3.17727 3.18037 3.18611 3.32549 3.32839 3.33195 3.45835 3.46219 3.46592 3.60437 3.6082 3.613 3.77722 3.78025 3.78357 3.78944 4.10843 4.11155 4.11631 4.13241 4.35718 4.36023 4.3652 4.51347 4.51691 4.5205 4.52711 4.64325 4.64803 4.83226 4.83492 4.83823 4.84345 
66 0.15779 0.1615 0.16727 0.31433 0.31846 0.50194 0.50522 0.51019 0.63436 0.63892 0.82243 0.82634 0.82957 0.99429 0.99881 1.00355 1.16061 1.16563 1.1717 1.32494 1.33036 1.49416 1.49846 1.65879 1.66234 1.84909 1.85364 2.06215 2.06592 2.19006 2.19451 2.33427 2.33903 2.34967 2.47563 2.47922 2.62926 2.6328 2.8198 2.82333 2.82836 2.98368 2.98734 3.15522 3.15995 3.1654 3.30528 3.31046 3.44042 3.44516 3.58502 3.58868 3.59623 3.75866 3.76323 4.09114 4.09515 4.33965 4.34373 4.4954 4.49989 4.61986 4.62617 4.8139 4.81714 4.823 
33 0.16778 0.32418 0.50888 0.51402 0.64148 0.83289 1.00191 1.16838 1.17657 1.33429 1.50239 1.66768 1.85658 1.86422 2.07012 2.19857 2.34148 2.4834 2.63598 2.82854 2.99103 3.16228 3.16742 3.31388 3.44895 3.59229 3.76604 3.77169 4.09865 4.34633 4.50411 4.63146 4.82177 
16 0.16486 0.51024 0.82956 1.00284 1.17358 1.49993 2.48133 2.63426 2.82641 3.45098 3.59327 3.76526 4.09676 4.34445 4.50309 4.81965 
38 0.15497 0.31131 0.499 0.50542 0.6323 0.82151 0.82688 0.99142 1.1577 1.32138 1.33085 1.49042 1.65614 1.84592 2.05912 2.18535 2.33137 2.47316 2.62675 2.81788 2.98011 2.98647 3.15209 3.15902 3.30138 3.30962 3.43767 3.44493 3.58181 3.75469 3.76135 4.08812 4.33684 4.49194 4.49978 4.61572 4.81078 4.81753 
111 0.14474 0.14852 0.15129 0.15418 0.30086 0.30426 0.30743 0.3102 0.48747 0.49147 0.49396 0.49657 0.50053 0.61983 0.62364 0.62655 0.6294 0.81008 0.81348 0.81665 0.81912 0.98268 0.98548 0.989 0.99292 1.14695 1.1507 1.15456 1.15828 1.31182 1.31537 1.3189 1.3221 1.47992 1.48383 1.48685 1.48965 1.64126 1.6476 1.65049 1.65389 1.83739 1.83991 1.84312 1.84643 2.05064 2.05324 2.05606 2.17593 2.18099 2.18432 2.32227 2.32507 2.32808 2.33164 2.45819 2.46373 2.46714 2.46985 2.47479 2.61446 2.61867 2.62162 2.62419 2.80584 2.80985 2.8125 2.81525 2.82033 2.9695 2.97363 2.97662 2.97995 3.14233 3.14537 3.14858 3.15106 3.29155 3.29503 3.29865 3.30147 3.42422 3.42991 3.43301 3.43602 3.57146 3.57533 3.57804 3.58128 3.74616 3.74935 3.75221 3.7545 4.07958 4.08217 4.08517 4.32854 4.33073 4.33374 4.48267 4.48565 4.48905 4.4916 4.60677 4.61241 4.61642 4.62057 4.80175 4.80457 4.80688 4.80969 
34 0.15091 0.30736 0.49334 0.62657 0.63504 0.81636 0.82346 0.98797 1.1535 1.31766 1.32644 1.48601 1.495 1.65216 1.84266 2.0559 2.1816 2.32796 2.4664 2.47368 2.62161 2.81157 2.9754 3.14809 3.29749 3.43379 3.57747 3.75135 3.75914 4.08495 4.33366 4.48835 4.61252 4.80726 
41 0.15397 0.30925 0.31696 0.49679 0.50218 0.62962 0.81898 0.82344 0.98929 1.15548 1.16494 1.32004 1.32714 1.48947 1.49677 1.65527 1.84383 1.85182 2.05709 2.18648 2.32933 2.47221 2.62455 2.81461 2.82066 2.97924 3.1501 3.15709 3.29955 3.30712 3.4367 3.58038 3.75303 3.75857 4.08617 4.33479 4.48994 4.4957 4.61727 4.8088 4.81425 
4 0.16444 0.82886 1.66531 4.62966 
64 0.14388 0.14826 0.30019 0.30425 0.30884 0.4864 0.49081 0.49506 0.61946 0.62371 0.62965 0.80927 0.81378 0.81865 0.98096 0.98578 1.14661 1.15225 1.31087 1.31653 1.47912 1.48397 1.64215 1.64802 1.8357 1.83979 2.04892 2.0527 2.17509 2.18156 2.32089 2.32471 2.45964 2.46558 2.61458 2.61886 2.80464 2.80907 2.81448 2.96862 2.97379 3.14112 3.14528 3.14917 3.29052 3.296 3.42544 3.43059 3.57038 3.57468 3.74432 3.74879 3.75223 4.07794 4.08165 4.32676 4.33014 4.48141 4.48619 4.60598 4.61406 4.80018 4.80339 4.80766 
30 0.1779 0.33249 0.51963 0.65151 0.84125 1.01416 1.18387 1.3458 1.51403 1.68323 1.86799 2.07695 2.21344 2.35611 2.50012 2.64453 2.83983 2.99984 3.17485 3.32405 3.45857 3.60765 3.77707 4.10582 4.35401 4.3706 4.51302 4.64342 4.831 4.84234 
33 0.1696 0.32653 0.51313 0.5186 0.64579 0.83579 0.84159 1.0044 1.01192 1.17299 1.33966 1.50637 1.66978 1.85947 1.86565 2.07282 2.20069 2.34567 2.48783 2.6416 2.83128 2.83904 2.99576 3.16829 3.31874 3.45347 3.59711 3.77268 4.10186 4.34965 4.50832 4.63558 4.82525 
28 0.15739 0.31395 0.50039 0.63388 0.8224 0.9952 1.16241 1.32592 1.4936 1.65809 1.84734 2.06062 2.19015 2.33402 2.47487 2.62828 2.81841 2.98332 3.15453 3.30561 3.4405 3.5842 3.75799 4.08906 4.33705 4.49534 4.62484 4.81223 
30 0.16365 0.32001 0.50739 0.64028 0.82933 0.99957 1.16753 1.33283 1.50011 1.66412 1.85389 2.06644 2.19678 2.33898 2.4814 2.63447 2.82526 2.8326 2.98947 3.16224 3.31264 3.44588 3.58991 3.76549 4.09526 4.344 4.50263 4.63088 4.81902 4.82557 
6 0.16526 0.32492 0.83135 1.00501 1.67002 1.85928 
27 0.1668 0.32091 0.50773 0.64272 0.82928 1.16885 1.33307 1.50006 1.66822 1.85596 2.06663 2.1967 2.34138 2.48297 2.63366 2.82513 2.98887 3.16152 3.3124 3.44791 3.59064 3.76439 4.0952 4.34222 4.50085 4.62942 4.81811 
29 0.16289 0.31985 0.50693 0.63984 0.82742 0.83252 0.99979 1.16934 1.33403 1.49939 1.66115 1.85182 1.85755 2.06575 2.19964 2.33787 2.48029 2.6327 2.82415 2.98795 3.16154 3.31258 3.44675 3.58837 3.76379 4.09459 4.34239 4.50083 4.81745 
55 0.17725 0.18214 0.33371 0.33796 0.51985 0.52399 0.65216 0.65632 0.84228 0.84683 1.01453 1.01984 1.18383 1.34607 1.35134 1.51184 1.51628 1.67656 1.68394 1.86733 1.87193 2.07881 2.08346 2.20931 2.35245 2.35892 2.49309 2.49842 2.64616 2.6498 2.83778 2.84271 3.00166 3.00691 3.17472 3.1783 3.32464 3.32847 3.4589 3.46321 3.60371 3.60882 3.77796 3.78137 4.10754 4.11218 4.35626 4.36152 4.51371 4.51779 4.6424 4.6503 4.83143 4.83575 4.8444 
79 0.1553 0.15847 0.16384 0.31177 0.3158 0.32011 0.49895 0.50176 0.50542 0.63177 0.63483 0.63902 0.81966 0.82304 0.8255 0.82932 0.99141 0.99558 1.0003 1.15785 1.16256 1.16781 1.32146 1.32644 1.33067 1.49133 1.49456 1.49946 1.65628 1.65904 1.66526 1.84621 1.85008 1.85432 2.05943 2.06282 2.18587 2.19048 2.33184 2.33544 2.34158 2.47232 2.47576 2.4811 2.62672 2.6297 2.81699 2.8201 2.82543 2.98011 2.98399 2.98987 3.15251 3.15697 3.16061 3.30138 3.3058 3.30917 3.4378 3.44145 3.44748 3.58245 3.58538 3.59118 3.75487 3.75894 3.76184 4.08856 4.09188 4.33733 4.34018 4.49229 4.49648 4.49973 4.61638 4.62401 4.81124 4.81411 4.81839 
37 0.16859 0.32511 0.51137 0.64492 0.83373 0.83994 1.002 1.00825 1.17227 1.1782 1.33628 1.3444 1.50511 1.6674 1.85989 1.87356 2.07192 2.20012 2.34482 2.48591 2.63927 2.82907 2.83511 2.9938 3.16588 3.17088 3.31705 3.44992 3.45649 3.59474 3.76963 4.10084 4.34835 4.50627 4.63515 4.82256 4.82796 
71 0.16252 0.16527 0.17086 0.318 0.32166 0.32491 0.50578 0.50907 0.51505 0.63795 0.6416 0.82716 0.83028 0.83397 0.99784 1.00246 1.00696 1.16393 1.16931 1.17298 1.32814 1.33244 1.33614 1.49801 1.50122 1.6621 1.66614 1.67264 1.8524 1.85648 1.85985 2.06569 2.06994 2.19459 2.1997 2.33793 2.34205 2.34751 2.4791 2.48253 2.49321 2.63287 2.63561 2.82326 2.82639 2.83136 2.98764 2.99031 3.15884 3.16276 3.16652 3.30969 3.3134 3.44395 3.44828 3.58814 3.59211 3.59973 3.76248 3.76602 4.09442 4.09869 4.34291 4.3465 4.4988 4.50245 4.62498 4.62995 4.81733 4.81998 4.82462 
3 1.84753 4.33738 4.81368 
100 0.1467 0.15126 0.15404 0.15922 0.30295 0.30685 0.31013 0.31373 0.48939 0.49429 0.49708 0.50057 0.62225 0.62701 0.6305 0.81238 0.81646 0.81929 0.82349 0.98442 0.98839 0.99195 1.14918 1.15368 1.15789 1.16198 1.31387 1.31949 1.32276 1.48208 1.48721 1.48998 1.49496 1.64287 1.65037 1.65359 1.65897 1.83916 1.84209 1.84558 1.85024 2.05242 2.0556 2.05926 2.17782 2.1841 2.19031 2.32406 2.32738 2.33097 2.46034 2.46709 2.47021 2.47467 2.61676 2.62161 2.62429 2.80758 2.81237 2.81504 2.81927 2.97153 2.97711 2.97997 3.14438 3.14777 3.15137 3.15473 3.29345 3.29854 3.30185 3.30545 3.42585 3.432 3.43588 3.43954 3.57332 3.57808 3.58171 3.74785 3.75218 3.75486 3.75968 4.08134 4.08418 4.08778 4.3303 4.33262 4.33708 4.48467 4.48915 4.49167 4.49788 4.60872 4.61537 4.61941 4.80346 4.80664 4.80931 4.813 
0 
56 0.14723 0.15242 0.30342 0.30841 0.48962 0.49471 0.62269 0.62805 0.81267 0.81799 0.98439 0.99189 1.14998 1.15719 1.31429 1.32094 1.48243 1.48817 1.64605 1.65301 1.83913 1.84462 2.05235 2.05709 2.17823 2.18905 2.32422 2.32893 2.46373 2.47019 2.61808 2.62294 2.8078 2.81303 2.97188 2.97784 3.14449 3.14982 3.29381 3.30052 3.42936 3.43611 3.57356 3.57866 3.74774 3.75326 4.08133 4.086 4.33018 4.33438 4.48483 4.49051 4.6091 4.61939 4.8035 4.80719 
98 0.1607 0.16401 0.16739 0.31748 0.32086 0.32388 0.50251 0.50686 0.50963 0.51308 0.63626 0.63958 0.64283 0.64772 0.82641 0.82982 0.83265 0.83682 0.99753 1.0009 1.00449 1.16315 1.16703 1.17061 1.17441 1.32748 1.33229 1.33541 1.33971 1.49567 1.4998 1.503 1.66022 1.66368 1.66791 1.85224 1.85505 1.85873 2.06553 2.06863 2.07215 2.19084 2.19565 2.19992 2.33744 2.34036 2.34382 2.35034 2.47727 2.48111 2.48426 2.63176 2.63467 2.63725 2.82046 2.82478 2.82761 2.83147 2.98516 2.98935 2.99177 2.99634 3.15778 3.16127 3.16431 3.16765 3.30737 3.31169 3.31476 3.31835 3.44329 3.44657 3.44963 3.58701 3.59049 3.59408 3.60296 3.76094 3.7646 3.7674 3.77138 4.09448 4.09704 4.10069 4.15039 4.34332 4.34577 4.35085 4.49816 4.50234 4.50491 4.62247 4.62742 4.63079 4.63665 4.8172 4.81975 4.8235 
61 0.15544 0.16005 0.31248 0.31736 0.4989 0.5034 0.50835 0.63239 0.63755 0.82184 0.82591 0.83065 0.99242 0.99884 1.15846 1.16437 1.32217 1.32805 1.49034 1.49569 1.65503 1.65955 1.84725 1.85247 2.06039 2.0651 2.18637 2.19245 2.33249 2.33762 2.47194 2.47763 2.62661 2.6313 2.81568 2.82091 2.82638 2.97992 2.98534 3.15317 3.15827 3.16339 3.30191 3.30825 3.4385 3.44333 3.58154 3.58621 3.75591 3.76142 4.08955 4.09424 4.33836 4.34404 4.49271 4.49817 4.62095 4.62591 4.81213 4.8155 4.82102 
45 0.1608 0.16431 0.31638 0.32066 0.50423 0.5084 0.63662 0.64243 0.8249 0.8283 0.99585 1.00204 1.16191 1.16894 1.32872 1.33291 1.49697 1.50141 1.661 1.85116 1.85652 2.06478 2.1926 2.33711 2.47794 2.48413 2.63172 2.82251 2.82899 2.98666 3.15747 3.16195 3.30859 3.31222 3.44229 3.44901 3.58757 3.76152 3.76505 4.09326 4.34157 4.49983 4.62676 4.81594 4.81911 
8 0.17331 0.51563 2.07507 2.83567 3.45614 3.77224 4.35216 4.50787 
66 0.18052 0.18503 0.33648 0.3403 0.52347 0.52736 0.53514 0.65578 0.66011 0.8458 0.85016 1.01621 1.02097 1.03182 1.18428 1.18967 1.34875 1.35319 1.51649 1.52092 1.68049 1.68644 1.87025 1.87503 1.88261 2.08294 2.08723 2.21354 2.22476 2.35729 2.36283 2.37396 2.49816 2.50307 2.65036 2.65395 2.84207 2.84672 2.86125 3.00574 3.01061 3.1768 3.18059 3.18576 3.32776 3.33162 3.34142 3.46237 3.46672 3.60721 3.61247 3.78154 3.78505 3.79358 4.1117 4.11603 4.36013 4.36496 4.51757 4.52107 4.53046 4.6464 4.65455 4.83523 4.83909 4.84555 
34 0.16507 0.32013 0.50808 0.51478 0.64138 0.83045 1.00006 1.16772 1.17603 1.33413 1.50157 1.66483 1.85498 2.06734 2.20713 2.34026 2.48294 2.63579 2.82624 2.83347 2.99062 3.16134 3.16776 3.31349 3.44918 3.59188 3.76559 3.77125 4.09631 4.34471 4.50322 4.63161 4.81953 4.8246 
55 0.16648 0.1699 0.32247 0.32633 0.51037 0.51393 0.64249 0.64632 0.83088 0.83487 1.00204 1.00652 1.17001 1.17451 1.33503 1.33933 1.50303 1.50627 1.66696 1.67288 1.85738 1.86133 2.06949 2.0731 2.19798 2.20217 2.34329 2.34794 2.48488 2.48851 2.63777 2.64071 2.82802 2.83159 2.99304 2.99743 3.163 3.16714 3.31383 3.31812 3.44823 3.45381 3.59423 3.59837 3.76692 3.7704 4.09876 4.10221 4.34727 4.35097 4.50276 4.50698 4.63424 4.8227 4.82624 
0 
26 0.16489 0.32148 0.50823 0.64095 0.83075 1.00161 1.17219 1.33442 1.50125 1.66496 1.85572 2.06846 2.34039 2.48273 2.63557 2.82661 2.99066 3.16313 3.31433 3.44761 3.59138 3.7659 4.097 4.34546 4.50309 4.81979 
28 0.16501 0.32098 0.50844 0.64028 0.83142 1.00334 1.16736 1.33356 1.50081 1.66423 1.8543 2.06755 2.19622 2.33944 2.48228 2.63582 2.82624 2.99042 3.16344 3.31327 3.44745 3.59151 3.76684 4.09611 4.3448 4.50343 4.63098 4.81954 
44 0.16251 0.31832 0.32244 0.50551 0.51008 0.63788 0.64267 0.82778 0.83281 0.99888 1.00336 1.16484 1.17199 1.33031 1.49848 1.66268 1.85215 1.85673 2.06533 2.19518 2.33782 2.34308 2.47999 2.48902 2.63301 2.82355 2.82908 2.98789 2.99666 3.15953 3.16354 3.30974 3.31469 3.44503 3.58871 3.59443 3.76302 3.76898 4.09394 4.34206 4.50037 4.62795 4.81692 4.82068 
55 0.15916 0.16331 0.31494 0.31886 0.50232 0.5065 0.63465 0.63888 0.82374 0.82733 0.99476 0.99936 1.16149 1.16674 1.32723 1.33152 1.49503 1.49949 1.65891 1.66395 1.84928 1.85361 2.06224 2.06659 2.19124 2.33477 2.33913 2.47645 2.48109 2.62984 2.63305 2.82032 2.82424 2.98492 2.98924 3.15547 3.15948 3.30631 3.31031 3.44081 3.44523 3.58579 3.59034 3.75979 3.7631 4.09124 4.09575 4.33935 4.34414 4.49739 4.50076 4.62167 4.62654 4.8142 4.8177 
93 0.14999 0.15388 0.1573 0.30616 0.30949 0.31329 0.31742 0.49269 0.49678 0.49965 0.50327 0.62533 0.62914 0.63297 0.63821 0.81539 0.81884 0.82238 0.82665 0.98789 0.99076 0.99514 1.15227 1.15594 1.161 1.31709 1.32081 1.32496 1.32986 1.48522 1.48915 1.49283 1.64631 1.65305 1.65617 1.8426 1.84514 1.84914 2.05591 2.05853 2.0622 2.18114 2.18652 2.32747 2.33027 2.33388 2.46336 2.46907 2.47267 2.47695 2.61974 2.62387 2.62729 2.81099 2.81502 2.81813 2.82346 2.97476 2.97893 2.98242 3.1476 3.15065 3.15461 3.15845 3.29682 3.30039 3.30493 3.30877 3.42925 3.43528 3.43884 3.44354 3.57668 3.58049 3.58404 3.75135 3.75478 3.75813 4.08482 4.08739 4.09137 4.33388 4.33602 4.48792 4.49097 4.49479 4.61191 4.61805 4.62209 4.80694 4.80977 4.81232 4.818 
20 0.16103 0.31985 0.50691 0.6392 0.82704 0.99773 1.66402 1.85088 2.06437 2.33687 2.6326 2.82395 2.9877 3.16215 3.58798 3.76354 4.09293 4.34105 4.50074 4.81561 
56 0.14893 0.15433 0.30522 0.31055 0.49146 0.49698 0.6243 0.63045 0.81451 0.82018 0.98617 0.99368 1.1518 1.16136 1.31612 1.32392 1.48427 1.49058 1.64751 1.65322 1.84096 1.8463 2.05418 2.05927 2.18018 2.19071 2.32597 2.33095 2.46488 2.471 2.61981 2.62528 2.80972 2.81538 2.97372 2.98011 3.14628 3.15195 3.29551 3.30324 3.43096 3.43654 3.57539 3.58115 3.74951 3.75528 4.08311 4.08803 4.33203 4.33662 4.48666 4.49256 4.61108 4.61996 4.80527 4.80921 
56 0.14938 0.15544 0.30585 0.3115 0.49194 0.49762 0.6245 0.63096 0.81523 0.82106 0.98692 0.99389 1.15236 1.1605 1.31666 1.32398 1.48484 1.49138 1.64676 1.65348 1.84177 1.84743 2.05494 2.05984 2.18052 2.18945 2.32672 2.33188 2.46516 2.4718 2.62038 2.62575 2.81011 2.81607 2.9742 2.98078 3.14702 3.15289 3.29608 3.30358 3.43271 3.4392 3.5759 3.58171 3.75023 3.75607 4.08391 4.0887 4.33285 4.33678 4.48734 4.49331 4.6115 4.62126 4.80601 4.80996 
25 0.16079 0.31673 0.50528 0.63729 0.8254 0.99797 1.33163 1.49671 1.6611 1.85191 2.06314 2.33669 2.47767 2.63082 2.82378 2.98571 3.15894 3.30941 3.44442 3.58719 3.76145 4.09209 4.34035 4.49836 4.81533 
28 0.15809 0.31297 0.50096 0.63376 0.82469 0.99413 1.16197 1.32646 1.49403 1.65854 1.84773 2.06163 2.19094 2.33332 2.4761 2.62842 2.81887 2.98401 3.15375 3.30501 3.43929 3.58467 3.75759 4.0899 4.33843 4.49456 4.62674 4.81277 
1 1.00657 
65 0.17224 0.17592 0.3288 0.33216 0.3384 0.51565 0.51918 0.52382 0.64821 0.65276 0.83844 0.84235 1.01003 1.01386 1.1774 1.182 1.34138 1.34504 1.50856 1.51278 1.67219 1.67805 1.86231 1.86691 1.87139 2.07509 2.07968 2.20463 2.21161 2.34725 2.35226 2.35775 2.48984 2.49513 2.64307 2.64734 2.83392 2.83832 2.84317 2.99819 3.00258 3.17103 3.17445 3.18064 3.32155 3.32529 3.45506 3.45911 3.59873 3.60397 3.77365 3.77672 3.78195 4.10382 4.10747 4.12095 4.35186 4.35605 4.37382 4.51074 4.51495 4.64016 4.82742 4.83055 4.83414 
88 0.16825 0.17121 0.17572 0.32393 0.32725 0.3302 0.34889 0.51143 0.51442 0.51756 0.64446 0.64781 0.65324 0.83285 0.83608 0.83966 1.00285 1.00757 1.01127 1.17213 1.17686 1.18117 1.33613 1.33985 1.34422 1.50434 1.5077 1.51321 1.66773 1.67147 1.67591 1.85873 1.86229 1.86559 1.87504 2.07176 2.07491 2.08281 2.20113 2.20723 2.3443 2.34757 2.35159 2.35909 2.4863 2.48964 2.49446 2.6389 2.64178 2.65017 2.82957 2.83267 2.8362 2.85658 2.99446 2.99823 3.00917 3.16471 3.16835 3.17103 3.18037 3.31543 3.31896 3.32241 3.44985 3.45384 3.45799 3.59582 3.59942 3.60437 3.76966 3.77238 3.77895 4.10012 4.10359 4.10947 4.34877 4.35197 4.35702 4.5067 4.50936 4.51677 4.63542 4.64079 4.82287 4.82562 4.8289 4.83403 
80 0.16484 0.16881 0.17425 0.32135 0.32491 0.32793 0.50714 0.51085 0.5141 0.52466 0.64061 0.64466 0.64813 0.83015 0.83396 0.83741 1.00186 1.00615 1.01027 1.16815 1.17209 1.17619 1.33174 1.33634 1.34067 1.50027 1.50431 1.5087 1.66632 1.6697 1.67651 1.85602 1.85963 1.86267 1.87141 2.0695 2.07284 2.19634 2.20045 2.34151 2.34539 2.35146 2.36342 2.48329 2.48663 2.49679 2.63624 2.63942 2.82698 2.83031 2.83447 2.98975 2.99396 3.1624 3.16638 3.17013 3.31228 3.31702 3.32074 3.44767 3.45193 3.46012 3.59239 3.59591 3.60489 3.76458 3.7691 3.77163 4.09894 4.10222 4.34723 4.3505 4.50191 4.50637 4.51159 4.63075 4.63556 4.82079 4.82351 4.82736 
64 0.15652 0.16045 0.31231 0.31675 0.49993 0.50345 0.63195 0.63662 0.8216 0.82597 0.99265 0.99724 1.15891 1.16419 1.32368 1.32853 1.33332 1.49198 1.49614 1.50102 1.65564 1.65995 1.84702 1.8513 2.06023 2.06412 2.18918 2.19668 2.3324 2.33653 2.47256 2.47729 2.62695 2.63066 2.81798 2.82179 2.82747 2.98193 2.98584 3.15319 3.15805 3.1625 3.30297 3.30829 3.31269 3.43821 3.44266 3.58299 3.58773 3.75644 3.76091 3.76474 4.08914 4.09325 4.33791 4.34206 4.49322 4.49791 4.50287 4.62043 4.62674 4.81199 4.81578 4.82018 
59 0.14808 0.15304 0.3043 0.30891 0.31546 0.49072 0.49615 0.50084 0.62383 0.62896 0.81374 0.81844 0.82321 0.98581 0.9924 1.15074 1.15976 1.31538 1.32319 1.48349 1.48961 1.64456 1.65279 1.84056 1.84509 2.05383 2.05812 2.17924 2.32541 2.32966 2.46333 2.47088 2.61847 2.62343 2.80893 2.81451 2.97292 2.97964 3.1457 3.15028 3.15501 3.29483 3.30313 3.42759 3.43379 3.57466 3.57992 3.7492 3.75503 4.08272 4.08678 4.33176 4.33528 4.48602 4.49188 4.6101 4.61978 4.80479 4.80853 
0 
112 0.14965 0.15361 0.15648 0.15948 0.30587 0.30931 0.31279 0.31579 0.4925 0.4965 0.49918 0.50182 0.50722 0.62465 0.62858 0.63161 0.63432 0.81495 0.81843 0.82164 0.82407 0.82822 0.98775 0.99056 0.99433 0.99834 1.15192 1.15578 1.15975 1.16353 1.31674 1.32048 1.32402 1.32718 1.48485 1.48884 1.49192 1.4947 1.6463 1.6528 1.65572 1.65943 1.84252 1.84513 1.84887 1.85235 2.05581 2.05853 2.06146 2.18091 2.18624 2.1898 2.32739 2.3302 2.33334 2.33757 2.46299 2.4688 2.47229 2.47489 2.48062 2.61942 2.62366 2.6268 2.62947 2.81087 2.81484 2.81773 2.82074 2.8251 2.97447 2.97869 2.98177 2.98547 3.14741 3.15048 3.15406 3.15657 3.29654 3.30013 3.30401 3.30705 3.42928 3.43522 3.43835 3.44156 3.57652 3.58035 3.58324 3.58665 3.75125 3.75459 3.75753 3.75983 4.08472 4.08739 4.09084 4.33374 4.33596 4.3395 4.48765 4.4907 4.49426 4.49691 4.61174 4.61759 4.62175 4.62604 4.80684 4.80981 4.81216 4.8156 
66 0.15296 0.15757 0.30917 0.31418 0.31872 0.49517 0.50004 0.50504 0.62835 0.63271 0.63907 0.81842 0.82339 0.8296 0.98999 0.99611 1.1556 1.16279 1.16849 1.31973 1.32623 1.48808 1.49318 1.64865 1.65561 1.66408 1.84471 1.84997 2.05797 2.06211 2.18322 2.19021 2.32975 2.33397 2.46826 2.47324 2.48003 2.62414 2.62802 2.81299 2.81814 2.8246 2.97747 2.98281 3.15021 3.156 3.29942 3.30686 3.43186 3.43708 3.4431 3.57912 3.58369 3.75331 3.75888 4.08693 4.09098 4.33582 4.33932 4.49047 4.496 4.61411 4.62306 4.80911 4.81269 4.81865 
2 0.8302 3.76807 
18 0.16624 0.31916 0.50537 0.63908 0.82848 1.17163 1.33213 1.50071 1.6639 1.85484 2.82383 3.1599 3.31325 3.4458 3.76334 4.09582 4.50145 4.81972 
40 0.16734 0.17367 0.32244 0.32893 0.51456 0.64286 0.83528 0.84223 1.00252 1.01097 1.16788 1.17658 1.33249 1.50307 1.51129 1.66748 1.67829 1.85709 1.86507 2.07863 2.19706 2.20861 2.34707 2.48994 2.64712 2.83557 3.00104 3.16336 3.17115 3.31352 3.4481 3.45862 3.60098 3.76685 3.77455 4.10754 4.35227 4.50309 4.51276 4.82583 
42 0.17045 0.32618 0.5123 0.51646 0.64504 0.64901 0.83582 1.00655 1.17342 1.17998 1.33728 1.34233 1.50503 1.67002 1.86063 1.86632 2.07186 2.20159 2.34444 2.35358 2.48665 2.63938 2.83074 2.8372 2.99399 2.99994 3.16595 3.17003 3.31753 3.32269 3.45058 3.45485 3.59537 3.59982 3.77044 4.10009 4.1069 4.34927 4.50703 4.63536 4.82366 4.82972 
11 0.17491 0.33192 0.83772 1.01098 1.86746 2.35306 3.17088 3.77578 4.35097 4.51389 4.82919 
29 0.16558 0.32314 0.51046 0.6439 0.831 1.00232 1.17301 1.3364 1.50284 1.66772 1.86071 2.06865 2.20133 2.34161 2.35128 2.48313 2.63588 2.82702 2.9909 3.16446 3.31531 3.44986 3.59384 3.76718 4.09861 4.34604 4.50391 4.63605 4.82073 
0 
63 0.16283 0.16562 0.17336 0.3195 0.3225 0.50638 0.50968 0.63917 0.64346 0.82794 0.83078 0.83476 0.99849 1.00277 1.00955 1.16456 1.17045 1.33182 1.33693 1.49934 1.50428 1.6627 1.66567 1.67236 1.85323 1.85677 1.86096 2.0661 2.06976 2.19548 2.33832 2.34187 2.3478 2.48046 2.48425 2.63377 2.63694 2.82463 2.82747 2.83261 2.98874 2.99623 3.15985 3.16346 3.31066 3.31453 3.44629 3.45108 3.58985 3.59396 3.76333 3.76673 4.09493 4.09871 4.34357 4.34771 4.50044 4.50362 4.62705 4.63161 4.81817 4.82076 4.82506 
117 0.17599 0.17894 0.18252 0.1914 0.33135 0.33482 0.33754 0.34217 0.51908 0.5217 0.52444 0.52825 0.65207 0.65531 0.6584 0.66611 0.84097 0.8442 0.84709 0.85068 1.01154 1.0157 1.01905 1.02417 1.17754 1.18182 1.18524 1.18846 1.34231 1.34606 1.34903 1.35243 1.5121 1.51489 1.51813 1.52552 1.67641 1.67952 1.68321 1.69225 1.86587 1.86972 1.87262 1.87595 1.8831 2.07894 2.08184 2.08487 2.09182 2.20679 2.21096 2.21585 2.3512 2.35456 2.35795 2.36292 2.37232 2.49354 2.49632 2.49955 2.50419 2.6466 2.6494 2.6527 2.65949 2.83711 2.8399 2.84296 2.84616 2.85833 3.00116 3.00395 3.00731 3.01295 3.17273 3.17618 3.17855 3.18207 3.19206 3.32324 3.32659 3.32929 3.33347 3.45797 3.46141 3.46418 3.47016 3.60238 3.60525 3.60836 3.61333 3.77631 3.77953 3.78195 3.78615 3.79471 4.10789 4.1107 4.1137 4.12198 4.35666 4.35918 4.36251 4.3744 4.51294 4.51641 4.5191 4.52336 4.63984 4.64396 4.64794 4.6571 4.83121 4.83391 4.83668 4.83961 4.84584 
70 0.17001 0.17418 0.32515 0.32886 0.33304 0.51309 0.51685 0.52242 0.64632 0.64949 0.6557 0.83425 0.83766 0.84118 1.00477 1.00974 1.01524 1.17143 1.17755 1.18521 1.33798 1.34191 1.50617 1.50993 1.67008 1.67428 1.68269 1.86011 1.86452 1.86945 2.07348 2.07704 2.20204 2.20753 2.34568 2.34969 2.35594 2.48825 2.49239 2.64134 2.64485 2.83169 2.83582 2.84034 2.99576 2.99943 3.16576 3.17013 3.17469 3.31828 3.32178 3.45243 3.45641 3.59677 3.60088 3.60775 3.77172 3.77457 3.78007 4.10233 4.10574 4.35049 4.35431 4.50859 4.51201 4.63575 4.64136 4.82457 4.82809 4.83145 
27 0.17537 0.32996 0.5168 0.64871 0.83773 1.01248 1.18002 1.34345 1.50864 1.86607 2.07496 2.20743 2.35052 2.49124 2.64166 2.83743 2.99679 3.17013 3.32125 3.45618 3.59863 3.77269 4.10438 4.35148 4.50952 4.64254 4.82919 
92 0.15187 0.15595 0.15901 0.30841 0.3117 0.31517 0.31901 0.49469 0.49906 0.50184 0.50519 0.62749 0.63163 0.63536 0.81747 0.82099 0.82398 0.82819 0.98971 0.99344 0.99802 1.15488 1.15872 1.16412 1.31921 1.32429 1.32775 1.48749 1.49197 1.49507 1.64856 1.65512 1.65819 1.66357 1.84449 1.84741 1.8517 2.05778 2.06089 2.06552 2.18304 2.18873 2.19731 2.32946 2.33253 2.33682 2.46703 2.47211 2.47549 2.4805 2.62266 2.62646 2.62944 2.8129 2.81707 2.81986 2.82435 2.97687 2.98174 2.9846 3.14974 3.15289 3.15654 3.16055 3.29882 3.30322 3.30695 3.43166 3.43681 3.44094 3.44528 3.57866 3.58274 3.58654 3.75309 3.75727 3.76004 4.08671 4.08949 4.09485 4.33565 4.33816 4.49 4.49401 4.49675 4.61397 4.62022 4.62441 4.80884 4.81184 4.81453 4.81959 
50 0.15589 0.16023 0.31153 0.31769 0.49823 0.50242 0.63156 0.63652 0.82091 0.82539 0.99141 1.15753 1.16736 1.3215 1.32805 1.49102 1.49554 1.65626 1.66222 1.84616 1.85303 2.05923 2.18691 2.33162 2.47256 2.47682 2.62635 2.63047 2.81664 2.82091 2.98008 2.98501 3.15219 3.15765 3.30154 3.30842 3.43812 3.44543 3.58191 3.588 3.75518 3.76061 4.08831 4.33697 4.49238 4.4977 4.61926 4.6268 4.81128 4.81519 
24 0.17049 0.32425 0.5093 0.64313 0.83247 1.00525 1.33652 1.66781 1.85887 2.06855 2.34379 2.63662 2.83094 2.99192 3.16664 3.31624 3.45004 3.59382 3.76841 4.09702 4.34522 4.50516 4.63579 4.82016 
80 0.1472 0.15143 0.15508 0.30366 0.30772 0.31142 0.48993 0.49432 0.49783 0.6227 0.62717 0.63112 0.81247 0.81703 0.82025 0.98454 0.98918 0.9942 1.15011 1.15525 1.16108 1.31446 1.31984 1.32437 1.48266 1.48744 1.49153 1.64518 1.6508 1.65496 1.83928 1.84318 1.84724 2.05252 2.05619 2.17862 2.18417 2.32442 2.3281 2.33263 2.46272 2.46822 2.47197 2.61806 2.62233 2.62619 2.8082 2.81251 2.81609 2.97215 2.97721 2.98224 3.14465 3.14874 3.15209 3.294 3.29909 3.30297 3.42885 3.43333 3.43734 3.5739 3.5782 3.58275 3.7479 3.75228 3.75541 4.08151 4.08506 4.33036 4.33357 4.485 4.48968 4.49338 4.60951 4.61656 4.62158 4.80383 4.80694 4.81039 
0 
44 0.15308 0.1582 0.30987 0.31664 0.49628 0.50112 0.62994 0.63573 0.81812 0.82342 0.98975 1.15612 1.31977 1.32636 1.489 1.49437 1.65571 1.84461 1.85175 2.05775 2.18539 2.33004 2.47328 2.62502 2.62904 2.81491 2.81973 2.97802 2.98327 3.15048 3.15673 3.29984 3.3065 3.43676 3.58052 3.75325 3.75903 4.08685 4.33556 4.49053 4.49609 4.61586 4.80944 4.81511 
34 0.17325 0.32692 0.33437 0.51474 0.64757 0.83634 0.84206 1.00777 1.17738 1.34009 1.50893 1.67079 1.86149 1.86693 2.07481 2.20354 2.34698 2.35418 2.49004 2.64041 2.83333 2.84012 2.99573 3.16933 3.32026 3.45426 3.59666 3.60524 3.7723 4.10311 4.35111 4.50851 4.63772 4.8262 
42 0.17508 0.18153 0.33066 0.33568 0.51805 0.52382 0.65237 0.84072 0.84719 1.01004 1.01678 1.18004 1.18705 1.34363 1.51162 1.67467 1.86447 1.87042 2.0784 2.20862 2.35093 2.36487 2.49348 2.64582 2.83676 2.84365 3.00083 3.17318 3.17814 3.32329 3.32864 3.45782 3.47117 3.60318 3.77693 3.78769 4.10668 4.35482 4.51386 4.64289 4.82974 4.83499 
7 0.32443 0.83156 1.33716 1.66913 1.85955 3.3182 4.82493 
73 0.16322 0.16662 0.17226 0.31875 0.32257 0.32759 0.50693 0.51048 0.51448 0.63921 0.64281 0.8291 0.83163 0.83592 0.99886 1.003 1.00765 1.16453 1.16981 1.17419 1.33171 1.33562 1.34447 1.49929 1.50322 1.66302 1.66769 1.6736 1.85317 1.85771 1.86107 1.87241 2.06609 2.06939 2.19534 2.20147 2.33854 2.34246 2.34822 2.48082 2.48457 2.49167 2.63394 2.63702 2.82435 2.82781 2.83159 2.98905 2.99246 3.16004 3.1638 3.1677 3.31052 3.31457 3.4446 3.44893 3.5895 3.59332 3.5989 3.76396 3.76715 3.77437 4.09511 4.09923 4.34364 4.34797 4.50092 4.50417 4.62944 4.63484 4.81835 4.82172 4.82502 
1 0.82343 
77 0.16993 0.17318 0.17795 0.32487 0.32861 0.33209 0.51345 0.51659 0.52037 0.64602 0.64968 0.65722 0.83413 0.83788 0.84245 1.00604 1.01045 1.17296 1.17808 1.18337 1.33858 1.34204 1.35268 1.50642 1.51005 1.5197 1.66963 1.67342 1.67947 1.85974 1.86376 1.86722 2.07317 2.07717 2.20303 2.20873 2.34504 2.34858 2.35271 2.36511 2.48823 2.49224 2.50453 2.64119 2.64429 2.83157 2.83462 2.83999 2.9963 2.99991 3.16675 3.17048 3.17517 3.31771 3.32166 3.33231 3.4524 3.45647 3.59738 3.6012 3.60732 3.76998 3.77372 3.77821 4.10241 4.10688 4.35057 4.35462 4.36803 4.50839 4.51146 4.51819 4.63438 4.63948 4.82501 4.82783 4.83199 
0 
82 0.16901 0.17215 0.32364 0.32751 0.33138 0.51129 0.51438 0.51811 0.64382 0.64735 0.65145 0.83487 0.83776 0.84175 1.00421 1.00883 1.01632 1.17141 1.17637 1.18091 1.33653 1.33999 1.3453 1.50447 1.50736 1.51271 1.6687 1.67316 1.68252 1.85826 1.86321 1.86664 2.07161 2.07473 2.08337 2.19966 2.20383 2.34356 2.34708 2.35123 2.35717 2.48567 2.48841 2.49442 2.63852 2.64112 2.64846 2.82907 2.83286 2.83718 2.99403 2.99695 3.0039 3.16455 3.16841 3.1719 3.3152 3.3189 3.32254 3.44949 3.45342 3.45767 3.59464 3.59825 3.60324 3.76848 3.77178 3.77547 4.10032 4.10376 4.11274 4.34876 4.35243 4.36736 4.50516 4.50807 4.5122 4.63376 4.6373 4.82351 4.82622 4.82991 
83 0.14627 0.15078 0.15386 0.30238 0.30623 0.31002 0.48903 0.49385 0.4968 0.62109 0.62577 0.62945 0.81167 0.81553 0.81887 0.82338 0.98423 0.98773 0.99277 1.14841 1.1527 1.158 1.31343 1.31847 1.32228 1.48151 1.48632 1.48962 1.64248 1.65012 1.65381 1.83894 1.84188 1.84629 2.0522 2.0554 2.17747 2.18364 2.32381 2.32714 2.33162 2.45921 2.46626 2.47 2.47576 2.61578 2.62086 2.62398 2.80738 2.81192 2.81502 2.97104 2.97622 2.97928 3.14389 3.14739 3.15172 3.29308 3.29747 3.30185 3.30608 3.42549 3.43184 3.43607 3.57301 3.57756 3.58159 3.74769 3.7516 3.75511 4.08112 4.08413 4.33011 4.33259 4.48427 4.48796 4.49152 4.60833 4.61491 4.61977 4.80326 4.80648 4.80953 
69 0.16609 0.17073 0.17497 0.32349 0.32734 0.33077 0.51222 0.51539 0.51898 0.64674 0.65141 0.83105 0.8357 0.83916 1.00254 1.00759 1.0115 1.17207 1.17742 1.33326 1.33863 1.34205 1.50615 1.51039 1.66833 1.67207 1.677 1.85778 1.86167 1.86534 2.07284 2.07623 2.20197 2.20984 2.34358 2.34719 2.35164 2.48718 2.49148 2.64059 2.64445 2.83005 2.83286 2.83706 2.9953 2.99963 3.16505 3.16955 3.17524 3.31463 3.31927 3.32318 3.45137 3.45464 3.59615 3.60004 3.77114 3.77389 4.10114 4.10456 4.34932 4.35293 4.50776 4.51147 4.6293 4.63643 4.82374 4.8271 4.83053 
36 0.15963 0.31524 0.3207 0.50373 0.63605 0.82431 0.82884 0.99579 1.00178 1.16312 1.32865 1.49589 1.66036 1.66825 1.84988 1.8573 2.06332 2.1914 2.33556 2.47721 2.63048 2.82108 2.9861 3.15686 3.16222 3.3074 3.44214 3.44869 3.58713 3.75973 3.76559 4.09216 4.34056 4.49656 4.62687 4.81456 
59 0.15089 0.156 0.30741 0.31223 0.4931 0.49842 0.50248 0.62608 0.63114 0.81644 0.82158 0.98784 0.9934 1.15372 1.16074 1.31762 1.32408 1.48582 1.49177 1.64657 1.65387 1.84265 1.84738 2.05587 2.05967 2.18155 2.18883 2.32791 2.33217 2.46631 2.47216 2.62177 2.62645 2.81112 2.81671 2.97531 2.98143 3.1481 3.1531 3.29719 3.30383 3.42986 3.43535 3.44015 3.57711 3.58236 3.75111 3.75633 3.75939 4.08494 4.0886 4.33374 4.33733 4.4883 4.49366 4.6123 4.62119 4.80715 4.81048 
25 0.165 0.31884 0.50485 0.63895 0.82592 0.99964 1.16841 1.33122 1.50035 1.6641 1.85148 2.33745 2.48177 2.6319 2.82381 3.15912 3.31012 3.4451 3.58918 3.76195 4.09264 4.34118 4.49922 4.62753 4.81517 
85 0.16472 0.16761 0.17258 0.31972 0.3236 0.32683 0.50815 0.51144 0.51565 0.63969 0.64309 0.64616 0.82863 0.83231 0.83667 0.99913 1.00366 1.00679 1.16527 1.17189 1.17572 1.32917 1.3346 1.33808 1.5006 1.50389 1.50966 1.66455 1.66806 1.67372 1.85431 1.85844 1.86196 2.06738 2.07058 2.07525 2.19348 2.19871 2.20595 2.3396 2.34332 2.34679 2.35373 2.48192 2.48535 2.49068 2.63566 2.63858 2.82545 2.82861 2.83252 2.99063 2.9936 3.00082 3.16097 3.16515 3.16821 3.30945 3.31469 3.3178 3.44578 3.45036 3.45451 3.59006 3.59412 3.59732 3.76305 3.76749 3.77003 3.77607 4.09643 4.09987 4.10721 4.34507 4.34796 4.35293 4.50039 4.50481 4.50799 4.62479 4.63197 4.63615 4.81988 4.82272 4.82628 
28 0.15057 0.30689 0.49326 0.62681 0.81597 0.98708 1.15333 1.3173 1.48621 1.65237 1.84177 2.05491 2.18196 2.32711 2.46857 2.622 2.81151 2.97542 3.14758 3.29724 3.4335 3.57722 3.75059 4.08396 4.33266 4.48781 4.6151 4.80651 
0 
73 0.16693 0.17077 0.17858 0.32324 0.3274 0.33363 0.51092 0.5147 0.51972 0.6436 0.6483 0.65909 0.83086 0.83504 0.83963 1.00281 1.0075 1.01432 1.17047 1.17605 1.33546 1.34016 1.50273 1.50655 1.51502 1.66735 1.67246 1.85754 1.86197 1.86613 2.07104 2.07533 2.19931 2.20649 2.34367 2.34817 2.3556 2.48535 2.48921 2.6383 2.64185 2.82833 2.83252 2.83739 2.99301 2.99706 3.16365 3.16859 3.17366 3.31496 3.31915 3.32711 3.44879 3.45368 3.46295 3.59461 3.59927 3.60785 3.76694 3.77117 3.77612 4.09991 4.10483 4.34837 4.35365 4.50371 4.50815 4.51398 4.63392 4.64228 4.82242 4.82589 4.83018 
29 0.16864 0.32495 0.51119 0.64475 0.83441 1.00374 1.17444 1.33673 1.50431 1.66902 1.85954 2.07276 2.20076 2.3459 2.48618 2.63934 2.82985 2.83655 2.99411 3.16698 3.31677 3.45199 3.59589 3.76912 4.10049 4.34822 4.50646 4.63566 4.82327 
17 0.16506 0.32335 0.50963 1.00475 1.17213 1.66534 1.85766 2.06652 2.3425 2.48225 2.83032 3.16533 3.31506 3.44867 3.76766 4.09596 4.34549 
0 
29 0.16483 0.32285 0.50904 0.64159 0.83288 1.00261 1.17322 1.33509 1.50249 1.66506 1.85633 1.86252 2.06878 2.1978 2.34138 2.48432 2.63614 2.82813 2.99074 3.16501 3.31541 3.44932 3.59204 3.76708 4.09676 4.34574 4.50375 4.63203 4.82035 
1 4.82127 
75 0.17395 0.17765 0.1835 0.33036 0.33388 0.34005 0.5172 0.52104 0.52745 0.65004 0.65407 0.66309 0.83933 0.84275 0.84712 1.0106 1.01507 1.02496 1.1789 1.18358 1.34201 1.34616 1.35475 1.51026 1.51447 1.67379 1.67904 1.86435 1.8685 1.87311 2.07658 2.08049 2.09314 2.20684 2.21403 2.34931 2.35367 2.36014 2.49148 2.49573 2.64391 2.64739 2.83508 2.8391 2.84325 2.99977 3.00425 3.17121 3.17448 3.17873 3.32285 3.327 3.45591 3.45988 3.46647 3.60051 3.60517 3.61169 3.77482 3.77786 3.78367 4.10585 4.10949 4.12155 4.35376 4.35751 4.36682 4.51189 4.51561 4.52278 4.63994 4.64616 4.82931 4.83302 4.83776 
40 0.1685 0.32217 0.34019 0.51041 0.51766 0.64328 0.83405 1.00277 1.17219 1.33648 1.50375 1.66826 1.85721 1.86506 2.07003 2.20181 2.34287 2.35766 2.48484 2.63875 2.82942 2.83714 2.99389 3.16297 3.17117 3.3146 3.32085 3.44817 3.45581 3.59455 3.76765 3.77319 4.09907 4.1146 4.34759 4.50479 4.51128 4.63185 4.82162 4.82809 
117 0.14166 0.14535 0.14812 0.15091 0.29776 0.30119 0.30431 0.30706 0.4844 0.48821 0.49083 0.49343 0.49713 0.61667 0.62045 0.62335 0.62627 0.63113 0.80699 0.81037 0.81352 0.81591 0.82059 0.97963 0.98234 0.98593 0.98938 1.14386 1.14762 1.15154 1.15538 1.30873 1.31219 1.31588 1.31916 1.47682 1.48064 1.48377 1.48657 1.63816 1.64433 1.64748 1.65102 1.83433 1.83679 1.83992 1.84293 2.04758 2.05009 2.05278 2.05839 2.17285 2.17748 2.18106 2.31921 2.32198 2.32489 2.32817 2.45501 2.46055 2.46404 2.46687 2.47148 2.61135 2.61559 2.61852 2.62109 2.80278 2.80663 2.80941 2.81213 2.81616 2.96641 2.97035 2.97354 2.97707 3.13926 3.14226 3.14538 3.14784 3.15196 3.28847 3.29187 3.2956 3.29841 3.42113 3.42677 3.42989 3.43311 3.5684 3.57214 3.57493 3.57825 3.74311 3.74612 3.74907 3.75136 4.07653 4.07906 4.08191 4.32547 4.32762 4.33033 4.33693 4.47959 4.48253 4.48596 4.48842 4.60368 4.60901 4.6133 4.61774 4.7987 4.80147 4.80368 4.80641 4.81064 
19 0.15861 0.316 0.501 0.63633 0.82319 0.99729 1.84676 2.06122 2.33603 2.62943 2.81913 3.15703 3.44447 3.58826 3.75962 4.08934 4.33702 4.49673 4.8124 
24 0.17692 0.33359 0.5208 0.6562 0.84205 1.01534 1.18705 1.34738 1.51567 1.67834 1.87116 2.07999 2.35723 2.64688 2.84076 3.00277 3.176 3.3268 3.46096 3.77804 4.10843 4.35548 4.51597 4.83148 
28 0.16299 0.31821 0.50591 0.63842 0.82809 0.99699 1.16289 1.33089 1.4984 1.66195 1.85163 2.06561 2.19474 2.33751 2.48039 2.63281 2.8237 2.98807 3.15917 3.31041 3.44269 3.58863 3.76397 4.09449 4.34264 4.50107 4.62709 4.81823 
65 0.16432 0.16742 0.17286 0.31973 0.32345 0.32739 0.5083 0.5116 0.64054 0.64382 0.6484 0.82983 0.8331 1.00002 1.00461 1.1678 1.17245 1.17639 1.33318 1.33785 1.50051 1.50382 1.6646 1.66884 1.85439 1.85914 2.06758 2.07083 2.19652 2.20325 2.34013 2.34364 2.48245 2.48582 2.63535 2.63825 2.82637 2.83046 2.99085 2.99525 3.16217 3.16586 3.17043 3.31296 3.31679 3.44616 3.4505 3.59107 3.59459 3.6004 3.76514 3.76843 3.77386 4.09647 4.09977 4.34493 4.34799 4.50214 4.50519 4.51034 4.63085 4.63674 4.81975 4.82285 4.82699 
26 0.17421 0.32822 0.51546 0.65046 0.83522 1.00747 1.17668 1.34153 1.50946 1.67202 1.86198 2.07886 2.34955 2.49208 2.64489 2.8327 3.0032 3.17058 3.32109 3.45636 3.60194 3.77285 4.10386 4.3541 4.51171 4.82611 
0 
137 0.14264 0.14591 0.14861 0.15085 0.1538 0.29879 0.30234 0.30463 0.30697 0.30938 0.48571 0.48902 0.4917 0.49366 0.49608 0.61599 0.62034 0.62337 0.6257 0.62813 0.63313 0.80809 0.81141 0.8141 0.81626 0.81879 0.9809 0.98321 0.98596 0.9885 0.99194 1.14486 1.14868 1.15157 1.15459 1.15858 1.30991 1.31309 1.31661 1.31899 1.32213 1.47793 1.48147 1.48434 1.48658 1.48939 1.63903 1.64489 1.64801 1.65046 1.65417 1.83567 1.8379 1.84021 1.84258 1.84539 2.0489 2.05112 2.05352 2.05597 2.17403 2.1778 2.18116 2.18495 2.32055 2.32317 2.32552 2.32791 2.33126 2.45555 2.46123 2.46444 2.467 2.4699 2.61242 2.61669 2.61922 2.62139 2.62446 2.80418 2.80763 2.81004 2.81208 2.81474 2.96757 2.97097 2.97412 2.97614 2.97995 3.14035 3.14316 3.1454 3.14795 3.15005 3.28928 3.29247 3.29547 3.29832 3.30073 3.42231 3.42779 3.43001 3.43289 3.43561 3.56966 3.57301 3.57554 3.57803 3.581 3.74435 3.74664 3.74937 3.75149 3.7535 4.07787 4.08015 4.08237 4.08478 4.32663 4.32875 4.33074 4.33348 4.48077 4.48359 4.48659 4.48857 4.49104 4.60476 4.60873 4.61217 4.61572 4.62271 4.80016 4.80272 4.80472 4.80667 4.80933 
99 0.14618 0.15027 0.15339 0.30238 0.30581 0.30928 0.31288 0.48887 0.49323 0.49596 0.49962 0.62171 0.62583 0.62951 0.81165 0.81526 0.81863 0.8229 0.98401 0.98704 0.99129 1.14851 1.15229 1.15724 1.1623 1.31323 1.31742 1.32106 1.32546 1.48144 1.48567 1.48897 1.49407 1.64263 1.6493 1.65263 1.83873 1.84138 1.845 1.84978 2.05199 2.05475 2.05794 2.17728 2.18286 2.19055 2.32361 2.32651 2.32992 2.45994 2.46576 2.46952 2.47418 2.61609 2.62025 2.62343 2.80713 2.81134 2.81436 2.81905 2.97095 2.97538 2.97853 3.14382 3.14697 3.15076 3.15418 3.29298 3.29698 3.30107 3.30483 3.42559 3.43129 3.43508 3.43969 3.57285 3.5769 3.58046 3.74748 3.75107 3.75418 3.75768 4.08093 4.08358 4.08693 4.32991 4.33212 4.33576 4.48411 4.48735 4.49077 4.49575 4.60814 4.61442 4.61923 4.80307 4.806 4.80841 4.8122 
40 0.16971 0.32676 0.51317 0.51951 0.64705 0.83621 1.00743 1.01648 1.17727 1.34003 1.50599 1.51443 1.67128 1.86252 1.87536 2.07281 2.20452 2.34586 2.35353 2.48801 2.6403 2.83295 2.83826 2.99529 3.16825 3.17418 3.31942 3.453 3.59765 3.60734 3.77085 3.77874 4.10216 4.34969 4.35673 4.50787 4.5141 4.6368 4.82456 4.82882 
0 
56 0.15544 0.15995 0.31203 0.31663 0.4982 0.50249 0.63124 0.63667 0.82077 0.82528 0.99238 0.99832 1.15821 1.16494 1.32224 1.32906 1.49068 1.49621 1.65498 1.65928 1.8472 1.85192 2.06048 2.06484 2.18644 2.1922 2.33261 2.33717 2.47199 2.47727 2.62688 2.63087 2.81617 2.82103 2.98018 2.98535 3.15285 3.15833 3.30198 3.30921 3.4379 3.44235 3.58209 3.58681 3.75576 3.7613 4.08938 4.09351 4.3382 4.34252 4.49283 4.49818 4.61737 4.62549 4.81199 4.81539 
38 0.16655 0.17156 0.32335 0.5096 0.51362 0.64402 0.8324 1.00254 1.17202 1.3354 1.50276 1.50774 1.66673 1.85735 1.86339 2.07031 2.19925 2.34199 2.35323 2.48408 2.4895 2.63776 2.82838 2.83516 2.99236 3.16506 3.3155 3.44892 3.59371 3.76803 3.77289 4.09875 4.34654 4.35169 4.50556 4.63303 4.8217 4.82661 
0 
54 0.14974 0.15597 0.30583 0.31111 0.49255 0.49888 0.62444 0.63049 0.81514 0.82156 0.98773 0.99731 1.1518 1.1579 1.16534 1.31701 1.32495 1.48501 1.49195 1.64598 1.65439 1.84247 1.85061 2.05573 2.18102 2.19094 2.32732 2.33469 2.46266 2.47139 2.61919 2.62571 2.81092 2.81752 2.97455 2.98167 3.14741 3.1546 3.29657 3.30476 3.42895 3.43605 3.57652 3.58359 3.75117 3.75843 4.08462 4.33363 4.48781 4.4951 4.6119 4.62103 4.80676 4.81153 
79 0.16072 0.16433 0.17075 0.31718 0.32194 0.3298 0.50362 0.50758 0.51126 0.6359 0.63962 0.64381 0.82528 0.8298 0.83461 0.99711 1.0026 1.01121 1.16309 1.16834 1.17409 1.32697 1.3321 1.33709 1.49591 1.49992 1.50529 1.66025 1.66386 1.67283 1.85189 1.85639 1.86051 2.0656 2.06935 2.19157 2.19665 2.33763 2.3416 2.34711 2.47486 2.48016 2.48402 2.63158 2.63534 2.82188 2.82557 2.82955 2.83661 2.98504 2.98968 2.99739 3.15775 3.16248 3.16595 3.30703 3.31261 3.31661 3.44207 3.4458 3.44984 3.58762 3.59127 3.59694 3.76057 3.76558 3.77181 4.09448 4.09855 4.34309 4.34685 4.49791 4.50237 4.62233 4.62905 4.63579 4.81716 4.81995 4.82444 
53 0.14812 0.15341 0.30457 0.3103 0.4907 0.49545 0.62474 0.63095 0.81351 0.81878 0.98497 1.1511 1.31498 1.32503 1.48345 1.48943 1.64897 1.65472 1.83971 1.84577 2.05292 2.05825 2.17934 2.32499 2.33118 2.46632 2.47157 2.61947 2.62442 2.80898 2.814 2.97293 2.97899 3.14524 3.15146 3.29471 3.30348 3.4313 3.43771 3.57465 3.5807 3.74835 3.75398 4.08196 4.08719 4.3307 4.33586 4.48554 4.49161 4.61025 4.61964 4.80424 4.80787 
100 0.17627 0.17945 0.18325 0.33179 0.33533 0.33821 0.34382 0.51952 0.52278 0.52586 0.53175 0.6521 0.6558 0.65995 0.84104 0.84422 0.8474 0.85284 1.01166 1.01601 1.01965 1.02658 1.17834 1.18341 1.18708 1.34394 1.34754 1.35071 1.36018 1.51267 1.51564 1.51915 1.67608 1.67973 1.68397 1.86614 1.87015 1.8734 1.87906 2.07917 2.08232 2.08667 2.10334 2.20768 2.21315 2.22109 2.35144 2.35554 2.35957 2.36501 2.49419 2.49792 2.5023 2.64634 2.64934 2.65398 2.83728 2.84047 2.84385 2.84793 3.00183 3.00457 3.00838 3.17277 3.17644 3.1791 3.18364 3.32322 3.32695 3.32979 3.34025 3.45814 3.46198 3.46538 3.60306 3.60675 3.61119 3.61872 3.77689 3.78001 3.78309 3.78828 4.1078 4.1112 4.11533 4.14301 4.35663 4.35978 4.36395 4.51293 4.51636 4.5199 4.5273 4.64164 4.64575 4.65172 4.83108 4.83407 4.83736 4.84183 
56 0.15933 0.16282 0.3154 0.319 0.50323 0.50684 0.63485 0.63866 0.82437 0.82743 0.99516 0.99942 1.16198 1.16674 1.32734 1.33142 1.49528 1.49912 1.6591 1.66323 1.84978 1.85383 2.06299 2.06702 2.19081 2.19642 2.33516 2.33912 2.47669 2.48057 2.62977 2.63277 2.82067 2.8242 2.98501 2.98909 3.15681 3.16008 3.30708 3.31072 3.44092 3.44499 3.58591 3.59003 3.75988 3.76317 4.09162 4.09556 4.33971 4.34455 4.49774 4.50079 4.62542 4.62931 4.81448 4.81757 
0 
24 0.16394 0.32299 0.50647 0.64063 0.8309 1.00255 1.33369 1.50044 1.85877 2.34096 2.48159 2.6345 2.826 2.99044 3.1626 3.31298 3.44881 3.59058 3.76486 4.09635 4.34435 4.50198 4.6307 4.81936 
57 0.15319 0.15775 0.30952 0.31399 0.49558 0.50031 0.50529 0.62891 0.6336 0.81897 0.82348 0.99016 0.99549 1.15597 1.16184 1.32004 1.32582 1.48833 1.49334 1.65452 1.65952 1.84494 1.8495 2.0581 2.06218 2.18409 2.1911 2.33028 2.33442 2.4709 2.4754 2.62424 2.62852 2.81369 2.81862 2.97783 2.98307 3.15056 3.15543 3.29969 3.30559 3.4368 3.44216 3.57982 3.58419 3.7534 3.75858 4.08712 4.09115 4.33602 4.33963 4.49054 4.49561 4.61501 4.62363 4.80945 4.81302 
24 0.15866 0.31242 0.50149 0.63561 0.82446 0.99613 1.32787 1.49497 1.84695 2.06045 2.33239 2.47678 2.62884 2.81999 2.98428 3.15303 3.30787 3.44291 3.58579 3.75933 4.08884 4.33717 4.49627 4.81188 
68 0.16892 0.17197 0.32389 0.32779 0.33153 0.51277 0.51645 0.52366 0.64464 0.64852 0.83297 0.83671 0.84088 1.0036 1.00857 1.0132 1.17045 1.17513 1.1803 1.3339 1.33887 1.34311 1.50514 1.50938 1.66732 1.67147 1.67625 1.85855 1.86286 1.86627 2.07172 2.07584 2.1981 2.20309 2.34413 2.34799 2.35355 2.48622 2.49057 2.63961 2.64302 2.83126 2.83535 2.99448 2.9981 3.16806 3.17136 3.31395 3.31932 3.32331 3.4501 3.4549 3.59539 3.59971 3.60887 3.77084 3.77398 4.10083 4.10526 4.34947 4.35423 4.50784 4.51152 4.63266 4.63708 4.82433 4.82735 4.83111 
56 0.16586 0.16986 0.32216 0.32568 0.50908 0.5132 0.64293 0.64669 0.83126 0.83442 1.00349 1.0083 1.17061 1.17535 1.33493 1.33892 1.50203 1.50576 1.6655 1.67026 1.85552 1.86064 2.06924 2.07336 2.19733 2.20311 2.34216 2.34643 2.4835 2.48796 2.63677 2.64181 2.82737 2.83186 2.99181 2.99641 3.16379 3.1671 3.31486 3.31825 3.44846 3.45229 3.59271 3.59685 3.76673 3.76946 4.09776 4.10178 4.34591 4.35041 4.50397 4.5072 4.63145 4.63939 4.82091 4.8243 
3 0.50476 0.8261 4.81561 
2 0.52385 3.78047 
48 0.15311 0.15934 0.30872 0.31433 0.49658 0.50166 0.62888 0.63515 0.81738 0.82288 0.98922 1.15582 1.16362 1.32099 1.32688 1.48905 1.49539 1.65298 1.66213 1.8436 1.8503 2.05703 2.18579 2.32907 2.33757 2.47002 2.47668 2.62405 2.81425 2.81954 2.97914 3.14951 3.15502 3.29991 3.3056 3.43445 3.44114 3.58 3.58846 3.75323 3.75825 4.08589 4.33421 4.49005 4.49548 4.61736 4.80865 4.81423 
67 0.16451 0.16889 0.31963 0.32325 0.32741 0.50746 0.51067 0.51445 0.6402 0.64337 0.82897 0.83208 0.83604 0.99926 1.00339 1.00821 1.1657 1.1725 1.3319 1.33622 1.50026 1.50381 1.66393 1.66844 1.85363 1.85856 1.86231 2.06644 2.06973 2.19543 2.19954 2.33919 2.34397 2.35095 2.48148 2.48557 2.63465 2.63741 2.82536 2.82843 2.83267 2.98906 2.99301 3.16065 3.16428 3.16867 3.31211 3.31551 3.44488 3.44979 3.58946 3.59406 3.59947 3.76544 3.7681 4.09535 4.09911 4.34392 4.34744 4.50228 4.50516 4.62741 4.63137 4.63768 4.81841 4.82177 4.82512 
24 0.15423 0.31049 0.49707 0.6308 0.81895 0.99161 1.32305 1.49049 1.84338 2.05733 2.32946 2.47274 2.62511 2.81536 2.98009 3.15048 3.30294 3.43788 3.58105 3.7547 4.08579 4.33364 4.49215 4.80828 
28 0.17188 0.32991 0.51683 0.6497 0.83849 1.01207 1.18094 1.34321 1.50916 1.67328 1.86576 2.07592 2.20355 2.34795 2.64311 2.83685 2.99689 3.1719 3.32297 3.45654 3.59988 3.77465 4.10319 4.35113 4.51317 4.64019 4.82716 4.83224 
48 0.16836 0.17279 0.32442 0.32857 0.51208 0.5174 0.64517 0.65033 0.835 0.83943 1.00524 1.01154 1.17268 1.1781 1.33697 1.34346 1.50488 1.51096 1.66938 1.6762 1.85897 1.86369 2.07231 2.07988 2.20094 2.34458 2.35024 2.48687 2.49421 2.64072 2.8308 2.83624 2.99532 3.16591 3.17058 3.3174 3.32244 3.45263 3.59623 3.60657 3.77123 4.1015 4.34918 4.35469 4.5075 4.63497 4.82406 4.82928 
67 0.16028 0.16342 0.31568 0.31987 0.32335 0.5037 0.50686 0.50997 0.63604 0.64012 0.82499 0.82844 0.83192 0.996 1.00006 1.00598 1.16227 1.1679 1.32678 1.33068 1.3347 1.49623 1.49936 1.66019 1.66416 1.85039 1.85504 1.86107 2.06327 2.06714 2.19035 2.1948 2.33586 2.34053 2.4776 2.48103 2.63095 2.63419 2.82121 2.82445 2.8284 2.98515 2.98831 3.15669 3.1612 3.30756 3.31193 3.31544 3.44165 3.44644 3.58661 3.58999 3.75962 3.76364 3.76663 4.0923 4.09614 4.341 4.34476 4.49685 4.50093 4.50735 4.62118 4.62746 4.81524 4.81815 4.82173 
5 0.327 0.83981 1.01266 1.86264 4.82676 
2 0.16717 3.31551 
33 0.16534 0.32347 0.50933 0.64273 0.83082 0.83673 1.0035 1.17227 1.33471 1.50178 1.66484 1.67122 1.85755 1.86191 2.06877 2.19872 2.3434 2.35236 2.48286 2.63605 2.82716 2.83327 2.99054 3.16471 3.31499 3.44848 3.5924 3.76752 4.0978 4.34557 4.5036 4.63182 4.81971 
32 0.16077 0.31637 0.32144 0.50356 0.6371 0.82487 0.82908 0.99876 1.16171 1.32986 1.49734 1.65988 1.85034 1.85631 2.06418 2.19323 2.33576 2.47822 2.63154 2.82199 2.98671 3.15658 3.16157 3.30964 3.44366 3.58726 3.76226 4.09268 4.34063 4.49905 4.62577 4.81517 
47 0.15036 0.15509 0.30669 0.3138 0.49301 0.49784 0.62616 0.63234 0.81587 0.82064 0.98697 1.153 1.31697 1.32496 1.48575 1.49136 1.64988 1.65656 1.84171 2.05498 2.18182 2.32711 2.46677 2.47254 2.62132 2.62576 2.81139 2.81663 2.97512 2.98038 3.14746 3.15449 3.29679 3.30473 3.43259 3.57716 3.58393 3.75046 3.75707 4.08408 4.33276 4.48748 4.49371 4.61331 4.62141 4.80651 4.81163 
103 0.14719 0.15093 0.15359 0.15877 0.30324 0.30678 0.30999 0.31404 0.48989 0.49388 0.49635 0.50018 0.62226 0.62615 0.62889 0.63309 0.81246 0.81583 0.81906 0.82262 0.98521 0.98796 0.99225 1.14931 1.15323 1.15829 1.16286 1.31421 1.31775 1.32172 1.3261 1.48226 1.48627 1.48934 1.49423 1.64356 1.65013 1.65333 1.66007 1.83989 1.84233 1.84591 1.85053 2.05315 2.05565 2.05854 2.1783 2.18318 2.19011 2.32477 2.32758 2.33075 2.46036 2.46622 2.47005 2.47369 2.61677 2.62123 2.62415 2.80824 2.81225 2.815 2.81949 2.9719 2.97601 2.97914 3.14481 3.14788 3.15118 3.15466 3.29404 3.29754 3.30214 3.30549 3.42657 3.43244 3.43611 3.44083 3.5739 3.57777 3.58047 3.58696 3.74868 3.75178 3.755 3.75825 4.0821 4.08463 4.0879 4.33107 4.33314 4.33663 4.48512 4.48811 4.49174 4.4962 4.60912 4.61479 4.61981 4.80425 4.80707 4.80925 4.81409 
27 0.16157 0.3174 0.50504 0.63845 0.82604 0.83255 0.99801 1.16816 1.33083 1.49801 1.66488 1.85147 2.19508 2.33804 2.48099 2.63297 2.82299 2.98726 3.15953 3.30964 3.44829 3.58839 3.76233 4.0961 4.49986 4.6275 4.8188 
77 0.14733 0.15221 0.15724 0.30348 0.30736 0.31179 0.49005 0.49529 0.49885 0.62261 0.62761 0.63182 0.81271 0.81715 0.8206 0.98524 0.98913 0.99443 1.14961 1.15415 1.16134 1.31443 1.32062 1.32561 1.48255 1.48782 1.49186 1.64395 1.65142 1.6549 1.83995 1.84303 1.84804 2.05321 2.05655 2.17853 2.18592 2.32483 2.32825 2.33547 2.46129 2.46693 2.471 2.61719 2.62184 2.6255 2.80841 2.81342 2.8171 2.9721 2.97821 3.14492 3.1485 3.15287 3.29414 3.29954 3.30386 3.42692 3.43312 3.43835 3.57404 3.57899 3.74871 3.75351 3.75683 4.08214 4.08527 4.33112 4.33375 4.48526 4.48918 4.49296 4.60939 4.61826 4.8043 4.80763 4.81128 
52 0.15432 0.15968 0.31146 0.31796 0.4997 0.50419 0.63075 0.63717 0.81985 0.82463 0.8294 0.99145 0.99842 1.15753 1.16683 1.32167 1.33012 1.49046 1.49675 1.65595 1.66245 1.84612 1.85274 2.05938 2.18906 2.33146 2.33808 2.47237 2.47943 2.62585 2.63115 2.81723 2.82279 2.98023 2.98564 3.15196 3.15833 3.30146 3.30892 3.4374 3.4443 3.58157 3.58858 3.75523 3.7613 4.08841 4.33735 4.49209 4.49828 4.62141 4.81121 4.81582 
26 0.16076 0.3173 0.50462 0.63686 0.8244 1.16695 1.33161 1.49737 1.66173 1.8528 2.06371 2.33702 2.47804 2.6314 2.823 2.9881 3.15848 3.30955 3.44402 3.58844 3.76166 4.0922 4.34004 4.4985 4.62784 4.81538 
52 0.15092 0.15653 0.30725 0.3133 0.49362 0.49886 0.62674 0.63278 0.81629 0.82194 0.98786 0.99558 1.15371 1.16364 1.31789 1.32516 1.4864 1.49254 1.65083 1.65706 1.84246 1.84948 2.05571 2.18267 2.32776 2.33436 2.46751 2.47371 2.62175 2.62699 2.81204 2.81756 2.9759 2.98222 3.14804 3.15411 3.2976 3.30488 3.43339 3.43998 3.5777 3.58428 3.75129 3.75708 4.08474 4.33346 4.48834 4.49444 4.61407 4.6233 4.80711 4.81153 
49 0.15785 0.16394 0.31455 0.3212 0.49985 0.50887 0.63234 0.64054 0.82386 0.99523 1.16104 1.16844 1.32524 1.33685 1.49292 1.49983 1.65303 1.66357 1.85035 2.06531 2.18832 2.19997 2.33524 2.34136 2.47106 2.48046 2.62838 2.63446 2.81906 2.82536 2.98229 2.99074 3.15546 3.16229 3.30513 3.31303 3.4355 3.44566 3.58499 3.59159 3.7587 3.76472 4.09411 4.3415 4.4957 4.50181 4.61913 4.62993 4.8161 
80 0.15545 0.159 0.16218 0.31207 0.31546 0.31878 0.49774 0.5016 0.50505 0.631 0.63441 0.63803 0.81979 0.82346 0.8264 0.831 0.99224 0.99637 1.00085 1.15784 1.1625 1.16771 1.32194 1.3273 1.33118 1.49049 1.49457 1.49815 1.65176 1.65759 1.66089 1.84723 1.85127 1.85524 2.06033 2.06349 2.18568 2.19131 2.33248 2.33554 2.34659 2.47079 2.47525 2.47876 2.62643 2.62973 2.63299 2.81578 2.81957 2.82338 2.97974 2.98444 2.98879 3.15271 3.15583 3.15952 3.30171 3.306 3.3097 3.43627 3.43971 3.44435 3.58171 3.58534 3.5896 3.75577 3.75956 3.76249 4.08943 4.09232 4.33822 4.34095 4.49303 4.49754 4.50067 4.61651 4.62459 4.81169 4.81445 4.81804 
25 0.16053 0.3169 0.50293 0.63794 0.82515 1.00153 1.16829 1.33113 1.49682 1.65996 1.85356 2.06235 2.33866 2.47732 2.63065 2.82112 3.15816 3.3095 3.44454 3.58998 3.76146 4.09092 4.33909 4.49873 4.81374 
5 0.17211 0.32962 0.83737 1.86256 4.82786 
79 0.14743 0.15151 0.15512 0.30376 0.30755 0.3117 0.48979 0.49405 0.49751 0.62283 0.62687 0.63087 0.81285 0.81716 0.82069 0.98448 0.98895 1.15019 1.15492 1.16193 1.31445 1.3195 1.32518 1.48264 1.48715 1.49255 1.64444 1.65025 1.65529 1.83922 1.8431 1.84758 2.05243 2.05601 2.17827 2.18392 2.32443 2.32801 2.33451 2.46303 2.46805 2.47248 2.61813 2.62208 2.6255 2.80787 2.81213 2.8153 2.97206 2.97692 2.98475 3.14463 3.14857 3.15204 3.29405 3.29875 3.3037 3.42842 3.43227 3.4371 3.57374 3.57788 3.58404 3.74779 3.7521 3.75547 4.08144 4.08492 4.33024 4.33335 4.485 4.48952 4.49485 4.6091 4.61563 4.62127 4.80364 4.80671 4.80981 
0 
40 0.15738 0.31175 0.31802 0.50002 0.50551 0.63309 0.82027 0.82575 0.99179 0.99894 1.15849 1.16764 1.32153 1.32825 1.49338 1.65723 1.84612 1.85452 2.05949 2.18967 2.33156 2.47514 2.6282 2.81802 2.98329 3.15222 3.15844 3.30176 3.30915 3.43892 3.58372 3.75497 3.76051 4.08847 4.33697 4.49206 4.4977 4.6232 4.81098 4.81576 
23 0.15375 0.3093 0.49703 0.62991 0.81805 0.98924 1.49053 1.84331 2.05681 2.32889 2.47256 2.62512 2.8154 2.98034 3.14961 3.30616 3.43627 3.58086 3.75432 4.08565 4.33395 4.49212 4.80849 
99 0.16724 0.17074 0.17448 0.32351 0.32737 0.33054 0.33601 0.51101 0.51398 0.51718 0.52233 0.64422 0.64773 0.65098 0.83236 0.83635 0.83927 0.84357 1.00323 1.00774 1.01089 1.01698 1.16972 1.17525 1.17923 1.33399 1.33886 1.34215 1.34932 1.50223 1.50652 1.5098 1.51659 1.66839 1.67165 1.67637 1.85832 1.86183 1.86533 1.86983 2.07155 2.07448 2.07946 2.19716 2.20282 2.20779 2.34412 2.34712 2.35063 2.35566 2.48493 2.48835 2.49196 2.49801 2.63848 2.64168 2.64537 2.82885 2.8322 2.83579 2.84011 2.99184 2.99604 2.99975 3.16415 3.16866 3.17124 3.17523 3.31446 3.31909 3.32217 3.45016 3.4539 3.45752 3.59387 3.59707 3.601 3.60536 3.76753 3.7718 3.77447 3.7795 4.10048 4.10344 4.10804 4.34942 4.35191 4.35618 4.50435 4.50865 4.51201 4.51817 4.63086 4.63632 4.64044 4.82349 4.82608 4.82946 4.83288 
0 
0 
26 0.15819 0.3153 0.50212 0.63453 0.82349 0.99678 1.16443 1.32664 1.49404 1.66335 1.84606 2.06194 2.3351 2.4753 2.62834 2.81985 2.9838 3.15645 3.30687 3.4412 3.58714 3.75877 4.08794 4.336 4.49567 4.81203 
30 0.16484 0.32288 0.50849 0.64233 0.8309 0.83678 1.00325 1.17193 1.33406 1.50175 1.66536 1.85768 2.06849 2.19936 2.34219 2.48335 2.63585 2.82676 2.99066 3.16337 3.31463 3.44893 3.59226 3.76686 4.09689 4.3449 4.50322 4.63171 4.82001 4.82621 
67 0.15802 0.16137 0.31395 0.31769 0.32089 0.50185 0.50529 0.63433 0.63779 0.82338 0.8264 0.82985 0.99409 0.99853 1.16017 1.16455 1.1704 1.32536 1.32914 1.3326 1.49401 1.49722 1.65814 1.66202 1.8484 1.85235 1.85637 2.06151 2.06505 2.18947 2.19396 2.33401 2.3375 2.47505 2.47877 2.48406 2.62892 2.63185 2.81946 2.82301 2.82852 2.98403 2.98694 3.15478 3.15907 3.16316 3.30439 3.30914 3.31298 3.44001 3.44439 3.58501 3.58841 3.75856 3.76204 4.09052 4.09431 4.33895 4.34287 4.49511 4.49855 4.50216 4.6217 4.626 4.81357 4.81644 4.81984 
28 0.15947 0.31666 0.50329 0.63618 0.82476 0.99961 1.16448 1.32834 1.49565 1.65942 1.85035 2.06398 2.19297 2.33722 2.47631 2.63115 2.82138 2.98564 3.15723 3.30731 3.44138 3.58687 3.76234 4.09239 4.34078 4.49833 4.6257 4.8157 
77 0.15496 0.159 0.16311 0.31193 0.31605 0.31963 0.49838 0.50204 0.50566 0.63152 0.63543 0.63901 0.82069 0.82481 0.83092 0.9922 0.9969 1.15842 1.16393 1.16869 1.32211 1.32708 1.33114 1.49054 1.49486 1.49879 1.65468 1.65903 1.66384 1.84684 1.85117 1.85525 2.05983 2.0634 2.18645 2.19177 2.33219 2.33605 2.34142 2.47162 2.47615 2.48086 2.62614 2.62997 2.81683 2.8205 2.82441 2.97994 2.98461 2.99004 3.1531 3.15722 3.16127 3.3021 3.30739 3.31073 3.43756 3.44183 3.44608 3.58187 3.58572 3.59029 3.7558 3.75983 3.76281 4.08886 4.09225 4.3376 4.34061 4.49284 4.49721 4.50085 4.61881 4.62557 4.8117 4.81463 4.81894 
23 0.16691 0.32193 0.5095 0.64189 0.83368 1.00453 1.17375 1.33885 1.5043 1.66655 1.85627 2.06953 2.3414 2.4844 2.63871 2.82798 2.99286 3.31841 3.59261 3.77186 4.09814 4.34705 4.63208 
0 
127 0.16886 0.1713 0.17368 0.17677 0.32436 0.32735 0.32976 0.33224 0.33743 0.5112 0.51367 0.51615 0.51851 0.52215 0.64447 0.64713 0.64934 0.65211 0.65743 0.83296 0.83625 0.83822 0.84088 0.84465 1.00392 1.00705 1.0097 1.01238 1.017 1.17134 1.17558 1.17853 1.18125 1.3353 1.33879 1.3412 1.34366 1.34942 1.50412 1.50683 1.50918 1.51216 1.66927 1.67183 1.67477 1.67884 1.85913 1.86209 1.86435 1.86687 1.87069 2.07166 2.07422 2.07661 2.08013 2.19908 2.20292 2.2066 2.21079 2.34442 2.3473 2.34982 2.35279 2.35719 2.48584 2.48849 2.49131 2.49462 2.50074 2.63911 2.64161 2.64372 2.64811 2.82942 2.83212 2.83425 2.83689 2.83973 2.99366 2.99644 2.99905 3.00216 3.16569 3.16899 3.171 3.17351 3.1775 3.31522 3.31882 3.32099 3.32325 3.32904 3.45053 3.45363 3.45607 3.45913 3.59535 3.59788 3.60059 3.60357 3.60779 3.7688 3.7717 3.77399 3.77683 3.78146 4.10079 4.10306 4.10546 4.10929 4.34954 4.35151 4.35432 4.35845 4.5054 4.50874 4.51074 4.51349 4.63358 4.63691 4.64027 4.64497 4.82407 4.82617 4.82853 4.83102 4.83493 
55 0.1636 0.16686 0.31968 0.32363 0.50717 0.5113 0.64003 0.64383 0.82932 0.83211 0.99845 1.00235 1.16449 1.1715 1.33293 1.33788 1.50004 1.50529 1.66334 1.66872 1.85291 1.85791 2.06641 2.06991 2.19421 2.20277 2.3383 2.34235 2.48113 2.4887 2.63426 2.63723 2.82511 2.82989 2.98945 2.99489 3.1617 3.16648 3.31287 3.44492 3.44987 3.59016 3.59566 3.76498 3.76778 4.09528 4.09914 4.34354 4.34872 4.50205 4.50779 4.62863 4.63503 4.81863 4.82218 
8 0.31904 0.50448 1.66325 1.85325 3.15882 3.31015 4.62658 4.81498 
88 0.17806 0.18142 0.18754 0.33408 0.33794 0.34286 0.52135 0.52478 0.52907 0.65335 0.65747 0.66195 0.84376 0.8469 0.85277 1.01362 1.01916 1.02464 1.17959 1.18612 1.19082 1.34474 1.34924 1.35347 1.51387 1.51733 1.52143 1.67879 1.68346 1.69077 1.86884 1.87363 1.87801 2.08154 2.08504 2.09198 2.20748 2.21319 2.22321 2.35353 2.35808 2.36419 2.49491 2.49901 2.50442 2.64808 2.65143 2.65717 2.83891 2.84233 2.84682 2.85894 3.00256 3.00622 3.01096 3.17405 3.17841 3.18208 3.19024 3.32424 3.32919 3.33375 3.45947 3.46433 3.47015 3.60318 3.60824 3.61357 3.77702 3.78133 3.78443 3.79146 4.11043 4.11414 4.12574 4.35895 4.36282 4.37674 4.51419 4.51859 4.52256 4.64147 4.64659 4.65282 4.83344 4.83643 4.84057 4.85762 
30 0.17012 0.3257 0.51272 0.64419 0.83501 1.00619 1.17186 1.17721 1.33731 1.50661 1.67011 1.8608 2.07111 2.19918 2.34494 2.35882 2.48911 2.6395 2.83202 2.99392 3.16775 3.31835 3.45277 3.59682 3.77084 4.10126 4.34836 4.50666 4.63665 4.82437 
0 
33 0.15353 0.30909 0.49655 0.50329 0.62911 0.81859 0.82509 0.98955 1.15587 1.32058 1.48908 1.65422 1.84397 2.05726 2.18634 2.32935 2.47102 2.62449 2.81433 2.97879 3.15001 3.15806 3.29983 3.30936 3.43555 3.57996 3.75342 3.75938 4.08627 4.33474 4.49024 4.62184 4.80872 
29 0.15893 0.31412 0.50211 0.63448 0.82301 0.82779 0.99454 1.16522 1.33009 1.49504 1.65887 1.84916 2.06141 2.19429 2.33403 2.47641 2.6294 2.81988 2.98547 3.15483 3.31065 3.44011 3.58543 3.75886 4.09065 4.3391 4.49557 4.62758 4.81366 
81 0.1531 0.15793 0.1619 0.30923 0.31343 0.31747 0.49589 0.50089 0.50485 0.62845 0.63341 0.63748 0.81845 0.82261 0.82625 0.99149 0.99562 0.99935 1.15528 1.15981 1.16439 1.32025 1.32544 1.32899 1.4883 1.49345 1.4973 1.64952 1.65627 1.65958 1.84627 1.84966 1.85454 2.0595 2.06332 2.18434 2.18995 2.19614 2.33098 2.33441 2.33915 2.46636 2.47256 2.47648 2.62285 2.62783 2.63132 2.81418 2.81907 2.82301 2.97795 2.98336 2.99004 3.15099 3.15461 3.15856 3.30002 3.30498 3.30932 3.43253 3.4388 3.44338 3.57988 3.58473 3.58871 3.75478 3.7591 3.76266 4.08837 4.0918 4.33756 4.34105 4.49122 4.49543 4.49889 4.61488 4.62083 4.62588 4.8106 4.81396 4.81919 
57 0.15082 0.15509 0.30706 0.31192 0.49383 0.49792 0.50444 0.62693 0.63205 0.81604 0.82049 0.98717 0.99277 1.15359 1.16275 1.31737 1.32409 1.48665 1.49142 1.65178 1.65667 1.84187 1.8466 2.05499 2.05906 2.18273 2.32728 2.33192 2.46823 2.47274 2.6219 2.62597 2.81204 2.8164 2.97593 2.98055 3.14788 3.15291 3.29755 3.30392 3.43322 3.43888 3.5777 3.58339 3.75066 3.75541 4.08407 4.08815 4.33271 4.33661 4.48803 4.49289 4.6149 4.62226 4.80667 4.80993 4.81482 
0 
86 0.16638 0.1698 0.17363 0.32179 0.32578 0.32877 0.33597 0.51054 0.5138 0.51784 0.64309 0.64715 0.65276 0.83194 0.83545 0.83895 1.00216 1.00661 1.01088 1.16739 1.17296 1.1774 1.33213 1.3369 1.34071 1.50325 1.5075 1.51807 1.66688 1.6712 1.67678 1.85627 1.86063 1.86413 1.87144 2.0705 2.07437 2.0961 2.19797 2.20207 2.20764 2.34249 2.34647 2.35035 2.35623 2.4849 2.48963 2.49692 2.63813 2.64281 2.82823 2.83177 2.83552 2.99254 2.9971 3.00556 3.16302 3.16735 3.17196 3.31339 3.31763 3.3217 3.44966 3.45337 3.47096 3.59317 3.59792 3.6031 3.76713 3.77074 3.77878 4.09953 4.10329 4.1134 4.34788 4.35177 4.36117 4.50322 4.50727 4.51239 4.63003 4.63496 4.64384 4.82263 4.82582 4.82951 
34 0.16593 0.32364 0.5098 0.51429 0.64264 0.6472 0.83246 1.00462 1.17249 1.33589 1.50302 1.66687 1.85622 1.86245 2.06978 2.20337 2.3417 2.34659 2.48456 2.63719 2.8284 2.83632 2.99242 3.16581 3.31559 3.44997 3.59302 3.59901 3.76728 4.09818 4.34634 4.50568 4.63516 4.82155 
64 0.16186 0.16463 0.31691 0.32015 0.32369 0.50493 0.50801 0.63761 0.64076 0.82616 0.82917 0.83423 0.99595 1.00122 1.16248 1.16773 1.17211 1.32648 1.33134 1.33594 1.498 1.50067 1.66161 1.66486 1.85074 1.85477 1.85878 2.06429 2.06725 2.19345 2.19925 2.33681 2.34005 2.47889 2.48158 2.6326 2.63498 2.82295 2.82562 2.98766 2.99044 3.15762 3.16148 3.16497 3.30642 3.3114 3.31472 3.4427 3.4466 3.58814 3.5915 3.76228 3.76499 4.09339 4.09639 4.34179 4.34468 4.49994 4.50232 4.6246 4.62909 4.81663 4.81921 4.82373 
27 0.16173 0.31753 0.5055 0.63854 0.82728 0.99951 1.16629 1.33077 1.49834 1.66138 1.8502 2.06447 2.19444 2.338 2.47825 2.63227 2.82266 2.98702 3.15946 3.31009 3.44355 3.58952 3.76229 4.0945 4.34111 4.49951 4.81565 
87 0.1512 0.15561 0.15855 0.30751 0.3111 0.31495 0.49377 0.49884 0.50183 0.50841 0.62599 0.63067 0.63433 0.81698 0.82127 0.82364 0.828 0.98889 0.99274 0.99682 1.15384 1.15766 1.16249 1.16841 1.31833 1.32439 1.32811 1.48655 1.49189 1.49474 1.64725 1.65511 1.65956 1.8436 1.84651 1.85047 2.05689 2.06008 2.18226 2.18891 2.32855 2.33177 2.33618 2.46372 2.4712 2.47473 2.4819 2.62124 2.62591 2.62879 2.81198 2.8169 2.81956 2.82479 2.9759 2.98189 2.98685 3.14884 3.15212 3.15614 3.16216 3.2979 3.30297 3.30639 3.43006 3.43638 3.44102 3.57777 3.58253 3.58673 3.75224 3.75673 3.75939 4.0858 4.08862 4.33484 4.33717 4.48918 4.49397 4.49642 4.61322 4.62106 4.62499 4.8079 4.81094 4.81431 4.81903 
70 0.15388 0.1586 0.31025 0.31483 0.3188 0.49648 0.50122 0.50576 0.62903 0.63405 0.63923 0.8192 0.82433 0.82944 0.99135 0.99709 1.15673 1.16244 1.16784 1.32114 1.32678 1.33202 1.48929 1.49444 1.65064 1.6573 1.6621 1.8461 1.85103 2.05932 2.06368 2.18515 2.19115 2.33119 2.3355 2.46818 2.47449 2.47937 2.62447 2.62912 2.8147 2.81951 2.82385 2.97871 2.98415 3.15143 3.15614 3.16002 3.3006 3.30612 3.31004 3.43297 3.43878 3.4449 3.58046 3.58522 3.75466 3.75945 3.76354 4.08829 4.09278 4.33731 4.34331 4.4918 4.49683 4.61618 4.62222 4.62815 4.81046 4.81392 
38 0.16718 0.17219 0.32324 0.32746 0.51068 0.51512 0.64379 0.83277 0.83938 1.00333 1.17261 1.33529 1.50284 1.66603 1.67387 1.85635 1.86065 2.06945 2.19965 2.34148 2.34598 2.48449 2.63745 2.82841 2.83343 2.99225 3.16519 3.3157 3.45051 3.5931 3.6045 3.76843 4.09838 4.34616 4.50466 4.63315 4.82128 4.82571 
5 0.17677 0.52112 0.84074 3.7749 4.83011 
56 0.14614 0.15126 0.30223 0.30683 0.48873 0.49416 0.62151 0.62685 0.81169 0.81637 0.98388 0.9889 1.14844 1.15441 1.31324 1.31949 1.48135 1.48708 1.64288 1.65059 1.83861 1.84198 2.05186 2.05558 2.17725 2.18441 2.32347 2.32742 2.4607 2.46758 2.61616 2.62145 2.80706 2.81244 2.97084 2.97704 3.14359 3.14751 3.29285 3.29883 3.42592 3.43208 3.57271 3.57803 3.74733 3.75227 4.08077 4.08421 4.32979 4.33252 4.48398 4.48923 4.60816 4.61809 4.8029 4.80653 
45 0.15904 0.16412 0.31434 0.32046 0.50287 0.50743 0.63514 0.82282 0.82764 0.99485 1.16106 1.32657 1.33254 1.49492 1.49962 1.65911 1.84915 1.85512 2.06252 2.19111 2.33457 2.34172 2.47634 2.62991 2.63436 2.82042 2.82497 2.9849 3.15558 3.16144 3.3054 3.31163 3.44047 3.44695 3.58553 3.75884 3.76371 4.0913 4.09589 4.34002 4.49564 4.5011 4.62314 4.81446 4.81863 
57 0.17398 0.1778 0.33012 0.33394 0.51779 0.52185 0.64948 0.65335 0.8397 0.84346 1.01101 1.01655 1.17823 1.18396 1.34321 1.348 1.50944 1.51351 1.67409 1.67961 1.86387 1.86942 1.88259 2.07624 2.08055 2.20586 2.21433 2.34957 2.35365 2.36343 2.49121 2.49625 2.64419 2.64841 2.83594 2.84058 2.99949 3.00595 3.17205 3.17552 3.32278 3.32752 3.45534 3.4596 3.60041 3.60477 3.77537 3.77841 4.10516 4.11032 4.35387 4.35868 4.51196 4.51629 4.64016 4.82923 4.83408 
60 0.15381 0.15843 0.3105 0.31483 0.3188 0.49657 0.50104 0.50544 0.6298 0.63439 0.63917 0.81906 0.82378 0.99097 0.99753 1.15678 1.16383 1.32094 1.32684 1.48934 1.49426 1.651 1.65728 1.84571 1.85136 2.05881 2.0636 2.18494 2.19326 2.33102 2.33579 2.46986 2.47555 2.62492 2.62917 2.81474 2.81942 2.97875 2.98397 3.15121 3.15684 3.30076 3.30741 3.43602 3.44043 3.58058 3.58507 3.75436 3.75919 3.76263 4.08784 4.09169 4.33666 4.34087 4.49152 4.49688 4.61527 4.62463 4.81022 4.81362 
32 0.16427 0.32102 0.50778 0.64053 0.83084 0.99889 1.0068 1.1645 1.17255 1.33201 1.50056 1.66396 1.85381 1.86017 2.06736 2.19596 2.33906 2.48182 2.63536 2.82575 2.99046 3.16289 3.31365 3.44662 3.59037 3.76604 4.09586 4.3442 4.50282 4.62992 4.81911 4.82466 
54 0.15241 0.15817 0.30891 0.31477 0.49503 0.50061 0.62784 0.63503 0.81723 0.82205 0.82577 0.98974 0.99816 1.15535 1.16478 1.31961 1.32712 1.48779 1.49449 1.64877 1.65642 1.84455 1.85128 2.05776 2.1835 2.32968 2.33687 2.46696 2.47488 2.62323 2.62879 2.81324 2.81914 2.97717 2.98392 3.14991 3.1562 3.29912 3.30691 3.43164 3.43704 3.4439 3.57901 3.58691 3.75305 3.75919 4.08675 4.33561 4.49027 4.49632 4.61432 4.62562 4.80887 4.8127 
48 0.16359 0.16801 0.32048 0.32391 0.50756 0.51381 0.64156 0.82863 0.83169 0.83654 0.99881 1.0039 1.1674 1.17433 1.3326 1.33912 1.50021 1.50931 1.66406 1.66923 1.854 1.8592 2.06737 2.19695 2.33951 2.34607 2.48231 2.4922 2.63484 2.82573 2.83255 2.98979 3.16281 3.16989 3.31337 3.31883 3.44785 3.5905 3.59922 3.76554 3.77455 4.09592 4.344 4.35388 4.50234 4.63093 4.81915 4.82475 
56 0.14835 0.15323 0.30458 0.30906 0.49099 0.49622 0.62366 0.62871 0.81402 0.81873 0.98606 0.9921 1.15096 1.15681 1.3156 1.32237 1.48374 1.48934 1.64524 1.65307 1.84084 1.84561 2.05407 2.0584 2.17953 2.18778 2.3257 2.3299 2.46349 2.47038 2.6187 2.6236 2.80922 2.81448 2.97317 2.97926 3.14594 3.15039 3.29507 3.30167 3.42845 3.43402 3.57493 3.57999 3.74942 3.75498 4.08298 4.087 4.33197 4.33538 4.4863 4.49203 4.61048 4.61989 4.80506 4.80872 
32 0.1653 0.3209 0.50803 0.64036 0.83092 1.00637 1.17445 1.33357 1.50072 1.50598 1.66422 1.85482 1.86187 2.06749 2.34049 2.48315 2.63525 2.63866 2.82641 2.99052 3.16392 3.31398 3.44707 3.59171 3.76593 3.76936 4.09614 4.34443 4.50315 4.63117 4.81972 4.82536 
25 0.17116 0.32818 0.51457 0.64811 0.83893 1.00756 1.17718 1.50798 1.67309 1.86235 2.075 2.20704 2.34709 2.49274 2.64307 2.83343 3.16872 3.32002 3.45377 3.59989 3.77151 4.10254 4.35201 4.51107 4.834 
0 
3 3.17489 3.774 4.51069 
53 0.17546 0.18346 0.33175 0.33762 0.51813 0.52286 0.65221 0.65751 0.84132 0.84768 1.01289 1.02332 1.1813 1.34413 1.3492 1.51123 1.51699 1.67567 1.6824 1.86688 1.87208 2.07859 2.0846 2.20784 2.35109 2.35918 2.49271 2.49957 2.64594 2.65384 2.8367 2.84255 3.00049 3.00619 3.17323 3.17833 3.32409 3.32841 3.45845 3.46391 3.60169 3.60731 3.77642 3.782 4.107 4.11271 4.35485 4.36038 4.51375 4.51961 4.64138 4.8299 4.83601 
57 0.16037 0.16382 0.31543 0.32008 0.50286 0.5064 0.63535 0.6401 0.82534 0.82906 0.99525 1.00085 1.16127 1.16714 1.32588 1.33106 1.49568 1.49928 1.65972 1.66378 1.85026 1.85431 2.06312 2.06663 2.19037 2.19622 2.3355 2.33937 2.47624 2.48055 2.63082 2.63404 2.82085 2.8243 2.98491 2.98864 3.15624 3.16121 3.30541 3.3115 3.44109 3.44733 3.58645 3.59109 3.75899 3.7633 3.76681 4.09211 4.09558 4.34064 4.34364 4.49592 4.50047 4.623 4.62846 4.81519 4.81778 
56 0.16086 0.16429 0.31661 0.32108 0.50462 0.50883 0.63707 0.64154 0.82543 0.8291 0.99674 1.00134 1.16278 1.1697 1.32973 1.33634 1.49798 1.50314 1.66106 1.66599 1.85091 1.85616 2.0641 2.0683 2.19184 2.1957 2.33649 2.34171 2.47857 2.48438 2.63175 2.63507 2.82263 2.82685 2.98666 2.99053 3.15748 3.162 3.30821 3.31312 3.44257 3.44749 3.58774 3.59307 3.76108 3.76448 4.09312 4.09776 4.34161 4.34732 4.49787 4.50134 4.62558 4.63167 4.81698 4.82132 
88 0.14397 0.14815 0.15129 0.30012 0.30375 0.30728 0.48669 0.49102 0.49382 0.49985 0.61918 0.62341 0.62714 0.80936 0.81316 0.81647 0.82067 0.98189 0.98509 0.98901 1.14622 1.15026 1.15513 1.31108 1.31532 1.31916 1.47919 1.4835 1.48699 1.64052 1.64695 1.65078 1.83659 1.83941 1.84287 2.04985 2.05284 2.05604 2.17517 2.18045 2.32148 2.32461 2.32789 2.45761 2.46337 2.46749 2.61375 2.61819 2.62156 2.80505 2.80925 2.81232 2.81914 2.96874 2.97324 2.97661 3.14156 3.1449 3.14852 3.15462 3.29078 3.29476 3.29905 3.42348 3.42916 3.43341 3.57068 3.57482 3.57833 3.74536 3.74894 3.75202 4.07879 4.08167 4.085 4.32776 4.33018 4.33375 4.48191 4.48531 4.48876 4.60603 4.61183 4.61898 4.80094 4.80402 4.80652 4.81102 
1 4.81296 
0 
0 
1 0.82927 
25 0.17167 0.3293 0.51533 0.64824 0.83746 1.01112 1.17966 1.3424 1.50789 2.07419 2.20822 2.34809 2.48899 2.64183 2.83383 2.99726 3.17021 3.32191 3.45497 3.60501 3.77271 4.10322 4.35084 4.50966 4.82614 
0 
27 0.1737 0.3315 0.51944 0.65271 0.84049 1.01363 1.18171 1.3444 1.51017 1.67457 1.86729 2.07939 2.21336 2.35468 2.49472 2.64572 2.83747 3.00231 3.17413 3.32308 3.45917 3.60767 3.77577 4.1069 4.35379 4.51516 4.83123 
14 0.51633 0.64346 0.83694 1.33754 1.86202 2.34785 2.63787 2.82894 3.31643 3.76817 4.10003 4.34584 4.50475 4.8266 
85 0.16714 0.17039 0.17624 0.32204 0.32576 0.32918 0.51062 0.51422 0.51808 0.64269 0.64659 0.65065 0.8317 0.83521 0.83898 1.00201 1.00687 1.01139 1.17017 1.17527 1.17942 1.33475 1.33857 1.34312 1.50339 1.50683 1.51363 1.66708 1.67153 1.67965 1.85713 1.86167 1.86531 1.87883 2.07038 2.07389 2.0813 2.19899 2.20284 2.21453 2.34238 2.3462 2.35087 2.35764 2.48465 2.48787 2.4933 2.63759 2.64071 2.65757 2.82796 2.83149 2.83544 2.99237 2.99535 3.00076 3.1632 3.1675 3.17063 3.31334 3.3179 3.32191 3.44858 3.45303 3.45867 3.59373 3.59809 3.6045 3.76746 3.77104 3.77486 4.09939 4.10314 4.11779 4.34762 4.35154 4.36064 4.5031 4.50744 4.51161 4.63302 4.63803 4.82187 4.82474 4.82852 
87 0.16478 0.16757 0.17087 0.32041 0.32366 0.32634 0.50831 0.51069 0.51332 0.6409 0.64404 0.64745 0.82979 0.83287 0.83566 1.00017 1.0043 1.00759 1.16705 1.17082 1.1747 1.33283 1.33554 1.33881 1.50086 1.50373 1.50727 1.66489 1.66787 1.67166 1.85488 1.85851 1.86149 2.06784 2.07103 2.07621 2.1959 2.19936 2.20647 2.34018 2.34345 2.34689 2.35494 2.48255 2.48529 2.48923 2.63556 2.63817 2.64322 2.82638 2.82889 2.83196 2.83624 2.99082 2.99313 2.99789 3.16157 3.16497 3.16743 3.31223 3.31544 3.31822 3.44661 3.45006 3.45296 3.59158 3.59427 3.59778 3.76459 3.76766 3.77019 4.09673 4.09966 4.10371 4.3455 4.34813 4.35236 4.50172 4.50487 4.50758 4.62883 4.63281 4.63668 4.8197 4.82214 4.825 4.82855 
86 0.15645 0.1597 0.16236 0.31305 0.31699 0.31961 0.49932 0.50284 0.50579 0.50941 0.63294 0.63588 0.63878 0.82154 0.82536 0.82769 0.83165 0.99298 0.99721 1.00028 1.15961 1.16405 1.16799 1.32334 1.328 1.3311 1.49217 1.49573 1.49857 1.65714 1.65985 1.66385 1.84787 1.8513 1.85466 2.06092 2.064 2.06826 2.18748 2.19192 2.19793 2.3333 2.33632 2.34015 2.4746 2.47777 2.48086 2.62776 2.63088 2.63342 2.81723 2.82111 2.82382 2.82905 2.98173 2.98549 2.98876 3.15353 3.15781 3.16038 3.30332 3.30777 3.31036 3.43935 3.44283 3.44596 3.58327 3.5864 3.58972 3.7563 3.76047 3.76286 4.08991 4.09272 4.09826 4.33885 4.34162 4.4937 4.49791 4.50024 4.61862 4.6245 4.62734 4.81245 4.81518 4.81804 
103 0.17273 0.17577 0.17883 0.1834 0.32837 0.3323 0.33522 0.34096 0.5168 0.51922 0.52203 0.5274 0.64957 0.65284 0.65615 0.83778 0.8412 0.84435 0.84818 1.00838 1.01281 1.01619 1.02365 1.17608 1.1805 1.18478 1.34091 1.34428 1.34783 1.36353 1.50898 1.51217 1.51627 1.6722 1.67567 1.67947 1.68759 1.86291 1.86701 1.87042 1.87498 2.07655 2.07936 2.08363 2.10171 2.20247 2.20721 2.21198 2.3487 2.35206 2.35564 2.36259 2.49101 2.49373 2.49804 2.50702 2.64441 2.64684 2.6519 2.83389 2.8373 2.8405 2.84361 2.99894 3.0014 3.0057 3.16979 3.17365 3.17623 3.18051 3.31965 3.32398 3.32678 3.3341 3.45471 3.45885 3.46215 3.59922 3.60245 3.60596 3.61235 3.77324 3.77675 3.77909 3.78432 4.10575 4.10872 4.11271 4.16054 4.35401 4.35644 4.36055 4.51002 4.51368 4.51676 4.52233 4.63317 4.6405 4.6443 4.82845 4.83086 4.83399 4.83748 
27 0.16478 0.3209 0.5092 0.64192 0.8305 1.00299 1.33621 1.50076 1.66533 1.85703 2.06864 2.34117 2.48312 2.63578 2.82704 2.83369 2.99041 3.16396 3.31472 3.4489 3.59307 3.76641 4.09694 4.3443 4.50372 4.63631 4.81991 
24 0.15918 0.31568 0.50194 0.63554 0.82412 1.16752 1.33006 1.49486 1.6601 1.85101 2.06069 2.33749 2.47612 2.629 2.81998 2.98477 3.15775 3.30822 3.44453 3.75976 4.08905 4.33708 4.4969 4.81248 
0 
64 0.1444 0.14889 0.30069 0.30489 0.30981 0.48681 0.49138 0.49582 0.62004 0.62454 0.80981 0.81451 0.98142 0.98621 1.1471 1.15265 1.31136 1.317 1.47959 1.48457 1.64244 1.64799 1.8362 1.84021 1.84644 2.04943 2.05318 2.1755 2.18182 2.32132 2.32507 2.46017 2.46554 2.61513 2.61953 2.80498 2.80953 2.81472 2.96906 2.97432 3.14165 3.14596 3.15053 3.29095 3.29644 3.30178 3.42599 3.43061 3.57077 3.57523 3.74476 3.74931 3.75325 4.07842 4.08205 4.32729 4.33053 4.48191 4.48677 4.6064 4.61434 4.80059 4.80382 4.80827 
61 0.15749 0.16145 0.16599 0.31434 0.31815 0.5025 0.50523 0.63469 0.63829 0.82319 0.82708 0.83156 0.99469 0.99929 1.16148 1.1676 1.32555 1.32978 1.49363 1.49741 1.65934 1.66277 1.84914 1.8533 1.85841 2.06236 2.06606 2.19012 2.19541 2.33439 2.33849 2.47599 2.47924 2.62866 2.63225 2.81951 2.82295 2.8297 2.98381 2.98719 3.15546 3.15992 3.30541 3.31001 3.44069 3.44469 3.58489 3.5884 3.75822 3.76236 3.76919 4.09139 4.09504 4.34013 4.34394 4.49511 4.4996 4.62292 4.62815 4.81437 4.81752 
27 0.16316 0.32105 0.50877 0.64152 0.82966 1.00351 1.17148 1.33535 1.50057 1.66334 1.85579 2.06774 2.34192 2.48109 2.63454 2.82884 2.99041 3.163 3.31319 3.44897 3.59217 3.76561 4.09697 4.34462 4.50232 4.63106 4.81882 
19 0.15876 0.31515 0.50083 0.63518 0.82374 0.99605 2.06103 2.33367 2.47648 2.62865 2.81985 2.98437 3.1559 3.58599 3.7593 4.09 4.33804 4.49655 4.81234 
37 0.16534 0.32223 0.32776 0.50923 0.51428 0.64162 0.83035 0.83486 1.00254 1.00757 1.17141 1.33451 1.50207 1.6651 1.67277 1.85543 1.85996 2.06812 2.19813 2.34095 2.34636 2.48341 2.63618 2.82688 2.8331 2.99123 3.16494 3.31496 3.44814 3.59204 3.76723 4.09696 4.34519 4.50424 4.63214 4.82096 4.82571 
57 0.15624 0.16087 0.31289 0.31739 0.50061 0.50486 0.63315 0.63757 0.82115 0.82565 0.83068 0.99283 0.99868 1.1592 1.16629 1.32348 1.3286 1.49211 1.49652 1.65743 1.66479 1.84724 1.85287 2.06051 2.0658 2.18856 2.33266 2.33843 2.47416 2.47918 2.62767 2.63158 2.81778 2.82192 2.82872 2.98188 2.98624 3.15347 3.15842 3.30305 3.30903 3.43879 3.44423 3.58317 3.58853 3.75662 3.76136 4.08953 4.09492 4.33819 4.34495 4.49353 4.49849 4.62081 4.62646 4.81245 4.81642 
37 0.17121 0.32564 0.33124 0.5132 0.52004 0.64723 0.83414 0.8394 1.00563 1.0127 1.1765 1.33936 1.50694 1.66838 1.67696 1.86135 1.87712 2.07475 2.2036 2.34698 2.35406 2.48895 2.63977 2.83217 2.83743 2.99652 3.16815 3.31834 3.45315 3.59848 3.77061 4.10278 4.35082 4.50805 4.63486 4.82399 4.82898 
69 0.15844 0.16168 0.16713 0.31489 0.31855 0.32226 0.50135 0.50456 0.50831 0.63442 0.63819 0.82407 0.82754 0.83183 0.99464 0.99976 1.16086 1.16651 1.17163 1.32494 1.33024 1.33444 1.49355 1.49764 1.50254 1.65866 1.66217 1.84962 1.85391 2.06268 2.06638 2.18918 2.19468 2.33506 2.33895 2.47535 2.47905 2.48427 2.62972 2.63271 2.81944 2.82288 2.82783 2.98299 2.9871 3.15583 3.15978 3.16365 3.30475 3.31 3.31377 3.44081 3.44541 3.58515 3.58849 3.75836 3.76243 3.766 4.09176 4.09555 4.34033 4.3441 4.49532 4.49977 4.6208 4.62722 4.8147 4.81733 4.82379 
27 0.17418 0.32993 0.51683 0.65122 0.83865 1.01119 1.18026 1.34361 1.51026 1.67439 1.86498 2.07661 2.3505 2.49321 2.64387 2.83521 3.00069 3.17241 3.32349 3.45682 3.60115 3.77468 4.1052 4.3531 4.51191 4.64247 4.82832 
61 0.16871 0.17157 0.32398 0.32751 0.51275 0.51764 0.64453 0.64795 0.83437 0.83711 0.84192 1.00244 1.00744 1.01415 1.16873 1.1753 1.33286 1.33892 1.50531 1.50946 1.66849 1.67605 1.85778 1.86226 1.86621 2.07204 2.07619 2.19871 2.20782 2.34439 2.34877 2.48679 2.49164 2.64026 2.8306 2.83513 2.99491 2.99997 3.16447 3.16855 3.17384 3.31273 3.31872 3.32448 3.45012 3.45394 3.59543 3.6003 3.77024 3.77273 4.10043 4.10403 4.14813 4.3488 4.35225 4.5034 4.50802 4.63532 4.82414 4.8277 4.83352 
0 
58 0.16395 0.1668 0.31929 0.32308 0.50755 0.51045 0.63992 0.6434 0.82972 0.83318 0.99912 1.00526 1.16843 1.1738 1.33278 1.33709 1.50027 1.50314 1.66383 1.66779 1.85443 1.8593 2.06669 2.06985 2.19581 2.20294 2.33975 2.34321 2.48153 2.4846 2.63456 2.63714 2.82545 2.82825 2.99007 2.99287 3.16079 3.16479 3.31159 3.31518 3.44535 3.44994 3.5907 3.59401 3.7647 3.7674 3.77124 4.09566 4.09877 4.34443 4.34732 4.50154 4.5046 4.63071 4.635 4.81915 4.82167 4.82678 
6 0.32055 0.50691 0.82778 3.16203 3.76464 4.82102 
64 0.15742 0.1613 0.16592 0.31344 0.31744 0.50159 0.50506 0.634 0.63764 0.82264 0.82652 0.83077 0.99428 0.99854 1.16074 1.16553 1.32601 1.32937 1.49382 1.49731 1.50254 1.65824 1.66247 1.84843 1.85275 1.85693 2.06176 2.06555 2.18981 2.19548 2.33389 2.3376 2.47506 2.47884 2.62869 2.6317 2.81937 2.82287 2.82845 2.9839 2.98685 3.15467 3.15898 3.16368 3.30491 3.30914 3.43947 3.44392 3.5848 3.5885 3.75824 3.76198 3.76678 4.09073 4.09499 4.33915 4.34367 4.49502 4.49866 4.62256 4.62736 4.81332 4.81645 4.82126 
57 0.16152 0.1648 0.31672 0.32045 0.50449 0.50747 0.63727 0.64065 0.82728 0.83083 0.9958 1.00227 1.1624 1.16856 1.32684 1.33115 1.33522 1.49741 1.50028 1.66139 1.85116 1.85562 2.06439 2.06858 2.1938 2.33632 2.34124 2.47885 2.48207 2.63212 2.635 2.82255 2.8258 2.98719 2.99099 3.15715 3.1614 3.30675 3.31153 3.31765 3.44214 3.44673 3.58754 3.59196 3.75969 3.76393 3.76732 4.09304 4.09699 4.34165 4.34572 4.49757 4.50128 4.62616 4.63021 4.81676 4.82003 
76 0.16276 0.16634 0.17146 0.3189 0.32343 0.328 0.50715 0.51054 0.5157 0.63932 0.6434 0.6526 0.82777 0.83165 0.8352 0.99898 1.00343 1.00802 1.16548 1.17243 1.33182 1.33609 1.4987 1.50265 1.50883 1.66335 1.66774 1.67399 1.85344 1.85796 1.86177 2.06647 2.07048 2.19171 2.19908 2.33896 2.34285 2.34801 2.48011 2.48435 2.49002 2.63335 2.6368 2.64607 2.8238 2.82727 2.83231 2.9881 2.99119 2.99616 3.15988 3.16436 3.16868 3.30949 3.31473 3.32027 3.4448 3.44967 3.58982 3.59427 3.59976 3.76264 3.76669 3.77028 4.09559 4.10007 4.34413 4.34873 4.49942 4.50376 4.5083 4.62367 4.63139 4.81826 4.82195 4.8256 
3 0.32691 0.51441 4.82556 
100 0.18095 0.18413 0.18799 0.3365 0.34009 0.34312 0.34924 0.5238 0.52671 0.52983 0.5342 0.65673 0.6604 0.66393 0.68363 0.84561 0.84914 0.85234 0.85726 1.01742 1.02151 1.02551 1.18422 1.18886 1.19274 1.34874 1.35219 1.35572 1.36455 1.51668 1.51997 1.52357 1.54272 1.68104 1.68468 1.68935 1.87126 1.87507 1.87839 1.88332 2.08425 2.08758 2.09227 2.21363 2.21832 2.22809 2.35672 2.36035 2.36413 2.37013 2.49902 2.50234 2.50648 2.6512 2.65436 2.65836 2.84208 2.84522 2.84875 2.85264 3.00595 3.00927 3.01349 3.17759 3.18137 3.18409 3.18865 3.32785 3.33186 3.33492 3.34253 3.46272 3.46668 3.47018 3.48037 3.60763 3.61127 3.61514 3.62175 3.78064 3.78436 3.78698 3.79192 4.11303 4.11625 4.12062 4.36178 4.36469 4.36923 4.51758 4.52141 4.52452 4.53101 4.64592 4.65006 4.65514 4.83603 4.83875 4.84182 4.84563 
23 0.16462 0.32126 0.5098 0.64074 0.83045 1.0021 1.50168 1.6645 1.85444 2.06772 2.33971 2.48226 2.63556 2.8263 2.99081 3.44714 3.591 3.76696 4.0961 4.34461 4.50329 4.63059 4.81998 
59 0.16136 0.16566 0.31613 0.32062 0.50467 0.5091 0.63638 0.64119 0.82676 0.83013 0.99608 1.00269 1.16233 1.16949 1.32618 1.3314 1.33613 1.49636 1.50027 1.6608 1.6663 1.85056 1.85551 1.86044 2.0638 2.06856 2.19094 2.19639 2.33618 2.34171 2.47723 2.48137 2.48743 2.63186 2.63677 2.82271 2.82724 2.98714 2.9959 3.15736 3.16267 3.30587 3.31225 3.4423 3.44791 3.58691 3.59209 3.75952 3.76464 4.09283 4.09712 4.34149 4.34755 4.49652 4.50188 4.62389 4.63139 4.81711 4.82243 
94 0.15103 0.15534 0.15811 0.30733 0.31088 0.31414 0.49375 0.49846 0.50099 0.50493 0.62616 0.63073 0.63409 0.81628 0.82013 0.82297 0.82721 0.9888 0.99229 0.99647 1.15367 1.1576 1.16176 1.16722 1.31841 1.32338 1.32638 1.48655 1.49123 1.49406 1.64791 1.65399 1.65708 1.66386 1.84365 1.84643 1.85033 1.8558 2.05687 2.06006 2.06462 2.18231 2.18805 2.19211 2.32846 2.33165 2.33543 2.46562 2.4709 2.47427 2.47993 2.62145 2.62576 2.6284 2.81195 2.81644 2.8191 2.82385 2.97594 2.98098 2.98347 3.14867 3.15188 3.15563 3.15975 3.29784 3.30228 3.30593 3.43106 3.43613 3.43997 3.44532 3.57769 3.58214 3.58551 3.75221 3.75619 3.75896 4.08577 4.08863 4.09237 4.33485 4.33723 4.34199 4.48906 4.49276 4.49563 4.61328 4.61923 4.62305 4.8078 4.81097 4.81364 4.81753 
11 1.50839 1.67363 2.07973 2.49098 2.64133 2.99584 3.45525 3.77244 4.11156 4.51439 4.63716 
70 0.15373 0.15838 0.16549 0.31011 0.31386 0.31961 0.49686 0.50183 0.50595 0.62929 0.63392 0.63976 0.81924 0.82303 0.82684 0.99215 0.99857 1.15629 1.16081 1.32179 1.32945 1.48955 1.49459 1.50018 1.6502 1.65726 1.66362 1.84703 1.85111 2.06036 2.06598 2.18527 2.19516 2.33171 2.33532 2.4672 2.47356 2.47948 2.62359 2.62852 2.63315 2.81509 2.81974 2.82446 2.97901 2.9849 3.15195 3.15552 3.16021 3.30097 3.30556 3.31087 3.43298 3.43918 3.44527 3.58076 3.58557 3.75553 3.76196 4.0893 4.09442 4.33833 4.34203 4.49237 4.4986 4.61625 4.62425 4.81118 4.81475 4.82149 
62 0.14778 0.15223 0.30418 0.30836 0.31345 0.49029 0.49457 0.49962 0.62351 0.62782 0.81319 0.81779 0.98468 0.98957 1.15055 1.15621 1.31463 1.32023 1.48304 1.48785 1.64711 1.65247 1.83941 1.84358 2.05262 2.05626 2.17876 2.18534 2.32468 2.32861 2.46395 2.4692 2.61865 2.62288 2.80848 2.81283 2.81944 2.9725 2.97751 3.14491 3.14927 3.15376 3.29438 3.30004 3.42984 3.43493 3.57423 3.57847 3.74804 3.75247 3.75584 4.08166 4.08524 4.33041 4.33361 4.48522 4.49 4.60956 4.61817 4.80395 4.80708 4.81121 
38 0.17196 0.32842 0.33332 0.51581 0.52033 0.64913 0.65655 0.8375 0.84225 1.00948 1.17792 1.34061 1.50873 1.67261 1.86224 1.86684 2.07527 2.20448 2.34844 2.35827 2.49074 2.6429 2.83297 2.83895 2.99756 3.17057 3.32106 3.45578 3.60037 3.77371 4.10338 4.12063 4.35127 4.35825 4.51047 4.638 4.82733 4.83174 
0 
0 
140 0.14372 0.14709 0.14976 0.15221 0.15554 0.29981 0.30325 0.30606 0.30873 0.31158 0.48653 0.49006 0.49267 0.49509 0.49752 0.50322 0.61843 0.6221 0.62495 0.62794 0.63079 0.80904 0.81234 0.81529 0.81749 0.82045 0.98178 0.98432 0.98753 0.99051 0.99605 1.14591 1.14965 1.1531 1.15635 1.15989 1.3108 1.31406 1.31766 1.32037 1.32367 1.47887 1.48252 1.48551 1.48805 1.49128 1.64014 1.64611 1.64931 1.65222 1.65646 1.83648 1.83881 1.84164 1.84433 1.84735 2.04973 2.05208 2.05462 2.05812 2.17494 2.17912 2.18264 2.18717 2.32136 2.32403 2.32669 2.3297 2.33446 2.45683 2.46243 2.46581 2.46844 2.47162 2.47905 2.61338 2.6176 2.6203 2.62262 2.62824 2.80494 2.80859 2.81117 2.81358 2.8166 2.82086 2.96851 2.97217 2.97538 2.97797 2.98267 3.14135 3.14423 3.14695 3.14955 3.15207 3.15806 3.29053 3.29373 3.29703 3.29984 3.30262 3.4232 3.42879 3.43148 3.43447 3.43767 3.57053 3.57409 3.57669 3.57978 3.58435 3.74525 3.74793 3.75073 3.75304 3.75582 4.07869 4.08109 4.08366 4.08736 4.32757 4.32964 4.33202 4.336 4.48168 4.48452 4.4878 4.49009 4.49371 4.60573 4.61062 4.6147 4.61763 4.6225 4.80089 4.80355 4.80566 4.80809 4.81098 
66 0.17254 0.17741 0.32856 0.3325 0.34142 0.51598 0.51976 0.64844 0.6524 0.66129 0.83816 0.84144 0.84689 1.00853 1.01327 1.03124 1.17452 1.18015 1.34178 1.34646 1.5088 1.51329 1.67256 1.67727 1.86307 1.86775 1.87456 2.07557 2.08023 2.20271 2.20919 2.34758 2.35178 2.35682 2.49046 2.49487 2.64346 2.64744 2.8339 2.83777 2.84273 2.9979 3.00204 3.16915 3.17317 3.17901 3.31989 3.32389 3.45457 3.45923 3.59935 3.60464 3.77376 3.77737 4.10438 4.10882 4.3529 4.35871 4.51124 4.51504 4.63568 4.64038 4.65026 4.82774 4.83096 4.83476 
5 0.17216 0.52426 1.34265 2.64427 4.35224 
74 0.16563 0.16929 0.32179 0.32516 0.32861 0.50999 0.51375 0.5226 0.64255 0.64665 0.83194 0.83497 0.83922 1.00107 1.00651 1.01622 1.16799 1.17453 1.3352 1.33975 1.50206 1.5056 1.51228 1.66562 1.67 1.6765 1.85547 1.8608 1.86583 2.06907 2.07319 2.09139 2.19861 2.20677 2.3411 2.34648 2.35282 2.48397 2.48804 2.49349 2.63679 2.64022 2.8278 2.83161 2.83634 2.99298 2.99774 3.16253 3.16646 3.17101 3.31466 3.31799 3.44782 3.45228 3.45748 3.59198 3.59656 3.60264 3.76563 3.76983 3.77648 4.09801 4.1021 4.15378 4.34644 4.35087 4.50209 4.50651 4.51054 4.62928 4.63544 4.82131 4.8245 4.82881 
36 0.17009 0.17733 0.32616 0.33154 0.51393 0.64749 0.83615 0.84252 1.00748 1.01436 1.17651 1.3388 1.50679 1.67084 1.86125 1.87111 2.07265 2.20328 2.34567 2.353 2.48798 2.64039 2.83315 2.99583 3.1689 3.31947 3.4535 3.5979 3.60697 3.77129 4.10186 4.34991 4.5075 4.64039 4.82622 4.83248 
0 
46 0.17549 0.1813 0.33205 0.33702 0.51983 0.52651 0.6539 0.84178 0.84869 1.01471 1.18062 1.18663 1.34571 1.35419 1.51254 1.6766 1.86567 1.87102 2.07951 2.09822 2.21349 2.35241 2.36149 2.49603 2.64619 2.83672 2.84287 3.0018 3.01054 3.17469 3.18275 3.32496 3.33063 3.45965 3.47238 3.6043 3.61399 3.77823 4.1073 4.11507 4.35619 4.36588 4.51643 4.65317 4.83125 4.83631 
61 0.15096 0.15652 0.16274 0.30779 0.31233 0.49369 0.49918 0.50283 0.62644 0.63149 0.63597 0.8166 0.82223 0.98913 0.99459 1.15424 1.16002 1.31842 1.3246 1.48647 1.49224 1.6478 1.65514 1.66045 1.84389 1.84862 2.05709 2.06157 2.1822 2.1888 2.329 2.33353 2.46608 2.47232 2.62182 2.62683 2.81193 2.81738 2.97587 2.98225 3.14908 3.15397 3.29789 3.304 3.43089 3.43676 3.44186 3.57769 3.58282 3.75232 3.75753 4.0861 4.09049 4.33497 4.33912 4.48948 4.49488 4.61314 4.62113 4.80823 4.81165 
20 0.16378 0.32038 0.50617 0.82866 1.00277 1.17135 1.33184 1.50084 1.66437 2.48175 2.63539 2.82477 2.98902 3.16266 3.31463 3.44832 3.59253 3.76572 4.63192 4.82096 
1 4.33432 
92 0.172 0.17555 0.18086 0.32689 0.33096 0.33447 0.34025 0.51561 0.51921 0.52371 0.64802 0.65267 0.65804 0.83707 0.84054 0.84433 0.8561 1.00699 1.012 1.01772 1.03447 1.1744 1.18028 1.1843 1.34052 1.34591 1.35333 1.50865 1.51332 1.52693 1.67262 1.67748 1.68295 1.86169 1.86647 1.87002 1.87784 2.07496 2.07989 2.08925 2.20555 2.21164 2.3471 2.3512 2.3562 2.36332 2.49005 2.49547 2.5056 2.64357 2.64735 2.6541 2.83304 2.83684 2.84076 2.85084 2.99858 3.00332 3.01281 3.16787 3.17293 3.17688 3.18311 3.31935 3.3232 3.32729 3.45324 3.45878 3.46384 3.5986 3.60435 3.60973 3.77122 3.77567 3.78027 3.78608 4.1037 4.10774 4.11337 4.15441 4.35243 4.35593 4.36091 4.50805 4.51237 4.51722 4.63889 4.64745 4.82735 4.83051 4.83472 4.84237 
0 
29 0.16272 0.31955 0.50554 0.63976 0.82798 1.00174 1.16873 1.33144 1.49932 1.66227 1.85431 2.06679 2.19656 2.33993 2.4807 2.6335 2.82358 2.98837 3.16113 3.31231 3.44718 3.59066 3.76385 4.09594 4.34338 4.50068 4.62991 4.81706 4.8214 
56 0.16244 0.16693 0.31725 0.32157 0.50552 0.50908 0.63772 0.64147 0.82824 0.83431 0.99665 1.0022 1.16344 1.16813 1.32883 1.33224 1.49786 1.50134 1.66199 1.6693 1.85126 1.8559 2.06458 2.0699 2.1932 2.19763 2.33691 2.34117 2.35219 2.47988 2.48536 2.63249 2.63591 2.82352 2.82808 2.9882 3.15805 3.16222 3.30795 3.31238 3.44273 3.44791 3.58844 3.59347 3.76105 3.76521 4.09343 4.09722 4.34219 4.3471 4.49789 4.50184 4.62789 4.63501 4.81692 4.82026 
0 
26 0.16545 0.32277 0.51067 0.64343 0.83054 0.99945 1.00646 1.17375 1.33563 1.50235 1.66488 1.8567 2.06924 2.34306 2.48425 2.63663 2.82814 2.99124 3.16441 3.31519 3.45003 3.76726 4.09852 4.34582 4.50423 4.82117 
52 0.16503 0.1715 0.32123 0.32454 0.50808 0.51208 0.64076 0.64522 0.83034 0.83391 1.00153 1.00679 1.1708 1.17774 1.33355 1.3384 1.50111 1.50663 1.66482 1.67049 1.8549 1.85945 2.06792 2.07376 2.19799 2.34038 2.34642 2.48305 2.49065 2.63532 2.63959 2.82643 2.83164 2.99087 3.16252 3.16589 3.31415 3.31835 3.44836 3.45425 3.5916 3.59719 3.76583 3.7698 4.09656 4.10247 4.34492 4.50309 4.50813 4.63117 4.81966 4.82373 
99 0.15 0.15379 0.15693 0.30629 0.30961 0.31315 0.3164 0.49279 0.4971 0.49973 0.50304 0.62517 0.62906 0.63258 0.63616 0.81514 0.81844 0.82189 0.82452 0.98793 0.9917 0.99531 1.15245 1.15616 1.16071 1.16567 1.31728 1.32138 1.32485 1.33162 1.48542 1.48958 1.49285 1.6467 1.65245 1.6559 1.66093 1.84267 1.84557 1.84908 1.85357 2.05591 2.05918 2.06245 2.18128 2.18645 2.19247 2.32755 2.33061 2.33405 2.46377 2.46905 2.47271 2.47615 2.62005 2.62407 2.62734 2.81107 2.81526 2.81814 2.82364 2.97489 2.97922 2.9824 3.14769 3.15086 3.1546 3.15763 3.2969 3.30085 3.30476 3.30923 3.4297 3.43495 3.43872 3.44289 3.57676 3.58085 3.58423 3.58989 3.75137 3.75559 3.75824 4.08487 4.08779 4.09111 4.33388 4.33632 4.34014 4.48804 4.4915 4.4948 4.6122 4.61803 4.62233 4.80698 4.81005 4.81265 4.81816 
28 0.16731 0.32377 0.51067 0.64322 0.83337 1.00491 1.17467 1.33767 1.50315 1.66683 1.86013 2.07101 2.2047 2.34465 2.48415 2.63645 2.82908 2.99184 3.16595 3.31653 3.45233 3.59424 3.76806 4.10019 4.34685 4.50543 4.6354 4.8218 
0 
54 0.15606 0.16118 0.31255 0.31783 0.4992 0.50429 0.6327 0.63783 0.82185 0.82658 0.99318 0.9993 1.15906 1.1655 1.32308 1.32879 1.49148 1.49677 1.65681 1.66268 1.84757 1.85333 2.06084 2.06665 2.18687 2.3329 2.33872 2.47315 2.47841 2.62713 2.63147 2.81685 2.82197 2.98116 2.98621 3.15343 3.15907 3.30282 3.30893 3.43878 3.44457 3.58311 3.58892 3.7562 3.76166 4.08987 4.09651 4.33848 4.49334 4.4989 4.61885 4.62668 4.81211 4.81619 
14 0.16303 0.32131 0.8288 1.16989 1.66299 1.85593 2.63311 2.9887 3.16285 3.31241 3.76471 4.34222 4.50157 4.81747 
26 0.1719 0.3286 0.515 0.64835 0.83706 1.18044 1.34165 1.5082 1.67289 1.86766 2.07539 2.34843 2.49077 2.64204 2.83397 2.99798 3.16987 3.32065 3.45484 3.59944 3.77289 4.1038 4.35131 4.50944 4.64093 4.82617 
22 0.17174 0.3282 0.51471 0.83776 1.01007 1.34159 1.50949 2.07612 2.20676 2.49071 2.6412 2.83347 2.9973 3.1709 3.32206 3.45623 3.59885 3.77225 4.10375 4.35111 4.50921 4.82573 
35 0.17133 0.32691 0.33111 0.51445 0.51966 0.64856 0.83674 1.00694 1.01085 1.17801 1.34043 1.50836 1.67107 1.86117 1.866 2.0741 2.20446 2.34673 2.35134 2.48937 2.64215 2.83299 2.84125 2.99711 3.17001 3.32044 3.45524 3.59802 3.77302 4.10267 4.35072 4.50983 4.63783 4.82603 4.83265 
48 0.16797 0.17435 0.32346 0.32819 0.5104 0.51447 0.64301 0.64819 0.83408 1.00121 1.00736 1.16827 1.17617 1.33716 1.50362 1.66731 1.85779 1.86349 2.06957 2.07474 2.1969 2.20559 2.34216 2.34772 2.48457 2.4926 2.63824 2.82858 2.83235 2.99314 3.16293 3.1683 3.31687 3.44867 3.45441 3.59379 3.60092 3.76825 3.77178 4.09936 4.34707 4.35311 4.50604 4.51315 4.6302 4.63592 4.82205 4.829 
57 0.1536 0.15845 0.31031 0.31486 0.49622 0.50088 0.50589 0.6295 0.63355 0.81897 0.82381 0.9908 0.99658 1.15677 1.16294 1.32078 1.32623 1.489 1.49386 1.6504 1.65661 1.8455 1.85066 2.05872 2.06305 2.18431 2.19049 2.3308 2.33565 2.46921 2.47446 2.62467 2.62879 2.81435 2.81903 2.97849 2.9836 3.15103 3.15609 3.30048 3.30598 3.43602 3.44042 3.58027 3.58453 3.75409 3.75903 4.08776 4.09236 4.33651 4.34094 4.49136 4.49642 4.61478 4.62271 4.80997 4.8134 
3 0.16803 0.83345 2.34628 
13 0.16898 0.32258 0.51053 0.83065 1.00612 1.33659 1.66487 1.85997 2.63681 2.83124 3.767 4.34616 4.8207 
25 0.16401 0.31929 0.50644 0.64041 0.82891 1.0021 1.33222 1.49922 1.66457 1.85485 2.06756 2.33978 2.48129 2.63412 2.82467 2.98957 3.16239 3.31237 3.44583 3.59016 3.76549 4.09711 4.34389 4.5031 4.81882 
87 0.14767 0.15197 0.15535 0.30383 0.30747 0.31129 0.31513 0.49037 0.49495 0.49805 0.62254 0.627 0.63062 0.63502 0.81308 0.81676 0.8202 0.82393 0.98557 0.98883 0.99318 1.14992 1.15397 1.15915 1.3148 1.3194 1.32307 1.48293 1.48741 1.49092 1.64404 1.6511 1.65403 1.84027 1.84306 1.84739 2.05353 2.05651 2.0615 2.17886 2.18483 2.19154 2.32514 2.32827 2.33237 2.46072 2.46713 2.4708 2.47575 2.6174 2.622 2.62519 2.80866 2.81302 2.81633 2.97245 2.97724 2.98044 3.14524 3.14859 3.15284 3.29449 3.29867 3.30296 3.4269 3.43303 3.43686 3.4416 3.57436 3.57864 3.58276 3.74902 3.75271 3.7562 4.08247 4.0853 4.33154 4.33384 4.48561 4.48908 4.4927 4.60975 4.61668 4.62124 4.80458 4.80766 4.81052 
42 0.15351 0.15823 0.31019 0.49758 0.50185 0.63054 0.81892 0.82392 0.99035 1.15675 1.32065 1.32656 1.48955 1.49432 1.65568 1.84485 2.05801 2.18554 2.33032 2.4726 2.62502 2.62918 2.81538 2.8195 2.97931 2.98382 3.1511 3.15833 3.30041 3.30664 3.43704 3.58082 3.75372 3.75895 4.08705 4.3358 4.49097 4.49605 4.61533 4.62567 4.80978 4.81445 
59 0.15479 0.15985 0.31131 0.31615 0.49728 0.50193 0.50561 0.62996 0.63449 0.63988 0.82017 0.82528 0.99191 0.99864 1.15771 1.16436 1.32185 1.32815 1.49005 1.49539 1.6512 1.65799 1.84662 1.85209 2.05985 2.0654 2.18567 2.19212 2.33188 2.33729 2.46981 2.47563 2.62563 2.63051 2.81555 2.82026 2.97948 2.98489 3.15207 3.1574 3.30154 3.30817 3.43314 3.43884 3.44459 3.58135 3.58617 3.75519 3.76062 4.08888 4.09367 4.33771 4.3422 4.49244 4.49791 4.61637 4.62471 4.81123 4.81476 
28 0.15351 0.30867 0.4964 0.62948 0.81856 0.98836 1.15588 1.32071 1.48921 1.65571 1.84298 2.05625 2.18741 2.32853 2.47309 2.62428 2.81434 2.97917 3.14911 3.29957 3.43556 3.57997 3.75183 4.08532 4.33396 4.48914 4.62115 4.80789 
61 0.15298 0.15772 0.30988 0.31543 0.49575 0.50053 0.62947 0.63447 0.81845 0.82283 0.82779 0.98986 0.99602 1.1561 1.16338 1.32 1.32594 1.33068 1.48867 1.49375 1.65419 1.65845 1.84471 1.84995 1.85492 2.05794 2.06203 2.18387 2.19147 2.33007 2.33472 2.47095 2.47525 2.62443 2.62867 2.81371 2.81847 2.82545 2.978 2.9832 3.15032 3.15596 3.29984 3.30621 3.31015 3.43621 3.44187 3.57975 3.58434 3.75315 3.75848 4.08704 4.09123 4.33581 4.33951 4.49059 4.49561 4.6145 4.62283 4.80922 4.81273 
17 0.32486 0.51048 0.64814 0.83237 1.00703 1.33902 1.50699 1.67237 1.86189 2.34683 2.4875 2.82833 2.99524 3.16615 3.31878 4.50752 4.82179 
119 0.1769 0.18017 0.1827 0.18633 0.33307 0.33629 0.339 0.34199 0.3591 0.51977 0.52296 0.52539 0.52806 0.5331 0.65322 0.65604 0.65894 0.66269 0.84189 0.8453 0.84759 0.85085 0.86383 1.01334 1.01687 1.01995 1.02418 1.18031 1.18411 1.18751 1.19121 1.34375 1.34781 1.35064 1.35385 1.51273 1.51594 1.51856 1.52198 1.67723 1.6804 1.68398 1.68943 1.86817 1.87082 1.87386 1.87684 1.88369 2.08124 2.08405 2.08704 2.0989 2.20778 2.21218 2.21683 2.3534 2.35624 2.35945 2.36364 2.36943 2.49439 2.49744 2.49996 2.50372 2.64748 2.65054 2.65286 2.65845 2.83743 2.84089 2.8433 2.84642 2.85013 3.00246 3.0059 3.00896 3.0149 3.17443 3.17784 3.18034 3.18343 3.19686 3.32379 3.32747 3.33036 3.33328 3.45955 3.46269 3.46574 3.47025 3.60423 3.60701 3.61014 3.61412 3.77719 3.78061 3.78299 3.78559 3.79099 4.10985 4.11236 4.1153 4.12159 4.35888 4.36106 4.36426 4.37252 4.51424 4.51791 4.52022 4.52387 4.6424 4.64627 4.65006 4.8327 4.83527 4.83759 4.84053 4.84602 
34 0.16543 0.32117 0.32552 0.50863 0.5132 0.64154 0.83148 1.00284 1.17216 1.33412 1.50138 1.66558 1.85706 2.06814 2.19902 2.34016 2.34681 2.48281 2.63567 2.82694 2.83288 2.99036 3.16362 3.31429 3.449 3.59243 3.60245 3.76635 4.09678 4.34474 4.50328 4.63222 4.81995 4.82467 
28 0.16992 0.32508 0.51312 0.64595 0.83484 1.00615 1.17552 1.33892 1.50593 1.66847 1.86217 2.07292 2.20186 2.34568 2.48687 2.63968 2.83221 2.9948 3.16779 3.31785 3.45251 3.5971 3.77041 4.10147 4.34874 4.50741 4.63723 4.8246 
29 0.16309 0.31961 0.50573 0.63893 0.8288 1.00003 1.16782 1.33186 1.49927 1.66216 1.8552 2.06542 2.19505 2.33796 2.48061 2.63295 2.82392 2.98875 3.16055 3.31224 3.44588 3.58879 3.764 4.09412 4.34199 4.501 4.62821 4.81716 4.82299 
0 
1 0.82809 
17 0.16486 0.64226 1.17157 1.50165 1.66603 2.06854 2.34138 2.4825 2.63606 2.99127 3.16526 3.44889 3.59276 3.76669 4.09717 4.34492 4.50338 
23 0.17206 0.33003 0.51549 0.65242 0.83783 1.01428 1.34206 1.67233 1.86558 2.07607 2.35319 2.49388 2.64351 2.83681 2.99799 3.17209 3.32208 3.45896 3.77479 4.10415 4.35134 4.51087 4.82933 
0 
84 0.18131 0.18488 0.19105 0.3371 0.34089 0.34646 0.52441 0.52774 0.53176 0.65691 0.6608 0.66692 0.84694 0.85027 0.85483 1.01662 1.02135 1.02674 1.18585 1.19047 1.20247 1.34919 1.3531 1.35988 1.51721 1.5206 1.52687 1.6817 1.68608 1.6954 1.87153 1.87556 1.87943 1.89228 2.08399 2.0875 2.09425 2.21439 2.22033 2.35712 2.36155 2.36848 2.49916 2.50341 2.51124 2.65152 2.65455 2.66202 2.84274 2.84643 2.85066 3.0069 3.0104 3.0187 3.17801 3.18193 3.18614 3.32862 3.33252 3.33812 3.46283 3.46683 3.47205 3.60821 3.61273 3.61913 3.78192 3.78501 3.78971 4.11291 4.11653 4.12322 4.36142 4.36511 4.37391 4.51892 4.52197 4.52688 4.64802 4.65367 4.836 4.83918 4.84281 4.85263 
18 0.3236 0.51258 0.64398 0.83229 1.00662 1.33817 2.0699 2.3445 2.63631 2.99468 3.3164 3.59432 3.76808 4.09934 4.34608 4.50454 4.63527 4.82435 
44 0.16571 0.17225 0.3224 0.32792 0.50991 0.51487 0.64289 0.64843 0.83212 1.00224 1.00887 1.17045 1.1765 1.33577 1.502 1.50731 1.66609 1.85618 1.86164 2.06924 2.19813 2.34159 2.34672 2.48368 2.63677 2.8277 2.83363 2.9917 3.16413 3.16807 3.31557 3.44997 3.45646 3.59268 3.59855 3.76705 3.77006 4.0977 4.34572 4.50433 4.50969 4.63174 4.82092 4.82497 
93 0.15818 0.16172 0.16443 0.31494 0.31844 0.32135 0.50118 0.50481 0.50782 0.51291 0.6342 0.63772 0.64048 0.82311 0.82676 0.82919 0.83269 0.99496 0.99878 1.0017 1.00614 1.16082 1.16504 1.16875 1.17503 1.32489 1.33003 1.3334 1.49329 1.49773 1.50022 1.65517 1.66056 1.6634 1.66878 1.84954 1.85265 1.85558 1.85908 2.06281 2.06591 2.18907 2.19417 2.33491 2.33811 2.34141 2.34687 2.4746 2.47879 2.48133 2.48721 2.62986 2.63291 2.63581 2.8191 2.8229 2.8254 2.82961 2.98274 2.98746 2.99127 3.15557 3.15913 3.16197 3.16832 3.30455 3.30959 3.31243 3.44074 3.44438 3.44727 3.58503 3.58836 3.59171 3.5974 3.75832 3.76253 3.76492 4.09179 4.09465 4.10262 4.34055 4.34284 4.49561 4.49994 4.50244 4.61964 4.62595 4.62937 4.81433 4.81714 4.82 4.82322 
33 0.15818 0.31416 0.50089 0.50619 0.63453 0.82373 0.99508 1.16159 1.32596 1.49407 1.65841 1.84805 1.85428 2.06146 2.18998 2.33378 2.47542 2.62874 2.81912 2.82647 2.98344 3.15559 3.3061 3.44082 3.58435 3.59303 3.75871 4.08975 4.33754 4.49581 4.62398 4.81272 4.81838 
62 0.16668 0.17005 0.17694 0.32394 0.32753 0.51083 0.51415 0.51988 0.64299 0.64693 0.83356 0.83706 1.00351 1.00721 1.0133 1.17241 1.17726 1.33625 1.34044 1.50353 1.50894 1.66809 1.67265 1.85966 1.86339 2.07003 2.07417 2.20054 2.20729 2.3425 2.3464 2.35248 2.48514 2.49014 2.63769 2.64099 2.82938 2.83328 2.99325 2.99845 3.16583 3.16929 3.31522 3.31862 3.45067 3.45465 3.59359 3.59835 3.76748 3.77105 3.77823 4.0993 4.10299 4.34751 4.35132 4.505 4.50788 4.63349 4.64034 4.82302 4.82646 4.83072 
68 0.17099 0.17622 0.32636 0.33018 0.33937 0.51347 0.51728 0.52258 0.64552 0.64925 0.65637 0.83676 0.84106 1.00517 1.00981 1.01768 1.17188 1.17764 1.33775 1.34127 1.35352 1.50656 1.51094 1.66977 1.67345 1.68014 1.86028 1.86535 1.87321 2.07312 2.07781 2.20174 2.20632 2.34557 2.35058 2.35744 2.48809 2.49226 2.64132 2.64485 2.83197 2.83686 2.84197 2.99579 3.00112 3.16713 3.1708 3.17599 3.3175 3.32152 3.45138 3.4557 3.46247 3.59696 3.60131 3.77177 3.77521 4.10217 4.10666 4.35055 4.35643 4.50895 4.51233 4.63569 4.64045 4.82532 4.82943 4.83619 
34 0.16091 0.31747 0.32188 0.50427 0.63727 0.8254 0.82896 0.99543 1.00091 1.16192 1.17256 1.32971 1.49703 1.66017 1.84992 1.85562 2.06426 2.19398 2.33567 2.47837 2.63171 2.82258 2.98626 3.15866 3.31001 3.44264 3.58672 3.76182 4.09229 4.34089 4.49888 4.62717 4.81606 4.82234 
54 0.16966 0.17874 0.32603 0.33063 0.51199 0.51647 0.64537 0.65109 0.83435 0.83861 1.00389 1.00939 1.17399 1.17904 1.33716 1.34223 1.50595 1.51364 1.66935 1.67626 1.86008 1.86478 2.07196 2.08371 2.20069 2.34489 2.35038 2.35889 2.48633 2.4933 2.6398 2.65392 2.83007 2.83454 2.99449 3.00291 3.16763 3.17358 3.31741 3.32353 3.45164 3.45638 3.59558 3.60224 3.77096 4.10087 4.1081 4.34879 4.35654 4.50721 4.51375 4.63495 4.82384 4.82919 
4 0.6495 0.84044 1.50905 4.82903 
22 0.16611 0.32427 0.51009 0.83326 1.00616 1.1756 1.50386 1.66846 1.85824 2.0708 2.34385 2.48481 2.63717 2.8281 2.99249 3.31774 3.59556 3.76918 4.10032 4.34731 4.50595 4.82097 
111 0.16227 0.16515 0.16771 0.17134 0.31887 0.32177 0.32431 0.32695 0.50476 0.50815 0.51006 0.51287 0.63752 0.64075 0.64365 0.64658 0.8278 0.83083 0.83311 0.83624 0.99884 1.00192 1.00535 1.01193 1.16397 1.16732 1.17126 1.17547 1.32861 1.33251 1.33508 1.33807 1.49712 1.50032 1.5029 1.50573 1.65779 1.66321 1.66608 1.66939 1.85391 1.85617 1.85909 1.86206 2.06693 2.06965 2.07236 2.1919 2.19601 2.19876 2.20333 2.33935 2.34178 2.34483 2.35103 2.478 2.48154 2.48439 2.48774 2.63337 2.63618 2.6383 2.82273 2.82594 2.82822 2.83094 2.83625 2.98672 2.99011 2.99234 2.99603 3.15943 3.16205 3.16492 3.16704 3.30826 3.3119 3.31503 3.3175 3.44378 3.44686 3.44976 3.45297 3.58792 3.59138 3.59366 3.59698 3.76234 3.7656 3.76807 3.77041 4.09581 4.09827 4.10099 4.14638 4.34475 4.34694 4.35042 4.4999 4.50311 4.50538 4.50812 4.62276 4.62822 4.63207 4.63539 4.81809 4.82045 4.82242 4.82485 4.82847 
0 
0 
0 
44 0.17076 0.17649 0.32635 0.33038 0.51389 0.51831 0.64741 0.83475 0.83861 1.00556 1.01163 1.17491 1.18124 1.33909 1.50694 1.67011 1.67718 1.85997 1.86503 2.07306 2.20279 2.3461 2.3513 2.48879 2.64102 2.832 2.83695 2.99563 3.168 3.1723 3.31867 3.45264 3.46213 3.59744 3.77136 3.77869 4.10185 4.35006 4.35629 4.50776 4.5138 4.63659 4.82483 4.82931 
179 0.18219 0.1855 0.18765 0.18967 0.19233 0.19576 0.33904 0.34152 0.34404 0.34617 0.34822 0.35152 0.35866 0.52532 0.52874 0.53075 0.53274 0.53475 0.53723 0.54158 0.65849 0.66158 0.66382 0.66597 0.6684 0.67174 0.84788 0.8507 0.85321 0.85505 0.85751 0.86011 0.86779 1.02 1.02238 1.02515 1.0275 1.03017 1.03449 1.18605 1.18888 1.19178 1.19444 1.19707 1.20081 1.35032 1.35385 1.35628 1.3586 1.36103 1.36586 1.51844 1.52151 1.52383 1.52586 1.5284 1.53256 1.54643 1.68213 1.68532 1.68755 1.69007 1.69305 1.69702 1.87499 1.87711 1.87973 1.8819 1.88411 1.88753 1.89329 2.08781 2.0899 2.09205 2.09459 2.09844 2.11127 2.21332 2.21768 2.22033 2.22369 2.22788 2.35974 2.36211 2.36451 2.36698 2.36973 2.37328 2.37807 2.50075 2.50357 2.5059 2.50842 2.51125 2.51558 2.65323 2.65595 2.65823 2.66006 2.66291 2.6677 2.84301 2.8466 2.84893 2.85084 2.85311 2.85556 2.85923 2.87679 3.0072 3.01043 3.01316 3.0152 3.01806 3.02391 3.18049 3.1829 3.18565 3.18755 3.18964 3.19262 3.19896 3.32954 3.33255 3.33537 3.33756 3.3397 3.34284 3.35384 3.46422 3.46718 3.46974 3.47222 3.47471 3.47862 3.60917 3.61237 3.61453 3.61714 3.61983 3.62362 3.63158 3.78353 3.78649 3.78883 3.79064 3.79271 3.79601 3.80089 4.11672 4.1189 4.1211 4.12358 4.12779 4.1384 4.36557 4.36746 4.36956 4.3723 4.37622 4.39898 4.52062 4.52302 4.52581 4.52764 4.5301 4.5336 4.6452 4.64978 4.65311 4.65596 4.65958 4.83915 4.84144 4.84327 4.84517 4.84739 4.84973 4.85433 
1 0.83015 
0 
67 0.15558 0.16019 0.16549 0.31294 0.31765 0.49893 0.50318 0.50715 0.63114 0.63529 0.63992 0.8212 0.8261 0.83094 0.99322 0.99849 1.15919 1.16438 1.32341 1.32869 1.49104 1.4957 1.50067 1.65502 1.66001 1.66732 1.84793 1.85273 2.06104 2.06561 2.18799 2.19307 2.33316 2.33794 2.47178 2.47736 2.48284 2.62657 2.63124 2.81774 2.8221 2.82696 2.98063 2.98541 3.15384 3.15882 3.16373 3.3033 3.30887 3.43833 3.44296 3.58241 3.58657 3.59244 3.75715 3.76245 4.0901 4.09488 4.33879 4.34338 4.49379 4.4989 4.6203 4.62579 4.81288 4.8166 4.82156 
16 0.17132 0.32756 0.51474 0.83573 1.00767 1.34351 1.67295 1.85838 2.34955 2.8333 3.17629 3.32297 3.77213 4.3528 4.51334 4.82613 
47 0.16747 0.17203 0.3233 0.32795 0.50999 0.51445 0.64364 0.8312 0.8346 1.00229 1.00638 1.17114 1.1763 1.33426 1.33958 1.50217 1.50701 1.66585 1.67173 1.85605 1.86052 1.86837 2.071 2.19924 2.34369 2.3492 2.48405 2.49109 2.63811 2.82726 2.83164 2.99298 3.16481 3.17092 3.31489 3.31918 3.44935 3.45466 3.59369 3.60173 3.76807 4.09873 4.3473 4.50514 4.63274 4.82132 4.82509 
48 0.17151 0.17762 0.32775 0.33228 0.51528 0.5223 0.64829 0.65714 0.83696 0.84166 1.00914 1.01572 1.17897 1.34111 1.35096 1.50845 1.51291 1.6721 1.86279 1.86699 2.07504 2.08322 2.20683 2.34784 2.35605 2.49103 2.64195 2.83395 2.84277 2.99634 3.00157 3.17025 3.17565 3.32087 3.45489 3.46261 3.59923 3.60619 3.77301 3.77968 4.10401 4.35133 4.35661 4.51047 4.63988 4.82621 4.83056 4.84595 
0 
1 0.82942 
0 
11 0.16358 0.32175 0.50533 0.8261 1.49999 1.85575 2.8236 3.15956 3.76328 4.09404 4.3422 
76 0.16916 0.1725 0.18138 0.32592 0.32917 0.3358 0.51281 0.51663 0.52202 0.64542 0.64931 0.65503 0.83489 0.83784 0.84243 1.00444 1.00849 1.01481 1.17574 1.17986 1.33814 1.34198 1.3599 1.50528 1.50894 1.66951 1.67335 1.68371 1.85942 1.86339 1.86709 1.87571 2.07239 2.07622 2.10238 2.20248 2.20953 2.34447 2.34838 2.35343 2.36023 2.48703 2.49165 2.64021 2.64451 2.8311 2.83541 2.83997 2.99528 3.00134 3.16767 3.171 3.17806 3.31872 3.32196 3.45152 3.45538 3.46424 3.59617 3.60076 3.60707 3.77021 3.77334 3.77901 4.10076 4.10425 4.11276 4.34937 4.35328 4.36332 4.50784 4.51118 4.63616 4.82452 4.82873 4.83279 
123 0.17001 0.17247 0.17526 0.17858 0.32559 0.32844 0.33081 0.33366 0.33939 0.51331 0.51556 0.51789 0.52029 0.52473 0.64604 0.64903 0.65216 0.65571 0.83577 0.83812 0.84087 0.84343 0.85474 1.00534 1.00862 1.01116 1.01411 1.02041 1.17426 1.17843 1.18113 1.18595 1.33915 1.34191 1.34456 1.34905 1.50619 1.50868 1.51189 1.51671 1.67039 1.67316 1.67596 1.68001 1.86005 1.86348 1.86578 1.86802 1.87313 2.07252 2.0754 2.07866 2.0837 2.09785 2.20252 2.20591 2.21048 2.34509 2.34778 2.3506 2.35369 2.35801 2.48717 2.48995 2.49349 2.49825 2.64061 2.64301 2.64579 2.65147 2.83174 2.83394 2.83714 2.83964 2.84817 2.99529 2.99754 3.00083 3.00577 3.16704 3.17043 3.17286 3.17569 3.1817 3.31797 3.32103 3.32353 3.32772 3.45194 3.45506 3.45746 3.46084 3.59651 3.59918 3.60205 3.60543 3.6107 3.77142 3.77404 3.7766 3.78086 3.7909 4.10173 4.1042 4.10689 4.11093 4.12105 4.35033 4.35286 4.35603 4.36044 4.50782 4.51048 4.51335 4.51804 4.63622 4.63945 4.64418 4.82458 4.82706 4.82953 4.83194 4.83685 
18 0.16679 0.32441 0.51089 0.64351 0.83534 1.0021 1.86202 2.07015 2.3415 2.63628 2.83289 2.9918 3.16777 3.59287 3.76792 4.34641 4.50477 4.82109 
30 0.17631 0.33204 0.51882 0.65214 0.84099 0.84822 1.0135 1.18222 1.34497 1.51283 1.67636 1.86753 2.07901 2.21333 2.35213 2.49391 2.64558 2.83776 3.00062 3.17314 3.32478 3.4595 3.60403 3.77633 4.10782 4.35547 4.51303 4.64422 4.83009 4.83863 
3 0.82397 2.06559 4.34097 
104 0.15419 0.15835 0.16114 0.16523 0.31058 0.314 0.31724 0.32003 0.49683 0.50154 0.50405 0.50731 0.62966 0.6338 0.63706 0.64095 0.81928 0.82277 0.82607 0.82869 0.99237 0.99568 0.99892 1.15637 1.16035 1.16424 1.16783 1.32118 1.32576 1.3288 1.33263 1.48939 1.49382 1.49667 1.49994 1.65065 1.65664 1.65977 1.66319 1.84737 1.84988 1.85328 1.86033 2.06068 2.06358 2.06686 2.1852 2.19035 2.19347 2.33212 2.33506 2.33832 2.46813 2.47328 2.47669 2.47925 2.62408 2.6286 2.63141 2.81504 2.81947 2.82223 2.8257 2.97895 2.9837 2.98633 2.99116 3.15233 3.15534 3.15909 3.1625 3.30096 3.30509 3.30853 3.31194 3.4335 3.43919 3.44248 3.44544 3.58085 3.58519 3.58793 3.59383 3.75568 3.75924 3.76194 3.76452 4.08958 4.09217 4.09568 4.33855 4.34078 4.34611 4.49213 4.4956 4.49868 4.5024 4.61611 4.6217 4.62583 4.8114 4.81452 4.81707 4.82101 
42 0.17395 0.33031 0.33684 0.51739 0.52305 0.65012 0.83942 0.84585 1.01069 1.0181 1.18085 1.34222 1.35269 1.51022 1.67406 1.86543 1.87085 2.07649 2.20607 2.34993 2.35713 2.49273 2.64414 2.83679 2.84549 2.99924 3.17229 3.17998 3.32316 3.45737 3.60066 3.61056 3.77548 3.78682 4.10496 4.1308 4.35273 4.36002 4.51136 4.64122 4.82938 4.83437 
118 0.17681 0.17937 0.1824 0.18695 0.33253 0.33554 0.338 0.34193 0.3585 0.52005 0.52245 0.5249 0.52835 0.65277 0.65571 0.65852 0.66304 0.84158 0.84445 0.84701 0.85001 0.86346 1.01241 1.01617 1.01935 1.02423 1.18077 1.18435 1.18747 1.19397 1.34536 1.34816 1.35102 1.35701 1.51259 1.51525 1.51832 1.52373 1.67669 1.67993 1.68346 1.68967 1.86672 1.8703 1.87301 1.87605 1.88243 2.07943 2.08215 2.08528 2.09158 2.20838 2.21206 2.21658 2.35228 2.35528 2.35852 2.36279 2.36878 2.49429 2.49723 2.50068 2.50596 2.64706 2.64964 2.65279 2.65922 2.83816 2.84059 2.84347 2.8465 2.85828 3.00241 3.00484 3.0084 3.01729 3.17351 3.17666 3.17891 3.18198 3.18849 3.32471 3.32764 3.33022 3.33535 3.45882 3.46198 3.4647 3.4694 3.60368 3.60692 3.61013 3.61487 3.77722 3.77989 3.78202 3.78556 3.79165 4.10842 4.11104 4.11403 4.11987 4.3568 4.35907 4.36219 4.36732 4.51405 4.5168 4.51934 4.5232 4.64277 4.64607 4.65124 4.83158 4.83394 4.83659 4.8393 4.84473 
8 0.32486 0.51459 1.33715 1.6716 1.86259 3.16766 3.31859 4.82474 
57 0.15297 0.1579 0.3093 0.31406 0.49539 0.50041 0.6286 0.63363 0.81864 0.82357 0.99016 0.99603 1.156 1.16287 1.32 1.32598 1.48822 1.49361 1.6516 1.65657 1.84487 1.84975 2.05804 2.06243 2.184 2.19035 2.33003 2.33478 2.46961 2.47492 2.62413 2.62872 2.8135 2.81868 2.97772 2.98328 3.15041 3.15571 3.29958 3.3058 3.31013 3.43526 3.4402 3.57945 3.58437 3.7534 3.75847 4.08697 4.0913 4.33594 4.33975 4.49058 4.49581 4.61482 4.62331 4.80928 4.81295 
17 0.16625 0.32392 0.8317 1.00579 1.50398 1.66809 1.85953 2.34405 2.48626 2.63689 2.83318 2.99466 3.1678 3.31791 3.5929 3.76879 4.82315 
23 0.16918 0.3258 0.51359 0.64554 1.33757 1.50563 1.67195 1.86118 2.0718 2.34534 2.48773 2.63756 2.83302 2.99482 3.16719 3.31719 3.45281 3.59662 3.76811 4.09981 4.34761 4.50537 4.63764 
66 0.17028 0.17386 0.18941 0.32613 0.32964 0.33538 0.51366 0.51786 0.64679 0.65098 0.83479 0.83783 0.84207 1.00503 1.00995 1.01635 1.17443 1.17916 1.33947 1.34333 1.50689 1.51143 1.66988 1.67415 1.8599 1.8646 1.86844 2.07297 2.07684 2.10368 2.20236 2.20904 2.34518 2.34989 2.35599 2.48812 2.49318 2.64163 2.64666 2.83176 2.83623 2.99598 3.00059 3.16859 3.17179 3.18045 3.31977 3.3233 3.45272 3.45769 3.59696 3.60149 3.60855 3.77252 3.77612 4.10218 4.10621 4.35043 4.35447 4.50934 4.51347 4.63627 4.64217 4.82528 4.82876 4.83312 
29 0.16732 0.32281 0.51007 0.64301 0.83141 1.00426 1.1714 1.3349 1.50268 1.66862 1.85616 1.86204 2.07029 2.19874 2.34186 2.48444 2.63711 2.82782 2.99175 3.16469 3.31494 3.45066 3.59275 3.76732 4.09865 4.346 4.50479 4.63188 4.82151 
72 0.1573 0.16231 0.16857 0.31398 0.31884 0.32364 0.50049 0.50503 0.50951 0.63363 0.63876 0.82249 0.82693 0.83041 0.99392 0.99924 1.00374 1.16016 1.16629 1.17116 1.3241 1.32991 1.33417 1.49332 1.49818 1.65494 1.66007 1.66514 1.84896 1.85401 1.85814 2.06183 2.06707 2.18728 2.19398 2.3342 2.33941 2.4742 2.4795 2.62868 2.63274 2.81882 2.82323 2.82883 2.98284 2.98734 3.1546 3.15997 3.16389 3.30396 3.31003 3.31431 3.43999 3.44581 3.58444 3.58881 3.7577 3.76268 3.76705 4.0915 4.09635 4.34039 4.34645 4.4949 4.49983 4.50509 4.61752 4.6261 4.63232 4.81407 4.81756 4.8223 
30 0.17055 0.32726 0.51472 0.64735 0.8365 1.01038 1.17821 1.34051 1.50816 1.67242 1.864 2.07358 2.20189 2.34683 2.48872 2.64076 2.83523 2.99533 3.16874 3.17529 3.31878 3.45474 3.59882 3.77155 4.10285 4.35 4.50776 4.63516 4.82552 4.83139 
28 0.17155 0.33018 0.51575 0.64807 0.83744 1.01043 1.17937 1.34203 1.51032 1.67566 1.86579 2.07526 2.20944 2.34885 2.48859 2.64223 2.8339 2.99816 3.17035 3.32164 3.45506 3.59977 3.77309 4.1035 4.35206 4.51201 4.63865 4.82712 
102 0.17536 0.17859 0.18234 0.33038 0.33408 0.33716 0.34348 0.51809 0.52088 0.52377 0.52815 0.65108 0.65465 0.65812 0.67042 0.84008 0.84353 0.84693 0.85253 1.01087 1.01528 1.01929 1.0279 1.17706 1.182 1.18594 1.19371 1.34177 1.34563 1.34902 1.35492 1.51084 1.51405 1.51758 1.5279 1.67529 1.67896 1.68339 1.86532 1.86917 1.87247 1.8774 2.07836 2.08164 2.08589 2.2052 2.21001 2.21601 2.35085 2.35428 2.3582 2.36424 2.49297 2.49639 2.50082 2.5127 2.64557 2.64863 2.65297 2.83622 2.83952 2.84291 2.84699 3.00026 3.00338 3.00744 3.17203 3.17591 3.17874 3.18425 3.32272 3.32645 3.32959 3.34007 3.45727 3.4612 3.46473 3.60194 3.60556 3.6093 3.61554 3.7751 3.77864 3.78118 3.78625 4.10731 4.11062 4.1149 4.35593 4.35897 4.3632 4.51189 4.5156 4.51881 4.52468 4.63872 4.64367 4.64858 4.83023 4.83297 4.8364 4.84059 
28 0.1703 0.32685 0.51281 0.64625 0.83486 1.00651 1.17632 1.33841 1.50601 1.67086 1.86187 2.07242 2.20194 2.34598 2.48728 2.6401 2.83098 2.99482 3.16771 3.31846 3.45335 3.59693 3.7706 4.10108 4.34908 4.50745 4.63787 4.82371 
57 0.16779 0.17094 0.32223 0.32685 0.51107 0.51436 0.64298 0.64717 0.83123 0.83494 1.00198 1.0078 1.17078 1.17646 1.33561 1.34044 1.50437 1.50857 1.66784 1.67242 1.85714 1.86198 2.07043 2.0742 2.19971 2.20653 2.34217 2.34677 2.48486 2.48818 2.63857 2.64108 2.82898 2.83212 2.99386 2.99896 3.16386 3.16807 3.31588 3.31976 3.44875 3.45325 3.59474 3.5987 3.76724 3.77109 4.09938 4.10284 4.34813 4.35193 4.5033 4.50758 4.51301 4.63253 4.63693 4.82305 4.82657 
14 0.16738 0.32147 0.50815 0.832 1.50053 2.48108 2.63487 2.82475 3.16295 3.31413 3.44869 3.76494 4.50189 4.81926 
28 0.15136 0.30726 0.49451 0.62731 0.81633 0.98747 1.15363 1.31925 1.48733 1.65333 1.84196 2.05515 2.18365 2.32736 2.47011 2.62231 2.81251 2.9771 3.14801 3.29838 3.43384 3.57822 3.75158 4.08412 4.33257 4.48848 4.62069 4.80671 
35 0.16576 0.32346 0.50966 0.51401 0.64356 0.83209 1.00325 1.17195 1.33512 1.50331 1.66564 1.85731 1.86215 2.06956 2.19859 2.34262 2.34847 2.48413 2.63721 2.82809 2.83385 2.9917 3.16492 3.31579 3.44992 3.59341 3.76755 3.77267 4.09752 4.10315 4.34635 4.50479 4.63252 4.82119 4.82556 
39 0.17249 0.33001 0.34915 0.51603 0.52455 0.64961 0.83875 0.84918 1.01092 1.03237 1.17748 1.34328 1.50963 1.67191 1.86234 1.86843 2.07592 2.20288 2.21739 2.35043 2.36064 2.49111 2.64386 2.8342 2.8425 2.99949 3.17164 3.32253 3.45669 3.6005 3.62071 3.77482 4.10404 4.35241 4.37091 4.51173 4.63998 4.82803 4.83489 

179
