# Supplementary material for: Deciphering the Contribution of Oriens-Lacunosum/Moleculare (OLM) Cells to Intrinsic θ Rhythms Using Biophysical Local Field Potential (LFP) Models
Source: eNeuro. 2018 Sep 4;5(4):ENEURO.0146-18.2018. doi: 10.1523/ENEURO.0146-18.2018 (PMC6140113; doi:10.1523/ENEURO.0146-18.2018)
Supplement: Supplementary file 2 — Supplementary Code. Download supplement 2, GZ file [file sup_enu-eN-NWR-0146-18-s02.gz › LFP_microcircuit-master/SOM-350-SOM12915016-dSD3.5ms-shift5.32ms-gnSD0.12-gsb0.0-csb0.21-gbs5.25-cbs0.1344-spiketimes.txt]

4281

350


8 0.01373 0.10588 0.48174 0.79122 0.97097 1.46615 3.75212 4.78042 
10 0.01237 0.10318 0.31846 0.7878 0.82933 0.98917 1.46209 1.84865 4.3402 4.81589 
7 0.01931 0.11172 0.4923 0.79647 0.97718 1.46902 4.7856 
20 0.01229 0.09073 0.16533 0.31602 0.47291 0.77964 0.82351 0.95926 0.99437 1.17262 1.45729 1.65837 1.84919 2.33905 2.82842 3.17822 3.31547 4.09732 4.34111 4.81764 
10 0.00852 0.10573 0.18003 0.33261 0.79431 0.97553 1.18376 1.46774 4.11132 4.82788 
23 0.00792 0.09696 0.16422 0.31561 0.50645 0.78626 0.82393 0.97461 0.99547 1.17121 1.3351 1.4639 1.65816 1.84926 2.19813 2.33913 2.82562 2.99357 3.31478 3.45192 4.09741 4.34145 4.81763 
11 0.01809 0.09949 0.32307 0.47949 0.7861 0.83304 0.9689 1.00179 1.46269 1.85597 4.78085 
11 0.01645 0.09657 0.32521 0.47577 0.78431 0.95913 1.0054 1.18172 1.46145 4.10748 4.7767 
15 0.01796 0.09351 0.31278 0.47054 0.78075 0.82221 0.96163 0.99449 1.4578 1.65817 1.84802 2.34137 4.09842 4.34033 4.81697 
21 0.01575 0.11026 0.18518 0.34023 0.66791 0.80158 0.98276 1.19015 1.21975 1.37105 1.4773 1.53529 2.66717 3.04237 3.18703 3.33584 3.4725 3.62052 4.11859 4.53612 4.67617 
25 0.02023 0.10585 0.1724 0.32249 0.51319 0.65771 0.79553 0.83152 0.99767 1.17727 1.19811 1.34839 1.47392 1.53275 1.66592 1.85749 2.21268 2.34731 2.83439 3.17996 3.32632 3.45878 4.10832 4.66869 4.82623 
16 0.01543 0.10116 0.1759 0.31963 0.78687 0.82869 0.97232 0.99914 1.17555 1.2201 1.4648 1.66287 1.85452 4.10363 4.34785 4.82522 
11 0.012 0.10327 0.32571 0.48902 0.79075 0.97112 1.00518 1.18131 1.46656 1.86176 4.80564 
20 0.01839 0.09932 0.16322 0.31431 0.5057 0.78708 0.82309 0.98848 1.17124 1.33529 1.46313 1.65686 1.84767 2.20085 2.3376 2.82435 3.31463 4.09555 4.33982 4.81579 
30 0.01081 0.09377 0.16611 0.31761 0.48184 0.5306 0.65382 0.78679 0.82765 0.97666 0.99769 1.1726 1.19553 1.33825 1.4643 1.52976 1.66284 1.85337 2.20546 2.34118 2.65075 2.99673 3.16893 3.3162 3.45177 3.61279 4.09888 4.34535 4.51708 4.82123 
7 0.01494 0.11039 0.79311 0.97379 1.46629 1.66983 4.79511 
9 0.01944 0.10524 0.47578 0.79023 0.96584 1.00732 1.21776 1.46725 4.78041 
6 0.01532 0.11338 0.79701 0.97645 1.47044 4.78481 
9 0.01674 0.10327 0.47267 0.78962 0.96204 1.22386 1.46598 3.75122 4.77854 
11 0.01861 0.11105 0.32216 0.79389 0.98024 1.00421 1.46796 1.66236 1.85612 4.1087 4.3517 
25 0.01916 0.10504 0.16447 0.31662 0.50781 0.79354 0.82584 0.99374 1.16982 1.33419 1.47438 1.65875 1.85059 2.06981 2.19739 2.34032 2.8255 2.99199 3.17027 3.31497 3.4539 3.60205 4.09886 4.34331 4.81915 
19 0.0118 0.10037 0.16593 0.31579 0.50946 0.78889 0.82456 0.99085 1.17369 1.46342 1.65778 1.84902 2.3404 2.82839 3.31557 3.45548 4.10031 4.34257 4.81855 
8 0.01627 0.10706 0.48588 0.79159 0.9718 1.46514 3.75854 4.78564 
7 0.02031 0.10967 0.48828 0.79414 0.97409 1.4671 4.78109 
7 0.01519 0.11351 0.49891 0.80007 0.98019 1.47271 4.78782 
8 0.00968 0.1004 0.47698 0.7886 0.96494 1.46408 3.75042 4.77666 
10 0.01767 0.10243 0.32217 0.4917 0.78852 0.97016 1.46125 1.85614 4.34759 4.80333 
7 0.0205 0.11305 0.496 0.79754 0.97868 1.46999 4.78725 
8 0.01617 0.10633 0.47875 0.79055 0.96939 1.46536 3.75147 4.78019 
7 0.00784 0.10316 0.49093 0.79546 0.9762 1.46831 4.78396 
7 0.00809 0.11636 0.80273 0.98486 1.22341 1.47837 2.23629 
9 0.01271 0.1094 0.48889 0.7952 0.97452 1.18682 1.46904 2.22059 4.80315 
7 0.00856 0.10724 0.48992 0.79401 0.97502 1.46658 4.78262 
24 0.00943 0.04532 0.12777 0.18416 0.33672 0.53744 0.66748 0.81141 0.85001 1.18979 1.22416 1.36194 1.53376 2.09673 2.23569 2.66365 3.02367 3.18504 3.33466 3.46881 3.79767 4.11359 4.53054 4.68357 
10 0.01877 0.11006 0.32301 0.79356 0.97518 1.0046 1.18808 1.46937 1.66378 4.82418 
12 0.01914 0.1043 0.32382 0.48631 0.78997 0.83235 0.9736 1.0051 1.46586 1.66685 1.8581 4.81419 
30 0.01151 0.10011 0.17711 0.32869 0.50424 0.5222 0.66234 0.79947 0.83907 1.00446 1.18145 1.21948 1.34625 1.47594 1.67045 1.86297 2.08491 2.20929 2.35121 2.66047 2.83918 3.00638 3.17817 3.32644 3.46215 3.60922 4.10847 4.35587 4.52619 4.83173 
7 0.01442 0.10482 0.32935 0.78945 0.96994 1.463 4.77699 
13 0.01808 0.10701 0.17298 0.32214 0.79345 0.8326 0.99538 1.17918 1.46893 1.66702 1.85739 3.32175 4.8245 
8 0.01846 0.10602 0.47751 0.78978 0.9682 1.46432 3.75092 4.77981 
10 0.01632 0.10432 0.32464 0.78863 0.83713 0.97459 1.0057 1.46486 1.66435 1.86034 
13 0.01437 0.10245 0.3283 0.48379 0.78982 0.84108 0.97266 1.0095 1.18277 1.22751 1.46813 3.47148 4.83184 
8 0.01584 0.09951 0.4704 0.7868 0.95782 1.46296 3.74451 4.7663 
10 0.01637 0.10146 0.46936 0.78742 0.95865 1.21641 1.46374 3.4688 3.75725 4.78177 
22 0.01557 0.10055 0.16569 0.31734 0.50889 0.7887 0.82651 0.99142 1.17126 1.33654 1.46516 1.66158 1.85116 2.20103 2.34009 2.82809 2.99667 3.31549 3.45112 4.09776 4.34293 4.81942 
9 0.0085 0.09943 0.33517 0.48706 0.79124 0.97095 1.20288 1.46626 4.78016 
30 0.0126 0.10271 0.17637 0.32915 0.51987 0.66069 0.79663 0.84018 0.98425 1.00877 1.18225 1.21443 1.34811 1.47519 1.52832 1.6756 1.86482 2.24158 2.35172 2.65838 2.84113 3.00869 3.17691 3.32593 3.46168 3.60817 4.10805 4.35654 4.53797 4.83246 
9 0.01737 0.10584 0.47672 0.78991 0.96688 1.22522 1.46569 1.66637 4.78193 
10 0.02109 0.11588 0.3252 0.79791 0.83675 0.99902 1.18283 1.47476 1.66785 1.86214 
14 0.01459 0.0983 0.31801 0.48889 0.78494 0.82514 0.9721 0.99768 1.46132 1.65888 1.84983 4.10596 4.34265 4.82069 
17 0.01938 0.10661 0.17412 0.32398 0.79291 0.83279 0.98048 1.00403 1.179 1.4693 1.66707 1.85991 2.3496 3.32373 3.46098 4.10612 4.35447 
9 0.01708 0.10288 0.47209 0.78972 0.96064 1.23342 1.46623 3.75084 4.77841 
8 0.01562 0.11348 0.49255 0.79983 0.97936 1.22881 1.47357 4.79535 
9 0.02251 0.11577 0.33202 0.7997 0.8507 0.99003 1.19099 1.47537 1.67366 
12 0.01614 0.10222 0.31835 0.78646 0.83115 0.97359 0.99954 1.46176 1.66114 1.853 4.34407 4.8217 
14 0.01585 0.10427 0.18275 0.33918 0.79151 0.96977 1.18713 1.22031 1.46782 1.54722 2.67298 3.46676 4.11249 4.67832 
7 0.0122 0.10218 0.48854 0.78692 0.97 1.45961 4.77686 
7 0.01162 0.11152 0.49795 0.7995 0.98034 1.47195 4.78861 
21 0.01101 0.09907 0.16927 0.31911 0.49606 0.78828 0.82728 0.9737 0.99941 1.17342 1.2156 1.466 1.66048 1.8537 2.20016 2.34335 2.99986 3.45402 4.10375 4.34665 4.82263 
19 0.01224 0.10581 0.17236 0.32115 0.79269 0.82957 0.98015 1.00198 1.17968 1.34665 1.47256 1.66235 1.85488 2.23819 2.34883 3.32448 3.46153 4.10521 4.34994 
11 0.01871 0.10662 0.31952 0.79022 0.82937 0.99089 1.46434 1.66183 1.85 4.34225 4.81936 
27 0.0126 0.09982 0.16012 0.31243 0.32584 0.5039 0.79126 0.8219 0.9901 1.16515 1.32936 1.47593 1.6546 1.84646 2.06516 2.19229 2.336 2.82116 2.98733 3.16329 3.31027 3.4471 3.59251 3.76887 4.09447 4.33937 4.81501 
7 0.01881 0.10972 0.4896 0.79406 0.97502 1.46651 4.78245 
8 0.01389 0.10763 0.48383 0.79243 0.97205 1.46649 3.75678 4.78407 
29 0.01619 0.10478 0.17892 0.33263 0.53773 0.66198 0.79685 0.84548 0.98491 1.01433 1.18343 1.20098 1.35733 1.47523 1.53205 2.09759 2.21997 2.36613 2.65954 2.85413 3.17998 3.33151 3.46324 3.61812 4.10883 4.40945 4.52973 4.66681 4.84209 
24 0.01338 0.09989 0.17832 0.32967 0.48345 0.66567 0.79141 0.84074 0.97491 1.00917 1.18662 1.22011 1.3612 1.47011 1.53412 2.23242 2.666 3.18117 3.32951 3.46811 4.11019 4.35824 4.52836 4.68073 
20 0.02012 0.10296 0.16939 0.31709 0.51039 0.79081 0.82608 0.99216 1.17436 1.3375 1.46669 1.6596 1.85097 2.20085 2.3434 2.82904 3.31691 4.10256 4.34414 4.82037 
23 0.01864 0.10311 0.16993 0.32022 0.51711 0.79092 0.8302 0.9921 1.17596 1.23452 1.34481 1.47021 1.66454 1.85544 2.20992 2.34509 3.00179 3.17356 3.3201 3.45599 4.10216 4.34813 4.825 
23 0.00659 0.09559 0.16926 0.31804 0.33097 0.51357 0.78916 0.82706 0.97654 0.9989 1.17379 1.33953 1.46636 1.66144 1.85308 2.20325 2.34488 2.8319 3.31894 3.45646 4.10146 4.34627 4.82368 
13 0.01918 0.10379 0.31821 0.49681 0.78989 0.82725 0.97885 0.99926 1.46461 1.66018 1.85152 4.3434 4.81959 
9 0.01191 0.10503 0.48646 0.79713 0.97626 1.21955 1.47192 2.28714 4.79505 
6 0.01454 0.11307 0.79322 0.97877 1.46652 4.79818 
11 0.01076 0.09482 0.18994 0.49092 0.79561 0.97497 1.1982 1.4705 2.24541 2.68649 4.7008 
8 0.01428 0.10238 0.4774 0.7885 0.96676 1.46406 3.74827 4.77685 
6 0.01618 0.12001 0.79836 0.98106 1.47112 4.80267 
9 0.05425 0.12567 0.31971 0.78734 0.96902 0.99974 1.4615 1.85594 4.8076 
9 0.01855 0.10313 0.47145 0.78908 0.96045 1.21576 1.4655 3.75063 4.77808 
9 0.01866 0.10562 0.47738 0.78933 0.96786 1.2176 1.46485 3.7606 4.78342 
9 0.01653 0.10072 0.46697 0.78852 0.95655 1.22401 1.4652 3.74714 4.76746 
8 0.02005 0.10677 0.47968 0.79044 0.96918 1.22804 1.46555 4.77876 
21 0.01653 0.0948 0.17177 0.32162 0.47547 0.66136 0.78462 0.83146 0.96767 1.001 1.17847 1.2148 1.35183 1.46334 1.5535 1.85853 2.65834 3.1723 3.32075 3.45745 4.10523 
8 0.01171 0.09714 0.46426 0.78577 0.95381 1.46193 3.74122 4.76111 
25 0.01539 0.08976 0.16211 0.31319 0.32426 0.48629 0.77947 0.82109 0.96332 0.99274 1.17069 1.33547 1.45774 1.65527 1.84727 2.2091 2.33791 2.82379 2.99531 3.31405 3.4513 3.5992 4.09653 4.3397 4.81621 
8 0.00722 0.09534 0.48151 0.79129 0.97098 1.46603 3.75213 4.78127 
8 0.01201 0.10627 0.48508 0.79146 0.97173 1.46558 3.75434 4.78288 
37 0.01179 0.08843 0.15365 0.16288 0.3091 0.31647 0.50144 0.64067 0.78115 0.81826 0.82755 0.98831 0.99715 1.1635 1.17328 1.32785 1.46053 1.50105 1.6531 1.66618 1.84496 1.85835 2.06268 2.19055 2.33449 2.63687 2.81915 2.98545 3.16088 3.30811 3.44469 3.58961 3.76312 4.0925 4.33729 4.50475 4.81312 
15 0.01056 0.09967 0.18026 0.326 0.49675 0.79057 0.83759 0.97501 1.00515 1.18272 1.4673 1.66473 1.86282 3.46803 4.10704 
8 0.02114 0.11388 0.49525 0.79581 0.9791 1.21958 1.46955 4.81213 
8 0.00782 0.09951 0.33863 0.79352 0.9724 1.21193 1.46832 4.7835 
10 0.00821 0.09321 0.46086 0.78081 0.9499 1.22137 1.45751 1.85259 3.74326 4.77047 
6 0.01259 0.10949 0.7912 0.97247 1.46408 4.78656 
7 0.01627 0.10612 0.48636 0.79066 0.97173 1.46326 4.77993 
8 0.00968 0.10847 0.49015 0.79521 0.97559 1.23676 1.46906 4.79503 
6 0.01139 0.10733 0.79072 0.97138 1.46507 4.77824 
8 0.01074 0.09684 0.46696 0.78495 0.95522 1.46101 3.74237 4.76429 
7 0.00878 0.11096 0.49932 0.79744 0.98091 1.4696 4.80182 
8 0.01263 0.10473 0.48189 0.78929 0.96998 1.46376 3.75076 4.77969 
9 0.01576 0.10101 0.47324 0.78612 0.96186 1.46167 3.74635 4.10556 4.77864 
8 0.01209 0.09912 0.47119 0.78891 0.9589 1.46503 3.74603 4.76696 
6 0.02135 0.11765 0.8003 0.97989 1.47346 4.78839 
8 0.01986 0.11235 0.48848 0.79705 0.97606 1.23176 1.47126 4.78795 
9 0.01157 0.10858 0.18732 0.34001 0.7968 0.97848 1.46884 4.10996 4.35449 
12 0.01005 0.10447 0.18169 0.32837 0.79328 0.84 0.9782 1.00767 1.1837 1.46983 1.67304 4.10935 
13 0.00711 0.10327 0.18844 0.33666 0.79309 0.9729 1.1867 1.22618 1.46776 2.2374 3.46744 4.10865 4.6835 
23 0.01019 0.11007 0.16926 0.32124 0.56893 0.65838 0.80625 0.83445 0.99961 1.17507 1.2207 1.34003 1.52524 1.66923 1.86004 2.20965 2.34846 2.65951 3.17328 3.3192 3.45765 4.10503 4.82732 
11 0.01313 0.10288 0.21404 0.48388 0.79273 0.96883 1.20545 1.46844 2.23878 2.68447 4.78413 
6 0.02285 0.11481 0.79572 0.97446 1.46871 4.78438 
6 0.01646 0.11108 0.79387 0.97331 1.4675 4.78177 
16 0.00741 0.09486 0.16431 0.31233 0.50428 0.78365 0.82094 0.97123 0.99263 1.45865 1.6547 1.8453 2.33691 4.09493 4.3375 4.81359 
6 0.01165 0.11478 0.79655 0.97841 1.46914 4.79593 
16 0.01384 0.09764 0.17169 0.32149 0.4954 0.78631 0.83125 0.97127 1.00127 1.1791 1.4631 1.85595 3.32279 4.10162 4.34723 4.82373 
11 0.0153 0.10335 0.32247 0.4912 0.78927 0.83518 0.97544 1.00344 1.46477 1.66482 4.80929 
8 0.01831 0.10711 0.48083 0.79105 0.96953 1.46596 3.75206 4.7799 
12 0.0199 0.10568 0.32145 0.78957 0.83081 0.97355 1.00158 1.18067 1.46668 1.66394 1.85668 4.82295 
7 0.02269 0.10682 0.49038 0.79039 0.973 1.46298 4.7836 
8 0.00792 0.03152 0.11298 0.49195 0.79459 0.97468 1.46928 4.77946 
16 0.01104 0.09746 0.1763 0.32652 0.48828 0.78742 0.83802 0.97019 1.00798 1.18271 1.46485 2.35124 3.45865 4.10462 4.3555 4.82873 
10 0.02016 0.10183 0.3205 0.7855 0.96681 0.99949 1.46049 1.66382 1.85634 4.80419 
25 0.01622 0.10177 0.1663 0.31753 0.50879 0.78983 0.82633 0.99115 1.00386 1.17101 1.33506 1.46846 1.6606 1.85155 2.07495 2.19898 2.34129 2.82756 2.99645 3.17073 3.31546 3.45193 4.09886 4.34412 4.82034 
8 0.02457 0.11327 0.49697 0.79422 0.97915 1.46632 1.66096 2.20872 
14 0.09457 0.15963 0.31018 0.79014 0.82089 0.98685 1.47372 1.65215 1.84373 2.33337 2.82384 4.09148 4.33582 4.81156 
12 0.00961 0.09505 0.32839 0.47669 0.78811 0.95991 1.00584 1.18847 1.23439 1.46598 3.76068 4.78192 
12 0.01145 0.09677 0.31992 0.47969 0.78415 0.8276 0.96756 0.99861 1.46075 1.85141 4.34341 4.80368 
8 0.01468 0.10452 0.47933 0.78925 0.96823 1.46436 3.7499 4.77825 
8 0.01722 0.10243 0.47476 0.78652 0.96467 1.46177 3.74702 4.77503 
9 0.0126 0.1007 0.48626 0.78538 0.96846 1.4594 1.84972 4.34704 4.80051 
21 0.00722 0.10139 0.16668 0.31797 0.50925 0.79188 0.82669 0.99379 1.17074 1.33673 1.46819 1.65955 1.85208 2.19662 2.34295 2.82696 2.99877 3.31742 4.10199 4.34469 4.82107 
10 0.01386 0.09846 0.46702 0.78588 0.95526 1.22254 1.46258 3.7461 4.11031 4.77661 
6 0.02396 0.11951 0.79819 0.9778 1.47091 4.79019 
8 0.0195 0.10621 0.48227 0.79073 0.97056 1.46609 3.75102 4.77952 
9 0.01939 0.10508 0.32852 0.48656 0.79058 0.97045 1.2335 1.46543 4.77972 
8 0.00744 0.10411 0.32905 0.79033 0.97103 1.46303 1.8592 4.79003 
23 0.01352 0.10104 0.17087 0.32083 0.51069 0.78943 0.82934 0.97458 1.00013 1.17536 1.21162 1.46692 1.663 1.85562 2.20224 2.34577 2.83662 3.17949 3.32028 3.4593 4.10389 4.34861 4.82475 
8 0.00958 0.10684 0.48894 0.79333 0.97412 1.46624 1.66446 4.79221 
32 0.01667 0.09724 0.16975 0.32178 0.33401 0.51399 0.65225 0.78919 0.83048 0.97726 1.00053 1.17443 1.18559 1.3393 1.46753 1.51507 1.66456 1.85734 2.08159 2.20445 2.34514 2.6487 2.83211 2.99852 3.171 3.31918 3.45512 3.59948 4.10277 4.35087 4.51599 4.82457 
21 0.01664 0.09749 0.16895 0.31896 0.51172 0.78576 0.8268 0.97083 0.99743 1.1748 1.33911 1.46379 1.66195 1.85224 2.34277 2.82923 3.31719 3.45523 4.10067 4.34503 4.82075 
10 0.01122 0.10065 0.32578 0.48631 0.78758 0.96838 1.46175 3.74997 4.10799 4.79345 
6 0.00873 0.10804 0.79324 0.97303 1.46702 4.7805 
22 0.01649 0.10141 0.16772 0.31782 0.50937 0.78938 0.82613 0.97842 0.99828 1.1728 1.34861 1.46683 1.65978 1.85186 2.20058 2.34221 2.83008 2.99716 3.31887 4.10172 4.34409 4.82041 
7 0.02143 0.10646 0.48503 0.79058 0.9708 1.46348 4.77831 
9 0.00855 0.09976 0.47843 0.78499 0.96583 1.46001 1.85181 3.75822 4.78264 
7 0.01852 0.10609 0.4865 0.79054 0.97175 1.46386 4.77835 
10 0.01038 0.10132 0.32545 0.48777 0.78999 0.96984 1.00332 1.4651 1.67411 4.78362 
8 0.01941 0.10756 0.47974 0.79145 0.97043 1.46575 3.75333 4.78192 
16 0.01093 0.10032 0.18594 0.33998 0.66817 0.79462 0.97482 1.18856 1.22125 1.46993 1.54043 2.23723 2.66396 3.47103 4.1157 4.67657 
6 0.01092 0.11874 0.79628 0.99268 1.46935 4.80612 
7 0.01123 0.10619 0.48794 0.79175 0.97287 1.46577 4.77928 
9 0.01444 0.10076 0.46902 0.78931 0.95784 1.23006 1.46606 3.74825 4.76812 
10 0.01097 0.09077 0.20003 0.49674 0.79791 0.97736 1.20333 1.47216 3.50294 4.80236 
6 0.02287 0.11939 0.79966 0.9788 1.47238 4.78991 
10 0.01638 0.10216 0.33194 0.48159 0.78885 0.96778 1.20599 1.4644 2.26066 4.78115 
12 0.01462 0.10027 0.31913 0.47941 0.78796 0.82942 0.97042 1.00315 1.18913 1.4654 1.662 4.79406 
11 0.00846 0.10247 0.32411 0.49691 0.79153 0.97314 1.0017 1.46559 1.66208 1.85675 4.81375 
8 0.0193 0.10493 0.47864 0.78865 0.96797 1.46311 3.74985 4.77876 
6 0.00912 0.10837 0.79275 0.97271 1.46599 4.78046 
6 0.01176 0.11889 0.79818 0.98074 1.47078 4.80474 
8 0.00695 0.0315 0.11512 0.49644 0.7967 0.97762 1.47016 4.78271 
7 0.01691 0.10687 0.48319 0.79117 0.9712 1.46537 4.77745 
6 0.02214 0.11467 0.79383 0.97605 1.46668 4.79284 
6 0.02058 0.113 0.79523 0.97552 1.4685 4.78303 
30 0.00948 0.10286 0.16466 0.31695 0.32828 0.50853 0.64963 0.79742 0.82701 0.99529 1.17018 1.33445 1.47835 1.51734 1.65996 1.85174 2.07141 2.19793 2.34082 2.64845 2.82627 2.99302 3.16875 3.31533 3.45234 3.59897 3.77774 4.10002 4.34482 4.82033 
16 0.00674 0.09519 0.17156 0.31739 0.49566 0.78537 0.82486 0.97119 0.9968 1.46108 1.65897 1.84933 2.34283 4.09998 4.34203 4.81897 
8 0.01136 0.10432 0.47975 0.79256 0.97025 1.2327 1.46811 4.78061 
6 0.01614 0.11165 0.79495 0.97557 1.46927 4.78294 
20 0.01694 0.10315 0.17635 0.32861 0.66371 0.79116 0.84335 0.9758 1.18196 1.21635 1.36747 1.4687 1.54254 2.65826 3.17668 3.32638 3.46175 4.10776 4.53033 4.67546 
8 0.00923 0.10367 0.33209 0.49949 0.79321 0.97564 1.46602 4.78157 
19 0.00858 0.10155 0.17672 0.32713 0.67006 0.79605 0.83872 0.9872 1.00625 1.18008 1.2111 1.47395 1.86042 2.21329 2.34879 2.67152 3.46246 4.10912 4.67798 
9 0.01927 0.10333 0.4792 0.78721 0.96725 1.46234 3.7482 4.10586 4.78427 
11 0.0197 0.10949 0.32652 0.79387 0.83768 0.97723 1.00635 1.46916 1.66997 1.86338 2.22526 
8 0.00895 0.10026 0.47696 0.78764 0.96651 1.4629 3.74814 4.77647 
7 0.00954 0.10592 0.49345 0.79831 0.97883 1.47076 4.78801 
28 0.0159 0.09862 0.16624 0.31842 0.3275 0.51 0.78951 0.82728 0.84073 0.99514 1.00677 1.17237 1.3363 1.46806 1.66172 1.85277 2.07369 2.19971 2.3422 2.82772 2.99397 3.16901 3.31644 3.45268 3.59842 4.10083 4.34564 4.82136 
7 0.01979 0.11171 0.49741 0.79615 0.97845 1.46871 4.78731 
10 0.0167 0.10669 0.1958 0.79091 0.96968 1.18789 1.2308 1.46636 2.23506 4.80779 
30 0.01185 0.07711 0.13813 0.18036 0.33143 0.53233 0.66289 0.79278 0.84434 0.977 1.01005 1.1829 1.20079 1.23303 1.37058 1.47226 1.53539 1.6874 1.87436 2.22342 2.35393 2.66234 2.85504 3.18031 3.3316 3.46274 3.61597 4.11035 4.52606 4.6673 
8 0.01809 0.10063 0.4706 0.78692 0.95916 1.46279 3.74548 4.76941 
8 0.00898 0.10117 0.47608 0.78737 0.96575 1.46234 3.74815 4.77671 
8 0.01465 0.10445 0.48297 0.7888 0.96942 1.46259 3.75483 4.78191 
8 0.01038 0.10608 0.48423 0.79199 0.97192 1.46595 3.75503 4.78296 
8 0.01882 0.10589 0.48429 0.78988 0.96971 1.46398 3.75398 4.78177 
8 0.00702 0.09704 0.48414 0.79079 0.9714 1.46566 3.75268 4.78028 
27 0.01048 0.10136 0.16577 0.31705 0.33367 0.50954 0.79179 0.82635 0.99332 1.17125 1.20243 1.33557 1.47031 1.65938 1.85165 2.07235 2.19826 2.34139 2.82748 2.99348 3.17059 3.31737 3.4528 3.60118 4.09956 4.34423 4.82057 
8 0.01726 0.10555 0.47881 0.78945 0.96851 1.46357 3.75225 4.78031 
7 0.00751 0.10213 0.32727 0.78747 0.96799 1.46114 4.77554 
20 0.0123 0.10449 0.16518 0.31645 0.50829 0.79348 0.82577 0.99333 1.16961 1.33488 1.47349 1.65865 1.85083 2.19618 2.34056 2.82603 3.31409 4.10078 4.34318 4.81889 
19 0.0084 0.09296 0.17484 0.32578 0.49424 0.79071 0.83197 0.97468 1.00503 1.17795 1.46775 1.66374 1.86088 2.20144 2.35188 3.4592 4.10722 4.35355 4.82864 
8 0.02072 0.10609 0.48085 0.78981 0.9696 1.46391 3.75301 4.78147 
13 0.02029 0.1045 0.32243 0.48941 0.79022 0.83272 0.97497 1.00205 1.18089 1.46669 1.85668 4.10552 4.34897 
16 0.0105 0.10093 0.17518 0.31901 0.52095 0.79005 0.8272 0.97897 0.99921 1.46435 1.66131 1.85121 2.34423 3.32145 4.34597 4.82073 
13 0.01741 0.10163 0.31995 0.78561 0.82714 0.97111 0.99833 1.46224 1.66304 1.85192 4.10293 4.34315 4.82112 
8 0.01562 0.10806 0.48967 0.79296 0.97376 1.00596 1.46688 4.7925 
25 0.02042 0.10315 0.16666 0.31826 0.51091 0.79113 0.82761 0.99419 1.17168 1.33561 1.46869 1.66119 1.85266 2.08462 2.201 2.34078 2.82799 2.99865 3.1683 3.31535 3.45194 4.09903 4.3452 4.52233 4.82082 
9 0.00658 0.02953 0.11079 0.48587 0.79238 0.97096 1.22217 1.46814 4.77969 
9 0.01412 0.10401 0.47539 0.7897 0.96486 1.22296 1.46572 3.75357 4.78177 
9 0.00872 0.09786 0.331 0.48191 0.78704 0.96685 1.46216 3.74741 4.77568 
11 0.01971 0.10398 0.32648 0.48946 0.78941 0.84112 0.9739 1.00459 1.4651 4.10717 4.83034 
7 0.01555 0.10253 0.48376 0.78688 0.96851 1.46053 4.7753 
7 0.02111 0.10939 0.48666 0.79359 0.9734 1.46692 4.78065 
12 0.0098 0.11567 0.32756 0.79802 0.98996 1.17809 1.21657 1.47846 2.21632 3.47386 4.11113 4.69096 
28 0.02033 0.09625 0.15678 0.30892 0.31989 0.50068 0.6423 0.78937 0.81878 0.98715 1.16255 1.32652 1.47135 1.65139 1.84316 2.06161 2.18956 2.33268 2.81796 2.9844 3.16017 3.30721 3.44382 3.58981 3.76463 4.09109 4.3357 4.81155 
15 0.01916 0.10151 0.31956 0.48504 0.78713 0.82828 0.97127 0.99962 1.46326 1.66075 1.8531 2.34411 4.1035 4.34677 4.82325 
14 0.06048 0.13063 0.31546 0.51495 0.78622 0.82521 0.98173 0.9999 1.46094 1.65842 1.84942 4.0975 4.34071 4.81781 
11 0.0151 0.1089 0.33352 0.79387 0.97293 1.18076 1.23231 1.4692 2.21581 3.48845 4.68048 
9 0.01871 0.10222 0.4722 0.78753 0.96122 1.22245 1.46385 3.74966 4.77792 
10 0.02043 0.10529 0.32142 0.78923 0.83433 0.97443 1.00195 1.46448 1.85511 4.81894 
23 0.01441 0.09828 0.16916 0.31981 0.49155 0.78701 0.8277 0.97153 0.99865 1.17517 1.33873 1.46494 1.66219 1.85337 2.20217 2.34347 2.83013 3.31789 3.45643 3.60324 4.10103 4.34589 4.8231 
22 0.01394 0.09485 0.1597 0.31103 0.5013 0.78322 0.81971 0.97901 0.99264 1.16883 1.33238 1.46089 1.65348 1.84523 2.06372 2.19572 2.33548 2.8213 3.31268 4.09372 4.33742 4.81316 
11 0.01377 0.10402 0.32359 0.78851 0.96959 1.00236 1.46339 1.66365 1.85725 4.10718 4.35047 
7 0.01283 0.10703 0.48345 0.79412 0.97345 1.46851 4.78012 
8 0.01541 0.10037 0.47012 0.78621 0.95895 1.46186 3.74515 4.77018 
19 0.0116 0.09387 0.16747 0.31783 0.4928 0.78308 0.82457 0.96916 0.99682 1.17357 1.46025 1.65913 1.85132 2.34282 3.3217 3.45434 4.09878 4.34419 4.82072 
7 0.02168 0.11347 0.50469 0.79736 0.97949 1.46967 4.79129 
21 0.01548 0.09313 0.16547 0.31637 0.48276 0.78194 0.82332 0.96586 0.99509 1.17368 1.33619 1.46017 1.65837 1.84969 2.20116 2.34038 2.82875 3.31578 4.09762 4.34172 4.81853 
34 0.00978 0.09225 0.15354 0.16289 0.30677 0.31508 0.49774 0.63543 0.78866 0.81643 0.82657 0.98513 0.9965 1.15949 1.1729 1.32365 1.4949 1.64963 1.84131 2.05888 2.18673 2.33006 2.63117 2.81521 2.98119 3.15558 3.30378 3.4396 3.58488 3.75871 4.08809 4.33347 4.49896 4.80913 
6 0.07712 0.48287 0.78929 0.97254 1.46216 4.79304 
6 0.02139 0.11474 0.79572 0.97518 1.46869 4.78542 
13 0.01596 0.10259 0.18379 0.33482 0.49108 0.79271 0.96876 1.1882 1.23114 1.46944 3.33146 4.11041 4.80622 
21 0.01419 0.10356 0.17578 0.32682 0.49954 0.79369 0.83659 0.97862 1.00666 1.18119 1.21281 1.35106 1.47269 1.66931 2.21584 2.35388 2.66121 3.18252 3.32608 3.46913 4.10963 
18 0.02308 0.10479 0.16824 0.31691 0.5131 0.79252 0.82612 0.99301 1.17344 1.46704 1.65833 1.85114 2.21159 2.34293 3.31803 4.10291 4.34442 4.82099 
7 0.02265 0.11144 0.49603 0.79535 0.9767 1.46775 4.78589 
8 0.01529 0.10416 0.47995 0.78827 0.96844 1.46289 3.74954 4.77967 
12 0.01899 0.10181 0.32012 0.49626 0.78793 0.82998 0.97726 1.00172 1.46329 1.66294 1.85377 4.81999 
9 0.01129 0.09825 0.47822 0.79321 0.96763 1.22348 1.46934 3.75637 4.7846 
8 0.009 0.09657 0.46998 0.78477 0.95842 1.46073 3.74304 4.76759 
13 0.01187 0.09804 0.32488 0.47608 0.78692 0.83457 0.96837 1.00248 1.22199 1.46472 1.66737 4.10697 4.79995 
8 0.01185 0.10644 0.48167 0.79149 0.97092 1.20798 1.46628 4.78079 
10 0.01584 0.10514 0.47425 0.78982 0.9645 1.19113 1.22887 1.46655 4.67804 4.7926 
15 0.0189 0.09473 0.31647 0.47535 0.78111 0.82447 0.96473 0.99547 1.45785 1.66025 1.84968 2.34195 4.09851 4.34135 4.8179 
15 0.01515 0.10121 0.17257 0.32097 0.78687 0.82906 0.97212 1.00004 1.46283 1.66208 1.85368 2.34579 4.10112 4.34602 4.8235 
9 0.01738 0.11295 0.48878 0.79831 0.97767 1.21817 1.47277 3.48759 4.80834 
30 0.01178 0.09538 0.16794 0.32017 0.33468 0.51215 0.65275 0.78824 0.82965 0.98304 1.00012 1.17411 1.33878 1.46489 1.66425 1.85475 2.07797 2.20455 2.34283 2.64778 2.83154 2.99727 3.16922 3.31719 3.45311 3.59875 4.10012 4.34636 4.51546 4.82278 
10 0.01959 0.10593 0.33468 0.49047 0.7918 0.972 1.19886 1.46563 3.49074 4.12307 
7 0.02046 0.10946 0.49022 0.79334 0.97453 1.46571 4.78408 
11 0.0092 0.06929 0.13751 0.34178 0.79411 0.9736 1.19047 1.46926 3.47583 4.11201 4.81319 
12 0.01736 0.10466 0.17953 0.32825 0.7907 0.84033 0.97418 1.00456 1.18694 1.46775 4.11357 4.81743 
11 0.01551 0.10466 0.33025 0.48802 0.79136 0.97129 1.01191 1.18331 1.46718 2.23244 3.46844 
8 0.00806 0.10799 0.48975 0.79572 0.97563 1.21946 1.46941 4.79265 
11 0.01624 0.10182 0.32916 0.48166 0.78979 0.84482 0.97233 1.18607 1.46658 4.10985 4.78498 
18 0.01761 0.09619 0.16761 0.31831 0.4879 0.78442 0.82569 0.96895 0.9974 1.171 1.2205 1.46234 1.65993 1.85337 2.19958 2.3446 3.31709 4.82202 
7 0.01191 0.10632 0.48778 0.79177 0.9729 1.46492 4.77902 
14 0.01339 0.10226 0.17511 0.3215 0.7883 0.82908 0.97328 1.00032 1.17988 1.46534 1.66102 1.85459 4.1032 4.34865 
17 0.01274 0.10088 0.17467 0.31883 0.78705 0.82614 0.97338 0.99863 1.17637 1.46378 1.65837 1.85221 2.20451 3.45906 4.10109 4.34543 4.82502 
20 0.01905 0.09543 0.16489 0.31449 0.49148 0.78321 0.82251 0.96956 0.99421 1.17034 1.46 1.65653 1.8477 2.19919 2.33957 2.82723 3.31445 4.09775 4.34058 4.81738 
7 0.0189 0.11213 0.49707 0.79383 0.9779 1.46574 4.79993 
12 0.02279 0.10988 0.32108 0.79366 0.83036 0.9828 1.00411 1.46918 1.66319 1.85535 4.34739 4.82268 
18 0.01798 0.1108 0.1872 0.34048 0.58404 0.8009 0.98136 1.19165 1.22413 1.47508 2.23768 2.67141 3.19331 3.46868 3.62643 4.11688 4.54069 4.67627 
6 0.01325 0.11685 0.80225 0.98437 1.47516 4.79642 
13 0.02762 0.10531 0.31512 0.78813 0.82444 0.97772 0.99722 1.46359 1.65635 1.84869 2.34386 4.34076 4.81672 
16 0.01609 0.10058 0.18738 0.3248 0.49371 0.78959 0.83485 0.97417 1.00302 1.46564 1.66658 1.85889 2.34823 4.10621 4.35182 4.82699 
9 0.00682 0.10249 0.48286 0.78921 0.9693 1.46338 3.75324 4.10957 4.80201 
8 0.00711 0.1033 0.32861 0.78976 0.9703 1.46368 1.86118 4.78182 
8 0.01691 0.10995 0.32704 0.79395 0.97407 1.00728 1.46765 4.1126 
11 0.01214 0.11003 0.32489 0.79502 0.97734 1.00377 1.18196 1.47104 1.671 1.86038 4.11104 
14 0.0131 0.10564 0.17765 0.32408 0.79257 0.8345 0.98159 1.00487 1.1875 1.46907 1.67016 1.85797 4.10566 4.35052 
6 0.01718 0.11258 0.79521 0.97458 1.46846 4.78354 
7 0.00978 0.1091 0.49665 0.79441 0.97805 1.46664 4.79778 
7 0.01937 0.11422 0.48979 0.79952 0.9787 1.47378 4.78516 
10 0.00902 0.09941 0.32347 0.48485 0.78677 0.96732 1.00328 1.46172 1.66156 4.78092 
28 0.07897 0.14479 0.16147 0.30684 0.31597 0.49945 0.64878 0.78065 0.81703 0.83315 0.98639 1.16383 1.32803 1.4577 1.65071 1.84252 2.06069 2.1888 2.33269 2.81748 2.98508 3.16237 3.30856 3.44453 3.59201 4.09098 4.33506 4.81099 
6 0.01005 0.11528 0.80074 0.98287 1.47343 4.80003 
7 0.01229 0.1065 0.48166 0.79147 0.97053 1.46502 4.77779 
9 0.01605 0.11077 0.33384 0.50176 0.79836 0.97939 1.01396 1.47172 4.79364 
13 0.01276 0.10848 0.18011 0.32677 0.79579 0.84068 0.99893 1.18159 1.22918 1.47311 3.32431 3.46651 4.11006 
14 0.01632 0.10574 0.1732 0.32435 0.7921 0.836 0.99557 1.17707 1.4671 1.86335 3.17344 3.32174 3.45834 4.10599 
9 0.01116 0.1066 0.32453 0.79144 0.97546 1.46402 1.85426 4.34571 4.82054 
13 0.01735 0.09875 0.32529 0.47468 0.78652 0.83852 0.96679 1.00295 1.18818 1.46423 1.85761 3.47357 4.10824 
13 0.01615 0.11582 0.18964 0.34263 0.56104 0.80717 1.19575 1.23495 1.47963 1.54165 2.2366 3.47485 4.11921 
13 0.00847 0.09809 0.31431 0.48861 0.78432 0.82294 0.97087 0.99518 1.45989 1.65716 1.84763 4.33994 4.81576 
8 0.00856 0.10879 0.50055 0.79347 0.9792 1.4656 1.85301 4.81166 
26 0.01678 0.10078 0.17922 0.32583 0.36607 0.54878 0.66375 0.79399 0.83937 0.98406 1.00602 1.17919 1.19503 1.22619 1.35152 1.47428 1.52723 1.86726 2.21405 2.8545 3.17705 3.32521 3.4613 4.10705 4.52704 4.66323 
12 0.01878 0.10641 0.32297 0.49982 0.79293 0.83482 0.98248 1.00378 1.18352 1.46919 1.66314 1.85939 
13 0.00814 0.10178 0.32161 0.49725 0.79482 0.83174 0.98172 1.0049 1.18327 1.47106 1.66431 1.85716 4.82772 
12 0.01729 0.10597 0.32263 0.4952 0.79248 0.83175 0.97935 1.00339 1.46724 1.66454 1.85609 4.82349 
6 0.02368 0.11384 0.79345 0.97526 1.46651 4.78627 
8 0.01095 0.10258 0.47642 0.78831 0.96716 1.46329 3.7488 4.77716 
8 0.01568 0.10503 0.4784 0.78929 0.9684 1.4643 3.75001 4.77897 
7 0.01187 0.10839 0.49071 0.79374 0.97514 1.46606 4.7858 
7 0.01519 0.10672 0.4878 0.79143 0.97267 1.46592 4.77838 
7 0.01539 0.11232 0.49369 0.79877 0.97843 1.47223 4.78516 
11 0.01633 0.0996 0.31678 0.78356 0.82423 0.97022 0.99738 1.45979 1.84643 4.33924 4.81143 
8 0.02007 0.11427 0.49489 0.79833 0.97937 1.21087 1.47199 4.80757 
7 0.00848 0.10473 0.49147 0.796 0.97604 1.46875 4.78375 
6 0.0137 0.1094 0.79138 0.97329 1.46464 4.78383 
7 0.01128 0.11326 0.79744 0.97674 1.23311 1.47182 4.80198 
10 0.0083 0.1013 0.48137 0.79301 0.97209 1.18443 1.21878 1.469 2.24177 4.67689 
8 0.01861 0.10565 0.47904 0.78943 0.96855 1.22137 1.4644 4.77909 
8 0.00729 0.09144 0.47334 0.78753 0.96141 1.46341 3.74589 4.7706 
8 0.0092 0.08619 0.49215 0.79922 0.97807 1.20528 1.47301 3.48913 
34 0.01437 0.10015 0.16265 0.17434 0.31533 0.32468 0.50719 0.64698 0.79501 0.82485 0.83845 0.99375 1.00908 1.16857 1.18219 1.33326 1.50635 1.65826 1.85018 2.07047 2.19546 2.33958 2.64411 2.82469 2.99116 3.16561 3.3129 3.44959 3.59534 3.77039 4.09806 4.34288 4.51213 4.81874 
9 0.01182 0.09771 0.46629 0.786 0.95458 1.22915 1.46272 3.74506 4.76554 
25 0.02032 0.10878 0.17225 0.32389 0.51585 0.66091 0.79941 0.83401 1.00055 1.17741 1.34182 1.47749 1.66612 1.86035 2.20392 2.34854 2.83532 3.0002 3.17868 3.32187 3.45955 3.60504 4.10622 4.35314 4.82776 
21 0.01057 0.09909 0.16233 0.31312 0.50534 0.78772 0.822 0.98953 1.16931 1.33451 1.46455 1.65617 1.84675 2.06747 2.19717 2.33752 2.82374 3.31352 4.0965 4.33902 4.81501 
21 0.01705 0.09938 0.17303 0.32192 0.49091 0.7883 0.82878 0.97272 1.0014 1.17842 1.34537 1.46638 1.66313 1.85637 2.20926 2.34586 3.32356 3.45693 4.10432 4.35004 4.82617 
13 0.0149 0.10348 0.32011 0.78775 0.8302 0.97282 1.00017 1.46321 1.66646 1.85404 4.10451 4.34569 4.82344 
6 0.0241 0.11902 0.79445 0.9756 1.46704 4.79542 
6 0.02405 0.12138 0.80047 0.98341 1.47367 4.79809 
13 0.01358 0.10128 0.31409 0.49766 0.78773 0.82431 0.98182 0.99978 1.46243 1.65726 1.84852 4.34085 4.81704 
7 0.01673 0.1108 0.49135 0.79503 0.97587 1.46728 4.78713 
8 0.0111 0.09993 0.47269 0.78743 0.96127 1.46307 3.74658 4.77291 
31 0.01015 0.06436 0.13723 0.18102 0.33211 0.36088 0.52361 0.66425 0.81191 0.84416 1.00896 1.18599 1.20594 1.3498 1.5262 1.67757 1.86727 2.09512 2.2112 2.23635 2.35683 2.67195 2.84111 3.18415 3.33226 3.46293 3.61892 4.11139 4.52751 4.66959 4.83685 
15 0.00733 0.10563 0.17075 0.31814 0.79347 0.82698 0.99361 1.17674 1.47033 1.65889 1.85171 2.34315 4.1044 4.34522 4.82018 
8 0.01885 0.10243 0.47361 0.78716 0.96291 1.46267 3.74688 4.77484 
11 0.01266 0.10498 0.17752 0.33176 0.79156 0.97147 1.18444 1.46558 2.23014 2.65859 4.10897 
11 0.01578 0.10859 0.3175 0.79105 0.82747 0.99146 1.46559 1.65733 1.84967 4.34195 4.81761 
24 0.01212 0.09721 0.1646 0.31549 0.5103 0.65606 0.78739 0.82556 0.99082 1.16952 1.33609 1.46328 1.65987 1.84998 2.20067 2.33928 2.82826 3.16587 3.31367 3.45041 3.59769 4.09659 4.34263 4.81893 
14 0.01405 0.10611 0.18241 0.32813 0.79262 0.9732 1.00835 1.18166 1.22203 1.46925 2.21494 3.3296 4.10791 4.67279 
9 0.01339 0.10379 0.47416 0.78925 0.96519 1.22445 1.46513 3.75343 4.78093 
6 0.01009 0.11573 0.79659 0.97965 1.46926 4.79947 
7 0.01784 0.11052 0.79165 0.97299 1.46471 1.66691 4.80018 
6 0.01692 0.11665 0.79705 0.97805 1.46986 4.7941 
12 0.01244 0.10612 0.32065 0.7915 0.82929 0.98255 1.00382 1.46702 1.66278 1.85355 4.34518 4.82408 
7 0.02284 0.11953 0.80155 0.98011 1.21701 1.47578 4.79433 
16 0.01517 0.10048 0.16958 0.31618 0.51144 0.78839 0.82511 0.97636 0.99815 1.17512 1.4644 1.65859 1.85086 3.32193 4.34329 4.81992 
11 0.02049 0.11176 0.33749 0.50225 0.7985 0.97851 1.18933 1.23308 1.47316 3.47518 4.11662 
14 0.01678 0.09818 0.3155 0.47458 0.78635 0.82611 0.96537 1.00147 1.46349 1.66192 1.85711 4.10539 4.3521 4.81364 
22 0.01955 0.10301 0.17396 0.32517 0.51904 0.79101 0.83545 0.97653 1.00468 1.17954 1.34709 1.46873 1.67036 1.86121 2.3491 3.17464 3.32415 3.45835 3.60516 4.10498 4.353 4.82778 
9 0.01703 0.10137 0.46937 0.78776 0.95848 1.21345 1.46422 3.74877 4.77649 
8 0.02024 0.11155 0.48898 0.79596 0.97527 1.21265 1.46975 4.79314 
14 0.01257 0.09949 0.3308 0.47375 0.78924 0.95887 1.01121 1.18508 1.2209 1.46699 2.24215 3.46912 4.10888 4.54208 
8 0.0127 0.09921 0.47365 0.78556 0.96231 1.46136 3.7448 4.7733 
7 0.0103 0.10449 0.48762 0.78885 0.97095 1.46112 4.78426 
9 0.01484 0.10666 0.32909 0.49194 0.79333 0.97375 1.22383 1.46756 4.7845 
11 0.00853 0.10493 0.32279 0.49667 0.79304 0.83689 0.98123 1.46626 1.66713 1.85734 4.82559 
6 0.02056 0.12367 0.7992 0.98342 1.47195 4.80589 
9 0.01106 0.10471 0.32375 0.50387 0.79202 0.97394 1.46424 1.6676 4.79515 
22 0.01469 0.10267 0.16565 0.31591 0.50879 0.79143 0.8249 0.99225 1.16932 1.33527 1.47053 1.65762 1.84988 2.1964 2.34024 2.82817 2.99331 3.31662 3.45361 4.10069 4.34353 4.81874 
13 0.01292 0.1047 0.17707 0.32973 0.79143 0.84025 0.97662 1.18151 1.22641 1.35239 1.46933 3.45797 4.1042 
8 0.02108 0.11465 0.49603 0.79671 0.97916 1.19825 1.47045 2.24257 
9 0.00719 0.09562 0.47313 0.78815 0.96264 1.18633 1.46443 4.10874 4.7786 
9 0.01019 0.1031 0.47867 0.79172 0.96937 1.19499 1.46726 2.25 4.68152 
7 0.01937 0.11008 0.4841 0.79431 0.97325 1.46882 4.7804 
16 0.01347 0.10375 0.17794 0.32738 0.51898 0.79438 0.83724 0.98018 1.00682 1.18408 1.47055 1.67071 1.86218 2.3511 4.1087 4.83178 
8 0.00716 0.10857 0.49922 0.79772 0.98104 1.4701 1.66698 4.81145 
12 0.02067 0.10506 0.32093 0.49507 0.79113 0.83019 0.97805 1.00249 1.18617 1.4674 1.66162 1.85592 
18 0.01835 0.10324 0.17081 0.31843 0.7893 0.82679 0.98539 1.00288 1.17338 1.34505 1.46839 1.66235 1.85252 2.2075 3.32172 3.46001 4.34841 4.8228 
8 0.01079 0.10497 0.47931 0.79067 0.96982 1.46511 3.75193 4.78116 
17 0.02049 0.10337 0.17443 0.32228 0.78904 0.83251 0.97422 1.00116 1.17846 1.46538 1.66514 1.85662 2.34528 3.45967 4.10393 4.35043 4.83028 
11 0.01033 0.10177 0.32649 0.48799 0.79097 0.97098 1.00733 1.21481 1.46691 1.86221 4.80389 
24 0.01256 0.09756 0.16689 0.3168 0.49659 0.78662 0.8252 0.97282 0.9975 1.17438 1.33741 1.46459 1.65995 1.85105 2.20083 2.34309 2.82962 2.99779 3.17313 3.31883 3.45387 4.10112 4.34567 4.82084 
8 0.01047 0.10132 0.47934 0.7904 0.96772 1.4658 3.75054 4.77898 
19 0.0131 0.09494 0.16074 0.31153 0.50254 0.78337 0.82021 0.97424 0.99245 1.45889 1.65358 1.84529 2.06419 2.19945 2.33643 2.82189 4.09468 4.3377 4.81344 
28 0.00675 0.08885 0.17521 0.32694 0.47909 0.57818 0.65871 0.78906 0.84002 0.97473 1.00497 1.17885 1.2009 1.34529 1.46725 1.52895 1.68498 2.21199 2.35253 2.66053 3.01664 3.17842 3.32362 3.46056 3.61364 4.10544 4.52344 4.65898 
17 0.01538 0.09557 0.1687 0.31733 0.48755 0.784 0.82448 0.96833 0.9963 1.17949 1.46095 1.65947 1.85003 2.3455 4.09923 4.34188 4.81857 
8 0.01371 0.10194 0.48411 0.7864 0.96859 1.46081 3.74975 4.77967 
7 0.0202 0.10985 0.48545 0.79401 0.97386 1.46868 4.77892 
14 0.01276 0.099 0.18922 0.32049 0.49219 0.78842 0.82796 0.97269 1.00373 1.18795 1.46526 1.66127 1.85721 4.81935 
8 0.01704 0.10832 0.48305 0.79288 0.97179 1.19245 1.46666 4.77687 
24 0.00648 0.09584 0.16632 0.31687 0.33031 0.51042 0.78909 0.8262 0.97789 0.99804 1.17391 1.33841 1.46599 1.66018 1.85156 2.20212 2.34201 2.82905 3.17122 3.31768 3.45587 4.10086 4.34421 4.82067 
22 0.00798 0.10501 0.16592 0.31706 0.50882 0.79561 0.82674 0.99374 1.17024 1.33567 1.49072 1.65875 1.85225 2.1993 2.34149 2.82766 2.99491 3.31514 3.45265 4.09943 4.34507 4.8204 
12 0.02806 0.11504 0.31908 0.79274 0.82964 0.9925 1.18518 1.47097 1.66251 1.85296 4.34531 4.82293 

37
