# Supplementary material for: Deciphering the Contribution of Oriens-Lacunosum/Moleculare (OLM) Cells to Intrinsic θ Rhythms Using Biophysical Local Field Potential (LFP) Models
Source: eNeuro. 2018 Sep 4;5(4):ENEURO.0146-18.2018. doi: 10.1523/ENEURO.0146-18.2018 (PMC6140113; doi:10.1523/ENEURO.0146-18.2018)
Supplement: Supplementary file 2 — Supplementary Code. Download supplement 2, GZ file [file sup_enu-eN-NWR-0146-18-s02.gz › LFP_microcircuit-master/BC-380-gi-0-gi_SD-0-PV12913020-dSD6.6ms-gnSD0.21-gpv-3.0-gsb2.0-csb0.21-gbs5.75-cbs0.1344-spiketimes.txt]

16141

337


78 0.14389 0.14822 0.1517 0.30009 0.3039 0.30804 0.48661 0.49121 0.49413 0.6193 0.62399 0.62812 0.80939 0.81324 0.81651 0.98174 0.98516 0.98972 1.14629 1.15071 1.15762 1.31109 1.31644 1.32137 1.47922 1.48377 1.48699 1.64053 1.64801 1.83647 1.83938 1.84412 2.04973 2.0529 2.1751 2.18142 2.32134 2.32464 2.32956 2.45807 2.4647 2.46859 2.61389 2.61865 2.62193 2.80491 2.80951 2.81288 2.96871 2.97412 2.9783 3.14149 3.14489 3.14923 3.2907 3.29542 3.30011 3.42353 3.42948 3.43573 3.57057 3.57518 3.58008 3.74519 3.74927 3.75263 4.07864 4.08161 4.32763 4.33013 4.48185 4.4856 4.48911 4.60601 4.61307 4.80077 4.80395 4.80696 
88 0.14442 0.14831 0.15176 0.30051 0.30426 0.30816 0.48729 0.49137 0.49445 0.4982 0.61885 0.62319 0.62693 0.63286 0.80976 0.81348 0.81691 0.81973 0.98256 0.98539 0.98992 1.14662 1.15072 1.15702 1.31154 1.31528 1.32012 1.47958 1.48378 1.48713 1.49101 1.64081 1.64837 1.65226 1.83726 1.83982 1.84379 2.0505 2.0531 2.05661 2.17567 2.18136 2.32215 2.32506 2.32884 2.45744 2.46426 2.46836 2.61409 2.61874 2.62225 2.80574 2.80987 2.81315 2.96924 2.97348 2.97733 3.14208 3.14529 3.14938 3.15401 3.29121 3.29479 3.30014 3.42394 3.4304 3.43445 3.5713 3.57526 3.57892 3.74602 3.74908 3.75284 4.07947 4.08211 4.08583 4.3283 4.33055 4.33385 4.48241 4.48557 4.48979 4.60644 4.61293 4.61932 4.8017 4.80459 4.80721 
33 0.16733 0.32534 0.51233 0.64362 0.65238 0.83443 1.00217 1.00926 1.17294 1.33779 1.50461 1.66724 1.85716 1.86517 2.07067 2.20189 2.34249 2.3491 2.48497 2.63838 2.83076 2.99316 3.16686 3.31806 3.45227 3.59357 3.5998 3.77077 4.09952 4.34754 4.50699 4.63387 4.82378 
0 
63 0.16534 0.17015 0.32088 0.3255 0.50865 0.51269 0.52017 0.64109 0.64699 0.83132 0.83562 1.001 1.00677 1.01462 1.16791 1.17534 1.33221 1.33872 1.50076 1.50572 1.66597 1.67301 1.85593 1.86115 1.86966 2.06985 2.07751 2.19633 2.20637 2.34136 2.34633 2.35434 2.48378 2.49062 2.63629 2.64126 2.82661 2.83196 2.9915 2.99709 3.16197 3.16683 3.17306 3.31203 3.31778 3.44849 3.45322 3.59264 3.59827 3.76777 3.77127 3.78586 4.09887 4.10533 4.34632 4.35269 4.50164 4.50695 4.6281 4.63917 4.82129 4.82547 4.8417 
0 
17 0.32723 0.51252 0.83378 1.00829 1.50736 1.67307 1.86237 2.35081 2.63935 2.83473 3.17092 3.31858 3.59733 3.77014 4.35109 4.50691 4.82501 
81 0.1541 0.15801 0.16313 0.31086 0.31454 0.31834 0.49652 0.50073 0.50438 0.62957 0.63351 0.63762 0.81944 0.82333 0.82701 0.99129 0.99586 1.00001 1.15702 1.16172 1.16732 1.32075 1.32597 1.33034 1.48892 1.49351 1.49782 1.64988 1.65672 1.66033 1.84609 1.8498 1.8542 2.05935 2.06264 2.1842 2.18994 2.19756 2.33144 2.33491 2.34006 2.46932 2.47436 2.47931 2.62513 2.62877 2.63258 2.81466 2.81891 2.82235 2.97843 2.98357 2.98919 3.15159 3.15541 3.1587 3.30066 3.30528 3.30972 3.43555 3.43943 3.444 3.58062 3.58469 3.58963 3.75454 3.75886 3.76192 4.08838 4.09163 4.33708 4.33974 4.49176 4.49619 4.49976 4.61506 4.62281 4.62693 4.81074 4.81351 4.81749 
0 
52 0.15905 0.16414 0.31481 0.31923 0.50225 0.50636 0.63599 0.64036 0.82558 0.83006 0.99506 0.99986 1.16343 1.32749 1.33255 1.49541 1.50052 1.65943 1.84853 1.85488 2.06194 2.0678 2.19266 2.33497 2.34025 2.47717 2.48298 2.63006 2.63411 2.82127 2.82566 2.98532 2.99037 3.15769 3.16232 3.3065 3.31178 3.44185 3.44659 3.58603 3.59141 3.75989 3.76346 4.09052 4.0965 4.33929 4.34529 4.49814 4.503 4.62528 4.81468 4.81953 
89 0.14468 0.14936 0.1526 0.30115 0.30487 0.3086 0.31281 0.48735 0.49249 0.49545 0.50151 0.62033 0.62514 0.62892 0.81009 0.81398 0.81733 0.8222 0.98259 0.9861 0.99067 1.14716 1.15155 1.15687 1.31202 1.31765 1.32131 1.47986 1.48462 1.48789 1.64104 1.64892 1.65293 1.83747 1.84031 1.84456 2.05074 2.05398 2.05908 2.17604 2.18244 2.32238 2.32564 2.33003 2.45831 2.46511 2.46886 2.61452 2.61952 2.62255 2.80585 2.81066 2.81367 2.81907 2.96969 2.97537 2.97887 3.14264 3.14596 3.14997 3.15419 3.29173 3.29663 3.30047 3.424 3.4303 3.43466 3.5716 3.57635 3.58045 3.74617 3.75053 3.75346 4.07965 4.08258 4.08778 4.32862 4.33104 4.33678 4.4829 4.48679 4.48994 4.60697 4.61433 4.61891 4.80176 4.80491 4.80773 4.81199 
45 0.17664 0.18253 0.33334 0.33792 0.51946 0.52404 0.65329 0.65961 0.84215 0.84654 1.01427 1.02071 1.18312 1.34576 1.51232 1.51723 1.67856 1.86817 1.87306 2.07919 2.08651 2.20884 2.35313 2.35878 2.49456 2.50395 2.64713 2.83766 2.84394 3.00182 3.0086 3.17493 3.18016 3.32629 3.46063 3.60445 3.7779 3.78424 4.10849 4.35635 4.36402 4.51472 4.64299 4.83151 4.83647 
0 
130 0.14186 0.14515 0.14787 0.15014 0.15427 0.29798 0.30156 0.30411 0.30654 0.30962 0.48482 0.48828 0.49091 0.49302 0.49594 0.6158 0.61968 0.62272 0.62538 0.62829 0.80725 0.81061 0.81344 0.81556 0.81906 0.98006 0.98241 0.98543 0.98811 1.14408 1.14795 1.15125 1.15486 1.15907 1.30905 1.31229 1.31595 1.31867 1.32227 1.47708 1.48076 1.48368 1.48601 1.48972 1.63825 1.64433 1.64752 1.65064 1.65572 1.83478 1.83701 1.83956 1.84203 1.84628 2.04802 2.05024 2.05275 2.05569 2.17317 2.1772 2.18069 2.18716 2.31967 2.3223 2.3248 2.32753 2.45482 2.46069 2.46405 2.46672 2.47048 2.61158 2.61595 2.61858 2.6208 2.80327 2.80687 2.80933 2.81149 2.81505 2.96674 2.97034 2.9736 2.97588 3.13956 3.14239 3.14482 3.1474 3.15011 3.28861 3.29176 3.29493 3.29794 3.30088 3.42145 3.42711 3.42951 3.43292 3.43623 3.5688 3.57232 3.57486 3.57786 3.74351 3.74588 3.74872 3.75095 3.75371 4.07699 4.07928 4.08168 4.08449 4.32579 4.32785 4.33002 4.33322 4.47991 4.48273 4.48597 4.48803 4.49213 4.60393 4.60855 4.61208 4.61581 4.79924 4.80183 4.80389 4.80604 4.80963 
0 
61 0.15513 0.15966 0.16523 0.31264 0.31839 0.49755 0.50201 0.50673 0.63183 0.63674 0.82092 0.82558 0.83016 0.9927 0.99791 1.15892 1.16713 1.32399 1.33091 1.49094 1.49533 1.50024 1.65401 1.6588 1.66618 1.84755 1.85396 2.06055 2.069 2.18678 2.19696 2.33291 2.33881 2.47179 2.47699 2.62692 2.63111 2.81756 2.82182 2.82697 2.98022 2.98517 3.15365 3.1591 3.30337 3.30996 3.4381 3.44451 3.58306 3.58852 3.75709 3.76222 4.0897 4.33852 4.34433 4.4937 4.49905 4.61808 4.62498 4.81247 4.81654 
61 0.16659 0.17007 0.32262 0.32639 0.33348 0.50938 0.51308 0.64215 0.6459 0.83108 0.83463 0.84056 1.00213 1.00635 1.01342 1.16746 1.17385 1.33494 1.33914 1.50188 1.50544 1.66608 1.67102 1.85637 1.86059 1.8662 2.06898 2.07307 2.19732 2.20596 2.34187 2.34606 2.48397 2.48837 2.63676 2.64006 2.82755 2.83128 2.99254 2.99758 3.16239 3.16687 3.31408 3.31809 3.44887 3.45378 3.59309 3.59801 3.76644 3.76996 4.09796 4.10212 4.34663 4.35168 4.50359 4.50688 4.63 4.63531 4.82101 4.82411 4.82969 
37 0.14965 0.15516 0.30628 0.49249 0.49735 0.62589 0.81453 0.82031 0.98637 1.15255 1.31655 1.48448 1.49075 1.65254 1.8411 2.05437 2.18182 2.32656 2.46931 2.62126 2.81131 2.81748 2.97534 3.14687 3.15331 3.29642 3.43381 3.57705 3.74989 3.75572 4.08344 4.33209 4.48709 4.49338 4.61491 4.80592 4.81097 
3 1.00941 3.17126 4.82864 
1 2.82788 
0 
16 0.16991 0.3257 0.51266 0.64828 0.83537 1.17534 1.50555 1.67028 1.86246 2.63892 2.8338 3.16841 3.76946 4.34899 4.50791 4.82468 
25 0.15896 0.3179 0.50141 0.63651 0.82436 0.99554 1.16336 1.49449 1.65958 1.85226 2.06479 2.33859 2.47802 2.63121 2.82156 2.98605 3.15945 3.3077 3.44379 3.58869 3.76217 4.34159 4.49888 4.62918 4.8151 
70 0.15419 0.1588 0.31117 0.31529 0.31936 0.4969 0.50103 0.5047 0.63106 0.63527 0.81895 0.82345 0.82645 0.99091 0.99656 1.15749 1.16351 1.16828 1.32122 1.32658 1.33074 1.48864 1.49341 1.49753 1.65435 1.65864 1.66532 1.84588 1.85094 1.8556 2.05926 2.06353 2.1853 2.19065 2.33143 2.33555 2.47186 2.47605 2.4816 2.62601 2.6295 2.81623 2.81995 2.8246 2.98042 2.98409 3.15191 3.15653 3.16079 3.30128 3.30667 3.3099 3.43698 3.44196 3.58213 3.58612 3.75475 3.75921 3.76256 4.0883 4.09283 4.33692 4.34137 4.49195 4.49655 4.61533 4.62307 4.62912 4.81074 4.81393 
2 2.6457 4.51278 
31 0.16813 0.32398 0.51065 0.51634 0.64491 0.83282 1.00543 1.17232 1.33689 1.50335 1.66728 1.6757 1.85681 1.86358 2.07111 2.20093 2.34431 2.48515 2.63884 2.82902 2.99349 3.16593 3.31664 3.45014 3.59454 3.76818 4.09938 4.34748 4.50586 4.63428 4.82292 
33 0.15907 0.31302 0.3189 0.50125 0.63329 0.82491 0.99304 1.15896 1.16836 1.32764 1.49583 1.65906 1.8474 1.85572 2.06134 2.19118 2.33278 2.47664 2.62831 2.81973 2.98456 3.15369 3.15923 3.30743 3.4386 3.58524 3.75956 4.08988 4.33799 4.49693 4.62466 4.81255 4.81862 
57 0.1501 0.15477 0.30677 0.31127 0.49276 0.49774 0.62568 0.63078 0.81611 0.82052 0.98791 0.99541 1.15329 1.16286 1.31768 1.32552 1.48558 1.49073 1.64647 1.65475 1.84287 1.84766 2.05607 2.05991 2.18144 2.18949 2.3278 2.33179 2.46584 2.47252 2.62152 2.62624 2.81113 2.81638 2.97519 2.9816 3.14814 3.15289 3.29698 3.30486 3.42974 3.43576 3.44247 3.57692 3.58187 3.75132 3.75666 4.08504 4.08858 4.33393 4.33704 4.4884 4.49433 4.61239 4.62177 4.80704 4.81045 
100 0.15398 0.1579 0.16101 0.16529 0.31072 0.31361 0.31719 0.32049 0.49658 0.50108 0.50383 0.50686 0.62954 0.63351 0.6371 0.64222 0.82006 0.82353 0.82635 0.83014 0.99188 0.99548 0.99875 1.15691 1.16082 1.16529 1.16925 1.32141 1.32626 1.32973 1.48961 1.49382 1.49671 1.50045 1.64964 1.65638 1.6596 1.66395 1.8467 1.84978 1.85364 2.05997 2.06347 2.06743 2.18496 2.19019 2.19508 2.33178 2.33484 2.33829 2.46727 2.4731 2.47675 2.48114 2.62462 2.6285 2.63121 2.81495 2.81913 2.82213 2.82594 2.97901 2.98402 2.98677 3.15205 3.15522 3.15847 3.16229 3.30085 3.30507 3.30881 3.31292 3.43261 3.43861 3.44307 3.44777 3.58078 3.58484 3.58825 3.59342 3.75521 3.7591 3.76202 4.08898 4.09222 4.09702 4.33798 4.34092 4.34539 4.49241 4.49674 4.49956 4.6155 4.6219 4.62557 4.63192 4.81117 4.81409 4.81703 4.82059 
24 0.17097 0.32725 0.51471 0.64597 0.83376 1.00449 1.17526 1.34107 1.50429 1.67235 1.86142 2.06995 2.19964 2.34184 2.48448 2.83366 2.99127 3.16712 3.59871 3.77006 4.09944 4.34656 4.50938 4.82475 
56 0.16605 0.17038 0.32551 0.33003 0.51076 0.51461 0.64304 0.6483 0.83308 0.83689 1.00312 1.00918 1.17032 1.1769 1.3366 1.34169 1.50267 1.50648 1.6672 1.67267 1.85757 1.86229 2.07021 2.07589 2.19677 2.2057 2.34268 2.34747 2.48419 2.48804 2.63717 2.64115 2.82895 2.83347 2.99209 2.997 3.16413 3.16835 3.31352 3.31846 3.45045 3.45458 3.59339 3.59749 3.60632 3.76769 3.77176 4.0995 4.10422 4.34781 4.50377 4.50817 4.63085 4.63602 4.82235 4.82573 
41 0.16099 0.16728 0.31762 0.32421 0.50387 0.50799 0.63802 0.82507 0.82942 0.99604 1.00151 1.16306 1.17199 1.33071 1.49518 1.49987 1.66117 1.66818 1.85112 1.85681 2.06481 2.19487 2.33683 2.34272 2.47984 2.63333 2.82376 2.83022 2.98741 3.16019 3.31007 3.44565 3.58788 3.6001 3.76337 4.09361 4.34211 4.50056 4.62684 4.817 4.82246 
86 0.17758 0.18068 0.18469 0.33335 0.33671 0.33994 0.35676 0.52112 0.52378 0.52696 0.53388 0.65434 0.65803 0.66295 0.84262 0.84597 0.84943 1.01376 1.01766 1.02177 1.18148 1.1856 1.18985 1.34703 1.35088 1.3593 1.51332 1.51647 1.52029 1.67832 1.68187 1.68688 1.86818 1.87197 1.87537 1.88332 2.08136 2.08485 2.09264 2.21019 2.21482 2.35364 2.35723 2.36166 2.37099 2.49551 2.49884 2.50383 2.64863 2.65171 2.65973 2.83998 2.8432 2.84747 3.00423 3.00763 3.17572 3.17914 3.18266 3.3257 3.32947 3.33324 3.45981 3.46381 3.46813 3.60492 3.60839 3.61402 3.77855 3.78183 3.78532 4.11006 4.11352 4.1193 4.35869 4.36191 4.36689 4.51552 4.51878 4.52309 4.64284 4.64841 4.83296 4.83583 4.83906 4.84464 
78 0.15297 0.15731 0.16304 0.30892 0.31249 0.31664 0.49559 0.50011 0.50417 0.62772 0.63257 0.63648 0.81861 0.82297 0.82609 0.99043 0.99451 0.99983 1.15531 1.1604 1.16731 1.32011 1.3253 1.33237 1.48832 1.49305 1.4963 1.64901 1.65618 1.65992 1.84521 1.84949 1.85448 2.05845 2.06223 2.18397 2.18971 2.33024 2.33373 2.34024 2.46603 2.47251 2.47611 2.62211 2.62685 2.63008 2.81374 2.81819 2.82302 2.97756 2.98283 3.15046 3.15406 3.15794 3.29947 3.3043 3.30899 3.43201 3.43769 3.44207 3.57933 3.58379 3.59055 3.75379 3.75836 3.76323 4.0874 4.09116 4.33629 4.34015 4.49075 4.49552 4.61459 4.62115 4.62941 4.80959 4.81293 4.81778 
54 0.15395 0.1583 0.31042 0.31583 0.49666 0.50064 0.50809 0.6302 0.63545 0.81785 0.82261 0.82928 0.99044 0.99768 1.15713 1.32164 1.3277 1.4876 1.49272 1.65538 1.66251 1.84532 1.85109 2.05875 2.06621 2.18735 2.33071 2.33654 2.47194 2.47777 2.62586 2.62997 2.81559 2.81999 2.97992 2.98484 3.15121 3.15685 3.30093 3.30734 3.43645 3.44319 3.58124 3.58674 3.75437 3.7594 4.08768 4.33634 4.49153 4.49636 4.61867 4.62574 4.81028 4.81449 
32 0.15462 0.30999 0.49753 0.63042 0.82014 0.98974 1.15714 1.32187 1.49089 1.65492 1.84416 2.05745 2.18742 2.32982 2.47265 2.62537 2.81527 2.9797 3.15062 3.15861 3.30083 3.43627 3.58093 3.75321 3.759 4.08656 4.33505 4.49082 4.49723 4.62187 4.80926 4.81505 
32 0.16449 0.32025 0.32665 0.5078 0.51328 0.64096 0.82877 0.83375 0.99935 1.16761 1.33376 1.49961 1.66419 1.8546 1.86333 2.06746 2.1967 2.34038 2.48189 2.63532 2.82597 2.98986 3.16141 3.31207 3.44711 3.59126 3.76479 4.09655 4.34532 4.50132 4.63108 4.8201 
83 0.14527 0.14956 0.15325 0.30147 0.3051 0.30907 0.48806 0.49272 0.49616 0.62067 0.62509 0.6293 0.81081 0.81468 0.81822 0.82386 0.9832 0.987 0.99171 1.14767 1.15176 1.15744 1.31255 1.31756 1.32175 1.48066 1.48521 1.48893 1.64189 1.64847 1.6523 1.83793 1.84096 1.8453 2.05118 2.05455 2.1765 2.18237 2.18983 2.32279 2.32611 2.33056 2.45959 2.46508 2.46951 2.61529 2.61963 2.62306 2.80637 2.81078 2.8143 2.82113 2.97012 2.97507 2.97883 3.14293 3.14627 3.15041 3.29211 3.29658 3.30096 3.42491 3.43037 3.43518 3.572 3.57644 3.58096 3.74661 3.75077 3.7541 4.08008 4.08315 4.32906 4.33174 4.48332 4.48711 4.49063 4.60742 4.61417 4.61877 4.80223 4.80546 4.80855 
142 0.13728 0.14047 0.14316 0.14537 0.1484 0.29339 0.29682 0.29931 0.30167 0.30394 0.48019 0.48349 0.48618 0.48816 0.49058 0.49388 0.61148 0.61516 0.61814 0.62068 0.62287 0.62746 0.80265 0.80588 0.80866 0.81076 0.8132 0.81653 0.97545 0.97784 0.98065 0.98329 0.98664 1.1395 1.14317 1.14635 1.14934 1.15283 1.30444 1.30756 1.31122 1.3136 1.3165 1.47248 1.47596 1.47891 1.4811 1.48393 1.63368 1.63936 1.64248 1.6449 1.64888 1.83016 1.8324 1.83477 1.83725 1.83979 2.0434 2.04564 2.04801 2.05082 2.16857 2.17232 2.17595 2.17979 2.31504 2.31764 2.32003 2.32266 2.32594 2.45028 2.45568 2.45894 2.46152 2.46418 2.60698 2.61108 2.61374 2.6159 2.61896 2.79864 2.80206 2.80462 2.80667 2.80942 2.81316 2.96213 2.96554 2.96888 2.97094 2.97476 3.13496 3.13776 3.14008 3.14263 3.14466 3.14823 3.28406 3.28714 3.2903 3.29307 3.2955 3.41684 3.42217 3.42454 3.42731 3.42988 3.56419 3.56755 3.57016 3.57284 3.57633 3.7389 3.74133 3.74404 3.74621 3.74819 4.07236 4.07467 4.07693 4.07964 4.32119 4.32324 4.32529 4.32841 4.4753 4.47808 4.48123 4.48325 4.48578 4.59933 4.60339 4.60713 4.6102 4.61499 4.7946 4.79717 4.79917 4.80131 4.80391 4.99802 
36 0.15364 0.15865 0.31045 0.31816 0.49642 0.50105 0.62983 0.8183 0.82378 0.99045 1.1568 1.32074 1.488 1.49383 1.65387 1.84537 2.0586 2.18594 2.33078 2.47076 2.4767 2.6251 2.81523 2.97902 2.98462 3.15108 3.30057 3.30939 3.43645 3.5809 3.75404 4.08767 4.33636 4.49136 4.61882 4.81014 
0 
62 0.1751 0.17919 0.33095 0.33483 0.3476 0.51833 0.52269 0.65133 0.65553 0.84099 0.84543 1.01088 1.01553 1.02703 1.18199 1.18929 1.3438 1.34793 1.51106 1.51571 1.67548 1.6829 1.86599 1.87022 1.87887 2.07799 2.08267 2.20786 2.22205 2.35132 2.35741 2.36912 2.49322 2.49979 2.6453 2.64996 2.83741 2.84253 3.00099 3.0062 3.17285 3.17638 3.32348 3.32706 3.45761 3.4621 3.60198 3.60783 3.77543 3.77914 3.8 4.10616 4.11121 4.3547 4.36024 4.51291 4.51756 4.64208 4.65281 4.83023 4.83413 4.83983 
93 0.17706 0.17999 0.18382 0.3323 0.33596 0.33923 0.34956 0.52058 0.52366 0.52715 0.53731 0.65261 0.65651 0.66004 0.84216 0.84506 0.84894 0.86114 1.01161 1.01622 1.02024 1.03051 1.18087 1.18582 1.18954 1.34538 1.34938 1.35428 1.51276 1.51578 1.51967 1.67785 1.68214 1.68821 1.86672 1.87078 1.87444 1.88189 2.07961 2.08331 2.08842 2.20841 2.21303 2.22018 2.35263 2.35747 2.36312 2.37236 2.49596 2.50001 2.50712 2.64811 2.65081 2.65645 2.83879 2.84234 2.8465 3.00273 3.0062 3.01111 3.17346 3.17762 3.18103 3.18822 3.32444 3.32833 3.33151 3.45855 3.46317 3.4675 3.60392 3.60864 3.61367 3.7779 3.78102 3.78491 3.79274 4.10879 4.11245 4.11722 4.35736 4.3609 4.36575 4.51531 4.51817 4.52217 4.64198 4.64663 4.65333 4.8322 4.83502 4.83878 4.84504 
3 0.51281 1.00558 4.50715 
2 0.51746 3.77485 
55 0.15851 0.16213 0.31437 0.31883 0.5006 0.50416 0.5087 0.63428 0.6383 0.82293 0.8271 0.83177 0.99468 0.99968 1.16075 1.168 1.32575 1.33096 1.49315 1.49734 1.65908 1.66463 1.84931 1.85499 2.06266 2.18954 2.19912 2.33454 2.34009 2.47601 2.47991 2.62957 2.63288 2.82 2.82335 2.98363 2.98748 3.15526 3.15982 3.30501 3.31008 3.44016 3.44498 3.58574 3.5902 3.75882 3.76292 4.09179 4.34016 4.49592 4.49997 4.62118 4.62724 4.81415 4.81718 
80 0.14496 0.14935 0.15277 0.3015 0.30507 0.30882 0.48767 0.49238 0.49549 0.62059 0.625 0.62885 0.81053 0.81429 0.8176 0.98279 0.98656 0.99089 1.14788 1.15192 1.15689 1.31259 1.31776 1.32154 1.48034 1.48477 1.48817 1.64168 1.64872 1.65283 1.83769 1.84084 1.84478 2.05094 2.05437 2.17654 2.18232 2.32263 2.32597 2.33015 2.45951 2.46508 2.46902 2.61546 2.61965 2.62284 2.80625 2.81065 2.81385 2.97017 2.9754 2.97905 3.14289 3.14627 3.14995 3.29204 3.29651 3.30045 3.42472 3.43016 3.43488 3.57193 3.57634 3.58038 3.74633 3.75052 3.75354 4.07985 4.08299 4.32879 4.33157 4.48324 4.48744 4.49043 4.60746 4.61401 4.61894 4.802 4.80517 4.80821 
0 
26 0.17384 0.32626 0.51285 0.64758 0.83461 1.00748 1.17868 1.33995 1.50566 1.86257 2.07469 2.3467 2.48896 2.63946 2.83188 2.9979 3.16861 3.31886 3.45311 3.59972 3.77065 4.10398 4.35262 4.50774 4.63591 4.82474 
28 0.15871 0.31609 0.50147 0.6351 0.82403 0.99618 1.16419 1.32739 1.4947 1.6591 1.84985 2.06161 2.19186 2.33404 2.47627 2.62912 2.81987 2.98398 3.15686 3.30743 3.44175 3.58473 3.75945 4.09037 4.33822 4.49632 4.62606 4.81349 
56 0.15265 0.15776 0.309 0.31405 0.49525 0.50013 0.62826 0.63375 0.81806 0.82298 0.98963 0.99564 1.15533 1.16243 1.31957 1.32566 1.488 1.49309 1.65018 1.6564 1.84436 1.84966 2.05761 2.06245 2.1837 2.1908 2.32965 2.33492 2.46821 2.47434 2.62332 2.62823 2.81344 2.81853 2.97725 2.98292 3.14981 3.15532 3.29928 3.30561 3.4328 3.43779 3.57913 3.58449 3.75304 3.75848 4.08663 4.09146 4.33539 4.34046 4.49013 4.49564 4.61419 4.62283 4.809 4.81305 
29 0.16608 0.32279 0.50856 0.51599 0.64293 0.83109 1.00337 1.17274 1.33475 1.5016 1.66664 1.85742 2.06927 2.20302 2.34259 2.48551 2.63645 2.82745 2.99118 3.16401 3.31467 3.44955 3.59425 3.76727 4.09931 4.34658 4.50448 4.63273 4.82163 
93 0.17677 0.17977 0.18363 0.33313 0.3363 0.33949 0.34716 0.52058 0.52342 0.52658 0.5328 0.65305 0.65682 0.6606 0.84204 0.84493 0.84846 0.85488 1.01332 1.01683 1.02106 1.03244 1.18072 1.18519 1.18863 1.34574 1.34933 1.35385 1.51311 1.51601 1.52001 1.67701 1.6812 1.68658 1.86782 1.87137 1.87492 1.88394 2.07975 2.08306 2.08799 2.21031 2.21579 2.35334 2.35717 2.36253 2.3742 2.49459 2.49819 2.50282 2.64709 2.65003 2.65532 2.83909 2.84237 2.84611 2.86533 3.00297 3.00602 3.01126 3.17385 3.17726 3.18033 3.18536 3.32504 3.32823 3.33146 3.4586 3.46266 3.46701 3.60421 3.60824 3.61305 3.77699 3.78039 3.78383 3.78972 4.1088 4.1119 4.11663 4.35722 4.36039 4.3648 4.51415 4.5172 4.52103 4.53491 4.64328 4.64719 4.8326 4.83533 4.83896 4.84575 
69 0.15689 0.16123 0.16644 0.31435 0.31818 0.32585 0.49985 0.50347 0.50684 0.63434 0.63846 0.82245 0.82638 0.82953 0.83443 0.99375 0.99841 1.00204 1.16061 1.16563 1.17115 1.32495 1.33038 1.49236 1.49629 1.49957 1.6588 1.66237 1.66892 1.84909 1.85373 1.85819 2.06215 2.06591 2.19018 2.19465 2.33427 2.339 2.47563 2.47943 2.62926 2.6328 2.8198 2.82331 2.82856 2.98368 2.98734 3.15522 3.15995 3.16537 3.30527 3.31044 3.44042 3.44519 3.58502 3.58872 3.75866 3.76323 4.09114 4.09513 4.33965 4.34371 4.49539 4.49988 4.61985 4.62615 4.81382 4.81708 4.82165 
30 0.16752 0.3227 0.50886 0.642 0.83325 1.00409 1.16834 1.33423 1.50445 1.66775 1.8562 2.06998 2.19832 2.34131 2.48347 2.63598 2.82909 2.99109 3.16228 3.16739 3.31351 3.44893 3.59231 3.76604 3.77164 4.09855 4.34628 4.50411 4.63025 4.82198 
15 0.16485 0.50819 0.82952 1.17385 1.50057 1.85839 2.48122 2.63426 2.83013 3.59361 3.76528 4.09677 4.34437 4.50309 4.81969 
40 0.15502 0.31133 0.31875 0.49943 0.50746 0.63283 0.82086 0.82577 0.99125 1.1577 1.32139 1.33064 1.49089 1.49607 1.65614 1.84593 2.05912 2.18542 2.33138 2.47317 2.62675 2.81788 2.98011 2.98622 3.15209 3.15902 3.30138 3.30962 3.43768 3.44494 3.58182 3.75469 3.76135 4.08812 4.33684 4.49194 4.49973 4.61571 4.81078 4.81717 
111 0.14474 0.14852 0.15129 0.15418 0.30086 0.30426 0.30743 0.3102 0.48747 0.49147 0.49396 0.49657 0.50154 0.61983 0.62364 0.62655 0.6294 0.81008 0.81348 0.81665 0.81914 0.98268 0.98548 0.989 0.99315 1.14695 1.1507 1.15456 1.15828 1.31182 1.31537 1.3189 1.3221 1.47992 1.48383 1.48685 1.48986 1.64126 1.6476 1.65049 1.65389 1.83739 1.83991 1.84312 1.84642 2.05064 2.05324 2.05606 2.17593 2.18099 2.18432 2.32227 2.32507 2.32808 2.33164 2.45819 2.46373 2.46714 2.46985 2.47477 2.61446 2.61867 2.62162 2.62419 2.80584 2.80985 2.8125 2.81525 2.82033 2.9695 2.97363 2.97662 2.97995 3.14233 3.14537 3.14858 3.15106 3.29155 3.29503 3.29865 3.30147 3.42422 3.42991 3.43301 3.43602 3.57146 3.57533 3.57804 3.58128 3.74616 3.74935 3.75221 3.7545 4.07958 4.08217 4.08517 4.32854 4.33073 4.33374 4.48267 4.48565 4.48905 4.4916 4.60677 4.61241 4.6164 4.62055 4.80175 4.80457 4.80688 4.8097 
33 0.15093 0.30736 0.49338 0.50099 0.62659 0.81638 0.82375 0.98797 1.1535 1.31766 1.32644 1.4863 1.65214 1.84266 2.0559 2.1816 2.32796 2.46639 2.47367 2.62161 2.81157 2.9754 3.14809 3.29749 3.4338 3.57747 3.75135 3.75914 4.08495 4.33366 4.48835 4.61252 4.80726 
41 0.15399 0.30924 0.31696 0.4969 0.50159 0.62962 0.81897 0.82343 0.98933 1.15548 1.16496 1.32003 1.32698 1.48967 1.4946 1.65526 1.84383 1.85182 2.05709 2.18648 2.32933 2.47221 2.62455 2.81461 2.82063 2.97924 3.1501 3.15709 3.29955 3.30712 3.4367 3.58037 3.75303 3.75857 4.08617 4.33479 4.48994 4.4957 4.61727 4.80881 4.81424 
7 0.16433 0.5078 0.82871 1.00112 1.49879 1.66508 4.62981 
65 0.14388 0.14826 0.30019 0.30425 0.30883 0.4864 0.49081 0.49522 0.61946 0.62372 0.62979 0.80927 0.81378 0.81879 0.98096 0.98577 1.14661 1.15225 1.31087 1.31653 1.47912 1.48397 1.49061 1.64215 1.64802 1.8357 1.83979 2.04892 2.0527 2.17509 2.18156 2.32089 2.32471 2.45964 2.46558 2.61458 2.61886 2.80464 2.80907 2.81448 2.96862 2.97379 3.14112 3.14528 3.14917 3.29052 3.296 3.42544 3.43059 3.57038 3.57468 3.74432 3.74879 3.75223 4.07794 4.08165 4.32676 4.33014 4.48141 4.48619 4.60598 4.61406 4.80018 4.80339 4.80767 
30 0.17677 0.33212 0.51929 0.65159 0.84114 1.01442 1.18315 1.3444 1.51218 1.68206 1.86816 2.0768 2.10181 2.21186 2.35428 2.4974 2.64461 2.8397 2.99916 3.17524 3.3238 3.45804 3.6081 3.77655 4.10578 4.11913 4.35443 4.51303 4.64284 4.83096 
34 0.17005 0.32643 0.51266 0.51845 0.64588 0.83525 0.84074 1.00542 1.01464 1.17315 1.33865 1.50633 1.66955 1.85964 1.86696 2.07333 2.20019 2.34556 2.48785 2.6416 2.83137 2.99599 3.16847 3.3189 3.453 3.5969 3.77293 4.10156 4.3496 4.5084 4.63369 4.6436 4.825 4.83052 
28 0.15748 0.31393 0.49992 0.63363 0.82201 0.99411 1.16241 1.32592 1.49234 1.6581 1.84723 2.06062 2.19012 2.33441 2.47487 2.62828 2.81841 2.98332 3.15453 3.30561 3.4405 3.58422 3.75799 4.08906 4.33705 4.49534 4.6248 4.81214 
32 0.16361 0.31948 0.32501 0.5072 0.51243 0.64005 0.82934 1.00079 1.16752 1.33289 1.4998 1.66437 1.85368 2.06641 2.19675 2.33897 2.48136 2.63447 2.82526 2.83364 2.98948 3.16224 3.31259 3.44589 3.58991 3.7655 4.09526 4.34399 4.50263 4.63061 4.81917 4.82509 
3 0.50794 0.83151 1.00189 
27 0.16415 0.32113 0.50771 0.64366 0.82947 1.00394 1.16905 1.33307 1.50194 1.85504 2.06666 2.19684 2.34206 2.48287 2.63366 2.82524 2.98884 3.16152 3.31246 3.44799 3.59059 3.76439 4.09523 4.34228 4.50085 4.62936 4.81986 
28 0.16239 0.31979 0.505 0.64023 0.82736 0.99638 1.00158 1.17071 1.33413 1.4979 1.66111 1.85184 1.85763 2.06576 2.33787 2.48029 2.6327 2.82411 2.98795 3.16153 3.3126 3.44672 3.58836 3.76379 4.0946 4.34245 4.50083 4.81738 
57 0.17663 0.18176 0.33299 0.33781 0.52028 0.5247 0.65133 0.6555 0.84258 0.84691 1.01432 1.01952 1.18292 1.18939 1.34472 1.34918 1.51293 1.51811 1.67799 1.68575 1.86865 1.87341 2.07879 2.08282 2.2095 2.35227 2.35757 2.37045 2.49265 2.49756 2.6461 2.64927 2.83781 2.84331 3.00135 3.00658 3.17411 3.17758 3.20603 3.32475 3.32868 3.45827 3.46252 3.60285 3.60828 3.77765 3.78127 4.10793 4.11306 4.3564 4.36265 4.51344 4.51693 4.64222 4.65368 4.83123 4.83561 
81 0.15523 0.15839 0.16237 0.31181 0.3155 0.31977 0.49803 0.50103 0.50428 0.50878 0.63178 0.63484 0.63883 0.8196 0.82292 0.82532 0.82911 0.99122 0.99523 0.99908 1.15785 1.16256 1.1678 1.32147 1.32644 1.33069 1.48905 1.49285 1.49542 1.49947 1.65608 1.65879 1.66498 1.84621 1.85007 1.85443 2.05943 2.06282 2.18588 2.19044 2.33185 2.33545 2.34197 2.47231 2.47576 2.48098 2.62672 2.6297 2.81699 2.82009 2.82541 2.98012 2.98399 2.98984 3.15251 3.15697 3.16061 3.30138 3.3058 3.30918 3.43779 3.44151 3.44735 3.58245 3.58538 3.59116 3.75487 3.75894 3.76185 4.08856 4.09188 4.33733 4.34015 4.49229 4.49648 4.49972 4.61644 4.624 4.81121 4.81407 4.81843 
36 0.16858 0.32485 0.51125 0.51688 0.64538 0.83363 0.84023 1.00231 1.00867 1.1738 1.33629 1.34154 1.50319 1.50914 1.66809 1.85989 2.07176 2.20185 2.34506 2.35538 2.48597 2.63927 2.83047 2.9938 3.16589 3.17124 3.31704 3.4515 3.59472 3.76967 4.10076 4.34875 4.50627 4.63536 4.82258 4.82825 
71 0.1623 0.16507 0.17009 0.31765 0.32134 0.32463 0.50522 0.50795 0.51154 0.63806 0.64192 0.8271 0.83018 0.83375 0.99684 1.00161 1.00539 1.16392 1.16925 1.17305 1.32812 1.33246 1.33615 1.49785 1.5008 1.50484 1.66212 1.66614 1.85246 1.8565 1.8604 2.06569 2.06928 2.1946 2.20037 2.33794 2.34208 2.34783 2.4791 2.48254 2.63287 2.63561 2.82326 2.82632 2.8316 2.98764 2.99032 3.15884 3.16275 3.16655 3.30968 3.31339 3.44394 3.44828 3.58844 3.59257 3.60104 3.76248 3.76602 3.77533 4.09442 4.09862 4.34302 4.34803 4.4988 4.50245 4.62502 4.63011 4.81722 4.81982 4.82451 
3 1.84747 4.33737 4.81383 
99 0.1467 0.15117 0.15397 0.15885 0.30295 0.30685 0.31013 0.31372 0.4894 0.49428 0.49703 0.50042 0.62225 0.627 0.63051 0.81238 0.81646 0.81919 0.8234 0.98442 0.98824 0.99175 1.14918 1.15368 1.15789 1.16198 1.31387 1.31949 1.32276 1.48208 1.48699 1.48976 1.64288 1.65037 1.6536 1.65899 1.83916 1.84209 1.84558 1.85026 2.05242 2.0556 2.05926 2.17782 2.1841 2.19033 2.32406 2.32738 2.33097 2.46034 2.46709 2.47021 2.47467 2.61676 2.62161 2.62429 2.80758 2.81237 2.81504 2.81927 2.97153 2.97711 2.97997 3.14438 3.14777 3.15137 3.15473 3.29345 3.29855 3.30185 3.30545 3.42585 3.432 3.43588 3.43954 3.57332 3.57807 3.58169 3.74785 3.75218 3.75486 3.75969 4.08134 4.08418 4.08778 4.3303 4.33262 4.33708 4.48467 4.48915 4.49167 4.49788 4.60872 4.61537 4.61943 4.80346 4.80662 4.80928 4.81298 
0 
56 0.14723 0.15244 0.30342 0.30841 0.48962 0.49472 0.62269 0.62805 0.81267 0.81799 0.98439 0.99123 1.14998 1.15719 1.31429 1.32094 1.48243 1.48811 1.64605 1.65301 1.83913 1.84461 2.05235 2.05709 2.17823 2.18925 2.32422 2.32893 2.46373 2.47019 2.61808 2.62294 2.8078 2.81303 2.97188 2.97784 3.14449 3.14982 3.29381 3.30052 3.42936 3.43612 3.57356 3.57866 3.74774 3.75326 4.08133 4.086 4.33018 4.33438 4.48483 4.49051 4.6091 4.61938 4.8035 4.80719 
93 0.16081 0.16404 0.16758 0.31754 0.32106 0.32393 0.50393 0.50718 0.51028 0.51357 0.63625 0.63957 0.64293 0.8262 0.82963 0.83254 0.83679 0.99773 1.00146 1.00496 1.16316 1.16706 1.17093 1.17498 1.32748 1.33228 1.33551 1.33979 1.49569 1.50001 1.50326 1.66024 1.66373 1.66793 1.85225 1.85502 1.85891 2.06551 2.06871 2.07222 2.19082 2.19565 2.19994 2.33743 2.34039 2.34382 2.47726 2.48111 2.48427 2.63176 2.63467 2.63725 2.82045 2.82476 2.82756 2.83146 2.98516 2.98937 2.99177 2.99858 3.15778 3.16128 3.16432 3.1679 3.30737 3.31169 3.31476 3.31927 3.44324 3.44647 3.44957 3.587 3.59049 3.59404 3.76094 3.7646 3.76741 3.77144 4.09447 4.09702 4.10067 4.34332 4.34571 4.3513 4.49816 4.50234 4.50491 4.62248 4.62744 4.63082 4.81736 4.81993 4.82369 
62 0.15559 0.16024 0.3125 0.31713 0.49878 0.50291 0.50727 0.63241 0.63737 0.8216 0.82573 0.83023 0.99239 0.99805 1.15845 1.16436 1.32217 1.32808 1.49117 1.49561 1.49998 1.65504 1.65955 1.84722 1.8525 2.06039 2.0651 2.18697 2.19268 2.33249 2.33757 2.47194 2.47763 2.62661 2.6313 2.81568 2.82091 2.82637 2.97992 2.98535 3.15317 3.15827 3.16337 3.30191 3.30826 3.43849 3.44333 3.58154 3.58624 3.75591 3.76142 4.08955 4.09424 4.33835 4.34294 4.49271 4.49817 4.62099 4.62593 4.81205 4.81542 4.82071 
48 0.1605 0.1641 0.31602 0.32019 0.50354 0.50717 0.63623 0.64066 0.82482 0.82821 0.99574 1.00025 1.16191 1.16858 1.32853 1.33269 1.49556 1.49874 1.66089 1.66611 1.85111 1.85624 2.06478 2.19262 2.33711 2.34305 2.47794 2.48415 2.63172 2.82251 2.82713 2.98666 2.99175 3.15747 3.16195 3.3086 3.31222 3.4423 3.44912 3.5877 3.76151 3.76504 4.09316 4.3414 4.49983 4.62678 4.8159 4.81899 
7 0.17337 0.51602 0.64973 1.8643 2.07945 3.77131 4.50786 
66 0.18037 0.1847 0.3358 0.33976 0.34884 0.52405 0.52803 0.65597 0.66028 0.84635 0.85105 1.01733 1.02193 1.18565 1.19063 1.34837 1.35278 1.51612 1.52043 1.6807 1.6868 1.87073 1.87554 1.88364 2.08293 2.08713 2.21363 2.22648 2.35685 2.36212 2.37201 2.49824 2.50367 2.65035 2.6539 2.842 2.84691 3.00584 3.0109 3.17801 3.18188 3.19064 3.32759 3.33148 3.34029 3.46163 3.46607 3.47779 3.60695 3.61216 3.62201 3.78161 3.7852 3.80051 4.11166 4.11596 4.3602 4.36497 4.51767 4.52118 4.52889 4.64615 4.65265 4.83492 4.83889 4.84524 
36 0.16454 0.17193 0.32041 0.32739 0.50833 0.64135 0.82978 1.00096 1.01073 1.16787 1.17563 1.33346 1.50039 1.66501 1.85501 2.06735 2.20629 2.34026 2.48297 2.63579 2.82655 2.83513 2.9907 3.16134 3.17087 3.31351 3.44937 3.59188 3.76559 3.77131 4.0963 4.34462 4.50322 4.63155 4.81957 4.82512 
57 0.16682 0.16999 0.3222 0.32604 0.50978 0.51346 0.6427 0.64661 0.83111 0.83488 1.00212 1.00652 1.1685 1.17376 1.17965 1.33523 1.3391 1.50201 1.50558 1.66655 1.67016 1.85725 1.86122 2.06918 2.07309 2.19856 2.20405 2.34318 2.34776 2.48484 2.48847 2.63776 2.6407 2.82763 2.83125 2.83762 2.99282 2.99642 3.163 3.16713 3.31386 3.31808 3.44825 3.45384 3.59401 3.59789 3.76694 3.7705 4.09887 4.10239 4.3473 4.35105 4.50277 4.50698 4.63469 4.82251 4.82613 
0 
26 0.16463 0.32136 0.50833 0.64113 0.83076 1.00134 1.17477 1.33441 1.50109 1.66472 1.85515 2.06844 2.34038 2.48274 2.63557 2.82658 2.99066 3.16313 3.31433 3.44761 3.59139 3.76591 4.097 4.34534 4.50309 4.81972 
28 0.16497 0.32097 0.5079 0.64056 0.83111 0.99971 1.1675 1.3336 1.50076 1.66438 1.85438 2.06808 2.19623 2.33945 2.48232 2.63582 2.82607 2.99047 3.16352 3.31307 3.44743 3.5914 3.76671 4.09628 4.34448 4.50343 4.63092 4.8195 
45 0.16212 0.16683 0.31844 0.32286 0.50515 0.50924 0.6381 0.64266 0.82779 0.83318 0.9972 1.00214 1.16484 1.17235 1.33031 1.49761 1.5015 1.66265 1.67235 1.85212 1.85641 2.06534 2.19516 2.33781 2.34282 2.47999 2.63301 2.82355 2.82914 2.98789 3.15953 3.16357 3.30975 3.3147 3.44502 3.58871 3.59443 3.76302 3.76877 4.09396 4.34208 4.50037 4.62795 4.81694 4.8202 
55 0.15884 0.16307 0.31495 0.31893 0.50191 0.50591 0.63461 0.63861 0.82349 0.8271 0.9941 0.99895 1.1615 1.16674 1.32723 1.33148 1.49437 1.49794 1.65891 1.66355 1.84928 1.85345 2.06224 2.06659 2.19136 2.33477 2.33913 2.47646 2.4811 2.62984 2.63305 2.82032 2.82419 2.98491 2.98926 3.15547 3.15948 3.30632 3.31031 3.44081 3.44522 3.58578 3.59035 3.75978 3.7631 4.09124 4.09575 4.33935 4.34419 4.4974 4.50077 4.62191 4.62657 4.81421 4.81771 
94 0.14999 0.15388 0.15727 0.30616 0.30949 0.31328 0.3174 0.49269 0.49676 0.49974 0.50357 0.62533 0.62914 0.63298 0.63834 0.81539 0.81884 0.82238 0.82671 0.98789 0.99076 0.9952 1.15227 1.15594 1.161 1.31709 1.32081 1.32497 1.32988 1.48522 1.48917 1.49263 1.49771 1.64631 1.65305 1.65617 1.8426 1.84514 1.84913 2.05591 2.05853 2.0622 2.18114 2.18652 2.32747 2.33027 2.33388 2.46336 2.46908 2.47268 2.47697 2.61974 2.62387 2.62729 2.81099 2.81502 2.81813 2.82331 2.97476 2.97893 2.98242 3.1476 3.15065 3.15461 3.15845 3.29682 3.30039 3.30494 3.30878 3.42925 3.43528 3.43884 3.44353 3.57668 3.58049 3.58404 3.75135 3.75478 3.75813 4.08482 4.08739 4.09137 4.33388 4.33602 4.48792 4.49097 4.49479 4.61191 4.61806 4.62206 4.80694 4.80977 4.81232 4.81739 
20 0.16111 0.32028 0.50427 0.63961 0.82663 0.99637 1.49758 1.66454 1.8509 2.06439 2.33688 2.6326 2.98773 3.16217 3.58798 3.76354 4.09293 4.34105 4.50074 4.81559 
57 0.14893 0.15428 0.30522 0.31055 0.49145 0.49672 0.50166 0.62434 0.63066 0.81451 0.82024 0.98617 0.99287 1.1518 1.16136 1.31612 1.32393 1.48427 1.49056 1.6475 1.65322 1.84096 1.8463 2.05418 2.05927 2.18018 2.19113 2.32597 2.33096 2.46488 2.47102 2.61981 2.62528 2.80972 2.81538 2.97372 2.98011 3.14628 3.15195 3.29551 3.30324 3.43096 3.43656 3.57539 3.58116 3.74951 3.75528 4.08311 4.08803 4.33203 4.33662 4.48666 4.49256 4.61108 4.61994 4.80527 4.80917 
56 0.14938 0.15546 0.30585 0.31154 0.49193 0.49772 0.62454 0.63111 0.81524 0.8211 0.98694 0.99404 1.15236 1.16052 1.31666 1.32398 1.48482 1.49142 1.64677 1.65347 1.84177 1.84743 2.05494 2.05984 2.18052 2.18946 2.32672 2.33188 2.46515 2.4718 2.62038 2.62575 2.81011 2.81607 2.9742 2.98078 3.14702 3.15289 3.29608 3.30358 3.43271 3.43921 3.5759 3.58171 3.75023 3.75607 4.08391 4.0887 4.33285 4.33678 4.48734 4.49332 4.6115 4.62126 4.80601 4.80997 
25 0.16037 0.31619 0.50239 0.63848 0.82534 0.99633 1.3317 1.49548 1.66145 1.85191 2.06312 2.33683 2.47769 2.63082 2.82419 2.98572 3.15894 3.30942 3.44445 3.58724 3.76145 4.09208 4.34035 4.49836 4.81536 
28 0.15821 0.31297 0.50165 0.63374 0.82409 0.99439 1.16195 1.32645 1.49427 1.65854 1.84772 2.06163 2.19084 2.33332 2.4761 2.62842 2.81887 2.98401 3.15375 3.30502 3.4393 3.58466 3.75759 4.0899 4.33843 4.49456 4.62654 4.8128 
6 0.51414 0.83514 1.00562 1.5052 2.34773 4.82526 
65 0.17252 0.17693 0.3293 0.33249 0.51607 0.51942 0.52606 0.64809 0.65237 0.83832 0.84189 0.84916 1.009 1.01354 1.0269 1.17822 1.18387 1.3414 1.34552 1.50847 1.51228 1.67235 1.67648 1.68611 1.86209 1.86672 1.87185 2.0751 2.0795 2.20466 2.2125 2.34726 2.35159 2.35681 2.4896 2.49474 2.64309 2.6474 2.83378 2.83881 2.99789 3.00263 3.17103 3.17504 3.32136 3.32521 3.45496 3.4591 3.59882 3.60371 3.61061 3.77373 3.77674 3.78246 4.10376 4.1079 4.35189 4.35641 4.51093 4.51513 4.63954 4.64524 4.82746 4.83093 4.83441 
87 0.16789 0.1709 0.17491 0.3239 0.32725 0.33023 0.51106 0.514 0.51738 0.52544 0.64448 0.6477 0.65219 0.83268 0.83601 0.83958 1.00285 1.00747 1.01117 1.17176 1.17632 1.18019 1.33611 1.33981 1.34401 1.50265 1.50635 1.50995 1.66767 1.67122 1.6765 1.85812 1.86178 1.86502 1.8722 2.07145 2.07462 2.08287 2.20132 2.20719 2.34447 2.34778 2.3527 2.36246 2.48583 2.48904 2.49368 2.63894 2.6418 2.65362 2.829 2.83207 2.83544 2.85023 2.99438 2.99778 3.00945 3.16471 3.16834 3.17138 3.31536 3.31898 3.32221 3.44992 3.45385 3.4585 3.5957 3.59935 3.60459 3.76968 3.77239 3.77937 4.10026 4.10365 4.11308 4.34864 4.35186 4.35797 4.50673 4.50954 4.51843 4.63555 4.64169 4.82286 4.82554 4.82858 4.83555 
74 0.1643 0.16842 0.17325 0.32122 0.32487 0.32813 0.5084 0.51132 0.5149 0.64126 0.64536 0.65241 0.82999 0.83387 0.83782 1.0012 1.0058 1.00976 1.1682 1.17257 1.17785 1.33173 1.33659 1.33997 1.50086 1.50429 1.50828 1.66649 1.66996 1.68794 1.85608 1.8601 1.86409 2.0695 2.07292 2.19613 2.20058 2.34157 2.34534 2.35369 2.48333 2.48665 2.63624 2.63942 2.82693 2.83037 2.83632 2.98975 2.99398 3.1624 3.16639 3.17005 3.31233 3.31721 3.32086 3.44767 3.4522 3.59274 3.59631 3.76459 3.76912 3.77161 4.09885 4.10217 4.34727 4.35059 4.50191 4.50637 4.51185 4.63078 4.63587 4.8208 4.82365 4.82786 
62 0.15699 0.16069 0.31237 0.31679 0.50078 0.50422 0.63194 0.63661 0.8217 0.82592 0.99274 0.99813 1.15892 1.16419 1.32368 1.32853 1.33332 1.49262 1.49657 1.65566 1.66 1.84703 1.85131 2.06023 2.06413 2.18908 2.1961 2.3324 2.33654 2.47257 2.47729 2.62695 2.63066 2.81798 2.82179 2.98193 2.98584 3.15319 3.15805 3.16252 3.30296 3.30829 3.31269 3.43821 3.44266 3.58299 3.58773 3.75644 3.76091 3.76474 4.08914 4.09326 4.3379 4.34205 4.49322 4.49791 4.50286 4.62043 4.62675 4.81202 4.81578 4.82038 
60 0.14808 0.15297 0.3043 0.30891 0.315 0.49073 0.49589 0.50077 0.62356 0.62876 0.81374 0.81832 0.82287 0.98581 0.99153 1.15074 1.15976 1.31538 1.32321 1.48349 1.48879 1.49424 1.64455 1.65278 1.84056 1.84509 2.05383 2.05812 2.17924 2.32541 2.32967 2.46333 2.47088 2.61847 2.62343 2.80893 2.81451 2.97292 2.97964 3.1457 3.15028 3.15501 3.29483 3.30313 3.42759 3.43379 3.57466 3.57993 3.7492 3.75503 4.08272 4.08678 4.33176 4.33528 4.48602 4.49188 4.6101 4.61983 4.80479 4.80849 
0 
112 0.14965 0.15366 0.15654 0.16004 0.30588 0.30931 0.31278 0.31575 0.49238 0.49649 0.49916 0.50174 0.50535 0.62464 0.6286 0.63162 0.63434 0.81495 0.81843 0.82156 0.82402 0.82821 0.98767 0.99048 0.99417 0.99742 1.15192 1.15578 1.15975 1.16354 1.31674 1.32048 1.32402 1.32719 1.48477 1.48874 1.49176 1.49466 1.6463 1.65279 1.65572 1.6593 1.84252 1.84513 1.84886 1.85225 2.05581 2.05853 2.06146 2.18091 2.18624 2.18979 2.32739 2.33021 2.33335 2.33755 2.463 2.46879 2.47228 2.47488 2.4806 2.61942 2.62366 2.6268 2.62947 2.81087 2.81484 2.81773 2.8207 2.82501 2.97447 2.97869 2.98177 2.98544 3.14741 3.15048 3.15406 3.15657 3.29654 3.30013 3.30401 3.30705 3.42928 3.43522 3.43835 3.44157 3.57652 3.58035 3.58324 3.58664 3.75125 3.7546 3.75753 3.75983 4.08472 4.08739 4.09084 4.33374 4.33596 4.3395 4.48765 4.4907 4.49426 4.49691 4.61175 4.6176 4.62176 4.62606 4.80684 4.80982 4.81217 4.81561 
64 0.15301 0.15758 0.30919 0.31415 0.31881 0.49522 0.49996 0.50451 0.62834 0.63275 0.6394 0.81842 0.8234 0.82925 0.98995 0.99625 1.1556 1.1628 1.31974 1.32623 1.48813 1.49332 1.64865 1.65562 1.84471 1.84998 2.05797 2.0621 2.18323 2.1901 2.32975 2.33397 2.46826 2.47325 2.48008 2.62414 2.62802 2.81299 2.81814 2.82471 2.97747 2.98281 3.15021 3.156 3.29942 3.30685 3.43186 3.43708 3.44309 3.57912 3.58369 3.75331 3.75888 4.08693 4.09097 4.33582 4.33932 4.49047 4.496 4.61412 4.62307 4.80912 4.81268 4.81807 
2 0.83056 3.76806 
20 0.16531 0.31931 0.50547 0.63878 0.8285 1.00293 1.17069 1.33216 1.50125 1.66405 1.85654 2.8239 3.15991 3.31313 3.44595 3.76335 4.09598 4.34474 4.50145 4.8189 
35 0.17033 0.3225 0.3283 0.5121 0.52043 0.64242 0.83218 0.83898 1.00217 1.00857 1.16793 1.17826 1.33255 1.50187 1.51058 1.66775 1.67713 1.85723 1.86527 2.20061 2.34895 2.49084 2.83686 2.99915 3.16336 3.31353 3.44811 3.6039 3.76682 3.77835 4.10592 4.35458 4.50306 4.51318 4.82565 
37 0.16939 0.32589 0.51221 0.51711 0.64565 0.83602 1.00708 1.17294 1.17954 1.33749 1.50531 1.51175 1.66914 1.86193 2.07206 2.20159 2.34461 2.35557 2.48674 2.63936 2.83148 2.99401 3.16596 3.17005 3.31737 3.32296 3.45091 3.59534 3.60013 3.77043 4.10014 4.10498 4.34902 4.50703 4.6354 4.82377 4.83037 
13 0.17342 0.32985 0.51527 0.83774 1.01049 1.50996 1.67302 1.86621 2.35551 2.83688 3.17357 4.35084 4.82844 
30 0.16612 0.32327 0.50825 0.51433 0.64257 0.83117 1.00223 1.17301 1.33583 1.50166 1.67031 1.86079 2.06864 2.20073 2.34134 2.35077 2.48315 2.63588 2.82673 2.99097 3.16451 3.31539 3.44978 3.59359 3.76718 4.09808 4.3485 4.50391 4.63623 4.82085 
0 
63 0.16286 0.16589 0.17148 0.31932 0.32252 0.50594 0.5087 0.5125 0.63918 0.64327 0.82778 0.83074 0.83498 0.99782 1.00189 1.00657 1.16455 1.1707 1.33182 1.33703 1.49842 1.50128 1.50713 1.66271 1.66585 1.67378 1.85322 1.8569 1.86138 2.0661 2.0697 2.19523 2.33833 2.34206 2.48046 2.48424 2.63377 2.63692 2.82462 2.82776 2.83234 2.98891 3.15985 3.16343 3.31066 3.31438 3.44622 3.45106 3.58985 3.59389 3.76333 3.76669 4.09493 4.09853 4.34351 4.34725 4.50044 4.50362 4.62701 4.63159 4.81839 4.82108 4.82526 
116 0.17599 0.17885 0.18229 0.18875 0.33156 0.33493 0.33748 0.34197 0.51934 0.52188 0.52451 0.528 0.55194 0.65251 0.65552 0.65863 0.66938 0.84105 0.84438 0.84733 0.85109 1.0115 1.01555 1.01889 1.0242 1.17786 1.18266 1.18612 1.19034 1.34279 1.34637 1.34935 1.35381 1.51175 1.5146 1.51757 1.52315 1.67648 1.67951 1.68332 1.68969 1.86609 1.8698 1.87269 1.87633 1.88327 2.07928 2.08217 2.08556 2.09615 2.20651 2.21111 2.21597 2.35219 2.3554 2.35928 2.36407 2.38276 2.49359 2.49646 2.49995 2.50574 2.64658 2.64947 2.6531 2.66108 2.8381 2.84105 2.84404 2.84748 3.00171 3.00423 3.00765 3.01597 3.17277 3.17629 3.17878 3.18241 3.3237 3.32692 3.3296 3.33494 3.45822 3.4615 3.46438 3.47014 3.60269 3.60562 3.60872 3.61354 3.77646 3.77938 3.78179 3.78593 3.79412 4.10805 4.11091 4.11405 4.12015 4.35666 4.35922 4.36258 4.3708 4.51281 4.51631 4.51906 4.52347 4.63973 4.64388 4.64815 4.65945 4.8313 4.83375 4.83647 4.83976 4.8465 
74 0.17035 0.17443 0.32558 0.32928 0.33428 0.51339 0.51707 0.5226 0.64603 0.64951 0.65579 0.83497 0.83809 0.84157 1.00417 1.00894 1.01408 1.17157 1.17742 1.18164 1.33815 1.34231 1.35486 1.50493 1.50838 1.51238 1.67022 1.67421 1.68196 1.85987 1.86417 1.86787 2.07364 2.07733 2.20251 2.20833 2.34585 2.34981 2.35554 2.48801 2.49197 2.49867 2.64136 2.64487 2.8319 2.83633 2.84308 2.99588 2.99967 3.16575 3.17013 3.1747 3.31843 3.32197 3.45242 3.45619 3.46448 3.59723 3.60181 3.60897 3.77145 3.77424 3.78009 4.10228 4.10566 4.35044 4.35462 4.50867 4.51208 4.63579 4.64134 4.82481 4.82855 4.83215 
27 0.17546 0.33042 0.51602 0.64848 0.83776 1.01195 1.18012 1.34268 1.50789 1.67769 1.86606 2.07519 2.35033 2.49215 2.64166 2.83794 2.9969 3.1698 3.32057 3.45727 3.60008 3.77257 4.1041 4.35178 4.50951 4.63842 4.82909 
93 0.15185 0.15598 0.15906 0.30841 0.3117 0.31521 0.31919 0.49446 0.49895 0.5016 0.50482 0.62751 0.63167 0.63546 0.81749 0.82103 0.82408 0.82856 0.9896 0.99312 0.99727 1.15488 1.15872 1.16412 1.31921 1.32429 1.32775 1.48717 1.49134 1.49443 1.49846 1.64856 1.65511 1.65815 1.66355 1.84449 1.84741 1.85165 2.05778 2.06089 2.06553 2.18305 2.18866 2.19711 2.32946 2.33253 2.33681 2.46703 2.47211 2.47549 2.48053 2.62266 2.62646 2.62944 2.8129 2.81707 2.81986 2.82481 2.97687 2.98174 2.9846 3.14974 3.15289 3.15654 3.16055 3.29882 3.30323 3.30695 3.43167 3.43682 3.44096 3.44531 3.57867 3.58275 3.58659 3.75309 3.75727 3.76004 4.08671 4.08949 4.09479 4.33565 4.33816 4.49 4.49401 4.49675 4.61399 4.62026 4.62447 4.8088 4.8118 4.81442 4.81934 
51 0.1561 0.16126 0.31152 0.31814 0.4992 0.50324 0.63159 0.63643 0.82091 0.82524 0.99162 0.99848 1.15753 1.16734 1.3215 1.32808 1.49179 1.49605 1.65624 1.66151 1.84616 1.85292 2.05923 2.18689 2.33162 2.47254 2.47682 2.62635 2.63047 2.81664 2.82092 2.98007 2.985 3.15219 3.15764 3.30154 3.30842 3.43811 3.4454 3.58191 3.58802 3.75518 3.76061 4.08831 4.33697 4.49238 4.4977 4.61924 4.62681 4.81129 4.81518 
25 0.17032 0.32411 0.51027 0.64297 0.83268 1.00664 1.33677 1.50306 1.66945 1.85962 2.06877 2.34329 2.63662 2.82972 2.99181 3.16666 3.31622 3.44994 3.59383 3.7684 4.09702 4.34505 4.50517 4.63563 4.82079 
80 0.1469 0.15127 0.15486 0.30366 0.30773 0.31148 0.48962 0.49409 0.49735 0.6227 0.62717 0.63113 0.81247 0.81673 0.81987 0.98453 0.98889 0.99365 1.15011 1.15525 1.16109 1.31445 1.31983 1.32436 1.48224 1.48695 1.49053 1.64515 1.65078 1.65495 1.83928 1.84318 1.84724 2.05252 2.05619 2.17862 2.18416 2.32442 2.32809 2.33261 2.46273 2.46823 2.47198 2.61806 2.62233 2.62619 2.8082 2.81251 2.81609 2.97215 2.97721 2.98224 3.14465 3.14874 3.15209 3.294 3.29909 3.30297 3.42886 3.43335 3.43736 3.5739 3.57819 3.58274 3.7479 3.75228 3.75541 4.08151 4.08506 4.33036 4.33357 4.485 4.48968 4.49338 4.60951 4.61661 4.62168 4.80382 4.80693 4.81038 
0 
44 0.15306 0.15837 0.3099 0.31594 0.49547 0.50059 0.62975 0.63588 0.81812 0.82328 0.98964 0.99668 1.15612 1.31978 1.32637 1.48798 1.49319 1.65571 1.84461 2.05775 2.18543 2.33004 2.47328 2.62502 2.62904 2.81491 2.81972 2.97803 2.98328 3.15048 3.15673 3.29984 3.30649 3.43676 3.58054 3.75325 3.75903 4.08685 4.33556 4.49053 4.49609 4.61585 4.80945 4.81502 
32 0.17337 0.32675 0.51319 0.51756 0.64827 0.83644 0.84188 1.00821 1.17916 1.34017 1.50679 1.67143 1.86205 2.07516 2.20694 2.34837 2.35633 2.49034 2.6404 2.83331 2.99658 3.16949 3.32054 3.45414 3.59858 3.77223 4.10435 4.35101 4.5085 4.63694 4.82537 4.8304 
39 0.17486 0.18238 0.331 0.33619 0.51766 0.52253 0.65226 0.84045 0.84647 1.01048 1.01734 1.18168 1.34454 1.51071 1.51768 1.67531 1.68478 1.86468 1.87151 2.0785 2.20844 2.35117 2.36225 2.49356 2.64589 2.8374 2.84414 3.00136 3.17415 3.32416 3.4584 3.6037 3.77685 4.10669 4.35494 4.51374 4.64241 4.82983 4.83565 
8 0.16916 0.32444 0.51048 0.83206 1.00473 1.5027 1.8597 4.82566 
73 0.1631 0.16665 0.17345 0.31841 0.3224 0.32729 0.50628 0.50946 0.51312 0.63938 0.6428 0.82909 0.8316 0.83585 0.99833 1.00266 1.00681 1.16454 1.16984 1.17434 1.33172 1.3359 1.49907 1.50182 1.50727 1.6631 1.66789 1.67457 1.85318 1.85705 1.86098 1.86904 2.06615 2.06956 2.19529 2.20101 2.3385 2.34256 2.34895 2.48083 2.48453 2.49158 2.63394 2.63702 2.82434 2.82789 2.83162 2.98905 2.99247 3.16004 3.16381 3.1677 3.31054 3.31461 3.44464 3.44897 3.58951 3.59332 3.59896 3.76396 3.76715 3.77413 4.09511 4.09964 4.34369 4.34812 4.50093 4.50418 4.62943 4.63465 4.81834 4.82152 4.82473 
2 0.82198 1.49289 
78 0.16986 0.17308 0.17905 0.32513 0.32872 0.33212 0.51297 0.51565 0.51941 0.646 0.64999 0.65875 0.834 0.83777 0.84233 1.00564 1.00983 1.01532 1.1734 1.17823 1.18623 1.33878 1.34291 1.50456 1.5082 1.51299 1.67 1.67422 1.68041 1.85978 1.86389 1.86737 1.88326 2.07309 2.0775 2.20257 2.2088 2.34533 2.34906 2.35409 2.4882 2.49232 2.49942 2.64122 2.64431 2.83085 2.83442 2.83848 2.99633 3.00036 3.16679 3.17074 3.17564 3.31785 3.32178 3.33279 3.45197 3.45611 3.463 3.59729 3.60153 3.6088 3.77002 3.77369 3.77782 4.10233 4.10677 4.13233 4.3507 4.35534 4.50842 4.51147 4.51882 4.63448 4.63918 4.82482 4.82769 4.83233 
0 
83 0.16894 0.17229 0.17949 0.32352 0.32717 0.33056 0.51214 0.51538 0.51959 0.64378 0.6472 0.65147 0.83483 0.8377 0.84226 1.00501 1.0097 1.17138 1.17643 1.18084 1.33623 1.33939 1.34301 1.50464 1.50747 1.51238 1.66862 1.67272 1.68371 1.85853 1.86248 1.86611 2.07155 2.07442 2.08046 2.19973 2.20462 2.34368 2.347 2.35123 2.35686 2.4857 2.48844 2.49408 2.63852 2.64112 2.64777 2.82887 2.8325 2.83657 2.99403 2.99674 3.00319 3.16454 3.16834 3.17171 3.31524 3.31902 3.32284 3.4495 3.45348 3.45768 3.59467 3.59881 3.6038 3.76844 3.77165 3.77509 3.78333 4.10035 4.10382 4.1164 4.34858 4.35217 4.36166 4.50518 4.50808 4.51222 4.63384 4.63742 4.82341 4.82624 4.82964 
85 0.14627 0.15064 0.15371 0.30238 0.30623 0.31005 0.48903 0.49379 0.49642 0.5005 0.62106 0.62585 0.6295 0.81167 0.81553 0.81873 0.82319 0.98423 0.98756 0.99258 1.14841 1.1527 1.158 1.31343 1.31847 1.32227 1.48151 1.48603 1.48908 1.49439 1.64248 1.65007 1.65376 1.83894 1.84188 1.84629 2.0522 2.0554 2.17747 2.18365 2.32381 2.32714 2.33162 2.45921 2.46626 2.47 2.47577 2.61578 2.62086 2.62398 2.80738 2.81192 2.81502 2.97104 2.97622 2.97928 3.14389 3.14739 3.15172 3.29308 3.29748 3.30186 3.30609 3.42549 3.43184 3.43607 3.57301 3.57756 3.58159 3.74769 3.7516 3.75511 4.08112 4.08413 4.33011 4.33259 4.48427 4.48796 4.49152 4.60833 4.61492 4.61979 4.80326 4.80648 4.80954 
65 0.16902 0.17186 0.17731 0.32383 0.32746 0.33123 0.51156 0.51473 0.51851 0.64562 0.64974 0.83077 0.8356 0.83884 1.0023 1.00772 1.0114 1.17258 1.17873 1.33317 1.33915 1.34321 1.50044 1.50555 1.50885 1.66868 1.67239 1.85786 1.86174 1.86578 2.07321 2.07672 2.20319 2.34409 2.34841 2.48725 2.49145 2.64059 2.64456 2.82981 2.83303 2.9956 3.00074 3.16515 3.1695 3.31353 3.31936 3.32323 3.45034 3.45433 3.59642 3.60188 3.77114 3.77411 4.10138 4.10466 4.34941 4.35326 4.50776 4.51284 4.62901 4.63657 4.82368 4.82703 4.83138 
35 0.15963 0.3151 0.50334 0.63627 0.82438 0.8288 0.99586 1.00237 1.16312 1.32865 1.495 1.5003 1.66045 1.8499 1.85764 2.06332 2.19142 2.33556 2.47721 2.63048 2.82107 2.9861 3.15686 3.16223 3.3074 3.44215 3.44948 3.58714 3.75973 3.76547 4.09214 4.34057 4.49656 4.62689 4.81454 
59 0.15092 0.15605 0.30741 0.31232 0.4931 0.49842 0.62627 0.63131 0.63826 0.81647 0.82156 0.98787 0.9935 1.15372 1.16075 1.31762 1.32408 1.48609 1.49175 1.64657 1.65387 1.84265 1.84738 2.05587 2.05967 2.18156 2.18889 2.32791 2.33217 2.4663 2.47216 2.62177 2.62645 2.81112 2.81671 2.97531 2.98143 3.1481 3.1531 3.2972 3.30383 3.42986 3.43534 3.44014 3.57711 3.58235 3.75111 3.75633 3.75939 4.08494 4.0886 4.33374 4.33733 4.4883 4.49367 4.61231 4.6212 4.80715 4.81047 
25 0.16084 0.31921 0.5039 0.63836 0.82534 0.9973 1.1684 1.33133 1.49528 1.66395 1.8514 2.33745 2.48177 2.6319 2.82477 3.15911 3.31012 3.4451 3.58907 3.76195 4.09264 4.34099 4.49923 4.62752 4.81518 
86 0.16479 0.16789 0.17212 0.3203 0.32382 0.3273 0.50743 0.51049 0.51356 0.63993 0.64335 0.64661 0.82871 0.83247 0.83627 0.99884 1.00333 1.0073 1.16529 1.17184 1.17574 1.32924 1.33461 1.3385 1.49901 1.50238 1.50694 1.66448 1.66785 1.67283 1.85439 1.85857 1.86229 2.06738 2.07079 2.07588 2.19356 2.19856 2.20534 2.3397 2.34334 2.34725 2.35508 2.48197 2.48536 2.49039 2.63566 2.63858 2.82545 2.82877 2.83262 2.9899 2.99273 2.99729 3.16096 3.16518 3.1682 3.30946 3.31467 3.31792 3.44577 3.45043 3.45463 3.59006 3.59415 3.59731 3.60652 3.76306 3.76752 3.77012 3.77729 4.09644 4.09985 4.10761 4.34507 4.34827 4.35429 4.50039 4.50482 4.508 4.62481 4.63221 4.63662 4.81993 4.82275 4.82628 
28 0.15057 0.30689 0.49326 0.62695 0.81597 0.98708 1.15333 1.3173 1.48637 1.65237 1.84177 2.05491 2.18195 2.32711 2.46855 2.622 2.81151 2.97542 3.14758 3.29724 3.4335 3.57722 3.75059 4.08396 4.33266 4.48781 4.6151 4.80651 
0 
74 0.16622 0.1702 0.17633 0.32277 0.32709 0.33261 0.50988 0.513 0.5175 0.64349 0.64799 0.65696 0.83098 0.83518 0.83983 1.00248 1.00727 1.0139 1.17041 1.17669 1.33544 1.33986 1.34914 1.50136 1.50523 1.51002 1.66728 1.67191 1.85738 1.86188 1.86645 2.071 2.07532 2.199 2.20685 2.34332 2.34774 2.35478 2.48534 2.48931 2.63827 2.64182 2.8285 2.83286 2.83827 2.99283 2.99683 3.16365 3.16856 3.17432 3.31495 3.31926 3.32846 3.44898 3.45383 3.46558 3.59457 3.59921 3.60711 3.76694 3.77117 3.77619 4.0999 4.10501 4.34837 4.35361 4.50371 4.50816 4.5141 4.63449 4.64299 4.82226 4.8255 4.82954 
29 0.16891 0.32461 0.51121 0.64508 0.8343 1.00284 1.1737 1.3368 1.50471 1.66797 1.85953 1.86751 2.07262 2.20096 2.34554 2.48604 2.63936 2.82957 2.99404 3.16717 3.3172 3.45214 3.59631 3.76919 4.10071 4.3481 4.50648 4.63538 4.82403 
20 0.16588 0.32289 0.50891 1.00148 1.17207 1.66504 1.85625 2.06676 2.19998 2.34227 2.48226 2.82911 3.16527 3.31571 3.44859 3.59488 3.7683 4.09627 4.3447 4.82273 
3 0.83145 1.00416 1.50128 
28 0.16471 0.32315 0.51013 0.64219 0.83262 1.00445 1.1724 1.33488 1.50335 1.66499 1.8562 2.06872 2.19784 2.34105 2.48368 2.63614 2.82778 2.9908 3.16502 3.31565 3.44942 3.59205 3.76709 4.09675 4.34551 4.50375 4.63186 4.82049 
1 4.8213 
70 0.17413 0.17769 0.19245 0.33014 0.33374 0.33891 0.51743 0.52097 0.52639 0.65007 0.65387 0.83955 0.8427 0.84803 1.00982 1.01454 1.02029 1.17798 1.18385 1.34283 1.34746 1.51036 1.51449 1.67368 1.67923 1.86394 1.86868 1.87347 2.07679 2.08082 2.20668 2.21335 2.34994 2.35449 2.36213 2.49155 2.49599 2.64399 2.64734 2.8355 2.84012 2.84513 2.99987 3.00468 3.17144 3.17466 3.17909 3.32285 3.32699 3.45568 3.45952 3.46569 3.60082 3.60568 3.61322 3.7748 3.77782 3.78377 4.10545 4.10926 4.12091 4.35384 4.35785 4.51186 4.51581 4.63993 4.64615 4.82913 4.83269 4.83775 
40 0.16784 0.32217 0.32966 0.51095 0.643 0.83415 0.85791 1.006 1.17239 1.33619 1.5028 1.66772 1.85698 1.86321 2.06975 2.20037 2.34228 2.34844 2.48479 2.49393 2.63875 2.82845 2.83573 2.99372 3.16297 3.17113 3.3146 3.32157 3.44817 3.45596 3.59382 3.76777 3.77315 4.09908 4.34765 4.50478 4.51291 4.63299 4.82184 4.82808 
117 0.14166 0.14535 0.14812 0.15091 0.29776 0.30119 0.30431 0.30706 0.4844 0.48821 0.49082 0.49343 0.49714 0.61667 0.62045 0.62335 0.62628 0.63113 0.80699 0.81037 0.81352 0.81591 0.8207 0.97963 0.98234 0.98593 0.98936 1.14386 1.14762 1.15154 1.15538 1.30873 1.31219 1.31588 1.31916 1.47682 1.48064 1.48376 1.48656 1.63816 1.64433 1.64748 1.65102 1.83433 1.83679 1.83992 1.84293 2.04758 2.05009 2.05278 2.05839 2.17285 2.17748 2.18106 2.31921 2.32198 2.32489 2.32817 2.45501 2.46055 2.46404 2.46687 2.47148 2.61135 2.61559 2.61852 2.62109 2.80278 2.80663 2.80941 2.81213 2.81616 2.96641 2.97035 2.97354 2.97707 3.13926 3.14226 3.14538 3.14784 3.15196 3.28847 3.29187 3.2956 3.29841 3.42113 3.42677 3.42989 3.43311 3.5684 3.57214 3.57493 3.57825 3.74311 3.74612 3.74907 3.75136 4.07653 4.07906 4.08191 4.32547 4.32762 4.33033 4.33694 4.47959 4.48253 4.48596 4.48842 4.60368 4.60901 4.6133 4.61771 4.7987 4.80147 4.80368 4.80641 4.81064 
20 0.15828 0.31561 0.4998 0.63607 0.8227 0.99187 1.49306 1.84677 2.06122 2.33602 2.62943 2.81913 3.15704 3.44455 3.58822 3.75962 4.08934 4.33702 4.49673 4.8123 
20 0.17917 0.33412 0.52 0.84174 1.0135 1.34827 1.51303 1.67708 1.8701 2.08048 2.6474 2.84335 3.1784 3.32684 3.46219 3.77918 4.10849 4.35632 4.51669 4.83224 
28 0.16309 0.31842 0.50523 0.63791 0.8283 0.99815 1.16289 1.33089 1.49803 1.66182 1.85158 2.06562 2.19481 2.33754 2.48039 2.63281 2.82435 2.98808 3.15918 3.31029 3.44266 3.58864 3.76397 4.0945 4.34265 4.50107 4.62716 4.8177 
66 0.1644 0.16758 0.31978 0.32378 0.32771 0.50784 0.51158 0.64056 0.64389 0.6485 0.83027 0.83325 0.99982 1.00464 1.16782 1.17294 1.33343 1.33796 1.50103 1.50464 1.66472 1.66873 1.85452 1.85934 1.86428 2.06758 2.07081 2.1966 2.2033 2.33997 2.34348 2.34777 2.48221 2.48518 2.63535 2.63825 2.82622 2.82962 2.83363 2.99089 2.99528 3.16218 3.1659 3.17055 3.31312 3.31706 3.4463 3.4505 3.59108 3.59468 3.60384 3.76514 3.76845 3.77353 4.09661 4.10003 4.345 4.348 4.50217 4.50521 4.51044 4.63102 4.63707 4.81968 4.82294 4.82711 
25 0.17266 0.32826 0.51503 0.65082 0.83549 1.00531 1.17785 1.34258 1.50638 1.67251 1.86529 2.34935 2.49278 2.64505 2.83533 2.99992 3.17063 3.32364 3.45653 3.60044 3.77284 4.10594 4.35275 4.51169 4.82557 
0 
137 0.14264 0.14591 0.14861 0.15086 0.15381 0.29879 0.30234 0.30463 0.30697 0.30938 0.48571 0.48902 0.4917 0.49367 0.49609 0.61599 0.62034 0.62337 0.6257 0.62813 0.63319 0.80809 0.81141 0.8141 0.81626 0.81879 0.9809 0.98321 0.98596 0.98851 0.99209 1.14486 1.14868 1.15157 1.15459 1.15858 1.30991 1.31309 1.31661 1.31899 1.32213 1.47793 1.48147 1.48435 1.4866 1.48962 1.63903 1.64489 1.64801 1.65046 1.65417 1.83567 1.8379 1.84021 1.84258 1.84539 2.0489 2.05112 2.05352 2.05597 2.17403 2.1778 2.18116 2.18495 2.32055 2.32317 2.32552 2.32791 2.33126 2.45555 2.46123 2.46444 2.467 2.4699 2.61242 2.61669 2.61922 2.62139 2.62446 2.80418 2.80763 2.81004 2.81208 2.81474 2.96757 2.97097 2.97412 2.97614 2.97995 3.14035 3.14316 3.1454 3.14795 3.15005 3.28928 3.29247 3.29547 3.29832 3.30073 3.42231 3.42779 3.43001 3.43289 3.43561 3.56966 3.57301 3.57554 3.57803 3.581 3.74435 3.74664 3.74937 3.75149 3.7535 4.07787 4.08015 4.08237 4.08478 4.32663 4.32875 4.33074 4.33348 4.48077 4.48359 4.48659 4.48857 4.49104 4.60476 4.60873 4.61217 4.61572 4.62275 4.80016 4.80272 4.80472 4.80667 4.80934 
99 0.14618 0.15027 0.15339 0.30238 0.30581 0.30927 0.31288 0.48888 0.49324 0.49599 0.49983 0.62171 0.62582 0.62949 0.81165 0.81526 0.81865 0.82287 0.98401 0.98704 0.99113 1.14851 1.15229 1.15724 1.16229 1.31323 1.31742 1.32106 1.32547 1.48144 1.4857 1.48895 1.49338 1.64263 1.6493 1.65262 1.83873 1.84138 1.845 1.84975 2.05199 2.05475 2.05794 2.17728 2.18286 2.1908 2.32361 2.32651 2.32992 2.45994 2.46576 2.46952 2.47418 2.61609 2.62025 2.62343 2.80713 2.81134 2.81436 2.81905 2.97095 2.97538 2.97854 3.14382 3.14697 3.15076 3.15418 3.29298 3.29698 3.30107 3.30483 3.42559 3.43129 3.43508 3.43968 3.57285 3.5769 3.58046 3.74748 3.75107 3.75418 3.75768 4.08093 4.08358 4.08693 4.32991 4.33212 4.33576 4.48411 4.48735 4.49077 4.49576 4.60814 4.61442 4.61921 4.80307 4.806 4.80841 4.81221 
44 0.17032 0.17857 0.32673 0.33219 0.51384 0.51976 0.64703 0.83609 0.84257 1.0074 1.01471 1.17765 1.34037 1.50588 1.67117 1.86166 1.86799 2.07296 2.20365 2.34616 2.35347 2.48746 2.49521 2.6403 2.83158 2.83739 2.99526 3.00236 3.16826 3.17628 3.31951 3.45325 3.59769 3.60592 3.77093 3.7814 4.10185 4.34965 4.35515 4.50787 4.51406 4.6372 4.8247 4.82895 
0 
57 0.15544 0.15986 0.31212 0.31674 0.49789 0.50231 0.50796 0.63119 0.63586 0.8205 0.82507 0.99229 0.99895 1.15821 1.16492 1.32224 1.32906 1.49022 1.49485 1.655 1.65929 1.8472 1.85194 2.06048 2.06485 2.18644 2.19211 2.33261 2.33722 2.47199 2.47728 2.62688 2.63087 2.81617 2.82102 2.98018 2.98535 3.15285 3.15832 3.30198 3.30921 3.4379 3.44235 3.58213 3.58683 3.75576 3.7613 4.08938 4.09353 4.33819 4.3423 4.49283 4.49819 4.61738 4.62548 4.81199 4.81536 
36 0.16686 0.32347 0.50984 0.51786 0.64325 0.83238 0.83922 1.00299 1.17337 1.33538 1.50221 1.66678 1.85753 1.86377 2.06993 2.19905 2.3416 2.353 2.48413 2.48968 2.63777 2.82767 2.83303 2.99237 3.16507 3.17597 3.31553 3.44897 3.59406 3.76803 4.09875 4.34667 4.50556 4.63299 4.82143 4.82605 
0 
54 0.14974 0.15553 0.30583 0.31066 0.49255 0.49844 0.62444 0.63049 0.81514 0.82157 0.98773 0.99517 1.1518 1.15782 1.16528 1.31701 1.32495 1.48498 1.49174 1.64598 1.65438 1.84247 1.85055 2.05573 2.18102 2.19448 2.32732 2.33467 2.46266 2.47139 2.61919 2.62571 2.81092 2.81752 2.97455 2.98167 3.14741 3.1546 3.29657 3.30477 3.42895 3.43605 3.57652 3.58362 3.75117 3.75843 4.08462 4.33363 4.48781 4.49509 4.6119 4.62102 4.80676 4.81151 
78 0.16029 0.16427 0.16956 0.31691 0.32115 0.32534 0.50224 0.50666 0.51048 0.63603 0.63978 0.64376 0.82534 0.82998 0.83542 0.99678 1.00187 1.00968 1.16309 1.16835 1.17399 1.32697 1.3321 1.33669 1.49506 1.4998 1.50544 1.66023 1.66373 1.67145 1.85189 1.85626 1.8605 2.0656 2.06937 2.19157 2.19668 2.33762 2.34164 2.34882 2.47488 2.48018 2.48404 2.63158 2.63534 2.82189 2.8254 2.82951 2.98504 2.98951 2.99571 3.15775 3.16249 3.16597 3.30704 3.31261 3.31676 3.44208 3.44581 3.45015 3.5878 3.59161 3.59892 3.76057 3.76558 3.77189 4.09448 4.09846 4.34314 4.34858 4.49791 4.50237 4.51425 4.62233 4.62905 4.81709 4.81997 4.824 
54 0.14812 0.15333 0.30458 0.31031 0.49071 0.49538 0.62434 0.63049 0.81351 0.81868 0.98498 0.99403 1.1511 1.31498 1.32504 1.48345 1.48864 1.64896 1.65466 1.83971 1.84578 2.05292 2.05825 2.17934 2.32499 2.33119 2.46632 2.47158 2.61947 2.62442 2.80898 2.814 2.97293 2.97899 3.14524 3.15146 3.2947 3.30348 3.43131 3.43774 3.57466 3.58075 3.74835 3.75398 4.08196 4.08719 4.3307 4.33586 4.48554 4.49161 4.61024 4.61961 4.80424 4.80783 
100 0.17547 0.17879 0.18253 0.3313 0.33522 0.33811 0.34378 0.51965 0.5228 0.52585 0.53224 0.65246 0.65577 0.65945 0.84203 0.84471 0.84822 0.85792 1.01176 1.01596 1.01986 1.02741 1.17873 1.18372 1.18742 1.34427 1.34762 1.35107 1.36975 1.51233 1.51537 1.51878 1.53238 1.67613 1.68032 1.68499 1.86634 1.87021 1.87367 1.87987 2.07912 2.0824 2.08716 2.11026 2.20818 2.21358 2.2226 2.35215 2.35612 2.35995 2.36673 2.49408 2.49773 2.50274 2.64634 2.64933 2.65376 2.83781 2.84102 2.84453 2.85281 3.00219 3.00518 3.0095 3.17288 3.17636 3.17946 3.18421 3.32371 3.32723 3.33019 3.34315 3.45823 3.46222 3.46647 3.60263 3.60654 3.61159 3.62725 3.77654 3.77977 3.78275 3.78802 4.10814 4.1113 4.1165 4.35647 4.35944 4.36379 4.51295 4.51627 4.51933 4.52655 4.64278 4.64695 4.65872 4.83119 4.83384 4.83731 4.84202 
56 0.15933 0.16245 0.31544 0.31899 0.50275 0.50587 0.6349 0.63861 0.82417 0.82725 0.99474 0.99901 1.16198 1.16675 1.32736 1.33142 1.49492 1.49801 1.65911 1.66292 1.84978 1.85383 2.06299 2.06693 2.19078 2.19637 2.33515 2.33911 2.4767 2.48056 2.62977 2.63277 2.82067 2.82419 2.98501 2.98911 3.15681 3.16008 3.30708 3.31072 3.44092 3.445 3.58591 3.59004 3.75988 3.76317 4.09162 4.09556 4.33971 4.34452 4.49774 4.5008 4.62542 4.6296 4.81449 4.81758 
0 
24 0.16385 0.32263 0.5079 0.6403 0.83004 1.33366 1.50046 1.66505 1.85919 2.34108 2.48159 2.6345 2.82558 2.98963 3.16259 3.31297 3.44878 3.59039 3.76485 4.09646 4.34354 4.50198 4.6306 4.81978 
57 0.15325 0.15769 0.30952 0.31399 0.49583 0.50027 0.50485 0.6292 0.63362 0.81907 0.82357 0.99018 0.99527 1.15597 1.16184 1.32004 1.32583 1.48855 1.49332 1.65453 1.65952 1.84494 1.84951 2.0581 2.06218 2.1841 2.1911 2.33028 2.33442 2.47087 2.47538 2.62424 2.62852 2.81369 2.81862 2.97783 2.98307 3.15056 3.15543 3.29969 3.30559 3.43679 3.44215 3.57982 3.58419 3.7534 3.75858 4.08712 4.09115 4.33602 4.33963 4.49054 4.49561 4.61501 4.62359 4.80946 4.81303 
24 0.15849 0.31245 0.50149 0.63586 0.82495 0.99636 1.32788 1.49532 1.84695 2.06045 2.33239 2.47681 2.62884 2.82 2.98428 3.15303 3.30781 3.4429 3.58582 3.75933 4.08884 4.33717 4.49626 4.8119 
67 0.16894 0.1723 0.32409 0.32813 0.33383 0.51184 0.51523 0.52013 0.64423 0.64843 0.83296 0.83685 0.84117 1.00312 1.00837 1.01306 1.17024 1.17498 1.17963 1.33443 1.33911 1.34347 1.50431 1.50816 1.51358 1.66873 1.67331 1.85866 1.86317 1.87149 2.07175 2.07588 2.19866 2.20351 2.344 2.34776 2.35655 2.48625 2.49068 2.63961 2.64306 2.83075 2.83454 2.99467 2.99848 3.1682 3.17176 3.31384 3.31936 3.32343 3.45012 3.45514 3.59532 3.59937 3.77106 3.77447 4.10109 4.10483 4.34943 4.35451 4.50783 4.51157 4.6327 4.63697 4.82428 4.82842 4.83764 
56 0.16549 0.1692 0.32247 0.32589 0.50851 0.5126 0.6421 0.6457 0.83133 0.83433 0.99976 1.00489 1.17065 1.176 1.33501 1.50154 1.50593 1.66569 1.67052 1.85627 1.86096 2.06929 2.07377 2.19814 2.2045 2.34174 2.34583 2.35439 2.48352 2.48801 2.63677 2.64216 2.82709 2.83129 2.99176 2.99663 3.1638 3.16711 3.31486 3.31826 3.44846 3.45226 3.59273 3.59707 3.76674 3.76948 4.09778 4.10211 4.34584 4.35009 4.50397 4.50721 4.63178 4.63997 4.82097 4.82522 
4 0.50527 0.82572 1.49612 4.81559 
5 0.33784 1.51959 3.18249 3.78089 4.83659 
49 0.15303 0.15874 0.30872 0.3143 0.49602 0.50068 0.62889 0.6367 0.81738 0.82262 0.98911 0.99914 1.15582 1.16363 1.32102 1.32691 1.48779 1.49323 1.65298 1.66126 1.8436 1.85034 2.05703 2.18582 2.32907 2.33829 2.47002 2.47669 2.62405 2.81425 2.81954 2.97914 3.14951 3.15502 3.29991 3.3056 3.43445 3.44114 3.57999 3.58846 3.75323 3.75825 4.08589 4.33421 4.49005 4.49548 4.61742 4.80864 4.81426 
69 0.16389 0.16827 0.31944 0.3231 0.32683 0.5074 0.51081 0.51576 0.63944 0.643 0.64994 0.8291 0.83207 0.83601 0.99805 1.00359 1.00937 1.16571 1.1722 1.33189 1.33614 1.49967 1.50294 1.50825 1.66417 1.66886 1.85368 1.85846 1.86187 2.06644 2.06964 2.19513 2.19962 2.33903 2.34385 2.35041 2.48148 2.48556 2.63465 2.63741 2.82533 2.82845 2.83221 2.98908 2.99307 3.16064 3.16423 3.16832 3.31215 3.31541 3.4449 3.44982 3.58945 3.59408 3.59944 3.76544 3.7681 4.09535 4.09904 4.34392 4.34796 4.50228 4.50514 4.6274 4.63159 4.63886 4.8184 4.82158 4.82511 
24 0.1542 0.31052 0.49675 0.63073 0.81893 0.99107 1.32306 1.48953 1.84338 2.05733 2.32946 2.47276 2.62511 2.81536 2.9801 3.15048 3.30294 3.4379 3.58105 3.7547 4.08579 4.33364 4.49215 4.80826 
28 0.1726 0.32966 0.51624 0.83835 1.01175 1.18039 1.34363 1.51019 1.67332 1.86479 2.07586 2.20347 2.34847 2.50151 2.64312 2.83713 2.99682 3.17178 3.32379 3.45733 3.59977 3.77469 4.10441 4.35156 4.51282 4.63947 4.82771 4.83275 
47 0.16846 0.17327 0.32485 0.32902 0.51199 0.51614 0.64522 0.65058 0.83424 0.83811 1.00512 1.01055 1.17272 1.17847 1.33759 1.34316 1.50544 1.51085 1.66916 1.85899 1.86393 2.07276 2.20083 2.34469 2.35088 2.4866 2.49356 2.64073 2.83033 2.83648 2.99533 3.1659 3.17016 3.31732 3.32276 3.4524 3.59602 3.60404 3.77129 4.10098 4.11031 4.34916 4.35568 4.50769 4.63442 4.82392 4.82918 
66 0.16038 0.1639 0.3156 0.31967 0.32256 0.50305 0.5061 0.50889 0.6361 0.64011 0.82497 0.82843 0.83231 0.99602 1.00084 1.16227 1.16768 1.32679 1.33068 1.33482 1.4957 1.499 1.50293 1.66022 1.66417 1.85039 1.85483 1.85905 2.06327 2.06693 2.19022 2.1947 2.33586 2.3399 2.4777 2.48101 2.63095 2.63419 2.82121 2.82428 2.8281 2.98515 2.98819 3.15669 3.1612 3.30757 3.31195 3.44164 3.44642 3.58661 3.59037 3.75962 3.76361 3.7666 4.09229 4.09618 4.34098 4.34478 4.49685 4.50093 4.50603 4.62146 4.62753 4.81507 4.81794 4.82095 
4 0.32857 0.84311 1.50801 1.86543 
7 0.16689 1.17591 1.33598 2.82931 2.99402 3.31616 3.59502 
32 0.16541 0.32375 0.5092 0.51934 0.64401 0.83084 0.83734 1.00347 1.17298 1.33435 1.50139 1.6645 1.6735 1.85708 1.86206 2.06878 2.1982 2.34348 2.48285 2.63605 2.82709 2.99066 3.16468 3.31504 3.44868 3.59289 3.76751 4.09753 4.34539 4.50359 4.6326 4.81974 
37 0.16007 0.31646 0.50244 0.50682 0.63751 0.82468 0.8289 0.99514 1.00161 1.16171 1.16901 1.32985 1.49534 1.50004 1.65989 1.85034 1.85644 2.06418 2.19282 2.33564 2.342 2.47853 2.63154 2.82199 2.98672 3.15659 3.16158 3.30964 3.44353 3.58726 3.76226 4.09262 4.34056 4.49906 4.62579 4.81499 4.82182 
48 0.15037 0.15486 0.30669 0.31383 0.493 0.49735 0.62617 0.63226 0.81589 0.82066 0.98699 0.99402 1.153 1.31697 1.32496 1.48603 1.49081 1.64988 1.65654 1.84171 2.05498 2.18182 2.32711 2.46677 2.47254 2.62132 2.62576 2.81139 2.81663 2.97512 2.98038 3.14746 3.15449 3.29679 3.30473 3.43259 3.57716 3.58394 3.75046 3.75707 4.08408 4.33276 4.48748 4.49371 4.61331 4.62155 4.80651 4.81145 
103 0.14719 0.15082 0.15354 0.15829 0.30324 0.30678 0.30999 0.31403 0.48989 0.49377 0.49629 0.49995 0.62226 0.62611 0.62886 0.63304 0.81246 0.81583 0.81897 0.82259 0.98521 0.98789 0.99217 1.14931 1.15323 1.15827 1.16285 1.31421 1.31775 1.32172 1.3261 1.48226 1.48606 1.48933 1.49341 1.64356 1.65013 1.65333 1.66006 1.83989 1.84233 1.84591 1.85053 2.05315 2.05565 2.05854 2.1783 2.18318 2.18925 2.32477 2.32758 2.33075 2.46036 2.46622 2.47005 2.47368 2.61677 2.62123 2.62415 2.80824 2.81225 2.815 2.81949 2.9719 2.97601 2.97914 3.14481 3.14788 3.15118 3.15466 3.29404 3.29754 3.30213 3.30548 3.42657 3.43244 3.43611 3.44082 3.5739 3.57777 3.58048 3.58693 3.74868 3.75178 3.755 3.75825 4.0821 4.08463 4.0879 4.33107 4.33314 4.33663 4.48512 4.48811 4.49174 4.49619 4.60912 4.61479 4.61983 4.80425 4.80706 4.80924 4.8141 
26 0.16127 0.31743 0.50394 0.63814 0.82595 0.9985 1.16743 1.33086 1.49612 1.66268 1.85146 2.06707 2.33791 2.48091 2.63297 2.82294 2.98724 3.15947 3.30964 3.44831 3.5884 3.76233 4.0961 4.49986 4.62749 4.81746 
76 0.14733 0.15226 0.15606 0.30348 0.30736 0.31183 0.49005 0.49537 0.49885 0.62262 0.62759 0.63188 0.81271 0.81715 0.82061 0.98524 0.98924 1.14961 1.15415 1.16135 1.31443 1.32062 1.32561 1.48255 1.48812 1.49184 1.64395 1.65143 1.65489 1.83995 1.84303 1.84802 2.05321 2.05655 2.17853 2.18593 2.32483 2.32825 2.33517 2.46129 2.46693 2.47102 2.61719 2.62184 2.6255 2.80841 2.81342 2.8171 2.9721 2.97821 3.14492 3.1485 3.15287 3.29414 3.29953 3.30386 3.42692 3.43312 3.43836 3.57404 3.57899 3.74871 3.75351 3.75683 4.08214 4.08527 4.33112 4.33375 4.48526 4.48918 4.49296 4.60939 4.61826 4.8043 4.80763 4.81126 
54 0.15431 0.15959 0.31146 0.31795 0.49716 0.50204 0.50643 0.63066 0.63732 0.81997 0.82471 0.82978 0.9913 0.99737 1.15753 1.16637 1.32167 1.3301 1.48992 1.49494 1.65591 1.66243 1.84612 1.85241 2.05938 2.06815 2.1891 2.33147 2.33804 2.47237 2.47943 2.62585 2.63115 2.81723 2.8228 2.98024 2.98564 3.15196 3.15833 3.30146 3.30891 3.4374 3.44428 3.5816 3.5886 3.75523 3.7613 4.08841 4.33735 4.49209 4.49828 4.62152 4.8112 4.81576 
27 0.16038 0.31734 0.50358 0.63695 0.82498 0.99811 1.16693 1.33159 1.49606 1.66116 1.85267 2.06366 2.33684 2.47805 2.6314 2.82335 2.98792 3.15848 3.30955 3.44405 3.58844 3.76166 4.09218 4.34004 4.4985 4.62824 4.81533 
52 0.15092 0.15656 0.30725 0.31326 0.49362 0.49886 0.62678 0.63283 0.81629 0.82197 0.98786 0.99504 1.15371 1.16382 1.31789 1.32516 1.4864 1.49245 1.65083 1.65705 1.84246 1.84949 2.05571 2.18267 2.32776 2.33436 2.46751 2.47373 2.62175 2.62699 2.81204 2.81756 2.9759 2.98221 3.14804 3.15411 3.2976 3.30488 3.43339 3.43998 3.5777 3.58429 3.75129 3.75708 4.08474 4.33346 4.48834 4.49444 4.61407 4.6233 4.80712 4.81154 
46 0.15794 0.16439 0.31456 0.50032 0.5088 0.63315 0.6404 0.82427 0.99506 1.16103 1.16851 1.32523 1.33501 1.49716 1.65303 1.66394 1.85039 2.06532 2.18836 2.33525 2.34142 2.47105 2.48028 2.62838 2.63446 2.81906 2.82544 2.9823 2.9909 3.15546 3.1623 3.30513 3.31304 3.4355 3.4457 3.58499 3.5916 3.7587 3.76472 4.09417 4.34153 4.4957 4.50181 4.61912 4.6299 4.81614 
83 0.15542 0.15899 0.16187 0.31207 0.31546 0.31892 0.49743 0.50142 0.50438 0.50909 0.63092 0.63439 0.63802 0.81965 0.82321 0.82625 0.83057 0.99203 0.99589 1.00003 1.15785 1.16254 1.16783 1.32196 1.3273 1.33119 1.48925 1.49351 1.49653 1.50151 1.65176 1.65759 1.66084 1.84723 1.85127 1.85531 2.06033 2.0635 2.18569 2.19132 2.33249 2.33555 2.34664 2.47078 2.47524 2.47873 2.62643 2.62973 2.63299 2.81579 2.81957 2.82344 2.97974 2.98444 2.98884 3.15271 3.15583 3.15952 3.30171 3.30599 3.3097 3.43626 3.4397 3.44436 3.58171 3.58533 3.58962 3.75577 3.75956 3.76249 4.08943 4.09233 4.33823 4.34096 4.49303 4.49754 4.50067 4.61652 4.62449 4.62915 4.81169 4.81443 4.81798 
25 0.16013 0.31681 0.5029 0.63962 0.82524 0.9989 1.16836 1.33111 1.49628 1.65993 1.8535 2.06235 2.33868 2.47732 2.63065 2.82113 3.15816 3.3095 3.44472 3.58994 3.76146 4.09092 4.3391 4.49873 4.81372 
6 0.17223 0.51168 0.8379 1.00717 1.50816 1.8637 
80 0.14743 0.15152 0.15517 0.30376 0.30755 0.31171 0.48979 0.49405 0.49745 0.62283 0.62687 0.63088 0.81285 0.81716 0.8208 0.98448 0.98895 0.99543 1.15019 1.15492 1.16193 1.31445 1.3195 1.32518 1.48264 1.48716 1.49155 1.64444 1.65025 1.65529 1.83922 1.8431 1.84754 2.05243 2.05601 2.17827 2.18392 2.32443 2.32801 2.33454 2.46303 2.46806 2.47249 2.61813 2.62208 2.6255 2.80787 2.81213 2.8153 2.97206 2.97692 2.98479 3.14463 3.14857 3.15204 3.29405 3.29875 3.3037 3.42842 3.43227 3.4371 3.57374 3.57788 3.58404 3.74779 3.7521 3.75547 4.08144 4.08492 4.33024 4.33335 4.485 4.48952 4.49486 4.6091 4.61566 4.62129 4.80364 4.80671 4.8098 
0 
41 0.1573 0.31169 0.31805 0.50001 0.50591 0.63312 0.82038 0.8261 0.99162 0.9995 1.15849 1.16791 1.32154 1.32822 1.49066 1.49772 1.65723 1.84612 1.85466 2.05949 2.18967 2.33156 2.47513 2.6282 2.81802 2.98329 3.15222 3.15844 3.30175 3.30914 3.43892 3.58372 3.75497 3.76051 4.08847 4.33697 4.49206 4.49771 4.62314 4.81098 4.81562 
23 0.15372 0.30946 0.49654 0.62978 0.81804 0.98902 1.48941 1.84331 2.05681 2.32889 2.47257 2.62512 2.8154 2.98034 3.14961 3.30619 3.43628 3.58087 3.75432 4.08565 4.33395 4.49212 4.80846 
97 0.16748 0.17066 0.17451 0.32366 0.32738 0.33084 0.33761 0.51081 0.51356 0.51667 0.52005 0.6443 0.6478 0.65152 0.83258 0.83656 0.83982 0.84478 1.00298 1.00744 1.01067 1.01608 1.16965 1.17523 1.17904 1.33384 1.33886 1.34206 1.35012 1.50293 1.50661 1.51033 1.66852 1.67167 1.67651 1.85851 1.86211 1.86565 1.87212 2.07153 2.07451 2.07905 2.19708 2.20299 2.20768 2.3442 2.34726 2.35095 2.35614 2.48507 2.48837 2.49222 2.50043 2.63848 2.64167 2.64535 2.82939 2.83231 2.83585 2.8393 2.99166 2.99603 2.9995 3.16414 3.1686 3.17117 3.17519 3.31449 3.31911 3.32199 3.45015 3.45388 3.45728 3.59426 3.59725 3.60104 3.60539 3.76749 3.77184 3.77447 3.7793 4.10045 4.10345 4.10809 4.34946 4.35197 4.35622 4.50435 4.50865 4.51196 4.6309 4.63647 4.64105 4.82376 4.82635 4.82956 4.83264 
0 
0 
26 0.15779 0.31533 0.5011 0.63488 0.82358 0.99749 1.16453 1.32664 1.49422 1.66375 1.84606 2.06194 2.33504 2.4753 2.62834 2.81985 2.98381 3.15645 3.30687 3.4412 3.58713 3.75877 4.08794 4.336 4.49567 4.81199 
29 0.16528 0.32265 0.50794 0.64249 0.83125 1.00217 1.17214 1.33367 1.50133 1.66548 1.8579 2.06855 2.2005 2.3418 2.48339 2.63585 2.82655 2.99066 3.16335 3.31476 3.44923 3.59227 3.76686 4.09688 4.34492 4.50322 4.63169 4.81987 4.82526 
68 0.15799 0.16142 0.31391 0.31772 0.32227 0.50157 0.5046 0.50811 0.63436 0.63778 0.82303 0.82625 0.82957 0.99373 0.99809 1.16016 1.16455 1.17161 1.32546 1.32921 1.33264 1.4931 1.4966 1.50018 1.65815 1.66161 1.84839 1.85233 1.85608 2.06151 2.06505 2.1895 2.19395 2.334 2.33747 2.47505 2.47877 2.62892 2.63185 2.81946 2.82302 2.82787 2.98403 2.98694 3.15478 3.15907 3.16315 3.30439 3.30914 3.31296 3.44001 3.44438 3.58501 3.58841 3.75856 3.76204 4.09052 4.0943 4.33895 4.34288 4.49511 4.49855 4.50216 4.62188 4.62603 4.81358 4.81641 4.81979 
28 0.15929 0.31667 0.50278 0.63578 0.82467 0.99883 1.16447 1.32837 1.49527 1.65942 1.85036 2.06398 2.19309 2.3372 2.47631 2.63115 2.82138 2.98564 3.15723 3.30732 3.44138 3.58688 3.76234 4.09237 4.34069 4.49833 4.62572 4.81568 
78 0.15481 0.15887 0.16273 0.31192 0.31602 0.31972 0.4978 0.50164 0.50526 0.6315 0.63536 0.63884 0.82076 0.825 0.83057 0.99184 0.99645 1.00128 1.15842 1.16392 1.16875 1.32212 1.32708 1.33114 1.49039 1.4948 1.49835 1.65466 1.65899 1.66382 1.84685 1.85113 1.85527 2.05983 2.06338 2.18645 2.19176 2.3322 2.33605 2.34146 2.47161 2.47614 2.48081 2.62614 2.62997 2.81683 2.8205 2.82446 2.97994 2.98461 2.99001 3.1531 3.15722 3.16128 3.3021 3.30738 3.31071 3.43756 3.44183 3.4461 3.58188 3.58572 3.59016 3.7558 3.75983 3.76281 4.08886 4.09223 4.3376 4.34061 4.49284 4.49721 4.50085 4.61882 4.62557 4.81169 4.81461 4.81891 
25 0.16655 0.32299 0.51126 0.64192 0.83382 1.0019 1.17314 1.33655 1.50363 1.66678 1.85621 2.06939 2.34145 2.48437 2.63871 2.82781 2.99273 3.31882 3.45314 3.59255 3.77197 4.09796 4.34665 4.63206 4.82194 
0 
128 0.16923 0.17167 0.17407 0.17715 0.32416 0.3272 0.32963 0.33202 0.33697 0.51242 0.51448 0.51686 0.5194 0.52446 0.6445 0.64713 0.64934 0.65211 0.65726 0.83303 0.83629 0.83825 0.84107 0.84526 1.0044 1.00778 1.01028 1.01312 1.02003 1.17153 1.17543 1.17825 1.18105 1.33492 1.33864 1.34117 1.34373 1.34922 1.50398 1.50682 1.50906 1.51173 1.52093 1.66948 1.67201 1.67507 1.67936 1.85915 1.86226 1.86455 1.86697 1.87123 2.07169 2.07434 2.07682 2.08062 2.19906 2.20273 2.20642 2.21066 2.34439 2.34708 2.34953 2.35233 2.35629 2.48582 2.48848 2.49111 2.4943 2.49925 2.63911 2.64161 2.64372 2.64821 2.82938 2.83217 2.83447 2.83709 2.84002 2.99363 2.99643 2.999 3.00212 3.16571 3.16894 3.17106 3.17355 3.17734 3.31532 3.3189 3.32114 3.32357 3.33319 3.45046 3.45361 3.45615 3.45922 3.59531 3.59785 3.60056 3.60352 3.60792 3.76879 3.7717 3.77396 3.77661 3.78143 4.1008 4.10308 4.10555 4.11018 4.34952 4.35149 4.35413 4.35863 4.5054 4.50874 4.51074 4.51349 4.63394 4.63706 4.64046 4.64534 4.82393 4.82609 4.82834 4.83087 4.83437 
57 0.16328 0.16675 0.31979 0.32328 0.50696 0.51023 0.63909 0.64311 0.82947 0.83229 0.99786 1.00253 1.00685 1.1645 1.17142 1.33286 1.4988 1.50218 1.66357 1.66971 1.85301 1.85736 1.86224 2.06638 2.06995 2.19414 2.20177 2.33831 2.34218 2.48115 2.48873 2.63426 2.63722 2.82512 2.83105 2.98944 2.99493 3.1617 3.16644 3.31274 3.31754 3.44489 3.44994 3.59015 3.59583 3.76496 3.76777 4.09529 4.09939 4.34351 4.34842 4.50205 4.50781 4.62869 4.63331 4.81864 4.82242 
8 0.31952 1.49785 1.66338 1.85409 3.15882 3.31015 4.62655 4.81502 
90 0.17889 0.1823 0.18916 0.33448 0.3385 0.34425 0.52156 0.52502 0.52923 0.65317 0.65756 0.66185 0.844 0.84712 0.85307 1.01389 1.01866 1.0254 1.17987 1.18647 1.19056 1.34453 1.34914 1.35332 1.5141 1.51756 1.52402 1.67818 1.68253 1.68883 1.869 1.87362 1.8784 2.08171 2.08528 2.09288 2.20743 2.21314 2.22207 2.35308 2.35751 2.36184 2.36993 2.49433 2.49841 2.5035 2.64858 2.65171 2.65735 2.83841 2.84208 2.84618 2.85444 3.00217 3.0061 3.01094 3.17392 3.17859 3.18212 3.18884 3.32383 3.32907 3.3327 3.45927 3.4642 3.46964 3.60313 3.60749 3.61216 3.62507 3.77758 3.78156 3.78483 3.79233 4.11033 4.11401 4.12186 4.35883 4.36247 4.36893 4.51415 4.51861 4.52233 4.64167 4.64671 4.65286 4.83314 4.83606 4.8402 4.85606 
28 0.16928 0.32599 0.51356 0.64473 0.83518 1.00651 1.17225 1.33712 1.50766 1.67045 1.86197 2.07107 2.19954 2.34504 2.4878 2.63953 2.83159 2.99397 3.16818 3.31867 3.45297 3.59702 3.77086 4.10108 4.3492 4.50667 4.6367 4.82461 
0 
33 0.15352 0.30909 0.49646 0.50327 0.6291 0.81859 0.82554 0.98956 1.15587 1.32058 1.48894 1.65422 1.84397 2.05726 2.18633 2.32935 2.47103 2.62449 2.81433 2.9788 3.15001 3.15806 3.29983 3.30938 3.43556 3.57996 3.75342 3.75938 4.08627 4.33474 4.49024 4.62185 4.80872 
31 0.15899 0.31413 0.50155 0.50865 0.63447 0.82294 0.83026 0.9941 1.00256 1.16524 1.33018 1.49436 1.65871 1.84915 2.06141 2.19421 2.33404 2.47642 2.6294 2.81987 2.98545 3.15483 3.31066 3.44011 3.58543 3.75886 4.09065 4.3391 4.49557 4.62759 4.81369 
81 0.15311 0.15755 0.16172 0.30921 0.31337 0.3171 0.49581 0.50066 0.50429 0.62845 0.6334 0.63738 0.81845 0.82259 0.82618 0.9913 0.99576 1.00023 1.15528 1.15981 1.16439 1.32025 1.32544 1.329 1.48829 1.49303 1.49668 1.64952 1.65626 1.65955 1.84627 1.84966 1.85495 2.0595 2.06332 2.18435 2.18996 2.19614 2.33098 2.33441 2.33922 2.46636 2.47257 2.47648 2.62285 2.62783 2.63132 2.81418 2.81907 2.82307 2.97795 2.98336 2.98931 3.15099 3.15461 3.15856 3.30003 3.30499 3.30933 3.43253 3.4388 3.44338 3.57988 3.58473 3.58871 3.75478 3.7591 3.76267 4.08837 4.0918 4.33756 4.34109 4.49122 4.49543 4.49889 4.6149 4.62083 4.62592 4.81057 4.81386 4.81857 
57 0.15077 0.15505 0.30707 0.31195 0.49359 0.4976 0.50162 0.62695 0.63204 0.81604 0.82048 0.98713 0.99248 1.15359 1.16272 1.31737 1.32408 1.48628 1.49076 1.65178 1.65667 1.84187 1.84661 2.05499 2.05906 2.18274 2.32728 2.33192 2.4682 2.47273 2.6219 2.62597 2.81204 2.8164 2.97593 2.98055 3.14788 3.15291 3.29755 3.30392 3.43322 3.43888 3.5777 3.58341 3.75066 3.75541 4.08407 4.08815 4.33271 4.33661 4.48803 4.49289 4.61491 4.62281 4.80667 4.80993 4.8148 
0 
81 0.16616 0.16983 0.17455 0.32186 0.32597 0.32939 0.51037 0.51362 0.51711 0.64287 0.6471 0.6535 0.83208 0.83547 0.83917 1.00187 1.00632 1.01045 1.16749 1.17295 1.17758 1.33215 1.33696 1.34329 1.5032 1.50688 1.51134 1.66685 1.67134 1.67714 1.85665 1.8607 1.8641 1.87625 2.07126 2.07601 2.19816 2.20234 2.20968 2.34238 2.34655 2.35133 2.35945 2.48467 2.48921 2.49681 2.63813 2.64283 2.82801 2.83235 2.83697 2.99254 2.99758 3.16307 3.1674 3.17214 3.31347 3.318 3.32438 3.44959 3.45316 3.46246 3.59314 3.59803 3.60677 3.76715 3.77066 3.77742 4.10006 4.10447 4.34778 4.35207 4.50322 4.50727 4.51233 4.63003 4.63501 4.64699 4.82232 4.82609 4.8301 
31 0.16607 0.3234 0.50997 0.64261 0.83284 1.0017 1.17328 1.33581 1.50302 1.66661 1.8564 1.86285 2.06978 2.2054 2.3417 2.34714 2.48457 2.63719 2.82849 2.99242 3.16583 3.31593 3.44993 3.593 3.76728 3.7716 4.09817 4.34638 4.50569 4.63496 4.82133 
65 0.16156 0.16424 0.31707 0.32028 0.32442 0.50448 0.50764 0.6373 0.6407 0.82596 0.82912 0.83647 0.99577 1.00024 1.00441 1.16247 1.16775 1.17233 1.32647 1.33133 1.33602 1.49643 1.49953 1.66166 1.66495 1.85066 1.85464 1.85847 2.06429 2.06726 2.19344 2.19957 2.3368 2.34007 2.4789 2.48149 2.6326 2.63498 2.82312 2.82603 2.98766 2.9905 3.15762 3.16147 3.16495 3.30642 3.31143 3.31483 3.4427 3.4466 3.58812 3.59151 3.76228 3.76499 4.09338 4.09638 4.34172 4.34453 4.49994 4.50232 4.62465 4.62908 4.81668 4.81928 4.8242 
28 0.16092 0.31701 0.50393 0.63849 0.82725 0.99677 1.16627 1.33077 1.49801 1.66122 1.85021 1.85762 2.06445 2.1944 2.33794 2.47824 2.63227 2.82265 2.98719 3.15944 3.31009 3.4436 3.5895 3.76229 4.09437 4.34115 4.49951 4.81567 
89 0.1512 0.1556 0.15834 0.16516 0.30751 0.31109 0.31486 0.49379 0.49865 0.50115 0.50486 0.62604 0.63079 0.6344 0.81698 0.82132 0.82386 0.82815 0.98889 0.99277 0.99647 1.15384 1.15766 1.16249 1.16833 1.31833 1.32439 1.32813 1.48667 1.49161 1.49435 1.50067 1.64725 1.6551 1.65947 1.8436 1.84651 1.85047 2.05689 2.06008 2.18226 2.18892 2.32855 2.33176 2.33617 2.46372 2.47119 2.47472 2.48192 2.62124 2.62591 2.62879 2.81198 2.8169 2.81956 2.82464 2.9759 2.98189 2.98684 3.14884 3.15212 3.15614 3.16216 3.2979 3.30297 3.30638 3.43006 3.43638 3.44103 3.57777 3.58253 3.58674 3.75224 3.75673 3.75939 4.0858 4.08862 4.33484 4.33717 4.48918 4.49397 4.49642 4.61322 4.6211 4.62506 4.8079 4.81094 4.8143 4.81969 
73 0.15381 0.15851 0.16477 0.31025 0.31484 0.3187 0.49648 0.50123 0.50526 0.62897 0.634 0.63875 0.819 0.82428 0.829 0.99126 0.99668 1.15673 1.16243 1.16792 1.32115 1.32678 1.332 1.48881 1.49427 1.49905 1.65064 1.6573 1.66221 1.8461 1.85106 2.05932 2.06368 2.18515 2.19111 2.33119 2.3355 2.4682 2.47451 2.4794 2.62447 2.62912 2.8147 2.81951 2.82385 2.97871 2.98415 3.15143 3.15614 3.16001 3.3006 3.30612 3.31004 3.43297 3.43878 3.4449 3.58046 3.58523 3.75466 3.75945 3.76354 4.08829 4.09277 4.33731 4.3437 4.4918 4.49683 4.61617 4.62221 4.62811 4.81046 4.81392 4.82026 
37 0.16685 0.17163 0.32327 0.32723 0.50957 0.51352 0.64437 0.83275 1.00379 1.00969 1.17243 1.33534 1.50274 1.66611 1.67284 1.85655 1.86128 2.06928 2.19914 2.34157 2.34607 2.48448 2.63745 2.82843 2.83409 2.99227 3.16507 3.31544 3.45038 3.59287 3.76843 4.09805 4.34604 4.50466 4.63302 4.82141 4.82618 
6 0.8419 1.01114 2.34743 2.99798 4.10491 4.83147 
56 0.14614 0.15116 0.30223 0.30685 0.48885 0.4941 0.62151 0.62685 0.81169 0.81637 0.98393 0.98893 1.14844 1.15441 1.31324 1.31948 1.48153 1.48703 1.64288 1.65059 1.83861 1.84198 2.05186 2.05558 2.17725 2.18441 2.32347 2.32742 2.4607 2.46758 2.61616 2.62145 2.80706 2.81244 2.97084 2.97704 3.14359 3.14751 3.29285 3.29883 3.42592 3.43207 3.5727 3.57803 3.74733 3.75227 4.08077 4.08421 4.32979 4.33252 4.48398 4.48923 4.60816 4.61813 4.8029 4.80651 
44 0.15861 0.16309 0.31431 0.32016 0.50193 0.50598 0.63513 0.82278 0.82771 0.99482 1.16106 1.32656 1.3325 1.49246 1.49803 1.6591 1.84915 1.85538 2.06252 2.1911 2.33457 2.47633 2.62991 2.63436 2.82042 2.82503 2.98491 3.15558 3.16145 3.30541 3.31164 3.44046 3.44692 3.58553 3.75884 3.76372 4.0913 4.09588 4.34002 4.49564 4.5011 4.62305 4.81424 4.81852 
57 0.17373 0.17785 0.33052 0.33459 0.51756 0.52233 0.64959 0.65355 0.8403 0.84499 1.01086 1.01589 1.17848 1.18418 1.343 1.34795 1.51096 1.52731 1.67387 1.68003 1.86347 1.86799 1.87731 2.07624 2.08134 2.20631 2.34923 2.35414 2.37097 2.49133 2.4959 2.64417 2.64843 2.83574 2.84007 2.99964 3.0048 3.17201 3.17595 3.32345 3.33302 3.45525 3.45945 3.60049 3.60506 3.77537 3.77938 4.10511 4.11128 4.35401 4.36009 4.51188 4.51576 4.64013 4.6472 4.82924 4.83351 
63 0.15372 0.15829 0.31053 0.31477 0.3188 0.49617 0.50084 0.50522 0.62957 0.63417 0.63873 0.81888 0.82359 0.82932 0.99075 0.99659 1.15678 1.16383 1.32094 1.32683 1.48855 1.4935 1.65087 1.65726 1.84572 1.85135 2.05881 2.0636 2.18497 2.19334 2.33102 2.3358 2.46988 2.47556 2.62492 2.62917 2.81474 2.81942 2.82611 2.97876 2.98397 3.15121 3.15684 3.30076 3.30741 3.43602 3.44045 3.44688 3.58059 3.58508 3.75436 3.75919 3.76263 4.08784 4.09168 4.33666 4.34068 4.49152 4.49688 4.61528 4.62462 4.81022 4.81362 
32 0.16447 0.32135 0.50717 0.64004 0.83084 0.99931 1.0056 1.1645 1.17241 1.33216 1.50056 1.66398 1.85382 1.86052 2.06736 2.19664 2.33918 2.4818 2.63536 2.82604 2.9905 3.16289 3.31365 3.44644 3.59036 3.76605 4.09588 4.3442 4.50282 4.6299 4.81929 4.82505 
56 0.1522 0.15756 0.30895 0.31477 0.49485 0.49999 0.50637 0.62752 0.63358 0.81723 0.82163 0.82509 0.98966 0.99724 1.15535 1.16477 1.31961 1.32707 1.48699 1.49213 1.49772 1.64876 1.65641 1.84455 1.85128 2.05776 2.18349 2.32968 2.33686 2.46702 2.47491 2.62323 2.62879 2.81324 2.81914 2.97717 2.98392 3.14991 3.1562 3.29912 3.30691 3.43164 3.43704 3.44387 3.57901 3.58692 3.75305 3.75919 4.08675 4.33561 4.49027 4.49632 4.61432 4.62558 4.80885 4.81268 
46 0.16384 0.1678 0.32007 0.32391 0.50697 0.51135 0.6419 0.82882 0.83226 0.83777 0.99925 1.00425 1.16712 1.1738 1.33238 1.33773 1.4999 1.50425 1.66385 1.66956 1.85356 1.85874 2.06684 2.19688 2.33921 2.34599 2.48221 2.49196 2.63484 2.82537 2.83218 2.98965 3.16281 3.16996 3.31328 3.44781 3.59044 3.59829 3.76552 3.77634 4.09594 4.34404 4.50234 4.63056 4.81926 4.82463 
56 0.14835 0.15324 0.30458 0.30907 0.491 0.49613 0.62366 0.62867 0.81402 0.81864 0.98607 0.99178 1.15096 1.15682 1.3156 1.32236 1.48377 1.48896 1.64524 1.65307 1.84084 1.8456 2.05407 2.0584 2.17953 2.1877 2.3257 2.3299 2.4635 2.4704 2.6187 2.6236 2.80922 2.81448 2.97317 2.97926 3.14594 3.15039 3.29507 3.30167 3.42845 3.43402 3.57493 3.57999 3.74942 3.75498 4.08298 4.087 4.33197 4.33538 4.4863 4.49203 4.61048 4.6199 4.80506 4.80872 
31 0.16457 0.17078 0.32147 0.50821 0.64052 0.8308 0.99999 1.17474 1.33359 1.50055 1.66441 1.85505 2.06754 2.34057 2.48281 2.63525 2.63871 2.82647 2.99055 3.16392 3.31406 3.44708 3.5918 3.76593 3.76938 4.09614 4.34443 4.50315 4.63119 4.81975 4.82513 
24 0.17056 0.32753 0.51948 0.64832 0.83919 1.17739 1.50784 1.67086 1.86266 2.07488 2.20619 2.34759 2.48937 2.64312 2.83466 3.16879 3.3199 3.45372 3.59907 3.7715 4.10361 4.35178 4.51039 4.82663 
0 
4 3.17394 3.77387 4.51085 4.8287 
52 0.17509 0.18004 0.33164 0.33611 0.51771 0.52252 0.65239 0.84091 0.84734 1.01147 1.01891 1.18118 1.34418 1.35125 1.51134 1.51699 1.67539 1.68115 1.86717 1.87385 2.0786 2.08727 2.20737 2.35152 2.36207 2.49266 2.49999 2.64592 2.65815 2.83712 2.8427 3.00106 3.00791 3.17367 3.17906 3.32437 3.32985 3.45834 3.46389 3.6017 3.60935 3.7764 3.78242 4.10786 4.11526 4.35503 4.36107 4.51408 4.52555 4.64139 4.8302 4.83604 
57 0.16044 0.16405 0.31543 0.32014 0.50378 0.50719 0.63548 0.64014 0.82546 0.82907 0.99561 1.00186 1.16126 1.16718 1.32587 1.33104 1.49728 1.50109 1.65971 1.66377 1.85027 1.85432 2.06312 2.06663 2.19028 2.19636 2.33549 2.33936 2.47623 2.48055 2.63082 2.63404 2.82085 2.82432 2.98492 2.98865 3.15624 3.16121 3.30542 3.31151 3.44109 3.4473 3.58644 3.59099 3.75899 3.7633 3.7668 4.09211 4.09558 4.34064 4.34366 4.49592 4.50047 4.62301 4.62846 4.81522 4.81795 
55 0.16081 0.16424 0.31655 0.32112 0.50392 0.50714 0.63668 0.64118 0.82533 0.82907 0.99619 1.00126 1.16278 1.16972 1.32979 1.33548 1.49631 1.49985 1.66092 1.66598 1.85093 1.85625 2.0641 2.06869 2.19178 2.19566 2.3365 2.34149 2.47857 2.4844 2.63175 2.63507 2.82264 2.82641 2.98666 2.99045 3.15748 3.16203 3.30822 3.31315 3.44257 3.44748 3.58774 3.59304 3.76108 3.76449 4.09313 4.09852 4.34158 4.34718 4.49786 4.50134 4.62555 4.81684 4.8205 
89 0.14397 0.14815 0.15129 0.30012 0.30375 0.30728 0.48669 0.49102 0.49377 0.4974 0.61918 0.62341 0.62716 0.80936 0.81316 0.81647 0.82064 0.98189 0.98509 0.98889 1.14622 1.15026 1.15512 1.31108 1.31532 1.31917 1.47919 1.4835 1.48684 1.49233 1.64052 1.64695 1.65078 1.83659 1.83941 1.84287 2.04985 2.05284 2.05604 2.17517 2.18045 2.32148 2.32461 2.32789 2.45761 2.46337 2.4675 2.61375 2.61819 2.62156 2.80505 2.80925 2.81232 2.81914 2.96874 2.97324 2.97661 3.14156 3.1449 3.14852 3.15462 3.29078 3.29476 3.29906 3.42348 3.42916 3.43342 3.57068 3.57482 3.57835 3.74536 3.74894 3.75202 4.07879 4.08167 4.085 4.32776 4.33018 4.33375 4.48191 4.48531 4.48876 4.60603 4.61183 4.61897 4.80094 4.80402 4.80652 4.8109 
1 4.81298 
0 
0 
1 0.83005 
25 0.17264 0.32911 0.51585 0.64863 0.83719 1.18173 1.34075 1.50776 1.67169 1.86557 2.07463 2.20844 2.34893 2.48895 2.64183 2.83418 2.99683 3.17016 3.32084 3.45537 3.77292 4.10316 4.35041 4.50964 4.82668 
0 
24 0.17462 0.33184 0.51914 0.83977 1.01521 1.18137 1.347 1.51182 1.67696 1.86845 2.07862 2.37612 2.49975 2.64573 2.83964 3.00359 3.17695 3.32341 3.45812 3.77655 4.10657 4.35414 4.51493 4.83178 
13 0.6436 1.33824 1.50403 1.86121 2.35098 2.63795 2.83311 3.16902 3.3166 3.76848 4.34618 4.50475 4.82524 
81 0.16686 0.17011 0.17465 0.32228 0.32584 0.32952 0.51007 0.51307 0.51688 0.64288 0.64661 0.65078 0.83203 0.83543 0.83959 1.00204 1.00632 1.01066 1.16971 1.17497 1.17866 1.33408 1.33762 1.34159 1.50205 1.50548 1.51007 1.66727 1.67223 1.85689 1.86158 1.86519 2.07032 2.07363 2.097 2.19769 2.20191 2.20768 2.34237 2.34606 2.35136 2.48466 2.48791 2.49333 2.63759 2.64074 2.82783 2.8315 2.8355 2.99221 2.99531 3.00067 3.16319 3.16748 3.17055 3.31313 3.31769 3.32155 3.44859 3.45302 3.45744 3.5937 3.59768 3.60435 3.76738 3.771 3.77465 4.09924 4.10276 4.10989 4.34752 4.35142 4.3678 4.50309 4.50746 4.51162 4.63301 4.63789 4.82138 4.82433 4.82832 
91 0.16474 0.16742 0.17055 0.32037 0.32353 0.32613 0.50789 0.51038 0.51312 0.5167 0.64087 0.6439 0.64721 0.82975 0.83277 0.83533 0.83938 1.00063 1.00435 1.00759 1.16704 1.17081 1.17443 1.17843 1.33281 1.33547 1.33877 1.50023 1.50304 1.50602 1.66478 1.66768 1.67135 1.85478 1.85846 1.8614 1.86808 2.06784 2.07106 2.07594 2.19592 2.19937 2.20726 2.34009 2.34337 2.34668 2.35607 2.48255 2.48529 2.48929 2.63556 2.63816 2.64315 2.82623 2.82878 2.83189 2.83692 2.99081 2.99317 2.99818 3.16157 3.16497 3.16742 3.31222 3.31545 3.31822 3.44661 3.44996 3.45291 3.5916 3.59427 3.59767 3.76459 3.76766 3.7702 4.09673 4.09969 4.10386 4.34551 4.34811 4.35271 4.50172 4.50487 4.5076 4.62895 4.63279 4.6371 4.81965 4.82198 4.82452 4.82791 
88 0.15644 0.15963 0.16221 0.31306 0.31702 0.31966 0.49891 0.50267 0.50538 0.50904 0.63292 0.63586 0.63868 0.82156 0.82536 0.82773 0.83134 0.99309 0.9967 0.99965 1.00695 1.15961 1.16405 1.1678 1.32333 1.32799 1.33108 1.49157 1.49516 1.49779 1.5018 1.65715 1.65988 1.6638 1.84785 1.85125 1.8544 2.06092 2.064 2.0677 2.18746 2.19192 2.19697 2.33331 2.33632 2.33989 2.4746 2.47777 2.48087 2.62776 2.63088 2.63342 2.81723 2.8211 2.82368 2.82863 2.98172 2.98549 2.98849 3.15353 3.15781 3.16038 3.30331 3.30775 3.31031 3.43935 3.4428 3.44593 3.58329 3.58641 3.58971 3.7563 3.76046 3.76284 4.08991 4.09268 4.09744 4.33884 4.3416 4.4937 4.49791 4.50024 4.61863 4.62456 4.62742 4.81247 4.8152 4.81784 
100 0.17307 0.17619 0.17977 0.32831 0.33181 0.33483 0.33988 0.51481 0.51831 0.52114 0.52426 0.64941 0.65277 0.65637 0.83799 0.8413 0.84445 0.84822 1.00839 1.01263 1.01576 1.02218 1.17649 1.18112 1.185 1.34156 1.34498 1.34842 1.50741 1.51146 1.51482 1.52164 1.67255 1.67572 1.67955 1.68667 1.86288 1.86718 1.87018 1.87589 2.07647 2.07928 2.08366 2.20285 2.20736 2.21306 2.34862 2.35179 2.35533 2.36205 2.49153 2.49427 2.49855 2.6444 2.64695 2.6531 2.83416 2.83725 2.84042 2.84411 2.99978 3.00207 3.00749 3.16951 3.17357 3.17619 3.18101 3.32026 3.32432 3.32738 3.45465 3.45878 3.46268 3.59974 3.60291 3.60681 3.61338 3.77301 3.77678 3.77942 3.78533 4.10562 4.10847 4.1134 4.15725 4.35408 4.35661 4.36092 4.51001 4.51359 4.51669 4.52282 4.6329 4.63983 4.64356 4.65301 4.82852 4.8309 4.83395 4.83753 
26 0.16453 0.32194 0.50758 0.64192 0.83029 1.00197 1.17369 1.33644 1.50099 1.66515 1.8569 2.06864 2.34151 2.48303 2.63578 2.82703 2.99052 3.16396 3.3148 3.44885 3.59308 3.76641 4.09698 4.3442 4.50372 4.8196 
24 0.1588 0.31591 0.50116 0.82427 1.00018 1.16756 1.33007 1.49492 1.66031 1.85101 2.06069 2.3375 2.47612 2.629 2.81998 2.98478 3.15776 3.30821 3.44444 3.75976 4.08905 4.33708 4.4969 4.81252 
0 
64 0.1444 0.14889 0.30069 0.30489 0.30981 0.48681 0.49138 0.49596 0.62004 0.62456 0.80981 0.81451 0.98142 0.9862 1.1471 1.15265 1.31136 1.317 1.4796 1.48458 1.64244 1.64799 1.8362 1.84021 1.84644 2.04943 2.05318 2.1755 2.18182 2.32132 2.32507 2.46017 2.46554 2.61513 2.61953 2.80498 2.80953 2.81472 2.96906 2.97432 3.14165 3.14596 3.15053 3.29095 3.29644 3.30179 3.42599 3.43061 3.57077 3.57523 3.74476 3.74931 3.75325 4.07842 4.08205 4.32729 4.33053 4.48191 4.48677 4.6064 4.61434 4.80059 4.80382 4.80827 
60 0.15748 0.16147 0.16551 0.31431 0.31795 0.50123 0.50418 0.50759 0.63403 0.63785 0.82327 0.82716 0.83136 0.99434 0.99858 1.16147 1.16755 1.32556 1.32979 1.49311 1.49695 1.65932 1.66276 1.84911 1.85329 2.06236 2.06612 2.19015 2.19497 2.3344 2.33851 2.47599 2.47925 2.62866 2.63225 2.81951 2.82293 2.83086 2.9838 2.9872 3.15546 3.15991 3.30541 3.31 3.44069 3.44469 3.58489 3.58864 3.75822 3.76236 4.09139 4.09503 4.34013 4.3439 4.49511 4.4996 4.62293 4.62815 4.81435 4.81731 
26 0.16305 0.32067 0.50706 0.64154 0.82959 1.00113 1.1715 1.50029 1.66318 1.85599 2.0677 2.34116 2.48104 2.63454 2.82758 2.99041 3.16299 3.31318 3.44876 3.59214 3.76561 4.09727 4.34466 4.50232 4.63109 4.8184 
19 0.1583 0.31511 0.50064 0.6352 0.82589 0.99463 2.06103 2.33367 2.47649 2.62865 2.81985 2.98439 3.1559 3.58593 3.7593 4.09 4.33804 4.49656 4.81235 
36 0.16512 0.17115 0.3226 0.50815 0.51235 0.64138 0.83094 0.83557 1.00038 1.00546 1.17205 1.33466 1.5012 1.50612 1.66516 1.85549 1.8609 2.06891 2.19771 2.34097 2.48349 2.63618 2.8264 2.83382 2.99122 3.16494 3.31503 3.44825 3.59205 3.76725 4.09726 4.34502 4.50425 4.63221 4.8202 4.82479 
59 0.15587 0.16057 0.1665 0.31293 0.31742 0.49924 0.50334 0.50806 0.63312 0.63764 0.82091 0.82556 0.83041 0.99226 0.9983 1.15922 1.16598 1.32349 1.32862 1.49081 1.49561 1.65743 1.66323 1.84724 1.85287 2.06051 2.06585 2.18885 2.33266 2.33845 2.47416 2.47917 2.62767 2.63158 2.81778 2.82191 2.82924 2.98188 2.98623 3.15347 3.15842 3.30304 3.30902 3.43879 3.44423 3.58317 3.58855 3.75662 3.76136 4.08953 4.0949 4.33819 4.34418 4.49353 4.49849 4.62081 4.62645 4.81246 4.81638 
36 0.17044 0.32585 0.33232 0.51147 0.51678 0.647 0.83413 0.83945 1.00544 1.01337 1.17652 1.33939 1.50471 1.51143 1.67173 1.86129 2.0744 2.20477 2.34685 2.35567 2.48889 2.63976 2.83156 2.83927 2.99675 3.16783 3.31821 3.45363 3.59837 3.77077 4.10264 4.3513 4.50803 4.63479 4.82408 4.82919 
67 0.15834 0.16167 0.16704 0.31478 0.31842 0.32208 0.50153 0.5044 0.50807 0.63459 0.6385 0.82417 0.82771 0.83231 0.99465 1.00006 1.16086 1.16651 1.17173 1.32494 1.33024 1.33477 1.49522 1.49824 1.6587 1.66192 1.84963 1.85392 2.06268 2.06646 2.18918 2.19468 2.33506 2.33894 2.47535 2.47905 2.48433 2.62972 2.63271 2.81944 2.82288 2.82696 2.98299 2.98718 3.15583 3.15978 3.16368 3.30475 3.31 3.3138 3.44083 3.44539 3.58515 3.58849 3.75836 3.76243 3.76593 4.09176 4.09559 4.3403 4.34405 4.49533 4.49977 4.62078 4.62722 4.8147 4.8173 
27 0.17449 0.33039 0.51679 0.65173 0.83938 1.01307 1.18224 1.3431 1.51062 1.67429 1.86572 2.0778 2.35119 2.49246 2.64385 2.83693 2.99925 3.17203 3.32328 3.45997 3.60088 3.77499 4.10524 4.35276 4.51183 4.64246 4.82929 
58 0.16919 0.17282 0.32389 0.32748 0.3375 0.51207 0.51522 0.64539 0.64871 0.8345 0.83731 1.00257 1.00782 1.01372 1.16882 1.17562 1.33241 1.3391 1.50457 1.50768 1.66811 1.67288 1.85816 1.86245 1.86696 2.07207 2.07635 2.19925 2.20706 2.34429 2.34786 2.35706 2.48679 2.64026 2.83038 2.8345 2.99479 2.99943 3.1645 3.16857 3.31273 3.31916 3.45045 3.45422 3.59558 3.5996 3.77027 3.77294 4.10043 4.10384 4.34853 4.35221 4.5034 4.50802 4.63537 4.64173 4.82409 4.82867 
0 
58 0.16376 0.16664 0.31929 0.32282 0.32703 0.50763 0.51087 0.63962 0.64315 0.82962 0.83299 0.99986 1.00562 1.16838 1.17308 1.33285 1.3372 1.49962 1.50329 1.66387 1.66752 1.8546 1.86004 2.0667 2.06986 2.19552 2.20311 2.33974 2.34335 2.4815 2.48454 2.63456 2.63714 2.82545 2.82844 2.99006 2.99301 3.1608 3.1648 3.31163 3.3156 3.44544 3.44986 3.5907 3.59403 3.76471 3.7674 3.7712 4.09573 4.09896 4.34441 4.34723 4.50153 4.50459 4.63073 4.635 4.81907 4.82175 
8 0.32043 0.50556 0.82758 1.00053 1.4985 3.16202 3.76464 4.82037 
64 0.15744 0.16149 0.31341 0.31743 0.50056 0.50378 0.50756 0.63401 0.63768 0.82262 0.82652 0.83061 0.99351 0.99788 1.16074 1.16553 1.32601 1.32937 1.49287 1.49651 1.50051 1.65825 1.66249 1.84844 1.85277 1.85698 2.06176 2.06555 2.18992 2.19568 2.33389 2.3376 2.47507 2.47885 2.62869 2.6317 2.81937 2.82288 2.82884 2.98391 2.98686 3.15467 3.15898 3.16368 3.30491 3.30915 3.43947 3.44393 3.58481 3.58851 3.75824 3.76198 3.76679 4.09073 4.09498 4.33915 4.34372 4.49503 4.49866 4.62269 4.62742 4.81328 4.8164 4.82135 
59 0.16136 0.16464 0.31637 0.32027 0.50432 0.50801 0.6373 0.64058 0.82742 0.83059 0.99618 1.0018 1.1624 1.16856 1.32684 1.33115 1.33516 1.49751 1.50196 1.66137 1.66577 1.85114 1.85575 2.06439 2.06864 2.19275 2.19947 2.33628 2.34138 2.47884 2.48182 2.63212 2.635 2.82255 2.82554 2.98719 2.99101 3.15715 3.1614 3.30675 3.31153 3.3166 3.44214 3.44672 3.58771 3.59215 3.75969 3.76394 3.76736 4.09304 4.09694 4.34165 4.34587 4.49756 4.50128 4.62606 4.6301 4.81677 4.82015 
75 0.16239 0.16605 0.17029 0.31909 0.32371 0.50677 0.51018 0.51358 0.63921 0.64336 0.64866 0.82824 0.83192 0.83547 0.99905 1.00358 1.00907 1.16545 1.17185 1.33176 1.33614 1.49944 1.50283 1.50654 1.66302 1.66771 1.67365 1.85347 1.85832 1.86245 2.06647 2.07067 2.19173 2.19928 2.33896 2.34346 2.34889 2.48013 2.48409 2.48978 2.63335 2.6368 2.64762 2.82375 2.82738 2.8324 2.98806 2.99126 2.99749 3.15988 3.16437 3.16874 3.3095 3.31482 3.31927 3.44481 3.44983 3.58985 3.59438 3.59956 3.76264 3.7667 3.77028 4.09559 4.10014 4.34414 4.34832 4.49942 4.50376 4.50829 4.62351 4.63165 4.81847 4.82207 4.82555 
3 0.32721 0.51364 4.82563 
101 0.1807 0.1839 0.18762 0.19789 0.33666 0.34024 0.34321 0.34935 0.52385 0.52677 0.52982 0.5343 0.65669 0.66052 0.66416 0.6833 0.84598 0.84937 0.8527 0.85871 1.01685 1.02101 1.02471 1.03242 1.18443 1.18882 1.19269 1.34942 1.35279 1.35684 1.51638 1.51972 1.52331 1.53589 1.68118 1.68512 1.68979 1.8716 1.87551 1.87878 1.88536 2.08406 2.08747 2.09233 2.21373 2.21844 2.22955 2.35698 2.36081 2.36467 2.37054 2.49869 2.50224 2.50641 2.5298 2.65119 2.65443 2.65894 2.84228 2.84556 2.84914 2.85372 3.00661 3.00972 3.01425 3.17779 3.18164 3.18449 3.18928 3.32833 3.33219 3.33534 3.34431 3.46288 3.46706 3.4712 3.6081 3.61204 3.61647 3.62507 3.78141 3.78487 3.78765 3.79309 4.1132 4.11648 4.12128 4.36183 4.36481 4.36948 4.51763 4.52157 4.52488 4.53287 4.64702 4.65115 4.65887 4.83631 4.83911 4.84228 4.84681 
25 0.16469 0.32187 0.50762 0.64063 0.83067 1.00017 1.16872 1.50112 1.66429 1.85447 2.06778 2.19735 2.33968 2.48225 2.63556 2.82629 2.99046 3.44704 3.59099 3.76692 4.09613 4.34445 4.50329 4.63052 4.81986 
59 0.16137 0.16507 0.3161 0.32081 0.50479 0.50848 0.63649 0.64152 0.82693 0.83026 0.99636 1.00147 1.16233 1.16953 1.32618 1.33139 1.33594 1.49794 1.50322 1.66097 1.66867 1.85054 1.85574 2.0638 2.06862 2.19089 2.19784 2.33618 2.3418 2.35064 2.47723 2.48138 2.48741 2.63186 2.63677 2.82273 2.8269 2.98715 2.99594 3.15736 3.16267 3.30587 3.31226 3.44231 3.44792 3.58688 3.59209 3.75952 3.76463 4.09284 4.09712 4.3415 4.34852 4.49653 4.50188 4.62378 4.63115 4.81716 4.82251 
95 0.15085 0.15513 0.15781 0.30733 0.31086 0.3141 0.31943 0.49365 0.49812 0.5004 0.50435 0.62579 0.63046 0.63375 0.81628 0.81994 0.82288 0.82693 0.98876 0.99215 0.99601 1.15367 1.1576 1.16176 1.1672 1.31841 1.32338 1.32638 1.48614 1.49033 1.4932 1.49712 1.64791 1.65395 1.65709 1.66404 1.84365 1.84643 1.85034 1.85641 2.05687 2.06006 2.06462 2.18231 2.18806 2.19216 2.32846 2.33165 2.33542 2.46562 2.47092 2.47428 2.62145 2.62576 2.6284 2.81195 2.81644 2.8191 2.82383 2.97594 2.98098 2.98347 3.14867 3.15188 3.15563 3.15975 3.29784 3.30228 3.30593 3.43106 3.43614 3.43997 3.44526 3.57769 3.58214 3.58551 3.75221 3.75619 3.75896 4.08577 4.08863 4.09237 4.33485 4.33723 4.3419 4.48906 4.49276 4.49563 4.61328 4.61923 4.62305 4.8078 4.81097 4.81357 4.81781 
10 0.51566 2.08418 2.49075 2.64132 3.45425 3.77242 4.10718 4.35636 4.5143 4.63709 
72 0.15373 0.15843 0.16492 0.31012 0.31386 0.31989 0.49647 0.50135 0.50511 0.62921 0.63382 0.63964 0.81925 0.82302 0.82672 0.99193 0.99633 1.00226 1.15629 1.16081 1.32179 1.32945 1.48906 1.49338 1.4973 1.65016 1.65726 1.66408 1.84702 1.85091 1.85717 2.06036 2.06589 2.18528 2.19517 2.33171 2.33531 2.4672 2.47356 2.47947 2.62359 2.62852 2.63315 2.81509 2.81972 2.82441 2.97901 2.98487 3.15195 3.15552 3.16021 3.30097 3.30556 3.31086 3.43298 3.43918 3.44523 3.58077 3.58558 3.75553 3.76196 4.0893 4.09428 4.33833 4.34179 4.49237 4.4986 4.61628 4.62471 4.81116 4.81474 4.82051 
63 0.14778 0.15227 0.30418 0.30836 0.31395 0.49033 0.49467 0.4993 0.62351 0.62784 0.81319 0.81785 0.98469 0.98959 1.15055 1.15621 1.31462 1.32022 1.4831 1.48801 1.49354 1.64712 1.65247 1.83941 1.84358 2.05262 2.05626 2.17876 2.18535 2.32468 2.32861 2.46395 2.4692 2.61865 2.62288 2.80848 2.81283 2.81944 2.97249 2.97751 3.14491 3.14927 3.15376 3.29438 3.30004 3.42984 3.43494 3.57423 3.57847 3.74804 3.75247 3.75584 4.08166 4.08524 4.33041 4.33361 4.48522 4.49 4.60956 4.61817 4.80395 4.80708 4.81123 
40 0.17198 0.17723 0.32843 0.33338 0.51517 0.52016 0.64929 0.83767 0.84503 1.00908 1.17763 1.34081 1.34973 1.50835 1.6718 1.86323 1.86979 2.07523 2.20443 2.34868 2.49049 2.50446 2.64291 2.83328 2.83947 2.99741 3.17056 3.32172 3.456 3.60053 3.609 3.77393 4.10348 4.11192 4.35127 4.35771 4.51055 4.63737 4.82728 4.83202 
0 
0 
140 0.14372 0.14709 0.14976 0.15218 0.15554 0.29981 0.30325 0.30606 0.30873 0.31159 0.48653 0.49006 0.49267 0.49496 0.49745 0.50203 0.61843 0.6221 0.62495 0.62794 0.63081 0.80904 0.81234 0.81529 0.81749 0.82046 0.98178 0.98432 0.98753 0.99045 0.99496 1.14591 1.14965 1.1531 1.15635 1.15989 1.3108 1.31406 1.31766 1.32037 1.32367 1.47887 1.48252 1.48551 1.48794 1.49107 1.64014 1.64611 1.64931 1.65222 1.65648 1.83648 1.83881 1.84164 1.84433 1.84735 2.04973 2.05208 2.05462 2.05812 2.17494 2.17912 2.18264 2.18717 2.32136 2.32403 2.32669 2.3297 2.33445 2.45683 2.46243 2.46581 2.46844 2.47162 2.47903 2.61338 2.6176 2.6203 2.62262 2.62824 2.80494 2.80859 2.81117 2.81358 2.8166 2.82087 2.96851 2.97217 2.97538 2.97797 2.98268 3.14135 3.14423 3.14695 3.14955 3.15207 3.15805 3.29053 3.29373 3.29703 3.29984 3.30262 3.4232 3.42879 3.43148 3.43447 3.43767 3.57053 3.57409 3.57669 3.57978 3.58435 3.74525 3.74793 3.75073 3.75304 3.75582 4.07869 4.08109 4.08366 4.08736 4.32757 4.32964 4.33202 4.336 4.48168 4.48452 4.4878 4.49009 4.49371 4.60573 4.61062 4.6147 4.61762 4.62259 4.80089 4.80355 4.80566 4.80805 4.81092 
65 0.17259 0.17642 0.32859 0.33243 0.33919 0.51611 0.52013 0.64849 0.65304 0.83799 0.84123 0.84609 1.00855 1.01311 1.02296 1.17442 1.17992 1.34172 1.34618 1.50911 1.51258 1.67261 1.67796 1.86354 1.86927 2.07539 2.07947 2.20243 2.20813 2.34781 2.3528 2.36113 2.49025 2.49465 2.50971 2.64345 2.64741 2.83422 2.83789 2.84361 2.9989 3.00402 3.16914 3.17334 3.17942 3.32124 3.32451 3.45403 3.45844 3.59909 3.6041 3.77367 3.77721 3.78531 4.10438 4.10894 4.35296 4.35768 4.51113 4.51501 4.63504 4.63983 4.82785 4.83138 4.83581 
4 1.67317 2.64444 4.1052 4.35292 
74 0.1662 0.1698 0.32128 0.32508 0.32963 0.50887 0.5127 0.51656 0.64238 0.64617 0.65115 0.83105 0.83414 0.83815 1.0004 1.00586 1.16801 1.17447 1.17997 1.33521 1.33979 1.50221 1.50593 1.52103 1.66551 1.671 1.85574 1.8609 1.86586 2.06879 2.0735 2.09879 2.19899 2.20683 2.34114 2.34642 2.35182 2.48386 2.48777 2.49338 2.63678 2.64022 2.82784 2.83154 2.83581 2.99254 2.9974 3.16253 3.16647 3.17054 3.31481 3.31858 3.44781 3.45225 3.45878 3.59201 3.59691 3.60559 3.76559 3.76982 3.77669 4.09802 4.10245 4.12565 4.3466 4.35152 4.50209 4.50651 4.51044 4.6293 4.63567 4.8217 4.82523 4.82961 
32 0.17023 0.32679 0.5138 0.64736 0.83524 0.84033 1.00667 1.01378 1.17684 1.33969 1.50642 1.67105 1.86159 2.0735 2.20526 2.34605 2.35608 2.48785 2.64043 2.83347 2.99608 3.16884 3.31996 3.45419 3.59775 3.77128 4.10179 4.34958 4.50753 4.64225 4.82549 4.83615 
1 4.34511 
37 0.17638 0.18312 0.33262 0.33787 0.51922 0.52451 0.65358 0.84201 0.84858 1.0146 1.18188 1.34621 1.51194 1.51853 1.67563 1.69144 1.86574 1.87127 2.0791 2.213 2.35362 2.49558 2.64621 2.8373 2.86049 3.00244 3.17462 3.32523 3.45915 3.60404 3.77775 4.10814 4.12159 4.35575 4.51538 4.83145 4.83793 
62 0.15079 0.15659 0.30779 0.31234 0.49347 0.49932 0.50375 0.62635 0.63145 0.63594 0.8166 0.82214 0.8284 0.98908 0.9947 1.15424 1.16002 1.31842 1.3246 1.48614 1.49214 1.49762 1.64779 1.65515 1.66079 1.84389 1.84864 2.05709 2.06157 2.1822 2.1888 2.329 2.33353 2.46609 2.47232 2.62182 2.62683 2.81193 2.81738 2.97587 2.98224 3.14908 3.15397 3.29789 3.304 3.43089 3.43677 3.44187 3.57769 3.58282 3.75232 3.75753 4.0861 4.09049 4.33497 4.33914 4.48948 4.49487 4.61315 4.62114 4.80821 4.81164 
20 0.16338 0.32049 0.50562 0.82907 0.99984 1.17114 1.33185 1.49919 1.66446 2.48181 2.63539 2.82455 2.98906 3.16267 3.31476 3.4482 3.59266 3.76572 4.63246 4.81961 
1 4.33432 
86 0.17205 0.17571 0.18007 0.3274 0.33164 0.33521 0.34245 0.5156 0.51903 0.52222 0.53221 0.64796 0.65233 0.66004 0.83742 0.84064 0.84474 0.86363 1.00707 1.01177 1.01754 1.03079 1.17412 1.18243 1.19622 1.34069 1.34581 1.35814 1.50759 1.51118 1.51499 1.52736 1.67214 1.67804 1.68362 1.86165 1.86635 1.87017 1.87852 2.07478 2.07986 2.0994 2.20516 2.213 2.34778 2.35303 2.35934 2.48998 2.49486 2.50238 2.64361 2.64757 2.83412 2.83863 2.84282 2.99831 3.00366 3.16788 3.17313 3.17788 3.31909 3.32372 3.33258 3.45342 3.45873 3.46415 3.59874 3.60544 3.61889 3.77125 3.7756 3.78118 4.10395 4.1093 4.12039 4.35233 4.35709 4.36465 4.50803 4.51228 4.51734 4.63884 4.64707 4.828 4.83182 4.8361 
0 
29 0.16277 0.31882 0.50507 0.64009 0.82865 1.0016 1.16806 1.33142 1.49851 1.6621 1.85403 2.06655 2.19682 2.33937 2.481 2.6335 2.82369 2.98831 3.16113 3.31239 3.44715 3.59049 3.76379 4.09594 4.3437 4.50068 4.62971 4.81697 4.82155 
55 0.16218 0.16611 0.31731 0.32171 0.50523 0.50988 0.63808 0.64213 0.82842 0.83577 0.99689 1.00186 1.16344 1.16821 1.32883 1.33226 1.49874 1.50515 1.66209 1.66865 1.85121 1.8562 2.06459 2.07076 2.19322 2.1988 2.33691 2.34124 2.47987 2.48539 2.63249 2.6359 2.82354 2.82951 2.9882 3.15805 3.16222 3.30795 3.31244 3.44273 3.44793 3.58843 3.59344 3.76105 3.76521 4.09343 4.0972 4.3422 4.34644 4.49789 4.50184 4.62786 4.63549 4.81713 4.82051 
0 
27 0.16508 0.32349 0.50802 0.64372 0.83047 1.00032 1.00601 1.17311 1.33551 1.50138 1.66458 1.85674 2.06916 2.34244 2.48424 2.63664 2.8284 2.99115 3.16433 3.31501 3.45008 3.59445 3.76726 4.09825 4.34543 4.50423 4.82111 
52 0.16503 0.1701 0.32197 0.3256 0.50823 0.5127 0.64074 0.6452 0.83024 0.83375 0.99992 1.00525 1.17076 1.17598 1.3336 1.33871 1.5008 1.50545 1.66478 1.67182 1.85487 1.85969 2.06795 2.07374 2.19831 2.34042 2.34618 2.48308 2.49009 2.63532 2.63958 2.82645 2.83108 2.99085 3.16249 3.16585 3.31403 3.31816 3.44828 3.45475 3.59162 3.59708 3.76583 3.76977 4.09657 4.10241 4.34492 4.50308 4.50811 4.63122 4.81993 4.82443 
101 0.14985 0.1536 0.1567 0.16205 0.3063 0.30958 0.31315 0.3164 0.49251 0.49641 0.49913 0.50202 0.62513 0.62903 0.63252 0.63611 0.81514 0.81844 0.82174 0.82433 0.98791 0.99085 0.99472 0.99925 1.15245 1.15616 1.16071 1.16572 1.31728 1.3214 1.32488 1.48498 1.48861 1.49181 1.49494 1.6467 1.65245 1.65586 1.66087 1.84267 1.84556 1.84907 1.85359 2.05591 2.05918 2.06245 2.18128 2.18645 2.19231 2.32755 2.33061 2.33405 2.46378 2.46906 2.47272 2.47617 2.62005 2.62407 2.62734 2.81107 2.81526 2.81814 2.82365 2.97489 2.97922 2.9824 3.14769 3.15086 3.1546 3.15763 3.2969 3.30086 3.30477 3.30931 3.4297 3.43495 3.43872 3.44281 3.57676 3.58085 3.58423 3.58987 3.75137 3.75559 3.75824 4.08487 4.08779 4.09111 4.33388 4.33632 4.34014 4.48804 4.4915 4.4948 4.6122 4.61803 4.62234 4.80698 4.80997 4.81258 4.81838 
28 0.16713 0.32411 0.51094 0.64399 0.83295 1.00569 1.17439 1.33753 1.50439 1.66629 1.86043 2.06984 2.20423 2.34422 2.48368 2.63645 2.82876 2.99199 3.16588 3.31591 3.45222 3.59461 3.76807 4.0998 4.34654 4.50543 4.63525 4.8219 
0 
57 0.1563 0.16122 0.3126 0.31783 0.49903 0.50315 0.5076 0.63279 0.63786 0.82154 0.82646 0.9929 0.99871 1.15907 1.16545 1.32307 1.32879 1.49179 1.49704 1.65685 1.66242 1.84757 1.85307 2.06084 2.06635 2.18733 2.19696 2.33289 2.33857 2.47315 2.4784 2.62713 2.63147 2.81685 2.82195 2.98115 2.98621 3.15343 3.15906 3.30281 3.30893 3.43878 3.44452 3.58311 3.58893 3.7562 3.76166 4.08987 4.09647 4.33848 4.3455 4.49334 4.4989 4.61885 4.62669 4.81215 4.81605 
17 0.16509 0.32148 0.50705 0.8284 1.00241 1.16995 1.49844 1.66201 1.85597 2.63311 2.98863 3.16286 3.31241 3.76472 4.34217 4.50157 4.81732 
27 0.17128 0.32818 0.51474 0.64837 0.83712 1.00894 1.17937 1.34204 1.50733 1.67254 1.86416 2.07516 2.34952 2.49079 2.64203 2.83341 2.99956 3.1698 3.32067 3.45489 3.59961 3.77291 4.10424 4.35098 4.50948 4.64263 4.82641 
24 0.17215 0.32855 0.51351 0.64863 0.83608 1.34382 1.50649 1.86536 2.07448 2.34846 2.49044 2.64124 2.83326 2.99649 3.17096 3.32257 3.45662 3.59892 3.77225 4.10387 4.35096 4.50961 4.64176 4.82567 
32 0.17148 0.32809 0.51514 0.52176 0.64894 0.83673 0.84187 1.00856 1.17889 1.34079 1.50786 1.6708 1.8613 1.86718 2.074 2.20568 2.34729 2.4891 2.64216 2.83305 2.99694 3.16994 3.32088 3.45482 3.59791 3.77303 4.10273 4.35074 4.50982 4.63809 4.82643 4.83191 
46 0.16808 0.32451 0.33274 0.51085 0.51769 0.6429 0.64807 0.83055 0.83559 1.00151 1.00954 1.16828 1.17593 1.33638 1.50065 1.50898 1.6675 1.67473 1.8575 1.86277 2.06936 2.07398 2.19707 2.20563 2.34192 2.34698 2.48452 2.4923 2.63822 2.82884 2.83609 2.99318 3.16291 3.16831 3.31682 3.44973 3.45592 3.59372 3.76826 3.77183 4.09925 4.34749 4.50603 4.6302 4.6359 4.82244 
57 0.15365 0.15844 0.31031 0.31487 0.49614 0.50063 0.62944 0.63347 0.63945 0.81855 0.82347 0.99061 0.99645 1.15677 1.16294 1.32078 1.32623 1.4882 1.49354 1.65037 1.65662 1.8455 1.85062 2.05872 2.06303 2.18431 2.19042 2.33079 2.33562 2.46921 2.47446 2.62467 2.62879 2.81435 2.81903 2.97849 2.9836 3.15103 3.15609 3.30049 3.30598 3.43602 3.44042 3.58026 3.58452 3.75409 3.75903 4.08776 4.09235 4.33651 4.34095 4.49136 4.49641 4.61479 4.6227 4.80995 4.81339 
4 0.16769 0.51168 0.834 4.82578 
15 0.16643 0.32327 0.50862 0.83036 1.00274 1.33625 1.50065 1.66691 1.85948 2.63681 2.8307 3.31577 3.76701 4.34557 4.82052 
25 0.16419 0.32046 0.50585 0.64082 0.82875 1.00116 1.33222 1.49821 1.66464 1.85358 2.06766 2.34016 2.48125 2.63412 2.82467 2.98952 3.16239 3.31242 3.44588 3.59012 3.76542 4.09703 4.3439 4.50308 4.81888 
90 0.14767 0.15191 0.15512 0.30383 0.30747 0.31126 0.31512 0.49037 0.49495 0.49777 0.50085 0.62254 0.627 0.63066 0.63465 0.81308 0.81676 0.82008 0.82374 0.98557 0.98878 0.99301 1.14992 1.15397 1.15915 1.3148 1.3194 1.32308 1.48293 1.48717 1.49047 1.49477 1.64404 1.65111 1.65403 1.84027 1.84306 1.84739 2.05353 2.05651 2.0615 2.17886 2.18484 2.19161 2.32514 2.32827 2.33238 2.46072 2.46713 2.47082 2.47577 2.6174 2.622 2.62519 2.80866 2.81302 2.81633 2.97245 2.97724 2.98044 3.14524 3.14859 3.15284 3.29449 3.29867 3.30295 3.4269 3.43303 3.43688 3.44162 3.57436 3.57864 3.58276 3.74902 3.75271 3.7562 4.08247 4.0853 4.33154 4.33384 4.48561 4.48908 4.4927 4.60975 4.6167 4.62126 4.80458 4.80765 4.81048 4.81528 
42 0.15359 0.15822 0.31016 0.49672 0.50084 0.63052 0.81867 0.82386 0.99017 1.15675 1.32064 1.32656 1.4885 1.4939 1.65567 1.84485 2.05801 2.18568 2.33032 2.4726 2.62502 2.62918 2.81537 2.81948 2.97931 2.98381 3.1511 3.15832 3.30041 3.30664 3.43704 3.58081 3.75372 3.75895 4.08705 4.3358 4.49096 4.49605 4.61547 4.62563 4.80976 4.81421 
58 0.15465 0.1598 0.31126 0.316 0.49702 0.50196 0.6299 0.63444 0.63991 0.82019 0.82512 0.99175 0.99847 1.15771 1.16437 1.32185 1.32813 1.48994 1.49509 1.65122 1.65797 1.84662 1.85206 2.05985 2.0654 2.18568 2.19207 2.33189 2.3373 2.46983 2.47565 2.62563 2.63051 2.81555 2.82025 2.97948 2.98488 3.15207 3.1574 3.30154 3.30815 3.43314 3.43884 3.44458 3.58135 3.58617 3.75519 3.76062 4.08888 4.09367 4.33771 4.34184 4.49244 4.49791 4.61638 4.62465 4.8112 4.8147 
28 0.15357 0.30866 0.49652 0.62949 0.81856 0.98836 1.15588 1.32071 1.4896 1.65572 1.84298 2.05625 2.1874 2.32853 2.47307 2.62428 2.81434 2.97917 3.14911 3.29957 3.43556 3.57997 3.75183 4.08532 4.33396 4.48914 4.62114 4.80789 
65 0.15304 0.15763 0.30988 0.31525 0.49554 0.50002 0.50487 0.6294 0.63437 0.81792 0.82246 0.82608 0.98968 0.99568 1.1561 1.16338 1.32 1.32594 1.33066 1.48762 1.49239 1.49837 1.65421 1.65844 1.84471 1.84992 1.85438 2.05794 2.06203 2.18386 2.19123 2.33007 2.3347 2.47095 2.47525 2.62443 2.62867 2.81371 2.81847 2.82498 2.978 2.98321 3.15032 3.15596 3.29984 3.30621 3.31014 3.43622 3.44188 3.57974 3.58433 3.59247 3.75315 3.75848 4.08704 4.09123 4.33581 4.33949 4.49059 4.49561 4.61449 4.62289 4.80922 4.81273 4.81852 
13 0.17143 0.32541 0.51044 0.8324 1.00684 1.33672 1.50278 2.82911 2.99564 3.16618 3.3177 4.50805 4.82179 
120 0.17661 0.17988 0.18249 0.18621 0.33295 0.33605 0.3388 0.3417 0.35276 0.51938 0.52276 0.52508 0.52773 0.53225 0.6535 0.65623 0.65894 0.6626 0.8418 0.84526 0.84757 0.85083 0.86181 1.01316 1.01684 1.01991 1.02408 1.18041 1.18446 1.18791 1.1916 1.34396 1.3481 1.35094 1.35412 1.51194 1.51551 1.51803 1.52137 1.67742 1.68033 1.68361 1.68821 1.86854 1.87167 1.87442 1.87747 1.88651 2.08112 2.084 2.08699 2.09678 2.20809 2.2124 2.21721 2.35386 2.35677 2.35984 2.36397 2.37005 2.49438 2.49743 2.49996 2.50369 2.64747 2.65055 2.65286 2.65834 2.83854 2.84137 2.84368 2.84695 2.85133 3.0022 3.00571 3.00835 3.01257 3.1741 3.17695 3.17963 3.18222 3.18646 3.32392 3.32771 3.33042 3.33341 3.45957 3.46261 3.46565 3.47012 3.60358 3.60677 3.60979 3.61346 3.62268 3.77735 3.78067 3.78303 3.7857 3.79112 4.11006 4.11256 4.1155 4.12301 4.35895 4.36114 4.36444 4.37386 4.51417 4.518 4.52032 4.52404 4.64202 4.64601 4.64971 4.83278 4.83539 4.83772 4.84062 4.84596 
35 0.16508 0.32149 0.32704 0.50825 0.51371 0.6413 0.64641 0.83126 1.00299 1.1729 1.33418 1.50176 1.66515 1.85713 2.06854 2.20067 2.34031 2.34736 2.48252 2.49061 2.63567 2.82702 2.83362 2.99036 3.16361 3.31419 3.449 3.59194 3.76635 4.09677 4.34477 4.50328 4.6319 4.81991 4.8246 
32 0.1689 0.32509 0.51178 0.51727 0.64577 0.83488 1.00524 1.17369 1.17909 1.33932 1.50535 1.66872 1.86151 2.07295 2.20232 2.34616 2.35661 2.48682 2.6397 2.83216 2.83864 2.99505 3.16779 3.31804 3.45267 3.59747 3.77047 4.10161 4.34858 4.50742 4.63785 4.82465 
30 0.16322 0.31971 0.50604 0.639 0.82883 1.00077 1.16784 1.33184 1.49957 1.6622 1.85444 2.06541 2.19515 2.33795 2.48062 2.63295 2.82396 2.8297 2.98872 3.16058 3.31225 3.44591 3.58874 3.764 4.09412 4.34203 4.501 4.62831 4.81723 4.82286 
0 
2 0.82711 1.49886 
15 0.16505 0.51007 0.64261 1.6661 2.06853 2.34133 2.48251 2.63606 2.99114 3.44886 3.59268 3.76669 4.09782 4.34489 4.50338 
19 0.17265 0.33006 0.51738 0.65183 0.83788 1.01233 1.34284 1.50908 1.67292 1.86646 2.0757 2.6435 3.17249 3.32208 3.60188 3.77521 4.10412 4.35209 4.83073 
0 
82 0.18135 0.18498 0.19058 0.33672 0.34085 0.34553 0.5245 0.52793 0.53227 0.65703 0.66108 0.667 0.84668 0.85004 0.85435 1.01699 1.02183 1.02924 1.18569 1.19039 1.20176 1.35013 1.3541 1.36285 1.51709 1.52062 1.52721 1.68149 1.68614 1.69805 1.87158 1.87587 1.87973 2.08428 2.08815 2.09814 2.21425 2.22018 2.35696 2.36215 2.36889 2.49907 2.50353 2.51052 2.65174 2.65499 2.6639 2.84302 2.84699 2.85127 3.00715 3.01118 3.02735 3.17819 3.18187 3.18603 3.32968 3.33301 3.34115 3.46316 3.46707 3.47329 3.60841 3.61309 3.61952 3.78246 3.78544 3.79095 4.11322 4.11692 4.12562 4.36153 4.3653 4.37434 4.51944 4.52267 4.52837 4.64764 4.65303 4.83666 4.84022 4.84409 
20 0.17015 0.32445 0.51147 0.64417 0.83251 1.00775 1.33801 1.50242 2.06942 2.34426 2.6363 2.99254 3.31588 3.59388 3.76809 4.09986 4.34644 4.50454 4.63558 4.82416 
41 0.16591 0.17167 0.32269 0.50939 0.5144 0.64284 0.65064 0.83212 1.00591 1.17062 1.33525 1.50233 1.66598 1.67389 1.85655 1.86184 2.06896 2.19795 2.34125 2.34679 2.48367 2.63677 2.82738 2.8334 2.99155 3.16414 3.16852 3.31582 3.44997 3.59264 3.59852 3.76705 3.77008 4.09769 4.34566 4.35343 4.50434 4.50963 4.6318 4.82103 4.82577 
94 0.15818 0.16169 0.16433 0.31482 0.3184 0.32131 0.50074 0.50441 0.50728 0.51085 0.6342 0.63759 0.64032 0.82316 0.8268 0.82915 0.83273 0.99475 0.99821 1.00101 1.00503 1.16082 1.16499 1.16886 1.17483 1.32489 1.33003 1.3333 1.49295 1.49707 1.49989 1.50365 1.65526 1.66055 1.66344 1.67022 1.84953 1.85245 1.85544 1.85914 2.0628 2.0659 2.18906 2.19416 2.3349 2.3381 2.34159 2.34714 2.47459 2.47879 2.4813 2.48731 2.62986 2.63291 2.63581 2.81909 2.8229 2.82527 2.82952 2.98274 2.98746 2.9911 3.15557 3.15913 3.16197 3.30455 3.30958 3.31243 3.44075 3.44438 3.44727 3.58503 3.58835 3.59173 3.75832 3.76252 3.76492 3.77172 4.09178 4.09465 4.10151 4.34055 4.3429 4.34819 4.49561 4.49994 4.50244 4.61963 4.62595 4.62938 4.81431 4.81709 4.8197 4.8231 
32 0.15831 0.31415 0.50069 0.63423 0.82383 0.99546 1.16159 1.32596 1.49411 1.65839 1.84805 1.85365 2.06146 2.18996 2.33377 2.47542 2.62874 2.81911 2.82594 2.98345 3.15559 3.30609 3.44082 3.58435 3.59319 3.75871 4.08975 4.33754 4.49581 4.62401 4.8127 4.81928 
63 0.16693 0.17042 0.32408 0.32754 0.51094 0.51438 0.52007 0.64307 0.64723 0.83342 0.83657 0.84095 1.00277 1.00686 1.0121 1.17346 1.17817 1.33616 1.34097 1.50392 1.50771 1.66789 1.6728 1.85825 1.86188 1.87209 2.07049 2.07509 2.20052 2.20771 2.34231 2.34638 2.35249 2.48495 2.48948 2.6377 2.64102 2.82938 2.83398 2.99316 2.99853 3.16601 3.1698 3.31551 3.31914 3.45051 3.45426 3.59368 3.59853 3.76747 3.77091 3.77852 4.09914 4.10309 4.34756 4.35191 4.505 4.50787 4.63288 4.63816 4.82308 4.82673 4.83415 
64 0.17089 0.17632 0.32635 0.33004 0.51403 0.51865 0.64578 0.64946 0.65612 0.83641 0.84063 1.00512 1.0094 1.01447 1.17161 1.17748 1.18208 1.33771 1.34101 1.35074 1.50625 1.51136 1.66985 1.67426 1.86122 1.86598 2.07293 2.07777 2.20199 2.20764 2.34566 2.35037 2.35857 2.4879 2.49221 2.64132 2.64483 2.83217 2.83682 2.99593 3.00095 3.16727 3.17075 3.17622 3.31735 3.32114 3.3351 3.45128 3.45541 3.59706 3.6011 3.60886 3.77175 3.77522 4.10186 4.10595 4.35041 4.35573 4.50896 4.51233 4.63566 4.64021 4.82536 4.83047 
35 0.16099 0.31725 0.32138 0.50348 0.50838 0.63726 0.82501 0.82867 0.99559 1.00101 1.16192 1.32971 1.49519 1.49885 1.66018 1.84992 1.85643 2.06426 2.19371 2.33565 2.47864 2.63171 2.82261 2.98628 3.1587 3.30997 3.44264 3.58672 3.76182 4.09227 4.34085 4.49887 4.62709 4.81585 4.82171 
53 0.16955 0.17636 0.32599 0.3328 0.51191 0.51601 0.64565 0.65165 0.83452 0.83904 1.00656 1.0129 1.17421 1.17914 1.33707 1.34512 1.5052 1.50994 1.66913 1.67749 1.86022 1.86494 2.07211 2.08009 2.20134 2.34489 2.3512 2.48633 2.49322 2.63981 2.65536 2.83015 2.83533 2.99445 3.16748 3.17314 3.31758 3.32396 3.45168 3.45707 3.59567 3.60143 3.77096 3.78171 4.10092 4.11324 4.34876 4.36343 4.50723 4.5137 4.63515 4.82412 4.82893 
8 0.17442 0.3302 0.64881 0.84038 2.07539 2.34931 2.83474 4.83015 
19 0.16625 0.32319 0.51018 0.83352 1.50649 1.66728 1.85781 2.07304 2.34686 2.48481 2.63716 2.82956 2.99276 3.31816 3.59621 3.7692 4.34798 4.50589 4.82115 
111 0.16223 0.16527 0.16772 0.17158 0.31847 0.32121 0.32393 0.32639 0.50456 0.50826 0.5104 0.51289 0.63781 0.64089 0.6436 0.64634 0.82784 0.83102 0.83316 0.83643 0.99889 1.00171 1.00499 1.00978 1.16397 1.16733 1.17112 1.17512 1.32863 1.33252 1.33509 1.33791 1.49765 1.50096 1.5033 1.50663 1.65786 1.66324 1.66602 1.66905 1.85393 1.85613 1.85906 1.86194 2.06688 2.06964 2.07223 2.19186 2.196 2.19875 2.20397 2.33935 2.34175 2.34484 2.35036 2.47801 2.48154 2.48439 2.48777 2.63337 2.63618 2.6383 2.82275 2.82581 2.82803 2.83069 2.83521 2.98674 2.99013 2.99235 2.99592 3.15943 3.16204 3.16492 3.167 3.30826 3.31189 3.31504 3.31749 3.44379 3.44684 3.44978 3.4528 3.58826 3.5916 3.594 3.59747 3.76234 3.7656 3.76806 3.7704 4.09581 4.09822 4.10091 4.14831 4.34465 4.3468 4.35 4.49989 4.5031 4.50537 4.50807 4.62276 4.62822 4.63207 4.63529 4.81807 4.8204 4.82235 4.82479 4.82851 
0 
0 
0 
41 0.17027 0.1759 0.32612 0.3305 0.51305 0.51852 0.64724 0.83494 0.83951 1.00475 1.011 1.17476 1.3393 1.50562 1.51114 1.67007 1.85982 1.86537 2.07371 2.20282 2.34581 2.35584 2.48877 2.64102 2.83192 2.8379 2.99569 3.16804 3.17281 3.31933 3.45264 3.59756 3.77135 3.77995 4.10241 4.35038 4.50778 4.51467 4.6367 4.82484 4.82991 
178 0.18212 0.18555 0.18773 0.18968 0.19242 0.19599 0.33883 0.34147 0.34397 0.34612 0.34818 0.35147 0.35847 0.5253 0.52869 0.53069 0.53267 0.53467 0.53711 0.54139 0.65879 0.66178 0.66419 0.66625 0.66878 0.67255 0.84783 0.85064 0.85315 0.855 0.85744 0.86 0.86721 1.02006 1.0225 1.02529 1.02767 1.03044 1.03496 1.18642 1.18924 1.19207 1.19468 1.19728 1.20139 1.35054 1.35424 1.35649 1.35881 1.36116 1.36593 1.51767 1.52109 1.52349 1.52556 1.52814 1.53183 1.5434 1.68316 1.6862 1.68833 1.69101 1.69436 1.70041 1.87509 1.87726 1.87993 1.88216 1.88437 1.88805 1.89412 2.08788 2.09023 2.0924 2.0951 2.09949 2.11377 2.21382 2.21797 2.22065 2.22438 2.22891 2.35992 2.36224 2.36466 2.36706 2.36981 2.37361 2.37947 2.50055 2.50358 2.50609 2.50872 2.51169 2.5161 2.65378 2.65639 2.6587 2.66058 2.66403 2.67016 2.84365 2.84699 2.8492 2.85123 2.85358 2.85615 2.86471 3.00797 3.0114 3.01374 3.0162 3.0191 3.02653 3.18065 3.18307 3.18579 3.18768 3.18987 3.1929 3.20013 3.32998 3.33311 3.3359 3.33793 3.34006 3.34358 3.46574 3.46808 3.47065 3.47292 3.47556 3.48011 3.6096 3.61254 3.61469 3.61725 3.61996 3.6236 3.63381 3.78366 3.78674 3.78907 3.79086 3.79316 3.79689 3.80473 4.11668 4.1188 4.12096 4.12346 4.12757 4.13744 4.36579 4.36761 4.36974 4.37262 4.37706 4.41645 4.52078 4.52338 4.52593 4.52776 4.53029 4.53397 4.64543 4.64984 4.65313 4.65583 4.65934 4.67038 4.83933 4.84166 4.84352 4.8455 4.84776 4.85037 4.85539 
2 0.83078 1.5022 
0 
67 0.15562 0.16049 0.16546 0.31294 0.31767 0.49842 0.50299 0.50683 0.63124 0.63562 0.63937 0.82121 0.82591 0.83037 0.99293 0.99794 1.15919 1.16438 1.32342 1.32874 1.49099 1.49541 1.49956 1.65493 1.65994 1.66734 1.84792 1.85265 2.06104 2.06561 2.18798 2.1929 2.33316 2.33795 2.47177 2.47735 2.4829 2.62657 2.63124 2.81774 2.82209 2.82697 2.98063 2.98539 3.15384 3.15882 3.16372 3.3033 3.30886 3.43833 3.44296 3.58244 3.58659 3.59248 3.75715 3.76245 4.0901 4.09488 4.33878 4.34339 4.49378 4.49889 4.62031 4.62577 4.81287 4.81658 4.82141 
13 0.17052 0.32524 0.51427 0.83551 1.00908 1.50573 1.67171 1.8581 2.83649 3.77217 4.35371 4.51361 4.82526 
43 0.16681 0.17138 0.32303 0.32818 0.50928 0.5135 0.64388 0.83161 0.83527 1.00142 1.00607 1.17094 1.33428 1.33921 1.50212 1.50753 1.66721 1.85605 1.86052 2.07102 2.19915 2.34386 2.48404 2.49118 2.6381 2.82697 2.83124 2.9929 2.99985 3.16485 3.17037 3.31466 3.31898 3.44935 3.59401 3.76803 4.09862 4.10794 4.34767 4.50511 4.63277 4.82134 4.82534 
47 0.1712 0.1768 0.32786 0.33283 0.51508 0.51907 0.64933 0.83675 0.84135 1.00925 1.01601 1.17877 1.34152 1.50776 1.51792 1.67299 1.8645 1.87179 2.07501 2.09513 2.20731 2.3475 2.35497 2.49075 2.64196 2.83341 2.8383 2.99632 3.00112 3.17035 3.17678 3.32142 3.45516 3.46042 3.59865 3.60725 3.77315 3.78211 4.10402 4.11707 4.3519 4.35883 4.51043 4.52687 4.63895 4.82624 4.83024 
1 0.83323 
4 0.50693 0.82961 1.00214 1.50092 
0 
13 0.16351 0.31996 0.50383 0.82622 0.99739 1.49682 1.66449 1.85573 2.8236 3.15957 3.76328 4.09407 4.34203 
67 0.16922 0.17267 0.17874 0.32579 0.32939 0.33741 0.5128 0.51609 0.52144 0.64567 0.64963 0.83476 0.83789 0.8419 1.00445 1.00896 1.01419 1.17497 1.17959 1.33867 1.34257 1.50553 1.5093 1.5178 1.66912 1.67348 1.85936 1.86399 1.86929 2.07272 2.07723 2.20241 2.20921 2.34469 2.349 2.35452 2.48684 2.49084 2.50001 2.6402 2.6445 2.83119 2.83576 2.99529 2.99987 3.16768 3.17102 3.3188 3.32202 3.45162 3.45547 3.59637 3.60087 3.60851 3.7704 3.77355 3.78086 4.10092 4.10463 4.34927 4.35309 4.50784 4.51113 4.63608 4.82439 4.82886 4.83564 
117 0.17011 0.17274 0.17611 0.17976 0.32508 0.32815 0.33065 0.33345 0.3379 0.51342 0.5158 0.51823 0.5208 0.52552 0.64583 0.64883 0.6519 0.65772 0.83548 0.83801 0.84072 0.84344 0.85252 1.00537 1.00924 1.012 1.01612 1.02725 1.17422 1.17836 1.18144 1.19401 1.33912 1.34209 1.34496 1.50618 1.50867 1.51152 1.51545 1.67015 1.67306 1.67641 1.68108 1.85985 1.86314 1.86572 1.86818 1.87406 2.07268 2.07551 2.07868 2.09027 2.2025 2.20569 2.21069 2.34505 2.348 2.35076 2.35386 2.35961 2.48713 2.48992 2.49335 2.49749 2.64062 2.64302 2.64581 2.65515 2.83157 2.83403 2.8376 2.84072 2.99554 2.99777 3.00155 3.1672 3.1703 3.17291 3.1764 3.31817 3.32095 3.32349 3.32801 3.45189 3.45537 3.45808 3.46264 3.59695 3.59975 3.60316 3.6076 3.77115 3.77394 3.77631 3.7806 4.10172 4.10419 4.10698 4.11194 4.12468 4.15245 4.35034 4.35296 4.35635 4.36353 4.50789 4.51047 4.51333 4.518 4.63623 4.63934 4.64373 4.82442 4.8271 4.82954 4.832 4.83649 
16 0.16676 0.5145 0.64308 0.83515 1.50595 1.86173 2.0703 2.34167 2.48787 2.63628 2.83169 2.99185 3.59274 3.76795 4.5048 4.82533 
31 0.1762 0.33237 0.51895 0.65199 0.84083 0.84702 1.01209 1.1835 1.34506 1.5116 1.6764 1.86825 2.07929 2.21381 2.35291 2.49431 2.64557 2.83798 3.00181 3.17366 3.32482 3.45991 3.60487 3.77636 3.78508 4.10765 4.3557 4.51303 4.64339 4.83071 4.83953 
6 0.50552 0.82396 0.99575 1.49464 2.06614 4.34096 
105 0.15417 0.15821 0.16087 0.16451 0.31055 0.31399 0.31727 0.32023 0.49681 0.501 0.5034 0.50626 0.6297 0.63382 0.6368 0.64041 0.8193 0.82283 0.82597 0.82856 0.99203 0.99488 0.99862 1.00553 1.15637 1.16035 1.16424 1.16795 1.32118 1.32576 1.32879 1.33233 1.48906 1.49284 1.49599 1.49891 1.65065 1.65665 1.65978 1.66312 1.84735 1.84987 1.8533 1.85778 2.06068 2.06358 2.06688 2.1852 2.19035 2.19349 2.33212 2.33506 2.33835 2.46813 2.47329 2.4767 2.47923 2.62408 2.6286 2.63141 2.81504 2.81947 2.82223 2.82553 2.97895 2.9837 2.98633 2.99074 3.15233 3.15534 3.15909 3.1626 3.30096 3.30509 3.30853 3.31196 3.4335 3.43919 3.44248 3.44544 3.58085 3.58518 3.58792 3.59379 3.75568 3.75924 3.76194 3.76451 4.08958 4.09217 4.09578 4.33855 4.34079 4.34547 4.49213 4.4956 4.49868 4.5024 4.61611 4.6217 4.62585 4.81138 4.81446 4.81694 4.82071 
39 0.17414 0.33073 0.33903 0.51647 0.52191 0.65022 0.8392 0.84449 1.01106 1.02225 1.18044 1.34284 1.50972 1.51794 1.67504 1.86584 1.87564 2.0769 2.20652 2.35037 2.35802 2.49214 2.64415 2.83668 2.99952 3.1728 3.18474 3.32362 3.45805 3.60065 3.61009 3.77538 3.78525 4.10495 4.35313 4.51159 4.64115 4.82897 4.83398 
117 0.17659 0.17913 0.18219 0.1865 0.33252 0.33545 0.33793 0.34211 0.51981 0.52218 0.52474 0.52788 0.53647 0.65291 0.65613 0.65931 0.66566 0.84153 0.84447 0.84707 0.8501 0.8648 1.01257 1.01623 1.01921 1.02386 1.18013 1.18416 1.18739 1.1936 1.34573 1.34871 1.35194 1.35975 1.51263 1.51531 1.51832 1.52367 1.67707 1.68036 1.6841 1.69336 1.86711 1.87078 1.87352 1.87708 1.88428 2.07958 2.08274 2.08639 2.09648 2.20833 2.21259 2.21728 2.35273 2.35589 2.3594 2.36385 2.37242 2.49431 2.49718 2.50064 2.50587 2.64708 2.64979 2.65348 2.66177 2.83866 2.84109 2.84428 2.84755 3.00263 3.00514 3.0091 3.024 3.17363 3.17688 3.17923 3.18263 3.19868 3.32511 3.32788 3.3305 3.33644 3.45906 3.46243 3.46545 3.4716 3.60358 3.60726 3.61108 3.61621 3.77756 3.78027 3.78255 3.78722 3.80115 4.10852 4.11133 4.11452 4.12233 4.35692 4.35936 4.36278 4.37015 4.51409 4.51691 4.51958 4.52366 4.64286 4.64665 4.6518 4.8317 4.83409 4.83682 4.83963 4.84545 
13 0.32539 0.51294 0.83559 1.00816 1.33878 1.50452 1.67286 1.86251 3.16734 3.31805 4.10485 4.35221 4.82314 
59 0.15299 0.15784 0.3093 0.31403 0.49552 0.50049 0.50611 0.62868 0.6337 0.81872 0.82357 0.99016 0.99571 1.156 1.16287 1.16866 1.32 1.32598 1.4883 1.49335 1.65159 1.65655 1.84487 1.84974 2.05804 2.06243 2.184 2.19037 2.33003 2.33479 2.46962 2.47493 2.62413 2.62872 2.8135 2.81868 2.97772 2.98328 3.15041 3.15571 3.29958 3.3058 3.31012 3.43527 3.44021 3.57945 3.58437 3.7534 3.75847 4.08697 4.0913 4.33594 4.33974 4.49058 4.49581 4.61482 4.62333 4.80928 4.81295 
20 0.16631 0.32458 0.51031 0.8315 1.00312 1.5023 1.66786 1.86115 2.34489 2.48628 2.63689 2.83238 2.99257 3.16754 3.31818 3.59296 3.76866 4.34774 4.50954 4.8252 
19 0.16848 0.32483 0.51233 0.64638 1.33718 1.66972 1.86141 2.35102 2.48762 2.63756 2.99568 3.1679 3.3173 3.45237 3.76812 4.09998 4.34793 4.50537 4.63717 
66 0.17003 0.17345 0.18991 0.32649 0.32987 0.33664 0.51324 0.5163 0.5199 0.64639 0.6507 0.83503 0.838 0.84206 1.00605 1.01027 1.01737 1.17419 1.17966 1.33961 1.3441 1.50635 1.51 1.67019 1.67479 1.86044 1.86549 1.871 2.07324 2.07742 2.20276 2.34604 2.35064 2.35911 2.48816 2.49319 2.64162 2.64667 2.83148 2.83539 2.84211 2.99587 3.00075 3.16846 3.17222 3.32012 3.3245 3.45307 3.45785 3.5971 3.60153 3.61145 3.77285 3.77676 4.10207 4.10592 4.13065 4.35036 4.35409 4.50938 4.5132 4.63634 4.64461 4.82543 4.82912 4.83382 
29 0.16635 0.3227 0.50918 0.64373 0.83136 1.0018 1.17158 1.33511 1.50222 1.66669 1.85611 1.8622 2.07058 2.19932 2.34195 2.48401 2.63711 2.82793 2.99174 3.16463 3.31488 3.45038 3.59274 3.76732 4.10087 4.34593 4.50479 4.6321 4.82142 
73 0.15717 0.16203 0.16748 0.314 0.31897 0.49966 0.50431 0.50744 0.63363 0.63872 0.82249 0.82702 0.83065 0.99398 0.99877 1.00206 1.16016 1.16621 1.17112 1.3241 1.32993 1.33429 1.49248 1.49742 1.50129 1.6548 1.66002 1.66467 1.84896 1.85384 1.85786 2.06183 2.06669 2.18724 2.19395 2.33419 2.33901 2.47419 2.47948 2.62868 2.63274 2.81882 2.82317 2.82879 2.98284 2.98732 3.1546 3.15997 3.1639 3.30396 3.31003 3.31431 3.43998 3.44579 3.58444 3.58884 3.59387 3.7577 3.76268 3.76706 4.0915 4.09643 4.34036 4.34783 4.4949 4.49983 4.50508 4.61752 4.62605 4.63204 4.81406 4.81737 4.82272 
30 0.17061 0.32719 0.51456 0.64739 0.83574 1.0144 1.17795 1.34102 1.50697 1.67295 1.86458 2.07342 2.20621 2.34663 2.35472 2.48873 2.64076 2.83323 2.99531 3.1687 3.3208 3.4544 3.60045 3.77156 4.1029 4.34992 4.50776 4.63539 4.82612 4.83126 
28 0.17233 0.33033 0.51603 0.64783 0.83813 1.00977 1.1795 1.34103 1.50863 1.67385 1.86266 2.07477 2.20819 2.34757 2.48872 2.64223 2.83412 2.99753 3.17032 3.32092 3.45487 3.59824 3.7731 4.10243 4.35166 4.51296 4.63872 4.82687 
100 0.17521 0.17824 0.1819 0.33072 0.33424 0.33726 0.34325 0.51828 0.52111 0.52413 0.529 0.65126 0.65483 0.65861 0.84005 0.84362 0.84704 0.85438 1.01116 1.01545 1.01941 1.03076 1.17734 1.18227 1.18618 1.20164 1.34358 1.3469 1.35037 1.36326 1.51072 1.51396 1.51743 1.52638 1.67551 1.67918 1.68349 1.86555 1.86944 1.87273 1.87841 2.07843 2.08191 2.08692 2.2058 2.21041 2.21625 2.35129 2.35487 2.35863 2.36445 2.49327 2.49657 2.50101 2.51551 2.64556 2.64874 2.65402 2.83718 2.84017 2.84374 2.85046 3.00013 3.00342 3.00757 3.17267 3.17616 3.17914 3.18466 3.32309 3.32667 3.32988 3.34476 3.45755 3.46142 3.46512 3.60245 3.60614 3.61013 3.77558 3.77886 3.78148 3.78716 4.10735 4.11066 4.115 4.35603 4.35909 4.36338 4.51236 4.51579 4.51914 4.52775 4.63878 4.64348 4.64911 4.83084 4.83362 4.83704 4.84227 
29 0.16927 0.32722 0.51214 0.64616 0.83484 1.00616 1.17784 1.33901 1.50526 1.67231 1.86181 2.07241 2.20184 2.34559 2.4871 2.6401 2.831 2.99485 3.1677 3.31842 3.45342 3.59701 3.77078 4.10075 4.3491 4.50745 4.63768 4.82392 4.83045 
60 0.16757 0.17045 0.32251 0.32661 0.51079 0.51367 0.64334 0.64734 0.83108 0.83493 1.00197 1.00733 1.16899 1.17578 1.33552 1.34013 1.50353 1.50653 1.66791 1.67247 1.85699 1.86179 2.07022 2.07391 2.19943 2.20724 2.34203 2.34686 2.48486 2.48821 2.6386 2.64109 2.82886 2.83211 2.83696 2.99369 2.99853 3.16383 3.16806 3.31552 3.31963 3.44878 3.45336 3.59329 3.59766 3.76721 3.77113 3.78005 4.09941 4.10291 4.34803 4.35164 4.5033 4.50758 4.51297 4.63242 4.63705 4.82271 4.82549 4.83022 
18 0.16394 0.32177 0.50846 0.64233 0.83118 1.00828 1.50377 1.85678 2.34336 2.48099 2.63487 2.82528 3.16293 3.31416 3.4487 3.76489 4.50188 4.8191 
28 0.15138 0.30726 0.49426 0.62732 0.81587 0.98729 1.15363 1.31925 1.48633 1.65334 1.84196 2.05515 2.18364 2.32736 2.4701 2.62231 2.81251 2.9771 3.14801 3.29838 3.43385 3.57821 3.75158 4.08412 4.33257 4.48848 4.62072 4.80671 
36 0.16601 0.1723 0.32314 0.50921 0.51286 0.64388 0.83246 1.00284 1.17203 1.33555 1.50209 1.66574 1.85772 1.8625 2.07 2.19851 2.34217 2.35084 2.48413 2.49289 2.63721 2.82778 2.83421 2.99165 3.16495 3.31576 3.44985 3.59328 3.59846 3.76753 4.09821 4.34591 4.5048 4.63247 4.82096 4.82597 
36 0.17292 0.33018 0.51668 0.52619 0.65004 0.83908 0.84866 1.01146 1.17805 1.34268 1.50937 1.67242 1.8623 1.86791 2.07578 2.20275 2.21275 2.34869 2.35988 2.4905 2.64385 2.83483 2.84175 2.99925 3.17158 3.3234 3.45703 3.59943 3.60992 3.77481 4.10446 4.35208 4.51169 4.63988 4.82845 4.83663 

178
