# Supplementary material for: Deciphering the Contribution of Oriens-Lacunosum/Moleculare (OLM) Cells to Intrinsic θ Rhythms Using Biophysical Local Field Potential (LFP) Models
Source: eNeuro. 2018 Sep 4;5(4):ENEURO.0146-18.2018. doi: 10.1523/ENEURO.0146-18.2018 (PMC6140113; doi:10.1523/ENEURO.0146-18.2018)
Supplement: Supplementary file 2 — Supplementary Code. Download supplement 2, GZ file [file sup_enu-eN-NWR-0146-18-s02.gz › LFP_microcircuit-master/BC-380-gi-0-gi_SD-0-PV12913020-dSD6.6ms-gnSD0.21-gpv-3.0-gsb0.75-csb0.21-gbs3.75-cbs0.1344-spiketimes.txt]

15915

329


78 0.14389 0.14821 0.15169 0.30009 0.30391 0.30806 0.48661 0.49143 0.49446 0.6193 0.62421 0.62856 0.80939 0.81324 0.81657 0.98174 0.98523 0.98981 1.14629 1.15071 1.1576 1.31109 1.31644 1.32137 1.47922 1.48377 1.48711 1.64053 1.648 1.83647 1.83938 1.84412 2.04973 2.0529 2.1751 2.18142 2.32134 2.32464 2.32956 2.45807 2.4647 2.46859 2.61389 2.61865 2.62193 2.80491 2.80951 2.81288 2.96871 2.97412 2.9783 3.14149 3.14489 3.14923 3.2907 3.29542 3.30011 3.42353 3.42948 3.43573 3.57057 3.57518 3.58008 3.74519 3.74927 3.75263 4.07864 4.08161 4.32763 4.33013 4.48185 4.4856 4.48911 4.60601 4.61307 4.80077 4.80395 4.80695 
86 0.14442 0.14824 0.15184 0.30051 0.30426 0.30816 0.48729 0.49135 0.49443 0.49905 0.61885 0.62343 0.62729 0.80976 0.81348 0.81702 0.82152 0.98256 0.98539 0.98999 1.14662 1.15072 1.15702 1.31154 1.31528 1.32012 1.47958 1.48378 1.48739 1.64081 1.64836 1.65225 1.83726 1.83982 1.84379 2.0505 2.0531 2.05661 2.17567 2.18136 2.32215 2.32506 2.32884 2.45744 2.46426 2.46837 2.61409 2.61874 2.62225 2.80574 2.80987 2.81315 2.96924 2.97348 2.97733 3.14208 3.14529 3.14938 3.15401 3.29121 3.29479 3.30014 3.42394 3.4304 3.43446 3.5713 3.57526 3.57892 3.74602 3.74908 3.75284 4.07947 4.08211 4.08583 4.3283 4.33055 4.33385 4.48241 4.48557 4.48979 4.60644 4.61293 4.61931 4.8017 4.8046 4.80723 
32 0.16747 0.32457 0.51194 0.64718 0.83604 1.0042 1.17247 1.33782 1.50786 1.66725 1.67676 1.85738 1.8643 2.0707 2.20277 2.34249 2.34893 2.48497 2.63837 2.82899 2.99329 3.16685 3.31893 3.45334 3.5935 3.5996 3.77067 4.09976 4.34881 4.50693 4.63385 4.82419 
0 
62 0.16687 0.17223 0.32051 0.32605 0.34557 0.50928 0.51318 0.64106 0.64749 0.8321 0.83688 1.001 1.00631 1.01305 1.16792 1.17582 1.33221 1.3386 1.50088 1.50568 1.66609 1.67275 1.85638 1.8616 1.86932 2.07059 2.07923 2.19629 2.20351 2.3421 2.34669 2.35376 2.4838 2.49067 2.6363 2.64126 2.8278 2.83293 2.99139 2.99705 3.16196 3.16683 3.17313 3.31204 3.31782 3.44842 3.45315 3.59282 3.59822 3.76786 3.77138 4.09898 4.10494 4.34658 4.35251 4.50164 4.50695 4.62807 4.63836 4.82153 4.8258 4.84237 
0 
19 0.171 0.32678 0.51346 0.83728 1.00584 1.34011 1.67326 1.86513 2.35294 2.63934 2.83407 2.99931 3.17093 3.31829 3.45431 3.59721 3.77023 4.50691 4.82746 
81 0.15411 0.15812 0.1634 0.31085 0.31453 0.31828 0.49642 0.50071 0.50469 0.62965 0.63356 0.63745 0.81956 0.82363 0.82846 0.99128 0.99583 1.00038 1.15702 1.16172 1.16733 1.32075 1.32598 1.33033 1.48919 1.49375 1.49901 1.64988 1.65671 1.66037 1.84609 1.84982 1.85393 2.05935 2.06265 2.1842 2.18995 2.19903 2.33144 2.33493 2.33957 2.46932 2.47436 2.4793 2.62513 2.62877 2.63258 2.81466 2.81891 2.82235 2.97843 2.98357 2.98913 3.15159 3.15541 3.1587 3.30066 3.30528 3.30972 3.43555 3.43943 3.444 3.58063 3.58469 3.58963 3.75454 3.75886 3.76192 4.08838 4.09163 4.33708 4.33975 4.49176 4.49619 4.49976 4.61506 4.62287 4.62699 4.81075 4.81352 4.81765 
0 
53 0.15904 0.16392 0.31562 0.31977 0.50237 0.50708 0.63591 0.64052 0.82621 0.83201 0.99533 1.0009 1.16344 1.32749 1.33265 1.49537 1.50073 1.65954 1.66454 1.84852 1.85497 2.06196 2.06777 2.19266 2.33497 2.3399 2.47716 2.48298 2.63006 2.63411 2.82133 2.82546 2.98533 2.99053 3.15769 3.16233 3.30649 3.31176 3.44184 3.44662 3.58602 3.59141 3.75989 3.76346 4.09052 4.09641 4.33929 4.34649 4.49814 4.503 4.62529 4.81469 4.82005 
88 0.14468 0.1493 0.15265 0.30116 0.30489 0.30861 0.31292 0.48755 0.49262 0.49561 0.62042 0.62524 0.62897 0.81009 0.814 0.81744 0.82285 0.98272 0.98626 0.99076 1.14716 1.15155 1.15686 1.31202 1.31765 1.32131 1.47986 1.48469 1.48807 1.64104 1.64893 1.65293 1.83747 1.84031 1.84456 2.05074 2.05398 2.05908 2.17604 2.18244 2.32238 2.32564 2.33003 2.45831 2.46511 2.46886 2.61452 2.61952 2.62255 2.80585 2.81066 2.81367 2.81907 2.96969 2.97537 2.97887 3.14264 3.14596 3.14997 3.15419 3.29173 3.29663 3.30047 3.424 3.4303 3.43467 3.5716 3.57635 3.58045 3.74617 3.75053 3.75346 4.07965 4.08258 4.08778 4.32862 4.33104 4.33678 4.4829 4.48679 4.48994 4.60696 4.61432 4.6189 4.80175 4.80491 4.80773 4.812 
47 0.17662 0.18258 0.33349 0.33902 0.51965 0.52466 0.65316 0.65905 0.84231 0.84702 1.01349 1.02425 1.18421 1.34593 1.51282 1.51784 1.6786 1.86835 1.87337 2.07913 2.08545 2.20891 2.35198 2.35888 2.49456 2.50391 2.64711 2.83777 2.84323 3.00209 3.00871 3.17495 3.18051 3.32627 3.46009 3.60447 3.61328 3.77773 3.78347 4.10856 4.11533 4.35597 4.36353 4.5147 4.64408 4.83097 4.83585 
0 
130 0.14186 0.14515 0.14787 0.15023 0.15443 0.29798 0.30156 0.30411 0.30654 0.30962 0.48482 0.48828 0.49092 0.49306 0.49602 0.6158 0.61968 0.62287 0.62548 0.62844 0.80725 0.81061 0.81344 0.81556 0.81919 0.98006 0.98241 0.98543 0.98814 1.14408 1.14795 1.15125 1.15486 1.15907 1.30905 1.31229 1.31595 1.31867 1.32227 1.47708 1.48076 1.48368 1.48601 1.48974 1.63825 1.64433 1.64751 1.65063 1.65569 1.83478 1.83701 1.83956 1.84203 1.84628 2.04802 2.05024 2.05275 2.05569 2.17317 2.1772 2.18069 2.18717 2.31967 2.3223 2.3248 2.32753 2.45482 2.46069 2.46405 2.46672 2.47048 2.61158 2.61595 2.61858 2.6208 2.80327 2.80687 2.80933 2.81149 2.81505 2.96674 2.97034 2.9736 2.97588 3.13956 3.14239 3.14482 3.1474 3.15011 3.28861 3.29176 3.29493 3.29794 3.30088 3.42145 3.42711 3.42951 3.43292 3.43623 3.5688 3.57232 3.57486 3.57786 3.74351 3.74588 3.74872 3.75095 3.75371 4.07699 4.07928 4.08168 4.08449 4.32579 4.32785 4.33002 4.33322 4.47991 4.48273 4.48597 4.48803 4.49213 4.60393 4.60855 4.61208 4.61581 4.79924 4.80183 4.80389 4.80604 4.8095 
0 
62 0.1559 0.16017 0.16692 0.31266 0.3183 0.49761 0.50191 0.50731 0.63187 0.63698 0.82082 0.82527 0.83079 0.99282 0.99796 1.15892 1.16729 1.324 1.3309 1.49056 1.49528 1.5018 1.65409 1.659 1.66568 1.84755 1.85403 2.06055 2.06892 2.18678 2.1972 2.33291 2.33881 2.47179 2.47699 2.62692 2.63111 2.81756 2.82185 2.82718 2.98022 2.98518 3.15365 3.1591 3.30337 3.30995 3.43811 3.44452 3.58306 3.58853 3.75709 3.76222 4.0897 4.33852 4.34623 4.4937 4.49905 4.61808 4.62498 4.81246 4.81662 4.82194 
58 0.16637 0.16989 0.32197 0.3258 0.50948 0.51297 0.64184 0.64614 0.83136 0.83496 0.84078 1.00146 1.00594 1.16738 1.1737 1.18085 1.33525 1.33953 1.50241 1.5061 1.66594 1.67049 1.85684 1.86111 2.06898 2.0731 2.1973 2.20702 2.34196 2.34642 2.48397 2.48837 2.63676 2.64006 2.82734 2.83107 2.99258 2.99802 3.16239 3.16688 3.31432 3.31818 3.4486 3.45315 3.5931 3.59841 3.76642 3.76986 4.09798 4.10213 4.34643 4.35161 4.50359 4.50688 4.62996 4.63512 4.82108 4.82417 
36 0.14981 0.30628 0.49292 0.49801 0.626 0.81466 0.82042 0.98633 1.15255 1.31655 1.48453 1.4907 1.65254 1.8411 2.05437 2.18182 2.32656 2.46931 2.62126 2.81131 2.81748 2.97534 3.14687 3.1533 3.29642 3.43381 3.57705 3.74989 3.75572 4.08344 4.33209 4.48709 4.49338 4.61492 4.80593 4.81106 
2 3.17125 4.82728 
1 0.83084 
0 
15 0.17115 0.32638 0.51368 0.64722 0.8355 1.50585 1.6713 2.63892 2.83309 3.16842 3.59785 3.76947 4.34932 4.5079 4.82592 
25 0.15971 0.31786 0.50187 0.63709 0.82472 0.99584 1.16339 1.49491 1.66033 1.85366 2.06487 2.33894 2.47802 2.63121 2.82164 2.98607 3.15945 3.30769 3.4438 3.58869 3.76217 4.34171 4.49888 4.62915 4.81511 
70 0.15461 0.15873 0.31123 0.31538 0.31948 0.49728 0.50117 0.50451 0.63131 0.63549 0.81947 0.82418 0.82841 0.99099 0.99652 1.1575 1.16353 1.16822 1.32122 1.32659 1.33075 1.48943 1.49433 1.49892 1.6544 1.6588 1.6655 1.84588 1.85107 1.85529 2.05926 2.06355 2.1853 2.19066 2.33143 2.33556 2.47186 2.47605 2.4816 2.62601 2.6295 2.81623 2.81996 2.8246 2.98042 2.98409 3.15191 3.15653 3.16079 3.30128 3.30667 3.30991 3.43698 3.44195 3.58213 3.58612 3.75475 3.75921 3.76256 4.0883 4.09286 4.33693 4.34206 4.49195 4.49655 4.61533 4.62306 4.62877 4.81078 4.81398 
3 2.64584 3.77655 4.51283 
29 0.16774 0.32439 0.51025 0.64496 0.83336 1.0043 1.17271 1.33691 1.50421 1.6676 1.85709 1.86373 2.07225 2.2009 2.34328 2.48514 2.63883 2.82882 2.99336 3.166 3.31688 3.45058 3.59437 3.76819 4.09938 4.34755 4.50586 4.63427 4.82275 
34 0.15918 0.31306 0.31888 0.50106 0.63339 0.64209 0.8247 0.99298 1.15896 1.16829 1.32764 1.49551 1.65905 1.8474 1.85511 2.06134 2.19117 2.33278 2.47665 2.62831 2.81973 2.98456 3.15369 3.15923 3.30743 3.4386 3.58525 3.75956 4.08988 4.33799 4.49693 4.62466 4.81252 4.8187 
57 0.15019 0.15511 0.30677 0.31128 0.49292 0.49811 0.62573 0.63076 0.81606 0.8207 0.98796 0.99558 1.15331 1.16291 1.31768 1.32552 1.48557 1.49099 1.64648 1.65475 1.84287 1.84768 2.05607 2.05991 2.18144 2.18948 2.3278 2.33179 2.46584 2.47252 2.62152 2.62624 2.81113 2.81638 2.97519 2.9816 3.14814 3.15289 3.29698 3.30486 3.42974 3.43576 3.44247 3.57692 3.58187 3.75132 3.75666 4.08504 4.08858 4.33393 4.33704 4.4884 4.49433 4.61239 4.62177 4.80705 4.81046 
99 0.15399 0.15793 0.16115 0.16519 0.31074 0.3137 0.31714 0.32088 0.4966 0.50121 0.50427 0.50761 0.6296 0.63357 0.63714 0.64213 0.81985 0.82347 0.82636 0.83051 0.99186 0.99582 0.99913 1.15691 1.16082 1.16539 1.16937 1.32141 1.32626 1.32973 1.48937 1.49358 1.49657 1.50071 1.64968 1.6564 1.65961 1.66406 1.8467 1.84977 1.85399 2.05997 2.06347 2.06841 2.18496 2.1902 2.19514 2.33178 2.33484 2.33832 2.46727 2.4731 2.47675 2.48114 2.62462 2.6285 2.63121 2.81495 2.81913 2.82212 2.8264 2.97901 2.98402 2.98677 3.15205 3.15522 3.15847 3.16229 3.30085 3.30507 3.30881 3.31292 3.43261 3.43861 3.44307 3.44771 3.58078 3.58484 3.58825 3.75521 3.7591 3.76202 4.08898 4.09226 4.09704 4.33798 4.34103 4.34577 4.49241 4.49674 4.49956 4.6155 4.6219 4.62557 4.63188 4.81117 4.81409 4.81721 4.82099 
22 0.16774 0.3264 0.51257 0.64415 0.83301 1.00872 1.1753 1.6713 1.86156 2.06996 2.20227 2.34265 2.48448 2.8293 2.99154 3.167 3.59775 3.77014 4.0996 4.34891 4.5095 4.82472 
56 0.16667 0.17074 0.32413 0.32835 0.51087 0.51489 0.643 0.64762 0.83339 0.83657 1.0028 1.00829 1.17114 1.17736 1.3368 1.34197 1.50368 1.50793 1.66721 1.6728 1.85786 1.86282 2.07019 2.07641 2.197 2.2035 2.34287 2.3478 2.48418 2.48803 2.63717 2.64117 2.82864 2.83206 2.99154 2.99554 3.16413 3.16835 3.31355 3.31859 3.44976 3.45389 3.59339 3.59775 3.60607 3.76768 3.772 4.0995 4.10411 4.34808 4.50377 4.50816 4.63083 4.63598 4.82255 4.82651 
39 0.16152 0.31878 0.50434 0.51007 0.63838 0.82604 0.83041 0.99637 1.00259 1.16305 1.1719 1.33074 1.49694 1.50355 1.6613 1.67105 1.85112 1.85745 2.06479 2.19437 2.33683 2.34335 2.47984 2.63333 2.82381 2.83062 2.98721 3.16019 3.31008 3.44565 3.58788 3.59963 3.76336 4.0936 4.34225 4.50056 4.62684 4.81712 4.82312 
84 0.17768 0.18082 0.18496 0.33361 0.33712 0.34023 0.5212 0.52396 0.52711 0.65429 0.6578 0.66237 0.8429 0.8461 0.84958 1.01342 1.01749 1.02156 1.18193 1.18614 1.19041 1.34596 1.34935 1.35343 1.51432 1.51745 1.52163 1.67784 1.68138 1.68646 1.86854 1.87234 1.87574 2.08131 2.08465 2.09123 2.21005 2.2152 2.35328 2.35752 2.36232 2.37314 2.49551 2.49883 2.50381 2.64877 2.65179 2.65995 2.84023 2.84333 2.84739 3.00371 3.0068 3.01198 3.17539 3.17899 3.18242 3.32536 3.32918 3.33273 3.45989 3.46377 3.46796 3.6049 3.60837 3.61304 3.77864 3.78182 3.78499 4.10998 4.11345 4.11909 4.35869 4.36194 4.36702 4.51521 4.51868 4.52277 4.64314 4.64807 4.83292 4.83562 4.83895 4.84546 
78 0.15284 0.15701 0.16268 0.30892 0.31232 0.31679 0.49548 0.50029 0.50491 0.62769 0.63257 0.63663 0.81858 0.82295 0.8267 0.99043 0.99462 0.99966 1.1553 1.16037 1.16727 1.32011 1.3253 1.33238 1.48828 1.49304 1.49816 1.649 1.65618 1.66001 1.84521 1.84951 1.8545 2.05845 2.06223 2.18397 2.18971 2.33024 2.33373 2.34018 2.46603 2.47251 2.47611 2.62211 2.62685 2.63008 2.81374 2.81819 2.823 2.97756 2.98283 3.15046 3.15406 3.15794 3.29947 3.3043 3.30897 3.43201 3.43769 3.44207 3.57933 3.58379 3.59053 3.75379 3.75836 3.76323 4.0874 4.09116 4.33629 4.34015 4.49075 4.49552 4.61459 4.62115 4.6294 4.80959 4.8129 4.81776 
52 0.15466 0.15953 0.31043 0.31586 0.49728 0.50161 0.63062 0.63597 0.81883 0.82345 0.99051 0.99662 1.15713 1.32166 1.32772 1.48921 1.49388 1.65539 1.66341 1.84532 1.85107 2.05875 2.06621 2.18735 2.33071 2.33653 2.47194 2.47777 2.62586 2.62997 2.81559 2.81999 2.97992 2.98484 3.15121 3.15685 3.30093 3.30734 3.43645 3.44319 3.58124 3.58674 3.75437 3.7594 4.08768 4.33634 4.49153 4.49636 4.61866 4.62573 4.8102 4.81443 
32 0.15451 0.30998 0.4974 0.63039 0.81988 0.98973 1.15714 1.32187 1.49052 1.65491 1.84416 2.05745 2.18744 2.32982 2.47264 2.62537 2.81527 2.9797 3.15062 3.15861 3.30083 3.43626 3.58093 3.75321 3.759 4.08656 4.33505 4.49082 4.49723 4.62188 4.80926 4.81499 
28 0.16417 0.3203 0.50803 0.64126 0.83008 1.00055 1.16757 1.33407 1.50046 1.66463 1.85499 2.06745 2.19624 2.34059 2.48191 2.63532 2.82607 2.9905 3.16145 3.31211 3.44732 3.5913 3.76478 4.09657 4.34524 4.50132 4.63109 4.82008 
82 0.14527 0.14956 0.15327 0.30147 0.3051 0.30907 0.48806 0.49272 0.49618 0.62067 0.6251 0.62932 0.81081 0.81468 0.81823 0.82327 0.9832 0.987 0.99171 1.14767 1.15176 1.15744 1.31255 1.31756 1.32175 1.48066 1.48521 1.48894 1.64189 1.64848 1.65231 1.83793 1.84096 1.8453 2.05118 2.05455 2.1765 2.18237 2.18983 2.32279 2.32611 2.33056 2.45959 2.46508 2.46951 2.61529 2.61963 2.62306 2.80637 2.81078 2.8143 2.97012 2.97507 2.97883 3.14293 3.14627 3.15041 3.29211 3.29658 3.30096 3.42491 3.43037 3.43518 3.572 3.57644 3.58096 3.74661 3.75077 3.7541 4.08008 4.08315 4.32906 4.33174 4.48332 4.48711 4.49063 4.60742 4.61417 4.61877 4.80223 4.80546 4.80855 
142 0.13728 0.14047 0.14316 0.14542 0.14838 0.29339 0.29682 0.29931 0.30167 0.30394 0.48019 0.48349 0.48618 0.48824 0.49056 0.49471 0.61148 0.61516 0.61814 0.62071 0.62289 0.62756 0.80265 0.80588 0.80866 0.81076 0.8132 0.81717 0.97545 0.97784 0.98065 0.98331 0.98661 1.1395 1.14317 1.14636 1.14935 1.15284 1.30444 1.30756 1.31122 1.3136 1.3165 1.47248 1.47596 1.47891 1.4811 1.48393 1.63368 1.63936 1.64249 1.64491 1.64892 1.83016 1.8324 1.83477 1.83725 1.83979 2.0434 2.04564 2.04801 2.05082 2.16857 2.17232 2.17595 2.17979 2.31504 2.31764 2.32003 2.32266 2.32594 2.45028 2.45568 2.45894 2.46152 2.46418 2.60698 2.61108 2.61374 2.6159 2.61896 2.79864 2.80206 2.80462 2.80667 2.80942 2.81316 2.96213 2.96554 2.96888 2.97094 2.97476 3.13496 3.13776 3.14008 3.14263 3.14466 3.14823 3.28406 3.28714 3.2903 3.29307 3.2955 3.41684 3.42217 3.42454 3.42731 3.42988 3.56419 3.56755 3.57016 3.57284 3.57633 3.7389 3.74133 3.74404 3.74621 3.74819 4.07236 4.07467 4.07693 4.07964 4.32119 4.32324 4.32529 4.32841 4.4753 4.47808 4.48123 4.48325 4.48578 4.59933 4.60339 4.60713 4.6102 4.61499 4.7946 4.79717 4.79917 4.80131 4.80391 4.99802 
35 0.15388 0.15931 0.31046 0.49662 0.50173 0.63006 0.81894 0.82435 0.9905 1.1568 1.32074 1.48905 1.49419 1.65387 1.84537 2.0586 2.18594 2.33078 2.47076 2.4767 2.6251 2.81523 2.97902 2.98463 3.15108 3.30057 3.3094 3.43645 3.5809 3.75404 4.08767 4.33636 4.49136 4.61882 4.81013 
0 
58 0.17508 0.17928 0.33101 0.33481 0.3494 0.51883 0.5231 0.65108 0.65512 0.84089 0.84523 1.01184 1.01658 1.18182 1.18785 1.34456 1.34932 1.51212 1.51679 1.67619 1.6832 1.86625 1.87074 1.88247 2.078 2.08276 2.20816 2.35249 2.35848 2.49322 2.49978 2.64532 2.64984 2.83889 2.84365 3.00085 3.00598 3.17308 3.17658 3.32379 3.32751 3.45814 3.46286 3.60225 3.60769 3.77577 3.77997 3.79219 4.10638 4.11171 4.35458 4.36 4.51293 4.5186 4.64233 4.83028 4.8345 4.84296 
89 0.17729 0.18055 0.18635 0.33307 0.33673 0.341 0.52068 0.52393 0.52811 0.65256 0.65642 0.66016 0.8438 0.84678 0.85105 1.01221 1.01691 1.02107 1.18093 1.18574 1.18966 1.34554 1.34948 1.35453 1.51236 1.51613 1.51989 1.67761 1.68208 1.68723 1.86661 1.87161 1.87497 1.88286 2.07981 2.08361 2.08928 2.2087 2.21395 2.22156 2.35258 2.35754 2.3638 2.37601 2.49596 2.5 2.50686 2.64788 2.65075 2.65655 2.83949 2.84282 2.84714 3.00354 3.00735 3.01468 3.17353 3.17759 3.18091 3.18802 3.32436 3.32824 3.33181 3.45852 3.46308 3.46734 3.60384 3.60867 3.61395 3.77836 3.7813 3.78551 3.7986 4.10874 4.1126 4.11805 4.3574 4.36097 4.36561 4.51524 4.51798 4.52224 4.64282 4.6473 4.66249 4.83237 4.83555 4.83907 4.84611 
1 1.00525 
2 0.84111 3.77489 
54 0.15872 0.16233 0.31442 0.31863 0.50124 0.50494 0.63468 0.63859 0.82312 0.82696 0.8321 0.99466 0.99986 1.16076 1.16796 1.32574 1.33092 1.49326 1.49729 1.6591 1.66465 1.84931 1.85462 2.06269 2.18952 2.19912 2.33455 2.34 2.47601 2.47991 2.62957 2.63288 2.82 2.82333 2.98363 2.98748 3.15526 3.15982 3.30502 3.31007 3.44016 3.44497 3.58574 3.59019 3.75882 3.76292 4.09181 4.34016 4.49592 4.49997 4.62118 4.62724 4.81416 4.8172 
80 0.14499 0.14926 0.15277 0.30151 0.30509 0.30883 0.48792 0.49253 0.49571 0.62066 0.62513 0.6289 0.81053 0.81435 0.81771 0.98291 0.98667 0.99098 1.14788 1.15192 1.15689 1.31259 1.31776 1.32154 1.48034 1.48486 1.48834 1.64168 1.64873 1.65282 1.83769 1.84084 1.84478 2.05094 2.05437 2.17653 2.18232 2.32263 2.32597 2.33015 2.45951 2.46508 2.46902 2.61546 2.61965 2.62284 2.80625 2.81065 2.81385 2.97017 2.9754 2.97905 3.14289 3.14627 3.14995 3.29204 3.29651 3.30045 3.42472 3.43016 3.43488 3.57193 3.57634 3.58038 3.74633 3.75052 3.75354 4.07985 4.08299 4.32879 4.33157 4.48324 4.48744 4.49043 4.60746 4.61401 4.61894 4.80199 4.80517 4.80821 
0 
28 0.17307 0.32636 0.51371 0.64802 0.83577 1.00809 1.17786 1.33936 1.50778 1.67599 1.86354 2.07495 2.2113 2.34672 2.489 2.63946 2.83243 2.9977 3.16862 3.31902 3.45326 3.59948 3.77088 4.10409 4.35461 4.50774 4.63591 4.82564 
28 0.15895 0.3161 0.50165 0.6351 0.82418 0.99609 1.1642 1.32737 1.49483 1.65907 1.84984 2.06161 2.19191 2.33403 2.47627 2.62912 2.81987 2.98398 3.15686 3.30743 3.44175 3.58474 3.75945 4.09037 4.33822 4.49632 4.62606 4.81349 
56 0.15264 0.15777 0.309 0.3141 0.49517 0.50029 0.62824 0.63379 0.81806 0.82319 0.98963 0.99581 1.15533 1.16245 1.31957 1.32566 1.488 1.49339 1.6502 1.65644 1.84436 1.84966 2.05761 2.06245 2.1837 2.19079 2.32965 2.33492 2.46821 2.47434 2.62332 2.62823 2.81344 2.81853 2.97725 2.98292 3.14981 3.15532 3.29928 3.30561 3.4328 3.43779 3.57913 3.58449 3.75304 3.75848 4.08663 4.09146 4.33539 4.34057 4.49013 4.49564 4.61419 4.62283 4.809 4.81302 
28 0.16681 0.32296 0.50908 0.64235 0.8312 1.00364 1.17263 1.33475 1.50221 1.66657 1.85886 2.06932 2.20287 2.34373 2.48552 2.63645 2.82814 2.99133 3.16401 3.31469 3.44953 3.59436 3.76727 4.09923 4.34655 4.50448 4.63272 4.8215 
95 0.17724 0.18005 0.18402 0.3326 0.33602 0.33895 0.34578 0.52046 0.5234 0.52662 0.53558 0.65291 0.65673 0.66043 0.84214 0.84509 0.84864 0.85607 1.01258 1.01656 1.02079 1.02915 1.18091 1.18526 1.18874 1.34597 1.34937 1.35457 1.51334 1.51663 1.52052 1.67688 1.68118 1.68649 1.86779 1.87142 1.8747 1.88331 2.07976 2.08314 2.0878 2.20959 2.21444 2.22354 2.35251 2.35686 2.36195 2.3679 2.4946 2.49817 2.50281 2.64707 2.65012 2.65529 2.83859 2.84199 2.8457 2.85507 3.00295 3.006 3.01173 3.17389 3.17729 3.18039 3.18524 3.32509 3.32847 3.33181 3.45873 3.46286 3.46718 3.60415 3.60868 3.61328 3.77732 3.78042 3.78388 3.78941 4.10878 4.11187 4.11644 4.35727 4.36032 4.36478 4.51346 4.517 4.52066 4.52836 4.64324 4.64732 4.65709 4.83242 4.83524 4.83856 4.84434 
65 0.1585 0.16221 0.31433 0.31866 0.50146 0.5048 0.50907 0.63436 0.6387 0.82243 0.82665 0.83028 0.99374 0.9988 1.00384 1.16061 1.1657 1.17172 1.32495 1.3304 1.49235 1.49662 1.50044 1.65879 1.6624 1.84909 1.85376 2.06215 2.06591 2.19017 2.19465 2.33427 2.33904 2.47563 2.47943 2.62926 2.6328 2.8198 2.82335 2.82845 2.98368 2.98735 3.15522 3.15995 3.16536 3.30528 3.31047 3.44042 3.44517 3.58502 3.58872 3.5962 3.75866 3.76323 4.09114 4.09515 4.33965 4.34376 4.49539 4.49988 4.61985 4.62615 4.81385 4.8171 4.82265 
32 0.16613 0.32409 0.5084 0.51334 0.64245 0.83289 1.00111 1.16836 1.17838 1.33411 1.50359 1.66773 1.85806 2.07005 2.19841 2.34123 2.48349 2.63598 2.8285 2.99013 3.16228 3.16739 3.31347 3.44892 3.5923 3.76605 3.77168 4.09857 4.3463 4.50411 4.63027 4.82195 
17 0.16426 0.5081 0.83018 1.0035 1.17493 1.50041 1.85857 2.4812 2.63426 2.82647 3.45186 3.59321 3.76525 4.09676 4.34432 4.50309 4.81962 
39 0.15473 0.16051 0.31133 0.5 0.63278 0.82188 0.99139 0.99806 1.1577 1.32139 1.3305 1.49027 1.49558 1.65616 1.84593 2.05912 2.18541 2.33138 2.47317 2.62675 2.81788 2.98011 2.98634 3.15209 3.15902 3.30138 3.30962 3.43768 3.44492 3.58182 3.75469 3.76135 4.08812 4.33684 4.49194 4.49973 4.61571 4.81073 4.81758 
111 0.14474 0.14852 0.15129 0.15417 0.30086 0.30426 0.30743 0.3102 0.48747 0.49147 0.49396 0.49657 0.50122 0.61983 0.62365 0.62655 0.6294 0.81008 0.81348 0.81665 0.8191 0.98268 0.98548 0.989 0.99313 1.14695 1.1507 1.15456 1.15828 1.31182 1.31537 1.3189 1.3221 1.47992 1.48383 1.48685 1.48963 1.64126 1.6476 1.65049 1.65389 1.83739 1.83991 1.84312 1.84642 2.05064 2.05324 2.05606 2.17593 2.18099 2.18432 2.32227 2.32507 2.32808 2.33164 2.45819 2.46373 2.46714 2.46985 2.47477 2.61446 2.61867 2.62162 2.62419 2.80584 2.80985 2.8125 2.81525 2.82031 2.9695 2.97363 2.97662 2.97995 3.14233 3.14537 3.14858 3.15106 3.29155 3.29503 3.29865 3.30147 3.42422 3.42991 3.43301 3.43602 3.57146 3.57533 3.57804 3.58128 3.74616 3.74935 3.75221 3.7545 4.07958 4.08217 4.08517 4.32854 4.33073 4.33374 4.48267 4.48565 4.48905 4.4916 4.60677 4.61241 4.6164 4.62054 4.80175 4.80457 4.80688 4.8097 
32 0.1509 0.30736 0.49335 0.50126 0.62655 0.81635 0.98799 1.1535 1.31766 1.32644 1.48628 1.65217 1.84266 2.0559 2.1816 2.32796 2.46639 2.47367 2.62161 2.81157 2.9754 3.14809 3.29749 3.43379 3.57747 3.75135 3.75914 4.08495 4.33366 4.48835 4.61252 4.80726 
41 0.15393 0.30924 0.31696 0.49684 0.50193 0.62961 0.81898 0.82374 0.98932 1.15548 1.16493 1.32003 1.32696 1.48966 1.49688 1.65528 1.84383 1.85179 2.05709 2.18648 2.32933 2.47221 2.62455 2.81461 2.82066 2.97924 3.1501 3.15709 3.29955 3.30712 3.4367 3.58037 3.75303 3.75857 4.08617 4.33479 4.48994 4.4957 4.61727 4.80881 4.81422 
5 0.82942 1.00049 1.50089 1.66544 4.62982 
64 0.14388 0.14826 0.30019 0.30425 0.30883 0.4864 0.49081 0.49509 0.61946 0.62371 0.62958 0.80927 0.81378 0.81932 0.98096 0.98577 1.14661 1.15226 1.31087 1.31653 1.47912 1.48397 1.64215 1.64802 1.8357 1.83979 2.04892 2.0527 2.17509 2.18156 2.32089 2.32471 2.45964 2.46558 2.61458 2.61886 2.80464 2.80907 2.81448 2.96862 2.97379 3.14112 3.14528 3.14917 3.29052 3.296 3.42544 3.43059 3.57038 3.57468 3.74432 3.74879 3.75223 4.07794 4.08165 4.32676 4.33014 4.48141 4.48619 4.60598 4.61406 4.80018 4.80339 4.80764 
28 0.17845 0.33291 0.5196 0.65301 0.84239 1.0134 1.18323 1.34577 1.51279 1.68649 1.86915 2.07742 2.21197 2.35852 2.49739 2.64438 2.83944 2.99931 3.17531 3.32395 3.4586 3.60912 3.77717 4.10572 4.35412 4.51297 4.64289 4.83234 
32 0.16969 0.32668 0.51292 0.51803 0.64691 0.83582 1.00768 1.17286 1.17924 1.33909 1.50634 1.67004 1.86172 2.07316 2.20038 2.34587 2.48785 2.6416 2.83129 2.83743 2.99595 3.16846 3.31889 3.4535 3.59689 3.77266 4.10156 4.34967 4.50838 4.63358 4.64196 4.82496 
28 0.15758 0.31362 0.50007 0.63406 0.82284 0.99409 1.16241 1.32592 1.49328 1.65809 1.84722 2.06062 2.19012 2.33436 2.47487 2.62828 2.81841 2.98332 3.15453 3.30561 3.4405 3.58422 3.75799 4.08906 4.33705 4.49534 4.6248 4.81209 
30 0.16401 0.31992 0.508 0.64107 0.82959 1.00103 1.16753 1.3329 1.49932 1.50654 1.66411 1.8539 2.06641 2.19676 2.33919 2.48134 2.63447 2.82528 2.98949 3.16225 3.31259 3.44589 3.58991 3.76549 4.09526 4.34399 4.50263 4.63058 4.8191 4.82538 
2 0.64199 0.83227 
26 0.16422 0.32113 0.51026 0.64367 0.82921 1.16903 1.33309 1.50043 1.85505 2.06663 2.1968 2.34059 2.48289 2.63366 2.82504 2.98888 3.16152 3.31235 3.44809 3.5906 3.76439 4.09521 4.34222 4.50085 4.62937 4.81809 
27 0.16256 0.31998 0.50597 0.64021 0.82854 0.99801 1.17075 1.33418 1.49838 1.66141 1.85199 1.8584 2.06575 2.33784 2.48029 2.6327 2.82414 2.98795 3.16155 3.31257 3.44677 3.58837 3.76379 4.0946 4.34238 4.50083 4.81743 
55 0.17653 0.18126 0.33285 0.33751 0.51981 0.52455 0.65206 0.65618 0.84262 0.84704 1.01411 1.01931 1.18314 1.19046 1.34503 1.34958 1.51216 1.51699 1.67665 1.68484 1.86851 1.87257 2.07884 2.08302 2.20938 2.35235 2.35838 2.49263 2.49754 2.64607 2.64928 2.83852 2.8435 3.00143 3.00668 3.17417 3.17794 3.32447 3.32858 3.45897 3.46318 3.60295 3.60783 3.77762 3.78092 4.10794 4.11311 4.35586 4.3612 4.51408 4.51874 4.64216 4.65399 4.83131 4.83567 
79 0.15552 0.15843 0.16348 0.31177 0.31586 0.32015 0.49858 0.50144 0.50477 0.50925 0.6318 0.635 0.63893 0.82049 0.82417 0.82881 0.99131 0.99511 0.99944 1.15785 1.16256 1.1678 1.32147 1.32644 1.33065 1.49009 1.49378 1.49823 1.65631 1.65908 1.66553 1.84621 1.85009 1.85434 2.05943 2.06282 2.18588 2.19046 2.33184 2.33544 2.34175 2.47231 2.47576 2.48096 2.62672 2.6297 2.81699 2.8201 2.82541 2.98012 2.984 2.98934 3.15251 3.15697 3.1606 3.30138 3.3058 3.30916 3.43779 3.4415 3.44744 3.58245 3.58538 3.59118 3.75487 3.75894 3.76185 4.08856 4.09188 4.33732 4.34017 4.49229 4.49648 4.49972 4.61643 4.624 4.81119 4.8141 4.81846 
36 0.16839 0.32564 0.51239 0.64457 0.83458 1.00299 1.00863 1.17313 1.17884 1.33625 1.50491 1.66707 1.67373 1.86011 1.8649 2.07237 2.2027 2.34445 2.48598 2.63927 2.82905 2.83545 2.99403 3.16588 3.17128 3.31703 3.44985 3.45546 3.59473 3.76966 4.10079 4.34888 4.50627 4.63538 4.8225 4.82765 
71 0.16233 0.16514 0.17178 0.31789 0.32176 0.32631 0.50561 0.50859 0.51339 0.63784 0.64178 0.65051 0.8271 0.83021 0.8341 0.99696 1.00147 1.00505 1.16393 1.16927 1.17296 1.32817 1.33248 1.33619 1.49789 1.50102 1.50511 1.66209 1.66629 1.67398 1.85262 1.85682 1.86048 2.06586 2.06996 2.19461 2.2002 2.33802 2.34231 2.34941 2.4791 2.48254 2.63287 2.63561 2.82326 2.82655 2.83212 2.98764 2.99031 3.15884 3.16275 3.16654 3.30968 3.31339 3.44394 3.44828 3.58843 3.59254 3.76248 3.76602 4.09443 4.09865 4.34289 4.34663 4.4988 4.50245 4.62502 4.63011 4.81731 4.81991 4.8246 
3 1.84752 4.33738 4.81309 
101 0.14669 0.15128 0.15406 0.15936 0.30295 0.30685 0.31013 0.31373 0.4894 0.49429 0.49709 0.50054 0.62225 0.62701 0.6305 0.63587 0.81238 0.81646 0.81927 0.82362 0.98442 0.9883 0.99182 1.14918 1.15368 1.15789 1.16198 1.31387 1.31949 1.32276 1.48208 1.487 1.48981 1.49425 1.64287 1.65037 1.65359 1.65894 1.83916 1.84209 1.84558 1.85024 2.05242 2.0556 2.05926 2.17782 2.1841 2.19033 2.32406 2.32738 2.33097 2.46034 2.46709 2.47021 2.47468 2.61676 2.62161 2.62429 2.80758 2.81237 2.81504 2.81927 2.97153 2.97711 2.97997 3.14438 3.14777 3.15137 3.15473 3.29345 3.29855 3.30185 3.30545 3.42585 3.432 3.43588 3.43954 3.57332 3.57807 3.58169 3.74785 3.75218 3.75486 3.75969 4.08134 4.08418 4.08778 4.3303 4.33262 4.33708 4.48467 4.48915 4.49167 4.49788 4.60872 4.61537 4.61942 4.80346 4.80663 4.80929 4.813 
0 
56 0.14723 0.15242 0.30342 0.30841 0.48962 0.49471 0.62269 0.62806 0.81267 0.81798 0.98439 0.99115 1.14998 1.15719 1.31429 1.32094 1.48243 1.48811 1.64605 1.65301 1.83913 1.84463 2.05235 2.05709 2.17823 2.18922 2.32422 2.32893 2.46373 2.4702 2.61808 2.62294 2.8078 2.81303 2.97188 2.97784 3.14449 3.14982 3.29381 3.30052 3.42936 3.43612 3.57356 3.57866 3.74774 3.75326 4.08133 4.086 4.33018 4.33438 4.48483 4.49051 4.6091 4.61938 4.8035 4.80719 
94 0.16069 0.16398 0.16735 0.31738 0.3205 0.3237 0.50262 0.50691 0.50992 0.51286 0.63622 0.63957 0.64294 0.82633 0.8298 0.8323 0.83629 0.99755 1.00081 1.00454 1.16315 1.16702 1.17083 1.1747 1.32748 1.33229 1.33541 1.49626 1.50015 1.50386 1.66021 1.66358 1.66743 1.85224 1.85506 1.85841 1.86166 2.06552 2.06864 2.07255 2.19082 2.19576 2.19955 2.33743 2.34015 2.34346 2.35425 2.47727 2.48111 2.48426 2.63176 2.63467 2.63725 2.82046 2.82476 2.82762 2.83182 2.98516 2.98934 2.99173 3.15778 3.16125 3.1643 3.16785 3.30737 3.31169 3.31476 3.31849 3.44324 3.44648 3.44958 3.58701 3.59049 3.59406 3.76094 3.76459 3.7674 3.77148 4.09447 4.09703 4.10079 4.15357 4.34331 4.3457 4.35197 4.49816 4.50234 4.50491 4.62248 4.62744 4.63081 4.81719 4.81971 4.82311 
61 0.15567 0.16015 0.31248 0.31744 0.49878 0.5029 0.507 0.63229 0.63731 0.82145 0.82594 0.8311 0.99237 0.99811 1.15845 1.16437 1.32217 1.32808 1.49068 1.49567 1.50032 1.65503 1.65952 1.84722 1.85244 2.06039 2.06509 2.18694 2.19266 2.33249 2.33759 2.47193 2.47763 2.62661 2.6313 2.81568 2.8209 2.82629 2.97992 2.98534 3.15317 3.15827 3.16336 3.30191 3.30825 3.43849 3.44333 3.58154 3.58624 3.75591 3.76142 4.08955 4.09422 4.33835 4.34295 4.49271 4.49818 4.62099 4.62592 4.81206 4.81546 
46 0.16045 0.16419 0.31664 0.32088 0.50379 0.50738 0.63668 0.64295 0.82546 0.82891 0.99552 1.0012 1.16191 1.16855 1.32868 1.33283 1.49625 1.49983 1.66099 1.85116 1.85665 2.06478 2.19271 2.3371 2.34408 2.47794 2.48415 2.63172 2.8225 2.82926 2.98666 3.15747 3.16194 3.3086 3.31221 3.4423 3.44908 3.58769 3.76151 3.76504 4.09326 4.34157 4.49983 4.62678 4.81591 4.81927 
9 0.17319 0.83897 1.01257 1.67683 2.0756 2.35271 2.83595 3.77255 4.50787 
67 0.1798 0.18379 0.19402 0.33589 0.33997 0.35094 0.5232 0.5272 0.53786 0.65565 0.65971 0.6673 0.84615 0.85114 1.01755 1.02251 1.18551 1.19064 1.34881 1.35323 1.51643 1.52089 1.68079 1.68627 1.87 1.87466 1.88098 2.08297 2.08719 2.21309 2.22244 2.35672 2.36221 2.37147 2.49822 2.50364 2.65035 2.6539 2.84203 2.84699 3.00569 3.01067 3.17791 3.18168 3.18923 3.32779 3.33163 3.34864 3.46245 3.46681 3.60738 3.61276 3.78121 3.78462 3.79372 4.11171 4.11605 4.3601 4.36477 4.51756 4.52106 4.5287 4.64635 4.65468 4.83523 4.83944 4.84608 
35 0.16533 0.32023 0.50786 0.5143 0.64128 0.83091 1.00111 1.16772 1.33407 1.50096 1.66488 1.855 1.86259 2.06729 2.20021 2.34028 2.34675 2.48296 2.63579 2.82625 2.83347 2.99062 3.16134 3.17011 3.31348 3.44947 3.59187 3.76559 3.77128 4.09631 4.34472 4.50322 4.63154 4.81959 4.82556 
57 0.16642 0.17009 0.32224 0.32658 0.50988 0.51361 0.64292 0.64642 0.83146 0.83509 1.00222 1.00691 1.16853 1.17382 1.17889 1.3349 1.33886 1.50182 1.50536 1.6671 1.67121 1.85741 1.86146 2.06953 2.0731 2.19858 2.20734 2.3433 2.34757 2.48483 2.48846 2.63776 2.6407 2.82809 2.83141 2.83765 2.99303 2.99723 3.163 3.16715 3.31384 3.31813 3.44821 3.4538 3.59428 3.59836 3.76692 3.7704 4.09881 4.10234 4.34716 4.35083 4.50277 4.50698 4.63467 4.82268 4.82603 
0 
25 0.16491 0.32142 0.50792 0.641 0.83107 1.00254 1.33441 1.50092 1.66485 1.85576 2.06844 2.34042 2.48273 2.63557 2.82661 2.99065 3.16313 3.31434 3.44761 3.59139 3.76591 4.097 4.34522 4.50309 4.81976 
27 0.16556 0.32077 0.50806 0.64052 0.83087 1.16738 1.33374 1.50122 1.66407 1.85429 2.06809 2.19594 2.33936 2.48233 2.63582 2.82628 2.99048 3.16354 3.31332 3.44742 3.5914 3.76685 4.09628 4.34483 4.50344 4.63093 4.81968 
44 0.16244 0.31842 0.32308 0.50545 0.51004 0.63833 0.64372 0.82775 0.83273 0.99846 1.00317 1.16483 1.17217 1.3303 1.49814 1.50325 1.66266 1.67203 1.85212 1.85767 2.06533 2.19517 2.33781 2.34315 2.47999 2.63301 2.82355 2.82914 2.98789 3.15953 3.16357 3.30975 3.31492 3.44503 3.58871 3.59445 3.76302 3.76885 4.09395 4.34205 4.50037 4.62795 4.81693 4.82096 
56 0.15892 0.16274 0.3149 0.31884 0.50211 0.50606 0.63483 0.63934 0.82403 0.82732 0.99409 0.99903 1.1615 1.16676 1.32725 1.3315 1.49479 1.4989 1.65891 1.6638 1.84928 1.85359 2.06224 2.06659 2.19136 2.19846 2.33477 2.33893 2.47646 2.4811 2.62984 2.63305 2.82032 2.82423 2.98491 2.98921 3.15547 3.15948 3.30632 3.31031 3.44081 3.44522 3.58578 3.59036 3.75978 3.7631 4.09124 4.09575 4.33935 4.34415 4.4974 4.50077 4.6219 4.62657 4.81423 4.81784 
94 0.14999 0.15387 0.15729 0.30616 0.30949 0.31327 0.3174 0.49269 0.49679 0.49978 0.5034 0.62533 0.62914 0.63295 0.63818 0.81539 0.81884 0.82242 0.82697 0.98789 0.99076 0.99524 1.15227 1.15594 1.161 1.31709 1.32081 1.32496 1.32986 1.48522 1.48917 1.49271 1.49781 1.64631 1.65305 1.65619 1.8426 1.84514 1.84915 2.05591 2.05853 2.0622 2.18114 2.18652 2.32747 2.33027 2.33388 2.46336 2.46908 2.47268 2.47697 2.61974 2.62387 2.62729 2.81099 2.81502 2.81813 2.82346 2.97476 2.97893 2.98242 3.1476 3.15065 3.15461 3.15845 3.29682 3.30039 3.30494 3.30878 3.42925 3.43528 3.43884 3.44355 3.57668 3.58049 3.58404 3.75135 3.75478 3.75813 4.08482 4.08739 4.09137 4.33388 4.33602 4.48792 4.49097 4.49479 4.61191 4.61806 4.62206 4.80694 4.80977 4.81234 4.81777 
20 0.1615 0.32005 0.50467 0.82768 0.99658 1.49767 1.66403 1.85092 2.06438 2.33689 2.6326 2.82391 2.98771 3.16217 3.58797 3.76354 4.09293 4.34105 4.50074 4.8156 
57 0.14894 0.15442 0.30522 0.3106 0.49145 0.49673 0.50239 0.6243 0.63066 0.81451 0.82001 0.98617 0.99305 1.1518 1.16136 1.31612 1.32392 1.48427 1.49018 1.64751 1.65321 1.84096 1.8463 2.05418 2.05927 2.18018 2.19109 2.32597 2.33095 2.46488 2.47103 2.61981 2.62528 2.80972 2.81538 2.97372 2.98011 3.14628 3.15195 3.29551 3.30324 3.43096 3.43656 3.57539 3.58116 3.74951 3.75528 4.08311 4.08803 4.33203 4.33662 4.48666 4.49256 4.61108 4.61995 4.80527 4.80919 
56 0.14938 0.15537 0.30585 0.3115 0.49194 0.49766 0.6245 0.63091 0.81523 0.821 0.98693 0.99362 1.15236 1.16049 1.31666 1.32398 1.48482 1.4913 1.64676 1.65348 1.84177 1.84743 2.05494 2.05984 2.18052 2.18947 2.32672 2.33188 2.46515 2.4718 2.62038 2.62575 2.81011 2.81607 2.9742 2.98078 3.14702 3.15289 3.29608 3.30358 3.43271 3.43921 3.5759 3.58171 3.75023 3.75607 4.08391 4.0887 4.33285 4.33678 4.48734 4.49332 4.6115 4.62127 4.80601 4.80997 
25 0.16029 0.31683 0.50473 0.63724 0.82596 0.99711 1.33167 1.49601 1.66101 1.85233 2.06314 2.33691 2.47768 2.63082 2.82402 2.98571 3.15894 3.30941 3.44445 3.58723 3.76145 4.09209 4.34035 4.49836 4.81546 
28 0.15801 0.31297 0.50114 0.63376 0.82472 0.99431 1.16199 1.32645 1.49451 1.65854 1.84773 2.06163 2.19084 2.33332 2.47609 2.62842 2.81887 2.98401 3.15375 3.30501 3.43929 3.58467 3.75759 4.0899 4.33843 4.49456 4.62654 4.81278 
0 
64 0.17243 0.17691 0.32912 0.33252 0.33964 0.51644 0.51976 0.64822 0.65276 0.83865 0.84274 1.00942 1.01317 1.02333 1.17778 1.18279 1.34163 1.3457 1.5084 1.5127 1.67212 1.677 1.86361 1.86815 1.8775 2.07516 2.07976 2.20489 2.2119 2.34737 2.35229 2.35951 2.48959 2.49472 2.64308 2.64736 2.83398 2.83794 2.84392 2.99795 3.00275 3.171 3.17502 3.32152 3.32495 3.455 3.45939 3.59854 3.604 3.77371 3.77702 3.78316 4.10382 4.1078 4.12308 4.35192 4.35649 4.51074 4.51501 4.63975 4.64555 4.82716 4.83079 4.83475 
85 0.16802 0.17123 0.17513 0.32333 0.32695 0.32979 0.33912 0.51145 0.51445 0.51757 0.64483 0.64791 0.65301 0.83317 0.83624 0.83988 1.00331 1.0078 1.01178 1.17156 1.17626 1.18025 1.33612 1.33981 1.3437 1.50408 1.50721 1.51115 1.66824 1.67221 1.67789 1.85867 1.86233 1.86576 1.87559 2.07174 2.07486 2.08647 2.20128 2.20757 2.34476 2.34803 2.35288 2.48582 2.48902 2.49364 2.63893 2.64179 2.65393 2.82945 2.83271 2.83654 2.99455 2.99812 3.0086 3.16471 3.16834 3.17143 3.31542 3.319 3.32235 3.44986 3.45381 3.45774 3.59587 3.59961 3.60507 3.76961 3.77235 3.77878 4.10023 4.1038 4.11451 4.34881 4.35208 4.35773 4.50673 4.50937 4.51705 4.63554 4.64138 4.82281 4.82561 4.82874 4.83522 
73 0.16473 0.1687 0.17294 0.32129 0.32522 0.32862 0.50808 0.51135 0.51464 0.64114 0.64526 0.65139 0.83017 0.83391 0.83707 1.00124 1.0058 1.00984 1.16817 1.1725 1.17781 1.33172 1.33645 1.34004 1.50094 1.50451 1.5099 1.66646 1.66978 1.85615 1.85977 1.86446 2.06954 2.07285 2.19611 2.20061 2.34155 2.34537 2.35364 2.48333 2.48665 2.63624 2.63941 2.82696 2.83026 2.83528 2.98963 2.9938 3.16239 3.16638 3.17007 3.31223 3.3171 3.32076 3.44767 3.45196 3.5927 3.59621 3.76459 3.76911 3.77164 4.09886 4.10215 4.34728 4.35062 4.50191 4.50638 4.51202 4.63076 4.63585 4.82078 4.82351 4.82694 
64 0.15635 0.16029 0.31224 0.3168 0.50058 0.50397 0.63195 0.63661 0.82163 0.82583 0.83176 0.99272 0.99784 1.1589 1.16419 1.32368 1.32853 1.3333 1.49254 1.49652 1.65565 1.65996 1.84703 1.8513 2.06023 2.06413 2.18908 2.19587 2.3324 2.33653 2.47257 2.47729 2.62695 2.63066 2.81798 2.82179 2.82746 2.98193 2.98584 3.15319 3.15805 3.16251 3.30296 3.30829 3.31269 3.43821 3.44266 3.58299 3.58773 3.75644 3.76091 3.76474 4.08914 4.09325 4.3379 4.34204 4.49322 4.49791 4.50286 4.62043 4.62675 4.812 4.81576 4.8204 
58 0.14808 0.15306 0.3043 0.30892 0.31517 0.49073 0.49605 0.50109 0.62384 0.62899 0.81374 0.81856 0.98581 0.99213 1.15074 1.15977 1.31538 1.32322 1.48349 1.48899 1.64456 1.65279 1.84056 1.84509 2.05383 2.05812 2.17924 2.32541 2.32967 2.46333 2.47088 2.61847 2.62343 2.80893 2.81451 2.97292 2.97964 3.1457 3.15028 3.15501 3.29483 3.30312 3.42759 3.43379 3.57466 3.57993 3.7492 3.75503 4.08272 4.08678 4.33176 4.33528 4.48602 4.49188 4.6101 4.61982 4.80479 4.80851 
0 
112 0.14966 0.15356 0.15639 0.15922 0.30588 0.30931 0.31281 0.31582 0.49243 0.49646 0.49913 0.50168 0.50577 0.62467 0.62858 0.63161 0.63442 0.81495 0.81858 0.82178 0.82414 0.82914 0.98767 0.99048 0.99416 0.99746 1.15192 1.15578 1.15975 1.16354 1.31674 1.32048 1.32402 1.3272 1.48477 1.48895 1.49205 1.49482 1.64631 1.6528 1.65572 1.65944 1.84252 1.84513 1.84887 1.85237 2.05581 2.05853 2.06146 2.18091 2.18624 2.1898 2.32739 2.33021 2.33335 2.33769 2.463 2.46879 2.47228 2.47488 2.4806 2.61942 2.62366 2.6268 2.62947 2.81087 2.81484 2.81773 2.82074 2.82509 2.97447 2.97869 2.98177 2.98547 3.14741 3.15048 3.15406 3.15657 3.29654 3.30013 3.30401 3.30705 3.42928 3.43522 3.43835 3.44157 3.57652 3.58035 3.58324 3.58664 3.75125 3.7546 3.75753 3.75983 4.08472 4.08739 4.09084 4.33374 4.33596 4.3395 4.48765 4.4907 4.49426 4.49691 4.61175 4.6176 4.62176 4.62606 4.80683 4.80975 4.81211 4.81547 
67 0.15293 0.15747 0.30919 0.31426 0.31884 0.49515 0.50001 0.50513 0.62839 0.63272 0.63973 0.81841 0.82342 0.82926 0.98994 0.99616 1.1556 1.1628 1.16857 1.31974 1.32624 1.48812 1.49313 1.49959 1.64865 1.65562 1.66386 1.84471 1.84997 2.05797 2.06211 2.18323 2.19011 2.32975 2.33397 2.46826 2.47324 2.48005 2.62414 2.62802 2.81299 2.81814 2.82464 2.97747 2.98281 3.15021 3.156 3.29942 3.30686 3.43186 3.43708 3.44309 3.57912 3.58369 3.75331 3.75888 4.08693 4.09098 4.33582 4.33932 4.49047 4.496 4.61412 4.62307 4.80909 4.81267 4.81783 
1 3.76805 
19 0.16486 0.31904 0.50596 0.63897 0.82811 1.17141 1.33215 1.50142 1.66376 1.85459 2.82385 3.15991 3.31308 3.44582 3.76335 4.09582 4.34486 4.50145 4.81929 
30 0.17039 0.32263 0.33171 0.51883 0.64198 0.83581 1.0021 1.01068 1.16789 1.17821 1.33248 1.50604 1.66765 1.67684 1.85745 1.86633 2.19948 2.349 2.4909 2.83598 2.99986 3.16336 3.31351 3.44811 3.76683 4.10549 4.3546 4.50306 4.51323 4.82892 
44 0.169 0.17408 0.32567 0.33053 0.51238 0.51749 0.64519 0.65029 0.8355 1.00768 1.17331 1.18035 1.33727 1.34346 1.50574 1.66926 1.85908 1.86392 2.0722 2.20158 2.34433 2.35026 2.48674 2.63934 2.83082 2.83634 2.994 2.9998 3.16595 3.17011 3.31751 3.3238 3.45063 3.45513 3.59538 3.60017 3.77039 4.10012 4.10571 4.34931 4.50703 4.63538 4.82387 4.82917 
11 0.17695 0.33156 0.51664 0.839 1.51179 2.35361 2.83686 3.17383 3.77568 4.51396 4.82963 
29 0.16597 0.32305 0.51142 0.64243 0.83219 1.00576 1.17297 1.33632 1.5018 1.67019 1.85928 2.06861 2.20191 2.34145 2.48316 2.63588 2.82711 2.83333 2.99092 3.16452 3.3154 3.44986 3.59365 3.76717 4.09841 4.34622 4.50391 4.63628 4.82145 
0 
61 0.16286 0.16582 0.31953 0.3231 0.506 0.50862 0.5125 0.63934 0.64362 0.8284 0.83121 0.83632 0.99832 1.00266 1.00824 1.16455 1.17082 1.33182 1.33702 1.49906 1.50208 1.66273 1.66603 1.85325 1.85714 2.0661 2.06969 2.19413 2.19872 2.33833 2.34214 2.48047 2.48425 2.63377 2.63693 2.82463 2.82765 2.83276 2.98847 2.99184 3.15984 3.16346 3.31066 3.31456 3.44626 3.45091 3.58985 3.59413 3.76333 3.76673 4.09493 4.09855 4.34356 4.34745 4.50044 4.50362 4.627 4.63158 4.81814 4.82066 4.82464 
118 0.17592 0.17883 0.18196 0.18708 0.33134 0.33472 0.33757 0.34221 0.51948 0.52222 0.52474 0.52877 0.65253 0.65553 0.65872 0.66637 0.84076 0.84404 0.84667 0.84992 0.87712 1.01135 1.01533 1.01869 1.02333 1.17769 1.18256 1.18588 1.18978 1.34349 1.34672 1.34971 1.35458 1.51186 1.5151 1.51827 1.52567 1.67574 1.67858 1.68215 1.68709 1.86605 1.86931 1.87223 1.87521 1.88141 2.07922 2.08211 2.08529 2.09503 2.20599 2.21036 2.21561 2.35145 2.35477 2.35833 2.36299 2.36989 2.49359 2.49645 2.49994 2.50572 2.64654 2.64946 2.65308 2.66099 2.83711 2.84008 2.84303 2.8462 2.85857 3.00157 3.00424 3.00771 3.0165 3.17261 3.17625 3.17869 3.1822 3.19873 3.32342 3.32663 3.32923 3.3334 3.45775 3.46107 3.46374 3.4683 3.60268 3.60561 3.60873 3.61352 3.77634 3.77956 3.78199 3.78622 3.79518 4.10791 4.11073 4.11374 4.12028 4.35648 4.35902 4.36232 4.36988 4.51327 4.51654 4.51945 4.52381 4.63978 4.64381 4.64792 4.65716 4.83119 4.83375 4.83652 4.83946 4.84552 
69 0.16982 0.17369 0.32628 0.32983 0.33639 0.51309 0.51694 0.52266 0.64606 0.64937 0.83629 0.83991 0.84614 1.0043 1.00939 1.01417 1.17158 1.17758 1.18447 1.3381 1.34228 1.50645 1.51075 1.67028 1.67411 1.86075 1.86474 1.86997 2.07394 2.07762 2.20217 2.20738 2.34619 2.34987 2.3567 2.48801 2.49196 2.49867 2.64136 2.64487 2.83219 2.83615 2.84074 2.99594 2.99975 3.16575 3.17014 3.17465 3.31842 3.32193 3.45243 3.45631 3.59681 3.6011 3.60769 3.77172 3.77457 3.78002 4.10238 4.10571 4.3506 4.35442 4.50866 4.51203 4.63578 4.64135 4.82476 4.82803 4.8316 
27 0.17206 0.32941 0.51744 0.64943 0.83936 1.01251 1.17986 1.34242 1.51061 1.67656 1.86678 2.07485 2.35471 2.49214 2.64166 2.83821 2.99697 3.16983 3.32074 3.45667 3.59924 3.77268 4.10423 4.35159 4.5095 4.63927 4.82714 
91 0.15192 0.15603 0.15909 0.30841 0.3117 0.3152 0.3194 0.49457 0.49897 0.50162 0.50506 0.62752 0.63165 0.63536 0.81747 0.82121 0.8243 0.82861 0.98965 0.99314 0.99754 1.15488 1.15872 1.16412 1.31921 1.32429 1.32775 1.48717 1.49167 1.49478 1.64856 1.65512 1.65817 1.66358 1.84449 1.84741 1.85169 2.05778 2.06089 2.06553 2.18305 2.18867 2.32946 2.33253 2.33681 2.46703 2.47211 2.47549 2.48053 2.62266 2.62646 2.62944 2.8129 2.81707 2.81986 2.82437 2.97687 2.98174 2.9846 3.14974 3.15289 3.15654 3.16054 3.29882 3.30323 3.30695 3.43167 3.43682 3.44096 3.4453 3.57867 3.58275 3.58658 3.75309 3.75727 3.76004 4.08671 4.08949 4.09487 4.33565 4.33816 4.49 4.49401 4.49675 4.61399 4.62026 4.62447 4.80883 4.81184 4.81459 4.82047 
51 0.1557 0.15992 0.31152 0.31751 0.4988 0.50308 0.63149 0.63649 0.82091 0.8253 0.99159 0.99865 1.15753 1.16736 1.3215 1.32809 1.49177 1.49595 1.65627 1.66402 1.84616 1.85303 2.05923 2.1869 2.33162 2.47253 2.47681 2.62635 2.63047 2.81664 2.82092 2.98007 2.985 3.15219 3.15764 3.30154 3.30842 3.43811 3.44541 3.58191 3.58799 3.75518 3.76061 4.08831 4.33697 4.49238 4.4977 4.61924 4.62681 4.81128 4.81524 
24 0.17055 0.32382 0.51049 0.8328 1.00525 1.33664 1.5046 1.66762 1.85916 2.06854 2.34334 2.63662 2.83102 2.99182 3.16664 3.31626 3.45 3.59382 3.76842 4.09702 4.34523 4.50517 4.63567 4.8202 
80 0.14733 0.15173 0.15582 0.30366 0.30772 0.31144 0.48995 0.49436 0.49769 0.62272 0.62718 0.63111 0.81247 0.81703 0.82024 0.98456 0.98889 0.99365 1.15011 1.15525 1.16107 1.31445 1.31983 1.32436 1.48224 1.48721 1.49091 1.6452 1.6508 1.65496 1.83928 1.84318 1.84724 2.05252 2.05619 2.17862 2.18416 2.32442 2.32809 2.33261 2.46273 2.46823 2.47198 2.61806 2.62233 2.62619 2.8082 2.81251 2.81609 2.97215 2.97721 2.98224 3.14465 3.14874 3.15209 3.294 3.29909 3.30297 3.42886 3.43335 3.43736 3.5739 3.57819 3.58274 3.7479 3.75228 3.75541 4.08151 4.08506 4.33036 4.33357 4.485 4.48968 4.49338 4.60951 4.61661 4.62169 4.80381 4.80693 4.81038 
0 
45 0.15312 0.15824 0.30991 0.31636 0.49587 0.50097 0.63009 0.63584 0.81843 0.82393 0.98962 0.99644 1.15612 1.31978 1.32638 1.4882 1.4938 1.65571 1.84462 1.8516 2.05775 2.18543 2.33004 2.47328 2.62502 2.62904 2.81491 2.81973 2.97803 2.98328 3.15048 3.15673 3.29984 3.3065 3.43676 3.58054 3.75325 3.75903 4.08685 4.33556 4.49053 4.49609 4.61586 4.8094 4.8149 
33 0.1716 0.32702 0.33551 0.51435 0.64801 0.83676 1.00787 1.1797 1.33965 1.50738 1.67131 1.86251 1.87373 2.07478 2.20315 2.34725 2.35376 2.49035 2.64043 2.83423 2.99604 3.16947 3.32061 3.45418 3.59739 3.60771 3.7723 4.10535 4.35117 4.50851 4.63708 4.8262 4.83173 
36 0.17489 0.18199 0.33171 0.34309 0.51859 0.52803 0.6524 0.84061 0.84733 1.01052 1.0171 1.18288 1.3447 1.51175 1.67622 1.86771 1.87855 2.07881 2.2128 2.35249 2.49354 2.64587 2.83696 2.84361 3.00116 3.17413 3.32422 3.45937 3.60407 3.77699 4.10686 4.35491 4.51402 4.6424 4.83003 4.83561 
5 0.83326 1.00934 1.50481 1.85949 4.82555 
71 0.16337 0.167 0.31883 0.32304 0.32964 0.50682 0.51026 0.51681 0.63921 0.64288 0.82907 0.83177 0.836 0.9984 1.00275 1.00691 1.16452 1.1699 1.1743 1.33172 1.33595 1.49844 1.50151 1.5123 1.66301 1.66717 1.67335 1.85318 1.85779 1.86123 2.06614 2.06955 2.19529 2.20258 2.33845 2.34219 2.34705 2.48083 2.48452 2.49156 2.63394 2.63702 2.82435 2.82778 2.83177 2.98905 2.99287 3.16004 3.1638 3.1677 3.31053 3.31462 3.44463 3.44895 3.5895 3.59332 3.59915 3.76396 3.76715 3.77448 4.09512 4.09959 4.34376 4.34859 4.50093 4.50418 4.62944 4.63448 4.81845 4.82189 4.82513 
0 
75 0.17038 0.17391 0.18963 0.3251 0.32933 0.3349 0.51339 0.51661 0.52016 0.64615 0.65009 0.65745 0.83502 0.83825 0.84234 1.00603 1.00996 1.01459 1.17331 1.17759 1.18561 1.33871 1.34272 1.50571 1.50928 1.53241 1.67024 1.67548 1.68499 1.86022 1.86427 1.86848 2.07299 2.07723 2.20275 2.20895 2.34574 2.34947 2.35435 2.48819 2.4923 2.49939 2.64122 2.64431 2.83169 2.83489 2.83935 2.99642 3.00059 3.16679 3.17073 3.17539 3.31782 3.32181 3.33575 3.45229 3.4565 3.59724 3.60162 3.60924 3.77 3.77373 3.77772 4.10242 4.10678 4.35098 4.35617 4.50842 4.51165 4.52603 4.63447 4.63911 4.82527 4.82843 4.83236 
0 
83 0.16858 0.17137 0.17613 0.32358 0.3272 0.33037 0.51173 0.51478 0.51846 0.64396 0.64729 0.65178 0.83507 0.83864 0.84535 1.00389 1.00808 1.0127 1.17142 1.17641 1.1806 1.33657 1.33978 1.3437 1.5048 1.50797 1.51312 1.66866 1.67267 1.6784 1.85809 1.86239 1.86619 2.07165 2.07453 2.08093 2.19977 2.2053 2.34362 2.34715 2.35172 2.35708 2.4857 2.48844 2.49408 2.63852 2.64112 2.64773 2.82905 2.83233 2.83681 2.99399 2.99687 3.00305 3.16454 3.16836 3.17185 3.3152 3.31905 3.32289 3.44949 3.45343 3.4577 3.59465 3.59836 3.60366 3.76847 3.77178 3.77547 4.10033 4.1038 4.11655 4.34871 4.35241 4.36238 4.50518 4.50808 4.51222 4.63382 4.63741 4.8232 4.82579 4.8293 
85 0.14627 0.15079 0.15392 0.30238 0.30623 0.31005 0.48903 0.49384 0.49659 0.50205 0.62115 0.62579 0.62952 0.81167 0.81553 0.81885 0.82395 0.98423 0.98762 0.99261 1.14841 1.1527 1.15801 1.31343 1.31847 1.32228 1.48151 1.48604 1.4892 1.49456 1.64248 1.65013 1.65382 1.83894 1.84188 1.84629 2.0522 2.0554 2.17747 2.18365 2.32381 2.32714 2.33162 2.45921 2.46626 2.47 2.47577 2.61578 2.62086 2.62398 2.80738 2.81192 2.81502 2.97104 2.97622 2.97928 3.14389 3.14739 3.15172 3.29308 3.29748 3.30186 3.30609 3.42549 3.43184 3.43607 3.57301 3.57756 3.58159 3.74769 3.7516 3.75511 4.08112 4.08413 4.33011 4.33259 4.48427 4.48796 4.49152 4.60833 4.61492 4.61978 4.80326 4.80648 4.80949 
63 0.16683 0.17083 0.17488 0.3241 0.32795 0.33258 0.51183 0.51575 0.64586 0.64874 0.83203 0.83626 0.84036 1.00287 1.00766 1.01228 1.17259 1.17914 1.33348 1.339 1.34254 1.50435 1.5079 1.66916 1.67306 1.85844 1.86235 1.86644 2.07303 2.07639 2.20179 2.34408 2.34802 2.48724 2.49145 2.64059 2.64462 2.83041 2.83385 2.99539 3.00001 3.16516 3.16945 3.17487 3.31424 3.31954 3.32363 3.45123 3.45506 3.59633 3.60085 3.77111 3.77401 4.10136 4.10462 4.34952 4.35333 4.50776 4.51131 4.62905 4.63669 4.82431 4.82833 
35 0.15979 0.31537 0.32209 0.50354 0.63597 0.64187 0.82548 0.99572 1.16312 1.32867 1.4954 1.50082 1.66039 1.84991 1.85773 2.06332 2.19145 2.33557 2.47721 2.63048 2.82109 2.9861 3.15686 3.16222 3.3074 3.44215 3.44871 3.58714 3.75973 3.76555 4.09217 4.34057 4.49657 4.62688 4.81456 
60 0.15089 0.15601 0.30741 0.31217 0.4931 0.49842 0.50312 0.62606 0.63116 0.63702 0.81642 0.82155 0.98787 0.9935 1.15372 1.16074 1.31762 1.32408 1.48605 1.49176 1.64657 1.65387 1.84265 1.84738 2.05587 2.05967 2.18156 2.18888 2.32791 2.33217 2.4663 2.47216 2.62177 2.62645 2.81112 2.81671 2.97531 2.98143 3.1481 3.1531 3.2972 3.30383 3.42986 3.43535 3.44015 3.57711 3.58234 3.75111 3.75633 3.75939 4.08494 4.0886 4.33374 4.33733 4.4883 4.49367 4.61231 4.6212 4.80714 4.81047 
23 0.31873 0.50481 0.82653 0.99763 1.16842 1.33128 1.4996 1.66409 1.85141 2.33741 2.48177 2.6319 2.82374 3.15911 3.31012 3.4451 3.58909 3.76195 4.09262 4.34124 4.49923 4.62752 4.81511 
84 0.16478 0.16782 0.17442 0.32004 0.32354 0.32674 0.50792 0.51061 0.51417 0.6404 0.6441 0.64938 0.82807 0.83227 0.83603 0.99936 1.00381 1.00688 1.16528 1.17186 1.17579 1.32922 1.3346 1.33824 1.49966 1.50332 1.50707 1.6644 1.66802 1.67356 1.85431 1.85862 1.86207 2.06738 2.07062 2.07596 2.19325 2.19897 2.20598 2.33978 2.34347 2.34711 2.35331 2.48197 2.48536 2.49038 2.63566 2.63858 2.82546 2.82873 2.83274 2.99065 2.99368 3.16097 3.1651 3.16812 3.30946 3.31469 3.31782 3.44578 3.45033 3.45442 3.59007 3.59416 3.59733 3.76305 3.7675 3.77002 3.7761 4.09644 4.09987 4.10877 4.34509 4.34802 4.35462 4.50039 4.50481 4.50798 4.62481 4.63197 4.63605 4.82002 4.82278 4.82634 
28 0.15057 0.30689 0.49326 0.62679 0.81597 0.98708 1.15333 1.3173 1.48637 1.65237 1.84177 2.05491 2.18195 2.32711 2.46855 2.622 2.81151 2.97542 3.14758 3.29724 3.4335 3.57722 3.75059 4.08396 4.33266 4.48781 4.6151 4.80651 
0 
74 0.16713 0.17095 0.17718 0.32309 0.32763 0.33503 0.51049 0.51437 0.51943 0.6432 0.64751 0.65603 0.83131 0.8354 0.84034 1.00271 1.00777 1.01401 1.17038 1.17661 1.33536 1.33955 1.34889 1.50189 1.50603 1.51225 1.66737 1.67293 1.85753 1.8624 1.86771 2.07099 2.07518 2.19924 2.20628 2.34333 2.34778 2.3537 2.48535 2.48933 2.63829 2.64184 2.82834 2.83232 2.8377 2.9929 2.99703 3.16365 3.16856 3.17432 3.31489 3.31925 3.3284 3.44879 3.45371 3.4651 3.5946 3.59928 3.61 3.76695 3.77117 3.77662 4.09991 4.1047 4.34836 4.35376 4.50371 4.50815 4.51408 4.63443 4.64347 4.82234 4.82603 4.83029 
30 0.16774 0.3255 0.51097 0.6457 0.83363 1.00303 1.00887 1.17289 1.33678 1.50454 1.66834 1.85948 1.86558 2.07268 2.20573 2.34605 2.48604 2.63936 2.82983 2.99463 3.16711 3.31683 3.45207 3.59573 3.76911 4.10026 4.34817 4.50648 4.63549 4.82332 
20 0.16508 0.32331 0.50803 0.83195 1.0046 1.17198 1.50256 1.66534 1.85784 2.06669 2.19937 2.34238 2.48226 2.83046 3.16534 3.3153 3.44864 3.76802 4.09621 4.34578 
0 
28 0.16531 0.3231 0.50959 0.64192 0.8326 1.00336 1.17242 1.33523 1.50296 1.66519 1.85603 2.06873 2.19789 2.34134 2.48368 2.63614 2.82783 2.99087 3.16501 3.31555 3.44937 3.59204 3.76709 4.09675 4.34543 4.50375 4.63188 4.82068 
0 
71 0.17416 0.17836 0.33064 0.33461 0.3485 0.51703 0.52067 0.52586 0.64978 0.65359 0.66133 0.83941 0.84278 0.84725 1.00964 1.01439 1.02079 1.17848 1.18384 1.34231 1.34654 1.50968 1.51361 1.52865 1.67401 1.67877 1.86438 1.86905 1.87385 2.07707 2.08123 2.20651 2.21274 2.34947 2.35402 2.36142 2.49155 2.49599 2.64384 2.6471 2.83501 2.83905 2.84331 2.99964 3.00437 3.17138 3.17456 3.1793 3.3228 3.32675 3.45605 3.45997 3.4676 3.60058 3.60539 3.61223 3.77482 3.77784 3.78391 4.10541 4.10924 4.12084 4.35389 4.35797 4.51187 4.51564 4.6399 4.64612 4.82892 4.83262 4.83718 
40 0.16823 0.32224 0.32993 0.50994 0.51654 0.64301 0.83279 0.84039 1.00261 1.01328 1.17243 1.33634 1.50421 1.66806 1.85745 1.86368 2.06988 2.20009 2.34252 2.34919 2.48479 2.49392 2.63875 2.82939 2.99388 3.16297 3.17119 3.31457 3.32102 3.44816 3.59427 3.76769 3.77319 4.09903 4.34758 4.50478 4.51127 4.63304 4.82213 4.82785 
117 0.14166 0.14535 0.14812 0.15091 0.29776 0.30119 0.30431 0.30706 0.4844 0.48821 0.49083 0.49344 0.49716 0.61667 0.62045 0.62336 0.62627 0.63115 0.80699 0.81037 0.81352 0.81591 0.82049 0.97963 0.98234 0.98593 0.98937 1.14386 1.14762 1.15154 1.15538 1.30873 1.31219 1.31588 1.31916 1.47682 1.48064 1.48376 1.48656 1.63816 1.64433 1.64748 1.65102 1.83433 1.83679 1.83992 1.84293 2.04758 2.05009 2.05278 2.05839 2.17285 2.17748 2.18106 2.31921 2.32198 2.32489 2.32817 2.45501 2.46055 2.46404 2.46687 2.47148 2.61135 2.61559 2.61852 2.62109 2.80278 2.80663 2.80941 2.81213 2.81616 2.96641 2.97035 2.97354 2.97707 3.13926 3.14226 3.14538 3.14784 3.15196 3.28847 3.29187 3.2956 3.29841 3.42113 3.42677 3.42989 3.43311 3.5684 3.57214 3.57493 3.57825 3.74311 3.74612 3.74907 3.75136 4.07653 4.07906 4.08191 4.32547 4.32762 4.33033 4.33694 4.47959 4.48253 4.48596 4.48842 4.60368 4.60901 4.6133 4.61772 4.7987 4.80147 4.80368 4.80641 4.81062 
20 0.15876 0.31606 0.50025 0.6362 0.8235 0.99268 1.49372 1.84679 2.06123 2.33603 2.62943 2.81913 3.15704 3.44452 3.58822 3.75962 4.08934 4.33702 4.49673 4.81226 
19 0.18133 0.33431 0.5208 0.84283 1.01495 1.34807 1.51789 1.87137 2.08005 2.64782 2.84329 3.1768 3.32735 3.4623 3.77816 4.10833 4.35646 4.51589 4.8319 
28 0.16311 0.3184 0.50534 0.63884 0.82837 0.99691 1.16289 1.3309 1.49822 1.66198 1.85196 2.06581 2.19479 2.3376 2.48039 2.63281 2.82379 2.98808 3.15918 3.31049 3.44267 3.58864 3.76397 4.09452 4.34269 4.50107 4.62715 4.818 
65 0.16472 0.16766 0.31967 0.32336 0.32673 0.50819 0.51172 0.64067 0.64403 0.6485 0.82964 0.83317 1.00027 1.00473 1.16782 1.1731 1.33337 1.3382 1.50048 1.50478 1.66468 1.66862 1.85423 1.85878 1.86245 2.06756 2.07086 2.19683 2.20366 2.3398 2.34328 2.34776 2.4822 2.48517 2.63535 2.63825 2.82634 2.83036 2.99087 2.99578 3.16218 3.1659 3.17053 3.31286 3.31694 3.44628 3.45052 3.59107 3.59447 3.60014 3.76514 3.76845 3.77426 4.0965 4.09997 4.34497 4.34801 4.50217 4.50521 4.51044 4.6309 4.63656 4.81979 4.82278 4.82637 
25 0.17462 0.32891 0.51699 0.64865 0.83673 1.00662 1.1775 1.34355 1.50936 1.6726 1.86362 2.07945 2.35009 2.49277 2.64472 2.83354 3.17067 3.32281 3.45629 3.60126 3.77286 4.1078 4.35266 4.51185 4.82743 
0 
137 0.14264 0.14591 0.14861 0.15085 0.1538 0.29879 0.30234 0.30463 0.30697 0.30938 0.48571 0.48902 0.4917 0.49366 0.49607 0.61599 0.62034 0.62337 0.6257 0.62813 0.6333 0.80809 0.81141 0.8141 0.81626 0.81877 0.9809 0.98321 0.98596 0.98851 0.99207 1.14486 1.14868 1.15157 1.15459 1.15858 1.30991 1.31309 1.31661 1.31899 1.32213 1.47793 1.48147 1.48435 1.4866 1.48947 1.63903 1.64489 1.64801 1.65046 1.65417 1.83567 1.8379 1.84021 1.84258 1.84539 2.0489 2.05112 2.05352 2.05597 2.17403 2.1778 2.18116 2.18495 2.32055 2.32317 2.32552 2.32791 2.33126 2.45555 2.46123 2.46444 2.467 2.4699 2.61242 2.61669 2.61922 2.62139 2.62446 2.80418 2.80763 2.81004 2.81208 2.81474 2.96757 2.97097 2.97412 2.97614 2.97995 3.14035 3.14316 3.1454 3.14795 3.15005 3.28928 3.29247 3.29547 3.29832 3.30073 3.42231 3.42779 3.43001 3.43289 3.43561 3.56966 3.57301 3.57554 3.57803 3.581 3.74435 3.74664 3.74937 3.75149 3.7535 4.07787 4.08015 4.08237 4.08478 4.32663 4.32875 4.33074 4.33348 4.48077 4.48359 4.48659 4.48857 4.49104 4.60476 4.60873 4.61217 4.61572 4.62275 4.80016 4.80272 4.80472 4.80667 4.80933 
99 0.14617 0.15027 0.15338 0.30238 0.30581 0.30928 0.31286 0.48887 0.49324 0.49594 0.49988 0.62171 0.62583 0.62953 0.81165 0.81526 0.81863 0.82316 0.98401 0.98704 0.99116 1.14851 1.15229 1.15725 1.16231 1.31323 1.31742 1.32106 1.32547 1.48144 1.4857 1.48893 1.49384 1.64263 1.6493 1.65263 1.83873 1.84138 1.845 1.84979 2.05199 2.05475 2.05794 2.17728 2.18286 2.19077 2.32361 2.32651 2.32992 2.45994 2.46576 2.46952 2.47418 2.61609 2.62025 2.62343 2.80713 2.81134 2.81436 2.81905 2.97095 2.97538 2.97854 3.14382 3.14697 3.15076 3.15418 3.29298 3.29698 3.30107 3.30483 3.42559 3.43129 3.43508 3.43968 3.57285 3.5769 3.58046 3.74748 3.75107 3.75418 3.75768 4.08093 4.08358 4.08693 4.32991 4.33212 4.33576 4.48411 4.48735 4.49077 4.49576 4.60814 4.61442 4.61921 4.80307 4.806 4.80841 4.8122 
42 0.16982 0.17862 0.3274 0.51379 0.51962 0.64794 0.83652 1.00756 1.01772 1.17759 1.34015 1.50676 1.67173 1.86275 1.8726 2.07279 2.20523 2.3462 2.35311 2.48745 2.49511 2.64029 2.83257 2.83816 2.99571 3.16826 3.17635 3.31918 3.45325 3.59769 3.60879 3.77086 3.7789 4.10187 4.11554 4.35014 4.3618 4.50787 4.51412 4.63691 4.82508 4.82979 
0 
57 0.15542 0.16002 0.3121 0.31686 0.49796 0.50233 0.50774 0.63125 0.63666 0.82074 0.82577 0.99228 0.99915 1.15821 1.16496 1.32224 1.32912 1.49057 1.49552 1.65497 1.65928 1.8472 1.85192 2.06048 2.06484 2.18644 2.19214 2.33261 2.33721 2.47199 2.47727 2.62688 2.63087 2.81617 2.82104 2.98018 2.98535 3.15285 3.15832 3.30198 3.30922 3.4379 3.44236 3.58213 3.58684 3.75576 3.7613 4.08938 4.09351 4.33819 4.34232 4.49283 4.49819 4.61738 4.62548 4.81201 4.81539 
36 0.1671 0.32339 0.50915 0.51345 0.64302 0.83239 0.83784 1.00394 1.1734 1.33538 1.5027 1.66667 1.85823 2.07019 2.19926 2.34207 2.35232 2.48412 2.48964 2.63777 2.82838 2.83433 2.99233 3.16507 3.17252 3.31553 3.44896 3.59378 3.76803 3.77285 4.09876 4.34654 4.50556 4.633 4.82153 4.82597 
0 
54 0.14974 0.15626 0.30583 0.31249 0.49255 0.49858 0.62445 0.63052 0.81514 0.82126 0.98773 0.99515 1.1518 1.15797 1.1654 1.31701 1.32494 1.48498 1.49154 1.64598 1.65439 1.84247 1.85061 2.05573 2.18102 2.19694 2.32732 2.33468 2.46266 2.47139 2.61919 2.62571 2.81092 2.81752 2.97455 2.98167 3.14741 3.1546 3.29657 3.30477 3.42895 3.43605 3.57652 3.58362 3.75117 3.75843 4.08462 4.33363 4.48781 4.49509 4.6119 4.62102 4.80676 4.81154 
78 0.16087 0.16439 0.17008 0.31721 0.32214 0.32801 0.50365 0.50749 0.51119 0.63577 0.64021 0.64387 0.82516 0.83013 0.83475 0.99702 1.00225 1.00896 1.16309 1.16834 1.17348 1.32697 1.3321 1.33708 1.49485 1.49961 1.50412 1.66039 1.6639 1.67231 1.85189 1.85639 1.86088 2.0656 2.06935 2.19156 2.1967 2.33786 2.34195 2.34909 2.47487 2.48018 2.48404 2.63158 2.63534 2.82189 2.82558 2.82975 2.98504 2.98968 3.00053 3.15775 3.16248 3.16591 3.30704 3.31261 3.31665 3.44209 3.44583 3.44987 3.58779 3.5916 3.59818 3.76057 3.76558 3.77188 4.09448 4.09851 4.34311 4.34965 4.49791 4.50237 4.62233 4.62905 4.63598 4.81715 4.81994 4.82469 
54 0.14812 0.15337 0.30458 0.31031 0.49071 0.49538 0.62474 0.63104 0.81351 0.81893 0.98497 0.99564 1.1511 1.31498 1.32505 1.48345 1.48895 1.64897 1.65472 1.83971 1.84578 2.05292 2.05825 2.17934 2.32499 2.33119 2.46632 2.47158 2.61947 2.62442 2.80898 2.814 2.97293 2.97899 3.14524 3.15146 3.2947 3.30347 3.43131 3.43774 3.57466 3.58075 3.74835 3.75398 4.08196 4.08719 4.3307 4.33586 4.48554 4.49161 4.61024 4.61961 4.80424 4.80786 
99 0.17599 0.17901 0.1827 0.33167 0.33529 0.33839 0.34582 0.5198 0.52303 0.52603 0.53615 0.65225 0.65566 0.65982 0.84117 0.84439 0.84762 0.85384 1.0115 1.01612 1.0201 1.02803 1.17933 1.18383 1.18764 1.34471 1.34832 1.35177 1.5121 1.51522 1.51871 1.53653 1.67601 1.68017 1.68541 1.86604 1.87016 1.87338 1.88006 2.07912 2.08245 2.08681 2.10574 2.20756 2.21252 2.21998 2.3518 2.35593 2.3598 2.36538 2.49409 2.49773 2.50272 2.64635 2.64934 2.65382 2.83752 2.84041 2.84391 2.84866 3.00184 3.00447 3.00834 3.17287 3.17653 3.17948 3.18388 3.32369 3.32726 3.3302 3.34253 3.45789 3.46201 3.4658 3.60354 3.60759 3.61279 3.77685 3.77984 3.78297 3.78864 4.10818 4.11134 4.11576 4.13433 4.3566 4.35983 4.3642 4.51297 4.51634 4.51991 4.52758 4.64273 4.6469 4.65774 4.83108 4.83368 4.83708 4.84164 
56 0.15912 0.1628 0.31534 0.31897 0.50269 0.50602 0.63496 0.63909 0.82466 0.82747 0.99465 0.99893 1.16198 1.16675 1.32737 1.33144 1.49514 1.49827 1.6591 1.66328 1.84978 1.85382 2.06299 2.06695 2.19078 2.19597 2.33515 2.33926 2.4767 2.48057 2.62977 2.63277 2.82067 2.82419 2.98501 2.98913 3.15681 3.16008 3.30708 3.31072 3.44092 3.445 3.58591 3.59004 3.75988 3.76317 4.09162 4.09556 4.33971 4.34454 4.49774 4.5008 4.62542 4.62961 4.81451 4.81769 
0 
23 0.16396 0.32289 0.50787 0.64108 0.83041 1.00138 1.33365 1.50074 1.85897 2.48159 2.6345 2.82565 2.99043 3.1626 3.31297 3.44878 3.5904 3.76485 4.0963 4.3443 4.50198 4.6306 4.81941 
57 0.15318 0.15781 0.30952 0.31398 0.49557 0.50021 0.50514 0.62888 0.6336 0.81873 0.82334 0.99018 0.99564 1.15597 1.16184 1.32004 1.32583 1.48843 1.49327 1.65452 1.65951 1.84494 1.8495 2.0581 2.06218 2.1841 2.1911 2.33028 2.33442 2.47087 2.47538 2.62424 2.62852 2.81369 2.81862 2.97783 2.98307 3.15056 3.15543 3.29969 3.30559 3.4368 3.44216 3.57982 3.58419 3.7534 3.75858 4.08712 4.09115 4.33602 4.33963 4.49054 4.49561 4.61501 4.62359 4.80945 4.81302 
23 0.15877 0.31242 0.50185 0.63555 0.8243 1.32791 1.49435 1.84694 2.06045 2.33239 2.4768 2.62884 2.81999 2.98428 3.15303 3.30788 3.4429 3.58581 3.75933 4.08884 4.33717 4.49626 4.81193 
65 0.16935 0.17382 0.32429 0.32882 0.51201 0.51539 0.51965 0.64457 0.64843 0.8329 0.83682 0.841 1.00367 1.00861 1.0143 1.17041 1.1752 1.17994 1.3342 1.3389 1.34346 1.50553 1.5096 1.66816 1.67316 1.85875 1.86305 1.86685 2.07175 2.07657 2.19857 2.20323 2.34382 2.34785 2.35797 2.48625 2.49067 2.63961 2.64302 2.83138 2.83628 2.99497 2.99963 3.1682 3.17178 3.31417 3.31957 3.32355 3.45009 3.45522 3.59539 3.59988 3.77084 3.7741 4.10108 4.10473 4.34938 4.35333 4.50784 4.5116 4.63288 4.63705 4.82465 4.82842 4.83893 
58 0.16615 0.16977 0.3229 0.32651 0.50949 0.513 0.64198 0.64547 0.83163 0.83548 1.00135 1.00599 1.01528 1.17062 1.176 1.33492 1.33899 1.50116 1.50591 1.66571 1.67041 1.85571 1.86046 2.06916 2.07319 2.198 2.20467 2.34165 2.34576 2.35578 2.48353 2.48802 2.63677 2.64215 2.82735 2.83204 2.99162 2.99639 3.16378 3.16714 3.31487 3.31826 3.44845 3.45227 3.59272 3.59686 3.76673 3.76946 4.09778 4.10211 4.34585 4.35 4.50397 4.50721 4.63155 4.63914 4.82111 4.82491 
3 0.50499 0.82749 4.81556 
7 0.52427 0.84729 1.51806 3.18588 3.78121 4.51915 4.83749 
47 0.15317 0.15933 0.30872 0.31433 0.49656 0.502 0.62888 0.63508 0.81775 0.82358 0.98912 0.99724 1.15582 1.16362 1.32102 1.3269 1.48814 1.49323 1.65298 1.8436 1.8503 2.05703 2.18581 2.32907 2.47001 2.47668 2.62405 2.81425 2.81953 2.97914 3.14951 3.15502 3.29991 3.30561 3.43445 3.44114 3.58 3.5885 3.75323 3.75825 4.08589 4.33421 4.49005 4.49548 4.61742 4.80865 4.81425 
68 0.16453 0.16853 0.31972 0.32319 0.32752 0.50728 0.51058 0.51504 0.6398 0.64318 0.82991 0.83273 0.83644 0.99829 1.0032 1.0079 1.16575 1.17248 1.3319 1.33617 1.50005 1.50367 1.66371 1.66811 1.85359 1.85825 1.86198 2.06644 2.06973 2.19517 2.19959 2.33878 2.34326 2.34812 2.48147 2.48555 2.63465 2.63741 2.82539 2.82847 2.83285 2.98906 2.99285 3.16065 3.16428 3.16834 3.31215 3.31559 3.4449 3.44981 3.45678 3.58945 3.59408 3.59953 3.76544 3.7681 4.09535 4.09907 4.3439 4.34793 4.50228 4.50516 4.6274 4.63136 4.63814 4.81845 4.82168 4.82512 
24 0.15433 0.31052 0.4969 0.63085 0.81954 0.99116 1.32307 1.49012 1.84338 2.05733 2.32946 2.47276 2.62511 2.81536 2.9801 3.15048 3.30294 3.4379 3.58106 3.7547 4.08579 4.33364 4.49215 4.80826 
28 0.17396 0.33103 0.51711 0.65225 0.83825 1.01108 1.18207 1.34461 1.51071 1.67407 1.8654 2.07718 2.20348 2.35071 2.49996 2.6431 2.8369 2.99854 3.17299 3.32539 3.45668 3.60114 3.77463 4.10461 4.35196 4.51199 4.63954 4.82876 
46 0.16877 0.17482 0.3245 0.32932 0.51225 0.51786 0.64535 0.65004 0.83515 0.83984 1.00549 1.01249 1.1725 1.17806 1.33711 1.34294 1.50456 1.51059 1.66973 1.85931 1.86464 2.07256 2.2012 2.34558 2.3531 2.48661 2.49358 2.64071 2.83093 2.83682 2.99545 3.16592 3.17024 3.31747 3.3234 3.45262 3.59603 3.60658 3.77121 4.10119 4.34936 4.35567 4.50753 4.63443 4.82407 4.82926 
65 0.1603 0.16358 0.31573 0.32009 0.32333 0.50358 0.50668 0.50988 0.63603 0.64018 0.82498 0.82854 0.83218 0.996 1.00053 1.16228 1.16763 1.32678 1.33067 1.33472 1.49581 1.49892 1.50331 1.66019 1.66433 1.85039 1.85504 2.06327 2.06714 2.19023 2.19471 2.33585 2.34023 2.47775 2.48103 2.63095 2.63419 2.82121 2.82447 2.82836 2.98515 2.98832 3.15669 3.16119 3.30757 3.31195 3.31547 3.44165 3.44643 3.58661 3.59045 3.75962 3.76365 3.76664 4.0923 4.09614 4.341 4.34486 4.49685 4.50093 4.62137 4.62751 4.81521 4.81817 4.82161 
1 4.83227 
2 1.17431 3.31551 
32 0.16565 0.32338 0.50923 0.64261 0.83128 0.83721 1.00305 1.00957 1.17319 1.33472 1.50168 1.6648 1.67386 1.85716 1.86193 2.06873 2.20407 2.34341 2.48285 2.63605 2.82706 2.99056 3.16469 3.315 3.4485 3.5928 3.76752 4.09763 4.34545 4.50359 4.63259 4.81967 
33 0.16098 0.31658 0.50352 0.50824 0.63701 0.82473 0.82975 0.99593 1.16171 1.16921 1.32985 1.49547 1.50033 1.65987 1.85035 2.06417 2.1928 2.33566 2.47858 2.63154 2.82199 2.98671 3.15659 3.16157 3.30964 3.44354 3.58726 3.76226 4.09268 4.34063 4.49906 4.62579 4.81516 
48 0.15037 0.15515 0.30669 0.31382 0.493 0.49768 0.62615 0.63244 0.81584 0.82056 0.98698 0.99418 1.153 1.31697 1.32497 1.48598 1.49074 1.64988 1.65662 1.84171 2.05498 2.18182 2.32711 2.46677 2.47254 2.62132 2.62576 2.81139 2.81663 2.97512 2.98038 3.14746 3.1545 3.29679 3.30473 3.43259 3.57716 3.58394 3.75046 3.75707 4.08408 4.33276 4.48748 4.49371 4.61331 4.62155 4.80651 4.81138 
103 0.14719 0.15097 0.15362 0.15886 0.30324 0.30678 0.30999 0.31407 0.48989 0.49386 0.49633 0.50003 0.62226 0.62616 0.6289 0.63316 0.81246 0.81583 0.81907 0.82302 0.98521 0.98791 0.99221 1.14931 1.15323 1.15828 1.16285 1.31421 1.31775 1.32172 1.3261 1.48226 1.48606 1.4893 1.49366 1.64356 1.65013 1.65333 1.66008 1.83989 1.84233 1.84591 1.85053 2.05315 2.05565 2.05854 2.1783 2.18318 2.1893 2.32477 2.32758 2.33075 2.46036 2.46622 2.47005 2.47368 2.61677 2.62123 2.62415 2.80824 2.81225 2.815 2.81949 2.9719 2.97601 2.97914 3.14481 3.14788 3.15118 3.15466 3.29404 3.29754 3.30213 3.30548 3.42657 3.43244 3.43611 3.44082 3.5739 3.57777 3.58047 3.58692 3.74868 3.75178 3.755 3.75825 4.0821 4.08463 4.0879 4.33107 4.33314 4.33663 4.48512 4.48811 4.49174 4.49619 4.60912 4.61479 4.61983 4.80425 4.80706 4.80924 4.81411 
26 0.16157 0.31751 0.50428 0.64059 0.82675 0.99634 1.16752 1.33094 1.49715 1.66555 1.85145 2.19408 2.33812 2.4809 2.63297 2.82293 2.98726 3.15953 3.30964 3.44832 3.5884 3.76233 4.09611 4.49985 4.6275 4.81808 
77 0.14733 0.15219 0.15677 0.30348 0.30736 0.31177 0.49005 0.4953 0.49912 0.62259 0.62753 0.6317 0.81271 0.81715 0.82059 0.98524 0.9892 0.99557 1.14961 1.15415 1.16134 1.31443 1.32062 1.3256 1.48255 1.48813 1.49198 1.64395 1.65142 1.6549 1.83995 1.84303 1.84802 2.05321 2.05655 2.17853 2.18593 2.32483 2.32825 2.33498 2.46129 2.46693 2.47103 2.61719 2.62184 2.6255 2.80841 2.81342 2.8171 2.9721 2.97821 3.14492 3.1485 3.15287 3.29414 3.29953 3.30385 3.42692 3.43312 3.43836 3.57404 3.57899 3.74871 3.75351 3.75683 4.08214 4.08527 4.33112 4.33375 4.48526 4.48918 4.49296 4.60939 4.61826 4.8043 4.80763 4.81124 
52 0.15444 0.1599 0.31151 0.31797 0.49719 0.50192 0.50765 0.63089 0.63722 0.81976 0.8254 0.99128 0.99783 1.15753 1.16701 1.32167 1.33012 1.48969 1.49537 1.65593 1.66245 1.84611 1.85267 2.05938 2.1891 2.33147 2.33809 2.47238 2.47944 2.62585 2.63115 2.81723 2.82279 2.98024 2.98566 3.15196 3.15833 3.30146 3.30893 3.43741 3.44431 3.5816 3.5886 3.75523 3.7613 4.08841 4.33734 4.49209 4.49828 4.62153 4.81113 4.81576 
26 0.16176 0.31734 0.5046 0.63693 0.82618 1.16695 1.3316 1.49713 1.66218 1.8538 2.06371 2.3389 2.47805 2.6314 2.823 2.98811 3.15848 3.30955 3.44404 3.58844 3.76166 4.09219 4.34004 4.4985 4.62818 4.8154 
52 0.15092 0.15651 0.30725 0.31335 0.49362 0.49883 0.62673 0.63281 0.81629 0.82195 0.98786 0.99562 1.15371 1.16373 1.31789 1.32516 1.4864 1.49241 1.65083 1.65708 1.84246 1.84949 2.05571 2.18267 2.32776 2.33436 2.46751 2.47373 2.62175 2.62699 2.81204 2.81756 2.9759 2.98221 3.14804 3.15411 3.2976 3.30488 3.43339 3.43998 3.5777 3.58429 3.75129 3.75708 4.08474 4.33346 4.48834 4.49444 4.61407 4.6233 4.80712 4.81155 
47 0.15787 0.16415 0.31458 0.32126 0.49988 0.50744 0.6323 0.64044 0.82338 0.99504 1.16104 1.16848 1.32523 1.33593 1.49348 1.5011 1.65303 1.66361 1.8504 2.06532 2.18835 2.33525 2.34168 2.47105 2.48026 2.62838 2.63446 2.81906 2.82541 2.9823 3.15546 3.1623 3.30513 3.31304 3.4355 3.44569 3.58499 3.59159 3.7587 3.76472 4.09411 4.34151 4.4957 4.50181 4.61912 4.62989 4.8162 
78 0.15543 0.15895 0.16223 0.31207 0.31546 0.31897 0.49762 0.50161 0.50467 0.63108 0.63444 0.63834 0.82068 0.82444 0.82713 0.99221 0.99585 0.99994 1.15784 1.16249 1.16778 1.32196 1.3273 1.33119 1.49023 1.49439 1.4974 1.65176 1.65758 1.6609 1.84723 1.85128 1.85526 2.06033 2.06349 2.18569 2.19133 2.33249 2.33555 2.47078 2.47524 2.47873 2.62643 2.62973 2.63299 2.81579 2.81957 2.82342 2.97974 2.98444 2.98883 3.15271 3.15583 3.15952 3.30171 3.30599 3.3097 3.43626 3.4397 3.44435 3.58171 3.58533 3.58963 3.75577 3.75956 3.76249 4.08943 4.09233 4.33822 4.34096 4.49303 4.49754 4.50067 4.61652 4.62452 4.81168 4.81449 4.8181 
25 0.16068 0.31698 0.50327 0.63782 0.82577 0.9999 1.16829 1.33107 1.49629 1.65995 1.85357 2.06235 2.33868 2.47732 2.63065 2.82113 3.15816 3.3095 3.44471 3.58993 3.76146 4.09092 4.3391 4.49873 4.81375 
2 0.8385 1.00674 
80 0.14743 0.15151 0.15537 0.30376 0.30755 0.31175 0.48979 0.49405 0.49744 0.62283 0.62687 0.63091 0.81285 0.81716 0.82028 0.98448 0.98895 0.99532 1.15019 1.15492 1.16193 1.31445 1.3195 1.32518 1.48264 1.48716 1.49158 1.64444 1.65025 1.65529 1.83922 1.8431 1.84757 2.05243 2.05601 2.17827 2.18392 2.32443 2.32801 2.33455 2.46303 2.46806 2.47249 2.61813 2.62208 2.6255 2.80787 2.81213 2.8153 2.97206 2.97692 2.98479 3.14463 3.14857 3.15204 3.29405 3.29875 3.3037 3.42842 3.43227 3.4371 3.57374 3.57788 3.58404 3.74779 3.7521 3.75547 4.08144 4.08492 4.33024 4.33335 4.485 4.48952 4.49486 4.6091 4.61566 4.62129 4.80364 4.80671 4.80979 
0 
40 0.15746 0.31162 0.31823 0.50019 0.50578 0.63307 0.82192 0.82833 0.99161 1.00002 1.15849 1.16775 1.32153 1.32821 1.49323 1.65723 1.84612 1.85455 2.05949 2.18967 2.33156 2.47514 2.6282 2.81802 2.98329 3.15222 3.15844 3.30175 3.30914 3.43892 3.58372 3.75497 3.76051 4.08847 4.33697 4.49206 4.49771 4.62313 4.81098 4.81727 
23 0.15383 0.30949 0.49662 0.63002 0.81881 0.98911 1.48967 1.84331 2.05681 2.32889 2.47257 2.62512 2.8154 2.98034 3.14961 3.30619 3.43628 3.58087 3.75432 4.08565 4.33395 4.49212 4.80847 
99 0.16743 0.1708 0.17407 0.18193 0.32386 0.32759 0.3306 0.33639 0.5122 0.51497 0.51801 0.52315 0.6443 0.64775 0.65133 0.83255 0.83635 0.83912 0.84381 1.00313 1.00777 1.01159 1.16973 1.1755 1.17934 1.334 1.33906 1.34219 1.35023 1.50506 1.50785 1.51147 1.66869 1.67205 1.67624 1.8584 1.86191 1.86535 1.86972 2.0715 2.07451 2.07944 2.19734 2.20289 2.20791 2.34402 2.34702 2.35048 2.35591 2.48507 2.48837 2.49222 2.5005 2.63848 2.64167 2.64535 2.82897 2.83221 2.83552 2.83901 2.99191 2.99598 2.99922 3.16414 3.16862 3.17119 3.17529 3.31446 3.31911 3.32202 3.32967 3.45015 3.45389 3.45713 3.59403 3.5972 3.60132 3.60557 3.76752 3.77179 3.77445 3.77943 4.10042 4.10361 4.10804 4.34932 4.35184 4.35647 4.50435 4.50865 4.512 4.51896 4.6309 4.63645 4.64097 4.82376 4.82632 4.82966 4.83293 
0 
0 
25 0.15814 0.31544 0.50191 0.63454 0.82345 1.16436 1.32664 1.49371 1.66317 1.84606 2.06194 2.33505 2.4753 2.62834 2.81985 2.98381 3.15645 3.30688 3.44121 3.58711 3.75877 4.08794 4.336 4.49567 4.81205 
28 0.1652 0.32316 0.50838 0.64208 0.83106 1.00348 1.17218 1.33383 1.50189 1.66602 1.8577 2.0684 2.20027 2.34167 2.4834 2.63585 2.82673 2.99067 3.16336 3.31467 3.44893 3.59227 3.76686 4.09686 4.34505 4.50322 4.6317 4.81994 
68 0.15816 0.1614 0.31395 0.31767 0.32157 0.50186 0.50501 0.50945 0.63431 0.63789 0.82364 0.8268 0.83093 0.99385 0.99813 1.16017 1.16455 1.17131 1.32548 1.32924 1.33274 1.49341 1.49712 1.501 1.65815 1.66207 1.8484 1.85254 1.85734 2.06151 2.06509 2.18949 2.19398 2.334 2.33776 2.47505 2.47877 2.62892 2.63185 2.81946 2.82301 2.82891 2.98403 2.98694 3.15478 3.15907 3.16316 3.30439 3.30914 3.31296 3.44001 3.44438 3.58501 3.58841 3.75856 3.76204 4.09052 4.09431 4.33895 4.34291 4.49511 4.49855 4.50216 4.62188 4.62603 4.8136 4.81643 4.81986 
28 0.15943 0.31652 0.50291 0.63647 0.82584 0.99918 1.16448 1.32841 1.49483 1.65942 1.85035 2.06398 2.19309 2.33719 2.47631 2.63115 2.82138 2.98563 3.15723 3.30731 3.44138 3.58686 3.76234 4.09239 4.34078 4.49833 4.62572 4.81566 
78 0.155 0.15904 0.16319 0.31196 0.31609 0.3197 0.49822 0.50195 0.50574 0.63154 0.63545 0.63914 0.82066 0.82466 0.82864 0.99197 0.9965 1.00159 1.15842 1.16393 1.16867 1.32213 1.32709 1.33115 1.49014 1.4945 1.49781 1.65468 1.65903 1.66391 1.84685 1.85117 1.85527 2.05983 2.0634 2.18645 2.1918 2.3322 2.33606 2.34167 2.47161 2.47615 2.48082 2.62614 2.62997 2.81683 2.8205 2.82441 2.97994 2.98461 2.99001 3.1531 3.15722 3.16124 3.30211 3.30739 3.31073 3.43757 3.44185 3.4461 3.58188 3.58572 3.59017 3.7558 3.75983 3.76281 4.08886 4.09225 4.3376 4.34061 4.49284 4.49721 4.50085 4.61882 4.62557 4.81166 4.8146 4.81932 
24 0.16733 0.3223 0.50956 0.64169 0.83148 1.00285 1.17308 1.33886 1.50228 1.66741 1.85625 2.06927 2.34157 2.48437 2.63873 2.82796 2.9928 3.31898 3.59255 3.77204 4.09805 4.34681 4.63205 4.82192 
0 
125 0.16874 0.17115 0.17329 0.17633 0.32427 0.32739 0.32967 0.33216 0.33777 0.5121 0.51421 0.51664 0.51919 0.52393 0.6446 0.64729 0.64949 0.65229 0.83343 0.83651 0.83856 0.84135 0.84642 1.00426 1.00783 1.01027 1.01301 1.01904 1.17151 1.17533 1.17823 1.18113 1.3353 1.3389 1.34149 1.34399 1.35064 1.50523 1.5076 1.5101 1.51314 1.66918 1.67166 1.67472 1.67863 1.85881 1.86208 1.86442 1.86683 1.871 2.07167 2.07433 2.07681 2.0805 2.19885 2.20274 2.20675 2.21108 2.34442 2.3471 2.34971 2.35263 2.35758 2.48581 2.48847 2.4911 2.49429 2.49924 2.63911 2.64161 2.64372 2.64803 2.82976 2.83233 2.83458 2.83726 2.84014 2.9933 2.99631 2.99889 3.00202 3.1657 3.16897 3.17107 3.17361 3.17782 3.31533 3.31895 3.32121 3.32362 3.45057 3.45365 3.45614 3.45917 3.59546 3.59792 3.60061 3.60357 3.60881 3.76881 3.7717 3.774 3.7768 3.7814 4.10079 4.10315 4.1057 4.11047 4.34952 4.35149 4.35417 4.35828 4.5054 4.50874 4.51074 4.51351 4.63394 4.63705 4.64046 4.64539 4.82381 4.82596 4.82827 4.83075 4.83406 
56 0.16361 0.16668 0.32015 0.3235 0.5069 0.51033 0.63961 0.64364 0.82928 0.83217 0.99814 1.0029 1.16448 1.17115 1.33296 1.49947 1.50327 1.66333 1.66962 1.85295 1.85791 1.86202 2.06641 2.06992 2.19415 2.202 2.3383 2.34232 2.48115 2.48869 2.63426 2.63723 2.82509 2.83051 2.98929 2.99457 3.1617 3.16644 3.31281 3.31729 3.44489 3.4499 3.59015 3.59571 3.76497 3.76777 4.09528 4.09926 4.34348 4.34856 4.50205 4.5078 4.6287 4.63347 4.81882 4.82259 
7 0.32016 1.6631 1.85336 3.15882 3.31015 4.62655 4.81497 
92 0.17836 0.18176 0.18634 0.33325 0.33742 0.34089 0.3569 0.52135 0.52447 0.52822 0.54912 0.65329 0.65756 0.66168 0.84308 0.84653 0.85169 1.01346 1.01858 1.02509 1.17959 1.18627 1.19058 1.3452 1.34946 1.35377 1.51434 1.51793 1.52244 1.67779 1.68238 1.68782 1.86787 1.87255 1.87632 1.88534 2.08149 2.0851 2.09195 2.20768 2.21261 2.22118 2.35311 2.35753 2.36262 2.36981 2.49433 2.49841 2.5035 2.64864 2.65173 2.65738 2.83889 2.84233 2.84681 2.85893 3.00182 3.00595 3.01035 3.17391 3.17839 3.18184 3.188 3.32388 3.3291 3.33267 3.45917 3.46399 3.46835 3.60317 3.60801 3.61285 3.7772 3.78144 3.78442 3.79127 4.11039 4.11405 4.12189 4.35881 4.36237 4.36837 4.51454 4.51872 4.52265 4.64169 4.64671 4.65329 4.83311 4.83614 4.84017 4.85194 
27 0.16946 0.32646 0.51291 0.6456 0.83668 1.00545 1.17221 1.33854 1.67027 1.86168 2.07114 2.1994 2.34361 2.48777 2.63951 2.83246 2.99392 3.16817 3.31884 3.45262 3.59684 3.77085 4.10131 4.34878 4.50667 4.63665 4.8242 
0 
34 0.15352 0.30909 0.49653 0.50328 0.62925 0.81859 0.82719 0.98955 1.15587 1.32058 1.48894 1.65422 1.84397 2.05726 2.18633 2.32935 2.47103 2.62449 2.81433 2.9788 3.15001 3.15806 3.29983 3.30937 3.43555 3.57996 3.75342 3.75938 4.08627 4.33474 4.49024 4.62185 4.80872 4.81667 
29 0.15894 0.31416 0.50195 0.63449 0.82308 0.83189 0.99412 1.16524 1.33007 1.49453 1.65886 1.84917 2.06141 2.19416 2.33404 2.47642 2.6294 2.81988 2.98547 3.15483 3.31066 3.44011 3.58543 3.75886 4.09065 4.3391 4.49557 4.62758 4.81368 
81 0.1531 0.15796 0.16285 0.30923 0.31348 0.31747 0.4958 0.50099 0.50507 0.62845 0.63337 0.63762 0.81845 0.82256 0.8263 0.99137 0.99584 1.0007 1.15528 1.15981 1.16439 1.32026 1.32545 1.32901 1.48829 1.49298 1.49676 1.64952 1.65627 1.65959 1.84627 1.84966 1.85431 2.0595 2.06332 2.18435 2.18996 2.19617 2.33098 2.33441 2.34022 2.46636 2.47258 2.47649 2.62285 2.62783 2.63132 2.81418 2.81907 2.82303 2.97795 2.98336 2.99021 3.15099 3.15461 3.15856 3.30003 3.30499 3.30934 3.43253 3.4388 3.44338 3.57988 3.58473 3.58871 3.75478 3.7591 3.76267 4.08837 4.0918 4.33756 4.34106 4.49122 4.49543 4.49889 4.61491 4.62083 4.62592 4.81059 4.81391 4.81939 
56 0.1511 0.15531 0.30707 0.31196 0.49374 0.4978 0.62695 0.63211 0.81604 0.82063 0.98713 0.99248 1.15359 1.16277 1.31737 1.3241 1.48628 1.49088 1.65177 1.6567 1.84187 1.84661 2.05499 2.05906 2.18274 2.32728 2.33192 2.4682 2.47273 2.6219 2.62597 2.81204 2.8164 2.97593 2.98055 3.14788 3.15291 3.29755 3.30392 3.43322 3.43888 3.5777 3.58341 3.75066 3.75541 4.08407 4.08815 4.33271 4.33661 4.48803 4.49289 4.61491 4.6228 4.80665 4.8099 4.81479 
0 
78 0.16671 0.17053 0.1796 0.32273 0.32652 0.33122 0.51088 0.51422 0.52258 0.64306 0.64685 0.65197 0.83292 0.83599 0.83963 1.00196 1.00688 1.01106 1.16739 1.17293 1.17738 1.33213 1.33701 1.34237 1.50358 1.50762 1.66692 1.67177 1.68127 1.85629 1.86097 1.86508 1.87732 2.07092 2.07498 2.19814 2.20223 2.22228 2.34243 2.34664 2.35201 2.48467 2.48923 2.49693 2.63814 2.64284 2.82825 2.83191 2.83622 2.99292 2.99817 3.16307 3.1674 3.1721 3.31347 3.31805 3.32464 3.44963 3.45359 3.47379 3.59316 3.59801 3.60472 3.76715 3.77075 3.78002 4.10028 4.10484 4.34797 4.35223 4.50322 4.50727 4.51238 4.63003 4.63501 4.82247 4.82635 4.83133 
33 0.16594 0.17135 0.32342 0.50967 0.64249 0.83281 1.00211 1.00777 1.17317 1.33576 1.50284 1.66661 1.85653 1.8623 2.06974 2.20123 2.34165 2.34712 2.48457 2.63719 2.82831 2.83304 2.99241 3.16582 3.31556 3.44993 3.593 3.76727 4.09818 4.34641 4.50569 4.6349 4.82139 
64 0.16177 0.16444 0.31695 0.32011 0.3233 0.50482 0.50771 0.6377 0.64089 0.82729 0.82983 0.99581 1.00058 1.16248 1.16772 1.1723 1.32648 1.33132 1.33589 1.49748 1.50031 1.66164 1.6649 1.85075 1.85479 1.85916 2.06429 2.06725 2.19358 2.19981 2.33681 2.34007 2.346 2.4789 2.48149 2.6326 2.63498 2.82295 2.82563 2.98766 2.99047 3.15762 3.16147 3.16495 3.30643 3.31141 3.31475 3.4427 3.44661 3.58812 3.59151 3.76228 3.76499 4.09338 4.0964 4.34179 4.34469 4.49994 4.50232 4.62466 4.62909 4.81669 4.81929 4.8244 
28 0.16161 0.3175 0.50437 0.63847 0.82718 0.99684 1.16631 1.33076 1.49685 1.66147 1.85022 1.85759 2.06447 2.1944 2.33793 2.47824 2.63227 2.82266 2.98702 3.15947 3.31009 3.44361 3.5895 3.76229 4.0945 4.34131 4.49951 4.81568 
87 0.1512 0.15564 0.15866 0.30751 0.3111 0.31495 0.49378 0.49874 0.5017 0.50634 0.62596 0.63062 0.63431 0.81697 0.82124 0.82366 0.82901 0.98889 0.99269 0.9966 1.15384 1.15766 1.16249 1.16841 1.31833 1.32439 1.32813 1.48666 1.49157 1.49424 1.64724 1.65511 1.65957 1.8436 1.84651 1.85047 2.05689 2.06008 2.18226 2.18892 2.32855 2.33177 2.33618 2.46372 2.47119 2.47472 2.48192 2.62124 2.62591 2.62879 2.81198 2.8169 2.81956 2.82481 2.9759 2.98189 2.98685 3.14884 3.15212 3.15614 3.16216 3.2979 3.30297 3.30638 3.43006 3.43638 3.44103 3.57777 3.58253 3.58674 3.75224 3.75673 3.75939 4.0858 4.08862 4.33484 4.33717 4.48918 4.49397 4.49642 4.61322 4.62109 4.62505 4.8079 4.81095 4.8143 4.81921 
72 0.15389 0.15863 0.31025 0.31484 0.31884 0.49647 0.50127 0.50573 0.62905 0.63406 0.63899 0.81935 0.82432 0.82889 0.99127 0.99673 1.15673 1.16245 1.16782 1.32115 1.32679 1.33202 1.4891 1.49437 1.50035 1.65064 1.6573 1.66219 1.8461 1.8511 2.05932 2.06367 2.18515 2.19111 2.33119 2.3355 2.4682 2.47451 2.4794 2.62447 2.62912 2.8147 2.81951 2.82384 2.97871 2.98415 3.15143 3.15614 3.16001 3.3006 3.30612 3.31004 3.43297 3.43878 3.44489 3.58046 3.58523 3.75466 3.75945 3.76354 4.08829 4.09278 4.33731 4.34473 4.4918 4.49683 4.61617 4.62221 4.62812 4.81046 4.81392 4.82037 
36 0.16697 0.32329 0.32722 0.51041 0.51434 0.64469 0.83289 0.83912 1.00371 1.00834 1.17318 1.3353 1.50313 1.66675 1.85681 1.86162 2.06953 2.19965 2.34184 2.34663 2.48448 2.63745 2.82842 2.83448 2.9923 3.1652 3.31571 3.45051 3.59316 3.76841 4.09841 4.34608 4.50466 4.63253 4.82166 4.82761 
7 0.33276 0.52058 0.64839 2.83396 2.99916 4.10501 4.82737 
56 0.14614 0.15132 0.30223 0.30685 0.48876 0.49417 0.62148 0.62681 0.81169 0.81637 0.98389 0.98888 1.14844 1.15441 1.31324 1.31949 1.48153 1.48714 1.64288 1.65059 1.83861 1.84198 2.05186 2.05558 2.17725 2.18441 2.32347 2.32742 2.4607 2.46758 2.61616 2.62145 2.80706 2.81244 2.97084 2.97704 3.14359 3.14751 3.29285 3.29883 3.42592 3.43207 3.5727 3.57803 3.74733 3.75227 4.08077 4.08421 4.32979 4.33252 4.48398 4.48923 4.60816 4.61812 4.80291 4.80652 
43 0.15916 0.31435 0.32054 0.50242 0.50716 0.63516 0.82395 0.82829 0.99475 1.16106 1.32655 1.33252 1.49401 1.49847 1.6591 1.84915 1.85465 2.06252 2.1911 2.33457 2.47633 2.62991 2.63436 2.82042 2.82499 2.9849 3.15558 3.16145 3.30541 3.31164 3.44046 3.44692 3.58553 3.75884 3.76371 4.0913 4.09589 4.34002 4.49564 4.5011 4.62305 4.81436 4.81837 
56 0.1745 0.17914 0.33064 0.33476 0.51749 0.52126 0.64954 0.65358 0.84067 0.84596 1.00878 1.01338 1.17818 1.18413 1.34321 1.35542 1.51088 1.51602 1.6737 1.67902 1.86365 1.8689 2.07647 2.08151 2.20667 2.22168 2.34898 2.35359 2.3634 2.49133 2.4959 2.64419 2.64848 2.83594 2.84082 2.99963 3.00776 3.17224 3.17619 3.32324 3.45551 3.45992 3.60034 3.60459 3.77538 3.77853 4.10526 4.11186 4.35398 4.35972 4.51195 4.51624 4.64009 4.64695 4.82909 4.83271 
59 0.15388 0.15853 0.31054 0.31517 0.31945 0.49626 0.50097 0.50612 0.62988 0.6346 0.81911 0.82413 0.9908 0.99659 1.15678 1.16383 1.32094 1.32684 1.48889 1.494 1.65102 1.65737 1.84572 1.85136 2.05881 2.06361 2.18497 2.19335 2.33102 2.33581 2.46989 2.47556 2.62492 2.62917 2.81474 2.81942 2.97876 2.98397 3.15121 3.15684 3.30076 3.30741 3.43602 3.44044 3.58059 3.58508 3.75436 3.75919 3.76263 4.08784 4.0917 4.33666 4.3409 4.49152 4.49688 4.61528 4.62462 4.81016 4.81357 
31 0.16482 0.32159 0.50741 0.64044 0.83079 0.99939 1.1645 1.17251 1.33216 1.50008 1.66396 1.85375 1.86085 2.06736 2.1966 2.33902 2.48179 2.63536 2.82574 2.99025 3.16289 3.31367 3.44637 3.59036 3.76605 4.09587 4.3442 4.50282 4.62991 4.8194 4.82634 
53 0.15247 0.15852 0.30896 0.31485 0.49502 0.50034 0.62785 0.63507 0.81759 0.82319 0.98968 0.99697 1.15535 1.16478 1.31961 1.32707 1.4874 1.49335 1.64877 1.65642 1.84455 1.8513 2.05776 2.18349 2.32968 2.33687 2.46702 2.47491 2.62323 2.62879 2.81324 2.81914 2.97717 2.98392 3.14991 3.1562 3.29912 3.30691 3.43164 3.43704 3.44395 3.57901 3.58692 3.75305 3.75919 4.08675 4.33561 4.49027 4.49632 4.61432 4.6256 4.80885 4.81263 
45 0.16406 0.17102 0.32057 0.32451 0.5075 0.51314 0.64105 0.83002 0.83463 0.99924 1.00419 1.16709 1.17371 1.33254 1.34074 1.50016 1.50569 1.66406 1.67111 1.85434 1.86012 2.06752 2.19691 2.33986 2.34674 2.4822 2.49195 2.63484 2.82597 2.83254 2.98979 3.16282 3.16998 3.31332 3.44783 3.5905 3.59924 3.76556 3.77442 4.09592 4.34402 4.50234 4.63052 4.81913 4.82506 
56 0.14835 0.15321 0.30458 0.30907 0.49099 0.49609 0.62366 0.62874 0.81402 0.81888 0.98606 0.99177 1.15096 1.15681 1.3156 1.32236 1.48377 1.48918 1.64524 1.65307 1.84084 1.84561 2.05407 2.0584 2.17953 2.1877 2.3257 2.3299 2.4635 2.47041 2.6187 2.6236 2.80922 2.81448 2.97317 2.97926 3.14594 3.15039 3.29507 3.30167 3.42845 3.43402 3.57493 3.57999 3.74942 3.75498 4.08298 4.087 4.33197 4.33538 4.4863 4.49203 4.61048 4.6199 4.80506 4.80872 
31 0.1651 0.32116 0.50803 0.51373 0.64072 0.83023 1.00061 1.33356 1.50087 1.66421 1.85484 1.86073 2.0675 2.34043 2.48281 2.63525 2.63871 2.82637 2.99054 3.16391 3.31402 3.44711 3.59179 3.76593 3.76937 4.09614 4.34441 4.50315 4.6312 4.81971 4.82503 
24 0.17063 0.3275 0.51392 0.64794 0.8376 1.00723 1.1773 1.50759 1.67267 1.86236 2.07539 2.2043 2.3484 2.48936 2.64317 3.16875 3.31961 3.45379 3.60055 3.77151 4.10299 4.35235 4.51109 4.83017 
0 
4 3.17405 3.77394 4.51069 4.82934 
54 0.1753 0.18029 0.33141 0.33598 0.51826 0.52346 0.65272 0.66006 0.84124 0.8465 1.0126 1.0231 1.18041 1.18558 1.34421 1.35036 1.51097 1.51615 1.67527 1.6813 1.86748 1.87379 2.0785 2.0865 2.20736 2.35141 2.35827 2.49266 2.49998 2.64595 2.65886 2.83664 2.8425 3.001 3.01282 3.17367 3.17885 3.32436 3.32993 3.45833 3.46495 3.60153 3.60825 3.77628 3.78354 4.10771 4.11483 4.35509 4.36107 4.51374 4.52098 4.64139 4.83036 4.83616 
57 0.16034 0.16392 0.31544 0.32009 0.50346 0.50706 0.63534 0.6405 0.82514 0.82909 0.99558 1.00129 1.16127 1.16712 1.32587 1.33103 1.49693 1.50076 1.65969 1.66377 1.85026 1.85432 2.06312 2.06663 2.19028 2.19635 2.33549 2.33931 2.47624 2.48056 2.63082 2.63404 2.82085 2.8243 2.98492 2.98865 3.15624 3.16121 3.30542 3.31151 3.44109 3.44728 3.58645 3.591 3.75899 3.7633 3.7668 4.09211 4.09558 4.34064 4.34366 4.49592 4.50047 4.623 4.62846 4.81521 4.8178 
54 0.16087 0.16474 0.31663 0.32089 0.50425 0.50771 0.63724 0.64169 0.82582 0.82942 0.996 1.00117 1.16278 1.16969 1.32979 1.49634 1.49989 1.66109 1.66606 1.85091 1.85632 2.0641 2.06871 2.19179 2.19597 2.33649 2.34151 2.47857 2.48439 2.63175 2.63507 2.82265 2.82683 2.98667 2.99072 3.15748 3.16203 3.30822 3.31317 3.44257 3.44748 3.58774 3.59306 3.76108 3.76449 4.09312 4.09862 4.34163 4.34772 4.49786 4.50134 4.62555 4.81696 4.82133 
88 0.14397 0.14815 0.15129 0.30012 0.30375 0.30728 0.48669 0.49102 0.49377 0.49941 0.61918 0.62341 0.6272 0.80936 0.81316 0.81647 0.8212 0.98189 0.98509 0.98889 1.14622 1.15026 1.15513 1.31108 1.31532 1.31917 1.47919 1.4835 1.48684 1.64052 1.64695 1.65078 1.83659 1.83941 1.84287 2.04985 2.05284 2.05604 2.17517 2.18045 2.32148 2.32461 2.32789 2.45761 2.46337 2.4675 2.61375 2.61819 2.62156 2.80505 2.80925 2.81232 2.81914 2.96874 2.97324 2.97661 3.14156 3.1449 3.14852 3.15462 3.29078 3.29476 3.29906 3.42348 3.42916 3.43341 3.57068 3.57482 3.57834 3.74536 3.74894 3.75202 4.07879 4.08167 4.085 4.32776 4.33018 4.33375 4.48191 4.48531 4.48876 4.60603 4.61183 4.61896 4.80094 4.80402 4.80652 4.81098 
1 4.81304 
0 
0 
0 
25 0.17139 0.32857 0.51527 0.64826 0.83768 1.18063 1.34103 1.50974 1.67211 1.86601 2.0742 2.34857 2.48895 2.64183 2.83352 2.99703 3.17015 3.32092 3.45557 3.60499 3.77271 4.10316 4.35097 4.50964 4.82662 
0 
22 0.17652 0.33265 0.52003 0.65603 0.84153 1.01452 1.18135 1.34503 1.5101 1.86798 2.07918 2.49985 2.64574 2.85633 3.17569 3.32365 3.46024 3.78077 4.1065 4.35381 4.51572 4.83323 
13 0.51189 0.64376 0.83684 1.33752 2.35349 2.63795 2.82896 3.16891 3.31648 3.76832 4.34599 4.50475 4.82558 
82 0.16674 0.17008 0.17483 0.32206 0.32585 0.3294 0.50999 0.51334 0.51694 0.6427 0.64678 0.65175 0.83134 0.83507 0.83895 1.00204 1.00713 1.0122 1.17017 1.17559 1.17943 1.3348 1.33861 1.34297 1.50266 1.50598 1.51019 1.66741 1.6724 1.85698 1.86153 1.86497 2.07041 2.07361 2.0939 2.19829 2.20254 2.20813 2.34241 2.34642 2.35023 2.36204 2.48466 2.48791 2.49333 2.63759 2.64074 2.82793 2.83161 2.83573 2.99221 2.99525 2.99988 3.16319 3.16748 3.17055 3.31334 3.31769 3.32156 3.44858 3.45304 3.45879 3.59395 3.59787 3.60468 3.76745 3.77102 3.7749 4.09924 4.10275 4.1099 4.3476 4.35161 4.37453 4.5031 4.50745 4.51161 4.63301 4.6382 4.8219 4.82499 4.82887 
86 0.165 0.16783 0.17176 0.32037 0.32351 0.32625 0.50814 0.5105 0.5133 0.64112 0.64432 0.64777 0.83006 0.83301 0.83612 1.00067 1.00439 1.00779 1.16704 1.17085 1.17444 1.17899 1.33284 1.33555 1.33881 1.50068 1.50336 1.50683 1.66481 1.66764 1.67177 1.85482 1.8583 1.86122 2.06783 2.07104 2.07604 2.1959 2.19935 2.34009 2.34331 2.34648 2.48255 2.48529 2.48929 2.63556 2.63817 2.6432 2.82637 2.8289 2.83213 2.83771 2.99081 2.99313 2.99771 3.16157 3.16497 3.16743 3.31223 3.31544 3.31825 3.44661 3.45004 3.45295 3.5916 3.59428 3.5979 3.76459 3.76766 3.77019 4.09673 4.09967 4.1036 4.3455 4.34816 4.35265 4.50172 4.50487 4.50759 4.62895 4.63281 4.63711 4.8197 4.82213 4.82507 4.82888 
84 0.15641 0.15961 0.16222 0.31308 0.31696 0.31963 0.49945 0.50292 0.5056 0.50991 0.63296 0.63589 0.63883 0.82164 0.82572 0.82816 0.99309 0.99667 1.00021 1.15961 1.16405 1.16775 1.32333 1.328 1.33109 1.49156 1.49559 1.49827 1.65714 1.65985 1.66391 1.84787 1.85128 1.85475 2.06092 2.064 2.06823 2.18746 2.19193 2.19841 2.33331 2.33632 2.34022 2.4746 2.47777 2.48086 2.62776 2.63088 2.63342 2.81723 2.8211 2.82382 2.98172 2.98549 2.98876 3.15353 3.15781 3.16039 3.30331 3.30775 3.31034 3.43935 3.4428 3.44594 3.58328 3.5864 3.58971 3.7563 3.76046 3.76285 4.08991 4.09272 4.09786 4.33885 4.3416 4.4937 4.49791 4.50024 4.61862 4.62456 4.62742 4.81239 4.81521 4.81802 
98 0.17324 0.17619 0.18034 0.32855 0.33227 0.33501 0.34005 0.517 0.51953 0.52243 0.52882 0.64988 0.65298 0.65701 0.83718 0.84113 0.84385 0.84714 1.00837 1.01299 1.01675 1.03038 1.17631 1.18161 1.18537 1.34195 1.34539 1.34891 1.50776 1.51164 1.51553 1.52849 1.67291 1.67641 1.68075 1.86291 1.86683 1.87011 1.87459 2.07657 2.07943 2.08402 2.20257 2.20733 2.21315 2.34896 2.35233 2.35586 2.36252 2.49153 2.49427 2.49855 2.64441 2.64696 2.65319 2.83487 2.83762 2.84103 2.84453 2.99966 3.00206 3.00632 3.16954 3.17355 3.17599 3.18039 3.32023 3.32443 3.3275 3.34045 3.45502 3.45912 3.46303 3.6005 3.60368 3.60809 3.61418 3.77345 3.77685 3.77927 3.78499 4.10579 4.1087 4.11348 4.35406 4.35659 4.36066 4.51003 4.51373 4.5167 4.52307 4.63292 4.64021 4.64429 4.82874 4.83107 4.83402 4.83741 
28 0.16533 0.32145 0.50755 0.51362 0.64195 0.83047 1.00346 1.17371 1.33632 1.50084 1.66551 1.85773 2.06867 2.3417 2.48304 2.63578 2.82707 2.99043 3.16397 3.31474 3.44887 3.59307 3.76641 4.097 4.34406 4.50372 4.6359 4.81991 
24 0.1589 0.31612 0.50183 0.63558 0.82429 1.16748 1.33007 1.49474 1.66008 1.851 2.06069 2.33748 2.47611 2.629 2.81998 2.98478 3.15776 3.3082 3.44447 3.75976 4.08905 4.33708 4.4969 4.81244 
0 
64 0.1444 0.14889 0.30069 0.30489 0.30981 0.48681 0.49138 0.49582 0.62004 0.62454 0.80981 0.81451 0.98142 0.9862 1.1471 1.15265 1.31136 1.317 1.4796 1.48458 1.64244 1.64799 1.8362 1.84021 1.84644 2.04943 2.05318 2.1755 2.18182 2.32132 2.32507 2.46017 2.46554 2.61513 2.61953 2.80498 2.80953 2.81472 2.96906 2.97432 3.14165 3.14596 3.15053 3.29095 3.29644 3.30179 3.42599 3.43061 3.57077 3.57523 3.74476 3.74931 3.75325 4.07842 4.08205 4.32729 4.33053 4.48191 4.48677 4.6064 4.61434 4.80059 4.80382 4.80827 
61 0.15751 0.16145 0.31435 0.31819 0.50077 0.50412 0.5079 0.63464 0.63841 0.82281 0.82692 0.83075 0.99452 0.99895 1.16148 1.1676 1.32556 1.32978 1.49291 1.49705 1.5013 1.65931 1.66268 1.84915 1.85332 1.85908 2.06236 2.0661 2.19015 2.19494 2.3344 2.33839 2.47599 2.47925 2.62866 2.63225 2.81951 2.82296 2.9838 2.9872 3.15546 3.15992 3.30541 3.31001 3.44069 3.44469 3.58489 3.58863 3.75822 3.76236 3.76915 4.09139 4.09505 4.34013 4.3441 4.49511 4.4996 4.62293 4.62815 4.81436 4.81731 
27 0.16335 0.32172 0.50769 0.64117 0.83025 1.00171 1.17163 1.33536 1.49998 1.66344 1.85589 2.06764 2.34073 2.48104 2.63454 2.8288 2.98968 3.163 3.31319 3.44888 3.59214 3.7656 4.09707 4.34462 4.50232 4.63108 4.81856 
18 0.15881 0.31537 0.50051 0.63515 0.82364 2.06103 2.33368 2.47648 2.62865 2.81985 2.98439 3.1559 3.58599 3.7593 4.09 4.33804 4.49656 4.81232 
37 0.16576 0.32327 0.50847 0.51373 0.64098 0.83044 0.83443 1.00224 1.00705 1.17152 1.33499 1.5011 1.50677 1.66501 1.67203 1.8554 1.85946 2.06859 2.19908 2.34052 2.34574 2.4835 2.63618 2.82677 2.8328 2.99124 3.16493 3.31503 3.44812 3.59203 3.76723 4.09731 4.34518 4.50425 4.63202 4.82049 4.82594 
58 0.15662 0.16109 0.31271 0.31742 0.49995 0.50436 0.63317 0.638 0.82139 0.82593 0.8321 0.99242 0.99878 1.15918 1.16624 1.3235 1.32863 1.49146 1.49631 1.5025 1.65743 1.66453 1.84724 1.85289 2.06051 2.06581 2.18885 2.33266 2.33875 2.47416 2.47916 2.62767 2.63158 2.81778 2.82192 2.82872 2.98188 2.98623 3.15347 3.15842 3.30304 3.30902 3.43879 3.44423 3.58317 3.58855 3.75662 3.76136 4.08953 4.09494 4.33819 4.34496 4.49353 4.49849 4.62082 4.62646 4.81243 4.81629 
34 0.17091 0.3263 0.33252 0.51319 0.52121 0.6469 0.83492 0.84106 1.00464 1.00923 1.17657 1.33945 1.50617 1.67326 1.86243 2.0746 2.20345 2.34709 2.3585 2.48889 2.63976 2.83213 2.997 3.16783 3.3182 3.45348 3.59852 3.77059 4.10263 4.35063 4.50804 4.63485 4.82464 4.8317 
67 0.1586 0.16173 0.31487 0.31853 0.5013 0.5044 0.50823 0.63446 0.6383 0.64319 0.82399 0.82744 0.83209 0.99463 0.99983 1.16086 1.16651 1.17155 1.32494 1.33024 1.33476 1.49381 1.49746 1.50179 1.65866 1.66213 1.84963 1.85391 2.06268 2.06648 2.18918 2.19471 2.33506 2.33895 2.47535 2.47905 2.48432 2.62972 2.63271 2.81944 2.82289 2.82798 2.98299 2.9871 3.15583 3.15978 3.16367 3.30475 3.31 3.31384 3.44082 3.44539 3.58515 3.58849 3.75836 3.76243 3.76599 4.09176 4.09561 4.34033 4.34438 4.49533 4.49977 4.62078 4.62721 4.81471 4.81724 
27 0.1732 0.33034 0.51675 0.65142 0.8393 1.01067 1.18237 1.34316 1.51175 1.67379 1.86656 2.07712 2.35032 2.49246 2.64386 2.83542 2.99921 3.17205 3.32373 3.45806 3.60107 3.77466 4.10515 4.35281 4.51187 4.64258 4.82865 
56 0.16957 0.1743 0.32546 0.32925 0.51143 0.51502 0.64582 0.64916 0.83303 0.83608 1.00416 1.00892 1.16881 1.17634 1.33271 1.33899 1.34437 1.50489 1.50894 1.66845 1.67331 1.85801 1.8636 1.87333 2.07191 2.07652 2.1991 2.21 2.34406 2.34847 2.48678 2.64025 2.83054 2.83464 2.99488 2.99961 3.16449 3.16857 3.31275 3.319 3.4502 3.45399 3.5955 3.601 3.77022 3.77275 4.10042 4.10377 4.3487 4.35239 4.5034 4.50802 4.63533 4.64088 4.82407 4.828 
0 
61 0.16397 0.16673 0.31926 0.32317 0.32858 0.50756 0.51073 0.63979 0.6434 0.82899 0.83233 0.99977 1.00459 1.16841 1.17351 1.33282 1.33716 1.50001 1.50331 1.66383 1.66772 1.85442 1.85831 1.86203 2.06669 2.06985 2.19545 2.20266 2.33969 2.3429 2.35311 2.48151 2.48455 2.63456 2.63714 2.82544 2.82825 2.99006 2.99284 3.1608 3.16479 3.31162 3.31529 3.44539 3.44994 3.5907 3.594 3.76471 3.7674 3.77123 4.09566 4.09897 4.34447 4.34749 4.50153 4.50459 4.63072 4.63497 4.8191 4.82164 4.82626 
8 0.32064 0.50673 0.82873 1.00157 1.50066 3.16203 3.76463 4.8203 
64 0.15764 0.16125 0.16601 0.31348 0.31749 0.50101 0.50412 0.50827 0.63405 0.63779 0.82265 0.82651 0.83105 0.99366 0.9982 1.16074 1.16552 1.32601 1.32936 1.49287 1.49679 1.50178 1.65826 1.6625 1.84844 1.85277 2.06176 2.06555 2.18991 2.19561 2.33389 2.3376 2.47507 2.47885 2.62869 2.6317 2.81937 2.82287 2.82844 2.98391 2.98686 3.15467 3.15898 3.16368 3.30491 3.30915 3.43947 3.44393 3.58481 3.58851 3.75824 3.76198 3.76676 4.09073 4.09499 4.33915 4.34375 4.49503 4.49866 4.62269 4.62742 4.81327 4.8164 4.82118 
58 0.16157 0.1649 0.31686 0.32044 0.5044 0.50779 0.63749 0.64081 0.82724 0.83022 0.99621 1.0014 1.1624 1.16858 1.32683 1.33114 1.3351 1.49754 1.50104 1.6614 1.66852 1.85115 1.85567 2.06439 2.06851 2.19317 2.33629 2.34139 2.47883 2.48181 2.63212 2.635 2.82255 2.82566 2.98719 2.99099 3.15715 3.1614 3.30675 3.31153 3.31623 3.44214 3.44673 3.5877 3.59214 3.75969 3.76394 3.76733 4.09303 4.09694 4.34163 4.34571 4.49756 4.50128 4.62611 4.63014 4.81675 4.82008 
76 0.16302 0.16644 0.17113 0.31905 0.3236 0.33214 0.50666 0.51046 0.51646 0.63926 0.64299 0.64792 0.8277 0.83162 0.83558 0.99891 1.00345 1.00824 1.1655 1.1719 1.33185 1.33645 1.49815 1.50249 1.51301 1.66333 1.66829 1.67872 1.85349 1.85809 1.86215 2.06647 2.07055 2.19172 2.19886 2.339 2.34322 2.34956 2.48013 2.48409 2.48978 2.63335 2.6368 2.64747 2.82383 2.82736 2.83226 2.9881 2.99129 2.99652 3.15988 3.16436 3.16873 3.30949 3.31478 3.31943 3.4448 3.44967 3.58985 3.59433 3.59975 3.76264 3.7667 3.77028 4.09559 4.10012 4.34412 4.34882 4.49942 4.50376 4.50829 4.6235 4.63166 4.81831 4.82183 4.82573 
2 0.5148 4.82533 
102 0.18069 0.18391 0.1875 0.19797 0.33644 0.3402 0.34325 0.34949 0.52412 0.52698 0.53006 0.53481 0.65681 0.66052 0.66413 0.84549 0.84924 0.85248 0.85809 1.01725 1.02142 1.02528 1.0359 1.18392 1.18868 1.1926 1.34945 1.35279 1.35633 1.37538 1.51703 1.52016 1.52386 1.53746 1.68137 1.68513 1.69003 1.87125 1.87511 1.87842 1.8835 2.08421 2.08764 2.09258 2.21355 2.21836 2.22802 2.35738 2.36135 2.36558 2.37156 2.49869 2.50224 2.5064 2.52304 2.65134 2.65453 2.65925 2.8424 2.84577 2.84945 2.85433 3.00597 3.00939 3.01351 3.17782 3.18166 3.1845 3.18935 3.32797 3.33195 3.33508 3.34277 3.46277 3.46676 3.47031 3.48318 3.60784 3.61173 3.61578 3.62418 3.78065 3.78446 3.78706 3.79277 4.11327 4.11661 4.12159 4.36186 4.36486 4.36954 4.51755 4.5215 4.52472 4.53208 4.6465 4.65071 4.6564 4.83628 4.83901 4.84228 4.84621 
25 0.16501 0.32162 0.50836 0.64132 0.83049 1.00153 1.16928 1.50139 1.66448 1.85441 2.06768 2.19691 2.34034 2.48226 2.63556 2.82635 2.99113 3.44713 3.59099 3.76694 4.09611 4.34456 4.50329 4.63059 4.81983 
60 0.1614 0.1668 0.31611 0.32156 0.50478 0.50941 0.63614 0.64115 0.8274 0.83141 0.99654 1.00212 1.16233 1.16949 1.32618 1.33139 1.33609 1.49764 1.5014 1.66082 1.66809 1.85055 1.85553 2.06379 2.06838 2.1909 2.1966 2.33618 2.34182 2.35018 2.47723 2.48139 2.48741 2.63186 2.63677 2.82269 2.82725 2.83249 2.98714 2.99699 3.15736 3.16267 3.30587 3.31224 3.4423 3.44792 3.58686 3.59206 3.75952 3.76463 4.09283 4.09714 4.34148 4.34743 4.49653 4.50188 4.62378 4.63115 4.81712 4.8221 
94 0.15106 0.15539 0.15823 0.30733 0.31088 0.31416 0.49375 0.4984 0.50086 0.50606 0.62621 0.63077 0.63413 0.81629 0.82007 0.82293 0.8273 0.98878 0.99227 0.9961 1.15367 1.1576 1.16176 1.16722 1.31841 1.32338 1.32638 1.48615 1.49052 1.49329 1.49807 1.64791 1.65401 1.65708 1.66382 1.84365 1.84643 1.85033 1.85549 2.05687 2.06006 2.06462 2.18231 2.18806 2.19216 2.32846 2.33165 2.33543 2.46562 2.47093 2.47428 2.62145 2.62576 2.6284 2.81195 2.81644 2.8191 2.82384 2.97594 2.98098 2.98347 3.14867 3.15188 3.15563 3.15975 3.29784 3.30228 3.30593 3.43106 3.43614 3.43997 3.44521 3.57769 3.58214 3.58551 3.75221 3.75619 3.75896 4.08577 4.08863 4.09237 4.33485 4.33723 4.34198 4.48906 4.49276 4.49563 4.61328 4.61923 4.62304 4.8078 4.81097 4.81357 4.81748 
14 0.17303 0.83646 1.67236 1.86837 2.08075 2.34872 2.49077 2.64133 2.99622 3.45499 3.60553 3.77243 4.10738 4.63766 
69 0.15377 0.15836 0.31022 0.31392 0.31948 0.49643 0.50142 0.50618 0.62938 0.63405 0.63951 0.81919 0.82342 0.82727 0.99202 0.99644 1.15629 1.16082 1.32179 1.32945 1.48902 1.49378 1.49757 1.65021 1.65729 1.6636 1.84703 1.85127 2.06036 2.06596 2.18528 2.1952 2.33171 2.33532 2.4672 2.47355 2.47946 2.62359 2.62852 2.63315 2.81509 2.81974 2.82446 2.97901 2.9849 3.15195 3.15552 3.16021 3.30098 3.30557 3.31087 3.43298 3.43918 3.44525 3.58077 3.58558 3.75553 3.76196 4.0893 4.0944 4.33833 4.34285 4.49237 4.4986 4.61627 4.62462 4.81117 4.81477 4.82081 
64 0.14778 0.15221 0.30418 0.30836 0.31382 0.4903 0.49458 0.4995 0.6235 0.62781 0.81319 0.81778 0.82398 0.98468 0.98958 1.15054 1.1562 1.31462 1.32022 1.4831 1.48797 1.49345 1.64711 1.65247 1.83941 1.84358 2.05262 2.05626 2.17876 2.18535 2.32468 2.32861 2.46395 2.4692 2.61865 2.62288 2.80848 2.81283 2.81944 2.97249 2.97751 3.14491 3.14927 3.15376 3.29438 3.30004 3.42984 3.43493 3.57423 3.57847 3.74804 3.75247 3.75584 4.08166 4.08524 4.33041 4.33361 4.48522 4.49 4.60956 4.61817 4.80395 4.80708 4.81122 
40 0.17225 0.1826 0.32892 0.33432 0.51611 0.52047 0.64918 0.83783 1.00937 1.17672 1.34079 1.50838 1.51931 1.672 1.68153 1.86377 1.87135 2.07571 2.205 2.34843 2.35925 2.49049 2.50562 2.6429 2.83335 2.83992 2.99769 3.17056 3.32169 3.45628 3.60044 3.61243 3.77378 4.10383 4.35127 4.3572 4.51053 4.63752 4.82665 4.83118 
0 
0 
140 0.14372 0.14709 0.14976 0.15225 0.15559 0.29981 0.30325 0.30606 0.30873 0.31161 0.48653 0.49006 0.49267 0.49507 0.49751 0.50307 0.61843 0.6221 0.62495 0.62794 0.63082 0.80904 0.81234 0.81529 0.81749 0.82059 0.98178 0.98432 0.98753 0.99048 0.99506 1.14591 1.14965 1.1531 1.15635 1.15989 1.3108 1.31406 1.31766 1.32037 1.32367 1.47887 1.48252 1.48551 1.48794 1.49114 1.64014 1.64611 1.64931 1.65222 1.65648 1.83648 1.83881 1.84164 1.84433 1.84735 2.04973 2.05208 2.05462 2.05812 2.17494 2.17912 2.18264 2.18717 2.32136 2.32403 2.32669 2.3297 2.33446 2.45683 2.46243 2.46581 2.46844 2.47162 2.47903 2.61338 2.6176 2.6203 2.62262 2.62824 2.80494 2.80859 2.81117 2.81358 2.8166 2.82087 2.96851 2.97217 2.97538 2.97797 2.98268 3.14135 3.14423 3.14695 3.14955 3.15207 3.15805 3.29053 3.29373 3.29703 3.29984 3.30262 3.4232 3.42879 3.43148 3.43447 3.43767 3.57053 3.57409 3.57669 3.57978 3.58435 3.74525 3.74793 3.75073 3.75304 3.75582 4.07869 4.08109 4.08366 4.08736 4.32757 4.32964 4.33202 4.336 4.48168 4.48452 4.4878 4.49009 4.49371 4.60573 4.61062 4.6147 4.61762 4.62259 4.80089 4.80355 4.80566 4.80808 4.81093 
70 0.17298 0.17707 0.32878 0.33262 0.34652 0.5164 0.52013 0.52701 0.64858 0.6529 0.83819 0.84148 0.84721 1.00836 1.01287 1.02029 1.17439 1.18041 1.3412 1.34593 1.50935 1.51375 1.67239 1.67682 1.8638 1.86796 1.87456 2.07556 2.08007 2.20318 2.20892 2.34777 2.35261 2.35875 2.49025 2.49464 2.50497 2.64345 2.64741 2.83394 2.83792 2.84291 2.99896 3.00433 3.16914 3.1732 3.17891 3.32047 3.32391 3.33142 3.45576 3.45951 3.59914 3.60427 3.61186 3.77371 3.77734 3.78526 4.10454 4.10902 4.3531 4.3577 4.51123 4.51536 4.63506 4.64005 4.64885 4.82826 4.83195 4.83725 
2 2.64465 4.10519 
72 0.16652 0.17053 0.32217 0.32593 0.34017 0.50989 0.51362 0.52358 0.64207 0.64644 0.83189 0.83564 0.84051 1.0005 1.00602 1.01555 1.16798 1.17435 1.33523 1.33995 1.50182 1.50601 1.66573 1.67125 1.85574 1.86111 1.86794 2.06901 2.07334 2.09485 2.19806 2.20715 2.34158 2.34674 2.35235 2.48385 2.48778 2.49338 2.63679 2.64023 2.82793 2.83212 2.83659 2.99336 2.99857 3.16253 3.16647 3.17049 3.31499 3.3186 3.44783 3.4523 3.45851 3.59201 3.5967 3.60489 3.76567 3.76985 3.77664 4.098 4.10233 4.11679 4.34666 4.35134 4.50209 4.50651 4.51043 4.6293 4.63566 4.82159 4.8253 4.8304 
31 0.17017 0.32697 0.51315 0.51921 0.64763 0.83594 1.00716 1.01409 1.17683 1.33955 1.50659 1.67069 1.86188 2.07274 2.21102 2.34628 2.35659 2.48785 2.64041 2.83298 2.99639 3.16883 3.31976 3.45348 3.59785 3.77128 4.10181 4.34967 4.50753 4.64173 4.82566 
2 0.51353 0.83112 
32 0.17749 0.33367 0.51975 0.65317 0.84181 0.84903 1.01247 1.02302 1.18218 1.34573 1.51404 1.67689 1.86842 2.07991 2.21197 2.353 2.49548 2.64621 2.83753 3.00197 3.17459 3.32535 3.45919 3.60325 3.77795 4.10801 4.13365 4.35542 4.51643 4.65216 4.83123 4.83906 
60 0.15107 0.15653 0.30779 0.31232 0.49364 0.4993 0.503 0.62643 0.63147 0.63596 0.8166 0.82228 0.9891 0.99475 1.15424 1.16002 1.31842 1.3246 1.48612 1.49245 1.6478 1.65514 1.66056 1.84389 1.84862 2.05709 2.06157 2.1822 2.1888 2.329 2.33353 2.46609 2.47232 2.62182 2.62683 2.81193 2.81738 2.97587 2.98224 3.14908 3.15397 3.29789 3.304 3.43089 3.43677 3.44187 3.57769 3.58282 3.75232 3.75753 4.0861 4.09049 4.33497 4.33911 4.48948 4.49487 4.61314 4.62114 4.80823 4.81165 
21 0.16351 0.32106 0.64179 0.82889 1.00014 1.1712 1.33186 1.49821 1.6644 1.85496 2.48179 2.63539 2.82478 2.98894 3.16264 3.31508 3.44837 3.59263 3.7657 4.63257 4.81936 
1 4.33432 
82 0.17199 0.17642 0.18386 0.32744 0.33158 0.33575 0.34729 0.51592 0.52026 0.52652 0.64821 0.65246 0.66518 0.83845 0.84139 0.84502 0.85742 1.00683 1.01214 1.01918 1.17417 1.18155 1.19382 1.34146 1.34714 1.50935 1.51458 1.52766 1.67198 1.67862 1.6877 1.86179 1.86718 1.8721 1.88338 2.075 2.07985 2.10171 2.20557 2.22285 2.34725 2.35265 2.35837 2.48997 2.49487 2.50372 2.64361 2.64751 2.83396 2.83834 2.84231 2.99848 3.00428 3.16789 3.17303 3.17802 3.31913 3.32363 3.33162 3.45329 3.45863 3.46453 3.59871 3.60462 3.61369 3.77125 3.77569 3.78086 4.10389 4.10929 4.12 4.35242 4.35733 4.36632 4.50804 4.5124 4.51773 4.63885 4.64819 4.82833 4.83227 4.83774 
0 
29 0.16289 0.31955 0.50504 0.63981 0.82847 0.99998 1.16808 1.33142 1.49815 1.66229 1.85413 2.06678 2.19684 2.33918 2.48098 2.6335 2.82358 2.98817 3.16112 3.31224 3.44716 3.59058 3.76384 4.09594 4.34344 4.50068 4.62976 4.81702 4.82237 
55 0.16238 0.16601 0.31724 0.32162 0.50559 0.51055 0.6377 0.64169 0.82806 0.83296 0.99711 1.00206 1.16344 1.1681 1.32881 1.33222 1.49809 1.5019 1.66197 1.66957 1.85124 1.85631 2.06457 2.06975 2.1932 2.19859 2.33691 2.34176 2.47987 2.48537 2.63249 2.63591 2.8235 2.82797 2.9882 3.15805 3.16223 3.30795 3.31233 3.44273 3.44791 3.58843 3.59344 3.76105 3.76521 4.09343 4.09721 4.34218 4.34741 4.49789 4.50184 4.62787 4.63553 4.81692 4.8202 
0 
26 0.16571 0.32333 0.50978 0.64358 0.83126 1.00205 1.17352 1.33553 1.50136 1.66515 1.85714 2.06921 2.34344 2.48425 2.63664 2.82818 2.99149 3.16439 3.3154 3.44999 3.59465 3.76726 4.09858 4.3454 4.50423 4.8212 
53 0.1653 0.17083 0.32136 0.32478 0.50816 0.51218 0.6408 0.64572 0.83092 0.83588 0.99999 1.00489 1.17066 1.17623 1.33359 1.33844 1.50134 1.50605 1.6648 1.67092 1.85491 1.85918 2.06795 2.07404 2.1978 2.34045 2.34611 2.48308 2.4901 2.63532 2.63958 2.82644 2.83204 2.99088 3.16252 3.16586 3.31417 3.31835 3.44833 3.45448 3.59162 3.59725 3.76581 3.76977 4.09658 4.10234 4.3449 4.35214 4.50308 4.5081 4.63123 4.81967 4.8239 
101 0.15004 0.15393 0.157 0.3063 0.30962 0.31314 0.31629 0.4928 0.49679 0.4996 0.50315 0.62521 0.62917 0.63271 0.63623 0.81514 0.81863 0.82213 0.82537 0.98793 0.99106 0.99467 1.00004 1.15245 1.15616 1.16071 1.16571 1.31728 1.32141 1.32488 1.33273 1.48498 1.4888 1.49206 1.49558 1.6467 1.65246 1.65591 1.66089 1.84267 1.84557 1.84908 1.85355 2.05591 2.05918 2.06245 2.18128 2.18645 2.19248 2.32755 2.33061 2.33405 2.46378 2.46906 2.47272 2.47616 2.62005 2.62407 2.62734 2.81107 2.81526 2.81814 2.82366 2.97489 2.97922 2.9824 3.14769 3.15086 3.1546 3.15763 3.2969 3.30086 3.30477 3.30931 3.4297 3.43495 3.43872 3.44282 3.57676 3.58085 3.58423 3.58987 3.75137 3.75559 3.75824 4.08487 4.08779 4.09111 4.33388 4.33632 4.34014 4.48804 4.4915 4.4948 4.6122 4.61803 4.62234 4.80697 4.80999 4.81256 4.81815 
27 0.16624 0.32336 0.50999 0.64325 0.83312 1.00554 1.17491 1.33779 1.50543 1.6666 1.85948 2.07076 2.34321 2.48368 2.63645 2.82868 2.9915 3.16592 3.31641 3.4519 3.59425 3.76804 4.09985 4.34666 4.50543 4.63541 4.8217 
0 
56 0.15662 0.16159 0.31243 0.31793 0.49896 0.5036 0.50841 0.63256 0.63774 0.82164 0.82672 0.99287 0.99933 1.15904 1.16547 1.32308 1.32879 1.49203 1.49734 1.65679 1.6627 1.84757 1.8533 2.06084 2.06666 2.18732 2.19615 2.33289 2.33867 2.47315 2.4784 2.62713 2.63147 2.81685 2.82197 2.98115 2.98621 3.15343 3.15907 3.30281 3.30893 3.43878 3.44462 3.5831 3.58892 3.7562 3.76166 4.08987 4.09651 4.33848 4.49334 4.4989 4.61885 4.62669 4.81211 4.81605 
17 0.16269 0.32156 0.50618 0.82861 1.00346 1.16991 1.50129 1.66298 1.85693 2.63311 2.98869 3.16285 3.31238 3.76471 4.34224 4.50157 4.81741 
27 0.17231 0.32926 0.51537 0.64843 0.83749 1.00853 1.1801 1.34212 1.50952 1.67705 1.86393 2.07526 2.35338 2.49079 2.64203 2.83439 2.99839 3.1698 3.32076 3.45496 3.59962 3.7729 4.1042 4.35224 4.50925 4.64212 4.82645 
18 0.17306 0.32857 0.51346 0.64816 0.83769 1.34265 1.50999 2.07433 2.49042 2.64125 2.8329 2.99807 3.17189 3.59842 3.77229 4.35123 4.50919 4.82559 
32 0.17153 0.32832 0.51506 0.52038 0.64848 0.83711 1.00694 1.01263 1.17851 1.3405 1.50861 1.67087 1.86431 2.07419 2.20522 2.34682 2.4891 2.64215 2.83303 2.84132 2.99699 3.16988 3.32085 3.45533 3.59805 3.77304 4.10298 4.35075 4.50983 4.63796 4.82644 4.83242 
46 0.16799 0.32373 0.32791 0.51009 0.51405 0.64292 0.64753 0.83149 0.83598 1.0024 1.00776 1.16832 1.17614 1.3369 1.50406 1.66768 1.85828 1.86484 2.0693 2.07471 2.19791 2.20659 2.34205 2.34697 2.48452 2.4923 2.63827 2.82868 2.83322 2.99313 3.16293 3.1684 3.31669 3.4486 3.45446 3.59375 3.60008 3.76827 3.77186 4.0993 4.34722 4.50603 4.51307 4.63014 4.6357 4.82235 
57 0.15384 0.15836 0.3103 0.31482 0.49629 0.50084 0.50551 0.62944 0.6335 0.81907 0.8239 0.99059 0.99643 1.15677 1.16294 1.32078 1.32623 1.48888 1.49391 1.65042 1.65661 1.8455 1.85066 2.05872 2.06305 2.18431 2.19042 2.33079 2.33565 2.46921 2.47447 2.62467 2.62879 2.81435 2.81903 2.97849 2.9836 3.15103 3.15609 3.30049 3.30598 3.43602 3.44042 3.58026 3.58452 3.75409 3.75903 4.08776 4.09235 4.33651 4.34094 4.49136 4.49641 4.61479 4.6227 4.80997 4.81341 
2 0.83829 1.50535 
14 0.16742 0.32535 0.51017 0.64447 0.83282 1.00423 1.33645 1.50073 1.8606 2.63681 2.99296 3.76701 4.34589 4.82188 
25 0.16444 0.3198 0.50665 0.64081 0.82959 0.99988 1.33218 1.49869 1.66448 1.85489 2.06756 2.33965 2.48124 2.63412 2.82466 2.98963 3.16239 3.31237 3.44584 3.59012 3.76546 4.09727 4.3443 4.50308 4.8186 
89 0.14767 0.15197 0.15539 0.30383 0.30747 0.31128 0.31512 0.49037 0.49496 0.498 0.50221 0.62254 0.62701 0.63066 0.63528 0.81308 0.81676 0.82015 0.82394 0.98557 0.9888 0.99305 1.14992 1.15397 1.15915 1.3148 1.3194 1.32308 1.48293 1.48718 1.49055 1.49442 1.64404 1.6511 1.65403 1.84027 1.84306 1.84739 2.05353 2.05651 2.0615 2.17886 2.18484 2.1916 2.32514 2.32827 2.33238 2.46072 2.46713 2.47082 2.47576 2.6174 2.622 2.62519 2.80866 2.81302 2.81633 2.97245 2.97724 2.98044 3.14524 3.14859 3.15283 3.29449 3.29867 3.30295 3.4269 3.43303 3.43688 3.44161 3.57436 3.57864 3.58276 3.74902 3.75271 3.7562 4.08247 4.0853 4.33154 4.33384 4.48561 4.48908 4.4927 4.60975 4.61671 4.62129 4.80458 4.80765 4.8105 
44 0.15386 0.15844 0.31021 0.49704 0.50074 0.6304 0.63626 0.81922 0.82433 0.99016 0.99711 1.15675 1.32064 1.32656 1.48937 1.49416 1.65568 1.84485 2.05801 2.18566 2.33032 2.4726 2.62502 2.62918 2.81537 2.81949 2.97931 2.98382 3.1511 3.15832 3.30041 3.30664 3.43704 3.58081 3.75372 3.75895 4.08705 4.3358 4.49096 4.49605 4.61545 4.62561 4.80976 4.81439 
58 0.15484 0.15997 0.31134 0.31623 0.49709 0.50196 0.50624 0.62998 0.63453 0.82014 0.82548 0.99185 0.9977 1.15771 1.16435 1.32186 1.32817 1.48986 1.49539 1.6512 1.65799 1.84662 1.85208 2.05985 2.06541 2.18568 2.19219 2.33188 2.33765 2.46984 2.47566 2.62563 2.63051 2.81555 2.82026 2.97948 2.98489 3.15207 3.1574 3.30155 3.30818 3.43314 3.43884 3.44458 3.58135 3.58617 3.75519 3.76062 4.08888 4.09367 4.33771 4.34213 4.49244 4.49791 4.61638 4.62465 4.81124 4.81478 
28 0.15348 0.30866 0.49643 0.62947 0.81856 0.98836 1.15588 1.32071 1.48953 1.65571 1.84298 2.05625 2.1874 2.32853 2.47306 2.62428 2.81434 2.97917 3.14911 3.29957 3.43556 3.57997 3.75183 4.08532 4.33396 4.48914 4.62114 4.80789 
64 0.1533 0.15803 0.30987 0.31524 0.49579 0.5002 0.50611 0.62943 0.63437 0.81852 0.82299 0.82906 0.98966 0.99552 1.1561 1.16338 1.32 1.32594 1.33068 1.48844 1.49311 1.50093 1.65418 1.65843 1.84471 1.84994 1.85479 2.05794 2.06203 2.18386 2.19124 2.33007 2.3347 2.47095 2.47525 2.62443 2.62867 2.81371 2.81847 2.82541 2.978 2.98321 3.15032 3.15596 3.29984 3.30621 3.31015 3.43622 3.44188 3.57975 3.58433 3.75315 3.75848 4.08704 4.09123 4.33581 4.33951 4.49059 4.49561 4.6145 4.62288 4.80922 4.81272 4.81855 
12 0.17102 0.32577 0.51234 0.6477 1.33948 1.50721 2.8286 2.99528 3.16613 3.31877 4.50751 4.82171 
118 0.1772 0.18015 0.18274 0.18649 0.33317 0.33632 0.33902 0.34197 0.35599 0.52008 0.52308 0.52553 0.52823 0.53368 0.65325 0.65601 0.65877 0.66231 0.84209 0.84556 0.8478 0.85106 1.01336 1.01685 1.01993 1.02407 1.17999 1.1843 1.18777 1.19135 1.34412 1.3481 1.35096 1.35411 1.51272 1.51591 1.51839 1.522 1.67747 1.68036 1.68366 1.68846 1.86819 1.87085 1.87397 1.87696 1.88397 2.08113 2.08393 2.08689 2.0956 2.20774 2.21231 2.217 2.35367 2.35648 2.35944 2.3631 2.36892 2.49438 2.49743 2.49996 2.50369 2.64747 2.65056 2.65287 2.65826 2.83882 2.84158 2.84397 2.84726 2.85304 3.00217 3.00569 3.00821 3.01221 3.17407 3.17709 3.17979 3.18248 3.18694 3.32382 3.32765 3.33041 3.33338 3.45958 3.46261 3.46564 3.47014 3.60434 3.6071 3.61015 3.61403 3.77721 3.78062 3.78297 3.78555 3.79095 4.11012 4.11261 4.11554 4.12336 4.35903 4.36124 4.36459 4.37567 4.51424 4.51792 4.52018 4.52374 4.64225 4.64621 4.64999 4.8325 4.83509 4.83731 4.8401 4.84409 
36 0.16565 0.32128 0.32574 0.5082 0.51335 0.64144 0.83127 1.00264 1.17274 1.33414 1.50175 1.66547 1.67564 1.85759 2.06811 2.20027 2.34021 2.34678 2.48251 2.49041 2.63567 2.82691 2.83256 2.99046 3.16362 3.31431 3.44901 3.59191 3.59978 3.76634 4.09678 4.34473 4.50328 4.63194 4.81998 4.82504 
29 0.16979 0.32546 0.51162 0.51666 0.64636 0.83528 1.0063 1.17367 1.33947 1.50553 1.66995 1.86134 2.07302 2.20144 2.34623 2.48681 2.6397 2.83184 2.99499 3.1678 3.31813 3.45257 3.59747 3.77046 4.10161 4.34885 4.50742 4.6379 4.82493 
29 0.16343 0.31948 0.50615 0.63984 0.82935 1.00069 1.16783 1.33183 1.50026 1.66219 1.85517 2.06542 2.19518 2.33794 2.48062 2.63295 2.82394 2.98874 3.16056 3.31225 3.44588 3.58874 3.764 4.09412 4.34202 4.50101 4.6283 4.81723 4.82286 
0 
0 
15 0.16511 0.64269 1.50078 1.66734 2.06856 2.342 2.48251 2.63606 2.9915 3.44885 3.59269 3.76671 4.09753 4.34497 4.50338 
17 0.17242 0.33063 0.83786 1.34288 1.51121 1.67264 1.86735 2.07586 2.64352 2.99942 3.17369 3.32324 3.77596 4.1044 4.35168 4.5109 4.83189 
0 
81 0.18102 0.18446 0.18971 0.33729 0.34094 0.347 0.52441 0.5277 0.53243 0.65717 0.66105 0.66657 0.84682 0.85028 0.85516 1.0174 1.02234 1.03001 1.1855 1.19021 1.19871 1.34991 1.35382 1.36183 1.51772 1.52126 1.52887 1.68134 1.68579 1.69551 1.87193 1.87611 1.8813 2.08431 2.08813 2.09832 2.21437 2.22043 2.35766 2.36243 2.36877 2.49907 2.50352 2.51152 2.6518 2.655 2.66387 2.84304 2.8469 2.8512 3.0073 3.01152 3.17869 3.18212 3.18636 3.32969 3.33311 3.34109 3.46346 3.46716 3.473 3.60823 3.61307 3.61984 3.78233 3.78533 3.79098 4.11344 4.11723 4.12743 4.36177 4.36575 4.37692 4.51943 4.52244 4.52823 4.64788 4.65371 4.83649 4.83989 4.84373 
20 0.17004 0.32384 0.51178 0.6438 0.83461 1.00716 1.33788 1.50631 2.06988 2.34328 2.63631 2.99295 3.31629 3.59478 3.76808 4.09956 4.34652 4.50454 4.63546 4.8247 
44 0.16604 0.17167 0.32224 0.32646 0.50922 0.51315 0.64267 0.64797 0.83198 1.003 1.00875 1.17063 1.17702 1.33555 1.50204 1.50712 1.66627 1.85651 1.86172 2.0692 2.198 2.34187 2.34746 2.48367 2.63677 2.82776 2.83423 2.99168 3.16412 3.16852 3.31565 3.44996 3.45624 3.59264 3.59862 3.76705 3.77009 4.09769 4.34564 4.50434 4.51012 4.6318 4.82099 4.82565 
94 0.15819 0.16181 0.16437 0.17046 0.31497 0.31844 0.32133 0.32694 0.50081 0.50467 0.50747 0.51179 0.63455 0.63801 0.64065 0.82343 0.82723 0.82967 0.83399 0.99476 0.99863 1.00184 1.00635 1.16082 1.16509 1.16888 1.17478 1.32489 1.33003 1.33337 1.49323 1.49736 1.50016 1.65517 1.6605 1.66332 1.66972 1.84954 1.85266 1.85595 1.8594 2.06281 2.0659 2.18906 2.19415 2.33492 2.33811 2.34248 2.4746 2.47879 2.48131 2.48733 2.62986 2.63291 2.63581 2.8191 2.8229 2.82539 2.82961 2.98274 2.98746 2.99137 3.15557 3.15913 3.16196 3.30455 3.30958 3.31242 3.44075 3.44438 3.44728 3.58503 3.58836 3.59172 3.59782 3.75832 3.76252 3.76491 4.0918 4.09466 4.1029 4.34056 4.34297 4.34967 4.49561 4.49994 4.50244 4.61964 4.62596 4.6294 4.81435 4.81713 4.82018 4.82331 
32 0.15826 0.31416 0.50064 0.63439 0.82374 0.99542 1.16159 1.32596 1.49396 1.65839 1.84804 1.85419 2.06146 2.18997 2.33377 2.47542 2.62874 2.81912 2.82602 2.98345 3.15559 3.3061 3.44082 3.58435 3.5929 3.75871 4.08975 4.33754 4.49581 4.624 4.81271 4.81839 
60 0.16701 0.17034 0.32385 0.32711 0.51149 0.51542 0.6431 0.64727 0.83396 0.83716 1.00326 1.00733 1.01387 1.17324 1.17807 1.33622 1.34121 1.50386 1.50836 1.66784 1.67295 1.85855 1.86231 2.07008 2.07428 2.20008 2.20688 2.34232 2.34643 2.35282 2.48495 2.48949 2.6377 2.64105 2.8294 2.83388 2.99334 2.99881 3.16595 3.16973 3.31538 3.3189 3.45057 3.4556 3.5936 3.59803 3.60487 3.76749 3.77108 4.09913 4.10342 4.34773 4.3523 4.505 4.50789 4.63289 4.63827 4.82284 4.82612 4.83251 
65 0.17084 0.17431 0.32584 0.3297 0.33693 0.51355 0.51781 0.64582 0.64925 0.83678 0.84196 1.00494 1.00983 1.01606 1.17162 1.17701 1.18119 1.33782 1.34108 1.34828 1.507 1.51106 1.67013 1.67415 1.86059 1.86528 1.8728 2.07273 2.07722 2.20273 2.21022 2.34568 2.34997 2.3583 2.4879 2.49221 2.64132 2.64486 2.83186 2.83671 2.99616 3.00139 3.16719 3.17073 3.17586 3.3175 3.32119 3.32976 3.45138 3.45577 3.5969 3.60116 3.77176 3.77519 4.10186 4.1059 4.35067 4.35579 4.50895 4.51237 4.63567 4.6401 4.82541 4.82926 4.83472 
31 0.16087 0.3175 0.50399 0.63823 0.82681 0.99533 1.001 1.16192 1.32974 1.49616 1.50129 1.66018 1.84992 1.85571 2.06426 2.19374 2.33568 2.47866 2.63171 2.82259 2.98627 3.1587 3.31003 3.44264 3.58672 3.76182 4.09229 4.34089 4.49887 4.6271 4.81593 
51 0.16961 0.17692 0.3254 0.33148 0.51237 0.51694 0.6457 0.6531 0.83493 0.84 1.00557 1.01025 1.17413 1.18297 1.33721 1.34437 1.50541 1.66841 1.67402 1.8604 1.86623 2.07217 2.08523 2.20145 2.34492 2.35073 2.48633 2.49318 2.63981 2.83052 2.83574 2.99461 3.16749 3.17298 3.31751 3.32314 3.45167 3.45734 3.59567 3.60162 3.77095 3.78153 4.10118 4.11656 4.34897 4.35703 4.50722 4.51448 4.63518 4.8246 4.82926 
3 0.64877 2.0763 4.82924 
20 0.1664 0.32623 0.51048 0.83332 1.00372 1.50245 1.668 1.85792 2.07296 2.3434 2.48482 2.63717 2.82816 2.99257 3.31816 3.59609 3.76921 4.34882 4.50595 4.82118 
110 0.16218 0.16514 0.16763 0.17091 0.31888 0.32175 0.32431 0.32696 0.50487 0.50837 0.51052 0.51289 0.63764 0.64077 0.64353 0.64633 0.82733 0.83045 0.83295 0.83585 0.99887 1.00162 1.00483 1.01078 1.16396 1.16731 1.17122 1.1754 1.32862 1.33251 1.33505 1.33802 1.49699 1.50016 1.50301 1.50577 1.65793 1.66317 1.66606 1.66949 1.85386 1.85609 1.85895 1.86194 2.0669 2.06965 2.0723 2.19187 2.19602 2.19874 2.2033 2.33934 2.34193 2.34519 2.35256 2.47801 2.48155 2.48439 2.48777 2.63337 2.63618 2.6383 2.82274 2.82594 2.82821 2.83092 2.83603 2.98674 2.99012 2.99232 2.99596 3.15943 3.16205 3.16492 3.16703 3.30826 3.31189 3.31499 3.31748 3.44379 3.44686 3.44978 3.45284 3.58824 3.59159 3.594 3.59729 3.76234 3.7656 3.76806 3.7704 4.09581 4.09824 4.10089 4.14654 4.34466 4.3468 4.35013 4.49989 4.5031 4.50537 4.50809 4.62276 4.62822 4.63207 4.63528 4.81811 4.82043 4.82244 4.82502 
0 
0 
0 
40 0.17102 0.32671 0.51327 0.51844 0.64804 0.83624 0.84074 1.00556 1.01168 1.17484 1.33954 1.50637 1.51322 1.6705 1.86035 1.8664 2.07336 2.20244 2.34576 2.35161 2.48879 2.64101 2.83213 2.83774 2.99606 3.16807 3.17289 3.31892 3.45265 3.59746 3.77133 3.77984 4.10261 4.34989 4.35781 4.50777 4.51387 4.63671 4.82511 4.83052 
176 0.18294 0.18595 0.18819 0.19019 0.19289 0.19718 0.33921 0.34163 0.34416 0.34627 0.34841 0.35192 0.36177 0.52557 0.52907 0.53098 0.533 0.53503 0.53766 0.54243 0.65917 0.66206 0.66444 0.66641 0.66897 0.67296 0.84835 0.85114 0.85363 0.85543 0.85796 0.86099 0.87293 1.01997 1.02235 1.02528 1.02778 1.03064 1.03533 1.18651 1.18939 1.19221 1.19481 1.1974 1.20176 1.35043 1.35418 1.35646 1.35879 1.36113 1.36587 1.51856 1.52184 1.52408 1.52616 1.52869 1.53349 1.68344 1.68635 1.68852 1.69119 1.69436 1.70015 1.87496 1.87715 1.87978 1.88194 1.88414 1.88784 1.89392 2.0881 2.09031 2.09242 2.09508 2.09982 2.11387 2.21387 2.21781 2.22054 2.22428 2.22865 2.35986 2.36222 2.36463 2.36703 2.36977 2.37384 2.37951 2.50055 2.50357 2.50606 2.50868 2.51163 2.51602 2.6541 2.65667 2.65885 2.66075 2.66465 2.67283 2.84362 2.8469 2.84919 2.85117 2.85349 2.85596 2.86271 3.00757 3.01125 3.01355 3.01579 3.01861 3.02487 3.18063 3.18308 3.18575 3.18767 3.18992 3.19292 3.20018 3.32994 3.33298 3.33577 3.3378 3.33991 3.34324 3.35714 3.46569 3.46798 3.47061 3.47285 3.47545 3.47985 3.60983 3.61276 3.61499 3.61748 3.62023 3.62432 3.63918 3.78374 3.78682 3.78914 3.79093 3.79326 3.7969 3.8033 4.1167 4.11886 4.12105 4.12346 4.12746 4.13889 4.36581 4.36762 4.36979 4.37264 4.37709 4.52097 4.52355 4.526 4.52792 4.5306 4.53467 4.64524 4.64981 4.65314 4.65611 4.65983 4.83911 4.84152 4.84338 4.84536 4.84762 4.85012 4.8555 
0 
0 
68 0.15563 0.16022 0.16657 0.31296 0.31763 0.49876 0.50355 0.50775 0.63115 0.63524 0.63928 0.82116 0.82611 0.83076 0.99292 0.99749 1.15919 1.16437 1.32342 1.32883 1.49086 1.49542 1.49982 1.65506 1.66003 1.6671 1.84793 1.85272 1.85773 2.06104 2.06561 2.18798 2.19304 2.33316 2.33795 2.47177 2.47735 2.4829 2.62657 2.63124 2.81774 2.82211 2.827 2.98063 2.98541 3.15384 3.15882 3.16372 3.3033 3.30887 3.43833 3.44296 3.58242 3.58658 3.59247 3.75715 3.76245 4.0901 4.09487 4.33879 4.34339 4.49378 4.49889 4.62031 4.62577 4.81287 4.81658 4.82138 
10 0.5162 0.83557 1.00409 1.6748 1.85841 2.35432 3.6056 3.77219 4.35557 4.51363 
40 0.16672 0.17112 0.32363 0.51077 0.6427 0.64862 0.83247 0.83811 1.00151 1.00606 1.17118 1.17793 1.33426 1.33897 1.5035 1.66748 1.85704 1.86182 2.07088 2.19943 2.34419 2.48405 2.49128 2.63811 2.8274 2.83176 2.99299 3.16486 3.17053 3.31494 3.31937 3.44937 3.59407 3.76807 4.09863 4.34721 4.50514 4.63285 4.82134 4.82534 
44 0.17418 0.32902 0.51627 0.52227 0.64837 0.65297 0.83713 0.84193 1.00893 1.01622 1.179 1.34166 1.50786 1.51219 1.67405 1.86423 1.87261 2.07524 2.09586 2.20748 2.34868 2.35821 2.49074 2.64196 2.83404 2.83914 2.99686 3.17032 3.17635 3.32142 3.45495 3.46097 3.59856 3.60508 3.77303 3.77861 4.10391 4.11874 4.35243 4.36262 4.51039 4.64002 4.82679 4.83086 
0 
1 0.8301 
0 
11 0.16349 0.50508 0.82626 1.49728 1.85574 2.8236 3.15957 3.76328 4.09404 4.34216 4.81956 
64 0.16945 0.17358 0.32633 0.32987 0.33648 0.51281 0.51679 0.52528 0.6454 0.64906 0.83553 0.83971 1.00416 1.00845 1.01363 1.17553 1.17946 1.33871 1.34295 1.50608 1.51032 1.66952 1.67472 1.85947 1.86414 1.86887 2.07251 2.07681 2.20292 2.21014 2.34508 2.3497 2.35646 2.48684 2.49084 2.49996 2.64021 2.6445 2.83113 2.83644 2.99541 3.00062 3.16771 3.17112 3.31883 3.32216 3.45153 3.45534 3.5962 3.60173 3.77025 3.77333 3.77924 4.10095 4.10463 4.13211 4.34949 4.35394 4.50785 4.5112 4.63609 4.82456 4.82925 4.83455 
118 0.16963 0.17212 0.17489 0.178 0.3253 0.32849 0.33099 0.3342 0.3457 0.51337 0.51602 0.51836 0.52113 0.64596 0.64896 0.6523 0.65761 0.83624 0.83848 0.84139 0.84449 1.00485 1.00811 1.01104 1.01387 1.01936 1.17418 1.17762 1.18071 1.18595 1.33919 1.34197 1.34469 1.35469 1.50662 1.50912 1.51231 1.52412 1.67035 1.67332 1.67624 1.68048 1.85991 1.86385 1.86662 1.86909 1.87579 2.07272 2.07557 2.07876 2.08801 2.20277 2.20626 2.20984 2.34507 2.34824 2.35101 2.35455 2.36014 2.48713 2.48991 2.49333 2.49748 2.64061 2.64301 2.64579 2.65469 2.83168 2.83405 2.83734 2.84076 2.99546 2.99755 3.00092 3.00763 3.16719 3.17029 3.17279 3.17612 3.31818 3.32097 3.32335 3.32713 3.45191 3.45522 3.45785 3.46219 3.59658 3.59919 3.60201 3.60618 3.6124 3.77142 3.77415 3.77667 3.78174 4.1017 4.10416 4.10677 4.11141 4.12166 4.15337 4.35038 4.35264 4.35599 4.36248 4.50786 4.51048 4.5133 4.51929 4.63623 4.63934 4.64436 4.82458 4.82719 4.82976 4.83222 4.83737 
16 0.16644 0.32522 0.51324 0.64365 1.00509 2.07022 2.34146 2.48781 2.63628 2.83188 2.99197 3.59271 3.76791 4.34591 4.5048 4.82311 
32 0.1752 0.33242 0.51889 0.52592 0.65251 0.84097 0.84738 1.01273 1.1829 1.34504 1.51269 1.67734 1.86788 2.07887 2.21313 2.35167 2.49431 2.64556 2.83664 2.84166 3.00111 3.1733 3.32457 3.4591 3.6042 3.77655 4.10758 4.35553 4.51275 4.64461 4.8302 4.83532 
6 0.50535 0.82626 0.99572 2.06597 2.3372 4.34096 
104 0.1542 0.15836 0.16117 0.16621 0.31059 0.31398 0.31721 0.3202 0.49685 0.50133 0.50386 0.50678 0.62968 0.63388 0.63706 0.64035 0.81944 0.82292 0.82611 0.82884 0.99202 0.99487 0.99856 1.15637 1.16035 1.16424 1.16782 1.32118 1.32575 1.32881 1.33253 1.48915 1.49304 1.49596 1.49864 1.65065 1.65664 1.65977 1.66312 1.84737 1.84988 1.85352 1.85835 2.06068 2.06358 2.0674 2.1852 2.19035 2.19349 2.33212 2.33506 2.33916 2.46813 2.47329 2.4767 2.47922 2.62408 2.6286 2.63141 2.81504 2.81947 2.82223 2.82607 2.97895 2.9837 2.98633 2.99171 3.15233 3.15534 3.15909 3.16257 3.30096 3.3051 3.30854 3.31195 3.4335 3.43919 3.44248 3.44545 3.58085 3.58519 3.58793 3.59371 3.75568 3.75924 3.76194 3.76454 4.08958 4.09217 4.09578 4.33856 4.3408 4.34639 4.49213 4.4956 4.49868 4.50239 4.61611 4.6217 4.62585 4.81139 4.8145 4.81707 4.82088 
39 0.17343 0.18286 0.33037 0.33721 0.51719 0.52306 0.65087 0.83984 1.01198 1.18097 1.3426 1.51031 1.67513 1.86664 2.07691 2.20619 2.3503 2.35832 2.49214 2.64414 2.83617 2.84263 2.99941 3.17271 3.1835 3.3234 3.45786 3.60072 3.61019 3.77559 3.78688 4.10531 4.35319 4.36477 4.51138 4.52474 4.64107 4.82889 4.83422 
117 0.17664 0.17937 0.1825 0.18733 0.33266 0.3355 0.33798 0.3419 0.35759 0.52002 0.52245 0.5251 0.52863 0.65278 0.65591 0.65887 0.664 0.84223 0.84481 0.84779 0.85153 1.01216 1.01598 1.01906 1.02365 1.18014 1.18433 1.18751 1.19431 1.34588 1.34897 1.35222 1.36065 1.51314 1.51592 1.51902 1.52681 1.67729 1.68092 1.68487 1.69974 1.86729 1.87068 1.87349 1.87738 1.88522 2.07965 2.08264 2.08608 2.0948 2.20837 2.21222 2.21685 2.35239 2.35569 2.35888 2.36343 2.37063 2.4943 2.49717 2.50062 2.50585 2.64708 2.64984 2.65348 2.66169 2.8381 2.8407 2.84368 2.84675 2.86045 3.00289 3.00553 3.00927 3.02794 3.17359 3.17676 3.17915 3.18267 3.19695 3.32482 3.32779 3.33042 3.33614 3.45928 3.46257 3.46565 3.47236 3.60416 3.60788 3.61169 3.61714 3.77723 3.78005 3.78225 3.78625 3.79383 4.10851 4.11132 4.11451 4.12229 4.35689 4.35933 4.36261 4.36986 4.51413 4.51687 4.51953 4.52357 4.64294 4.64626 4.65132 4.83161 4.83407 4.83663 4.83932 4.84476 
11 0.32665 0.51463 0.83738 1.33839 1.50761 1.86279 3.16735 3.31829 4.10473 4.35247 4.82303 
58 0.15297 0.15792 0.3093 0.31406 0.49539 0.50044 0.62861 0.63369 0.8186 0.82375 0.99016 0.99571 1.156 1.16287 1.16868 1.32 1.32598 1.48825 1.49352 1.6516 1.65657 1.84487 1.84974 2.05804 2.06243 2.184 2.1904 2.33003 2.33479 2.46961 2.47492 2.62413 2.62872 2.8135 2.81868 2.97772 2.98328 3.15041 3.15571 3.29958 3.3058 3.31012 3.43526 3.4402 3.57945 3.58437 3.7534 3.75847 4.08697 4.0913 4.33594 4.33975 4.49058 4.49581 4.61482 4.62332 4.80928 4.81291 
17 0.16638 0.51199 0.83296 1.00457 1.50464 1.66805 1.86144 2.48631 2.63689 2.83358 2.99452 3.16791 3.31822 3.59288 3.76875 4.34736 4.82571 
22 0.16953 0.32547 0.51301 0.83595 1.33829 1.50603 1.67173 1.86095 2.34575 2.48763 2.63756 2.833 2.99491 3.1676 3.31708 3.45284 3.59845 3.76811 4.10017 4.34752 4.50537 4.63713 
61 0.17038 0.17498 0.32673 0.33022 0.34351 0.51378 0.51785 0.64692 0.65098 0.83646 0.84048 1.00495 1.00984 1.01718 1.17437 1.17912 1.33974 1.34474 1.50679 1.51118 1.67031 1.67604 1.86018 1.86559 1.87592 2.07311 2.0772 2.2031 2.21124 2.3458 2.35133 2.36044 2.48816 2.49319 2.64162 2.64666 2.83191 2.83714 2.99642 3.00179 3.16861 3.17243 3.32007 3.32434 3.453 3.45754 3.59701 3.60187 3.77256 3.7762 4.10218 4.10724 4.35058 4.35527 4.50918 4.51288 4.63632 4.64371 4.82549 4.82942 4.8355 
30 0.16693 0.32296 0.51005 0.64309 0.83229 1.0036 1.1718 1.3351 1.50251 1.66767 1.85622 1.86219 2.07153 2.19868 2.34213 2.484 2.63711 2.82783 2.99187 3.1647 3.31504 3.45075 3.59274 3.76732 4.10062 4.34601 4.50479 4.63187 4.82139 4.82642 
70 0.15739 0.16237 0.31399 0.31904 0.50024 0.50485 0.50913 0.63365 0.63882 0.82249 0.82756 0.83168 0.99388 0.9991 1.00293 1.16016 1.16635 1.1716 1.3241 1.32993 1.3342 1.49244 1.49789 1.65474 1.66003 1.66463 1.84896 1.85404 1.8585 2.06183 2.06708 2.18725 2.19399 2.3342 2.33915 2.4742 2.47948 2.62868 2.63274 2.81882 2.82325 2.82911 2.98284 2.98735 3.1546 3.15997 3.1639 3.30396 3.31004 3.31433 3.43998 3.44581 3.58444 3.58884 3.7577 3.76268 3.76704 4.09151 4.09637 4.3404 4.34739 4.4949 4.49983 4.50508 4.61752 4.62607 4.63206 4.81398 4.81737 4.82238 
28 0.17327 0.32792 0.5146 0.64782 0.83655 1.00894 1.17827 1.34078 1.50849 1.67291 1.86441 2.07353 2.20575 2.34731 2.48873 2.64076 2.83227 2.99696 3.1687 3.32032 3.45555 3.59966 3.77156 4.10292 4.34965 4.50776 4.6354 4.82561 
28 0.17138 0.32854 0.51585 0.64872 0.83809 1.01001 1.17863 1.34109 1.5091 1.67249 1.86513 2.07495 2.20695 2.34865 2.48874 2.64223 2.83475 2.99766 3.17033 3.32076 3.45513 3.59846 3.77309 4.10228 4.35201 4.51203 4.63875 4.82681 
100 0.17514 0.17826 0.18195 0.19986 0.33065 0.33419 0.33708 0.34282 0.51858 0.52135 0.52423 0.52871 0.65082 0.65446 0.65799 0.67038 0.84009 0.84361 0.84703 0.85297 1.01058 1.01468 1.01811 1.02467 1.17755 1.18237 1.18635 1.3423 1.34581 1.34931 1.35673 1.51185 1.51494 1.51858 1.67588 1.67976 1.68436 1.86581 1.86946 1.87264 1.87779 2.07833 2.08183 2.08681 2.20393 2.20945 2.21548 2.35073 2.35431 2.35796 2.36397 2.49327 2.49657 2.50101 2.51551 2.64555 2.64876 2.65397 2.83653 2.8397 2.84307 2.84797 3.00019 3.00339 3.00766 3.17266 3.17618 3.17918 3.18469 3.32305 3.32667 3.32986 3.45727 3.46116 3.46467 3.60194 3.60584 3.60973 3.61667 3.7756 3.77892 3.78162 3.78732 4.10724 4.11062 4.11495 4.35592 4.35901 4.3633 4.51229 4.51576 4.51908 4.52685 4.63883 4.64356 4.64904 4.83012 4.83299 4.83603 4.83996 
29 0.16947 0.32646 0.51277 0.64604 0.83522 1.00591 1.01459 1.17734 1.33839 1.50582 1.67057 1.86173 2.07244 2.20259 2.34602 2.4871 2.6401 2.83099 2.99462 3.1677 3.31848 3.45336 3.59695 3.77058 4.10098 4.34904 4.50745 4.63773 4.82397 
58 0.16764 0.17058 0.32229 0.32641 0.5108 0.51381 0.64317 0.64689 0.83235 0.83533 1.00224 1.00782 1.1692 1.17587 1.33551 1.34014 1.50354 1.50666 1.66795 1.67244 1.85709 1.86187 2.07048 2.07438 2.19927 2.2064 2.34235 2.3469 2.48485 2.4882 2.6386 2.64109 2.82888 2.83217 2.83806 2.99397 2.99851 3.16385 3.16807 3.31585 3.3198 3.44874 3.45325 3.59474 3.59855 3.76724 3.77114 4.09938 4.10284 4.34814 4.3523 4.5033 4.50758 4.51311 4.63245 4.6373 4.82292 4.82617 
15 0.16603 0.32111 0.5092 0.64077 0.8335 1.50128 2.48099 2.63487 2.82511 3.16295 3.31411 3.44869 3.76496 4.50188 4.81946 
28 0.1516 0.30726 0.49453 0.62732 0.81637 0.98721 1.15364 1.31925 1.48686 1.65332 1.84196 2.05515 2.18364 2.32736 2.4701 2.62231 2.81251 2.9771 3.14801 3.29838 3.43385 3.57821 3.75158 4.08412 4.33257 4.48848 4.6207 4.80672 
39 0.16623 0.17163 0.32368 0.50999 0.51488 0.64393 0.83243 1.003 1.00894 1.17247 1.33553 1.50289 1.66611 1.6729 1.85764 1.86205 2.06983 2.19913 2.34237 2.34959 2.48413 2.49289 2.63721 2.82795 2.83307 2.9917 3.16494 3.31579 3.44986 3.59327 3.60022 3.76754 3.77265 4.09819 4.34626 4.5048 4.63248 4.82129 4.82642 
34 0.17403 0.33028 0.51649 0.64962 0.83862 1.00925 1.02221 1.17752 1.34401 1.50982 1.67229 1.86286 1.86809 2.07578 2.20245 2.21105 2.34875 2.35894 2.4905 2.64385 2.83425 2.8421 2.99926 3.17159 3.32348 3.45665 3.59981 3.7748 4.10495 4.35208 4.51172 4.64033 4.82772 4.83417 

176
