# Supplementary material for: Deciphering the Contribution of Oriens-Lacunosum/Moleculare (OLM) Cells to Intrinsic θ Rhythms Using Biophysical Local Field Potential (LFP) Models
Source: eNeuro. 2018 Sep 4;5(4):ENEURO.0146-18.2018. doi: 10.1523/ENEURO.0146-18.2018 (PMC6140113; doi:10.1523/ENEURO.0146-18.2018)
Supplement: Supplementary file 2 — Supplementary Code. Download supplement 2, GZ file [file sup_enu-eN-NWR-0146-18-s02.gz › LFP_microcircuit-master/SOM-350-SOM12915016-dSD3.5ms-shift5.32ms-gnSD0.12-gsb3.75-csb0.21-gbs1.5-cbs0.1344-spiketimes.txt]

14234

350


42 0.01373 0.10588 0.17058 0.17978 0.20415 0.3246 0.33406 0.44754 0.51681 0.53692 0.65709 0.81669 0.83446 0.84511 1.00279 1.01752 1.17868 1.19109 1.22166 1.34274 1.36805 1.52069 1.66903 1.69433 1.86012 1.88153 2.08226 2.20867 2.34839 2.6531 2.8356 3.0027 3.17499 3.32312 3.45906 3.6054 3.78494 4.10582 4.35272 4.52005 4.67285 4.82852 
37 0.01237 0.10318 0.16159 0.17231 0.31407 0.32408 0.5056 0.52788 0.64483 0.81103 0.82735 0.84367 0.99343 1.01142 1.16818 1.18311 1.3323 1.50599 1.65835 1.68289 1.84996 1.8724 2.06908 2.19717 2.33831 2.64257 2.82437 2.99053 3.16455 3.31278 3.4488 3.5944 3.76922 4.0965 4.34224 4.5106 4.81771 
36 0.01931 0.11172 0.17191 0.18259 0.32558 0.33655 0.5179 0.54177 0.65829 0.81897 0.83621 0.85098 1.00453 1.03786 1.18014 1.19603 1.34428 1.52335 1.67049 1.86128 1.88933 2.08804 2.2117 2.34925 2.65637 2.83713 3.0058 3.17641 3.32454 3.45993 3.60816 3.79261 4.10733 4.35397 4.52589 4.83023 
57 0.01229 0.09073 0.15678 0.16522 0.17439 0.20034 0.31349 0.32042 0.33024 0.5053 0.51736 0.54222 0.64372 0.65755 0.79985 0.82346 0.832 0.85279 0.99244 1.00217 1.16738 1.17631 1.19316 1.33132 1.34447 1.50334 1.52206 1.65713 1.67092 1.84877 1.86174 2.06699 2.08748 2.19507 2.21279 2.33754 2.35957 2.63919 2.82294 2.84167 2.9893 3.01167 3.16342 3.18137 3.31196 3.32727 3.44769 3.46033 3.59279 3.76716 4.09565 4.11082 4.34107 4.50704 4.64257 4.81698 4.8316 
45 0.00852 0.10573 0.16825 0.17773 0.20272 0.32213 0.33171 0.36773 0.51368 0.53191 0.65291 0.82192 0.83537 0.85294 1.00094 1.01755 1.17561 1.18742 1.21768 1.34008 1.36462 1.51404 1.66627 1.68929 1.85774 1.87804 2.07747 2.20503 2.23829 2.34593 2.64931 2.83254 2.86279 2.99915 3.17204 3.3206 3.45628 3.48854 3.60209 3.77765 4.10378 4.34995 4.51716 4.66132 4.82583 
40 0.00792 0.09696 0.16137 0.17031 0.18967 0.31558 0.32446 0.3452 0.50722 0.53006 0.6471 0.80549 0.8257 0.83554 0.99392 1.00773 1.16952 1.18249 1.21526 1.33369 1.50803 1.65891 1.67742 1.85069 1.86831 2.07024 2.19803 2.33917 2.64357 2.82529 2.9916 3.16553 3.31389 3.44971 3.59533 3.77096 4.09713 4.34263 4.51145 4.81836 
48 0.01809 0.09949 0.16527 0.17373 0.19076 0.31932 0.3277 0.34338 0.51132 0.52786 0.65022 0.67591 0.8093 0.82923 0.83859 0.99789 1.01044 1.1731 1.18335 1.20712 1.33746 1.35728 1.51058 1.53422 1.66346 1.68198 1.85525 1.87276 2.07496 2.20207 2.22574 2.34327 2.64587 2.82972 2.85147 2.99628 3.16924 3.3178 3.45355 3.47102 3.59907 3.77418 4.10115 4.34737 4.51344 4.64744 4.82313 4.8471 
44 0.01645 0.09657 0.16541 0.17366 0.1905 0.32006 0.32883 0.3539 0.5123 0.53414 0.65261 0.79715 0.82703 0.83599 0.85673 0.99807 1.01149 1.17479 1.18766 1.21769 1.33892 1.51521 1.66413 1.68466 1.85531 1.87457 2.07865 2.20462 2.24891 2.34364 2.64793 2.83103 2.99756 3.17004 3.31859 3.4542 3.48314 3.60084 3.77795 4.1012 4.34712 4.51564 4.67224 4.82341 
46 0.01796 0.09351 0.16084 0.16891 0.1838 0.31535 0.32341 0.33684 0.50718 0.52528 0.64642 0.79392 0.8235 0.83247 0.85373 0.99363 1.00531 1.16907 1.17978 1.20585 1.33332 1.35687 1.50701 1.65897 1.67652 1.85047 1.86692 2.07005 2.19692 2.2209 2.33896 2.64278 2.82504 2.84861 2.99132 3.16502 3.31345 3.44915 3.4688 3.59448 3.76956 4.09693 4.34258 4.51075 4.66424 4.8184 
44 0.01575 0.11026 0.17697 0.18679 0.22086 0.33087 0.34101 0.52163 0.53947 0.66085 0.69564 0.82461 0.8406 0.85265 1.00861 1.02486 1.18395 1.19604 1.22603 1.34812 1.37296 1.5221 1.67532 1.86588 1.88791 2.08775 2.2138 2.24692 2.35349 2.65615 2.84035 2.86574 3.00753 3.1793 3.32804 3.46331 3.48323 3.60942 3.78556 4.11139 4.35794 4.52387 4.668 4.83336 
41 0.02023 0.10585 0.17008 0.18031 0.26216 0.32407 0.33484 0.51545 0.53651 0.65502 0.81012 0.83174 0.84191 1.00209 1.02523 1.17748 1.19065 1.22229 1.34166 1.37208 1.51847 1.66898 1.85943 1.89371 2.08298 2.20957 2.34696 2.65047 2.83434 3.00136 3.17289 3.32172 3.4571 3.48834 3.60309 3.78377 4.10483 4.35192 4.51881 4.67141 4.82714 
42 0.01543 0.10116 0.16313 0.17266 0.19921 0.31682 0.32647 0.50858 0.53111 0.6486 0.80697 0.827 0.83761 0.99502 1.0097 1.17047 1.18278 1.21348 1.33497 1.36445 1.51003 1.66054 1.68514 1.85231 1.88267 2.07442 2.19982 2.23224 2.34084 2.64482 2.82771 2.99368 3.16729 3.31556 3.45151 3.5969 3.77386 4.09865 4.3446 4.51317 4.65938 4.82063 
39 0.012 0.10327 0.16911 0.17844 0.20472 0.32327 0.33327 0.51554 0.53871 0.65696 0.80802 0.83135 0.84119 1.00111 1.01668 1.17775 1.19181 1.22584 1.34233 1.52108 1.66724 1.6925 1.85867 1.88379 2.0869 2.21091 2.34722 2.65301 2.83534 3.00395 3.17422 3.32227 3.45792 3.60423 3.78753 4.10447 4.35092 4.52186 4.82715 
34 0.01839 0.09932 0.16098 0.17239 0.31392 0.325 0.50634 0.61549 0.65054 0.8002 0.82374 0.83408 0.99222 1.01359 1.16939 1.19007 1.3336 1.52318 1.65829 1.84885 2.07182 2.19939 2.33804 2.65017 2.82521 2.99293 3.16556 3.31352 3.44998 3.59722 4.09609 4.34105 4.52084 4.81737 
46 0.01081 0.09377 0.16039 0.16877 0.18449 0.3148 0.32324 0.33896 0.50697 0.5246 0.64637 0.79726 0.82395 0.83304 0.86451 0.99335 1.00581 1.16935 1.18061 1.20859 1.33335 1.35612 1.50723 1.65865 1.67763 1.85016 1.86944 2.07015 2.19781 2.23039 2.33896 2.64219 2.82526 2.84922 2.99148 3.16524 3.31383 3.44952 3.59493 3.77028 4.09683 4.34219 4.51014 4.66072 4.81839 4.84349 
34 0.01494 0.11039 0.16985 0.18279 0.32346 0.33645 0.51627 0.5458 0.65608 0.82007 0.8351 0.85543 1.00209 1.17824 1.19928 1.34332 1.52002 1.66814 1.86008 2.0847 2.20984 2.34865 2.65183 2.83691 3.00251 3.17429 3.32283 3.45842 3.60806 3.78512 4.10528 4.35323 4.52153 4.82841 
48 0.01944 0.10524 0.17004 0.17847 0.19523 0.32459 0.33339 0.35449 0.51605 0.53244 0.65556 0.68578 0.81715 0.83475 0.84463 1.00285 1.01538 1.17801 1.18841 1.21297 1.34238 1.36219 1.51658 1.55092 1.66852 1.68778 1.86003 1.87712 2.08079 2.20814 2.23946 2.34801 2.65133 2.83481 2.85745 3.00135 3.17423 3.32266 3.45857 3.47919 3.604 3.78116 4.10602 4.35213 4.51947 4.66207 4.82795 4.85173 
39 0.01532 0.11338 0.17287 0.18298 0.21722 0.32671 0.33698 0.51892 0.54119 0.65997 0.82717 0.84052 0.86428 1.00544 1.02426 1.18106 1.19546 1.34527 1.39873 1.52692 1.67067 1.69577 1.8624 1.88788 2.08882 2.21233 2.35095 2.66025 2.83796 3.0062 3.17797 3.32602 3.46156 3.61021 3.79541 4.10951 4.35591 4.52835 4.83143 
45 0.01674 0.10327 0.17107 0.17955 0.19829 0.32547 0.33444 0.36356 0.51776 0.53768 0.65648 0.80877 0.83317 0.84246 1.00365 1.01817 1.17857 1.18903 1.21351 1.34345 1.36698 1.51761 1.66963 1.69077 1.86115 1.88107 2.08336 2.20813 2.23422 2.3487 2.65233 2.83628 2.86532 3.00414 3.17483 3.32363 3.45901 3.47981 3.60465 3.78202 4.10651 4.35307 4.52015 4.65909 4.82927 
28 0.01861 0.11105 0.16765 0.18229 0.32079 0.33541 0.51618 0.66115 0.81525 0.83205 0.85103 0.99934 1.17675 1.20435 1.34254 1.66609 1.85632 2.08603 2.21222 2.34575 2.8351 3.00846 3.17654 3.32127 3.4592 4.10338 4.35028 4.8266 
35 0.01916 0.10504 0.16498 0.17595 0.31821 0.32966 0.51017 0.53509 0.65028 0.81084 0.82897 0.84253 0.99689 1.02244 1.17255 1.18869 1.33653 1.51496 1.66269 1.85382 1.8924 2.07785 2.20259 2.34236 2.64986 2.82949 2.99557 3.16903 3.31706 3.45276 3.59911 3.78628 4.10025 4.3466 4.82198 
39 0.0118 0.10037 0.16188 0.17145 0.19822 0.31546 0.3252 0.50686 0.52885 0.64642 0.80807 0.82632 0.83786 0.99372 1.01044 1.16924 1.18177 1.21336 1.33346 1.50781 1.65931 1.68443 1.85053 1.87329 2.0704 2.1985 2.33902 2.64347 2.82546 2.9916 3.16527 3.31376 3.44956 3.59518 3.77034 4.09689 4.34251 4.51223 4.8184 
35 0.01627 0.10706 0.16922 0.17963 0.30905 0.32565 0.33882 0.51619 0.54239 0.65561 0.816 0.83308 0.84578 1.00236 1.17762 1.19311 1.34298 1.52035 1.66856 1.85963 2.08092 2.20772 2.34745 2.65228 2.83576 3.00188 3.17316 3.32225 3.4576 3.60478 3.78433 4.1042 4.35146 4.52079 4.82743 
36 0.02031 0.10967 0.17146 0.18265 0.32524 0.33694 0.51806 0.54443 0.6584 0.81482 0.83428 0.84639 1.00368 1.04816 1.17999 1.19778 1.34498 1.52379 1.66949 1.86127 2.08775 2.2112 2.34963 2.65461 2.83826 3.00666 3.17687 3.32506 3.45957 3.60999 3.79063 4.10663 4.35387 4.52252 4.67252 4.83035 
38 0.01519 0.11351 0.17574 0.18625 0.25839 0.32945 0.34009 0.52194 0.54604 0.66224 0.82728 0.8416 0.85988 1.00749 1.02567 1.18361 1.19822 1.34864 1.52489 1.67392 1.86448 1.88668 2.09009 2.21605 2.35314 2.65811 2.8409 3.00864 3.17974 3.32836 3.46403 3.61051 3.78906 4.11086 4.35705 4.5266 4.67711 4.83357 
40 0.00968 0.1004 0.16824 0.17708 0.19626 0.3226 0.33143 0.35264 0.51517 0.53718 0.65588 0.81077 0.83203 0.84169 1.00086 1.01372 1.17683 1.1885 1.21716 1.34195 1.51884 1.6659 1.68439 1.85779 1.87536 2.0826 2.20728 2.34643 2.65181 2.83356 3.00188 3.17357 3.32193 3.45759 3.60441 3.78244 4.10486 4.35033 4.52006 4.82669 
33 0.01767 0.10243 0.16552 0.17648 0.31895 0.33075 0.51142 0.53953 0.65319 0.80343 0.82712 0.83746 0.99708 1.04068 1.1745 1.19481 1.33888 1.52271 1.665 1.85427 2.0798 2.20714 2.34255 2.65193 2.83146 3.00055 3.17017 3.31801 3.45362 3.60117 4.10013 4.34614 4.82255 
38 0.0205 0.11305 0.17185 0.18213 0.22089 0.32549 0.3359 0.51727 0.53895 0.65699 0.82546 0.83903 0.86093 1.00433 1.02483 1.17992 1.19447 1.34415 1.51998 1.66943 1.6948 1.86154 1.89072 2.08378 2.2109 2.34945 2.65468 2.83628 3.00365 3.1759 3.32416 3.46014 3.60641 3.78536 4.10732 4.3536 4.5243 4.82913 
40 0.01617 0.10633 0.17057 0.1802 0.21176 0.32454 0.33456 0.51743 0.54242 0.65668 0.81094 0.83281 0.84293 1.00255 1.01936 1.17834 1.19119 1.22211 1.34325 1.52086 1.6681 1.69105 1.86007 1.88749 2.08624 2.21004 2.34857 2.65454 2.836 3.00541 3.17449 3.32318 3.4585 3.60585 3.78664 4.10594 4.35263 4.5229 4.67329 4.82838 
41 0.00784 0.10316 0.17034 0.17993 0.20534 0.32423 0.33378 0.36679 0.51662 0.53733 0.65718 0.82515 0.83812 0.85762 1.00286 1.01784 1.17848 1.1915 1.2267 1.34232 1.36684 1.52014 1.66822 1.69003 1.86001 1.88168 2.0858 2.20869 2.34837 2.65449 2.83506 3.00363 3.17534 3.32304 3.45957 3.60582 3.78483 4.10647 4.35292 4.52365 4.82884 
33 0.00809 0.11636 0.17537 0.19177 0.32897 0.34408 0.52209 0.56251 0.66205 0.83359 0.84731 1.00728 1.1837 1.20883 1.34841 1.52542 1.67428 1.86408 2.08866 2.21514 2.35413 2.65837 2.8426 3.00921 3.18038 3.32828 3.46465 3.6124 3.79166 4.11034 4.35887 4.52912 4.83463 
38 0.01271 0.1094 0.17107 0.18153 0.25531 0.32435 0.33429 0.51705 0.54147 0.65738 0.82177 0.8367 0.85323 1.00276 1.01957 1.17984 1.19719 1.34434 1.52195 1.66798 1.68986 1.85983 1.88463 2.08632 2.21078 2.349 2.65694 2.83617 3.00677 3.17639 3.32406 3.45987 3.60809 3.79079 4.10759 4.35364 4.52441 4.82943 
34 0.00856 0.10724 0.16994 0.18185 0.32289 0.3339 0.51561 0.54327 0.65822 0.81648 0.83382 0.84843 1.00143 1.02314 1.17835 1.19775 1.3433 1.53541 1.66785 1.85843 1.88868 2.08871 2.2097 2.34776 2.66274 2.83559 3.00595 3.17533 3.32304 3.45948 3.62169 4.10536 4.35124 4.82698 
42 0.00943 0.04532 0.12777 0.1768 0.18704 0.23228 0.3312 0.34244 0.52257 0.54411 0.66124 0.82989 0.84294 0.86221 1.00974 1.18379 1.19649 1.22871 1.34842 1.37761 1.52279 1.67554 1.86711 1.90752 2.08756 2.21346 2.24891 2.3543 2.65714 2.84131 3.00683 3.17949 3.32861 3.46394 3.49559 3.60954 3.7868 4.11142 4.35884 4.52534 4.66195 4.83418 
40 0.01877 0.11006 0.16706 0.17779 0.31764 0.3272 0.34704 0.51166 0.53221 0.65105 0.82244 0.83517 0.87857 0.99913 1.01768 1.1739 1.18776 1.33797 1.36482 1.51246 1.66434 1.69261 1.85592 1.88126 2.07658 2.20338 2.34405 2.64803 2.83069 2.99706 3.17026 3.31858 3.45447 3.60005 3.77602 4.10191 4.34826 4.51651 4.66643 4.82395 
47 0.01914 0.1043 0.16871 0.17768 0.20019 0.32228 0.33133 0.35897 0.51395 0.53173 0.65329 0.69004 0.8165 0.83274 0.8432 1.00081 1.01572 1.17643 1.18808 1.21707 1.34051 1.36483 1.51392 1.54372 1.66702 1.69272 1.85805 1.8812 2.07981 2.20734 2.34605 2.64855 2.83294 2.86131 2.99956 3.17197 3.32067 3.45636 3.48062 3.60209 3.77719 4.10389 4.34998 4.51677 4.6584 4.82567 4.85725 
49 0.01151 0.10011 0.17261 0.18099 0.19814 0.32708 0.33567 0.3549 0.51839 0.53408 0.65686 0.67553 0.81794 0.83659 0.84617 1.00508 1.01725 1.18057 1.19098 1.21563 1.34451 1.36324 1.5167 1.53565 1.67088 1.68901 1.86231 1.8789 2.08309 2.20959 2.23461 2.35012 2.65217 2.83691 2.8581 3.00289 3.17581 3.19631 3.32482 3.4601 3.47506 3.60559 3.78071 4.10815 4.35462 4.52011 4.65442 4.83028 4.85244 
42 0.01442 0.10482 0.16552 0.17511 0.20138 0.31913 0.32895 0.5107 0.53326 0.65013 0.81381 0.83071 0.8437 0.99775 1.01287 1.17245 1.18468 1.21587 1.33674 1.36517 1.51242 1.66272 1.68469 1.85482 1.87505 2.07699 2.20212 2.23955 2.34321 2.64789 2.8296 2.99587 3.17001 3.31768 3.45339 3.60006 3.77662 4.10144 4.3472 4.51624 4.66166 4.82308 
38 0.01808 0.10701 0.16682 0.1771 0.21839 0.32052 0.33139 0.51255 0.53969 0.65302 0.81817 0.83285 0.85008 0.99901 1.02259 1.17484 1.1907 1.33931 1.51812 1.66419 1.70163 1.85628 1.90101 2.08216 2.20633 2.34473 2.65082 2.83174 2.99834 3.17177 3.31955 3.45577 3.60354 3.78526 4.10276 4.34867 4.52229 4.82429 
44 0.01846 0.10602 0.1689 0.1783 0.20452 0.32271 0.33238 0.51409 0.53344 0.65319 0.68894 0.81646 0.8331 0.84451 1.00113 1.01718 1.17597 1.18767 1.21701 1.34001 1.36331 1.515 1.66671 1.69051 1.85818 1.87953 2.07983 2.20581 2.23951 2.34629 2.64954 2.83322 2.99862 3.17239 3.32096 3.45632 3.48078 3.6021 3.77862 4.10411 4.35042 4.51729 4.65346 4.82613 
41 0.01632 0.10432 0.16647 0.17583 0.20102 0.32043 0.33026 0.51187 0.53185 0.65141 0.81106 0.83031 0.84126 0.99855 1.01378 1.17413 1.18689 1.21873 1.33856 1.36972 1.51264 1.66417 1.68704 1.8557 1.87774 2.07706 2.20412 2.34407 2.64773 2.83089 2.99697 3.17001 3.31862 3.45448 3.60022 3.77586 4.10169 4.34777 4.51588 4.65656 4.8238 
46 0.01437 0.10245 0.16801 0.17645 0.19279 0.32258 0.33117 0.34917 0.51423 0.53074 0.65353 0.68743 0.81515 0.83295 0.84276 1.0011 1.01404 1.17647 1.1872 1.21317 1.34061 1.36123 1.51527 1.66615 1.68347 1.8581 1.87537 2.07938 2.20483 2.22954 2.3463 2.65056 2.83233 2.85288 2.99914 3.17256 3.32124 3.45648 3.47482 3.60214 3.78056 4.10427 4.35024 4.51976 4.82616 4.85063 
48 0.01584 0.09951 0.16963 0.17787 0.19588 0.32418 0.33319 0.3687 0.51568 0.53401 0.65434 0.68356 0.80573 0.83102 0.83992 0.86882 1.00259 1.02036 1.17797 1.18918 1.21624 1.34226 1.36838 1.51606 1.66885 1.69861 1.85958 1.88024 2.08159 2.20907 2.24777 2.34704 2.65153 2.83462 2.86079 3.00155 3.17303 3.3221 3.45722 3.47642 3.60278 3.78046 4.10471 4.35083 4.51926 4.65905 4.82707 4.85942 
48 0.01637 0.10146 0.16758 0.17592 0.19194 0.3217 0.32982 0.34349 0.5137 0.5294 0.6529 0.68353 0.81217 0.83188 0.84127 1.00019 1.0114 1.17548 1.18573 1.20943 1.33998 1.35935 1.51326 1.5405 1.66544 1.68154 1.85737 1.87297 2.07827 2.20469 2.23016 2.34563 2.64886 2.83223 2.85352 2.99824 3.17172 3.32034 3.4559 3.47211 3.60147 3.77712 4.10372 4.34931 4.51703 4.65981 4.82549 4.84594 
32 0.01557 0.10055 0.16368 0.17677 0.31703 0.33093 0.51422 0.6531 0.79742 0.82457 0.83473 0.99416 1.1736 1.20066 1.33961 1.52142 1.66423 1.85191 2.08804 2.20818 2.34206 2.65148 2.8453 3.01148 3.1721 3.31815 3.45571 3.6182 4.09968 4.34504 4.52733 4.8231 
44 0.0085 0.09943 0.16908 0.17785 0.19699 0.32356 0.33273 0.36299 0.51573 0.53457 0.65506 0.81334 0.83307 0.84302 1.00184 1.01567 1.17752 1.18884 1.21656 1.34208 1.36753 1.51704 1.66778 1.6895 1.85966 1.88248 2.08198 2.20711 2.23829 2.34736 2.6513 2.83475 3.00178 3.17346 3.32198 3.45777 3.48319 3.60378 3.7806 4.10539 4.35174 4.52 4.66579 4.82735 
47 0.0126 0.10271 0.17188 0.18043 0.19931 0.32644 0.33553 0.36656 0.51787 0.53536 0.65654 0.68273 0.81738 0.8355 0.84521 1.00467 1.01946 1.17954 1.19016 1.21566 1.34366 1.36392 1.51699 1.54084 1.67092 1.6955 1.86169 1.88013 2.08415 2.20954 2.23864 2.3494 2.65185 2.8365 2.86016 3.00313 3.17511 3.32419 3.45946 3.47755 3.60485 3.78122 4.10728 4.35418 4.5197 4.65496 4.82991 
45 0.01737 0.10584 0.16875 0.1774 0.19539 0.32378 0.33338 0.51489 0.53265 0.65493 0.80938 0.83231 0.84222 1.00195 1.01745 1.17738 1.18917 1.21784 1.3414 1.3649 1.51669 1.6675 1.68869 1.85897 1.87773 2.08189 2.20664 2.23584 2.34713 2.65087 2.83376 2.85936 3.00067 3.17369 3.32194 3.45751 3.48956 3.60389 3.78215 4.10486 4.35092 4.51974 4.66569 4.82664 4.85102 
31 0.02109 0.11588 0.17321 0.19217 0.32704 0.34568 0.52295 0.6614 0.82054 0.83651 0.85892 1.00574 1.18238 1.21524 1.34938 1.53156 1.67549 1.86374 2.09857 2.2209 2.35295 2.66307 2.8514 3.01829 3.17954 3.32749 3.46322 4.10893 4.36566 4.53629 4.83604 
45 0.01459 0.0983 0.1627 0.17122 0.1884 0.31675 0.32563 0.34691 0.50842 0.52687 0.64767 0.80426 0.82638 0.83591 0.99503 1.00761 1.17042 1.18161 1.20899 1.33453 1.3569 1.5092 1.66053 1.67916 1.85183 1.86886 2.07138 2.19878 2.23025 2.3404 2.64416 2.82673 2.8542 2.99322 3.16664 3.31502 3.45086 3.4784 3.59626 3.77157 4.09825 4.34395 4.51211 4.81986 4.8448 
37 0.01938 0.10661 0.16826 0.17835 0.21745 0.32199 0.3324 0.5153 0.54393 0.65645 0.81485 0.83226 0.84462 1.0001 1.0178 1.1764 1.19119 1.34138 1.52229 1.66604 1.70351 1.85755 1.89228 2.09194 2.20701 2.34607 2.65807 2.8335 3.00575 3.17353 3.32093 3.45735 3.60975 4.1044 4.35077 4.53127 4.82699 
46 0.01708 0.10288 0.17186 0.18035 0.19966 0.32574 0.33443 0.3565 0.51769 0.53578 0.65731 0.80759 0.83334 0.84249 0.88078 1.00354 1.01578 1.1796 1.19057 1.21708 1.34349 1.36455 1.51907 1.66993 1.69062 1.86092 1.87815 2.08324 2.20986 2.24131 2.34912 2.65248 2.83633 2.8605 3.00342 3.1754 3.32358 3.45991 3.48669 3.6056 3.78199 4.10721 4.35394 4.52024 4.66127 4.82939 
37 0.01562 0.11348 0.17723 0.18928 0.33095 0.34297 0.52191 0.54344 0.66071 0.82158 0.83978 0.85333 1.00919 1.1842 1.19905 1.23962 1.34849 1.52242 1.67578 1.86618 1.8975 2.08819 2.21517 2.35354 2.65684 2.84094 3.00816 3.17931 3.32798 3.46348 3.609 3.78657 4.1108 4.35799 4.52461 4.66282 4.83358 
36 0.02251 0.11577 0.17544 0.18898 0.32896 0.34188 0.52026 0.54421 0.65982 0.82491 0.83997 0.86022 1.00694 1.18202 1.19748 1.34633 1.52155 1.67422 1.8643 1.90578 2.08683 2.21394 2.35211 2.65583 2.83952 3.00685 3.1776 3.32632 3.46198 3.60778 3.78617 4.10921 4.35757 4.52364 4.67451 4.83232 
40 0.01614 0.10222 0.16118 0.17102 0.20032 0.31482 0.32532 0.506 0.5271 0.64505 0.81298 0.82773 0.84471 0.99337 1.01168 1.16824 1.18087 1.21379 1.33242 1.35869 1.5061 1.6586 1.68233 1.85037 1.87476 2.06998 2.19747 2.33852 2.642 2.82473 2.99066 3.16482 3.31315 3.44859 3.5941 3.76957 4.09632 4.34233 4.50992 4.81795 
39 0.01585 0.10427 0.17226 0.18178 0.21299 0.32612 0.33597 0.51858 0.54127 0.65766 0.80725 0.83305 0.84252 1.00372 1.01936 1.1807 1.19503 1.22769 1.34527 1.52023 1.67081 1.86147 1.88524 2.08501 2.21286 2.34983 2.65292 2.83804 3.00563 3.17531 3.32428 3.46003 3.60626 3.78312 4.10685 4.3542 4.52149 4.66764 4.82954 
33 0.0122 0.10218 0.16185 0.17446 0.31463 0.32678 0.5069 0.54585 0.64896 0.80897 0.82638 0.8409 0.99314 1.1698 1.19167 1.33432 1.51538 1.65925 1.84953 2.07206 2.1992 2.33869 2.64675 2.826 2.99316 3.16633 3.31424 3.45092 3.59871 4.09674 4.34192 4.5202 4.81818 
35 0.01162 0.11152 0.17526 0.18691 0.32866 0.33991 0.52123 0.54602 0.66259 0.82305 0.83941 0.85571 1.00726 1.03731 1.18317 1.2003 1.34676 1.526 1.67306 1.86467 1.89893 2.09091 2.21349 2.3526 2.66137 2.84006 3.00842 3.17911 3.32687 3.46313 3.61026 4.11028 4.35789 4.53475 4.83262 
48 0.01101 0.09907 0.16431 0.17279 0.18887 0.31844 0.32687 0.34205 0.51013 0.52572 0.64887 0.67139 0.81171 0.82954 0.83935 0.99715 1.00929 1.17234 1.18306 1.20891 1.33634 1.35529 1.50934 1.53294 1.66212 1.67916 1.85408 1.87036 2.07375 2.20067 2.22485 2.34266 2.64532 2.82841 2.8498 2.99453 3.16851 3.31713 3.45268 3.46892 3.59814 3.7732 4.10036 4.34602 4.51324 4.64966 4.82194 4.8408 
37 0.01224 0.10581 0.16743 0.1779 0.3188 0.32851 0.35938 0.51356 0.54336 0.65428 0.81635 0.83223 0.84672 0.99987 1.02398 1.17628 1.19659 1.34043 1.5187 1.66573 1.85669 1.88628 2.08396 2.207 2.34523 2.65287 2.83305 3.00062 3.17226 3.32008 3.45631 3.60501 3.78745 4.1032 4.34939 4.53749 4.82515 
38 0.01871 0.10662 0.16361 0.17447 0.31646 0.32692 0.50849 0.533 0.64825 0.81479 0.83007 0.84951 0.99558 1.01746 1.17062 1.18502 1.3352 1.51067 1.66063 1.85257 1.89009 2.07404 2.19941 2.23751 2.34124 2.64677 2.82774 2.9941 3.16817 3.31582 3.45164 3.59808 3.77611 4.09898 4.34517 4.51535 4.66829 4.82102 
34 0.0126 0.09982 0.16054 0.17254 0.31359 0.32539 0.50567 0.53913 0.64652 0.80478 0.82419 0.83631 0.99194 1.16836 1.188 1.33269 1.5122 1.65799 1.84845 2.071 2.19791 2.33739 2.64447 2.82439 2.99172 3.16454 3.31257 3.44877 3.59501 3.77411 4.09552 4.34089 4.51232 4.81698 
32 0.01881 0.10972 0.17119 0.18704 0.32487 0.3396 0.52197 0.65879 0.81246 0.83264 0.84605 1.00297 1.17929 1.20121 1.34652 1.52751 1.67204 1.86265 2.09124 2.21195 2.3506 2.65701 2.84072 3.01191 3.17633 3.32525 3.46127 3.79226 4.10659 4.35668 4.53088 4.83303 
39 0.01389 0.10763 0.17049 0.18011 0.20872 0.32451 0.33461 0.51693 0.53988 0.65689 0.8161 0.83439 0.84595 1.00279 1.02049 1.17888 1.19298 1.22987 1.34287 1.37743 1.51921 1.66909 1.86034 1.89056 2.08356 2.21006 2.34837 2.65272 2.83561 3.00471 3.17468 3.32301 3.45912 3.60568 3.78374 4.10645 4.35288 4.52031 4.82867 
45 0.01619 0.10478 0.17179 0.18027 0.1981 0.32589 0.33455 0.35401 0.51755 0.53374 0.65844 0.81194 0.83476 0.8442 1.00383 1.01564 1.17931 1.18958 1.2132 1.34365 1.36292 1.52048 1.66934 1.68655 1.86087 1.87664 2.08259 2.20878 2.2341 2.34926 2.65658 2.83618 2.85784 3.00277 3.17546 3.32416 3.45956 3.47739 3.60523 3.78584 4.10717 4.35321 4.5254 4.82911 4.8492 
48 0.01338 0.09989 0.17095 0.17874 0.19316 0.32552 0.33341 0.34661 0.51753 0.53347 0.6571 0.68835 0.80379 0.8329 0.84168 0.86084 1.00337 1.01379 1.17931 1.18896 1.21015 1.34342 1.36117 1.5199 1.66897 1.68467 1.8607 1.87574 2.08546 2.20787 2.22805 2.34882 2.65375 2.83618 2.8572 3.00319 3.1751 3.32406 3.45952 3.47637 3.60511 3.78311 4.10694 4.35306 4.52144 4.66016 4.82913 4.8492 
48 0.02012 0.10296 0.16446 0.17333 0.19267 0.31808 0.32701 0.34743 0.50978 0.52622 0.64805 0.66551 0.81761 0.8312 0.84532 0.99697 1.0102 1.17145 1.18188 1.20643 1.33578 1.35403 1.5081 1.52805 1.66208 1.68037 1.85382 1.8722 2.07283 2.20015 2.2252 2.34201 2.64416 2.82819 2.8504 2.99438 3.16799 3.31633 3.45196 3.46862 3.59713 3.77228 4.09993 4.34597 4.512 4.64612 4.82185 4.84871 
41 0.01864 0.10311 0.16415 0.17374 0.20042 0.31754 0.32678 0.35366 0.50941 0.5321 0.64913 0.8147 0.82989 0.84328 0.99616 1.01029 1.17136 1.18365 1.21525 1.3357 1.36719 1.51071 1.66162 1.6895 1.85312 1.87662 2.07491 2.20064 2.34153 2.64695 2.82775 2.99445 3.16824 3.31595 3.45216 3.59793 3.77431 4.09991 4.34555 4.51583 4.82105 
49 0.00659 0.09559 0.16418 0.17248 0.18696 0.31849 0.32644 0.33877 0.51072 0.52519 0.64933 0.66649 0.80756 0.82893 0.83813 0.99729 1.00808 1.17247 1.18242 1.20395 1.33691 1.35347 1.50963 1.52968 1.66262 1.67948 1.8543 1.86988 2.07447 2.20101 2.22486 2.3428 2.64532 2.82897 2.84854 2.9952 3.16866 3.19068 3.3174 3.45304 3.46804 3.59848 3.77349 4.10098 4.34675 4.51327 4.64828 4.82263 4.84174 
37 0.01918 0.10379 0.1648 0.17494 0.2153 0.31853 0.32909 0.51027 0.53777 0.64988 0.81201 0.82911 0.8418 0.99681 1.01705 1.17268 1.18803 1.33669 1.51176 1.66281 1.85353 1.87903 2.07613 2.20246 2.34189 2.64696 2.82882 2.99628 3.16856 3.31666 3.45262 3.59845 3.77447 4.09992 4.34571 4.51482 4.8217 
36 0.01191 0.10503 0.17704 0.18891 0.33093 0.34301 0.523 0.54761 0.66141 0.81618 0.83802 0.84891 1.00855 1.03723 1.18478 1.20143 1.34934 1.52298 1.67683 1.86695 2.08905 2.21697 2.35427 2.65702 2.84251 3.00857 3.17948 3.3288 3.46378 3.60959 3.78898 4.11107 4.35849 4.5259 4.66276 4.83479 
32 0.01454 0.11307 0.16839 0.18492 0.32103 0.33504 0.51321 0.54768 0.65482 0.82225 0.83523 0.99964 1.17587 1.19906 1.3399 1.52107 1.66639 1.85697 2.08562 2.2064 2.34583 2.65303 2.83307 3.00076 3.17308 3.32021 3.45618 3.60907 4.1031 4.34956 4.52776 4.82527 
41 0.01076 0.09482 0.17432 0.18343 0.20748 0.32864 0.3381 0.52038 0.53996 0.66093 0.813 0.83649 0.8463 1.00653 1.0213 1.18279 1.19565 1.22598 1.34693 1.37463 1.5238 1.67298 1.69814 1.86424 1.88676 2.08877 2.21436 2.35163 2.65745 2.83944 3.00754 3.17822 3.32687 3.4623 3.49016 3.60938 3.78957 4.10967 4.35634 4.52669 4.83231 
48 0.01428 0.10238 0.16833 0.17692 0.19472 0.32191 0.3301 0.344 0.51372 0.52897 0.65287 0.6838 0.815 0.83283 0.84263 1.0005 1.01213 1.17591 1.1862 1.21017 1.33997 1.35825 1.51354 1.54369 1.66599 1.68343 1.85768 1.87428 2.07748 2.20494 2.23303 2.34605 2.6491 2.83215 2.85293 2.99839 3.17196 3.32055 3.45617 3.47317 3.60163 3.77694 4.1039 4.34969 4.51703 4.6601 4.82554 4.8451 
33 0.01618 0.12001 0.17311 0.19081 0.32715 0.34554 0.52032 0.58581 0.65867 0.82901 0.8417 1.00612 1.18123 1.20687 1.34646 1.52394 1.67493 1.86686 2.09339 2.21528 2.3527 2.65761 2.84186 3.00764 3.1784 3.32718 3.46138 3.61381 3.79406 4.10941 4.36305 4.52493 4.83413 
40 0.05425 0.12567 0.1629 0.17429 0.31484 0.32486 0.50604 0.52875 0.64506 0.81019 0.82702 0.84234 0.99367 1.01174 1.1686 1.1822 1.21974 1.33274 1.50604 1.6592 1.68411 1.85055 1.8757 2.07011 2.19771 2.23572 2.33888 2.64227 2.82515 2.9912 3.16476 3.31324 3.44908 3.59462 3.76977 4.09671 4.34277 4.51044 4.66622 4.81846 
43 0.01855 0.10313 0.17061 0.17916 0.19836 0.32483 0.33386 0.36404 0.51689 0.53608 0.65752 0.80813 0.83267 0.84193 1.00263 1.01589 1.17893 1.19042 1.21796 1.34308 1.36731 1.5218 1.66917 1.6915 1.86016 1.87925 2.08424 2.20997 2.34801 2.6549 2.83545 2.86027 3.00322 3.17462 3.32306 3.45898 3.6055 3.78478 4.10566 4.35173 4.52243 4.82822 4.85824 
41 0.01866 0.10562 0.16875 0.17825 0.20614 0.32249 0.33255 0.51407 0.53347 0.65395 0.81057 0.83163 0.84193 1.0004 1.0154 1.17634 1.18886 1.21949 1.34031 1.36434 1.51617 1.66731 1.85762 1.87847 2.07995 2.20661 2.24712 2.34598 2.65033 2.83308 2.99945 3.17254 3.32067 3.45625 3.48197 3.60221 3.77888 4.10371 4.35007 4.51845 4.82603 
52 0.01653 0.10072 0.17186 0.17978 0.19613 0.32614 0.33444 0.35257 0.51688 0.531 0.65549 0.67137 0.80352 0.83273 0.84151 0.86057 1.00395 1.01592 1.17904 1.18844 1.2082 1.3431 1.3593 1.51557 1.53351 1.67045 1.68992 1.8614 1.87796 2.08141 2.20902 2.23248 2.34864 2.65071 2.83519 2.85392 3.00129 3.03865 3.17421 3.19012 3.32351 3.45857 3.4715 3.60385 3.779 4.10641 4.12368 4.35277 4.51825 4.65483 4.82871 4.84712 
36 0.02005 0.10677 0.1701 0.18069 0.32437 0.33581 0.51666 0.54219 0.6576 0.80804 0.83157 0.84195 1.00261 1.04675 1.17853 1.19487 1.34331 1.52194 1.6694 1.8601 1.90137 2.08725 2.20915 2.34821 2.65447 2.83587 3.0043 3.17438 3.32264 3.45872 3.60795 3.78836 4.10493 4.35268 4.52243 4.82776 
54 0.01653 0.0948 0.16201 0.16982 0.17948 0.21111 0.31791 0.32492 0.3349 0.50944 0.52236 0.54947 0.64803 0.66124 0.80483 0.82746 0.83603 0.85901 0.99661 1.00649 1.17133 1.18022 1.19678 1.33521 1.34855 1.5087 1.5286 1.66121 1.67438 1.85316 1.86603 2.07237 2.19876 2.21594 2.34163 2.64429 2.82704 2.84403 2.99319 3.01492 3.16757 3.18357 3.31612 3.45147 3.46334 3.59692 3.77226 4.0996 4.11462 4.34518 4.51243 4.64546 4.82104 4.83612 
56 0.01171 0.09714 0.16678 0.17437 0.18483 0.32169 0.32866 0.33853 0.51364 0.52647 0.55215 0.65281 0.66945 0.80238 0.83046 0.83907 0.8572 1.00046 1.01 1.17568 1.18457 1.20143 1.33966 1.35333 1.5121 1.53024 1.66542 1.67929 1.85729 1.87059 2.07655 2.09887 2.20395 2.22239 2.34567 2.36973 2.64822 2.83162 2.84966 2.99759 3.01803 3.17159 3.18736 3.3202 3.33751 3.45582 3.46858 3.60095 3.77641 4.10372 4.1187 4.34948 4.51712 4.6553 4.82532 4.84082 
50 0.01539 0.08976 0.15385 0.16372 0.17188 0.19079 0.31225 0.31915 0.32858 0.50482 0.51931 0.64348 0.78888 0.82163 0.83016 0.8449 0.99142 1.00063 1.1667 1.17587 1.19336 1.33069 1.34567 1.50313 1.54353 1.65581 1.66867 1.84767 1.85986 2.06595 2.19368 2.21362 2.33687 2.63986 2.82194 2.84186 2.98843 3.163 3.31112 3.326 3.44687 3.45966 3.59218 3.76674 4.09492 4.10973 4.3399 4.50746 4.81589 4.8324 
48 0.00722 0.09534 0.16854 0.17733 0.19438 0.32331 0.33204 0.35057 0.51519 0.5321 0.65376 0.67927 0.82201 0.836 0.8493 1.00207 1.01506 1.17689 1.18764 1.21388 1.34104 1.36052 1.51506 1.54585 1.66703 1.68493 1.85926 1.87735 2.08073 2.20602 2.23558 2.34738 2.65084 2.83401 2.8586 2.99954 3.17336 3.32174 3.45745 3.47791 3.6031 3.77951 4.10549 4.35179 4.51907 4.655 4.82729 4.85762 
34 0.01201 0.10627 0.17082 0.18234 0.3245 0.33633 0.51889 0.5547 0.65874 0.80963 0.83215 0.84281 1.0025 1.02917 1.1791 1.19693 1.3448 1.53144 1.67064 1.8606 2.09061 2.21062 2.34895 2.66025 2.83934 3.00661 3.17589 3.32443 3.45998 3.61254 4.10594 4.35395 4.52725 4.83066 
56 0.01179 0.08843 0.15365 0.16243 0.17087 0.19142 0.31079 0.31755 0.32704 0.50276 0.51473 0.54157 0.64082 0.65376 0.7965 0.82115 0.82965 0.84875 0.99011 0.99929 1.16473 1.17358 1.19024 1.32868 1.34146 1.50066 1.52807 1.65457 1.66722 1.84629 1.85816 2.06412 2.09464 2.19211 2.20872 2.33514 2.63667 2.82016 2.83601 2.98648 3.00939 3.16093 3.17809 3.30934 3.32313 3.44488 3.45634 3.59017 3.76431 4.09322 4.10779 4.33854 4.50462 4.63913 4.8144 4.82885 
41 0.01056 0.09967 0.16916 0.17802 0.19966 0.32397 0.33364 0.51556 0.53477 0.6552 0.80221 0.83068 0.83996 0.87385 1.00167 1.01625 1.17827 1.19123 1.2214 1.34264 1.51727 1.66886 1.85918 1.88313 2.0827 2.20948 2.34706 2.65033 2.8347 3.00061 3.1729 3.32213 3.4573 3.47852 3.60328 3.78264 4.10493 4.35173 4.51827 4.65992 4.82755 
34 0.02114 0.11388 0.16929 0.18194 0.32279 0.33537 0.51521 0.54456 0.65575 0.82231 0.83597 0.87735 1.00163 1.17682 1.19484 1.34143 1.51794 1.66812 1.85881 2.08358 2.209 2.34709 2.65194 2.83446 3.00304 3.17314 3.32132 3.45768 3.60452 3.78294 4.10462 4.35284 4.52226 4.82714 
39 0.00782 0.09951 0.17137 0.18099 0.20933 0.32586 0.33602 0.51822 0.54124 0.6586 0.81752 0.83546 0.84733 1.00435 1.02511 1.18011 1.19446 1.23273 1.34487 1.52033 1.66989 1.69741 1.86199 1.89302 2.09017 2.21177 2.35 2.65505 2.83761 3.00621 3.17659 3.32427 3.46007 3.60743 3.78928 4.10779 4.35409 4.52662 4.83035 
46 0.00821 0.09321 0.16175 0.17021 0.18619 0.31679 0.32559 0.34775 0.50887 0.52782 0.6485 0.79433 0.82446 0.8334 0.85362 0.99493 1.0073 1.17102 1.18181 1.20772 1.33516 1.3609 1.50959 1.66039 1.68043 1.85191 1.8694 2.07353 2.19998 2.23175 2.3405 2.64444 2.82709 2.85251 2.99363 3.16649 3.31528 3.45084 3.47671 3.59673 3.77248 4.09836 4.3441 4.51233 4.66604 4.82017 
40 0.01259 0.10949 0.16562 0.17661 0.31828 0.32863 0.50958 0.53004 0.64849 0.81926 0.83316 0.8678 0.99761 1.01751 1.17183 1.18487 1.22067 1.33612 1.36487 1.51079 1.66316 1.6963 1.85457 1.88174 2.07457 2.20152 2.3425 2.64654 2.8286 2.99511 3.16882 3.31682 3.45281 3.59863 3.77387 4.1007 4.34683 4.51393 4.6551 4.82231 
37 0.01627 0.10612 0.16578 0.17635 0.3175 0.32754 0.37706 0.51118 0.53472 0.65156 0.81776 0.83211 0.85015 0.99793 1.01765 1.17342 1.18773 1.33761 1.51561 1.66357 1.85444 1.87936 2.07845 2.20386 2.34293 2.65274 2.82973 2.99743 3.17053 3.31794 3.45384 3.60007 3.77998 4.10137 4.34688 4.51989 4.82301 
38 0.00968 0.10847 0.17074 0.18145 0.32382 0.33423 0.51619 0.54053 0.65674 0.81781 0.83507 0.84979 1.0025 1.02156 1.17879 1.19467 1.34342 1.51897 1.66802 1.69472 1.8597 1.88655 2.08545 2.2108 2.34814 2.65323 2.83599 3.0046 3.17516 3.32323 3.45933 3.6058 3.78475 4.10636 4.35232 4.5219 4.67125 4.82857 
43 0.01139 0.10733 0.16785 0.17766 0.2066 0.32144 0.33154 0.51302 0.53213 0.65176 0.6815 0.82314 0.83568 0.85785 1.00031 1.0172 1.17531 1.18788 1.22128 1.33975 1.36829 1.51346 1.66575 1.69262 1.85743 1.88449 2.07816 2.20527 2.34557 2.64893 2.83192 2.99919 3.17184 3.31995 3.4555 3.48105 3.60139 3.77716 4.10335 4.34965 4.51665 4.65621 4.82542 
55 0.01074 0.09684 0.16523 0.17294 0.1844 0.32014 0.32753 0.33837 0.51166 0.52435 0.55017 0.65009 0.66529 0.80736 0.82971 0.83852 0.87358 0.9989 1.00957 1.17361 1.18261 1.19974 1.33774 1.35162 1.51065 1.53205 1.66376 1.67862 1.85549 1.8692 2.07402 2.09655 2.20165 2.21954 2.34372 2.36485 2.64672 2.82957 2.84742 2.99592 3.16951 3.18635 3.31826 3.34004 3.45383 3.46691 3.5992 3.77424 4.10172 4.11606 4.34754 4.51411 4.65229 4.82335 4.83831 
35 0.00878 0.11096 0.17041 0.18218 0.32394 0.33598 0.51565 0.53969 0.6554 0.82374 0.83748 0.8753 1.00282 1.17818 1.19478 1.34285 1.51848 1.66837 1.8596 1.89352 2.08236 2.20877 2.34799 2.65329 2.83532 3.00321 3.17425 3.32284 3.45832 3.6054 3.78651 4.10594 4.35267 4.52216 4.82797 
35 0.01263 0.10473 0.1685 0.17851 0.21825 0.32306 0.33454 0.51618 0.54628 0.6574 0.81156 0.83138 0.84207 1.00101 1.02645 1.17793 1.19625 1.34217 1.52519 1.66768 1.85872 2.08811 2.20904 2.34718 2.65463 2.83601 3.00349 3.17454 3.32231 3.4579 3.60509 4.10399 4.35116 4.52385 4.82708 
47 0.01576 0.10101 0.16613 0.17459 0.19187 0.32002 0.3285 0.34509 0.51134 0.52626 0.65049 0.68493 0.81277 0.83054 0.84035 0.99856 1.01108 1.17361 1.18401 1.20851 1.33745 1.35429 1.51133 1.66368 1.68118 1.8553 1.87133 2.0747 2.20203 2.2261 2.34347 2.64709 2.82948 2.84939 2.9957 3.16942 3.31783 3.45361 3.46886 3.59911 3.77481 4.10143 4.34725 4.5153 4.66575 4.82292 4.84053 
46 0.01209 0.09912 0.16984 0.17759 0.18995 0.32545 0.33342 0.34705 0.51769 0.53488 0.65846 0.80145 0.83258 0.84145 0.85996 1.00312 1.0134 1.17979 1.19004 1.21386 1.34422 1.36647 1.52148 1.66875 1.68406 1.86055 1.87535 2.08328 2.21009 2.23893 2.34916 2.65407 2.83651 2.85906 3.00265 3.17568 3.32411 3.45983 3.47984 3.60573 3.78578 4.10683 4.35301 4.52305 4.82872 4.84729 
37 0.02135 0.11765 0.17637 0.18753 0.32939 0.33995 0.52275 0.5482 0.66418 0.82765 0.84246 0.86362 1.00816 1.02842 1.18417 1.19973 1.34884 1.52808 1.67363 1.70346 1.86539 1.89398 2.09251 2.21642 2.35418 2.66213 2.84136 3.01165 3.18104 3.32889 3.46502 3.61598 3.79426 4.112 4.35921 4.53131 4.83437 
33 0.01986 0.11235 0.17581 0.1886 0.32861 0.33977 0.52259 0.55191 0.66407 0.81779 0.83743 0.84939 1.00712 1.04943 1.18448 1.20547 1.35011 1.53621 1.67392 1.86562 2.09696 2.21656 2.35368 2.66416 2.84273 3.01133 3.18111 3.32918 3.46487 3.61809 4.11088 4.3583 4.83478 
40 0.01157 0.10858 0.17147 0.18162 0.22062 0.32504 0.33525 0.51669 0.53741 0.65716 0.82024 0.83619 0.85062 1.00332 1.02063 1.17888 1.19218 1.22684 1.34325 1.37596 1.52021 1.66947 1.70378 1.86081 1.88957 2.08303 2.20939 2.34881 2.65348 2.83595 3.00295 3.175 3.32336 3.45935 3.60539 3.78366 4.10645 4.35299 4.52154 4.8281 
45 0.01005 0.10447 0.16933 0.17834 0.19951 0.32358 0.33301 0.36828 0.51531 0.53433 0.65422 0.81804 0.8343 0.84611 1.00217 1.01861 1.17706 1.18859 1.21741 1.34107 1.36334 1.5163 1.66724 1.68762 1.8592 1.88065 2.08056 2.20614 2.23598 2.34711 2.6518 2.83407 2.86522 3.00047 3.17316 3.32178 3.45744 3.48457 3.60304 3.78022 4.10498 4.35153 4.5198 4.67241 4.82701 
39 0.00711 0.10327 0.16873 0.17868 0.21441 0.32274 0.33323 0.51462 0.53809 0.65396 0.81501 0.8326 0.8448 1.001 1.02118 1.17659 1.19042 1.22658 1.34112 1.51527 1.66716 1.85812 1.88653 2.08074 2.20645 2.34617 2.64935 2.83326 3.00005 3.17235 3.32079 3.45673 3.60188 3.78083 4.10384 4.35039 4.51896 4.66181 4.82617 
33 0.01019 0.11007 0.16614 0.1799 0.31926 0.3338 0.51219 0.65189 0.81653 0.83188 0.85941 0.99806 1.1746 1.19988 1.33931 1.51571 1.66451 1.85524 2.08155 2.20751 2.34376 2.65048 2.83158 3.00396 3.17148 3.31886 3.45526 3.60535 3.78687 4.10179 4.34881 4.52595 4.82438 
47 0.01313 0.10288 0.17137 0.17975 0.19577 0.32526 0.33314 0.34553 0.51836 0.53593 0.65791 0.81128 0.83503 0.84438 1.0037 1.0144 1.1799 1.19027 1.21435 1.3445 1.36613 1.51847 1.54948 1.66904 1.68522 1.86172 1.87859 2.08473 2.20874 2.23255 2.35027 2.65372 2.8373 2.86218 3.00391 3.17631 3.32507 3.46039 3.47966 3.60603 3.78325 4.10818 4.35388 4.52224 4.66085 4.82999 4.85516 
34 0.02285 0.11481 0.17295 0.18753 0.32596 0.33897 0.5192 0.55203 0.65834 0.82376 0.83807 0.8629 1.00474 1.18072 1.20108 1.3453 1.52458 1.67167 1.86227 2.09104 2.21311 2.35031 2.65754 2.83879 3.00736 3.17732 3.3258 3.46117 3.6154 3.79362 4.10823 4.35604 4.52578 4.83125 
34 0.01646 0.11108 0.17225 0.1856 0.32571 0.33826 0.51912 0.55226 0.65849 0.81934 0.8358 0.8519 1.0045 1.17938 1.19589 1.34423 1.52369 1.6708 1.86212 2.08675 2.21029 2.34955 2.65592 2.83699 3.00504 3.17605 3.32443 3.46037 3.60971 3.78885 4.10766 4.35591 4.52515 4.8305 
40 0.00741 0.09486 0.15884 0.16771 0.18775 0.31258 0.32126 0.33871 0.50456 0.5305 0.64396 0.80251 0.8233 0.83303 0.99124 1.00436 1.16648 1.17946 1.21343 1.33064 1.50563 1.65596 1.67387 1.8478 1.86764 2.06745 2.19427 2.33659 2.6418 2.82228 2.98826 3.16315 3.31111 3.44685 3.59273 3.76799 4.09467 4.33986 4.51032 4.81576 
34 0.01165 0.11478 0.1712 0.18475 0.32511 0.33893 0.5177 0.5501 0.65716 0.82626 0.83903 1.00437 1.17908 1.19909 1.34395 1.519 1.67051 1.86282 2.08608 2.2087 2.35043 2.65363 2.83796 3.00322 3.17585 3.32375 3.45916 3.60577 3.7923 4.1068 4.3555 4.53322 4.67382 4.82998 
44 0.01384 0.09764 0.1642 0.17275 0.19068 0.3185 0.32723 0.34775 0.5103 0.52999 0.6495 0.80212 0.82698 0.83624 0.99662 1.00978 1.17219 1.18318 1.20968 1.33627 1.35843 1.51193 1.66218 1.68128 1.85379 1.8728 2.07559 2.20115 2.23121 2.3421 2.64637 2.8288 2.99456 3.16821 3.31664 3.45232 3.47398 3.59838 3.77465 4.09996 4.34576 4.51432 4.65412 4.82172 
41 0.0153 0.10335 0.16619 0.17553 0.2008 0.31976 0.32908 0.36054 0.51181 0.53429 0.65185 0.81322 0.83049 0.84147 0.9982 1.01247 1.17392 1.18635 1.21754 1.33816 1.37814 1.51437 1.66362 1.68545 1.85523 1.87465 2.07943 2.20389 2.34361 2.64886 2.83056 2.99746 3.17021 3.31839 3.45443 3.59982 3.77919 4.10169 4.34772 4.51755 4.82355 
40 0.01831 0.10711 0.17064 0.18003 0.20651 0.3244 0.33395 0.51711 0.53892 0.65697 0.8115 0.83335 0.84347 1.00274 1.01868 1.17894 1.19211 1.22393 1.34386 1.51858 1.66924 1.70163 1.86091 1.89553 2.0871 2.21089 2.34886 2.65242 2.8367 3.00474 3.17536 3.32363 3.45925 3.60535 3.78454 4.10682 4.35366 4.52068 4.66324 4.82982 
36 0.0199 0.10568 0.16695 0.17775 0.32055 0.33203 0.51319 0.53947 0.65304 0.80967 0.82997 0.84154 0.99903 1.17556 1.1931 1.33998 1.51735 1.66541 1.85627 1.8951 2.08096 2.20713 2.34474 2.65001 2.83267 2.99987 3.17157 3.31992 3.45572 3.60167 3.78245 4.10236 4.34891 4.51863 4.66918 4.82511 
35 0.02269 0.10682 0.16521 0.17627 0.31842 0.32959 0.51054 0.53699 0.65078 0.81347 0.83009 0.84586 0.9973 1.02184 1.17335 1.19094 1.33749 1.51372 1.66318 1.85411 2.07759 2.20311 2.34253 2.64728 2.82987 2.9969 3.16909 3.31741 3.45357 3.59986 3.7786 4.10064 4.34685 4.51657 4.82262 
46 0.00792 0.03152 0.11298 0.17443 0.18333 0.20641 0.32828 0.33749 0.37504 0.51981 0.53776 0.65946 0.82004 0.83747 0.84746 1.00597 1.01934 1.18136 1.19214 1.21829 1.34549 1.36631 1.52052 1.6717 1.6912 1.86382 1.88521 2.08544 2.21085 2.23922 2.3512 2.6556 2.83771 2.85949 3.00583 3.1774 3.32572 3.46124 3.47999 3.60739 3.78396 4.10919 4.35557 4.52299 4.66111 4.83173 
47 0.01104 0.09746 0.16744 0.17556 0.19152 0.32261 0.33145 0.36035 0.51394 0.53056 0.65334 0.79893 0.82918 0.83813 0.85835 1.00066 1.01487 1.1761 1.1864 1.21047 1.34026 1.36131 1.51491 1.66688 1.6884 1.85797 1.87695 2.07978 2.20586 2.23311 2.3457 2.64863 2.83282 2.85589 2.99895 3.17168 3.32034 3.45571 3.47372 3.60124 3.77922 4.10304 4.34937 4.5172 4.65706 4.82537 4.84676 
36 0.02016 0.10183 0.16307 0.17347 0.31554 0.32565 0.5082 0.53591 0.649 0.80371 0.82604 0.83674 0.99465 1.01279 1.17077 1.18599 1.33516 1.5112 1.66059 1.85131 1.87492 2.07246 2.2005 2.33992 2.6468 2.82702 2.99437 3.16685 3.31509 3.45072 3.59687 3.77463 4.09802 4.3436 4.51444 4.81974 
43 0.01622 0.10177 0.16285 0.17211 0.19438 0.31635 0.32534 0.34603 0.50795 0.52653 0.64724 0.8129 0.82861 0.84111 0.99509 1.00842 1.16978 1.18168 1.21215 1.33415 1.357 1.5085 1.66003 1.68023 1.85183 1.86997 2.07123 2.19844 2.23379 2.34027 2.64438 2.82625 2.99256 3.16662 3.31462 3.45062 3.59603 3.77105 4.09813 4.34388 4.51216 4.81955 4.8484 
31 0.02457 0.11327 0.16831 0.18461 0.32138 0.33568 0.51487 0.65506 0.81628 0.83252 0.85354 1.00016 1.17728 1.20834 1.34247 1.52265 1.66717 1.85752 2.08935 2.21276 2.34576 2.6553 2.8359 3.00706 3.17367 3.3212 3.45794 3.615 4.10386 4.35103 4.82674 
26 0.09457 0.15603 0.17693 0.30925 0.50034 0.64208 0.80283 0.82168 0.84472 0.988 1.1637 1.32778 1.6533 1.84422 2.06462 2.19267 2.3329 2.81965 2.98676 3.16063 3.3081 3.44512 3.59263 4.09099 4.33688 4.81233 
49 0.00961 0.09505 0.1688 0.17674 0.19083 0.32397 0.33203 0.3463 0.5155 0.53144 0.65525 0.68398 0.8032 0.83151 0.84031 0.86039 1.00197 1.01293 1.17826 1.18872 1.21365 1.3421 1.36243 1.5165 1.54628 1.6679 1.68482 1.85907 1.8741 2.08215 2.20811 2.23834 2.34726 2.6506 2.83394 2.85446 3.00153 3.17356 3.32209 3.45796 3.47646 3.6037 3.77954 4.10514 4.35101 4.51859 4.65793 4.82703 4.84575 
47 0.01145 0.09677 0.16264 0.17087 0.18605 0.3165 0.32444 0.33702 0.50823 0.52427 0.64707 0.68054 0.80764 0.82722 0.83662 0.99526 1.00633 1.17007 1.18048 1.20459 1.33434 1.35422 1.50764 1.66017 1.67629 1.85191 1.8673 2.07118 2.19782 2.22532 2.34051 2.64362 2.82618 2.84687 2.99247 3.16644 3.31467 3.45057 3.47038 3.59607 3.77081 4.09859 4.34408 4.51181 4.65271 4.81994 4.84291 
44 0.01468 0.10452 0.16845 0.17728 0.19721 0.32243 0.33143 0.35616 0.51422 0.53253 0.65448 0.81389 0.83253 0.84279 1.00064 1.01384 1.17617 1.18748 1.21541 1.3403 1.36312 1.51657 1.66645 1.68612 1.8576 1.87451 2.08061 2.20593 2.23803 2.34607 2.6522 2.833 2.99999 3.17268 3.32094 3.45648 3.4799 3.60278 3.78048 4.10408 4.35007 4.51923 4.82585 4.85565 
39 0.01722 0.10243 0.16693 0.1765 0.20749 0.32088 0.33087 0.51301 0.53486 0.65317 0.80466 0.82899 0.83867 0.99858 1.01374 1.17538 1.18867 1.22013 1.33988 1.51707 1.66524 1.85592 1.88859 2.08081 2.20695 2.34459 2.64941 2.83235 2.99949 3.17109 3.31965 3.45514 3.60111 3.78032 4.10236 4.3483 4.51768 4.66488 4.82469 
41 0.0126 0.1007 0.16168 0.17128 0.19796 0.31522 0.32476 0.35924 0.50676 0.52969 0.64596 0.8135 0.82798 0.84275 0.9939 1.00876 1.16875 1.18196 1.21784 1.33306 1.50673 1.65912 1.68331 1.85053 1.87248 2.07058 2.19796 2.3388 2.64257 2.82504 2.99117 3.16498 3.31327 3.44917 3.59469 3.76975 4.09689 4.34244 4.51107 4.66409 4.81837 
35 0.00722 0.10139 0.16732 0.17849 0.32111 0.33365 0.51506 0.54749 0.65366 0.80411 0.82847 0.83867 0.9993 1.17606 1.19437 1.34104 1.51703 1.667 1.85791 2.08514 2.20967 2.34608 2.64891 2.83581 3.00186 3.1714 3.32073 3.45589 3.60351 3.78386 4.10314 4.35253 4.5178 4.65671 4.82694 
49 0.01386 0.09846 0.16636 0.17429 0.18721 0.32124 0.32895 0.34081 0.51365 0.53008 0.65313 0.68208 0.80474 0.83018 0.83908 0.867 0.99981 1.01038 1.1758 1.18604 1.21016 1.34024 1.36195 1.51373 1.53747 1.66516 1.68168 1.85705 1.87278 2.07878 2.20474 2.2308 2.34549 2.64878 2.83254 2.8557 2.9992 3.17184 3.32024 3.45582 3.47248 3.60162 3.77761 4.1034 4.34911 4.5174 4.65517 4.82535 4.84868 
31 0.02396 0.11951 0.17337 0.18678 0.32658 0.33936 0.52195 0.66265 0.82403 0.83927 0.86862 1.00514 1.18286 1.2094 1.34851 1.53375 1.67105 1.86232 2.09512 2.21441 2.35273 2.66467 2.84166 3.01493 3.18156 3.32762 3.46409 3.62398 4.10932 4.35802 4.83317 
46 0.0195 0.10621 0.17045 0.17924 0.19939 0.32435 0.33335 0.35945 0.51585 0.53351 0.65608 0.81412 0.83393 0.84387 1.00236 1.015 1.17771 1.18841 1.21395 1.3421 1.36338 1.51871 1.66822 1.68806 1.85971 1.87736 2.08341 2.20699 2.23484 2.34771 2.65212 2.83403 2.85565 3.00222 3.17436 3.32254 3.45843 3.48653 3.60477 3.78419 4.10596 4.35175 4.52141 4.67095 4.82775 4.85682 
42 0.01939 0.10508 0.16846 0.1775 0.19952 0.32255 0.3321 0.51451 0.53512 0.65412 0.8077 0.83131 0.8411 1.00026 1.01375 1.17664 1.18887 1.21849 1.34104 1.36972 1.51706 1.66644 1.68986 1.85758 1.87614 2.082 2.207 2.24489 2.34636 2.65092 2.83377 3.00068 3.17296 3.3215 3.45722 3.60291 3.78153 4.1045 4.35036 4.51893 4.66115 4.82656 
35 0.00744 0.10411 0.16696 0.17868 0.32039 0.33235 0.51286 0.54009 0.65306 0.8112 0.83013 0.84273 0.99886 1.05322 1.17551 1.19505 1.34005 1.51653 1.66611 1.85634 2.0826 2.20902 2.34493 2.6494 2.83279 3.00161 3.1714 3.31934 3.45562 3.60323 3.78086 4.10259 4.34942 4.51826 4.8248 
40 0.01352 0.10104 0.16551 0.17458 0.19576 0.31914 0.32796 0.34755 0.51152 0.53213 0.65253 0.80882 0.82936 0.83914 0.99753 1.00984 1.17422 1.18733 1.21974 1.33833 1.51647 1.66268 1.6812 1.85435 1.87181 2.07808 2.20472 2.34322 2.64856 2.83002 2.99668 3.1702 3.31836 3.45435 3.60083 3.78104 4.10134 4.34654 4.51777 4.82266 
38 0.00958 0.10684 0.16927 0.17956 0.2228 0.32322 0.33408 0.51532 0.5398 0.65463 0.81901 0.83452 0.84975 1.00136 1.02106 1.17781 1.19367 1.34176 1.51649 1.66701 1.69972 1.85894 2.08235 2.20841 2.34708 2.65169 2.83385 3.0023 3.17341 3.32175 3.4575 3.60381 3.78092 4.10457 4.35074 4.51977 4.66157 4.82694 
51 0.01667 0.09724 0.16584 0.17386 0.18868 0.32102 0.32939 0.34709 0.51237 0.52781 0.65115 0.67282 0.80202 0.82857 0.83742 0.86037 0.9992 1.01129 1.17429 1.18409 1.20596 1.33862 1.35737 1.51158 1.5342 1.66487 1.68303 1.85617 1.87241 2.07619 2.20313 2.22498 2.34392 2.64684 2.83086 2.85152 2.99696 3.16971 3.19074 3.31876 3.45398 3.46775 3.5993 3.77486 4.10164 4.11851 4.34778 4.5147 4.65066 4.82394 4.8437 
40 0.01664 0.09749 0.16381 0.17268 0.19291 0.318 0.32705 0.35617 0.51033 0.53599 0.65098 0.80179 0.8265 0.83574 0.99586 1.01034 1.17234 1.18568 1.21794 1.33667 1.5155 1.66207 1.68867 1.85291 1.87352 2.07618 2.20177 2.34157 2.64922 2.82859 2.99606 3.16874 3.31646 3.45309 3.59941 3.77788 4.09961 4.34493 4.51581 4.82109 
45 0.01122 0.10065 0.16485 0.17351 0.19126 0.31903 0.32799 0.35012 0.5108 0.52909 0.65015 0.80958 0.82926 0.83923 0.9975 1.01027 1.17235 1.18336 1.21015 1.33653 1.35649 1.51291 1.6624 1.68033 1.85439 1.87155 2.07721 2.20132 2.231 2.34286 2.64735 2.82914 2.85308 2.99505 3.16933 3.31746 3.45316 3.48542 3.59939 3.77662 4.10131 4.34695 4.51573 4.66501 4.82296 
35 0.00873 0.10804 0.17089 0.18254 0.32412 0.33554 0.51725 0.54515 0.65827 0.81817 0.83508 0.85031 1.00248 1.02441 1.17957 1.19888 1.34393 1.52419 1.66883 1.85989 1.89523 2.09118 2.21187 2.34869 2.65646 2.83663 3.00887 3.17578 3.32369 3.46019 3.62198 4.10677 4.35364 4.53408 4.82968 
42 0.01649 0.10141 0.16479 0.17427 0.20108 0.31851 0.32796 0.36717 0.51091 0.53286 0.65093 0.80927 0.82855 0.8386 0.99687 1.01161 1.17292 1.18548 1.21655 1.33732 1.51309 1.6625 1.68622 1.85382 1.87626 2.07689 2.20278 2.23785 2.34252 2.64731 2.8299 2.99638 3.16897 3.3176 3.453 3.48916 3.59876 3.77947 4.1005 4.34641 4.51582 4.82256 
40 0.02143 0.10646 0.1668 0.17702 0.2178 0.32038 0.33089 0.5117 0.53229 0.65129 0.81611 0.83176 0.84674 0.99877 1.01866 1.17417 1.18774 1.22405 1.33856 1.38942 1.51355 1.66494 1.85582 1.88488 2.0778 2.20492 2.3439 2.64818 2.83076 2.99773 3.16975 3.31847 3.4541 3.48685 3.60074 3.77644 4.10185 4.34817 4.51657 4.82366 
44 0.00855 0.09976 0.16333 0.17231 0.19224 0.31702 0.32617 0.35087 0.50895 0.52819 0.64865 0.80986 0.82808 0.83853 0.99566 1.00884 1.17102 1.18331 1.21445 1.33533 1.36186 1.50983 1.66084 1.68203 1.85252 1.87155 2.07336 2.20055 2.23949 2.34106 2.64518 2.82741 2.99377 3.16753 3.31577 3.45163 3.48015 3.59736 3.77319 4.09915 4.34467 4.51382 4.82059 4.84937 
40 0.01852 0.10609 0.16653 0.1761 0.20243 0.32013 0.32997 0.51151 0.53066 0.65149 0.81499 0.83166 0.8449 0.99866 1.01396 1.17399 1.18709 1.22117 1.33823 1.36631 1.51506 1.66414 1.68659 1.85569 1.87763 2.07841 2.20411 2.34402 2.64928 2.83043 2.9968 3.17055 3.31865 3.4545 3.60045 3.78004 4.10216 4.34788 4.51786 4.82354 
44 0.01038 0.10132 0.16843 0.17724 0.19753 0.32251 0.33155 0.35935 0.51418 0.53336 0.65377 0.81148 0.8318 0.84163 1.00066 1.01468 1.17636 1.18783 1.21599 1.34046 1.3648 1.51469 1.66649 1.68743 1.85758 1.8758 2.07918 2.20661 2.34583 2.64939 2.83246 2.85784 2.99952 3.17219 3.32062 3.45634 3.47854 3.6024 3.77776 4.10363 4.34944 4.51783 4.66071 4.82556 
39 0.01941 0.10756 0.17019 0.1798 0.20908 0.32435 0.33444 0.51634 0.53853 0.65642 0.81418 0.83358 0.84446 1.00278 1.02243 1.17897 1.19403 1.34348 1.51906 1.66819 1.69234 1.85973 1.88416 2.08289 2.20883 2.34829 2.65293 2.83552 3.00235 3.17434 3.32309 3.45823 3.60483 3.78354 4.10536 4.35185 4.52135 4.66795 4.82806 
43 0.01093 0.10032 0.17223 0.18092 0.20048 0.32688 0.33603 0.36853 0.51912 0.53912 0.65916 0.81245 0.835 0.84448 1.00454 1.01752 1.18085 1.19265 1.22102 1.34569 1.37666 1.52103 1.67105 1.69395 1.86306 1.88873 2.08534 2.21127 2.24593 2.35083 2.65418 2.83834 3.00429 3.17667 3.32528 3.46107 3.49455 3.60713 3.78741 4.1082 4.35591 4.52278 4.83064 
28 0.01092 0.11874 0.16892 0.18734 0.3216 0.3362 0.51572 0.65761 0.82322 0.83654 1.00014 1.17675 1.20447 1.34178 1.54121 1.66663 1.85747 2.08864 2.20974 2.34661 2.83465 3.01205 3.17466 3.32186 3.4583 4.10388 4.35232 4.82778 
38 0.01123 0.10619 0.17058 0.18152 0.32367 0.33432 0.5161 0.53994 0.6558 0.80999 0.83228 0.84301 1.00188 1.02208 1.17811 1.19269 1.22992 1.34299 1.51801 1.66874 1.85978 1.89813 2.0843 2.21 2.34825 2.6514 2.83592 3.00323 3.17372 3.32252 3.45837 3.60462 3.78343 4.10561 4.35228 4.51984 4.66571 4.82778 
53 0.01444 0.10076 0.16903 0.17684 0.18681 0.2224 0.32516 0.33239 0.3429 0.51726 0.53137 0.65623 0.67631 0.80957 0.83412 0.84283 0.86588 1.00345 1.01313 1.17846 1.18747 1.20462 1.34275 1.35687 1.51614 1.5348 1.66779 1.68065 1.86044 1.8737 2.08054 2.20626 2.22326 2.34896 2.65138 2.83512 2.85347 3.00113 3.03022 3.17491 3.19168 3.32349 3.45887 3.47117 3.60447 3.77979 4.10695 4.1232 4.35322 4.51963 4.65544 4.82874 4.8449 
43 0.01097 0.09077 0.17471 0.18382 0.20651 0.32982 0.3397 0.52128 0.541 0.66007 0.70196 0.8225 0.83926 0.85057 1.0082 1.02763 1.1833 1.19572 1.22629 1.34739 1.37316 1.5222 1.67368 1.69908 1.86535 1.89103 2.08795 2.2144 2.3528 2.65618 2.83994 3.00692 3.17856 3.32755 3.46302 3.48967 3.60862 3.78581 4.1104 4.35789 4.52574 4.66555 4.83283 
36 0.02287 0.11939 0.17559 0.18896 0.32847 0.34037 0.52037 0.54468 0.65954 0.82865 0.84214 1.00712 1.04988 1.18243 1.19891 1.34657 1.52138 1.67273 1.86454 2.08585 2.2113 2.25415 2.35236 2.65592 2.83973 3.00513 3.17845 3.32703 3.46255 3.60881 3.78629 4.11013 4.35747 4.52448 4.67396 4.83236 
43 0.01638 0.10216 0.16847 0.17718 0.19739 0.32296 0.33242 0.51457 0.53397 0.65413 0.80419 0.83034 0.83977 1.0009 1.01646 1.17618 1.18706 1.21277 1.34043 1.36303 1.51492 1.66738 1.69405 1.85879 1.88725 2.08061 2.20666 2.23855 2.34667 2.64955 2.83366 2.99958 3.17217 3.3207 3.45644 3.48756 3.60182 3.77872 4.10369 4.35065 4.51857 4.66462 4.82613 
51 0.01462 0.10027 0.16728 0.17545 0.19083 0.3215 0.3296 0.3433 0.51291 0.52683 0.58579 0.65148 0.66762 0.81516 0.83211 0.84155 1.00015 1.01197 1.17476 1.18427 1.20379 1.33884 1.35363 1.51162 1.53091 1.66535 1.68223 1.85695 1.87244 2.0759 2.20326 2.22287 2.34495 2.64773 2.83095 2.85003 2.99735 3.17074 3.18902 3.31931 3.45488 3.46822 3.60031 3.77529 4.10298 4.12467 4.34894 4.51522 4.65104 4.82478 4.84238 
39 0.00846 0.10247 0.16773 0.17709 0.20251 0.32191 0.33175 0.51417 0.53822 0.65426 0.81087 0.83123 0.84173 0.99996 1.01511 1.176 1.18923 1.22189 1.34052 1.51753 1.66565 1.68872 1.857 1.87707 2.08092 2.20594 2.34579 2.6507 2.8333 3.00004 3.17235 3.32078 3.45665 3.60225 3.78215 4.10329 4.34943 4.51894 4.82553 
41 0.0193 0.10493 0.16802 0.17784 0.21281 0.32171 0.33177 0.51346 0.53489 0.65288 0.81054 0.83075 0.84131 0.9999 1.01786 1.17527 1.1878 1.21849 1.33963 1.3681 1.51434 1.66611 1.70293 1.85725 1.8854 2.08003 2.20591 2.34528 2.64862 2.8327 2.99853 3.17128 3.31957 3.45564 3.60087 3.7785 4.10282 4.34948 4.51698 4.65387 4.82539 
42 0.00912 0.10837 0.16836 0.17848 0.21284 0.3222 0.33272 0.51333 0.53226 0.6526 0.82276 0.83607 0.86033 1.00107 1.02228 1.17564 1.18854 1.2233 1.33962 1.36427 1.51373 1.66629 1.69469 1.85846 2.07911 2.20478 2.24178 2.34631 2.64956 2.83242 2.99834 3.17229 3.32029 3.45596 3.48408 3.60161 3.77951 4.10401 4.35046 4.51995 4.66582 4.82591 
34 0.01176 0.11889 0.17149 0.18604 0.32454 0.33768 0.51635 0.54565 0.65713 0.82912 0.84203 1.00358 1.17882 1.19854 1.34324 1.522 1.66913 1.86001 1.90156 2.08723 2.21184 2.34806 2.65569 2.83572 3.00495 3.17504 3.32313 3.45926 3.6096 3.78745 4.10695 4.3539 4.5329 4.82851 
39 0.00695 0.0315 0.11512 0.17577 0.18659 0.32899 0.3394 0.52098 0.5427 0.66074 0.81588 0.83698 0.8473 1.00654 1.0227 1.18261 1.19567 1.227 1.34728 1.52377 1.6737 1.86431 1.88999 2.08825 2.21387 2.3522 2.65676 2.83938 3.00788 3.17838 3.32678 3.46226 3.49235 3.60962 3.78835 4.10943 4.35633 4.5241 4.83198 
43 0.01691 0.10687 0.16889 0.17803 0.20036 0.32283 0.33234 0.36969 0.51446 0.53329 0.65526 0.8186 0.83422 0.84685 1.00136 1.01667 1.17691 1.18919 1.22015 1.34064 1.36465 1.5217 1.66683 1.68828 1.85837 1.87798 2.0837 2.20617 2.24216 2.34665 2.65562 2.83297 2.85932 3.00126 3.17426 3.32143 3.45698 3.60508 3.78857 4.10487 4.35035 4.5289 4.82665 
34 0.02214 0.11467 0.16838 0.18112 0.32119 0.3332 0.51475 0.55553 0.65636 0.82254 0.83588 0.99988 1.02448 1.17681 1.19942 1.34228 1.52107 1.66571 1.85782 2.0842 2.20887 2.34716 2.65428 2.83483 3.00191 3.17496 3.32187 3.45877 3.60664 3.79086 4.1053 4.35458 4.52987 4.82759 
40 0.02058 0.113 0.17097 0.18154 0.23478 0.32469 0.33543 0.51614 0.5368 0.65549 0.82551 0.83856 0.86806 1.00347 1.02592 1.17821 1.19167 1.23016 1.34256 1.37245 1.517 1.6692 1.86046 1.89115 2.08206 2.2088 2.3485 2.65222 2.83537 3.00183 3.17425 3.32294 3.4587 3.60415 3.78042 4.10617 4.35344 4.52011 4.67193 4.82839 
36 0.00948 0.10286 0.16561 0.17569 0.21537 0.31933 0.33006 0.51164 0.5387 0.65304 0.81152 0.82949 0.84129 0.9975 1.01671 1.17346 1.18746 1.22455 1.33846 1.52434 1.664 1.85471 1.88635 2.08083 2.20333 2.3434 2.65413 2.83086 3.00055 3.17023 3.31843 3.45446 3.60177 4.10097 4.34727 4.82319 
45 0.00674 0.09519 0.16229 0.171 0.18861 0.3165 0.32533 0.34565 0.50841 0.52647 0.64782 0.80177 0.82588 0.83518 0.99476 1.00746 1.17082 1.18202 1.20931 1.33459 1.35619 1.5085 1.66029 1.67974 1.85163 1.87133 2.07208 2.19921 2.2292 2.34048 2.64364 2.82662 2.85104 2.99302 3.16675 3.31544 3.45087 3.4703 3.59638 3.77203 4.09831 4.34373 4.51221 4.81979 4.84372 
38 0.01136 0.10432 0.1733 0.18346 0.22865 0.32748 0.33838 0.5204 0.54697 0.66019 0.81345 0.8349 0.8451 1.00559 1.03164 1.18149 1.19648 1.23531 1.34613 1.52373 1.67262 1.86343 1.89989 2.09026 2.2155 2.35092 2.65664 2.84034 3.00855 3.17732 3.32623 3.46162 3.60834 3.78886 4.10838 4.3559 4.52628 4.83187 
37 0.01614 0.11165 0.17351 0.1845 0.32691 0.33798 0.51949 0.54367 0.65906 0.81876 0.83699 0.85047 1.00504 1.02478 1.18186 1.19886 1.34613 1.5229 1.67149 1.86261 1.89202 2.08714 2.2127 2.35127 2.65712 2.83918 3.00746 3.17736 3.32608 3.46094 3.60904 3.78889 4.10894 4.35692 4.52575 4.67289 4.83157 
46 0.01694 0.10315 0.16705 0.17549 0.19205 0.32078 0.32895 0.34264 0.51308 0.53027 0.65221 0.81038 0.8312 0.84093 0.99934 1.01072 1.17468 1.18519 1.20979 1.33873 1.35682 1.51279 1.66432 1.68029 1.85608 1.87143 2.07567 2.20312 2.23067 2.34476 2.64895 2.83089 2.85186 2.99769 3.17124 3.31928 3.45511 3.47289 3.60066 3.7763 4.10299 4.34873 4.51589 4.66512 4.82489 4.85091 
45 0.00923 0.10367 0.16835 0.17729 0.19708 0.32224 0.33117 0.35212 0.51402 0.5314 0.65429 0.81763 0.83379 0.84567 1.00078 1.01397 1.17562 1.18649 1.21288 1.33982 1.35925 1.51502 1.6661 1.68454 1.85765 1.87471 2.07998 2.2048 2.23257 2.346 2.65034 2.83232 2.85503 2.99891 3.17264 3.32054 3.45668 3.48804 3.60269 3.78075 4.10454 4.35032 4.52023 4.82591 4.85284 
35 0.00858 0.10155 0.17175 0.18251 0.32613 0.33821 0.51932 0.54728 0.65757 0.80874 0.83297 0.84319 1.00425 1.18042 1.19718 1.34537 1.52103 1.67174 1.86339 2.08599 2.21228 2.35011 2.65328 2.83891 3.00506 3.1756 3.32518 3.45986 3.60591 3.78599 4.10682 4.35522 4.52154 4.6664 4.83083 
43 0.01927 0.10333 0.16654 0.17535 0.19529 0.32053 0.32986 0.36362 0.51268 0.53378 0.65258 0.81111 0.83036 0.84043 0.99873 1.01224 1.17445 1.18616 1.21514 1.33877 1.36601 1.51402 1.66416 1.68347 1.85568 1.87306 2.07779 2.20405 2.24066 2.34431 2.64921 2.83131 2.99859 3.17102 3.31901 3.45483 3.60036 3.77738 4.10193 4.34808 4.51683 4.65835 4.82439 
40 0.0197 0.10949 0.17054 0.18076 0.22161 0.32451 0.33529 0.51598 0.53708 0.6549 0.81938 0.83526 0.84985 1.00314 1.02819 1.17789 1.19119 1.22588 1.34205 1.37109 1.5169 1.66895 1.8601 1.88949 2.08212 2.20814 2.34784 2.65204 2.83493 3.00094 3.17376 3.32224 3.45756 3.48289 3.60374 3.78338 4.1057 4.35248 4.5208 4.82804 
42 0.00895 0.10026 0.16726 0.17617 0.19681 0.32159 0.33085 0.36356 0.51338 0.53281 0.65404 0.81117 0.83097 0.8409 0.9999 1.01453 1.17584 1.18867 1.22013 1.33993 1.36719 1.51632 1.66583 1.68872 1.8572 1.87847 2.07939 2.20671 2.34508 2.64986 2.83242 2.99892 3.17161 3.31995 3.45562 3.6016 3.77912 4.10299 4.34908 4.51799 4.82477 4.85706 
40 0.00954 0.10592 0.17309 0.18318 0.21864 0.32688 0.33697 0.51821 0.53696 0.65839 0.82563 0.83983 0.85857 1.00532 1.02206 1.18124 1.19544 1.34468 1.36962 1.52185 1.67081 1.69459 1.86249 1.8864 2.08522 2.21187 2.35049 2.65527 2.8371 2.86625 3.00402 3.17749 3.32548 3.46136 3.60732 3.78656 4.10871 4.35452 4.52396 4.83071 
45 0.0159 0.09862 0.16478 0.17338 0.19009 0.31969 0.32879 0.35835 0.51245 0.53322 0.65209 0.80289 0.82828 0.83746 0.88906 0.99806 1.0113 1.17394 1.18494 1.21181 1.33859 1.36589 1.51601 1.66317 1.68309 1.85564 1.88267 2.07872 2.20365 2.23823 2.3442 2.64966 2.83167 2.99687 3.1703 3.31884 3.45446 3.48261 3.60064 3.78235 4.10188 4.34845 4.51685 4.6614 4.82407 
38 0.01979 0.11171 0.17092 0.18185 0.32454 0.33576 0.51615 0.53922 0.65543 0.81967 0.83592 0.85252 1.00349 1.04747 1.17812 1.19208 1.23091 1.34309 1.5179 1.66914 1.86032 1.89193 2.08297 2.20959 2.34819 2.65216 2.8354 3.00245 3.17444 3.32321 3.45849 3.60474 3.78152 4.10641 4.35267 4.52015 4.66089 4.82823 
35 0.0167 0.10669 0.16863 0.18013 0.32208 0.33387 0.51486 0.54176 0.65436 0.81203 0.83134 0.84358 1.0005 1.05529 1.17618 1.1914 1.34158 1.51884 1.66744 1.85797 2.08227 2.20748 2.34567 2.65221 2.83413 3.00344 3.17239 3.3207 3.45616 3.6029 3.78284 4.10355 4.35055 4.51992 4.82699 
57 0.01185 0.07711 0.13813 0.17301 0.18031 0.19388 0.32522 0.33193 0.34131 0.51736 0.52985 0.55465 0.65655 0.67178 0.81041 0.8347 0.84322 0.86294 1.00381 1.01287 1.17908 1.18769 1.20336 1.34303 1.35569 1.51684 1.53535 1.6685 1.68096 1.86028 1.87185 2.08072 2.10092 2.20675 2.22255 2.34936 2.37179 2.65235 2.83512 2.85207 3.00185 3.02594 3.17523 3.18921 3.32398 3.34175 3.4593 3.47071 3.60504 3.7807 4.10746 4.12181 4.35331 4.52031 4.65823 4.82899 4.8435 
46 0.01809 0.10063 0.16848 0.17677 0.19421 0.32312 0.33212 0.36276 0.51479 0.53327 0.65434 0.80463 0.83049 0.83963 0.87674 1.00126 1.01578 1.17688 1.18804 1.21508 1.34088 1.36327 1.51691 1.66768 1.69271 1.85875 1.88029 2.08201 2.20691 2.23777 2.34633 2.65135 2.83346 2.85867 3.00137 3.17238 3.32115 3.4568 3.48537 3.60288 3.78312 4.10432 4.35066 4.51926 4.82617 4.85237 
47 0.00898 0.10117 0.16649 0.17522 0.19439 0.32091 0.3301 0.36048 0.51213 0.52921 0.65116 0.81237 0.83071 0.84112 0.99939 1.01472 1.17405 1.18499 1.21156 1.33819 1.359 1.51153 1.55046 1.66503 1.68685 1.85641 1.87672 2.07625 2.20318 2.2357 2.34415 2.64703 2.83066 2.85422 2.99685 3.17014 3.31855 3.45406 3.47351 3.59969 3.7756 4.10184 4.34815 4.51576 4.65652 4.8238 4.84875 
36 0.01465 0.10445 0.166 0.17612 0.21624 0.31956 0.32993 0.51199 0.53785 0.65304 0.81275 0.83039 0.84252 0.99762 1.01567 1.17436 1.18956 1.33879 1.52165 1.66354 1.8545 1.8838 2.08055 2.20479 2.34351 2.65286 2.83103 3.00021 3.17123 3.31876 3.45522 3.6021 4.10156 4.3474 4.52215 4.8232 
40 0.01038 0.10608 0.16972 0.17933 0.20743 0.32365 0.33362 0.51508 0.53479 0.65615 0.8156 0.8338 0.84541 1.00193 1.01837 1.17745 1.19007 1.2215 1.34208 1.37425 1.52068 1.66782 1.69408 1.85922 1.88406 2.08331 2.20914 2.34707 2.65526 2.83439 3.00154 3.17357 3.32199 3.45741 3.60413 3.78618 4.10504 4.35141 4.52571 4.82717 
36 0.01882 0.10589 0.16881 0.18008 0.32203 0.333 0.51464 0.54214 0.65585 0.80796 0.83061 0.84123 1.00016 1.02065 1.17764 1.1977 1.34187 1.52118 1.66695 1.85742 1.89261 2.08983 2.21097 2.34654 2.65228 2.83454 3.0032 3.17417 3.322 3.45811 3.60585 3.79028 4.10431 4.35058 4.52479 4.82698 
40 0.00702 0.09704 0.16973 0.17884 0.20192 0.32419 0.33401 0.51598 0.53603 0.65697 0.81134 0.83286 0.84305 1.00185 1.0159 1.17888 1.19332 1.2296 1.34243 1.37031 1.52111 1.66838 1.69335 1.85968 1.88443 2.08481 2.21134 2.3478 2.65379 2.83481 3.00495 3.17474 3.32222 3.45866 3.60646 3.78435 4.10539 4.35185 4.52096 4.82751 
48 0.01048 0.10136 0.16386 0.17267 0.1912 0.3174 0.32604 0.34292 0.50888 0.52441 0.64755 0.67115 0.81638 0.83048 0.84358 0.99634 1.00865 1.17095 1.18201 1.20948 1.33498 1.35272 1.50821 1.53296 1.66134 1.67914 1.85302 1.86932 2.07189 2.19964 2.23135 2.34133 2.64423 2.82713 2.84886 2.99342 3.16742 3.31556 3.45144 3.47128 3.59709 3.77174 4.09945 4.34521 4.51195 4.65245 4.8209 4.84524 
38 0.01726 0.10555 0.16812 0.17783 0.20939 0.32184 0.33195 0.51394 0.53659 0.65486 0.81263 0.83155 0.84265 0.99988 1.01538 1.17584 1.18924 1.22293 1.3406 1.51736 1.66659 1.85724 1.88364 2.08325 2.20685 2.34578 2.65085 2.83273 3.00129 3.17216 3.32043 3.45667 3.60399 3.7812 4.10387 4.34971 4.51891 4.82553 
39 0.00751 0.10213 0.16466 0.1747 0.21232 0.31843 0.32867 0.51008 0.53302 0.65008 0.81161 0.82897 0.84139 0.99671 1.01452 1.17224 1.18597 1.22231 1.33648 1.37917 1.51179 1.66302 1.85383 2.07665 2.20245 2.34206 2.64632 2.8289 2.99492 3.16844 3.31638 3.45281 3.59816 3.77634 4.1 4.34602 4.5155 4.66679 4.82188 
36 0.0123 0.10449 0.16506 0.17745 0.31791 0.32988 0.51073 0.54664 0.6518 0.81137 0.82903 0.8432 0.99656 1.02057 1.1733 1.1936 1.33776 1.51673 1.66313 1.85329 1.88928 2.07819 2.20614 2.34214 2.64868 2.83018 2.99913 3.16977 3.31749 3.45417 3.60112 3.78014 4.10055 4.34654 4.51586 4.8224 
51 0.0084 0.09296 0.16645 0.17477 0.18577 0.32281 0.33047 0.34211 0.51424 0.52746 0.55703 0.65339 0.67002 0.8157 0.83355 0.84277 1.00153 1.01237 1.17669 1.18633 1.20669 1.34027 1.35451 1.51352 1.53263 1.66639 1.68127 1.85834 1.87268 2.07921 2.20492 2.22549 2.34644 2.36869 2.64946 2.83214 2.85002 2.99873 3.17268 3.19161 3.32134 3.45668 3.47022 3.6022 3.77805 4.10488 4.35023 4.51803 4.65251 4.8265 4.84459 
42 0.02072 0.10609 0.16811 0.17761 0.20465 0.32219 0.33243 0.5133 0.53187 0.65216 0.81306 0.8317 0.84302 1.0005 1.01927 1.17528 1.18733 1.21715 1.33929 1.36238 1.51515 1.66589 1.6893 1.85777 1.88633 2.08033 2.20503 2.24284 2.34538 2.65004 2.83215 2.99833 3.17127 3.31993 3.45527 3.48075 3.60178 3.77838 4.1035 4.34989 4.5183 4.82518 
36 0.02029 0.1045 0.16798 0.17868 0.32118 0.33177 0.51354 0.53954 0.65388 0.80483 0.82926 0.83944 0.99931 1.01984 1.17626 1.19302 1.34085 1.5177 1.66626 1.85649 1.88232 2.08275 2.20842 2.34508 2.651 2.83304 3.00268 3.17154 3.32018 3.45597 3.60449 3.78285 4.10289 4.34891 4.5197 4.82506 
45 0.0105 0.10093 0.16492 0.17389 0.19491 0.31895 0.32836 0.36475 0.5105 0.52838 0.64986 0.81061 0.82907 0.83941 0.99727 1.01157 1.17268 1.18425 1.213 1.33684 1.3595 1.51083 1.66297 1.68544 1.85435 1.87386 2.07489 2.20237 2.23921 2.34261 2.64634 2.82921 2.85948 2.99523 3.16857 3.31718 3.45294 3.48 3.59877 3.77483 4.10039 4.34655 4.51475 4.82222 4.85163 
48 0.01741 0.10163 0.16373 0.17267 0.19328 0.31759 0.32668 0.35286 0.50902 0.52605 0.64763 0.67499 0.81628 0.82998 0.84383 0.99632 1.01088 1.17076 1.18165 1.20853 1.33513 1.35505 1.50772 1.53493 1.66206 1.68655 1.85332 1.8726 2.07326 2.1999 2.22878 2.34112 2.64361 2.82744 2.84974 2.99368 3.16694 3.3155 3.45124 3.47206 3.59676 3.77165 4.0991 4.3452 4.5113 4.64783 4.8209 4.84805 
34 0.01562 0.10806 0.17019 0.18362 0.32338 0.33594 0.5162 0.54771 0.65661 0.8148 0.83271 0.84658 1.00192 1.17805 1.19779 1.34279 1.52261 1.66881 1.85966 2.08692 2.21135 2.34792 2.65411 2.83643 3.00537 3.17368 3.32231 3.45857 3.60823 3.78775 4.10482 4.3537 4.52373 4.82829 
39 0.02042 0.10315 0.1634 0.17346 0.21061 0.31735 0.32833 0.50881 0.53096 0.64842 0.81158 0.82824 0.8415 0.99574 1.01672 1.17132 1.18615 1.3353 1.51001 1.66129 1.68772 1.85261 1.88273 2.07413 2.20057 2.34086 2.64504 2.82779 2.99401 3.16731 3.31574 3.45103 3.59697 3.77421 4.0985 4.34455 4.5132 4.65985 4.82064 
49 0.00658 0.02953 0.11079 0.17232 0.18074 0.19912 0.32604 0.33462 0.3537 0.51763 0.53379 0.65701 0.68708 0.82088 0.8365 0.84641 1.00397 1.01566 1.17925 1.18942 1.21316 1.34336 1.36129 1.51766 1.54478 1.66983 1.68819 1.86155 1.87881 2.08303 2.20839 2.23299 2.34956 2.65288 2.83582 2.85692 3.00276 3.17559 3.32382 3.45969 3.47746 3.6057 3.78175 4.10754 4.3538 4.51998 4.66045 4.82913 4.84889 
42 0.01412 0.10401 0.1694 0.17803 0.19649 0.32404 0.3332 0.36391 0.51614 0.53607 0.65697 0.81294 0.83314 0.84298 1.00218 1.01635 1.1778 1.18924 1.21723 1.3418 1.36442 1.52217 1.66777 1.68763 1.85906 1.87662 2.08203 2.2084 2.34739 2.65539 2.83439 2.86133 3.00287 3.17502 3.32245 3.4585 3.60547 3.78636 4.10556 4.3512 4.52286 4.8278 
44 0.00872 0.09786 0.16664 0.17524 0.19386 0.32099 0.32999 0.35836 0.51288 0.53225 0.65318 0.80506 0.8293 0.83859 0.99887 1.01208 1.17506 1.18642 1.21389 1.33945 1.36618 1.51801 1.66512 1.68697 1.85648 1.87671 2.08149 2.20479 2.23894 2.34483 2.65148 2.8315 2.85792 2.99951 3.17152 3.32001 3.45519 3.60168 3.78671 4.10272 4.34838 4.52048 4.82437 4.85537 
44 0.01971 0.10398 0.167 0.17615 0.19993 0.32063 0.33011 0.37846 0.51231 0.53116 0.65168 0.81278 0.83084 0.84137 0.99886 1.0127 1.1746 1.18663 1.21653 1.33844 1.36123 1.51295 1.66483 1.6874 1.8561 1.87714 2.07702 2.20429 2.3442 2.64756 2.83068 2.85484 2.99755 3.17051 3.31874 3.45445 3.47825 3.60047 3.77623 4.10206 4.34819 4.51577 4.67244 4.82416 
37 0.01555 0.10253 0.16388 0.17421 0.25241 0.31771 0.3288 0.50931 0.53544 0.64983 0.81054 0.82818 0.8403 0.99577 1.01559 1.17165 1.18709 1.33607 1.51219 1.661 1.85226 1.87796 2.07435 2.2023 2.34095 2.64672 2.82803 2.99513 3.16776 3.31596 3.45193 3.59774 3.77599 4.09899 4.34468 4.51589 4.82075 
43 0.02111 0.10939 0.17011 0.17973 0.20706 0.3236 0.33326 0.38317 0.51588 0.5362 0.65485 0.82313 0.83671 0.85372 1.00214 1.01726 1.17776 1.19053 1.22395 1.34223 1.37052 1.51752 1.66776 1.69212 1.85983 1.88791 2.08195 2.20825 2.34784 2.65167 2.83465 3.00132 3.17404 3.32249 3.45806 3.49751 3.60392 3.78122 4.10571 4.35223 4.51975 4.65829 4.82801 
34 0.0098 0.11567 0.16835 0.1817 0.32149 0.33441 0.51378 0.54209 0.65325 0.82612 0.83888 1.00056 1.17442 1.18944 1.34003 1.51458 1.66572 1.85809 2.07972 2.20373 2.34604 2.65023 2.83332 2.99853 3.17213 3.32039 3.4558 3.60208 3.78058 4.10378 4.35104 4.52133 4.66306 4.82641 
47 0.02033 0.09625 0.15623 0.16523 0.18726 0.30967 0.3185 0.34077 0.50082 0.5173 0.63887 0.65706 0.81111 0.82372 0.84058 0.98863 1.00307 1.16287 1.17425 1.20539 1.32703 1.35019 1.49938 1.52885 1.65377 1.67529 1.84536 1.86559 2.06371 2.19166 2.22415 2.33344 2.63532 2.8192 2.84277 2.98531 3.15914 3.30765 3.44332 3.46512 3.58876 3.76314 4.09138 4.33732 4.5032 4.64078 4.81292 
38 0.01916 0.10151 0.16712 0.17683 0.21248 0.3209 0.33088 0.51362 0.53942 0.65348 0.80293 0.82821 0.83775 0.99877 1.01864 1.17614 1.19336 1.34046 1.51715 1.66553 1.85648 1.89337 2.0829 2.20875 2.34468 2.64892 2.83311 3.00056 3.17111 3.31966 3.45565 3.60273 3.78369 4.10238 4.34873 4.51841 4.67098 4.82476 
35 0.06048 0.13063 0.16203 0.17421 0.3134 0.32372 0.50521 0.54449 0.64633 0.80396 0.82433 0.83577 0.99202 1.01059 1.16783 1.18865 1.33199 1.50979 1.65766 1.8485 1.88985 2.06876 2.19689 2.33729 2.64493 2.82381 2.99027 3.16446 3.31229 3.4486 3.59429 3.77079 4.09544 4.34077 4.81659 
37 0.0151 0.1089 0.16996 0.18039 0.24493 0.3245 0.33647 0.51685 0.54302 0.65653 0.82026 0.83539 0.85144 1.0028 1.05435 1.17816 1.1936 1.34294 1.51932 1.66892 1.86006 1.89957 2.08362 2.20919 2.34828 2.65403 2.83596 3.00434 3.17487 3.3229 3.45855 3.60537 3.78319 4.10604 4.35324 4.52156 4.82825 
46 0.01871 0.10222 0.16812 0.17655 0.19395 0.32206 0.33035 0.34569 0.51412 0.53175 0.65337 0.80733 0.83104 0.8404 1.00021 1.01191 1.1756 1.18582 1.20913 1.33971 1.35789 1.51407 1.66544 1.6825 1.85698 1.87265 2.07835 2.20419 2.22721 2.34549 2.64968 2.8318 2.8535 2.99907 3.17217 3.32045 3.45622 3.47671 3.60186 3.77719 4.10379 4.34917 4.51696 4.66316 4.82548 4.84819 
36 0.02043 0.10529 0.16573 0.17685 0.31902 0.33016 0.51037 0.53251 0.64987 0.81091 0.82916 0.8426 0.99767 1.04067 1.17283 1.18791 1.33716 1.51092 1.66384 1.85441 1.88316 2.07632 2.20264 2.34241 2.64601 2.82917 2.99613 3.16827 3.31693 3.45267 3.59868 3.77493 4.10022 4.34666 4.51436 4.8221 
47 0.01441 0.09828 0.16482 0.17325 0.18982 0.31911 0.32787 0.3477 0.5111 0.52895 0.65073 0.8028 0.82798 0.83718 0.99705 1.0083 1.17314 1.18381 1.20905 1.33718 1.35824 1.51097 1.54331 1.66315 1.68282 1.8544 1.87063 2.07487 2.20251 2.22933 2.34302 2.64609 2.82961 2.85289 2.99579 3.16917 3.31766 3.45329 3.4761 3.59897 3.7747 4.10088 4.34668 4.51409 4.65913 4.82278 4.84825 
44 0.01394 0.09485 0.15863 0.16744 0.1857 0.31229 0.32104 0.34077 0.50427 0.52254 0.64331 0.80015 0.82258 0.83207 0.99087 1.00387 1.16638 1.17809 1.20832 1.33049 1.35594 1.50377 1.65605 1.67597 1.84748 1.86609 2.06661 2.19476 2.33621 2.63932 2.82206 2.84705 2.98859 3.1627 3.31101 3.44667 3.47192 3.59219 3.76693 4.09427 4.33956 4.50793 4.81547 4.84026 
42 0.01377 0.10402 0.16578 0.17546 0.20448 0.31977 0.32991 0.51142 0.5319 0.65113 0.81205 0.83007 0.84187 0.99809 1.01658 1.17335 1.18582 1.217 1.33798 1.37015 1.51229 1.66416 1.85552 1.88665 2.07721 2.20333 2.24313 2.34364 2.6467 2.83082 2.99641 3.16967 3.31804 3.45383 3.49028 3.59967 3.77785 4.10134 4.34774 4.5154 4.65646 4.82352 
47 0.01283 0.10703 0.17156 0.18038 0.19876 0.32653 0.33583 0.36711 0.51756 0.5337 0.65692 0.68935 0.82572 0.83892 0.85389 1.00513 1.02057 1.17972 1.19077 1.2184 1.34387 1.36421 1.51829 1.67042 1.69129 1.8618 1.88004 2.08241 2.20914 2.2382 2.34969 2.65344 2.8361 2.85812 3.00265 3.17579 3.32436 3.46007 3.48069 3.60583 3.78253 4.10783 4.35362 4.52136 4.67418 4.82969 4.85607 
47 0.01541 0.10037 0.16675 0.17515 0.19218 0.32129 0.32987 0.34882 0.51278 0.52927 0.6519 0.80555 0.82974 0.83905 0.99947 1.01241 1.17449 1.18484 1.20876 1.33909 1.3598 1.51214 1.55056 1.66509 1.68313 1.85681 1.87475 2.07644 2.20319 2.22666 2.34469 2.6478 2.83146 2.85412 2.99702 3.17054 3.31927 3.45485 3.47395 3.60026 3.77539 4.10233 4.34855 4.51541 4.66217 4.82439 4.84746 
43 0.0116 0.09387 0.1619 0.17073 0.19078 0.31642 0.32575 0.50821 0.52779 0.64781 0.79263 0.82355 0.83266 0.85445 0.99409 1.00952 1.17077 1.18315 1.21255 1.33484 1.361 1.51014 1.66127 1.85132 1.87181 2.07302 2.20021 2.23402 2.33995 2.64357 2.82717 2.99356 3.16613 3.31487 3.45054 3.47588 3.59615 3.7726 4.09765 4.34343 4.51144 4.65012 4.8197 
34 0.02168 0.11347 0.17317 0.18756 0.32662 0.33974 0.51965 0.55234 0.65991 0.82227 0.83745 0.85727 1.00546 1.18138 1.2032 1.34592 1.52596 1.67223 1.86258 2.09261 2.21383 2.34985 2.65757 2.83819 3.00957 3.17759 3.32552 3.46205 3.61338 3.80055 4.10801 4.35547 4.52768 4.83072 
56 0.01548 0.09313 0.15969 0.16748 0.17751 0.21375 0.31493 0.32209 0.3323 0.50658 0.51864 0.54357 0.64443 0.65674 0.80659 0.82571 0.83441 0.99375 1.00362 1.16827 1.17717 1.19329 1.33223 1.34498 1.50449 1.52405 1.65818 1.67127 1.85028 1.8628 2.06827 2.08822 2.1959 2.21396 2.33889 2.35824 2.64048 2.82432 2.84162 2.99023 3.01009 3.16453 3.17925 3.3132 3.32834 3.4486 3.46073 3.5941 3.76845 4.09693 4.11063 4.34266 4.50832 4.64262 4.81844 4.83348 
46 0.00978 0.09225 0.15354 0.16247 0.18336 0.30704 0.31572 0.34199 0.49829 0.51487 0.63635 0.80211 0.81887 0.83019 0.98577 0.99888 1.16019 1.17098 1.20093 1.32437 1.34356 1.49659 1.65063 1.66913 1.84235 1.86086 2.06038 2.18845 2.21554 2.33068 2.63246 2.81627 2.83971 2.98247 3.15641 3.30492 3.44049 3.45891 3.58597 3.76026 4.08865 4.33443 4.50042 4.63632 4.81009 4.83692 
34 0.07712 0.15988 0.17127 0.25132 0.31571 0.32875 0.50682 0.53494 0.64612 0.81942 0.83203 0.99428 1.04085 1.16895 1.18657 1.3334 1.50864 1.65945 1.85104 2.07246 2.19834 2.33926 2.64377 2.82586 2.99187 3.16576 3.31394 3.44963 3.59625 3.77373 4.09778 4.34396 4.51346 4.81905 
31 0.02139 0.11474 0.17282 0.18738 0.32649 0.34023 0.52032 0.56282 0.66231 0.82396 0.83804 0.86651 1.00531 1.18161 1.20657 1.34688 1.5336 1.67118 1.86306 2.09722 2.21701 2.35092 2.84019 3.02074 3.17955 3.32607 3.4624 3.6179 4.10951 4.35584 4.83185 
54 0.01596 0.10259 0.17086 0.17873 0.18993 0.32541 0.33247 0.34241 0.51769 0.53045 0.55656 0.65677 0.67154 0.81306 0.83574 0.84454 0.87742 1.00459 1.01438 1.18017 1.18948 1.20838 1.34419 1.3592 1.5169 1.53491 1.66917 1.68256 1.86145 1.87482 2.08135 2.10396 2.20806 2.226 2.35018 2.65253 2.83573 2.85327 3.0022 3.02521 3.17616 3.19412 3.32492 3.46 3.47234 3.60547 3.78109 4.10804 4.1233 4.35376 4.52073 4.66254 4.82968 4.84544 
44 0.01419 0.10356 0.17198 0.18093 0.20417 0.32601 0.33535 0.51762 0.53618 0.65685 0.80713 0.83335 0.84278 1.00369 1.01768 1.17956 1.19089 1.21783 1.3437 1.3662 1.51829 1.67013 1.69359 1.86125 1.88151 2.08276 2.21022 2.24437 2.34898 2.65291 2.8364 2.86187 3.00359 3.17502 3.32387 3.45936 3.48063 3.60535 3.78251 4.10659 4.35332 4.52176 4.66345 4.82945 
43 0.02308 0.10479 0.16387 0.174 0.21064 0.31735 0.3273 0.50864 0.5301 0.64788 0.81444 0.82986 0.84526 0.99592 1.01117 1.17075 1.18386 1.21881 1.33518 1.36718 1.51025 1.66117 1.68664 1.85281 1.87525 2.07275 2.20015 2.23853 2.34119 2.64655 2.82751 2.99416 3.16761 3.31578 3.45153 3.48633 3.59756 3.77358 4.09915 4.34516 4.51363 4.66547 4.821 
34 0.02265 0.11144 0.17113 0.18395 0.32418 0.33626 0.51786 0.55266 0.65821 0.81902 0.83522 0.85184 1.00261 1.04519 1.18013 1.20322 1.34472 1.52482 1.66917 1.86081 2.09089 2.21583 2.3492 2.65699 2.8387 3.00685 3.17598 3.3243 3.46021 3.61322 4.10675 4.35339 4.52823 4.82951 
43 0.01529 0.10416 0.16715 0.17652 0.20237 0.32126 0.3312 0.51233 0.53081 0.65183 0.80971 0.83035 0.84077 0.99939 1.0156 1.17467 1.18652 1.21557 1.33881 1.36291 1.51385 1.66584 1.85642 1.87769 2.07712 2.20411 2.23989 2.34442 2.64772 2.83138 2.86265 2.99769 3.17049 3.31903 3.45464 3.48416 3.60044 3.77715 4.10209 4.34844 4.51566 4.66713 4.82421 
43 0.01899 0.10181 0.16347 0.17256 0.19335 0.31728 0.32669 0.35938 0.50921 0.52912 0.64846 0.81102 0.82847 0.83934 0.99579 1.00987 1.1712 1.18298 1.21266 1.33549 1.36264 1.50984 1.66107 1.68312 1.85265 1.87197 2.07288 2.20032 2.23302 2.3413 2.6455 2.82781 2.99388 3.16748 3.31594 3.4517 3.4753 3.5975 3.77305 4.09914 4.3449 4.51346 4.82079 
44 0.01129 0.09825 0.17415 0.18299 0.2046 0.32887 0.3385 0.52019 0.539 0.6601 0.81073 0.83596 0.84551 1.00697 1.02432 1.18247 1.19444 1.22265 1.34645 1.37089 1.52245 1.67316 1.70071 1.86514 1.89596 2.08755 2.2141 2.35206 2.65587 2.8391 2.86737 3.00577 3.17764 3.32661 3.46198 3.48581 3.60796 3.78932 4.10916 4.35624 4.52532 4.67317 4.83157 4.86124 
46 0.009 0.09657 0.16538 0.17416 0.19229 0.31973 0.32817 0.3443 0.51216 0.53058 0.65192 0.8007 0.82826 0.83732 0.86583 0.998 1.00908 1.17462 1.18601 1.21386 1.3389 1.36457 1.51374 1.66392 1.68412 1.85498 1.87369 2.07728 2.2044 2.23641 2.34399 2.64771 2.83094 2.8604 2.99737 3.17036 3.3191 3.45463 3.47712 3.60019 3.77678 4.10184 4.3476 4.51526 4.6564 4.82372 
42 0.01187 0.09804 0.16956 0.17821 0.1999 0.32388 0.33307 0.51565 0.53574 0.65563 0.79693 0.82939 0.83835 0.85671 1.00175 1.01744 1.17767 1.18937 1.21658 1.34177 1.36697 1.51959 1.66861 1.70213 1.85908 1.88028 2.08293 2.20888 2.34663 2.65253 2.83454 3.00287 3.17361 3.32142 3.45724 3.48161 3.60399 3.78356 4.10423 4.3507 4.51954 4.8272 
32 0.01185 0.10644 0.17066 0.18194 0.32462 0.33663 0.51755 0.54586 0.65894 0.81053 0.83232 0.8432 1.00331 1.17949 1.19874 1.34427 1.52559 1.66991 1.86062 2.08882 2.21237 2.34836 2.66001 2.83782 3.00506 3.17559 3.32327 3.45922 3.6086 4.10543 4.3531 4.82862 
45 0.01584 0.10514 0.16982 0.17865 0.19929 0.32409 0.33349 0.41815 0.51581 0.53449 0.65488 0.69599 0.81884 0.83442 0.84533 1.00248 1.01828 1.17764 1.18919 1.21808 1.34177 1.36458 1.51635 1.66862 1.69629 1.85924 1.87769 2.08112 2.20744 2.24018 2.34706 2.65044 2.83422 2.85904 3.0017 3.17363 3.32185 3.45817 3.60339 3.78015 4.10533 4.35183 4.518 4.65546 4.82754 
43 0.0189 0.09473 0.16037 0.16896 0.18617 0.31433 0.32329 0.34845 0.50655 0.52876 0.64618 0.7981 0.82355 0.83272 0.87568 0.99282 1.00609 1.16873 1.18085 1.21115 1.33306 1.50703 1.65817 1.67929 1.84941 1.86774 2.06977 2.19753 2.23393 2.33824 2.6427 2.82475 2.99122 3.16458 3.31313 3.44885 3.47933 3.59449 3.76976 4.09624 4.34155 4.51025 4.81766 
45 0.01515 0.10121 0.16508 0.17402 0.19566 0.31889 0.32811 0.35915 0.51044 0.52908 0.64961 0.80926 0.82859 0.83863 0.99716 1.01162 1.17234 1.18351 1.21092 1.33652 1.35895 1.51089 1.66312 1.6857 1.85423 1.875 2.07482 2.20162 2.23276 2.34238 2.64638 2.82891 2.85746 2.99564 3.16841 3.3168 3.45253 3.47795 3.59828 3.77417 4.10037 4.34659 4.51453 4.82214 4.85053 
40 0.01738 0.11295 0.17614 0.18624 0.22401 0.32989 0.34017 0.52106 0.54032 0.66157 0.82313 0.83995 0.85302 1.00829 1.02859 1.18332 1.19614 1.22829 1.34741 1.37374 1.52407 1.67386 1.70245 1.86502 1.8883 2.08823 2.21394 2.35305 2.65717 2.84036 3.00758 3.17895 3.32754 3.46326 3.6096 3.78859 4.1109 4.35807 4.52592 4.83289 
50 0.01178 0.09538 0.16301 0.17109 0.18515 0.31733 0.32525 0.3377 0.50936 0.52422 0.64831 0.67601 0.80204 0.82673 0.83567 0.8675 0.99605 1.00772 1.17151 1.18125 1.20233 1.33566 1.35308 1.50839 1.53269 1.66133 1.67778 1.85315 1.86936 2.07315 2.19996 2.22102 2.34153 2.6441 2.82761 2.84756 2.99367 3.16753 3.31626 3.45158 3.46657 3.59701 3.77215 4.09933 4.11891 4.34508 4.51206 4.64963 4.82108 4.83977 
44 0.01959 0.10593 0.16762 0.17686 0.19982 0.32109 0.32999 0.35018 0.51295 0.5309 0.6532 0.81663 0.83281 0.84469 0.99973 1.0129 1.175 1.18665 1.21607 1.33941 1.36325 1.51603 1.66495 1.68342 1.8566 1.87517 2.07833 2.20438 2.23828 2.34529 2.65049 2.83166 2.86281 2.99839 3.1718 3.31997 3.45592 3.60199 3.77839 4.10337 4.34912 4.51912 4.82473 4.85358 
28 0.02046 0.10946 0.17043 0.18612 0.32451 0.34065 0.51872 0.66151 0.81226 0.83197 0.84588 1.00288 1.17924 1.20533 1.34371 1.5479 1.67146 1.86198 2.21292 2.35018 2.83859 3.0113 3.17705 3.32368 3.45924 4.10546 4.35642 4.82944 
47 0.0092 0.06929 0.13751 0.17466 0.18443 0.22108 0.32776 0.33742 0.51872 0.53618 0.65804 0.70723 0.82061 0.83703 0.84742 1.00574 1.02179 1.18084 1.19208 1.21984 1.34472 1.36599 1.5186 1.55185 1.67228 1.86328 1.88846 2.08414 2.21106 2.24435 2.35046 2.65328 2.83757 2.86226 3.00361 3.17638 3.32512 3.46042 3.47941 3.60599 3.78273 4.10805 4.35484 4.52145 4.66391 4.83023 4.8561 
47 0.01736 0.10466 0.16832 0.17692 0.19459 0.32179 0.33006 0.34424 0.51382 0.52999 0.65371 0.69416 0.81744 0.83353 0.84409 1.00064 1.01262 1.17608 1.187 1.21387 1.34029 1.36107 1.51563 1.66598 1.68354 1.85756 1.87363 2.07923 2.20517 2.23485 2.34596 2.65005 2.83222 2.85477 2.99968 3.17272 3.32086 3.45675 3.47994 3.60259 3.78154 4.10434 4.34959 4.51868 4.66495 4.82575 4.84814 
48 0.01551 0.10466 0.16859 0.17712 0.19411 0.32282 0.33137 0.34851 0.51476 0.53139 0.65388 0.68572 0.81802 0.83404 0.84464 1.00145 1.01408 1.17651 1.18702 1.2121 1.34097 1.36107 1.51426 1.54091 1.66693 1.6854 1.85851 1.87518 2.0781 2.20508 2.22841 2.34681 2.64998 2.83329 2.85553 2.99955 3.17264 3.32149 3.45702 3.47561 3.60253 3.77763 4.10449 4.35051 4.51756 4.65384 4.8266 4.84986 
34 0.00806 0.10799 0.17056 0.18139 0.32369 0.33422 0.51659 0.54208 0.65911 0.81955 0.8358 0.85228 1.00242 1.02131 1.1798 1.1993 1.34332 1.52346 1.66766 1.69323 1.86037 2.09349 2.2114 2.3489 2.66023 2.83609 3.00666 3.17569 3.32391 3.45991 3.61338 4.10707 4.35328 4.82898 
47 0.01624 0.10182 0.17008 0.1785 0.19629 0.32425 0.33286 0.35238 0.51614 0.53317 0.65545 0.69398 0.81068 0.83291 0.84204 1.00227 1.01457 1.17835 1.18893 1.21414 1.34273 1.36555 1.51677 1.66857 1.68871 1.8599 1.87839 2.08085 2.20862 2.23876 2.34799 2.65155 2.8347 2.85675 3.00153 3.174 3.32275 3.45817 3.47732 3.60335 3.78142 4.10555 4.35159 4.52001 4.6642 4.82758 4.84921 
48 0.01761 0.09619 0.16318 0.17176 0.1903 0.31747 0.3264 0.35362 0.50926 0.52673 0.64812 0.68722 0.80407 0.82614 0.83528 0.99567 1.00944 1.17114 1.18154 1.20607 1.3354 1.3562 1.50897 1.55092 1.662 1.68743 1.85303 1.87513 2.07436 2.2003 2.2261 2.34106 2.64393 2.8278 2.85158 2.99373 3.16674 3.31563 3.4512 3.47097 3.59667 3.77273 4.09883 4.34496 4.51187 4.6502 4.82076 4.84704 
35 0.01191 0.10632 0.16892 0.17961 0.32264 0.33363 0.51522 0.54427 0.65616 0.81188 0.83186 0.84359 1.0014 1.17724 1.19346 1.34204 1.52039 1.6669 1.85839 1.88926 2.08387 2.20838 2.34678 2.654 2.8344 3.00428 3.17334 3.32203 3.45744 3.60715 3.78778 4.10412 4.35024 4.53672 4.82666 
46 0.01339 0.10226 0.16487 0.17358 0.19144 0.31855 0.32721 0.34431 0.51025 0.52745 0.6494 0.69611 0.81622 0.83103 0.84282 0.99738 1.00979 1.17253 1.18352 1.21074 1.33666 1.35763 1.51039 1.66221 1.67979 1.85429 1.87184 2.07541 2.20036 2.22795 2.34276 2.64652 2.82853 2.85113 2.9951 3.16895 3.3174 3.45293 3.47287 3.59891 3.77481 4.10085 4.34651 4.51559 4.66154 4.82236 
44 0.01274 0.10088 0.16349 0.17278 0.19607 0.3173 0.32662 0.35775 0.50929 0.52843 0.64879 0.81024 0.82814 0.83874 0.99572 1.01034 1.17123 1.18267 1.21117 1.33572 1.36108 1.51045 1.66133 1.68445 1.85285 1.87483 2.07322 2.20064 2.23417 2.34134 2.64564 2.82801 2.99397 3.16735 3.31604 3.45173 3.48162 3.59745 3.77307 4.09915 4.34506 4.51335 4.66358 4.82099 
48 0.01905 0.09543 0.16011 0.16859 0.18458 0.31396 0.32239 0.33777 0.50623 0.52233 0.64482 0.66387 0.80407 0.82468 0.83396 0.99283 1.00452 1.168 1.17822 1.20128 1.33216 1.34988 1.50564 1.52888 1.65781 1.67569 1.84972 1.86742 2.06936 2.1964 2.22108 2.33841 2.64121 2.82446 2.8465 2.99044 3.16451 3.31301 3.44853 3.46412 3.59424 3.7691 4.09641 4.34186 4.50878 4.64407 4.8179 4.83801 
28 0.0189 0.11213 0.16825 0.18748 0.32136 0.3376 0.51835 0.65688 0.81628 0.83216 0.855 1.00018 1.17883 1.21966 1.3465 1.54198 1.66862 1.85895 2.21566 2.34825 2.66199 2.84754 3.17496 3.32393 3.45982 4.10389 4.3547 4.82777 
35 0.02279 0.10988 0.16929 0.18089 0.32256 0.33402 0.51493 0.54137 0.65575 0.81693 0.83347 0.84938 1.00143 1.17626 1.19119 1.3407 1.52195 1.66719 1.8585 1.89645 2.08294 2.20639 2.34665 2.65578 2.83424 3.00132 3.17311 3.32112 3.45756 3.60524 3.78799 4.10435 4.35227 4.52258 4.82671 
39 0.01798 0.1108 0.17792 0.18835 0.33133 0.34162 0.52325 0.5441 0.66302 0.81257 0.83828 0.84819 1.00899 1.02566 1.1852 1.19854 1.22935 1.34951 1.38174 1.52475 1.67684 1.86728 1.89543 2.09221 2.21719 2.3545 2.65818 2.8424 3.00905 3.18026 3.3292 3.46489 3.61105 3.79042 4.11205 4.35898 4.52625 4.67211 4.83437 
35 0.01325 0.11685 0.17649 0.18831 0.33012 0.342 0.52241 0.54743 0.66286 0.8312 0.8444 1.00873 1.03608 1.18448 1.20145 1.34886 1.52456 1.67459 1.86557 1.89501 2.08903 2.21644 2.35419 2.65972 2.84141 3.0106 3.18068 3.32894 3.46458 3.61279 3.79015 4.112 4.35984 4.52819 4.83424 
34 0.02762 0.10531 0.16401 0.17689 0.31666 0.32919 0.50911 0.53939 0.65053 0.81034 0.82781 0.84225 0.99503 1.17168 1.19018 1.33606 1.51423 1.66169 1.85166 2.07628 2.20277 2.34071 2.64653 2.82842 2.9962 3.16786 3.31585 3.45226 3.59906 3.78177 4.09878 4.34436 4.51669 4.82057 
50 0.01609 0.10058 0.1684 0.17676 0.1942 0.32291 0.33168 0.35513 0.51414 0.53029 0.65265 0.68096 0.80967 0.83134 0.84051 1.00107 1.01443 1.17581 1.18575 1.20796 1.33985 1.35715 1.51313 1.541 1.66663 1.68583 1.85817 1.87589 2.07807 2.2046 2.22805 2.34582 2.64871 2.83242 2.85377 2.99811 3.17139 3.19474 3.32038 3.45578 3.47192 3.60138 3.77678 4.10351 4.12439 4.35003 4.51703 4.65856 4.82572 4.84717 
40 0.00682 0.10249 0.16672 0.17611 0.20112 0.32071 0.33057 0.51239 0.53381 0.65209 0.81275 0.83108 0.8426 0.99901 1.01539 1.17479 1.18786 1.2208 1.33907 1.51421 1.66447 1.68842 1.85608 1.8799 2.07795 2.20409 2.34444 2.64888 2.83111 2.99792 3.17094 3.31913 3.455 3.60054 3.77684 4.10222 4.34816 4.51709 4.82384 4.85792 
36 0.00711 0.1033 0.16752 0.17798 0.32051 0.33095 0.5134 0.53892 0.65332 0.80853 0.83024 0.84116 0.99896 1.01618 1.17617 1.19284 1.34099 1.51883 1.66517 1.8562 1.88459 2.08287 2.20768 2.34503 2.65265 2.83285 3.00224 3.17199 3.32019 3.45606 3.60317 3.78477 4.10287 4.34899 4.51934 4.82508 
35 0.01691 0.10995 0.16883 0.18063 0.32238 0.33449 0.51403 0.53798 0.65308 0.81895 0.8342 0.85377 1.00121 1.17619 1.19165 1.34055 1.51489 1.66765 1.85798 2.07906 2.20658 2.34576 2.6494 2.83281 3.00013 3.17188 3.32029 3.45628 3.60192 3.78067 4.10378 4.35081 4.51797 4.66412 4.82619 
35 0.01214 0.11003 0.16917 0.18113 0.32249 0.33431 0.51482 0.54068 0.65569 0.82059 0.83522 0.85716 1.00126 1.0481 1.1768 1.19354 1.34169 1.52119 1.66732 1.8585 2.08398 2.20794 2.34647 2.65574 2.8342 3.00341 3.17395 3.32165 3.45735 3.60526 3.78773 4.10455 4.35095 4.52249 4.82697 
40 0.0131 0.10564 0.16705 0.17681 0.20667 0.32091 0.33115 0.51269 0.53372 0.65235 0.81494 0.83186 0.8448 0.99944 1.01738 1.17474 1.18758 1.22025 1.33951 1.51461 1.66467 1.69065 1.85658 1.8831 2.07875 2.20505 2.34466 2.64923 2.83184 2.99849 3.17109 3.31952 3.455 3.48626 3.60145 3.78347 4.10268 4.34912 4.51951 4.82486 
34 0.01718 0.11258 0.17215 0.18409 0.32696 0.34108 0.52021 0.55488 0.6585 0.82208 0.83734 0.85686 1.00546 1.18132 1.20252 1.34691 1.52296 1.67212 1.86352 2.08706 2.21373 2.351 2.65614 2.84025 3.00731 3.17645 3.32621 3.46077 3.60804 3.78928 4.10771 4.35724 4.52449 4.83181 
27 0.00978 0.1091 0.16965 0.18568 0.32342 0.33856 0.51849 0.66045 0.81525 0.83271 0.84996 1.00237 1.17873 1.20767 1.34487 1.5338 1.66969 1.86016 2.21697 2.34953 2.84067 3.17779 3.3244 3.45999 4.10492 4.35229 4.82939 
45 0.01937 0.11422 0.17833 0.18783 0.21514 0.33216 0.34188 0.52308 0.54024 0.66279 0.70458 0.82749 0.84285 0.85584 1.00998 1.02481 1.18539 1.19709 1.22632 1.34947 1.37201 1.52419 1.67588 1.69865 1.86715 1.88666 2.08907 2.21487 2.24654 2.35489 2.65927 2.84182 2.86607 3.00856 3.18112 3.32983 3.46513 3.48576 3.61135 3.78848 4.11282 4.35936 4.52705 4.66763 4.83532 
39 0.00902 0.09941 0.16512 0.17452 0.20131 0.31928 0.32948 0.51132 0.53476 0.65157 0.8035 0.82752 0.83724 0.99706 1.01188 1.1736 1.18749 1.22125 1.33787 1.51516 1.66316 1.7001 1.85415 1.87735 2.07747 2.20373 2.34277 2.64782 2.83007 2.99673 3.16917 3.31753 3.45348 3.59947 3.77879 4.1004 4.34643 4.51637 4.82253 
49 0.07897 0.14479 0.15915 0.16792 0.19289 0.30876 0.31586 0.32691 0.50065 0.51568 0.63844 0.6542 0.79399 0.81926 0.82815 0.85618 0.98818 0.99817 1.16258 1.17213 1.19479 1.32665 1.34453 1.49884 1.65256 1.66693 1.8444 1.85809 2.06222 2.18985 2.2119 2.33313 2.63495 2.81815 2.84096 2.98436 3.15888 3.30696 3.44257 3.45595 3.58813 3.76224 4.09113 4.11117 4.33649 4.50268 4.63799 4.81232 4.83237 
28 0.01005 0.11528 0.17684 0.19581 0.33143 0.35378 0.52631 0.66563 0.82717 0.84161 1.00992 1.1854 1.21448 1.35222 1.54055 1.67826 1.87033 2.22086 2.35778 2.8485 3.0158 3.18107 3.33086 3.46518 3.62323 4.113 4.37159 4.83863 
44 0.01229 0.1065 0.16851 0.17821 0.20713 0.3222 0.33199 0.51359 0.53223 0.65253 0.68163 0.82109 0.83486 0.85109 1.00074 1.01664 1.17545 1.1873 1.2176 1.34001 1.36506 1.51452 1.66629 1.69067 1.85794 1.88175 2.07908 2.20481 2.23572 2.34602 2.64944 2.83282 2.99891 3.17185 3.32026 3.45599 3.48024 3.60188 3.77863 4.1038 4.35019 4.51717 4.6543 4.82578 
35 0.01605 0.11077 0.17587 0.18836 0.32928 0.34106 0.52232 0.55027 0.66127 0.81493 0.83666 0.84759 1.00726 1.05603 1.18399 1.20273 1.34916 1.52426 1.67476 1.86517 2.09 2.21786 2.3528 2.65675 2.84285 3.01035 3.17857 3.32763 3.46351 3.61036 3.78821 4.10971 4.35701 4.52508 4.83399 
41 0.01276 0.10848 0.169 0.17881 0.20781 0.32272 0.33264 0.51419 0.53297 0.65453 0.82062 0.83543 0.85228 1.00126 1.01724 1.17652 1.18954 1.22385 1.34054 1.36474 1.51794 1.66678 1.69137 1.85827 1.87997 2.0808 2.20695 2.34641 2.65205 2.83286 2.85949 3.00038 3.17308 3.32092 3.45736 3.60408 3.78261 4.10459 4.35094 4.5196 4.82617 
37 0.01632 0.10574 0.16656 0.17732 0.31928 0.32958 0.51124 0.53264 0.65194 0.81135 0.83023 0.84289 0.99802 1.0158 1.17365 1.18823 1.23285 1.33819 1.51691 1.66449 1.85517 1.88456 2.08077 2.20418 2.34363 2.6493 2.83043 2.99748 3.17045 3.31834 3.45437 3.60103 3.78183 4.10191 4.34768 4.51814 4.82339 
34 0.01116 0.1066 0.16549 0.17751 0.31874 0.33088 0.51085 0.54001 0.6521 0.81625 0.83137 0.85131 0.99775 1.17332 1.19188 1.3377 1.5164 1.66355 1.85438 2.07729 2.2037 2.34275 2.6488 2.82994 2.99805 3.17008 3.31752 3.45377 3.60133 3.78136 4.10085 4.34743 4.51865 4.82295 
50 0.01735 0.09875 0.16639 0.17435 0.18787 0.32051 0.32804 0.33913 0.51267 0.52682 0.65191 0.68239 0.80455 0.82997 0.83886 0.86657 0.9994 1.00982 1.17501 1.18499 1.20751 1.33889 1.35514 1.51248 1.53975 1.66465 1.6806 1.85625 1.87083 2.07645 2.20392 2.22872 2.3448 2.64789 2.83094 2.85055 2.99718 3.17092 3.31936 3.45476 3.4681 3.6004 3.7762 4.1028 4.12323 4.34844 4.51613 4.66493 4.82443 4.84164 
35 0.01615 0.11582 0.17904 0.19152 0.33296 0.34556 0.52499 0.55018 0.66425 0.82629 0.84268 0.85899 1.01119 1.18655 1.20332 1.35128 1.52782 1.67832 1.86964 2.09341 2.21881 2.35645 2.6597 2.8443 3.01115 3.18205 3.33063 3.46671 3.61276 3.7934 4.1134 4.36164 4.52847 4.66624 4.83673 
44 0.00847 0.09809 0.16072 0.16972 0.19004 0.31454 0.32409 0.49231 0.50843 0.52966 0.6451 0.80782 0.82554 0.83625 0.99305 1.0093 1.16822 1.17961 1.20837 1.33251 1.3553 1.50639 1.65825 1.67982 1.85016 1.87285 2.07084 2.19693 2.23053 2.33873 2.64179 2.82497 2.99075 3.16487 3.31315 3.44851 3.46957 3.59429 3.76982 4.09647 4.34239 4.51044 4.65082 4.81827 
34 0.00856 0.10879 0.16662 0.18015 0.31995 0.33306 0.51198 0.54408 0.65284 0.81976 0.83327 0.89097 0.99898 1.17408 1.1925 1.33865 1.51678 1.66524 1.85575 2.07909 2.20534 2.34372 2.65038 2.83111 3.00088 3.17059 3.31847 3.45469 3.60403 3.78125 4.10172 4.34854 4.51837 4.82415 
48 0.01678 0.10078 0.1676 0.17576 0.19031 0.32168 0.32927 0.34058 0.51398 0.52958 0.65324 0.67728 0.80901 0.83164 0.84073 1.00024 1.01046 1.17567 1.1854 1.20587 1.33993 1.35671 1.51371 1.53623 1.6654 1.68112 1.85704 1.87109 2.07861 2.20437 2.22587 2.34591 2.64906 2.83214 2.85233 2.99874 3.1723 3.32075 3.45646 3.47322 3.60174 3.77736 4.104 4.34933 4.51689 4.65398 4.82558 4.84393 
36 0.01878 0.10641 0.1686 0.17892 0.24136 0.3231 0.33509 0.51511 0.54177 0.65565 0.81455 0.83212 0.8443 1.00152 1.17735 1.19455 1.34161 1.51887 1.66744 1.85838 1.89337 2.08438 2.20857 2.34642 2.65133 2.83395 3.00258 3.17304 3.32123 3.45689 3.60462 3.78513 4.10397 4.35131 4.52221 4.82649 
38 0.00814 0.10178 0.17019 0.17982 0.20829 0.3245 0.33491 0.51753 0.54351 0.65821 0.81568 0.83426 0.8456 1.00252 1.01867 1.17975 1.19634 1.34386 1.52073 1.668 1.69162 1.8601 1.88674 2.09027 2.2119 2.34888 2.65448 2.83672 3.00696 3.17647 3.32396 3.46002 3.60782 3.78902 4.10679 4.3528 4.52716 4.82947 
46 0.01729 0.10597 0.16754 0.17696 0.20188 0.32083 0.32975 0.34988 0.51263 0.53029 0.65164 0.68379 0.822 0.83468 0.85128 0.99973 1.01382 1.17485 1.18635 1.21586 1.33901 1.36166 1.5132 1.6648 1.68498 1.85665 1.87603 2.07725 2.20416 2.23606 2.34495 2.6485 2.83136 2.85764 2.99773 3.17119 3.3196 3.4553 3.47808 3.60143 3.77745 4.10295 4.3489 4.51658 4.65614 4.82477 
34 0.02368 0.11384 0.16895 0.18174 0.32254 0.33566 0.51442 0.54182 0.65528 0.8218 0.83551 0.87364 1.00158 1.17705 1.19833 1.34142 1.52028 1.66698 1.85818 2.08324 2.20911 2.34652 2.65561 2.83426 3.00242 3.17322 3.32147 3.45726 3.60885 3.78665 4.10418 4.35089 4.5277 4.82654 
34 0.01095 0.10258 0.16773 0.17666 0.19768 0.32264 0.33267 0.51543 0.54219 0.65854 0.80769 0.83067 0.84056 1.00075 1.01829 1.17745 1.19295 1.3424 1.53286 1.66663 1.69306 1.85831 1.88584 2.20952 2.34647 2.83523 3.00364 3.17474 3.322 3.45763 3.60944 4.1043 4.35024 4.82687 
46 0.01568 0.10503 0.16906 0.17815 0.20162 0.32308 0.33259 0.51418 0.53162 0.65349 0.80877 0.83158 0.84152 1.00109 1.01599 1.17635 1.18746 1.21422 1.34011 1.35998 1.51391 1.55596 1.66718 1.69024 1.85856 1.88004 2.0802 2.2058 2.23537 2.34619 2.6497 2.83282 2.85648 2.99939 3.17244 3.32077 3.45618 3.4792 3.60199 3.77817 4.10388 4.3502 4.5175 4.66971 4.82597 4.85348 
34 0.01187 0.10839 0.1697 0.18256 0.3232 0.33578 0.51595 0.54641 0.65594 0.81727 0.83352 0.85009 1.00183 1.17715 1.19508 1.34247 1.52046 1.66908 1.85912 2.08671 2.20787 2.3473 2.65375 2.83573 3.00597 3.1738 3.32206 3.458 3.60687 3.78743 4.10491 4.35241 4.52323 4.82765 
44 0.01519 0.10672 0.16918 0.17827 0.20001 0.32321 0.33252 0.36342 0.51538 0.53541 0.65438 0.81784 0.83421 0.84601 1.00173 1.01659 1.17668 1.18803 1.21636 1.34186 1.37271 1.5177 1.66659 1.68536 1.85905 1.88008 2.08163 2.20651 2.24085 2.34741 2.65177 2.83427 3.0004 3.17339 3.3222 3.45738 3.48412 3.60345 3.78238 4.10504 4.3512 4.52018 4.67143 4.82715 
35 0.01539 0.11232 0.17753 0.1891 0.33129 0.34294 0.52296 0.5458 0.66261 0.81878 0.83917 0.85069 1.00964 1.18478 1.19977 1.23769 1.34901 1.52642 1.67624 1.86755 2.09103 2.21672 2.35444 2.6597 2.84233 3.00925 3.17979 3.32892 3.46446 3.61144 3.79025 4.11183 4.36 4.52692 4.83388 
38 0.01633 0.0996 0.16059 0.17071 0.21096 0.31415 0.32468 0.50589 0.53013 0.64588 0.80661 0.82507 0.83646 0.99238 1.01044 1.16845 1.1829 1.22679 1.33275 1.50775 1.65792 1.84896 1.88062 2.06936 2.19774 2.33785 2.64228 2.82453 2.99099 3.16442 3.31278 3.44867 3.59436 3.77027 4.09582 4.34117 4.50974 4.81722 
39 0.02007 0.11427 0.17179 0.18222 0.22335 0.32548 0.33605 0.51749 0.53941 0.65719 0.82714 0.83994 0.87931 1.00431 1.02515 1.17904 1.19242 1.23075 1.34406 1.51844 1.67012 1.86122 1.88768 2.08225 2.20949 2.34948 2.65336 2.83635 3.00373 3.1758 3.32396 3.45995 3.60633 3.78157 4.10719 4.35386 4.52191 4.66834 4.82971 
35 0.00848 0.10473 0.17278 0.18414 0.32652 0.33798 0.51902 0.54444 0.65943 0.81727 0.83589 0.84886 1.00524 1.18179 1.20108 1.3454 1.52287 1.67133 1.86312 2.08806 2.21245 2.35097 2.65525 2.83806 3.00588 3.17744 3.32555 3.46105 3.60849 3.78872 4.10805 4.35509 4.52438 4.67831 4.83132 
38 0.0137 0.1094 0.16584 0.17667 0.31797 0.32835 0.50988 0.53084 0.64913 0.81923 0.83326 0.86298 0.9979 1.02127 1.17297 1.18787 1.33676 1.36868 1.51179 1.66319 1.6944 1.85489 1.88531 2.07668 2.20244 2.34301 2.64835 2.82908 2.99562 3.16949 3.31772 3.45319 3.59926 3.7767 4.10085 4.34676 4.51766 4.82231 
35 0.01128 0.11326 0.17369 0.18718 0.32741 0.34079 0.52035 0.55169 0.65996 0.82598 0.83981 0.87426 1.00555 1.18184 1.2019 1.34659 1.52331 1.67315 1.86414 2.08876 2.2142 2.35153 2.6561 2.83978 3.00779 3.17774 3.32648 3.46259 3.61075 3.78766 4.10918 4.35659 4.52412 4.67245 4.83271 
43 0.0083 0.1013 0.17046 0.17963 0.20195 0.32486 0.33456 0.51652 0.53588 0.65597 0.81668 0.83504 0.84656 1.00318 1.01876 1.17842 1.19023 1.21946 1.34271 1.36744 1.51673 1.66861 1.68968 1.86059 1.88339 2.08203 2.20854 2.24818 2.34865 2.6518 2.83547 3.00171 3.17444 3.32285 3.45877 3.48593 3.60482 3.78086 4.10664 4.35315 4.521 4.66384 4.82827 
40 0.01861 0.10565 0.16692 0.17623 0.20014 0.32088 0.33056 0.51243 0.53201 0.6529 0.81313 0.83142 0.84296 0.99908 1.01327 1.17462 1.18723 1.21893 1.33907 1.36815 1.51665 1.66471 1.68665 1.8565 1.87803 2.07925 2.20442 2.34468 2.64993 2.83147 2.99722 3.17121 3.31933 3.4552 3.60154 3.77905 4.10265 4.34856 4.51793 4.82448 
48 0.00729 0.09144 0.16651 0.17479 0.18791 0.32227 0.33027 0.34344 0.51407 0.5301 0.65324 0.678 0.80996 0.83176 0.84092 1.00056 1.0115 1.1759 1.18602 1.20895 1.33985 1.3566 1.51417 1.54138 1.66571 1.6822 1.85745 1.87261 2.07948 2.20406 2.22602 2.34582 2.64959 2.83165 2.85121 2.99872 3.17206 3.32047 3.45636 3.47304 3.60217 3.7779 4.10419 4.34975 4.51763 4.6568 4.82557 4.84417 
34 0.0092 0.08619 0.17691 0.18988 0.33103 0.34383 0.52445 0.55661 0.66349 0.82112 0.83932 0.85281 1.00915 1.18596 1.20769 1.35081 1.52786 1.67671 1.86813 2.09771 2.21915 2.35513 2.66004 2.84493 3.01397 3.18135 3.33067 3.46534 3.61669 3.79411 4.11292 4.36398 4.52868 4.83612 
44 0.01437 0.10015 0.1628 0.17217 0.19709 0.31652 0.32598 0.36304 0.50849 0.52933 0.64778 0.80904 0.82716 0.83766 0.99496 1.00923 1.17029 1.18207 1.21161 1.33472 1.36289 1.50917 1.66078 1.68622 1.85203 1.87391 2.07324 2.19979 2.23396 2.34046 2.64389 2.82717 2.99306 3.16662 3.31504 3.4509 3.47705 3.59652 3.77203 4.09842 4.34426 4.51173 4.6529 4.82024 
49 0.01182 0.09771 0.16618 0.17408 0.18519 0.32064 0.32778 0.3378 0.51357 0.52811 0.65322 0.67927 0.80149 0.83018 0.83897 0.85855 0.9999 1.00975 1.17544 1.18475 1.2033 1.33982 1.35648 1.51462 1.54188 1.66517 1.68024 1.85709 1.87144 2.08006 2.20382 2.22388 2.34565 2.64931 2.83183 2.85185 2.99843 3.17205 3.32035 3.45593 3.47002 3.60149 3.77902 4.10382 4.34904 4.5176 4.65419 4.82531 4.84347 
41 0.02032 0.10878 0.17109 0.18122 0.22088 0.32493 0.33539 0.51603 0.53556 0.65585 0.81692 0.83455 0.84671 1.00292 1.0208 1.17781 1.19001 1.22034 1.34208 1.36711 1.51814 1.66951 1.86025 1.88647 2.08436 2.20756 2.24263 2.34814 2.65243 2.83449 2.86111 3.00244 3.17388 3.32242 3.45839 3.60407 3.78395 4.10572 4.35273 4.52149 4.82773 
35 0.01057 0.09909 0.16106 0.17136 0.31428 0.3253 0.50677 0.53428 0.6473 0.80123 0.82401 0.83458 0.99287 1.02288 1.16948 1.18607 1.33361 1.51063 1.65899 1.84975 2.07253 2.1981 2.33834 2.64366 2.82543 2.99198 3.16532 3.31383 3.44925 3.59504 3.77363 4.09635 4.34207 4.51296 4.81804 
49 0.01705 0.09938 0.16611 0.174 0.18646 0.32046 0.32786 0.33859 0.51261 0.52788 0.6524 0.68059 0.80634 0.83037 0.83936 0.87736 0.99949 1.00996 1.17504 1.18521 1.20878 1.33906 1.35789 1.51328 1.54094 1.66427 1.67923 1.85621 1.87051 2.07694 2.20333 2.22602 2.34489 2.64863 2.83083 2.85257 2.99775 3.17115 3.31948 3.45512 3.47122 3.60122 3.77692 4.10293 4.34841 4.51652 4.66002 4.82425 4.84136 
39 0.0149 0.10348 0.16456 0.17477 0.21669 0.31836 0.3288 0.5098 0.53372 0.64993 0.81262 0.82911 0.84263 0.99674 1.01822 1.17194 1.18645 1.33616 1.51156 1.66246 1.69073 1.85387 1.88368 2.07597 2.20142 2.34185 2.64632 2.82891 2.99509 3.16816 3.31652 3.45224 3.59818 3.77446 4.09944 4.34603 4.51445 4.66093 4.82172 
36 0.0241 0.11902 0.16868 0.18288 0.32106 0.33345 0.51299 0.5383 0.65254 0.82492 0.83755 0.99992 1.02922 1.17474 1.19014 1.33902 1.38537 1.51492 1.66618 1.85696 2.07781 2.20501 2.34521 2.64901 2.83212 2.99904 3.17146 3.3197 3.4559 3.60131 3.77827 4.10314 4.35055 4.51646 4.66858 4.82551 
28 0.02405 0.12138 0.17551 0.18936 0.32855 0.34123 0.52347 0.58925 0.68188 0.82996 0.84284 1.00706 1.18454 1.20915 1.34991 1.55679 1.67291 1.86462 2.22115 2.35328 2.84281 3.02355 3.18252 3.3284 3.46628 4.11121 4.35856 4.83385 
38 0.01358 0.10128 0.16168 0.17155 0.20309 0.31556 0.3263 0.50724 0.53847 0.6475 0.81032 0.82685 0.84027 0.99395 1.01463 1.1693 1.18434 1.33391 1.50972 1.65908 1.69244 1.85078 1.87744 2.07151 2.19911 2.3391 2.64421 2.82617 2.99251 3.16586 3.31408 3.44982 3.59561 3.7727 4.09702 4.34287 4.51242 4.81878 
32 0.01673 0.1108 0.16983 0.18159 0.3235 0.33592 0.51607 0.54645 0.65732 0.82003 0.83526 0.85485 1.00213 1.1795 1.20527 1.34362 1.52695 1.66839 1.85929 2.08741 2.21264 2.34734 2.66087 2.83587 3.00744 3.17517 3.32253 3.45934 3.61294 4.10505 4.35149 4.82727 
40 0.0111 0.09993 0.16901 0.17794 0.20091 0.32379 0.33375 0.51547 0.5358 0.65549 0.80243 0.83031 0.83962 0.87735 1.00153 1.0172 1.17828 1.19273 1.22664 1.34233 1.51769 1.66879 1.85913 1.88583 2.08191 2.20968 2.34707 2.65053 2.83494 3.00078 3.17313 3.32175 3.4572 3.48344 3.60303 3.78214 4.10444 4.35098 4.51868 4.82709 
39 0.01015 0.06436 0.13723 0.17711 0.1879 0.33059 0.34153 0.52264 0.54531 0.66217 0.82171 0.83962 0.85154 1.00825 1.02694 1.18443 1.19878 1.23659 1.34848 1.52406 1.67514 1.86594 1.89367 2.08882 2.2149 2.3542 2.65716 2.84202 3.00783 3.1803 3.32875 3.46412 3.60968 3.78972 4.11102 4.35917 4.52595 4.67161 4.83442 
35 0.00733 0.10563 0.1648 0.17605 0.31777 0.32893 0.51007 0.53804 0.65102 0.81617 0.8312 0.85147 0.99671 1.01731 1.17218 1.18744 1.3372 1.51577 1.66215 1.85383 2.07894 2.20166 2.34242 2.64994 2.82936 2.99641 3.16898 3.31694 3.45318 3.60133 3.78032 4.10079 4.34696 4.52062 4.82239 
37 0.01885 0.10243 0.16872 0.17849 0.21693 0.32225 0.33217 0.51544 0.54171 0.65653 0.80393 0.82991 0.83935 0.99979 1.01411 1.17777 1.19425 1.34183 1.5218 1.66663 1.85704 1.87956 2.08798 2.21078 2.34649 2.65309 2.83517 3.00296 3.17343 3.32177 3.45728 3.60659 3.7879 4.10451 4.3504 4.52542 4.82701 
45 0.01266 0.10498 0.16741 0.17635 0.19626 0.32115 0.33004 0.35033 0.5128 0.53 0.65259 0.8163 0.83269 0.84439 0.99974 1.01284 1.17487 1.18652 1.21596 1.33909 1.36085 1.51493 1.66472 1.68235 1.85639 1.87262 2.077 2.204 2.23466 2.34493 2.64995 2.83127 2.85488 2.99822 3.17157 3.31952 3.45536 3.47808 3.60173 3.77784 4.10316 4.34886 4.51798 4.82458 4.84766 
28 0.01578 0.10859 0.16382 0.18208 0.31652 0.33159 0.50902 0.65198 0.81279 0.82895 0.85027 0.99504 1.17271 1.21176 1.33721 1.53176 1.66113 1.85181 2.20569 2.34103 2.82802 2.99856 3.17008 3.31666 3.45335 4.09865 4.34392 4.8198 
41 0.01212 0.09721 0.1596 0.16923 0.19723 0.31334 0.32338 0.50495 0.52585 0.64476 0.80116 0.82309 0.83319 0.9914 1.00654 1.16734 1.18038 1.21305 1.33158 1.35857 1.50661 1.65741 1.84819 1.87325 2.06844 2.19646 2.23312 2.33706 2.64143 2.82369 2.99029 3.16355 3.3119 3.44768 3.59328 3.76889 4.09489 4.34034 4.50902 4.65389 4.81652 
42 0.01405 0.10611 0.16925 0.17839 0.20135 0.32309 0.33244 0.36494 0.51491 0.53412 0.65496 0.81713 0.83383 0.84524 1.00144 1.01592 1.17727 1.18953 1.22013 1.34152 1.36879 1.51652 1.66735 1.68986 1.8584 1.87681 2.08097 2.20813 2.3464 2.65201 2.83371 3.00062 3.17305 3.32156 3.45696 3.48155 3.60316 3.77975 4.10461 4.3502 4.51982 4.82676 
44 0.01339 0.10379 0.169 0.17772 0.19705 0.32322 0.33224 0.35923 0.51489 0.53324 0.65474 0.81334 0.83277 0.8428 1.00131 1.0145 1.17682 1.18807 1.21569 1.34127 1.36554 1.51641 1.66705 1.68667 1.85844 1.87595 2.0802 2.20687 2.24626 2.34687 2.65097 2.83355 2.85857 3.00052 3.17329 3.32157 3.45723 3.48441 3.60313 3.78066 4.10469 4.35055 4.51955 4.82662 
36 0.01009 0.11573 0.16964 0.18209 0.32275 0.33475 0.5144 0.53818 0.65329 0.8274 0.84008 1.00184 1.04479 1.17613 1.19126 1.34043 1.37577 1.51476 1.66705 1.85894 2.07992 2.20557 2.34693 2.64967 2.83379 2.99941 3.17295 3.32113 3.45689 3.60314 3.77995 4.10498 4.35167 4.51889 4.65588 4.82706 
34 0.01784 0.11052 0.16807 0.18159 0.32124 0.33416 0.51392 0.546 0.65477 0.81957 0.83372 0.86072 1.00021 1.17517 1.19379 1.34054 1.52177 1.66709 1.8576 2.08287 2.20598 2.34529 2.65575 2.83332 3.00105 3.17174 3.31977 3.45635 3.61113 3.79023 4.10347 4.35163 4.52327 4.8258 
34 0.01692 0.11665 0.17239 0.18643 0.32545 0.3384 0.51757 0.54453 0.65789 0.82644 0.83948 1.00404 1.17948 1.19737 1.34452 1.52011 1.67083 1.86175 2.08441 2.21117 2.3499 2.65352 2.83695 3.0044 3.17543 3.32427 3.45985 3.6083 3.78774 4.10717 4.35472 4.52343 4.67142 4.82985 
28 0.01244 0.10612 0.16769 0.18044 0.3207 0.3323 0.51492 0.65657 0.80794 0.82983 0.84185 0.99886 1.02285 1.17703 1.20314 1.34204 1.6651 1.85616 2.20769 2.34488 2.83316 3.00819 3.17448 3.32048 3.4572 4.10308 4.34842 4.82537 
35 0.02284 0.11953 0.17952 0.19484 0.33295 0.34652 0.52465 0.5509 0.66383 0.82964 0.84401 0.86848 1.01142 1.18646 1.2049 1.35083 1.52649 1.67831 1.86967 2.09282 2.2188 2.35589 2.65918 2.84366 3.01108 3.18146 3.33062 3.46622 3.61321 3.79133 4.11319 4.36169 4.5276 4.674 4.83664 
44 0.01517 0.10048 0.16366 0.17256 0.19173 0.31741 0.3262 0.34526 0.50962 0.52977 0.64905 0.80799 0.82796 0.83785 0.99593 1.00881 1.17117 1.18227 1.20939 1.33549 1.3571 1.5098 1.66109 1.67948 1.85266 1.86995 2.07271 2.19994 2.23233 2.34133 2.64597 2.82763 2.85335 2.99435 3.16819 3.31599 3.45221 3.47923 3.59745 3.77427 4.09952 4.34506 4.51407 4.8211 
41 0.02049 0.11176 0.17466 0.18506 0.26296 0.32903 0.34055 0.52031 0.54198 0.65861 0.82021 0.83786 0.85011 1.00703 1.03471 1.18211 1.19572 1.23045 1.34647 1.38866 1.51962 1.67395 1.86453 1.90199 2.08565 2.2144 2.35176 2.65455 2.83923 3.00601 3.17729 3.32608 3.46166 3.49203 3.60722 3.78389 4.10919 4.35659 4.5226 4.65944 4.83211 
53 0.01678 0.09818 0.16557 0.1733 0.18368 0.31584 0.32475 0.33333 0.36185 0.51267 0.52605 0.5575 0.65248 0.68416 0.81165 0.83115 0.83982 0.99949 1.00928 1.17469 1.18388 1.20188 1.33876 1.35357 1.51297 1.54187 1.66435 1.6782 1.85613 1.86937 2.07538 2.20279 2.22367 2.34471 2.36915 2.64869 2.83043 2.8482 2.99715 3.17081 3.20166 3.31929 3.34714 3.45509 3.46897 3.60071 3.77592 4.10281 4.11837 4.34839 4.51658 4.82419 4.83929 
47 0.01955 0.10301 0.16765 0.17616 0.19347 0.3216 0.33014 0.34717 0.51397 0.53224 0.65318 0.69012 0.81434 0.83219 0.84198 0.99992 1.01163 1.17586 1.18688 1.21402 1.34018 1.36265 1.51503 1.66571 1.68487 1.85717 1.87364 2.07884 2.20545 2.23521 2.34568 2.65051 2.83229 2.85568 2.99954 3.17228 3.32041 3.45628 3.4782 3.6018 3.77832 4.1036 4.34966 4.51737 4.65833 4.82561 4.8531 
51 0.01703 0.10137 0.16842 0.17654 0.19188 0.32293 0.33119 0.3465 0.51408 0.52804 0.65095 0.66366 0.81054 0.83208 0.84126 1.00118 1.01277 1.17599 1.18566 1.20595 1.33999 1.35477 1.51277 1.53217 1.66682 1.68395 1.85807 1.87329 2.07731 2.20476 2.22623 2.34609 2.64831 2.83225 2.85096 2.99848 3.04823 3.17186 3.19 3.32068 3.4562 3.47097 3.60143 3.77666 4.10403 4.12151 4.35042 4.51617 4.65193 4.82594 4.84355 
36 0.02024 0.11155 0.17206 0.18338 0.32546 0.33683 0.5179 0.54309 0.65788 0.81852 0.83591 0.8505 1.00369 1.02563 1.18069 1.19948 1.34475 1.52125 1.67004 1.86102 1.89109 2.08668 2.21079 2.34973 2.65595 2.83722 3.0057 3.17603 3.32475 3.45962 3.6074 3.7895 4.10725 4.35466 4.52515 4.8305 
49 0.01257 0.09949 0.17023 0.17796 0.19159 0.32503 0.33287 0.34573 0.5169 0.53249 0.65587 0.67834 0.80462 0.83272 0.84153 0.86196 1.00306 1.01373 1.17898 1.18878 1.21079 1.34313 1.36192 1.51675 1.53953 1.66856 1.68432 1.86051 1.87615 2.08167 2.20741 2.2283 2.34843 2.6517 2.83526 2.85565 3.00276 3.1746 3.32328 3.45899 3.47537 3.60441 3.7808 4.10642 4.35235 4.51947 4.65494 4.82808 4.84502 
47 0.0127 0.09921 0.16518 0.1736 0.18955 0.31916 0.32722 0.34028 0.51128 0.52732 0.65077 0.80495 0.82894 0.83827 0.99769 1.00903 1.1732 1.18364 1.20783 1.3377 1.35802 1.51127 1.53957 1.66293 1.68021 1.85484 1.87069 2.07548 2.20207 2.22884 2.34343 2.64795 2.82967 2.85122 2.99633 3.16968 3.31813 3.45385 3.47173 3.59945 3.77645 4.10152 4.34711 4.51621 4.65953 4.82314 4.84661 
35 0.0103 0.10449 0.16282 0.17483 0.31585 0.32791 0.50779 0.53841 0.64929 0.81392 0.82894 0.84919 0.9947 1.01963 1.17034 1.19068 1.33471 1.51529 1.66049 1.8515 2.07599 2.20013 2.34015 2.64723 2.82709 2.99345 3.16688 3.31481 3.45117 3.59851 3.77918 4.09827 4.34428 4.52394 4.82 
44 0.01484 0.10666 0.17009 0.1791 0.20083 0.32423 0.33369 0.37378 0.51598 0.5352 0.65569 0.81725 0.83448 0.8455 1.00266 1.01864 1.17805 1.18997 1.21958 1.34258 1.3695 1.51695 1.66883 1.69633 1.85959 1.87976 2.08119 2.20876 2.34763 2.65206 2.83464 2.86102 3.00187 3.17385 3.32264 3.45828 3.49054 3.60438 3.78025 4.1056 4.35169 4.52024 4.82741 4.85547 
39 0.00853 0.10493 0.16729 0.17705 0.2066 0.32112 0.33134 0.51314 0.53628 0.65317 0.81576 0.83232 0.84573 0.99959 1.01733 1.17507 1.18849 1.22376 1.33968 1.515 1.66511 1.69127 1.85654 1.88228 2.07924 2.20546 2.34502 2.65003 2.83208 2.99924 3.17181 3.31986 3.45555 3.60175 3.78005 4.10298 4.34895 4.51919 4.82507 
32 0.02056 0.12367 0.1739 0.194 0.32642 0.34193 0.51921 0.55685 0.66114 0.8301 0.8431 1.00483 1.18111 1.20637 1.34626 1.53374 1.67268 1.86298 2.09179 2.21411 2.35062 2.66564 2.83991 3.01275 3.17941 3.3259 3.46164 3.6172 4.10831 4.35566 4.53165 4.83259 
35 0.01106 0.10471 0.16753 0.17855 0.32097 0.332 0.51361 0.54037 0.65391 0.80931 0.83016 0.84144 0.99936 1.02522 1.17576 1.19282 1.34077 1.51911 1.66595 1.85675 2.08127 2.20716 2.34491 2.65103 2.83296 3.00086 3.17207 3.32025 3.45609 3.60206 3.78309 4.10308 4.34985 4.51991 4.82564 
34 0.01469 0.10267 0.16351 0.17421 0.31683 0.32835 0.50944 0.54026 0.6497 0.80788 0.82711 0.8394 0.99539 1.17151 1.18819 1.33586 1.51329 1.66128 1.852 2.07492 2.20118 2.34057 2.64759 2.82819 2.99573 3.16757 3.31573 3.45198 3.59755 3.77862 4.0985 4.34444 4.51611 4.82047 
42 0.01292 0.1047 0.16774 0.17747 0.20951 0.32168 0.33173 0.51295 0.53248 0.65217 0.81221 0.83113 0.84228 1.0 1.01887 1.17489 1.18682 1.21622 1.33933 1.36485 1.51359 1.66658 1.85746 1.88869 2.0779 2.20493 2.23938 2.34515 2.64761 2.83216 2.99795 3.17067 3.31946 3.455 3.4794 3.60082 3.77825 4.10263 4.34933 4.51632 4.65271 4.82492 
36 0.02108 0.11465 0.16978 0.18189 0.32273 0.33424 0.5146 0.53889 0.6553 0.8233 0.83689 0.88258 1.00149 1.02496 1.17676 1.19227 1.34118 1.51652 1.66745 1.85872 1.89547 2.08172 2.20732 2.34735 2.65243 2.83415 3.00103 3.17338 3.32155 3.45753 3.6033 3.78262 4.10477 4.35191 4.52253 4.82696 
42 0.00719 0.09562 0.1674 0.17599 0.19243 0.32185 0.33013 0.34463 0.51496 0.53626 0.65682 0.80877 0.83157 0.84101 1.00019 1.01146 1.17655 1.1878 1.21523 1.34064 1.36348 1.52097 1.66546 1.68278 1.85742 1.87394 2.08414 2.2067 2.34617 2.6539 2.83302 2.85823 3.00068 3.17378 3.32132 3.45774 3.6041 3.79196 4.10485 4.35039 4.52296 4.82645 
40 0.01019 0.1031 0.17169 0.18117 0.20908 0.32592 0.33598 0.51779 0.53902 0.65835 0.81277 0.83413 0.84437 1.00383 1.02038 1.17982 1.19303 1.22481 1.34446 1.5215 1.67058 1.86158 1.8888 2.08668 2.21128 2.34945 2.65375 2.8368 3.0062 3.17569 3.32395 3.45942 3.48879 3.60702 3.78818 4.10732 4.35383 4.52349 4.6704 4.82939 
45 0.01937 0.11008 0.17277 0.18178 0.20314 0.32631 0.3352 0.35594 0.51843 0.53624 0.65859 0.82086 0.83752 0.84899 1.00469 1.01764 1.18012 1.19114 1.21814 1.34453 1.36642 1.51952 1.67 1.68802 1.86165 1.87841 2.08478 2.20909 2.23536 2.35017 2.65507 2.83684 2.86039 3.00408 3.17644 3.32524 3.46076 3.48423 3.60678 3.78436 4.10861 4.35419 4.52374 4.83012 4.85594 
46 0.01347 0.10375 0.1712 0.17976 0.19824 0.32589 0.33508 0.36781 0.51725 0.53467 0.65721 0.81291 0.83436 0.84399 1.00385 1.01777 1.17963 1.19101 1.2186 1.34342 1.36506 1.51856 1.66936 1.68834 1.86109 1.87934 2.08402 2.20865 2.23828 2.34925 2.65276 2.836 2.85957 3.00303 3.17568 3.32367 3.45956 3.48435 3.60548 3.78482 4.1069 4.3531 4.52156 4.66759 4.8288 4.85368 
34 0.00716 0.10857 0.17321 0.189 0.3265 0.34062 0.52038 0.56932 0.65994 0.82345 0.83785 0.86156 1.00485 1.18197 1.20761 1.34793 1.52366 1.67286 1.86408 2.09276 2.22099 2.35324 2.65659 2.84284 3.01218 3.17753 3.32704 3.4621 3.61375 3.78977 4.1085 4.36101 4.52724 4.83345 
39 0.02067 0.10506 0.1668 0.1765 0.20691 0.32058 0.331 0.51249 0.53683 0.65324 0.81198 0.83062 0.8419 0.99873 1.01658 1.17511 1.18945 1.22769 1.33962 1.51603 1.66448 1.69103 1.85604 1.88549 2.08094 2.20611 2.34456 2.64987 2.83147 3.00005 3.17129 3.31968 3.45501 3.602 3.78173 4.10217 4.3481 4.51927 4.82429 
43 0.01835 0.10324 0.16338 0.1732 0.2033 0.31691 0.32669 0.50814 0.52635 0.64697 0.81176 0.82853 0.84166 0.99541 1.01047 1.17013 1.18165 1.21049 1.33463 1.35771 1.50764 1.66057 1.68529 1.85231 1.87429 2.07167 2.19955 2.23752 2.34059 2.64358 2.82699 2.8569 2.99329 3.16665 3.31521 3.45076 3.59623 3.77143 4.09854 4.34448 4.5113 4.6628 4.82032 
41 0.01079 0.10497 0.16911 0.17837 0.20244 0.32266 0.33195 0.36205 0.51471 0.53471 0.65585 0.81748 0.83386 0.84554 1.00113 1.01545 1.17706 1.18962 1.22132 1.34132 1.3713 1.5187 1.66691 1.68875 1.8581 1.87714 2.08319 2.20809 2.34689 2.65229 2.83342 3.00171 3.17341 3.3214 3.45727 3.60468 3.78386 4.10524 4.35047 4.52141 4.8265 
43 0.02049 0.10337 0.16513 0.17449 0.19947 0.31916 0.32902 0.51044 0.52936 0.64946 0.80905 0.82893 0.83961 0.9973 1.01436 1.17274 1.18465 1.21406 1.33705 1.36231 1.51174 1.66333 1.69323 1.85447 1.87806 2.07546 2.20221 2.23961 2.34267 2.64667 2.82951 2.99577 3.16874 3.31735 3.45295 3.48161 3.5984 3.77541 4.1005 4.34646 4.51508 4.66547 4.82256 
42 0.01033 0.10177 0.16935 0.17813 0.19833 0.32412 0.33357 0.51547 0.53447 0.65539 0.8077 0.83188 0.84158 1.00228 1.01811 1.17725 1.18857 1.21586 1.34136 1.36399 1.51844 1.66789 1.69071 1.85925 1.87877 2.08234 2.20727 2.24058 2.34687 2.65278 2.83421 3.00101 3.17366 3.32199 3.45739 3.4822 3.604 3.78366 4.10523 4.35105 4.5197 4.82721 
47 0.01256 0.09756 0.16388 0.17225 0.18832 0.31819 0.32706 0.34811 0.51034 0.52917 0.64955 0.681 0.80784 0.82809 0.83741 0.99675 1.00996 1.1727 1.18404 1.21207 1.33667 1.36095 1.51104 1.66211 1.68107 1.85371 1.87151 2.0741 2.20129 2.23156 2.34222 2.64531 2.82885 2.85465 2.99508 3.16849 3.31689 3.45272 3.47948 3.59809 3.77383 4.10004 4.34584 4.51326 4.65243 4.82186 4.84855 
49 0.01047 0.10132 0.16934 0.17787 0.19443 0.32314 0.33114 0.34391 0.51518 0.53008 0.65404 0.67387 0.81784 0.83473 0.84488 1.00188 1.01308 1.17686 1.18676 1.20804 1.34138 1.35892 1.51434 1.5358 1.66702 1.6832 1.85933 1.87555 2.07946 2.20531 2.22599 2.34759 2.64994 2.8334 2.85299 2.99964 3.17325 3.19634 3.322 3.45752 3.47297 3.60334 3.77832 4.10547 4.3513 4.51788 4.6549 4.827 4.84513 
46 0.0131 0.09494 0.15905 0.16793 0.1868 0.31269 0.3212 0.33717 0.50483 0.5243 0.64395 0.68218 0.80577 0.8241 0.83375 0.99163 1.00511 1.16702 1.1781 1.20554 1.33101 1.35557 1.50562 1.65661 1.67846 1.8482 1.86941 2.06771 2.19498 2.22651 2.33705 2.64127 2.82285 2.85475 2.98918 3.16356 3.3117 3.44761 3.47945 3.59345 3.76891 4.09514 4.34036 4.50907 4.65017 4.81639 
46 0.00675 0.08885 0.15883 0.17119 0.1812 0.32207 0.33086 0.35877 0.51409 0.53181 0.65303 0.68871 0.80023 0.82901 0.8378 0.85732 1.00026 1.01392 1.17585 1.18592 1.20934 1.34013 1.3609 1.51574 1.66728 1.85743 1.87634 2.07977 2.20564 2.23162 2.34529 2.64922 2.83248 2.85408 2.99971 3.17141 3.32022 3.45565 3.4729 3.60113 3.77879 4.10319 4.34935 4.51654 4.65893 4.82573 
43 0.01538 0.09557 0.16183 0.17062 0.18826 0.31619 0.3249 0.34371 0.50873 0.53119 0.6495 0.79909 0.82523 0.83434 0.86841 0.99472 1.00708 1.17072 1.18204 1.21003 1.33519 1.51225 1.6601 1.68146 1.85155 1.86926 2.07344 2.19991 2.23104 2.34036 2.64588 2.82708 2.99403 3.16745 3.31526 3.45135 3.59732 3.77474 4.09844 4.34365 4.51368 4.66861 4.81997 
38 0.01371 0.10194 0.16441 0.17461 0.22278 0.31815 0.32847 0.50997 0.53679 0.6504 0.80887 0.82797 0.83897 0.9962 1.01699 1.17292 1.18937 1.3367 1.51363 1.66219 1.69734 1.85314 1.88618 2.07781 2.20379 2.3417 2.64786 2.82897 2.9957 3.16872 3.3168 3.45303 3.5992 3.77873 4.09964 4.34531 4.51814 4.82132 
46 0.0202 0.10985 0.17269 0.18175 0.20395 0.32667 0.33596 0.36743 0.51782 0.5342 0.65738 0.69244 0.82522 0.83878 0.85289 1.00493 1.01895 1.18025 1.19173 1.2208 1.34412 1.36489 1.51919 1.67014 1.68916 1.8623 1.88249 2.0839 2.20927 2.23951 2.35011 2.65408 2.83642 2.85884 3.00292 3.17651 3.32483 3.46043 3.48483 3.60648 3.78227 4.10806 4.35419 4.52221 4.66392 4.83011 
46 0.01276 0.099 0.16606 0.17443 0.19039 0.3203 0.32818 0.34073 0.51242 0.52949 0.65177 0.69539 0.80898 0.83012 0.83933 0.99869 1.00941 1.17408 1.18427 1.20758 1.33848 1.35934 1.51289 1.66352 1.6786 1.85572 1.87139 2.0765 2.20192 2.2233 2.34419 2.64863 2.83005 2.85029 2.99651 3.17059 3.31888 3.45449 3.47223 3.60009 3.77647 4.10235 4.34779 4.51696 4.82389 4.84654 
34 0.01704 0.10832 0.17005 0.18147 0.32393 0.33635 0.51577 0.54075 0.65621 0.81436 0.83298 0.84593 1.00257 1.17828 1.1959 1.34281 1.51919 1.66831 1.8596 2.08275 2.20896 2.34756 2.65213 2.83509 3.00385 3.17388 3.32234 3.45766 3.60512 3.78416 4.10454 4.35164 4.52176 4.82724 
47 0.00648 0.09584 0.164 0.17261 0.18991 0.3184 0.32688 0.34347 0.50993 0.52562 0.64896 0.69236 0.80888 0.82841 0.83782 0.99684 1.00842 1.17208 1.18251 1.20712 1.3363 1.35661 1.50969 1.6619 1.67952 1.85353 1.87027 2.07364 2.20035 2.22446 2.34202 2.64583 2.82782 2.84894 2.99432 3.16801 3.31661 3.45204 3.46976 3.59766 3.77306 4.10002 4.34568 4.51375 4.67234 4.82144 4.84298 
30 0.00798 0.10501 0.16508 0.17931 0.31848 0.33329 0.5117 0.65425 0.80982 0.82852 0.84376 0.99685 1.17353 1.20308 1.33766 1.52334 1.66339 1.85407 2.20426 2.34279 2.65352 2.83091 3.0001 3.17158 3.31813 3.45399 3.60841 4.10042 4.34694 4.82235 
32 0.02806 0.11504 0.1657 0.17995 0.31826 0.33171 0.51018 0.54824 0.65172 0.81947 0.83264 0.99691 1.17305 1.19852 1.33742 1.52115 1.66317 1.85355 2.07686 2.20467 2.34209 2.65626 2.82951 2.99843 3.16963 3.31719 3.45359 3.60894 3.78814 4.10046 4.34703 4.82191 

57
