# Supplementary material for: Deciphering the Contribution of Oriens-Lacunosum/Moleculare (OLM) Cells to Intrinsic θ Rhythms Using Biophysical Local Field Potential (LFP) Models
Source: eNeuro. 2018 Sep 4;5(4):ENEURO.0146-18.2018. doi: 10.1523/ENEURO.0146-18.2018 (PMC6140113; doi:10.1523/ENEURO.0146-18.2018)
Supplement: Supplementary file 2 — Supplementary Code. Download supplement 2, GZ file [file sup_enu-eN-NWR-0146-18-s02.gz › LFP_microcircuit-master/BC-380-gi-0-gi_SD-0-PV12913020-dSD6.6ms-gnSD0.21-gpv-3.0-gsb2.0-csb0.21-gbs2.25-cbs0.1344-spiketimes.txt]

16225

341


78 0.14389 0.14822 0.15171 0.30009 0.30384 0.30792 0.48661 0.49147 0.49475 0.6193 0.62419 0.62848 0.80939 0.81324 0.81651 0.98174 0.98535 0.99159 1.14629 1.15071 1.15762 1.31109 1.31642 1.32126 1.47922 1.48408 1.48772 1.64053 1.648 1.83647 1.83938 1.84411 2.04973 2.0529 2.1751 2.18142 2.32134 2.32463 2.32951 2.45807 2.46469 2.46855 2.61389 2.61865 2.62193 2.80491 2.80951 2.81288 2.96871 2.97412 2.97828 3.14149 3.14489 3.14923 3.2907 3.29542 3.3001 3.42353 3.42948 3.43576 3.57057 3.57518 3.58007 3.74519 3.74927 3.75262 4.07864 4.08161 4.32763 4.33013 4.48185 4.48559 4.4891 4.60601 4.61306 4.80077 4.80396 4.80698 
86 0.14442 0.14831 0.15178 0.30051 0.30426 0.30815 0.48729 0.49137 0.49447 0.49922 0.61885 0.62343 0.62726 0.80976 0.81348 0.81691 0.81973 0.98256 0.98539 0.99043 1.14662 1.15072 1.15702 1.31154 1.31528 1.32011 1.47958 1.48377 1.4877 1.64081 1.64837 1.65226 1.83726 1.83982 1.84379 2.0505 2.0531 2.05661 2.17567 2.18131 2.32215 2.32506 2.32883 2.45744 2.46424 2.46834 2.61409 2.61874 2.62225 2.80574 2.80987 2.81314 2.96924 2.97348 2.97733 3.14208 3.14529 3.14938 3.15401 3.29121 3.29479 3.30013 3.42394 3.4304 3.43442 3.5713 3.57526 3.57891 3.74602 3.74908 3.75284 4.07947 4.08211 4.08583 4.3283 4.33055 4.33385 4.48241 4.48557 4.48978 4.60644 4.61291 4.61918 4.8017 4.80459 4.80723 
31 0.16797 0.32463 0.33038 0.51185 0.64409 0.83443 1.00539 1.1728 1.33668 1.50391 1.66712 1.85869 2.07069 2.20168 2.34248 2.34844 2.48504 2.63838 2.82909 2.99318 3.16683 3.31852 3.45242 3.59341 3.59952 3.77107 4.09912 4.34708 4.50694 4.63365 4.82311 
0 
66 0.1654 0.17004 0.32161 0.32568 0.3348 0.50975 0.51364 0.52825 0.64123 0.64706 0.83118 0.83546 0.84982 1.00114 1.00692 1.02098 1.16792 1.17549 1.33224 1.33873 1.5025 1.50772 1.66583 1.67112 1.85613 1.86088 1.86796 2.06993 2.07611 2.09824 2.19649 2.2064 2.34171 2.3464 2.35394 2.4838 2.49052 2.6363 2.64126 2.82753 2.83209 2.84339 2.9916 2.99681 3.16197 3.16682 3.17275 3.31206 3.3176 3.44832 3.45309 3.59265 3.59825 3.76789 3.7714 4.09915 4.10596 4.34632 4.35175 4.50164 4.50695 4.6279 4.63613 4.82152 4.82558 4.8353 
0 
19 0.32648 0.5142 0.83332 1.00683 1.34192 1.67345 1.86265 2.34886 2.63934 2.83384 2.99771 3.17088 3.31779 3.4541 3.59681 3.77023 4.34972 4.50688 4.82486 
80 0.15409 0.15802 0.1636 0.31088 0.31456 0.31836 0.49646 0.50077 0.50446 0.6296 0.63353 0.63777 0.81944 0.82321 0.82674 0.99137 0.99576 1.00018 1.15702 1.16172 1.16733 1.32075 1.32598 1.33053 1.48915 1.49381 1.49903 1.64988 1.65672 1.66067 1.84609 1.84984 1.85394 2.05935 2.06265 2.1842 2.19007 2.33144 2.33492 2.33992 2.4693 2.47435 2.47918 2.62513 2.62877 2.63258 2.81466 2.81891 2.82236 2.97843 2.98357 2.98914 3.15159 3.15541 3.1587 3.30065 3.30526 3.30972 3.43556 3.43943 3.44398 3.58062 3.58469 3.58964 3.75454 3.75886 3.76191 4.08838 4.09163 4.33708 4.33976 4.49176 4.49619 4.49976 4.61507 4.62274 4.62686 4.81074 4.8135 4.81783 
0 
52 0.15906 0.1638 0.31511 0.31952 0.50272 0.50773 0.63594 0.64017 0.82564 0.83026 0.99495 1.00002 1.16343 1.32748 1.33258 1.49522 1.4998 1.65953 1.66417 1.84852 1.85469 2.06196 2.06771 2.19247 2.33497 2.33989 2.47716 2.48267 2.63006 2.63411 2.82133 2.82545 2.98533 2.99053 3.1577 3.16232 3.30649 3.31169 3.44146 3.44603 3.58603 3.5911 3.75989 3.76345 4.09052 4.09639 4.33929 4.49815 4.50303 4.62535 4.81469 4.81948 
89 0.14468 0.14932 0.15256 0.30114 0.30485 0.30859 0.31279 0.48764 0.49267 0.49567 0.62029 0.62506 0.62889 0.81009 0.81398 0.81733 0.8222 0.98275 0.9864 0.99097 1.14716 1.15155 1.15687 1.312 1.31762 1.32128 1.48017 1.48526 1.48852 1.64104 1.64892 1.65293 1.83747 1.84031 1.84456 2.05074 2.05398 2.05908 2.17602 2.18244 2.18988 2.32238 2.32563 2.33002 2.45831 2.46512 2.46887 2.61452 2.61952 2.62255 2.80585 2.81066 2.81367 2.81907 2.96968 2.97536 2.97885 3.14264 3.14596 3.14997 3.15419 3.29173 3.29662 3.30047 3.424 3.4303 3.43469 3.57159 3.57635 3.58045 3.74617 3.75053 3.75346 4.07965 4.08258 4.08778 4.32862 4.33104 4.33678 4.4829 4.48679 4.48994 4.60691 4.61429 4.6189 4.80176 4.80491 4.80773 4.81194 
51 0.17698 0.18211 0.33217 0.33635 0.51945 0.52394 0.65274 0.65708 0.84204 0.84662 1.01212 1.01751 1.1825 1.34517 1.35054 1.51305 1.53189 1.67592 1.68373 1.86585 1.87103 2.07914 2.08655 2.20956 2.35177 2.35698 2.4944 2.50494 2.64713 2.83796 2.84353 3.00193 3.01052 3.17471 3.17873 3.32644 3.33785 3.45972 3.46605 3.60365 3.60978 3.77787 3.78378 4.10821 4.11448 4.35613 4.36356 4.51478 4.64408 4.831 4.83574 
0 
130 0.14186 0.14515 0.14787 0.15021 0.15439 0.29798 0.30156 0.30411 0.30654 0.30962 0.48482 0.48828 0.49092 0.49306 0.49604 0.6158 0.61968 0.62287 0.62549 0.62846 0.80725 0.81061 0.81344 0.81556 0.81906 0.98006 0.98241 0.98543 0.98817 1.14408 1.14795 1.15125 1.15486 1.15907 1.30905 1.31229 1.31595 1.31867 1.32229 1.47708 1.48076 1.48372 1.48609 1.48987 1.63825 1.64433 1.64751 1.65063 1.65571 1.83478 1.83701 1.83956 1.84203 1.84628 2.04802 2.05024 2.05275 2.05569 2.17317 2.1772 2.18069 2.18721 2.31967 2.3223 2.3248 2.32753 2.45482 2.46069 2.46406 2.46673 2.47051 2.61158 2.61595 2.61858 2.6208 2.80327 2.80687 2.80933 2.81149 2.81505 2.96674 2.97034 2.9736 2.97588 3.13956 3.14239 3.14482 3.1474 3.15011 3.28861 3.29176 3.29493 3.29794 3.30088 3.42145 3.42711 3.42951 3.43292 3.43622 3.5688 3.57232 3.57486 3.57786 3.74351 3.74588 3.74872 3.75095 3.75371 4.07699 4.07928 4.08168 4.08449 4.32579 4.32785 4.33002 4.33322 4.47991 4.48273 4.48597 4.48803 4.49213 4.60393 4.60855 4.61208 4.6158 4.79924 4.80183 4.80389 4.80605 4.80962 
0 
60 0.15517 0.15956 0.16503 0.31265 0.31836 0.49905 0.50276 0.50794 0.6318 0.63721 0.82092 0.82554 0.83142 0.99286 0.99895 1.15892 1.16731 1.32405 1.33092 1.49186 1.49652 1.65408 1.65898 1.66556 1.84756 1.85406 2.06055 2.06887 2.18681 2.19719 2.33291 2.33879 2.4718 2.47699 2.62692 2.63111 2.81756 2.82185 2.82701 2.98023 2.98519 3.15365 3.15911 3.30337 3.30996 3.43809 3.44445 3.58305 3.58851 3.75709 3.76222 4.0897 4.33852 4.34611 4.4937 4.49905 4.61806 4.62494 4.81249 4.81666 
66 0.16639 0.1698 0.32212 0.32576 0.33139 0.50991 0.51339 0.64247 0.64706 0.83107 0.8347 0.84097 1.00079 1.00586 1.0125 1.16737 1.17343 1.17889 1.33502 1.33918 1.50264 1.50622 1.66553 1.67032 1.67594 1.85638 1.86057 1.86847 2.06899 2.07312 2.19744 2.20616 2.34193 2.34653 2.35235 2.48393 2.48837 2.63676 2.64006 2.82745 2.83127 2.8357 2.99252 2.99763 3.16241 3.16687 3.17165 3.31424 3.31789 3.44864 3.45315 3.59313 3.59865 3.76643 3.76999 4.09801 4.1022 4.34636 4.35169 4.50358 4.50688 4.62992 4.63514 4.82096 4.82399 4.82841 
36 0.14951 0.15512 0.30628 0.49298 0.49927 0.62576 0.81453 0.82031 0.98638 1.15255 1.31654 1.48571 1.65254 1.8411 2.05437 2.18186 2.32655 2.46928 2.62126 2.81131 2.81748 2.97534 3.14687 3.15331 3.29641 3.43375 3.57704 3.74989 3.75572 4.08344 4.33209 4.48709 4.49339 4.61488 4.80592 4.81104 
1 4.82729 
3 0.8289 2.82943 4.8231 
0 
15 0.32603 0.51299 0.64756 0.83532 1.50622 1.86261 2.63892 2.83321 2.99591 3.16833 3.59774 3.76945 4.34889 4.50791 4.82451 
26 0.15889 0.31775 0.50282 0.63601 0.82341 0.99956 1.16336 1.32865 1.49639 1.66024 1.85356 2.06495 2.33908 2.47801 2.63121 2.8216 2.98605 3.15945 3.30767 3.44375 3.5888 3.76217 4.34178 4.49888 4.62916 4.81506 
71 0.15428 0.15873 0.16461 0.31122 0.31536 0.31944 0.4982 0.50144 0.50493 0.63115 0.63539 0.81895 0.82323 0.82584 0.99128 0.99641 1.15749 1.16353 1.1681 1.32119 1.32659 1.33049 1.49064 1.49465 1.49961 1.6544 1.65875 1.66585 1.84589 1.85114 1.855 2.05926 2.06356 2.18519 2.19066 2.33142 2.33556 2.47185 2.47605 2.48167 2.62601 2.6295 2.81623 2.81996 2.82463 2.9804 2.98408 3.15191 3.15653 3.16076 3.30127 3.30667 3.30991 3.43698 3.44195 3.58212 3.58611 3.75475 3.75921 3.76256 4.0883 4.09288 4.33693 4.34166 4.49195 4.49655 4.61532 4.62321 4.6301 4.8108 4.81399 
7 0.17486 0.52036 0.65349 1.51421 2.64568 3.77681 4.513 
33 0.16824 0.32401 0.51098 0.6448 0.83319 0.84069 1.00389 1.17282 1.33682 1.5039 1.66732 1.85684 1.86245 2.07227 2.20064 2.34387 2.48518 2.63883 2.82886 2.83637 2.99334 3.16598 3.31682 3.45048 3.59439 3.76819 3.77641 4.09938 4.34745 4.50587 4.63411 4.82309 4.83014 
35 0.15883 0.31306 0.31886 0.50094 0.63337 0.64039 0.82495 0.99277 0.99962 1.15896 1.16829 1.32766 1.4953 1.65902 1.84741 1.85482 2.06134 2.19134 2.33278 2.47663 2.62831 2.81973 2.98456 3.15369 3.15923 3.30743 3.4386 3.58524 3.75956 4.08988 4.33799 4.49693 4.62466 4.81254 4.81859 
57 0.15011 0.15476 0.30677 0.31126 0.493 0.49806 0.6257 0.63075 0.81611 0.82052 0.98802 0.99527 1.15329 1.16286 1.31767 1.32548 1.48577 1.49167 1.64648 1.65475 1.84287 1.84767 2.05607 2.05991 2.18143 2.18941 2.3278 2.33179 2.46584 2.47252 2.62152 2.62624 2.81113 2.81638 2.97519 2.9816 3.14814 3.15289 3.29698 3.30486 3.42972 3.43576 3.44249 3.57691 3.58187 3.75132 3.75666 4.08504 4.08858 4.33393 4.33704 4.4884 4.49433 4.61237 4.62175 4.80707 4.81046 
98 0.15397 0.1579 0.16103 0.16539 0.31066 0.31363 0.31721 0.32053 0.49691 0.50139 0.5045 0.50822 0.62954 0.63349 0.63706 0.82006 0.8236 0.82642 0.8304 0.99186 0.99606 0.99919 1.15691 1.16082 1.16541 1.16955 1.3214 1.32628 1.3297 1.4896 1.49406 1.49719 1.50121 1.64967 1.65641 1.65964 1.66382 1.8467 1.84977 1.85373 2.05997 2.06347 2.06843 2.18496 2.19016 2.19521 2.33178 2.33484 2.33832 2.46728 2.47309 2.47675 2.48113 2.62462 2.6285 2.63121 2.81495 2.81913 2.8221 2.82639 2.97901 2.98402 2.98675 3.15205 3.15521 3.15847 3.16229 3.30085 3.30507 3.30882 3.31294 3.43261 3.43861 3.44308 3.44774 3.58077 3.58484 3.58824 3.75521 3.7591 3.76202 4.08898 4.09226 4.09706 4.33798 4.34109 4.34597 4.49241 4.49674 4.49956 4.61549 4.62192 4.62554 4.63224 4.81117 4.81411 4.81726 4.8208 
25 0.17147 0.32535 0.51079 0.64442 0.83436 1.002 1.17506 1.50612 1.67138 1.86125 2.06983 2.20045 2.34195 2.48423 2.82897 2.99129 3.16695 3.31931 3.45385 3.5974 3.77012 4.09953 4.34611 4.50941 4.82398 
59 0.16594 0.17052 0.32405 0.32865 0.51088 0.51484 0.64314 0.64803 0.83202 0.83561 1.00221 1.00698 1.17017 1.17663 1.33707 1.50321 1.50738 1.66726 1.67695 1.8576 1.86255 1.88292 2.07018 2.07587 2.19696 2.20288 2.34292 2.34779 2.36212 2.48414 2.48801 2.63717 2.64117 2.82859 2.83234 2.83777 2.99155 2.99532 3.16414 3.16836 3.31353 3.31884 3.44987 3.45395 3.59338 3.59771 3.76768 3.77194 4.0995 4.10458 4.34764 4.35518 4.50376 4.50816 4.63076 4.63593 4.8225 4.82606 4.83506 
39 0.16125 0.16803 0.31822 0.50507 0.51105 0.6381 0.82451 0.82879 0.9965 1.00354 1.16306 1.17193 1.33025 1.49903 1.66119 1.66849 1.85116 1.85719 2.06475 2.19463 2.33682 2.34296 2.47981 2.63333 2.82379 2.83056 2.98719 3.16019 3.31005 3.44559 3.58788 3.59958 3.76336 4.09357 4.3421 4.50056 4.62684 4.8173 4.82267 
90 0.17764 0.18065 0.18488 0.3337 0.33712 0.3403 0.5213 0.52395 0.52712 0.53457 0.65374 0.65731 0.66157 0.84276 0.84604 0.84956 1.01356 1.0177 1.02159 1.18121 1.18528 1.18939 1.34627 1.34941 1.35324 1.51443 1.51754 1.52178 1.67774 1.68094 1.68556 1.86812 1.87187 1.87516 1.88233 2.08092 2.08424 2.08889 2.2096 2.21362 2.22125 2.35336 2.35684 2.36094 2.36797 2.4955 2.49886 2.50427 2.648 2.65113 2.65579 2.83867 2.84177 2.84563 2.85134 3.00331 3.00622 3.01078 3.17494 3.17846 3.18136 3.18745 3.32487 3.32863 3.33191 3.45988 3.46371 3.46757 3.6044 3.60769 3.61204 3.77879 3.7818 3.78488 3.79455 4.10985 4.11303 4.11747 4.35852 4.36139 4.36577 4.51579 4.51884 4.52288 4.64347 4.64831 4.8326 4.83539 4.8385 4.8429 
77 0.15297 0.15724 0.16318 0.30892 0.31228 0.31685 0.49546 0.50014 0.5043 0.62775 0.63258 0.63693 0.81861 0.82298 0.82604 0.9904 0.9948 1.15531 1.1604 1.16728 1.32012 1.3253 1.33217 1.48815 1.49299 1.49897 1.64901 1.65617 1.65992 1.84521 1.84918 1.8543 2.05845 2.06223 2.18397 2.18979 2.33024 2.3337 2.34017 2.46604 2.4725 2.4761 2.62211 2.62685 2.63008 2.81374 2.81819 2.82299 2.97756 2.98283 3.15046 3.15406 3.15794 3.29947 3.3043 3.30897 3.43202 3.43768 3.44207 3.57933 3.58379 3.58996 3.75379 3.75836 3.76323 4.0874 4.09115 4.33629 4.34011 4.49075 4.49552 4.61459 4.62114 4.62926 4.80959 4.81292 4.81785 
54 0.15421 0.15849 0.31043 0.31579 0.49779 0.50231 0.63052 0.63596 0.81785 0.82246 0.82766 0.99077 0.99785 1.15713 1.16804 1.3216 1.32768 1.49018 1.49483 1.65537 1.66326 1.84532 1.85109 2.05875 2.06621 2.18731 2.3307 2.33649 2.47195 2.4778 2.62586 2.62997 2.81559 2.81999 2.9799 2.98483 3.15121 3.15685 3.30091 3.30734 3.43645 3.44317 3.58123 3.58673 3.75437 3.7594 4.08768 4.33634 4.49153 4.49636 4.61854 4.62575 4.81032 4.81453 
32 0.15461 0.30999 0.49738 0.63041 0.82014 0.98973 1.15714 1.32188 1.49019 1.65493 1.84416 2.05745 2.18763 2.32982 2.47266 2.62537 2.81527 2.9797 3.15062 3.15858 3.30083 3.43625 3.58093 3.75321 3.759 4.08656 4.33505 4.49082 4.49722 4.62188 4.80926 4.81507 
30 0.16447 0.3203 0.50927 0.64095 0.82819 0.83368 0.99991 1.16758 1.33351 1.50041 1.66449 1.85466 1.86267 2.06745 2.19702 2.3407 2.48183 2.63532 2.82598 2.99048 3.16144 3.31208 3.44727 3.59126 3.76477 4.09655 4.34542 4.50132 4.63064 4.82017 
82 0.14527 0.14956 0.15324 0.30147 0.3051 0.30907 0.48806 0.49272 0.49618 0.62067 0.62509 0.6293 0.81081 0.81468 0.81822 0.82401 0.9832 0.987 0.99172 1.14767 1.15176 1.15744 1.31255 1.31756 1.32175 1.48066 1.48521 1.48897 1.64189 1.64848 1.65231 1.83793 1.84096 1.8453 2.05118 2.05455 2.1765 2.18237 2.18972 2.32279 2.32611 2.33056 2.45959 2.46508 2.46951 2.61529 2.61963 2.62306 2.80637 2.81078 2.8143 2.97012 2.97507 2.97883 3.14293 3.14627 3.15041 3.29211 3.29658 3.30096 3.42491 3.43037 3.43519 3.572 3.57644 3.58096 3.74661 3.75077 3.7541 4.08008 4.08315 4.32906 4.33174 4.48332 4.48711 4.49063 4.60742 4.61418 4.61876 4.80223 4.80546 4.80855 
142 0.13728 0.14047 0.14316 0.14537 0.14829 0.29339 0.29682 0.29931 0.30167 0.30394 0.48019 0.48349 0.48623 0.48827 0.49061 0.49474 0.61148 0.61516 0.61814 0.62067 0.62287 0.62744 0.80265 0.80588 0.80866 0.81076 0.8132 0.81653 0.97545 0.97784 0.98072 0.98333 0.98683 1.1395 1.14317 1.14635 1.14934 1.15283 1.30444 1.30756 1.31121 1.31359 1.31647 1.47248 1.47596 1.47894 1.48119 1.48409 1.63368 1.63936 1.64249 1.64491 1.64891 1.83016 1.8324 1.83477 1.83725 1.83979 2.0434 2.04564 2.04801 2.05082 2.16857 2.17232 2.17594 2.17977 2.31504 2.31764 2.32003 2.32266 2.32592 2.45028 2.45568 2.45894 2.46152 2.46417 2.60698 2.61108 2.61374 2.6159 2.61896 2.79864 2.80206 2.80462 2.80667 2.80942 2.81316 2.96213 2.96554 2.96887 2.97093 2.97474 3.13496 3.13776 3.14008 3.14263 3.14466 3.14823 3.28406 3.28714 3.29029 3.29306 3.29548 3.41684 3.42217 3.42454 3.42731 3.42989 3.56419 3.56755 3.57016 3.57284 3.57632 3.7389 3.74133 3.74404 3.74621 3.74819 4.07236 4.07467 4.07693 4.07964 4.32119 4.32324 4.32529 4.32841 4.4753 4.47808 4.48123 4.48325 4.48578 4.59933 4.60339 4.60711 4.61019 4.61491 4.7946 4.79717 4.79917 4.80131 4.80392 4.99802 
35 0.15374 0.15864 0.31045 0.49672 0.5016 0.63003 0.8183 0.82359 0.99066 1.1568 1.32074 1.48956 1.49558 1.65387 1.84536 2.0586 2.18588 2.33078 2.47075 2.47663 2.6251 2.81523 2.97901 2.98462 3.15108 3.30056 3.3094 3.43645 3.58089 3.75404 4.08767 4.33636 4.49136 4.61877 4.81015 
0 
61 0.17512 0.18002 0.33127 0.33557 0.51856 0.52318 0.65114 0.65515 0.84058 0.84535 1.01107 1.01559 1.03157 1.18025 1.18531 1.34357 1.34828 1.51076 1.51527 1.6751 1.68196 1.86561 1.87008 1.87777 2.07732 2.08193 2.20808 2.22395 2.35072 2.35602 2.36359 2.493 2.49839 2.64529 2.65026 2.83756 2.84248 3.00013 3.00516 3.17279 3.17633 3.18397 3.32402 3.32859 3.45744 3.46201 3.60181 3.60731 3.77587 3.78059 4.10613 4.11106 4.35485 4.36054 4.513 4.5174 4.64211 4.65571 4.83004 4.83425 4.84185 
90 0.17659 0.17976 0.18383 0.33243 0.33583 0.33924 0.34732 0.52058 0.52392 0.5275 0.65293 0.65665 0.66105 0.84273 0.84542 0.8494 1.01215 1.0165 1.02062 1.03123 1.17969 1.1847 1.18817 1.34482 1.34849 1.3523 1.51376 1.51715 1.52155 1.67702 1.68113 1.68632 1.86661 1.87068 1.87445 1.88098 2.07968 2.08343 2.08877 2.20887 2.21366 2.22031 2.3517 2.35604 2.36059 2.36669 2.49593 2.50018 2.50589 2.648 2.65072 2.65609 2.83917 2.84237 2.84614 3.00307 3.00636 3.01075 3.17341 3.17731 3.18073 3.18687 3.32467 3.32812 3.33135 3.45929 3.4631 3.46778 3.60386 3.60822 3.61349 3.77817 3.78118 3.78542 3.79386 4.10921 4.11247 4.11819 4.35746 4.3605 4.36601 4.51464 4.51763 4.52184 4.64281 4.6474 4.83249 4.83526 4.83862 4.84461 
2 1.86109 4.82688 
1 3.77498 
54 0.15861 0.16214 0.3144 0.31842 0.50224 0.50563 0.63429 0.63851 0.82293 0.82694 0.83132 0.99487 1.00032 1.16075 1.16786 1.32576 1.33061 1.49444 1.4983 1.65913 1.6644 1.84932 1.85434 2.06269 2.18936 2.19921 2.33456 2.33996 2.47601 2.4799 2.62957 2.63288 2.82001 2.82334 2.98363 2.98748 3.15526 3.15981 3.30501 3.31007 3.44015 3.44491 3.58573 3.59022 3.75882 3.76291 4.09182 4.34017 4.49592 4.49997 4.62121 4.62727 4.81418 4.81735 
80 0.14496 0.14931 0.15273 0.30149 0.30506 0.30881 0.48799 0.49258 0.49575 0.62055 0.62496 0.62883 0.81053 0.81429 0.8176 0.98295 0.9869 0.99132 1.14788 1.15192 1.15689 1.31258 1.31773 1.32149 1.48068 1.48538 1.48877 1.64168 1.64872 1.65282 1.83769 1.84084 1.84478 2.05094 2.05437 2.17651 2.18231 2.32263 2.32596 2.33015 2.45951 2.4651 2.46904 2.61546 2.61965 2.62284 2.80625 2.81065 2.81385 2.97016 2.97539 2.97903 3.14289 3.14627 3.14995 3.29203 3.29649 3.30044 3.42472 3.43017 3.43492 3.57192 3.57633 3.58037 3.74633 3.75052 3.75354 4.07985 4.08299 4.32879 4.33157 4.48324 4.48744 4.49043 4.60742 4.61398 4.61897 4.802 4.80517 4.8082 
1 3.31927 
27 0.1728 0.32584 0.51451 0.64818 0.83466 1.00729 1.17698 1.34017 1.5077 1.67345 1.86178 2.07581 2.21157 2.34761 2.48906 2.63948 2.83252 2.99769 3.16832 3.31891 3.45344 3.5999 3.77101 4.10441 4.50776 4.63717 4.82573 
28 0.15872 0.3162 0.50177 0.63511 0.82381 0.99548 1.16419 1.32751 1.49477 1.6591 1.84987 2.06161 2.19171 2.33402 2.47627 2.62912 2.81987 2.98398 3.15686 3.30743 3.44175 3.58473 3.75945 4.09037 4.33822 4.49631 4.62609 4.81344 
56 0.15267 0.15777 0.30899 0.31406 0.49516 0.50015 0.6283 0.63377 0.81806 0.82298 0.98963 0.99554 1.15533 1.16244 1.31957 1.32566 1.4878 1.49332 1.6502 1.6564 1.84436 1.84966 2.05761 2.06245 2.18369 2.19075 2.32965 2.33492 2.46818 2.47432 2.62332 2.62823 2.81344 2.81853 2.97725 2.98292 3.14981 3.15532 3.29928 3.30561 3.43279 3.43777 3.57913 3.58449 3.75304 3.75848 4.08663 4.09146 4.33539 4.34051 4.49013 4.49564 4.61419 4.6228 4.809 4.81305 
28 0.16586 0.32231 0.50982 0.64293 0.83098 1.0035 1.17234 1.33479 1.50241 1.6665 1.8576 2.06919 2.20066 2.34241 2.48542 2.63644 2.82756 2.99151 3.16401 3.31447 3.44935 3.5942 3.7672 4.09886 4.34565 4.50449 4.63269 4.8217 
98 0.17639 0.17941 0.18322 0.19977 0.33292 0.33627 0.33945 0.34694 0.52051 0.52335 0.52675 0.5342 0.65287 0.65643 0.66008 0.84182 0.8449 0.84845 0.85598 1.01236 1.01637 1.02005 1.0275 1.18016 1.18442 1.18802 1.34582 1.34909 1.35309 1.5131 1.51618 1.51964 1.53826 1.6768 1.68047 1.68503 1.86732 1.8709 1.87425 1.88135 2.07968 2.08274 2.08699 2.20895 2.21383 2.22047 2.35303 2.35622 2.36082 2.36735 2.49469 2.4982 2.50299 2.64715 2.64993 2.65486 2.83829 2.84117 2.84465 2.84973 3.00301 3.00658 3.01166 3.17401 3.17722 3.18047 3.18617 3.32494 3.32807 3.33133 3.35178 3.45854 3.46244 3.4664 3.60438 3.60809 3.61291 3.7773 3.78043 3.78364 3.78907 4.10846 4.11158 4.11623 4.13768 4.35733 4.36063 4.36611 4.51397 4.51707 4.52079 4.52873 4.64329 4.6477 4.83227 4.8349 4.83816 4.84329 
68 0.15685 0.16121 0.1662 0.31432 0.31837 0.50192 0.50516 0.5099 0.63435 0.63881 0.82246 0.8264 0.82939 0.99429 0.99869 1.00266 1.16061 1.16568 1.17124 1.32492 1.33044 1.49416 1.49838 1.65876 1.66225 1.67061 1.84908 1.85351 1.85838 2.06215 2.06589 2.19035 2.19464 2.33427 2.33892 2.3476 2.47562 2.47918 2.62926 2.6328 2.81978 2.82332 2.82826 2.98368 2.98735 3.15522 3.15994 3.16546 3.30527 3.31045 3.44043 3.44508 3.58502 3.58868 3.59618 3.75866 3.76323 4.09114 4.09512 4.33965 4.34369 4.4954 4.49989 4.61986 4.62617 4.81387 4.81712 4.82218 
33 0.16749 0.32314 0.50886 0.51423 0.64152 0.64876 0.83302 1.00221 1.16838 1.33435 1.5031 1.66721 1.85842 2.07004 2.19864 2.34136 2.48336 2.63596 2.82856 2.99006 3.16228 3.16741 3.31337 3.31975 3.44897 3.59226 3.76597 3.77158 4.09862 4.34627 4.50411 4.63059 4.82186 
18 0.16481 0.32368 0.50977 0.8304 1.00276 1.49988 1.85988 2.34278 2.48134 2.63426 2.82627 3.45072 3.59341 3.76526 4.09671 4.3443 4.50308 4.81956 
37 0.15461 0.31125 0.49897 0.5054 0.63209 0.82086 0.82604 0.99142 1.1577 1.32137 1.49039 1.65612 1.84592 2.05912 2.18532 2.33138 2.47316 2.62675 2.81788 2.98011 2.98653 3.15209 3.15901 3.30138 3.30961 3.43766 3.44488 3.58181 3.75469 3.76135 4.08812 4.33684 4.49194 4.49978 4.61573 4.81079 4.81756 
111 0.14474 0.14852 0.15129 0.15417 0.30086 0.30426 0.30743 0.3102 0.48747 0.49147 0.49396 0.49657 0.50051 0.61983 0.62364 0.62655 0.6294 0.81008 0.81348 0.81665 0.81914 0.98268 0.98548 0.989 0.99292 1.14695 1.1507 1.15456 1.15828 1.31182 1.31537 1.3189 1.3221 1.47992 1.48383 1.48685 1.48965 1.64126 1.6476 1.65049 1.65389 1.83739 1.83991 1.84312 1.84643 2.05064 2.05324 2.05606 2.17593 2.18099 2.18432 2.32227 2.32507 2.32808 2.33164 2.45819 2.46373 2.46714 2.46985 2.4748 2.61446 2.61867 2.62162 2.62419 2.80584 2.80985 2.8125 2.81525 2.82033 2.9695 2.97363 2.97662 2.97995 3.14233 3.14537 3.14858 3.15106 3.29155 3.29503 3.29865 3.30147 3.42422 3.42991 3.43301 3.43602 3.57146 3.57533 3.57804 3.58128 3.74616 3.74935 3.75221 3.7545 4.07958 4.08217 4.08517 4.32854 4.33073 4.33374 4.48267 4.48565 4.48905 4.4916 4.60677 4.61241 4.61642 4.62058 4.80175 4.80457 4.80688 4.80969 
34 0.15097 0.30736 0.49334 0.62658 0.6348 0.81638 0.8238 0.98797 1.1535 1.31766 1.32645 1.48601 1.49425 1.65216 1.84266 2.0559 2.1816 2.32796 2.4664 2.47368 2.62161 2.81157 2.9754 3.14809 3.29749 3.43378 3.57747 3.75135 3.75914 4.08495 4.33366 4.48835 4.61252 4.80726 
40 0.15399 0.30924 0.31687 0.49679 0.50218 0.62962 0.81897 0.82347 0.98929 1.15548 1.16492 1.32005 1.32736 1.48947 1.65523 1.84383 1.85182 2.05709 2.18648 2.32933 2.47223 2.62455 2.81461 2.82065 2.97924 3.1501 3.15709 3.29955 3.30712 3.4367 3.58038 3.75303 3.75857 4.08617 4.33479 4.48994 4.49571 4.61727 4.8088 4.81424 
5 0.16355 0.82823 1.00248 1.66504 4.62966 
64 0.14388 0.14826 0.30019 0.30425 0.30884 0.4864 0.49081 0.49506 0.61946 0.62372 0.62977 0.80927 0.81378 0.81879 0.98096 0.98578 1.14661 1.15225 1.31087 1.31652 1.47912 1.48397 1.64215 1.64802 1.8357 1.83979 2.04892 2.0527 2.17509 2.18156 2.32089 2.32471 2.45964 2.46558 2.61458 2.61886 2.80464 2.80907 2.81448 2.96862 2.97379 3.14112 3.14528 3.14917 3.29052 3.296 3.42544 3.43059 3.57038 3.57468 3.74432 3.74879 3.75223 4.07794 4.08165 4.32676 4.33014 4.48141 4.48619 4.60598 4.61406 4.80018 4.80339 4.80766 
29 0.17558 0.33259 0.52025 0.65203 0.84122 1.01436 1.18239 1.34621 1.51242 1.67957 1.86888 2.07713 2.21306 2.35432 2.3676 2.49795 2.64461 2.8392 2.99999 3.17487 3.32423 3.46018 3.60833 3.77714 4.10599 4.35512 4.51332 4.64335 4.83211 
33 0.17007 0.32671 0.51331 0.64626 0.83579 1.00489 1.01269 1.1723 1.17983 1.33832 1.50662 1.6699 1.86036 1.86828 2.07359 2.20015 2.34559 2.48783 2.64161 2.83121 2.83832 2.99579 3.16849 3.31921 3.45303 3.59684 3.77259 4.10161 4.34922 4.35656 4.50839 4.63545 4.82511 
28 0.15749 0.31371 0.50039 0.63373 0.8218 0.99527 1.16242 1.32593 1.49355 1.65811 1.84733 2.06062 2.18974 2.334 2.47487 2.62828 2.81841 2.98332 3.15453 3.30561 3.4405 3.5842 3.75799 4.08906 4.33705 4.49534 4.62485 4.81223 
31 0.16352 0.17132 0.32002 0.50737 0.64019 0.83076 1.0009 1.16752 1.33274 1.5 1.66434 1.85393 1.86089 2.06641 2.19666 2.33898 2.48114 2.63447 2.82528 2.9895 3.16222 3.31257 3.44586 3.58991 3.76547 4.09526 4.344 4.50263 4.63058 4.81903 4.82469 
2 0.83022 1.00233 
26 0.16401 0.32098 0.50756 0.64225 0.82908 1.16955 1.33386 1.50011 1.85556 2.0665 2.19714 2.34044 2.48348 2.63366 2.82539 2.98889 3.16145 3.31244 3.4476 3.59064 3.76438 4.09517 4.34225 4.50085 4.62942 4.81799 
28 0.1625 0.31854 0.50688 0.63962 0.82715 0.9997 1.17012 1.33412 1.49903 1.66122 1.85178 1.85804 2.06575 2.1988 2.33781 2.48026 2.6327 2.82417 2.98793 3.16155 3.31258 3.44673 3.58837 3.76379 4.0946 4.34241 4.50083 4.81741 
56 0.17644 0.18113 0.33356 0.33777 0.5194 0.52373 0.65147 0.65554 0.84233 0.84669 1.01432 1.01972 1.18262 1.18726 1.34631 1.35206 1.51188 1.51623 1.67738 1.68451 1.86899 1.87291 2.07887 2.08351 2.20977 2.35223 2.35884 2.49326 2.49865 2.64617 2.64981 2.83791 2.84342 3.00151 3.00659 3.17473 3.17832 3.325 3.32887 3.45971 3.46425 3.60372 3.60852 3.77803 3.78145 4.10726 4.11132 4.35624 4.36143 4.51405 4.51788 4.64248 4.65049 4.83121 4.83544 4.84392 
79 0.15514 0.15829 0.16183 0.31175 0.31583 0.32038 0.49895 0.50176 0.50543 0.63174 0.63478 0.63912 0.8196 0.82272 0.82509 0.82869 0.9914 0.99556 0.99964 1.15785 1.16256 1.1678 1.32145 1.32644 1.33075 1.49122 1.49453 1.49933 1.65622 1.65898 1.66499 1.84621 1.85006 1.85438 2.05943 2.06282 2.18586 2.1905 2.33184 2.33544 2.34161 2.47233 2.47577 2.48113 2.62672 2.6297 2.81699 2.8201 2.82542 2.98011 2.984 2.98936 3.15251 3.15698 3.16062 3.30138 3.3058 3.30917 3.4378 3.44141 3.44735 3.58245 3.58538 3.59115 3.75487 3.75894 3.76184 4.08856 4.09188 4.33733 4.34015 4.49228 4.49647 4.49971 4.61637 4.62401 4.81124 4.81411 4.81839 
37 0.16869 0.32426 0.32916 0.51096 0.51591 0.64537 0.83435 1.002 1.0077 1.17234 1.17809 1.33716 1.50488 1.66719 1.85775 1.86284 2.07247 2.19977 2.34475 2.4859 2.63927 2.82936 2.83611 2.99412 3.16589 3.17089 3.31709 3.45006 3.45614 3.59477 3.76967 4.10092 4.34839 4.50627 4.63512 4.82243 4.82923 
73 0.1623 0.16504 0.17009 0.318 0.32155 0.32493 0.50574 0.50898 0.51487 0.63805 0.6417 0.82736 0.8303 0.8338 0.99721 1.0018 1.00594 1.16392 1.16929 1.17293 1.32814 1.33243 1.33645 1.4981 1.50116 1.66212 1.66593 1.67361 1.85268 1.85668 1.86031 2.06592 2.07163 2.19458 2.20006 2.33816 2.34239 2.34839 2.4791 2.48253 2.4934 2.63287 2.6356 2.82326 2.82647 2.83138 2.98763 2.99023 3.15884 3.16276 3.16648 3.30969 3.3134 3.31763 3.44395 3.44828 3.45573 3.58814 3.59205 3.59972 3.76248 3.76601 4.09443 4.09871 4.34296 4.34642 4.4988 4.50245 4.62496 4.62986 4.81737 4.81991 4.82444 
3 1.84752 4.33738 4.81358 
100 0.1467 0.15114 0.15396 0.15869 0.30295 0.30685 0.31013 0.31373 0.48939 0.49429 0.49708 0.50057 0.62225 0.62701 0.6305 0.81238 0.81646 0.81919 0.82316 0.98442 0.98839 0.99195 1.14918 1.15368 1.15789 1.16198 1.31387 1.31949 1.32276 1.48208 1.48721 1.48998 1.49502 1.64287 1.65037 1.65359 1.65895 1.83916 1.84209 1.84558 1.85025 2.05242 2.0556 2.05926 2.17782 2.1841 2.1903 2.32406 2.32738 2.33097 2.46034 2.4671 2.47022 2.47468 2.61676 2.62161 2.62429 2.80758 2.81237 2.81504 2.81927 2.97153 2.97711 2.97997 3.14438 3.14777 3.15137 3.15473 3.29345 3.29854 3.30185 3.30545 3.42585 3.43201 3.4359 3.43957 3.57332 3.57808 3.58171 3.74785 3.75218 3.75486 3.75968 4.08134 4.08418 4.08778 4.3303 4.33262 4.33708 4.48467 4.48915 4.49167 4.49788 4.60872 4.61538 4.6194 4.80346 4.80664 4.80931 4.813 
0 
56 0.14723 0.15244 0.30342 0.30841 0.48962 0.49471 0.62269 0.62805 0.81267 0.81799 0.98439 0.99163 1.14998 1.15719 1.31429 1.32094 1.48243 1.48817 1.64605 1.65301 1.83913 1.84461 2.05235 2.05709 2.17823 2.18895 2.32422 2.32893 2.46373 2.47019 2.61808 2.62294 2.8078 2.81303 2.97188 2.97784 3.14449 3.14982 3.29381 3.30052 3.42936 3.43611 3.57356 3.57866 3.74774 3.75326 4.08133 4.086 4.33018 4.33438 4.48483 4.49051 4.6091 4.61938 4.8035 4.80719 
95 0.16085 0.16404 0.16764 0.31746 0.32071 0.32393 0.50251 0.50684 0.50963 0.51297 0.63633 0.63959 0.64294 0.82632 0.82973 0.83259 0.8369 0.99756 1.00105 1.00449 1.16316 1.16704 1.17079 1.1749 1.32749 1.33229 1.33552 1.33903 1.49573 1.49965 1.50291 1.66023 1.66362 1.6684 1.85225 1.8549 1.85831 1.86205 2.06553 2.06866 2.0726 2.19085 2.19566 2.20027 2.33744 2.34017 2.34366 2.35365 2.47727 2.48114 2.48427 2.63176 2.63467 2.63725 2.82046 2.82476 2.82766 2.83177 2.98517 2.98942 2.99185 3.15778 3.16129 3.16432 3.16781 3.30737 3.31169 3.31476 3.31843 3.44332 3.44662 3.44971 3.58702 3.5905 3.59408 3.76094 3.7646 3.7674 3.77139 4.09448 4.09704 4.1007 4.34332 4.34568 4.34982 4.49816 4.50234 4.50491 4.62246 4.62742 4.6308 4.63681 4.8172 4.81969 4.8233 
61 0.15559 0.16025 0.31246 0.31736 0.49893 0.50341 0.50841 0.63238 0.63756 0.8216 0.82572 0.83042 0.99243 0.99824 1.15845 1.16436 1.32218 1.32799 1.49037 1.49583 1.65508 1.65949 1.84724 1.85242 2.06039 2.06509 2.18635 2.19238 2.33249 2.33761 2.47195 2.47763 2.62661 2.6313 2.81568 2.8209 2.82628 2.97992 2.98533 3.15317 3.15827 3.16347 3.30192 3.30825 3.43851 3.44331 3.58154 3.58621 3.75591 3.76142 4.08955 4.09422 4.33836 4.34285 4.49271 4.49817 4.62082 4.62584 4.81213 4.8155 4.82106 
47 0.16061 0.16424 0.31656 0.32065 0.50422 0.50842 0.63629 0.64116 0.82482 0.82828 0.99575 1.0016 1.16191 1.16857 1.32843 1.33252 1.49647 1.50082 1.661 1.6656 1.85113 1.85579 2.06479 2.19235 2.33712 2.3425 2.47793 2.4842 2.63172 2.82251 2.82959 2.98666 3.15747 3.16194 3.30857 3.3122 3.44228 3.44892 3.58758 3.76152 3.76505 4.09326 4.34146 4.49983 4.62675 4.81592 4.81911 
7 0.51621 1.18005 2.07567 2.34838 2.83528 3.77216 4.50788 
64 0.18021 0.18446 0.33662 0.34049 0.35438 0.52332 0.5271 0.53591 0.65543 0.65972 0.66742 0.84617 0.85054 1.01725 1.02201 1.18443 1.18957 1.34858 1.35295 1.51626 1.52061 1.68033 1.68621 1.87072 1.87536 1.88299 2.08293 2.0872 2.21362 2.22363 2.35776 2.36341 2.49806 2.50289 2.65036 2.6539 2.8423 2.84735 3.00567 3.01055 3.17691 3.18074 3.18625 3.3276 3.33189 3.46209 3.46644 3.60722 3.61244 3.78154 3.78503 3.80115 4.11165 4.11596 4.36021 4.36551 4.5176 4.5211 4.53052 4.64649 4.65356 4.83522 4.8394 4.8458 
37 0.16477 0.32012 0.32599 0.50807 0.51489 0.64136 0.83066 1.00043 1.16746 1.17555 1.33393 1.50165 1.66471 1.85463 1.86217 2.06724 2.20477 2.3402 2.34719 2.4829 2.63578 2.82624 2.83258 2.99061 3.1613 3.16805 3.31342 3.44841 3.59187 3.76558 3.77137 4.0963 4.34476 4.50322 4.63163 4.81955 4.82471 
55 0.16675 0.16978 0.32231 0.32627 0.51056 0.51424 0.64252 0.64653 0.83073 0.83461 1.00207 1.00612 1.16862 1.17359 1.33508 1.33947 1.50298 1.50616 1.66713 1.67311 1.85706 1.86087 2.06968 2.07314 2.19848 2.204 2.343 2.34787 2.48487 2.48852 2.63777 2.64071 2.82803 2.83142 2.99308 2.99758 3.16301 3.16715 3.31388 3.31811 3.44827 3.45388 3.59426 3.59842 3.76692 3.77039 4.09879 4.10219 4.34718 4.35105 4.50277 4.50698 4.63425 4.82267 4.82629 
0 
26 0.16517 0.32138 0.50824 0.64094 0.83098 1.00243 1.173 1.33447 1.50093 1.6647 1.85572 2.06849 2.34033 2.48273 2.63557 2.82661 2.99066 3.16313 3.31435 3.44761 3.59138 3.76595 4.09703 4.34537 4.50309 4.82002 
28 0.16537 0.32127 0.50854 0.64039 0.83134 1.00094 1.16739 1.33305 1.50096 1.66437 1.85437 2.06814 2.1964 2.33939 2.48229 2.63583 2.82626 2.99077 3.16355 3.31341 3.44745 3.59152 3.76688 4.09635 4.34448 4.50343 4.631 4.81987 
43 0.16214 0.16701 0.31834 0.32248 0.5055 0.5104 0.63797 0.643 0.8274 0.83272 0.99863 1.00299 1.16484 1.17191 1.33035 1.49847 1.6627 1.8521 1.85671 2.06533 2.19509 2.33781 2.34367 2.47999 2.63301 2.82354 2.82921 2.98789 3.15953 3.16361 3.30975 3.31498 3.44503 3.58871 3.59441 3.76302 3.76917 4.09394 4.34207 4.50037 4.62795 4.81691 4.8206 
55 0.1587 0.16304 0.31495 0.31891 0.50232 0.50646 0.63462 0.63863 0.82289 0.82675 0.99483 0.99972 1.16149 1.16673 1.32722 1.33115 1.49489 1.499 1.65891 1.66396 1.84928 1.85359 2.06224 2.06659 2.19125 2.33477 2.33911 2.47644 2.48109 2.62984 2.63305 2.82032 2.82425 2.98491 2.9892 3.15547 3.15948 3.30629 3.31031 3.44081 3.44523 3.58579 3.59031 3.75979 3.7631 4.09124 4.09575 4.33935 4.34418 4.49739 4.50076 4.62161 4.62652 4.8142 4.81771 
94 0.14999 0.15389 0.15727 0.30616 0.30949 0.31329 0.31739 0.49269 0.49678 0.49965 0.50327 0.62533 0.62914 0.63296 0.63816 0.81539 0.81884 0.82239 0.82649 0.98789 0.99076 0.99514 1.15227 1.15594 1.161 1.31709 1.32081 1.32497 1.3299 1.48522 1.48916 1.4928 1.64631 1.65305 1.65625 1.8426 1.84514 1.84913 1.85461 2.05591 2.05853 2.0622 2.18114 2.18652 2.32747 2.33027 2.33388 2.46336 2.46906 2.47266 2.47694 2.61974 2.62387 2.62729 2.81099 2.81502 2.81813 2.82337 2.97476 2.97893 2.98242 3.1476 3.15065 3.15461 3.15845 3.29682 3.30039 3.30493 3.30877 3.42925 3.43528 3.43884 3.44351 3.57668 3.58049 3.58403 3.75135 3.75478 3.75813 4.08482 4.08739 4.09137 4.33388 4.33602 4.48792 4.49097 4.49479 4.61191 4.61805 4.6221 4.80694 4.80977 4.81232 4.81796 
20 0.1611 0.31979 0.50658 0.63889 0.82604 0.99748 1.66304 1.85088 2.06437 2.33686 2.6326 2.82388 2.98767 3.16214 3.58797 3.76352 4.09293 4.34105 4.50074 4.8156 
56 0.14893 0.15428 0.30522 0.31052 0.49146 0.49698 0.6243 0.63038 0.81451 0.82024 0.98617 0.99356 1.1518 1.16136 1.31612 1.32392 1.48427 1.49059 1.64751 1.65322 1.84096 1.84629 2.05418 2.05927 2.18018 2.19067 2.32597 2.33095 2.46489 2.47098 2.61981 2.62528 2.80972 2.81538 2.97372 2.98011 3.14628 3.15195 3.29551 3.30324 3.43096 3.43652 3.57539 3.58115 3.74951 3.75528 4.08311 4.08803 4.33203 4.33662 4.48666 4.49256 4.61108 4.61998 4.80527 4.80921 
56 0.14938 0.15545 0.30586 0.3115 0.49194 0.49762 0.6245 0.63098 0.81524 0.8211 0.98692 0.99424 1.15236 1.16052 1.31666 1.32399 1.48484 1.49141 1.64676 1.65346 1.84177 1.84742 2.05494 2.05984 2.18052 2.18949 2.32672 2.33188 2.46518 2.47181 2.62038 2.62575 2.81011 2.81607 2.9742 2.98078 3.14702 3.15289 3.29608 3.30358 3.43272 3.4392 3.5759 3.58172 3.75023 3.75607 4.08391 4.0887 4.33285 4.33678 4.48734 4.49332 4.6115 4.62126 4.80601 4.80996 
24 0.16057 0.31671 0.50534 0.63761 0.8256 0.99776 1.49678 1.66116 1.85228 2.06314 2.33683 2.47765 2.63082 2.82412 2.98571 3.15893 3.3094 3.44438 3.58719 3.76145 4.09209 4.34032 4.49835 4.81534 
28 0.15816 0.31298 0.50096 0.63377 0.82408 0.99414 1.16194 1.32646 1.49407 1.65855 1.84773 2.06163 2.19109 2.33332 2.4761 2.62842 2.81887 2.98401 3.15375 3.30502 3.43929 3.58467 3.75759 4.0899 4.33843 4.49456 4.62677 4.81277 
2 0.83531 2.34531 
66 0.17234 0.17648 0.32948 0.33337 0.51544 0.51923 0.52399 0.64806 0.65224 0.66121 0.83852 0.84227 1.00957 1.01329 1.04248 1.17767 1.18188 1.34074 1.34469 1.50859 1.51273 1.67194 1.67701 1.86202 1.86709 1.87238 2.07537 2.07959 2.20477 2.21099 2.34793 2.35212 2.35834 2.4898 2.49483 2.64306 2.64735 2.8338 2.83796 2.84243 2.998 3.00293 3.17102 3.17445 3.18065 3.32119 3.32447 3.45465 3.45888 3.59851 3.60343 3.6105 3.77353 3.77642 3.78164 4.10377 4.10758 4.12607 4.35206 4.35644 4.51074 4.51477 4.64005 4.8276 4.83133 4.83593 
88 0.16766 0.17074 0.17475 0.32392 0.32723 0.33025 0.51127 0.51409 0.51698 0.52365 0.64445 0.64779 0.65203 0.8335 0.83635 0.84001 1.00288 1.00755 1.01121 1.1715 1.17651 1.18073 1.3364 1.34006 1.34427 1.50456 1.50765 1.51245 1.66754 1.67125 1.67567 1.85819 1.86197 1.86541 1.87343 2.07164 2.07482 2.08244 2.20074 2.20681 2.34442 2.34765 2.352 2.35792 2.48609 2.48938 2.49415 2.6389 2.64178 2.65024 2.82943 2.8326 2.8361 2.84654 2.99449 2.9982 3.00422 3.16471 3.16835 3.17104 3.17814 3.31547 3.31889 3.32235 3.44988 3.45384 3.45863 3.59583 3.59942 3.60468 3.76957 3.77226 3.77866 4.10021 4.10366 4.10973 4.34875 4.35197 4.35757 4.5067 4.50934 4.51707 4.63517 4.64044 4.82285 4.8255 4.82881 4.83394 
77 0.16451 0.16863 0.17364 0.32122 0.32497 0.3282 0.50709 0.51101 0.51426 0.64044 0.64454 0.64757 0.83024 0.83416 0.83812 1.00131 1.00564 1.00956 1.16814 1.17272 1.17711 1.33174 1.33657 1.34102 1.50054 1.50451 1.50867 1.66622 1.66978 1.67733 1.85603 1.85976 1.86323 1.87557 2.06952 2.07285 2.19648 2.20067 2.34148 2.34536 2.35108 2.48324 2.48661 2.63622 2.63941 2.82694 2.83031 2.8345 2.98976 2.99396 3.16239 3.16635 3.17008 3.31225 3.31692 3.32078 3.44759 3.45201 3.46026 3.59235 3.59587 3.60327 3.7646 3.7691 3.77166 4.09888 4.10214 4.34727 4.35068 4.50191 4.50638 4.51163 4.63075 4.63548 4.82063 4.82349 4.82695 
65 0.15689 0.16064 0.31224 0.31678 0.49993 0.50345 0.50853 0.63196 0.63662 0.8217 0.82597 0.99265 0.99726 1.15892 1.16419 1.32368 1.32853 1.33339 1.492 1.49615 1.50124 1.65564 1.65999 1.84703 1.85129 2.06023 2.06412 2.18927 2.19554 2.3324 2.33652 2.47256 2.47729 2.62695 2.63066 2.81798 2.82179 2.82736 2.98193 2.98584 3.15319 3.15805 3.16248 3.30296 3.30829 3.31269 3.43821 3.44267 3.58299 3.58773 3.75644 3.76091 3.76474 4.08914 4.09325 4.33791 4.34204 4.49322 4.49791 4.50287 4.62043 4.62674 4.81199 4.81578 4.82017 
58 0.14808 0.15292 0.3043 0.30891 0.49072 0.49615 0.50084 0.62384 0.62896 0.81374 0.81832 0.82271 0.98581 0.99234 1.15074 1.15976 1.31538 1.32317 1.4835 1.48953 1.64456 1.65279 1.84056 1.84509 2.05383 2.05812 2.17924 2.32541 2.32966 2.46332 2.47086 2.61847 2.62343 2.80893 2.81451 2.97292 2.97964 3.1457 3.15028 3.15501 3.29483 3.30312 3.42759 3.43379 3.57466 3.57992 3.7492 3.75503 4.08272 4.08678 4.33176 4.33528 4.48602 4.49187 4.6101 4.61978 4.80479 4.80853 
0 
112 0.14965 0.15363 0.15652 0.1601 0.30587 0.30931 0.31278 0.31576 0.4925 0.4965 0.49918 0.50182 0.50707 0.62464 0.62858 0.63162 0.63432 0.81495 0.81843 0.82156 0.82389 0.82788 0.98775 0.99055 0.99435 0.9985 1.15192 1.15578 1.15975 1.16353 1.31673 1.32047 1.32402 1.32717 1.48482 1.48883 1.49192 1.49461 1.64631 1.6528 1.65571 1.65943 1.84252 1.84513 1.84887 1.85229 2.05581 2.05853 2.06146 2.18091 2.18624 2.1899 2.32739 2.3302 2.33334 2.33749 2.46297 2.46881 2.47229 2.47489 2.48062 2.61942 2.62366 2.6268 2.62947 2.81087 2.81484 2.81773 2.82074 2.82514 2.97447 2.97869 2.98177 2.98547 3.14741 3.15048 3.15406 3.15657 3.29654 3.30013 3.30401 3.30704 3.42928 3.43522 3.43835 3.44156 3.57652 3.58035 3.58324 3.58665 3.75125 3.75459 3.75753 3.75983 4.08472 4.08739 4.09084 4.33374 4.33596 4.3395 4.48765 4.4907 4.49426 4.49691 4.61174 4.61759 4.62175 4.62603 4.80684 4.80981 4.81216 4.81559 
65 0.15299 0.15756 0.30917 0.31428 0.31918 0.49517 0.50004 0.50505 0.62834 0.63272 0.63899 0.81842 0.82344 0.99 0.99611 1.1556 1.1628 1.16866 1.31973 1.32623 1.48808 1.49319 1.64865 1.6557 1.6641 1.84471 1.84999 2.05797 2.06211 2.18322 2.19039 2.32975 2.33397 2.46827 2.47325 2.48004 2.62414 2.62802 2.81299 2.81814 2.82466 2.97747 2.98281 3.15021 3.156 3.29942 3.30685 3.43186 3.43709 3.4431 3.57912 3.58369 3.75331 3.75888 4.08693 4.09098 4.33582 4.33932 4.49047 4.496 4.61411 4.62306 4.80912 4.8127 4.81844 
2 0.8301 3.76806 
18 0.16551 0.31918 0.50526 0.63895 0.82866 1.17138 1.3321 1.50056 1.66452 1.85484 2.82386 3.15991 3.31302 3.44585 3.76335 4.09582 4.50145 4.81965 
42 0.16981 0.32238 0.32805 0.51405 0.64291 0.83502 0.84102 1.00262 1.01095 1.16788 1.1782 1.33251 1.34484 1.50265 1.66734 1.67388 1.85712 1.86315 2.07919 2.20146 2.34314 2.35047 2.48987 2.64734 2.8319 2.8379 3.00046 3.16336 3.1711 3.31352 3.32326 3.44803 3.4599 3.60095 3.76681 3.77473 4.10868 4.3533 4.50308 4.51184 4.63151 4.82569 
39 0.16928 0.32671 0.51231 0.64502 0.64969 0.83565 1.00708 1.17644 1.33741 1.34248 1.50506 1.50994 1.67 1.86125 2.07197 2.20119 2.3443 2.35178 2.48659 2.63935 2.83096 2.83752 2.99405 3.00016 3.16595 3.17003 3.3178 3.45049 3.45489 3.59534 3.60008 3.77022 4.10011 4.10545 4.34904 4.50703 4.63532 4.82362 4.83009 
15 0.17392 0.32919 0.52052 0.83783 1.0074 1.35667 1.67506 1.86623 2.35148 3.1712 3.77598 4.11147 4.35093 4.51359 4.82959 
28 0.16565 0.32302 0.5102 0.64329 0.83092 1.00215 1.17321 1.3358 1.50273 1.66816 1.86011 2.0686 2.20175 2.34125 2.4832 2.63588 2.82712 2.99093 3.1645 3.31569 3.44951 3.5938 3.76718 4.09808 4.34755 4.50391 4.63616 4.8206 
0 
63 0.16286 0.16577 0.31945 0.32249 0.50638 0.50966 0.63924 0.6434 0.82769 0.8307 0.83482 0.99836 1.00243 1.0093 1.16454 1.17043 1.3316 1.3365 1.49938 1.50471 1.66266 1.66563 1.67217 1.85321 1.85657 1.86073 2.06609 2.0696 2.19509 2.20048 2.3383 2.34193 2.34905 2.48046 2.48425 2.63377 2.63693 2.82463 2.82736 2.83268 2.98846 2.99146 3.15985 3.16345 3.31066 3.3145 3.44631 3.45095 3.58986 3.59396 3.76333 3.76672 4.09492 4.09852 4.34355 4.3482 4.50044 4.50362 4.62708 4.63162 4.81816 4.82071 4.82512 
117 0.17623 0.17912 0.18252 0.18962 0.33121 0.33498 0.33775 0.34207 0.5194 0.52209 0.5249 0.52877 0.65211 0.6553 0.65832 0.66441 0.84118 0.84442 0.84739 0.85173 1.01135 1.0152 1.01811 1.02319 1.17756 1.18175 1.18526 1.18845 1.34238 1.34603 1.34895 1.35289 1.51205 1.51471 1.51781 1.52362 1.67609 1.67924 1.68306 1.69008 1.86592 1.87004 1.87295 1.87638 1.88408 2.07882 2.08173 2.08472 2.09126 2.20686 2.2111 2.21582 2.3517 2.3554 2.35888 2.36356 2.37292 2.49359 2.49635 2.49971 2.50425 2.6466 2.6494 2.65269 2.65946 2.83674 2.83955 2.84252 2.84565 2.85376 3.0012 3.00397 3.00733 3.01393 3.1727 3.17616 3.17864 3.18211 3.19183 3.32238 3.32603 3.32872 3.33225 3.45799 3.46136 3.46406 3.46933 3.60264 3.60553 3.60864 3.61369 3.77607 3.77942 3.7818 3.78577 3.79328 4.10791 4.11074 4.114 4.12432 4.35679 4.35937 4.36286 4.37534 4.51289 4.5164 4.51907 4.52331 4.63992 4.64396 4.64785 4.66305 4.83096 4.83371 4.83637 4.83921 4.84558 
73 0.17009 0.17401 0.32519 0.32907 0.33345 0.51304 0.51665 0.5211 0.64605 0.64934 0.65475 0.83506 0.83814 0.84166 1.0049 1.00995 1.01619 1.17146 1.17661 1.18081 1.33841 1.34204 1.50606 1.50957 1.52269 1.66991 1.67412 1.68231 1.86031 1.86477 1.86997 2.07382 2.07755 2.20283 2.20846 2.34556 2.34919 2.35563 2.48825 2.4924 2.6413 2.64481 2.83181 2.83589 2.84052 2.9956 2.99952 3.16578 3.17009 3.17462 3.31733 3.32123 3.32833 3.45248 3.45609 3.59678 3.60085 3.6077 3.77178 3.77463 3.78018 4.10231 4.10569 4.34991 4.3536 4.3623 4.50864 4.51202 4.63576 4.64124 4.82446 4.82773 4.83103 
27 0.17407 0.33017 0.51561 0.64821 0.8373 1.01214 1.18098 1.34316 1.5081 1.67724 1.86743 2.07478 2.35302 2.49111 2.64166 2.83791 2.99697 3.17007 3.32185 3.45603 3.59871 3.77266 4.10421 4.35203 4.5095 4.64223 4.83003 
91 0.15185 0.15603 0.1591 0.3084 0.3117 0.31515 0.31906 0.49469 0.49906 0.50184 0.50515 0.62749 0.63164 0.63538 0.81749 0.82103 0.824 0.82848 0.98971 0.99343 0.99794 1.15488 1.15872 1.16412 1.3192 1.32427 1.32772 1.4875 1.49198 1.49509 1.64856 1.65512 1.65815 1.66372 1.84449 1.84741 1.85167 2.05778 2.06089 2.06553 2.18304 2.18875 2.32946 2.33253 2.3368 2.46703 2.47211 2.47549 2.48047 2.62266 2.62646 2.62944 2.8129 2.81707 2.81986 2.82435 2.97687 2.98174 2.9846 3.14974 3.15289 3.15653 3.16051 3.29882 3.30322 3.30695 3.43165 3.43681 3.44093 3.44526 3.57866 3.58274 3.58654 3.75309 3.75727 3.76004 4.08671 4.08949 4.0948 4.33565 4.33816 4.48999 4.49399 4.49674 4.61397 4.62023 4.6244 4.80884 4.81184 4.81454 4.81958 
50 0.15611 0.1609 0.31152 0.31741 0.49823 0.50243 0.63162 0.63652 0.82091 0.82524 0.99141 1.15753 1.16734 1.32151 1.32802 1.49108 1.49557 1.65628 1.66213 1.84616 1.85288 2.05923 2.18691 2.33162 2.47261 2.47686 2.62635 2.63047 2.81664 2.82091 2.98008 2.98501 3.15219 3.15765 3.30155 3.30842 3.43811 3.44544 3.58191 3.588 3.75518 3.76061 4.08831 4.33697 4.49239 4.4977 4.61928 4.62681 4.81128 4.81519 
25 0.17008 0.3238 0.50941 0.64326 0.83527 1.00758 1.33644 1.50723 1.66809 1.8592 2.06855 2.34308 2.63662 2.83136 2.9918 3.16662 3.31645 3.45011 3.59383 3.76842 4.09702 4.34505 4.50517 4.63573 4.82015 
80 0.14689 0.15131 0.15494 0.30366 0.30773 0.31142 0.48993 0.49432 0.49783 0.62269 0.62716 0.63112 0.81247 0.81673 0.81987 0.98454 0.98918 0.9942 1.15011 1.15524 1.16108 1.31446 1.31984 1.32438 1.48267 1.48746 1.49157 1.64517 1.65079 1.65495 1.83928 1.84318 1.84724 2.05252 2.05619 2.17863 2.18417 2.32442 2.3281 2.33264 2.46271 2.46822 2.47197 2.61806 2.62233 2.62619 2.8082 2.81251 2.81609 2.97215 2.97721 2.98224 3.14465 3.14874 3.15209 3.294 3.29909 3.30297 3.42883 3.43329 3.4373 3.5739 3.5782 3.58275 3.7479 3.75228 3.75541 4.08151 4.08506 4.33036 4.33357 4.485 4.48968 4.49338 4.60951 4.61653 4.62153 4.80383 4.80694 4.81039 
1 0.82538 
45 0.15303 0.15842 0.30987 0.31666 0.49628 0.50112 0.62982 0.63559 0.81812 0.82329 0.98976 0.99693 1.15612 1.31976 1.32634 1.4889 1.49437 1.65572 1.84462 1.85161 2.05775 2.18537 2.33004 2.47328 2.62502 2.62904 2.81491 2.81973 2.97802 2.98328 3.15048 3.15673 3.29984 3.3065 3.43676 3.58052 3.75325 3.75903 4.08685 4.33556 4.49053 4.49609 4.61593 4.80944 4.8151 
34 0.17117 0.32704 0.51467 0.64793 0.83605 0.84124 1.00782 1.17906 1.33965 1.5073 1.67094 1.86169 1.86685 2.07475 2.20358 2.34748 2.35443 2.49015 2.64043 2.83329 2.83884 2.99572 3.16938 3.31945 3.4542 3.59664 3.60671 3.7718 4.1034 4.35035 4.50852 4.6377 4.82595 4.8318 
42 0.17482 0.18188 0.33067 0.33575 0.51808 0.52308 0.65206 0.84047 0.84626 1.01083 1.0195 1.18015 1.18843 1.34402 1.51161 1.6753 1.68438 1.86461 1.87053 2.0783 2.20778 2.35043 2.35968 2.49351 2.64583 2.83686 2.84335 3.001 3.17315 3.17805 3.32408 3.33039 3.4582 3.60278 3.7767 4.10669 4.35464 4.36268 4.51375 4.64268 4.82953 4.83437 
5 0.16991 0.32442 0.83129 1.85879 4.82485 
73 0.16326 0.16688 0.17599 0.31864 0.32254 0.32735 0.50689 0.5109 0.6392 0.6428 0.82838 0.83114 0.83525 0.99875 1.00302 1.00761 1.16454 1.16999 1.17432 1.33172 1.33584 1.49927 1.50335 1.66289 1.66742 1.67325 1.85316 1.85752 1.86101 2.06613 2.06955 2.19521 2.20131 2.33849 2.34204 2.34648 2.35163 2.48062 2.4841 2.49085 2.63394 2.63702 2.82435 2.82767 2.83167 2.98911 2.993 3.16004 3.16381 3.1677 3.31054 3.31457 3.33031 3.44459 3.44888 3.45665 3.5895 3.59329 3.59884 3.76396 3.76715 3.77417 4.09512 4.09944 4.34373 4.3478 4.50092 4.50417 4.62943 4.63525 4.81829 4.82153 4.82493 
1 0.82189 
80 0.16985 0.17299 0.17821 0.325 0.32868 0.33289 0.51352 0.51653 0.52114 0.64592 0.64979 0.65759 0.83464 0.83801 0.8425 1.006 1.01054 1.01989 1.17303 1.17756 1.18234 1.33836 1.34188 1.34884 1.50657 1.51016 1.52245 1.66967 1.67332 1.68037 1.85987 1.86397 1.86769 1.88255 2.07309 2.07748 2.20269 2.20819 2.34537 2.3491 2.35335 2.37773 2.48823 2.4922 2.50443 2.64122 2.64431 2.83155 2.83474 2.83945 2.99616 2.99969 3.16673 3.17058 3.17538 3.31772 3.32167 3.32774 3.45227 3.45647 3.59737 3.60149 3.60887 3.76998 3.77367 3.77827 4.10224 4.10679 4.35071 4.35501 4.36897 4.50839 4.51147 4.51831 4.63427 4.63901 4.64958 4.82491 4.82774 4.83181 
0 
80 0.16878 0.172 0.17744 0.32383 0.32768 0.33153 0.51141 0.51464 0.51843 0.64374 0.64712 0.65118 0.835 0.83813 0.84271 1.00607 1.0104 1.17111 1.17615 1.18016 1.33687 1.34068 1.34715 1.50443 1.50729 1.51236 1.66864 1.6727 1.85832 1.86256 1.86654 2.07162 2.07454 2.0838 2.19994 2.20486 2.34383 2.34742 2.35274 2.48568 2.4884 2.49405 2.63852 2.64112 2.64841 2.8293 2.8329 2.83709 2.99397 2.9969 3.00293 3.16453 3.16838 3.17188 3.31529 3.31913 3.32292 3.44956 3.45341 3.45754 3.59462 3.5983 3.60323 3.76848 3.77179 3.77556 4.10018 4.10356 4.11065 4.34862 4.35204 4.36691 4.50517 4.50807 4.51219 4.63397 4.63757 4.82323 4.82598 4.8298 
83 0.14627 0.15077 0.15382 0.30238 0.30623 0.31001 0.48903 0.49385 0.4968 0.62109 0.62577 0.62941 0.81167 0.81553 0.81873 0.82318 0.98423 0.98772 0.99277 1.14841 1.1527 1.158 1.31343 1.31848 1.32229 1.48151 1.48632 1.48962 1.64248 1.65011 1.6538 1.83894 1.84188 1.84629 2.0522 2.0554 2.17747 2.18364 2.32381 2.32714 2.33162 2.45921 2.46627 2.47 2.47577 2.61578 2.62086 2.62398 2.80738 2.81192 2.81502 2.97104 2.97622 2.97928 3.14389 3.14739 3.15172 3.29308 3.29747 3.30185 3.30608 3.42549 3.43184 3.43606 3.57301 3.57756 3.58159 3.74769 3.7516 3.75511 4.08112 4.08413 4.33011 4.33259 4.48427 4.48796 4.49152 4.60833 4.61491 4.61977 4.80326 4.80648 4.80953 
69 0.16605 0.17043 0.17434 0.32305 0.32704 0.33075 0.51232 0.51555 0.51971 0.64638 0.64958 0.83089 0.83547 0.83869 1.0026 1.00731 1.01115 1.17248 1.17732 1.33311 1.33889 1.34278 1.50626 1.51103 1.66792 1.67146 1.67683 1.85748 1.86146 1.86511 2.07308 2.07641 2.2021 2.20947 2.34415 2.34792 2.35278 2.48723 2.49154 2.6406 2.6444 2.83008 2.83303 2.83721 2.99521 2.99981 3.16515 3.16954 3.17513 3.31387 3.31949 3.32358 3.45065 3.45427 3.59619 3.60017 3.77112 3.77392 4.10164 4.10493 4.34919 4.35267 4.50775 4.51086 4.62937 4.63652 4.82373 4.82673 4.83047 
37 0.15954 0.16573 0.31523 0.32121 0.50372 0.63601 0.82448 0.82843 0.99575 1.00175 1.16311 1.32863 1.49584 1.66035 1.84988 1.85723 2.06332 2.19131 2.33557 2.4772 2.63048 2.82108 2.83005 2.9861 3.15685 3.16221 3.30739 3.44212 3.44864 3.58713 3.75973 3.76558 4.09217 4.34062 4.49656 4.62687 4.81456 
59 0.15096 0.15607 0.30741 0.31216 0.4931 0.49842 0.50248 0.62609 0.63114 0.81647 0.82156 0.98784 0.99342 1.15372 1.16075 1.31762 1.32407 1.48582 1.49172 1.64657 1.65387 1.84265 1.84738 2.05587 2.05967 2.18155 2.1888 2.32792 2.33218 2.46631 2.47218 2.62177 2.62645 2.81112 2.81671 2.97531 2.98143 3.1481 3.1531 3.2972 3.30383 3.42987 3.43538 3.44016 3.57711 3.58236 3.75111 3.75633 3.75939 4.08494 4.0886 4.33374 4.33733 4.4883 4.49367 4.6123 4.62119 4.80715 4.81048 
24 0.16149 0.31889 0.50478 0.63908 0.82466 1.16841 1.33079 1.50038 1.66411 1.8515 2.3374 2.48179 2.6319 2.82381 3.15912 3.31016 3.4451 3.58917 3.76195 4.09263 4.34112 4.49921 4.62755 4.81518 
83 0.16488 0.16785 0.17195 0.31971 0.32363 0.32678 0.50821 0.51166 0.5158 0.64001 0.64338 0.64734 0.82871 0.83248 0.83649 0.999 1.00389 1.00744 1.16528 1.17188 1.17643 1.32915 1.3344 1.33789 1.50077 1.50394 1.51051 1.66456 1.66804 1.67301 1.85434 1.85833 1.86174 2.06739 2.07076 2.0762 2.19396 2.19852 2.2056 2.33996 2.34367 2.34756 2.48192 2.48542 2.49087 2.63566 2.63859 2.82544 2.82871 2.83263 2.99062 2.99376 3.16097 3.16517 3.16821 3.30947 3.31475 3.31768 3.44578 3.45036 3.45448 3.59006 3.59417 3.59735 3.76305 3.7675 3.76995 3.77576 4.09644 4.09989 4.1061 4.34518 4.34866 4.35517 4.50039 4.50482 4.50801 4.62479 4.63197 4.63615 4.82013 4.82296 4.82652 
28 0.1506 0.30689 0.49326 0.62681 0.81597 0.98708 1.15333 1.3173 1.48622 1.65237 1.84177 2.05491 2.18195 2.32711 2.4686 2.622 2.81151 2.97542 3.14758 3.29724 3.4335 3.57722 3.75059 4.08396 4.33266 4.48781 4.6151 4.80651 
0 
72 0.16607 0.16971 0.17489 0.32275 0.32689 0.33208 0.51079 0.51463 0.51941 0.64362 0.64797 0.66339 0.83069 0.83508 0.83961 1.00266 1.00733 1.01766 1.17048 1.17598 1.33558 1.34046 1.50263 1.50644 1.51775 1.66716 1.67233 1.85735 1.86168 1.86592 2.07084 2.07511 2.1998 2.20703 2.34317 2.3477 2.35466 2.48542 2.48925 2.63829 2.64184 2.82831 2.83242 2.83731 2.99276 2.99685 3.16365 3.16856 3.17368 3.31491 3.31891 3.32552 3.44879 3.4537 3.59458 3.59937 3.60661 3.76694 3.77116 3.77617 4.0999 4.10489 4.34823 4.35315 4.50372 4.50815 4.51396 4.63381 4.64066 4.82239 4.82572 4.8298 
29 0.1688 0.32448 0.51117 0.64481 0.83454 1.00653 1.17236 1.33667 1.5043 1.66798 1.85807 1.86472 2.07272 2.20078 2.34546 2.48618 2.63933 2.82987 2.99433 3.16679 3.3166 3.45185 3.59615 3.76905 4.10031 4.34826 4.50646 4.63565 4.82309 
19 0.16599 0.32353 0.50986 0.82997 1.00229 1.17138 1.66556 1.85737 2.06671 2.19934 2.34181 2.48228 2.82985 3.1653 3.31563 3.44862 3.76818 4.09641 4.34465 
0 
29 0.16473 0.32314 0.509 0.64137 0.83272 1.00679 1.17151 1.33483 1.50175 1.66512 1.8581 2.06875 2.19773 2.34087 2.48424 2.63614 2.82745 2.9908 3.165 3.31544 3.44929 3.59199 3.7671 4.09671 4.34547 4.50375 4.63203 4.82032 4.82643 
1 4.82358 
78 0.17376 0.17754 0.1842 0.33034 0.33396 0.34058 0.51709 0.52053 0.52522 0.65022 0.65388 0.66345 0.83968 0.84355 0.85117 1.01049 1.01507 1.02185 1.17825 1.18318 1.34216 1.34627 1.35529 1.51029 1.51469 1.67401 1.67882 1.68873 1.86408 1.86848 1.87235 2.07688 2.0807 2.10016 2.20668 2.21376 2.35022 2.35414 2.36097 2.49145 2.49579 2.51013 2.644 2.64746 2.83533 2.83956 2.8438 2.99968 3.00434 3.17158 3.17489 3.17929 3.3223 3.32603 3.33525 3.45625 3.46027 3.46803 3.6006 3.60542 3.61275 3.77482 3.77796 3.78334 4.10581 4.1093 4.11947 4.35372 4.35759 4.36447 4.51191 4.51562 4.52275 4.63973 4.64597 4.82882 4.83258 4.83656 
42 0.16788 0.32221 0.33161 0.51039 0.51658 0.64357 0.8315 0.83886 1.00438 1.02884 1.17258 1.33665 1.3544 1.50312 1.66797 1.85735 1.86458 2.06992 2.2003 2.34239 2.34865 2.48484 2.63876 2.82973 2.99386 3.16297 3.17107 3.3145 3.32157 3.44818 3.45571 3.59465 3.76766 3.77308 4.09903 4.11533 4.3477 4.50482 4.51133 4.63194 4.82188 4.82728 
117 0.14166 0.14535 0.14812 0.15091 0.29776 0.30119 0.30431 0.30706 0.4844 0.48821 0.49083 0.49343 0.49713 0.61667 0.62045 0.62335 0.62627 0.63114 0.80699 0.81037 0.81352 0.81591 0.8207 0.97963 0.98234 0.98593 0.98938 1.14386 1.14762 1.15154 1.15538 1.30873 1.31219 1.31588 1.31916 1.47682 1.48064 1.48377 1.48657 1.63816 1.64433 1.64748 1.65102 1.83433 1.83679 1.83992 1.84293 2.04758 2.05009 2.05278 2.05839 2.17285 2.17748 2.18106 2.31921 2.32198 2.32489 2.32817 2.45501 2.46055 2.46404 2.46687 2.47148 2.61135 2.61559 2.61852 2.62109 2.80278 2.80663 2.80941 2.81213 2.81616 2.96641 2.97035 2.97354 2.97707 3.13926 3.14226 3.14538 3.14784 3.15196 3.28847 3.29187 3.2956 3.29841 3.42113 3.42677 3.42989 3.43311 3.5684 3.57214 3.57493 3.57825 3.74311 3.74612 3.74907 3.75136 4.07653 4.07906 4.08191 4.32547 4.32762 4.33033 4.33692 4.47959 4.48253 4.48596 4.48842 4.60368 4.60901 4.6133 4.61775 4.7987 4.80147 4.80368 4.80641 4.81064 
20 0.15849 0.31633 0.50102 0.63631 0.82271 0.9973 1.49627 1.84679 2.06122 2.33602 2.62943 2.81913 3.15704 3.44436 3.58826 3.75962 4.08934 4.33702 4.49673 4.81239 
24 0.17652 0.33394 0.52091 0.65651 0.84172 1.01495 1.18495 1.34679 1.51523 1.6776 1.86932 2.07988 2.35571 2.64689 2.84174 3.00346 3.17585 3.32667 3.46121 3.7784 4.10845 4.35546 4.51626 4.83142 
29 0.16308 0.31836 0.50601 0.64035 0.8271 0.83085 0.99705 1.16289 1.33123 1.49824 1.66195 1.85208 2.06586 2.19484 2.33773 2.48039 2.63281 2.82383 2.98808 3.15913 3.31047 3.44274 3.58863 3.76395 4.09452 4.34268 4.50107 4.62706 4.81815 
64 0.16429 0.16787 0.31988 0.32363 0.32749 0.50831 0.51176 0.64047 0.6438 0.64838 0.82964 0.83289 0.8383 0.99973 1.00457 1.16784 1.17321 1.33276 1.33709 1.50054 1.50384 1.66466 1.66874 1.85422 1.85913 2.06756 2.07087 2.19676 2.20392 2.33996 2.34338 2.34811 2.48247 2.48583 2.63535 2.63825 2.82636 2.83048 2.99086 2.99567 3.16217 3.16589 3.17102 3.31307 3.317 3.44621 3.45051 3.59108 3.59467 3.60057 3.76515 3.76846 4.09647 4.09988 4.34499 4.34802 4.50214 4.50519 4.51034 4.63075 4.63617 4.81975 4.8227 4.82688 
27 0.17128 0.32804 0.51639 0.6498 0.83506 1.00508 1.17704 1.34152 1.5119 1.67166 1.86143 2.077 2.21429 2.34838 2.49195 2.64468 2.83272 2.99967 3.1707 3.32081 3.45649 3.60191 3.77283 4.10415 4.35534 4.51178 4.82624 
0 
137 0.14264 0.14591 0.14861 0.15085 0.1538 0.29879 0.30234 0.30463 0.30697 0.30938 0.48571 0.48902 0.4917 0.49366 0.49608 0.61599 0.62034 0.62337 0.6257 0.62813 0.63307 0.80809 0.81141 0.8141 0.81626 0.81879 0.9809 0.98321 0.98596 0.9885 0.99194 1.14486 1.14868 1.15157 1.15459 1.15858 1.30991 1.31309 1.31661 1.31899 1.32213 1.47793 1.48147 1.48434 1.48659 1.48941 1.63903 1.64489 1.64801 1.65046 1.65417 1.83567 1.8379 1.84021 1.84258 1.84539 2.0489 2.05112 2.05352 2.05597 2.17403 2.1778 2.18116 2.18495 2.32055 2.32317 2.32552 2.32791 2.33126 2.45555 2.46123 2.46444 2.467 2.4699 2.61242 2.61669 2.61922 2.62139 2.62446 2.80418 2.80763 2.81004 2.81208 2.81474 2.96757 2.97097 2.97412 2.97614 2.97995 3.14035 3.14316 3.1454 3.14795 3.15005 3.28928 3.29247 3.29547 3.29832 3.30073 3.42231 3.42779 3.43001 3.43289 3.43561 3.56966 3.57301 3.57554 3.57803 3.581 3.74435 3.74664 3.74937 3.75149 3.7535 4.07787 4.08015 4.08237 4.08478 4.32663 4.32875 4.33074 4.33348 4.48077 4.48359 4.48659 4.48857 4.49104 4.60476 4.60873 4.61217 4.61572 4.62274 4.80016 4.80272 4.80472 4.80667 4.80933 
99 0.14618 0.15028 0.1534 0.30238 0.30581 0.30928 0.31287 0.48887 0.49323 0.49596 0.49962 0.62171 0.62583 0.6295 0.81165 0.81526 0.81865 0.8229 0.98401 0.98704 0.99129 1.14851 1.15229 1.15724 1.1623 1.31323 1.31742 1.32106 1.32545 1.48144 1.48568 1.48895 1.49394 1.64263 1.6493 1.65263 1.83873 1.84138 1.845 1.84973 2.05199 2.05475 2.05794 2.17728 2.18286 2.1912 2.32361 2.32651 2.32992 2.45994 2.46576 2.46952 2.47417 2.61609 2.62025 2.62343 2.80713 2.81134 2.81436 2.81905 2.97095 2.97538 2.97853 3.14382 3.14697 3.15076 3.15418 3.29298 3.29698 3.30106 3.30481 3.42559 3.43129 3.43507 3.43966 3.57285 3.5769 3.58046 3.74748 3.75107 3.75418 3.75768 4.08093 4.08358 4.08693 4.32991 4.33212 4.33576 4.48411 4.48735 4.49077 4.49576 4.60814 4.61442 4.61923 4.80307 4.806 4.80841 4.8122 
46 0.16996 0.17512 0.32652 0.33199 0.51375 0.51988 0.64667 0.8359 0.84149 1.00827 1.01704 1.17725 1.33984 1.50586 1.51694 1.67109 1.67799 1.86218 1.86785 2.0731 2.20544 2.34631 2.35326 2.48796 2.49847 2.64029 2.83306 2.83804 2.99568 3.16821 3.17407 3.31863 3.45319 3.59759 3.60735 3.7711 3.78045 4.10194 4.11166 4.34907 4.35485 4.50787 4.51397 4.63682 4.82454 4.82895 
0 
56 0.15546 0.16 0.31201 0.31675 0.4982 0.5025 0.6312 0.63605 0.8205 0.82525 0.99229 0.998 1.15821 1.16494 1.32224 1.32862 1.49068 1.49582 1.65498 1.65929 1.8472 1.85187 2.06048 2.06483 2.18643 2.1921 2.3326 2.33712 2.47198 2.47726 2.62688 2.63087 2.81617 2.82104 2.98018 2.98534 3.15285 3.15833 3.30198 3.30925 3.4379 3.44235 3.58208 3.5868 3.75576 3.7613 4.08938 4.09349 4.3382 4.34233 4.49283 4.49819 4.61736 4.62549 4.81199 4.8154 
39 0.16683 0.17241 0.32341 0.50961 0.51383 0.64392 0.8321 0.83755 1.00172 1.00763 1.17348 1.3353 1.50275 1.50757 1.66673 1.85823 2.0702 2.19939 2.34206 2.35387 2.48401 2.48944 2.63777 2.82841 2.83609 2.9923 3.16507 3.31562 3.44905 3.59372 3.76804 3.77283 4.09876 4.34646 4.35196 4.50556 4.63329 4.82152 4.8255 
1 4.11051 
53 0.14974 0.15556 0.30583 0.3122 0.49255 0.49888 0.62444 0.63044 0.81514 0.82157 0.98773 0.99714 1.1518 1.15782 1.16529 1.31701 1.32495 1.48501 1.492 1.64598 1.65439 1.84247 1.85066 2.05573 2.18102 2.32732 2.3347 2.46266 2.47139 2.61919 2.62571 2.81092 2.81752 2.97455 2.98168 3.14741 3.1546 3.29657 3.30477 3.42895 3.43604 3.57652 3.58358 3.75117 3.75843 4.08462 4.33363 4.48781 4.49509 4.6119 4.62104 4.80676 4.81153 
78 0.16035 0.16429 0.17395 0.31717 0.32165 0.50358 0.50769 0.51133 0.63593 0.63969 0.64372 0.8254 0.82982 0.83473 0.99691 1.00237 1.01022 1.16309 1.16834 1.17448 1.32697 1.33213 1.33716 1.49595 1.49991 1.50536 1.6603 1.66389 1.67094 1.85189 1.85655 1.86121 2.06558 2.06934 2.19158 2.19671 2.33774 2.34183 2.34897 2.47484 2.48012 2.48401 2.63158 2.63534 2.82184 2.82554 2.82959 2.83658 2.98504 2.98968 2.99542 3.15775 3.16249 3.16597 3.30703 3.31259 3.31673 3.44206 3.44574 3.44981 3.58762 3.59126 3.59719 3.76057 3.76558 3.77189 4.09447 4.09859 4.34321 4.34793 4.49791 4.50237 4.62233 4.62906 4.63636 4.81716 4.82007 4.8243 
53 0.14812 0.15326 0.30458 0.31031 0.4907 0.49545 0.62474 0.63094 0.81351 0.81868 0.98497 1.1511 1.31498 1.32503 1.48346 1.48942 1.64897 1.65472 1.83971 1.84576 2.05292 2.05825 2.17934 2.32499 2.33118 2.46631 2.47156 2.61947 2.62442 2.80898 2.814 2.97293 2.97899 3.14524 3.15146 3.29471 3.30348 3.43129 3.43769 3.57465 3.5807 3.74835 3.75398 4.08196 4.08719 4.3307 4.33586 4.48554 4.49161 4.61025 4.61969 4.80424 4.80787 
102 0.17596 0.17887 0.1824 0.19584 0.33155 0.3352 0.33812 0.34376 0.51956 0.52237 0.52541 0.53074 0.65234 0.65581 0.65949 0.84196 0.84467 0.84819 0.85638 1.01135 1.01588 1.01921 1.02704 1.17804 1.1832 1.18686 1.34364 1.34703 1.35023 1.35922 1.5124 1.5155 1.51892 1.53826 1.67589 1.6802 1.68492 1.86588 1.87011 1.87327 1.87855 2.07912 2.08236 2.08676 2.10338 2.20867 2.21397 2.22825 2.35183 2.35569 2.35957 2.36595 2.49381 2.49731 2.50156 2.64636 2.64934 2.65397 2.83736 2.84081 2.84431 2.85027 3.00186 3.00455 3.00853 3.17276 3.1764 3.17907 3.1834 3.32326 3.32691 3.32983 3.33927 3.4586 3.46223 3.46583 3.60308 3.60676 3.6114 3.62027 3.77674 3.7799 3.78279 3.78828 4.10792 4.11106 4.11532 4.136 4.35669 4.35983 4.36419 4.51294 4.51628 4.5196 4.5261 4.6412 4.64545 4.65102 4.83103 4.83388 4.83728 4.8417 
57 0.15909 0.16227 0.31538 0.3189 0.50322 0.50683 0.63482 0.6385 0.82356 0.82671 0.83025 0.99523 0.99949 1.16198 1.16674 1.32732 1.33103 1.49512 1.49866 1.65909 1.66301 1.84978 1.85384 2.06299 2.0669 2.19048 2.19626 2.33516 2.33911 2.47668 2.4806 2.62977 2.63277 2.82066 2.8242 2.985 2.98909 3.15681 3.16008 3.30704 3.31071 3.44092 3.44498 3.58591 3.59 3.75988 3.76317 4.09162 4.09556 4.3397 4.34455 4.49774 4.50079 4.62542 4.62931 4.81448 4.81758 
0 
24 0.16419 0.32276 0.50665 0.64074 0.83049 1.00233 1.33386 1.50018 1.66507 1.85886 2.4816 2.6345 2.82569 2.99044 3.16262 3.31297 3.44884 3.59058 3.76486 4.09637 4.34407 4.50198 4.63071 4.81982 
57 0.15319 0.15767 0.30953 0.31401 0.49558 0.50031 0.50531 0.62893 0.63355 0.81907 0.82363 0.99016 0.99549 1.15597 1.16184 1.32004 1.32583 1.48832 1.49331 1.65453 1.65944 1.84494 1.84951 2.0581 2.06218 2.18409 2.1911 2.33028 2.33442 2.47091 2.47541 2.62424 2.62852 2.81369 2.81862 2.97783 2.98307 3.15056 3.15543 3.29969 3.30559 3.4368 3.44216 3.57982 3.58419 3.7534 3.75858 4.08712 4.09115 4.33602 4.33963 4.49054 4.49561 4.61501 4.62364 4.80945 4.81302 
24 0.15821 0.31241 0.50148 0.63557 0.82505 0.99609 1.32785 1.49496 1.84695 2.06045 2.33239 2.47674 2.62884 2.81999 2.98428 3.15303 3.30785 3.44291 3.58579 3.75933 4.08884 4.33717 4.49626 4.81188 
66 0.16871 0.17216 0.3238 0.32766 0.33173 0.51298 0.51674 0.64452 0.64847 0.83223 0.83649 0.84089 1.00336 1.00853 1.0137 1.17014 1.17506 1.17939 1.33409 1.33915 1.34356 1.50501 1.50922 1.66832 1.67258 1.85835 1.86257 1.86618 2.07176 2.07574 2.19852 2.20321 2.34372 2.34778 2.35275 2.48635 2.49061 2.63961 2.64305 2.8308 2.83454 2.83922 2.99497 2.99943 3.16799 3.17151 3.31406 3.31944 3.32404 3.44994 3.45504 3.59543 3.5999 3.77084 3.77395 4.10092 4.1051 4.34921 4.35363 4.50784 4.51127 4.63285 4.63729 4.82424 4.82725 4.83098 
57 0.16531 0.16864 0.32121 0.32497 0.50907 0.51311 0.64308 0.6468 0.83062 0.83343 1.00072 1.00515 1.1706 1.17539 1.33466 1.33862 1.50202 1.50585 1.66547 1.6705 1.85517 1.86008 1.86825 2.06916 2.07326 2.19787 2.20529 2.34159 2.34552 2.48355 2.48798 2.63676 2.64132 2.82741 2.83191 2.99158 2.99621 3.16379 3.16704 3.31487 3.31845 3.44845 3.45238 3.5927 3.59686 3.76672 3.76943 4.09775 4.10184 4.34573 4.3503 4.50397 4.50718 4.63127 4.63776 4.82082 4.82549 
4 0.50474 0.82487 4.34192 4.8156 
1 3.78262 
47 0.15297 0.15888 0.3087 0.31441 0.49658 0.50166 0.62886 0.63525 0.81738 0.82234 0.98923 1.15582 1.16362 1.32096 1.32682 1.48899 1.49546 1.65298 1.664 1.8436 1.8503 2.05703 2.18579 2.32907 2.47001 2.47667 2.62405 2.81425 2.81954 2.97914 3.14951 3.15502 3.29991 3.30561 3.43445 3.44114 3.58 3.58847 3.75323 3.75825 4.08589 4.33421 4.49005 4.49548 4.61733 4.80865 4.81423 
69 0.16412 0.16827 0.31966 0.32332 0.32718 0.50747 0.51087 0.51499 0.64023 0.6434 0.8288 0.83185 0.83564 0.99944 1.00373 1.00909 1.16573 1.17219 1.33188 1.33614 1.50054 1.50483 1.66376 1.66815 1.85359 1.85849 1.86186 2.06644 2.06973 2.19509 2.19913 2.33904 2.34352 2.34858 2.48147 2.48558 2.63465 2.63741 2.82539 2.82846 2.83239 2.98907 2.9931 3.16066 3.16428 3.16862 3.31213 3.31562 3.3211 3.44489 3.44978 3.45633 3.58945 3.59406 3.59951 3.76544 3.76811 4.09535 4.09911 4.34391 4.34758 4.50228 4.50516 4.62742 4.63138 4.63773 4.81855 4.82196 4.82532 
24 0.15421 0.31051 0.49707 0.63076 0.81893 0.99162 1.32302 1.49044 1.84338 2.05733 2.32945 2.4727 2.62511 2.81536 2.98009 3.15048 3.30292 3.43787 3.58105 3.7547 4.08579 4.33364 4.49215 4.80828 
28 0.17262 0.32967 0.51711 0.65267 0.83855 1.01181 1.18007 1.34191 1.51079 1.6727 1.86542 2.07552 2.20472 2.34768 2.35808 2.64316 2.83671 2.99765 3.17204 3.32187 3.45653 3.59983 3.77456 4.10311 4.35119 4.5131 4.64029 4.82942 
50 0.16839 0.17286 0.32463 0.3285 0.51203 0.51697 0.64497 0.65021 0.83464 0.83961 1.0046 1.0108 1.1728 1.17787 1.33721 1.34229 1.50502 1.51092 1.66933 1.67541 1.85996 1.86508 2.07278 2.2009 2.34531 2.35152 2.48686 2.49447 2.64072 2.83072 2.83604 2.99539 3.1659 3.17061 3.31718 3.32207 3.45211 3.45781 3.59601 3.60613 3.77083 3.7764 4.10093 4.10911 4.34905 4.35455 4.50752 4.63491 4.82389 4.82886 
66 0.16041 0.16395 0.31572 0.32019 0.50369 0.50693 0.51005 0.63605 0.64022 0.82503 0.82846 0.83238 0.99586 0.99998 1.16227 1.16761 1.32679 1.33078 1.33461 1.49623 1.49956 1.66022 1.66377 1.85042 1.85486 1.85866 2.06327 2.06714 2.19055 2.1949 2.33586 2.33982 2.4776 2.48083 2.63095 2.63419 2.8212 2.82444 2.82815 2.98513 2.98834 3.15669 3.16119 3.16957 3.30756 3.31194 3.31533 3.44165 3.44643 3.58661 3.58999 3.75962 3.76365 3.76665 4.0923 4.09615 4.341 4.34483 4.49684 4.50093 4.5072 4.62119 4.62744 4.81523 4.81815 4.82182 
5 0.32681 0.84039 1.01264 1.86414 4.83 
7 0.16674 0.51339 1.1718 1.3377 2.3448 2.82917 3.31528 
34 0.16537 0.32344 0.50875 0.64408 0.83072 0.83685 1.00329 1.17102 1.33479 1.5018 1.66491 1.67377 1.85795 1.86238 2.06873 2.19832 2.3425 2.3524 2.48285 2.63605 2.82702 2.83357 2.99074 3.16463 3.31499 3.44844 3.5924 3.7675 4.09757 4.34539 4.5036 4.63181 4.81965 4.82652 
32 0.16056 0.31653 0.50355 0.63756 0.82492 0.82873 0.9988 1.16171 1.16923 1.32989 1.49722 1.65989 1.85036 1.85638 2.06418 2.19346 2.33576 2.47821 2.63154 2.82199 2.98663 3.15656 3.16157 3.30964 3.44375 3.58726 3.76226 4.09269 4.34063 4.49906 4.62574 4.81516 
47 0.15039 0.15487 0.30669 0.31379 0.49301 0.49784 0.62617 0.6323 0.81589 0.82066 0.98697 1.153 1.31697 1.32494 1.48575 1.49137 1.64988 1.65646 1.84171 2.05498 2.18181 2.32711 2.46677 2.47254 2.62132 2.62576 2.81139 2.81663 2.97512 2.98038 3.14746 3.15449 3.29679 3.30473 3.43259 3.57716 3.58393 3.75046 3.75707 4.08408 4.33276 4.48748 4.4937 4.61331 4.6214 4.80651 4.81163 
103 0.14719 0.15081 0.15355 0.15827 0.30324 0.30678 0.31 0.31407 0.48989 0.49388 0.49635 0.50017 0.62226 0.62614 0.62889 0.63305 0.81246 0.81583 0.81897 0.82232 0.98521 0.98796 0.99222 1.14931 1.15323 1.15827 1.16285 1.31421 1.31774 1.32171 1.3261 1.48226 1.48627 1.48934 1.49421 1.64356 1.65013 1.65333 1.66005 1.83989 1.84233 1.84591 1.85053 2.05315 2.05565 2.05854 2.1783 2.18318 2.19009 2.32477 2.32758 2.33075 2.46036 2.46622 2.47005 2.47368 2.61677 2.62123 2.62415 2.80824 2.81225 2.815 2.81949 2.9719 2.97601 2.97914 3.14481 3.14788 3.15118 3.15466 3.29404 3.29754 3.30214 3.30549 3.42657 3.43245 3.43613 3.44086 3.5739 3.57777 3.58047 3.58695 3.74868 3.75178 3.755 3.75825 4.0821 4.08463 4.0879 4.33107 4.33314 4.33663 4.48512 4.48811 4.49174 4.4962 4.60912 4.61479 4.6198 4.80425 4.80707 4.80925 4.81409 
27 0.16131 0.31733 0.50502 0.63847 0.82466 0.83009 0.99862 1.16742 1.3303 1.49749 1.66395 1.85162 2.06941 2.3378 2.48094 2.63297 2.82296 2.98728 3.15954 3.30961 3.44799 3.58839 3.76233 4.09608 4.49985 4.62753 4.8188 
77 0.14733 0.15225 0.15624 0.30348 0.30736 0.31177 0.49005 0.49529 0.49885 0.62261 0.62763 0.63187 0.81271 0.81715 0.82061 0.98524 0.98913 0.99452 1.14961 1.15415 1.16135 1.31443 1.32062 1.32562 1.48255 1.48784 1.4919 1.64395 1.65142 1.65479 1.83995 1.84303 1.84804 2.05321 2.05655 2.17853 2.18591 2.32483 2.32825 2.33515 2.46129 2.46693 2.47099 2.61719 2.62184 2.6255 2.80841 2.81342 2.8171 2.9721 2.97821 3.14492 3.1485 3.15287 3.29414 3.29953 3.30386 3.42692 3.43312 3.43833 3.57404 3.57899 3.74871 3.75351 3.75683 4.08214 4.08527 4.33112 4.33375 4.48526 4.48918 4.49296 4.60939 4.61826 4.8043 4.80763 4.81128 
52 0.15431 0.15964 0.31147 0.31791 0.49971 0.50419 0.63067 0.63723 0.81997 0.82483 0.82935 0.99145 0.99837 1.15753 1.16708 1.32167 1.33023 1.49043 1.49685 1.65595 1.66243 1.84612 1.85262 2.05938 2.18904 2.33146 2.33811 2.47236 2.47943 2.62585 2.63115 2.81723 2.82277 2.98023 2.98565 3.15196 3.15833 3.30146 3.30894 3.4374 3.4443 3.58157 3.58859 3.75523 3.7613 4.08841 4.33735 4.49209 4.49828 4.62137 4.8112 4.81581 
27 0.16045 0.31725 0.50473 0.63698 0.82445 0.99916 1.16694 1.33156 1.49737 1.6619 1.85383 2.06371 2.33694 2.47804 2.6314 2.823 2.98811 3.15848 3.30955 3.44402 3.58844 3.76166 4.0922 4.34004 4.4985 4.62778 4.81539 
52 0.15092 0.15655 0.30725 0.3133 0.49362 0.49886 0.62674 0.63275 0.81629 0.82197 0.98786 0.99555 1.15371 1.16372 1.31789 1.32516 1.4864 1.49244 1.65083 1.65702 1.84246 1.84948 2.05571 2.18267 2.32776 2.33434 2.46751 2.4737 2.62175 2.62699 2.81204 2.81756 2.9759 2.98222 3.14804 3.15411 3.2976 3.30488 3.43339 3.43997 3.5777 3.58428 3.75129 3.75708 4.08474 4.33346 4.48834 4.49444 4.61407 4.6233 4.80711 4.81153 
48 0.15784 0.16397 0.31458 0.32186 0.49985 0.50887 0.63254 0.64052 0.82462 0.99523 1.16103 1.16845 1.32524 1.33465 1.49311 1.49984 1.65303 1.66361 1.85037 2.06531 2.18833 2.33525 2.34138 2.47107 2.48053 2.62838 2.63446 2.81906 2.82537 2.98229 2.99071 3.15546 3.1623 3.30513 3.31307 3.4355 3.44564 3.58499 3.5916 3.7587 3.76472 4.09409 4.34152 4.4957 4.50181 4.61913 4.62995 4.8161 
80 0.15536 0.15893 0.16186 0.31206 0.31545 0.31894 0.49774 0.50161 0.50507 0.63095 0.6344 0.63801 0.81965 0.82303 0.8261 0.83076 0.99225 0.99635 1.00056 1.15785 1.16253 1.16778 1.32193 1.32732 1.33128 1.49044 1.4946 1.49792 1.65176 1.65758 1.66087 1.84723 1.85125 1.85507 2.06033 2.06349 2.18568 2.19124 2.33248 2.33554 2.34672 2.47079 2.47525 2.47876 2.62643 2.62973 2.63299 2.81578 2.81957 2.82344 2.97974 2.98444 2.98883 3.15271 3.15583 3.15951 3.30171 3.306 3.3097 3.43629 3.43972 3.44436 3.58171 3.58534 3.58957 3.75577 3.75956 3.76249 4.08943 4.09233 4.33822 4.34089 4.49303 4.49754 4.50067 4.6165 4.6246 4.81169 4.81445 4.81804 
25 0.16011 0.31684 0.50293 0.63796 0.82429 1.00098 1.16829 1.3312 1.49679 1.6598 1.8535 2.06235 2.33863 2.47731 2.63065 2.82112 3.15816 3.3095 3.44465 3.58997 3.76146 4.09092 4.33909 4.49873 4.81374 
5 0.32801 0.83627 1.00657 1.86323 4.8259 
79 0.14743 0.15151 0.15515 0.30376 0.30755 0.31167 0.48979 0.49405 0.49751 0.62283 0.62687 0.63085 0.81285 0.81716 0.8208 0.98448 0.98895 1.15019 1.15492 1.16193 1.31445 1.3195 1.32517 1.48264 1.48715 1.49257 1.64444 1.65025 1.65528 1.83922 1.8431 1.84758 2.05243 2.05601 2.17827 2.18392 2.32443 2.32801 2.33453 2.46303 2.46805 2.47248 2.61813 2.62208 2.6255 2.80787 2.81213 2.8153 2.97206 2.97692 2.9847 3.14463 3.14857 3.15204 3.29405 3.29875 3.3037 3.42842 3.43227 3.4371 3.57374 3.57788 3.58404 3.74779 3.7521 3.75547 4.08144 4.08492 4.33024 4.33335 4.485 4.48952 4.49486 4.6091 4.61563 4.62128 4.80364 4.80671 4.80981 
0 
40 0.15728 0.31171 0.31813 0.50002 0.50553 0.63309 0.82038 0.8258 0.99178 0.99922 1.15849 1.16767 1.32153 1.32827 1.49335 1.65724 1.84612 1.85423 2.05949 2.18976 2.33156 2.47515 2.6282 2.81802 2.98329 3.15222 3.15843 3.30175 3.30912 3.43891 3.58372 3.75497 3.76051 4.08847 4.33697 4.49206 4.4977 4.62323 4.81098 4.81585 
23 0.15372 0.30939 0.49703 0.62984 0.81804 0.98924 1.49048 1.84331 2.05681 2.32889 2.47255 2.62512 2.8154 2.98034 3.14961 3.30617 3.43627 3.58086 3.75432 4.08565 4.33395 4.49212 4.80849 
99 0.16823 0.17117 0.1753 0.3236 0.32753 0.3306 0.33687 0.51052 0.5138 0.51688 0.52141 0.64435 0.64784 0.6514 0.83219 0.83605 0.83856 0.84261 1.00324 1.00717 1.0107 1.01728 1.16968 1.17535 1.17923 1.33368 1.33892 1.34227 1.34867 1.50296 1.50656 1.50994 1.51733 1.6686 1.67182 1.67667 1.85818 1.86192 1.86533 1.87053 2.07152 2.07451 2.07942 2.19722 2.20272 2.20741 2.34392 2.34696 2.35115 2.35676 2.48496 2.48834 2.49217 2.4982 2.63848 2.64168 2.64536 2.82836 2.83198 2.83519 2.8386 2.99194 2.99605 2.99959 3.16414 3.16868 3.17124 3.17525 3.3143 3.31912 3.32212 3.45015 3.45393 3.45776 3.59373 3.59698 3.60091 3.60536 3.76751 3.77163 3.77426 3.7794 4.10047 4.10341 4.10793 4.34929 4.35172 4.35588 4.50435 4.50865 4.512 4.5182 4.63084 4.63629 4.64034 4.82316 4.82574 4.82906 4.83254 
0 
0 
26 0.15778 0.3154 0.50198 0.63455 0.82362 0.99673 1.16449 1.32664 1.49404 1.66315 1.84604 2.06194 2.3351 2.4753 2.62834 2.81981 2.9838 3.15645 3.30687 3.44121 3.58715 3.75877 4.08794 4.336 4.49567 4.81203 
29 0.16485 0.32233 0.50833 0.6425 0.83082 1.00276 1.17186 1.3337 1.50145 1.66542 1.85782 2.06844 2.20019 2.34151 2.48333 2.63585 2.82676 2.99068 3.16337 3.31467 3.44889 3.59226 3.76687 4.09686 4.34504 4.50323 4.63172 4.81989 4.82542 
68 0.15804 0.16147 0.31401 0.31772 0.32084 0.50185 0.5053 0.63434 0.63781 0.82282 0.82621 0.82936 0.99409 0.99836 1.00264 1.16016 1.16454 1.17111 1.32518 1.32899 1.33241 1.49404 1.4972 1.65813 1.66203 1.84839 1.85254 1.85654 2.06151 2.06514 2.18947 2.19394 2.334 2.33769 2.47506 2.47878 2.48436 2.62892 2.63185 2.81946 2.82301 2.82849 2.98403 2.98694 3.15478 3.15906 3.16315 3.30439 3.30914 3.31294 3.44001 3.44439 3.58501 3.58841 3.75856 3.76204 4.09052 4.09431 4.33895 4.34292 4.49511 4.49855 4.50216 4.62163 4.626 4.81357 4.81647 4.82007 
28 0.15935 0.31659 0.50329 0.63577 0.82475 0.99971 1.16448 1.32817 1.49535 1.6594 1.85036 2.06398 2.19302 2.33722 2.47631 2.63115 2.82139 2.98564 3.15723 3.3073 3.44137 3.58688 3.76234 4.09239 4.34075 4.49833 4.6257 4.81569 
78 0.1548 0.15879 0.16288 0.31193 0.31605 0.31981 0.49838 0.50205 0.50568 0.6315 0.63535 0.6389 0.82076 0.82507 0.83058 0.99219 0.99679 1.00189 1.15842 1.16393 1.16859 1.3221 1.32707 1.33117 1.49047 1.49481 1.49874 1.65468 1.65901 1.66377 1.84684 1.85114 1.85502 2.05983 2.0634 2.18646 2.1922 2.3322 2.33606 2.34157 2.47162 2.47615 2.48093 2.62614 2.62997 2.81683 2.8205 2.82439 2.97994 2.98461 2.99 3.1531 3.15722 3.1612 3.3021 3.30739 3.31074 3.43756 3.44183 3.4459 3.58187 3.58572 3.59028 3.7558 3.75983 3.76281 4.08886 4.09225 4.3376 4.34061 4.49284 4.49721 4.50085 4.61881 4.62556 4.8117 4.81463 4.81894 
26 0.16826 0.32194 0.50946 0.64172 0.8344 1.00301 1.17239 1.33518 1.50384 1.66703 1.85693 2.06934 2.20038 2.34154 2.48459 2.63872 2.82793 2.99246 3.31886 3.45407 3.59259 3.77182 4.09806 4.34645 4.63214 4.82261 
0 
126 0.16926 0.17175 0.17428 0.17757 0.32422 0.32724 0.32961 0.33196 0.33682 0.51165 0.51395 0.51646 0.51886 0.52295 0.64434 0.64704 0.64926 0.65216 0.6577 0.83277 0.83608 0.83815 0.84098 0.84495 1.00429 1.00765 1.01032 1.01315 1.02 1.17133 1.1753 1.17814 1.18083 1.33496 1.33867 1.34101 1.34347 1.34892 1.50413 1.50691 1.50929 1.51217 1.66922 1.67168 1.67456 1.67832 1.85886 1.86186 1.86412 1.86646 1.8699 2.07167 2.07423 2.07661 2.08033 2.19894 2.2028 2.20626 2.2103 2.34431 2.34696 2.34939 2.35198 2.35588 2.48586 2.48851 2.49119 2.49436 2.49982 2.63911 2.64161 2.64372 2.64813 2.82957 2.83229 2.83454 2.83716 2.84003 2.9938 2.99647 2.99896 3.00225 3.16571 3.16898 3.17099 3.17352 3.17777 3.31533 3.31887 3.3212 3.32373 3.45052 3.45362 3.45598 3.45912 3.59544 3.59792 3.60061 3.60359 3.60781 3.76881 3.77171 3.77398 3.77692 3.78147 4.10079 4.10306 4.10546 4.10978 4.34953 4.3515 4.3543 4.35844 4.5054 4.50874 4.51074 4.51351 4.63364 4.63695 4.6403 4.64504 4.82375 4.82601 4.82827 4.83071 4.83395 
57 0.16339 0.16665 0.32015 0.32391 0.50717 0.51144 0.63978 0.64348 0.82928 0.83234 0.99823 1.00228 1.00946 1.1645 1.17113 1.33259 1.33743 1.49991 1.50518 1.66328 1.6682 1.85296 1.85779 2.06642 2.06997 2.19439 2.20251 2.33834 2.34217 2.48114 2.48876 2.63426 2.63723 2.82511 2.8299 2.98929 2.9946 3.16168 3.16636 3.3128 3.31716 3.44492 3.44976 3.59015 3.59563 3.76495 3.76775 4.09528 4.0991 4.34353 4.34864 4.50205 4.50774 4.6286 4.63512 4.81863 4.82241 
8 0.3188 0.50486 1.663 1.85331 3.15882 3.31015 4.62659 4.81497 
87 0.17829 0.18161 0.18818 0.33373 0.33778 0.34259 0.52133 0.52455 0.52815 0.65326 0.65738 0.66142 0.84394 0.84707 0.85176 1.01357 1.01876 1.02577 1.17945 1.18623 1.19101 1.3434 1.34888 1.35297 1.51369 1.51723 1.5213 1.6781 1.68287 1.69208 1.86867 1.87333 1.87737 2.08157 2.08508 2.09231 2.20779 2.2141 2.22286 2.35395 2.35821 2.36515 2.49472 2.49863 2.50385 2.64808 2.65143 2.65721 2.83931 2.84292 2.84772 3.00191 3.00601 3.0107 3.174 3.1784 3.18205 3.18836 3.32333 3.32898 3.33266 3.45909 3.46414 3.46942 3.60334 3.60805 3.61249 3.62349 3.77698 3.78148 3.78467 3.79189 4.11039 4.11411 4.12704 4.35895 4.363 4.37976 4.51409 4.51862 4.52258 4.64109 4.64644 4.6537 4.83355 4.83689 4.84091 
30 0.16964 0.32635 0.51288 0.64447 0.835 1.00679 1.17189 1.17727 1.33755 1.5065 1.67004 1.86182 2.0713 2.19989 2.34312 2.34752 2.48906 2.6395 2.83216 2.99397 3.16799 3.31843 3.45294 3.59684 3.77084 4.10124 4.34808 4.50667 4.63661 4.82471 
0 
33 0.15352 0.30909 0.49655 0.50316 0.6291 0.81859 0.8256 0.98955 1.15587 1.32058 1.48908 1.65422 1.84397 2.05726 2.18635 2.32935 2.47101 2.62449 2.81433 2.97879 3.15001 3.15806 3.29983 3.30929 3.43554 3.57996 3.75342 3.75938 4.08627 4.33474 4.49024 4.62182 4.80872 
29 0.15929 0.31417 0.50211 0.63448 0.82294 0.82786 0.99456 1.16526 1.33043 1.49507 1.6589 1.84916 2.06141 2.19429 2.33403 2.47642 2.6294 2.81988 2.98547 3.15483 3.31071 3.44013 3.58543 3.75886 4.09065 4.3391 4.49558 4.62757 4.81367 
81 0.15311 0.15755 0.16166 0.30922 0.31345 0.31723 0.49589 0.50089 0.5049 0.62844 0.63341 0.6376 0.81845 0.82259 0.82632 0.99149 0.99563 0.99933 1.15528 1.15981 1.16435 1.32025 1.32545 1.32896 1.4883 1.49345 1.49731 1.64952 1.65623 1.65955 1.84627 1.84967 1.85429 2.0595 2.06332 2.18432 2.18993 2.19597 2.33098 2.33441 2.34015 2.46636 2.47254 2.47647 2.62285 2.62783 2.63132 2.81418 2.81907 2.82303 2.97795 2.98336 2.98776 3.15099 3.15461 3.15856 3.30002 3.30498 3.30934 3.43253 3.4388 3.44337 3.57988 3.58473 3.58871 3.75478 3.7591 3.76267 4.08837 4.0918 4.33756 4.34105 4.49122 4.49544 4.4989 4.61487 4.62083 4.62585 4.8106 4.81395 4.81953 
57 0.15078 0.15505 0.30706 0.3119 0.49383 0.49792 0.5035 0.62693 0.63203 0.81604 0.82048 0.98717 0.99277 1.15359 1.16271 1.31736 1.32406 1.48663 1.49139 1.65177 1.6566 1.84187 1.84659 2.05499 2.05906 2.18273 2.32728 2.33193 2.46826 2.47275 2.6219 2.62597 2.81204 2.8164 2.97593 2.98054 3.14788 3.15291 3.29755 3.30392 3.43322 3.43887 3.5777 3.58339 3.75066 3.75541 4.08407 4.08815 4.33271 4.33661 4.48803 4.49289 4.6149 4.62211 4.80667 4.80993 4.81481 
0 
82 0.16615 0.16964 0.17379 0.32208 0.32627 0.32996 0.51076 0.51416 0.51854 0.6431 0.64765 0.66992 0.83345 0.83654 0.84058 1.00223 1.00698 1.01187 1.16738 1.1729 1.17698 1.33215 1.33741 1.34101 1.50321 1.50755 1.66664 1.67109 1.67625 1.85627 1.86063 1.86419 1.87086 2.07084 2.0749 2.0966 2.19848 2.20305 2.20903 2.34217 2.34656 2.35061 2.35808 2.4849 2.48962 2.50021 2.63814 2.64282 2.82811 2.83178 2.83552 2.99294 2.99788 3.16308 3.1674 3.17187 3.31354 3.31818 3.32352 3.44961 3.45335 3.59315 3.59793 3.60355 3.76715 3.77076 3.7789 4.09985 4.10432 4.13244 4.34746 4.35156 4.35843 4.50322 4.50727 4.51237 4.63002 4.63488 4.64382 4.82246 4.82579 4.82952 
35 0.16596 0.32269 0.50983 0.51432 0.64259 0.64775 0.83258 1.00179 1.00712 1.17334 1.33623 1.50274 1.66679 1.85604 1.86274 2.06977 2.2027 2.34165 2.34656 2.48465 2.63719 2.8284 2.83607 2.99238 3.16582 3.31575 3.45001 3.59303 3.59861 3.76729 4.09819 4.34634 4.50568 4.63434 4.82163 
64 0.16172 0.16436 0.31694 0.32031 0.3244 0.50494 0.508 0.63731 0.64057 0.82535 0.82874 0.83387 0.99595 1.00118 1.16248 1.16772 1.1725 1.32648 1.33122 1.33589 1.49771 1.50031 1.66163 1.66504 1.85072 1.85484 1.85901 2.06429 2.06725 2.19356 2.19936 2.33681 2.34008 2.47889 2.48161 2.6326 2.63498 2.82296 2.82565 2.98767 2.99043 3.15762 3.16148 3.16497 3.30641 3.31141 3.31473 3.4427 3.4466 3.58813 3.59148 3.76228 3.76499 4.09339 4.0964 4.34168 4.34463 4.49994 4.50232 4.62459 4.62909 4.81663 4.81922 4.82393 
28 0.16108 0.31755 0.50548 0.63808 0.82676 0.99909 1.16632 1.3303 1.4978 1.66136 1.8502 1.85771 2.06447 2.19445 2.33801 2.47825 2.63227 2.82265 2.98703 3.15947 3.31009 3.4435 3.58953 3.76229 4.0945 4.34135 4.49951 4.81566 
88 0.15121 0.1556 0.15832 0.16514 0.30751 0.3111 0.315 0.49377 0.49884 0.50183 0.50813 0.62601 0.63068 0.63433 0.81698 0.82132 0.8239 0.82776 0.98889 0.99273 0.9968 1.15384 1.15766 1.16249 1.1685 1.31833 1.32439 1.32809 1.48657 1.49184 1.49472 1.64725 1.65509 1.65949 1.8436 1.84651 1.85047 2.05689 2.06008 2.18226 2.18891 2.32855 2.33177 2.33619 2.46372 2.4712 2.47472 2.48185 2.62124 2.62591 2.62879 2.81198 2.8169 2.81956 2.82477 2.9759 2.98189 2.98681 3.14884 3.15212 3.15614 3.16216 3.2979 3.30296 3.30638 3.43007 3.43638 3.44102 3.57777 3.58253 3.58673 3.75224 3.75673 3.75939 4.0858 4.08862 4.33484 4.33717 4.48918 4.49398 4.49643 4.61322 4.62105 4.62497 4.8079 4.81094 4.81431 4.81896 
71 0.15378 0.15846 0.16504 0.31025 0.31484 0.31888 0.49648 0.50122 0.50578 0.62901 0.63403 0.63926 0.819 0.82393 0.82909 0.99135 0.99696 1.15673 1.16243 1.16781 1.32114 1.32678 1.33165 1.48929 1.49444 1.65064 1.65729 1.66211 1.8461 1.85111 2.05932 2.06367 2.18515 2.19118 2.33119 2.3355 2.46816 2.47447 2.47934 2.62447 2.62912 2.8147 2.81951 2.82391 2.97871 2.98415 3.15143 3.15614 3.16002 3.3006 3.30612 3.31004 3.43297 3.43878 3.4449 3.58046 3.58522 3.75466 3.75945 3.76354 4.08829 4.09279 4.33731 4.34382 4.4918 4.49682 4.61618 4.62222 4.62818 4.81046 4.81392 
40 0.16684 0.17305 0.32299 0.32644 0.51074 0.51506 0.64397 0.83203 0.83761 1.00258 1.00754 1.17241 1.33539 1.50304 1.66589 1.67165 1.85689 1.86126 2.0696 2.20003 2.34165 2.34591 2.48446 2.63745 2.82819 2.83324 2.9923 3.1652 3.31567 3.45053 3.59303 3.60455 3.76843 4.09844 4.34581 4.35411 4.50466 4.63306 4.82131 4.82562 
8 0.17511 0.64817 0.84178 1.17763 1.34424 2.35823 4.35874 4.82979 
56 0.14614 0.15118 0.30223 0.30685 0.48873 0.49416 0.62153 0.62687 0.81169 0.81637 0.98388 0.9889 1.14844 1.15441 1.31325 1.3195 1.48137 1.48711 1.64288 1.65059 1.83861 1.84198 2.05186 2.05558 2.17725 2.18441 2.32347 2.32742 2.4607 2.46757 2.61616 2.62145 2.80706 2.81244 2.97084 2.97704 3.14359 3.14751 3.29285 3.29883 3.42592 3.43208 3.57271 3.57803 3.74733 3.75227 4.08077 4.08421 4.32979 4.33252 4.48398 4.48923 4.60817 4.61804 4.8029 4.80653 
45 0.15853 0.16304 0.31433 0.32017 0.50286 0.50731 0.63515 0.82271 0.82768 0.99488 1.16106 1.3266 1.33335 1.49493 1.49991 1.65907 1.84915 1.85476 2.06252 2.18858 2.19479 2.33457 2.47634 2.62991 2.63436 2.82041 2.825 2.98489 3.15558 3.16136 3.30541 3.31163 3.44047 3.44695 3.58554 3.75884 3.76372 4.0913 4.09573 4.34002 4.49564 4.5011 4.62319 4.81444 4.81841 
58 0.17399 0.17818 0.33029 0.33406 0.51746 0.52133 0.64922 0.65338 0.84004 0.84469 1.0099 1.01432 1.17708 1.18235 1.34261 1.34754 1.51087 1.51582 1.67375 1.67921 1.86354 1.86799 1.87746 2.07612 2.08072 2.20652 2.3488 2.3536 2.36181 2.4912 2.49608 2.64417 2.64841 2.83623 2.84177 2.99928 3.00579 3.17193 3.17556 3.32292 3.32756 3.45517 3.45949 3.60039 3.60547 3.77546 3.77899 4.10543 4.11044 4.354 4.35891 4.51202 4.51639 4.6398 4.64705 4.82896 4.83272 4.8398 
61 0.15378 0.15827 0.3105 0.31494 0.3189 0.49657 0.50104 0.50537 0.62975 0.6343 0.63833 0.81888 0.82359 0.82887 0.99097 0.99717 1.15678 1.16383 1.32094 1.32684 1.48934 1.49427 1.65099 1.65736 1.84571 1.85133 2.05881 2.06361 2.18494 2.19327 2.33102 2.33583 2.46984 2.47554 2.62492 2.62917 2.81474 2.81942 2.97875 2.98397 3.15121 3.15684 3.30076 3.30741 3.43601 3.44041 3.58058 3.58507 3.75436 3.75919 3.76263 4.08784 4.0917 4.33666 4.34104 4.49152 4.49688 4.61527 4.62464 4.81022 4.81362 
32 0.16449 0.3204 0.50774 0.64109 0.83078 0.99871 1.00712 1.1645 1.1721 1.33206 1.50056 1.66399 1.85376 1.86074 2.06735 2.19666 2.33914 2.48155 2.63536 2.82572 2.99025 3.1629 3.31366 3.44679 3.59037 3.76605 4.09586 4.3442 4.50282 4.62993 4.81911 4.82497 
55 0.15235 0.15769 0.30895 0.31481 0.49503 0.50061 0.62784 0.63501 0.81723 0.82157 0.82479 0.83059 0.98974 0.99807 1.15535 1.16474 1.31961 1.32717 1.48779 1.49445 1.64877 1.65641 1.84455 1.85127 2.05776 2.1835 2.32967 2.33684 2.46687 2.47483 2.62323 2.62879 2.81324 2.81914 2.97717 2.98392 3.14991 3.15619 3.29912 3.30691 3.43164 3.43704 3.44389 3.57901 3.58692 3.75305 3.75919 4.08675 4.33561 4.49027 4.49632 4.61432 4.62564 4.80887 4.8127 
49 0.16389 0.16731 0.32053 0.32394 0.33184 0.50754 0.51385 0.6416 0.82827 0.83191 0.83676 0.99876 1.00424 1.167 1.17303 1.3327 1.34001 1.50025 1.66381 1.66867 1.85397 1.85888 1.86326 2.06753 2.19691 2.33959 2.34613 2.48193 2.49151 2.63484 2.82594 2.83271 2.98981 3.1628 3.16994 3.31325 3.31793 3.44781 3.5905 3.59932 3.76552 3.77448 4.09592 4.34404 4.35215 4.50234 4.63065 4.81915 4.8237 
56 0.14835 0.15323 0.30458 0.30905 0.49099 0.49622 0.62367 0.62869 0.81402 0.81864 0.98606 0.9921 1.15096 1.15682 1.3156 1.32236 1.48374 1.48935 1.64524 1.65307 1.84084 1.84561 2.05407 2.0584 2.17954 2.18783 2.3257 2.32989 2.46348 2.47034 2.6187 2.6236 2.80922 2.81448 2.97317 2.97926 3.14594 3.15039 3.29507 3.30166 3.42844 3.43401 3.57493 3.57999 3.74942 3.75498 4.08298 4.087 4.33197 4.33538 4.4863 4.49203 4.61048 4.61987 4.80506 4.80872 
34 0.16458 0.32157 0.50803 0.5131 0.64038 0.64483 0.83003 0.83572 1.00488 1.33357 1.50077 1.50598 1.66435 1.85483 1.86136 2.0675 2.34049 2.48328 2.63524 2.63864 2.82639 2.99051 3.16392 3.31404 3.44704 3.5917 3.76594 3.76941 4.09614 4.34444 4.50315 4.63118 4.81973 4.82514 
27 0.17018 0.32714 0.51521 0.64872 0.8381 1.01515 1.17697 1.34085 1.50817 1.67126 1.86241 2.07482 2.20493 2.34696 2.4935 2.64323 2.83296 3.00018 3.16873 3.31981 3.45376 3.59969 3.7715 4.10297 4.3493 4.51106 4.82574 
1 0.84822 
3 0.65037 3.77392 4.5107 
52 0.17513 0.18101 0.33167 0.33792 0.51822 0.5236 0.65251 0.84116 0.84748 1.0113 1.01663 1.18215 1.34401 1.34974 1.51126 1.51654 1.67532 1.68301 1.86853 1.87615 2.07866 2.08531 2.20779 2.35188 2.36158 2.49241 2.49955 2.64592 2.6538 2.8366 2.84243 3.00069 3.00819 3.17319 3.17834 3.32399 3.32844 3.45803 3.46377 3.60138 3.60702 3.77613 3.78035 4.10689 4.11275 4.35473 4.3604 4.51371 4.51973 4.64163 4.83073 4.83645 
57 0.16043 0.16388 0.31546 0.32014 0.50286 0.50641 0.63537 0.64006 0.82557 0.82913 0.99525 1.0009 1.16126 1.16711 1.32589 1.3311 1.49573 1.49949 1.65971 1.66379 1.85031 1.85437 2.06312 2.06664 2.19055 2.19661 2.3355 2.33932 2.47625 2.48056 2.63082 2.63404 2.82085 2.82432 2.98491 2.98864 3.15624 3.16118 3.30542 3.31148 3.44109 3.44726 3.58645 3.59109 3.75899 3.7633 3.7668 4.09212 4.09559 4.34064 4.34365 4.49592 4.50047 4.62302 4.62847 4.81519 4.81778 
56 0.16085 0.16411 0.31656 0.3212 0.50468 0.50887 0.63676 0.64136 0.82501 0.82881 0.9968 1.00143 1.16278 1.16936 1.32928 1.3343 1.49685 1.50011 1.66108 1.66607 1.85092 1.85659 2.0641 2.06873 2.1919 2.19587 2.33647 2.34156 2.47859 2.48426 2.63175 2.63507 2.82263 2.82662 2.98672 2.99077 3.15748 3.16203 3.3082 3.31316 3.44257 3.44749 3.58774 3.5931 3.76108 3.76449 4.09313 4.09892 4.34158 4.34685 4.49786 4.50134 4.62569 4.63177 4.81697 4.82123 
88 0.14397 0.14815 0.15129 0.30012 0.30375 0.30728 0.48669 0.49102 0.49382 0.49985 0.61918 0.62341 0.62714 0.80936 0.81316 0.81647 0.82064 0.98189 0.98509 0.989 1.14622 1.15026 1.15512 1.31108 1.31532 1.31916 1.47919 1.4835 1.487 1.64052 1.64695 1.65078 1.83659 1.83941 1.84287 2.04985 2.05284 2.05604 2.17517 2.18045 2.32148 2.32461 2.32789 2.45761 2.46337 2.4675 2.61375 2.61819 2.62156 2.80505 2.80925 2.81232 2.81914 2.96874 2.97324 2.97661 3.14156 3.1449 3.14852 3.15462 3.29078 3.29476 3.29905 3.42348 3.42916 3.43341 3.57068 3.57482 3.57834 3.74536 3.74894 3.75202 4.07879 4.08167 4.085 4.32776 4.33018 4.33375 4.48191 4.48531 4.48876 4.60603 4.61183 4.61898 4.80094 4.80402 4.80652 4.81102 
1 4.81296 
0 
0 
1 0.82784 
26 0.17223 0.3292 0.51609 0.64811 0.83775 1.17916 1.34099 1.50781 1.6723 1.86679 2.0746 2.20898 2.34923 2.48903 2.64183 2.83374 2.99691 3.17021 3.3212 3.45518 3.60204 3.77292 4.10324 4.35031 4.50965 4.82713 
0 
27 0.17411 0.3317 0.51872 0.65232 0.83989 1.01327 1.18109 1.34398 1.51169 1.67503 1.86747 2.07814 2.20973 2.3579 2.49604 2.64562 2.83854 3.00163 3.17276 3.32357 3.4596 3.60795 3.77497 4.10569 4.35379 4.51469 4.83131 
8 0.51494 2.34656 2.63794 2.82911 3.76822 4.34593 4.50476 4.82502 
81 0.16675 0.17001 0.17436 0.32201 0.32567 0.32883 0.51028 0.51387 0.51771 0.64312 0.64681 0.65125 0.83231 0.83538 0.83946 1.00197 1.00694 1.0115 1.16916 1.17442 1.17823 1.33456 1.33783 1.34165 1.50331 1.5066 1.51204 1.66699 1.67185 1.68292 1.85681 1.86165 1.86546 2.07041 2.07369 2.08131 2.19808 2.20248 2.2077 2.34235 2.34679 2.35385 2.48464 2.48786 2.49334 2.63759 2.64068 2.82767 2.83134 2.83557 2.99205 2.99523 3.0 3.16322 3.16744 3.17067 3.31335 3.31755 3.32142 3.44859 3.45287 3.45853 3.59376 3.59776 3.60313 3.76748 3.77105 3.77496 4.09923 4.10296 4.11128 4.34761 4.35151 4.5031 4.50743 4.5116 4.63339 4.63862 4.82172 4.82462 4.82846 
88 0.16469 0.16733 0.17026 0.32027 0.32342 0.32611 0.50831 0.51065 0.51332 0.64085 0.64385 0.64726 0.82942 0.83263 0.83501 0.83891 1.00044 1.00426 1.00757 1.16704 1.17098 1.17466 1.33327 1.33594 1.33921 1.50093 1.50367 1.50727 1.66471 1.6676 1.67147 1.85484 1.85836 1.86131 2.06785 2.07103 2.07589 2.19591 2.19939 2.20486 2.34002 2.34321 2.34645 2.35381 2.48255 2.48529 2.48924 2.63556 2.63817 2.64326 2.82636 2.82889 2.83193 2.83644 2.99081 2.9931 2.99786 3.16157 3.16497 3.16742 3.31222 3.31547 3.31823 3.44661 3.44992 3.45292 3.59158 3.59425 3.59777 3.76459 3.76765 3.77018 4.09673 4.09967 4.10366 4.34551 4.34813 4.35291 4.50172 4.50487 4.50757 4.62881 4.6328 4.63661 4.81968 4.82204 4.82469 4.82812 
86 0.15643 0.15968 0.16213 0.313 0.31692 0.31953 0.49932 0.50284 0.50575 0.50958 0.63291 0.63587 0.63871 0.82156 0.82528 0.82758 0.8315 0.99299 0.99712 1.00016 1.15961 1.16405 1.16768 1.32335 1.32797 1.33106 1.49219 1.49581 1.49867 1.65714 1.65985 1.66342 1.84787 1.85129 1.85428 1.8585 2.06092 2.064 2.06823 2.18748 2.19236 2.33329 2.3363 2.33988 2.34902 2.4746 2.47777 2.48086 2.62776 2.63088 2.63342 2.81723 2.8211 2.82374 2.82887 2.98173 2.98549 2.98873 3.15353 3.15781 3.16038 3.30331 3.30775 3.31033 3.43935 3.44285 3.44589 3.58327 3.5864 3.58971 3.7563 3.76047 3.76285 4.08991 4.09272 4.33885 4.34163 4.4937 4.49791 4.50024 4.6186 4.62444 4.62726 4.81245 4.81519 4.81803 
106 0.17221 0.17547 0.17837 0.1827 0.3284 0.33208 0.33502 0.34012 0.51659 0.51905 0.52194 0.5263 0.65003 0.65311 0.65691 0.83765 0.84107 0.84375 0.84702 1.00871 1.01303 1.01646 1.02336 1.17603 1.18118 1.1847 1.33992 1.34389 1.34723 1.35517 1.5089 1.512 1.51609 1.54208 1.67227 1.67544 1.67895 1.68386 1.86281 1.86669 1.87003 1.8737 1.88207 2.07638 2.07931 2.08382 2.10406 2.20315 2.20728 2.21341 2.34842 2.35163 2.35507 2.36059 2.49108 2.49375 2.49814 2.51451 2.64439 2.64683 2.65193 2.83375 2.83697 2.84022 2.84348 2.99896 3.00149 3.00586 3.16979 3.17368 3.17613 3.18019 3.31996 3.32421 3.32712 3.335 3.45467 3.45858 3.46183 3.47419 3.59926 3.60243 3.60606 3.61226 3.773 3.7768 3.77928 3.78497 4.10575 4.10865 4.11275 4.15252 4.35405 4.35649 4.3603 4.51001 4.51365 4.51694 4.52267 4.63313 4.64055 4.64427 4.82905 4.83127 4.83419 4.83737 
31 0.16455 0.32091 0.32949 0.5092 0.64187 0.83066 1.00368 1.17352 1.33489 1.50075 1.66551 1.85648 2.06871 2.19813 2.34149 2.48321 2.63578 2.82695 2.83326 2.9904 3.16395 3.31468 3.4489 3.59305 3.76641 4.09699 4.34415 4.50372 4.63649 4.81986 4.82516 
24 0.15859 0.31564 0.5019 0.6355 0.82438 1.16746 1.32995 1.49483 1.65987 1.85099 2.06069 2.33733 2.47611 2.629 2.81995 2.98477 3.15775 3.30813 3.44447 3.75976 4.08905 4.33708 4.4969 4.81247 
0 
64 0.1444 0.14889 0.30069 0.30489 0.30981 0.48681 0.49138 0.49582 0.62004 0.62454 0.80981 0.81451 0.98142 0.98621 1.1471 1.15265 1.31136 1.317 1.4796 1.48457 1.64244 1.64799 1.8362 1.84021 1.84642 2.04943 2.05318 2.1755 2.18182 2.32132 2.32507 2.46017 2.46554 2.61513 2.61953 2.80498 2.80953 2.81472 2.96906 2.97432 3.14165 3.14596 3.15053 3.29095 3.29644 3.30179 3.42599 3.43061 3.57077 3.57523 3.74476 3.74931 3.75325 4.07842 4.08205 4.32729 4.33053 4.48191 4.48677 4.6064 4.61434 4.80059 4.80382 4.80827 
62 0.15753 0.16147 0.16586 0.31431 0.31809 0.5025 0.50517 0.63461 0.63819 0.82328 0.827 0.83047 0.99467 0.99908 1.16148 1.1676 1.32555 1.32974 1.33437 1.49349 1.49731 1.6593 1.66265 1.84913 1.85325 1.85846 2.06236 2.06612 2.1901 2.19494 2.3344 2.3385 2.47598 2.47922 2.62866 2.63225 2.81951 2.82294 2.82937 2.9838 2.98716 3.15546 3.15991 3.3054 3.30997 3.44069 3.44469 3.58489 3.5884 3.75822 3.76236 3.76887 4.09139 4.09507 4.34013 4.3439 4.49511 4.4996 4.62292 4.62815 4.81437 4.81748 
27 0.16317 0.32103 0.50889 0.64199 0.82919 1.00221 1.17164 1.33398 1.50071 1.66296 1.8561 2.06768 2.34062 2.48118 2.63454 2.8288 2.9902 3.16302 3.3132 3.449 3.59217 3.7656 4.0969 4.34516 4.50232 4.63105 4.81882 
18 0.15831 0.31535 0.50082 0.63522 0.99597 2.06103 2.33367 2.47647 2.62865 2.81985 2.98436 3.1559 3.58598 3.7593 4.09 4.33804 4.49655 4.81234 
38 0.16509 0.17092 0.32213 0.32704 0.50937 0.51512 0.64166 0.83096 0.83561 1.00168 1.00616 1.1711 1.33382 1.50214 1.66524 1.67185 1.85558 1.86012 2.06862 2.19792 2.34059 2.34593 2.48346 2.63616 2.82668 2.83298 2.99132 3.16494 3.31494 3.448 3.59201 3.76719 4.0973 4.34504 4.50424 4.63176 4.82078 4.82612 
57 0.15611 0.161 0.31269 0.31736 0.50061 0.50482 0.63314 0.63777 0.82091 0.82559 0.83015 0.99282 0.99872 1.15923 1.16631 1.32346 1.32858 1.49197 1.49646 1.65742 1.66501 1.84724 1.85282 2.06051 2.06579 2.18795 2.19594 2.33266 2.33887 2.47416 2.47918 2.62767 2.63158 2.81778 2.82189 2.82826 2.98188 2.98624 3.15347 3.15842 3.30305 3.30902 3.4388 3.44423 3.58317 3.58853 3.75662 3.76136 4.08953 4.0949 4.33819 4.49353 4.49849 4.6208 4.62646 4.81245 4.81638 
37 0.17022 0.32498 0.32971 0.51321 0.5202 0.64695 0.83365 0.83897 1.00576 1.01268 1.17633 1.33929 1.50686 1.66806 1.67411 1.86045 1.86704 2.07465 2.20574 2.34674 2.35425 2.48892 2.63977 2.83212 2.83848 2.99652 3.16813 3.31803 3.45364 3.59851 3.77078 4.10279 4.35099 4.50804 4.63499 4.82384 4.82948 
70 0.1584 0.16169 0.16597 0.31485 0.31855 0.32225 0.50135 0.50456 0.50813 0.63443 0.63818 0.82379 0.82762 0.83189 0.99463 0.99956 1.16086 1.16651 1.17137 1.32493 1.33018 1.33441 1.49355 1.49753 1.50179 1.65868 1.66213 1.84963 1.8539 1.85856 2.06268 2.06646 2.18918 2.19445 2.33506 2.33894 2.47535 2.47905 2.48422 2.62972 2.63271 2.81944 2.82288 2.82723 2.98299 2.9871 3.15583 3.15978 3.1637 3.30475 3.31 3.31368 3.44081 3.44543 3.58515 3.58849 3.75836 3.76243 3.76587 4.09177 4.0956 4.3403 4.34391 4.49532 4.49977 4.62083 4.62722 4.8147 4.8173 4.8241 
27 0.17407 0.32984 0.51654 0.65061 0.83868 1.01071 1.18081 1.34341 1.50996 1.67373 1.86444 2.0769 2.35144 2.49253 2.64386 2.83527 2.9995 3.1722 3.32365 3.4575 3.60113 3.77495 4.10519 4.35265 4.51187 4.64297 4.82841 
62 0.16906 0.17246 0.32443 0.32777 0.33585 0.51255 0.51649 0.64517 0.64833 0.83346 0.83632 0.84061 1.00241 1.00712 1.01203 1.16849 1.17521 1.18196 1.33273 1.33869 1.35354 1.5053 1.50983 1.66867 1.67507 1.85785 1.8624 1.86607 2.07203 2.07563 2.19898 2.20745 2.34429 2.34784 2.35457 2.4868 2.49189 2.64026 2.83066 2.83539 2.99505 2.99953 3.16447 3.16842 3.17427 3.31273 3.31863 3.44999 3.45386 3.59539 3.59993 3.77022 3.77274 4.10051 4.1039 4.34854 4.35238 4.5034 4.50802 4.63529 4.82424 4.8284 
0 
58 0.16398 0.16684 0.3193 0.32304 0.3269 0.50755 0.51043 0.63991 0.64334 0.82966 0.83301 0.99909 1.00551 1.16843 1.17357 1.33281 1.33651 1.50027 1.50313 1.66384 1.66779 1.85444 1.85918 2.06668 2.06983 2.19539 2.20165 2.33973 2.343 2.48152 2.4846 2.63456 2.63714 2.82545 2.82825 2.99007 2.99286 3.1608 3.16477 3.31162 3.31526 3.44536 3.44989 3.5907 3.594 3.76471 3.7674 3.77115 4.09566 4.09877 4.34447 4.34762 4.50154 4.50459 4.6307 4.6348 4.81934 4.82198 
8 0.32052 0.50682 0.82748 1.00056 3.16202 3.31442 3.76456 4.82067 
65 0.15742 0.16147 0.31344 0.31745 0.32202 0.50159 0.50504 0.63396 0.63764 0.82262 0.82658 0.83078 0.99427 0.99854 1.16074 1.16553 1.32601 1.32938 1.4937 1.49715 1.50219 1.65819 1.66245 1.84842 1.85274 1.85719 2.06176 2.06555 2.18977 2.19607 2.33388 2.3376 2.47505 2.47883 2.62869 2.6317 2.81937 2.82284 2.82796 2.9839 2.98683 3.15467 3.15898 3.16369 3.3049 3.30914 3.31455 3.43946 3.44391 3.5848 3.5885 3.75824 3.76198 3.76675 4.09073 4.09497 4.33914 4.34357 4.49502 4.49866 4.62251 4.62733 4.81331 4.81642 4.82113 
57 0.1614 0.16467 0.31677 0.32082 0.5045 0.5075 0.63726 0.64071 0.8278 0.83204 0.99569 1.00217 1.16241 1.16859 1.32686 1.33122 1.33531 1.49747 1.50053 1.66138 1.85116 1.85582 2.06439 2.06848 2.19112 2.19592 2.33633 2.34144 2.47885 2.48215 2.63212 2.635 2.82255 2.8257 2.9872 2.99099 3.15715 3.1614 3.30675 3.31153 3.44214 3.44674 3.58753 3.59196 3.75969 3.76394 3.76735 4.09304 4.09692 4.34164 4.3459 4.49756 4.50128 4.62615 4.63021 4.81677 4.82004 
75 0.16201 0.16561 0.16959 0.3187 0.32349 0.33072 0.50712 0.51058 0.51613 0.63922 0.64325 0.64829 0.82778 0.83154 0.83511 0.99894 1.00314 1.00692 1.16544 1.17149 1.33194 1.33651 1.49847 1.50217 1.50753 1.66326 1.66785 1.67407 1.85341 1.85801 1.86184 2.06648 2.07058 2.19257 2.20076 2.33893 2.3429 2.34839 2.48012 2.48429 2.48998 2.63335 2.63679 2.64605 2.8238 2.82725 2.83229 2.98811 2.9912 2.99638 3.15988 3.16435 3.16853 3.30948 3.31472 3.4448 3.44962 3.58978 3.59425 3.59969 3.76264 3.76669 3.77032 4.09559 4.10004 4.34415 4.34829 4.49942 4.50375 4.50829 4.62371 4.63138 4.81828 4.82186 4.82544 
2 0.51413 4.8259 
102 0.18038 0.18361 0.18718 0.19381 0.33642 0.34003 0.34302 0.34913 0.52328 0.52633 0.52936 0.53333 0.65682 0.66044 0.66401 0.67646 0.84607 0.84941 0.8528 0.85931 1.01704 1.02133 1.02513 1.04072 1.18361 1.18814 1.19212 1.20422 1.34836 1.35195 1.35546 1.36421 1.51665 1.51995 1.52363 1.68108 1.68481 1.68955 1.87125 1.87507 1.87834 1.88372 2.08415 2.08746 2.09207 2.21261 2.21721 2.22396 2.35691 2.36048 2.36428 2.37035 2.49903 2.50231 2.50645 2.52024 2.65116 2.65429 2.65825 2.84187 2.84509 2.84862 2.8524 3.00602 3.00927 3.0135 3.17756 3.1813 3.18408 3.18843 3.32737 3.33177 3.33485 3.3429 3.46287 3.46685 3.47042 3.60764 3.61132 3.6151 3.62186 3.78082 3.78462 3.7873 3.79255 4.11301 4.11625 4.12069 4.36175 4.36487 4.36965 4.51755 4.52146 4.52464 4.53153 4.64592 4.65005 4.65512 4.83606 4.8388 4.84196 4.84562 
24 0.16448 0.32127 0.50951 0.64045 0.8305 1.33434 1.50069 1.66451 1.85442 2.06762 2.1969 2.34037 2.48232 2.63556 2.82615 2.99087 3.44713 3.591 3.76698 4.09598 4.3443 4.50329 4.6304 4.82029 
58 0.16138 0.16513 0.31616 0.3208 0.50475 0.50908 0.63641 0.64112 0.82676 0.83005 0.99608 1.00202 1.16233 1.16951 1.32618 1.33169 1.49644 1.50058 1.66078 1.66761 1.85054 1.85537 1.85973 2.06379 2.06831 2.19095 2.19693 2.33617 2.34165 2.47723 2.48136 2.48744 2.63186 2.63676 2.82272 2.82692 2.83213 2.98715 3.15736 3.16266 3.30587 3.31225 3.44231 3.44781 3.58692 3.59199 3.75952 3.76457 4.09283 4.09706 4.34149 4.34927 4.49652 4.50188 4.62394 4.63142 4.81711 4.8223 
95 0.151 0.1552 0.15783 0.30733 0.31087 0.31414 0.31803 0.49375 0.49846 0.50098 0.50493 0.62616 0.63072 0.63407 0.81628 0.81994 0.82288 0.82698 0.9888 0.99229 0.99644 1.15367 1.1576 1.16176 1.16722 1.31841 1.32338 1.32638 1.48655 1.49124 1.49407 1.64791 1.65391 1.65708 1.66364 1.84365 1.84643 1.85033 1.85575 2.05687 2.06006 2.06461 2.18231 2.18805 2.19279 2.32846 2.33165 2.33543 2.46562 2.47087 2.47426 2.47964 2.62145 2.62576 2.6284 2.81195 2.81644 2.8191 2.82387 2.97594 2.98098 2.98347 3.14867 3.15188 3.15563 3.15975 3.29784 3.30228 3.30593 3.43106 3.43612 3.43996 3.44532 3.57769 3.58214 3.58551 3.75221 3.75619 3.75896 4.08577 4.08863 4.09237 4.33485 4.33723 4.34197 4.48906 4.49276 4.49563 4.61328 4.61923 4.62305 4.8078 4.81097 4.81362 4.81748 
12 0.83617 1.34524 1.50889 2.08301 2.49053 2.64133 2.99669 3.45547 3.77263 4.10616 4.51437 4.63705 
70 0.15373 0.15837 0.16523 0.31014 0.31387 0.31963 0.49686 0.50183 0.50592 0.62923 0.63384 0.63959 0.81925 0.82303 0.82673 0.99215 0.9974 1.15629 1.16081 1.32178 1.32943 1.48945 1.49434 1.50014 1.6502 1.65732 1.66347 1.84704 1.85102 2.06036 2.06599 2.18526 2.19515 2.33171 2.33532 2.4672 2.47356 2.47948 2.62359 2.62852 2.63315 2.81509 2.81974 2.82444 2.97901 2.98489 3.15195 3.15552 3.16021 3.30097 3.30556 3.31087 3.43297 3.43917 3.44527 3.58076 3.58557 3.75553 3.76196 4.0893 4.09441 4.33833 4.34216 4.49237 4.49859 4.61624 4.62421 4.81118 4.81475 4.82077 
62 0.14778 0.15227 0.30418 0.30836 0.31325 0.49029 0.49457 0.49962 0.62351 0.62783 0.81319 0.81785 0.98468 0.98957 1.15055 1.15621 1.31463 1.32023 1.48305 1.48786 1.64711 1.65247 1.83941 1.84358 2.05262 2.05626 2.17876 2.18534 2.32468 2.32861 2.46395 2.46921 2.61865 2.62288 2.80848 2.81283 2.81944 2.9725 2.97751 3.14491 3.14927 3.15376 3.29438 3.30004 3.42984 3.43492 3.57423 3.57847 3.74804 3.75247 3.75584 4.08166 4.08524 4.33041 4.33361 4.48522 4.49 4.60957 4.61817 4.80395 4.80708 4.81121 
40 0.17225 0.32819 0.3341 0.51503 0.51938 0.64923 0.83763 0.84469 1.00966 1.1792 1.34017 1.35309 1.50829 1.67151 1.6786 1.86264 1.86707 2.07503 2.20426 2.34816 2.35888 2.49051 2.50108 2.6429 2.8333 2.83956 2.99728 3.17057 3.32109 3.45575 3.60032 3.77385 4.10361 4.11847 4.35125 4.35817 4.51043 4.63833 4.82707 4.83149 
1 0.82922 
0 
140 0.14372 0.14709 0.14976 0.15217 0.15554 0.29981 0.30325 0.30606 0.30873 0.31157 0.48653 0.49006 0.49267 0.49509 0.49752 0.50322 0.61843 0.6221 0.62495 0.62794 0.63079 0.80904 0.81234 0.81529 0.81749 0.82046 0.98178 0.98432 0.98753 0.99051 0.99592 1.14591 1.14965 1.1531 1.15635 1.15989 1.3108 1.31406 1.31766 1.32038 1.32368 1.47887 1.48252 1.48551 1.48805 1.4913 1.64014 1.64611 1.64931 1.65222 1.65645 1.83648 1.83881 1.84164 1.84433 1.84735 2.04973 2.05208 2.05462 2.05812 2.17494 2.17912 2.18264 2.18717 2.32136 2.32403 2.32669 2.3297 2.33446 2.45683 2.46243 2.46581 2.46844 2.47162 2.47907 2.61338 2.6176 2.6203 2.62262 2.62824 2.80494 2.80859 2.81117 2.81358 2.8166 2.82086 2.96851 2.97217 2.97538 2.97797 2.98267 3.14135 3.14423 3.14695 3.14955 3.15207 3.15805 3.29053 3.29373 3.29703 3.29984 3.30262 3.4232 3.42879 3.43148 3.43447 3.43766 3.57053 3.57409 3.57669 3.57978 3.58435 3.74525 3.74793 3.75073 3.75304 3.75582 4.07869 4.08109 4.08366 4.08736 4.32757 4.32964 4.33202 4.336 4.48168 4.48452 4.4878 4.49009 4.49371 4.60573 4.61062 4.6147 4.61763 4.62245 4.80089 4.80355 4.80566 4.80809 4.81098 
66 0.17254 0.17651 0.32869 0.33319 0.51594 0.51983 0.52861 0.64868 0.6531 0.83773 0.84132 0.84746 1.00868 1.01304 1.02159 1.17431 1.17968 1.34026 1.34415 1.35469 1.50894 1.51299 1.67254 1.67713 1.86348 1.86769 1.87262 2.07543 2.07989 2.20433 2.21073 2.34777 2.35299 2.36113 2.49049 2.495 2.64346 2.64741 2.83409 2.83777 2.84242 2.99838 3.00337 3.16915 3.1732 3.17823 3.32122 3.32447 3.45439 3.45884 3.59905 3.60417 3.77359 3.77708 3.78602 4.10445 4.10901 4.35278 4.35785 4.51126 4.51502 4.63575 4.64043 4.82774 4.83102 4.83527 
3 0.1736 2.64442 4.35259 
73 0.1661 0.16951 0.32151 0.32526 0.32944 0.5097 0.51345 0.52081 0.64331 0.64729 0.8315 0.83428 0.83889 1.00103 1.00633 1.16797 1.17399 1.17889 1.33521 1.33956 1.50215 1.50564 1.66561 1.67037 1.67673 1.85551 1.86088 1.86501 2.06894 2.07332 2.0869 2.19802 2.20572 2.34121 2.34656 2.35181 2.4833 2.48728 2.49227 2.63679 2.64022 2.82749 2.83134 2.83548 2.99341 2.99866 3.1625 3.16647 3.17095 3.31376 3.31742 3.32233 3.4477 3.4523 3.4599 3.59193 3.59665 3.60265 3.76558 3.76983 3.77516 4.09797 4.10219 4.34633 4.35037 4.50209 4.50652 4.51044 4.62928 4.63518 4.82167 4.82495 4.82984 
33 0.17038 0.32652 0.33296 0.51392 0.64675 0.8358 0.84155 1.00722 1.17639 1.33898 1.50639 1.67121 1.86141 1.86725 2.07302 2.20496 2.34593 2.35319 2.48795 2.64038 2.83317 2.99679 3.16883 3.31926 3.45347 3.59792 3.77128 4.10182 4.34967 4.5075 4.63882 4.82615 4.83259 
1 4.34572 
43 0.17593 0.18199 0.3325 0.33828 0.51982 0.5338 0.65346 0.84166 0.84796 1.0149 1.18076 1.18863 1.34529 1.51281 1.67738 1.8668 1.87157 2.07949 2.21197 2.35242 2.36077 2.496 2.64622 2.83826 2.84571 3.00226 3.01161 3.17472 3.19136 3.32474 3.33221 3.45884 3.46517 3.60429 3.77821 4.10733 4.11683 4.35536 4.36142 4.51595 4.64766 4.83048 4.83539 
61 0.15078 0.15658 0.30778 0.31231 0.49369 0.49918 0.50283 0.62643 0.63149 0.63596 0.8166 0.82194 0.82848 0.98913 0.9946 1.15424 1.16002 1.31842 1.3246 1.48648 1.49227 1.6478 1.65515 1.66047 1.84389 1.84863 2.05709 2.06157 2.1822 2.1888 2.329 2.33353 2.46607 2.47232 2.62182 2.62683 2.81193 2.81738 2.97587 2.98225 3.14908 3.15397 3.29789 3.30401 3.43088 3.43676 3.44185 3.57769 3.58282 3.75232 3.75753 4.0861 4.09049 4.33497 4.33912 4.48948 4.49488 4.61313 4.62112 4.80823 4.81165 
22 0.16383 0.3201 0.50615 0.64123 0.82873 1.00008 1.17132 1.33186 1.50046 1.66443 1.85481 2.48173 2.63539 2.82472 2.98922 3.16268 3.31502 3.44835 3.59257 3.76573 4.63232 4.81998 
1 4.33432 
95 0.17178 0.17539 0.17979 0.32689 0.33101 0.33449 0.34021 0.51533 0.51875 0.52235 0.53075 0.64824 0.65288 0.6588 0.83775 0.84074 0.84463 0.85504 1.00721 1.01188 1.01639 1.02519 1.17381 1.18021 1.18381 1.33983 1.3439 1.3482 1.35758 1.50861 1.51279 1.52084 1.67207 1.67679 1.68192 1.86154 1.86627 1.87007 1.87605 2.07482 2.0797 2.09 2.20555 2.21243 2.347 2.35139 2.35574 2.36152 2.48998 2.4954 2.50528 2.64355 2.64733 2.65409 2.83294 2.83665 2.84104 2.85239 2.99815 3.00345 3.01484 3.16781 3.173 3.17683 3.18323 3.31901 3.32355 3.32726 3.4532 3.45901 3.46394 3.59861 3.6048 3.61083 3.77118 3.77584 3.78055 3.79228 4.10369 4.10777 4.11302 4.13014 4.35232 4.356 4.3606 4.38271 4.50805 4.51241 4.51723 4.63873 4.64829 4.82705 4.82996 4.83386 4.84057 
0 
30 0.16291 0.31963 0.50553 0.64 0.82825 0.9975 1.00448 1.16813 1.3316 1.49936 1.66206 1.85387 2.06675 2.19691 2.33928 2.48022 2.6335 2.82354 2.98819 3.16113 3.31237 3.4472 3.59066 3.76385 4.09594 4.3436 4.50068 4.62986 4.81704 4.82157 
55 0.16222 0.16643 0.31726 0.32171 0.50553 0.50915 0.63799 0.64178 0.82773 0.83122 0.99667 1.00185 1.16345 1.16809 1.32885 1.33243 1.49801 1.50286 1.66196 1.66949 1.85124 1.85602 2.06458 2.06895 2.19342 2.1999 2.33691 2.34121 2.47988 2.48511 2.63249 2.63591 2.82354 2.82795 2.83277 2.9882 3.15805 3.16224 3.30795 3.31242 3.44273 3.44793 3.58843 3.59346 3.76105 3.76521 4.09343 4.09723 4.34218 4.3465 4.49789 4.50183 4.62789 4.81692 4.82025 
0 
27 0.16514 0.32255 0.51069 0.64336 0.83045 1.00075 1.00673 1.17194 1.33567 1.5024 1.66514 1.85654 1.8625 2.06926 2.34262 2.48422 2.63664 2.82766 2.99134 3.16445 3.31518 3.4499 3.76725 4.09857 4.34509 4.50423 4.82108 
52 0.16526 0.17015 0.32119 0.32468 0.50809 0.51235 0.64072 0.6451 0.8303 0.83379 1.00104 1.00618 1.17065 1.17617 1.3333 1.33811 1.50104 1.50655 1.66465 1.66929 1.85495 1.85943 2.06793 2.07396 2.1981 2.34043 2.34625 2.48306 2.49047 2.63532 2.63958 2.82642 2.83163 2.99084 3.16253 3.16589 3.31409 3.31867 3.44839 3.45459 3.59161 3.59717 3.76583 3.76979 4.09657 4.10249 4.34493 4.50309 4.50813 4.63102 4.81991 4.82469 
98 0.14978 0.15359 0.15676 0.30628 0.30963 0.31317 0.31639 0.49279 0.4971 0.49973 0.50305 0.62514 0.629 0.63253 0.63604 0.81514 0.81844 0.82174 0.82436 0.98793 0.99168 0.99528 1.15245 1.15616 1.16071 1.16571 1.31728 1.32133 1.3248 1.48542 1.48953 1.49282 1.6467 1.65245 1.65588 1.66085 1.84267 1.84557 1.84907 1.85349 2.05591 2.05918 2.06245 2.18129 2.18646 2.19266 2.32755 2.33061 2.33405 2.46374 2.46903 2.4727 2.47614 2.62005 2.62407 2.62734 2.81107 2.81526 2.81814 2.82366 2.97489 2.97922 2.9824 3.14769 3.15086 3.1546 3.15763 3.2969 3.30085 3.30476 3.30928 3.42969 3.43495 3.43872 3.44295 3.57676 3.58084 3.58422 3.58984 3.75137 3.75559 3.75824 4.08487 4.08779 4.09111 4.33388 4.33632 4.34014 4.48804 4.4915 4.4948 4.6122 4.61802 4.62232 4.80698 4.81005 4.81264 4.81817 
28 0.16844 0.32385 0.5102 0.64355 0.83302 1.00503 1.17462 1.33571 1.5025 1.66723 1.86057 2.07089 2.2058 2.34358 2.48417 2.63645 2.82892 2.99166 3.16593 3.31695 3.45248 3.59431 3.76806 4.09998 4.34668 4.50543 4.6354 4.82194 
0 
56 0.15636 0.16137 0.31243 0.31784 0.49921 0.50427 0.63276 0.63785 0.82154 0.82647 0.99316 0.99939 1.15908 1.1655 1.32308 1.32879 1.49154 1.49688 1.65681 1.6622 1.84757 1.85307 2.06084 2.06661 2.18675 2.19418 2.3329 2.33859 2.47316 2.47843 2.62713 2.63147 2.81685 2.82197 2.98116 2.98622 3.15343 3.15907 3.30282 3.30893 3.43879 3.44455 3.58312 3.58893 3.7562 3.76166 4.08987 4.09655 4.33848 4.34692 4.49334 4.4989 4.61885 4.62668 4.81211 4.81614 
17 0.16456 0.32112 0.50878 0.82688 1.00329 1.17018 1.49985 1.6629 1.85465 2.63311 2.98872 3.16289 3.31231 3.76467 4.34213 4.50157 4.81745 
27 0.17134 0.32813 0.51526 0.64846 0.83716 1.0113 1.1797 1.34027 1.50838 1.67225 1.8638 2.07535 2.34845 2.49077 2.64203 2.83424 2.99748 3.16981 3.3212 3.45494 3.59971 3.77295 4.10374 4.35077 4.50945 4.64121 4.8262 
19 0.17321 0.32862 0.51524 0.64869 0.83767 1.34242 1.50884 2.0742 2.35014 2.48956 2.64111 2.99851 3.1709 3.45589 3.59883 3.77216 4.10513 4.35133 4.50917 
35 0.1713 0.32676 0.331 0.51432 0.51899 0.6487 0.83674 1.00771 1.01253 1.17737 1.34045 1.50796 1.67024 1.67586 1.86149 1.86613 2.07403 2.20376 2.34718 2.48942 2.64217 2.83291 2.83825 2.99691 3.17 3.32031 3.45524 3.59791 3.7728 4.10273 4.35075 4.50984 4.63795 4.82616 4.83153 
48 0.16724 0.32352 0.32919 0.51042 0.51437 0.64324 0.64886 0.8342 1.00161 1.00791 1.16796 1.17504 1.33624 1.34113 1.50369 1.66749 1.67596 1.85847 1.86476 2.0693 2.07356 2.1982 2.20583 2.34207 2.34611 2.48475 2.49309 2.63829 2.82868 2.83233 2.99306 3.16295 3.16834 3.31691 3.44892 3.45436 3.59381 3.60041 3.76832 3.77185 4.09932 4.34709 4.35213 4.50604 4.63021 4.63588 4.82216 4.82893 
57 0.15368 0.15842 0.31031 0.31487 0.49622 0.50088 0.6295 0.63354 0.63984 0.81855 0.8232 0.9908 0.99656 1.15677 1.16295 1.32077 1.32623 1.48903 1.49387 1.65039 1.65662 1.8455 1.8507 2.05872 2.06305 2.18431 2.19045 2.3308 2.33569 2.4692 2.47446 2.62467 2.62879 2.81435 2.81903 2.97849 2.9836 3.15103 3.15609 3.30048 3.30598 3.43601 3.4404 3.58027 3.58453 3.75409 3.75903 4.08776 4.09236 4.33651 4.34102 4.49136 4.49642 4.61477 4.62271 4.80997 4.8134 
4 0.16765 0.32622 0.83409 4.82308 
15 0.16623 0.32222 0.50981 0.82975 1.00294 1.33788 1.50513 1.6649 1.85811 2.63679 2.82878 2.99271 3.76702 4.34549 4.82011 
25 0.16399 0.31944 0.50646 0.64026 0.82845 1.00217 1.33237 1.49922 1.6647 1.85496 2.0676 2.34011 2.48129 2.63412 2.82468 2.98962 3.16239 3.31241 3.44582 3.59016 3.76548 4.09732 4.34428 4.50308 4.81888 
87 0.14767 0.15189 0.15511 0.30383 0.30747 0.31129 0.31518 0.49037 0.49495 0.49805 0.62254 0.62699 0.63059 0.63481 0.81308 0.81676 0.82008 0.82339 0.98557 0.98883 0.99318 1.14992 1.15397 1.15915 1.3148 1.3194 1.32307 1.48293 1.48741 1.49093 1.64404 1.65111 1.65402 1.84027 1.84306 1.84739 2.05353 2.05651 2.0615 2.17886 2.18481 2.19287 2.32514 2.32827 2.33237 2.46072 2.46714 2.4708 2.47577 2.6174 2.622 2.62519 2.80866 2.81302 2.81633 2.97245 2.97724 2.98044 3.14524 3.14859 3.15284 3.29449 3.29867 3.30295 3.4269 3.43303 3.43685 3.4416 3.57436 3.57864 3.58277 3.74902 3.75271 3.7562 4.08247 4.0853 4.33154 4.33384 4.48561 4.48908 4.4927 4.60975 4.61667 4.62122 4.80458 4.80766 4.81052 
42 0.15363 0.15822 0.31021 0.49759 0.50187 0.63053 0.81867 0.82367 0.99033 1.15675 1.32064 1.32655 1.48948 1.49426 1.65567 1.84485 2.05801 2.18552 2.33032 2.47261 2.62502 2.62918 2.81538 2.8195 2.97931 2.98381 3.1511 3.15837 3.30041 3.30664 3.43705 3.58081 3.75372 3.75895 4.08705 4.3358 4.49097 4.49605 4.61528 4.6257 4.80978 4.81446 
60 0.15466 0.15976 0.31134 0.31618 0.49728 0.50193 0.50578 0.6299 0.63445 0.6402 0.82019 0.82521 0.9919 0.99829 1.15771 1.16438 1.32185 1.32816 1.48999 1.49535 1.6512 1.65798 1.84662 1.85207 2.05985 2.06541 2.18566 2.19208 2.33188 2.33738 2.46975 2.47559 2.62563 2.63051 2.81555 2.82026 2.82627 2.97948 2.98489 3.15207 3.1574 3.30154 3.30817 3.43315 3.43885 3.44461 3.58134 3.58616 3.75519 3.76062 4.08888 4.09367 4.33771 4.34181 4.49244 4.49791 4.61636 4.62472 4.81123 4.81478 
28 0.15359 0.30867 0.4964 0.62949 0.81856 0.98836 1.15588 1.32072 1.48921 1.6557 1.84298 2.05625 2.18741 2.32853 2.4731 2.62428 2.81434 2.97917 3.14911 3.29957 3.43556 3.57997 3.75183 4.08532 4.33396 4.48914 4.62115 4.80789 
62 0.1531 0.15755 0.16481 0.30988 0.31541 0.49575 0.50053 0.62949 0.63451 0.81792 0.82243 0.82574 0.98986 0.99599 1.1561 1.16338 1.32 1.32594 1.33066 1.4887 1.49375 1.65419 1.65843 1.84471 1.84994 1.85411 2.05794 2.06203 2.18387 2.19085 2.33007 2.3347 2.47093 2.47524 2.62443 2.62867 2.81371 2.81847 2.82535 2.978 2.9832 3.15032 3.15596 3.29984 3.30622 3.31017 3.43622 3.44188 3.57975 3.58433 3.75315 3.75848 4.08704 4.09123 4.33581 4.3395 4.49059 4.49561 4.6145 4.62281 4.80922 4.81272 
15 0.17089 0.3251 0.5105 0.64655 0.83285 1.00715 1.50625 1.6717 2.34868 2.48773 2.82829 2.99463 3.16618 4.50752 4.82179 
118 0.17617 0.17961 0.18214 0.18569 0.3329 0.33588 0.3386 0.34137 0.34914 0.51972 0.52296 0.52538 0.52805 0.53307 0.65327 0.65608 0.65896 0.66263 0.84205 0.84551 0.84778 0.85108 1.01345 1.01692 1.01997 1.02428 1.17993 1.18397 1.1877 1.1915 1.34351 1.3477 1.35052 1.35368 1.51286 1.51608 1.51871 1.52214 1.67705 1.68029 1.68384 1.68907 1.8682 1.87109 1.87397 1.87695 1.88474 2.08121 2.08401 2.08699 2.09876 2.20739 2.212 2.21639 2.35356 2.35639 2.35954 2.36375 2.37063 2.49441 2.49746 2.49999 2.50374 2.64749 2.65055 2.65287 2.65848 2.83823 2.84138 2.84394 2.84712 2.85159 3.00177 3.00554 3.00812 3.0124 3.17426 3.1778 3.18032 3.18344 3.19806 3.32338 3.32706 3.33006 3.3329 3.45919 3.46218 3.46527 3.46902 3.60428 3.60706 3.61018 3.61408 3.77702 3.78044 3.78285 3.7853 3.79051 4.10987 4.11239 4.11533 4.12189 4.35879 4.36094 4.36412 4.37207 4.51424 4.51789 4.52018 4.52381 4.64211 4.6461 4.64975 4.83256 4.83513 4.83738 4.84024 4.84449 
34 0.16498 0.32147 0.32653 0.50855 0.51318 0.64156 0.83151 1.00264 1.17229 1.33416 1.50145 1.66549 1.85698 2.06817 2.2002 2.34026 2.347 2.48284 2.63567 2.82666 2.83255 2.99037 3.16361 3.31414 3.44897 3.59228 3.60239 3.76633 4.09667 4.34457 4.50328 4.6324 4.81994 4.82488 
31 0.16914 0.32569 0.51193 0.51734 0.6459 0.83499 1.00587 1.17302 1.17839 1.33783 1.50582 1.66875 1.8615 2.07276 2.20179 2.34489 2.35294 2.48669 2.63968 2.83191 2.99474 3.1678 3.31815 3.45257 3.59711 3.77041 4.10137 4.34836 4.50741 4.63734 4.82541 
29 0.16325 0.31934 0.50575 0.63899 0.82824 1.00067 1.16783 1.33202 1.49938 1.66212 1.85522 2.06542 2.19491 2.33796 2.48059 2.63295 2.82399 2.98876 3.16055 3.31224 3.44589 3.58879 3.764 4.09412 4.34201 4.50101 4.6282 4.81717 4.82325 
0 
1 0.82648 
15 0.1648 0.64225 1.50112 2.06857 2.34171 2.4825 2.63606 2.99098 3.16513 3.44899 3.59277 3.7667 4.09722 4.34538 4.50338 
22 0.17206 0.32941 0.51832 0.65241 0.83776 1.01079 1.34337 1.67292 1.86651 2.07561 2.49376 2.64351 2.83509 2.99989 3.17196 3.32221 3.60201 3.77477 4.10417 4.35128 4.51069 4.83122 
0 
83 0.18115 0.18496 0.19085 0.33681 0.34066 0.34519 0.52443 0.52776 0.53221 0.65685 0.66101 0.66658 0.84665 0.85001 0.8546 1.01698 1.02155 1.0286 1.18493 1.18929 1.19515 1.3492 1.3532 1.36039 1.51738 1.52074 1.52785 1.6815 1.68605 1.6951 1.87151 1.87571 1.87962 2.08399 2.0875 2.09404 2.21398 2.22002 2.35689 2.36133 2.36743 2.49914 2.50333 2.51078 2.65151 2.65455 2.66199 2.84271 2.84662 2.85092 3.00689 3.01038 3.01851 3.17803 3.18184 3.18583 3.32887 3.33256 3.3376 3.46287 3.46672 3.47174 3.60803 3.61276 3.61911 3.78184 3.78507 3.79015 4.11306 4.11672 4.12376 4.3615 4.36552 4.37672 4.51905 4.52215 4.52728 4.64796 4.65357 4.83634 4.83947 4.84313 4.85727 
20 0.16815 0.32364 0.51241 0.64393 0.83209 1.0063 1.33826 1.50559 1.86238 2.06991 2.3425 2.6363 2.993 3.59426 3.76813 4.09933 4.34614 4.50455 4.63521 4.82374 
45 0.16553 0.17087 0.32243 0.32816 0.50963 0.51447 0.64325 0.83204 1.00265 1.01109 1.17069 1.17681 1.33474 1.33975 1.502 1.50792 1.66632 1.85669 1.86231 2.06919 2.19803 2.34185 2.34741 2.4837 2.63677 2.82781 2.83413 2.99169 3.16412 3.16852 3.31574 3.45 3.59269 3.59862 3.76706 3.7701 4.0977 4.13966 4.34565 4.3521 4.50433 4.51009 4.63155 4.82104 4.82679 
93 0.15818 0.1617 0.16434 0.31497 0.31844 0.32138 0.50118 0.50481 0.50787 0.5129 0.63416 0.63758 0.6404 0.8232 0.82675 0.82912 0.83328 0.99498 0.99868 1.00162 1.00616 1.16082 1.16511 1.16878 1.17434 1.3249 1.32993 1.33315 1.49329 1.49764 1.50007 1.65528 1.66055 1.6634 1.66851 1.84955 1.85265 1.85589 1.85916 2.06281 2.06591 2.18906 2.19413 2.33492 2.33812 2.34204 2.34744 2.47461 2.4788 2.48143 2.48737 2.62986 2.63291 2.6358 2.8191 2.8229 2.82542 2.82971 2.98275 2.98747 2.99131 3.15557 3.15913 3.16197 3.16805 3.30455 3.30959 3.31243 3.44073 3.44437 3.44721 3.58503 3.58836 3.59171 3.59747 3.75832 3.76253 3.76492 4.0918 4.09466 4.10244 4.34059 4.34303 4.49561 4.49994 4.50244 4.61965 4.62595 4.62936 4.81434 4.81714 4.82001 4.82321 
33 0.1583 0.31417 0.5009 0.50631 0.63456 0.82386 0.99514 1.16159 1.32596 1.49407 1.65847 1.84806 1.8542 2.06146 2.19014 2.33377 2.47542 2.62874 2.81912 2.82591 2.98344 3.15559 3.3061 3.44081 3.58435 3.59312 3.75871 4.08975 4.33754 4.49581 4.62399 4.81272 4.8188 
63 0.16714 0.17065 0.32409 0.32736 0.51074 0.51431 0.64319 0.64747 0.8334 0.8364 0.84087 1.00326 1.00712 1.01217 1.17332 1.17777 1.33632 1.34042 1.50348 1.50842 1.66806 1.67236 1.85848 1.86213 1.86712 2.07007 2.07417 2.20028 2.20669 2.34234 2.3464 2.35195 2.48512 2.49012 2.6377 2.64104 2.82938 2.83337 2.83816 2.99321 2.99877 3.16596 3.16957 3.31526 3.31886 3.45051 3.45421 3.59361 3.59792 3.76749 3.7709 3.77706 4.09914 4.10297 4.34741 4.35171 4.50499 4.50788 4.63359 4.64068 4.82244 4.82554 4.83022 
68 0.17079 0.17478 0.32749 0.33153 0.51339 0.5171 0.52267 0.64565 0.64926 0.65801 0.83673 0.84118 1.00578 1.01061 1.01803 1.17171 1.1767 1.18058 1.33771 1.34118 1.34788 1.50639 1.50982 1.66992 1.67448 1.86046 1.86471 1.87193 2.07305 2.07837 2.2009 2.2048 2.34548 2.35013 2.3565 2.48809 2.49252 2.64131 2.64481 2.83206 2.83634 2.84135 2.99596 3.00095 3.16727 3.17103 3.17846 3.31778 3.32149 3.45147 3.45599 3.46387 3.59692 3.60102 3.60917 3.77176 3.77511 4.1022 4.10647 4.35056 4.35579 4.50895 4.51243 4.63568 4.6406 4.82577 4.82997 4.83563 
33 0.16125 0.31713 0.3213 0.50426 0.63704 0.82442 0.82803 0.99547 1.00095 1.16192 1.17249 1.32959 1.4969 1.66019 1.84991 1.8555 2.06427 2.19183 2.33568 2.47839 2.63171 2.82257 2.98618 3.15869 3.31003 3.44264 3.58672 3.76182 4.09229 4.34078 4.49887 4.62718 4.81604 
53 0.16956 0.17669 0.32543 0.32989 0.51259 0.51721 0.64532 0.65021 0.83423 0.83855 1.00597 1.01095 1.17382 1.17819 1.33757 1.34453 1.50585 1.66858 1.67762 1.85986 1.8645 2.07211 2.08643 2.20125 2.34516 2.35148 2.48633 2.49328 2.6398 2.65345 2.8303 2.83536 2.99457 3.0055 3.16771 3.17362 3.31764 3.32256 3.45166 3.45659 3.5956 3.60213 3.77077 3.78127 4.10087 4.10918 4.3487 4.35663 4.5072 4.51437 4.63528 4.82401 4.82824 
4 0.64984 2.34812 4.3531 4.82926 
23 0.16604 0.32365 0.51085 0.83368 1.00639 1.50328 1.66815 1.85755 2.07215 2.34567 2.48477 2.63717 2.82838 2.99249 3.16907 3.31735 3.45357 3.59562 3.76911 4.10029 4.34733 4.50595 4.8209 
111 0.16221 0.16521 0.16774 0.17159 0.31877 0.32165 0.32422 0.32694 0.50476 0.50815 0.51002 0.51258 0.63763 0.64078 0.64361 0.64652 0.82786 0.83082 0.83313 0.83633 0.99865 1.0017 1.00516 1.01138 1.16397 1.16732 1.17137 1.1754 1.3286 1.33257 1.33513 1.33811 1.49718 1.50047 1.50298 1.50575 1.65783 1.66312 1.66601 1.66915 1.85386 1.8561 1.85907 1.8621 2.06686 2.06951 2.07209 2.19186 2.196 2.19863 2.2039 2.33936 2.34179 2.34522 2.35127 2.478 2.48154 2.48439 2.48775 2.63337 2.63618 2.6383 2.82273 2.82593 2.8282 2.83096 2.83571 2.98674 2.99011 2.99234 2.99594 3.15943 3.16204 3.16491 3.16698 3.30826 3.31189 3.315 3.31747 3.44378 3.44687 3.44977 3.45281 3.58792 3.59138 3.59368 3.59695 3.76234 3.7656 3.76806 3.7703 4.09581 4.09825 4.10098 4.14963 4.34465 4.34681 4.35012 4.4999 4.50311 4.50538 4.5081 4.62275 4.6282 4.63206 4.63535 4.81809 4.82045 4.82242 4.8249 4.82887 
0 
0 
0 
43 0.16995 0.17513 0.32619 0.3303 0.51349 0.51767 0.64778 0.8343 0.83858 1.00573 1.01022 1.17482 1.33912 1.5068 1.66991 1.67664 1.86006 1.8653 2.07333 2.20393 2.34596 2.35115 2.48888 2.64102 2.83233 2.83734 2.99587 3.16806 3.17272 3.31887 3.45268 3.59751 3.77106 3.77721 4.10201 4.10856 4.35018 4.35646 4.50777 4.51419 4.6365 4.82484 4.82936 
179 0.18215 0.18551 0.18766 0.18966 0.19234 0.19579 0.33918 0.34159 0.34412 0.34624 0.3483 0.35167 0.3593 0.52505 0.52834 0.53052 0.53246 0.53448 0.53696 0.54121 0.65888 0.66174 0.66398 0.66606 0.66851 0.67196 0.84781 0.85067 0.85331 0.85512 0.8576 0.86027 0.86875 1.01993 1.02235 1.02518 1.02754 1.03027 1.03468 1.18586 1.1885 1.19156 1.19427 1.19692 1.20042 1.34948 1.35252 1.35547 1.35763 1.35998 1.36332 1.37014 1.51847 1.52168 1.52397 1.52602 1.52856 1.53319 1.68184 1.68521 1.68744 1.68993 1.69269 1.69661 1.87482 1.8769 1.8795 1.88162 1.88384 1.88698 1.8925 2.08782 2.08994 2.09209 2.09465 2.09858 2.11156 2.21395 2.21796 2.22057 2.22412 2.22848 2.35998 2.3623 2.36464 2.36711 2.36994 2.37354 2.3786 2.50077 2.50358 2.50588 2.5084 2.51122 2.51555 2.6535 2.65617 2.65843 2.66025 2.66331 2.6684 2.84311 2.8467 2.849 2.85095 2.85325 2.85571 2.85971 2.87655 3.00749 3.01073 3.01339 3.0156 3.01844 3.02439 3.18028 3.18268 3.18531 3.18725 3.18924 3.192 3.19715 3.32942 3.33245 3.33546 3.33754 3.33973 3.34298 3.35489 3.46502 3.46765 3.47032 3.47269 3.47525 3.47946 3.60929 3.61247 3.61466 3.61714 3.61977 3.62331 3.6317 3.78369 3.78668 3.78893 3.79072 3.79281 3.7962 3.80127 4.1166 4.11885 4.12107 4.1234 4.12726 4.13753 4.3657 4.36751 4.36958 4.37231 4.37623 4.52055 4.52305 4.52577 4.52758 4.53 4.53341 4.64498 4.6499 4.65321 4.65595 4.65954 4.67722 4.83908 4.84138 4.84323 4.84513 4.84735 4.84967 4.85422 
1 0.83013 
0 
68 0.15565 0.1604 0.16507 0.31295 0.31759 0.49893 0.50319 0.50715 0.63112 0.63526 0.63964 0.82121 0.82596 0.82994 0.99321 0.99811 1.15919 1.16438 1.17271 1.3234 1.32858 1.49106 1.49583 1.50027 1.655 1.66 1.66733 1.84794 1.85266 2.06104 2.0656 2.18799 2.19346 2.33316 2.33794 2.47179 2.47738 2.48298 2.62657 2.63124 2.81774 2.82211 2.82699 2.98063 2.98542 3.15384 3.15882 3.1637 3.30329 3.30886 3.43832 3.44293 3.58241 3.58657 3.59245 3.75715 3.76245 4.0901 4.09486 4.33879 4.34336 4.49378 4.4989 4.62028 4.62578 4.81288 4.81659 4.82136 
16 0.16995 0.32632 0.51486 0.83536 1.00706 1.67121 1.85798 1.86635 2.35403 2.83291 3.17379 3.32218 3.77207 4.35283 4.5128 4.82537 
45 0.16694 0.17203 0.32288 0.32716 0.50967 0.51394 0.64394 0.83157 0.83512 1.0014 1.00622 1.17095 1.17644 1.3343 1.33953 1.50328 1.66586 1.67194 1.8573 1.86108 2.07011 2.19893 2.34381 2.35093 2.48405 2.4912 2.63811 2.82736 2.8317 2.99288 3.16489 3.17097 3.31486 3.31889 3.44931 3.45496 3.59365 3.6014 3.76801 4.0986 4.34748 4.50513 4.63221 4.82117 4.82518 
51 0.17127 0.17632 0.32734 0.33252 0.51592 0.52107 0.64815 0.65255 0.83676 0.84092 1.00868 1.01545 1.1783 1.34017 1.34424 1.5085 1.51339 1.67171 1.68462 1.86293 1.86718 1.88095 2.07519 2.09203 2.20686 2.3477 2.35664 2.48999 2.50545 2.64196 2.83436 2.84805 2.99652 3.00322 3.17026 3.17562 3.32112 3.45502 3.46369 3.59992 3.6079 3.77301 3.7828 4.1036 4.11422 4.35126 4.35658 4.51028 4.63944 4.82655 4.83043 
1 0.83298 
2 0.82936 1.00372 
0 
11 0.16355 0.50531 0.82597 1.49928 1.66668 1.85609 2.82357 3.15956 3.76328 4.09404 4.34196 
77 0.16941 0.1726 0.17803 0.3256 0.32907 0.33475 0.51289 0.51639 0.52249 0.64557 0.64931 0.65714 0.83427 0.83761 0.84175 1.0045 1.00859 1.01394 1.17593 1.1805 1.33846 1.34239 1.35887 1.50527 1.50932 1.66935 1.67323 1.67935 1.85922 1.86338 1.86703 1.87608 2.07241 2.07627 2.09779 2.20207 2.20827 2.34469 2.34817 2.35382 2.36078 2.48703 2.49145 2.6402 2.64446 2.83086 2.83472 2.83919 2.99545 3.00081 3.1676 3.17096 3.17672 3.31846 3.32186 3.45138 3.45534 3.46633 3.59614 3.60118 3.60773 3.77017 3.77331 3.77903 4.10081 4.10442 4.11401 4.34934 4.35294 4.36156 4.50784 4.51118 4.63619 4.8242 4.82764 4.83122 4.8394 
126 0.1701 0.17259 0.17551 0.17896 0.32526 0.32843 0.33099 0.33381 0.34146 0.51337 0.51579 0.51822 0.52064 0.52594 0.64599 0.64895 0.65167 0.65508 0.83551 0.83791 0.84063 0.84342 0.85154 1.0056 1.00913 1.01157 1.01492 1.02077 1.17405 1.1777 1.18055 1.18479 1.33908 1.34209 1.34471 1.34953 1.50625 1.5087 1.51192 1.51744 1.6701 1.67263 1.67539 1.67928 1.86031 1.86373 1.86632 1.869 1.87417 2.07278 2.0756 2.07864 2.08468 2.10309 2.20227 2.20532 2.20957 2.34501 2.34775 2.3507 2.35406 2.35882 2.48722 2.48993 2.49339 2.4979 2.64061 2.643 2.64578 2.65146 2.83191 2.83427 2.83731 2.83981 2.84815 2.9953 2.9975 3.00073 3.00522 3.16708 3.17038 3.17277 3.17553 3.18133 3.3178 3.32066 3.32295 3.32584 3.33621 3.45194 3.45521 3.45765 3.4611 3.59662 3.59924 3.6021 3.60548 3.61016 3.77145 3.77404 3.77643 3.78101 3.80335 4.10162 4.10406 4.10671 4.11078 4.12332 4.15521 4.35008 4.35242 4.35575 4.35989 4.50787 4.5104 4.51328 4.51789 4.63626 4.63952 4.6439 4.8243 4.8268 4.82918 4.83162 4.83532 4.84305 
15 0.16591 0.32528 0.51201 0.64385 1.0065 2.07001 2.34154 2.63627 2.99167 3.16767 3.5927 3.76778 4.3463 4.50472 4.82103 
31 0.17633 0.33264 0.51914 0.65217 0.84112 1.01227 1.18305 1.34526 1.5123 1.67625 1.86736 2.07933 2.21124 2.35303 2.4939 2.64555 2.83709 2.84334 3.00087 3.17342 3.32457 3.45983 3.60383 3.77638 3.78642 4.10778 4.35531 4.51301 4.644 4.83037 4.83582 
2 0.82403 4.34096 
104 0.15416 0.15802 0.16071 0.16436 0.31057 0.31398 0.31709 0.31995 0.49683 0.50154 0.50407 0.50737 0.62966 0.63381 0.63685 0.64004 0.8193 0.82277 0.8259 0.82815 0.99221 0.99557 0.99869 1.00318 1.15637 1.16035 1.16424 1.16764 1.32118 1.32576 1.32865 1.33244 1.48938 1.4938 1.49654 1.4996 1.65065 1.65663 1.65976 1.66309 1.84737 1.84988 1.85347 2.06068 2.06358 2.06725 2.1852 2.19035 2.19346 2.33211 2.33506 2.33894 2.46813 2.47328 2.47669 2.47924 2.62408 2.6286 2.63141 2.81504 2.81947 2.82223 2.82598 2.97895 2.9837 2.98633 2.99208 3.15233 3.15533 3.15908 3.16256 3.30096 3.30509 3.30853 3.31194 3.4335 3.43919 3.44248 3.44544 3.58085 3.58519 3.58793 3.59396 3.75568 3.75924 3.76194 3.76455 4.08958 4.09217 4.09586 4.33855 4.34079 4.34541 4.49212 4.4956 4.49868 4.50239 4.61611 4.6217 4.62583 4.8114 4.81452 4.81714 4.82129 
40 0.17412 0.32989 0.33523 0.51711 0.52263 0.64998 0.65792 0.83944 0.8452 1.01161 1.18025 1.34286 1.51019 1.67477 1.86569 1.87128 2.07648 2.20628 2.34976 2.3567 2.492 2.64413 2.8362 2.84182 2.99915 3.17214 3.17876 3.32283 3.45693 3.60062 3.61005 3.77519 3.78379 4.10485 4.35295 4.37111 4.51137 4.64124 4.82915 4.83391 
118 0.17639 0.17904 0.18195 0.18592 0.33268 0.33558 0.33815 0.34234 0.52003 0.52239 0.52482 0.52797 0.53732 0.65257 0.65574 0.65866 0.66346 0.84156 0.84446 0.84706 0.85009 0.86463 1.01219 1.01604 1.01895 1.02338 1.18013 1.18393 1.18715 1.19239 1.34496 1.34758 1.35052 1.35611 1.51263 1.51535 1.51838 1.52394 1.67678 1.68017 1.68379 1.69042 1.86682 1.87041 1.87317 1.87636 1.88295 2.07947 2.08231 2.08556 2.09277 2.20836 2.21207 2.21661 2.35267 2.35577 2.35883 2.36299 2.36982 2.49427 2.49722 2.50065 2.50592 2.64706 2.64964 2.65279 2.65922 2.83817 2.8408 2.84362 2.84662 2.85918 3.00247 3.00487 3.00834 3.01676 3.17374 3.17679 3.17907 3.18223 3.18975 3.32441 3.32733 3.32984 3.33406 3.45883 3.46201 3.46475 3.46951 3.6038 3.60696 3.61012 3.61483 3.7767 3.77964 3.78177 3.78515 3.79075 4.10831 4.1109 4.11392 4.11931 4.35689 4.35924 4.36243 4.36836 4.51406 4.51681 4.51936 4.52323 4.64273 4.6459 4.65073 4.83161 4.83396 4.8365 4.83924 4.84463 
13 0.17236 0.32522 0.51381 0.83573 1.00652 1.33953 1.50818 1.67073 3.16737 3.31804 4.1019 4.34815 4.82293 
58 0.15299 0.15786 0.3093 0.31406 0.49539 0.50041 0.62862 0.63363 0.81872 0.82359 0.99016 0.99601 1.156 1.16287 1.16839 1.32 1.32598 1.48821 1.4936 1.6516 1.65657 1.84487 1.84974 2.05804 2.06243 2.184 2.19033 2.33003 2.33478 2.46961 2.47491 2.62413 2.62872 2.8135 2.81868 2.97772 2.98328 3.15041 3.1557 3.29958 3.3058 3.31013 3.43526 3.4402 3.57945 3.58437 3.7534 3.75847 4.08697 4.0913 4.33594 4.33975 4.49058 4.49581 4.61482 4.62331 4.80928 4.81295 
20 0.16658 0.32369 0.51499 0.83153 1.00353 1.33706 1.50342 1.66842 1.86113 2.34541 2.48624 2.63688 2.99383 3.16707 3.31792 3.59291 3.76876 4.35102 4.51061 4.82286 
22 0.16872 0.32531 0.51282 1.33686 1.50529 1.67365 1.86309 2.07324 2.34653 2.48796 2.63757 2.83286 2.9945 3.16749 3.31762 3.45269 3.59643 3.76811 4.09966 4.34746 4.50537 4.63701 
65 0.17007 0.17354 0.1816 0.32549 0.32934 0.33476 0.51392 0.51827 0.64632 0.65004 0.65722 0.83488 0.83775 0.84196 1.00513 1.00953 1.01377 1.17388 1.17889 1.33937 1.34353 1.50688 1.5116 1.66989 1.67439 1.86019 1.86441 1.86849 2.07301 2.07676 2.20286 2.34543 2.3503 2.35721 2.48812 2.4932 2.64162 2.64663 2.83201 2.83655 2.84256 2.99627 3.00114 3.16843 3.17208 3.3197 3.32371 3.45296 3.45794 3.59696 3.60153 3.60964 3.77251 3.77612 4.10212 4.10569 4.35039 4.3544 4.50934 4.51343 4.63627 4.64259 4.82522 4.82886 4.83334 
30 0.1663 0.32284 0.51003 0.64352 0.83094 1.00243 1.17159 1.33478 1.50247 1.66639 1.8562 1.86286 2.07127 2.1992 2.34177 2.4841 2.63712 2.82786 2.99196 3.16469 3.31502 3.45023 3.59276 3.76732 4.09968 4.34587 4.50479 4.63189 4.82152 4.82711 
73 0.15721 0.162 0.16641 0.31397 0.31883 0.3236 0.50049 0.505 0.50946 0.63361 0.63874 0.82249 0.82689 0.8299 0.99392 0.99912 1.0034 1.16016 1.16632 1.1713 1.3241 1.32995 1.33413 1.49324 1.49838 1.65411 1.6599 1.66372 1.84894 1.85375 1.85768 2.06183 2.06694 2.1873 2.19354 2.33419 2.33899 2.34417 2.4742 2.4795 2.62868 2.63274 2.81882 2.82319 2.82852 2.98284 2.98735 3.1546 3.15997 3.16392 3.30396 3.31003 3.31407 3.43999 3.44583 3.58444 3.58882 3.7577 3.76268 3.76702 4.0915 4.0962 4.34038 4.3454 4.4949 4.49983 4.50509 4.61752 4.6261 4.6314 4.81406 4.8175 4.82243 
28 0.17101 0.32752 0.51478 0.64759 0.83588 1.01023 1.17762 1.33907 1.5092 1.672 1.86458 2.07355 2.3471 2.48876 2.64076 2.83612 2.99591 3.16871 3.17525 3.31999 3.45466 3.5988 3.7716 4.10321 4.34951 4.50776 4.63516 4.82614 
28 0.17186 0.33011 0.51641 0.64795 0.83821 1.00742 1.17809 1.34125 1.51045 1.67382 1.86582 2.07509 2.20694 2.34928 2.48869 2.64219 2.8336 2.99874 3.17045 3.3212 3.45463 3.59873 3.77315 4.10289 4.35212 4.51196 4.63831 4.82678 
101 0.17524 0.1783 0.18195 0.33059 0.3342 0.33733 0.34306 0.51808 0.5209 0.5238 0.52823 0.65101 0.65453 0.6579 0.84046 0.84381 0.84729 0.85424 1.01049 1.01483 1.01873 1.02588 1.17765 1.18262 1.18642 1.34282 1.3463 1.3497 1.35736 1.51109 1.51427 1.51785 1.53307 1.67534 1.67913 1.6835 1.86544 1.86911 1.87249 1.87773 2.07844 2.08172 2.08603 2.20506 2.20988 2.21552 2.35096 2.3546 2.35825 2.36403 2.493 2.49649 2.50099 2.51502 2.64555 2.64862 2.6535 2.8358 2.83904 2.84229 2.84634 3.00041 3.00358 3.00776 3.17193 3.17575 3.17853 3.18309 3.32157 3.32577 3.32876 3.33489 3.45708 3.46104 3.46446 3.47783 3.60181 3.60534 3.60895 3.61598 3.77515 3.77866 3.7812 3.78676 4.10735 4.11064 4.11494 4.35592 4.35894 4.36318 4.5119 4.5157 4.51898 4.52525 4.63884 4.64347 4.64851 4.83029 4.833 4.83612 4.84006 
29 0.16948 0.32641 0.51272 0.64629 0.83491 1.00564 1.17621 1.33928 1.50581 1.67119 1.86123 2.07242 2.20291 2.34607 2.48724 2.6401 2.8308 2.99483 3.1677 3.31839 3.45339 3.59692 3.77057 4.10101 4.34945 4.50744 4.63798 4.82381 4.83028 
62 0.16776 0.17061 0.322 0.32606 0.33027 0.51113 0.51427 0.64318 0.64752 0.83124 0.83481 0.84009 1.00186 1.00767 1.16922 1.1758 1.33613 1.34032 1.50448 1.50861 1.6675 1.67211 1.85689 1.86176 1.8664 2.07016 2.07381 2.19966 2.20699 2.34195 2.34642 2.48482 2.48815 2.63857 2.64108 2.82889 2.83202 2.8386 2.9938 2.99941 3.16386 3.16806 3.31587 3.31942 3.44877 3.4533 3.59483 3.59878 3.76725 3.77109 4.09944 4.10293 4.34802 4.3523 4.5033 4.50758 4.51317 4.63264 4.63769 4.82283 4.82558 4.83121 
16 0.16391 0.3221 0.50827 0.64347 0.83134 1.1736 1.50019 2.48118 2.63487 2.82526 3.16297 3.31412 3.44873 3.76499 4.50189 4.81942 
28 0.15136 0.30726 0.49451 0.62729 0.81587 0.98747 1.15362 1.31924 1.48734 1.65333 1.84196 2.05515 2.18366 2.32736 2.4701 2.62231 2.81251 2.9771 3.14801 3.29838 3.43382 3.57822 3.75158 4.08412 4.33257 4.48848 4.62069 4.80671 
38 0.16595 0.17099 0.32308 0.50943 0.51372 0.64393 0.83207 1.00408 1.17283 1.3349 1.34046 1.50285 1.66579 1.85747 1.86222 2.06984 2.19854 2.3424 2.35255 2.48406 2.49291 2.63721 2.82796 2.83348 2.9918 3.16495 3.31575 3.44992 3.59342 3.76754 3.77416 4.09788 4.10469 4.34578 4.50479 4.63252 4.82112 4.82626 
35 0.17324 0.33017 0.51617 0.52451 0.64991 0.83948 0.85455 1.01094 1.17822 1.34197 1.50975 1.67233 1.86245 1.86821 2.07625 2.20283 2.21511 2.34858 2.35863 2.49119 2.64386 2.83416 2.84249 2.99972 3.17159 3.322 3.4566 3.60062 3.77459 4.10411 4.35211 4.51175 4.6402 4.82826 4.83574 

179
