# Supplementary material for: Deciphering the Contribution of Oriens-Lacunosum/Moleculare (OLM) Cells to Intrinsic θ Rhythms Using Biophysical Local Field Potential (LFP) Models
Source: eNeuro. 2018 Sep 4;5(4):ENEURO.0146-18.2018. doi: 10.1523/ENEURO.0146-18.2018 (PMC6140113; doi:10.1523/ENEURO.0146-18.2018)
Supplement: Supplementary file 2 — Supplementary Code. Download supplement 2, GZ file [file sup_enu-eN-NWR-0146-18-s02.gz › LFP_microcircuit-master/SOM-350-SOM12915016-dSD3.5ms-shift5.32ms-gnSD0.12-gsb3.0-csb0.21-gbs2.75-cbs0.1344-spiketimes.txt]

10980

350


35 0.01373 0.10588 0.17193 0.18219 0.32113 0.33009 0.34441 0.51901 0.54565 0.65965 0.81153 0.83343 0.84351 1.00321 1.01963 1.17991 1.19448 1.23043 1.34528 1.52713 1.66946 1.86102 1.89134 2.09714 2.21202 2.34966 2.83788 3.00762 3.17728 3.32492 3.46082 3.61542 4.10712 4.35435 4.8303 
37 0.01237 0.10318 0.1618 0.17282 0.31468 0.32541 0.50626 0.52597 0.64535 0.81103 0.82734 0.84364 0.99361 1.01476 1.16856 1.18285 1.33283 1.36054 1.50545 1.65936 1.8503 1.88269 2.07058 2.19838 2.33873 2.64239 2.82519 2.99147 3.16475 3.31319 3.44905 3.59485 3.7695 4.09678 4.34256 4.51014 4.81832 
36 0.01931 0.11172 0.17132 0.18157 0.22079 0.3248 0.33494 0.51724 0.54288 0.66054 0.82394 0.83796 0.8573 1.00298 1.01861 1.17834 1.19177 1.22888 1.34365 1.53657 1.66797 1.68823 1.86028 1.88207 2.2065 2.24166 2.34926 2.83604 3.00857 3.17847 3.32397 3.46011 3.61713 4.10796 4.35363 4.82895 
56 0.01229 0.09073 0.15654 0.16502 0.17419 0.20089 0.31305 0.32032 0.33081 0.50518 0.51895 0.57456 0.64439 0.66085 0.79993 0.82347 0.83201 0.85286 0.99228 1.00169 1.16687 1.17563 1.19121 1.33116 1.34571 1.50327 1.52063 1.65664 1.67134 1.84854 1.86252 2.06729 2.08837 2.19438 2.21058 2.33759 2.6405 2.82245 2.84076 2.989 3.01036 3.16384 3.18225 3.31179 3.3286 3.44795 3.46172 3.59331 3.76809 4.09584 4.1135 4.341 4.50783 4.64066 4.81695 4.83322 
24 0.00852 0.10573 0.1729 0.19265 0.32645 0.34341 0.52382 0.80301 0.8309 0.84154 1.00439 1.18288 1.21812 1.34804 1.67381 1.86421 2.23144 2.35052 2.86041 3.32675 3.4696 4.10686 4.35547 4.83065 
24 0.00792 0.09696 0.16252 0.17423 0.3157 0.32787 0.51048 0.79 0.82331 0.83291 0.86131 0.99294 1.0117 1.17467 1.21597 1.6592 1.84949 2.20861 2.3401 2.82952 3.3167 4.09817 4.34166 4.81808 
32 0.01809 0.09949 0.1665 0.17613 0.21196 0.32073 0.3309 0.51394 0.55207 0.65814 0.79958 0.82778 0.83706 0.8715 0.99798 1.01103 1.17748 1.20012 1.34119 1.66375 1.69126 1.85613 2.20975 2.34503 2.83342 3.0167 3.17425 3.32055 3.45632 4.10257 4.34764 4.82424 
42 0.01645 0.09657 0.16357 0.17228 0.18829 0.31832 0.3259 0.33715 0.51133 0.53721 0.65183 0.79728 0.82704 0.836 0.85678 0.99699 1.00738 1.1732 1.18484 1.21373 1.33783 1.5159 1.66147 1.67651 1.85358 1.86835 2.07442 2.2006 2.22587 2.34235 2.65462 2.82946 2.99669 3.17002 3.31775 3.45331 3.59891 3.77761 4.10051 4.34577 4.51894 4.82258 
44 0.01796 0.09351 0.15986 0.16833 0.18538 0.31371 0.32144 0.33368 0.50605 0.53422 0.64615 0.79396 0.8235 0.83247 0.85373 0.99287 1.00316 1.1686 1.18071 1.21136 1.33218 1.36879 1.50584 1.65773 1.67258 1.84918 1.86723 2.06866 2.19536 2.22413 2.33838 2.64348 2.82351 2.99023 3.16553 3.31303 3.44901 3.59402 3.76939 4.09634 4.34111 4.51185 4.66951 4.81721 
34 0.01575 0.11026 0.17956 0.19491 0.33295 0.34575 0.52737 0.56691 0.6645 0.8145 0.83853 0.8488 1.01069 1.18672 1.205 1.354 1.52769 1.68122 1.87134 2.09865 2.22118 2.3563 2.66037 2.85282 3.01581 3.18184 3.33151 3.46647 3.61452 4.11313 4.36271 4.52951 4.67901 4.83782 
36 0.02023 0.10585 0.17 0.18075 0.32298 0.33301 0.51572 0.53993 0.65643 0.80551 0.831 0.84094 1.00101 1.01741 1.17759 1.19161 1.225 1.34207 1.51703 1.66813 1.85842 1.88337 2.09643 2.20987 2.3468 2.65172 2.83556 3.00164 3.17388 3.32176 3.45787 3.60487 4.10515 4.35114 4.52377 4.82679 
28 0.01543 0.10116 0.16636 0.18572 0.31949 0.33567 0.5139 0.65401 0.79732 0.82542 0.83544 0.99657 1.17679 1.21285 1.34068 1.53302 1.66641 1.85538 2.22812 2.34452 2.65492 2.8446 3.17356 3.31948 3.45583 4.10037 4.34666 4.8229 
35 0.012 0.10327 0.16909 0.17858 0.20711 0.3243 0.33617 0.51704 0.54456 0.65843 0.80804 0.83135 0.84119 1.00151 1.01886 1.17831 1.19376 1.34366 1.52182 1.66669 1.69095 1.86093 2.20793 2.24658 2.35004 2.66144 2.83705 3.01109 3.1771 3.32423 3.45849 4.10609 4.35361 4.53065 4.82834 
35 0.01839 0.09932 0.16052 0.17042 0.20636 0.31398 0.32539 0.50609 0.64524 0.79992 0.8237 0.83403 0.99191 1.01633 1.16825 1.18419 1.33201 1.50554 1.65715 1.69395 1.84878 2.07126 2.19639 2.33808 2.64704 2.82432 2.99021 3.16575 3.31316 3.44843 3.59484 3.77335 4.09599 4.34114 4.81714 
37 0.01081 0.09377 0.16095 0.17039 0.1948 0.3153 0.32434 0.36031 0.50742 0.53523 0.64882 0.79746 0.82397 0.83305 0.86462 0.99353 1.00706 1.16994 1.18495 1.22842 1.33422 1.65848 1.6841 1.85021 1.87105 2.07362 2.19901 2.33899 2.82525 2.99187 3.16587 3.31409 3.44984 3.59596 4.09723 4.34223 4.81791 
24 0.01494 0.11039 0.17112 0.18699 0.3248 0.33964 0.51967 0.80968 0.83217 0.84549 1.00334 1.1776 1.19636 1.34716 1.67013 1.86138 2.21103 2.35007 2.84568 3.32413 3.46139 4.10601 4.35323 4.82964 
27 0.01944 0.10524 0.17582 0.195 0.32968 0.34821 0.53626 0.66768 0.79979 0.832 0.84149 0.87062 1.00556 1.18529 1.21599 1.36161 1.55305 1.68129 1.87469 2.23709 2.85941 3.18467 3.3315 3.46938 4.11028 4.39048 4.84328 
26 0.01532 0.11338 0.17575 0.19029 0.33035 0.34615 0.52844 0.66707 0.81817 0.8376 0.85188 1.00862 1.18395 1.20627 1.35076 1.53328 1.67486 1.86722 2.21613 2.35556 2.85017 3.33153 3.46605 4.11133 4.36129 4.83396 
35 0.01674 0.10327 0.17253 0.18283 0.32509 0.33449 0.52014 0.55156 0.6589 0.80082 0.83206 0.84138 0.86804 1.00195 1.01318 1.18172 1.19902 1.3481 1.52307 1.66793 1.68851 1.86102 1.88361 2.21461 2.35044 2.65792 2.84167 3.01128 3.17875 3.32647 3.46221 3.61098 4.10831 4.35482 4.83499 
24 0.01861 0.11105 0.16847 0.18595 0.32163 0.33795 0.51752 0.81045 0.83071 0.84633 0.99998 1.17662 1.20936 1.34112 1.66629 1.85718 2.2132 2.3459 2.83555 3.32069 3.4575 4.1038 4.35092 4.82617 
34 0.01916 0.10504 0.16501 0.17684 0.31761 0.32911 0.51006 0.65062 0.80576 0.82784 0.83971 0.9957 1.01404 1.17227 1.19012 1.33656 1.51087 1.66225 1.85257 1.88899 2.07506 2.20218 2.34183 2.82892 2.99772 3.16932 3.31678 3.45327 3.59868 3.77555 4.09966 4.34526 4.52131 4.82153 
38 0.0118 0.10037 0.16143 0.17115 0.20887 0.31512 0.32533 0.50667 0.64637 0.80277 0.82523 0.83588 0.99325 1.00763 1.16835 1.18201 1.2223 1.33298 1.50484 1.65805 1.68435 1.85033 1.88193 2.07132 2.19661 2.33914 2.64694 2.82495 2.9909 3.1659 3.3133 3.44964 3.59538 3.77259 4.09715 4.34276 4.51691 4.81851 
31 0.01627 0.10706 0.1714 0.1873 0.32444 0.33744 0.52442 0.65903 0.80593 0.83107 0.84176 1.00248 1.18034 1.20558 1.34544 1.52435 1.66981 1.86065 2.09893 2.21165 2.34934 2.6596 2.85181 3.17721 3.32465 3.4594 3.61541 4.1062 4.356 4.53101 4.8346 
37 0.02031 0.10967 0.17168 0.18308 0.32474 0.3361 0.51677 0.53981 0.6578 0.81483 0.83428 0.84639 1.00277 1.02294 1.17896 1.19366 1.23748 1.3441 1.52096 1.66979 1.86033 1.89198 2.0871 2.21102 2.3485 2.65524 2.83647 3.00641 3.17543 3.3238 3.45948 3.60819 3.79433 4.10622 4.35228 4.52485 4.82886 
39 0.01519 0.11351 0.17582 0.1864 0.32742 0.33754 0.5216 0.54353 0.66006 0.82208 0.83986 0.85401 1.00829 1.03369 1.18303 1.19643 1.23105 1.34807 1.52001 1.55186 1.67393 1.86616 2.08758 2.21205 2.24531 2.35378 2.65639 2.84114 3.00861 3.17977 3.32876 3.46326 3.61001 3.78995 4.11106 4.35838 4.52417 4.66356 4.83345 
32 0.00968 0.1004 0.17141 0.18303 0.32517 0.33694 0.51974 0.65854 0.79831 0.8302 0.83973 0.8708 1.00247 1.02402 1.18065 1.20183 1.34694 1.52334 1.67103 1.86182 2.21759 2.35009 2.6576 2.84096 3.00879 3.17653 3.32434 3.46042 3.60815 4.10602 4.35415 4.82846 
27 0.01767 0.10243 0.16621 0.17998 0.31981 0.33329 0.514 0.79475 0.82581 0.83586 0.99624 1.17375 1.19225 1.34028 1.52223 1.66485 1.85532 2.20406 2.34369 2.83389 3.00244 3.17183 3.31848 3.45631 4.10096 4.34778 4.82334 
31 0.0205 0.11305 0.17493 0.19143 0.32891 0.34395 0.5212 0.55383 0.66269 0.82107 0.83741 0.85374 1.0069 1.18296 1.20538 1.34862 1.53559 1.67688 1.86693 2.22133 2.3529 2.66752 2.84207 3.02295 3.18181 3.32746 3.46252 4.11009 4.35987 4.53548 4.83291 
35 0.01617 0.10633 0.16978 0.17953 0.21267 0.32334 0.33236 0.35695 0.51572 0.54406 0.65873 0.81622 0.83386 0.84458 1.00155 1.01451 1.17815 1.19226 1.22963 1.34497 1.6662 1.69823 1.85848 1.87872 2.20975 2.34723 2.83446 3.00697 3.17652 3.3239 3.45848 3.60747 4.10524 4.35032 4.82663 
31 0.00784 0.10316 0.17284 0.18524 0.3271 0.34034 0.5197 0.54915 0.66016 0.8165 0.83534 0.84805 1.00361 1.022 1.18103 1.19908 1.34838 1.52504 1.67183 1.86408 2.21379 2.35158 2.83945 3.01145 3.17873 3.32893 3.46162 3.61631 4.1082 4.35571 4.83048 
23 0.00809 0.11636 0.17932 0.33088 0.35299 0.53268 0.82196 0.84015 0.86964 1.00945 1.18778 1.22804 1.3585 1.67896 1.86908 2.24548 2.37557 2.85569 3.33589 3.47132 4.11313 4.37005 4.84263 
34 0.01271 0.1094 0.17258 0.18447 0.32605 0.33759 0.51728 0.54109 0.65791 0.81681 0.83515 0.84844 1.00476 1.17937 1.19454 1.34344 1.51947 1.67073 1.86134 1.89031 2.08708 2.20982 2.3489 2.65686 2.83595 3.00381 3.17567 3.32338 3.45884 3.60575 4.1064 4.35322 4.5246 4.82839 
25 0.00856 0.10724 0.1729 0.19371 0.32701 0.35273 0.5281 0.68695 0.81156 0.83267 0.84522 1.00527 1.18102 1.20839 1.35802 1.55353 1.67727 1.86881 2.22685 2.36284 2.85226 3.32652 3.46532 4.109 4.83962 
40 0.00943 0.04532 0.12777 0.17733 0.18817 0.3312 0.34238 0.52194 0.54164 0.66181 0.82584 0.84146 0.85655 1.00912 1.03078 1.1842 1.1977 1.23324 1.3485 1.3784 1.52378 1.67607 1.8667 1.89803 2.0883 2.21412 2.35369 2.65857 2.84108 3.00913 3.18005 3.32824 3.46443 3.6105 3.78771 4.11103 4.35791 4.52633 4.67541 4.83331 
15 0.01877 0.11006 0.17068 0.19509 0.32502 0.36261 0.80373 0.8299 0.84225 1.00192 1.18529 1.6761 1.86481 4.11402 4.38761 
47 0.01914 0.1043 0.16864 0.17737 0.19756 0.32289 0.33205 0.36342 0.51372 0.52954 0.65209 0.81168 0.83175 0.84163 1.00095 1.01505 1.17547 1.18576 1.20949 1.33955 1.35725 1.51161 1.54863 1.66699 1.68914 1.85811 1.87673 2.07715 2.20544 2.23311 2.34557 2.64742 2.83172 2.8519 2.99781 3.17085 3.31985 3.45525 3.47195 3.60058 3.77518 4.10328 4.34977 4.51477 4.65495 4.82513 4.84428 
48 0.01151 0.10011 0.17101 0.17938 0.194 0.32629 0.33458 0.34953 0.51806 0.53357 0.65754 0.69236 0.81803 0.8366 0.84619 1.00418 1.01485 1.17977 1.18979 1.21217 1.34438 1.36341 1.5175 1.54333 1.66897 1.68369 1.86186 1.87761 2.08329 2.2097 2.23802 2.35034 2.65348 2.83663 2.85771 3.00273 3.17633 3.32492 3.46044 3.47798 3.60633 3.78256 4.10807 4.3544 4.52183 4.66261 4.82989 4.84968 
23 0.01442 0.10482 0.16992 0.19024 0.3237 0.34704 0.54574 0.79945 0.82801 0.83852 1.00096 1.17903 1.21511 1.35729 1.67267 1.86182 2.23319 2.34928 3.32288 3.46384 4.10399 4.35282 4.83092 
27 0.01808 0.10701 0.16814 0.18106 0.32124 0.33381 0.51687 0.80314 0.82923 0.84045 0.99835 1.01879 1.17658 1.19928 1.3427 1.66524 1.85628 2.20686 2.34568 2.83623 3.01714 3.17955 3.32266 3.4595 4.1043 4.35014 4.82559 
35 0.01846 0.10602 0.17108 0.18329 0.32386 0.33477 0.51638 0.54202 0.65612 0.80644 0.83117 0.84128 1.00201 1.02784 1.17842 1.19496 1.34371 1.52027 1.66849 1.85964 2.08339 2.20942 2.34803 2.6522 2.83629 3.00474 3.17395 3.32227 3.45834 3.60539 3.78905 4.10487 4.35252 4.52302 4.82841 
17 0.01632 0.10432 0.17058 0.19383 0.32375 0.34311 0.79443 0.82757 0.8376 0.88748 0.99989 1.1812 1.21629 1.66888 1.85985 4.10893 4.39027 
31 0.01437 0.10245 0.17071 0.18109 0.32479 0.3352 0.51725 0.54707 0.65995 0.80073 0.83067 0.84013 0.87564 1.00299 1.02886 1.17855 1.19318 1.22794 1.34431 1.53515 1.67033 1.8607 2.21265 2.34789 2.83556 3.17629 3.32352 3.45876 4.10573 4.35232 4.82762 
31 0.01584 0.09951 0.17249 0.18443 0.32577 0.33712 0.52139 0.65971 0.79439 0.8293 0.83837 0.85531 1.00373 1.18049 1.19861 1.34617 1.47367 1.53083 1.67206 1.86269 2.21263 2.34884 2.66521 2.84804 3.18081 3.32631 3.46045 3.61362 4.10558 4.35414 4.83059 
37 0.01637 0.10146 0.16948 0.17878 0.20634 0.32392 0.33423 0.51764 0.5466 0.65863 0.80229 0.8304 0.8397 0.87542 1.00151 1.0197 1.17863 1.194 1.23312 1.34433 1.52087 1.6688 1.85922 1.88764 2.2124 2.34758 2.66391 2.83803 3.00919 3.17644 3.32341 3.45864 3.60863 4.10481 4.35085 4.52867 4.83029 
21 0.01557 0.10055 0.164 0.18665 0.317 0.33143 0.79045 0.82349 0.83352 0.88383 0.99368 1.17504 1.21578 1.6604 1.85068 2.2134 2.34114 3.319 4.09838 4.34237 4.81981 
28 0.0085 0.09943 0.17233 0.18467 0.32642 0.33887 0.52157 0.68425 0.79985 0.83098 0.84061 0.87829 1.00453 1.18072 1.19917 1.34867 1.67236 1.86232 2.21579 2.35197 2.84802 3.01212 3.18352 3.32636 3.46179 4.10728 4.35652 4.83268 
41 0.0126 0.10271 0.17189 0.18054 0.20009 0.32644 0.33595 0.51889 0.54343 0.66008 0.80764 0.83389 0.8433 1.0035 1.01527 1.17884 1.18925 1.21313 1.34488 1.52027 1.66907 1.68716 1.86188 1.88296 2.09935 2.20828 2.23384 2.35014 2.65682 2.83782 3.00618 3.17767 3.32543 3.46199 3.60788 3.79399 4.10833 4.35423 4.52608 4.67398 4.83004 
36 0.01737 0.10584 0.17167 0.18244 0.32587 0.33791 0.51705 0.53869 0.65665 0.80527 0.8317 0.84148 1.00441 1.17964 1.1957 1.34342 1.37836 1.51831 1.67258 1.86256 2.09011 2.21312 2.34873 2.65334 2.83631 3.00507 3.17496 3.32313 3.45882 3.60532 3.78759 4.10581 4.35385 4.5214 4.6587 4.82851 
28 0.02109 0.11588 0.17269 0.18944 0.32689 0.34399 0.52066 0.65998 0.8206 0.83653 0.85904 1.0064 1.18091 1.20592 1.34483 1.52497 1.67253 1.86577 2.21358 2.35221 2.8474 3.01685 3.17853 3.32506 3.4624 4.1118 4.36249 4.83157 
40 0.01459 0.0983 0.16275 0.17232 0.19895 0.31631 0.32555 0.35536 0.50912 0.53833 0.65149 0.80442 0.82641 0.83594 0.99468 1.00839 1.17076 1.18274 1.21268 1.33492 1.36539 1.51372 1.66041 1.68574 1.85144 1.87795 2.07368 2.20017 2.34064 2.64891 2.82705 2.99328 3.16784 3.31521 3.45205 3.59704 4.09878 4.34359 4.51543 4.8198 
29 0.01938 0.10661 0.17025 0.18405 0.32389 0.33713 0.51631 0.55146 0.65973 0.81003 0.83121 0.84233 1.00141 1.17794 1.19795 1.34274 1.52774 1.66806 1.86059 2.20813 2.34811 2.83508 3.01818 3.17964 3.3228 3.45884 4.10479 4.35205 4.82734 
38 0.01708 0.10288 0.17356 0.18382 0.3265 0.33586 0.51819 0.53755 0.66 0.80021 0.83233 0.84155 0.8634 1.0039 1.01711 1.18064 1.19302 1.22117 1.34538 1.5235 1.67132 1.86161 1.88083 2.09313 2.21453 2.34978 2.66062 2.83747 3.00509 3.17672 3.3245 3.46058 3.60754 4.10706 4.35349 4.52898 4.82939 4.85487 
27 0.01562 0.11348 0.17965 0.20008 0.3323 0.34657 0.53028 0.68429 0.81652 0.83866 0.85054 1.01095 1.18795 1.2162 1.36267 1.55097 1.68116 1.87097 2.22894 2.36165 2.67271 2.86013 3.19614 3.33766 3.47309 4.11643 4.84091 
31 0.02251 0.11577 0.17605 0.19182 0.32932 0.34354 0.52399 0.66644 0.81982 0.83829 0.85386 1.00594 1.02859 1.18477 1.21121 1.35228 1.54552 1.67483 1.86641 2.2182 2.35436 2.67284 2.84715 3.02084 3.18269 3.33082 3.46476 3.61844 4.11139 4.35935 4.8343 
28 0.01614 0.10222 0.16223 0.17466 0.3152 0.3284 0.50793 0.65304 0.80291 0.82501 0.83688 0.99334 1.17038 1.20526 1.33541 1.51507 1.65962 1.85013 2.20005 2.33897 2.82632 2.99808 3.16789 3.3145 3.45226 4.0971 4.34202 4.81817 
35 0.01585 0.10427 0.17293 0.18318 0.32751 0.33952 0.51988 0.5446 0.65911 0.80262 0.83241 0.84189 0.87911 1.00579 1.18012 1.19277 1.22142 1.34651 1.52142 1.67182 1.86382 2.09879 2.2117 2.35103 2.66147 2.84009 3.01093 3.17714 3.32632 3.4604 3.61195 4.10782 4.35515 4.52852 4.83139 
34 0.0122 0.10218 0.16139 0.17379 0.31428 0.32535 0.50572 0.64708 0.80412 0.82525 0.83775 0.9927 1.00949 1.1682 1.19109 1.33221 1.50806 1.65819 1.84916 1.88565 2.06914 2.19686 2.33796 2.65291 2.82418 2.99104 3.16554 3.31278 3.44947 3.59466 3.77534 4.09652 4.34182 4.81721 
30 0.01162 0.11152 0.1768 0.19258 0.33034 0.34405 0.52386 0.55841 0.66494 0.82304 0.8394 0.85567 1.00835 1.18386 1.20254 1.34992 1.53285 1.67543 1.86689 2.21625 2.35431 2.84321 3.01859 3.18348 3.32897 3.46588 3.61953 4.11185 4.36201 4.83502 
24 0.01101 0.09907 0.16805 0.18036 0.32192 0.33384 0.5253 0.79245 0.82647 0.83596 0.85886 0.99925 1.17858 1.21043 1.47285 1.66756 1.8573 2.21832 2.34539 3.32216 3.45925 4.10287 4.34849 4.82554 
25 0.01224 0.10581 0.16904 0.18308 0.32245 0.33549 0.51799 0.8019 0.82921 0.83997 0.99942 1.02319 1.17953 1.21554 1.34389 1.66751 1.85767 2.22587 2.34619 2.85001 3.32336 3.46283 4.10451 4.34916 4.82632 
20 0.01871 0.10662 0.16574 0.18776 0.32011 0.34692 0.52734 0.80428 0.8272 0.8402 0.99742 1.17647 1.21564 1.66479 1.85683 2.22932 3.45894 4.1018 4.34723 4.82416 
34 0.0126 0.09982 0.161 0.1745 0.31423 0.32795 0.50673 0.54182 0.64752 0.80478 0.82419 0.83631 0.99237 1.16953 1.18969 1.33419 1.51107 1.65976 1.84914 2.07269 2.20163 2.33813 2.64478 2.82631 2.99535 3.16531 3.31369 3.4497 3.59749 3.7766 4.09592 4.34158 4.51235 4.81784 
26 0.01881 0.10972 0.17123 0.18741 0.32481 0.3399 0.52134 0.66086 0.81252 0.83265 0.84608 1.00216 1.18061 1.21074 1.34687 1.67035 1.86168 2.21889 2.34979 2.84084 3.0425 3.18069 3.32387 3.46361 4.10868 4.83031 
38 0.01389 0.10763 0.17028 0.17953 0.20357 0.32452 0.33437 0.51778 0.54566 0.658 0.81616 0.8344 0.84597 1.00254 1.01764 1.17845 1.19172 1.22508 1.34317 1.52294 1.66761 1.68686 1.85955 1.87924 2.10232 2.20846 2.34852 2.66029 2.83605 3.00773 3.17578 3.32376 3.4592 3.61029 4.10688 4.35391 4.52884 4.82859 
24 0.01619 0.10478 0.17743 0.19845 0.33012 0.34439 0.53763 0.79858 0.83278 0.84224 0.86424 1.0066 1.18531 1.2101 1.47779 1.67777 1.87124 2.24579 2.85999 3.33301 3.46944 4.11529 4.36916 4.84459 
44 0.01338 0.09989 0.17029 0.17846 0.19347 0.32578 0.33409 0.3512 0.51992 0.54437 0.65938 0.80083 0.83249 0.84132 0.85909 1.00327 1.01363 1.18 1.19066 1.21585 1.34629 1.52126 1.66789 1.68421 1.86107 1.8778 2.09414 2.20912 2.23658 2.35006 2.65644 2.83936 3.00574 3.17812 3.32568 3.46066 3.49043 3.61117 3.79822 4.10803 4.35421 4.5259 4.67285 4.83145 
36 0.02012 0.10296 0.16529 0.17599 0.31762 0.32778 0.51036 0.53516 0.65195 0.8029 0.82774 0.83781 0.99634 1.01195 1.17359 1.18888 1.33773 1.51539 1.66159 1.68793 1.85311 1.8829 2.07866 2.20708 2.34257 2.65146 2.82966 2.99751 3.17053 3.31801 3.45422 3.60012 4.10061 4.34558 4.52197 4.82191 
28 0.01864 0.10311 0.16709 0.18311 0.32074 0.3369 0.51911 0.65724 0.80038 0.82689 0.83718 0.99779 1.17621 1.2017 1.34559 1.51823 1.66959 1.85653 2.21473 2.34735 2.66374 2.84636 3.17562 3.32424 3.45839 4.10251 4.3491 4.8268 
36 0.00659 0.09559 0.16572 0.1748 0.19721 0.32077 0.33117 0.51426 0.65375 0.7952 0.82719 0.83643 0.85892 0.99778 1.01089 1.17546 1.19166 1.34052 1.517 1.66401 1.68817 1.85638 1.88997 2.09218 2.2082 2.3448 2.65587 2.83505 3.00933 3.17346 3.31993 3.45623 3.60214 4.10234 4.34847 4.82518 
26 0.01918 0.10379 0.16608 0.18238 0.31931 0.33328 0.543 0.79749 0.82644 0.83689 0.99625 1.02097 1.17678 1.21152 1.35575 1.66434 1.85394 2.20979 2.34447 2.85751 3.17667 3.32192 3.46123 4.10168 4.3464 4.82521 
37 0.01191 0.10503 0.17638 0.18767 0.3288 0.33857 0.52174 0.54524 0.66259 0.81636 0.83805 0.84896 1.00685 1.02196 1.18383 1.19853 1.23672 1.34839 1.52653 1.67347 1.708 1.86424 1.88459 2.09664 2.21787 2.35265 2.6649 2.84164 3.00944 3.18085 3.32824 3.46439 3.61141 4.11111 4.35863 4.53637 4.8336 
16 0.01454 0.11307 0.17091 0.20166 0.32729 0.80306 0.82955 0.84356 1.00335 1.18117 1.22089 1.678 2.23705 3.47762 4.11231 4.83807 
30 0.01076 0.09482 0.1776 0.19174 0.33167 0.34514 0.5255 0.56397 0.66441 0.80897 0.83589 0.8456 1.01048 1.18566 1.20588 1.3545 1.53195 1.68101 1.87036 2.21949 2.35688 2.675 2.849 3.18163 3.33005 3.46575 3.62008 4.11222 4.36259 4.8352 
41 0.01428 0.10238 0.16928 0.1785 0.20388 0.32292 0.33233 0.51542 0.53602 0.65485 0.80514 0.83117 0.84061 1.00054 1.01404 1.17796 1.19086 1.22095 1.34246 1.51618 1.66696 1.69074 1.85819 1.87818 2.08144 2.20833 2.24609 2.34681 2.6507 2.83491 3.00354 3.17301 3.32201 3.45801 3.60382 3.78083 4.10474 4.35038 4.51824 4.65765 4.827 
33 0.01618 0.12001 0.17237 0.18809 0.32506 0.33827 0.51918 0.5807 0.65868 0.82902 0.84171 1.0037 1.17932 1.19879 1.34512 1.52055 1.66983 1.86148 2.08604 2.21022 2.35016 2.65409 2.84005 3.00699 3.17666 3.32469 3.46017 3.60758 3.78768 4.10792 4.35552 4.52406 4.83031 
22 0.05425 0.12567 0.16402 0.18605 0.31576 0.33838 0.51013 0.79998 0.82478 0.83656 0.99339 1.17529 1.33921 1.65913 1.84982 2.33944 2.82773 3.3168 3.45606 4.09747 4.3415 4.818 
44 0.01855 0.10313 0.16964 0.1782 0.19584 0.32291 0.3311 0.34463 0.51529 0.53135 0.65536 0.80815 0.83268 0.84194 1.00126 1.01197 1.17715 1.18722 1.20953 1.34138 1.36075 1.51625 1.66617 1.68207 1.85839 1.87397 2.08351 2.20623 2.23048 2.34732 2.65244 2.83358 2.85462 3.00137 3.17409 3.32184 3.45884 3.60495 3.78495 4.10589 4.35094 4.5222 4.82703 4.85119 
38 0.01866 0.10562 0.1701 0.18126 0.32353 0.33492 0.5157 0.53965 0.65471 0.80563 0.83081 0.84083 1.00085 1.0169 1.17735 1.19108 1.22359 1.34208 1.51574 1.6676 1.85916 1.89705 2.08492 2.20874 2.34713 2.651 2.83562 3.00166 3.17306 3.32168 3.45785 3.60538 3.78597 4.10487 4.35192 4.52074 4.66225 4.82763 
46 0.01653 0.10072 0.17254 0.18093 0.2006 0.32638 0.33489 0.35682 0.51835 0.53681 0.65786 0.80058 0.83232 0.84114 0.85881 1.00351 1.0144 1.18036 1.19124 1.21682 1.34507 1.37192 1.51813 1.55156 1.67019 1.68939 1.86132 1.87758 2.08599 2.21239 2.3497 2.65382 2.83769 3.00497 3.1762 3.32473 3.45998 3.47972 3.60661 3.78719 4.10677 4.35358 4.52113 4.65975 4.82949 4.85515 
41 0.02005 0.10677 0.16845 0.17759 0.19998 0.32246 0.33208 0.51392 0.53314 0.65497 0.81358 0.83262 0.84363 1.00039 1.01392 1.17567 1.18739 1.21656 1.34031 1.36802 1.5159 1.66576 1.68568 1.85803 1.87892 2.08536 2.20558 2.24365 2.34644 2.65845 2.83342 3.00037 3.17346 3.32122 3.45662 3.48409 3.60843 4.10469 4.35064 4.52083 4.82596 
42 0.01653 0.0948 0.16394 0.17266 0.19122 0.31896 0.32771 0.35 0.51138 0.53241 0.65194 0.79357 0.82599 0.83475 0.85145 0.99689 1.00843 1.17337 1.18436 1.21067 1.33794 1.51196 1.66264 1.68323 1.85375 1.87353 2.077 2.20367 2.24009 2.34264 2.64809 2.83006 2.99658 3.16913 3.31755 3.45318 3.59829 3.77757 4.10038 4.34583 4.51723 4.82245 
52 0.01171 0.09714 0.17014 0.17812 0.19538 0.32433 0.33277 0.35544 0.51513 0.53044 0.65363 0.67159 0.79886 0.82999 0.83866 0.85548 1.00225 1.01577 1.17718 1.18677 1.20783 1.34124 1.35935 1.51322 1.5304 1.66889 1.69242 1.85964 1.87736 2.07935 2.20772 2.23465 2.34656 2.64835 2.67085 2.83369 2.85418 2.99976 3.17207 3.1896 3.32125 3.45648 3.46982 3.60184 3.77724 4.10417 4.12252 4.35073 4.51632 4.65394 4.82649 4.8455 
42 0.01539 0.08976 0.15403 0.1647 0.17501 0.31231 0.32058 0.33448 0.50676 0.53521 0.64815 0.78728 0.82132 0.82987 0.84382 0.99151 1.00438 1.16867 1.17992 1.20862 1.33346 1.50474 1.6567 1.68222 1.84806 1.86901 2.07198 2.19733 2.23679 2.33813 2.64503 2.82481 2.99223 3.16533 3.31332 3.44953 3.5952 3.7788 4.09598 4.34058 4.51591 4.81724 
29 0.00722 0.09534 0.17305 0.18564 0.32788 0.34244 0.52647 0.66216 0.80263 0.83203 0.84191 1.00516 1.18151 1.20035 1.34932 1.52769 1.6759 1.86874 2.21567 2.35512 2.85051 3.03716 3.17909 3.32716 3.46256 3.61357 4.10957 4.38615 4.83397 
35 0.01201 0.10627 0.1717 0.18427 0.32546 0.33822 0.51668 0.53976 0.65554 0.80952 0.83213 0.84278 1.00387 1.17867 1.19398 1.2325 1.34294 1.51657 1.6716 1.8617 2.08459 2.21005 2.34816 2.65113 2.83611 3.00317 3.17366 3.32245 3.45835 3.60405 3.78238 4.10533 4.35315 4.51892 4.82826 
38 0.01179 0.08843 0.15451 0.16298 0.17365 0.31125 0.31863 0.33106 0.50378 0.64356 0.78499 0.8195 0.82818 0.8426 0.98978 0.9998 1.16529 1.17808 1.21016 1.32942 1.50018 1.65436 1.67089 1.84632 1.86384 2.06521 2.19219 2.33537 2.82037 2.98662 3.16201 3.30953 3.44524 3.59116 3.76575 4.0933 4.33819 4.81401 
36 0.01056 0.09967 0.16909 0.17779 0.19787 0.32382 0.33331 0.5165 0.55267 0.6593 0.80238 0.8307 0.83998 0.87417 1.00189 1.01729 1.17734 1.18975 1.21953 1.34269 1.52794 1.66792 1.69779 1.85907 1.8805 2.09463 2.20832 2.34699 2.83631 3.01389 3.17715 3.32295 3.45753 4.10445 4.35044 4.82724 
23 0.02114 0.11388 0.1732 0.22067 0.32595 0.35349 0.54154 0.81306 0.8329 0.84923 1.00419 1.18146 1.21739 1.35167 1.67289 1.86447 2.22122 2.35412 2.85432 3.47083 4.10996 4.36019 4.83387 
22 0.00782 0.09951 0.17626 0.19939 0.329 0.34454 0.53861 0.80308 0.83292 0.8432 1.00796 1.18602 1.22082 1.35792 1.67717 1.86699 2.23529 2.36143 3.46785 4.10972 4.36242 4.8409 
41 0.00821 0.09321 0.16047 0.16925 0.18423 0.31533 0.32386 0.34228 0.50856 0.5332 0.65049 0.79436 0.82446 0.8334 0.85361 0.9942 1.00611 1.17042 1.18176 1.20964 1.33516 1.51201 1.65867 1.67819 1.8507 1.87273 2.07238 2.19861 2.34007 2.64786 2.82653 2.99344 3.16716 3.31532 3.45088 3.59681 3.77707 4.09794 4.34292 4.51499 4.81941 
31 0.01259 0.10949 0.16683 0.18071 0.31995 0.33223 0.51329 0.65432 0.81499 0.83157 0.85126 0.99864 1.17388 1.19484 1.33792 1.52549 1.66436 1.85515 1.88695 2.09161 2.20595 2.34318 2.83078 2.99846 3.17123 3.31799 3.45527 3.60259 4.10238 4.34934 4.82382 
12 0.01627 0.10612 0.17201 0.32492 0.79236 0.82665 0.83732 0.99198 1.02368 1.18355 1.47444 3.47969 
27 0.00968 0.10847 0.17356 0.19243 0.32633 0.34114 0.53136 0.66137 0.81284 0.83391 0.84652 1.00358 1.18261 1.21234 1.3562 1.53248 1.67285 1.86331 2.2282 2.35308 2.66431 3.1783 3.32878 3.46606 4.11119 4.36196 4.83877 
23 0.01139 0.10733 0.17167 0.19285 0.32433 0.33885 0.52432 0.80473 0.83079 0.84197 1.00192 1.18178 1.21886 1.35821 1.6709 1.86009 2.22546 2.34973 3.33201 3.46315 4.10582 4.35115 4.82846 
34 0.01074 0.09684 0.16827 0.17789 0.22112 0.32194 0.33196 0.51639 0.6565 0.79392 0.82784 0.83683 0.85423 0.99872 1.01183 1.17755 1.19369 1.22904 1.34253 1.53514 1.6672 1.85662 1.88798 2.21148 2.34561 2.83533 3.00351 3.17604 3.32204 3.45753 3.60474 4.10386 4.34967 4.8263 
24 0.00878 0.11096 0.17257 0.19105 0.32592 0.34235 0.52223 0.81438 0.83441 0.8505 1.00351 1.18057 1.20753 1.35144 1.67106 1.86224 2.21641 2.35191 2.85144 3.32906 3.46284 4.10794 4.35604 4.83019 
29 0.01263 0.10473 0.16983 0.18232 0.3229 0.33483 0.51672 0.66055 0.80197 0.82978 0.83984 1.00027 1.02509 1.17824 1.19915 1.34345 1.6674 1.85908 2.21411 2.34726 2.66349 2.83601 3.01184 3.17419 3.3222 3.4589 4.10498 4.35188 4.82688 
36 0.01576 0.10101 0.1693 0.18092 0.32245 0.3343 0.51547 0.54249 0.65401 0.79817 0.82824 0.8377 0.87297 1.00071 1.17728 1.19412 1.34227 1.51583 1.66927 1.85841 2.08231 2.2094 2.34654 2.65053 2.83612 3.00696 3.17223 3.32105 3.4562 3.60356 3.7837 4.10322 4.35092 4.51721 4.66735 4.82746 
37 0.01209 0.09912 0.17414 0.18383 0.22345 0.32813 0.33849 0.52123 0.55281 0.66146 0.7993 0.83226 0.84116 0.8586 1.00535 1.02167 1.18151 1.19453 1.22278 1.34729 1.52709 1.67229 1.86342 1.89042 2.09781 2.21457 2.3508 2.66567 2.84105 3.00899 3.17739 3.32635 3.46145 3.61963 4.10762 4.35426 4.83055 
27 0.02135 0.11765 0.18011 0.2008 0.33457 0.36588 0.53935 0.67184 0.82234 0.84067 0.85651 1.01303 1.18947 1.2235 1.36105 1.54428 1.6851 1.87687 2.23187 2.66936 2.86077 3.19623 3.33718 3.47066 4.11781 4.37351 4.84336 
28 0.01986 0.11235 0.17636 0.19161 0.32833 0.33949 0.52505 0.67355 0.81227 0.83636 0.84738 1.00503 1.01918 1.18602 1.21515 1.35474 1.55578 1.67257 1.8645 1.90205 2.22447 2.3542 2.84639 3.33312 3.46897 4.11122 4.35881 4.83534 
24 0.01157 0.10858 0.17505 0.19494 0.3282 0.3445 0.53593 0.8059 0.83321 0.84398 1.00472 1.18422 1.21491 1.36881 1.67351 1.86647 2.23248 2.36311 2.857 3.34308 3.46996 4.11201 4.36523 4.84181 
28 0.01005 0.10447 0.17222 0.18478 0.32589 0.33809 0.52261 0.66211 0.80394 0.83169 0.84176 1.00358 1.18141 1.20369 1.34713 1.5307 1.67083 1.8616 2.21677 2.34987 2.84404 3.17679 3.32489 3.46029 3.61923 4.1062 4.3548 4.83087 
24 0.00711 0.10327 0.17066 0.18665 0.32351 0.33678 0.53182 0.80053 0.83 0.84035 0.99999 1.01898 1.18217 1.21934 1.3694 1.66822 1.85922 2.2225 2.34942 3.33449 3.46152 4.10563 4.35064 4.82878 
16 0.01019 0.11007 0.16747 0.19473 0.3212 0.42823 0.80612 0.82883 0.84428 0.99869 1.17855 1.66789 1.8572 4.10947 4.34917 4.836 
29 0.01313 0.10288 0.17441 0.18427 0.22459 0.32766 0.33702 0.52516 0.80055 0.83349 0.84288 0.86629 1.00539 1.02055 1.18451 1.20524 1.35355 1.6716 1.69437 1.86269 1.88228 2.23672 2.35282 2.85307 3.33271 3.46512 4.11154 4.35562 4.8321 
29 0.02285 0.11481 0.17314 0.18809 0.32759 0.34357 0.52257 0.66006 0.81869 0.83625 0.85336 1.00565 1.18188 1.20679 1.34713 1.52642 1.67157 1.86533 2.21196 2.35371 2.84206 3.01024 3.18424 3.32999 3.46164 3.61975 4.11014 4.36221 4.83376 
26 0.01646 0.11108 0.17353 0.1918 0.32652 0.3408 0.52669 0.80903 0.83341 0.84546 1.00359 1.06515 1.18368 1.21747 1.35361 1.67297 1.86364 2.22152 2.35866 2.84884 3.18283 3.32931 3.46481 4.10877 4.3578 4.83291 
28 0.00741 0.09486 0.15959 0.17088 0.31275 0.32477 0.50639 0.78743 0.82101 0.83057 0.85668 0.99057 1.0164 1.16842 1.19294 1.33292 1.65638 1.84717 2.19601 2.33735 2.82452 2.9912 3.16687 3.31271 3.45007 4.09561 4.33938 4.81599 
15 0.01165 0.11478 0.17458 0.21386 0.3281 0.80698 0.83308 0.84756 1.0043 1.18655 1.68124 1.86967 2.22949 3.47607 4.84871 
38 0.01384 0.09764 0.16382 0.17274 0.19222 0.3176 0.32619 0.3431 0.5098 0.53363 0.65122 0.8025 0.82703 0.83629 0.99589 1.00859 1.17203 1.18512 1.21732 1.33594 1.51305 1.66124 1.67953 1.85254 1.86899 2.0845 2.20088 2.34149 2.82752 2.99417 3.16889 3.31638 3.45243 3.59887 4.09946 4.3444 4.82033 4.84965 
28 0.0153 0.10335 0.16716 0.17794 0.32083 0.33366 0.51693 0.65996 0.79895 0.82803 0.83793 0.99766 1.01403 1.17783 1.2044 1.34558 1.53904 1.66509 1.85671 2.21189 2.34645 2.84782 3.02441 3.32356 3.4596 4.10378 4.34869 4.82575 
41 0.01831 0.10711 0.16989 0.179 0.20105 0.32422 0.33357 0.36737 0.5159 0.53769 0.65545 0.81668 0.83438 0.8451 1.00289 1.0195 1.17716 1.18844 1.21641 1.34222 1.37144 1.51535 1.66771 1.69 1.85982 1.87947 2.08417 2.20648 2.24007 2.34785 2.65526 2.83484 3.00209 3.17445 3.32305 3.45819 3.60622 4.10565 4.35171 4.52984 4.82719 
37 0.0199 0.10568 0.1658 0.1758 0.21022 0.31923 0.32901 0.51164 0.54491 0.65204 0.81437 0.83105 0.84426 0.99768 1.01126 1.17331 1.18669 1.22211 1.33794 1.51454 1.66253 1.68212 1.85461 1.88639 2.08924 2.2022 2.34348 2.65339 2.83073 2.99781 3.17162 3.31817 3.4546 3.60108 4.10216 4.34746 4.8235 
24 0.02269 0.10682 0.1664 0.18039 0.31938 0.33355 0.51464 0.80318 0.82776 0.8397 0.99715 1.17541 1.2026 1.34089 1.66337 1.85496 2.20977 2.3441 2.83476 3.31904 3.45637 4.10165 4.34731 4.82343 
35 0.00792 0.03152 0.11298 0.17532 0.18493 0.21916 0.3297 0.34064 0.52295 0.55407 0.66721 0.81501 0.8365 0.84613 1.00713 1.0263 1.18274 1.19578 1.22664 1.35056 1.67336 1.70425 1.86534 1.89771 2.21763 2.35267 2.84253 3.02441 3.18039 3.3289 3.46452 3.62285 4.11077 4.35689 4.83251 
44 0.01104 0.09746 0.16877 0.17733 0.19789 0.32283 0.33183 0.36577 0.51462 0.53511 0.65482 0.79907 0.82919 0.83813 0.85834 1.00068 1.01496 1.17675 1.18785 1.21428 1.34066 1.36443 1.51744 1.66723 1.68955 1.85828 1.87939 2.0843 2.20713 2.24108 2.34601 2.65137 2.83309 2.85863 3.004 3.17332 3.32093 3.45709 3.60441 3.78687 4.10369 4.34969 4.52097 4.82562 
27 0.02016 0.10183 0.16442 0.177 0.31776 0.33101 0.51491 0.65658 0.79915 0.8253 0.83567 0.99552 1.17277 1.19441 1.33712 1.66236 1.8523 2.08747 2.20575 2.34149 2.83003 3.17144 3.31636 3.45395 4.09926 4.3446 4.82109 
41 0.01622 0.10177 0.16299 0.17217 0.19406 0.31704 0.3267 0.50862 0.5303 0.64761 0.80852 0.82753 0.83855 0.99532 1.01162 1.16972 1.18061 1.20675 1.33461 1.35871 1.50823 1.66029 1.68052 1.85281 1.87455 2.07447 2.19854 2.22623 2.34097 2.64925 2.8277 2.99318 3.16725 3.3153 3.45069 3.59753 3.7751 4.09884 4.3449 4.51469 4.82059 
17 0.02457 0.11327 0.1703 0.20082 0.32408 0.56984 0.80588 0.82976 0.84395 1.00048 1.18227 1.67583 1.86115 2.24235 4.10856 4.35244 4.83387 
26 0.09457 0.15602 0.18169 0.30902 0.34783 0.50104 0.64397 0.80823 0.8236 0.98758 1.16431 1.32811 1.50677 1.6538 1.84405 2.06485 2.1958 2.33295 2.81997 2.98872 3.16141 3.30876 3.44665 4.09092 4.33632 4.81209 
50 0.00961 0.09505 0.16837 0.17634 0.1898 0.32378 0.33176 0.34526 0.51565 0.53129 0.65463 0.68124 0.80322 0.83151 0.84031 0.8604 1.0018 1.0126 1.17787 1.18768 1.20976 1.34223 1.36251 1.51453 1.54037 1.66808 1.68693 1.85925 1.87589 2.07915 2.20879 2.23861 2.34736 2.6498 2.83434 2.85567 3.00085 3.17309 3.19435 3.32222 3.45759 3.47251 3.60312 3.77824 4.1052 4.35128 4.51738 4.65505 4.827 4.84625 
41 0.01145 0.09677 0.16281 0.17178 0.19099 0.31719 0.32639 0.35679 0.50975 0.5332 0.65058 0.80214 0.82633 0.83562 0.99542 1.00791 1.17158 1.18337 1.21226 1.3364 1.51263 1.66049 1.68295 1.85251 1.87196 2.07553 2.20203 2.34127 2.64697 2.82825 2.99544 3.16793 3.31619 3.45168 3.59774 3.77473 4.09916 4.34475 4.51519 4.82083 4.84985 
24 0.01468 0.10452 0.17139 0.18455 0.32518 0.33786 0.52657 0.79703 0.82984 0.83955 0.87275 1.00312 1.18166 1.20964 1.3584 1.6714 1.86252 2.21696 2.85813 3.32871 3.46318 4.10581 4.35449 4.83893 
39 0.01722 0.10243 0.1665 0.17576 0.20159 0.32038 0.33016 0.51169 0.53659 0.65365 0.80473 0.829 0.83868 0.99807 1.01109 1.17448 1.18757 1.2193 1.33844 1.5157 1.66358 1.68527 1.85574 1.88626 2.20255 2.2388 2.3441 2.65442 2.83018 2.99829 3.17151 3.31905 3.45455 3.60062 4.10179 4.347 4.53123 4.82292 4.85699 
24 0.0126 0.1007 0.16192 0.17443 0.31497 0.33047 0.51037 0.79433 0.82394 0.83423 0.9927 1.00734 1.17096 1.21096 1.33884 1.65764 1.84942 2.19892 2.33981 2.82779 3.31631 4.09832 4.34119 4.81766 
32 0.00722 0.10139 0.16576 0.17537 0.20377 0.31983 0.33054 0.51288 0.57063 0.65726 0.80964 0.82945 0.84011 0.99742 1.01477 1.17427 1.18916 1.33991 1.66286 1.68848 1.85526 1.88537 2.20524 2.34391 2.83182 3.00559 3.17605 3.31954 3.45553 4.10366 4.34857 4.82343 
45 0.01386 0.09846 0.16692 0.17523 0.19076 0.32138 0.32955 0.34356 0.5138 0.53188 0.65426 0.79977 0.82954 0.8385 0.85937 0.99943 1.00982 1.17617 1.18715 1.21368 1.34017 1.36499 1.51454 1.66513 1.6814 1.85657 1.87249 2.07983 2.20705 2.34538 2.65026 2.832 2.85572 2.99959 3.17226 3.32031 3.45617 3.477 3.60231 3.77935 4.10347 4.34851 4.5185 4.66906 4.82517 
19 0.02396 0.11951 0.17819 0.33393 0.53325 0.67009 0.81359 0.83619 0.85181 1.01522 1.18833 1.23158 1.3694 1.69437 2.67681 2.87476 3.47154 4.11419 4.84564 
33 0.0195 0.10621 0.17266 0.18394 0.32617 0.33723 0.5211 0.56175 0.6579 0.80453 0.83242 0.84206 1.00468 1.18161 1.20093 1.34674 1.52276 1.6711 1.86214 2.10076 2.21424 2.34989 2.65487 2.84428 3.00999 3.17729 3.32577 3.4606 3.61037 4.10894 4.35658 4.52715 4.83148 
27 0.01939 0.10508 0.17119 0.18318 0.32441 0.33563 0.52024 0.79676 0.82969 0.83937 0.87103 1.00222 1.03058 1.17971 1.20002 1.34713 1.66947 1.85986 2.21572 2.34753 2.83876 3.17626 3.32461 3.45965 4.10514 4.35103 4.82793 
23 0.00744 0.10411 0.16691 0.17989 0.3199 0.33193 0.51774 0.80152 0.8283 0.83919 0.99735 1.01624 1.17844 1.22261 1.6633 1.85407 2.22004 2.34403 3.32111 3.46065 4.1029 4.34641 4.8238 
40 0.01352 0.10104 0.16581 0.17501 0.19848 0.3195 0.3283 0.34843 0.51243 0.54615 0.65355 0.80887 0.82937 0.83915 0.99784 1.01065 1.17383 1.18656 1.21814 1.33826 1.51643 1.6632 1.6815 1.85452 1.87102 2.08151 2.20317 2.34302 2.65041 2.831 2.99947 3.17112 3.31862 3.45475 3.60136 3.78344 4.10188 4.3473 4.51964 4.82379 
31 0.00958 0.10684 0.16964 0.1805 0.32346 0.3348 0.51775 0.56184 0.66026 0.81448 0.83324 0.84599 1.00147 1.01998 1.1799 1.20361 1.34614 1.54482 1.66739 1.85924 1.89461 2.21449 2.34888 2.67271 2.83917 3.17725 3.32475 3.45865 4.10719 4.3518 4.82833 
42 0.01667 0.09724 0.16616 0.17446 0.19105 0.3217 0.3307 0.36535 0.51347 0.53624 0.65321 0.79747 0.82797 0.83689 0.85641 0.99936 1.01292 1.17493 1.18646 1.21447 1.3395 1.51388 1.66501 1.68581 1.85704 1.87718 2.08314 2.20408 2.24261 2.34483 2.64988 2.83292 2.99706 3.1713 3.31962 3.45447 3.48053 3.60156 4.10242 4.34873 4.51994 4.82442 
52 0.01664 0.09749 0.16253 0.17058 0.18438 0.31621 0.3236 0.33423 0.50782 0.52012 0.54535 0.64575 0.66067 0.81178 0.82824 0.83781 0.99545 1.00596 1.16977 1.17883 1.19553 1.33384 1.34759 1.5058 1.52749 1.66017 1.67463 1.85193 1.86533 2.06972 2.19763 2.21591 2.34033 2.35988 2.64273 2.82574 2.84328 2.99212 3.1661 3.31438 3.44993 3.46327 3.59529 3.7694 4.09829 4.11264 4.34398 4.38188 4.50985 4.64717 4.81988 4.83658 
31 0.01122 0.10065 0.16657 0.17714 0.32075 0.33144 0.51265 0.65459 0.79603 0.82716 0.8368 0.87493 0.99846 1.01774 1.17533 1.19673 1.33914 1.66474 1.85594 2.08182 2.20832 2.34397 2.83203 2.99839 3.17145 3.31884 3.45403 3.6037 4.10139 4.34747 4.82345 
21 0.00873 0.10804 0.17361 0.19508 0.32721 0.34372 0.5444 0.80792 0.83285 0.84461 1.00429 1.18266 1.21429 1.67346 1.86753 2.22634 2.36795 3.33449 4.11165 4.38735 4.83627 
41 0.01649 0.10141 0.1641 0.17336 0.19581 0.3185 0.32782 0.36043 0.51086 0.53333 0.65063 0.80929 0.82856 0.83862 0.99689 1.01293 1.17179 1.18364 1.21342 1.33684 1.5098 1.66153 1.6806 1.85419 1.87394 2.0771 2.20014 2.22952 2.34239 2.64896 2.82981 2.99543 3.16946 3.31737 3.45308 3.60062 3.78381 4.10031 4.34628 4.52075 4.82224 
34 0.02143 0.10646 0.16689 0.17722 0.22222 0.32123 0.33312 0.51368 0.54768 0.65376 0.81615 0.83177 0.84676 0.99936 1.17509 1.19039 1.33973 1.51638 1.66584 1.8571 2.0833 2.20622 2.34503 2.64983 2.83372 3.0015 3.17233 3.31932 3.45542 3.6034 4.10356 4.3513 4.52964 4.82497 
22 0.00855 0.09976 0.16548 0.1785 0.31854 0.33211 0.53015 0.79278 0.8253 0.83506 0.87098 0.99557 1.1778 1.21306 1.66299 1.85247 2.24207 2.34419 3.45673 4.1009 4.34476 4.82274 
23 0.01852 0.10609 0.17054 0.19292 0.3236 0.34064 0.52972 0.80061 0.82891 0.83946 1.00049 1.18008 1.21273 1.35066 1.66958 1.85993 2.21715 2.3498 2.84948 3.32914 4.10558 4.35176 4.82802 
30 0.01038 0.10132 0.16953 0.1795 0.22362 0.3235 0.33457 0.52932 0.66332 0.80189 0.83033 0.83993 0.99983 1.01245 1.18013 1.20179 1.34542 1.54344 1.6665 1.85959 2.21053 2.35075 2.66205 2.85809 3.18424 3.32611 3.46156 4.1089 4.35466 4.83184 
32 0.01941 0.10756 0.17076 0.18108 0.32326 0.33296 0.51694 0.54271 0.65963 0.80893 0.8326 0.84293 1.00236 1.01892 1.17992 1.19795 1.34744 1.52476 1.66908 1.86008 1.88888 2.21578 2.34881 2.83806 3.0137 3.17724 3.32664 3.46028 3.61629 4.10744 4.35367 4.82755 
34 0.01093 0.10032 0.17407 0.18421 0.3268 0.33612 0.37283 0.52402 0.66345 0.80364 0.83377 0.84321 0.87736 1.00475 1.01819 1.18213 1.19664 1.22989 1.34892 1.53371 1.67086 1.69962 1.86275 1.88861 2.21319 2.3528 2.84308 3.01562 3.18888 3.32743 3.46463 4.11134 4.36906 4.83517 
10 0.01092 0.11874 0.17392 0.32856 0.80348 0.83037 0.84658 1.00501 1.18994 2.23071 
35 0.01123 0.10619 0.16901 0.17904 0.21636 0.32228 0.33214 0.51453 0.54025 0.65922 0.81533 0.83338 0.84507 1.00045 1.01326 1.17664 1.19018 1.22544 1.34223 1.52388 1.66541 1.69005 1.85781 1.88601 2.20959 2.34649 2.83305 3.00565 3.17555 3.32241 3.4582 3.60899 4.10582 4.35071 4.82581 
43 0.01444 0.10076 0.17463 0.18406 0.21794 0.32816 0.33756 0.51992 0.53978 0.65994 0.79949 0.83276 0.84163 0.85861 1.0057 1.0211 1.18129 1.19218 1.21729 1.34583 1.37078 1.52372 1.67255 1.70265 1.86373 1.88854 2.09221 2.21238 2.24355 2.35086 2.65584 2.83902 3.00727 3.1779 3.32539 3.46171 3.60788 3.78957 4.10843 4.356 4.52306 4.6718 4.83166 
36 0.01097 0.09077 0.17596 0.18596 0.22502 0.33093 0.34237 0.52367 0.54929 0.66283 0.81758 0.83821 0.84863 1.00832 1.02889 1.18445 1.19911 1.23574 1.34868 1.52533 1.67517 1.86758 2.09747 2.2186 2.35411 2.66456 2.84492 3.01286 3.18115 3.32898 3.46488 3.61198 4.11151 4.35954 4.536 4.83505 
27 0.02287 0.11939 0.17726 0.1954 0.33083 0.34633 0.53239 0.68144 0.82463 0.84064 0.86279 1.0091 1.18543 1.21198 1.35243 1.55748 1.67646 1.8691 2.21962 2.36304 2.85244 3.03349 3.19119 3.33374 3.46704 4.11344 4.83934 
32 0.01638 0.10216 0.16996 0.1805 0.32297 0.33276 0.51664 0.55476 0.65704 0.79962 0.82971 0.83915 0.87331 1.00109 1.01883 1.17837 1.19516 1.34301 1.52297 1.66817 1.85829 1.88209 2.21129 2.34682 2.8365 3.00883 3.17419 3.32207 3.45914 4.10458 4.35126 4.82651 
30 0.01462 0.10027 0.17043 0.18187 0.32376 0.3345 0.52137 0.7937 0.82865 0.83796 0.85686 1.00013 1.01363 1.1794 1.19817 1.34561 1.48411 1.66692 1.7015 1.86067 2.21599 2.3489 2.85315 3.00799 3.17681 3.32451 3.46176 4.10704 4.35638 4.82859 
30 0.00846 0.10247 0.16895 0.18004 0.32279 0.33416 0.51649 0.5599 0.66047 0.80579 0.83035 0.84048 1.00066 1.02099 1.17864 1.20174 1.34648 1.52899 1.6668 1.85899 2.21188 2.34686 2.83896 3.01037 3.17774 3.3236 3.46086 4.10434 4.35073 4.82679 
30 0.0193 0.10493 0.16791 0.17833 0.32172 0.33339 0.51676 0.55424 0.66176 0.8055 0.82987 0.84004 0.99988 1.17675 1.19371 1.34355 1.52109 1.66684 1.85876 2.20847 2.3478 2.6569 2.84064 3.00891 3.17615 3.32233 3.46092 4.10487 4.35295 4.82745 
28 0.00912 0.10837 0.17018 0.18256 0.32414 0.33717 0.51597 0.54161 0.66363 0.81881 0.83461 0.85224 1.0025 1.17792 1.19527 1.34246 1.66871 1.85978 2.21009 2.34695 2.83404 3.00976 3.17568 3.32217 3.45789 4.10432 4.35142 4.82633 
24 0.01176 0.11889 0.17154 0.18591 0.32553 0.3406 0.51801 0.5676 0.82536 0.83903 1.00409 1.17855 1.19936 1.34502 1.66985 1.8615 2.21189 2.34906 2.83594 3.32399 3.46238 4.10712 4.35387 4.82847 
36 0.00695 0.0315 0.11512 0.17542 0.18586 0.32875 0.33886 0.52074 0.54176 0.66238 0.81599 0.837 0.84732 1.0069 1.02546 1.18266 1.19621 1.22912 1.34754 1.52705 1.67331 1.86401 1.88642 2.2139 2.3519 2.66313 2.83969 3.01066 3.17943 3.32676 3.46254 3.61076 4.10957 4.35661 4.83158 4.8584 
39 0.01691 0.10687 0.17034 0.18048 0.22246 0.32421 0.33482 0.51645 0.54117 0.65613 0.81408 0.83309 0.84414 1.00221 1.0219 1.17726 1.18963 1.21996 1.34253 1.51729 1.66791 1.86022 2.0843 2.20627 2.23528 2.34757 2.65204 2.83589 3.00259 3.17434 3.32224 3.4588 3.60527 3.78448 4.10567 4.35251 4.52059 4.65889 4.82788 
26 0.02214 0.11467 0.17075 0.18983 0.32487 0.34758 0.5236 0.65801 0.81857 0.83438 0.85763 1.00358 1.1795 1.20982 1.34721 1.54908 1.67765 1.86609 2.22198 2.35206 2.85244 3.17714 3.32378 3.45898 4.10712 4.83318 
27 0.02058 0.113 0.17325 0.18908 0.3267 0.34065 0.5227 0.66987 0.81676 0.83559 0.85064 1.00401 1.04055 1.18221 1.20978 1.35121 1.67168 1.8629 2.21688 2.35113 2.85283 3.19323 3.32643 3.46413 4.10854 4.35491 4.83183 
30 0.00948 0.10286 0.16724 0.18187 0.32086 0.33408 0.51467 0.65565 0.80165 0.82764 0.83807 0.99883 1.17583 1.19801 1.34256 1.52183 1.66527 1.85618 2.08828 2.21152 2.34474 2.65618 2.83453 3.00588 3.17305 3.32124 3.45695 4.10138 4.34815 4.8249 
41 0.00674 0.09519 0.16172 0.17094 0.19229 0.31594 0.32448 0.34001 0.50843 0.53388 0.64868 0.80182 0.82589 0.83519 0.99446 1.00594 1.17013 1.18269 1.21439 1.3351 1.5086 1.65902 1.67593 1.85129 1.86916 2.07216 2.19832 2.23729 2.34032 2.65075 2.82653 2.99253 3.16723 3.31529 3.45123 3.59753 3.77445 4.09862 4.34408 4.51641 4.81963 
22 0.01136 0.10432 0.17665 0.19663 0.32971 0.34469 0.5519 0.80089 0.83297 0.84282 0.88743 1.00768 1.18756 1.22318 1.68338 1.86974 2.24391 2.35871 3.4769 4.1141 4.37355 4.84264 
22 0.01614 0.11165 0.17618 0.19376 0.32975 0.34531 0.53724 0.80879 0.83501 0.84616 1.00769 1.1842 1.20873 1.36265 1.67622 1.86659 2.21996 2.35557 2.85671 4.11449 4.36668 4.84576 
35 0.01694 0.10315 0.1707 0.18303 0.32389 0.33565 0.51642 0.54194 0.65644 0.80088 0.82978 0.83934 0.97675 1.00344 1.17768 1.19196 1.22419 1.34398 1.51926 1.67037 1.85999 2.09189 2.21015 2.34751 2.65441 2.83653 3.00633 3.17439 3.32283 3.45828 3.60604 4.1053 4.35227 4.52177 4.82761 
35 0.00923 0.10367 0.17067 0.18274 0.32399 0.33505 0.51878 0.561 0.65874 0.80777 0.83181 0.84207 1.00204 1.02206 1.17969 1.199 1.34747 1.5237 1.66827 1.85943 1.88809 2.09055 2.21485 2.34946 2.66087 2.83921 3.00857 3.1786 3.32714 3.4614 3.61478 4.10595 4.35298 4.52989 4.82945 
34 0.00858 0.10155 0.17129 0.18162 0.32492 0.33525 0.51873 0.55468 0.6597 0.80888 0.83299 0.84322 1.0034 1.02445 1.18132 1.2033 1.34504 1.53046 1.66988 1.86088 1.89314 2.09819 2.21761 2.34974 2.66155 2.84065 3.17807 3.32477 3.46134 3.61758 4.10677 4.35352 4.53742 4.82978 
37 0.01927 0.10333 0.16658 0.17599 0.20199 0.3203 0.32975 0.36938 0.51299 0.55988 0.65698 0.81137 0.8304 0.84049 0.9986 1.01277 1.17466 1.18833 1.22345 1.33947 1.52883 1.66425 1.68467 1.85561 1.88217 2.20295 2.23883 2.34443 2.83166 2.99844 3.173 3.31932 3.45515 3.60361 4.10247 4.34794 4.824 
23 0.0197 0.10949 0.1747 0.19669 0.32903 0.36963 0.52812 0.80511 0.83226 0.84307 1.00709 1.18371 1.21601 1.35074 1.68428 1.87426 2.2279 2.36441 2.85458 3.32711 3.4668 4.10987 4.83746 
20 0.00895 0.10026 0.17211 0.19412 0.32561 0.34177 0.79337 0.82813 0.83777 0.86174 1.00324 1.18299 1.21718 1.47308 1.68056 1.86547 2.22518 3.46369 4.11204 4.85311 
25 0.00954 0.10592 0.17698 0.19466 0.33092 0.34767 0.53357 0.67159 0.81567 0.83696 0.84939 1.00904 1.1863 1.21642 1.35586 1.67813 1.87147 2.22689 2.36369 2.85801 3.18953 3.3343 3.4686 4.11487 4.83727 
39 0.0159 0.09862 0.16451 0.17339 0.19098 0.31862 0.32723 0.34348 0.51195 0.536 0.65403 0.80295 0.82829 0.83747 0.88944 0.99734 1.00808 1.17421 1.1871 1.21882 1.33908 1.51729 1.66182 1.68002 1.85417 1.87157 2.20257 2.23997 2.34329 2.65539 2.83059 2.9993 3.17174 3.31918 3.45506 3.60196 4.10135 4.3463 4.82255 
21 0.01979 0.11171 0.17465 0.20293 0.32744 0.34449 0.54617 0.80931 0.83345 0.84565 1.00425 1.18361 1.21922 1.67118 1.8644 2.22219 2.36106 3.4753 4.11092 4.36335 4.84174 
26 0.0167 0.10669 0.17102 0.1902 0.32441 0.33971 0.52247 0.66151 0.80649 0.83023 0.84138 1.00311 1.1791 1.20379 1.34706 1.67313 1.86253 2.21622 2.34953 2.84784 3.17688 3.32442 3.45911 4.10561 4.35607 4.82883 
46 0.01185 0.07711 0.13813 0.17442 0.18246 0.2004 0.32774 0.33603 0.35519 0.521 0.54238 0.66019 0.80225 0.83367 0.84233 0.85889 1.00515 1.01621 1.18106 1.19076 1.21243 1.34597 1.36883 1.52184 1.67074 1.68746 1.86408 1.88727 2.09268 2.21044 2.23255 2.35113 2.65671 2.8395 3.00736 3.17826 3.32628 3.46177 3.48532 3.60681 3.79635 4.10889 4.35621 4.52446 4.66367 4.83175 
32 0.01809 0.10063 0.17088 0.18186 0.32417 0.33474 0.51778 0.55798 0.65966 0.79729 0.82948 0.83869 0.86031 1.00164 1.01999 1.17951 1.19817 1.34818 1.53813 1.66896 1.85982 1.89525 2.21801 2.34796 2.66327 2.83703 3.18053 3.32383 3.46039 4.10575 4.35098 4.82767 
24 0.00898 0.10117 0.16888 0.18089 0.32347 0.33737 0.53053 0.79542 0.82796 0.83771 0.87313 1.00077 1.17915 1.2077 1.35037 1.66698 1.86062 2.21484 2.3482 3.3308 3.46206 4.10566 4.35399 4.82801 
31 0.01465 0.10445 0.16784 0.18149 0.32078 0.33218 0.51409 0.65405 0.80286 0.82848 0.83901 0.9988 1.02504 1.17491 1.19218 1.34054 1.51846 1.66529 1.85599 1.89636 2.08942 2.20541 2.34429 2.83414 3.00503 3.17416 3.3201 3.45608 4.10177 4.34849 4.82531 
27 0.01038 0.10608 0.17395 0.19332 0.32817 0.3521 0.52506 0.66913 0.80584 0.83199 0.84236 1.00499 1.18232 1.20988 1.35243 1.52997 1.67852 1.86928 2.21944 2.3611 2.85301 3.01983 3.33091 3.46363 4.10795 4.36656 4.83439 
28 0.01882 0.10589 0.16989 0.18384 0.32259 0.33423 0.52154 0.65927 0.80354 0.82991 0.84024 1.00014 1.02478 1.17925 1.20595 1.34825 1.53028 1.66813 1.85813 2.21484 2.34841 2.84655 3.17728 3.32512 3.46057 4.10565 4.35109 4.82909 
39 0.00702 0.09704 0.16947 0.17848 0.19997 0.32434 0.33401 0.5164 0.54059 0.65746 0.81144 0.83287 0.84306 1.00273 1.02042 1.17796 1.19063 1.22138 1.34285 1.5208 1.66817 1.6911 1.85943 1.87877 2.08487 2.20823 2.34804 2.65605 2.83499 3.00507 3.17354 3.32243 3.45802 3.48865 3.60873 4.10559 4.35169 4.82717 4.85561 
29 0.01048 0.10136 0.16588 0.17701 0.31949 0.33203 0.5138 0.65505 0.79714 0.82657 0.83643 0.99637 1.01493 1.17563 1.1996 1.33935 1.52211 1.66405 1.85485 2.20908 2.34456 2.83354 2.99931 3.17667 3.32009 3.45465 4.10119 4.34656 4.82332 
26 0.01726 0.10555 0.16783 0.17977 0.32152 0.33278 0.51744 0.79842 0.82917 0.83927 0.99812 1.0101 1.18015 1.2147 1.345 1.66259 1.683 1.85753 2.2417 2.34839 2.83899 3.32618 3.46412 4.10543 4.34937 4.827 
36 0.00751 0.10213 0.16383 0.17502 0.31706 0.32719 0.50944 0.5471 0.65061 0.80685 0.82793 0.83909 0.99573 1.00955 1.17149 1.18706 1.33565 1.51268 1.66021 1.68327 1.85264 1.87732 2.0905 2.20016 2.34148 2.65151 2.82885 2.99462 3.16982 3.31705 3.45307 3.61274 4.10032 4.34537 4.52537 4.82142 
25 0.0123 0.10449 0.1661 0.17947 0.31948 0.3337 0.51448 0.80133 0.82697 0.83835 0.99731 1.17395 1.19538 1.34101 1.66485 1.85475 2.20644 2.34362 2.83362 3.174 3.31898 3.45563 4.10151 4.34701 4.82342 
28 0.0084 0.09296 0.17297 0.1851 0.32655 0.33772 0.52715 0.79486 0.83024 0.83949 0.85742 1.00332 1.02354 1.18339 1.20964 1.35236 1.48118 1.6725 1.86313 2.22434 2.35225 2.8525 3.19184 3.3307 3.46568 4.10929 4.35684 4.83523 
32 0.02072 0.10609 0.17076 0.18595 0.3243 0.33784 0.5199 0.65622 0.80336 0.82996 0.84025 1.00262 1.17953 1.20484 1.34503 1.52277 1.67159 1.86105 2.08896 2.21383 2.34895 2.65615 2.84645 3.01085 3.17518 3.32466 3.4593 3.61203 4.10501 4.35314 4.52266 4.83005 
36 0.02029 0.1045 0.16786 0.17891 0.32131 0.33274 0.51475 0.54474 0.6542 0.80481 0.82926 0.83944 0.99942 1.0199 1.17525 1.18843 1.21983 1.34176 1.51347 1.66602 1.8576 2.08534 2.20609 2.34648 2.65179 2.8352 3.00094 3.17342 3.32127 3.45689 3.60273 4.10311 4.35052 4.51949 4.65637 4.82632 
32 0.0105 0.10093 0.1675 0.18043 0.32081 0.33266 0.51349 0.54791 0.65494 0.80104 0.82742 0.8372 0.99886 1.17552 1.19524 1.33944 1.52016 1.6662 1.85621 2.08618 2.20811 2.34399 2.83273 2.99918 3.17154 3.31894 3.45552 3.60367 4.10145 4.34868 4.52138 4.8242 
27 0.01741 0.10163 0.1648 0.17746 0.31796 0.32936 0.51426 0.79352 0.82537 0.83526 0.88884 0.99541 1.01345 1.17446 1.20191 1.34238 1.66154 1.85256 1.88791 2.20535 2.34234 2.83217 3.31868 3.45972 4.10021 4.34516 4.82205 
27 0.01562 0.10806 0.1713 0.18929 0.32398 0.33851 0.52493 0.68228 0.80985 0.8316 0.84368 1.00191 1.17937 1.20375 1.35004 1.67074 1.85998 2.21142 2.34969 2.85591 3.1781 3.32565 3.45982 3.62682 4.10598 4.35532 4.83078 
16 0.02042 0.10315 0.16761 0.3208 0.78893 0.82407 0.83438 0.87594 0.99558 1.18205 1.46766 1.66896 1.85853 4.10416 4.34846 4.8294 
40 0.00658 0.02953 0.11079 0.17329 0.1823 0.20693 0.3268 0.33576 0.36534 0.51841 0.53923 0.66083 0.81638 0.83557 0.84507 1.00441 1.01701 1.18065 1.19242 1.22113 1.34433 1.36965 1.52707 1.67011 1.68849 1.86177 1.87905 2.2123 2.3497 2.66158 2.83746 3.00871 3.17707 3.32488 3.46051 3.61863 4.10814 4.35356 4.82898 4.84911 
38 0.01412 0.10401 0.16969 0.17867 0.20035 0.3239 0.33318 0.36687 0.51622 0.54106 0.65776 0.81305 0.83316 0.84301 1.00182 1.01494 1.17811 1.19094 1.22238 1.34315 1.66706 1.68733 1.85922 1.87756 2.09395 2.20644 2.23705 2.34751 2.83516 3.0091 3.17497 3.32269 3.45856 3.61524 4.1054 4.35085 4.82674 4.85093 
41 0.00872 0.09786 0.16588 0.17451 0.19192 0.32023 0.32913 0.35092 0.51275 0.53224 0.65323 0.80503 0.8293 0.83859 0.99849 1.011 1.1748 1.18673 1.21579 1.3393 1.36724 1.51565 1.66363 1.68198 1.85565 1.87375 2.0804 2.2056 2.34442 2.64965 2.83164 2.99932 3.17104 3.31937 3.45519 3.60121 3.78271 4.10245 4.34812 4.51819 4.82411 
24 0.01971 0.10398 0.16979 0.18585 0.32264 0.33472 0.52076 0.79561 0.82803 0.83781 0.87502 1.00016 1.17895 1.2041 1.35059 1.66859 1.85788 2.21522 2.34721 2.84687 3.46089 4.10425 4.34928 4.82665 
34 0.01555 0.10253 0.1642 0.17538 0.31798 0.32951 0.51093 0.62514 0.65365 0.80571 0.82714 0.83813 0.99626 1.02936 1.17268 1.19095 1.33788 1.51701 1.66248 1.85359 2.07947 2.20241 2.3418 2.65476 2.83046 3.00114 3.17107 3.31721 3.45468 3.6002 4.09981 4.34616 4.53097 4.82212 
32 0.02111 0.10939 0.17121 0.18184 0.32457 0.33499 0.51828 0.55039 0.66108 0.81387 0.83399 0.84563 1.00351 1.0301 1.17888 1.19422 1.34564 1.53201 1.66841 1.70323 1.86058 1.89221 2.21121 2.34944 2.66424 2.83826 3.17919 3.32574 3.46009 4.10692 4.35444 4.82954 
16 0.0098 0.11567 0.17143 0.20468 0.32524 0.55099 0.81272 0.83276 0.85247 1.00199 1.18212 1.22745 1.67869 1.86615 2.23996 4.83527 
40 0.02033 0.09625 0.15623 0.16563 0.19367 0.30968 0.31911 0.50079 0.54244 0.63975 0.8028 0.82107 0.8325 0.98821 1.00379 1.16285 1.1746 1.20691 1.32711 1.4995 1.65297 1.6772 1.84472 1.87246 2.06342 2.19127 2.33318 2.63661 2.81886 2.98496 3.15951 3.30738 3.44326 3.58878 3.7632 4.09123 4.33665 4.50492 4.6437 4.81248 
42 0.01916 0.10151 0.16559 0.17489 0.19973 0.31988 0.32869 0.35062 0.51145 0.53327 0.65233 0.80771 0.82895 0.83861 0.99813 1.01167 1.17376 1.18695 1.21966 1.33823 1.51278 1.66315 1.68279 1.85475 1.8723 2.07504 2.2026 2.34294 2.6501 2.82908 2.85405 2.99605 3.16974 3.31816 3.45363 3.59966 3.77599 4.10076 4.34647 4.51785 4.82235 4.84958 
30 0.06048 0.13063 0.16286 0.18111 0.31411 0.32775 0.50685 0.64985 0.79843 0.82333 0.83408 0.99187 1.16926 1.19084 1.33386 1.51346 1.65742 1.84868 2.07519 2.20013 2.33819 2.82556 2.99453 3.16658 3.31382 3.45018 3.60494 4.09609 4.34126 4.81741 
24 0.0151 0.1089 0.17187 0.1862 0.32561 0.34031 0.52446 0.80553 0.83202 0.84306 1.00346 1.18131 1.20941 1.35012 1.67129 1.8621 2.2223 2.35017 2.85118 3.32626 3.46551 4.1089 4.35986 4.83164 
42 0.01871 0.10222 0.16815 0.1768 0.19553 0.32236 0.33114 0.35238 0.51457 0.53384 0.65518 0.80737 0.83105 0.84041 0.99992 1.01094 1.17631 1.18743 1.21438 1.34065 1.36827 1.51737 1.66558 1.68445 1.85763 1.87474 2.08867 2.20541 2.2337 2.34608 2.65242 2.83352 3.00104 3.1731 3.32102 3.45683 3.60369 4.10421 4.35014 4.52332 4.67232 4.82584 
32 0.02043 0.10529 0.1664 0.18019 0.31964 0.3334 0.51287 0.65152 0.80564 0.828 0.83977 0.99793 1.17459 1.19699 1.33904 1.51614 1.66447 1.85555 2.0818 2.20601 2.34374 2.6499 2.83345 3.00093 3.17052 3.31897 3.45461 3.60461 4.10133 4.34848 4.51716 4.82373 
37 0.01441 0.09828 0.16567 0.1748 0.19869 0.32018 0.33006 0.51242 0.53713 0.65289 0.79815 0.82736 0.83659 0.86658 0.99766 1.01123 1.17456 1.18732 1.21745 1.3388 1.5178 1.66299 1.6863 1.85545 1.88551 2.09083 2.20662 2.34382 2.8316 2.99897 3.17016 3.31899 3.45434 3.60278 4.10135 4.34709 4.82302 
28 0.01394 0.09485 0.15969 0.17125 0.31277 0.32491 0.50712 0.65166 0.78864 0.82093 0.83039 0.85786 0.99065 1.16931 1.20496 1.33372 1.65652 1.84694 2.19804 2.33742 2.8257 2.99332 3.16799 3.31344 3.45018 4.0955 4.33937 4.81629 
29 0.01377 0.10402 0.16687 0.17877 0.32112 0.33379 0.51448 0.65728 0.80235 0.82824 0.83868 0.99839 1.03007 1.17654 1.20887 1.34104 1.52551 1.66501 1.8572 2.20959 2.34572 2.83475 2.99862 3.17457 3.32107 3.45607 4.10264 4.34881 4.82453 
35 0.01283 0.10703 0.17317 0.18271 0.21097 0.32746 0.33782 0.5213 0.54856 0.66174 0.81629 0.83624 0.84688 1.00546 1.02268 1.18121 1.19448 1.22708 1.3472 1.52525 1.67116 1.86398 2.21412 2.35125 2.66094 2.84144 3.0112 3.18079 3.32617 3.46251 3.61692 4.10973 4.3556 4.532 4.83226 
28 0.01541 0.10037 0.17097 0.18525 0.32424 0.33661 0.51973 0.66144 0.79519 0.82826 0.83762 0.86024 1.00235 1.17919 1.20005 1.34476 1.55061 1.67131 1.86054 2.21369 2.34834 2.84411 3.17857 3.32353 3.45988 4.10506 4.35181 4.82879 
45 0.0116 0.09387 0.16038 0.16903 0.18598 0.31441 0.32241 0.33481 0.50676 0.52833 0.64651 0.79673 0.82411 0.83317 0.86217 0.99327 1.00462 1.16882 1.17939 1.20464 1.33287 1.36266 1.50669 1.65826 1.67621 1.84984 1.86487 2.06858 2.19659 2.22456 2.33877 2.6451 2.82449 2.8486 2.99076 3.16534 3.31355 3.44935 3.59473 3.77006 4.09673 4.34193 4.51177 4.81791 4.84167 
22 0.02168 0.11347 0.17508 0.19732 0.32816 0.34673 0.54554 0.81179 0.83455 0.84769 1.00665 1.18572 1.2236 1.35725 1.67518 1.86626 2.2318 2.36277 3.47074 4.1168 4.38886 4.8411 
46 0.01548 0.09313 0.15977 0.16804 0.18103 0.31409 0.32187 0.33344 0.50696 0.52612 0.64572 0.7928 0.82379 0.83267 0.85135 0.99339 1.00374 1.16892 1.17954 1.20619 1.33256 1.35865 1.50524 1.65778 1.67187 1.85007 1.86622 2.07047 2.19599 2.22999 2.33935 2.64321 2.82457 2.85178 2.99058 3.16593 3.31386 3.44908 3.47898 3.59475 3.77133 4.09717 4.34232 4.51325 4.81823 4.84871 
36 0.00978 0.09225 0.15357 0.16338 0.3064 0.31541 0.49794 0.63667 0.78818 0.81638 0.82635 0.98497 0.99819 1.16027 1.17438 1.32423 1.49634 1.64989 1.68886 1.84153 1.88196 2.05962 2.18789 2.33036 2.63398 2.81587 2.98217 3.15664 3.30474 3.44097 3.58607 3.76012 4.08838 4.33369 4.50176 4.80945 
27 0.07712 0.1599 0.17326 0.31482 0.32944 0.50683 0.65118 0.81094 0.8282 0.85063 0.99392 1.02014 1.17028 1.33457 1.65858 1.85014 2.07361 2.20026 2.33903 2.82566 2.99383 3.16714 3.31449 3.45138 4.09729 4.34243 4.81808 
24 0.02139 0.11474 0.1764 0.32802 0.35031 0.5335 0.66646 0.81443 0.83503 0.85027 1.00589 1.18322 1.21461 1.36043 1.5465 1.67827 1.86759 2.22228 2.36428 3.33183 3.46733 4.11026 4.36742 4.84484 
46 0.01596 0.10259 0.17562 0.18477 0.21144 0.32944 0.33889 0.52049 0.53926 0.66023 0.8017 0.83422 0.84317 0.86141 1.0067 1.02069 1.18196 1.19221 1.21568 1.34647 1.36839 1.52249 1.67322 1.69537 1.86457 1.88524 2.08759 2.21301 2.24217 2.35163 2.65715 2.83905 2.8613 3.00739 3.17808 3.32659 3.46179 3.48052 3.60829 3.79187 4.10865 4.13115 4.35559 4.52544 4.67328 4.83205 
32 0.01419 0.10356 0.17455 0.18684 0.32823 0.34039 0.52234 0.58188 0.66082 0.80255 0.83272 0.84216 0.87598 1.0062 1.18297 1.20324 1.34841 1.52612 1.67474 1.86469 2.21671 2.35152 2.66413 2.84473 3.02077 3.18059 3.3283 3.46209 3.618 4.10866 4.35714 4.83121 
22 0.02308 0.10479 0.16624 0.18221 0.31954 0.33507 0.5209 0.79998 0.82666 0.8376 0.99657 1.1763 1.21497 1.35253 1.66552 1.85423 2.34323 3.31939 3.45739 4.10076 4.34526 4.8227 
26 0.02265 0.11144 0.17198 0.1872 0.32467 0.33697 0.51721 0.54735 0.81422 0.8339 0.84782 1.003 1.17896 1.19686 1.34591 1.66914 1.86016 2.2124 2.34801 2.83615 3.17907 3.32406 3.46036 4.10722 4.35312 4.82751 
23 0.01529 0.10416 0.16907 0.18134 0.3223 0.33544 0.52436 0.7966 0.82829 0.83821 0.94711 1.00059 1.17893 1.20644 1.66609 1.85768 2.22172 2.3485 3.32589 3.46219 4.10741 4.35241 4.8294 
27 0.01899 0.10181 0.16375 0.17593 0.31668 0.3273 0.51072 0.79358 0.82554 0.83539 0.88218 0.99491 1.00936 1.17446 1.21356 1.34005 1.65953 1.6823 1.85172 2.19928 2.34144 2.82895 3.31779 3.45907 4.10121 4.34399 4.82001 
34 0.01129 0.09825 0.17711 0.18988 0.33047 0.34204 0.52623 0.58594 0.66384 0.8062 0.83534 0.84487 0.89695 1.00919 1.18526 1.20421 1.35151 1.52979 1.67611 1.86707 2.09816 2.21768 2.35612 2.66188 2.84993 3.01377 3.18146 3.33094 3.46483 3.6167 4.11104 4.36334 4.53266 4.8356 
27 0.009 0.09657 0.16893 0.18045 0.32216 0.33354 0.51762 0.68427 0.79278 0.82706 0.83622 0.85467 0.99965 1.02838 1.17816 1.19867 1.34468 1.66763 1.85795 2.20998 2.34661 2.84065 3.32239 3.45923 4.10402 4.35009 4.82573 
42 0.01187 0.09804 0.16687 0.17539 0.19143 0.32201 0.33017 0.34447 0.51411 0.53521 0.65462 0.79937 0.82974 0.83867 0.85844 0.9996 1.00931 1.17761 1.19042 1.22021 1.34159 1.51651 1.66467 1.68157 1.85719 1.87369 2.08282 2.20743 2.34593 2.65097 2.83229 2.99972 3.17348 3.32143 3.4569 3.48724 3.60276 4.10372 4.34862 4.52349 4.82474 4.84832 
33 0.01185 0.10644 0.17033 0.18178 0.32414 0.3352 0.51736 0.54768 0.65866 0.81056 0.83232 0.8432 1.00174 1.01899 1.17844 1.19511 1.34578 1.52105 1.66743 1.69343 1.85961 1.89347 2.21331 2.34779 2.65759 2.83625 3.00464 3.17557 3.32394 3.46021 4.1058 4.35175 4.8274 
28 0.01584 0.10514 0.17377 0.19038 0.327 0.34053 0.52125 0.56074 0.66392 0.80464 0.83181 0.84149 1.00477 1.18181 1.20382 1.34875 1.53948 1.67317 1.86348 2.21736 2.35047 2.84411 3.17981 3.32601 3.46347 4.10712 4.35507 4.83167 
44 0.0189 0.09473 0.15967 0.16829 0.18507 0.31344 0.32154 0.33474 0.50537 0.52627 0.6445 0.79814 0.82356 0.83273 0.87632 0.99245 1.00314 1.16746 1.17797 1.20257 1.33148 1.35366 1.50383 1.65696 1.67234 1.84898 1.86563 2.06819 2.19486 2.2192 2.33783 2.64161 2.82309 2.98912 3.16426 3.31198 3.44798 3.46932 3.59342 3.76889 4.09595 4.3411 4.50979 4.8169 
28 0.01515 0.10121 0.16553 0.17567 0.31759 0.32729 0.41783 0.51247 0.79553 0.82643 0.83609 0.87662 0.99712 1.01374 1.17532 1.19799 1.33894 1.66336 1.85453 2.21109 2.34338 2.83052 3.17537 3.31851 3.45466 4.10106 4.34585 4.82204 
34 0.01738 0.11295 0.17877 0.1947 0.33223 0.34597 0.52648 0.57411 0.66488 0.81852 0.8389 0.85042 1.00973 1.18677 1.20846 1.35362 1.52993 1.68097 1.87126 2.10044 2.22498 2.35698 2.66356 2.85477 3.01684 3.18309 3.3325 3.46659 3.62022 4.11404 4.36121 4.53272 4.68198 4.83798 
37 0.01178 0.09538 0.16315 0.17202 0.19076 0.31761 0.32574 0.33932 0.51002 0.65345 0.79414 0.82567 0.83471 0.85465 0.99569 1.00771 1.17231 1.18607 1.21939 1.33659 1.66059 1.67671 1.85251 1.86839 2.07647 2.20066 2.34135 2.82761 2.99468 3.16946 3.31632 3.45295 3.60012 4.09954 4.34445 4.82058 4.85523 
22 0.01959 0.10593 0.17127 0.18675 0.32504 0.33986 0.79583 0.82914 0.83912 0.88016 1.00141 1.1821 1.21717 1.48366 1.671 1.86161 2.23883 2.35396 3.46748 4.10724 4.35195 4.83881 
25 0.02046 0.10946 0.17168 0.19758 0.32571 0.35957 0.52122 0.68472 0.81234 0.83198 0.8459 1.00378 1.18175 1.22133 1.35036 1.67588 1.8669 2.22655 2.36298 2.84877 3.32729 3.46128 4.10503 4.35255 4.83036 
36 0.0092 0.06929 0.13751 0.17563 0.1873 0.3281 0.33809 0.52159 0.55353 0.66143 0.81061 0.83518 0.84483 1.00536 1.01987 1.18302 1.19962 1.34842 1.53067 1.67263 1.86349 1.89047 2.09856 2.21773 2.35105 2.66171 2.8415 3.01511 3.18027 3.32759 3.46383 3.61486 4.10915 4.35561 4.53139 4.83147 
36 0.01736 0.10466 0.1699 0.17956 0.21362 0.32374 0.33374 0.51621 0.54266 0.65604 0.80743 0.83164 0.84133 1.00085 1.01359 1.17872 1.19416 1.34236 1.51899 1.6667 1.68889 1.85905 1.88362 2.09143 2.21047 2.34754 2.65387 2.83545 3.0022 3.17367 3.32244 3.45796 3.60421 4.10517 4.35089 4.82727 
41 0.01551 0.10466 0.1695 0.17856 0.20105 0.32359 0.33286 0.36568 0.51543 0.53599 0.65615 0.8134 0.83306 0.84302 1.00144 1.0146 1.17718 1.18851 1.21638 1.34191 1.36797 1.51822 1.66733 1.68765 1.8589 1.87679 2.08414 2.20788 2.24794 2.34723 2.65467 2.83436 3.00185 3.17469 3.32196 3.45799 3.60602 3.79237 4.10516 4.35099 4.82688 
24 0.00806 0.10799 0.17429 0.19531 0.32765 0.34453 0.53026 0.80905 0.83331 0.84543 1.00514 1.18384 1.21778 1.35547 1.67316 1.86477 2.2213 2.3596 2.85486 3.33184 3.46671 4.11027 4.36793 4.84202 
40 0.01624 0.10182 0.17034 0.17903 0.19901 0.32392 0.33251 0.35116 0.51784 0.54207 0.65887 0.80636 0.8323 0.84143 0.87719 1.00186 1.01301 1.17955 1.19256 1.22323 1.34491 1.52691 1.66752 1.68802 1.85889 1.87539 2.0951 2.21126 2.34846 2.65953 2.83751 3.00751 3.17735 3.32396 3.45976 3.60871 4.10654 4.35172 4.52474 4.82808 
30 0.01761 0.09619 0.16279 0.17317 0.31701 0.32674 0.50998 0.78863 0.82379 0.83306 0.85132 0.99413 1.00658 1.1722 1.19351 1.33711 1.47619 1.65968 1.85143 1.8905 2.20529 2.34073 2.82782 2.99681 3.16847 3.31627 3.45268 4.0989 4.3435 4.81972 
31 0.01191 0.10632 0.1705 0.18584 0.32301 0.33496 0.52112 0.65755 0.80634 0.83081 0.84171 1.00086 1.17898 1.20154 1.34349 1.52395 1.66779 1.8582 1.89524 2.2105 2.34772 2.65545 2.84017 3.00494 3.17675 3.32288 3.46091 3.61518 4.10724 4.35757 4.83464 
35 0.01339 0.10226 0.16769 0.17891 0.32086 0.33156 0.51229 0.54097 0.6539 0.80191 0.82814 0.83794 0.99875 1.01894 1.17495 1.18966 1.22537 1.33938 1.51924 1.66591 1.85641 1.88985 2.08871 2.20666 2.3443 2.65702 2.83169 3.00038 3.17061 3.31927 3.45471 3.60386 4.10184 4.34813 4.82363 
27 0.01274 0.10088 0.16496 0.17649 0.31829 0.32962 0.5117 0.79298 0.8253 0.83509 0.87344 0.9958 1.02011 1.17429 1.20169 1.33952 1.66221 1.85309 2.20274 2.34245 2.83025 3.17164 3.31761 3.45527 4.10005 4.34498 4.82138 
34 0.01905 0.09543 0.16111 0.17087 0.31484 0.3248 0.5068 0.64818 0.78911 0.82248 0.83178 0.85292 0.99279 1.0054 1.17015 1.19551 1.3335 1.506 1.65869 1.693 1.84969 2.07184 2.19825 2.3385 2.82448 2.99119 3.16592 3.31377 3.44933 3.5949 3.7716 4.09637 4.34141 4.81741 
23 0.0189 0.11213 0.1679 0.18999 0.31983 0.3364 0.52918 0.8112 0.83053 0.84766 0.99787 1.1764 1.20946 1.35187 1.66548 1.85502 2.21358 2.3453 3.32206 3.46254 4.1039 4.34852 4.82507 
30 0.02279 0.10988 0.16893 0.18077 0.32267 0.33638 0.51579 0.54588 0.65894 0.81701 0.8335 0.84947 1.00121 1.17569 1.18964 1.22633 1.34161 1.5224 1.66663 1.86003 2.20634 2.34754 2.83555 3.17607 3.32128 3.45753 3.61464 4.1053 4.35282 4.82826 
43 0.01798 0.1108 0.17715 0.18679 0.21818 0.33056 0.34009 0.52297 0.54432 0.66219 0.81709 0.83899 0.8491 1.00853 1.02356 1.18424 1.1962 1.22502 1.3485 1.37332 1.52437 1.67458 1.69734 1.86574 1.88515 2.08938 2.21537 2.35382 2.66017 2.84118 3.01125 3.18112 3.32936 3.46395 3.48566 3.6116 3.79741 4.11226 4.3584 4.52675 4.67606 4.8337 4.86473 
24 0.01325 0.11685 0.18078 0.20868 0.33326 0.35236 0.53725 0.8213 0.84096 0.85833 1.01082 1.18942 1.22405 1.36847 1.68104 1.87291 2.23449 2.37149 2.86841 3.3508 3.47357 4.11684 4.37213 4.8429 
36 0.02762 0.10531 0.16317 0.17387 0.31618 0.32819 0.50889 0.54002 0.64966 0.81043 0.82783 0.84231 0.99512 1.01518 1.17046 1.18513 1.33582 1.50917 1.66052 1.69408 1.85247 2.07645 2.20003 2.34099 2.64795 2.82853 2.99489 3.16742 3.31584 3.45134 3.59717 3.77745 4.09882 4.3454 4.51653 4.82111 
40 0.01609 0.10058 0.16869 0.17771 0.20108 0.3229 0.33192 0.36201 0.515 0.53949 0.65754 0.80516 0.83069 0.83985 0.88055 1.00103 1.01459 1.17654 1.1878 1.21543 1.34118 1.52269 1.66625 1.68407 1.85807 1.87544 2.08381 2.20743 2.34622 2.65598 2.83361 3.00315 3.17423 3.3216 3.45761 3.6053 4.10381 4.34972 4.5327 4.82634 
32 0.00682 0.10249 0.1691 0.18162 0.32278 0.33592 0.51603 0.57726 0.65502 0.8076 0.83003 0.8407 1.00035 1.17669 1.19543 1.34186 1.51788 1.66819 1.85857 2.09238 2.20942 2.34622 2.6521 2.83677 3.00091 3.17269 3.32102 3.45672 3.60392 4.10393 4.35232 4.8274 
35 0.00711 0.1033 0.16793 0.17896 0.32097 0.33125 0.51325 0.53894 0.65505 0.80856 0.83024 0.84116 0.9992 1.01835 1.17624 1.19432 1.34014 1.51852 1.66567 1.85615 1.87955 2.08266 2.20871 2.34475 2.65623 2.83203 3.00227 3.17272 3.31999 3.45726 3.60587 4.10303 4.34862 4.52155 4.82452 
28 0.01691 0.10995 0.17006 0.18866 0.32231 0.33556 0.51895 0.65867 0.81387 0.83256 0.84781 0.99984 1.02103 1.17912 1.20898 1.34581 1.66639 1.85827 2.21145 2.34787 2.66357 2.84097 3.18042 3.32463 3.46112 4.10623 4.35104 4.82721 
26 0.01214 0.11003 0.17034 0.18622 0.32321 0.33762 0.51927 0.66236 0.81537 0.83343 0.84962 1.00133 1.1805 1.21458 1.3463 1.54192 1.66796 1.85932 2.21884 2.34908 2.84945 3.3271 3.46086 4.10638 4.35208 4.82819 
27 0.0131 0.10564 0.16975 0.18438 0.32384 0.33932 0.52289 0.66155 0.80499 0.82984 0.84061 1.0014 1.17798 1.19943 1.34564 1.52595 1.66887 1.86401 2.21135 2.35567 2.85664 3.17976 3.32303 3.46096 4.1059 4.35748 4.8384 
26 0.01718 0.11258 0.17586 0.20509 0.32857 0.34701 0.53309 0.67893 0.81701 0.8357 0.85092 1.00689 1.18458 1.21941 1.35784 1.67648 1.86792 2.23232 2.85259 3.0398 3.18322 3.33024 3.4711 4.11022 4.38644 4.84062 
26 0.00978 0.1091 0.16944 0.18837 0.32242 0.33644 0.5183 0.6621 0.81524 0.83271 0.84996 1.00073 1.1801 1.21662 1.35742 1.66787 1.85803 2.22748 2.34878 2.84891 3.17883 3.33003 3.4604 4.10565 4.35052 4.82799 
33 0.01937 0.11422 0.18124 0.19565 0.33456 0.34706 0.52713 0.55411 0.66913 0.81727 0.84056 0.85102 1.01228 1.18843 1.2063 1.35479 1.53555 1.68073 1.87111 2.10291 2.22182 2.35863 2.66628 2.84679 3.02094 3.18487 3.33246 3.46911 3.62215 4.11425 4.36281 4.53816 4.83791 
34 0.00902 0.09941 0.16558 0.17516 0.20676 0.3193 0.32941 0.51111 0.54307 0.65391 0.80365 0.82754 0.83726 0.99688 1.01192 1.17391 1.18935 1.33733 1.66281 1.68532 1.85392 1.87635 2.08683 2.20252 2.34265 2.8292 2.99643 3.16957 3.31755 3.45356 3.5999 4.10048 4.34588 4.82179 
40 0.07897 0.14479 0.15968 0.16955 0.24488 0.30967 0.31838 0.50124 0.53172 0.64227 0.78638 0.81825 0.82725 0.8464 0.98781 1.00028 1.16363 1.17515 1.20403 1.32778 1.5002 1.65272 1.68186 1.84406 2.06314 2.19078 2.22735 2.33341 2.63964 2.81884 2.98546 3.16072 3.308 3.44431 3.59 3.76531 4.09162 4.33609 4.50886 4.81222 
25 0.01005 0.11528 0.17829 0.20416 0.33342 0.53685 0.66778 0.82234 0.83982 0.8621 1.01102 1.18647 1.21961 1.3598 1.53375 1.68752 1.87828 2.23122 2.67095 3.18686 3.33344 3.46939 4.11696 4.68608 4.85095 
19 0.01229 0.1065 0.17195 0.19079 0.32582 0.34189 0.79796 0.82992 0.84025 1.00212 1.18318 1.21883 1.48339 1.66979 1.86215 2.23803 3.47701 4.10922 4.38486 
37 0.01605 0.11077 0.17461 0.18549 0.32687 0.33632 0.3678 0.52071 0.54746 0.66202 0.82008 0.83776 0.84983 1.00531 1.01978 1.1829 1.19905 1.34806 1.52571 1.67086 1.69144 1.86274 1.88417 2.09662 2.21611 2.35172 2.65957 2.83951 3.01501 3.18035 3.32858 3.46411 3.8 4.10952 4.35516 4.52661 4.83164 
17 0.01276 0.10848 0.17636 0.32813 0.54777 0.79809 0.83067 0.84136 1.00439 1.18482 1.22035 1.48389 1.68236 1.87258 2.24235 3.48649 4.11205 
17 0.01632 0.10574 0.16998 0.1935 0.32316 0.35737 0.79694 0.82766 0.83831 0.99927 1.18303 1.47714 1.67163 1.85967 2.35434 4.38151 4.83995 
20 0.01116 0.1066 0.16675 0.18384 0.32023 0.33582 0.5308 0.80593 0.82849 0.8417 0.99803 1.1794 1.66456 1.85522 2.34397 3.32129 3.46504 4.10228 4.34682 4.82335 
43 0.01735 0.09875 0.1663 0.17446 0.1887 0.32101 0.32919 0.34308 0.51354 0.53366 0.65436 0.79957 0.82933 0.83829 0.85914 0.99945 1.0105 1.175 1.18529 1.20918 1.34005 1.3664 1.51314 1.6645 1.68105 1.85689 1.87316 2.08268 2.2039 2.23317 2.34507 2.65304 2.83217 2.99973 3.17193 3.32005 3.45607 3.60162 4.10333 4.34909 4.52081 4.82445 4.8485 
27 0.01615 0.11582 0.18005 0.19501 0.33394 0.34775 0.53043 0.67112 0.82158 0.84142 0.8552 1.01261 1.18848 1.21177 1.3536 1.5383 1.67917 1.87134 2.22537 2.35727 2.85706 3.19085 3.33438 3.47158 4.11547 4.36664 4.83985 
27 0.00847 0.09809 0.16247 0.17356 0.31615 0.32965 0.5098 0.65114 0.79358 0.82314 0.83298 0.99341 1.17107 1.2042 1.33546 1.65994 1.85079 2.20306 2.33978 2.82769 2.99474 3.16668 3.31482 3.45076 4.09748 4.34278 4.81896 
26 0.00856 0.10879 0.16939 0.19539 0.32329 0.51947 0.65695 0.81077 0.83021 0.84701 1.00167 1.17766 1.21007 1.34428 1.6746 1.86435 2.21463 2.35659 2.8468 3.01053 3.17386 3.32264 3.4579 4.10457 4.35969 4.8297 
42 0.01678 0.10078 0.16989 0.17834 0.19761 0.32415 0.33322 0.36764 0.51674 0.5394 0.65679 0.8048 0.83106 0.84016 0.87329 1.00213 1.01684 1.17797 1.18985 1.2183 1.34307 1.51699 1.66757 1.68609 1.85927 1.87716 2.08631 2.20552 2.23025 2.34807 2.65334 2.83615 3.002 3.17415 3.32257 3.45831 3.60453 3.78673 4.10537 4.35294 4.52144 4.82781 
36 0.01878 0.10641 0.16968 0.1817 0.32292 0.33456 0.51432 0.53591 0.65298 0.80956 0.83105 0.84206 1.00129 1.17633 1.19011 1.22307 1.3405 1.36949 1.51313 1.66852 1.85859 2.08097 2.20727 2.34593 2.6503 2.83358 2.99998 3.17207 3.3206 3.45583 3.6018 3.78275 4.10343 4.35021 4.51872 4.82605 
36 0.00814 0.10178 0.17111 0.18091 0.2141 0.3257 0.33669 0.51725 0.54009 0.65792 0.8157 0.83426 0.8456 1.00376 1.02666 1.17923 1.19362 1.23135 1.34277 1.37256 1.52411 1.66961 1.86127 1.89388 2.21016 2.34893 2.66176 2.83579 3.00803 3.17598 3.32335 3.45924 3.60959 4.10596 4.35236 4.82815 
36 0.01729 0.10597 0.16767 0.17757 0.21147 0.32128 0.3304 0.35554 0.5138 0.53813 0.65608 0.81798 0.83322 0.84646 0.99996 1.0144 1.17577 1.1888 1.2225 1.34118 1.53061 1.66488 1.6861 1.85651 1.87357 2.205 2.3453 2.83238 3.00039 3.17361 3.32055 3.45613 3.60387 4.10355 4.34874 4.82487 
35 0.02368 0.11384 0.16877 0.18165 0.32152 0.33324 0.51327 0.53771 0.65276 0.8218 0.83551 0.87366 1.00042 1.02754 1.1755 1.19108 1.34013 1.51456 1.66591 1.85722 1.89149 2.0811 2.2074 2.34527 2.6557 2.83276 3.00123 3.17245 3.32014 3.45592 3.60236 4.10323 4.34952 4.51899 4.82552 
30 0.01095 0.10258 0.16927 0.18032 0.32313 0.33419 0.51605 0.55126 0.66553 0.80369 0.83007 0.83984 1.00087 1.02203 1.17864 1.19922 1.34525 1.66808 1.85848 1.89025 2.21854 2.34717 2.83622 3.00677 3.17811 3.323 3.45836 4.10472 4.35008 4.82644 
35 0.01568 0.10503 0.16929 0.17892 0.21072 0.32312 0.33264 0.51546 0.54589 0.66177 0.80905 0.83162 0.84157 1.00114 1.01554 1.17639 1.18896 1.21976 1.34115 1.53088 1.66625 1.6848 1.85816 1.87672 2.20532 2.24069 2.34652 2.83296 3.00388 3.17653 3.32142 3.45886 4.10466 4.3504 4.82613 
27 0.01187 0.10839 0.17005 0.18397 0.32344 0.33681 0.51594 0.55034 0.66258 0.81736 0.83355 0.85019 1.00205 1.1774 1.19709 1.34261 1.55151 1.66852 1.85909 2.20852 2.34691 2.83596 3.32242 3.46051 4.10451 4.35067 4.82641 
23 0.01519 0.10672 0.17411 0.19461 0.32725 0.34272 0.5312 0.79973 0.83101 0.84102 1.00488 1.18349 1.21432 1.35802 1.6768 1.86469 2.22929 2.85484 3.33155 3.46433 4.10765 4.37024 4.83987 
40 0.01539 0.11232 0.17758 0.18959 0.33061 0.34151 0.52273 0.54547 0.66137 0.81874 0.83917 0.85069 1.00894 1.0331 1.18424 1.19816 1.23313 1.34829 1.37905 1.52151 1.67499 1.86631 1.89604 2.0932 2.21357 2.24975 2.35438 2.65646 2.84196 3.00738 3.18039 3.32879 3.46461 3.61046 3.79202 4.11147 4.35971 4.52574 4.66539 4.83483 
32 0.01633 0.0996 0.16087 0.17295 0.3145 0.3266 0.50709 0.64781 0.79684 0.8233 0.8336 0.99225 1.16962 1.18894 1.33399 1.51119 1.6576 1.84904 2.07261 2.19949 2.33853 2.64825 2.8261 2.99505 3.16685 3.31392 3.44983 3.59776 4.09637 4.34141 4.51416 4.81793 
25 0.02007 0.11427 0.175 0.19419 0.3269 0.33959 0.52206 0.81327 0.83563 0.84912 1.00412 1.02469 1.18384 1.21511 1.35222 1.67248 1.86261 2.22565 2.35189 2.85032 3.32939 3.46764 4.11154 4.35711 4.83074 
32 0.00848 0.10473 0.17374 0.18661 0.32844 0.34234 0.52386 0.661 0.81177 0.83472 0.84622 1.0066 1.18205 1.2013 1.34686 1.52309 1.67335 1.86454 2.10302 2.21825 2.35177 2.66162 2.84391 3.01556 3.1802 3.32972 3.46284 4.11012 4.3577 4.53622 4.67404 4.83307 
24 0.0137 0.1094 0.16782 0.18467 0.3207 0.33476 0.51494 0.8095 0.83018 0.84542 0.99883 1.17696 1.20829 1.34137 1.66469 1.85609 2.20844 2.34447 2.83528 3.32011 3.45794 4.10343 4.34855 4.82451 
25 0.01128 0.11326 0.17542 0.19488 0.32808 0.3432 0.52406 0.69639 0.82158 0.83818 0.85773 1.00677 1.1838 1.21345 1.35394 1.67585 1.86467 2.22201 2.35357 2.85101 3.32982 3.46703 4.10993 4.35855 4.83661 
37 0.0083 0.1013 0.17246 0.18327 0.32578 0.33618 0.51753 0.53885 0.65685 0.81141 0.83397 0.84463 1.00388 1.02283 1.17966 1.19365 1.22827 1.34369 1.37385 1.52011 1.67036 1.86112 1.88567 2.08536 2.21028 2.34874 2.65461 2.8364 3.00341 3.17518 3.32335 3.45975 3.60542 4.10654 4.35328 4.52574 4.82924 
37 0.01861 0.10565 0.16756 0.17756 0.21537 0.32165 0.33193 0.51381 0.53925 0.65336 0.8132 0.83143 0.84298 0.9997 1.02021 1.17524 1.18836 1.22134 1.33998 1.51477 1.66566 1.69781 1.85701 1.8876 2.08784 2.20725 2.34496 2.83211 2.9995 3.1718 3.31952 3.45516 3.60152 3.78083 4.10306 4.34959 4.82518 
32 0.00729 0.09144 0.16861 0.17801 0.2043 0.32401 0.33375 0.51642 0.54263 0.66044 0.80074 0.83049 0.83968 0.86625 1.00154 1.01642 1.17954 1.19659 1.34517 1.52918 1.66796 1.85931 1.88882 2.21519 2.34777 2.83559 3.17675 3.3237 3.45945 4.10528 4.35008 4.82671 
33 0.0092 0.08619 0.17736 0.19147 0.3309 0.34343 0.52428 0.55499 0.66355 0.82112 0.83932 0.85281 1.00922 1.18551 1.2054 1.34987 1.52562 1.67631 1.86775 2.09562 2.21741 2.35581 2.65904 2.84475 3.01003 3.18223 3.32945 3.46577 3.6167 4.11203 4.36271 4.53023 4.83569 
24 0.01437 0.10015 0.16422 0.17618 0.31799 0.33161 0.51312 0.79188 0.82436 0.83413 0.87075 0.99508 1.01965 1.17468 1.21119 1.66248 1.85266 2.20742 2.3424 3.31835 3.45632 4.0993 4.34377 4.82088 
39 0.01182 0.09771 0.16797 0.17613 0.19185 0.32335 0.3318 0.35128 0.51621 0.53956 0.65779 0.79831 0.82975 0.83859 0.85661 1.00081 1.01179 1.17749 1.18895 1.21626 1.3431 1.52149 1.66686 1.68503 1.85852 1.87595 2.20753 2.24122 2.34681 2.83533 3.00327 3.17443 3.32234 3.4572 3.48278 3.60452 4.10442 4.35073 4.82699 
28 0.02032 0.10878 0.17228 0.18471 0.32575 0.33797 0.52103 0.66527 0.80717 0.83266 0.84321 1.00255 1.01985 1.18053 1.19928 1.34827 1.55168 1.67084 1.86178 2.21412 2.35119 2.84127 3.17715 3.32538 3.46079 4.10796 4.35418 4.82924 
32 0.01057 0.09909 0.16115 0.17279 0.31407 0.32526 0.50641 0.64771 0.797 0.82333 0.83362 0.99199 1.00943 1.16937 1.19706 1.33331 1.50974 1.65826 1.84874 1.8927 2.07094 2.19991 2.33818 2.8251 2.99212 3.16528 3.31342 3.44968 3.59633 4.09604 4.34098 4.81718 
36 0.01705 0.09938 0.16998 0.17973 0.22221 0.32415 0.33506 0.51736 0.54755 0.65737 0.79809 0.82926 0.83834 0.85929 1.00172 1.02967 1.17912 1.19755 1.34298 1.52417 1.66969 1.86017 2.21382 2.34763 2.65374 2.83715 3.00665 3.17464 3.32246 3.45846 3.6126 3.79068 4.10537 4.352 4.5225 4.82752 
32 0.0149 0.10348 0.16629 0.18017 0.31915 0.33245 0.51279 0.65573 0.80264 0.827 0.83793 0.99712 1.17434 1.19561 1.33888 1.52104 1.66495 1.85449 2.08503 2.20599 2.34299 2.65543 2.83163 3.00311 3.1714 3.31824 3.45565 3.60371 4.10099 4.34798 4.52046 4.82347 
17 0.0241 0.11902 0.17233 0.21451 0.32798 0.5319 0.81116 0.8322 0.84982 1.00759 1.18259 1.23085 1.87662 2.23972 4.10904 4.39951 4.84744 
16 0.02405 0.12138 0.17843 0.20316 0.33229 0.36392 0.8156 0.83805 0.85394 1.00889 1.18867 1.22795 1.67975 1.87601 2.24034 4.12415 
33 0.01358 0.10128 0.16162 0.17249 0.31457 0.32521 0.50648 0.54857 0.64777 0.80603 0.82584 0.83761 0.99334 1.01124 1.16887 1.18547 1.33362 1.50602 1.65856 1.84984 2.07108 2.19719 2.33862 2.82455 2.99151 3.16602 3.31313 3.44951 3.5958 3.77266 4.0968 4.342 4.81784 
11 0.01673 0.1108 0.17585 0.33134 0.79729 0.83027 0.84155 1.00448 1.19004 1.47739 1.69733 
30 0.0111 0.09993 0.16951 0.1792 0.21681 0.32385 0.33421 0.51775 0.54836 0.79861 0.82977 0.83911 0.86676 1.00082 1.01549 1.17866 1.19428 1.23165 1.34529 1.66838 1.85907 1.88827 2.21833 2.34787 2.83704 3.32386 3.46044 4.10526 4.35033 4.82754 
42 0.01015 0.06436 0.13723 0.17752 0.18884 0.33072 0.34154 0.52128 0.53994 0.66078 0.82166 0.83961 0.85152 1.0091 1.03598 1.18313 1.19506 1.22448 1.34748 1.37202 1.52137 1.675 1.8657 1.89103 2.08878 2.21282 2.24446 2.35317 2.65671 2.84009 2.87171 3.00745 3.17923 3.32774 3.46379 3.61039 3.78843 4.11076 4.35741 4.52437 4.66258 4.83281 
25 0.00733 0.10563 0.16623 0.18465 0.31921 0.33478 0.51283 0.65617 0.81098 0.82948 0.84499 0.99727 1.17615 1.20915 1.33921 1.66369 1.85428 2.21747 2.34369 2.83183 3.31927 3.45545 4.10081 4.3455 4.82231 
34 0.01885 0.10243 0.16893 0.17913 0.32246 0.33241 0.51509 0.54494 0.6566 0.79929 0.82927 0.83872 0.87391 1.00036 1.01896 1.17712 1.19143 1.22504 1.3427 1.52552 1.66706 1.85863 1.89456 2.2102 2.34683 2.65814 2.83528 3.0039 3.17371 3.32137 3.45709 4.10464 4.35198 4.82678 
39 0.01266 0.10498 0.16806 0.17808 0.21715 0.32197 0.33193 0.51473 0.54689 0.65558 0.81178 0.83169 0.84235 1.00016 1.01653 1.17705 1.193 1.34269 1.51772 1.66574 1.69094 1.85727 1.88511 2.08375 2.20835 2.34638 2.65407 2.8342 3.00571 3.17296 3.32186 3.4581 3.61123 3.78599 4.10408 4.34971 4.52144 4.66475 4.82624 
18 0.01578 0.10859 0.16397 0.18883 0.3167 0.33839 0.80226 0.82614 0.84038 0.99407 1.17591 1.65972 1.85035 2.23081 2.34169 4.0997 4.34246 4.81919 
26 0.01212 0.09721 0.1605 0.17327 0.31398 0.32979 0.50831 0.78908 0.82126 0.83107 0.8711 0.9914 1.17164 1.21173 1.3364 1.65778 1.84806 2.22865 2.33793 2.82623 3.16887 3.31495 3.4514 4.09608 4.33995 4.81666 
28 0.01405 0.10611 0.17244 0.18673 0.32645 0.34033 0.5269 0.66084 0.80278 0.83127 0.84126 1.00449 1.18055 1.20149 1.34804 1.53107 1.67311 1.86414 2.21503 2.3546 2.65987 2.85447 3.18085 3.32809 3.46237 4.10737 4.362 4.839 
30 0.01339 0.10379 0.17152 0.18327 0.32465 0.33571 0.5211 0.68725 0.79964 0.83063 0.84029 0.8804 1.00205 1.01849 1.18089 1.2041 1.34569 1.66856 1.86053 2.21802 2.34929 2.66428 2.85017 3.02107 3.17873 3.32494 3.46258 4.10665 4.35459 4.82933 
19 0.01009 0.11573 0.17343 0.20664 0.32586 0.3466 0.81379 0.83423 0.85306 1.00294 1.18363 1.22947 1.6735 1.86235 2.36857 3.46814 4.11328 4.36105 4.83359 
30 0.01784 0.11052 0.16738 0.18069 0.32077 0.33326 0.51306 0.65739 0.81472 0.83194 0.84968 0.99926 1.02681 1.17525 1.1991 1.33943 1.53291 1.66541 1.85657 2.20504 2.34513 2.83262 2.99847 3.17299 3.31896 3.45628 3.60416 4.10335 4.35027 4.82459 
33 0.01692 0.11665 0.17367 0.19182 0.32715 0.34285 0.52113 0.65935 0.82276 0.83797 0.86832 1.0058 1.18088 1.20288 1.34728 1.52277 1.67281 1.86302 2.09124 2.2151 2.35132 2.65721 2.84131 3.00827 3.17712 3.32633 3.46182 3.61373 3.79135 4.10844 4.35645 4.52739 4.83256 
34 0.01244 0.10612 0.16698 0.17818 0.3206 0.33171 0.51189 0.53437 0.6525 0.81308 0.83099 0.84484 0.99888 1.01761 1.1753 1.19276 1.33863 1.51456 1.66436 1.85599 1.88472 2.08174 2.20565 2.34423 2.65183 2.83013 2.99762 3.17133 3.31967 3.45454 3.60108 4.10181 4.3476 4.82292 
27 0.02284 0.11953 0.181 0.20108 0.33469 0.35347 0.53108 0.67163 0.82458 0.84219 0.8592 1.01185 1.18795 1.21075 1.35552 1.54625 1.6833 1.87487 2.22443 2.35923 2.8544 3.18766 3.33477 3.47041 4.11569 4.3707 4.84158 
18 0.01517 0.10048 0.16863 0.18927 0.32202 0.3444 0.7904 0.82516 0.83479 0.85844 0.99771 1.18144 1.22336 1.47004 1.67841 1.86006 2.23398 4.10699 
31 0.02049 0.11176 0.17656 0.19041 0.33161 0.34811 0.52473 0.56583 0.66572 0.81557 0.83685 0.84794 1.00994 1.18509 1.20675 1.35262 1.53153 1.6799 1.87206 2.22302 2.35807 2.66669 2.84717 3.01895 3.18267 3.33051 3.46522 3.62033 4.1116 4.36437 4.83595 
39 0.01678 0.09818 0.16995 0.17894 0.20466 0.3246 0.33536 0.51763 0.54247 0.65712 0.79583 0.82893 0.83782 0.85505 1.00165 1.02005 1.17917 1.19475 1.22775 1.34449 1.52142 1.66915 1.86101 2.08966 2.2122 2.34793 2.654 2.83806 3.00708 3.17488 3.32321 3.45936 3.60744 3.79349 4.10546 4.35415 4.52105 4.66913 4.82834 
47 0.01955 0.10301 0.16729 0.17596 0.19349 0.3209 0.32885 0.34137 0.51299 0.52972 0.65241 0.68038 0.81433 0.83219 0.84198 0.99973 1.01131 1.17551 1.18686 1.21524 1.3394 1.35827 1.51363 1.66465 1.6805 1.8563 1.87194 2.07759 2.20447 2.23681 2.34496 2.64866 2.8314 2.85456 2.99751 3.17155 3.31994 3.45578 3.47697 3.60161 3.7804 4.10334 4.3489 4.51967 4.65573 4.82469 4.84531 
36 0.01703 0.10137 0.17275 0.18577 0.32647 0.33856 0.51853 0.54512 0.65686 0.79828 0.83036 0.83959 0.86176 1.00494 1.18084 1.1995 1.3454 1.52082 1.67433 1.86503 2.08984 2.21589 2.35046 2.65308 2.83966 3.00793 3.17492 3.32416 3.45905 3.60801 3.78816 4.10636 4.35493 4.52128 4.67477 4.83035 
32 0.02024 0.11155 0.1736 0.18904 0.32662 0.34028 0.5209 0.56017 0.66001 0.81855 0.83591 0.8505 1.00494 1.18198 1.20441 1.34851 1.52413 1.67297 1.8647 2.21629 2.35209 2.66023 2.84233 3.01056 3.17846 3.32728 3.46221 3.61021 4.1085 4.35889 4.53202 4.83357 
33 0.01257 0.09949 0.17325 0.1823 0.20827 0.32764 0.33789 0.51954 0.54238 0.66188 0.79894 0.83191 0.84081 0.85822 1.0056 1.03813 1.18237 1.19903 1.34691 1.67268 1.86357 1.89382 2.21528 2.35052 2.66715 2.84127 3.17835 3.32609 3.46158 4.10775 4.35387 4.82989 4.85863 
34 0.0127 0.09921 0.16684 0.17656 0.21402 0.32095 0.32996 0.35937 0.51488 0.65602 0.80072 0.82835 0.83767 0.87696 0.9991 1.0141 1.17614 1.19323 1.34033 1.52541 1.66436 1.68602 1.85579 1.8744 2.20644 2.34424 2.8329 3.00264 3.17392 3.32007 3.4563 4.10286 4.3493 4.82469 
20 0.0103 0.10449 0.16448 0.19139 0.31816 0.53151 0.79869 0.82513 0.83732 0.9952 1.1756 1.21369 1.6634 1.85325 2.21175 3.32621 3.45677 4.09956 4.34472 4.82245 
28 0.01484 0.10666 0.17392 0.19019 0.32717 0.34005 0.52564 0.66336 0.80283 0.83199 0.8419 1.00563 1.18274 1.20805 1.34901 1.54113 1.6746 1.86478 2.21692 2.35427 2.66618 2.84972 3.18095 3.32928 3.46487 4.10887 4.35814 4.83276 
26 0.00853 0.10493 0.1703 0.1853 0.32372 0.33777 0.51736 0.6571 0.80579 0.83023 0.84113 1.0017 1.17799 1.19758 1.34218 1.66865 1.85926 2.2103 2.34663 2.83681 3.17585 3.32117 3.4574 4.10413 4.35044 4.82759 
30 0.02056 0.12367 0.17494 0.20188 0.32788 0.35066 0.52252 0.65905 0.82642 0.84002 1.00583 1.18186 1.21034 1.34795 1.52321 1.67307 1.86649 2.09634 2.21592 2.35286 2.66137 2.8482 3.01458 3.17923 3.32853 3.46422 3.61757 4.11005 4.36034 4.8348 
24 0.01106 0.10471 0.16873 0.18414 0.32249 0.33644 0.52341 0.79968 0.82856 0.839 0.99943 1.04255 1.17913 1.20994 1.66722 1.85743 2.21334 2.36477 2.85467 3.32486 3.45983 4.10844 4.35092 4.82778 
31 0.01469 0.10267 0.16343 0.17588 0.31662 0.32874 0.50958 0.54678 0.65166 0.80789 0.82711 0.8394 0.99514 1.02013 1.17214 1.19322 1.33732 1.52241 1.66076 1.85198 2.20485 2.34084 2.82871 2.9987 3.16949 3.31656 3.45187 3.60013 4.09869 4.34422 4.82043 
38 0.01292 0.1047 0.16838 0.17908 0.32168 0.33253 0.51326 0.53696 0.65333 0.80685 0.83009 0.84056 0.99977 1.01783 1.17582 1.19024 1.22678 1.33995 1.51608 1.66552 1.69026 1.85757 1.89044 2.08991 2.20557 2.34595 2.65233 2.83261 3.00257 3.17315 3.32044 3.45681 3.60416 4.10373 4.34962 4.52271 4.66718 4.82551 
25 0.02108 0.11465 0.17165 0.18987 0.32405 0.33783 0.52064 0.81404 0.83379 0.85025 1.00172 1.03436 1.17997 1.20709 1.34685 1.66971 1.8597 2.21404 2.34979 2.83862 3.32574 3.46168 4.10653 4.35196 4.82894 
28 0.00719 0.09562 0.17175 0.18473 0.32555 0.33746 0.52353 0.66805 0.79743 0.82995 0.83938 0.86521 1.0032 1.18116 1.20383 1.36243 1.56171 1.67202 1.86226 2.22723 2.3511 2.85143 3.18023 3.33016 3.4643 4.10665 4.35274 4.83046 
36 0.01019 0.1031 0.17227 0.18236 0.22508 0.3268 0.33857 0.52135 0.61622 0.66205 0.81301 0.83417 0.84442 1.00328 1.01791 1.18076 1.19667 1.34926 1.52456 1.66935 1.7054 1.86336 2.09773 2.21143 2.3529 2.66124 2.84587 3.0134 3.17892 3.32791 3.46228 3.61752 4.10868 4.36027 4.53193 4.83262 
34 0.01937 0.11008 0.17486 0.18559 0.32803 0.33841 0.52255 0.55191 0.6612 0.81104 0.83562 0.84577 1.00542 1.02074 1.18314 1.19965 1.34801 1.52294 1.6727 1.86421 1.89395 2.21531 2.35289 2.65933 2.84252 3.01112 3.17896 3.32772 3.46343 3.61109 4.11119 4.36007 4.53645 4.83384 
42 0.01347 0.10375 0.1712 0.18003 0.20033 0.32578 0.33525 0.51736 0.53583 0.65826 0.80828 0.83365 0.84317 1.00246 1.01371 1.17954 1.19134 1.2197 1.34454 1.37794 1.51926 1.66873 1.68717 1.86149 1.88276 2.08598 2.21174 2.34922 2.6542 2.8363 2.86256 3.00458 3.1767 3.32433 3.46053 3.60695 3.78639 4.10709 4.35355 4.52414 4.6669 4.8291 
23 0.00716 0.10857 0.17563 0.20239 0.32969 0.53039 0.80807 0.83377 0.84652 1.00765 1.18427 1.21707 1.35299 1.6789 1.87047 2.21841 2.36173 2.85349 3.33146 3.46768 4.11137 4.38672 4.83957 
35 0.02067 0.10506 0.16681 0.17705 0.22859 0.32056 0.33133 0.51294 0.55078 0.65499 0.81205 0.83064 0.84194 0.99851 1.01528 1.1756 1.19341 1.33967 1.51658 1.66382 1.68749 1.85597 2.09176 2.20473 2.34518 2.6508 2.83206 2.99763 3.17277 3.32011 3.45605 3.60214 4.10246 4.34809 4.82422 
40 0.01835 0.10324 0.16419 0.17451 0.22499 0.31788 0.32917 0.50945 0.53194 0.64833 0.81176 0.82853 0.84166 0.99616 1.01891 1.17155 1.18496 1.21995 1.33599 1.50889 1.66224 1.85326 1.89452 2.07526 2.20119 2.23857 2.34158 2.6456 2.82869 2.99552 3.16757 3.31628 3.45203 3.59747 3.77541 4.09951 4.34629 4.51428 4.64992 4.82146 
40 0.01079 0.10497 0.17056 0.1808 0.24436 0.32476 0.33587 0.51616 0.53756 0.65455 0.81288 0.83285 0.8435 1.00249 1.02193 1.17772 1.19034 1.22094 1.342 1.36965 1.51535 1.6693 1.8604 1.90067 2.08163 2.21009 2.34749 2.65104 2.83482 3.00177 3.17323 3.32167 3.45739 3.48393 3.60278 3.78019 4.10496 4.35239 4.51985 4.82782 
26 0.02049 0.10337 0.16735 0.18034 0.3209 0.3342 0.51599 0.7954 0.82673 0.83672 0.99749 1.01942 1.1772 1.20927 1.34208 1.66603 1.85576 2.21433 2.34484 2.83651 3.17984 3.31965 3.45952 4.10258 4.34819 4.82588 
39 0.01033 0.10177 0.16872 0.17806 0.20217 0.32288 0.33181 0.35439 0.51596 0.54312 0.65702 0.8131 0.8328 0.84276 1.00111 1.01423 1.17807 1.19223 1.22842 1.34305 1.5236 1.66676 1.68831 1.85831 1.88003 2.08797 2.21011 2.34679 2.6542 2.83415 3.00184 3.17624 3.3223 3.45878 3.60497 4.10559 4.35079 4.52533 4.82648 
28 0.01256 0.09756 0.16759 0.18068 0.32084 0.33454 0.51876 0.65759 0.79249 0.82582 0.83514 0.85658 0.99784 1.17776 1.20428 1.3449 1.66856 1.85624 2.21603 2.34579 2.65632 2.84595 3.17261 3.32176 3.45753 4.10256 4.34879 4.82498 
37 0.01047 0.10132 0.17282 0.18334 0.32619 0.3365 0.51882 0.54315 0.65856 0.80336 0.83234 0.84189 0.90147 1.00406 1.02342 1.18081 1.19669 1.34492 1.5238 1.67069 1.86183 1.88965 2.09355 2.21164 2.35063 2.65659 2.83849 3.01209 3.17725 3.32465 3.46002 3.60966 3.79009 4.10688 4.35392 4.52357 4.83099 
32 0.0131 0.09494 0.15948 0.16954 0.31255 0.32262 0.5053 0.64859 0.78889 0.82149 0.83091 0.85619 0.99111 1.01227 1.16829 1.19127 1.33233 1.51434 1.65617 1.84757 2.0703 2.19621 2.33724 2.82315 2.99034 3.16589 3.31245 3.44912 3.5971 4.09539 4.33974 4.81592 
40 0.00675 0.08885 0.15798 0.17137 0.1823 0.32112 0.32971 0.3485 0.51468 0.53793 0.6567 0.79712 0.82858 0.83742 0.8554 0.99906 1.01011 1.17643 1.18774 1.21463 1.34138 1.52465 1.66432 1.68515 1.85665 1.87458 2.20737 2.24593 2.34563 2.65734 2.83303 3.00312 3.17337 3.32116 3.4571 3.60361 4.10373 4.34965 4.52257 4.82554 
22 0.01538 0.09557 0.16542 0.18113 0.31856 0.33422 0.78566 0.82285 0.83217 0.8485 0.99249 1.17674 1.20838 1.36157 1.46572 1.66826 1.85236 2.34486 3.46282 4.10066 4.34417 4.82413 
44 0.01371 0.10194 0.1634 0.17291 0.19859 0.31686 0.32613 0.35309 0.50823 0.52605 0.64715 0.81342 0.82909 0.84161 0.99555 1.0083 1.17051 1.18261 1.21366 1.33434 1.3572 1.50739 1.66047 1.67926 1.85233 1.87102 2.07239 2.19874 2.23289 2.34092 2.64373 2.8264 2.85133 2.99268 3.16709 3.31538 3.45091 3.59636 3.77142 4.0987 4.34438 4.51241 4.81994 4.84627 
30 0.0202 0.10985 0.17667 0.19212 0.33031 0.34377 0.52367 0.55652 0.6651 0.81036 0.8353 0.84536 1.00849 1.1845 1.20504 1.35087 1.53339 1.67658 1.86792 2.22061 2.35481 2.66642 2.84699 3.01575 3.18016 3.32867 3.4653 4.11094 4.36014 4.83364 
41 0.01276 0.099 0.16562 0.17423 0.19054 0.31986 0.3282 0.3426 0.51282 0.53644 0.65378 0.80415 0.8294 0.83859 0.89345 0.99825 1.00904 1.17518 1.18689 1.21576 1.33889 1.36799 1.5157 1.66294 1.68005 1.85585 1.87404 2.08293 2.20298 2.23129 2.34487 2.65036 2.83155 2.99791 3.17204 3.31977 3.45566 3.60151 4.1026 4.34789 4.82388 
36 0.01704 0.10832 0.17032 0.18306 0.32331 0.33525 0.5156 0.54355 0.65492 0.81432 0.83297 0.84591 1.00136 1.04364 1.17821 1.19603 1.34234 1.51703 1.66822 1.85927 2.08425 2.20918 2.34754 2.65162 2.83516 3.00425 3.17332 3.32208 3.45814 3.60515 3.79686 4.10531 4.35288 4.52164 4.66609 4.82861 
29 0.00648 0.09584 0.1654 0.17611 0.31987 0.33125 0.51668 0.65725 0.79291 0.82602 0.83537 0.85778 0.99698 1.01585 1.17634 1.19884 1.34342 1.66309 1.85452 2.20677 2.34417 2.83378 3.00923 3.17691 3.32062 3.45654 4.10118 4.34651 4.82367 
29 0.00798 0.10501 0.16504 0.17975 0.31875 0.33244 0.51219 0.80442 0.82729 0.84035 0.99661 1.1735 1.19687 1.33945 1.52073 1.66425 1.85419 2.20474 2.34285 2.65844 2.83304 3.00002 3.17331 3.31854 3.4557 3.61166 4.10067 4.34676 4.82283 
27 0.02806 0.11504 0.1658 0.18496 0.31838 0.33418 0.51287 0.65603 0.81574 0.83117 0.85751 0.99722 1.17329 1.2042 1.34126 1.66219 1.85413 2.20508 2.34375 2.83297 3.17073 3.31866 3.45467 3.60792 4.101 4.34776 4.82363 

56
