# Supplementary material for: Deciphering the Contribution of Oriens-Lacunosum/Moleculare (OLM) Cells to Intrinsic θ Rhythms Using Biophysical Local Field Potential (LFP) Models
Source: eNeuro. 2018 Sep 4;5(4):ENEURO.0146-18.2018. doi: 10.1523/ENEURO.0146-18.2018 (PMC6140113; doi:10.1523/ENEURO.0146-18.2018)
Supplement: Supplementary file 2 — Supplementary Code. Download supplement 2, GZ file [file sup_enu-eN-NWR-0146-18-s02.gz › LFP_microcircuit-master/BSC-120-gi-0-gi_SD-0-PV12913020-dSD6.6ms-gnSD0.21-gpv3.0-gsb2.25-csb0.21-gbs2.25-cbs0.1344-spiketimes.txt]

3073

101


52 0.15543 0.30838 0.31326 0.49421 0.49899 0.62789 0.63311 0.98882 1.1547 1.16373 1.31863 1.32531 1.48762 1.49255 1.64858 1.65541 1.84348 1.85052 2.05675 2.06087 2.18246 2.18962 2.32888 2.33515 2.46774 2.47332 2.62255 2.62718 2.81248 2.81739 2.97635 2.98193 3.149 3.1543 3.29851 3.30522 3.43332 3.43917 3.5784 3.58322 3.75209 3.75766 4.08581 4.09054 4.33456 4.33948 4.48933 4.49468 4.61321 4.62162 4.8083 4.81165 
0 
22 0.50961 0.64298 1.17288 1.33546 1.50249 2.06925 2.19956 2.34243 2.48358 2.63646 2.82805 2.99143 3.16521 3.31589 3.44922 3.59266 3.76789 4.09724 4.34582 4.50437 4.63184 4.82177 
25 0.15937 0.31533 0.50155 0.63447 1.16425 1.32699 1.49422 1.65873 1.84932 2.0615 2.19122 2.33381 2.4759 2.62855 2.8198 2.98401 3.15575 3.30617 3.44086 3.5848 3.75895 4.09 4.33859 4.49604 4.81355 
93 0.1573 0.16063 0.16524 0.31291 0.31644 0.31974 0.49908 0.50234 0.50508 0.50847 0.6324 0.63522 0.63814 0.64254 0.99284 0.99656 1.15875 1.16241 1.1661 1.16972 1.32281 1.32744 1.33057 1.33482 1.4915 1.49503 1.49791 1.50144 1.65359 1.65843 1.6619 1.84788 1.85091 1.85418 2.06074 2.06363 2.06752 2.18664 2.19119 2.19631 2.3331 2.3358 2.33944 2.47219 2.47616 2.47931 2.48321 2.62727 2.63027 2.63285 2.81736 2.82042 2.8231 2.82643 2.98074 2.98479 2.98753 2.99204 3.15353 3.15633 3.15931 3.16217 3.30291 3.30693 3.30975 3.31287 3.43835 3.4412 3.44456 3.44854 3.58261 3.58581 3.58926 3.75669 3.76015 3.76281 3.7665 4.08988 4.09239 4.09632 4.33864 4.34094 4.49372 4.49764 4.50029 4.61758 4.62312 4.62625 4.63029 4.81239 4.81491 4.81783 4.82176 
9 0.64566 2.48665 2.63971 2.99611 3.16901 3.45345 3.7709 4.50713 4.63838 
81 0.1544 0.15848 0.16209 0.30918 0.31315 0.31672 0.49573 0.50054 0.50303 0.50657 0.62834 0.63279 0.63656 0.99093 0.99538 1.15467 1.15883 1.16426 1.16817 1.32028 1.32564 1.32933 1.48862 1.49329 1.49654 1.64892 1.65546 1.65898 1.84608 1.84956 1.85444 2.05919 2.06237 2.18399 2.18936 2.33068 2.33386 2.33814 2.46595 2.47211 2.47587 2.4796 2.62205 2.6268 2.62985 2.81386 2.81848 2.82117 2.82562 2.97783 2.98255 2.98522 3.15083 3.1542 3.15754 3.1616 3.29974 3.30436 3.30836 3.43199 3.43792 3.44211 3.57959 3.58403 3.58781 3.75424 3.75857 3.76146 4.0882 4.09106 4.33709 4.33964 4.49115 4.49596 4.49874 4.61453 4.62052 4.6251 4.81021 4.81338 4.81627 
62 0.15599 0.1599 0.31033 0.31452 0.49619 0.50047 0.50412 0.62999 0.63381 0.63863 0.99046 0.99599 1.15649 1.16229 1.16818 1.32044 1.32584 1.48891 1.49358 1.65397 1.6574 1.84523 1.84961 2.05845 2.06208 2.18435 2.19024 2.33064 2.33428 2.47136 2.47554 2.62484 2.62846 2.81412 2.81859 2.82343 2.97834 2.98315 3.15083 3.15525 3.15861 3.30024 3.30588 3.31078 3.43665 3.44117 3.58024 3.58423 3.75369 3.7585 3.76226 4.08753 4.09118 4.33626 4.33912 4.49096 4.49583 4.61489 4.62318 4.80996 4.81275 4.81681 
17 0.6437 1.33894 1.50309 2.07199 2.4861 2.6379 2.99684 3.16648 3.31691 3.45301 3.59555 3.76835 4.09903 4.34675 4.5051 4.63361 4.82709 
32 0.5159 0.64792 0.65185 1.34079 1.50809 1.51193 2.07449 2.07878 2.20538 2.48953 2.4932 2.4979 2.6422 2.64475 2.83436 2.99767 3.17078 3.1757 3.32184 3.45475 3.59829 3.60262 3.77351 3.77606 3.78209 4.1043 4.35314 4.51039 4.51331 4.63838 4.64326 4.82785 
32 0.16461 0.50627 0.63871 0.64316 1.16817 1.33203 1.49937 1.50614 2.06584 2.07212 2.1959 2.34005 2.47993 2.48621 2.63428 2.82442 2.98942 3.1598 3.16396 3.31222 3.4443 3.44926 3.58989 3.59511 3.76431 3.76778 4.09473 4.34372 4.50198 4.50805 4.62989 4.81789 
1 2.49775 
16 0.51164 0.64445 1.50301 2.0703 2.19976 2.48501 2.63756 2.9929 3.16651 3.59323 3.76781 4.09775 4.34628 4.50421 4.63494 4.82263 
0 
1 2.50165 
36 0.16712 0.50864 0.51319 0.64119 0.64545 1.16785 1.33376 1.50086 1.50622 1.66715 1.85669 2.06879 2.19823 2.34043 2.48186 2.48583 2.63612 2.63947 2.82674 2.98999 2.99664 3.16151 3.16605 3.31259 3.44627 3.4521 3.5916 3.59755 3.76705 3.77047 4.09755 4.3463 4.50205 4.50641 4.6315 4.82049 
19 0.50388 0.63742 1.3319 1.49735 1.84938 2.06345 2.33548 2.47894 2.63096 2.82196 2.98564 3.15883 3.30988 3.44441 3.76209 4.09428 4.33944 4.49844 4.81537 
21 0.50848 0.64197 1.33604 1.5026 2.0688 2.33951 2.48201 2.48937 2.63539 2.82717 2.99015 3.16337 3.31375 3.4487 3.59152 3.7673 4.09622 4.34484 4.50448 4.63072 4.8206 
54 0.15412 0.30777 0.31245 0.49336 0.49794 0.50393 0.6267 0.6311 0.9881 0.99609 1.15366 1.15991 1.31797 1.32445 1.48609 1.49125 1.65043 1.65503 1.84275 1.84778 2.05598 2.06052 2.18192 2.18965 2.32793 2.33241 2.46669 2.47197 2.62169 2.62604 2.81156 2.81626 2.97558 2.98107 3.14816 3.15311 3.29746 3.30382 3.4334 3.43779 3.57737 3.58197 3.75131 3.75654 4.08496 4.08942 4.33381 4.33853 4.48849 4.4938 4.61266 4.62141 4.80718 4.81064 
6 0.64847 1.50981 2.49107 2.64235 3.77313 4.51049 
0 
80 0.15642 0.16004 0.31142 0.31462 0.31895 0.49717 0.50166 0.50419 0.50805 0.6301 0.63441 0.63784 0.99264 1.00032 1.15701 1.16098 1.1658 1.32203 1.32689 1.3301 1.49005 1.49451 1.49745 1.65081 1.65796 1.66322 1.84739 1.85033 1.85577 2.06054 2.06375 2.18567 2.19103 2.19657 2.3325 2.3354 2.33963 2.46881 2.47465 2.478 2.48248 2.62454 2.62895 2.63172 2.81553 2.81964 2.8224 2.97928 2.98428 2.98684 3.15277 3.15574 3.15932 3.30164 3.30576 3.30944 3.4336 3.43953 3.44346 3.44801 3.58124 3.58546 3.58884 3.756 3.75972 3.7626 4.08953 4.09237 4.09838 4.33853 4.34117 4.49313 4.49719 4.49978 4.61654 4.62178 4.62685 4.81197 4.81474 4.81744 
51 0.16176 0.31539 0.32118 0.50249 0.5064 0.63519 0.63911 0.99564 1.16055 1.1678 1.32783 1.33264 1.49573 1.49941 1.66065 1.8492 2.06206 2.06733 2.1915 2.19899 2.33428 2.34041 2.47638 2.48008 2.62963 2.63315 2.82051 2.82443 2.98544 2.9902 3.15524 3.15994 3.30589 3.31041 3.44017 3.44525 3.58519 3.5899 3.7592 3.76265 3.76653 4.09109 4.09677 4.33954 4.496 4.49967 4.50432 4.62285 4.62893 4.81422 4.81792 
4 2.48938 2.64234 3.76698 4.50485 
0 
16 0.50834 1.50025 2.06708 2.33969 2.4824 2.63436 2.82707 2.9908 3.16245 3.59172 3.76556 4.0961 4.344 4.50198 4.63069 4.8186 
0 
0 
0 
12 0.6457 1.50682 2.07189 2.4868 2.63851 2.99365 3.16785 3.4544 3.59397 3.77027 4.50707 4.63982 
78 0.14891 0.15284 0.30217 0.30586 0.30953 0.48859 0.49337 0.49634 0.6218 0.62627 0.62997 0.98363 0.9881 0.99623 1.14841 1.15269 1.15773 1.31338 1.31885 1.32351 1.48137 1.48633 1.48948 1.64248 1.64937 1.65317 1.8384 1.84164 1.84556 2.05164 2.0552 2.1772 2.18345 2.32333 2.32682 2.33082 2.46074 2.46638 2.46994 2.61608 2.62038 2.62354 2.80686 2.81148 2.81441 2.8209 2.97074 2.9762 2.97969 3.14351 3.14695 3.1505 3.15676 3.29266 3.29744 3.30127 3.42572 3.43105 3.43549 3.57253 3.57717 3.58106 3.74701 3.75143 3.75432 4.08051 4.08371 4.32949 4.33229 4.48394 4.4885 4.49144 4.60822 4.61531 4.61999 4.80263 4.80592 4.80885 
22 0.51047 0.64191 1.16743 1.3358 1.50208 2.06869 2.19551 2.34282 2.48286 2.63659 2.82731 2.99242 3.1625 3.31623 3.44741 3.59176 3.76523 4.09801 4.3476 4.50248 4.62956 4.82226 
47 0.16028 0.31438 0.50076 0.50536 0.63447 0.63915 0.99605 1.16056 1.16654 1.32546 1.33011 1.49395 1.49844 1.65745 1.84944 2.06265 2.06695 2.18875 2.19528 2.33478 2.33969 2.47467 2.47978 2.62877 2.63285 2.81911 2.8234 2.98319 2.98813 3.15523 3.16001 3.30484 3.31002 3.44025 3.44532 3.58502 3.58915 3.75859 3.76304 4.0919 4.34047 4.49547 4.50018 4.61895 4.62701 4.81424 4.81802 
30 0.16206 0.31736 0.50443 0.63657 1.16494 1.33035 1.49788 1.85094 2.06356 2.19367 2.33626 2.47919 2.63172 2.82203 2.98714 3.15683 3.1626 3.3099 3.44221 3.44952 3.58785 3.76176 3.76763 4.09276 4.3414 4.49846 4.50233 4.62793 4.81551 4.82027 
41 0.51472 0.64582 0.64922 0.65337 1.17478 1.34012 1.5062 1.50893 1.51278 2.07318 2.07631 2.20311 2.34734 2.48706 2.48982 2.49336 2.49951 2.6406 2.64306 2.83273 2.83846 2.99644 3.16667 3.17049 3.32054 3.45259 3.4572 3.5964 3.59994 3.77136 3.77396 3.7779 4.10281 4.35139 4.50738 4.51007 4.51321 4.63537 4.63897 4.64461 4.82642 
27 0.50708 0.63975 0.64625 1.16763 1.33271 1.49992 2.06682 2.1963 2.34064 2.48169 2.63457 2.82485 2.99049 3.15994 3.16514 3.31154 3.44558 3.59128 3.76347 3.76858 4.09604 4.34535 4.50038 4.50556 4.62765 4.63474 4.81885 
8 1.50109 2.06613 2.63449 2.9912 3.44968 3.76553 4.34366 4.50255 
28 0.15795 0.3103 0.49792 0.63082 0.99028 1.15656 1.32107 1.49075 1.65544 1.84471 2.05805 2.18745 2.33029 2.47244 2.62523 2.81556 2.98043 3.15086 3.30069 3.43649 3.5812 3.75386 3.75975 4.08711 4.3357 4.491 4.62079 4.80975 
3 2.49521 3.77939 4.64604 
22 0.31463 0.50051 0.6342 1.3265 1.49413 1.65728 1.84658 2.05962 2.3321 2.47539 2.62772 2.81882 2.9833 3.15393 3.30977 3.43969 3.5839 3.7584 4.08842 4.33699 4.4958 4.81138 
8 0.50493 1.65916 2.336 2.63128 2.82501 2.98664 3.15885 4.81624 
2 3.76543 4.50284 
42 0.16486 0.50708 0.51251 0.63921 0.64301 1.16374 1.17213 1.32763 1.33261 1.49909 1.50268 1.66399 1.85327 2.06611 2.07322 2.19492 2.33822 2.48081 2.48588 2.63404 2.63673 2.82485 2.83085 2.9892 3.15935 3.16325 3.30831 3.3133 3.44442 3.44926 3.58914 3.59409 3.76441 3.76713 4.09506 4.34378 4.50124 4.50374 4.62636 4.63148 4.81775 4.82137 
0 
5 2.49132 2.64753 3.77233 4.50872 4.64266 
6 1.50216 2.63551 2.99225 3.16641 3.59352 3.767 
19 0.51169 0.64336 1.17226 1.33731 1.50371 2.07105 2.19983 2.48487 2.63798 2.82996 2.99502 3.16559 3.45146 3.59399 3.77018 4.10064 4.50573 4.63272 4.82535 
0 
22 0.64958 0.65346 1.50941 1.51276 2.07614 2.08 2.49132 2.49501 2.49942 2.64359 2.64647 3.00059 3.17347 3.45618 3.60036 3.77469 3.77752 3.78212 4.51166 4.51451 4.63987 4.64412 
14 0.51317 0.64503 1.50444 2.07283 2.48571 2.638 2.99362 3.16711 3.59761 3.76884 4.10102 4.50617 4.6366 4.82689 
30 0.50693 0.63933 0.64619 1.16739 1.33274 1.49976 1.50638 2.06698 2.19781 2.3396 2.48064 2.48814 2.63427 2.8254 2.98988 3.15972 3.16613 3.30965 3.31622 3.44561 3.59065 3.76397 3.76864 4.09608 4.34568 4.50011 4.50635 4.62822 4.63583 4.81889 
130 0.14939 0.15293 0.15527 0.15847 0.30381 0.30729 0.31026 0.31256 0.31514 0.49043 0.49427 0.49673 0.49875 0.50115 0.62222 0.62636 0.62916 0.6318 0.63463 0.82162 0.98579 0.9884 0.99163 0.99479 1.14984 1.15369 1.15704 1.16026 1.16348 1.31472 1.31817 1.32174 1.32421 1.32702 1.48285 1.48676 1.48977 1.49199 1.49498 1.64404 1.65015 1.65301 1.65583 1.65938 1.8405 1.84273 1.84564 1.8481 1.85143 2.05372 2.05603 2.05851 2.06156 2.17888 2.18347 2.18653 2.19041 2.32535 2.32801 2.33068 2.33345 2.46063 2.46637 2.46964 2.47196 2.47495 2.47901 2.6173 2.62163 2.62444 2.62632 2.63195 2.80879 2.81268 2.81526 2.81731 2.82011 2.97243 2.97642 2.97949 2.98197 2.98545 3.14527 3.14821 3.15105 3.15325 3.15563 3.29454 3.29791 3.30119 3.30367 3.30612 3.42713 3.4327 3.43529 3.43802 3.44069 3.57447 3.57824 3.58073 3.58364 3.58737 3.74924 3.75217 3.75495 3.75696 3.7594 4.08273 4.08508 4.0876 4.09108 4.33177 4.33367 4.33604 4.33977 4.48558 4.4885 4.4919 4.49382 4.49706 4.60972 4.61489 4.61879 4.62139 4.62619 4.80484 4.80755 4.80957 4.81168 4.8145 
53 0.51412 0.51828 0.64535 0.64798 0.65104 1.17541 1.3394 1.34476 1.5049 1.50803 1.51093 1.51571 2.07331 2.07664 2.08095 2.20278 2.34693 2.48678 2.48977 2.49258 2.49726 2.63997 2.64282 2.64503 2.83169 2.83514 2.99568 2.99853 3.16691 3.17079 3.17479 3.3178 3.32295 3.45208 3.45675 3.59637 3.59931 3.60345 3.76931 3.77289 3.77524 3.77868 4.10301 4.35211 4.50674 4.51031 4.51257 4.51762 4.63107 4.63553 4.63875 4.64251 4.82648 
50 0.1678 0.51068 0.51416 0.64262 0.64619 1.16882 1.17279 1.33409 1.33694 1.50283 1.5059 1.66956 1.85739 2.06949 2.0727 2.19683 2.20067 2.34243 2.34662 2.48332 2.4865 2.49004 2.63695 2.63996 2.82819 2.83166 2.99151 2.99459 3.16333 3.16712 3.17021 3.31421 3.318 3.4482 3.45202 3.59315 3.59712 3.76752 3.77075 3.77368 4.09881 4.1028 4.34743 4.50304 4.50716 4.51106 4.63145 4.63461 4.822 4.82533 
32 0.16476 0.50653 0.63886 1.16398 1.3281 1.334 1.49855 1.85517 2.0674 2.19572 2.33851 2.48024 2.63254 2.63641 2.82416 2.98655 2.99087 3.15886 3.1643 3.3077 3.31394 3.44471 3.5884 3.76167 3.76708 4.09542 4.34429 4.49847 4.50397 4.62594 4.63118 4.81898 
17 0.50638 0.63966 1.50259 2.06532 2.48046 2.63347 2.82607 2.98956 3.15997 3.31238 3.44626 3.59092 3.7641 4.09431 4.50121 4.63014 4.81657 
0 
22 0.16475 0.50634 0.64019 1.16449 1.33158 1.49964 2.06814 2.19571 2.33906 2.63444 2.82449 2.98923 3.1627 3.31357 3.44849 3.59141 3.76458 4.09567 4.34352 4.50161 4.62972 4.81818 
0 
24 0.16464 0.50749 0.64043 1.17099 1.3323 1.49962 1.85342 2.06546 2.19843 2.33846 2.48073 2.63421 2.82452 2.98897 3.16187 3.31291 3.44373 3.5895 3.76372 4.09453 4.34346 4.50122 4.62983 4.81825 
19 0.51319 0.64485 1.3409 1.50569 1.51289 2.07292 2.48628 2.49407 2.64029 2.83168 2.99539 3.16622 3.45084 3.59648 3.76863 3.77251 4.10274 4.50727 4.63487 
19 0.31515 0.50076 0.63463 1.3273 1.49448 1.84585 2.0598 2.33236 2.62725 2.81882 3.15396 3.30631 3.44093 3.5852 3.75793 4.08818 4.33602 4.49527 4.81071 
65 0.15749 0.1611 0.31163 0.31574 0.49721 0.50166 0.50522 0.63066 0.63493 0.63894 0.99179 0.99758 1.15721 1.16307 1.32151 1.3274 1.3325 1.48989 1.49479 1.49897 1.65275 1.6583 1.84672 1.85134 2.0598 2.06388 2.18556 2.19187 2.33185 2.33623 2.47041 2.47579 2.47983 2.62584 2.63013 2.81527 2.81979 2.82392 2.97931 2.98452 3.15209 3.1566 3.15975 3.30107 3.30689 3.3108 3.43643 3.44104 3.44497 3.58113 3.58563 3.75526 3.75982 3.76282 4.08881 4.0928 4.33777 4.34144 4.49238 4.49727 4.61629 4.62451 4.81144 4.8145 4.81996 
2 2.07109 3.76848 
46 0.15843 0.31225 0.4978 0.50266 0.63181 0.63812 0.99221 1.15818 1.16783 1.32223 1.32872 1.49058 1.49633 1.65584 1.84692 2.06015 2.18654 2.19668 2.33226 2.33894 2.47239 2.47846 2.62645 2.63151 2.81591 2.8209 2.98001 2.98593 3.15249 3.15828 3.30195 3.30878 3.43832 3.44454 3.58181 3.589 3.75553 3.76124 4.08922 4.33802 4.49278 4.49841 4.61715 4.626 4.81169 4.81561 
6 2.06468 3.76441 4.09293 4.34104 4.50186 4.81715 
13 0.50302 0.63555 1.85 2.06369 2.33598 2.82257 3.15582 3.44109 3.76337 4.09195 4.34028 4.50092 4.8152 
92 0.15062 0.15393 0.15818 0.30486 0.30815 0.31177 0.31664 0.49111 0.4956 0.49808 0.50138 0.62439 0.62845 0.63221 0.98638 0.98922 0.99377 1.15086 1.15445 1.15952 1.31567 1.32003 1.32374 1.48386 1.4882 1.49144 1.49618 1.64473 1.65173 1.65452 1.84112 1.84349 1.84709 2.05444 2.05699 2.05999 2.17962 2.18522 2.19253 2.32603 2.32868 2.33177 2.46172 2.46795 2.47139 2.47586 2.61827 2.6225 2.62525 2.62909 2.80929 2.81363 2.81659 2.82116 2.97327 2.97795 2.98073 3.1462 3.14915 3.15308 3.15632 3.2954 3.29936 3.30386 3.4276 3.43354 3.43719 3.44161 3.57513 3.57927 3.58265 3.74979 3.7533 3.75661 3.75954 4.08338 4.08579 4.08908 4.33243 4.33439 4.33812 4.48645 4.48944 4.49288 4.49662 4.61053 4.61747 4.62093 4.80542 4.80813 4.81035 4.81482 
53 0.14807 0.29904 0.3038 0.48496 0.48969 0.4965 0.61916 0.62458 0.97952 0.98507 1.14539 1.15266 1.3096 1.31577 1.47782 1.48321 1.64194 1.6479 1.83423 1.83899 2.04745 2.05179 2.17399 2.31953 2.32408 2.45914 2.46476 2.61343 2.61809 2.80319 2.80795 2.96723 2.97266 3.13965 3.14458 3.28918 3.29537 3.42481 3.43057 3.56902 3.57373 3.74287 3.74782 4.07646 4.0808 4.32526 4.32929 4.48003 4.48522 4.60506 4.61429 4.7987 4.80218 
0 
20 0.50922 0.64139 1.16944 1.33463 1.50211 2.06794 2.19941 2.3414 2.48283 2.63599 2.82727 2.9907 3.1637 3.31536 3.44783 3.5924 3.76664 4.09652 4.50379 4.6322 
0 
0 
8 0.65047 1.50837 2.07659 2.48986 2.64285 3.77395 4.51042 4.63788 
0 
15 0.65388 1.51314 1.51822 2.08059 2.4938 2.49755 2.50254 2.64716 2.65135 3.77892 3.7831 4.51381 4.51749 4.64179 4.64671 
39 0.16478 0.32066 0.50735 0.63876 0.64337 1.16455 1.32892 1.33837 1.49869 1.5031 1.66627 1.85456 2.06685 2.19309 2.19895 2.33971 2.48041 2.48411 2.63417 2.63875 2.82421 2.98776 2.99248 3.15999 3.16636 3.30872 3.31733 3.44509 3.58875 3.59253 3.76384 3.76881 4.09595 4.34527 4.50009 4.50592 4.62302 4.63063 4.81938 
54 0.15452 0.1591 0.30895 0.31384 0.4951 0.49997 0.62857 0.63403 0.98964 0.99579 1.15529 1.16139 1.3196 1.32536 1.48782 1.49304 1.65188 1.65708 1.8443 1.84941 2.05751 2.06192 2.18383 2.19037 2.3295 2.33391 2.46849 2.47403 2.62336 2.62794 2.81333 2.81832 2.97735 2.98267 3.14976 3.15473 3.29915 3.30497 3.43446 3.43934 3.57909 3.58384 3.75295 3.75799 4.0865 4.09125 4.33531 4.34062 4.4901 4.49519 4.61443 4.62201 4.80874 4.81239 
33 0.51827 0.64866 0.6528 1.17847 1.34224 1.50889 1.51299 2.07611 2.0804 2.20585 2.48954 2.49383 2.49941 2.64277 2.646 2.8355 2.99928 3.16923 3.17434 3.32066 3.45439 3.59945 3.60479 3.77306 3.77673 3.78169 4.10611 4.50962 4.51303 4.51756 4.63887 4.64289 4.83368 
2 4.08905 4.33674 
1 2.49542 
8 0.65281 1.51236 2.08093 2.49337 2.64563 3.77695 4.51314 4.64293 
23 0.31855 0.50245 0.63638 1.1647 1.32894 1.49581 1.85136 2.06337 2.33596 2.4771 2.63001 2.82077 2.98547 3.15687 3.30803 3.44303 3.58668 3.76042 4.09223 4.34008 4.49741 4.62721 4.81416 
27 0.16123 0.31776 0.502 0.63526 0.99722 1.16305 1.32801 1.49504 1.66005 1.85169 2.06208 2.19153 2.33392 2.47651 2.62931 2.82031 2.98432 3.1572 3.30826 3.44256 3.58495 3.75999 4.09092 4.33903 4.4971 4.62506 4.81381 
99 0.15059 0.15442 0.15874 0.30479 0.30833 0.31181 0.31562 0.49101 0.49581 0.49844 0.50166 0.62414 0.6286 0.63201 0.63745 0.98622 0.98967 0.99355 1.15082 1.15485 1.15932 1.16369 1.31558 1.32078 1.3239 1.32812 1.4837 1.48847 1.49134 1.49542 1.64465 1.65152 1.65451 1.66031 1.84088 1.84349 1.84698 1.85082 2.05419 2.05705 2.06033 2.17957 2.18547 2.19151 2.32579 2.3287 2.33189 2.33627 2.46183 2.46834 2.47157 2.47541 2.61833 2.62289 2.62559 2.80921 2.81378 2.81657 2.82035 2.97318 2.97844 2.98098 3.14599 3.14917 3.15289 3.15583 3.29519 3.29975 3.30347 3.3071 3.42753 3.43351 3.43731 3.44059 3.575 3.57945 3.58274 3.58816 3.74956 3.75346 3.75639 3.75936 4.08313 4.08576 4.08913 4.33219 4.33433 4.3393 4.48628 4.4898 4.49278 4.49635 4.61049 4.61708 4.62101 4.8052 4.8081 4.81054 4.81405 
45 0.15651 0.30949 0.31499 0.4972 0.5017 0.63013 0.6356 0.99016 1.15743 1.16588 1.32287 1.3296 1.4901 1.49617 1.65472 1.84421 1.85159 2.05726 2.18713 2.32983 2.33565 2.47163 2.47874 2.62475 2.62933 2.81492 2.82031 2.98009 3.15043 3.15543 3.301 3.30667 3.43616 3.44175 3.58065 3.58709 3.75385 3.75855 4.08627 4.33458 4.49108 4.496 4.62134 4.80888 4.81367 
21 0.50929 0.64301 1.1716 1.3352 1.50229 2.06928 2.20008 2.48347 2.63672 2.82771 2.99208 3.1642 3.31507 3.44988 3.59278 3.76711 4.09776 4.34584 4.50397 4.63203 4.8211 
22 0.51021 0.64265 1.17176 1.33402 1.50232 2.06881 2.19766 2.34286 2.48321 2.6362 2.82877 2.99083 3.16442 3.31459 3.44961 3.59318 3.76716 4.09753 4.34522 4.50384 4.63193 4.82036 
3 2.64512 3.7757 4.5134 
11 0.50282 0.63743 1.49685 2.4774 2.63096 3.15803 3.4434 3.76237 4.09227 4.33947 4.81562 
15 0.64796 1.50751 1.51243 2.07488 2.48841 2.49451 2.64172 2.64721 3.17032 3.6001 3.77229 4.50889 4.51372 4.63665 4.64493 
0 
44 0.15948 0.31497 0.501 0.50661 0.63464 0.64185 0.99507 1.16069 1.16725 1.32506 1.33162 1.49378 1.49951 1.65737 1.85001 2.06333 2.18923 2.19579 2.33543 2.47423 2.4808 2.62914 2.63522 2.8193 2.82494 2.98334 2.98855 3.15553 3.16235 3.30474 3.31175 3.43993 3.44442 3.58507 3.59199 3.7587 3.76511 4.09245 4.34155 4.49586 4.50249 4.61984 4.62815 4.81471 
42 0.15822 0.31101 0.49877 0.50356 0.63106 0.63742 0.9912 1.15711 1.16751 1.32171 1.32938 1.49149 1.49751 1.65496 1.84545 2.05862 2.18773 2.33075 2.47172 2.4783 2.62552 2.63044 2.8165 2.82195 2.98 3.1516 3.15739 3.30117 3.30827 3.43655 3.44365 3.58125 3.58785 3.75527 3.76006 4.08763 4.33627 4.49172 4.49693 4.61908 4.81071 4.81557 
10 0.31319 0.99404 1.16003 1.84808 2.06177 2.33351 3.15419 3.3042 3.76279 4.49448 
19 0.31016 0.49644 0.63471 0.99024 1.32706 1.49327 1.84317 2.05672 2.32938 2.6252 2.81492 3.15029 3.30447 3.58064 3.7535 4.08544 4.33349 4.49173 4.80797 
23 0.3196 0.50472 0.63735 1.16521 1.33025 1.49651 1.85252 2.06427 2.19647 2.33681 2.47905 2.63118 2.82238 2.98671 3.15778 3.30968 3.44268 3.58774 3.7611 4.0934 4.34115 4.49808 4.81555 
19 0.50904 0.64265 1.33555 1.50176 2.06826 2.4836 2.6359 2.82682 2.99059 3.16473 3.31611 3.44975 3.59182 3.76659 4.09661 4.34539 4.50348 4.63098 4.81968 
0 
13 0.65855 1.5161 2.08293 2.49571 2.49896 2.50384 2.64968 3.78029 3.78371 4.51719 4.52134 4.64501 4.65018 
8 1.49907 2.066 2.63298 3.16101 3.3125 3.76336 4.50105 4.81882 
10 0.64646 1.507 2.07303 2.48717 2.63888 3.16973 3.5968 3.77068 4.50634 4.63564 
0 
43 0.16134 0.31559 0.50263 0.5066 0.6355 0.64016 1.16238 1.16896 1.32686 1.33166 1.49524 1.49968 1.66089 1.85117 2.06365 2.19157 2.33624 2.47634 2.48116 2.63021 2.63419 2.82059 2.82466 2.98504 2.98915 3.15658 3.16164 3.30605 3.31123 3.4418 3.44731 3.58659 3.59173 3.75941 3.76391 4.09264 4.34149 4.49654 4.50103 4.62402 4.6298 4.81498 4.81912 
48 0.16123 0.31623 0.5028 0.50623 0.63526 0.6398 0.9972 1.16167 1.16736 1.32578 1.33129 1.4951 1.49926 1.6595 1.85129 2.06403 2.06817 2.19076 2.19633 2.33642 2.34073 2.4758 2.48033 2.63052 2.63427 2.82098 2.82453 2.98442 2.98873 3.15649 3.16091 3.30556 3.31134 3.44114 3.4464 3.5867 3.59061 3.75945 3.76378 4.09313 4.09734 4.34204 4.49663 4.50101 4.6214 4.62802 4.81574 4.81907 
85 0.14998 0.15408 0.30472 0.30796 0.31181 0.49094 0.49531 0.49799 0.50228 0.6242 0.62826 0.63205 0.98608 0.9895 0.99466 1.15066 1.15423 1.15958 1.1648 1.31544 1.32026 1.32392 1.4836 1.48784 1.49101 1.64484 1.6513 1.65429 1.8407 1.84331 1.84756 2.05397 2.05671 2.06082 2.17939 2.1852 2.32563 2.32855 2.33249 2.46277 2.46802 2.47141 2.47783 2.6184 2.62225 2.6254 2.80915 2.81334 2.81639 2.82313 2.9731 2.97783 2.98065 3.1459 3.14888 3.15293 3.15807 3.29505 3.29916 3.30345 3.42786 3.43329 3.43692 3.44283 3.57492 3.57908 3.58291 3.74946 3.75306 3.75633 4.08288 4.08547 4.08946 4.33185 4.33403 4.34006 4.48617 4.48935 4.49292 4.61034 4.61693 4.6208 4.80502 4.80784 4.81039 
4 2.4878 2.63685 3.76884 4.50803 
42 0.16204 0.32032 0.5049 0.50931 0.63783 0.64154 1.16662 1.33052 1.33546 1.49816 1.50227 1.66278 1.85312 2.06489 2.06857 2.19372 2.33756 2.4798 2.48431 2.63261 2.63556 2.82296 2.82735 2.98775 3.15856 3.16224 3.31033 3.31373 3.44408 3.44766 3.58849 3.59277 3.7626 3.76608 4.09336 4.0972 4.34204 4.50067 4.50433 4.62816 4.81664 4.81992 
54 0.15696 0.16083 0.31204 0.31628 0.49889 0.50184 0.6318 0.63617 0.99193 1.15799 1.16524 1.32206 1.32774 1.4914 1.49544 1.65597 1.65979 1.8466 1.85126 2.05978 2.06361 2.18648 2.19354 2.33201 2.33609 2.47274 2.47638 2.62644 2.62984 2.81668 2.82021 2.98046 2.98442 3.15276 3.15691 3.30201 3.30775 3.43787 3.44263 3.58228 3.58604 3.75591 3.75993 3.76405 4.08877 4.09282 4.33743 4.34094 4.49266 4.4972 4.61932 4.62562 4.81151 4.8144 
29 0.16589 0.50949 0.641 0.64808 1.16745 1.33424 1.50058 2.06787 2.19363 2.34122 2.4814 2.4875 2.63496 2.82689 2.99055 3.16041 3.16616 3.31381 3.44618 3.59116 3.76615 3.77419 4.09612 4.34496 4.50286 4.50954 4.6267 4.63644 4.81949 
76 0.1522 0.15662 0.30606 0.30943 0.31348 0.49261 0.49691 0.49986 0.62548 0.62956 0.63346 0.98772 0.9911 1.15213 1.15595 1.16157 1.31713 1.32146 1.32538 1.48515 1.48933 1.49309 1.64645 1.65324 1.65734 1.84247 1.84519 1.8498 2.05571 2.05867 2.18119 2.1872 2.32738 2.33035 2.33496 2.4632 2.46899 2.47345 2.61955 2.62381 2.62737 2.81092 2.81505 2.81832 2.8257 2.97467 2.97909 2.98261 3.14744 3.15057 3.15467 3.2967 3.30065 3.30514 3.42941 3.43502 3.43975 3.5766 3.58065 3.58488 3.75116 3.75498 3.75826 4.08465 4.08738 4.33365 4.33598 4.48784 4.49116 4.49496 4.61214 4.6187 4.62486 4.80678 4.80973 4.8126 
25 0.16135 0.50371 0.63606 1.16877 1.33156 1.49681 1.66043 2.0636 2.1921 2.33971 2.47747 2.63094 2.8221 2.98608 3.1584 3.31101 3.44271 3.59026 3.76162 4.09186 4.33997 4.4986 4.63079 4.8151 4.81953 
3 2.498 2.65244 4.64744 
10 0.64645 1.50605 2.07244 2.48635 2.6396 2.83192 3.16761 3.7708 4.50755 4.6363 
22 0.50877 0.6422 1.16872 1.33366 1.50136 2.06926 2.1977 2.34092 2.48338 2.63573 2.82675 2.99036 3.16365 3.31416 3.44923 3.59174 3.76633 4.09844 4.34527 4.50297 4.6307 4.82004 
29 0.15861 0.31456 0.50005 0.63392 0.99199 1.16223 1.32528 1.49312 1.65658 1.84573 2.05885 2.18928 2.33142 2.4753 2.62746 2.81839 2.98272 3.15247 3.15836 3.30534 3.43883 3.58356 3.75764 4.08793 4.33636 4.49323 4.49773 4.62325 4.81108 
0 
40 0.15823 0.30874 0.49453 0.50028 0.62835 0.63474 0.98882 1.15481 1.3189 1.32623 1.48742 1.49422 1.65346 1.84351 2.05674 2.18329 2.3289 2.46997 2.62296 2.62828 2.81286 2.8186 2.97673 2.98445 3.14903 3.15576 3.29862 3.30586 3.43544 3.57859 3.75213 3.75852 4.08576 4.33453 4.48937 4.49576 4.61392 4.62367 4.80818 4.81251 
83 0.15541 0.15938 0.1651 0.31036 0.31364 0.31784 0.49669 0.50109 0.50403 0.50828 0.62982 0.63395 0.63757 0.99179 0.99559 1.15659 1.16044 1.16464 1.32115 1.32596 1.32965 1.48962 1.49407 1.49741 1.64973 1.65661 1.66045 1.84648 1.84952 1.85349 2.05975 2.06282 2.06884 2.18501 2.19067 2.19522 2.33136 2.33435 2.33843 2.46706 2.4729 2.47697 2.48165 2.62441 2.6283 2.63142 2.8148 2.81906 2.82222 2.9788 2.9836 2.98668 3.15172 3.15473 3.15845 3.16342 3.30071 3.30497 3.30875 3.43268 3.43864 3.4424 3.44651 3.58058 3.58461 3.58837 3.75517 3.75895 3.76201 4.08863 4.09148 4.0957 4.33768 4.34012 4.49208 4.49585 4.49872 4.61585 4.62216 4.6258 4.81064 4.81389 4.81692 
7 0.64709 1.50769 2.07395 2.48685 2.63982 3.77297 4.50788 

130
