# Supplementary material for: Deciphering the Contribution of Oriens-Lacunosum/Moleculare (OLM) Cells to Intrinsic θ Rhythms Using Biophysical Local Field Potential (LFP) Models
Source: eNeuro. 2018 Sep 4;5(4):ENEURO.0146-18.2018. doi: 10.1523/ENEURO.0146-18.2018 (PMC6140113; doi:10.1523/ENEURO.0146-18.2018)
Supplement: Supplementary file 2 — Supplementary Code. Download supplement 2, GZ file [file sup_enu-eN-NWR-0146-18-s02.gz › LFP_microcircuit-master/SOM-350-SOM12915016-dSD3.5ms-shift5.32ms-gnSD0.12-gsb1.25-csb0.21-gbs1.75-cbs0.1344-spiketimes.txt]

12861

350


37 0.01373 0.10588 0.17253 0.18399 0.3256 0.33605 0.51751 0.54277 0.65675 0.80684 0.83342 0.8438 1.00388 1.17894 1.19262 1.22444 1.34384 1.51913 1.67002 1.8608 1.8922 2.08459 2.21131 2.34851 2.65243 2.8359 3.00387 3.17434 3.32301 3.45876 3.6054 3.78243 4.10638 4.35375 4.52019 4.66387 4.82867 
31 0.01237 0.10318 0.16353 0.1827 0.31603 0.33013 0.50806 0.64975 0.80625 0.82644 0.84419 0.99414 1.17077 1.21136 1.3352 1.51692 1.66095 1.85092 2.07429 2.20388 2.33959 2.65148 2.82738 2.99582 3.16721 3.31495 3.45107 3.59999 4.09729 4.34313 4.81907 
20 0.01931 0.11172 0.17708 0.32802 0.35046 0.54322 0.8045 0.83451 0.84787 1.00729 1.18477 1.21924 1.68043 1.87013 2.22879 2.36399 3.33161 3.46659 4.11172 4.84115 
42 0.01229 0.09073 0.15912 0.16748 0.183 0.31398 0.3217 0.33489 0.50618 0.54565 0.64588 0.78929 0.82208 0.83093 0.84793 0.99236 1.00336 1.16824 1.17959 1.20799 1.33225 1.50513 1.65718 1.6759 1.84887 1.86501 2.06795 2.19572 2.2354 2.33777 2.6418 2.82345 2.9898 3.16408 3.31243 3.44816 3.59323 3.76801 4.09578 4.34083 4.50899 4.81673 
34 0.00852 0.10573 0.17135 0.1861 0.32428 0.33691 0.51632 0.54778 0.65581 0.81283 0.83263 0.84449 1.00301 1.17777 1.19309 1.343 1.51658 1.66888 1.8603 2.08331 2.20968 2.34785 2.65101 2.83485 3.00211 3.17346 3.32216 3.45716 3.60391 3.78228 4.1051 4.3534 4.51993 4.82761 
37 0.00792 0.09696 0.16266 0.17313 0.31591 0.32631 0.50796 0.53596 0.64848 0.79594 0.82429 0.83414 0.99398 1.01004 1.17031 1.18433 1.21898 1.33488 1.5106 1.65991 1.8509 2.07234 2.19988 2.33942 2.64395 2.82625 2.99293 3.16615 3.31454 3.4504 3.59634 3.7725 4.09746 4.3428 4.51231 4.6638 4.81907 
36 0.01809 0.09949 0.16694 0.17747 0.3198 0.32988 0.51223 0.54288 0.65375 0.79599 0.82727 0.83676 0.86935 0.99781 1.01528 1.17525 1.19148 1.33954 1.5187 1.66327 1.69081 1.85507 2.08103 2.20601 2.34381 2.65149 2.832 2.99912 3.17098 3.31934 3.45501 3.60225 4.10148 4.3468 4.51898 4.82358 
41 0.01645 0.09657 0.16542 0.17418 0.19951 0.31919 0.32821 0.51138 0.53663 0.65117 0.79455 0.82682 0.83589 0.85649 0.9971 1.01026 1.17313 1.18385 1.21058 1.33793 1.51239 1.66236 1.68161 1.85398 1.87108 2.0753 2.20194 2.23542 2.34283 2.64732 2.83018 2.99625 3.16935 3.31785 3.45341 3.59867 3.77544 4.10073 4.34634 4.51479 4.82275 
46 0.01796 0.09351 0.15999 0.16849 0.18588 0.31378 0.32148 0.33302 0.50603 0.52304 0.64476 0.79401 0.82351 0.83276 0.86678 0.99288 1.00381 1.16842 1.17872 1.20521 1.33208 1.35534 1.50475 1.65786 1.67347 1.84919 1.86435 2.06778 2.19568 2.22533 2.3383 2.64066 2.82361 2.98993 3.16436 3.31264 3.44831 3.46941 3.59357 3.76796 4.09617 4.3412 4.50865 4.64796 4.81724 4.83718 
37 0.01575 0.11026 0.17864 0.1916 0.33128 0.34272 0.52606 0.56009 0.66402 0.81451 0.83947 0.85076 1.00912 1.02986 1.1854 1.20057 1.24043 1.35038 1.52887 1.67681 1.8674 2.09817 2.21877 2.35516 2.66024 2.84703 3.01196 3.18188 3.33032 3.4655 3.6118 3.79791 4.11313 4.36297 4.529 4.67775 4.83906 
35 0.02023 0.10585 0.17026 0.18198 0.32234 0.33267 0.51632 0.55435 0.65761 0.80551 0.83142 0.84251 1.00057 1.01957 1.17813 1.19563 1.3423 1.52166 1.66671 1.85769 1.88603 2.09619 2.20951 2.34801 2.65637 2.83625 3.00868 3.17548 3.32294 3.45919 3.60904 4.10496 4.35172 4.52389 4.82827 
40 0.01543 0.10116 0.16273 0.17282 0.31518 0.32413 0.34518 0.50771 0.53279 0.64754 0.80711 0.82703 0.83766 0.99475 1.00948 1.16979 1.18309 1.2193 1.33424 1.50877 1.65944 1.67816 1.85156 1.87257 2.07073 2.19788 2.33998 2.64455 2.8259 2.99168 3.16632 3.31455 3.45005 3.59612 3.77122 4.09811 4.34378 4.51309 4.66552 4.81938 
32 0.012 0.10327 0.17085 0.18456 0.32274 0.33408 0.5177 0.66021 0.7994 0.83013 0.84031 1.00021 1.01612 1.17883 1.19963 1.34335 1.52818 1.66685 1.85821 2.21256 2.34775 2.65528 2.83852 3.00696 3.17631 3.32274 3.46095 3.61257 4.10579 4.3533 4.53001 4.82809 
40 0.01839 0.09932 0.1605 0.17035 0.21275 0.314 0.32375 0.50532 0.53706 0.64452 0.80559 0.82477 0.83614 0.99226 1.00718 1.16726 1.17993 1.21481 1.33158 1.50496 1.65737 1.68946 1.84907 1.88184 2.06825 2.19571 2.23654 2.33763 2.64198 2.82376 2.98962 3.16389 3.31206 3.44771 3.59327 3.76825 4.09568 4.34134 4.50887 4.81693 
43 0.01081 0.09377 0.16116 0.17029 0.19682 0.31503 0.32346 0.34411 0.50683 0.53138 0.64614 0.79736 0.82401 0.83342 0.99316 1.00565 1.16904 1.17996 1.20609 1.33305 1.36373 1.50638 1.65854 1.67882 1.85005 1.87015 2.06963 2.19712 2.23657 2.33883 2.64214 2.8248 2.99099 3.16492 3.31339 3.44907 3.47356 3.59447 3.7698 4.09673 4.34213 4.5103 4.81806 
27 0.01494 0.11039 0.17072 0.18825 0.32338 0.33704 0.51796 0.66743 0.81498 0.834 0.85239 1.0019 1.17899 1.20646 1.34618 1.66712 1.8594 2.21176 2.3483 2.83763 3.00471 3.17727 3.32435 3.45929 4.10536 4.35224 4.82896 
38 0.01944 0.10524 0.17326 0.1838 0.32696 0.33773 0.51912 0.54486 0.6581 0.80259 0.83292 0.84261 1.00487 1.02732 1.18055 1.19463 1.22599 1.34566 1.52079 1.67137 1.86246 2.08645 2.21094 2.25656 2.35015 2.65357 2.83857 3.00541 3.17565 3.32416 3.46042 3.60741 3.78531 4.10731 4.35465 4.52203 4.6635 4.83075 
32 0.01532 0.11338 0.17716 0.19689 0.33012 0.34564 0.52369 0.66249 0.81814 0.83831 0.85454 1.00883 1.18374 1.20455 1.35266 1.52925 1.67597 1.86674 2.09863 2.22181 2.35424 2.66059 2.84527 3.01536 3.18081 3.32922 3.46505 3.61837 4.11059 4.3609 4.53172 4.83549 
40 0.01674 0.10327 0.17234 0.18222 0.22874 0.32581 0.33557 0.51826 0.54221 0.65728 0.80431 0.83294 0.84247 1.00365 1.02077 1.17939 1.19128 1.21935 1.34445 1.51885 1.66995 1.86064 1.88329 2.08488 2.21152 2.34923 2.65281 2.83716 3.00424 3.17532 3.32377 3.45884 3.48018 3.60515 3.78344 4.10677 4.35359 4.52007 4.66183 4.82996 
36 0.01861 0.11105 0.16758 0.18084 0.32032 0.33292 0.51215 0.5374 0.6513 0.81981 0.83374 0.86642 0.99931 1.17428 1.191 1.33849 1.51269 1.66481 1.8559 1.89678 2.07734 2.20482 2.34416 2.6483 2.83141 2.99768 3.17032 3.31876 3.45479 3.60129 3.77764 4.10186 4.34857 4.51637 4.66424 4.82438 
34 0.01916 0.10504 0.16546 0.17902 0.31825 0.33031 0.50995 0.65058 0.80569 0.82807 0.84065 0.99653 1.0208 1.17211 1.19131 1.33692 1.51495 1.66211 1.85337 2.07412 2.20098 2.34175 2.64967 2.82881 2.99525 3.16843 3.31665 3.45239 3.59846 3.77738 4.09962 4.34568 4.5231 4.82165 
40 0.0118 0.10037 0.16174 0.17245 0.31461 0.32417 0.35537 0.50666 0.53146 0.6457 0.80806 0.82632 0.83843 0.99357 1.0107 1.16828 1.18027 1.21113 1.33294 1.50681 1.65847 1.67989 1.85049 1.87488 2.0705 2.19701 2.33903 2.64313 2.82508 2.99079 3.16496 3.31317 3.44888 3.59481 3.76939 4.09714 4.34286 4.51054 4.65877 4.8185 
35 0.01627 0.10706 0.17002 0.18219 0.3228 0.33411 0.51569 0.55158 0.65637 0.8112 0.83235 0.84479 1.00122 1.02587 1.17643 1.19041 1.22641 1.34246 1.52316 1.66688 1.85947 2.09552 2.20713 2.34726 2.65448 2.8364 3.00262 3.17426 3.32156 3.45806 3.6078 4.10548 4.35297 4.52367 4.82779 
35 0.02031 0.10967 0.17453 0.19395 0.32745 0.3431 0.52093 0.57244 0.65965 0.81483 0.83644 0.8568 1.00713 1.18182 1.2065 1.34787 1.52406 1.67587 1.86646 2.09206 2.21664 2.35221 2.65578 2.84373 3.00859 3.17743 3.32639 3.46086 3.61024 3.79089 4.10796 4.36441 4.52394 4.6764 4.83426 
35 0.01519 0.11351 0.17783 0.19208 0.33076 0.3431 0.52335 0.55111 0.66242 0.82218 0.84052 0.85662 1.00911 1.18431 1.20012 1.34975 1.52516 1.67534 1.86683 2.09165 2.21537 2.35381 2.65884 2.84306 3.0087 3.18062 3.32839 3.46427 3.61095 3.79226 4.11152 4.36295 4.52655 4.67014 4.83538 
39 0.00968 0.1004 0.1714 0.18287 0.32423 0.33481 0.51603 0.53771 0.65543 0.80133 0.8316 0.8418 1.00201 1.02767 1.17847 1.1922 1.22311 1.34286 1.5168 1.66949 1.8598 1.89407 2.08203 2.20997 2.34731 2.65051 2.8355 3.00238 3.17328 3.32251 3.45762 3.48374 3.6036 3.78035 4.10472 4.35164 4.51827 4.65772 4.82771 
28 0.01767 0.10243 0.16625 0.18803 0.31801 0.33152 0.51211 0.65723 0.79927 0.82664 0.8384 0.99559 1.17433 1.20452 1.33944 1.66185 1.85221 2.20511 2.34202 2.65655 2.8312 3.00273 3.1719 3.31785 3.45606 4.10069 4.34497 4.82161 
34 0.0205 0.11305 0.17474 0.19122 0.327 0.34011 0.51947 0.56114 0.65874 0.82107 0.83773 0.85714 1.00536 1.1816 1.2014 1.34594 1.52329 1.67228 1.86318 2.09246 2.21381 2.35098 2.65432 2.8393 3.00626 3.17707 3.32537 3.46137 3.60759 3.78995 4.10877 4.35828 4.52386 4.8315 
40 0.01617 0.10633 0.17025 0.18012 0.21748 0.32362 0.33381 0.51552 0.53942 0.65565 0.81096 0.83283 0.84348 1.00156 1.01512 1.17759 1.1899 1.21996 1.34211 1.51873 1.66704 1.70001 1.85904 1.88825 2.08233 2.2071 2.34752 2.65219 2.83446 3.0015 3.17367 3.322 3.45842 3.60476 3.78313 4.10527 4.3512 4.52009 4.65823 4.82751 
33 0.00784 0.10316 0.17362 0.18811 0.32653 0.3395 0.51845 0.54839 0.65955 0.81648 0.83567 0.85016 1.00498 1.1807 1.19888 1.34608 1.52571 1.67141 1.8624 2.09023 2.21295 2.35009 2.6563 2.83787 3.00932 3.17624 3.32487 3.46172 3.61466 4.10748 4.35513 4.52999 4.83031 
28 0.00809 0.11636 0.17729 0.20214 0.32984 0.34838 0.52766 0.66747 0.83142 0.84494 1.00843 1.18519 1.21811 1.35259 1.53395 1.67585 1.86831 2.21853 2.35626 2.85207 3.01435 3.18447 3.33225 3.4665 3.62012 4.11292 4.37002 4.8392 
34 0.01271 0.1094 0.17382 0.19037 0.32679 0.34122 0.52032 0.57961 0.65972 0.81684 0.8355 0.84978 1.00543 1.1814 1.20233 1.34653 1.52329 1.67259 1.86299 2.09208 2.21439 2.351 2.65659 2.83916 3.0098 3.17886 3.32647 3.46136 3.61129 3.79196 4.1077 4.35581 4.52535 4.83468 
35 0.00856 0.10724 0.16971 0.18158 0.32283 0.33394 0.51533 0.55438 0.65685 0.81649 0.83382 0.84843 1.00146 1.02425 1.17684 1.19243 1.34199 1.52985 1.66652 1.69647 1.85861 2.08538 2.20699 2.34654 2.65626 2.83473 3.0002 3.17334 3.3218 3.45711 3.60489 4.10512 4.35173 4.52954 4.82716 
37 0.00943 0.04532 0.12777 0.17935 0.19467 0.3328 0.3462 0.52552 0.55984 0.66449 0.82617 0.84209 0.85937 1.01171 1.18503 1.19967 1.23989 1.35107 1.52868 1.67848 1.86897 2.09914 2.21847 2.35586 2.66175 2.84557 3.01285 3.18143 3.33049 3.46626 3.61276 3.79738 4.11312 4.36183 4.53063 4.67865 4.83726 
30 0.01877 0.11006 0.16957 0.18713 0.32201 0.33664 0.51415 0.65563 0.81378 0.83249 0.85112 1.00037 1.1773 1.20186 1.34143 1.52558 1.66706 1.85771 2.09391 2.20977 2.34672 2.65996 2.83409 3.00882 3.17419 3.32145 3.45766 4.10336 4.3499 4.82554 
39 0.01914 0.1043 0.17014 0.18058 0.32294 0.33305 0.51507 0.53892 0.65449 0.80211 0.83093 0.84103 1.00073 1.01618 1.17666 1.18919 1.21869 1.34116 1.3862 1.51621 1.66824 1.85843 1.89007 2.08321 2.20713 2.34644 2.65051 2.83436 3.00071 3.1731 3.32083 3.45686 3.60269 3.78201 4.10419 4.35136 4.51858 4.65694 4.82722 
47 0.01151 0.10011 0.17346 0.18234 0.20446 0.32743 0.33641 0.36487 0.51865 0.53583 0.65766 0.68567 0.81799 0.83659 0.84617 1.00539 1.01843 1.18034 1.19067 1.21493 1.34505 1.36777 1.5179 1.54237 1.67064 1.68829 1.86272 1.88147 2.0834 2.21055 2.24277 2.35039 2.6531 2.83729 2.86115 3.00332 3.17633 3.32512 3.46031 3.47703 3.60592 3.78125 4.10826 4.35494 4.52065 4.65764 4.83056 
35 0.01442 0.10482 0.16657 0.17823 0.31928 0.3295 0.51086 0.55815 0.65219 0.80934 0.82994 0.84267 0.99778 1.01516 1.17381 1.19191 1.33757 1.51506 1.66335 1.85443 2.07517 2.20285 2.34291 2.64852 2.82944 2.99601 3.16976 3.31749 3.45373 3.59985 3.77792 4.10108 4.3466 4.51967 4.82252 
27 0.01808 0.10701 0.17034 0.19761 0.32175 0.33847 0.51752 0.65991 0.80807 0.83065 0.84599 0.99972 1.17752 1.20202 1.34605 1.53319 1.66792 1.85758 2.21195 2.34837 2.84012 3.17714 3.32266 3.45902 4.10425 4.35034 4.82734 
30 0.01846 0.10602 0.17118 0.18667 0.32357 0.33547 0.5168 0.66094 0.80202 0.83076 0.84101 1.00124 1.02314 1.17866 1.19815 1.34429 1.53694 1.66789 1.85898 2.2184 2.34759 2.65936 2.83789 3.17513 3.32293 3.45946 3.61606 4.1048 4.35158 4.82767 
43 0.01632 0.10432 0.16669 0.17625 0.20419 0.32018 0.32981 0.51109 0.53022 0.65013 0.81119 0.83058 0.84208 0.99847 1.01418 1.17342 1.18477 1.2127 1.33774 1.36788 1.5106 1.66403 1.68774 1.8555 1.876 2.07464 2.20256 2.24087 2.34361 2.6461 2.8298 2.99583 3.16922 3.31802 3.45353 3.47861 3.59908 3.77502 4.10129 4.34742 4.51468 4.6592 4.82318 
39 0.01437 0.10245 0.17092 0.1815 0.3235 0.33363 0.51607 0.53967 0.6562 0.80063 0.83081 0.8408 1.00125 1.01856 1.17872 1.19289 1.2246 1.34316 1.51993 1.66753 1.69425 1.85924 1.88849 2.09053 2.21215 2.34781 2.65248 2.83643 3.00493 3.17426 3.32272 3.45858 3.60532 3.78762 4.10569 4.3521 4.52095 4.66878 4.8281 
42 0.01584 0.09951 0.17032 0.17996 0.22152 0.32355 0.33317 0.51602 0.5385 0.65648 0.79803 0.83061 0.83988 0.87319 1.00098 1.01613 1.17801 1.191 1.22084 1.34302 1.5181 1.66694 1.6895 1.85885 1.88469 2.08372 2.20949 2.34696 2.65143 2.83536 3.00315 3.17421 3.3225 3.4577 3.48364 3.60348 3.78492 4.10485 4.35134 4.52 4.66438 4.82791 
42 0.01637 0.10146 0.17004 0.1793 0.20622 0.32408 0.33382 0.51468 0.53473 0.65439 0.8022 0.8306 0.83999 1.00206 1.02087 1.17691 1.18792 1.21388 1.34084 1.36951 1.51502 1.66807 1.69397 1.85951 2.08003 2.20631 2.23615 2.34662 2.6498 2.83325 2.99904 3.17219 3.32092 3.45611 3.47896 3.60194 3.77923 4.10369 4.35022 4.51791 4.65711 4.82619 
33 0.01557 0.10055 0.16285 0.1743 0.31539 0.32595 0.50774 0.64828 0.7976 0.82459 0.83536 0.99335 1.0159 1.1698 1.18847 1.33451 1.51112 1.65861 1.85042 2.07224 2.19877 2.33952 2.64672 2.8264 2.9924 3.1661 3.31451 3.44995 3.59648 4.09755 4.34284 4.51374 4.81901 
41 0.0085 0.09943 0.16911 0.17891 0.21081 0.32252 0.33202 0.37299 0.51573 0.53973 0.65567 0.81342 0.83308 0.84304 1.00088 1.01364 1.17766 1.19125 1.22563 1.3423 1.51761 1.66581 1.6861 1.85774 1.87738 2.08334 2.20743 2.34726 2.65146 2.83485 3.00105 3.17416 3.322 3.45829 3.60462 3.78292 4.10534 4.35117 4.52041 4.66335 4.82738 
38 0.0126 0.10271 0.17274 0.18269 0.23417 0.32541 0.33467 0.36765 0.51893 0.55019 0.66167 0.81189 0.8345 0.84416 1.00359 1.01615 1.18014 1.19241 1.22203 1.3466 1.53884 1.66886 1.68881 1.86136 1.89 2.21129 2.34986 2.65953 2.83801 3.00651 3.17948 3.32567 3.46093 3.60954 4.10835 4.35476 4.536 4.83021 
38 0.01737 0.10584 0.17104 0.18171 0.32365 0.33347 0.51577 0.54077 0.65592 0.80532 0.83208 0.84226 1.00167 1.01662 1.17785 1.19189 1.2257 1.34203 1.51736 1.6682 1.7037 1.85909 2.08344 2.20885 2.34743 2.65128 2.83476 3.00193 3.1739 3.32232 3.45799 3.6035 3.78149 4.10491 4.35189 4.51931 4.671 4.82768 
29 0.02109 0.11588 0.17561 0.22872 0.32811 0.36713 0.52683 0.66278 0.82064 0.83799 1.00729 1.18266 1.21543 1.35117 1.53019 1.68069 1.86891 2.22283 2.36014 2.66335 2.84934 3.03761 3.17988 3.3292 3.46345 4.10932 4.36864 4.53026 4.83879 
40 0.01459 0.0983 0.16357 0.17331 0.21143 0.31722 0.32665 0.50849 0.53193 0.64843 0.79994 0.8258 0.83544 0.99506 1.00965 1.17114 1.18302 1.21186 1.33522 1.50875 1.66059 1.68907 1.85196 1.87248 2.07108 2.19949 2.34042 2.64425 2.82679 2.99328 3.16674 3.31522 3.45088 3.59635 3.77176 4.09812 4.34364 4.51248 4.66822 4.8198 
39 0.01938 0.10661 0.16849 0.17899 0.32109 0.33103 0.51301 0.53551 0.65308 0.81 0.83138 0.84298 0.99957 1.01594 1.17515 1.18933 1.22793 1.33936 1.38448 1.51509 1.666 1.85698 1.88652 2.07965 2.20537 2.34518 2.6495 2.83216 2.99852 3.17164 3.3198 3.45551 3.60148 3.77814 4.10303 4.34954 4.51671 4.66376 4.82532 
46 0.01708 0.10288 0.17183 0.18048 0.2013 0.32562 0.33429 0.35987 0.51658 0.53462 0.65585 0.68953 0.81216 0.83452 0.84394 1.00391 1.01757 1.17848 1.18858 1.21161 1.34252 1.36313 1.5172 1.6689 1.68692 1.86067 1.87922 2.08216 2.20787 2.23704 2.34845 2.65205 2.83464 2.85767 3.00149 3.17468 3.32289 3.45829 3.47508 3.60439 3.78067 4.10636 4.3527 4.52007 4.66402 4.82837 
35 0.01562 0.11348 0.17916 0.19708 0.33167 0.34491 0.5242 0.55297 0.66341 0.82165 0.84116 0.85931 1.01102 1.1859 1.20578 1.35075 1.52561 1.678 1.86892 2.09171 2.22037 2.35472 2.65855 2.84338 3.01034 3.18054 3.32969 3.46491 3.61113 3.79227 4.11217 4.36387 4.52651 4.67428 4.83609 
35 0.02251 0.11577 0.17639 0.19326 0.32889 0.3423 0.52058 0.5466 0.66036 0.82494 0.8403 0.8629 1.00791 1.18235 1.19887 1.34725 1.52277 1.67483 1.86488 2.09009 2.21485 2.35256 2.65621 2.83967 3.00763 3.17814 3.32689 3.46238 3.60877 3.78877 4.10989 4.35725 4.52406 4.66366 4.83281 
34 0.01614 0.10222 0.16245 0.17495 0.3152 0.32681 0.5069 0.53397 0.64685 0.80804 0.82622 0.84065 0.99367 1.16933 1.18489 1.33376 1.50788 1.65933 1.85031 2.07062 2.19841 2.33886 2.64278 2.82573 2.9923 3.16553 3.31367 3.4494 3.59543 3.77133 4.0967 4.34261 4.51191 4.81851 
42 0.01585 0.10427 0.1714 0.1805 0.20496 0.32481 0.33393 0.36419 0.51758 0.54395 0.65733 0.81174 0.83371 0.84345 1.0031 1.01689 1.17861 1.18967 1.21646 1.34316 1.37618 1.51901 1.6685 1.68865 1.86088 1.89227 2.08728 2.20964 2.34891 2.65298 2.8365 3.00286 3.17466 3.32327 3.45938 3.60459 3.78536 4.10632 4.35336 4.5223 4.67138 4.82873 
33 0.0122 0.10218 0.16205 0.17601 0.31491 0.32678 0.50648 0.64599 0.80407 0.82524 0.83773 0.99317 1.16836 1.18544 1.33284 1.50754 1.65833 1.84989 2.06971 2.19694 2.33852 2.6433 2.82492 2.99107 3.16531 3.31302 3.44916 3.59509 3.77027 4.09643 4.34234 4.51243 4.81816 
35 0.01162 0.11152 0.17688 0.19333 0.32937 0.34182 0.52126 0.54686 0.66224 0.82324 0.84045 0.86214 1.00807 1.1834 1.20111 1.34752 1.52581 1.67394 1.86573 2.09161 2.21355 2.3534 2.65771 2.84081 3.00885 3.17942 3.32808 3.4633 3.61293 3.79424 4.11081 4.35824 4.5281 4.67312 4.83337 
49 0.01101 0.09907 0.16431 0.17302 0.19025 0.31797 0.32594 0.33903 0.50957 0.52442 0.64788 0.66512 0.81172 0.82954 0.83935 0.99693 1.00827 1.17154 1.1817 1.20427 1.33564 1.35111 1.5082 1.53159 1.66179 1.67836 1.85354 1.8695 2.07206 2.19966 2.22399 2.34211 2.64486 2.82753 2.84662 2.99385 3.16786 3.31619 3.45205 3.47012 3.59745 3.77172 4.10008 4.12636 4.34577 4.51249 4.64761 4.8215 4.84106 
34 0.01224 0.10581 0.16919 0.18346 0.32147 0.33393 0.51446 0.57968 0.65458 0.81176 0.83152 0.84558 0.99992 1.17631 1.19382 1.34077 1.51582 1.66613 1.85741 2.08345 2.20729 2.34597 2.65037 2.83412 3.00032 3.17306 3.32014 3.45659 3.60272 3.7874 4.1037 4.35131 4.52372 4.82645 
36 0.01871 0.10662 0.16395 0.17694 0.31674 0.32766 0.50788 0.54189 0.64707 0.8148 0.83007 0.84951 0.99569 1.01993 1.17057 1.18822 1.33448 1.5079 1.66058 1.68963 1.85259 2.07269 2.19922 2.34073 2.64431 2.82661 2.99265 3.16682 3.31504 3.45071 3.59651 3.77247 4.09853 4.34459 4.51385 4.82001 
28 0.0126 0.09982 0.16059 0.18355 0.3132 0.32865 0.50596 0.79504 0.82242 0.83411 0.99086 1.16809 1.21227 1.33275 1.65593 1.84729 2.06914 2.1966 2.33699 2.82386 2.99088 3.16595 3.31282 3.44876 3.59943 4.09518 4.3399 4.81605 
30 0.01881 0.10972 0.17149 0.19266 0.32372 0.33907 0.51925 0.6579 0.81247 0.83266 0.84771 1.00181 1.17794 1.19887 1.34431 1.52753 1.66763 1.85917 2.21221 2.34764 2.65717 2.8397 3.01234 3.17599 3.32329 3.45947 3.62362 4.10636 4.35525 4.82958 
38 0.01389 0.10763 0.17094 0.18152 0.3236 0.3332 0.51565 0.54072 0.65574 0.81091 0.83332 0.844 1.00185 1.01569 1.17719 1.18924 1.21893 1.34195 1.5188 1.6676 1.69081 1.85953 2.08366 2.20576 2.23917 2.34776 2.65229 2.83488 3.00153 3.17385 3.3222 3.45827 3.60452 3.78456 4.10598 4.35241 4.5216 4.82781 
38 0.01619 0.10478 0.1752 0.1867 0.32835 0.33929 0.52016 0.54448 0.6592 0.80315 0.8344 0.8441 1.00673 1.18174 1.19485 1.22333 1.34611 1.52132 1.67411 1.86391 1.89991 2.08568 2.21299 2.24886 2.35132 2.65431 2.83931 3.00687 3.17719 3.32593 3.46116 3.60699 3.78543 4.108 4.35561 4.52208 4.67137 4.83152 
49 0.01338 0.09989 0.17062 0.17863 0.19359 0.32488 0.33251 0.34466 0.51702 0.53377 0.6569 0.69234 0.80382 0.8329 0.84168 0.86085 1.00324 1.01356 1.17839 1.1878 1.20715 1.34295 1.3623 1.5178 1.54484 1.66854 1.68432 1.86117 1.87839 2.08331 2.20707 2.22675 2.34874 2.65233 2.8356 2.85854 3.00162 3.17548 3.32342 3.45888 3.47364 3.60465 3.78166 4.10671 4.35338 4.52051 4.65504 4.82863 4.85175 
37 0.02012 0.10296 0.16589 0.17634 0.31855 0.32826 0.51036 0.54581 0.65087 0.80296 0.82799 0.8386 0.99677 1.01184 1.17283 1.18714 1.22424 1.33685 1.51204 1.66281 1.69593 1.85385 2.07518 2.20178 2.34232 2.64693 2.82917 2.99544 3.16906 3.31712 3.45319 3.59842 3.77445 4.1001 4.34599 4.51575 4.82191 
38 0.01864 0.10311 0.16625 0.1781 0.3187 0.32985 0.51069 0.5374 0.65 0.80468 0.82797 0.83977 0.99687 1.02251 1.17245 1.18577 1.2186 1.33748 1.51163 1.66371 1.85425 1.89921 2.0785 2.20261 2.3426 2.64664 2.83018 2.9966 3.16875 3.31706 3.45322 3.59899 3.77641 4.10058 4.3472 4.51493 4.65534 4.82299 
37 0.00659 0.09559 0.1678 0.17901 0.32065 0.33145 0.51346 0.54098 0.65347 0.79525 0.8275 0.83732 0.9982 1.02521 1.17558 1.18995 1.22154 1.34079 1.51565 1.66481 1.85641 2.08217 2.20549 2.24023 2.34508 2.64888 2.83358 3.00081 3.17135 3.31986 3.45506 3.60183 3.78574 4.10262 4.34944 4.51692 4.8251 
34 0.01918 0.10379 0.16595 0.17961 0.31859 0.33004 0.51043 0.65178 0.80214 0.82769 0.83984 0.99651 1.0177 1.17285 1.18894 1.33728 1.51835 1.66293 1.85359 2.07842 2.20277 2.34198 2.65157 2.82934 2.99784 3.16907 3.31715 3.45323 3.6002 3.78281 4.1 4.34604 4.53124 4.82211 
33 0.01191 0.10503 0.17891 0.19631 0.33237 0.34697 0.52556 0.56921 0.6648 0.81628 0.8398 0.85444 1.01057 1.18588 1.20563 1.35182 1.52993 1.67785 1.87005 2.10365 2.22186 2.35561 2.66099 2.84905 3.01312 3.18138 3.33003 3.46629 3.61603 4.11226 4.36201 4.53208 4.83748 
29 0.01454 0.11307 0.16885 0.19231 0.32077 0.33498 0.51388 0.65638 0.81861 0.83428 0.99883 1.17563 1.20219 1.33983 1.52563 1.66573 1.85599 2.09063 2.20977 2.34523 2.65891 2.83403 3.00563 3.17397 3.32022 3.45708 4.10302 4.35023 4.82526 
42 0.01076 0.09482 0.17456 0.18412 0.21489 0.32851 0.33822 0.52005 0.54024 0.65938 0.81296 0.83648 0.84629 1.00619 1.02087 1.18212 1.19404 1.22268 1.34669 1.37392 1.52184 1.67186 1.69193 1.86377 1.88659 2.0867 2.21444 2.35162 2.65535 2.83955 3.00752 3.17791 3.32632 3.46232 3.49199 3.60865 3.78613 4.10963 4.35672 4.52323 4.66454 4.83197 
40 0.01428 0.10238 0.16969 0.17901 0.20611 0.32308 0.33252 0.51507 0.54021 0.65542 0.8052 0.83141 0.84098 1.00086 1.01615 1.17652 1.18786 1.21525 1.34151 1.51715 1.66647 1.68893 1.85866 1.88275 2.08371 2.20528 2.23542 2.34731 2.65216 2.8343 3.00196 3.17314 3.32157 3.45764 3.60303 3.78437 4.10446 4.35131 4.52053 4.82676 
24 0.01618 0.12001 0.17464 0.20813 0.32706 0.3503 0.52564 0.82048 0.83767 0.87404 1.00505 1.18243 1.22024 1.3566 1.67163 1.86456 2.22335 2.35313 2.853 3.32937 3.46371 4.10896 4.35714 4.8347 
36 0.05425 0.12567 0.16301 0.17622 0.31525 0.32597 0.50636 0.53994 0.64526 0.81025 0.82704 0.84239 0.99404 1.0171 1.16849 1.18255 1.33267 1.50544 1.65916 1.85049 1.88247 2.06977 2.19743 2.3386 2.64196 2.82465 2.99067 3.16449 3.31292 3.4487 3.59427 3.76878 4.09653 4.34264 4.50972 4.81806 
37 0.01855 0.10313 0.17318 0.18448 0.32606 0.33621 0.51867 0.54891 0.65872 0.80016 0.83288 0.84267 1.00376 1.02488 1.17952 1.1923 1.2211 1.34472 1.52307 1.67104 1.86189 1.89708 2.09105 2.21378 2.34927 2.65472 2.83824 3.0057 3.17563 3.3238 3.45985 3.60735 3.78908 4.10697 4.35487 4.52306 4.82944 
43 0.01866 0.10562 0.16794 0.17755 0.20491 0.32132 0.33048 0.35658 0.51323 0.53406 0.65364 0.81547 0.83265 0.8437 0.99991 1.0133 1.17465 1.18577 1.21314 1.33929 1.36751 1.51553 1.66496 1.6845 1.85698 1.88136 2.07893 2.20305 2.23024 2.34548 2.6497 2.83166 2.99804 3.17219 3.31991 3.45583 3.6017 3.77914 4.10356 4.34917 4.51751 4.65253 4.8252 
50 0.01653 0.10072 0.16995 0.17796 0.19198 0.32424 0.33163 0.34244 0.51658 0.53242 0.65644 0.68694 0.80357 0.83286 0.84172 0.86245 1.00299 1.0138 1.17884 1.18865 1.21046 1.34277 1.36159 1.51718 1.54307 1.66784 1.68247 1.86002 1.87474 2.0825 2.20784 2.23442 2.34852 2.65175 2.83489 2.85532 3.00181 3.17489 3.32353 3.45898 3.47543 3.60419 3.78079 4.10626 4.12515 4.35256 4.52007 4.65889 4.8282 4.84755 
35 0.02005 0.10677 0.17141 0.18539 0.32407 0.33571 0.51756 0.55926 0.65674 0.80804 0.83208 0.84314 1.00276 1.1772 1.1915 1.2259 1.3434 1.52155 1.66934 1.86049 2.08923 2.20912 2.34839 2.65557 2.83697 3.0049 3.17469 3.3229 3.45805 3.60438 4.10516 4.35425 4.52338 4.67001 4.82903 
51 0.01653 0.0948 0.16355 0.17142 0.18447 0.31799 0.32545 0.3364 0.51006 0.52498 0.64922 0.67306 0.796 0.82663 0.83555 0.8569 0.99664 1.00684 1.17157 1.18044 1.19689 1.33612 1.35165 1.50917 1.53059 1.66147 1.67551 1.8537 1.86911 2.0734 2.19963 2.2169 2.34203 2.64479 2.82823 2.8475 2.99411 3.16785 3.18918 3.31666 3.45185 3.46439 3.59717 3.77248 4.09983 4.11583 4.3459 4.51225 4.64633 4.82178 4.84037 
48 0.01171 0.09714 0.1691 0.17706 0.19373 0.32329 0.33152 0.34998 0.51474 0.53214 0.65406 0.79667 0.82987 0.83875 0.8565 1.00079 1.01137 1.17671 1.18644 1.20764 1.34043 1.35909 1.51389 1.53786 1.66689 1.6851 1.85823 1.87478 2.07885 2.20719 2.23661 2.34624 2.64937 2.83272 2.85581 2.99919 3.17241 3.32074 3.45633 3.47149 3.60169 3.77769 4.10408 4.35028 4.51694 4.66733 4.82598 4.84935 
54 0.01539 0.08976 0.15385 0.16371 0.17217 0.19447 0.31223 0.31898 0.32852 0.50436 0.51624 0.5457 0.64253 0.65429 0.79469 0.82241 0.83085 0.84767 0.99172 1.00073 1.16641 1.17516 1.19155 1.33024 1.34305 1.50225 1.52108 1.65595 1.66809 1.84788 1.85991 2.06577 2.19325 2.20939 2.33679 2.63833 2.82159 2.83885 2.98786 3.16251 3.17737 3.31081 3.32345 3.44636 3.45793 3.59163 3.76582 4.09477 4.10675 4.34002 4.50634 4.64024 4.8159 4.83017 
35 0.00722 0.09534 0.17318 0.18749 0.32639 0.33923 0.51887 0.54987 0.65824 0.80726 0.83403 0.84533 1.0044 1.17998 1.19606 1.34517 1.52077 1.67064 1.86179 2.0885 2.21277 2.34917 2.65368 2.83797 3.0057 3.17518 3.32393 3.45978 3.60708 3.786 4.10684 4.35455 4.52208 4.66533 4.8301 
30 0.01201 0.10627 0.1736 0.19585 0.32618 0.34353 0.52222 0.65998 0.80512 0.8321 0.84342 1.00358 1.18111 1.20602 1.34852 1.5263 1.67196 1.86376 2.22802 2.34998 2.65969 2.84267 3.01309 3.17672 3.32521 3.46128 3.6164 4.10703 4.35731 4.83292 
50 0.01179 0.08843 0.15381 0.16296 0.17302 0.30967 0.31701 0.32711 0.50308 0.51722 0.64164 0.66027 0.78865 0.82016 0.82893 0.84618 0.98988 0.99977 1.16527 1.17503 1.1967 1.32928 1.3456 1.50158 1.65442 1.669 1.84608 1.85909 2.06444 2.19241 2.21473 2.33525 2.63729 2.82051 2.84152 2.98703 3.16117 3.30957 3.32704 3.44527 3.45918 3.59059 3.76488 4.0933 4.10726 4.33839 4.50506 4.64369 4.81447 4.83079 
38 0.01056 0.09967 0.17189 0.18394 0.32454 0.33538 0.51688 0.54074 0.65677 0.79881 0.83095 0.84093 1.00238 1.02527 1.17862 1.19245 1.22274 1.34389 1.52001 1.67014 1.86009 1.89594 2.08377 2.21214 2.34757 2.6515 2.83645 3.00447 3.17455 3.32272 3.4585 3.60555 3.78496 4.10528 4.35219 4.51995 4.66306 4.82814 
27 0.02114 0.11388 0.1717 0.19619 0.32413 0.34281 0.52393 0.66153 0.81799 0.8346 0.85785 1.0027 1.1799 1.21298 1.34569 1.53481 1.67084 1.86084 2.21953 2.35138 2.85057 3.17853 3.32463 3.46225 4.10644 4.36336 4.83354 
31 0.00782 0.09951 0.17463 0.19296 0.32738 0.34132 0.52208 0.66175 0.8077 0.83466 0.84693 1.00553 1.18174 1.20217 1.34833 1.52835 1.67197 1.86396 2.1033 2.21706 2.35059 2.65983 2.84797 3.01947 3.17978 3.32687 3.4626 4.10902 4.35821 4.53023 4.83407 
44 0.00821 0.09321 0.16238 0.17103 0.18984 0.31663 0.32537 0.35605 0.50865 0.53097 0.64817 0.79436 0.82453 0.83374 0.9943 1.00676 1.17048 1.18166 1.20876 1.33464 1.36318 1.50835 1.6601 1.6804 1.85154 1.86919 2.07145 2.19931 2.2332 2.34011 2.64374 2.82649 2.99273 3.16628 3.31479 3.45045 3.47075 3.59578 3.77084 4.09795 4.34343 4.5113 4.65393 4.81954 
34 0.01259 0.10949 0.16674 0.18107 0.31932 0.33289 0.51136 0.54353 0.65164 0.81939 0.83346 0.99781 1.1737 1.19297 1.33784 1.51304 1.66352 1.85454 2.07712 2.20236 2.34346 2.648 2.83047 2.99832 3.17072 3.3184 3.45429 3.60076 3.77928 4.10126 4.34746 4.51624 4.66438 4.82344 
24 0.01627 0.10612 0.16873 0.19974 0.32064 0.33644 0.51713 0.80251 0.82886 0.84212 0.9983 1.17625 1.21652 1.34382 1.66487 1.85596 2.21818 2.34607 2.84798 3.3196 3.45984 4.10344 4.34918 4.82524 
32 0.00968 0.10847 0.17231 0.18657 0.32497 0.33722 0.51788 0.65752 0.81292 0.8343 0.8487 1.0034 1.17918 1.19572 1.34336 1.52046 1.67004 1.86049 2.09107 2.21078 2.34914 2.65497 2.8368 3.00383 3.17591 3.32435 3.45902 3.60569 4.10629 4.35303 4.5238 4.82979 
35 0.01139 0.10733 0.16986 0.18312 0.32253 0.3343 0.51449 0.5412 0.65416 0.81459 0.83297 0.84748 1.00121 1.17642 1.19145 1.34136 1.51663 1.66679 1.85856 2.08106 2.20682 2.34661 2.65026 2.83367 3.00044 3.17226 3.32092 3.45701 3.60326 3.78175 4.10409 4.35102 4.51907 4.66436 4.82656 
42 0.01074 0.09684 0.16888 0.17819 0.20989 0.3225 0.33194 0.51418 0.53457 0.65372 0.79578 0.82844 0.83788 0.87255 1.00025 1.01661 1.17586 1.18655 1.21151 1.34024 1.36531 1.51595 1.66727 1.85781 1.88598 2.08056 2.20784 2.34534 2.64898 2.83305 2.99975 3.1713 3.31984 3.45564 3.48272 3.60181 3.77883 4.10292 4.34937 4.51667 4.6554 4.82519 
35 0.00878 0.11096 0.17157 0.18636 0.32431 0.33702 0.51697 0.54894 0.65687 0.82378 0.83775 1.00294 1.17775 1.19413 1.34281 1.51902 1.66902 1.86043 2.08368 2.20665 2.24369 2.34852 2.65329 2.83649 3.00489 3.1747 3.32287 3.4589 3.60615 3.78411 4.10621 4.35392 4.52105 4.66479 4.82929 
39 0.01263 0.10473 0.16885 0.17968 0.32153 0.33163 0.51342 0.53602 0.65323 0.80616 0.83085 0.84167 0.99982 1.01592 1.17558 1.18838 1.2194 1.33994 1.37045 1.51519 1.66589 1.85693 1.88669 2.08044 2.20639 2.34522 2.64993 2.83263 2.99878 3.17209 3.32012 3.45607 3.60195 3.78177 4.10318 4.34942 4.51862 4.66103 4.82545 
38 0.01576 0.10101 0.16816 0.17902 0.3209 0.3309 0.51279 0.53791 0.65365 0.79826 0.82869 0.83837 0.99861 1.01549 1.17519 1.18788 1.21736 1.34037 1.51795 1.66498 1.69392 1.85627 1.89264 2.08094 2.20671 2.34475 2.64976 2.83211 2.99935 3.17099 3.31955 3.45557 3.60136 3.78223 4.10246 4.34859 4.5185 4.82451 
45 0.01209 0.09912 0.17126 0.17958 0.19688 0.32524 0.33325 0.34687 0.51758 0.53672 0.6571 0.80142 0.83258 0.84145 0.85996 1.00302 1.01327 1.17904 1.18871 1.20955 1.3429 1.36113 1.51817 1.66824 1.68335 1.86051 1.87636 2.08594 2.20794 2.23101 2.34925 2.65283 2.83656 3.00267 3.1753 3.32365 3.45944 3.47738 3.60506 3.7826 4.10702 4.35333 4.52118 4.661 4.8294 
26 0.02135 0.11765 0.18175 0.22491 0.33454 0.37171 0.53705 0.66934 0.82239 0.84227 0.86935 1.01315 1.18947 1.22393 1.36414 1.54865 1.68822 1.87672 2.22778 2.37398 2.67078 3.19116 3.33567 3.47075 4.11539 4.84699 
36 0.01986 0.11235 0.175 0.18688 0.32738 0.33767 0.51997 0.54826 0.6611 0.81781 0.83744 0.84941 1.00551 1.02093 1.18144 1.19506 1.22977 1.3475 1.52492 1.67015 1.68886 1.86324 2.09332 2.21395 2.35188 2.66129 2.83896 3.00984 3.17906 3.32734 3.46307 3.61225 4.11021 4.35819 4.53147 4.83214 
35 0.01157 0.10858 0.17278 0.18493 0.32552 0.33646 0.51795 0.54572 0.65968 0.81575 0.83568 0.8498 1.00402 1.02766 1.17976 1.19533 1.34361 1.52359 1.67069 1.86126 2.08927 2.2106 2.34951 2.6559 2.83804 3.00603 3.17617 3.3238 3.46072 3.61013 3.79348 4.10713 4.35518 4.52714 4.82949 
37 0.01005 0.10447 0.17179 0.18375 0.32482 0.33576 0.51697 0.54573 0.65651 0.8082 0.83265 0.84315 1.00295 1.02527 1.17846 1.19223 1.22538 1.34389 1.52026 1.66888 1.70587 1.86027 2.08707 2.20987 2.34815 2.65399 2.83628 3.00346 3.17378 3.3226 3.45855 3.60538 3.78975 4.10593 4.35386 4.52571 4.82887 
32 0.00711 0.10327 0.17222 0.19854 0.32426 0.33889 0.51837 0.65744 0.80513 0.83186 0.84445 1.00205 1.17893 1.20344 1.34525 1.5213 1.67003 1.85998 2.09259 2.21702 2.34795 2.6538 2.84034 3.00864 3.17569 3.32294 3.45963 3.61146 4.10573 4.35647 4.52656 4.83042 
28 0.01019 0.11007 0.16672 0.19238 0.31955 0.33636 0.51166 0.65439 0.81662 0.83214 0.99784 1.17403 1.2073 1.33917 1.66378 1.85461 2.08256 2.20626 2.34321 2.66059 2.83159 3.00049 3.17272 3.31871 3.45423 4.10086 4.34693 4.82263 
41 0.01313 0.10288 0.1748 0.18504 0.32755 0.33718 0.51965 0.54095 0.65862 0.80294 0.83434 0.84389 1.00522 1.02101 1.18113 1.19273 1.21982 1.34524 1.37024 1.51891 1.54714 1.67311 1.86389 1.8932 2.08643 2.21168 2.24374 2.3511 2.65333 2.83878 3.00512 3.17697 3.32529 3.46149 3.60651 3.78374 4.10869 4.35517 4.52166 4.65974 4.83118 
35 0.02285 0.11481 0.17345 0.19116 0.32539 0.33857 0.51808 0.55268 0.65755 0.82376 0.83865 1.00347 1.04717 1.18002 1.19945 1.34544 1.52208 1.66979 1.86137 2.08725 2.21342 2.35014 2.65506 2.83802 3.00626 3.17654 3.32474 3.46099 3.61072 3.7892 4.10819 4.35598 4.52475 4.67223 4.8308 
37 0.01646 0.11108 0.17156 0.18448 0.32447 0.3356 0.51602 0.54067 0.65639 0.81934 0.83613 0.85365 1.00333 1.03096 1.17775 1.19197 1.23419 1.34316 1.51844 1.66888 1.86019 2.0814 2.20766 2.34798 2.65236 2.83518 3.00163 3.1745 3.32275 3.45802 3.60548 3.78204 4.106 4.35258 4.52002 4.66546 4.82799 
36 0.00741 0.09486 0.16013 0.17117 0.31315 0.32365 0.5056 0.56393 0.64616 0.79301 0.82189 0.83219 0.99125 1.01775 1.16808 1.18142 1.21437 1.33266 1.50839 1.65772 1.84808 2.0696 2.19736 2.33712 2.64267 2.82401 2.991 3.164 3.31227 3.44845 3.59443 3.77014 4.09518 4.34017 4.51047 4.81652 
29 0.01165 0.11478 0.17414 0.2076 0.32596 0.34465 0.52117 0.6609 0.82255 0.83802 1.00437 1.18103 1.21234 1.34772 1.52744 1.67178 1.86279 2.21816 2.35126 2.65802 2.8459 3.0121 3.17908 3.32674 3.46189 3.61795 4.10847 4.35987 4.83308 
36 0.01384 0.09764 0.16635 0.17739 0.31913 0.32985 0.51108 0.54232 0.65146 0.79447 0.82604 0.83564 0.99643 1.01563 1.17435 1.19198 1.33804 1.51382 1.66345 1.85388 2.07808 2.20462 2.34272 2.64739 2.83018 2.99743 3.1694 3.31775 3.45331 3.59898 3.7808 4.10012 4.34579 4.51659 4.68158 4.8223 
36 0.0153 0.10335 0.16642 0.17753 0.31868 0.32863 0.51116 0.54008 0.65237 0.80347 0.82868 0.83868 0.99726 1.01359 1.1742 1.19041 1.33877 1.51918 1.66208 1.68645 1.85405 1.8839 2.08098 2.2042 2.34336 2.65238 2.8303 2.99894 3.17111 3.31877 3.45514 3.60312 4.10174 4.34665 4.52263 4.82291 
40 0.01831 0.10711 0.17033 0.17978 0.20649 0.32372 0.33266 0.35479 0.51611 0.54163 0.65689 0.8167 0.83438 0.8451 1.00211 1.01539 1.17743 1.18895 1.21772 1.34192 1.51902 1.6673 1.68577 1.859 1.88155 2.08278 2.2068 2.34787 2.6526 2.83478 3.0018 3.17426 3.32229 3.45826 3.604 3.78093 4.1055 4.35172 4.52043 4.82757 
30 0.0199 0.10568 0.16921 0.18932 0.32123 0.33559 0.51494 0.66359 0.80435 0.82983 0.84234 0.99921 1.17687 1.20083 1.34385 1.5435 1.66618 1.85675 2.09156 2.21106 2.34543 2.65843 2.83568 3.0152 3.17424 3.32095 3.45802 4.10305 4.34939 4.82537 
24 0.02269 0.10682 0.16728 0.19732 0.31896 0.3382 0.5134 0.80313 0.828 0.84139 0.99665 1.17637 1.21698 1.34717 1.66259 1.8537 2.21719 2.34328 2.83262 3.32002 3.45804 4.10084 4.3458 4.82249 
46 0.00792 0.03152 0.11298 0.17507 0.18446 0.21359 0.32881 0.33839 0.52006 0.53872 0.65902 0.69961 0.82021 0.83777 0.84806 1.00697 1.02447 1.1819 1.19357 1.22228 1.34616 1.37041 1.52003 1.56462 1.67251 1.69613 1.86465 1.8954 2.08708 2.21232 2.25698 2.35184 2.65387 2.83867 3.00533 3.17733 3.32635 3.46157 3.48363 3.60734 3.78467 4.10914 4.35659 4.52243 4.65771 4.83141 
48 0.01104 0.09746 0.16764 0.17629 0.19553 0.32148 0.32992 0.34704 0.51315 0.53141 0.65265 0.68296 0.804 0.83016 0.83921 0.99962 1.01126 1.17525 1.18554 1.20957 1.33925 1.36037 1.51306 1.53767 1.66523 1.68476 1.85666 1.8737 2.07691 2.2044 2.23286 2.34493 2.64798 2.83136 2.85444 2.99781 3.17131 3.31955 3.45553 3.47458 3.60106 3.77679 4.10291 4.34863 4.51609 4.6573 4.82459 4.84632 
32 0.02016 0.10183 0.16338 0.17934 0.31574 0.32747 0.50854 0.65088 0.79915 0.8253 0.83632 0.99393 1.17063 1.19088 1.33548 1.51738 1.65912 1.85047 2.07837 2.20008 2.34012 2.64895 2.82716 2.99527 3.16795 3.31543 3.45196 3.60158 4.09848 4.34313 4.51988 4.81966 
39 0.01622 0.10177 0.1631 0.17373 0.31593 0.32508 0.35587 0.50792 0.54126 0.64785 0.80857 0.82754 0.83857 0.995 1.00869 1.16984 1.1827 1.21637 1.33417 1.50983 1.65976 1.67917 1.85183 1.87851 2.07147 2.19805 2.34033 2.64576 2.82617 2.99195 3.16659 3.31476 3.45075 3.59673 3.77201 4.09826 4.34392 4.51408 4.81964 
33 0.02457 0.11327 0.16811 0.18552 0.32058 0.33464 0.51279 0.57542 0.65402 0.82053 0.8347 0.99902 1.17489 1.19673 1.33924 1.51777 1.66578 1.85598 2.07834 2.20542 2.34469 2.6511 2.83218 3.00112 3.17154 3.3193 3.4557 3.60444 3.78523 4.10263 4.35002 4.52033 4.82464 
29 0.09457 0.15613 0.30518 0.31739 0.50035 0.64115 0.80294 0.82171 0.84993 0.98806 1.16357 1.3277 1.5045 1.65356 1.84453 2.06505 2.19297 2.33296 2.64114 2.81992 2.98715 3.16017 3.30831 3.44467 3.59189 3.77426 4.09126 4.33744 4.81269 
48 0.00961 0.09505 0.17098 0.17956 0.20066 0.32482 0.33352 0.36034 0.51605 0.53323 0.65607 0.79977 0.83104 0.8399 0.8582 1.00271 1.01587 1.17812 1.18822 1.21143 1.34238 1.36631 1.51609 1.55182 1.66895 1.69029 1.86035 1.88117 2.08128 2.20888 2.24209 2.34774 2.65117 2.83462 2.85777 3.00118 3.17353 3.32225 3.45752 3.47358 3.60337 3.78219 4.10537 4.35185 4.51951 4.65953 4.82733 4.84614 
39 0.01145 0.09677 0.16363 0.17375 0.31511 0.32386 0.34008 0.50912 0.53719 0.64982 0.79777 0.82578 0.8358 0.99493 1.00917 1.17176 1.1842 1.21397 1.33605 1.51174 1.66073 1.85156 1.87549 2.07281 2.20026 2.23774 2.34089 2.64634 2.82749 2.99422 3.16794 3.31597 3.45215 3.59801 3.77546 4.09899 4.34389 4.51411 4.82022 
40 0.01468 0.10452 0.17044 0.1809 0.32321 0.33297 0.51485 0.53697 0.6547 0.80434 0.83151 0.84161 1.00148 1.0198 1.17681 1.18863 1.21687 1.34132 1.51688 1.66749 1.69322 1.85871 1.88397 2.08148 2.2061 2.237 2.34667 2.65165 2.83414 3.00165 3.17326 3.32122 3.45721 3.60388 3.78108 4.10444 4.35114 4.51935 4.67069 4.82664 
41 0.01722 0.10243 0.16725 0.17691 0.21853 0.32094 0.33075 0.51197 0.53469 0.65165 0.80467 0.82917 0.83904 0.99885 1.01433 1.17423 1.18612 1.21515 1.33845 1.51297 1.66459 1.68918 1.85597 1.88617 2.07609 2.20313 2.34389 2.6476 2.83083 2.99723 3.17003 3.31837 3.45395 3.48068 3.60023 3.77609 4.10157 4.34759 4.5151 4.66601 4.82373 
32 0.0126 0.1007 0.16238 0.17668 0.31492 0.32611 0.5071 0.64879 0.79884 0.82462 0.8358 0.99308 1.01305 1.1695 1.20002 1.33398 1.5157 1.6583 1.84975 2.07041 2.19811 2.33887 2.64874 2.82554 2.9923 3.16629 3.31415 3.45001 3.59619 4.09704 4.34206 4.81809 
41 0.00722 0.10139 0.1658 0.17587 0.21701 0.31933 0.32911 0.51067 0.53252 0.65055 0.80946 0.82968 0.84075 0.99756 1.01216 1.17278 1.18482 1.21483 1.33743 1.51189 1.66275 1.68398 1.85459 1.88347 2.07533 2.20168 2.24009 2.34296 2.64741 2.82933 2.99581 3.16934 3.31753 3.4535 3.59907 3.77535 4.10094 4.34676 4.51591 4.65937 4.82253 
50 0.01386 0.09846 0.16681 0.1749 0.18987 0.32074 0.32837 0.34013 0.51268 0.52748 0.65162 0.67427 0.80476 0.83022 0.83926 0.87487 0.99959 1.01071 1.1749 1.1848 1.20739 1.33889 1.3568 1.51171 1.5322 1.66476 1.68091 1.85645 1.87169 2.07522 2.20324 2.22553 2.3449 2.6472 2.83079 2.8512 2.99676 3.17074 3.31926 3.45489 3.46972 3.60018 3.77476 4.10265 4.11897 4.34839 4.51481 4.65149 4.82444 4.84436 
27 0.02396 0.11951 0.17607 0.20132 0.32915 0.35345 0.52514 0.66431 0.824 0.83962 1.0071 1.18332 1.21131 1.34955 1.53989 1.67593 1.86826 2.2223 2.35471 2.66592 2.85252 3.18062 3.32782 3.46523 4.10983 4.36038 4.83502 
43 0.0195 0.10621 0.17101 0.18019 0.20507 0.32451 0.33364 0.36333 0.51601 0.53798 0.65617 0.81414 0.83423 0.84444 1.0027 1.01615 1.17816 1.18997 1.21918 1.3422 1.51643 1.66773 1.6851 1.85949 1.8774 2.08147 2.20709 2.24381 2.34773 2.65204 2.83414 2.86275 3.00042 3.17439 3.32244 3.45835 3.60409 3.78054 4.10571 4.35205 4.52026 4.66976 4.82758 
40 0.01939 0.10508 0.16952 0.17917 0.21572 0.32277 0.33218 0.51425 0.53995 0.65444 0.80776 0.83148 0.8415 1.00074 1.01513 1.17624 1.18833 1.21786 1.34046 1.51617 1.6668 1.69189 1.85784 1.88025 2.07988 2.20698 2.34593 2.65052 2.83283 2.99906 3.17221 3.3205 3.45645 3.60219 3.78135 4.10402 4.35003 4.51893 4.67356 4.82565 
33 0.00744 0.10411 0.16738 0.18339 0.32021 0.33221 0.51233 0.65393 0.8057 0.82903 0.8409 0.99827 1.17461 1.19659 1.33928 1.51849 1.66455 1.85518 2.08118 2.20551 2.34389 2.65362 2.83085 3.00202 3.17133 3.31861 3.45497 3.60417 3.78396 4.10171 4.34748 4.52339 4.82362 
37 0.01352 0.10104 0.16696 0.17682 0.31948 0.32908 0.51179 0.53893 0.65257 0.79939 0.82798 0.83774 0.99799 1.01292 1.17359 1.1858 1.21532 1.3389 1.51479 1.66395 1.69103 1.85575 2.07709 2.20274 2.34368 2.64844 2.83091 2.99768 3.17006 3.31842 3.45438 3.60039 3.77853 4.10169 4.34783 4.51746 4.82338 
35 0.00958 0.10684 0.17254 0.19096 0.32504 0.33895 0.51798 0.552 0.65706 0.81434 0.83524 0.85757 1.00379 1.18007 1.20363 1.34523 1.52019 1.67212 1.8617 2.08802 2.21448 2.34881 2.65256 2.83848 3.00648 3.17473 3.32382 3.45931 3.60779 3.78543 4.10578 4.35426 4.52031 4.67846 4.83009 
50 0.01667 0.09724 0.16564 0.17397 0.18984 0.31949 0.32741 0.34003 0.51155 0.52703 0.65048 0.68049 0.80214 0.82878 0.8377 0.86754 0.99814 1.00899 1.17371 1.18374 1.20652 1.33773 1.35609 1.51066 1.53929 1.66331 1.68061 1.855 1.87068 2.07521 2.20229 2.23038 2.34362 2.64607 2.82972 2.85138 2.99572 3.16956 3.31811 3.4536 3.46901 3.59907 3.77443 4.10158 4.12103 4.34725 4.51466 4.65485 4.82332 4.84228 
34 0.01664 0.09749 0.16582 0.17677 0.31874 0.32909 0.51082 0.6522 0.7917 0.82543 0.83535 0.99548 1.01055 1.1726 1.18482 1.21311 1.33789 1.51623 1.66316 1.85389 2.0783 2.20257 2.34228 2.65045 2.8302 2.99852 3.16906 3.31725 3.45284 3.59873 4.09991 4.34614 4.52025 4.822 
26 0.01122 0.10065 0.16892 0.18861 0.32132 0.33465 0.51537 0.79355 0.82693 0.83711 0.99738 1.17715 1.20175 1.3444 1.47798 1.66602 1.85643 2.21527 2.34561 2.8379 3.1771 3.32097 3.45668 4.10247 4.34781 4.82453 
23 0.00873 0.10804 0.17473 0.20524 0.3276 0.36128 0.53216 0.68537 0.81348 0.83494 0.8524 1.00639 1.18147 1.20969 1.35376 1.67789 1.86803 2.22045 2.35745 3.32651 3.46348 4.10829 4.84131 
36 0.01649 0.10141 0.16601 0.17706 0.3191 0.32986 0.51065 0.5377 0.65154 0.79966 0.82716 0.837 0.99704 1.01361 1.17335 1.18911 1.33749 1.51311 1.66284 1.85412 2.07491 2.20185 2.34235 2.64677 2.82952 2.99578 3.16895 3.31725 3.45326 3.59946 3.77558 4.10006 4.34585 4.51533 4.66395 4.82221 
35 0.02143 0.10646 0.16832 0.18158 0.32146 0.33405 0.51286 0.54411 0.65322 0.81152 0.83115 0.84601 1.00029 1.17479 1.19037 1.33928 1.5143 1.66645 1.85698 2.07824 2.20506 2.34435 2.64858 2.83158 2.9985 3.17038 3.31889 3.45456 3.60075 3.77808 4.1021 4.34921 4.51732 4.66504 4.82421 
32 0.00855 0.09976 0.16674 0.18114 0.31962 0.33273 0.51256 0.65263 0.7955 0.8261 0.83682 0.99696 1.17392 1.19227 1.33959 1.51625 1.66494 1.85523 2.08375 2.20633 2.34351 2.65092 2.8332 3.00133 3.16992 3.31865 3.45373 3.60567 4.10093 4.34858 4.52 4.82348 
37 0.01852 0.10609 0.16825 0.18022 0.321 0.332 0.51312 0.53772 0.65319 0.81036 0.83101 0.844 0.99938 1.17522 1.18984 1.22704 1.33966 1.51632 1.66532 1.85644 1.88738 2.0815 2.20622 2.34486 2.6497 2.83268 2.99917 3.17167 3.31955 3.45551 3.6027 3.78168 4.10277 4.34918 4.51715 4.65876 4.82523 
40 0.01038 0.10132 0.1706 0.1816 0.32322 0.33344 0.51512 0.53761 0.65437 0.80195 0.83075 0.84087 1.00114 1.0185 1.17727 1.19007 1.21975 1.34129 1.37976 1.5161 1.66878 1.85884 1.8992 2.08027 2.20897 2.34664 2.64957 2.83398 2.99992 3.17239 3.32137 3.4565 3.47906 3.60208 3.78059 4.10417 4.35079 4.518 4.66441 4.8265 
38 0.01941 0.10756 0.17188 0.18322 0.325 0.33612 0.51655 0.53856 0.65577 0.80867 0.83309 0.84406 1.00333 1.17871 1.19295 1.22661 1.34299 1.51629 1.67022 1.86046 1.88977 2.0813 2.20921 2.34831 2.65125 2.83554 3.00283 3.17428 3.32264 3.45797 3.48666 3.60436 3.78076 4.10517 4.35205 4.51892 4.6656 4.82849 
40 0.01093 0.10032 0.17348 0.18333 0.22418 0.32703 0.33708 0.519 0.54207 0.66006 0.80831 0.83463 0.84418 1.00456 1.01918 1.18117 1.19433 1.22507 1.34491 1.52182 1.67 1.69025 1.86293 2.09025 2.21224 2.3504 2.65474 2.83845 3.00327 3.17725 3.32521 3.46071 3.48776 3.60594 3.79235 4.1082 4.35481 4.52571 4.67153 4.83057 
25 0.01092 0.11874 0.1699 0.19838 0.32176 0.33865 0.51492 0.66678 0.82327 0.8369 1.00032 1.17789 1.21857 1.34369 1.66641 1.8572 2.21121 2.34683 2.83452 3.1795 3.32168 3.45904 4.10497 4.35139 4.82552 
32 0.01123 0.10619 0.17212 0.18923 0.32409 0.33632 0.51746 0.6581 0.80546 0.83193 0.84293 1.0022 1.17824 1.19484 1.34339 1.52854 1.66933 1.86022 2.09585 2.21218 2.3487 2.65774 2.83711 3.01167 3.1754 3.32291 3.45956 3.61679 4.10622 4.35335 4.52747 4.82827 
49 0.01444 0.10076 0.17173 0.17993 0.1965 0.32579 0.33368 0.34662 0.51766 0.53309 0.657 0.68185 0.8047 0.83356 0.84247 0.86386 1.00396 1.01475 1.17926 1.18877 1.20872 1.34391 1.36254 1.51755 1.5398 1.66916 1.68487 1.86143 1.87867 2.08352 2.2078 2.22769 2.34969 2.6522 2.83633 2.85904 3.0023 3.1755 3.32425 3.45956 3.47433 3.60534 3.78058 4.10746 4.35411 4.5203 4.65391 4.82957 4.85203 
36 0.01097 0.09077 0.17825 0.19222 0.33187 0.34484 0.52349 0.54798 0.66234 0.81244 0.83849 0.84946 1.01008 1.18483 1.20049 1.23918 1.34988 1.52477 1.67768 1.86819 2.09267 2.21646 2.35449 2.65773 2.8438 3.01105 3.18001 3.32886 3.46441 3.61032 3.79228 4.11145 4.36265 4.52693 4.66318 4.83565 
34 0.02287 0.11939 0.17733 0.19499 0.33065 0.34562 0.52179 0.54927 0.6617 0.83434 0.84734 1.00957 1.1837 1.20292 1.34916 1.52352 1.67656 1.86696 2.08857 2.2166 2.35347 2.65657 2.84102 3.00868 3.17934 3.32795 3.46308 3.61027 3.7897 4.11086 4.35866 4.52505 4.66726 4.83448 
35 0.01638 0.10216 0.17043 0.18184 0.32306 0.33293 0.5154 0.5457 0.65633 0.79958 0.83015 0.84001 1.00082 1.01866 1.17704 1.19049 1.22133 1.34179 1.52144 1.66781 1.8587 2.08633 2.20759 2.34657 2.65205 2.83467 3.00292 3.17282 3.32125 3.45697 3.60363 4.1043 4.35096 4.52166 4.82658 
42 0.01462 0.10027 0.16976 0.17939 0.21578 0.32326 0.33306 0.51473 0.53571 0.65454 0.8004 0.83016 0.83959 1.00084 1.01631 1.17654 1.18797 1.21511 1.34156 1.51584 1.66716 1.69049 1.85853 1.88931 2.08071 2.20672 2.24295 2.34641 2.64953 2.83367 2.99967 3.17221 3.32133 3.45654 3.48241 3.6023 3.77917 4.1038 4.3505 4.51736 4.65652 4.82668 
36 0.00846 0.10247 0.16865 0.1796 0.32179 0.33237 0.51377 0.54653 0.65615 0.80575 0.83062 0.841 1.00003 1.01951 1.17642 1.19443 1.3412 1.52038 1.66519 1.69229 1.8573 1.88976 2.08763 2.20873 2.34582 2.65302 2.83306 2.99952 3.17315 3.32092 3.45669 3.60523 4.10356 4.3494 4.52546 4.82541 
43 0.0193 0.10493 0.16693 0.17636 0.20186 0.32049 0.33003 0.36966 0.51233 0.53213 0.6524 0.81524 0.83178 0.84391 0.9991 1.01479 1.1738 1.1851 1.21333 1.33883 1.36424 1.5138 1.66384 1.68535 1.85635 1.88135 2.07786 2.20281 2.23567 2.34464 2.64939 2.83109 2.99708 3.17061 3.31918 3.45449 3.60097 3.77743 4.10244 4.34851 4.51684 4.65794 4.8241 
29 0.00912 0.10837 0.17095 0.18827 0.32355 0.33701 0.51623 0.65929 0.81386 0.83315 0.84838 1.00171 1.17848 1.20217 1.34334 1.55536 1.66767 1.85896 2.21466 2.34736 2.66531 2.83498 3.00814 3.17497 3.32249 3.45887 4.10496 4.3516 4.82686 
26 0.01176 0.11889 0.17278 0.19482 0.32458 0.33986 0.5171 0.66074 0.82536 0.83905 1.00321 1.17939 1.21027 1.34433 1.66852 1.86036 2.21162 2.34891 2.83591 3.01155 3.17736 3.3236 3.46085 4.10689 4.35328 4.82804 
38 0.00695 0.0315 0.11512 0.17595 0.18732 0.32911 0.34001 0.52183 0.55213 0.66148 0.8159 0.8376 0.84864 1.00709 1.02789 1.18237 1.19535 1.2267 1.34741 1.52504 1.67403 1.86423 2.09385 2.21583 2.35235 2.65865 2.83954 3.01 3.17888 3.32711 3.46286 3.60905 3.78987 4.10949 4.35731 4.52567 4.67906 4.83267 
30 0.01691 0.10687 0.1733 0.1932 0.32545 0.33886 0.51977 0.65911 0.80443 0.8325 0.84447 1.00333 1.18072 1.20349 1.34495 1.52797 1.67098 1.86267 2.21646 2.35195 2.65826 2.84805 3.01456 3.17774 3.32445 3.46116 4.10722 4.35778 4.53252 4.8312 
31 0.02214 0.11467 0.16919 0.18428 0.32147 0.33419 0.5136 0.55667 0.65624 0.82257 0.8359 1.00013 1.17644 1.19813 1.34058 1.52121 1.6656 1.85692 2.08101 2.20882 2.34553 2.65651 2.83314 3.00256 3.1734 3.32048 3.45738 3.61082 4.1034 4.34948 4.82516 
32 0.02058 0.113 0.17436 0.19368 0.32685 0.34096 0.52341 0.66094 0.8167 0.83589 0.85206 1.00563 1.18183 1.20706 1.34804 1.52564 1.67311 1.86339 2.10006 2.21793 2.3559 2.65971 2.85063 3.01957 3.17896 3.32605 3.46305 3.80163 4.10868 4.36103 4.53181 4.83532 
28 0.00948 0.10286 0.16748 0.18602 0.31991 0.33287 0.51301 0.65413 0.80164 0.82809 0.83954 0.99769 1.17499 1.19706 1.33997 1.526 1.66495 1.85497 2.08832 2.20694 2.34381 2.83182 3.17171 3.31842 3.45531 4.10108 4.3467 4.8231 
49 0.00674 0.09519 0.16165 0.16995 0.18591 0.31555 0.32302 0.33464 0.50704 0.52068 0.64489 0.6605 0.80729 0.82678 0.8362 0.99456 1.00503 1.16889 1.17865 1.19911 1.33301 1.34817 1.505 1.52828 1.65932 1.67422 1.8511 1.86571 2.06889 2.19677 2.22101 2.33954 2.64105 2.82482 2.8443 2.99099 3.16517 3.3135 3.44917 3.46276 3.5945 3.76861 4.09748 4.11487 4.34313 4.50891 4.64305 4.81885 4.83534 
44 0.01136 0.10432 0.17157 0.18074 0.20454 0.32545 0.33463 0.36825 0.51748 0.53911 0.6572 0.81848 0.83592 0.84678 1.0038 1.01794 1.17903 1.19052 1.21917 1.34293 1.36791 1.51738 1.66997 1.70142 1.86148 1.90351 2.08294 2.20904 2.24672 2.34949 2.65329 2.83636 3.00305 3.17547 3.32323 3.45965 3.48866 3.60521 3.78237 4.10714 4.35347 4.52042 4.66166 4.82932 
34 0.01614 0.11165 0.17408 0.18768 0.32693 0.33864 0.51942 0.55361 0.66068 0.81878 0.83733 0.85178 1.0054 1.18213 1.20443 1.34569 1.52416 1.67057 1.86264 2.093 2.21317 2.35177 2.65703 2.83891 3.00855 3.17869 3.32611 3.46219 3.61456 3.79906 4.10876 4.35523 4.53249 4.83077 
42 0.01694 0.10315 0.16822 0.17772 0.20642 0.32191 0.33149 0.51321 0.53212 0.65362 0.80544 0.83041 0.83999 0.99981 1.0136 1.17578 1.18827 1.21855 1.33981 1.37839 1.51499 1.66496 1.68386 1.85698 1.87982 2.08074 2.20447 2.24339 2.34563 2.65071 2.83209 2.99984 3.17243 3.32036 3.45593 3.60252 3.78171 4.10341 4.34895 4.51853 4.665 4.82502 
39 0.00923 0.10367 0.17011 0.1807 0.32283 0.33281 0.51461 0.53786 0.65491 0.80774 0.832 0.84274 1.00114 1.01694 1.17665 1.18881 1.21835 1.34132 1.51787 1.6672 1.69607 1.85848 1.88374 2.083 2.20724 2.34666 2.65089 2.8338 3.0011 3.1731 3.32169 3.45719 3.60269 3.78274 4.10449 4.35111 4.51934 4.65867 4.82697 
38 0.00858 0.10155 0.17268 0.18516 0.32556 0.33655 0.51727 0.54187 0.65785 0.80876 0.8333 0.84378 1.00365 1.02585 1.17941 1.19393 1.22973 1.34415 1.5212 1.67028 1.86122 1.9045 2.08451 2.21278 2.34876 2.65285 2.83629 3.00368 3.17479 3.32319 3.4593 3.60556 3.78463 4.10652 4.35471 4.5215 4.67081 4.82889 
42 0.01927 0.10333 0.1665 0.17548 0.19905 0.31974 0.32854 0.35056 0.51175 0.53387 0.65118 0.81119 0.8305 0.8409 0.99822 1.01106 1.17354 1.18484 1.21304 1.33789 1.51163 1.66318 1.68077 1.8552 1.87371 2.0754 2.20202 2.24105 2.34369 2.64726 2.83004 2.996 3.16986 3.31836 3.45387 3.4784 3.5994 3.77495 4.10157 4.34749 4.51496 4.82331 
39 0.0197 0.10949 0.17067 0.18186 0.32345 0.33367 0.51544 0.54028 0.65539 0.8149 0.83407 0.84644 1.00214 1.02032 1.17743 1.19101 1.22661 1.34171 1.51645 1.66743 1.69454 1.85961 1.89947 2.08255 2.2073 2.3473 2.65153 2.83492 3.00111 3.17391 3.32181 3.45806 3.60382 3.78328 4.10566 4.35268 4.52194 4.67163 4.82789 
42 0.00895 0.10026 0.16764 0.1771 0.20464 0.32101 0.33047 0.3716 0.51311 0.53515 0.65325 0.8112 0.83109 0.84131 0.99921 1.01505 1.17501 1.18683 1.2163 1.33973 1.51459 1.66492 1.689 1.8565 1.87979 2.0792 2.20475 2.34497 2.64958 2.83164 2.99835 3.1714 3.3198 3.45527 3.48878 3.60129 3.77822 4.10278 4.34874 4.5175 4.66662 4.82483 
35 0.00954 0.10592 0.17688 0.19441 0.33033 0.3456 0.5231 0.56048 0.66179 0.82059 0.83877 0.85532 1.00903 1.18349 1.20244 1.34919 1.52463 1.67656 1.86766 2.09322 2.21815 2.35454 2.65748 2.84292 3.01183 3.17904 3.32842 3.46367 3.61153 3.79093 4.10999 4.36033 4.52542 4.67466 4.8343 
47 0.0159 0.09862 0.16504 0.17385 0.19356 0.31866 0.32696 0.34203 0.51079 0.52898 0.64946 0.67427 0.80762 0.82904 0.83842 0.99739 1.0091 1.17258 1.1826 1.20504 1.33696 1.35684 1.51014 1.53448 1.66263 1.6802 1.85427 1.87117 2.07438 2.2008 2.22845 2.34297 2.64572 2.82909 2.8545 2.99538 3.16895 3.31738 3.45313 3.4702 3.5986 3.77389 4.10108 4.34669 4.51376 4.65148 4.82265 
31 0.01979 0.11171 0.17367 0.19425 0.32653 0.34236 0.52381 0.65968 0.81489 0.8349 0.84989 1.00497 1.18026 1.20121 1.34723 1.52658 1.67158 1.86251 2.10235 2.2148 2.35109 2.65936 2.85202 3.01285 3.1773 3.32631 3.46168 4.10819 4.36095 4.53005 4.83398 
36 0.0167 0.10669 0.16898 0.18178 0.32185 0.3341 0.51393 0.5415 0.65435 0.81204 0.83134 0.84358 1.00028 1.04177 1.17589 1.19192 1.34037 1.51696 1.66598 1.85736 2.08147 2.20589 2.34545 2.65073 2.83333 2.99964 3.17226 3.32002 3.45572 3.60317 3.78222 4.10326 4.34967 4.51917 4.66983 4.82549 
51 0.01185 0.07711 0.13813 0.17465 0.18285 0.20193 0.32744 0.33565 0.35308 0.51903 0.53746 0.65769 0.68452 0.80535 0.83408 0.84269 0.86039 1.00481 1.01546 1.18024 1.18951 1.20864 1.34445 1.36416 1.51828 1.54196 1.67065 1.68705 1.8623 1.87811 2.08325 2.2099 2.23659 2.34997 2.65343 2.83676 2.85819 3.00346 3.17626 3.32464 3.46023 3.47504 3.60574 3.78155 4.10774 4.1327 4.35424 4.52103 4.66192 4.83025 4.85829 
40 0.01809 0.10063 0.17046 0.18048 0.32336 0.33328 0.51618 0.54388 0.65539 0.79726 0.82967 0.83932 1.00119 1.01616 1.17726 1.18918 1.21664 1.34188 1.51797 1.66773 1.85864 1.8863 2.08406 2.20825 2.24223 2.34678 2.65095 2.83598 3.00291 3.17346 3.32168 3.45705 3.48274 3.60316 3.78493 4.10447 4.35179 4.51921 4.66696 4.82771 
39 0.00898 0.10117 0.16779 0.17857 0.32062 0.33125 0.5128 0.53636 0.65283 0.80277 0.82929 0.83955 0.99872 1.01543 1.17511 1.1887 1.22116 1.33941 1.5146 1.66439 1.856 1.89932 2.08041 2.20347 2.23475 2.34532 2.64899 2.83193 2.99891 3.17174 3.31989 3.45535 3.60128 3.78112 4.10246 4.34868 4.51735 4.65565 4.82521 
38 0.01465 0.10445 0.16627 0.17703 0.31893 0.32961 0.51087 0.53652 0.65081 0.80783 0.82933 0.84077 0.9976 1.01706 1.17341 1.18679 1.22039 1.33796 1.51205 1.6626 1.85443 1.88825 2.07683 2.20157 2.23533 2.34345 2.64712 2.83004 2.99642 3.1701 3.31842 3.45382 3.59944 3.77689 4.10123 4.34713 4.51565 4.82304 
39 0.01038 0.10608 0.17026 0.18099 0.32319 0.33292 0.51519 0.53919 0.65489 0.81044 0.83274 0.84345 1.00135 1.01497 1.17659 1.18895 1.21948 1.34101 1.37274 1.51747 1.66686 1.68809 1.85851 1.88289 2.08272 2.20568 2.34724 2.65301 2.83426 3.00107 3.17373 3.32164 3.45759 3.60427 3.78261 4.10523 4.35182 4.52121 4.82721 
34 0.01882 0.10589 0.1697 0.18243 0.32271 0.33443 0.51482 0.55023 0.65765 0.808 0.83158 0.84387 1.001 1.17622 1.19155 1.23363 1.34133 1.52539 1.66761 1.85852 2.08663 2.20685 2.3459 2.65529 2.83422 3.00262 3.17317 3.32079 3.45631 3.61004 4.10379 4.35096 4.52051 4.82661 
36 0.00702 0.09704 0.17199 0.18465 0.32471 0.33574 0.51812 0.54545 0.65817 0.80665 0.83262 0.84304 1.00276 1.02437 1.18 1.19891 1.34402 1.52099 1.66982 1.86045 2.08697 2.21297 2.34913 2.65355 2.83762 3.00525 3.17591 3.32314 3.4601 3.60639 3.78827 4.10614 4.35369 4.5225 4.67087 4.82976 
38 0.01048 0.10136 0.16549 0.17574 0.31836 0.32794 0.50825 0.52903 0.65053 0.80186 0.82763 0.83805 0.99685 1.01254 1.17182 1.18402 1.21385 1.33637 1.51207 1.66246 1.68416 1.85418 2.07656 2.20035 2.23048 2.34221 2.64635 2.82887 2.99408 3.16861 3.31647 3.4524 3.59798 3.77494 4.10013 4.34616 4.51486 4.82191 
27 0.01726 0.10555 0.17196 0.19961 0.32403 0.34011 0.52471 0.66815 0.80302 0.83035 0.84141 1.00187 1.17947 1.21121 1.34982 1.54127 1.67023 1.86088 2.22594 2.35864 2.85277 3.17798 3.32452 3.46147 4.10528 4.38634 4.83086 
37 0.00751 0.10213 0.16527 0.17717 0.31777 0.32885 0.50988 0.53577 0.65005 0.80673 0.82811 0.84028 0.99622 1.01851 1.17252 1.18895 1.33674 1.51209 1.66215 1.85292 1.88686 2.07513 2.20273 2.34216 2.6468 2.82879 2.99656 3.1689 3.31665 3.4527 3.59897 3.77491 4.09976 4.34553 4.51453 4.66347 4.8218 
32 0.0123 0.10449 0.16636 0.18101 0.31897 0.33272 0.51246 0.65236 0.80633 0.82813 0.84112 0.99717 1.17317 1.19133 1.33866 1.51789 1.66364 1.85455 2.08698 2.20396 2.34316 2.65295 2.83411 3.00277 3.17077 3.31821 3.45495 3.60546 4.10073 4.34839 4.52714 4.82443 
50 0.0084 0.09296 0.16609 0.17454 0.18531 0.32212 0.32956 0.34033 0.51423 0.52829 0.65326 0.67661 0.81016 0.83258 0.84169 1.00115 1.01146 1.17582 1.18507 1.20257 1.34044 1.35652 1.51397 1.5393 1.66597 1.68024 1.85809 1.87194 2.07767 2.20379 2.22207 2.34652 2.38505 2.64976 2.83219 2.85034 2.99893 3.1724 3.19375 3.32114 3.45667 3.47152 3.60213 3.77771 4.10462 4.35043 4.51762 4.65121 4.82644 4.8477 
30 0.02072 0.10609 0.16997 0.18618 0.3223 0.33386 0.51658 0.65756 0.80345 0.83031 0.84151 0.99984 1.17744 1.19776 1.342 1.52761 1.66742 1.85741 2.21055 2.34676 2.65617 2.83579 3.00631 3.17409 3.32172 3.45808 4.10432 4.35044 4.53085 4.82645 
31 0.02029 0.1045 0.16862 0.18308 0.32133 0.33364 0.51415 0.6567 0.80047 0.82884 0.83906 0.99896 1.04361 1.17664 1.2005 1.34119 1.53136 1.66531 1.85628 2.0942 2.21102 2.34466 2.66079 2.83286 3.01039 3.17278 3.3202 3.45661 4.10255 4.34831 4.82444 
32 0.0105 0.10093 0.16811 0.18439 0.32029 0.33409 0.5139 0.65426 0.79633 0.82703 0.83792 0.99722 1.17616 1.197 1.34154 1.51831 1.66555 1.85532 2.0861 2.20777 2.34504 2.65174 2.83402 3.00245 3.1717 3.3203 3.45622 3.60636 4.10154 4.34755 4.52057 4.82431 
40 0.01741 0.10163 0.16404 0.17449 0.31648 0.32631 0.50848 0.53161 0.64867 0.80146 0.82656 0.83686 0.99522 1.01069 1.17129 1.18436 1.21708 1.33515 1.50897 1.66018 1.67995 1.85223 1.88469 2.07501 2.19974 2.24107 2.3415 2.64487 2.82742 2.99357 3.16787 3.31594 3.45187 3.59724 3.77769 4.09952 4.34509 4.51519 4.66278 4.82077 
27 0.01562 0.10806 0.17258 0.20623 0.32466 0.34561 0.53171 0.66466 0.80972 0.83213 0.84579 1.00267 1.18084 1.21413 1.35329 1.53548 1.67107 1.8662 2.22824 2.65875 3.18056 3.32758 3.46376 4.10634 4.38759 4.53345 4.83709 
34 0.02042 0.10315 0.16426 0.17655 0.31664 0.32794 0.50902 0.54741 0.64978 0.80715 0.82722 0.83946 0.99505 1.17139 1.18817 1.33565 1.51203 1.66058 1.85152 2.07274 2.20087 2.34056 2.64533 2.82773 2.99402 3.16741 3.31586 3.45185 3.59784 3.775 4.09853 4.344 4.51388 4.82019 
44 0.00658 0.02953 0.11079 0.17354 0.18336 0.23054 0.32633 0.33598 0.51892 0.54137 0.65859 0.81087 0.83465 0.844 1.00386 1.01625 1.18 1.19204 1.22147 1.34489 1.51885 1.56066 1.66937 1.6899 1.86147 1.88394 2.08465 2.20875 2.23818 2.3502 2.65407 2.83831 3.00465 3.17681 3.32525 3.46038 3.48442 3.60615 3.78661 4.10764 4.35467 4.52282 4.67196 4.83028 
35 0.01412 0.10401 0.1731 0.1871 0.32563 0.337 0.51793 0.5452 0.65835 0.80333 0.83198 0.84203 1.00371 1.03099 1.17944 1.19498 1.2334 1.34474 1.52435 1.67099 1.86133 2.09183 2.21436 2.34866 2.65499 2.83743 3.00631 3.17603 3.32365 3.46008 3.60818 4.10649 4.3551 4.5246 4.82889 
37 0.00872 0.09786 0.16871 0.18063 0.32174 0.3325 0.51402 0.54103 0.65465 0.79694 0.82872 0.83864 0.99908 1.01516 1.1767 1.19243 1.22854 1.34131 1.5175 1.66624 1.85744 2.08363 2.2091 2.3457 2.65005 2.83359 3.00134 3.17228 3.32082 3.45611 3.60304 3.78373 4.10293 4.34909 4.51918 4.66315 4.82544 
41 0.01971 0.10398 0.1677 0.17794 0.31944 0.32898 0.36164 0.51259 0.53349 0.65239 0.80761 0.82986 0.84016 0.99905 1.01785 1.17483 1.18758 1.21872 1.33935 1.37955 1.51435 1.66493 1.69804 1.85648 2.0772 2.20462 2.23841 2.34469 2.64811 2.83173 2.99801 3.1707 3.31938 3.455 3.60071 3.77766 4.1024 4.34879 4.51633 4.65643 4.8244 
36 0.01555 0.10253 0.164 0.17584 0.31646 0.32715 0.50874 0.54408 0.6501 0.80563 0.82712 0.8381 0.9951 1.01452 1.17138 1.18968 1.33577 1.51349 1.66023 1.68926 1.85182 2.07514 2.20166 2.34078 2.64919 2.82759 2.99459 3.16811 3.31597 3.45248 3.60017 3.77978 4.099 4.34419 4.51853 4.82036 
38 0.02111 0.10939 0.17154 0.18292 0.32424 0.33448 0.51614 0.54406 0.65675 0.81377 0.83397 0.84559 1.00274 1.02185 1.17768 1.19102 1.22477 1.34237 1.52164 1.66846 1.69952 1.86009 1.89 2.09136 2.20729 2.34861 2.65736 2.83583 3.00545 3.1755 3.3227 3.45889 3.60864 3.79515 4.10622 4.35306 4.5313 4.82826 
25 0.0098 0.11567 0.17116 0.20135 0.32378 0.34393 0.51943 0.65654 0.82211 0.83632 1.00249 1.17841 1.21155 1.34372 1.53258 1.66877 1.86146 2.21339 2.35993 2.84847 3.17822 3.32359 3.45974 4.10658 4.82998 
34 0.02033 0.09625 0.15623 0.16613 0.30916 0.31795 0.50028 0.63837 0.79304 0.81928 0.82964 0.98766 1.00038 1.16224 1.17536 1.32637 1.49809 1.65235 1.84401 2.06165 2.18946 2.33265 2.63471 2.81793 2.984 3.15849 3.30656 3.44258 3.58782 3.7617 4.09073 4.33616 4.5026 4.81179 
37 0.01916 0.10151 0.16767 0.1788 0.32081 0.33112 0.51355 0.54501 0.65311 0.79832 0.82761 0.83731 0.99871 1.01996 1.17454 1.18751 1.21758 1.33926 1.51508 1.66565 1.8565 2.08272 2.20574 2.3445 2.64788 2.83239 2.99828 3.17056 3.31861 3.45488 3.60065 3.77994 4.10233 4.34955 4.51559 4.66436 4.82462 
42 0.06048 0.13063 0.16152 0.17236 0.31292 0.32191 0.34899 0.50438 0.52526 0.64262 0.80844 0.82536 0.83827 0.99207 1.0071 1.16643 1.17849 1.21188 1.33064 1.36217 1.50307 1.65711 1.68581 1.84878 1.86963 2.06708 2.19501 2.33697 2.63931 2.82262 2.98864 3.16269 3.31103 3.44673 3.47311 3.59234 3.76648 4.09493 4.34075 4.50683 4.6486 4.8164 
35 0.0151 0.1089 0.17124 0.18468 0.32366 0.33482 0.51555 0.55225 0.65669 0.81548 0.83424 0.84836 1.00228 1.02584 1.17769 1.193 1.34224 1.51852 1.66874 1.85923 2.08208 2.20889 2.34765 2.65459 2.83402 3.00225 3.17402 3.32212 3.45753 3.60401 3.78523 4.10513 4.35171 4.52171 4.82718 
46 0.01871 0.10222 0.16914 0.17803 0.20061 0.32298 0.33222 0.36855 0.51548 0.53761 0.65383 0.68897 0.81308 0.8322 0.84196 1.00128 1.01743 1.17634 1.18735 1.21432 1.34083 1.36549 1.51471 1.54942 1.66721 1.69954 1.85906 1.88998 2.08355 2.20552 2.23313 2.347 2.64935 2.83544 2.99959 3.1729 3.32114 3.45691 3.4844 3.60248 3.78108 4.1045 4.35167 4.51733 4.65374 4.8275 
25 0.02043 0.10529 0.16775 0.1921 0.31988 0.33544 0.51487 0.80098 0.82789 0.84153 0.99728 1.17516 1.2091 1.34165 1.66505 1.85444 2.20854 2.34334 2.83472 3.17353 3.31913 3.4561 4.10111 4.34673 4.82345 
41 0.01441 0.09828 0.16558 0.17478 0.19928 0.31931 0.3283 0.35753 0.51111 0.53688 0.65149 0.8029 0.82818 0.83768 0.99744 1.00994 1.17286 1.18433 1.21284 1.33752 1.51198 1.66279 1.68236 1.85427 1.87261 2.07606 2.20145 2.23879 2.3429 2.64794 2.82926 2.99568 3.16929 3.31749 3.4534 3.59936 3.77571 4.10099 4.34635 4.5158 4.82231 
43 0.01394 0.09485 0.15874 0.16795 0.20098 0.31222 0.32079 0.35104 0.5042 0.52938 0.64304 0.80022 0.82259 0.83251 0.99084 1.0034 1.16612 1.17728 1.20912 1.33035 1.35895 1.50322 1.65607 1.67941 1.84741 1.86664 2.06627 2.19458 2.23543 2.33623 2.63897 2.82212 2.9884 3.1623 3.31075 3.44658 3.59185 3.76626 4.09416 4.33937 4.5067 4.64645 4.81544 
43 0.01377 0.10402 0.16523 0.17469 0.20319 0.31865 0.32772 0.35565 0.51003 0.53083 0.64895 0.81694 0.83155 0.84609 0.99736 1.0114 1.17197 1.18387 1.21498 1.33617 1.36348 1.50962 1.66247 1.68227 1.85406 1.87368 2.07359 2.20083 2.24053 2.3424 2.6461 2.8283 2.99448 3.16858 3.31683 3.4526 3.59813 3.77296 4.10035 4.346 4.51361 4.66546 4.82189 
41 0.01283 0.10703 0.17345 0.18339 0.22098 0.3268 0.33659 0.5189 0.54423 0.6597 0.81631 0.83682 0.84845 1.005 1.02174 1.18014 1.1921 1.22165 1.34511 1.52238 1.67082 1.69676 1.86238 1.88802 2.08818 2.20982 2.24483 2.35055 2.65618 2.83831 3.00687 3.17772 3.3256 3.4613 3.6096 3.78813 4.10919 4.35557 4.52351 4.67873 4.8307 
46 0.01541 0.10037 0.16728 0.17595 0.19543 0.32104 0.32985 0.35133 0.51269 0.53077 0.6518 0.80565 0.82985 0.83933 0.9992 1.01238 1.17447 1.18539 1.21173 1.33858 1.35963 1.51191 1.54303 1.66453 1.68227 1.85658 1.87457 2.07716 2.20395 2.23347 2.34458 2.6474 2.83109 2.99662 3.17047 3.31899 3.45448 3.47148 3.60021 3.77551 4.1024 4.34855 4.51488 4.65494 4.82417 4.85502 
43 0.0116 0.09387 0.16138 0.17058 0.19736 0.31513 0.32365 0.34432 0.50732 0.53138 0.64706 0.79664 0.82415 0.83353 0.99335 1.00597 1.16938 1.18036 1.20712 1.3336 1.50705 1.65869 1.67907 1.84996 1.86758 2.06961 2.1974 2.22951 2.33898 2.64272 2.82525 2.99154 3.16538 3.31389 3.44944 3.47376 3.59478 3.77043 4.09699 4.34214 4.51083 4.65384 4.81842 
27 0.02168 0.11347 0.17547 0.19912 0.32864 0.3498 0.52594 0.66277 0.81712 0.83689 0.85673 1.00688 1.18363 1.21639 1.35026 1.53022 1.6748 1.87134 2.21758 2.36074 2.66212 3.0204 3.18058 3.32878 3.46434 4.11077 4.83727 
49 0.01548 0.09313 0.16145 0.16981 0.18624 0.31538 0.32325 0.33596 0.50763 0.52478 0.64707 0.69012 0.79657 0.82448 0.83357 0.86817 0.99412 1.00616 1.16966 1.17942 1.20058 1.33393 1.35576 1.50683 1.53107 1.65941 1.67758 1.85104 1.86904 2.07103 2.19861 2.22307 2.33956 2.64288 2.82573 2.85053 2.99206 3.16591 3.31421 3.4498 3.46634 3.59499 3.77042 4.09748 4.343 4.5107 4.65004 4.8191 4.84729 
42 0.00978 0.09225 0.15354 0.16269 0.20132 0.30707 0.3158 0.34775 0.49832 0.52152 0.63653 0.8022 0.81889 0.83023 0.98577 0.9989 1.16021 1.17124 1.2043 1.3244 1.35046 1.49676 1.65065 1.67079 1.84235 1.86112 2.06039 2.18858 2.3306 2.63247 2.81615 2.98223 3.15627 3.30471 3.4404 3.58572 3.75988 4.08848 4.33411 4.50003 4.63572 4.80982 
32 0.07712 0.15994 0.1737 0.31485 0.32802 0.50626 0.64657 0.81071 0.82812 0.85021 0.99391 1.16855 1.2008 1.33283 1.50965 1.65912 1.85035 2.07061 2.19763 2.33881 2.6453 2.82523 2.99167 3.16563 3.31333 3.45 3.59632 3.77285 4.09724 4.34302 4.51846 4.81861 
31 0.02139 0.11474 0.17317 0.18935 0.32584 0.33931 0.51796 0.55281 0.66003 0.82396 0.83866 1.00473 1.17983 1.19815 1.34425 1.52643 1.67117 1.86166 2.21144 2.34925 2.65964 2.83788 3.00644 3.17603 3.32384 3.46006 3.60882 4.10759 4.35547 4.5328 4.83042 
47 0.01596 0.10259 0.17363 0.18184 0.19934 0.32765 0.33592 0.3526 0.51976 0.53959 0.65929 0.80407 0.83456 0.84348 0.86306 1.00553 1.01684 1.18031 1.1896 1.20814 1.34494 1.36522 1.51951 1.5578 1.67082 1.6874 1.86325 1.88157 2.088 2.20966 2.23277 2.35122 2.65516 2.8383 2.86855 3.0049 3.17774 3.32534 3.46106 3.47745 3.60752 3.78735 4.1091 4.35648 4.52367 4.67283 4.83103 
43 0.01419 0.10356 0.17224 0.18134 0.20616 0.32584 0.33522 0.51737 0.53707 0.65788 0.80723 0.83407 0.84378 1.00376 1.01774 1.17961 1.19169 1.22042 1.34368 1.36941 1.51933 1.66955 1.68933 1.86099 1.88206 2.08395 2.21067 2.349 2.65325 2.83601 2.86222 3.0038 3.17532 3.32397 3.45952 3.48728 3.60519 3.7851 4.10649 4.35347 4.5223 4.66264 4.82918 
35 0.02308 0.10479 0.16509 0.17735 0.31772 0.32903 0.50922 0.53322 0.65011 0.80976 0.82905 0.84412 0.99629 1.1718 1.18623 1.22516 1.33637 1.51172 1.66205 1.85291 2.074 2.20132 2.34119 2.64574 2.82794 2.99452 3.16805 3.31636 3.45209 3.59799 3.77481 4.09928 4.34505 4.51413 4.82083 
34 0.02265 0.11144 0.17206 0.18862 0.32408 0.3363 0.5174 0.54777 0.65752 0.81898 0.83586 0.85598 1.00286 1.17931 1.19952 1.34299 1.5214 1.66961 1.86009 2.0879 2.21008 2.34879 2.65352 2.83826 3.00585 3.17602 3.32333 3.45974 3.60923 3.79207 4.10648 4.35601 4.52371 4.82929 
39 0.01529 0.10416 0.16742 0.1777 0.3187 0.3283 0.35813 0.5127 0.53896 0.65348 0.80993 0.8304 0.84085 0.99863 1.01336 1.17433 1.18676 1.2176 1.33904 1.51549 1.66371 1.6867 1.85588 1.88691 2.08129 2.20364 2.34454 2.64955 2.83187 2.99829 3.17177 3.3192 3.45547 3.60088 3.78228 4.10264 4.34841 4.5191 4.82467 
35 0.01899 0.10181 0.16654 0.18034 0.3195 0.3316 0.51193 0.54284 0.65191 0.80128 0.82725 0.83852 0.99747 1.17369 1.18954 1.33897 1.51586 1.66448 1.85466 2.08003 2.20739 2.34269 2.64767 2.83095 2.99826 3.16916 3.31774 3.45355 3.60035 3.7798 4.10066 4.34773 4.5159 4.66509 4.82294 
35 0.01129 0.09825 0.17745 0.19256 0.33002 0.34212 0.52436 0.5581 0.66243 0.80613 0.83622 0.8461 1.00796 1.18498 1.20454 1.35065 1.52548 1.67442 1.86555 2.09511 2.22111 2.35373 2.65768 2.84497 3.01279 3.18035 3.32947 3.46451 3.61232 3.79566 4.11104 4.36207 4.52764 4.67767 4.83579 
47 0.009 0.09657 0.16543 0.17399 0.19101 0.31948 0.32759 0.34135 0.51126 0.52778 0.65058 0.67721 0.80531 0.82909 0.83822 0.99789 1.00887 1.17297 1.18266 1.20275 1.33729 1.35651 1.51266 1.66292 1.67886 1.85458 1.86982 2.07606 2.20139 2.22303 2.34328 2.64727 2.8293 2.84993 2.99575 3.16959 3.31774 3.45362 3.47279 3.59883 3.77531 4.1012 4.34695 4.51516 4.65109 4.82304 4.84707 
47 0.01187 0.09804 0.16878 0.17729 0.19666 0.32279 0.33153 0.35533 0.5146 0.53376 0.65383 0.69315 0.80422 0.83074 0.83975 0.8847 1.00081 1.01356 1.17706 1.18837 1.21595 1.34062 1.36373 1.51461 1.54342 1.66651 1.68641 1.85821 1.88081 2.08081 2.20543 2.23235 2.34637 2.64907 2.83343 2.99923 3.17276 3.32108 3.45684 3.48027 3.60234 3.77838 4.10386 4.35004 4.51735 4.65803 4.82622 
35 0.01185 0.10644 0.17187 0.18743 0.32388 0.33664 0.51737 0.55287 0.65852 0.81052 0.83303 0.84628 1.00208 1.17877 1.1967 1.34354 1.52284 1.66961 1.85982 2.08741 2.21131 2.34864 2.65677 2.83626 3.00598 3.17546 3.32352 3.45892 3.6065 3.79489 4.10576 4.35234 4.52491 4.67087 4.82998 
41 0.01584 0.10514 0.17023 0.17986 0.21512 0.32352 0.33264 0.36745 0.51531 0.53903 0.65488 0.81419 0.83367 0.84406 1.00166 1.01447 1.17685 1.188 1.21535 1.34146 1.51718 1.6666 1.6851 1.85844 1.87701 2.08169 2.20635 2.34666 2.65149 2.8336 2.9996 3.17296 3.32132 3.45724 3.49307 3.60318 3.78246 4.10523 4.35147 4.52049 4.82691 
41 0.0189 0.09473 0.16008 0.1693 0.19561 0.31368 0.32231 0.34289 0.50608 0.53108 0.64594 0.79812 0.82356 0.83285 0.99229 1.00522 1.16801 1.17998 1.21065 1.33233 1.50646 1.6567 1.67652 1.84884 1.86891 2.06827 2.19619 2.22816 2.33797 2.64258 2.8238 2.99015 3.16463 3.31273 3.44839 3.59386 3.76939 4.09591 4.34104 4.51044 4.81707 
40 0.01515 0.10121 0.16493 0.17517 0.31699 0.3261 0.34804 0.51034 0.53706 0.65059 0.80393 0.82765 0.8374 0.9964 1.01192 1.17204 1.18356 1.21181 1.33678 1.51184 1.66139 1.68534 1.85342 1.88416 2.07613 2.20068 2.23759 2.34234 2.64735 2.82921 2.9962 3.16914 3.31713 3.45334 3.59943 3.77827 4.10074 4.34633 4.51463 4.82189 
44 0.01738 0.11295 0.1756 0.18546 0.21859 0.32926 0.33932 0.52026 0.54012 0.65967 0.82293 0.83991 0.85292 1.00762 1.02468 1.18219 1.19372 1.22245 1.34666 1.37327 1.52069 1.67291 1.69668 1.8648 1.89306 2.08707 2.21163 2.24588 2.35248 2.65586 2.83889 2.86662 3.00616 3.17883 3.32727 3.46276 3.4919 3.60898 3.78696 4.11081 4.35692 4.52405 4.66153 4.83223 
48 0.01178 0.09538 0.16334 0.17152 0.18757 0.31727 0.32492 0.33665 0.50901 0.52668 0.64788 0.67587 0.80204 0.82705 0.83628 0.99583 1.00629 1.1707 1.18051 1.20288 1.33481 1.35128 1.50753 1.53152 1.66096 1.67755 1.85256 1.86726 2.07175 2.19876 2.21789 2.34119 2.64411 2.82677 2.84952 2.9934 3.16721 3.31537 3.4511 3.46741 3.59633 3.77115 4.09905 4.12111 4.34478 4.51151 4.64909 4.82073 
36 0.01959 0.10593 0.1701 0.18208 0.32318 0.33459 0.51587 0.55092 0.65631 0.80675 0.83106 0.84159 1.0016 1.05804 1.17687 1.1911 1.22619 1.3429 1.5209 1.66751 1.85984 2.09063 2.20881 2.34755 2.65385 2.83524 3.00467 3.17334 3.3217 3.45718 3.60693 3.78825 4.10468 4.35273 4.52378 4.82723 
33 0.02046 0.10946 0.16968 0.18608 0.32175 0.33482 0.5149 0.55431 0.65638 0.81705 0.83346 0.85143 1.00057 1.17731 1.20109 1.34195 1.51985 1.66643 1.85771 2.08354 2.21051 2.34666 2.65169 2.83497 3.00314 3.1737 3.32134 3.45791 3.60545 4.10413 4.35099 4.52276 4.82648 
43 0.0092 0.06929 0.13751 0.17462 0.18461 0.23118 0.32675 0.3359 0.36718 0.51946 0.54185 0.65864 0.82042 0.83726 0.84857 1.00511 1.01935 1.18073 1.19246 1.22167 1.34524 1.37533 1.52087 1.67096 1.69445 1.86271 1.88484 2.08702 2.21238 2.35044 2.65429 2.8382 3.00545 3.17686 3.32526 3.46118 3.60712 3.78503 4.10851 4.35592 4.52222 4.65937 4.83099 
38 0.01736 0.10466 0.16976 0.17965 0.22731 0.32355 0.33369 0.51503 0.54383 0.65597 0.80744 0.83164 0.84133 1.00148 1.017 1.17685 1.18949 1.22023 1.34164 1.52082 1.6659 1.68584 1.85905 2.08405 2.20564 2.24965 2.34717 2.65276 2.83387 2.99993 3.17418 3.32208 3.45729 3.60438 4.10455 4.35074 4.5239 4.82671 
36 0.01551 0.10466 0.17177 0.18312 0.32456 0.33528 0.51721 0.55079 0.65633 0.80375 0.83202 0.84196 1.00244 1.03334 1.17908 1.19381 1.22822 1.34331 1.51956 1.66906 1.86072 2.08726 2.20895 2.34861 2.65267 2.83685 3.0047 3.17462 3.3228 3.45859 3.60546 3.79007 4.10606 4.35352 4.52123 4.82852 
30 0.00806 0.10799 0.17296 0.1899 0.32547 0.33851 0.51872 0.65963 0.81472 0.83515 0.85111 1.00379 1.1795 1.19851 1.34514 1.5287 1.67008 1.86089 2.21297 2.34943 2.66085 2.83803 3.01155 3.17651 3.32404 3.46138 3.6162 4.1073 4.35469 4.8299 
43 0.01624 0.10182 0.17138 0.18067 0.20917 0.32472 0.33383 0.36701 0.51653 0.53702 0.65607 0.80631 0.83261 0.84198 1.00245 1.01602 1.17924 1.19125 1.21947 1.34314 1.51688 1.66812 1.68669 1.86012 1.88123 2.08284 2.20995 2.3482 2.6508 2.83519 3.00116 3.17441 3.32301 3.45818 3.47821 3.60373 3.78086 4.10565 4.35201 4.51934 4.66286 4.82786 4.85641 
39 0.01761 0.09619 0.16345 0.17285 0.21704 0.3169 0.32615 0.50889 0.53486 0.64933 0.79492 0.82512 0.83481 0.99458 1.00797 1.17111 1.18291 1.21219 1.33534 1.51008 1.66011 1.68206 1.85157 1.87549 2.07347 2.20057 2.34067 2.64563 2.82725 2.99361 3.16742 3.31552 3.45141 3.597 3.77372 4.09845 4.34362 4.51369 4.82003 
34 0.01191 0.10632 0.17009 0.18492 0.32223 0.33454 0.51557 0.6568 0.80634 0.83093 0.84241 0.99995 1.02412 1.17748 1.19864 1.34244 1.52414 1.66678 1.85732 2.0876 2.21041 2.34618 2.6556 2.83495 3.00603 3.17432 3.32153 3.45793 3.61315 3.7924 4.1044 4.35083 4.52318 4.82653 
38 0.01339 0.10226 0.16737 0.17814 0.32063 0.33183 0.51256 0.53715 0.65193 0.8018 0.8284 0.8389 0.9987 1.02037 1.17428 1.18708 1.2173 1.33917 1.51447 1.66474 1.85588 1.89012 2.07852 2.2051 2.34398 2.64761 2.83149 2.99718 3.17 3.31872 3.45411 3.60021 3.77804 4.10154 4.34809 4.51553 4.65339 4.82394 
36 0.01274 0.10088 0.16543 0.17669 0.31839 0.32922 0.51029 0.53902 0.65052 0.80055 0.82657 0.83694 0.99649 1.01739 1.17267 1.18945 1.33666 1.51237 1.66283 1.85337 2.07615 2.20207 2.34171 2.64637 2.82873 2.99478 3.16806 3.3165 3.45228 3.59784 3.77484 4.09944 4.34554 4.51408 4.66799 4.82162 
40 0.01905 0.09543 0.16028 0.16955 0.21432 0.31398 0.32255 0.35983 0.50613 0.64572 0.79448 0.82329 0.83254 0.86395 0.99258 1.00527 1.16826 1.18211 1.22577 1.33235 1.50586 1.65723 1.68061 1.84902 1.86989 2.06847 2.19624 2.33802 2.64304 2.82362 2.99006 3.16482 3.31269 3.44848 3.59368 3.76904 4.09598 4.34097 4.51136 4.81694 
26 0.0189 0.11213 0.16892 0.19749 0.32049 0.34378 0.51662 0.65957 0.81636 0.83244 0.86135 0.99922 1.17694 1.21064 1.34471 1.66625 1.85677 2.21385 2.34663 2.84281 3.17632 3.32137 3.45919 4.10307 4.35092 4.82693 
32 0.02279 0.10988 0.17064 0.18945 0.32292 0.33682 0.51574 0.6561 0.81214 0.83261 0.84806 1.00097 1.17699 1.19511 1.3418 1.52206 1.66675 1.85873 2.08918 2.20792 2.34753 2.65434 2.83566 3.0022 3.17395 3.32137 3.45818 3.60863 4.1048 4.35238 4.5256 4.8276 
35 0.01798 0.1108 0.17882 0.19102 0.33171 0.34277 0.52475 0.55459 0.66462 0.81258 0.83898 0.84928 1.00934 1.03123 1.18569 1.20104 1.23989 1.35128 1.52897 1.67593 1.8678 2.09646 2.2175 2.35539 2.6629 2.84414 3.01513 3.18341 3.33102 3.46622 3.61852 4.11279 4.36048 4.53185 4.83603 
30 0.01325 0.11685 0.18019 0.2043 0.33201 0.34735 0.52793 0.66691 0.82739 0.84326 0.87844 1.01026 1.18675 1.21196 1.35272 1.53236 1.67775 1.86831 2.22246 2.35707 2.66995 2.84878 3.01781 3.18493 3.33205 3.46754 3.62226 4.11424 4.36577 4.84017 
30 0.02762 0.10531 0.16406 0.18302 0.31658 0.32978 0.50831 0.64998 0.80545 0.82687 0.84099 0.99473 1.17095 1.19734 1.3352 1.53836 1.66051 1.85134 2.07265 2.20061 2.34018 2.82669 2.99377 3.16728 3.31516 3.4513 3.59848 4.09792 4.34345 4.81927 
47 0.01609 0.10058 0.16925 0.17775 0.19719 0.32313 0.33191 0.35687 0.5146 0.53262 0.6532 0.69169 0.8097 0.83161 0.84091 1.00123 1.01463 1.17585 1.18575 1.20777 1.33994 1.3585 1.51336 1.54212 1.66788 1.70187 1.85849 1.87828 2.07933 2.20504 2.23018 2.34622 2.64901 2.83253 2.85505 2.99878 3.17184 3.32033 3.4559 3.47379 3.60115 3.77681 4.10366 4.35018 4.51582 4.65004 4.82618 
38 0.00682 0.10249 0.16725 0.17806 0.32003 0.32993 0.51176 0.54052 0.65276 0.80752 0.83002 0.84119 0.9986 1.0138 1.17413 1.18803 1.22369 1.33843 1.51528 1.66395 1.69843 1.85557 1.88779 2.07972 2.20439 2.34406 2.65048 2.83046 2.99723 3.17073 3.31873 3.45471 3.60128 3.78175 4.10235 4.3479 4.51902 4.82348 
38 0.00711 0.1033 0.16797 0.1788 0.32116 0.33194 0.51305 0.53974 0.65283 0.80852 0.83047 0.84183 0.99953 1.02723 1.17512 1.18896 1.22395 1.33938 1.51374 1.66572 1.85672 1.89294 2.07883 2.20601 2.34508 2.64933 2.83161 2.99933 3.17115 3.31913 3.45507 3.60092 3.77913 4.10244 4.3487 4.51707 4.66967 4.82464 
28 0.01691 0.10995 0.17168 0.19681 0.32364 0.33903 0.52217 0.65966 0.81389 0.83389 0.8599 1.00218 1.17927 1.21031 1.34499 1.5345 1.67156 1.86008 2.21363 2.35046 2.66833 2.85047 3.02424 3.179 3.3245 3.46104 4.10532 4.8316 
32 0.01214 0.11003 0.17178 0.19208 0.32464 0.34056 0.51791 0.65731 0.81532 0.83399 0.85325 1.00358 1.17894 1.20213 1.34493 1.52114 1.67134 1.86168 2.08868 2.21273 2.34888 2.65455 2.83733 3.0091 3.17435 3.32353 3.45894 3.61235 4.10537 4.35456 4.52326 4.82911 
26 0.0131 0.10564 0.16936 0.18722 0.32177 0.33524 0.51536 0.66135 0.80504 0.83027 0.84202 0.99958 1.17696 1.20679 1.34408 1.66551 1.85679 2.21229 2.34556 2.83412 3.17485 3.32103 3.45776 4.10327 4.34862 4.82498 
34 0.01718 0.11258 0.17398 0.19189 0.32715 0.34181 0.51966 0.55532 0.65986 0.82209 0.83767 0.85934 1.00587 1.1811 1.20181 1.34687 1.52398 1.67187 1.86452 2.08924 2.21502 2.3516 2.65604 2.83955 3.00646 3.17691 3.32556 3.46111 3.61132 3.79269 4.10793 4.35765 4.5276 4.83151 
26 0.00978 0.1091 0.17056 0.19576 0.32272 0.33848 0.51706 0.66466 0.81529 0.83355 0.85788 1.00126 1.17807 1.20676 1.34652 1.66918 1.85942 2.21703 2.34757 2.8383 3.17678 3.32279 3.46016 4.10478 4.35175 4.82708 
36 0.01937 0.11422 0.18124 0.19595 0.33431 0.34692 0.5265 0.55487 0.66565 0.81722 0.84198 0.85416 1.01265 1.18744 1.20294 1.2428 1.35279 1.52831 1.67907 1.87139 2.09689 2.2201 2.35777 2.66126 2.84565 3.01406 3.18303 3.33168 3.46734 3.61389 3.79695 4.11415 4.36465 4.53091 4.6757 4.83871 
39 0.00902 0.09941 0.16448 0.17402 0.21139 0.31825 0.32736 0.50952 0.53525 0.64947 0.80357 0.82766 0.8376 0.99637 1.00938 1.1717 1.18406 1.2155 1.33591 1.51083 1.66151 1.6837 1.85313 1.87501 2.07255 2.19991 2.34162 2.6464 2.82764 2.99392 3.168 3.31603 3.45201 3.59788 3.77323 4.09977 4.34545 4.51418 4.82102 
48 0.07897 0.14479 0.1596 0.16911 0.21291 0.30897 0.31645 0.32839 0.50114 0.51618 0.63967 0.67512 0.794 0.81927 0.82845 0.988 0.99868 1.16323 1.17309 1.20056 1.32723 1.34506 1.49969 1.65292 1.66992 1.84433 1.8592 2.06262 2.19064 2.2161 2.33335 2.63539 2.81868 2.83968 2.98512 3.15928 3.30765 3.44339 3.45878 3.58867 3.76294 4.09133 4.10999 4.33652 4.5032 4.63978 4.81257 4.8314 
29 0.01005 0.11528 0.1775 0.20057 0.32967 0.34457 0.52459 0.66829 0.82719 0.84161 1.00807 1.1841 1.20846 1.34928 1.53676 1.67511 1.86699 2.22316 2.35527 2.66888 2.84479 3.01751 3.18258 3.3291 3.4674 3.6204 4.11221 4.36578 4.83476 
37 0.01229 0.1065 0.16996 0.18186 0.3227 0.33365 0.5144 0.54293 0.65498 0.81121 0.83241 0.84466 1.00114 1.02161 1.1771 1.19263 1.34124 1.51754 1.66692 1.85792 1.88846 2.08032 2.20675 2.34589 2.65062 2.83346 3.00021 3.173 3.32101 3.45725 3.60321 3.78134 4.104 4.35019 4.51886 4.66629 4.82625 
34 0.01605 0.11077 0.17593 0.1896 0.32823 0.33963 0.52092 0.54853 0.66185 0.815 0.83667 0.8476 1.00694 1.1828 1.19942 1.34886 1.52558 1.67297 1.864 2.09343 2.21478 2.3521 2.65748 2.84035 3.00735 3.17862 3.32737 3.46253 3.6087 3.79499 4.10962 4.35693 4.52552 4.83227 
39 0.01276 0.10848 0.16999 0.18101 0.32253 0.33264 0.51434 0.53717 0.65351 0.81569 0.83415 0.8487 1.00133 1.01923 1.17661 1.19008 1.22525 1.34073 1.51543 1.66723 1.85812 1.88109 2.07934 2.20651 2.24346 2.34684 2.65036 2.83326 2.99986 3.17321 3.32112 3.45688 3.60249 3.77924 4.10456 4.35053 4.51801 4.66664 4.82671 
27 0.01632 0.10574 0.16953 0.19072 0.32216 0.33775 0.51969 0.65948 0.80583 0.83022 0.84496 1.00036 1.17691 1.20021 1.34483 1.53431 1.66784 1.86102 2.21362 2.34806 2.66054 3.17371 3.3215 3.45776 4.10413 4.37166 4.83067 
26 0.01116 0.1066 0.16806 0.19722 0.31991 0.34 0.51536 0.65845 0.81112 0.82983 0.84628 0.99814 1.17604 1.20675 1.3435 1.66441 1.85531 2.21346 2.34461 2.83581 3.17292 3.32033 3.45596 4.10218 4.34885 4.82423 
43 0.01735 0.09875 0.16752 0.17629 0.19878 0.32144 0.3301 0.36116 0.51389 0.53735 0.65453 0.79952 0.8294 0.83847 0.86205 0.99956 1.01222 1.17574 1.1871 1.21542 1.34049 1.51599 1.66496 1.68684 1.8566 1.87731 2.07863 2.20508 2.24083 2.34536 2.65044 2.83241 2.99977 3.17219 3.32025 3.45599 3.60181 3.77851 4.10302 4.3487 4.5174 4.67153 4.82528 
38 0.01615 0.11582 0.17859 0.19082 0.33153 0.34289 0.52302 0.54545 0.66335 0.82632 0.84269 0.85903 1.01005 1.03246 1.18572 1.20109 1.34975 1.52534 1.67481 1.70308 1.86722 1.90825 2.09076 2.21809 2.35545 2.66004 2.84237 3.01031 3.18196 3.33075 3.46609 3.61307 3.79323 4.11271 4.35979 4.52857 4.67751 4.83495 
37 0.00847 0.09809 0.1613 0.17187 0.31393 0.32374 0.50586 0.53188 0.64675 0.7981 0.82395 0.83471 0.99251 1.01024 1.16851 1.18234 1.21793 1.33275 1.50794 1.65787 1.84915 2.06907 2.19692 2.33801 2.64307 2.82395 2.99055 3.16517 3.31282 3.44903 3.59474 3.77044 4.09619 4.34129 4.51124 4.6599 4.81739 
26 0.00856 0.10879 0.16775 0.19158 0.32051 0.33753 0.51386 0.81048 0.83048 0.8499 0.99891 1.1747 1.20413 1.34156 1.66527 1.85645 2.20583 2.34488 2.83348 3.01082 3.17223 3.31956 3.45549 4.1018 4.3484 4.82422 
43 0.01678 0.10078 0.17011 0.17913 0.20407 0.32352 0.33254 0.36333 0.5156 0.53816 0.65619 0.80481 0.83145 0.84076 1.00133 1.0151 1.17733 1.18847 1.21515 1.34157 1.51673 1.66719 1.68693 1.85889 1.88112 2.08087 2.20681 2.23818 2.34691 2.65045 2.83435 2.99951 3.17328 3.32134 3.45735 3.48367 3.60278 3.7806 4.10461 4.35065 4.5186 4.66802 4.82679 
31 0.01878 0.10641 0.16924 0.18308 0.32175 0.33258 0.51498 0.65589 0.80466 0.83059 0.84182 0.99974 1.01804 1.17594 1.19384 1.34043 1.52115 1.66628 1.85719 2.20485 2.34613 2.65726 2.83389 3.0066 3.17408 3.32015 3.45653 3.60886 4.10379 4.35047 4.82643 
33 0.00814 0.10178 0.17266 0.18616 0.32597 0.33796 0.51828 0.58687 0.66082 0.81043 0.83458 0.84759 1.00437 1.17946 1.19578 1.34532 1.52853 1.67021 1.86203 2.09765 2.21223 2.34908 2.65912 2.83862 3.00688 3.17594 3.32358 3.45981 3.61832 4.10714 4.35503 4.52866 4.82928 
36 0.01729 0.10597 0.17069 0.18569 0.32306 0.33524 0.51663 0.55405 0.6563 0.80792 0.83121 0.84247 1.00117 1.17699 1.19204 1.22921 1.34264 1.51888 1.66849 1.85912 2.09029 2.21057 2.34711 2.65181 2.83646 3.00419 3.17401 3.32177 3.45772 3.60445 3.79212 4.1048 4.35354 4.52318 4.67266 4.8283 
33 0.02368 0.11384 0.17063 0.19061 0.32267 0.3363 0.51625 0.65459 0.81733 0.83479 0.87626 1.00146 1.17734 1.19988 1.34168 1.51859 1.66838 1.85827 2.08671 2.20941 2.34737 2.65231 2.83665 3.00539 3.1743 3.32224 3.45812 3.60653 3.78904 4.10488 4.35497 4.5222 4.82895 
46 0.01095 0.10258 0.16791 0.17727 0.20316 0.32167 0.33092 0.36466 0.5131 0.53357 0.65209 0.68291 0.81775 0.83311 0.84589 1.00027 1.01495 1.17491 1.18668 1.21672 1.33923 1.36633 1.51277 1.55036 1.66536 1.68577 1.85735 1.88444 2.07955 2.20383 2.23366 2.34526 2.64852 2.83189 2.99729 3.17139 3.31954 3.45517 3.47735 3.60092 3.77775 4.10319 4.3496 4.51738 4.65462 4.82505 
42 0.01568 0.10503 0.16987 0.18 0.24556 0.32344 0.33333 0.5148 0.53551 0.65428 0.80891 0.83179 0.84199 1.00162 1.01948 1.17676 1.18898 1.21864 1.34111 1.37348 1.51512 1.66751 1.69402 1.85863 1.88534 2.08089 2.20822 2.34657 2.64965 2.83336 2.99992 3.17253 3.32122 3.45657 3.4792 3.60244 3.77845 4.10409 4.35087 4.5179 4.66001 4.82658 
35 0.01187 0.10839 0.17142 0.19147 0.32422 0.33855 0.51721 0.55701 0.65544 0.81725 0.83415 0.85412 1.00337 1.17842 1.20049 1.3437 1.51819 1.67112 1.86095 2.08417 2.21294 2.34829 2.65097 2.83724 3.00426 3.17365 3.32227 3.45825 3.60513 3.7828 4.10497 4.35431 4.5189 4.66825 4.82893 
43 0.01519 0.10672 0.1695 0.17895 0.20661 0.32297 0.33237 0.51445 0.53423 0.65379 0.81359 0.83326 0.84402 1.00125 1.01486 1.17633 1.1878 1.21616 1.34079 1.36767 1.5144 1.66679 1.68848 1.85837 1.88212 2.07778 2.20567 2.23996 2.34677 2.65034 2.83301 3.00005 3.17289 3.32105 3.45673 3.47819 3.60281 3.77791 4.10437 4.35034 4.51732 4.66051 4.82656 
38 0.01539 0.11232 0.17676 0.18746 0.32994 0.34032 0.52114 0.54319 0.66201 0.81888 0.8392 0.85075 1.00857 1.02971 1.18357 1.19649 1.22822 1.34807 1.52559 1.67375 1.69853 1.86538 1.89329 2.09436 2.21459 2.35352 2.65958 2.84043 3.0075 3.18028 3.32831 3.46403 3.61016 3.79332 4.11117 4.35839 4.52707 4.83334 
36 0.01633 0.0996 0.16087 0.17175 0.31362 0.3234 0.50529 0.55511 0.64531 0.80145 0.82408 0.83502 0.99222 1.00924 1.16771 1.18217 1.22619 1.33213 1.50691 1.65765 1.84886 2.06813 2.19596 2.33752 2.64125 2.82362 2.9897 3.16398 3.31223 3.44822 3.59372 3.76854 4.09573 4.3411 4.50977 4.81688 
32 0.02007 0.11427 0.17402 0.18865 0.32633 0.33835 0.51882 0.57558 0.65986 0.8238 0.83895 0.86291 1.00516 1.18056 1.19797 1.34493 1.52432 1.6713 1.86196 2.09215 2.21198 2.35034 2.65691 2.83814 3.00648 3.17731 3.32469 3.4619 3.61444 4.10847 4.35565 4.8302 
34 0.00848 0.10473 0.1745 0.18968 0.32763 0.34078 0.52046 0.56006 0.65989 0.81726 0.83653 0.85157 1.00635 1.18168 1.20118 1.34636 1.5236 1.67343 1.86374 2.08704 2.21586 2.35079 2.65612 2.83984 3.00743 3.17707 3.32568 3.46073 3.6082 3.79154 4.10791 4.35492 4.52575 4.83067 
26 0.0137 0.1094 0.1692 0.21213 0.32164 0.33844 0.51916 0.65602 0.81442 0.83208 0.85477 1.00029 1.17745 1.21529 1.34655 1.66749 1.85719 2.23156 2.34586 2.8368 3.17389 3.32067 3.45754 4.10325 4.35061 4.82563 
30 0.01128 0.11326 0.17735 0.21036 0.3302 0.36487 0.52566 0.66434 0.82147 0.8392 0.87277 1.00836 1.18404 1.21414 1.35068 1.5301 1.67841 1.87132 2.22277 2.36184 2.66526 2.84959 3.01736 3.18134 3.33048 3.46599 3.6179 4.11056 4.36838 4.8364 
33 0.0083 0.1013 0.17587 0.19823 0.32821 0.34249 0.52717 0.66042 0.80688 0.83495 0.84781 1.00698 1.18281 1.2068 1.35015 1.52608 1.67617 1.86839 2.09428 2.2181 2.35495 2.65696 2.85505 3.01406 3.17844 3.32747 3.46259 3.61643 3.79396 4.10925 4.37179 4.52576 4.83765 
35 0.01861 0.10565 0.16863 0.18054 0.3215 0.33258 0.51373 0.54638 0.65467 0.80788 0.83104 0.8433 0.99998 1.0249 1.17548 1.19067 1.34056 1.51761 1.66557 1.85711 2.08147 2.20577 2.34524 2.6493 2.83272 2.99885 3.17179 3.31995 3.45598 3.60242 3.78251 4.10331 4.34958 4.51822 4.82533 
40 0.00729 0.09144 0.17017 0.17995 0.22367 0.32442 0.33526 0.51722 0.54202 0.65584 0.80062 0.8307 0.84014 0.89995 1.00188 1.02626 1.17919 1.19424 1.22911 1.34474 1.51884 1.66933 1.8598 1.90428 2.08425 2.211 2.3481 2.65134 2.83743 3.00406 3.17395 3.32305 3.45896 3.60482 3.78289 4.10501 4.35179 4.51879 4.66041 4.82914 
38 0.0092 0.08619 0.17554 0.18687 0.32933 0.34051 0.52091 0.54209 0.66025 0.82109 0.83931 0.85279 1.00732 1.02637 1.18304 1.1969 1.23334 1.34784 1.52165 1.67355 1.86541 1.89951 2.08914 2.21485 2.35402 2.65584 2.84054 3.00779 3.17861 3.32737 3.46351 3.60928 3.78634 4.11116 4.35856 4.52425 4.65967 4.83371 
39 0.01437 0.10015 0.16334 0.17365 0.3157 0.32556 0.50825 0.53262 0.64903 0.79941 0.8256 0.83593 0.99439 1.01277 1.17051 1.18361 1.21546 1.3352 1.51052 1.65991 1.68573 1.85153 1.89138 2.07462 2.19956 2.34045 2.64541 2.82717 2.99311 3.16735 3.31527 3.4514 3.59729 3.77494 4.09847 4.34384 4.51381 4.66117 4.82003 
52 0.01182 0.09771 0.16527 0.17336 0.18348 0.22515 0.32095 0.32788 0.33764 0.5132 0.52769 0.65188 0.67282 0.8063 0.83078 0.8395 0.86272 0.99976 1.00931 1.17452 1.18338 1.19947 1.33863 1.35266 1.51138 1.53037 1.66443 1.67792 1.85647 1.86944 2.07628 2.20232 2.22116 2.34512 2.64789 2.83074 2.84982 2.99706 3.17117 3.19458 3.31919 3.33528 3.45555 3.47057 3.6008 3.77605 4.10357 4.34923 4.51599 4.65041 4.82483 4.84266 
34 0.02032 0.10878 0.17313 0.18757 0.32592 0.33806 0.51896 0.65699 0.80708 0.83387 0.84625 1.00397 1.17898 1.19275 1.22448 1.34387 1.51932 1.67141 1.86205 2.09145 2.21217 2.34966 2.65434 2.83832 3.00542 3.17514 3.32344 3.45937 3.60558 3.78781 4.10675 4.35595 4.52338 4.83059 
34 0.01057 0.09909 0.1608 0.17493 0.31355 0.32414 0.50545 0.64738 0.79686 0.82332 0.83398 0.99182 1.01206 1.16795 1.18675 1.33211 1.51168 1.65678 1.84833 2.06798 2.19593 2.33737 2.64902 2.8234 2.99018 3.16489 3.31227 3.44889 3.595 3.77843 4.09568 4.34064 4.52575 4.81668 
41 0.01705 0.09938 0.16931 0.17874 0.21493 0.32282 0.33214 0.51449 0.53866 0.65452 0.79806 0.8296 0.83885 0.86937 1.00051 1.01497 1.17653 1.18862 1.21769 1.34132 1.51733 1.66649 1.68923 1.85804 1.88731 2.08302 2.20762 2.34623 2.65047 2.8334 2.99973 3.17247 3.32061 3.45666 3.60238 3.78269 4.10382 4.35026 4.51877 4.66335 4.82584 
39 0.0149 0.10348 0.16453 0.1758 0.317 0.32792 0.50909 0.53223 0.64914 0.80813 0.82805 0.83983 0.99575 1.02173 1.17172 1.18635 1.22856 1.33634 1.51146 1.66082 1.69675 1.85318 1.88777 2.07582 2.20151 2.3418 2.64643 2.82843 2.99535 3.1685 3.31667 3.45223 3.59852 3.77732 4.09939 4.34534 4.51588 4.66542 4.82129 
20 0.0241 0.11902 0.17263 0.32324 0.36276 0.53818 0.68054 0.81642 0.83486 1.00134 1.17949 1.21877 1.34926 1.67229 1.86181 2.21993 3.32351 3.46397 4.10649 4.84443 
21 0.02405 0.12138 0.18044 0.33211 0.36879 0.54033 0.81571 0.83892 0.85946 1.01108 1.18788 1.22498 1.68237 1.87443 2.23213 2.36837 3.19446 3.33476 3.47092 4.11595 4.84504 
47 0.01358 0.10128 0.1614 0.17092 0.19614 0.31484 0.32442 0.35821 0.50602 0.52275 0.64441 0.675 0.81827 0.82993 0.85386 0.99384 1.01117 1.16833 1.17985 1.20979 1.33234 1.35424 1.50515 1.53848 1.65911 1.68217 1.85066 1.87353 2.07019 2.19734 2.22837 2.33888 2.64121 2.82467 2.85448 2.99098 3.16474 3.31328 3.44871 3.47416 3.59415 3.76916 4.09663 4.34276 4.50923 4.64318 4.81829 
31 0.01673 0.1108 0.17141 0.18968 0.32375 0.33795 0.51642 0.59475 0.65937 0.82012 0.836 0.86356 1.00241 1.17934 1.20551 1.34386 1.52548 1.66848 1.85992 2.21156 2.34805 2.66145 2.83671 3.00652 3.17607 3.32307 3.45973 3.6151 4.10564 4.3529 4.82794 
46 0.0111 0.09993 0.16889 0.17798 0.20248 0.32255 0.33187 0.51401 0.53211 0.65357 0.80234 0.83039 0.83985 1.00037 1.01432 1.17634 1.18783 1.21545 1.34021 1.36086 1.51374 1.53874 1.6663 1.68568 1.85808 1.8809 2.08009 2.20678 2.24552 2.34613 2.64922 2.83274 2.85791 2.99945 3.17243 3.3208 3.45618 3.47579 3.60212 3.77936 4.10381 4.35007 4.51828 4.65588 4.82554 4.85044 
41 0.01015 0.06436 0.13723 0.17738 0.18916 0.32918 0.33925 0.52083 0.54055 0.66127 0.82172 0.83962 0.85154 1.00701 1.0208 1.18333 1.19632 1.22892 1.3475 1.37959 1.5227 1.67267 1.69496 1.86469 1.89425 2.08882 2.21445 2.35288 2.65719 2.84034 3.00739 3.17978 3.32783 3.46369 3.61005 3.78875 4.11095 4.35757 4.52593 4.6676 4.83342 
38 0.00733 0.10563 0.16478 0.17612 0.31756 0.32825 0.5091 0.53496 0.64869 0.81618 0.83121 0.85152 0.99656 1.02055 1.17137 1.18492 1.22404 1.33612 1.51177 1.66207 1.85346 1.88634 2.07361 2.20087 2.34171 2.64663 2.82824 2.99427 3.1679 3.31633 3.45214 3.59806 3.77431 4.09967 4.3458 4.51432 4.65836 4.82142 
44 0.01885 0.10243 0.16814 0.17744 0.20395 0.32158 0.33037 0.35165 0.51361 0.53364 0.65402 0.80815 0.83108 0.84105 0.99972 1.01306 1.17525 1.18636 1.2134 1.33981 1.3701 1.51615 1.66542 1.68422 1.85729 1.88293 2.08022 2.20528 2.23962 2.34523 2.64916 2.83239 2.99876 3.17171 3.31975 3.45579 3.48772 3.60175 3.77964 4.10343 4.34957 4.51694 4.65638 4.82523 
33 0.01266 0.10498 0.17053 0.18534 0.32321 0.33566 0.51605 0.65814 0.8021 0.83076 0.84153 1.00077 1.02313 1.17816 1.20021 1.34393 1.52523 1.66765 1.85845 2.09 2.21147 2.34703 2.65631 2.83481 3.00887 3.1745 3.32237 3.4583 3.61387 4.10441 4.35065 4.52977 4.82704 
34 0.01578 0.10859 0.16305 0.17733 0.31564 0.3278 0.50718 0.53717 0.6472 0.81697 0.83056 0.99441 1.16927 1.18513 1.33354 1.50988 1.65946 1.85071 2.07047 2.19803 2.24457 2.33934 2.64573 2.82584 2.99251 3.16619 3.3141 3.45043 3.59657 3.77397 4.09769 4.34341 4.51304 4.8191 
35 0.01212 0.09721 0.15937 0.17008 0.31214 0.32166 0.50393 0.64378 0.79209 0.82174 0.83175 0.99054 1.00579 1.1663 1.18026 1.3304 1.50367 1.6555 1.84696 1.87055 2.06584 2.19376 2.33619 2.64169 2.8218 2.98835 3.16291 3.31083 3.44694 3.59266 3.76713 4.09437 4.33933 4.50915 4.81529 
43 0.01405 0.10611 0.16962 0.17938 0.21597 0.32327 0.33262 0.51444 0.53524 0.65362 0.81248 0.83283 0.84333 1.00149 1.01591 1.17587 1.1869 1.21355 1.34042 1.36573 1.51508 1.667 1.69015 1.85856 1.8881 2.07935 2.2053 2.23746 2.34689 2.65085 2.83294 2.99933 3.1726 3.32078 3.4561 3.47623 3.60258 3.77873 4.10447 4.35086 4.51811 4.66331 4.82656 
43 0.01339 0.10379 0.1689 0.17826 0.2034 0.32203 0.33083 0.34973 0.51466 0.53725 0.65425 0.81339 0.83281 0.84315 1.00063 1.01353 1.17633 1.18744 1.21463 1.34081 1.51548 1.66575 1.68521 1.85727 1.87584 2.08057 2.20578 2.23664 2.34653 2.65156 2.83292 3.00017 3.17315 3.321 3.45697 3.49242 3.60287 3.7818 4.10473 4.35065 4.5205 4.66801 4.82673 
26 0.01009 0.11573 0.17399 0.21193 0.3263 0.35958 0.52549 0.6765 0.82344 0.83845 1.00566 1.18151 1.21639 1.35075 1.54401 1.67625 1.86626 2.22102 2.35255 2.85268 3.18359 3.33118 3.46474 4.10881 4.36368 4.83966 
26 0.01784 0.11052 0.16906 0.19194 0.32152 0.33915 0.5148 0.66483 0.81471 0.83194 0.85105 1.00009 1.17733 1.21321 1.34384 1.66617 1.85712 2.21138 2.34561 2.83555 3.17375 3.32067 3.4573 4.10279 4.34939 4.82572 
33 0.01692 0.11665 0.17342 0.19131 0.32599 0.34021 0.51943 0.55944 0.65739 0.82656 0.83978 1.00456 1.18021 1.2009 1.34487 1.51932 1.67181 1.86178 2.08432 2.2123 2.35014 2.65496 2.83812 3.00684 3.1762 3.32483 3.46018 3.60738 3.78512 4.10735 4.35566 4.52228 4.8311 
38 0.01244 0.10612 0.16757 0.17926 0.32041 0.33183 0.51242 0.53791 0.65179 0.813 0.83128 0.84614 0.99909 1.02308 1.17425 1.18878 1.33879 1.51301 1.66473 1.69981 1.856 1.89092 2.07902 2.20393 2.34418 2.64867 2.832 2.99947 3.17069 3.31919 3.45488 3.6004 3.77785 4.1019 4.34899 4.51639 4.6561 4.82491 
36 0.02284 0.11953 0.17914 0.19411 0.33144 0.34357 0.52361 0.55023 0.66303 0.83062 0.84451 0.87819 1.0098 1.18478 1.20002 1.34958 1.52552 1.67546 1.86676 1.90423 2.09178 2.21528 2.35532 2.65933 2.843 3.0105 3.18153 3.32922 3.46587 3.61301 3.7916 4.11284 4.36041 4.52834 4.67668 4.83581 
31 0.01517 0.10048 0.16589 0.17985 0.31813 0.32994 0.51139 0.65399 0.79461 0.82604 0.83623 0.99561 1.01331 1.1734 1.19362 1.33822 1.53837 1.66196 1.85281 2.20169 2.34211 2.6628 2.83044 2.99988 3.17036 3.3175 3.45399 3.60293 4.10047 4.34544 4.82191 
39 0.02049 0.11176 0.1756 0.18718 0.32911 0.3407 0.52039 0.54282 0.65986 0.81546 0.83797 0.85119 1.0073 1.18216 1.19564 1.22753 1.34681 1.51985 1.56513 1.67391 1.86477 1.90011 2.08529 2.21353 2.35149 2.65534 2.83944 3.00573 3.17751 3.32638 3.46172 3.49358 3.60843 3.78621 4.10913 4.35629 4.52344 4.66566 4.83191 
48 0.01678 0.09818 0.16767 0.17606 0.19388 0.3217 0.32964 0.3435 0.5136 0.53084 0.65339 0.79794 0.82958 0.83858 0.86018 0.9997 1.01071 1.17551 1.18594 1.21097 1.33983 1.36152 1.51434 1.54889 1.66529 1.68192 1.85715 1.8731 2.0779 2.20473 2.23504 2.34535 2.64903 2.83192 2.8562 2.99844 3.17152 3.31989 3.45587 3.47622 3.60144 3.77783 4.10341 4.34934 4.51731 4.65584 4.8249 4.84531 
40 0.01955 0.10301 0.1701 0.18075 0.32277 0.33275 0.51477 0.53691 0.65414 0.79981 0.83013 0.83987 1.00048 1.01742 1.17693 1.1897 1.21927 1.34149 1.51508 1.6669 1.69608 1.85849 2.08091 2.20757 2.24571 2.34672 2.65021 2.83426 3.00019 3.17255 3.32147 3.45638 3.47835 3.60288 3.78025 4.10418 4.35098 4.51852 4.65807 4.82673 
40 0.01703 0.10137 0.17103 0.1808 0.22488 0.32462 0.33453 0.51637 0.54043 0.65709 0.80108 0.8309 0.84022 0.8743 1.0026 1.0208 1.17834 1.19107 1.22079 1.3425 1.5195 1.66895 1.86022 2.08317 2.20876 2.2509 2.34757 2.65245 2.83534 3.0017 3.17399 3.32238 3.45797 3.60432 3.7846 4.10492 4.35152 4.51983 4.66656 4.82759 
40 0.02024 0.11155 0.17163 0.18276 0.32403 0.33419 0.51557 0.53603 0.65538 0.81854 0.83591 0.8505 1.00284 1.01898 1.17777 1.19045 1.22291 1.34235 1.37263 1.51723 1.66826 1.69371 1.86023 1.89031 2.0815 2.20754 2.34822 2.65209 2.83483 3.00168 3.17457 3.32272 3.45864 3.60462 3.78109 4.10615 4.35293 4.52039 4.65891 4.82801 
48 0.01257 0.09949 0.17191 0.18024 0.19909 0.32572 0.33444 0.36008 0.51744 0.53465 0.65692 0.80101 0.83269 0.84166 0.86396 1.00331 1.01485 1.17961 1.19003 1.21443 1.34381 1.3658 1.51691 1.54026 1.66944 1.68771 1.86108 1.87825 2.0828 2.21095 2.2454 2.3493 2.65202 2.83617 2.85867 3.00317 3.1748 3.32365 3.45931 3.47788 3.60485 3.78187 4.10664 4.35288 4.52018 4.65569 4.82889 4.85322 
44 0.0127 0.09921 0.16612 0.17521 0.2004 0.31979 0.32867 0.35743 0.51157 0.53149 0.65084 0.80506 0.82918 0.83887 0.99795 1.01027 1.17328 1.18398 1.20963 1.33763 1.36132 1.51142 1.66312 1.68344 1.85488 1.87312 2.07584 2.20185 2.23232 2.3434 2.64668 2.82978 2.99565 3.16952 3.31777 3.45374 3.47567 3.59922 3.77496 4.10158 4.34735 4.51501 4.65896 4.82321 
28 0.0103 0.10449 0.16351 0.18529 0.31577 0.33013 0.50844 0.65369 0.80874 0.82724 0.84372 0.99421 1.17053 1.19589 1.33603 1.65907 1.85057 2.20059 2.33966 2.8269 2.9955 3.16912 3.31518 3.45176 3.60086 4.09771 4.34295 4.8191 
38 0.01484 0.10666 0.17159 0.18222 0.32444 0.33437 0.51603 0.54224 0.65725 0.80752 0.83318 0.84396 1.00247 1.0174 1.17821 1.19143 1.22333 1.34268 1.52187 1.66855 1.69441 1.85969 1.88311 2.08651 2.21082 2.34771 2.65619 2.83503 3.00475 3.17574 3.3225 3.45883 3.60672 3.79508 4.10593 4.35209 4.52754 4.82781 
35 0.00853 0.10493 0.16844 0.18059 0.32115 0.33171 0.51293 0.5779 0.65493 0.81135 0.83197 0.84564 0.99963 1.01943 1.17533 1.19228 1.34 1.51798 1.6652 1.85628 2.08002 2.20521 2.34459 2.65129 2.8316 2.9991 3.17178 3.31968 3.45576 3.6027 3.78637 4.10309 4.34889 4.5259 4.82454 
31 0.02056 0.12367 0.17373 0.19383 0.32577 0.34079 0.52013 0.66036 0.82644 0.84034 1.00449 1.17994 1.20163 1.34489 1.52401 1.67154 1.86277 2.09564 2.21114 2.35202 2.66177 2.84178 3.0174 3.17958 3.32562 3.46287 4.10982 4.35742 4.53213 4.67321 4.83365 
28 0.01106 0.10471 0.16838 0.1831 0.32074 0.33359 0.51585 0.65571 0.80414 0.82928 0.8403 0.99851 1.02742 1.17564 1.19391 1.34174 1.66382 1.85566 2.20544 2.34533 2.83465 3.00547 3.17466 3.32034 3.45661 4.10345 4.34894 4.82564 
37 0.01469 0.10267 0.16385 0.17569 0.31703 0.32874 0.50827 0.53424 0.64791 0.80778 0.8273 0.84037 0.99542 1.17062 1.18582 1.33486 1.50873 1.6609 1.85226 1.89649 2.07327 2.19908 2.2379 2.34067 2.6441 2.82732 2.99273 3.16697 3.31536 3.45045 3.59649 3.77289 4.09812 4.34445 4.51276 4.65425 4.82021 
33 0.01292 0.1047 0.17014 0.18499 0.32281 0.33597 0.51592 0.55198 0.65535 0.80687 0.8303 0.84146 1.00115 1.17728 1.19666 1.34229 1.51879 1.66903 1.85834 2.08745 2.21044 2.34695 2.65441 2.83633 3.00676 3.17344 3.32128 3.45692 3.6047 4.10356 4.35051 4.52198 4.82708 
36 0.02108 0.11465 0.16963 0.1823 0.32226 0.33318 0.51342 0.53776 0.65328 0.82334 0.8369 0.88332 1.00145 1.02551 1.17559 1.1895 1.23491 1.34036 1.5159 1.66692 1.85816 2.07803 2.20493 2.3461 2.65082 2.83248 2.99884 3.17214 3.32039 3.45637 3.60226 3.77825 4.1042 4.35055 4.52011 4.82581 
43 0.00719 0.09562 0.16712 0.17624 0.196 0.32137 0.32952 0.34365 0.51372 0.54035 0.65345 0.80877 0.83157 0.84101 1.0001 1.01148 1.1751 1.18527 1.20771 1.33946 1.36761 1.51491 1.665 1.68296 1.85672 1.87247 2.07825 2.20354 2.23101 2.34585 2.65125 2.83157 2.99894 3.17289 3.32005 3.45588 3.47931 3.6026 3.77894 4.10404 4.34948 4.51918 4.82542 
38 0.01019 0.1031 0.17242 0.18345 0.32506 0.33565 0.51768 0.54693 0.65805 0.80804 0.83336 0.84355 1.00277 1.01679 1.17956 1.19326 1.22607 1.3444 1.52178 1.66878 1.6968 1.86049 1.88818 2.08766 2.21211 2.34889 2.65457 2.83745 3.00458 3.17566 3.32427 3.45921 3.6057 3.78747 4.10699 4.35369 4.52313 4.8298 
39 0.01937 0.11008 0.17461 0.18577 0.3272 0.33718 0.51928 0.54364 0.65962 0.81104 0.83595 0.84633 1.00527 1.02157 1.18103 1.19433 1.22659 1.34625 1.52243 1.67123 1.70451 1.86269 1.89916 2.08835 2.21074 2.35116 2.65551 2.83886 3.00559 3.17779 3.32599 3.4616 3.60867 3.78932 4.10869 4.3556 4.52605 4.67418 4.83147 
35 0.01347 0.10375 0.17435 0.18666 0.32729 0.33863 0.52086 0.5747 0.66081 0.80369 0.83347 0.84322 1.00476 1.02535 1.18148 1.19705 1.23329 1.347 1.52792 1.67186 1.86318 2.21266 2.35061 2.65757 2.84031 3.00742 3.17733 3.32582 3.46079 3.60916 3.80062 4.10816 4.35679 4.52716 4.83288 
33 0.00716 0.10857 0.17409 0.19353 0.32676 0.34176 0.51968 0.56408 0.66007 0.82346 0.83847 0.88432 1.00552 1.18067 1.20088 1.3475 1.52801 1.67269 1.86434 2.09402 2.21372 2.35161 2.66074 2.84068 3.0138 3.177 3.3254 3.46138 3.61883 4.10836 4.35867 4.52955 4.83213 
36 0.02067 0.10506 0.16877 0.18251 0.32075 0.33253 0.51313 0.54276 0.65363 0.80657 0.8299 0.84162 0.99891 1.17557 1.19101 1.33995 1.51607 1.66541 1.85581 1.89401 2.0807 2.2072 2.34471 2.64988 2.83245 2.99985 3.17113 3.3195 3.45561 3.60196 3.78337 4.10255 4.34853 4.5178 4.67058 4.8247 
38 0.01835 0.10324 0.16459 0.17567 0.31757 0.32812 0.50877 0.53532 0.64807 0.8072 0.8277 0.83987 0.99602 1.01548 1.17095 1.18359 1.21508 1.33538 1.50927 1.66214 1.85295 1.89217 2.07359 2.20019 2.34109 2.64521 2.82763 2.9938 3.1675 3.31534 3.4513 3.5967 3.77288 4.09871 4.34482 4.51304 4.66156 4.82084 
37 0.01079 0.10497 0.17152 0.18386 0.32434 0.33567 0.51656 0.54096 0.65631 0.80753 0.8329 0.84426 1.0025 1.02563 1.17844 1.19325 1.2302 1.34368 1.51812 1.66909 1.85978 1.9002 2.08325 2.20968 2.3477 2.65337 2.83613 3.00543 3.17434 3.3232 3.45808 3.60462 3.78677 4.10521 4.35272 4.52158 4.82815 
36 0.02049 0.10337 0.16626 0.17755 0.31926 0.32975 0.51058 0.54306 0.65042 0.80378 0.82819 0.83869 0.99746 1.01448 1.17298 1.18743 1.22695 1.33712 1.51192 1.66333 1.85449 2.07633 2.20132 2.34246 2.64683 2.82932 2.99531 3.16907 3.31705 3.45334 3.59891 3.77506 4.1005 4.34629 4.51553 4.82225 
35 0.01033 0.10177 0.17203 0.18528 0.32479 0.33641 0.5192 0.58059 0.65968 0.80356 0.83146 0.84125 1.00264 1.02502 1.17968 1.19762 1.3457 1.52559 1.66925 1.86085 2.09342 2.21465 2.3488 2.65688 2.84054 3.01352 3.17569 3.32451 3.46051 3.61562 4.10637 4.35544 4.52929 4.67657 4.82932 
38 0.01256 0.09756 0.16551 0.1747 0.20455 0.31929 0.32897 0.51117 0.54302 0.65109 0.79809 0.82675 0.83635 0.99686 1.01275 1.17302 1.186 1.2182 1.33734 1.51214 1.66323 1.8538 1.8767 2.07465 2.20264 2.34248 2.64687 2.82924 2.996 3.16862 3.31708 3.45284 3.59826 3.77399 4.10001 4.34584 4.51399 4.82201 
40 0.01047 0.10132 0.17008 0.17934 0.20289 0.32363 0.33259 0.3546 0.51644 0.53882 0.65854 0.81289 0.83375 0.84368 1.00194 1.01382 1.17865 1.19077 1.22043 1.34363 1.523 1.66651 1.6841 1.85936 1.87881 2.08594 2.20896 2.34847 2.65581 2.83558 3.00481 3.17581 3.32301 3.45973 3.60697 4.10641 4.35263 4.52513 4.67005 4.82819 
42 0.0131 0.09494 0.15912 0.16845 0.20521 0.31272 0.32129 0.3445 0.50456 0.52813 0.64386 0.80015 0.8231 0.83273 0.99142 1.00429 1.16634 1.1785 1.21126 1.33065 1.50401 1.65589 1.6745 1.84777 1.86662 2.06661 2.19398 2.23607 2.33675 2.64042 2.82213 2.98855 3.16309 3.3109 3.44695 3.59252 3.76715 4.09478 4.33983 4.508 4.64821 4.81584 
49 0.00675 0.08885 0.15798 0.17107 0.1813 0.31934 0.32717 0.33867 0.51289 0.52989 0.65244 0.68119 0.80019 0.82901 0.83794 0.85966 0.99877 1.00988 1.17483 1.1847 1.20671 1.3394 1.36069 1.51362 1.54155 1.66364 1.68126 1.85567 1.87135 2.07675 2.20333 2.22847 2.34475 2.64857 2.83126 2.85348 2.99847 3.17111 3.31962 3.45517 3.4717 3.60072 3.77755 4.10253 4.3479 4.51614 4.65166 4.82452 4.84947 
33 0.01538 0.09557 0.16249 0.17329 0.31496 0.32384 0.34874 0.50864 0.65258 0.79193 0.82424 0.83359 0.85789 0.99401 1.00762 1.17114 1.18997 1.33482 1.65876 1.67959 1.85037 2.07219 2.19858 2.34004 2.82606 2.99235 3.16761 3.31484 3.45152 3.59735 4.09803 4.3425 4.81881 
32 0.01371 0.10194 0.1657 0.18282 0.31795 0.33091 0.51058 0.65225 0.79917 0.82644 0.83789 0.99548 1.17398 1.19671 1.33774 1.51666 1.66199 1.85235 2.08235 2.20636 2.34186 2.64904 2.82953 2.99881 3.16976 3.31747 3.45403 3.60288 4.09973 4.34465 4.52322 4.82119 
41 0.0202 0.10985 0.17466 0.18524 0.32765 0.33767 0.51904 0.53859 0.65856 0.8103 0.8364 0.84743 1.00593 1.0248 1.18081 1.19287 1.2218 1.34495 1.37026 1.51969 1.67262 1.86326 1.88797 2.08555 2.21088 2.24256 2.35063 2.65404 2.83809 3.00501 3.17674 3.32515 3.46081 3.48587 3.60662 3.78536 4.10852 4.35533 4.5216 4.6573 4.83115 
45 0.01276 0.099 0.16774 0.17658 0.19873 0.32139 0.33043 0.36056 0.51318 0.53269 0.6527 0.80411 0.82941 0.83877 0.9994 1.0134 1.17495 1.1857 1.21123 1.33939 1.36563 1.51354 1.6655 1.68677 1.85707 1.87869 2.07851 2.20492 2.23785 2.34493 2.64796 2.83171 2.85989 2.99769 3.17072 3.31964 3.45502 3.47576 3.60051 3.77682 4.10251 4.34892 4.51558 4.65601 4.82479 
33 0.01704 0.10832 0.16978 0.182 0.32233 0.3332 0.51512 0.65661 0.809 0.83206 0.84472 1.00052 1.01825 1.17659 1.19207 1.34192 1.52313 1.66646 1.85771 2.08227 2.20762 2.34663 2.65723 2.83374 3.00462 3.17457 3.32195 3.45732 3.60499 4.10448 4.35038 4.53143 4.8267 
42 0.00648 0.09584 0.1642 0.17344 0.19659 0.31833 0.3273 0.36234 0.51012 0.53742 0.6501 0.8034 0.82769 0.83713 0.9966 1.00943 1.17199 1.18321 1.21119 1.33617 1.51126 1.66134 1.68073 1.85332 1.87222 2.07436 2.19959 2.2357 2.34199 2.64654 2.82814 2.99409 3.16846 3.31669 3.45224 3.59768 3.77311 4.09994 4.34575 4.5142 4.66832 4.82142 
33 0.00798 0.10501 0.16477 0.1797 0.31724 0.33094 0.50927 0.65032 0.80983 0.82865 0.84598 0.99565 1.17179 1.19468 1.33632 1.5154 1.66124 1.85219 2.07454 2.20205 2.341 2.64908 2.82828 2.99568 3.16864 3.31658 3.45245 3.60031 3.78105 4.09914 4.34491 4.51831 4.82094 
25 0.02806 0.11504 0.16841 0.3186 0.35993 0.52114 0.66043 0.81057 0.82967 0.86296 0.99726 1.17687 1.22299 1.34664 1.6643 1.85464 2.22397 2.34663 3.0074 3.17462 3.32301 3.45845 4.10329 4.35017 4.82679 

54
