# Supplementary material for: Deciphering the Contribution of Oriens-Lacunosum/Moleculare (OLM) Cells to Intrinsic θ Rhythms Using Biophysical Local Field Potential (LFP) Models
Source: eNeuro. 2018 Sep 4;5(4):ENEURO.0146-18.2018. doi: 10.1523/ENEURO.0146-18.2018 (PMC6140113; doi:10.1523/ENEURO.0146-18.2018)
Supplement: Supplementary file 2 — Supplementary Code. Download supplement 2, GZ file [file sup_enu-eN-NWR-0146-18-s02.gz › LFP_microcircuit-master/BC-380-gi-0-gi_SD-0-PV12913020-dSD6.6ms-gnSD0.21-gpv-3.0-gsb5.25-csb0.21-gbs4.25-cbs0.1344-spiketimes.txt]

16449

342


79 0.14389 0.14822 0.15141 0.30009 0.30387 0.30796 0.48661 0.49144 0.49469 0.6193 0.62405 0.62823 0.80939 0.81324 0.81651 0.82209 0.98174 0.98535 0.99149 1.14629 1.1507 1.15762 1.31109 1.3164 1.32113 1.47922 1.48377 1.48699 1.64053 1.64801 1.83647 1.83938 1.84412 2.04973 2.0529 2.1751 2.18142 2.32134 2.32463 2.32949 2.45807 2.46469 2.46852 2.61389 2.61865 2.62193 2.80491 2.80951 2.81288 2.96871 2.97412 2.97827 3.14149 3.14489 3.14923 3.2907 3.29542 3.3001 3.42353 3.42948 3.43578 3.57057 3.57517 3.58004 3.74519 3.74927 3.75262 4.07864 4.08161 4.32763 4.33013 4.48185 4.48559 4.4891 4.60601 4.61306 4.80077 4.80396 4.80698 
89 0.14442 0.14831 0.15136 0.15719 0.30051 0.30426 0.30815 0.48729 0.49134 0.49445 0.49944 0.61885 0.62323 0.6269 0.63285 0.80976 0.81348 0.81691 0.81973 0.98256 0.98539 0.99014 1.14662 1.15072 1.15702 1.31154 1.31528 1.3201 1.47958 1.48378 1.48713 1.49097 1.64081 1.64837 1.6522 1.83726 1.83982 1.84379 2.0505 2.0531 2.05661 2.17567 2.18135 2.32215 2.32506 2.32883 2.45744 2.46421 2.46829 2.61409 2.61874 2.62225 2.80574 2.80987 2.81315 2.96924 2.97348 2.97732 3.14208 3.14529 3.14938 3.15401 3.29121 3.29479 3.30013 3.42394 3.4304 3.4344 3.5713 3.57526 3.57891 3.74602 3.74908 3.75284 4.07947 4.08211 4.08583 4.3283 4.33055 4.33385 4.48241 4.48557 4.48978 4.60644 4.61293 4.61928 4.8017 4.80459 4.80723 
35 0.16839 0.32694 0.51178 0.64365 0.65264 0.83438 1.00305 1.00949 1.1732 1.33722 1.50565 1.66691 1.67439 1.85717 1.86572 2.07073 2.20226 2.34229 2.34817 2.48502 2.63837 2.82914 2.99314 3.16678 3.31831 3.45212 3.5934 3.60051 3.77111 4.09913 4.3474 4.35537 4.50699 4.6336 4.82356 
0 
61 0.16564 0.17094 0.32316 0.32711 0.51003 0.51417 0.64119 0.64702 0.83142 0.83559 1.00447 1.0095 1.16792 1.17542 1.33224 1.33866 1.5009 1.50627 1.66593 1.67119 1.85579 1.86084 1.87003 2.06992 2.07473 2.09571 2.19618 2.34241 2.34727 2.35762 2.4838 2.49052 2.6363 2.64126 2.82632 2.83118 2.83586 2.9915 2.99695 3.16197 3.16681 3.17209 3.31204 3.31758 3.44866 3.45302 3.59264 3.59806 3.76787 3.7714 4.09903 4.10464 4.34657 4.35361 4.50162 4.50695 4.62802 4.63756 4.82188 4.82596 4.8357 
0 
24 0.16971 0.32428 0.51231 0.64664 0.83337 1.00539 1.33903 1.50428 1.67252 1.86098 2.20581 2.34716 2.63934 2.83216 2.99687 3.17072 3.3176 3.45373 3.59689 3.77037 4.10303 4.34959 4.50693 4.82435 
81 0.15384 0.15775 0.16173 0.31089 0.31457 0.31858 0.49646 0.50076 0.50457 0.62954 0.63347 0.63789 0.81944 0.82321 0.82676 0.99134 0.99579 0.99991 1.15703 1.16173 1.16733 1.32075 1.32595 1.33054 1.48892 1.49337 1.49738 1.64988 1.65673 1.66006 1.84609 1.8498 1.85424 2.05935 2.06265 2.1842 2.18995 2.33144 2.33492 2.33995 2.46929 2.47436 2.47926 2.62513 2.62877 2.63258 2.81466 2.81891 2.82235 2.82963 2.97843 2.98357 2.98913 3.15159 3.15541 3.1587 3.30065 3.30527 3.30972 3.43559 3.43946 3.44403 3.58062 3.58468 3.58963 3.75454 3.75886 3.76191 4.08838 4.09163 4.33708 4.33976 4.49175 4.49619 4.49977 4.61506 4.62279 4.62691 4.81074 4.8135 4.81784 
0 
53 0.15873 0.16422 0.31484 0.31951 0.50262 0.50668 0.63593 0.64039 0.82561 0.83029 0.99525 1.00021 1.16342 1.32744 1.3327 1.49549 1.50041 1.65938 1.66736 1.84856 1.85427 2.06196 2.0678 2.1926 2.33491 2.33981 2.47717 2.4826 2.63006 2.63411 2.82133 2.82543 2.98533 2.99054 3.15769 3.16232 3.30649 3.31177 3.44114 3.44588 3.58603 3.5911 3.75989 3.76346 4.09052 4.09654 4.3393 4.3458 4.49814 4.50298 4.62531 4.81469 4.81992 
88 0.14468 0.14912 0.1523 0.30112 0.30481 0.30857 0.31272 0.4876 0.49265 0.49565 0.62021 0.62507 0.62899 0.81009 0.81398 0.81733 0.8222 0.98275 0.98639 0.99097 1.14714 1.15154 1.15687 1.312 1.31761 1.32127 1.47986 1.48462 1.48789 1.64104 1.6489 1.65295 1.83747 1.84031 1.84456 2.05074 2.05398 2.05908 2.17603 2.18244 2.32237 2.3256 2.33001 2.45831 2.46512 2.46888 2.61452 2.61952 2.62255 2.80585 2.81066 2.81367 2.81907 2.96968 2.97536 2.97885 3.14264 3.14596 3.14997 3.15419 3.29173 3.29662 3.30047 3.424 3.43031 3.43472 3.57159 3.57634 3.58044 3.74617 3.75053 3.75346 4.07965 4.08258 4.08778 4.32862 4.33104 4.33678 4.4829 4.48678 4.48994 4.60693 4.6143 4.61891 4.80176 4.80491 4.80773 4.81195 
49 0.17604 0.18134 0.33234 0.33643 0.51917 0.52368 0.65312 0.65816 0.84192 0.84661 1.01425 1.0203 1.18123 1.18684 1.34639 1.51284 1.51787 1.676 1.68287 1.86713 1.87139 2.07928 2.09823 2.209 2.35306 2.36222 2.4944 2.50524 2.64711 2.83754 2.84311 3.00191 3.17525 3.18026 3.32577 3.33107 3.4606 3.60341 3.61017 3.77798 3.78428 4.10785 4.1141 4.35591 4.36201 4.51471 4.64421 4.83112 4.83568 
0 
130 0.14186 0.14515 0.14787 0.15014 0.15464 0.29798 0.30156 0.30411 0.30654 0.30962 0.48482 0.48828 0.49091 0.49305 0.49601 0.6158 0.61968 0.62273 0.62538 0.62832 0.80725 0.81061 0.81344 0.81556 0.81906 0.98006 0.98241 0.98543 0.98816 1.14408 1.14795 1.15124 1.15484 1.15903 1.30905 1.31229 1.31595 1.31868 1.32233 1.47708 1.48076 1.48368 1.48601 1.48972 1.63825 1.64433 1.64752 1.65065 1.65574 1.83478 1.83701 1.83956 1.84203 1.84622 2.04802 2.05024 2.05275 2.05569 2.17317 2.1772 2.18069 2.18717 2.31967 2.3223 2.3248 2.32753 2.45482 2.46069 2.46407 2.46673 2.47051 2.61158 2.61595 2.61858 2.6208 2.80327 2.80687 2.80933 2.81149 2.81505 2.96674 2.97034 2.9736 2.97588 3.13956 3.14239 3.14482 3.1474 3.15011 3.28861 3.29176 3.29493 3.29794 3.30088 3.42145 3.42711 3.42951 3.43292 3.43621 3.5688 3.57232 3.57486 3.57786 3.74351 3.74588 3.74872 3.75095 3.75371 4.07699 4.07928 4.08168 4.08449 4.32579 4.32785 4.33002 4.33322 4.47991 4.48273 4.48597 4.48803 4.49213 4.60393 4.60855 4.61208 4.61581 4.79924 4.80183 4.80389 4.80605 4.80962 
0 
60 0.15535 0.15981 0.16493 0.31264 0.3176 0.49901 0.50273 0.50748 0.63169 0.63659 0.82092 0.8259 0.9929 0.99851 1.15891 1.16728 1.32396 1.33092 1.49094 1.49539 1.50032 1.65392 1.65879 1.66547 1.8476 1.85385 2.06055 2.06847 2.18679 2.19716 2.33291 2.33843 2.47177 2.47698 2.62692 2.63111 2.81756 2.82183 2.82693 2.98024 2.98519 3.15365 3.15911 3.30337 3.30996 3.43808 3.44438 3.58304 3.5885 3.75709 3.76222 4.0897 4.33853 4.34505 4.4937 4.49905 4.61807 4.62496 4.81247 4.81645 
67 0.16589 0.16912 0.17454 0.32289 0.32685 0.50969 0.51321 0.52072 0.6425 0.64618 0.83099 0.83458 0.83974 1.00087 1.00602 1.01226 1.16737 1.17353 1.179 1.3348 1.33896 1.50213 1.5055 1.66597 1.67073 1.6831 1.85599 1.86003 1.86509 2.06899 2.07304 2.19747 2.20541 2.34196 2.34687 2.3532 2.48392 2.48836 2.63676 2.64006 2.82729 2.83111 2.83582 2.99248 2.99761 3.16239 3.16691 3.17262 3.31405 3.31818 3.44864 3.45281 3.5931 3.59852 3.76642 3.77 4.09794 4.10237 4.34643 4.35205 4.50357 4.50688 4.62996 4.63512 4.82112 4.82425 4.82813 
37 0.14916 0.15483 0.30627 0.49297 0.49832 0.62569 0.81453 0.82031 0.98638 1.15255 1.31654 1.48448 1.49075 1.65253 1.8411 2.05437 2.18185 2.32655 2.46926 2.62126 2.81131 2.81748 2.97534 3.14687 3.15331 3.29641 3.43369 3.57704 3.74989 3.75572 4.08344 4.33209 4.48708 4.49339 4.61491 4.80592 4.81104 
3 0.174 1.86558 4.82663 
5 0.1642 0.82907 1.85816 2.82803 4.82223 
0 
22 0.17 0.32559 0.51277 0.64745 0.83492 1.00881 1.33898 1.5049 1.86192 2.07385 2.34752 2.63892 2.8318 2.99567 3.16818 3.31863 3.59757 3.76937 4.10286 4.35072 4.50792 4.82433 
26 0.15875 0.31666 0.50232 0.6356 0.82341 0.99577 1.16334 1.32816 1.49435 1.65955 1.85211 2.06489 2.33899 2.47797 2.63121 2.82164 2.98605 3.15945 3.30769 3.44325 3.58881 3.76217 4.34153 4.49885 4.62913 4.81505 
73 0.15383 0.15829 0.16386 0.31119 0.31532 0.32053 0.49779 0.5013 0.50472 0.63095 0.63508 0.64039 0.81895 0.823 0.82549 0.99109 0.9961 1.00009 1.15749 1.16353 1.16815 1.32113 1.32658 1.33049 1.48864 1.49328 1.49698 1.65437 1.65855 1.66537 1.8459 1.85101 1.85517 2.05926 2.06356 2.18528 2.19065 2.33142 2.33555 2.47184 2.47604 2.48168 2.62601 2.6295 2.81623 2.81996 2.82447 2.98038 2.98407 3.15191 3.15653 3.16083 3.30127 3.30667 3.3099 3.43699 3.44198 3.5821 3.58609 3.75475 3.75921 3.76256 4.0883 4.09288 4.33693 4.34282 4.49195 4.49656 4.61533 4.6231 4.62929 4.8108 4.814 
6 0.52136 1.51333 2.64566 3.7764 4.35693 4.51282 
36 0.16778 0.32339 0.32918 0.51028 0.51663 0.64297 0.64877 0.8332 0.83849 1.00229 1.1725 1.33667 1.50381 1.6669 1.85666 1.86281 2.07154 2.20454 2.34346 2.48517 2.63883 2.82921 2.83609 2.99323 3.1657 3.31665 3.45115 3.59423 3.76819 3.77551 4.09911 4.34764 4.50586 4.63424 4.82299 4.82875 
33 0.16014 0.31311 0.32077 0.50107 0.63338 0.82493 0.9929 1.15896 1.16829 1.32772 1.49587 1.65987 1.84743 1.85529 2.06134 2.19129 2.33279 2.47661 2.62831 2.81973 2.98456 3.15369 3.15923 3.30743 3.4386 3.58524 3.75956 4.08988 4.33799 4.49693 4.62469 4.81255 4.81865 
57 0.15015 0.15483 0.30674 0.31125 0.493 0.49809 0.62565 0.63075 0.81611 0.82052 0.98799 0.99529 1.15329 1.16288 1.31765 1.32542 1.48558 1.49073 1.64645 1.65475 1.84287 1.84763 2.05607 2.05991 2.18144 2.18944 2.3278 2.33179 2.46584 2.47252 2.62152 2.62624 2.81113 2.81638 2.97519 2.9816 3.14814 3.15289 3.29698 3.30486 3.4297 3.43576 3.44253 3.57691 3.58187 3.75132 3.75666 4.08504 4.08858 4.33393 4.33704 4.4884 4.49434 4.61238 4.62176 4.80707 4.81046 
99 0.15421 0.15778 0.16094 0.16507 0.31059 0.31357 0.31697 0.32005 0.49676 0.50131 0.50436 0.50767 0.62942 0.63343 0.63714 0.82006 0.82371 0.82642 0.8303 0.99187 0.99588 0.99948 1.1569 1.1608 1.16537 1.16927 1.32138 1.32629 1.32979 1.48961 1.49389 1.4968 1.50075 1.6496 1.65641 1.65961 1.66501 1.8467 1.84977 1.85354 1.8574 2.05997 2.06347 2.06851 2.18496 2.19017 2.19515 2.33178 2.33484 2.33807 2.46728 2.4731 2.47676 2.48113 2.62462 2.6285 2.63121 2.81495 2.81913 2.82212 2.82621 2.97901 2.98402 2.98677 3.15205 3.15522 3.15847 3.16228 3.30085 3.30507 3.30881 3.31292 3.43261 3.43862 3.4431 3.4479 3.58076 3.58483 3.58822 3.75521 3.7591 3.76202 4.08898 4.09221 4.09706 4.33798 4.34084 4.34594 4.49241 4.49673 4.49956 4.6155 4.62191 4.62556 4.63206 4.81117 4.81411 4.81713 4.82066 
23 0.16848 0.51277 0.64736 0.83425 1.00539 1.17384 1.50621 1.66795 1.86044 2.06999 2.19969 2.3424 2.48422 2.82857 2.9915 3.16693 3.45309 3.5957 3.7701 4.09954 4.3461 4.50979 4.82468 
60 0.16683 0.17071 0.3226 0.3273 0.51104 0.515 0.64348 0.64798 0.83162 0.83536 0.8515 1.00225 1.00711 1.1711 1.17688 1.33655 1.34128 1.50293 1.50646 1.6672 1.67506 1.85704 1.86217 1.87787 2.07011 2.07419 2.19669 2.20516 2.34294 2.34762 2.48415 2.48803 2.63717 2.64116 2.82905 2.83314 2.84819 2.99156 2.99531 3.16413 3.16835 3.31351 3.31848 3.44931 3.45414 3.59338 3.59792 3.76764 3.77186 4.09951 4.10391 4.34804 4.35641 4.50376 4.50817 4.6308 4.63629 4.82249 4.82605 4.83598 
41 0.16014 0.16451 0.31718 0.32271 0.50496 0.51094 0.63732 0.82488 0.82894 0.99627 1.0031 1.16308 1.17112 1.32982 1.49503 1.49988 1.66113 1.66875 1.85112 1.85679 2.06478 2.19488 2.33683 2.3456 2.4798 2.63333 2.82382 2.82967 2.9872 3.16019 3.31007 3.44381 3.58786 3.59671 3.76337 4.09357 4.34219 4.50056 4.62684 4.81727 4.82198 
91 0.1772 0.18025 0.18391 0.3337 0.33699 0.34035 0.52067 0.52331 0.52657 0.53247 0.6541 0.65762 0.6618 0.84215 0.84568 0.84886 0.85516 1.01342 1.01755 1.02172 1.18108 1.18528 1.1895 1.34561 1.34882 1.3526 1.51319 1.51631 1.52009 1.67824 1.68196 1.68714 1.86811 1.87181 1.87511 1.882 2.08096 2.08443 2.08953 2.20999 2.21416 2.22503 2.35314 2.35661 2.36078 2.36768 2.49552 2.4989 2.50412 2.64834 2.65147 2.65853 2.83859 2.84172 2.84533 2.85005 3.00334 3.00624 3.01081 3.17493 3.17855 3.18157 3.1885 3.32558 3.32909 3.33257 3.4595 3.46323 3.46677 3.60439 3.60763 3.61208 3.77877 3.7819 3.78532 3.80225 4.11002 4.11327 4.11823 4.35843 4.36126 4.36558 4.51512 4.51868 4.52281 4.6433 4.64795 4.83299 4.83567 4.8388 4.84386 
77 0.15304 0.15727 0.16188 0.30893 0.31237 0.3165 0.49546 0.50022 0.5044 0.62778 0.63258 0.63649 0.81861 0.82298 0.82586 0.9904 0.99456 0.99999 1.15531 1.16041 1.16731 1.32012 1.3253 1.48832 1.49305 1.49625 1.64902 1.65611 1.65954 1.84521 1.84899 1.85359 2.05845 2.06223 2.18397 2.18972 2.33024 2.33369 2.34048 2.46604 2.47249 2.47609 2.62211 2.62685 2.63008 2.81374 2.81819 2.823 2.97756 2.98283 3.15046 3.15406 3.15794 3.29947 3.3043 3.30898 3.43203 3.43768 3.4421 3.57933 3.58379 3.58996 3.75379 3.75836 3.76323 4.0874 4.09116 4.33629 4.34002 4.49075 4.49551 4.61459 4.62115 4.62937 4.80959 4.81288 4.81772 
54 0.15243 0.15744 0.31041 0.31578 0.49768 0.50207 0.63009 0.63541 0.81785 0.82233 0.82734 0.99063 0.99704 1.15712 1.32155 1.32768 1.4876 1.49252 1.49828 1.65536 1.66161 1.84532 1.85112 2.05875 2.06621 2.18735 2.3307 2.33651 2.47194 2.47779 2.62586 2.62997 2.81559 2.81999 2.9799 2.98483 3.15121 3.15685 3.30091 3.30734 3.43644 3.44315 3.58122 3.58673 3.75437 3.7594 4.08768 4.33634 4.49152 4.49636 4.61863 4.62574 4.81032 4.81454 
32 0.15486 0.30999 0.49739 0.63041 0.82014 0.98973 1.15714 1.3219 1.49089 1.65493 1.84416 2.05745 2.18755 2.32982 2.47266 2.62537 2.81527 2.9797 3.15062 3.15861 3.30083 3.43624 3.58093 3.75321 3.759 4.08656 4.33505 4.49081 4.49719 4.62188 4.80926 4.815 
31 0.16381 0.31981 0.32681 0.50901 0.6406 0.82804 0.83366 0.99946 1.16761 1.33389 1.49959 1.50691 1.66431 1.8543 2.06743 2.19713 2.34052 2.48183 2.63532 2.82598 2.99052 3.16145 3.31211 3.44731 3.59127 3.76478 4.09654 4.34497 4.50134 4.63106 4.82032 
82 0.14527 0.14956 0.15322 0.30147 0.3051 0.30907 0.48806 0.49272 0.49618 0.62067 0.62509 0.62929 0.81081 0.81468 0.81822 0.82444 0.9832 0.987 0.99172 1.14767 1.15176 1.15744 1.31255 1.31756 1.32175 1.48066 1.48521 1.48893 1.64189 1.64847 1.6523 1.83793 1.84096 1.8453 2.05118 2.05455 2.1765 2.18237 2.18977 2.32279 2.32611 2.33056 2.45959 2.46508 2.46951 2.61529 2.61963 2.62306 2.80637 2.81078 2.8143 2.97012 2.97507 2.97883 3.14293 3.14627 3.15041 3.29211 3.29658 3.30096 3.42491 3.43037 3.43519 3.572 3.57644 3.58096 3.74661 3.75077 3.7541 4.08008 4.08315 4.32906 4.33174 4.48332 4.48711 4.49063 4.60742 4.61418 4.61877 4.80223 4.80546 4.80855 
142 0.13728 0.14047 0.14316 0.14537 0.14821 0.29339 0.29682 0.29931 0.30168 0.30395 0.48019 0.48349 0.4862 0.48825 0.49058 0.49469 0.61148 0.61516 0.61814 0.62059 0.62283 0.62691 0.80265 0.80588 0.80866 0.81076 0.8132 0.81653 0.97545 0.97784 0.98072 0.98333 0.9868 1.1395 1.14317 1.14635 1.14934 1.15283 1.30444 1.30756 1.31121 1.31359 1.31646 1.47248 1.47596 1.47891 1.4811 1.48393 1.63368 1.63936 1.64248 1.64491 1.64888 1.83016 1.8324 1.83477 1.83725 1.83979 2.0434 2.04564 2.04801 2.05082 2.16857 2.17232 2.17594 2.17977 2.31504 2.31764 2.32003 2.32267 2.32593 2.45028 2.45568 2.45894 2.46152 2.46417 2.60698 2.61108 2.61374 2.6159 2.61896 2.79864 2.80206 2.80462 2.80667 2.80942 2.81316 2.96213 2.96554 2.96887 2.97093 2.97474 3.13496 3.13776 3.14008 3.14263 3.14466 3.14823 3.28406 3.28714 3.29029 3.29306 3.29548 3.41684 3.42217 3.42454 3.42731 3.42989 3.56419 3.56755 3.57016 3.57284 3.57632 3.7389 3.74133 3.74404 3.74621 3.74819 4.07236 4.07467 4.07693 4.07964 4.32119 4.32324 4.32529 4.32841 4.4753 4.47808 4.48123 4.48325 4.48578 4.59933 4.60339 4.60712 4.6102 4.61494 4.7946 4.79717 4.79917 4.80131 4.80392 4.99802 
36 0.15293 0.1579 0.31045 0.31814 0.49665 0.50161 0.62982 0.8183 0.82338 0.99053 1.1568 1.32073 1.488 1.49351 1.65388 1.84537 2.0586 2.18594 2.33078 2.47074 2.47654 2.6251 2.81523 2.97901 2.98462 3.15108 3.30057 3.3094 3.43645 3.58089 3.75404 4.08767 4.33636 4.49136 4.61881 4.81015 
0 
61 0.17495 0.17995 0.33161 0.33573 0.51816 0.52257 0.65195 0.65609 0.84018 0.84519 1.01094 1.01661 1.18065 1.18566 1.34393 1.34837 1.51109 1.51627 1.67458 1.68092 1.86534 1.86979 1.87821 2.07725 2.08132 2.20725 2.21672 2.35083 2.35608 2.36399 2.49305 2.49848 2.6453 2.64949 2.83742 2.84262 3.00083 3.00762 3.17261 3.17624 3.18328 3.32411 3.32886 3.45758 3.462 3.60222 3.60785 3.7755 3.78009 3.79211 4.10636 4.1117 4.35501 4.36104 4.51294 4.51793 4.64203 4.65518 4.83001 4.83436 4.84229 
92 0.17658 0.17974 0.18379 0.33212 0.33562 0.33909 0.34742 0.52042 0.52337 0.52692 0.53611 0.65248 0.6564 0.66032 0.84301 0.84564 0.8495 1.01208 1.01669 1.02111 1.18013 1.1851 1.18916 1.34595 1.3495 1.35441 1.5131 1.516 1.51991 1.67664 1.68074 1.68546 1.86675 1.8708 1.87417 1.88176 2.07983 2.08348 2.08809 2.2085 2.21377 2.22009 2.35225 2.35652 2.36106 2.36791 2.49595 2.50019 2.50594 2.64813 2.65116 2.65744 2.83908 2.84201 2.84596 2.8573 3.00252 3.00547 3.00949 3.17378 3.1774 3.18072 3.18845 3.32473 3.32825 3.33247 3.45818 3.46251 3.46643 3.60383 3.60804 3.61297 3.77819 3.78123 3.78532 3.79587 4.10884 4.11213 4.11761 4.35727 4.36027 4.36552 4.51519 4.5179 4.52214 4.64276 4.6473 4.66399 4.83196 4.83462 4.83805 4.8431 
4 0.83593 1.00578 1.66762 4.82322 
1 3.77495 
55 0.15765 0.16154 0.31414 0.31812 0.32223 0.50199 0.50523 0.63426 0.63834 0.82294 0.82691 0.83129 0.99463 0.9998 1.16076 1.16789 1.32579 1.33066 1.49315 1.49736 1.65902 1.66433 1.84934 1.8542 2.06269 2.18946 2.19879 2.33455 2.3388 2.47601 2.47993 2.62957 2.63288 2.82001 2.82328 2.98363 2.98748 3.15526 3.15982 3.30502 3.31008 3.44013 3.44501 3.58572 3.59023 3.75882 3.76292 4.09178 4.34015 4.49592 4.49997 4.62119 4.62725 4.81417 4.81718 
80 0.14496 0.14912 0.15252 0.30147 0.30502 0.30879 0.48796 0.49256 0.49574 0.62044 0.62493 0.62887 0.81053 0.81429 0.8176 0.98295 0.98689 0.99136 1.14787 1.15191 1.1569 1.31258 1.31772 1.32148 1.48034 1.48477 1.48817 1.64168 1.64873 1.65288 1.83769 1.84084 1.84478 2.05094 2.05437 2.17652 2.18231 2.32262 2.32594 2.33013 2.45951 2.46511 2.46905 2.61546 2.61965 2.62284 2.80625 2.81065 2.81385 2.97016 2.97538 2.97901 3.14289 3.14627 3.14995 3.29203 3.29649 3.30044 3.42472 3.43018 3.43496 3.57192 3.57633 3.58037 3.74633 3.75052 3.75354 4.07985 4.08299 4.32879 4.33157 4.48324 4.48743 4.49042 4.60743 4.61399 4.61895 4.802 4.80517 4.8082 
1 0.32647 
28 0.16902 0.32574 0.51438 0.64693 0.83453 1.00697 1.17727 1.3401 1.50587 1.67233 1.86162 2.07583 2.20982 2.34744 2.48906 2.63946 2.83261 2.99597 3.16872 3.31875 3.45448 3.60015 3.771 4.10692 4.35019 4.50777 4.63606 4.82552 
28 0.15873 0.31622 0.50168 0.6351 0.8238 0.99556 1.16419 1.32757 1.49422 1.65913 1.84989 2.06161 2.19191 2.33402 2.47626 2.62912 2.81987 2.98398 3.15686 3.30743 3.44174 3.58473 3.75945 4.09037 4.33822 4.49632 4.62606 4.81344 
56 0.15269 0.15753 0.309 0.31404 0.49516 0.50025 0.62831 0.63375 0.81806 0.82298 0.98963 0.99571 1.15533 1.16244 1.31957 1.32567 1.488 1.49309 1.65015 1.65624 1.84436 1.84963 2.05761 2.06245 2.18369 2.19075 2.32965 2.33488 2.46814 2.47429 2.62332 2.62823 2.81344 2.81853 2.97725 2.98292 3.14981 3.15532 3.29928 3.30561 3.43279 3.43777 3.57913 3.58449 3.75304 3.75848 4.08663 4.09145 4.33539 4.34032 4.49013 4.49564 4.61419 4.62281 4.809 4.813 
30 0.16546 0.32158 0.50919 0.64275 0.83097 1.00334 1.17214 1.33514 1.50141 1.50775 1.66617 1.85638 2.06929 2.20157 2.34286 2.48545 2.63645 2.82695 2.99138 3.16401 3.31462 3.44944 3.59439 3.76727 4.09876 4.34571 4.50453 4.63281 4.82032 4.82617 
93 0.17688 0.17979 0.18364 0.33353 0.33655 0.34022 0.35205 0.52051 0.52335 0.52651 0.53217 0.65274 0.6563 0.66048 0.84295 0.84547 0.84906 0.86152 1.01303 1.01681 1.0211 1.03195 1.18046 1.18458 1.1884 1.34566 1.34906 1.35286 1.51299 1.51583 1.51969 1.67741 1.68124 1.68638 1.86727 1.87094 1.87439 1.8812 2.0798 2.0829 2.08804 2.21008 2.21536 2.35239 2.35575 2.36051 2.36666 2.49467 2.49819 2.503 2.64709 2.65002 2.65566 2.83852 2.84154 2.84522 2.85091 3.00332 3.00653 3.01233 3.17405 3.17731 3.18045 3.18758 3.32491 3.32799 3.3313 3.45818 3.46254 3.46668 3.60432 3.60817 3.61333 3.77764 3.78062 3.78407 3.79042 4.10851 4.11168 4.1161 4.35727 4.36057 4.3659 4.51346 4.51702 4.52075 4.52866 4.64336 4.64776 4.83228 4.83476 4.83805 4.84297 
70 0.15686 0.16064 0.16383 0.31426 0.31809 0.32134 0.50187 0.50512 0.51022 0.63433 0.63843 0.82247 0.82639 0.82943 0.99421 0.99868 1.00231 1.1606 1.16564 1.17169 1.32515 1.33039 1.49236 1.49628 1.49966 1.65876 1.66235 1.66772 1.84904 1.85324 1.85665 2.06215 2.06591 2.19013 2.1946 2.33426 2.33846 2.34406 2.4756 2.47916 2.62926 2.6328 2.8198 2.82334 2.82827 2.98368 2.98735 3.15522 3.15995 3.16536 3.30527 3.31046 3.44043 3.44511 3.58502 3.58865 3.59597 3.75866 3.76323 4.09114 4.09514 4.33963 4.34348 4.4954 4.49989 4.61985 4.62615 4.81387 4.81711 4.82142 
31 0.1674 0.3234 0.50989 0.64131 0.83318 1.00449 1.16839 1.17714 1.33388 1.50563 1.66656 1.8566 2.0702 2.19858 2.34149 2.48333 2.63598 2.82858 2.99008 3.16228 3.16788 3.31381 3.44847 3.59229 3.76604 3.7716 4.0987 4.34664 4.50411 4.63044 4.82227 
20 0.16411 0.32212 0.50968 0.83214 1.00223 1.17266 1.3359 1.66244 1.85712 2.34339 2.4813 2.63426 2.82611 3.45273 3.59312 3.76527 4.09671 4.34592 4.50309 4.81937 
39 0.15641 0.31133 0.31833 0.49917 0.50684 0.63261 0.82086 0.82589 0.99148 1.15771 1.32136 1.49089 1.49618 1.65602 1.84593 2.05912 2.18539 2.33137 2.47315 2.62675 2.81788 2.98011 2.98764 3.15209 3.15901 3.30138 3.30962 3.43765 3.44504 3.58181 3.75469 3.76135 4.08812 4.33684 4.49194 4.50003 4.61572 4.81079 4.81706 
111 0.14474 0.14852 0.15129 0.15437 0.30086 0.30426 0.30743 0.3102 0.48747 0.49147 0.49396 0.49657 0.50156 0.61983 0.62364 0.62655 0.62939 0.81008 0.81348 0.81665 0.81914 0.98268 0.98548 0.989 0.99304 1.14695 1.1507 1.15456 1.15828 1.31182 1.31537 1.3189 1.3221 1.47992 1.48383 1.48685 1.48986 1.64126 1.6476 1.65049 1.65388 1.83739 1.83991 1.84312 1.84642 2.05064 2.05324 2.05606 2.17593 2.18099 2.18432 2.32227 2.32507 2.32808 2.33165 2.45819 2.46373 2.46714 2.46985 2.47484 2.61446 2.61867 2.62162 2.62419 2.80584 2.80985 2.8125 2.81525 2.82033 2.9695 2.97363 2.97662 2.97995 3.14233 3.14537 3.14858 3.15106 3.29155 3.29503 3.29865 3.30147 3.42422 3.42991 3.43301 3.43602 3.57146 3.57533 3.57804 3.58128 3.74616 3.74935 3.75221 3.7545 4.07958 4.08217 4.08517 4.32854 4.33073 4.33374 4.48267 4.48565 4.48905 4.4916 4.60677 4.61241 4.61642 4.62057 4.80175 4.80457 4.80688 4.80969 
32 0.15105 0.30737 0.49335 0.62661 0.81638 0.82414 0.98797 1.1535 1.31766 1.32647 1.4863 1.65208 1.84266 2.0559 2.1816 2.32796 2.4664 2.47367 2.62161 2.81157 2.9754 3.14809 3.29749 3.43375 3.57747 3.75135 3.75914 4.08495 4.33366 4.48835 4.61252 4.80726 
42 0.154 0.15921 0.30925 0.31694 0.49679 0.50198 0.62964 0.81897 0.82347 0.9893 1.15548 1.16497 1.32008 1.32742 1.48967 1.49475 1.65508 1.84383 1.85168 2.05709 2.18648 2.32933 2.47221 2.62455 2.81461 2.82066 2.97924 3.1501 3.15709 3.29955 3.30713 3.43669 3.58038 3.75303 3.75857 4.08617 4.33479 4.48995 4.49571 4.61728 4.8088 4.8142 
10 0.16358 0.31986 0.82825 1.00024 1.33135 1.49893 1.66336 1.85514 4.62964 4.81954 
65 0.14388 0.14826 0.30019 0.30425 0.30885 0.4864 0.49081 0.49506 0.61946 0.62372 0.63019 0.80927 0.81378 0.81879 0.98096 0.98578 1.14661 1.15224 1.31087 1.31651 1.47912 1.48397 1.49061 1.64215 1.64801 1.8357 1.83979 2.04892 2.0527 2.17509 2.18156 2.32089 2.32471 2.45964 2.46557 2.61458 2.61886 2.80464 2.80907 2.81448 2.96862 2.97379 3.14112 3.14528 3.14917 3.29052 3.296 3.42544 3.43058 3.57038 3.57468 3.74432 3.74879 3.75223 4.07794 4.08165 4.32676 4.33014 4.48141 4.48619 4.60598 4.61406 4.80018 4.80339 4.80766 
28 0.17698 0.33229 0.5193 0.65211 0.84222 1.01743 1.18271 1.34628 1.51299 1.68001 1.86859 2.07724 2.35545 2.49778 2.64459 2.83891 3.00284 3.1751 3.32378 3.45809 3.60709 3.77784 4.10726 4.35683 4.51292 4.64324 4.83152 4.84287 
36 0.16961 0.17622 0.3256 0.33189 0.51285 0.64636 0.83548 0.84201 1.0055 1.17354 1.33844 1.50578 1.51204 1.66931 1.85938 1.86657 2.07314 2.20082 2.34538 2.48782 2.6416 2.83106 2.83767 2.99558 3.16845 3.31882 3.45299 3.59687 3.77257 4.10203 4.34995 4.50839 4.63361 4.64332 4.82476 4.83046 
29 0.15666 0.31392 0.50006 0.6337 0.82181 0.82887 0.99451 1.16244 1.32591 1.49225 1.65789 1.84718 2.06062 2.19014 2.33376 2.47487 2.62828 2.81841 2.98332 3.15453 3.3056 3.44052 3.58418 3.75799 4.08906 4.33705 4.49534 4.62482 4.81221 
33 0.16333 0.31961 0.32558 0.50749 0.51295 0.64056 0.83095 1.00195 1.16753 1.33269 1.49976 1.66382 1.85407 1.8613 2.06641 2.19679 2.33916 2.48113 2.63447 2.82524 2.83035 2.9895 3.16225 3.31262 3.44583 3.58991 3.76549 4.09527 4.3443 4.50262 4.63057 4.81899 4.82537 
8 0.16783 0.32376 0.83017 1.00108 1.50187 1.85808 2.34326 4.34956 
25 0.16366 0.32261 0.50788 0.64163 1.16899 1.33417 1.66548 1.85679 2.06648 2.19664 2.339 2.48349 2.63366 2.82509 2.98889 3.16152 3.31244 3.44888 3.59061 3.76439 4.09518 4.34232 4.50085 4.6294 4.81794 
30 0.1612 0.16525 0.31806 0.32272 0.5066 0.63929 0.82714 0.9991 1.17065 1.33484 1.49758 1.66062 1.85139 1.85749 2.06575 2.19994 2.33789 2.48021 2.6327 2.82416 2.98795 3.16155 3.31256 3.44667 3.58834 3.76379 4.0946 4.3425 4.50083 4.81744 
56 0.17674 0.18199 0.33369 0.33758 0.51976 0.52361 0.65186 0.65593 0.84263 0.84707 1.01398 1.01895 1.18263 1.18711 1.34594 1.35087 1.51222 1.5168 1.67628 1.68323 1.86842 1.8727 2.07909 2.0836 2.21113 2.35293 2.35842 2.3703 2.49327 2.49874 2.64602 2.64922 2.83815 2.84298 3.00183 3.00759 3.17467 3.17857 3.32532 3.32946 3.46008 3.46508 3.60359 3.6085 3.77819 3.78187 4.10767 4.11196 4.35599 4.36067 4.51392 4.51861 4.64228 4.83116 4.83516 4.84176 
80 0.15451 0.15769 0.16074 0.31175 0.31546 0.31956 0.49893 0.50173 0.50536 0.63164 0.63463 0.63848 0.8196 0.82272 0.82512 0.82853 0.9914 0.99524 0.99908 1.15786 1.16259 1.16784 1.32143 1.32648 1.33034 1.48905 1.49272 1.49526 1.49939 1.65571 1.6586 1.66551 1.84623 1.85009 1.85452 2.05943 2.06282 2.18588 2.19047 2.33183 2.3354 2.34154 2.47236 2.47578 2.48116 2.62672 2.6297 2.81699 2.8201 2.82543 2.9801 2.98399 2.98932 3.15251 3.15698 3.16062 3.30138 3.30579 3.30916 3.4378 3.44139 3.44674 3.58244 3.58538 3.59117 3.75487 3.75894 3.76184 4.08856 4.09187 4.33733 4.34019 4.49228 4.49647 4.49971 4.61646 4.62401 4.81122 4.8141 4.81832 
38 0.16868 0.32381 0.32872 0.51182 0.64564 0.83407 1.00516 1.01329 1.17387 1.33646 1.50399 1.66715 1.674 1.85717 1.86302 2.07215 2.20049 2.34473 2.35538 2.48592 2.63927 2.82984 2.83621 2.99385 3.16588 3.17065 3.31672 3.32214 3.45084 3.59474 3.76967 4.09987 4.10683 4.34884 4.50627 4.63527 4.82285 4.82871 
76 0.16204 0.16501 0.16931 0.31774 0.32119 0.32417 0.50564 0.50865 0.51393 0.6381 0.64182 0.82736 0.83036 0.83395 0.99718 1.00188 1.00573 1.16389 1.16916 1.17285 1.32793 1.33236 1.33678 1.49815 1.50102 1.50485 1.66196 1.66589 1.67112 1.85221 1.85604 1.85954 1.86836 2.06592 2.06986 2.19461 2.19918 2.33785 2.34174 2.3471 2.4791 2.48253 2.49427 2.63287 2.63561 2.82326 2.82616 2.83077 2.98764 2.99023 3.15884 3.16275 3.16641 3.30969 3.31341 3.31922 3.44395 3.44827 3.45694 3.58813 3.5921 3.59995 3.76248 3.76602 3.77518 4.09443 4.09821 4.34281 4.34612 4.49881 4.50244 4.62501 4.62991 4.81736 4.81984 4.82389 
3 1.84733 4.33738 4.81349 
98 0.1467 0.15112 0.1539 0.30295 0.30684 0.31012 0.31372 0.4894 0.49429 0.49711 0.50056 0.62225 0.62698 0.63047 0.81238 0.81646 0.81919 0.82321 0.98442 0.98833 0.9919 1.14918 1.15369 1.1579 1.16199 1.31387 1.31949 1.32276 1.48208 1.48699 1.48976 1.64288 1.65038 1.65362 1.65907 1.83916 1.84209 1.84558 1.85023 2.05242 2.0556 2.05926 2.17782 2.1841 2.19032 2.32406 2.32737 2.33096 2.46034 2.4671 2.47022 2.47465 2.61676 2.62161 2.62429 2.80758 2.81237 2.81504 2.81927 2.97153 2.97711 2.97997 3.14438 3.14777 3.15137 3.15473 3.29345 3.29854 3.30185 3.30545 3.42585 3.43201 3.4359 3.43957 3.57332 3.57807 3.5817 3.74785 3.75218 3.75486 3.75968 4.08134 4.08418 4.08778 4.3303 4.33262 4.33709 4.48467 4.48915 4.49167 4.49785 4.60872 4.61537 4.61941 4.80346 4.80664 4.80931 4.813 
1 0.17237 
56 0.14723 0.15244 0.30342 0.30841 0.48962 0.49471 0.62269 0.62806 0.81267 0.81799 0.98439 0.99128 1.14998 1.1572 1.31429 1.32093 1.48243 1.48811 1.64605 1.653 1.83913 1.84444 2.05235 2.05709 2.17823 2.18916 2.32422 2.32893 2.46373 2.47016 2.61808 2.62294 2.8078 2.81303 2.97188 2.97784 3.14449 3.14982 3.29381 3.30052 3.42936 3.43608 3.57356 3.57866 3.74774 3.75326 4.08133 4.086 4.33018 4.33438 4.48483 4.49051 4.6091 4.61937 4.8035 4.80719 
90 0.16094 0.16434 0.16782 0.31758 0.321 0.32435 0.50252 0.50701 0.50987 0.51294 0.6364 0.6396 0.64297 0.82626 0.82976 0.83238 0.99752 1.00139 1.00482 1.16318 1.16708 1.17088 1.17603 1.3275 1.33234 1.33567 1.49567 1.49988 1.50302 1.66065 1.664 1.66852 1.85227 1.85498 1.85893 2.06553 2.06865 2.07282 2.19083 2.19565 2.19989 2.33744 2.3405 2.34382 2.47728 2.48116 2.48429 2.63176 2.63467 2.63725 2.82045 2.82478 2.82755 2.83157 2.98517 2.98945 2.99189 2.99612 3.15778 3.16127 3.16431 3.16786 3.30737 3.31169 3.31476 3.31872 3.44338 3.44676 3.4499 3.58703 3.5905 3.59412 3.76094 3.7646 3.7674 3.7713 4.09445 4.09701 4.10076 4.34341 4.34574 4.49816 4.50234 4.5049 4.62247 4.62744 4.63081 4.81719 4.81959 4.82319 
63 0.15591 0.16024 0.31249 0.31697 0.32184 0.49835 0.50286 0.50672 0.63263 0.63733 0.8216 0.82567 0.8304 0.99244 0.99812 1.15847 1.16437 1.32218 1.32796 1.49117 1.49561 1.50053 1.65505 1.65942 1.84724 1.85232 2.06039 2.06508 2.1864 2.19244 2.33249 2.33763 2.47199 2.47764 2.62661 2.6313 2.81568 2.82091 2.82623 2.97992 2.98534 3.15317 3.15827 3.16339 3.30192 3.30826 3.43852 3.44299 3.58155 3.58617 3.75591 3.76142 4.08955 4.09423 4.33836 4.34307 4.49272 4.49817 4.62058 4.62567 4.81213 4.8155 4.82123 
47 0.16035 0.16339 0.31567 0.32031 0.50397 0.50794 0.63614 0.64053 0.82438 0.82803 0.99527 1.0001 1.1619 1.16858 1.32874 1.33291 1.4955 1.49861 1.66075 1.66595 1.85091 1.85592 2.06479 2.19267 2.3371 2.34261 2.47792 2.48419 2.63172 2.82251 2.82835 2.98666 3.15747 3.16194 3.30857 3.3122 3.44227 3.4487 3.58758 3.76152 3.76505 4.09321 4.34137 4.49984 4.62677 4.81591 4.819 
9 0.51528 0.64952 1.17899 2.07459 2.35131 2.83543 3.77238 4.50787 4.8302 
65 0.18033 0.18467 0.3364 0.34024 0.35096 0.52319 0.52697 0.53357 0.65548 0.65971 0.66771 0.8462 0.8506 1.01748 1.0221 1.18519 1.19023 1.34889 1.35335 1.51639 1.52083 1.68039 1.68611 1.87107 1.87519 1.88419 2.08278 2.08697 2.21413 2.22804 2.35782 2.36359 2.49806 2.5029 2.65037 2.65392 2.84231 2.84669 2.8608 3.00574 3.01058 3.17759 3.1813 3.18762 3.32837 3.33227 3.46208 3.46642 3.60703 3.61227 3.78118 3.78474 3.79441 4.11179 4.11623 4.36009 4.36522 4.51753 4.52102 4.52833 4.6469 4.65678 4.83521 4.83945 4.84658 
36 0.16416 0.32077 0.50799 0.64132 0.83089 0.99991 1.00573 1.16767 1.17528 1.33411 1.50059 1.66423 1.6722 1.85462 1.86128 2.06727 2.20493 2.34007 2.34738 2.48287 2.63579 2.82623 2.99061 3.16134 3.16696 3.31349 3.44837 3.59188 3.76559 3.77116 4.09629 4.34471 4.50321 4.63159 4.81954 4.82486 
57 0.16615 0.16942 0.32163 0.32583 0.51009 0.51392 0.64276 0.64704 0.83079 0.83461 1.00253 1.00829 1.16855 1.17345 1.33463 1.33884 1.50233 1.50588 1.6663 1.67047 1.85656 1.86058 2.0695 2.07314 2.19794 2.20231 2.3424 2.34662 2.48492 2.48859 2.63776 2.6407 2.82778 2.8309 2.83616 2.99302 2.99768 3.163 3.16716 3.31384 3.31815 3.44822 3.45321 3.59413 3.59843 3.76691 3.77039 4.09855 4.10198 4.34698 4.35107 4.50277 4.50698 4.63461 4.82149 4.82444 4.83022 
0 
25 0.16565 0.32094 0.50817 0.64106 0.83076 1.00108 1.33498 1.50082 1.66494 1.85523 2.06852 2.34033 2.48274 2.63557 2.82663 2.99066 3.16312 3.31433 3.4476 3.59138 3.76591 4.09705 4.34564 4.50309 4.81987 
28 0.1651 0.32391 0.50832 0.64168 0.83133 0.99929 1.16742 1.33307 1.50062 1.66539 1.85471 2.06806 2.19623 2.33949 2.48229 2.63582 2.82627 2.99048 3.16355 3.31336 3.44718 3.59152 3.76684 4.09633 4.34429 4.50343 4.63095 4.82031 
49 0.16168 0.16573 0.3188 0.32294 0.50533 0.50951 0.63811 0.64431 0.8275 0.83119 0.99892 1.00602 1.16484 1.17194 1.33033 1.33602 1.49762 1.50149 1.66269 1.66976 1.85198 1.8563 2.06533 2.19518 2.33781 2.34329 2.47999 2.63301 2.82355 2.82861 2.98788 2.996 3.15953 3.16357 3.30974 3.31468 3.44501 3.45105 3.5887 3.59443 3.76302 3.7687 4.09395 4.3421 4.3513 4.50037 4.62795 4.81693 4.82104 
56 0.15862 0.16216 0.31456 0.31919 0.50221 0.50617 0.63458 0.63847 0.82289 0.82671 0.99429 0.99959 1.16146 1.16671 1.32725 1.33116 1.49368 1.4974 1.65891 1.66268 1.84931 1.85352 2.06224 2.06659 2.19123 2.19933 2.33478 2.33914 2.47643 2.48109 2.62984 2.63305 2.82032 2.82426 2.98492 2.98923 3.15547 3.15948 3.3063 3.31031 3.4408 3.44525 3.58579 3.5903 3.75979 3.7631 4.09124 4.09574 4.33935 4.34453 4.4974 4.50079 4.62182 4.62654 4.8142 4.81779 
95 0.14999 0.15387 0.15714 0.30616 0.30949 0.31329 0.31745 0.49269 0.49678 0.49976 0.50325 0.62533 0.62914 0.63303 0.63853 0.81539 0.81884 0.82239 0.82642 0.98789 0.99076 0.99515 1.15227 1.15594 1.16099 1.31709 1.3208 1.32498 1.32988 1.48522 1.48917 1.49263 1.49748 1.64631 1.65305 1.65605 1.8426 1.84514 1.84913 2.05591 2.05853 2.0622 2.18114 2.18652 2.32747 2.33027 2.33388 2.46336 2.46904 2.47265 2.47692 2.61974 2.62387 2.62729 2.81099 2.81502 2.81813 2.8233 2.97476 2.97893 2.98242 3.1476 3.15065 3.15461 3.15845 3.29682 3.30039 3.30493 3.30876 3.42925 3.43528 3.43884 3.4435 3.57668 3.58049 3.58403 3.75135 3.75478 3.75813 4.08482 4.08739 4.09137 4.33388 4.33602 4.34157 4.48792 4.49097 4.49479 4.61191 4.61806 4.62207 4.80694 4.80977 4.81232 4.81736 
21 0.16104 0.31792 0.50593 0.63905 0.82598 0.99654 1.49736 1.66172 1.85069 2.06438 2.3368 2.6326 2.82389 2.98767 3.16214 3.588 3.76353 4.0929 4.34101 4.50073 4.81546 
56 0.14893 0.15456 0.30522 0.31045 0.49145 0.49682 0.62434 0.63002 0.81451 0.82024 0.98617 0.99356 1.1518 1.16135 1.31612 1.3239 1.48427 1.49056 1.6475 1.65326 1.84096 1.84629 2.05418 2.05927 2.18018 2.19071 2.32597 2.33095 2.4649 2.47099 2.61981 2.62528 2.80972 2.81538 2.97372 2.98011 3.14628 3.15195 3.29551 3.30324 3.43096 3.43652 3.57539 3.58114 3.74951 3.75528 4.08311 4.08803 4.33203 4.33662 4.48666 4.49256 4.61108 4.61995 4.80527 4.80921 
56 0.14938 0.15555 0.30586 0.31151 0.49194 0.49763 0.62453 0.63104 0.81524 0.8211 0.98692 0.99346 1.15236 1.16053 1.31666 1.32399 1.48482 1.49142 1.64677 1.65345 1.84177 1.84741 2.05494 2.05984 2.18052 2.18947 2.32673 2.3319 2.4652 2.47182 2.62038 2.62575 2.81011 2.81607 2.9742 2.98078 3.14702 3.15289 3.29608 3.30358 3.43272 3.43919 3.5759 3.58172 3.75023 3.75607 4.08391 4.0887 4.33285 4.33678 4.48734 4.49332 4.6115 4.62126 4.80601 4.80996 
25 0.16024 0.3163 0.50638 0.63782 0.82559 0.99742 1.3317 1.49564 1.66138 1.85183 2.06314 2.33655 2.47762 2.63082 2.82386 2.98571 3.15894 3.30941 3.44388 3.58711 3.76145 4.09209 4.34031 4.49836 4.81534 
28 0.15834 0.31297 0.50095 0.63375 0.82243 0.99397 1.1619 1.32648 1.49422 1.65854 1.84773 2.06163 2.19092 2.33332 2.47611 2.62842 2.81887 2.98401 3.15375 3.30501 3.43929 3.58467 3.75759 4.0899 4.33843 4.49456 4.62654 4.81278 
4 1.00496 1.50639 2.34307 4.3482 
67 0.1725 0.1761 0.32902 0.33236 0.34212 0.51531 0.51866 0.52292 0.64791 0.65186 0.65962 0.8387 0.8427 1.01046 1.01528 1.17694 1.18157 1.34136 1.34638 1.50896 1.51267 1.67223 1.67752 1.86175 1.86621 1.87109 2.07535 2.08003 2.20493 2.21076 2.34741 2.35226 2.35774 2.48978 2.49483 2.64307 2.64742 2.83372 2.83756 2.8417 2.99821 3.00281 3.17086 3.17424 3.17941 3.32151 3.32548 3.45508 3.45871 3.59853 3.60338 3.61058 3.77356 3.77666 3.78171 4.1039 4.1076 4.13426 4.35225 4.35648 4.51074 4.51496 4.63968 4.64586 4.82734 4.83079 4.83462 
86 0.16764 0.17077 0.17481 0.32307 0.3267 0.32977 0.33764 0.51153 0.51435 0.5176 0.64449 0.64773 0.65201 0.83424 0.83688 0.84091 1.00396 1.00814 1.01253 1.17141 1.17629 1.18029 1.33607 1.33978 1.34374 1.5032 1.50645 1.51001 1.66762 1.67137 1.67563 1.85772 1.86152 1.86494 1.87125 2.07171 2.07493 2.08407 2.20101 2.20788 2.34466 2.34793 2.35263 2.48613 2.48944 2.49422 2.63893 2.64179 2.65018 2.82869 2.83171 2.83486 2.83856 2.99446 2.99829 3.16471 3.16835 3.17106 3.18304 3.31545 3.31893 3.32206 3.4499 3.45364 3.45752 3.59582 3.5994 3.60462 3.76965 3.77238 3.77879 4.09998 4.10325 4.10874 4.34843 4.35145 4.35591 4.5067 4.50935 4.51683 4.63535 4.6412 4.82296 4.82575 4.82909 4.83486 
79 0.16506 0.16827 0.17214 0.32114 0.32503 0.3283 0.50764 0.5109 0.51422 0.52049 0.64071 0.64513 0.64938 0.83031 0.83409 0.83818 1.00107 1.00564 1.00958 1.16821 1.17253 1.17709 1.33183 1.33699 1.34095 1.5008 1.50427 1.50823 1.66627 1.66993 1.67676 1.85588 1.85986 1.8637 2.0695 2.07299 2.19629 2.20106 2.34146 2.34526 2.34996 2.35665 2.48322 2.4866 2.63624 2.63942 2.82696 2.83043 2.83446 2.98983 2.99397 3.1624 3.1664 3.17004 3.31224 3.31716 3.32082 3.4477 3.45204 3.46075 3.5924 3.59597 3.60336 3.76459 3.76913 3.77165 4.09887 4.10221 4.34688 4.34987 4.37929 4.50191 4.50637 4.5118 4.63074 4.63568 4.8206 4.82349 4.82696 
60 0.15705 0.16081 0.31232 0.31679 0.50047 0.50389 0.63192 0.63662 0.8217 0.82597 0.99269 0.99751 1.15895 1.16421 1.32371 1.32854 1.49262 1.49657 1.65565 1.66002 1.84704 1.85128 2.06023 2.06412 2.18917 2.1967 2.3324 2.33652 2.47254 2.47729 2.62695 2.63066 2.81798 2.82179 2.98194 2.98585 3.15319 3.15805 3.1625 3.30296 3.30829 3.31269 3.43822 3.44268 3.583 3.58775 3.75644 3.76091 3.76474 4.08914 4.09326 4.3379 4.34204 4.49322 4.49791 4.50286 4.62043 4.62676 4.81199 4.81578 
59 0.14808 0.15288 0.3043 0.3089 0.49072 0.49613 0.50131 0.62364 0.62883 0.81374 0.81832 0.82229 0.98581 0.99217 1.15074 1.15976 1.31538 1.32312 1.48349 1.48879 1.49443 1.64455 1.65279 1.84056 1.84509 2.05383 2.05812 2.17924 2.32541 2.32966 2.46331 2.47084 2.61847 2.62343 2.80893 2.81451 2.97292 2.97964 3.1457 3.15028 3.15501 3.29483 3.30312 3.42759 3.43379 3.57466 3.57992 3.7492 3.75503 4.08272 4.08678 4.33176 4.33528 4.48602 4.49187 4.6101 4.6198 4.80479 4.80853 
1 1.66301 
112 0.14965 0.15348 0.15633 0.15948 0.30585 0.3093 0.31265 0.31552 0.4925 0.49651 0.49918 0.50179 0.50686 0.62463 0.62862 0.63164 0.63435 0.81495 0.81843 0.82156 0.82389 0.82781 0.98775 0.99057 0.99414 0.99769 1.15191 1.15577 1.15975 1.16355 1.31672 1.32047 1.32402 1.32716 1.48477 1.48874 1.49175 1.49449 1.64628 1.65277 1.65571 1.65923 1.84252 1.84509 1.84885 1.85208 2.05581 2.05853 2.06146 2.18091 2.18624 2.1898 2.32738 2.33019 2.33334 2.33735 2.46293 2.46882 2.47229 2.47489 2.48063 2.61942 2.62366 2.6268 2.62947 2.81087 2.81484 2.81773 2.82074 2.82517 2.97447 2.97869 2.98177 2.98547 3.14741 3.15048 3.15406 3.15657 3.29654 3.30013 3.30401 3.30705 3.42927 3.43522 3.43835 3.44155 3.57652 3.58035 3.58324 3.58666 3.75125 3.75459 3.75753 3.75983 4.08472 4.08739 4.09084 4.33374 4.33596 4.3395 4.48765 4.4907 4.49425 4.49689 4.61175 4.6176 4.62176 4.62607 4.80684 4.80981 4.81216 4.81556 
65 0.15302 0.15731 0.30917 0.31424 0.31816 0.49512 0.49999 0.50497 0.62834 0.63275 0.63936 0.81842 0.82353 0.98994 0.99624 1.15559 1.16279 1.16839 1.31972 1.32623 1.48813 1.49335 1.64866 1.65564 1.66469 1.84469 1.85 2.05797 2.06211 2.18323 2.19017 2.32974 2.33397 2.46827 2.47327 2.48011 2.62414 2.62802 2.81299 2.81814 2.8245 2.97746 2.98281 3.15021 3.156 3.29942 3.30686 3.43187 3.4371 3.44313 3.57911 3.58369 3.75331 3.75888 4.08693 4.09097 4.33581 4.33931 4.49047 4.496 4.61411 4.62305 4.80912 4.81267 4.81786 
1 3.76805 
17 0.31957 0.50515 0.63879 0.82916 1.17162 1.3321 1.50074 1.85598 2.82371 3.15991 3.31328 3.44626 3.76335 4.09583 4.34565 4.50144 4.81893 
44 0.16703 0.17341 0.32293 0.32843 0.51011 0.51619 0.64256 0.83475 0.83981 1.00285 1.01135 1.16789 1.17746 1.33271 1.34162 1.50185 1.51278 1.66759 1.67451 1.85683 1.86358 2.19704 2.34265 2.34932 2.48978 2.82819 2.83549 3.00012 3.16336 3.17229 3.31352 3.32314 3.44816 3.45968 3.601 3.76684 3.77507 4.10294 4.35081 4.50316 4.51353 4.63142 4.82476 4.83035 
36 0.16952 0.32662 0.51227 0.64635 0.83545 1.00773 1.17365 1.33727 1.34211 1.50579 1.67105 1.86154 2.07219 2.20166 2.34523 2.48659 2.63934 2.83144 2.99432 3.00062 3.16596 3.17005 3.31755 3.32224 3.45076 3.45537 3.59537 3.59984 3.77046 4.10024 4.10898 4.34911 4.50702 4.63537 4.82375 4.82998 
18 0.17349 0.32922 0.51646 0.83714 1.01261 1.50741 1.67712 1.86609 2.202 2.35127 2.83686 3.17315 3.46481 3.77588 4.10345 4.35079 4.51387 4.82757 
30 0.16514 0.32292 0.51028 0.64329 0.83098 0.99966 1.00525 1.17305 1.33543 1.5013 1.66494 1.8594 2.0686 2.2011 2.34109 2.35007 2.4832 2.63588 2.82714 2.99096 3.16454 3.31532 3.44911 3.59378 3.76717 4.09835 4.34618 4.50391 4.63621 4.821 
0 
66 0.16213 0.16488 0.16969 0.31892 0.32216 0.3265 0.5065 0.50956 0.63886 0.64282 0.82764 0.83076 0.83494 0.99797 1.00201 1.00692 1.16459 1.17042 1.33132 1.33594 1.49864 1.5015 1.50617 1.66235 1.66521 1.67232 1.85309 1.85649 1.86051 2.0661 2.06963 2.19547 2.20266 2.33823 2.34199 2.34932 2.48045 2.48423 2.63377 2.63693 2.82463 2.82724 2.83254 2.98846 2.99146 3.15985 3.16346 3.31066 3.31441 3.44567 3.44979 3.58985 3.59394 3.76333 3.76673 4.0949 4.09854 4.34341 4.34627 4.50045 4.50361 4.62708 4.63165 4.81814 4.82062 4.82483 
117 0.17558 0.17866 0.18198 0.1871 0.33162 0.33501 0.33769 0.34234 0.51939 0.52207 0.52485 0.5287 0.65227 0.65543 0.65854 0.66519 0.84046 0.84385 0.84642 0.8496 0.86299 1.01126 1.01544 1.0189 1.02468 1.17767 1.18201 1.1856 1.18918 1.3419 1.34587 1.34881 1.35227 1.36132 1.51213 1.51503 1.51815 1.5264 1.67602 1.67941 1.68328 1.69213 1.86587 1.86973 1.87267 1.8759 1.88314 2.07901 2.08203 2.08518 2.09169 2.20749 2.21188 2.21665 2.35126 2.35448 2.35837 2.36279 2.37065 2.49361 2.49637 2.49975 2.50432 2.6466 2.6494 2.65311 2.66142 2.83668 2.8399 2.84281 2.84595 2.85645 3.00099 3.00395 3.00734 3.01309 3.17265 3.17629 3.17873 3.18242 3.32177 3.32568 3.32848 3.33168 3.45755 3.46116 3.46406 3.46999 3.60241 3.60526 3.60851 3.61344 3.77641 3.77951 3.78199 3.78615 3.7951 4.108 4.11078 4.11404 4.12132 4.35672 4.35939 4.36312 4.37253 4.51321 4.51652 4.51923 4.52372 4.63953 4.64383 4.64833 4.83113 4.83399 4.83671 4.83962 4.84674 
74 0.16897 0.17269 0.17685 0.32444 0.32867 0.3321 0.51293 0.51646 0.52051 0.64557 0.64939 0.65441 0.83546 0.83878 0.84264 1.00374 1.00877 1.01293 1.17161 1.17728 1.18123 1.3384 1.34239 1.50523 1.50917 1.51427 1.66917 1.67356 1.67987 1.85909 1.86365 1.86709 2.07351 2.07713 2.2018 2.20756 2.34507 2.34917 2.35416 2.48826 2.49238 2.64136 2.64487 2.83167 2.83559 2.83948 2.99562 2.99965 3.16575 3.16996 3.17398 3.31794 3.32142 3.45267 3.45623 3.59678 3.60085 3.60779 3.77169 3.77455 3.78061 4.10219 4.10595 4.34983 4.35349 4.36187 4.50867 4.51207 4.63578 4.64131 4.82409 4.82716 4.83035 4.83855 
26 0.17207 0.33011 0.51683 0.64883 0.83761 1.01341 1.1807 1.34292 1.50926 1.86628 2.07522 2.35409 2.49111 2.64166 2.83754 2.99687 3.17026 3.32124 3.45635 3.59931 3.7727 4.10415 4.35206 4.50952 4.63869 4.82892 
93 0.15186 0.15598 0.1591 0.30839 0.31169 0.31513 0.31878 0.49469 0.49909 0.50184 0.50522 0.62747 0.63164 0.63542 0.81749 0.82103 0.82401 0.82854 0.98969 0.99317 0.99757 1.15488 1.15872 1.16413 1.31919 1.32426 1.3277 1.48717 1.49134 1.49447 1.49836 1.64856 1.65509 1.65812 1.66311 1.84449 1.84741 1.85142 2.05778 2.06089 2.06553 2.18304 2.18872 2.1974 2.32945 2.33252 2.33674 2.46704 2.47213 2.4755 2.48045 2.62266 2.62646 2.62944 2.8129 2.81707 2.81986 2.82438 2.97687 2.98174 2.98461 3.14974 3.15289 3.15654 3.16055 3.29882 3.30322 3.30695 3.43165 3.43681 3.44092 3.44524 3.57866 3.58275 3.58656 3.75309 3.75727 3.76004 4.08671 4.08949 4.09486 4.33565 4.33816 4.48999 4.49399 4.49673 4.61398 4.62024 4.62445 4.80884 4.81184 4.81454 4.81977 
50 0.156 0.1603 0.31153 0.31698 0.49833 0.50215 0.63183 0.63658 0.82091 0.82535 0.99142 0.99895 1.15754 1.16733 1.32151 1.32798 1.49179 1.49604 1.65621 1.66107 1.84616 1.85264 2.05923 2.1869 2.33163 2.47262 2.47686 2.62635 2.63047 2.81664 2.82091 2.98008 2.985 3.15219 3.15764 3.30155 3.30842 3.4381 3.58192 3.58804 3.75518 3.76061 4.08831 4.33697 4.49239 4.49769 4.61924 4.62681 4.81128 4.81512 
24 0.16714 0.32405 0.50993 0.64376 0.83562 1.0062 1.33633 1.5024 1.67352 2.06851 2.34242 2.63662 2.83075 2.99179 3.16668 3.31586 3.45013 3.59379 3.76841 4.09702 4.34499 4.50517 4.63571 4.82031 
80 0.14689 0.15107 0.15464 0.30366 0.30774 0.31137 0.48994 0.49434 0.49772 0.62263 0.62703 0.63104 0.81247 0.81673 0.81987 0.98454 0.98918 0.99412 1.15011 1.15521 1.16107 1.31446 1.31984 1.32439 1.48224 1.48695 1.49053 1.645 1.65071 1.65487 1.83928 1.84318 1.84718 2.05252 2.05619 2.17862 2.18417 2.32442 2.32811 2.33265 2.4627 2.4682 2.47194 2.61806 2.62233 2.62619 2.8082 2.81251 2.81609 2.97215 2.97721 2.98224 3.14465 3.14874 3.15209 3.294 3.29909 3.30297 3.4288 3.43322 3.43724 3.57391 3.5782 3.58276 3.7479 3.75228 3.75541 4.08151 4.08506 4.33036 4.33357 4.485 4.48968 4.49338 4.60951 4.61656 4.62159 4.80383 4.80694 4.81039 
1 0.82571 
45 0.15269 0.15767 0.30985 0.31604 0.4959 0.50091 0.62943 0.63546 0.81812 0.8233 0.98971 0.99637 1.15611 1.31974 1.32626 1.48798 1.49321 1.65572 1.84459 1.85124 2.05775 2.18542 2.33004 2.47329 2.62502 2.62904 2.81491 2.81973 2.97801 2.98327 3.15048 3.15673 3.29984 3.3065 3.43676 3.58045 3.75325 3.75903 4.08685 4.33555 4.49052 4.49609 4.61583 4.80944 4.81502 
36 0.17005 0.17573 0.32652 0.3307 0.51446 0.64745 0.83586 0.84069 1.00757 1.17967 1.33942 1.50636 1.67081 1.6786 1.86173 1.8665 2.074 2.20394 2.34673 2.35277 2.49019 2.64043 2.83301 2.99572 3.16926 3.31974 3.45482 3.59674 3.60499 3.7721 4.10326 4.35049 4.50851 4.63716 4.82525 4.82998 
43 0.1747 0.18296 0.33093 0.3359 0.5182 0.52323 0.65178 0.84052 0.84602 1.01112 1.01753 1.17925 1.18554 1.34367 1.51071 1.51619 1.67503 1.8646 1.87077 2.07814 2.20816 2.35069 2.35967 2.49355 2.64589 2.83608 2.84223 3.00078 3.17336 3.17868 3.32343 3.32872 3.45729 3.46344 3.60295 3.77688 4.10651 4.35457 4.36337 4.51397 4.64223 4.8294 4.83429 
10 0.16671 0.32398 0.83126 1.0033 1.50293 1.66712 1.85936 2.8325 3.31643 4.82434 
77 0.16315 0.16602 0.17051 0.31838 0.32202 0.32562 0.50665 0.51022 0.51486 0.63937 0.64309 0.82842 0.83114 0.83521 0.99865 1.00274 1.00787 1.16453 1.16981 1.17433 1.33171 1.33577 1.34354 1.49906 1.50182 1.50631 1.66294 1.66662 1.67244 1.85298 1.8567 1.86047 1.87545 2.06611 2.06959 2.19534 2.20205 2.3383 2.34187 2.34587 2.35112 2.48061 2.48408 2.49083 2.63394 2.63702 2.82435 2.82766 2.83153 2.98905 2.99303 3.16004 3.1638 3.1679 3.31054 3.31457 3.32487 3.44457 3.44876 3.45436 3.58949 3.59331 3.59883 3.76396 3.76714 3.77404 4.09511 4.09953 4.34361 4.34854 4.50092 4.50418 4.62943 4.63507 4.81835 4.82154 4.82503 
2 0.82173 1.49266 
80 0.16941 0.17263 0.17882 0.32508 0.32885 0.33373 0.51321 0.51607 0.51973 0.64597 0.64975 0.65554 0.83569 0.83851 0.8432 1.00535 1.00992 1.01763 1.17303 1.17764 1.18168 1.33854 1.34199 1.34928 1.5042 1.50798 1.51216 1.67003 1.67362 1.6833 1.86022 1.86413 1.86851 2.07292 2.07728 2.09755 2.203 2.20864 2.34536 2.34903 2.35379 2.48823 2.4922 2.50441 2.64122 2.64431 2.83076 2.83375 2.8381 2.99583 2.99958 3.16673 3.17064 3.17545 3.31743 3.32115 3.32616 3.45186 3.45622 3.47298 3.5974 3.60127 3.60765 3.76999 3.77366 3.77835 4.10202 4.10576 4.35064 4.35453 4.38321 4.50844 4.51166 4.52607 4.63438 4.63872 4.82491 4.82746 4.83159 4.84932 
0 
78 0.16897 0.17227 0.32431 0.32765 0.33196 0.51155 0.51452 0.51797 0.64385 0.64738 0.65157 0.83498 0.83837 1.00443 1.00943 1.01851 1.17143 1.17638 1.18186 1.33663 1.34076 1.3469 1.50519 1.50863 1.66832 1.67249 1.68017 1.85942 1.86422 1.87256 2.0717 2.07471 2.08921 2.19982 2.20458 2.34376 2.3479 2.35337 2.48568 2.48843 2.49404 2.63852 2.64112 2.64777 2.82926 2.83253 2.83648 2.99383 2.99656 3.00313 3.16454 3.1685 3.17195 3.31526 3.31893 3.32231 3.44955 3.45354 3.45753 3.59463 3.59836 3.60327 3.76849 3.77177 3.77539 4.10044 4.10387 4.11265 4.34889 4.35313 4.50515 4.50807 4.5122 4.634 4.63763 4.82344 4.82607 4.82982 
84 0.14627 0.15061 0.15373 0.30238 0.30623 0.30998 0.48903 0.49384 0.49671 0.62106 0.62587 0.6294 0.81167 0.81553 0.81873 0.82292 0.98423 0.98765 0.99266 1.14841 1.1527 1.15798 1.31343 1.31848 1.3223 1.48151 1.48603 1.48908 1.49444 1.64248 1.64998 1.65371 1.83894 1.84188 1.84628 2.0522 2.0554 2.17747 2.18365 2.32381 2.32714 2.33161 2.45921 2.46627 2.46998 2.47569 2.61578 2.62086 2.62398 2.80738 2.81192 2.81502 2.97104 2.97622 2.97928 3.14389 3.14739 3.15172 3.29308 3.29748 3.30186 3.3061 3.42549 3.43184 3.43605 3.57301 3.57756 3.58158 3.74769 3.7516 3.75511 4.08112 4.08413 4.33011 4.33259 4.48427 4.48796 4.49152 4.60833 4.61491 4.61977 4.80326 4.80648 4.80953 
72 0.16522 0.17001 0.17359 0.32231 0.32663 0.32941 0.51207 0.51518 0.51969 0.64302 0.64737 0.65369 0.83072 0.83567 0.83947 1.00235 1.00788 1.01183 1.17196 1.17763 1.33293 1.3385 1.34236 1.5006 1.50549 1.50923 1.66632 1.67085 1.67545 1.85745 1.86158 1.86517 2.07312 2.07676 2.20232 2.20897 2.34377 2.34737 2.35182 2.48721 2.49156 2.64059 2.64475 2.82742 2.83145 2.83508 2.99531 2.9996 3.16511 3.1695 3.17393 3.31421 3.31888 3.32212 3.45204 3.45542 3.59588 3.59974 3.77112 3.7739 4.10071 4.10402 4.3487 4.35178 4.35685 4.50776 4.51142 4.62911 4.63654 4.8237 4.82659 4.83021 
40 0.15879 0.16368 0.31504 0.32004 0.50372 0.63622 0.82506 0.82888 0.9958 1.0011 1.16311 1.32857 1.49502 1.50037 1.6604 1.6669 1.84985 1.85545 2.06332 2.19143 2.3355 2.34304 2.4772 2.63048 2.82108 2.82941 2.98609 3.15686 3.16222 3.30739 3.44213 3.44812 3.58713 3.75973 3.76558 4.09211 4.34052 4.49655 4.62691 4.81454 
60 0.15107 0.15612 0.30742 0.31226 0.4931 0.49843 0.50257 0.6262 0.63105 0.63733 0.81647 0.82156 0.98784 0.99342 1.15372 1.16075 1.31762 1.32409 1.48609 1.49175 1.64657 1.65388 1.84265 1.84738 2.05587 2.05967 2.18155 2.18887 2.32792 2.33218 2.46632 2.4722 2.62177 2.62645 2.81112 2.81671 2.97531 2.98143 3.1481 3.1531 3.2972 3.30383 3.42987 3.43543 3.44017 3.57711 3.58236 3.75111 3.75633 3.75939 4.08494 4.0886 4.33374 4.33734 4.48831 4.49367 4.6123 4.6212 4.80715 4.81048 
26 0.16068 0.31947 0.50479 0.63914 0.82471 0.99711 1.16837 1.3311 1.49529 1.66173 1.85138 2.33749 2.48179 2.6319 2.82381 2.99017 3.15912 3.31013 3.44522 3.58918 3.76195 4.09265 4.34105 4.49918 4.62752 4.8152 
86 0.16379 0.16697 0.17097 0.3196 0.32333 0.32625 0.50817 0.51129 0.5151 0.63995 0.64357 0.64771 0.82835 0.83202 0.83484 0.83978 0.99896 1.00355 1.00779 1.16528 1.17184 1.17643 1.32918 1.33436 1.33792 1.49927 1.50254 1.50626 1.66364 1.6668 1.67177 1.85445 1.85814 1.86169 2.06739 2.07062 2.07689 2.19356 2.19875 2.33966 2.34351 2.34713 2.35393 2.48193 2.48543 2.49075 2.63566 2.63858 2.8254 2.82843 2.8323 2.83666 2.9906 2.99347 2.99908 3.16097 3.16512 3.16818 3.30946 3.31475 3.31783 3.4458 3.44984 3.4533 3.59005 3.59414 3.5975 3.76305 3.7675 3.77004 3.77609 4.09644 4.09958 4.10861 4.34517 4.34814 4.35439 4.50038 4.50481 4.50798 4.62481 4.63198 4.63606 4.82021 4.82276 4.82636 
28 0.15062 0.30689 0.49326 0.6269 0.81597 0.98708 1.15333 1.3173 1.48637 1.65237 1.84177 2.05491 2.18196 2.32711 2.46864 2.622 2.81151 2.97542 3.14758 3.29724 3.4335 3.57722 3.75059 4.08396 4.33266 4.48781 4.6151 4.80651 
0 
73 0.16541 0.16934 0.17484 0.32253 0.32664 0.33132 0.51049 0.51444 0.51963 0.64363 0.64806 0.65778 0.83077 0.83501 0.83988 1.00271 1.00749 1.01663 1.17047 1.1758 1.33571 1.34054 1.50114 1.5052 1.51014 1.66719 1.67188 1.85709 1.86145 1.86567 2.07089 2.07508 2.19935 2.20606 2.34289 2.34743 2.35453 2.48544 2.48927 2.63829 2.64184 2.82834 2.83236 2.83714 2.99284 2.99699 3.16365 3.16855 3.1737 3.31494 3.31894 3.3259 3.44878 3.45371 3.46261 3.59462 3.5994 3.60664 3.76694 3.77117 3.77621 4.09988 4.10495 4.34775 4.35183 4.50372 4.50816 4.51396 4.63438 4.644 4.82215 4.82534 4.82942 
29 0.16915 0.32444 0.51088 0.64495 0.83442 1.00665 1.17236 1.33655 1.50512 1.67043 1.85956 1.86642 2.07299 2.19967 2.34307 2.48619 2.63936 2.82968 2.99457 3.16679 3.31657 3.45118 3.59488 3.76904 4.09976 4.34937 4.50648 4.63544 4.82265 
19 0.16475 0.32253 0.5097 0.64181 0.8298 1.17174 1.50189 1.66849 1.85668 2.06668 2.34357 2.48237 2.82999 3.16539 3.3152 3.44856 3.7677 4.09644 4.34473 
3 0.16467 1.00527 1.50119 
28 0.1672 0.3231 0.50901 0.64215 0.83246 1.00389 1.17215 1.33559 1.50289 1.66614 1.86001 2.06876 2.1978 2.341 2.48422 2.63614 2.82765 2.99085 3.16502 3.31556 3.44868 3.59204 3.76708 4.09658 4.34539 4.50375 4.63183 4.82059 
1 4.34514 
77 0.17382 0.17748 0.18298 0.32997 0.33363 0.3393 0.51717 0.52059 0.52584 0.65001 0.65394 0.66336 0.83988 0.84355 0.84905 1.01111 1.01546 1.02914 1.17939 1.18414 1.342 1.34615 1.35465 1.5103 1.51406 1.52286 1.67406 1.67905 1.86414 1.86849 1.87219 2.07706 2.08095 2.10506 2.20625 2.21356 2.3494 2.35382 2.36092 2.49142 2.49576 2.50839 2.64394 2.64731 2.83521 2.83953 2.84414 2.99973 3.00424 3.17174 3.17512 3.17948 3.32181 3.32546 3.33109 3.45587 3.4597 3.46665 3.60056 3.60549 3.61182 3.77484 3.77799 3.78342 4.10559 4.10919 4.1189 4.35375 4.35757 4.36795 4.51184 4.51565 4.63978 4.64596 4.82894 4.83257 4.83675 
39 0.16716 0.32263 0.33849 0.51034 0.51647 0.64322 0.6519 0.8312 0.83903 1.00639 1.17253 1.18294 1.33675 1.50127 1.50994 1.66761 1.86032 2.06989 2.20141 2.3422 2.35565 2.48487 2.63875 2.82938 2.99389 3.16297 3.17108 3.31451 3.44823 3.59466 3.76768 3.77279 4.09908 4.34792 4.50494 4.51159 4.63308 4.82193 4.82836 
117 0.14166 0.14535 0.14812 0.15091 0.29776 0.30119 0.30431 0.30706 0.4844 0.48821 0.49083 0.49344 0.49715 0.61667 0.62045 0.62335 0.62627 0.63111 0.80699 0.81037 0.81352 0.81591 0.8207 0.97963 0.98234 0.98593 0.98938 1.14386 1.14762 1.15154 1.15538 1.30873 1.31219 1.31588 1.31916 1.47682 1.48064 1.48376 1.48656 1.63816 1.64433 1.64748 1.65102 1.83433 1.83679 1.83992 1.84293 2.04758 2.05009 2.05278 2.05839 2.17285 2.17748 2.18106 2.31921 2.32198 2.32489 2.32817 2.45501 2.46055 2.46404 2.46687 2.47149 2.61135 2.61559 2.61852 2.62109 2.80278 2.80663 2.80941 2.81213 2.81616 2.96641 2.97035 2.97354 2.97707 3.13926 3.14226 3.14538 3.14784 3.15196 3.28847 3.29187 3.2956 3.29841 3.42113 3.42677 3.42989 3.43311 3.5684 3.57214 3.57493 3.57825 3.74311 3.74612 3.74907 3.75136 4.07653 4.07906 4.08191 4.32547 4.32762 4.33033 4.33694 4.47959 4.48253 4.48596 4.48842 4.60368 4.60901 4.6133 4.61774 4.7987 4.80147 4.80368 4.80641 4.81064 
20 0.15749 0.31622 0.50084 0.63573 0.82271 0.99593 1.49306 1.8468 2.06122 2.33607 2.62943 2.81913 3.15704 3.44431 3.58825 3.75962 4.08934 4.33702 4.49674 4.8124 
23 0.17657 0.33315 0.52044 0.84166 1.01515 1.18515 1.34842 1.51263 1.67896 1.86992 2.08 2.35685 2.64744 2.83954 3.00292 3.17539 3.32677 3.46215 3.77837 4.10872 4.35587 4.51678 4.8311 
29 0.16223 0.31862 0.50607 0.64018 0.82684 0.83076 0.9969 1.16289 1.33129 1.49765 1.66189 1.85148 2.0659 2.19481 2.33771 2.4804 2.63281 2.82373 2.98809 3.15918 3.31049 3.44283 3.58863 3.76398 4.09454 4.34247 4.50107 4.62712 4.81798 
64 0.16487 0.16836 0.32029 0.32415 0.50844 0.51216 0.64045 0.64387 0.64848 0.8294 0.83274 0.83857 0.9999 1.0045 1.16784 1.17286 1.17782 1.33271 1.33646 1.50079 1.50448 1.6647 1.66936 1.85472 1.85949 2.06757 2.07088 2.19651 2.20404 2.33982 2.34319 2.34837 2.48247 2.48584 2.63535 2.63825 2.82642 2.83033 2.99085 2.99585 3.16218 3.16591 3.31307 3.31685 3.44602 3.45039 3.59108 3.59465 3.60094 3.76514 3.76845 3.77446 4.09648 4.09979 4.34505 4.34885 4.502 4.50512 4.51003 4.63071 4.63581 4.81972 4.82288 4.82674 
27 0.16967 0.32544 0.51487 0.65208 0.83463 1.00711 1.17772 1.34142 1.50607 1.66975 1.86078 1.87187 2.07907 2.34757 2.49198 2.64472 2.8326 3.00266 3.17064 3.32108 3.45757 3.60161 3.7727 4.1043 4.3515 4.51163 4.82509 
0 
137 0.14264 0.14591 0.14861 0.15086 0.15391 0.29879 0.30234 0.30463 0.30697 0.30938 0.48571 0.48902 0.4917 0.49366 0.49608 0.61599 0.62034 0.62337 0.6257 0.62813 0.63314 0.80809 0.81141 0.8141 0.81626 0.81879 0.9809 0.98321 0.98596 0.9885 0.99196 1.14486 1.14868 1.15157 1.15459 1.15858 1.30991 1.31309 1.31661 1.31899 1.32213 1.47793 1.48147 1.48435 1.4866 1.48962 1.63903 1.64489 1.64801 1.65046 1.65416 1.83567 1.8379 1.84021 1.84258 1.84539 2.0489 2.05112 2.05352 2.05597 2.17403 2.1778 2.18116 2.18495 2.32055 2.32317 2.32552 2.32791 2.33126 2.45555 2.46123 2.46444 2.467 2.4699 2.61242 2.61669 2.61922 2.62139 2.62446 2.80418 2.80763 2.81004 2.81208 2.81474 2.96757 2.97097 2.97412 2.97614 2.97995 3.14035 3.14316 3.1454 3.14795 3.15005 3.28928 3.29247 3.29547 3.29832 3.30073 3.42231 3.42779 3.43002 3.43289 3.43561 3.56966 3.57301 3.57554 3.57803 3.581 3.74435 3.74664 3.74937 3.75149 3.7535 4.07787 4.08015 4.08237 4.08478 4.32663 4.32875 4.33074 4.33348 4.48077 4.48359 4.48659 4.48857 4.49104 4.60476 4.60873 4.61217 4.61572 4.62271 4.80016 4.80272 4.80472 4.80667 4.80933 
99 0.14618 0.15028 0.1534 0.30238 0.30581 0.30928 0.31289 0.48887 0.49323 0.49596 0.49962 0.62172 0.62583 0.6295 0.81165 0.81526 0.81865 0.82291 0.98401 0.98704 0.9912 1.14851 1.15229 1.15724 1.1623 1.31323 1.31742 1.32104 1.32545 1.48144 1.4857 1.48895 1.49339 1.64263 1.6493 1.65263 1.83873 1.84138 1.845 1.84966 2.05199 2.05475 2.05794 2.17728 2.18286 2.19057 2.32361 2.32651 2.32992 2.45994 2.46576 2.46952 2.47418 2.61609 2.62025 2.62343 2.80713 2.81134 2.81436 2.81905 2.97095 2.97538 2.97853 3.14382 3.14697 3.15076 3.15418 3.29298 3.29698 3.30107 3.30483 3.42559 3.43129 3.43508 3.43968 3.57285 3.5769 3.58046 3.74748 3.75107 3.75418 3.75768 4.08093 4.08358 4.08693 4.32991 4.33212 4.33576 4.48411 4.48735 4.49077 4.49575 4.60814 4.61442 4.61921 4.80307 4.806 4.80841 4.8122 
43 0.17004 0.17555 0.32744 0.51319 0.51807 0.64732 0.83579 0.8414 1.00758 1.0169 1.17697 1.34003 1.50599 1.67094 1.67774 1.86174 1.86694 2.07369 2.2062 2.34663 2.35302 2.48795 2.49818 2.64029 2.83177 2.83679 2.995 3.16823 3.17615 3.31966 3.4529 3.59759 3.60698 3.77115 3.78039 4.10244 4.34994 4.35903 4.50788 4.51404 4.63691 4.82455 4.8292 
0 
56 0.15542 0.15958 0.31193 0.31628 0.49812 0.50249 0.63119 0.63579 0.8205 0.82511 0.83135 0.99225 0.99853 1.1582 1.1649 1.32224 1.32863 1.49022 1.49488 1.65503 1.65943 1.84722 1.85181 2.06048 2.06483 2.18644 2.19217 2.33261 2.33708 2.47198 2.47727 2.62688 2.63087 2.81617 2.82104 2.98018 2.98535 3.15285 3.15833 3.30198 3.30922 3.4379 3.44234 3.58205 3.58678 3.75576 3.7613 4.08938 4.0935 4.3382 4.49281 4.49818 4.61737 4.62548 4.81199 4.81541 
40 0.16659 0.32321 0.50945 0.51399 0.64347 0.83174 0.83548 1.00188 1.0098 1.17261 1.33519 1.50201 1.50768 1.66722 1.85777 1.86448 2.07005 2.19923 2.34228 2.35382 2.48401 2.48945 2.63777 2.82797 2.83422 2.99228 3.16505 3.17205 3.31541 3.44826 3.45496 3.59368 3.76803 3.77279 4.0987 4.34654 4.50555 4.63328 4.82142 4.8256 
0 
54 0.14974 0.15599 0.30583 0.31101 0.49255 0.49889 0.62443 0.6304 0.81514 0.82157 0.98773 0.99583 1.1518 1.15769 1.16522 1.31701 1.32497 1.48498 1.49174 1.64598 1.65439 1.84247 1.85115 2.05573 2.18102 2.19128 2.32732 2.33471 2.46266 2.47141 2.61919 2.62571 2.81092 2.81752 2.97455 2.98168 3.14741 3.1546 3.29657 3.30477 3.42895 3.43603 3.57652 3.58356 3.75117 3.75843 4.08462 4.33363 4.48781 4.49509 4.6119 4.62102 4.80676 4.81153 
76 0.16006 0.16415 0.16929 0.3169 0.32155 0.50362 0.50777 0.51153 0.63599 0.63962 0.64387 0.82546 0.8299 0.83539 0.99704 1.0024 1.16309 1.16835 1.17482 1.32697 1.33214 1.33694 1.49516 1.49987 1.50581 1.66004 1.66394 1.67506 1.85174 1.85595 1.86054 2.06558 2.06936 2.19158 2.19666 2.33761 2.34196 2.34942 2.47482 2.48007 2.48395 2.63158 2.63534 2.82189 2.8256 2.83068 2.98504 2.98968 3.00085 3.15775 3.16248 3.16597 3.30703 3.3126 3.3167 3.44206 3.44576 3.44984 3.58763 3.59128 3.5969 3.76057 3.76558 3.77174 4.09445 4.09857 4.34313 4.34717 4.4979 4.50237 4.62233 4.62905 4.63632 4.81731 4.8202 4.8244 
53 0.14812 0.15309 0.30457 0.31029 0.4907 0.49542 0.62452 0.63065 0.81351 0.81868 0.98497 1.1511 1.31498 1.32344 1.48345 1.48864 1.64894 1.65457 1.83971 1.84578 2.05292 2.05825 2.17934 2.32499 2.33117 2.46631 2.47155 2.61947 2.62442 2.80898 2.814 2.97293 2.97899 3.14524 3.15146 3.29471 3.30348 3.43129 3.43768 3.57465 3.5807 3.74835 3.75398 4.08196 4.08719 4.3307 4.33586 4.48554 4.49161 4.61025 4.6196 4.80424 4.80787 
101 0.17573 0.17895 0.18267 0.33179 0.3354 0.33837 0.3449 0.51949 0.52236 0.5252 0.53001 0.65231 0.65565 0.65953 0.84143 0.84455 0.84803 0.85776 1.01138 1.01603 1.01986 1.02766 1.18029 1.18473 1.18847 1.34369 1.34714 1.3503 1.3582 1.51243 1.51531 1.51879 1.53149 1.67609 1.67976 1.68377 1.86621 1.87013 1.87347 1.87878 2.07915 2.0824 2.08691 2.11737 2.20807 2.21341 2.22064 2.35169 2.35541 2.35957 2.36506 2.4938 2.49733 2.50159 2.64635 2.64933 2.65414 2.83739 2.84056 2.84417 2.84856 3.00219 3.00501 3.0089 3.17254 3.17637 3.17897 3.18309 3.32273 3.32656 3.32941 3.33624 3.45788 3.46193 3.46554 3.60255 3.60639 3.61047 3.6166 3.77699 3.77997 3.78312 3.78875 4.10791 4.11106 4.11519 4.12786 4.35662 4.35964 4.36363 4.51299 4.51636 4.51996 4.52799 4.64227 4.64645 4.65565 4.83105 4.83385 4.8371 4.84135 
58 0.15895 0.16206 0.315 0.31855 0.50294 0.50627 0.63495 0.63853 0.82362 0.82669 0.8303 0.99458 0.99893 1.162 1.16675 1.32742 1.33105 1.4946 1.49758 1.50156 1.65905 1.66254 1.84978 1.85347 2.06299 2.0669 2.19081 2.19639 2.33516 2.33924 2.47667 2.48059 2.62977 2.63277 2.82067 2.82419 2.985 2.98888 3.15681 3.16008 3.30707 3.31071 3.44092 3.44499 3.58591 3.59 3.75988 3.76317 4.09162 4.09556 4.33969 4.34456 4.49773 4.50077 4.62543 4.62956 4.81447 4.81762 
0 
20 0.16405 0.50794 0.64071 0.83062 1.33441 1.50088 2.48162 2.6345 2.82569 2.99053 3.1626 3.31297 3.44902 3.59058 3.76486 4.09628 4.34427 4.50198 4.63065 4.81937 
57 0.15342 0.15775 0.30953 0.31402 0.49558 0.50031 0.50536 0.62938 0.63368 0.81907 0.82364 0.99017 0.9956 1.15597 1.16184 1.32004 1.32582 1.48855 1.49333 1.65454 1.65953 1.84494 1.84952 2.0581 2.06218 2.18409 2.1911 2.33028 2.33442 2.47094 2.47544 2.62424 2.62852 2.81369 2.81862 2.97783 2.98307 3.15056 3.15543 3.29969 3.30559 3.4368 3.44217 3.57982 3.58419 3.7534 3.75858 4.08712 4.09115 4.33602 4.33963 4.49054 4.49561 4.61501 4.62361 4.80945 4.81302 
24 0.1584 0.31245 0.50158 0.63565 0.82557 0.99607 1.3279 1.49555 1.84695 2.06045 2.33239 2.47673 2.62884 2.81999 2.98429 3.15303 3.30786 3.44296 3.58578 3.75933 4.08884 4.33717 4.49626 4.81188 
70 0.16832 0.17183 0.17727 0.32346 0.32764 0.33106 0.51161 0.51464 0.51815 0.64478 0.64905 0.83199 0.83612 0.84022 1.00308 1.00838 1.01307 1.17013 1.17503 1.17931 1.33434 1.33906 1.34314 1.50346 1.50699 1.51207 1.66718 1.67103 1.67586 1.85819 1.86224 1.86567 2.07155 2.0752 2.19795 2.2029 2.34341 2.34768 2.35233 2.48637 2.4906 2.63961 2.64302 2.82944 2.83257 2.83697 2.99498 2.99904 3.16781 3.17152 3.31387 3.31905 3.32285 3.44999 3.45465 3.59541 3.5996 3.77084 3.77397 4.10074 4.1048 4.3491 4.3536 4.50784 4.51163 4.63294 4.63732 4.82379 4.82679 4.83066 
59 0.16501 0.16803 0.32039 0.32428 0.50894 0.51295 0.64195 0.64578 0.83039 0.8334 0.83938 1.00037 1.00529 1.17027 1.17514 1.33455 1.33855 1.50109 1.50491 1.66501 1.6692 1.85527 1.85941 1.86616 2.06905 2.07315 2.19734 2.20423 2.3408 2.34491 2.35342 2.48356 2.488 2.63677 2.64215 2.82724 2.83214 2.99154 2.99624 3.16379 3.16699 3.31484 3.31809 3.44825 3.45195 3.59272 3.59689 3.76673 3.76943 4.0976 4.10196 4.34562 4.35047 4.50398 4.50724 4.63128 4.63823 4.82063 4.82428 
6 0.16057 0.50536 0.82487 1.49618 4.34081 4.81555 
5 0.52415 0.85047 1.5183 3.78179 4.51956 
49 0.15243 0.15756 0.30871 0.31438 0.49658 0.50153 0.62887 0.63705 0.81738 0.82234 0.9892 0.99628 1.1558 1.16363 1.32091 1.32711 1.48779 1.49298 1.65299 1.66132 1.8436 1.85029 2.05703 2.18581 2.32906 2.33779 2.47002 2.47668 2.62405 2.81425 2.81954 2.97914 3.14951 3.15502 3.29991 3.30561 3.43445 3.44113 3.58 3.58851 3.75323 3.75825 4.08589 4.33421 4.49003 4.49548 4.61741 4.80865 4.81424 
73 0.16409 0.16705 0.17201 0.31882 0.32277 0.32695 0.50723 0.51007 0.51345 0.63976 0.64332 0.82889 0.83199 0.83588 0.99854 1.00336 1.00748 1.16566 1.17216 1.332 1.33596 1.3427 1.49946 1.50281 1.50696 1.66324 1.66758 1.67331 1.85382 1.85841 1.86221 2.06644 2.06964 2.19542 2.19972 2.3389 2.34337 2.3488 2.48146 2.48557 2.63465 2.63741 2.82536 2.8285 2.83216 2.98906 2.99292 3.16065 3.16423 3.16808 3.31205 3.31532 3.32079 3.44488 3.44979 3.45578 3.58945 3.59405 3.59954 3.76544 3.76809 4.09536 4.09875 4.34392 4.34709 4.50228 4.50514 4.62741 4.63136 4.63815 4.81858 4.82201 4.82527 
25 0.15355 0.31049 0.49708 0.63064 0.81893 0.99134 1.32297 1.48953 1.65592 1.84338 2.05733 2.32944 2.47264 2.62511 2.81536 2.98009 3.15048 3.30292 3.43784 3.58105 3.7547 4.08579 4.33364 4.49214 4.80828 
29 0.17292 0.32956 0.51579 0.6522 0.83831 1.01078 1.18091 1.34262 1.50937 1.67411 1.86568 2.075 2.20393 2.34804 2.64312 2.83432 2.83953 2.99696 3.1715 3.32203 3.45713 3.59978 3.77431 4.10395 4.35155 4.51292 4.63968 4.82753 4.83248 
48 0.16857 0.17354 0.32455 0.32892 0.51224 0.5169 0.64516 0.83473 0.83968 1.00508 1.01015 1.17283 1.17846 1.33734 1.34226 1.50486 1.50959 1.66857 1.67424 1.8588 1.86364 2.07269 2.20129 2.34433 2.34981 2.48685 2.49445 2.64073 2.83028 2.83541 2.99481 3.16591 3.17015 3.31711 3.32154 3.45167 3.46212 3.59607 3.60621 3.77114 4.10057 4.11032 4.34913 4.35472 4.50767 4.63439 4.82392 4.82827 
68 0.16024 0.16355 0.16794 0.31557 0.31944 0.32244 0.50358 0.50664 0.50942 0.63598 0.64001 0.82506 0.82856 0.8325 0.99589 1.00026 1.16227 1.16761 1.32681 1.33081 1.33441 1.49572 1.49901 1.50295 1.66027 1.66377 1.85028 1.85463 1.85843 2.06327 2.06714 2.1903 2.19484 2.33586 2.34 2.47761 2.48083 2.63095 2.63419 2.82121 2.82429 2.82772 2.98515 2.98831 3.15669 3.16119 3.30757 3.31195 3.31589 3.44165 3.44641 3.58661 3.59 3.75962 3.76365 3.76664 4.09229 4.09617 4.34092 4.34447 4.49684 4.50093 4.50611 4.62133 4.62748 4.81524 4.81799 4.82123 
6 0.17236 0.32725 1.50744 1.87254 2.83627 4.82986 
7 0.51301 1.17196 1.33848 1.66744 1.85512 2.82882 3.31566 
34 0.16506 0.32302 0.50984 0.64319 0.83084 0.83611 1.00307 1.17177 1.33476 1.50131 1.66439 1.67382 1.85664 1.86132 2.06874 2.19827 2.34291 2.35229 2.48285 2.63605 2.82684 2.83297 2.9905 3.16467 3.31492 3.44842 3.59241 3.76749 4.09774 4.34555 4.50361 4.63283 4.81978 4.82684 
37 0.15974 0.16463 0.31661 0.32038 0.50356 0.50899 0.63629 0.82407 0.82812 0.99611 1.16171 1.16926 1.32991 1.49536 1.49985 1.66028 1.85034 1.85573 2.06418 2.19362 2.33585 2.47819 2.63154 2.82199 2.9867 3.15658 3.16157 3.30964 3.44394 3.58727 3.76226 4.09265 4.34051 4.49906 4.62578 4.81517 4.821 
47 0.15057 0.15503 0.30669 0.31379 0.49301 0.49786 0.62618 0.63211 0.81589 0.82066 0.98697 1.153 1.31697 1.32488 1.48603 1.49081 1.64988 1.65643 1.84171 2.05498 2.18182 2.32712 2.46677 2.47254 2.62132 2.62576 2.81139 2.81663 2.97512 2.98038 3.14746 3.15449 3.29679 3.30472 3.43259 3.57716 3.58392 3.75046 3.75707 4.08408 4.33276 4.48748 4.4937 4.61331 4.62152 4.80651 4.81164 
102 0.14719 0.1508 0.15349 0.15803 0.30324 0.30678 0.30999 0.31404 0.48989 0.49388 0.49636 0.50022 0.62226 0.62607 0.62884 0.63296 0.81246 0.81583 0.81897 0.82232 0.98521 0.98794 0.99225 1.14931 1.15323 1.15831 1.16288 1.31421 1.31773 1.32168 1.32608 1.48226 1.48606 1.48933 1.49324 1.64356 1.65014 1.65332 1.83989 1.84233 1.84591 1.85052 2.05315 2.05565 2.05854 2.1783 2.18318 2.1901 2.32477 2.32757 2.33074 2.46036 2.46623 2.47005 2.4737 2.61677 2.62123 2.62415 2.80824 2.81225 2.815 2.81949 2.9719 2.97601 2.97914 3.14481 3.14788 3.15118 3.15466 3.29404 3.29754 3.30214 3.30549 3.42657 3.43245 3.43613 3.44085 3.5739 3.57777 3.58048 3.58703 3.74868 3.75178 3.755 3.75825 4.0821 4.08463 4.0879 4.33107 4.33314 4.33663 4.48512 4.4881 4.49173 4.49618 4.60912 4.61479 4.61982 4.80425 4.80707 4.80925 4.8141 
29 0.16056 0.31737 0.50473 0.63874 0.8251 0.83123 0.99654 1.16742 1.33023 1.49543 1.66143 1.85168 2.07088 2.19583 2.33789 2.48085 2.63297 2.82295 2.98726 3.15954 3.30964 3.44847 3.5884 3.76233 4.09612 4.34602 4.49985 4.62759 4.81808 
76 0.14733 0.15227 0.15607 0.30348 0.30737 0.3118 0.49005 0.49527 0.49889 0.62262 0.62766 0.63207 0.81271 0.81715 0.82061 0.98524 0.98917 0.99475 1.14961 1.15415 1.16136 1.31443 1.32061 1.32602 1.48255 1.48812 1.49184 1.64395 1.65145 1.65484 1.83995 1.84303 1.84805 2.05321 2.05655 2.17853 2.18593 2.32483 2.32825 2.46129 2.46693 2.47098 2.61719 2.62184 2.6255 2.80841 2.81342 2.8171 2.9721 2.97821 3.14492 3.1485 3.15287 3.29414 3.29953 3.30386 3.42692 3.43312 3.43831 3.57404 3.57899 3.74871 3.75351 3.75683 4.08214 4.08527 4.33112 4.33375 4.48526 4.48919 4.49297 4.60939 4.61827 4.8043 4.80763 4.81128 
53 0.1545 0.15939 0.31143 0.31773 0.49799 0.5027 0.63023 0.63718 0.81997 0.82483 0.82933 0.99136 0.99736 1.15753 1.16709 1.32165 1.33016 1.48992 1.49494 1.65578 1.66227 1.84611 1.85226 2.05938 2.06767 2.18907 2.33146 2.3378 2.47234 2.47943 2.62585 2.63115 2.81723 2.82278 2.98022 2.98564 3.15196 3.15833 3.30146 3.30892 3.43739 3.44429 3.58153 3.58856 3.75523 3.7613 4.08841 4.33734 4.49209 4.49827 4.62152 4.8112 4.81583 
27 0.16068 0.31738 0.50474 0.6369 0.82445 0.99725 1.16689 1.33154 1.49614 1.66256 1.85262 2.06371 2.33686 2.47801 2.6314 2.823 2.9881 3.15848 3.30956 3.44399 3.58843 3.76166 4.0922 4.34004 4.49849 4.62794 4.8154 
52 0.15092 0.15657 0.30725 0.31332 0.49362 0.49888 0.62676 0.63276 0.81629 0.82197 0.98786 0.99552 1.15371 1.16352 1.31789 1.32515 1.4864 1.49245 1.65083 1.65698 1.84246 1.84949 2.05571 2.18267 2.32776 2.33435 2.46751 2.47367 2.62175 2.62699 2.81204 2.81756 2.9759 2.98221 3.14804 3.15411 3.2976 3.30488 3.43339 3.43997 3.5777 3.58428 3.75129 3.75708 4.08474 4.33346 4.48834 4.49443 4.61407 4.6233 4.80711 4.81153 
47 0.1613 0.31455 0.32194 0.49994 0.50686 0.63331 0.6411 0.82524 0.99523 1.16102 1.16839 1.32526 1.33435 1.49771 1.65303 1.66378 1.85022 2.06532 2.18833 2.20049 2.3352 2.3414 2.47107 2.4805 2.62838 2.63446 2.81906 2.82533 2.98228 2.99088 3.15546 3.16229 3.30513 3.31303 3.4355 3.44547 3.585 3.59161 3.7587 3.76472 4.09406 4.3415 4.4957 4.50181 4.61912 4.6299 4.81593 
82 0.15417 0.1581 0.16098 0.31207 0.31549 0.31883 0.49773 0.50162 0.50516 0.63085 0.63437 0.63799 0.81965 0.82303 0.8261 0.83077 0.99229 0.99598 1.00014 1.15786 1.1626 1.16784 1.32191 1.3273 1.33125 1.48925 1.49331 1.49636 1.50087 1.65176 1.65763 1.66088 1.84723 1.85125 1.85475 2.06033 2.06349 2.18569 2.1913 2.19875 2.33247 2.33553 2.34288 2.4708 2.47526 2.47877 2.62643 2.62973 2.63299 2.81579 2.81957 2.82341 2.97973 2.98444 2.98884 3.15271 3.15583 3.15952 3.30171 3.306 3.3097 3.4363 3.43973 3.44435 3.58171 3.58534 3.58955 3.75577 3.75956 3.76249 4.08943 4.09233 4.33822 4.34098 4.49303 4.49754 4.50068 4.61656 4.62457 4.81169 4.81446 4.81805 
25 0.16097 0.31676 0.50299 0.63988 0.82463 1.00018 1.16827 1.33128 1.49577 1.66384 1.85306 2.06235 2.33843 2.4773 2.63065 2.82112 3.15816 3.3095 3.44466 3.58998 3.76146 4.09092 4.3391 4.49873 4.81375 
5 0.32735 0.83437 1.50834 1.86031 4.82588 
79 0.14743 0.15152 0.15532 0.30376 0.30755 0.31144 0.48979 0.49405 0.49751 0.62283 0.62687 0.63089 0.81285 0.81716 0.8208 0.98448 0.98895 1.15019 1.15492 1.16193 1.31445 1.3195 1.32517 1.48264 1.48716 1.49155 1.64444 1.65024 1.65528 1.83922 1.8431 1.84747 2.05243 2.05601 2.17827 2.18392 2.32443 2.32801 2.33444 2.46303 2.46803 2.47244 2.61813 2.62208 2.6255 2.80787 2.81213 2.8153 2.97206 2.97692 2.98467 3.14463 3.14857 3.15204 3.29405 3.29875 3.3037 3.42842 3.43227 3.4371 3.57374 3.57788 3.58405 3.74779 3.7521 3.75547 4.08144 4.08492 4.33024 4.33335 4.485 4.48952 4.49485 4.6091 4.61565 4.62128 4.80364 4.80671 4.80981 
0 
42 0.15672 0.16363 0.31181 0.3179 0.50006 0.50699 0.63318 0.82038 0.82575 0.9918 0.99984 1.15851 1.16772 1.32154 1.32831 1.49066 1.49687 1.65724 1.84612 1.85335 2.05949 2.18967 2.33156 2.47515 2.6282 2.81802 2.98329 3.15222 3.15844 3.30175 3.30914 3.4389 3.58372 3.75497 3.76051 4.08847 4.33697 4.49206 4.49769 4.62312 4.81098 4.8161 
23 0.15314 0.30931 0.49689 0.62952 0.81804 0.98919 1.48941 1.84331 2.05681 2.32888 2.47251 2.62512 2.8154 2.98034 3.14961 3.30616 3.43623 3.58084 3.75432 4.08565 4.33395 4.4921 4.80849 
100 0.16669 0.17047 0.17367 0.17936 0.32372 0.32736 0.33038 0.33635 0.51202 0.51456 0.51793 0.52324 0.6443 0.64778 0.6515 0.8322 0.83596 0.83849 0.84207 1.00336 1.00727 1.01099 1.01703 1.16976 1.17569 1.17958 1.33385 1.33899 1.3424 1.35379 1.50308 1.50637 1.5101 1.66855 1.67167 1.6762 1.85818 1.86156 1.86494 1.86844 2.07159 2.0745 2.07949 2.19718 2.2036 2.20852 2.34381 2.34702 2.35061 2.35575 2.48497 2.48834 2.49212 2.49819 2.63848 2.64167 2.64535 2.82839 2.83187 2.83487 2.8384 2.99245 2.99617 3.00016 3.16415 3.16867 3.17126 3.17529 3.31442 3.31914 3.32199 3.33077 3.45024 3.45394 3.45725 3.59386 3.59728 3.60092 3.60546 3.76753 3.77178 3.77449 3.77941 4.10067 4.10363 4.10815 4.34917 4.35201 4.35615 4.50436 4.50866 4.51197 4.51827 4.63088 4.63642 4.64087 4.82346 4.82597 4.82892 4.83278 
0 
0 
25 0.15778 0.31532 0.5021 0.63473 0.82375 1.16454 1.32663 1.49429 1.66243 1.84607 2.06194 2.33521 2.47528 2.62834 2.81985 2.9838 3.15645 3.30688 3.4412 3.58723 3.75877 4.08794 4.336 4.49567 4.81203 
30 0.1654 0.3216 0.50844 0.64234 0.83098 1.00204 1.17189 1.3339 1.50148 1.66553 1.85655 1.86153 2.0685 2.19935 2.34109 2.48334 2.63585 2.82679 2.99067 3.16336 3.31468 3.4489 3.59226 3.76685 4.09691 4.34461 4.50322 4.6317 4.81975 4.82518 
69 0.15781 0.16085 0.16463 0.31397 0.31785 0.3221 0.50177 0.50528 0.63435 0.63779 0.82283 0.82621 0.82932 0.99396 0.99837 1.16014 1.16455 1.17047 1.32504 1.32898 1.33242 1.49285 1.49643 1.49995 1.65835 1.66181 1.8484 1.8523 1.85584 2.06151 2.06514 2.18948 2.19398 2.33401 2.33762 2.47506 2.47879 2.48451 2.62892 2.63185 2.81946 2.82301 2.82792 2.98403 2.98694 3.15478 3.15907 3.16313 3.30439 3.30914 3.31295 3.44002 3.4444 3.58501 3.58841 3.75856 3.76204 4.09052 4.09431 4.33895 4.34258 4.49512 4.49855 4.50214 4.62184 4.62603 4.81358 4.81646 4.82007 
28 0.1591 0.3158 0.50328 0.63577 0.8248 0.99892 1.16447 1.32813 1.4953 1.65943 1.85043 2.06398 2.19298 2.33725 2.4763 2.63115 2.82138 2.98564 3.15723 3.30731 3.44137 3.58689 3.76234 4.09237 4.34063 4.49835 4.6257 4.81569 
77 0.15483 0.1589 0.16255 0.31194 0.31613 0.32042 0.4984 0.50203 0.50546 0.63145 0.63519 0.63866 0.82076 0.82509 0.8303 0.99217 0.99686 1.15841 1.16392 1.16862 1.32204 1.32706 1.33124 1.49039 1.49492 1.49943 1.65469 1.65903 1.66503 1.84686 1.85118 1.85509 2.05983 2.0634 2.18645 2.19178 2.33219 2.33605 2.34257 2.47162 2.47614 2.4809 2.62614 2.62997 2.81683 2.8205 2.82437 2.97994 2.98461 2.99002 3.1531 3.15722 3.16125 3.3021 3.30739 3.31073 3.43754 3.44179 3.4461 3.58186 3.58571 3.59028 3.7558 3.75983 3.76281 4.08886 4.09225 4.3376 4.34062 4.49283 4.49721 4.50085 4.61882 4.62556 4.8117 4.81463 4.81961 
26 0.16741 0.32589 0.50958 0.64202 0.83332 1.00144 1.17255 1.33604 1.50303 1.66699 1.86071 2.06932 2.20303 2.34152 2.48463 2.63873 2.82797 2.99256 3.31767 3.45271 3.5926 3.77173 4.09802 4.34615 4.6321 4.82227 
1 0.83593 
129 0.16795 0.17072 0.17287 0.17572 0.18141 0.32433 0.32732 0.32979 0.33238 0.3377 0.5113 0.5137 0.51606 0.51831 0.52173 0.64475 0.64741 0.64958 0.65241 0.65757 0.8336 0.8368 0.83904 0.84177 0.84851 1.00431 1.00765 1.01025 1.01326 1.02011 1.17142 1.17551 1.17842 1.18118 1.33559 1.33905 1.34152 1.34406 1.35184 1.50374 1.50654 1.50901 1.51181 1.52447 1.66937 1.67207 1.67502 1.67901 1.85908 1.86183 1.86416 1.86663 1.87009 2.07167 2.07433 2.07679 2.08048 2.19891 2.20286 2.20654 2.2107 2.34431 2.34703 2.34953 2.35228 2.35633 2.48586 2.48851 2.49119 2.49436 2.49982 2.63911 2.64161 2.64372 2.64822 2.82947 2.83224 2.83449 2.83715 2.83985 2.99372 2.99653 2.99916 3.00242 3.16571 3.16895 3.17099 3.17364 3.1779 3.31526 3.31892 3.32113 3.32355 3.33175 3.45058 3.45372 3.45611 3.4592 3.59549 3.59795 3.6006 3.60361 3.60784 3.76881 3.7717 3.77395 3.77687 3.78141 4.1008 4.10307 4.10558 4.10971 4.34962 4.3517 4.35463 4.35878 4.50541 4.50875 4.51075 4.51351 4.63391 4.63706 4.64047 4.64543 4.82384 4.82607 4.82822 4.83062 4.83372 
59 0.16271 0.16585 0.1703 0.31952 0.32298 0.50682 0.51014 0.63913 0.64298 0.82892 0.83196 0.83648 0.99774 1.00264 1.00729 1.16452 1.17123 1.33234 1.33759 1.49882 1.50202 1.66334 1.66856 1.8525 1.85673 1.86031 2.06642 2.06987 2.19421 2.20132 2.33836 2.34215 2.48115 2.48881 2.63426 2.63723 2.82511 2.82884 2.98929 2.99437 3.1617 3.16635 3.31286 3.44458 3.4493 3.59016 3.59524 3.76498 3.76777 4.09529 4.09894 4.34351 4.34769 4.50206 4.50775 4.6287 4.63396 4.81859 4.82175 
12 0.16292 0.31882 0.50546 0.9993 1.49746 1.66312 1.85309 3.15882 3.31015 4.34081 4.62654 4.81491 
87 0.17843 0.18171 0.18924 0.33421 0.33822 0.34331 0.52139 0.52487 0.52875 0.65404 0.65781 0.66255 0.84212 0.8462 0.85041 1.01315 1.01835 1.02329 1.17963 1.18574 1.19041 1.34441 1.34919 1.3535 1.51466 1.5181 1.52751 1.67877 1.68331 1.69181 1.86812 1.8727 1.8768 1.90243 2.0813 2.08492 2.09199 2.20751 2.21401 2.22229 2.35434 2.35857 2.36583 2.49472 2.49863 2.50387 2.64858 2.65169 2.6573 2.83986 2.84323 2.84761 3.00276 3.00638 3.01143 3.17396 3.17842 3.18208 3.18841 3.32393 3.32903 3.33335 3.45958 3.46446 3.47177 3.60328 3.60817 3.61265 3.62337 3.77735 3.78148 3.78472 3.79139 4.11045 4.11412 4.12689 4.35901 4.36279 4.51434 4.51863 4.5226 4.64124 4.64641 4.65363 4.83385 4.83725 4.84129 
30 0.1701 0.32678 0.51244 0.52007 0.64618 0.83466 1.00745 1.17158 1.33785 1.50742 1.66864 1.86169 2.07169 2.19912 2.34294 2.34796 2.48905 2.63953 2.8314 2.99401 3.16803 3.31858 3.45244 3.5968 3.77083 4.10167 4.3515 4.50667 4.6365 4.82427 
0 
34 0.15352 0.30909 0.31702 0.49653 0.62906 0.81859 0.82564 0.98955 1.15587 1.32058 1.48894 1.65421 1.84397 2.05726 2.18634 2.32935 2.471 2.62449 2.81433 2.97879 3.15001 3.15806 3.29983 3.30935 3.43553 3.57996 3.75342 3.75938 4.08627 4.33474 4.49024 4.62185 4.80872 4.8165 
32 0.15823 0.165 0.31415 0.50187 0.63454 0.82298 0.83106 0.99458 1.00091 1.1653 1.33077 1.49439 1.50092 1.65868 1.84912 2.06141 2.19425 2.33403 2.47643 2.6294 2.81988 2.98548 3.15483 3.31067 3.44014 3.58543 3.75886 4.09065 4.3391 4.49558 4.62759 4.81366 
81 0.1531 0.15756 0.16128 0.30922 0.31334 0.31694 0.49579 0.50096 0.50499 0.62844 0.63348 0.6377 0.81845 0.82259 0.82623 0.9915 0.99573 1.00012 1.15528 1.1598 1.16438 1.32024 1.32544 1.32902 1.48829 1.49303 1.4967 1.64952 1.6562 1.65949 1.84627 1.84966 1.85426 2.0595 2.06332 2.18434 2.18995 2.19609 2.33098 2.33441 2.33863 2.46636 2.47251 2.47645 2.62285 2.62783 2.63132 2.81418 2.81907 2.82297 2.97795 2.98336 2.98997 3.15099 3.15461 3.15856 3.30002 3.30498 3.30933 3.43253 3.4388 3.44338 3.57987 3.58473 3.58871 3.75478 3.7591 3.76267 4.08837 4.0918 4.33756 4.34091 4.49122 4.49544 4.4989 4.6149 4.62083 4.62591 4.8106 4.81396 4.81926 
56 0.15077 0.15493 0.30706 0.31193 0.49383 0.4979 0.62691 0.63194 0.81604 0.82048 0.98716 0.9928 1.15359 1.16264 1.31735 1.32394 1.48628 1.49076 1.65177 1.65659 1.84187 1.84661 2.05499 2.05906 2.18274 2.32728 2.33192 2.46831 2.47277 2.6219 2.62597 2.81204 2.8164 2.97592 2.98054 3.14788 3.15291 3.29755 3.30392 3.43322 3.43887 3.57769 3.58336 3.75066 3.75541 4.08407 4.08815 4.33271 4.33661 4.48802 4.49288 4.61491 4.62273 4.80667 4.80993 4.81479 
0 
84 0.16754 0.17104 0.17538 0.32219 0.32616 0.3304 0.51032 0.51389 0.51773 0.64293 0.64691 0.8333 0.83634 0.84029 1.00236 1.00675 1.011 1.16738 1.17296 1.17731 1.33215 1.33755 1.34127 1.50249 1.50616 1.51035 1.667 1.67096 1.6759 1.8567 1.86066 1.86411 1.87084 2.07124 2.07502 2.09668 2.19801 2.2021 2.2078 2.34211 2.34655 2.35032 2.35713 2.48489 2.48959 2.49986 2.63814 2.64285 2.82813 2.83142 2.83488 2.99298 2.99717 3.16307 3.16733 3.17186 3.31358 3.31775 3.32128 3.44913 3.45301 3.45838 3.59316 3.59788 3.60307 3.76714 3.77076 3.77909 4.09977 4.10348 4.11678 4.34761 4.35151 4.35767 4.50321 4.50728 4.5124 4.63001 4.63499 4.64393 4.8223 4.82553 4.82862 4.86254 
35 0.16756 0.32235 0.32685 0.50944 0.51447 0.64176 0.64665 0.83293 1.00238 1.17343 1.33652 1.50284 1.66684 1.85625 1.8627 2.0698 2.20362 2.34202 2.34709 2.48466 2.63719 2.8287 2.83553 2.99243 3.16584 3.31614 3.44984 3.59302 3.60212 3.76726 4.09818 4.34625 4.50568 4.63387 4.82147 
65 0.16136 0.1642 0.31625 0.32004 0.32298 0.50488 0.50807 0.63735 0.6406 0.82534 0.82889 0.83387 0.99589 1.00033 1.00434 1.16247 1.16773 1.17208 1.32647 1.33122 1.33572 1.49647 1.49961 1.6615 1.66487 1.85058 1.8549 1.86033 2.06429 2.06725 2.19351 2.19956 2.33677 2.34012 2.47889 2.48161 2.6326 2.63498 2.82295 2.8255 2.98766 2.99042 3.15762 3.16147 3.16495 3.30641 3.3114 3.31468 3.44269 3.44655 3.58814 3.59149 3.76228 3.76499 4.09339 4.09639 4.34183 4.34471 4.49995 4.50233 4.62461 4.62908 4.81661 4.81921 4.824 
28 0.16231 0.31648 0.50511 0.63815 0.82673 0.99671 1.16635 1.32994 1.4976 1.66046 1.85023 1.85799 2.06445 2.19445 2.33798 2.47825 2.63227 2.82265 2.98702 3.15947 3.31008 3.4431 3.58956 3.76229 4.09437 4.34096 4.49952 4.81562 
89 0.15123 0.15562 0.15827 0.16258 0.30751 0.3111 0.31503 0.49377 0.49885 0.50174 0.62607 0.63081 0.6344 0.81698 0.82132 0.82394 0.82772 0.98889 0.99266 0.99659 1.15384 1.15766 1.16249 1.16848 1.31833 1.32439 1.32802 1.48667 1.49161 1.49437 1.64728 1.65501 1.65929 1.66614 1.8436 1.84651 1.85045 1.85505 2.05689 2.06008 2.18226 2.18891 2.32855 2.33177 2.33619 2.46373 2.47122 2.47472 2.48177 2.62124 2.62591 2.62879 2.81198 2.8169 2.81956 2.82475 2.9759 2.98189 2.98684 3.14884 3.15212 3.15614 3.16216 3.2979 3.30297 3.30639 3.43007 3.43637 3.441 3.57777 3.58253 3.58673 3.75224 3.75673 3.75939 4.0858 4.08862 4.33484 4.33717 4.48918 4.49398 4.49643 4.61322 4.62107 4.62502 4.8079 4.81094 4.81432 4.81882 
73 0.15329 0.15829 0.16348 0.31024 0.31486 0.31876 0.49648 0.50127 0.5059 0.62895 0.63396 0.63888 0.819 0.82397 0.82959 0.99132 0.99664 1.15673 1.16242 1.16781 1.32111 1.32677 1.33167 1.48881 1.49423 1.49933 1.65065 1.65729 1.66187 1.8461 1.85087 2.05932 2.06367 2.18515 2.19113 2.33119 2.33545 2.46812 2.47444 2.47929 2.62447 2.62912 2.8147 2.81951 2.82385 2.97871 2.98415 3.15143 3.15614 3.16001 3.3006 3.30612 3.31004 3.43297 3.43878 3.44487 3.58046 3.58522 3.75466 3.75945 3.76354 4.08829 4.09277 4.33732 4.34227 4.4918 4.49682 4.61618 4.62222 4.62814 4.81046 4.81392 4.82096 
42 0.16649 0.17587 0.32317 0.32706 0.51022 0.51446 0.64491 0.83208 0.83651 1.00143 1.00667 1.17199 1.17698 1.3354 1.34047 1.50285 1.66606 1.67133 1.85637 1.86131 2.06942 2.19974 2.34148 2.34653 2.48446 2.63745 2.82805 2.83292 2.99231 3.16501 3.31556 3.45027 3.59316 3.60452 3.76839 4.09797 4.10471 4.34563 4.50466 4.63259 4.82139 4.82557 
6 0.17521 0.51839 0.84099 1.67475 4.10761 4.82931 
56 0.14614 0.1511 0.30224 0.30686 0.48874 0.49416 0.62157 0.62688 0.81169 0.81637 0.98388 0.98886 1.14845 1.15442 1.31325 1.3195 1.48153 1.48703 1.64288 1.6506 1.83861 1.84198 2.05186 2.05558 2.17725 2.18441 2.32347 2.32742 2.4607 2.46757 2.61616 2.62145 2.80706 2.81244 2.97084 2.97704 3.14359 3.14751 3.29285 3.29883 3.42592 3.43208 3.57271 3.57803 3.74733 3.75227 4.08077 4.08421 4.32979 4.33252 4.48398 4.48923 4.60817 4.61812 4.8029 4.80653 
44 0.15746 0.16211 0.31431 0.31976 0.50251 0.50701 0.63517 0.82272 0.82746 0.9948 1.16108 1.32664 1.33348 1.49246 1.49805 1.65906 1.84915 1.8559 2.06252 2.06878 2.19112 2.33457 2.47634 2.62991 2.63436 2.82042 2.82504 2.9849 3.15558 3.16144 3.30541 3.31163 3.44048 3.58554 3.75884 3.76371 4.0913 4.09572 4.34002 4.49564 4.5011 4.62313 4.81443 4.81814 
59 0.17452 0.17975 0.33025 0.33435 0.51738 0.52118 0.65041 0.65403 0.83899 0.84218 0.84917 1.01144 1.01687 1.17732 1.18268 1.34236 1.34721 1.51074 1.51572 1.67357 1.67928 1.86395 1.86882 1.87972 2.07702 2.08189 2.20652 2.34967 2.35422 2.36289 2.49121 2.49602 2.64418 2.64842 2.83631 2.84121 3.00004 3.00655 3.17272 3.17706 3.32378 3.32962 3.45548 3.46033 3.60043 3.60477 3.7754 3.77841 4.10546 4.1101 4.35389 4.35848 4.51194 4.51623 4.63984 4.64681 4.82853 4.83207 4.83679 
63 0.15365 0.15791 0.31047 0.31478 0.31852 0.49635 0.50105 0.50526 0.62942 0.63404 0.63866 0.81888 0.8233 0.82694 0.99087 0.99676 1.15678 1.16383 1.32093 1.32685 1.48855 1.49349 1.49982 1.65052 1.65711 1.84571 1.85098 2.05881 2.06361 2.18496 2.19325 2.33101 2.33577 2.46972 2.47548 2.62492 2.62917 2.81474 2.81942 2.82712 2.97875 2.98397 3.15121 3.15684 3.30076 3.30741 3.43599 3.44035 3.58057 3.58506 3.75436 3.75919 3.76263 4.08784 4.09167 4.33665 4.34061 4.49152 4.49688 4.61528 4.62464 4.81022 4.81361 
34 0.16361 0.31952 0.32408 0.50731 0.64015 0.83081 0.99911 1.00613 1.1645 1.17214 1.33158 1.50092 1.66351 1.8539 1.86049 2.06735 2.19596 2.33914 2.34771 2.48154 2.63536 2.82574 2.99023 3.16289 3.31365 3.44574 3.45255 3.59037 3.76605 4.09588 4.34418 4.50283 4.62991 4.81945 
56 0.15159 0.15666 0.30892 0.31472 0.49502 0.5006 0.62759 0.63359 0.81723 0.82149 0.82459 0.83027 0.9897 0.99685 1.15535 1.16477 1.3196 1.32721 1.48699 1.49203 1.49639 1.64875 1.65639 1.84455 1.8509 2.05776 2.1835 2.32967 2.33679 2.46678 2.47479 2.62323 2.62879 2.81324 2.81914 2.97717 2.98392 3.14991 3.1562 3.29912 3.30691 3.43163 3.43703 3.44399 3.57901 3.5869 3.75305 3.75919 4.08675 4.33561 4.49026 4.49632 4.61432 4.62558 4.80887 4.81266 
57 0.16302 0.16628 0.17273 0.31935 0.3233 0.32945 0.50751 0.51233 0.64206 0.82854 0.83194 0.83656 0.99875 1.00406 1.01079 1.16712 1.17271 1.33269 1.33799 1.49991 1.50501 1.6634 1.66779 1.85297 1.85754 1.86128 2.06754 2.19694 2.20562 2.33955 2.34447 2.48193 2.49149 2.63484 2.82541 2.82921 2.83396 2.98981 2.99853 3.16282 3.16994 3.31331 3.31797 3.44789 3.59051 3.59775 3.76557 3.7744 4.09593 4.10517 4.34383 4.34869 4.50234 4.63054 4.81893 4.82181 4.82639 
56 0.14835 0.15301 0.30459 0.30906 0.49099 0.49612 0.62368 0.62868 0.81402 0.81864 0.98606 0.992 1.15096 1.15681 1.3156 1.32232 1.48377 1.48896 1.64524 1.65307 1.84084 1.84558 2.05407 2.0584 2.17953 2.18772 2.3257 2.32988 2.46344 2.47019 2.6187 2.6236 2.80922 2.81448 2.97317 2.97926 3.14594 3.15039 3.29507 3.30166 3.42844 3.434 3.57493 3.57998 3.74942 3.75498 4.08298 4.087 4.33197 4.33537 4.4863 4.49203 4.61048 4.61989 4.80506 4.80872 
35 0.16446 0.31982 0.32521 0.50819 0.51347 0.64032 0.64653 0.82924 0.83521 0.99988 1.17464 1.33365 1.50102 1.665 1.85465 1.86185 2.06751 2.34019 2.48328 2.63525 2.63871 2.82641 2.99056 3.16391 3.31401 3.44684 3.59171 3.76593 3.76939 4.09615 4.10111 4.34446 4.50315 4.63118 4.81967 
22 0.33496 0.51469 0.64694 0.83876 1.17679 1.34106 1.67319 1.86391 2.07456 2.34735 2.49326 2.64309 2.83206 3.00042 3.16869 3.32088 3.45362 3.60013 3.7715 4.35008 4.51095 4.82782 
0 
3 0.65175 3.77406 4.51069 
54 0.17497 0.18417 0.33152 0.33603 0.51827 0.52606 0.65228 0.65973 0.84112 0.84804 1.01232 1.02372 1.17903 1.18599 1.34405 1.34918 1.51117 1.5198 1.67543 1.86717 1.8737 2.07893 2.0859 2.20775 2.23288 2.35087 2.36031 2.49241 2.49973 2.64592 2.65787 2.83661 2.84229 3.00075 3.00762 3.17338 3.17767 3.32443 3.33032 3.45734 3.46236 3.60115 3.60701 3.77624 3.78086 4.1066 4.11292 4.35497 4.36203 4.51376 4.51996 4.64137 4.83039 4.83589 
57 0.16059 0.16418 0.31543 0.32025 0.50297 0.50677 0.63561 0.64014 0.82554 0.82912 0.99528 1.00077 1.16126 1.16713 1.32594 1.33111 1.49721 1.5009 1.65974 1.66407 1.85037 1.85449 2.06312 2.06663 2.19036 2.19622 2.33552 2.33937 2.47626 2.48055 2.63082 2.63404 2.82085 2.82432 2.98491 2.98864 3.15624 3.16121 3.30542 3.31149 3.4411 3.44737 3.58646 3.59112 3.75899 3.7633 3.7668 4.09211 4.09558 4.34065 4.34376 4.49592 4.50047 4.62296 4.62844 4.81519 4.81777 
55 0.16046 0.1639 0.31626 0.32115 0.5047 0.5092 0.63671 0.64136 0.82497 0.82882 0.99623 1.00109 1.16279 1.16974 1.32927 1.33423 1.49569 1.49942 1.66099 1.66631 1.85094 1.8559 2.0641 2.06873 2.19183 2.19568 2.33652 2.34163 2.47859 2.4843 2.63175 2.63507 2.82266 2.82701 2.98673 2.99083 3.15748 3.16203 3.30822 3.31319 3.44256 3.4476 3.58775 3.59311 3.76108 3.76449 4.09313 4.0992 4.3417 4.34727 4.49785 4.50134 4.62565 4.81701 4.82151 
89 0.14397 0.14815 0.15129 0.30012 0.30375 0.30727 0.48669 0.49102 0.49382 0.5 0.61918 0.62341 0.62712 0.80936 0.81316 0.81647 0.82064 0.98189 0.98509 0.98897 1.14622 1.15026 1.15512 1.31108 1.31532 1.31915 1.47919 1.4835 1.48684 1.49233 1.64052 1.64695 1.65078 1.83659 1.83941 1.84287 2.04985 2.05284 2.05604 2.17517 2.18045 2.32148 2.32461 2.32789 2.45761 2.46337 2.46748 2.61375 2.61819 2.62156 2.80505 2.80925 2.81232 2.81914 2.96874 2.97324 2.97661 3.14156 3.1449 3.14852 3.15462 3.29078 3.29476 3.29905 3.42348 3.42916 3.4334 3.57068 3.57482 3.57833 3.74536 3.74894 3.75202 4.07879 4.08167 4.085 4.32776 4.33018 4.33375 4.48191 4.48531 4.48876 4.60603 4.61183 4.61897 4.80094 4.80402 4.80652 4.81101 
1 4.81297 
0 
0 
1 0.82801 
24 0.17153 0.33101 0.5156 0.64872 1.01159 1.34148 1.50764 1.86665 2.07496 2.20835 2.34881 2.48901 2.64183 2.83299 2.99641 3.17013 3.32117 3.4573 3.60494 3.77289 4.10322 4.35138 4.50967 4.82818 
0 
26 0.17519 0.33089 0.51878 0.65652 0.84082 1.01208 1.18087 1.34463 1.51148 1.67575 1.86616 2.07925 2.35443 2.49598 2.6458 2.83929 3.00185 3.17292 3.32378 3.45935 3.60857 3.77515 4.10617 4.35329 4.51556 4.83118 
16 0.32364 0.51308 0.64328 1.5065 1.86051 2.07025 2.35116 2.63795 2.82921 3.16899 3.31637 3.76827 4.0996 4.34585 4.50476 4.82431 
83 0.16606 0.16944 0.17382 0.32226 0.32638 0.32937 0.51038 0.514 0.51772 0.6428 0.64652 0.65082 0.83204 0.83516 0.83931 1.00197 1.00678 1.01099 1.16969 1.17404 1.17801 1.3349 1.33817 1.34232 1.50242 1.50579 1.51026 1.66716 1.67136 1.68016 1.85675 1.86094 1.86445 1.87679 2.0703 2.07367 2.0819 2.19882 2.20242 2.34225 2.34675 2.35134 2.36177 2.48464 2.48786 2.49336 2.63759 2.64074 2.82725 2.83056 2.83497 2.99204 2.99497 2.99963 3.16319 3.16734 3.17054 3.31332 3.31753 3.32125 3.44839 3.45278 3.45686 3.59371 3.59777 3.60319 3.76746 3.77104 3.77507 4.09914 4.10268 4.11154 4.34738 4.35088 4.35826 4.50311 4.50746 4.51163 4.63329 4.63852 4.82166 4.82453 4.82808 
90 0.16458 0.16727 0.17041 0.32034 0.32344 0.32616 0.5083 0.51059 0.51325 0.64087 0.64395 0.64727 0.82933 0.83272 0.83514 0.83908 1.00053 1.004 1.00694 1.16706 1.17082 1.17424 1.17789 1.33323 1.33577 1.33898 1.50021 1.50314 1.50599 1.66482 1.66776 1.67121 1.8549 1.85836 1.86116 1.86475 2.06786 2.07108 2.07526 2.19591 2.19939 2.20586 2.3401 2.34308 2.34602 2.3513 2.48255 2.48529 2.48924 2.63556 2.63817 2.64322 2.82638 2.82891 2.83198 2.83654 2.99081 2.9931 2.99763 3.16157 3.16498 3.16743 3.31222 3.31546 3.31813 3.4466 3.44988 3.4529 3.59158 3.59427 3.59767 3.76458 3.76764 3.77015 4.09672 4.09966 4.10309 4.34548 4.3479 4.35199 4.50172 4.50487 4.50759 4.62892 4.6328 4.63695 4.81969 4.82208 4.82458 4.82758 
90 0.1562 0.15952 0.16199 0.31296 0.31686 0.31938 0.49933 0.50278 0.50535 0.50895 0.63291 0.63575 0.63855 0.82156 0.82543 0.82778 0.83171 0.99296 0.99658 0.99991 1.1596 1.16405 1.16771 1.32336 1.32793 1.331 1.49157 1.49514 1.49773 1.50159 1.65716 1.65984 1.66367 1.84785 1.8511 1.85402 1.85746 2.06092 2.064 2.06823 2.18746 2.19192 2.19724 2.33328 2.33629 2.33973 2.34692 2.4746 2.47777 2.48086 2.62776 2.63088 2.63342 2.81723 2.82111 2.82365 2.82848 2.98173 2.98549 2.98874 3.15353 3.15781 3.16039 3.30331 3.30775 3.31034 3.43934 3.44288 3.44602 3.58328 3.5864 3.58973 3.7563 3.76047 3.76286 4.08991 4.09269 4.09734 4.33884 4.34142 4.4937 4.49791 4.50025 4.61861 4.62452 4.62737 4.81245 4.8152 4.81783 4.82184 
108 0.17141 0.17496 0.17755 0.18114 0.32811 0.33185 0.3348 0.33915 0.51579 0.51837 0.5213 0.52472 0.64965 0.65294 0.65634 0.83805 0.84115 0.84387 0.84692 1.00805 1.01199 1.01535 1.02135 1.17609 1.18078 1.18452 1.33967 1.34383 1.3472 1.35522 1.50746 1.51146 1.5147 1.52011 1.67252 1.67525 1.67896 1.68654 1.86332 1.86691 1.87001 1.87437 2.07652 2.0793 2.08388 2.10335 2.20218 2.20719 2.21203 2.34825 2.35164 2.35498 2.36023 2.49107 2.49375 2.49815 2.51174 2.6444 2.64694 2.65262 2.83334 2.83677 2.83984 2.84319 2.86048 2.99867 3.00136 3.00596 3.1695 3.1734 3.17589 3.17947 3.31948 3.32419 3.32698 3.33315 3.45484 3.459 3.46219 3.47152 3.59922 3.60244 3.60605 3.61235 3.773 3.77676 3.77918 3.78465 4.10558 4.10845 4.11202 4.139 4.35402 4.35645 4.36047 4.38824 4.51002 4.51371 4.51673 4.52372 4.63295 4.6403 4.64433 4.82839 4.83081 4.8337 4.8367 4.84706 
29 0.16469 0.32107 0.50815 0.64168 0.83063 1.00256 1.17374 1.33408 1.50083 1.66452 1.85615 1.86696 2.06833 2.34189 2.4832 2.63578 2.82675 2.83269 2.99038 3.16397 3.31472 3.44892 3.59306 3.76641 4.09675 4.34425 4.50371 4.63599 4.81969 
24 0.15855 0.316 0.50178 0.63587 0.82478 1.1675 1.32867 1.49495 1.65979 1.85097 2.06069 2.33721 2.47611 2.629 2.81998 2.98477 3.15775 3.30821 3.4444 3.75976 4.08905 4.33708 4.49689 4.81244 
0 
64 0.1444 0.1489 0.30069 0.30489 0.3098 0.48681 0.49138 0.49582 0.62004 0.62455 0.80981 0.81451 0.98142 0.98621 1.1471 1.15265 1.31136 1.317 1.4796 1.48458 1.64244 1.64799 1.8362 1.84021 1.84621 2.04943 2.05318 2.1755 2.18182 2.32132 2.32507 2.46017 2.46554 2.61513 2.61953 2.80498 2.80953 2.81472 2.96906 2.97432 3.14165 3.14596 3.15053 3.29095 3.29644 3.30179 3.42599 3.43061 3.57077 3.57523 3.74476 3.74931 3.75325 4.07842 4.08205 4.32729 4.33053 4.48191 4.48677 4.6064 4.61434 4.80059 4.80382 4.80827 
62 0.15702 0.16091 0.16499 0.31432 0.31796 0.50242 0.50504 0.63386 0.63775 0.82328 0.827 0.83041 0.99457 0.99901 1.16147 1.1676 1.32555 1.32977 1.33454 1.49311 1.49687 1.50246 1.65928 1.66248 1.84908 1.85307 1.85716 2.06236 2.0661 2.19013 2.19543 2.33438 2.33853 2.47596 2.4792 2.62866 2.63225 2.81951 2.82295 2.9838 2.98716 3.15546 3.15992 3.3054 3.31001 3.44069 3.44468 3.58489 3.58839 3.75822 3.76236 3.76846 4.09139 4.09508 4.34013 4.34456 4.49511 4.4996 4.62293 4.62815 4.81437 4.81751 
26 0.16344 0.3199 0.50624 0.6413 0.8291 1.00076 1.17158 1.33367 1.4999 1.66268 1.85544 2.06771 2.34025 2.48119 2.63454 2.98971 3.163 3.31319 3.44741 3.59218 3.7656 4.09678 4.34525 4.50233 4.63108 4.81836 
17 0.15899 0.3152 0.501 0.63506 2.06103 2.33367 2.47649 2.62865 2.81985 2.98435 3.1559 3.58594 3.7593 4.09 4.33804 4.49655 4.81234 
38 0.16469 0.16996 0.32245 0.32757 0.50988 0.6417 0.83085 0.83518 1.00262 1.00779 1.17156 1.3342 1.50132 1.5065 1.66596 1.85509 1.86115 2.06873 2.19833 2.34115 2.34629 2.48345 2.63618 2.8269 2.83266 2.9914 3.16492 3.31504 3.44816 3.59205 3.76723 4.0974 4.34498 4.3502 4.50424 4.63192 4.82064 4.82598 
56 0.15543 0.15988 0.3129 0.31753 0.5001 0.50402 0.63315 0.63785 0.82091 0.82572 0.83022 0.99279 0.99941 1.15928 1.16635 1.32338 1.32855 1.49081 1.49543 1.65744 1.6631 1.84724 1.8525 2.06051 2.0658 2.18863 2.33266 2.33852 2.47416 2.47924 2.62767 2.63158 2.81778 2.82192 2.82878 2.98187 2.98623 3.15347 3.15842 3.30305 3.30903 3.4388 3.44427 3.58317 3.58851 3.75662 3.76136 4.08953 4.09494 4.33819 4.49353 4.49848 4.62083 4.62646 4.81245 4.8165 
42 0.16811 0.17477 0.32408 0.32845 0.51213 0.5165 0.64665 0.83277 0.83814 1.00556 1.01954 1.17626 1.33925 1.3553 1.50465 1.51821 1.66903 1.67794 1.85732 1.86238 2.07472 2.20373 2.34667 2.35528 2.48893 2.63976 2.83163 2.83665 2.9964 3.16786 3.17827 3.31831 3.33 3.45316 3.59846 3.77079 4.10287 4.35114 4.50805 4.63491 4.82337 4.82817 
69 0.15905 0.16202 0.31478 0.31857 0.32229 0.50127 0.50457 0.50826 0.63462 0.63817 0.82384 0.82768 0.83186 0.99454 0.9996 1.16085 1.16651 1.17122 1.32492 1.32992 1.3339 1.49448 1.49773 1.5029 1.65875 1.66198 1.84964 1.85377 1.85882 2.06268 2.06641 2.18918 2.19467 2.33506 2.33896 2.47535 2.47906 2.48425 2.62972 2.63271 2.81944 2.82288 2.82653 2.98299 2.9871 3.15583 3.15978 3.16368 3.30475 3.31 3.31378 3.44081 3.44519 3.58515 3.58849 3.75836 3.76243 3.766 4.09176 4.09554 4.34033 4.34384 4.49532 4.49977 4.62079 4.62722 4.81471 4.81726 4.82226 
27 0.17321 0.33063 0.51686 0.65257 0.83792 1.01229 1.18183 1.34357 1.50954 1.67442 1.8648 2.07682 2.34953 2.49253 2.64385 2.83515 3.0006 3.17215 3.32295 3.4582 3.60111 3.77496 4.10529 4.35404 4.51189 4.64278 4.82864 
61 0.16845 0.17169 0.32438 0.32745 0.33143 0.51247 0.51582 0.64634 0.65114 0.83354 0.83632 0.84076 1.0034 1.00959 1.16881 1.17548 1.3329 1.339 1.35366 1.50469 1.50766 1.66853 1.67356 1.85831 1.86251 1.86615 2.07248 2.19864 2.208 2.34396 2.34714 2.35652 2.4868 2.49166 2.64026 2.83042 2.83419 2.83938 2.99496 2.99982 3.16449 3.16856 3.17371 3.31272 3.31875 3.44926 3.45371 3.59499 3.59958 3.77025 3.77274 4.10051 4.10451 4.3491 4.35377 4.50339 4.50802 4.63515 4.64087 4.82391 4.82765 
0 
57 0.16392 0.16782 0.31917 0.32299 0.32699 0.50715 0.51018 0.63971 0.64304 0.8297 0.83331 0.99952 1.00492 1.16842 1.17395 1.33284 1.33693 1.49972 1.50343 1.66408 1.66833 1.85437 1.85934 2.06669 2.06984 2.19576 2.33937 2.34264 2.48151 2.48459 2.63456 2.63714 2.82546 2.82838 2.99009 2.99292 3.1608 3.1648 3.31164 3.31541 3.44531 3.45009 3.59071 3.59403 3.76471 3.7674 3.77124 4.09568 4.09879 4.34434 4.34717 4.50154 4.50458 4.63072 4.63482 4.81922 4.82171 
9 0.16293 0.32112 0.50735 0.82673 1.0009 1.49798 3.16203 3.76464 4.82031 
65 0.15744 0.16077 0.16518 0.31345 0.31753 0.3215 0.50165 0.50515 0.63378 0.63757 0.82262 0.82657 0.83076 0.99424 0.99862 1.16073 1.16552 1.32598 1.32937 1.49287 1.49649 1.5005 1.65823 1.66252 1.84844 1.85278 1.85666 2.06176 2.06555 2.18986 2.19558 2.33388 2.3376 2.47502 2.4788 2.62869 2.6317 2.81937 2.82287 2.82809 2.98389 2.98683 3.15467 3.15898 3.16368 3.3049 3.30914 3.43946 3.4439 3.5848 3.58849 3.75824 3.76198 3.76677 4.09073 4.09497 4.33915 4.34394 4.49502 4.49866 4.62267 4.62742 4.81332 4.81646 4.82071 
55 0.16123 0.16462 0.31634 0.32076 0.50441 0.50762 0.63738 0.64076 0.82792 0.99577 1.00151 1.16241 1.16858 1.32688 1.33133 1.33531 1.49759 1.50155 1.66123 1.85085 1.85545 2.06439 2.06849 2.19378 2.33633 2.34138 2.47884 2.48213 2.63212 2.635 2.82255 2.8257 2.9872 2.991 3.15715 3.1614 3.30676 3.31153 3.44214 3.44679 3.58753 3.59196 3.75969 3.76394 3.76732 4.09304 4.09694 4.34167 4.34611 4.49756 4.50128 4.62616 4.63019 4.81681 4.82001 
80 0.16187 0.16598 0.16981 0.31886 0.32324 0.32868 0.50729 0.51058 0.51476 0.63892 0.64328 0.64813 0.8279 0.83161 0.83526 0.99932 1.0036 1.01008 1.16543 1.1716 1.17593 1.33189 1.33637 1.49904 1.5026 1.50643 1.66314 1.66757 1.67351 1.85323 1.85757 1.86117 2.06647 2.07014 2.19171 2.19869 2.20776 2.33895 2.3427 2.34695 2.35467 2.48009 2.48428 2.48998 2.63335 2.6368 2.64763 2.82383 2.82728 2.83188 2.98811 2.99135 2.99636 3.15988 3.16434 3.16877 3.30949 3.31472 3.44484 3.44939 3.45899 3.58975 3.59412 3.60018 3.76264 3.7667 3.7703 4.0956 4.09957 4.34423 4.34771 4.35354 4.49941 4.50375 4.50828 4.62349 4.63163 4.81829 4.82153 4.82534 
3 0.51413 0.83536 4.82311 
99 0.18107 0.1842 0.18799 0.33653 0.3401 0.34306 0.34915 0.52324 0.52628 0.52928 0.53329 0.65712 0.66066 0.66436 0.84581 0.84928 0.85258 0.85797 1.01707 1.02124 1.02505 1.03591 1.18418 1.18854 1.19245 1.34799 1.35177 1.35513 1.36338 1.51632 1.51974 1.52334 1.53623 1.68083 1.68429 1.68884 1.87136 1.87554 1.87883 1.88553 2.08425 2.08752 2.09224 2.21282 2.21701 2.22352 2.35684 2.36037 2.36419 2.37015 2.49909 2.50239 2.50655 2.65151 2.65457 2.65896 2.84227 2.84532 2.84892 2.85282 3.00613 3.00945 3.01377 3.17765 3.1814 3.18417 3.18853 3.32744 3.3316 3.33463 3.34193 3.46287 3.46683 3.47034 3.60771 3.6114 3.61529 3.62215 3.78117 3.78487 3.7877 3.79315 4.11301 4.11625 4.1207 4.3617 4.36477 4.36949 4.51763 4.52144 4.52459 4.53137 4.64633 4.65067 4.65632 4.83606 4.83878 4.8421 4.84627 
25 0.16423 0.32125 0.50828 0.6404 0.83024 1.00117 1.16908 1.33443 1.50111 1.66453 1.85478 2.06751 2.34014 2.48231 2.63556 2.82609 2.99098 3.44744 3.591 3.76693 4.09594 4.34407 4.5033 4.63049 4.82002 
60 0.16138 0.16556 0.31623 0.32085 0.50477 0.50864 0.63665 0.64182 0.82742 0.83049 0.99633 1.00168 1.16232 1.16897 1.32619 1.33171 1.34061 1.49797 1.50283 1.66071 1.66605 1.85054 1.8559 2.06379 2.06812 2.19093 2.19629 2.33615 2.34124 2.47723 2.48135 2.48744 2.63186 2.63677 2.82268 2.82669 2.83146 2.98714 2.99419 3.15736 3.16267 3.30586 3.31224 3.32043 3.44231 3.44789 3.58691 3.59209 3.75952 3.76463 4.09284 4.09678 4.3415 4.34611 4.49653 4.50188 4.62385 4.63126 4.81714 4.82104 
96 0.15079 0.15509 0.15779 0.16223 0.30733 0.31087 0.31412 0.31825 0.49375 0.49846 0.50098 0.50548 0.62587 0.63039 0.63368 0.81628 0.81994 0.82278 0.8264 0.98879 0.99228 0.99609 1.15367 1.1576 1.16176 1.16722 1.31841 1.32338 1.32636 1.48614 1.49033 1.49322 1.49675 1.6479 1.65386 1.65709 1.66407 1.84365 1.84643 1.85034 1.85505 2.05687 2.06006 2.06461 2.18231 2.18806 2.19215 2.32846 2.33165 2.33543 2.46561 2.47084 2.47426 2.47967 2.62145 2.62576 2.6284 2.81195 2.81644 2.8191 2.82383 2.97594 2.98098 2.98347 3.14867 3.15188 3.15563 3.15975 3.29784 3.30228 3.30593 3.43106 3.43612 3.43997 3.57769 3.58213 3.58549 3.75221 3.75619 3.75896 4.08577 4.08863 4.09237 4.33485 4.33723 4.34199 4.48906 4.49276 4.49563 4.61328 4.61923 4.62304 4.8078 4.81097 4.81362 4.81746 
7 0.83568 1.50644 2.08872 2.49051 2.64133 3.77237 4.63764 
71 0.15378 0.15802 0.16228 0.31006 0.31384 0.31939 0.49674 0.50167 0.50584 0.62911 0.63379 0.81925 0.82303 0.82671 0.99207 0.99647 1.00123 1.15627 1.1608 1.32175 1.3293 1.48906 1.49338 1.49723 1.65006 1.657 1.66197 1.84703 1.85069 1.85673 2.06036 2.06593 2.18528 2.19519 2.3317 2.33526 2.46719 2.47358 2.47951 2.62359 2.62852 2.63315 2.81509 2.81974 2.82446 2.97901 2.9849 3.15195 3.15552 3.16021 3.30097 3.30556 3.31086 3.43297 3.43918 3.44549 3.58075 3.58555 3.75553 3.76196 4.0893 4.09422 4.33833 4.3421 4.49237 4.49859 4.61626 4.62446 4.81118 4.81474 4.82076 
63 0.14778 0.15228 0.30419 0.30837 0.31324 0.49029 0.49457 0.4995 0.62352 0.62791 0.81319 0.81785 0.98468 0.98958 1.15055 1.15621 1.31463 1.32023 1.4831 1.48801 1.49369 1.64712 1.65246 1.83941 1.84358 2.05262 2.05626 2.17876 2.18534 2.32468 2.32862 2.46396 2.46922 2.61865 2.62288 2.80848 2.81283 2.81944 2.9725 2.97751 3.14491 3.14927 3.15376 3.29438 3.30004 3.42984 3.43492 3.57423 3.57847 3.74804 3.75247 3.75584 4.08166 4.08524 4.33041 4.33361 4.48522 4.49 4.60956 4.61817 4.80395 4.80708 4.81121 
38 0.1717 0.17728 0.32834 0.33269 0.51466 0.51874 0.64941 0.83773 0.84248 1.00969 1.17774 1.34066 1.50832 1.67246 1.86317 1.86914 2.07521 2.20383 2.34851 2.35772 2.49053 2.50122 2.6429 2.83372 2.84003 2.99776 3.17054 3.32112 3.45581 3.60025 3.77383 4.10329 4.11305 4.35171 4.51053 4.63758 4.82659 4.83095 
1 0.82921 
0 
140 0.14372 0.14709 0.14976 0.15217 0.15567 0.29981 0.30325 0.30606 0.30873 0.31159 0.48653 0.49006 0.49267 0.49509 0.49753 0.50321 0.61843 0.6221 0.62495 0.62794 0.63078 0.80904 0.81234 0.81529 0.81749 0.82046 0.98178 0.98432 0.98753 0.99051 0.99604 1.14591 1.14965 1.1531 1.15635 1.15989 1.3108 1.31406 1.31766 1.32038 1.32365 1.47887 1.48252 1.48551 1.48794 1.49107 1.64014 1.64611 1.64931 1.65222 1.65646 1.83648 1.83881 1.84164 1.84433 1.84735 2.04973 2.05208 2.05462 2.05812 2.17494 2.17912 2.18264 2.18717 2.32136 2.32403 2.32669 2.3297 2.33446 2.45683 2.46243 2.46581 2.46844 2.47162 2.47908 2.61338 2.6176 2.6203 2.62262 2.62824 2.80494 2.80859 2.81117 2.81358 2.8166 2.82086 2.96851 2.97217 2.97538 2.97797 2.98265 3.14135 3.14423 3.14695 3.14955 3.15207 3.15806 3.29053 3.29373 3.29703 3.29984 3.30262 3.4232 3.42879 3.43148 3.43447 3.43766 3.57053 3.57409 3.57669 3.57978 3.58435 3.74525 3.74793 3.75073 3.75304 3.75582 4.07869 4.08109 4.08366 4.08736 4.32757 4.32964 4.33202 4.336 4.48168 4.48452 4.4878 4.49009 4.49371 4.60573 4.61062 4.6147 4.61762 4.62259 4.80089 4.80355 4.80566 4.80809 4.81098 
64 0.17244 0.17611 0.32844 0.33283 0.516 0.52004 0.64873 0.65347 0.83783 0.84144 0.84719 1.00836 1.01312 1.17723 1.18291 1.34146 1.34574 1.50874 1.51231 1.67261 1.67776 1.86328 1.86768 1.87458 2.07554 2.0805 2.20333 2.21066 2.34772 2.35252 2.35983 2.49048 2.49504 2.64345 2.64741 2.83406 2.83867 2.85604 2.99755 3.00111 3.16912 3.17297 3.17767 3.32147 3.32549 3.45524 3.45941 3.59916 3.60443 3.77344 3.77714 3.78567 4.10437 4.10882 4.353 4.35746 4.51129 4.51546 4.63518 4.64009 4.64775 4.82729 4.83073 4.83564 
6 0.52322 2.0766 2.64443 3.00131 3.17273 3.45824 
73 0.16583 0.16911 0.17453 0.32069 0.32499 0.32812 0.50976 0.51366 0.51969 0.64258 0.64635 0.83111 0.83405 0.84063 1.00048 1.00569 1.01314 1.16798 1.17426 1.17883 1.33561 1.33986 1.50239 1.50571 1.66539 1.66919 1.6751 1.85535 1.85998 1.86379 2.0688 2.07332 2.19846 2.20612 2.34134 2.34606 2.35202 2.48329 2.4872 2.49221 2.63679 2.64022 2.82706 2.83035 2.83423 2.99335 2.99808 3.16252 3.16646 3.17045 3.31412 3.31787 3.32166 3.44798 3.45231 3.59198 3.59663 3.60243 3.76569 3.76982 3.77659 4.09775 4.10205 4.34641 4.35049 4.50207 4.50652 4.5104 4.62927 4.63544 4.82151 4.82487 4.8294 
36 0.16954 0.17588 0.32686 0.34433 0.51391 0.64711 0.83565 1.00688 1.01424 1.17683 1.3398 1.50617 1.67046 1.67815 1.86159 1.86862 2.07376 2.20433 2.34617 2.35362 2.48795 2.64043 2.83316 2.99649 3.16854 3.3193 3.45409 3.5976 3.60725 3.77129 4.10264 4.3507 4.50754 4.64105 4.82619 4.832 
0 
45 0.17661 0.19771 0.33339 0.34261 0.51984 0.52819 0.65313 0.84196 0.84882 1.01392 1.0309 1.18074 1.18803 1.34479 1.34977 1.51202 1.52119 1.67586 1.68417 1.86813 1.87582 2.07944 2.20871 2.35212 2.36043 2.49624 2.64621 2.83655 2.84292 3.00233 3.17488 3.32407 3.3287 3.45896 3.46593 3.60412 3.77826 4.10787 4.11503 4.35579 4.36634 4.51629 4.64741 4.8303 4.83554 
62 0.15082 0.15659 0.30777 0.31231 0.31733 0.49369 0.49925 0.50296 0.6263 0.63144 0.63586 0.8166 0.82194 0.82757 0.98912 0.99469 1.15424 1.16002 1.3184 1.32459 1.48614 1.49208 1.49796 1.64778 1.65515 1.84389 1.84865 2.05709 2.06157 2.1822 2.1888 2.32899 2.33351 2.46606 2.47232 2.62182 2.62683 2.81193 2.81738 2.97587 2.98225 3.14908 3.15397 3.29789 3.304 3.43088 3.43675 3.44183 3.57769 3.58282 3.75232 3.75753 4.0861 4.09049 4.33497 4.33912 4.48948 4.49488 4.61314 4.62113 4.80823 4.81165 
24 0.16328 0.31886 0.50577 0.64075 0.82878 1.00039 1.17116 1.33188 1.50011 1.66229 1.85484 2.48175 2.63539 2.82464 2.98911 3.16266 3.31463 3.44834 3.5925 3.76572 4.09844 4.34552 4.6326 4.81909 
1 4.33432 
95 0.17196 0.17532 0.18039 0.32811 0.33197 0.33551 0.34283 0.5154 0.51917 0.52259 0.53754 0.64798 0.6522 0.65702 0.83771 0.84068 0.8445 0.85508 1.00685 1.01176 1.01674 1.02769 1.17407 1.18011 1.18385 1.3383 1.34257 1.34683 1.35404 1.5081 1.51137 1.51512 1.52761 1.67203 1.67709 1.68313 1.86152 1.86613 1.86964 1.87501 2.07461 2.07979 2.09306 2.20453 2.21189 2.34709 2.35146 2.35669 2.36127 2.48998 2.49523 2.5048 2.6436 2.64756 2.83347 2.8376 2.84142 2.8563 2.99666 3.00077 3.00705 3.16785 3.17285 3.17696 3.18346 3.319 3.3232 3.3266 3.34063 3.45317 3.45856 3.46387 3.59885 3.6043 3.61007 3.77116 3.77599 3.78052 3.79295 4.10374 4.10785 4.1142 4.14164 4.35276 4.35607 4.36133 4.50806 4.51239 4.5176 4.6386 4.64947 4.82662 4.83002 4.83361 4.83982 
0 
31 0.16261 0.31885 0.50511 0.63967 0.82808 0.83299 0.99683 1.00449 1.16811 1.33126 1.49889 1.6619 1.85427 2.06676 2.19654 2.3393 2.48018 2.6335 2.82349 2.98817 3.16112 3.31237 3.44659 3.59069 3.76385 4.09595 4.34278 4.50068 4.6298 4.81693 4.82157 
55 0.16246 0.16769 0.31722 0.32144 0.50573 0.50932 0.63832 0.6424 0.8276 0.83079 0.99691 1.00275 1.16343 1.16807 1.329 1.33256 1.49879 1.50389 1.66194 1.67184 1.85114 1.85591 2.06458 2.0691 2.19319 2.19758 2.33691 2.34172 2.47989 2.48514 2.63249 2.63591 2.82349 2.828 2.98821 2.99563 3.15805 3.16222 3.30795 3.31242 3.44273 3.44762 3.58843 3.59346 3.76105 3.76521 4.09343 4.09724 4.3422 4.34646 4.4979 4.50184 4.62788 4.81691 4.82016 
0 
27 0.16502 0.32185 0.50946 0.64321 0.83041 1.00011 1.00602 1.17192 1.33556 1.50114 1.66423 1.85456 1.86041 2.06906 2.34167 2.48425 2.63664 2.82731 2.99141 3.1643 3.31499 3.44994 3.76726 4.09817 4.34521 4.50425 4.82031 
51 0.16475 0.16829 0.32136 0.32514 0.50819 0.512 0.6407 0.64467 0.83041 0.83549 0.99992 1.00495 1.17059 1.17622 1.33325 1.3375 1.50059 1.50491 1.66459 1.85505 1.85942 2.06789 2.07453 2.19798 2.34055 2.34733 2.48307 2.49049 2.63532 2.63958 2.82638 2.83104 2.99084 3.16251 3.16581 3.31398 3.31821 3.44844 3.59161 3.59724 3.76583 3.76977 4.09655 4.10068 4.34478 4.34942 4.50309 4.50813 4.63101 4.81984 4.82371 
101 0.14978 0.15337 0.15638 0.16048 0.30629 0.30961 0.31317 0.31662 0.49279 0.49702 0.49967 0.50306 0.6251 0.62894 0.63247 0.63573 0.81514 0.81844 0.82174 0.82435 0.98793 0.99154 0.99485 1.00088 1.15245 1.15616 1.1607 1.1657 1.31728 1.32124 1.32473 1.48498 1.48861 1.49181 1.49501 1.6467 1.65245 1.65571 1.6607 1.84267 1.84558 1.84907 1.85359 2.05591 2.05918 2.06245 2.18128 2.18646 2.19249 2.32754 2.3306 2.33405 2.46371 2.46901 2.47268 2.47611 2.62005 2.62407 2.62734 2.81107 2.81526 2.81814 2.82366 2.97489 2.97921 2.9824 3.14769 3.15086 3.1546 3.15763 3.2969 3.30085 3.30476 3.30926 3.42969 3.43495 3.43873 3.4431 3.57676 3.58084 3.58422 3.58986 3.75137 3.75559 3.75824 4.08487 4.08779 4.09111 4.33388 4.33632 4.34015 4.48804 4.4915 4.4948 4.6122 4.61804 4.62234 4.80698 4.81005 4.81265 4.8182 
28 0.16812 0.32501 0.51084 0.64365 0.83307 1.00565 1.17436 1.33672 1.5045 1.66744 1.86066 2.07019 2.2036 2.34313 2.4842 2.63645 2.82913 2.99159 3.16559 3.31596 3.45039 3.59406 3.76803 4.09902 4.34652 4.50544 4.63536 4.82245 
0 
55 0.15629 0.16087 0.31256 0.31771 0.49872 0.50361 0.63297 0.63803 0.82154 0.82648 0.9932 0.99916 1.15912 1.16552 1.32307 1.32878 1.49179 1.49711 1.65689 1.66187 1.84757 1.85292 2.06084 2.06661 2.18694 2.3329 2.33859 2.47314 2.47841 2.62713 2.63147 2.81685 2.82197 2.98116 2.98621 3.15343 3.15907 3.30282 3.30893 3.4388 3.44446 3.58312 3.58891 3.7562 3.76166 4.08987 4.0965 4.33848 4.34407 4.49334 4.49889 4.61885 4.62669 4.81211 4.81602 
17 0.16236 0.32142 0.64043 0.82681 1.00079 1.16988 1.49805 1.66196 1.85406 2.63311 2.98866 3.16285 3.3124 3.76471 4.34233 4.50159 4.81743 
27 0.17176 0.32835 0.51481 0.64873 0.83762 1.0084 1.17925 1.33981 1.50755 1.67248 1.86284 2.07506 2.34785 2.49079 2.64203 2.83377 2.9974 3.1698 3.32063 3.45518 3.59976 3.77287 4.10364 4.35076 4.50965 4.64257 4.82569 
22 0.17117 0.32927 0.51467 0.64903 1.01172 1.34204 1.50762 1.67592 2.07631 2.20065 2.48993 2.64125 2.99863 3.17055 3.32176 3.45585 3.59906 3.7723 4.10359 4.35066 4.50913 4.82936 
39 0.17111 0.17602 0.32783 0.51507 0.51962 0.64795 0.83695 0.84112 1.00806 1.01198 1.1784 1.34061 1.50719 1.51213 1.67053 1.67634 1.86061 1.86602 2.07403 2.20445 2.34678 2.35291 2.48944 2.64215 2.83312 2.83841 2.99691 3.16993 3.32047 3.45527 3.59804 3.77296 4.10272 4.35061 4.35756 4.50984 4.63828 4.82609 4.83199 
50 0.16598 0.17466 0.32363 0.33005 0.5103 0.51432 0.64299 0.64748 0.83234 0.8402 1.00189 1.00855 1.16832 1.17545 1.33631 1.3418 1.50002 1.5061 1.66667 1.85788 1.86352 2.06929 2.07422 2.19735 2.20661 2.3418 2.34684 2.48477 2.49327 2.63827 2.8288 2.83553 2.99311 3.16292 3.16849 3.31693 3.44862 3.45348 3.59375 3.60142 3.7682 3.77169 4.09925 4.34759 4.50606 4.51347 4.63016 4.63566 4.82204 4.82814 
57 0.15288 0.15766 0.31032 0.31489 0.49624 0.50081 0.50556 0.62949 0.63353 0.81855 0.8232 0.99075 0.99637 1.15676 1.16294 1.32077 1.32624 1.4882 1.49342 1.65024 1.65662 1.8455 1.8506 2.05872 2.06305 2.18431 2.19048 2.3308 2.33568 2.4692 2.47445 2.62467 2.62879 2.81435 2.81903 2.97849 2.9836 3.15103 3.15609 3.30048 3.30598 3.436 3.44037 3.58027 3.58453 3.75409 3.75903 4.08776 4.09236 4.33651 4.341 4.49136 4.49642 4.61477 4.62271 4.80997 4.8134 
10 0.16771 0.83361 1.00616 1.50744 1.6686 1.86247 2.3521 2.99398 4.3471 4.82321 
18 0.16434 0.32189 0.50964 0.64324 0.82967 1.00206 1.3352 1.50057 1.66454 1.85732 2.07013 2.63681 2.82817 3.31553 3.76701 4.09948 4.34544 4.82113 
26 0.16346 0.31733 0.32456 0.50661 0.64102 0.82848 1.00012 1.33269 1.49836 1.66318 1.85328 2.06758 2.33908 2.48129 2.63412 2.82465 2.98962 3.16239 3.31236 3.44643 3.59018 3.76548 4.09712 4.34383 4.50323 4.81851 
89 0.14767 0.1518 0.15506 0.30383 0.30747 0.31128 0.31518 0.49037 0.49495 0.49804 0.50219 0.62254 0.62695 0.63038 0.63404 0.81308 0.81676 0.82008 0.82351 0.98557 0.98882 0.99321 1.14992 1.15397 1.15915 1.3148 1.3194 1.32305 1.48293 1.48717 1.49047 1.49472 1.64404 1.65112 1.65402 1.84027 1.84306 1.84743 2.05353 2.05651 2.0615 2.17886 2.18483 2.19155 2.32514 2.32827 2.33236 2.46072 2.46714 2.47079 2.47579 2.6174 2.622 2.62519 2.80866 2.81302 2.81633 2.97245 2.97724 2.98044 3.14524 3.14859 3.15284 3.29449 3.29867 3.30295 3.4269 3.43303 3.43683 3.44158 3.57436 3.57864 3.58277 3.74902 3.75271 3.7562 4.08247 4.0853 4.33154 4.33384 4.48561 4.48908 4.4927 4.60975 4.61672 4.62133 4.80458 4.80766 4.81052 
42 0.1531 0.15763 0.3102 0.49799 0.5019 0.63078 0.81867 0.82367 0.99033 1.15675 1.32064 1.32654 1.4885 1.49364 1.65567 1.84485 2.05801 2.18554 2.33032 2.47261 2.62502 2.62918 2.81537 2.81949 2.97932 2.98382 3.1511 3.15833 3.30041 3.30664 3.43705 3.58081 3.75372 3.75895 4.08705 4.3358 4.49096 4.49605 4.61532 4.62565 4.80978 4.8145 
60 0.15478 0.15983 0.31132 0.31613 0.49729 0.50192 0.506 0.62984 0.63439 0.63982 0.82019 0.82521 0.99186 0.99784 1.15771 1.1644 1.32185 1.32816 1.48994 1.49509 1.65125 1.65801 1.84662 1.85221 2.05985 2.06541 2.18568 2.19215 2.33188 2.33731 2.46971 2.47556 2.62563 2.63051 2.81555 2.82026 2.8267 2.97948 2.98489 3.15207 3.1574 3.30154 3.30817 3.43315 3.43885 3.44471 3.58134 3.58615 3.75519 3.76062 4.08888 4.09368 4.33771 4.34245 4.49244 4.49792 4.61638 4.62465 4.81123 4.81478 
28 0.1536 0.30867 0.4964 0.62949 0.81856 0.98836 1.15589 1.32077 1.4896 1.65572 1.84298 2.05625 2.1874 2.32853 2.47314 2.62428 2.81434 2.97917 3.14911 3.29957 3.43557 3.57997 3.75183 4.08532 4.33396 4.48914 4.62114 4.80789 
65 0.15241 0.15661 0.16163 0.30989 0.31531 0.49572 0.50022 0.50592 0.62946 0.63445 0.81792 0.8222 0.82528 0.98983 0.99586 1.15609 1.16338 1.32 1.32597 1.33067 1.48762 1.49232 1.49715 1.65427 1.65836 1.84471 1.84987 1.85386 2.05794 2.06203 2.18387 2.19143 2.33009 2.33474 2.47095 2.47524 2.62443 2.62867 2.81371 2.81847 2.82498 2.978 2.9832 3.15032 3.15596 3.29984 3.30622 3.31017 3.43622 3.44189 3.57976 3.58434 3.75315 3.75848 4.08704 4.09123 4.33581 4.33945 4.49059 4.49561 4.61449 4.62288 4.80922 4.81271 4.818 
19 0.16804 0.32551 0.51044 0.8338 1.00552 1.33934 1.50271 1.66817 2.3478 2.48774 2.82841 2.99424 3.16613 3.31757 3.45348 4.10039 4.3481 4.50791 4.82197 
117 0.17647 0.17981 0.18233 0.18596 0.33302 0.33595 0.33863 0.34141 0.34926 0.51964 0.52303 0.52555 0.52831 0.5339 0.65363 0.65647 0.65914 0.66295 0.84214 0.84554 0.8478 0.8511 1.01312 1.01663 1.01981 1.02386 1.18031 1.18428 1.18803 1.19195 1.34392 1.3479 1.35077 1.35391 1.51184 1.51545 1.51798 1.5213 1.67695 1.68004 1.68353 1.68878 1.86827 1.87098 1.87391 1.8769 1.88419 2.08128 2.08409 2.08711 2.09965 2.2082 2.21244 2.21732 2.35393 2.35686 2.36004 2.36481 2.49441 2.49745 2.49998 2.50373 2.64747 2.65056 2.65286 2.65812 2.83817 2.84129 2.84372 2.84682 2.85069 3.00225 3.00587 3.0088 3.01434 3.17397 3.1773 3.17992 3.1827 3.18745 3.32378 3.32739 3.33025 3.33304 3.45926 3.46216 3.46529 3.46925 3.60425 3.60708 3.61023 3.61423 3.77722 3.78063 3.78301 3.78561 3.791 4.1099 4.11241 4.11534 4.12201 4.35892 4.36114 4.3644 4.37375 4.51423 4.51782 4.52011 4.52365 4.64199 4.64616 4.64996 4.83265 4.83518 4.83745 4.84036 4.84532 
33 0.16588 0.32167 0.50814 0.51214 0.64205 0.83148 1.00348 1.17231 1.33392 1.50171 1.6657 1.85725 2.06811 2.19897 2.3403 2.34832 2.48284 2.63567 2.82675 2.83287 2.99045 3.16361 3.31413 3.44871 3.59249 3.60379 3.76634 4.09645 4.34453 4.50327 4.63196 4.81971 4.82489 
30 0.16912 0.32528 0.51177 0.51744 0.646 0.83492 1.00529 1.17318 1.17866 1.33757 1.506 1.66801 1.8608 2.07286 2.20165 2.34546 2.4867 2.6397 2.83198 2.99442 3.1678 3.31788 3.45211 3.59716 3.7704 4.1016 4.34888 4.50741 4.63803 4.82523 
30 0.16341 0.31885 0.50577 0.63896 0.82795 0.99764 1.00351 1.16783 1.33198 1.49913 1.66217 1.85499 2.06542 2.19506 2.338 2.48055 2.63295 2.82395 2.98875 3.16056 3.31223 3.44589 3.58879 3.764 4.09413 4.34216 4.50101 4.62828 4.8173 4.8235 
0 
3 0.82632 1.00044 1.49823 
14 0.83141 1.17243 1.66641 2.06856 2.34157 2.48251 2.63606 2.99137 3.44866 3.59279 3.7667 4.09719 4.34595 4.50338 
24 0.17215 0.32922 0.51475 0.83886 1.01109 1.34327 1.50842 1.67342 1.86616 2.07508 2.20967 2.35107 2.49412 2.64352 2.83455 2.99744 3.17217 3.32159 3.4558 3.77448 4.10415 4.35096 4.51095 4.82873 
0 
84 0.1811 0.18483 0.19027 0.33664 0.34073 0.34538 0.52428 0.52772 0.53171 0.65735 0.66112 0.66678 0.84672 0.85006 0.85481 1.01681 1.0219 1.02863 1.18542 1.1901 1.19757 1.34914 1.35312 1.35972 1.5169 1.52035 1.52509 1.68188 1.68662 1.69982 1.87146 1.87559 1.8796 1.8926 2.08428 2.08782 2.09552 2.2142 2.22034 2.3575 2.36196 2.36814 2.49913 2.50332 2.51077 2.65177 2.65481 2.66293 2.84254 2.846 2.85012 3.00689 3.01067 3.02061 3.17828 3.18194 3.18606 3.32899 3.33265 3.33848 3.46333 3.46722 3.47258 3.60823 3.61272 3.61897 3.782 3.78515 3.79079 4.11318 4.11686 4.12435 4.36155 4.36556 4.37443 4.51935 4.5223 4.52772 4.64773 4.65346 4.836 4.83911 4.84271 4.8551 
23 0.16608 0.32406 0.51098 0.64496 0.83197 1.00572 1.50288 1.66756 1.8618 2.06971 2.34226 2.63631 2.83256 2.99228 3.16583 3.31614 3.59425 3.76807 4.09907 4.34548 4.50454 4.6351 4.8222 
42 0.16591 0.32309 0.50957 0.51502 0.64189 0.64707 0.83216 1.00517 1.17076 1.17648 1.33472 1.34012 1.50227 1.66627 1.85655 1.8628 2.0692 2.19813 2.34195 2.34741 2.48371 2.63677 2.82757 2.83482 2.99172 3.16413 3.16844 3.31571 3.45002 3.59269 3.59907 3.76705 3.7701 4.09769 4.34567 4.3531 4.50434 4.50985 4.63158 4.64198 4.82111 4.82853 
98 0.15775 0.1613 0.16386 0.16797 0.31464 0.31814 0.32115 0.50117 0.50468 0.50771 0.51115 0.63411 0.6376 0.64043 0.82321 0.82674 0.8291 0.83283 0.99477 0.99813 1.00127 1.00507 1.16083 1.1651 1.1689 1.17457 1.3249 1.32992 1.33317 1.49295 1.49707 1.49986 1.50319 1.65545 1.66073 1.66399 1.66891 1.84956 1.85241 1.85538 1.85857 2.06281 2.06591 2.07491 2.18907 2.19417 2.20255 2.3349 2.33795 2.34142 2.34707 2.47461 2.4788 2.48143 2.48738 2.62986 2.63291 2.63581 2.8191 2.82289 2.82538 2.8293 2.98275 2.98747 2.99135 3.15557 3.15913 3.16196 3.30456 3.30959 3.31243 3.4407 3.44435 3.44727 3.45351 3.58503 3.58836 3.59172 3.59706 3.75832 3.76253 3.76492 4.09177 4.09465 4.10143 4.34054 4.34293 4.34763 4.49561 4.49994 4.50244 4.61963 4.62594 4.62935 4.81432 4.81714 4.82011 4.82356 
33 0.15795 0.31418 0.5008 0.63437 0.82386 0.99518 1.16159 1.32596 1.49412 1.65838 1.8481 1.85395 2.06146 2.18997 2.33378 2.34098 2.47543 2.62874 2.81912 2.82653 2.98344 3.15559 3.3061 3.4408 3.58435 3.59312 3.75871 4.08975 4.33754 4.49582 4.62398 4.81269 4.81931 
65 0.1672 0.17054 0.17547 0.32356 0.32687 0.33193 0.51109 0.5145 0.64288 0.64664 0.83329 0.83614 0.84044 1.0027 1.00677 1.01144 1.17326 1.17775 1.33648 1.34088 1.50369 1.50724 1.66744 1.67201 1.8581 1.8619 1.86565 2.07039 2.07419 2.20054 2.2074 2.34246 2.34607 2.35165 2.48513 2.49014 2.6377 2.64104 2.82951 2.83305 2.83726 2.99316 2.99801 3.16595 3.16941 3.31541 3.3188 3.45019 3.45409 3.5936 3.59773 3.76749 3.77104 3.7796 4.09914 4.10291 4.34768 4.3523 4.50497 4.50787 4.63306 4.63875 4.82302 4.82631 4.83068 
65 0.17063 0.17431 0.32709 0.3309 0.51352 0.51766 0.52364 0.64595 0.6498 0.83677 0.84078 1.00574 1.01139 1.1718 1.17707 1.18143 1.33809 1.34158 1.3525 1.50624 1.51122 1.67008 1.67488 1.86099 1.86544 1.87244 2.07324 2.07873 2.2016 2.20869 2.3456 2.35013 2.35653 2.4881 2.49248 2.64132 2.64478 2.8321 2.83718 2.99583 3.00119 3.16723 3.17087 3.17602 3.31751 3.32151 3.33075 3.45228 3.4563 3.59704 3.60115 3.61095 3.77177 3.77507 4.10218 4.10763 4.35069 4.35531 4.50895 4.51234 4.63567 4.6402 4.82561 4.82931 4.83325 
36 0.15949 0.16338 0.31703 0.32103 0.50411 0.63696 0.8244 0.82803 0.9954 1.00122 1.16194 1.32958 1.49453 1.49816 1.66019 1.84993 1.85521 2.06426 2.19398 2.33568 2.34232 2.4784 2.63171 2.82256 2.98626 3.15866 3.31003 3.44265 3.58673 3.76182 4.09229 4.34075 4.49887 4.62714 4.81599 4.82069 
54 0.16915 0.17413 0.32555 0.33066 0.51219 0.51615 0.64592 0.65659 0.83445 0.83859 1.00646 1.01144 1.17425 1.18032 1.33715 1.3418 1.50471 1.50929 1.66898 1.67529 1.86067 1.86516 2.07212 2.08157 2.20067 2.20964 2.34518 2.35081 2.48633 2.49336 2.63981 2.65023 2.82999 2.83474 2.99437 3.00292 3.1674 3.1726 3.31755 3.32218 3.45163 3.45597 3.59558 3.60242 3.77093 4.1008 4.10995 4.34887 4.35564 4.50723 4.51383 4.63573 4.82395 4.82814 
1 4.82849 
22 0.1671 0.32402 0.50989 0.83399 1.00605 1.50677 1.66659 1.85627 2.07366 2.34288 2.48474 2.63717 2.82792 2.99251 3.16768 3.31763 3.59569 3.76913 4.10102 4.34648 4.50592 4.8205 
110 0.16217 0.16518 0.16754 0.17135 0.3185 0.32128 0.32409 0.32643 0.50477 0.5083 0.51033 0.51313 0.63789 0.64088 0.64376 0.64662 0.82799 0.83099 0.83332 0.83668 0.99919 1.00205 1.00518 1.0115 1.16396 1.16731 1.17131 1.17557 1.32857 1.33248 1.33512 1.33811 1.49772 1.50096 1.50322 1.50655 1.65769 1.66306 1.6661 1.66915 1.85387 1.85607 1.85912 1.86206 2.06686 2.06954 2.07207 2.19191 2.19601 2.19876 2.20325 2.33951 2.34209 2.34548 2.35159 2.47798 2.48153 2.48438 2.48775 2.63337 2.63618 2.6383 2.82275 2.82596 2.82826 2.83098 2.83557 2.98673 2.99011 2.99242 2.99617 3.15943 3.16204 3.16492 3.16701 3.30826 3.31189 3.31502 3.3175 3.44377 3.44686 3.45003 3.45291 3.5879 3.59137 3.59365 3.59704 3.76234 3.7656 3.76807 3.77041 4.09581 4.09829 4.101 4.34462 4.34658 4.35001 4.4999 4.50312 4.50538 4.50811 4.62276 4.62822 4.63206 4.63526 4.81809 4.8205 4.82251 4.82508 4.82847 
0 
0 
0 
46 0.16963 0.17478 0.32559 0.32984 0.51341 0.51762 0.64744 0.83423 0.83829 1.00576 1.01123 1.17473 1.33939 1.50542 1.51067 1.67085 1.67685 1.85978 1.86515 2.07361 2.20288 2.34559 2.35027 2.48885 2.64101 2.8318 2.83645 2.99581 3.16798 3.17222 3.31916 3.32461 3.45233 3.45897 3.59775 3.77134 3.77833 4.10246 4.10928 4.35029 4.35662 4.50776 4.51362 4.63661 4.82489 4.82903 
181 0.18217 0.18533 0.18748 0.18944 0.19208 0.19529 0.33867 0.3413 0.34385 0.34604 0.34809 0.3513 0.35786 0.52532 0.52857 0.53067 0.53265 0.53465 0.53708 0.54134 0.65925 0.66212 0.66452 0.66649 0.66907 0.6732 0.84775 0.85052 0.85315 0.85495 0.85732 0.8598 0.86631 1.01989 1.0223 1.0252 1.02751 1.03017 1.03494 1.18569 1.18843 1.19158 1.19426 1.19691 1.20039 1.34994 1.35322 1.35579 1.35798 1.36031 1.36416 1.37379 1.51757 1.52086 1.5234 1.52543 1.52794 1.53156 1.54268 1.68141 1.68519 1.68751 1.69004 1.6929 1.69688 1.87473 1.87688 1.87962 1.88177 1.88399 1.88729 1.89295 2.0879 2.08998 2.09211 2.09467 2.09901 2.11227 2.21354 2.2177 2.22035 2.22384 2.22797 2.35962 2.36201 2.36445 2.36686 2.36963 2.37318 2.37788 2.50078 2.50358 2.50587 2.50841 2.51124 2.51558 2.65379 2.65649 2.65871 2.66057 2.66399 2.67003 2.84321 2.84671 2.84895 2.85087 2.85315 2.8556 2.85935 2.87481 3.00774 3.01098 3.01339 3.01553 3.01835 3.0241 3.18032 3.18285 3.18554 3.18745 3.18954 3.19241 3.19795 3.32962 3.3327 3.33557 3.33764 3.33975 3.34291 3.35423 3.46482 3.46744 3.47007 3.47244 3.47497 3.479 3.60918 3.61272 3.61492 3.61738 3.62009 3.62378 3.63406 3.78368 3.78666 3.78895 3.79078 3.793 3.7965 3.80203 4.11673 4.1189 4.1211 4.12343 4.12729 4.13754 4.3656 4.36744 4.36954 4.37228 4.37618 4.3897 4.5209 4.52358 4.52604 4.5279 4.53052 4.53446 4.64518 4.64995 4.65321 4.65595 4.65954 4.67717 4.83913 4.84141 4.84326 4.84517 4.8474 4.84975 4.85437 
4 0.16483 0.82985 1.50146 4.34534 
0 
68 0.15579 0.16037 0.31298 0.31772 0.49892 0.50327 0.50706 0.63119 0.63555 0.63916 0.82121 0.82589 0.82957 0.99312 0.9977 1.00228 1.15919 1.16439 1.32333 1.32849 1.49099 1.49552 1.50044 1.65491 1.65996 1.66511 1.84794 1.85276 1.85754 2.06104 2.06561 2.18798 2.19309 2.33316 2.33796 2.47181 2.47739 2.48303 2.62657 2.63124 2.81774 2.82211 2.82704 2.98062 2.98542 3.15384 3.15882 3.1637 3.3033 3.30887 3.43832 3.44293 3.58239 3.58656 3.59243 3.75715 3.76245 4.0901 4.09487 4.33878 4.3433 4.49378 4.49889 4.6203 4.62577 4.81288 4.81659 4.82131 
17 0.16963 0.32719 0.51282 0.83549 1.0074 1.34263 1.50643 1.67162 1.86122 2.3485 2.83194 3.32175 3.77198 4.10329 4.35002 4.51349 4.82517 
45 0.16611 0.17011 0.32183 0.32599 0.50953 0.51414 0.64413 0.83151 0.83528 1.00392 1.01363 1.17087 1.17595 1.33445 1.339 1.50205 1.50673 1.66588 1.67109 1.856 1.86005 2.07014 2.1991 2.34515 2.35539 2.48406 2.49139 2.63811 2.8272 2.83146 2.99295 3.16486 3.31454 3.31893 3.44934 3.45388 3.59363 3.60129 3.76804 4.09862 4.34661 4.50512 4.63232 4.82104 4.82526 
50 0.17123 0.17638 0.32753 0.33242 0.51552 0.52022 0.64916 0.6571 0.83686 0.84122 1.00854 1.01542 1.17858 1.34004 1.34507 1.50811 1.51415 1.67117 1.67929 1.86275 1.8668 2.07502 2.08341 2.2052 2.34871 2.35688 2.4901 2.50775 2.64196 2.83374 2.83881 2.99638 3.00277 3.1702 3.17624 3.32067 3.45544 3.59941 3.60582 3.77293 3.78272 4.1042 4.11497 4.35167 4.35699 4.51034 4.63908 4.82583 4.82997 4.84231 
2 0.32427 0.83541 
6 0.16491 0.32252 0.82936 1.00138 1.50043 1.85767 
0 
13 0.16071 0.50604 0.63914 0.82599 0.99791 1.49643 1.66483 1.85587 2.8236 3.15957 3.76328 4.09406 4.3423 
76 0.16924 0.17265 0.1781 0.32546 0.32897 0.33398 0.51255 0.51579 0.52024 0.64595 0.64964 0.83414 0.83748 0.84118 1.00447 1.00917 1.01497 1.17563 1.17976 1.33837 1.34228 1.36097 1.50533 1.50991 1.51975 1.66922 1.67281 1.6807 1.85909 1.86351 1.86717 1.8767 2.07232 2.07635 2.20173 2.21002 2.34492 2.34838 2.35419 2.36121 2.48703 2.49137 2.64021 2.64447 2.83069 2.83414 2.83844 2.99549 3.00009 3.1676 3.17092 3.17932 3.31857 3.32181 3.45095 3.45526 3.46588 3.59599 3.60016 3.60691 3.77017 3.77333 3.77907 4.10075 4.10406 4.11115 4.34932 4.35281 4.35893 4.50786 4.51121 4.63612 4.82418 4.82742 4.83117 4.83971 
124 0.16998 0.17244 0.17523 0.17832 0.3256 0.32848 0.33089 0.33375 0.33916 0.51333 0.51551 0.51801 0.52042 0.52519 0.64587 0.64904 0.6521 0.65712 0.83567 0.83797 0.84042 0.84298 0.84867 1.00506 1.00886 1.01153 1.01483 1.02186 1.17396 1.17739 1.18054 1.1844 1.33884 1.34183 1.34456 1.34896 1.50622 1.5086 1.51135 1.51453 1.52715 1.67022 1.67293 1.67589 1.68061 1.85998 1.86341 1.86603 1.86848 1.87348 2.07257 2.07537 2.07832 2.08459 2.10415 2.20241 2.20562 2.20963 2.34503 2.34774 2.35066 2.35384 2.35814 2.48718 2.48992 2.49344 2.49789 2.64061 2.643 2.64579 2.65314 2.83142 2.83381 2.83683 2.83951 2.84688 2.99538 2.99765 3.00098 3.00594 3.16701 3.17041 3.1727 3.17564 3.31789 3.3209 3.32348 3.32693 3.4516 3.45463 3.45697 3.46001 3.59644 3.59917 3.60219 3.60564 3.77149 3.77409 3.77654 3.7819 4.10157 4.10392 4.10676 4.11079 4.12018 4.15213 4.35005 4.35221 4.35536 4.3592 4.37042 4.50787 4.51046 4.51332 4.51941 4.63625 4.63933 4.64527 4.82445 4.82679 4.8291 4.83157 4.83513 4.8407 
15 0.51028 0.64639 1.0055 1.66921 2.07048 2.34145 2.63628 2.83072 2.99181 3.4497 3.59285 3.76791 4.34559 4.50478 4.82164 
29 0.17531 0.33284 0.51965 0.65256 0.84145 1.01244 1.18237 1.34557 1.51168 1.6762 1.86708 2.0792 2.2109 2.35234 2.49392 2.64557 2.83813 3.00102 3.17349 3.32491 3.45919 3.60324 3.77645 4.10709 4.35478 4.51293 4.64439 4.83031 4.836 
6 0.15873 0.82403 0.9958 1.49471 2.33748 4.34087 
105 0.15407 0.15781 0.16055 0.1636 0.31056 0.3138 0.31689 0.31959 0.49683 0.50157 0.50421 0.50805 0.62967 0.63381 0.6368 0.64024 0.8193 0.82278 0.82592 0.82816 0.99215 0.99522 0.99893 1.00616 1.15637 1.16035 1.16424 1.16781 1.32118 1.32577 1.32865 1.33247 1.48906 1.49284 1.49597 1.49888 1.65065 1.65671 1.65971 1.66307 1.84738 1.84989 1.85301 1.85636 2.06068 2.06358 2.06719 2.1852 2.19035 2.19347 2.33211 2.33506 2.33875 2.34657 2.46813 2.47327 2.47668 2.47924 2.62408 2.6286 2.63141 2.81504 2.81947 2.82223 2.82572 2.97895 2.9837 2.98633 3.15233 3.15534 3.15909 3.16258 3.30096 3.30509 3.30853 3.31194 3.4335 3.43919 3.44247 3.44555 3.58085 3.58519 3.58793 3.59392 3.75568 3.75924 3.76194 3.76455 4.08958 4.09217 4.09584 4.33856 4.34079 4.34547 4.49212 4.49561 4.49869 4.50249 4.61611 4.6217 4.62584 4.8114 4.81452 4.81715 4.82099 
43 0.1737 0.18356 0.32993 0.33533 0.51722 0.52255 0.65012 0.83981 0.84616 1.01132 1.02151 1.18006 1.34352 1.51006 1.5227 1.67449 1.86566 1.87247 2.07675 2.20676 2.35029 2.35685 2.49197 2.64411 2.83576 2.84126 2.99947 3.17242 3.1803 3.32268 3.45663 3.60081 3.61646 3.77554 3.78738 4.10472 4.35303 4.36057 4.51139 4.52393 4.64114 4.82876 4.83346 
119 0.17619 0.1789 0.18169 0.18541 0.33209 0.33518 0.33766 0.34118 0.3511 0.51982 0.52224 0.52483 0.52815 0.54073 0.65286 0.65613 0.65928 0.66549 0.84139 0.84433 0.84678 0.84972 0.867 1.0125 1.01622 1.01918 1.02412 1.17929 1.18319 1.18647 1.19017 1.34504 1.34766 1.35058 1.35626 1.51243 1.51503 1.51792 1.52221 1.6764 1.67946 1.68297 1.68859 1.86649 1.87008 1.87277 1.87586 1.88295 2.07966 2.08254 2.08579 2.09739 2.20853 2.21237 2.21695 2.35252 2.3557 2.35891 2.36312 2.36956 2.49426 2.49716 2.50061 2.50588 2.64709 2.64978 2.65353 2.6622 2.83823 2.84078 2.84364 2.84665 2.86342 3.00256 3.00502 3.00851 3.01792 3.17343 3.17692 3.17932 3.18267 3.19521 3.32443 3.32732 3.32982 3.334 3.45825 3.46184 3.46456 3.46914 3.60361 3.60693 3.61049 3.61552 3.77727 3.78011 3.78236 3.78614 3.79328 4.10827 4.11085 4.1137 4.11913 4.3569 4.35952 4.36295 4.37014 4.51405 4.51682 4.5195 4.52354 4.64289 4.64642 4.65128 4.83147 4.83382 4.83628 4.83907 4.8443 
12 0.16873 0.32673 0.51066 0.64849 1.00612 1.50473 1.86219 3.16714 3.31825 4.10365 4.34689 4.82317 
59 0.15308 0.15757 0.3093 0.31406 0.4954 0.50038 0.62883 0.63374 0.81872 0.8236 0.99016 0.99573 1.15599 1.16286 1.16852 1.32 1.32596 1.4883 1.49337 1.6515 1.65641 1.66193 1.84487 1.84973 2.05804 2.06243 2.184 2.19036 2.33003 2.33475 2.46961 2.4749 2.62413 2.62872 2.8135 2.81868 2.97772 2.98328 3.15041 3.15571 3.29958 3.3058 3.31013 3.43526 3.44019 3.57945 3.58436 3.7534 3.75847 4.08697 4.0913 4.33594 4.33972 4.49058 4.49581 4.61482 4.6233 4.80928 4.81295 
20 0.16597 0.32337 0.51424 0.83145 1.00329 1.33643 1.50203 1.66612 1.85812 2.34515 2.48605 2.63689 2.82891 2.99338 3.16704 3.31827 3.59286 3.76868 4.10062 4.82136 
20 0.32708 0.51331 0.64441 1.00805 1.33734 2.07125 2.34522 2.48763 2.63756 2.83181 2.9947 3.16714 3.31699 3.45266 3.59542 3.7681 4.09977 4.34748 4.50537 4.63672 
67 0.17023 0.17394 0.32637 0.33006 0.33794 0.51387 0.51744 0.52402 0.64696 0.6512 0.83492 0.8379 0.84202 1.00508 1.01018 1.0178 1.17325 1.17808 1.18247 1.33897 1.34283 1.50616 1.5101 1.66903 1.67242 1.67716 1.85996 1.86454 1.86816 2.07392 2.07913 2.2017 2.20806 2.34493 2.34896 2.35447 2.48813 2.49318 2.64162 2.64663 2.83126 2.83494 2.83945 2.99601 3.00093 3.16889 3.17238 3.32006 3.32364 3.45247 3.45635 3.59686 3.60116 3.60796 3.77263 3.7764 4.10212 4.10603 4.35025 4.35394 4.50938 4.51337 4.6363 4.64272 4.82507 4.82823 4.83218 
30 0.16647 0.32256 0.50986 0.64384 0.83106 1.00117 1.00774 1.17158 1.33511 1.50221 1.66571 1.85587 1.86171 2.07032 2.19852 2.34135 2.48409 2.63711 2.82766 2.99212 3.16458 3.31489 3.44958 3.59275 3.76732 4.09875 4.34612 4.5048 4.63187 4.82121 
74 0.15702 0.16171 0.16574 0.31392 0.31871 0.32274 0.5004 0.50494 0.50852 0.6336 0.63861 0.82249 0.82686 0.82977 0.99385 0.99922 1.00282 1.16016 1.16629 1.17095 1.32412 1.3299 1.33397 1.49248 1.49729 1.50123 1.6547 1.65985 1.66469 1.84889 1.85359 1.85696 2.06183 2.06686 2.18724 2.19398 2.33418 2.33883 2.34313 2.4742 2.47949 2.62868 2.63274 2.81882 2.82318 2.82757 2.98284 2.98734 3.1546 3.15997 3.1639 3.30396 3.31003 3.31421 3.43999 3.44581 3.58445 3.5888 3.7577 3.76268 3.76705 4.09151 4.09614 4.34032 4.34591 4.4949 4.49983 4.50512 4.61752 4.62609 4.63128 4.81402 4.81727 4.82113 
28 0.17046 0.32753 0.51446 0.64862 0.83571 1.01435 1.17799 1.34082 1.50683 1.67162 1.86489 2.07415 2.20193 2.3486 2.48877 2.64076 2.83519 2.99557 3.16868 3.31918 3.45454 3.59892 3.77155 4.10329 4.35084 4.50776 4.63524 4.82586 
29 0.17231 0.32895 0.51563 0.64747 0.84047 1.01172 1.17692 1.34132 1.50771 1.67453 1.8606 1.86953 2.07419 2.20778 2.34814 2.48871 2.64223 2.83391 2.99921 3.17052 3.32156 3.45365 3.59916 3.77314 4.10316 4.35141 4.51206 4.6385 4.82691 
103 0.1742 0.17781 0.18131 0.18809 0.33031 0.33392 0.33695 0.34285 0.51829 0.52109 0.52427 0.52964 0.65147 0.65496 0.65855 0.83988 0.84343 0.84682 0.85209 1.01073 1.01503 1.01877 1.02656 1.17745 1.18223 1.18627 1.34252 1.34605 1.34952 1.35672 1.51045 1.51378 1.51724 1.52527 1.67544 1.67917 1.68366 1.86528 1.86946 1.8728 1.87823 2.07841 2.08177 2.08649 2.2057 2.21016 2.21594 2.35107 2.35477 2.35882 2.3644 2.49298 2.49647 2.50095 2.51418 2.64556 2.64862 2.65346 2.83599 2.83913 2.84256 2.84636 3.00063 3.00374 3.00793 3.1722 3.17598 3.17884 3.18385 3.32117 3.32564 3.32869 3.33467 3.45691 3.46084 3.46414 3.47295 3.60191 3.60539 3.60906 3.61579 3.77513 3.7787 3.78128 3.78685 4.10719 4.11047 4.1146 4.1332 4.35601 4.35906 4.36334 4.51231 4.51577 4.51912 4.52699 4.63886 4.64361 4.64892 4.83029 4.83303 4.83618 4.83994 
29 0.16914 0.3262 0.51266 0.64716 0.83484 1.00665 1.17691 1.33941 1.50497 1.67051 1.86061 2.07279 2.20227 2.34535 2.48724 2.6401 2.83113 2.99504 3.16773 3.31849 3.45299 3.59715 3.7706 4.10097 4.34858 4.50745 4.63777 4.82388 4.82971 
63 0.168 0.1712 0.32204 0.32625 0.33058 0.51071 0.51412 0.64343 0.64699 0.83119 0.83464 0.83955 1.00224 1.00782 1.1692 1.1758 1.33581 1.33984 1.50362 1.50663 1.66799 1.67284 1.85733 1.86163 1.86641 2.07021 2.07384 2.1998 2.20681 2.34218 2.34668 2.35624 2.48483 2.48816 2.6386 2.64109 2.82842 2.83124 2.83648 2.99386 2.99899 3.16386 3.16809 3.31591 3.31942 3.44885 3.45334 3.59454 3.59874 3.76724 3.77106 4.09944 4.10271 4.34813 4.35174 4.5033 4.50759 4.51321 4.63252 4.63779 4.8224 4.82507 4.82941 
17 0.32081 0.50846 0.64212 0.83342 1.00285 1.17429 1.50344 1.85683 2.48118 2.63487 2.82473 3.16295 3.31412 3.44828 3.76498 4.50189 4.81913 
28 0.15083 0.30726 0.49452 0.62716 0.81587 0.98747 1.15358 1.31924 1.48633 1.65335 1.84196 2.05515 2.18365 2.32735 2.47011 2.62231 2.81251 2.9771 3.14801 3.29838 3.43377 3.57822 3.75158 4.08412 4.33257 4.48848 4.62075 4.80671 
37 0.16531 0.32272 0.51043 0.64362 0.83168 0.83587 1.00256 1.17204 1.33478 1.34334 1.50162 1.50688 1.66552 1.85713 2.07017 2.19863 2.34257 2.48405 2.49289 2.63721 2.82832 2.83527 2.99178 3.16495 3.31576 3.44961 3.45734 3.59342 3.76754 3.77351 4.09784 4.10347 4.34571 4.5048 4.6325 4.8211 4.82753 
33 0.17329 0.33016 0.51601 0.52402 0.65097 0.83906 1.01208 1.17717 1.34226 1.50979 1.67381 1.86181 1.86865 2.07579 2.20297 2.3496 2.36107 2.49123 2.64385 2.83408 2.84167 2.99971 3.17187 3.32258 3.45636 3.60033 3.77485 4.10536 4.35312 4.51173 4.64073 4.8277 4.83373 

181
