# Supplementary material for: Deciphering the Contribution of Oriens-Lacunosum/Moleculare (OLM) Cells to Intrinsic θ Rhythms Using Biophysical Local Field Potential (LFP) Models
Source: eNeuro. 2018 Sep 4;5(4):ENEURO.0146-18.2018. doi: 10.1523/ENEURO.0146-18.2018 (PMC6140113; doi:10.1523/ENEURO.0146-18.2018)
Supplement: Supplementary file 2 — Supplementary Code. Download supplement 2, GZ file [file sup_enu-eN-NWR-0146-18-s02.gz › LFP_microcircuit-master/BSC-120-gi-0-gi_SD-0-PV12913020-dSD6.6ms-gnSD0.21-gpv3.0-gsb1.75-csb0.21-gbs4.75-cbs0.1344-spiketimes.txt]

3417

102


51 0.15451 0.30836 0.31332 0.49649 0.50039 0.62761 0.63296 0.99026 1.1547 1.16373 1.3186 1.3253 1.49342 1.64861 1.65542 1.84348 1.8506 2.05675 2.06087 2.18236 2.18923 2.32885 2.33484 2.46762 2.47328 2.62255 2.62718 2.81248 2.81739 2.97634 2.98193 3.149 3.1543 3.29848 3.30521 3.43323 3.43907 3.57835 3.58319 3.75209 3.75766 4.08581 4.09054 4.33456 4.33949 4.48932 4.49468 4.61313 4.62159 4.80831 4.81166 
0 
24 0.1666 0.5098 0.64286 1.17218 1.33551 1.66848 1.85988 2.06902 2.19913 2.34081 2.48358 2.63659 2.82807 2.99134 3.16542 3.31568 3.44924 3.59255 3.76794 4.09722 4.3456 4.50448 4.63204 4.82338 
25 0.1588 0.31468 0.50248 0.6342 1.16416 1.32696 1.65827 1.84887 2.0615 2.19116 2.33377 2.47588 2.62855 2.81973 2.984 3.15575 3.30615 3.44083 3.58478 3.75895 4.09 4.33851 4.49605 4.62838 4.81361 
92 0.15686 0.16018 0.16316 0.31294 0.31634 0.31964 0.49973 0.50284 0.50546 0.50878 0.63212 0.63503 0.6381 0.64175 0.82318 0.82752 0.99343 0.99963 1.15875 1.16241 1.16609 1.16991 1.32279 1.32742 1.33054 1.3341 1.4951 1.49797 1.65367 1.65841 1.66171 1.84787 1.85057 1.85401 2.06074 2.06363 2.06749 2.18662 2.19093 2.19577 2.33309 2.33578 2.33937 2.47216 2.47613 2.47925 2.48319 2.62727 2.63027 2.63285 2.81736 2.82042 2.82318 2.82658 2.98073 2.98479 2.98755 2.99321 3.15353 3.15633 3.15932 3.16217 3.30289 3.3069 3.30973 3.31281 3.4383 3.44111 3.44452 3.44829 3.58256 3.58578 3.58923 3.75669 3.76014 3.76281 3.76657 4.08988 4.0924 4.09622 4.33864 4.34095 4.49372 4.49764 4.50029 4.61754 4.62309 4.62623 4.6302 4.81239 4.81491 4.81774 
17 0.64688 1.17679 1.33868 2.07365 2.20639 2.347 2.48637 2.63936 2.8319 2.9934 3.16832 3.31819 3.45304 3.59677 3.77043 4.50687 4.63685 
82 0.15425 0.15837 0.16195 0.30927 0.31326 0.31665 0.49656 0.50094 0.50405 0.62813 0.63246 0.63633 0.82314 0.82673 0.99144 0.99752 1.15466 1.15883 1.16434 1.16835 1.32025 1.32563 1.32941 1.49423 1.49953 1.64894 1.65547 1.65884 1.8461 1.84952 1.85398 2.05919 2.06241 2.18393 2.18938 2.19739 2.3307 2.33391 2.33809 2.46589 2.47209 2.47585 2.47955 2.62205 2.6268 2.62985 2.81386 2.81854 2.82123 2.82549 2.97782 2.98255 2.98524 3.15083 3.1542 3.15755 3.16188 3.29974 3.30435 3.30837 3.43196 3.4379 3.44212 3.57958 3.58402 3.58782 3.75424 3.75857 3.76148 4.0882 4.0911 4.33712 4.33966 4.49115 4.49596 4.49874 4.61445 4.62047 4.62504 4.81036 4.81348 4.81654 
59 0.15496 0.15878 0.31032 0.31467 0.49953 0.50341 0.62982 0.63371 0.6386 0.82433 0.99165 1.15649 1.16228 1.32042 1.32582 1.49482 1.65405 1.65759 1.84525 1.84981 2.05845 2.06208 2.18426 2.19022 2.33061 2.33422 2.47131 2.4755 2.62484 2.62846 2.81412 2.8186 2.82386 2.97833 2.98314 3.15083 3.15525 3.15861 3.30023 3.30587 3.31177 3.43662 3.44112 3.5802 3.58421 3.75369 3.7585 3.76226 4.08753 4.09118 4.33626 4.33918 4.49096 4.49583 4.61485 4.62315 4.81008 4.81287 4.8175 
21 0.64387 1.17623 1.33743 2.07019 2.20106 2.34671 2.48674 2.63781 2.82861 2.99402 3.16605 3.31627 3.4523 3.59459 3.60167 3.76797 4.09847 4.34763 4.50502 4.63332 4.82236 
61 0.17224 0.5155 0.52021 0.64713 0.65097 0.65533 1.17609 1.1807 1.34037 1.34432 1.5091 1.67251 1.67871 1.86188 1.86777 2.07423 2.07776 2.08342 2.2044 2.2098 2.3467 2.3512 2.35809 2.48957 2.4933 2.49818 2.64221 2.64467 2.651 2.83372 2.83778 2.84208 2.99749 3.0014 3.01396 3.17003 3.17302 3.17722 3.32094 3.32471 3.45476 3.45856 3.59773 3.60169 3.60615 3.77293 3.77555 3.77981 3.7891 4.10351 4.1079 4.3518 4.35705 4.51033 4.51312 4.51836 4.63637 4.64039 4.64593 4.82713 4.83106 
38 0.16328 0.31903 0.50691 0.63875 0.64328 1.1684 1.17367 1.33209 1.33767 1.5014 1.66346 1.85655 2.06588 2.07133 2.19599 2.34007 2.48026 2.48649 2.63428 2.82456 2.83146 2.98946 3.15979 3.16413 3.3123 3.44429 3.44946 3.58988 3.59523 3.76429 3.76775 4.0948 4.34363 4.50198 4.50782 4.62985 4.63682 4.81816 
6 2.08296 2.4968 2.64779 3.00584 3.77854 4.51609 
13 0.64405 2.07034 2.34692 2.48441 2.63753 2.99309 3.1679 3.59348 3.76771 4.09798 4.50419 4.63566 4.82263 
0 
0 
37 0.16678 0.50899 0.64095 0.64572 1.1678 1.33377 1.50244 1.66687 1.85655 2.06832 2.07268 2.19871 2.34064 2.48185 2.48562 2.63621 2.63964 2.82726 2.99017 2.99458 3.16158 3.16609 3.31242 3.31911 3.44633 3.45234 3.59176 3.59694 3.76728 3.77077 4.09776 4.34661 4.50207 4.50656 4.63155 4.63706 4.82057 
17 0.63737 1.33154 1.84918 2.06344 2.33538 2.47896 2.63096 2.82195 2.98562 3.15883 3.30986 3.44426 3.76209 4.09459 4.33943 4.49844 4.81541 
29 0.16568 0.5083 0.64183 0.64992 1.1713 1.33438 1.50569 1.86134 2.06811 2.33882 2.48188 2.48936 2.63534 2.82666 2.83235 2.98985 3.16303 3.16982 3.31347 3.44817 3.59086 3.59845 3.76698 3.77314 4.0959 4.34462 4.50415 4.63074 4.81982 
50 0.15359 0.30727 0.31162 0.49652 0.5034 0.6264 0.63081 0.98954 1.15366 1.15991 1.31795 1.32442 1.65046 1.655 1.84275 1.84762 2.05598 2.06052 2.18183 2.18933 2.32791 2.33237 2.46663 2.47193 2.62169 2.62604 2.81155 2.81626 2.97557 2.98106 3.14816 3.15311 3.29745 3.3038 3.43332 3.4377 3.57735 3.58196 3.7513 3.75653 4.08496 4.08942 4.33381 4.33841 4.48848 4.49379 4.61255 4.6212 4.80718 4.81064 
10 0.64835 1.34365 2.07592 2.49017 2.64235 2.99832 3.17074 3.45693 3.77289 4.51052 
0 
79 0.15601 0.15972 0.16361 0.31175 0.31492 0.3188 0.4983 0.50234 0.50583 0.62993 0.6343 0.6378 0.82557 0.99345 1.157 1.16098 1.16593 1.322 1.32692 1.3302 1.49365 1.49723 1.65083 1.65809 1.66192 1.84751 1.85046 1.85523 2.06056 2.06381 2.18565 2.19112 2.19674 2.33257 2.33553 2.33964 2.46877 2.47463 2.47798 2.48243 2.62454 2.62895 2.63172 2.81553 2.8197 2.82254 2.8278 2.97927 2.98433 2.98693 3.15277 3.15574 3.15937 3.30163 3.30577 3.30949 3.43357 3.43952 3.44352 3.44826 3.58122 3.58544 3.58883 3.756 3.75972 3.76263 4.08954 4.09244 4.33861 4.34132 4.49313 4.49718 4.49977 4.61654 4.62177 4.6268 4.81215 4.81492 4.81781 
51 0.16099 0.16613 0.31461 0.31957 0.50324 0.50755 0.63486 0.63884 1.16055 1.16758 1.3276 1.332 1.50023 1.65993 1.849 1.855 2.06198 2.06697 2.19123 2.19773 2.33416 2.34 2.47635 2.48003 2.62963 2.63315 2.82036 2.82415 2.98533 2.98978 3.15523 3.15987 3.30584 3.31031 3.44013 3.44522 3.58516 3.58983 3.7592 3.76261 3.76641 4.09102 4.09592 4.33947 4.49599 4.49967 4.50416 4.62262 4.62905 4.81407 4.81779 
4 2.48828 3.31621 3.76701 4.50489 
0 
13 2.06719 2.34024 2.48243 2.63436 2.99083 3.1625 3.59197 3.76556 4.09623 4.3445 4.50196 4.63088 4.81969 
0 
0 
0 
19 0.645 1.33955 2.07227 2.2067 2.34581 2.48677 2.6385 2.83378 2.99348 3.16699 3.31992 3.45241 3.59427 3.60368 3.77027 4.10247 4.50708 4.63958 4.82511 
74 0.14811 0.15235 0.30212 0.3058 0.30936 0.48996 0.49456 0.50031 0.62139 0.62586 0.62947 0.81873 0.98502 1.14841 1.15269 1.15773 1.31333 1.31878 1.3233 1.64251 1.64938 1.65307 1.8384 1.84164 1.84539 2.05164 2.0552 2.17706 2.18331 2.32326 2.32673 2.33067 2.46062 2.46627 2.46985 2.61608 2.62038 2.62354 2.80685 2.81147 2.8144 2.82036 2.97072 2.97618 2.97962 3.1435 3.14693 3.15049 3.15673 3.29263 3.2974 3.30123 3.42558 3.43101 3.43545 3.57249 3.57714 3.58099 3.747 3.75142 3.75431 4.08051 4.08371 4.32949 4.33229 4.48393 4.48847 4.49141 4.60802 4.61497 4.61956 4.80263 4.80596 4.80897 
19 0.51082 0.64184 1.16723 1.33521 2.06865 2.19539 2.34294 2.48272 2.6366 2.82724 2.99234 3.16248 3.31452 3.44738 3.59176 3.76514 4.09802 4.50248 4.62957 
43 0.15989 0.31455 0.50346 0.63409 0.63891 1.16056 1.1669 1.32543 1.33029 1.65815 1.66525 1.84961 2.06279 2.18859 2.19548 2.33494 2.34061 2.47463 2.47976 2.62877 2.63285 2.8193 2.82359 2.98321 2.98835 3.15523 3.16012 3.30482 3.31021 3.44021 3.4454 3.58499 3.58922 3.75859 3.76313 4.09202 4.34064 4.49546 4.50017 4.6188 4.62692 4.8145 4.81855 
27 0.16151 0.31658 0.50786 0.63662 1.16562 1.33055 1.66205 1.85099 2.06366 2.19405 2.33643 2.47915 2.63172 2.8224 2.98729 3.15683 3.16264 3.31013 3.44226 3.58791 3.76188 4.09287 4.34162 4.49843 4.5023 4.62791 4.81581 
67 0.17113 0.33033 0.51401 0.5174 0.64563 0.64886 0.65214 1.17391 1.17854 1.33917 1.34268 1.50725 1.51152 1.67149 1.86201 1.86592 2.07271 2.07568 2.07962 2.20268 2.20783 2.34594 2.35013 2.35648 2.48712 2.48986 2.49345 2.49918 2.64062 2.64298 2.64825 2.83216 2.83554 2.83959 2.99613 2.99936 3.00582 3.16641 3.17005 3.17283 3.18034 3.31872 3.32189 3.4518 3.4556 3.4594 3.59645 3.59978 3.60502 3.7712 3.77369 3.77662 3.78228 4.10229 4.1059 4.35091 4.3548 4.50741 4.51007 4.51315 4.52266 4.6362 4.64016 4.6533 4.82587 4.82885 4.83347 
25 0.51281 0.63974 0.64768 1.16764 1.33265 2.06682 2.1962 2.34109 2.48159 2.63457 2.8251 2.99045 3.15993 3.16515 3.31147 3.31762 3.44559 3.59118 3.76347 3.76859 4.09607 4.50037 4.50556 4.62908 4.81966 
14 1.33548 2.06604 2.20063 2.34185 2.63449 2.9906 3.31518 3.44914 3.59497 3.76557 4.09736 4.34299 4.50256 4.81937 
26 0.15817 0.3101 0.49924 0.63101 1.15656 1.32098 1.65546 1.84471 2.05805 2.18716 2.33027 2.47238 2.62523 2.81556 2.9804 3.15085 3.30067 3.43647 3.58117 3.75386 3.75975 4.08711 4.3357 4.49101 4.62021 4.80975 
9 0.65519 2.08165 2.49536 2.64728 2.84256 3.17548 3.77769 4.51504 4.64337 
22 0.15975 0.31383 0.50217 0.63389 1.32647 1.65699 1.84642 2.05962 2.33205 2.47535 2.62772 2.8188 2.98329 3.1539 3.30948 3.43962 3.58388 3.7584 4.08842 4.33698 4.4958 4.81138 
6 0.63664 1.65974 2.33541 2.63128 2.98666 3.15885 
2 3.76535 4.5028 
50 0.16417 0.3207 0.50733 0.51171 0.63914 0.64258 1.16381 1.17122 1.32774 1.33272 1.33759 1.50128 1.66329 1.85295 1.85886 2.0661 2.07085 2.19509 2.20344 2.33817 2.3435 2.48081 2.48575 2.63405 2.63683 2.82478 2.82862 2.98923 2.99517 3.15947 3.16326 3.16804 3.30856 3.31325 3.31763 3.44457 3.44931 3.58932 3.59411 3.7645 3.76718 4.09504 4.10294 4.34373 4.50122 4.50376 4.62637 4.63099 4.81769 4.82157 
0 
9 0.6492 2.07645 2.49126 2.99854 3.16976 3.60104 3.7727 4.50941 4.64153 
9 0.64337 1.33622 2.63551 2.99134 3.16352 3.31465 3.4503 3.59345 3.76669 
24 0.51267 0.64285 0.64704 1.17049 1.336 1.50639 2.07058 2.19872 2.34254 2.48501 2.63769 2.82869 2.99337 3.16511 3.16922 3.31662 3.44978 3.59376 3.76974 4.09944 4.35215 4.50554 4.63214 4.82307 
1 2.4956 
59 0.51908 0.52338 0.64886 0.65235 0.65608 1.17931 1.34305 1.3472 1.51231 1.67466 1.68321 1.86776 2.07585 2.07932 2.08543 2.20637 2.21282 2.35127 2.35638 2.36645 2.49105 2.49464 2.49907 2.51002 2.64348 2.64621 2.65196 2.83592 2.84038 2.84463 2.99952 3.00384 3.17021 3.17364 3.1767 3.18351 3.32335 3.32729 3.45555 3.45966 3.59965 3.60311 3.60737 3.61397 3.7741 3.77692 3.78013 3.78581 4.10641 4.35465 4.3622 4.51158 4.51421 4.51842 4.63949 4.64331 4.65353 4.8298 4.8348 
16 0.6444 1.33879 2.07191 2.34716 2.4858 2.63796 2.83602 2.99316 3.16712 3.31788 3.4527 3.59651 3.76821 4.09963 4.5061 4.63784 
39 0.16464 0.32141 0.50743 0.63936 0.64579 1.16659 1.17251 1.33164 1.33699 1.50373 1.66449 1.85491 2.06676 2.19639 2.33924 2.4806 2.48735 2.63426 2.63937 2.82479 2.83033 2.98888 3.15958 3.16527 3.30945 3.31517 3.44547 3.45153 3.59026 3.59748 3.7634 3.76781 4.09586 4.34482 4.50012 4.50597 4.62809 4.63501 4.81863 
130 0.14954 0.15307 0.15536 0.15854 0.3038 0.30728 0.31024 0.31254 0.31513 0.4908 0.49515 0.49729 0.49988 0.5025 0.62014 0.62517 0.62824 0.63073 0.63313 0.6367 0.82005 0.82413 0.9869 0.99043 0.99353 1.14984 1.15368 1.15703 1.16025 1.16348 1.31472 1.31817 1.32174 1.3242 1.32701 1.48941 1.49227 1.64406 1.65016 1.65302 1.65584 1.65925 1.8405 1.84273 1.84565 1.8481 1.85107 2.05372 2.05603 2.05851 2.06156 2.17883 2.18332 2.18645 2.19022 2.32533 2.328 2.33066 2.33344 2.33908 2.46058 2.46634 2.46961 2.47194 2.47492 2.47894 2.6173 2.62163 2.62444 2.62632 2.63195 2.80879 2.81268 2.81526 2.81731 2.82011 2.82422 2.97243 2.97641 2.97949 2.98197 2.98545 3.14527 3.14821 3.15105 3.15325 3.15563 3.29452 3.29789 3.30116 3.30366 3.30611 3.42711 3.43269 3.43526 3.43798 3.44064 3.57446 3.57823 3.58072 3.58363 3.58736 3.74924 3.75217 3.75495 3.75696 3.7594 4.08273 4.08508 4.0876 4.09108 4.33177 4.33367 4.33604 4.33985 4.48558 4.4885 4.4919 4.49382 4.49707 4.60965 4.61473 4.61852 4.62109 4.62582 4.80486 4.80759 4.80961 4.81176 4.81461 
82 0.17203 0.33013 0.51474 0.5182 0.6453 0.64782 0.65071 0.65402 1.17353 1.17772 1.18221 1.33626 1.34018 1.34336 1.35107 1.50846 1.67171 1.67656 1.86147 1.86571 2.07295 2.0758 2.07887 2.08681 2.10405 2.20023 2.20416 2.21028 2.34589 2.3499 2.3568 2.48655 2.48959 2.49247 2.49623 2.50449 2.63988 2.6427 2.6449 2.65028 2.83044 2.83383 2.83652 2.84099 2.9942 2.99763 3.00074 3.00952 3.16666 3.16999 3.17228 3.17618 3.31639 3.32038 3.32307 3.4519 3.45544 3.45822 3.59565 3.59839 3.60162 3.60644 3.76923 3.7727 3.77497 3.77738 3.78492 4.10243 4.1065 4.35178 4.3566 4.50667 4.51022 4.51237 4.51643 4.63403 4.63808 4.64109 4.65175 4.82552 4.82819 4.83285 
61 0.16754 0.17133 0.32479 0.51088 0.51405 0.64288 0.6464 1.16881 1.17271 1.17765 1.33387 1.33703 1.34089 1.50357 1.50668 1.66756 1.67352 1.85719 1.86128 2.06955 2.07291 2.19681 2.20061 2.3424 2.34578 2.48341 2.48666 2.49034 2.63708 2.64007 2.82781 2.83092 2.83457 2.99162 2.99444 3.16342 3.16722 3.17002 3.31369 3.31766 3.32099 3.44821 3.45173 3.45511 3.59317 3.5968 3.60408 3.76763 3.77077 3.77343 4.09878 4.10252 4.34759 4.3516 4.50311 4.5072 4.51097 4.63185 4.63502 4.82254 4.82553 
34 0.16376 0.50749 0.6378 0.64306 1.16398 1.32807 1.33426 1.50174 1.66443 1.85454 2.06715 2.19574 2.33795 2.48021 2.63254 2.63642 2.82384 2.98652 2.991 3.15886 3.16417 3.30769 3.31377 3.44459 3.58837 3.76167 3.76707 4.09533 4.34468 4.49848 4.50397 4.62583 4.63247 4.81902 
18 0.63971 1.16908 2.0653 2.34055 2.48034 2.63347 2.82435 2.99034 3.15996 3.31182 3.44609 3.59088 3.7641 4.09432 4.34289 4.5012 4.63152 4.81663 
0 
20 0.16515 0.50781 0.64084 1.1645 1.33148 2.06805 2.19559 2.34127 2.63444 2.82462 2.9892 3.16267 3.31356 3.44854 3.59137 3.76458 4.09569 4.50161 4.62969 4.81842 
0 
25 0.16345 0.32198 0.5064 0.64053 1.17015 1.33211 1.66512 1.85235 2.0656 2.19782 2.33834 2.48072 2.63422 2.82446 2.98918 3.16202 3.31281 3.44391 3.58961 3.76393 4.09456 4.3432 4.50122 4.62995 4.81789 
25 0.51433 0.64536 0.65117 1.17431 1.33894 2.07328 2.20351 2.34649 2.48622 2.49312 2.64032 2.83142 2.99546 3.16593 3.17056 3.31999 3.45066 3.59659 3.76856 3.77255 4.10205 4.35115 4.50728 4.63558 4.82597 
18 0.31379 0.63382 1.32705 1.84588 2.0598 2.33217 2.62725 2.81882 2.9857 3.15395 3.30627 3.44027 3.58507 3.75793 4.08818 4.33602 4.49523 4.8107 
63 0.15715 0.16068 0.31143 0.31576 0.32037 0.49843 0.50225 0.50795 0.63035 0.6347 0.63848 0.99248 1.15721 1.16306 1.3215 1.32737 1.33221 1.49512 1.65276 1.65825 1.84666 1.85138 2.0598 2.06383 2.18552 2.19175 2.33184 2.33612 2.47037 2.47577 2.4798 2.62584 2.63013 2.81527 2.81973 2.82379 2.97931 2.98452 3.15208 3.15659 3.15972 3.30106 3.30688 3.31058 3.43637 3.44102 3.44481 3.58112 3.58563 3.75526 3.75982 3.7628 4.08881 4.09276 4.33774 4.34142 4.49238 4.49727 4.61626 4.62448 4.81144 4.81444 4.82021 
1 3.76843 
41 0.15878 0.31228 0.49861 0.50361 0.63153 0.63761 1.15817 1.16865 1.32222 1.32886 1.65627 1.84706 2.06015 2.18645 2.33225 2.47224 2.47817 2.62645 2.63151 2.81591 2.82106 2.98001 2.98603 3.15249 3.15828 3.30194 3.30887 3.43829 3.44456 3.58179 3.58898 3.75553 3.76124 4.08922 4.33809 4.49278 4.4984 4.61707 4.62576 4.81169 4.81597 
6 2.06426 3.76415 4.09274 4.34107 4.50174 4.81765 
9 2.06377 2.82376 3.15582 3.44105 3.76337 4.09199 4.34079 4.50089 4.81619 
89 0.15041 0.15378 0.15791 0.30476 0.30801 0.31139 0.31497 0.49136 0.49581 0.49863 0.62411 0.62825 0.63199 0.8202 0.98714 0.99121 1.15086 1.15445 1.15953 1.31564 1.31994 1.32365 1.32816 1.49102 1.64474 1.65173 1.65451 1.84112 1.84349 1.84709 2.05444 2.05699 2.05999 2.17958 2.18518 2.19171 2.32602 2.32867 2.33176 2.46163 2.46791 2.47137 2.47578 2.61827 2.6225 2.62525 2.62909 2.80929 2.81363 2.81659 2.82114 2.97326 2.97794 2.98073 3.1462 3.14915 3.15308 3.15632 3.29538 3.29933 3.30384 3.42757 3.43354 3.43719 3.44159 3.57511 3.57925 3.58256 3.74979 3.7533 3.75661 3.75954 4.08338 4.08579 4.08908 4.33243 4.33439 4.33812 4.48646 4.48946 4.4929 4.49671 4.61046 4.61697 4.62072 4.80542 4.80813 4.81034 4.81482 
50 0.14554 0.29888 0.30359 0.486 0.49053 0.6188 0.62412 0.98048 1.14538 1.1526 1.30951 1.31566 1.64195 1.64791 1.83423 1.83899 2.04745 2.05179 2.17367 2.18442 2.31946 2.32396 2.459 2.46464 2.61343 2.61809 2.80319 2.80795 2.9672 2.97264 3.13965 3.14458 3.28913 3.2953 3.42461 3.43015 3.56894 3.57365 3.74287 3.74782 4.07646 4.0808 4.32526 4.32929 4.48 4.4852 4.60454 4.61379 4.7987 4.80218 
0 
19 0.64164 1.16873 1.33411 2.06777 2.19735 2.34067 2.48286 2.63591 2.82656 2.99055 3.16349 3.3147 3.44754 3.59216 3.76646 4.0964 4.34513 4.50371 4.63211 
0 
1 4.50815 
21 0.51674 0.64957 1.17763 1.34202 2.0751 2.20472 2.34811 2.49008 2.6428 2.8341 2.99777 3.16991 3.3222 3.45555 3.59847 3.77362 4.10475 4.35566 4.5104 4.63794 4.82692 
0 
48 0.52151 0.65232 0.65616 0.6628 1.18119 1.34585 1.35034 1.68178 1.87027 2.07892 2.08261 2.08768 2.20885 2.21526 2.35227 2.35732 2.49389 2.49776 2.50321 2.64657 2.64964 2.65734 2.83917 2.84457 3.00172 3.00543 3.17446 3.17796 3.18317 3.3259 3.33058 3.45961 3.46456 3.60307 3.60761 3.61391 3.7778 3.78077 3.78585 4.10988 4.35752 4.51312 4.51676 4.52127 4.64233 4.64751 4.83246 4.83734 
43 0.1639 0.3195 0.50812 0.6394 0.6445 1.16454 1.17361 1.32889 1.33565 1.50149 1.6648 1.85408 2.06679 2.19296 2.19826 2.33939 2.48045 2.48419 2.63417 2.63863 2.82398 2.82776 2.83453 2.98773 2.99215 3.15997 3.16606 3.30871 3.31518 3.44508 3.45309 3.58873 3.5925 3.60428 3.76384 3.76823 4.09587 4.34509 4.50009 4.50584 4.62297 4.63083 4.81923 
52 0.15434 0.15885 0.30888 0.31375 0.49589 0.50039 0.62829 0.63356 0.99033 1.15529 1.16139 1.31958 1.32534 1.49441 1.65189 1.65704 1.8443 1.84937 2.05751 2.06192 2.18375 2.19038 2.32947 2.33387 2.46845 2.474 2.62336 2.62794 2.81333 2.81832 2.97734 2.98267 3.14976 3.15473 3.29913 3.30495 3.43441 3.43928 3.57906 3.58382 3.75295 3.75799 4.0865 4.09125 4.33531 4.34046 4.49009 4.49518 4.61433 4.62196 4.80874 4.81239 
63 0.17506 0.51725 0.52164 0.64866 0.65267 0.6577 1.17784 1.18378 1.34107 1.34526 1.35268 1.51119 1.67369 1.68179 1.86365 1.8695 2.07557 2.07937 2.08695 2.20537 2.21067 2.34842 2.35318 2.36028 2.48976 2.49417 2.49987 2.64261 2.64568 2.65146 2.83504 2.83963 2.84428 2.99879 3.00272 3.01256 3.16939 3.17391 3.1782 3.32079 3.3246 3.45436 3.45893 3.46466 3.59904 3.60364 3.60933 3.77283 3.77651 3.78006 3.7861 4.1051 4.1105 4.35358 4.35999 4.50928 4.5128 4.51676 4.63834 4.64205 4.82838 4.83208 4.8366 
2 4.08905 4.33674 
3 2.49571 2.64796 3.7782 
16 0.65183 1.34659 2.07871 2.49287 2.64554 2.839 3.00276 3.17434 3.32578 3.4601 3.60339 3.77644 4.10936 4.51296 4.64284 4.83351 
24 0.1612 0.3171 0.50423 0.63635 1.16462 1.3289 1.66291 1.85074 2.06334 2.33579 2.4771 2.63001 2.82073 2.98544 3.15687 3.30799 3.443 3.58664 3.76042 4.09219 4.33983 4.4974 4.62702 4.8141 
28 0.16036 0.31653 0.50242 0.63469 1.16305 1.32799 1.65875 1.85085 2.06208 2.19149 2.33388 2.4765 2.62931 2.82025 2.82765 2.98431 3.1572 3.16481 3.30825 3.44254 3.58493 3.75999 4.09092 4.33892 4.4971 4.62485 4.81393 4.81987 
96 0.15016 0.15408 0.15775 0.30463 0.30811 0.31159 0.31498 0.49156 0.49637 0.49937 0.62407 0.62858 0.63202 0.63664 0.82059 0.98692 0.9919 1.15082 1.15485 1.15932 1.1637 1.31556 1.32076 1.32387 1.32807 1.49032 1.64466 1.65153 1.65454 1.66006 1.84088 1.8435 1.84704 1.85082 2.05419 2.05705 2.06033 2.17952 2.18542 2.19104 2.32578 2.32869 2.33188 2.33646 2.46173 2.46831 2.47154 2.47536 2.61833 2.62289 2.62559 2.80921 2.81378 2.81657 2.82039 2.97317 2.97843 2.98097 3.14599 3.14917 3.15289 3.15583 3.29518 3.29973 3.30346 3.30708 3.42748 3.43349 3.43726 3.44052 3.57499 3.57944 3.58272 3.58806 3.74956 3.75346 3.75639 3.75936 4.08313 4.08576 4.08913 4.33219 4.33433 4.33946 4.48628 4.4898 4.49277 4.49631 4.61041 4.61694 4.62088 4.62748 4.8052 4.8081 4.81054 4.8141 
39 0.15652 0.3096 0.31503 0.49997 0.62993 0.6354 1.15743 1.32286 1.65491 1.8443 1.85167 2.05726 2.18702 2.3298 2.33584 2.47158 2.47869 2.62475 2.62933 2.81492 2.82051 2.98009 3.15043 3.15542 3.301 3.30674 3.43611 3.44174 3.58063 3.58708 3.75385 3.75855 4.08627 4.33459 4.49107 4.49599 4.62128 4.80887 4.81376 
26 0.16628 0.32253 0.50914 0.64301 1.17083 1.33527 1.66944 1.85747 2.06887 2.1989 2.34267 2.48346 2.63666 2.82712 2.83272 2.99179 3.16404 3.31485 3.44961 3.59252 3.76703 4.09752 4.34537 4.50393 4.63194 4.82058 
21 0.50858 0.64276 1.17119 1.334 2.06879 2.1976 2.34157 2.48321 2.6362 2.82787 2.99084 3.1644 3.31456 3.44952 3.59244 3.76709 4.0973 4.34537 4.50385 4.63164 4.82039 
3 2.645 3.7755 4.51286 
11 0.63732 2.47736 2.63096 2.82324 2.98765 3.15802 3.44323 3.76234 4.09208 4.33942 4.81571 
41 0.17356 0.51497 0.6481 0.65255 1.17821 1.33888 1.34361 1.50935 1.86721 2.07436 2.08017 2.20308 2.34721 2.35668 2.48849 2.49446 2.64178 2.64732 2.8319 2.83778 2.99689 3.00343 3.16878 3.17261 3.31933 3.32346 3.4532 3.45746 3.59762 3.60263 3.77208 3.77569 3.78778 4.10318 4.35149 4.50915 4.51466 4.6365 4.64563 4.82584 4.83228 
0 
39 0.15972 0.31521 0.5031 0.63424 0.64151 1.16069 1.16761 1.32506 1.33194 1.65829 1.85027 2.06344 2.18926 2.19633 2.33556 2.47419 2.48052 2.62914 2.63536 2.8195 2.82626 2.98337 2.98879 3.15553 3.16256 3.30473 3.31261 3.43988 3.4447 3.58506 3.7587 3.76535 4.09256 4.34225 4.49586 4.50252 4.61983 4.628 4.81495 
39 0.15766 0.31095 0.50031 0.6309 0.63683 0.99339 1.15711 1.16754 1.32165 1.32927 1.65488 1.84543 2.05862 2.18747 2.33073 2.47169 2.47825 2.62552 2.63044 2.8165 2.822 2.97998 3.1516 3.15739 3.30115 3.30823 3.43652 3.44367 3.58122 3.58779 3.75526 3.76005 4.08763 4.33625 4.49171 4.49693 4.61888 4.8107 4.81566 
10 0.31334 1.16003 1.84811 2.06177 2.33349 3.15418 3.30418 3.58629 3.76278 4.49447 
16 0.31021 0.63337 1.32671 1.84317 2.05672 2.32926 2.6252 2.81492 3.15028 3.30442 3.58057 3.75349 4.08544 4.33349 4.49169 4.80797 
23 0.16293 0.31751 0.63713 1.16456 1.3297 1.85244 2.06396 2.19598 2.33648 2.47889 2.63118 2.8219 2.98634 3.15775 3.30934 3.44256 3.58756 3.76108 4.09299 4.34077 4.49808 4.63052 4.81536 
16 0.6423 1.33619 2.06836 2.48358 2.63596 2.82779 2.99115 3.16546 3.31626 3.59197 3.76672 4.09688 4.34531 4.50352 4.63104 4.82017 
0 
51 0.52372 0.52841 0.65487 0.6584 0.66491 1.18719 1.34845 1.35255 1.68056 1.87252 1.87824 2.0816 2.08498 2.09196 2.21174 2.21886 2.35598 2.3612 2.49562 2.49897 2.50348 2.64882 2.65168 2.65825 2.84109 2.84476 2.8493 3.00456 3.0084 3.17661 3.17977 3.18437 3.32891 3.33335 3.46161 3.46567 3.60485 3.60894 3.61426 3.77895 3.782 3.78528 4.11168 4.36004 4.51585 4.51886 4.52289 4.64401 4.64822 4.83502 4.83897 
5 0.64096 2.63298 3.16193 3.76349 4.50105 
19 0.64503 1.17361 1.33852 2.07102 2.20121 2.34494 2.48725 2.63859 2.83158 2.99345 3.16687 3.31755 3.45203 3.59546 3.7699 4.102 4.50614 4.63584 4.82743 
0 
41 0.16131 0.31576 0.50482 0.63566 0.64036 1.16249 1.16989 1.32701 1.33177 1.49862 1.66108 1.85149 2.06382 2.19112 2.33639 2.47635 2.48116 2.63021 2.63421 2.82075 2.82509 2.98514 2.98944 3.15658 3.16177 3.30609 3.31134 3.44185 3.44773 3.5866 3.5921 3.75941 3.76401 4.09281 4.34171 4.49654 4.50102 4.62402 4.62961 4.81521 4.82017 
50 0.16076 0.16459 0.31595 0.32068 0.5039 0.50805 0.6354 0.63985 1.16165 1.16708 1.32574 1.33109 1.49913 1.65869 1.66409 1.85106 1.85647 2.06386 2.0678 2.19008 2.19576 2.33616 2.34034 2.47578 2.48031 2.63052 2.63426 2.8207 2.82427 2.98427 2.98855 3.15648 3.1608 3.30555 3.3111 3.44112 3.44612 3.58668 3.59046 3.75945 3.76369 4.09294 4.09689 4.34188 4.49662 4.501 4.62094 4.62794 4.81566 4.81904 
82 0.14993 0.15404 0.30451 0.30771 0.31136 0.49143 0.49611 0.4995 0.624 0.628 0.63174 0.82118 0.98679 0.99305 1.15066 1.15423 1.15958 1.16462 1.31542 1.32022 1.32387 1.49233 1.64486 1.65132 1.65426 1.8407 1.84331 1.84746 2.05397 2.05671 2.06082 2.17935 2.18512 2.32561 2.32852 2.33241 2.46268 2.46796 2.47137 2.47759 2.6184 2.62225 2.6254 2.80915 2.81334 2.81639 2.82258 2.97309 2.97781 2.98063 3.1459 3.14888 3.15293 3.15808 3.29503 3.29911 3.30341 3.42781 3.43328 3.4369 3.44276 3.5749 3.57905 3.58284 3.74946 3.75306 3.75633 4.08288 4.08547 4.08946 4.33185 4.33403 4.33938 4.48617 4.48935 4.49292 4.61027 4.61669 4.62064 4.80505 4.8079 4.81051 
6 2.0705 2.48726 2.63678 3.16581 3.76811 4.50679 
46 0.16204 0.31939 0.50545 0.50995 0.63759 0.6413 1.16651 1.17203 1.3305 1.33513 1.49993 1.66219 1.85233 1.85695 2.06487 2.06865 2.19407 2.33753 2.34198 2.47979 2.48435 2.63261 2.63555 2.82297 2.82706 2.98774 2.99383 3.15856 3.16224 3.31031 3.31366 3.444 3.44763 3.58868 3.59308 3.76259 3.76607 4.09335 4.09711 4.34199 4.34786 4.50067 4.50432 4.6281 4.81663 4.81986 
54 0.15682 0.16063 0.31185 0.31607 0.49948 0.50265 0.63154 0.63591 0.82619 0.9929 1.15799 1.16524 1.32204 1.32775 1.49575 1.65621 1.6604 1.84664 1.85157 2.05978 2.06361 2.18643 2.1936 2.332 2.33614 2.47273 2.47636 2.62644 2.62984 2.81668 2.82021 2.98046 2.98441 3.15276 3.15691 3.302 3.30774 3.43786 3.44261 3.58229 3.58603 3.75591 3.75993 3.76404 4.08877 4.09283 4.33744 4.34168 4.49266 4.4972 4.6191 4.62541 4.8115 4.81443 
39 0.16507 0.32511 0.51385 0.64093 0.64674 1.16706 1.17522 1.33338 1.66529 1.85599 2.06765 2.07566 2.19288 2.19868 2.34044 2.34865 2.48132 2.48739 2.63496 2.64334 2.82614 2.83305 2.99059 3.16041 3.16568 3.31351 3.44607 3.45259 3.59137 3.59992 3.76604 3.77225 4.09595 4.34477 4.50285 4.50902 4.62645 4.63344 4.81948 
73 0.15168 0.15623 0.30607 0.30946 0.3135 0.49381 0.49851 0.50383 0.62513 0.62921 0.63329 0.82201 0.98906 1.15213 1.15595 1.16158 1.31709 1.32134 1.32532 1.49223 1.64645 1.65326 1.65733 1.84246 1.84518 1.84994 2.05571 2.05867 2.18111 2.18703 2.32736 2.33032 2.33492 2.46316 2.46897 2.47344 2.61955 2.62381 2.62737 2.81092 2.81505 2.81832 2.97466 2.97908 2.9826 3.14744 3.15057 3.15467 3.29669 3.30064 3.30513 3.42936 3.435 3.43972 3.57658 3.58063 3.58486 3.75116 3.75498 3.75826 4.08465 4.08738 4.33365 4.33598 4.48783 4.49115 4.49495 4.61199 4.61853 4.62457 4.80678 4.80972 4.8126 
30 0.16049 0.31682 0.50679 0.63651 1.16805 1.33109 1.50008 1.65987 1.85394 2.06341 2.19256 2.33784 2.47747 2.63094 2.82184 2.82721 2.98594 3.1583 3.16283 3.3106 3.44265 3.44813 3.59005 3.76157 4.09174 4.3398 4.49859 4.6307 4.81494 4.81887 
11 0.65614 1.35011 2.08286 2.49813 2.64859 3.00723 3.18096 3.6121 3.78049 4.51901 4.64826 
14 0.64691 2.07204 2.48654 2.63958 2.83082 2.99509 3.16739 3.31893 3.45317 3.59907 3.77045 4.1023 4.50752 4.64001 
24 0.16616 0.50898 0.64221 1.16842 1.33363 2.06914 2.19729 2.34058 2.48337 2.63568 2.82646 2.99024 3.1635 3.17132 3.3139 3.44909 3.59147 3.60167 3.7662 4.0981 4.34548 4.50293 4.63072 4.81988 
27 0.1584 0.3144 0.50048 0.63301 1.16237 1.3253 1.65674 1.84584 2.05885 2.18927 2.33142 2.47527 2.62746 2.81848 2.98272 3.15246 3.15849 3.30533 3.43874 3.58354 3.75764 4.08793 4.33641 4.49323 4.49772 4.62312 4.8111 
0 
38 0.15671 0.30853 0.49826 0.62816 0.63452 0.99031 1.15481 1.3189 1.32623 1.65352 1.84351 2.05673 2.18316 2.32887 2.46967 2.47621 2.62296 2.62828 2.81285 2.8186 2.97672 2.98441 3.14902 3.15575 3.2986 3.30585 3.43527 3.57856 3.75213 3.75852 4.08576 4.33453 4.48937 4.49576 4.6137 4.62356 4.80818 4.81252 
82 0.15531 0.15917 0.16402 0.31039 0.31371 0.31797 0.49741 0.50165 0.50596 0.62964 0.63381 0.63735 0.82369 0.99239 1.15659 1.16044 1.16468 1.32112 1.32592 1.32965 1.49385 1.49805 1.64973 1.65659 1.66047 1.84652 1.84957 1.85348 2.05975 2.06283 2.06873 2.18497 2.19067 2.19518 2.33134 2.33433 2.33828 2.46701 2.47289 2.47697 2.48149 2.62441 2.6283 2.63142 2.8148 2.81908 2.82223 2.97879 2.98359 2.98672 3.15172 3.15473 3.15844 3.16347 3.3007 3.30496 3.30877 3.31341 3.43266 3.43863 3.44239 3.44654 3.58057 3.5846 3.58835 3.75517 3.75895 3.76201 4.08863 4.09148 4.09572 4.3377 4.34014 4.49208 4.49585 4.49872 4.61576 4.6221 4.6257 4.81063 4.8139 4.81695 
14 0.6475 1.17805 2.34682 2.48687 2.63997 2.8344 2.99585 3.1702 3.31959 3.59833 3.77164 4.10377 4.50817 4.82609 

130
