# Supplementary material for: Deciphering the Contribution of Oriens-Lacunosum/Moleculare (OLM) Cells to Intrinsic θ Rhythms Using Biophysical Local Field Potential (LFP) Models
Source: eNeuro. 2018 Sep 4;5(4):ENEURO.0146-18.2018. doi: 10.1523/ENEURO.0146-18.2018 (PMC6140113; doi:10.1523/ENEURO.0146-18.2018)
Supplement: Supplementary file 2 — Supplementary Code. Download supplement 2, GZ file [file sup_enu-eN-NWR-0146-18-s02.gz › LFP_microcircuit-master/BC-380-gi-0-gi_SD-0-PV12913020-dSD6.6ms-gnSD0.21-gpv-3.0-gsb5.25-csb0.21-gbs2.5-cbs0.1344-spiketimes.txt]

16481

344


79 0.14389 0.14822 0.15141 0.30009 0.30387 0.30797 0.48661 0.49147 0.49475 0.6193 0.62381 0.62783 0.80939 0.81324 0.81651 0.82209 0.98174 0.98535 0.99156 1.14629 1.15069 1.15759 1.31109 1.31639 1.32108 1.47922 1.48404 1.4877 1.64053 1.64801 1.83647 1.83938 1.84411 2.04973 2.0529 2.1751 2.1814 2.32134 2.32462 2.32942 2.45807 2.46469 2.46848 2.61389 2.61865 2.62193 2.80491 2.80951 2.81288 2.96871 2.97411 2.97818 3.14149 3.14489 3.14923 3.2907 3.29541 3.30008 3.42353 3.42949 3.43585 3.57057 3.57516 3.57998 3.74519 3.74927 3.75262 4.07864 4.08161 4.32763 4.33013 4.48185 4.48559 4.4891 4.60601 4.61303 4.80077 4.80396 4.80698 
88 0.14442 0.14831 0.15136 0.15691 0.30051 0.30426 0.30814 0.48729 0.49137 0.49446 0.49919 0.61885 0.62319 0.6269 0.63273 0.80976 0.81348 0.81691 0.81973 0.98256 0.98539 0.99035 1.14662 1.15072 1.15702 1.31154 1.31527 1.32009 1.47958 1.48373 1.48771 1.64081 1.64837 1.65224 1.83726 1.83982 1.84379 2.0505 2.0531 2.05661 2.17567 2.18118 2.32215 2.32506 2.32881 2.45744 2.46418 2.46826 2.61409 2.61874 2.62225 2.80574 2.80987 2.81314 2.96924 2.97348 2.97732 3.14208 3.14529 3.14937 3.15399 3.29121 3.29479 3.30011 3.42394 3.4304 3.43439 3.5713 3.57525 3.57889 3.74602 3.74908 3.75283 4.07947 4.08211 4.08583 4.3283 4.33055 4.33385 4.48241 4.48557 4.48978 4.60644 4.61288 4.61901 4.8017 4.80459 4.80723 
31 0.16855 0.32681 0.5111 0.64348 0.83438 1.00546 1.17367 1.33728 1.50354 1.66722 1.8612 2.07042 2.20087 2.34235 2.34893 2.48502 2.63834 2.82879 2.99278 2.99955 3.16689 3.31747 3.45239 3.5934 3.59912 3.77055 4.09905 4.34735 4.50639 4.63443 4.82347 
0 
66 0.16519 0.17038 0.32103 0.32556 0.33743 0.50947 0.51371 0.6409 0.64661 0.83142 0.83559 1.00166 1.00694 1.01631 1.16792 1.17428 1.33229 1.33805 1.35516 1.50213 1.5072 1.66549 1.67108 1.8557 1.86112 1.86614 2.07062 2.07888 2.19647 2.20463 2.3418 2.34657 2.35437 2.48382 2.49046 2.6363 2.64129 2.82695 2.83168 2.84106 2.99161 2.99715 3.16198 3.16684 3.17383 3.31181 3.31763 3.4487 3.45293 3.59263 3.59825 3.61193 3.76787 3.77139 3.78339 4.09871 4.10433 4.34623 4.35295 4.50166 4.50696 4.62832 4.63683 4.82091 4.82479 4.83244 
0 
22 0.1711 0.32626 0.51318 0.83337 1.00515 1.17689 1.34006 1.50792 1.67254 1.86167 2.34759 2.63936 2.83244 2.99821 3.16745 3.31832 3.45324 3.59708 3.76989 4.34756 4.50689 4.82441 
81 0.15383 0.15773 0.16118 0.3109 0.31457 0.31858 0.49647 0.50077 0.50451 0.62955 0.63346 0.63799 0.81944 0.82321 0.82676 0.99137 0.99585 1.00028 1.15703 1.16173 1.16729 1.32075 1.32596 1.33054 1.48913 1.49371 1.49869 1.64988 1.65672 1.66013 1.84609 1.84977 1.85422 2.05935 2.06264 2.18421 2.19005 2.19726 2.33144 2.33487 2.34 2.46927 2.47435 2.4792 2.62513 2.62877 2.63258 2.81466 2.81891 2.82233 2.97843 2.98357 2.98915 3.15159 3.15541 3.15869 3.30063 3.30524 3.30972 3.43563 3.4395 3.44412 3.5806 3.58466 3.5896 3.75454 3.75886 3.76191 4.08838 4.09162 4.33708 4.33973 4.49175 4.49619 4.49978 4.61508 4.62305 4.62737 4.81074 4.8135 4.81774 
0 
53 0.15913 0.16415 0.31484 0.31924 0.50271 0.50778 0.63651 0.64187 0.82561 0.83029 0.99498 1.0004 1.16342 1.32746 1.33254 1.49535 1.50002 1.65957 1.66482 1.84854 1.85433 2.06195 2.06739 2.19241 2.33495 2.33974 2.47717 2.48252 2.63006 2.63411 2.82134 2.82572 2.98533 2.99041 3.1577 3.16237 3.30646 3.31167 3.44103 3.44562 3.58603 3.59108 3.75989 3.76344 4.09052 4.0964 4.33929 4.34638 4.49814 4.50302 4.6255 4.81469 4.81945 
89 0.14468 0.14912 0.1523 0.30108 0.30476 0.30855 0.31264 0.48763 0.49266 0.49565 0.6202 0.62512 0.62886 0.81009 0.81398 0.81733 0.8222 0.98275 0.9864 0.99097 1.14714 1.15154 1.15687 1.31198 1.31757 1.32122 1.48021 1.48518 1.48848 1.64104 1.64891 1.65294 1.83747 1.84031 1.84456 2.05074 2.05398 2.05908 2.17593 2.18241 2.18963 2.32237 2.32559 2.33 2.45831 2.46514 2.4689 2.61452 2.61952 2.62255 2.80585 2.81066 2.81367 2.81907 2.96968 2.97536 2.97885 3.14264 3.14596 3.14997 3.15419 3.29172 3.29658 3.30046 3.424 3.43031 3.43474 3.57158 3.57634 3.58045 3.74617 3.75053 3.75346 4.07965 4.08258 4.08778 4.32862 4.33104 4.33678 4.4829 4.48678 4.48994 4.60673 4.61423 4.6189 4.80176 4.80491 4.80773 4.81195 
52 0.17638 0.18171 0.33249 0.33667 0.51936 0.52379 0.6528 0.65792 0.84192 0.84661 1.01222 1.01798 1.18161 1.1887 1.34534 1.35118 1.51267 1.51859 1.67632 1.68457 1.86615 1.87111 2.07906 2.08513 2.20896 2.3524 2.35873 2.49439 2.50506 2.64718 2.83731 2.84246 3.0021 3.1749 3.17971 3.32545 3.33103 3.4602 3.4673 3.60316 3.60951 3.77812 3.78369 4.10763 4.1138 4.35585 4.36201 4.51494 4.52173 4.64308 4.83057 4.83521 
0 
130 0.14186 0.14515 0.14787 0.15014 0.1543 0.29798 0.30156 0.30411 0.30654 0.30962 0.48482 0.48828 0.49092 0.49306 0.49604 0.6158 0.61968 0.62272 0.62525 0.6281 0.80725 0.81061 0.81344 0.81556 0.81906 0.98006 0.98241 0.98543 0.98817 1.14408 1.14795 1.15124 1.15484 1.15903 1.30905 1.31229 1.31594 1.31866 1.32231 1.47708 1.48076 1.48369 1.48608 1.48985 1.63825 1.64433 1.64752 1.65065 1.65574 1.83478 1.83701 1.83956 1.84203 1.84628 2.04802 2.05024 2.05275 2.05569 2.17317 2.1772 2.18068 2.18723 2.31967 2.3223 2.3248 2.32753 2.45482 2.46069 2.46407 2.46673 2.4705 2.61158 2.61595 2.61858 2.6208 2.80327 2.80687 2.80933 2.81149 2.81505 2.96674 2.97034 2.97359 2.97587 3.13956 3.14239 3.14482 3.1474 3.15011 3.28861 3.29176 3.29493 3.29795 3.30089 3.42145 3.42711 3.42951 3.43292 3.4362 3.5688 3.57232 3.57486 3.57787 3.74351 3.74588 3.74872 3.75095 3.75371 4.07699 4.07928 4.08168 4.08449 4.32579 4.32785 4.33002 4.33322 4.47991 4.48273 4.48597 4.48803 4.49214 4.60393 4.60855 4.61206 4.61575 4.79924 4.80183 4.80389 4.80605 4.80962 
0 
61 0.15538 0.15987 0.16523 0.31264 0.318 0.49904 0.50276 0.50817 0.63119 0.63543 0.6418 0.82092 0.8259 0.99289 0.99887 1.15892 1.16653 1.32404 1.33094 1.49176 1.49632 1.65398 1.65888 1.66529 1.84756 1.85385 2.06055 2.06915 2.18687 2.19654 2.33291 2.3385 2.34676 2.47178 2.47697 2.62692 2.63111 2.81756 2.82182 2.82726 2.98028 2.98519 3.15365 3.15911 3.30337 3.30997 3.43805 3.44435 3.58304 3.58849 3.75709 3.76222 4.0897 4.33852 4.34453 4.4937 4.49905 4.61801 4.62506 4.81248 4.81669 
67 0.16576 0.16928 0.17586 0.3224 0.32594 0.33252 0.50978 0.51334 0.64192 0.6458 0.83099 0.83458 0.83974 1.00089 1.00577 1.01249 1.16755 1.17357 1.17878 1.33511 1.33938 1.50253 1.50649 1.66536 1.67006 1.67591 1.85634 1.86026 1.86477 2.06899 2.07306 2.19757 2.20352 2.34204 2.34626 2.35273 2.48391 2.48832 2.63677 2.64006 2.82728 2.83113 2.83614 2.99252 2.99757 3.16258 3.16686 3.17219 3.31432 3.31789 3.44867 3.45283 3.59314 3.59859 3.76641 3.76983 4.09801 4.10175 4.34649 4.3532 4.50355 4.50688 4.63049 4.63564 4.82111 4.82414 4.82862 
37 0.14916 0.15488 0.30625 0.49298 0.49899 0.62572 0.63328 0.81453 0.82031 0.98638 1.15255 1.31653 1.48544 1.65254 1.8411 2.05437 2.18197 2.32654 2.46922 2.62126 2.81131 2.81748 2.97534 3.14687 3.15331 3.2964 3.43358 3.57704 3.74989 3.75572 4.08344 4.33209 4.48708 4.49339 4.61494 4.80592 4.81104 
4 0.17275 0.51572 1.00991 4.8269 
6 0.16402 0.32237 0.50928 0.82907 1.85806 2.82845 
0 
20 0.1696 0.32594 0.51261 0.64638 0.83492 1.50558 1.67035 1.86226 2.34776 2.63893 2.83128 2.9957 3.16826 3.31831 3.45434 3.59787 3.7694 4.35019 4.50813 4.8251 
26 0.15871 0.3163 0.50271 0.63553 0.82341 0.99915 1.16333 1.32833 1.49694 1.65946 1.85228 2.06497 2.33865 2.4779 2.63121 2.82164 2.98605 3.15945 3.30769 3.44293 3.58886 3.76217 4.34165 4.49885 4.62853 4.81507 
73 0.15357 0.15807 0.16432 0.31116 0.31527 0.31914 0.4982 0.50144 0.50481 0.63062 0.63513 0.81895 0.823 0.82549 0.99122 0.99624 1.00055 1.15749 1.16345 1.16803 1.32114 1.32657 1.33051 1.49025 1.49448 1.49901 1.65433 1.6586 1.66565 1.84587 1.85089 1.85497 2.05926 2.06347 2.18501 2.1907 2.33141 2.33545 2.47184 2.47604 2.48173 2.62601 2.6295 2.81622 2.81992 2.82445 2.98036 2.98406 3.15191 3.15653 3.16045 3.30125 3.30666 3.30989 3.43698 3.44196 3.58206 3.58603 3.75475 3.75921 3.76256 4.0883 4.09271 4.33692 4.34133 4.49195 4.49655 4.6153 4.62277 4.62742 4.8108 4.81396 4.82047 
6 0.51961 0.65287 2.64563 3.00043 3.17417 4.51275 
32 0.16712 0.32387 0.51069 0.51591 0.6444 0.8332 0.83849 1.0044 1.17348 1.3367 1.50441 1.66743 1.85694 1.86298 2.07141 2.20095 2.34425 2.48517 2.63888 2.82918 2.99339 3.16575 3.31669 3.45083 3.59421 3.76817 4.09926 4.34714 4.50584 4.63446 4.82272 4.82827 
34 0.16012 0.31307 0.31856 0.50096 0.63384 0.82493 0.99282 0.9996 1.15896 1.16838 1.32771 1.49529 1.65913 1.84742 1.85428 2.06134 2.1913 2.33279 2.47655 2.62831 2.81973 2.98456 3.15369 3.15922 3.30744 3.4386 3.58526 3.75956 4.08988 4.33799 4.49693 4.62441 4.81254 4.81863 
57 0.15015 0.15479 0.30673 0.31125 0.493 0.49806 0.62563 0.63083 0.81611 0.82052 0.98802 0.99536 1.15328 1.16284 1.31765 1.3254 1.48557 1.49154 1.64647 1.65475 1.84287 1.84768 2.05607 2.05991 2.1814 2.18938 2.3278 2.3318 2.46582 2.47252 2.62152 2.62624 2.81113 2.81638 2.97518 2.9816 3.14814 3.1529 3.29698 3.30485 3.42966 3.43575 3.44258 3.5769 3.58187 3.75132 3.75666 4.08504 4.08858 4.33393 4.33704 4.48839 4.49433 4.61234 4.62169 4.80707 4.81046 
99 0.15423 0.15781 0.16088 0.1648 0.31058 0.31355 0.31683 0.31987 0.49691 0.5014 0.50446 0.50792 0.62941 0.63348 0.6371 0.6424 0.82006 0.82371 0.82642 0.8303 0.99186 0.99578 0.99888 1.1569 1.16079 1.1652 1.16948 1.32139 1.32629 1.32993 1.48938 1.49381 1.49701 1.50081 1.64962 1.65636 1.65943 1.66431 1.8467 1.84978 1.85376 2.05997 2.06347 2.0683 2.18493 2.19015 2.19521 2.33179 2.33485 2.33818 2.46729 2.4731 2.47677 2.4811 2.62462 2.6285 2.63121 2.81495 2.81913 2.82213 2.82647 2.979 2.98402 2.98678 3.15205 3.1552 3.15846 3.16227 3.30084 3.30506 3.30881 3.31292 3.43261 3.43862 3.4431 3.44794 3.58076 3.58482 3.58821 3.75521 3.7591 3.76202 4.08898 4.0922 4.09689 4.33799 4.341 4.34554 4.49241 4.49673 4.49953 4.61548 4.62195 4.6255 4.63113 4.81117 4.81411 4.81732 4.82108 
24 0.16835 0.32564 0.51275 0.64615 0.83425 1.00245 1.17334 1.66911 1.86105 2.06918 2.2003 2.34216 2.35286 2.48423 2.828 2.9913 3.1669 3.31947 3.45294 3.5973 3.7703 4.09943 4.34627 4.82485 
60 0.16712 0.17125 0.32268 0.3271 0.51098 0.5149 0.64304 0.64795 0.83162 0.83536 0.8515 1.00228 1.0072 1.16955 1.17567 1.33654 1.34186 1.50309 1.50693 1.66655 1.67206 1.85687 1.86233 1.87271 2.07017 2.07485 2.19688 2.20409 2.34269 2.34748 2.35789 2.48414 2.48806 2.63716 2.64119 2.82863 2.83307 2.99159 2.99516 3.16414 3.16805 3.31391 3.31921 3.44985 3.45431 3.59342 3.59812 3.76786 3.77184 4.09951 4.10476 4.34774 4.3555 4.50378 4.5082 4.63178 4.63686 4.82248 4.826 4.83593 
40 0.16014 0.16459 0.31796 0.32326 0.50493 0.51092 0.63724 0.82488 0.82894 0.99643 1.00228 1.16306 1.17085 1.32982 1.49836 1.6612 1.66839 1.85102 1.85711 2.06478 2.19398 2.33682 2.34341 2.47978 2.63333 2.82363 2.82989 2.98717 3.16014 3.31004 3.44376 3.58784 3.59983 3.76333 4.09357 4.34204 4.50056 4.6267 4.8172 4.82248 
92 0.17705 0.1802 0.18395 0.33342 0.3369 0.34007 0.35648 0.52059 0.52325 0.52649 0.5321 0.65381 0.65722 0.66104 0.84215 0.84568 0.84886 0.85516 1.01384 1.01794 1.02208 1.1816 1.18586 1.19001 1.34509 1.34847 1.35219 1.51393 1.5171 1.52108 1.67818 1.68196 1.68739 1.86817 1.87185 1.87517 1.88243 2.08089 2.08415 2.08865 2.20859 2.213 2.21999 2.35317 2.35662 2.36047 2.36706 2.49554 2.49892 2.50397 2.648 2.65126 2.6566 2.83893 2.84195 2.8457 2.85157 3.00262 3.0058 3.01018 3.17498 3.17844 3.18139 3.18768 3.32515 3.32884 3.33219 3.45978 3.46373 3.46764 3.60437 3.60751 3.61178 3.77821 3.78142 3.78417 3.79085 4.10981 4.11298 4.11733 4.35839 4.36121 4.36551 4.5153 4.5186 4.52237 4.64389 4.64878 4.83253 4.83525 4.83827 4.84232 
78 0.15304 0.15727 0.16195 0.30894 0.31248 0.31659 0.49546 0.50017 0.50428 0.62777 0.63238 0.63647 0.81861 0.82298 0.82586 0.9904 0.99479 1.00015 1.15532 1.16042 1.16726 1.32012 1.3253 1.33345 1.48822 1.49307 1.49878 1.64901 1.65619 1.65979 1.84521 1.84932 1.85414 2.05845 2.06223 2.18394 2.18977 2.33023 2.33369 2.34051 2.46605 2.47247 2.47608 2.62211 2.62685 2.63008 2.81374 2.81819 2.82286 2.97756 2.98283 3.15046 3.15406 3.15794 3.29947 3.3043 3.30899 3.43205 3.43767 3.44209 3.57933 3.58379 3.58994 3.75379 3.75836 3.76323 4.0874 4.09116 4.33629 4.34005 4.49075 4.49552 4.6146 4.62113 4.62885 4.80959 4.81294 4.81776 
54 0.15234 0.15744 0.3104 0.31584 0.49779 0.50235 0.62976 0.63522 0.81785 0.82233 0.82734 0.9908 0.99777 1.15712 1.32153 1.32767 1.48979 1.49465 1.65538 1.6621 1.84532 1.85107 2.05875 2.06622 2.18719 2.33068 2.33651 2.47195 2.47782 2.62586 2.62997 2.81559 2.81999 2.97988 2.98482 3.15121 3.15685 3.30088 3.30733 3.43643 3.44309 3.58119 3.58672 3.75437 3.7594 4.08768 4.09828 4.33634 4.49149 4.49636 4.61835 4.62776 4.81032 4.81454 
32 0.15485 0.30999 0.49739 0.63049 0.82014 0.98973 1.15714 1.3219 1.49018 1.65492 1.84416 2.05745 2.18777 2.32982 2.47265 2.62537 2.81527 2.97971 3.15062 3.15856 3.30083 3.43623 3.58093 3.75321 3.759 4.08656 4.33505 4.49081 4.49721 4.62171 4.80926 4.81512 
30 0.16401 0.31993 0.32598 0.50899 0.64066 0.82804 0.83366 0.99987 1.16766 1.33301 1.50029 1.66438 1.85457 2.06741 2.19641 2.3398 2.48188 2.63532 2.82626 2.99046 3.16146 3.31214 3.44742 3.59127 3.76479 4.09653 4.34543 4.50136 4.63045 4.82026 
83 0.14527 0.14956 0.15322 0.30147 0.3051 0.30907 0.48806 0.49272 0.49618 0.50199 0.62067 0.62509 0.62926 0.81081 0.81468 0.81822 0.82444 0.9832 0.987 0.99173 1.14767 1.15176 1.15744 1.31255 1.31756 1.32175 1.48066 1.48521 1.48896 1.64189 1.64847 1.6523 1.83793 1.84096 1.8453 2.05118 2.05455 2.1765 2.18237 2.18961 2.32279 2.32611 2.33056 2.45959 2.46508 2.46951 2.61529 2.61963 2.62306 2.80637 2.81078 2.8143 2.97012 2.97507 2.97884 3.14293 3.14627 3.15041 3.29211 3.29658 3.30096 3.42491 3.43037 3.4352 3.572 3.57644 3.58096 3.74661 3.75077 3.7541 4.08008 4.08315 4.32906 4.33174 4.48332 4.48711 4.49063 4.60742 4.61419 4.61872 4.80223 4.80546 4.80855 
142 0.13728 0.14047 0.14316 0.14537 0.14821 0.29339 0.29682 0.29931 0.30168 0.30396 0.48019 0.48349 0.48623 0.48827 0.49061 0.49475 0.61148 0.61516 0.61814 0.62056 0.62283 0.62683 0.80265 0.80588 0.80866 0.81076 0.8132 0.81653 0.97545 0.97784 0.98072 0.98333 0.98683 1.1395 1.14317 1.14635 1.14934 1.15283 1.30444 1.30756 1.3112 1.31359 1.31645 1.47248 1.47596 1.47895 1.48119 1.48406 1.63368 1.63936 1.64248 1.64491 1.64888 1.83016 1.8324 1.83477 1.83725 1.83979 2.0434 2.04564 2.04801 2.05082 2.16857 2.17232 2.1759 2.17972 2.31504 2.31764 2.32003 2.32267 2.32591 2.45028 2.45568 2.45894 2.46151 2.46414 2.60698 2.61108 2.61374 2.6159 2.61896 2.79864 2.80206 2.80462 2.80667 2.80942 2.81316 2.96213 2.96554 2.96887 2.97093 2.97474 3.13496 3.13776 3.14008 3.14263 3.14466 3.14823 3.28406 3.28714 3.29029 3.29307 3.29549 3.41684 3.42217 3.42454 3.42731 3.4299 3.56419 3.56755 3.57015 3.57284 3.5763 3.7389 3.74133 3.74404 3.74621 3.74819 4.07236 4.07467 4.07693 4.07964 4.32119 4.32324 4.32529 4.32841 4.4753 4.47808 4.48123 4.48325 4.48578 4.59933 4.60339 4.60699 4.61016 4.61484 4.7946 4.79717 4.79917 4.80131 4.80392 4.99802 
38 0.15269 0.15776 0.31045 0.31725 0.49672 0.50157 0.62949 0.63607 0.8183 0.82338 0.99065 1.1568 1.32073 1.48944 1.49498 1.65387 1.84537 2.0586 2.18569 2.33077 2.47074 2.47647 2.6251 2.81523 2.979 2.9846 3.15108 3.16074 3.30055 3.30937 3.43645 3.58086 3.75404 4.08767 4.33636 4.49135 4.61867 4.81015 
0 
59 0.1749 0.17981 0.331 0.33504 0.34929 0.51848 0.52316 0.65116 0.65572 0.84018 0.84519 1.01128 1.0163 1.1801 1.18499 1.34357 1.3481 1.51129 1.5158 1.67499 1.68145 1.86537 1.86956 1.87708 2.07771 2.08272 2.20928 2.3507 2.35651 2.36506 2.4931 2.49885 2.64528 2.65019 2.83727 2.84235 3.00059 3.00582 3.17276 3.17727 3.32367 3.32757 3.45753 3.46193 3.60199 3.60736 3.77553 3.77925 3.79007 4.10665 4.11168 4.35485 4.3601 4.51286 4.51729 4.64124 4.64862 4.83037 4.83487 
94 0.1766 0.17973 0.18409 0.33225 0.33584 0.33912 0.34798 0.5203 0.52329 0.52673 0.53849 0.65317 0.65664 0.66069 0.84301 0.84564 0.8495 1.01233 1.01663 1.0212 1.03724 1.18041 1.1851 1.18876 1.34545 1.34892 1.35269 1.51309 1.51629 1.52008 1.67728 1.68114 1.68701 1.86655 1.87101 1.87458 1.88144 2.07957 2.08305 2.08781 2.20864 2.21349 2.22186 2.3525 2.35675 2.36164 2.36943 2.49594 2.50017 2.50596 2.64785 2.65064 2.6557 2.83876 2.84168 2.84562 2.85673 3.00276 3.0059 3.01105 3.17333 3.17724 3.18042 3.18622 3.32513 3.32848 3.33266 3.45838 3.46246 3.46605 3.60361 3.60778 3.61262 3.63392 3.77758 3.78088 3.78434 3.79643 4.10854 4.11188 4.11751 4.35733 4.36034 4.36615 4.51421 4.51723 4.52114 4.64205 4.64672 4.656 4.83183 4.83462 4.83808 4.843 
5 0.16829 0.32509 0.83593 1.00463 1.86166 
1 3.77501 
56 0.15766 0.16128 0.31413 0.31805 0.32233 0.5022 0.50542 0.63425 0.63831 0.82294 0.82691 0.83129 0.99479 0.99971 1.16075 1.16771 1.32578 1.33066 1.49502 1.49864 1.65897 1.6645 1.84931 1.85421 2.06267 2.18925 2.19671 2.33454 2.33888 2.476 2.47994 2.62957 2.63288 2.81997 2.82325 2.8287 2.98363 2.98749 3.15526 3.15975 3.30502 3.31009 3.44013 3.44497 3.58572 3.5902 3.75882 3.76291 4.09175 4.3401 4.49592 4.49998 4.62112 4.62723 4.81415 4.81718 
80 0.14496 0.14912 0.15252 0.30144 0.30497 0.30877 0.48799 0.49258 0.49575 0.62042 0.62498 0.62874 0.81053 0.81429 0.8176 0.98295 0.9869 0.99136 1.14787 1.15191 1.1569 1.31257 1.3177 1.32146 1.4807 1.4853 1.48872 1.64168 1.64872 1.65284 1.83769 1.84084 1.84478 2.05094 2.05437 2.17642 2.18226 2.32262 2.32593 2.33013 2.4595 2.46513 2.46908 2.61546 2.61965 2.62284 2.80625 2.81065 2.81385 2.97016 2.97538 2.97901 3.14289 3.14627 3.14996 3.29203 3.29648 3.30044 3.42472 3.43019 3.43499 3.57191 3.57632 3.58036 3.74633 3.75052 3.75354 4.07985 4.08299 4.32879 4.33157 4.48324 4.48743 4.49042 4.60724 4.61386 4.61896 4.802 4.80517 4.8082 
1 0.51541 
28 0.16945 0.32612 0.514 0.6491 0.83453 1.00721 1.34014 1.5068 1.67317 1.86138 1.87204 2.07471 2.34648 2.35511 2.48912 2.63949 2.83408 2.99599 3.1683 3.31814 3.45484 3.60118 3.7707 4.1026 4.35029 4.50754 4.63592 4.82518 
29 0.15865 0.31613 0.50173 0.63506 0.8238 0.9956 1.16419 1.32757 1.49464 1.6591 1.84985 2.06161 2.19206 2.33399 2.47625 2.62912 2.81987 2.98398 3.15686 3.30744 3.44174 3.5847 3.75945 4.09037 4.33822 4.49632 4.62618 4.81344 4.8209 
56 0.15269 0.15752 0.309 0.3141 0.49516 0.50018 0.6283 0.63374 0.81806 0.82298 0.98963 0.99556 1.15533 1.16244 1.31957 1.32567 1.48786 1.49337 1.65017 1.65637 1.84436 1.84966 2.05761 2.06245 2.18365 2.19144 2.32965 2.33492 2.46808 2.47425 2.62332 2.62823 2.81344 2.81853 2.97725 2.98292 3.14981 3.15532 3.29928 3.30561 3.43278 3.43774 3.57913 3.58449 3.75304 3.75848 4.08663 4.09146 4.33539 4.34058 4.49013 4.49564 4.61419 4.62258 4.809 4.81305 
28 0.1657 0.32195 0.50932 0.64248 0.83097 1.00324 1.17207 1.33448 1.50217 1.6661 1.85676 2.06927 2.20213 2.34179 2.48553 2.63645 2.8269 2.99128 3.16399 3.31473 3.44966 3.59441 3.76703 4.09905 4.34561 4.50411 4.63362 4.82167 
96 0.17677 0.17972 0.18354 0.33337 0.33647 0.33974 0.34822 0.52057 0.52341 0.52657 0.53268 0.65285 0.65624 0.66022 0.84295 0.84547 0.84906 0.86152 1.01232 1.01646 1.02068 1.03046 1.1813 1.18525 1.18922 1.34516 1.34834 1.35191 1.36482 1.51316 1.51611 1.51969 1.6769 1.68074 1.68545 1.86724 1.87085 1.87408 1.88116 2.07967 2.08297 2.08818 2.10962 2.20952 2.21489 2.35243 2.35571 2.36015 2.36593 2.49463 2.49816 2.503 2.64717 2.64995 2.65488 2.8379 2.84085 2.84437 2.84878 3.00283 3.006 3.01161 3.17377 3.17707 3.18044 3.18534 3.32451 3.32776 3.33115 3.45838 3.46233 3.46603 3.60414 3.60775 3.61237 3.62301 3.77681 3.78036 3.78344 3.78846 4.10864 4.11175 4.11808 4.35703 4.36033 4.36544 4.51419 4.51718 4.52075 4.53062 4.64348 4.64754 4.83203 4.83453 4.83805 4.84297 
69 0.15687 0.16069 0.16393 0.31434 0.31812 0.32128 0.5018 0.50507 0.50964 0.634 0.63824 0.82247 0.82639 0.82943 0.99427 0.99869 1.0021 1.1606 1.16551 1.17117 1.32491 1.33019 1.49409 1.49808 1.65877 1.66226 1.66675 1.84907 1.85346 1.85679 2.06215 2.06583 2.18971 2.194 2.33428 2.33834 2.34331 2.47572 2.47921 2.62926 2.6328 2.81976 2.82323 2.82832 2.98367 2.98708 3.15522 3.15988 3.16512 3.30528 3.31038 3.44044 3.44506 3.58502 3.58862 3.59576 3.75866 3.76321 4.09114 4.09502 4.33965 4.34322 4.4954 4.49989 4.61995 4.62632 4.81384 4.81707 4.82175 
32 0.16803 0.32346 0.51015 0.64128 0.64751 0.83318 1.00438 1.16837 1.17668 1.33403 1.50102 1.6701 1.85737 2.07011 2.19878 2.3416 2.48331 2.63598 2.82828 2.99004 3.16231 3.16757 3.31397 3.44849 3.59231 3.76604 3.7717 4.09862 4.34632 4.50418 4.63006 4.82207 
19 0.16394 0.32181 0.83214 1.00259 1.17205 1.50154 1.66464 1.85715 2.34231 2.48129 2.63426 2.8266 3.45289 3.59302 3.7653 4.09672 4.34539 4.50302 4.81962 
36 0.15642 0.31131 0.499 0.50541 0.63254 0.82086 0.82589 0.99146 1.15771 1.32136 1.49046 1.65612 1.84592 2.05912 2.1852 2.33137 2.47313 2.62675 2.81788 2.98011 3.15208 3.15899 3.30139 3.30964 3.43764 3.44513 3.58181 3.75469 3.76135 4.08812 4.33684 4.49193 4.49923 4.61576 4.81079 4.81757 
111 0.14474 0.14852 0.15129 0.15442 0.30086 0.30426 0.30743 0.3102 0.48747 0.49147 0.49396 0.49657 0.50072 0.61983 0.62364 0.62655 0.62939 0.81008 0.81348 0.81665 0.81914 0.98268 0.98548 0.989 0.99293 1.14695 1.1507 1.15456 1.15828 1.31182 1.31537 1.3189 1.3221 1.47992 1.48383 1.48685 1.48964 1.64126 1.6476 1.65049 1.65388 1.83739 1.83991 1.84312 1.84642 2.05064 2.05324 2.05606 2.17593 2.18099 2.18432 2.32227 2.32507 2.32808 2.33165 2.45819 2.46373 2.46714 2.46985 2.47486 2.61446 2.61867 2.62162 2.62419 2.80584 2.80985 2.8125 2.81525 2.82033 2.9695 2.97363 2.97662 2.97995 3.14233 3.14537 3.14858 3.15106 3.29155 3.29503 3.29865 3.30147 3.42422 3.42991 3.43301 3.43602 3.57146 3.57533 3.57804 3.58129 3.74616 3.74935 3.75221 3.7545 4.07958 4.08217 4.08517 4.32854 4.33073 4.33374 4.48267 4.48565 4.48905 4.4916 4.60677 4.61241 4.61643 4.62107 4.80175 4.80457 4.80688 4.80969 
32 0.15105 0.30737 0.49334 0.62678 0.81638 0.82414 0.98797 1.1535 1.31767 1.32647 1.48602 1.65212 1.84266 2.0559 2.1816 2.32796 2.4664 2.47366 2.62161 2.81157 2.9754 3.14809 3.29749 3.43371 3.57747 3.75135 3.75915 4.08495 4.33366 4.48835 4.61252 4.80726 
41 0.154 0.15898 0.30925 0.31702 0.49679 0.50213 0.62965 0.81897 0.82347 0.98929 1.15548 1.16498 1.32008 1.3275 1.48956 1.65525 1.84383 1.85192 2.05709 2.1865 2.32934 2.4722 2.62455 2.81461 2.82067 2.97923 3.1501 3.15709 3.29955 3.30714 3.4367 3.58038 3.75303 3.75857 4.08617 4.33479 4.48995 4.49571 4.61729 4.8088 4.81425 
7 0.16358 0.32124 0.82825 1.00112 1.33131 1.6646 1.8559 
65 0.14388 0.14826 0.15676 0.30019 0.30425 0.30885 0.4864 0.49081 0.49506 0.61946 0.62372 0.63017 0.80927 0.81378 0.81879 0.98096 0.98578 1.14661 1.15224 1.31087 1.31651 1.47912 1.48397 1.64215 1.64801 1.8357 1.83979 2.04892 2.0527 2.17509 2.18152 2.32089 2.32471 2.45964 2.46557 2.61458 2.61886 2.80464 2.80907 2.81449 2.96862 2.97379 3.14112 3.14528 3.14917 3.29052 3.296 3.42544 3.43058 3.57038 3.57468 3.74432 3.74879 3.75223 4.07794 4.08165 4.32676 4.33014 4.48141 4.48619 4.60598 4.61404 4.80018 4.80339 4.80766 
30 0.17762 0.33254 0.51963 0.65402 0.84222 1.01518 1.18304 1.34577 1.51162 1.67987 1.86874 2.07666 2.21253 2.35889 2.49701 2.64449 2.83803 3.00253 3.17427 3.3251 3.46121 3.60955 3.77652 4.10634 4.12089 4.35509 4.5125 4.64358 4.83063 4.83963 
34 0.16988 0.17715 0.3261 0.33203 0.5129 0.64672 0.83548 0.84201 1.00584 1.1733 1.33854 1.50602 1.6696 1.86013 1.86644 2.07272 2.20002 2.3453 2.4878 2.64164 2.83106 2.83761 2.99545 3.16839 3.31917 3.45306 3.59689 3.7732 4.10156 4.34952 4.50831 4.6355 4.82481 4.83035 
29 0.15666 0.314 0.50039 0.63324 0.82181 0.82887 0.99466 1.16244 1.32592 1.49331 1.65799 1.84731 2.06062 2.18978 2.33364 2.47488 2.62828 2.81841 2.98332 3.15452 3.3056 3.44051 3.58414 3.75799 4.08906 4.33705 4.49534 4.62476 4.81223 
30 0.16338 0.31929 0.50741 0.63984 0.83095 1.0001 1.16752 1.33272 1.50007 1.66413 1.85398 1.86061 2.06646 2.19663 2.33926 2.48115 2.63447 2.8253 2.98931 3.16229 3.31256 3.44583 3.58992 3.76552 4.09526 4.34412 4.50262 4.63084 4.81911 4.8249 
8 0.16615 0.32231 0.83017 1.003 1.85896 2.34221 2.99052 4.35017 
25 0.16384 0.32124 0.50788 0.64118 1.16886 1.3341 1.49986 1.85714 2.06655 2.19709 2.33898 2.48359 2.63366 2.82516 2.98894 3.16152 3.31229 3.44885 3.59057 3.76436 4.09521 4.34223 4.50087 4.62927 4.8179 
28 0.16084 0.16457 0.31884 0.50682 0.64011 0.82714 0.99962 1.1707 1.33373 1.49877 1.6607 1.85185 1.85782 2.06576 2.33789 2.48012 2.6327 2.82416 2.98794 3.16155 3.31261 3.44666 3.58833 3.76379 4.09458 4.34238 4.50085 4.81746 
57 0.17645 0.18202 0.33337 0.3372 0.5199 0.52418 0.65208 0.65597 0.84263 0.84707 1.01409 1.01971 1.18445 1.34547 1.34961 1.51243 1.51679 1.67636 1.68333 1.86731 1.87175 1.88183 2.07903 2.08317 2.2093 2.3526 2.35775 2.36876 2.49325 2.49835 2.64624 2.64994 2.83826 2.84315 3.00176 3.00793 3.17448 3.17827 3.32583 3.33083 3.46002 3.4648 3.60373 3.60879 3.77809 3.78157 4.10769 4.11213 4.35597 4.36061 4.51457 4.51905 4.64225 4.64985 4.83127 4.83518 4.84336 
80 0.15454 0.15773 0.16075 0.16549 0.31179 0.31554 0.31913 0.49895 0.50175 0.50545 0.63153 0.63457 0.63864 0.8196 0.82272 0.82512 0.82853 0.99141 0.99533 0.99903 1.15786 1.16259 1.16792 1.32143 1.32647 1.33021 1.49073 1.49417 1.49778 1.65567 1.65867 1.66434 1.8462 1.85007 1.85402 2.05943 2.06281 2.18579 2.19055 2.33183 2.33533 2.34112 2.47239 2.47579 2.48121 2.62672 2.6297 2.81699 2.8201 2.8252 2.98009 2.984 2.98944 3.15251 3.15697 3.16061 3.30137 3.30577 3.30914 3.4378 3.44137 3.44681 3.58241 3.58536 3.59115 3.75487 3.75894 3.76185 4.08856 4.09184 4.33733 4.34011 4.49227 4.49645 4.49971 4.61632 4.62404 4.81124 4.81411 4.81841 
35 0.16869 0.32537 0.51251 0.64513 0.83407 1.00225 1.00813 1.17199 1.33749 1.50509 1.66696 1.67327 1.85704 1.86286 2.07212 2.19974 2.3445 2.35551 2.48596 2.63927 2.82997 2.99392 3.1659 3.17071 3.31733 3.45085 3.45912 3.59474 3.76966 4.1008 4.34827 4.50631 4.63478 4.82271 4.8285 
72 0.16225 0.16524 0.16974 0.31746 0.32105 0.32398 0.50582 0.50892 0.51301 0.63778 0.64149 0.82736 0.83036 0.83395 0.99729 1.00236 1.00626 1.1639 1.16902 1.17297 1.32805 1.33243 1.33666 1.49795 1.50097 1.66211 1.66594 1.67116 1.85247 1.85629 1.85976 2.06593 2.0706 2.19413 2.19901 2.3377 2.34135 2.34594 2.47911 2.48255 2.63287 2.6356 2.82325 2.82614 2.831 2.98761 2.99021 3.15884 3.16277 3.16646 3.30968 3.31343 3.31739 3.44397 3.44826 3.45543 3.58813 3.59196 3.59959 3.76249 3.76598 4.09445 4.09824 4.34301 4.34601 4.49884 4.50244 4.62504 4.63041 4.81736 4.81986 4.82443 
3 1.84748 4.33738 4.81368 
99 0.1467 0.15112 0.15392 0.30295 0.30684 0.31012 0.31372 0.48939 0.49429 0.49708 0.50057 0.62225 0.62696 0.63049 0.81238 0.81646 0.81919 0.82321 0.98442 0.98839 0.99195 1.14918 1.15369 1.1579 1.16199 1.31387 1.31949 1.32276 1.48208 1.48718 1.48989 1.4944 1.64288 1.65037 1.6536 1.65905 1.83916 1.84209 1.84558 1.85024 2.05242 2.0556 2.05926 2.17783 2.18411 2.19031 2.32406 2.32737 2.33096 2.46034 2.4671 2.47022 2.47463 2.61676 2.62161 2.62429 2.80758 2.81237 2.81504 2.81927 2.97153 2.97711 2.97996 3.14438 3.14777 3.15137 3.15473 3.29345 3.29854 3.30185 3.30544 3.42585 3.43201 3.4359 3.43957 3.57332 3.57808 3.58172 3.74785 3.75218 3.75486 3.75969 4.08134 4.08418 4.08778 4.3303 4.33262 4.33708 4.48467 4.48916 4.49168 4.49819 4.60874 4.6154 4.61929 4.80346 4.80664 4.80931 4.813 
2 0.17215 4.34696 
56 0.14723 0.15244 0.30342 0.30841 0.48962 0.49471 0.62269 0.62806 0.81267 0.81799 0.98439 0.99157 1.14998 1.1572 1.31429 1.32093 1.48243 1.4881 1.64605 1.65301 1.83913 1.84459 2.05235 2.05709 2.17823 2.18859 2.32422 2.32893 2.46373 2.47014 2.61808 2.62294 2.8078 2.81303 2.97188 2.97784 3.14449 3.14981 3.29381 3.30051 3.42936 3.43607 3.57356 3.57865 3.74774 3.75325 4.08133 4.086 4.33018 4.33438 4.48483 4.49051 4.60909 4.61937 4.8035 4.80719 
92 0.16094 0.16417 0.16767 0.31763 0.32102 0.32432 0.50252 0.50692 0.50955 0.51253 0.6365 0.63967 0.64297 0.82626 0.82976 0.83238 0.99749 1.00081 1.00421 1.16318 1.1671 1.17056 1.17527 1.32751 1.33234 1.33559 1.49571 1.49979 1.5026 1.66025 1.66361 1.66818 1.85226 1.8549 1.85835 1.86271 2.06548 2.06873 2.07265 2.19097 2.19581 2.19958 2.33745 2.34047 2.34416 2.47729 2.48117 2.48431 2.63176 2.63467 2.63725 2.82046 2.82464 2.82732 2.8315 2.98518 2.98949 2.99208 3.15778 3.16131 3.16432 3.16773 3.30738 3.3117 3.31479 3.31847 3.44341 3.44688 3.45008 3.58705 3.59049 3.59413 3.76094 3.76461 3.7674 3.7714 4.09443 4.09698 4.10092 4.34335 4.34578 4.35139 4.49816 4.50233 4.50477 4.62213 4.62741 4.63075 4.63655 4.81718 4.81972 4.82332 
62 0.15593 0.16056 0.31254 0.31757 0.49845 0.50312 0.5079 0.63094 0.63551 0.63948 0.8216 0.82567 0.8304 0.99243 0.99839 1.15847 1.16438 1.32219 1.32797 1.49051 1.4954 1.5003 1.65505 1.65949 1.84725 1.85244 2.06039 2.06509 2.18637 2.19242 2.3325 2.33776 2.47204 2.47766 2.62661 2.6313 2.81568 2.8209 2.82666 2.97992 2.98533 3.15317 3.15827 3.16335 3.30193 3.30826 3.43853 3.44301 3.58157 3.58614 3.75591 3.76142 4.08955 4.09426 4.33836 4.34326 4.49272 4.49817 4.61841 4.62514 4.81213 4.8155 
47 0.16023 0.16342 0.31545 0.31976 0.50417 0.50823 0.63631 0.64131 0.82438 0.82803 0.99574 1.00062 1.1619 1.16901 1.32862 1.33288 1.49699 1.50125 1.66064 1.66558 1.85107 1.85613 2.06476 2.19189 2.33704 2.34347 2.47791 2.48418 2.63172 2.82243 2.82807 2.98664 3.15748 3.16195 3.3085 3.31221 3.44223 3.4478 3.58759 3.76151 3.76505 4.0931 4.3414 4.49975 4.62662 4.81588 4.81914 
7 0.51936 2.07554 2.34977 2.83599 3.32256 3.77094 4.51098 
64 0.18051 0.18495 0.33674 0.3406 0.52322 0.52701 0.53375 0.6559 0.65993 0.66891 0.8462 0.8506 1.01787 1.02267 1.18454 1.18974 1.34893 1.35335 1.51583 1.52007 1.68004 1.68557 1.87116 1.87553 1.88352 2.08278 2.08693 2.21393 2.22621 2.35835 2.36458 2.49805 2.50334 2.65032 2.65389 2.84223 2.84709 3.0057 3.01052 3.17776 3.18132 3.18825 3.32764 3.33167 3.46192 3.46625 3.47692 3.6072 3.61206 3.7815 3.78494 3.79459 4.11166 4.11597 4.35995 4.3649 4.51726 4.5207 4.52725 4.64603 4.65362 4.8354 4.83936 4.84682 
37 0.16411 0.32043 0.32553 0.50811 0.64159 0.83089 1.0001 1.00718 1.16769 1.17786 1.33386 1.50149 1.66473 1.85461 1.86079 2.06706 2.20784 2.34 2.34697 2.48284 2.63579 2.82623 2.83392 2.99059 3.16123 3.16786 3.31293 3.44793 3.59187 3.76556 3.77155 4.0963 4.34456 4.50322 4.63133 4.81954 4.8248 
55 0.16646 0.16953 0.32217 0.326 0.5102 0.51365 0.64254 0.64682 0.83079 0.83461 1.00203 1.00647 1.1697 1.17475 1.33396 1.33809 1.50232 1.50607 1.66706 1.6722 1.85703 1.86072 2.0698 2.07327 2.19888 2.20872 2.34264 2.34691 2.4849 2.48856 2.63777 2.64071 2.82801 2.83152 2.99302 2.99755 3.163 3.16705 3.31386 3.31786 3.44826 3.4527 3.59417 3.59856 3.76691 3.77038 4.09845 4.10242 4.34695 4.3512 4.50279 4.50699 4.63453 4.82222 4.82582 
0 
27 0.16455 0.32128 0.50832 0.64121 0.83076 1.00219 1.17227 1.33496 1.50105 1.66451 1.85568 2.06847 2.34036 2.48275 2.63557 2.82662 2.99067 3.16315 3.31444 3.44762 3.59138 3.766 4.09701 4.34541 4.50309 4.63173 4.82002 
28 0.16444 0.32234 0.5084 0.64093 0.83133 0.99986 1.16758 1.33302 1.50128 1.66429 1.85435 2.06784 2.19595 2.33949 2.48232 2.63579 2.82636 2.99058 3.16346 3.31328 3.4472 3.59155 3.76676 4.09632 4.34445 4.5034 4.63116 4.81966 
46 0.16162 0.16508 0.31814 0.32202 0.50537 0.50957 0.63822 0.64271 0.8275 0.83119 0.99808 1.00306 1.16487 1.17201 1.33033 1.33624 1.49844 1.6624 1.66926 1.85214 1.85648 2.06535 2.19496 2.33783 2.34235 2.47998 2.63301 2.82354 2.82921 2.98794 2.99316 3.15954 3.16362 3.30974 3.31527 3.44503 3.45362 3.58869 3.59442 3.76302 4.09397 4.3421 4.50035 4.62752 4.81691 4.82036 
55 0.15862 0.16218 0.31456 0.3189 0.50229 0.50635 0.63462 0.63871 0.82289 0.82671 0.99453 0.99999 1.16146 1.16671 1.32725 1.33099 1.49521 1.49896 1.65891 1.66428 1.84928 1.85369 2.06224 2.0666 2.19136 2.3348 2.33918 2.47642 2.48109 2.62984 2.63305 2.82032 2.82424 2.98492 2.98922 3.15547 3.15949 3.30624 3.3103 3.44079 3.44525 3.5858 3.59029 3.75979 3.7631 4.09124 4.09574 4.33935 4.34414 4.49737 4.50077 4.62218 4.62663 4.8142 4.81771 
94 0.14999 0.15387 0.15714 0.30616 0.30949 0.31329 0.31741 0.49269 0.49678 0.49965 0.50322 0.62533 0.62914 0.63305 0.63872 0.81539 0.81884 0.82239 0.82642 0.98789 0.99076 0.99516 1.15227 1.15594 1.16099 1.31709 1.3208 1.32497 1.32972 1.48522 1.48917 1.49281 1.64631 1.65305 1.65601 1.8426 1.84514 1.84914 1.85398 2.05591 2.05853 2.0622 2.18114 2.18651 2.32747 2.33027 2.33388 2.46336 2.46901 2.47263 2.47686 2.61974 2.62387 2.62729 2.81099 2.81502 2.81813 2.82338 2.97476 2.97893 2.98242 3.1476 3.15065 3.15461 3.15844 3.29682 3.30039 3.30493 3.30876 3.42925 3.43528 3.43884 3.44345 3.57668 3.58049 3.58402 3.75135 3.75478 3.75813 4.08482 4.08739 4.09137 4.33388 4.33602 4.48792 4.49097 4.49479 4.61191 4.61803 4.62209 4.80694 4.80977 4.81232 4.81795 
21 0.1612 0.31841 0.63921 0.82598 0.997 1.4991 1.6621 1.8509 2.0644 2.33692 2.6326 2.82389 2.98771 3.1624 3.31276 3.58808 3.76351 4.09293 4.34105 4.50074 4.81564 
56 0.14893 0.15462 0.30522 0.3105 0.49146 0.49698 0.62434 0.62993 0.81451 0.82024 0.98617 0.99375 1.1518 1.16134 1.31612 1.32391 1.48428 1.49039 1.6475 1.65324 1.84096 1.84629 2.05418 2.05927 2.18018 2.19074 2.32597 2.33095 2.46493 2.47099 2.61981 2.62528 2.80972 2.81538 2.97372 2.9801 3.14628 3.15195 3.29551 3.30324 3.43096 3.43652 3.57539 3.58112 3.74951 3.75529 4.08311 4.08803 4.33203 4.33662 4.48666 4.49254 4.61108 4.62106 4.80527 4.80921 
56 0.14938 0.15556 0.30587 0.31153 0.49194 0.49762 0.62454 0.63138 0.81524 0.8211 0.98692 0.99414 1.15236 1.16053 1.31666 1.32399 1.48484 1.49133 1.64677 1.65347 1.84177 1.84745 2.05494 2.05984 2.18052 2.18948 2.32673 2.3319 2.46525 2.47183 2.62038 2.62575 2.81011 2.81607 2.9742 2.98078 3.14702 3.15289 3.29608 3.30358 3.43272 3.43917 3.5759 3.58172 3.75023 3.75607 4.08391 4.0887 4.33285 4.33678 4.48734 4.49332 4.61149 4.62213 4.80601 4.80996 
25 0.16027 0.31626 0.50578 0.63786 0.82559 0.99749 1.33148 1.49637 1.66112 1.85181 2.06311 2.33647 2.47747 2.63082 2.8238 2.98572 3.15893 3.3094 3.44391 3.58694 3.76144 4.09207 4.34035 4.49836 4.81535 
27 0.15818 0.31297 0.50097 0.63371 0.82243 0.99404 1.1619 1.32649 1.49402 1.65853 1.84773 2.06163 2.1912 2.33331 2.47611 2.62842 2.81887 2.98401 3.15375 3.30501 3.43928 3.58467 3.75759 4.0899 4.33843 4.49456 4.81277 
2 2.34678 4.34756 
66 0.17281 0.17658 0.33029 0.33395 0.51536 0.51893 0.52348 0.64829 0.65254 0.8387 0.8427 1.0104 1.01519 1.1766 1.18138 1.3406 1.34462 1.50851 1.51216 1.53453 1.67228 1.67715 1.86188 1.86673 1.87106 2.07524 2.07958 2.10497 2.20416 2.21113 2.34727 2.35195 2.35826 2.48977 2.49476 2.643 2.64738 2.83391 2.83805 2.84238 2.99793 3.00247 3.17084 3.17416 3.17911 3.32159 3.32562 3.4548 3.45871 3.59869 3.60362 3.61617 3.77355 3.77664 3.78167 4.10401 4.10802 4.12876 4.35199 4.35637 4.51068 4.51468 4.63961 4.82766 4.83105 4.83493 
86 0.16781 0.17101 0.17526 0.32351 0.32702 0.33009 0.51139 0.51421 0.51738 0.64428 0.64763 0.65148 0.83424 0.83688 0.84091 1.004 1.0082 1.01234 1.17204 1.1769 1.18151 1.33618 1.33968 1.34343 1.50474 1.50782 1.51328 1.66806 1.67159 1.67648 1.85807 1.86191 1.86535 1.87288 2.07175 2.07476 2.08058 2.20021 2.20543 2.3445 2.34777 2.35235 2.48617 2.48949 2.49428 2.63886 2.64176 2.65027 2.82918 2.83211 2.83572 2.84279 2.9944 2.99781 3.0042 3.16468 3.1682 3.1712 3.17819 3.31539 3.31903 3.32232 3.44998 3.45363 3.45746 3.59541 3.59891 3.60345 3.76953 3.77214 3.77767 4.10024 4.10352 4.1104 4.34848 4.35154 4.35606 4.50667 4.50932 4.52151 4.63514 4.64058 4.82278 4.82547 4.8289 4.83495 
81 0.16497 0.16817 0.17154 0.32101 0.32478 0.32784 0.50726 0.51068 0.51372 0.52079 0.64153 0.64548 0.6527 0.83031 0.83409 0.83818 1.00103 1.00545 1.00938 1.16816 1.17236 1.17693 1.33194 1.33649 1.34024 1.50071 1.50471 1.5093 1.66583 1.6691 1.6743 1.85589 1.85985 1.86351 1.87714 2.06946 2.07303 2.19654 2.20088 2.34135 2.34481 2.34922 2.35633 2.48324 2.48661 2.63624 2.63943 2.8265 2.82958 2.83408 2.98987 2.99397 3.00217 3.1624 3.1664 3.16996 3.31234 3.31671 3.32029 3.4476 3.45186 3.45625 3.59236 3.59593 3.60371 3.76461 3.76912 3.77166 4.0987 4.10212 4.34676 4.34936 4.3566 4.50191 4.50639 4.51238 4.63109 4.63551 4.82064 4.82341 4.82736 
63 0.15706 0.16078 0.31235 0.31681 0.50014 0.50358 0.63211 0.6369 0.8217 0.82597 0.99266 0.99729 1.15895 1.16421 1.3237 1.32854 1.33367 1.49204 1.4962 1.65567 1.66 1.84703 1.85133 2.06023 2.06414 2.18929 2.19555 2.3324 2.33656 2.47252 2.47727 2.62695 2.63066 2.81798 2.82179 2.82788 2.98195 2.98585 3.15319 3.15805 3.16257 3.30296 3.30829 3.3127 3.43823 3.44271 3.583 3.58776 3.75644 3.76091 3.76474 4.08914 4.09328 4.33791 4.34216 4.49322 4.49791 4.50286 4.62108 4.62679 4.81199 4.81578 4.82056 
59 0.14808 0.15273 0.3043 0.30889 0.31488 0.49072 0.49615 0.50072 0.62354 0.62871 0.81374 0.81832 0.82229 0.98581 0.99232 1.15074 1.15976 1.31538 1.32313 1.48348 1.48961 1.64455 1.65278 1.84056 1.84508 2.05383 2.05812 2.17924 2.32541 2.32965 2.46328 2.47079 2.61847 2.62343 2.80893 2.81451 2.97292 2.97964 3.1457 3.15028 3.15501 3.29483 3.30312 3.42758 3.43378 3.57466 3.57991 3.7492 3.75503 4.08272 4.08678 4.33176 4.33528 4.48602 4.49188 4.61011 4.62012 4.80479 4.80853 
0 
113 0.14965 0.15348 0.15632 0.15946 0.30585 0.3093 0.31264 0.31552 0.4925 0.4965 0.49918 0.50183 0.50676 0.62463 0.62865 0.63166 0.63434 0.63977 0.81495 0.81843 0.82156 0.82389 0.82781 0.98775 0.99056 0.99427 0.99819 1.15191 1.15577 1.15974 1.16354 1.31671 1.32047 1.32402 1.32717 1.48477 1.48888 1.49206 1.49502 1.6463 1.65279 1.65572 1.65942 1.84252 1.84513 1.84887 1.85222 2.05581 2.05852 2.06144 2.18089 2.18623 2.18988 2.32738 2.33017 2.33333 2.33741 2.46292 2.46886 2.47231 2.47494 2.48062 2.61942 2.62366 2.6268 2.62947 2.81087 2.81484 2.81773 2.82075 2.82498 2.97447 2.9787 2.98177 2.98548 3.14741 3.15048 3.15406 3.15657 3.29654 3.30013 3.30401 3.30704 3.42926 3.43521 3.43833 3.44151 3.57651 3.58034 3.58322 3.58665 3.75125 3.75459 3.75753 3.75983 4.08472 4.08739 4.09084 4.33374 4.33596 4.3395 4.48764 4.49069 4.49425 4.49689 4.6117 4.61757 4.62174 4.62593 4.80684 4.80981 4.81216 4.81562 
66 0.15303 0.15729 0.16334 0.30917 0.31419 0.31802 0.49517 0.50004 0.505 0.62835 0.63279 0.63971 0.81842 0.82353 0.98997 0.99616 1.15559 1.16279 1.31972 1.32623 1.48807 1.49317 1.64865 1.6556 1.66479 1.8447 1.84997 1.85543 2.05797 2.06211 2.18321 2.1904 2.32975 2.33398 2.46827 2.47328 2.48011 2.62414 2.62802 2.81299 2.81814 2.82419 2.97746 2.98281 3.15021 3.156 3.29941 3.30684 3.43188 3.43711 3.44314 3.57911 3.58369 3.75331 3.75888 4.08693 4.09097 4.33582 4.33932 4.49047 4.496 4.6141 4.62308 4.80912 4.81269 4.81796 
1 3.76811 
19 0.16474 0.3186 0.50541 0.639 0.82916 1.17086 1.33213 1.50097 1.66487 1.85518 2.82362 3.15991 3.31246 3.44615 3.76336 4.09582 4.34443 4.50144 4.81884 
45 0.16722 0.17337 0.32294 0.32904 0.50974 0.51508 0.64374 0.83475 0.83981 1.00289 1.01098 1.16787 1.17666 1.33272 1.34125 1.50996 1.66846 1.85763 1.86359 2.07581 2.19744 2.20444 2.34234 2.34826 2.48974 2.64742 2.82822 2.8358 2.99909 3.16355 3.17229 3.31368 3.31983 3.4481 3.45648 3.59406 3.60254 3.76642 3.77435 4.10326 4.35128 4.50297 4.51275 4.82533 4.83617 
42 0.16966 0.32719 0.51225 0.51669 0.64542 0.65062 0.83545 1.00735 1.17307 1.17974 1.33746 1.34249 1.50491 1.50971 1.66964 1.86149 2.0719 2.2018 2.34505 2.35639 2.48658 2.63942 2.83099 2.83751 2.99442 3.00053 3.16595 3.17017 3.31733 3.32169 3.45068 3.45532 3.59539 3.59986 3.7702 4.10045 4.10597 4.34942 4.50675 4.51139 4.63584 4.8241 
21 0.17397 0.32931 0.51602 0.83714 1.01485 1.18107 1.34905 1.67492 2.09465 2.20327 2.34785 2.83449 3.0019 3.17107 3.32204 3.60806 3.77477 4.1083 4.35065 4.51293 4.82827 
32 0.16522 0.32162 0.51163 0.6425 0.83098 0.9993 1.00495 1.17253 1.33518 1.5024 1.66503 1.85966 2.06856 2.2031 2.34073 2.35016 2.48319 2.63588 2.82713 2.83343 2.99074 3.16427 3.31546 3.44908 3.59379 3.76713 4.09788 4.35015 4.5039 4.63565 4.82086 4.82623 
0 
67 0.16235 0.16508 0.17 0.31922 0.32219 0.32654 0.50655 0.50969 0.63895 0.64273 0.82764 0.83076 0.83494 0.99847 1.00256 1.00842 1.16458 1.17032 1.17606 1.3313 1.33581 1.49887 1.50226 1.66253 1.66535 1.67212 1.85314 1.85652 1.86051 2.06611 2.06935 2.1946 2.19997 2.33829 2.34166 2.34726 2.48042 2.48417 2.63377 2.63692 2.82463 2.82768 2.83322 2.98845 2.99148 3.15985 3.16345 3.17189 3.31067 3.31444 3.44571 3.44992 3.58985 3.59393 3.76332 3.76668 4.09493 4.09852 4.34355 4.34665 4.50046 4.5036 4.62698 4.63151 4.81816 4.82059 4.82519 
117 0.17551 0.17857 0.18175 0.18653 0.33123 0.33491 0.33772 0.34207 0.51943 0.52227 0.52483 0.52849 0.65191 0.65526 0.6582 0.6652 0.84046 0.84385 0.84642 0.8496 0.86299 1.01115 1.01522 1.0186 1.02386 1.17805 1.18221 1.18574 1.18908 1.34319 1.34625 1.34929 1.35518 1.51213 1.51481 1.51793 1.52415 1.67623 1.67957 1.68369 1.69559 1.86581 1.86949 1.8724 1.87567 1.88279 2.07886 2.08187 2.08497 2.1015 2.20663 2.21121 2.2159 2.35159 2.35475 2.35869 2.36334 2.37367 2.49361 2.49637 2.49978 2.50433 2.64663 2.64941 2.65272 2.65955 2.83679 2.83989 2.84298 2.84615 2.85803 3.00167 3.00437 3.00789 3.01573 3.17263 3.17658 3.17919 3.18299 3.32209 3.32601 3.32868 3.33231 3.45738 3.46077 3.46362 3.46774 3.6025 3.60546 3.60879 3.61447 3.77672 3.7797 3.78208 3.7863 3.79567 4.10823 4.11121 4.11494 4.12605 4.35659 4.35927 4.36323 4.37402 4.51272 4.51644 4.51928 4.52414 4.64006 4.64399 4.64796 4.65719 4.83105 4.83375 4.8365 4.83933 4.84518 
75 0.16874 0.17237 0.17649 0.32432 0.32884 0.33269 0.51289 0.51646 0.52117 0.64696 0.65055 0.83546 0.83878 0.84264 1.00414 1.00888 1.014 1.17168 1.1767 1.18118 1.33818 1.34225 1.50632 1.51005 1.66924 1.67378 1.68007 1.859 1.86359 1.86685 2.07311 2.07668 2.09185 2.20209 2.20759 2.34523 2.3493 2.35422 2.48827 2.49234 2.50016 2.64123 2.6445 2.83122 2.83518 2.83894 2.99567 2.99942 3.16579 3.17028 3.17428 3.3168 3.32084 3.32689 3.45243 3.456 3.59729 3.60185 3.77149 3.77429 3.77965 4.10173 4.10497 4.11751 4.34998 4.35333 4.36049 4.50852 4.51198 4.63586 4.6412 4.82435 4.82769 4.8308 4.8399 
27 0.17206 0.33353 0.51563 0.64886 0.83761 1.01289 1.34245 1.5081 1.67642 1.86583 2.07552 2.20752 2.35219 2.49107 2.64166 2.83737 2.99769 3.17021 3.32267 3.45665 3.59997 3.77255 4.10472 4.35043 4.50952 4.63878 4.83016 
91 0.15186 0.15599 0.15913 0.30839 0.31169 0.31513 0.3191 0.49469 0.49907 0.50185 0.50538 0.62746 0.63166 0.63538 0.81749 0.82103 0.82401 0.82854 0.98971 0.99343 0.9977 1.15488 1.15872 1.16414 1.31919 1.32425 1.32769 1.48738 1.49183 1.49495 1.64856 1.65511 1.65815 1.66338 1.84449 1.84741 1.85165 2.05778 2.06089 2.06542 2.18302 2.1887 2.32945 2.33252 2.33679 2.46703 2.47213 2.47549 2.48035 2.62266 2.62646 2.62944 2.8129 2.81707 2.81986 2.82416 2.97687 2.98174 2.9846 3.14974 3.15289 3.15653 3.16052 3.29882 3.30322 3.30695 3.43166 3.43681 3.4409 3.44522 3.57866 3.58275 3.58653 3.75309 3.75727 3.76004 4.08671 4.08949 4.09464 4.33565 4.33816 4.48999 4.49399 4.49673 4.61395 4.62018 4.62428 4.80884 4.81184 4.81453 4.81966 
49 0.15598 0.1602 0.31153 0.31744 0.49823 0.50239 0.632 0.63654 0.82091 0.82535 0.99142 1.15753 1.16725 1.32151 1.328 1.49115 1.49536 1.65625 1.66173 1.84616 1.8528 2.05923 2.18695 2.33163 2.47265 2.47688 2.62635 2.63047 2.81664 2.82094 2.98011 2.98501 3.15219 3.15765 3.30155 3.30842 3.43808 3.58193 3.5881 3.75518 3.76061 4.08831 4.33697 4.49238 4.49775 4.61937 4.62709 4.81128 4.81522 
25 0.16797 0.32552 0.51076 0.64405 0.83562 1.01251 1.17602 1.33659 1.50307 1.85947 2.06824 2.34262 2.63659 2.82985 2.99229 3.16677 3.31673 3.45067 3.59384 3.76841 4.09766 4.34502 4.50514 4.63637 4.82014 
80 0.14689 0.15107 0.15464 0.30365 0.30774 0.31146 0.48994 0.49433 0.49779 0.62251 0.6269 0.63064 0.81247 0.81673 0.81987 0.98454 0.98918 0.9942 1.15011 1.15521 1.16107 1.31446 1.31984 1.32439 1.48267 1.48747 1.49155 1.6451 1.65075 1.65491 1.83928 1.84318 1.84725 2.05252 2.05619 2.17862 2.18417 2.32442 2.32812 2.33268 2.46267 2.46817 2.47191 2.61806 2.62233 2.62619 2.8082 2.81251 2.81609 2.97215 2.97722 2.98225 3.14465 3.14874 3.15209 3.294 3.29909 3.30297 3.42875 3.43309 3.43711 3.57391 3.57821 3.58277 3.7479 3.75228 3.75541 4.08151 4.08506 4.33036 4.33357 4.485 4.48968 4.49337 4.60948 4.61623 4.62111 4.80383 4.80694 4.81039 
1 0.82571 
45 0.15269 0.15765 0.30984 0.31596 0.49627 0.50111 0.6293 0.63557 0.81812 0.8233 0.9897 0.99625 1.15611 1.31974 1.32627 1.48863 1.49413 1.65572 1.84461 1.85173 2.05775 2.18519 2.33004 2.47329 2.62502 2.62904 2.81491 2.81972 2.97799 2.98327 3.15048 3.15673 3.29982 3.30649 3.43676 3.58041 3.75325 3.75903 4.08685 4.33556 4.49052 4.49609 4.61591 4.80944 4.8151 
37 0.17039 0.17605 0.32659 0.33076 0.51381 0.51942 0.64786 0.83586 0.84069 1.00774 1.01466 1.17705 1.33924 1.5071 1.67195 1.8616 1.86657 2.07405 2.2036 2.34737 2.3526 2.49031 2.6404 2.83222 2.83731 2.99596 3.16956 3.31904 3.45379 3.59818 3.7717 4.10346 4.35026 4.50849 4.63801 4.82516 4.82966 
44 0.175 0.33079 0.33659 0.51779 0.52256 0.65222 0.84052 0.84602 1.01112 1.0171 1.1794 1.18582 1.34418 1.35329 1.51133 1.67505 1.86494 1.87143 2.07794 2.20836 2.35037 2.36086 2.49367 2.64583 2.83641 2.84273 3.00078 3.17302 3.17814 3.32363 3.32896 3.45729 3.46521 3.60272 3.77688 3.78762 4.10648 4.1134 4.35465 4.36253 4.5136 4.64255 4.8292 4.83418 
11 0.16619 0.32351 0.51091 0.83126 1.00505 1.3376 1.66778 1.85941 2.83353 4.09912 4.82473 
80 0.16338 0.16636 0.17151 0.31828 0.32183 0.32523 0.50688 0.5106 0.51595 0.63933 0.64267 0.64839 0.82842 0.83114 0.83521 0.99893 1.00301 1.00752 1.16457 1.16988 1.1742 1.33168 1.33531 1.34166 1.4993 1.50315 1.66282 1.66591 1.67205 1.85323 1.85705 1.86063 1.86739 2.06614 2.06952 2.09732 2.19519 2.20234 2.33833 2.34173 2.34588 2.35151 2.48061 2.48406 2.49084 2.63394 2.63702 2.82439 2.82782 2.83133 2.98895 2.99192 2.99892 3.16004 3.16379 3.16767 3.31055 3.31456 3.31921 3.44454 3.44874 3.45383 3.58947 3.59328 3.59894 3.76396 3.76714 3.77324 4.09512 4.09941 4.34375 4.34797 4.37141 4.50093 4.50419 4.62946 4.63476 4.81825 4.82146 4.82512 
2 0.15949 0.82173 
79 0.16883 0.17239 0.17727 0.32527 0.32889 0.33291 0.51306 0.51599 0.51977 0.64615 0.65003 0.6582 0.83569 0.83851 0.8432 1.00596 1.01018 1.01815 1.17214 1.17739 1.1817 1.33802 1.34153 1.34861 1.50625 1.50985 1.52664 1.66975 1.67352 1.68098 1.86004 1.86402 1.86801 1.88472 2.07301 2.07707 2.20173 2.2069 2.34547 2.34925 2.35416 2.48822 2.49219 2.50432 2.64118 2.64426 2.83099 2.8339 2.8386 2.99592 2.99953 3.16678 3.17077 3.1757 3.31781 3.32131 3.3262 3.45185 3.45621 3.59722 3.60098 3.60893 3.77002 3.77354 3.77795 4.10217 4.10596 4.11922 4.3506 4.35442 4.37542 4.50835 4.51133 4.51838 4.63627 4.64099 4.82487 4.82755 4.83188 
0 
76 0.16887 0.17178 0.32514 0.32853 0.33436 0.51144 0.51452 0.51816 0.64369 0.64727 0.65203 0.83498 0.83837 1.00444 1.00954 1.01827 1.17145 1.17632 1.1813 1.33716 1.34128 1.50396 1.50689 1.51134 1.66855 1.67251 1.67959 1.85852 1.86426 1.87131 2.07165 2.07477 2.20014 2.20502 2.34434 2.3479 2.35407 2.48568 2.48845 2.49403 2.63852 2.64112 2.64873 2.82944 2.8327 2.83698 2.99409 2.9973 3.16446 3.16835 3.17185 3.31537 3.31917 3.3233 3.4496 3.45338 3.45815 3.59463 3.59912 3.60413 3.76876 3.77164 3.77527 4.10017 4.10367 4.11583 4.34895 4.35281 4.50532 4.50813 4.51218 4.6337 4.63763 4.82327 4.82612 4.82986 
83 0.14627 0.15061 0.1536 0.30238 0.30622 0.30997 0.48903 0.49385 0.4968 0.62106 0.62559 0.62902 0.81167 0.81553 0.81873 0.82292 0.98423 0.98772 0.99271 1.14841 1.1527 1.15798 1.31343 1.31847 1.32229 1.48151 1.48631 1.48953 1.64248 1.65004 1.65373 1.83894 1.84188 1.84627 2.0522 2.0554 2.17747 2.1836 2.32381 2.32713 2.33159 2.45921 2.46629 2.46999 2.47573 2.61578 2.62086 2.62398 2.80738 2.81192 2.81502 2.97104 2.97622 2.97928 3.14389 3.14739 3.15172 3.29308 3.29747 3.30185 3.30608 3.42549 3.43184 3.43604 3.57301 3.57756 3.58157 3.74769 3.7516 3.75511 4.08112 4.08413 4.33011 4.33259 4.48427 4.48796 4.49152 4.60833 4.61489 4.61977 4.80326 4.80648 4.80953 
73 0.16451 0.16956 0.17257 0.17755 0.32228 0.32642 0.32965 0.512 0.51555 0.52003 0.64523 0.64929 0.83072 0.83567 0.83947 1.00246 1.00719 1.01084 1.17156 1.17665 1.18067 1.33319 1.3388 1.34222 1.50583 1.50967 1.66808 1.67173 1.67709 1.85728 1.86154 1.86507 2.07284 2.07616 2.20185 2.20945 2.34328 2.34685 2.35122 2.48722 2.49169 2.6406 2.64404 2.82887 2.83204 2.83619 2.99536 2.99973 3.16502 3.16943 3.1738 3.31609 3.31971 3.32347 3.45195 3.45546 3.5959 3.5997 3.60723 3.7711 3.77388 4.10099 4.10415 4.34883 4.35202 4.35673 4.50803 4.51179 4.6293 4.63654 4.82388 4.82727 4.8307 
37 0.15865 0.16305 0.31508 0.32009 0.50374 0.63608 0.82506 0.82888 0.99577 1.0015 1.1631 1.32858 1.49575 1.66036 1.66801 1.84991 1.85543 2.06332 2.19121 2.33554 2.4772 2.63048 2.8211 2.98608 3.15685 3.16221 3.30737 3.44209 3.44826 3.58712 3.75973 3.7654 4.09211 4.34056 4.49655 4.62685 4.81456 
59 0.15107 0.15611 0.30743 0.31231 0.4931 0.49841 0.50253 0.62639 0.63164 0.81647 0.82156 0.98784 0.99343 1.15373 1.16076 1.31762 1.32407 1.48583 1.49168 1.64657 1.65387 1.84265 1.84739 2.05587 2.05967 2.18154 2.18859 2.32792 2.33218 2.46632 2.47221 2.62177 2.62645 2.81112 2.81671 2.97531 2.98143 3.1481 3.1531 3.2972 3.30382 3.42987 3.43552 3.4402 3.57711 3.58237 3.75111 3.75633 3.75939 4.08494 4.0886 4.33374 4.33733 4.48831 4.49367 4.61228 4.62133 4.80715 4.81048 
26 0.1599 0.31908 0.50555 0.63841 0.82471 0.99911 1.1683 1.33112 1.50007 1.66258 1.8513 2.3371 2.48181 2.6319 2.82377 2.98935 3.15909 3.31005 3.44515 3.58928 3.76195 4.09234 4.3409 4.4991 4.62735 4.81502 
85 0.16396 0.16707 0.17149 0.31963 0.3234 0.32619 0.50819 0.51117 0.51546 0.64024 0.64408 0.64917 0.82835 0.83202 0.83484 0.83978 0.99879 1.00344 1.00669 1.16528 1.17171 1.17639 1.32915 1.33437 1.33773 1.50042 1.50347 1.5077 1.66439 1.66761 1.67316 1.85437 1.85798 1.86128 1.87025 2.06739 2.07095 2.07992 2.19346 2.19836 2.20523 2.3394 2.34336 2.34711 2.35395 2.48195 2.48543 2.49081 2.63566 2.63859 2.82578 2.82864 2.83254 2.99061 2.9934 3.161 3.16515 3.16878 3.30947 3.31469 3.31756 3.4458 3.44995 3.45397 3.59003 3.59412 3.59738 3.76305 3.7675 3.76994 3.77699 4.09645 4.0998 4.34517 4.34832 4.35427 4.50037 4.50482 4.50801 4.6254 4.63261 4.63753 4.82012 4.82291 4.82679 
28 0.15062 0.30689 0.49326 0.62703 0.81597 0.98708 1.15333 1.3173 1.48623 1.65237 1.84177 2.05491 2.18197 2.32711 2.46871 2.622 2.81151 2.97542 3.14758 3.29724 3.4335 3.57722 3.75059 4.08396 4.33266 4.48781 4.61509 4.80651 
0 
72 0.16569 0.1695 0.17515 0.3223 0.32647 0.33093 0.51049 0.51427 0.51932 0.64304 0.64725 0.6539 0.83077 0.83501 0.83988 1.00249 1.00731 1.01475 1.17064 1.17623 1.33532 1.3398 1.50273 1.5066 1.5144 1.66696 1.67152 1.85713 1.86147 1.86586 2.07109 2.07554 2.19955 2.20718 2.34308 2.34758 2.35579 2.48547 2.48932 2.63831 2.64186 2.82805 2.83195 2.83689 2.99319 2.99724 3.16361 3.16836 3.17319 3.31489 3.31927 3.33894 3.4488 3.45375 3.59464 3.59948 3.60784 3.76695 3.77115 3.77623 4.09993 4.10517 4.34799 4.35243 4.50374 4.50823 4.51577 4.63376 4.6404 4.82201 4.82517 4.82933 
29 0.16945 0.32547 0.51143 0.64472 0.83442 1.00619 1.17475 1.33649 1.34556 1.50482 1.66947 1.85995 2.0725 2.20164 2.34497 2.48617 2.63928 2.83051 2.99484 3.1668 3.31723 3.45186 3.59532 3.76905 4.10132 4.34976 4.50645 4.63546 4.82365 
19 0.50894 0.64364 0.8298 1.17187 1.33651 1.85761 2.06671 2.19801 2.34168 2.4825 2.82939 3.1653 3.31543 3.44862 3.59389 3.76743 4.09645 4.34468 4.82286 
2 0.16467 0.32321 
29 0.16717 0.32396 0.50915 0.64127 0.64719 0.83246 1.00802 1.17241 1.33578 1.50224 1.66524 1.8588 2.06858 2.19787 2.34111 2.4841 2.63614 2.82752 2.99075 3.16492 3.31533 3.44864 3.59201 3.767 4.09671 4.34534 4.50374 4.63232 4.82036 
1 4.34665 
75 0.17382 0.17726 0.18326 0.33024 0.33359 0.33932 0.51762 0.52096 0.52792 0.65037 0.65422 0.66268 0.83988 0.84355 0.84905 1.00976 1.01435 1.01994 1.17932 1.18419 1.34231 1.34657 1.3583 1.51007 1.51433 1.67384 1.67879 1.86408 1.86843 1.87219 2.07658 2.08057 2.09214 2.2063 2.21352 2.34952 2.35381 2.36153 2.49143 2.49577 2.50439 2.64407 2.64746 2.83504 2.83904 2.84298 2.99973 3.00415 3.17184 3.17491 3.17916 3.32322 3.32712 3.45616 3.46042 3.46777 3.60052 3.60504 3.61253 3.77484 3.7779 3.78306 4.10565 4.10924 4.11709 4.35402 4.35789 4.51171 4.51537 4.52173 4.64016 4.64649 4.82914 4.83273 4.83681 
42 0.16779 0.32267 0.33401 0.51016 0.5162 0.64326 0.65087 0.8312 0.83903 1.003 1.01509 1.17231 1.33671 1.34725 1.50282 1.66787 1.85811 1.87232 2.06993 2.08473 2.20037 2.3426 2.35445 2.48487 2.63868 2.82932 2.83726 2.99389 3.16296 3.16991 3.31705 3.44815 3.59448 3.76772 3.77376 4.09908 4.34768 4.50513 4.51203 4.63124 4.82218 4.82807 
117 0.14166 0.14535 0.14812 0.15091 0.29776 0.30119 0.30431 0.30706 0.4844 0.48821 0.49083 0.49343 0.49713 0.61667 0.62045 0.62335 0.62632 0.63151 0.80699 0.81037 0.81352 0.81591 0.8207 0.97963 0.98234 0.98593 0.98938 1.14386 1.14762 1.15154 1.15538 1.30873 1.31219 1.31588 1.31916 1.47682 1.48064 1.48377 1.48657 1.63816 1.64433 1.64748 1.65102 1.83433 1.83679 1.83992 1.84293 2.04758 2.05009 2.05278 2.05839 2.17285 2.17748 2.18107 2.31921 2.32198 2.32489 2.32817 2.45501 2.46055 2.46404 2.46687 2.47149 2.61135 2.61559 2.61852 2.62109 2.80278 2.80663 2.80941 2.81213 2.81616 2.96641 2.97035 2.97354 2.97707 3.13926 3.14226 3.14538 3.14784 3.15196 3.28847 3.29187 3.2956 3.29841 3.42113 3.42677 3.42989 3.43311 3.5684 3.57214 3.57493 3.57825 3.74311 3.74612 3.74907 3.75136 4.07653 4.07906 4.08191 4.32547 4.32762 4.33033 4.33694 4.47959 4.48253 4.48596 4.48842 4.60368 4.609 4.6133 4.61776 4.7987 4.80147 4.80368 4.80641 4.81064 
20 0.15747 0.31565 0.50096 0.63575 0.82271 0.99657 1.49539 1.84668 2.06122 2.33606 2.62943 2.81913 3.15705 3.44446 3.58826 3.75962 4.08934 4.33702 4.49668 4.81239 
26 0.17663 0.33343 0.51977 0.65595 0.84166 1.0153 1.18436 1.346 1.51363 1.67846 1.87059 2.07952 2.35673 2.64679 2.83927 3.00492 3.17553 3.32588 3.46173 3.60783 3.77771 4.10806 4.35585 4.51607 4.83078 4.83765 
30 0.16258 0.31864 0.50613 0.63769 0.82684 0.83076 0.99688 1.16288 1.17285 1.33097 1.49835 1.66196 1.85144 2.06584 2.19474 2.33743 2.48042 2.63281 2.82368 2.9881 3.15912 3.31045 3.44283 3.58863 3.76383 4.09443 4.3426 4.50107 4.62777 4.81788 
68 0.16489 0.16848 0.31948 0.32346 0.32704 0.50797 0.51163 0.64064 0.64404 0.64981 0.8294 0.83274 0.83857 0.99976 1.00466 1.16778 1.17243 1.17661 1.33284 1.33719 1.50061 1.50372 1.50896 1.66487 1.66899 1.85445 1.85879 1.86307 2.06758 2.07094 2.19639 2.20352 2.33981 2.34353 2.48247 2.48587 2.63535 2.63822 2.82566 2.82916 2.83317 2.9906 2.99401 3.16216 3.16566 3.16994 3.31224 3.31599 3.44596 3.45044 3.59106 3.59446 3.59956 3.76512 3.76839 3.7744 4.09644 4.09984 4.34507 4.34861 4.50235 4.50528 4.51053 4.63092 4.63626 4.81953 4.8228 4.82699 
27 0.16977 0.32558 0.33452 0.51512 0.64926 0.83463 1.00436 1.1775 1.34185 1.66939 1.85943 1.86588 2.07675 2.35021 2.49203 2.64507 2.83287 2.99898 3.16982 3.32054 3.45596 3.60162 3.77286 4.10409 4.35179 4.5116 4.82565 
0 
137 0.14264 0.14591 0.14861 0.15086 0.15391 0.29879 0.30234 0.30463 0.30697 0.30938 0.48571 0.48902 0.4917 0.49366 0.49608 0.61599 0.62034 0.62337 0.6257 0.62812 0.63289 0.80809 0.81141 0.8141 0.81626 0.81879 0.9809 0.98321 0.98596 0.9885 0.99194 1.14486 1.14868 1.15157 1.15459 1.15857 1.30991 1.31309 1.31661 1.31899 1.32212 1.47793 1.48147 1.48435 1.4866 1.48942 1.63903 1.64489 1.64801 1.65046 1.65417 1.83567 1.8379 1.84021 1.84258 1.84539 2.0489 2.05112 2.05352 2.05597 2.17403 2.1778 2.18116 2.18495 2.32055 2.32317 2.32552 2.32791 2.33127 2.45555 2.46123 2.46445 2.46701 2.46991 2.61242 2.61669 2.61922 2.62139 2.62446 2.80418 2.80763 2.81004 2.81208 2.81474 2.96757 2.97097 2.97412 2.97614 2.97995 3.14035 3.14316 3.1454 3.14795 3.15005 3.28928 3.29247 3.29547 3.29832 3.30073 3.42231 3.42779 3.43002 3.43289 3.43561 3.56966 3.57301 3.57554 3.57803 3.581 3.74435 3.74664 3.74937 3.75149 3.7535 4.07787 4.08015 4.08237 4.08478 4.32663 4.32875 4.33074 4.33348 4.48077 4.48359 4.48659 4.48857 4.49104 4.60476 4.60873 4.61217 4.61572 4.62217 4.80016 4.80272 4.80472 4.80667 4.80933 
99 0.14618 0.15028 0.1534 0.30238 0.30581 0.30928 0.3129 0.48887 0.49323 0.49595 0.49961 0.62172 0.62583 0.62948 0.81165 0.81526 0.81865 0.82291 0.98401 0.98704 0.99125 1.14851 1.15229 1.15724 1.16229 1.31323 1.31742 1.32105 1.32544 1.48144 1.48568 1.48898 1.49393 1.64263 1.6493 1.65262 1.83873 1.84138 1.84499 1.8498 2.05199 2.05475 2.05794 2.17729 2.18287 2.19184 2.32361 2.32651 2.32992 2.45994 2.46576 2.46951 2.47414 2.61609 2.62025 2.62343 2.80713 2.81134 2.81436 2.81904 2.97095 2.97538 2.97853 3.14382 3.14697 3.15076 3.15419 3.29298 3.29698 3.30106 3.30481 3.42559 3.43129 3.43508 3.43967 3.57285 3.5769 3.58044 3.74748 3.75107 3.75418 3.75767 4.08093 4.08358 4.08693 4.32991 4.33212 4.33576 4.48411 4.48735 4.49077 4.49576 4.60816 4.61444 4.61924 4.80307 4.806 4.80841 4.8122 
44 0.17029 0.17687 0.32728 0.3365 0.51322 0.5175 0.6476 0.83579 0.8414 1.00743 1.01549 1.17596 1.34016 1.50629 1.51697 1.67089 1.67813 1.86207 1.86722 2.0733 2.20321 2.34661 2.35321 2.4879 2.4972 2.6403 2.83235 2.83713 2.99627 3.16811 3.17704 3.3193 3.45272 3.59752 3.60649 3.7705 3.77547 4.10252 4.34977 4.35586 4.50804 4.63657 4.82461 4.82851 
0 
57 0.15531 0.15949 0.31197 0.31624 0.49819 0.5025 0.63109 0.63566 0.8205 0.82511 0.83135 0.99222 0.99808 1.15821 1.1649 1.32224 1.3285 1.49071 1.49599 1.65501 1.65921 1.84721 1.85164 2.06048 2.06484 2.18641 2.19193 2.3326 2.3371 2.47197 2.47725 2.62688 2.63087 2.81617 2.82101 2.98018 2.98534 3.15285 3.15834 3.30197 3.30921 3.4379 3.44232 3.58198 3.58676 3.75576 3.7613 4.08938 4.09353 4.3382 4.34229 4.49282 4.49818 4.61733 4.6256 4.81199 4.81537 
35 0.16671 0.3231 0.50929 0.51365 0.64332 0.83174 0.83548 1.00166 1.00767 1.17195 1.33523 1.50311 1.66634 1.85798 2.07021 2.19983 2.34193 2.34913 2.484 2.48946 2.63777 2.82795 2.83299 2.99236 3.16495 3.3158 3.44832 3.59374 3.76812 4.09856 4.34661 4.50568 4.63312 4.82151 4.8267 
0 
53 0.14974 0.15599 0.30583 0.3108 0.49255 0.49888 0.62443 0.6303 0.81514 0.82157 0.98773 0.99709 1.1518 1.15767 1.16521 1.31701 1.32497 1.48501 1.49234 1.64598 1.65438 1.84247 1.85057 2.05573 2.18102 2.32732 2.33472 2.46266 2.47142 2.61919 2.62571 2.81092 2.81752 2.97455 2.98168 3.14741 3.1546 3.29657 3.30478 3.42895 3.43601 3.57652 3.58347 3.75117 3.75843 4.08462 4.33363 4.48781 4.49509 4.61189 4.62107 4.80676 4.81153 
78 0.1601 0.16416 0.17305 0.31691 0.3215 0.32703 0.50357 0.50757 0.51116 0.63592 0.63944 0.64352 0.82546 0.8299 0.83539 0.99698 1.00222 1.16309 1.16839 1.1744 1.32697 1.33215 1.33671 1.49605 1.50009 1.50583 1.66027 1.66396 1.8519 1.8565 1.86147 2.0656 2.06937 2.19155 2.19666 2.20815 2.33763 2.34152 2.34756 2.47479 2.48 2.48387 2.63158 2.63534 2.8219 2.82584 2.83095 2.98504 2.98967 2.99961 3.15775 3.16252 3.16634 3.30703 3.31264 3.317 3.44201 3.44568 3.44978 3.58764 3.59129 3.59837 3.76058 3.76559 3.77189 4.0945 4.09858 4.34332 4.34918 4.49791 4.50237 4.51281 4.62234 4.62927 4.63609 4.81719 4.82016 4.82465 
53 0.14812 0.15288 0.30457 0.3103 0.4907 0.49545 0.62411 0.63035 0.81351 0.81868 0.98497 1.15109 1.31498 1.32457 1.48344 1.48942 1.64895 1.65461 1.83971 1.84577 2.05292 2.05825 2.17934 2.32499 2.33116 2.4663 2.47152 2.61947 2.62442 2.80898 2.814 2.97293 2.97898 3.14524 3.15146 3.2947 3.30346 3.43128 3.43765 3.57466 3.5807 3.74835 3.75398 4.08196 4.08719 4.3307 4.33586 4.48554 4.4916 4.61027 4.62243 4.80424 4.80787 
103 0.17573 0.1791 0.18271 0.1982 0.33142 0.33499 0.33798 0.34377 0.51973 0.52264 0.52559 0.53087 0.65239 0.65573 0.65921 0.84143 0.84455 0.84803 0.85776 1.01173 1.01615 1.02001 1.02803 1.17789 1.18265 1.1865 1.19621 1.34381 1.34719 1.35046 1.35971 1.51233 1.5154 1.51886 1.53533 1.67655 1.68031 1.68484 1.86603 1.87013 1.87323 1.87888 2.07903 2.08246 2.08674 2.10376 2.20906 2.21405 2.23053 2.35208 2.35593 2.36019 2.36586 2.49381 2.49743 2.50172 2.64639 2.64935 2.65399 2.83763 2.84086 2.84431 2.84931 3.00176 3.00437 3.00834 3.17293 3.17645 3.17921 3.18368 3.32303 3.32681 3.3297 3.33746 3.45778 3.46181 3.46507 3.48079 3.60307 3.60696 3.61116 3.61854 3.77666 3.77995 3.78295 3.78821 4.10802 4.11103 4.11529 4.35642 4.35941 4.36346 4.51324 4.51641 4.51953 4.52701 4.64271 4.6469 4.65879 4.83095 4.83384 4.83716 4.84154 
58 0.15897 0.16203 0.31504 0.31857 0.50317 0.50677 0.63507 0.63882 0.82362 0.82669 0.8303 0.99498 0.9991 1.162 1.16673 1.17233 1.32737 1.33085 1.4954 1.49874 1.65906 1.66267 1.84978 1.85383 2.06299 2.06706 2.19048 2.1958 2.33519 2.33932 2.47665 2.48058 2.62977 2.63277 2.82067 2.82419 2.985 2.9888 3.15682 3.16009 3.30703 3.31069 3.44093 3.44499 3.58592 3.58999 3.75988 3.76317 4.09162 4.09556 4.33971 4.3445 4.49769 4.50084 4.62536 4.62959 4.81449 4.81758 
0 
21 0.16397 0.50773 0.64024 0.83062 1.17248 1.33439 1.50012 2.34023 2.48164 2.6345 2.82584 2.99064 3.16263 3.31319 3.44922 3.59057 3.76484 4.34362 4.50197 4.63083 4.81965 
57 0.15342 0.15776 0.30953 0.31399 0.49558 0.50028 0.50509 0.62963 0.63384 0.81907 0.82364 0.99017 0.99552 1.15597 1.16184 1.32004 1.32582 1.48832 1.49334 1.65453 1.65954 1.84494 1.84951 2.0581 2.06218 2.18409 2.19102 2.33028 2.33441 2.47099 2.47559 2.62424 2.62852 2.81369 2.81862 2.97783 2.98307 3.15056 3.15543 3.29969 3.30559 3.4368 3.44217 3.57981 3.58419 3.7534 3.75858 4.08712 4.09115 4.33602 4.33961 4.49054 4.49561 4.61501 4.62354 4.80945 4.81302 
24 0.15841 0.31247 0.5015 0.63535 0.82557 0.99608 1.32786 1.49483 1.84695 2.06045 2.33239 2.47663 2.62884 2.82 2.98429 3.15303 3.30777 3.44295 3.58576 3.75933 4.08884 4.33717 4.49627 4.81188 
72 0.16833 0.17186 0.17634 0.32347 0.3273 0.33069 0.51204 0.51524 0.51897 0.64476 0.64913 0.83199 0.83612 0.84022 1.00331 1.00801 1.01253 1.17009 1.17571 1.18097 1.33411 1.339 1.34356 1.50527 1.51015 1.66753 1.67193 1.67725 1.85814 1.86235 1.86589 2.07161 2.0757 2.19883 2.20305 2.3439 2.34768 2.35204 2.48638 2.49069 2.63962 2.64321 2.82977 2.83284 2.83766 2.9945 2.99762 3.16749 3.17106 3.3147 3.3195 3.32317 3.45008 3.45479 3.46211 3.59543 3.59949 3.60739 3.77087 3.77402 4.10065 4.1045 4.34929 4.35417 4.50582 4.50961 4.63262 4.63704 4.64356 4.82388 4.82688 4.83055 
59 0.16547 0.16954 0.32038 0.32396 0.50853 0.51236 0.64187 0.64565 0.83039 0.8334 0.83938 1.00002 1.00485 1.16855 1.17385 1.33451 1.3387 1.50189 1.50589 1.66512 1.66912 1.85521 1.85949 1.86758 2.06896 2.07282 2.19722 2.20406 2.34059 2.34516 2.35418 2.48355 2.48799 2.63674 2.64133 2.8269 2.8306 2.99151 2.99619 3.16377 3.16664 3.31504 3.31849 3.44794 3.45159 3.59265 3.5969 3.76669 3.76938 4.09763 4.10144 4.34575 4.35031 4.50399 4.50706 4.63169 4.64068 4.82074 4.82464 
6 0.16072 0.50535 0.82487 2.82362 4.34106 4.81561 
3 0.52522 0.85047 3.78136 
48 0.15243 0.15754 0.30872 0.31433 0.49658 0.50159 0.62879 0.63704 0.81738 0.82234 0.98918 0.99659 1.1558 1.16356 1.32091 1.32685 1.489 1.49535 1.65299 1.8436 1.85032 2.05703 2.18574 2.32906 2.33742 2.47001 2.47665 2.62405 2.81425 2.81952 2.97913 3.14951 3.15502 3.2999 3.30561 3.43446 3.44114 3.58 3.58857 3.75323 3.75825 4.08589 4.33421 4.49003 4.49549 4.61715 4.80865 4.8142 
70 0.16346 0.16672 0.17185 0.31928 0.32276 0.32709 0.50746 0.51056 0.51444 0.63948 0.6432 0.64861 0.82889 0.83199 0.83588 0.99964 1.00382 1.0091 1.16533 1.17209 1.17787 1.33204 1.33632 1.50061 1.50516 1.66363 1.66817 1.85336 1.85829 1.86204 2.06645 2.06998 2.19506 2.19907 2.33899 2.34373 2.34921 2.48145 2.48557 2.63465 2.63741 2.82562 2.82885 2.83266 2.98907 2.99332 3.16065 3.16428 3.16858 3.31204 3.31558 3.44484 3.44981 3.58945 3.59405 3.59954 3.76545 3.76819 4.09545 4.0993 4.34389 4.34725 4.50228 4.50527 4.62749 4.63161 4.63784 4.81865 4.82173 4.82515 
24 0.15353 0.31049 0.49707 0.63058 0.81893 0.99162 1.32296 1.49014 1.84338 2.05733 2.32943 2.47259 2.62511 2.81536 2.98009 3.15046 3.3029 3.4378 3.58102 3.7547 4.08579 4.33364 4.49214 4.80828 
29 0.17274 0.33012 0.516 0.5213 0.65209 0.83831 1.01103 1.18046 1.34207 1.51171 1.6742 1.86601 2.07641 2.20741 2.34837 2.64329 2.83473 2.99748 3.17337 3.32179 3.45664 3.60016 3.7748 4.10442 4.35121 4.51145 4.64019 4.82692 4.83131 
50 0.16854 0.17315 0.32433 0.32889 0.51172 0.51605 0.64496 0.6504 0.83473 0.83968 1.00541 1.01058 1.17291 1.17945 1.33726 1.34203 1.50502 1.51107 1.66906 1.67515 1.85917 1.86449 2.07262 2.2009 2.3447 2.3503 2.48681 2.49432 2.64072 2.83034 2.83496 2.99499 3.16592 3.171 3.31708 3.32159 3.45153 3.45812 3.59609 3.60592 3.7708 4.10121 4.10675 4.3487 4.35367 4.50752 4.5146 4.63504 4.82402 4.82836 
66 0.16026 0.16358 0.3156 0.31954 0.32261 0.50356 0.50641 0.50935 0.63597 0.63986 0.82506 0.82856 0.8325 0.99585 1.00015 1.16227 1.16807 1.3268 1.33082 1.33445 1.49619 1.49941 1.66027 1.66437 1.8504 1.85515 1.85993 2.06327 2.06714 2.19077 2.19485 2.33587 2.34023 2.47762 2.48082 2.63095 2.63419 2.82119 2.82447 2.82801 2.98514 2.98827 3.15669 3.1612 3.16514 3.30755 3.31195 3.31569 3.44165 3.44642 3.58662 3.59001 3.75962 3.76365 3.76659 4.09231 4.09634 4.34101 4.34469 4.49684 4.50094 4.62432 4.62885 4.81522 4.81815 4.82145 
4 0.17518 1.34796 2.83681 4.82751 
2 1.17251 1.33559 
35 0.16467 0.32211 0.32986 0.50989 0.64232 0.83084 0.83611 1.00297 1.17145 1.33451 1.34278 1.50175 1.66418 1.85717 1.86176 2.06867 2.19996 2.34257 2.35464 2.48285 2.63605 2.827 2.83426 2.99072 3.1646 3.31525 3.44867 3.59241 3.76744 4.09738 4.34525 4.50363 4.63178 4.81963 4.82538 
35 0.15948 0.16468 0.31598 0.31982 0.50351 0.509 0.63651 0.82407 0.82812 0.99565 1.00181 1.16171 1.32991 1.49725 1.65968 1.85034 2.06419 2.19188 2.33586 2.47819 2.63154 2.82198 2.98643 3.15655 3.16157 3.30965 3.44394 3.58727 3.76226 4.09272 4.3406 4.49907 4.6225 4.81514 4.82145 
47 0.15057 0.15504 0.3067 0.31381 0.49301 0.49784 0.62618 0.63196 0.81589 0.82066 0.98697 1.153 1.31697 1.3249 1.48576 1.49123 1.64988 1.65651 1.84171 2.05498 2.18181 2.32712 2.46676 2.47253 2.62132 2.62576 2.81139 2.81663 2.97512 2.98038 3.14746 3.15448 3.29679 3.30472 3.43259 3.57716 3.58392 3.75046 3.75707 4.08408 4.33276 4.48748 4.49369 4.61329 4.62137 4.80651 4.81163 
103 0.14719 0.1508 0.15351 0.15797 0.30324 0.30678 0.30999 0.31402 0.48989 0.49388 0.49635 0.50016 0.62226 0.62607 0.62883 0.633 0.81246 0.81583 0.81897 0.82232 0.98521 0.98796 0.99225 1.14931 1.15323 1.15831 1.16288 1.31421 1.31774 1.32169 1.32608 1.48226 1.48616 1.48925 1.49396 1.64356 1.65014 1.65333 1.66013 1.83989 1.84233 1.84591 1.85052 2.05315 2.05565 2.05854 2.1783 2.18317 2.18955 2.32477 2.32757 2.33074 2.46036 2.46623 2.47005 2.4737 2.61677 2.62123 2.62415 2.80824 2.81225 2.815 2.81949 2.9719 2.97601 2.97914 3.14481 3.14788 3.15119 3.15467 3.29404 3.29754 3.30214 3.30549 3.42657 3.43245 3.43613 3.44086 3.5739 3.57777 3.58047 3.58707 3.74868 3.75178 3.755 3.75825 4.0821 4.08463 4.0879 4.33107 4.33314 4.33663 4.48512 4.4881 4.49174 4.4962 4.60912 4.61479 4.61977 4.80425 4.80707 4.80925 4.81409 
27 0.16059 0.3174 0.5049 0.63906 0.8251 0.83123 0.99775 1.16537 1.33002 1.49768 1.66151 1.85158 2.06826 2.33777 2.48075 2.63297 2.82288 2.98723 3.15943 3.30956 3.44811 3.58841 3.76233 4.09604 4.49986 4.62755 4.81876 
76 0.14733 0.15227 0.15606 0.30348 0.30737 0.31177 0.49005 0.49529 0.49885 0.62262 0.62769 0.63225 0.81271 0.81715 0.82061 0.98524 0.98913 0.99467 1.14961 1.15415 1.16136 1.31443 1.32061 1.3257 1.48255 1.48798 1.4925 1.64395 1.65144 1.65475 1.83995 1.84303 1.84804 2.05321 2.05655 2.17853 2.18586 2.32483 2.32826 2.46129 2.46693 2.47096 2.61719 2.62184 2.6255 2.80841 2.81342 2.8171 2.9721 2.9782 3.14492 3.1485 3.15287 3.29414 3.29953 3.30386 3.42692 3.43312 3.43827 3.57404 3.57899 3.74871 3.75351 3.75683 4.08214 4.08527 4.33112 4.33375 4.48526 4.48919 4.49297 4.60939 4.61822 4.8043 4.80763 4.81128 
53 0.15451 0.15957 0.31139 0.31737 0.49968 0.5042 0.63021 0.63717 0.81997 0.82483 0.82933 0.99141 0.99759 1.15753 1.1657 1.32165 1.33001 1.48993 1.49617 1.6557 1.66201 1.8461 1.85237 2.05938 2.06766 2.189 2.33146 2.33781 2.47232 2.4794 2.62585 2.63115 2.81722 2.82278 2.98021 2.98563 3.15195 3.15832 3.30145 3.30886 3.43739 3.4443 3.5815 3.58854 3.75523 3.7613 4.08841 4.33734 4.49208 4.49826 4.6211 4.8112 4.81584 
27 0.16071 0.31653 0.50538 0.63668 0.82445 0.99696 1.16689 1.33167 1.498 1.66054 1.85271 2.06364 2.3367 2.47798 2.6314 2.82299 2.9881 3.15847 3.30957 3.44399 3.58842 3.76166 4.09216 4.34005 4.49852 4.62818 4.81539 
52 0.15092 0.1566 0.30725 0.3133 0.49362 0.49884 0.62689 0.63284 0.81629 0.82197 0.98786 0.99556 1.15371 1.16358 1.31789 1.32514 1.4864 1.49233 1.65083 1.65703 1.84246 1.84949 2.05571 2.18267 2.32776 2.33434 2.46751 2.47364 2.62175 2.62699 2.81204 2.81756 2.9759 2.98221 3.14804 3.15411 3.2976 3.30488 3.43339 3.43996 3.5777 3.58426 3.75129 3.75707 4.08474 4.33346 4.48834 4.49443 4.61407 4.62333 4.80711 4.81153 
44 0.16121 0.31454 0.49985 0.50716 0.63336 0.64041 0.82524 0.99522 1.16102 1.16839 1.32526 1.49339 1.5014 1.65303 1.66374 1.85037 2.06532 2.1884 2.33524 2.47109 2.4805 2.62838 2.63446 2.81906 2.83042 2.98229 2.99017 3.15546 3.1623 3.30513 3.31344 3.4355 3.44546 3.58501 3.59163 3.7587 3.76473 4.09415 4.34155 4.49571 4.5018 4.61917 4.62937 4.81612 
82 0.15409 0.15808 0.16098 0.16695 0.31206 0.3155 0.31874 0.49774 0.50161 0.50506 0.63091 0.6344 0.63798 0.81965 0.82303 0.8261 0.83077 0.99226 0.99602 0.99985 1.15786 1.1626 1.16779 1.32191 1.32731 1.33106 1.49037 1.49453 1.49781 1.65176 1.65762 1.66084 1.84721 1.85125 1.85515 2.06033 2.0635 2.18565 2.19129 2.33246 2.33553 2.34232 2.47081 2.47527 2.47879 2.62643 2.62973 2.63299 2.81578 2.81957 2.82309 2.97973 2.98445 2.98886 3.15271 3.15583 3.15952 3.30171 3.30601 3.30971 3.43636 3.43977 3.44437 3.5817 3.58535 3.58951 3.75577 3.75956 3.76249 4.08943 4.09233 4.33822 4.34098 4.49302 4.4975 4.50063 4.61646 4.62274 4.62672 4.81169 4.81445 4.81802 
25 0.16052 0.31676 0.50294 0.64005 0.82463 1.00018 1.16834 1.33132 1.49694 1.66003 1.85333 2.06235 2.3386 2.47721 2.63065 2.82113 3.15817 3.30951 3.44453 3.59004 3.76146 4.09092 4.33909 4.49873 4.81374 
6 0.17179 0.32805 0.83437 1.86172 2.34761 4.82818 
79 0.14743 0.15152 0.15534 0.30376 0.30755 0.31168 0.48979 0.49405 0.49752 0.62283 0.62688 0.63068 0.81285 0.81716 0.8208 0.98448 0.98895 1.15019 1.15492 1.16194 1.31445 1.3195 1.32517 1.48264 1.48715 1.49248 1.64444 1.65025 1.65529 1.83922 1.8431 1.84754 2.05243 2.05601 2.17827 2.18392 2.32443 2.32801 2.33441 2.46303 2.46801 2.4724 2.61813 2.62208 2.6255 2.80787 2.81213 2.8153 2.97206 2.97692 2.98456 3.14463 3.14857 3.15203 3.29405 3.29875 3.3037 3.42842 3.43227 3.4371 3.57374 3.57788 3.58405 3.74779 3.7521 3.75547 4.08144 4.08492 4.33024 4.33335 4.485 4.48952 4.49485 4.6091 4.6156 4.62124 4.80364 4.80671 4.80981 
0 
40 0.15667 0.31185 0.31807 0.50002 0.506 0.63322 0.82038 0.82575 0.99179 0.99942 1.15849 1.16777 1.32154 1.32832 1.49337 1.65725 1.84612 1.85409 2.05949 2.18976 2.33156 2.47516 2.6282 2.81802 2.98329 3.15222 3.15843 3.30175 3.30914 3.43886 3.58372 3.75497 3.76051 4.08847 4.33697 4.49206 4.49765 4.62328 4.81098 4.81594 
23 0.15315 0.30928 0.49703 0.62947 0.81804 0.98923 1.49 1.84331 2.05681 2.32888 2.47249 2.62512 2.8154 2.98033 3.14961 3.30608 3.43623 3.58082 3.75432 4.08565 4.33395 4.49209 4.80849 
100 0.1671 0.17067 0.17409 0.18052 0.32307 0.32687 0.32982 0.33429 0.5118 0.51438 0.51759 0.52292 0.64437 0.64782 0.65158 0.8322 0.83596 0.83849 0.84207 1.00294 1.00694 1.0106 1.01649 1.1697 1.17529 1.17925 1.33374 1.33863 1.34195 1.50332 1.50668 1.5102 1.51716 1.66789 1.67096 1.6759 1.85827 1.86211 1.86533 1.86909 2.07162 2.0746 2.0794 2.1971 2.20286 2.208 2.34378 2.34697 2.35063 2.35601 2.48498 2.48834 2.49205 2.49824 2.63844 2.64167 2.64534 2.82822 2.83178 2.83522 2.83949 2.99108 2.99572 2.99925 3.00587 3.16408 3.16823 3.17082 3.17455 3.31431 3.3193 3.32248 3.45031 3.454 3.45754 3.59388 3.59718 3.60102 3.60583 3.76754 3.77166 3.77418 3.77911 4.10051 4.10357 4.10829 4.34916 4.35172 4.35597 4.50432 4.50864 4.51165 4.51781 4.63122 4.63647 4.64117 4.82342 4.826 4.82927 4.83241 
0 
0 
25 0.1578 0.31527 0.50186 0.82375 0.99734 1.16459 1.32663 1.49406 1.66366 1.84604 2.06194 2.33528 2.47528 2.62834 2.81978 2.9838 3.15645 3.30687 3.44123 3.5873 3.75877 4.08794 4.336 4.49567 4.81203 
30 0.1657 0.3218 0.50841 0.51439 0.64224 0.83098 1.00194 1.1719 1.33399 1.50143 1.66514 1.85713 2.06849 2.2001 2.34117 2.48334 2.63585 2.8265 2.99068 3.16334 3.31455 3.44896 3.59228 3.76685 4.09687 4.34493 4.50324 4.63161 4.81991 4.82553 
69 0.15789 0.16093 0.1649 0.31394 0.31767 0.32143 0.50183 0.50529 0.63434 0.63773 0.82283 0.82621 0.82932 0.994 0.99828 1.16014 1.16454 1.16969 1.32505 1.32888 1.33208 1.49398 1.49719 1.5015 1.65816 1.66199 1.8484 1.85236 1.85585 2.06151 2.06515 2.18941 2.19346 2.33401 2.33749 2.47511 2.47879 2.48451 2.62892 2.63185 2.81946 2.82281 2.82721 2.98403 2.98694 3.15478 3.15906 3.16423 3.3044 3.3091 3.31278 3.44003 3.4444 3.58501 3.58842 3.75856 3.76204 4.09052 4.09429 4.33894 4.3429 4.49512 4.49855 4.50213 4.62142 4.62608 4.81357 4.81647 4.81994 
28 0.15948 0.31574 0.50338 0.63572 0.8248 0.99984 1.16447 1.32816 1.49576 1.65943 1.85037 2.06398 2.19332 2.33732 2.47628 2.63115 2.82142 2.98565 3.15724 3.30726 3.44136 3.58691 3.76235 4.09239 4.34078 4.49834 4.62615 4.81571 
78 0.15488 0.15898 0.1633 0.31193 0.31604 0.32011 0.49838 0.50204 0.50557 0.63145 0.63528 0.63912 0.82076 0.82509 0.8303 0.99221 0.99685 1.00129 1.15841 1.16392 1.16844 1.32206 1.32705 1.33127 1.49059 1.49485 1.49865 1.65467 1.65897 1.66368 1.84684 1.85108 1.85502 2.05983 2.06338 2.18644 2.19201 2.33219 2.33601 2.34111 2.47161 2.47614 2.48091 2.62614 2.62997 2.81683 2.82049 2.82432 2.97994 2.98461 2.98983 3.1531 3.15722 3.16104 3.30209 3.30739 3.31077 3.43753 3.44177 3.44581 3.58184 3.58569 3.59021 3.7558 3.75983 3.76281 4.08886 4.09222 4.3376 4.34061 4.49283 4.49721 4.50084 4.61877 4.6254 4.8117 4.81463 4.81886 
27 0.16647 0.32164 0.50929 0.64211 0.83332 1.00249 1.17309 1.33575 1.50274 1.66659 1.85578 2.06874 2.20019 2.34157 2.48469 2.63857 2.82778 2.99177 3.16787 3.31625 3.45317 3.59258 3.77169 4.09803 4.34613 4.63174 4.82196 
1 0.83593 
127 0.16778 0.17055 0.17278 0.17567 0.18149 0.324 0.327 0.3293 0.33151 0.33582 0.51136 0.51376 0.51618 0.51854 0.52239 0.64512 0.6478 0.65018 0.65332 0.8336 0.8368 0.83904 0.84177 0.84851 1.00429 1.00759 1.01028 1.0131 1.01931 1.17153 1.17535 1.17824 1.18098 1.33565 1.33893 1.34146 1.34403 1.35195 1.50483 1.50727 1.50958 1.5123 1.66921 1.67198 1.67498 1.67884 1.85894 1.86186 1.86412 1.86646 1.86994 2.07167 2.07423 2.07663 2.08072 2.19894 2.20266 2.2061 2.2101 2.34426 2.34681 2.3492 2.3519 2.356 2.48587 2.48851 2.49119 2.49436 2.49988 2.63911 2.64161 2.6437 2.6482 2.82898 2.83183 2.83403 2.83658 2.83934 2.99346 2.99638 2.99873 3.0018 3.16575 3.16889 3.17091 3.17342 3.17755 3.31513 3.31898 3.32124 3.32397 3.45053 3.45357 3.45603 3.45908 3.59534 3.5979 3.60058 3.60359 3.60839 3.76877 3.7716 3.77383 3.77651 3.78088 4.10081 4.10307 4.10547 4.10943 4.34966 4.35167 4.35441 4.35845 4.5054 4.50875 4.51069 4.51354 4.52177 4.63275 4.63641 4.63976 4.64433 4.82348 4.82579 4.82787 4.83027 4.83301 
61 0.16277 0.16603 0.17142 0.31899 0.32247 0.50702 0.51108 0.63905 0.6433 0.82892 0.83196 0.83648 0.99784 1.00215 1.00686 1.16452 1.17122 1.3323 1.33744 1.49976 1.5041 1.66297 1.66742 1.85253 1.85738 1.86146 2.06626 2.06999 2.19439 2.20172 2.3383 2.34255 2.35109 2.48116 2.48879 2.63426 2.63723 2.82509 2.82962 2.98929 2.99464 3.16172 3.16585 3.31301 3.31715 3.44459 3.44931 3.59016 3.59566 3.76495 3.76781 4.09532 4.09947 4.34352 4.34792 4.50205 4.50682 4.62811 4.63386 4.81846 4.82241 
10 0.16385 0.31934 0.50558 1.66316 1.85335 3.15882 3.31013 4.34234 4.6266 4.81501 
88 0.1788 0.182 0.18879 0.33352 0.33761 0.34205 0.5208 0.52444 0.52783 0.6534 0.65759 0.66207 0.84212 0.8462 0.85041 1.01349 1.01841 1.0244 1.1794 1.1859 1.19027 1.34366 1.3491 1.35289 1.51394 1.51742 1.52144 1.67883 1.68337 1.69012 1.86822 1.8727 1.87679 2.08154 2.08509 2.09223 2.20805 2.21334 2.22105 2.35395 2.35827 2.36526 2.4947 2.49871 2.50418 2.64808 2.65143 2.6572 2.8405 2.84411 2.84859 3.00234 3.00625 3.0107 3.17392 3.17831 3.18205 3.19007 3.3233 3.329 3.33273 3.45976 3.46461 3.47372 3.60353 3.60818 3.61306 3.62558 3.77688 3.78134 3.7844 3.79226 4.11057 4.11418 4.12905 4.35915 4.36333 4.37797 4.51405 4.51851 4.52248 4.64151 4.64709 4.65555 4.83345 4.83659 4.84051 4.85175 
32 0.16983 0.32687 0.51223 0.51793 0.64562 0.83466 1.00652 1.17186 1.17718 1.33842 1.50607 1.66969 1.86196 2.07089 2.20114 2.34349 2.34781 2.48907 2.63952 2.8316 2.99406 3.16756 3.31765 3.45217 3.59711 3.77079 4.10111 4.34743 4.35384 4.50671 4.63493 4.82462 
0 
33 0.15353 0.30909 0.49655 0.50368 0.62902 0.81859 0.82564 0.98955 1.15586 1.32058 1.48898 1.65422 1.84397 2.05726 2.18637 2.32935 2.47098 2.62449 2.81433 2.97879 3.15001 3.15803 3.29983 3.30924 3.43552 3.57996 3.75342 3.75937 4.08627 4.33474 4.49024 4.62152 4.80872 
30 0.1582 0.16504 0.31417 0.50212 0.63451 0.82298 0.83106 0.99454 1.1651 1.32992 1.49532 1.65874 1.84915 2.06141 2.19505 2.33403 2.47642 2.6294 2.81985 2.98546 3.15483 3.31062 3.44016 3.58543 3.75886 4.09065 4.3391 4.49558 4.62724 4.81365 
81 0.1531 0.15756 0.1613 0.30921 0.31343 0.31707 0.49588 0.50085 0.50481 0.62845 0.63342 0.63745 0.81845 0.82259 0.82623 0.99148 0.99562 0.99949 1.15528 1.15981 1.16439 1.32024 1.32545 1.32901 1.48825 1.49355 1.49738 1.64952 1.65616 1.65949 1.84627 1.84966 1.8546 2.0595 2.06332 2.18429 2.18999 2.19573 2.33098 2.33442 2.33863 2.46636 2.47246 2.47643 2.62285 2.62783 2.63132 2.81418 2.81907 2.82301 2.97795 2.98336 2.98671 3.15099 3.15461 3.15856 3.30002 3.30498 3.30933 3.43253 3.43879 3.44338 3.57986 3.58472 3.5887 3.75478 3.7591 3.76267 4.08837 4.0918 4.33756 4.34091 4.49121 4.49543 4.4989 4.61483 4.62084 4.62608 4.8106 4.81391 4.81889 
56 0.15077 0.15491 0.30706 0.31194 0.49383 0.49792 0.62687 0.63172 0.81604 0.82048 0.98717 0.99281 1.15359 1.16265 1.31734 1.32401 1.48648 1.4912 1.65178 1.65667 1.84187 1.84661 2.05499 2.05906 2.1827 2.32727 2.33191 2.4684 2.47282 2.6219 2.62597 2.81204 2.8164 2.97593 2.98055 3.14788 3.15291 3.29754 3.30391 3.43322 3.43885 3.57769 3.58335 3.75066 3.75541 4.08407 4.08815 4.33271 4.33661 4.48802 4.49288 4.61488 4.62189 4.80667 4.80993 4.81483 
0 
85 0.1668 0.17032 0.17433 0.32257 0.32623 0.32978 0.51033 0.51359 0.51673 0.64262 0.64661 0.65433 0.8333 0.83634 0.84029 1.00264 1.00679 1.0113 1.16756 1.17313 1.17745 1.33217 1.33714 1.3407 1.50327 1.50743 1.52653 1.66695 1.67089 1.67588 1.8569 1.86116 1.86441 1.87322 2.07142 2.07576 2.19832 2.203 2.20934 2.34221 2.34655 2.35029 2.35679 2.4849 2.48951 2.49928 2.63811 2.64268 2.82772 2.83125 2.83479 2.84883 2.99257 2.99615 3.00278 3.16312 3.16725 3.17171 3.31231 3.31742 3.32072 3.44958 3.45315 3.46045 3.59315 3.59773 3.60288 3.76723 3.77067 3.77822 4.09965 4.10341 4.11478 4.34764 4.35148 4.35719 4.50321 4.50729 4.51158 4.63002 4.63486 4.822 4.82506 4.82827 4.8353 
36 0.16763 0.32218 0.50956 0.51506 0.64221 0.64824 0.83293 1.00237 1.00781 1.17288 1.33683 1.50255 1.66634 1.85611 1.862 2.06965 2.20289 2.34184 2.34677 2.48465 2.63717 2.82853 2.8359 2.99233 3.16564 3.31621 3.44951 3.59304 3.59856 3.76727 3.77156 4.09843 4.34622 4.50565 4.63438 4.82165 
65 0.16125 0.16412 0.31608 0.31997 0.32355 0.50506 0.5082 0.63775 0.64115 0.82534 0.82889 0.83387 0.99602 1.0006 1.16247 1.16778 1.17218 1.32646 1.33123 1.33569 1.49789 1.50045 1.66152 1.66497 1.8505 1.85483 1.85909 2.06428 2.06726 2.19306 2.19767 2.33676 2.3401 2.47887 2.48158 2.6326 2.63498 2.82295 2.82558 2.98766 2.99035 3.15762 3.16148 3.1649 3.30637 3.31141 3.31463 3.44268 3.44655 3.45039 3.58816 3.59152 3.76228 3.76499 4.09334 4.09637 4.34171 4.34451 4.49995 4.50233 4.62462 4.62915 4.81665 4.81924 4.82456 
28 0.16175 0.31708 0.50548 0.63862 0.82673 0.99881 1.16591 1.32981 1.49784 1.66097 1.85021 2.06445 2.19428 2.33888 2.47826 2.63227 2.8226 2.98702 3.15945 3.31001 3.4431 3.58962 3.76229 4.09446 4.34115 4.49951 4.62892 4.81558 
93 0.15123 0.15563 0.15824 0.16309 0.30751 0.3111 0.31489 0.32191 0.49377 0.49883 0.50183 0.50823 0.62609 0.63085 0.6344 0.81698 0.82132 0.82394 0.82772 0.98889 0.99277 0.99658 1.15384 1.15766 1.16249 1.16847 1.31833 1.32439 1.32804 1.48659 1.49179 1.49466 1.64726 1.65509 1.65922 1.66636 1.8436 1.84651 1.85048 1.85483 2.05689 2.06008 2.18225 2.18888 2.32855 2.33177 2.33611 2.46374 2.47123 2.47473 2.48151 2.62124 2.62591 2.62879 2.81198 2.8169 2.81956 2.82467 2.9759 2.98189 2.98681 3.14884 3.15212 3.15614 3.16218 3.29791 3.30296 3.30638 3.31163 3.43009 3.43637 3.44099 3.57777 3.58252 3.5867 3.75224 3.75673 3.75939 4.0858 4.08862 4.09413 4.33484 4.33717 4.48918 4.49396 4.49641 4.61321 4.62091 4.62481 4.8079 4.81094 4.8143 4.81901 
74 0.15329 0.15826 0.16446 0.31024 0.31485 0.3191 0.49648 0.50123 0.50582 0.62889 0.63385 0.63806 0.819 0.82397 0.82959 0.99135 0.99684 1.15673 1.16242 1.16803 1.32112 1.32677 1.33174 1.48924 1.49438 1.49962 1.65064 1.65731 1.66197 1.8461 1.85106 1.85805 2.05932 2.06368 2.18515 2.19123 2.33118 2.33549 2.46806 2.47439 2.4792 2.62447 2.62912 2.8147 2.81951 2.82386 2.97871 2.98415 3.15143 3.15614 3.16003 3.3006 3.30612 3.31005 3.43298 3.43879 3.44486 3.58045 3.58522 3.75466 3.75945 3.76354 4.08829 4.09282 4.33731 4.34379 4.4918 4.49682 4.61619 4.6222 4.62749 4.81046 4.81392 4.82018 
43 0.16678 0.32334 0.32747 0.51087 0.51472 0.64435 0.83208 0.83651 1.00302 1.00779 1.17181 1.17665 1.33519 1.34207 1.50289 1.6657 1.67232 1.85608 1.86158 2.06944 2.20004 2.34161 2.34609 2.48444 2.63746 2.82761 2.83233 2.99256 3.16494 3.31537 3.32005 3.45 3.59318 3.60469 3.76849 4.09803 4.10339 4.34576 4.35112 4.50466 4.63351 4.82121 4.82518 
9 0.17564 0.51859 0.84099 1.17865 1.34344 3.00168 3.17309 4.10999 4.83033 
56 0.14614 0.1511 0.30225 0.30687 0.48873 0.49416 0.62157 0.62687 0.81169 0.81637 0.98388 0.9889 1.14845 1.15442 1.31325 1.31951 1.48136 1.48712 1.64288 1.6506 1.83861 1.84198 2.05186 2.05558 2.17729 2.18443 2.32347 2.32742 2.4607 2.46756 2.61616 2.62145 2.80706 2.81244 2.97084 2.97705 3.14359 3.14751 3.29285 3.29884 3.42592 3.43208 3.57271 3.57803 3.74733 3.75227 4.08077 4.08421 4.32979 4.33252 4.48398 4.48923 4.60824 4.61815 4.8029 4.80653 
44 0.15747 0.16213 0.31435 0.3201 0.50279 0.50729 0.63501 0.82272 0.82746 0.99488 1.16107 1.32665 1.33444 1.49471 1.50042 1.65912 1.84915 1.85587 2.06252 2.18865 2.19493 2.33458 2.47635 2.62991 2.63436 2.82039 2.82497 2.98489 3.15558 3.16148 3.30542 3.31166 3.4405 3.58556 3.75884 3.76371 4.0913 4.09579 4.34002 4.49565 4.5011 4.62371 4.81439 4.81828 
58 0.17459 0.1803 0.33016 0.33458 0.51656 0.52025 0.52677 0.64953 0.65348 0.83899 0.84218 0.84917 1.01108 1.0161 1.17718 1.1833 1.34211 1.34687 1.51048 1.51569 1.67364 1.67926 1.86437 1.86917 1.88078 2.07606 2.08069 2.20627 2.34975 2.35501 2.49122 2.49596 2.64417 2.64843 2.83543 2.84049 3.00004 3.00881 3.17253 3.17652 3.32201 3.32594 3.45548 3.45985 3.60063 3.60553 3.77577 3.78102 4.10522 4.10984 4.3539 4.35875 4.51207 4.51663 4.64029 4.82877 4.83226 4.83769 
61 0.15336 0.15773 0.31047 0.31472 0.31796 0.49657 0.50106 0.50534 0.6292 0.63405 0.81888 0.8233 0.82694 0.99096 0.99668 1.15678 1.16384 1.32093 1.32683 1.4891 1.49414 1.65079 1.65717 1.84572 1.85135 2.05881 2.06361 2.18482 2.19325 2.33101 2.33579 2.46965 2.47545 2.62492 2.62917 2.81474 2.81942 2.82745 2.97875 2.98397 3.15121 3.15684 3.30076 3.30741 3.43598 3.44033 3.58056 3.58504 3.75436 3.75919 3.76264 4.08784 4.09165 4.33666 4.34081 4.49152 4.49688 4.61525 4.62464 4.81022 4.81362 
35 0.16357 0.32101 0.50805 0.63995 0.83081 0.99863 1.00587 1.1645 1.17223 1.33161 1.50031 1.66399 1.85383 1.85964 2.06737 2.19657 2.33906 2.34725 2.48151 2.63536 2.82583 2.98986 3.16289 3.31376 3.44579 3.45305 3.59038 3.60202 3.76605 4.09587 4.34421 4.50283 4.62965 4.81918 4.82532 
55 0.15159 0.15658 0.30891 0.31474 0.49503 0.50059 0.62738 0.63375 0.81723 0.82149 0.82459 0.83027 0.98974 0.99732 1.15534 1.16477 1.3196 1.32719 1.48773 1.49429 1.64876 1.65641 1.84455 1.85133 2.05776 2.1835 2.32966 2.3369 2.46656 2.47415 2.62323 2.62879 2.81324 2.81914 2.97717 2.98392 3.14991 3.1562 3.29911 3.3069 3.43161 3.43703 3.44388 3.579 3.58685 3.75305 3.75919 4.08675 4.33561 4.49026 4.49632 4.61431 4.62555 4.80887 4.8127 
54 0.16301 0.16619 0.17231 0.31938 0.32313 0.32795 0.50766 0.51376 0.6419 0.82854 0.83194 0.83656 0.99863 1.00341 1.01139 1.16729 1.17349 1.3327 1.33765 1.50013 1.66382 1.66848 1.85404 1.85851 2.06756 2.19695 2.20455 2.33951 2.34579 2.48193 2.49139 2.63484 2.82548 2.83186 2.98967 3.16281 3.17011 3.31334 3.31863 3.44796 3.45633 3.59053 3.59901 3.76557 3.77715 4.09592 4.1037 4.34401 4.35052 4.5023 4.63063 4.81918 4.82301 4.82917 
56 0.14835 0.15301 0.30459 0.30905 0.49099 0.49622 0.62368 0.62868 0.81402 0.81864 0.98606 0.9921 1.15096 1.15681 1.3156 1.32231 1.48374 1.4892 1.64524 1.65308 1.84084 1.8456 2.05407 2.0584 2.17954 2.188 2.3257 2.32988 2.46342 2.47005 2.6187 2.6236 2.80922 2.81448 2.97317 2.97926 3.14594 3.15038 3.29507 3.30164 3.42844 3.43399 3.57493 3.57998 3.74942 3.75498 4.08298 4.087 4.33197 4.33538 4.4863 4.49203 4.61049 4.61983 4.80506 4.80872 
35 0.16471 0.31983 0.32508 0.50805 0.64097 0.64637 0.82924 0.83521 1.00072 1.00705 1.17395 1.33362 1.50073 1.50574 1.66422 1.85446 1.86084 2.06751 2.34032 2.48327 2.63525 2.63863 2.82618 2.99058 3.16388 3.31375 3.44682 3.59171 3.76594 3.76951 4.09618 4.34442 4.50315 4.63102 4.81976 
25 0.17573 0.32826 0.51498 0.64832 0.83876 1.01166 1.17743 1.34057 1.67359 1.86579 2.07555 2.20653 2.34695 2.49308 2.64356 2.83331 3.16906 3.31983 3.45366 3.59964 3.77153 4.10641 4.35119 4.5101 4.82506 
1 3.32812 
3 3.77395 4.51217 4.82804 
53 0.17516 0.18397 0.33222 0.33942 0.51819 0.5239 0.65181 0.65818 0.84112 0.84804 1.01173 1.01747 1.18223 1.34399 1.35616 1.5112 1.51614 1.67481 1.69122 1.86896 1.87678 2.07875 2.08496 2.20825 2.35103 2.36015 2.49242 2.50014 2.64596 2.65384 2.83722 2.84349 3.00072 3.00955 3.17361 3.18041 3.32379 3.32888 3.45732 3.46172 3.60211 3.60779 3.77625 3.78049 4.10682 4.11389 4.35489 4.36133 4.51386 4.51987 4.64141 4.83018 4.8358 
57 0.16059 0.16418 0.31542 0.3204 0.50291 0.50667 0.63564 0.6403 0.82554 0.82912 0.99525 1.0008 1.16126 1.16724 1.32592 1.33114 1.49578 1.49953 1.65973 1.66374 1.85028 1.85445 2.06312 2.06665 2.19054 2.19657 2.33553 2.33941 2.47626 2.48053 2.63082 2.63404 2.82085 2.82438 2.98492 2.98864 3.15624 3.16115 3.30542 3.31141 3.4411 3.44722 3.58647 3.59112 3.75899 3.7633 3.76668 4.09211 4.0956 4.34065 4.34366 4.49593 4.50047 4.62339 4.62821 4.8152 4.81778 
56 0.16036 0.16391 0.31605 0.32021 0.50462 0.50847 0.63666 0.64105 0.82497 0.82882 0.99645 1.00094 1.16278 1.16948 1.32933 1.33428 1.49738 1.50105 1.66075 1.66541 1.85092 1.85626 2.06411 2.06878 2.19201 2.1966 2.33652 2.34165 2.47862 2.48442 2.63175 2.63507 2.82264 2.82706 2.98677 2.99069 3.15748 3.16203 3.3082 3.31321 3.44255 3.44761 3.58775 3.5932 3.76107 3.76449 4.09313 4.09825 4.34158 4.34758 4.49777 4.50133 4.62603 4.63155 4.81691 4.82083 
88 0.14397 0.14815 0.15129 0.30012 0.30375 0.30727 0.48669 0.49102 0.49382 0.49985 0.61918 0.62341 0.62709 0.80936 0.81316 0.81647 0.82064 0.98189 0.98509 0.98901 1.14622 1.15026 1.15512 1.31108 1.31532 1.31915 1.47919 1.4835 1.48695 1.64052 1.64695 1.65078 1.83659 1.83941 1.84287 2.04985 2.05284 2.05604 2.17517 2.18045 2.32148 2.32461 2.32789 2.45761 2.46337 2.46748 2.61375 2.61819 2.62156 2.80505 2.80925 2.81232 2.81913 2.96874 2.97324 2.9766 3.14156 3.1449 3.14852 3.15462 3.29078 3.29476 3.29905 3.42348 3.42916 3.43339 3.57068 3.57482 3.57831 3.74536 3.74894 3.75202 4.07879 4.08167 4.085 4.32776 4.33018 4.33375 4.48191 4.48531 4.48876 4.60603 4.61183 4.61903 4.80094 4.80402 4.80652 4.81102 
1 4.81295 
0 
1 0.32974 
1 0.82801 
26 0.17137 0.33036 0.51611 0.64885 1.17905 1.34175 1.50758 1.67341 1.86606 2.07489 2.20676 2.34802 2.48899 2.64183 2.83349 2.99688 3.17001 3.32149 3.45777 3.6008 3.77245 4.10383 4.3508 4.50976 4.63833 4.82833 
0 
28 0.17626 0.33114 0.51942 0.65206 0.84082 1.01308 1.18365 1.3439 1.51228 1.67407 1.86685 2.07809 2.21251 2.35236 2.49583 2.6453 2.83705 3.00196 3.17237 3.32266 3.45804 3.60448 3.77489 4.10534 4.3531 4.36618 4.51433 4.83135 
12 0.32474 1.00607 1.86093 2.35447 2.63769 2.82912 3.16877 3.76817 4.1006 4.34599 4.50494 4.82601 
85 0.16631 0.16963 0.17395 0.32188 0.3256 0.32917 0.51036 0.51376 0.5179 0.64271 0.64669 0.65062 0.83204 0.83516 0.83931 1.00207 1.00703 1.01116 1.16928 1.17421 1.17832 1.3348 1.33805 1.34221 1.50294 1.5062 1.51044 1.66696 1.6714 1.67811 1.85679 1.86129 1.86494 2.07016 2.07377 2.08054 2.19776 2.20148 2.20678 2.34198 2.34578 2.35019 2.35818 2.48464 2.48786 2.49337 2.63759 2.64067 2.65067 2.82753 2.83085 2.83496 2.99176 2.99507 3.00041 3.1632 3.16738 3.17118 3.31344 3.31741 3.32123 3.44842 3.45276 3.45737 3.5935 3.59776 3.60346 3.76711 3.77087 3.77419 4.099 4.10309 4.11619 4.34734 4.35086 4.35717 4.50309 4.50736 4.51179 4.63214 4.63563 4.82138 4.82424 4.82798 4.84615 
89 0.16438 0.16704 0.16986 0.32018 0.32328 0.32594 0.50829 0.51052 0.5132 0.64099 0.64407 0.64729 0.82933 0.83272 0.83514 0.83908 1.00012 1.00408 1.0071 1.16712 1.17083 1.17455 1.33324 1.3358 1.33924 1.50088 1.50366 1.5072 1.66475 1.66764 1.67127 1.85484 1.85792 1.86074 1.86415 2.06784 2.07103 2.07545 2.19596 2.19955 2.20604 2.34011 2.34344 2.3467 2.35404 2.48254 2.48527 2.48923 2.63556 2.63817 2.64309 2.8262 2.82874 2.83214 2.83682 2.99082 2.99311 2.99763 3.16157 3.16498 3.16742 3.31222 3.31542 3.31835 3.4466 3.44987 3.45279 3.59158 3.59427 3.59765 3.76458 3.76767 3.77016 4.09671 4.09974 4.10372 4.34552 4.34797 4.3518 4.50173 4.50488 4.5076 4.62772 4.63242 4.63633 4.81968 4.82209 4.82469 4.82807 
87 0.15621 0.15943 0.16192 0.31304 0.31683 0.31941 0.49932 0.50283 0.50572 0.51022 0.6325 0.63565 0.63851 0.82156 0.82543 0.82778 0.83171 0.993 0.99676 0.99972 1.00651 1.15961 1.16406 1.16808 1.32337 1.32795 1.33104 1.49222 1.49578 1.49833 1.6572 1.65974 1.6637 1.84785 1.85125 1.85433 1.85882 2.06092 2.06401 2.06798 2.18755 2.19238 2.33326 2.33628 2.33981 2.34726 2.47461 2.47778 2.48087 2.62776 2.63088 2.63342 2.81724 2.82112 2.82383 2.82844 2.98174 2.9855 2.98873 3.15353 3.15781 3.16038 3.30331 3.30776 3.31031 3.43933 3.44289 3.44587 3.58327 3.58639 3.58968 3.7563 3.76046 3.76285 4.08991 4.09273 4.33885 4.34163 4.4937 4.49791 4.50025 4.6186 4.62456 4.62748 4.81245 4.81519 4.81797 
111 0.1718 0.17511 0.17791 0.18169 0.32817 0.33197 0.33469 0.33959 0.51526 0.5182 0.52113 0.52428 0.64905 0.65247 0.6558 0.66887 0.83805 0.84115 0.84387 0.84692 1.00825 1.0124 1.01559 1.02204 1.17594 1.18057 1.18441 1.3395 1.34354 1.34686 1.35233 1.51024 1.51294 1.51659 1.67244 1.67562 1.67936 1.68626 1.86285 1.86651 1.86963 1.8729 1.88067 2.07645 2.0793 2.08308 2.09844 2.20225 2.20741 2.21237 2.34829 2.3516 2.35492 2.35992 2.36841 2.49104 2.49372 2.49818 2.51346 2.6444 2.64683 2.65229 2.83326 2.83663 2.83959 2.84275 2.85556 2.99809 3.00102 3.00466 3.02493 3.16963 3.17356 3.17601 3.17969 3.31944 3.32372 3.32636 3.33056 3.45467 3.45843 3.46151 3.4678 3.59904 3.60238 3.60596 3.6121 3.77348 3.77696 3.77949 3.78505 4.10524 4.10813 4.11143 4.12787 4.35389 4.35635 4.36044 4.51004 4.5136 4.51666 4.52177 4.63314 4.6397 4.64309 4.65267 4.82812 4.83058 4.83345 4.83629 4.84322 
28 0.16456 0.32092 0.32765 0.50869 0.64188 0.83063 1.00362 1.17252 1.33484 1.50072 1.66528 1.85599 2.0681 2.3416 2.48315 2.63573 2.82701 2.99008 3.16394 3.31476 3.44888 3.59304 3.7664 4.09707 4.34407 4.50362 4.81989 4.82688 
22 0.1586 0.3157 0.50179 0.82478 1.3282 1.49479 1.6594 1.85099 2.0607 2.3375 2.47611 2.629 2.81991 2.98475 3.15775 3.30822 3.44443 3.75976 4.08905 4.33708 4.49688 4.81248 
0 
64 0.1444 0.1489 0.30069 0.30489 0.30981 0.48681 0.49138 0.49582 0.62004 0.62455 0.80981 0.81451 0.98142 0.98621 1.1471 1.15265 1.31136 1.317 1.4796 1.48458 1.64244 1.64799 1.8362 1.84021 1.84643 2.04943 2.05318 2.1755 2.18183 2.32132 2.32507 2.46017 2.46554 2.61513 2.61953 2.80498 2.80953 2.81472 2.96906 2.97432 3.14165 3.14596 3.15053 3.29095 3.29644 3.30178 3.42599 3.43061 3.57077 3.57523 3.74476 3.74931 3.75325 4.07842 4.08205 4.32729 4.33053 4.48191 4.48677 4.6064 4.61434 4.80059 4.80382 4.80827 
63 0.15702 0.16091 0.16417 0.31432 0.31798 0.32279 0.50249 0.50513 0.63363 0.63767 0.64371 0.82328 0.827 0.83041 0.99467 0.99922 1.16146 1.16752 1.32555 1.32977 1.33448 1.49321 1.49725 1.65936 1.6629 1.84912 1.85314 1.85726 2.06236 2.06609 2.19 2.1949 2.33439 2.33848 2.47595 2.47919 2.62866 2.63225 2.81951 2.82291 2.82925 2.9838 2.98715 3.15546 3.15992 3.30539 3.30999 3.44068 3.44467 3.58488 3.58838 3.75822 3.76236 4.09139 4.09502 4.34013 4.34372 4.49511 4.49961 4.62291 4.62801 4.81437 4.81747 
27 0.16347 0.32076 0.507 0.64036 0.8291 1.00144 1.17328 1.3339 1.5004 1.66275 1.85577 2.06768 2.34033 2.48117 2.63454 2.82782 2.98991 3.16303 3.31298 3.44727 3.59219 3.76561 4.09675 4.34467 4.50234 4.63061 4.81837 
18 0.15899 0.31507 0.50081 0.63571 0.99657 2.06103 2.33366 2.47644 2.62865 2.81984 2.98434 3.1559 3.58589 3.7593 4.09 4.33804 4.49654 4.81234 
38 0.16446 0.16977 0.32031 0.32522 0.5088 0.51574 0.64124 0.83085 0.83518 1.00164 1.0065 1.17152 1.33394 1.50234 1.66456 1.66985 1.85476 1.85933 2.0686 2.1978 2.3412 2.34597 2.48343 2.63618 2.82694 2.83308 2.99108 3.16495 3.31526 3.44803 3.59204 3.76717 4.09739 4.34523 4.50425 4.632 4.82038 4.82564 
57 0.15543 0.16019 0.31293 0.31774 0.50054 0.50468 0.63274 0.63753 0.82091 0.82572 0.83022 0.99283 0.9986 1.15928 1.16615 1.3234 1.32855 1.49222 1.49668 1.65743 1.6658 1.84724 1.85284 2.06051 2.06575 2.18793 2.19604 2.33266 2.33834 2.47417 2.47933 2.62767 2.63158 2.81778 2.82192 2.98186 2.98623 3.15346 3.15841 3.30305 3.30903 3.43881 3.44435 3.58317 3.5885 3.75661 3.76135 4.08953 4.09479 4.33819 4.34517 4.49352 4.49846 4.62077 4.62655 4.81245 4.81638 
41 0.16913 0.17737 0.32389 0.32959 0.51345 0.52029 0.64743 0.83277 0.83814 1.00456 1.01156 1.17616 1.33865 1.35692 1.5066 1.67028 1.86058 1.86816 2.07426 2.20228 2.34623 2.35553 2.48894 2.63979 2.83141 2.83628 2.99698 3.16791 3.17458 3.31802 3.3274 3.45308 3.59855 3.77063 4.10248 4.12114 4.35229 4.50814 4.63411 4.82381 4.82873 
68 0.15956 0.16274 0.31477 0.31861 0.32245 0.50133 0.50457 0.50767 0.63483 0.63821 0.64431 0.82384 0.82768 0.83186 0.99464 0.99957 1.16085 1.16651 1.17145 1.32492 1.32988 1.33365 1.49354 1.49739 1.50192 1.65874 1.66233 1.84962 1.8539 2.06268 2.06631 2.18918 2.19455 2.33504 2.33892 2.47535 2.47906 2.48425 2.62972 2.63271 2.81944 2.82289 2.82652 2.98299 2.9871 3.15582 3.15978 3.16365 3.30475 3.30999 3.31362 3.44081 3.44518 3.58514 3.58849 3.75836 3.76243 3.76561 4.09176 4.09555 4.34033 4.34389 4.49533 4.49978 4.62087 4.62722 4.8147 4.81725 
28 0.17337 0.32943 0.51694 0.65052 0.83792 1.01034 1.18052 1.3431 1.50965 1.67356 1.86493 2.07777 2.21327 2.34938 2.49254 2.64387 2.83495 3.00066 3.17181 3.3232 3.45824 3.60124 3.7743 4.10565 4.35305 4.51191 4.64127 4.82824 
64 0.16859 0.17189 0.3232 0.32685 0.3311 0.51231 0.51586 0.64622 0.65317 0.83354 0.83632 0.84076 1.00302 1.00782 1.01708 1.16864 1.17489 1.18094 1.33302 1.33882 1.34556 1.50525 1.50946 1.66867 1.67336 1.85775 1.86229 1.86591 2.07224 2.07864 2.19918 2.20657 2.34319 2.34626 2.35592 2.48679 2.49159 2.64025 2.83018 2.83372 2.83816 2.99516 2.99975 3.16434 3.16876 3.31269 3.31897 3.44922 3.4537 3.5953 3.59954 3.60812 3.77023 3.77337 4.10109 4.10502 4.34859 4.35201 4.50338 4.50804 4.63099 4.63681 4.82414 4.82835 
0 
58 0.16361 0.16722 0.31929 0.32315 0.5071 0.50992 0.63956 0.64324 0.8297 0.83331 0.99964 1.00559 1.16825 1.17333 1.33286 1.33698 1.50017 1.50312 1.66393 1.66794 1.85427 1.85939 2.06668 2.06986 2.19567 2.20228 2.33937 2.3427 2.48144 2.48452 2.63456 2.63714 2.82495 2.82781 2.9901 2.99288 3.1608 3.16461 3.31143 3.31494 3.3197 3.4453 3.45005 3.59071 3.594 3.76471 3.76741 3.77087 4.09568 4.0988 4.34433 4.34714 4.50155 4.50459 4.63057 4.63579 4.8192 4.8218 
11 0.16458 0.31914 0.50619 0.82673 0.99957 1.85604 3.16191 3.31333 3.44712 3.76437 4.82017 
65 0.15743 0.16077 0.16511 0.31345 0.31754 0.32175 0.50159 0.50492 0.63363 0.63766 0.82262 0.82657 0.83076 0.99428 0.99854 1.16074 1.16553 1.32599 1.32937 1.49365 1.49716 1.65826 1.66254 1.84844 1.85278 1.85717 2.06176 2.06555 2.18916 2.19484 2.33387 2.3376 2.47499 2.47879 2.62869 2.6317 2.81937 2.82285 2.82804 2.98389 2.98684 3.15467 3.15898 3.16368 3.3049 3.30914 3.31447 3.43945 3.44389 3.58479 3.58847 3.75824 3.76198 3.76681 4.09073 4.095 4.33915 4.3436 4.49502 4.49864 4.62226 4.62709 4.81332 4.81648 4.82132 
57 0.16145 0.16478 0.31638 0.32051 0.50451 0.5075 0.63708 0.64051 0.82792 0.99575 1.00208 1.16241 1.16866 1.32687 1.33133 1.33561 1.49773 1.50102 1.66119 1.66584 1.85114 1.85548 2.06436 2.06855 2.1912 2.1964 2.33623 2.34126 2.47881 2.48209 2.63212 2.635 2.8225 2.82565 2.9872 2.99099 3.15715 3.1614 3.30675 3.31154 3.44214 3.44679 3.58753 3.59196 3.75969 3.76394 3.76712 4.09297 4.09692 4.34161 4.34594 4.49757 4.50129 4.62516 4.62976 4.81674 4.82013 
82 0.1622 0.16614 0.17007 0.31863 0.32309 0.32702 0.50688 0.51028 0.51515 0.63898 0.643 0.64793 0.8279 0.83161 0.83526 0.99871 1.00325 1.00772 1.16541 1.17143 1.17567 1.33129 1.33482 1.33912 1.49841 1.50226 1.50684 1.66308 1.66741 1.67355 1.85327 1.85767 1.86148 2.06648 2.0703 2.07968 2.19269 2.20002 2.33894 2.34268 2.34725 2.35565 2.48008 2.48425 2.49 2.63335 2.6368 2.64613 2.82365 2.82715 2.83202 2.98802 2.99131 2.99694 3.15988 3.16434 3.16853 3.3095 3.31478 3.31907 3.44484 3.44949 3.45687 3.58968 3.59411 3.59949 3.76264 3.76668 3.77024 4.09559 4.09983 4.34416 4.34766 4.35768 4.49942 4.50375 4.50827 4.62696 4.63412 4.81828 4.82146 4.8249 
3 0.5132 0.83536 4.82355 
103 0.18116 0.18427 0.18813 0.33688 0.34047 0.34345 0.35053 0.52321 0.52628 0.52929 0.5333 0.65653 0.6601 0.66345 0.67019 0.84581 0.84928 0.85258 0.85797 1.01718 1.02131 1.02518 1.03729 1.18344 1.18797 1.19201 1.20158 1.34812 1.352 1.35553 1.36422 1.51605 1.51951 1.52305 1.53186 1.68104 1.68461 1.68923 1.87122 1.87496 1.87822 1.88326 2.08407 2.08734 2.09185 2.21242 2.21662 2.22226 2.35683 2.36036 2.36415 2.36984 2.49875 2.50223 2.50646 2.52524 2.65115 2.65433 2.65834 2.84244 2.84542 2.84903 2.85301 3.00566 3.00904 3.01315 3.17764 3.1814 3.18421 3.18878 3.32723 3.33165 3.3347 3.34227 3.4628 3.46676 3.47023 3.48104 3.60773 3.61117 3.61496 3.62133 3.78094 3.78446 3.78712 3.79206 4.11301 4.1162 4.12115 4.36174 4.36471 4.3694 4.51751 4.52134 4.52442 4.53052 4.64622 4.65016 4.65528 4.83604 4.83876 4.84206 4.84627 
26 0.16432 0.32108 0.50893 0.64031 0.83024 1.00154 1.33437 1.50081 1.66435 1.85448 2.06768 2.19691 2.33955 2.48233 2.63556 2.826 2.99053 3.31444 3.44738 3.59099 3.76686 4.09609 4.34437 4.50327 4.6307 4.82005 
59 0.16133 0.16545 0.31617 0.32119 0.50466 0.50821 0.63659 0.64218 0.82742 0.83049 0.99608 1.00207 1.16232 1.16897 1.32618 1.3317 1.49627 1.50085 1.66096 1.66722 1.85054 1.85549 1.85989 2.0638 2.06822 2.19087 2.19682 2.33618 2.34126 2.35325 2.47724 2.48136 2.48744 2.63186 2.63673 2.82271 2.82697 2.9871 2.99497 3.15736 3.16266 3.30586 3.31215 3.44232 3.44762 3.58695 3.59195 3.75952 3.76455 4.09286 4.09696 4.34149 4.3462 4.49653 4.50187 4.62426 4.63577 4.81709 4.82256 
97 0.15079 0.15506 0.15779 0.16237 0.30733 0.31087 0.31411 0.31831 0.49375 0.49846 0.50097 0.50528 0.6253 0.62995 0.63306 0.63634 0.81628 0.81994 0.82278 0.8264 0.9888 0.99228 0.99601 1.15367 1.1576 1.16176 1.16725 1.31841 1.32338 1.32638 1.48654 1.49122 1.49402 1.6479 1.65393 1.6571 1.66312 1.84365 1.84643 1.85034 1.85504 2.05687 2.06006 2.06462 2.18231 2.18803 2.19255 2.32846 2.33165 2.33543 2.34183 2.46561 2.47082 2.47426 2.4796 2.62145 2.62576 2.6284 2.81195 2.81644 2.81909 2.82387 2.97594 2.98098 2.98347 3.14866 3.15187 3.15562 3.15974 3.29784 3.30227 3.30593 3.43106 3.43611 3.43995 3.57769 3.58213 3.58549 3.75221 3.75619 3.75896 4.08577 4.08863 4.09237 4.33485 4.33723 4.3419 4.48906 4.49276 4.49563 4.61327 4.61925 4.62305 4.8078 4.81097 4.81359 4.81747 
11 0.17112 0.64776 0.83568 1.3425 2.07798 2.49055 2.64133 3.00678 3.32094 3.77197 4.63859 
71 0.15378 0.15806 0.16192 0.31003 0.31383 0.31945 0.49686 0.50183 0.50599 0.6291 0.6338 0.63988 0.81925 0.82303 0.82671 0.99213 0.9969 1.15628 1.1608 1.32176 1.32934 1.48918 1.494 1.5007 1.65013 1.65712 1.66316 1.84702 1.85084 1.85611 2.06036 2.06598 2.18518 2.19506 2.3317 2.33525 2.46719 2.47358 2.47952 2.62359 2.62852 2.63315 2.81509 2.81972 2.82447 2.979 2.98487 3.15194 3.1555 3.16021 3.30096 3.30555 3.31088 3.43297 3.43917 3.44554 3.58074 3.58553 3.75553 3.76196 4.0893 4.09432 4.33833 4.34179 4.49237 4.49858 4.61616 4.62297 4.81118 4.81476 4.82047 
62 0.14778 0.15228 0.30419 0.30837 0.3139 0.49029 0.49457 0.4996 0.62353 0.62796 0.81319 0.81785 0.98468 0.98957 1.15055 1.15621 1.31463 1.32023 1.48305 1.4879 1.64712 1.65247 1.83941 1.84358 2.05262 2.05626 2.17879 2.18535 2.32468 2.32862 2.46396 2.46924 2.61865 2.62288 2.80848 2.81283 2.81943 2.9725 2.97751 3.14491 3.14927 3.15376 3.29438 3.30004 3.42984 3.43492 3.57423 3.57848 3.74804 3.75247 3.75584 4.08166 4.08524 4.33041 4.33361 4.48522 4.49 4.60961 4.61818 4.80395 4.80708 4.81121 
39 0.17135 0.17623 0.3282 0.33565 0.51507 0.51913 0.64931 0.83773 0.84248 1.00967 1.1779 1.34105 1.50841 1.67266 1.86293 1.86774 2.07474 2.20388 2.3481 2.35791 2.49055 2.50169 2.64289 2.83316 2.83846 2.99751 3.17074 3.32102 3.45582 3.60033 3.77358 3.78139 4.10351 4.11444 4.35182 4.51038 4.63954 4.82678 4.83138 
1 0.82921 
0 
140 0.14372 0.14709 0.14976 0.15217 0.15568 0.29981 0.30325 0.30606 0.30873 0.3116 0.48653 0.49006 0.49267 0.49509 0.49753 0.50326 0.61843 0.6221 0.62495 0.62794 0.63077 0.80904 0.81234 0.81529 0.81749 0.82046 0.98178 0.98432 0.98753 0.99051 0.99589 1.14591 1.14965 1.1531 1.15635 1.15989 1.3108 1.31406 1.31766 1.32038 1.32366 1.47887 1.48252 1.48551 1.48806 1.49125 1.64014 1.64611 1.64931 1.65222 1.65647 1.83648 1.83881 1.84164 1.84433 1.84735 2.04973 2.05208 2.05462 2.05812 2.17494 2.17912 2.18262 2.18716 2.32136 2.32403 2.32669 2.3297 2.33447 2.45683 2.46243 2.4658 2.46844 2.47162 2.47909 2.61338 2.6176 2.6203 2.62262 2.62824 2.80494 2.80859 2.81117 2.81358 2.8166 2.82087 2.96851 2.97217 2.97538 2.97797 2.98265 3.14135 3.14423 3.14695 3.14955 3.15207 3.15806 3.29053 3.29373 3.29703 3.29984 3.30262 3.4232 3.42879 3.43148 3.43447 3.43764 3.57053 3.57409 3.57669 3.57978 3.58435 3.74525 3.74793 3.75073 3.75304 3.75582 4.07869 4.08109 4.08366 4.08736 4.32757 4.32964 4.33202 4.336 4.48168 4.48452 4.4878 4.49009 4.49371 4.60573 4.61062 4.61469 4.61763 4.62219 4.80089 4.80355 4.80566 4.80809 4.81098 
65 0.1724 0.17608 0.32786 0.33246 0.34037 0.51595 0.51954 0.64875 0.65273 0.83783 0.84144 0.84719 1.00906 1.01398 1.17756 1.18276 1.34133 1.34556 1.50924 1.5141 1.67279 1.67825 1.86294 1.86737 1.87201 2.07538 2.07978 2.20415 2.21035 2.34817 2.35331 2.3605 2.49048 2.49509 2.64348 2.64743 2.83362 2.83741 2.84231 2.99756 3.00122 3.16956 3.17345 3.18039 3.31961 3.3236 3.45398 3.45877 3.59896 3.60416 3.61204 3.7742 3.77759 4.10436 4.10925 4.353 4.35762 4.51092 4.51546 4.63531 4.64027 4.6478 4.82756 4.83194 4.83731 
10 1.50925 1.67864 2.08779 2.64419 2.99948 3.17359 3.77272 4.10417 4.36162 4.51263 
71 0.16617 0.16968 0.32103 0.32507 0.33048 0.50991 0.51382 0.64183 0.64581 0.65315 0.83111 0.83405 0.84063 1.00061 1.00589 1.01077 1.16794 1.17394 1.17813 1.33555 1.33973 1.50255 1.50663 1.66567 1.67004 1.67724 1.85559 1.86034 1.86413 2.06905 2.07378 2.19731 2.20475 2.34107 2.34609 2.35226 2.48331 2.48721 2.4923 2.63679 2.64022 2.82732 2.8311 2.83514 2.99291 2.99793 3.16253 3.1665 3.17135 3.31394 3.31769 3.44795 3.45206 3.59194 3.59663 3.60349 3.76573 3.76984 3.77753 4.09796 4.10249 4.34625 4.35049 4.50204 4.50652 4.51048 4.62994 4.63524 4.82209 4.82543 4.83188 
37 0.1699 0.32649 0.33298 0.51419 0.64692 0.83565 1.00663 1.17613 1.33947 1.50661 1.67054 1.6781 1.86171 1.86875 2.07341 2.20376 2.34636 2.35387 2.48794 2.64038 2.83306 2.83987 2.99675 3.16857 3.17519 3.31902 3.45376 3.59794 3.60659 3.77108 4.10239 4.34967 4.35633 4.50744 4.63755 4.82552 4.83251 
2 1.33714 4.8241 
46 0.17651 0.33299 0.34005 0.51966 0.52822 0.65299 0.65999 0.84196 0.84882 1.01397 1.18055 1.1891 1.34497 1.35311 1.51279 1.5216 1.67537 1.68213 1.86794 1.87327 2.07986 2.09181 2.21245 2.35361 2.36262 2.4963 2.64623 2.83701 2.8429 3.00251 3.17361 3.17969 3.32514 3.45961 3.46626 3.60446 3.77788 3.7902 4.10771 4.11519 4.35576 4.36214 4.51685 4.64846 4.83055 4.83537 
61 0.15082 0.1566 0.30776 0.3123 0.49369 0.49916 0.50277 0.62624 0.63145 0.63583 0.8166 0.82194 0.82757 0.98913 0.99456 1.15424 1.16002 1.31841 1.32459 1.48622 1.49225 1.64779 1.65515 1.66057 1.84389 1.84863 2.05709 2.06157 2.18218 2.18877 2.32899 2.33351 2.46604 2.47231 2.62182 2.62683 2.81193 2.81739 2.97587 2.98225 3.14908 3.15397 3.2979 3.30402 3.43087 3.43673 3.4418 3.57769 3.58284 3.75232 3.75753 4.0861 4.09049 4.33497 4.33913 4.48948 4.49488 4.61311 4.62109 4.80823 4.81165 
20 0.16397 0.3196 0.50583 0.64041 0.82878 0.99999 1.17144 1.332 1.6643 1.85574 2.48172 2.63536 2.82438 2.98998 3.1627 3.31423 3.44854 3.59238 3.76577 4.81928 
1 4.33432 
94 0.17179 0.17535 0.18018 0.3276 0.33136 0.33473 0.34057 0.51523 0.51873 0.52223 0.53077 0.64764 0.6524 0.65724 0.83771 0.84068 0.8445 0.85508 1.00682 1.0119 1.01677 1.02529 1.17412 1.17952 1.18336 1.33997 1.34454 1.34902 1.50877 1.51339 1.52451 1.67196 1.6766 1.68326 1.86172 1.86607 1.86976 1.87721 2.07474 2.07898 2.0842 2.20389 2.2098 2.21753 2.34705 2.35137 2.35609 2.36299 2.48997 2.49519 2.5047 2.64343 2.64722 2.65719 2.83284 2.83639 2.8402 2.8458 2.99796 3.00249 3.00961 3.16782 3.1726 3.17702 3.18464 3.31881 3.32315 3.32621 3.33435 3.45311 3.45843 3.46258 3.59839 3.60491 3.61111 3.7711 3.77599 3.78095 3.78881 4.10373 4.10797 4.11374 4.35287 4.35622 4.36157 4.50853 4.51241 4.51711 4.63893 4.64794 4.8273 4.8304 4.83402 4.84068 
0 
30 0.16264 0.31943 0.50578 0.63979 0.82808 0.83299 0.99982 1.17204 1.33129 1.4987 1.66225 1.85421 2.06678 2.19705 2.33992 2.48006 2.6335 2.82365 2.9879 3.16113 3.31224 3.44661 3.59074 3.76377 4.09595 4.34357 4.50068 4.63033 4.81707 4.8218 
56 0.16283 0.16999 0.31725 0.32155 0.50558 0.50944 0.63836 0.64376 0.8276 0.83079 0.99667 1.00202 1.16339 1.16829 1.32886 1.33247 1.49817 1.50336 1.66202 1.66932 1.85115 1.8559 2.06458 2.06911 2.19358 2.20099 2.33691 2.34182 2.4799 2.48508 2.63249 2.63585 2.82352 2.82777 2.83359 2.9882 2.99403 3.15805 3.16225 3.30793 3.31224 3.44273 3.44764 3.58844 3.5935 3.76105 3.76522 4.09342 4.09725 4.34221 4.34647 4.49789 4.50183 4.62789 4.81691 4.82026 
0 
27 0.16481 0.3219 0.50994 0.64333 0.83041 1.00121 1.17233 1.33477 1.50336 1.66514 1.85479 1.8623 2.06905 2.34137 2.48426 2.6366 2.82704 2.99116 3.16417 3.31502 3.44979 3.59532 3.76712 4.09824 4.34499 4.50399 4.82058 
52 0.16451 0.1683 0.32124 0.32513 0.50831 0.51233 0.64109 0.64579 0.83041 0.83549 1.00023 1.00547 1.17081 1.17612 1.3333 1.33816 1.50103 1.50593 1.66493 1.6722 1.85498 1.85926 2.06796 2.0739 2.19795 2.34059 2.34725 2.48309 2.49061 2.63532 2.63963 2.82649 2.83256 2.99069 3.16289 3.16693 3.31429 3.32014 3.44851 3.45468 3.59162 3.59738 3.76583 3.76984 4.09659 4.10137 4.34496 4.50307 4.50855 4.63133 4.81996 4.82443 
101 0.14978 0.15336 0.15639 0.16013 0.30629 0.30959 0.31317 0.3165 0.49279 0.4971 0.49974 0.50297 0.62501 0.62882 0.63228 0.63542 0.81514 0.81844 0.82174 0.82435 0.98793 0.99162 0.99508 1.15245 1.15616 1.1607 1.16571 1.31728 1.32124 1.32473 1.33142 1.48542 1.48942 1.49272 1.49874 1.6467 1.65244 1.65566 1.66055 1.84267 1.84555 1.84909 1.85333 2.05591 2.05918 2.06245 2.18128 2.1864 2.19225 2.32754 2.33059 2.33405 2.46364 2.46897 2.47264 2.47606 2.62005 2.62407 2.62734 2.81107 2.81526 2.81814 2.82327 2.97489 2.97921 2.9824 3.14768 3.15085 3.15459 3.1576 3.2969 3.30084 3.30476 3.30931 3.42969 3.43495 3.43873 3.44313 3.57676 3.58083 3.5842 3.5898 3.75137 3.75559 3.75824 4.08487 4.08779 4.09111 4.33388 4.33631 4.34014 4.48804 4.49149 4.49476 4.61219 4.61797 4.62226 4.80698 4.81005 4.81264 4.81832 
28 0.16795 0.32486 0.51192 0.64265 0.83307 1.00612 1.17605 1.33736 1.50283 1.66965 1.86066 2.07084 2.20402 2.3433 2.48424 2.63645 2.82966 2.99146 3.16618 3.31681 3.45053 3.59435 3.76808 4.10004 4.34617 4.50551 4.63373 4.82244 
0 
56 0.15632 0.16083 0.31262 0.31784 0.49902 0.50421 0.63251 0.63778 0.82154 0.82648 0.99319 0.9994 1.15913 1.16552 1.32309 1.32879 1.49221 1.49764 1.65694 1.66306 1.84757 1.85336 2.06084 2.06664 2.18681 2.19469 2.3329 2.33877 2.47314 2.47845 2.62713 2.63147 2.81685 2.82198 2.98116 2.98623 3.15343 3.15907 3.30283 3.30894 3.43882 3.44445 3.58314 3.5889 3.7562 3.76165 4.08987 4.09654 4.33848 4.34581 4.49334 4.49889 4.61882 4.62621 4.81211 4.81621 
15 0.16238 0.32197 0.63981 0.82681 1.16906 1.49831 1.66296 1.85463 2.63311 3.16286 3.31214 3.76461 4.34242 4.50162 4.81744 
26 0.17127 0.32865 0.5144 0.64843 0.83762 1.0084 1.17979 1.33977 1.5077 1.67183 1.86374 2.07487 2.34777 2.49084 2.64204 2.83339 2.9987 3.17005 3.32194 3.45491 3.59943 3.77288 4.10373 4.35109 4.50935 4.82611 
25 0.17158 0.32975 0.51453 0.64801 1.01117 1.17269 1.34218 1.50708 1.67424 2.07432 2.34657 2.49015 2.64106 2.83251 2.99689 3.1718 3.32162 3.45588 3.59853 3.77231 4.10372 4.35054 4.50911 4.63618 4.82532 
37 0.17123 0.17618 0.3275 0.51443 0.5191 0.64864 0.83695 0.84112 1.00649 1.01115 1.17816 1.34053 1.50802 1.67022 1.67603 1.86134 1.86677 2.07393 2.20463 2.34695 2.35229 2.48945 2.64218 2.83267 2.83826 2.99691 3.17005 3.32058 3.45516 3.5978 3.77279 4.10268 4.3506 4.50997 4.63852 4.82623 4.83125 
46 0.16691 0.32288 0.32765 0.51046 0.51442 0.6429 0.64891 0.83234 0.8402 1.00093 1.00745 1.16829 1.17667 1.33657 1.503 1.66724 1.85772 1.86365 2.06941 2.07361 2.19624 2.20396 2.34177 2.34695 2.48478 2.49376 2.63834 2.8283 2.8322 2.99293 3.16293 3.16805 3.31709 3.44884 3.45367 3.59379 3.60052 3.76856 3.7725 4.09911 4.34723 4.50597 4.63038 4.63616 4.82203 4.82833 
57 0.15288 0.15764 0.31034 0.31492 0.49622 0.50092 0.50564 0.62901 0.63328 0.81855 0.8232 0.9908 0.99659 1.15676 1.16293 1.32077 1.32624 1.48908 1.49386 1.65032 1.65661 1.8455 1.85046 2.05872 2.06302 2.18433 2.19054 2.3308 2.33552 2.4692 2.47444 2.62467 2.62879 2.81435 2.81903 2.97849 2.9836 3.15103 3.15609 3.30049 3.30599 3.43597 3.44031 3.58028 3.58453 3.75409 3.75903 4.08776 4.0923 4.33651 4.34069 4.49136 4.49642 4.61479 4.62271 4.80997 4.8134 
9 0.16755 0.32637 0.83361 1.66983 1.86409 2.34736 2.99341 4.34728 4.82227 
21 0.16423 0.32188 0.51016 0.64386 0.82967 1.00325 1.33517 1.50352 1.66527 1.85756 2.06883 2.34667 2.63674 2.82836 2.99255 3.16692 3.31669 3.76682 4.09876 4.3453 4.81974 
25 0.16275 0.31835 0.50632 0.64119 0.82848 1.00061 1.33256 1.49913 1.66356 1.85305 2.0674 2.33911 2.48128 2.63412 2.82473 2.98964 3.1624 3.31225 3.44639 3.59019 3.76538 4.09719 4.34396 4.50297 4.81861 
88 0.14767 0.1518 0.15507 0.30383 0.30747 0.31125 0.31512 0.49037 0.49495 0.49805 0.50245 0.62254 0.62695 0.63054 0.63433 0.81308 0.81676 0.82008 0.82351 0.98557 0.98883 0.99319 1.14992 1.15397 1.15915 1.3148 1.3194 1.32306 1.48293 1.48739 1.49084 1.64404 1.65111 1.65402 1.84027 1.84306 1.84738 2.05353 2.05651 2.0615 2.17886 2.18477 2.19197 2.32514 2.32827 2.33236 2.46072 2.46714 2.47078 2.47581 2.6174 2.622 2.62519 2.80866 2.81302 2.81633 2.97245 2.97724 2.98044 3.14524 3.14859 3.15283 3.29449 3.29866 3.30295 3.4269 3.43303 3.43682 3.44158 3.57436 3.57864 3.58277 3.74902 3.75271 3.75619 4.08247 4.0853 4.33154 4.33384 4.48561 4.48908 4.49269 4.60975 4.61653 4.62078 4.80458 4.80766 4.81052 
44 0.1531 0.15777 0.3102 0.31756 0.49753 0.50173 0.62978 0.63578 0.81867 0.82367 0.99033 1.15675 1.32065 1.32654 1.48965 1.49428 1.65568 1.84485 2.05801 2.18549 2.33032 2.47262 2.62502 2.62918 2.81537 2.81947 2.97932 2.98381 3.1511 3.15835 3.30041 3.30664 3.43705 3.58081 3.75372 3.75895 4.08705 4.3358 4.49095 4.49605 4.61526 4.62756 4.80978 4.81439 
58 0.15477 0.15983 0.3113 0.31592 0.49728 0.50194 0.50585 0.62979 0.63454 0.82019 0.82521 0.99189 0.99786 1.15771 1.1644 1.32185 1.32808 1.4901 1.49548 1.65124 1.65793 1.84661 1.85183 2.05985 2.06539 2.18561 2.19194 2.33188 2.33725 2.46965 2.47553 2.62563 2.63051 2.81555 2.82024 2.97948 2.98488 3.15207 3.1574 3.30154 3.30815 3.43314 3.43885 3.44472 3.58133 3.58614 3.75519 3.76062 4.08888 4.09363 4.33771 4.34184 4.49244 4.49792 4.61632 4.62464 4.81123 4.81474 
28 0.1536 0.30867 0.4964 0.62951 0.81856 0.98836 1.15589 1.32076 1.4893 1.65572 1.84298 2.05625 2.1875 2.32853 2.47316 2.62428 2.81434 2.97917 3.14911 3.29957 3.43557 3.57997 3.75183 4.08532 4.33396 4.48914 4.62108 4.80789 
63 0.15233 0.15652 0.16128 0.3099 0.31528 0.49575 0.50055 0.62871 0.63324 0.81792 0.8222 0.82528 0.98987 0.99589 1.15609 1.16338 1.32 1.32595 1.33068 1.48874 1.49376 1.65422 1.65851 1.84471 1.84991 1.85447 2.05794 2.06203 2.1839 2.19106 2.33009 2.33477 2.47096 2.47524 2.62443 2.62867 2.81371 2.81847 2.82498 2.978 2.9832 3.15032 3.15596 3.29984 3.30622 3.31017 3.43621 3.44187 3.57977 3.58435 3.75315 3.75848 4.08704 4.09123 4.33581 4.3395 4.49059 4.49561 4.61455 4.62268 4.80922 4.81273 4.81847 
18 0.16721 0.32511 0.51135 0.8338 1.00549 1.50557 1.66836 1.86138 2.34572 2.48767 2.82896 2.99367 3.166 3.45415 4.10128 4.3464 4.50824 4.82159 
117 0.17646 0.18 0.18252 0.1862 0.33314 0.33628 0.33897 0.34201 0.51936 0.5229 0.5253 0.52801 0.53286 0.65318 0.65598 0.65889 0.66257 0.84214 0.84554 0.8478 0.8511 1.01333 1.01668 1.01979 1.02368 1.18023 1.18424 1.18793 1.19168 1.34364 1.34787 1.3507 1.35385 1.51313 1.51633 1.51902 1.52283 1.67685 1.68016 1.68367 1.68831 1.86836 1.87105 1.87399 1.87696 1.88474 2.08114 2.08393 2.08684 2.09476 2.20827 2.21261 2.21764 2.35368 2.35665 2.35987 2.36451 2.37365 2.49441 2.49746 2.49999 2.50374 2.6475 2.65055 2.65287 2.65857 2.83835 2.84148 2.84402 2.84721 2.85177 3.00203 3.00561 3.00846 3.0134 3.1742 3.17741 3.18 3.18286 3.18838 3.32358 3.3275 3.33033 3.33314 3.45958 3.46262 3.46563 3.47005 3.60412 3.60693 3.61042 3.61505 3.77737 3.78076 3.78311 3.78591 3.79153 4.10983 4.11231 4.11523 4.12148 4.35899 4.36123 4.36453 4.37512 4.51446 4.51821 4.52054 4.52454 4.64251 4.64627 4.65006 4.83265 4.83516 4.83741 4.84049 4.8461 
33 0.16551 0.32166 0.50837 0.51279 0.64187 0.83148 1.00365 1.17157 1.33391 1.5017 1.66522 1.67314 1.85699 2.06817 2.20133 2.34014 2.34949 2.48283 2.63567 2.82667 2.83244 2.99039 3.16362 3.31419 3.44871 3.59245 3.76635 4.0967 4.34452 4.50326 4.63207 4.81995 4.82464 
32 0.16965 0.32612 0.51188 0.52051 0.64559 0.83492 1.00561 1.17262 1.17825 1.33758 1.50529 1.66835 1.86089 2.0726 2.20164 2.3456 2.48672 2.63964 2.83105 2.83676 2.9944 3.16739 3.17348 3.31786 3.45199 3.59606 3.77047 4.10119 4.34863 4.50717 4.63581 4.82461 
30 0.16328 0.3197 0.5057 0.51205 0.63937 0.82795 0.9998 1.16825 1.3321 1.49925 1.66176 1.85492 2.06541 2.19517 2.33799 2.48043 2.63295 2.82406 2.98876 3.16057 3.31225 3.4459 3.58879 3.764 4.09413 4.34208 4.501 4.62769 4.81716 4.82333 
0 
1 0.82632 
18 0.51089 0.64236 0.83141 1.50133 1.66497 2.06858 2.34162 2.48254 2.63607 2.99033 3.16455 3.31585 3.44868 3.59282 3.76672 4.09714 4.34565 4.50335 
24 0.17268 0.33054 0.51706 0.83886 1.01101 1.34193 1.5114 1.6724 1.86575 2.07566 2.35029 2.49444 2.64348 2.83528 2.99737 3.17196 3.32191 3.45631 3.60037 3.77434 4.10381 4.35115 4.51111 4.82826 
0 
82 0.18148 0.18514 0.1913 0.33698 0.34072 0.34591 0.52466 0.52799 0.53215 0.65681 0.66053 0.66551 0.84672 0.85006 0.85481 1.01754 1.02236 1.02987 1.18612 1.19066 1.34917 1.35308 1.36033 1.51698 1.52026 1.52526 1.68178 1.68635 1.69665 1.87165 1.876 1.88013 2.08402 2.08754 2.09412 2.21412 2.2201 2.35745 2.36159 2.36783 2.49914 2.50334 2.51099 2.65151 2.65455 2.66199 2.84245 2.84612 2.85025 3.00657 3.00986 3.01655 3.17781 3.18168 3.18576 3.32906 3.33265 3.33766 3.46285 3.46678 3.47175 3.60779 3.61262 3.61928 3.78209 3.78508 3.78984 4.1129 4.11676 4.12596 4.36154 4.36557 4.37424 4.5186 4.52173 4.52681 4.64817 4.65372 4.83615 4.83926 4.84295 4.85658 
17 0.16693 0.32404 0.512 0.83197 1.00595 1.50371 1.66568 2.07 2.6363 2.9925 3.59423 3.76814 4.09989 4.3463 4.50459 4.63491 4.82373 
41 0.16668 0.32193 0.32643 0.50974 0.51655 0.64176 0.64789 0.83216 1.00227 1.01106 1.17047 1.1766 1.33528 1.50213 1.50739 1.66626 1.85741 2.06925 2.19782 2.34144 2.34693 2.48372 2.63678 2.82731 2.83345 2.99157 3.1641 3.16807 3.3155 3.45005 3.5927 3.59886 3.76709 3.77003 4.0977 4.34565 4.50434 4.50926 4.63156 4.82105 4.82614 
100 0.15774 0.16121 0.16377 0.1679 0.31462 0.31789 0.32075 0.32563 0.5012 0.50478 0.50761 0.51139 0.63412 0.63769 0.64055 0.82321 0.82674 0.8291 0.83283 0.99499 0.99836 1.0013 1.00525 1.16082 1.16497 1.16883 1.17553 1.3249 1.32991 1.33308 1.49372 1.49772 1.50044 1.65531 1.66032 1.66309 1.66704 1.84952 1.85225 1.85529 1.85829 2.06281 2.06591 2.07154 2.18896 2.19398 2.2003 2.33489 2.33793 2.34111 2.34628 2.47462 2.47881 2.48148 2.48743 2.62986 2.63291 2.63581 2.81909 2.82289 2.82539 2.82887 2.98275 2.98747 2.99135 3.15557 3.15914 3.16202 3.16789 3.30456 3.30961 3.31244 3.44068 3.44434 3.44719 3.45299 3.58503 3.58836 3.59172 3.59754 3.75832 3.76253 3.76493 3.77168 4.09175 4.09464 4.09966 4.34054 4.34288 4.34717 4.49558 4.49989 4.50239 4.61963 4.62605 4.63 4.81432 4.81713 4.81985 4.82282 
33 0.15796 0.31417 0.50089 0.63428 0.82386 0.99509 1.16159 1.32596 1.49396 1.65833 1.84808 1.85378 2.06146 2.1902 2.33378 2.3401 2.47556 2.62874 2.81911 2.82655 2.98344 3.15559 3.30609 3.44079 3.58434 3.59303 3.75871 4.08975 4.33754 4.49581 4.62425 4.81271 4.8188 
67 0.16723 0.17071 0.17596 0.32364 0.32705 0.33292 0.51099 0.51451 0.64299 0.64685 0.83329 0.83614 0.84044 1.0028 1.00716 1.01209 1.17254 1.17723 1.3364 1.3404 1.50322 1.50648 1.66764 1.67218 1.85761 1.86172 1.8654 2.07003 2.07357 2.20014 2.20701 2.34231 2.3461 2.35126 2.48512 2.49013 2.63761 2.64095 2.82922 2.83294 2.83734 2.99285 2.99668 3.16549 3.16847 3.17441 3.31523 3.31883 3.45021 3.45379 3.59359 3.59765 3.60368 3.76743 3.77079 3.77682 4.09914 4.10297 4.34735 4.3515 4.50483 4.50777 4.63297 4.63845 4.82327 4.82673 4.83151 
67 0.17057 0.17437 0.32702 0.33113 0.51357 0.51715 0.52141 0.64597 0.64964 0.83677 0.84078 1.0052 1.01038 1.01689 1.17206 1.17675 1.18127 1.33748 1.3415 1.34647 1.50662 1.51131 1.66971 1.6745 1.86102 1.86576 1.8752 2.07306 2.07731 2.20169 2.20757 2.34593 2.35123 2.35715 2.48811 2.49245 2.64131 2.6448 2.83182 2.83744 2.87158 2.9959 2.9997 3.1665 3.17046 3.17516 3.31705 3.32079 3.32609 3.45191 3.45613 3.59727 3.60146 3.60883 3.77179 3.77502 4.10229 4.10616 4.35057 4.35534 4.50916 4.51337 4.63576 4.64203 4.82557 4.82896 4.83295 
36 0.15953 0.16352 0.31703 0.32062 0.50425 0.63677 0.8244 0.82803 0.99546 1.00089 1.16194 1.17206 1.32955 1.49692 1.6602 1.84992 1.85557 2.06425 2.19168 2.33561 2.34157 2.47842 2.63171 2.82259 2.9861 3.15876 3.31002 3.44265 3.58674 3.76182 4.09225 4.34074 4.49883 4.62766 4.81603 4.82057 
53 0.16899 0.17391 0.32551 0.3294 0.51246 0.51655 0.64579 0.65179 0.83445 0.83859 1.00654 1.01195 1.17351 1.17898 1.33774 1.343 1.50539 1.51524 1.66912 1.67651 1.8602 1.8648 2.07227 2.08874 2.20136 2.3454 2.35212 2.48633 2.49344 2.63982 2.65337 2.83045 2.83486 2.99437 3.00442 3.16773 3.17315 3.31821 3.45204 3.45767 3.59583 3.60252 3.77073 3.78124 4.1011 4.11018 4.34903 4.35592 4.50722 4.51464 4.63461 4.82383 4.82816 
4 0.5159 4.1051 4.51252 4.82948 
25 0.16814 0.32568 0.50956 0.64331 0.83399 1.00876 1.33758 1.50406 1.6677 1.85804 2.07108 2.34249 2.48471 2.63716 2.82768 2.99225 3.16764 3.31619 3.45329 3.59485 3.76906 4.09977 4.34652 4.5062 4.82055 
110 0.16225 0.16532 0.16759 0.17138 0.3185 0.32107 0.32382 0.32619 0.50472 0.50824 0.51019 0.51274 0.63791 0.64091 0.64367 0.64625 0.82799 0.83099 0.83332 0.83668 0.99896 1.00186 1.00506 1.01095 1.16396 1.16732 1.1711 1.17522 1.32859 1.33248 1.33514 1.33812 1.49727 1.50049 1.50309 1.5059 1.65773 1.66316 1.66594 1.66914 1.85395 1.85619 1.8594 1.8624 2.06695 2.06966 2.07233 2.19182 2.19598 2.19874 2.33955 2.342 2.34523 2.35108 2.478 2.48154 2.48438 2.48776 2.63337 2.63618 2.6383 2.82275 2.82605 2.82822 2.83106 2.83535 2.98673 2.99013 2.99236 2.99625 3.15943 3.16204 3.16491 3.167 3.30826 3.31191 3.31502 3.3175 3.44377 3.44688 3.45001 3.45296 3.58789 3.59136 3.59355 3.59695 3.76234 3.7656 3.7681 3.77032 4.09583 4.09815 4.10106 4.14652 4.34464 4.34668 4.35025 4.49984 4.50304 4.50535 4.50827 4.62266 4.62818 4.63201 4.63517 4.81808 4.82036 4.82234 4.82505 4.82861 
0 
0 
0 
46 0.17032 0.1764 0.32643 0.33057 0.51346 0.51786 0.64703 0.83423 0.83829 1.00622 1.01099 1.17422 1.18004 1.34021 1.50683 1.6697 1.67544 1.86041 1.8652 2.07373 2.20299 2.34552 2.35133 2.48873 2.64102 2.83168 2.83628 2.99627 3.16832 3.17278 3.31899 3.32529 3.45188 3.4572 3.5972 3.77106 3.77689 4.10217 4.10822 4.35032 4.35617 4.50778 4.51291 4.63585 4.82469 4.82919 
178 0.18225 0.18544 0.18758 0.18955 0.19222 0.19555 0.33889 0.34149 0.3441 0.34622 0.34827 0.35161 0.35904 0.52522 0.52848 0.5306 0.53255 0.53455 0.53694 0.54111 0.65842 0.66158 0.66386 0.666 0.66844 0.67182 0.84775 0.85052 0.85315 0.85495 0.85732 0.8598 0.86631 1.02009 1.02247 1.02524 1.02758 1.03028 1.03467 1.18578 1.18846 1.19173 1.19443 1.19707 1.20082 1.34956 1.35257 1.35561 1.3579 1.36027 1.3641 1.37338 1.51842 1.52164 1.52403 1.52611 1.52865 1.53336 1.68187 1.68531 1.68756 1.69009 1.6931 1.69706 1.87476 1.87685 1.87946 1.88157 1.88379 1.88688 1.89235 2.0878 2.08988 2.09203 2.09471 2.09894 2.11187 2.21344 2.21761 2.22026 2.22381 2.22784 2.35964 2.36197 2.36435 2.36679 2.3695 2.37302 2.37756 2.50077 2.50354 2.50585 2.50842 2.51127 2.51561 2.65334 2.65602 2.65829 2.66011 2.66301 2.66786 2.8431 2.84665 2.84886 2.85079 2.85307 2.85553 2.85915 2.87406 3.00737 3.0106 3.01317 3.01518 3.01803 3.02296 3.18028 3.18279 3.18546 3.18738 3.1894 3.19226 3.19758 3.32929 3.33222 3.33514 3.3373 3.33939 3.34222 3.35049 3.46509 3.46761 3.47034 3.47266 3.47528 3.47969 3.60923 3.61238 3.61465 3.61717 3.61983 3.6234 3.63242 3.78354 3.7866 3.78887 3.79067 3.79281 3.79632 3.80159 4.11676 4.11893 4.12114 4.12349 4.12736 4.13849 4.36574 4.36759 4.36974 4.37258 4.37723 4.52055 4.523 4.52576 4.52757 4.52999 4.5334 4.64546 4.64999 4.65328 4.65592 4.65964 4.83903 4.84134 4.84319 4.84508 4.84729 4.84958 4.85442 
2 0.16492 0.82985 
0 
73 0.15579 0.16033 0.1661 0.31295 0.31741 0.32143 0.49892 0.50318 0.50703 0.63112 0.63544 0.63923 0.82121 0.82589 0.82957 0.99322 0.99804 1.0032 1.15918 1.16437 1.32334 1.32833 1.33754 1.49092 1.49563 1.49961 1.65489 1.6598 1.66536 1.84794 1.85251 1.85734 2.06104 2.0656 2.18798 2.19282 2.33315 2.33795 2.47184 2.47744 2.48313 2.62657 2.63124 2.81774 2.82209 2.82706 2.98063 2.98542 2.99095 3.15384 3.15882 3.16366 3.30329 3.30885 3.4383 3.44289 3.4511 3.58238 3.58656 3.59239 3.75715 3.76245 4.0901 4.09479 4.33879 4.34323 4.49378 4.4989 4.6196 4.62543 4.81288 4.8166 4.82165 
20 0.16949 0.32636 0.514 0.83549 1.00724 1.33874 1.67112 1.85896 1.86668 2.35217 2.83156 3.17425 3.32216 3.45722 3.60622 3.77205 4.10894 4.35335 4.51244 4.82494 
46 0.1661 0.1703 0.32155 0.32558 0.50941 0.51319 0.64395 0.83151 0.83528 1.00287 1.00724 1.17157 1.17626 1.3343 1.33953 1.50372 1.66582 1.67132 1.85676 1.86052 2.0708 2.19917 2.20737 2.34237 2.34635 2.48409 2.49181 2.63811 2.82726 2.83211 2.99257 3.16451 3.16875 3.31538 3.31957 3.44941 3.45404 3.59362 3.60121 3.76815 4.09861 4.34643 4.50518 4.63285 4.82103 4.82578 
50 0.1713 0.1771 0.32783 0.33252 0.51509 0.52126 0.64881 0.65531 0.83686 0.84122 1.00955 1.018 1.17873 1.33992 1.34686 1.50788 1.51836 1.67205 1.67838 1.86285 1.86727 2.07503 2.08346 2.20697 2.34807 2.35576 2.4902 2.64195 2.8334 2.83827 2.99636 3.00728 3.17067 3.17712 3.32052 3.34718 3.45531 3.60049 3.60844 3.77316 3.77916 4.10384 4.11193 4.35123 4.35634 4.51017 4.63816 4.65702 4.82588 4.83061 
3 0.3238 0.83541 4.5063 
5 0.1644 0.32172 0.82936 1.00086 1.85774 
0 
12 0.16068 0.50588 0.63907 0.82599 1.00075 1.49927 1.6661 2.82363 3.1596 3.76328 4.09415 4.34258 
78 0.16923 0.17271 0.1792 0.32501 0.32877 0.33383 0.51255 0.51568 0.51924 0.64537 0.64961 0.65951 0.83414 0.83748 0.84118 1.00417 1.00834 1.01348 1.17532 1.17993 1.33788 1.34131 1.34944 1.50563 1.51046 1.66928 1.67316 1.68244 1.85931 1.86381 1.86765 1.87615 2.07231 2.07595 2.08793 2.20162 2.20739 2.3448 2.34945 2.35494 2.36346 2.48701 2.49126 2.64016 2.64445 2.8307 2.83421 2.83858 2.99514 2.99938 3.16704 3.17054 3.18209 3.31857 3.32162 3.33662 3.45091 3.45487 3.46105 3.59598 3.60027 3.60686 3.77016 3.7732 3.77914 4.10069 4.10408 4.11111 4.34931 4.3528 4.35927 4.50785 4.51119 4.63591 4.82449 4.82851 4.83208 4.84758 
124 0.16989 0.17237 0.17497 0.17777 0.32593 0.32882 0.33113 0.33419 0.34078 0.51336 0.51555 0.5179 0.5203 0.52478 0.6459 0.64908 0.65174 0.65535 0.83567 0.83797 0.84042 0.84298 0.84867 1.00561 1.00944 1.01205 1.01556 1.02788 1.17364 1.17698 1.18001 1.18382 1.33911 1.34177 1.34427 1.34891 1.50609 1.50863 1.51161 1.51587 1.67036 1.67333 1.67673 1.68123 1.85989 1.86344 1.8661 1.86841 1.8733 2.0725 2.07532 2.07816 2.08272 2.09977 2.20262 2.20612 2.21075 2.34494 2.34757 2.35071 2.35362 2.3585 2.48717 2.48995 2.49352 2.49804 2.64061 2.643 2.6458 2.65217 2.83174 2.83392 2.83707 2.83965 2.8497 2.99526 2.99753 3.00071 3.00515 3.16711 3.17033 3.1726 3.1753 3.18007 3.31813 3.32092 3.32333 3.32685 3.45142 3.45455 3.45702 3.46004 3.46877 3.59676 3.59956 3.6024 3.60566 3.77114 3.77379 3.77612 3.77993 3.78633 4.10166 4.10403 4.10667 4.11098 4.12092 4.15241 4.35012 4.35236 4.3554 4.35995 4.50785 4.51045 4.51327 4.51807 4.63612 4.63998 4.64551 4.82445 4.82698 4.8293 4.83172 4.8355 
16 0.51054 1.00645 1.50587 1.67187 2.06994 2.20383 2.34145 2.63628 2.83062 2.99139 3.44947 3.59267 3.76769 4.34711 4.50484 4.82184 
30 0.17506 0.33245 0.51891 0.65198 0.84145 1.01192 1.18296 1.34504 1.51162 1.6752 1.86669 2.07837 2.21278 2.35243 2.49395 2.6455 2.83694 2.842 3.00056 3.17327 3.32441 3.45975 3.60367 3.77627 3.78513 4.10693 4.35458 4.51329 4.64438 4.83107 
5 0.15869 0.82403 2.06542 2.33674 4.3408 
105 0.15413 0.15788 0.1607 0.16377 0.31056 0.31386 0.31702 0.31971 0.49683 0.50155 0.50408 0.50744 0.62968 0.63377 0.63656 0.63976 0.8193 0.82278 0.82592 0.82816 0.99219 0.99541 0.99869 1.00677 1.15637 1.16035 1.16424 1.16796 1.32118 1.32578 1.32866 1.33246 1.4894 1.49404 1.49674 1.50058 1.65065 1.65672 1.65965 1.66294 1.84735 1.84987 1.85322 1.85712 2.06068 2.06358 2.06746 2.1852 2.19034 2.1936 2.33209 2.33506 2.33853 2.34706 2.46813 2.47326 2.47667 2.47922 2.62408 2.6286 2.63141 2.81504 2.81947 2.82223 2.8257 2.97895 2.9837 2.98633 3.15232 3.15532 3.15908 3.16257 3.30096 3.30509 3.30854 3.31191 3.4335 3.43919 3.44246 3.44556 3.58085 3.58521 3.58797 3.59439 3.75567 3.75923 3.76194 3.76456 4.08958 4.09217 4.09578 4.33856 4.3408 4.34541 4.49213 4.49561 4.49868 4.50228 4.61611 4.62165 4.6261 4.8114 4.81452 4.81711 4.82111 
46 0.17385 0.18128 0.33032 0.33728 0.51722 0.52245 0.65122 0.83981 0.84616 1.01107 1.01959 1.18111 1.34252 1.51016 1.52117 1.67415 1.6838 1.86541 1.87117 2.07647 2.20671 2.35022 2.35859 2.49192 2.64408 2.83611 2.84196 2.99911 3.17223 3.17864 3.32318 3.45627 3.46772 3.60063 3.61017 3.77519 3.78546 4.10516 4.12016 4.35333 4.36461 4.51155 4.52503 4.64142 4.82836 4.83306 
119 0.17633 0.17908 0.18199 0.18599 0.33239 0.33543 0.33797 0.34191 0.35801 0.5198 0.52214 0.52459 0.52755 0.53432 0.65248 0.65563 0.65845 0.66291 0.84139 0.84433 0.84678 0.84972 0.867 1.0122 1.01583 1.01878 1.02355 1.17968 1.18374 1.187 1.1918 1.34498 1.34772 1.35059 1.3558 1.51319 1.51578 1.51887 1.52624 1.67696 1.68026 1.68417 1.69236 1.8669 1.87027 1.87307 1.87653 1.88333 2.07935 2.08216 2.08516 2.09192 2.20886 2.21239 2.21691 2.35244 2.35558 2.35884 2.3632 2.36981 2.49425 2.49715 2.5006 2.50587 2.64707 2.64973 2.65315 2.66032 2.83796 2.84062 2.84344 2.84643 2.85752 3.00277 3.00513 3.00853 3.01793 3.17345 3.17664 3.17888 3.18194 3.18833 3.32389 3.32705 3.32953 3.33325 3.45843 3.4618 3.46448 3.46898 3.60378 3.60688 3.61017 3.61503 3.77746 3.78013 3.78233 3.78605 3.79299 4.10834 4.11095 4.1138 4.11974 4.35677 4.3591 4.36227 4.36836 4.51432 4.51701 4.51973 4.52393 4.64304 4.64681 4.65217 4.8316 4.83397 4.83644 4.83923 4.84464 
12 0.16876 0.32551 1.00721 1.5067 1.67231 1.86345 3.16748 3.45363 3.77081 4.10098 4.3468 4.82301 
57 0.15309 0.15757 0.3093 0.31406 0.49539 0.50041 0.62884 0.63377 0.81872 0.8236 0.99016 0.99571 1.15599 1.16286 1.32 1.32597 1.48821 1.49359 1.65155 1.65651 1.84487 1.84974 2.05804 2.06243 2.18401 2.1903 2.33003 2.33473 2.46961 2.47489 2.62413 2.62872 2.8135 2.81868 2.97772 2.98328 3.15041 3.1557 3.29958 3.30578 3.30993 3.43525 3.44017 3.57945 3.58436 3.7534 3.75847 4.08697 4.0913 4.33594 4.33972 4.49058 4.49581 4.61482 4.62331 4.80928 4.81295 
25 0.16595 0.32289 0.51226 0.64386 0.83145 1.0031 1.17438 1.33672 1.50472 1.66661 1.85938 2.34291 2.48595 2.63686 2.82877 2.99379 3.16681 3.3163 3.45331 3.59293 3.76873 4.09991 4.34716 4.50571 4.82275 
21 0.3257 0.51291 0.64653 1.33759 1.50473 1.86233 2.07198 2.34531 2.48747 2.63757 2.83269 2.99461 3.16738 3.31723 3.45281 3.59617 3.76809 4.09977 4.34752 4.50502 4.63483 
69 0.16966 0.17292 0.17866 0.32525 0.32934 0.33386 0.51346 0.5168 0.52277 0.64644 0.65065 0.83492 0.8379 0.84202 1.00522 1.00997 1.0154 1.17222 1.17727 1.18242 1.33903 1.34288 1.50682 1.51135 1.66919 1.6729 1.67879 1.85984 1.8646 1.86899 2.07298 2.07649 2.10471 2.20201 2.20787 2.34494 2.34951 2.35462 2.48814 2.49318 2.64162 2.64653 2.8316 2.83557 2.84026 2.99614 3.00103 3.16881 3.17259 3.31974 3.32319 3.45265 3.45663 3.59691 3.60148 3.60848 3.77221 3.77547 4.10229 4.10658 4.35038 4.35404 4.50917 4.5126 4.63629 4.64348 4.82513 4.82822 4.83207 
30 0.16587 0.32265 0.51017 0.64359 0.83106 1.0022 1.17166 1.33513 1.50255 1.66627 1.8563 1.86257 2.07133 2.20531 2.34125 2.48405 2.63711 2.82764 2.83442 2.99191 3.16469 3.31503 3.44966 3.59275 3.76722 4.1 4.3459 4.5046 4.63275 4.82138 
73 0.15702 0.1616 0.1664 0.31399 0.31867 0.32255 0.50038 0.50516 0.50895 0.63343 0.63874 0.82249 0.82686 0.82977 0.99391 0.99898 1.00297 1.16016 1.16605 1.17043 1.32411 1.32992 1.33405 1.49324 1.49831 1.65511 1.6599 1.6641 1.84895 1.85399 1.85824 2.06183 2.06682 2.18793 2.19365 2.33419 2.33917 2.4742 2.4795 2.62868 2.63274 2.81882 2.82318 2.82765 2.98284 2.98731 3.15461 3.15995 3.16418 3.30396 3.31001 3.31385 3.43999 3.44577 3.58445 3.58877 3.59464 3.7577 3.76268 3.76662 4.09149 4.09632 4.34034 4.3454 4.4949 4.49983 4.50441 4.61756 4.62572 4.63094 4.81405 4.81742 4.82288 
28 0.171 0.3281 0.51425 0.64757 0.83571 1.01004 1.17738 1.34138 1.50766 1.673 1.86512 2.07359 2.20343 2.34707 2.48878 2.64076 2.83322 2.99589 3.16946 3.32021 3.45532 3.5991 3.77159 4.10302 4.35042 4.50781 4.63539 4.82546 
28 0.17474 0.3282 0.51623 0.64846 0.84047 1.00712 1.17877 1.3419 1.50745 1.67428 1.86209 2.07452 2.20406 2.34782 2.48874 2.64197 2.83388 2.99804 3.17104 3.32109 3.45419 3.59864 3.77326 4.10362 4.35204 4.51197 4.64151 4.82707 
101 0.1746 0.17806 0.18203 0.33056 0.3342 0.33739 0.34319 0.51845 0.52133 0.52433 0.5295 0.65129 0.65478 0.65829 0.83988 0.84343 0.84682 0.85209 1.01013 1.01511 1.01924 1.02766 1.17743 1.18253 1.18649 1.34215 1.3459 1.34926 1.35564 1.51085 1.51407 1.51756 1.52757 1.67555 1.67939 1.68413 1.86516 1.86929 1.8727 1.87799 2.07853 2.08181 2.0862 2.2042 2.20943 2.21511 2.35124 2.35482 2.35873 2.36437 2.49297 2.49647 2.50094 2.514 2.64551 2.6486 2.65288 2.83603 2.83918 2.84262 2.84655 3.00072 3.00367 3.00777 3.17169 3.17561 3.17836 3.18285 3.32136 3.32563 3.32866 3.33454 3.4572 3.4611 3.46452 3.47964 3.60183 3.60537 3.60901 3.61506 3.77513 3.77854 3.78104 3.78597 4.10709 4.11055 4.11484 4.35611 4.35929 4.36368 4.51274 4.51596 4.51936 4.52711 4.6395 4.6438 4.6489 4.8303 4.83303 4.83614 4.8399 
29 0.16891 0.32546 0.51255 0.64615 0.83484 1.0072 1.17626 1.3382 1.50588 1.67064 1.86064 2.07223 2.20281 2.34538 2.48723 2.6401 2.83056 2.99496 3.16726 3.31848 3.45247 3.59698 3.77058 4.1008 4.34866 4.5076 4.63798 4.824 4.83026 
62 0.16757 0.17054 0.32206 0.326 0.33047 0.51101 0.51422 0.64355 0.64722 0.83119 0.83464 0.83955 1.00209 1.00744 1.17063 1.17674 1.33612 1.34018 1.50383 1.50692 1.66773 1.67239 1.8569 1.86134 1.86559 2.07048 2.0739 2.19948 2.20725 2.343 2.3472 2.48485 2.48818 2.63851 2.64105 2.82906 2.83227 2.83774 2.9937 2.99719 3.16385 3.16779 3.17283 3.31571 3.31924 3.44885 3.45347 3.59468 3.59855 3.76729 3.77104 4.09934 4.1026 4.34794 4.35157 4.50329 4.50759 4.51324 4.63316 4.6384 4.82302 4.82606 
15 0.32085 0.50855 0.64252 0.83342 1.50256 1.66833 2.34328 2.48123 2.63487 2.8248 3.163 3.44835 3.76504 4.50185 4.81964 
28 0.15083 0.30726 0.49451 0.62706 0.81587 0.98747 1.15358 1.31923 1.48728 1.65334 1.84196 2.05515 2.18372 2.32735 2.47013 2.62231 2.81251 2.97711 3.14801 3.29837 3.43367 3.57823 3.75158 4.08412 4.33257 4.48848 4.61747 4.80671 
39 0.16653 0.32247 0.50957 0.51509 0.6433 0.83168 0.83587 1.00235 1.1712 1.33485 1.33985 1.5028 1.50809 1.66538 1.85775 2.06978 2.1988 2.34239 2.48405 2.49303 2.63721 2.82736 2.833 2.99173 3.16479 3.31536 3.44959 3.59349 3.59878 3.76752 3.77367 4.09791 4.10506 4.34582 4.50477 4.63172 4.64259 4.82081 4.82553 
35 0.1735 0.33083 0.51645 0.52474 0.64923 0.83906 1.01051 1.17753 1.34169 1.50984 1.67291 1.86173 1.8688 2.07588 2.20287 2.21689 2.34851 2.35889 2.49124 2.64388 2.8343 2.8417 2.99923 3.1713 3.18921 3.32234 3.45617 3.60034 3.77472 4.10512 4.35355 4.51165 4.63938 4.82763 4.83411 

178
