# Supplementary material for: Deciphering the Contribution of Oriens-Lacunosum/Moleculare (OLM) Cells to Intrinsic θ Rhythms Using Biophysical Local Field Potential (LFP) Models
Source: eNeuro. 2018 Sep 4;5(4):ENEURO.0146-18.2018. doi: 10.1523/ENEURO.0146-18.2018 (PMC6140113; doi:10.1523/ENEURO.0146-18.2018)
Supplement: Supplementary file 2 — Supplementary Code. Download supplement 2, GZ file [file sup_enu-eN-NWR-0146-18-s02.gz › LFP_microcircuit-master/SOM-350-SOM12915016-dSD3.5ms-shift5.32ms-gnSD0.12-gsb3.0-csb0.21-gbs5.0-cbs0.1344-spiketimes.txt]

6925

350


24 0.01373 0.10588 0.1738 0.18867 0.32864 0.34677 0.51983 0.54946 0.80227 0.83204 0.84186 1.00358 1.02235 1.18499 1.21817 1.37568 1.51155 1.52811 1.67514 1.87737 3.46815 4.11008 4.35622 4.84264 
9 0.01237 0.10318 0.21473 0.7875 0.82265 0.83566 0.98743 1.46277 1.50908 
23 0.01931 0.11172 0.17535 0.19668 0.32856 0.34638 0.52283 0.80885 0.83406 0.84565 1.00303 1.0199 1.18409 1.21481 1.5133 1.53342 1.67534 1.87289 2.35672 3.46929 4.11264 4.36773 4.83258 
18 0.01229 0.09073 0.16078 0.17199 0.31795 0.48327 0.78061 0.8184 0.82758 0.83674 0.96738 0.99422 1.45861 1.5025 1.51951 1.85211 4.10016 4.34238 
11 0.00852 0.10573 0.17931 0.79252 0.82897 0.83931 0.87294 1.00753 1.46924 1.51339 1.53587 
24 0.00792 0.09696 0.16327 0.17878 0.31684 0.33241 0.50959 0.79022 0.82333 0.83293 0.86153 0.99321 1.00766 1.17434 1.47432 1.50465 1.52088 1.66086 1.85175 2.34493 3.31853 4.0997 4.34295 4.82217 
19 0.01809 0.09949 0.17036 0.19359 0.32415 0.5264 0.78972 0.82606 0.83547 0.85369 0.99744 1.00951 1.17947 1.21536 1.47036 1.50859 1.52516 1.67155 1.86869 
24 0.01645 0.09657 0.16374 0.17418 0.31744 0.32716 0.5099 0.78865 0.82538 0.8345 0.84983 0.99512 1.00472 1.18158 1.46655 1.50687 1.52197 1.66054 1.67946 1.85424 2.34476 4.1034 4.34532 4.82426 
33 0.01796 0.09351 0.15985 0.16965 0.31244 0.321 0.50473 0.65325 0.78763 0.82243 0.8315 0.8485 0.99202 1.00189 1.16937 1.33256 1.46751 1.50347 1.52655 1.6572 1.84836 2.06716 2.19535 2.33801 2.82307 2.99034 3.1663 3.31324 3.45095 3.59795 4.09623 4.34034 4.81628 
19 0.01575 0.11026 0.17904 0.19325 0.33255 0.34528 0.52674 0.80623 0.83728 0.84731 1.00696 1.01941 1.19854 1.49304 1.5212 1.54622 1.68486 1.87352 4.12228 
16 0.02023 0.10585 0.17615 0.32798 0.57436 0.79388 0.82948 0.83971 0.89686 1.0004 1.01546 1.21203 1.47405 1.51072 1.52703 4.1143 
19 0.01543 0.10116 0.16394 0.18508 0.31737 0.33771 0.51205 0.79374 0.82486 0.83483 0.9937 1.01012 1.4714 1.50531 1.52569 1.66066 1.85249 4.34343 4.82115 
21 0.012 0.10327 0.17193 0.18853 0.32524 0.3434 0.52503 0.79685 0.82969 0.83939 0.87202 1.00071 1.01464 1.18175 1.21643 1.51009 1.52958 1.67109 1.86145 4.39265 4.84161 
22 0.01839 0.09932 0.16206 0.18356 0.31575 0.50798 0.78895 0.82201 0.83202 0.88006 0.99219 1.00717 1.1764 1.4881 1.50517 1.52566 1.6624 1.85055 2.3409 4.09875 4.34163 4.81865 
25 0.01081 0.09377 0.16318 0.17702 0.3164 0.3287 0.50848 0.78687 0.82228 0.83243 0.88417 0.99253 1.00668 1.17373 1.46437 1.50532 1.52241 1.66129 1.85082 2.34072 3.31767 3.4562 4.09797 4.34273 4.81958 
12 0.01494 0.11039 0.17724 0.3283 0.79716 0.83 0.84135 1.00059 1.03635 1.47791 1.51288 1.54025 
22 0.01944 0.10524 0.17645 0.19831 0.33003 0.35169 0.52201 0.79773 0.83164 0.84114 0.8646 1.00554 1.18598 1.22028 1.47854 1.51506 1.53404 1.68142 1.87432 4.11066 4.35772 4.83753 
15 0.01532 0.11338 0.17758 0.20031 0.33137 0.35529 0.80837 0.83568 0.84738 1.00636 1.03004 1.50992 1.52858 1.68468 4.11848 
18 0.01674 0.10327 0.17588 0.19533 0.3288 0.34255 0.52685 0.79668 0.83197 0.84155 0.87264 1.00423 1.0219 1.19294 1.47477 1.51357 1.52952 1.87872 
9 0.01861 0.11105 0.49089 0.79381 0.82757 0.83924 0.99625 1.47044 1.51839 
14 0.01916 0.10504 0.16826 0.3201 0.7912 0.82537 0.83598 0.97648 0.99899 1.46857 1.50651 1.52539 1.85533 4.34518 
16 0.0118 0.10037 0.16695 0.32169 0.78681 0.82255 0.83266 0.86402 0.99307 1.01818 1.18106 1.46802 1.50566 1.52618 3.46577 4.10928 
11 0.01627 0.10706 0.18631 0.79174 0.82854 0.83879 0.86927 1.0007 1.46867 1.51337 1.54411 
16 0.02031 0.10967 0.17485 0.20076 0.32858 0.36545 0.5281 0.80535 0.83254 0.84327 1.00511 1.1894 1.50327 1.52017 1.68219 4.10944 
28 0.01519 0.11351 0.1791 0.19745 0.33317 0.35057 0.52451 0.55463 0.81675 0.83866 0.85082 1.00939 1.18833 1.21901 1.35701 1.5174 1.53731 1.68636 1.87307 2.23538 2.36505 2.86397 3.18693 3.3314 3.47176 4.11299 4.36409 4.83865 
33 0.00968 0.1004 0.16947 0.17889 0.20698 0.3239 0.33503 0.51702 0.54558 0.80156 0.83068 0.8402 0.89005 1.00143 1.01605 1.17962 1.2015 1.34254 1.51175 1.53004 1.66791 1.85957 2.21122 2.34835 2.83814 3.00411 3.17581 3.32373 3.46049 3.60886 4.10692 4.35774 4.83073 
12 0.01767 0.10243 0.17439 0.48562 0.78851 0.82459 0.83522 0.93323 0.99919 1.46461 1.50726 1.52557 
11 0.0205 0.11305 0.17983 0.33436 0.79975 0.83406 0.84598 1.00821 1.47495 1.51711 1.5427 
16 0.01617 0.10633 0.17518 0.20415 0.32868 0.54459 0.79678 0.8306 0.84041 0.87194 1.00264 1.01995 1.47465 1.51181 1.52806 1.68214 
13 0.00784 0.10316 0.17849 0.33438 0.55182 0.79937 0.83344 0.84468 1.00765 1.20247 1.47735 1.51947 4.44085 
9 0.00809 0.11636 0.18705 0.34145 0.81149 0.83749 0.85474 1.00906 1.52202 
11 0.01271 0.1094 0.1774 0.33453 0.79728 0.83234 0.84355 1.00721 1.47193 1.51667 1.55162 
18 0.00856 0.10724 0.17183 0.19296 0.32583 0.54715 0.80224 0.83169 0.84409 1.00226 1.21381 1.50206 1.52123 1.67756 1.86291 4.11378 4.35449 4.84324 
37 0.00943 0.04532 0.12777 0.17861 0.19171 0.33343 0.34805 0.52465 0.5517 0.6664 0.82586 0.84146 0.85655 1.01031 1.18647 1.20559 1.35232 1.51864 1.53925 1.67933 1.87452 2.10268 2.21832 2.36162 2.65898 2.85599 3.01409 3.18263 3.33192 3.4675 3.61491 3.80076 4.11507 4.37592 4.53005 4.67121 4.83942 
9 0.01877 0.11006 0.48931 0.79373 0.82816 0.8394 1.00699 1.46945 1.52241 
17 0.01914 0.1043 0.17353 0.22008 0.32833 0.5298 0.79419 0.82896 0.83859 0.86225 1.00285 1.18677 1.23283 1.47382 1.51107 1.5291 2.23058 
33 0.01151 0.10011 0.17668 0.18921 0.33056 0.34287 0.52179 0.54981 0.66433 0.80374 0.83528 0.8449 1.00674 1.02473 1.18415 1.20113 1.34911 1.51512 1.53099 1.67755 1.87039 2.21909 2.3536 2.66337 2.8566 3.0188 3.18045 3.32806 3.46411 3.6182 4.11001 4.36017 4.83431 
31 0.01442 0.10482 0.16682 0.18003 0.31939 0.33017 0.51113 0.5357 0.65818 0.8094 0.8297 0.84121 0.99737 1.01259 1.1757 1.1997 1.34375 1.5084 1.5287 1.66454 1.85488 2.20997 2.34408 2.83268 3.0029 3.17282 3.321 3.45627 4.10359 4.34952 4.82336 
13 0.01808 0.10701 0.17255 0.32817 0.53874 0.79549 0.82801 0.83874 0.99883 1.19278 1.47453 1.51077 1.53427 
12 0.01846 0.10602 0.1781 0.33308 0.7921 0.8287 0.83864 0.86295 1.00295 1.46847 1.51284 1.53328 
11 0.01632 0.10432 0.18922 0.48815 0.79079 0.82686 0.83741 0.89497 1.00326 1.46683 1.51485 
22 0.01437 0.10245 0.17299 0.18817 0.32809 0.34909 0.51842 0.79593 0.82988 0.83937 0.86226 1.00269 1.02364 1.18185 1.21628 1.48569 1.5117 1.53002 1.67675 3.32526 4.11421 4.83746 
19 0.01584 0.09951 0.17451 0.20038 0.32709 0.34407 0.5759 0.79209 0.82873 0.83786 0.85339 1.00057 1.01296 1.19544 1.46987 1.51342 1.53253 1.69049 4.84102 
23 0.01637 0.10146 0.17255 0.18782 0.32548 0.33786 0.51704 0.55384 0.79641 0.83029 0.83982 0.88193 1.00289 1.18825 1.4727 1.51216 1.52933 1.6728 1.86245 2.35287 4.1087 4.3517 4.84067 
19 0.01557 0.10055 0.16403 0.31691 0.50742 0.78872 0.82314 0.83315 0.86747 0.99263 1.0128 1.46744 1.5034 1.52461 1.66156 1.85307 4.10185 4.34589 4.82272 
31 0.0085 0.09943 0.16979 0.17953 0.21444 0.3251 0.33757 0.5155 0.538 0.80371 0.83154 0.84118 1.00097 1.013 1.18041 1.21189 1.3511 1.51165 1.53025 1.66692 1.69249 1.86122 2.21454 2.35036 2.84112 3.18624 3.32586 3.46622 4.10717 4.35178 4.83051 
14 0.0126 0.10271 0.17929 0.33909 0.79233 0.83065 0.84031 0.85644 0.98184 1.00946 1.20013 1.47178 1.51659 1.53638 
16 0.01737 0.10584 0.17778 0.33464 0.52922 0.79416 0.82984 0.8396 0.86308 1.00062 1.01476 1.19068 1.47347 1.51149 1.52749 4.11379 
12 0.02109 0.11588 0.18007 0.33218 0.80082 0.83199 0.84438 0.99992 1.01416 1.1959 1.50907 1.52858 
26 0.01459 0.0983 0.16525 0.31809 0.33444 0.51237 0.78862 0.82393 0.83345 0.8541 0.9941 1.00758 1.1767 1.21517 1.36385 1.49769 1.51269 1.54982 1.66501 1.85342 2.3448 3.32096 3.45863 4.10318 4.34504 4.82251 
12 0.01938 0.10661 0.17493 0.33437 0.79314 0.82832 0.83853 0.87445 1.00453 1.46931 1.51234 1.53511 
24 0.01708 0.10288 0.17557 0.19303 0.3275 0.33901 0.52048 0.5486 0.79824 0.83198 0.84122 0.861 1.0031 1.01488 1.18802 1.23089 1.48367 1.51429 1.53081 1.6763 1.86555 3.49917 4.11319 4.84975 
11 0.01562 0.11348 0.18362 0.33902 0.80177 0.83737 0.84862 1.01092 1.21246 1.47888 1.52412 
18 0.02251 0.11577 0.17974 0.33268 0.53314 0.80521 0.83545 0.84709 1.00475 1.02122 1.18959 1.23209 1.51498 1.53513 1.68855 2.23979 3.47423 4.12282 
20 0.01614 0.10222 0.1619 0.18619 0.31478 0.50611 0.79363 0.82347 0.83433 0.99187 1.00945 1.17587 1.49938 1.51586 1.65689 1.84984 2.34054 4.0988 4.34117 4.8175 
14 0.01585 0.10427 0.17878 0.33375 0.551 0.79351 0.83176 0.84143 0.86898 1.00779 1.19905 1.47093 1.51641 1.53774 
21 0.0122 0.10218 0.16162 0.19705 0.31486 0.50686 0.79505 0.82363 0.83473 0.99188 1.00685 1.17404 1.50028 1.51588 1.65808 1.84928 2.33915 3.31677 4.09781 4.34065 4.81711 
20 0.01162 0.11152 0.17544 0.18815 0.32976 0.3437 0.52467 0.81285 0.837 0.84911 1.00488 1.01896 1.18946 1.51627 1.54089 1.67431 1.8665 4.11226 4.35609 4.8349 
33 0.01101 0.09907 0.16503 0.17403 0.19451 0.31929 0.32906 0.5104 0.54142 0.79745 0.82727 0.83672 0.87201 0.9968 1.00841 1.17365 1.19122 1.33827 1.50653 1.52243 1.66178 1.68 1.85428 2.20084 2.34381 2.83115 2.9949 3.17112 3.31873 3.45469 4.10191 4.34746 4.82391 
11 0.01224 0.10581 0.17952 0.33161 0.793 0.8277 0.83811 0.89045 1.00214 1.46954 1.51408 
13 0.01871 0.10662 0.16778 0.32091 0.51614 0.7961 0.82577 0.83734 0.99675 1.4741 1.50671 1.52803 1.67698 
32 0.0126 0.09982 0.15959 0.17176 0.3126 0.32219 0.5036 0.6426 0.79975 0.82316 0.83428 0.99112 1.00403 1.16552 1.3295 1.50081 1.52084 1.65587 1.8475 2.06524 2.19309 2.33599 2.82125 2.98722 3.16207 3.30975 3.4459 3.591 3.76525 4.09401 4.33951 4.81499 
12 0.01881 0.10972 0.17225 0.19689 0.32718 0.79876 0.83018 0.84126 1.00275 1.47443 1.51061 1.53554 
13 0.01389 0.10763 0.17554 0.20471 0.32879 0.42739 0.79893 0.83212 0.8428 1.00496 1.22179 1.47563 1.51872 
15 0.01619 0.10478 0.17795 0.20127 0.33172 0.35816 0.79699 0.83351 0.84306 0.87437 1.00665 1.03478 1.47328 1.51627 1.53461 
29 0.01338 0.09989 0.17389 0.18319 0.21461 0.32988 0.34283 0.52168 0.55745 0.79718 0.83182 0.8407 0.85647 1.00479 1.01883 1.18313 1.20006 1.34845 1.48146 1.51405 1.52845 1.67719 2.23705 3.18481 3.32798 3.46307 4.1101 4.36978 4.83421 
19 0.02012 0.10296 0.16866 0.31898 0.33314 0.51632 0.79284 0.82618 0.83607 0.87169 0.99596 1.01225 1.47253 1.50852 1.52807 1.66508 1.85415 4.34562 4.82452 
25 0.01864 0.10311 0.16581 0.17729 0.32012 0.33343 0.51166 0.79603 0.82624 0.8364 0.99659 1.01588 1.17629 1.34176 1.50383 1.51847 1.66532 1.85561 2.21187 2.34381 3.31974 3.45645 4.10062 4.34595 4.82351 
33 0.00659 0.09559 0.16593 0.17623 0.3188 0.32862 0.51134 0.53508 0.66005 0.79539 0.82721 0.83645 0.8591 0.99697 1.00894 1.17586 1.19578 1.34174 1.508 1.52438 1.66454 1.85431 2.21161 2.34443 2.83651 3.01547 3.17677 3.32203 3.45848 3.60354 4.10448 4.35095 4.82437 
17 0.01918 0.10379 0.16772 0.20901 0.32163 0.51705 0.79435 0.82591 0.83625 0.99619 1.02696 1.47315 1.50739 1.53717 1.85809 4.10406 4.34869 
18 0.01191 0.10503 0.18043 0.20558 0.33436 0.37093 0.53632 0.80699 0.83655 0.84685 1.00966 1.19586 1.48632 1.51837 1.53838 1.70086 1.89364 4.12056 
12 0.01454 0.11307 0.17093 0.32232 0.79929 0.82887 0.84193 0.99697 1.01493 1.50172 1.51954 1.66869 
22 0.01076 0.09482 0.17804 0.19458 0.33173 0.3462 0.52703 0.8019 0.83484 0.84453 0.87642 1.00796 1.03341 1.18891 1.22252 1.51484 1.53152 1.67963 1.87143 4.11462 4.36818 4.84029 
21 0.01428 0.10238 0.17389 0.2008 0.32605 0.34036 0.52374 0.79573 0.82976 0.83924 0.86206 1.00132 1.0166 1.18548 1.47605 1.51199 1.52943 1.67389 1.87267 3.46784 4.10913 
12 0.01618 0.12001 0.17772 0.33005 0.80576 0.835 0.85331 1.00467 1.22665 1.51481 1.55125 1.69745 
10 0.05425 0.12567 0.32306 0.7878 0.82266 0.83426 0.97652 0.99848 1.4659 1.50964 
21 0.01855 0.10313 0.17446 0.19206 0.32689 0.33954 0.52069 0.79619 0.83086 0.84021 0.8599 1.00163 1.01323 1.18634 1.47428 1.51315 1.52944 1.6723 1.86733 2.35352 4.11353 
20 0.01866 0.10562 0.17169 0.19106 0.32463 0.34281 0.52068 0.79787 0.82965 0.83953 0.89235 0.99959 1.01226 1.19367 1.50612 1.52219 1.67165 1.86432 4.10761 4.35298 
25 0.01653 0.10072 0.17367 0.18368 0.32781 0.3385 0.51994 0.79269 0.83031 0.83933 0.85218 1.00037 1.00955 1.18463 1.21627 1.47209 1.51249 1.52553 1.67314 1.86656 2.35437 3.32851 3.46664 4.10846 4.35773 
20 0.02005 0.10677 0.17183 0.19031 0.32375 0.33679 0.52085 0.79949 0.83027 0.84035 0.99948 1.01206 1.20068 1.5002 1.51498 1.53763 1.67036 1.85878 4.34936 4.8285 
22 0.01653 0.0948 0.16418 0.17415 0.3191 0.33056 0.51066 0.786 0.82369 0.83265 0.84422 0.99319 1.00327 1.46331 1.50574 1.52095 1.6616 1.85365 2.34389 4.10269 4.345 4.82158 
39 0.01171 0.09714 0.16395 0.17366 0.1854 0.32211 0.32978 0.34146 0.51369 0.5281 0.6578 0.79682 0.82968 0.83838 0.85428 0.99999 1.00924 1.17928 1.19674 1.34252 1.50807 1.52061 1.55606 1.66545 1.68417 1.85854 1.87827 2.21181 2.34699 2.83425 3.00201 3.17628 3.32244 3.45775 3.60584 4.104 4.12427 4.34911 4.82621 
32 0.01539 0.08976 0.15398 0.16461 0.17478 0.31441 0.32345 0.5064 0.7815 0.81904 0.82775 0.83722 0.98899 0.99866 1.1699 1.3343 1.46051 1.50119 1.51269 1.53537 1.65834 1.84862 2.19898 2.33846 2.82601 2.99198 3.16793 3.31416 3.4508 4.0962 4.34051 4.81756 
17 0.00722 0.09534 0.17519 0.21872 0.32669 0.34156 0.5266 0.79976 0.83156 0.84141 0.88861 1.0016 1.01417 1.4815 1.51365 1.53358 1.6735 
24 0.01201 0.10627 0.17368 0.19913 0.32652 0.34311 0.51977 0.57518 0.8052 0.83144 0.84179 1.00246 1.03135 1.18147 1.21298 1.51195 1.53189 1.68759 1.86995 2.36442 3.46409 4.10777 4.36033 4.83257 
31 0.01179 0.08843 0.15562 0.16397 0.18221 0.31348 0.3253 0.50451 0.78099 0.81821 0.82701 0.8388 0.98885 0.99868 1.16846 1.33175 1.46011 1.49959 1.51136 1.53739 1.65692 1.84834 2.19694 2.33766 2.82399 2.98949 3.31299 3.44817 4.09484 4.33979 4.81615 
26 0.01056 0.09967 0.16849 0.17823 0.21063 0.32374 0.33417 0.51514 0.79662 0.82983 0.83916 0.86092 1.00057 1.01282 1.17989 1.47789 1.51064 1.52596 1.66597 1.85845 2.22363 2.34868 3.32701 4.10775 4.3551 4.83807 
12 0.02114 0.11388 0.17541 0.32633 0.79895 0.83014 0.84234 1.0009 1.4774 1.51281 1.54408 1.6877 
18 0.00782 0.09951 0.17276 0.1841 0.3272 0.33994 0.52566 0.80341 0.83296 0.84324 1.00341 1.02044 1.21129 1.50988 1.52734 1.67292 1.86459 4.1144 
15 0.00821 0.09321 0.16624 0.31866 0.4787 0.78275 0.8208 0.83012 0.84138 0.97049 0.9957 1.46077 1.50526 1.52111 1.85479 
21 0.01259 0.10949 0.16951 0.20764 0.32298 0.51667 0.80467 0.82987 0.84687 1.00027 1.1801 1.508 1.53214 1.67323 1.86165 2.34828 3.32221 3.46011 4.1076 4.35371 4.8261 
12 0.01627 0.10612 0.1734 0.32713 0.53872 0.7948 0.8279 0.84092 1.00129 1.18831 1.47419 1.51319 
17 0.00968 0.10847 0.17688 0.32631 0.34282 0.53609 0.80361 0.83227 0.84341 1.00374 1.20285 1.50043 1.51796 1.55943 1.67586 1.8682 4.38347 
12 0.01139 0.10733 0.17412 0.32789 0.7949 0.82916 0.83977 0.97985 1.00241 1.47226 1.51053 1.5292 
31 0.01074 0.09684 0.16665 0.17498 0.19174 0.32176 0.33146 0.51331 0.53596 0.79404 0.82784 0.83683 0.85422 0.99837 1.00907 1.17718 1.20033 1.34137 1.50601 1.51888 1.66619 1.6914 1.85671 2.21788 2.34557 2.83402 3.32003 3.45726 4.10368 4.34932 4.82526 
9 0.00878 0.11096 0.49423 0.7978 0.83235 0.84577 1.00552 1.47466 1.52369 
22 0.01263 0.10473 0.17166 0.19473 0.3237 0.33898 0.518 0.79791 0.82916 0.83916 0.99955 1.01754 1.18586 1.48272 1.51186 1.538 1.67092 1.86023 2.34901 4.10678 4.35246 4.84079 
33 0.01576 0.10101 0.16727 0.17676 0.20706 0.32294 0.33717 0.51341 0.53738 0.66361 0.80303 0.82889 0.83834 0.99796 1.00961 1.17712 1.19771 1.34625 1.50764 1.52353 1.66607 1.86082 2.20946 2.35138 2.84673 3.00541 3.17784 3.32357 3.45897 4.10481 4.35226 4.67504 4.82862 
28 0.01209 0.09912 0.17437 0.18454 0.32837 0.3397 0.52104 0.54687 0.79541 0.83251 0.84151 0.8602 1.00307 1.01338 1.18332 1.20627 1.47419 1.51537 1.53204 1.67465 1.86573 2.21946 2.35233 3.3289 3.46949 4.1088 4.35738 4.83222 
23 0.02135 0.11765 0.18048 0.20351 0.33578 0.52988 0.81179 0.83972 0.85455 1.01073 1.18808 1.21556 1.35884 1.51795 1.53914 1.6904 1.89676 2.23692 3.19096 3.33391 3.46992 4.116 4.84384 
18 0.01986 0.11235 0.17971 0.22049 0.33403 0.5305 0.80366 0.83502 0.84552 1.00796 1.19161 1.23275 1.5115 1.5278 1.69534 1.88629 2.24399 4.12146 
20 0.01157 0.10858 0.17367 0.18867 0.3282 0.34489 0.52058 0.80615 0.8341 0.84607 1.00465 1.18575 1.23507 1.51255 1.53261 1.67363 1.8743 4.10834 4.35338 4.83075 
14 0.01005 0.10447 0.176 0.32773 0.53226 0.79553 0.8303 0.84026 0.87222 1.00155 1.01875 1.47342 1.5162 1.55003 
25 0.00711 0.10327 0.17147 0.18974 0.32642 0.35168 0.52047 0.80062 0.83002 0.84037 1.00138 1.04447 1.18381 1.22088 1.36813 1.50854 1.52452 1.69202 1.88207 2.36714 3.32921 3.46384 4.10791 4.35814 4.83254 
19 0.01019 0.11007 0.16795 0.19405 0.32119 0.51411 0.80647 0.82984 0.84961 0.99832 1.17804 1.50857 1.6678 1.85757 2.34938 3.32163 4.10339 4.35529 4.82618 
19 0.01313 0.10288 0.17929 0.21748 0.33199 0.35453 0.52694 0.79876 0.83315 0.84256 0.86341 1.00709 1.05767 1.19003 1.22966 1.48355 1.51783 1.53916 4.11407 
10 0.02285 0.11481 0.18319 0.33694 0.80057 0.8335 0.84675 1.00417 1.47763 1.51749 
12 0.01646 0.11108 0.18332 0.33846 0.79789 0.83156 0.84252 1.00651 1.21511 1.47662 1.51644 1.54848 
31 0.00741 0.09486 0.15998 0.17104 0.31252 0.32351 0.50514 0.65208 0.78978 0.8214 0.83145 0.99042 1.00472 1.16934 1.20756 1.33364 1.50054 1.51769 1.65746 1.84731 2.07131 2.19892 2.33742 2.82434 2.99532 3.16683 3.31332 3.45009 4.09522 4.33933 4.81592 
17 0.01165 0.11478 0.17388 0.20546 0.32752 0.35404 0.52166 0.81754 0.83553 0.85557 1.00416 1.22828 1.51081 1.53166 1.68326 1.87101 4.44128 
14 0.01384 0.09764 0.1732 0.32882 0.48724 0.78642 0.82405 0.83403 0.85383 0.99269 1.01002 1.46415 1.50947 1.53037 
13 0.0153 0.10335 0.17489 0.32869 0.78941 0.82623 0.83613 0.85894 0.99496 1.00759 1.46742 1.50957 1.53701 
12 0.01831 0.10711 0.18101 0.33608 0.79299 0.83016 0.84003 0.86171 1.00565 1.46967 1.51424 1.53391 
11 0.0199 0.10568 0.17913 0.33239 0.79176 0.82744 0.83825 0.98453 1.00657 1.46805 1.51492 
10 0.02269 0.10682 0.17737 0.7902 0.82589 0.83746 0.9808 1.00324 1.4674 1.51161 
28 0.00792 0.03152 0.11298 0.17653 0.18811 0.3301 0.34164 0.52116 0.5442 0.80559 0.83513 0.84465 0.88611 1.00695 1.02421 1.18645 1.21585 1.51585 1.53282 1.67389 1.86586 2.22242 2.35519 3.33647 3.47042 4.11256 4.35752 4.83529 
15 0.01104 0.09746 0.17907 0.32841 0.48143 0.7875 0.82553 0.83485 0.84611 0.97516 1.00181 1.0191 1.46643 1.50989 1.52385 
10 0.02016 0.10183 0.47377 0.78545 0.82284 0.83354 0.87706 0.98946 1.46267 1.50924 
20 0.01622 0.10177 0.16573 0.18341 0.31864 0.33949 0.51246 0.79482 0.82522 0.8353 0.99457 1.0116 1.4733 1.50597 1.53346 1.66282 1.85497 4.10197 4.34625 4.82441 
12 0.02457 0.11327 0.17076 0.21557 0.33036 0.80179 0.829 0.84203 1.0004 1.48868 1.51114 1.53879 
24 0.09457 0.15572 0.30825 0.49864 0.7935 0.81938 0.8357 0.98668 1.16327 1.32795 1.49647 1.52523 1.65236 1.84376 2.06535 2.33237 2.81919 2.98802 3.1655 3.30897 3.44589 4.09072 4.33585 4.81141 
22 0.00961 0.09505 0.17242 0.18497 0.32566 0.33715 0.52128 0.79175 0.82917 0.83821 0.85173 0.99936 1.00915 1.19084 1.4699 1.51312 1.53069 1.67112 1.86394 4.10773 4.35398 4.82916 
14 0.01145 0.09677 0.16729 0.32215 0.48703 0.78588 0.82337 0.83286 0.84966 0.9928 1.00495 1.4635 1.50443 1.51876 
12 0.01468 0.10452 0.17884 0.33226 0.79111 0.82978 0.84017 0.97032 1.0046 1.46773 1.5149 1.53998 
17 0.01722 0.10243 0.17028 0.19669 0.32432 0.5186 0.79237 0.82707 0.83671 0.86062 0.99881 1.01932 1.2106 1.47234 1.50884 1.52705 4.10599 
25 0.0126 0.1007 0.16275 0.17569 0.31652 0.33095 0.50839 0.79444 0.82396 0.83425 0.99358 1.00707 1.17303 1.33802 1.50168 1.51908 1.66017 1.85186 2.34033 2.82662 3.31548 3.45467 4.09788 4.34327 4.81886 
13 0.00722 0.10139 0.17412 0.32441 0.78961 0.82599 0.83596 0.86163 0.9945 1.0146 1.46748 1.51022 1.53274 
33 0.01386 0.09846 0.16691 0.17559 0.19286 0.32215 0.33159 0.51314 0.53356 0.79522 0.82884 0.83787 0.85577 0.99845 1.00773 1.17766 1.20062 1.34209 1.507 1.52019 1.6648 1.6845 1.85711 2.20831 2.34634 2.83483 3.00228 3.17729 3.32078 3.45984 4.10468 4.34896 4.82515 
23 0.02396 0.11951 0.17554 0.19654 0.32816 0.34592 0.52192 0.81873 0.83745 0.85583 1.00513 1.05208 1.18505 1.22276 1.51561 1.54494 1.67561 1.86416 2.36743 3.33554 4.11751 4.35551 4.83771 
26 0.0195 0.10621 0.17401 0.18872 0.32773 0.34184 0.51973 0.55814 0.80065 0.83185 0.84148 0.87862 1.00294 1.01754 1.18341 1.21472 1.36012 1.51201 1.52809 1.6753 1.86783 3.32937 3.47094 4.10928 4.36375 4.83672 
12 0.01939 0.10508 0.17658 0.33639 0.79073 0.82857 0.83872 0.86574 1.00456 1.46751 1.51397 1.54132 
11 0.00744 0.10411 0.48039 0.79036 0.82635 0.83745 0.97356 1.00296 1.46705 1.51312 1.55233 
22 0.01352 0.10104 0.16881 0.18345 0.32249 0.33617 0.5157 0.79358 0.82704 0.83662 0.86392 0.99822 1.01347 1.18653 1.47631 1.50786 1.52417 1.67632 1.86018 4.10498 4.34902 4.82853 
11 0.00958 0.10684 0.17882 0.341 0.79522 0.83028 0.84139 1.00232 1.46994 1.51385 1.53862 
17 0.01667 0.09724 0.17138 0.19278 0.32452 0.49404 0.78755 0.82538 0.83455 0.84738 0.98075 1.00023 1.01538 1.18959 1.46737 1.5097 1.52594 
38 0.01664 0.09749 0.16538 0.17578 0.31948 0.33183 0.51229 0.53766 0.65329 0.79392 0.82542 0.83471 0.85929 0.99566 1.00998 1.1751 1.19256 1.34124 1.50507 1.51995 1.6696 1.85582 2.08562 2.21322 2.34478 2.64898 2.83431 3.00178 3.17072 3.31929 3.45592 3.6011 3.78469 4.10241 4.35185 4.51476 4.65859 4.82606 
34 0.01122 0.10065 0.16694 0.17625 0.20253 0.3217 0.33228 0.51264 0.54842 0.65744 0.8044 0.82836 0.83807 0.99927 1.01901 1.17559 1.20842 1.3397 1.50651 1.52135 1.66689 1.85726 2.0888 2.20859 2.34418 2.83228 3.00451 3.17253 3.31912 3.45518 4.1015 4.34768 4.52103 4.8236 
13 0.00873 0.10804 0.17729 0.33475 0.53299 0.79986 0.83227 0.8443 1.00679 1.18933 1.48043 1.5142 1.53733 
14 0.01649 0.10141 0.16772 0.20577 0.323 0.78941 0.82521 0.83491 0.85666 0.9954 1.01353 1.46631 1.50763 1.52509 
13 0.02143 0.10646 0.17713 0.32888 0.79261 0.82712 0.83758 0.89811 0.99837 1.22452 1.47362 1.51014 1.53237 
15 0.00855 0.09976 0.16871 0.20236 0.32465 0.52428 0.79101 0.82496 0.83472 0.86457 0.99683 1.2194 1.46906 1.50785 1.5301 
12 0.01852 0.10609 0.17294 0.32731 0.79244 0.82813 0.83893 0.99199 1.00791 1.4689 1.51255 1.54352 
17 0.01038 0.10132 0.17252 0.19125 0.32769 0.35736 0.52216 0.79624 0.82944 0.83904 0.86745 1.00227 1.02833 1.21889 1.47997 1.51076 1.52906 
14 0.01941 0.10756 0.17848 0.33477 0.79392 0.83006 0.84007 0.86783 1.00191 1.02067 1.22976 1.47418 1.5163 1.5487 
22 0.01093 0.10032 0.17634 0.19315 0.33055 0.34692 0.5297 0.7989 0.83299 0.84246 0.86491 1.00406 1.0161 1.18934 1.2299 1.4867 1.51673 1.53718 1.68829 1.87635 3.48781 4.11287 
18 0.01092 0.11874 0.17133 0.23655 0.32426 0.39324 0.52884 0.81947 0.83482 1.0012 1.21517 1.50989 1.53996 1.6824 1.86382 4.10991 4.38099 4.84448 
13 0.01123 0.10619 0.17691 0.3339 0.53678 0.79585 0.83051 0.84115 1.00443 1.20234 1.47177 1.51118 1.52806 
23 0.01444 0.10076 0.1759 0.18756 0.32939 0.34028 0.52176 0.5453 0.7955 0.83187 0.84082 0.85548 1.00557 1.01983 1.19282 1.47284 1.51251 1.52471 1.55534 1.68327 1.86704 4.11408 4.843 
20 0.01097 0.09077 0.17967 0.19937 0.33348 0.35258 0.54202 0.8044 0.83614 0.84606 0.95345 1.00892 1.03717 1.19382 1.51907 1.5416 1.68295 1.88103 2.2376 4.12205 
11 0.02287 0.11939 0.18342 0.3365 0.80515 0.83617 0.84854 1.00824 1.48336 1.52079 1.56137 
14 0.01638 0.10216 0.17577 0.32817 0.4932 0.79088 0.82821 0.83814 0.8614 0.99927 1.01466 1.46847 1.51488 1.54399 
36 0.01462 0.10027 0.16999 0.18055 0.32403 0.33467 0.51564 0.53761 0.65676 0.79751 0.82937 0.83862 0.86154 1.0004 1.01278 1.17791 1.19532 1.34421 1.50824 1.52153 1.66924 1.86084 2.09321 2.21341 2.34841 2.65512 2.83646 3.00767 3.17569 3.32234 3.45851 3.60737 4.10529 4.35278 4.66894 4.82744 
12 0.00846 0.10247 0.17458 0.32851 0.79149 0.8281 0.83849 0.87953 1.00108 1.46772 1.51361 1.53955 
12 0.0193 0.10493 0.47501 0.78872 0.82738 0.83769 0.87 0.97954 1.00932 1.46728 1.51421 1.54748 
21 0.00912 0.10837 0.17131 0.18656 0.32458 0.33803 0.51563 0.53993 0.81389 0.83316 0.84757 1.00208 1.18797 1.50896 1.52661 1.67019 1.86053 2.35239 4.11037 4.35408 4.82777 
9 0.01176 0.11889 0.20016 0.80149 0.83254 0.84665 1.0056 1.48249 1.51656 
19 0.00695 0.0315 0.11512 0.18032 0.23199 0.33608 0.53537 0.80314 0.83499 0.84488 0.89766 1.00984 1.18904 1.22241 1.51287 1.52752 4.11969 4.3981 4.84534 
30 0.01691 0.10687 0.1721 0.187 0.32603 0.3407 0.51685 0.5415 0.8044 0.8314 0.84159 1.00047 1.01385 1.17991 1.19905 1.35546 1.511 1.52872 1.67261 1.86502 2.22149 2.35035 2.85731 3.18333 3.32698 3.46776 4.10848 4.3604 4.52677 4.83303 
15 0.02214 0.11467 0.17256 0.21616 0.32813 0.53693 0.80801 0.83143 0.84616 1.0022 1.18888 1.51042 1.53806 4.44624 4.85686 
26 0.02058 0.113 0.17433 0.19371 0.32681 0.34055 0.51793 0.54271 0.8168 0.8356 0.85067 1.00472 1.18344 1.21684 1.34754 1.51382 1.53721 1.67502 1.86477 2.35106 3.18245 3.32528 3.46209 4.10783 4.3547 4.83093 
34 0.00948 0.10286 0.16476 0.17504 0.21943 0.31843 0.33137 0.51079 0.53531 0.65601 0.81161 0.82951 0.84133 0.99653 1.00941 1.17306 1.18824 1.338 1.50653 1.5237 1.66198 1.85389 2.20237 2.34355 2.65139 2.83085 2.99732 3.17207 3.31731 3.45576 3.60508 4.10162 4.34708 4.82289 
21 0.00674 0.09519 0.16569 0.17809 0.32186 0.51646 0.78734 0.82355 0.83347 0.85871 0.9941 1.00962 1.1763 1.21164 1.46821 1.50525 1.52029 2.21361 4.10197 4.35392 4.83465 
14 0.01136 0.10432 0.17905 0.33187 0.79458 0.83166 0.84155 0.8638 1.00472 1.02404 1.2239 1.47437 1.51477 1.5324 
16 0.01614 0.11165 0.17638 0.19833 0.32918 0.34819 0.53758 0.80906 0.83505 0.84622 1.0032 1.01621 1.22017 1.51217 1.53056 1.6739 
16 0.01694 0.10315 0.17304 0.21435 0.3256 0.34702 0.79361 0.82855 0.83814 0.86045 0.99891 1.01105 1.21741 1.47291 1.51098 1.52861 
16 0.00923 0.10367 0.1736 0.19809 0.32792 0.53529 0.79697 0.83014 0.84012 0.88176 1.0022 1.02237 1.22707 1.48969 1.51336 1.53453 
26 0.00858 0.10155 0.17207 0.18421 0.32534 0.33653 0.51706 0.54099 0.80464 0.83235 0.84241 1.0017 1.01482 1.18021 1.20283 1.34855 1.51075 1.52616 1.6717 1.86232 2.22445 2.35418 3.32719 4.10884 4.35896 4.83092 
28 0.01927 0.10333 0.16976 0.1829 0.32357 0.33939 0.51856 0.66192 0.79722 0.82818 0.83785 0.87925 1.00002 1.0185 1.18097 1.21394 1.34511 1.50717 1.52173 1.6717 1.87067 2.22582 2.66543 3.32503 3.46111 4.10514 4.36181 4.831 
16 0.0197 0.10949 0.17489 0.19998 0.32866 0.54251 0.80075 0.83158 0.84217 1.00337 1.02814 1.22562 1.50827 1.52373 1.67754 1.87281 
25 0.00895 0.10026 0.17059 0.18531 0.3254 0.34345 0.51706 0.54638 0.79764 0.82889 0.83852 0.87533 1.00148 1.17927 1.19987 1.50745 1.52321 1.67603 1.86872 2.35133 3.3254 3.46092 4.10737 4.67615 4.83663 
12 0.00954 0.10592 0.18019 0.33414 0.80032 0.8343 0.84504 1.00333 1.01701 1.23075 1.48326 1.52202 
27 0.0159 0.09862 0.16676 0.17623 0.20861 0.32089 0.33078 0.51268 0.79327 0.82689 0.83616 0.85643 0.99748 1.00889 1.17823 1.34052 1.48031 1.50738 1.52307 1.66466 1.85578 2.20802 2.34421 3.31934 4.1035 4.34694 4.82334 
15 0.01979 0.11171 0.17553 0.21249 0.32932 0.53503 0.80542 0.83278 0.84438 1.00304 1.02548 1.22204 1.50959 1.52604 1.86886 
27 0.0167 0.10669 0.16801 0.18002 0.32175 0.33422 0.51317 0.53804 0.80653 0.83024 0.84139 0.99864 1.01394 1.17864 1.21658 1.35291 1.50959 1.52984 1.66669 1.85831 2.2349 2.35808 3.00749 3.32692 4.10579 4.3658 4.83219 
27 0.01185 0.07711 0.13813 0.17731 0.19078 0.33104 0.34375 0.52556 0.79421 0.8328 0.84173 0.85686 1.00383 1.01346 1.18632 1.21611 1.47324 1.5146 1.5276 1.68516 1.87207 2.36716 3.33758 3.47271 4.11102 4.35916 4.84064 
19 0.01809 0.10063 0.1724 0.18934 0.3267 0.36134 0.52116 0.79363 0.82875 0.83802 0.85629 1.00118 1.01653 1.2253 1.47118 1.51352 1.54115 1.67037 4.35543 
14 0.00898 0.10117 0.17202 0.32627 0.7892 0.8266 0.83643 0.85705 0.99403 1.00548 1.19814 1.46894 1.50938 1.52746 
33 0.01465 0.10445 0.16622 0.17665 0.31874 0.32901 0.5109 0.53472 0.65487 0.80817 0.82939 0.84042 0.99773 1.01282 1.17479 1.1898 1.33917 1.5071 1.52406 1.6635 1.85548 1.89214 2.20404 2.34395 2.83069 2.99999 3.17476 3.31995 3.45364 3.60367 4.10173 4.3477 4.82292 
33 0.01038 0.10608 0.17028 0.18135 0.32322 0.33372 0.5147 0.54304 0.65717 0.81061 0.83277 0.84349 1.00149 1.01629 1.17735 1.19585 1.34178 1.51065 1.5273 1.6674 1.6923 1.85891 2.20689 2.3469 2.83341 3.00017 3.17328 3.3216 3.45739 3.6039 4.10511 4.35089 4.82616 
12 0.01882 0.10589 0.17584 0.33065 0.79232 0.82868 0.83914 0.97392 1.00447 1.46831 1.51507 1.56362 
21 0.00702 0.09704 0.17229 0.18386 0.32703 0.34013 0.51891 0.79887 0.83095 0.84079 0.88474 1.00402 1.19101 1.47987 1.51212 1.53125 1.67365 1.86988 4.11058 4.39791 4.83648 
21 0.01048 0.10136 0.16621 0.18019 0.31939 0.33415 0.51251 0.79423 0.8261 0.83593 0.87903 0.99586 1.01281 1.47587 1.50833 1.53364 1.66591 1.85381 4.10288 4.34656 4.82358 
20 0.01726 0.10555 0.17193 0.19722 0.32494 0.36098 0.52467 0.79854 0.82919 0.83929 0.99925 1.01446 1.18483 1.50048 1.5179 1.67091 1.89158 3.46933 4.10767 4.35961 
19 0.00751 0.10213 0.16598 0.31658 0.50939 0.79175 0.82543 0.83567 0.89231 0.99459 1.00978 1.47265 1.50667 1.52857 1.65987 1.85163 2.34501 4.34299 4.82047 
36 0.0123 0.10449 0.16384 0.17436 0.31409 0.32351 0.33876 0.50882 0.5302 0.65147 0.81653 0.83077 0.84911 0.99619 1.01585 1.1713 1.18669 1.33547 1.5061 1.52573 1.66157 1.85322 1.87638 2.20058 2.34125 2.64932 2.82804 2.99506 3.1683 3.31604 3.45249 3.59752 4.09935 4.34559 4.51983 4.82092 
42 0.0084 0.09296 0.17068 0.17978 0.20533 0.32512 0.33546 0.51645 0.53531 0.65736 0.80104 0.83134 0.8405 0.86454 1.0022 1.01431 1.17942 1.19364 1.22662 1.34377 1.51062 1.52422 1.6697 1.86013 1.88604 2.09091 2.20816 2.23576 2.34823 2.65323 2.83689 3.00666 3.17448 3.32311 3.459 3.60864 3.78625 4.10618 4.35223 4.52056 4.67207 4.82801 
25 0.02072 0.10609 0.17152 0.18871 0.32613 0.34935 0.5185 0.79891 0.82929 0.83945 1.0025 1.17886 1.19886 1.50713 1.5234 1.67853 1.86559 2.2232 2.34992 3.18017 3.32406 3.46536 4.10648 4.35692 4.83104 
16 0.02029 0.1045 0.16909 0.18751 0.32402 0.3491 0.54061 0.79697 0.82806 0.83803 0.99845 1.01618 1.47432 1.50969 1.52962 1.67475 
14 0.0105 0.10093 0.16814 0.18855 0.32293 0.79015 0.82558 0.83533 0.85875 0.99509 1.01138 1.46708 1.50747 1.52976 
18 0.01741 0.10163 0.16762 0.32108 0.51805 0.78966 0.82463 0.8345 0.86342 0.99531 1.0226 1.18005 1.47134 1.50613 1.52301 1.8658 4.10314 4.35032 
10 0.01562 0.10806 0.48401 0.79309 0.82896 0.8402 0.97886 1.0041 1.47003 1.51795 
29 0.02042 0.10315 0.16534 0.18661 0.31835 0.33425 0.51005 0.79805 0.8256 0.83619 0.99507 1.01716 1.17311 1.22836 1.33916 1.50529 1.52831 1.6636 1.85397 2.20465 2.34224 2.83255 3.16993 3.31765 3.45329 3.59989 4.09958 4.34629 4.82272 
20 0.00658 0.02953 0.11079 0.17543 0.18794 0.32909 0.34128 0.52146 0.80023 0.83312 0.8425 0.86588 1.0044 1.01714 1.18673 1.22285 1.51094 1.52465 1.67843 1.86796 
38 0.01412 0.10401 0.16877 0.17757 0.19589 0.32219 0.33062 0.34535 0.51395 0.52975 0.65888 0.81312 0.83317 0.84302 1.00093 1.01202 1.17747 1.19168 1.22905 1.34287 1.51197 1.52944 1.66571 1.68296 1.85777 1.8736 2.20621 2.34625 2.83203 3.00142 3.17504 3.32182 3.45811 3.60752 4.1045 4.34944 4.82524 4.8438 
32 0.00872 0.09786 0.16661 0.17618 0.20499 0.32105 0.33202 0.51346 0.53652 0.79703 0.82818 0.8375 0.86402 0.99783 1.0089 1.17734 1.20503 1.34363 1.50871 1.52578 1.66486 1.85696 2.21946 2.3455 2.83535 3.17648 3.32093 3.45712 3.60785 4.10295 4.34868 4.82543 
23 0.01971 0.10398 0.16883 0.18214 0.32296 0.33647 0.51739 0.79565 0.82803 0.83781 0.87499 0.99979 1.01861 1.18563 1.50094 1.51601 1.66914 1.86041 2.34834 3.32327 4.10432 4.35325 4.82777 
12 0.01555 0.10253 0.17003 0.32249 0.78898 0.82429 0.83516 0.97614 0.99904 1.46516 1.5082 1.5456 
14 0.02111 0.10939 0.17768 0.33302 0.54122 0.79779 0.83127 0.84162 0.98958 1.008 1.22483 1.47967 1.514 1.53487 
21 0.0098 0.11567 0.17215 0.20733 0.3259 0.51723 0.59188 0.818 0.83552 1.00213 1.17998 1.22626 1.35106 1.51307 1.67563 1.86956 2.35454 3.32366 3.4643 4.10914 4.83327 
36 0.02033 0.09625 0.15623 0.16523 0.30905 0.31783 0.35139 0.50059 0.63897 0.7981 0.82009 0.83073 0.98796 1.00017 1.16232 1.17462 1.32644 1.49795 1.51533 1.65277 1.84437 2.06228 2.19002 2.33283 2.6354 2.81816 2.98415 3.15907 3.30668 3.44274 3.58827 3.76216 4.09095 4.33634 4.50375 4.81195 
13 0.01916 0.10151 0.17575 0.47969 0.78724 0.82516 0.83536 0.85684 0.97826 1.00484 1.46538 1.51245 1.54459 
26 0.06048 0.13063 0.16366 0.20185 0.31395 0.33055 0.50679 0.79436 0.82269 0.83416 0.99129 1.17117 1.33618 1.50005 1.52911 1.65903 1.84806 2.20586 2.33801 2.82747 3.17145 3.31501 3.45279 4.09587 4.33996 4.81654 
10 0.0151 0.1089 0.17839 0.34526 0.796 0.83141 0.84255 1.00655 1.47066 1.51951 
25 0.01871 0.10222 0.16781 0.17852 0.32067 0.33007 0.35699 0.51444 0.54006 0.79923 0.8299 0.83927 0.86908 0.99925 1.00947 1.18732 1.50609 1.5188 1.54832 1.66375 1.85666 2.34958 4.11708 4.35218 4.82949 
10 0.02043 0.10529 0.48095 0.78938 0.82514 0.83568 0.88153 0.99664 1.46629 1.515 
19 0.01441 0.09828 0.16892 0.18274 0.32331 0.33956 0.52295 0.79136 0.82621 0.83552 0.8545 1.00007 1.1833 1.46727 1.50789 1.52384 1.67876 2.2328 4.10487 
28 0.01394 0.09485 0.15998 0.17253 0.31329 0.32931 0.50646 0.7867 0.82058 0.83058 0.88054 0.99018 1.01006 1.17132 1.22502 1.34328 1.5003 1.51613 1.65805 1.84793 2.33833 2.83206 3.16986 3.31541 3.45337 4.0962 4.33988 4.81739 
23 0.01377 0.10402 0.16924 0.18796 0.32254 0.33952 0.51714 0.79782 0.82819 0.83917 0.99839 1.04215 1.17844 1.22254 1.50909 1.53137 1.67485 1.86051 2.34644 3.32201 3.4659 4.10459 4.82858 
36 0.01283 0.10703 0.17446 0.18566 0.32716 0.3376 0.51957 0.54315 0.66157 0.81099 0.8353 0.8455 1.00458 1.01835 1.18374 1.20567 1.35094 1.51462 1.53253 1.67322 1.86306 1.89076 2.09734 2.21442 2.35265 2.65855 2.85538 3.01282 3.18146 3.32888 3.46362 3.61374 4.11003 4.36252 4.52841 4.83593 
19 0.01541 0.10037 0.17099 0.18897 0.32466 0.33957 0.52109 0.79355 0.82792 0.8373 0.85765 0.99975 1.01326 1.20166 1.47201 1.50962 1.52627 1.67362 1.86272 
31 0.0116 0.09387 0.16088 0.17028 0.19227 0.31497 0.32683 0.50728 0.78867 0.82287 0.83204 0.85047 0.99241 1.00366 1.17036 1.33622 1.47195 1.50399 1.51864 1.65814 1.85017 2.19781 2.3403 2.82833 2.99298 3.1694 3.3157 3.45153 4.09781 4.34245 4.81908 
13 0.02168 0.11347 0.17915 0.33324 0.53898 0.80291 0.83301 0.8446 1.00727 1.18869 1.23278 1.51501 1.54199 
27 0.01548 0.09313 0.16221 0.17297 0.31495 0.32619 0.50942 0.7847 0.82198 0.83144 0.84786 0.99165 1.00474 1.17546 1.34402 1.46402 1.50555 1.52199 1.66196 1.85029 2.34131 3.172 3.31793 3.4563 4.09857 4.34207 4.81951 
36 0.00978 0.09225 0.15354 0.1628 0.30647 0.3151 0.49759 0.63604 0.78851 0.81641 0.82638 0.98497 0.9967 1.15974 1.17417 1.32391 1.49485 1.51004 1.64985 1.84152 1.86246 2.05936 2.18738 2.33023 2.63277 2.81554 2.98176 3.15634 3.30438 3.44022 3.58562 3.75963 4.08823 4.33367 4.50111 4.80931 
33 0.07712 0.15987 0.17152 0.31477 0.32612 0.50579 0.64382 0.81134 0.82834 0.85143 0.99389 1.01489 1.16811 1.1989 1.33237 1.50442 1.54974 1.65945 1.85072 2.0691 2.19721 2.33868 2.64173 2.82478 2.99065 3.16443 3.31287 3.44872 3.59421 3.76867 4.09668 4.34295 4.81815 
24 0.02139 0.11474 0.17369 0.19235 0.32783 0.3489 0.51757 0.54442 0.81916 0.83627 0.85431 1.00351 1.03419 1.18468 1.23156 1.51236 1.53351 1.67292 1.87331 3.1837 3.46307 4.10749 4.35578 4.83221 
18 0.01596 0.10259 0.17876 0.19636 0.33302 0.35222 0.54802 0.79582 0.83285 0.84194 0.85654 1.0077 1.02895 1.19331 1.23234 1.47512 1.51826 1.53645 
22 0.01419 0.10356 0.17463 0.18743 0.32838 0.34101 0.52363 0.79803 0.83197 0.84144 0.86393 1.00297 1.01498 1.18605 1.22112 1.48632 1.51347 1.5289 1.6778 1.86485 4.11063 4.36244 
11 0.02308 0.10479 0.4789 0.78894 0.82468 0.83589 0.97288 1.00305 1.46566 1.50929 1.53519 
13 0.02265 0.11144 0.17561 0.32756 0.3536 0.53805 0.80483 0.83208 0.84368 1.00364 1.22356 1.50588 1.52071 
25 0.01529 0.10416 0.16831 0.1804 0.32034 0.3329 0.51371 0.79673 0.8283 0.83822 0.95154 0.99822 1.01 1.17988 1.22042 1.34747 1.50787 1.52514 1.6641 1.85726 3.3276 3.46896 4.10571 4.34848 4.82531 
16 0.01899 0.10181 0.17031 0.32096 0.51391 0.78974 0.82505 0.83534 0.89642 0.99502 1.0164 1.46696 1.51133 1.85927 4.34873 4.82611 
29 0.01129 0.09825 0.175 0.18467 0.21921 0.32919 0.33917 0.5205 0.5424 0.80611 0.83532 0.84485 0.89557 1.00541 1.01717 1.18698 1.22133 1.51374 1.52772 1.67434 1.86513 2.2222 2.35734 3.18822 3.33129 3.46815 4.11219 4.35585 4.83206 
36 0.009 0.09657 0.16663 0.17535 0.1958 0.32128 0.33047 0.51182 0.53018 0.65898 0.79695 0.82774 0.83685 0.85868 0.99804 1.00851 1.17624 1.1956 1.34148 1.50664 1.51972 1.66454 1.68625 1.85594 1.88527 2.21905 2.34409 2.83137 3.0049 3.17281 3.32007 3.45595 3.61034 4.10194 4.34712 4.8231 
29 0.01187 0.09804 0.16932 0.17814 0.20151 0.32553 0.33835 0.51592 0.54001 0.79511 0.82906 0.83805 0.85533 1.00091 1.01329 1.1799 1.20205 1.36542 1.50547 1.51707 1.53695 1.6686 1.86352 2.22622 3.32628 3.46517 4.10754 4.35947 4.8388 
12 0.01185 0.10644 0.18725 0.33569 0.79408 0.82953 0.83969 0.87322 1.00116 1.02362 1.47235 1.51713 
17 0.01584 0.10514 0.17422 0.19197 0.33052 0.5222 0.79593 0.83043 0.84011 0.86582 1.00547 1.18563 1.22508 1.47687 1.51192 1.52994 4.12132 
24 0.0189 0.09473 0.16029 0.17761 0.31283 0.32607 0.50762 0.78691 0.82181 0.8311 0.84976 0.9912 1.0061 1.17371 1.46475 1.50394 1.52278 1.65635 1.84788 2.33886 3.31693 4.09738 4.33934 4.81597 
31 0.01515 0.10121 0.1673 0.17969 0.32085 0.33483 0.51179 0.53475 0.65778 0.79983 0.82716 0.83744 0.99724 1.02134 1.17638 1.20122 1.34152 1.50758 1.5262 1.66687 1.86157 2.20665 2.35219 2.8495 3.00207 3.17585 3.32108 3.45709 4.10164 4.34841 4.82484 
24 0.01738 0.11295 0.17836 0.19282 0.33258 0.34678 0.52485 0.5635 0.81316 0.83791 0.84871 1.00719 1.02175 1.18703 1.21223 1.51567 1.53204 1.68401 1.86873 2.35896 3.48037 4.11783 4.36048 4.8348 
18 0.01178 0.09538 0.16808 0.1893 0.32236 0.51214 0.78605 0.82372 0.83343 0.8505 0.99316 1.00541 1.46344 1.50744 1.52604 1.668 4.10247 4.34892 
12 0.01959 0.10593 0.17732 0.33054 0.79214 0.82861 0.83903 0.8897 1.00078 1.46826 1.51395 1.54143 
10 0.02046 0.10946 0.48662 0.79361 0.82852 0.83942 0.97603 1.0047 1.47158 1.51513 
20 0.0092 0.06929 0.13751 0.17817 0.19931 0.33232 0.36717 0.53402 0.80257 0.83489 0.84478 1.00647 1.02604 1.19047 1.23106 1.51441 1.53226 1.68984 1.87727 4.11604 
16 0.01736 0.10466 0.17505 0.20379 0.32931 0.54009 0.79505 0.82971 0.83935 0.8635 1.00421 1.19627 1.47182 1.51488 1.53909 1.68457 
27 0.01551 0.10466 0.17139 0.18399 0.32458 0.33737 0.51697 0.54869 0.7997 0.83095 0.84058 0.87792 1.00109 1.01323 1.18211 1.21845 1.35779 1.51064 1.52698 1.66801 1.86103 2.21446 3.19458 3.32875 3.4653 4.10963 4.38552 
16 0.00806 0.10799 0.17525 0.20799 0.32857 0.36526 0.54887 0.80925 0.83334 0.84549 1.0033 1.02996 1.22061 1.51337 1.53754 4.11046 
16 0.01624 0.10182 0.17715 0.22468 0.33188 0.5325 0.79284 0.831 0.8404 0.86136 1.00412 1.02762 1.19112 1.47126 1.5144 1.5319 
17 0.01761 0.09619 0.16722 0.31847 0.4839 0.78453 0.82244 0.83233 0.85026 0.97689 0.99774 1.46232 1.50627 1.5234 1.8534 4.34332 4.825 
10 0.01191 0.10632 0.17928 0.34056 0.7936 0.82995 0.8416 1.00601 1.46827 1.517 
19 0.01339 0.10226 0.16901 0.18881 0.32275 0.52641 0.79253 0.82668 0.83643 0.86575 0.99627 1.01134 1.18335 1.47497 1.51026 1.5337 4.11021 4.35517 4.83562 
20 0.01274 0.10088 0.16663 0.18659 0.32032 0.3633 0.5224 0.79314 0.82531 0.8351 0.87364 0.99568 1.02076 1.1848 1.50046 1.5152 1.85557 4.10384 4.3469 4.82937 
30 0.01905 0.09543 0.16023 0.17679 0.31296 0.32221 0.50513 0.78756 0.82214 0.83147 0.85089 0.99151 1.002 1.16971 1.33326 1.4712 1.5034 1.52068 1.6564 1.84821 2.06757 2.19792 2.33771 2.82328 2.99079 3.31364 3.45249 4.09581 4.34005 4.81597 
11 0.0189 0.11213 0.17468 0.79397 0.82711 0.83916 0.99702 1.0336 1.4765 1.50816 1.53235 
24 0.02279 0.10988 0.17038 0.18728 0.32261 0.33583 0.51525 0.80701 0.83117 0.8432 0.99973 1.01712 1.17919 1.3442 1.51026 1.53733 1.66793 1.85815 2.34732 2.83488 3.32408 4.10553 4.3513 4.82782 
21 0.01798 0.1108 0.18086 0.19997 0.3348 0.35519 0.52975 0.8049 0.83715 0.84697 0.88758 1.00852 1.02363 1.18944 1.21868 1.51803 1.53515 1.6822 1.88821 3.47934 4.11807 
15 0.01325 0.11685 0.18059 0.20428 0.33524 0.53077 0.81685 0.83987 0.85505 1.01185 1.19832 1.51592 1.53477 1.6837 1.87702 
23 0.02762 0.10531 0.16334 0.18084 0.31588 0.332 0.50845 0.8007 0.82576 0.83726 0.99378 1.00964 1.1723 1.33883 1.50437 1.53094 1.66002 1.85078 2.20258 2.34095 3.31761 4.34284 4.81849 
28 0.01609 0.10058 0.16861 0.17802 0.20591 0.32353 0.33421 0.51591 0.5458 0.79755 0.82965 0.83888 0.8609 0.99976 1.01048 1.17868 1.20306 1.50833 1.52195 1.66725 1.85896 2.20563 2.35006 3.32823 3.46059 4.10637 4.35466 4.82908 
25 0.00682 0.10249 0.16961 0.18404 0.32278 0.33559 0.51438 0.54391 0.80325 0.82932 0.83967 0.99998 1.02636 1.17849 1.34622 1.50826 1.52589 1.66944 1.85867 2.20909 2.34892 3.32451 4.10573 4.3519 4.82606 
11 0.00711 0.1033 0.17588 0.32867 0.79209 0.82761 0.83833 0.97717 1.00323 1.4682 1.51594 
11 0.01691 0.10995 0.17744 0.33703 0.79644 0.82969 0.84208 1.00229 1.47244 1.5136 1.54855 
12 0.01214 0.11003 0.17433 0.33017 0.79745 0.82992 0.84141 1.00394 1.18563 1.47881 1.51305 1.54176 
29 0.0131 0.10564 0.16883 0.18274 0.32205 0.33525 0.51397 0.54008 0.65808 0.81068 0.83088 0.84239 0.99892 1.01459 1.17723 1.19892 1.34274 1.50836 1.52571 1.6684 1.85827 2.34623 2.83407 3.17236 3.32085 3.45621 4.10331 4.34987 4.82511 
25 0.01718 0.11258 0.17455 0.19326 0.32941 0.35804 0.52034 0.55366 0.81698 0.8357 0.85092 1.00582 1.18356 1.21543 1.36376 1.5139 1.53753 1.67949 1.87116 2.22464 3.18602 3.33116 3.46849 4.11021 4.83394 
10 0.00978 0.1091 0.49029 0.79455 0.82857 0.84005 0.99885 1.04732 1.47468 1.5138 
20 0.01937 0.11422 0.18174 0.1982 0.33431 0.34649 0.5329 0.80852 0.83923 0.84934 1.00995 1.02453 1.19844 1.51026 1.52379 1.54477 1.68451 1.87463 4.11728 4.37299 
15 0.00902 0.09941 0.16978 0.21041 0.32404 0.52384 0.79097 0.82559 0.83578 0.88875 0.99882 1.2156 1.46789 1.50927 1.52985 
30 0.07897 0.14479 0.16001 0.18189 0.30975 0.32025 0.50187 0.78053 0.817 0.82611 0.84157 0.98689 0.99685 1.16504 1.32873 1.46006 1.49786 1.51167 1.65317 1.84463 2.19279 2.33408 2.82036 2.98671 3.16622 3.30946 3.44562 4.09216 4.3364 4.81266 
12 0.01005 0.11528 0.18096 0.33495 0.5444 0.81213 0.83726 0.85262 1.00867 1.20112 1.5174 1.5455 
11 0.01229 0.1065 0.48006 0.79174 0.82945 0.84004 0.95276 1.01157 1.46872 1.51622 1.55233 
15 0.01605 0.11077 0.18145 0.33567 0.58482 0.80024 0.83428 0.84447 0.89448 1.00435 1.01727 1.22761 1.48666 1.51905 1.54564 
20 0.01276 0.10848 0.17253 0.18906 0.3271 0.34676 0.51708 0.80599 0.83268 0.84539 1.00305 1.1833 1.50865 1.52525 1.6718 1.86707 3.32645 4.10625 4.3561 4.83097 
12 0.01632 0.10574 0.17778 0.49669 0.79228 0.82681 0.83728 0.90014 0.99644 1.01554 1.47341 1.51382 
16 0.01116 0.1066 0.16878 0.19989 0.32341 0.51952 0.80127 0.82763 0.83979 0.99738 1.0256 1.189 1.50468 1.52207 1.68102 1.88757 
31 0.01735 0.09875 0.16697 0.17609 0.19707 0.32089 0.3294 0.34876 0.51314 0.53332 0.79697 0.82895 0.83795 0.85698 0.9985 1.00787 1.17917 1.20694 1.50589 1.51799 1.54213 1.66379 1.68125 1.85609 1.87702 2.34614 3.32331 3.46708 4.10421 4.3486 4.82561 
34 0.01615 0.11582 0.17907 0.19192 0.3313 0.34189 0.52279 0.54652 0.66649 0.82637 0.84271 0.85909 1.00999 1.03148 1.18593 1.20119 1.35146 1.51898 1.53913 1.67691 1.86743 1.90278 2.09844 2.21934 2.35496 2.84496 3.01363 3.18764 3.33075 3.46608 3.61549 4.11386 4.35931 4.83507 
29 0.00847 0.09809 0.16061 0.17309 0.31346 0.3246 0.50519 0.79082 0.82268 0.83249 0.87335 0.99193 1.00427 1.16828 1.33355 1.50092 1.516 1.65653 1.8488 2.19596 2.33851 2.82518 2.99083 3.16863 3.31376 3.44954 4.0967 4.34086 4.81707 
10 0.00856 0.10879 0.49182 0.79353 0.82744 0.84092 0.99579 1.47047 1.51163 1.55273 
36 0.01678 0.10078 0.17133 0.18212 0.32458 0.33608 0.51646 0.53933 0.65848 0.79766 0.83007 0.83925 0.86006 1.00093 1.01296 1.18105 1.20261 1.34709 1.51096 1.52658 1.67069 1.86084 2.22771 2.35402 2.65412 2.85744 3.01788 3.17704 3.32656 3.4612 3.61183 4.10675 4.3539 4.52352 4.67032 4.83031 
16 0.01878 0.10641 0.1725 0.21231 0.32799 0.79468 0.82861 0.83882 0.8898 0.99899 1.01426 1.18911 1.48219 1.50932 1.52575 4.11342 
19 0.00814 0.10178 0.17614 0.20842 0.33073 0.52826 0.79864 0.83138 0.84149 0.96242 1.00528 1.18595 1.22377 1.50551 1.51899 1.54753 3.33063 3.46957 4.10967 
22 0.01729 0.10597 0.17033 0.18625 0.32204 0.33466 0.51471 0.79916 0.82958 0.83973 0.99858 1.01136 1.18041 1.22292 1.50904 1.52787 1.66668 1.85732 2.34788 4.10949 4.35337 4.83156 
12 0.02368 0.11384 0.17319 0.32809 0.54186 0.803 0.83049 0.84335 1.00153 1.48704 1.51196 1.53636 
23 0.01095 0.10258 0.16979 0.18491 0.32266 0.33506 0.51485 0.79637 0.82898 0.8387 0.87252 0.99953 1.01354 1.18172 1.49766 1.51179 1.52861 1.66652 1.85825 2.22117 4.10565 4.35199 4.8279 
23 0.01568 0.10503 0.17253 0.19216 0.32536 0.34037 0.51944 0.79731 0.82988 0.83963 0.87496 1.00143 1.01924 1.18273 1.21794 1.50921 1.52657 1.67377 1.86381 2.25043 4.10743 4.3876 4.8304 
29 0.01187 0.10839 0.1677 0.17858 0.32045 0.33007 0.36018 0.5124 0.53507 0.81756 0.83362 0.85041 0.99954 1.01526 1.17515 1.21496 1.34193 1.50975 1.52999 1.66462 1.69764 1.85626 1.87524 2.20463 2.34627 3.32142 4.10509 4.35052 4.82636 
25 0.01519 0.10672 0.17166 0.18407 0.32511 0.33708 0.51698 0.54615 0.80411 0.83166 0.84174 1.00208 1.0182 1.1833 1.22278 1.35087 1.51213 1.53256 1.67005 1.86083 2.34839 3.32684 4.10657 4.3521 4.82713 
24 0.01539 0.11232 0.17955 0.19707 0.33275 0.34682 0.52447 0.5589 0.81352 0.8382 0.84901 1.00834 1.02665 1.18981 1.2256 1.51727 1.53522 1.67921 1.87208 2.36311 3.33553 4.11257 4.36139 4.83812 
12 0.01633 0.0996 0.16699 0.32483 0.78573 0.82137 0.83281 0.97467 0.999 1.46189 1.50481 1.53259 
12 0.02007 0.11427 0.17745 0.21159 0.33425 0.80406 0.834 0.8457 1.00613 1.48121 1.51483 1.53673 
15 0.00848 0.10473 0.17792 0.33081 0.52614 0.80011 0.83282 0.84342 1.00566 1.1909 1.47854 1.51543 1.53708 1.6936 1.87708 
9 0.0137 0.1094 0.48864 0.79363 0.82784 0.84072 0.99881 1.47022 1.51864 
11 0.01128 0.11326 0.17982 0.33618 0.80259 0.83514 0.84912 1.00715 1.21738 1.48902 1.51967 
15 0.0083 0.1013 0.17748 0.32973 0.35544 0.54457 0.79954 0.83317 0.84379 1.00531 1.2029 1.47628 1.51607 1.54393 4.11344 
18 0.01861 0.10565 0.17236 0.21292 0.32529 0.35063 0.53175 0.79906 0.82897 0.83917 1.00089 1.21627 1.4781 1.50978 1.52774 1.68196 4.11403 4.83293 
16 0.00729 0.09144 0.17395 0.19763 0.3276 0.79007 0.82802 0.83745 0.85255 0.98229 1.00306 1.02178 1.46898 1.51529 1.54018 1.6903 
23 0.0092 0.08619 0.17442 0.18487 0.23501 0.33041 0.34275 0.52259 0.816 0.83818 0.85 1.00704 1.02423 1.18727 1.22115 1.51637 1.53684 1.67548 1.86608 3.48062 4.11206 4.35943 4.83794 
18 0.01437 0.10015 0.1635 0.3147 0.50144 0.78819 0.82361 0.83339 0.85799 0.99249 1.00513 1.46523 1.50485 1.52324 1.65896 1.85079 4.34215 4.82028 
46 0.01182 0.09771 0.16497 0.17295 0.1823 0.20897 0.3207 0.32753 0.33704 0.51254 0.53036 0.65251 0.80153 0.83018 0.83897 0.85851 0.9995 1.0087 1.17508 1.18684 1.22013 1.33792 1.3591 1.50951 1.52396 1.66396 1.67637 1.85651 1.87754 2.07692 2.20122 2.23222 2.34522 2.65124 2.8299 2.99628 3.17132 3.31952 3.45447 3.48587 3.60177 3.77714 4.10276 4.34797 4.52634 4.82383 
27 0.02032 0.10878 0.16968 0.17938 0.20714 0.32366 0.33325 0.37354 0.51598 0.81202 0.83349 0.84449 1.00122 1.01383 1.18024 1.23397 1.51092 1.52999 1.66706 1.85862 2.2123 2.34852 2.83902 3.32569 4.10743 4.35025 4.82622 
23 0.01057 0.09909 0.16053 0.31285 0.32666 0.50578 0.78993 0.82223 0.83234 0.9724 0.99358 1.17871 1.47353 1.50313 1.65575 1.84798 2.33837 2.82639 3.3216 3.45322 4.0967 4.3399 4.81652 
28 0.01705 0.09938 0.16928 0.17946 0.32233 0.33282 0.51606 0.79196 0.8281 0.83728 0.85397 0.99783 1.00767 1.1817 1.21255 1.34689 1.47579 1.51183 1.53014 1.66769 1.85768 2.23224 2.34977 3.32475 3.46746 4.12019 4.3518 4.83145 
26 0.0149 0.10348 0.1644 0.17627 0.31756 0.32963 0.50953 0.79887 0.82639 0.83702 0.99473 1.00697 1.17395 1.33692 1.50421 1.52271 1.66152 1.8525 2.20628 2.3426 2.82845 3.31786 3.45322 4.09962 4.34393 4.82026 
12 0.0241 0.11902 0.17188 0.32528 0.54705 0.80614 0.83106 0.84647 1.002 1.50436 1.52381 1.677 
10 0.02405 0.12138 0.18474 0.34702 0.80615 0.83627 0.84932 1.01045 1.48537 1.52148 
28 0.01358 0.10128 0.16164 0.17492 0.31473 0.32811 0.5059 0.54578 0.80062 0.8248 0.83572 0.99287 1.00762 1.16951 1.21281 1.33362 1.50294 1.52003 1.65799 1.84994 2.19825 2.33906 2.8251 2.9916 3.31379 4.09748 4.34146 4.8173 
12 0.01673 0.1108 0.18427 0.33494 0.79754 0.8303 0.84158 1.00034 1.01866 1.47827 1.51195 1.53833 
27 0.0111 0.09993 0.17122 0.18451 0.32466 0.3384 0.51645 0.54336 0.67911 0.79876 0.82979 0.83913 0.86716 0.9998 1.01103 1.18383 1.22105 1.36434 1.50873 1.52238 1.6714 1.86559 2.66309 3.33013 3.46606 4.10703 4.35836 
15 0.01015 0.06436 0.13723 0.18201 0.29711 0.33853 0.54619 0.80733 0.83708 0.84737 1.01009 1.19397 1.23666 1.51807 1.53791 
21 0.00733 0.10563 0.16728 0.18745 0.32158 0.51459 0.80105 0.82756 0.84167 0.9989 1.17852 1.50402 1.5261 1.6692 1.85905 2.35198 3.32044 3.45824 4.10422 4.35075 4.82646 
26 0.01885 0.10243 0.16891 0.18008 0.32206 0.3343 0.51648 0.79448 0.82849 0.83797 0.86079 0.99841 1.00938 1.18082 1.22014 1.34523 1.50862 1.52493 1.6673 1.85744 2.21548 2.35001 3.46873 4.1059 4.35301 4.82974 
12 0.01266 0.10498 0.17671 0.32918 0.79214 0.82903 0.83929 0.89035 1.00315 1.46832 1.51332 1.53567 
16 0.01578 0.10859 0.16442 0.31564 0.5079 0.79876 0.82547 0.83864 0.99323 1.02754 1.50136 1.5242 1.65975 1.85102 4.34259 4.82144 
18 0.01212 0.09721 0.16176 0.31515 0.50606 0.78542 0.82053 0.83093 0.93625 0.99194 1.46115 1.50231 1.51961 1.66106 1.84919 4.09754 4.33997 4.81854 
17 0.01405 0.10611 0.17338 0.19193 0.32756 0.35259 0.52244 0.79937 0.83165 0.84203 1.00178 1.01783 1.18865 1.48295 1.51451 1.54383 1.67306 
24 0.01339 0.10379 0.17117 0.18225 0.32725 0.34594 0.51865 0.7972 0.83024 0.8399 0.87061 1.00172 1.01932 1.1851 1.22185 1.50944 1.52584 1.67259 1.87893 3.33441 3.46842 4.10953 4.35842 4.83462 
11 0.01009 0.11573 0.17945 0.33208 0.80411 0.83213 0.84672 1.00336 1.20833 1.51125 1.54939 
18 0.01784 0.11052 0.16937 0.32128 0.514 0.80026 0.82885 0.84115 0.99812 1.02407 1.19623 1.50568 1.52597 1.666 1.85759 2.34964 4.10485 4.35141 
14 0.01692 0.11665 0.17663 0.22388 0.33185 0.54531 0.81242 0.83605 0.85629 1.00835 1.20036 1.51273 1.53554 1.68851 
13 0.01244 0.10612 0.171 0.32316 0.79315 0.82731 0.83796 0.98389 1.00204 1.47071 1.5128 1.67076 4.35055 
9 0.02284 0.11953 0.18907 0.80375 0.83946 0.85217 1.01705 1.47949 1.52784 
13 0.01517 0.10048 0.17574 0.33641 0.78626 0.82403 0.83431 0.85883 0.97969 1.00348 1.46439 1.50988 1.5336 
13 0.02049 0.11176 0.18104 0.3384 0.79854 0.83523 0.84575 0.98609 1.01066 1.21069 1.47684 1.51896 1.54395 
21 0.01678 0.09818 0.1711 0.18209 0.3254 0.33763 0.51675 0.79006 0.8274 0.83644 0.84997 1.00034 1.01583 1.18312 1.23097 1.46936 1.50949 1.52425 1.6726 1.86381 4.1081 
32 0.01955 0.10301 0.16941 0.17881 0.20755 0.32324 0.3331 0.51424 0.53528 0.80012 0.82992 0.83937 0.87424 1.00044 1.01423 1.17669 1.19824 1.34157 1.50992 1.52567 1.66818 1.85842 2.20715 2.34602 2.83351 3.0005 3.17385 3.32108 3.45691 4.10439 4.34909 4.8251 
24 0.01703 0.10137 0.17343 0.193 0.32675 0.3429 0.52225 0.79452 0.82964 0.83893 0.8575 1.00122 1.01427 1.18739 1.22679 1.47545 1.51095 1.52581 1.67159 1.89116 2.24238 3.4686 4.10753 4.36115 
10 0.02024 0.11155 0.20165 0.3448 0.79799 0.8332 0.84471 1.00655 1.47289 1.52204 
30 0.01257 0.09949 0.17223 0.18081 0.202 0.32681 0.33635 0.5183 0.54422 0.79726 0.83158 0.8405 0.85691 1.00282 1.01317 1.18124 1.20101 1.34921 1.48399 1.51216 1.52489 1.67186 1.86191 2.24091 2.35134 3.32594 3.46174 4.10772 4.35442 4.83125 
29 0.0127 0.09921 0.16906 0.1846 0.32227 0.33529 0.51617 0.66096 0.79445 0.82759 0.83737 0.88178 0.9987 1.01308 1.18031 1.2179 1.34993 1.50737 1.52387 1.66943 1.86164 2.23944 2.65779 3.17896 3.32428 3.46021 4.10324 4.34916 4.828 
18 0.0103 0.10449 0.16503 0.19016 0.31809 0.51154 0.79919 0.82519 0.83743 0.9939 1.17806 1.5027 1.53115 1.66747 1.85593 4.1005 4.34626 4.82321 
12 0.01484 0.10666 0.19049 0.34298 0.79356 0.83023 0.84013 0.86319 1.00594 1.46994 1.51417 1.53435 
19 0.00853 0.10493 0.17124 0.19459 0.3248 0.52205 0.79753 0.82972 0.84088 0.99965 1.01841 1.17994 1.21519 1.50943 1.53152 1.86477 3.46749 4.10702 4.83357 
10 0.02056 0.12367 0.19193 0.34248 0.80708 0.83425 0.84991 1.00571 1.50996 1.53689 
16 0.01106 0.10471 0.17182 0.20575 0.32667 0.5386 0.79605 0.82799 0.83832 1.00035 1.18454 1.22872 1.48156 1.51091 1.53333 3.47741 
28 0.01469 0.10267 0.16358 0.17465 0.31776 0.33112 0.5096 0.53706 0.80253 0.82602 0.8372 0.99526 1.01528 1.17291 1.33942 1.5037 1.52061 1.66344 1.85376 2.20475 2.34191 2.83252 3.16963 3.31622 3.45313 4.09863 4.34464 4.82087 
18 0.01292 0.1047 0.17245 0.20589 0.3272 0.52203 0.79543 0.82833 0.8384 0.89492 1.00063 1.18542 1.47635 1.50959 1.52722 1.68319 2.24045 4.11114 
11 0.02108 0.11465 0.18206 0.33463 0.79986 0.83172 0.84593 1.00553 1.47804 1.51376 1.54406 
17 0.00719 0.09562 0.17312 0.19033 0.32812 0.53359 0.7938 0.82921 0.83869 0.8586 1.0026 1.02651 1.18793 1.47196 1.51408 1.53639 1.6752 
35 0.01019 0.1031 0.17088 0.18114 0.32025 0.32971 0.34379 0.51614 0.53576 0.6591 0.8131 0.83419 0.84445 1.00202 1.01371 1.17866 1.19093 1.22103 1.34382 1.51219 1.52843 1.66734 1.6903 1.86066 2.20702 2.34938 2.83623 3.00571 3.17657 3.32332 3.46019 3.60541 4.10687 4.35337 4.82908 
19 0.01937 0.11008 0.17961 0.21862 0.33294 0.47163 0.53448 0.80292 0.83553 0.84587 1.01008 1.19165 1.23181 1.48624 1.51722 1.53756 3.48889 4.11628 4.40651 
16 0.01347 0.10375 0.17777 0.21103 0.33354 0.79429 0.83124 0.84085 0.86001 1.00458 1.02825 1.19814 1.47326 1.51527 1.53347 4.12093 
14 0.00716 0.10857 0.17697 0.33172 0.54234 0.80393 0.83428 0.84852 1.0065 1.20404 1.51147 1.53392 1.88955 2.2411 
15 0.02067 0.10506 0.17048 0.32308 0.51759 0.79323 0.82741 0.83748 0.87485 0.99821 1.01512 1.47241 1.5088 1.52586 1.66844 
24 0.01835 0.10324 0.16512 0.17746 0.3198 0.33613 0.51375 0.79807 0.82588 0.83643 0.99641 1.02274 1.17487 1.34104 1.5037 1.51945 1.6687 1.8567 2.3445 3.31771 3.45454 4.10063 4.34776 4.82326 
24 0.01079 0.10497 0.17274 0.18782 0.32642 0.34027 0.51706 0.79937 0.83067 0.84065 1.00184 1.02004 1.18359 1.22039 1.35133 1.5091 1.52387 1.67294 1.86475 2.35672 3.32981 4.10766 4.35568 4.8305 
25 0.02049 0.10337 0.16824 0.18621 0.32165 0.33648 0.51578 0.79544 0.82673 0.83672 0.99631 1.01236 1.17848 1.2161 1.35309 1.50743 1.52657 1.67171 1.85922 2.35239 2.84646 3.32367 3.46093 4.10786 4.83415 
14 0.01033 0.10177 0.17646 0.32671 0.34431 0.79354 0.82952 0.8392 0.86043 0.99841 1.00915 1.47052 1.51212 1.53234 
18 0.01256 0.09756 0.1687 0.31611 0.33118 0.78678 0.82432 0.83379 0.85018 0.98472 0.99896 1.02349 1.4658 1.50902 1.53088 1.85234 4.34427 4.82475 
26 0.01047 0.10132 0.1719 0.18326 0.32498 0.33588 0.51804 0.79796 0.83148 0.84104 0.86713 1.00146 1.01276 1.18191 1.21687 1.50949 1.52668 1.66759 1.69659 1.86166 2.21331 2.35002 3.32676 4.10932 4.35493 4.82981 
46 0.0131 0.09494 0.15901 0.16757 0.1846 0.31264 0.32064 0.33504 0.50408 0.51888 0.64243 0.67614 0.8058 0.82411 0.83376 0.99162 1.00235 1.16632 1.1774 1.20608 1.33013 1.50165 1.519 1.65624 1.67291 1.84803 1.86458 2.06611 2.19376 2.23185 2.33658 2.64025 2.82182 2.84604 2.98805 3.16264 3.31076 3.44654 3.59183 3.76608 4.09457 4.33992 4.50695 4.64443 4.81569 4.83963 
16 0.00675 0.08885 0.17161 0.19565 0.32647 0.49159 0.78765 0.82556 0.83467 0.84581 0.97817 1.00232 1.02879 1.46636 1.50799 1.52087 
21 0.01538 0.09557 0.16434 0.17943 0.31848 0.33334 0.51496 0.78845 0.82363 0.83327 0.85577 0.99368 1.00857 1.1775 1.46598 1.50564 1.52301 1.66538 1.85407 4.34513 4.82441 
11 0.01371 0.10194 0.17087 0.32701 0.78867 0.82464 0.83589 0.97553 1.0031 1.46478 1.51148 
22 0.0202 0.10985 0.17712 0.19488 0.33064 0.34553 0.5225 0.57484 0.80599 0.83466 0.8446 1.00541 1.02064 1.18721 1.22046 1.51238 1.52681 1.68254 1.86793 4.11109 4.35768 4.83443 
14 0.01276 0.099 0.1754 0.33595 0.48902 0.78844 0.82634 0.83579 0.85135 0.98188 1.00378 1.46622 1.51185 1.53632 
12 0.01704 0.10832 0.17957 0.33421 0.79487 0.82948 0.84 0.95321 1.00486 1.21623 1.47566 1.51655 
36 0.00648 0.09584 0.16489 0.17392 0.19616 0.31911 0.32852 0.51041 0.53345 0.66179 0.79947 0.82697 0.83627 0.87424 0.9969 1.01017 1.17324 1.2011 1.33794 1.50664 1.52226 1.6637 1.69446 1.85412 2.0766 2.20304 2.34247 2.83007 3.00001 3.16969 3.3176 3.45266 3.60065 4.10001 4.3457 4.82207 
11 0.00798 0.10501 0.17172 0.33804 0.79277 0.82525 0.83655 0.99554 1.46915 1.50753 1.53297 
9 0.02806 0.11504 0.49109 0.79285 0.8263 0.84021 0.99558 1.47054 1.51365 

46
