# Supplementary material for: Deciphering the Contribution of Oriens-Lacunosum/Moleculare (OLM) Cells to Intrinsic θ Rhythms Using Biophysical Local Field Potential (LFP) Models
Source: eNeuro. 2018 Sep 4;5(4):ENEURO.0146-18.2018. doi: 10.1523/ENEURO.0146-18.2018 (PMC6140113; doi:10.1523/ENEURO.0146-18.2018)
Supplement: Supplementary file 2 — Supplementary Code. Download supplement 2, GZ file [file sup_enu-eN-NWR-0146-18-s02.gz › LFP_microcircuit-master/SOM-350-SOM12915016-dSD3.5ms-shift5.32ms-gnSD0.12-gsb1.0-csb0.21-gbs4.25-cbs0.1344-spiketimes.txt]

6430

350


30 0.01373 0.10588 0.17158 0.18456 0.32404 0.33442 0.51623 0.79927 0.83254 0.84314 1.00096 1.01344 1.17841 1.199 1.34393 1.51887 1.66749 1.85852 2.2074 2.34814 2.65908 2.8362 3.01573 3.17634 3.32338 3.46108 3.61789 4.10683 4.35171 4.82651 
25 0.01237 0.10318 0.16205 0.31442 0.50488 0.79248 0.82355 0.83851 0.99186 1.0074 1.16875 1.33282 1.50286 1.65765 1.84923 2.19557 2.33854 2.82486 2.9902 3.17001 3.31387 3.45055 4.09796 4.3419 4.8172 
14 0.01931 0.11172 0.1824 0.33001 0.54833 0.80071 0.83932 1.00356 1.05827 1.20043 1.48091 1.69122 1.8741 4.11184 
21 0.01229 0.09073 0.1578 0.17325 0.31123 0.33032 0.5075 0.78184 0.81955 0.83143 0.97075 0.99272 1.00692 1.17673 1.46028 1.6562 1.84683 2.34125 4.09783 4.33905 4.81629 
14 0.00852 0.10573 0.17649 0.32481 0.51683 0.79642 0.83229 0.855 0.99952 1.01523 1.47353 1.669 1.85956 4.11243 
22 0.00792 0.09696 0.16549 0.31763 0.5071 0.78615 0.82344 0.83726 0.97957 0.99708 1.17407 1.46347 1.51362 1.66361 1.85189 2.34084 2.83253 3.31639 3.4548 4.09801 4.34301 4.8196 
21 0.01809 0.09949 0.16981 0.32096 0.4912 0.51561 0.79003 0.82615 0.839 0.99366 1.00453 1.17903 1.46669 1.5161 1.66259 1.85674 3.32923 3.46126 4.10344 4.3488 4.82684 
37 0.01645 0.09657 0.16696 0.17709 0.32018 0.33054 0.51103 0.53792 0.6534 0.79266 0.82729 0.83657 0.86822 0.99672 1.00705 1.17351 1.186 1.22035 1.33943 1.50742 1.52731 1.66503 1.856 2.08021 2.20257 2.34399 2.65077 2.83185 2.99989 3.17123 3.31874 3.45424 3.59945 4.10145 4.34747 4.5221 4.82319 
20 0.01796 0.09351 0.16438 0.31639 0.48017 0.51036 0.78345 0.82174 0.83287 0.97166 0.99485 1.00889 1.17461 1.46209 1.5107 1.66045 1.85182 4.09924 4.34304 4.81899 
24 0.01575 0.11026 0.18205 0.33572 0.52669 0.58352 0.68408 0.80626 0.84142 0.85924 1.0095 1.0326 1.18914 1.21851 1.3588 1.52608 1.68803 2.22907 2.66943 3.19224 3.33529 3.47231 4.11548 4.84523 
13 0.02023 0.10585 0.17944 0.32918 0.79125 0.83304 0.85463 0.97911 1.00392 1.18774 1.22957 1.47104 1.53861 
24 0.01543 0.10116 0.16584 0.31612 0.33492 0.50833 0.79104 0.82449 0.84295 0.99307 1.00496 1.17342 1.21136 1.48011 1.51462 1.65993 1.85159 2.21281 2.34352 3.31936 3.46284 4.10236 4.34387 4.82084 
26 0.012 0.10327 0.17238 0.32475 0.34025 0.51609 0.66167 0.79691 0.83219 0.84779 1.00087 1.01536 1.17972 1.21222 1.35649 1.52268 1.67066 1.86096 2.2423 2.34851 3.17813 3.32265 3.45853 4.10499 4.3522 4.82719 
17 0.01839 0.09932 0.16401 0.31405 0.50487 0.7872 0.82191 0.84255 0.98969 1.17407 1.46309 1.65763 1.84748 2.3389 4.09697 4.33932 4.81552 
29 0.01081 0.09377 0.16263 0.1948 0.31512 0.32698 0.50734 0.78685 0.82266 0.83333 0.99077 1.00203 1.17092 1.20705 1.33623 1.46677 1.50838 1.65851 1.84945 2.19971 2.33919 2.8265 2.99533 3.16731 3.31492 3.45142 4.09723 4.34137 4.81784 
25 0.01494 0.11039 0.17269 0.32315 0.34777 0.51557 0.8049 0.83269 0.85739 0.99988 1.02074 1.18095 1.22066 1.34999 1.52316 1.66892 1.85907 2.23551 2.3492 2.66603 3.18477 3.32492 4.10644 4.35092 4.82754 
35 0.01944 0.10524 0.17237 0.18501 0.32491 0.33486 0.51602 0.5422 0.66031 0.80272 0.83316 0.84287 1.00207 1.0133 1.17903 1.19344 1.22765 1.34328 1.51469 1.54485 1.66888 1.86021 2.20871 2.34838 2.6588 2.83464 3.00448 3.17551 3.32321 3.45958 3.6066 4.10661 4.35223 4.53314 4.82762 
16 0.01532 0.11338 0.1804 0.33484 0.53117 0.80378 0.83973 0.86839 1.00721 1.18758 1.22313 1.51998 1.68282 2.22039 3.47419 4.67097 
33 0.01674 0.10327 0.17437 0.19085 0.32665 0.33805 0.51824 0.55965 0.66091 0.80087 0.83474 0.84573 1.00332 1.01659 1.18116 1.20432 1.34723 1.51806 1.67088 1.86193 2.21599 2.35174 2.65614 2.84093 3.01281 3.17798 3.32463 3.46087 3.79049 4.10791 4.35714 4.52552 4.83064 
11 0.01861 0.11105 0.17309 0.32547 0.52248 0.80072 0.83097 0.99721 1.01574 1.17848 1.51292 
14 0.01916 0.10504 0.16947 0.321 0.79115 0.8277 0.98011 1.00025 1.46628 1.66702 1.85589 4.1015 4.34723 4.8223 
28 0.0118 0.10037 0.16191 0.31405 0.32503 0.50527 0.79095 0.82338 0.83466 0.99201 1.00329 1.16815 1.33218 1.49918 1.6569 1.84894 2.06773 2.19508 2.33817 2.82356 2.98995 3.16677 3.31299 3.44986 3.59934 4.09638 4.34138 4.81706 
20 0.01627 0.10706 0.17139 0.3246 0.5144 0.79561 0.82943 0.84121 0.99884 1.01096 1.18117 1.47669 1.52156 1.66602 1.86002 2.21569 3.32701 4.10563 4.3525 4.82747 
12 0.02031 0.10967 0.18088 0.33966 0.79596 0.84001 0.9811 1.00755 1.18781 1.22553 1.47565 1.53848 
14 0.01519 0.11351 0.18482 0.33327 0.54587 0.80423 0.8396 0.86177 1.00636 1.02188 1.19752 1.49905 1.68045 3.49005 
11 0.00968 0.1004 0.18339 0.33279 0.79012 0.83599 0.97188 1.00455 1.22991 1.46724 4.79574 
23 0.01767 0.10243 0.16644 0.31658 0.32912 0.50936 0.79242 0.82551 0.84022 0.99407 1.00827 1.17459 1.34468 1.50159 1.6602 1.85171 2.34269 2.83018 3.3181 3.45458 4.09995 4.3441 4.82048 
19 0.0205 0.11305 0.17581 0.3258 0.34106 0.5172 0.8066 0.83442 0.8489 1.00248 1.01594 1.18416 1.22421 1.53546 1.66795 1.86143 2.22354 3.46707 4.1191 
13 0.01617 0.10633 0.17943 0.3277 0.51919 0.79487 0.83459 0.86266 0.99954 1.01158 1.19163 1.47208 1.86644 
15 0.00784 0.10316 0.17502 0.32811 0.34539 0.52376 0.8023 0.83281 0.8454 1.00245 1.01626 1.18457 1.51884 1.67235 1.8652 
7 0.00809 0.11636 0.3381 0.8071 0.84196 1.00496 1.48328 
9 0.01271 0.1094 0.34562 0.7952 0.83826 0.97722 1.00476 1.03483 1.47189 
8 0.00856 0.10724 0.4874 0.79406 0.83434 0.97657 1.00392 1.46933 
14 0.00943 0.04532 0.12777 0.18401 0.33662 0.55092 0.80683 0.84359 1.0094 1.04052 1.19482 1.48691 1.54124 4.86521 
14 0.01877 0.11006 0.17737 0.32577 0.52593 0.79926 0.83135 0.88908 0.99854 1.02849 1.19548 1.53131 1.67015 2.24243 
11 0.01914 0.1043 0.47241 0.78829 0.83245 0.96695 1.00335 1.2282 1.46593 1.53996 4.80169 
35 0.01151 0.10011 0.17715 0.1922 0.3298 0.34201 0.52128 0.5459 0.6632 0.80372 0.83786 0.85091 1.00614 1.02111 1.18441 1.20431 1.34948 1.51966 1.54946 1.67647 1.87039 2.09329 2.21871 2.35463 2.65906 2.85233 3.0141 3.18111 3.32847 3.46423 4.10969 4.35978 4.52762 4.67661 4.8335 
10 0.01442 0.10482 0.1758 0.33551 0.79152 0.82976 0.97696 1.00109 1.46633 4.80948 
9 0.01808 0.10701 0.48416 0.79152 0.83004 0.97428 1.00149 1.46678 4.80516 
9 0.01846 0.10602 0.47788 0.79002 0.83782 0.97117 1.00528 1.46624 4.78356 
24 0.01632 0.10432 0.16955 0.32155 0.33738 0.51239 0.79477 0.82865 0.83984 0.99672 1.00965 1.17533 1.34225 1.50504 1.66587 1.85664 2.2044 2.34503 2.83524 3.32051 3.45524 4.10246 4.34804 4.8245 
19 0.01437 0.10245 0.17437 0.22431 0.3268 0.34675 0.5201 0.79588 0.83281 0.84552 1.00047 1.01388 1.18035 1.20761 1.47647 1.51767 1.67433 2.21232 3.32725 
18 0.01584 0.09951 0.17901 0.33144 0.48391 0.54893 0.79005 0.83487 0.85655 0.97825 1.00464 1.18878 1.22767 1.46868 1.53395 2.66646 3.48269 4.11166 
13 0.01637 0.10146 0.17997 0.32788 0.49105 0.79026 0.83081 0.84771 0.97786 1.00287 1.19207 1.46797 4.81245 
17 0.01557 0.10055 0.16686 0.31744 0.50841 0.78868 0.82373 0.84498 0.99146 1.00875 1.17923 1.46777 1.66175 1.85135 4.10067 4.34255 4.81954 
16 0.0085 0.09943 0.17946 0.32812 0.50068 0.79345 0.83157 0.84668 0.98913 1.00338 1.022 1.19388 1.47258 1.52817 1.67858 2.23963 
12 0.0126 0.10271 0.33081 0.48433 0.79254 0.83474 0.84774 0.97711 1.00524 1.02293 1.47078 1.67609 
33 0.01737 0.10584 0.17272 0.19052 0.32563 0.33889 0.51627 0.57403 0.65745 0.80547 0.83389 0.84804 1.00107 1.01459 1.17881 1.19571 1.3443 1.51507 1.67114 1.86176 2.08325 2.20836 2.34817 2.65303 2.8376 3.00491 3.17481 3.32312 3.4594 3.60533 4.10529 4.35248 4.82884 
9 0.02109 0.11588 0.49562 0.79802 0.84122 0.99795 1.03169 1.22669 1.47997 
16 0.01459 0.0983 0.17128 0.31947 0.49492 0.78633 0.8243 0.83851 0.97713 0.99746 1.18099 1.46392 1.85346 4.10185 4.34485 4.82274 
32 0.01938 0.10661 0.16931 0.19144 0.32205 0.33337 0.51295 0.65383 0.80502 0.8317 0.84446 0.99936 1.0155 1.1757 1.19861 1.33947 1.51159 1.66617 1.85703 2.07646 2.2046 2.34499 2.65135 2.83149 2.99768 3.17128 3.31966 3.45547 3.60139 4.10254 4.34844 4.8242 
23 0.01708 0.10288 0.17562 0.19809 0.32744 0.34176 0.51918 0.79648 0.83331 0.84583 1.0009 1.01182 1.18522 1.22068 1.47404 1.52655 1.67678 1.86382 2.23309 3.32779 3.46976 4.11037 4.83268 
26 0.01562 0.11348 0.18054 0.33229 0.35243 0.52695 0.80683 0.84073 0.8583 1.00928 1.05443 1.18778 1.22297 1.35266 1.52685 1.68023 1.86863 2.22547 2.35947 2.67145 3.19382 3.33319 3.46738 4.11323 4.41533 4.83891 
16 0.02251 0.11577 0.18293 0.33548 0.5304 0.80514 0.84337 1.00872 1.18947 1.22615 1.37885 1.52682 2.23184 3.34125 3.46995 4.12258 
13 0.01614 0.10222 0.16789 0.31996 0.78819 0.82356 0.97615 0.99738 1.21647 1.46586 4.10102 4.34556 4.82167 
17 0.01585 0.10427 0.17863 0.32692 0.49974 0.79359 0.83106 0.84406 0.9836 1.00324 1.01594 1.47115 1.66878 1.86341 4.10927 4.35403 4.8304 
23 0.0122 0.10218 0.16368 0.31589 0.50732 0.79099 0.82299 0.83912 0.99227 1.01028 1.17168 1.33876 1.50143 1.65978 1.85102 2.20947 2.3417 2.82884 3.31498 3.45358 4.09831 4.34307 4.81874 
9 0.01162 0.11152 0.33668 0.79947 0.84167 0.98234 1.01064 1.22013 1.47699 
25 0.01101 0.09907 0.16806 0.32063 0.33505 0.5117 0.79081 0.82639 0.83769 0.99535 1.00677 1.17603 1.33942 1.46961 1.51427 1.66452 1.8548 2.21877 2.34501 2.83438 3.31868 3.45948 4.10274 4.34786 4.82285 
19 0.01224 0.10581 0.17251 0.3228 0.51387 0.79488 0.82912 0.84741 0.99647 1.01075 1.18138 1.22797 1.52522 1.66984 1.85993 3.47782 4.10573 4.35043 4.82845 
22 0.01871 0.10662 0.16665 0.31769 0.50891 0.7953 0.82598 0.85188 0.99402 1.01728 1.17657 1.34278 1.51041 1.66213 1.8525 2.20878 2.34353 2.83181 3.45457 4.09935 4.34423 4.82074 
16 0.0126 0.09982 0.16361 0.31376 0.50467 0.78824 0.82158 0.98837 1.00455 1.46288 1.65561 1.84668 2.33909 4.09785 4.33875 4.81503 
11 0.01881 0.10972 0.18393 0.32873 0.79596 0.8354 0.99537 1.01289 1.18813 1.47469 4.11359 
10 0.01389 0.10763 0.18643 0.3341 0.79481 0.83914 0.97783 1.00662 1.21413 1.4709 
12 0.01619 0.10478 0.19218 0.33659 0.79268 0.83521 0.85464 0.97769 1.00606 1.02944 1.23867 1.47224 
24 0.01338 0.09989 0.17745 0.33056 0.48274 0.52175 0.79148 0.83772 0.85789 0.97766 1.00569 1.02245 1.18455 1.22196 1.47126 1.52654 1.68229 1.86842 2.35427 3.32781 3.46527 4.10909 4.35976 4.83431 
24 0.02012 0.10296 0.16881 0.32011 0.51033 0.79089 0.82658 0.83858 0.99387 1.00643 1.17499 1.34408 1.47295 1.51286 1.66588 1.85557 2.206 2.34438 3.17262 3.32031 3.45758 4.10247 4.34876 4.82477 
9 0.01864 0.10311 0.4789 0.78712 0.82749 0.969 1.00036 1.46321 4.79312 
32 0.00659 0.09559 0.16995 0.1889 0.32311 0.33882 0.51423 0.5414 0.65642 0.79528 0.82857 0.84151 0.99772 1.01167 1.17695 1.19437 1.34635 1.51 1.53127 1.66881 1.86524 2.21256 2.65518 2.85059 3.00637 3.17455 3.32311 3.45949 4.10381 4.35346 4.66076 4.8303 
22 0.01918 0.10379 0.16564 0.31637 0.33241 0.50889 0.79409 0.82599 0.84974 0.99453 1.0106 1.17626 1.4846 1.52982 1.66014 1.85128 2.34166 2.82923 3.32117 4.09948 4.34302 4.81899 
16 0.01191 0.10503 0.18329 0.33419 0.50388 0.53625 0.80379 0.84109 0.89379 1.00543 1.01801 1.19216 1.2351 1.53167 3.47215 4.11698 
8 0.01454 0.11307 0.3282 0.79534 0.83239 0.99429 1.01994 1.47357 
36 0.01076 0.09482 0.17494 0.18651 0.3271 0.3364 0.36779 0.51968 0.54551 0.66515 0.81317 0.83714 0.84755 1.00536 1.01787 1.18428 1.20555 1.35024 1.5228 1.67087 1.69253 1.86197 1.88194 2.21925 2.3541 2.66305 2.84234 3.01803 3.18164 3.32962 3.46515 3.61991 4.11087 4.36571 4.53905 4.83364 
18 0.01428 0.10238 0.17544 0.32615 0.52123 0.79166 0.82946 0.84192 0.98085 1.00211 1.01808 1.21982 1.47062 1.52709 1.67298 1.86427 4.10816 4.35557 
7 0.01618 0.12001 0.7982 0.83636 0.98117 1.00647 1.47639 
11 0.05425 0.12567 0.17526 0.32251 0.78924 0.82428 0.988 1.01196 1.46433 1.85933 4.8229 
12 0.01855 0.10313 0.3308 0.48027 0.79032 0.83495 0.8618 0.97494 1.00492 1.22492 1.46863 4.80235 
11 0.01866 0.10562 0.34403 0.4885 0.79141 0.83824 0.97403 1.00787 1.22081 1.46799 4.80702 
35 0.01653 0.10072 0.175 0.18836 0.32783 0.33927 0.51811 0.54269 0.66333 0.79702 0.83333 0.84353 1.00156 1.0107 1.18174 1.19667 1.22642 1.34669 1.4815 1.52168 1.67305 1.86407 2.21897 2.35207 2.66035 2.84144 3.01266 3.17904 3.32644 3.46277 3.61707 4.1081 4.35669 4.53096 4.83369 
20 0.02005 0.10677 0.17403 0.32598 0.51646 0.79486 0.833 0.849 1.0005 1.0161 1.1812 1.35148 1.47823 1.67143 1.86428 2.21255 2.3558 3.32682 4.10665 4.82931 
18 0.01653 0.0948 0.16953 0.32218 0.47599 0.51421 0.78472 0.82365 0.83514 0.97002 0.9979 1.01857 1.46266 1.51468 1.66684 1.85936 4.10552 4.34995 
27 0.01171 0.09714 0.1732 0.32533 0.33823 0.48934 0.51707 0.55318 0.79087 0.83013 0.84112 0.9966 1.00783 1.17985 1.20231 1.46872 1.5214 1.67044 1.86209 2.23657 3.17694 3.32508 3.45953 4.10603 4.35349 4.53634 4.83023 
25 0.01539 0.08976 0.16184 0.31496 0.33112 0.47801 0.50954 0.78026 0.81796 0.8287 0.96681 0.99312 1.00765 1.17407 1.21905 1.45964 1.50763 1.65979 1.85013 2.33931 3.31699 3.45213 4.0966 4.34098 4.81756 
27 0.00722 0.09534 0.1763 0.32883 0.52049 0.66357 0.79734 0.83475 0.8497 1.00205 1.01825 1.18371 1.21446 1.48133 1.52135 1.8676 2.22194 2.36445 2.66179 3.02034 3.18986 3.46555 4.10859 4.3646 4.53242 4.66824 4.84147 
14 0.01201 0.10627 0.17876 0.32884 0.54464 0.79557 0.83545 0.98561 1.00574 1.18549 1.47155 1.53693 3.46668 4.10937 
40 0.01179 0.08843 0.15365 0.16236 0.18242 0.30993 0.31708 0.33453 0.50228 0.5167 0.64164 0.78679 0.81986 0.82852 0.98934 0.99797 1.16367 1.17374 1.32786 1.46808 1.5 1.65351 1.66454 1.84548 1.86178 2.06375 2.19057 2.3349 2.63918 2.81948 2.98525 3.16104 3.30804 3.44394 3.5898 3.7638 4.09312 4.3377 4.50836 4.81354 
12 0.01056 0.09967 0.17863 0.3292 0.78891 0.83203 0.84497 0.9732 1.00385 1.20069 1.46722 1.54028 
8 0.02114 0.11388 0.49739 0.79613 0.83852 0.99455 1.47007 4.81356 
18 0.00782 0.09951 0.17626 0.32787 0.51794 0.79792 0.8355 0.85568 1.00148 1.01592 1.1843 1.47771 1.6722 1.86865 2.23654 3.32894 4.11218 4.83117 
28 0.00821 0.09321 0.16131 0.31203 0.32136 0.49837 0.51153 0.78607 0.82282 0.83325 0.99074 1.00066 1.17107 1.33552 1.4642 1.50677 1.65714 1.84904 2.06893 2.19768 2.3393 2.82508 2.99334 3.31523 3.45263 4.09773 4.34136 4.81738 
14 0.01259 0.10949 0.17256 0.32123 0.51477 0.80069 0.82937 0.9957 1.47441 1.66433 1.85379 4.10285 4.3454 4.82272 
24 0.01627 0.10612 0.16988 0.32127 0.51294 0.79475 0.82999 0.99522 1.01456 1.17613 1.21637 1.34092 1.51438 1.66968 1.85664 2.21271 2.35054 2.83793 3.18018 3.32013 3.45735 4.10328 4.35085 4.82447 
12 0.00968 0.10847 0.17922 0.32884 0.79715 0.83401 0.85483 1.00194 1.0197 1.1978 1.48024 1.67671 
15 0.01139 0.10733 0.17863 0.33413 0.54051 0.79694 0.83515 0.98002 1.0051 1.18348 1.219 1.48447 1.52066 2.23007 4.67683 
28 0.01074 0.09684 0.16951 0.19253 0.32174 0.33489 0.51283 0.55218 0.79228 0.82913 0.83913 0.99724 1.00812 1.17724 1.20122 1.34695 1.47125 1.52002 1.66541 1.85676 2.20622 2.34589 2.8359 3.32071 3.46154 4.10441 4.34974 4.8239 
13 0.00878 0.11096 0.18334 0.33328 0.55608 0.80461 0.83451 0.89161 1.00297 1.19072 1.53365 4.11273 4.84733 
15 0.01263 0.10473 0.17466 0.32468 0.51919 0.79364 0.83142 0.98136 1.00269 1.18659 1.46937 1.67235 1.86014 4.10619 4.35418 
22 0.01576 0.10101 0.17136 0.32151 0.33829 0.51304 0.55048 0.79354 0.8285 0.84147 0.99666 1.01046 1.18169 1.22025 1.47442 1.52508 1.66795 1.85811 3.3242 4.113 4.35127 4.82602 
45 0.01209 0.09912 0.16928 0.17801 0.19379 0.32482 0.33348 0.3555 0.51589 0.53097 0.65872 0.80151 0.83294 0.84201 0.86571 1.00212 1.01132 1.17847 1.18947 1.21609 1.34325 1.51582 1.53771 1.66719 1.6837 1.86026 1.89144 2.08524 2.20638 2.23637 2.34886 2.65461 2.83582 3.00124 3.17645 3.32351 3.4594 3.60596 3.78543 4.10726 4.35336 4.52243 4.66506 4.82815 4.85245 
10 0.02135 0.11765 0.20132 0.80205 0.84656 0.98721 1.01307 1.22266 1.48066 1.54602 
29 0.01986 0.11235 0.17692 0.1965 0.3281 0.34227 0.52098 0.56398 0.81217 0.83696 0.85087 1.00444 1.01728 1.18607 1.21948 1.3551 1.52428 1.67138 1.86526 2.21712 2.35637 2.662 2.86381 3.18795 3.33042 3.46987 4.11117 4.36231 4.8341 
12 0.01157 0.10858 0.18277 0.33556 0.79671 0.83741 0.97607 1.00696 1.20279 1.47332 1.53298 2.25237 
20 0.01005 0.10447 0.17706 0.32865 0.518 0.54801 0.79734 0.83439 0.85389 1.00085 1.01786 1.18295 1.2119 1.48671 1.52106 1.87379 2.22903 3.46302 4.10948 4.83766 
9 0.00711 0.10327 0.48037 0.79099 0.83402 0.97243 1.00352 1.46679 4.79352 
8 0.01019 0.11007 0.32501 0.79363 0.83098 0.99253 1.46768 4.8199 
32 0.01313 0.10288 0.17736 0.19808 0.33084 0.34874 0.52215 0.66088 0.80058 0.83743 0.84953 1.0061 1.02559 1.18373 1.20681 1.3501 1.51815 1.67959 1.87077 2.21602 2.35379 2.65704 2.85873 3.0084 3.17902 3.32827 3.46232 3.60888 4.11002 4.52612 4.67261 4.83449 
9 0.02285 0.11481 0.18518 0.33625 0.80032 0.84168 1.00388 1.19128 1.47721 
10 0.01646 0.11108 0.33096 0.79593 0.83287 0.84712 0.9977 1.01081 1.47329 1.54055 
20 0.00741 0.09486 0.16276 0.31391 0.49407 0.62553 0.78575 0.82066 0.8357 0.98966 1.00675 1.1747 1.21912 1.4651 1.50999 1.65804 1.84871 4.09812 4.33949 4.81632 
16 0.01165 0.11478 0.17773 0.33114 0.51973 0.80704 0.83445 0.85607 1.001 1.02182 1.18533 1.52063 2.24136 3.48489 4.1135 4.84297 
30 0.01384 0.09764 0.16726 0.20361 0.31971 0.33365 0.51098 0.79051 0.82625 0.83768 0.99442 1.00815 1.17508 1.20756 1.34012 1.47404 1.51135 1.66502 1.8544 2.21013 2.34331 2.83171 3.00023 3.16991 3.31849 3.45432 3.60541 4.10049 4.3458 4.82267 
19 0.0153 0.10335 0.17114 0.3216 0.51247 0.79165 0.82841 0.84097 0.99496 1.00712 1.18004 1.46903 1.66585 1.85649 2.34615 3.32309 4.10399 4.34793 4.82397 
11 0.01831 0.10711 0.32807 0.49004 0.79308 0.83029 0.8426 0.98076 1.00284 1.01846 1.47117 
10 0.0199 0.10568 0.32557 0.49924 0.79186 0.82975 0.9767 1.00061 1.46658 4.80974 
14 0.02269 0.10682 0.31915 0.50769 0.79261 0.8262 0.8527 0.99395 1.00852 1.47226 1.66256 1.85362 4.34438 4.82141 
14 0.00792 0.03152 0.11298 0.18538 0.337 0.79633 0.8436 0.97934 1.00968 1.19376 1.2348 1.4739 1.54292 2.25697 
29 0.01104 0.09746 0.17376 0.19798 0.32642 0.34849 0.51744 0.54868 0.79299 0.83284 0.84774 0.99981 1.01575 1.18126 1.20855 1.35125 1.47197 1.51899 1.68775 1.87805 2.23074 2.65835 2.85141 3.17511 3.32598 3.46017 4.10719 4.66677 4.83556 
21 0.02016 0.10183 0.16401 0.31546 0.50596 0.78969 0.82378 0.83729 0.99194 1.0042 1.17641 1.46999 1.65805 1.84947 2.2004 2.33998 2.82693 3.45314 4.09784 4.34142 4.81741 
18 0.01622 0.10177 0.16791 0.31886 0.51071 0.78982 0.82509 0.84101 0.99307 1.01942 1.17797 1.4684 1.66488 1.853 2.34356 4.09973 4.34356 4.82087 
9 0.02457 0.11327 0.33873 0.79419 0.82921 0.99139 1.00747 1.22859 1.47607 
19 0.09457 0.15633 0.30866 0.49919 0.79383 0.81943 0.98617 1.16585 1.33075 1.49724 1.65207 1.8432 2.07203 2.3324 2.81972 3.31123 4.09045 4.33499 4.81058 
16 0.00961 0.09505 0.17676 0.32732 0.48295 0.78904 0.82992 0.84111 0.9731 1.00314 1.01814 1.1861 1.468 1.67301 1.8772 4.11656 
18 0.01145 0.09677 0.1704 0.32036 0.4871 0.5442 0.78789 0.82483 0.8379 0.99172 1.0046 1.17883 1.46459 1.51051 1.85636 3.45982 4.1042 4.82782 
11 0.01468 0.10452 0.33801 0.48585 0.79095 0.83982 0.97278 1.00872 1.22497 1.46775 4.80317 
17 0.01722 0.10243 0.17065 0.32317 0.51218 0.79034 0.82778 0.84056 0.98553 1.00058 1.02298 1.1814 1.46941 1.66846 1.85984 4.10813 4.82555 
30 0.0126 0.1007 0.16181 0.17837 0.31465 0.32634 0.50585 0.64971 0.79899 0.82464 0.8386 0.99295 1.00506 1.16913 1.33296 1.50398 1.65748 1.84929 2.06878 2.19601 2.33843 2.82376 2.99047 3.16674 3.31346 3.45051 3.59613 4.09679 4.34148 4.81709 
27 0.00722 0.10139 0.16644 0.18142 0.31879 0.33027 0.51074 0.79594 0.82724 0.83877 0.99609 1.00939 1.17383 1.20958 1.33874 1.50899 1.66174 1.85385 2.20299 2.34319 2.83174 3.17347 3.31786 3.4553 4.102 4.34683 4.82191 
28 0.01386 0.09846 0.16975 0.32189 0.33129 0.50097 0.51612 0.79117 0.82865 0.8394 0.99603 1.00551 1.03993 1.17736 1.3416 1.47078 1.51545 1.66564 1.85762 2.20641 2.34582 2.83378 3.17324 3.32124 3.45758 4.10401 4.3497 4.8253 
13 0.02396 0.11951 0.17784 0.32708 0.55117 0.80882 0.83687 0.86137 1.00301 1.01905 1.22463 1.67179 1.8637 
27 0.0195 0.10621 0.17604 0.2167 0.32767 0.3641 0.5224 0.6717 0.80065 0.83514 0.84931 1.0031 1.02006 1.1834 1.21215 1.5189 1.67611 1.8644 2.22131 2.66667 2.85965 3.18187 3.32876 3.47012 4.10963 4.68308 4.83297 
27 0.01939 0.10508 0.17177 0.19527 0.32406 0.33704 0.51495 0.79677 0.83138 0.84315 0.99972 1.01174 1.17895 1.20931 1.34564 1.51297 1.66769 1.85895 2.21187 2.34755 2.83588 3.17606 3.32201 3.45933 4.10517 4.35186 4.82619 
25 0.00744 0.10411 0.16728 0.31862 0.33261 0.51062 0.79702 0.82765 0.84378 0.99621 1.00979 1.17479 1.34042 1.51407 1.66184 1.85367 2.20479 2.34349 2.83118 3.17311 3.31905 3.45727 4.10143 4.34592 4.82216 
27 0.01352 0.10104 0.16794 0.19973 0.32107 0.33513 0.51232 0.79355 0.82816 0.83879 0.99664 1.00815 1.17491 1.19762 1.34434 1.50679 1.54473 1.66425 1.85693 2.20181 2.34828 3.17721 3.32097 3.45855 4.10382 4.35502 4.82347 
7 0.00958 0.10684 0.48437 0.79327 0.97145 1.46609 4.78113 
29 0.01667 0.09724 0.16772 0.32068 0.33265 0.50701 0.78743 0.82697 0.83706 0.97471 0.99895 1.00975 1.17549 1.2122 1.34188 1.46885 1.51691 1.66321 1.85636 2.20132 2.34573 2.8346 3.00016 3.17413 3.32023 3.45688 4.10417 4.35134 4.82366 
21 0.01664 0.09749 0.16689 0.31979 0.48881 0.51274 0.78777 0.82468 0.83556 0.99258 1.00379 1.17814 1.4647 1.51487 1.66425 1.85469 2.34395 3.321 4.10149 4.34593 4.82148 
17 0.01122 0.10065 0.17115 0.3236 0.51397 0.78965 0.82772 0.84183 0.99304 1.00568 1.18136 1.46687 1.51968 3.46103 4.10419 4.35036 4.82626 
9 0.00873 0.10804 0.48327 0.79527 0.841 0.978 1.01065 1.21808 1.47259 
19 0.01649 0.10141 0.17056 0.32049 0.51044 0.78945 0.82634 0.84303 0.99177 1.00428 1.17908 1.46652 1.6665 1.85422 2.34583 3.32267 4.10176 4.34606 4.82309 
9 0.02143 0.10646 0.32641 0.4983 0.79246 0.83207 0.9733 1.00325 1.46719 
18 0.00855 0.09976 0.16867 0.31988 0.50934 0.78904 0.82541 0.84216 0.99231 1.00534 1.17841 1.46634 1.52716 1.66519 1.85494 4.1014 4.34622 4.82405 
36 0.01852 0.10609 0.16714 0.18104 0.3195 0.33005 0.51109 0.53939 0.65282 0.81038 0.83094 0.84667 0.99804 1.01115 1.17417 1.19055 1.33915 1.5126 1.663 1.68709 1.855 2.07956 2.20248 2.34415 2.65143 2.83034 3.00046 3.17143 3.31914 3.4552 3.60425 3.78193 4.10258 4.34754 4.51934 4.82339 
21 0.01038 0.10132 0.17282 0.32663 0.51585 0.79206 0.82911 0.841 0.98541 1.00278 1.03466 1.18136 1.22274 1.4744 1.52078 1.6713 1.86816 3.46015 4.10466 4.35098 4.8287 
17 0.01941 0.10756 0.17491 0.32477 0.3667 0.51843 0.79783 0.83177 0.84457 0.99997 1.01278 1.18477 1.47876 1.67153 1.86145 4.35556 4.82713 
36 0.01093 0.10032 0.17566 0.19087 0.32834 0.33927 0.51954 0.54218 0.66186 0.80359 0.83596 0.84745 1.0042 1.01626 1.18147 1.19511 1.22596 1.35029 1.51553 1.53365 1.67318 1.86376 2.21077 2.23946 2.35421 2.65671 2.84639 3.01516 3.17835 3.32624 3.46313 4.10937 4.35847 4.52893 4.66849 4.8328 
7 0.01092 0.11874 0.79566 0.83361 0.98263 1.00634 1.47563 
10 0.01123 0.10619 0.33369 0.49297 0.794 0.83899 0.97735 1.00584 1.46871 4.80569 
34 0.01444 0.10076 0.17615 0.19098 0.32788 0.33931 0.51916 0.54116 0.66242 0.79787 0.83366 0.84355 1.0024 1.01214 1.18353 1.20172 1.3548 1.47666 1.52085 1.67381 1.86327 2.09709 2.21963 2.65849 2.85683 3.01623 3.18326 3.32845 3.46335 4.10931 4.36426 4.53373 4.67522 4.83777 
19 0.01097 0.09077 0.18147 0.33462 0.54042 0.80028 0.84032 0.85827 1.00761 1.02338 1.19065 1.22814 1.48142 1.52497 1.69504 1.88382 2.24201 3.47392 4.11573 
8 0.02287 0.11939 0.33693 0.80221 0.84196 1.00151 1.01446 1.47935 
23 0.01638 0.10216 0.17345 0.3248 0.49488 0.51772 0.7932 0.83233 0.84748 0.99921 1.01212 1.18109 1.22722 1.47164 1.52154 1.67095 1.86309 2.21812 2.3532 3.32514 3.46104 4.10671 4.82747 
12 0.01462 0.10027 0.33882 0.47758 0.78799 0.83209 0.85332 0.97212 1.00462 1.21934 1.46631 1.55495 
14 0.00846 0.10247 0.32289 0.48847 0.79144 0.82835 0.84063 0.97982 1.00019 1.0168 1.4694 1.66672 1.85937 4.34857 
15 0.0193 0.10493 0.17193 0.32237 0.5152 0.7931 0.82926 0.84303 0.99672 1.01101 1.46877 1.66532 1.8565 4.35344 4.82337 
11 0.00912 0.10837 0.17947 0.32738 0.7967 0.83158 0.8893 0.99908 1.02405 1.20105 1.48414 
7 0.01176 0.11889 0.79812 0.83779 0.98503 1.00656 1.47717 
17 0.00695 0.0315 0.11512 0.1823 0.33549 0.53944 0.80081 0.83776 0.85465 1.00573 1.02161 1.19126 1.23203 1.48528 1.53388 3.47141 4.11523 
22 0.01691 0.10687 0.17365 0.32744 0.51533 0.79534 0.83147 0.84422 0.99819 1.01051 1.1814 1.21884 1.34803 1.51211 1.67446 1.8665 2.21729 3.32647 3.45999 4.10665 4.35498 4.83481 
7 0.02214 0.11467 0.7936 0.83307 0.97623 1.00484 1.46997 
18 0.02058 0.113 0.17512 0.32861 0.51911 0.80247 0.83453 0.85053 1.00211 1.01994 1.18214 1.52121 1.67216 1.86485 3.32994 3.46758 4.11289 4.83254 
23 0.00948 0.10286 0.16792 0.32017 0.34079 0.5111 0.79409 0.82759 0.84108 0.99592 1.01133 1.17548 1.22405 1.34451 1.51042 1.66424 1.85647 2.20354 3.31944 3.45591 4.10288 4.35133 4.82392 
18 0.00674 0.09519 0.16822 0.31911 0.49196 0.78548 0.824 0.83653 0.97351 0.9964 1.46204 1.66464 1.85303 2.34417 3.32099 4.10053 4.34458 4.82156 
24 0.01136 0.10432 0.17902 0.33359 0.5259 0.66288 0.79872 0.84165 1.00594 1.18609 1.21518 1.35826 1.47705 1.52641 2.23265 2.65897 3.03679 3.18213 3.32991 3.46532 4.11275 4.52671 4.67599 4.846 
10 0.01614 0.11165 0.48633 0.79704 0.84457 0.97906 1.01225 1.2292 1.47382 1.55005 
24 0.01694 0.10315 0.17234 0.32472 0.34136 0.5156 0.79362 0.82865 0.8391 0.99742 1.00842 1.18015 1.22478 1.47294 1.52377 1.67024 1.86019 2.34904 3.18118 3.3259 3.46183 4.10514 4.35315 4.8278 
18 0.00923 0.10367 0.17265 0.32374 0.51288 0.79508 0.8305 0.84212 0.99782 1.01089 1.18733 1.47315 1.66577 1.85848 2.35479 4.10768 4.35364 4.82817 
13 0.00858 0.10155 0.19839 0.33201 0.54716 0.79607 0.83662 0.87272 1.00098 1.01834 1.19181 1.47393 1.53253 
27 0.01927 0.10333 0.16632 0.18671 0.31968 0.33096 0.51019 0.7948 0.82779 0.83866 0.99662 1.00694 1.17295 1.22742 1.33793 1.5069 1.6615 1.85431 2.20008 2.34341 2.82934 2.99473 3.31777 3.45604 4.10234 4.34652 4.82224 
19 0.0197 0.10949 0.17657 0.32936 0.52789 0.79794 0.83615 0.86872 1.0031 1.02741 1.1816 1.21225 1.51464 1.68453 2.21532 3.18164 3.32973 3.46348 4.11169 
12 0.00895 0.10026 0.18076 0.32745 0.78916 0.8298 0.84731 0.9752 1.00172 1.18854 1.46727 4.82865 
23 0.00954 0.10592 0.17823 0.32978 0.52185 0.80259 0.83754 0.85262 1.005 1.02107 1.18657 1.22388 1.35364 1.52404 1.67762 1.86476 2.23561 2.35525 2.66654 3.3302 3.46944 4.11299 4.8347 
17 0.0159 0.09862 0.17118 0.32295 0.48775 0.52066 0.78925 0.82679 0.83895 0.98259 0.99991 1.17943 1.46633 1.67001 3.32387 4.10811 4.826 
17 0.01979 0.11171 0.17852 0.33189 0.52487 0.67902 0.80528 0.83832 1.00418 1.18515 1.22573 1.36855 1.52348 3.18418 3.33445 3.46583 4.11009 
28 0.0167 0.10669 0.16974 0.32184 0.33453 0.51277 0.65565 0.8028 0.83113 0.84684 0.99926 1.01619 1.17639 1.34001 1.51136 1.66619 1.85701 2.20497 2.34479 2.83332 2.99891 3.17155 3.3195 3.45598 3.60172 4.10303 4.34976 4.82494 
34 0.01185 0.07711 0.13813 0.17899 0.2004 0.3318 0.34657 0.52363 0.55013 0.66315 0.79857 0.84127 1.00831 1.18454 1.20082 1.23041 1.358 1.47448 1.52337 1.68807 1.87247 2.22428 2.65861 3.04015 3.18036 3.32876 3.46443 3.61995 3.79495 4.11091 4.36964 4.52749 4.67307 4.84033 
37 0.01809 0.10063 0.17058 0.18254 0.3237 0.33491 0.51403 0.53993 0.6598 0.79728 0.83145 0.84186 1.00013 1.01178 1.17707 1.19208 1.22623 1.34186 1.51237 1.53625 1.66887 1.85865 2.08205 2.208 2.34659 2.65344 2.83377 3.00663 3.17365 3.32107 3.45646 3.60256 4.10362 4.34964 4.52014 4.67009 4.82591 
11 0.00898 0.10117 0.47239 0.78731 0.83158 0.96769 1.00258 1.21642 1.46481 1.5413 4.80482 
26 0.01465 0.10445 0.16686 0.31881 0.33255 0.51018 0.79517 0.82762 0.83895 0.99623 1.00875 1.17451 1.33742 1.50584 1.66208 1.85353 2.20345 2.34263 2.82863 2.99809 3.17314 3.31805 3.45542 4.10172 4.34565 4.82134 
20 0.01038 0.10608 0.17502 0.3255 0.51587 0.79618 0.83157 0.84504 0.9992 1.01199 1.18215 1.47569 1.52335 1.66978 1.86144 2.35064 3.46335 4.10688 4.35461 4.8311 
14 0.01882 0.10589 0.17909 0.3241 0.79216 0.83042 0.848 0.98656 1.00264 1.18906 1.4701 1.67215 1.85998 4.83243 
14 0.00702 0.09704 0.1823 0.32726 0.79254 0.8312 0.8463 0.98095 1.00261 1.01841 1.22156 1.47237 1.67478 4.11534 
21 0.01048 0.10136 0.16828 0.31955 0.33447 0.51133 0.79202 0.82697 0.84188 0.99542 1.00883 1.17614 1.47134 1.66348 1.85419 2.21263 2.34429 3.31863 4.1024 4.34654 4.82156 
21 0.01726 0.10555 0.17376 0.32766 0.51988 0.66649 0.79591 0.83392 1.00032 1.17905 1.22506 1.47218 1.51619 1.87177 2.21356 2.35661 3.17834 3.32454 3.46066 4.10579 4.84043 
26 0.00751 0.10213 0.16453 0.31687 0.32852 0.5078 0.79402 0.82583 0.83772 0.99445 1.00597 1.17106 1.33473 1.50418 1.65962 1.85168 2.07185 2.1984 2.34104 2.82693 2.9933 3.3156 3.45501 4.09936 4.34402 4.81956 
9 0.0123 0.10449 0.48273 0.78935 0.82818 0.97247 0.99963 1.46456 4.80371 
19 0.0084 0.09296 0.1761 0.32712 0.48952 0.52485 0.79251 0.83185 0.84394 0.98459 1.00311 1.02089 1.18552 1.47097 1.53535 1.86598 4.10891 4.36188 4.83161 
13 0.02072 0.10609 0.18046 0.32436 0.79225 0.82947 0.84253 0.98972 1.0025 1.04328 1.47031 1.66854 1.86237 
28 0.02029 0.1045 0.16734 0.32002 0.33156 0.51014 0.65531 0.79683 0.82849 0.8389 0.99686 1.00906 1.17401 1.33926 1.50785 1.66321 1.85531 2.20355 2.34416 2.83051 2.99623 3.17133 3.31902 3.45412 3.60662 4.10227 4.34689 4.82301 
17 0.0105 0.10093 0.16963 0.31933 0.50848 0.78998 0.82629 0.83921 0.99251 1.004 1.17996 1.46708 1.66258 1.85352 2.34588 4.34493 4.82114 
11 0.01741 0.10163 0.47096 0.78525 0.82343 0.84613 0.97003 0.99809 1.22033 1.46401 4.81027 
10 0.01562 0.10806 0.3309 0.7929 0.83346 0.97528 1.00359 1.21766 1.46983 4.11196 
26 0.02042 0.10315 0.16316 0.31565 0.32671 0.50663 0.79371 0.82493 0.83743 0.99356 1.00537 1.16965 1.33444 1.5032 1.65834 1.85075 2.07229 2.19658 2.34014 2.82616 2.99191 3.31462 3.45212 4.09895 4.34319 4.81852 
17 0.00658 0.02953 0.11079 0.17992 0.3324 0.52418 0.79622 0.83668 0.97795 1.00534 1.02171 1.19108 1.23758 1.47461 1.52971 3.4756 4.11003 
17 0.01412 0.10401 0.17655 0.32565 0.34472 0.51864 0.79563 0.8324 0.84333 0.99942 1.0124 1.18536 1.47237 1.66979 1.86202 3.46475 4.11178 
17 0.00872 0.09786 0.17382 0.3232 0.49154 0.78876 0.82864 0.84275 0.97707 1.00047 1.02169 1.18182 1.46772 1.67198 1.86355 4.11478 4.82717 
11 0.01971 0.10398 0.17739 0.32733 0.7895 0.83075 0.85048 0.97711 1.0023 1.46621 4.10757 
12 0.01555 0.10253 0.17474 0.32226 0.78886 0.82493 0.97299 0.99674 1.2136 1.46515 1.85342 4.34634 
12 0.02111 0.10939 0.1939 0.33188 0.79566 0.8338 0.85441 0.99794 1.01156 1.18867 1.47472 1.5337 
14 0.0098 0.11567 0.17296 0.32315 0.51742 0.80775 0.83381 0.99992 1.50623 1.66681 1.85815 2.34917 4.35287 4.82839 
31 0.02033 0.09625 0.15698 0.30874 0.31932 0.50065 0.6427 0.78851 0.81864 0.8317 0.98734 1.0039 1.16412 1.32778 1.49788 1.65286 1.84367 2.06235 2.19131 2.33303 2.64206 2.81915 2.98584 3.1603 3.30816 3.44478 3.59011 3.76511 4.09127 4.33615 4.81205 
19 0.01916 0.10151 0.17259 0.32281 0.33905 0.51576 0.79133 0.82937 0.84213 0.99589 1.01136 1.17833 1.21838 1.47032 1.51466 1.67109 1.85985 2.21226 3.32637 
21 0.06048 0.13063 0.16369 0.31481 0.50557 0.78835 0.8217 0.83481 0.99075 1.0053 1.17073 1.33545 1.49611 1.65839 1.84929 2.33879 2.82584 3.31374 4.09676 4.34076 4.81661 
9 0.0151 0.1089 0.48434 0.79394 0.83865 0.97603 1.0049 1.22626 1.47073 
36 0.01871 0.10222 0.16877 0.17794 0.32257 0.33251 0.51271 0.53118 0.6553 0.79912 0.83 0.83976 0.99896 1.009 1.17544 1.18696 1.22054 1.3419 1.50981 1.53688 1.66552 1.85778 2.07728 2.2043 2.34558 2.65286 2.83301 2.99815 3.17293 3.3217 3.45597 3.60144 4.10328 4.34926 4.66203 4.8253 
13 0.02043 0.10529 0.17511 0.32121 0.79115 0.82601 0.85568 0.99329 1.01724 1.46835 1.85411 4.34771 4.825 
13 0.01441 0.09828 0.17378 0.32561 0.48859 0.78702 0.82936 0.85529 0.97432 1.00129 1.18513 1.46486 4.10762 
25 0.01394 0.09485 0.16 0.31133 0.32647 0.50358 0.78507 0.82034 0.83142 0.98847 0.99985 1.16879 1.33284 1.46425 1.50567 1.65548 1.84633 2.06803 2.19712 2.33642 2.8228 3.31247 4.0943 4.33824 4.81432 
22 0.01377 0.10402 0.17056 0.32135 0.33879 0.51379 0.79486 0.82866 0.85216 0.99662 1.01243 1.1785 1.4789 1.51665 1.66762 1.85808 2.34798 3.32087 3.46054 4.10378 4.35292 4.82526 
10 0.01283 0.10703 0.33933 0.49321 0.79637 0.84259 0.97881 1.01152 1.47135 4.80242 
13 0.01541 0.10037 0.32337 0.47808 0.78751 0.8261 0.83886 0.97185 1.00012 1.01954 1.46578 1.66987 1.85794 
27 0.0116 0.09387 0.16241 0.31348 0.32338 0.50457 0.78434 0.82208 0.83343 0.97464 0.99458 1.00921 1.17142 1.33522 1.46449 1.51395 1.65874 1.84922 2.1979 2.33916 2.82538 2.99383 3.31483 3.45236 4.09732 4.34108 4.81736 
9 0.02168 0.11347 0.49175 0.79737 0.83491 0.87342 0.9998 1.01586 1.476 
29 0.01548 0.09313 0.16119 0.17233 0.31345 0.32259 0.50586 0.78466 0.82196 0.8315 0.97459 0.9942 1.00348 1.16951 1.33422 1.46413 1.50581 1.65678 1.84921 2.06994 2.19684 2.33914 2.82526 2.99236 3.31447 3.45156 4.09791 4.34195 4.81752 
31 0.00978 0.09225 0.15421 0.1687 0.30688 0.31793 0.49872 0.64179 0.78933 0.8165 0.83126 0.98502 1.16143 1.3253 1.49477 1.65005 1.84091 2.05931 2.18861 2.33036 2.64342 2.81624 2.98316 3.15778 3.30565 3.44228 3.58774 3.76259 4.08861 4.33331 4.80921 
28 0.07712 0.16031 0.17647 0.31548 0.33332 0.50662 0.65238 0.81074 0.82886 0.99353 1.16921 1.2007 1.33441 1.50644 1.65986 1.85106 2.07914 2.19891 2.34042 2.82726 2.99327 3.16912 3.31489 3.45049 3.78755 4.09807 4.34389 4.81932 
8 0.02139 0.11474 0.4927 0.79777 0.85488 0.9887 1.20774 1.4738 
19 0.01596 0.10259 0.18158 0.33367 0.48517 0.53445 0.79399 0.84019 0.85754 0.98103 1.00758 1.02575 1.19082 1.22473 1.47382 1.52863 1.68615 2.2463 3.48287 
17 0.01419 0.10356 0.17949 0.33924 0.53096 0.79362 0.83729 0.8676 0.98278 1.0061 1.19011 1.22704 1.47261 1.52376 2.23694 3.46788 4.11213 
16 0.02308 0.10479 0.16782 0.31864 0.50856 0.79281 0.82566 0.84582 0.99383 1.00681 1.17815 1.47813 1.66168 1.85307 4.34489 4.82046 
8 0.02265 0.11144 0.49028 0.79544 0.83687 0.98001 1.00492 1.47089 
26 0.01529 0.10416 0.17019 0.19698 0.32191 0.51224 0.58784 0.66647 0.80049 0.82961 0.84277 0.99792 1.01161 1.17878 1.21522 1.35392 1.52268 1.66559 1.85949 2.21727 2.34942 2.66142 3.32372 3.46387 4.11178 4.82733 
9 0.01899 0.10181 0.47332 0.78536 0.82651 0.96659 1.00121 1.46181 4.77958 
22 0.01129 0.09825 0.17857 0.33149 0.50373 0.52631 0.79911 0.83723 0.85133 1.00372 1.01472 1.1861 1.22026 1.47807 1.5297 1.67693 1.87354 2.24811 3.33473 3.4739 4.11126 4.83445 
32 0.009 0.09657 0.16566 0.17569 0.319 0.32808 0.51012 0.65485 0.79281 0.8271 0.83741 0.99604 1.00537 1.17387 1.21726 1.33747 1.47605 1.51111 1.66174 1.85419 2.07712 2.20068 2.34336 2.82891 2.99555 3.17068 3.31827 3.45391 3.60198 4.10107 4.34624 4.82209 
10 0.01187 0.09804 0.46532 0.78613 0.82688 0.84072 0.96067 1.0021 1.46414 4.77287 
12 0.01185 0.10644 0.1795 0.3291 0.54489 0.79582 0.8336 0.85324 1.0003 1.02252 1.19273 1.47568 
20 0.01584 0.10514 0.17747 0.32807 0.50063 0.53206 0.79592 0.83245 0.84383 0.99964 1.01199 1.18614 1.22485 1.47667 1.52311 1.87379 2.24306 3.46684 4.11111 4.83323 
13 0.0189 0.09473 0.17005 0.32071 0.48487 0.78268 0.82135 0.96584 0.99601 1.45865 1.85662 4.34513 4.81927 
26 0.01515 0.10121 0.16673 0.3187 0.33168 0.50984 0.79115 0.82635 0.83733 0.9943 1.00547 1.17261 1.22718 1.33926 1.48101 1.66184 1.85441 2.19964 2.3436 2.83134 3.17275 3.31807 3.4577 4.1056 4.34962 4.82235 
13 0.01738 0.11295 0.18305 0.33765 0.55104 0.80261 0.84372 1.0089 1.05353 1.19503 1.47927 1.54572 4.11935 
19 0.01178 0.09538 0.16977 0.31881 0.4829 0.78453 0.82345 0.83613 0.96975 0.99676 1.01766 1.2116 1.46353 1.53761 1.66316 1.85311 4.10422 4.34439 4.82293 
10 0.01959 0.10593 0.32854 0.49068 0.79205 0.83272 0.97532 1.00304 1.46692 4.80171 
15 0.02046 0.10946 0.17329 0.32284 0.51427 0.79816 0.82951 0.85443 0.99776 1.01067 1.21666 1.50832 1.66552 1.85695 4.11158 
25 0.0092 0.06929 0.13751 0.17916 0.32913 0.34378 0.52121 0.80025 0.83547 0.84605 1.0032 1.01406 1.1864 1.21918 1.35175 1.52215 1.67407 1.86536 2.22707 2.66393 2.86081 3.33654 3.46611 4.11371 4.84475 
12 0.01736 0.10466 0.17978 0.33426 0.79066 0.83976 0.97233 1.00774 1.18954 1.46762 2.25033 4.11131 
29 0.01551 0.10466 0.17285 0.20055 0.32347 0.33597 0.51569 0.54645 0.67382 0.8039 0.8317 0.84447 1.00026 1.01098 1.18095 1.20577 1.51586 1.66615 1.85884 2.21931 2.34923 2.65947 2.83977 3.01606 3.32851 3.46315 4.107 4.35205 4.82912 
11 0.00806 0.10799 0.18163 0.33459 0.79794 0.83473 0.99676 1.01096 1.21525 1.47717 4.12503 
21 0.01624 0.10182 0.17536 0.32728 0.34764 0.51792 0.79289 0.8333 0.84477 0.98388 1.00387 1.01849 1.18367 1.23007 1.47312 1.52772 1.67415 1.86402 2.36034 3.4638 4.10812 
24 0.01761 0.09619 0.16639 0.31865 0.48538 0.51181 0.78628 0.82357 0.83495 0.9804 0.99652 1.01211 1.17408 1.46481 1.5111 1.66229 1.85451 2.34333 3.17255 3.31973 3.45373 4.09949 4.34587 4.823 
15 0.01191 0.10632 0.1754 0.32987 0.51836 0.79558 0.83091 0.85847 0.99794 1.01325 1.19237 1.47743 1.53169 1.68265 4.11332 
19 0.01339 0.10226 0.17281 0.32285 0.34695 0.52263 0.79245 0.83081 0.99391 1.00799 1.18112 1.4676 1.5255 1.67422 1.86334 3.45937 4.10351 4.3534 4.82945 
28 0.01274 0.10088 0.1662 0.19133 0.31853 0.33597 0.50938 0.793 0.82543 0.83717 0.99415 1.0057 1.17355 1.21502 1.33907 1.50605 1.5488 1.66283 1.85334 2.22094 2.34231 2.8337 3.17056 3.3183 3.45418 4.10011 4.34496 4.82214 
27 0.01905 0.09543 0.163 0.18066 0.31439 0.32859 0.50725 0.65801 0.7892 0.8227 0.8345 0.99161 1.00436 1.17345 1.22229 1.33856 1.50049 1.65743 1.84893 2.20627 2.3411 2.8291 3.31722 3.45158 4.09731 4.34108 4.81774 
20 0.0189 0.11213 0.16757 0.31899 0.50966 0.80183 0.82848 0.99567 1.01008 1.17592 1.50582 1.66132 1.85344 2.20277 2.34397 2.83065 3.31932 4.10287 4.34602 4.821 
9 0.02279 0.10988 0.48715 0.7937 0.8304 0.97741 1.00177 1.46905 4.81045 
25 0.01798 0.1108 0.18307 0.33445 0.368 0.53407 0.6847 0.80498 0.84049 0.85283 1.00918 1.02731 1.18999 1.22307 1.37362 1.53016 1.67966 2.2296 2.66759 3.18893 3.34084 3.47401 4.11713 4.68165 4.84389 
9 0.01325 0.11685 0.20011 0.33582 0.80751 0.84143 1.00739 1.03217 1.22023 
8 0.02762 0.10531 0.48153 0.78802 0.8327 0.97173 1.46175 4.78796 
22 0.01609 0.10058 0.17235 0.32431 0.34037 0.51587 0.79148 0.83043 0.84139 0.98467 1.00243 1.02515 1.18083 1.46993 1.55547 1.66956 1.85948 2.34777 3.3226 4.1046 4.34996 4.82669 
25 0.00682 0.10249 0.16769 0.31994 0.33391 0.51098 0.79557 0.82822 0.83968 0.99675 1.00792 1.17482 1.21581 1.33942 1.51104 1.66287 1.85488 2.2033 2.34609 2.83163 3.32003 3.45716 4.1024 4.34651 4.82285 
11 0.00711 0.1033 0.32849 0.78971 0.82813 0.84409 0.97607 1.00092 1.02326 1.46856 1.67146 
9 0.01691 0.10995 0.32577 0.79417 0.83261 0.85504 0.99657 1.02 1.47258 
8 0.01214 0.11003 0.49296 0.79513 0.83664 0.98214 1.00629 1.47092 
25 0.0131 0.10564 0.16683 0.31864 0.33057 0.51018 0.65711 0.80101 0.82922 0.84117 0.99769 1.0098 1.17594 1.33923 1.51612 1.66228 1.85401 2.20338 2.34352 2.82829 3.31895 3.4565 4.10231 4.34563 4.82127 
9 0.01718 0.11258 0.49164 0.79718 0.84222 0.98193 1.01178 1.21036 1.4756 
8 0.00978 0.1091 0.33013 0.79444 0.83391 0.98578 1.00366 1.47058 
14 0.01937 0.11422 0.18796 0.34318 0.55099 0.80373 0.84736 1.01241 1.19662 1.23378 1.47954 1.53672 3.48658 4.12386 
31 0.00902 0.09941 0.1648 0.17927 0.31766 0.32847 0.50908 0.65268 0.79534 0.82634 0.83649 0.9953 1.00635 1.17257 1.19749 1.33711 1.50616 1.66051 1.85235 2.07199 2.20109 2.34131 2.82761 2.99551 3.16999 3.31717 3.45279 3.60075 4.10007 4.34492 4.82031 
34 0.07897 0.14479 0.15941 0.30628 0.31429 0.49567 0.50504 0.63884 0.7829 0.81758 0.82708 0.98663 0.99593 1.16183 1.32597 1.46002 1.49863 1.65135 1.84312 2.06066 2.18817 2.33247 2.63568 2.81715 2.98338 3.15884 3.30615 3.44256 3.58781 3.76129 4.09052 4.33547 4.50731 4.81125 
19 0.01005 0.11528 0.17874 0.33309 0.52184 0.81176 0.83833 0.85683 1.00587 1.03054 1.18631 1.22885 1.52685 1.67367 2.22007 3.34379 3.46822 4.11598 4.83905 
10 0.01229 0.1065 0.33345 0.49466 0.79385 0.83179 0.85076 0.99679 1.01146 1.47004 
15 0.01605 0.11077 0.18504 0.33802 0.54202 0.70108 0.80247 0.84375 1.00947 1.19167 1.23069 1.47983 1.53289 2.68767 3.47696 
11 0.01276 0.10848 0.33044 0.79395 0.83795 0.97587 1.00526 1.19743 1.47066 1.53268 2.2485 
9 0.01632 0.10574 0.17629 0.32859 0.79219 0.82862 0.86828 0.99668 1.46691 
12 0.01116 0.1066 0.1754 0.32243 0.79349 0.82875 0.99342 1.46667 1.66993 1.85706 4.10612 4.35077 
33 0.01735 0.09875 0.17093 0.18826 0.32255 0.33435 0.51404 0.53687 0.65882 0.79499 0.83056 0.84046 0.99918 1.01066 1.17835 1.19552 1.34386 1.47862 1.51704 1.66656 1.85736 2.08514 2.21194 2.347 2.83472 3.00604 3.17376 3.32235 3.45721 4.10388 4.34892 4.51896 4.82507 
18 0.01615 0.11582 0.18526 0.33634 0.53626 0.80744 0.84436 1.0081 1.02587 1.1926 1.22972 1.53294 1.88732 2.24352 3.47595 4.11593 4.38961 4.84504 
26 0.00847 0.09809 0.16087 0.31293 0.32831 0.50416 0.78863 0.82231 0.83322 0.99084 1.00125 1.1675 1.3326 1.4736 1.5065 1.65611 1.84847 2.19378 2.33802 2.82362 2.98938 3.3132 3.4513 4.09651 4.34074 4.8164 
20 0.00856 0.10879 0.16726 0.31849 0.50943 0.80112 0.8284 0.85122 0.99606 1.01411 1.17631 1.50915 1.66195 1.85307 2.20528 2.34337 3.31967 4.10431 4.34544 4.82059 
24 0.01678 0.10078 0.17384 0.22019 0.32626 0.51662 0.79148 0.83053 0.84237 0.98191 1.00206 1.01838 1.18276 1.21957 1.47157 1.5267 1.68283 1.86808 2.24312 3.33059 3.46589 4.10705 4.35733 4.83014 
26 0.01878 0.10641 0.17052 0.32078 0.33409 0.51321 0.79687 0.82909 0.84185 0.99785 1.0104 1.17803 1.21475 1.34404 1.51193 1.66417 1.8567 2.20892 2.35034 2.83604 3.17664 3.32215 3.45841 4.1046 4.35059 4.82635 
14 0.00814 0.10178 0.17955 0.33185 0.54603 0.79663 0.83557 0.85974 1.00214 1.02466 1.19212 1.4755 1.52721 1.87519 
15 0.01729 0.10597 0.176 0.32564 0.51614 0.7944 0.8306 0.85218 0.99715 1.01264 1.47037 1.67514 4.10887 4.35361 4.82903 
8 0.02368 0.11384 0.49436 0.79551 0.97519 1.00685 1.46922 4.812 
11 0.01095 0.10258 0.18337 0.33272 0.79006 0.82939 0.84916 0.97753 1.00152 1.02438 1.46825 
18 0.01568 0.10503 0.17514 0.32667 0.51689 0.79355 0.83218 0.84944 0.9973 1.01115 1.18413 1.22861 1.47304 1.52674 1.86989 3.32855 4.10718 4.84197 
12 0.01187 0.10839 0.18715 0.32461 0.79583 0.83234 0.99562 1.01529 1.47121 1.8612 4.35188 4.82764 
10 0.01519 0.10672 0.32941 0.49114 0.79363 0.8344 0.97569 1.00445 1.46847 4.80371 
17 0.01539 0.11232 0.18295 0.33378 0.52855 0.80288 0.84076 0.85702 1.00848 1.02949 1.18981 1.22962 1.53402 1.87518 2.23461 3.47649 4.12022 
19 0.01633 0.0996 0.16146 0.31291 0.50294 0.78751 0.82178 0.98698 0.99812 1.1728 1.4639 1.65493 1.84701 2.19522 2.33788 2.82457 4.096 4.33927 4.81511 
16 0.02007 0.11427 0.17874 0.32803 0.52145 0.80411 0.83402 0.84574 1.00217 1.01576 1.18759 1.51409 1.67069 1.86291 4.1138 4.83185 
10 0.00848 0.10473 0.19885 0.34453 0.79771 0.841 0.98393 1.00833 1.2101 1.47448 
9 0.0137 0.1094 0.32607 0.79316 0.8285 0.98214 1.00097 1.21529 1.47404 
15 0.01128 0.11326 0.18369 0.32902 0.52663 0.80688 0.83577 0.85663 1.0028 1.01754 1.19102 1.53114 1.67417 1.86658 4.11579 
21 0.0083 0.1013 0.17632 0.32566 0.34314 0.51851 0.79952 0.83329 0.84634 1.00145 1.01371 1.18466 1.48201 1.53344 1.66988 1.86143 2.35128 3.46423 4.10831 4.35351 4.83047 
14 0.01861 0.10565 0.17755 0.32356 0.51896 0.79385 0.82878 0.84338 0.99629 1.01584 1.21469 1.4732 1.66934 1.85932 
16 0.00729 0.09144 0.17586 0.32755 0.48992 0.79001 0.83274 0.85147 0.9766 1.00443 1.18762 1.46785 1.53227 1.87351 4.10835 4.83519 
20 0.0092 0.08619 0.17843 0.2094 0.33276 0.52949 0.80655 0.8396 0.86423 1.00647 1.02308 1.18909 1.22812 1.52585 1.68004 1.87532 2.22623 3.46955 4.11501 4.83845 
22 0.01437 0.10015 0.16478 0.31572 0.33097 0.50749 0.79007 0.82405 0.83727 0.99258 1.00491 1.17261 1.33639 1.47374 1.6595 1.85045 2.34108 2.82863 3.31601 4.09891 4.3423 4.81868 
23 0.01182 0.09771 0.17209 0.31827 0.32912 0.49585 0.78883 0.82689 0.83824 0.97463 1.00068 1.0112 1.18125 1.21967 1.46858 1.53749 1.66868 1.85942 2.23426 2.34891 4.10599 4.35198 4.82781 
12 0.02032 0.10878 0.20249 0.33828 0.55673 0.79701 0.83832 0.99977 1.01529 1.19088 1.47325 1.53925 
19 0.01057 0.09909 0.16598 0.31645 0.50999 0.7877 0.82274 0.84533 0.9907 1.01368 1.17571 1.4675 1.66318 1.85096 2.34546 3.31866 4.09813 4.34227 4.81965 
22 0.01705 0.09938 0.17262 0.32485 0.48699 0.51767 0.79 0.82931 0.84107 0.97986 1.00128 1.01725 1.18115 1.46853 1.53784 1.674 1.86157 3.32471 3.46311 4.10601 4.35212 4.82785 
16 0.0149 0.10348 0.1707 0.32093 0.51531 0.79202 0.8256 0.84033 0.99469 1.02139 1.18358 1.47462 1.66967 1.85563 4.10739 4.34777 
7 0.0241 0.11902 0.79479 0.84083 0.98134 1.00876 1.47276 
15 0.02405 0.12138 0.18185 0.33119 0.53856 0.81063 0.84146 1.00719 1.18663 1.22796 1.67862 1.87273 2.23799 3.48147 4.85308 
21 0.01358 0.10128 0.1624 0.3144 0.50422 0.78981 0.82307 0.99011 1.00176 1.17152 1.33585 1.47351 1.65649 1.84892 2.19652 2.33924 2.82599 2.99221 4.097 4.34105 4.81677 
8 0.01673 0.1108 0.49357 0.79522 0.8392 0.98061 1.01199 1.47091 
25 0.0111 0.09993 0.17016 0.32179 0.33258 0.5126 0.79272 0.8292 0.83971 0.98794 1.00166 1.01718 1.17793 1.34282 1.47403 1.66629 1.85642 2.21205 2.34795 2.83394 3.32082 3.45851 4.10717 4.35011 4.82446 
9 0.01015 0.06436 0.13723 0.79769 0.84554 0.9786 1.01332 1.22323 1.47496 
10 0.00733 0.10563 0.17184 0.3245 0.79365 0.8263 0.99263 1.00994 1.47026 4.10643 
15 0.01885 0.10243 0.17471 0.3253 0.49768 0.79043 0.8288 0.84183 0.98058 1.00053 1.01663 1.46804 1.66889 4.10939 4.3556 
17 0.01266 0.10498 0.17403 0.32731 0.51972 0.79381 0.83338 0.85632 1.00042 1.02739 1.18365 1.47164 1.52665 1.67808 3.46352 4.10729 4.83474 
24 0.01578 0.10859 0.1642 0.31557 0.5068 0.79807 0.82562 0.85278 0.99328 1.01574 1.17047 1.33487 1.51457 1.65971 1.85055 2.20062 2.33984 2.82642 2.99552 3.31479 3.45807 4.09928 4.34346 4.81852 
18 0.01212 0.09721 0.16296 0.31299 0.50364 0.78525 0.82078 0.97096 0.99247 1.1787 1.46087 1.65751 1.84613 2.33702 3.32024 4.09514 4.33816 4.81443 
18 0.01405 0.10611 0.17506 0.32841 0.51848 0.795 0.83171 0.84397 0.99967 1.01146 1.1837 1.22539 1.47699 1.52264 1.67725 2.24254 4.10808 4.83323 
17 0.01339 0.10379 0.17716 0.32566 0.5139 0.79331 0.83106 0.84315 0.99643 1.00772 1.18965 1.47054 1.52732 1.67259 1.8612 3.4685 4.10885 
7 0.01009 0.11573 0.79674 0.83696 0.98388 1.00715 1.47524 
7 0.01784 0.11052 0.49343 0.79363 0.97438 1.46573 4.79607 
12 0.01692 0.11665 0.18317 0.33894 0.5458 0.80689 0.84238 1.00692 1.19238 1.52598 3.47419 4.12119 
18 0.01244 0.10612 0.1724 0.32353 0.51902 0.79543 0.82982 0.85008 0.99877 1.04235 1.18315 1.48763 1.51866 3.32681 3.46424 4.10495 4.35407 4.83294 
10 0.02284 0.11953 0.20047 0.34819 0.80614 0.84857 1.01653 1.2066 1.48276 1.56418 
10 0.01517 0.10048 0.33065 0.48291 0.78641 0.82617 0.96903 0.99852 1.46228 4.78221 
21 0.02049 0.11176 0.17874 0.33168 0.5224 0.80042 0.83766 0.85516 1.00348 1.01636 1.18721 1.22851 1.36551 1.53021 1.67637 1.87312 3.33769 3.46959 4.11078 4.35964 4.83428 
18 0.01678 0.09818 0.17523 0.32641 0.47946 0.52304 0.78836 0.82976 0.84131 0.97472 1.00125 1.01665 1.18341 1.21771 1.46817 1.52627 3.46815 4.1156 
15 0.01955 0.10301 0.17542 0.32695 0.78915 0.83145 0.84518 0.97422 1.00292 1.02767 1.18567 1.46872 1.52352 1.67261 4.11351 
24 0.01703 0.10137 0.17429 0.32419 0.33882 0.51692 0.79211 0.83103 0.8418 0.98463 1.00286 1.01859 1.18263 1.21878 1.47237 1.5224 1.66983 1.86048 2.23268 2.35564 3.3265 3.46008 4.10786 4.82884 
25 0.02024 0.11155 0.17483 0.2137 0.32735 0.34354 0.52007 0.80838 0.83549 0.85273 1.00363 1.02398 1.1819 1.21702 1.35179 1.5193 1.67214 1.86445 2.21945 2.35641 3.18241 3.32641 3.46332 4.1091 4.83017 
26 0.01257 0.09949 0.17187 0.18592 0.32361 0.33306 0.51657 0.79295 0.83049 0.84058 0.98367 1.00315 1.0142 1.1823 1.21823 1.4724 1.52017 1.66672 1.85948 2.2143 2.35015 3.32984 3.46786 4.10822 4.35355 4.8282 
36 0.0127 0.09921 0.1682 0.18446 0.32063 0.33055 0.51158 0.53386 0.65825 0.79685 0.82819 0.83782 0.99683 1.00762 1.17487 1.18823 1.22127 1.34134 1.50849 1.53106 1.66531 1.85669 2.08223 2.20539 2.34512 2.65711 2.8331 3.00866 3.17303 3.31988 3.45579 4.1029 4.34895 4.51998 4.66201 4.82416 
23 0.0103 0.10449 0.16243 0.31485 0.50529 0.79512 0.82451 0.99194 1.00679 1.1693 1.33332 1.50222 1.65747 1.84922 2.06867 2.19707 2.33843 2.82387 2.9908 3.31401 4.09697 4.34119 4.81672 
24 0.01484 0.10666 0.17859 0.33228 0.52769 0.664 0.79732 0.83749 0.87126 1.00462 1.18604 1.22032 1.37567 1.48222 1.52411 1.68507 2.22886 2.6616 3.18435 3.33521 3.46551 4.11112 4.53084 4.8556 
13 0.00853 0.10493 0.17788 0.32547 0.79302 0.83179 0.85572 0.99679 1.0139 1.18382 1.47221 1.86222 4.82752 
11 0.02056 0.12367 0.32589 0.52754 0.80719 0.83606 1.00133 1.01992 1.22723 1.67214 1.86204 
29 0.01106 0.10471 0.16838 0.32126 0.33471 0.51208 0.65557 0.80007 0.82871 0.84097 0.99811 1.01171 1.17614 1.33946 1.50875 1.66467 1.85629 2.20793 2.34487 2.65302 2.83164 3.00044 3.17276 3.31936 3.45577 3.60436 4.10306 4.34916 4.82392 
12 0.01469 0.10267 0.31812 0.49543 0.78906 0.82461 0.9752 0.99657 1.46377 1.67097 1.85272 4.34619 
20 0.01292 0.1047 0.17241 0.32315 0.51355 0.79344 0.82884 0.84361 0.99694 1.00936 1.18053 1.47218 1.52818 1.66788 1.85993 2.35174 3.32753 4.10559 4.35285 4.82665 
12 0.02108 0.11465 0.18205 0.32487 0.79992 0.83233 0.99795 1.01234 1.47848 1.6677 1.85975 4.82772 
16 0.00719 0.09562 0.17753 0.32877 0.78939 0.83113 0.84516 0.97459 1.00311 1.05709 1.18702 1.46896 1.53261 3.46548 4.10781 4.8339 
39 0.01019 0.1031 0.17226 0.184 0.32398 0.33477 0.51645 0.53836 0.65714 0.80801 0.83378 0.84438 1.00177 1.01316 1.17919 1.19294 1.22624 1.34376 1.51401 1.53395 1.66752 1.68727 1.86031 2.09117 2.20908 2.34937 2.65366 2.83643 3.00436 3.17611 3.32403 3.45953 3.60592 3.78913 4.10709 4.35566 4.52865 4.67691 4.82912 
14 0.01937 0.11008 0.18623 0.33244 0.56154 0.79867 0.83813 0.98443 1.00649 1.02957 1.19865 1.47642 1.53739 4.11606 
14 0.01347 0.10375 0.1805 0.32952 0.79234 0.83438 0.8489 0.97767 1.00539 1.02391 1.1977 1.47186 1.67847 4.112 
8 0.00716 0.10857 0.49416 0.79771 0.97778 1.00915 1.47143 4.80883 
9 0.02067 0.10506 0.4814 0.78915 0.83023 0.97121 1.00155 1.46526 4.79722 
18 0.01835 0.10324 0.16829 0.32053 0.51118 0.79122 0.82534 0.84189 0.99434 1.0095 1.17826 1.47282 1.51271 1.66581 1.85863 4.10185 4.35098 4.82651 
27 0.01079 0.10497 0.17396 0.20048 0.32568 0.34183 0.52108 0.66358 0.80322 0.83274 0.84775 1.0011 1.016 1.18132 1.21027 1.35158 1.51785 1.68707 1.87084 2.21792 3.1853 3.32539 3.46649 4.11272 4.52886 4.6694 4.83497 
34 0.02049 0.10337 0.16613 0.17826 0.31973 0.33118 0.51049 0.53633 0.65359 0.80385 0.82799 0.83836 0.99713 1.0105 1.17221 1.18832 1.33685 1.50619 1.531 1.66379 1.85504 2.08133 2.20116 2.34255 2.64941 2.82896 2.99603 3.16865 3.31683 3.45316 3.59886 4.10062 4.34705 4.82189 
34 0.01033 0.10177 0.16827 0.18012 0.32119 0.33002 0.36151 0.51385 0.65466 0.80361 0.83129 0.84152 1.0 1.01072 1.17605 1.19107 1.34097 1.51212 1.54389 1.66468 1.68524 1.85732 2.2028 2.34629 2.65567 2.83275 2.99898 3.17481 3.32103 3.45833 3.60595 4.10513 4.35023 4.8249 
37 0.01256 0.09756 0.16335 0.1722 0.31628 0.32395 0.33499 0.50852 0.6474 0.79493 0.8262 0.83593 0.99532 1.00517 1.17023 1.17948 1.33436 1.50496 1.65967 1.67376 1.85161 1.86466 2.06998 2.19749 2.34089 2.64392 2.82591 2.99211 3.16677 3.31458 3.45042 3.59592 3.77059 4.09891 4.34405 4.51205 4.81977 
10 0.01047 0.10132 0.33478 0.48486 0.79188 0.83889 0.97369 1.00583 1.46797 4.78495 
32 0.0131 0.09494 0.15949 0.17108 0.31204 0.32119 0.50401 0.649 0.78907 0.82151 0.83247 0.99056 1.00281 1.16715 1.33109 1.47476 1.50465 1.65528 1.84693 2.06561 2.19434 2.33638 2.82167 2.98886 3.16393 3.31133 3.44767 3.59335 3.76986 4.09456 4.33919 4.81504 
19 0.00675 0.08885 0.15884 0.17617 0.32405 0.49375 0.54478 0.78909 0.82762 0.84046 0.9802 1.00059 1.0147 1.18451 1.22839 1.46853 1.86202 4.10651 4.82806 
17 0.01538 0.09557 0.16879 0.3171 0.48488 0.784 0.8225 0.83656 0.97094 0.99532 1.17826 1.46193 1.66136 1.85043 4.10139 4.34208 4.81945 
15 0.01371 0.10194 0.17208 0.31858 0.5095 0.79024 0.82522 0.97862 0.99747 1.46439 1.66407 1.85114 2.34551 4.34304 4.82033 
13 0.0202 0.10985 0.33206 0.49367 0.79612 0.83367 0.84436 0.98321 1.00551 1.01963 1.19519 1.47607 1.67622 
23 0.01276 0.099 0.17017 0.32225 0.33974 0.51273 0.79042 0.82864 0.83852 0.98182 1.00074 1.01635 1.17867 1.46875 1.51397 1.66558 1.85758 2.34739 3.32362 3.46298 4.10513 4.35065 4.82568 
9 0.01704 0.10832 0.33074 0.79319 0.83026 0.85346 0.98452 1.00279 1.47002 
22 0.00648 0.09584 0.16913 0.32012 0.48857 0.51408 0.78905 0.82648 0.83718 0.9931 1.00376 1.17855 1.46582 1.51785 1.66493 1.85562 2.34633 3.32086 3.4571 4.10204 4.3472 4.82375 
20 0.00798 0.10501 0.16526 0.31655 0.50755 0.79595 0.82591 0.99327 1.01242 1.17324 1.49572 1.65912 1.85056 2.20295 2.3406 2.82876 3.31924 4.09898 4.34261 4.81865 
11 0.02806 0.11504 0.32079 0.79303 0.82767 0.99161 1.46766 1.66635 1.85337 4.3451 4.82571 

45
