# Supplementary material for: Deciphering the Contribution of Oriens-Lacunosum/Moleculare (OLM) Cells to Intrinsic θ Rhythms Using Biophysical Local Field Potential (LFP) Models
Source: eNeuro. 2018 Sep 4;5(4):ENEURO.0146-18.2018. doi: 10.1523/ENEURO.0146-18.2018 (PMC6140113; doi:10.1523/ENEURO.0146-18.2018)
Supplement: Supplementary file 2 — Supplementary Code. Download supplement 2, GZ file [file sup_enu-eN-NWR-0146-18-s02.gz › LFP_microcircuit-master/SOM-350-SOM12915016-dSD3.5ms-shift5.32ms-gnSD0.12-gsb0.75-csb0.21-gbs0.75-cbs0.1344-spiketimes.txt]

15323

350


47 0.01373 0.10588 0.17102 0.1805 0.20857 0.32417 0.33351 0.36667 0.51566 0.53359 0.65463 0.68449 0.82169 0.83646 0.85128 1.00279 1.01826 1.17785 1.18922 1.21786 1.34189 1.36465 1.51527 1.54479 1.66865 1.69573 1.85985 1.88205 2.08067 2.20821 2.25052 2.3479 2.65037 2.83441 2.86098 3.00089 3.17359 3.32222 3.45808 3.48418 3.60353 3.77877 4.10565 4.35209 4.51844 4.6564 4.82758 
39 0.01237 0.10318 0.16194 0.17342 0.31462 0.32523 0.50602 0.52894 0.64511 0.81084 0.82745 0.8457 0.99348 1.0146 1.16838 1.18202 1.22056 1.33278 1.36819 1.50656 1.65913 1.85033 1.89094 2.07028 2.19796 2.3387 2.64189 2.825 2.9913 3.16485 3.31315 3.44911 3.59466 3.76958 4.09673 4.34256 4.50965 4.64849 4.81834 
37 0.01931 0.11172 0.1729 0.18594 0.32558 0.33696 0.51725 0.54192 0.65659 0.81904 0.83705 0.85563 1.0041 1.03096 1.17926 1.1941 1.34372 1.51763 1.6702 1.86091 1.89876 2.0824 2.20903 2.34924 2.6522 2.83638 3.00284 3.1752 3.32371 3.45928 3.60522 3.78068 4.10667 4.35341 4.51983 4.66035 4.82933 
55 0.01229 0.09073 0.15692 0.16524 0.17495 0.3059 0.31706 0.32533 0.35136 0.50509 0.51724 0.64303 0.65477 0.79523 0.82299 0.83177 0.86182 0.99222 1.00162 1.16692 1.17564 1.1913 1.33098 1.3444 1.503 1.52104 1.65671 1.67004 1.8485 1.86082 2.0665 2.08689 2.19443 2.21196 2.33738 2.63896 2.66232 2.82257 2.84041 2.98889 3.16307 3.1772 3.31157 3.32518 3.44721 3.45916 3.59251 3.76674 4.09543 4.1088 4.34083 4.50672 4.64099 4.8167 4.83162 
40 0.00852 0.10573 0.16972 0.18094 0.3224 0.33283 0.51414 0.53574 0.65366 0.81281 0.83313 0.84636 1.00094 1.01869 1.17626 1.18936 1.22228 1.34074 1.37278 1.51508 1.66668 1.69695 1.85831 1.89249 2.0797 2.2071 2.34644 2.64945 2.83332 2.99959 3.1724 3.32093 3.45666 3.60205 3.77849 4.10403 4.35062 4.5175 4.65682 4.82635 
48 0.00792 0.09696 0.16117 0.16981 0.18806 0.31476 0.32293 0.33678 0.50631 0.5211 0.6445 0.65976 0.81025 0.82667 0.83705 0.9937 1.00577 1.16819 1.1783 1.20191 1.33238 1.34921 1.50483 1.52719 1.6586 1.67614 1.85038 1.86703 2.06878 2.19657 2.21946 2.33878 2.6407 2.82434 2.84505 2.99063 3.1646 3.31297 3.44867 3.46354 3.594 3.76845 4.09674 4.34241 4.50833 4.64227 4.81814 4.83668 
48 0.01809 0.09949 0.16502 0.17392 0.19559 0.31854 0.32676 0.34156 0.51047 0.52699 0.64928 0.67348 0.80932 0.82927 0.83872 0.99736 1.00941 1.17238 1.18281 1.20755 1.33663 1.35751 1.50958 1.53411 1.66229 1.67946 1.85417 1.87138 2.07368 2.20073 2.22718 2.34278 2.64527 2.82868 2.85244 2.99491 3.16867 3.31713 3.45294 3.47143 3.59844 3.77344 4.10074 4.34634 4.51324 4.64987 4.82227 4.84892 
54 0.01645 0.09657 0.16403 0.17201 0.18579 0.31792 0.32528 0.33601 0.5098 0.52288 0.56983 0.64839 0.66197 0.8066 0.82851 0.83752 0.99693 1.00758 1.1717 1.1807 1.19778 1.33584 1.35023 1.50798 1.52489 1.66184 1.67709 1.8536 1.86772 2.07192 2.09216 2.19981 2.21779 2.34215 2.64368 2.66243 2.8279 2.84703 2.99402 3.02511 3.16795 3.18394 3.31659 3.45223 3.4653 3.59735 3.77194 4.10014 4.11574 4.3459 4.5117 4.64584 4.82171 4.8383 
51 0.01796 0.09351 0.16042 0.16847 0.18292 0.31422 0.32163 0.33252 0.50613 0.51911 0.64429 0.65793 0.7989 0.8244 0.83349 0.99309 1.00347 1.16802 1.17715 1.19514 1.33214 1.34645 1.50425 1.52316 1.65803 1.67251 1.84973 1.86328 2.06799 2.09011 2.19608 2.21486 2.33841 2.64024 2.82395 2.84248 2.9902 3.16411 3.18079 3.31274 3.4483 3.46071 3.59351 3.76799 4.09637 4.11133 4.34195 4.50782 4.64201 4.81784 4.83353 
44 0.01575 0.11026 0.17738 0.18767 0.25164 0.33079 0.341 0.52151 0.53984 0.66026 0.68952 0.82546 0.84162 0.85651 1.00918 1.02989 1.18336 1.19474 1.22305 1.34791 1.37315 1.5207 1.5484 1.67534 1.86609 1.89309 2.08677 2.21369 2.24815 2.35348 2.65571 2.84044 3.00623 3.17887 3.3279 3.4632 3.48367 3.60876 3.78429 4.11114 4.35802 4.52408 4.66079 4.83351 
42 0.02023 0.10585 0.16991 0.18062 0.3222 0.3321 0.51396 0.53357 0.65337 0.69209 0.81043 0.8326 0.84419 1.00089 1.01877 1.1766 1.18946 1.22103 1.34084 1.38328 1.51454 1.66702 1.85799 1.88815 2.07948 2.20666 2.24761 2.34631 2.64916 2.83341 2.99965 3.17243 3.32094 3.4566 3.48661 3.60232 3.77838 4.1041 4.35046 4.51725 4.65847 4.82613 
44 0.01543 0.10116 0.16316 0.17278 0.21608 0.31643 0.32571 0.36196 0.50792 0.52664 0.6466 0.81111 0.82815 0.84067 0.99504 1.01005 1.16992 1.18146 1.21161 1.33413 1.36045 1.50702 1.66029 1.68189 1.8518 1.87201 2.07094 2.19885 2.23484 2.34022 2.64272 2.82626 2.99237 3.16602 3.31451 3.45027 3.47432 3.59575 3.77033 4.09817 4.34402 4.51051 4.6485 4.81971 
46 0.012 0.10327 0.16881 0.178 0.20394 0.32235 0.33157 0.36207 0.51386 0.53259 0.65281 0.81334 0.83275 0.84375 1.00065 1.01468 1.17542 1.18616 1.21188 1.33996 1.36237 1.51286 1.54282 1.66635 1.68798 1.85791 1.87978 2.07767 2.20481 2.23478 2.34589 2.64838 2.83254 2.86178 2.99833 3.17169 3.32039 3.45581 3.47576 3.60128 3.77694 4.10363 4.34995 4.51647 4.6523 4.82568 
47 0.01839 0.09932 0.16052 0.16989 0.19978 0.31394 0.32303 0.35055 0.50521 0.52269 0.64351 0.67179 0.81458 0.82767 0.84471 0.9928 1.00769 1.16722 1.17867 1.20926 1.33141 1.35415 1.50381 1.53816 1.65805 1.681 1.8496 1.87137 2.06834 2.19635 2.23509 2.33766 2.63965 2.82361 2.85455 2.98976 3.16335 3.31198 3.44757 3.47021 3.59303 3.76758 4.09555 4.34156 4.50737 4.64433 4.81718 
48 0.01081 0.09377 0.16087 0.1694 0.18842 0.3147 0.32271 0.33702 0.50649 0.523 0.64502 0.67077 0.80159 0.82491 0.83432 0.99333 1.00506 1.16833 1.17829 1.20197 1.3325 1.35135 1.50497 1.53035 1.65852 1.6766 1.8501 1.86652 2.06895 2.19654 2.22204 2.33862 2.64072 2.8243 2.84629 2.99058 3.16442 3.31292 3.44863 3.46491 3.59393 3.76837 4.09655 4.34206 4.50826 4.64369 4.81796 4.83785 
36 0.01494 0.11039 0.17001 0.18306 0.32287 0.33492 0.51447 0.53857 0.65357 0.82092 0.8361 0.8761 1.00166 1.17614 1.19061 1.23549 1.34109 1.51486 1.66748 1.85878 2.07921 2.20617 2.34661 2.64928 2.83339 2.99955 3.17223 3.32094 3.45642 3.60215 3.77794 4.10406 4.35084 4.51698 4.65412 4.82644 
48 0.01944 0.10524 0.17092 0.17965 0.19963 0.32451 0.33332 0.35439 0.5158 0.53141 0.65443 0.67279 0.81711 0.83497 0.84518 1.00308 1.01667 1.17781 1.18804 1.21174 1.34217 1.36143 1.51472 1.53527 1.66828 1.687 1.86009 1.87784 2.07979 2.20676 2.23086 2.34811 2.65009 2.83426 2.85544 3.00065 3.17382 3.32261 3.45789 3.47347 3.60305 3.7786 4.10568 4.35188 4.51787 4.65226 4.82774 4.84914 
38 0.01532 0.11338 0.17467 0.18738 0.32757 0.33901 0.5188 0.54357 0.65882 0.82342 0.8397 0.86177 1.00623 1.03825 1.18093 1.19496 1.23478 1.34548 1.52064 1.67196 1.86304 1.90898 2.08485 2.21127 2.35081 2.65512 2.83784 3.00464 3.17719 3.32542 3.46135 3.60773 3.7841 4.1085 4.35523 4.52313 4.66441 4.83109 
48 0.01674 0.10327 0.17087 0.17947 0.1989 0.32455 0.33312 0.35249 0.51592 0.53234 0.6544 0.67266 0.81436 0.83464 0.84456 1.00267 1.01449 1.17758 1.18757 1.20984 1.34185 1.35988 1.51482 1.53603 1.66808 1.68553 1.85972 1.87661 2.07959 2.20618 2.22864 2.34788 2.64992 2.83405 2.85519 3.00021 3.17356 3.32234 3.45779 3.47293 3.60322 3.77814 4.1056 4.3519 4.51766 4.65266 4.82756 4.84897 
34 0.01861 0.11105 0.1676 0.1818 0.32013 0.33248 0.51151 0.54001 0.65122 0.81993 0.83426 0.99875 1.17362 1.18925 1.33792 1.51187 1.66429 1.85542 2.07574 2.20309 2.34353 2.64718 2.83031 2.99656 3.16968 3.3181 3.45406 3.59985 3.77619 4.10153 4.34789 4.5161 4.65776 4.82362 
37 0.01916 0.10504 0.16531 0.17744 0.31809 0.32905 0.50946 0.53436 0.6493 0.81078 0.82985 0.84739 0.99668 1.02195 1.17199 1.18652 1.33608 1.51007 1.66234 1.85329 1.89465 2.07388 2.20143 2.34156 2.6453 2.82812 2.99439 3.16791 3.31609 3.45197 3.59756 3.77347 4.09954 4.34562 4.51357 4.65431 4.82136 
46 0.0118 0.10037 0.16148 0.17104 0.19938 0.31498 0.32437 0.50603 0.5236 0.64448 0.67156 0.8129 0.82773 0.84277 0.9937 1.00914 1.16833 1.17978 1.21008 1.33251 1.3582 1.50518 1.54977 1.65893 1.68409 1.85061 1.87389 2.06944 2.1971 2.23063 2.33882 2.64117 2.8247 2.85336 2.99077 3.16479 3.31332 3.44878 3.47267 3.59441 3.76911 4.09672 4.34266 4.50919 4.64656 4.8183 
41 0.01627 0.10706 0.1689 0.17962 0.32152 0.33155 0.51329 0.5345 0.65313 0.8111 0.83226 0.84493 1.00022 1.01672 1.17554 1.18828 1.22017 1.33989 1.37234 1.51391 1.66586 1.69473 1.85746 1.89307 2.07905 2.20533 2.24368 2.34596 2.64949 2.83249 2.99894 3.17218 3.32032 3.45637 3.60204 3.77852 4.10373 4.34973 4.51774 4.65788 4.82567 
44 0.02031 0.10967 0.17022 0.18034 0.21851 0.32337 0.33319 0.5147 0.5333 0.65369 0.68524 0.82388 0.83709 0.85606 1.00213 1.01838 1.17704 1.18925 1.22105 1.34131 1.36683 1.51478 1.66739 1.69282 1.85894 1.88294 2.07984 2.20646 2.24231 2.34739 2.65026 2.83381 3.00008 3.17324 3.32176 3.45757 3.48583 3.6032 3.77879 4.10531 4.35168 4.51848 4.65679 4.82718 
38 0.01519 0.11351 0.17718 0.19045 0.32982 0.34143 0.52073 0.54223 0.66022 0.82256 0.84065 0.85831 1.00842 1.18282 1.1963 1.23016 1.34742 1.521 1.67397 1.86514 1.90082 2.08551 2.21327 2.35279 2.65552 2.83964 3.0059 3.17864 3.32729 3.46279 3.49214 3.60877 3.78471 4.11041 4.3572 4.52377 4.66204 4.83282 
49 0.00968 0.1004 0.16811 0.1769 0.1955 0.32181 0.33032 0.34648 0.51345 0.52901 0.652 0.66847 0.81591 0.83334 0.84402 1.00051 1.01279 1.17543 1.1857 1.20929 1.33962 1.35687 1.51225 1.53227 1.66582 1.6833 1.8574 1.87448 2.07642 2.2043 2.22895 2.34575 2.64786 2.83175 2.85216 2.99796 3.1715 3.19445 3.32026 3.45591 3.47259 3.60129 3.77597 4.1037 4.34953 4.51555 4.65094 4.82534 4.8455 
48 0.01767 0.10243 0.16352 0.17281 0.19605 0.31701 0.32579 0.34616 0.5082 0.52466 0.64638 0.66559 0.81781 0.83079 0.84684 0.99596 1.00979 1.17032 1.18126 1.20851 1.33443 1.35593 1.50685 1.53177 1.66105 1.68162 1.85267 1.87185 2.07093 2.199 2.22909 2.34079 2.64296 2.82651 2.84948 2.99271 3.16656 3.31508 3.45074 3.46976 3.59619 3.77054 4.09874 4.34462 4.5107 4.64785 4.82024 4.84549 
37 0.0205 0.11305 0.17334 0.18572 0.32616 0.33739 0.51746 0.53951 0.65628 0.82218 0.8382 0.85755 1.00477 1.03282 1.17944 1.19281 1.22816 1.34405 1.51703 1.67039 1.86184 2.08245 2.20969 2.34945 2.6521 2.83621 3.0026 3.17511 3.32384 3.45947 3.60516 3.78082 4.1072 4.35404 4.52012 4.65809 4.82936 
48 0.01617 0.10633 0.16928 0.17829 0.19924 0.32281 0.33173 0.35245 0.51429 0.53035 0.65268 0.6711 0.82101 0.83528 0.8484 1.00152 1.01495 1.17616 1.18672 1.21195 1.34053 1.36005 1.51318 1.53574 1.6667 1.68542 1.85856 1.87684 2.07804 2.20513 2.2312 2.34663 2.64869 2.83289 2.85602 2.999 3.17242 3.32106 3.45665 3.47387 3.60211 3.77704 4.10459 4.35079 4.51669 4.65117 4.82643 4.85146 
41 0.00784 0.10316 0.1719 0.18252 0.32494 0.33534 0.51645 0.53825 0.65564 0.81609 0.83587 0.85045 1.00363 1.02317 1.17843 1.19092 1.22209 1.3428 1.36828 1.51731 1.66966 1.86074 1.88721 2.08248 2.20848 2.24986 2.34873 2.65201 2.83584 3.00224 3.17469 3.32309 3.45869 3.49693 3.60532 3.78199 4.1066 4.35322 4.52038 4.65868 4.82884 
34 0.00809 0.11636 0.17578 0.19379 0.32851 0.34306 0.52018 0.55147 0.65953 0.83408 0.84868 1.00755 1.18206 1.20156 1.34698 1.52116 1.67323 1.86469 2.08598 2.2134 2.3526 2.65576 2.83954 3.00651 3.17809 3.3268 3.46272 3.60948 3.78575 4.11015 4.35789 4.52392 4.67211 4.8329 
37 0.01271 0.1094 0.172 0.18409 0.32474 0.33593 0.51599 0.53899 0.65591 0.81678 0.8356 0.85097 1.00313 1.03067 1.17849 1.19312 1.34291 1.51728 1.66871 1.86 1.89173 2.08074 2.20786 2.348 2.65164 2.83502 3.00109 3.17436 3.32284 3.45845 3.60441 3.7805 4.10576 4.35228 4.51972 4.66107 4.82809 
35 0.00856 0.10724 0.17081 0.18552 0.3234 0.336 0.51523 0.54334 0.65532 0.81673 0.83471 0.85417 1.0019 1.17734 1.19404 1.34213 1.51703 1.66777 1.85863 2.08166 2.20805 2.34693 2.65125 2.8339 3.00181 3.1735 3.32185 3.45723 3.60342 3.78118 4.10457 4.3512 4.51913 4.66794 4.82714 
40 0.00943 0.04532 0.12777 0.17819 0.19096 0.33073 0.34215 0.52228 0.54499 0.66119 0.82817 0.84276 0.86321 1.00902 1.05177 1.18374 1.1969 1.2312 1.34864 1.52233 1.67472 1.86596 1.90228 2.08778 2.2131 2.24804 2.35367 2.65691 2.84116 3.00742 3.17982 3.32853 3.46405 3.61007 3.78576 4.11147 4.35814 4.52472 4.66341 4.83389 
36 0.01877 0.11006 0.16835 0.18123 0.321 0.33253 0.51243 0.53718 0.6517 0.81891 0.83414 0.86183 0.99994 1.17435 1.18852 1.22862 1.33914 1.5132 1.66575 1.85672 2.07702 2.20428 2.34456 2.64773 2.83138 2.99786 3.17043 3.31907 3.45471 3.60045 3.77626 4.10239 4.3489 4.51575 4.65489 4.82445 
50 0.01914 0.1043 0.16729 0.17591 0.1932 0.32096 0.32907 0.34236 0.51253 0.52695 0.65065 0.66544 0.81646 0.83274 0.8432 0.99983 1.0115 1.17419 1.18403 1.20449 1.33846 1.35418 1.51075 1.52955 1.66466 1.6808 1.85667 1.87283 2.07539 2.2024 2.22202 2.34496 2.64656 2.8307 2.85069 2.99659 3.02954 3.17072 3.19075 3.31928 3.45498 3.47003 3.60016 3.77487 4.10302 4.34898 4.51453 4.64807 4.82461 4.84427 
47 0.01151 0.10011 0.17423 0.18339 0.20888 0.3278 0.33717 0.51871 0.53517 0.65745 0.68063 0.81239 0.83666 0.84665 1.00583 1.02042 1.18073 1.19123 1.2159 1.34503 1.36569 1.51755 1.53874 1.67193 1.69493 1.86316 1.88491 2.08301 2.21102 2.24074 2.35065 2.65244 2.83755 2.8602 3.00337 3.1761 3.32516 3.46052 3.47749 3.60589 3.78134 4.10823 4.35495 4.52019 4.65586 4.83057 4.85545 
41 0.01442 0.10482 0.1659 0.17617 0.31831 0.3278 0.37109 0.51055 0.5323 0.64956 0.81389 0.83073 0.84392 0.99777 1.01441 1.17249 1.18502 1.21833 1.33684 1.36679 1.51024 1.66297 1.68915 1.85477 1.88557 2.07509 2.20182 2.34289 2.64595 2.82917 2.99506 3.16895 3.31725 3.45302 3.59872 3.77357 4.10091 4.34687 4.51421 4.65275 4.82256 
35 0.01808 0.10701 0.16877 0.18268 0.32143 0.33361 0.51295 0.53852 0.65234 0.81314 0.83273 0.85284 0.99995 1.17486 1.18976 1.33949 1.51329 1.66623 1.857 2.07828 2.20459 2.3447 2.64767 2.83211 2.99847 3.17054 3.31911 3.45479 3.60071 3.77678 4.10229 4.34933 4.51575 4.65582 4.82477 
48 0.01846 0.10602 0.16869 0.17805 0.20361 0.32184 0.33109 0.35985 0.51338 0.53018 0.65185 0.67252 0.82128 0.83508 0.85113 1.00055 1.01609 1.17552 1.18666 1.21463 1.33968 1.36063 1.51227 1.53467 1.66626 1.68949 1.85761 1.8784 2.07729 2.20463 2.23393 2.34576 2.64774 2.8322 2.85747 2.99825 3.17155 3.32021 3.45587 3.47591 3.60119 3.77598 4.1036 4.34981 4.51552 4.65129 4.82551 4.85746 
46 0.01632 0.10432 0.16645 0.17601 0.2037 0.3198 0.32907 0.35817 0.51127 0.5305 0.65023 0.6806 0.8202 0.83346 0.85156 0.99856 1.01427 1.17325 1.18469 1.21398 1.33743 1.3607 1.51107 1.55348 1.66422 1.69044 1.85566 1.88322 2.07617 2.20279 2.23666 2.34365 2.64652 2.83004 2.99624 3.16954 3.31792 3.45383 3.47927 3.59918 3.77476 4.10165 4.34792 4.51411 4.65015 4.82333 
48 0.01437 0.10245 0.16972 0.17864 0.20127 0.32319 0.33221 0.36028 0.51435 0.53018 0.65299 0.67436 0.81511 0.8338 0.8449 1.00155 1.01634 1.17641 1.18683 1.2115 1.34061 1.36002 1.51305 1.53327 1.66734 1.68856 1.85875 1.87836 2.07818 2.20605 2.23395 2.34646 2.64831 2.83295 2.85456 2.99883 3.17201 3.32094 3.45627 3.47204 3.60167 3.7765 4.10415 4.35051 4.51595 4.65071 4.82614 4.84792 
48 0.01584 0.09951 0.16899 0.17771 0.19801 0.32268 0.33125 0.35044 0.51435 0.53133 0.65358 0.67893 0.80572 0.83172 0.84097 1.00085 1.01258 1.17646 1.1867 1.21046 1.34056 1.36152 1.51446 1.53898 1.6664 1.68407 1.85793 1.87609 2.07856 2.20561 2.23206 2.34622 2.64903 2.83265 2.85557 2.9991 3.17243 3.32098 3.45639 3.47242 3.60212 3.77753 4.10406 4.34993 4.51678 4.65338 4.82582 4.84818 
50 0.01637 0.10146 0.16777 0.17628 0.19343 0.3214 0.32955 0.34313 0.51299 0.52745 0.65155 0.66634 0.81211 0.83217 0.84184 1.00003 1.01145 1.17497 1.18478 1.20552 1.33925 1.35566 1.51175 1.53074 1.66496 1.68094 1.85682 1.87266 2.07606 2.20342 2.22595 2.34527 2.6475 2.83109 2.85065 2.99733 3.1711 3.19058 3.31974 3.45529 3.46903 3.60069 3.77568 4.10329 4.12358 4.34926 4.51548 4.6503 4.82499 4.84359 
39 0.01557 0.10055 0.16218 0.17254 0.31472 0.32446 0.50655 0.53158 0.64634 0.80165 0.82527 0.83629 0.99347 1.00905 1.16892 1.18169 1.21553 1.33333 1.50739 1.65863 1.68215 1.85032 1.88177 2.06973 2.19754 2.33902 2.64332 2.82519 2.99136 3.16547 3.31381 3.4496 3.59517 3.77038 4.09697 4.34249 4.51122 4.65748 4.81851 
46 0.0085 0.09943 0.16947 0.17892 0.20782 0.3232 0.33228 0.36726 0.51463 0.53345 0.65379 0.68516 0.8181 0.83445 0.84625 1.00161 1.0153 1.17664 1.1881 1.21728 1.34083 1.36599 1.5142 1.54633 1.66716 1.68803 1.85873 1.88615 2.07896 2.20586 2.23917 2.34687 2.64948 2.83319 2.99916 3.17261 3.32113 3.45697 3.47957 3.60243 3.77782 4.10465 4.35076 4.5176 4.65512 4.82647 
48 0.0126 0.10271 0.17178 0.18049 0.20029 0.32559 0.33447 0.36065 0.51692 0.53386 0.65596 0.68106 0.8174 0.83592 0.84631 1.00383 1.01695 1.17888 1.18944 1.21468 1.34321 1.36413 1.51626 1.53975 1.66934 1.68885 1.86109 1.8802 2.081 2.20755 2.23194 2.34904 2.65145 2.83534 2.85754 3.00162 3.17489 3.3236 3.45921 3.47802 3.60456 3.77982 4.10671 4.35295 4.51945 4.65648 4.82875 4.85272 
48 0.01737 0.10584 0.17024 0.1796 0.20617 0.32351 0.33286 0.36768 0.51481 0.53212 0.65335 0.67681 0.8196 0.83511 0.84858 1.00195 1.01739 1.17684 1.18795 1.21564 1.34092 1.36265 1.51359 1.53641 1.66787 1.69389 1.85909 1.88136 2.07889 2.20648 2.23768 2.34688 2.64892 2.83345 2.85807 2.99942 3.17242 3.32133 3.45677 3.4751 3.60229 3.77739 4.1046 4.35104 4.51677 4.65291 4.82664 4.85507 
33 0.02109 0.11588 0.17268 0.19226 0.32505 0.33914 0.51676 0.55048 0.65701 0.82742 0.84036 1.00391 1.17926 1.20023 1.34382 1.51962 1.66993 1.86077 2.08343 2.21127 2.34861 2.65323 2.83655 3.00502 3.17525 3.32339 3.45911 3.60729 3.78437 4.1062 4.35374 4.52168 4.82883 
48 0.01459 0.0983 0.16293 0.1717 0.19219 0.31648 0.32498 0.3421 0.50791 0.52333 0.64658 0.66983 0.80974 0.82786 0.83857 0.99512 1.00787 1.17003 1.18036 1.20553 1.33407 1.35338 1.50671 1.53327 1.66038 1.67887 1.85193 1.86953 2.07084 2.19861 2.22583 2.34021 2.64251 2.82603 2.84794 2.99222 3.16608 3.31463 3.45017 3.46624 3.59552 3.77035 4.09809 4.34386 4.51012 4.6453 4.81964 4.84526 
40 0.01938 0.10661 0.16842 0.17884 0.32096 0.33081 0.51279 0.53535 0.65246 0.80998 0.83144 0.84292 0.99958 1.016 1.17471 1.18713 1.2182 1.33915 1.51292 1.66514 1.69313 1.85683 1.88649 2.07777 2.20349 2.23452 2.3453 2.64871 2.83183 2.998 3.17127 3.31956 3.45544 3.60075 3.77671 4.10282 4.34929 4.51636 4.65447 4.82515 
50 0.01708 0.10288 0.17149 0.17989 0.1985 0.32516 0.33344 0.35016 0.51608 0.53104 0.65493 0.67356 0.81209 0.83469 0.8442 1.00339 1.01546 1.17799 1.18765 1.20793 1.34206 1.359 1.5147 1.53417 1.66869 1.68583 1.8602 1.87667 2.07917 2.20664 2.22821 2.34805 2.65016 2.83407 2.85364 3.00032 3.17379 3.19481 3.32254 3.45796 3.47215 3.6035 3.77827 4.10594 4.12669 4.35215 4.51817 4.6533 4.82773 4.8477 
39 0.01562 0.11348 0.17728 0.18979 0.33 0.34138 0.52103 0.5414 0.66036 0.82184 0.84061 0.8569 1.00856 1.06601 1.18329 1.19683 1.23177 1.34792 1.522 1.67478 1.86564 1.89976 2.08699 2.21389 2.3531 2.65565 2.84002 3.00604 3.17887 3.32773 3.46313 3.49327 3.6088 3.78572 4.11067 4.35802 4.52406 4.66213 4.83318 
35 0.02251 0.11577 0.17513 0.18865 0.32811 0.34057 0.51935 0.54297 0.65887 0.82589 0.84079 0.87531 1.00688 1.18161 1.19688 1.34604 1.51995 1.67191 1.86373 2.08465 2.21206 2.35144 2.65421 2.83853 3.0044 3.17739 3.32596 3.4613 3.60714 3.78457 4.10904 4.35594 4.52265 4.6615 4.83152 
35 0.01614 0.10222 0.16262 0.17573 0.31502 0.32682 0.50687 0.53579 0.64706 0.80799 0.82698 0.84681 0.99353 1.16925 1.18501 1.33346 1.50805 1.65908 1.84997 2.07031 2.19845 2.33866 2.6428 2.82542 2.99194 3.16526 3.31355 3.44945 3.59531 3.77092 4.09661 4.34232 4.51079 4.65406 4.81842 
48 0.01585 0.10427 0.17106 0.17983 0.20042 0.32471 0.33354 0.35557 0.51625 0.53265 0.65487 0.67843 0.81716 0.83515 0.84548 1.00303 1.01618 1.17777 1.18791 1.21111 1.34201 1.36006 1.51442 1.53437 1.66894 1.6895 1.86041 1.879 2.08038 2.20697 2.23114 2.34814 2.65013 2.83497 2.85786 3.00073 3.1739 3.32243 3.458 3.47385 3.60328 3.77867 4.10591 4.35238 4.51781 4.65186 4.82817 4.85481 
40 0.0122 0.10218 0.16126 0.1719 0.31399 0.32386 0.50529 0.52596 0.64393 0.80852 0.82628 0.84196 0.99303 1.0105 1.16759 1.18044 1.21486 1.33194 1.50455 1.65809 1.6837 1.84976 1.87697 2.06844 2.19657 2.23584 2.33808 2.64079 2.82416 2.99018 3.16397 3.31246 3.44811 3.59355 3.76824 4.09598 4.34191 4.50856 4.64882 4.81761 
36 0.01162 0.11152 0.17587 0.18937 0.32835 0.34013 0.51995 0.54235 0.65887 0.82295 0.84005 0.85952 1.00699 1.06159 1.18213 1.19686 1.34658 1.52012 1.67273 1.86407 2.08531 2.21252 2.35205 2.65453 2.8393 3.00524 3.17764 3.32626 3.46204 3.60798 3.78346 4.10958 4.35655 4.52268 4.66076 4.83222 
49 0.01101 0.09907 0.16445 0.17308 0.19056 0.31808 0.32609 0.33953 0.50969 0.52512 0.648 0.66463 0.8117 0.82961 0.83975 0.99698 1.00864 1.17169 1.18174 1.20407 1.33576 1.35281 1.50824 1.52891 1.66202 1.67911 1.85363 1.86957 2.07207 2.19992 2.22116 2.34209 2.64428 2.82767 2.84834 2.99398 3.16785 3.18983 3.31646 3.45216 3.46806 3.59752 3.77192 4.10021 4.34585 4.51201 4.64706 4.82153 4.84073 
42 0.01224 0.10581 0.16727 0.17769 0.31997 0.32987 0.5116 0.53124 0.65059 0.6863 0.81694 0.83272 0.84863 0.99911 1.01759 1.17382 1.18612 1.21749 1.33832 1.3665 1.51156 1.66454 1.69982 1.85617 1.88499 2.07645 2.20381 2.3441 2.64701 2.83067 2.99675 3.17002 3.31859 3.4542 3.48061 3.60002 3.77544 4.10202 4.34829 4.51493 4.65312 4.8239 
36 0.01871 0.10662 0.16464 0.17778 0.31717 0.32855 0.50857 0.53799 0.64817 0.81473 0.83075 0.8855 0.99603 1.17068 1.18528 1.33511 1.50836 1.66141 1.8525 1.8876 2.07289 2.20013 2.34091 2.64417 2.82738 2.9937 3.16696 3.31524 3.45112 3.59683 3.772 4.09885 4.34504 4.51228 4.65599 4.82074 
42 0.0126 0.09982 0.16015 0.1704 0.31237 0.32181 0.35575 0.50457 0.52524 0.64326 0.80902 0.82565 0.84197 0.99194 1.01061 1.16668 1.17903 1.21243 1.33098 1.36054 1.50385 1.65739 1.69095 1.84885 1.87906 2.06813 2.19604 2.23781 2.33707 2.63971 2.82326 2.98937 3.16289 3.31144 3.44709 3.59255 3.76725 4.09486 4.34086 4.50743 4.645 4.81655 
39 0.01881 0.10972 0.16943 0.18086 0.32214 0.3328 0.51337 0.5342 0.65256 0.81721 0.8344 0.85263 1.00095 1.02229 1.17567 1.18855 1.22178 1.33991 1.36904 1.51335 1.6669 1.85805 1.8919 2.07807 2.20552 2.34588 2.64851 2.8325 2.99845 3.17179 3.32011 3.45598 3.60154 3.77663 4.10362 4.35007 4.51679 4.65511 4.82559 
39 0.01389 0.10763 0.17164 0.1827 0.32431 0.33481 0.51596 0.53808 0.65527 0.81076 0.83373 0.84544 1.00267 1.02169 1.17802 1.19063 1.22139 1.34262 1.51637 1.66861 1.8598 1.89187 2.08183 2.20731 2.23835 2.34806 2.65098 2.83517 3.00131 3.17407 3.32258 3.45815 3.60407 3.78059 4.10581 4.35279 4.51923 4.6605 4.82817 
47 0.01619 0.10478 0.17317 0.18258 0.21196 0.32642 0.33547 0.36883 0.51782 0.53645 0.65687 0.68686 0.81812 0.83669 0.84775 1.00477 1.0201 1.17974 1.19076 1.21783 1.3439 1.36829 1.5174 1.54457 1.67044 1.69296 1.86174 1.88416 2.08313 2.20977 2.24178 2.34956 2.65241 2.83616 2.86185 3.00259 3.17539 3.32415 3.45972 3.47998 3.60516 3.78094 4.10732 4.35395 4.52025 4.65816 4.82934 
56 0.01338 0.09989 0.16976 0.17756 0.18992 0.3241 0.33134 0.34181 0.51587 0.52849 0.55389 0.65454 0.66706 0.80877 0.83356 0.84237 0.87 1.00297 1.01306 1.17796 1.18694 1.20402 1.34203 1.35574 1.51438 1.53039 1.66776 1.68172 1.85955 1.87321 2.0782 2.0961 2.2063 2.22372 2.34804 2.3711 2.64985 2.66673 2.83401 2.8519 3.00037 3.02474 3.17383 3.18811 3.32277 3.4582 3.47048 3.60343 3.77822 4.10597 4.11936 4.35201 4.51776 4.6515 4.82776 4.84326 
47 0.02012 0.10296 0.16443 0.1736 0.19774 0.31784 0.32661 0.34622 0.50926 0.52597 0.64768 0.67105 0.81765 0.83122 0.84578 0.99676 1.01018 1.17128 1.18211 1.20935 1.33546 1.3567 1.50821 1.53658 1.66181 1.68068 1.85351 1.87176 2.07243 2.20003 2.2291 2.34186 2.64433 2.82762 2.8514 2.9939 3.16765 3.31609 3.45189 3.47342 3.59724 3.77194 4.09979 4.34564 4.51202 4.64819 4.82133 
48 0.01864 0.10311 0.16421 0.17351 0.19761 0.31756 0.32664 0.35134 0.50892 0.52545 0.64722 0.66778 0.81872 0.83156 0.84966 0.99646 1.01101 1.17093 1.18195 1.20954 1.33512 1.35452 1.50762 1.5313 1.66189 1.6839 1.8533 1.87351 2.0723 2.20019 2.23 2.34137 2.64343 2.82751 2.85082 2.99363 3.1671 3.3157 3.45135 3.47068 3.59682 3.77157 4.09933 4.34542 4.51105 4.64604 4.82103 4.8505 
51 0.00659 0.09559 0.1642 0.17261 0.18785 0.31827 0.32602 0.33801 0.51013 0.52416 0.64833 0.66212 0.80756 0.829 0.8383 0.99718 1.00814 1.172 1.18169 1.20174 1.33623 1.35183 1.50855 1.52689 1.66203 1.67789 1.85393 1.86895 2.07247 2.09549 2.20025 2.22081 2.34256 2.64454 2.82817 2.8478 2.99438 3.16829 3.18627 3.31695 3.45253 3.46603 3.59795 3.77239 4.10053 4.11866 4.34627 4.51237 4.64704 4.82206 4.84019 
47 0.01918 0.10379 0.16402 0.17358 0.20025 0.31742 0.32667 0.35309 0.50869 0.52638 0.64715 0.67086 0.8201 0.8322 0.85497 0.99636 1.01175 1.17077 1.18203 1.21087 1.33493 1.35668 1.50745 1.53224 1.66182 1.6852 1.85321 1.87357 2.07209 2.19998 2.23132 2.34134 2.64354 2.8273 2.85461 2.9935 3.16707 3.31555 3.4513 3.47411 3.59668 3.77141 4.0992 4.34526 4.51136 4.64722 4.8209 
45 0.01191 0.10503 0.17553 0.18566 0.22638 0.32904 0.33894 0.51999 0.53841 0.65914 0.69119 0.8275 0.84152 0.85947 1.00766 1.02688 1.18227 1.19415 1.22415 1.34651 1.37148 1.51978 1.55491 1.67339 1.86458 1.89136 2.08552 2.21249 2.26047 2.35232 2.65487 2.83874 2.86582 3.00543 3.17801 3.32684 3.46229 3.48624 3.60785 3.78391 4.10987 4.3569 4.52276 4.65894 4.83216 
37 0.01454 0.11307 0.16717 0.17996 0.31983 0.33137 0.51092 0.53335 0.64981 0.82214 0.83531 0.99865 1.02219 1.17319 1.18744 1.33747 1.37247 1.51103 1.66448 1.85549 1.88615 2.07561 2.20323 2.34361 2.64649 2.83002 2.99616 3.16945 3.31799 3.45371 3.59949 3.77467 4.10154 4.34798 4.51471 4.65277 4.82346 
46 0.01076 0.09482 0.17437 0.18377 0.211 0.32818 0.33775 0.51936 0.53744 0.65826 0.68552 0.81874 0.83807 0.84907 1.00645 1.02167 1.18132 1.19236 1.21929 1.34559 1.36815 1.5189 1.54504 1.67233 1.69759 1.86372 1.88901 2.08461 2.2116 2.24653 2.35149 2.65396 2.83841 2.86701 3.00432 3.17713 3.32588 3.46157 3.48371 3.60702 3.78279 4.10904 4.35583 4.52195 4.65911 4.83153 
49 0.01428 0.10238 0.16772 0.17625 0.19315 0.32145 0.32939 0.34192 0.51324 0.52786 0.65143 0.66684 0.81496 0.83282 0.84262 1.00027 1.01153 1.17501 1.18472 1.2046 1.33918 1.35519 1.51167 1.53219 1.66518 1.68128 1.85716 1.87288 2.07619 2.20335 2.2262 2.34554 2.64741 2.83143 2.85217 2.9975 3.17131 3.19276 3.31977 3.45554 3.47049 3.60093 3.77567 4.10369 4.34959 4.51536 4.65002 4.82526 4.84578 
34 0.01618 0.12001 0.17331 0.19202 0.32608 0.34087 0.51798 0.55295 0.65751 0.83093 0.84471 1.00521 1.17944 1.19905 1.34418 1.51976 1.67172 1.86225 2.08461 2.21062 2.34981 2.65396 2.83714 3.00613 3.17582 3.32417 3.45977 3.60704 3.78555 4.10703 4.35529 4.52182 4.66524 4.83045 
36 0.05425 0.12567 0.16328 0.17689 0.31495 0.32575 0.50628 0.53371 0.64598 0.8102 0.82754 0.84638 0.99369 1.01656 1.16872 1.18358 1.33285 1.5066 1.65912 1.85016 2.06956 2.19714 2.33851 2.64231 2.82476 2.99095 3.16485 3.31298 3.44908 3.59441 3.7695 4.09655 4.34232 4.51022 4.65355 4.81816 
49 0.01855 0.10313 0.16956 0.17814 0.19599 0.32328 0.33155 0.34672 0.51494 0.53013 0.65367 0.67156 0.81338 0.83355 0.84318 1.00185 1.01359 1.17681 1.18674 1.2084 1.3411 1.35793 1.51389 1.53425 1.66691 1.68392 1.85897 1.87572 2.07834 2.20538 2.22794 2.34722 2.64941 2.83318 2.85354 2.99939 3.17307 3.32164 3.45712 3.47123 3.6026 3.77771 4.10501 4.12692 4.35107 4.51736 4.65198 4.8268 4.84652 
43 0.01866 0.10562 0.16938 0.17964 0.32174 0.33124 0.51338 0.53237 0.65247 0.68247 0.81096 0.83261 0.84513 1.00075 1.01941 1.17587 1.18798 1.21799 1.34006 1.36728 1.51302 1.54329 1.66701 1.85786 1.88879 2.07811 2.20609 2.24519 2.34581 2.64829 2.83244 2.99845 3.17157 3.32023 3.45587 3.48083 3.60138 3.77646 4.10348 4.34972 4.51616 4.65442 4.82547 
55 0.01653 0.10072 0.17109 0.17894 0.194 0.32514 0.33293 0.34546 0.51615 0.52927 0.55648 0.65493 0.6687 0.80851 0.834 0.84273 0.87914 1.00346 1.01442 1.1783 1.18742 1.20547 1.34212 1.35643 1.51446 1.53067 1.66831 1.68307 1.86044 1.87561 2.07911 2.0994 2.20648 2.2243 2.34827 2.64985 2.66723 2.83439 2.85273 3.00026 3.02348 3.174 3.18965 3.32284 3.45811 3.47048 3.60346 3.77857 4.10601 4.1204 4.35213 4.5177 4.65169 4.82786 4.84402 
44 0.02005 0.10677 0.16898 0.17883 0.2147 0.32232 0.33209 0.51358 0.53337 0.65275 0.68356 0.81818 0.83418 0.84886 1.00084 1.01698 1.17594 1.18837 1.22024 1.33998 1.36562 1.51383 1.66639 1.69131 1.8577 1.8811 2.07849 2.20498 2.2387 2.346 2.64931 2.83238 2.99878 3.17218 3.32039 3.45616 3.48201 3.60191 3.7775 4.10377 4.34987 4.5172 4.65503 4.82571 
56 0.01653 0.0948 0.16253 0.17052 0.18194 0.3167 0.32379 0.33367 0.50915 0.52197 0.54899 0.64784 0.66031 0.8007 0.82719 0.83606 0.8667 0.99627 1.00639 1.17141 1.18047 1.19764 1.33532 1.34913 1.50761 1.5241 1.66109 1.67525 1.85276 1.86598 2.07131 2.09091 2.1993 2.21773 2.34153 2.37022 2.6435 2.66264 2.82725 2.84613 2.99352 3.02645 3.16745 3.18262 3.31613 3.45168 3.46449 3.59691 3.77152 4.09961 4.11442 4.34517 4.51139 4.64637 4.82107 4.83712 
55 0.01171 0.09714 0.16477 0.17323 0.18344 0.32011 0.32719 0.33692 0.51303 0.52561 0.55227 0.6519 0.66483 0.80235 0.83053 0.83927 0.86195 1.00003 1.00961 1.17517 1.18411 1.20099 1.33932 1.35402 1.51185 1.52922 1.66471 1.67812 1.85669 1.87003 2.07543 2.09643 2.20315 2.22106 2.34547 2.64756 2.66813 2.83104 2.84955 2.99745 3.04033 3.17131 3.18662 3.32 3.4555 3.46778 3.60078 3.77563 4.10339 4.11782 4.34905 4.51528 4.65028 4.82494 4.84069 
59 0.01539 0.08976 0.15395 0.16383 0.17221 0.19459 0.31243 0.31911 0.32838 0.50456 0.51558 0.53986 0.64272 0.65339 0.79457 0.82247 0.83104 0.85 0.99179 1.00081 1.16651 1.17487 1.18969 1.22111 1.33062 1.34288 1.50257 1.51853 1.65641 1.66936 1.84812 1.85983 2.06605 2.08503 2.19406 2.2102 2.33694 2.35761 2.63847 2.65497 2.8222 2.83861 2.98856 3.0084 3.16266 3.175 3.31127 3.3237 3.44681 3.4578 3.59211 3.76632 4.09505 4.10699 4.34042 4.50627 4.6403 4.81632 4.83088 
47 0.00722 0.09534 0.16955 0.17864 0.19962 0.32383 0.33296 0.36042 0.51535 0.53399 0.65435 0.68729 0.82204 0.83607 0.84977 1.00256 1.01748 1.17713 1.18796 1.21458 1.34143 1.36341 1.51536 1.55815 1.66788 1.68975 1.85959 1.87996 2.081 2.20696 2.24216 2.34768 2.65046 2.83402 2.86394 3.00027 3.17345 3.32198 3.45761 3.48293 3.60334 3.77952 4.10547 4.35196 4.51868 4.65499 4.82741 
41 0.01201 0.10627 0.17066 0.18177 0.3233 0.33365 0.51455 0.53447 0.65376 0.69359 0.8151 0.83463 0.8511 1.00199 1.03104 1.17705 1.18963 1.22084 1.3414 1.39381 1.51476 1.66845 1.8591 1.89949 2.07968 2.20757 2.3468 2.64927 2.83377 2.99991 3.17245 3.32127 3.45688 3.48538 3.60259 3.77827 4.10442 4.35089 4.5172 4.65544 4.82664 
58 0.01179 0.08843 0.15365 0.16255 0.17141 0.19913 0.31082 0.31757 0.32713 0.50275 0.51425 0.53847 0.6409 0.65148 0.79641 0.82114 0.82971 0.85141 0.99011 0.99936 1.1647 1.1732 1.18879 1.32869 1.34085 1.50067 1.5158 1.65451 1.6674 1.84629 1.85841 2.06411 2.08241 2.19208 2.20865 2.33515 2.35716 2.63667 2.65231 2.82036 2.83768 2.9867 3.00541 3.16094 3.17413 3.30942 3.32188 3.4451 3.45656 3.59036 3.76451 4.09328 4.10647 4.33867 4.50458 4.63817 4.81453 4.82909 
48 0.01056 0.09967 0.16871 0.17753 0.19773 0.32238 0.3309 0.34818 0.5141 0.53098 0.65296 0.67543 0.81216 0.83276 0.84283 1.00083 1.01369 1.17613 1.18649 1.2108 1.34025 1.35956 1.51332 1.53549 1.66645 1.6851 1.8579 1.87636 2.07811 2.20562 2.23425 2.34607 2.64865 2.83258 2.85529 2.99898 3.1719 3.32062 3.45628 3.47299 3.60183 3.77703 4.10402 4.34998 4.51613 4.65168 4.82581 4.84865 
35 0.02114 0.11388 0.16968 0.18437 0.32205 0.33425 0.51383 0.5419 0.65364 0.8223 0.83645 1.00081 1.17546 1.1906 1.34043 1.51494 1.66676 1.85756 1.89543 2.08002 2.20574 2.34615 2.65045 2.83294 3.00046 3.17258 3.32067 3.4562 3.60231 3.77977 4.10388 4.35089 4.51857 4.65974 4.82639 
45 0.00782 0.09951 0.17078 0.18025 0.20563 0.32492 0.33466 0.51599 0.5341 0.65464 0.68036 0.82258 0.83729 0.85348 1.00367 1.02146 1.17793 1.18917 1.21728 1.34232 1.3656 1.51504 1.54122 1.6689 1.6941 1.86092 1.89067 2.08131 2.20724 2.23785 2.34859 2.65073 2.83512 3.00082 3.1742 3.32295 3.45822 3.47876 3.60377 3.77974 4.10626 4.35281 4.51929 4.65361 4.82825 
49 0.00821 0.09321 0.16115 0.1695 0.18535 0.31514 0.32269 0.33401 0.50733 0.52152 0.64587 0.6613 0.79927 0.82526 0.83443 0.99409 1.00509 1.16924 1.17879 1.19988 1.33332 1.34943 1.50575 1.52591 1.65897 1.67475 1.85074 1.86546 2.06949 2.19697 2.21684 2.33958 2.64156 2.82505 2.84541 2.99135 3.16538 3.18541 3.31391 3.44962 3.46359 3.59497 3.76937 4.09762 4.34299 4.50916 4.64409 4.81891 4.83621 
35 0.01259 0.10949 0.16645 0.17933 0.31913 0.33108 0.51039 0.53546 0.64977 0.81943 0.83363 0.99778 1.05289 1.17279 1.18762 1.33684 1.51026 1.66337 1.85458 2.07454 2.202 2.34283 2.64575 2.82908 2.99529 3.16893 3.31715 3.45288 3.59857 3.77421 4.10064 4.34692 4.51417 4.65385 4.82262 
40 0.01627 0.10612 0.16566 0.17643 0.31835 0.32841 0.50975 0.53004 0.64871 0.68631 0.81783 0.83234 0.8534 0.99754 1.01644 1.17225 1.18554 1.22247 1.33657 1.50994 1.66282 1.69059 1.85424 1.88894 2.07368 2.20149 2.34248 2.64554 2.82872 2.9948 3.1685 3.3169 3.45272 3.59836 3.77313 4.10038 4.34628 4.5135 4.65186 4.82205 
43 0.00968 0.10847 0.16996 0.18017 0.22426 0.32345 0.33357 0.51454 0.53426 0.65318 0.68554 0.82607 0.83819 0.87763 1.00233 1.02066 1.17675 1.18923 1.22281 1.341 1.3677 1.51408 1.6677 1.70127 1.85932 1.89218 2.07898 2.20648 2.34721 2.64955 2.83356 2.99935 3.17302 3.32139 3.45714 3.48856 3.60269 3.77796 4.105 4.3514 4.5182 4.65701 4.82696 
39 0.01139 0.10733 0.16951 0.1812 0.32231 0.33336 0.51359 0.5348 0.65249 0.69011 0.82078 0.83537 0.8582 1.00117 1.17601 1.19 1.22763 1.34009 1.37179 1.51368 1.66701 1.85802 1.89553 2.07936 2.20629 2.34593 2.64872 2.83248 2.99891 3.17161 3.32033 3.45596 3.60154 3.77748 4.10345 4.35001 4.51696 4.65467 4.82547 
57 0.01074 0.09684 0.16435 0.17236 0.18334 0.31852 0.32562 0.33542 0.51071 0.52211 0.5449 0.64887 0.66003 0.80734 0.82972 0.8386 0.89063 0.99834 1.0082 1.17288 1.18171 1.19764 1.33687 1.34913 1.50887 1.52477 1.66285 1.67632 1.85474 1.86751 2.0727 2.09097 2.20063 2.21758 2.34337 2.36479 2.64503 2.66285 2.82882 2.84543 2.99505 3.0155 3.16912 3.1832 3.31774 3.33218 3.45335 3.46554 3.5987 3.77298 4.10153 4.1156 4.3472 4.51306 4.64676 4.82296 4.83802 
35 0.00878 0.11096 0.17163 0.18664 0.32415 0.33662 0.51576 0.54078 0.65467 0.82414 0.83834 1.0028 1.17765 1.19304 1.34179 1.38477 1.51586 1.6692 1.85973 2.08076 2.20779 2.34758 2.65061 2.83498 3.00127 3.17376 3.32221 3.45793 3.60388 3.77977 4.10544 4.35236 4.51876 4.6581 4.82791 
46 0.01263 0.10473 0.16752 0.17696 0.20276 0.32085 0.33008 0.35783 0.51241 0.53062 0.6512 0.67838 0.82086 0.83414 0.85006 0.9997 1.01479 1.17449 1.18574 1.21423 1.33877 1.36244 1.51188 1.54163 1.66503 1.68806 1.85681 1.87789 2.07737 2.20417 2.23993 2.3449 2.64747 2.8312 2.99739 3.17067 3.31919 3.45498 3.47981 3.60031 3.77585 4.10279 4.34902 4.51563 4.65131 4.82459 
48 0.01576 0.10101 0.16615 0.17496 0.19557 0.31972 0.32849 0.34896 0.51147 0.52836 0.6503 0.67499 0.81272 0.83077 0.8412 0.99835 1.01156 1.17344 1.1841 1.21014 1.33783 1.35923 1.51068 1.53612 1.66366 1.68331 1.85527 1.87306 2.07464 2.20249 2.23006 2.34361 2.64606 2.82987 2.85423 2.99594 3.16958 3.31827 3.45376 3.47146 3.59919 3.77421 4.10147 4.34723 4.51387 4.65054 4.8232 4.84666 
55 0.01209 0.09912 0.1712 0.17905 0.19406 0.32518 0.33299 0.34554 0.51625 0.52976 0.56061 0.65488 0.66819 0.80979 0.83446 0.84349 1.00338 1.01428 1.17822 1.1873 1.20489 1.34223 1.3567 1.51451 1.53074 1.66854 1.68392 1.86018 1.87475 2.07882 2.09865 2.20684 2.22567 2.34826 2.64985 2.66677 2.83417 2.85217 3.00041 3.0259 3.1739 3.18851 3.32286 3.45821 3.47077 3.60356 3.77839 4.10618 4.12218 4.35211 4.51766 4.54513 4.65287 4.82799 4.84438 
35 0.02135 0.11765 0.17837 0.19437 0.33074 0.34359 0.52304 0.54985 0.66201 0.82773 0.84307 0.87592 1.00949 1.18485 1.20255 1.34958 1.52401 1.6749 1.86748 2.09006 2.21556 2.35492 2.65727 2.84234 3.00914 3.18038 3.3292 3.46484 3.61075 3.78911 4.1122 4.36003 4.52657 4.66593 4.83528 
44 0.01986 0.11235 0.17439 0.18495 0.32735 0.33731 0.51847 0.53737 0.65776 0.69409 0.82481 0.83974 0.8566 1.00611 1.02416 1.18055 1.19239 1.22216 1.34491 1.36899 1.51851 1.56693 1.67161 1.70074 1.86317 1.88997 2.08345 2.21048 2.25419 2.35095 2.65414 2.83746 3.00407 3.17684 3.32542 3.46088 3.48684 3.60697 3.78309 4.1086 4.35518 4.52199 4.65806 4.83072 
43 0.01157 0.10858 0.17172 0.18235 0.32437 0.33458 0.51593 0.53452 0.65477 0.68257 0.8205 0.83662 0.85251 1.00337 1.02238 1.17834 1.19094 1.22313 1.34277 1.36974 1.51572 1.54749 1.66936 1.86053 1.88967 2.0809 2.20815 2.24828 2.34847 2.65115 2.83543 3.00171 3.17416 3.32305 3.45853 3.48542 3.60424 3.78006 4.10627 4.35293 4.51919 4.65553 4.82833 
44 0.01005 0.10447 0.1698 0.1796 0.21642 0.32317 0.33271 0.38055 0.51493 0.53478 0.65413 0.81809 0.83431 0.84613 1.00166 1.01699 1.17655 1.18801 1.21676 1.34097 1.36774 1.51482 1.66699 1.69027 1.85888 1.88665 2.08025 2.20594 2.23913 2.34698 2.65 2.83369 2.9995 3.17296 3.32129 3.45714 3.48574 3.60287 3.77906 4.10484 4.35131 4.51824 4.6548 4.82689 
44 0.00711 0.10327 0.16853 0.17851 0.21499 0.32197 0.33197 0.513 0.53186 0.65184 0.68329 0.82044 0.83495 0.85378 1.00056 1.02002 1.17527 1.18717 1.21748 1.33959 1.36719 1.51266 1.55303 1.66656 1.85751 1.88512 2.07748 2.20496 2.24213 2.34552 2.64806 2.83203 2.99802 3.17118 3.31992 3.45539 3.47908 3.60098 3.77622 4.1032 4.34957 4.51573 4.65396 4.82518 
34 0.01019 0.11007 0.16599 0.18106 0.31867 0.33129 0.50993 0.53858 0.64941 0.8212 0.83427 0.99746 1.17204 1.18836 1.33626 1.50996 1.6628 1.85394 2.07361 2.20125 2.34198 2.64559 2.82851 2.99474 3.16806 3.3165 3.45229 3.59829 3.77349 4.09995 4.34632 4.51396 4.65679 4.82197 
46 0.01313 0.10288 0.17391 0.18321 0.21045 0.32732 0.33663 0.51838 0.53564 0.65738 0.68378 0.81153 0.83601 0.84599 1.00532 1.02056 1.1804 1.19109 1.21646 1.34505 1.36865 1.51792 1.54187 1.6714 1.69616 1.86261 1.88384 2.08364 2.21058 2.24123 2.35018 2.65284 2.83749 2.86376 3.00384 3.17611 3.32519 3.4603 3.47898 3.6058 3.7818 4.10788 4.35463 4.52056 4.6569 4.83022 
35 0.02285 0.11481 0.17263 0.18654 0.32539 0.33806 0.51687 0.5439 0.65642 0.82378 0.83865 1.00346 1.04088 1.17863 1.19355 1.34355 1.51778 1.66977 1.86107 2.08242 2.20846 2.34889 2.65203 2.83585 3.00274 3.17473 3.32345 3.459 3.60483 3.78109 4.10644 4.35353 4.52008 4.65961 4.82898 
39 0.01646 0.11108 0.17131 0.18315 0.32399 0.33469 0.51529 0.53741 0.65436 0.81921 0.83617 0.855 1.00275 1.02474 1.17751 1.1908 1.22601 1.34191 1.38814 1.5156 1.66871 1.85968 1.89234 2.08022 2.20766 2.34775 2.65065 2.83425 3.00073 3.1734 3.32206 3.45789 3.60351 3.77862 4.10544 4.35194 4.51844 4.65806 4.82755 
45 0.00741 0.09486 0.15888 0.16773 0.19009 0.3125 0.32081 0.33791 0.50403 0.52213 0.6426 0.80234 0.82327 0.83336 0.99122 1.00321 1.16587 1.17632 1.20203 1.33 1.35088 1.50257 1.65602 1.67423 1.84773 1.86523 2.06597 2.1938 2.22641 2.33635 2.63862 2.82177 2.84891 2.98804 3.16239 3.31056 3.44647 3.47724 3.59176 3.76609 4.0944 4.33985 4.5064 4.64233 4.81566 
32 0.01165 0.11478 0.17287 0.19622 0.32474 0.34031 0.51764 0.65788 0.82279 0.83783 1.00327 1.17903 1.20138 1.34456 1.52194 1.6695 1.86057 2.0873 2.21207 2.34903 2.65508 2.83762 3.00678 3.17602 3.32411 3.46014 3.61194 3.79034 4.10706 4.35582 4.52538 4.83006 
45 0.01384 0.09764 0.16461 0.17332 0.1965 0.31815 0.32692 0.35669 0.5098 0.52888 0.64873 0.8023 0.82749 0.83719 0.99632 1.00957 1.17167 1.18225 1.20824 1.33585 1.36007 1.50857 1.53665 1.66207 1.68267 1.85344 1.87173 2.07281 2.20058 2.23091 2.34169 2.64419 2.82815 2.99409 3.16756 3.31622 3.45167 3.47076 3.59699 3.77194 4.09943 4.3453 4.51168 4.64885 4.82127 
48 0.0153 0.10335 0.16584 0.17509 0.20076 0.31935 0.32834 0.35877 0.51064 0.52738 0.64924 0.67379 0.81826 0.83226 0.84698 0.99808 1.01162 1.17251 1.18332 1.21078 1.33688 1.35851 1.50966 1.5371 1.66335 1.68358 1.85501 1.87443 2.07383 2.20137 2.22834 2.34304 2.64536 2.82912 2.85431 2.99534 3.16883 3.31742 3.45296 3.47233 3.59854 3.77334 4.10093 4.34692 4.51302 4.64936 4.82266 4.85586 
43 0.01831 0.10711 0.1706 0.18026 0.21709 0.32387 0.33314 0.51517 0.53527 0.65452 0.81145 0.83357 0.84411 1.00198 1.01573 1.17706 1.18839 1.2163 1.34142 1.37041 1.51518 1.66755 1.69167 1.85928 1.8847 2.07934 2.20628 2.23781 2.34735 2.6505 2.83389 2.99992 3.17325 3.32182 3.45757 3.48431 3.6031 3.77856 4.10525 4.35143 4.51796 4.65808 4.82707 
40 0.0199 0.10568 0.16671 0.17755 0.31953 0.32978 0.51086 0.53478 0.65024 0.80968 0.83059 0.84403 0.99809 1.01462 1.17298 1.18583 1.2187 1.33735 1.51084 1.66349 1.69441 1.85492 1.88574 2.07509 2.20213 2.23577 2.34323 2.6466 2.82963 2.99566 3.1694 3.31776 3.45363 3.59901 3.7744 4.1012 4.34716 4.51439 4.66082 4.82293 
39 0.02269 0.10682 0.16537 0.17654 0.31814 0.32857 0.50937 0.52986 0.6483 0.81199 0.83033 0.84834 0.99694 1.01757 1.17153 1.18463 1.21941 1.33589 1.36553 1.50905 1.66282 1.85385 1.88117 2.07367 2.20128 2.34182 2.64434 2.82818 2.9941 3.16766 3.31611 3.45192 3.59724 3.77239 4.09966 4.34593 4.51229 4.64891 4.82153 
52 0.00792 0.03152 0.11298 0.17329 0.18183 0.20031 0.32705 0.33567 0.35448 0.518 0.53227 0.65659 0.67278 0.8249 0.83889 0.85055 1.00529 1.01778 1.17976 1.18965 1.21115 1.34423 1.36081 1.51661 1.53596 1.66998 1.6863 1.86218 1.87836 2.08112 2.20819 2.22904 2.35019 2.65213 2.83608 2.85528 3.00222 3.04248 3.17597 3.19515 3.32481 3.46016 3.47457 3.60563 3.78037 4.10812 4.12878 4.3544 4.52009 4.65365 4.83008 4.84999 
56 0.01104 0.09746 0.16589 0.17387 0.18662 0.31994 0.3272 0.33752 0.51204 0.52466 0.55076 0.65051 0.66298 0.80823 0.83046 0.83934 0.99906 1.00928 1.17389 1.18279 1.19913 1.33804 1.35145 1.51033 1.52646 1.66385 1.67832 1.85581 1.86959 2.07413 2.09192 2.20203 2.21952 2.34435 2.36938 2.64621 2.66468 2.83031 2.84844 2.99645 3.02598 3.17015 3.18518 3.31891 3.34273 3.45452 3.46747 3.59978 3.77451 4.10238 4.11716 4.34834 4.51382 4.64772 4.82416 4.84082 
47 0.02016 0.10183 0.16255 0.17197 0.19765 0.31594 0.32524 0.35718 0.50716 0.5241 0.64561 0.66706 0.81737 0.83007 0.84905 0.99481 1.01028 1.16934 1.18059 1.20929 1.33345 1.35411 1.50596 1.53048 1.6602 1.68254 1.85168 1.87334 2.07075 2.19841 2.2302 2.33981 2.64197 2.82572 2.84923 2.9919 3.16558 3.31411 3.44973 3.46982 3.59513 3.76999 4.09761 4.34368 4.50994 4.64499 4.81929 
46 0.01622 0.10177 0.16327 0.17285 0.20207 0.31661 0.32596 0.35717 0.50812 0.52719 0.64687 0.67801 0.81732 0.83028 0.84722 0.99549 1.01125 1.17024 1.18198 1.21256 1.33439 1.36021 1.50734 1.54394 1.66086 1.68457 1.85236 1.87872 2.07177 2.19935 2.23309 2.34061 2.64315 2.82677 2.99273 3.16641 3.31489 3.45068 3.47851 3.59617 3.77093 4.09844 4.34442 4.51093 4.64732 4.82017 
34 0.02457 0.11327 0.16756 0.18219 0.31999 0.33244 0.5114 0.5391 0.65112 0.82059 0.83451 0.99869 1.17356 1.18978 1.33784 1.51197 1.6643 1.85526 2.07565 2.20341 2.34346 2.64661 2.83012 2.99633 3.16965 3.31801 3.45395 3.59996 3.77578 4.10151 4.34773 4.5156 4.66371 4.82345 
31 0.09457 0.15585 0.17193 0.30884 0.32222 0.50001 0.63883 0.80802 0.82367 0.98765 1.16209 1.186 1.32646 1.49938 1.65298 1.84424 2.06305 2.19117 2.33252 2.63578 2.81886 2.98498 3.15874 3.30709 3.44301 3.58884 3.76364 4.09073 4.33689 4.50471 4.81234 
57 0.00961 0.09505 0.16724 0.17519 0.18622 0.32266 0.32985 0.34035 0.51421 0.52668 0.55176 0.65278 0.6649 0.80802 0.8324 0.84118 0.8788 1.00152 1.01159 1.17604 1.18487 1.20114 1.34027 1.35368 1.51232 1.52806 1.66633 1.68078 1.85823 1.87195 2.07647 2.09456 2.20419 2.22114 2.34652 2.37174 2.64819 2.66514 2.83225 2.84982 2.99846 3.02077 3.17221 3.18662 3.32097 3.33822 3.45636 3.46821 3.60175 3.77628 4.10447 4.11899 4.35043 4.51596 4.64945 4.82622 4.84194 
49 0.01145 0.09677 0.1624 0.17091 0.18882 0.31611 0.32402 0.33672 0.50784 0.52313 0.64617 0.66249 0.80756 0.82721 0.83671 0.99505 1.00655 1.16985 1.18008 1.20476 1.33387 1.35122 1.50624 1.52782 1.65985 1.67657 1.85169 1.86747 2.07013 2.19772 2.22197 2.34031 2.64233 2.82571 2.84643 2.99204 3.16617 3.31453 3.45008 3.46498 3.59551 3.76998 4.09819 4.12248 4.34378 4.51023 4.6463 4.81964 4.84058 
48 0.01468 0.10452 0.16887 0.17817 0.205 0.32218 0.33124 0.3599 0.51359 0.53064 0.65231 0.67657 0.81847 0.83418 0.84751 1.0008 1.01508 1.17571 1.1867 1.21403 1.3399 1.36205 1.51283 1.53823 1.66635 1.68815 1.85782 1.87913 2.07725 2.20511 2.23692 2.3459 2.64813 2.83221 2.85743 2.99841 3.17165 3.32035 3.45597 3.47674 3.60142 3.7765 4.1037 4.34977 4.51593 4.65239 4.82553 4.8561 
47 0.01722 0.10243 0.16602 0.17524 0.20048 0.31954 0.32818 0.34831 0.51091 0.52876 0.64984 0.67674 0.81467 0.83114 0.84237 0.99825 1.01154 1.17305 1.18413 1.21239 1.33717 1.35894 1.5105 1.54299 1.66342 1.68183 1.85508 1.87409 2.07471 2.20191 2.23839 2.34325 2.64628 2.8293 2.85496 2.99554 3.16928 3.31765 3.45325 3.47304 3.599 3.77424 4.10127 4.34713 4.51444 4.65238 4.82288 
44 0.0126 0.1007 0.16227 0.17228 0.21052 0.3156 0.32552 0.5068 0.52608 0.64557 0.67925 0.81375 0.82861 0.84721 0.99421 1.01327 1.16896 1.18079 1.21102 1.33327 1.36205 1.5064 1.54866 1.65994 1.85112 1.87898 2.07083 2.19848 2.24088 2.33925 2.64189 2.82559 2.9915 3.16503 3.31361 3.44923 3.47754 3.5949 3.76974 4.09708 4.34317 4.50952 4.64751 4.81885 
43 0.00722 0.10139 0.16609 0.17621 0.31632 0.32504 0.33978 0.51061 0.53106 0.64979 0.80945 0.83009 0.84265 0.99768 1.01503 1.17286 1.18537 1.2173 1.33697 1.36602 1.51019 1.66345 1.69461 1.85475 1.89048 2.07431 2.20219 2.23861 2.34297 2.64578 2.82936 2.99546 3.16891 3.31746 3.45308 3.47995 3.5987 3.77365 4.10072 4.34671 4.51367 4.65478 4.82253 
55 0.01386 0.09846 0.16659 0.17451 0.18802 0.32058 0.32788 0.33862 0.51227 0.52486 0.55101 0.65071 0.6629 0.8092 0.83099 0.83991 0.99949 1.00976 1.17418 1.18332 1.20073 1.33823 1.35185 1.51021 1.52584 1.66431 1.6785 1.85617 1.87013 2.07419 2.09216 2.20217 2.21952 2.34466 2.64603 2.66287 2.83029 2.84832 2.99632 3.01656 3.17028 3.1846 3.31898 3.33648 3.45464 3.46724 3.59987 3.77444 4.10259 4.11747 4.34844 4.51422 4.64805 4.82429 4.8405 
34 0.02396 0.11951 0.17413 0.18952 0.32668 0.33962 0.5181 0.5438 0.6572 0.82994 0.84257 1.00551 1.18 1.19585 1.34436 1.51804 1.67104 1.86215 2.08303 2.21033 2.35001 2.65312 2.83703 3.00373 3.17597 3.32446 3.46009 3.60639 3.78216 4.10782 4.35496 4.52148 4.66179 4.83026 
45 0.0195 0.10621 0.17165 0.18136 0.21636 0.32487 0.33435 0.51609 0.53437 0.65499 0.68243 0.81435 0.8345 0.84517 1.00305 1.01818 1.1778 1.18853 1.2142 1.34225 1.36415 1.51582 1.54294 1.66914 1.69543 1.8604 1.88172 2.08205 2.20806 2.23967 2.34819 2.65085 2.8351 3.00125 3.17392 3.32255 3.45806 3.47771 3.60371 3.78019 4.10592 4.35258 4.51936 4.65592 4.8281 
45 0.01939 0.10508 0.16966 0.17962 0.23524 0.32285 0.33257 0.51395 0.53265 0.65309 0.68431 0.8135 0.83309 0.84432 1.00118 1.01672 1.17598 1.18726 1.2152 1.34043 1.36548 1.51401 1.54948 1.66728 1.69831 1.85843 1.88554 2.07945 2.20618 2.24127 2.34637 2.64906 2.83304 2.99918 3.17215 3.32061 3.45619 3.47868 3.60202 3.77753 4.10393 4.35044 4.51675 4.65467 4.82605 
41 0.00744 0.10411 0.16667 0.17748 0.31931 0.32962 0.51084 0.53115 0.64979 0.68571 0.81647 0.8321 0.84994 0.99826 1.02139 1.1732 1.1862 1.22017 1.33756 1.3703 1.511 1.6643 1.85519 1.88503 2.07553 2.20347 2.3432 2.64597 2.82975 2.9959 3.16898 3.31769 3.4533 3.47965 3.59898 3.77433 4.10101 4.34737 4.51402 4.65224 4.823 
48 0.01352 0.10104 0.16575 0.17469 0.1954 0.31911 0.32792 0.34749 0.5109 0.52722 0.64955 0.66992 0.81367 0.83044 0.84106 0.99782 1.01169 1.17291 1.18346 1.20867 1.33707 1.356 1.50972 1.53118 1.66302 1.68218 1.85485 1.87294 2.07434 2.20169 2.22774 2.34315 2.64529 2.82942 2.85273 2.9954 3.16894 3.31761 3.45325 3.47023 3.59864 3.77375 4.10101 4.34698 4.51304 4.64784 4.82281 4.84823 
39 0.00958 0.10684 0.16984 0.18071 0.32277 0.33286 0.51398 0.53599 0.65319 0.81445 0.83401 0.84931 1.00137 1.01934 1.17599 1.18893 1.22214 1.34016 1.36852 1.51355 1.66746 1.85833 1.88574 2.07826 2.2055 2.34608 2.64896 2.83249 2.99886 3.17197 3.32028 3.45618 3.60178 3.77645 4.10391 4.35028 4.51619 4.6563 4.82587 
51 0.01667 0.09724 0.16487 0.17295 0.18745 0.31871 0.32607 0.3371 0.51077 0.52432 0.649 0.662 0.80208 0.82873 0.83782 0.99768 1.00784 1.17273 1.18209 1.20112 1.33686 1.35225 1.50903 1.52739 1.66263 1.67795 1.85428 1.86836 2.07287 2.09639 2.20084 2.2209 2.34309 2.64504 2.82855 2.84792 2.9949 3.16888 3.18633 3.31751 3.45304 3.46583 3.59838 3.77286 4.10114 4.11838 4.34662 4.51279 4.64926 4.82252 4.8392 
48 0.01664 0.09749 0.1635 0.17224 0.19196 0.31699 0.32535 0.34074 0.50885 0.52571 0.64768 0.67074 0.80692 0.82758 0.83739 0.99561 1.00799 1.1709 1.18121 1.20581 1.33501 1.35507 1.50802 1.5315 1.66102 1.67926 1.85242 1.86947 2.07166 2.1996 2.22784 2.341 2.64337 2.82702 2.8495 2.99331 3.1669 3.31553 3.45116 3.46756 3.59644 3.77132 4.09885 4.34447 4.51102 4.64719 4.82043 4.84139 
47 0.01122 0.10065 0.16555 0.17492 0.20061 0.319 0.32813 0.35574 0.51055 0.52813 0.6496 0.67452 0.81424 0.83068 0.84283 0.99764 1.01266 1.17287 1.18404 1.21205 1.33702 1.36162 1.51044 1.53834 1.66323 1.68768 1.85457 1.87503 2.07428 2.2023 2.23683 2.34285 2.64575 2.8292 2.85727 2.99563 3.169 3.31751 3.45306 3.47332 3.59881 3.77386 4.10068 4.3465 4.51358 4.65164 4.82238 
39 0.00873 0.10804 0.17044 0.1816 0.32336 0.33379 0.51455 0.5354 0.65374 0.8181 0.83537 0.85264 1.0021 1.02272 1.17703 1.19031 1.22547 1.34138 1.37856 1.51477 1.66783 1.85903 1.89295 2.07876 2.20661 2.34707 2.64989 2.83372 2.99982 3.17297 3.32155 3.45723 3.60296 3.77778 4.10486 4.3511 4.51766 4.6578 4.82674 
48 0.01649 0.10141 0.16426 0.17358 0.19869 0.31758 0.32638 0.34989 0.50925 0.52668 0.64807 0.67386 0.81382 0.82966 0.84155 0.99644 1.01013 1.17136 1.18266 1.2117 1.33557 1.35858 1.5086 1.53628 1.66153 1.68193 1.8532 1.87353 2.07244 2.20011 2.23378 2.34166 2.64444 2.82756 2.85225 2.99384 3.16766 3.31617 3.45186 3.47286 3.59735 3.77231 4.09966 4.34534 4.51231 4.6508 4.82117 4.85183 
36 0.02143 0.10646 0.16733 0.17962 0.31995 0.33129 0.51192 0.53875 0.65166 0.81148 0.83094 0.8459 0.99841 1.04629 1.1744 1.19 1.33864 1.5132 1.66415 1.85535 2.07707 2.20346 2.34368 2.64763 2.83075 2.99741 3.1703 3.31862 3.4545 3.60025 3.77698 4.10167 4.34758 4.51581 4.6583 4.82351 
46 0.00855 0.09976 0.16366 0.17312 0.19921 0.31705 0.32617 0.35533 0.50864 0.52774 0.64743 0.67661 0.81457 0.82959 0.84344 0.99582 1.0112 1.17107 1.18243 1.21118 1.33505 1.35831 1.50806 1.53824 1.66124 1.68461 1.85276 1.87837 2.07247 2.20005 2.23322 2.34112 2.64385 2.82718 2.9934 3.16707 3.31559 3.45114 3.47203 3.59671 3.77193 4.09895 4.34469 4.51195 4.64991 4.82048 
42 0.01852 0.10609 0.16745 0.17804 0.31993 0.32986 0.51158 0.53122 0.65071 0.68471 0.81527 0.83206 0.8468 0.99896 1.01783 1.17394 1.18615 1.21703 1.3383 1.36565 1.5122 1.66472 1.69934 1.85613 1.88458 2.07652 2.20412 2.34407 2.64716 2.83076 2.99696 3.16997 3.31845 3.45424 3.48674 3.60002 3.77564 4.10194 4.34835 4.51448 4.65266 4.82398 
47 0.01038 0.10132 0.16798 0.17713 0.20127 0.32162 0.33042 0.35084 0.51318 0.53116 0.65224 0.68043 0.81636 0.83297 0.84386 1.00028 1.01361 1.17525 1.18612 1.21286 1.33939 1.36252 1.51267 1.54076 1.6656 1.68585 1.85717 1.87495 2.077 2.20441 2.23417 2.34541 2.64835 2.83162 2.85655 2.99804 3.17155 3.31996 3.45568 3.47664 3.60116 3.77611 4.10337 4.34923 4.51637 4.65564 4.82511 
46 0.01941 0.10756 0.17068 0.18045 0.21356 0.32402 0.33376 0.51513 0.5338 0.65402 0.6844 0.81985 0.83564 0.85048 1.00252 1.01965 1.17698 1.18827 1.21641 1.34127 1.3637 1.51427 1.54133 1.66856 1.70243 1.85972 1.88603 2.0796 2.20678 2.23919 2.34756 2.64987 2.83396 2.86185 3.00042 3.17303 3.32163 3.45729 3.48015 3.60272 3.7785 4.10499 4.35154 4.51777 4.65388 4.8272 
45 0.01093 0.10032 0.17336 0.18299 0.21812 0.32691 0.3365 0.51814 0.53666 0.65733 0.689 0.81267 0.83572 0.84571 1.0049 1.02024 1.18031 1.19175 1.21963 1.34466 1.37019 1.51842 1.55475 1.67077 1.69391 1.86237 1.88877 2.08397 2.21098 2.25149 2.35018 2.65294 2.83725 3.00358 3.17596 3.32475 3.46008 3.48029 3.60598 3.7819 4.10766 4.35437 4.52059 4.65749 4.82992 
34 0.01092 0.11874 0.16851 0.18529 0.32107 0.33546 0.5126 0.54649 0.65216 0.8264 0.83966 1.00001 1.17439 1.19198 1.33921 1.51394 1.66541 1.85678 2.07801 2.20392 2.34482 2.64892 2.83203 2.9984 3.171 3.31946 3.45516 3.60186 3.7791 4.10293 4.3499 4.51812 4.66539 4.82537 
45 0.01123 0.10619 0.1693 0.17921 0.21703 0.32284 0.33266 0.51382 0.53133 0.65256 0.67874 0.8203 0.83523 0.85124 1.00131 1.01745 1.1761 1.18774 1.21726 1.34028 1.36391 1.51325 1.54144 1.66676 1.69037 1.85858 1.88949 2.07858 2.20541 2.24077 2.34654 2.64891 2.83284 2.99903 3.1722 3.3209 3.45639 3.47891 3.60209 3.77725 4.10417 4.3505 4.51675 4.65348 4.826 
54 0.01444 0.10076 0.17077 0.17876 0.19305 0.32472 0.33198 0.34261 0.5164 0.52963 0.55943 0.65542 0.66972 0.80966 0.83442 0.84325 0.88291 1.0035 1.01352 1.17863 1.18784 1.20602 1.34256 1.35734 1.51522 1.53298 1.66839 1.68332 1.86025 1.87433 2.07916 2.10133 2.20689 2.22515 2.34866 2.65067 2.67215 2.83444 2.85345 3.00085 3.17454 3.19056 3.32314 3.45877 3.4715 3.60417 3.77897 4.10663 4.12231 4.3525 4.51889 4.65485 4.82822 4.84443 
48 0.01097 0.09077 0.1738 0.18283 0.20268 0.32842 0.33744 0.36187 0.5198 0.53625 0.65805 0.67724 0.82904 0.84168 0.85828 1.00694 1.02104 1.18145 1.19201 1.21738 1.34582 1.3658 1.51823 1.53944 1.67238 1.69256 1.86397 1.88296 2.08383 2.21058 2.23655 2.35174 2.65376 2.83823 2.86052 3.00421 3.17743 3.32627 3.46178 3.47945 3.60725 3.78229 4.10983 4.35624 4.5217 4.65624 4.83169 4.85623 
34 0.02287 0.11939 0.17593 0.19148 0.32808 0.34015 0.52003 0.54807 0.66013 0.83014 0.84299 1.00668 1.03632 1.18223 1.19903 1.34683 1.52228 1.67222 1.86368 2.0868 2.21249 2.35203 2.65651 2.83951 3.00656 3.17857 3.32665 3.46258 3.60919 3.78732 4.11005 4.3572 4.5258 4.83216 
51 0.01638 0.10216 0.1673 0.17595 0.19398 0.32087 0.32889 0.3418 0.51238 0.5264 0.65041 0.66371 0.81398 0.83214 0.8421 0.99966 1.01127 1.17445 1.18438 1.20574 1.33847 1.35409 1.5109 1.52901 1.66474 1.68115 1.8564 1.87184 2.07484 2.09673 2.20319 2.22565 2.34484 2.64668 2.83061 2.85018 2.99682 3.17066 3.19028 3.3192 3.45476 3.46899 3.60021 3.77471 4.10274 4.12301 4.34871 4.51455 4.64897 4.82444 4.84308 
49 0.01462 0.10027 0.16776 0.17632 0.19491 0.32152 0.32978 0.34488 0.5128 0.5277 0.6516 0.67049 0.80998 0.83172 0.84133 0.99995 1.01157 1.17484 1.18483 1.20681 1.33886 1.3562 1.51145 1.53192 1.66522 1.68248 1.85676 1.87306 2.07567 2.20346 2.22758 2.34492 2.64701 2.83086 2.85122 2.9971 3.17075 3.19123 3.31941 3.455 3.46993 3.60043 3.77496 4.10294 4.3487 4.5147 4.65109 4.82452 4.84358 
48 0.00846 0.10247 0.16699 0.17601 0.19703 0.32061 0.32943 0.34955 0.51201 0.52902 0.65028 0.67405 0.82052 0.83389 0.84864 0.99944 1.01299 1.17391 1.18456 1.21057 1.33814 1.35736 1.51087 1.53738 1.66459 1.68393 1.85631 1.87458 2.07502 2.20249 2.22717 2.34449 2.64671 2.83047 2.85365 2.99648 3.17021 3.3188 3.45445 3.47324 3.59969 3.77453 4.10233 4.34836 4.51433 4.65023 4.82407 4.85215 
46 0.0193 0.10493 0.16732 0.17683 0.20411 0.32073 0.33013 0.36367 0.51227 0.53084 0.65106 0.67719 0.82033 0.83376 0.84972 0.99943 1.0151 1.17431 1.18574 1.21484 1.33858 1.36199 1.51168 1.53822 1.6651 1.68918 1.85649 1.88015 2.0768 2.20407 2.24028 2.34451 2.64701 2.83127 2.99713 3.17042 3.31887 3.4546 3.47623 3.60012 3.77569 4.10246 4.34873 4.51509 4.65098 4.8243 
37 0.00912 0.10837 0.16957 0.18193 0.32219 0.33335 0.51369 0.53772 0.65312 0.81865 0.83508 0.85734 1.00091 1.02615 1.1761 1.19059 1.34037 1.5146 1.66652 1.85761 1.89215 2.07851 2.20539 2.34602 2.64976 2.83282 2.99885 3.17241 3.32065 3.45635 3.60223 3.77832 4.10382 4.3502 4.5177 4.65823 4.82608 
34 0.01176 0.11889 0.1721 0.18875 0.32471 0.3386 0.51605 0.54187 0.65504 0.82993 0.84336 1.00379 1.17837 1.1965 1.34232 1.51553 1.66957 1.86048 2.08108 2.20837 2.34849 2.65064 2.83509 3.0016 3.17422 3.32266 3.45832 3.60404 3.78062 4.1059 4.35298 4.51924 4.65722 4.82854 
49 0.00695 0.0315 0.11512 0.17462 0.184 0.2112 0.32807 0.33749 0.51856 0.53418 0.65686 0.67426 0.82707 0.84029 0.85607 1.00633 1.02182 1.18045 1.19097 1.21615 1.34473 1.36351 1.5168 1.53659 1.67182 1.69347 1.86311 1.88188 2.08165 2.2098 2.23642 2.35069 2.65234 2.83696 2.85821 3.00295 3.17615 3.19854 3.32512 3.46053 3.47691 3.60586 3.78062 4.10847 4.35484 4.52017 4.65504 4.83047 4.85259 
45 0.01691 0.10687 0.16928 0.17904 0.21377 0.32247 0.33191 0.36482 0.51395 0.53198 0.65283 0.68404 0.82296 0.8361 0.85392 1.00116 1.01622 1.17618 1.18788 1.218 1.3404 1.36628 1.51364 1.55245 1.66674 1.69186 1.85828 1.88234 2.07855 2.20606 2.34635 2.64908 2.83274 2.99888 3.17209 3.32074 3.45637 3.47825 3.60215 3.77734 4.10421 4.35036 4.517 4.65568 4.82595 
34 0.02214 0.11467 0.16974 0.18672 0.32206 0.33584 0.51411 0.54503 0.65374 0.82265 0.83683 1.00078 1.17579 1.1932 1.34048 1.51546 1.6668 1.85775 2.07994 2.20628 2.34594 2.64962 2.8335 3.00014 3.17206 3.3205 3.45624 3.60319 3.78013 4.10379 4.35088 4.51758 4.66284 4.82639 
35 0.02058 0.113 0.17246 0.18597 0.32494 0.33691 0.51661 0.54269 0.65657 0.82176 0.8377 0.86351 1.00399 1.17859 1.19375 1.34319 1.51807 1.66928 1.8606 2.08287 2.20836 2.3487 2.65238 2.83546 3.00228 3.17498 3.32333 3.4591 3.60509 3.78197 4.10653 4.35332 4.52071 4.66255 4.82864 
40 0.00948 0.10286 0.16547 0.17621 0.31809 0.32802 0.50968 0.5317 0.64918 0.80607 0.82875 0.84095 0.99666 1.01384 1.17224 1.18534 1.21824 1.33648 1.50997 1.66225 1.68885 1.85361 1.88153 2.07362 2.20139 2.24399 2.34221 2.64583 2.82867 2.99493 3.16847 3.31683 3.45277 3.59833 3.77338 4.10016 4.34596 4.51384 4.65518 4.82175 
54 0.00674 0.09519 0.16166 0.16995 0.18485 0.31554 0.32314 0.3344 0.50716 0.52047 0.57528 0.64539 0.65791 0.81183 0.8277 0.83747 0.99474 1.00571 1.1692 1.17858 1.19677 1.33326 1.34729 1.50548 1.52297 1.65949 1.67509 1.85124 1.86565 2.06937 2.09177 2.19739 2.21617 2.33973 2.64153 2.67212 2.8253 2.8446 2.99155 3.16545 3.18157 3.31404 3.33256 3.44977 3.46336 3.59513 3.76956 4.09789 4.11787 4.34366 4.50937 4.64375 4.81936 4.83775 
47 0.01136 0.10432 0.17163 0.18093 0.20573 0.32508 0.33417 0.36258 0.51679 0.53446 0.6557 0.68324 0.82348 0.83776 0.85255 1.00383 1.01827 1.17867 1.18973 1.21732 1.343 1.36565 1.51601 1.54198 1.66952 1.69218 1.86101 1.8851 2.08126 2.20868 2.24321 2.34918 2.65165 2.83545 2.86132 3.00193 3.17492 3.32346 3.45915 3.48104 3.60452 3.7797 4.10688 4.35313 4.51942 4.65557 4.8288 
38 0.01614 0.11165 0.17431 0.18667 0.32737 0.33896 0.51843 0.54082 0.65765 0.81877 0.83807 0.85544 1.00585 1.05638 1.18057 1.19436 1.23051 1.34526 1.5187 1.67203 1.86293 2.08449 2.21036 2.24886 2.35061 2.65298 2.83743 3.00364 3.17605 3.32495 3.4605 3.60575 3.78218 4.10785 4.35531 4.5208 4.65861 4.83053 
48 0.01694 0.10315 0.16783 0.17675 0.1977 0.32119 0.33003 0.35043 0.51284 0.52938 0.65157 0.67302 0.81535 0.8325 0.84355 0.99982 1.01297 1.1747 1.18502 1.20905 1.3391 1.35914 1.51201 1.53434 1.66534 1.68511 1.85687 1.87517 2.07626 2.20375 2.22858 2.34509 2.64752 2.83138 2.85329 2.99761 3.17084 3.31959 3.45511 3.47282 3.60042 3.77572 4.10288 4.34888 4.51514 4.65014 4.82466 4.84888 
41 0.00923 0.10367 0.16969 0.1801 0.32215 0.33163 0.36555 0.51467 0.53695 0.65473 0.8133 0.83333 0.84572 1.00098 1.0184 1.17667 1.18895 1.21936 1.34101 1.51557 1.66654 1.69158 1.85811 1.88831 2.08029 2.20641 2.24409 2.34663 2.65059 2.83338 3.00053 3.17309 3.32124 3.45704 3.60284 3.77938 4.10447 4.35065 4.5179 4.65822 4.82642 
47 0.00858 0.10155 0.17017 0.17943 0.20372 0.32395 0.33321 0.36313 0.51517 0.53241 0.65404 0.68086 0.82394 0.83689 0.85284 1.00271 1.01875 1.17719 1.18827 1.21602 1.34149 1.36448 1.5142 1.53908 1.66818 1.69138 1.85973 1.8808 2.07969 2.20666 2.23726 2.34751 2.6499 2.83398 2.86056 2.99997 3.17352 3.32194 3.45756 3.47861 3.60292 3.77832 4.10533 4.35177 4.51794 4.65414 4.82738 
48 0.01927 0.10333 0.16707 0.17616 0.20099 0.3204 0.32951 0.35755 0.5117 0.52812 0.65017 0.67241 0.81597 0.83192 0.84399 0.99889 1.01303 1.17365 1.18429 1.21006 1.33792 1.35882 1.51046 1.53465 1.66453 1.68755 1.85581 1.87451 2.07508 2.20298 2.2326 2.3438 2.6459 2.83016 2.85411 2.99635 3.1695 3.3183 3.45376 3.47122 3.59919 3.77407 4.10157 4.34771 4.51365 4.64955 4.82349 4.85893 
38 0.0197 0.10949 0.17114 0.18289 0.32385 0.33483 0.51532 0.53849 0.65479 0.81482 0.83488 0.85094 1.00231 1.02611 1.17788 1.19236 1.23317 1.34213 1.51605 1.66823 1.85926 1.90663 2.07994 2.20761 2.34733 2.65061 2.83446 3.0004 3.17367 3.32222 3.45774 3.60345 3.77901 4.10508 4.35132 4.51863 4.65867 4.82718 
48 0.00895 0.10026 0.16679 0.17572 0.19554 0.32039 0.3291 0.34791 0.51209 0.52881 0.65073 0.6714 0.81581 0.83206 0.84301 0.99919 1.0124 1.17411 1.18464 1.20969 1.33831 1.35749 1.51084 1.53261 1.66448 1.68313 1.85609 1.87412 2.0756 2.20311 2.22891 2.34448 2.64682 2.83041 2.85223 2.99676 3.17035 3.31883 3.45444 3.47069 3.59987 3.7747 4.10237 4.34827 4.51478 4.64995 4.82405 4.84719 
38 0.00954 0.10592 0.17399 0.18518 0.32713 0.33812 0.51854 0.54089 0.65792 0.82059 0.83837 0.85411 1.0058 1.02795 1.18083 1.19428 1.22949 1.34557 1.51948 1.67144 1.86265 1.89675 2.0849 2.21052 2.3509 2.65427 2.8379 3.00405 3.17706 3.32559 3.46097 3.60687 3.78314 4.10854 4.35522 4.5224 4.66358 4.83102 
51 0.0159 0.09862 0.16478 0.17317 0.18949 0.31843 0.32623 0.33837 0.51026 0.52489 0.64844 0.66235 0.80758 0.82903 0.83837 0.99728 1.00859 1.1722 1.18187 1.202 1.3363 1.35206 1.50876 1.52906 1.66227 1.67855 1.854 1.86891 2.07246 2.0988 2.2006 2.22315 2.34265 2.64461 2.82833 2.84856 2.99449 3.16834 3.18835 3.31705 3.45261 3.46668 3.59798 3.77258 4.10056 4.12139 4.34629 4.51252 4.6481 4.82216 4.84088 
37 0.01979 0.11171 0.17193 0.18461 0.32467 0.33662 0.51641 0.54012 0.65548 0.81968 0.83661 0.85667 1.00329 1.17819 1.1927 1.23367 1.34291 1.5169 1.66947 1.86031 1.90229 2.0818 2.20885 2.34809 2.65128 2.83598 3.00186 3.17414 3.32278 3.45855 3.60433 3.78081 4.10611 4.3532 4.51932 4.65881 4.82851 
38 0.0167 0.10669 0.16799 0.17915 0.3208 0.3315 0.51263 0.53597 0.65232 0.81202 0.83184 0.84625 0.99951 1.02137 1.17471 1.18768 1.22031 1.33913 1.51355 1.66503 1.85662 2.07806 2.20346 2.23716 2.34495 2.64807 2.83172 2.99779 3.17129 3.31935 3.45504 3.60059 3.77735 4.10266 4.34902 4.51596 4.65333 4.8248 
59 0.01185 0.07711 0.13813 0.17355 0.18115 0.19652 0.32576 0.33283 0.34308 0.5171 0.52909 0.55149 0.65559 0.66713 0.81037 0.83496 0.8436 0.86988 1.00405 1.0135 1.17891 1.18742 1.20261 1.34297 1.35574 1.51509 1.5298 1.66876 1.68222 1.86057 1.87307 2.07907 2.09589 2.20693 2.22307 2.34905 2.36792 2.6508 2.66678 2.83478 2.85123 3.00104 3.01912 3.17483 3.18738 3.32363 3.33799 3.45908 3.47044 3.60435 3.77894 4.10718 4.12004 4.3529 4.51862 4.53908 4.65275 4.82883 4.84343 
55 0.01809 0.10063 0.16651 0.17474 0.18902 0.3203 0.32765 0.33833 0.512 0.52475 0.5526 0.65029 0.66242 0.81452 0.83209 0.84147 0.99958 1.00991 1.17403 1.18345 1.20175 1.33815 1.3517 1.5104 1.52744 1.66425 1.67853 1.85605 1.86963 2.0742 2.09402 2.20213 2.22168 2.34464 2.64648 2.66589 2.83003 2.84807 2.99642 3.02662 3.1704 3.18633 3.31898 3.34039 3.45469 3.46764 3.60017 3.77449 4.10285 4.12098 4.34857 4.51453 4.6492 4.82425 4.84061 
43 0.00898 0.10117 0.16758 0.1774 0.21555 0.32087 0.33062 0.51221 0.53234 0.65139 0.68993 0.8126 0.83174 0.84482 0.99918 1.0168 1.17438 1.18603 1.21518 1.33866 1.36706 1.5125 1.66527 1.8561 1.88186 2.07663 2.20402 2.23976 2.34417 2.64689 2.83115 2.99706 3.17009 3.31866 3.45445 3.48181 3.6 3.77579 4.10207 4.3483 4.5149 4.65322 4.8242 
44 0.01465 0.10445 0.16589 0.17592 0.21337 0.3192 0.32886 0.51027 0.52927 0.64917 0.67804 0.81788 0.8322 0.84893 0.99781 1.0145 1.17274 1.18479 1.21575 1.33687 1.36245 1.51 1.5419 1.66352 1.69012 1.85485 1.87866 2.07464 2.20248 2.34293 2.64574 2.82912 2.99531 3.16875 3.31729 3.45307 3.47779 3.59871 3.77346 4.10078 4.34677 4.51361 4.65086 4.82247 
40 0.01038 0.10608 0.17059 0.18171 0.32341 0.33362 0.51485 0.53634 0.65426 0.81027 0.8335 0.84612 1.00163 1.01807 1.17683 1.18903 1.2191 1.3414 1.51528 1.66719 1.6935 1.85883 1.89151 2.08029 2.20656 2.24813 2.34708 2.6508 2.83384 3.00032 3.17315 3.32166 3.4572 3.60313 3.77933 4.10483 4.35119 4.5186 4.65833 4.82696 
43 0.01882 0.10589 0.16788 0.17786 0.21571 0.32137 0.33134 0.5124 0.53317 0.65147 0.68911 0.81816 0.83364 0.85043 0.99995 1.01961 1.17485 1.18698 1.21795 1.33892 1.36468 1.51249 1.66532 1.69125 1.85697 1.8875 2.07738 2.20451 2.34486 2.64758 2.83121 2.99697 3.1706 3.31934 3.4547 3.47908 3.60053 3.77601 4.10259 4.34871 4.51596 4.65563 4.82441 
44 0.00702 0.09704 0.17035 0.18024 0.2192 0.324 0.33404 0.51512 0.53448 0.65439 0.69038 0.81655 0.83469 0.84808 1.00233 1.01985 1.17711 1.18863 1.21742 1.34164 1.37006 1.5152 1.55528 1.66832 1.85953 1.89289 2.08057 2.20661 2.23854 2.3474 2.65019 2.83408 3.00025 3.17297 3.32184 3.45727 3.48057 3.60325 3.77851 4.10504 4.35153 4.51786 4.65579 4.82714 
45 0.01048 0.10136 0.1644 0.17388 0.20245 0.3179 0.3272 0.50918 0.52769 0.64823 0.67713 0.81162 0.82923 0.84088 0.99647 1.01126 1.17123 1.18236 1.21046 1.33555 1.36093 1.5088 1.54088 1.66164 1.68329 1.85344 1.8856 2.07308 2.19985 2.23101 2.34178 2.64464 2.82798 2.99385 3.16779 3.31612 3.45199 3.47701 3.59747 3.77264 4.09978 4.34571 4.51244 4.64919 4.82138 
43 0.01726 0.10555 0.16825 0.17849 0.29493 0.32283 0.33328 0.51265 0.53347 0.65182 0.81257 0.83211 0.84493 0.99967 1.01608 1.17465 1.18661 1.21662 1.33894 1.36538 1.51237 1.54916 1.66595 1.85676 1.88147 2.07721 2.20457 2.24173 2.34503 2.64811 2.83131 2.99782 3.17076 3.31924 3.45487 3.47918 3.60071 3.77588 4.10279 4.34896 4.51556 4.65483 4.82466 
44 0.00751 0.10213 0.16457 0.17458 0.21293 0.31787 0.32772 0.50908 0.52938 0.6481 0.68059 0.81674 0.8311 0.84968 0.99649 1.01407 1.17131 1.1833 1.21422 1.33559 1.36326 1.50914 1.66219 1.69448 1.85337 1.87544 2.07319 2.20074 2.2375 2.34157 2.64475 2.82801 2.99419 3.16753 3.31598 3.45161 3.48004 3.59713 3.77243 4.09937 4.34545 4.51217 4.65047 4.82124 
38 0.0123 0.10449 0.16439 0.17564 0.31695 0.32747 0.50856 0.53307 0.64833 0.81134 0.82913 0.84488 0.99584 1.01623 1.17083 1.184 1.22039 1.33533 1.50929 1.66116 1.85254 1.88692 2.07285 2.19999 2.34112 2.64473 2.82735 2.99369 3.16768 3.31555 3.45162 3.59716 3.77239 4.09913 4.34491 4.5127 4.65286 4.82078 
51 0.0084 0.09296 0.16855 0.17688 0.19278 0.32323 0.33135 0.34619 0.51465 0.52954 0.65311 0.66853 0.81004 0.83312 0.84263 1.00164 1.01322 1.17662 1.18641 1.20751 1.34061 1.35699 1.51298 1.53156 1.66698 1.68423 1.85852 1.87466 2.07731 2.20503 2.22619 2.34667 2.64853 2.6765 2.83287 2.85314 2.99877 3.17242 3.19035 3.32128 3.45674 3.47066 3.60201 3.77677 4.10464 4.12445 4.35068 4.51645 4.65169 4.8264 4.8455 
45 0.02072 0.10609 0.16765 0.17722 0.2047 0.3211 0.33052 0.36402 0.51235 0.53131 0.65133 0.68678 0.82215 0.83469 0.85256 0.99989 1.01582 1.17445 1.18577 1.21463 1.3386 1.36265 1.51232 1.66518 1.6909 1.85672 1.87907 2.07657 2.20387 2.23675 2.34471 2.64773 2.8311 2.99726 3.17064 3.3189 3.45473 3.48609 3.6006 3.77561 4.1026 4.34871 4.51546 4.65342 4.82439 
47 0.02029 0.1045 0.16643 0.17605 0.20428 0.3198 0.32899 0.35892 0.51103 0.5283 0.64995 0.6749 0.81967 0.83312 0.84895 0.99861 1.01319 1.17314 1.18431 1.21247 1.33742 1.36085 1.51055 1.5377 1.66398 1.68584 1.85549 1.87639 2.07492 2.20232 2.2367 2.34353 2.64628 2.82959 2.85506 2.99606 3.16942 3.31793 3.45365 3.47582 3.59937 3.77415 4.10159 4.34763 4.514 4.65176 4.82313 
48 0.0105 0.10093 0.16466 0.17365 0.19525 0.31817 0.32694 0.34683 0.5095 0.52493 0.64782 0.66463 0.81518 0.83041 0.84281 0.99692 1.01062 1.17173 1.18229 1.20804 1.33574 1.35473 1.50812 1.52948 1.6621 1.68148 1.85378 1.87117 2.07261 2.20025 2.22564 2.342 2.64389 2.82783 2.84907 2.99404 3.16767 3.31638 3.45183 3.46859 3.59728 3.77207 4.09978 4.34568 4.51165 4.64666 4.82141 4.8429 
43 0.01741 0.10163 0.16419 0.17433 0.22431 0.31732 0.32718 0.50888 0.52944 0.64825 0.68083 0.81141 0.82874 0.84169 0.99577 1.01269 1.17121 1.18361 1.21508 1.33549 1.36401 1.50929 1.54836 1.66172 1.85268 1.88519 2.07375 2.20077 2.34118 2.64426 2.82758 2.99385 3.16747 3.31569 3.45171 3.48438 3.59722 3.77247 4.09929 4.34504 4.51249 4.65119 4.82084 
41 0.01562 0.10806 0.16824 0.17868 0.32111 0.33112 0.51248 0.5332 0.65137 0.68716 0.82033 0.83471 0.85504 1.00033 1.01945 1.17479 1.1878 1.22323 1.33914 1.37195 1.5129 1.66572 1.85714 1.88696 2.07704 2.20369 2.2464 2.34523 2.64817 2.83176 2.99763 3.17108 3.31954 3.4551 3.60105 3.77597 4.10301 4.34931 4.51598 4.65636 4.82486 
40 0.02042 0.10315 0.16324 0.1735 0.31599 0.32538 0.5073 0.52981 0.64621 0.80711 0.82745 0.83993 0.99481 1.00962 1.1695 1.18197 1.21511 1.33385 1.50641 1.65993 1.68119 1.85158 1.8761 2.07029 2.1982 2.24004 2.33998 2.64296 2.82597 2.99195 3.16596 3.31424 3.45015 3.59543 3.77009 4.09789 4.34372 4.51098 4.65805 4.81946 
49 0.00658 0.02953 0.11079 0.17334 0.18241 0.20768 0.32646 0.3353 0.36092 0.51758 0.53435 0.65643 0.68038 0.82092 0.83726 0.8485 1.00483 1.01925 1.17946 1.18984 1.21463 1.3437 1.36314 1.51669 1.53903 1.67038 1.69026 1.86175 1.88 2.08154 2.20899 2.2371 2.34955 2.65167 2.83603 2.85775 3.0022 3.17515 3.32411 3.45935 3.47525 3.60499 3.78012 4.10718 4.3534 4.51921 4.65443 4.8291 4.84946 
48 0.01412 0.10401 0.17015 0.17931 0.20473 0.32347 0.33247 0.35902 0.51496 0.53244 0.65376 0.68128 0.81773 0.83462 0.84627 1.00198 1.01646 1.17688 1.18766 1.21396 1.34109 1.36162 1.51379 1.5389 1.66798 1.69306 1.85904 1.88005 2.07881 2.20653 2.23753 2.34712 2.64939 2.83336 2.85733 2.99973 3.17279 3.32145 3.45711 3.47574 3.60249 3.7775 4.10483 4.35096 4.51724 4.65376 4.8267 4.85415 
47 0.00872 0.09786 0.16617 0.17483 0.19316 0.32006 0.32868 0.34754 0.51186 0.52922 0.65084 0.67713 0.81049 0.83033 0.84005 0.99856 1.01157 1.17376 1.18398 1.2077 1.33802 1.35911 1.51109 1.53599 1.66382 1.68244 1.85585 1.87495 2.07612 2.20276 2.22977 2.34411 2.6465 2.83024 2.85398 2.99637 3.16994 3.31857 3.45414 3.47362 3.59925 3.7752 4.10186 4.34796 4.51476 4.64962 4.82362 
48 0.01971 0.10398 0.16639 0.17525 0.19579 0.3198 0.32838 0.34526 0.51116 0.52665 0.64942 0.66693 0.81755 0.83237 0.84535 0.99858 1.01145 1.17315 1.18339 1.20685 1.33727 1.35496 1.50949 1.53093 1.6639 1.68224 1.85545 1.87286 2.0742 2.20205 2.22717 2.34359 2.64532 2.82949 2.85104 2.99551 3.16916 3.31775 3.45342 3.47021 3.5987 3.77334 4.10149 4.34746 4.51309 4.64773 4.8231 4.84666 
38 0.01555 0.10253 0.16361 0.17444 0.31615 0.32597 0.50783 0.53018 0.6479 0.80557 0.82718 0.83929 0.99497 1.01142 1.1704 1.18374 1.21803 1.33463 1.50856 1.66008 1.85157 1.88091 2.07118 2.19911 2.34033 2.64412 2.82629 2.99255 3.16703 3.31491 3.45085 3.59641 3.77161 4.09835 4.34383 4.5121 4.65696 4.81978 
44 0.02111 0.10939 0.17055 0.18068 0.22023 0.32377 0.33346 0.51483 0.53384 0.6536 0.68123 0.82326 0.83688 0.85468 1.00246 1.01976 1.17715 1.189 1.21934 1.34138 1.36814 1.51492 1.66795 1.69374 1.85938 1.8828 2.07997 2.20688 2.24543 2.34753 2.65011 2.83383 3.00018 3.17319 3.32177 3.45735 3.48376 3.60326 3.77859 4.10537 4.3519 4.51799 4.65772 4.82718 
34 0.0098 0.11567 0.16904 0.1863 0.32156 0.33534 0.51305 0.54572 0.65268 0.8268 0.84012 1.00053 1.17518 1.19337 1.33956 1.51434 1.66628 1.85718 2.07818 2.20555 2.34534 2.64887 2.83233 2.99887 3.17148 3.3198 3.4558 3.60178 3.77807 4.10318 4.34998 4.51776 4.67155 4.82546 
41 0.02033 0.09625 0.15645 0.16609 0.30879 0.31758 0.35183 0.50088 0.52108 0.63927 0.80263 0.82119 0.83365 0.98824 1.00282 1.16297 1.1749 1.20919 1.32715 1.3573 1.49961 1.6535 1.68207 1.84498 1.87375 2.06349 2.19158 2.33333 2.6354 2.81912 2.98515 3.15909 3.30756 3.44328 3.58858 3.76287 4.09122 4.33685 4.50319 4.63988 4.81266 
47 0.01916 0.10151 0.16515 0.17431 0.19933 0.31857 0.32701 0.34476 0.51023 0.52754 0.64919 0.67839 0.81285 0.83019 0.84106 0.99734 1.00964 1.17234 1.18326 1.21049 1.33637 1.35889 1.50961 1.54062 1.66255 1.68148 1.85412 1.87298 2.07328 2.20105 2.23265 2.34254 2.64533 2.82843 2.85655 2.99478 3.16872 3.31704 3.45277 3.47343 3.59822 3.77314 4.10053 4.34618 4.51304 4.65091 4.82201 
43 0.06048 0.13063 0.16179 0.17268 0.31311 0.32238 0.35509 0.50467 0.524 0.6431 0.67275 0.81348 0.82729 0.84616 0.99239 1.00802 1.16693 1.17919 1.21341 1.33115 1.36215 1.50386 1.65762 1.68233 1.84913 1.87521 2.06799 2.1959 2.33724 2.63947 2.8232 2.98921 3.16295 3.31148 3.44723 3.47456 3.59265 3.76726 4.09518 4.34105 4.50742 4.64476 4.81676 
43 0.0151 0.1089 0.17005 0.18077 0.32267 0.33251 0.46358 0.51467 0.53434 0.6533 0.6845 0.82472 0.83746 0.8698 1.002 1.0214 1.17667 1.18943 1.22365 1.34091 1.36725 1.5148 1.66769 1.70078 1.85888 1.88606 2.07959 2.2066 2.3468 2.64942 2.83335 2.99959 3.17258 3.32123 3.45677 3.48331 3.6027 3.77841 4.10473 4.35123 4.51736 4.65434 4.82662 
48 0.01871 0.10222 0.1676 0.17626 0.19474 0.32133 0.32956 0.34538 0.51307 0.5289 0.65172 0.67132 0.81304 0.83217 0.84204 1.00005 1.01178 1.17485 1.18517 1.20929 1.33909 1.35744 1.51189 1.53335 1.66507 1.68267 1.85689 1.87393 2.07604 2.20343 2.2282 2.34522 2.64772 2.83125 2.85357 2.9973 3.17113 3.3196 3.45529 3.47102 3.60078 3.77547 4.1032 4.34892 4.51515 4.65047 4.82477 4.84521 
40 0.02043 0.10529 0.16488 0.1756 0.31753 0.3277 0.50914 0.53011 0.64836 0.81079 0.82947 0.84505 0.9964 1.01642 1.17122 1.18369 1.21591 1.33573 1.50895 1.66167 1.68957 1.85337 1.89114 2.07361 2.2004 2.23761 2.34187 2.6446 2.82831 2.99417 3.16781 3.3162 3.45199 3.59746 3.77294 4.09966 4.34578 4.51257 4.64877 4.82148 
50 0.01441 0.09828 0.16427 0.17266 0.1887 0.31793 0.32556 0.33692 0.50971 0.52367 0.64786 0.66163 0.8077 0.82878 0.83818 0.99688 1.0077 1.17156 1.18117 1.20027 1.33572 1.35066 1.50795 1.52633 1.66171 1.67678 1.85353 1.86807 2.07197 2.09587 2.1999 2.22106 2.34215 2.64399 2.82768 2.84773 2.99389 3.16781 3.18496 3.31644 3.45202 3.46561 3.5974 3.77194 4.10029 4.34591 4.51174 4.64647 4.82158 4.83962 
48 0.01394 0.09485 0.1587 0.16741 0.18605 0.31217 0.32026 0.33396 0.50383 0.51935 0.64208 0.65685 0.80566 0.82369 0.83406 0.99105 1.00282 1.16583 1.176 1.20062 1.32996 1.34691 1.50225 1.52298 1.65623 1.67436 1.8477 1.86398 2.06603 2.19414 2.21809 2.33618 2.63813 2.82184 2.84418 2.9881 3.16195 3.31049 3.44617 3.46149 3.59147 3.76581 4.09414 4.33967 4.50572 4.64086 4.81552 4.83559 
44 0.01377 0.10402 0.1656 0.1755 0.21729 0.31909 0.32872 0.5102 0.52993 0.64907 0.68341 0.81714 0.83193 0.84832 0.99763 1.01306 1.17225 1.18403 1.21478 1.33661 1.36278 1.50999 1.66287 1.68462 1.85465 1.8814 2.07441 2.20126 2.23625 2.3428 2.64565 2.82899 2.99489 3.16868 3.31702 3.45287 3.4774 3.59846 3.77368 4.10074 4.34678 4.5135 4.65219 4.82243 
44 0.01283 0.10703 0.17347 0.18329 0.21809 0.32683 0.33664 0.5181 0.5368 0.65704 0.68789 0.82103 0.83766 0.85042 1.00499 1.02058 1.17999 1.19141 1.21992 1.34443 1.36897 1.51758 1.54699 1.67137 1.86218 1.88538 2.08243 2.20983 2.24199 2.35019 2.65281 2.83712 3.00313 3.1762 3.32468 3.46013 3.48285 3.60558 3.78108 4.10775 4.35431 4.52042 4.65749 4.8303 
48 0.01541 0.10037 0.16648 0.17502 0.19231 0.3202 0.32853 0.34325 0.51194 0.52801 0.65063 0.66888 0.81115 0.83087 0.84067 0.99887 1.01086 1.17383 1.18391 1.20638 1.33804 1.3556 1.51102 1.533 1.66402 1.68147 1.85569 1.87192 2.07478 2.20239 2.22603 2.34405 2.6465 2.83017 2.85137 2.99621 3.16996 3.31862 3.45408 3.46918 3.59965 3.77437 4.10199 4.34773 4.51406 4.64882 4.82362 4.84345 
49 0.0116 0.09387 0.16105 0.16947 0.18669 0.31483 0.32274 0.33551 0.50669 0.52209 0.64531 0.66185 0.80114 0.82508 0.83469 0.99352 1.00512 1.16865 1.1785 1.19963 1.33279 1.35045 1.50542 1.5264 1.65872 1.67543 1.85031 1.86625 2.06911 2.19681 2.21968 2.33889 2.64115 2.82464 2.84523 2.99072 3.16467 3.18694 3.31336 3.44892 3.46303 3.59433 3.76895 4.0969 4.34247 4.50882 4.64453 4.81833 4.83806 
36 0.02168 0.11347 0.17242 0.18541 0.32511 0.33692 0.51644 0.5416 0.65598 0.82256 0.83803 0.86645 1.00382 1.06014 1.17881 1.19392 1.34292 1.51672 1.66978 1.86071 2.08198 2.20803 2.34868 2.65181 2.83523 3.00189 3.17466 3.32309 3.45873 3.60469 3.78036 4.10633 4.35284 4.52005 4.66123 4.82865 
56 0.01548 0.09313 0.15974 0.16774 0.17939 0.31384 0.32092 0.33098 0.50608 0.51829 0.54751 0.64431 0.65606 0.8012 0.82489 0.83377 0.99349 1.0032 1.16816 1.17706 1.19323 1.33212 1.34484 1.50416 1.52096 1.65809 1.67198 1.84983 1.86278 2.06776 2.08847 2.19573 2.2132 2.33867 2.36398 2.64038 2.66118 2.82397 2.84251 2.9903 3.0329 3.16455 3.1796 3.31308 3.32876 3.44873 3.46164 3.59399 3.76833 4.09685 4.11276 4.34234 4.50841 4.6429 4.81814 4.83443 
42 0.00978 0.09225 0.15354 0.16284 0.30631 0.31469 0.34052 0.49805 0.51768 0.6363 0.67508 0.80233 0.81892 0.83111 0.98579 0.99944 1.16024 1.17146 1.20708 1.3244 1.4966 1.65044 1.67275 1.8422 1.86182 2.0602 2.18827 2.33052 2.6326 2.81602 2.98211 3.15628 3.30462 3.44042 3.47307 3.58585 3.76002 4.08851 4.33414 4.50028 4.63672 4.80985 
32 0.07712 0.16103 0.17409 0.31554 0.32929 0.50712 0.60923 0.64837 0.8156 0.83073 0.99449 1.1696 1.19163 1.3341 1.50909 1.66046 1.85125 2.0721 2.1994 2.33954 2.6441 2.82637 2.99278 3.16592 3.31429 3.45039 3.59679 3.77276 4.09758 4.34399 4.51349 4.81944 
35 0.02139 0.11474 0.17189 0.18511 0.32493 0.33717 0.51615 0.54086 0.65552 0.82455 0.83858 1.00337 1.17792 1.19249 1.23484 1.34266 1.5166 1.66882 1.86047 2.08075 2.20763 2.34835 2.65102 2.83511 3.00113 3.17421 3.32268 3.45848 3.60426 3.77969 4.10595 4.35281 4.51941 4.65836 4.82831 
54 0.01596 0.10259 0.17292 0.18083 0.1959 0.32695 0.33476 0.3473 0.51825 0.53239 0.65696 0.6718 0.8088 0.83554 0.84447 0.8779 1.00516 1.01598 1.18007 1.18924 1.20723 1.34422 1.3588 1.51667 1.53364 1.67029 1.68548 1.86184 1.87603 2.08076 2.10072 2.20882 2.22785 2.35018 2.65218 2.67343 2.83634 2.85488 3.00291 3.17591 3.19171 3.32468 3.35632 3.46022 3.47319 3.60551 3.78043 4.10797 4.12339 4.35419 4.51992 4.65463 4.83004 4.84749 
48 0.01419 0.10356 0.17164 0.18052 0.20256 0.32511 0.33398 0.35715 0.51654 0.53311 0.65536 0.6789 0.81699 0.83573 0.84653 1.00345 1.017 1.17842 1.1888 1.21327 1.34269 1.36291 1.51546 1.53704 1.66931 1.68976 1.86068 1.87925 2.08122 2.20776 2.23314 2.34855 2.65062 2.83521 2.85811 3.00117 3.17424 3.32302 3.45867 3.47687 3.60396 3.77925 4.10641 4.35266 4.51853 4.65345 4.82839 4.85557 
34 0.02308 0.10479 0.16598 0.18165 0.31823 0.33115 0.51032 0.57035 0.65111 0.8098 0.82968 0.85065 0.99669 1.17268 1.19068 1.33741 1.5145 1.66297 1.85339 2.07599 2.20328 2.34195 2.6469 2.82952 2.99655 3.1687 3.31696 3.45305 3.59947 3.77777 4.09986 4.34583 4.51534 4.82186 
39 0.02265 0.11144 0.17012 0.18111 0.32291 0.33336 0.51451 0.53631 0.65343 0.69994 0.82351 0.83722 0.86881 1.00214 1.02579 1.17668 1.18983 1.2259 1.34119 1.51462 1.66777 1.85891 1.89011 2.07955 2.2065 2.34678 2.64956 2.83378 2.99946 3.17271 3.32126 3.45701 3.60272 3.77803 4.10481 4.35123 4.51732 4.65443 4.82674 
42 0.01529 0.10416 0.16749 0.17774 0.31951 0.32906 0.511 0.52887 0.65118 0.68369 0.81018 0.83095 0.84266 0.99898 1.01607 1.1744 1.18685 1.21795 1.33866 1.36839 1.51257 1.66467 1.85592 1.88391 2.07663 2.20375 2.24047 2.3443 2.6472 2.8308 2.99697 3.17037 3.31899 3.45442 3.4784 3.60023 3.77561 4.10201 4.34801 4.51536 4.65452 4.82395 
46 0.01899 0.10181 0.16405 0.17361 0.20201 0.31745 0.32682 0.35959 0.50895 0.52791 0.64795 0.67573 0.81603 0.8302 0.84425 0.99621 1.01194 1.17095 1.18245 1.21195 1.33526 1.36116 1.50868 1.54091 1.66143 1.68586 1.8532 1.87685 2.073 2.19989 2.23332 2.34136 2.6443 2.82762 2.99343 3.16718 3.31575 3.45136 3.47436 3.59715 3.77222 4.0992 4.34519 4.51198 4.65127 4.82091 
48 0.01129 0.09825 0.17299 0.18181 0.20126 0.32738 0.33637 0.36214 0.51863 0.53505 0.65732 0.68086 0.82068 0.83798 0.84853 1.00578 1.01956 1.18074 1.19127 1.21643 1.34483 1.36495 1.51769 1.54136 1.67101 1.69055 1.86277 1.88192 2.08264 2.20961 2.23535 2.35083 2.65307 2.83718 2.8605 3.00322 3.17664 3.32531 3.46076 3.4777 3.6062 3.78154 4.10855 4.35477 4.52113 4.65726 4.83051 4.85813 
48 0.009 0.09657 0.16593 0.17435 0.19263 0.31973 0.32789 0.34352 0.51126 0.52786 0.65016 0.67372 0.8053 0.82948 0.83879 0.99808 1.00969 1.1733 1.18334 1.20654 1.33733 1.35526 1.51007 1.53294 1.66356 1.68151 1.85503 1.87107 2.07443 2.20204 2.22573 2.34328 2.64565 2.82937 2.85178 2.99562 3.16909 3.31772 3.45329 3.46878 3.59865 3.77351 4.10116 4.34693 4.5132 4.64977 4.8228 4.8442 
56 0.01187 0.09804 0.1671 0.17498 0.18863 0.32125 0.32866 0.33976 0.51271 0.52545 0.55196 0.65105 0.66291 0.80834 0.83122 0.84019 0.99989 1.01014 1.17467 1.18374 1.20096 1.33876 1.35254 1.51062 1.52602 1.6649 1.67985 1.85659 1.87058 2.075 2.09347 2.20278 2.21999 2.34496 2.37188 2.64647 2.66292 2.83094 2.84954 2.9969 3.01881 3.17072 3.18555 3.3195 3.3422 3.45503 3.46759 3.60025 3.77494 4.10312 4.11991 4.34921 4.51448 4.64883 4.82481 4.84149 
40 0.01185 0.10644 0.17049 0.18184 0.32308 0.33366 0.51471 0.53578 0.65394 0.81037 0.83306 0.84538 1.00134 1.02102 1.17682 1.18955 1.22074 1.34124 1.37525 1.51488 1.66758 1.8586 1.88898 2.07904 2.20784 2.34674 2.64966 2.83355 2.99975 3.17263 3.32114 3.45694 3.48916 3.60248 3.77791 4.10425 4.35062 4.51771 4.65773 4.82666 
47 0.01584 0.10514 0.16956 0.17861 0.20132 0.32288 0.33174 0.35372 0.51456 0.53167 0.6533 0.6775 0.81871 0.83475 0.84675 1.00161 1.01569 1.17659 1.18754 1.21469 1.34069 1.36198 1.51392 1.53897 1.66714 1.68822 1.85864 1.8784 2.07836 2.2058 2.2351 2.34678 2.6493 2.83316 2.85886 2.99929 3.1728 3.32127 3.45701 3.47639 3.60238 3.7777 4.10482 4.35089 4.51725 4.65324 4.82654 
51 0.0189 0.09473 0.15992 0.16827 0.18503 0.31358 0.3213 0.33343 0.50532 0.51939 0.6435 0.65746 0.80269 0.82434 0.83377 0.99251 1.00369 1.16718 1.1769 1.19743 1.33133 1.34746 1.50359 1.52291 1.65737 1.67334 1.84917 1.86457 2.06746 2.10059 2.19525 2.21714 2.3378 2.63959 2.82325 2.84319 2.98937 3.1635 3.18255 3.31206 3.44762 3.46133 3.59307 3.76744 4.09578 4.11669 4.34145 4.50752 4.64233 4.81724 4.83559 
45 0.01515 0.10121 0.16439 0.17353 0.19904 0.31781 0.32662 0.3534 0.50952 0.53001 0.64841 0.69576 0.81391 0.82969 0.84074 0.99656 1.01011 1.1715 1.18264 1.21173 1.33572 1.36184 1.50899 1.66151 1.68136 1.85331 1.87177 2.07262 2.19992 2.23139 2.34181 2.64482 2.82775 2.99383 3.16768 3.31614 3.45184 3.47307 3.59734 3.77239 4.09967 4.34536 4.51276 4.6508 4.82127 
45 0.01738 0.11295 0.17555 0.18544 0.21929 0.32892 0.33873 0.52024 0.53878 0.65901 0.6871 0.82825 0.84193 0.86009 1.00724 1.02276 1.18201 1.19352 1.22274 1.34641 1.3706 1.51933 1.54664 1.67324 1.70545 1.86487 1.89452 2.08527 2.21169 2.24579 2.35278 2.65506 2.83931 3.00535 3.17834 3.32692 3.46269 3.49081 3.60811 3.78319 4.11039 4.35712 4.52299 4.65967 4.83265 
54 0.01178 0.09538 0.16242 0.1706 0.18482 0.31633 0.32365 0.3345 0.50832 0.52115 0.55325 0.64669 0.65949 0.80703 0.82752 0.83658 0.99567 1.00601 1.1703 1.17952 1.19741 1.33447 1.34884 1.50658 1.52451 1.66039 1.67483 1.85215 1.86605 2.07044 2.09177 2.1982 2.21692 2.34084 2.64258 2.66592 2.82632 2.84515 2.99265 3.16655 3.18255 3.31515 3.33647 3.45081 3.46371 3.59619 3.7707 4.09904 4.12022 4.3447 4.5107 4.6452 4.82038 4.83708 
44 0.01959 0.10593 0.16907 0.17919 0.22677 0.32244 0.33239 0.51339 0.53313 0.65244 0.68703 0.81731 0.83397 0.8496 1.00091 1.01952 1.17548 1.18751 1.21796 1.33962 1.36572 1.51279 1.54542 1.66682 1.85789 1.88681 2.07803 2.20538 2.24422 2.34556 2.64803 2.83223 2.99797 3.17135 3.31973 3.45554 3.4843 3.60093 3.77654 4.10324 4.34972 4.51609 4.65406 4.82523 
38 0.02046 0.10946 0.16834 0.18029 0.32103 0.33181 0.51225 0.53478 0.65172 0.81694 0.83362 0.85255 0.99982 1.021 1.17481 1.18926 1.33878 1.51261 1.66516 1.70024 1.85658 1.89492 2.07653 2.20472 2.34477 2.64798 2.83125 2.99724 3.17089 3.31923 3.4551 3.60093 3.77615 4.10265 4.34876 4.51648 4.65873 4.82449 
49 0.0092 0.06929 0.13751 0.17431 0.18389 0.21714 0.32677 0.33579 0.36415 0.51795 0.53522 0.65647 0.67896 0.82594 0.83908 0.8534 1.00497 1.01855 1.1798 1.19034 1.21594 1.34383 1.3627 1.51679 1.53947 1.67028 1.68904 1.86206 1.88054 2.08175 2.20852 2.23321 2.34993 2.65221 2.83645 2.85932 3.00235 3.1757 3.32421 3.45987 3.47684 3.60549 3.78048 4.10765 4.35391 4.51985 4.65533 4.82962 4.85262 
48 0.01736 0.10466 0.169 0.1781 0.20109 0.32248 0.33144 0.3554 0.51402 0.53126 0.65293 0.67744 0.8174 0.8338 0.84543 1.00101 1.01491 1.17604 1.18678 1.21294 1.34026 1.36102 1.5134 1.53749 1.66642 1.68671 1.85821 1.87872 2.078 2.20529 2.23397 2.34624 2.6488 2.83265 2.85591 2.99893 3.17205 3.32071 3.4564 3.47616 3.60196 3.77714 4.10412 4.35015 4.51638 4.65185 4.82592 4.85537 
48 0.01551 0.10466 0.1694 0.17839 0.19999 0.32286 0.33163 0.35171 0.51418 0.53112 0.653 0.67557 0.818 0.83431 0.84571 1.00143 1.01475 1.17623 1.18687 1.21252 1.34037 1.35938 1.51328 1.53629 1.6667 1.68524 1.85835 1.8767 2.07795 2.20503 2.23313 2.34653 2.64899 2.83253 2.85445 2.99895 3.17224 3.32084 3.45658 3.47465 3.60199 3.77707 4.10434 4.35046 4.51691 4.65237 4.82613 4.84938 
37 0.00806 0.10799 0.1716 0.18382 0.32464 0.33642 0.51565 0.53827 0.65523 0.8195 0.83643 0.85708 1.0033 1.05515 1.17796 1.19232 1.34241 1.51591 1.66901 1.85995 1.89454 2.08019 2.20785 2.34763 2.65077 2.83463 3.00101 3.1737 3.32224 3.45793 3.6037 3.77945 4.10537 4.35202 4.51876 4.65724 4.82774 
49 0.01624 0.10182 0.16991 0.17831 0.1962 0.32378 0.33199 0.34796 0.51514 0.53076 0.65368 0.6707 0.81061 0.83323 0.84254 1.00213 1.01399 1.17659 1.18612 1.20551 1.34114 1.35836 1.51369 1.53374 1.66718 1.68377 1.85906 1.87538 2.07817 2.20521 2.2261 2.34706 2.6491 2.83324 2.85366 2.99918 3.17274 3.19369 3.32161 3.45691 3.47053 3.60224 3.77736 4.10498 4.35107 4.517 4.65155 4.82678 4.84604 
49 0.01761 0.09619 0.16174 0.17015 0.1867 0.31546 0.32305 0.33483 0.50721 0.52146 0.6455 0.66032 0.80402 0.82613 0.8354 0.9945 1.00522 1.1692 1.17883 1.19995 1.33328 1.34968 1.50575 1.52873 1.6592 1.6746 1.85103 1.86562 2.06924 2.19699 2.22056 2.33962 2.64174 2.82495 2.84567 2.99125 3.16547 3.31381 3.44944 3.46291 3.59484 3.76933 4.09764 4.11889 4.3431 4.50974 4.64535 4.81896 4.83972 
42 0.01191 0.10632 0.16823 0.17855 0.32009 0.32932 0.35737 0.51266 0.53423 0.65154 0.68885 0.82145 0.83508 0.85674 1.0002 1.01899 1.17511 1.18818 1.22412 1.33921 1.37335 1.51285 1.66573 1.7082 1.85705 1.88491 2.07729 2.20458 2.34516 2.64837 2.83149 2.99778 3.17113 3.31951 3.45524 3.60086 3.7758 4.10305 4.34915 4.51598 4.65826 4.82463 
46 0.01339 0.10226 0.16555 0.17464 0.19997 0.3191 0.32808 0.35599 0.51064 0.52936 0.64958 0.68161 0.81617 0.83132 0.84451 0.99776 1.01189 1.17242 1.18322 1.21013 1.3368 1.36066 1.50992 1.54474 1.66308 1.68481 1.85482 1.88007 2.07436 2.20146 2.23383 2.34296 2.64579 2.82914 2.99517 3.16877 3.31722 3.45289 3.47399 3.5985 3.7733 4.10077 4.34673 4.513 4.64908 4.82251 
44 0.01274 0.10088 0.16424 0.17391 0.21079 0.31745 0.32688 0.36373 0.50904 0.52911 0.64797 0.68235 0.81531 0.83006 0.84485 0.9961 1.01238 1.1712 1.18295 1.21334 1.33542 1.36615 1.50886 1.66153 1.68858 1.85288 1.87609 2.073 2.20104 2.34108 2.64394 2.82736 2.99349 3.16694 3.31558 3.45123 3.47418 3.59687 3.7718 4.09897 4.3448 4.5116 4.65202 4.82061 
48 0.01905 0.09543 0.16037 0.16896 0.18719 0.31392 0.32181 0.33483 0.50573 0.52137 0.64422 0.6607 0.80408 0.82478 0.8342 0.99279 1.00439 1.16767 1.17784 1.20216 1.33184 1.35079 1.50434 1.52661 1.65776 1.67541 1.84945 1.86596 2.06797 2.19584 2.22098 2.33805 2.6403 2.82365 2.84566 2.98997 3.1639 3.3123 3.44799 3.46337 3.59337 3.7678 4.09597 4.34145 4.50786 4.64354 4.81735 4.83706 
34 0.0189 0.11213 0.16665 0.18144 0.31932 0.33172 0.51057 0.53972 0.64981 0.82109 0.83424 0.99806 1.17249 1.18852 1.33693 1.51016 1.66321 1.85451 2.07386 2.20195 2.34253 2.64568 2.82908 2.99526 3.16855 3.3171 3.45276 3.59849 3.77386 4.10052 4.34685 4.5139 4.66065 4.82252 
39 0.02279 0.10988 0.1691 0.1808 0.32176 0.33257 0.5131 0.53469 0.65227 0.81661 0.83376 0.85093 1.00053 1.0235 1.17548 1.18915 1.22632 1.33974 1.37705 1.51352 1.66673 1.85757 1.89142 2.07826 2.2057 2.34555 2.64842 2.83235 2.99839 3.17149 3.31999 3.45564 3.60153 3.77676 4.1033 4.34979 4.51627 4.65511 4.82543 
48 0.01798 0.1108 0.17659 0.18587 0.21138 0.33002 0.33927 0.37061 0.52107 0.53748 0.65978 0.68283 0.82731 0.8419 0.85615 1.0086 1.02424 1.18314 1.19402 1.22082 1.34737 1.36801 1.52013 1.54314 1.67441 1.6989 1.86542 1.88441 2.08508 2.21305 2.24396 2.35329 2.65539 2.83972 2.8625 3.00619 3.1789 3.32767 3.46324 3.48198 3.60878 3.78401 4.11089 4.35723 4.52312 4.65815 4.83303 4.86126 
34 0.01325 0.11685 0.17791 0.19354 0.33061 0.34399 0.52242 0.54928 0.66187 0.83467 0.84745 1.00896 1.18393 1.20037 1.34866 1.52364 1.67452 1.86599 2.08839 2.21449 2.35399 2.65707 2.84117 3.00826 3.18013 3.32867 3.46449 3.61042 3.78801 4.11179 4.35928 4.52618 4.66573 4.8343 
39 0.02762 0.10531 0.16308 0.17408 0.31584 0.32619 0.50717 0.53115 0.64618 0.81033 0.82806 0.84417 0.99466 1.01476 1.16948 1.18257 1.21869 1.33389 1.50711 1.65988 1.69254 1.85158 1.88553 2.07127 2.19862 2.33986 2.64298 2.82608 2.99195 3.16576 3.31426 3.4499 3.59571 3.77059 4.09774 4.34372 4.51106 4.66715 4.81944 
56 0.01609 0.10058 0.16704 0.17514 0.18939 0.32078 0.32828 0.33921 0.51247 0.52473 0.55159 0.65061 0.66266 0.81499 0.83243 0.84197 0.9999 1.01063 1.17452 1.18375 1.20142 1.33855 1.35192 1.51041 1.52678 1.66476 1.67993 1.85647 1.87023 2.07458 2.09358 2.20283 2.22086 2.34493 2.37151 2.64634 2.66507 2.83075 2.84895 2.99685 3.02049 3.17065 3.18543 3.31948 3.35393 3.45498 3.46772 3.60027 3.77474 4.10306 4.1196 4.34899 4.51425 4.64834 4.82472 4.84141 
40 0.00682 0.10249 0.16722 0.17738 0.26087 0.32088 0.33144 0.51199 0.53295 0.65125 0.81265 0.83128 0.84418 0.99874 1.01586 1.17409 1.18671 1.21897 1.33874 1.51205 1.66412 1.69556 1.85578 1.88366 2.07669 2.20367 2.34414 2.64735 2.83082 2.997 3.17031 3.31879 3.45447 3.59999 3.77548 4.10201 4.348 4.51523 4.65391 4.82396 
40 0.00711 0.1033 0.16817 0.17928 0.32096 0.33127 0.51224 0.53471 0.65152 0.80845 0.83122 0.84415 0.99941 1.0195 1.17442 1.18726 1.2193 1.33882 1.38275 1.51255 1.66572 1.85651 1.88735 2.07722 2.20486 2.34435 2.64749 2.83117 2.99724 3.17007 3.31876 3.45444 3.48974 3.60023 3.7761 4.10218 4.34867 4.51571 4.65871 4.82432 
36 0.01691 0.10995 0.16892 0.18199 0.32148 0.33295 0.513 0.53661 0.6523 0.81899 0.83478 0.85982 1.00034 1.1754 1.19041 1.33965 1.51301 1.66577 1.85676 1.89006 2.0773 2.20533 2.34517 2.64835 2.83206 2.99835 3.17132 3.31981 3.45569 3.60138 3.77687 4.10304 4.34923 4.51656 4.65781 4.82495 
39 0.01214 0.11003 0.1686 0.18011 0.32129 0.33202 0.51273 0.53468 0.65197 0.82049 0.83519 0.85827 1.00027 1.01942 1.17489 1.18872 1.22954 1.3395 1.51325 1.66564 1.85704 1.88908 2.07733 2.20397 2.24333 2.34547 2.64871 2.83198 2.9982 3.17167 3.31995 3.4559 3.60133 3.77682 4.10341 4.34988 4.51675 4.6564 4.8254 
42 0.0131 0.10564 0.1675 0.17788 0.31988 0.32967 0.51166 0.53183 0.65075 0.68279 0.81525 0.83231 0.84736 0.99922 1.01665 1.17408 1.18633 1.2177 1.33848 1.37128 1.51208 1.66476 1.69621 1.85639 1.88701 2.07712 2.20346 2.24226 2.34452 2.64743 2.83107 2.99719 3.17046 3.31889 3.45465 3.6003 3.77551 4.10234 4.34859 4.51514 4.65603 4.82417 
38 0.01718 0.11258 0.1721 0.18461 0.32473 0.33606 0.51592 0.53815 0.65539 0.82236 0.83763 0.85943 1.00366 1.03858 1.17832 1.19243 1.23523 1.34294 1.51648 1.66948 1.86045 1.89649 2.08159 2.20817 2.34842 2.65173 2.83517 3.00154 3.17454 3.32291 3.45871 3.60453 3.78027 4.1062 4.35276 4.52031 4.66241 4.82816 
35 0.00978 0.1091 0.16891 0.18472 0.32155 0.33446 0.51337 0.54382 0.65353 0.82047 0.83505 0.87889 1.0006 1.17527 1.1925 1.3401 1.51543 1.66607 1.85734 2.08025 2.20559 2.34545 2.64958 2.83267 2.99953 3.17159 3.31981 3.4559 3.60246 3.77956 4.10327 4.35027 4.51803 4.66551 4.82564 
45 0.01937 0.11422 0.17869 0.18864 0.22494 0.33198 0.34165 0.52336 0.54231 0.66217 0.69226 0.82886 0.84353 0.85812 1.01024 1.02618 1.18504 1.19643 1.22488 1.34939 1.37305 1.52286 1.55408 1.67613 1.70409 1.86734 1.89032 2.08869 2.21554 2.35524 2.65786 2.84202 2.87041 3.00869 3.18127 3.32991 3.46548 3.49145 3.61107 3.78661 4.11311 4.35988 4.52569 4.66423 4.83552 
47 0.00902 0.09941 0.16482 0.1741 0.20013 0.31813 0.3272 0.35753 0.50982 0.52768 0.64876 0.6784 0.81353 0.82998 0.8431 0.99675 1.01188 1.17203 1.1832 1.21155 1.33614 1.35924 1.50929 1.53781 1.66251 1.68841 1.85373 1.87391 2.07379 2.20147 2.23392 2.34201 2.64476 2.82841 2.85652 2.99468 3.16799 3.31665 3.45222 3.47411 3.59765 3.7729 4.09987 4.34581 4.51225 4.64884 4.82163 
56 0.07897 0.14479 0.15915 0.16731 0.18848 0.30875 0.31575 0.32546 0.50058 0.5113 0.53662 0.63841 0.64902 0.79842 0.81988 0.82874 0.98814 0.99772 1.16251 1.17103 1.18714 1.32659 1.33826 1.49825 1.51394 1.65273 1.66585 1.84454 1.85654 2.06222 2.07961 2.19023 2.20653 2.33321 2.35382 2.6343 2.65157 2.81854 2.83414 2.98474 3.00488 3.15879 3.17144 3.30745 3.31973 3.44301 3.4544 3.5883 3.76243 4.09133 4.10404 4.33702 4.50211 4.63497 4.81273 4.82697 
35 0.01005 0.11528 0.17514 0.1903 0.32792 0.34105 0.51914 0.54571 0.65898 0.83115 0.8438 1.00659 1.18102 1.19662 1.34548 1.52012 1.67171 1.86317 1.9046 2.08499 2.21035 2.3515 2.65533 2.83814 3.00578 3.17773 3.32608 3.46157 3.60854 3.78493 4.10919 4.35602 4.5234 4.66868 4.83151 
40 0.01229 0.1065 0.16914 0.17967 0.32152 0.33133 0.51331 0.53483 0.65284 0.81118 0.83262 0.84589 1.00038 1.01778 1.17552 1.18766 1.21782 1.3399 1.3701 1.51394 1.6663 1.85738 1.88605 2.07872 2.20505 2.23887 2.34589 2.64943 2.83243 2.99866 3.17204 3.32019 3.45593 3.60178 3.77736 4.10373 4.34987 4.51725 4.6573 4.82582 
43 0.01605 0.11077 0.17429 0.18483 0.32686 0.3366 0.5181 0.53655 0.65755 0.68806 0.82027 0.83819 0.85147 1.00564 1.02231 1.18072 1.1927 1.22258 1.34512 1.37161 1.51912 1.67115 1.69672 1.86321 1.89252 2.08423 2.21021 2.2453 2.35121 2.65393 2.83784 3.00413 3.17672 3.32556 3.46104 3.48651 3.60659 3.78327 4.10866 4.35568 4.52212 4.65992 4.8309 
43 0.01276 0.10848 0.16948 0.17988 0.29421 0.32413 0.33478 0.51377 0.53276 0.65248 0.68088 0.82471 0.83714 0.86856 1.00164 1.01969 1.1762 1.18865 1.22183 1.34034 1.36638 1.51324 1.55056 1.6674 1.85848 1.8873 2.07803 2.20592 2.34639 2.6487 2.83267 2.99854 3.17205 3.3206 3.4563 3.48017 3.60199 3.77698 4.10429 4.35065 4.51678 4.65363 4.82608 
41 0.01632 0.10574 0.16654 0.17726 0.31923 0.32936 0.51054 0.5305 0.64947 0.68694 0.81624 0.83224 0.85166 0.99817 1.01899 1.17329 1.18618 1.22009 1.33739 1.36525 1.51032 1.66409 1.8551 1.88521 2.07555 2.20295 2.34317 2.64583 2.82959 2.99566 3.16892 3.31764 3.45316 3.48211 3.59886 3.77415 4.10105 4.3472 4.51396 4.65067 4.82289 
35 0.01116 0.1066 0.16572 0.1788 0.31829 0.3298 0.50974 0.53922 0.64913 0.81621 0.8318 0.87799 0.99709 1.17198 1.18711 1.33623 1.50972 1.66242 1.85345 2.07325 2.20079 2.34184 2.64509 2.82835 2.99461 3.16803 3.3164 3.45235 3.59801 3.77298 4.09989 4.3459 4.51314 4.66135 4.82172 
50 0.01735 0.09875 0.16721 0.17529 0.19185 0.32109 0.32892 0.3422 0.51258 0.52743 0.65112 0.6674 0.80446 0.83035 0.83945 0.99944 1.01029 1.17436 1.18377 1.203 1.33856 1.35464 1.51069 1.52981 1.66467 1.68066 1.85647 1.87193 2.07522 2.20281 2.22416 2.34463 2.64641 2.83044 2.84997 2.99659 3.17025 3.1891 3.31904 3.45453 3.46822 3.59979 3.77451 4.10255 4.12097 4.34845 4.51435 4.64944 4.8242 4.84282 
44 0.01615 0.11582 0.17721 0.18746 0.22553 0.33068 0.34086 0.52165 0.53926 0.6602 0.68503 0.83436 0.8461 1.00938 1.02756 1.18366 1.19566 1.22661 1.34808 1.37135 1.52048 1.54587 1.67508 1.70663 1.86658 1.89344 2.086 2.21365 2.2541 2.35432 2.65634 2.84076 3.00653 3.17999 3.32863 3.46418 3.48815 3.60965 3.78468 4.11208 4.35878 4.5243 4.65914 4.8341 
48 0.00847 0.09809 0.16051 0.16945 0.19093 0.31402 0.32251 0.33884 0.50534 0.52108 0.64344 0.66061 0.81269 0.827 0.84044 0.99293 1.00574 1.16736 1.17793 1.20336 1.33149 1.34943 1.50376 1.52815 1.65795 1.67594 1.84962 1.86717 2.06791 2.19592 2.22205 2.33786 2.63977 2.82355 2.84576 2.98971 3.16356 3.31206 3.44771 3.464 3.59313 3.7675 4.0958 4.34158 4.50735 4.64228 4.81728 4.841 
34 0.00856 0.10879 0.16623 0.18156 0.31891 0.33127 0.51025 0.54553 0.65006 0.81981 0.83369 0.99764 1.17212 1.18837 1.33664 1.5112 1.66293 1.85416 2.07495 2.20113 2.3424 2.64669 2.82894 2.99518 3.1688 3.3167 3.45301 3.59914 3.77498 4.10068 4.34682 4.51541 4.6695 4.82248 
52 0.01678 0.10078 0.16758 0.17594 0.1915 0.32128 0.32898 0.3404 0.51328 0.52686 0.5639 0.65206 0.66713 0.81466 0.83263 0.84202 1.00038 1.01148 1.17546 1.18515 1.20542 1.33956 1.35536 1.51212 1.53028 1.66517 1.68103 1.85708 1.87213 2.07584 2.0977 2.20377 2.22379 2.34572 2.64798 2.83146 2.85062 2.99776 3.1716 3.19017 3.3202 3.45576 3.46959 3.60123 3.77586 4.10361 4.12092 4.34938 4.51576 4.65032 4.8253 4.84329 
40 0.01878 0.10641 0.1685 0.17946 0.32114 0.33134 0.51283 0.5335 0.65257 0.80952 0.83169 0.84416 0.99963 1.01814 1.17503 1.18782 1.2196 1.33934 1.37218 1.51429 1.66565 1.85676 1.88431 2.07835 2.20444 2.23992 2.34518 2.64891 2.83211 2.99861 3.17158 3.31975 3.45543 3.60135 3.77818 4.1029 4.34921 4.51702 4.65549 4.82521 
43 0.00814 0.10178 0.17028 0.18012 0.21664 0.32399 0.33373 0.51505 0.53467 0.65409 0.81558 0.83458 0.84695 1.00228 1.0176 1.17726 1.1891 1.21872 1.3413 1.36639 1.51447 1.55454 1.66785 1.69757 1.85952 1.8911 2.08022 2.20743 2.3475 2.65019 2.83378 2.9999 3.17314 3.32177 3.45749 3.48576 3.60292 3.77841 4.1052 4.35151 4.51853 4.65817 4.82723 
43 0.01729 0.10597 0.1685 0.17852 0.22681 0.32189 0.33192 0.51293 0.53284 0.65204 0.68999 0.81811 0.83387 0.85003 1.0003 1.01767 1.17513 1.18748 1.21958 1.33949 1.36913 1.51327 1.66605 1.709 1.8574 1.8889 2.07724 2.2047 2.34519 2.64774 2.83176 2.99775 3.17095 3.31964 3.45535 3.48253 3.60104 3.77626 4.10294 4.34919 4.51581 4.65465 4.82493 
34 0.02368 0.11384 0.16937 0.18487 0.32192 0.3351 0.51337 0.54157 0.65312 0.82215 0.83632 1.0006 1.17577 1.19281 1.33986 1.51446 1.66621 1.85728 2.07843 2.20539 2.34551 2.64872 2.83247 2.9988 3.17193 3.32026 3.45596 3.60197 3.77847 4.10326 4.3497 4.51779 4.66488 4.82556 
47 0.01095 0.10258 0.16821 0.17749 0.20302 0.32161 0.33081 0.3613 0.51292 0.53043 0.6518 0.67698 0.81775 0.83347 0.84691 1.0001 1.01487 1.17504 1.18602 1.21319 1.33912 1.35986 1.51205 1.53633 1.66607 1.69362 1.85715 1.87772 2.0769 2.20463 2.23594 2.34519 2.64759 2.83148 2.85628 2.9978 3.17101 3.31954 3.45521 3.47642 3.60061 3.77564 4.10288 4.34909 4.51526 4.65177 4.82494 
45 0.01568 0.10503 0.16896 0.17839 0.20892 0.32242 0.33166 0.36743 0.51374 0.53326 0.65269 0.68684 0.81921 0.83447 0.84855 1.00097 1.01603 1.17569 1.18692 1.2153 1.33998 1.36518 1.5134 1.66642 1.68917 1.85774 1.88008 2.07752 2.20515 2.24171 2.34583 2.64868 2.83227 2.99848 3.17171 3.32028 3.45582 3.47793 3.6015 3.7766 4.10369 4.34961 4.51679 4.65749 4.82546 
34 0.01187 0.10839 0.17029 0.18567 0.3228 0.33579 0.51441 0.54031 0.65383 0.81729 0.8352 1.00102 1.17662 1.19329 1.3411 1.51548 1.66762 1.8581 2.07921 2.2078 2.346 2.64916 2.83362 3.00006 3.17203 3.3208 3.45626 3.60233 3.77921 4.10358 4.35045 4.51775 4.65913 4.82613 
44 0.01519 0.10672 0.17016 0.18014 0.21922 0.32328 0.33309 0.51462 0.53375 0.65352 0.68362 0.81826 0.83479 0.84909 1.00174 1.01943 1.17684 1.18894 1.2196 1.34108 1.36858 1.51446 1.54733 1.66754 1.70218 1.85891 1.89201 2.07932 2.20674 2.34689 2.64977 2.83353 2.99958 3.1727 3.32139 3.45693 3.47942 3.60265 3.77804 4.10475 4.35107 4.51766 4.65619 4.82661 
42 0.01539 0.11232 0.17693 0.18784 0.33001 0.34041 0.52107 0.5408 0.66031 0.70354 0.82493 0.84116 0.85699 1.00861 1.03102 1.18298 1.19509 1.22538 1.34744 1.37414 1.52132 1.67463 1.86576 1.89585 2.08684 2.21289 2.24799 2.35314 2.65606 2.83991 3.00641 3.17892 3.32762 3.46316 3.48981 3.60891 3.78531 4.11074 4.35807 4.52439 4.65979 4.83311 
45 0.01633 0.0996 0.16066 0.17043 0.20632 0.31408 0.32368 0.50513 0.52394 0.64399 0.67087 0.81139 0.8266 0.84133 0.99267 1.00916 1.16749 1.17924 1.20967 1.33167 1.35806 1.5046 1.54125 1.65808 1.68402 1.84969 1.87747 2.06882 2.19664 2.23432 2.33786 2.64053 2.82398 2.99001 3.16383 3.31228 3.44801 3.47898 3.5935 3.7685 4.09569 4.34165 4.50845 4.64568 4.81737 
36 0.02007 0.11427 0.17374 0.18724 0.32646 0.33868 0.51799 0.54188 0.65726 0.82421 0.83952 0.89294 1.00514 1.18009 1.19541 1.34458 1.51905 1.67104 1.86181 1.89918 2.08353 2.21071 2.34995 2.65284 2.83727 3.00378 3.17603 3.32462 3.46005 3.60616 3.78258 4.10755 4.35464 4.5212 4.66263 4.8301 
42 0.00848 0.10473 0.17197 0.18244 0.3242 0.33386 0.36646 0.51648 0.53626 0.65535 0.68862 0.82616 0.83911 0.86315 1.00419 1.02432 1.17877 1.19132 1.22447 1.34305 1.36989 1.51644 1.66988 1.86098 1.88988 2.08086 2.20876 2.34878 2.65136 2.83533 3.0015 3.17457 3.32321 3.45876 3.48352 3.60445 3.77975 4.10664 4.35317 4.51946 4.65734 4.82862 
35 0.0137 0.1094 0.16685 0.18046 0.31944 0.33151 0.51099 0.53823 0.65099 0.8192 0.83371 0.99801 1.047 1.17305 1.1885 1.3374 1.51209 1.66364 1.85491 2.07633 2.20208 2.34324 2.64709 2.8299 2.99598 3.16956 3.31763 3.45389 3.59925 3.77577 4.10121 4.34764 4.51588 4.65428 4.82335 
34 0.01128 0.11326 0.17435 0.18956 0.327 0.33987 0.51846 0.54242 0.65753 0.82722 0.84058 1.00565 1.18043 1.19623 1.34487 1.51781 1.67153 1.86257 2.08326 2.21073 2.35034 2.65261 2.83768 3.00384 3.17624 3.3247 3.46038 3.60601 3.78313 4.10796 4.35536 4.5214 4.6601 4.83058 
43 0.0083 0.1013 0.17114 0.18094 0.21647 0.32484 0.33465 0.51592 0.53528 0.65479 0.68527 0.82181 0.8371 0.85382 1.00331 1.02064 1.17792 1.18944 1.21858 1.34217 1.36718 1.51579 1.66919 1.86014 1.88366 2.08022 2.2075 2.24112 2.34797 2.65071 2.83472 3.00061 3.17379 3.32234 3.45799 3.47891 3.60365 3.7793 4.10592 4.35228 4.51841 4.65444 4.82789 
40 0.01861 0.10565 0.16803 0.17898 0.32048 0.33054 0.51233 0.53315 0.65192 0.80756 0.83082 0.8426 0.99901 1.01647 1.17467 1.18734 1.2185 1.33909 1.37409 1.51315 1.66497 1.6964 1.85629 1.89116 2.07786 2.20532 2.34464 2.64801 2.83162 2.99775 3.17093 3.31933 3.45515 3.60079 3.77662 4.10252 4.34846 4.51586 4.65379 4.82446 
52 0.00729 0.09144 0.16765 0.17582 0.19089 0.32257 0.33065 0.34454 0.51375 0.52813 0.65198 0.66647 0.80993 0.83217 0.84146 1.00083 1.01215 1.17527 1.18457 1.20266 1.33944 1.354 1.51147 1.52902 1.66598 1.68208 1.85787 1.87359 2.07632 2.10136 2.20392 2.22379 2.34576 2.6473 2.67006 2.83187 2.85147 2.99781 3.17134 3.18849 3.32005 3.45568 3.46909 3.60089 3.77563 4.10377 4.12487 4.35005 4.51507 4.64885 4.82547 4.84366 
42 0.0092 0.08619 0.17303 0.18296 0.209 0.32844 0.33874 0.51978 0.53956 0.65912 0.8259 0.84114 0.86003 1.00693 1.02531 1.18162 1.19378 1.22485 1.34645 1.37784 1.52006 1.67248 1.69964 1.86419 1.89421 2.0851 2.2116 2.25146 2.35209 2.65526 2.83884 3.00523 3.17821 3.32689 3.46237 3.60785 3.78351 4.10992 4.35663 4.52305 4.6598 4.8322 
47 0.01437 0.10015 0.16303 0.17226 0.19683 0.31637 0.32568 0.35638 0.50797 0.52556 0.64659 0.66977 0.81385 0.82875 0.84213 0.9951 1.00987 1.16992 1.18089 1.20805 1.33418 1.35556 1.50709 1.53192 1.66044 1.68243 1.8521 1.87464 2.07205 2.19922 2.2289 2.34028 2.64287 2.82645 2.85308 2.99272 3.1662 3.31477 3.45026 3.47027 3.59577 3.77095 4.09814 4.34417 4.51079 4.64661 4.81989 
57 0.01182 0.09771 0.16654 0.1744 0.18609 0.32089 0.32796 0.33801 0.51269 0.52471 0.54862 0.65115 0.6627 0.80634 0.83102 0.83979 0.87041 0.99993 1.0096 1.17466 1.18346 1.19944 1.33877 1.3522 1.51097 1.52669 1.66449 1.67769 1.85654 1.86978 2.07507 2.09406 2.20238 2.21923 2.34509 2.36716 2.64694 2.66474 2.83063 2.84811 2.99693 3.01801 3.17085 3.18459 3.31959 3.33736 3.45514 3.46717 3.60044 3.77511 4.1032 4.11781 4.34904 4.51483 4.64875 4.82474 4.84028 
37 0.02032 0.10878 0.17145 0.1829 0.32442 0.33501 0.5159 0.54114 0.65535 0.81202 0.83421 0.84683 1.00277 1.02387 1.17767 1.19056 1.22257 1.3424 1.51679 1.66839 1.85957 2.08095 2.20769 2.34752 2.65109 2.83438 3.00023 3.17351 3.32213 3.45774 3.60364 3.77909 4.10538 4.35168 4.51895 4.66135 4.82745 
44 0.01057 0.09909 0.1606 0.17045 0.21126 0.31405 0.32356 0.50516 0.5257 0.64395 0.67617 0.81139 0.82659 0.84164 0.99267 1.00883 1.16738 1.17936 1.211 1.33157 1.36145 1.5047 1.65789 1.68518 1.84948 1.88096 2.06862 2.19614 2.23482 2.33777 2.64067 2.82381 2.98971 3.16368 3.31207 3.44776 3.48174 3.59339 3.76812 4.09572 4.34155 4.50817 4.64738 4.81728 
50 0.01705 0.09938 0.16756 0.17578 0.19207 0.32128 0.32938 0.34306 0.51283 0.5277 0.65144 0.66693 0.80628 0.8309 0.8403 0.99969 1.01116 1.17491 1.18457 1.20485 1.33889 1.35517 1.51134 1.5301 1.66506 1.68176 1.85661 1.87216 2.07551 2.20339 2.22404 2.34485 2.64666 2.67097 2.83108 2.85092 2.997 3.17067 3.18971 3.31952 3.45493 3.46865 3.60018 3.77526 4.10277 4.34866 4.51441 4.64938 4.82449 4.84243 
44 0.0149 0.10348 0.16374 0.17353 0.20304 0.31713 0.32666 0.41453 0.50849 0.52847 0.647 0.67949 0.82062 0.83223 0.86076 0.99612 1.01236 1.17051 1.18224 1.21299 1.33473 1.35967 1.50757 1.66123 1.68682 1.85283 1.88007 2.07187 2.19966 2.23771 2.34096 2.64349 2.82701 2.99296 3.16679 3.31516 3.45103 3.59633 3.77091 4.09881 4.34475 4.51122 4.64932 4.82042 
34 0.0241 0.11902 0.16877 0.18496 0.32104 0.33394 0.51232 0.53884 0.65193 0.82492 0.8378 0.99987 1.17475 1.19223 1.33907 1.51329 1.66521 1.85639 2.07686 2.20505 2.34468 2.64823 2.83122 2.99778 3.17107 3.31924 3.45527 3.60144 3.77676 4.1029 4.34913 4.51739 4.66448 4.82476 
33 0.02405 0.12138 0.17697 0.19637 0.32947 0.34399 0.52169 0.55727 0.66126 0.83416 0.84799 1.00847 1.18379 1.20618 1.34808 1.52399 1.6749 1.8657 2.08786 2.21602 2.35336 2.65666 2.84135 3.00917 3.17922 3.32787 3.46372 3.61151 3.78996 4.11065 4.35842 4.52569 4.83338 
39 0.01358 0.10128 0.16218 0.17336 0.31474 0.32489 0.50634 0.52754 0.64587 0.80573 0.82611 0.83999 0.99338 1.01187 1.16886 1.18214 1.21647 1.33309 1.36608 1.50706 1.65922 1.85026 1.88127 2.06996 2.19822 2.33878 2.64221 2.8252 2.99136 3.16497 3.31344 3.4493 3.59482 3.76976 4.09669 4.34239 4.50978 4.6493 4.81833 
40 0.01673 0.1108 0.16941 0.18071 0.3221 0.33271 0.51332 0.53288 0.6521 0.68328 0.82379 0.8368 0.87536 1.00136 1.0252 1.17583 1.18913 1.22681 1.34012 1.36942 1.51325 1.66711 1.85822 1.89183 2.07834 2.20572 2.34619 2.64846 2.83257 2.99873 3.1718 3.32043 3.45619 3.6016 3.77683 4.1039 4.3505 4.51635 4.65243 4.82595 
48 0.0111 0.09993 0.16803 0.17666 0.19619 0.32177 0.3301 0.34615 0.51311 0.5288 0.65158 0.6697 0.81241 0.83227 0.84214 1.00025 1.01254 1.17507 1.18502 1.20704 1.33914 1.35603 1.5117 1.53343 1.66567 1.6833 1.85714 1.8734 2.076 2.20389 2.2291 2.34527 2.64741 2.83118 2.85189 2.9975 3.17091 3.31962 3.4551 3.46961 3.60063 3.77527 4.10315 4.34897 4.51478 4.65067 4.82471 4.84504 
45 0.01015 0.06436 0.13723 0.17665 0.18715 0.32877 0.33846 0.51999 0.53784 0.65877 0.68436 0.82684 0.84121 0.85652 1.00726 1.0226 1.1821 1.19355 1.22249 1.34653 1.37148 1.51955 1.54752 1.67266 1.69512 1.86441 1.88927 2.08429 2.21183 2.24666 2.35243 2.6551 2.83905 3.00505 3.17828 3.32702 3.46238 3.48368 3.60809 3.78325 4.11034 4.3567 4.52283 4.66159 4.8322 
35 0.00733 0.10563 0.16532 0.17783 0.31804 0.3295 0.5095 0.53755 0.64885 0.81614 0.83164 0.86974 0.997 1.17147 1.1859 1.336 1.50939 1.66201 1.8535 2.07343 2.2003 2.34173 2.64462 2.82821 2.99401 3.16778 3.31614 3.45189 3.59778 3.773 4.09974 4.34589 4.51324 4.6561 4.82159 
48 0.01885 0.10243 0.16774 0.17655 0.19709 0.32119 0.3301 0.35226 0.51285 0.5293 0.65161 0.6733 0.81367 0.83204 0.84259 0.99962 1.013 1.17447 1.18458 1.2075 1.33909 1.35942 1.51181 1.53326 1.66517 1.68581 1.85687 1.87575 2.07671 2.20342 2.22757 2.34504 2.64724 2.83141 2.8537 2.99768 3.17085 3.31943 3.45509 3.47268 3.60016 3.77556 4.10276 4.34896 4.51487 4.64892 4.82477 4.85031 
43 0.01266 0.10498 0.16881 0.17897 0.31435 0.32572 0.33847 0.51349 0.53402 0.65268 0.81176 0.83193 0.8433 1.00016 1.01988 1.17538 1.18714 1.21638 1.34016 1.37531 1.51389 1.66577 1.69963 1.85749 1.88789 2.07871 2.20541 2.24538 2.34574 2.64892 2.83271 2.99851 3.1717 3.32037 3.45587 3.49222 3.60161 3.77772 4.10348 4.34991 4.51718 4.65495 4.82552 
37 0.01578 0.10859 0.16325 0.176 0.31578 0.32734 0.50708 0.52958 0.64605 0.81689 0.8308 0.99454 1.01996 1.16933 1.18415 1.33359 1.36912 1.50666 1.6604 1.85135 1.88743 2.07116 2.19922 2.33963 2.64238 2.82615 2.99227 3.16562 3.3141 3.44992 3.5956 3.77044 4.09761 4.34377 4.51032 4.64861 4.81944 
43 0.01212 0.09721 0.15951 0.16932 0.30162 0.31589 0.32745 0.50422 0.52428 0.64325 0.67959 0.80664 0.82441 0.8362 0.99155 1.00684 1.16643 1.17806 1.20912 1.33065 1.35973 1.50403 1.65662 1.84804 1.87049 2.06692 2.19483 2.22608 2.33656 2.63973 2.82236 2.98865 3.16266 3.31092 3.44679 3.47482 3.59226 3.76697 4.09454 4.34011 4.50753 4.64522 4.81595 
45 0.01405 0.10611 0.16968 0.17943 0.21325 0.32296 0.33247 0.5142 0.53223 0.65301 0.67803 0.81728 0.83432 0.84766 1.00132 1.01648 1.17658 1.1882 1.21743 1.34069 1.36476 1.51385 1.54091 1.6671 1.69118 1.85855 1.88669 2.07891 2.20626 2.24196 2.34669 2.6492 2.83327 2.99935 3.17249 3.32117 3.45681 3.48047 3.60232 3.77802 4.10443 4.3506 4.5173 4.654 4.82633 
47 0.01339 0.10379 0.16901 0.17818 0.20276 0.32241 0.33133 0.35478 0.51401 0.5313 0.65284 0.67661 0.81795 0.83397 0.84549 1.00106 1.01491 1.17613 1.18705 1.21409 1.34032 1.36276 1.51327 1.53762 1.66651 1.68685 1.85799 1.87604 2.07779 2.20552 2.23616 2.34623 2.6488 2.83264 2.85912 2.9989 3.17215 3.32077 3.45648 3.47626 3.602 3.77681 4.10412 4.35004 4.51642 4.65311 4.82598 
32 0.01009 0.11573 0.17045 0.18871 0.32307 0.3368 0.51473 0.65433 0.82337 0.83758 1.00181 1.1767 1.19598 1.3411 1.51694 1.66695 1.85867 2.08209 2.20786 2.34706 2.65222 2.8338 3.0006 3.17365 3.32166 3.45758 3.60423 3.78567 4.10522 4.35189 4.52457 4.827 
34 0.01784 0.11052 0.16829 0.18468 0.32077 0.3338 0.51223 0.54211 0.65178 0.81967 0.8346 0.99939 1.17453 1.19234 1.33877 1.51277 1.6655 1.85612 2.07703 2.20455 2.34424 2.64728 2.83116 2.9976 3.17018 3.31873 3.45467 3.60063 3.77648 4.10207 4.34873 4.51565 4.66675 4.82414 
34 0.01692 0.11665 0.17309 0.18986 0.32586 0.3392 0.51718 0.54494 0.65619 0.83081 0.84372 1.00486 1.17884 1.19516 1.34342 1.51759 1.67071 1.86145 2.08266 2.20976 2.34897 2.65163 2.83614 3.00246 3.17459 3.32322 3.45897 3.60489 3.78221 4.10675 4.35441 4.52066 4.65972 4.82914 
38 0.01244 0.10612 0.16718 0.17866 0.31975 0.33048 0.5115 0.53663 0.65105 0.81302 0.83128 0.84639 0.99844 1.01967 1.17354 1.18741 1.22562 1.33811 1.51222 1.66434 1.85538 1.89671 2.07641 2.20337 2.34375 2.64706 2.83057 2.99684 3.16996 3.31819 3.454 3.59977 3.77548 4.10159 4.34783 4.51525 4.65794 4.82364 
34 0.02284 0.11953 0.1791 0.19409 0.33179 0.34471 0.52363 0.54941 0.66281 0.83206 0.84558 1.00989 1.18496 1.20022 1.34999 1.52396 1.67582 1.86744 2.09031 2.21504 2.35491 2.65824 2.84218 3.00903 3.18098 3.32968 3.46523 3.61143 3.78818 4.1128 4.36031 4.52629 4.66571 4.83558 
44 0.01517 0.10048 0.16412 0.17366 0.20181 0.31741 0.32648 0.35766 0.50924 0.53098 0.64862 0.80797 0.82801 0.83851 0.9959 1.01001 1.17128 1.18265 1.21084 1.3355 1.36355 1.50939 1.66103 1.6812 1.85266 1.87319 2.07242 2.20011 2.23309 2.34134 2.64498 2.8274 2.99356 3.16751 3.31592 3.4517 3.47549 3.5974 3.77252 4.09934 4.3448 4.513 4.65427 4.82081 
39 0.02049 0.11176 0.17516 0.18664 0.32815 0.33901 0.51946 0.54115 0.65902 0.81546 0.83783 0.85147 1.00647 1.03126 1.18138 1.19442 1.22652 1.3462 1.52058 1.67197 1.70935 1.86374 1.906 2.08602 2.21189 2.35132 2.65467 2.83884 3.00497 3.17746 3.32612 3.46148 3.60724 3.78489 4.10899 4.35607 4.52295 4.662 4.83134 
57 0.01678 0.09818 0.16648 0.17433 0.18708 0.32052 0.3277 0.33808 0.51228 0.52468 0.54937 0.65067 0.66261 0.80619 0.8306 0.83944 0.8826 0.99957 1.00964 1.17431 1.18326 1.20004 1.33835 1.35168 1.51044 1.52612 1.66442 1.67901 1.85609 1.86961 2.07448 2.09273 2.20229 2.21913 2.34456 2.36604 2.64642 2.66427 2.83042 2.84864 2.99655 3.01627 3.17032 3.18421 3.31916 3.33793 3.45456 3.4665 3.59982 3.77466 4.10269 4.11747 4.34855 4.5144 4.64873 4.82436 4.8402 
48 0.01955 0.10301 0.16754 0.17634 0.19567 0.32111 0.32941 0.34519 0.51269 0.528 0.65134 0.66917 0.81431 0.8322 0.84223 0.99986 1.01174 1.1745 1.18462 1.20743 1.33889 1.35689 1.51168 1.53381 1.66489 1.68177 1.85662 1.87328 2.07538 2.20296 2.22605 2.34493 2.64737 2.83081 2.85162 2.99725 3.17083 3.31939 3.45495 3.47026 3.6005 3.77517 4.103 4.34876 4.51532 4.65043 4.82446 4.84447 
51 0.01703 0.10137 0.16873 0.17707 0.19403 0.32282 0.33124 0.34788 0.51401 0.52844 0.65258 0.66748 0.81045 0.83244 0.8418 1.00113 1.01294 1.17581 1.1855 1.20574 1.34012 1.35656 1.51242 1.53008 1.66605 1.68199 1.85835 1.87488 2.07738 2.20408 2.22362 2.34619 2.64792 2.67108 2.83234 2.85212 2.99832 3.1719 3.18976 3.32079 3.45615 3.47022 3.60143 3.77653 4.10406 4.12486 4.35028 4.51623 4.64983 4.82596 4.84511 
38 0.02024 0.11155 0.17175 0.1832 0.32441 0.33494 0.516 0.53868 0.65543 0.8185 0.83633 0.85279 1.0031 1.02206 1.17806 1.1912 1.22539 1.34261 1.5165 1.66835 1.69661 1.86029 2.08168 2.20769 2.34835 2.65179 2.8351 3.00124 3.17437 3.32261 3.45865 3.60415 3.78083 4.10628 4.35293 4.52038 4.66 4.82829 
54 0.01257 0.09949 0.16996 0.17795 0.19264 0.32417 0.33178 0.34347 0.51575 0.52909 0.55964 0.65449 0.6685 0.80942 0.83355 0.84238 1.00262 1.0129 1.17782 1.18701 1.20505 1.34183 1.35641 1.51406 1.53087 1.66764 1.6826 1.85958 1.87404 2.07831 2.0982 2.20635 2.2263 2.34789 2.64972 2.67073 2.83402 2.85274 3.00019 3.0355 3.1736 3.18938 3.32258 3.45793 3.47056 3.60327 3.77823 4.1058 4.12129 4.35186 4.51755 4.65245 4.82761 4.84464 
48 0.0127 0.09921 0.16581 0.17451 0.19301 0.31938 0.32779 0.34312 0.51108 0.52766 0.64978 0.67183 0.81063 0.83014 0.8401 0.99806 1.01052 1.17312 1.18317 1.20571 1.33727 1.35637 1.51008 1.5325 1.66343 1.68178 1.85496 1.87151 2.07461 2.20208 2.22769 2.34329 2.64569 2.82937 2.85195 2.99553 3.1691 3.31777 3.45336 3.47014 3.5987 3.77391 4.10129 4.34708 4.51371 4.64906 4.82285 4.84938 
38 0.0103 0.10449 0.16268 0.17386 0.31551 0.3262 0.50674 0.52816 0.64582 0.81381 0.8292 0.85288 0.99443 1.01627 1.16896 1.18217 1.22039 1.33344 1.50647 1.6599 1.8512 1.88424 2.07069 2.19816 2.33935 2.64223 2.82567 2.9916 3.16527 3.31368 3.44936 3.59503 3.76989 4.09726 4.34347 4.50974 4.64504 4.81907 
48 0.01484 0.10666 0.16942 0.17839 0.19834 0.32309 0.3318 0.35028 0.51454 0.53029 0.6529 0.66955 0.82226 0.83605 0.85009 1.00186 1.015 1.17628 1.18673 1.2113 1.34069 1.35873 1.51324 1.5341 1.66707 1.68571 1.85887 1.87654 2.07791 2.20511 2.22956 2.3471 2.64909 2.83286 2.85434 2.99936 3.17274 3.32121 3.45683 3.47289 3.60224 3.77704 4.1049 4.35096 4.51664 4.65074 4.82664 4.84907 
45 0.00853 0.10493 0.16764 0.17773 0.21586 0.32098 0.33087 0.51193 0.53001 0.65073 0.67581 0.82072 0.83432 0.8531 0.99963 1.01799 1.17436 1.18636 1.2173 1.33855 1.3638 1.5119 1.5477 1.66528 1.69612 1.85674 1.8829 2.07671 2.20436 2.34461 2.64725 2.83095 2.86338 2.9974 3.17043 3.319 3.45465 3.4806 3.60054 3.77575 4.1025 4.34884 4.51521 4.65344 4.8244 
34 0.02056 0.12367 0.17336 0.19197 0.32556 0.33974 0.51738 0.5464 0.65667 0.83154 0.84604 1.00443 1.17953 1.1995 1.34408 1.51869 1.67051 1.86153 2.08306 2.21085 2.34958 2.65237 2.83668 3.00353 3.17542 3.32405 3.45979 3.60607 3.7828 4.10732 4.35478 4.52104 4.66394 4.82973 
40 0.01106 0.10471 0.16686 0.17733 0.31937 0.32903 0.51106 0.53135 0.65044 0.69846 0.81437 0.83155 0.84601 0.99842 1.01557 1.17354 1.1862 1.21907 1.3378 1.36566 1.51157 1.66415 1.85528 1.88024 2.07562 2.20318 2.34354 2.64665 2.83004 2.99623 3.16963 3.31799 3.4539 3.59949 3.77467 4.10167 4.34765 4.51435 4.65256 4.82328 
39 0.01469 0.10267 0.16298 0.17404 0.31569 0.32604 0.50734 0.53195 0.64715 0.80782 0.82725 0.84141 0.99445 1.01351 1.16957 1.18287 1.21775 1.33408 1.5078 1.65975 1.8511 1.88487 2.07095 2.19843 2.23717 2.33986 2.64378 2.82621 2.99232 3.16639 3.3145 3.45029 3.59593 3.77121 4.09783 4.34349 4.51156 4.65259 4.81945 
46 0.01292 0.1047 0.16728 0.17698 0.20722 0.32061 0.33014 0.3671 0.5121 0.53072 0.65096 0.68034 0.82109 0.83403 0.85138 0.99945 1.01642 1.174 1.18552 1.21514 1.33844 1.36227 1.51167 1.54448 1.66515 1.69202 1.85644 1.88169 2.07611 2.20367 2.34441 2.64715 2.83075 2.8578 2.99736 3.17024 3.31884 3.45437 3.4773 3.60003 3.77534 4.10215 4.34837 4.51466 4.65123 4.82415 
34 0.02108 0.11465 0.17124 0.18901 0.32359 0.33678 0.51557 0.54589 0.6552 0.82506 0.83827 1.0023 1.17737 1.19509 1.34165 1.51607 1.66837 1.85909 2.08127 2.20802 2.3474 2.65066 2.83438 3.00145 3.17339 3.32168 3.4577 3.60402 3.78038 4.10503 4.3521 4.51887 4.66507 4.82766 
50 0.00719 0.09562 0.16738 0.17589 0.19194 0.32182 0.33017 0.34511 0.51323 0.52793 0.65151 0.66622 0.81438 0.83259 0.84252 1.00049 1.01251 1.17531 1.18518 1.20639 1.33924 1.35583 1.51161 1.53048 1.66548 1.68261 1.85726 1.87321 2.07601 2.20354 2.22464 2.34553 2.64739 2.83126 2.85069 2.99749 3.17123 3.18914 3.32 3.45543 3.46981 3.60084 3.77549 4.10344 4.12456 4.34932 4.51532 4.65005 4.82511 4.84407 
48 0.01019 0.1031 0.16987 0.17897 0.1998 0.32372 0.33254 0.35199 0.51517 0.5314 0.65383 0.67483 0.82278 0.8367 0.85048 1.00257 1.01566 1.17728 1.18799 1.214 1.34147 1.36132 1.5145 1.53909 1.66765 1.68597 1.85937 1.87747 2.07837 2.20637 2.23559 2.34766 2.65011 2.83353 2.85538 3.00002 3.17357 3.32204 3.45772 3.47625 3.6033 3.77827 4.10564 4.3515 4.51801 4.65412 4.82722 4.85702 
47 0.01937 0.11008 0.17367 0.18309 0.20978 0.32716 0.33662 0.37511 0.51828 0.53576 0.65714 0.68405 0.82737 0.84006 0.85755 1.00572 1.02237 1.18021 1.19131 1.21912 1.34457 1.36724 1.51762 1.54371 1.67142 1.69692 1.86258 1.88299 2.08247 2.21008 2.24262 2.35027 2.65281 2.83708 2.86283 3.00312 3.17619 3.3249 3.46041 3.48184 3.60595 3.78148 4.10808 4.35459 4.52063 4.65645 4.83016 
50 0.01347 0.10375 0.17177 0.18055 0.20148 0.32535 0.33414 0.35577 0.51628 0.53126 0.6547 0.67099 0.81868 0.8359 0.84654 1.00368 1.01716 1.17831 1.18855 1.21233 1.34237 1.35966 1.51458 1.53329 1.66912 1.68815 1.86064 1.87791 2.0793 2.20746 2.23184 2.34841 2.64989 2.67643 2.83464 2.85538 3.00053 3.17391 3.19315 3.32287 3.45837 3.474 3.60376 3.77864 4.10618 4.35249 4.5179 4.6531 4.82809 4.84764 
37 0.00716 0.10857 0.17191 0.18437 0.32471 0.33628 0.51599 0.5382 0.65526 0.8236 0.83834 0.87478 1.00353 1.0351 1.17844 1.1931 1.34267 1.51611 1.66927 1.86033 1.89273 2.08108 2.20816 2.34829 2.65142 2.83514 3.00147 3.17416 3.32289 3.45843 3.60434 3.78019 4.10616 4.35284 4.51946 4.65834 4.82816 
47 0.02067 0.10506 0.16606 0.17563 0.20293 0.3195 0.32863 0.35341 0.51075 0.52787 0.6494 0.67147 0.82065 0.83338 0.85057 0.99842 1.01294 1.17296 1.18416 1.21259 1.33714 1.36022 1.51018 1.53607 1.66359 1.68403 1.85524 1.87467 2.07456 2.20197 2.23302 2.34339 2.64617 2.8293 2.85482 2.99571 3.16927 3.31782 3.45338 3.47358 3.59911 3.77429 4.10136 4.34732 4.51402 4.65111 4.82296 
43 0.01835 0.10324 0.1639 0.17429 0.31651 0.32616 0.3612 0.50838 0.52915 0.64733 0.81182 0.82888 0.84337 0.99559 1.01318 1.17043 1.18292 1.21528 1.33458 1.36297 1.5084 1.66105 1.6894 1.85249 1.88286 2.07228 2.19977 2.23808 2.34075 2.64393 2.82704 2.9931 3.16666 3.31512 3.45087 3.48242 3.59656 3.7717 4.09864 4.34477 4.51147 4.64911 4.82042 
43 0.01079 0.10497 0.1693 0.17915 0.22217 0.32273 0.33241 0.51412 0.53579 0.65337 0.81284 0.83301 0.84452 1.00084 1.01566 1.17597 1.18758 1.21676 1.34048 1.36736 1.51397 1.66628 1.69272 1.85798 1.88402 2.07862 2.20497 2.23871 2.34643 2.65005 2.83284 2.99905 3.17248 3.32085 3.45646 3.482 3.60211 3.77833 4.10426 4.35042 4.51853 4.65866 4.82628 
47 0.02049 0.10337 0.16501 0.17421 0.19873 0.31857 0.32779 0.35942 0.50974 0.52632 0.64806 0.67116 0.81885 0.83187 0.84793 0.99729 1.01223 1.17183 1.1827 1.21013 1.33593 1.35665 1.50835 1.53272 1.66248 1.6826 1.85425 1.87511 2.07318 2.20065 2.22941 2.34224 2.64423 2.82814 2.85204 2.9942 3.16792 3.31664 3.45209 3.47126 3.59753 3.77235 4.09998 4.34606 4.51214 4.64717 4.82168 
48 0.01033 0.10177 0.16831 0.17707 0.19658 0.32205 0.33034 0.34661 0.51346 0.52915 0.65169 0.66882 0.81773 0.83395 0.84513 1.00084 1.01324 1.17543 1.18575 1.21001 1.3396 1.35761 1.51194 1.53467 1.666 1.68405 1.85762 1.87419 2.07613 2.2039 2.22864 2.34587 2.648 2.8316 2.85294 2.99783 3.17149 3.32011 3.45574 3.47175 3.60113 3.77564 4.1038 4.3496 4.51554 4.65156 4.82531 4.84688 
48 0.01256 0.09756 0.16407 0.17271 0.19114 0.31772 0.32588 0.3402 0.50943 0.52525 0.64821 0.67086 0.80783 0.8284 0.83828 0.9964 1.0085 1.17134 1.18142 1.20399 1.33548 1.35375 1.50831 1.53176 1.66156 1.67942 1.85321 1.87013 2.07208 2.19993 2.22367 2.34164 2.6441 2.82754 2.84882 2.9936 3.16756 3.31602 3.45172 3.46781 3.59692 3.77187 4.09952 4.34523 4.51158 4.64603 4.8211 4.84091 
43 0.01047 0.10132 0.17227 0.18239 0.29215 0.32641 0.33699 0.51682 0.53631 0.65575 0.80764 0.83414 0.84466 1.00358 1.02153 1.17871 1.19017 1.21772 1.34328 1.3706 1.51654 1.55103 1.67011 1.86086 1.89007 2.08187 2.20928 2.24388 2.34878 2.65127 2.836 3.00211 3.17434 3.32315 3.45868 3.48184 3.60424 3.7799 4.10612 4.35291 4.51913 4.65861 4.82868 
48 0.0131 0.09494 0.15905 0.16757 0.18673 0.31265 0.32058 0.3338 0.50421 0.51919 0.64235 0.65809 0.80572 0.82409 0.83388 0.99162 1.0033 1.16618 1.17617 1.19984 1.33028 1.34724 1.50246 1.52482 1.65645 1.67366 1.8482 1.86391 2.06641 2.19418 2.21983 2.33672 2.63846 2.82207 2.84324 2.98836 3.16252 3.31085 3.4465 3.46118 3.59186 3.76613 4.09466 4.34016 4.50632 4.64044 4.81596 4.83698 
60 0.00675 0.08885 0.15862 0.17018 0.17854 0.19817 0.32025 0.3273 0.33736 0.51154 0.52294 0.54406 0.64951 0.65983 0.80994 0.83049 0.8392 0.9988 1.00853 1.17336 1.18184 1.19658 1.22864 1.33747 1.34943 1.50922 1.52336 1.66371 1.67731 1.85541 1.868 2.07322 2.08925 2.20139 2.21734 2.34381 2.36263 2.64502 2.6595 2.82935 2.845 2.99554 3.0128 3.16934 3.18111 3.31816 3.33085 3.45362 3.46474 3.59887 3.77316 3.7921 4.10193 4.11465 4.34783 4.51287 4.5308 4.64655 4.82351 4.83788 
48 0.01538 0.09557 0.16239 0.17098 0.18968 0.31604 0.32423 0.33977 0.50779 0.524 0.64674 0.6733 0.80334 0.82624 0.8359 0.9946 1.00661 1.16981 1.17992 1.20382 1.33396 1.35439 1.50664 1.53134 1.65997 1.67844 1.85148 1.86879 2.07046 2.19842 2.22343 2.33992 2.64238 2.82592 2.84965 2.99215 3.16589 3.31439 3.45 3.46652 3.59539 3.77003 4.0978 4.34337 4.50998 4.64641 4.81934 4.84174 
42 0.01371 0.10194 0.164 0.17408 0.29438 0.31926 0.33052 0.50872 0.52916 0.64804 0.80889 0.82827 0.84051 0.99569 1.01134 1.17086 1.18282 1.21278 1.33525 1.3677 1.50893 1.66106 1.68424 1.85271 1.88518 2.07273 2.19998 2.34097 2.64444 2.82733 2.99328 3.16715 3.31555 3.45132 3.48191 3.59708 3.77253 4.09901 4.34479 4.51262 4.65296 4.82066 
47 0.0202 0.10985 0.17308 0.18267 0.21219 0.32634 0.33572 0.37058 0.51774 0.536 0.65682 0.68636 0.82522 0.8389 0.8538 1.00505 1.02095 1.17984 1.1912 1.22002 1.34407 1.3673 1.51787 1.55623 1.67026 1.69193 1.86217 1.88543 2.08362 2.20951 2.24436 2.35002 2.6534 2.83664 2.86557 3.00331 3.17624 3.32474 3.4601 3.48108 3.60618 3.78282 4.1079 4.35432 4.5214 4.65809 4.82988 
50 0.01276 0.099 0.16584 0.17426 0.19054 0.31957 0.3274 0.33947 0.5114 0.52582 0.64978 0.66419 0.80887 0.83016 0.83944 0.99845 1.00941 1.17335 1.18314 1.20381 1.33743 1.35299 1.50993 1.52923 1.66345 1.67973 1.85513 1.8701 2.07382 2.20161 2.22349 2.34365 2.64568 2.82938 2.84909 2.9956 3.16946 3.18869 3.3181 3.45373 3.46766 3.59914 3.77363 4.10169 4.12233 4.34741 4.51346 4.64865 4.82328 4.84166 
45 0.01704 0.10832 0.16837 0.1784 0.21305 0.32177 0.33167 0.51273 0.53053 0.6513 0.67581 0.82306 0.83591 0.85725 1.00057 1.01738 1.1751 1.1869 1.21743 1.33919 1.36224 1.51244 1.54714 1.66587 1.69205 1.85767 1.88654 2.07757 2.20447 2.24083 2.34575 2.64838 2.83182 2.99798 3.17159 3.32005 3.45567 3.48297 3.6015 3.77652 4.10358 4.34974 4.51621 4.65258 4.82532 
50 0.00648 0.09584 0.1638 0.17235 0.18902 0.31758 0.32561 0.33867 0.50938 0.52389 0.6477 0.66176 0.80875 0.8285 0.83818 0.99639 1.00822 1.17138 1.18126 1.20231 1.33552 1.35139 1.5079 1.52679 1.66155 1.67863 1.85314 1.86899 2.0719 2.19983 2.22268 2.34167 2.64368 2.82746 2.84736 2.9937 3.16736 3.18514 3.31611 3.45172 3.46602 3.59711 3.77169 4.09966 4.12178 4.34544 4.51145 4.64647 4.82124 4.83995 
35 0.00798 0.10501 0.16446 0.17797 0.31736 0.32915 0.50871 0.54106 0.64874 0.81492 0.83073 0.866 0.99617 1.1709 1.18731 1.33519 1.50917 1.66132 1.85265 2.07288 2.19988 2.34084 2.6446 2.82742 2.99319 3.16715 3.31538 3.45122 3.59712 3.7728 4.09887 4.34493 4.51385 4.66995 4.82072 
33 0.02806 0.11504 0.1664 0.18621 0.31858 0.33381 0.51054 0.55114 0.65076 0.82028 0.83377 0.99736 1.17269 1.19469 1.33758 1.51284 1.6631 1.85411 2.07619 2.20364 2.34232 2.64708 2.82979 2.99667 3.16887 3.31745 3.45299 3.60029 3.77767 4.10021 4.34704 4.51564 4.82247 

60
