# Supplementary material for: Deciphering the Contribution of Oriens-Lacunosum/Moleculare (OLM) Cells to Intrinsic θ Rhythms Using Biophysical Local Field Potential (LFP) Models
Source: eNeuro. 2018 Sep 4;5(4):ENEURO.0146-18.2018. doi: 10.1523/ENEURO.0146-18.2018 (PMC6140113; doi:10.1523/ENEURO.0146-18.2018)
Supplement: Supplementary file 2 — Supplementary Code. Download supplement 2, GZ file [file sup_enu-eN-NWR-0146-18-s02.gz › LFP_microcircuit-master/BC-380-gi-0-gi_SD-0-PV12913020-dSD6.6ms-gnSD0.21-gpv-3.0-gsb4.75-csb0.21-gbs3.25-cbs0.1344-spiketimes.txt]

16412

340


79 0.14389 0.14822 0.15142 0.30009 0.30385 0.30792 0.48661 0.49147 0.49475 0.6193 0.62388 0.6278 0.80939 0.81324 0.81651 0.82209 0.98174 0.98535 0.99152 1.14629 1.1507 1.15762 1.31109 1.3164 1.32114 1.47922 1.48372 1.48722 1.64053 1.64801 1.83647 1.83938 1.84411 2.04973 2.0529 2.1751 2.18142 2.32134 2.32462 2.32946 2.45807 2.46469 2.46851 2.61389 2.61865 2.62193 2.80491 2.80951 2.81288 2.96871 2.97412 2.97826 3.14149 3.14489 3.14923 3.2907 3.29541 3.30009 3.42353 3.42949 3.43581 3.57057 3.57517 3.58002 3.74519 3.74927 3.75262 4.07864 4.08161 4.32763 4.33013 4.48185 4.48558 4.48909 4.60601 4.61306 4.80077 4.80396 4.80698 
88 0.14442 0.14831 0.15137 0.15751 0.30051 0.30426 0.30812 0.48729 0.49137 0.49447 0.49921 0.61885 0.6232 0.6269 0.63275 0.80976 0.81348 0.81691 0.81973 0.98256 0.98539 0.9904 1.14662 1.15072 1.15702 1.31154 1.31528 1.3201 1.47958 1.48372 1.48757 1.64081 1.64837 1.65226 1.83726 1.83982 1.84379 2.0505 2.0531 2.05661 2.17567 2.18134 2.32215 2.32506 2.32882 2.45744 2.46421 2.46828 2.61409 2.61874 2.62225 2.80574 2.80987 2.81314 2.96924 2.97348 2.97732 3.14208 3.14529 3.14938 3.15401 3.29121 3.29479 3.30012 3.42394 3.4304 3.43438 3.5713 3.57526 3.5789 3.74602 3.74908 3.75284 4.07947 4.08211 4.08583 4.3283 4.33055 4.33385 4.48241 4.48557 4.48978 4.60644 4.61292 4.61923 4.8017 4.80459 4.80723 
32 0.16851 0.32637 0.51096 0.51829 0.6443 0.83438 1.00599 1.17334 1.33802 1.5043 1.66705 1.86017 2.07063 2.20203 2.34303 2.35366 2.48501 2.63837 2.82872 2.99306 3.16677 3.3181 3.45242 3.59341 3.60064 3.77061 4.09946 4.34718 4.35518 4.50687 4.63375 4.82314 
0 
67 0.16568 0.16962 0.32123 0.32542 0.33985 0.50918 0.51339 0.52397 0.6409 0.6468 0.83142 0.83559 1.00127 1.00688 1.01328 1.16791 1.17409 1.33225 1.33844 1.50153 1.50629 1.53001 1.66567 1.67121 1.8558 1.86081 1.86563 2.06936 2.07395 2.19619 2.20684 2.34144 2.34631 2.35342 2.4838 2.49045 2.6363 2.64127 2.82758 2.83289 2.99093 2.99632 3.16192 3.16673 3.17227 3.31148 3.3174 3.34163 3.44879 3.45334 3.59264 3.59811 3.60786 3.7676 3.77112 4.09817 4.10335 4.15171 4.34641 4.35309 4.50164 4.50692 4.62781 4.6359 4.82112 4.82492 4.83255 
0 
21 0.16987 0.32511 0.51293 0.83337 1.00494 1.17691 1.33927 1.50702 1.66907 1.8617 2.34717 2.63931 2.832 3.16747 3.31944 3.45443 3.59671 3.77038 4.34769 4.50692 4.82414 
80 0.15406 0.15801 0.1622 0.31088 0.31456 0.31842 0.49647 0.50077 0.50439 0.62953 0.63348 0.63833 0.81944 0.82321 0.82676 0.99137 0.99567 1.00037 1.15703 1.16173 1.16731 1.32075 1.32596 1.33056 1.4891 1.49382 1.49884 1.64987 1.65672 1.66033 1.84609 1.84979 1.85381 2.05935 2.06265 2.1842 2.18994 2.33144 2.33488 2.33992 2.4693 2.47436 2.47927 2.62513 2.62877 2.63258 2.81466 2.81891 2.8223 2.97843 2.98357 2.98913 3.15159 3.15541 3.1587 3.30065 3.30526 3.30972 3.4356 3.43947 3.44411 3.58061 3.58468 3.58963 3.75454 3.75886 3.76191 4.08838 4.09163 4.33708 4.33974 4.49176 4.49619 4.49977 4.61507 4.62295 4.6271 4.81074 4.81351 4.81753 
0 
53 0.15884 0.16452 0.31471 0.31921 0.50271 0.50748 0.63593 0.64043 0.82561 0.83029 0.99475 0.99998 1.16343 1.32745 1.33262 1.4953 1.50088 1.65947 1.66574 1.8484 1.85441 2.06196 2.06769 2.1926 2.33484 2.33994 2.47717 2.48253 2.63006 2.63411 2.82132 2.82586 2.98532 2.9904 3.1577 3.16234 3.30647 3.31166 3.44101 3.44562 3.58603 3.5911 3.75989 3.76345 4.09052 4.09633 4.33928 4.34557 4.49814 4.503 4.62531 4.81469 4.81938 
88 0.14468 0.14912 0.1523 0.30111 0.3048 0.30856 0.31265 0.48763 0.49266 0.49565 0.62022 0.62507 0.62897 0.81009 0.81398 0.81733 0.8222 0.98275 0.98634 0.99095 1.14715 1.15154 1.15687 1.31199 1.31759 1.32125 1.48001 1.48495 1.48831 1.64104 1.64891 1.65293 1.83747 1.84031 1.84456 2.05074 2.05398 2.05908 2.17603 2.18244 2.32237 2.3256 2.33001 2.45831 2.46513 2.46889 2.61452 2.61952 2.62255 2.80585 2.81066 2.81367 2.81907 2.96968 2.97536 2.97885 3.14264 3.14596 3.14997 3.15419 3.29172 3.29659 3.30046 3.424 3.43031 3.43472 3.57158 3.57634 3.58044 3.74617 3.75053 3.75346 4.07965 4.08258 4.08778 4.32862 4.33104 4.33678 4.4829 4.48678 4.48994 4.60693 4.6143 4.61891 4.80176 4.80491 4.80773 4.81194 
54 0.17648 0.18183 0.33315 0.33743 0.51897 0.52311 0.65301 0.66275 0.84192 0.84661 1.01422 1.02077 1.18124 1.18614 1.34586 1.35381 1.51291 1.51795 1.67686 1.68407 1.8673 1.8718 2.07934 2.08547 2.20852 2.2185 2.35235 2.35806 2.4944 2.64714 2.65578 2.83762 2.84316 3.00209 3.02514 3.17548 3.18042 3.32578 3.33271 3.45859 3.46366 3.60386 3.61161 3.778 3.78345 4.10795 4.11504 4.35581 4.36204 4.51466 4.64367 4.83053 4.83508 4.84743 
0 
130 0.14186 0.14515 0.14787 0.15014 0.1545 0.29798 0.30156 0.30411 0.30654 0.30962 0.48482 0.48828 0.49092 0.49306 0.49604 0.6158 0.61968 0.62272 0.62538 0.6283 0.80725 0.81061 0.81344 0.81556 0.81906 0.98006 0.98241 0.98543 0.98817 1.14408 1.14795 1.15124 1.15484 1.15903 1.30905 1.31229 1.31595 1.31868 1.32233 1.47708 1.48076 1.48368 1.4861 1.48986 1.63825 1.64433 1.64752 1.65065 1.65573 1.83478 1.83701 1.83956 1.84203 1.84628 2.04802 2.05024 2.05275 2.05569 2.17317 2.1772 2.18069 2.18719 2.31967 2.3223 2.3248 2.32753 2.45482 2.46069 2.46407 2.46673 2.47051 2.61158 2.61595 2.61858 2.6208 2.80327 2.80687 2.80933 2.81149 2.81505 2.96674 2.97034 2.9736 2.97588 3.13956 3.14239 3.14482 3.1474 3.15011 3.28861 3.29176 3.29493 3.29794 3.30088 3.42145 3.42711 3.42951 3.43292 3.43621 3.5688 3.57232 3.57486 3.57786 3.74351 3.74588 3.74872 3.75095 3.75371 4.07699 4.07928 4.08168 4.08449 4.32579 4.32785 4.33002 4.33322 4.47991 4.48273 4.48597 4.48803 4.49213 4.60393 4.60855 4.61208 4.6158 4.79924 4.80183 4.80389 4.80605 4.80962 
0 
59 0.15529 0.15992 0.16521 0.31264 0.31846 0.49904 0.50271 0.50768 0.63172 0.63665 0.82092 0.8259 0.99289 0.9993 1.15891 1.16717 1.32398 1.33091 1.49118 1.49585 1.65404 1.65887 1.66579 1.84755 1.85413 2.06055 2.06911 2.18679 2.19702 2.33291 2.33881 2.47177 2.47699 2.62692 2.63111 2.81756 2.82182 2.82695 2.98024 2.98519 3.15365 3.15911 3.30337 3.30996 3.43806 3.44434 3.58303 3.58848 3.75709 3.76222 4.0897 4.33852 4.34597 4.4937 4.49905 4.61805 4.6249 4.81249 4.81662 
64 0.16597 0.16926 0.3227 0.32606 0.50992 0.51338 0.64251 0.64621 0.83099 0.83458 0.83974 1.0004 1.00593 1.01352 1.16744 1.17339 1.33489 1.33876 1.50249 1.50632 1.66574 1.67048 1.67812 1.85579 1.86011 1.86481 2.06896 2.0732 2.19733 2.20505 2.34183 2.34598 2.35269 2.48392 2.48836 2.63676 2.64006 2.82761 2.83093 2.83541 2.99238 2.99796 3.16236 3.16688 3.17207 3.31416 3.31799 3.44869 3.45265 3.59313 3.59832 3.76642 3.76989 4.09795 4.10191 4.34644 4.35205 4.50359 4.50689 4.62993 4.6355 4.82104 4.82404 4.8282 
37 0.14916 0.15482 0.30626 0.49298 0.49926 0.62571 0.81453 0.82031 0.98634 1.15255 1.31653 1.48538 1.49188 1.65254 1.8411 2.05437 2.18185 2.32654 2.46924 2.62126 2.81131 2.81748 2.97534 3.14687 3.15331 3.29641 3.43366 3.57704 3.74989 3.75572 4.08344 4.33209 4.48709 4.49339 4.61486 4.80592 4.81104 
4 0.17253 0.32772 1.86622 4.82765 
2 0.82907 2.8291 
0 
18 0.16961 0.32625 0.51271 0.64757 0.83492 1.0091 1.3378 1.50426 1.86167 2.63882 2.83225 2.99593 3.16793 3.31786 3.59724 3.76953 4.50788 4.82595 
26 0.1588 0.31677 0.50278 0.63548 0.82341 0.99769 1.16334 1.32804 1.49497 1.65921 1.85309 2.06496 2.33899 2.47795 2.63121 2.82163 2.98605 3.15945 3.30768 3.44291 3.58881 3.76217 4.3414 4.49887 4.62919 4.81505 
73 0.15391 0.15854 0.16397 0.3112 0.31537 0.31941 0.4982 0.50144 0.50481 0.63082 0.63495 0.63966 0.81895 0.823 0.82549 0.99125 0.9963 1.15749 1.16353 1.16806 1.32115 1.32658 1.33048 1.48965 1.49441 1.49908 1.65436 1.65872 1.66539 1.84589 1.85114 1.85524 2.05926 2.06356 2.18522 2.19066 2.33141 2.33553 2.47184 2.47604 2.48171 2.62601 2.6295 2.81623 2.81996 2.82454 2.98037 2.98407 3.15191 3.15653 3.16051 3.30126 3.30666 3.3099 3.43698 3.44197 3.58208 3.58606 3.75475 3.75921 3.76256 4.0883 4.09288 4.33693 4.34157 4.49195 4.49655 4.61531 4.62328 4.63055 4.8108 4.81399 4.82107 
5 0.176 2.64583 3.17379 3.77625 4.51293 
34 0.16725 0.32374 0.33065 0.51135 0.64369 0.8332 0.83849 1.00471 1.17241 1.17979 1.33764 1.50422 1.6674 1.85699 1.86293 2.07225 2.20419 2.34362 2.35281 2.48517 2.63883 2.82923 2.83655 2.99329 3.16597 3.31684 3.45087 3.59428 3.7682 4.0995 4.34766 4.50587 4.63427 4.82345 
35 0.15958 0.31294 0.31826 0.50096 0.63335 0.82493 0.99276 0.99931 1.15896 1.16833 1.32771 1.49493 1.65891 1.84739 1.85393 2.06134 2.19127 2.33279 2.34102 2.47659 2.62831 2.81973 2.98456 3.15369 3.15923 3.30744 3.4386 3.58524 3.75956 4.08988 4.33798 4.49693 4.62465 4.81253 4.81875 
57 0.15015 0.15487 0.30676 0.31128 0.493 0.49806 0.62566 0.63074 0.81611 0.82052 0.98802 0.99522 1.15329 1.16288 1.31766 1.32544 1.48575 1.49118 1.64647 1.65475 1.84287 1.84767 2.05607 2.05991 2.18144 2.18941 2.3278 2.3318 2.46586 2.47254 2.62152 2.62624 2.81113 2.81638 2.97519 2.98161 3.14814 3.1529 3.29698 3.30486 3.42969 3.43576 3.44257 3.57691 3.58187 3.75132 3.75666 4.08504 4.08858 4.33393 4.33704 4.4884 4.49434 4.61238 4.62176 4.80707 4.81046 
98 0.15416 0.15778 0.16094 0.16503 0.31069 0.31354 0.31697 0.32029 0.49691 0.50138 0.50441 0.50813 0.62945 0.63342 0.63713 0.82006 0.82371 0.82642 0.8303 0.99187 0.99571 0.99886 1.1569 1.1608 1.16538 1.16915 1.32139 1.32629 1.32983 1.48962 1.49384 1.49689 1.64963 1.6564 1.65944 1.66351 1.8467 1.84976 1.85379 2.05997 2.06347 2.06873 2.18496 2.19017 2.19513 2.33179 2.33484 2.33832 2.34654 2.46728 2.4731 2.47677 2.48113 2.62462 2.6285 2.63121 2.81495 2.81913 2.82207 2.82612 2.97901 2.98402 2.98675 3.15205 3.1552 3.15846 3.16227 3.30085 3.30507 3.30882 3.31287 3.43261 3.43862 3.4431 3.44752 3.58076 3.58482 3.58821 3.75521 3.7591 3.76202 4.08898 4.09225 4.09705 4.33796 4.34108 4.34591 4.49241 4.49673 4.49955 4.61549 4.62191 4.62553 4.63111 4.81117 4.81411 4.81702 4.82041 
24 0.16958 0.32599 0.51077 0.64457 0.83425 1.00229 1.17336 1.67113 1.86151 2.07007 2.20116 2.342 2.48421 2.82856 2.99139 3.16688 3.31845 3.45468 3.59878 3.76991 4.09954 4.34614 4.5101 4.82504 
60 0.1664 0.17064 0.32351 0.32832 0.51075 0.51486 0.64344 0.64805 0.83162 0.83536 0.8515 1.00222 1.00721 1.01753 1.16961 1.17589 1.33662 1.34122 1.50353 1.50766 1.667 1.67456 1.85731 1.86338 2.07008 2.07609 2.19666 2.20547 2.34269 2.34726 2.35744 2.48415 2.48803 2.63717 2.6412 2.82885 2.83295 2.83842 2.99161 2.99562 3.16419 3.16823 3.31357 3.31929 3.44935 3.45394 3.59338 3.59797 3.76768 3.77221 4.09945 4.10428 4.34781 4.35557 4.50376 4.50815 4.63068 4.63576 4.82315 4.82736 
42 0.1602 0.16456 0.31723 0.32173 0.50501 0.51031 0.63726 0.64586 0.82488 0.82894 0.99647 1.00225 1.16307 1.17102 1.32981 1.33807 1.4976 1.66129 1.67111 1.85115 1.85677 2.06476 2.19486 2.33685 2.3422 2.47979 2.63333 2.82343 2.82952 2.98716 3.16019 3.31005 3.44375 3.58786 3.5999 3.76337 4.09359 4.34208 4.50056 4.62684 4.81681 4.82237 
91 0.17714 0.18025 0.18413 0.33328 0.33685 0.3401 0.3596 0.52073 0.52336 0.52662 0.53256 0.65415 0.65772 0.66206 0.84215 0.84568 0.84886 0.85516 1.01344 1.01753 1.02137 1.18095 1.18509 1.18919 1.34591 1.34905 1.35286 1.51407 1.51704 1.52098 1.67783 1.6811 1.68608 1.86776 1.87142 1.87468 1.88027 2.08085 2.08446 2.08967 2.20969 2.21405 2.22371 2.35329 2.35676 2.36065 2.36742 2.49553 2.49891 2.50395 2.6484 2.65151 2.65771 2.83916 2.84203 2.84582 2.85258 3.0034 3.00629 3.01089 3.17515 3.17851 3.18151 3.32472 3.32844 3.33173 3.45957 3.46336 3.46706 3.60474 3.60802 3.61235 3.7783 3.78157 3.78444 3.79278 4.10978 4.11292 4.11717 4.35855 4.36149 4.3659 4.51538 4.51876 4.52274 4.64452 4.64961 4.83264 4.83535 4.8384 4.84261 
78 0.15304 0.15727 0.16235 0.30892 0.3124 0.31663 0.49546 0.50014 0.50431 0.62777 0.63259 0.63648 0.81861 0.82298 0.82586 0.9904 0.99481 1.00011 1.15531 1.16041 1.16729 1.32012 1.3253 1.33336 1.4882 1.49283 1.49852 1.64901 1.65619 1.65998 1.84521 1.84933 1.85414 2.05845 2.06223 2.18397 2.18972 2.33024 2.33371 2.34024 2.46605 2.47249 2.47609 2.62211 2.62685 2.63008 2.81374 2.81819 2.82302 2.97756 2.98283 3.15046 3.15406 3.15794 3.29947 3.3043 3.30898 3.43204 3.43768 3.44212 3.57933 3.58379 3.58992 3.75379 3.75836 3.76323 4.0874 4.09116 4.33629 4.34015 4.49075 4.49551 4.61459 4.62114 4.62934 4.80959 4.81294 4.81775 
54 0.15261 0.15768 0.31041 0.31594 0.49779 0.50232 0.63011 0.63539 0.81785 0.82233 0.82734 0.99074 0.99819 1.15713 1.16814 1.32156 1.32767 1.48976 1.49457 1.65538 1.66345 1.84532 1.85116 2.05875 2.06622 2.18733 2.33069 2.33649 2.47195 2.47781 2.62586 2.62997 2.81559 2.81999 2.97989 2.98483 3.15121 3.15685 3.3009 3.30734 3.43644 3.44313 3.58122 3.58673 3.75437 3.7594 4.08768 4.33634 4.49152 4.49636 4.61858 4.62572 4.81032 4.81453 
32 0.15484 0.30999 0.49739 0.63044 0.82014 0.98973 1.15714 1.3219 1.49041 1.65492 1.84416 2.05745 2.18764 2.32982 2.47265 2.62537 2.81527 2.9797 3.15062 3.15887 3.30083 3.43623 3.58093 3.75321 3.759 4.08656 4.33505 4.49081 4.49719 4.62188 4.80926 4.8151 
31 0.16409 0.31986 0.32525 0.50861 0.64057 0.82804 0.83366 0.99989 1.16767 1.33336 1.50024 1.66437 1.8544 2.06729 2.19678 2.34012 2.48182 2.63532 2.82591 2.99036 3.16145 3.31208 3.44721 3.59122 3.76474 3.77127 4.09645 4.34547 4.50133 4.63077 4.82 
83 0.14527 0.14956 0.15322 0.30147 0.3051 0.30907 0.48806 0.49272 0.49618 0.62067 0.62509 0.62929 0.81081 0.81468 0.81822 0.82444 0.9832 0.987 0.99171 1.14767 1.15176 1.15744 1.31255 1.31756 1.32175 1.48066 1.48521 1.48897 1.64189 1.64847 1.6523 1.83793 1.84096 1.8453 2.05118 2.05455 2.1765 2.18237 2.18978 2.32279 2.32611 2.33056 2.45959 2.46508 2.46951 2.61529 2.61963 2.62306 2.80637 2.81078 2.8143 2.82076 2.97012 2.97507 2.97883 3.14293 3.14627 3.15041 3.29211 3.29658 3.30096 3.42491 3.43037 3.4352 3.572 3.57644 3.58096 3.74661 3.75077 3.7541 4.08008 4.08315 4.32906 4.33174 4.48332 4.48711 4.49063 4.60742 4.61418 4.61876 4.80223 4.80546 4.80855 
142 0.13728 0.14047 0.14316 0.14537 0.14821 0.29339 0.29682 0.29931 0.30168 0.30396 0.48019 0.48349 0.48623 0.48827 0.49061 0.49475 0.61148 0.61516 0.61814 0.62061 0.62283 0.62708 0.80265 0.80588 0.80866 0.81076 0.8132 0.81653 0.97545 0.97784 0.9807 0.98332 0.98674 1.1395 1.14317 1.14635 1.14934 1.15283 1.30444 1.30756 1.3112 1.31359 1.31646 1.47248 1.47596 1.47892 1.48119 1.48408 1.63368 1.63936 1.64248 1.6449 1.64886 1.83016 1.8324 1.83477 1.83725 1.83979 2.0434 2.04564 2.04801 2.05082 2.16857 2.17232 2.17594 2.17977 2.31504 2.31764 2.32003 2.32267 2.32592 2.45028 2.45568 2.45894 2.46151 2.46415 2.60698 2.61108 2.61374 2.6159 2.61896 2.79864 2.80206 2.80462 2.80667 2.80942 2.81316 2.96213 2.96554 2.96887 2.97093 2.97474 3.13496 3.13776 3.14008 3.14263 3.14466 3.14823 3.28406 3.28714 3.29029 3.29307 3.29549 3.41684 3.42217 3.42454 3.42731 3.42989 3.56419 3.56755 3.57015 3.57283 3.57629 3.7389 3.74133 3.74404 3.74621 3.74819 4.07236 4.07467 4.07693 4.07964 4.32119 4.32324 4.32529 4.32841 4.4753 4.47808 4.48123 4.48325 4.48578 4.59933 4.60339 4.60711 4.61019 4.61491 4.7946 4.79717 4.79917 4.80131 4.80392 4.99802 
37 0.15332 0.15852 0.31045 0.31794 0.49672 0.50158 0.62983 0.63627 0.8183 0.82338 0.99065 1.1568 1.32073 1.48934 1.49459 1.65388 1.84537 2.0586 2.18591 2.33078 2.47074 2.47652 2.6251 2.81523 2.97901 2.98461 3.15108 3.30056 3.30939 3.43645 3.58088 3.75404 4.08767 4.33636 4.49136 4.61878 4.81015 
0 
61 0.17458 0.17999 0.33063 0.33462 0.34291 0.51854 0.52284 0.65152 0.65549 0.84018 0.84519 1.0112 1.01596 1.17997 1.18505 1.34373 1.34832 1.51146 1.51629 1.67524 1.68278 1.86614 1.87028 1.88014 2.0782 2.08396 2.20707 2.21675 2.3511 2.35722 2.37014 2.49312 2.49887 2.6452 2.64936 2.83668 2.84155 3.00072 3.00728 3.17306 3.17691 3.32364 3.32768 3.45712 3.46216 3.60231 3.60768 3.77559 3.77968 3.79071 4.10644 4.11127 4.35486 4.35966 4.51297 4.51746 4.64199 4.6562 4.82988 4.83399 4.84067 
93 0.17646 0.17962 0.18384 0.33225 0.33595 0.33939 0.34708 0.52017 0.52324 0.52671 0.5362 0.65258 0.65635 0.66002 0.84301 0.84564 0.8495 1.01257 1.01714 1.02151 1.17946 1.18456 1.18836 1.34453 1.34812 1.35168 1.36345 1.51338 1.51713 1.52176 1.6768 1.68079 1.68536 1.86669 1.87066 1.87408 1.88135 2.07968 2.08328 2.08793 2.20842 2.21319 2.21903 2.35163 2.35612 2.36069 2.36718 2.49595 2.50017 2.50596 2.64767 2.65054 2.6556 2.83893 2.84192 2.84591 2.86052 3.0029 3.00598 3.01042 3.1734 3.17735 3.18033 3.18806 3.3247 3.32816 3.33148 3.45904 3.46289 3.46731 3.60368 3.60775 3.61248 3.77814 3.78112 3.7846 3.79286 4.10848 4.11186 4.11756 4.35734 4.36031 4.3657 4.51518 4.51792 4.52196 4.64263 4.64713 4.65981 4.83213 4.83477 4.83817 4.8434 
6 0.16866 0.32544 0.83593 1.00393 1.86075 4.82214 
1 3.77511 
55 0.15769 0.16149 0.31439 0.31886 0.50223 0.50563 0.63424 0.6383 0.82294 0.82691 0.83129 0.99486 1.00002 1.16075 1.16779 1.32579 1.33057 1.49447 1.49855 1.65906 1.66413 1.84931 1.85468 2.06269 2.18938 2.19853 2.33454 2.34009 2.47601 2.47994 2.62957 2.63288 2.82 2.82335 2.82909 2.98363 2.98748 3.15526 3.15976 3.30502 3.31005 3.44013 3.44498 3.58572 3.59017 3.75882 3.76292 4.09181 4.34019 4.49592 4.49997 4.6212 4.62727 4.81417 4.81734 
80 0.14496 0.14912 0.15252 0.30147 0.30501 0.30879 0.48799 0.49258 0.49575 0.62047 0.62493 0.62886 0.81053 0.81429 0.8176 0.98295 0.98685 0.99132 1.14787 1.1519 1.15689 1.31257 1.3177 1.32145 1.48059 1.48514 1.4886 1.64168 1.64872 1.65284 1.83769 1.84084 1.84478 2.05094 2.05437 2.17652 2.18231 2.32262 2.32594 2.33013 2.4595 2.46512 2.46907 2.61546 2.61965 2.62284 2.80625 2.81065 2.81385 2.97016 2.97538 2.97901 3.14289 3.14627 3.14995 3.29203 3.29649 3.30044 3.42472 3.43018 3.43496 3.57191 3.57632 3.58036 3.74633 3.75052 3.75354 4.07985 4.08299 4.32879 4.33157 4.48324 4.48743 4.49042 4.60743 4.61399 4.61897 4.802 4.80517 4.8082 
1 3.31942 
28 0.16957 0.32604 0.51385 0.64669 0.83453 1.00777 1.17674 1.34074 1.50735 1.67378 1.86147 2.0753 2.20915 2.3458 2.48907 2.63946 2.83419 2.99554 3.16842 3.31951 3.45421 3.6 3.77087 4.10448 4.36131 4.50774 4.63599 4.82645 
28 0.15896 0.31619 0.50177 0.63508 0.8238 0.9954 1.16419 1.32756 1.49517 1.65917 1.84987 2.06161 2.19242 2.33401 2.47626 2.62912 2.81987 2.98398 3.15686 3.30743 3.44174 3.58472 3.75945 4.09037 4.33822 4.49632 4.62608 4.81344 
56 0.15269 0.15756 0.309 0.31405 0.49516 0.50015 0.6283 0.63376 0.81806 0.82298 0.98963 0.99561 1.15533 1.16244 1.31957 1.32567 1.48787 1.49321 1.65017 1.65637 1.84436 1.84966 2.05761 2.06245 2.18369 2.19077 2.32965 2.33491 2.46812 2.47428 2.62332 2.62823 2.81344 2.81853 2.97725 2.98292 3.14981 3.15532 3.29928 3.30561 3.43279 3.43776 3.57913 3.58449 3.75304 3.75848 4.08663 4.09146 4.33539 4.34043 4.49013 4.49564 4.61419 4.62281 4.809 4.81305 
29 0.16548 0.32203 0.32931 0.50945 0.6425 0.83097 1.00359 1.172 1.3348 1.50188 1.66676 1.85749 2.06921 2.2027 2.34262 2.48545 2.63645 2.82745 2.99134 3.16404 3.31467 3.44969 3.59441 3.7673 4.09945 4.34582 4.50451 4.63274 4.82161 
96 0.17653 0.1795 0.18338 0.33247 0.33599 0.33899 0.35117 0.52027 0.5231 0.52634 0.5322 0.65253 0.65622 0.66002 0.84295 0.84547 0.84906 0.86152 1.01232 1.01636 1.02045 1.02763 1.18001 1.1844 1.18818 1.34488 1.34842 1.35205 1.36856 1.51204 1.51543 1.51897 1.52869 1.67719 1.68106 1.68611 1.86713 1.87057 1.87414 1.88015 2.0798 2.0829 2.08754 2.21042 2.21565 2.352 2.35617 2.36078 2.36686 2.49463 2.49815 2.50298 2.64716 2.64995 2.65427 2.83845 2.84123 2.84503 2.84993 3.00305 3.00639 3.01209 3.17377 3.1772 3.18011 3.18514 3.32451 3.32792 3.33101 3.45828 3.46227 3.46583 3.47734 3.60426 3.60806 3.61305 3.77713 3.78035 3.7837 3.78952 4.10861 4.11166 4.11765 4.35739 4.36058 4.36539 4.514 4.51715 4.52099 4.53024 4.64355 4.64822 4.83202 4.83448 4.8378 4.84287 
70 0.15686 0.16069 0.16407 0.31434 0.31811 0.32152 0.50194 0.50516 0.50943 0.63434 0.63841 0.82247 0.82639 0.82943 0.9943 0.99859 1.00208 1.1606 1.16559 1.17102 1.32495 1.33029 1.49249 1.49704 1.50124 1.65881 1.66233 1.66692 1.84911 1.85334 1.85665 2.06215 2.06575 2.19003 2.19447 2.33427 2.33857 2.34653 2.4756 2.47916 2.62926 2.6328 2.8198 2.82324 2.82807 2.98367 2.98729 3.15522 3.15994 3.1654 3.30528 3.3104 3.44043 3.44506 3.58502 3.58865 3.59622 3.75866 3.76323 4.09114 4.09492 4.33966 4.34332 4.4954 4.49989 4.6199 4.6262 4.81389 4.81701 4.82157 
32 0.16612 0.32328 0.5089 0.64121 0.64786 0.83318 1.00444 1.16839 1.33421 1.50275 1.66897 1.85833 2.07012 2.19859 2.34134 2.48333 2.63598 2.82845 2.99012 2.99767 3.16229 3.16742 3.31391 3.44847 3.59229 3.76604 3.77146 4.09861 4.3463 4.50412 4.63125 4.82189 
16 0.51027 0.83214 1.00341 1.50129 1.66397 1.856 2.34309 2.4813 2.63426 3.45241 3.59308 3.76518 4.09671 4.34421 4.50309 4.81963 
37 0.15638 0.31127 0.49901 0.5057 0.63218 0.82086 0.82589 0.99146 1.15771 1.32136 1.49015 1.49541 1.65614 1.84593 2.05912 2.18536 2.33137 2.47314 2.62675 2.81788 2.98011 3.15209 3.159 3.30138 3.30963 3.43765 3.44511 3.58181 3.75469 3.76135 4.08812 4.33684 4.49194 4.49984 4.61573 4.81079 4.81766 
111 0.14474 0.14852 0.15129 0.15426 0.30086 0.30426 0.30743 0.3102 0.48747 0.49147 0.49396 0.49657 0.50054 0.61983 0.62364 0.62655 0.62939 0.81008 0.81348 0.81665 0.81914 0.98268 0.98548 0.989 0.99293 1.14695 1.1507 1.15456 1.15828 1.31182 1.31537 1.3189 1.3221 1.47992 1.48383 1.48685 1.48964 1.64126 1.6476 1.65049 1.65388 1.83739 1.83991 1.84312 1.84642 2.05064 2.05324 2.05606 2.17593 2.18099 2.18432 2.32227 2.32507 2.32808 2.33165 2.45819 2.46373 2.46714 2.46985 2.47484 2.61446 2.61867 2.62162 2.62419 2.80584 2.80985 2.8125 2.81525 2.82033 2.9695 2.97363 2.97662 2.97995 3.14233 3.14537 3.14858 3.15106 3.29155 3.29503 3.29865 3.30147 3.42422 3.42991 3.43301 3.43602 3.57146 3.57533 3.57804 3.58129 3.74616 3.74935 3.75221 3.7545 4.07958 4.08217 4.08517 4.32854 4.33073 4.33374 4.48267 4.48565 4.48905 4.4916 4.60677 4.61241 4.61642 4.62057 4.80175 4.80457 4.80688 4.80969 
33 0.15105 0.30737 0.49334 0.62661 0.81638 0.82414 0.98798 1.1535 1.31767 1.32647 1.48603 1.49375 1.65212 1.84266 2.0559 2.1816 2.32796 2.46639 2.47365 2.62161 2.81157 2.9754 3.14809 3.29749 3.43374 3.57747 3.75135 3.75915 4.08495 4.33366 4.48835 4.61252 4.80726 
42 0.15399 0.1593 0.30924 0.317 0.49679 0.50218 0.62965 0.81897 0.82347 0.98929 1.15548 1.16497 1.32007 1.32747 1.48956 1.49711 1.65524 1.84383 1.85186 2.05709 2.18649 2.32933 2.47222 2.62455 2.81461 2.82066 2.97924 3.1501 3.15709 3.29955 3.30713 3.43669 3.58038 3.75303 3.75857 4.08617 4.33479 4.48995 4.49571 4.61728 4.8088 4.81425 
8 0.16601 0.32179 0.82825 1.00152 1.33115 1.66462 1.857 4.6297 
64 0.14388 0.14826 0.30019 0.30425 0.30885 0.4864 0.49081 0.49506 0.61946 0.62372 0.63012 0.80927 0.81378 0.81879 0.98096 0.98578 1.14661 1.15225 1.31087 1.31652 1.47912 1.48397 1.64215 1.64802 1.8357 1.83979 2.04892 2.0527 2.17509 2.18156 2.32089 2.32471 2.45964 2.46558 2.61458 2.61886 2.80464 2.80907 2.81448 2.96862 2.97379 3.14112 3.14528 3.14917 3.29052 3.296 3.42544 3.43058 3.57038 3.57468 3.74432 3.74879 3.75223 4.07794 4.08165 4.32676 4.33014 4.48141 4.48619 4.60598 4.61406 4.80018 4.80339 4.80766 
35 0.17678 0.33333 0.51896 0.65114 0.84222 1.01566 1.18328 1.34607 1.51196 1.67871 1.8682 2.07711 2.09365 2.21004 2.3529 2.36519 2.49699 2.64426 2.83845 2.9996 3.01471 3.17393 3.32455 3.45882 3.60648 3.77599 3.79171 4.10572 4.11877 4.35384 4.36741 4.51318 4.64335 4.83127 4.84103 
38 0.16976 0.17691 0.32563 0.33126 0.51303 0.64603 0.83548 0.84201 1.0054 1.17166 1.18016 1.3382 1.50626 1.66963 1.86037 1.86683 2.07322 2.20153 2.34479 2.35313 2.48782 2.64161 2.83108 2.83795 2.99579 3.16825 3.31936 3.45343 3.59708 3.7731 4.10145 4.34953 4.35553 4.50838 4.63259 4.63948 4.82487 4.83095 
29 0.15669 0.31391 0.50039 0.63372 0.82181 0.82887 0.99454 1.16243 1.32593 1.49338 1.65796 1.84727 2.06062 2.19015 2.33359 2.47487 2.62828 2.81841 2.98332 3.15453 3.30559 3.44051 3.58418 3.75799 4.08906 4.33705 4.49534 4.62486 4.81222 
30 0.16341 0.31941 0.32649 0.50739 0.64032 0.83095 1.00092 1.16752 1.33274 1.50014 1.66389 1.85378 1.8595 2.06641 2.19683 2.33899 2.48112 2.63447 2.82527 2.98949 3.16223 3.31234 3.44583 3.58991 3.7655 4.09527 4.34397 4.50262 4.63101 4.81908 
4 0.1679 0.83017 1.00274 2.8324 
25 0.16384 0.32187 0.50776 0.64189 1.17013 1.50177 1.6648 1.85431 2.06659 2.19683 2.34085 2.48347 2.63366 2.825 2.98891 3.16153 3.31231 3.4488 3.59062 3.76439 4.09522 4.34229 4.50086 4.63036 4.81829 
29 0.16165 0.31935 0.50694 0.63946 0.82714 0.99971 1.16909 1.33454 1.49814 1.66133 1.85177 1.85766 2.06575 2.19912 2.3379 2.48017 2.6327 2.82387 2.83054 2.98789 3.16155 3.31264 3.44645 3.58835 3.76379 4.0946 4.34244 4.50083 4.81718 
58 0.17639 0.18179 0.33336 0.33738 0.51975 0.5238 0.65192 0.65606 0.84263 0.84707 1.01331 1.01798 1.18335 1.18953 1.34596 1.35151 1.51255 1.51744 1.67653 1.68333 1.86637 1.87087 1.87729 2.07888 2.0835 2.20883 2.35264 2.35832 2.37027 2.49325 2.49835 2.64625 2.64959 2.83834 2.84322 3.00129 3.00602 3.17388 3.1776 3.32583 3.33001 3.4597 3.4639 3.60332 3.60798 3.77777 3.78141 4.10811 4.11352 4.35605 4.36081 4.51399 4.51802 4.64238 4.65479 4.83148 4.83568 4.84365 
79 0.15471 0.1579 0.16084 0.31178 0.31558 0.31918 0.49895 0.50176 0.50556 0.63156 0.63456 0.63853 0.8196 0.82272 0.82512 0.82853 0.99139 0.99556 0.99932 1.15786 1.16257 1.16775 1.32144 1.32651 1.33042 1.48985 1.4937 1.49691 1.65569 1.65851 1.66464 1.84621 1.85005 1.85383 2.05943 2.06282 2.18586 2.19048 2.33183 2.33543 2.34175 2.47237 2.47578 2.48116 2.62672 2.6297 2.81699 2.8201 2.82542 2.9801 2.984 2.98935 3.15251 3.15698 3.16061 3.30137 3.30578 3.30914 3.4378 3.44138 3.44673 3.58242 3.58537 3.59117 3.75487 3.75894 3.76185 4.08856 4.09188 4.33732 4.34015 4.49228 4.49647 4.49971 4.61638 4.62401 4.81124 4.8141 4.81841 
39 0.1684 0.32479 0.51227 0.64571 0.83407 1.00268 1.00815 1.1714 1.17761 1.33541 1.34071 1.50556 1.66759 1.67479 1.85764 1.86282 2.07242 2.19961 2.34368 2.35203 2.48593 2.63926 2.82965 2.83552 2.99382 3.16582 3.17077 3.3169 3.45062 3.45642 3.5947 3.76957 4.10062 4.34792 4.3552 4.50627 4.63595 4.82291 4.82874 
73 0.16207 0.16502 0.16928 0.31777 0.3213 0.32427 0.50582 0.50908 0.51359 0.63796 0.64176 0.82736 0.83036 0.83395 0.9973 1.0019 1.00586 1.1639 1.16921 1.17282 1.32795 1.33239 1.33652 1.49715 1.50041 1.50528 1.66215 1.66596 1.67114 1.85269 1.85652 1.86021 2.06592 2.07043 2.19452 2.19917 2.33809 2.34257 2.34745 2.4791 2.48253 2.63287 2.63561 2.82326 2.82633 2.83122 2.98764 2.99018 3.15884 3.16276 3.16622 3.30966 3.3134 3.31867 3.44396 3.44827 3.45561 3.58815 3.5921 3.59976 3.76248 3.76601 4.09443 4.0983 4.34294 4.3461 4.4988 4.50244 4.62477 4.63023 4.81738 4.81989 4.82444 
3 1.84743 4.33737 4.81331 
99 0.1467 0.15112 0.15392 0.30295 0.30685 0.31013 0.3137 0.48939 0.49429 0.49708 0.50057 0.62225 0.62697 0.63049 0.81238 0.81646 0.81919 0.82321 0.98442 0.98841 0.99196 1.14918 1.15368 1.15789 1.16198 1.31387 1.31949 1.32276 1.48208 1.48717 1.48991 1.49419 1.64288 1.65038 1.65361 1.65904 1.83916 1.84209 1.84558 1.85033 2.05242 2.0556 2.05926 2.17782 2.1841 2.19031 2.32406 2.32737 2.33096 2.46034 2.4671 2.47022 2.47464 2.61676 2.62161 2.62429 2.80758 2.81237 2.81504 2.81927 2.97153 2.97711 2.97996 3.14438 3.14777 3.15137 3.15473 3.29345 3.29854 3.30185 3.30544 3.42585 3.43201 3.4359 3.43957 3.57332 3.57808 3.58172 3.74785 3.75218 3.75486 3.75968 4.08134 4.08418 4.08778 4.3303 4.33262 4.33708 4.48467 4.48915 4.49167 4.49786 4.60872 4.61538 4.61939 4.80346 4.80664 4.80931 4.813 
0 
56 0.14723 0.15244 0.30342 0.30841 0.48962 0.49471 0.62269 0.62805 0.81267 0.81799 0.98439 0.99179 1.14998 1.1572 1.31429 1.32093 1.48243 1.48817 1.64605 1.65301 1.83913 1.84462 2.05235 2.05709 2.17823 2.18906 2.32422 2.32893 2.46373 2.47015 2.61808 2.62294 2.8078 2.81303 2.97188 2.97784 3.14449 3.14982 3.29381 3.30051 3.42936 3.43607 3.57356 3.57866 3.74774 3.75326 4.08133 4.086 4.33018 4.33438 4.48483 4.49051 4.6091 4.61939 4.8035 4.80719 
95 0.16095 0.16439 0.16736 0.31756 0.32103 0.32411 0.50251 0.50698 0.50966 0.51293 0.6365 0.63964 0.64302 0.64764 0.82626 0.82976 0.83238 0.99762 1.00118 1.0043 1.16317 1.16702 1.17088 1.17476 1.32751 1.33235 1.33575 1.49595 1.49993 1.50318 1.50713 1.66046 1.66383 1.6687 1.85224 1.85489 1.85879 2.06552 2.06863 2.0728 2.19084 2.19563 2.19952 2.33745 2.34002 2.34392 2.47729 2.48116 2.4843 2.63176 2.63467 2.63725 2.82046 2.82475 2.82738 2.83121 2.98518 2.9893 2.99162 2.99598 3.15778 3.16118 3.16428 3.16757 3.30737 3.31168 3.31467 3.3181 3.44341 3.44685 3.45003 3.58704 3.59046 3.59406 3.76094 3.76456 3.76741 3.77085 4.09447 4.09697 4.10056 4.3433 4.34566 4.35013 4.49816 4.50233 4.5049 4.62247 4.62739 4.63079 4.63686 4.81718 4.8197 4.82299 4.82645 
61 0.15573 0.16001 0.3125 0.31737 0.49887 0.50337 0.50833 0.6325 0.63725 0.8216 0.82567 0.8304 0.99243 0.99805 1.15847 1.16437 1.32219 1.32796 1.49049 1.49536 1.50014 1.65505 1.65952 1.84723 1.8525 2.06039 2.06504 2.18651 2.19247 2.33249 2.33753 2.47201 2.47765 2.62661 2.6313 2.81568 2.8209 2.82653 2.97992 2.98533 3.15317 3.15827 3.16336 3.30192 3.30825 3.43852 3.443 3.58156 3.58617 3.75591 3.76142 4.08955 4.09415 4.33834 4.34278 4.49272 4.49817 4.62096 4.62591 4.81213 4.81547 
47 0.16032 0.16336 0.31608 0.31977 0.50417 0.50811 0.63608 0.64067 0.82438 0.82803 0.9957 1.00092 1.1619 1.16849 1.3287 1.3328 1.4961 1.49944 1.66058 1.6645 1.8511 1.85515 2.06478 2.19262 2.33705 2.34363 2.47791 2.48418 2.63172 2.82248 2.8289 2.98665 3.15747 3.16194 3.30854 3.31214 3.44224 3.44834 3.58758 3.76152 3.76505 4.09325 4.34149 4.49983 4.62676 4.81591 4.81896 
12 0.51553 0.65164 1.01357 1.1795 1.50815 2.07431 2.35079 2.83615 3.45522 3.60526 3.77131 4.50787 
66 0.18043 0.18527 0.33677 0.34066 0.52337 0.52721 0.53448 0.65552 0.65989 0.6691 0.8462 0.8506 1.01758 1.02222 1.18386 1.1893 1.3488 1.35333 1.51647 1.52098 1.68046 1.68625 1.87072 1.87495 1.88284 2.08291 2.08719 2.21376 2.22462 2.35693 2.3627 2.37366 2.49805 2.50334 2.65035 2.65389 2.84176 2.84673 2.86218 3.00567 3.01051 3.17774 3.18147 3.18832 3.32852 3.33236 3.46255 3.46693 3.60682 3.61207 3.62602 3.7817 3.78529 3.79694 4.11174 4.11614 4.35995 4.36508 4.51753 4.52098 4.52816 4.64686 4.65451 4.83527 4.83938 4.84567 
35 0.16443 0.32094 0.50806 0.64129 0.83089 1.00076 1.01072 1.16746 1.17585 1.33338 1.50089 1.66483 1.85425 1.86005 2.06716 2.20587 2.34029 2.34635 2.48287 2.63579 2.82651 2.99062 3.16131 3.16778 3.31328 3.4483 3.59189 3.7656 3.7712 4.0963 4.34475 4.50322 4.63151 4.8195 4.82541 
57 0.16671 0.17 0.32211 0.32615 0.51039 0.51386 0.64286 0.64703 0.83079 0.83461 1.00191 1.00637 1.16861 1.17356 1.17876 1.33485 1.33907 1.50235 1.50601 1.66678 1.67117 1.8569 1.8607 2.06961 2.0733 2.198 2.20266 2.34324 2.34773 2.48493 2.48861 2.63775 2.64069 2.82801 2.83163 2.83725 2.99293 2.99748 3.163 3.16709 3.31383 3.31826 3.44826 3.4528 3.59414 3.59806 3.76691 3.77041 4.0987 4.10223 4.34697 4.35065 4.50277 4.50698 4.63421 4.82176 4.82469 
0 
27 0.16501 0.32119 0.50824 0.6411 0.83076 1.0014 1.17332 1.33604 1.50144 1.66446 1.85514 2.06849 2.34036 2.48274 2.63557 2.82659 2.99067 3.16313 3.3144 3.44763 3.59138 3.7659 4.097 4.34536 4.50309 4.63449 4.82 
28 0.16447 0.32014 0.50829 0.64113 0.83133 0.99978 1.1675 1.33301 1.50134 1.66402 1.8542 2.06764 2.19619 2.33949 2.48228 2.63582 2.8262 2.99045 3.16301 3.31277 3.44719 3.59152 3.76688 4.09614 4.3444 4.50343 4.63102 4.81966 
45 0.16171 0.16662 0.31794 0.32196 0.50548 0.51021 0.63812 0.64278 0.8275 0.83119 0.99826 1.00353 1.16484 1.17166 1.33028 1.33643 1.49839 1.66246 1.66957 1.8519 1.8563 2.06533 2.19517 2.33782 2.34325 2.47998 2.63301 2.82341 2.82868 2.98788 2.99342 3.15954 3.16328 3.30974 3.31448 3.44504 3.5887 3.59461 3.76302 4.09394 4.3421 4.50037 4.62795 4.81685 4.8201 
55 0.15885 0.16255 0.31496 0.31892 0.50233 0.50648 0.63458 0.63879 0.82289 0.82671 0.99471 1.00006 1.16147 1.16672 1.32724 1.33118 1.49477 1.49877 1.65891 1.66382 1.84927 1.85344 2.06224 2.06659 2.1913 2.33479 2.33917 2.47643 2.48109 2.62984 2.63305 2.82032 2.82417 2.98492 2.98922 3.15547 3.15948 3.30626 3.3103 3.4408 3.44526 3.58579 3.59031 3.75979 3.7631 4.09124 4.09574 4.3393 4.34417 4.4974 4.50078 4.6216 4.6266 4.8142 4.81771 
95 0.14999 0.15387 0.15714 0.30616 0.30949 0.31329 0.31738 0.49269 0.49678 0.49965 0.50327 0.62533 0.62914 0.63302 0.63837 0.81539 0.81884 0.82239 0.82642 0.98789 0.99076 0.99512 1.15227 1.15594 1.16099 1.31709 1.3208 1.32498 1.32989 1.48522 1.48917 1.49278 1.49776 1.64631 1.65304 1.65604 1.8426 1.84514 1.84912 1.85344 2.05591 2.05853 2.0622 2.18114 2.18652 2.32747 2.33027 2.33388 2.46336 2.46903 2.47264 2.4769 2.61974 2.62387 2.62729 2.81099 2.81502 2.81813 2.82336 2.97476 2.97893 2.98242 3.1476 3.15065 3.15461 3.15845 3.29682 3.30039 3.30493 3.30877 3.42925 3.43528 3.43884 3.44349 3.57668 3.58049 3.58403 3.75135 3.75478 3.75813 4.08482 4.08739 4.09137 4.33388 4.33602 4.48792 4.49097 4.49479 4.61191 4.61805 4.62209 4.80694 4.80977 4.81232 4.81736 
21 0.16087 0.31785 0.50645 0.63911 0.82598 0.99747 1.49889 1.66325 1.85082 2.06438 2.33682 2.6326 2.82418 2.98766 3.16244 3.58802 3.76353 4.09292 4.34099 4.50074 4.81553 
56 0.14893 0.15452 0.30522 0.31054 0.49146 0.49698 0.62434 0.62994 0.81451 0.82024 0.98617 0.99314 1.1518 1.16135 1.31612 1.32392 1.48428 1.49005 1.6475 1.65323 1.84096 1.84629 2.05418 2.05927 2.18018 2.19077 2.32597 2.33095 2.46492 2.471 2.61981 2.62528 2.80972 2.81538 2.97372 2.98011 3.14628 3.15195 3.29551 3.30324 3.43096 3.43653 3.57539 3.58114 3.74951 3.75528 4.08311 4.08803 4.33203 4.33662 4.48666 4.49256 4.61108 4.61998 4.80527 4.80921 
56 0.14938 0.15554 0.30587 0.31152 0.49194 0.49762 0.62454 0.63111 0.81524 0.8211 0.98692 0.99412 1.15236 1.16053 1.31666 1.32399 1.48483 1.49136 1.64677 1.65347 1.84177 1.84742 2.05494 2.05984 2.18052 2.18945 2.32673 2.33189 2.46523 2.47183 2.62038 2.62575 2.81011 2.81607 2.9742 2.98079 3.14702 3.15289 3.29608 3.30358 3.43272 3.43919 3.5759 3.58172 3.75023 3.75607 4.08391 4.0887 4.33285 4.33678 4.48734 4.49332 4.6115 4.62125 4.80601 4.80996 
25 0.16008 0.31647 0.50526 0.63752 0.82559 0.99764 1.33107 1.49578 1.66063 1.85202 2.06314 2.33682 2.47757 2.63082 2.82322 2.98572 3.15893 3.30939 3.44391 3.5871 3.76145 4.09209 4.34029 4.49835 4.81538 
27 0.15839 0.31297 0.50097 0.63375 0.82243 0.99413 1.16192 1.32648 1.49436 1.65855 1.84773 2.06163 2.19092 2.33331 2.47612 2.62842 2.81887 2.98401 3.15375 3.30502 3.4393 3.58467 3.75759 4.0899 4.33843 4.49456 4.81277 
2 0.17007 2.34675 
65 0.1727 0.17636 0.32965 0.33328 0.51548 0.519 0.52411 0.64781 0.6523 0.66682 0.8387 0.8427 1.00973 1.01388 1.17669 1.18164 1.3411 1.34516 1.50825 1.51229 1.67195 1.6773 1.86455 1.86866 1.87746 2.07508 2.07926 2.20477 2.21138 2.34787 2.35194 2.35741 2.48977 2.49471 2.64311 2.64744 2.83396 2.83815 2.84299 2.99819 3.00259 3.17077 3.17388 3.17824 3.32164 3.3254 3.45498 3.45883 3.59877 3.60347 3.61004 3.77419 3.77785 3.79361 4.10378 4.1084 4.35192 4.35616 4.51073 4.51476 4.63965 4.64543 4.82742 4.83074 4.83436 
88 0.16819 0.17121 0.17547 0.32315 0.32693 0.32997 0.34416 0.51111 0.51412 0.51709 0.52538 0.64444 0.64773 0.65324 0.83424 0.83688 0.84091 1.00407 1.00826 1.01271 1.17147 1.17604 1.17993 1.33624 1.33995 1.34449 1.50415 1.50725 1.51143 1.66786 1.6714 1.6757 1.85787 1.86172 1.86485 1.87083 2.07174 2.07488 2.08295 2.20053 2.20554 2.34354 2.34706 2.35088 2.35738 2.48615 2.48947 2.49426 2.63893 2.64179 2.65392 2.82883 2.83209 2.83573 2.84072 2.99469 2.99842 3.16472 3.16836 3.17139 3.18772 3.31582 3.31942 3.32315 3.45004 3.45377 3.45772 3.59584 3.59941 3.60541 3.76956 3.77227 3.77816 4.10009 4.10366 4.11098 4.34852 4.35167 4.3567 4.50672 4.50937 4.51689 4.63515 4.64035 4.82332 4.82602 4.82944 4.8367 
77 0.16488 0.1682 0.17182 0.32121 0.32492 0.32818 0.50764 0.51108 0.51422 0.52324 0.64109 0.6455 0.83031 0.83409 0.83818 1.0011 1.00553 1.00943 1.16816 1.17311 1.17717 1.33179 1.3369 1.34075 1.50012 1.50465 1.50912 1.66601 1.66939 1.67557 1.85587 1.85973 1.86341 2.06951 2.07283 2.19606 2.2005 2.34159 2.34525 2.35028 2.48322 2.4866 2.63624 2.6394 2.82677 2.83004 2.83413 2.98956 2.99376 2.99952 3.16233 3.16629 3.16992 3.31226 3.31671 3.32021 3.44766 3.45196 3.45783 3.59238 3.5959 3.60258 3.76456 3.76925 3.77176 4.09886 4.10217 4.34699 4.35017 4.50192 4.50637 4.51151 4.63083 4.63538 4.82069 4.82359 4.82728 
62 0.15706 0.16079 0.31232 0.31674 0.49994 0.50346 0.63197 0.63665 0.8217 0.82597 0.99265 0.99727 1.15894 1.1642 1.32369 1.32854 1.49238 1.49654 1.65566 1.65998 1.84702 1.85129 2.06023 2.06412 2.18916 2.19663 2.3324 2.33653 2.47254 2.47728 2.62695 2.63066 2.81798 2.82179 2.82741 2.98194 2.98585 3.15319 3.15805 3.16258 3.30296 3.30829 3.31269 3.43822 3.44269 3.583 3.58775 3.75644 3.76091 3.76474 4.08914 4.09325 4.3379 4.34219 4.49322 4.49791 4.50287 4.62043 4.62673 4.81199 4.81578 4.82029 
60 0.14808 0.15294 0.3043 0.30889 0.31461 0.49072 0.49615 0.50083 0.62358 0.62873 0.81374 0.81832 0.82229 0.98581 0.99225 1.15074 1.15977 1.31538 1.32313 1.48349 1.48875 1.49513 1.64455 1.65279 1.84056 1.84509 2.05383 2.05812 2.17924 2.32541 2.32965 2.4633 2.47082 2.61847 2.62343 2.80893 2.81451 2.97292 2.97964 3.1457 3.15028 3.15501 3.29483 3.30312 3.42759 3.43379 3.57466 3.57991 3.7492 3.75503 4.08272 4.08678 4.33176 4.33528 4.48602 4.49187 4.6101 4.61978 4.80479 4.80853 
0 
112 0.14965 0.15358 0.15638 0.15982 0.30585 0.3093 0.31278 0.3158 0.4925 0.4965 0.49918 0.50182 0.50703 0.62463 0.62862 0.63164 0.63438 0.81495 0.81843 0.82156 0.82389 0.82781 0.98774 0.99054 0.99432 0.99826 1.15192 1.15578 1.15975 1.16354 1.31672 1.32047 1.32402 1.32717 1.48477 1.48886 1.49196 1.49479 1.6463 1.65279 1.65572 1.65935 1.84252 1.84513 1.84887 1.85222 2.05581 2.05853 2.06146 2.18091 2.18624 2.1898 2.32738 2.33018 2.33334 2.33755 2.46293 2.46883 2.4723 2.4749 2.48064 2.61942 2.62366 2.6268 2.62947 2.81087 2.81484 2.81773 2.82074 2.82496 2.97447 2.97869 2.98177 2.98547 3.14741 3.15048 3.15406 3.15657 3.29654 3.30013 3.30401 3.30705 3.42927 3.43522 3.43835 3.44154 3.57652 3.58035 3.58324 3.58666 3.75125 3.75459 3.75753 3.75983 4.08472 4.08739 4.09084 4.33374 4.33596 4.3395 4.48765 4.4907 4.49426 4.49692 4.61174 4.61759 4.62175 4.62607 4.80684 4.80981 4.81216 4.81561 
65 0.15301 0.1573 0.30918 0.3142 0.31882 0.49517 0.50004 0.50513 0.62834 0.63275 0.63912 0.81842 0.82353 0.99 0.99616 1.15559 1.16279 1.31972 1.32623 1.48815 1.49336 1.49964 1.64865 1.65562 1.66367 1.84471 1.85001 2.05797 2.06211 2.18322 2.19016 2.32974 2.33397 2.46827 2.47327 2.48013 2.62414 2.62802 2.81299 2.81814 2.82474 2.97746 2.98281 3.15021 3.156 3.29941 3.30685 3.43187 3.43711 3.44314 3.57911 3.58369 3.75331 3.75888 4.08693 4.09098 4.33582 4.33932 4.49047 4.496 4.61411 4.62307 4.80912 4.8127 4.8188 
1 3.76708 
17 0.16589 0.31957 0.5057 0.63884 0.82916 1.1709 1.33221 1.49896 1.85671 2.82396 3.15991 3.31325 3.44638 3.76335 4.09588 4.50146 4.8197 
43 0.16846 0.17475 0.32252 0.32774 0.51065 0.51562 0.64296 0.83475 0.83981 1.00352 1.01144 1.16792 1.17718 1.33261 1.34201 1.50894 1.66912 1.67632 1.85792 1.86381 2.07762 2.19716 2.34596 2.35838 2.48976 2.82771 2.83557 2.99965 3.16334 3.17695 3.31348 3.322 3.44815 3.45673 3.59973 3.76684 3.77923 4.10288 4.35092 4.50309 4.51302 4.82441 4.82952 
40 0.1696 0.17542 0.32689 0.51211 0.5167 0.64635 0.83545 1.00755 1.17349 1.17968 1.33753 1.34335 1.50517 1.51057 1.67165 1.86159 2.07183 2.20157 2.3446 2.48659 2.63935 2.83046 2.83677 2.99434 3.16598 3.16994 3.31696 3.32134 3.45075 3.45495 3.59535 3.60003 3.77013 4.10014 4.10536 4.34899 4.50702 4.63538 4.82386 4.82967 
16 0.17439 0.33034 0.51634 0.83714 1.02619 1.34159 1.6776 1.86962 2.20382 2.34771 2.83759 3.77538 4.10342 4.35046 4.51311 4.82875 
29 0.16533 0.32251 0.5107 0.64385 0.83098 1.00079 1.00628 1.17331 1.33522 1.50247 1.6648 1.85852 2.06859 2.20141 2.34484 2.48318 2.63588 2.82901 2.99072 3.1646 3.31532 3.44908 3.59386 3.7672 4.09957 4.34833 4.50391 4.63702 4.82077 
0 
67 0.1621 0.16491 0.16962 0.31885 0.32201 0.3259 0.50638 0.50951 0.51644 0.63885 0.64276 0.82764 0.83076 0.83494 0.99848 1.00258 1.0097 1.16456 1.17014 1.17761 1.33128 1.33591 1.49925 1.50232 1.66276 1.66587 1.67353 1.85302 1.8565 1.86054 2.06609 2.06975 2.19528 2.20153 2.33834 2.3418 2.34808 2.48045 2.48423 2.63377 2.63693 2.82446 2.82749 2.83284 2.98845 2.99138 3.15984 3.16342 3.31066 3.31433 3.4455 3.44972 3.58985 3.59415 3.76332 3.76673 4.09493 4.09863 4.34352 4.34662 4.50045 4.50362 4.62708 4.63168 4.81811 4.82055 4.82493 
118 0.1757 0.17905 0.18248 0.1893 0.33119 0.33458 0.33743 0.34162 0.36042 0.51922 0.52207 0.52487 0.52857 0.65219 0.65533 0.65817 0.66431 0.84046 0.84385 0.84642 0.8496 0.86299 1.01125 1.01493 1.01811 1.02306 1.17777 1.18234 1.18576 1.18944 1.34208 1.34598 1.34905 1.35345 1.51177 1.51447 1.51758 1.52296 1.67578 1.67872 1.68206 1.68974 1.8657 1.86923 1.87228 1.87561 1.88279 2.0789 2.08183 2.08487 2.09177 2.20777 2.21245 2.21734 2.35152 2.35526 2.35863 2.36386 2.37564 2.49361 2.49637 2.49978 2.50433 2.64661 2.64941 2.65272 2.66139 2.83697 2.83996 2.84298 2.84617 2.85833 3.00216 3.00464 3.0081 3.01697 3.17261 3.17632 3.1788 3.18245 3.32253 3.32598 3.32863 3.33187 3.45739 3.46085 3.46367 3.46823 3.60268 3.60553 3.60891 3.6142 3.77623 3.77944 3.78187 3.78598 3.79399 4.10809 4.11093 4.11434 4.12271 4.35673 4.35942 4.3632 4.37296 4.5132 4.51651 4.5192 4.52371 4.64008 4.64399 4.64825 4.66148 4.83073 4.83354 4.83615 4.83892 4.84498 
74 0.16932 0.1729 0.17797 0.32431 0.32896 0.33305 0.51302 0.51664 0.52148 0.64628 0.6497 0.65575 0.83546 0.83878 0.84264 1.0042 1.0089 1.01326 1.17143 1.17733 1.18292 1.3384 1.34234 1.5064 1.51088 1.66929 1.67432 1.68157 1.85921 1.86361 1.86688 2.0739 2.0775 2.20147 2.20681 2.34557 2.34985 2.35566 2.48826 2.49235 2.5001 2.64134 2.64486 2.83182 2.83603 2.84119 2.99558 2.99937 3.16599 3.17008 3.17396 3.31861 3.32233 3.45311 3.4568 3.5968 3.60077 3.6081 3.7711 3.77415 3.77935 4.10185 4.10508 4.11736 4.35002 4.35365 4.36067 4.50862 4.51201 4.63582 4.64121 4.82432 4.82766 4.8309 
27 0.1726 0.33007 0.51551 0.64862 0.83761 1.01276 1.34293 1.50815 1.67417 1.86581 2.07475 2.20849 2.3595 2.49113 2.64143 2.83716 2.99703 3.1704 3.32205 3.45537 3.59855 3.77261 4.10435 4.35102 4.50955 4.63992 4.83017 
93 0.15186 0.15598 0.15904 0.30839 0.31168 0.31511 0.31902 0.49469 0.49906 0.50184 0.50514 0.62739 0.63156 0.63531 0.81749 0.82103 0.82401 0.82854 0.9897 0.99329 0.99789 1.15488 1.15872 1.16413 1.31919 1.32426 1.3277 1.48719 1.49168 1.49469 1.64856 1.65507 1.65811 1.66372 1.84449 1.84741 1.85149 2.05778 2.06089 2.06532 2.18304 2.1887 2.19702 2.32945 2.33252 2.33673 2.46704 2.47213 2.47549 2.48041 2.62266 2.62646 2.62944 2.8129 2.81707 2.81986 2.82448 2.97687 2.98174 2.9846 3.14974 3.15289 3.15653 3.16051 3.29882 3.30322 3.30695 3.43165 3.43681 3.44091 3.44522 3.57866 3.58275 3.58655 3.75309 3.75727 3.76004 4.08671 4.08949 4.09452 4.33565 4.33816 4.34482 4.48999 4.49399 4.49673 4.61397 4.62022 4.62438 4.80884 4.81184 4.81456 4.81869 
50 0.15607 0.1603 0.31151 0.31728 0.49823 0.50242 0.63191 0.63662 0.82091 0.82535 0.99141 1.15753 1.16699 1.32151 1.32799 1.49161 1.49551 1.65604 1.66104 1.84615 1.85262 2.05923 2.18691 2.33163 2.34001 2.47264 2.47688 2.62635 2.63047 2.81664 2.82092 2.98009 2.98501 3.15219 3.15765 3.30155 3.30842 3.4381 3.58192 3.58806 3.75518 3.76061 4.08831 4.33697 4.49239 4.4977 4.61928 4.62683 4.81128 4.81516 
25 0.16745 0.32468 0.51063 0.64386 0.83562 1.00818 1.33682 1.50322 1.67164 1.86008 2.06859 2.34545 2.63662 2.82901 2.99187 3.16661 3.31607 3.45032 3.59371 3.76803 4.09723 4.34486 4.50517 4.63601 4.82102 
80 0.14689 0.15107 0.15464 0.30366 0.30774 0.31145 0.48994 0.49433 0.49784 0.62265 0.6271 0.63106 0.81247 0.81673 0.81987 0.98455 0.9892 0.99426 1.15011 1.15522 1.16108 1.31446 1.31984 1.32439 1.48266 1.48747 1.49129 1.6451 1.65075 1.6549 1.83928 1.84318 1.84723 2.05252 2.05619 2.17862 2.18417 2.32442 2.32811 2.33266 2.46268 2.46818 2.47192 2.61806 2.62233 2.62619 2.8082 2.81251 2.81609 2.97215 2.97721 2.98224 3.14465 3.14874 3.15209 3.294 3.29909 3.30297 3.42878 3.43318 3.4372 3.57391 3.57821 3.58277 3.7479 3.75228 3.75541 4.08151 4.08506 4.33036 4.33357 4.485 4.48968 4.49338 4.60951 4.61654 4.62154 4.80383 4.80694 4.81039 
1 0.82571 
44 0.15269 0.15772 0.30988 0.31668 0.49627 0.50111 0.62942 0.63553 0.81812 0.8233 0.98975 0.99695 1.15612 1.31974 1.32627 1.48872 1.49429 1.65572 1.84462 2.05775 2.1854 2.33004 2.47329 2.62502 2.62904 2.81491 2.81973 2.978 2.98327 3.15049 3.15674 3.29983 3.30649 3.43676 3.58041 3.75325 3.75903 4.08685 4.33556 4.49052 4.4961 4.61592 4.80944 4.81512 
38 0.17016 0.17587 0.32684 0.33108 0.51448 0.5243 0.64743 0.83586 0.84069 1.00702 1.01345 1.17699 1.3397 1.50661 1.67107 1.86144 1.86643 2.07554 2.20603 2.34705 2.35685 2.49022 2.64041 2.83211 2.83815 2.99581 3.16955 3.31931 3.45436 3.59659 3.60609 3.77186 4.10328 4.35054 4.50848 4.63706 4.82523 4.82991 
42 0.17493 0.1822 0.33098 0.33596 0.51806 0.52315 0.6523 0.84052 0.84602 1.01123 1.01787 1.17928 1.18585 1.34385 1.51175 1.67516 1.68494 1.86486 1.87025 2.07862 2.20883 2.35006 2.36067 2.49364 2.64584 2.83606 2.8421 3.00067 3.17374 3.17993 3.32419 3.33042 3.45794 3.60388 3.77683 4.1065 4.11471 4.35464 4.51363 4.64328 4.82934 4.83423 
8 0.16614 0.32426 0.83126 1.00516 1.67002 1.85876 3.31615 4.82444 
76 0.16313 0.16617 0.17103 0.31826 0.32197 0.32572 0.50688 0.51032 0.5148 0.6393 0.64297 0.82842 0.83114 0.83521 0.99864 1.0031 1.008 1.16453 1.17001 1.17437 1.33171 1.33582 1.34609 1.49879 1.50224 1.51337 1.66288 1.66632 1.67186 1.85315 1.85701 1.86056 2.06609 2.06939 2.1953 2.20144 2.33849 2.34216 2.3468 2.35216 2.48061 2.48407 2.49084 2.63394 2.63702 2.82435 2.82777 2.8314 2.98905 2.99255 3.16004 3.16365 3.1674 3.31055 3.31438 3.31859 3.44455 3.44875 3.45526 3.58948 3.5933 3.59885 3.76396 3.76715 3.77421 4.09512 4.09943 4.34372 4.34784 4.50092 4.50418 4.62944 4.6353 4.81834 4.82121 4.8248 
1 0.82173 
79 0.16874 0.17224 0.17729 0.32504 0.32895 0.33387 0.51353 0.51678 0.52105 0.64614 0.65021 0.65988 0.83569 0.83851 0.8432 1.00609 1.01027 1.01731 1.17267 1.17763 1.18208 1.33849 1.34188 1.3502 1.50602 1.50958 1.51613 1.66977 1.67355 1.68389 1.86036 1.86423 1.86826 2.07297 2.07699 2.11103 2.20292 2.20955 2.34538 2.34887 2.35247 2.35975 2.48823 2.4922 2.50457 2.64124 2.64432 2.83121 2.83414 2.8388 2.99647 3.00049 3.16682 3.17075 3.17541 3.31743 3.32128 3.32609 3.45226 3.45637 3.59741 3.60148 3.60959 3.7701 3.77373 3.77794 4.10232 4.10636 4.1287 4.35061 4.35451 4.50844 4.51162 4.52787 4.63471 4.63981 4.8248 4.82747 4.83182 
0 
79 0.16902 0.17251 0.32425 0.32782 0.33324 0.51147 0.51469 0.51799 0.64378 0.64735 0.65135 0.83498 0.83837 1.00447 1.00943 1.01698 1.17108 1.17602 1.18037 1.3364 1.34033 1.3457 1.50407 1.50712 1.51124 1.66845 1.67299 1.85875 1.8639 1.87065 2.07166 2.07466 2.08281 2.19965 2.2043 2.34385 2.34798 2.35323 2.48568 2.48844 2.49404 2.63852 2.64112 2.64849 2.82936 2.83279 2.83691 2.99382 2.99673 3.00298 3.1646 3.1684 3.1719 3.31528 3.31921 3.32283 3.44955 3.45343 3.45754 3.59462 3.59841 3.60329 3.76862 3.77163 3.77491 3.78491 4.10019 4.10361 4.1141 4.34877 4.35233 4.50517 4.50807 4.51219 4.63416 4.63774 4.82326 4.82593 4.82982 
83 0.14627 0.15061 0.15372 0.30238 0.30623 0.31002 0.48903 0.49385 0.4968 0.62106 0.62587 0.62943 0.81167 0.81553 0.81873 0.82292 0.98423 0.98772 0.99272 1.14841 1.1527 1.15799 1.31343 1.31847 1.32229 1.48151 1.48633 1.48957 1.64248 1.65006 1.65375 1.83894 1.84188 1.84629 2.0522 2.0554 2.17747 2.18364 2.32381 2.32714 2.33161 2.45921 2.46628 2.46998 2.47569 2.61578 2.62086 2.62398 2.80738 2.81192 2.81502 2.97104 2.97622 2.97928 3.14389 3.14739 3.15172 3.29308 3.29747 3.30185 3.30608 3.42549 3.43184 3.43604 3.57301 3.57756 3.58158 3.74769 3.7516 3.75511 4.08112 4.08413 4.33011 4.33259 4.48427 4.48796 4.49152 4.60833 4.61491 4.61977 4.80326 4.80648 4.80953 
72 0.16548 0.16997 0.17342 0.32264 0.32671 0.32978 0.5118 0.51499 0.51854 0.64249 0.64757 0.65395 0.83072 0.83567 0.83947 1.00248 1.00727 1.01094 1.17005 1.17619 1.1796 1.33288 1.33838 1.34187 1.50511 1.50827 1.51358 1.66832 1.67201 1.85808 1.8619 1.86546 2.07307 2.07686 2.20221 2.21153 2.34345 2.34738 2.35174 2.48722 2.49169 2.64059 2.6442 2.82907 2.83232 2.83668 2.99523 2.99966 3.16547 3.16998 3.17434 3.31528 3.31967 3.32328 3.45247 3.45562 3.59612 3.59994 3.60923 3.77112 3.77386 4.10099 4.10415 4.34909 4.35239 4.50775 4.51136 4.62904 4.63629 4.82382 4.82701 4.83043 
38 0.15897 0.16374 0.31515 0.32034 0.50372 0.6362 0.82506 0.82888 0.99572 1.00164 1.16311 1.32859 1.49554 1.66034 1.84984 1.85556 2.06332 2.19143 2.33554 2.34275 2.4772 2.63048 2.82108 2.98609 3.15685 3.16224 3.30738 3.44213 3.44845 3.58713 3.75973 3.76559 4.09216 4.34064 4.49655 4.62687 4.81455 4.82293 
60 0.15107 0.15611 0.30743 0.31228 0.4931 0.49842 0.50249 0.62627 0.63118 0.63786 0.81647 0.82156 0.98785 0.99334 1.15372 1.16075 1.31762 1.32407 1.48584 1.49171 1.64657 1.65387 1.84265 1.84737 2.05587 2.05967 2.18155 2.18882 2.32792 2.33218 2.46632 2.4722 2.62177 2.62645 2.81112 2.81671 2.97531 2.98143 3.1481 3.1531 3.2972 3.30383 3.42987 3.43546 3.44018 3.57711 3.58236 3.75111 3.75633 3.75938 4.08494 4.0886 4.33374 4.33733 4.4883 4.49367 4.6123 4.6212 4.80715 4.81048 
26 0.16083 0.31792 0.50497 0.63941 0.82471 0.99779 1.16848 1.33119 1.4983 1.66291 1.85138 2.33752 2.48179 2.6319 2.82509 2.98939 3.15911 3.31015 3.44522 3.58919 3.76195 4.09264 4.34096 4.4992 4.62757 4.81518 
84 0.16441 0.16756 0.17219 0.31951 0.3234 0.32619 0.50797 0.51107 0.51465 0.64045 0.64416 0.64884 0.82835 0.83202 0.83484 0.83978 0.99904 1.0037 1.00717 1.16528 1.17169 1.1759 1.32917 1.33439 1.33784 1.50001 1.50361 1.50737 1.66438 1.66786 1.67331 1.8544 1.85819 1.86134 2.06739 2.07064 2.0757 2.19351 2.19871 2.20735 2.33953 2.34376 2.34753 2.35397 2.48193 2.48543 2.49072 2.63566 2.63857 2.82555 2.82839 2.83237 2.99063 2.99354 3.00062 3.16097 3.16516 3.16854 3.30947 3.31468 3.3175 3.44581 3.44983 3.45338 3.59004 3.59411 3.59732 3.76305 3.76748 3.76994 3.77573 4.09646 4.09979 4.34518 4.34846 4.50038 4.50481 4.50794 4.62477 4.63187 4.63602 4.82 4.8227 4.82621 
28 0.15062 0.30689 0.49326 0.62697 0.81597 0.98708 1.15333 1.3173 1.48626 1.65237 1.84177 2.05491 2.18196 2.32711 2.46866 2.622 2.81151 2.97542 3.14758 3.29724 3.4335 3.57722 3.75059 4.08396 4.33266 4.48781 4.6151 4.80651 
0 
72 0.16548 0.16937 0.17504 0.32232 0.32649 0.33099 0.51069 0.51451 0.51951 0.64379 0.64821 0.65857 0.83077 0.83501 0.83988 1.00245 1.00734 1.01474 1.17062 1.17623 1.33574 1.34043 1.50262 1.50663 1.51413 1.667 1.67137 1.68473 1.85704 1.86141 1.86567 2.07112 2.07538 2.19906 2.2063 2.34334 2.34798 2.35666 2.48544 2.48927 2.6383 2.64187 2.82835 2.83233 2.8374 2.99305 2.99729 3.16365 3.16839 3.17329 3.31495 3.31938 3.44879 3.45372 3.59462 3.59932 3.60658 3.76697 3.77128 3.77688 4.09999 4.10549 4.34809 4.35352 4.50372 4.50816 4.51392 4.63381 4.64211 4.8222 4.82554 4.82967 
30 0.16858 0.32486 0.51126 0.64488 0.83442 1.00346 1.01277 1.1731 1.33622 1.50493 1.66858 1.8598 1.86614 2.0726 2.20014 2.34406 2.48618 2.63936 2.8301 2.99452 3.16664 3.31701 3.45165 3.59499 3.76906 4.09972 4.34768 4.50647 4.63575 4.82325 
19 0.1649 0.32306 0.50961 0.6425 0.8298 1.17075 1.50308 1.6688 1.85602 2.0665 2.34196 2.4824 2.82811 3.16422 3.31454 3.44849 4.09599 4.34492 4.82396 
0 
28 0.16665 0.32367 0.50923 0.64235 0.83246 1.17172 1.33496 1.50186 1.66515 1.85569 1.86215 2.06868 2.19787 2.34107 2.48421 2.63614 2.82791 2.99091 3.16502 3.31575 3.44866 3.59204 3.76715 4.09675 4.34553 4.50375 4.63221 4.82036 
0 
79 0.1738 0.17771 0.18571 0.33037 0.33386 0.34065 0.51705 0.52053 0.52534 0.64969 0.65341 0.66032 0.83988 0.84355 0.84905 1.01095 1.01511 1.02282 1.17937 1.18443 1.34194 1.34595 1.35389 1.50983 1.51386 1.52511 1.67392 1.6788 1.68766 1.86377 1.86826 1.87196 2.07656 2.08048 2.20675 2.21335 2.34999 2.35442 2.3608 2.49141 2.49575 2.50433 2.64385 2.64715 2.662 2.83538 2.83948 2.84355 2.99967 3.00472 3.17071 3.17423 3.17824 3.32227 3.32597 3.33423 3.45579 3.46019 3.46702 3.60038 3.60532 3.61211 3.77491 3.7779 3.7831 4.10581 4.10929 4.12128 4.35374 4.35784 4.37532 4.51186 4.51568 4.52675 4.64048 4.64705 4.82896 4.83238 4.8363 
40 0.16725 0.32254 0.33427 0.51074 0.51751 0.64306 0.65095 0.8312 0.83903 1.0063 1.17253 1.33671 1.50291 1.66743 1.85722 1.86885 2.07002 2.20206 2.34314 2.35162 2.48488 2.63875 2.82993 2.99401 3.16296 3.17099 3.31563 3.44826 3.45928 3.5947 3.60715 3.76771 3.77361 4.09913 4.3475 4.50489 4.51143 4.63168 4.82174 4.82838 
117 0.14166 0.14535 0.14812 0.15091 0.29776 0.30119 0.30431 0.30706 0.4844 0.48821 0.49083 0.49343 0.49713 0.61667 0.62045 0.62335 0.62628 0.63115 0.80699 0.81037 0.81352 0.81591 0.8207 0.97963 0.98234 0.98593 0.98938 1.14386 1.14762 1.15154 1.15538 1.30873 1.31219 1.31588 1.31916 1.47682 1.48064 1.48377 1.48657 1.63816 1.64433 1.64748 1.65102 1.83433 1.83679 1.83992 1.84293 2.04758 2.05009 2.05278 2.05839 2.17285 2.17748 2.18106 2.31921 2.32198 2.32489 2.32817 2.45501 2.46055 2.46404 2.46687 2.47148 2.61135 2.61559 2.61852 2.62109 2.80278 2.80663 2.80941 2.81213 2.81616 2.96641 2.97035 2.97354 2.97707 3.13926 3.14226 3.14538 3.14784 3.15196 3.28847 3.29187 3.2956 3.29841 3.42113 3.42677 3.42989 3.43311 3.5684 3.57214 3.57493 3.57825 3.74311 3.74612 3.74907 3.75136 4.07653 4.07906 4.08191 4.32547 4.32762 4.33033 4.33694 4.47959 4.48253 4.48596 4.48842 4.60368 4.60901 4.6133 4.61775 4.7987 4.80147 4.80368 4.80641 4.81064 
20 0.15749 0.3165 0.501 0.63625 0.82271 0.99742 1.49507 1.84678 2.06122 2.33617 2.62943 2.81913 3.15705 3.44451 3.58826 3.75962 4.08934 4.33702 4.49674 4.81239 
24 0.17636 0.33374 0.51997 0.65669 0.84166 1.01737 1.18476 1.34683 1.51343 1.67744 1.86989 2.07955 2.35349 2.64691 2.84003 3.00266 3.17603 3.32645 3.46024 3.77793 4.10807 4.35502 4.51651 4.83104 
29 0.16238 0.31855 0.50582 0.63778 0.82684 0.83076 0.99709 1.16289 1.33129 1.49831 1.66224 1.85171 2.06585 2.19467 2.33754 2.48041 2.63281 2.82419 2.98808 3.15913 3.31047 3.44284 3.58863 3.76397 4.09444 4.34266 4.50107 4.62711 4.81809 
63 0.16479 0.16812 0.31999 0.32377 0.5082 0.51155 0.64047 0.64385 0.64808 0.8294 0.83274 0.83857 0.99997 1.00454 1.1678 1.17275 1.33283 1.33703 1.50035 1.50412 1.66466 1.66862 1.85459 1.85892 1.8641 2.06757 2.07093 2.19651 2.20443 2.33998 2.34369 2.3508 2.48247 2.48584 2.63535 2.63825 2.82611 2.83034 2.8355 2.99067 2.99529 3.16218 3.16597 3.31273 3.31688 3.44604 3.45038 3.59108 3.59464 3.60103 3.76515 3.76844 4.09657 4.10001 4.345 4.34803 4.50212 4.50518 4.51031 4.63094 4.6369 4.81984 4.82306 
26 0.16986 0.32625 0.5171 0.65058 0.83463 1.00446 1.17746 1.34196 1.5088 1.66995 1.85971 1.87241 2.34851 2.492 2.64509 2.83458 3.17154 3.32177 3.45721 3.60191 3.77292 4.10616 4.35434 4.51155 4.82555 4.83997 
0 
137 0.14264 0.14591 0.14861 0.15086 0.1539 0.29879 0.30234 0.30463 0.30697 0.30938 0.48571 0.48902 0.4917 0.49366 0.49608 0.61599 0.62034 0.62337 0.6257 0.62813 0.6329 0.80809 0.81141 0.8141 0.81626 0.81879 0.9809 0.98321 0.98596 0.9885 0.99194 1.14486 1.14868 1.15157 1.15459 1.15857 1.30991 1.31309 1.31661 1.31899 1.32212 1.47793 1.48147 1.48435 1.4866 1.48941 1.63903 1.64489 1.64801 1.65046 1.65417 1.83567 1.8379 1.84021 1.84258 1.84539 2.0489 2.05112 2.05352 2.05597 2.17403 2.1778 2.18116 2.18495 2.32055 2.32317 2.32552 2.32791 2.33126 2.45555 2.46123 2.46444 2.467 2.4699 2.61242 2.61669 2.61922 2.62139 2.62446 2.80418 2.80763 2.81004 2.81208 2.81474 2.96757 2.97097 2.97412 2.97614 2.97995 3.14035 3.14316 3.1454 3.14795 3.15005 3.28928 3.29247 3.29547 3.29832 3.30073 3.42231 3.42779 3.43002 3.43289 3.43561 3.56966 3.57301 3.57554 3.57803 3.581 3.74435 3.74664 3.74937 3.75149 3.7535 4.07787 4.08015 4.08237 4.08478 4.32663 4.32875 4.33074 4.33348 4.48077 4.48359 4.48659 4.48857 4.49104 4.60476 4.60873 4.61217 4.61572 4.62275 4.80016 4.80272 4.80472 4.80667 4.80933 
99 0.14618 0.15028 0.1534 0.30238 0.30581 0.30928 0.31288 0.48887 0.49323 0.49595 0.49961 0.62172 0.62583 0.62948 0.81165 0.81526 0.81865 0.82291 0.98401 0.98704 0.99128 1.14851 1.15229 1.15724 1.1623 1.31323 1.31742 1.32105 1.32546 1.48144 1.48568 1.48892 1.49343 1.64263 1.6493 1.65262 1.83873 1.84138 1.845 1.84965 2.05199 2.05475 2.05794 2.17728 2.18286 2.19058 2.32361 2.32651 2.32992 2.45994 2.46576 2.46951 2.47416 2.61609 2.62025 2.62343 2.80713 2.81134 2.81436 2.81905 2.97095 2.97538 2.97853 3.14382 3.14697 3.15076 3.15418 3.29298 3.29698 3.30106 3.30481 3.42559 3.43129 3.43507 3.43968 3.57285 3.5769 3.58044 3.74748 3.75107 3.75418 3.75768 4.08093 4.08358 4.08693 4.32991 4.33212 4.33576 4.48411 4.48735 4.49077 4.49576 4.60814 4.61442 4.61922 4.80307 4.806 4.80841 4.8122 
45 0.17007 0.17514 0.3266 0.33573 0.51335 0.51731 0.64709 0.83579 0.8414 1.00751 1.01711 1.17739 1.3401 1.5064 1.51816 1.67121 1.86187 1.86682 2.07321 2.20334 2.34707 2.35299 2.48794 2.49754 2.64029 2.83401 2.99548 3.00323 3.16825 3.17502 3.31937 3.45277 3.46361 3.59764 3.6051 3.77078 3.77723 4.10209 4.34979 4.35768 4.50785 4.51384 4.63702 4.8245 4.82878 
0 
57 0.15539 0.15945 0.31207 0.31681 0.4982 0.50247 0.63115 0.63571 0.8205 0.82511 0.83135 0.99236 0.99853 1.15821 1.1649 1.32224 1.32853 1.49062 1.49517 1.655 1.65925 1.8472 1.85189 2.06048 2.0648 2.18644 2.19222 2.3326 2.33703 2.47198 2.47727 2.62688 2.63087 2.81617 2.821 2.98018 2.98535 3.15285 3.15834 3.30198 3.30919 3.4379 3.44234 3.58203 3.58678 3.75576 3.7613 4.08938 4.09351 4.33818 4.34239 4.49282 4.49819 4.61737 4.62549 4.81198 4.81535 
39 0.16685 0.32331 0.5096 0.51413 0.64271 0.83174 0.83548 1.00147 1.00854 1.17375 1.33517 1.50238 1.50719 1.66697 1.8585 2.07004 2.19931 2.34317 2.35695 2.48402 2.48946 2.63774 2.82832 2.83477 2.99241 3.16501 3.17205 3.31536 3.44836 3.45442 3.59369 3.768 3.77471 4.09863 4.34662 4.50556 4.63295 4.82133 4.82619 
0 
54 0.14974 0.15591 0.30583 0.31101 0.49255 0.49888 0.62443 0.63036 0.81514 0.82157 0.98773 0.99727 1.1518 1.15771 1.16523 1.31701 1.32497 1.485 1.49141 1.64598 1.65439 1.84247 1.85087 2.05573 2.18102 2.19087 2.32732 2.33473 2.46266 2.47141 2.61919 2.62571 2.81092 2.81752 2.97455 2.98168 3.14741 3.1546 3.29657 3.30477 3.42895 3.43601 3.57652 3.58354 3.75117 3.75843 4.08462 4.33363 4.48781 4.49509 4.6119 4.62103 4.80676 4.81153 
78 0.15997 0.16412 0.17065 0.31689 0.32145 0.32582 0.50359 0.50747 0.51116 0.63596 0.63948 0.64417 0.82546 0.8299 0.83539 0.99698 1.00215 1.00894 1.16309 1.16836 1.17616 1.32697 1.33193 1.33687 1.49479 1.49937 1.50407 1.65988 1.66361 1.67095 1.8519 1.8565 1.86181 2.06559 2.06936 2.19157 2.19666 2.33762 2.34146 2.34739 2.47482 2.48005 2.48393 2.63158 2.63534 2.82184 2.82564 2.83066 2.98504 2.98969 3.0001 3.15775 3.16251 3.16602 3.30703 3.31257 3.31644 3.44203 3.44568 3.44989 3.58763 3.59125 3.59681 3.76057 3.76558 3.77168 4.09448 4.09848 4.34327 4.34818 4.49791 4.50237 4.62233 4.62906 4.63617 4.81708 4.81994 4.82428 
53 0.14812 0.15317 0.30457 0.31029 0.4907 0.49545 0.62439 0.63047 0.81351 0.81868 0.98497 1.1511 1.31498 1.32391 1.48345 1.48863 1.64895 1.65455 1.83971 1.84577 2.05292 2.05825 2.17934 2.32499 2.33116 2.46631 2.47154 2.61947 2.62442 2.80898 2.814 2.97293 2.97899 3.14524 3.15146 3.2947 3.30346 3.43128 3.43765 3.57466 3.58071 3.74835 3.75398 4.08196 4.08719 4.3307 4.33586 4.48554 4.4916 4.61025 4.61964 4.80424 4.80787 
101 0.17577 0.17907 0.18269 0.3312 0.33496 0.33794 0.34341 0.51948 0.52243 0.5254 0.53103 0.65208 0.65558 0.65941 0.84143 0.84455 0.84803 0.85776 1.0116 1.01611 1.02033 1.03111 1.17907 1.18343 1.18712 1.34349 1.34714 1.35033 1.35847 1.51189 1.51498 1.51842 1.52923 1.67666 1.68055 1.68494 1.86605 1.87009 1.87339 1.87842 2.07921 2.08233 2.08684 2.10394 2.2081 2.21352 2.22135 2.35165 2.35546 2.35969 2.36675 2.49379 2.49739 2.50168 2.64635 2.64934 2.65349 2.83751 2.8408 2.84445 2.84961 3.00177 3.00448 3.00824 3.17247 3.17635 3.17895 3.18311 3.32332 3.32699 3.32989 3.33912 3.45811 3.46201 3.46543 3.60307 3.60651 3.61053 3.61696 3.77628 3.77968 3.78251 3.78741 4.10812 4.11131 4.11584 4.35664 4.35985 4.36399 4.51288 4.51628 4.5195 4.52522 4.64268 4.6469 4.65593 4.83078 4.83368 4.8367 4.84031 4.86912 
57 0.15911 0.16218 0.31545 0.31862 0.50325 0.5068 0.63496 0.63851 0.82362 0.82669 0.8303 0.99507 0.99932 1.16199 1.16675 1.3274 1.33106 1.49513 1.49845 1.6591 1.66286 1.84978 1.85366 2.06299 2.0669 2.1908 2.19638 2.33517 2.33913 2.47666 2.48058 2.62977 2.63277 2.82067 2.82418 2.985 2.98878 3.15681 3.16008 3.30705 3.31071 3.44092 3.44498 3.58592 3.59001 3.75988 3.76317 4.09162 4.09556 4.33964 4.34449 4.49774 4.50079 4.62543 4.62936 4.81449 4.81759 
0 
22 0.16408 0.50649 0.6407 0.83062 1.33448 1.50088 1.66415 2.34058 2.48163 2.6345 2.82574 2.9906 3.16261 3.31333 3.44905 3.59058 3.76484 4.09655 4.34374 4.50198 4.63065 4.81941 
57 0.15341 0.15774 0.30953 0.314 0.49558 0.50031 0.50533 0.62936 0.63369 0.81907 0.82364 0.99016 0.99555 1.15597 1.16184 1.32004 1.32583 1.48833 1.49327 1.65453 1.65955 1.84494 1.84952 2.0581 2.06218 2.18409 2.1911 2.33028 2.33442 2.47096 2.47546 2.62424 2.62852 2.81369 2.81862 2.97783 2.98307 3.15056 3.15543 3.29969 3.30559 3.4368 3.44217 3.57981 3.58419 3.7534 3.75858 4.08712 4.09115 4.33602 4.33963 4.49054 4.49561 4.61501 4.62364 4.80945 4.81302 
25 0.15834 0.31246 0.50149 0.6355 0.82557 0.99599 1.32785 1.49416 1.65882 1.84694 2.06045 2.33239 2.4767 2.62884 2.81999 2.98429 3.15303 3.30786 3.44298 3.58579 3.75933 4.08884 4.33717 4.49626 4.81188 
69 0.16833 0.17208 0.17712 0.32375 0.32753 0.33077 0.51214 0.51539 0.51963 0.64465 0.64848 0.83199 0.83612 0.84022 1.00331 1.00834 1.0125 1.17015 1.175 1.17943 1.33412 1.33907 1.34335 1.50586 1.5104 1.66818 1.67245 1.67718 1.85821 1.86237 1.86599 2.07189 2.07601 2.1982 2.20296 2.34417 2.34795 2.35306 2.48637 2.49061 2.63961 2.64301 2.82973 2.83258 2.83676 2.9946 2.99877 3.16731 3.17064 3.31385 3.31927 3.32314 3.44997 3.45476 3.59542 3.59986 3.77088 3.77388 4.10102 4.10475 4.34937 4.35365 4.50774 4.51139 4.63295 4.63697 4.82412 4.82736 4.83091 
61 0.16566 0.16926 0.32097 0.32457 0.33245 0.50888 0.51291 0.64187 0.64566 0.83039 0.8334 0.83938 1.00016 1.00503 1.01196 1.16971 1.17428 1.33474 1.33873 1.50173 1.50601 1.66502 1.66886 1.85541 1.85955 1.86458 2.06911 2.07357 2.19722 2.20334 2.34192 2.34632 2.35307 2.48355 2.48799 2.63677 2.64173 2.82718 2.83139 2.99154 2.99633 3.16379 3.16696 3.31495 3.31878 3.44822 3.45193 3.59269 3.59686 3.76674 3.76942 4.0977 4.10228 4.34569 4.35024 4.50398 4.50722 4.63151 4.6397 4.82072 4.82515 
6 0.16126 0.50475 0.82487 2.82392 4.34099 4.81558 
4 0.3404 0.85047 3.78078 4.52 
49 0.15243 0.15767 0.30871 0.31436 0.49658 0.50166 0.62882 0.63693 0.81738 0.82234 0.98922 0.99913 1.15581 1.16363 1.32092 1.32704 1.48871 1.49427 1.65298 1.66138 1.8436 1.85036 2.05703 2.1858 2.32906 2.34067 2.47001 2.47667 2.62405 2.81425 2.81954 2.97913 3.14951 3.15502 3.2999 3.3056 3.43446 3.44114 3.58 3.58853 3.75323 3.75825 4.08589 4.33421 4.49002 4.49548 4.61734 4.80865 4.81423 
69 0.16398 0.16715 0.17242 0.31937 0.32293 0.32637 0.50744 0.51069 0.51445 0.63981 0.64341 0.82889 0.83199 0.83588 0.99953 1.00375 1.00863 1.16569 1.17228 1.33204 1.33629 1.50041 1.50443 1.66381 1.66814 1.67392 1.85332 1.85807 1.86151 2.06644 2.0697 2.19544 2.2002 2.33902 2.34406 2.35014 2.48146 2.48557 2.63465 2.63741 2.82534 2.82841 2.83233 2.98907 2.99305 3.16066 3.16429 3.16804 3.31228 3.31576 3.44488 3.44978 3.58945 3.59405 3.59948 3.76545 3.76806 4.09535 4.09903 4.34387 4.34692 4.50228 4.50515 4.62742 4.63137 4.63792 4.81854 4.82163 4.82511 
24 0.15397 0.3105 0.49707 0.63065 0.81893 0.99159 1.32298 1.49051 1.84338 2.05733 2.32944 2.47263 2.62511 2.81536 2.98009 3.15048 3.30292 3.43782 3.58104 3.7547 4.08579 4.33364 4.49214 4.80828 
28 0.17299 0.32941 0.51653 0.65014 0.83831 1.01113 1.17993 1.34179 1.50834 1.67351 1.86594 2.07659 2.20491 2.34917 2.64307 2.83454 2.99822 3.17132 3.32177 3.45534 3.60028 3.77434 4.10378 4.35127 4.51309 4.64014 4.8272 4.83172 
51 0.16876 0.17376 0.32466 0.32887 0.51179 0.51597 0.6445 0.64982 0.83473 0.83968 1.00548 1.01219 1.17305 1.17843 1.33726 1.34241 1.50463 1.50975 1.66886 1.67527 1.85916 1.86449 2.07239 2.07912 2.20096 2.34467 2.35065 2.48684 2.49442 2.64052 2.8309 2.83592 2.99511 3.16596 3.17051 3.3171 3.32102 3.45195 3.45779 3.59618 3.60692 3.77028 3.77554 4.10106 4.10644 4.34906 4.35429 4.50749 4.63503 4.82371 4.82805 
67 0.16004 0.1634 0.16793 0.31559 0.31963 0.32259 0.50368 0.50659 0.50976 0.63599 0.63992 0.82506 0.82856 0.8325 0.99589 1.0002 1.16227 1.16756 1.32679 1.33078 1.33448 1.49595 1.49919 1.50299 1.6603 1.6639 1.85035 1.85461 1.85883 2.06327 2.0672 2.19032 2.19468 2.33589 2.33974 2.47761 2.48083 2.63095 2.63419 2.82119 2.82418 2.82829 2.98515 2.98831 3.15669 3.16119 3.30757 3.31201 3.44165 3.4464 3.58661 3.58999 3.75962 3.76364 3.76646 4.0923 4.0962 4.34095 4.34439 4.49684 4.50093 4.50642 4.62128 4.62748 4.81522 4.818 4.82127 
6 0.17449 0.3281 0.51612 1.87269 4.35908 4.82786 
7 0.51165 1.1729 1.33737 1.66668 2.34325 4.63436 4.82223 
34 0.16499 0.3236 0.50981 0.64349 0.83084 0.83611 1.00302 1.17204 1.3349 1.50178 1.66417 1.67316 1.85765 1.86286 2.06864 2.19842 2.34244 2.35132 2.48285 2.63605 2.82727 2.83319 2.99059 3.16469 3.31499 3.44853 3.59242 3.76758 4.09742 4.34559 4.5036 4.63179 4.81988 4.82578 
35 0.15959 0.16474 0.31614 0.3203 0.50355 0.63611 0.82407 0.82812 0.99607 1.16171 1.16881 1.32988 1.49615 1.50197 1.65969 1.85034 2.06416 2.19372 2.33589 2.47819 2.63154 2.82198 2.98668 3.15656 3.16157 3.30965 3.44389 3.58727 3.76226 4.09264 4.34053 4.49905 4.62552 4.81517 4.82083 
47 0.15057 0.15499 0.3067 0.31384 0.49301 0.49784 0.62618 0.63209 0.81589 0.82066 0.98698 1.153 1.31697 1.32489 1.48577 1.49067 1.64988 1.65647 1.84171 2.05498 2.18182 2.32712 2.46676 2.47253 2.62132 2.62576 2.81139 2.81663 2.97512 2.98038 3.14746 3.15449 3.29679 3.30472 3.43259 3.57716 3.58392 3.75046 3.75707 4.08408 4.33276 4.48748 4.4937 4.61331 4.62139 4.80651 4.81163 
103 0.14719 0.1508 0.15351 0.15825 0.30324 0.30678 0.30999 0.31404 0.48989 0.49388 0.49635 0.50017 0.62226 0.62607 0.62884 0.633 0.81246 0.81583 0.81897 0.82232 0.98521 0.98796 0.99217 1.14931 1.15323 1.1583 1.16287 1.31421 1.31774 1.3217 1.32609 1.48226 1.48613 1.48924 1.49369 1.64356 1.65013 1.65332 1.66041 1.83989 1.84233 1.84591 1.85055 2.05315 2.05565 2.05854 2.1783 2.18318 2.18981 2.32477 2.32757 2.33074 2.46036 2.46623 2.47005 2.47369 2.61677 2.62123 2.62415 2.80824 2.81225 2.815 2.81949 2.9719 2.97601 2.97914 3.14481 3.14788 3.15118 3.15466 3.29404 3.29754 3.30214 3.30549 3.42657 3.43245 3.43613 3.44085 3.5739 3.57777 3.58048 3.58702 3.74868 3.75178 3.755 3.75825 4.0821 4.08463 4.0879 4.33107 4.33314 4.33663 4.48512 4.4881 4.49174 4.49619 4.60912 4.61479 4.61981 4.80425 4.80707 4.80925 4.81409 
28 0.16086 0.31703 0.50493 0.63847 0.8251 0.83123 0.99712 1.16669 1.33036 1.49717 1.66182 1.85156 1.85828 2.19478 2.33778 2.48083 2.63297 2.82283 2.98718 3.15949 3.30964 3.44839 3.5884 3.76233 4.09557 4.49985 4.62749 4.81712 
77 0.14733 0.15227 0.15606 0.30348 0.30737 0.3118 0.49005 0.49529 0.49885 0.62262 0.62765 0.63205 0.81271 0.81715 0.82061 0.98524 0.98914 0.9941 1.14961 1.15415 1.16136 1.31443 1.32061 1.32591 1.48255 1.48796 1.49177 1.64395 1.65144 1.65488 1.83995 1.84303 1.84792 2.05321 2.05655 2.17853 2.18592 2.32483 2.32825 2.3347 2.46129 2.46692 2.47097 2.61719 2.62184 2.6255 2.80841 2.81342 2.8171 2.9721 2.97821 3.14492 3.1485 3.15287 3.29414 3.29953 3.30386 3.42692 3.43312 3.4383 3.57404 3.57899 3.74871 3.75351 3.75683 4.08214 4.08527 4.33112 4.33375 4.48526 4.48919 4.49297 4.60939 4.61826 4.8043 4.80763 4.81128 
52 0.1545 0.15972 0.31145 0.31761 0.4997 0.50417 0.63036 0.63718 0.81997 0.82483 0.82933 0.99143 0.9973 1.15753 1.16718 1.32165 1.33014 1.49016 1.49602 1.65579 1.66197 1.84611 1.85295 2.05938 2.18907 2.33146 2.33815 2.47233 2.47942 2.62585 2.63115 2.81723 2.82273 2.98021 2.98563 3.15195 3.15832 3.30145 3.30892 3.43739 3.4443 3.58151 3.58855 3.75523 3.76131 4.08841 4.33734 4.49209 4.49827 4.62139 4.8112 4.81582 
27 0.16057 0.31674 0.50474 0.6366 0.82445 0.9971 1.16694 1.3315 1.49677 1.66006 1.85281 2.06371 2.33694 2.47802 2.6314 2.82344 2.98811 3.15847 3.30956 3.44396 3.58843 3.76166 4.0922 4.34 4.49849 4.62792 4.81536 
52 0.15092 0.15656 0.30725 0.31323 0.49362 0.49886 0.62677 0.63275 0.81629 0.82197 0.98786 0.99533 1.15371 1.16367 1.31789 1.32515 1.4864 1.49235 1.65083 1.65696 1.84246 1.84941 2.05571 2.18267 2.32776 2.33432 2.46751 2.47365 2.62175 2.62699 2.81204 2.81756 2.9759 2.98221 3.14804 3.15411 3.2976 3.30488 3.43339 3.43996 3.5777 3.58427 3.75129 3.75708 4.08474 4.33346 4.48834 4.49443 4.61407 4.6233 4.80711 4.81153 
44 0.15854 0.31456 0.49984 0.50969 0.63321 0.64101 0.82524 0.99527 1.16103 1.16859 1.32524 1.33457 1.49332 1.50128 1.65303 1.66363 1.85034 2.06532 2.18831 2.33523 2.34162 2.47108 2.48049 2.62838 2.63446 2.81906 2.83011 2.98228 3.15546 3.16229 3.30513 3.4355 3.44547 3.585 3.59162 3.7587 3.76472 4.09416 4.34151 4.4957 4.50181 4.61913 4.63076 4.81604 
81 0.15474 0.15851 0.16131 0.31207 0.31548 0.31858 0.49774 0.5016 0.50508 0.63088 0.6344 0.63802 0.81965 0.82303 0.8261 0.83077 0.99225 0.99637 1.00043 1.15786 1.16259 1.1678 1.32192 1.32732 1.33126 1.49028 1.49447 1.49732 1.65176 1.65763 1.66078 1.84723 1.85127 1.85478 2.06033 2.06349 2.18568 2.19134 2.19862 2.33246 2.33552 2.34068 2.4708 2.47526 2.47878 2.62643 2.62973 2.63299 2.81578 2.81957 2.82334 2.97973 2.98445 2.98883 3.15271 3.15583 3.15951 3.30171 3.306 3.3097 3.43633 3.43975 3.44434 3.58171 3.58535 3.58957 3.75577 3.75956 3.76249 4.08943 4.09233 4.33823 4.34101 4.49302 4.49753 4.50066 4.6165 4.62462 4.81169 4.81448 4.81789 
25 0.16084 0.31668 0.50293 0.63993 0.82463 1.00133 1.1684 1.33126 1.49637 1.65951 1.85266 2.06235 2.33861 2.47729 2.63065 2.82112 3.15816 3.3095 3.44467 3.59 3.76146 4.09092 4.3391 4.49872 4.81373 
6 0.32793 0.83437 1.00736 1.86205 3.32292 4.82703 
79 0.14743 0.15152 0.15537 0.30376 0.30755 0.3117 0.48979 0.49405 0.49752 0.62283 0.62687 0.63082 0.81285 0.81716 0.8208 0.98448 0.98895 1.15019 1.15492 1.16194 1.31445 1.3195 1.32517 1.48264 1.48715 1.4914 1.64444 1.65024 1.65528 1.83922 1.8431 1.84747 2.05243 2.05601 2.17827 2.18392 2.32443 2.32801 2.33404 2.46303 2.46803 2.47244 2.61813 2.62208 2.6255 2.80787 2.81213 2.8153 2.97206 2.97692 2.98466 3.14463 3.14857 3.15204 3.29405 3.29875 3.3037 3.42842 3.43227 3.4371 3.57374 3.57788 3.58405 3.74779 3.7521 3.75547 4.08144 4.08492 4.33024 4.33335 4.485 4.48952 4.49485 4.6091 4.61562 4.62127 4.80364 4.80671 4.80981 
0 
42 0.15704 0.31173 0.31795 0.50002 0.5055 0.63316 0.82038 0.82575 0.99177 0.99925 1.1585 1.16768 1.32154 1.3283 1.49308 1.65723 1.84612 1.85371 2.05949 2.18967 2.33156 2.34485 2.47515 2.6282 2.81802 2.82564 2.98329 3.15222 3.15843 3.30175 3.30914 3.43889 3.58372 3.75497 3.76051 4.08847 4.33697 4.49206 4.4977 4.62325 4.81098 4.81693 
23 0.15339 0.30936 0.49703 0.62957 0.81804 0.98923 1.49035 1.84331 2.05681 2.32888 2.47251 2.62512 2.8154 2.98033 3.14961 3.30612 3.43623 3.58083 3.75432 4.08565 4.33395 4.49211 4.80849 
99 0.1668 0.17027 0.17313 0.17822 0.32344 0.3272 0.33028 0.33524 0.51142 0.51415 0.51746 0.52308 0.6443 0.64789 0.65134 0.8322 0.83596 0.83849 0.84207 1.00307 1.00688 1.01034 1.01605 1.16963 1.17524 1.17924 1.33367 1.33909 1.34242 1.34954 1.50494 1.50765 1.51161 1.66833 1.6713 1.67599 1.85837 1.86176 1.86518 1.86907 2.07157 2.07452 2.07908 2.1971 2.20294 2.20793 2.34378 2.34705 2.35059 2.35622 2.48497 2.48834 2.49211 2.49831 2.63848 2.64167 2.64536 2.8288 2.8322 2.83564 2.83931 2.99153 2.99589 2.99927 3.16416 3.16849 3.17095 3.17498 3.31437 3.31926 3.32255 3.45024 3.45388 3.45759 3.59388 3.59714 3.60071 3.60508 3.76749 3.77169 3.77424 3.77885 4.10064 4.10356 4.10832 4.34926 4.35185 4.35598 4.50435 4.50866 4.51192 4.51815 4.63078 4.63629 4.6401 4.82348 4.82594 4.82899 4.83224 
0 
0 
27 0.15781 0.31533 0.50214 0.6348 0.82375 0.99712 1.16453 1.32663 1.49374 1.66374 1.84606 2.06194 2.33532 2.47529 2.62834 2.81985 2.9838 3.15645 3.30688 3.44121 3.58718 3.75877 4.08794 4.336 4.49567 4.62663 4.81203 
31 0.16527 0.32219 0.3269 0.50843 0.64236 0.83098 1.00205 1.17209 1.33377 1.50159 1.66517 1.85767 1.86224 2.06845 2.19955 2.34212 2.48333 2.63585 2.8268 2.99065 3.16335 3.31452 3.44893 3.59228 3.76685 4.09687 4.34507 4.50323 4.63155 4.81999 4.82545 
70 0.15797 0.16102 0.1649 0.31397 0.31777 0.32142 0.50185 0.50538 0.63439 0.63778 0.82283 0.82621 0.82932 0.99413 0.99837 1.16015 1.16455 1.1711 1.32505 1.32893 1.3323 1.49359 1.49692 1.50081 1.65815 1.66187 1.66685 1.8484 1.85256 1.85623 2.06151 2.06514 2.18945 2.19391 2.33401 2.3376 2.47506 2.47879 2.48466 2.62892 2.63185 2.81946 2.82302 2.82872 2.98403 2.98694 3.15478 3.15906 3.16313 3.3044 3.30915 3.31293 3.44002 3.44439 3.58501 3.58842 3.75856 3.76204 4.09052 4.0943 4.33894 4.34297 4.49512 4.49855 4.50214 4.6216 4.62604 4.81357 4.81648 4.81971 
28 0.159 0.31664 0.50326 0.63579 0.8248 0.99979 1.16448 1.32815 1.49484 1.65933 1.85037 2.06398 2.19301 2.33719 2.4763 2.63115 2.82136 2.98564 3.15724 3.30728 3.44136 3.5869 3.76235 4.09238 4.34065 4.49835 4.6257 4.81564 
77 0.15483 0.15883 0.16235 0.31191 0.31605 0.31952 0.49838 0.50204 0.50566 0.63143 0.63519 0.63865 0.82076 0.82509 0.8303 0.99222 0.99687 1.15841 1.16392 1.16841 1.32205 1.32706 1.33123 1.4901 1.49445 1.49784 1.65468 1.65903 1.66345 1.84685 1.8512 1.855 2.05983 2.0634 2.18644 2.19177 2.33219 2.33604 2.3416 2.4716 2.47613 2.48088 2.62614 2.62997 2.81683 2.8205 2.82441 2.97994 2.98461 2.98987 3.1531 3.15722 3.16124 3.30209 3.30738 3.31072 3.43753 3.44177 3.44586 3.58184 3.5857 3.59025 3.7558 3.75983 3.76281 4.08886 4.09225 4.3376 4.34063 4.49283 4.49721 4.50085 4.61881 4.62556 4.8117 4.81463 4.8192 
24 0.16591 0.32212 0.50942 0.64214 0.83332 1.00283 1.17417 1.33607 1.50206 1.66673 1.85593 2.06948 2.34148 2.48465 2.6387 2.82752 2.99234 3.3174 3.59262 3.77189 4.09813 4.34644 4.63217 4.82162 
1 0.83593 
128 0.16753 0.17045 0.17262 0.17539 0.18014 0.32414 0.32715 0.32943 0.33166 0.33614 0.51085 0.51359 0.51588 0.51809 0.52134 0.64521 0.64788 0.65018 0.65317 0.8336 0.8368 0.83904 0.84177 0.84851 1.00403 1.00732 1.00992 1.01278 1.01766 1.17131 1.17553 1.1784 1.18108 1.33524 1.33895 1.34138 1.34402 1.35097 1.50425 1.50691 1.50925 1.51207 1.66901 1.67161 1.67456 1.67813 1.85893 1.862 1.86424 1.86659 1.86978 2.07171 2.07431 2.07676 2.08081 2.19889 2.20262 2.20604 2.21006 2.34467 2.34739 2.34988 2.35288 2.35704 2.48586 2.48851 2.49119 2.49436 2.49987 2.63912 2.64162 2.64374 2.64817 2.82909 2.83205 2.83425 2.8369 2.83973 2.99317 2.99631 2.99875 3.00192 3.16569 3.16885 3.17089 3.17348 3.17749 3.31478 3.31857 3.3209 3.3234 3.32981 3.45055 3.45359 3.45602 3.4591 3.59539 3.5979 3.60049 3.60355 3.60807 3.76883 3.77163 3.77388 3.77658 3.78131 4.10082 4.1031 4.10555 4.10988 4.34956 4.35156 4.35431 4.35816 4.5054 4.50874 4.51074 4.5135 4.63353 4.63692 4.64006 4.64449 4.82336 4.82568 4.82783 4.83023 4.83294 4.8399 
60 0.16288 0.1661 0.17108 0.31932 0.32304 0.50706 0.51099 0.63913 0.64329 0.82892 0.83196 0.83648 0.99776 1.00188 1.00589 1.16451 1.17134 1.33228 1.33698 1.5002 1.50443 1.6632 1.66802 1.85283 1.85736 1.86103 2.06641 2.06993 2.19418 2.20193 2.33819 2.3429 2.48115 2.48886 2.63426 2.63722 2.82506 2.82873 2.98928 2.99422 3.16171 3.16638 3.31287 3.31728 3.44459 3.44938 3.59015 3.59519 3.76498 3.76777 4.09528 4.09913 4.34331 4.34792 4.50206 4.50776 4.62857 4.63464 4.81859 4.82221 
10 0.1627 0.31918 0.50479 1.663 1.85383 2.82581 3.15882 3.31013 4.62659 4.81499 
87 0.17861 0.18202 0.18814 0.33418 0.33814 0.34284 0.52162 0.52528 0.52959 0.65305 0.65741 0.6617 0.84212 0.8462 0.85041 1.01348 1.01853 1.02463 1.17956 1.18592 1.19019 1.34431 1.3492 1.35336 1.51386 1.51739 1.52138 1.67942 1.6839 1.86799 1.87261 1.87686 1.89498 2.08146 2.085 2.09194 2.20785 2.21344 2.22191 2.3538 2.35783 2.36468 2.49471 2.49872 2.50419 2.64814 2.65144 2.6573 2.83969 2.84315 2.84776 3.00303 3.00649 3.01151 3.17384 3.17828 3.18188 3.18814 3.32375 3.32898 3.33354 3.45964 3.46426 3.47044 3.60369 3.60871 3.61389 3.77718 3.78141 3.78453 3.79067 4.11047 4.11414 4.12915 4.35897 4.36321 4.37461 4.51411 4.51851 4.52232 4.64149 4.64676 4.65487 4.83355 4.8368 4.84059 4.85697 
30 0.16948 0.32634 0.51261 0.64526 0.83466 1.00637 1.17163 1.17643 1.33841 1.50649 1.67041 1.86146 2.07134 2.19976 2.3442 2.35073 2.48907 2.63946 2.83132 2.99387 3.1678 3.31791 3.45232 3.59689 3.77024 4.10119 4.34906 4.50664 4.63705 4.82424 
0 
34 0.15351 0.30909 0.49655 0.50327 0.62904 0.81859 0.82564 0.98955 1.00035 1.15587 1.32058 1.489 1.65422 1.84397 2.05726 2.18634 2.32935 2.47099 2.62449 2.81433 2.97879 3.15001 3.15804 3.29983 3.3093 3.43552 3.57996 3.75342 3.75938 4.08627 4.33474 4.49024 4.62183 4.80872 
31 0.1584 0.16465 0.31419 0.50211 0.63448 0.82298 0.83106 0.99461 1.16529 1.33124 1.49594 1.65875 1.84912 1.85639 2.06141 2.19428 2.33402 2.47643 2.6294 2.81988 2.98548 3.15483 3.31072 3.44015 3.58543 3.75886 4.09065 4.3391 4.49557 4.62807 4.81367 
81 0.1531 0.15756 0.16129 0.30922 0.31338 0.31701 0.49588 0.50088 0.50491 0.62846 0.63347 0.63773 0.81845 0.82259 0.82623 0.99149 0.9957 0.99981 1.15528 1.15981 1.16438 1.32024 1.32545 1.32908 1.48829 1.49294 1.49667 1.64952 1.65627 1.65955 1.84627 1.84968 1.85435 2.0595 2.06332 2.18433 2.18995 2.19602 2.33098 2.33441 2.33916 2.46636 2.4725 2.47645 2.62285 2.62783 2.63132 2.81418 2.81907 2.82306 2.97795 2.98336 2.99003 3.15099 3.15461 3.15856 3.30002 3.30498 3.30932 3.43253 3.4388 3.44339 3.57987 3.58473 3.58871 3.75478 3.7591 3.76266 4.08837 4.0918 4.33756 4.34109 4.49122 4.49544 4.4989 4.61485 4.62083 4.62585 4.8106 4.81396 4.81927 
57 0.15077 0.15507 0.30706 0.3119 0.49383 0.49792 0.5043 0.62692 0.63189 0.81604 0.82048 0.98715 0.9928 1.15359 1.16266 1.31735 1.32396 1.48656 1.49113 1.65179 1.6567 1.84187 1.84661 2.05499 2.05906 2.18273 2.32728 2.33192 2.46834 2.47279 2.6219 2.62597 2.81204 2.8164 2.97592 2.98054 3.14788 3.15291 3.29755 3.30392 3.43322 3.43886 3.5777 3.58335 3.75066 3.75541 4.08407 4.08815 4.33271 4.33661 4.48803 4.49289 4.6149 4.62196 4.80667 4.80993 4.81482 
0 
88 0.16663 0.16988 0.17401 0.32187 0.32579 0.32921 0.34177 0.51043 0.5138 0.51791 0.64268 0.64668 0.65345 0.8333 0.83634 0.84029 1.00188 1.00658 1.01096 1.16741 1.17312 1.17723 1.3321 1.33718 1.34078 1.35623 1.50233 1.50633 1.51099 1.66704 1.67097 1.67602 1.85706 1.86111 1.86449 1.87232 2.07029 2.07432 2.0935 2.1977 2.20189 2.20745 2.34218 2.34623 2.35033 2.35831 2.48489 2.48953 2.49955 2.63814 2.6429 2.82798 2.8316 2.83501 2.99255 2.99674 3.00353 3.16286 3.16722 3.17131 3.31321 3.31819 3.32214 3.44904 3.45297 3.45863 3.59315 3.59782 3.60336 3.76716 3.77073 3.7798 4.09948 4.10315 4.11238 4.34766 4.35154 4.36006 4.5032 4.50726 4.51217 4.63007 4.63487 4.64504 4.82175 4.82484 4.82811 4.83394 
36 0.16673 0.32184 0.32655 0.50994 0.51452 0.64175 0.6467 0.83293 1.00172 1.00702 1.17275 1.33622 1.50238 1.66665 1.85632 1.86183 2.06972 2.20679 2.34162 2.34651 2.48465 2.63719 2.82846 2.83585 2.99246 3.16587 3.31649 3.4497 3.59303 3.59923 3.76726 4.09816 4.34639 4.50568 4.63473 4.8218 
65 0.16143 0.16451 0.31681 0.32064 0.50492 0.50801 0.63735 0.64061 0.82534 0.82889 0.83387 0.99599 1.00091 1.16247 1.16777 1.17235 1.32647 1.33123 1.33567 1.49773 1.50044 1.66174 1.66717 1.85062 1.85452 1.85807 2.06429 2.06725 2.19345 2.20044 2.33673 2.34009 2.47888 2.48159 2.6326 2.63498 2.82316 2.82591 2.83274 2.98767 2.99049 3.15763 3.16148 3.16507 3.30638 3.3114 3.31476 3.44269 3.44656 3.45149 3.58815 3.59151 3.76229 3.76499 4.09339 4.09638 4.34178 4.34472 4.49995 4.50233 4.62464 4.62917 4.81662 4.81923 4.82431 
28 0.16224 0.31736 0.50551 0.63841 0.82673 0.99911 1.16631 1.32993 1.49716 1.66081 1.85022 1.85729 2.06447 2.19444 2.33801 2.47826 2.63227 2.82266 2.98703 3.15948 3.31009 3.4431 3.58958 3.76229 4.09449 4.34107 4.49952 4.81564 
92 0.15123 0.15562 0.15829 0.16291 0.30751 0.3111 0.31492 0.49377 0.49884 0.50181 0.50663 0.62607 0.63079 0.63441 0.81698 0.82132 0.82394 0.82772 0.98889 0.99268 0.99659 1.15384 1.15766 1.16249 1.1674 1.31833 1.32439 1.32796 1.48662 1.49163 1.49424 1.64726 1.6551 1.65899 1.66497 1.8436 1.84651 1.85054 1.8545 2.05689 2.06008 2.18226 2.18891 2.19759 2.32855 2.33177 2.33621 2.46373 2.47123 2.47472 2.48173 2.62124 2.62591 2.62879 2.81198 2.8169 2.81955 2.82436 2.9759 2.98189 2.9868 3.14884 3.15212 3.15614 3.16217 3.2979 3.30295 3.30638 3.31083 3.43008 3.43638 3.441 3.57777 3.58252 3.58671 3.75224 3.75674 3.75939 4.0858 4.08862 4.33484 4.33717 4.48918 4.49398 4.49643 4.61322 4.62107 4.62499 4.8079 4.81094 4.81431 4.81819 
73 0.15331 0.15829 0.1635 0.31024 0.31483 0.31875 0.49648 0.50122 0.50578 0.62894 0.63394 0.63824 0.819 0.82397 0.82959 0.99134 0.99703 1.15673 1.16243 1.16783 1.32113 1.32677 1.33168 1.48924 1.49436 1.49977 1.65064 1.65733 1.66229 1.8461 1.85105 2.05932 2.06367 2.18515 2.19116 2.33119 2.33549 2.4681 2.47442 2.47925 2.62447 2.62912 2.8147 2.81951 2.82394 2.97871 2.98415 3.15143 3.15614 3.16002 3.3006 3.30612 3.31004 3.43298 3.43878 3.4448 3.58046 3.58522 3.75466 3.75945 3.76354 4.08829 4.09279 4.33731 4.34386 4.4918 4.49682 4.61618 4.62222 4.62817 4.81046 4.81392 4.82007 
42 0.1663 0.32302 0.32679 0.51096 0.51515 0.64414 0.83208 0.83651 1.00142 1.00718 1.17163 1.17667 1.33522 1.50277 1.50733 1.66596 1.67142 1.85635 1.86093 2.06941 2.19927 2.3418 2.34643 2.48446 2.63745 2.8279 2.83306 2.99233 3.16518 3.31535 3.31963 3.45001 3.59293 3.76832 4.09805 4.10366 4.34577 4.35387 4.50466 4.63311 4.82114 4.82522 
10 0.17631 0.51949 0.84099 1.17817 1.67567 2.21002 3.17363 4.10759 4.35622 4.82725 
56 0.14614 0.1511 0.30224 0.30687 0.48873 0.49416 0.62156 0.62688 0.81169 0.81637 0.98388 0.98892 1.14845 1.15442 1.31325 1.3195 1.48143 1.48721 1.64288 1.6506 1.83861 1.84198 2.05186 2.05558 2.17725 2.18441 2.32347 2.32742 2.4607 2.46755 2.61616 2.62145 2.80706 2.81244 2.97084 2.97704 3.14359 3.14751 3.29285 3.29884 3.42592 3.43208 3.57271 3.57803 3.74733 3.75227 4.08077 4.08421 4.32979 4.33252 4.48398 4.48923 4.60817 4.61812 4.8029 4.80653 
43 0.15753 0.1623 0.3143 0.32054 0.50287 0.50738 0.63511 0.82272 0.82746 0.99492 1.16107 1.32664 1.33324 1.49404 1.5011 1.65902 1.84918 1.8546 2.06252 2.19111 2.33458 2.47635 2.62991 2.63436 2.82041 2.82502 2.9849 3.15558 3.16142 3.30542 3.31165 3.44049 3.58555 3.75884 3.76371 4.0913 4.09592 4.34003 4.49564 4.5011 4.62318 4.81443 4.81878 
59 0.1746 0.1809 0.32996 0.33376 0.51723 0.52113 0.65036 0.65446 0.83899 0.84218 0.84917 1.00922 1.01437 1.17669 1.182 1.34158 1.34622 1.51057 1.51655 1.67389 1.67948 1.86361 1.86793 1.87443 2.07683 2.08192 2.20602 2.34915 2.35326 2.36024 2.49123 2.49591 2.64417 2.64848 2.83535 2.84017 2.99955 3.00559 3.1728 3.17673 3.32238 3.32712 3.45523 3.45964 3.60038 3.60588 3.77551 3.77892 4.10545 4.11026 4.35377 4.3583 4.51192 4.51643 4.64024 4.65655 4.82883 4.83262 4.84005 
62 0.1537 0.15802 0.31051 0.31482 0.31863 0.49657 0.50104 0.50533 0.62942 0.63404 0.63871 0.81888 0.8233 0.82694 0.99098 0.99686 1.15678 1.16383 1.32093 1.32685 1.48917 1.49411 1.65084 1.65731 1.84572 1.85134 2.05881 2.0636 2.18496 2.19333 2.33101 2.33572 2.46969 2.47547 2.62492 2.62917 2.81474 2.81942 2.82468 2.97875 2.98397 3.15121 3.15684 3.30076 3.30741 3.43598 3.44033 3.58056 3.58505 3.75436 3.75919 3.76263 4.08784 4.0917 4.33666 4.34108 4.49152 4.49688 4.61527 4.62458 4.81022 4.81362 
32 0.16361 0.32052 0.32609 0.50789 0.64002 0.83081 0.99886 1.1645 1.17274 1.33158 1.50068 1.66403 1.85382 1.86028 2.06738 2.19591 2.3391 2.48153 2.63536 2.8262 2.99006 3.16289 3.31369 3.44579 3.59037 3.766 4.09588 4.34421 4.50283 4.62994 4.81915 4.82619 
55 0.15163 0.1567 0.30893 0.31463 0.49503 0.50062 0.62754 0.63329 0.81723 0.82149 0.82459 0.83027 0.98974 0.99828 1.15535 1.16477 1.31961 1.32721 1.48776 1.49378 1.64876 1.65641 1.84455 1.85126 2.05776 2.1835 2.32966 2.33684 2.46671 2.47474 2.62323 2.62879 2.81324 2.81914 2.97717 2.98392 3.14991 3.15619 3.29912 3.3069 3.43163 3.43703 3.44388 3.57901 3.58687 3.75305 3.75919 4.08675 4.33561 4.49026 4.49632 4.61432 4.62562 4.80887 4.81269 
52 0.16307 0.16656 0.31981 0.32375 0.50781 0.51366 0.64166 0.82854 0.83194 0.83656 0.99875 1.00378 1.16704 1.17291 1.33245 1.33685 1.49997 1.5059 1.66347 1.66835 1.85332 1.8578 1.86144 2.06755 2.19699 2.33963 2.34534 2.48193 2.4913 2.63484 2.82575 2.83199 2.98982 3.16283 3.17012 3.31336 3.31862 3.44799 3.45595 3.59051 3.59788 3.76556 3.77538 4.09593 4.10484 4.34408 4.35125 4.50234 4.63104 4.81892 4.82277 4.82758 
56 0.14835 0.15302 0.30459 0.30907 0.49099 0.49622 0.62367 0.62868 0.81402 0.81864 0.98606 0.9921 1.15096 1.15681 1.3156 1.32234 1.48375 1.48936 1.64524 1.65307 1.84084 1.84561 2.05407 2.0584 2.17953 2.18778 2.3257 2.32988 2.46343 2.47013 2.6187 2.6236 2.80922 2.81448 2.97317 2.97926 3.14594 3.15039 3.29507 3.30163 3.42844 3.434 3.57493 3.57997 3.74942 3.75498 4.08298 4.087 4.33197 4.33538 4.4863 4.49203 4.61048 4.61988 4.80506 4.80872 
35 0.16491 0.32044 0.32548 0.50803 0.64035 0.82924 0.83521 1.00091 1.00692 1.17498 1.33352 1.50099 1.66419 1.8545 1.86093 2.06751 2.34017 2.34618 2.48328 2.63525 2.63871 2.82608 2.82995 2.9905 3.16386 3.31405 3.44682 3.59171 3.76594 3.76986 4.09609 4.34433 4.50315 4.63119 4.81967 
25 0.32731 0.51507 0.64784 0.83876 1.01369 1.17634 1.34102 1.50698 1.6748 1.86645 2.07476 2.34647 2.49316 2.64435 2.83453 2.99857 3.16835 3.32011 3.45436 3.60023 3.77164 4.10288 4.35005 4.51103 4.82542 
0 
3 0.65077 3.77533 4.5116 
53 0.17507 0.18648 0.33211 0.33805 0.51782 0.52329 0.65227 0.65759 0.84112 0.84804 1.01127 1.0222 1.18144 1.34414 1.34937 1.51106 1.51615 1.67494 1.68487 1.86707 1.87309 2.07861 2.08485 2.20818 2.35084 2.36033 2.49241 2.50014 2.6458 2.6537 2.83719 2.84304 3.00083 3.00723 3.17308 3.17831 3.32379 3.32872 3.4577 3.46308 3.6012 3.60731 3.77614 3.78026 4.10697 4.11352 4.35478 4.36191 4.51374 4.52044 4.64139 4.83031 4.83546 
57 0.16061 0.16409 0.31545 0.32048 0.50288 0.50642 0.63556 0.64015 0.82554 0.82912 0.99527 1.00066 1.16126 1.16717 1.32591 1.33112 1.49643 1.5003 1.65976 1.66396 1.85032 1.85456 2.06312 2.06669 2.19033 2.19623 2.33561 2.33953 2.47625 2.48054 2.63082 2.63404 2.82085 2.82432 2.98491 2.98865 3.15624 3.16121 3.30542 3.31151 3.4411 3.44733 3.58646 3.59113 3.75899 3.7633 3.76681 4.09211 4.09562 4.34065 4.34367 4.49592 4.50047 4.62302 4.62848 4.81519 4.81781 
56 0.16056 0.16398 0.31626 0.32083 0.50462 0.50862 0.63666 0.64123 0.82497 0.82882 0.99648 1.00093 1.16278 1.16924 1.32931 1.33374 1.49664 1.50014 1.66097 1.66563 1.85097 1.8562 2.0641 2.06837 2.19183 2.1957 2.33653 2.34162 2.47861 2.48436 2.63175 2.63507 2.82263 2.82685 2.98673 2.99034 3.15748 3.16198 3.30821 3.31318 3.44256 3.44762 3.58774 3.59313 3.76108 3.76447 4.09313 4.09772 4.34162 4.34628 4.49788 4.50135 4.62562 4.63144 4.81686 4.82073 
88 0.14397 0.14815 0.15129 0.30012 0.30375 0.30727 0.48669 0.49102 0.49382 0.49984 0.61918 0.62341 0.62703 0.80936 0.81316 0.81647 0.82064 0.98189 0.98509 0.98898 1.14622 1.15026 1.15512 1.31108 1.31532 1.31915 1.47919 1.4835 1.48684 1.64052 1.64695 1.65078 1.83659 1.83941 1.84287 2.04985 2.05284 2.05604 2.17517 2.18045 2.32148 2.32461 2.32789 2.45761 2.46337 2.46748 2.61375 2.61819 2.62156 2.80505 2.80925 2.81232 2.81914 2.96874 2.97324 2.97661 3.14156 3.1449 3.14852 3.15462 3.29078 3.29476 3.29905 3.42348 3.42916 3.4334 3.57068 3.57482 3.57832 3.74536 3.74894 3.75202 4.07879 4.08167 4.085 4.32776 4.33018 4.33375 4.48191 4.48531 4.48876 4.60603 4.61183 4.61899 4.80094 4.80402 4.80652 4.81102 
1 4.81296 
0 
0 
1 0.82801 
22 0.17176 0.32979 0.51484 0.6481 1.34129 1.50702 1.6742 2.07416 2.20557 2.489 2.64159 2.83526 2.99753 3.17033 3.32153 3.45492 3.60116 3.77239 4.1032 4.35095 4.50968 4.82708 
0 
26 0.17552 0.33155 0.51865 0.65283 0.84082 1.01291 1.18419 1.34293 1.51133 1.67706 1.86829 2.07751 2.36066 2.49591 2.6456 2.83733 3.00089 3.17289 3.32273 3.45879 3.60696 3.77636 4.10561 4.35322 4.51456 4.83119 
12 0.32784 0.64301 1.00763 2.3444 2.63795 2.82976 3.1692 3.76846 4.1004 4.34608 4.50477 4.82639 
83 0.16627 0.16983 0.17467 0.3223 0.32607 0.32948 0.51056 0.51393 0.51726 0.64281 0.64656 0.65037 0.83204 0.83516 0.83931 1.00211 1.00681 1.01167 1.16881 1.17416 1.178 1.33453 1.33767 1.34175 1.50197 1.50573 1.5098 1.66703 1.67161 1.67884 1.85656 1.86112 1.86483 2.07031 2.07358 2.092 2.19704 2.20114 2.20706 2.3428 2.34639 2.35204 2.48464 2.48787 2.49338 2.63757 2.6407 2.8274 2.83091 2.83507 2.86551 2.99215 2.99518 2.99981 3.16312 3.1673 3.17088 3.31324 3.31719 3.32071 3.44837 3.45299 3.45933 3.59362 3.59796 3.60401 3.7667 3.77063 3.77379 4.09914 4.10278 4.10978 4.34738 4.35087 4.3572 4.5031 4.50745 4.51162 4.63405 4.63995 4.8216 4.82458 4.82838 
90 0.1642 0.16684 0.16958 0.17528 0.32044 0.32357 0.32623 0.50831 0.5105 0.51321 0.64083 0.64398 0.64701 0.82933 0.83272 0.83514 0.83908 1.00041 1.00422 1.00728 1.16705 1.17098 1.17465 1.33321 1.33588 1.33917 1.50081 1.5035 1.50694 1.66467 1.66765 1.67119 1.85467 1.8583 1.86128 1.86507 2.06785 2.07105 2.07514 2.19588 2.19941 2.20649 2.34009 2.3433 2.3464 2.35224 2.48255 2.48528 2.48923 2.63556 2.63817 2.64332 2.82639 2.82886 2.83191 2.83591 2.99081 2.99312 2.99748 3.16158 3.16498 3.16747 3.31222 3.31539 3.31823 3.4466 3.44992 3.45288 3.59159 3.59428 3.59765 3.76458 3.76766 3.77011 4.09673 4.09967 4.10334 4.34556 4.34825 4.35286 4.50172 4.50487 4.50755 4.62843 4.63261 4.63682 4.81982 4.82216 4.82482 4.8283 
88 0.1562 0.15961 0.16215 0.31303 0.31684 0.31953 0.49932 0.50284 0.50579 0.50981 0.6328 0.63563 0.63843 0.82156 0.82543 0.82778 0.83171 0.99299 0.99668 0.99988 1.00541 1.15961 1.16406 1.16775 1.32336 1.3279 1.33098 1.49159 1.4956 1.49838 1.65719 1.65977 1.66322 1.84779 1.8512 1.85418 1.85833 2.06092 2.064 2.06821 2.18749 2.19193 2.19903 2.33325 2.33629 2.3399 2.34577 2.47461 2.47778 2.48088 2.62776 2.63088 2.63342 2.81723 2.82109 2.82368 2.8282 2.98174 2.98549 2.98875 3.15353 3.15781 3.16039 3.30331 3.30775 3.3103 3.43934 3.4429 3.44591 3.58327 3.58639 3.5897 3.7563 3.76046 3.76285 4.08991 4.09271 4.33883 4.34155 4.49369 4.4979 4.50023 4.61863 4.62444 4.62728 4.81243 4.8152 4.81788 
108 0.17205 0.17511 0.17797 0.18226 0.32824 0.33208 0.33497 0.34005 0.51596 0.5185 0.52127 0.52442 0.64965 0.6529 0.65681 0.83805 0.84115 0.84387 0.84692 1.00837 1.01259 1.01597 1.02311 1.17571 1.18083 1.18438 1.33924 1.3434 1.34668 1.35205 1.50798 1.51154 1.51537 1.52411 1.6725 1.67555 1.67947 1.68562 1.86337 1.86733 1.87021 1.87476 2.07662 2.07955 2.08348 2.10711 2.20314 2.20731 2.21245 2.34826 2.35144 2.35513 2.36025 2.37449 2.49106 2.49374 2.49819 2.64436 2.64682 2.6519 2.83346 2.83676 2.83982 2.84309 2.8582 2.99905 3.00153 3.00577 3.16994 3.17383 3.17633 3.18042 3.31984 3.32387 3.32669 3.33229 3.45476 3.45855 3.46169 3.46743 3.59946 3.60271 3.60619 3.61244 3.77354 3.77687 3.77921 3.78416 4.10533 4.10819 4.11179 4.1281 4.354 4.3564 4.36044 4.37867 4.51005 4.51364 4.51665 4.52186 4.63438 4.64061 4.64514 4.82807 4.83056 4.83338 4.83625 4.84388 
28 0.16493 0.32099 0.50867 0.64162 0.83063 1.00382 1.17337 1.33388 1.50081 1.66516 1.85643 1.86158 2.06791 2.34085 2.48319 2.63578 2.82679 2.99001 3.1639 3.31456 3.44885 3.59303 3.7664 4.09644 4.34403 4.50371 4.63598 4.81971 
24 0.1585 0.3156 0.50189 0.63576 0.82478 1.16769 1.32822 1.49458 1.6594 1.85093 2.06069 2.33737 2.47611 2.629 2.81994 2.98476 3.15775 3.30823 3.44439 3.75976 4.08905 4.33708 4.49689 4.81246 
0 
64 0.1444 0.1489 0.30069 0.30489 0.30981 0.48681 0.49138 0.49582 0.62004 0.62456 0.80981 0.81451 0.98142 0.98621 1.1471 1.15265 1.31136 1.317 1.4796 1.48458 1.64244 1.64799 1.8362 1.84021 1.84643 2.04943 2.05318 2.1755 2.18182 2.32132 2.32507 2.46017 2.46554 2.61513 2.61953 2.80498 2.80953 2.81472 2.96906 2.97432 3.14165 3.14596 3.15053 3.29095 3.29644 3.30179 3.42599 3.43061 3.57077 3.57523 3.74476 3.74931 3.75325 4.07842 4.08205 4.32729 4.33053 4.48191 4.48677 4.6064 4.61434 4.80059 4.80382 4.80827 
65 0.15702 0.16107 0.16449 0.31426 0.31795 0.3226 0.5025 0.50514 0.63397 0.63785 0.82328 0.827 0.83041 0.99449 0.99905 1.16147 1.16715 1.32555 1.3297 1.33444 1.49322 1.49723 1.50243 1.65918 1.66275 1.84905 1.85315 1.85783 2.06236 2.06597 2.19014 2.19534 2.33436 2.33835 2.47596 2.47919 2.62866 2.63225 2.81951 2.82286 2.82867 2.9838 2.9871 3.15546 3.15992 3.30539 3.30989 3.31575 3.44068 3.44466 3.58489 3.58839 3.75822 3.76236 3.76854 4.09139 4.09488 4.34011 4.34353 4.49511 4.4996 4.62292 4.62815 4.81436 4.81714 
24 0.16342 0.32162 0.50886 0.64104 0.8291 1.00134 1.49962 1.66288 1.85674 2.06774 2.34167 2.4812 2.63454 2.98973 3.16299 3.31339 3.44758 3.59218 3.76561 4.09771 4.3451 4.50233 4.63109 4.8194 
18 0.15921 0.31513 0.50083 0.63511 0.99603 2.06103 2.33367 2.47647 2.62865 2.81985 2.98435 3.1559 3.5859 3.7593 4.09 4.33804 4.49655 4.81234 
38 0.16466 0.16971 0.32155 0.32617 0.50896 0.51354 0.64162 0.83085 0.83518 1.00035 1.00497 1.17142 1.33376 1.50185 1.66492 1.67226 1.85491 1.85906 2.0682 2.19798 2.34026 2.34531 2.48343 2.63618 2.82653 2.8322 2.99103 3.1646 3.31474 3.44813 3.59204 3.76717 4.09691 4.34494 4.50424 4.63163 4.82036 4.82532 
56 0.1556 0.16011 0.31289 0.31742 0.50061 0.50479 0.63314 0.63789 0.82091 0.82572 0.83022 0.99276 0.99937 1.15926 1.16605 1.32343 1.32857 1.49159 1.49651 1.6574 1.66482 1.84724 1.8528 2.06051 2.06554 2.18869 2.33266 2.33824 2.47417 2.47928 2.62767 2.63158 2.81778 2.82192 2.98187 2.98623 3.15347 3.15842 3.30305 3.30904 3.43881 3.44436 3.58317 3.58851 3.75661 3.76136 4.08953 4.09463 4.33819 4.34504 4.49353 4.49849 4.6208 4.62643 4.81245 4.81632 
40 0.16869 0.17476 0.32402 0.33017 0.51337 0.51888 0.6469 0.83277 0.83814 1.00474 1.01228 1.17489 1.3392 1.50655 1.67067 1.85813 1.86341 1.87658 2.07457 2.20405 2.34619 2.35258 2.48893 2.63977 2.83273 2.9962 3.16785 3.17416 3.31804 3.32938 3.45324 3.59849 3.61149 3.7706 4.10284 4.3516 4.50808 4.63554 4.82397 4.82855 
68 0.15958 0.16255 0.31479 0.31868 0.32249 0.50136 0.50456 0.50798 0.63466 0.6382 0.82384 0.82768 0.83186 0.99464 0.99953 1.16085 1.16652 1.17218 1.32493 1.32999 1.33386 1.49412 1.49746 1.50132 1.65876 1.66221 1.84964 1.85393 2.06268 2.06637 2.18918 2.19458 2.33509 2.33895 2.47535 2.47906 2.48425 2.62972 2.63271 2.81944 2.82289 2.82677 2.98299 2.9871 3.15582 3.15977 3.16329 3.30475 3.31 3.31366 3.44081 3.44518 3.58515 3.58849 3.75836 3.76243 3.76598 4.09176 4.09556 4.34034 4.34387 4.49532 4.49977 4.62081 4.62721 4.8147 4.81723 4.82369 
27 0.17407 0.32961 0.51663 0.65096 0.83792 1.01062 1.1806 1.3434 1.50982 1.67398 1.86467 2.07702 2.3506 2.49253 2.64342 2.83496 3.00048 3.17172 3.32309 3.45686 3.60117 3.77442 4.10522 4.3525 4.5119 4.64307 4.82824 
63 0.16854 0.17156 0.32283 0.32653 0.33045 0.51199 0.51518 0.64436 0.64766 0.83354 0.83632 0.84076 1.00254 1.00794 1.1685 1.17456 1.17905 1.33266 1.3389 1.34477 1.50286 1.50648 1.66867 1.67467 1.85781 1.86258 1.8657 2.0721 2.07805 2.19873 2.20385 2.34344 2.34668 2.35257 2.4868 2.49159 2.64018 2.8305 2.83479 2.99475 3.00032 3.16455 3.16869 3.17563 3.31278 3.31905 3.44938 3.45353 3.5952 3.59982 3.77 3.77324 4.10002 4.10343 4.34861 4.35368 4.5034 4.508 4.63118 4.63682 4.82405 4.82776 4.84068 
0 
57 0.16384 0.16707 0.31943 0.32331 0.50775 0.51066 0.63973 0.64316 0.8297 0.83331 0.99957 1.00534 1.1684 1.17358 1.33285 1.33683 1.50011 1.50324 1.66402 1.6679 1.85447 1.85901 2.06668 2.06984 2.19576 2.20317 2.33979 2.34311 2.48151 2.48459 2.63456 2.63714 2.82546 2.82845 2.9901 2.99286 3.1608 3.16485 3.31163 3.31524 3.44534 3.45006 3.59071 3.59403 3.76471 3.76742 3.77085 4.0957 4.09895 4.34444 4.34747 4.50156 4.5046 4.63078 4.63491 4.8193 4.82221 
11 0.1628 0.31976 0.50677 0.82673 1.00048 1.4989 1.85506 3.16201 3.31387 3.76458 4.82025 
64 0.15744 0.1608 0.16516 0.31336 0.31742 0.32147 0.50158 0.50497 0.63378 0.63758 0.82262 0.82657 0.83076 0.99407 0.9985 1.16074 1.16549 1.32599 1.32936 1.49274 1.49676 1.50201 1.65805 1.66238 1.84837 1.85274 1.85709 2.06176 2.06555 2.18981 2.19535 2.33387 2.3376 2.475 2.47879 2.62869 2.6317 2.81937 2.8227 2.98389 2.9868 3.15467 3.15898 3.16367 3.3049 3.30913 3.43945 3.44389 3.58479 3.58848 3.75824 3.76198 3.7667 4.09073 4.095 4.33912 4.34358 4.49502 4.49866 4.62229 4.62731 4.8133 4.81637 4.82148 
56 0.16123 0.16466 0.31634 0.32051 0.5045 0.50751 0.63726 0.64069 0.82792 0.99577 1.0021 1.16241 1.16858 1.32688 1.33133 1.33536 1.49742 1.50086 1.66119 1.6665 1.85107 1.85553 2.06439 2.06857 2.19375 2.33633 2.34144 2.47883 2.48212 2.63212 2.635 2.82255 2.82575 2.9872 2.991 3.15715 3.16139 3.30675 3.31153 3.44214 3.44678 3.58754 3.59196 3.75969 3.76393 3.76736 4.09304 4.09697 4.34164 4.34603 4.49755 4.50128 4.62621 4.63062 4.81678 4.82014 
78 0.16204 0.16589 0.1697 0.31869 0.32329 0.32774 0.50656 0.50953 0.51259 0.63888 0.64325 0.8279 0.83161 0.83526 0.99872 1.00319 1.00781 1.16542 1.17173 1.17593 1.33166 1.33592 1.34522 1.49934 1.5033 1.66303 1.66728 1.6745 1.8533 1.85777 1.86162 2.06641 2.07008 2.19173 2.19849 2.33872 2.34247 2.3468 2.35405 2.48009 2.48428 2.49 2.63335 2.6368 2.64614 2.82362 2.82729 2.83116 2.9879 2.99142 2.99832 3.15988 3.16434 3.16886 3.3095 3.31495 3.44484 3.44938 3.58974 3.59409 3.59921 3.76264 3.76663 3.7702 4.09545 4.0995 4.34403 4.34731 4.35441 4.49941 4.50375 4.50829 4.62397 4.63135 4.63807 4.81815 4.82153 4.82502 
3 0.83536 3.31949 4.82491 
102 0.18116 0.18429 0.18813 0.33664 0.34021 0.3432 0.3499 0.52384 0.52669 0.52978 0.5341 0.6567 0.66037 0.66389 0.67365 0.84581 0.84928 0.85258 0.85797 1.01683 1.02103 1.02481 1.03424 1.18312 1.18789 1.19191 1.20777 1.34799 1.35173 1.35523 1.36179 1.5162 1.51962 1.52312 1.53153 1.68069 1.6842 1.68887 1.87125 1.87539 1.87872 1.88505 2.08414 2.08745 2.09205 2.21305 2.21744 2.22441 2.35661 2.36022 2.3642 2.37026 2.49875 2.50223 2.50646 2.52525 2.65109 2.65422 2.65816 2.84196 2.84516 2.8487 2.85253 3.00581 3.00911 3.01334 3.17764 3.18141 3.18417 3.18845 3.32735 3.33155 3.33458 3.34135 3.46272 3.46671 3.47022 3.60759 3.61123 3.61511 3.62179 3.78028 3.78432 3.78696 3.79203 4.11305 4.11628 4.12133 4.36194 4.3651 4.36996 4.51761 4.52145 4.52482 4.53108 4.64605 4.65004 4.65522 4.83597 4.8387 4.84197 4.84605 
26 0.16448 0.32132 0.50839 0.64031 0.83024 1.00169 1.33449 1.50162 1.66443 1.85454 2.06769 2.19827 2.33965 2.48228 2.63556 2.82598 2.99072 3.31467 3.44739 3.591 3.76708 4.09616 4.34431 4.50329 4.63038 4.8198 
59 0.16146 0.16643 0.31613 0.32127 0.50466 0.50903 0.6366 0.64185 0.82742 0.83049 0.99622 1.00219 1.16232 1.1691 1.3262 1.3317 1.49778 1.50224 1.66089 1.66754 1.85057 1.85526 1.85925 2.06379 2.06829 2.19094 2.19625 2.33612 2.34114 2.47723 2.48135 2.48743 2.63186 2.63677 2.82267 2.82735 2.9871 2.99477 3.15736 3.16266 3.30586 3.31219 3.44232 3.44787 3.58694 3.59204 3.60173 3.75952 3.76463 4.0928 4.09706 4.34148 4.34763 4.49652 4.50188 4.62395 4.63117 4.81713 4.82224 
96 0.15079 0.1551 0.15781 0.1622 0.30733 0.31088 0.3141 0.31799 0.49375 0.49847 0.501 0.50495 0.62581 0.63039 0.63366 0.81628 0.81994 0.82278 0.8264 0.9888 0.99228 0.99618 1.15367 1.1576 1.16176 1.16721 1.31841 1.32338 1.32637 1.48653 1.49092 1.49359 1.64791 1.65395 1.65708 1.66414 1.84365 1.84643 1.85036 1.85498 2.05687 2.06006 2.06462 2.18231 2.18806 2.19215 2.32846 2.33165 2.33546 2.46561 2.47084 2.47426 2.47967 2.62145 2.62576 2.6284 2.81195 2.81644 2.8191 2.82383 2.97594 2.98098 2.98347 3.14867 3.15188 3.15562 3.15974 3.29784 3.30228 3.30594 3.31185 3.43106 3.43611 3.43995 3.57769 3.58213 3.58549 3.75221 3.75619 3.75896 4.08577 4.08863 4.09237 4.33485 4.33723 4.34198 4.48906 4.49276 4.49563 4.61328 4.61924 4.62305 4.8078 4.81097 4.81362 4.81754 
7 0.83568 1.51036 2.09861 2.4905 2.64135 3.45628 3.7719 
71 0.15378 0.15802 0.16218 0.31013 0.31385 0.31933 0.49686 0.50183 0.50596 0.62911 0.63378 0.64147 0.81925 0.82303 0.82671 0.99215 0.99747 1.15628 1.1608 1.32176 1.32934 1.48933 1.49409 1.49821 1.65015 1.65726 1.66272 1.84703 1.85097 1.85567 2.06036 2.06598 2.18526 2.19515 2.3317 2.33529 2.46719 2.47358 2.47952 2.62359 2.62852 2.63315 2.81509 2.81974 2.82449 2.979 2.98488 3.15194 3.15551 3.16021 3.30096 3.30555 3.31088 3.43297 3.43918 3.44553 3.58074 3.58553 3.75553 3.76196 4.0893 4.09428 4.33833 4.34259 4.49237 4.49858 4.61623 4.62452 4.81118 4.81474 4.82035 
63 0.14778 0.15228 0.30419 0.30837 0.31338 0.49029 0.49457 0.49962 0.62352 0.6279 0.81319 0.81785 0.98468 0.98958 1.15055 1.15621 1.31463 1.32023 1.48307 1.48793 1.49358 1.64712 1.65247 1.83941 1.84358 2.05262 2.05626 2.17876 2.18534 2.32468 2.32862 2.46396 2.46922 2.61865 2.62288 2.80848 2.81283 2.81944 2.9725 2.97751 3.14491 3.14927 3.15376 3.29438 3.30004 3.42984 3.43491 3.57424 3.57848 3.74804 3.75247 3.75584 4.08166 4.08524 4.33041 4.33361 4.48522 4.49 4.60956 4.61818 4.80395 4.80708 4.81121 
41 0.17195 0.17732 0.32835 0.33342 0.51502 0.51912 0.64911 0.65592 0.83773 0.84248 1.01001 1.17841 1.34159 1.50789 1.67242 1.86167 1.86634 2.07508 2.20416 2.34772 2.35336 2.49054 2.50129 2.64294 2.83288 2.8387 2.99769 3.17057 3.32076 3.4555 3.60006 3.77354 3.79519 4.10299 4.1086 4.35137 4.35755 4.51054 4.63982 4.82676 4.83121 
1 0.82921 
0 
140 0.14372 0.14709 0.14976 0.15217 0.15559 0.29981 0.30325 0.30606 0.30873 0.31155 0.48653 0.49006 0.49267 0.49509 0.49753 0.50325 0.61843 0.6221 0.62495 0.62793 0.63073 0.80904 0.81234 0.81529 0.81749 0.82046 0.98178 0.98432 0.98753 0.99051 0.99598 1.14591 1.14965 1.1531 1.15635 1.15989 1.3108 1.31406 1.31766 1.32038 1.32365 1.47887 1.48252 1.48551 1.48794 1.49113 1.64014 1.64611 1.64931 1.65222 1.65647 1.83648 1.83881 1.84164 1.84433 1.84735 2.04973 2.05208 2.05462 2.05812 2.17494 2.17912 2.18263 2.18716 2.32136 2.32403 2.32669 2.3297 2.33447 2.45683 2.46243 2.46581 2.46844 2.47162 2.47908 2.61338 2.6176 2.6203 2.62262 2.62824 2.80494 2.80859 2.81117 2.81358 2.8166 2.82085 2.96851 2.97217 2.97538 2.97797 2.98264 3.14135 3.14423 3.14695 3.14955 3.15207 3.15805 3.29053 3.29373 3.29703 3.29984 3.30262 3.4232 3.42879 3.43148 3.43447 3.43765 3.57053 3.57409 3.57669 3.57978 3.58434 3.74525 3.74793 3.75073 3.75304 3.75582 4.07869 4.08109 4.08366 4.08736 4.32757 4.32964 4.33202 4.336 4.48168 4.48452 4.4878 4.49009 4.49371 4.60573 4.61062 4.6147 4.61763 4.62226 4.80089 4.80355 4.80566 4.80809 4.81098 
66 0.17222 0.17574 0.18181 0.32846 0.33237 0.34034 0.51618 0.52028 0.64882 0.65366 0.83783 0.84144 0.84719 1.00866 1.01315 1.02341 1.17405 1.17958 1.34145 1.34567 1.50919 1.51395 1.6729 1.67767 1.86319 1.86783 1.87418 2.07615 2.08068 2.20284 2.20977 2.34771 2.35152 2.35972 2.49049 2.49509 2.64346 2.64741 2.83378 2.83778 2.84306 2.99798 3.00211 3.1692 3.17332 3.17843 3.32156 3.32505 3.45522 3.45956 3.59975 3.60498 3.77397 3.77737 3.78488 4.10428 4.10899 4.35294 4.35858 4.5113 4.51523 4.63511 4.64021 4.82741 4.83067 4.8347 
4 2.64408 3.17132 4.10426 4.35271 
74 0.16619 0.1696 0.32109 0.32524 0.32877 0.50955 0.51365 0.52027 0.64219 0.64618 0.83111 0.83405 0.84063 1.00075 1.00589 1.01417 1.16798 1.17405 1.17862 1.33543 1.34025 1.50217 1.50592 1.51479 1.66536 1.66939 1.67814 1.85608 1.86107 1.86565 2.0689 2.07352 2.09291 2.19851 2.20575 2.34108 2.34635 2.35222 2.48329 2.48719 2.49228 2.63679 2.64022 2.82804 2.83239 2.83791 2.99333 2.99803 3.16251 3.16649 3.17072 3.31421 3.318 3.44797 3.45231 3.45935 3.59192 3.59655 3.60268 3.76551 3.76975 3.77532 4.09796 4.10239 4.34628 4.35042 4.50207 4.50648 4.51034 4.62927 4.63531 4.82158 4.82481 4.82906 
35 0.1697 0.17653 0.32659 0.5135 0.52005 0.64679 0.83565 1.00725 1.01721 1.1767 1.33964 1.50642 1.67111 1.86164 1.87212 2.07275 2.20262 2.34659 2.35312 2.48795 2.64024 2.83287 2.99728 3.16807 3.3195 3.45338 3.59793 3.77094 4.10193 4.3497 4.35725 4.50748 4.6378 4.825 4.82948 
3 3.16651 4.34469 4.82411 
44 0.17668 0.33341 0.35048 0.52012 0.52829 0.65315 0.84196 0.84882 1.01428 1.18131 1.19193 1.34588 1.513 1.5299 1.6758 1.68404 1.86851 1.87755 2.07928 2.21247 2.3524 2.35973 2.4963 2.64621 2.83666 2.84301 3.00172 3.01156 3.17391 3.18085 3.32441 3.3305 3.45932 3.46568 3.60459 3.7778 4.10809 4.11524 4.35546 4.36128 4.51584 4.64993 4.83046 4.83549 
63 0.15082 0.15649 0.16233 0.30777 0.3123 0.31747 0.49369 0.49917 0.50282 0.62629 0.63145 0.63589 0.8166 0.82194 0.82757 0.98914 0.99457 1.15424 1.16002 1.31841 1.32459 1.48617 1.49234 1.64779 1.65515 1.66058 1.84389 1.84861 2.05709 2.06157 2.1822 2.1888 2.32899 2.33351 2.46605 2.47231 2.62182 2.62683 2.81193 2.81738 2.97587 2.98225 3.14908 3.15397 3.29789 3.30401 3.43087 3.43674 3.44182 3.57769 3.58283 3.75232 3.75753 4.0861 4.09049 4.33497 4.33908 4.48948 4.49488 4.61314 4.62113 4.80823 4.81165 
21 0.16371 0.32075 0.5062 0.82878 1.0005 1.17135 1.33183 1.49903 1.664 1.85884 2.48174 2.63539 2.82452 2.98894 3.16247 3.31497 3.44852 3.59238 3.76564 4.63193 4.81976 
1 4.33432 
95 0.17201 0.17525 0.18021 0.3271 0.33119 0.33437 0.33989 0.51512 0.5187 0.52247 0.53228 0.64811 0.65241 0.65702 0.83771 0.84068 0.8445 0.85508 1.00708 1.01193 1.01648 1.02979 1.17389 1.17987 1.18359 1.3401 1.34465 1.34924 1.50678 1.51089 1.51467 1.53073 1.67179 1.67666 1.68266 1.86146 1.866 1.86949 1.8749 2.07499 2.07998 2.08675 2.20463 2.21028 2.34703 2.35153 2.35626 2.36211 2.48997 2.49512 2.50456 2.64354 2.64729 2.65443 2.83363 2.83744 2.841 2.84956 2.99787 3.0021 3.00682 3.168 3.17293 3.17665 3.1821 3.31846 3.32318 3.32635 3.33605 3.45323 3.45877 3.46346 3.59861 3.60443 3.60973 3.77107 3.77543 3.77924 3.78605 4.10368 4.10793 4.11411 4.15246 4.3525 4.35582 4.36329 4.50802 4.51228 4.51756 4.63904 4.64734 4.82679 4.83022 4.83382 4.83915 
0 
31 0.16253 0.31919 0.50546 0.63972 0.82808 0.83299 0.99657 1.00377 1.16817 1.33126 1.49885 1.66291 1.854 2.0668 2.19655 2.33935 2.48018 2.6335 2.82372 2.98819 3.16115 3.31223 3.44662 3.59069 3.76384 4.09597 4.34345 4.50068 4.62982 4.8169 4.82198 
55 0.16239 0.16896 0.31726 0.3215 0.50547 0.50907 0.63848 0.64244 0.8276 0.83079 0.99671 1.00174 1.16344 1.16812 1.329 1.33251 1.49849 1.5022 1.66228 1.6702 1.85114 1.85593 2.06455 2.069 2.19321 2.19778 2.33688 2.34098 2.47989 2.48514 2.63249 2.63591 2.82339 2.82738 2.98819 3.15805 3.16224 3.30794 3.31225 3.44273 3.44769 3.58843 3.59344 3.76105 3.76522 4.0934 4.09721 4.34221 4.34743 4.4979 4.50183 4.62792 4.63467 4.81691 4.82021 
0 
27 0.16515 0.322 0.50969 0.64351 0.83041 1.00172 1.17204 1.33558 1.50193 1.66546 1.85503 1.86069 2.06919 2.19915 2.34039 2.48425 2.63664 2.82754 2.99141 3.16439 3.31531 3.4498 3.76727 4.09827 4.34481 4.50424 4.82071 
53 0.16504 0.16916 0.32168 0.32529 0.50809 0.51188 0.64101 0.64551 0.83041 0.83549 1.00129 1.00632 1.17068 1.1763 1.33329 1.33754 1.50125 1.50662 1.6647 1.67034 1.85476 1.85931 2.068 2.07391 2.19755 2.34055 2.34586 2.48307 2.49048 2.63532 2.63959 2.82645 2.83077 2.99069 3.16252 3.16579 3.31431 3.31853 3.44848 3.45378 3.59161 3.59667 3.76568 3.7694 4.09659 4.10154 4.34482 4.35029 4.50309 4.50813 4.63126 4.81991 4.8245 
100 0.14978 0.15337 0.15638 0.15999 0.30628 0.30961 0.31317 0.31646 0.49279 0.4971 0.49974 0.50308 0.62501 0.62883 0.63222 0.6355 0.81514 0.81844 0.82174 0.82435 0.98793 0.99169 0.99531 1.15245 1.15616 1.16071 1.16571 1.31728 1.32125 1.32474 1.48521 1.48888 1.49216 1.49606 1.6467 1.65245 1.65572 1.66053 1.84267 1.84558 1.84908 1.85322 2.05591 2.05918 2.06245 2.18128 2.18645 2.19243 2.32754 2.3306 2.33405 2.46366 2.46898 2.47266 2.47608 2.62005 2.62407 2.62734 2.81107 2.81526 2.81814 2.82365 2.97489 2.97921 2.9824 3.14768 3.15085 3.15459 3.1576 3.2969 3.30084 3.30476 3.3093 3.42969 3.43494 3.43873 3.44316 3.57676 3.58083 3.5842 3.58981 3.75137 3.75559 3.75824 4.08487 4.08779 4.09111 4.33388 4.33632 4.34014 4.48804 4.4915 4.4948 4.6122 4.61803 4.62234 4.80698 4.81005 4.81264 4.81819 
28 0.16757 0.32477 0.51113 0.64364 0.83307 1.005 1.17455 1.33635 1.50294 1.67065 1.86053 2.07055 2.20276 2.34356 2.48419 2.63645 2.82872 2.99133 3.16575 3.31694 3.45035 3.59409 3.76802 4.09937 4.34628 4.50542 4.63548 4.822 
0 
56 0.15612 0.16068 0.31255 0.3178 0.49919 0.50421 0.63299 0.63821 0.82154 0.82648 0.99306 0.99934 1.15911 1.1655 1.3231 1.32879 1.49196 1.49707 1.65667 1.66223 1.84756 1.85303 2.06084 2.06671 2.18707 2.19857 2.3329 2.33859 2.47315 2.47843 2.62713 2.63147 2.81685 2.82197 2.98116 2.98621 3.15343 3.15907 3.30282 3.30893 3.43881 3.44443 3.58313 3.58891 3.7562 3.76166 4.08987 4.09655 4.33848 4.34577 4.49334 4.4989 4.61885 4.62665 4.81211 4.81609 
15 0.16297 0.3205 0.64013 0.82681 1.16998 1.66312 1.85486 2.63311 2.98869 3.1628 3.31224 3.76466 4.34264 4.50157 4.81741 
27 0.17174 0.32798 0.51463 0.6488 0.83762 1.00895 1.1792 1.33993 1.50815 1.67192 1.86302 2.07557 2.34748 2.49081 2.64204 2.83439 2.99917 3.17002 3.32042 3.45509 3.59947 3.7727 4.10409 4.35098 4.5098 4.64167 4.82629 
16 0.17309 0.51382 0.64883 1.34148 1.50894 2.20153 2.49004 2.64122 2.83338 2.99765 3.17121 3.60003 3.77212 4.10333 4.35015 4.50923 
38 0.17065 0.17412 0.32689 0.33095 0.51445 0.51902 0.6485 0.83695 0.84112 1.00628 1.01107 1.17774 1.34059 1.50811 1.67053 1.67752 1.86058 1.866 2.07414 2.20511 2.34757 2.3529 2.48945 2.64216 2.83289 2.99712 3.16958 3.32068 3.45554 3.59809 3.77287 4.10268 4.35057 4.35916 4.50985 4.63788 4.82628 4.83096 
49 0.16636 0.32344 0.32997 0.51052 0.51513 0.64293 0.64784 0.83234 0.8402 1.00145 1.0081 1.16787 1.17564 1.33219 1.33855 1.50371 1.6664 1.6744 1.85676 1.8641 2.06957 2.07381 2.19609 2.2067 2.34289 2.34933 2.48478 2.49386 2.63827 2.82907 2.83339 2.99297 3.16293 3.16781 3.31704 3.44864 3.45401 3.59383 3.7677 3.77127 4.09936 4.10489 4.34712 4.35246 4.50605 4.63023 4.63667 4.82212 4.82614 
57 0.15288 0.15769 0.31033 0.31494 0.49622 0.50088 0.50582 0.62949 0.63356 0.81855 0.8232 0.9908 0.99653 1.15676 1.16294 1.32077 1.32624 1.4891 1.49416 1.65033 1.65664 1.8455 1.85056 2.05872 2.06305 2.18431 2.19047 2.3308 2.33558 2.4692 2.47444 2.62467 2.62879 2.81435 2.81903 2.97849 2.9836 3.15103 3.15609 3.30048 3.30598 3.43599 3.44035 3.58028 3.58454 3.75409 3.75903 4.08776 4.09235 4.33651 4.34039 4.49136 4.49642 4.61477 4.62273 4.80997 4.8134 
6 0.1676 0.32737 0.83361 1.00866 1.66856 2.99436 
17 0.16445 0.32163 0.51015 0.64331 0.82967 1.00415 1.33558 1.5022 1.66485 1.85617 2.06976 2.63681 2.82801 3.31618 3.7669 4.34513 4.81988 
25 0.16359 0.31932 0.50647 0.64101 0.82848 1.00148 1.33252 1.4988 1.66355 1.85368 2.06757 2.33972 2.48129 2.63412 2.82459 2.98963 3.16238 3.31228 3.4465 3.59018 3.76549 4.09696 4.34424 4.5031 4.81856 
88 0.14767 0.1518 0.15506 0.30383 0.30747 0.31127 0.31519 0.49037 0.49495 0.49805 0.62254 0.62695 0.63049 0.63421 0.81308 0.81676 0.82008 0.82351 0.98557 0.98883 0.99314 1.14992 1.15397 1.15915 1.3148 1.3194 1.32306 1.48293 1.48738 1.49068 1.4952 1.64404 1.65111 1.65402 1.84027 1.84306 1.84738 2.05353 2.05651 2.0615 2.17886 2.18482 2.19153 2.32514 2.32827 2.33236 2.46072 2.46714 2.47078 2.47578 2.6174 2.622 2.62519 2.80866 2.81302 2.81633 2.97245 2.97724 2.98044 3.14524 3.14859 3.15283 3.29449 3.29867 3.30295 3.4269 3.43303 3.43683 3.44158 3.57436 3.57864 3.58277 3.74902 3.75271 3.75619 4.08247 4.0853 4.33154 4.33384 4.48561 4.48908 4.4927 4.60975 4.61664 4.62121 4.80458 4.80766 4.81052 
43 0.15314 0.1577 0.31021 0.31701 0.49756 0.50177 0.63053 0.81867 0.82367 0.99034 1.15675 1.32064 1.32654 1.48946 1.4942 1.65568 1.84485 2.05801 2.1855 2.33032 2.47261 2.62502 2.62918 2.81538 2.81949 2.97931 2.98381 3.1511 3.15838 3.30041 3.30664 3.43704 3.58081 3.75372 3.75895 4.08705 4.3358 4.49096 4.49605 4.6153 4.62568 4.80978 4.81452 
59 0.15476 0.1598 0.31132 0.31617 0.49728 0.50193 0.50571 0.62982 0.6344 0.64015 0.82019 0.82521 0.99191 0.99826 1.15771 1.1644 1.32185 1.3281 1.48981 1.49531 1.65123 1.65801 1.84662 1.85208 2.05985 2.06541 2.18565 2.19208 2.33188 2.33729 2.46966 2.47553 2.62563 2.63051 2.81555 2.82026 2.97948 2.98489 3.15207 3.1574 3.30153 3.30816 3.43315 3.43885 3.44472 3.58133 3.58614 3.75519 3.76062 4.08888 4.09368 4.33771 4.34226 4.49244 4.49792 4.61635 4.62473 4.81123 4.81474 
28 0.1536 0.30867 0.4964 0.62951 0.81856 0.98836 1.15588 1.32075 1.4894 1.6557 1.84298 2.05625 2.18741 2.32853 2.47315 2.62428 2.81434 2.97917 3.14911 3.29957 3.43557 3.57997 3.75183 4.08532 4.33396 4.48914 4.62115 4.80789 
63 0.15258 0.15674 0.16201 0.30989 0.31551 0.49575 0.50053 0.62946 0.6345 0.81792 0.8222 0.82528 0.98988 0.99602 1.15609 1.16338 1.32 1.32596 1.33067 1.48864 1.49332 1.65422 1.65848 1.84471 1.84997 1.8544 2.05794 2.06203 2.18386 2.19138 2.33009 2.33478 2.47096 2.47524 2.62443 2.62867 2.81371 2.81847 2.82513 2.978 2.9832 3.15032 3.15596 3.29984 3.30622 3.31018 3.43621 3.44188 3.57977 3.58435 3.75315 3.75848 4.08704 4.09123 4.33581 4.33951 4.49059 4.49561 4.6145 4.62261 4.80922 4.81273 4.8185 
17 0.16802 0.32506 0.51066 0.8338 1.0059 1.33866 1.6681 1.86198 2.48777 2.82881 2.99405 3.16652 3.31746 4.10112 4.34706 4.50763 4.82144 
118 0.17638 0.1797 0.18221 0.18576 0.33307 0.33603 0.33871 0.34154 0.35224 0.51954 0.52284 0.5252 0.52786 0.53248 0.65351 0.65642 0.65926 0.66333 0.84214 0.84554 0.8478 0.8511 1.01357 1.01722 1.02042 1.02543 1.1801 1.18406 1.18781 1.19154 1.34363 1.34776 1.3506 1.35381 1.51271 1.51617 1.5188 1.5222 1.67688 1.6801 1.68357 1.68848 1.86835 1.87112 1.87398 1.87697 1.88464 2.08121 2.08401 2.08697 2.09605 2.20751 2.21198 2.2167 2.35373 2.35672 2.35976 2.36419 2.37232 2.4944 2.49745 2.49998 2.50373 2.64749 2.65055 2.65287 2.65855 2.83838 2.84147 2.84403 2.8472 2.85177 3.0022 3.00581 3.00871 3.01413 3.17386 3.17688 3.17965 3.18227 3.18644 3.32367 3.32739 3.33028 3.33316 3.45939 3.46256 3.4656 3.46985 3.60463 3.60744 3.61077 3.61565 3.77701 3.78044 3.78285 3.78532 3.79043 4.10985 4.11233 4.11525 4.12157 4.3588 4.36095 4.36412 4.37189 4.51424 4.51786 4.52014 4.52372 4.64232 4.64618 4.64996 4.83247 4.83504 4.83726 4.8401 4.84388 
33 0.16556 0.32193 0.50858 0.51288 0.64201 0.83148 1.00315 1.1725 1.33396 1.50145 1.66567 1.67369 1.85685 2.0682 2.19946 2.34043 2.3464 2.48283 2.63567 2.82682 2.8323 2.99049 3.16362 3.31457 3.44872 3.59251 3.76634 4.09683 4.34454 4.50327 4.63147 4.82028 4.82585 
29 0.16942 0.32514 0.51185 0.51715 0.64594 0.83492 1.00548 1.17444 1.33852 1.50533 1.66802 1.86111 2.073 2.20257 2.34519 2.48669 2.6397 2.83175 2.99457 3.16774 3.3178 3.45237 3.59712 3.77048 4.10157 4.34848 4.50741 4.63686 4.8251 
29 0.16318 0.32061 0.50576 0.63891 0.82795 1.0009 1.16796 1.33199 1.49966 1.66343 1.8545 2.06542 2.19506 2.33801 2.48054 2.63295 2.82404 2.98883 3.16056 3.31225 3.4459 3.58878 3.764 4.09413 4.34208 4.50101 4.62805 4.81719 4.82309 
0 
1 0.82632 
16 0.64248 0.83141 1.1719 1.50092 1.66452 2.06855 2.34179 2.4825 2.63606 2.99144 3.44866 3.59279 3.76674 4.09786 4.34528 4.50338 
24 0.1724 0.33045 0.5152 0.65256 0.83886 1.01188 1.34147 1.50894 1.67239 1.86575 2.07594 2.49465 2.64352 2.8367 2.99791 3.17209 3.32202 3.45573 3.6022 3.77473 4.10346 4.35122 4.51153 4.82904 
0 
84 0.18115 0.1852 0.19246 0.33704 0.34077 0.34602 0.52442 0.52796 0.53223 0.65722 0.66074 0.66621 0.84672 0.85006 0.85481 1.01734 1.02211 1.03007 1.18561 1.1901 1.19691 1.34892 1.35297 1.36014 1.51735 1.52089 1.52725 1.68112 1.68567 1.6937 1.8716 1.87567 1.87962 1.89283 2.08433 2.08789 2.09617 2.21419 2.22027 2.35683 2.36159 2.36806 2.49913 2.50333 2.511 2.6515 2.65454 2.66195 2.84264 2.84633 2.85054 3.00699 3.01058 3.01973 3.17811 3.18185 3.18638 3.32896 3.3328 3.33885 3.46282 3.46672 3.47151 3.60805 3.61323 3.61989 3.78173 3.78517 3.79065 4.11288 4.11668 4.12412 4.36138 4.36496 4.37172 4.51934 4.52243 4.52793 4.64778 4.65291 4.83619 4.83922 4.84309 4.85729 
20 0.16637 0.32693 0.51262 0.64614 0.83197 1.00693 1.17481 1.50265 1.66503 2.07025 2.34488 2.63631 2.99307 3.59472 3.76787 4.10012 4.34596 4.50456 4.63658 4.82406 
40 0.16591 0.32223 0.32823 0.50974 0.51509 0.64163 0.64744 0.83216 1.00463 1.17109 1.33481 1.34042 1.50213 1.50718 1.66602 1.85817 2.06919 2.19818 2.34205 2.34706 2.48372 2.63677 2.82776 2.83402 2.99157 3.16414 3.16793 3.31559 3.45003 3.5927 3.5986 3.76705 3.76999 4.0977 4.34568 4.50434 4.51002 4.6318 4.82098 4.82657 
94 0.15783 0.16129 0.16399 0.16822 0.31492 0.31834 0.32133 0.50119 0.5048 0.50773 0.51171 0.63411 0.63755 0.64038 0.82321 0.82674 0.8291 0.83283 0.99497 0.99835 1.0012 1.00539 1.16082 1.16505 1.16894 1.17487 1.3249 1.32992 1.33307 1.49354 1.49747 1.50008 1.65528 1.66037 1.66303 1.66756 1.84953 1.85255 1.8555 1.85843 2.06281 2.06591 2.18906 2.19412 2.33492 2.33806 2.34135 2.34601 2.47461 2.4788 2.48143 2.4874 2.62986 2.63291 2.63581 2.8191 2.82289 2.82528 2.8294 2.98275 2.98747 2.99122 3.15557 3.15913 3.16198 3.30456 3.3096 3.31239 3.44067 3.44433 3.44721 3.58501 3.58835 3.59169 3.59798 3.75832 3.76253 3.76492 4.09179 4.09462 4.09959 4.34062 4.34299 4.34835 4.49561 4.49993 4.50243 4.61963 4.62592 4.62946 4.81431 4.81708 4.81976 4.82277 
33 0.15797 0.31417 0.50089 0.50612 0.63458 0.82386 0.99528 1.16159 1.32596 1.49421 1.65849 1.84805 1.85385 2.06146 2.18998 2.33378 2.47544 2.62874 2.81912 2.82614 2.98344 3.15559 3.30609 3.44078 3.58434 3.59274 3.75871 4.08975 4.33754 4.49582 4.62398 4.81272 4.81836 
65 0.16696 0.17028 0.17534 0.32352 0.32713 0.33362 0.51078 0.51422 0.52004 0.64289 0.64656 0.83329 0.83614 0.84044 1.00298 1.00691 1.01187 1.17342 1.17786 1.33637 1.34043 1.5029 1.50658 1.66734 1.67177 1.8576 1.86158 1.86522 2.07001 2.07439 2.2006 2.20921 2.34248 2.34657 2.35215 2.48512 2.49011 2.6377 2.64105 2.82972 2.83369 2.99328 2.99884 3.16603 3.16994 3.31583 3.31981 3.45026 3.45451 3.59364 3.59839 3.76748 3.77093 3.77874 4.09911 4.1029 4.3474 4.35122 4.50498 4.50788 4.63351 4.63944 4.82311 4.82631 4.83051 
70 0.17056 0.17403 0.18117 0.32588 0.32996 0.33772 0.51364 0.51713 0.52198 0.64602 0.65039 0.83677 0.84078 1.00534 1.01051 1.01729 1.17178 1.1763 1.18037 1.33811 1.34134 1.34776 1.50697 1.51167 1.6702 1.67543 1.8607 1.86483 1.86887 2.07303 2.07768 2.20154 2.20572 2.34534 2.34903 2.35496 2.48811 2.49248 2.64127 2.64472 2.83162 2.83487 2.84005 2.99581 2.9999 3.16703 3.17081 3.17553 3.31717 3.32099 3.32566 3.4523 3.45687 3.46541 3.59703 3.60102 3.60741 3.77141 3.7747 4.10204 4.10623 4.35039 4.35525 4.50895 4.51227 4.63569 4.64066 4.82529 4.82873 4.83245 
35 0.1597 0.16382 0.31695 0.3207 0.50427 0.63703 0.8244 0.82803 0.99565 1.00135 1.16193 1.17205 1.32966 1.49672 1.66024 1.84996 1.85521 2.06425 2.19393 2.33572 2.47841 2.63171 2.82257 2.98627 3.15874 3.31003 3.44265 3.58674 3.76182 4.09228 4.34093 4.49888 4.62713 4.81606 4.82138 
52 0.16886 0.17383 0.3256 0.32972 0.51209 0.51621 0.64611 0.83445 0.83859 1.00614 1.01076 1.17408 1.17885 1.33747 1.34178 1.5052 1.51819 1.66892 1.67569 1.8608 1.86479 2.0722 2.09231 2.20142 2.34449 2.3496 2.48633 2.49343 2.63977 2.83017 2.83458 2.99445 3.00651 3.16716 3.17193 3.31809 3.32516 3.45164 3.45599 3.59558 3.6037 3.77058 3.78118 4.10052 4.10808 4.34899 4.35654 4.50718 4.51374 4.63475 4.82383 4.82818 
6 0.51789 2.07712 2.20782 2.99853 3.17211 4.82968 
21 0.16729 0.3255 0.51053 0.83399 1.00674 1.5029 1.66688 1.85736 2.0733 2.48473 2.63717 2.82837 2.99248 3.16767 3.31746 3.45396 3.59567 3.76938 4.34656 4.50594 4.82081 
111 0.16217 0.16512 0.16743 0.17091 0.31825 0.32108 0.3238 0.32623 0.50477 0.50815 0.51007 0.51293 0.63765 0.64077 0.64354 0.64618 0.82799 0.83099 0.83332 0.83668 0.99873 1.00167 1.0049 1.01052 1.16396 1.16732 1.1712 1.17458 1.32858 1.33248 1.33508 1.3379 1.49697 1.50027 1.50296 1.50586 1.65788 1.66312 1.66604 1.66907 1.85394 1.85616 1.85922 1.86221 2.06688 2.06957 2.07226 2.19189 2.19601 2.19892 2.20365 2.33937 2.34182 2.34499 2.35108 2.47798 2.48153 2.48438 2.48776 2.63337 2.63618 2.6383 2.82275 2.8258 2.82805 2.83083 2.83477 2.98673 2.99014 2.99242 2.9962 3.15943 3.16205 3.16495 3.16698 3.30826 3.31189 3.31505 3.31752 3.44377 3.44687 3.45008 3.45297 3.5879 3.59137 3.59365 3.59704 3.76234 3.76561 3.76812 3.77015 4.09584 4.09825 4.10114 4.15079 4.34468 4.34696 4.35064 4.49989 4.50309 4.50537 4.50808 4.62276 4.62822 4.63206 4.63523 4.81809 4.82035 4.82249 4.8251 4.82884 
0 
0 
1 2.83351 
47 0.16993 0.17555 0.32639 0.33098 0.51381 0.51811 0.64755 0.83423 0.83829 1.00466 1.01065 1.17389 1.1801 1.33889 1.50639 1.51202 1.66994 1.67657 1.85947 1.86524 2.0738 2.20221 2.34585 2.3515 2.48875 2.64102 2.83201 2.83678 2.99584 3.16818 3.1723 3.31907 3.45234 3.45725 3.5973 3.60516 3.77106 3.77605 4.10212 4.10807 4.35007 4.35585 4.50776 4.51332 4.63657 4.82509 4.82973 
179 0.18205 0.18528 0.18745 0.18947 0.19207 0.19524 0.33847 0.34129 0.34388 0.34601 0.34803 0.35119 0.35827 0.52512 0.52849 0.53059 0.53258 0.53459 0.537 0.54121 0.65869 0.66157 0.66383 0.66602 0.66848 0.67191 0.84775 0.85052 0.85315 0.85495 0.85732 0.8598 0.86631 1.01994 1.02234 1.02516 1.02752 1.0302 1.03454 1.18527 1.18816 1.19123 1.194 1.1967 1.19988 1.34983 1.35286 1.35569 1.35791 1.36026 1.36405 1.37304 1.51815 1.52139 1.52376 1.52579 1.52834 1.53344 1.68217 1.68553 1.68775 1.69031 1.69322 1.69718 1.87462 1.87666 1.8793 1.88143 1.88367 1.88663 1.89198 2.08798 2.09012 2.09223 2.09483 2.09889 2.11132 2.21322 2.21723 2.22006 2.2235 2.2275 2.35968 2.36212 2.36448 2.36694 2.36969 2.37323 2.37797 2.50077 2.50354 2.50583 2.50828 2.51105 2.51533 2.65351 2.65617 2.65851 2.66036 2.66357 2.66895 2.84295 2.84654 2.84878 2.85068 2.85294 2.85539 2.85876 2.8728 3.00741 3.01067 3.01327 3.0154 3.01825 3.02378 3.18012 3.18267 3.18536 3.1873 3.18934 3.19211 3.19694 3.32925 3.33224 3.33526 3.33741 3.33952 3.3425 3.35325 3.4643 3.46725 3.46986 3.47233 3.47475 3.4786 3.60966 3.61269 3.61484 3.61735 3.62006 3.62374 3.63191 3.78355 3.78652 3.7888 3.79061 3.79269 3.79592 3.80072 4.11665 4.11886 4.12106 4.12338 4.12723 4.13811 4.36573 4.36753 4.3696 4.37233 4.37654 4.39585 4.52069 4.52312 4.52577 4.52757 4.52998 4.53337 4.64542 4.6499 4.65327 4.65596 4.65964 4.83902 4.84134 4.84319 4.84509 4.84731 4.84976 4.85451 
1 0.82985 
0 
71 0.15575 0.16 0.16553 0.31294 0.31766 0.32567 0.49892 0.50315 0.50702 0.6311 0.63556 0.63904 0.82121 0.82589 0.82957 0.99321 0.99805 1.0057 1.15919 1.16438 1.32333 1.32837 1.33783 1.49086 1.4955 1.50081 1.65492 1.65994 1.66553 1.84794 1.8526 1.86127 2.06104 2.06559 2.18797 2.19302 2.33316 2.33793 2.47182 2.4774 2.48305 2.62657 2.63124 2.81774 2.82209 2.82691 2.98062 2.98542 3.15384 3.15882 3.16374 3.30329 3.30887 3.43831 3.44291 3.58237 3.58655 3.59238 3.75715 3.76245 4.0901 4.09483 4.33879 4.34312 4.49378 4.4989 4.62029 4.6258 4.81288 4.81659 4.82145 
19 0.16948 0.32592 0.51386 0.83549 1.00902 1.34128 1.50601 1.67099 1.85835 2.35001 2.83264 3.17118 3.3203 3.60613 3.77205 4.10437 4.35082 4.51422 4.82517 
46 0.16645 0.17135 0.32259 0.32613 0.51015 0.51415 0.64415 0.83151 0.83528 1.00139 1.00592 1.17061 1.17572 1.33423 1.33919 1.50317 1.66568 1.67082 1.85572 1.86006 1.86607 2.07042 2.19907 2.34261 2.34699 2.3577 2.48407 2.49165 2.63811 2.82739 2.83184 2.99307 3.16488 3.31494 3.31911 3.44932 3.45456 3.59373 3.60151 3.76785 4.09881 4.34688 4.50513 4.63268 4.8212 4.82564 
49 0.17161 0.17783 0.3277 0.33269 0.51581 0.52154 0.64829 0.65211 0.83686 0.84122 1.00917 1.01695 1.17843 1.34033 1.34614 1.50735 1.51236 1.6709 1.67719 1.86402 1.86991 2.07533 2.09507 2.20679 2.34826 2.35366 2.49014 2.50825 2.64196 2.83436 2.83963 2.99642 3.00175 3.17008 3.17505 3.32084 3.45492 3.59926 3.60771 3.77324 3.77882 4.10385 4.11101 4.3513 4.35645 4.51044 4.63909 4.82607 4.83008 
1 0.83541 
4 0.16462 0.32192 0.82936 1.00116 
0 
16 0.16088 0.31921 0.50522 0.63914 0.82599 0.9981 1.33343 1.49692 1.66492 1.85606 2.8234 3.15953 3.76328 4.09398 4.34259 4.81747 
78 0.16945 0.17277 0.17818 0.32495 0.32862 0.33287 0.51264 0.51606 0.52084 0.64569 0.64951 0.83414 0.83748 0.84118 1.00418 1.00806 1.01347 1.17531 1.17942 1.33834 1.34199 1.35039 1.50596 1.51001 1.66963 1.6737 1.68185 1.85945 1.86402 1.86788 1.87663 2.07241 2.07621 2.0966 2.20223 2.20949 2.34441 2.34799 2.35275 2.35855 2.48702 2.49132 2.64022 2.64444 2.83096 2.83525 2.83956 2.99525 2.99974 3.16744 3.17092 3.17807 3.3184 3.32153 3.33155 3.45107 3.45507 3.461 3.59619 3.60033 3.60703 3.77011 3.7733 3.77885 4.1008 4.10426 4.11135 4.34936 4.35276 4.35909 4.50783 4.51115 4.63611 4.64417 4.82439 4.82763 4.83136 4.84052 
123 0.17006 0.17244 0.17514 0.17852 0.32559 0.32847 0.33075 0.3335 0.3386 0.51329 0.51551 0.51784 0.52014 0.52474 0.64589 0.649 0.65196 0.65603 0.83567 0.83797 0.84042 0.84298 0.84867 1.00523 1.00897 1.01168 1.01475 1.0209 1.17391 1.17738 1.1803 1.18378 1.33886 1.34152 1.3443 1.34907 1.5064 1.50889 1.51182 1.5174 1.66997 1.67274 1.67547 1.67942 1.86005 1.86346 1.86592 1.86818 1.87296 2.07257 2.07553 2.0784 2.08542 2.20269 2.20685 2.21109 2.34531 2.34847 2.35113 2.35466 2.35856 2.48718 2.48995 2.49351 2.49802 2.64062 2.643 2.64579 2.65308 2.83176 2.83396 2.83706 2.83966 2.84813 2.99532 2.99757 3.00091 3.00652 3.16701 3.17039 3.17272 3.17536 3.18087 3.3185 3.32111 3.32334 3.32669 3.45178 3.45511 3.45738 3.46049 3.59649 3.5992 3.60239 3.6061 3.61194 3.77139 3.77406 3.77654 3.78169 4.10155 4.10386 4.10671 4.11078 4.12017 4.15225 4.35013 4.35241 4.35537 4.35932 4.37245 4.50783 4.51042 4.51333 4.51872 4.6365 4.63989 4.6455 4.82476 4.82708 4.82957 4.832 4.83583 
17 0.51026 0.64522 1.00584 1.66888 1.86044 2.0702 2.34097 2.63628 2.82843 2.99189 3.16829 3.44961 3.59284 3.76799 4.34561 4.50477 4.82091 
31 0.17497 0.33241 0.51867 0.65221 0.84145 1.01207 1.18325 1.34549 1.51265 1.67548 1.8669 1.87457 2.07901 2.21192 2.35198 2.49394 2.64539 2.83711 2.8423 3.00228 3.17345 3.32409 3.45886 3.60421 3.77671 4.10747 4.3549 4.51298 4.64359 4.83009 4.83512 
3 0.15891 0.82403 4.34089 
105 0.15401 0.15778 0.16054 0.16375 0.31054 0.31398 0.31712 0.31993 0.49683 0.50152 0.50406 0.50709 0.62966 0.63381 0.63675 0.63982 0.8193 0.82278 0.82592 0.82816 0.99227 0.99545 0.99878 1.0036 1.15637 1.16035 1.16424 1.16767 1.32118 1.32577 1.32863 1.33217 1.48907 1.49325 1.49611 1.49918 1.65065 1.6567 1.65959 1.66272 1.84732 1.84987 1.85306 1.85653 2.06068 2.06358 2.06696 2.1852 2.19034 2.19346 2.3321 2.33506 2.33831 2.34744 2.46813 2.47327 2.47668 2.47923 2.62408 2.6286 2.63141 2.81504 2.81945 2.82222 2.82573 2.97895 2.9837 2.98633 3.15233 3.15533 3.15909 3.16231 3.30096 3.30509 3.30854 3.31179 3.4335 3.43919 3.44246 3.44556 3.58085 3.5852 3.58795 3.59403 3.75567 3.75923 3.76194 3.76451 4.08958 4.09217 4.09566 4.33852 4.34077 4.34521 4.49212 4.49561 4.49868 4.50238 4.61611 4.6217 4.62584 4.8114 4.81452 4.81705 4.82061 
43 0.17368 0.18065 0.33019 0.33557 0.51668 0.52193 0.65053 0.83981 0.84616 1.01102 1.02336 1.18014 1.34262 1.51014 1.67429 1.86549 1.87179 2.07646 2.0882 2.20637 2.35094 2.35935 2.49195 2.64413 2.83596 2.84189 2.99937 3.17208 3.17927 3.32304 3.4566 3.6002 3.60879 3.77554 3.78642 4.10445 4.11456 4.35265 4.36144 4.51161 4.64066 4.82867 4.83342 
119 0.17623 0.17882 0.18152 0.18508 0.33249 0.33544 0.33791 0.34174 0.35484 0.51974 0.5221 0.52456 0.5275 0.53412 0.65285 0.65588 0.65882 0.66385 0.84139 0.84433 0.84678 0.84972 0.867 1.01219 1.01579 1.01884 1.02354 1.1799 1.18354 1.18676 1.19097 1.34488 1.34773 1.35063 1.35592 1.51263 1.51535 1.51838 1.52394 1.67675 1.68008 1.68375 1.69027 1.86698 1.87021 1.873 1.87609 1.88251 2.07941 2.08243 2.08595 2.09444 2.2092 2.21279 2.21741 2.35183 2.35537 2.35854 2.36281 2.36883 2.49425 2.49714 2.50059 2.50586 2.6471 2.64976 2.65316 2.66032 2.83834 2.84085 2.84365 2.84665 2.85943 3.00214 3.00463 3.00811 3.01545 3.17333 3.1765 3.17879 3.18183 3.18793 3.32438 3.32744 3.32999 3.33455 3.45861 3.46179 3.46445 3.46891 3.60385 3.60695 3.61009 3.61478 3.77706 3.77996 3.78216 3.78586 3.7932 4.10834 4.11094 4.11378 4.11965 4.35696 4.35942 4.36292 4.37011 4.5141 4.51692 4.5196 4.52369 4.6425 4.6457 4.65007 4.83146 4.83377 4.83618 4.83883 4.84418 
8 0.16879 0.32592 0.51422 3.16738 3.77101 4.10116 4.34722 4.82348 
58 0.15307 0.1576 0.30931 0.31404 0.49539 0.50041 0.62879 0.63376 0.81872 0.8236 0.99015 0.9957 1.15599 1.16287 1.16827 1.32 1.32597 1.48822 1.49356 1.65157 1.65651 1.84487 1.84967 2.05804 2.06243 2.184 2.19036 2.33003 2.33474 2.46961 2.4749 2.62413 2.62872 2.8135 2.81868 2.97772 2.98328 3.15041 3.1557 3.29958 3.30579 3.3101 3.43526 3.44018 3.57945 3.58436 3.7534 3.75847 4.08697 4.0913 4.33594 4.33971 4.49058 4.49581 4.61482 4.6233 4.80928 4.81294 
19 0.16701 0.32343 0.51182 0.83145 1.00352 1.66668 1.86095 2.34439 2.48596 2.63689 2.83174 2.99399 3.16737 3.31727 3.59291 3.76887 4.35117 4.50842 4.8249 
21 0.32587 0.51151 0.64406 1.33702 1.50452 1.86251 2.07106 2.3456 2.48753 2.63756 2.83041 2.99457 3.16692 3.31657 3.452 3.5954 3.76808 4.09941 4.34731 4.50535 4.63686 
71 0.16993 0.17317 0.17913 0.3257 0.32942 0.33452 0.51347 0.517 0.52278 0.64715 0.65103 0.83492 0.8379 0.84202 1.00466 1.00935 1.01442 1.17435 1.17883 1.33885 1.34265 1.35483 1.50695 1.51107 1.6694 1.67322 1.68076 1.86052 1.86453 1.8683 2.07353 2.07816 2.20241 2.20982 2.34504 2.34957 2.3555 2.48813 2.49317 2.64163 2.64655 2.8322 2.8362 2.84098 2.9959 3.00097 3.16847 3.172 3.18245 3.31951 3.32289 3.45278 3.45698 3.59711 3.60128 3.60921 3.77199 3.77493 3.78407 4.10199 4.10594 4.3503 4.35379 4.37724 4.50938 4.51353 4.63636 4.64191 4.82509 4.82838 4.83225 
30 0.1663 0.32249 0.50972 0.64336 0.83106 1.00191 1.17163 1.33528 1.50224 1.66595 1.85597 1.86246 2.07042 2.19889 2.34172 2.48407 2.63711 2.82765 2.83394 2.99201 3.16437 3.31504 3.44981 3.59275 3.76733 4.09852 4.34593 4.5048 4.63185 4.82124 
73 0.15702 0.16179 0.16613 0.31393 0.31854 0.32465 0.50049 0.50498 0.50895 0.63357 0.63873 0.82249 0.82686 0.82977 0.99382 0.99878 1.00286 1.16016 1.166 1.17071 1.3241 1.32989 1.33394 1.49273 1.49823 1.65479 1.66 1.6637 1.84894 1.85359 1.85731 2.06183 2.06702 2.18731 2.19399 2.33419 2.3387 2.34605 2.47419 2.47948 2.62868 2.63274 2.81882 2.82313 2.82796 2.98284 2.9873 3.15461 3.15998 3.16392 3.30396 3.31001 3.31404 3.43999 3.44576 3.58445 3.58879 3.7577 3.76268 3.76667 4.0915 4.09625 4.34032 4.34442 4.4949 4.49983 4.50511 4.61754 4.62602 4.63115 4.81406 4.8172 4.82222 
28 0.17038 0.32875 0.51472 0.64779 0.83571 1.0111 1.17651 1.34084 1.50858 1.67131 1.86416 2.07449 2.20252 2.34795 2.48878 2.64077 2.83334 2.99566 3.16887 3.32076 3.45469 3.59926 3.77147 4.10295 4.35006 4.50772 4.63523 4.82768 
28 0.17501 0.32949 0.51548 0.64762 0.84047 1.00874 1.17831 1.34205 1.50812 1.67303 1.86195 2.07469 2.20731 2.34825 2.48871 2.64225 2.83374 2.99859 3.17127 3.32248 3.45483 3.59981 3.77327 4.10286 4.35134 4.51199 4.63865 4.82766 
103 0.17504 0.17815 0.18197 0.33087 0.33429 0.33738 0.34313 0.51806 0.52081 0.52372 0.52834 0.65141 0.6549 0.65847 0.83988 0.84343 0.84682 0.85209 1.01084 1.01521 1.01922 1.02743 1.17698 1.1818 1.18574 1.1921 1.34347 1.34677 1.35019 1.36299 1.51117 1.51435 1.51787 1.53067 1.67568 1.67952 1.68466 1.86512 1.86934 1.87272 1.87783 2.07825 2.08164 2.08602 2.20544 2.2098 2.21577 2.35085 2.3546 2.35858 2.36412 2.49297 2.49647 2.50094 2.51399 2.64538 2.64869 2.65381 2.83617 2.83931 2.84274 2.84683 3.00107 3.00403 3.00824 3.17199 3.17587 3.17866 3.18338 3.32127 3.32561 3.32862 3.33435 3.457 3.46097 3.46434 3.47517 3.60184 3.60553 3.60921 3.61646 3.77577 3.7789 3.78155 3.78739 4.1072 4.11046 4.11464 4.13466 4.35599 4.35902 4.36327 4.51283 4.51602 4.51957 4.5304 4.63928 4.6439 4.64937 4.83031 4.83304 4.83622 4.84 
27 0.16909 0.32583 0.51269 0.64693 0.83484 1.00659 1.17658 1.34019 1.50576 1.67011 1.86097 2.07225 2.20216 2.34536 2.48724 2.6401 2.83126 2.99481 3.16783 3.3186 3.45297 3.59732 3.77058 4.10091 4.34929 4.50745 4.82423 
60 0.16754 0.17047 0.32218 0.32613 0.33207 0.51128 0.51467 0.64351 0.64754 0.83119 0.83464 0.83955 1.00194 1.0075 1.16916 1.17549 1.33585 1.34026 1.50328 1.50623 1.66763 1.67205 1.85672 1.86169 2.07033 2.07389 2.19972 2.20724 2.34195 2.34606 2.35107 2.48483 2.48816 2.6386 2.6411 2.82932 2.83314 2.9939 2.99877 3.16384 3.16807 3.31584 3.31952 3.44885 3.45366 3.5949 3.59896 3.76724 3.77114 4.09934 4.10278 4.34798 4.35163 4.5033 4.50759 4.51278 4.63237 4.63701 4.82303 4.82616 
14 0.32159 0.50883 0.64199 0.83342 1.00732 1.33646 1.49985 1.66533 2.48119 2.63487 3.16294 3.44834 3.76498 4.50188 
28 0.15083 0.30726 0.49451 0.62725 0.81587 0.98743 1.15359 1.31923 1.48728 1.65334 1.84196 2.05515 2.18365 2.32735 2.47012 2.62231 2.81251 2.9771 3.14801 3.29837 3.43374 3.57822 3.75158 4.08412 4.33257 4.48848 4.62062 4.80671 
41 0.16508 0.17051 0.32287 0.50977 0.51397 0.64303 0.64898 0.83168 0.83587 1.00314 1.17093 1.17831 1.33503 1.50203 1.66541 1.85752 1.86208 2.06956 2.19862 2.34292 2.35262 2.48406 2.49292 2.63721 2.82782 2.83464 2.99168 3.16472 3.31533 3.44958 3.59344 3.76755 3.77334 4.09789 4.10524 4.34578 4.35268 4.5048 4.63199 4.82095 4.8256 
36 0.17323 0.33008 0.51595 0.52312 0.64978 0.83906 1.01047 1.17809 1.34234 1.50971 1.67435 1.86236 1.86884 2.0764 2.20306 2.21225 2.3495 2.3574 2.49125 2.64387 2.83416 2.84108 2.99914 3.1712 3.18191 3.32249 3.45623 3.60048 3.61064 3.77462 4.10467 4.35235 4.51172 4.64022 4.82742 4.83307 

179
