# Supplementary material for: Deciphering the Contribution of Oriens-Lacunosum/Moleculare (OLM) Cells to Intrinsic θ Rhythms Using Biophysical Local Field Potential (LFP) Models
Source: eNeuro. 2018 Sep 4;5(4):ENEURO.0146-18.2018. doi: 10.1523/ENEURO.0146-18.2018 (PMC6140113; doi:10.1523/ENEURO.0146-18.2018)
Supplement: Supplementary file 2 — Supplementary Code. Download supplement 2, GZ file [file sup_enu-eN-NWR-0146-18-s02.gz › LFP_microcircuit-master/BSC-120-gi-0-gi_SD-0-PV12913020-dSD6.6ms-gnSD0.21-gpv3.0-gsb6.0-csb0.21-gbs1.5-cbs0.1344-spiketimes.txt]

2502

99


49 0.15802 0.30862 0.31374 0.49422 0.499 0.62918 0.63375 0.98907 1.15473 1.16538 1.31871 1.32538 1.48701 1.49224 1.649 1.65582 1.8435 2.05675 2.06087 2.18274 2.18995 2.32895 2.46811 2.47346 2.62255 2.62718 2.81249 2.81741 2.9764 2.98195 3.14901 3.15431 3.29856 3.30524 3.43349 3.43936 3.5786 3.58339 3.7521 3.75767 4.08581 4.09085 4.33456 4.48933 4.49468 4.61348 4.62175 4.80831 4.81174 
0 
9 0.64284 1.50255 2.0694 2.48358 2.63646 3.59357 3.76831 4.50439 4.63239 
21 0.50195 0.63442 1.16602 1.32741 1.49429 2.06152 2.33448 2.47592 2.62855 2.82013 2.98408 3.15576 3.30628 3.44089 3.58485 3.75895 4.09005 4.33929 4.49604 4.62708 4.81398 
84 0.15874 0.31307 0.31707 0.49909 0.50233 0.50516 0.50837 0.63262 0.6354 0.63821 0.64234 0.99299 1.15883 1.16248 1.16618 1.1702 1.32287 1.32749 1.33045 1.33453 1.49155 1.49508 1.49796 1.50152 1.65509 1.65909 1.84786 1.85145 2.06074 2.06363 2.06882 2.1867 2.19131 2.19707 2.33313 2.33585 2.33973 2.47225 2.47624 2.47944 2.48338 2.62727 2.63027 2.63285 2.81736 2.82042 2.82334 2.82722 2.98077 2.98481 2.98761 3.15353 3.15633 3.15932 3.16219 3.30294 3.30697 3.30977 3.31314 3.43846 3.44144 3.44475 3.58277 3.58591 3.58933 3.7567 3.76016 3.76283 3.7663 4.08988 4.09243 4.09709 4.33864 4.34093 4.49373 4.49765 4.5003 4.6177 4.62286 4.62626 4.63 4.8124 4.81491 4.81804 
5 2.4866 2.64014 3.77167 4.5075 4.63594 
80 0.15772 0.3095 0.31307 0.3174 0.49574 0.50055 0.50302 0.50633 0.62885 0.63317 0.63685 0.99087 0.99503 1.1547 1.15885 1.16419 1.16806 1.32048 1.3258 1.32933 1.4882 1.49279 1.49599 1.5002 1.649 1.65541 1.65882 1.84604 1.84928 2.05919 2.06236 2.18418 2.18949 2.19726 2.33073 2.33393 2.33811 2.46616 2.47218 2.47592 2.47952 2.62205 2.6268 2.62985 2.81387 2.81848 2.82113 2.82506 2.97789 2.98263 2.98527 3.15084 3.15421 3.15755 3.16154 3.29977 3.3044 3.30836 3.4321 3.43795 3.44219 3.57971 3.58411 3.58799 3.75424 3.75857 3.76146 4.0882 4.09106 4.33708 4.33958 4.49116 4.49598 4.49876 4.61482 4.62069 4.62528 4.81022 4.81337 4.81619 
60 0.15837 0.31063 0.31494 0.4962 0.50048 0.50422 0.6306 0.63439 0.99047 0.99662 1.1565 1.16233 1.16805 1.32049 1.32586 1.48893 1.49358 1.65414 1.65761 1.84524 1.84961 2.05845 2.06208 2.18454 2.19055 2.33071 2.3344 2.47143 2.47559 2.62484 2.62846 2.81413 2.8186 2.82357 2.97837 2.98317 3.15084 3.15526 3.15863 3.30027 3.30591 3.31082 3.4367 3.44125 3.58037 3.5843 3.75369 3.7585 3.76226 4.08753 4.09118 4.33626 4.33911 4.49097 4.49583 4.61516 4.62339 4.80996 4.81274 4.81675 
8 0.64449 1.50307 2.48714 2.63783 3.59676 3.76808 4.50504 4.63359 
8 1.50911 2.48955 2.49326 2.49801 2.64249 4.51044 4.6368 4.64131 
19 0.50784 0.63877 1.33334 1.49941 2.06657 2.47996 2.4863 2.63428 2.82645 2.99011 3.15981 3.3131 3.44438 3.58994 3.76441 4.09545 4.50198 4.62997 4.81901 
1 2.49693 
7 1.50294 2.48516 2.63736 3.59354 3.76842 4.50415 4.63396 
0 
0 
19 0.50975 0.64125 0.64687 1.50139 2.07 2.4819 2.4859 2.6365 2.82887 2.9921 3.16226 3.16676 3.44674 3.59208 3.76801 4.50268 4.508 4.63132 4.82237 
14 0.63805 1.49668 2.06349 2.47888 2.63096 2.82267 2.98573 3.15884 3.31036 3.44457 3.7621 4.34008 4.49845 4.81671 
15 0.64181 1.50207 2.06847 2.48207 2.48952 2.63533 2.99009 3.16326 3.31447 3.44897 3.59128 3.76693 4.09675 4.50371 4.63097 
52 0.30801 0.31275 0.49337 0.49796 0.50332 0.62797 0.633 0.98801 1.15371 1.15998 1.31808 1.32457 1.48617 1.49132 1.65071 1.65503 1.84275 1.84767 2.05598 2.06053 2.18229 2.19086 2.32813 2.33273 2.46691 2.47207 2.62169 2.62604 2.81156 2.81626 2.97563 2.9811 3.14817 3.15313 3.29754 3.30392 3.43364 3.43814 3.5776 3.58213 3.75131 3.75654 4.08496 4.08942 4.33381 4.33841 4.4885 4.49381 4.61319 4.6217 4.80718 4.81065 
3 2.49111 2.64265 4.51121 
0 
68 0.16077 0.31302 0.49717 0.50186 0.50502 0.63053 0.63461 0.63836 0.99338 1.15706 1.16102 1.16685 1.32214 1.32728 1.33168 1.48993 1.49443 1.49737 1.65084 1.6592 1.84789 2.06054 2.06398 2.18574 2.19141 2.33262 2.33605 2.46891 2.47471 2.47806 2.48268 2.62454 2.62895 2.63172 2.81553 2.81987 2.82294 2.9793 2.98445 2.9875 3.15277 3.15574 3.1595 3.30167 3.30581 3.3099 3.43368 3.43955 3.44379 3.58135 3.58554 3.58928 3.756 3.75972 3.7627 4.08954 4.09267 4.33886 4.34269 4.49313 4.4972 4.49979 4.61665 4.62184 4.62734 4.8121 4.81509 4.81884 
44 0.50244 0.50649 0.63514 0.63884 1.16056 1.1679 1.32761 1.33285 1.49548 1.49906 1.8493 2.06198 2.06744 2.19145 2.33422 2.47644 2.4802 2.62963 2.63315 2.82042 2.82431 2.98534 2.99009 3.15524 3.15988 3.30589 3.31045 3.44021 3.44526 3.58531 3.58992 3.7592 3.7626 3.7668 4.09102 4.09628 4.33956 4.49601 4.49967 4.50399 4.62306 4.62904 4.81411 4.81771 
7 0.64447 1.50522 2.48925 2.64238 3.16677 3.76696 4.50493 
0 
13 1.50021 2.06726 2.34098 2.48245 2.63435 2.9911 3.16262 3.59259 3.76554 4.09642 4.34452 4.50197 4.81923 
0 
0 
0 
7 1.50652 2.48682 2.6385 3.5939 3.77076 4.50716 4.63619 
76 0.15326 0.30278 0.30667 0.31062 0.4887 0.49345 0.49647 0.62313 0.62759 0.63298 0.98365 0.98822 1.14853 1.15294 1.15831 1.31357 1.3191 1.32439 1.48145 1.48642 1.48961 1.64263 1.64945 1.65336 1.83841 1.84166 1.84571 2.05164 2.0552 2.17758 2.1838 2.32355 2.32711 2.33149 2.46099 2.4666 2.47011 2.61608 2.62038 2.62354 2.80686 2.81148 2.81442 2.82171 2.97082 2.97627 2.98003 3.14353 3.14698 3.15052 3.15682 3.29273 3.29754 3.30138 3.4261 3.43116 3.4356 3.57276 3.57734 3.58159 3.74701 3.75143 3.75433 4.08051 4.08371 4.32949 4.33229 4.48396 4.48854 4.4915 4.60868 4.61619 4.62184 4.80264 4.80593 4.80887 
16 0.64197 1.16703 1.50221 2.06852 2.1954 2.48291 2.63661 2.99298 3.16246 3.31396 3.44737 3.59225 3.76516 4.09791 4.50249 4.62908 
44 0.3147 0.50079 0.50539 0.63436 0.6394 1.16057 1.1663 1.3256 1.33059 1.49363 1.49843 1.65747 1.84949 2.06266 2.06671 2.18904 2.19541 2.33481 2.47474 2.47982 2.62877 2.63285 2.81912 2.8234 2.98322 2.98815 3.15523 3.16002 3.30487 3.31004 3.4403 3.44541 3.5851 3.58922 3.75859 3.76304 4.09191 4.34045 4.49547 4.50018 4.61926 4.62706 4.81424 4.81804 
25 0.31839 0.50491 0.63643 1.16603 1.33028 1.49792 1.85174 2.06356 2.19451 2.33696 2.47916 2.63172 2.82248 2.9873 3.15684 3.31024 3.4422 3.58789 3.76177 4.09299 4.34158 4.49846 4.50233 4.62809 4.81578 
14 0.64917 1.50742 2.48703 2.48984 2.49345 2.49957 2.641 2.64496 3.5989 3.77291 4.50797 4.51132 4.63611 4.63973 
20 0.5086 0.64012 1.16825 1.33334 1.50041 2.06687 2.48177 2.63457 2.99105 3.15994 3.16612 3.31166 3.44564 3.59127 3.76348 3.76916 4.09653 4.50039 4.50561 4.628 
6 1.50099 2.06578 2.63449 3.76546 4.09447 4.50254 
27 0.3107 0.49797 0.63121 0.99051 1.15658 1.32142 1.49029 1.65568 1.84471 2.05805 2.18798 2.33037 2.47256 2.62523 2.81556 2.98052 3.15087 3.30073 3.43653 3.58135 3.75387 3.75976 4.08711 4.3357 4.49101 4.6224 4.80976 
2 2.49581 4.64389 
22 0.50055 0.6348 0.99278 1.32666 1.494 1.65708 1.84643 2.05962 2.3323 2.47546 2.62772 2.8188 2.98331 3.15403 3.30958 3.43983 3.58399 3.75841 4.08842 4.33698 4.49582 4.81139 
2 2.63128 3.1597 
2 3.76535 4.50279 
34 0.50731 0.63935 0.64328 1.16382 1.32778 1.33276 1.49907 1.50261 2.06636 2.19502 2.33817 2.48073 2.48584 2.63404 2.63674 2.82499 2.98918 3.15934 3.16339 3.30852 3.31338 3.4444 3.44922 3.58906 3.59427 3.7644 3.7672 4.09515 4.34391 4.50123 4.50375 4.62654 4.63158 4.81784 
0 
2 2.49137 4.64161 
11 0.64376 1.33526 1.50181 2.06932 2.63551 2.9914 3.16367 3.59221 3.76642 4.09749 4.82172 
14 0.6437 1.50373 2.07163 2.20081 2.48485 2.63759 2.99361 3.16582 3.45212 3.59359 3.76951 4.10224 4.50552 4.63274 
0 
9 1.51025 2.49134 2.49502 2.49948 2.64399 3.77755 4.51224 4.63937 4.6432 
8 0.64676 1.50478 2.48585 2.63817 3.16741 3.76927 4.50648 4.63506 
22 0.63962 1.1666 1.33325 1.49938 1.50511 2.06698 2.48065 2.48811 2.63426 2.63944 2.98902 3.15958 3.30947 3.44547 3.5904 3.76347 3.76847 4.09637 4.50012 4.50619 4.6277 4.63501 
130 0.1521 0.15489 0.15808 0.30392 0.30733 0.31031 0.3126 0.31521 0.49043 0.49427 0.49673 0.49875 0.50115 0.50605 0.62349 0.62714 0.62977 0.63228 0.63542 0.98579 0.9884 0.9916 0.99464 1.14986 1.15369 1.15705 1.16028 1.1635 1.31477 1.31825 1.3218 1.32426 1.32709 1.48278 1.4867 1.48972 1.49191 1.4949 1.64409 1.65018 1.65303 1.65582 1.65923 1.8405 1.84273 1.84564 1.84803 1.85094 2.05372 2.05603 2.05851 2.06155 2.17898 2.18376 2.18672 2.19092 2.32542 2.32806 2.33077 2.3335 2.3387 2.46073 2.46643 2.46972 2.47201 2.47501 2.47913 2.6173 2.62163 2.62444 2.62632 2.63195 2.80879 2.81268 2.81526 2.81731 2.82011 2.82358 2.97245 2.97644 2.97951 2.98202 2.98552 3.14528 3.14822 3.15106 3.15326 3.15564 3.29456 3.29793 3.30122 3.30369 3.30614 3.42718 3.43273 3.43537 3.43811 3.44081 3.57452 3.57829 3.58078 3.58369 3.58735 3.74925 3.75218 3.75496 3.75696 3.7594 4.08273 4.08508 4.0876 4.09107 4.33177 4.33367 4.33604 4.3396 4.48559 4.48851 4.49191 4.49384 4.4971 4.6099 4.61517 4.61918 4.62221 4.80484 4.80755 4.80957 4.81168 4.81447 
20 0.64597 1.50488 1.50892 2.07531 2.48678 2.48978 2.49262 2.49726 2.64004 2.64366 3.16835 3.59847 3.77071 3.77482 4.50684 4.51067 4.6307 4.63544 4.63887 4.64282 
23 0.64208 0.64597 1.16884 1.50162 1.50517 2.06968 2.19681 2.48335 2.48651 2.49018 2.63682 2.6398 2.99354 3.16322 3.16919 3.44819 3.59329 3.76705 3.77113 4.50296 4.50718 4.63125 4.63478 
29 0.5055 0.63858 1.16399 1.32812 1.33392 1.49815 2.06697 2.19561 2.33761 2.48034 2.63254 2.63641 2.82342 2.98652 2.99113 3.15886 3.16419 3.30771 3.31422 3.44516 3.58848 3.76167 3.7671 4.09485 4.49847 4.50397 4.62599 4.63174 4.81892 
8 0.63895 2.06854 2.48044 2.6335 3.16123 3.76483 4.50125 4.62932 
0 
10 0.64114 1.49996 2.19591 2.63457 2.98969 3.16413 3.76498 4.50169 4.63058 4.81913 
0 
22 0.50687 0.64005 1.17117 1.33204 1.49954 2.06547 2.19942 2.33779 2.48072 2.63421 2.82483 2.98897 3.16178 3.31286 3.44383 3.58958 3.76377 4.09442 4.34337 4.50123 4.63009 4.81809 
8 0.64503 1.50566 2.48619 2.49276 2.64045 3.77172 4.50732 4.63572 
15 0.50088 1.49457 1.84588 2.05981 2.33332 2.62725 2.81883 3.15401 3.30643 3.58591 3.75795 4.08818 4.33602 4.49528 4.81071 
62 0.15848 0.312 0.31809 0.49721 0.50164 0.50516 0.63075 0.63496 0.63873 0.99172 1.15723 1.16313 1.32154 1.32745 1.33201 1.4899 1.49481 1.499 1.65283 1.65837 1.84662 1.85162 2.0598 2.06383 2.18562 2.19213 2.33189 2.33619 2.47046 2.47582 2.47988 2.62584 2.63013 2.81527 2.81973 2.8238 2.97932 2.98454 3.15209 3.1566 3.15967 3.30109 3.30691 3.31066 3.4365 3.4411 3.44477 3.5812 3.58568 3.75526 3.75982 3.7628 4.08881 4.09275 4.33774 4.3413 4.49238 4.49728 4.61638 4.62456 4.81144 4.81442 
0 
41 0.31259 0.49781 0.50293 0.6324 0.63954 0.99254 1.15819 1.32232 1.33243 1.49062 1.49636 1.65689 1.84717 2.06015 2.18689 2.33244 2.47261 2.47905 2.62645 2.63151 2.81591 2.82133 2.98004 2.98676 3.15249 3.15845 3.30199 3.31017 3.43839 3.58197 3.58997 3.75554 3.76128 4.08922 4.33821 4.49279 4.49841 4.61762 4.62629 4.81178 4.81613 
4 2.06541 4.0942 4.34166 4.50307 
8 0.50731 0.63675 3.15584 3.44123 3.76407 4.34131 4.50093 4.81667 
88 0.15396 0.30561 0.30856 0.31231 0.49111 0.4956 0.49809 0.50138 0.62492 0.62866 0.63242 0.98639 0.98926 0.99369 1.15089 1.15446 1.15953 1.31578 1.32031 1.32402 1.48379 1.48813 1.49135 1.49578 1.6448 1.65174 1.6545 1.84112 1.84349 1.84709 2.05444 2.05699 2.05999 2.17976 2.18535 2.32614 2.32878 2.33191 2.46196 2.46804 2.47145 2.47607 2.61827 2.6225 2.62525 2.62909 2.80929 2.81363 2.81658 2.82111 2.9733 2.97798 2.98076 3.14621 3.14916 3.1531 3.1564 3.29543 3.2994 3.3039 3.42767 3.43357 3.43724 3.44173 3.5752 3.57932 3.583 3.74979 3.7533 3.75662 3.75957 4.08338 4.08579 4.08908 4.33243 4.33439 4.33811 4.48646 4.48945 4.49289 4.49667 4.61075 4.61864 4.62167 4.80542 4.80813 4.81035 4.81482 
52 0.29947 0.30445 0.48498 0.4897 0.497 0.61977 0.62591 0.97954 0.98511 1.14544 1.15303 1.30977 1.316 1.47787 1.48311 1.64219 1.64818 1.83424 1.83901 2.04745 2.05179 2.17463 2.31969 2.32441 2.45934 2.46496 2.61343 2.61809 2.8032 2.80796 2.9673 2.9727 3.13967 3.1446 3.28926 3.29549 3.42504 3.43103 3.56932 3.57404 3.74288 3.74783 4.07646 4.0808 4.32526 4.32929 4.48002 4.48521 4.60688 4.6157 4.79871 4.80219 
0 
13 0.64122 1.50145 2.06774 2.4828 2.63592 2.9908 3.16357 3.44757 3.59214 3.76655 4.09655 4.50372 4.63217 
0 
0 
4 2.48988 2.64422 4.51128 4.63857 
0 
5 2.49384 2.49765 2.504 4.64265 4.65042 
33 0.50639 0.63897 0.6434 1.16456 1.3289 1.33613 1.49873 1.50373 2.06681 2.19315 2.33964 2.48034 2.48407 2.63417 2.63859 2.82404 2.98737 2.99208 3.15984 3.16727 3.30874 3.44508 3.58884 3.59242 3.76383 3.76814 4.09604 4.34529 4.50009 4.50593 4.62285 4.63064 4.81941 
52 0.15712 0.30914 0.31403 0.49516 0.50001 0.62907 0.63441 0.98959 1.15532 1.16144 1.31967 1.32542 1.4879 1.49306 1.65192 1.65693 1.8443 1.84935 2.05751 2.06192 2.18407 2.19056 2.3296 2.33404 2.46858 2.47412 2.62336 2.62794 2.81333 2.81832 2.97737 2.98269 3.14976 3.15473 3.29919 3.30501 3.43457 3.43947 3.57921 3.58395 3.75295 3.75799 4.0865 4.09122 4.33531 4.33987 4.4901 4.49519 4.61472 4.62217 4.80874 4.81239 
8 1.51038 2.48957 2.49386 2.49944 2.64383 4.51045 4.63877 4.64246 
2 4.08905 4.33674 
2 2.49539 4.64403 
2 2.4934 4.64296 
20 0.50411 0.63669 1.33074 1.49568 2.06351 2.33725 2.47712 2.63001 2.82149 2.98568 3.15688 3.30838 3.44334 3.5869 3.76043 4.09282 4.34163 4.49741 4.62737 4.81446 
24 0.50204 0.63536 1.16311 1.32814 1.49518 1.66178 1.85216 2.06208 2.19177 2.33411 2.47653 2.62931 2.82042 2.98432 3.15721 3.30829 3.4426 3.58514 3.76 4.09092 4.33917 4.49711 4.62522 4.81385 
91 0.1535 0.30476 0.30823 0.31197 0.49105 0.49584 0.49849 0.50209 0.6246 0.62883 0.63222 0.98615 0.98984 0.9943 1.15084 1.15487 1.15939 1.16405 1.31567 1.3209 1.32403 1.48374 1.48852 1.49139 1.49551 1.64469 1.65158 1.65475 1.84088 1.84351 1.84726 2.0542 2.05707 2.06037 2.1797 2.18559 2.19241 2.32587 2.32878 2.33205 2.46205 2.46842 2.47163 2.47553 2.61833 2.62289 2.62559 2.80922 2.81378 2.81657 2.82089 2.97321 2.97848 2.98102 3.146 3.14918 3.1529 3.15585 3.29521 3.29977 3.30349 3.30742 3.4276 3.43353 3.43737 3.44067 3.57509 3.57954 3.58289 3.58924 3.74956 3.75346 3.75639 3.75936 4.08313 4.08576 4.08914 4.33219 4.33433 4.34082 4.48629 4.48982 4.49278 4.49636 4.6107 4.61748 4.62127 4.80521 4.80811 4.81055 4.81432 
42 0.31058 0.49726 0.50174 0.63053 0.63594 0.99018 1.15749 1.16563 1.32301 1.32984 1.48988 1.49589 1.65474 1.84422 2.05726 2.18731 2.32999 2.33596 2.47179 2.47903 2.62475 2.62933 2.81493 2.82032 2.98012 3.15044 3.15543 3.30104 3.3067 3.43628 3.44189 3.58074 3.58726 3.75386 3.75856 4.08627 4.33458 4.4911 4.49601 4.62133 4.80888 4.81367 
20 0.50951 0.64279 1.17039 1.33495 1.50213 2.06921 2.20131 2.48348 2.63666 2.82774 2.99156 3.16405 3.31506 3.45003 3.59268 3.76704 4.09731 4.50393 4.63216 4.82151 
11 0.64335 1.50291 2.06938 2.48319 2.63641 2.99158 3.16453 3.59468 3.76741 4.50412 4.63138 
1 2.49728 
17 0.5026 0.63736 1.16536 1.4968 2.0648 2.33716 2.47747 2.63096 2.82219 2.98673 3.15798 3.44343 3.58911 3.76222 4.0916 4.33925 4.81509 
5 2.48844 2.4945 2.64247 4.5106 4.63715 
0 
29 0.31642 0.50138 0.63463 1.1607 1.32526 1.49381 1.50044 1.85073 2.06356 2.18937 2.33606 2.47432 2.4806 2.62914 2.81973 2.98337 3.15554 3.16348 3.30477 3.44002 3.58512 3.75871 3.7657 4.09293 4.49586 4.50291 4.61993 4.6282 4.81557 
41 0.31099 0.49881 0.50336 0.63144 0.99104 1.15714 1.16713 1.32201 1.32926 1.49052 1.49594 1.65466 1.84532 2.05863 2.1888 2.33084 2.47181 2.47849 2.62552 2.63044 2.81649 2.82157 2.98007 2.98649 3.15161 3.15738 3.30121 3.30815 3.43661 3.44345 3.58135 3.58792 3.75529 3.76007 4.08763 4.33621 4.49173 4.49694 4.62192 4.81069 4.81536 
10 0.31377 0.99414 1.16005 1.84806 2.06177 2.33364 3.15419 3.30427 3.7628 4.49449 
15 0.49648 1.49373 1.84319 2.05673 2.32981 2.6252 2.81494 3.15033 3.3046 3.58161 3.75353 4.08544 4.33349 4.49177 4.80798 
15 0.63768 1.33233 1.49656 2.06475 2.47937 2.63118 2.98896 3.15783 3.31105 3.44301 3.58862 3.7611 4.09457 4.49809 4.81682 
17 0.5093 0.64239 1.50167 2.06895 2.48369 2.63589 2.82761 2.99086 3.16426 3.45006 3.5924 3.76656 4.09651 4.34544 4.50346 4.6312 4.81967 
0 
5 2.49579 2.49915 2.50394 4.64457 4.65053 
11 1.49898 2.0651 2.63298 2.99013 3.16107 3.31208 3.76336 4.09435 4.34162 4.50106 4.81755 
4 2.48717 2.63969 4.50653 4.63533 
0 
40 0.50258 0.50642 0.63576 0.64033 1.16239 1.16939 1.32688 1.3314 1.4952 1.49958 1.8511 2.06367 2.19172 2.33618 2.47633 2.4812 2.63021 2.63419 2.82056 2.82477 2.98505 2.98931 3.15658 3.16164 3.30607 3.31118 3.44179 3.44705 3.5866 3.59199 3.75941 3.76394 4.0927 4.3412 4.49655 4.50103 4.62432 4.62993 4.8149 4.81949 
39 0.50269 0.50711 0.63539 0.63981 1.16164 1.1675 1.3258 1.3312 1.49496 1.49916 2.06386 2.0691 2.19062 2.33651 2.47583 2.48035 2.63052 2.63426 2.82077 2.82535 2.98429 2.98873 3.15649 3.16086 3.30554 3.3114 3.44119 3.44656 3.5868 3.59067 3.75946 3.7637 4.09303 4.34334 4.49663 4.50101 4.62256 4.62839 4.81579 
83 0.15321 0.30468 0.30786 0.31145 0.49095 0.49532 0.498 0.50228 0.62469 0.6288 0.63271 0.98602 0.98928 0.99504 1.15069 1.15426 1.1596 1.16475 1.31555 1.32048 1.32418 1.48364 1.48791 1.49108 1.6449 1.65134 1.65428 1.8407 1.84331 1.84764 2.05397 2.05671 2.06082 2.17952 2.18542 2.3257 2.32865 2.33273 2.46296 2.46814 2.47148 2.47889 2.6184 2.62225 2.6254 2.80915 2.81334 2.81639 2.82383 2.97312 2.97787 2.98068 3.14591 3.14889 3.15294 3.15812 3.29507 3.29922 3.30349 3.42796 3.43332 3.43696 3.44302 3.57499 3.57918 3.58314 3.74946 3.75306 3.75633 4.08288 4.08547 4.08946 4.33185 4.33403 4.48618 4.48937 4.49293 4.61055 4.61751 4.62159 4.80502 4.80784 4.81039 
3 2.48779 2.63679 4.50746 
32 0.50501 0.638 0.64161 1.16625 1.33058 1.49819 1.50282 2.06491 2.06915 2.19412 2.33793 2.47983 2.48438 2.63261 2.63553 2.82309 2.98777 3.15857 3.16224 3.31038 3.44434 3.44789 3.58852 3.59274 3.7626 3.76603 4.09336 4.34218 4.50068 4.50442 4.62818 4.81679 
50 0.15999 0.31177 0.49894 0.50188 0.63183 0.63612 0.99194 1.15799 1.16523 1.32208 1.32777 1.49116 1.49511 1.656 1.84662 2.05978 2.06362 2.18662 2.19495 2.33201 2.33617 2.47278 2.47641 2.62644 2.62984 2.81668 2.82021 2.98047 2.98444 3.15276 3.15691 3.30202 3.30776 3.4379 3.44267 3.58216 3.58605 3.75591 3.75993 3.76406 4.08877 4.09282 4.33743 4.34131 4.49265 4.4972 4.61964 4.62661 4.81151 4.8144 
20 0.64034 1.16644 1.50034 2.068 2.19378 2.48146 2.48756 2.63496 2.99065 3.16042 3.31461 3.44607 3.5912 3.76606 4.09619 4.50286 4.5091 4.627 4.63682 4.82161 
74 0.15451 0.3064 0.30971 0.31399 0.49262 0.49692 0.49994 0.62584 0.62992 0.63359 0.98774 0.99133 1.15215 1.15596 1.16157 1.31728 1.32194 1.32563 1.4852 1.48938 1.49311 1.64649 1.65328 1.65768 1.84247 1.84518 1.84998 2.05571 2.05867 2.18133 2.18747 2.3275 2.33049 2.33523 2.46328 2.46905 2.47347 2.61955 2.62381 2.62737 2.81093 2.81506 2.81833 2.9747 2.97913 2.98264 3.14745 3.15058 3.15468 3.29673 3.30069 3.30516 3.4295 3.43507 3.43984 3.5767 3.58075 3.58501 3.75116 3.75498 3.75826 4.08465 4.08738 4.33365 4.33598 4.48785 4.49117 4.49496 4.61237 4.61909 4.62498 4.80679 4.80973 4.8126 
25 0.31715 0.5039 0.63729 1.16874 1.3314 1.49692 1.66075 2.06341 2.19156 2.34107 2.4775 2.63094 2.82198 2.98606 3.1583 3.31105 3.44259 3.59015 3.76158 4.09177 4.33995 4.49859 4.62991 4.81509 4.82 
1 2.49801 
7 1.50596 2.48631 2.64036 3.1686 3.77136 4.50797 4.63682 
11 0.64297 1.50178 2.48336 2.63586 2.99056 3.164 3.31571 3.59215 3.76659 4.50308 4.63083 
27 0.50007 0.63325 0.99286 1.16226 1.32546 1.49315 1.65729 1.84577 2.05885 2.18943 2.33155 2.47537 2.62746 2.81839 2.98272 3.15247 3.15834 3.30539 3.43912 3.58362 3.75765 4.08793 4.33636 4.49323 4.49775 4.6225 4.81108 
0 
39 0.30944 0.4946 0.50036 0.6288 0.63525 0.9888 1.15484 1.31902 1.32637 1.48732 1.49413 1.65369 1.84351 2.05674 2.18369 2.32903 2.47035 2.62296 2.62828 2.81286 2.8186 2.97677 2.98452 3.14904 3.15577 3.29866 3.30588 3.4356 3.57878 3.75213 3.75852 4.08576 4.33453 4.48938 4.49577 4.61479 4.62305 4.80819 4.81253 
80 0.15787 0.31047 0.31356 0.4967 0.50109 0.50403 0.5081 0.6301 0.6341 0.63788 0.99176 1.15662 1.16048 1.16467 1.17016 1.32123 1.32607 1.3299 1.48948 1.49394 1.49729 1.64976 1.65652 1.66086 1.84648 1.84941 2.05975 2.06282 2.06745 2.1851 2.19074 2.1953 2.33141 2.33439 2.33837 2.46717 2.47293 2.47698 2.4817 2.62441 2.6283 2.63142 2.8148 2.81906 2.82217 2.97881 2.98363 2.9867 3.15172 3.15472 3.15845 3.1632 3.30072 3.30498 3.30876 3.31467 3.43274 3.43865 3.44241 3.44651 3.58065 3.58468 3.58845 3.75517 3.75895 3.76201 4.08863 4.09148 4.09586 4.33768 4.34006 4.49209 4.49587 4.49873 4.61601 4.62235 4.62601 4.81064 4.81388 4.81681 
3 2.48682 2.64 4.5081 

130
