# Supplementary material for: Deciphering the Contribution of Oriens-Lacunosum/Moleculare (OLM) Cells to Intrinsic θ Rhythms Using Biophysical Local Field Potential (LFP) Models
Source: eNeuro. 2018 Sep 4;5(4):ENEURO.0146-18.2018. doi: 10.1523/ENEURO.0146-18.2018 (PMC6140113; doi:10.1523/ENEURO.0146-18.2018)
Supplement: Supplementary file 2 — Supplementary Code. Download supplement 2, GZ file [file sup_enu-eN-NWR-0146-18-s02.gz › LFP_microcircuit-master/BC-380-gi-0-gi_SD-0-PV12913020-dSD6.6ms-gnSD0.21-gpv-3.0-gsb3.0-csb0.21-gbs1.25-cbs0.1344-spiketimes.txt]

16421

338


79 0.14389 0.14822 0.15153 0.30009 0.30388 0.30798 0.48661 0.49147 0.49475 0.6193 0.62416 0.62839 0.80939 0.81324 0.81651 0.8221 0.98174 0.98535 0.9916 1.14629 1.1507 1.15761 1.31109 1.31641 1.3212 1.47922 1.48411 1.48778 1.64053 1.64801 1.83647 1.83938 1.84412 2.04973 2.0529 2.1751 2.18142 2.32134 2.32462 2.32946 2.45807 2.46469 2.46854 2.61389 2.61865 2.62193 2.80491 2.80951 2.81288 2.96871 2.97412 2.97825 3.14149 3.14489 3.14923 3.2907 3.29541 3.30009 3.42353 3.42949 3.43581 3.57057 3.57517 3.58002 3.74519 3.74927 3.75262 4.07864 4.08161 4.32763 4.33013 4.48185 4.48559 4.4891 4.60601 4.61305 4.80077 4.80396 4.80698 
86 0.14442 0.14831 0.15154 0.30051 0.30426 0.30815 0.48729 0.49137 0.49446 0.4992 0.61885 0.62338 0.62715 0.80976 0.81348 0.81691 0.81973 0.98256 0.98539 0.99041 1.14662 1.15072 1.15702 1.31154 1.31528 1.32011 1.47958 1.48377 1.48768 1.64081 1.64837 1.65226 1.83726 1.83982 1.84379 2.0505 2.0531 2.05661 2.17567 2.18129 2.32215 2.32506 2.32882 2.45744 2.46422 2.46831 2.61409 2.61874 2.62225 2.80574 2.80987 2.81314 2.96924 2.97348 2.97732 3.14208 3.14529 3.14938 3.15401 3.29121 3.29479 3.30012 3.42394 3.4304 3.4344 3.5713 3.57526 3.5789 3.74602 3.74908 3.75283 4.07947 4.08211 4.08583 4.3283 4.33055 4.33385 4.48241 4.48557 4.48978 4.60644 4.6129 4.6191 4.8017 4.80459 4.80723 
32 0.16877 0.3263 0.51202 0.64432 0.83433 1.00592 1.17349 1.33612 1.5045 1.66716 1.85792 1.86498 2.07066 2.20202 2.34278 2.35158 2.48503 2.63838 2.82904 2.83821 2.9929 3.1668 3.31821 3.45193 3.5934 3.59966 3.77074 4.09911 4.34728 4.50698 4.63454 4.82332 
0 
69 0.16555 0.16967 0.19006 0.3213 0.32563 0.33259 0.50919 0.51315 0.52371 0.64114 0.64686 0.8314 0.83568 0.84969 1.00131 1.00669 1.01621 1.16792 1.17361 1.33222 1.33859 1.50054 1.50627 1.66583 1.67192 1.85584 1.86123 1.86707 2.07013 2.07497 2.19645 2.20462 2.34129 2.34584 2.35203 2.4838 2.49053 2.63629 2.64126 2.8271 2.83156 2.83663 2.99176 2.99699 3.16197 3.16682 3.17585 3.31206 3.31758 3.44837 3.45351 3.59264 3.59817 3.61093 3.76786 3.7714 3.78484 4.09919 4.10511 4.34627 4.35157 4.50164 4.50695 4.52179 4.62862 4.63962 4.82163 4.82572 4.83688 
0 
21 0.17101 0.32459 0.5136 0.83329 1.00629 1.34272 1.67071 1.8625 2.3477 2.63926 2.8328 2.99737 3.16836 3.31805 3.45508 3.59674 3.77047 4.10476 4.3512 4.50693 4.82513 
81 0.15409 0.15803 0.16271 0.31087 0.31455 0.31833 0.49647 0.50077 0.50445 0.62956 0.6335 0.63781 0.81944 0.82321 0.82672 0.99137 0.99576 1.00121 1.15703 1.16173 1.16732 1.32075 1.32597 1.33053 1.48919 1.49382 1.49871 1.64987 1.65672 1.66047 1.84609 1.84978 1.85393 2.05935 2.06265 2.1842 2.19006 2.19736 2.33144 2.33489 2.3399 2.46929 2.47435 2.47917 2.62513 2.62877 2.63258 2.81466 2.81891 2.82234 2.97843 2.98357 2.98917 3.15159 3.15541 3.15869 3.30065 3.30526 3.30972 3.43558 3.43945 3.444 3.58061 3.58468 3.58964 3.75454 3.75886 3.76191 4.08838 4.09163 4.33708 4.33974 4.49176 4.49619 4.49976 4.61507 4.62221 4.62655 4.81074 4.8135 4.81782 
0 
53 0.15914 0.16377 0.31496 0.31931 0.50271 0.50765 0.63596 0.64026 0.82554 0.83027 0.99504 1.00001 1.16343 1.32747 1.3326 1.49524 1.50016 1.65952 1.66512 1.84852 1.85482 2.06196 2.06779 2.19245 2.33488 2.33994 2.47717 2.48262 2.63006 2.63411 2.82132 2.82604 2.98532 2.99058 3.15769 3.16232 3.30647 3.31182 3.44121 3.44599 3.58602 3.59109 3.75989 3.76345 4.09052 4.09637 4.33929 4.34576 4.49815 4.50303 4.6255 4.81469 4.81948 
89 0.14468 0.14915 0.15247 0.30112 0.30481 0.30857 0.31271 0.48763 0.49266 0.49565 0.62026 0.62505 0.62891 0.81009 0.81398 0.81733 0.8222 0.98275 0.9864 0.99097 1.14715 1.15154 1.15687 1.312 1.31761 1.32127 1.48023 1.48535 1.4886 1.64104 1.64891 1.65292 1.83747 1.84031 1.84456 2.05074 2.05398 2.05908 2.17599 2.18243 2.18978 2.32237 2.3256 2.33001 2.45831 2.46512 2.46888 2.61452 2.61952 2.62255 2.80585 2.81066 2.81367 2.81907 2.96968 2.97536 2.97885 3.14264 3.14596 3.14997 3.15419 3.29172 3.29659 3.30046 3.424 3.43031 3.43471 3.57158 3.57634 3.58044 3.74617 3.75053 3.75346 4.07965 4.08258 4.08778 4.32862 4.33104 4.33678 4.4829 4.48679 4.48994 4.60682 4.61426 4.6189 4.80176 4.80491 4.80773 4.81195 
54 0.17572 0.18088 0.33317 0.33748 0.51884 0.52292 0.65282 0.65798 0.8418 0.84669 1.01083 1.01594 1.18051 1.18583 1.34557 1.35268 1.51283 1.51828 1.67656 1.684 1.86683 1.871 2.07914 2.08548 2.21226 2.35291 2.36017 2.4944 2.50497 2.64717 2.65521 2.83722 2.84279 3.00196 3.01687 3.17503 3.18061 3.32574 3.33071 3.45884 3.46459 3.6035 3.60967 3.77783 3.7823 4.10804 4.11486 4.35594 4.3622 4.51467 4.52081 4.64326 4.8309 4.83558 
0 
130 0.14186 0.14515 0.14787 0.15014 0.15427 0.29798 0.30156 0.30411 0.30654 0.30962 0.48482 0.48828 0.49092 0.49306 0.49604 0.6158 0.61968 0.62282 0.62545 0.62843 0.80725 0.81061 0.81344 0.81556 0.81906 0.98006 0.98241 0.98543 0.98817 1.14408 1.14795 1.15124 1.15484 1.15904 1.30905 1.31229 1.31595 1.31868 1.32232 1.47708 1.48076 1.48372 1.48609 1.48987 1.63825 1.64433 1.64752 1.65064 1.65572 1.83478 1.83701 1.83956 1.84203 1.84627 2.04802 2.05024 2.05275 2.05569 2.17317 2.1772 2.18069 2.18724 2.31967 2.3223 2.3248 2.32753 2.45482 2.46069 2.46406 2.46672 2.47049 2.61158 2.61595 2.61858 2.6208 2.80327 2.80687 2.80933 2.81149 2.81505 2.96674 2.97034 2.9736 2.97588 3.13956 3.14239 3.14482 3.1474 3.15011 3.28861 3.29176 3.29493 3.29794 3.30088 3.42145 3.42711 3.42951 3.43292 3.43621 3.5688 3.57232 3.57486 3.57786 3.74351 3.74588 3.74872 3.75095 3.75371 4.07699 4.07928 4.08168 4.08449 4.32579 4.32785 4.33002 4.33322 4.47991 4.48273 4.48597 4.48803 4.49213 4.60393 4.60855 4.61207 4.61578 4.79924 4.80183 4.80389 4.80605 4.80962 
0 
59 0.15521 0.1597 0.16574 0.31266 0.31834 0.49904 0.50271 0.50802 0.63177 0.63718 0.82092 0.82582 0.99287 0.99927 1.15892 1.16723 1.32403 1.33092 1.49179 1.49635 1.65405 1.65891 1.66529 1.84755 1.85408 2.06055 2.06866 2.18684 2.19733 2.33291 2.33879 2.47179 2.47699 2.62692 2.63111 2.81756 2.82177 2.82689 2.98024 2.98519 3.15365 3.15911 3.30337 3.30996 3.43807 3.44438 3.58303 3.5885 3.75709 3.76222 4.0897 4.33851 4.34512 4.4937 4.49905 4.61804 4.62489 4.81249 4.81664 
65 0.16611 0.16964 0.323 0.32663 0.50972 0.51295 0.51959 0.64242 0.64663 0.83099 0.83448 0.83979 1.00092 1.00592 1.01269 1.16739 1.17349 1.18009 1.33543 1.33953 1.50273 1.50641 1.66621 1.67093 1.85601 1.85997 1.86401 2.069 2.07306 2.19738 2.20544 2.34166 2.34568 2.35132 2.48392 2.48834 2.63676 2.64007 2.82729 2.83083 2.83602 2.99266 2.99822 3.16238 3.16694 3.17218 3.31407 3.31771 3.44869 3.45288 3.59315 3.59899 3.76641 3.76989 4.09802 4.10225 4.34624 4.35248 4.50357 4.50687 4.63029 4.63586 4.82092 4.82401 4.82856 
36 0.14919 0.15506 0.30627 0.49298 0.49927 0.62571 0.81453 0.82031 0.98638 1.15255 1.31654 1.48576 1.65254 1.8411 2.05437 2.18191 2.32654 2.46927 2.62126 2.81131 2.81748 2.97534 3.14687 3.15331 3.29641 3.43371 3.57704 3.74989 3.75572 4.08344 4.33209 4.48709 4.49339 4.61491 4.80592 4.81104 
4 0.17352 1.01094 3.17099 4.82655 
4 0.82889 1.85868 2.82827 4.82266 
0 
19 0.32578 0.51275 0.64621 0.8353 1.00956 1.50643 1.86215 2.07379 2.63877 2.8331 2.9969 3.16807 3.59741 3.76965 4.1048 4.35001 4.50796 4.63796 4.8252 
26 0.15884 0.3177 0.50277 0.6358 0.82341 0.99917 1.16335 1.3285 1.4975 1.66017 1.85327 2.06499 2.33909 2.47798 2.63121 2.82165 2.98605 3.15945 3.30769 3.44349 3.58882 3.76217 4.3417 4.49888 4.62841 4.81506 
70 0.15415 0.15871 0.3112 0.31532 0.31945 0.49817 0.50142 0.50479 0.63108 0.63531 0.64132 0.81895 0.82312 0.82569 0.99127 0.99653 1.15749 1.16353 1.16824 1.32117 1.32658 1.33047 1.49073 1.4947 1.49924 1.65439 1.65878 1.84588 1.85114 1.8552 2.05926 2.06356 2.18516 2.19067 2.33142 2.33555 2.47185 2.47605 2.4817 2.62601 2.6295 2.81623 2.81996 2.8248 2.98037 2.98407 3.15191 3.15653 3.16078 3.30126 3.30666 3.3099 3.43698 3.44196 3.58208 3.58606 3.75475 3.75921 3.76257 4.0883 4.09287 4.33693 4.34235 4.49195 4.49655 4.61531 4.62335 4.6298 4.8108 4.81399 
6 0.65266 1.34648 1.51292 2.64559 3.77601 4.51276 
33 0.16766 0.32392 0.51069 0.51673 0.64487 0.83316 0.83857 1.00493 1.17245 1.33699 1.50432 1.6672 1.85688 1.86334 2.07083 2.2009 2.34306 2.48518 2.63883 2.8287 2.83524 2.99314 3.16592 3.31651 3.45101 3.5944 3.76819 4.09938 4.34728 4.50586 4.63434 4.82287 4.82849 
36 0.15884 0.31306 0.31849 0.50093 0.63338 0.64057 0.82493 0.99276 0.99914 1.15896 1.16829 1.32769 1.49528 1.65918 1.84741 1.85472 2.06134 2.19134 2.33279 2.34089 2.47661 2.62831 2.81973 2.98456 3.15369 3.15923 3.30743 3.4386 3.58525 3.75956 4.08988 4.33798 4.49693 4.62468 4.81254 4.81861 
57 0.15014 0.15469 0.30675 0.31125 0.493 0.49806 0.62567 0.63073 0.81611 0.82052 0.98802 0.9953 1.15329 1.16286 1.31766 1.32546 1.48579 1.49168 1.64647 1.65475 1.84287 1.84766 2.05607 2.05991 2.18143 2.1894 2.3278 2.3318 2.46583 2.47252 2.62152 2.62624 2.81113 2.81638 2.97518 2.9816 3.14814 3.1529 3.29698 3.30485 3.4297 3.43576 3.44251 3.57691 3.58187 3.75132 3.75666 4.08504 4.08858 4.33393 4.33704 4.4884 4.49433 4.61236 4.62173 4.80707 4.81046 
97 0.15399 0.15782 0.16087 0.16522 0.31071 0.31366 0.31722 0.32068 0.49691 0.50139 0.50448 0.508 0.6295 0.63346 0.63707 0.82006 0.8237 0.82639 0.83026 0.99187 0.99575 0.99884 1.1569 1.16081 1.16539 1.16947 1.32139 1.32629 1.32974 1.48959 1.49406 1.4972 1.50182 1.64963 1.65639 1.6596 1.66396 1.8467 1.84977 1.85397 2.05997 2.06347 2.06848 2.18494 2.19016 2.19515 2.33179 2.33485 2.33841 2.46728 2.47309 2.47676 2.48114 2.62462 2.6285 2.63121 2.81495 2.81913 2.82212 2.82631 2.979 2.98402 2.98677 3.15205 3.15521 3.15847 3.16229 3.30085 3.30507 3.30882 3.31295 3.43261 3.43862 3.44309 3.4479 3.58076 3.58482 3.58822 3.75521 3.7591 3.76202 4.08898 4.09226 4.09708 4.33798 4.34099 4.34541 4.49241 4.49674 4.49956 4.61548 4.62193 4.62551 4.81117 4.81411 4.81731 4.82093 
25 0.16792 0.32613 0.51274 0.64466 0.83446 1.00269 1.17277 1.50627 1.6685 1.86072 2.07014 2.20426 2.34374 2.48422 2.8284 2.99149 3.16691 3.45434 3.59791 3.77019 4.09984 4.3462 4.50965 4.63487 4.82359 
60 0.16736 0.17277 0.32333 0.32773 0.51091 0.51527 0.64312 0.64756 0.83189 0.83563 0.85587 1.0024 1.00757 1.02336 1.17025 1.1764 1.33692 1.35333 1.50324 1.50686 1.66692 1.67322 1.85714 1.86259 1.87366 2.07019 2.07542 2.19609 2.20178 2.34291 2.34784 2.35667 2.48414 2.48801 2.63716 2.64118 2.82859 2.83268 2.99181 2.99553 3.16414 3.16813 3.31355 3.31864 3.45025 3.45432 3.59339 3.59785 3.76767 3.77206 4.0995 4.10412 4.34794 4.35562 4.50376 4.50825 4.63066 4.63555 4.82289 4.82652 
40 0.16043 0.1655 0.31706 0.3217 0.50495 0.51086 0.63808 0.82487 0.82895 0.99646 1.00228 1.16307 1.17074 1.33018 1.49907 1.66123 1.66903 1.85113 1.85701 2.06479 2.19363 2.33686 2.34378 2.4798 2.63333 2.82338 2.8306 2.98718 3.16019 3.31002 3.44484 3.58785 3.59995 3.76337 4.0936 4.34212 4.50056 4.62687 4.81701 4.82224 
90 0.17728 0.18036 0.18434 0.33358 0.33702 0.34026 0.52077 0.52347 0.52684 0.53344 0.65398 0.65742 0.66147 0.84267 0.84599 0.84944 1.01352 1.01761 1.02142 1.18071 1.18487 1.18929 1.34643 1.34961 1.35347 1.514 1.51699 1.5209 1.67801 1.6817 1.68677 1.86796 1.87159 1.8749 1.88124 2.08078 2.08404 2.08835 2.20897 2.21306 2.22001 2.3535 2.35694 2.3612 2.36835 2.49551 2.49888 2.50416 2.64792 2.65111 2.65588 2.83936 2.84227 2.84615 2.86233 3.00298 3.00602 3.01051 3.17481 3.17825 3.18131 3.18769 3.32495 3.32863 3.33196 3.45944 3.46342 3.46715 3.60465 3.60819 3.61285 3.77817 3.78131 3.784 3.7916 4.10994 4.11318 4.11801 4.35849 4.36136 4.36576 4.51524 4.51861 4.52243 4.64314 4.64762 4.83251 4.83524 4.83826 4.84228 
78 0.15297 0.15723 0.16245 0.30892 0.31237 0.31653 0.49546 0.50014 0.50427 0.62777 0.63259 0.63698 0.81861 0.82298 0.82591 0.9904 0.99479 1.00009 1.15531 1.1604 1.16729 1.32012 1.3253 1.33224 1.48814 1.49298 1.49897 1.64901 1.65618 1.65983 1.84521 1.84917 1.85428 2.05845 2.06223 2.18395 2.18978 2.33024 2.33372 2.3403 2.46604 2.47249 2.47609 2.62211 2.62685 2.63008 2.81374 2.81819 2.82292 2.97756 2.98283 3.15046 3.15406 3.15794 3.29947 3.3043 3.30898 3.43203 3.43768 3.44209 3.57933 3.58379 3.58994 3.75379 3.75836 3.76323 4.0874 4.09116 4.33629 4.34007 4.49075 4.49552 4.6146 4.62114 4.62915 4.80959 4.81294 4.81787 
54 0.15367 0.15811 0.31041 0.31582 0.49778 0.50231 0.63036 0.63579 0.81785 0.82235 0.82755 0.99078 0.99818 1.15713 1.16813 1.32157 1.32767 1.4903 1.49488 1.65537 1.6633 1.84531 1.85108 2.05875 2.06621 2.18729 2.33069 2.33648 2.47195 2.47781 2.62586 2.62997 2.81559 2.81999 2.97989 2.98483 3.15121 3.15685 3.30091 3.30734 3.43644 3.44313 3.58121 3.58673 3.75437 3.7594 4.08768 4.33634 4.49153 4.49636 4.61847 4.62743 4.81032 4.81452 
32 0.15462 0.30999 0.49739 0.63042 0.82014 0.98973 1.15714 1.32189 1.49017 1.65492 1.84416 2.05745 2.18768 2.32982 2.47266 2.62537 2.81527 2.9797 3.15062 3.15861 3.30083 3.43624 3.58093 3.75321 3.759 4.08656 4.33505 4.49082 4.49721 4.62179 4.80926 4.81506 
30 0.16426 0.32006 0.32596 0.50875 0.64091 0.82795 0.8335 1.00012 1.16761 1.33334 1.50095 1.66434 1.85473 2.06741 2.19642 2.34008 2.48183 2.63531 2.82587 2.98941 3.16142 3.31209 3.44717 3.59121 3.76475 4.09652 4.34527 4.50132 4.63043 4.81996 
83 0.14527 0.14956 0.15323 0.30147 0.3051 0.30907 0.48806 0.49272 0.49618 0.62067 0.62509 0.6293 0.81081 0.81468 0.81822 0.82444 0.9832 0.987 0.99171 1.14767 1.15176 1.15744 1.31255 1.31756 1.32175 1.48066 1.48522 1.48898 1.64189 1.64847 1.6523 1.83793 1.84096 1.8453 2.05118 2.05455 2.1765 2.18237 2.18962 2.32279 2.32611 2.33056 2.45959 2.46508 2.46951 2.61529 2.61963 2.62306 2.80637 2.81078 2.8143 2.82092 2.97012 2.97507 2.97883 3.14293 3.14627 3.15041 3.29211 3.29658 3.30096 3.42491 3.43037 3.43519 3.572 3.57644 3.58096 3.74661 3.75077 3.7541 4.08008 4.08315 4.32906 4.33174 4.48332 4.48711 4.49063 4.60742 4.61418 4.61874 4.80223 4.80546 4.80855 
142 0.13728 0.14047 0.14316 0.14537 0.14821 0.29339 0.29682 0.29931 0.30168 0.30395 0.48019 0.48349 0.48623 0.48827 0.49061 0.49475 0.61148 0.61516 0.61814 0.62065 0.62286 0.62733 0.80265 0.80588 0.80866 0.81076 0.8132 0.81653 0.97545 0.97784 0.98072 0.98333 0.98683 1.1395 1.14317 1.14635 1.14934 1.15283 1.30444 1.30756 1.31121 1.31359 1.31647 1.47248 1.47596 1.47896 1.4812 1.48413 1.63368 1.63936 1.64248 1.6449 1.64887 1.83016 1.8324 1.83477 1.83725 1.83979 2.0434 2.04564 2.04801 2.05082 2.16857 2.17232 2.17593 2.17976 2.31504 2.31764 2.32003 2.32267 2.32592 2.45028 2.45568 2.45894 2.46152 2.46417 2.60698 2.61108 2.61374 2.6159 2.61896 2.79864 2.80206 2.80462 2.80667 2.80942 2.81316 2.96213 2.96554 2.96887 2.97093 2.97474 3.13496 3.13776 3.14008 3.14263 3.14466 3.14823 3.28406 3.28714 3.29029 3.29307 3.29549 3.41684 3.42217 3.42454 3.42731 3.42989 3.56419 3.56755 3.57015 3.57283 3.57629 3.7389 3.74133 3.74404 3.74621 3.74819 4.07236 4.07467 4.07693 4.07964 4.32119 4.32324 4.32529 4.32841 4.4753 4.47808 4.48123 4.48325 4.48578 4.59933 4.60339 4.60706 4.61018 4.61488 4.7946 4.79717 4.79917 4.80131 4.80392 4.99802 
36 0.15359 0.15856 0.31045 0.3183 0.49672 0.50159 0.62996 0.8183 0.82358 0.99065 1.1568 1.32074 1.48964 1.49609 1.65387 1.84537 2.0586 2.18584 2.33078 2.47075 2.4766 2.6251 2.81523 2.97901 2.98462 3.15108 3.30056 3.3094 3.43645 3.58088 3.75404 4.08767 4.33636 4.49136 4.61873 4.81015 
0 
60 0.17488 0.17951 0.3305 0.33432 0.34169 0.51839 0.52258 0.65093 0.65492 0.84076 0.84523 1.01113 1.01626 1.17981 1.18501 1.34387 1.34905 1.51093 1.51565 1.67472 1.68104 1.86652 1.87067 1.88115 2.07733 2.08211 2.20874 2.35061 2.3558 2.36493 2.49302 2.49842 2.64531 2.65049 2.83702 2.84226 3.00052 3.00575 3.17332 3.17708 3.32332 3.32745 3.45703 3.46135 3.60211 3.60772 3.77521 3.77954 3.7885 4.10608 4.1108 4.35463 4.36036 4.51301 4.51739 4.64184 4.65122 4.83013 4.83455 4.84324 
92 0.17645 0.17961 0.18409 0.33239 0.33597 0.3395 0.35014 0.52048 0.52358 0.5269 0.53418 0.65262 0.65615 0.66012 0.8426 0.84534 0.84917 1.01239 1.01675 1.0215 1.03252 1.1801 1.18482 1.18869 1.34431 1.34791 1.3516 1.51364 1.51684 1.52112 1.67665 1.6805 1.68495 1.8666 1.87068 1.87446 1.88144 2.07986 2.08315 2.08814 2.20861 2.21357 2.22014 2.3518 2.35603 2.36012 2.36678 2.49594 2.50018 2.50593 2.64761 2.65049 2.65541 2.83791 2.84118 2.84496 2.85251 3.00283 3.00579 3.01056 3.17308 3.17714 3.18018 3.1866 3.32427 3.32801 3.33133 3.45875 3.46262 3.46725 3.60386 3.60797 3.61299 3.77803 3.78096 3.78485 3.79532 4.10889 4.11229 4.11887 4.35745 4.36058 4.36661 4.51494 4.51786 4.52194 4.64312 4.64761 4.83186 4.83459 4.83791 4.84297 
5 0.32514 0.83649 1.00416 1.66714 4.82574 
2 3.00129 3.77501 
54 0.15819 0.16183 0.31441 0.31887 0.50224 0.50553 0.63428 0.63849 0.82294 0.82692 0.8313 0.99485 1.00036 1.16076 1.16797 1.32578 1.33063 1.49448 1.49854 1.65908 1.66434 1.84931 1.85444 2.06269 2.18931 2.19963 2.33454 2.34012 2.476 2.47992 2.62957 2.63288 2.82 2.82331 2.98363 2.98747 3.15526 3.15982 3.30502 3.31008 3.44014 3.44494 3.58572 3.59024 3.75882 3.76292 4.09181 4.34014 4.49592 4.49997 4.62123 4.62727 4.81417 4.81735 
80 0.14496 0.14915 0.15267 0.30148 0.30503 0.3088 0.48799 0.49258 0.49575 0.62052 0.62495 0.62884 0.81053 0.81429 0.8176 0.98295 0.9869 0.99136 1.14787 1.1519 1.15689 1.31258 1.31773 1.32149 1.48072 1.48544 1.48883 1.64168 1.64872 1.65283 1.83769 1.84084 1.84478 2.05094 2.05437 2.17648 2.18229 2.32262 2.32594 2.33013 2.45951 2.46511 2.46905 2.61546 2.61965 2.62284 2.80625 2.81065 2.81385 2.97016 2.97538 2.97901 3.14289 3.14627 3.14996 3.29203 3.29649 3.30044 3.42472 3.43018 3.43495 3.57191 3.57632 3.58036 3.74633 3.75052 3.75354 4.07985 4.08299 4.32879 4.33157 4.48324 4.48744 4.49043 4.60734 4.61393 4.61898 4.802 4.80517 4.8082 
0 
29 0.17004 0.32607 0.5142 0.64629 0.83459 1.00771 1.17637 1.34014 1.50826 1.67202 1.86197 2.07586 2.20757 2.34576 2.35608 2.48907 2.63947 2.83363 2.99697 3.16843 3.31864 3.45348 3.60012 3.7708 4.10422 4.35036 4.50777 4.63557 4.82586 
28 0.15881 0.31613 0.50178 0.63511 0.8238 0.99541 1.1642 1.32755 1.49476 1.65917 1.84986 2.06161 2.19181 2.33401 2.47626 2.62912 2.81987 2.98398 3.15686 3.30743 3.44175 3.58472 3.75944 4.09037 4.33822 4.49631 4.62611 4.81344 
57 0.15269 0.15778 0.309 0.31405 0.49516 0.50015 0.62831 0.63376 0.81806 0.82298 0.82972 0.98963 0.99571 1.15533 1.16244 1.31957 1.32567 1.48779 1.49333 1.65018 1.65638 1.84436 1.84966 2.05761 2.06245 2.18367 2.19089 2.32965 2.33491 2.46816 2.4743 2.62332 2.62823 2.81344 2.81853 2.97725 2.98292 3.14981 3.15532 3.29928 3.30561 3.43279 3.43777 3.57913 3.58449 3.75304 3.75848 4.08663 4.09146 4.33539 4.34057 4.49013 4.49564 4.61419 4.62274 4.809 4.81305 
31 0.16579 0.32195 0.32989 0.50943 0.64317 0.8311 1.00316 1.17206 1.33486 1.50246 1.66666 1.85706 2.06926 2.20185 2.34271 2.34977 2.48544 2.63645 2.82721 2.83339 2.99084 3.16401 3.31432 3.44969 3.59434 3.76727 4.09885 4.34573 4.50454 4.63297 4.82123 
99 0.17655 0.17956 0.18354 0.33235 0.33566 0.33855 0.34553 0.52011 0.52287 0.52596 0.53122 0.65315 0.65647 0.66049 0.84239 0.84514 0.84873 0.85626 1.01278 1.01653 1.02074 1.02855 1.17999 1.18429 1.18807 1.34502 1.34817 1.35154 1.35979 1.51328 1.51646 1.52019 1.67683 1.68069 1.68562 1.86724 1.87082 1.87435 1.88075 2.07976 2.08289 2.08783 2.20869 2.21354 2.21959 2.35211 2.35552 2.3599 2.36586 2.49468 2.4982 2.50299 2.64712 2.64991 2.6548 2.83846 2.84152 2.8453 2.85329 3.00187 3.00459 3.00916 3.17348 3.177 3.18002 3.18485 3.32436 3.32773 3.33086 3.34167 3.45821 3.46223 3.46594 3.48001 3.60411 3.60779 3.61237 3.62267 3.77723 3.78025 3.78328 3.7889 4.10834 4.11133 4.11621 4.13854 4.35706 4.36019 4.36534 4.51345 4.51691 4.52055 4.52737 4.64338 4.64767 4.83209 4.83455 4.83787 4.84253 
69 0.15686 0.1611 0.16543 0.31434 0.3183 0.32154 0.50194 0.50518 0.50968 0.63433 0.63877 0.82247 0.82638 0.82941 0.99427 0.99864 1.0023 1.16061 1.16561 1.17086 1.3249 1.33029 1.49416 1.49845 1.65878 1.66238 1.66729 1.84908 1.85331 1.857 2.06215 2.06593 2.19007 2.19433 2.33427 2.33891 2.34979 2.47561 2.47917 2.62926 2.6328 2.8198 2.8233 2.82826 2.98367 2.98732 3.15522 3.15994 3.16526 3.30528 3.31044 3.44043 3.44514 3.58502 3.58863 3.59634 3.75866 3.76323 4.09114 4.09514 4.33965 4.34368 4.4954 4.49989 4.61989 4.62622 4.8139 4.81714 4.82186 
30 0.16612 0.32335 0.50902 0.64161 0.83369 1.00214 1.16839 1.33454 1.5025 1.66826 1.85707 2.07009 2.1987 2.34134 2.48334 2.63598 2.82846 2.99011 3.16227 3.16742 3.31379 3.44931 3.5923 3.76603 3.77175 4.09868 4.34624 4.50411 4.62961 4.82189 
19 0.16428 0.32215 0.51006 0.83205 1.00192 1.49991 1.66292 1.85742 2.34207 2.48131 2.63426 2.82762 3.44996 3.59296 3.76527 4.09671 4.34424 4.50306 4.81965 
37 0.15457 0.15946 0.3113 0.49894 0.5054 0.63187 0.82086 0.82585 0.99146 1.1577 1.32136 1.49041 1.65614 1.84592 2.05912 2.18527 2.33137 2.47315 2.62675 2.81788 2.98011 3.15209 3.15899 3.30138 3.30963 3.43765 3.44495 3.5818 3.75469 3.76135 4.08812 4.33684 4.49194 4.49997 4.61575 4.81078 4.81777 
111 0.14474 0.14852 0.15129 0.15418 0.30086 0.30426 0.30743 0.3102 0.48747 0.49147 0.49396 0.49657 0.5005 0.61983 0.62364 0.62655 0.62939 0.81008 0.81348 0.81665 0.81914 0.98268 0.98548 0.989 0.99292 1.14695 1.1507 1.15456 1.15828 1.31182 1.31537 1.3189 1.3221 1.47992 1.48383 1.48685 1.48965 1.64126 1.6476 1.65049 1.65388 1.83739 1.83991 1.84312 1.84642 2.05064 2.05324 2.05606 2.17593 2.18099 2.18432 2.32227 2.32507 2.32808 2.33165 2.45819 2.46373 2.46714 2.46985 2.47482 2.61446 2.61867 2.62162 2.62419 2.80584 2.80985 2.8125 2.81525 2.82033 2.9695 2.97363 2.97662 2.97995 3.14233 3.14537 3.14858 3.15106 3.29155 3.29503 3.29865 3.30147 3.42422 3.42991 3.43301 3.43602 3.57146 3.57533 3.57804 3.58129 3.74616 3.74935 3.75221 3.7545 4.07958 4.08217 4.08517 4.32854 4.33073 4.33374 4.48267 4.48565 4.48905 4.4916 4.60677 4.61241 4.61643 4.62095 4.80175 4.80457 4.80688 4.80969 
34 0.15104 0.30737 0.49334 0.62659 0.63456 0.81638 0.82407 0.98797 1.1535 1.31766 1.32646 1.48601 1.49481 1.65214 1.84266 2.0559 2.1816 2.32796 2.4664 2.47368 2.62161 2.81157 2.9754 3.14809 3.29749 3.43377 3.57747 3.75135 3.75914 4.08495 4.33366 4.48835 4.61252 4.80726 
41 0.15399 0.30925 0.31709 0.49679 0.50218 0.62963 0.81897 0.82347 0.98929 1.15548 1.16496 1.32006 1.32744 1.48947 1.49691 1.65524 1.84383 1.85186 2.05709 2.18649 2.32933 2.47222 2.62455 2.81461 2.82066 2.97924 3.1501 3.15709 3.29955 3.30713 3.4367 3.58038 3.75303 3.75857 4.08617 4.33479 4.48994 4.49571 4.61726 4.8088 4.81425 
6 0.1665 0.32045 0.82825 1.00225 1.66387 1.8554 
64 0.14388 0.14826 0.30019 0.30425 0.30884 0.4864 0.49081 0.49506 0.61946 0.62372 0.62989 0.80927 0.81378 0.81879 0.98096 0.98578 1.14661 1.15225 1.31087 1.31652 1.47912 1.48397 1.64215 1.64802 1.8357 1.83979 2.04892 2.0527 2.17509 2.18155 2.32089 2.32471 2.45964 2.46558 2.61458 2.61886 2.80464 2.80907 2.81448 2.96862 2.97379 3.14112 3.14528 3.14917 3.29052 3.296 3.42544 3.43059 3.57038 3.57468 3.74432 3.74879 3.75223 4.07794 4.08165 4.32676 4.33014 4.48141 4.48619 4.60598 4.61405 4.80018 4.80339 4.80766 
29 0.17624 0.33253 0.51907 0.65143 0.8423 1.01451 1.18303 1.34391 1.51161 1.67864 1.86897 2.07715 2.22327 2.35562 2.49794 2.64435 2.8397 3.0005 3.17426 3.32462 3.45809 3.60846 3.77689 4.10658 4.35659 4.51342 4.64453 4.83205 4.84811 
32 0.17025 0.32552 0.33104 0.51305 0.6462 0.83566 0.84209 1.00616 1.17141 1.33831 1.50638 1.66951 1.85956 1.86624 2.07316 2.20023 2.34494 2.3531 2.48783 2.6416 2.8307 2.99547 3.16829 3.31876 3.45304 3.59684 3.77291 4.10157 4.34944 4.50842 4.63594 4.825 
29 0.15747 0.31396 0.50039 0.63375 0.82181 0.82896 0.99467 1.16242 1.32593 1.4936 1.65807 1.84733 2.06062 2.18975 2.33369 2.47487 2.62828 2.81841 2.98332 3.15453 3.3056 3.4405 3.58417 3.75799 4.08906 4.33705 4.49534 4.62488 4.81223 
32 0.16376 0.32015 0.50741 0.51309 0.64014 0.83088 0.99988 1.16752 1.33271 1.50008 1.66387 1.85392 1.85969 2.06641 2.19674 2.33898 2.48114 2.63447 2.82518 2.83186 2.98951 3.16222 3.31263 3.44586 3.58992 3.7655 4.09527 4.34399 4.50263 4.63053 4.81901 4.82453 
5 0.32203 0.83016 1.00288 1.66481 1.86078 
25 0.16368 0.32112 0.50755 0.64256 0.83018 1.16917 1.33471 1.50003 1.85624 2.06648 2.19721 2.34031 2.48349 2.63366 2.82494 2.98889 3.16152 3.3124 3.44753 3.59062 3.76439 4.09517 4.34224 4.50085 4.81789 
30 0.16112 0.16663 0.31857 0.50694 0.63951 0.82715 0.99914 1.16884 1.33386 1.4994 1.66087 1.85163 1.85782 2.06575 2.19913 2.33776 2.48023 2.6327 2.82387 2.98781 3.16154 3.31257 3.44649 3.58833 3.76378 4.09459 4.34236 4.50083 4.63372 4.81726 
57 0.17623 0.18022 0.33307 0.33752 0.51982 0.52395 0.65113 0.65513 0.6665 0.84252 0.84692 1.01382 1.01877 1.18351 1.19719 1.3455 1.34999 1.51197 1.51612 1.67621 1.68287 1.86822 1.87271 2.07876 2.08271 2.20916 2.35252 2.36106 2.49326 2.49869 2.64609 2.64961 2.838 2.84317 3.00155 3.00717 3.1744 3.17807 3.3256 3.32984 3.45935 3.46397 3.60426 3.6091 3.77808 3.78192 4.10798 4.11354 4.35621 4.36091 4.5139 4.51807 4.64201 4.65033 4.83115 4.83564 4.84388 
79 0.15497 0.15817 0.16131 0.31178 0.31555 0.31947 0.49895 0.50176 0.50544 0.63166 0.63467 0.63875 0.8196 0.82272 0.82506 0.82852 0.99141 0.99557 0.99967 1.15785 1.16257 1.16782 1.32144 1.32646 1.33075 1.49131 1.49454 1.49946 1.65602 1.65882 1.66522 1.8462 1.85008 1.85442 2.05943 2.06282 2.18584 2.19051 2.33182 2.33537 2.34174 2.47234 2.47577 2.48114 2.62672 2.6297 2.81699 2.8201 2.82544 2.9801 2.984 2.98936 3.15251 3.15697 3.16061 3.30138 3.3058 3.30915 3.4378 3.44139 3.44766 3.58241 3.58536 3.59117 3.75487 3.75894 3.76185 4.08856 4.09186 4.33733 4.3401 4.49228 4.49647 4.49971 4.61633 4.62401 4.81124 4.81411 4.81841 
40 0.168 0.32459 0.33039 0.51165 0.52269 0.6454 0.83438 1.00204 1.00821 1.17257 1.33591 1.34191 1.50511 1.66686 1.67377 1.85704 1.86272 2.07211 2.19961 2.34332 2.349 2.48591 2.63925 2.82962 2.8356 2.994 3.16586 3.1702 3.31731 3.4507 3.45869 3.59472 3.60553 3.76965 4.10098 4.34816 4.50622 4.63431 4.8228 4.8293 
74 0.16244 0.16529 0.16975 0.31762 0.32114 0.32414 0.50581 0.50907 0.51383 0.63806 0.64172 0.82729 0.83032 0.83391 0.99732 1.00234 1.00641 1.16391 1.16932 1.17285 1.3281 1.33243 1.33608 1.49801 1.50123 1.66209 1.66589 1.67141 1.85269 1.8567 1.86022 2.06593 2.07145 2.19457 2.20045 2.33817 2.34222 2.34677 2.4791 2.48253 2.4937 2.63287 2.63561 2.82326 2.82644 2.83076 2.98763 2.99031 3.15884 3.16276 3.16669 3.3097 3.31341 3.31755 3.44395 3.44827 3.45431 3.58814 3.59208 3.59963 3.76248 3.76602 3.77533 4.09443 4.09853 4.3429 4.34602 4.4988 4.50245 4.62519 4.63052 4.81737 4.82001 4.82423 
3 1.84758 4.33738 4.81368 
100 0.1467 0.15112 0.15397 0.15881 0.30295 0.30685 0.31013 0.31371 0.48939 0.49429 0.49708 0.50057 0.62225 0.627 0.6305 0.81238 0.81646 0.81919 0.82321 0.98442 0.98839 0.99195 1.14918 1.15368 1.15789 1.16198 1.31387 1.31949 1.32276 1.48208 1.48721 1.48998 1.49495 1.64288 1.65037 1.65359 1.65898 1.83916 1.84209 1.84558 1.85025 2.05242 2.0556 2.05926 2.17782 2.1841 2.19029 2.32406 2.32737 2.33096 2.46034 2.4671 2.47022 2.47467 2.61676 2.62161 2.62429 2.80758 2.81237 2.81504 2.81927 2.97153 2.97711 2.97996 3.14438 3.14777 3.15137 3.15473 3.29345 3.29854 3.30185 3.30545 3.42585 3.43201 3.4359 3.43957 3.57332 3.57808 3.58172 3.74785 3.75218 3.75486 3.75969 4.08134 4.08418 4.08778 4.3303 4.33262 4.33708 4.48467 4.48915 4.49167 4.49787 4.60873 4.61539 4.61934 4.80346 4.80664 4.80931 4.813 
1 0.83494 
56 0.14723 0.15244 0.30342 0.30841 0.48962 0.49471 0.62269 0.62805 0.81267 0.81799 0.98439 0.99189 1.14998 1.15721 1.31429 1.32093 1.48243 1.48816 1.64605 1.65301 1.83913 1.84463 2.05235 2.05709 2.17823 2.18884 2.32422 2.32893 2.46373 2.47017 2.61808 2.62294 2.8078 2.81303 2.97188 2.97784 3.14449 3.14981 3.29381 3.30052 3.42936 3.43609 3.57356 3.57865 3.74774 3.75325 4.08133 4.086 4.33018 4.33438 4.48483 4.49051 4.60909 4.61939 4.8035 4.80719 
96 0.16081 0.164 0.16787 0.31755 0.321 0.32433 0.50251 0.50688 0.50945 0.51299 0.63637 0.63961 0.64298 0.82625 0.82971 0.83233 0.83712 0.99757 1.0008 1.00446 1.16317 1.16706 1.17084 1.1745 1.3275 1.3323 1.3358 1.34002 1.49568 1.4998 1.50299 1.66023 1.66378 1.66819 1.85224 1.8549 1.85868 2.06553 2.06866 2.0725 2.19092 2.1958 2.20019 2.33745 2.34002 2.34356 2.35112 2.47728 2.48115 2.48428 2.63176 2.63467 2.63725 2.82045 2.82476 2.82737 2.83154 2.98518 2.98949 2.992 2.99648 3.15778 3.16129 3.16432 3.16772 3.30737 3.31171 3.3147 3.31888 3.44337 3.44667 3.44996 3.58706 3.59049 3.59415 3.60201 3.76094 3.76458 3.76742 3.77141 4.09448 4.09705 4.10067 4.34331 4.34555 4.35066 4.49816 4.50234 4.5049 4.62245 4.62739 4.63079 4.63514 4.81721 4.81971 4.8233 
62 0.15585 0.16039 0.3125 0.31706 0.32195 0.49897 0.50342 0.50853 0.63249 0.63763 0.8216 0.82568 0.83033 0.99242 0.99809 1.15846 1.16437 1.32218 1.32796 1.49035 1.49569 1.65504 1.65931 1.84724 1.85233 2.06039 2.06505 2.18636 2.1924 2.3325 2.33762 2.47197 2.47764 2.62661 2.6313 2.81568 2.82087 2.82601 2.97992 2.98533 3.15317 3.15827 3.1633 3.30192 3.30826 3.43852 3.44306 3.58156 3.58616 3.75591 3.76142 4.08955 4.09416 4.33835 4.34266 4.49271 4.49817 4.6188 4.62522 4.81213 4.81546 4.82101 
46 0.16036 0.16372 0.31591 0.32008 0.50421 0.50839 0.63624 0.6406 0.82479 0.82828 0.9957 1.00132 1.1619 1.16861 1.32859 1.33276 1.49696 1.5014 1.6609 1.66658 1.85115 1.85669 2.06478 2.19224 2.33708 2.47792 2.48417 2.63172 2.82247 2.82894 2.98665 3.15748 3.16195 3.30854 3.31221 3.44227 3.44796 3.58758 3.76152 3.76504 4.09323 4.34156 4.49983 4.62667 4.81591 4.8191 
10 0.51452 1.01328 2.0745 2.34958 2.83447 3.45627 3.77133 4.10459 4.50788 4.82878 
65 0.18028 0.18467 0.33691 0.34088 0.52378 0.52762 0.53671 0.65556 0.65962 0.6691 0.84617 0.85026 1.01716 1.02176 1.18511 1.19012 1.34836 1.35278 1.51613 1.52046 1.68009 1.6857 1.87164 1.87576 1.88598 2.08282 2.08704 2.21366 2.22388 2.35713 2.36234 2.37244 2.49807 2.50291 2.65036 2.65395 2.84225 2.84693 3.00579 3.0107 3.17766 3.18139 3.18799 3.32821 3.33206 3.46165 3.46602 3.47469 3.6074 3.61276 3.78139 3.78489 3.79399 4.11153 4.11578 4.3601 4.36476 4.51763 4.52114 4.53124 4.64655 4.65352 4.83522 4.83943 4.8459 
34 0.16504 0.32035 0.32585 0.5081 0.64139 0.83081 1.00061 1.00658 1.16752 1.33342 1.50158 1.66461 1.8543 1.86057 2.06728 2.19983 2.34022 2.48289 2.63579 2.82653 2.99074 3.16135 3.1678 3.3135 3.44837 3.59189 3.7656 3.7713 4.09629 4.34472 4.50322 4.63149 4.81959 4.82474 
56 0.16675 0.16986 0.32179 0.3256 0.51007 0.5133 0.6425 0.64667 0.83079 0.8346 1.00161 1.0064 1.16857 1.17367 1.17815 1.33498 1.33869 1.5031 1.50634 1.66657 1.67069 1.85712 1.86075 2.06961 2.07311 2.19861 2.3429 2.34667 2.48489 2.48854 2.63777 2.64071 2.82759 2.83059 2.83535 2.99326 2.99819 3.163 3.167 3.31381 3.31814 3.44826 3.4529 3.59425 3.59844 3.76691 3.7704 4.09871 4.10216 4.34684 4.35131 4.50277 4.50698 4.63428 4.82219 4.82544 
0 
27 0.1648 0.32121 0.50821 0.6409 0.83088 1.00179 1.17329 1.3349 1.50125 1.6646 1.85575 2.06834 2.34036 2.48274 2.63557 2.82659 2.99064 3.16311 3.31433 3.44758 3.59136 3.76589 4.09705 4.34527 4.50308 4.63264 4.81974 
27 0.16567 0.32349 0.50863 0.64057 0.83134 1.16745 1.33312 1.50083 1.66466 1.85448 2.068 2.19601 2.33954 2.48228 2.63583 2.82635 2.99063 3.16358 3.31349 3.44761 3.59154 3.76686 4.09627 4.34471 4.50343 4.63113 4.81967 
44 0.16187 0.16574 0.31836 0.32231 0.50539 0.50987 0.63796 0.6428 0.82748 0.83127 0.99813 1.00283 1.16484 1.17164 1.33026 1.34051 1.49848 1.66275 1.66839 1.8522 1.85657 2.06533 2.19505 2.33782 2.34288 2.47998 2.63301 2.82341 2.82818 2.98779 3.15953 3.16357 3.30968 3.31474 3.44486 3.58868 3.59463 3.76302 4.09395 4.34206 4.50037 4.62755 4.81682 4.82078 
56 0.15867 0.16337 0.31496 0.31894 0.50232 0.50649 0.63461 0.63855 0.82289 0.82669 0.99469 0.99998 1.16149 1.16674 1.32723 1.33118 1.495 1.49947 1.65891 1.6645 1.84927 1.85361 2.06224 2.06659 2.19136 2.19822 2.33479 2.3391 2.47644 2.48109 2.62984 2.63305 2.82032 2.8241 2.98492 2.98925 3.15547 3.15948 3.30628 3.3103 3.44081 3.44524 3.58579 3.59029 3.75979 3.7631 4.09124 4.09575 4.33931 4.34415 4.49739 4.50076 4.62151 4.6266 4.8142 4.8177 
93 0.14999 0.15388 0.15723 0.30616 0.30949 0.31329 0.31741 0.49269 0.49678 0.49965 0.50324 0.62533 0.62914 0.63299 0.63818 0.81539 0.81884 0.82239 0.82643 0.98789 0.99076 0.99516 1.15227 1.15594 1.161 1.31709 1.32081 1.32497 1.3298 1.48522 1.48915 1.49283 1.64631 1.65305 1.65618 1.8426 1.84514 1.84914 2.05591 2.05853 2.0622 2.18114 2.18652 2.32747 2.33027 2.33388 2.46336 2.46905 2.47266 2.47693 2.61974 2.62387 2.62729 2.81099 2.81502 2.81813 2.82343 2.97476 2.97893 2.98242 3.1476 3.15065 3.15461 3.15845 3.29682 3.30039 3.30493 3.30876 3.42925 3.43528 3.43884 3.44349 3.57668 3.58049 3.58403 3.75135 3.75478 3.75813 4.08482 4.08739 4.09137 4.33388 4.33602 4.48792 4.49097 4.49479 4.61191 4.61804 4.62209 4.80694 4.80977 4.81232 4.81805 
20 0.16068 0.31981 0.50628 0.63871 0.82595 0.99707 1.66205 1.85085 2.06438 2.33686 2.6326 2.8238 2.98753 3.16212 3.58803 3.76352 4.09291 4.34103 4.50073 4.81556 
56 0.14893 0.15431 0.30522 0.31056 0.49146 0.49698 0.62431 0.63024 0.81451 0.82024 0.98617 0.99307 1.1518 1.16135 1.31612 1.32391 1.48427 1.49057 1.6475 1.65323 1.84096 1.84628 2.05418 2.05927 2.18018 2.19066 2.32597 2.33095 2.4649 2.47099 2.61981 2.62528 2.80972 2.81538 2.97372 2.98011 3.14628 3.15195 3.29551 3.30324 3.43096 3.43653 3.57539 3.58113 3.74951 3.75529 4.08311 4.08803 4.33203 4.33662 4.48666 4.49256 4.61108 4.61999 4.80527 4.80921 
56 0.14938 0.15543 0.30586 0.31151 0.49194 0.49762 0.62451 0.631 0.81524 0.8211 0.98692 0.99363 1.15236 1.16051 1.31666 1.32399 1.48484 1.49137 1.64677 1.65347 1.84177 1.84739 2.05494 2.05984 2.18052 2.18949 2.32673 2.3319 2.46519 2.47181 2.62038 2.62575 2.81011 2.81607 2.9742 2.98078 3.14702 3.15289 3.29608 3.30358 3.43272 3.43919 3.5759 3.58172 3.75023 3.75607 4.08391 4.0887 4.33285 4.33678 4.48734 4.49332 4.61149 4.62122 4.80601 4.80996 
24 0.15986 0.31609 0.50535 0.63757 0.82558 0.99776 1.49672 1.66115 1.85207 2.06314 2.33679 2.47764 2.63082 2.82392 2.98571 3.15893 3.30941 3.44419 3.58703 3.76145 4.09209 4.34035 4.49836 4.81533 
28 0.15824 0.31297 0.50096 0.63377 0.82247 0.99419 1.16194 1.32647 1.49403 1.65856 1.84773 2.06163 2.1912 2.33331 2.4761 2.62842 2.81887 2.98401 3.15375 3.30501 3.4393 3.58467 3.75759 4.0899 4.33843 4.49456 4.62695 4.81277 
3 1.67007 2.34673 4.3477 
66 0.17237 0.17605 0.18314 0.32968 0.33327 0.35355 0.51544 0.51886 0.52311 0.64815 0.6521 0.83898 0.84288 1.0102 1.0147 1.17668 1.18155 1.34053 1.34435 1.50861 1.51291 1.67247 1.67633 1.86315 1.86712 1.87208 2.07527 2.08009 2.20497 2.21139 2.34745 2.35144 2.35753 2.48979 2.49481 2.64306 2.6474 2.83325 2.83737 2.8422 2.99815 3.00272 3.17086 3.17396 3.17844 3.32117 3.32472 3.455 3.45864 3.59858 3.60365 3.61282 3.77374 3.77659 3.7822 4.10375 4.10825 4.35189 4.3563 4.51074 4.51496 4.63938 4.64523 4.82732 4.83109 4.83489 
89 0.16791 0.1709 0.17498 0.32313 0.32692 0.33001 0.3423 0.5113 0.51409 0.51701 0.52894 0.64438 0.64772 0.65177 0.83393 0.83659 0.84067 1.0039 1.00817 1.0123 1.17153 1.17621 1.18022 1.33635 1.33981 1.34365 1.50434 1.50757 1.51244 1.66768 1.67145 1.67612 1.85801 1.86168 1.86496 1.87119 2.0717 2.07487 2.08102 2.20082 2.20687 2.34412 2.34744 2.35154 2.35904 2.48611 2.48941 2.49419 2.63888 2.64177 2.6503 2.829 2.83186 2.83507 2.83903 2.99451 2.99828 3.0044 3.16467 3.16834 3.17104 3.17689 3.31545 3.31887 3.32227 3.44982 3.4539 3.45847 3.59551 3.59932 3.60412 3.76955 3.77224 3.77739 4.10015 4.10364 4.1106 4.34854 4.35176 4.35685 4.50663 4.50928 4.51708 4.63514 4.63961 4.82304 4.82568 4.82926 4.83575 
82 0.16418 0.16813 0.17177 0.32092 0.32483 0.32801 0.50717 0.51065 0.51386 0.51965 0.6405 0.64477 0.64823 0.8303 0.83408 0.83791 1.00111 1.00549 1.00921 1.16816 1.17315 1.1773 1.33181 1.33623 1.33984 1.50028 1.5043 1.50893 1.66586 1.66931 1.67561 1.85602 1.86003 1.8637 1.8749 2.06953 2.07285 2.09756 2.19672 2.20107 2.34137 2.34507 2.34962 2.35779 2.48323 2.4866 2.63624 2.63943 2.82679 2.83012 2.83423 2.98985 2.99412 3.01069 3.16241 3.1664 3.17014 3.31228 3.31689 3.32035 3.4476 3.45171 3.45607 3.59237 3.59592 3.60295 3.76456 3.76923 3.77178 3.78841 4.09884 4.10218 4.34699 4.35018 4.50192 4.50638 4.51161 4.63056 4.63525 4.82073 4.82344 4.82667 
64 0.15676 0.16059 0.31231 0.31675 0.49994 0.50347 0.63195 0.63662 0.8217 0.82597 0.99265 0.99724 1.15892 1.16419 1.32369 1.32854 1.33364 1.49199 1.49614 1.50102 1.65564 1.65998 1.84703 1.8513 2.06023 2.06412 2.18928 2.19578 2.3324 2.33653 2.47255 2.47729 2.62695 2.63066 2.81798 2.82179 2.82726 2.98194 2.98585 3.15319 3.15805 3.16252 3.30296 3.30829 3.31269 3.43822 3.44268 3.583 3.58775 3.75644 3.76091 3.76474 4.08914 4.09325 4.33789 4.34211 4.49322 4.49791 4.50287 4.6206 4.62679 4.81199 4.81578 4.82019 
59 0.14808 0.15295 0.3043 0.30889 0.31517 0.49072 0.49615 0.50083 0.62378 0.62891 0.81374 0.81832 0.82232 0.98581 0.99239 1.15074 1.15977 1.31538 1.32315 1.48349 1.48961 1.64455 1.65279 1.84056 1.84509 2.05383 2.05812 2.17924 2.32541 2.32965 2.46332 2.47085 2.61847 2.62343 2.80893 2.81451 2.97292 2.97964 3.1457 3.15028 3.15502 3.29483 3.30312 3.42759 3.43379 3.57466 3.57991 3.7492 3.75503 4.08272 4.08678 4.33176 4.33528 4.48602 4.49187 4.61011 4.61976 4.80479 4.80853 
0 
112 0.14965 0.15367 0.15652 0.15984 0.30587 0.30931 0.31277 0.31577 0.4925 0.4965 0.49918 0.50182 0.50701 0.62464 0.62859 0.63162 0.63432 0.81495 0.81843 0.82156 0.82389 0.82786 0.98775 0.99056 0.99432 0.99834 1.15192 1.15578 1.15975 1.16354 1.31673 1.32047 1.32402 1.32717 1.48485 1.48884 1.49192 1.49467 1.6463 1.65279 1.65571 1.65938 1.84252 1.84513 1.84886 1.85221 2.05581 2.05853 2.06146 2.1809 2.18623 2.18989 2.32738 2.33018 2.33333 2.33749 2.46296 2.46882 2.47229 2.47489 2.48062 2.61942 2.62366 2.6268 2.62947 2.81087 2.81484 2.81773 2.82074 2.82502 2.97447 2.97869 2.98177 2.98547 3.14741 3.15048 3.15406 3.15657 3.29654 3.30013 3.30401 3.30705 3.42928 3.43522 3.43835 3.44155 3.57652 3.58035 3.58324 3.58666 3.75125 3.75459 3.75753 3.75983 4.08472 4.08739 4.09084 4.33374 4.33596 4.3395 4.48765 4.4907 4.49426 4.49691 4.61173 4.61758 4.62174 4.62603 4.80684 4.80981 4.81216 4.8156 
64 0.153 0.15735 0.30919 0.31423 0.31893 0.49517 0.50004 0.50507 0.62833 0.63273 0.63905 0.81842 0.82351 0.99 0.99612 1.15559 1.16279 1.31972 1.32623 1.48807 1.49317 1.64865 1.65563 1.66389 1.84471 1.85 2.05797 2.06211 2.18321 2.19042 2.32974 2.33397 2.46827 2.47326 2.48008 2.62414 2.62802 2.81299 2.81814 2.82469 2.97746 2.98281 3.15021 3.156 3.29941 3.30685 3.43186 3.4371 3.44313 3.57911 3.58369 3.75331 3.75888 4.08693 4.09098 4.33582 4.33932 4.49047 4.496 4.6141 4.62307 4.80911 4.81269 4.8183 
2 0.16478 3.76708 
18 0.16472 0.31928 0.50545 0.63894 0.82916 1.1707 1.33199 1.50067 1.85516 2.82383 3.15991 3.31313 3.44594 3.76335 4.09581 4.3459 4.50145 4.81965 
43 0.16992 0.32293 0.3288 0.51153 0.51688 0.64297 0.83471 0.83964 1.00326 1.01064 1.16787 1.17581 1.33246 1.34118 1.50324 1.66836 1.67651 1.85691 1.86393 2.07709 2.20194 2.34642 2.35762 2.48985 2.64695 2.82868 2.83541 2.9989 3.16337 3.17069 3.31348 3.32246 3.44807 3.4579 3.60016 3.76684 3.77528 4.10522 4.35413 4.50315 4.51209 4.82547 4.83106 
41 0.16967 0.32723 0.51247 0.6455 0.65078 0.83604 1.00819 1.17419 1.18007 1.33789 1.50498 1.51021 1.671 1.85979 1.86553 2.07183 2.20138 2.34433 2.35131 2.48658 2.63935 2.83073 2.84106 2.99437 3.00096 3.16597 3.16987 3.31802 3.45085 3.45524 3.59535 3.59985 3.77026 4.10013 4.10477 4.34915 4.50703 4.51258 4.63593 4.82393 4.83268 
17 0.17336 0.3304 0.51648 0.83856 1.01693 1.18182 1.51707 1.67796 1.86724 2.35625 2.83619 3.17053 3.77574 4.1087 4.35129 4.51536 4.82896 
28 0.16554 0.32245 0.51012 0.64285 0.83114 0.99939 1.00566 1.17336 1.33553 1.50289 1.66555 1.85995 2.06863 2.20158 2.34106 2.48319 2.63588 2.82733 2.99079 3.16437 3.31685 3.44964 3.59392 3.76722 4.09875 4.34914 4.50391 4.82074 
0 
67 0.16245 0.16539 0.17039 0.31916 0.32226 0.32687 0.50636 0.50933 0.51346 0.6392 0.64348 0.82769 0.8308 0.83511 0.99848 1.00249 1.00942 1.16456 1.17 1.17519 1.3315 1.3362 1.49934 1.50419 1.66258 1.66542 1.6727 1.85304 1.85649 1.86069 2.06609 2.06973 2.19431 2.19903 2.33834 2.34164 2.34761 2.48045 2.48424 2.63377 2.63694 2.82438 2.82701 2.83238 2.9882 2.99111 3.15985 3.1634 3.31064 3.31433 3.44603 3.4504 3.58982 3.59404 3.76332 3.76671 4.09493 4.09856 4.34356 4.34646 4.50044 4.50361 4.62706 4.63171 4.81806 4.82057 4.82468 
118 0.17553 0.17872 0.18199 0.18693 0.33116 0.33464 0.33763 0.34214 0.51903 0.52176 0.52452 0.52792 0.54326 0.65207 0.65526 0.6584 0.66429 0.84087 0.84409 0.84682 0.85016 1.01112 1.01503 1.01856 1.02385 1.17775 1.18246 1.18598 1.18991 1.34256 1.34604 1.34927 1.35466 1.51173 1.51459 1.51793 1.52814 1.67611 1.67917 1.683 1.69008 1.86588 1.86975 1.87263 1.87582 1.88324 2.07911 2.08202 2.08514 2.09461 2.20598 2.21034 2.21539 2.35134 2.3549 2.35856 2.36367 2.37372 2.4936 2.49636 2.49973 2.50429 2.64664 2.64942 2.65275 2.66166 2.83685 2.84003 2.84294 2.84609 2.86076 3.00101 3.00389 3.00723 3.01265 3.17274 3.17628 3.17881 3.18227 3.19701 3.32158 3.32558 3.32825 3.33144 3.45746 3.46088 3.46368 3.46843 3.6021 3.60505 3.60864 3.61379 3.77597 3.77934 3.7817 3.78568 3.79273 4.10799 4.111 4.11428 4.12412 4.3566 4.35906 4.36256 4.37178 4.51271 4.51628 4.51895 4.52359 4.63986 4.64378 4.64746 4.65425 4.83093 4.83357 4.83612 4.83904 4.8452 
71 0.16961 0.17326 0.17839 0.32444 0.32863 0.33227 0.51278 0.51637 0.52043 0.64633 0.64972 0.65951 0.83559 0.83867 0.84231 1.00425 1.00902 1.01386 1.17134 1.17682 1.18081 1.3383 1.34194 1.50621 1.50997 1.66929 1.6738 1.68092 1.85945 1.8639 1.86753 2.07342 2.07681 2.20226 2.20726 2.34554 2.35015 2.35623 2.48825 2.4924 2.64138 2.6449 2.83187 2.83586 2.84009 2.99572 2.99949 3.16585 3.17 3.17449 3.31818 3.32179 3.45246 3.45601 3.59701 3.60097 3.6085 3.77172 3.77456 3.78072 4.10212 4.1054 4.35007 4.35382 4.50869 4.51206 4.63586 4.64144 4.82467 4.828 4.83111 
27 0.17289 0.33032 0.5163 0.6491 0.83738 1.18059 1.34272 1.50867 1.676 1.86636 2.07487 2.20844 2.35113 2.49109 2.64166 2.83741 2.99693 3.17031 3.32233 3.45592 3.59872 3.77267 4.10413 4.35038 4.50952 4.64199 4.82771 
91 0.15185 0.15603 0.1591 0.30839 0.31169 0.31515 0.31911 0.49469 0.49906 0.50185 0.50515 0.62747 0.63163 0.63537 0.81749 0.82103 0.824 0.82837 0.98971 0.99344 0.99765 1.15488 1.15872 1.16412 1.31919 1.32426 1.3277 1.48748 1.49196 1.49506 1.64856 1.65511 1.65821 1.66317 1.84449 1.84741 1.85171 2.05778 2.06089 2.06554 2.18303 2.18873 2.32945 2.33252 2.33679 2.46703 2.47212 2.47549 2.48046 2.62266 2.62646 2.62944 2.8129 2.81707 2.81986 2.82481 2.97687 2.98174 2.9846 3.14974 3.15289 3.15653 3.16051 3.29882 3.30322 3.30695 3.43166 3.43681 3.44092 3.44526 3.57866 3.58275 3.58652 3.75309 3.75727 3.76004 4.08671 4.08949 4.09479 4.33565 4.33815 4.48999 4.49399 4.49674 4.61396 4.6202 4.62432 4.80884 4.81184 4.81453 4.8192 
52 0.15613 0.16038 0.3115 0.31771 0.49823 0.50235 0.63168 0.63654 0.82091 0.82535 0.99141 0.99941 1.15753 1.16731 1.32151 1.32804 1.49103 1.49555 1.65599 1.66071 1.84614 1.85259 2.05923 2.18693 2.33163 2.34183 2.47261 2.47686 2.62635 2.63047 2.81664 2.82086 2.98009 2.98501 3.15219 3.15765 3.30155 3.30842 3.4381 3.44512 3.58192 3.58808 3.75518 3.76061 4.08831 4.33697 4.49239 4.4977 4.61932 4.6269 4.81128 4.81514 
24 0.16862 0.32522 0.50954 0.64299 0.83559 1.33658 1.66863 1.85981 2.06851 2.20376 2.34608 2.63662 2.82941 2.99183 3.16668 3.31615 3.45052 3.59376 3.76803 4.09703 4.34503 4.50514 4.63702 4.82012 
80 0.14689 0.15132 0.155 0.30366 0.30774 0.31146 0.48994 0.49433 0.49785 0.62267 0.62714 0.6311 0.81247 0.81673 0.81987 0.98454 0.98918 0.99419 1.15011 1.15523 1.16108 1.31446 1.31984 1.32438 1.48267 1.48745 1.49155 1.64514 1.65077 1.65493 1.83928 1.84318 1.84724 2.05252 2.05619 2.17863 2.18417 2.32442 2.32811 2.33265 2.4627 2.46821 2.47196 2.61806 2.62233 2.62619 2.8082 2.81251 2.81609 2.97215 2.97722 2.98226 3.14465 3.14874 3.15209 3.294 3.29909 3.30297 3.42881 3.43325 3.43726 3.57391 3.57821 3.58277 3.7479 3.75228 3.75541 4.08151 4.08506 4.33036 4.33357 4.485 4.48968 4.49338 4.6095 4.61639 4.62131 4.80383 4.80694 4.81039 
1 0.82542 
45 0.15284 0.15808 0.30989 0.31631 0.49625 0.5011 0.62965 0.63546 0.81812 0.8233 0.98975 0.99696 1.15612 1.31974 1.3263 1.48897 1.49436 1.65571 1.84462 1.85135 2.05775 2.18529 2.33004 2.47329 2.62502 2.62904 2.81491 2.81972 2.978 2.98327 3.15048 3.15673 3.29983 3.30649 3.43676 3.58039 3.75325 3.75903 4.08685 4.33556 4.49053 4.49609 4.61579 4.80944 4.81508 
38 0.1715 0.32681 0.33131 0.51414 0.52077 0.6478 0.83569 0.84104 1.00773 1.01529 1.17699 1.33889 1.50759 1.67056 1.67891 1.86093 1.8663 2.0744 2.20262 2.3465 2.35568 2.49017 2.64046 2.83221 2.83714 2.99565 3.16928 3.31901 3.45396 3.59674 3.60732 3.77193 4.10337 4.35084 4.50852 4.6384 4.82552 4.83083 
46 0.17511 0.18166 0.331 0.33576 0.51785 0.52321 0.6512 0.65731 0.84048 0.84658 1.01042 1.01658 1.17925 1.18586 1.34355 1.51139 1.67503 1.68392 1.86464 1.87111 2.07808 2.20785 2.35034 2.36144 2.49353 2.6458 2.83631 2.8428 3.00049 3.17336 3.17873 3.3237 3.33033 3.45733 3.46321 3.60318 3.77628 3.78277 4.10665 4.11419 4.35472 4.36131 4.51371 4.64279 4.82945 4.83451 
11 0.16708 0.3242 0.51053 0.83154 1.00654 1.66841 1.85938 2.34871 3.31646 4.34913 4.82485 
78 0.16304 0.16611 0.17119 0.31851 0.32185 0.32533 0.33401 0.5069 0.51019 0.51418 0.63919 0.6427 0.82842 0.83114 0.83519 0.99863 1.00285 1.00785 1.16453 1.1699 1.17446 1.33173 1.3358 1.34609 1.49929 1.50312 1.66291 1.66608 1.67114 1.85316 1.85713 1.86058 1.86791 2.06611 2.06954 2.0866 2.1952 2.20207 2.33849 2.34189 2.34684 2.35216 2.48061 2.48408 2.49083 2.63394 2.63702 2.82443 2.82756 2.83118 2.98904 2.99292 3.16004 3.1638 3.16769 3.31055 3.31439 3.3202 3.44458 3.44887 3.45545 3.58947 3.59327 3.59886 3.76396 3.76714 3.77417 4.09509 4.09947 4.34381 4.34872 4.50092 4.50417 4.62942 4.63518 4.81821 4.82145 4.82494 
1 0.82173 
78 0.16952 0.17276 0.17869 0.32522 0.32884 0.33387 0.51331 0.5162 0.52025 0.64589 0.64974 0.65586 0.83576 0.83854 0.84327 1.0059 1.01032 1.02024 1.17226 1.17717 1.18172 1.33869 1.34225 1.35061 1.50617 1.50963 1.51722 1.66987 1.67344 1.68112 1.86005 1.86391 1.86764 2.07306 2.07743 2.20219 2.20758 2.34559 2.34906 2.35346 2.48824 2.49221 2.5045 2.64123 2.64433 2.83103 2.83394 2.83853 2.9961 2.99968 3.1667 3.17048 3.17484 3.3177 3.32133 3.3263 3.45216 3.45637 3.59739 3.60101 3.60885 3.77004 3.77375 3.77837 4.10228 4.10654 4.13011 4.3505 4.35414 4.36276 4.50843 4.5115 4.51853 4.63505 4.64 4.82513 4.8279 4.83173 
0 
79 0.16933 0.17312 0.32517 0.32841 0.33522 0.51152 0.51474 0.51827 0.64374 0.64733 0.65173 0.83497 0.83836 1.00501 1.00987 1.17111 1.17604 1.17964 1.33657 1.34042 1.34726 1.50447 1.50738 1.51199 1.66861 1.67259 1.67819 1.85851 1.86402 1.87002 2.07163 2.07466 2.08239 2.20034 2.20605 2.34396 2.34776 2.35324 2.48568 2.48841 2.49404 2.63851 2.64112 2.64852 2.8303 2.83401 2.83778 2.99418 2.99741 3.00675 3.16454 3.1684 3.17199 3.31537 3.31904 3.32304 3.44956 3.45342 3.45749 3.59464 3.59858 3.6036 3.76884 3.77181 3.77541 4.10036 4.1038 4.11637 4.34906 4.35357 4.50518 4.50808 4.51221 4.63345 4.63697 4.64614 4.82331 4.82609 4.83013 
83 0.14627 0.15064 0.1537 0.30238 0.30623 0.31004 0.48903 0.49384 0.49679 0.62106 0.62584 0.62945 0.81167 0.81553 0.81873 0.82304 0.98423 0.98773 0.99276 1.14841 1.1527 1.15799 1.31343 1.31847 1.32228 1.48151 1.48632 1.48962 1.64248 1.65005 1.65374 1.83894 1.84188 1.84629 2.0522 2.0554 2.17747 2.18362 2.32381 2.32714 2.33161 2.45921 2.46627 2.46999 2.47572 2.61578 2.62086 2.62398 2.80738 2.81192 2.81502 2.97104 2.97622 2.97928 3.14389 3.14739 3.15172 3.29308 3.29747 3.30185 3.30608 3.42549 3.43184 3.43605 3.57301 3.57756 3.58158 3.74769 3.7516 3.75511 4.08112 4.08413 4.33011 4.33259 4.48427 4.48796 4.49152 4.60833 4.61488 4.61975 4.80326 4.80648 4.80953 
71 0.16808 0.17134 0.17529 0.3225 0.32666 0.3296 0.51236 0.51566 0.52004 0.6467 0.65081 0.83067 0.83567 0.8391 1.00223 1.00713 1.0108 1.17051 1.17666 1.18013 1.33301 1.33901 1.34238 1.50606 1.51022 1.66677 1.67088 1.67564 1.85739 1.86147 1.86537 2.07278 2.07603 2.2014 2.20788 2.34351 2.34758 2.35177 2.48724 2.49157 2.6406 2.64429 2.82795 2.83151 2.83561 2.99091 2.99596 2.99989 3.16518 3.16972 3.17469 3.31453 3.31923 3.32254 3.45192 3.45488 3.59617 3.60015 3.7711 3.77388 4.10131 4.10441 4.34898 4.3524 4.50776 4.51107 4.62941 4.63663 4.82385 4.82672 4.83018 
38 0.15962 0.16685 0.31522 0.32112 0.50371 0.63599 0.825 0.82873 0.99576 1.00185 1.16311 1.32859 1.49588 1.66039 1.84987 1.85604 2.06332 2.19127 2.33552 2.34239 2.4772 2.63048 2.82107 2.82978 2.98608 3.15685 3.16223 3.30737 3.44212 3.44847 3.58712 3.75973 3.76559 4.09215 4.34055 4.49656 4.627 4.81455 
59 0.15106 0.15609 0.30742 0.31226 0.4931 0.49842 0.50249 0.62612 0.63114 0.81647 0.82156 0.98784 0.9934 1.15372 1.16074 1.31762 1.32407 1.48582 1.49177 1.64657 1.65387 1.84265 1.84738 2.05587 2.05967 2.18155 2.18877 2.32792 2.33218 2.46631 2.47218 2.62177 2.62645 2.81112 2.81671 2.97531 2.98143 3.1481 3.1531 3.2972 3.30383 3.42987 3.43542 3.44017 3.57711 3.58237 3.75111 3.75633 3.75938 4.08494 4.0886 4.33374 4.33733 4.4883 4.49367 4.61229 4.62119 4.80715 4.81048 
26 0.16152 0.31872 0.50492 0.63914 0.82464 0.99807 1.16821 1.3307 1.50032 1.66345 1.8513 2.33724 2.48179 2.6319 2.82426 2.98934 3.15911 3.31008 3.44511 3.58923 3.76195 4.09252 4.34092 4.49922 4.62738 4.81506 
87 0.16446 0.16753 0.17215 0.31963 0.32341 0.32633 0.508 0.51099 0.51496 0.64007 0.64353 0.64771 0.82836 0.83215 0.83514 0.99898 1.00368 1.00763 1.16528 1.17179 1.17592 1.32909 1.33436 1.33794 1.50058 1.50387 1.50771 1.66328 1.66622 1.67011 1.85438 1.85801 1.86105 1.86895 2.06739 2.0708 2.07652 2.19333 2.19819 2.20323 2.33955 2.34356 2.34755 2.35427 2.48192 2.48542 2.4908 2.63566 2.63856 2.82565 2.82867 2.83246 2.83725 2.9899 2.99275 2.99877 3.1609 3.16503 3.16784 3.30947 3.31472 3.31785 3.44581 3.45032 3.45416 3.59003 3.59415 3.59738 3.76304 3.76746 3.76994 3.77576 4.09643 4.09989 4.10722 4.34517 4.34798 4.35293 4.50038 4.50479 4.50798 4.62524 4.63223 4.63756 4.81987 4.82289 4.82652 
28 0.15062 0.30689 0.49326 0.62685 0.81597 0.98708 1.15333 1.3173 1.48621 1.65237 1.84177 2.05491 2.18195 2.32711 2.46863 2.622 2.81151 2.97542 3.14758 3.29724 3.4335 3.57722 3.75059 4.08396 4.33266 4.48781 4.6151 4.80651 
0 
71 0.16594 0.16984 0.17526 0.32267 0.32679 0.33149 0.51046 0.51395 0.51843 0.64349 0.64815 0.83089 0.83521 0.84004 1.00248 1.00729 1.01423 1.17056 1.17576 1.33564 1.33992 1.50274 1.50658 1.51627 1.66731 1.67209 1.85721 1.86158 1.86582 2.07094 2.0752 2.19973 2.20687 2.34313 2.34763 2.3556 2.48542 2.48924 2.6383 2.64184 2.82831 2.83183 2.83642 2.99293 2.99706 3.16365 3.16837 3.1733 3.31487 3.31886 3.32784 3.44879 3.45375 3.59458 3.59919 3.6068 3.76697 3.77121 3.77625 4.09991 4.10499 4.34789 4.35274 4.50371 4.50815 4.51409 4.63336 4.63942 4.82202 4.82511 4.82946 
29 0.1687 0.32496 0.51133 0.64495 0.8344 1.00602 1.17265 1.33663 1.5046 1.66964 1.85974 2.07213 2.20144 2.34488 2.48619 2.63931 2.82986 2.83622 2.99428 3.16707 3.31663 3.45186 3.59556 3.7692 4.10016 4.34922 4.50646 4.63546 4.82289 
20 0.16597 0.32268 0.50898 0.64324 0.82983 1.17116 1.85762 2.06668 2.19788 2.34176 2.48231 2.82734 2.99149 3.16517 3.31524 3.44865 3.59375 3.76722 4.09621 4.34586 
0 
29 0.1648 0.32308 0.50886 0.6414 0.83239 1.00731 1.1715 1.3346 1.50251 1.66603 1.85588 1.86242 2.06861 2.19785 2.34111 2.48423 2.63613 2.82768 2.99086 3.16491 3.31515 3.44864 3.592 3.76703 4.09665 4.34534 4.50373 4.63316 4.82011 
2 4.34589 4.82282 
80 0.17372 0.17733 0.18243 0.33008 0.33352 0.33946 0.51691 0.52041 0.52602 0.64984 0.65386 0.66012 0.83993 0.84331 0.84798 1.01049 1.01473 1.02137 1.17927 1.18464 1.34258 1.34646 1.35652 1.50975 1.51384 1.52709 1.67419 1.67907 1.69223 1.86411 1.8685 1.87256 2.07679 2.08035 2.0912 2.20631 2.21332 2.34992 2.35398 2.3604 2.49144 2.49578 2.50927 2.64385 2.64715 2.66466 2.83527 2.8398 2.84421 2.99972 3.00385 3.17062 3.17411 3.17811 3.32269 3.32638 3.34224 3.45618 3.46016 3.46629 3.60038 3.6054 3.61202 3.7749 3.77789 3.78264 4.10594 4.10943 4.11811 4.3539 4.35774 4.36543 4.51191 4.51563 4.52315 4.64038 4.64628 4.82904 4.83246 4.83637 
41 0.16795 0.32249 0.33511 0.51043 0.51695 0.64321 0.83142 0.83638 1.00303 1.02391 1.17244 1.33666 1.34697 1.50379 1.6681 1.86007 2.06992 2.19968 2.34356 2.3525 2.48486 2.63872 2.8297 2.83626 2.99372 3.16298 3.17118 3.31449 3.32147 3.44813 3.46884 3.5947 3.76768 3.77303 4.09905 4.34779 4.50478 4.51122 4.63217 4.82176 4.82822 
117 0.14166 0.14535 0.14812 0.15091 0.29776 0.30119 0.30431 0.30706 0.4844 0.48821 0.49083 0.49343 0.49713 0.61667 0.62045 0.62335 0.62627 0.63112 0.80699 0.81037 0.81352 0.81591 0.8207 0.97963 0.98234 0.98593 0.98938 1.14386 1.14762 1.15154 1.15538 1.30873 1.31219 1.31588 1.31916 1.47682 1.48064 1.48377 1.48657 1.63816 1.64433 1.64748 1.65102 1.83433 1.83679 1.83992 1.84293 2.04758 2.05009 2.05278 2.05839 2.17285 2.17748 2.18107 2.31921 2.32198 2.32489 2.32817 2.45501 2.46055 2.46404 2.46687 2.47148 2.61135 2.61559 2.61852 2.62109 2.80278 2.80663 2.80941 2.81213 2.81616 2.96641 2.97035 2.97354 2.97707 3.13926 3.14226 3.14538 3.14784 3.15196 3.28847 3.29187 3.2956 3.29841 3.42113 3.42677 3.42989 3.43311 3.5684 3.57214 3.57493 3.57825 3.74311 3.74612 3.74907 3.75136 4.07653 4.07906 4.08191 4.32547 4.32762 4.33033 4.33694 4.47959 4.48253 4.48596 4.48842 4.60368 4.609 4.6133 4.61776 4.7987 4.80147 4.80368 4.80641 4.81064 
19 0.15788 0.31558 0.50102 0.63635 0.82271 0.99732 1.84667 2.06122 2.33606 2.62943 2.81912 3.15703 3.44424 3.58829 3.75962 4.08934 4.33702 4.49674 4.81239 
24 0.17626 0.33397 0.51984 0.65539 0.84184 1.01533 1.18407 1.34614 1.51516 1.67741 1.87086 2.07964 2.35235 2.6468 2.83836 3.00341 3.17573 3.3256 3.46029 3.7778 4.10885 4.35571 4.51632 4.83132 
29 0.16275 0.31832 0.50589 0.64035 0.82688 0.8308 0.99699 1.16289 1.33125 1.49838 1.66204 1.85174 2.06589 2.19492 2.33759 2.48039 2.63281 2.82449 2.98809 3.1592 3.31048 3.44282 3.58863 3.76398 4.09452 4.34266 4.50107 4.62781 4.81799 
64 0.16444 0.16799 0.31977 0.32372 0.5083 0.51198 0.64032 0.64368 0.64851 0.82958 0.83285 0.83799 1.00049 1.00496 1.16781 1.1728 1.33275 1.337 1.5005 1.50384 1.50944 1.66469 1.66888 1.85425 1.85891 1.86398 2.06756 2.07086 2.19677 2.20388 2.33995 2.3439 2.48247 2.48583 2.63535 2.63823 2.82634 2.83054 2.99074 2.99471 3.16217 3.16587 3.17084 3.31301 3.31702 3.44599 3.4504 3.59107 3.59463 3.60056 3.76514 3.76841 4.09645 4.09985 4.34498 4.34875 4.50203 4.50511 4.51008 4.63088 4.63592 4.81974 4.82278 4.82662 
27 0.17121 0.32564 0.51469 0.65977 0.83461 1.00354 1.01836 1.1766 1.34132 1.50961 1.67041 1.86006 1.86676 2.08056 2.34829 2.49198 2.64499 2.8316 3.00044 3.17065 3.32031 3.60192 3.77289 4.1041 4.35164 4.5117 4.82573 
0 
137 0.14264 0.14591 0.14861 0.15086 0.15383 0.29879 0.30234 0.30463 0.30697 0.30938 0.48571 0.48902 0.4917 0.49366 0.49608 0.61599 0.62034 0.62337 0.6257 0.62813 0.63316 0.80809 0.81141 0.8141 0.81626 0.81879 0.9809 0.98321 0.98596 0.9885 0.99194 1.14486 1.14868 1.15157 1.15459 1.15857 1.30991 1.31309 1.31661 1.31899 1.32213 1.47793 1.48147 1.48434 1.48658 1.48939 1.63903 1.64489 1.64801 1.65046 1.65417 1.83567 1.8379 1.84021 1.84258 1.84539 2.0489 2.05112 2.05352 2.05597 2.17403 2.1778 2.18116 2.18495 2.32055 2.32317 2.32552 2.32791 2.33126 2.45555 2.46123 2.46444 2.467 2.4699 2.61242 2.61669 2.61922 2.62139 2.62446 2.80418 2.80763 2.81004 2.81208 2.81474 2.96757 2.97097 2.97412 2.97614 2.97995 3.14035 3.14316 3.1454 3.14795 3.15005 3.28928 3.29247 3.29547 3.29832 3.30073 3.42231 3.42779 3.43001 3.43289 3.43561 3.56966 3.57301 3.57554 3.57803 3.581 3.74435 3.74664 3.74937 3.75149 3.7535 4.07787 4.08015 4.08237 4.08478 4.32663 4.32875 4.33074 4.33348 4.48077 4.48359 4.48659 4.48857 4.49104 4.60476 4.60873 4.61217 4.61572 4.62238 4.80016 4.80272 4.80472 4.80667 4.80933 
98 0.14618 0.15028 0.15339 0.30238 0.30581 0.30928 0.31288 0.48887 0.49323 0.49595 0.49961 0.62172 0.62584 0.62951 0.81165 0.81526 0.81865 0.82291 0.98401 0.98704 0.99129 1.14851 1.15229 1.15724 1.1623 1.31323 1.31742 1.32105 1.32544 1.48144 1.48567 1.48897 1.49408 1.64263 1.6493 1.65263 1.83873 1.84138 1.845 1.84981 2.05199 2.05475 2.05794 2.17728 2.18286 2.32361 2.32651 2.32992 2.45994 2.46576 2.46952 2.47417 2.61609 2.62025 2.62343 2.80713 2.81134 2.81436 2.81905 2.97095 2.97538 2.97853 3.14382 3.14697 3.15076 3.15418 3.29298 3.29698 3.30106 3.30481 3.42559 3.43129 3.43508 3.43968 3.57285 3.5769 3.58045 3.74748 3.75107 3.75418 3.75768 4.08093 4.08358 4.08693 4.32991 4.33212 4.33576 4.48411 4.48735 4.49077 4.49576 4.60815 4.61443 4.61923 4.80307 4.806 4.80841 4.8122 
46 0.1699 0.17488 0.32707 0.513 0.51676 0.64659 0.83613 0.84163 1.0078 1.01746 1.1765 1.34001 1.50594 1.51124 1.6712 1.67732 1.86223 1.86919 2.07342 2.20183 2.34722 2.35446 2.48796 2.49835 2.64029 2.83367 2.99548 3.00972 3.16825 3.17367 3.31897 3.45305 3.46335 3.59759 3.60645 3.77077 3.77746 4.10193 4.10887 4.34951 4.35533 4.50787 4.51434 4.63681 4.825 4.82933 
0 
56 0.15545 0.15997 0.31197 0.31663 0.4982 0.50248 0.63121 0.63611 0.8205 0.82527 0.99238 0.99826 1.15821 1.16492 1.32224 1.32855 1.49068 1.49619 1.655 1.65924 1.8472 1.85178 2.06048 2.06482 2.18643 2.19205 2.3326 2.33708 2.47198 2.47727 2.62688 2.63087 2.81617 2.82101 2.98017 2.98534 3.15285 3.15833 3.30198 3.3092 3.4379 3.44234 3.58201 3.58676 3.75576 3.7613 4.08938 4.09351 4.33819 4.3423 4.49283 4.49819 4.61736 4.62548 4.81199 4.81538 
34 0.16676 0.32341 0.5096 0.51433 0.64352 0.83198 0.83688 1.00346 1.17306 1.33519 1.50276 1.50813 1.66651 1.85841 2.07016 2.19936 2.34264 2.48401 2.48945 2.63771 2.82846 2.99241 3.16507 3.31544 3.449 3.5937 3.76801 3.77291 4.09873 4.34643 4.50554 4.63306 4.82137 4.82589 
0 
53 0.14974 0.15582 0.30583 0.31109 0.49255 0.49887 0.62443 0.63043 0.81514 0.82157 0.98773 0.99761 1.1518 1.15782 1.1653 1.31701 1.32496 1.48501 1.49195 1.64598 1.65439 1.84247 1.85077 2.05573 2.18102 2.32732 2.33471 2.46266 2.4714 2.61919 2.62571 2.81092 2.81752 2.97455 2.98167 3.14741 3.1546 3.29657 3.30477 3.42895 3.43604 3.57652 3.58353 3.75117 3.75843 4.08462 4.33363 4.48781 4.49509 4.61189 4.62105 4.80676 4.81153 
78 0.1601 0.16414 0.1702 0.3169 0.32118 0.32609 0.50363 0.50753 0.51122 0.63598 0.6398 0.64427 0.82542 0.82981 0.83536 0.99693 1.00203 1.00961 1.16309 1.16835 1.17731 1.32697 1.33212 1.3367 1.49591 1.49992 1.5052 1.66021 1.66385 1.6708 1.85189 1.85643 1.86148 2.06559 2.06935 2.19157 2.19667 2.20464 2.33762 2.34164 2.34809 2.47484 2.48011 2.484 2.63158 2.63534 2.82189 2.82573 2.83051 2.98504 2.98953 2.99675 3.15775 3.16248 3.16596 3.30703 3.31259 3.31681 3.44206 3.44575 3.44982 3.58763 3.59128 3.59686 3.76057 3.76558 3.77176 4.09448 4.09858 4.34323 4.35024 4.49791 4.50237 4.62233 4.62917 4.81718 4.81997 4.8242 
53 0.14812 0.15329 0.30458 0.3103 0.4907 0.49545 0.62469 0.63086 0.81351 0.81868 0.98497 1.1511 1.31498 1.32482 1.48345 1.48942 1.64896 1.65466 1.83971 1.84578 2.05292 2.05825 2.17935 2.32499 2.33116 2.46631 2.47156 2.61947 2.62442 2.80898 2.814 2.97293 2.97898 3.14524 3.15146 3.2947 3.30346 3.43129 3.43767 3.57466 3.5807 3.74835 3.75398 4.08196 4.08719 4.3307 4.33586 4.48554 4.49161 4.61026 4.61968 4.80424 4.80787 
103 0.17579 0.17886 0.18271 0.33117 0.335 0.33799 0.34354 0.51945 0.52242 0.52533 0.53046 0.65231 0.65564 0.65945 0.8414 0.84452 0.84794 0.85508 1.0115 1.01577 1.01927 1.02793 1.17854 1.1839 1.18746 1.34343 1.34686 1.34995 1.35825 1.51245 1.51551 1.51924 1.53589 1.67609 1.67988 1.68424 1.86601 1.87015 1.87337 1.87906 2.07905 2.08218 2.08619 2.10166 2.20828 2.21328 2.22043 2.35182 2.35547 2.35924 2.36512 2.4938 2.49732 2.50158 2.64638 2.64935 2.65403 2.83708 2.84025 2.84362 2.84729 3.00133 3.00407 3.00798 3.02362 3.17272 3.17637 3.17925 3.18376 3.32277 3.32668 3.32954 3.33719 3.45764 3.46162 3.46493 3.4746 3.60307 3.60687 3.61139 3.61974 3.77648 3.77974 3.78241 3.78756 4.10791 4.11095 4.1154 4.13022 4.35649 4.35941 4.36359 4.51293 4.51639 4.51987 4.52735 4.64221 4.64633 4.65311 4.83122 4.83394 4.83706 4.84104 
57 0.15905 0.16266 0.31542 0.3189 0.50323 0.50683 0.63481 0.63843 0.82361 0.82673 0.83037 0.99502 0.99911 1.16199 1.16674 1.32735 1.33105 1.49525 1.49911 1.65907 1.6627 1.84977 1.85375 2.06299 2.0669 2.19048 2.19578 2.33517 2.33912 2.47667 2.48059 2.62977 2.63277 2.82067 2.82415 2.985 2.98878 3.15681 3.16008 3.30705 3.31071 3.44092 3.44499 3.58592 3.59 3.75988 3.76317 4.09162 4.09556 4.33967 4.34457 4.49774 4.50077 4.62543 4.62957 4.81448 4.81758 
0 
23 0.16382 0.50651 0.64072 0.83096 1.17345 1.33388 1.50044 1.66413 2.34079 2.48161 2.6345 2.82587 2.9897 3.16259 3.31298 3.44901 3.59057 3.76484 4.09635 4.34428 4.50199 4.63072 4.81936 
57 0.15328 0.15768 0.30952 0.31397 0.49558 0.5003 0.5051 0.62904 0.63354 0.81907 0.82364 0.99017 0.99552 1.15597 1.16184 1.32004 1.32583 1.48833 1.49334 1.65453 1.65955 1.84494 1.84951 2.0581 2.06218 2.18409 2.19107 2.33028 2.33442 2.47093 2.47543 2.62424 2.62852 2.81369 2.81862 2.97783 2.98307 3.15056 3.15543 3.29969 3.30559 3.4368 3.44216 3.57981 3.58419 3.7534 3.75858 4.08712 4.09115 4.33602 4.33962 4.49054 4.49561 4.61502 4.62365 4.80945 4.81302 
24 0.15824 0.31242 0.50148 0.63563 0.8252 0.9961 1.32785 1.49497 1.84695 2.06045 2.33239 2.47675 2.62884 2.82 2.98429 3.15303 3.30785 3.44296 3.58578 3.75933 4.08884 4.33717 4.49626 4.81188 
71 0.1685 0.17172 0.32367 0.32752 0.33077 0.51239 0.51575 0.52229 0.64447 0.64824 0.65584 0.83198 0.83615 0.84014 1.00327 1.00815 1.01245 1.17026 1.17508 1.17993 1.33512 1.33936 1.34362 1.50505 1.50891 1.66747 1.67075 1.67584 1.85818 1.86239 1.86588 2.07157 2.07583 2.19879 2.20307 2.20974 2.34441 2.34863 2.354 2.48636 2.49061 2.63962 2.64302 2.83011 2.83367 2.83835 2.99517 2.99978 3.1672 3.17039 3.31405 3.31897 3.32253 3.44994 3.45484 3.59542 3.59972 3.60775 3.77081 3.77387 4.10093 4.10475 4.34926 4.35402 4.50776 4.51143 4.6335 4.63822 4.82425 4.82702 4.83074 
59 0.16549 0.16902 0.32076 0.32452 0.50883 0.51241 0.64238 0.64619 0.83059 0.83342 1.00064 1.00548 1.1705 1.17515 1.33476 1.33882 1.50203 1.50582 1.66497 1.66905 1.85541 1.85971 1.87029 2.06911 2.07315 2.19803 2.20635 2.34097 2.34581 2.35233 2.48355 2.48799 2.63677 2.64244 2.82727 2.8309 2.83694 2.99162 2.99596 3.1638 3.16695 3.31485 3.31825 3.44849 3.45242 3.59271 3.59685 3.76675 3.76947 4.09777 4.10181 4.3457 4.35042 4.50397 4.50722 4.63184 4.64069 4.82072 4.82563 
5 0.50473 0.82487 2.82318 4.34106 4.81559 
3 0.84769 3.33098 3.7803 
48 0.15269 0.15781 0.30872 0.31433 0.49658 0.50166 0.62886 0.6353 0.81738 0.82234 0.98921 1.00021 1.15581 1.16364 1.32094 1.32684 1.48904 1.49538 1.65298 1.66129 1.8436 1.85031 2.05703 2.18576 2.32906 2.47001 2.47667 2.62405 2.81425 2.81954 2.97913 3.14951 3.15502 3.2999 3.30561 3.43445 3.44114 3.58 3.58858 3.75323 3.75824 4.08589 4.33421 4.49004 4.49548 4.61723 4.80865 4.81423 
72 0.16356 0.16698 0.17143 0.319 0.32282 0.32698 0.50747 0.51056 0.514 0.64023 0.6434 0.64878 0.82887 0.83194 0.83584 0.99853 1.00334 1.00828 1.16557 1.17233 1.33187 1.33605 1.50024 1.50378 1.6638 1.66823 1.6743 1.85346 1.85847 1.8621 2.06644 2.06964 2.19509 2.19905 2.33902 2.34299 2.34822 2.48147 2.48558 2.63465 2.63741 2.82536 2.82849 2.83202 2.98911 2.99336 3.16065 3.16423 3.1683 3.31203 3.31532 3.32058 3.44488 3.44973 3.45645 3.58944 3.59405 3.59955 3.76544 3.76803 4.09536 4.09912 4.34391 4.34715 4.50228 4.50511 4.62746 4.63131 4.63762 4.81841 4.82149 4.82477 
24 0.15416 0.3105 0.49707 0.63071 0.81893 0.99161 1.32299 1.49049 1.84338 2.05733 2.32944 2.47267 2.62511 2.81536 2.98009 3.15048 3.30292 3.43784 3.58104 3.7547 4.08579 4.33364 4.49215 4.80828 
27 0.17291 0.32915 0.51617 0.6513 0.83824 1.01161 1.18011 1.34098 1.5091 1.67369 1.86596 2.07506 2.2045 2.34885 2.64309 2.83396 2.99685 3.17198 3.32169 3.45569 3.59943 3.77399 4.10311 4.35139 4.51304 4.82663 4.83139 
51 0.16854 0.17338 0.32421 0.32848 0.51237 0.51685 0.64498 0.6506 0.83479 0.83966 1.00524 1.01091 1.17301 1.17838 1.33751 1.34194 1.50484 1.51047 1.66888 1.67554 1.85935 1.86394 2.07272 2.07968 2.2012 2.34514 2.35111 2.48685 2.49445 2.64074 2.83091 2.8358 2.995 3.16589 3.17043 3.31739 3.32259 3.45145 3.4567 3.59607 3.60453 3.7708 3.77678 4.10096 4.10745 4.34872 4.35414 4.50765 4.63535 4.82414 4.82877 
67 0.1604 0.1638 0.31558 0.31998 0.3238 0.50369 0.50685 0.50982 0.63607 0.64026 0.82503 0.82848 0.8325 0.99589 1.00028 1.16227 1.16759 1.3268 1.33076 1.33457 1.49623 1.49937 1.66024 1.66383 1.85041 1.85516 1.8596 2.06327 2.06716 2.19067 2.19478 2.33586 2.34032 2.4776 2.48083 2.63095 2.63419 2.8212 2.82447 2.82805 2.98515 2.98831 3.15669 3.1612 3.16729 3.30756 3.31195 3.31526 3.44165 3.44645 3.58662 3.59003 3.75962 3.76363 3.76641 4.0923 4.09616 4.34101 4.3448 4.49684 4.50093 4.50635 4.62424 4.62887 4.81524 4.81816 4.82166 
3 0.32825 2.83708 3.31886 
9 0.1671 0.51376 1.17193 1.3356 1.66808 2.34484 2.83027 3.31473 4.63406 
34 0.16582 0.32319 0.50923 0.64288 0.83079 0.83579 1.00321 1.17164 1.33436 1.50174 1.66425 1.67278 1.8567 1.86146 2.06865 2.19848 2.34296 2.34968 2.48285 2.63604 2.82696 2.83345 2.99062 3.16464 3.315 3.44848 3.59243 3.76745 4.09755 4.34529 4.50358 4.63192 4.81966 4.82585 
32 0.15953 0.31651 0.32094 0.50358 0.63756 0.82479 0.82866 0.99634 1.16172 1.16855 1.32988 1.49733 1.65993 1.85035 2.06417 2.19236 2.33587 2.4782 2.63154 2.82199 2.98668 3.15658 3.16157 3.30961 3.44389 3.58727 3.76225 4.09267 4.34063 4.49906 4.62387 4.81517 
47 0.15055 0.15494 0.30669 0.31382 0.49301 0.49783 0.62618 0.63223 0.81589 0.82066 0.98697 1.153 1.31697 1.32492 1.48575 1.49133 1.64988 1.65643 1.84171 2.05498 2.18181 2.32712 2.46677 2.47254 2.62132 2.62576 2.81139 2.81663 2.97512 2.98038 3.14746 3.15449 3.29679 3.30472 3.43259 3.57716 3.58392 3.75046 3.75707 4.08408 4.33276 4.48748 4.4937 4.6133 4.62137 4.80651 4.81163 
103 0.14719 0.1508 0.15358 0.15828 0.30324 0.30678 0.30999 0.31406 0.48989 0.49388 0.49635 0.50017 0.62226 0.62613 0.62888 0.63301 0.81246 0.81583 0.81897 0.82232 0.98521 0.98796 0.99217 1.14931 1.15323 1.15829 1.16286 1.31421 1.31774 1.3217 1.32609 1.48226 1.48627 1.48934 1.49423 1.64356 1.65013 1.65332 1.66012 1.83989 1.84233 1.8459 1.85054 2.05315 2.05565 2.05854 2.1783 2.18317 2.18952 2.32477 2.32757 2.33074 2.46036 2.46623 2.47005 2.47368 2.61677 2.62123 2.62415 2.80824 2.81225 2.815 2.81949 2.9719 2.97601 2.97914 3.14481 3.14788 3.15119 3.15467 3.29404 3.29754 3.30214 3.30549 3.42657 3.43245 3.43613 3.44086 3.5739 3.57777 3.58047 3.58702 3.74868 3.75178 3.755 3.75825 4.0821 4.08463 4.0879 4.33107 4.33314 4.33663 4.48512 4.48811 4.49174 4.4962 4.60912 4.61479 4.61977 4.80425 4.80707 4.80925 4.81409 
27 0.16107 0.31724 0.50496 0.63829 0.82509 0.83122 0.9973 1.16706 1.33035 1.49797 1.66278 1.8516 2.06932 2.33772 2.48093 2.63297 2.82274 2.98722 3.15946 3.3096 3.44805 3.5884 3.76233 4.09612 4.49985 4.62753 4.81881 
77 0.14733 0.15227 0.15611 0.30348 0.30736 0.31175 0.49005 0.49529 0.49885 0.62262 0.62765 0.63195 0.81271 0.81715 0.82061 0.98524 0.98913 0.99444 1.14961 1.15415 1.16135 1.31443 1.32062 1.32565 1.48255 1.48782 1.49187 1.64395 1.65144 1.65491 1.83995 1.84303 1.84801 2.05321 2.05655 2.17853 2.18589 2.32483 2.32825 2.33502 2.46129 2.46693 2.47098 2.61719 2.62184 2.6255 2.80841 2.81342 2.8171 2.9721 2.97821 3.14492 3.1485 3.15287 3.29414 3.29953 3.30386 3.42692 3.43312 3.43832 3.57404 3.57899 3.74871 3.75351 3.75683 4.08214 4.08527 4.33112 4.33375 4.48526 4.48918 4.49296 4.60939 4.61825 4.8043 4.80763 4.81128 
53 0.15432 0.15957 0.31144 0.31794 0.4997 0.50417 0.63052 0.63718 0.81997 0.82482 0.82933 0.99144 0.99743 1.15753 1.16692 1.32166 1.33009 1.49044 1.49674 1.65578 1.66245 1.84611 1.85263 2.05938 2.06812 2.189 2.33146 2.3381 2.47235 2.47943 2.62585 2.63115 2.81723 2.82272 2.98021 2.98562 3.15195 3.15832 3.30146 3.30888 3.43739 3.44426 3.5815 3.58854 3.75523 3.7613 4.08841 4.33734 4.49209 4.49828 4.62112 4.81121 4.81574 
26 0.16062 0.3174 0.50475 0.6369 0.82445 0.99726 1.16693 1.33162 1.49736 1.66116 1.85381 2.06371 2.3371 2.47803 2.6314 2.82341 2.98797 3.15848 3.30956 3.44401 3.58842 3.76166 4.0922 4.34004 4.4985 4.81539 
52 0.15092 0.15656 0.30725 0.31332 0.49362 0.49885 0.62674 0.63273 0.81629 0.82197 0.98786 0.99555 1.15371 1.16367 1.31789 1.32515 1.4864 1.49254 1.65083 1.65704 1.84246 1.84949 2.05571 2.18267 2.32776 2.33435 2.46751 2.47368 2.62175 2.62699 2.81204 2.81756 2.9759 2.98221 3.14804 3.15411 3.2976 3.30488 3.43339 3.43997 3.5777 3.58427 3.75129 3.75708 4.08474 4.33346 4.48834 4.49444 4.61407 4.62331 4.80711 4.81153 
48 0.15798 0.31458 0.32195 0.49986 0.50915 0.63291 0.64065 0.82506 0.99524 1.16103 1.16839 1.32525 1.33585 1.49293 1.49982 1.65303 1.66264 1.85031 2.06532 2.18834 2.20262 2.33522 2.34148 2.47107 2.48053 2.62838 2.63446 2.81906 2.82837 2.98229 2.99099 3.15546 3.16229 3.30513 3.313 3.4355 3.44557 3.58501 3.59157 3.7587 3.76472 4.09411 4.34152 4.4957 4.50181 4.61916 4.63047 4.81607 
81 0.15509 0.15868 0.1616 0.31206 0.31545 0.31869 0.49774 0.50161 0.50507 0.63091 0.6344 0.63798 0.81965 0.82303 0.8261 0.83074 0.99224 0.9964 1.00076 1.15785 1.16256 1.16785 1.32192 1.32731 1.33128 1.49048 1.49458 1.49816 1.65175 1.65764 1.66092 1.84722 1.85124 1.85508 2.06033 2.06349 2.18566 2.19125 2.33246 2.33552 2.34112 2.47079 2.47525 2.47877 2.62643 2.62973 2.63299 2.81578 2.81957 2.82337 2.97973 2.98445 2.98886 3.15271 3.15583 3.15951 3.30171 3.306 3.30971 3.43631 3.43974 3.44435 3.58171 3.58535 3.58955 3.75577 3.75956 3.76249 4.08943 4.09233 4.33822 4.34091 4.49303 4.49754 4.50067 4.61647 4.62288 4.62675 4.81169 4.81445 4.81802 
25 0.16027 0.31677 0.50294 0.63803 0.82462 1.00008 1.16831 1.33122 1.49684 1.65994 1.85314 2.06235 2.33868 2.47732 2.63065 2.82113 3.15817 3.3095 3.44469 3.59003 3.76146 4.09092 4.3391 4.49873 4.81374 
9 0.17356 0.32944 0.51534 0.83465 1.00685 1.86332 2.83644 3.3189 4.82718 
79 0.14743 0.15152 0.15524 0.30376 0.30755 0.31166 0.48979 0.49405 0.49752 0.62283 0.62687 0.63081 0.81285 0.81716 0.8208 0.98448 0.98895 1.15019 1.15492 1.16193 1.31445 1.3195 1.32517 1.48264 1.48715 1.49255 1.64444 1.65025 1.65528 1.83922 1.8431 1.84756 2.05243 2.05601 2.17827 2.18392 2.32443 2.32801 2.33442 2.46303 2.46804 2.47246 2.61813 2.62208 2.6255 2.80787 2.81213 2.8153 2.97206 2.97692 2.98462 3.14463 3.14857 3.15203 3.29405 3.29875 3.3037 3.42842 3.43227 3.4371 3.57374 3.57788 3.58405 3.74779 3.7521 3.75547 4.08144 4.08492 4.33024 4.33335 4.485 4.48952 4.49486 4.6091 4.61561 4.62124 4.80364 4.80671 4.80981 
0 
40 0.15725 0.3117 0.31799 0.50002 0.50549 0.6331 0.82038 0.82576 0.99178 0.9992 1.15849 1.16777 1.32153 1.32828 1.49339 1.65723 1.84612 1.85425 2.05949 2.18976 2.33156 2.47515 2.6282 2.81802 2.98329 3.15222 3.15844 3.30175 3.30914 3.43891 3.58372 3.75497 3.76051 4.08847 4.33697 4.49206 4.49769 4.62324 4.81098 4.81572 
23 0.15362 0.30938 0.49702 0.62971 0.81804 0.98924 1.49052 1.84331 2.05681 2.32888 2.47253 2.62512 2.8154 2.98033 3.14961 3.30613 3.43623 3.58083 3.75432 4.08565 4.33395 4.49212 4.80849 
101 0.16581 0.16984 0.17264 0.17705 0.3233 0.32711 0.33024 0.33571 0.51043 0.51353 0.5166 0.52081 0.64439 0.64793 0.65137 0.8322 0.836 0.83881 0.84227 1.00281 1.00703 1.01054 1.01674 1.16968 1.17532 1.1793 1.3337 1.33895 1.3423 1.34956 1.50227 1.50648 1.50966 1.51631 1.66801 1.67111 1.67574 1.85843 1.86205 1.86536 1.86927 2.07162 2.07454 2.07984 2.19712 2.2024 2.20755 2.34356 2.34688 2.35029 2.35579 2.48497 2.48834 2.49215 2.49821 2.63846 2.64166 2.64533 2.82817 2.83198 2.83491 2.83901 2.99134 2.99589 2.99919 3.00856 3.16417 3.16845 3.17096 3.17498 3.31419 3.31899 3.32207 3.45036 3.45396 3.45755 3.59387 3.59708 3.60067 3.60577 3.76763 3.77168 3.77428 3.77922 4.10045 4.10342 4.10895 4.34926 4.35202 4.35632 4.50437 4.50866 4.51201 4.51823 4.63091 4.63653 4.64106 4.82326 4.82586 4.82889 4.83232 
0 
0 
27 0.15774 0.31529 0.50205 0.63449 0.82373 0.99706 1.16448 1.32664 1.49404 1.66264 1.84606 2.06194 2.33525 2.47528 2.62834 2.81985 2.9838 3.15645 3.30689 3.44121 3.5872 3.75877 4.08794 4.336 4.49567 4.62621 4.81203 
29 0.16503 0.32193 0.50855 0.64233 0.83104 1.00195 1.17182 1.33396 1.50177 1.66554 1.85745 2.06844 2.20036 2.34178 2.48333 2.63585 2.82664 2.99067 3.16335 3.31465 3.44895 3.59227 3.76686 4.09688 4.34493 4.50322 4.63172 4.82001 4.82525 
67 0.15791 0.16131 0.31395 0.31779 0.3216 0.50185 0.50531 0.63434 0.63778 0.82283 0.82621 0.82934 0.99405 0.9985 1.16015 1.16454 1.17078 1.3251 1.32893 1.33235 1.49401 1.49723 1.65815 1.66176 1.84839 1.85253 1.85704 2.06151 2.06515 2.18944 2.19391 2.33401 2.33759 2.47506 2.47878 2.48439 2.62892 2.63185 2.81946 2.823 2.82865 2.98403 2.98694 3.15478 3.15906 3.1632 3.3044 3.30913 3.31296 3.44002 3.4444 3.58501 3.58842 3.75856 3.76204 4.09052 4.09432 4.33895 4.34299 4.49512 4.49855 4.50216 4.62148 4.62606 4.81357 4.81648 4.81981 
28 0.15922 0.31675 0.50328 0.63578 0.82476 0.99978 1.16448 1.32816 1.49562 1.6594 1.85037 2.06398 2.1931 2.33721 2.47631 2.63115 2.82137 2.98564 3.15723 3.3073 3.44136 3.5869 3.76235 4.09239 4.3408 4.49834 4.62606 4.81569 
77 0.15479 0.15873 0.16347 0.31195 0.31605 0.31976 0.49838 0.50204 0.50566 0.63148 0.63531 0.63885 0.82076 0.82508 0.83031 0.99223 0.997 1.15841 1.16392 1.16874 1.32207 1.32706 1.3312 1.49053 1.49486 1.49878 1.65468 1.65904 1.66399 1.84685 1.85117 1.8552 2.05983 2.0634 2.18646 2.19217 2.33219 2.33605 2.34156 2.47161 2.47614 2.4809 2.62614 2.62997 2.81683 2.8205 2.82461 2.97994 2.98461 2.99003 3.1531 3.15722 3.1613 3.3021 3.30739 3.31075 3.43754 3.44179 3.44611 3.58185 3.5857 3.59027 3.7558 3.75983 3.76281 4.08886 4.09225 4.3376 4.34062 4.49284 4.49721 4.50085 4.6188 4.62545 4.8117 4.81463 4.819 
26 0.16533 0.32212 0.50943 0.64169 0.83309 1.00197 1.17421 1.33522 1.50441 1.66714 1.8567 2.06916 2.19984 2.34152 2.48462 2.6387 2.82732 2.99215 3.31855 3.44995 3.59262 3.77197 4.09808 4.34634 4.63203 4.82166 
0 
128 0.1683 0.17095 0.17308 0.17593 0.18298 0.32458 0.32746 0.32977 0.3323 0.33732 0.51054 0.51336 0.51563 0.51783 0.52082 0.64442 0.64706 0.64925 0.65202 0.65744 0.83332 0.83649 0.83856 0.84129 0.84612 1.00416 1.00743 1.01 1.01273 1.01804 1.17128 1.17535 1.17818 1.18086 1.335 1.33877 1.34115 1.34387 1.35145 1.50413 1.50683 1.50909 1.51201 1.66905 1.67158 1.67448 1.67823 1.85906 1.86202 1.86428 1.86665 1.87 2.07175 2.07435 2.0767 2.08066 2.1989 2.20265 2.20627 2.21035 2.34472 2.34742 2.35001 2.35293 2.35731 2.48586 2.48851 2.49119 2.49436 2.49982 2.63912 2.64162 2.64374 2.64824 2.82921 2.83207 2.83427 2.83686 2.83977 2.99371 2.99645 2.99893 3.0022 3.16568 3.1689 3.17091 3.17341 3.17725 3.31508 3.31878 3.32097 3.32333 3.32957 3.4505 3.45361 3.45597 3.45876 3.59547 3.59795 3.60053 3.60342 3.60807 3.76884 3.77163 3.77389 3.77669 3.78119 4.1008 4.10307 4.10547 4.11008 4.34957 4.35156 4.35424 4.35816 4.50541 4.50875 4.51075 4.51351 4.63349 4.63677 4.64016 4.64479 4.82392 4.82614 4.82832 4.83073 4.83398 
59 0.16324 0.16659 0.31977 0.32333 0.50698 0.51101 0.63984 0.64378 0.82891 0.83191 0.83745 0.99804 1.00244 1.1645 1.17113 1.33257 1.33732 1.50004 1.50526 1.66335 1.66814 1.85296 1.85712 1.86064 2.06641 2.06998 2.19439 2.20171 2.33831 2.34241 2.48114 2.48881 2.63426 2.63723 2.82513 2.82942 2.98928 2.99441 3.16171 3.16646 3.31288 3.31758 3.44497 3.44974 3.59015 3.59563 3.76498 3.7678 4.09527 4.09913 4.34352 4.34763 4.50206 4.50775 4.62846 4.63446 4.8186 4.8221 4.82644 
8 0.31884 0.5049 1.66314 1.85355 3.15882 3.31008 4.62657 4.81498 
86 0.17846 0.18162 0.19066 0.33433 0.33805 0.3439 0.52139 0.52501 0.52924 0.65406 0.65796 0.66461 0.84229 0.84635 0.85075 1.01322 1.01853 1.02485 1.17955 1.18587 1.19008 1.3434 1.34886 1.35255 1.51344 1.51712 1.52091 1.67872 1.6831 1.69318 1.86807 1.8727 1.87761 2.08138 2.08496 2.0972 2.20773 2.21515 2.35434 2.35864 2.36628 2.49472 2.49863 2.50385 2.64811 2.65143 2.65734 2.83886 2.84251 2.84702 2.86243 3.00235 3.00613 3.01119 3.17387 3.17827 3.18191 3.18815 3.3236 3.32896 3.33299 3.46014 3.4646 3.47104 3.60316 3.60786 3.61259 3.77693 3.78127 3.78454 3.7925 4.1105 4.11424 4.13069 4.35898 4.36308 4.5141 4.51851 4.52237 4.6417 4.64703 4.65495 4.83356 4.83676 4.8408 4.85631 
31 0.16908 0.32671 0.51273 0.64547 0.83463 1.0069 1.17161 1.17679 1.33737 1.50667 1.66804 1.6738 1.86146 2.07114 2.2047 2.34387 2.34994 2.48904 2.63951 2.83115 2.99447 3.16779 3.31826 3.45274 3.59743 3.77088 4.10125 4.34814 4.50667 4.6363 4.82475 
0 
33 0.15351 0.30909 0.49655 0.50329 0.62906 0.81859 0.82562 0.98955 1.15587 1.32058 1.48907 1.65422 1.84397 2.05726 2.18635 2.32935 2.471 2.62449 2.81433 2.97879 3.15001 3.15804 3.29983 3.30931 3.43554 3.57996 3.75342 3.75938 4.08627 4.33474 4.49024 4.62183 4.80872 
29 0.1585 0.3142 0.50211 0.63449 0.82297 0.8314 0.99461 1.16521 1.33008 1.49503 1.65885 1.84914 2.06141 2.19442 2.33403 2.47643 2.6294 2.81988 2.98548 3.15483 3.31066 3.44014 3.58543 3.75886 4.09065 4.3391 4.49558 4.62711 4.81366 
81 0.15311 0.15758 0.16173 0.30922 0.31338 0.31715 0.49588 0.50088 0.50486 0.62844 0.63342 0.63765 0.81845 0.82259 0.82625 0.99149 0.99563 0.99958 1.15528 1.15981 1.16439 1.32025 1.32545 1.329 1.4883 1.49345 1.49731 1.64952 1.65627 1.65956 1.84627 1.84967 1.85414 2.0595 2.06332 2.18432 2.18996 2.19589 2.33098 2.33441 2.33917 2.46636 2.47253 2.47646 2.62285 2.62783 2.63132 2.81418 2.81907 2.82301 2.97795 2.98336 2.98936 3.15099 3.15461 3.15856 3.30002 3.30498 3.30932 3.43253 3.4388 3.44338 3.57987 3.58473 3.58871 3.75478 3.7591 3.76267 4.08837 4.0918 4.33756 4.34103 4.49122 4.49544 4.4989 4.61485 4.62083 4.62609 4.8106 4.81396 4.81879 
56 0.15077 0.15506 0.30706 0.31194 0.49383 0.49792 0.62692 0.63199 0.81604 0.82048 0.98717 0.99281 1.15359 1.1627 1.31736 1.32403 1.48665 1.4914 1.65178 1.65668 1.84187 1.84661 2.05499 2.05906 2.18272 2.32728 2.33193 2.46829 2.47276 2.6219 2.62597 2.81204 2.8164 2.97592 2.98054 3.14788 3.15291 3.29755 3.30392 3.43322 3.43886 3.5777 3.58335 3.75066 3.75541 4.08407 4.08815 4.33271 4.33661 4.48803 4.49289 4.6149 4.62194 4.80667 4.80993 4.81482 
0 
82 0.16686 0.1703 0.1749 0.32207 0.326 0.32947 0.51034 0.5136 0.51748 0.64282 0.64677 0.65235 0.83333 0.83658 0.84052 1.00222 1.00673 1.01046 1.16739 1.17305 1.17717 1.33218 1.33717 1.34086 1.50329 1.50739 1.5196 1.66713 1.67124 1.67609 1.85652 1.86089 1.86429 1.87215 2.07128 2.07488 2.19843 2.20283 2.21042 2.34219 2.34613 2.34997 2.35639 2.4849 2.48961 2.5001 2.63814 2.64285 2.82796 2.83187 2.83537 2.99299 2.997 3.00687 3.16307 3.16732 3.17122 3.31353 3.31768 3.32125 3.4492 3.45323 3.45802 3.59315 3.59786 3.60238 3.76715 3.77073 3.78 4.09986 4.10347 4.34767 4.35163 4.35869 4.50322 4.50728 4.51241 4.63001 4.63505 4.82254 4.82577 4.82905 
37 0.16617 0.32238 0.32707 0.50989 0.51491 0.64263 0.64758 0.83291 1.00245 1.0075 1.17269 1.33589 1.50306 1.66652 1.85596 1.86249 2.06972 2.20161 2.34165 2.34657 2.48465 2.63718 2.82825 2.83455 2.99212 3.16577 3.31571 3.45021 3.59306 3.59876 3.76737 4.09818 4.34623 4.50567 4.6343 4.82174 4.82916 
64 0.16159 0.16426 0.31677 0.32008 0.32332 0.50492 0.50806 0.63733 0.64057 0.82527 0.82873 0.8338 0.99593 1.00124 1.16248 1.16774 1.17228 1.32648 1.33124 1.33587 1.498 1.50066 1.66151 1.6654 1.8507 1.85477 1.85923 2.06429 2.06725 2.19347 2.19915 2.33679 2.34006 2.47889 2.4816 2.6326 2.63498 2.82313 2.82594 2.98766 2.99044 3.15762 3.16147 3.16497 3.3064 3.3114 3.31472 3.4427 3.44651 3.58815 3.59149 3.76229 3.76499 4.09338 4.09638 4.34179 4.34467 4.49995 4.50233 4.62452 4.62919 4.81663 4.8192 4.82388 
28 0.16112 0.31707 0.50548 0.63807 0.82672 0.9986 1.16617 1.33022 1.49831 1.66116 1.85021 2.06446 2.19443 2.33802 2.47824 2.63227 2.82263 2.98702 3.15947 3.31005 3.44319 3.5896 3.76229 4.09448 4.34102 4.49951 4.62928 4.81561 
89 0.15123 0.1556 0.15831 0.16321 0.30751 0.3111 0.31491 0.49377 0.49883 0.50181 0.50803 0.62603 0.63071 0.63434 0.81698 0.82132 0.82393 0.82771 0.98889 0.9927 0.99651 1.15384 1.15766 1.16249 1.16837 1.31833 1.32439 1.32807 1.48655 1.49188 1.49473 1.64726 1.6551 1.65947 1.8436 1.84651 1.85047 1.8555 2.05689 2.06008 2.18225 2.1889 2.32855 2.33177 2.33616 2.46373 2.47121 2.47472 2.48182 2.62124 2.62591 2.62879 2.81198 2.8169 2.81956 2.82464 2.9759 2.98189 2.98683 3.14884 3.15212 3.15614 3.16216 3.2979 3.30296 3.30638 3.43007 3.43638 3.44101 3.57777 3.58252 3.58671 3.75224 3.75674 3.75939 4.0858 4.08862 4.33484 4.33717 4.48918 4.49399 4.49644 4.61321 4.62102 4.6249 4.8079 4.81094 4.8143 4.81894 
73 0.15367 0.15841 0.1647 0.31024 0.31483 0.31886 0.49648 0.50122 0.50579 0.629 0.63401 0.63926 0.819 0.82396 0.82926 0.99134 0.99684 1.15673 1.16244 1.16783 1.32113 1.32677 1.33168 1.48929 1.49444 1.50152 1.65064 1.65734 1.66197 1.8461 1.85103 2.05932 2.06367 2.18515 2.1912 2.33119 2.33548 2.46815 2.47446 2.47932 2.62447 2.62912 2.8147 2.81951 2.8237 2.97871 2.98415 3.15143 3.15614 3.16001 3.3006 3.30612 3.31005 3.43297 3.43878 3.44482 3.58046 3.58522 3.75466 3.75945 3.76353 4.08829 4.09277 4.33731 4.3451 4.4918 4.49682 4.61619 4.62228 4.62738 4.81046 4.81392 4.82172 
43 0.1663 0.17276 0.32309 0.32761 0.51041 0.51623 0.64398 0.83207 0.83641 1.00452 1.17163 1.17678 1.33532 1.50285 1.66615 1.67129 1.85666 1.86085 2.06928 2.07572 2.20026 2.34146 2.34646 2.48446 2.63746 2.82796 2.83281 2.99231 3.16509 3.31519 3.31988 3.45053 3.59296 3.60323 3.76832 4.098 4.10415 4.34574 4.35234 4.50466 4.63411 4.82132 4.82608 
11 0.17489 0.51814 0.84174 1.18074 1.34543 1.50948 3.00091 3.17325 3.32371 3.77496 4.83008 
56 0.14614 0.15111 0.30224 0.30686 0.48873 0.49416 0.62154 0.62687 0.81169 0.81637 0.98388 0.9889 1.14845 1.15442 1.31325 1.3195 1.48136 1.48709 1.64288 1.6506 1.83861 1.84198 2.05186 2.05558 2.17726 2.18442 2.32347 2.32742 2.4607 2.46757 2.61616 2.62145 2.80706 2.81244 2.97084 2.97705 3.14359 3.14751 3.29285 3.29884 3.42592 3.43208 3.57271 3.57803 3.74733 3.75227 4.08077 4.08421 4.32979 4.33252 4.48398 4.48923 4.6082 4.61811 4.8029 4.80653 
46 0.15869 0.16337 0.31435 0.32091 0.50287 0.50727 0.63513 0.82272 0.82746 0.99488 1.16107 1.32663 1.3336 1.49491 1.49962 1.65915 1.84916 1.85487 2.06252 2.18858 2.1948 2.33458 2.34132 2.47634 2.62991 2.63436 2.82042 2.82498 2.98489 3.15558 3.16145 3.30541 3.31164 3.44048 3.44703 3.58555 3.75884 3.76372 4.0913 4.0957 4.34002 4.49564 4.5011 4.6234 4.81445 4.81826 
59 0.1741 0.17874 0.33003 0.33403 0.51702 0.52079 0.65005 0.65435 0.83902 0.842 0.85782 1.00928 1.01408 1.17724 1.18291 1.342 1.34692 1.50975 1.51438 1.67385 1.67939 1.86427 1.86933 1.8841 2.07652 2.08086 2.20634 2.3485 2.35356 2.36221 2.49121 2.49607 2.64417 2.64826 2.83573 2.83991 2.99982 3.00568 3.17259 3.17616 3.32287 3.32697 3.45485 3.45973 3.60054 3.60559 3.7757 3.77907 4.10513 4.11025 4.35385 4.35848 4.51197 4.51708 4.64063 4.64736 4.82871 4.832 4.83917 
61 0.15372 0.15825 0.31053 0.31486 0.31889 0.49657 0.50103 0.50535 0.62961 0.63414 0.63813 0.81888 0.82349 0.82862 0.99098 0.99685 1.15678 1.16383 1.32093 1.32683 1.48933 1.49426 1.65083 1.65733 1.84572 1.85133 2.05881 2.0636 2.18491 2.19336 2.33101 2.33576 2.46977 2.47551 2.62492 2.62917 2.81474 2.81942 2.97875 2.98397 3.15121 3.15684 3.30076 3.30741 3.43599 3.44036 3.58056 3.58505 3.75436 3.75919 3.76263 4.08784 4.0917 4.33666 4.34088 4.49152 4.49688 4.61525 4.62463 4.81022 4.81362 
32 0.16465 0.32046 0.50782 0.6411 0.83085 0.99844 1.00564 1.1645 1.1726 1.33198 1.50055 1.66348 1.8538 1.85961 2.06736 2.1965 2.3391 2.48154 2.63536 2.82596 2.99005 3.16289 3.31363 3.44705 3.59037 3.76602 4.09588 4.3442 4.50282 4.62958 4.81905 4.82533 
55 0.15204 0.15725 0.30894 0.31477 0.49503 0.5006 0.62777 0.6348 0.81723 0.82149 0.8248 0.83091 0.98974 0.99768 1.15535 1.16478 1.31961 1.32719 1.48779 1.49449 1.64876 1.65642 1.84455 1.85122 2.05776 2.1835 2.32966 2.33682 2.46679 2.47479 2.62323 2.62879 2.81324 2.81914 2.97717 2.98392 3.14991 3.15619 3.29912 3.30691 3.43163 3.43703 3.44391 3.57901 3.58686 3.75305 3.75919 4.08675 4.33561 4.49027 4.49632 4.61432 4.6255 4.80887 4.8127 
51 0.16362 0.16724 0.32047 0.3242 0.50752 0.51255 0.64186 0.8285 0.83197 0.83667 0.99875 1.00323 1.00866 1.16703 1.17227 1.33243 1.33769 1.50022 1.66351 1.66817 1.8537 1.85837 1.86217 2.06754 2.19695 2.20562 2.3399 2.34501 2.48193 2.4915 2.63484 2.82595 2.83139 2.98982 3.16283 3.16983 3.31336 3.31754 3.44782 3.59052 3.59924 3.76557 3.77519 4.09592 4.34405 4.35006 4.50234 4.6305 4.81913 4.82246 4.82683 
56 0.14835 0.15319 0.30458 0.30906 0.49099 0.49621 0.62367 0.62868 0.81402 0.81864 0.98606 0.9921 1.15096 1.15682 1.3156 1.32235 1.48374 1.48934 1.64524 1.65307 1.84084 1.84561 2.05407 2.0584 2.17954 2.1879 2.3257 2.32988 2.46346 2.47026 2.6187 2.6236 2.80922 2.81448 2.97317 2.97926 3.14594 3.15038 3.29507 3.30167 3.42844 3.434 3.57493 3.57997 3.74942 3.75498 4.08298 4.087 4.33197 4.33538 4.4863 4.49203 4.61049 4.61985 4.80506 4.80872 
36 0.16413 0.16758 0.32017 0.3252 0.50803 0.64038 0.64624 0.82918 0.83383 1.00277 1.17505 1.33377 1.50072 1.50596 1.66435 1.85462 1.86084 2.0675 2.34044 2.48327 2.63525 2.63865 2.82642 2.99064 3.16391 3.314 3.44685 3.59171 3.76594 3.76984 4.09614 4.34445 4.50315 4.63109 4.81972 4.82516 
24 0.32854 0.52238 0.64808 0.83727 1.01098 1.17678 1.3408 1.50839 1.67804 1.8662 2.07462 2.34597 2.4934 2.6431 2.83251 3.16871 3.31947 3.45365 3.5993 3.7715 4.10359 4.35193 4.51102 4.82672 
0 
2 3.77412 4.51072 
53 0.17486 0.18328 0.33187 0.33885 0.51776 0.52299 0.6521 0.65813 0.84131 0.84869 1.0123 1.0212 1.18129 1.34395 1.35201 1.51182 1.52271 1.67522 1.86711 1.87285 2.07855 2.08487 2.20755 2.22022 2.351 2.35904 2.49241 2.49954 2.64596 2.6538 2.83649 2.84263 3.00042 3.00687 3.17294 3.17842 3.3244 3.33338 3.45764 3.46279 3.60104 3.60665 3.7762 3.78068 4.10687 4.11288 4.35479 4.3614 4.51374 4.51962 4.64206 4.83066 4.83581 
57 0.16049 0.16423 0.31544 0.32022 0.50286 0.50645 0.63539 0.64008 0.82554 0.82911 0.99527 1.00098 1.16126 1.16716 1.32591 1.33112 1.49569 1.49929 1.65974 1.66378 1.85031 1.85438 2.06312 2.06663 2.19054 2.19661 2.33553 2.33943 2.47625 2.48055 2.63082 2.63404 2.82085 2.82432 2.98491 2.98864 3.15624 3.16121 3.30542 3.31153 3.4411 3.44741 3.58646 3.59112 3.75899 3.7633 3.76681 4.09211 4.09558 4.34065 4.34367 4.49592 4.50047 4.6231 4.62841 4.81519 4.81778 
56 0.16049 0.16408 0.31658 0.32094 0.50462 0.50867 0.63681 0.64116 0.82528 0.82898 0.99647 1.00112 1.16278 1.16934 1.32933 1.33458 1.49796 1.50309 1.66109 1.66642 1.85092 1.85582 2.0641 2.06873 2.192 2.19644 2.33648 2.34145 2.47859 2.48427 2.63175 2.63507 2.82259 2.82714 2.98675 2.99099 3.15748 3.16202 3.3082 3.3132 3.44256 3.44757 3.58775 3.59313 3.76108 3.76449 4.09313 4.09864 4.34159 4.34696 4.49786 4.50134 4.62596 4.63153 4.81697 4.82103 
88 0.14397 0.14815 0.15129 0.30012 0.30375 0.30726 0.48669 0.49102 0.49382 0.49986 0.61918 0.62341 0.62711 0.80936 0.81316 0.81647 0.82064 0.98189 0.98509 0.98901 1.14622 1.15026 1.15512 1.31108 1.31532 1.31915 1.47919 1.4835 1.48699 1.64052 1.64695 1.65079 1.83659 1.83941 1.84287 2.04985 2.05284 2.05604 2.17517 2.18045 2.32148 2.32461 2.32789 2.45761 2.46337 2.46749 2.61375 2.61819 2.62156 2.80505 2.80925 2.81232 2.81914 2.96874 2.97324 2.97661 3.14156 3.1449 3.14852 3.15462 3.29078 3.29476 3.29905 3.42348 3.42916 3.43341 3.57068 3.57482 3.57831 3.74536 3.74894 3.75202 4.07879 4.08167 4.085 4.32776 4.33018 4.33375 4.48191 4.48531 4.48876 4.60603 4.61183 4.61902 4.80094 4.80402 4.80652 4.81102 
1 4.81296 
0 
0 
1 0.82797 
26 0.17223 0.3298 0.51618 0.6484 0.84159 1.17952 1.34111 1.5081 1.86763 2.07445 2.20805 2.3485 2.48902 2.64186 2.83375 2.99677 3.17029 3.32239 3.4548 3.6019 3.77246 4.10318 4.35058 4.50968 4.63847 4.83183 
0 
27 0.17551 0.33063 0.51833 0.65201 0.8415 1.01348 1.18081 1.34302 1.51203 1.67601 1.86591 2.07788 2.21194 2.35403 2.496 2.64533 2.83775 3.00146 3.17345 3.32319 3.45943 3.60615 3.77523 4.10592 4.35356 4.51448 4.83152 
11 0.32385 1.00594 1.86099 2.34325 2.63796 2.82817 3.31649 3.76819 4.34581 4.50476 4.826 
85 0.16612 0.16939 0.17381 0.3223 0.32597 0.32936 0.51041 0.51371 0.51726 0.64242 0.64636 0.6503 0.83206 0.83521 0.83934 1.00233 1.00703 1.01142 1.16913 1.17435 1.17809 1.33395 1.33704 1.34111 1.50332 1.50659 1.51043 1.66689 1.67143 1.67836 1.85667 1.86117 1.86483 1.87866 2.07039 2.07382 2.08549 2.19797 2.20193 2.2085 2.34236 2.3464 2.35282 2.48464 2.48787 2.49337 2.63756 2.64076 2.65138 2.82759 2.8309 2.83492 2.99209 2.9953 3.00153 3.16316 3.16754 3.17087 3.31338 3.3177 3.32157 3.44859 3.45288 3.45768 3.59345 3.59733 3.60328 3.76659 3.77062 3.77375 3.78659 4.09923 4.10297 4.11457 4.34763 4.3511 4.36196 4.50307 4.50746 4.51163 4.63283 4.63667 4.82181 4.82494 4.82855 
91 0.16491 0.16748 0.1706 0.32043 0.32365 0.32622 0.5083 0.51059 0.51334 0.52096 0.64064 0.64359 0.64648 0.82937 0.83287 0.8354 1.0009 1.00478 1.008 1.16707 1.17107 1.17471 1.18044 1.33325 1.3359 1.33901 1.50085 1.50372 1.50722 1.66472 1.66757 1.6715 1.85486 1.85827 1.86111 1.86485 2.06781 2.07094 2.07451 2.19587 2.19938 2.20572 2.34002 2.34319 2.34617 2.35262 2.48255 2.48529 2.48924 2.63556 2.63817 2.6432 2.82638 2.82893 2.83195 2.83594 2.99077 2.99309 2.99712 3.16155 3.16497 3.16739 3.17202 3.31219 3.3155 3.3182 3.44658 3.44996 3.45293 3.59156 3.59422 3.59763 3.76454 3.76763 3.77017 4.09674 4.09966 4.10329 4.34551 4.34789 4.35173 4.50172 4.50487 4.50758 4.62766 4.63249 4.63655 4.81967 4.82212 4.82464 4.82775 
89 0.15632 0.15958 0.16212 0.16657 0.31306 0.31699 0.31958 0.49933 0.50285 0.5058 0.50936 0.6329 0.63588 0.6387 0.82156 0.82544 0.82778 0.83176 0.99297 0.99687 0.99999 1.0056 1.15961 1.16405 1.16778 1.32335 1.32796 1.33105 1.49217 1.49575 1.49857 1.65716 1.65984 1.66344 1.84786 1.85122 1.85454 2.06092 2.064 2.0683 2.1875 2.19239 2.33328 2.3363 2.34015 2.34809 2.4746 2.47777 2.48086 2.62776 2.63088 2.63342 2.81723 2.82111 2.82386 2.82831 2.98174 2.98549 2.98876 3.15353 3.15781 3.1604 3.30331 3.30776 3.31034 3.43935 3.44288 3.44603 3.58326 3.58638 3.5897 3.7563 3.76046 3.76285 4.08991 4.09272 4.09782 4.33885 4.34161 4.34913 4.4937 4.49791 4.50024 4.6186 4.62435 4.62726 4.81245 4.81518 4.81802 
110 0.17308 0.17599 0.17931 0.19496 0.32827 0.33233 0.33506 0.34053 0.516 0.51861 0.52131 0.52458 0.64995 0.65308 0.65654 0.83804 0.8412 0.8439 0.847 1.00826 1.01255 1.0158 1.02193 1.17593 1.18052 1.18434 1.34008 1.34369 1.34699 1.35279 1.5094 1.51218 1.51587 1.52868 1.67291 1.67565 1.67995 1.68691 1.86295 1.86686 1.8699 1.87354 1.88428 2.0765 2.07934 2.08291 2.10142 2.20294 2.20807 2.2143 2.34841 2.35172 2.35512 2.36065 2.37291 2.49107 2.49375 2.49815 2.51297 2.64438 2.6468 2.6521 2.83282 2.83655 2.83985 2.84325 2.86429 2.99853 3.00117 3.0051 3.16976 3.17351 3.17605 3.17989 3.31961 3.32411 3.32688 3.3364 3.45471 3.45859 3.46165 3.46719 3.59932 3.60244 3.6058 3.61203 3.77306 3.77668 3.7789 3.78296 4.10544 4.10824 4.11154 4.13589 4.35381 4.35623 4.35995 4.37911 4.51003 4.51366 4.5167 4.52197 4.63705 4.6419 4.64651 4.82825 4.83058 4.83342 4.83631 4.84322 
30 0.16488 0.32089 0.50877 0.64176 0.83073 1.00246 1.17403 1.3336 1.5007 1.66478 1.85604 1.86139 2.06811 2.19784 2.34075 2.4832 2.63577 2.82672 2.8335 2.99003 3.16389 3.31449 3.44895 3.59301 3.76638 4.09663 4.34418 4.50371 4.63477 4.81965 
24 0.1585 0.31562 0.50193 0.6354 0.82475 1.16755 1.32995 1.49486 1.65983 1.85099 2.06069 2.33738 2.47611 2.629 2.81998 2.98476 3.15775 3.30822 3.44442 3.75976 4.08905 4.33708 4.4969 4.81248 
0 
64 0.1444 0.1489 0.30069 0.30489 0.30981 0.48681 0.49138 0.49582 0.62004 0.62454 0.80981 0.81451 0.98142 0.98621 1.1471 1.15265 1.31136 1.317 1.47959 1.48457 1.64244 1.64799 1.8362 1.84021 1.84644 2.04943 2.05318 2.1755 2.18182 2.32132 2.32507 2.46017 2.46554 2.61513 2.61953 2.80498 2.80953 2.81472 2.96906 2.97432 3.14165 3.14596 3.15053 3.29095 3.29644 3.30179 3.42599 3.43061 3.57077 3.57523 3.74476 3.74931 3.75325 4.07842 4.08205 4.32729 4.33053 4.48191 4.48677 4.6064 4.61434 4.80059 4.80382 4.80827 
62 0.15742 0.16136 0.16556 0.31434 0.31797 0.5025 0.50515 0.63447 0.63811 0.82328 0.82701 0.83056 0.99469 0.99932 1.16147 1.1676 1.32555 1.32978 1.33533 1.49363 1.49741 1.65935 1.66279 1.84912 1.85325 1.85789 2.06236 2.0661 2.19008 2.19495 2.33438 2.33846 2.47597 2.47921 2.62866 2.63225 2.81951 2.82293 2.8282 2.9838 2.98716 3.15546 3.15992 3.3054 3.31001 3.44069 3.44468 3.58489 3.58839 3.75822 3.76236 3.76893 4.09139 4.09504 4.34013 4.34416 4.49511 4.4996 4.6229 4.6281 4.81437 4.81752 
27 0.16325 0.31993 0.50855 0.64092 0.82921 1.00225 1.17196 1.3344 1.50056 1.66298 1.85573 2.06764 2.19792 2.34082 2.4812 2.63454 2.98952 3.16299 3.31319 3.4479 3.59217 3.7656 4.09679 4.34519 4.50232 4.63112 4.81875 
18 0.15817 0.31503 0.50081 0.63517 0.99595 2.06103 2.33366 2.47648 2.62865 2.81985 2.98435 3.1559 3.58592 3.7593 4.09 4.33802 4.49655 4.81234 
38 0.16446 0.16919 0.32113 0.32556 0.50907 0.51358 0.64157 0.83087 0.83563 1.0004 1.00535 1.17165 1.33411 1.50208 1.66528 1.67048 1.85514 1.85946 2.06867 2.19795 2.34058 2.34561 2.48344 2.63618 2.82668 2.83174 2.99109 3.16495 3.31502 3.44805 3.59204 3.76721 4.09738 4.34519 4.50425 4.63145 4.82063 4.82561 
59 0.15599 0.16025 0.16628 0.31276 0.31736 0.50061 0.50475 0.63313 0.63778 0.82091 0.82572 0.83022 0.99273 0.9989 1.15924 1.16629 1.32343 1.32856 1.4921 1.4965 1.65735 1.66372 1.84723 1.85279 2.06051 2.06579 2.18794 2.19603 2.33266 2.33824 2.47416 2.47921 2.62767 2.63158 2.81778 2.82191 2.82876 2.98187 2.98623 3.15347 3.15842 3.30305 3.30901 3.4388 3.44422 3.58316 3.58849 3.75661 3.76136 4.08953 4.09489 4.33819 4.34613 4.49353 4.49849 4.62076 4.62641 4.81245 4.81633 
41 0.16954 0.17939 0.32415 0.32894 0.51309 0.51852 0.64701 0.83252 0.83829 1.00553 1.01232 1.17453 1.33924 1.50698 1.6709 1.68348 1.86056 1.86966 2.07468 2.20229 2.34656 2.35377 2.48892 2.63978 2.83217 2.8376 2.99626 3.16817 3.17472 3.31803 3.32585 3.45329 3.59849 3.7706 3.77883 4.10268 4.351 4.50804 4.63559 4.824 4.82897 
69 0.15848 0.16178 0.16603 0.31478 0.31845 0.32215 0.50136 0.50456 0.50823 0.63443 0.63811 0.64462 0.82384 0.82768 0.8319 0.99463 0.99957 1.16086 1.16652 1.17159 1.32493 1.33023 1.33493 1.49355 1.49764 1.50257 1.6587 1.66224 1.84963 1.85392 2.06268 2.06643 2.18918 2.19454 2.33505 2.33893 2.47535 2.47906 2.48424 2.62972 2.63271 2.81944 2.82288 2.82718 2.98299 2.9871 3.15582 3.15977 3.16367 3.30475 3.31 3.31364 3.44081 3.44548 3.58515 3.5885 3.75836 3.76243 3.766 4.09176 4.09551 4.34031 4.34414 4.49532 4.49977 4.62086 4.62721 4.8147 4.81731 
28 0.17323 0.32971 0.51675 0.65104 0.8393 1.01065 1.18028 1.34343 1.51031 1.67473 1.86489 2.07623 2.20883 2.35018 2.49253 2.64384 2.835 2.9994 3.17181 3.32264 3.45618 3.60116 3.77438 4.10526 4.35324 4.51187 4.64183 4.82844 
65 0.16872 0.17189 0.32299 0.32669 0.33104 0.5123 0.51588 0.64519 0.64834 0.83346 0.83641 0.8411 1.00251 1.0076 1.01445 1.16851 1.17421 1.17894 1.33237 1.33856 1.35003 1.50516 1.50886 1.66843 1.67309 1.85808 1.86281 1.86617 2.07217 2.0776 2.11044 2.19902 2.20859 2.34433 2.34808 2.35608 2.4868 2.49176 2.64026 2.83049 2.83526 2.99488 2.99958 3.16452 3.16853 3.17608 3.31273 3.31876 3.45037 3.45387 3.59549 3.59995 3.77019 3.77277 3.79576 4.10042 4.10386 4.3488 4.35403 4.5034 4.50802 4.63506 4.82385 4.82706 4.831 
0 
58 0.16378 0.16668 0.31927 0.32318 0.5073 0.51017 0.63991 0.64339 0.82966 0.83322 0.99949 1.00519 1.1684 1.17364 1.33283 1.33642 1.50026 1.50312 1.6639 1.6679 1.85443 1.85893 2.06668 2.06985 2.19555 2.20177 2.33977 2.34305 2.48153 2.48461 2.63456 2.63714 2.82548 2.82832 2.83527 2.99011 2.99313 3.16081 3.16476 3.31162 3.3152 3.44533 3.44986 3.59071 3.59402 3.76471 3.76743 3.77085 4.09565 4.09876 4.34442 4.34751 4.50154 4.50459 4.6306 4.63591 4.81918 4.82168 
8 0.16344 0.32006 0.50693 0.82741 1.00141 3.16198 3.76459 4.82045 
66 0.1574 0.16105 0.31341 0.31743 0.32128 0.50158 0.50494 0.5105 0.63391 0.63762 0.82262 0.82658 0.83077 0.99423 0.99853 1.16074 1.16553 1.326 1.32938 1.4938 1.49729 1.50247 1.65819 1.66243 1.84843 1.85277 1.857 2.06176 2.06555 2.18944 2.19545 2.33388 2.3376 2.47503 2.47881 2.62869 2.6317 2.81937 2.8228 2.82764 2.98389 2.98683 3.15467 3.15898 3.16368 3.3049 3.30912 3.31414 3.43946 3.4439 3.58479 3.58847 3.75824 3.76198 3.76677 4.09073 4.09498 4.33915 4.34361 4.49502 4.49866 4.62226 4.62715 4.81332 4.81642 4.82144 
56 0.16145 0.16451 0.31637 0.32035 0.50449 0.50762 0.63725 0.64073 0.82782 0.99576 1.00155 1.16241 1.16865 1.32686 1.33125 1.33547 1.4974 1.50027 1.66133 1.85114 1.85571 2.06438 2.06849 2.19114 2.19629 2.33627 2.3413 2.47884 2.48213 2.63212 2.635 2.82252 2.82593 2.9872 2.99099 3.15715 3.16139 3.30675 3.31154 3.44214 3.44675 3.58754 3.59196 3.75969 3.76393 3.76739 4.09302 4.09693 4.34165 4.34573 4.49756 4.50128 4.62499 4.63003 4.81678 4.82001 
74 0.16233 0.1659 0.16953 0.31912 0.32341 0.32837 0.50712 0.51052 0.63913 0.64333 0.64816 0.8278 0.83165 0.83538 0.9988 1.0031 1.00716 1.16546 1.17178 1.17896 1.33194 1.33645 1.4987 1.50269 1.51481 1.66328 1.66781 1.85341 1.85764 1.86145 2.06647 2.07072 2.19265 2.2034 2.33891 2.34344 2.34797 2.48012 2.48428 2.48997 2.63335 2.6368 2.64617 2.82376 2.82722 2.83126 2.98811 2.99156 2.99702 3.15988 3.16435 3.16867 3.3095 3.31473 3.44479 3.44967 3.58972 3.5942 3.59961 3.76264 3.76663 3.77018 4.09559 4.10006 4.34414 4.34793 4.49942 4.50372 4.50827 4.62723 4.63253 4.81832 4.82174 4.82567 
2 0.51337 4.82282 
102 0.18094 0.18411 0.18793 0.33665 0.34018 0.34317 0.34913 0.52364 0.52655 0.52964 0.53381 0.65624 0.65978 0.66344 0.67046 0.84598 0.84936 0.8527 0.85854 1.01693 1.02133 1.02527 1.04614 1.18382 1.18826 1.19221 1.34813 1.3518 1.35526 1.36315 1.5166 1.51991 1.52355 1.53992 1.6811 1.68471 1.68943 1.87137 1.87509 1.87835 1.88362 2.08416 2.08748 2.09209 2.21296 2.21735 2.22409 2.35671 2.36033 2.36409 2.3701 2.49906 2.50235 2.5065 2.52463 2.65098 2.65421 2.658 2.8423 2.84531 2.84886 2.8527 3.00591 3.00922 3.01339 3.17747 3.18124 3.18395 3.18832 3.32723 3.33148 3.3345 3.34115 3.46256 3.46652 3.46995 3.48451 3.60788 3.61167 3.61585 3.62303 3.78069 3.78438 3.78703 3.79195 4.11301 4.11624 4.12051 4.36166 4.36452 4.36901 4.51743 4.52133 4.52438 4.53048 4.64572 4.64998 4.6555 4.83582 4.83857 4.84161 4.84525 
26 0.16455 0.32148 0.50836 0.64047 0.83025 1.00349 1.33438 1.50156 1.66428 1.85445 2.06758 2.19679 2.33955 2.48231 2.63555 2.82608 2.99026 3.31473 3.44713 3.59099 3.76694 4.09593 4.34427 4.50325 4.63038 4.81957 
59 0.16143 0.16507 0.31612 0.3206 0.50465 0.50865 0.63648 0.64143 0.82742 0.83054 0.99609 1.00207 1.16232 1.16935 1.32618 1.33169 1.49639 1.50028 1.66078 1.66667 1.85057 1.85529 1.85968 2.06379 2.06834 2.19094 2.19663 2.33618 2.34112 2.47724 2.48136 2.48744 2.63186 2.63677 2.8227 2.82726 2.9871 2.99362 3.15736 3.16267 3.30586 3.3122 3.44231 3.4476 3.5869 3.59196 3.60068 3.75952 3.76463 4.09282 4.09696 4.34148 4.34579 4.49652 4.50188 4.6242 4.63592 4.81711 4.82246 
93 0.15085 0.15513 0.1578 0.30733 0.31088 0.31414 0.49375 0.49846 0.50099 0.50494 0.62603 0.63064 0.63399 0.81628 0.81994 0.82284 0.82684 0.9888 0.99228 0.99613 1.15367 1.1576 1.16176 1.16723 1.31841 1.32338 1.32638 1.48655 1.49122 1.49406 1.64791 1.65395 1.6571 1.66374 1.84365 1.84643 1.85034 1.85531 2.05687 2.06006 2.06462 2.18231 2.18805 2.19279 2.32846 2.33165 2.33543 2.46561 2.47086 2.47426 2.47966 2.62145 2.62576 2.6284 2.81195 2.81644 2.8191 2.82383 2.97594 2.98098 2.98347 3.14867 3.15188 3.15563 3.15975 3.29784 3.30228 3.30594 3.43106 3.43612 3.43996 3.57769 3.58213 3.58549 3.75221 3.75619 3.75896 4.08577 4.08863 4.09237 4.33485 4.33723 4.34199 4.48906 4.49276 4.49563 4.61327 4.61923 4.62305 4.8078 4.81097 4.81364 4.81747 
9 0.83537 1.34795 1.50887 2.49053 2.64133 2.99646 3.77178 4.10738 4.51437 
71 0.15375 0.15831 0.16298 0.31017 0.31389 0.31997 0.49686 0.50182 0.50599 0.62917 0.6338 0.63973 0.81925 0.82303 0.82672 0.99215 0.99759 1.15629 1.16081 1.32178 1.32932 1.48953 1.49455 1.50011 1.65015 1.65727 1.66297 1.847 1.85083 1.8571 2.06036 2.06598 2.18524 2.19534 2.3317 2.33528 2.46719 2.47357 2.47949 2.62359 2.62852 2.63315 2.81509 2.81973 2.82453 2.979 2.98488 3.15194 3.15551 3.16018 3.30097 3.30556 3.31088 3.43297 3.43917 3.44529 3.58074 3.58554 3.75553 3.76196 4.0893 4.09444 4.33832 4.34204 4.49237 4.4986 4.6162 4.62304 4.81118 4.81474 4.82217 
62 0.14778 0.15226 0.30419 0.30837 0.31376 0.49029 0.49457 0.49962 0.62352 0.62785 0.81319 0.81785 0.98468 0.98957 1.15055 1.15621 1.31463 1.32023 1.48304 1.48785 1.64712 1.65247 1.83941 1.84358 2.05262 2.05626 2.17877 2.18534 2.32468 2.32862 2.46395 2.46921 2.61865 2.62288 2.80848 2.81283 2.81944 2.9725 2.97751 3.14491 3.14927 3.15376 3.29438 3.30004 3.42984 3.43492 3.57424 3.57848 3.74804 3.75247 3.75584 4.08166 4.08524 4.33041 4.33361 4.48522 4.49 4.60959 4.61817 4.80395 4.80708 4.81121 
39 0.17199 0.17944 0.3285 0.33417 0.51478 0.51899 0.64905 0.83762 0.8426 1.00964 1.17836 1.34012 1.50866 1.67276 1.86237 1.86709 2.0751 2.20429 2.34807 2.3582 2.49052 2.50118 2.64289 2.83319 2.83903 2.99722 3.17058 3.17675 3.32084 3.45537 3.59998 3.77349 4.10316 4.11172 4.35158 4.51045 4.63904 4.82685 4.83101 
1 0.82913 
0 
140 0.14372 0.14709 0.14976 0.15217 0.15555 0.29981 0.30325 0.30606 0.30873 0.3116 0.48653 0.49006 0.49267 0.49509 0.49752 0.50321 0.61843 0.6221 0.62495 0.62794 0.63078 0.80904 0.81234 0.81529 0.81749 0.82046 0.98178 0.98432 0.98753 0.99051 0.99602 1.14591 1.14965 1.1531 1.15635 1.15989 1.3108 1.31406 1.31766 1.32038 1.32367 1.47887 1.48252 1.48551 1.48805 1.49128 1.64014 1.64611 1.64931 1.65222 1.65648 1.83648 1.83881 1.84164 1.84433 1.84735 2.04973 2.05208 2.05462 2.05812 2.17494 2.17912 2.18263 2.18716 2.32136 2.32403 2.32669 2.3297 2.33447 2.45683 2.46243 2.46581 2.46844 2.47162 2.47907 2.61338 2.6176 2.6203 2.62262 2.62824 2.80494 2.80859 2.81117 2.81358 2.8166 2.82086 2.96851 2.97217 2.97538 2.97797 2.98265 3.14135 3.14423 3.14695 3.14955 3.15207 3.15806 3.29053 3.29373 3.29703 3.29984 3.30262 3.4232 3.42879 3.43148 3.43447 3.43766 3.57053 3.57409 3.57669 3.57978 3.58434 3.74525 3.74793 3.75073 3.75304 3.75582 4.07869 4.08109 4.08366 4.08736 4.32757 4.32964 4.33202 4.336 4.48168 4.48452 4.4878 4.49009 4.49371 4.60573 4.61062 4.61469 4.61762 4.62224 4.80089 4.80355 4.80566 4.80809 4.81097 
66 0.17264 0.17634 0.32827 0.33227 0.3397 0.5164 0.52021 0.64865 0.65285 0.83802 0.84172 0.85001 1.00897 1.01388 1.17418 1.17964 1.18943 1.34027 1.34398 1.35233 1.50878 1.51303 1.67264 1.67792 1.86324 1.86821 1.87915 2.07529 2.07976 2.20439 2.21112 2.34768 2.3522 2.36098 2.49048 2.49501 2.64345 2.64741 2.83401 2.83815 2.84393 2.99785 3.00185 3.16911 3.17325 3.17835 3.3218 3.32536 3.45451 3.45932 3.59905 3.60421 3.77362 3.77691 3.78431 4.1043 4.10938 4.35304 4.3577 4.51126 4.51497 4.63554 4.64074 4.82741 4.83122 4.83584 
5 2.35674 2.64429 3.46004 4.10444 4.35188 
77 0.16572 0.1692 0.17435 0.32132 0.32527 0.32873 0.50929 0.51282 0.51732 0.64275 0.64671 0.83118 0.83404 0.83901 1.00084 1.00621 1.01321 1.16798 1.17368 1.1777 1.33505 1.33951 1.50188 1.50545 1.5116 1.66532 1.66907 1.67471 1.85557 1.86028 1.8639 2.06897 2.07332 2.09384 2.1982 2.20302 2.34095 2.34546 2.35125 2.4833 2.48724 2.49222 2.63678 2.64022 2.8276 2.83182 2.83625 2.99143 2.99636 3.16251 3.16649 3.1711 3.31369 3.31739 3.32141 3.44774 3.45225 3.46052 3.59186 3.59651 3.60263 3.76548 3.76981 3.77565 4.09803 4.10203 4.34611 4.34956 4.35571 4.50208 4.50651 4.5104 4.62983 4.63525 4.82126 4.8245 4.82925 
38 0.16978 0.17579 0.32689 0.33437 0.51349 0.52093 0.64699 0.83552 1.0071 1.01563 1.17584 1.33929 1.50688 1.67116 1.86193 1.87478 2.07323 2.20563 2.34611 2.35259 2.48795 2.64046 2.83257 2.85091 2.99617 3.16852 3.17448 3.31974 3.45321 3.59786 3.6065 3.77111 4.10183 4.34969 4.50753 4.63731 4.82571 4.83549 
0 
49 0.17612 0.18477 0.333 0.34057 0.51967 0.5259 0.65336 0.84219 0.8497 1.01379 1.18086 1.18946 1.34498 1.35715 1.51297 1.67559 1.68418 1.86802 1.87373 2.07928 2.08762 2.21094 2.35216 2.36151 2.49616 2.64625 2.66249 2.83825 2.84466 3.00147 3.00798 3.17423 3.18078 3.324 3.32859 3.45725 3.46254 3.60414 3.61715 3.77794 3.78845 4.10767 4.11583 4.35525 4.36143 4.5156 4.64762 4.8314 4.83723 
61 0.15082 0.15668 0.30778 0.31232 0.49369 0.49918 0.50281 0.62642 0.6315 0.63594 0.8166 0.82194 0.82819 0.98913 0.9946 1.15424 1.16002 1.31841 1.32459 1.48647 1.49225 1.64779 1.65514 1.66043 1.84389 1.84859 2.05709 2.06157 2.18219 2.18879 2.32899 2.3335 2.46606 2.47231 2.62182 2.62683 2.81193 2.81738 2.97587 2.98225 3.14908 3.15397 3.2979 3.30401 3.43088 3.43675 3.44183 3.57769 3.58283 3.75232 3.75753 4.0861 4.09049 4.33497 4.33907 4.48948 4.49488 4.61312 4.62111 4.80823 4.81165 
22 0.16351 0.31934 0.5059 0.64171 0.82877 0.99989 1.17128 1.3318 1.5007 1.66331 1.85512 2.48174 2.63537 2.82453 2.98922 3.16265 3.31459 3.4481 3.59238 3.76572 4.63119 4.82046 
1 4.33432 
95 0.17215 0.17545 0.17989 0.32735 0.33142 0.33468 0.34172 0.5156 0.51904 0.52246 0.53512 0.64834 0.65244 0.65665 0.8382 0.84097 0.84479 0.85654 1.00718 1.01228 1.01695 1.17399 1.17966 1.18374 1.34003 1.34383 1.34753 1.36138 1.50862 1.51368 1.52209 1.67199 1.67672 1.68172 1.86158 1.86622 1.86982 1.87675 2.07474 2.0791 2.08427 2.10149 2.2045 2.21162 2.34722 2.35153 2.35646 2.36326 2.48998 2.49531 2.50499 2.64359 2.64726 2.6575 2.83352 2.83707 2.84063 2.84702 2.99857 3.00218 3.00822 3.16785 3.17245 3.17596 3.18072 3.31873 3.3233 3.32671 3.34073 3.45327 3.45836 3.46241 3.59873 3.60464 3.61091 3.7711 3.77575 3.78004 3.78615 4.10366 4.1077 4.11252 4.12904 4.3527 4.35624 4.36085 4.50802 4.51238 4.51724 4.63913 4.64559 4.82727 4.83025 4.83383 4.8397 
0 
30 0.16274 0.31918 0.50549 0.64007 0.82805 0.83297 1.00246 1.16812 1.3316 1.49932 1.66211 1.8541 2.06678 2.19676 2.33976 2.4802 2.6335 2.82396 2.98818 3.16114 3.31233 3.44724 3.59072 3.76384 4.09595 4.34338 4.50068 4.6297 4.81705 4.82169 
55 0.16252 0.16975 0.31723 0.32142 0.50549 0.50912 0.63807 0.6419 0.82771 0.83089 0.99666 1.00251 1.16344 1.16811 1.32887 1.3324 1.49785 1.50133 1.6619 1.66852 1.85126 1.85593 2.06456 2.06893 2.19338 2.19967 2.33691 2.34084 2.47988 2.48511 2.63249 2.63591 2.82351 2.82799 2.9882 3.15805 3.16223 3.30795 3.31235 3.44273 3.44808 3.58843 3.59346 3.76105 3.76522 4.09342 4.09725 4.34218 4.34648 4.49789 4.50184 4.62793 4.63413 4.81692 4.8203 
0 
27 0.16528 0.32178 0.50995 0.64362 0.83044 1.0009 1.17294 1.33538 1.50242 1.66474 1.8548 1.86031 2.06896 2.34139 2.48423 2.63664 2.82776 2.99118 3.16429 3.31468 3.44979 3.76726 4.09816 4.34497 4.50425 4.63669 4.82072 
52 0.16492 0.16918 0.32148 0.32555 0.50812 0.51194 0.64071 0.6452 0.83041 0.83469 1.00106 1.00596 1.17063 1.17627 1.33325 1.33826 1.50109 1.50661 1.66441 1.85503 1.85948 2.06791 2.07416 2.19841 2.34045 2.34531 2.48307 2.49049 2.63532 2.63962 2.8264 2.8309 2.99065 3.1625 3.1659 3.31412 3.31866 3.44836 3.45614 3.59159 3.59722 3.76568 3.76948 4.09656 4.1025 4.34494 4.35028 4.50309 4.50814 4.63128 4.81965 4.82371 
100 0.14978 0.15358 0.15664 0.16143 0.30629 0.30961 0.31316 0.31626 0.4928 0.4971 0.49974 0.50307 0.6251 0.62895 0.63243 0.6359 0.81514 0.81844 0.82174 0.82436 0.98793 0.9917 0.99529 1.15245 1.15616 1.16071 1.16571 1.31728 1.3213 1.32476 1.33156 1.48542 1.48958 1.49286 1.6467 1.65245 1.65584 1.6609 1.84267 1.84557 1.84909 1.85355 2.05591 2.05918 2.06245 2.18128 2.18643 2.19256 2.32754 2.3306 2.33405 2.46371 2.46901 2.47268 2.47611 2.62005 2.62407 2.62734 2.81107 2.81526 2.81814 2.82362 2.97489 2.97921 2.9824 3.14768 3.15085 3.15459 3.1576 3.2969 3.30085 3.30476 3.30929 3.42969 3.43495 3.43873 3.44307 3.57676 3.58084 3.58422 3.58989 3.75137 3.75559 3.75824 4.08487 4.08779 4.09111 4.33388 4.33632 4.34015 4.48804 4.4915 4.49481 4.61219 4.618 4.62229 4.80698 4.81005 4.81265 4.81819 
27 0.16707 0.32448 0.51091 0.64356 0.83312 1.00511 1.17493 1.33668 1.50325 1.66913 1.86064 2.07023 2.34422 2.48418 2.63645 2.82912 2.99152 3.16593 3.31641 3.45134 3.5944 3.76806 4.09996 4.34642 4.50544 4.63423 4.82169 
0 
56 0.15657 0.16102 0.31245 0.31781 0.49921 0.50428 0.63285 0.63791 0.82154 0.82648 0.99301 0.99919 1.15908 1.1655 1.32307 1.32879 1.49148 1.49677 1.65651 1.66186 1.84755 1.85313 2.06084 2.06666 2.18676 2.19425 2.3329 2.33868 2.47315 2.47842 2.62713 2.63147 2.81685 2.82197 2.98116 2.98622 3.15343 3.15907 3.30282 3.30892 3.4388 3.44444 3.58313 3.58888 3.7562 3.76165 4.08987 4.09652 4.33848 4.34552 4.49334 4.4989 4.61884 4.62627 4.81211 4.81617 
13 0.3217 0.82685 1.17029 1.66292 1.85485 2.63311 2.98869 3.16281 3.31241 3.76467 4.34232 4.50157 4.81744 
26 0.17112 0.32836 0.51552 0.64862 0.83775 1.00887 1.17911 1.34084 1.50825 1.67302 1.86438 2.07514 2.34835 2.49078 2.64204 2.83411 2.99883 3.17024 3.32116 3.45489 3.6001 3.7729 4.10373 4.35071 4.50949 4.82644 
19 0.17325 0.32943 0.51391 0.64886 0.83689 1.01044 1.34231 1.50904 1.67381 2.07545 2.48974 2.64126 2.99941 3.17081 3.45582 3.60163 3.77209 4.10546 4.50913 
39 0.17062 0.1749 0.32729 0.33311 0.51413 0.51877 0.64814 0.83702 0.84233 1.00615 1.01087 1.17708 1.33982 1.508 1.67024 1.67541 1.86085 1.86654 2.074 2.20378 2.34697 2.35154 2.48943 2.64215 2.83217 2.83667 2.99704 3.16983 3.32005 3.45523 3.598 3.77281 4.10269 4.35058 4.35846 4.50985 4.63754 4.82591 4.83054 
46 0.16765 0.32348 0.33164 0.51049 0.51502 0.64279 0.6486 0.83423 1.00114 1.00741 1.16796 1.17571 1.33242 1.33834 1.50368 1.66705 1.85777 1.8639 2.06934 2.07425 2.19722 2.20535 2.34261 2.34895 2.48476 2.49321 2.63827 2.82878 2.8324 2.99307 3.16293 3.16785 3.31704 3.44858 3.45403 3.59381 3.60043 3.76769 3.77138 4.09927 4.34742 4.50605 4.51326 4.63118 4.82195 4.82806 
57 0.15368 0.15838 0.31032 0.31488 0.49622 0.50088 0.50564 0.62952 0.63357 0.81855 0.8232 0.99079 0.99653 1.15676 1.16293 1.32077 1.32623 1.489 1.49386 1.65036 1.65662 1.8455 1.8506 2.05872 2.06305 2.18431 2.19049 2.3308 2.33562 2.4692 2.47446 2.62467 2.62879 2.81435 2.81903 2.97849 2.9836 3.15103 3.15609 3.30048 3.30598 3.436 3.44038 3.58028 3.58454 3.75409 3.75903 4.08776 4.09236 4.33651 4.34064 4.49136 4.49642 4.61478 4.6227 4.80997 4.8134 
6 0.16838 0.3276 0.83355 1.6695 1.86203 4.34716 
16 0.16556 0.32198 0.51008 0.64612 0.82971 1.00394 1.66493 1.85799 2.07001 2.63676 2.8287 2.99351 3.31547 3.76681 4.34538 4.82006 
25 0.16363 0.31923 0.50651 0.64031 0.82846 1.00059 1.33232 1.49922 1.66314 1.85411 2.06756 2.33967 2.48129 2.63412 2.82471 2.98968 3.16238 3.31227 3.4459 3.5902 3.76548 4.09701 4.34394 4.50321 4.81898 
87 0.14767 0.15182 0.15505 0.30383 0.30747 0.31126 0.31523 0.49037 0.49495 0.49805 0.62254 0.62699 0.63062 0.6347 0.81308 0.81676 0.82008 0.8235 0.98557 0.98883 0.99311 1.14992 1.15397 1.15915 1.3148 1.3194 1.32306 1.48293 1.48741 1.49092 1.64404 1.65111 1.65402 1.84027 1.84306 1.84737 2.05353 2.05651 2.0615 2.17886 2.18481 2.19247 2.32514 2.32827 2.33236 2.46072 2.46714 2.47079 2.47577 2.6174 2.622 2.62519 2.80866 2.81302 2.81633 2.97245 2.97724 2.98044 3.14524 3.14859 3.15283 3.29449 3.29867 3.30295 3.4269 3.43303 3.43684 3.44159 3.57436 3.57864 3.58277 3.74902 3.75271 3.75619 4.08247 4.0853 4.33154 4.33384 4.48561 4.48908 4.4927 4.60975 4.61664 4.62103 4.80458 4.80766 4.81052 
42 0.15367 0.15832 0.31021 0.49757 0.50182 0.63063 0.81867 0.82367 0.99034 1.15675 1.32065 1.32655 1.48956 1.49432 1.65567 1.84485 2.05801 2.18553 2.33032 2.47261 2.62502 2.62918 2.81538 2.8195 2.97932 2.98381 3.1511 3.15835 3.30041 3.30664 3.43705 3.58081 3.75372 3.75895 4.08705 4.3358 4.49097 4.49605 4.61524 4.62639 4.80978 4.81445 
59 0.15468 0.15986 0.31133 0.31615 0.49728 0.50193 0.50555 0.6299 0.63444 0.64009 0.82019 0.82519 0.99191 0.99872 1.15771 1.16438 1.32185 1.32811 1.49005 1.49539 1.65123 1.65804 1.84662 1.85206 2.05985 2.06541 2.18565 2.19205 2.33188 2.33729 2.46972 2.47557 2.62563 2.63051 2.81555 2.82026 2.97948 2.98488 3.15207 3.1574 3.30154 3.30817 3.43314 3.43885 3.44469 3.58133 3.58615 3.75519 3.76062 4.08888 4.09367 4.33771 4.34224 4.49244 4.49791 4.61635 4.62472 4.81123 4.81475 
28 0.15359 0.30867 0.4964 0.62949 0.81856 0.98836 1.15588 1.32074 1.48921 1.65568 1.84298 2.05625 2.18744 2.32853 2.47312 2.62428 2.81434 2.97917 3.14911 3.29956 3.43557 3.57997 3.75183 4.08532 4.33396 4.48914 4.62115 4.80789 
61 0.15311 0.1575 0.30989 0.31528 0.49575 0.50054 0.62947 0.6345 0.81792 0.82222 0.8255 0.98987 0.99598 1.15609 1.16338 1.32 1.32595 1.33066 1.48867 1.49375 1.65422 1.65843 1.84471 1.84994 1.85455 2.05794 2.06203 2.18388 2.19094 2.33009 2.33478 2.47095 2.47524 2.62443 2.62867 2.81371 2.81847 2.82546 2.97801 2.9832 3.15032 3.15596 3.29984 3.30622 3.31018 3.43621 3.44188 3.57978 3.58436 3.75315 3.75848 4.08704 4.09123 4.33581 4.33951 4.49059 4.49561 4.61452 4.62265 4.80922 4.81273 
14 0.16861 0.32451 0.51148 0.64796 0.83681 1.00607 1.50619 1.66783 1.8619 2.48771 2.99571 3.16617 4.50762 4.82186 
118 0.17625 0.17966 0.18217 0.1857 0.33307 0.33603 0.33871 0.34154 0.34959 0.51954 0.52298 0.5254 0.52813 0.53318 0.65322 0.65601 0.65889 0.66256 0.84211 0.84551 0.84778 0.8511 1.0136 1.01729 1.02032 1.02514 1.18005 1.18414 1.18787 1.19161 1.34355 1.34778 1.35055 1.35376 1.51299 1.51617 1.51894 1.52258 1.67687 1.68004 1.68344 1.68801 1.86837 1.87107 1.874 1.877 1.88486 2.08107 2.08386 2.08675 2.09422 2.20865 2.21266 2.21767 2.35367 2.3565 2.35952 2.36369 2.37028 2.4944 2.49745 2.49998 2.50373 2.6475 2.65055 2.65287 2.65859 2.8381 2.84128 2.84365 2.84679 2.85059 3.00183 3.00559 3.00831 3.01298 3.17401 3.17715 3.17985 3.18258 3.18708 3.32339 3.32713 3.33002 3.33285 3.45921 3.46231 3.46542 3.46938 3.60421 3.60702 3.61017 3.61414 3.77685 3.78041 3.78284 3.78529 3.7904 4.11007 4.11259 4.11553 4.12295 4.35886 4.36103 4.36426 4.37285 4.51424 4.51789 4.52023 4.52393 4.64231 4.64622 4.64997 4.83298 4.83543 4.83776 4.84071 4.84687 
34 0.16536 0.32125 0.50835 0.51299 0.64168 0.83147 1.00328 1.1725 1.33421 1.50138 1.6664 1.85703 2.06802 2.20212 2.34022 2.3464 2.48284 2.63567 2.82663 2.83244 2.99035 3.16362 3.17034 3.31407 3.44851 3.59228 3.60231 3.76634 4.09659 4.34454 4.50328 4.63245 4.81964 4.82563 
30 0.1691 0.32577 0.51165 0.6456 0.83505 1.00578 1.17351 1.18018 1.33786 1.50594 1.66961 1.86158 2.07283 2.2012 2.34509 2.35595 2.4867 2.63967 2.83126 2.99495 3.16774 3.31792 3.4523 3.59676 3.7704 4.10144 4.34903 4.5074 4.63574 4.82618 
29 0.16355 0.31962 0.50572 0.63877 0.82826 1.00033 1.16785 1.332 1.49928 1.66182 1.8552 2.06542 2.19488 2.33799 2.48057 2.63295 2.82411 2.98884 3.16057 3.31224 3.44589 3.58879 3.76399 4.09412 4.34205 4.50101 4.62788 4.81718 4.82308 
0 
1 0.82634 
18 0.16437 0.64218 0.8315 1.17158 1.5017 1.66526 2.06858 2.34205 2.4825 2.63607 2.99106 3.16542 3.449 3.59281 3.76673 4.09725 4.34541 4.50338 
23 0.17245 0.32982 0.51551 0.83827 1.0105 1.34237 1.67453 1.86608 2.07519 2.35158 2.49389 2.6435 2.8355 2.99713 3.17138 3.32159 3.45579 3.60099 3.77443 4.10359 4.35126 4.51077 4.83028 
0 
84 0.18127 0.18515 0.19092 0.33713 0.34097 0.3463 0.52476 0.5281 0.53254 0.6567 0.66079 0.66554 0.84658 0.84985 0.8547 1.01692 1.02174 1.02804 1.18539 1.19021 1.20053 1.34938 1.35348 1.36089 1.51689 1.52037 1.52567 1.68184 1.68686 1.70348 1.87169 1.87577 1.87966 1.89902 2.08419 2.0877 2.09421 2.21408 2.22025 2.35689 2.36133 2.36743 2.49913 2.50332 2.51078 2.6514 2.65445 2.66168 2.8429 2.84665 2.85092 3.00665 3.01 3.01715 3.17772 3.18185 3.18599 3.32912 3.3329 3.33896 3.4628 3.4669 3.47183 3.60774 3.61254 3.61889 3.78164 3.78493 3.79022 4.11312 4.11706 4.12512 4.36141 4.36568 4.37467 4.51854 4.52168 4.52633 4.64781 4.65322 4.83619 4.83933 4.84298 4.85448 
22 0.16629 0.32412 0.64399 0.83208 1.00692 1.17433 1.33835 1.50668 1.66559 2.06978 2.34426 2.63631 2.83167 2.99504 3.31725 3.59461 3.76786 4.09944 4.34614 4.50455 4.63397 4.82427 
41 0.16624 0.32246 0.50955 0.51597 0.6423 0.64791 0.8321 1.00354 1.17093 1.17897 1.33515 1.50201 1.50721 1.66598 1.85669 1.86263 2.06919 2.19805 2.34172 2.3467 2.48371 2.63677 2.82772 2.83386 2.99139 3.16414 3.16799 3.31561 3.45003 3.59269 3.59861 3.76705 3.77001 4.09771 4.34562 4.35235 4.50433 4.51016 4.63152 4.82095 4.82641 
96 0.15813 0.16159 0.16411 0.16806 0.31491 0.31842 0.3213 0.50117 0.5048 0.50785 0.51306 0.6341 0.63754 0.64038 0.82321 0.82674 0.82906 0.83307 0.99495 0.9988 1.00169 1.00652 1.16082 1.16505 1.16892 1.17477 1.3249 1.32992 1.33305 1.49329 1.49773 1.50023 1.65528 1.66057 1.66358 1.66778 1.84953 1.8526 1.85554 1.85858 2.06281 2.06591 2.18906 2.19414 2.20368 2.33491 2.33811 2.34146 2.34698 2.47461 2.4788 2.48143 2.48736 2.62986 2.63291 2.63581 2.81909 2.8229 2.82536 2.83005 2.98275 2.98747 2.99172 3.15557 3.15912 3.16197 3.16856 3.30456 3.3096 3.31244 3.44071 3.44436 3.44719 3.58503 3.58836 3.59171 3.59758 3.75832 3.76253 3.76492 4.09179 4.09465 4.10129 4.34056 4.34284 4.34923 4.49561 4.49994 4.50244 4.61964 4.62598 4.62971 4.81432 4.81714 4.81999 4.82322 
33 0.15827 0.31417 0.5009 0.50613 0.63458 0.82386 0.99523 1.16159 1.32596 1.49407 1.65844 1.84806 1.85428 2.06146 2.19017 2.33378 2.47542 2.62874 2.81912 2.82604 2.98344 3.15559 3.30609 3.4408 3.58434 3.59287 3.75871 4.08975 4.33754 4.49581 4.62394 4.81272 4.81835 
67 0.16648 0.16984 0.17447 0.32333 0.32674 0.33129 0.51079 0.51423 0.51939 0.64291 0.64676 0.83337 0.83608 0.84092 1.00284 1.00703 1.01199 1.17341 1.17759 1.33605 1.34009 1.50388 1.50936 1.6673 1.67167 1.85809 1.86177 1.86592 2.07032 2.07408 2.20011 2.20668 2.34233 2.3463 2.35105 2.48512 2.49012 2.63767 2.64103 2.82947 2.83295 2.83704 2.99286 2.9962 3.16598 3.16933 3.31519 3.31878 3.45017 3.45388 3.59362 3.59795 3.60544 3.76747 3.77093 3.77702 4.09913 4.10291 4.34764 4.352 4.50494 4.50785 4.63303 4.63904 4.82228 4.82551 4.8293 
68 0.17127 0.17566 0.32695 0.33093 0.51392 0.51769 0.52344 0.64581 0.64971 0.83703 0.84139 1.0055 1.01044 1.0164 1.17181 1.17643 1.1806 1.33788 1.34161 1.34807 1.5063 1.50972 1.67003 1.67426 1.86082 1.86531 1.874 2.07332 2.07794 2.20166 2.2052 2.3457 2.34953 2.35519 2.4881 2.4925 2.64131 2.64464 2.83166 2.83523 2.83967 2.99606 3.00075 3.16683 3.17064 3.17569 3.31821 3.322 3.45213 3.45673 3.46525 3.59718 3.60114 3.6106 3.77172 3.77492 3.7897 4.10215 4.10612 4.35071 4.35566 4.50895 4.51227 4.63569 4.63999 4.82554 4.82937 4.83375 
34 0.16032 0.31714 0.32114 0.50426 0.6373 0.8244 0.82804 0.99558 1.00133 1.16193 1.17106 1.32971 1.49703 1.66018 1.84993 1.85518 2.06426 2.1918 2.33568 2.47839 2.63171 2.82255 2.98627 3.1587 3.31003 3.44264 3.58674 3.76182 4.09228 4.34078 4.49888 4.6276 4.81604 4.82152 
54 0.16923 0.17506 0.32563 0.32966 0.51214 0.51661 0.64527 0.6512 0.83453 0.83865 1.00584 1.0106 1.17434 1.18002 1.33759 1.34479 1.50578 1.51222 1.66851 1.67464 1.86051 1.86496 2.07214 2.08092 2.20212 2.34494 2.35007 2.48633 2.49332 2.63981 2.65323 2.83007 2.83412 2.9944 3.00294 3.16734 3.17218 3.31778 3.32278 3.45174 3.45616 3.59558 3.60188 3.77076 3.78038 4.10072 4.10934 4.34892 4.35509 4.50722 4.51385 4.63441 4.82406 4.82848 
3 1.50977 2.0766 4.82913 
23 0.16619 0.32549 0.50992 0.83378 1.00665 1.17633 1.33826 1.6669 1.85756 2.07235 2.34327 2.48475 2.63717 2.82834 2.9924 3.31697 3.45345 3.59559 3.76942 4.10021 4.34639 4.50593 4.82085 
111 0.16209 0.1651 0.1676 0.17183 0.31828 0.32104 0.32386 0.32625 0.50477 0.50817 0.51013 0.51277 0.63759 0.64075 0.64355 0.64619 0.82799 0.83102 0.83327 0.83655 0.99886 1.0018 1.0051 1.01093 1.16391 1.16728 1.17114 1.17478 1.32859 1.33256 1.33519 1.33815 1.49711 1.50031 1.50296 1.50584 1.65769 1.66313 1.66611 1.66941 1.85388 1.85613 1.85915 1.86213 2.06686 2.06955 2.07211 2.19184 2.19598 2.19869 2.20553 2.33937 2.34179 2.34509 2.35083 2.47799 2.48153 2.48438 2.48774 2.63337 2.63617 2.6383 2.82274 2.82587 2.82811 2.83073 2.83468 2.98673 2.99015 2.9924 2.99633 3.15941 3.16204 3.16492 3.16698 3.30826 3.3119 3.31502 3.31749 3.44378 3.44688 3.44994 3.45283 3.5879 3.59136 3.59354 3.59703 3.76234 3.76561 3.76817 3.77035 4.09581 4.09828 4.10097 4.14853 4.34463 4.34677 4.35032 4.4999 4.5031 4.50537 4.50809 4.62275 4.62826 4.63192 4.63507 4.81808 4.82049 4.82244 4.82496 4.82838 
0 
0 
0 
48 0.17037 0.17527 0.32634 0.33043 0.51336 0.51721 0.64761 0.83434 0.83879 1.00495 1.01016 1.17392 1.17992 1.33905 1.34399 1.50665 1.67039 1.67696 1.8599 1.86498 2.07322 2.07907 2.20263 2.34574 2.35125 2.48888 2.64102 2.83167 2.83635 2.99601 3.16803 3.17192 3.31901 3.32368 3.45326 3.46097 3.59738 3.77108 3.77606 4.10178 4.10742 4.35004 4.35661 4.50777 4.51376 4.63642 4.82491 4.82975 
180 0.18207 0.18521 0.18747 0.18945 0.1922 0.19573 0.3389 0.34145 0.344 0.34617 0.34823 0.35156 0.35884 0.52519 0.52867 0.53068 0.53266 0.53466 0.5371 0.54137 0.65838 0.66149 0.66363 0.66586 0.66831 0.6716 0.84802 0.85074 0.85342 0.85522 0.85772 0.8605 0.87025 1.02006 1.02241 1.02516 1.02752 1.03021 1.03456 1.18586 1.18863 1.19175 1.19442 1.19705 1.20076 1.3497 1.35265 1.35559 1.35778 1.36022 1.36403 1.37295 1.5178 1.52105 1.52352 1.52554 1.52807 1.53159 1.54262 1.68131 1.68483 1.6873 1.68979 1.6925 1.6964 1.87473 1.87683 1.87942 1.88154 1.88377 1.88684 1.89229 2.0878 2.09006 2.09222 2.0947 2.09873 2.11145 2.2137 2.21784 2.22048 2.22391 2.22791 2.35951 2.36191 2.36433 2.36667 2.36937 2.37289 2.37731 2.50077 2.50358 2.50588 2.50841 2.51124 2.51557 2.65293 2.65576 2.65814 2.66001 2.66283 2.668 2.84309 2.84658 2.84887 2.85077 2.85303 2.85548 2.859 2.87929 3.00721 3.0106 3.01319 3.01522 3.01814 3.02379 3.1803 3.18284 3.18554 3.18745 3.18956 3.19243 3.19801 3.32935 3.33244 3.33533 3.33743 3.33953 3.34248 3.35176 3.46392 3.46713 3.46969 3.47213 3.47448 3.47812 3.60923 3.61244 3.61467 3.61716 3.61995 3.62363 3.63152 3.78339 3.78627 3.78864 3.79054 3.79252 3.79583 3.80064 4.1166 4.11884 4.12104 4.12336 4.1272 4.13822 4.36572 4.36752 4.36959 4.37231 4.37623 4.38999 4.5204 4.52292 4.52575 4.52757 4.52999 4.5334 4.6451 4.64998 4.65328 4.65596 4.65964 4.83916 4.84147 4.84331 4.84523 4.84746 4.84984 4.85453 
1 0.82983 
0 
69 0.15575 0.16062 0.16604 0.31296 0.3177 0.32334 0.49892 0.50316 0.50715 0.63109 0.63528 0.6395 0.82121 0.82588 0.82959 0.9932 0.9982 1.15919 1.16438 1.32337 1.32844 1.49104 1.49572 1.50067 1.65492 1.65994 1.667 1.84793 1.85274 1.85979 2.06104 2.06562 2.18799 2.19336 2.33316 2.33797 2.4718 2.47738 2.48299 2.62657 2.63124 2.81774 2.82209 2.82691 2.98062 2.98542 3.15384 3.15882 3.16371 3.30329 3.30886 3.43831 3.44292 3.58237 3.58655 3.59238 3.75715 3.76245 4.0901 4.09488 4.33879 4.34339 4.49378 4.4989 4.62024 4.62581 4.81288 4.8166 4.82142 
19 0.16927 0.32713 0.51296 0.8354 1.00793 1.34096 1.67262 1.86037 2.34687 2.83173 2.99959 3.17088 3.32026 3.60354 3.77196 4.10538 4.3528 4.51375 4.82527 
49 0.16595 0.16979 0.32213 0.32595 0.50983 0.51368 0.64393 0.83152 0.83502 1.00261 1.00666 1.17128 1.17632 1.33436 1.33883 1.50217 1.50712 1.66595 1.67106 1.85631 1.86024 2.07032 2.19916 2.20901 2.34253 2.34703 2.48405 2.49121 2.63811 2.82728 2.83148 2.99299 3.16466 3.17076 3.31477 3.31885 3.44925 3.45435 3.59367 3.60127 3.76781 3.78252 4.09864 4.10498 4.34696 4.50513 4.63303 4.82124 4.82503 
51 0.17165 0.17792 0.32776 0.33177 0.51554 0.52075 0.64796 0.65185 0.83674 0.84164 1.0094 1.01803 1.17841 1.33991 1.34417 1.50812 1.51244 1.67177 1.6774 1.86298 1.86742 2.07488 2.08281 2.20611 2.3472 2.35537 2.49007 2.50654 2.64196 2.66315 2.83416 2.84092 2.9966 3.0047 3.17012 3.17512 3.32027 3.32637 3.45491 3.59933 3.60691 3.77304 3.77843 4.10375 4.1133 4.3512 4.35699 4.51026 4.64034 4.82593 4.8301 
2 0.32445 0.83362 
3 0.32236 0.82936 1.0022 
0 
13 0.16085 0.32029 0.50535 0.82596 0.99868 1.49996 1.856 2.82362 3.15952 3.76328 4.09399 4.34208 4.81954 
80 0.16875 0.17184 0.17656 0.32527 0.32892 0.33427 0.51263 0.51597 0.51982 0.64533 0.64914 0.65648 0.83412 0.83748 0.84161 1.00425 1.00838 1.01473 1.17488 1.17889 1.33834 1.34194 1.35059 1.50525 1.50907 1.52178 1.66895 1.67282 1.67891 1.8592 1.8638 1.86763 1.87586 2.07226 2.07656 2.09002 2.2024 2.21174 2.34449 2.34781 2.35242 2.35881 2.48703 2.49142 2.64021 2.64444 2.83101 2.8343 2.83823 2.99552 3.00091 3.1672 3.17062 3.17608 3.3185 3.32154 3.33184 3.45103 3.45507 3.46237 3.59618 3.60043 3.60655 3.77006 3.77332 3.77889 4.10082 4.10427 4.116 4.34935 4.35271 4.35949 4.50783 4.51116 4.52413 4.63603 4.82425 4.82768 4.83112 4.83886 
126 0.1703 0.17262 0.17546 0.17924 0.32562 0.32854 0.3308 0.33366 0.34018 0.5133 0.51553 0.51792 0.52027 0.52571 0.6461 0.64907 0.65189 0.65518 0.83586 0.83814 0.84087 0.84368 0.85219 1.0054 1.00926 1.01208 1.0153 1.03096 1.17395 1.17737 1.18029 1.18451 1.33891 1.34148 1.34406 1.34821 1.50623 1.50871 1.51192 1.51595 1.67 1.67248 1.67546 1.67931 1.85983 1.86327 1.86585 1.86822 1.87274 2.07246 2.07528 2.07803 2.08228 2.09662 2.20242 2.20537 2.20921 2.34528 2.34808 2.35096 2.35471 2.35905 2.4872 2.48993 2.49342 2.49791 2.64062 2.643 2.64581 2.65104 2.83168 2.83383 2.83668 2.83937 2.84446 2.99543 2.99753 3.00053 3.00449 3.16695 3.17034 3.17265 3.17537 3.18185 3.31787 3.32062 3.32286 3.32561 3.33534 3.45169 3.45479 3.45721 3.46026 3.59642 3.59914 3.6019 3.60562 3.61097 3.7713 3.77395 3.77615 3.77944 3.78428 4.10159 4.10391 4.10655 4.11073 4.12124 4.15235 4.3502 4.35263 4.35578 4.36004 4.50794 4.5104 4.51325 4.51751 4.63613 4.6396 4.64347 4.82422 4.82665 4.829 4.8314 4.83456 4.84 
17 0.16583 0.32612 0.51144 0.64655 1.00547 1.6677 2.07031 2.3416 2.63628 2.99181 3.16791 3.45322 3.59286 3.76796 4.34571 4.5048 4.82131 
30 0.17509 0.33242 0.51866 0.65237 0.84141 1.01263 1.18256 1.34494 1.51286 1.67578 1.86665 2.07949 2.21149 2.35222 2.49391 2.64557 2.83758 3.00034 3.17334 3.32424 3.45962 3.60312 3.7764 4.10723 4.35463 4.36469 4.51297 4.64406 4.83032 4.8359 
3 0.15922 0.82403 4.34097 
106 0.15415 0.15794 0.16072 0.16437 0.31054 0.314 0.31726 0.32017 0.49683 0.50154 0.50408 0.50726 0.62966 0.63381 0.63685 0.64018 0.8193 0.82278 0.82586 0.82812 0.99232 0.99545 0.99873 1.00382 1.15637 1.16035 1.16424 1.16766 1.32118 1.32577 1.32866 1.33222 1.48939 1.49382 1.49668 1.5 1.65065 1.65666 1.65974 1.66302 1.84737 1.84988 1.85337 1.85736 2.06068 2.06358 2.06725 2.1852 2.19035 2.19354 2.33211 2.33506 2.33855 2.34831 2.46813 2.47328 2.47669 2.47925 2.62408 2.6286 2.63141 2.81504 2.81947 2.82222 2.82602 2.97895 2.9837 2.98633 2.99158 3.15233 3.15534 3.15909 3.1626 3.30096 3.30509 3.30853 3.31195 3.4335 3.43919 3.44248 3.44546 3.58085 3.5852 3.58795 3.5946 3.75567 3.75923 3.76194 3.76455 4.08958 4.09217 4.09574 4.33856 4.3408 4.34608 4.49212 4.4956 4.49868 4.50241 4.61611 4.6217 4.62611 4.8114 4.81451 4.8171 4.82109 
44 0.17369 0.18186 0.33 0.3354 0.51642 0.52142 0.65039 0.65982 0.83957 0.84582 1.01064 1.01769 1.18059 1.34265 1.5101 1.67463 1.86558 1.87185 2.07612 2.20662 2.3495 2.35598 2.49197 2.64405 2.83588 2.84193 2.99894 3.17188 3.1779 3.32286 3.45672 3.4678 3.60005 3.60876 3.77525 3.78389 4.1044 4.12834 4.35331 4.36783 4.51135 4.64092 4.82867 4.83334 
118 0.17656 0.17916 0.18207 0.18613 0.33204 0.3351 0.33771 0.34139 0.35233 0.51986 0.5223 0.52476 0.52787 0.53628 0.65262 0.65561 0.65837 0.66269 0.84159 0.84457 0.84727 0.8504 1.01223 1.01593 1.01886 1.02325 1.18009 1.18393 1.18711 1.19219 1.34483 1.34747 1.35042 1.35651 1.51287 1.51541 1.5184 1.52398 1.67645 1.67937 1.68269 1.68738 1.86703 1.87046 1.87329 1.87697 1.88419 2.07928 2.08204 2.08517 2.09111 2.20784 2.21158 2.21613 2.35208 2.35533 2.35881 2.36317 2.36973 2.49426 2.49718 2.50062 2.50589 2.64702 2.64963 2.65279 2.65923 2.83818 2.84084 2.84367 2.84668 2.8597 3.00206 3.00439 3.00771 3.01419 3.17327 3.17643 3.17873 3.18176 3.18769 3.32427 3.32727 3.32978 3.3339 3.45874 3.46205 3.46486 3.46979 3.6036 3.60673 3.60981 3.61428 3.7767 3.77943 3.78151 3.78464 3.78977 4.10845 4.11108 4.114 4.12027 4.35696 4.35942 4.36284 4.36981 4.51393 4.5168 4.51938 4.52328 4.64301 4.64637 4.65159 4.83134 4.83395 4.83649 4.83917 4.84443 
11 0.16958 0.3255 0.51379 1.33929 1.86236 3.16727 3.31818 3.77109 4.10462 4.34703 4.8226 
58 0.15303 0.15788 0.3093 0.31405 0.49539 0.50041 0.62866 0.63365 0.81872 0.8236 0.99016 0.99573 1.156 1.16287 1.16892 1.32 1.32598 1.48822 1.4936 1.65161 1.65655 1.84487 1.84974 2.05804 2.06243 2.184 2.19033 2.33003 2.33474 2.46962 2.47491 2.62413 2.62872 2.8135 2.81868 2.97772 2.98328 3.15041 3.15571 3.29958 3.30579 3.31003 3.43526 3.44019 3.57945 3.58436 3.7534 3.75847 4.08697 4.0913 4.33594 4.33973 4.49058 4.49581 4.61482 4.62332 4.80928 4.81295 
20 0.16693 0.32332 0.83149 1.0041 1.17437 1.33713 1.50488 1.66672 1.85917 2.34434 2.4861 2.63689 2.83195 2.99282 3.16688 3.31827 3.59292 3.76894 4.34832 4.82185 
22 0.1687 0.51211 0.64604 0.83664 1.33732 1.5055 1.86114 2.07109 2.34458 2.48776 2.63757 2.83238 2.99449 3.16725 3.31771 3.45253 3.59615 3.76812 4.09995 4.34763 4.50537 4.63613 
70 0.16988 0.17311 0.17944 0.32583 0.32947 0.33499 0.5136 0.51676 0.52215 0.64625 0.65046 0.83503 0.83816 0.8423 1.00489 1.00969 1.01424 1.17383 1.17819 1.18467 1.33913 1.34314 1.5067 1.51116 1.66951 1.6733 1.67857 1.8593 1.86432 1.86781 2.07369 2.07845 2.20301 2.20934 2.34563 2.34984 2.35634 2.48812 2.49318 2.64163 2.64669 2.83192 2.83574 2.84102 2.99651 3.00133 3.16875 3.17189 3.17893 3.32 3.32345 3.45277 3.45692 3.59717 3.60159 3.60899 3.77224 3.7755 3.78559 4.1021 4.10579 4.35042 4.35436 4.50937 4.51347 4.6366 4.64672 4.82526 4.82846 4.83217 
29 0.16621 0.32253 0.50995 0.64276 0.83104 1.00331 1.17156 1.33521 1.50269 1.6661 1.85618 1.86236 2.06991 2.34156 2.4841 2.63711 2.82788 2.99225 3.16462 3.3149 3.44943 3.59275 3.76733 4.10004 4.34589 4.5048 4.63253 4.82162 4.82667 
73 0.15702 0.16178 0.16584 0.31399 0.31872 0.32294 0.50048 0.50499 0.50917 0.6336 0.63872 0.82249 0.82687 0.82984 0.9939 0.99885 1.00281 1.16016 1.16619 1.17061 1.3241 1.32992 1.33419 1.49331 1.49818 1.65472 1.65994 1.66371 1.84896 1.85386 1.8574 2.06183 2.06695 2.18735 2.19357 2.33419 2.33915 2.34649 2.47419 2.47949 2.62868 2.63274 2.81882 2.82322 2.8285 2.98284 2.98734 3.15461 3.15998 3.1639 3.30396 3.31003 3.31398 3.43999 3.44584 3.58445 3.58879 3.7577 3.76268 3.76667 4.0915 4.09611 4.34038 4.34553 4.4949 4.49983 4.50514 4.61753 4.62574 4.63216 4.81407 4.8175 4.82227 
28 0.17051 0.32879 0.51445 0.64766 0.83562 1.00899 1.1756 1.33925 1.50717 1.67118 1.86496 2.07383 2.20528 2.34782 2.48877 2.64076 2.83603 2.99616 3.16882 3.32009 3.4547 3.59927 3.77155 4.10322 4.35002 4.50773 4.6352 4.82578 
27 0.17187 0.32937 0.51589 0.64804 0.83707 1.01057 1.17916 1.34105 1.50947 1.86157 2.07452 2.20438 2.34952 2.48869 2.64223 2.83354 2.99679 3.17058 3.32167 3.45467 3.59839 3.77315 4.10294 4.35303 4.51186 4.63894 4.82631 
106 0.17492 0.17809 0.18186 0.33054 0.33409 0.33717 0.34268 0.51755 0.52043 0.52354 0.52808 0.65115 0.65466 0.65809 0.66956 0.84007 0.84347 0.8469 0.85243 1.01023 1.015 1.0189 1.02633 1.17701 1.18208 1.18611 1.20199 1.34243 1.34607 1.34943 1.35623 1.51088 1.51408 1.51762 1.52841 1.67563 1.67943 1.68425 1.86529 1.86931 1.87255 1.87775 2.07823 2.08157 2.08584 2.10988 2.20398 2.20952 2.21542 2.3509 2.35464 2.35844 2.36402 2.49298 2.49647 2.50096 2.51438 2.64556 2.64862 2.65295 2.83604 2.83923 2.84258 2.84653 2.99963 3.00301 3.00705 3.02174 3.17173 3.17577 3.17855 3.18368 3.32166 3.32581 3.32881 3.33512 3.45694 3.46092 3.46425 3.47396 3.60132 3.60479 3.60836 3.61434 3.77511 3.77853 3.78103 3.78597 4.10729 4.11058 4.11486 4.16194 4.356 4.35907 4.36335 4.51158 4.51552 4.51869 4.52435 4.64017 4.64398 4.65033 4.83029 4.83302 4.83614 4.83989 
29 0.16862 0.32612 0.51245 0.64665 0.83509 1.00672 1.17592 1.33974 1.50601 1.66915 1.86084 2.07256 2.20216 2.34533 2.48724 2.6401 2.83092 2.995 3.16746 3.31873 3.45298 3.597 3.77057 4.10073 4.34855 4.50745 4.64072 4.82435 4.83183 
59 0.1685 0.17343 0.32245 0.32621 0.51116 0.51485 0.64308 0.64705 0.83118 0.83464 0.83909 1.00223 1.00764 1.16902 1.17561 1.33626 1.34016 1.5043 1.50865 1.66734 1.67144 1.85731 1.86176 2.07 2.07368 2.19954 2.34215 2.3461 2.35536 2.48482 2.48815 2.63851 2.64104 2.82885 2.83158 2.83745 2.99371 2.99843 3.16387 3.16812 3.31598 3.31934 3.44883 3.45318 3.59464 3.59864 3.76726 3.77106 4.09938 4.10289 4.34831 4.35338 4.5033 4.50758 4.51309 4.63268 4.63746 4.82313 4.82621 
15 0.16481 0.32121 0.50844 0.64245 0.83363 1.00412 1.50057 2.48118 2.63487 3.16293 3.31412 3.44824 3.76498 4.5019 4.82004 
28 0.15126 0.30726 0.49451 0.62728 0.81587 0.98747 1.1536 1.31924 1.48734 1.65334 1.84196 2.05515 2.18368 2.32735 2.47011 2.62231 2.81251 2.9771 3.14801 3.29837 3.43378 3.57823 3.75158 4.08412 4.33257 4.48848 4.62089 4.80671 
37 0.16553 0.17101 0.3231 0.50979 0.51408 0.64317 0.83195 0.83651 1.0034 1.1714 1.33519 1.5033 1.66574 1.85732 2.07008 2.1984 2.34282 2.48406 2.49289 2.63721 2.82779 2.83376 2.99157 2.99714 3.16486 3.31577 3.44993 3.59346 3.76753 3.77308 4.09789 4.10402 4.34601 4.50479 4.63207 4.82118 4.82633 
36 0.17319 0.32967 0.34005 0.5156 0.52359 0.64986 0.83982 1.00983 1.01991 1.17978 1.342 1.50961 1.67448 1.86246 1.87041 2.07562 2.20341 2.34798 2.35729 2.49121 2.64386 2.83433 2.84247 2.99953 3.17091 3.17933 3.32217 3.45567 3.6006 3.77462 4.10408 4.3526 4.51173 4.64058 4.82741 4.8331 

180
