# Supplementary material for: Deciphering the Contribution of Oriens-Lacunosum/Moleculare (OLM) Cells to Intrinsic θ Rhythms Using Biophysical Local Field Potential (LFP) Models
Source: eNeuro. 2018 Sep 4;5(4):ENEURO.0146-18.2018. doi: 10.1523/ENEURO.0146-18.2018 (PMC6140113; doi:10.1523/ENEURO.0146-18.2018)
Supplement: Supplementary file 2 — Supplementary Code. Download supplement 2, GZ file [file sup_enu-eN-NWR-0146-18-s02.gz › LFP_microcircuit-master/BC-380-gi-0-gi_SD-0-PV12913020-dSD6.6ms-gnSD0.21-gpv-3.0-gsb6.0-csb0.21-gbs3.5-cbs0.1344-spiketimes.txt]

16465

341


79 0.14389 0.14822 0.15141 0.30009 0.30384 0.30791 0.48661 0.49147 0.49475 0.6193 0.62385 0.62765 0.80939 0.81324 0.81651 0.82209 0.98174 0.98532 0.99124 1.14629 1.15069 1.1576 1.31109 1.31639 1.32107 1.47922 1.48371 1.48702 1.64053 1.64801 1.83647 1.83938 1.84408 2.04973 2.0529 2.1751 2.18142 2.32134 2.32461 2.32941 2.45807 2.46468 2.46847 2.61389 2.61865 2.62193 2.80491 2.80951 2.81288 2.96871 2.97412 2.97824 3.14149 3.14489 3.14923 3.2907 3.29541 3.30009 3.42353 3.42949 3.43587 3.57057 3.57516 3.57999 3.74519 3.74927 3.75262 4.07864 4.08161 4.32763 4.33013 4.48185 4.48558 4.48909 4.60601 4.61306 4.80077 4.80396 4.80698 
89 0.14442 0.14831 0.15136 0.15663 0.30051 0.30426 0.30814 0.48729 0.49137 0.49446 0.49921 0.61885 0.62319 0.62692 0.63261 0.80976 0.81348 0.81691 0.81973 0.98256 0.98539 0.99023 1.14662 1.15072 1.15702 1.31154 1.31527 1.32009 1.47958 1.48373 1.48728 1.49298 1.64081 1.64837 1.65221 1.83726 1.83982 1.84378 2.0505 2.0531 2.05661 2.17567 2.18132 2.32215 2.32506 2.32882 2.45744 2.46419 2.46827 2.61409 2.61874 2.62225 2.80574 2.80987 2.81314 2.96924 2.97348 2.97732 3.14208 3.14529 3.14938 3.15401 3.29121 3.29479 3.30011 3.42394 3.4304 3.43439 3.5713 3.57526 3.5789 3.74602 3.74908 3.75284 4.07947 4.08211 4.08583 4.3283 4.33055 4.33385 4.48241 4.48557 4.48978 4.60644 4.61292 4.61924 4.8017 4.80459 4.80723 
32 0.1682 0.32777 0.51131 0.64577 0.83438 1.0048 1.17315 1.33653 1.50664 1.66681 1.86166 2.07078 2.20252 2.34236 2.34865 2.48501 2.63837 2.82874 2.99302 3.16683 3.31758 3.45204 3.59341 3.60182 3.77115 4.09913 4.10793 4.34721 4.35493 4.50808 4.63466 4.82333 
0 
66 0.16504 0.16977 0.32233 0.3258 0.33593 0.51007 0.51425 0.64139 0.64685 0.83142 0.83559 1.00113 1.00624 1.01608 1.16792 1.17513 1.33223 1.33865 1.5007 1.50594 1.66552 1.67146 1.85564 1.86095 1.87075 2.06993 2.07604 2.09884 2.19619 2.20577 2.34156 2.34659 2.35518 2.4838 2.49051 2.6363 2.64126 2.82829 2.83317 2.86386 2.99166 2.99684 3.16197 3.1668 3.17816 3.31163 3.31755 3.44872 3.453 3.59263 3.59822 3.76787 3.77136 3.78906 4.09888 4.1057 4.34642 4.35175 4.50163 4.50696 4.52146 4.62881 4.64067 4.82163 4.82585 4.83431 
0 
22 0.16803 0.32519 0.51222 0.83337 1.00468 1.17695 1.33867 1.67215 1.86211 2.34695 2.63934 2.83215 2.99742 3.17123 3.31787 3.4525 3.59686 3.77053 4.10349 4.34726 4.50708 4.82434 
80 0.1538 0.15775 0.16146 0.31091 0.3146 0.31892 0.49647 0.50077 0.50441 0.62952 0.63345 0.63782 0.81944 0.82321 0.82676 0.99134 0.99569 0.99976 1.15703 1.16172 1.1673 1.32075 1.32594 1.33057 1.489 1.49369 1.49797 1.64988 1.65671 1.66129 1.84609 1.84983 1.85432 2.05935 2.06265 2.1842 2.18994 2.33144 2.3349 2.34003 2.46927 2.47435 2.47925 2.62513 2.62877 2.63258 2.81466 2.81891 2.82238 2.97843 2.98357 2.98918 3.15159 3.15541 3.1587 3.30064 3.30525 3.30972 3.43563 3.43949 3.4441 3.58061 3.58467 3.58962 3.75454 3.75886 3.76191 4.08838 4.09163 4.33708 4.33976 4.49175 4.49618 4.49975 4.61507 4.62244 4.62664 4.81074 4.81351 4.81769 
0 
54 0.15873 0.16382 0.31461 0.31947 0.5027 0.50784 0.6356 0.64056 0.82561 0.83029 0.99462 0.99998 1.00871 1.16342 1.32744 1.33265 1.49543 1.50033 1.65951 1.66512 1.84838 1.85463 2.06196 2.06772 2.19255 2.33482 2.3401 2.47717 2.48247 2.63006 2.63411 2.82132 2.82656 2.98533 2.99053 3.15769 3.16233 3.30647 3.31165 3.44093 3.44571 3.58602 3.59109 3.75989 3.76346 4.09052 4.09617 4.33927 4.34595 4.49814 4.50299 4.62544 4.81469 4.82 
88 0.14468 0.14912 0.1523 0.30097 0.30469 0.30855 0.31268 0.48763 0.49266 0.49565 0.6202 0.62508 0.62897 0.81009 0.81398 0.81733 0.8222 0.98275 0.98639 0.99097 1.14714 1.15154 1.15687 1.31198 1.31757 1.32122 1.47987 1.48491 1.48838 1.64104 1.6489 1.65294 1.83747 1.84031 1.84456 2.05074 2.05398 2.05908 2.17602 2.18243 2.32237 2.32558 2.33 2.45831 2.46514 2.4689 2.61452 2.61952 2.62255 2.80585 2.81066 2.81367 2.81907 2.96968 2.97536 2.97885 3.14264 3.14596 3.14997 3.15419 3.29172 3.29659 3.30046 3.424 3.43031 3.43473 3.57158 3.57633 3.58043 3.74617 3.75053 3.75346 4.07965 4.08258 4.08778 4.32862 4.33104 4.33678 4.48289 4.48674 4.48992 4.60692 4.6143 4.61892 4.80176 4.80491 4.80773 4.81194 
52 0.17647 0.18175 0.33271 0.33707 0.51903 0.52331 0.65337 0.65867 0.84192 0.84661 1.0134 1.019 1.18133 1.18647 1.34572 1.35423 1.51283 1.51804 1.67595 1.68287 1.86798 1.87221 2.07957 2.08856 2.20887 2.35332 2.36113 2.4944 2.50445 2.64713 2.83746 2.84316 3.00227 3.17495 3.18001 3.32571 3.33217 3.45968 3.46622 3.60337 3.60894 3.77778 3.78441 4.1079 4.11359 4.35572 4.36174 4.51478 4.52749 4.64311 4.83071 4.8356 
0 
130 0.14186 0.14515 0.14787 0.15014 0.15426 0.29798 0.30156 0.30411 0.30654 0.30962 0.48482 0.48828 0.49092 0.49306 0.49604 0.6158 0.61968 0.62272 0.62538 0.62829 0.80725 0.81061 0.81344 0.81556 0.81906 0.98006 0.98241 0.98543 0.98817 1.14408 1.14795 1.15124 1.15484 1.15903 1.30905 1.31229 1.31594 1.31866 1.32231 1.47708 1.48076 1.48368 1.48602 1.48972 1.63825 1.64433 1.64752 1.65065 1.65573 1.83478 1.83701 1.83956 1.84203 1.84628 2.04802 2.05024 2.05275 2.05569 2.17317 2.1772 2.18069 2.18718 2.31967 2.3223 2.3248 2.32753 2.45482 2.46069 2.46407 2.46673 2.4705 2.61158 2.61595 2.61858 2.6208 2.80327 2.80687 2.80933 2.81149 2.81505 2.96674 2.97034 2.9736 2.97588 3.13956 3.14239 3.14482 3.1474 3.15011 3.28861 3.29176 3.29493 3.29795 3.30089 3.42145 3.42711 3.42951 3.43292 3.4362 3.5688 3.57232 3.57486 3.57786 3.74351 3.74588 3.74872 3.75095 3.75371 4.07699 4.07928 4.08168 4.08449 4.32579 4.32785 4.33002 4.33322 4.47991 4.48273 4.48597 4.48803 4.49213 4.60393 4.60855 4.61208 4.6158 4.79924 4.80183 4.80389 4.80605 4.80962 
0 
60 0.15539 0.15992 0.31261 0.31874 0.49904 0.50278 0.50814 0.63147 0.63562 0.64421 0.82092 0.8259 0.99262 0.99828 1.15892 1.16731 1.3237 1.33082 1.49065 1.49554 1.654 1.65893 1.66612 1.84755 1.85414 2.06055 2.06868 2.1868 2.19721 2.33291 2.33885 2.47176 2.47696 2.62692 2.63111 2.81756 2.82187 2.82713 2.98025 2.9852 3.15365 3.15911 3.30337 3.30996 3.43804 3.44431 3.58302 3.58848 3.75709 3.76222 4.0897 4.33852 4.34569 4.4937 4.49905 4.61807 4.62493 4.81249 4.81665 4.8217 
68 0.16622 0.17004 0.17704 0.32276 0.32654 0.50987 0.51334 0.52075 0.64219 0.64621 0.83099 0.83458 0.83974 1.00104 1.006 1.01267 1.16743 1.1731 1.17855 1.33473 1.33876 1.50215 1.50544 1.51266 1.66593 1.67058 1.67691 1.85583 1.86017 1.86506 2.06897 2.07308 2.19764 2.20525 2.34179 2.34683 2.35429 2.48391 2.48832 2.63676 2.64006 2.8272 2.83105 2.83629 2.99247 2.99739 3.1624 3.1669 3.17168 3.31422 3.31769 3.44866 3.45257 3.59312 3.59788 3.76642 3.77 4.09794 4.10198 4.3462 4.35088 4.50355 4.5069 4.63042 4.63582 4.82106 4.82407 4.82841 
38 0.14916 0.1549 0.30615 0.31429 0.49298 0.49886 0.62571 0.81453 0.82031 0.98638 1.15255 1.31653 1.48538 1.49129 1.65253 1.8411 2.05437 2.18185 2.32653 2.46922 2.62126 2.81131 2.81748 2.97534 3.14687 3.15331 3.2964 3.43356 3.57704 3.74989 3.75572 4.08344 4.33209 4.48708 4.49338 4.61488 4.80592 4.81104 
2 0.17325 4.82598 
8 0.16416 0.32273 0.51043 0.82907 1.5013 1.85645 2.82841 4.82284 
0 
22 0.16954 0.3258 0.51201 0.64927 0.83492 1.00828 1.33941 1.50571 1.86212 2.07655 2.34782 2.63892 2.83163 2.99611 3.16823 3.31879 3.4553 3.59745 3.76948 4.50789 4.63648 4.82555 
26 0.15844 0.31613 0.50268 0.63554 0.82341 0.99822 1.16333 1.32806 1.49489 1.65946 1.85188 2.06497 2.33863 2.47791 2.63121 2.82165 2.98605 3.15944 3.30768 3.44295 3.58883 3.76217 4.34081 4.49885 4.62978 4.81504 
74 0.15355 0.15796 0.16336 0.31114 0.31532 0.31954 0.49818 0.50144 0.50491 0.63086 0.63494 0.63953 0.81895 0.823 0.82549 0.99122 0.99626 1.00056 1.15749 1.16354 1.16808 1.32114 1.32659 1.3305 1.48946 1.49436 1.49881 1.65434 1.65866 1.66437 1.84589 1.85109 1.85475 2.05926 2.06355 2.18524 2.19064 2.33141 2.33553 2.47184 2.47604 2.48171 2.62601 2.6295 2.81623 2.81995 2.82412 2.98036 2.98406 3.15191 3.15653 3.16079 3.30126 3.30666 3.30988 3.43698 3.44198 3.58208 3.58606 3.75475 3.75921 3.76256 4.0883 4.09285 4.33693 4.34089 4.49195 4.49655 4.61533 4.62318 4.62856 4.8108 4.814 4.82012 
3 2.64571 3.77662 4.51515 
36 0.16774 0.32309 0.32901 0.51058 0.64383 0.8332 0.83849 1.00261 1.01105 1.17252 1.17942 1.33699 1.504 1.66702 1.85674 1.86203 2.07121 2.2039 2.34463 2.48518 2.63883 2.82878 2.83641 2.99325 3.16569 3.31666 3.45092 3.59423 3.76819 3.77575 4.09942 4.34738 4.50587 4.63419 4.8229 4.82817 
34 0.15981 0.31293 0.31854 0.50103 0.63337 0.82493 0.99284 1.15896 1.16824 1.32774 1.49589 1.65874 1.8474 1.85444 2.06134 2.19135 2.33279 2.47656 2.62831 2.81973 2.82706 2.98456 3.15369 3.15923 3.30744 3.4386 3.58524 3.75956 4.08988 4.33798 4.49693 4.62471 4.81251 4.81875 
57 0.15015 0.15464 0.3067 0.31118 0.493 0.49806 0.62562 0.63074 0.81611 0.82052 0.98801 0.99526 1.15328 1.16285 1.31764 1.32539 1.48551 1.49107 1.64646 1.65475 1.84287 1.84765 2.05607 2.05991 2.18144 2.18943 2.3278 2.3318 2.46582 2.47252 2.62152 2.62624 2.81113 2.81638 2.97518 2.9816 3.14814 3.1529 3.29698 3.30486 3.42966 3.43576 3.44262 3.57691 3.58187 3.75132 3.75666 4.08504 4.08858 4.33393 4.33704 4.4884 4.49434 4.61238 4.62174 4.80707 4.81046 
96 0.15423 0.15783 0.16106 0.16507 0.31068 0.31355 0.31697 0.32019 0.49691 0.50139 0.50447 0.5082 0.62941 0.6335 0.63723 0.82006 0.82371 0.82642 0.8303 0.99189 0.99575 0.99909 1.1569 1.1608 1.16537 1.16919 1.32137 1.32629 1.32985 1.48942 1.49357 1.49669 1.50184 1.64961 1.6564 1.65945 1.66388 1.8467 1.84978 1.85385 2.05997 2.06347 2.06844 2.18496 2.19016 2.19519 2.33178 2.33482 2.33833 2.46729 2.47311 2.47677 2.48113 2.62462 2.6285 2.63121 2.81495 2.81913 2.82209 2.82636 2.979 2.98402 2.98675 3.15205 3.15521 3.15847 3.16229 3.30084 3.30506 3.30881 3.31292 3.43261 3.43862 3.4431 3.44783 3.58076 3.58482 3.58821 3.75521 3.7591 3.76202 4.08898 4.09226 4.09711 4.33796 4.34115 4.49241 4.49673 4.49956 4.61549 4.62191 4.62553 4.81117 4.8141 4.81702 4.82053 
25 0.16948 0.32548 0.51055 0.642 0.83425 1.00455 1.17483 1.50298 1.66623 1.86085 2.07041 2.2009 2.34176 2.35015 2.48422 2.82774 2.99114 3.167 3.45356 3.59576 3.77026 4.09935 4.34611 4.51008 4.82351 
60 0.16709 0.17091 0.32254 0.32724 0.51081 0.51497 0.64332 0.64759 0.83162 0.83536 0.8515 1.00226 1.00737 1.1698 1.17636 1.33616 1.34134 1.50417 1.50924 1.66622 1.67074 1.85684 1.86242 1.881 2.07002 2.07437 2.1967 2.20441 2.34251 2.34725 2.3583 2.48414 2.48804 2.63717 2.64115 2.82839 2.83288 2.99162 2.99537 3.16411 3.1681 3.31353 3.31902 3.44934 3.45419 3.59339 3.59793 3.7676 3.77184 4.09946 4.10874 4.34807 4.35537 4.50375 4.5081 4.6305 4.63581 4.8226 4.82633 4.84396 
42 0.16005 0.16464 0.31705 0.32161 0.50497 0.51082 0.63735 0.64245 0.82488 0.82894 0.99631 1.00311 1.16308 1.17153 1.32984 1.49595 1.50203 1.66128 1.66863 1.85121 1.85694 2.06472 2.1943 2.33686 2.34509 2.47979 2.63333 2.82332 2.82901 2.98718 3.16019 3.31006 3.44381 3.58785 3.59743 3.76337 4.09355 4.34182 4.50056 4.62688 4.81655 4.82151 
89 0.17684 0.18011 0.1837 0.33333 0.33675 0.34005 0.52066 0.52329 0.52655 0.53242 0.65403 0.65758 0.66179 0.84215 0.84568 0.84886 0.85516 1.0138 1.01788 1.0218 1.18126 1.18526 1.1896 1.34541 1.34869 1.35243 1.51311 1.51634 1.5201 1.67749 1.68064 1.68534 1.86788 1.87147 1.87482 1.88095 2.08098 2.08435 2.08928 2.2092 2.21332 2.22108 2.35349 2.35697 2.3607 2.36733 2.49553 2.49891 2.50396 2.64868 2.65182 2.66016 2.83978 2.84263 2.84666 3.00364 3.00645 3.01115 3.17545 3.17886 3.18215 3.32483 3.32854 3.3318 3.45975 3.46359 3.46739 3.60471 3.60815 3.61274 3.77858 3.78182 3.78493 3.79843 4.10979 4.11294 4.11721 4.35849 4.36138 4.36574 4.51543 4.51869 4.52307 4.64409 4.649 4.83305 4.83567 4.8388 4.84386 
78 0.15304 0.15727 0.16229 0.30897 0.31252 0.31694 0.49546 0.50018 0.50431 0.62779 0.63244 0.63636 0.81861 0.82298 0.82586 0.9904 0.9947 1.00008 1.15532 1.16042 1.16726 1.32012 1.3253 1.33307 1.48824 1.49294 1.4985 1.64902 1.65619 1.66014 1.84521 1.84924 1.85433 2.05845 2.06222 2.18397 2.18972 2.33023 2.33364 2.34038 2.46606 2.47248 2.47608 2.62211 2.62685 2.63008 2.81374 2.81819 2.823 2.97756 2.98283 3.15046 3.15406 3.15794 3.29947 3.30429 3.30897 3.43206 3.43768 3.44213 3.57933 3.58379 3.58995 3.75379 3.75836 3.76323 4.0874 4.09115 4.33629 4.34011 4.49075 4.49551 4.61459 4.62115 4.62929 4.80959 4.81291 4.81771 
54 0.15234 0.15745 0.16421 0.31037 0.31609 0.49779 0.50232 0.62998 0.63535 0.81785 0.82233 0.82734 0.99062 0.99662 1.15712 1.32152 1.32763 1.4885 1.49361 1.65534 1.66133 1.84531 1.85118 2.05875 2.06622 2.18732 2.33068 2.33652 2.47195 2.47782 2.62586 2.62997 2.81559 2.81999 2.97988 2.98482 3.15121 3.15685 3.3009 3.30734 3.43642 3.44309 3.58121 3.58673 3.75437 3.7594 4.08768 4.33634 4.49152 4.49636 4.61859 4.62579 4.81032 4.81454 
32 0.15485 0.30998 0.49739 0.63043 0.82014 0.98973 1.15714 1.32191 1.49043 1.65492 1.84416 2.05745 2.18758 2.32981 2.47262 2.62537 2.81527 2.97971 3.15062 3.15864 3.30083 3.43622 3.58093 3.75321 3.759 4.08656 4.33505 4.49081 4.49716 4.62183 4.80926 4.815 
30 0.16425 0.31964 0.50908 0.64099 0.82804 0.83366 0.99942 1.16764 1.33386 1.49987 1.66418 1.85448 1.86223 2.06745 2.19628 2.34004 2.48186 2.63532 2.82607 2.99045 3.16145 3.31213 3.44727 3.59128 3.76478 4.09654 4.34545 4.50134 4.6298 4.81982 
83 0.14527 0.14956 0.15322 0.30147 0.3051 0.30906 0.48806 0.49272 0.49618 0.62067 0.62509 0.62928 0.81081 0.81468 0.81822 0.82444 0.9832 0.987 0.99173 1.14767 1.15176 1.15744 1.31255 1.31756 1.32175 1.48066 1.48521 1.48895 1.64189 1.64847 1.6523 1.83793 1.84096 1.8453 2.05118 2.05455 2.1765 2.18237 2.18979 2.32279 2.32611 2.33056 2.45959 2.46508 2.46951 2.61529 2.61963 2.62306 2.80637 2.81078 2.8143 2.82057 2.97012 2.97507 2.97883 3.14293 3.14627 3.15041 3.29211 3.29658 3.30096 3.42491 3.43037 3.43519 3.572 3.57644 3.58096 3.74661 3.75077 3.7541 4.08008 4.08315 4.32906 4.33174 4.48332 4.48711 4.49063 4.60742 4.61418 4.61877 4.80223 4.80546 4.80855 
142 0.13728 0.14047 0.14316 0.14537 0.14821 0.29339 0.29682 0.29931 0.30167 0.30396 0.48019 0.48349 0.48623 0.48827 0.49061 0.49475 0.61148 0.61516 0.61814 0.62058 0.62282 0.62674 0.80265 0.80588 0.80866 0.81076 0.8132 0.81653 0.97545 0.97784 0.98072 0.98333 0.98682 1.1395 1.14317 1.14635 1.14934 1.15283 1.30444 1.30756 1.3112 1.31359 1.31645 1.47248 1.47596 1.47891 1.48118 1.4841 1.63368 1.63936 1.64248 1.64491 1.64888 1.83016 1.8324 1.83477 1.83725 1.83979 2.0434 2.04564 2.04801 2.05082 2.16857 2.17232 2.17594 2.17977 2.31504 2.31764 2.32002 2.32266 2.32588 2.45028 2.45568 2.45894 2.46151 2.46415 2.60698 2.61108 2.61374 2.6159 2.61896 2.79864 2.80206 2.80462 2.80667 2.80942 2.81316 2.96213 2.96554 2.96887 2.97093 2.97474 3.13496 3.13776 3.14008 3.14263 3.14466 3.14823 3.28406 3.28714 3.29029 3.29307 3.29549 3.41684 3.42217 3.42454 3.42731 3.4299 3.56419 3.56755 3.57014 3.57282 3.57626 3.7389 3.74133 3.74404 3.74621 3.74819 4.07236 4.07467 4.07693 4.07964 4.32119 4.32324 4.32529 4.32841 4.4753 4.47808 4.48123 4.48325 4.48578 4.59933 4.60339 4.60711 4.61019 4.6149 4.7946 4.79717 4.79917 4.80131 4.80392 4.99802 
37 0.15269 0.1578 0.31045 0.3173 0.49672 0.50157 0.62976 0.63563 0.8183 0.82338 0.99058 1.1568 1.32074 1.48881 1.49417 1.65387 1.84535 2.0586 2.18589 2.33077 2.47074 2.47644 2.6251 2.81523 2.979 2.98461 3.15108 3.30056 3.30939 3.43644 3.58088 3.75404 4.08767 4.33635 4.49136 4.61879 4.81015 
0 
63 0.17492 0.17992 0.33091 0.3348 0.34599 0.51816 0.52225 0.53179 0.65132 0.65555 0.84018 0.84519 1.01111 1.0159 1.18075 1.18592 1.34366 1.34815 1.51103 1.51559 1.67485 1.68188 1.8662 1.87065 1.88073 2.07745 2.08126 2.20753 2.21553 2.35027 2.35522 2.36341 2.49305 2.49874 2.64529 2.64985 2.83693 2.84205 3.00074 3.00609 3.17246 3.17611 3.1833 3.32328 3.32744 3.45803 3.46224 3.60173 3.60685 3.61985 3.77542 3.78006 4.1064 4.11127 4.35502 4.36081 4.51312 4.51838 4.64161 4.65155 4.82987 4.83424 4.84064 
92 0.17673 0.17973 0.18421 0.33236 0.33579 0.33922 0.34854 0.52046 0.52337 0.527 0.53409 0.65306 0.65673 0.66097 0.84301 0.84564 0.8495 1.01206 1.01658 1.02088 1.17988 1.18471 1.18878 1.34557 1.34904 1.35298 1.51289 1.5162 1.52004 1.67711 1.68089 1.68549 1.86691 1.87106 1.87446 1.88165 2.08056 2.08386 2.08855 2.20871 2.21362 2.21954 2.35235 2.35657 2.36118 2.3696 2.49593 2.50017 2.50613 2.64811 2.6508 2.65597 2.8385 2.84142 2.84557 2.85511 3.00272 3.00594 3.01004 3.17342 3.17749 3.1807 3.18892 3.32512 3.32849 3.33171 3.45834 3.46248 3.46628 3.60411 3.60792 3.61286 3.77841 3.78123 3.78529 3.79585 4.10858 4.1119 4.11711 4.35744 4.36058 4.36661 4.51556 4.51833 4.52289 4.64249 4.64688 4.65686 4.83203 4.83481 4.83809 4.84338 
7 0.16743 0.83593 1.00453 1.66695 1.86122 4.34673 4.82268 
2 1.86724 3.7746 
56 0.15767 0.16134 0.31414 0.31854 0.32346 0.50217 0.50548 0.63427 0.63841 0.82294 0.82691 0.83129 0.99489 1.00018 1.16076 1.16784 1.3258 1.33058 1.49344 1.49775 1.65913 1.66416 1.84933 1.85441 2.06269 2.18942 2.19817 2.33456 2.33947 2.476 2.47995 2.62957 2.63288 2.82001 2.82326 2.82916 2.98363 2.98747 3.15526 3.15982 3.30502 3.31007 3.44012 3.44499 3.58572 3.59024 3.75882 3.76292 4.09182 4.34021 4.49592 4.49998 4.6212 4.62722 4.81418 4.81721 
80 0.14496 0.14912 0.15252 0.30135 0.3049 0.30878 0.48799 0.49258 0.49575 0.62044 0.62494 0.62883 0.81053 0.81429 0.8176 0.98295 0.9869 0.9913 1.14787 1.15191 1.1569 1.31257 1.31769 1.32144 1.4804 1.48499 1.48854 1.64168 1.64873 1.65287 1.83769 1.84084 1.84478 2.05094 2.05437 2.17652 2.18231 2.32262 2.32592 2.33012 2.4595 2.46514 2.46909 2.61546 2.61965 2.62284 2.80625 2.81065 2.81385 2.97016 2.97538 2.97901 3.14289 3.14627 3.14996 3.29203 3.29648 3.30044 3.42472 3.43019 3.435 3.57191 3.57631 3.58035 3.74633 3.75052 3.75354 4.07985 4.08299 4.32879 4.33157 4.48324 4.48743 4.49042 4.60742 4.61398 4.61896 4.802 4.80517 4.8082 
1 0.32627 
28 0.16909 0.32665 0.51393 0.64658 0.83453 1.00814 1.17752 1.3395 1.50802 1.67153 1.86158 2.07415 2.20654 2.34629 2.48911 2.63946 2.83396 2.99665 3.16815 3.3185 3.45445 3.60001 3.77101 4.11324 4.34888 4.50765 4.63549 4.82471 
30 0.15872 0.31625 0.50172 0.6351 0.8238 0.9955 1.16419 1.32756 1.4948 1.65918 1.84983 2.06161 2.19193 2.33393 2.34462 2.47625 2.62912 2.81987 2.98398 3.15686 3.30744 3.44174 3.58471 3.75945 4.09037 4.33822 4.49632 4.62608 4.81344 4.82034 
56 0.15269 0.15752 0.30901 0.31415 0.49516 0.5002 0.6283 0.63375 0.81806 0.82298 0.98963 0.9958 1.15533 1.16243 1.31957 1.32567 1.48787 1.49324 1.65016 1.65633 1.84436 1.84967 2.05761 2.06245 2.18369 2.19077 2.32965 2.33493 2.46814 2.47428 2.62332 2.62823 2.81344 2.81853 2.97725 2.98292 3.14981 3.15532 3.29928 3.30561 3.43279 3.43775 3.57913 3.58449 3.75304 3.75848 4.08663 4.09146 4.33539 4.34046 4.49013 4.49564 4.61419 4.62279 4.809 4.81305 
30 0.16563 0.32167 0.50913 0.64284 0.83097 1.00289 1.17224 1.33481 1.50144 1.66603 1.85669 2.06907 2.20121 2.34237 2.48548 2.63645 2.8269 2.83318 2.99106 3.16401 3.31431 3.44962 3.5944 3.76727 4.09806 4.34556 4.50453 4.63302 4.82083 4.82746 
96 0.17666 0.17959 0.18339 0.33311 0.33637 0.33951 0.35167 0.52044 0.52318 0.5264 0.53191 0.65329 0.65664 0.66054 0.84295 0.84547 0.84906 0.86152 1.01254 1.01674 1.0207 1.03004 1.18055 1.18471 1.18855 1.34567 1.34908 1.35348 1.51294 1.51582 1.51937 1.53175 1.67671 1.68048 1.68492 1.86697 1.87053 1.87399 1.87986 2.07983 2.08317 2.08776 2.20999 2.21514 2.35288 2.3563 2.36084 2.36759 2.49464 2.49817 2.503 2.64715 2.64993 2.65486 2.83875 2.84161 2.84547 2.85241 3.00295 3.0063 3.01162 3.17337 3.17708 3.18008 3.18516 3.32432 3.32804 3.33116 3.35098 3.45806 3.46217 3.4657 3.47553 3.60421 3.60805 3.61296 3.77772 3.78063 3.78466 3.79114 4.10856 4.11185 4.1171 4.35735 4.36063 4.36571 4.51387 4.51714 4.52066 4.52792 4.64339 4.64784 4.83206 4.83465 4.83807 4.84378 
71 0.15686 0.16058 0.16376 0.31421 0.3178 0.32079 0.50193 0.50514 0.50961 0.63323 0.6374 0.64411 0.82247 0.82639 0.82943 0.99408 0.99866 1.00205 1.1606 1.16561 1.17157 1.32528 1.33042 1.49232 1.49681 1.50126 1.65871 1.66228 1.66651 1.84908 1.85306 1.85631 2.06215 2.06586 2.19005 2.1945 2.33426 2.33823 2.34289 2.47569 2.47919 2.62926 2.6328 2.8198 2.82324 2.82818 2.98367 2.98733 3.15522 3.15995 3.16521 3.30528 3.31042 3.44044 3.44511 3.58502 3.58863 3.59614 3.75866 3.76323 4.09114 4.09509 4.33964 4.34318 4.4954 4.49989 4.61986 4.62616 4.81387 4.81699 4.8213 
32 0.16867 0.32278 0.50894 0.64115 0.6496 0.83318 1.00428 1.1684 1.17685 1.33406 1.503 1.66877 1.86048 2.07041 2.19865 2.34129 2.48333 2.63598 2.82832 2.99017 3.16228 3.16788 3.31385 3.44847 3.5923 3.76604 3.77166 4.09869 4.34632 4.50411 4.63051 4.822 
19 0.16417 0.32317 0.50933 0.83214 1.00242 1.3362 1.5013 1.66511 1.85647 2.34351 2.48127 2.63426 3.45162 3.59308 3.76527 4.0967 4.34341 4.50317 4.82008 
38 0.15643 0.31126 0.31792 0.49906 0.50546 0.63212 0.82086 0.82589 0.9914 1.15771 1.32135 1.49129 1.49618 1.65612 1.84588 2.05912 2.18537 2.33136 2.47313 2.62675 2.81788 2.98011 3.15209 3.15901 3.30138 3.30963 3.43765 3.44514 3.5818 3.75469 3.76135 4.08812 4.33682 4.49194 4.50056 4.61572 4.81079 4.81753 
111 0.14474 0.14852 0.15129 0.15442 0.30086 0.30426 0.30743 0.3102 0.48747 0.49147 0.49396 0.49657 0.50073 0.61983 0.62364 0.62655 0.62939 0.81008 0.81348 0.81665 0.81914 0.98268 0.98548 0.989 0.99299 1.14695 1.1507 1.15456 1.15828 1.31182 1.31537 1.3189 1.3221 1.47992 1.48383 1.48685 1.48965 1.64126 1.6476 1.65049 1.65388 1.83739 1.83991 1.84312 1.84642 2.05064 2.05324 2.05606 2.17593 2.18099 2.18432 2.32227 2.32507 2.32808 2.33165 2.45819 2.46373 2.46714 2.46985 2.47485 2.61446 2.61867 2.62162 2.62419 2.80584 2.80985 2.8125 2.81525 2.82033 2.9695 2.97363 2.97662 2.97995 3.14233 3.14537 3.14858 3.15106 3.29155 3.29503 3.29865 3.30147 3.42422 3.42991 3.43301 3.43602 3.57146 3.57533 3.57804 3.58128 3.74616 3.74935 3.75221 3.7545 4.07958 4.08217 4.08517 4.32854 4.33073 4.33374 4.48267 4.48565 4.48905 4.4916 4.60677 4.61241 4.61642 4.62072 4.80175 4.80457 4.80688 4.80969 
33 0.15105 0.30739 0.49334 0.62663 0.81638 0.82414 0.98797 1.1535 1.31767 1.32648 1.48603 1.4939 1.65211 1.84266 2.0559 2.1816 2.32797 2.4664 2.47365 2.62161 2.81157 2.9754 3.14809 3.29749 3.43374 3.57747 3.75135 3.75914 4.08495 4.33366 4.48835 4.61252 4.80726 
42 0.154 0.15886 0.30925 0.31676 0.49679 0.50212 0.62967 0.81897 0.82347 0.9893 1.15548 1.16498 1.32008 1.32741 1.48968 1.49539 1.65524 1.84383 1.85166 2.05709 2.18649 2.32933 2.47221 2.62455 2.81461 2.82059 2.97924 3.1501 3.15709 3.29955 3.30713 3.43669 3.58038 3.75303 3.75857 4.08617 4.33479 4.48995 4.49571 4.61725 4.8088 4.81424 
9 0.16384 0.32085 0.82825 1.0003 1.33121 1.66447 1.85705 4.63149 4.81943 
64 0.14388 0.14826 0.30019 0.30425 0.30888 0.4864 0.49081 0.49506 0.61946 0.62372 0.63029 0.80927 0.81378 0.81879 0.98096 0.98578 1.14661 1.15225 1.31087 1.31651 1.47912 1.48397 1.64215 1.64801 1.8357 1.83979 2.04892 2.0527 2.17509 2.18156 2.32089 2.32471 2.45964 2.46558 2.61458 2.61886 2.80464 2.80907 2.81448 2.96862 2.97379 3.14112 3.14528 3.14917 3.29052 3.296 3.42544 3.43058 3.57038 3.57468 3.74432 3.74879 3.75223 4.07794 4.08165 4.32676 4.33014 4.48141 4.48619 4.60598 4.61406 4.80018 4.80339 4.80766 
30 0.17701 0.3326 0.51945 0.65304 0.84222 1.0173 1.18284 1.34532 1.51136 1.67851 1.86855 2.0771 2.21257 2.35888 2.49701 2.64456 2.83961 3.00334 3.17469 3.32423 3.46007 3.60764 3.7775 4.10617 4.12539 4.35469 4.51247 4.64518 4.83211 4.85024 
32 0.16944 0.32613 0.5132 0.64636 0.83548 0.84201 1.00628 1.17309 1.33868 1.50581 1.66957 1.86044 1.86645 2.07323 2.20115 2.34555 2.48781 2.6416 2.83115 2.99581 3.16847 3.31919 3.45309 3.59707 3.77258 4.10133 4.10837 4.34978 4.50846 4.63584 4.82466 4.83125 
29 0.15663 0.31388 0.50039 0.63387 0.82181 0.82887 0.99444 1.16244 1.32591 1.49335 1.6579 1.84717 2.06062 2.19015 2.33352 2.47487 2.62828 2.81841 2.98332 3.15452 3.3056 3.44052 3.58416 3.75799 4.08906 4.33705 4.49533 4.62485 4.8122 
33 0.1638 0.31932 0.50741 0.51235 0.63968 0.83095 1.00129 1.16753 1.33268 1.49979 1.66434 1.85406 1.86278 2.06641 2.19698 2.33908 2.34507 2.48114 2.63447 2.82559 2.83245 2.98951 3.16225 3.3125 3.44582 3.58991 3.76549 4.09526 4.34415 4.50262 4.63115 4.81914 4.82386 
8 0.16461 0.83017 1.00099 1.66633 1.85909 2.3432 2.82934 4.82326 
25 0.16341 0.32258 0.50753 0.6436 1.16916 1.33413 1.50071 1.85765 2.06646 2.19677 2.339 2.48358 2.63366 2.82638 2.9889 3.16152 3.31246 3.44881 3.5906 3.76439 4.09517 4.34254 4.50085 4.63114 4.81812 
30 0.16086 0.16464 0.31877 0.50654 0.63989 0.82714 0.99873 1.17042 1.33489 1.49853 1.66112 1.85184 1.85819 2.06576 2.19902 2.33773 2.48016 2.6327 2.82417 2.98789 3.16155 3.31262 3.44664 3.58833 3.76379 4.0946 4.34201 4.50083 4.63282 4.81731 
57 0.17631 0.18125 0.3331 0.33679 0.5195 0.52371 0.65199 0.65596 0.84263 0.84707 1.01463 1.02006 1.18335 1.18962 1.34481 1.34946 1.51227 1.51701 1.67636 1.68313 1.8681 1.87252 2.07885 2.08343 2.20911 2.22018 2.3534 2.35882 2.49326 2.49833 2.64621 2.64939 2.83753 2.84267 3.00193 3.00718 3.17463 3.17861 3.32539 3.32954 3.45939 3.46378 3.60364 3.60871 3.77818 3.78188 4.10802 4.11234 4.35594 4.36051 4.51364 4.51754 4.64227 4.65581 4.83119 4.83495 4.84078 
80 0.1542 0.15758 0.16029 0.16489 0.31181 0.3156 0.31921 0.49895 0.50174 0.50543 0.63138 0.63442 0.63746 0.8196 0.82272 0.82512 0.82853 0.99139 0.99489 0.99855 1.15786 1.1626 1.16777 1.32143 1.32643 1.3303 1.49015 1.4939 1.49704 1.65569 1.65854 1.66458 1.84621 1.85005 1.85381 2.05943 2.06282 2.18587 2.19047 2.33182 2.33542 2.3416 2.4724 2.47578 2.4812 2.62672 2.6297 2.81699 2.8201 2.82543 2.9801 2.984 2.98932 3.15251 3.15697 3.16061 3.30137 3.30578 3.30916 3.4378 3.44136 3.44667 3.58242 3.58537 3.59119 3.75487 3.75894 3.76184 4.08856 4.09188 4.33733 4.34013 4.49227 4.49646 4.4997 4.61644 4.62401 4.81124 4.81412 4.81844 
36 0.16912 0.32525 0.51181 0.64374 0.65107 0.83407 1.00531 1.17134 1.17789 1.33735 1.50613 1.66795 1.8573 1.86278 2.07244 2.19945 2.34434 2.35151 2.48594 2.63927 2.82912 2.83471 2.99406 3.16591 3.17095 3.31695 3.45102 3.59475 3.76969 4.10066 4.34764 4.35425 4.50618 4.63549 4.8232 4.8289 
75 0.16208 0.16519 0.16947 0.3179 0.32143 0.32436 0.50562 0.50869 0.51337 0.63807 0.64175 0.82736 0.83036 0.83395 0.99734 1.00211 1.00623 1.16389 1.16929 1.17283 1.32796 1.33238 1.33597 1.4978 1.50082 1.50538 1.66218 1.66626 1.67113 1.85244 1.85633 1.85983 1.86791 2.06594 2.07049 2.19448 2.19973 2.3377 2.34167 2.34736 2.47911 2.48255 2.63287 2.63561 2.82326 2.82648 2.831 2.98765 2.99028 3.15884 3.16275 3.16643 3.30967 3.3134 3.31722 3.44396 3.44827 3.45447 3.58814 3.5921 3.59948 3.76248 3.76602 3.7754 4.09443 4.09839 4.34275 4.34558 4.49881 4.50244 4.62532 4.63078 4.81722 4.81978 4.82419 
3 1.84743 4.33737 4.81295 
100 0.1467 0.15112 0.15388 0.15869 0.30294 0.30679 0.31006 0.31348 0.48939 0.49429 0.49708 0.50057 0.62225 0.62699 0.63052 0.81238 0.81646 0.81919 0.82321 0.98442 0.98838 0.99194 1.14918 1.15368 1.15789 1.16198 1.31387 1.31949 1.32276 1.48207 1.48699 1.48979 1.49438 1.64288 1.65038 1.6536 1.65907 1.83916 1.84209 1.84557 1.85002 2.05242 2.0556 2.05926 2.17782 2.1841 2.19031 2.32406 2.32737 2.33096 2.46034 2.4671 2.47022 2.47462 2.61676 2.62161 2.62429 2.80758 2.81237 2.81504 2.81927 2.97153 2.97711 2.97996 3.14438 3.14777 3.15137 3.15473 3.29345 3.29854 3.30185 3.30544 3.42585 3.43201 3.4359 3.43956 3.57332 3.57808 3.58172 3.74785 3.75218 3.75486 3.75968 4.08134 4.08418 4.08778 4.3303 4.33262 4.33708 4.48467 4.48915 4.49167 4.49786 4.60872 4.61538 4.61939 4.80346 4.80664 4.80931 4.813 
2 1.86347 4.34709 
56 0.14723 0.15244 0.30342 0.30841 0.48962 0.49471 0.62269 0.62805 0.81267 0.81799 0.98439 0.99159 1.14998 1.1572 1.31429 1.32092 1.48243 1.48811 1.64605 1.65301 1.83913 1.84462 2.05235 2.05709 2.17823 2.18916 2.32422 2.32893 2.46373 2.47013 2.61808 2.62294 2.8078 2.81303 2.97188 2.97784 3.14449 3.14981 3.29381 3.30051 3.42936 3.43606 3.57356 3.57865 3.74774 3.75326 4.08133 4.086 4.33018 4.33438 4.48483 4.49051 4.6091 4.61939 4.8035 4.80719 
93 0.16098 0.16419 0.16725 0.31763 0.32115 0.32419 0.50252 0.50685 0.50954 0.51292 0.63657 0.63967 0.64303 0.64712 0.82626 0.82976 0.83238 0.99754 1.00099 1.00438 1.16318 1.16706 1.17107 1.1747 1.32749 1.33232 1.33555 1.49601 1.49994 1.50379 1.66048 1.66383 1.66851 1.85225 1.85495 1.85875 2.06553 2.06866 2.07318 2.19084 2.1957 2.19946 2.33746 2.34024 2.34382 2.47728 2.48117 2.48432 2.63176 2.63467 2.63725 2.82046 2.82473 2.82722 2.83116 2.98518 2.98931 2.99176 2.99629 3.15778 3.16127 3.16431 3.1681 3.30737 3.31168 3.31475 3.31907 3.44342 3.44684 3.45006 3.58706 3.5905 3.59413 3.76094 3.7646 3.7674 3.77143 4.09446 4.09703 4.10066 4.34333 4.34577 4.35026 4.49816 4.50237 4.50492 4.62248 4.62741 4.63084 4.63514 4.81718 4.81971 4.82316 
61 0.15591 0.15999 0.31251 0.31702 0.32101 0.4984 0.50308 0.50777 0.63246 0.63725 0.8216 0.82567 0.8304 0.99244 0.99888 1.15847 1.16437 1.32219 1.32794 1.49154 1.49633 1.65508 1.65942 1.84719 1.85228 2.06039 2.06497 2.18635 2.19245 2.3325 2.33753 2.47206 2.47766 2.62661 2.6313 2.81568 2.82087 2.82595 2.97992 2.98533 3.15317 3.15827 3.16336 3.30193 3.30827 3.43853 3.44301 3.58157 3.58616 3.75591 3.76142 4.08955 4.09409 4.33834 4.34269 4.49272 4.49817 4.61934 4.6253 4.81212 4.81547 
47 0.16023 0.16327 0.31553 0.31982 0.5042 0.50818 0.6361 0.64089 0.82438 0.82803 0.99547 1.00067 1.1619 1.16858 1.32874 1.3329 1.49631 1.50012 1.66087 1.66492 1.85108 1.85561 2.06472 2.19259 2.33707 2.34355 2.47791 2.48421 2.63172 2.82251 2.82903 2.98665 3.15748 3.16195 3.30854 3.31219 3.44223 3.44788 3.58758 3.76152 3.76505 4.09326 4.3415 4.49983 4.6267 4.81591 4.81902 
9 0.1739 0.51643 1.50817 2.07857 2.83567 3.60174 3.77217 4.50827 4.82825 
67 0.1805 0.18492 0.3365 0.34034 0.35215 0.52367 0.52748 0.54068 0.65598 0.66 0.66989 0.8462 0.8506 1.01689 1.02148 1.18485 1.18994 1.34854 1.35303 1.51609 1.52043 1.68041 1.68625 1.8719 1.87619 1.88627 2.08284 2.08702 2.21382 2.22578 2.35895 2.36514 2.49807 2.50335 2.65034 2.65389 2.84246 2.84694 2.87124 3.00562 3.01034 3.17676 3.18047 3.18586 3.32776 3.3318 3.46188 3.46622 3.4769 3.60655 3.61174 3.6211 3.78134 3.78485 3.79879 4.11165 4.11603 4.35998 4.36513 4.51751 4.52099 4.52809 4.64648 4.6535 4.83539 4.83952 4.8467 
37 0.16407 0.32014 0.32528 0.50811 0.64132 0.83089 0.99999 1.00584 1.16767 1.17653 1.33385 1.50081 1.66474 1.8543 1.8605 2.06719 2.20531 2.34021 2.34711 2.48284 2.63579 2.82684 2.83486 2.99062 3.16134 3.16692 3.31324 3.44819 3.59189 3.76559 3.77123 4.09629 4.34477 4.50321 4.63169 4.81953 4.82439 
57 0.16635 0.16953 0.32228 0.32632 0.51032 0.51381 0.64264 0.64686 0.83079 0.83461 1.00239 1.00658 1.16852 1.17316 1.17757 1.33483 1.33942 1.50231 1.50581 1.66666 1.6707 1.85679 1.8607 2.06964 2.07319 2.19789 2.2023 2.34271 2.3473 2.48492 2.48859 2.63776 2.6407 2.82745 2.83109 2.8368 2.9929 2.99719 3.163 3.16715 3.31387 3.3181 3.44826 3.45297 3.59413 3.59809 3.76691 3.77039 4.09861 4.10211 4.34705 4.35114 4.50277 4.50698 4.6341 4.82179 4.82481 
0 
27 0.1646 0.32099 0.50827 0.64105 0.83076 1.00176 1.17292 1.33497 1.5011 1.66453 1.85582 2.06859 2.20009 2.34037 2.48275 2.63557 2.82633 2.99067 3.16313 3.31439 3.44762 3.59138 3.76591 4.09707 4.3454 4.50309 4.81974 
28 0.16462 0.32403 0.50922 0.64066 0.83133 0.99939 1.16737 1.33316 1.50106 1.66446 1.85485 2.06812 2.19594 2.33978 2.48229 2.63582 2.82584 2.99057 3.16355 3.3133 3.4472 3.59154 3.76685 4.09636 4.34444 4.50341 4.63107 4.81974 
48 0.16174 0.16592 0.31818 0.32212 0.50555 0.51041 0.63799 0.64321 0.8275 0.83119 0.99817 1.00368 1.16485 1.17192 1.33034 1.49809 1.5037 1.66242 1.66953 1.85193 1.85614 2.06533 2.19518 2.33783 2.34484 2.47998 2.63301 2.82357 2.82939 2.98788 2.99555 3.15953 3.16357 3.30975 3.31497 3.44502 3.45158 3.5887 3.5945 3.76302 3.76896 4.09395 4.34223 4.34924 4.50037 4.62798 4.81695 4.82174 
56 0.15842 0.16225 0.31454 0.31879 0.50229 0.50648 0.63431 0.63875 0.82289 0.82671 0.99457 1.0002 1.16146 1.16671 1.32726 1.33117 1.49487 1.49878 1.6589 1.66373 1.84917 1.85353 2.06224 2.06658 2.19123 2.19858 2.33479 2.33896 2.47642 2.48107 2.62984 2.63305 2.82032 2.82396 2.98492 2.98926 3.15547 3.15948 3.30625 3.31029 3.44079 3.44525 3.58579 3.59032 3.75979 3.7631 4.09124 4.09575 4.3393 4.34393 4.4974 4.50078 4.62165 4.62651 4.8142 4.81755 
95 0.14999 0.15387 0.15714 0.30616 0.30949 0.31324 0.31741 0.49269 0.49678 0.49965 0.50327 0.62533 0.62915 0.63307 0.63865 0.81539 0.81884 0.82239 0.82642 0.98789 0.99076 0.99501 1.15227 1.15594 1.16099 1.31709 1.3208 1.32499 1.32989 1.48522 1.48916 1.49265 1.49756 1.64631 1.65305 1.65607 1.8426 1.84514 1.8491 1.85352 2.05591 2.05853 2.0622 2.18114 2.18652 2.32747 2.33027 2.33388 2.46336 2.46902 2.47264 2.47688 2.61974 2.62387 2.62729 2.81099 2.81502 2.81813 2.82342 2.97476 2.97893 2.98242 3.1476 3.15065 3.15461 3.15845 3.29682 3.30039 3.30493 3.30876 3.42925 3.43528 3.43884 3.44347 3.57668 3.58049 3.58403 3.75135 3.75478 3.75813 4.08482 4.08739 4.09137 4.33388 4.33602 4.48792 4.49097 4.49479 4.61191 4.61805 4.62205 4.80694 4.80977 4.81232 4.8174 
20 0.16061 0.31808 0.50668 0.82598 0.99645 1.66162 1.85087 2.06436 2.33681 2.6326 2.82393 2.98765 3.16217 3.31331 3.58807 3.76353 4.09293 4.34082 4.50074 4.81556 
56 0.14893 0.15462 0.30522 0.31052 0.49146 0.49698 0.62434 0.62981 0.81451 0.82024 0.98617 0.99397 1.1518 1.16135 1.31612 1.32391 1.48428 1.49033 1.6475 1.65325 1.84096 1.8463 2.05418 2.05927 2.18018 2.19073 2.32597 2.33094 2.46492 2.47099 2.61981 2.62528 2.80972 2.81538 2.97372 2.98011 3.14628 3.15195 3.29551 3.30324 3.43096 3.43652 3.57539 3.58113 3.74951 3.75528 4.08311 4.08803 4.33203 4.33662 4.48666 4.49256 4.61108 4.61996 4.80527 4.80921 
56 0.14938 0.15557 0.30588 0.31156 0.49194 0.49762 0.62454 0.63112 0.81524 0.8211 0.98692 0.99363 1.15236 1.16053 1.31666 1.32399 1.48482 1.49131 1.64677 1.65347 1.84177 1.84742 2.05494 2.05984 2.18052 2.18945 2.32673 2.33189 2.46525 2.47184 2.62038 2.62575 2.81011 2.81607 2.9742 2.98078 3.14702 3.15289 3.29608 3.30358 3.43273 3.43918 3.5759 3.58172 3.75023 3.75607 4.08391 4.0887 4.33285 4.33678 4.48734 4.49331 4.6115 4.62125 4.80601 4.80996 
25 0.16046 0.31617 0.50521 0.63743 0.82559 0.9971 1.33109 1.49621 1.66155 1.85183 2.06314 2.33647 2.47752 2.63082 2.82357 2.98571 3.15894 3.30939 3.44389 3.58702 3.76145 4.09209 4.3403 4.49835 4.81541 
28 0.15815 0.313 0.50096 0.63371 0.82243 0.99432 1.1619 1.32648 1.49449 1.65857 1.84773 2.06163 2.19098 2.33331 2.47612 2.62842 2.81887 2.98401 3.15375 3.30501 3.43929 3.58467 3.75759 4.0899 4.33844 4.49456 4.62644 4.81278 
3 2.34445 4.34744 4.82719 
65 0.1726 0.17637 0.32897 0.33216 0.33857 0.51541 0.51915 0.52423 0.64783 0.65202 0.65876 0.8387 0.8427 1.01069 1.01617 1.17692 1.18171 1.34136 1.34519 1.50815 1.51236 1.67224 1.67634 1.86144 1.8667 1.87111 2.07513 2.08057 2.20493 2.21281 2.34834 2.35296 2.35866 2.48977 2.49485 2.64304 2.64729 2.83388 2.83884 2.99814 3.00288 3.17069 3.17375 3.17815 3.32143 3.32506 3.4549 3.45862 3.59877 3.60389 3.61112 3.77349 3.77659 3.78161 4.10398 4.10796 4.35195 4.35645 4.51052 4.51444 4.64003 4.64681 4.82728 4.83057 4.83411 
87 0.16809 0.17115 0.17531 0.32335 0.3268 0.33005 0.34116 0.51161 0.51441 0.51753 0.64416 0.6476 0.65153 0.83424 0.83688 0.84091 1.00338 1.00788 1.01205 1.17141 1.17598 1.17973 1.33679 1.34029 1.34549 1.50408 1.50718 1.51144 1.66796 1.67158 1.67599 1.85786 1.86169 1.86509 1.8715 2.07169 2.07487 2.08524 2.20081 2.20627 2.34411 2.34731 2.35099 2.35667 2.48616 2.48948 2.49427 2.63893 2.64179 2.65383 2.82959 2.83237 2.83587 2.84157 2.99449 2.99791 3.00373 3.16472 3.16841 3.1713 3.31561 3.31918 3.32248 3.44995 3.45358 3.45726 3.59583 3.59941 3.60567 3.76962 3.77237 3.77926 4.10009 4.10339 4.10904 4.34863 4.35198 4.35692 4.50624 4.50903 4.51445 4.6354 4.64086 4.82309 4.82582 4.82915 4.83523 
82 0.16466 0.16808 0.17135 0.32107 0.32477 0.32802 0.50712 0.51078 0.51381 0.51892 0.6412 0.64564 0.65304 0.83031 0.83409 0.83818 1.00109 1.00552 1.00955 1.16817 1.17267 1.17714 1.33181 1.3364 1.34028 1.49983 1.50418 1.50874 1.66597 1.66925 1.67495 1.8558 1.85957 1.86287 1.87247 2.06942 2.07293 2.1956 2.20098 2.34149 2.34546 2.35027 2.3569 2.48321 2.4866 2.63624 2.63942 2.82675 2.82983 2.83389 2.98957 2.99374 3.00399 3.1624 3.1664 3.16977 3.31227 3.31695 3.32066 3.44766 3.45194 3.45659 3.5924 3.59596 3.60316 3.76459 3.76914 3.77166 4.09884 4.10218 4.3468 4.34982 4.39222 4.50192 4.50636 4.51159 4.63053 4.6353 4.82055 4.82334 4.82638 4.83281 
61 0.15704 0.1608 0.31237 0.31702 0.50021 0.50363 0.63193 0.63662 0.8217 0.82597 0.99267 0.99747 1.15894 1.1642 1.3237 1.32854 1.49216 1.4964 1.65565 1.66001 1.84702 1.85128 2.06023 2.06413 2.18919 2.19648 2.3324 2.33649 2.47253 2.47728 2.62695 2.63066 2.81798 2.82179 2.98195 2.98585 3.15319 3.15805 3.16251 3.30296 3.30829 3.31269 3.43823 3.44271 3.58299 3.58774 3.75644 3.76091 3.76474 4.08914 4.09325 4.33791 4.34234 4.49322 4.49791 4.50286 4.6205 4.62674 4.81199 4.81578 4.82172 
59 0.14808 0.15272 0.30431 0.30889 0.3145 0.49072 0.49615 0.50083 0.62355 0.62857 0.81374 0.81832 0.82229 0.98581 0.99225 1.15074 1.15976 1.31538 1.32312 1.48349 1.48919 1.64455 1.65279 1.84056 1.84509 2.05383 2.05812 2.17924 2.32541 2.32965 2.46328 2.47079 2.61847 2.62343 2.80893 2.81451 2.97292 2.97964 3.1457 3.15028 3.15501 3.29483 3.30311 3.42758 3.43378 3.57466 3.57991 3.7492 3.75503 4.08272 4.08678 4.33176 4.33528 4.48602 4.49188 4.6101 4.61977 4.80479 4.80853 
0 
112 0.14965 0.15348 0.15632 0.15945 0.30585 0.3093 0.31263 0.31554 0.4925 0.4965 0.49918 0.50182 0.5077 0.62463 0.62864 0.63165 0.63443 0.81495 0.81843 0.82156 0.82389 0.82781 0.98773 0.99051 0.99433 0.99785 1.15191 1.15577 1.15974 1.16354 1.31672 1.32047 1.32402 1.32714 1.48477 1.48889 1.49197 1.49477 1.64629 1.65278 1.65571 1.6594 1.84252 1.84513 1.84886 1.85203 2.05581 2.05852 2.06144 2.18091 2.18624 2.1898 2.32738 2.33018 2.33334 2.33733 2.46293 2.46885 2.4723 2.47492 2.48061 2.61942 2.62366 2.6268 2.62947 2.81087 2.81484 2.81773 2.82074 2.82512 2.97447 2.97869 2.98176 2.98542 3.14741 3.15048 3.15406 3.15657 3.29654 3.30013 3.30401 3.30704 3.42926 3.43522 3.43835 3.44153 3.57652 3.58035 3.58324 3.58666 3.75125 3.75459 3.75753 3.75983 4.08472 4.08739 4.09084 4.33374 4.33596 4.3395 4.48765 4.4907 4.49426 4.49691 4.61174 4.61759 4.62175 4.62604 4.80684 4.80981 4.81216 4.81557 
66 0.15303 0.15729 0.16323 0.3092 0.31428 0.31895 0.49517 0.50004 0.50487 0.62834 0.63276 0.63913 0.81842 0.82353 0.98997 0.99609 1.15559 1.16279 1.16857 1.31971 1.32621 1.48813 1.49317 1.49924 1.64865 1.65569 1.84471 1.85002 2.05797 2.06211 2.18322 2.19023 2.32974 2.33398 2.46827 2.47329 2.48018 2.62414 2.62802 2.81299 2.81814 2.82447 2.97746 2.98281 3.15021 3.156 3.29941 3.30685 3.43188 3.43711 3.44314 3.57911 3.58369 3.75331 3.75888 4.08693 4.09098 4.33582 4.33932 4.49047 4.496 4.6141 4.62305 4.80912 4.8127 4.81771 
1 3.76804 
17 0.32031 0.50514 0.6388 0.82916 1.17152 1.33213 1.4988 1.85589 2.82367 3.15991 3.31317 3.44642 3.76335 4.09583 4.34141 4.50144 4.81903 
41 0.1692 0.17532 0.32295 0.32873 0.51134 0.51771 0.64271 0.83475 0.83981 1.00243 1.01082 1.16788 1.17616 1.33282 1.34288 1.50559 1.66902 1.67623 1.85756 1.86399 2.1973 2.34259 2.34947 2.48972 2.82781 2.83655 2.9984 3.16336 3.31351 3.32247 3.44814 3.46265 3.6007 3.76684 3.77564 4.10289 4.35059 4.5033 4.5128 4.82422 4.82929 
36 0.17008 0.32722 0.51238 0.64525 0.83545 1.00725 1.17372 1.17941 1.33762 1.34318 1.50485 1.66968 1.86141 2.07222 2.20152 2.3446 2.3493 2.48658 2.63934 2.83057 2.99438 3.16595 3.17044 3.31754 3.32196 3.45076 3.45553 3.59536 3.60015 3.77042 4.10018 4.10468 4.34933 4.50709 4.63573 4.82438 
19 0.17377 0.32901 0.51696 0.83714 1.01149 1.34867 1.50999 1.67699 1.86735 2.20377 2.35052 3.00009 3.17119 3.46664 3.60625 3.77601 4.10213 4.35177 4.82882 
29 0.1646 0.32264 0.51005 0.64492 0.83098 0.99997 1.00536 1.17377 1.33581 1.50549 1.66453 1.85733 2.06862 2.19897 2.34139 2.48319 2.63588 2.82755 2.99072 3.16453 3.31553 3.44911 3.59385 3.76717 4.09875 4.34955 4.50412 4.63585 4.82138 
0 
68 0.16221 0.16507 0.16973 0.31869 0.32178 0.32551 0.5064 0.50949 0.51577 0.63898 0.64261 0.82764 0.83076 0.83494 0.99831 1.00231 1.008 1.16459 1.17021 1.17549 1.33133 1.3355 1.49905 1.50212 1.66276 1.66573 1.67255 1.85305 1.8564 1.86028 2.06607 2.06949 2.19438 2.20012 2.33823 2.34198 2.3491 2.48042 2.48417 2.63377 2.63693 2.8244 2.82707 2.83214 2.98845 2.99139 3.15985 3.16343 3.16998 3.31067 3.31442 3.44569 3.44972 3.58985 3.5939 3.76333 3.76673 4.09489 4.09845 4.34337 4.34608 4.50045 4.50358 4.62712 4.63137 4.81792 4.82034 4.82378 
118 0.17553 0.17852 0.18192 0.1871 0.33154 0.33506 0.3377 0.34223 0.51951 0.52237 0.52501 0.52877 0.65222 0.65526 0.65824 0.66427 0.84046 0.84385 0.84642 0.8496 0.86299 1.01119 1.01523 1.01874 1.02409 1.17779 1.18219 1.18554 1.18901 1.34235 1.34627 1.34928 1.35412 1.51197 1.51478 1.51793 1.52589 1.67591 1.679 1.68308 1.69041 1.86586 1.86981 1.87283 1.87641 1.88381 2.0792 2.08231 2.08576 2.09694 2.20697 2.21115 2.21584 2.35139 2.35465 2.35854 2.36336 2.37254 2.49361 2.49637 2.49978 2.50433 2.64661 2.64948 2.65304 2.66076 2.83713 2.84037 2.84338 2.84659 2.86194 3.00133 3.004 3.00737 3.01319 3.17273 3.17629 3.17869 3.1823 3.20063 3.3216 3.32562 3.32843 3.33174 3.45748 3.46087 3.46361 3.46886 3.60298 3.60599 3.60959 3.61493 3.77634 3.77963 3.78216 3.78647 3.79704 4.10811 4.11092 4.11433 4.12394 4.35667 4.3592 4.36272 4.37075 4.51292 4.51617 4.5189 4.52312 4.64071 4.64436 4.64832 4.66222 4.83114 4.83392 4.83663 4.83951 4.84653 
75 0.16901 0.17265 0.17685 0.32444 0.32869 0.33213 0.5128 0.51642 0.52038 0.64609 0.6497 0.83546 0.83878 0.84264 1.00402 1.00913 1.01392 1.17175 1.1771 1.18125 1.3381 1.34199 1.50633 1.51035 1.6694 1.6741 1.68089 1.85926 1.86378 1.86711 2.07351 2.0773 2.20207 2.20779 2.34582 2.34966 2.35586 2.48827 2.49236 2.50034 2.64136 2.64487 2.83184 2.83581 2.83996 2.9956 2.99951 3.16575 3.17007 3.17459 3.31657 3.32086 3.32729 3.45279 3.45697 3.59678 3.60082 3.60767 3.77172 3.77456 3.78056 4.10172 4.10518 4.11689 4.34981 4.35327 4.361 4.50871 4.51239 4.63568 4.641 4.82417 4.8273 4.83051 4.83806 
27 0.17273 0.33101 0.51591 0.64906 0.83761 1.01214 1.34269 1.51054 1.67631 1.86597 2.07536 2.2085 2.35363 2.49106 2.64166 2.83877 2.99708 3.17031 3.32147 3.456 3.59935 3.77268 4.10438 4.35121 4.50987 4.64169 4.8295 
93 0.15186 0.15593 0.15899 0.30838 0.31168 0.3151 0.31908 0.49469 0.49907 0.50184 0.50517 0.62729 0.63146 0.63524 0.6395 0.81749 0.82103 0.82401 0.82854 0.9897 0.99326 0.99753 1.15488 1.15872 1.16413 1.31918 1.32424 1.32767 1.48719 1.49155 1.49479 1.64857 1.6551 1.65811 1.66339 1.84449 1.84742 1.85151 2.05778 2.06089 2.06565 2.18304 2.18875 2.19754 2.32945 2.33252 2.3368 2.46703 2.47213 2.47549 2.48036 2.62266 2.62646 2.62944 2.8129 2.81707 2.81986 2.82469 2.97687 2.98174 2.9846 3.14974 3.15289 3.15653 3.16051 3.29882 3.30322 3.30695 3.43164 3.43681 3.4409 3.44521 3.57866 3.58275 3.58654 3.75309 3.75727 3.76004 4.08671 4.08949 4.09476 4.33565 4.33817 4.34455 4.48999 4.49399 4.49673 4.61398 4.62024 4.62441 4.80884 4.81184 4.81462 
49 0.15598 0.16031 0.31152 0.31699 0.49823 0.50234 0.63195 0.63663 0.82091 0.82535 0.99142 1.15753 1.16732 1.32151 1.32797 1.49169 1.49577 1.65623 1.66113 1.84616 1.85265 2.05923 2.1869 2.33163 2.47265 2.47689 2.62635 2.63047 2.81664 2.82092 2.98009 2.98501 3.15219 3.15764 3.30155 3.30842 3.43808 3.58193 3.58812 3.75518 3.76061 4.08831 4.33697 4.49239 4.49768 4.61925 4.62685 4.81128 4.81519 
24 0.16868 0.32474 0.51082 0.64326 0.83562 1.00763 1.33637 1.50324 1.8592 2.06856 2.34325 2.63662 2.82927 2.99188 3.16667 3.31638 3.45057 3.59384 3.76841 4.09704 4.34486 4.50515 4.63601 4.82081 
80 0.14689 0.15107 0.15464 0.30363 0.30771 0.31147 0.48994 0.49433 0.49778 0.62261 0.62693 0.63093 0.81247 0.81673 0.81987 0.98454 0.98918 0.99438 1.15011 1.15521 1.16107 1.31446 1.31984 1.3244 1.48261 1.48742 1.49124 1.64503 1.65072 1.65487 1.83928 1.84318 1.84725 2.05252 2.05619 2.17862 2.18417 2.32442 2.32812 2.33269 2.46266 2.46818 2.47191 2.61806 2.62233 2.62619 2.8082 2.81251 2.81609 2.97215 2.97722 2.98226 3.14465 3.14874 3.15209 3.294 3.29909 3.30297 3.42874 3.43308 3.4371 3.57391 3.57821 3.58278 3.7479 3.75228 3.75541 4.08151 4.08506 4.33036 4.33357 4.485 4.48968 4.49338 4.60951 4.61654 4.62155 4.80383 4.80694 4.81039 
1 0.82571 
45 0.15269 0.15765 0.30988 0.31693 0.49627 0.50111 0.62943 0.63552 0.81812 0.8233 0.9897 0.99645 1.15611 1.31973 1.32623 1.48814 1.49384 1.65572 1.84462 1.85148 2.05775 2.18539 2.33003 2.4733 2.62502 2.62904 2.81491 2.81972 2.97799 2.98328 3.15048 3.15673 3.29982 3.30649 3.43676 3.58038 3.75325 3.75903 4.08685 4.33556 4.49051 4.49609 4.61577 4.80944 4.81514 
39 0.17004 0.17647 0.32674 0.33172 0.51358 0.52312 0.64759 0.83586 0.84069 1.00763 1.01606 1.1771 1.33925 1.50776 1.67047 1.86161 1.86617 2.07374 2.20227 2.34707 2.35492 2.49032 2.64038 2.8318 2.83677 2.99581 3.16925 3.31924 3.4537 3.59669 3.60768 3.77204 4.10371 4.34987 4.36143 4.50851 4.63661 4.82533 4.82966 
41 0.17509 0.18252 0.33104 0.33567 0.51788 0.52284 0.65184 0.84052 0.84602 1.0113 1.01687 1.17914 1.18538 1.34338 1.51077 1.67504 1.68534 1.8646 1.8705 2.07853 2.20861 2.35089 2.36207 2.49364 2.64583 2.8362 2.84204 3.00043 3.17314 3.1786 3.32413 3.45787 3.60284 3.77654 3.78341 4.10642 4.35476 4.51374 4.64312 4.82913 4.83381 
12 0.16614 0.3238 0.51525 0.83126 1.00443 1.5038 1.6681 1.85765 2.83471 3.31711 4.34748 4.82311 
76 0.16337 0.1662 0.17076 0.31816 0.32191 0.32569 0.50692 0.51044 0.51421 0.63915 0.64299 0.82842 0.83114 0.83521 0.99861 1.00279 1.00739 1.16454 1.16984 1.17428 1.33165 1.33587 1.34441 1.49906 1.5029 1.5124 1.66288 1.6666 1.67183 1.85285 1.85681 1.86026 2.06613 2.06982 2.19538 2.20175 2.3383 2.34173 2.34622 2.35215 2.48061 2.48405 2.49083 2.63394 2.63702 2.82447 2.8278 2.83151 2.98904 2.99269 3.16004 3.16381 3.16795 3.31052 3.31436 3.31865 3.44453 3.44873 3.45387 3.58948 3.5933 3.59931 3.76396 3.76714 3.77413 4.09513 4.0995 4.34397 4.34898 4.50092 4.50417 4.62945 4.63497 4.81836 4.8217 4.82517 
2 0.15995 0.82173 
79 0.16922 0.17253 0.17867 0.32542 0.32902 0.33302 0.51319 0.51604 0.51964 0.64611 0.64977 0.6708 0.83569 0.83851 0.8432 1.00564 1.01017 1.01576 1.17259 1.17707 1.18144 1.33837 1.3419 1.34886 1.50617 1.50944 1.51644 1.66992 1.67369 1.68141 1.86026 1.86406 1.86783 2.07297 2.07746 2.09954 2.20267 2.20892 2.3455 2.34914 2.35607 2.48823 2.4922 2.5044 2.64122 2.6443 2.83078 2.83373 2.83779 2.996 2.99942 3.16678 3.1706 3.17485 3.31742 3.32111 3.32573 3.45184 3.45601 3.46371 3.59742 3.60167 3.6088 3.76997 3.77364 3.77772 4.102 4.10591 4.11638 4.35062 4.35412 4.5083 4.51132 4.51826 4.63428 4.63935 4.82479 4.82747 4.83128 
0 
77 0.16928 0.17273 0.32425 0.3278 0.33183 0.51137 0.51451 0.51782 0.64371 0.64721 0.65128 0.83498 0.83837 1.00542 1.00996 1.01825 1.17139 1.17635 1.18239 1.33649 1.34005 1.34503 1.50498 1.50851 1.51791 1.6688 1.6731 1.68224 1.85881 1.86406 1.87053 2.07171 2.07472 2.19991 2.20502 2.34369 2.34777 2.35335 2.48569 2.48845 2.49405 2.63852 2.64112 2.64823 2.8291 2.83284 2.83691 2.99384 2.99663 3.00365 3.16454 3.16845 3.1719 3.31537 3.3192 3.32285 3.44958 3.4536 3.45782 3.59462 3.59842 3.60331 3.76849 3.77176 3.77538 4.10051 4.10391 4.34876 4.35288 4.50513 4.50808 4.51221 4.63373 4.63725 4.82332 4.82633 4.83002 
83 0.14627 0.15061 0.15359 0.30238 0.30622 0.31001 0.48903 0.49385 0.4968 0.62106 0.62584 0.62935 0.81167 0.81553 0.81873 0.82292 0.98423 0.98771 0.99276 1.14841 1.1527 1.15798 1.31343 1.31847 1.32229 1.48151 1.48604 1.4892 1.64248 1.65001 1.65371 1.83894 1.84188 1.84629 2.0522 2.0554 2.17747 2.18364 2.32381 2.32713 2.33159 2.45921 2.46628 2.46996 2.47565 2.61578 2.62086 2.62398 2.80738 2.81192 2.81502 2.97104 2.97622 2.97928 3.14389 3.14739 3.15172 3.29308 3.29747 3.30185 3.30608 3.42549 3.43184 3.43603 3.57301 3.57756 3.58158 3.74769 3.7516 3.75511 4.08112 4.08413 4.33011 4.33259 4.48427 4.48796 4.49152 4.60833 4.6149 4.61975 4.80326 4.80648 4.80953 
72 0.16541 0.16987 0.17365 0.32216 0.3264 0.32953 0.51183 0.51513 0.51914 0.64481 0.64831 0.83072 0.83567 0.83947 1.00236 1.00753 1.01155 1.17151 1.17657 1.18022 1.33302 1.33878 1.34243 1.50489 1.50814 1.51262 1.6681 1.67181 1.67689 1.85747 1.8616 1.86507 2.07306 2.07643 2.20225 2.34322 2.34669 2.35029 2.48723 2.49164 2.64059 2.64437 2.8286 2.83185 2.83624 2.99527 2.99965 3.16515 3.16924 3.17384 3.3142 3.31936 3.32263 3.45045 3.45418 3.4592 3.59589 3.59995 3.77112 3.77388 4.10109 4.10442 4.34875 4.35192 4.35683 4.50777 4.51263 4.63088 4.63633 4.82338 4.8262 4.82979 
40 0.15867 0.16315 0.31506 0.32057 0.50373 0.63601 0.82506 0.82888 0.99553 1.00109 1.1631 1.32854 1.49588 1.66032 1.66924 1.84987 1.85543 2.06332 2.19139 2.33551 2.34468 2.47721 2.63048 2.82105 2.82915 2.98609 3.15685 3.16222 3.30737 3.4421 3.44806 3.58712 3.75973 3.76558 4.09216 4.34067 4.49655 4.50338 4.62711 4.81456 
59 0.15107 0.15612 0.30747 0.3124 0.4931 0.49842 0.50248 0.62636 0.63134 0.81647 0.82156 0.98784 0.99339 1.15373 1.16076 1.31762 1.32412 1.48583 1.49169 1.64657 1.65388 1.84265 1.84739 2.05587 2.05967 2.18155 2.18883 2.32793 2.3322 2.46632 2.47222 2.62177 2.62645 2.81112 2.81671 2.97531 2.98143 3.1481 3.1531 3.2972 3.30383 3.42987 3.43552 3.4402 3.57711 3.58237 3.75111 3.75633 3.75939 4.08494 4.0886 4.33374 4.33733 4.48831 4.49367 4.6123 4.6212 4.80715 4.81048 
25 0.15963 0.3186 0.50477 0.63939 0.82471 0.99759 1.16845 1.33122 1.49699 1.8513 2.33756 2.4818 2.6319 2.82402 2.98942 3.1591 3.31015 3.44521 3.58923 3.76195 4.09264 4.34027 4.4992 4.62751 4.8152 
86 0.16474 0.16777 0.17354 0.31984 0.32365 0.32649 0.50798 0.51129 0.51517 0.64048 0.64416 0.64895 0.82835 0.83202 0.83484 0.83978 0.99893 1.00343 1.00669 1.16527 1.17183 1.17607 1.32919 1.33439 1.338 1.50012 1.50353 1.5084 1.66422 1.6676 1.6726 1.85424 1.85787 1.8611 1.86772 2.0674 2.07063 2.19325 2.19851 2.20536 2.33961 2.3433 2.34641 2.35387 2.48196 2.48543 2.49084 2.63566 2.63858 2.82535 2.82837 2.83271 2.99056 2.99347 2.99974 3.16099 3.16518 3.16865 3.30947 3.31469 3.31755 3.44581 3.45016 3.45464 3.59003 3.59416 3.59751 3.76305 3.76751 3.77002 3.77612 4.09645 4.09968 4.3451 4.3482 4.35427 4.50038 4.5048 4.50776 4.62517 4.63218 4.63713 4.81984 4.82234 4.82561 4.8318 
28 0.15062 0.30689 0.49326 0.627 0.81597 0.98708 1.15333 1.3173 1.48633 1.65237 1.84177 2.05491 2.18196 2.32712 2.46871 2.622 2.81151 2.97542 3.14758 3.29724 3.4335 3.57723 3.75059 4.08396 4.33266 4.48781 4.6151 4.80651 
0 
74 0.16536 0.16956 0.17539 0.32251 0.32664 0.33126 0.51074 0.51453 0.51942 0.64357 0.64801 0.65543 0.83077 0.83501 0.83988 1.00262 1.00749 1.0153 1.17052 1.17575 1.33563 1.34003 1.50204 1.50634 1.51322 1.66687 1.67116 1.67965 1.857 1.86138 1.86566 2.07079 2.07498 2.19931 2.20617 2.34335 2.34741 2.35494 2.48546 2.4893 2.63829 2.64184 2.82824 2.83199 2.8368 2.99287 2.99714 3.16365 3.16836 3.17329 3.31496 3.319 3.32773 3.4488 3.45375 3.4701 3.59462 3.59937 3.60655 3.76694 3.77117 3.77619 4.09972 4.10481 4.34773 4.35281 4.50372 4.50814 4.5138 4.63391 4.6416 4.82184 4.82493 4.82907 
29 0.16821 0.32436 0.51105 0.64514 0.83442 1.00649 1.17234 1.33631 1.50495 1.67028 1.85961 2.07299 2.20066 2.34574 2.48619 2.63936 2.82966 2.8361 2.99426 3.16737 3.31689 3.4511 3.59498 3.76906 4.09973 4.34803 4.50644 4.63551 4.82315 
17 0.16473 0.32315 0.8298 1.17218 1.50283 1.66517 1.85693 2.06676 2.2008 2.34337 2.48252 2.82935 3.16542 3.31617 3.44851 3.7677 4.0965 
1 1.85752 
28 0.16641 0.32447 0.50889 0.64184 0.83246 1.00492 1.17255 1.33521 1.50169 1.66504 1.85853 2.06853 2.19794 2.34103 2.48413 2.63614 2.82758 2.99082 3.16501 3.31522 3.44866 3.59203 3.76708 4.09658 4.34547 4.50375 4.6333 4.82055 
1 1.50179 
77 0.17365 0.17749 0.1836 0.33027 0.3338 0.33988 0.51742 0.52126 0.5272 0.64974 0.65335 0.6606 0.83988 0.84355 0.84905 1.01075 1.01536 1.02813 1.17861 1.18408 1.34235 1.34674 1.35762 1.51076 1.51488 1.6739 1.6787 1.69228 1.86395 1.86825 1.87195 2.07718 2.0812 2.10426 2.20638 2.21272 2.34967 2.35441 2.36161 2.49145 2.49579 2.50447 2.64401 2.64745 2.8353 2.83999 2.84444 2.99977 3.00436 3.17193 3.17538 3.17993 3.32265 3.32657 3.45664 3.46086 3.47888 3.60068 3.60556 3.61277 3.77483 3.77797 3.78399 4.10555 4.10919 4.11668 4.35401 4.35808 4.37768 4.51168 4.51556 4.53255 4.64 4.64635 4.82909 4.83257 4.8367 
39 0.16759 0.322 0.32781 0.51025 0.51627 0.64293 0.8312 0.83903 1.00336 1.17256 1.33655 1.50277 1.51024 1.66703 1.85719 1.87059 2.06985 2.20116 2.34257 2.35546 2.48489 2.63875 2.82962 2.83708 2.99371 3.16297 3.17046 3.31485 3.33626 3.44821 3.59468 3.76766 3.77275 4.09921 4.34763 4.50585 4.63168 4.82198 4.82883 
117 0.14166 0.14535 0.14812 0.15091 0.29776 0.30119 0.30431 0.30706 0.4844 0.48821 0.49083 0.49343 0.49713 0.61667 0.62045 0.62335 0.62628 0.63115 0.80699 0.81037 0.81352 0.81591 0.8207 0.97963 0.98234 0.98593 0.98938 1.14386 1.14762 1.15154 1.15538 1.30873 1.31219 1.31588 1.31916 1.47682 1.48064 1.48376 1.48656 1.63816 1.64433 1.64748 1.65102 1.83433 1.83679 1.83992 1.84293 2.04758 2.05009 2.05278 2.05839 2.17285 2.17748 2.18106 2.31921 2.32198 2.32489 2.32817 2.45501 2.46055 2.46404 2.46687 2.47148 2.61135 2.61559 2.61852 2.62109 2.80278 2.80663 2.80941 2.81213 2.81616 2.96641 2.97035 2.97354 2.97707 3.13926 3.14226 3.14538 3.14784 3.15196 3.28847 3.29187 3.2956 3.29841 3.42113 3.42677 3.42989 3.43311 3.5684 3.57214 3.57493 3.57825 3.74311 3.74612 3.74907 3.75136 4.07653 4.07906 4.08191 4.32547 4.32762 4.33033 4.33687 4.47959 4.48253 4.48596 4.48842 4.60368 4.60901 4.6133 4.61775 4.7987 4.80147 4.80368 4.80641 4.81064 
20 0.15749 0.31609 0.50092 0.63623 0.82271 0.99576 1.49373 1.84678 2.06122 2.33619 2.62943 2.81913 3.15704 3.44425 3.58828 3.75962 4.08934 4.33702 4.49674 4.81239 
24 0.17619 0.33362 0.51989 0.65627 0.84166 1.01624 1.18444 1.3471 1.51411 1.67734 1.87065 2.08051 2.35458 2.64747 2.83927 3.00505 3.17634 3.32604 3.46116 3.77875 4.10749 4.35594 4.51597 4.83131 
29 0.1625 0.31798 0.50599 0.63794 0.82684 0.83076 0.99665 1.16289 1.33129 1.49818 1.66181 1.85158 2.06584 2.1948 2.3375 2.48041 2.63281 2.82433 2.98809 3.15915 3.31047 3.44293 3.58863 3.76398 4.09448 4.34249 4.50107 4.62699 4.81789 
65 0.16456 0.16816 0.32096 0.32478 0.50811 0.51155 0.6406 0.64406 0.64865 0.8294 0.83274 0.83857 0.99967 1.00432 1.16784 1.17316 1.33269 1.3362 1.50062 1.50443 1.66457 1.66856 1.85443 1.8592 2.06756 2.07093 2.19674 2.20484 2.3399 2.34328 2.35143 2.48247 2.48587 2.63535 2.63825 2.82623 2.82991 2.83504 2.99067 2.99498 3.16218 3.16579 3.17009 3.31303 3.31678 3.446 3.45044 3.59108 3.59464 3.60131 3.76514 3.76842 3.77385 4.09641 4.09996 4.34505 4.34902 4.50172 4.50498 4.50969 4.63092 4.63632 4.81969 4.82286 4.82726 
28 0.16944 0.32545 0.51482 0.64973 0.83463 1.00687 1.17624 1.3415 1.50822 1.66937 1.8604 1.87097 2.07942 2.20856 2.34615 2.49204 2.64472 2.83226 3.0007 3.16994 3.32018 3.45651 3.60148 3.77285 4.10474 4.35098 4.51141 4.82481 
0 
137 0.14264 0.14591 0.14861 0.15086 0.15391 0.29879 0.30234 0.30463 0.30697 0.30938 0.48571 0.48902 0.4917 0.49366 0.49608 0.61599 0.62034 0.62337 0.6257 0.62813 0.633 0.80809 0.81141 0.8141 0.81626 0.81879 0.9809 0.98321 0.98596 0.9885 0.99197 1.14486 1.14868 1.15157 1.15459 1.15857 1.30991 1.31309 1.31661 1.31899 1.32212 1.47793 1.48147 1.48435 1.4866 1.48948 1.63903 1.64489 1.64801 1.65046 1.65416 1.83567 1.8379 1.84021 1.84258 1.84539 2.0489 2.05112 2.05352 2.05597 2.17403 2.1778 2.18116 2.18495 2.32055 2.32317 2.32552 2.32791 2.33127 2.45555 2.46123 2.46444 2.46701 2.46991 2.61242 2.61669 2.61922 2.62139 2.62446 2.80418 2.80763 2.81004 2.81208 2.81474 2.96757 2.97097 2.97412 2.97614 2.97995 3.14035 3.14316 3.1454 3.14795 3.15005 3.28928 3.29247 3.29547 3.29832 3.30073 3.42231 3.42779 3.43002 3.43289 3.43561 3.56966 3.57301 3.57554 3.57803 3.58101 3.74435 3.74664 3.74937 3.75149 3.7535 4.07787 4.08015 4.08237 4.08478 4.32663 4.32875 4.33074 4.33348 4.48077 4.48359 4.48659 4.48857 4.49104 4.60476 4.60873 4.61217 4.61572 4.62254 4.80016 4.80272 4.80472 4.80667 4.80933 
99 0.14618 0.15028 0.1534 0.30238 0.30581 0.30928 0.31291 0.48887 0.49323 0.49595 0.49961 0.62172 0.62583 0.6295 0.81165 0.81526 0.81865 0.82291 0.98401 0.98704 0.99128 1.14851 1.15229 1.15724 1.1623 1.31323 1.31742 1.32105 1.32552 1.48144 1.48568 1.48893 1.49379 1.64263 1.6493 1.65264 1.83873 1.84138 1.845 1.8496 2.05199 2.05475 2.05794 2.17728 2.18286 2.19056 2.32361 2.32651 2.32992 2.45994 2.46576 2.46952 2.4742 2.61609 2.62025 2.62343 2.80713 2.81134 2.81436 2.81905 2.97095 2.97538 2.97853 3.14382 3.14697 3.15076 3.15419 3.29298 3.29698 3.30106 3.30481 3.42559 3.43129 3.43508 3.43968 3.57285 3.5769 3.58044 3.74748 3.75107 3.75418 3.75768 4.08093 4.08358 4.08693 4.32991 4.33212 4.33576 4.48411 4.48735 4.49077 4.49576 4.60814 4.61442 4.61921 4.80307 4.806 4.80841 4.8122 
44 0.1702 0.17687 0.32707 0.51321 0.51772 0.64681 0.83579 0.8414 1.00735 1.01681 1.17631 1.33883 1.34647 1.50719 1.67151 1.67786 1.8617 1.86657 2.07334 2.20352 2.34623 2.35307 2.4879 2.49744 2.64029 2.83404 2.83953 2.99526 3.16825 3.17457 3.31929 3.4528 3.59765 3.60608 3.77114 4.10165 4.10834 4.35008 4.36044 4.50789 4.5141 4.63686 4.82486 4.82918 
0 
57 0.1553 0.15931 0.31201 0.31636 0.49819 0.50248 0.63113 0.63565 0.8205 0.82511 0.83135 0.99226 0.9986 1.1582 1.16491 1.32224 1.32857 1.49057 1.49541 1.65501 1.65923 1.8472 1.85178 2.06048 2.06478 2.18644 2.19219 2.3326 2.33698 2.47197 2.47726 2.62688 2.63087 2.81617 2.82101 2.98017 2.98535 3.15285 3.15833 3.30197 3.3092 3.4379 3.44232 3.582 3.58676 3.75576 3.7613 4.08938 4.09346 4.33819 4.34279 4.49282 4.49819 4.61736 4.62535 4.81198 4.81538 
40 0.16658 0.32267 0.32831 0.50952 0.5141 0.64227 0.65041 0.83174 0.83548 1.00156 1.00732 1.17256 1.33513 1.5026 1.66642 1.67523 1.85662 1.86282 2.07021 2.19932 2.34236 2.35443 2.48401 2.4895 2.63777 2.82824 2.83529 2.99217 3.16506 3.3157 3.44829 3.59374 3.76803 3.77279 4.09875 4.34646 4.50554 4.63324 4.82143 4.82677 
0 
54 0.14974 0.15601 0.30582 0.31056 0.49255 0.49888 0.62443 0.63041 0.81514 0.82157 0.98773 0.99725 1.1518 1.15773 1.16525 1.31701 1.325 1.48499 1.49152 1.64598 1.6544 1.84247 1.85093 2.05573 2.18102 2.19085 2.32732 2.33478 2.46266 2.47143 2.61919 2.62571 2.81092 2.81752 2.97455 2.98167 3.14741 3.1546 3.29657 3.30477 3.42895 3.43602 3.57652 3.58352 3.75117 3.75843 4.08462 4.33363 4.48781 4.4951 4.6119 4.62103 4.80676 4.81153 
77 0.16025 0.16417 0.17112 0.31696 0.32141 0.32858 0.50359 0.5075 0.51122 0.63604 0.63959 0.6436 0.82546 0.8299 0.83539 0.99705 1.00228 1.16309 1.16835 1.17407 1.32697 1.33193 1.33686 1.49477 1.49947 1.50345 1.66016 1.66385 1.67185 1.85189 1.85653 1.86144 2.06562 2.06938 2.19157 2.19663 2.33765 2.34149 2.34748 2.47483 2.48004 2.48392 2.63158 2.63534 2.82184 2.82586 2.83063 2.98504 2.98967 2.99989 3.15775 3.16248 3.16598 3.30703 3.31262 3.31761 3.44203 3.44571 3.44983 3.58763 3.59128 3.5969 3.76057 3.76558 3.77193 4.09448 4.09859 4.34353 4.35007 4.49791 4.50237 4.62233 4.62917 4.63611 4.81708 4.81998 4.82468 
53 0.14812 0.15287 0.30457 0.31029 0.4907 0.49545 0.62421 0.63031 0.81351 0.81868 0.98497 1.15109 1.31498 1.32313 1.48345 1.48924 1.64895 1.65461 1.83971 1.84572 2.05292 2.05825 2.17934 2.32499 2.33114 2.4663 2.47152 2.61947 2.62442 2.80898 2.814 2.97293 2.97898 3.14524 3.15146 3.2947 3.30346 3.43127 3.43763 3.57466 3.58069 3.74835 3.75398 4.08196 4.08719 4.3307 4.33586 4.48555 4.49161 4.61025 4.61961 4.80424 4.80787 
101 0.1757 0.17889 0.18257 0.33204 0.33559 0.33872 0.34647 0.5195 0.52249 0.52542 0.53049 0.6526 0.65599 0.6596 0.84143 0.84455 0.84803 0.85776 1.01167 1.01612 1.02003 1.02772 1.17835 1.183 1.18669 1.19771 1.34283 1.34661 1.34979 1.3562 1.51229 1.51529 1.51878 1.53137 1.67604 1.67989 1.68424 1.86604 1.87021 1.8735 1.87876 2.07916 2.0825 2.08701 2.1193 2.20812 2.21347 2.22091 2.35124 2.35576 2.36031 2.36613 2.49381 2.49738 2.50165 2.64635 2.64934 2.65388 2.83744 2.84064 2.84434 2.84927 3.00185 3.00453 3.00846 3.17283 3.17647 3.1792 3.18359 3.32293 3.32689 3.3298 3.33719 3.45832 3.46196 3.46546 3.60326 3.60675 3.61118 3.62043 3.77679 3.77982 3.78294 3.78923 4.10784 4.11111 4.11515 4.35662 4.35962 4.36362 4.51297 4.5165 4.52019 4.52956 4.64202 4.64641 4.65418 4.83144 4.83415 4.83733 4.84171 
57 0.15881 0.16222 0.31501 0.31839 0.50319 0.50685 0.63504 0.63862 0.82362 0.82669 0.8303 0.9949 0.99921 1.162 1.16672 1.32742 1.33105 1.49545 1.4992 1.65908 1.6627 1.84969 1.85332 2.06299 2.06689 2.19081 2.19609 2.33516 2.33909 2.47666 2.48059 2.62977 2.63277 2.82064 2.82399 2.985 2.98877 3.15681 3.16009 3.30704 3.31069 3.44092 3.44498 3.58592 3.59 3.75988 3.76317 4.09162 4.09553 4.3396 4.34408 4.49773 4.50074 4.62542 4.62929 4.81447 4.8174 
0 
23 0.16407 0.50648 0.64097 0.83062 1.17279 1.3344 1.50046 1.66415 2.34028 2.48165 2.6345 2.82565 2.99046 3.1626 3.31312 3.44905 3.59057 3.76486 4.09604 4.34385 4.502 4.63064 4.81946 
57 0.15342 0.15776 0.30953 0.31404 0.49558 0.50031 0.5053 0.62953 0.63384 0.81907 0.82364 0.99017 0.9956 1.15597 1.16184 1.32004 1.32582 1.48851 1.49332 1.65454 1.6595 1.84494 1.84952 2.0581 2.06218 2.18409 2.1911 2.33028 2.33442 2.47097 2.47555 2.62424 2.62852 2.81369 2.81862 2.97783 2.98307 3.15056 3.15542 3.29969 3.30559 3.4368 3.44217 3.57981 3.58419 3.7534 3.75858 4.08712 4.09115 4.33602 4.33964 4.49054 4.49561 4.61501 4.62364 4.80945 4.81302 
25 0.1584 0.31246 0.50149 0.6354 0.82557 0.9959 1.3279 1.4944 1.65864 1.84695 2.06045 2.3324 2.47667 2.62884 2.81999 2.98429 3.15303 3.30784 3.44298 3.58577 3.75933 4.08884 4.33717 4.49626 4.81188 
69 0.16818 0.17168 0.17592 0.32376 0.32772 0.33108 0.51233 0.51579 0.52072 0.64471 0.64845 0.83199 0.83612 0.84022 1.0031 1.0077 1.01197 1.17009 1.1752 1.17988 1.33421 1.33935 1.34372 1.5047 1.50822 1.66764 1.67194 1.67698 1.85845 1.86243 1.866 2.0715 2.07616 2.19786 2.20267 2.34346 2.34797 2.35267 2.48638 2.49069 2.63961 2.64304 2.83035 2.83346 2.83742 2.9951 2.99908 3.16731 3.17061 3.31414 3.31958 3.32436 3.45008 3.45486 3.59543 3.59971 3.77083 3.77395 4.10091 4.10524 4.34905 4.35314 4.50781 4.51161 4.63296 4.63711 4.82381 4.8266 4.83046 
57 0.16529 0.16869 0.321 0.32444 0.50911 0.51308 0.64192 0.64573 0.83039 0.8334 0.83938 0.99977 1.00456 1.17054 1.17544 1.33476 1.33931 1.50141 1.50554 1.66486 1.66875 1.85519 1.8594 1.86756 2.06907 2.07289 2.1972 2.20345 2.34187 2.34568 2.48354 2.48799 2.63677 2.64215 2.827 2.83225 2.99162 2.99623 3.16379 3.16691 3.31493 3.31876 3.44818 3.45185 3.59272 3.59688 3.76673 3.76946 4.09767 4.10162 4.3457 4.35148 4.50398 4.50728 4.63174 4.82098 4.82515 
7 0.15988 0.31977 0.50471 0.82487 2.82308 4.34037 4.81556 
3 0.85047 1.51942 3.7818 
49 0.15243 0.15752 0.3087 0.31438 0.49658 0.50156 0.62885 0.63689 0.81738 0.82234 0.98917 0.99661 1.1558 1.16365 1.32091 1.32708 1.48811 1.49333 1.65297 1.66159 1.8436 1.85025 2.05703 2.1858 2.32905 2.33762 2.47001 2.47666 2.62405 2.81425 2.81954 2.97913 3.14951 3.15502 3.2999 3.3056 3.43445 3.44113 3.58 3.58857 3.75323 3.75825 4.08589 4.33421 4.49003 4.49549 4.61739 4.80865 4.81425 
71 0.16346 0.1671 0.17217 0.31955 0.32327 0.32763 0.50737 0.51032 0.51391 0.63984 0.64324 0.64842 0.82889 0.83199 0.83588 0.99809 1.00318 1.00748 1.16559 1.17219 1.33202 1.33613 1.50037 1.50393 1.66399 1.66871 1.85363 1.85841 1.86211 2.06644 2.06973 2.19549 2.20082 2.33886 2.34347 2.34859 2.48146 2.48559 2.63465 2.63741 2.82507 2.82834 2.8321 2.98908 2.99312 3.16066 3.16424 3.16842 3.31211 3.31554 3.32166 3.44487 3.4498 3.58944 3.59406 3.59946 3.76544 3.76812 4.09536 4.09917 4.34392 4.34698 4.3524 4.50229 4.5051 4.62745 4.63134 4.63806 4.81845 4.8215 4.82491 
24 0.15352 0.31046 0.49707 0.63047 0.81893 0.99142 1.32294 1.48995 1.84338 2.05733 2.32942 2.47258 2.62511 2.81536 2.98009 3.15048 3.30291 3.4378 3.58103 3.7547 4.08579 4.33364 4.49214 4.80828 
27 0.17252 0.33021 0.51642 0.65292 0.83831 1.01111 1.18021 1.34207 1.50862 1.67463 1.86535 2.07663 2.20414 2.34931 2.64315 2.83482 2.99696 3.1725 3.32175 3.45614 3.60004 3.77425 4.10365 4.35196 4.51162 4.64199 4.82756 
48 0.16826 0.17299 0.32537 0.3298 0.5118 0.51603 0.64597 0.83473 0.83968 1.00542 1.01095 1.17281 1.17922 1.33722 1.34219 1.50509 1.51109 1.66897 1.6752 1.85906 1.86432 2.07311 2.2011 2.34436 2.34989 2.48681 2.49434 2.64073 2.83101 2.83585 2.99524 3.16592 3.17064 3.3167 3.32077 3.45157 3.45841 3.59611 3.60637 3.77118 4.10049 4.10606 4.34907 4.35511 4.50775 4.63522 4.8239 4.82816 
66 0.1601 0.16345 0.31557 0.31935 0.32236 0.50368 0.50683 0.50996 0.6361 0.64001 0.82506 0.82856 0.8325 0.99578 1.0003 1.16227 1.16755 1.32681 1.33079 1.33447 1.49585 1.49915 1.50267 1.6603 1.66386 1.85034 1.85462 1.85869 2.0632 2.06713 2.19037 2.19478 2.33588 2.34003 2.47762 2.48083 2.63095 2.63419 2.82119 2.82448 2.82841 2.98515 2.98831 3.15669 3.1612 3.30757 3.31195 3.44165 3.44641 3.58662 3.59001 3.75962 3.76365 3.76664 4.0923 4.09616 4.34099 4.34449 4.49683 4.50093 4.50569 4.62419 4.62871 4.81522 4.81803 4.82127 
5 0.17463 0.51672 1.34102 2.83578 3.32064 
8 0.51197 1.17187 1.33855 1.66673 2.34907 2.82912 3.31511 4.82083 
36 0.16496 0.1708 0.32055 0.325 0.50856 0.64297 0.83084 0.83611 1.00353 1.17193 1.33476 1.50213 1.6641 1.67316 1.85456 1.8601 2.06893 2.19822 2.34237 2.35273 2.48285 2.63605 2.8269 2.83304 2.99057 3.16463 3.31515 3.44842 3.59243 3.76749 4.09789 4.34514 4.50362 4.63161 4.82006 4.82645 
35 0.15955 0.16458 0.31614 0.32048 0.50357 0.63616 0.82407 0.82812 0.99643 1.16171 1.16927 1.32992 1.49542 1.50109 1.65969 1.8504 1.85544 2.06418 2.19347 2.3359 2.47819 2.63154 2.82198 2.98669 3.15659 3.16158 3.30965 3.44397 3.58727 3.76226 4.09268 4.34059 4.49906 4.62602 4.81517 
48 0.15057 0.15504 0.30671 0.3136 0.49301 0.49783 0.62617 0.63189 0.81589 0.82066 0.98697 0.99571 1.153 1.31697 1.32484 1.48577 1.4907 1.64988 1.6564 1.84171 2.05498 2.18181 2.32712 2.46676 2.47252 2.62132 2.62576 2.81139 2.81663 2.97512 2.98038 3.14746 3.15448 3.29679 3.30472 3.43259 3.57716 3.58391 3.75046 3.75707 4.08408 4.33276 4.48749 4.49371 4.61331 4.62141 4.80651 4.81163 
103 0.14719 0.1508 0.1535 0.15792 0.30324 0.30677 0.30997 0.31394 0.48989 0.49388 0.49635 0.50021 0.62226 0.62609 0.62885 0.63301 0.81246 0.81583 0.81897 0.82232 0.98521 0.98795 0.99228 1.14931 1.15323 1.15831 1.16288 1.31421 1.31774 1.32169 1.32608 1.48226 1.48606 1.48931 1.49358 1.64356 1.65014 1.65332 1.66068 1.83989 1.84233 1.84591 1.85053 2.05315 2.05565 2.05854 2.1783 2.18318 2.19016 2.32477 2.32757 2.33075 2.46036 2.46623 2.47005 2.47369 2.61677 2.62123 2.62415 2.80824 2.81225 2.815 2.81949 2.9719 2.97601 2.97914 3.14481 3.14788 3.15119 3.15467 3.29404 3.29754 3.30214 3.30549 3.42657 3.43245 3.43613 3.44085 3.5739 3.57777 3.58047 3.58705 3.74868 3.75178 3.755 3.75825 4.0821 4.08463 4.0879 4.33107 4.33314 4.33662 4.48512 4.4881 4.49173 4.49618 4.60912 4.61479 4.6198 4.80425 4.80707 4.80925 4.8141 
29 0.16041 0.317 0.50507 0.63833 0.8251 0.83123 0.99607 1.16743 1.33024 1.49644 1.66237 1.85156 2.06918 2.19383 2.33768 2.48074 2.63297 2.82277 2.98725 3.15947 3.30964 3.44834 3.5884 3.76233 4.09611 4.34617 4.49985 4.62758 4.81693 
76 0.14733 0.15227 0.15609 0.30348 0.30739 0.31186 0.49005 0.49529 0.49885 0.62262 0.62765 0.63173 0.81271 0.81715 0.82061 0.98524 0.98914 0.99405 1.14961 1.15415 1.16136 1.31443 1.3206 1.32606 1.48255 1.48809 1.4918 1.64395 1.65144 1.65481 1.83995 1.84303 1.84793 2.05321 2.05655 2.17853 2.18592 2.32483 2.32826 2.46129 2.46693 2.47096 2.61719 2.62184 2.6255 2.80841 2.81342 2.8171 2.9721 2.9782 3.14492 3.1485 3.15287 3.29414 3.29953 3.30386 3.42692 3.43312 3.43827 3.57404 3.57899 3.74871 3.75351 3.75683 4.08214 4.08527 4.33112 4.33375 4.48526 4.48919 4.49297 4.60939 4.61827 4.8043 4.80763 4.81128 
54 0.15451 0.15935 0.16471 0.31137 0.31774 0.4997 0.50422 0.63006 0.63717 0.81997 0.82483 0.82933 0.99144 0.99758 1.15753 1.16699 1.32165 1.33016 1.48968 1.49544 1.65585 1.66188 1.84612 1.85282 2.05938 2.06757 2.18907 2.33145 2.33813 2.47232 2.47942 2.62585 2.63115 2.81723 2.82279 2.9802 2.98561 3.15195 3.15832 3.30145 3.30892 3.43739 3.4443 3.5815 3.58855 3.75523 3.7613 4.08841 4.33735 4.49209 4.49827 4.62144 4.8112 4.81584 
26 0.16032 0.31668 0.50469 0.63645 0.82445 0.99734 1.16689 1.33148 1.49702 1.66025 1.85213 2.06371 2.33729 2.478 2.6314 2.82345 2.98798 3.15848 3.30956 3.44397 3.58842 3.76166 4.0922 4.33999 4.49849 4.81536 
52 0.15092 0.1566 0.30725 0.31324 0.49362 0.49886 0.62679 0.63278 0.81629 0.82197 0.98786 0.99532 1.15371 1.16352 1.31789 1.32515 1.4864 1.49241 1.65083 1.65694 1.84246 1.84943 2.05571 2.18267 2.32776 2.3343 2.46751 2.47366 2.62175 2.62699 2.81204 2.81756 2.9759 2.98221 3.14804 3.15411 3.2976 3.30488 3.43339 3.43996 3.5777 3.58427 3.75129 3.75708 4.08474 4.33346 4.48834 4.49443 4.61407 4.6233 4.80711 4.81153 
45 0.16174 0.31454 0.49984 0.51008 0.63302 0.64149 0.82524 0.99533 1.16102 1.1685 1.32524 1.33439 1.4935 1.50218 1.65303 1.66417 1.85045 2.06531 2.18832 2.33525 2.34163 2.47109 2.48049 2.62838 2.63446 2.81906 2.82936 2.98228 3.15546 3.16229 3.30513 3.31324 3.4355 3.4455 3.585 3.59162 3.7587 3.76472 4.0941 4.34171 4.49569 4.50181 4.61913 4.63075 4.81611 
83 0.15417 0.15808 0.16099 0.16639 0.31206 0.3155 0.3187 0.49774 0.50161 0.50506 0.63084 0.63435 0.63779 0.81965 0.82303 0.8261 0.83077 0.99226 0.99578 1.00054 1.15786 1.16262 1.16792 1.32191 1.32729 1.33124 1.49015 1.49432 1.49711 1.65175 1.65761 1.66085 1.84723 1.85125 1.85468 2.06033 2.06349 2.18568 2.19126 2.19909 2.33245 2.33551 2.34632 2.47081 2.47527 2.47879 2.62643 2.62973 2.63299 2.81578 2.81957 2.82344 2.97973 2.98445 2.98887 3.15271 3.15583 3.15952 3.30171 3.306 3.3097 3.43635 3.43976 3.44434 3.58171 3.58535 3.58956 3.75577 3.75956 3.76249 4.08943 4.09233 4.33823 4.34085 4.49302 4.49753 4.50066 4.61654 4.62322 4.62699 4.81169 4.81451 4.81813 
25 0.16029 0.31675 0.50289 0.63888 0.82463 1.00053 1.16826 1.33132 1.49675 1.65964 1.85265 2.06234 2.3384 2.47725 2.63065 2.82111 3.15817 3.3095 3.44455 3.59004 3.76146 4.09091 4.3391 4.49873 4.81377 
7 0.17233 0.3268 0.83437 1.00655 1.86203 4.35356 4.82734 
79 0.14743 0.15152 0.15541 0.30376 0.30755 0.31136 0.48979 0.49405 0.49751 0.62283 0.62687 0.6306 0.81285 0.81716 0.8208 0.98448 0.98895 1.15019 1.15492 1.16193 1.31445 1.3195 1.32516 1.48264 1.48715 1.4914 1.64444 1.65024 1.65528 1.83922 1.8431 1.8475 2.05243 2.05601 2.17827 2.18392 2.32443 2.32801 2.33401 2.46303 2.46804 2.47245 2.61813 2.62208 2.6255 2.80787 2.81213 2.8153 2.97206 2.97692 2.98462 3.14463 3.14857 3.15203 3.29405 3.29875 3.3037 3.42842 3.43227 3.4371 3.57374 3.57788 3.58406 3.74779 3.7521 3.75547 4.08144 4.08492 4.33024 4.33335 4.485 4.48952 4.49486 4.6091 4.61564 4.62126 4.80364 4.80671 4.80981 
0 
40 0.15675 0.31185 0.31783 0.50002 0.50557 0.6332 0.82038 0.82575 0.99172 0.99911 1.15851 1.16768 1.32154 1.32828 1.49316 1.65724 1.84612 1.85349 2.05949 2.18967 2.33156 2.47516 2.6282 2.81802 2.98329 3.15222 3.15843 3.30175 3.30914 3.43891 3.58372 3.75497 3.76051 4.08847 4.33697 4.49206 4.49769 4.62316 4.81098 4.81735 
23 0.15315 0.30921 0.49703 0.62945 0.81804 0.98922 1.48961 1.84331 2.05681 2.32887 2.47249 2.62512 2.8154 2.98033 3.14961 3.30611 3.4362 3.58082 3.75432 4.08565 4.33395 4.4921 4.80849 
97 0.16674 0.17023 0.17331 0.18037 0.3235 0.32725 0.3304 0.33658 0.50982 0.51352 0.5167 0.52182 0.64427 0.64788 0.65128 0.8322 0.83596 0.83849 0.84207 1.00345 1.00758 1.01121 1.01745 1.1697 1.17522 1.17912 1.33385 1.33905 1.34262 1.50252 1.50649 1.5104 1.66858 1.67142 1.67581 1.85821 1.8618 1.86502 1.86835 2.07155 2.07449 2.07908 2.19708 2.20287 2.20778 2.34374 2.3468 2.35036 2.35535 2.48499 2.48834 2.49207 2.49825 2.63848 2.64167 2.64537 2.82898 2.8323 2.83544 2.84121 2.99126 2.99582 2.99985 3.16415 3.16824 3.17083 3.17459 3.31415 3.31922 3.32236 3.45029 3.45397 3.45739 3.59386 3.59725 3.60091 3.60564 3.76752 3.77178 3.77452 3.77954 4.10057 4.10361 4.10818 4.34926 4.3522 4.35632 4.50467 4.5088 4.51222 4.63083 4.63637 4.64066 4.82323 4.82589 4.82872 4.83224 
0 
0 
27 0.15787 0.31531 0.50245 0.63456 0.82375 0.9977 1.16454 1.32661 1.49364 1.66387 1.84606 2.06194 2.33535 2.47526 2.62834 2.81985 2.9838 3.15645 3.30688 3.44123 3.58721 3.75877 4.08794 4.336 4.49567 4.62635 4.81203 
30 0.16534 0.32182 0.32658 0.50834 0.64203 0.83098 1.0018 1.17184 1.33397 1.50099 1.66478 1.85724 1.86284 2.06847 2.19895 2.34174 2.48334 2.63585 2.82663 2.99066 3.16336 3.31463 3.44896 3.59228 3.76685 4.09685 4.34519 4.50326 4.63157 4.81986 
70 0.15782 0.16087 0.16454 0.31395 0.31754 0.32065 0.50182 0.50528 0.63425 0.63779 0.82283 0.82621 0.82932 0.9939 0.99822 1.16013 1.16455 1.17077 1.325 1.32899 1.33239 1.49344 1.49678 1.50051 1.65809 1.66155 1.66575 1.84838 1.85224 1.85538 2.06151 2.06514 2.18946 2.19396 2.33401 2.33744 2.47509 2.47878 2.48446 2.62892 2.63185 2.81946 2.82301 2.82823 2.98403 2.98694 3.15478 3.15907 3.16316 3.3044 3.30914 3.3129 3.44003 3.4444 3.58501 3.58842 3.75856 3.76204 4.09052 4.09429 4.33895 4.34274 4.49512 4.49855 4.50214 4.62169 4.626 4.81358 4.81641 4.81985 
28 0.159 0.31558 0.50324 0.63593 0.8248 0.99941 1.16447 1.32811 1.49482 1.65932 1.85039 2.06398 2.19296 2.33723 2.47628 2.63115 2.82137 2.98564 3.15723 3.30727 3.44135 3.58691 3.76234 4.09238 4.34069 4.49835 4.62565 4.81564 
77 0.15488 0.15898 0.16348 0.31185 0.31599 0.32031 0.49837 0.50204 0.50569 0.63146 0.63494 0.63867 0.82076 0.82509 0.8303 0.99202 0.99689 1.15841 1.16393 1.16856 1.32204 1.32708 1.33125 1.49013 1.49448 1.49779 1.65468 1.65903 1.66363 1.84682 1.85119 1.85526 2.05983 2.0634 2.18646 2.19177 2.33218 2.33603 2.34192 2.47161 2.47614 2.48091 2.62614 2.62997 2.81683 2.8205 2.82453 2.97994 2.98461 2.98994 3.1531 3.15722 3.16125 3.30209 3.30739 3.31074 3.43753 3.44177 3.44607 3.58184 3.5857 3.59026 3.7558 3.75983 3.76281 4.08886 4.09225 4.33759 4.34061 4.49283 4.49721 4.50085 4.61883 4.62556 4.8117 4.81463 4.81991 
27 0.16619 0.32575 0.50946 0.64193 0.83332 1.00689 1.17243 1.33539 1.50323 1.66683 1.85707 2.06914 2.20489 2.34143 2.4847 2.63873 2.82718 2.99213 3.16715 3.31681 3.45437 3.59261 3.7718 4.09799 4.34631 4.63205 4.82106 
1 0.83593 
127 0.16772 0.17048 0.17268 0.17549 0.18042 0.32442 0.32739 0.32976 0.33227 0.3375 0.51091 0.5136 0.51588 0.51807 0.5213 0.6448 0.64744 0.64958 0.65276 0.8336 0.8368 0.83904 0.84177 0.84851 1.00414 1.00746 1.01015 1.01292 1.01831 1.17138 1.17514 1.17804 1.18081 1.33549 1.33882 1.34121 1.34375 1.34916 1.50405 1.50693 1.50922 1.51217 1.669 1.67179 1.6748 1.67927 1.85903 1.86197 1.86432 1.86673 1.87013 2.07164 2.07425 2.07679 2.08092 2.19887 2.20261 2.20579 2.2097 2.34454 2.34752 2.35008 2.3532 2.35818 2.48587 2.48851 2.49119 2.49436 2.49989 2.63911 2.64161 2.64371 2.64802 2.82948 2.83232 2.83453 2.83738 2.84055 2.99333 2.99631 2.99874 3.00217 3.16567 3.16886 3.17089 3.17326 3.17678 3.31515 3.31881 3.32098 3.32336 3.32997 3.45056 3.4537 3.45606 3.45892 3.59535 3.59788 3.60057 3.60356 3.60778 3.7688 3.77171 3.77397 3.77676 3.78125 4.10079 4.10306 4.10556 4.10991 4.34949 4.35153 4.35429 4.35818 4.50563 4.50887 4.5109 4.51393 4.63373 4.63702 4.64021 4.64477 4.82375 4.82602 4.82815 4.83057 4.83362 
61 0.16284 0.16607 0.17201 0.31906 0.32262 0.50721 0.51084 0.63907 0.64296 0.82892 0.83196 0.83648 0.99792 1.00251 1.00737 1.16451 1.17116 1.33227 1.33685 1.49957 1.50413 1.66322 1.66815 1.85257 1.85712 1.86068 2.06641 2.06986 2.19424 2.20133 2.33843 2.34198 2.34749 2.48116 2.48886 2.63426 2.63723 2.82511 2.82939 2.98929 2.99383 3.1617 3.16633 3.31289 3.3172 3.44458 3.44927 3.59015 3.59518 3.76498 3.76777 4.09527 4.09879 4.34342 4.34756 4.50207 4.50742 4.62863 4.63481 4.8188 4.82201 
9 0.31868 0.50347 1.66301 1.85293 3.15882 3.31014 4.34247 4.62662 4.81495 
85 0.17922 0.18264 0.19066 0.33329 0.33757 0.34165 0.52216 0.52593 0.53099 0.65343 0.6576 0.66236 0.84212 0.8462 0.85041 1.0133 1.01844 1.02325 1.17963 1.18563 1.19004 1.34495 1.34924 1.3535 1.5147 1.51824 1.5241 1.67907 1.6836 1.86834 1.87296 1.87692 2.08148 2.08513 2.09292 2.20823 2.21365 2.22089 2.35337 2.35775 2.36432 2.4947 2.4987 2.50417 2.64854 2.65169 2.65788 2.83971 2.84329 2.84776 3.00203 3.0062 3.01116 3.17387 3.17839 3.18185 3.18854 3.32423 3.32919 3.33302 3.46006 3.4646 3.47001 3.60367 3.6085 3.61323 3.77738 3.78145 3.78467 3.79263 4.1105 4.11426 4.12767 4.35897 4.3629 4.37193 4.51392 4.51849 4.52211 4.64187 4.64711 4.65571 4.83344 4.83669 4.84063 
32 0.16939 0.32702 0.51231 0.6455 0.83466 1.007 1.172 1.17768 1.33897 1.50622 1.67001 1.86186 2.07214 2.19942 2.34279 2.3488 2.48906 2.63953 2.82966 2.83605 2.9939 3.16809 3.31775 3.45218 3.59689 3.77088 4.10144 4.3474 4.50695 4.63639 4.82435 4.83097 
0 
35 0.15353 0.30909 0.31716 0.49655 0.50323 0.62904 0.81859 0.82564 0.98955 1.15587 1.32058 1.48895 1.65421 1.84397 2.05726 2.18634 2.32935 2.47097 2.62449 2.81433 2.97879 3.15001 3.15805 3.29983 3.3093 3.43552 3.57996 3.75342 3.75938 4.08627 4.33474 4.49024 4.62184 4.80872 4.81662 
31 0.15825 0.16492 0.31429 0.50213 0.63474 0.82298 0.83106 0.99469 1.16529 1.33046 1.49537 1.6588 1.84912 1.85666 2.06141 2.1943 2.33403 2.47642 2.6294 2.81988 2.98547 3.15483 3.31071 3.44017 3.58543 3.75886 4.09065 4.3391 4.49555 4.62706 4.81367 
81 0.1531 0.15757 0.16142 0.30921 0.31343 0.3172 0.49588 0.50086 0.50471 0.62848 0.63325 0.63734 0.81845 0.82259 0.82623 0.99149 0.99574 0.99972 1.15528 1.15981 1.16438 1.32023 1.32544 1.32908 1.48829 1.49303 1.49645 1.64952 1.65623 1.65961 1.84627 1.84967 1.85433 2.0595 2.06333 2.18433 2.18994 2.19632 2.33097 2.33441 2.33856 2.46636 2.47247 2.47644 2.62285 2.62783 2.63132 2.81418 2.81907 2.82286 2.97795 2.98336 2.98987 3.15099 3.15461 3.15856 3.30002 3.30498 3.30932 3.43253 3.4388 3.44338 3.57986 3.58472 3.5887 3.75478 3.7591 3.76267 4.08837 4.0918 4.33756 4.3409 4.49122 4.49544 4.49889 4.61487 4.62083 4.62609 4.8106 4.81398 4.81867 
57 0.15077 0.15496 0.30706 0.31185 0.49383 0.49792 0.5036 0.62687 0.63173 0.81604 0.82048 0.98714 0.99246 1.15359 1.16264 1.31735 1.32384 1.48628 1.49092 1.65177 1.65652 1.84187 1.84655 2.05499 2.05906 2.18273 2.32728 2.33191 2.46839 2.47281 2.6219 2.62597 2.81204 2.8164 2.97592 2.98054 3.14788 3.15291 3.29755 3.30391 3.43322 3.43885 3.5777 3.58333 3.75066 3.75541 4.08407 4.08815 4.33271 4.33659 4.48802 4.49288 4.61491 4.62234 4.80667 4.80993 4.81478 
0 
84 0.16698 0.17027 0.17416 0.32243 0.3264 0.33037 0.51059 0.51433 0.51848 0.64293 0.64677 0.65274 0.8333 0.83634 0.84029 1.00243 1.00684 1.01219 1.16739 1.17291 1.17709 1.33217 1.33746 1.34126 1.50219 1.5061 1.50998 1.66715 1.67109 1.67578 1.85704 1.86121 1.8647 1.8727 2.0713 2.07587 2.19798 2.20208 2.20763 2.34191 2.34623 2.3502 2.35629 2.4849 2.48956 2.49974 2.63814 2.64279 2.82848 2.83183 2.83515 2.99303 2.99729 3.16307 3.16736 3.17194 3.31353 3.31811 3.32229 3.44915 3.45312 3.45962 3.59315 3.59788 3.60488 3.76714 3.77078 3.77893 4.09988 4.10378 4.11667 4.34753 4.35146 4.35941 4.5032 4.50729 4.5122 4.62997 4.63489 4.64453 4.82208 4.82521 4.82836 4.83625 
33 0.16706 0.32179 0.32691 0.50988 0.64241 0.64695 0.83293 1.00265 1.17331 1.33561 1.50281 1.66696 1.85592 1.86227 2.06965 2.34205 2.34725 2.48466 2.63719 2.8283 2.83513 2.99227 3.1657 3.31621 3.44963 3.59302 3.76727 4.09811 4.34638 4.50568 4.63482 4.82127 4.82826 
63 0.16118 0.16411 0.31669 0.32053 0.50494 0.50805 0.63718 0.64058 0.82534 0.82889 0.83387 0.99601 1.00072 1.16247 1.16775 1.17217 1.32646 1.33121 1.33559 1.49748 1.50029 1.66153 1.66521 1.85074 1.85475 1.85933 2.06431 2.06726 2.19345 2.19941 2.33682 2.34016 2.47888 2.48159 2.6326 2.63498 2.82317 2.82623 2.98767 2.99049 3.15762 3.16147 3.16495 3.30638 3.31142 3.31468 3.44269 3.44655 3.45178 3.58815 3.59151 3.76228 3.76499 4.09339 4.09641 4.34176 4.34474 4.49995 4.50233 4.62461 4.62904 4.81662 4.81933 
29 0.16173 0.31645 0.50552 0.63813 0.82673 0.99889 1.16616 1.32997 1.49735 1.66162 1.85023 1.8576 2.06447 2.19444 2.33804 2.47827 2.63227 2.82267 2.98704 3.15947 3.31008 3.4431 3.58961 3.76229 4.09451 4.34086 4.49952 4.63035 4.81566 
93 0.15123 0.15565 0.15823 0.16305 0.30751 0.31108 0.3149 0.32217 0.49377 0.49884 0.50179 0.50652 0.62608 0.63085 0.63448 0.81698 0.82132 0.82394 0.82772 0.98889 0.99266 0.99658 1.15384 1.15766 1.16249 1.16809 1.31833 1.32439 1.32797 1.48663 1.49153 1.49423 1.64727 1.65509 1.65893 1.6647 1.8436 1.84651 1.8505 1.85529 2.05689 2.06008 2.18226 2.18891 2.19692 2.32855 2.33177 2.33619 2.46374 2.47124 2.47473 2.4816 2.62124 2.62591 2.62879 2.81198 2.8169 2.81954 2.82472 2.9759 2.98189 2.98681 3.14884 3.15212 3.15614 3.16216 3.2979 3.30296 3.30638 3.3118 3.43009 3.43638 3.44099 3.57777 3.58253 3.58672 3.75224 3.75673 3.75939 4.0858 4.08862 4.33484 4.33717 4.48919 4.49403 4.49648 4.61322 4.62106 4.62496 4.8079 4.81094 4.81429 4.81839 
72 0.15329 0.15817 0.31019 0.3148 0.31878 0.49648 0.50122 0.50578 0.62894 0.63393 0.63827 0.819 0.82397 0.82959 0.99133 0.99686 1.15672 1.16239 1.16781 1.32112 1.32676 1.33168 1.48915 1.49436 1.50011 1.65065 1.65728 1.66189 1.8461 1.85107 2.05932 2.06368 2.18515 2.19115 2.33118 2.33549 2.46806 2.47439 2.47919 2.62447 2.62912 2.8147 2.81951 2.82353 2.97871 2.98415 3.15143 3.15614 3.16003 3.3006 3.30612 3.31004 3.43298 3.43879 3.44482 3.58046 3.58522 3.75466 3.75945 3.76354 4.08829 4.09278 4.33732 4.34154 4.4918 4.49682 4.61618 4.62222 4.62814 4.81046 4.81392 4.82018 
42 0.16699 0.17405 0.3233 0.32714 0.51016 0.51429 0.64377 0.83208 0.83651 1.00087 1.00669 1.17247 1.33537 1.50234 1.50678 1.66565 1.67163 1.85616 1.86142 2.06939 2.19987 2.34146 2.34577 2.48444 2.63745 2.82825 2.83382 2.99216 3.16502 3.3153 3.32009 3.45031 3.59313 3.76844 4.0978 4.10495 4.34574 4.35175 4.50474 4.63402 4.82132 4.82637 
7 0.17558 0.51873 0.84099 1.17792 1.67758 4.109 4.83107 
56 0.14614 0.1511 0.30229 0.30689 0.48873 0.49416 0.62157 0.62687 0.81169 0.81637 0.98388 0.98889 1.14845 1.15442 1.31325 1.31951 1.48151 1.48698 1.64288 1.6506 1.83861 1.84198 2.05186 2.05558 2.17725 2.18441 2.32347 2.32742 2.4607 2.46756 2.61616 2.62145 2.80706 2.81244 2.97084 2.97705 3.14359 3.14751 3.29285 3.29884 3.42592 3.43208 3.57271 3.57803 3.74733 3.75227 4.08077 4.08421 4.32979 4.33252 4.48398 4.48923 4.60817 4.61811 4.8029 4.80653 
44 0.15746 0.162 0.31442 0.32055 0.50288 0.50733 0.63509 0.82272 0.82746 0.99487 1.16108 1.32667 1.33379 1.4942 1.49884 1.65907 1.84918 1.85524 2.06252 2.06748 2.19109 2.3346 2.47635 2.62991 2.63436 2.82042 2.82499 2.9849 3.15558 3.16144 3.30542 3.31165 3.4405 3.58555 3.75884 3.76371 4.0913 4.09571 4.34003 4.49565 4.50111 4.6232 4.81447 4.81841 
56 0.17417 0.17905 0.33007 0.33426 0.51735 0.52128 0.64946 0.65332 0.83899 0.84218 0.84917 1.00996 1.01476 1.17697 1.1828 1.34278 1.34777 1.50978 1.51437 1.67377 1.6796 1.86511 1.86973 2.07662 2.08203 2.20661 2.35062 2.3561 2.49122 2.49604 2.64419 2.64846 2.83613 2.84117 2.99978 3.00501 3.17229 3.17605 3.32301 3.32847 3.45562 3.45995 3.6004 3.60492 3.77542 3.77833 4.10534 4.11011 4.3537 4.35834 4.51189 4.51632 4.64035 4.82884 4.83255 4.8393 
61 0.15336 0.15773 0.16348 0.31051 0.31499 0.31923 0.49657 0.50105 0.50535 0.62936 0.6338 0.81888 0.8233 0.82694 0.99095 0.99683 1.15678 1.16383 1.32092 1.32686 1.4889 1.49399 1.65066 1.65716 1.84569 1.85129 2.05881 2.0634 2.18494 2.19325 2.33101 2.33568 2.4696 2.47542 2.62492 2.62917 2.81474 2.81941 2.97875 2.98397 3.15121 3.15684 3.30076 3.30741 3.43597 3.44031 3.58055 3.58504 3.75436 3.75919 3.76263 4.08784 4.0917 4.33664 4.34116 4.49152 4.49687 4.61527 4.62467 4.81022 4.81361 
31 0.16405 0.32188 0.50785 0.63961 0.83081 0.99882 1.00575 1.16451 1.17206 1.33159 1.5003 1.66411 1.85386 1.86046 2.06735 2.19616 2.33916 2.48151 2.63536 2.82599 2.99005 3.16289 3.31367 3.44583 3.59038 3.76605 4.09586 4.34418 4.50284 4.62981 4.81948 
55 0.15159 0.15654 0.30888 0.31443 0.49503 0.50065 0.62748 0.63298 0.81723 0.82149 0.82459 0.83027 0.98973 0.99672 1.15534 1.16476 1.3196 1.32721 1.48716 1.49287 1.64875 1.65637 1.84454 1.85119 2.05776 2.1835 2.32966 2.3368 2.46658 2.47426 2.62323 2.62879 2.81324 2.81914 2.97717 2.98392 3.14991 3.1562 3.29912 3.30691 3.43161 3.43703 3.44386 3.57901 3.58687 3.75305 3.75919 4.08675 4.3356 4.49026 4.49632 4.61432 4.62555 4.80887 4.81267 
57 0.163 0.16608 0.17069 0.31912 0.3231 0.32759 0.50753 0.51287 0.6412 0.82854 0.83194 0.83656 0.999 1.00434 1.1671 1.17249 1.33267 1.33812 1.49963 1.50366 1.6636 1.66816 1.85306 1.85744 1.86109 2.06754 2.1971 2.20475 2.33917 2.34338 2.34979 2.48192 2.49151 2.63484 2.82606 2.83179 2.98983 2.99644 3.16279 3.16997 3.31325 3.31725 3.44795 3.4544 3.59051 3.59705 3.76557 3.77475 4.09594 4.10519 4.34401 4.34892 4.50234 4.63084 4.81882 4.82179 4.82603 
56 0.14835 0.15301 0.3046 0.30905 0.49099 0.49622 0.62368 0.62869 0.81402 0.81864 0.98606 0.99209 1.15096 1.15681 1.3156 1.32231 1.48376 1.48918 1.64524 1.65305 1.84084 1.8456 2.05407 2.0584 2.17953 2.18778 2.3257 2.32987 2.46342 2.46998 2.6187 2.6236 2.80922 2.81448 2.97317 2.97926 3.14594 3.15038 3.29507 3.30164 3.42844 3.43399 3.57493 3.57997 3.74942 3.75498 4.08298 4.087 4.33197 4.33538 4.4863 4.49203 4.61048 4.61988 4.80506 4.80872 
37 0.16469 0.32004 0.32466 0.50803 0.51173 0.64037 0.64649 0.82924 0.83521 0.99985 1.00621 1.17517 1.3336 1.5012 1.66446 1.85482 1.86125 2.06753 2.3406 2.48325 2.63525 2.63871 2.82639 2.99057 3.1639 3.31404 3.44682 3.59171 3.76593 3.76937 4.09615 4.34434 4.3511 4.50315 4.63102 4.81976 4.8263 
26 0.17655 0.32712 0.51602 0.64987 0.83876 1.0105 1.17693 1.50723 1.67561 1.86638 2.07456 2.20821 2.3499 2.49314 2.64309 2.83507 2.99995 3.16872 3.32086 3.45366 3.59967 3.77149 4.1031 4.3538 4.50949 4.82852 
0 
2 3.77392 4.51194 
51 0.17518 0.33188 0.3374 0.51861 0.524 0.65265 0.65892 0.84112 0.84804 1.01237 1.02334 1.18148 1.34385 1.34876 1.51099 1.51613 1.67509 1.86603 1.87224 2.07879 2.08567 2.20793 2.35001 2.35856 2.49241 2.50017 2.64595 2.65544 2.8363 2.8435 3.00082 3.00853 3.17301 3.17714 3.32421 3.33118 3.45745 3.46235 3.60161 3.60734 3.77633 3.78252 4.10686 4.11332 4.35464 4.36061 4.5138 4.5222 4.64189 4.83021 4.8364 
57 0.16062 0.16417 0.31547 0.32048 0.50292 0.50645 0.63558 0.64004 0.82554 0.82912 0.99532 1.00185 1.16126 1.16716 1.32594 1.33112 1.497 1.50073 1.65987 1.66413 1.85035 1.85459 2.06312 2.06663 2.19043 2.19634 2.33563 2.33961 2.47625 2.48053 2.63082 2.63404 2.82085 2.82432 2.98491 2.98864 3.15624 3.16121 3.30542 3.31154 3.4411 3.44741 3.58646 3.59113 3.75899 3.7633 3.7668 4.09212 4.0956 4.34065 4.34361 4.49592 4.50047 4.62301 4.6285 4.81519 4.81781 
56 0.16037 0.16374 0.31605 0.32022 0.50476 0.5094 0.63667 0.64131 0.82497 0.82882 0.99631 1.00084 1.16278 1.16967 1.32933 1.33436 1.4963 1.50007 1.66078 1.66495 1.85095 1.85554 2.06411 2.06875 2.19186 2.19596 2.33654 2.34221 2.47863 2.48445 2.63175 2.63507 2.82262 2.82748 2.98674 2.99113 3.15748 3.16202 3.30821 3.31328 3.44255 3.44761 3.58775 3.59313 3.76108 3.76449 4.09313 4.0993 4.34162 4.34707 4.49785 4.50134 4.62585 4.63144 4.81689 4.82112 
88 0.14397 0.14815 0.15129 0.30012 0.30375 0.30726 0.48669 0.49102 0.49382 0.49985 0.61918 0.62341 0.62697 0.80936 0.81316 0.81647 0.82064 0.98189 0.98509 0.98895 1.14622 1.15026 1.15512 1.31108 1.31532 1.31914 1.47919 1.4835 1.48684 1.64052 1.64695 1.65078 1.83659 1.83941 1.84287 2.04985 2.05284 2.05604 2.17517 2.18045 2.32148 2.32461 2.32789 2.45761 2.46337 2.4675 2.61375 2.61819 2.62156 2.80505 2.80925 2.81232 2.81914 2.96874 2.97324 2.97661 3.14156 3.1449 3.14852 3.15462 3.29078 3.29476 3.29905 3.42348 3.42916 3.43341 3.57068 3.57482 3.57831 3.74536 3.74894 3.75202 4.07879 4.08167 4.085 4.32776 4.33018 4.33375 4.48191 4.48531 4.48875 4.60603 4.61183 4.619 4.80094 4.80402 4.80652 4.81102 
1 4.81296 
0 
0 
1 0.82801 
25 0.17203 0.33094 0.51512 0.64897 1.34111 1.5094 1.67385 1.86657 2.07501 2.20445 2.35014 2.48899 2.64183 2.83366 2.99678 3.16985 3.32143 3.45583 3.60483 3.77288 4.10305 4.35248 4.50979 4.63917 4.83133 
0 
26 0.17506 0.3314 0.51843 0.65277 0.84082 1.01361 1.18215 1.34354 1.50967 1.67526 1.86861 2.07754 2.35296 2.4959 2.64573 2.8376 3.00162 3.17333 3.32343 3.45807 3.61056 3.7795 4.10563 4.35397 4.51496 4.83059 
10 0.32383 0.51254 0.646 2.35307 2.63795 2.82896 3.76834 4.34622 4.50473 4.83085 
82 0.16671 0.17014 0.17456 0.32222 0.32609 0.32931 0.51039 0.51408 0.51762 0.64265 0.64651 0.65089 0.83204 0.83516 0.83931 1.00193 1.00677 1.01088 1.17029 1.17521 1.17915 1.33516 1.33904 1.34558 1.50204 1.50568 1.50966 1.66687 1.67106 1.67785 1.85652 1.86108 1.86486 2.07042 2.07374 2.09006 2.19816 2.20213 2.20797 2.34244 2.34694 2.35218 2.48464 2.48787 2.49338 2.63759 2.64074 2.82813 2.8319 2.83611 2.99237 2.9956 3.00492 3.16321 3.16755 3.17088 3.31336 3.31753 3.32151 3.44841 3.4527 3.45707 3.59369 3.59807 3.60381 3.76746 3.77101 3.77499 4.09916 4.1028 4.11651 4.3474 4.35082 4.35748 4.50313 4.50736 4.51161 4.63358 4.63951 4.8219 4.82475 4.82849 
91 0.1643 0.16703 0.1698 0.32034 0.32342 0.3262 0.50832 0.51051 0.5132 0.51795 0.6408 0.6439 0.64676 0.82933 0.83272 0.83514 0.83908 1.00075 1.00429 1.00742 1.16705 1.17091 1.17439 1.1795 1.33321 1.33578 1.33884 1.50063 1.50344 1.50681 1.66469 1.66748 1.67094 1.85469 1.85799 1.86083 1.86422 2.06786 2.0709 2.07462 2.1959 2.19947 2.20673 2.34017 2.34323 2.34648 2.35449 2.48254 2.48527 2.48922 2.63556 2.63817 2.64307 2.82643 2.82882 2.83191 2.83585 2.99081 2.99307 2.99788 3.16157 3.16498 3.16742 3.31222 3.31544 3.3183 3.44659 3.44986 3.45278 3.59157 3.59426 3.59772 3.76458 3.76761 3.77018 4.09673 4.09947 4.1034 4.34543 4.34782 4.35145 4.50172 4.50487 4.50755 4.62895 4.63292 4.63688 4.81982 4.82231 4.82487 4.82792 
90 0.15621 0.15938 0.16198 0.31284 0.31682 0.31939 0.49933 0.50282 0.50557 0.50909 0.63262 0.63552 0.6384 0.82156 0.82543 0.82778 0.83171 0.99297 0.99667 0.99975 1.15961 1.16406 1.16767 1.32336 1.3279 1.33095 1.49153 1.49572 1.49871 1.6571 1.6597 1.66309 1.84777 1.85109 1.8542 1.86582 2.06092 2.06399 2.06823 2.18748 2.19189 2.19826 2.33321 2.33623 2.33981 2.34696 2.47461 2.47778 2.48088 2.62776 2.63088 2.63342 2.81723 2.82103 2.82368 2.82827 2.98174 2.98549 2.98866 3.15353 3.15781 3.1604 3.30331 3.30775 3.31028 3.43933 3.44289 3.44603 3.58327 3.58639 3.58971 3.7563 3.76047 3.76286 4.08991 4.09271 4.09753 4.33881 4.34143 4.34697 4.49369 4.4979 4.50023 4.6186 4.62441 4.62722 4.81235 4.81517 4.81782 4.82162 
109 0.1715 0.17501 0.17801 0.18166 0.32812 0.33174 0.33471 0.3388 0.51555 0.51841 0.52114 0.52424 0.64976 0.65295 0.65676 0.83805 0.84115 0.84387 0.84692 1.00807 1.01242 1.01566 1.0221 1.17619 1.18066 1.18453 1.34013 1.3439 1.34727 1.3569 1.50761 1.51149 1.51464 1.51921 1.67207 1.67507 1.67892 1.68511 1.86294 1.86677 1.86982 1.87361 1.88191 2.07659 2.0795 2.08377 2.10618 2.20272 2.20731 2.21203 2.34813 2.35143 2.35492 2.35907 2.36598 2.49105 2.49373 2.49818 2.51354 2.6444 2.64694 2.65306 2.83352 2.83669 2.83996 2.84332 2.86119 2.99841 3.00118 3.00528 3.16976 3.17365 3.17609 3.18018 3.32002 3.3239 3.32676 3.33292 3.45486 3.45865 3.46168 3.46716 3.59937 3.6025 3.60612 3.61162 3.7731 3.77672 3.77903 3.78499 4.10525 4.10817 4.11146 4.12487 4.3539 4.35642 4.36064 4.50998 4.51368 4.51656 4.52347 4.63667 4.64132 4.64642 4.82807 4.83055 4.83355 4.83651 4.84546 
29 0.16466 0.3214 0.50866 0.64151 0.83063 1.00274 1.1727 1.33472 1.50103 1.66526 1.8562 1.86195 2.0685 2.34148 2.48315 2.63578 2.82638 2.83371 2.99005 3.16397 3.31458 3.44889 3.59304 3.76641 4.09669 4.34397 4.50365 4.63687 4.81979 
24 0.15866 0.31571 0.50198 0.63588 0.82478 1.16742 1.32809 1.49496 1.6593 1.85099 2.0607 2.33715 2.47611 2.629 2.81992 2.98477 3.15775 3.30823 3.44434 3.75976 4.08905 4.33708 4.49689 4.81242 
0 
64 0.1444 0.1489 0.30069 0.30489 0.3098 0.48681 0.49138 0.49582 0.62004 0.62456 0.80981 0.81451 0.98142 0.98621 1.1471 1.15265 1.31136 1.317 1.4796 1.48457 1.64244 1.64799 1.8362 1.84021 1.84643 2.04943 2.05318 2.1755 2.18182 2.32132 2.32507 2.46017 2.46554 2.61513 2.61953 2.80498 2.80953 2.81472 2.96906 2.97432 3.14165 3.14596 3.15053 3.29095 3.29644 3.30179 3.42599 3.43061 3.57077 3.57523 3.74476 3.74931 3.75325 4.07842 4.08205 4.32729 4.33053 4.48191 4.48677 4.6064 4.61434 4.80059 4.80382 4.80827 
64 0.15704 0.16094 0.16401 0.31422 0.31799 0.32272 0.50248 0.50522 0.6339 0.63775 0.82328 0.827 0.83041 0.99436 0.99874 1.00324 1.16147 1.16753 1.32555 1.32971 1.49251 1.49682 1.50105 1.65888 1.66225 1.84903 1.85321 1.85705 2.06235 2.06618 2.19012 2.19525 2.33435 2.33833 2.47596 2.47919 2.62866 2.63225 2.81951 2.82287 2.82847 2.98381 2.98712 3.15546 3.15992 3.3054 3.30992 3.44068 3.44467 3.58489 3.58839 3.75822 3.76236 3.76818 4.09139 4.09509 4.3401 4.34386 4.49511 4.49961 4.62292 4.62809 4.81435 4.81716 
26 0.16309 0.31996 0.50822 0.64201 0.8291 1.00148 1.17143 1.33393 1.49963 1.66233 1.85505 2.06772 2.34114 2.48121 2.63454 2.98971 3.163 3.31323 3.44722 3.59219 3.7656 4.09666 4.34527 4.50233 4.63089 4.81844 
18 0.15903 0.31515 0.5009 0.63555 1.49599 2.06103 2.33366 2.47645 2.62865 2.81985 2.98434 3.15591 3.58587 3.7593 4.09 4.33804 4.49655 4.81234 
38 0.16456 0.1698 0.32217 0.50995 0.51599 0.64081 0.83085 0.83518 1.0006 1.00571 1.17133 1.33418 1.50118 1.66513 1.67012 1.85516 1.86059 2.06861 2.19816 2.34127 2.34548 2.48343 2.63618 2.82661 2.83203 2.99116 3.16492 3.31513 3.44811 3.59206 3.76723 4.09724 4.34524 4.35148 4.50443 4.63182 4.82048 4.82447 
58 0.15548 0.15999 0.16579 0.31294 0.31751 0.50059 0.50503 0.63331 0.63815 0.82091 0.82572 0.83022 0.99284 0.99845 1.15927 1.16628 1.3234 1.32856 1.49154 1.49597 1.50203 1.65744 1.66344 1.84724 1.8526 2.06051 2.0658 2.1884 2.33266 2.33798 2.47417 2.47932 2.62767 2.63158 2.81778 2.8219 2.98187 2.98623 3.15347 3.15842 3.30305 3.30903 3.43882 3.44435 3.58317 3.5885 3.75662 3.76136 4.08953 4.09488 4.33819 4.34769 4.49353 4.49848 4.62081 4.62645 4.81245 4.81638 
40 0.16782 0.17358 0.32394 0.32772 0.51337 0.51969 0.64708 0.83277 0.83814 1.00587 1.0256 1.17537 1.33943 1.50577 1.67008 1.6863 1.85744 1.86375 2.07435 2.20199 2.3457 2.35291 2.48893 2.63976 2.83247 2.83779 2.99616 3.16812 3.17518 3.31776 3.32412 3.45319 3.59847 3.77079 4.10243 4.3519 4.50799 4.6353 4.82367 4.8283 
69 0.15959 0.16281 0.31478 0.31831 0.32213 0.50132 0.50457 0.50819 0.63482 0.63834 0.64299 0.82384 0.82768 0.83186 0.99459 0.99949 1.16085 1.16652 1.17169 1.32492 1.32993 1.33413 1.49393 1.49744 1.50095 1.65877 1.66184 1.84965 1.85377 2.06268 2.06644 2.18918 2.19457 2.33509 2.33886 2.47534 2.47906 2.48424 2.62972 2.63271 2.81944 2.82288 2.82737 2.98299 2.9871 3.15582 3.15978 3.16367 3.30475 3.31 3.31364 3.4408 3.44517 3.58515 3.5885 3.75836 3.76243 3.766 4.09177 4.09559 4.3403 4.34426 4.49533 4.49977 4.6208 4.6272 4.81471 4.81721 4.8242 
27 0.17325 0.33033 0.51702 0.65195 0.83792 1.01067 1.18154 1.34334 1.51094 1.67351 1.86475 2.07769 2.35046 2.49254 2.64385 2.83591 3.0011 3.17232 3.32329 3.45838 3.60113 3.77498 4.10558 4.35502 4.51201 4.643 4.82888 
60 0.16849 0.1717 0.32232 0.32646 0.33014 0.5122 0.51579 0.64469 0.648 0.83354 0.83632 0.84076 1.00312 1.00797 1.16867 1.17456 1.17998 1.33327 1.3395 1.50473 1.50901 1.66833 1.67326 1.85782 1.86219 1.86565 2.07236 2.1986 2.20514 2.34327 2.34663 2.35409 2.4868 2.49166 2.64026 2.8299 2.83331 2.83875 2.99448 2.99943 3.16446 3.16854 3.31261 3.31924 3.44912 3.45353 3.59495 3.59954 3.77022 3.77272 4.10035 4.10382 4.34865 4.35342 4.50338 4.50781 4.63495 4.82382 4.82703 4.83526 
0 
57 0.1637 0.16715 0.31936 0.32327 0.5074 0.51039 0.63962 0.6434 0.8297 0.83331 0.99985 1.00497 1.16838 1.17411 1.33284 1.33654 1.49986 1.50312 1.66398 1.66852 1.85441 1.85931 2.06667 2.06982 2.1958 2.33959 2.34291 2.48145 2.48453 2.63456 2.63714 2.82518 2.82804 2.83555 2.9901 2.99287 3.1608 3.16479 3.31155 3.31517 3.44532 3.45005 3.59071 3.59402 3.76471 3.7674 3.77113 4.09566 4.09877 4.34429 4.34715 4.50156 4.50458 4.63052 4.63464 4.81895 4.82138 
11 0.1625 0.31984 0.5068 0.82673 1.00066 1.49919 1.85532 3.16201 3.31372 3.76464 4.82017 
67 0.15743 0.161 0.1656 0.31335 0.31778 0.32219 0.50162 0.50507 0.51025 0.63344 0.63749 0.82262 0.82657 0.83076 0.99388 0.99845 1.16074 1.16551 1.32596 1.32934 1.49286 1.49676 1.50157 1.65798 1.66231 1.84839 1.85278 1.85692 2.06176 2.06555 2.18983 2.19531 2.33385 2.33758 2.475 2.47879 2.62869 2.6317 2.81937 2.82278 2.82799 2.98388 2.98679 3.15467 3.15898 3.16369 3.3049 3.30913 3.31436 3.43945 3.44389 3.58478 3.58847 3.75824 3.76198 3.76677 4.09073 4.09497 4.33912 4.34362 4.49502 4.49866 4.62257 4.62732 4.81327 4.8164 4.82067 
55 0.16153 0.1648 0.31641 0.32067 0.50449 0.5075 0.63733 0.64066 0.82792 0.99578 1.00255 1.16241 1.16867 1.3269 1.33132 1.33532 1.49757 1.50086 1.66137 1.85108 1.85605 2.06432 2.06844 2.19383 2.33632 2.34129 2.47882 2.4821 2.63212 2.635 2.82255 2.82569 2.98721 2.99101 3.15715 3.1614 3.30676 3.31153 3.44214 3.44679 3.58754 3.59196 3.75969 3.76394 3.76732 4.09303 4.09693 4.34166 4.34584 4.49756 4.50128 4.62475 4.6297 4.81678 4.82016 
81 0.16213 0.16601 0.17012 0.31851 0.32329 0.32785 0.50703 0.51035 0.51399 0.63894 0.64315 0.64847 0.8279 0.83161 0.83526 0.99904 1.00327 1.0085 1.16542 1.17149 1.17644 1.33169 1.33534 1.34287 1.49832 1.50221 1.50749 1.66231 1.66589 1.66972 1.85314 1.85754 1.86125 2.06649 2.07024 2.08048 2.19169 2.19841 2.33863 2.34229 2.34661 2.35301 2.48007 2.48425 2.48997 2.63335 2.6368 2.64613 2.82362 2.82719 2.83127 2.98811 2.99139 2.99682 3.15988 3.16434 3.16846 3.3095 3.31467 3.32475 3.44483 3.4495 3.58972 3.59412 3.5993 3.76264 3.7667 3.77032 4.09559 4.09951 4.34405 4.34725 4.35417 4.49942 4.50374 4.50825 4.62378 4.63137 4.81836 4.82157 4.82505 
2 0.83536 4.82381 
103 0.18104 0.18414 0.18801 0.33654 0.34012 0.34309 0.34911 0.52402 0.52681 0.52985 0.53434 0.65667 0.66024 0.6637 0.67182 0.84581 0.84928 0.85258 0.85797 1.01695 1.02112 1.0249 1.03476 1.18323 1.18782 1.19188 1.19977 1.34828 1.35192 1.35544 1.36424 1.51635 1.5197 1.52333 1.53229 1.68106 1.6847 1.68942 1.87135 1.87527 1.87854 1.88441 2.08431 2.08761 2.09244 2.21356 2.21822 2.22724 2.35685 2.3605 2.36434 2.36997 2.49874 2.5022 2.50643 2.52716 2.65116 2.65441 2.65896 2.84285 2.84578 2.84946 2.85402 3.00594 3.00917 3.01343 3.1775 3.18126 3.18401 3.18821 3.32715 3.33162 3.33468 3.34189 3.46278 3.46673 3.47022 3.48081 3.60769 3.61134 3.61522 3.62212 3.78092 3.78466 3.7874 3.79273 4.11304 4.11624 4.12127 4.36167 4.3647 4.36932 4.51753 4.52153 4.52477 4.53257 4.64738 4.65135 4.65826 4.83594 4.83869 4.84184 4.84582 
25 0.16467 0.32228 0.5084 0.64034 0.83024 1.00087 1.3344 1.5017 1.66436 1.85461 2.06737 2.33985 2.4823 2.63556 2.8263 2.99062 3.31485 3.44732 3.59099 3.76694 4.09591 4.34434 4.50328 4.63061 4.81969 
59 0.16141 0.16556 0.31618 0.32171 0.5048 0.50889 0.63636 0.64107 0.82742 0.83049 0.99625 1.00213 1.16232 1.16953 1.32619 1.33176 1.33628 1.49746 1.50107 1.66103 1.66738 1.85056 1.85545 1.86038 2.0638 2.06799 2.19093 2.19656 2.33615 2.34174 2.47723 2.48135 2.48743 2.63186 2.63677 2.82271 2.82751 2.98713 2.99336 3.15736 3.16267 3.30586 3.31226 3.44232 3.44778 3.58693 3.5921 3.75952 3.76463 4.09283 4.09667 4.34159 4.34644 4.49652 4.50187 4.6241 4.63109 4.81713 4.82143 
97 0.15079 0.15505 0.15778 0.16247 0.30733 0.31087 0.31411 0.31909 0.49375 0.49846 0.50099 0.50495 0.62571 0.6302 0.63331 0.63711 0.81628 0.81994 0.82278 0.8264 0.9888 0.99228 0.99596 1.15367 1.1576 1.16176 1.16719 1.31841 1.32338 1.32636 1.48615 1.49048 1.49328 1.49848 1.6479 1.65393 1.65704 1.66338 1.84365 1.84643 1.85035 1.8547 2.05687 2.06006 2.06462 2.18231 2.18806 2.19215 2.32846 2.33165 2.33544 2.46561 2.47082 2.47426 2.4796 2.62145 2.62576 2.6284 2.81195 2.81644 2.8191 2.82385 2.97594 2.98098 2.98347 3.14866 3.15187 3.15562 3.15974 3.29784 3.30227 3.30593 3.43106 3.43611 3.43996 3.57769 3.58213 3.58549 3.75221 3.75619 3.75896 4.08577 4.08863 4.09237 4.33485 4.33723 4.34212 4.48906 4.49276 4.49563 4.61328 4.61924 4.62305 4.8078 4.81097 4.81362 4.81747 
8 0.83568 1.50902 2.07556 2.49053 2.64133 3.61403 3.77247 4.5129 
70 0.15378 0.15803 0.16193 0.31008 0.31384 0.31938 0.49686 0.50183 0.50597 0.6291 0.63378 0.64096 0.81925 0.82303 0.82671 0.99214 0.99638 1.15628 1.1608 1.32176 1.32933 1.48903 1.49377 1.49796 1.6501 1.65703 1.66282 1.84703 1.85121 2.06036 2.06612 2.18527 2.19521 2.3317 2.3353 2.46719 2.47359 2.47953 2.62359 2.62852 2.63315 2.81509 2.81974 2.82452 2.979 2.98487 3.15194 3.15551 3.16021 3.30097 3.30556 3.31087 3.43297 3.43917 3.4455 3.58074 3.58553 3.75553 3.76196 4.0893 4.09441 4.33833 4.34278 4.49237 4.49859 4.61627 4.62354 4.81118 4.81476 4.82108 
63 0.14778 0.15228 0.3042 0.30838 0.31303 0.49029 0.49457 0.49962 0.62353 0.62796 0.81319 0.81785 0.98468 0.98958 1.15055 1.15621 1.31463 1.32023 1.48309 1.488 1.49405 1.64712 1.65246 1.83941 1.84358 2.05262 2.05626 2.17876 2.18534 2.32468 2.32862 2.46396 2.46924 2.61865 2.62288 2.80848 2.81283 2.81944 2.9725 2.97751 3.14491 3.14927 3.15376 3.29438 3.30004 3.42984 3.4349 3.57424 3.57848 3.74804 3.75247 3.75584 4.08166 4.08524 4.33041 4.33361 4.48522 4.49 4.60957 4.61817 4.80395 4.80708 4.81121 
39 0.17193 0.17715 0.32841 0.33447 0.51484 0.51912 0.64897 0.83773 0.84248 1.00974 1.17717 1.34098 1.50841 1.67203 1.8625 1.86717 2.07501 2.20457 2.34906 2.49055 2.50219 2.6429 2.83316 2.83946 2.99776 3.17043 3.17738 3.32077 3.45613 3.60017 3.77383 4.10335 4.12052 4.35164 4.3685 4.51061 4.63784 4.82634 4.83086 
1 0.82921 
0 
140 0.14372 0.14709 0.14976 0.15217 0.15556 0.29981 0.30325 0.30606 0.30873 0.31152 0.48653 0.49006 0.49267 0.49509 0.49753 0.50326 0.61843 0.6221 0.62495 0.62785 0.63065 0.80904 0.81234 0.81529 0.81749 0.82046 0.98178 0.98432 0.98753 0.99051 0.99619 1.14591 1.14965 1.1531 1.15635 1.15989 1.3108 1.31406 1.31766 1.32038 1.32363 1.47887 1.48252 1.48551 1.48798 1.49113 1.64014 1.64611 1.64931 1.65222 1.65642 1.83648 1.83881 1.84164 1.84433 1.84734 2.04973 2.05208 2.05462 2.05812 2.17494 2.17912 2.18264 2.18717 2.32136 2.32403 2.32669 2.3297 2.33447 2.45683 2.46243 2.4658 2.46844 2.47162 2.47909 2.61338 2.6176 2.6203 2.62262 2.62824 2.80494 2.80859 2.81117 2.81358 2.8166 2.82086 2.96851 2.97217 2.97538 2.97797 2.98263 3.14135 3.14423 3.14695 3.14955 3.15207 3.15805 3.29053 3.29373 3.29703 3.29984 3.30262 3.4232 3.42879 3.43148 3.43447 3.43764 3.57053 3.57409 3.57669 3.57978 3.58434 3.74525 3.74793 3.75073 3.75304 3.75582 4.07869 4.08109 4.08366 4.08736 4.32757 4.32964 4.33202 4.336 4.48168 4.48452 4.4878 4.49009 4.49371 4.60573 4.61062 4.6147 4.61762 4.6225 4.80089 4.80355 4.80566 4.80809 4.81097 
63 0.17267 0.17672 0.32805 0.33262 0.51587 0.5197 0.52749 0.64862 0.65255 0.83783 0.84144 0.84719 1.00871 1.01365 1.17623 1.18082 1.34186 1.34674 1.50905 1.51288 1.67278 1.67791 1.86265 1.86711 1.87118 2.07556 2.08024 2.20244 2.20995 2.34763 2.35175 2.35727 2.49049 2.49508 2.64345 2.64741 2.83363 2.83898 2.99795 3.00154 3.16917 3.17317 3.17971 3.32122 3.32452 3.45471 3.4591 3.59956 3.60532 3.77343 3.7771 3.78534 4.10427 4.10989 4.35307 4.3585 4.5111 4.51498 4.63561 4.64095 4.82732 4.83114 4.83594 
4 2.07856 2.64422 3.17444 4.10395 
76 0.1659 0.16911 0.3209 0.32516 0.32882 0.50929 0.51314 0.51702 0.6419 0.64616 0.65092 0.83111 0.83405 0.84063 1.00062 1.00577 1.01418 1.16794 1.17345 1.17764 1.3355 1.33985 1.50136 1.50548 1.51241 1.66527 1.66925 1.67518 1.85598 1.8607 1.86642 2.06897 2.07369 2.19835 2.20469 2.341 2.3455 2.35001 2.35885 2.48332 2.48722 2.49227 2.63679 2.64022 2.82742 2.83204 2.83619 2.99329 2.998 3.16253 3.16647 3.17097 3.31369 3.31752 3.32128 3.44798 3.45209 3.59196 3.59661 3.60283 3.76568 3.76985 3.77668 4.09782 4.10207 4.34609 4.34966 4.35503 4.50206 4.50648 4.51053 4.62949 4.63536 4.8215 4.82504 4.82882 
36 0.17007 0.17858 0.32693 0.33661 0.51477 0.64736 0.83565 1.00727 1.0168 1.1758 1.33968 1.50682 1.6702 1.67768 1.86123 1.86777 2.07338 2.20319 2.3457 2.35426 2.48794 2.64043 2.83281 2.83789 2.99622 3.16855 3.31948 3.45363 3.59761 3.77127 4.10196 4.3502 4.50749 4.63857 4.82572 4.83247 
0 
48 0.17704 0.33347 0.34296 0.51848 0.52332 0.65332 0.65941 0.84196 0.84882 1.01398 1.03277 1.18021 1.18669 1.34398 1.34867 1.51229 1.51873 1.67561 1.68514 1.86882 1.87692 2.07885 2.09536 2.20796 2.35419 2.36408 2.49629 2.64617 2.83754 2.84325 3.00323 3.17424 3.18128 3.3243 3.33231 3.45804 3.46257 3.60259 3.6121 3.77804 4.10788 4.11458 4.35574 4.36219 4.51471 4.64892 4.83162 4.83691 
63 0.15082 0.15659 0.3077 0.31225 0.31742 0.49369 0.49918 0.50281 0.62632 0.6315 0.63582 0.8166 0.82194 0.82757 0.98913 0.99469 1.15424 1.16002 1.3184 1.3246 1.48607 1.49243 1.64778 1.65514 1.66053 1.84389 1.84855 2.05709 2.06157 2.1822 2.1888 2.32899 2.3335 2.46604 2.47231 2.62182 2.62683 2.81193 2.81738 2.82308 2.97587 2.98225 3.14908 3.15396 3.29789 3.30401 3.43087 3.43674 3.44181 3.57769 3.58283 3.75232 3.75753 4.0861 4.09049 4.33497 4.3391 4.48948 4.49487 4.61314 4.62113 4.80823 4.81165 
22 0.16367 0.32004 0.50591 0.6422 0.82878 1.0006 1.17133 1.33173 1.49796 1.66383 1.85486 2.48175 2.63539 2.82442 2.98893 3.16265 3.31481 3.4483 3.5924 3.76572 4.63109 4.81891 
1 4.33432 
94 0.17221 0.17541 0.18021 0.32718 0.3311 0.33461 0.34151 0.51534 0.519 0.5228 0.53572 0.64831 0.65244 0.65809 0.83771 0.84068 0.8445 0.85508 1.00698 1.01181 1.01614 1.02463 1.17409 1.17992 1.18373 1.33951 1.34374 1.34767 1.35582 1.5082 1.5121 1.51741 1.67217 1.67648 1.68325 1.86151 1.86615 1.86979 1.87581 2.07481 2.07957 2.08817 2.20478 2.21138 2.34762 2.35184 2.35733 2.36532 2.48997 2.49523 2.5047 2.6435 2.64732 2.66086 2.83377 2.83716 2.84113 2.85211 2.99784 3.00236 3.00921 3.16785 3.17259 3.17637 3.18159 3.31839 3.32289 3.32591 3.33667 3.45317 3.45886 3.46322 3.59861 3.60483 3.61077 3.7712 3.77569 3.78038 3.79902 4.1036 4.10753 4.11329 4.35275 4.35615 4.36086 4.50807 4.51231 4.51695 4.63887 4.64745 4.82713 4.8303 4.83365 4.83897 
0 
32 0.16249 0.31885 0.50558 0.63948 0.82808 0.83299 0.99647 1.00322 1.16808 1.33128 1.49831 1.66296 1.85433 2.06674 2.19727 2.33941 2.34823 2.48008 2.6335 2.82382 2.98817 3.16112 3.31241 3.44662 3.5907 3.76385 4.09594 4.34349 4.50068 4.62959 4.81691 4.82208 
55 0.16258 0.1702 0.31737 0.32169 0.50556 0.50942 0.63825 0.64302 0.8276 0.83079 0.99691 1.00248 1.16344 1.1681 1.32912 1.33267 1.49839 1.50266 1.66236 1.66933 1.85116 1.85584 2.06458 2.06998 2.1932 2.19783 2.33691 2.34224 2.4799 2.48511 2.63249 2.63591 2.82352 2.82869 2.98821 3.15805 3.16222 3.30794 3.31243 3.44274 3.44763 3.58843 3.59348 3.76105 3.76521 4.09343 4.09724 4.34232 4.34725 4.4979 4.50183 4.62791 4.63521 4.81692 4.82012 
0 
26 0.16494 0.32187 0.50969 0.6436 0.83041 1.00119 1.17158 1.33561 1.50158 1.66461 1.8545 1.85997 2.06888 2.34167 2.48423 2.63664 2.82736 2.99117 3.16435 3.31472 3.45049 3.76727 4.09791 4.34495 4.50426 4.82078 
53 0.16484 0.16955 0.32135 0.32474 0.5081 0.51213 0.64098 0.64536 0.83041 0.83549 1.0 1.00494 1.17071 1.17579 1.33332 1.33769 1.50112 1.50636 1.66474 1.85476 1.85903 2.06799 2.07444 2.19757 2.34055 2.34777 2.48308 2.49057 2.63532 2.63958 2.82615 2.82999 2.99067 2.99715 3.16252 3.16582 3.31412 3.31846 3.44847 3.45345 3.59161 3.59667 3.76583 3.76978 4.0966 4.10124 4.34469 4.34965 4.50309 4.50816 4.63124 4.81969 4.82345 
101 0.14978 0.15337 0.15638 0.16042 0.30628 0.30959 0.31317 0.31636 0.49279 0.4971 0.49974 0.50311 0.62504 0.62886 0.63199 0.63529 0.81514 0.81844 0.82174 0.82435 0.98793 0.99169 0.99485 1.15245 1.15617 1.1607 1.16569 1.31728 1.32123 1.32472 1.48498 1.48879 1.49202 1.49535 1.6467 1.65245 1.65569 1.66051 1.84267 1.84558 1.84907 1.853 2.05591 2.05918 2.06245 2.18128 2.18645 2.19249 2.32754 2.33059 2.33405 2.34128 2.46365 2.46898 2.47265 2.47607 2.62005 2.62407 2.62734 2.81107 2.81526 2.81814 2.82364 2.97489 2.97921 2.9824 3.14769 3.15086 3.1546 3.15763 3.2969 3.30084 3.30476 3.3093 3.42969 3.43495 3.43873 3.44316 3.57676 3.58083 3.5842 3.5898 3.75137 3.75559 3.75824 4.08487 4.08779 4.09111 4.33388 4.33632 4.34012 4.48804 4.49149 4.4948 4.6122 4.61804 4.62234 4.80698 4.81005 4.81264 4.81824 
28 0.16813 0.32468 0.51009 0.64348 0.83307 1.00543 1.17409 1.33629 1.50429 1.66958 1.86035 2.07054 2.2032 2.34372 2.48423 2.63645 2.82858 2.99137 3.16558 3.31618 3.4504 3.59408 3.76803 4.09964 4.34611 4.50547 4.63547 4.82277 
0 
55 0.15632 0.16081 0.31267 0.31774 0.49899 0.50405 0.63324 0.63883 0.82154 0.82648 0.9932 0.999 1.15911 1.16551 1.32309 1.32879 1.4924 1.49743 1.65692 1.66234 1.84757 1.85294 2.06084 2.06657 2.18676 2.3329 2.33859 2.47316 2.47846 2.62713 2.63147 2.81685 2.82197 2.98116 2.98622 3.15343 3.15907 3.30283 3.30894 3.43882 3.44445 3.58314 3.58892 3.7562 3.76166 4.08987 4.09657 4.33848 4.34547 4.49335 4.4989 4.61885 4.62666 4.81211 4.81611 
16 0.16236 0.31999 0.82681 1.00091 1.16969 1.66196 1.85421 2.63311 2.82436 2.98853 3.16286 3.31223 3.76471 4.34147 4.50159 4.81714 
27 0.1711 0.32818 0.51465 0.6481 0.83762 1.00866 1.17949 1.34015 1.50824 1.67239 1.86317 2.0746 2.34771 2.49083 2.64204 2.83765 2.99785 3.16977 3.32039 3.45501 3.59973 3.77284 4.10355 4.35047 4.50953 4.6431 4.82627 
21 0.17138 0.32929 0.51488 0.64785 1.01005 1.34235 1.50749 2.07613 2.49008 2.64125 2.83406 2.9975 3.17089 3.45701 3.59902 3.77225 4.10478 4.35043 4.50945 4.63721 4.82843 
39 0.17065 0.17568 0.32706 0.33145 0.51439 0.51888 0.64858 0.83695 0.84112 1.00616 1.01126 1.17722 1.34074 1.50838 1.67064 1.67565 1.86131 1.86628 2.07412 2.20433 2.34702 2.35418 2.48944 2.64215 2.83227 2.83901 2.99705 3.17005 3.32045 3.45565 3.59786 3.77302 4.10286 4.35024 4.35955 4.50969 4.63823 4.82555 4.82939 
48 0.16675 0.32298 0.32771 0.51026 0.51439 0.64308 0.64897 0.83234 0.8402 1.00169 1.00801 1.16828 1.17621 1.33644 1.50383 1.50924 1.66653 1.85655 1.86237 2.06955 2.07382 2.19609 2.20662 2.3422 2.35032 2.48479 2.49335 2.63827 2.82859 2.83253 2.99293 3.16293 3.16781 3.31696 3.44859 3.45348 3.59381 3.60034 3.76825 3.77174 4.09917 4.34712 4.50584 4.5143 4.63096 4.63661 4.82197 4.828 
56 0.15288 0.15761 0.31036 0.31502 0.49622 0.50093 0.62934 0.63358 0.81855 0.8232 0.99077 0.99659 1.15676 1.16294 1.32077 1.32625 1.48902 1.49406 1.65027 1.65662 1.8455 1.85065 2.05872 2.06305 2.18431 2.19051 2.33081 2.33572 2.4692 2.47444 2.62467 2.62879 2.81435 2.81903 2.97849 2.9836 3.15103 3.15609 3.30048 3.30598 3.43594 3.44024 3.58028 3.58454 3.75409 3.75903 4.08776 4.09236 4.33651 4.34033 4.49136 4.49642 4.61477 4.62269 4.80997 4.81342 
9 0.16758 0.32637 0.83361 1.00766 1.66881 1.86324 2.99481 4.34759 4.82227 
16 0.16451 0.32206 0.50992 0.82967 1.00212 1.33622 1.50251 1.66454 1.85633 2.07051 2.63681 2.82867 3.31548 3.76701 4.34535 4.82148 
25 0.16366 0.32064 0.50652 0.64111 0.82848 0.99951 1.33288 1.50072 1.66465 1.85357 2.06766 2.33995 2.48128 2.63412 2.82475 2.98964 3.16239 3.31243 3.4464 3.59019 3.76548 4.09783 4.34424 4.50364 4.81863 
88 0.14767 0.1518 0.15503 0.30383 0.30747 0.31126 0.31525 0.49037 0.49495 0.49805 0.62254 0.62698 0.63038 0.63405 0.81308 0.81676 0.82008 0.82351 0.98557 0.98883 0.99322 1.14992 1.15397 1.15915 1.3148 1.3194 1.32305 1.48293 1.48719 1.4905 1.49443 1.64404 1.65112 1.65402 1.84027 1.84306 1.84741 2.05353 2.05651 2.0615 2.17886 2.18482 2.19152 2.32514 2.32827 2.33236 2.46072 2.46715 2.47078 2.47581 2.6174 2.622 2.62519 2.80866 2.81302 2.81633 2.97245 2.97724 2.98044 3.14524 3.14859 3.15283 3.29449 3.29867 3.30295 3.4269 3.43303 3.43681 3.44157 3.57436 3.57864 3.58277 3.74902 3.75271 3.7562 4.08247 4.0853 4.33154 4.33384 4.48561 4.48908 4.4927 4.60975 4.61669 4.62125 4.80458 4.80766 4.81052 
44 0.1531 0.1577 0.31022 0.317 0.4975 0.50166 0.6307 0.81867 0.82367 0.99032 0.99694 1.15675 1.32065 1.32654 1.48939 1.49437 1.65567 1.84485 2.05801 2.18555 2.33032 2.47262 2.62502 2.62918 2.81538 2.81948 2.97932 2.98381 3.1511 3.15832 3.30041 3.30664 3.43705 3.58082 3.75372 3.75895 4.08705 4.3358 4.49096 4.49605 4.6153 4.62574 4.80978 4.81467 
60 0.15477 0.15984 0.31128 0.31601 0.49728 0.50192 0.50578 0.62988 0.63437 0.63976 0.82019 0.82521 0.99191 0.99775 1.15771 1.16441 1.32185 1.32817 1.48986 1.49542 1.65124 1.65801 1.84662 1.85213 2.05985 2.0654 2.18568 2.19214 2.33188 2.3373 2.46965 2.47552 2.62563 2.63051 2.81555 2.82026 2.82677 2.97948 2.98489 3.15207 3.1574 3.30154 3.30817 3.43315 3.43885 3.44472 3.58133 3.58614 3.75519 3.76062 4.08888 4.09367 4.33771 4.34226 4.49244 4.49792 4.61638 4.62469 4.81123 4.81479 
28 0.1536 0.30868 0.4964 0.6295 0.81856 0.98836 1.15589 1.32077 1.48952 1.65573 1.84298 2.05625 2.18741 2.32853 2.47317 2.62428 2.81434 2.97917 3.14911 3.29957 3.43557 3.57997 3.75183 4.08532 4.33396 4.48914 4.62114 4.80789 
63 0.15233 0.15651 0.16075 0.30994 0.31538 0.49575 0.50054 0.62929 0.63416 0.81792 0.8222 0.82528 0.98987 0.99593 1.15609 1.16338 1.32 1.326 1.3307 1.48865 1.49309 1.65425 1.65833 1.84471 1.84996 1.85393 2.05794 2.06203 2.18387 2.19154 2.3301 2.33475 2.47096 2.47524 2.62443 2.62867 2.81371 2.81847 2.82645 2.978 2.9832 3.15032 3.15596 3.29984 3.30622 3.31015 3.43621 3.44187 3.57978 3.58436 3.75315 3.75848 4.08704 4.09123 4.33581 4.33945 4.49059 4.49561 4.6145 4.62285 4.80922 4.81271 4.81795 
18 0.16861 0.32544 0.51062 0.64606 0.8338 1.00652 1.33713 1.66955 1.86196 2.34579 2.48767 2.82903 2.99324 3.16581 3.31713 4.10047 4.34633 4.8214 
119 0.17661 0.18001 0.18251 0.18615 0.33317 0.3362 0.33888 0.34183 0.35653 0.51942 0.52292 0.52538 0.52807 0.53306 0.65346 0.65621 0.65906 0.66285 0.84214 0.84554 0.8478 0.8511 1.01329 1.01655 1.01976 1.02375 1.18016 1.18411 1.18784 1.19157 1.34373 1.34782 1.35068 1.35379 1.5126 1.5162 1.51891 1.52258 1.67686 1.68023 1.68374 1.68885 1.86827 1.87094 1.87393 1.8769 1.88435 2.08132 2.08421 2.08733 2.10541 2.20724 2.21169 2.2157 2.22404 2.35353 2.3565 2.35963 2.36393 2.3698 2.49441 2.49746 2.49999 2.50374 2.64747 2.65055 2.65288 2.65852 2.83779 2.84114 2.84357 2.84663 2.85031 3.0019 3.00555 3.00828 3.0131 3.17415 3.17723 3.17991 3.1827 3.18751 3.32357 3.32728 3.33014 3.33299 3.45951 3.46274 3.46577 3.47035 3.60444 3.60721 3.61043 3.61481 3.77719 3.78056 3.78296 3.78552 3.79091 4.10993 4.11239 4.1153 4.12174 4.35893 4.36115 4.36444 4.37433 4.51418 4.51787 4.52016 4.52363 4.64264 4.64644 4.65051 4.83292 4.83537 4.83772 4.84078 4.8473 
32 0.16538 0.32199 0.50816 0.51259 0.64243 0.83148 1.00431 1.17224 1.33393 1.50179 1.66631 1.85691 2.06788 2.19934 2.34064 2.35118 2.48284 2.63567 2.82667 2.83304 2.99038 3.16362 3.31406 3.44871 3.59251 3.76634 4.09645 4.34447 4.50327 4.6323 4.81998 4.82519 
29 0.16945 0.32528 0.51319 0.64592 0.83492 1.0061 1.17403 1.33893 1.50552 1.66813 1.86222 2.07266 2.20184 2.34553 2.48671 2.6397 2.83279 2.99431 3.1676 3.17295 3.31804 3.45225 3.59714 3.77041 4.1013 4.34943 4.50738 4.63668 4.82521 
31 0.16343 0.32036 0.50572 0.51201 0.63894 0.82795 0.99805 1.00351 1.16777 1.33195 1.49965 1.66193 1.85476 2.06544 2.19519 2.33808 2.48046 2.63295 2.82392 2.98873 3.16058 3.31225 3.44589 3.58878 3.764 4.09412 4.34189 4.50101 4.6283 4.81719 4.8229 
0 
2 0.82632 0.99981 
16 0.64182 0.83141 1.50163 1.66552 2.06864 2.34141 2.48253 2.63606 2.99145 3.16538 3.44866 3.5928 3.7667 4.09726 4.3455 4.50338 
25 0.17257 0.33032 0.51704 0.65223 0.83886 1.01132 1.34209 1.50893 1.67265 1.86654 2.07539 2.35039 2.49411 2.64352 2.83746 2.9974 3.17101 3.32161 3.45634 3.60059 3.77443 4.10397 4.35133 4.51258 4.82854 
0 
84 0.18144 0.18525 0.19123 0.3368 0.34077 0.34557 0.52428 0.52773 0.53194 0.65684 0.66039 0.66506 0.84672 0.85006 0.85481 1.01745 1.02206 1.02854 1.18544 1.19018 1.1977 1.34895 1.35306 1.35915 1.5172 1.52069 1.52618 1.68144 1.68609 1.695 1.87172 1.87591 1.88002 1.8964 2.08416 2.08769 2.09441 2.21344 2.21938 2.35702 2.36159 2.36794 2.49914 2.50335 2.51102 2.6515 2.65473 2.6628 2.8424 2.84606 2.85022 3.00696 3.01048 3.01898 3.17799 3.18176 3.18572 3.32919 3.33275 3.33812 3.46314 3.46709 3.47272 3.60756 3.6126 3.61899 3.78196 3.78542 3.79113 4.11285 4.11649 4.12543 4.36164 4.36577 4.37664 4.51911 4.52231 4.52757 4.64736 4.65216 4.83628 4.8394 4.84306 4.8554 
23 0.1668 0.32414 0.51224 0.64499 0.83197 1.00647 1.50516 1.6652 1.86296 2.06979 2.34296 2.63631 2.8318 2.99247 3.16584 3.31906 3.59422 3.76807 4.09969 4.3464 4.50454 4.63413 4.82391 
39 0.16622 0.32276 0.50946 0.51483 0.64199 0.64883 0.83216 1.00197 1.00825 1.1708 1.33468 1.50225 1.66594 1.85604 1.86176 2.06923 2.19804 2.34168 2.34863 2.48373 2.63677 2.82763 2.83389 2.99157 3.16413 3.16853 3.31567 3.45003 3.59269 3.59907 3.76705 3.7701 4.09777 4.3456 4.50431 4.50906 4.63138 4.82099 4.8275 
96 0.15774 0.16122 0.16383 0.16781 0.31484 0.31826 0.32144 0.50119 0.50488 0.50785 0.5118 0.63414 0.63758 0.64041 0.82321 0.82674 0.8291 0.83283 0.99488 0.9987 1.00186 1.16083 1.16511 1.16882 1.17479 1.3249 1.32992 1.33311 1.4933 1.49741 1.50002 1.50609 1.65548 1.66066 1.66374 1.66806 1.84957 1.85254 1.85562 1.8585 2.06281 2.06591 2.0747 2.18906 2.19412 2.33498 2.33815 2.34157 2.34691 2.47461 2.4788 2.48145 2.48737 2.62986 2.63291 2.63581 2.8191 2.8229 2.82567 2.82982 2.98275 2.98747 2.99132 3.15557 3.15913 3.16197 3.16816 3.30456 3.3096 3.31244 3.44067 3.44433 3.44722 3.58502 3.58835 3.59171 3.59721 3.75832 3.76253 3.76492 4.0918 4.09466 4.1016 4.34064 4.34309 4.34813 4.49561 4.49994 4.50244 4.61964 4.62598 4.62952 4.81434 4.81715 4.82008 4.82308 
34 0.15795 0.31422 0.50088 0.50626 0.63466 0.82386 0.99511 1.16159 1.32596 1.49404 1.65857 1.8481 1.85441 2.06146 2.18996 2.33379 2.34213 2.47552 2.62874 2.81912 2.8267 2.98344 3.15559 3.30609 3.44078 3.58434 3.59309 3.75871 4.08975 4.33754 4.49581 4.62397 4.81272 4.81846 
66 0.1669 0.17017 0.17507 0.32366 0.32706 0.33275 0.51072 0.51397 0.51965 0.64307 0.64668 0.83329 0.83614 0.84044 1.00273 1.00699 1.01214 1.17309 1.17779 1.33598 1.34034 1.504 1.5081 1.66718 1.67142 1.85808 1.86167 1.86602 2.07038 2.07428 2.20049 2.20742 2.34231 2.34635 2.35188 2.48512 2.49014 2.6377 2.64102 2.82934 2.83292 2.83738 2.99309 2.99779 3.16564 3.16876 3.31505 3.31918 3.45023 3.45402 3.5936 3.5983 3.76748 3.77104 3.77832 4.09922 4.10331 4.34746 4.35112 4.50492 4.50783 4.63347 4.64013 4.82288 4.82597 4.82969 
66 0.17057 0.17454 0.32776 0.33151 0.51395 0.51851 0.64564 0.64934 0.83677 0.84078 1.00598 1.01176 1.17179 1.17644 1.1804 1.33808 1.34159 1.34766 1.507 1.51214 1.67025 1.67521 1.861 1.86533 1.87182 2.07294 2.07777 2.20164 2.20843 2.34553 2.34894 2.35602 2.48811 2.49246 2.64132 2.64487 2.83172 2.83475 2.83979 2.9954 2.99995 3.16651 3.17062 3.17609 3.31639 3.32077 3.32558 3.45237 3.45634 3.46331 3.59703 3.60105 3.60903 3.77176 3.77519 4.10194 4.10644 4.35081 4.35598 4.50891 4.51282 4.6357 4.64039 4.82566 4.829 4.83292 
34 0.15956 0.16416 0.3168 0.32072 0.5042 0.63709 0.8244 0.82803 0.99534 1.00099 1.16194 1.32957 1.49627 1.66019 1.84995 1.85468 2.06426 2.19397 2.33567 2.47842 2.63171 2.82247 2.98625 3.15872 3.31003 3.44266 3.58675 3.76182 4.09229 4.34067 4.49887 4.62722 4.81599 4.82119 
55 0.16887 0.17353 0.32571 0.33045 0.51213 0.51632 0.64586 0.65175 0.83445 0.83859 1.00649 1.01166 1.17366 1.17899 1.33738 1.34281 1.50516 1.51262 1.66901 1.6755 1.86091 1.86558 2.07209 2.08109 2.20079 2.2098 2.34514 2.35045 2.3593 2.48633 2.49341 2.63981 2.83031 2.83425 2.99442 3.00666 3.16741 3.17269 3.31813 3.32548 3.45164 3.45711 3.59559 3.60292 3.77095 3.78275 4.1007 4.10819 4.34883 4.35544 4.50723 4.52054 4.63516 4.82389 4.82809 
6 0.51674 0.64916 1.34374 2.07492 3.32322 4.8312 
24 0.16681 0.32397 0.51026 0.83399 1.00644 1.33699 1.50283 1.6665 1.85626 2.07278 2.34382 2.4847 2.63717 2.82911 2.9925 3.16903 3.3172 3.45348 3.59561 3.76924 4.1008 4.34655 4.50658 4.82076 
112 0.16229 0.16529 0.16755 0.17108 0.31796 0.32061 0.32333 0.32591 0.50476 0.50816 0.51019 0.5129 0.63759 0.64083 0.64362 0.64633 0.82799 0.83099 0.83332 0.83668 0.99929 1.00222 1.00539 1.01103 1.16397 1.16731 1.1714 1.17553 1.32858 1.33248 1.33511 1.33831 1.49706 1.50058 1.50312 1.50606 1.65763 1.66319 1.66577 1.66877 1.67533 1.85387 1.85607 1.85909 1.86191 2.06687 2.06955 2.07206 2.19189 2.196 2.19881 2.20559 2.33945 2.34199 2.34536 2.35243 2.478 2.48153 2.48437 2.48774 2.63337 2.63618 2.6383 2.82272 2.82593 2.82821 2.83087 2.83477 2.98673 2.99017 2.99242 2.99613 3.15943 3.16205 3.16492 3.16697 3.30826 3.31189 3.31504 3.31761 3.44377 3.44688 3.45005 3.45309 3.5879 3.59136 3.59364 3.59702 3.76234 3.7656 3.76807 3.7704 4.09582 4.09831 4.10102 4.14645 4.34475 4.34684 4.35051 4.4999 4.50314 4.5054 4.50817 4.62276 4.62822 4.632 4.63517 4.8181 4.82045 4.8224 4.82488 4.82813 
0 
0 
0 
48 0.16973 0.17488 0.3259 0.33024 0.5135 0.51773 0.64747 0.83423 0.83829 1.00505 1.0109 1.17477 1.18051 1.33965 1.50685 1.5116 1.67 1.67596 1.86013 1.86568 2.07383 2.20245 2.34615 2.35227 2.48883 2.64101 2.83185 2.83647 2.99577 3.16809 3.17238 3.31934 3.32514 3.4519 3.45755 3.59767 3.60817 3.77131 3.77783 4.10176 4.1073 4.35062 4.35697 4.50795 4.514 4.63662 4.82504 4.82969 
180 0.18225 0.18547 0.18762 0.18956 0.19222 0.19565 0.33892 0.34142 0.34403 0.34619 0.34825 0.35159 0.35896 0.5253 0.52861 0.53058 0.53255 0.53458 0.537 0.54122 0.65859 0.66176 0.66404 0.66613 0.66861 0.67218 0.84775 0.85052 0.85315 0.85495 0.85732 0.8598 0.86631 1.02002 1.02242 1.02529 1.0276 1.03029 1.035 1.18571 1.18862 1.19167 1.19431 1.19695 1.20049 1.34981 1.35293 1.35571 1.35795 1.3603 1.36415 1.37372 1.51803 1.52147 1.52377 1.52586 1.52845 1.53276 1.54756 1.68209 1.68545 1.68769 1.69025 1.69314 1.69705 1.87479 1.87686 1.87958 1.88173 1.88395 1.88721 1.89283 2.08777 2.08989 2.09208 2.09462 2.09897 2.11238 2.21343 2.21729 2.22001 2.2234 2.22728 2.35978 2.36202 2.36437 2.36692 2.36968 2.37323 2.37797 2.50077 2.50354 2.5059 2.50845 2.5113 2.51564 2.65375 2.65637 2.65856 2.66041 2.66367 2.66917 2.84303 2.8466 2.84884 2.85075 2.85301 2.85546 2.85895 2.88066 3.00737 3.0106 3.01317 3.01519 3.01804 3.023 3.18018 3.18275 3.18546 3.18739 3.18944 3.19228 3.1975 3.3293 3.33218 3.33533 3.33746 3.33957 3.34256 3.35219 3.46459 3.46731 3.46995 3.47242 3.47487 3.47879 3.609 3.61233 3.61464 3.61718 3.61984 3.62341 3.63056 3.78369 3.78666 3.78892 3.79079 3.79305 3.79677 3.80294 4.1168 4.11895 4.12115 4.1235 4.12738 4.13808 4.36574 4.36753 4.3696 4.37233 4.37669 4.39551 4.5208 4.52357 4.52603 4.52789 4.53064 4.53482 4.64595 4.65021 4.65339 4.65606 4.65984 4.83911 4.84142 4.84326 4.84517 4.8474 4.84975 4.85437 
1 0.82985 
0 
71 0.15579 0.16032 0.16544 0.31273 0.31745 0.32196 0.49892 0.50318 0.50708 0.63113 0.63526 0.63904 0.82121 0.82589 0.82957 0.9929 0.99757 1.00165 1.15919 1.1644 1.32328 1.32845 1.49091 1.49567 1.5011 1.65491 1.66002 1.66567 1.8479 1.8526 1.85689 2.06104 2.0656 2.18797 2.19306 2.33315 2.33791 2.34782 2.47183 2.47744 2.48317 2.62657 2.63124 2.81774 2.82211 2.8274 2.98062 2.98543 3.15384 3.15882 3.16363 3.30329 3.30886 3.4383 3.44289 3.58236 3.58655 3.59236 3.75715 3.76245 4.0901 4.09483 4.33877 4.34349 4.49378 4.4989 4.6203 4.62585 4.81287 4.81657 4.82133 
18 0.16995 0.32567 0.51315 0.83549 1.00719 1.34022 1.50641 1.67165 1.85833 2.35002 2.83364 2.99948 3.32117 3.77191 4.1035 4.35116 4.50988 4.8248 
49 0.16632 0.17011 0.32249 0.32648 0.50953 0.51397 0.64349 0.65019 0.83151 0.83528 1.0041 1.01411 1.16941 1.17528 1.33421 1.33958 1.50219 1.50676 1.66611 1.67092 1.85577 1.86011 2.07002 2.07579 2.19873 2.34256 2.34837 2.48408 2.49176 2.63811 2.82775 2.83254 2.99291 3.16486 3.17065 3.31497 3.31931 3.44938 3.4537 3.59366 3.60115 3.76809 4.09857 4.34645 4.35419 4.50507 4.63302 4.82117 4.82497 
49 0.17048 0.17556 0.32768 0.33201 0.51598 0.52245 0.64893 0.6538 0.83686 0.84122 1.0084 1.01334 1.17884 1.34047 1.34883 1.50737 1.51178 1.67128 1.67765 1.86221 1.86687 2.07532 2.08848 2.20484 2.34943 2.35856 2.49016 2.51386 2.64196 2.83373 2.83982 2.9963 3.00287 3.17034 3.17647 3.32068 3.45602 3.59978 3.60877 3.77302 3.781 4.10379 4.11253 4.35135 4.3569 4.51004 4.63909 4.82631 4.8301 
2 0.32631 0.83541 
5 0.16436 0.32189 0.82936 1.00142 1.85684 
0 
15 0.16073 0.31843 0.50522 0.63907 0.82599 0.99714 1.497 1.66613 1.85627 2.82347 3.15957 3.76328 4.09405 4.34179 4.81777 
79 0.16911 0.1726 0.17772 0.3248 0.32848 0.33302 0.5127 0.51585 0.52045 0.64566 0.64946 0.65783 0.83414 0.83748 0.84118 1.00435 1.00861 1.01457 1.17472 1.17886 1.33842 1.34212 1.35268 1.50537 1.50888 1.5195 1.66923 1.67298 1.67882 1.85914 1.86355 1.86729 1.87552 2.07235 2.07608 2.20178 2.20821 2.3447 2.34827 2.35375 2.36106 2.48702 2.4913 2.64021 2.64446 2.83126 2.83484 2.83938 2.99513 2.99923 3.01581 3.16765 3.17095 3.18011 3.31865 3.32157 3.33639 3.45135 3.45539 3.46219 3.596 3.60064 3.60722 3.77017 3.77332 3.77908 4.10078 4.10405 4.11108 4.34919 4.35244 4.35822 4.50783 4.51112 4.6362 4.82438 4.82749 4.83107 4.84031 
124 0.1701 0.17258 0.17532 0.17824 0.32585 0.32863 0.33097 0.33379 0.33964 0.51316 0.51519 0.51782 0.52039 0.52514 0.6455 0.64841 0.65114 0.65422 0.83567 0.83797 0.84042 0.84298 0.84867 1.00539 1.00895 1.01178 1.01506 1.02355 1.174 1.1775 1.18038 1.18425 1.33875 1.34133 1.34402 1.34807 1.50656 1.50887 1.51194 1.51634 1.66989 1.67263 1.67548 1.67952 1.85998 1.86348 1.86604 1.8685 1.87358 2.07264 2.07542 2.07851 2.08486 2.09997 2.20233 2.20545 2.20984 2.34487 2.34766 2.35059 2.35363 2.35846 2.48717 2.48994 2.49349 2.49797 2.64061 2.64301 2.64579 2.65375 2.83172 2.83388 2.83713 2.83994 2.85309 2.99557 2.9977 3.00141 3.00787 3.16706 3.17037 3.17279 3.1757 3.18072 3.31802 3.32082 3.32316 3.32631 3.4513 3.4548 3.45734 3.46075 3.59651 3.59922 3.60251 3.60609 3.61307 3.7715 3.77419 3.77671 3.78176 4.10166 4.10413 4.10679 4.11086 4.12011 4.15226 4.35024 4.35254 4.35556 4.35955 4.37188 4.50855 4.51081 4.51394 4.51907 4.63641 4.63997 4.64579 4.82469 4.82683 4.82914 4.83157 4.83545 
14 0.51061 1.00735 2.07044 2.34148 2.63628 2.82896 2.99164 3.16759 3.44962 3.59286 3.76793 4.34598 4.50476 4.82173 
29 0.1749 0.33249 0.51909 0.65219 0.84145 1.01394 1.18319 1.34502 1.51279 1.67549 1.8675 2.07928 2.2125 2.35445 2.49393 2.64557 2.8392 3.00113 3.17331 3.32404 3.46002 3.60392 3.77642 3.78675 4.10741 4.3541 4.51334 4.6437 4.83026 
5 0.15886 0.82403 0.99656 2.33791 4.3408 
105 0.15397 0.15782 0.16042 0.16337 0.3105 0.31378 0.31683 0.31951 0.49683 0.50152 0.50405 0.50722 0.62959 0.63374 0.6364 0.63949 0.8193 0.82278 0.82592 0.82816 0.99205 0.99533 0.99868 1.00304 1.15637 1.16035 1.16423 1.1678 1.32119 1.32579 1.32864 1.33241 1.48934 1.49325 1.49609 1.49921 1.65065 1.6567 1.6596 1.66277 1.84733 1.84988 1.85288 1.85644 2.06068 2.06358 2.06724 2.1852 2.19035 2.19346 2.33209 2.33506 2.33835 2.3457 2.46813 2.47326 2.47668 2.47923 2.62408 2.6286 2.63141 2.81504 2.81946 2.82223 2.82593 2.97895 2.9837 2.98633 3.15233 3.15534 3.15909 3.16257 3.30096 3.30509 3.30854 3.31189 3.4335 3.4392 3.44248 3.44557 3.58085 3.5852 3.58795 3.59423 3.75568 3.75924 3.76194 3.76455 4.08958 4.09217 4.09591 4.33852 4.34077 4.34541 4.49212 4.49561 4.49869 4.50254 4.61611 4.6217 4.62584 4.8114 4.81452 4.81702 4.82077 
43 0.1732 0.17999 0.33013 0.33573 0.51746 0.52301 0.65076 0.83981 0.84616 1.0114 1.02128 1.18065 1.34258 1.51098 1.67444 1.69381 1.86532 1.871 2.07708 2.20631 2.35056 2.35728 2.49193 2.64416 2.836 2.84237 2.99931 3.17226 3.17958 3.32308 3.45666 3.60103 3.60997 3.77552 3.78704 4.10469 4.12025 4.35296 4.36095 4.51169 4.64057 4.82872 4.83326 
119 0.17629 0.17904 0.18196 0.18594 0.3319 0.33508 0.33757 0.341 0.35024 0.51993 0.52234 0.52482 0.52799 0.53763 0.65277 0.65579 0.65871 0.66357 0.84139 0.84433 0.84678 0.84972 0.867 1.01199 1.01564 1.01845 1.02285 1.17944 1.18323 1.18656 1.19043 1.34509 1.34781 1.35066 1.35596 1.51272 1.51533 1.51833 1.52446 1.67657 1.67969 1.6831 1.68852 1.86695 1.87038 1.87322 1.8765 1.88374 2.07957 2.08251 2.08574 2.09301 2.20919 2.21276 2.21737 2.35229 2.35566 2.35892 2.36332 2.37016 2.49425 2.49714 2.50059 2.50586 2.6471 2.64967 2.65343 2.66207 2.83835 2.84096 2.84384 2.84687 2.8614 3.00256 3.00494 3.00845 3.01755 3.17366 3.17682 3.17912 3.18232 3.19038 3.32462 3.32748 3.33001 3.33459 3.45865 3.46185 3.46453 3.46906 3.60365 3.60687 3.61006 3.61475 3.77758 3.78022 3.78259 3.78659 3.79529 4.10828 4.11114 4.11421 4.11998 4.35708 4.35957 4.36315 4.37088 4.5142 4.51685 4.51948 4.52415 4.64282 4.64639 4.65139 4.83135 4.83381 4.83631 4.83906 4.84425 
11 0.32666 0.51185 1.00929 1.33764 1.86117 2.34676 3.16751 3.31848 4.10047 4.34658 4.82241 
58 0.15309 0.15759 0.3093 0.31409 0.49539 0.5004 0.62885 0.63386 0.81872 0.8236 0.99016 0.99568 1.15599 1.16286 1.16833 1.32 1.32595 1.48827 1.49353 1.65155 1.65651 1.84487 1.8497 2.05804 2.06243 2.184 2.19035 2.33003 2.33474 2.46962 2.4749 2.62413 2.62872 2.8135 2.81868 2.97772 2.98328 3.15041 3.15571 3.29958 3.30579 3.3101 3.43526 3.44018 3.57945 3.58436 3.7534 3.75847 4.08697 4.0913 4.33594 4.33971 4.49058 4.49581 4.61482 4.6233 4.80928 4.8129 
23 0.16589 0.32302 0.51294 0.83145 1.00301 1.17523 1.33676 1.50339 1.66611 1.85814 2.34292 2.48591 2.63689 2.83124 2.99268 3.16728 3.31715 3.5929 3.76877 4.09981 4.3472 4.50715 4.82183 
21 0.32608 0.51144 0.64421 1.33702 1.50575 1.86193 2.07201 2.34604 2.48751 2.63756 2.83411 2.99431 3.16767 3.31711 3.45199 3.59549 3.76809 4.09961 4.34709 4.50535 4.63754 
68 0.16958 0.17267 0.17749 0.32591 0.32986 0.33682 0.51365 0.51709 0.52324 0.6462 0.65023 0.83492 0.8379 0.84202 1.00508 1.00956 1.01367 1.17375 1.17844 1.18489 1.33933 1.34325 1.50638 1.50986 1.66931 1.67294 1.6793 1.8605 1.86497 1.86972 2.07333 2.07759 2.20299 2.21158 2.34492 2.34905 2.35392 2.48813 2.49317 2.64162 2.64661 2.83204 2.83628 2.84251 2.99612 3.00092 3.16874 3.17199 3.3198 3.32304 3.4528 3.45695 3.59685 3.60167 3.61019 3.7728 3.77657 4.10173 4.10521 4.12154 4.35029 4.35417 4.50936 4.5132 4.63677 4.82467 4.82749 4.83102 
31 0.16575 0.32242 0.50958 0.51521 0.64363 0.83106 1.0019 1.00801 1.17189 1.33535 1.50232 1.66581 1.85626 1.86184 2.07042 2.19854 2.34141 2.48403 2.63711 2.82804 2.99227 3.16458 3.3149 3.44959 3.59275 3.76732 4.10024 4.34595 4.50479 4.6323 4.82142 
73 0.15702 0.16167 0.16616 0.31375 0.31845 0.32204 0.50049 0.505 0.50898 0.63353 0.63867 0.82249 0.82686 0.82977 0.99371 0.99919 1.00259 1.16016 1.16619 1.1716 1.32415 1.32987 1.33423 1.49245 1.49793 1.65426 1.65989 1.66361 1.84888 1.85337 1.85696 2.06183 2.06677 2.1873 2.19398 2.33417 2.33846 2.3434 2.47418 2.47948 2.62868 2.63274 2.81882 2.82317 2.82817 2.98284 2.98733 3.15461 3.15998 3.16391 3.30396 3.31002 3.31397 3.43999 3.4458 3.58445 3.58878 3.7577 3.76268 3.76705 4.0915 4.09608 4.34032 4.34439 4.4949 4.49983 4.50513 4.61752 4.62599 4.63218 4.81398 4.81716 4.82167 
29 0.17036 0.32794 0.51478 0.64699 0.83571 1.00882 1.1772 1.3412 1.50788 1.6715 1.86547 2.07403 2.20158 2.34837 2.4888 2.64076 2.8359 2.99566 3.16915 3.32132 3.45504 3.59881 3.77155 4.10305 4.34923 4.50775 4.63494 4.82581 4.83671 
27 0.17318 0.32851 0.51571 0.64861 0.84047 1.00756 1.17914 1.34175 1.50889 1.67464 1.86195 2.07428 2.34945 2.48873 2.64223 2.83436 2.99914 3.17077 3.32328 3.4537 3.60065 3.77309 4.10335 4.35272 4.5113 4.64186 4.8279 
100 0.17522 0.17859 0.18265 0.33069 0.33421 0.33709 0.34361 0.51812 0.52088 0.52392 0.52895 0.65143 0.65492 0.65849 0.83988 0.84343 0.84682 0.85209 1.0107 1.01528 1.01923 1.02757 1.17742 1.18249 1.18641 1.34321 1.34653 1.34995 1.35836 1.51136 1.51454 1.51815 1.53407 1.6753 1.67926 1.68406 1.86525 1.86934 1.87278 1.87826 2.07845 2.08169 2.08654 2.20514 2.20984 2.21611 2.35071 2.35423 2.35822 2.36386 2.49297 2.49646 2.50093 2.51389 2.64557 2.64878 2.65408 2.83603 2.83938 2.8428 2.84678 3.00111 3.00411 3.00839 3.17199 3.17591 3.17872 3.18343 3.32118 3.32562 3.32862 3.33433 3.45739 3.46125 3.46477 3.602 3.60562 3.60936 3.61746 3.77543 3.77876 3.78133 3.78698 4.10734 4.11061 4.11489 4.35593 4.35899 4.36325 4.51238 4.51582 4.51912 4.52724 4.63933 4.64382 4.64915 4.8304 4.83338 4.83666 4.84114 
28 0.16934 0.32579 0.51294 0.64738 0.83484 1.0068 1.17662 1.33947 1.50578 1.67005 1.86077 2.07264 2.20154 2.34493 2.48723 2.6401 2.83128 2.99483 3.1677 3.319 3.4533 3.59713 3.7706 4.10096 4.34848 4.50745 4.82427 4.83083 
62 0.16738 0.17012 0.32256 0.32612 0.33222 0.51083 0.51425 0.64327 0.64708 0.83119 0.83464 0.83955 1.00205 1.00731 1.16926 1.17565 1.33532 1.3396 1.50358 1.50646 1.66752 1.67145 1.85715 1.86152 2.07012 2.07378 2.19991 2.20736 2.34218 2.34723 2.48485 2.48818 2.6386 2.64109 2.82884 2.83185 2.83705 2.99366 2.99755 3.16386 3.16799 3.17395 3.31563 3.31928 3.4489 3.4534 3.59462 3.5986 3.76724 3.77111 4.0993 4.10283 4.34822 4.35198 4.5033 4.50758 4.51315 4.63335 4.6378 4.82305 4.82611 4.83005 
15 0.17067 0.32067 0.5075 0.64186 0.83342 1.00276 1.33638 1.49998 1.67184 2.48121 2.63487 3.16295 3.44831 3.76498 4.50189 
28 0.15083 0.3072 0.49451 0.62702 0.81587 0.98747 1.15358 1.31923 1.48723 1.65335 1.84196 2.05515 2.18365 2.32735 2.47012 2.62231 2.81251 2.97711 3.14801 3.29837 3.43366 3.57823 3.75158 4.08412 4.33257 4.48848 4.62071 4.80671 
33 0.16579 0.32265 0.5097 0.643 0.83168 0.83587 1.00295 1.17265 1.335 1.50247 1.66516 1.85602 1.86279 2.07014 2.19859 2.34302 2.48405 2.49298 2.63721 2.82791 2.99183 3.16496 3.31575 3.44958 3.59344 3.76754 3.77315 4.09792 4.10496 4.34582 4.50479 4.63205 4.82103 
34 0.17305 0.33058 0.51637 0.52444 0.6505 0.83906 1.01045 1.17804 1.34208 1.50877 1.67401 1.86207 1.87215 2.07608 2.20339 2.3494 2.35908 2.49122 2.64386 2.83391 2.84183 2.99957 3.17159 3.32316 3.45683 3.60015 3.60908 3.77489 4.10498 4.35297 4.5114 4.63914 4.82755 4.83424 

180
