# Supplementary material for: Deciphering the Contribution of Oriens-Lacunosum/Moleculare (OLM) Cells to Intrinsic θ Rhythms Using Biophysical Local Field Potential (LFP) Models
Source: eNeuro. 2018 Sep 4;5(4):ENEURO.0146-18.2018. doi: 10.1523/ENEURO.0146-18.2018 (PMC6140113; doi:10.1523/ENEURO.0146-18.2018)
Supplement: Supplementary file 2 — Supplementary Code. Download supplement 2, GZ file [file sup_enu-eN-NWR-0146-18-s02.gz › LFP_microcircuit-master/SOM-350-SOM12915016-dSD3.5ms-shift5.32ms-gnSD0.12-gsb4.0-csb0.21-gbs1.75-cbs0.1344-spiketimes.txt]

13716

350


41 0.01373 0.10588 0.17081 0.17995 0.204 0.32509 0.33482 0.51669 0.53674 0.65687 0.81129 0.83339 0.84346 1.0029 1.01803 1.17919 1.19255 1.22478 1.34315 1.37129 1.51894 1.66943 1.69667 1.86093 1.89001 2.08623 2.2109 2.34848 2.65259 2.83601 3.00154 3.17519 3.32317 3.45902 3.60538 3.78424 4.10621 4.35244 4.52218 4.66584 4.82831 
38 0.01237 0.10318 0.16153 0.17216 0.3116 0.32114 0.33723 0.50658 0.52986 0.64613 0.81543 0.82897 0.85087 0.99382 1.01402 1.1687 1.18327 1.33313 1.50752 1.65867 1.6893 1.85041 1.8776 2.07019 2.19819 2.33865 2.64299 2.82531 2.99176 3.16516 3.31343 3.44913 3.59482 3.77056 4.09669 4.34259 4.51036 4.81829 
35 0.01931 0.11172 0.17262 0.18424 0.32662 0.33877 0.51875 0.54409 0.6592 0.81892 0.8362 0.85095 1.00536 1.18073 1.19833 1.34597 1.52214 1.67166 1.86235 2.08629 2.21366 2.35059 2.65375 2.83875 3.00555 3.17686 3.32527 3.46087 3.60776 3.78617 4.10769 4.35636 4.52345 4.67372 4.83168 
55 0.01229 0.09073 0.15654 0.16489 0.17376 0.1972 0.31304 0.31981 0.32902 0.50488 0.51755 0.54785 0.64322 0.65729 0.79987 0.82347 0.83201 0.85285 0.99228 1.00154 1.1669 1.17613 1.1945 1.33089 1.3453 1.50317 1.52227 1.65664 1.66914 1.84848 1.86058 2.06635 2.08849 2.19432 2.21132 2.33729 2.6394 2.82234 2.84107 2.98869 3.16306 3.18348 3.31133 3.32684 3.44702 3.46072 3.59233 3.76655 4.09528 4.10789 4.34062 4.5072 4.64503 4.81649 4.83322 
38 0.00852 0.10573 0.16852 0.17823 0.20659 0.32338 0.33416 0.51508 0.53779 0.65594 0.81734 0.83371 0.84738 1.00191 1.0251 1.17713 1.19129 1.23047 1.34151 1.52097 1.6675 1.85877 1.8863 2.08228 2.20772 2.34643 2.65409 2.83392 3.00045 3.17328 3.32146 3.45693 3.60365 3.78435 4.1042 4.35082 4.52753 4.82656 
46 0.00792 0.09696 0.16111 0.16983 0.18741 0.31479 0.32317 0.33781 0.5065 0.52419 0.64538 0.67826 0.8103 0.82668 0.83706 0.9937 1.00554 1.16867 1.17986 1.20792 1.33267 1.35438 1.506 1.65858 1.67537 1.85021 1.86577 2.06908 2.19688 2.22362 2.33886 2.64186 2.82449 2.84738 2.99086 3.16499 3.31325 3.44911 3.46924 3.59461 3.76941 4.09704 4.3425 4.50972 4.81809 4.84178 
40 0.01809 0.09949 0.16614 0.17505 0.19701 0.32052 0.33018 0.51225 0.53459 0.65347 0.79944 0.82777 0.83706 0.87149 0.99856 1.0145 1.17481 1.18766 1.21813 1.33897 1.51815 1.66539 1.85562 1.87717 2.0794 2.20576 2.34369 2.65037 2.83132 2.99814 3.17069 3.31872 3.45441 3.48039 3.60065 3.77987 4.10183 4.34808 4.52039 4.82369 
49 0.01645 0.09657 0.16469 0.17266 0.18716 0.31915 0.32725 0.34112 0.51068 0.52663 0.6501 0.67751 0.80214 0.82767 0.83656 0.86379 0.99753 1.0092 1.1729 1.1827 1.20433 1.33695 1.35578 1.51013 1.53274 1.66327 1.68103 1.85451 1.87045 2.0743 2.20175 2.22531 2.34271 2.64631 2.82903 2.85005 2.99566 3.16864 3.31742 3.45296 3.46838 3.5983 3.77374 4.10057 4.34659 4.5137 4.65336 4.82225 4.84147 
44 0.01796 0.09351 0.1601 0.16847 0.18355 0.31523 0.32363 0.33933 0.50714 0.52687 0.64739 0.794 0.82351 0.83248 0.85379 0.99358 1.00486 1.16936 1.18042 1.20738 1.33327 1.35772 1.50861 1.65886 1.67604 1.85029 1.8672 2.07085 2.19734 2.22564 2.3389 2.64323 2.82491 2.99124 3.16542 3.31363 3.44959 3.59498 3.77054 4.09679 4.34197 4.51144 4.81799 4.84418 
35 0.01575 0.11026 0.17779 0.18852 0.33179 0.34293 0.52431 0.54852 0.66582 0.81455 0.83854 0.84882 1.00974 1.03424 1.18576 1.2014 1.35033 1.53677 1.67625 1.86748 1.89723 2.10334 2.2201 2.3556 2.66616 2.84437 3.01445 3.18157 3.33017 3.46593 3.61647 4.11241 4.36113 4.53977 4.83557 
45 0.02023 0.10585 0.16811 0.17705 0.19736 0.32173 0.33047 0.34927 0.51364 0.53187 0.65326 0.81515 0.83276 0.84355 1.00021 1.01281 1.1753 1.18624 1.21287 1.33966 1.36179 1.51415 1.66563 1.68451 1.85703 1.87417 2.07845 2.20462 2.23431 2.3455 2.64904 2.83222 2.85835 2.99878 3.17207 3.3203 3.45617 3.47826 3.60184 3.77766 4.1039 4.3498 4.51788 4.6764 4.82575 
38 0.01543 0.10116 0.16344 0.17327 0.20754 0.31717 0.32779 0.50946 0.53889 0.65026 0.80694 0.82699 0.83759 0.99528 1.01524 1.17159 1.18626 1.22694 1.33629 1.5145 1.66115 1.85223 1.88175 2.07793 2.2017 2.34119 2.64738 2.82831 2.99547 3.1678 3.31603 3.45216 3.59833 3.77955 4.09925 4.34488 4.51835 4.82081 
39 0.012 0.10327 0.16909 0.17825 0.20275 0.32346 0.33356 0.51522 0.53755 0.656 0.80801 0.83134 0.84118 1.00124 1.01684 1.17708 1.1896 1.21956 1.34167 1.51794 1.66792 1.85866 1.88121 2.08247 2.20768 2.24551 2.3466 2.65361 2.83385 3.00172 3.17319 3.32152 3.45726 3.60342 3.78425 4.10441 4.35101 4.52359 4.82661 
35 0.01839 0.09932 0.16095 0.17105 0.21275 0.31524 0.32748 0.50784 0.64777 0.79994 0.8237 0.83403 0.99301 1.16935 1.18599 1.33357 1.51331 1.65885 1.84996 1.89216 2.07525 2.19868 2.33874 2.64606 2.8261 2.99301 3.16573 3.31365 3.44966 3.59664 3.779 4.09675 4.34261 4.51475 4.81846 
48 0.01081 0.09377 0.16005 0.16831 0.18246 0.31394 0.32179 0.33356 0.50635 0.52288 0.64491 0.66362 0.80155 0.82453 0.8336 0.99298 1.00423 1.16824 1.17802 1.19841 1.33232 1.34834 1.50575 1.52991 1.658 1.67446 1.84978 1.86534 2.06902 2.19636 2.21767 2.33856 2.64157 2.82437 2.84522 2.99054 3.16475 3.31311 3.4486 3.46434 3.59415 3.76923 4.09655 4.34187 4.50916 4.64486 4.81789 4.83876 
31 0.01494 0.11039 0.16965 0.18223 0.32348 0.33668 0.51731 0.55535 0.65895 0.82016 0.83513 0.85556 1.00267 1.17806 1.1978 1.34402 1.52572 1.66896 1.85979 2.09447 2.21047 2.3477 2.83689 3.00721 3.17533 3.32355 3.45933 3.61319 4.10581 4.35443 4.8294 
41 0.01944 0.10524 0.17141 0.18038 0.20344 0.32499 0.334 0.36189 0.51794 0.54062 0.6588 0.8117 0.83372 0.84327 1.00292 1.01555 1.18037 1.19452 1.22855 1.34448 1.52085 1.66878 1.68885 1.8605 1.8805 2.08651 2.21014 2.24676 2.34924 2.65469 2.83687 3.00589 3.17645 3.32445 3.46033 3.60813 3.78709 4.10694 4.35354 4.52334 4.82966 
34 0.01532 0.11338 0.1753 0.18893 0.32924 0.34299 0.52272 0.55777 0.66186 0.82301 0.83898 0.85623 1.00744 1.18355 1.20398 1.3495 1.52617 1.67518 1.86506 2.09032 2.21696 2.35287 2.65839 2.84358 3.01069 3.17921 3.32803 3.46325 3.61417 3.79103 4.11008 4.35812 4.52651 4.83417 
40 0.01674 0.10327 0.17242 0.18184 0.21188 0.32664 0.33678 0.51885 0.54132 0.65883 0.8043 0.83256 0.84186 0.87721 1.00488 1.02749 1.18065 1.19463 1.22669 1.34545 1.52178 1.67175 1.86276 1.8979 2.0887 2.21311 2.35021 2.65338 2.8388 3.0062 3.17635 3.32454 3.46065 3.60713 3.78921 4.10746 4.35567 4.52322 4.669 4.83072 
38 0.01861 0.11105 0.16692 0.17876 0.31984 0.33111 0.51116 0.53185 0.65056 0.81984 0.83375 0.86658 0.99884 1.03763 1.17332 1.18709 1.22761 1.33806 1.51235 1.66479 1.85602 2.07566 2.20256 2.2394 2.34388 2.6478 2.83048 2.99609 3.16944 3.31813 3.45347 3.4839 3.60029 3.77726 4.10157 4.34838 4.5174 4.82363 
32 0.01916 0.10504 0.16567 0.17814 0.31893 0.3327 0.51205 0.59743 0.65359 0.81092 0.82899 0.84259 0.99745 1.17409 1.19662 1.33942 1.5206 1.66428 1.85485 2.08629 2.20615 2.34369 2.65567 2.83221 3.00181 3.17065 3.3192 3.45446 4.1011 4.34773 4.5273 4.82341 
38 0.0118 0.10037 0.16142 0.17131 0.20342 0.31492 0.32436 0.35533 0.50657 0.54326 0.64787 0.8128 0.82767 0.84158 0.99367 1.00748 1.16897 1.18451 1.33292 1.50943 1.6582 1.67828 1.85005 1.87158 2.07021 2.19739 2.33863 2.64462 2.82433 2.99096 3.16605 3.31343 3.44977 3.59511 3.77193 4.09675 4.34208 4.81766 
31 0.01627 0.10706 0.17021 0.18272 0.32341 0.33499 0.51892 0.66085 0.80602 0.83109 0.84178 1.00138 1.0241 1.17882 1.19854 1.34449 1.5391 1.66947 1.85993 2.21151 2.34857 2.66011 2.83989 3.01062 3.17694 3.32418 3.46078 3.61356 4.10573 4.35565 4.83211 
40 0.02031 0.10967 0.17017 0.17998 0.21046 0.32377 0.33349 0.51537 0.53454 0.65595 0.81938 0.83544 0.84965 1.00212 1.0172 1.17782 1.19051 1.22287 1.34212 1.36969 1.51799 1.66776 1.6907 1.85955 1.88268 2.08275 2.20805 2.34788 2.65326 2.83459 3.00144 3.17384 3.32247 3.45818 3.60435 3.78219 4.1058 4.35176 4.5215 4.82743 
35 0.01519 0.11351 0.17719 0.18985 0.33024 0.34178 0.52234 0.54588 0.66305 0.82219 0.83988 0.85405 1.0084 1.03482 1.18447 1.20097 1.34871 1.5255 1.67574 1.86693 2.0897 2.21746 2.35386 2.65856 2.84168 3.00791 3.17986 3.32853 3.46393 3.61029 3.79004 4.11096 4.3589 4.52641 4.83397 
48 0.00968 0.1004 0.16872 0.17734 0.19603 0.32278 0.33155 0.3523 0.51413 0.53003 0.65301 0.67626 0.81592 0.83304 0.8431 1.00106 1.01396 1.17601 1.18637 1.21074 1.34041 1.36021 1.5138 1.5379 1.66687 1.68668 1.85859 1.87733 2.07856 2.2054 2.23209 2.34613 2.64899 2.83272 2.85451 2.99845 3.17197 3.32074 3.45612 3.47268 3.60193 3.77759 4.10402 4.35024 4.51688 4.65283 4.82595 4.84766 
38 0.01767 0.10243 0.16438 0.17416 0.20675 0.31826 0.32856 0.51004 0.53395 0.65093 0.80889 0.82814 0.83906 0.99644 1.01287 1.17214 1.18555 1.21965 1.33702 1.51524 1.66234 1.8536 1.892 2.07793 2.20225 2.34198 2.64782 2.8289 2.99482 3.16855 3.31672 3.45248 3.599 3.77868 4.1 4.34602 4.51612 4.82165 
31 0.0205 0.11305 0.17427 0.18829 0.32799 0.34172 0.52082 0.55304 0.66341 0.82108 0.83742 0.85377 1.00636 1.18246 1.20333 1.34714 1.53194 1.67368 1.86547 2.21523 2.3521 2.66152 2.84192 3.00951 3.17896 3.32672 3.46281 3.61497 4.10927 4.35983 4.83309 
37 0.01617 0.10633 0.17104 0.18102 0.22023 0.32557 0.33697 0.51812 0.54399 0.65721 0.81092 0.8328 0.84291 1.00369 1.17957 1.19496 1.23372 1.34412 1.52133 1.67021 1.86193 2.08563 2.2104 2.34913 2.65325 2.83752 3.00473 3.17555 3.3243 3.45915 3.60637 3.78822 4.10595 4.35359 4.5225 4.67155 4.82915 
37 0.00784 0.10316 0.17145 0.1818 0.22833 0.32605 0.33763 0.51794 0.54181 0.65895 0.82116 0.83665 0.85189 1.00398 1.02591 1.1801 1.19581 1.34391 1.52294 1.67081 1.86133 1.89194 2.08802 2.21158 2.34946 2.66054 2.83697 3.00482 3.17581 3.32431 3.46028 3.60789 3.78889 4.10693 4.35418 4.52999 4.82927 
21 0.00809 0.11636 0.17751 0.20108 0.332 0.36879 0.53248 0.82694 0.84199 1.01057 1.18591 1.2186 1.35324 1.67954 1.87292 2.22324 2.3612 3.33667 3.47041 4.11588 4.84545 
35 0.01271 0.1094 0.17158 0.18245 0.32503 0.33585 0.51868 0.5469 0.65741 0.81681 0.83515 0.84845 1.00385 1.0299 1.17998 1.19645 1.34415 1.5211 1.66929 1.70287 1.86216 2.08954 2.2105 2.34949 2.65583 2.83789 3.00505 3.17671 3.32445 3.46046 3.607 4.10698 4.35498 4.5289 4.83028 
37 0.00856 0.10724 0.1691 0.17943 0.22148 0.32328 0.33447 0.51505 0.53865 0.65587 0.82139 0.83553 0.8545 1.00175 1.02451 1.17738 1.19275 1.34219 1.51946 1.66793 1.85867 1.8878 2.0818 2.2093 2.34676 2.65414 2.83404 3.0022 3.17384 3.32202 3.45764 3.60489 3.78575 4.10475 4.35144 4.52673 4.82686 
39 0.00943 0.04532 0.12777 0.17785 0.18943 0.33104 0.34208 0.52225 0.54285 0.66266 0.82584 0.84146 0.85655 1.00919 1.03192 1.18455 1.19849 1.23625 1.3489 1.52554 1.67569 1.8664 1.89479 2.09043 2.21751 2.35408 2.65869 2.84111 3.0091 3.18022 3.32874 3.4644 3.61137 3.79029 4.11182 4.3588 4.52732 4.67023 4.83431 
27 0.01877 0.11006 0.16813 0.18041 0.32264 0.3369 0.52534 0.66172 0.81373 0.83203 0.84787 1.00109 1.17851 1.20646 1.34677 1.53295 1.66837 1.85976 2.21519 2.34929 2.66045 2.84721 3.32854 3.46102 4.10597 4.36197 4.8297 
39 0.01914 0.1043 0.16874 0.17783 0.20163 0.32293 0.33259 0.51495 0.53631 0.65536 0.80647 0.83088 0.84054 1.00061 1.01471 1.17725 1.1902 1.22077 1.3415 1.52058 1.6665 1.68706 1.85796 1.8774 2.08324 2.20812 2.34647 2.65327 2.83417 3.00082 3.17291 3.32124 3.45719 3.60433 3.78763 4.10425 4.35065 4.52375 4.82679 
41 0.01151 0.10011 0.17359 0.18224 0.20246 0.32826 0.33762 0.52061 0.54166 0.66083 0.8081 0.83502 0.84439 1.00579 1.02032 1.18236 1.19487 1.22356 1.34706 1.52497 1.67224 1.69441 1.8642 1.88895 2.09295 2.21274 2.24636 2.35258 2.65722 2.8401 3.00811 3.17855 3.32707 3.46213 3.61033 3.7912 4.10964 4.35778 4.52662 4.67696 4.83295 
32 0.01442 0.10482 0.16788 0.18032 0.32117 0.33345 0.5143 0.55368 0.65561 0.80924 0.82967 0.84115 0.99951 1.17686 1.20006 1.34156 1.52775 1.66688 1.85697 2.08768 2.2093 2.34564 2.65535 2.83445 3.00481 3.1719 3.32009 3.45648 3.61307 4.10248 4.34952 4.82561 
33 0.01808 0.10701 0.16846 0.18194 0.32197 0.33595 0.516 0.57503 0.65451 0.81321 0.83124 0.84494 1.00046 1.17786 1.20352 1.34244 1.52363 1.66742 1.85881 2.09205 2.21133 2.34683 2.6533 2.83771 3.00423 3.17395 3.32251 3.45741 3.60732 4.1037 4.35151 4.52948 4.82771 
39 0.01846 0.10602 0.16928 0.17885 0.2081 0.32319 0.33312 0.51473 0.53674 0.6555 0.81156 0.83205 0.84252 1.00125 1.01785 1.1778 1.19334 1.34115 1.3853 1.51868 1.66724 1.69205 1.85844 1.8807 2.08235 2.20743 2.34609 2.65138 2.83362 3.00108 3.17325 3.32098 3.45725 3.60413 3.78316 4.10405 4.34999 4.52088 4.82631 
42 0.01632 0.10432 0.16641 0.1759 0.20239 0.3198 0.32944 0.51123 0.53102 0.6512 0.8112 0.83034 0.84131 0.99807 1.01299 1.17429 1.18793 1.22296 1.33774 1.36491 1.51279 1.66391 1.6885 1.85534 1.87958 2.07661 2.20307 2.23983 2.34381 2.64781 2.83014 2.99672 3.17016 3.31842 3.4542 3.59997 3.77607 4.10146 4.34717 4.5161 4.82299 4.85259 
44 0.01437 0.10245 0.16934 0.17803 0.19798 0.32371 0.33301 0.37328 0.51562 0.53503 0.65564 0.80958 0.83192 0.84143 1.00179 1.01696 1.17743 1.18899 1.21703 1.34187 1.36732 1.51738 1.66826 1.69389 1.85941 1.88439 2.08316 2.20804 2.244 2.34756 2.65188 2.83468 3.00232 3.17359 3.32179 3.45758 3.48496 3.60372 3.78426 4.10516 4.35221 4.52014 4.66739 4.82768 
56 0.01584 0.09951 0.16685 0.17478 0.187 0.32122 0.3285 0.33893 0.51323 0.52575 0.55112 0.65194 0.66628 0.81034 0.83167 0.84054 1.00013 1.01002 1.17522 1.18425 1.20127 1.33938 1.35326 1.51152 1.52839 1.66535 1.68007 1.85684 1.86997 2.07548 2.09463 2.20378 2.22197 2.34542 2.3666 2.64749 2.67357 2.83158 2.84974 2.99755 3.02694 3.17126 3.18656 3.32019 3.35291 3.4557 3.46909 3.60086 3.77558 4.1035 4.11803 4.34946 4.51574 4.65207 4.82523 4.84105 
47 0.01637 0.10146 0.16705 0.17525 0.18989 0.32124 0.32902 0.34099 0.51325 0.52873 0.65303 0.68296 0.81217 0.83188 0.84127 0.99995 1.0108 1.17513 1.18504 1.20652 1.33937 1.35664 1.51443 1.66487 1.68033 1.8566 1.87086 2.07668 2.20384 2.2264 2.34543 2.6489 2.83138 2.85111 2.99806 3.17167 3.31997 3.45561 3.47081 3.60165 3.77707 4.10338 4.34876 4.51736 4.65569 4.82514 4.84639 
38 0.01557 0.10055 0.1619 0.17176 0.20352 0.3155 0.32638 0.50751 0.53359 0.64834 0.80711 0.82625 0.83724 0.99376 1.00983 1.16993 1.18558 1.334 1.5122 1.65855 1.68266 1.85042 1.88092 2.07278 2.19908 2.33945 2.64785 2.82611 2.99285 3.16656 3.31455 3.45054 3.59711 3.77679 4.0975 4.34273 4.51453 4.81896 
45 0.0085 0.09943 0.16936 0.17802 0.19694 0.32416 0.33351 0.37377 0.51549 0.53366 0.65528 0.81337 0.83307 0.84302 1.00208 1.01619 1.17755 1.18895 1.2169 1.34212 1.3675 1.51624 1.66771 1.68728 1.8596 1.88148 2.08077 2.20728 2.23923 2.34762 2.65129 2.83452 2.86292 3.00093 3.17333 3.3223 3.45754 3.47954 3.60338 3.77993 4.1048 4.35167 4.51966 4.82716 4.85766 
48 0.0126 0.10271 0.17159 0.18013 0.19848 0.32589 0.33468 0.35681 0.51769 0.53491 0.65646 0.68223 0.81737 0.8355 0.84521 1.00397 1.0168 1.17978 1.19063 1.21697 1.34416 1.3674 1.51731 1.54255 1.67013 1.69045 1.86179 1.881 2.08251 2.2085 2.234 2.34955 2.65205 2.83662 2.86112 3.00228 3.1752 3.32419 3.45934 3.47705 3.60493 3.782 4.10686 4.35344 4.52035 4.65572 4.82934 4.85574 
40 0.01737 0.10584 0.16938 0.17826 0.19891 0.32409 0.33381 0.51653 0.53839 0.65695 0.8094 0.83231 0.84222 1.00184 1.01638 1.17787 1.19004 1.21925 1.34259 1.37662 1.52096 1.66811 1.69205 1.85938 1.88011 2.08529 2.20902 2.34813 2.65337 2.83542 3.0044 3.1747 3.32269 3.45829 3.60481 3.78545 4.10559 4.35353 4.52246 4.82822 
33 0.02109 0.11588 0.17149 0.18519 0.3254 0.33949 0.51726 0.5455 0.65924 0.8246 0.83803 1.004 1.17925 1.19903 1.34397 1.52313 1.67053 1.86098 2.08782 2.21095 2.3494 2.65758 2.83742 3.00644 3.17707 3.32393 3.46056 3.61207 3.78768 4.10684 4.35483 4.52705 4.8299 
45 0.01459 0.0983 0.16241 0.17141 0.19081 0.31605 0.32476 0.34197 0.50843 0.52957 0.64808 0.80423 0.82638 0.83591 0.99466 1.00618 1.17071 1.18228 1.21093 1.33481 1.36085 1.50993 1.65978 1.68045 1.85131 1.8695 2.07179 2.1997 2.2359 2.34036 2.64569 2.82662 2.85677 2.99374 3.16709 3.31528 3.45109 3.47511 3.59678 3.77419 4.09853 4.3437 4.51351 4.66138 4.81984 
39 0.01938 0.10661 0.16783 0.17777 0.21307 0.32251 0.33376 0.51424 0.53708 0.6539 0.81475 0.83223 0.84455 1.00068 1.02145 1.17589 1.18899 1.22202 1.34041 1.5159 1.6671 1.85755 1.88541 2.07907 2.20647 2.3457 2.64933 2.8331 2.99876 3.17158 3.32047 3.4561 3.60176 3.77993 4.10324 4.34982 4.51807 4.6654 4.82562 
46 0.01708 0.10288 0.17155 0.17994 0.19826 0.32625 0.33518 0.36502 0.51763 0.53524 0.65706 0.80752 0.83334 0.84249 0.88083 1.00437 1.01879 1.17957 1.19027 1.21585 1.34351 1.36436 1.51806 1.67045 1.69205 1.86143 1.87943 2.0845 2.20917 2.23645 2.34919 2.65267 2.83585 2.85782 3.00371 3.1753 3.32365 3.45929 3.47862 3.60536 3.78203 4.10692 4.35416 4.52016 4.66392 4.8296 
38 0.01562 0.11348 0.17553 0.18568 0.2232 0.32871 0.3385 0.52136 0.54332 0.66179 0.82668 0.84141 0.85849 1.00729 1.02353 1.18448 1.20098 1.34932 1.52314 1.67215 1.69217 1.86453 1.88704 2.08984 2.21663 2.35283 2.65752 2.84115 3.00906 3.18057 3.32875 3.46464 3.61079 3.78961 4.11119 4.35772 4.52813 4.83328 
34 0.02251 0.11577 0.17478 0.18691 0.32826 0.34037 0.52073 0.54668 0.66182 0.82497 0.84 0.86035 1.00689 1.18353 1.20382 1.348 1.52749 1.67321 1.86385 1.89866 2.09237 2.21837 2.35241 2.65935 2.84038 3.00958 3.17987 3.32795 3.46379 3.61119 4.1102 4.35984 4.53529 4.83291 
35 0.01614 0.10222 0.16179 0.17278 0.3149 0.32654 0.50704 0.53808 0.64746 0.80802 0.82615 0.83972 0.99351 1.16972 1.18627 1.33401 1.50899 1.6588 1.85016 1.88414 2.0726 2.2001 2.33915 2.6435 2.82608 2.99285 3.16565 3.31402 3.44987 3.59641 3.77429 4.09731 4.34318 4.5126 4.81883 
47 0.01585 0.10427 0.17031 0.17883 0.19652 0.32397 0.33242 0.34842 0.51569 0.53138 0.65539 0.69293 0.81717 0.83474 0.84462 1.00278 1.01538 1.1779 1.18838 1.21327 1.34199 1.3613 1.51635 1.55735 1.66816 1.68633 1.85966 1.87606 2.08054 2.20766 2.23873 2.34765 2.65197 2.8342 2.85713 3.00058 3.1743 3.3225 3.45813 3.47593 3.60401 3.78174 4.10589 4.35148 4.52064 4.82729 4.84565 
38 0.0122 0.10218 0.1611 0.17115 0.20544 0.31454 0.3247 0.50564 0.53456 0.64454 0.81399 0.82812 0.84702 0.99322 1.00985 1.16761 1.18215 1.33157 1.50489 1.65796 1.67723 1.84986 1.87382 2.06909 2.19601 2.33809 2.6416 2.824 2.98958 3.16447 3.31229 3.44816 3.59371 3.76868 4.09611 4.34197 4.51171 4.81747 
33 0.01162 0.11152 0.1764 0.19062 0.32957 0.34218 0.52508 0.66228 0.81827 0.83813 0.85187 1.00775 1.18434 1.20428 1.34982 1.52563 1.67473 1.86662 2.09527 2.21644 2.35408 2.65921 2.8469 3.01075 3.18162 3.3296 3.46427 3.61453 3.79646 4.11169 4.36235 4.53019 4.83753 
43 0.01101 0.09907 0.16452 0.17313 0.19016 0.31947 0.32845 0.35421 0.51161 0.53227 0.65191 0.80617 0.82851 0.83802 0.99763 1.01075 1.17338 1.18506 1.21382 1.33733 1.36181 1.51487 1.66302 1.68165 1.85489 1.87567 2.07913 2.20222 2.34323 2.6485 2.82964 2.85625 2.99616 3.17037 3.31801 3.45387 3.60014 3.78103 4.10121 4.34671 4.51785 4.67087 4.82276 
39 0.01224 0.10581 0.16645 0.17606 0.20229 0.32024 0.32995 0.46775 0.513 0.53951 0.65459 0.82066 0.8338 0.85237 0.99895 1.01485 1.17536 1.19172 1.33909 1.52098 1.6641 1.68774 1.85564 1.87682 2.08167 2.20561 2.34425 2.65616 2.83123 3.00036 3.17201 3.31938 3.45629 3.60445 3.79199 4.10258 4.34819 4.52537 4.82394 
30 0.01871 0.10662 0.16411 0.17636 0.31725 0.32852 0.50926 0.65263 0.80982 0.82846 0.84368 0.99573 1.0185 1.1714 1.18969 1.3357 1.66111 1.71509 1.85254 2.2003 2.34112 2.82786 2.99478 3.16932 3.31554 3.45275 3.59904 4.09915 4.34482 4.82052 
29 0.0126 0.09982 0.16038 0.17173 0.31373 0.32623 0.50594 0.64786 0.7993 0.8231 0.83419 0.99165 1.16794 1.18946 1.33207 1.65742 1.84823 2.07082 2.19669 2.3374 2.82429 2.9904 3.16481 3.31231 3.44849 3.595 4.09527 4.34068 4.81664 
31 0.01881 0.10972 0.17067 0.18477 0.32384 0.33665 0.51889 0.65872 0.81254 0.83265 0.84608 1.00223 1.17904 1.20032 1.34636 1.52718 1.66913 1.86036 2.08894 2.21247 2.34851 2.66035 2.8387 3.01014 3.17695 3.32378 3.4601 3.61117 4.10591 4.35477 4.83012 
38 0.01389 0.10763 0.1711 0.18109 0.21799 0.32565 0.33683 0.51733 0.5397 0.65766 0.81609 0.83438 0.84593 1.00397 1.04836 1.17891 1.19233 1.22587 1.34382 1.52073 1.67054 1.8614 1.89823 2.08424 2.21021 2.34884 2.65413 2.83667 3.00402 3.1747 3.32323 3.4587 3.60562 3.78592 4.10638 4.35398 4.52309 4.82937 
41 0.01619 0.10478 0.17388 0.1835 0.21715 0.32791 0.33794 0.5195 0.53986 0.65816 0.80771 0.83416 0.84356 1.00588 1.02544 1.18103 1.19286 1.22058 1.34516 1.36955 1.52068 1.67348 1.86351 1.89158 2.08553 2.21314 2.35069 2.65365 2.83818 3.005 3.17625 3.32527 3.4605 3.48197 3.60589 3.78412 4.10789 4.35534 4.52131 4.65723 4.83103 
49 0.01338 0.09989 0.17138 0.1792 0.19432 0.32616 0.33441 0.35172 0.51757 0.53306 0.6571 0.68712 0.80379 0.8329 0.84168 0.86084 1.00451 1.01755 1.17923 1.1887 1.20885 1.34359 1.36153 1.51783 1.543 1.67031 1.68893 1.86139 1.87744 2.08295 2.20846 2.23007 2.34884 2.65219 2.83628 2.85694 3.00395 3.17524 3.32355 3.45918 3.47388 3.60474 3.78087 4.10683 4.35361 4.51951 4.65906 4.82955 4.85446 
44 0.02012 0.10296 0.1645 0.174 0.19924 0.31826 0.32747 0.35533 0.51009 0.53063 0.64987 0.81261 0.82959 0.8408 0.99688 1.01045 1.17198 1.18344 1.21216 1.3363 1.36079 1.51068 1.66206 1.68537 1.85368 1.87465 2.07457 2.20187 2.23778 2.3422 2.64592 2.82871 2.99479 3.16871 3.31676 3.45278 3.48208 3.59849 3.77478 4.10034 4.34613 4.51401 4.66164 4.82193 
37 0.01864 0.10311 0.16475 0.17479 0.21377 0.31843 0.32886 0.51053 0.53786 0.65174 0.8101 0.82865 0.84001 0.99652 1.01263 1.17314 1.18831 1.33778 1.51666 1.66251 1.85343 1.88198 2.07749 2.20423 2.34214 2.6503 2.82947 2.99675 3.16908 3.31744 3.45327 3.6017 3.78086 4.10011 4.34572 4.51755 4.82178 
47 0.00659 0.09559 0.16499 0.17318 0.18846 0.31992 0.32843 0.34651 0.51126 0.52826 0.65084 0.80288 0.82824 0.83742 0.88886 0.99821 1.01108 1.17323 1.18346 1.20712 1.33728 1.35594 1.51346 1.66351 1.68056 1.85527 1.8716 2.07528 2.20141 2.22374 2.34345 2.64821 2.82997 2.85365 2.99595 3.16926 3.31795 3.45327 3.47198 3.5992 3.77549 4.10088 4.12133 4.34722 4.51585 4.82301 4.84649 
35 0.01918 0.10379 0.16498 0.17565 0.3181 0.32892 0.51054 0.54136 0.65303 0.80745 0.82809 0.83942 0.99672 1.01701 1.17353 1.19314 1.33753 1.51874 1.66271 1.69745 1.854 1.8902 2.08878 2.20434 2.34263 2.82993 2.99902 3.16981 3.3175 3.45381 3.60217 3.78835 4.10049 4.34678 4.82229 
37 0.01191 0.10503 0.17684 0.18814 0.33081 0.34245 0.52281 0.54661 0.66133 0.81617 0.83802 0.84891 1.00942 1.18396 1.19807 1.23134 1.34882 1.52439 1.67525 1.86671 1.90389 2.08965 2.21506 2.35393 2.65721 2.84212 3.00913 3.17958 3.32852 3.46412 3.61007 3.78886 4.11096 4.35991 4.52462 4.67081 4.83425 
32 0.01454 0.11307 0.16809 0.18273 0.32236 0.33833 0.51645 0.65546 0.81854 0.83368 0.86529 1.00134 1.17646 1.1996 1.34268 1.51875 1.66826 1.85959 2.08846 2.20982 2.34721 2.65406 2.8356 3.00541 3.17349 3.32225 3.4568 3.61068 4.10422 4.35457 4.52348 4.82868 
44 0.01076 0.09482 0.17185 0.18056 0.19685 0.3268 0.33517 0.35043 0.51899 0.53538 0.65974 0.81855 0.83748 0.84764 1.00532 1.01729 1.18104 1.19177 1.21745 1.34523 1.36525 1.52315 1.67067 1.68777 1.86263 1.87914 2.08749 2.21096 2.24083 2.35115 2.65778 2.83753 2.85928 3.00572 3.17776 3.3259 3.46214 3.60844 3.7896 4.10942 4.35535 4.52719 4.83085 4.85332 
40 0.01428 0.10238 0.16857 0.17725 0.19601 0.3229 0.33199 0.3612 0.51598 0.5391 0.65749 0.80946 0.83179 0.84129 1.0008 1.01306 1.17699 1.18823 1.21554 1.34207 1.38406 1.52287 1.66683 1.68698 1.85881 1.88013 2.08509 2.2079 2.34677 2.66051 2.83445 3.00374 3.17436 3.32229 3.45797 3.60557 4.10489 4.35127 4.53263 4.82695 
25 0.01618 0.12001 0.17433 0.19733 0.3272 0.34507 0.52483 0.66793 0.82493 0.83897 1.00599 1.1819 1.21077 1.34974 1.67513 1.86531 2.21725 2.3531 2.85053 3.01871 3.18651 3.32942 3.46527 4.11121 4.83878 
39 0.05425 0.12567 0.16269 0.17348 0.31422 0.32403 0.35896 0.50619 0.53353 0.6457 0.81498 0.82876 0.84907 0.99368 1.01094 1.16842 1.18211 1.22183 1.33275 1.50634 1.65877 1.68385 1.85039 1.87749 2.07033 2.19786 2.3386 2.64217 2.82485 2.99093 3.16509 3.31306 3.44924 3.59452 3.77042 4.09663 4.34243 4.51214 4.81806 
42 0.01855 0.10313 0.17069 0.17926 0.1987 0.32492 0.33389 0.36295 0.51737 0.53808 0.65756 0.8081 0.83267 0.84193 1.00264 1.01554 1.17921 1.19139 1.22019 1.34353 1.37176 1.51997 1.66911 1.69001 1.86064 1.88261 2.08704 2.2105 2.34862 2.65316 2.83632 3.00347 3.17487 3.32321 3.45925 3.60465 3.78441 4.10625 4.35323 4.52146 4.66342 4.82879 
47 0.01866 0.10562 0.16768 0.17653 0.19587 0.32135 0.33017 0.34959 0.51302 0.52903 0.65146 0.68071 0.82053 0.83425 0.84808 1.00041 1.01458 1.17472 1.18517 1.20988 1.33904 1.3577 1.5127 1.66504 1.68276 1.85715 1.87432 2.07652 2.20362 2.23043 2.34529 2.64888 2.83139 2.85391 2.99766 3.17145 3.3198 3.45508 3.47252 3.60088 3.77641 4.10332 4.34968 4.51696 4.66122 4.82486 4.84542 
47 0.01653 0.10072 0.17108 0.17884 0.19349 0.32653 0.33509 0.35948 0.51799 0.53516 0.65833 0.8006 0.83233 0.84115 0.85884 1.00402 1.01603 1.17988 1.19003 1.21341 1.34395 1.36401 1.52084 1.6707 1.69061 1.86159 1.87819 2.08625 2.20949 2.23419 2.34923 2.6544 2.83707 2.86069 3.00423 3.17571 3.32424 3.45955 3.47652 3.60583 3.78365 4.10713 4.35409 4.52171 4.66414 4.82937 4.8527 
34 0.02005 0.10677 0.16888 0.17829 0.20419 0.3235 0.33393 0.51793 0.55249 0.66087 0.81356 0.83261 0.84362 1.00158 1.01969 1.17891 1.19756 1.34512 1.66719 1.69188 1.8592 1.88734 2.09446 2.21289 2.3479 2.83697 3.0072 3.178 3.32406 3.45941 3.61766 4.1054 4.35234 4.82806 
49 0.01653 0.0948 0.16103 0.16968 0.18027 0.31606 0.3233 0.33299 0.50985 0.52651 0.6498 0.67814 0.79601 0.82633 0.83505 0.85276 0.99601 1.00541 1.1722 1.18196 1.20306 1.33651 1.35732 1.51085 1.6607 1.67538 1.85233 1.86553 2.07275 2.20026 2.22354 2.34176 2.64623 2.82775 2.84896 2.99505 3.16856 3.31679 3.45267 3.46914 3.59813 3.7736 4.09985 4.11957 4.34477 4.51351 4.65856 4.82121 4.84093 
51 0.01171 0.09714 0.1663 0.17409 0.18441 0.32174 0.32877 0.33875 0.51415 0.52779 0.55918 0.65429 0.6961 0.8025 0.83047 0.83908 0.85724 1.00039 1.00982 1.17621 1.18536 1.20372 1.3404 1.35629 1.51421 1.53682 1.66569 1.68016 1.85788 1.87246 2.07924 2.20512 2.22608 2.34616 2.64996 2.83264 2.85168 2.99916 3.17252 3.32086 3.45608 3.46873 3.60145 3.77801 4.10397 4.12052 4.35006 4.51738 4.65762 4.82586 4.8426 
52 0.01539 0.08976 0.15386 0.16399 0.17253 0.19453 0.31268 0.31967 0.32956 0.50508 0.51872 0.64358 0.6723 0.7911 0.82195 0.83045 0.84608 0.9917 1.00129 1.16714 1.1769 1.19922 1.33104 1.34623 1.50364 1.6565 1.67048 1.84782 1.86018 2.0662 2.19416 2.2145 2.337 2.36214 2.63944 2.82236 2.84185 2.98887 3.16305 3.31139 3.3268 3.4473 3.46169 3.59243 3.76688 4.09515 4.11174 4.34014 4.50728 4.65481 4.81621 4.83078 
40 0.00722 0.09534 0.17066 0.18008 0.2069 0.32557 0.33615 0.51735 0.53894 0.65734 0.81196 0.83345 0.84365 1.00338 1.0222 1.17916 1.19227 1.22372 1.34318 1.37122 1.51931 1.66996 1.86092 1.88901 2.08959 2.21076 2.34911 2.65348 2.83673 3.00417 3.17505 3.32352 3.4592 3.60597 3.78437 4.1069 4.3543 4.52208 4.66402 4.82968 
39 0.01201 0.10627 0.16919 0.17891 0.20941 0.32264 0.3322 0.37121 0.51543 0.54087 0.65643 0.8196 0.83455 0.84838 1.001 1.01577 1.17824 1.19463 1.34194 1.51981 1.66687 1.69083 1.85803 1.87863 2.08433 2.21057 2.34688 2.65252 2.83462 3.00322 3.17439 3.32231 3.45832 3.60489 3.78222 4.10497 4.35077 4.52127 4.82694 
49 0.01179 0.08843 0.15365 0.16272 0.17151 0.19466 0.31122 0.3184 0.32868 0.50355 0.51821 0.64188 0.67134 0.79141 0.82054 0.82913 0.84644 0.99006 1.00044 1.16552 1.17464 1.19229 1.32947 1.34335 1.50206 1.65478 1.66912 1.84629 1.85945 2.06517 2.19257 2.209 2.3355 2.63776 2.82089 2.83997 2.98717 3.16143 3.30987 3.44533 3.45783 3.59082 3.7654 4.09355 4.33845 4.50526 4.64462 4.81462 4.83161 
49 0.01056 0.09967 0.16794 0.17625 0.19217 0.32216 0.33045 0.3453 0.51386 0.52918 0.65241 0.66868 0.81215 0.83214 0.84149 1.00058 1.01225 1.17578 1.18579 1.20815 1.33999 1.35766 1.51284 1.53565 1.66605 1.68291 1.85777 1.87355 2.07712 2.20461 2.22858 2.34597 2.64812 2.83226 2.85302 2.99796 3.17165 3.19119 3.32055 3.45574 3.46968 3.60139 3.77641 4.10379 4.34985 4.51579 4.65152 4.82555 4.84335 
34 0.02114 0.11388 0.16958 0.18337 0.32262 0.33557 0.51499 0.54378 0.65583 0.82231 0.83597 0.87735 1.00138 1.17769 1.19912 1.34229 1.52089 1.66759 1.85834 2.08605 2.20784 2.34683 2.65384 2.83487 3.00311 3.17343 3.32188 3.45793 3.60659 3.79305 4.10483 4.35134 4.52482 4.82709 
29 0.00782 0.09951 0.17375 0.18741 0.3278 0.34105 0.52305 0.66409 0.80773 0.83361 0.84407 1.00616 1.18272 1.20427 1.3489 1.53394 1.67449 1.86517 2.21796 2.35126 2.66622 2.84522 3.01243 3.17954 3.32724 3.46258 4.10893 4.35766 4.83368 
56 0.00821 0.09321 0.16039 0.16832 0.17922 0.3144 0.32156 0.33142 0.50673 0.51865 0.54223 0.64499 0.65722 0.80355 0.82568 0.83451 0.87262 0.99426 1.0042 1.16886 1.17794 1.1952 1.33294 1.34633 1.50491 1.52501 1.65879 1.6724 1.85065 1.86319 2.06874 2.08823 2.19673 2.21523 2.33932 2.36153 2.64125 2.82474 2.8429 2.99103 3.01626 3.16509 3.17965 3.31368 3.33178 3.44932 3.462 3.59463 3.76904 4.09746 4.11289 4.34304 4.50891 4.64457 4.81887 4.83436 
33 0.01259 0.10949 0.16675 0.18045 0.31973 0.33311 0.51266 0.56007 0.65332 0.81942 0.83321 0.86869 0.99888 1.17412 1.19327 1.33901 1.52078 1.66463 1.85574 2.08244 2.20465 2.34406 2.65695 2.83287 3.00149 3.17162 3.31931 3.45575 3.60976 4.10221 4.34879 4.52701 4.82461 
39 0.01627 0.10612 0.16555 0.17568 0.21223 0.31897 0.32938 0.5104 0.53328 0.65026 0.8176 0.83205 0.8499 0.99767 1.0172 1.17254 1.18573 1.22129 1.33671 1.51334 1.66271 1.68791 1.85462 1.88144 2.07701 2.20196 2.34292 2.648 2.82935 2.99555 3.16957 3.31742 3.45308 3.60013 3.77618 4.10107 4.34684 4.51664 4.82248 
32 0.00968 0.10847 0.17154 0.18363 0.32535 0.33809 0.52016 0.58342 0.66084 0.81785 0.83508 0.84981 1.00426 1.18113 1.20473 1.34726 1.53491 1.67009 1.86205 2.09755 2.21378 2.35037 2.65907 2.84435 3.01376 3.17838 3.32584 3.46239 4.10748 4.35679 4.53123 4.8334 
34 0.01139 0.10733 0.16921 0.18036 0.32284 0.33438 0.51664 0.55141 0.65663 0.81464 0.83277 0.84632 1.00163 1.17801 1.19779 1.34318 1.52729 1.66721 1.85861 1.89731 2.08962 2.21015 2.3478 2.65634 2.83625 3.00459 3.17536 3.32359 3.45836 3.60756 4.10479 4.35246 4.52866 4.8281 
41 0.01074 0.09684 0.16822 0.1767 0.19667 0.32286 0.33238 0.5145 0.53467 0.65477 0.79578 0.82816 0.83713 0.85561 1.0005 1.01653 1.17679 1.18898 1.21665 1.34082 1.36797 1.51909 1.66783 1.85811 1.88062 2.08234 2.20687 2.23741 2.34571 2.65102 2.83416 3.00187 3.17179 3.32032 3.45614 3.60357 3.78193 4.10318 4.35021 4.51918 4.82598 
27 0.00878 0.11096 0.17285 0.19268 0.32542 0.34046 0.52489 0.66459 0.81932 0.83584 0.85587 1.00413 1.18195 1.21431 1.34948 1.54649 1.67207 1.86492 2.21878 2.35925 2.8528 3.01858 3.18359 3.32922 3.46494 4.11065 4.84113 
34 0.01263 0.10473 0.16864 0.1786 0.21647 0.32291 0.33398 0.51457 0.5372 0.65686 0.81157 0.83138 0.84207 1.00104 1.02427 1.17728 1.19288 1.3411 1.52752 1.66716 1.85836 1.8884 2.20872 2.3464 2.65636 2.8336 3.00031 3.17315 3.32124 3.45711 3.60856 4.10358 4.35029 4.82597 
46 0.01576 0.10101 0.1662 0.17483 0.19315 0.32019 0.32879 0.34693 0.51171 0.52906 0.65177 0.80719 0.8295 0.83901 0.99842 1.01081 1.17403 1.18497 1.21137 1.33781 1.35858 1.51244 1.66402 1.68171 1.85532 1.87142 2.07577 2.20247 2.22873 2.3436 2.64815 2.82995 2.85326 2.99685 3.17005 3.31837 3.45432 3.47722 3.60017 3.77535 4.10179 4.34733 4.51644 4.66245 4.82326 4.84924 
49 0.01209 0.09912 0.16941 0.17722 0.18891 0.32461 0.33208 0.34319 0.51697 0.53207 0.65707 0.69454 0.80514 0.83308 0.84189 0.86244 1.00281 1.01257 1.17908 1.18882 1.21035 1.34309 1.3607 1.51802 1.54907 1.66851 1.68368 1.86018 1.87429 2.08466 2.20804 2.23072 2.34852 2.65216 2.8354 2.85584 3.00194 3.17513 3.32344 3.45907 3.47415 3.60478 3.78297 4.10673 4.3529 4.52053 4.65783 4.82866 4.84756 
28 0.02135 0.11765 0.17896 0.19609 0.33272 0.34789 0.52811 0.66871 0.82235 0.84068 0.85654 1.0112 1.18766 1.21427 1.3551 1.54191 1.67968 1.87045 2.22616 2.35703 2.84865 3.0195 3.18425 3.33394 3.46789 4.11355 4.36381 4.83807 
38 0.01986 0.11235 0.17437 0.18476 0.24718 0.32839 0.33935 0.52078 0.54497 0.66115 0.82229 0.83854 0.85243 1.00638 1.02674 1.18264 1.19806 1.34706 1.5243 1.67302 1.86378 1.89198 2.09072 2.21536 2.35168 2.65676 2.83978 3.00681 3.17855 3.32752 3.46268 3.6103 3.78954 4.10962 4.3562 4.52498 4.67801 4.83161 
40 0.01157 0.10858 0.17141 0.18155 0.22033 0.32562 0.33646 0.51755 0.53993 0.65634 0.82016 0.83616 0.85054 1.00384 1.02478 1.17947 1.19357 1.23235 1.34422 1.51948 1.67037 1.86142 1.89386 2.08331 2.21164 2.34925 2.65265 2.83649 3.00339 3.17478 3.32389 3.459 3.49129 3.60487 3.78336 4.10681 4.35352 4.52094 4.6693 4.82933 
35 0.01005 0.10447 0.17099 0.18176 0.32442 0.33528 0.51847 0.5469 0.65769 0.80819 0.83233 0.84257 1.00271 1.02395 1.17947 1.19602 1.34481 1.52328 1.66994 1.86062 2.09054 2.21238 2.34929 2.66094 2.83845 3.00748 3.17572 3.32455 3.45934 3.60859 3.79327 4.10666 4.35521 4.52697 4.83056 
35 0.00711 0.10327 0.16986 0.18177 0.32301 0.33419 0.51641 0.54524 0.6584 0.81021 0.83156 0.8426 1.00137 1.02994 1.17812 1.19594 1.34351 1.52987 1.66863 1.85881 1.89843 2.09121 2.21443 2.34715 2.65578 2.83701 3.00687 3.17492 3.32234 3.45947 3.61435 4.10482 4.35237 4.52783 4.82791 
34 0.01019 0.11007 0.16576 0.17894 0.31873 0.33104 0.5106 0.54264 0.6513 0.82029 0.8334 0.99746 1.0466 1.17339 1.19344 1.33748 1.51451 1.66378 1.85433 2.07868 2.2042 2.34249 2.64909 2.82978 2.99745 3.16967 3.31753 3.45396 3.60102 3.77967 4.10108 4.34718 4.52424 4.82277 
47 0.01313 0.10288 0.17117 0.1795 0.19499 0.32601 0.33443 0.35082 0.51767 0.53309 0.65693 0.68699 0.81708 0.836 0.84551 1.00395 1.01497 1.17956 1.18965 1.21258 1.34342 1.35975 1.51893 1.66866 1.68363 1.86147 1.87734 2.08209 2.20782 2.22913 2.34963 2.65439 2.83607 2.85648 3.00241 3.17564 3.3242 3.45954 3.47465 3.60531 3.78138 4.10757 4.35375 4.52202 4.67175 4.82933 4.8484 
41 0.02285 0.11481 0.1709 0.18161 0.25905 0.32443 0.33507 0.51528 0.53502 0.65429 0.69038 0.8303 0.84213 1.00306 1.02291 1.17794 1.19144 1.23151 1.342 1.3706 1.51649 1.66854 1.70097 1.86035 1.8912 2.08121 2.20762 2.34835 2.65177 2.83454 3.0006 3.17412 3.32275 3.45795 3.4866 3.6044 3.78046 4.10609 4.35225 4.52095 4.82776 
34 0.01646 0.11108 0.17116 0.18221 0.32619 0.3395 0.51924 0.55082 0.65863 0.81935 0.8358 0.8519 1.00471 1.18008 1.19852 1.34561 1.52217 1.67167 1.8627 2.08795 2.2106 2.35015 2.656 2.83827 3.00775 3.17611 3.32532 3.46043 3.60771 3.79062 4.1073 4.3561 4.5276 4.83019 
42 0.00741 0.09486 0.15911 0.16785 0.18587 0.31296 0.32214 0.35268 0.50506 0.52782 0.64475 0.8025 0.8233 0.83303 0.99139 1.0054 1.167 1.17843 1.20776 1.33125 1.36619 1.50642 1.6566 1.67763 1.84822 1.86695 2.06814 2.19582 2.22942 2.33699 2.6414 2.82335 2.98951 3.1636 3.31172 3.44767 3.59281 3.76885 4.09488 4.34026 4.50966 4.81625 
33 0.01165 0.11478 0.17131 0.18612 0.32387 0.3367 0.51583 0.54249 0.65703 0.82626 0.83903 1.00268 1.17798 1.19525 1.34284 1.52148 1.66869 1.8596 2.08409 2.21045 2.34812 2.65463 2.83564 3.0035 3.17524 3.32322 3.45924 3.60733 3.78744 4.10654 4.35322 4.52755 4.82848 
44 0.01384 0.09764 0.16376 0.17222 0.18896 0.31878 0.32781 0.35697 0.5105 0.53088 0.6497 0.80241 0.82702 0.83628 0.99692 1.01129 1.17216 1.18394 1.21298 1.33625 1.36194 1.51174 1.6624 1.68194 1.85415 1.8727 2.07541 2.20076 2.23274 2.34207 2.64629 2.82873 2.99453 3.16812 3.31669 3.45212 3.47462 3.59805 3.77431 4.09977 4.34594 4.51423 4.82168 4.84978 
46 0.0153 0.10335 0.16593 0.17485 0.19537 0.32041 0.32985 0.36903 0.51151 0.52884 0.65055 0.8132 0.83049 0.84147 0.99882 1.01472 1.17342 1.18452 1.21179 1.33742 1.35703 1.51084 1.66439 1.68606 1.85568 1.8753 2.07565 2.20239 2.23062 2.34356 2.64604 2.82987 2.85252 2.99591 3.16916 3.3179 3.45363 3.47604 3.599 3.77477 4.10108 4.34774 4.51458 4.65371 4.82321 4.84829 
40 0.01831 0.10711 0.16989 0.17875 0.19867 0.32429 0.33373 0.37276 0.51649 0.53775 0.65759 0.81669 0.83438 0.8451 1.00235 1.01636 1.17815 1.1903 1.22047 1.34296 1.52075 1.66813 1.68896 1.85937 1.87765 2.08371 2.21052 2.34776 2.6537 2.83516 3.00237 3.17501 3.32327 3.45893 3.60513 3.78664 4.10588 4.35147 4.52397 4.82762 
35 0.0199 0.10568 0.16751 0.17918 0.32082 0.33233 0.51363 0.54183 0.65367 0.80966 0.82997 0.84154 0.99924 1.04507 1.17538 1.19192 1.34013 1.51821 1.66635 1.85647 2.0821 2.2064 2.34512 2.65108 2.83368 3.00239 3.17213 3.31983 3.45593 3.60192 3.78243 4.10253 4.35063 4.51875 4.8258 
32 0.02269 0.10682 0.16698 0.18244 0.32041 0.33499 0.51314 0.55501 0.65594 0.81351 0.8301 0.84589 0.99888 1.17578 1.20166 1.34113 1.52797 1.66802 1.85651 2.08854 2.2098 2.34461 2.65948 2.83434 3.011 3.17189 3.31974 3.45595 4.10148 4.34831 4.5302 4.82442 
45 0.00792 0.03152 0.11298 0.17365 0.1822 0.2013 0.32808 0.33717 0.36878 0.52005 0.53942 0.66021 0.82005 0.83747 0.84746 1.00564 1.01824 1.18075 1.19105 1.21517 1.34539 1.36599 1.52214 1.6717 1.69165 1.86304 1.88051 2.08768 2.2101 2.23512 2.35101 2.65604 2.83887 3.00462 3.17758 3.32615 3.46117 3.47928 3.6079 3.78585 4.10882 4.35542 4.52333 4.66546 4.83141 
50 0.01104 0.09746 0.16638 0.17435 0.18802 0.32145 0.32943 0.3427 0.5128 0.52643 0.56128 0.6524 0.80399 0.82983 0.8387 0.86397 0.99977 1.01095 1.17486 1.18436 1.20413 1.33891 1.35455 1.51219 1.54885 1.66546 1.68254 1.8567 1.87226 2.07597 2.20418 2.22757 2.34491 2.64756 2.83112 2.85119 2.99708 3.1707 3.31937 3.45486 3.46923 3.60022 3.775 4.1026 4.11807 4.34864 4.51551 4.67011 4.82466 4.84262 
35 0.02016 0.10183 0.16295 0.17289 0.20871 0.31734 0.33022 0.51014 0.65085 0.80353 0.82601 0.83669 0.9952 1.17154 1.18921 1.33633 1.51714 1.6608 1.85208 1.89091 2.07855 2.20133 2.3411 2.64874 2.82877 2.99663 3.16795 3.31612 3.45236 3.60082 3.78186 4.09888 4.345 4.52663 4.82098 
31 0.01622 0.10177 0.16414 0.17434 0.22342 0.31825 0.33008 0.51084 0.65721 0.80294 0.82647 0.83685 0.99593 1.02123 1.17384 1.1975 1.33911 1.66205 1.85281 1.88753 2.08612 2.20635 2.34178 2.83008 3.00199 3.17051 3.31851 3.45412 4.09922 4.34487 4.82114 
33 0.02457 0.11327 0.16858 0.18649 0.32167 0.33715 0.51617 0.65424 0.81619 0.83248 0.85335 1.0 1.17651 1.20028 1.34133 1.51935 1.66785 1.85805 2.08572 2.20975 2.34718 2.65299 2.83791 3.00396 3.17292 3.32128 3.45761 3.60449 4.10347 4.35348 4.52588 4.66638 4.82852 
28 0.09457 0.15572 0.16997 0.3092 0.32776 0.50134 0.64267 0.80808 0.82354 0.98791 1.1639 1.19242 1.32858 1.5091 1.65383 1.8448 2.06856 2.19469 2.33338 2.82064 2.98899 3.1611 3.30885 3.44528 3.60036 4.09149 4.3373 4.81282 
56 0.00961 0.09505 0.16587 0.17429 0.18423 0.22224 0.32331 0.33088 0.34241 0.51477 0.52799 0.55712 0.65345 0.66707 0.81322 0.83289 0.84156 1.00145 1.01159 1.17688 1.18604 1.20425 1.34072 1.35492 1.51326 1.52984 1.66692 1.68195 1.85822 1.87171 2.07681 2.09468 2.20521 2.22387 2.34657 2.36836 2.6489 2.67118 2.83304 2.85174 2.99968 3.17273 3.1895 3.32123 3.34084 3.45685 3.46974 3.60225 3.77696 4.10459 4.11897 4.35055 4.51641 4.65143 4.82663 4.84388 
45 0.01145 0.09677 0.16228 0.17066 0.18597 0.3163 0.32423 0.33652 0.50826 0.52551 0.64805 0.8021 0.82632 0.83561 0.99502 1.006 1.17023 1.18085 1.20562 1.33445 1.35562 1.50945 1.65969 1.67548 1.85171 1.86627 2.07078 2.19832 2.22412 2.3404 2.645 2.8262 2.84881 2.99278 3.16692 3.31504 3.45065 3.47047 3.59603 3.77209 4.0985 4.34419 4.51397 4.81976 4.84151 
36 0.01468 0.10452 0.17007 0.18008 0.22208 0.32475 0.33662 0.51897 0.55401 0.65861 0.8084 0.83152 0.84138 1.00238 1.02746 1.17967 1.19821 1.34647 1.52336 1.67093 1.8604 2.09012 2.21448 2.34927 2.65639 2.83997 3.01163 3.17499 3.32462 3.45957 3.60741 3.79098 4.10579 4.35556 4.52577 4.82976 
38 0.01722 0.10243 0.16606 0.17515 0.19709 0.32029 0.32975 0.51251 0.53448 0.65386 0.80478 0.829 0.83868 0.99823 1.01256 1.175 1.18813 1.21951 1.33921 1.5208 1.66398 1.68646 1.85546 1.87511 2.07935 2.20617 2.34385 2.65754 2.83142 2.99948 3.17095 3.31914 3.45512 3.60145 4.10178 4.34744 4.52216 4.82364 
41 0.0126 0.1007 0.16143 0.17095 0.1965 0.31493 0.32413 0.3521 0.50645 0.5315 0.64681 0.81353 0.82799 0.84278 0.9937 1.00784 1.16837 1.18078 1.21329 1.33275 1.36335 1.5077 1.65868 1.68167 1.85042 1.87377 2.07116 2.1972 2.33874 2.64556 2.82452 2.991 3.16567 3.31301 3.44943 3.59489 3.7709 4.09696 4.3423 4.51358 4.81798 
48 0.00722 0.10139 0.16482 0.17364 0.19217 0.31853 0.32744 0.3472 0.51028 0.52765 0.649 0.67541 0.81886 0.83209 0.84704 0.99742 1.01027 1.17223 1.18309 1.20983 1.3364 1.35766 1.50958 1.53933 1.66264 1.68146 1.85426 1.87231 2.07376 2.20101 2.2306 2.34256 2.64584 2.82876 2.85322 2.99534 3.16867 3.31701 3.45298 3.47522 3.59863 3.77387 4.10072 4.34661 4.51343 4.65417 4.82229 4.85231 
51 0.01386 0.09846 0.16636 0.1743 0.18726 0.32182 0.32976 0.34293 0.51345 0.529 0.65241 0.67536 0.80473 0.83018 0.83908 0.867 1.00016 1.01147 1.17552 1.18528 1.20678 1.33963 1.35708 1.51228 1.53343 1.66551 1.68173 1.85692 1.87175 2.07668 2.20403 2.2257 2.34519 2.64864 2.83159 2.852 2.99787 3.17108 3.1915 3.32001 3.45529 3.46894 3.6007 3.77629 4.10307 4.12394 4.34896 4.51723 4.66056 4.82494 4.84383 
37 0.02396 0.11951 0.1733 0.18628 0.32624 0.33839 0.51755 0.5397 0.65685 0.82765 0.84074 1.00457 1.02868 1.17947 1.1941 1.34373 1.37482 1.51801 1.6713 1.86211 1.903 2.08403 2.21023 2.35014 2.65285 2.83687 3.00412 3.17584 3.32402 3.46 3.60639 3.78174 4.1081 4.35512 4.52028 4.65882 4.8304 
44 0.0195 0.10621 0.17081 0.17986 0.20314 0.32511 0.33485 0.51654 0.53581 0.65556 0.68813 0.81432 0.83397 0.84392 1.00274 1.01658 1.17844 1.18975 1.21743 1.34253 1.36476 1.51679 1.55539 1.66977 1.86034 1.88123 2.08183 2.20935 2.24724 2.3483 2.65104 2.83588 3.00103 3.17413 3.32315 3.45831 3.47832 3.60434 3.77967 4.10589 4.3522 4.51865 4.65584 4.82841 
46 0.01939 0.10508 0.16805 0.17663 0.1945 0.32221 0.33088 0.34989 0.51407 0.53231 0.65369 0.81319 0.83229 0.84242 1.00041 1.01283 1.17594 1.18683 1.21314 1.34043 1.36484 1.51517 1.66569 1.6829 1.85727 1.87318 2.0778 2.20467 2.23082 2.34595 2.64956 2.83272 2.85779 2.99926 3.17217 3.32056 3.45646 3.48136 3.60203 3.77957 4.10367 4.34976 4.51828 4.66404 4.82575 4.85524 
33 0.00744 0.10411 0.1656 0.17575 0.21328 0.32079 0.33334 0.51551 0.65553 0.81111 0.83011 0.84267 0.99886 1.02785 1.17575 1.19551 1.34184 1.54034 1.66488 1.85631 2.091 2.20695 2.3452 2.66038 2.83454 3.00595 3.17243 3.32102 3.45713 3.61154 4.10264 4.35034 4.82537 
32 0.01352 0.10104 0.16703 0.17732 0.32099 0.33193 0.51417 0.54489 0.6568 0.79934 0.82793 0.8375 0.99848 1.01603 1.17669 1.19499 1.34149 1.52669 1.66629 1.85665 2.2082 2.34472 2.65718 2.83444 3.00656 3.1737 3.32014 3.457 3.61561 4.10306 4.34893 4.82511 
39 0.00958 0.10684 0.16918 0.17933 0.21778 0.32309 0.3337 0.51525 0.53818 0.65518 0.81901 0.83452 0.84975 1.00149 1.02102 1.17652 1.18926 1.22194 1.34186 1.5166 1.66778 1.85881 1.8891 2.08191 2.20765 2.34689 2.65075 2.83426 3.00255 3.17367 3.32149 3.45768 3.60311 3.7811 4.10495 4.35199 4.51897 4.66734 4.82726 
47 0.01667 0.09724 0.16562 0.17383 0.18913 0.32037 0.32862 0.34376 0.51218 0.52904 0.65303 0.79745 0.82797 0.83689 0.85641 0.99842 1.00931 1.17489 1.18602 1.21294 1.33885 1.36051 1.51505 1.66416 1.68187 1.8555 1.87209 2.079 2.20495 2.23534 2.34385 2.64961 2.83062 2.85402 2.99732 3.17058 3.31906 3.4549 3.47673 3.60075 3.77684 4.10187 4.34755 4.51754 4.66569 4.82373 4.85 
39 0.01664 0.09749 0.16416 0.17323 0.19655 0.31871 0.32813 0.51046 0.53465 0.65096 0.79712 0.82588 0.83514 0.86704 0.99662 1.01191 1.17287 1.18701 1.22139 1.33739 1.51447 1.66326 1.85381 1.88182 2.07736 2.2033 2.34184 2.64693 2.82951 2.99642 3.16856 3.31689 3.45275 3.59861 3.7757 4.0996 4.34558 4.51425 4.82164 
42 0.01122 0.10065 0.16592 0.17506 0.19899 0.31968 0.32953 0.51192 0.53506 0.65153 0.80416 0.82833 0.83804 0.99754 1.01231 1.17381 1.18631 1.21652 1.33806 1.36747 1.51534 1.66384 1.6892 1.85518 1.8812 2.07933 2.20287 2.23592 2.34354 2.64846 2.83128 2.99756 3.17005 3.3182 3.45398 3.6002 3.77946 4.10151 4.34797 4.51604 4.65942 4.8238 
37 0.00873 0.10804 0.17049 0.18126 0.32397 0.33478 0.51665 0.54129 0.65681 0.81816 0.83508 0.85031 1.00272 1.0254 1.17815 1.19284 1.34328 1.51953 1.66821 1.69888 1.86064 2.08528 2.20746 2.24624 2.34858 2.65309 2.83653 3.00408 3.17518 3.32302 3.45902 3.60579 3.78742 4.10671 4.35334 4.52284 4.82928 
38 0.01649 0.10141 0.16517 0.17487 0.2085 0.31902 0.32964 0.51156 0.53937 0.65228 0.80375 0.82759 0.83734 0.99693 1.01346 1.1737 1.18764 1.22157 1.33846 1.51556 1.66321 1.85409 1.88442 2.07906 2.20407 2.34284 2.64744 2.83083 2.99807 3.16995 3.31793 3.4543 3.60028 3.77988 4.10091 4.34643 4.51566 4.82273 
35 0.02143 0.10646 0.16669 0.17755 0.32096 0.33269 0.5152 0.56455 0.65524 0.81156 0.83051 0.8431 0.99949 1.17584 1.19465 1.34122 1.51973 1.66584 1.85686 2.0845 2.2056 2.34529 2.65363 2.834 3.0062 3.17285 3.32045 3.45709 3.60489 3.78615 4.1034 4.35206 4.52211 4.67102 4.82642 
41 0.00855 0.09976 0.16361 0.17297 0.19735 0.31732 0.32661 0.35668 0.50919 0.52956 0.65008 0.80991 0.82809 0.83854 0.99587 1.01058 1.1713 1.18317 1.21308 1.33583 1.51294 1.66093 1.6805 1.85279 1.8765 2.0748 2.19995 2.23797 2.34142 2.64703 2.82762 2.9942 3.16825 3.31596 3.45206 3.59839 3.77829 4.09932 4.34492 4.5294 4.82076 
32 0.01852 0.10609 0.16837 0.18019 0.32229 0.33494 0.51498 0.54406 0.65732 0.81046 0.83061 0.84223 1.00065 1.17822 1.20343 1.3429 1.52575 1.66806 1.85897 2.21197 2.34652 2.654 2.83511 3.00273 3.17376 3.32192 3.45727 3.61201 4.10326 4.35058 4.53135 4.82652 
42 0.01038 0.10132 0.16885 0.17789 0.20117 0.32299 0.33282 0.51456 0.53445 0.65484 0.80636 0.83095 0.84059 1.00107 1.01747 1.17678 1.18901 1.21831 1.34058 1.36468 1.51881 1.66699 1.69165 1.85839 1.88149 2.08195 2.20666 2.24252 2.34646 2.65152 2.83373 3.00033 3.17291 3.32128 3.45689 3.60332 3.7803 4.10419 4.35024 4.51945 4.6715 4.82612 
41 0.01941 0.10756 0.16976 0.17907 0.20378 0.32365 0.33313 0.37005 0.51553 0.53564 0.6569 0.81869 0.83463 0.8468 1.00219 1.01792 1.17771 1.18994 1.22058 1.34187 1.36848 1.51849 1.66798 1.69203 1.85919 1.87942 2.08287 2.20918 2.34712 2.65399 2.8344 3.00117 3.17407 3.32228 3.45793 3.60574 3.78383 4.10527 4.3514 4.52144 4.82715 
43 0.01093 0.10032 0.17184 0.18053 0.19941 0.32674 0.33585 0.36696 0.51911 0.53929 0.65929 0.81246 0.835 0.84448 1.00452 1.01745 1.18067 1.19211 1.21974 1.34489 1.36855 1.52332 1.67094 1.69308 1.8621 1.88055 2.08661 2.21141 2.24689 2.3502 2.65628 2.83798 3.00575 3.17648 3.32526 3.46056 3.48313 3.60802 3.78817 4.10789 4.35476 4.52343 4.83106 
26 0.01092 0.11874 0.16881 0.18564 0.3223 0.33918 0.51633 0.68753 0.82332 0.8366 1.00109 1.17699 1.2045 1.343 1.66772 1.85871 2.21115 2.34765 2.83619 3.00701 3.17617 3.32246 3.46046 4.10494 4.35412 4.82765 
40 0.01123 0.10619 0.16968 0.17948 0.21252 0.3237 0.33396 0.5157 0.53781 0.65564 0.8152 0.83336 0.84503 1.00196 1.02066 1.17766 1.19114 1.22519 1.34227 1.51839 1.6679 1.69744 1.85922 1.88638 2.08318 2.2087 2.34743 2.65254 2.83544 3.00265 3.17398 3.3217 3.45819 3.60445 3.7843 4.1052 4.35271 4.52039 4.66569 4.82794 
49 0.01444 0.10076 0.17192 0.1798 0.19517 0.32658 0.33478 0.35124 0.51841 0.53496 0.65762 0.68648 0.80469 0.83351 0.8423 0.8618 1.00446 1.01594 1.18083 1.19132 1.21615 1.34459 1.36476 1.5184 1.54301 1.6704 1.68764 1.86163 1.87705 2.08396 2.21047 2.23711 2.34972 2.65279 2.8371 2.85874 3.00439 3.17576 3.32463 3.46024 3.47764 3.6055 3.7816 4.10758 4.35413 4.52054 4.65702 4.82971 4.85027 
37 0.01097 0.09077 0.17703 0.18824 0.33139 0.34336 0.52299 0.54613 0.66181 0.81244 0.83734 0.84742 1.00964 1.18438 1.19852 1.23043 1.34955 1.52299 1.67745 1.86778 2.08905 2.21657 2.35387 2.65645 2.84223 3.0091 3.17922 3.32841 3.46366 3.49339 3.60993 3.78802 4.11111 4.35991 4.52432 4.6641 4.83489 
28 0.02287 0.11939 0.17677 0.19321 0.33109 0.34742 0.52652 0.67019 0.8246 0.84063 0.86273 1.00972 1.18543 1.21134 1.35254 1.54086 1.67781 1.87268 2.2207 2.35798 2.85082 3.01435 3.18494 3.33268 3.46613 4.11278 4.36798 4.83863 
44 0.01638 0.10216 0.16801 0.17661 0.1953 0.32245 0.33169 0.36598 0.51419 0.53453 0.65382 0.80834 0.83094 0.84042 1.00044 1.01369 1.17588 1.18693 1.21371 1.34006 1.36423 1.51596 1.66619 1.68644 1.85754 1.87537 2.07999 2.20596 2.23925 2.34591 2.64953 2.83324 2.99918 3.17205 3.32064 3.45645 3.48231 3.60203 3.77916 4.10356 4.34981 4.51839 4.65515 4.8259 
44 0.01462 0.10027 0.16777 0.17621 0.1936 0.32312 0.33243 0.51466 0.53271 0.65353 0.6934 0.80534 0.83044 0.83963 1.00051 1.0137 1.17677 1.18798 1.21476 1.34097 1.36513 1.51489 1.66738 1.6914 1.85847 1.87979 2.08024 2.20841 2.34622 2.64901 2.83315 2.85652 2.99983 3.17186 3.32075 3.4562 3.47459 3.60173 3.7779 4.10388 4.35053 4.51688 4.82611 4.85643 
39 0.00846 0.10247 0.16838 0.17812 0.21139 0.32247 0.33285 0.51422 0.53557 0.65413 0.81082 0.83122 0.84172 1.00037 1.01725 1.17639 1.18983 1.22289 1.34085 1.51612 1.66752 1.85769 1.88796 2.08098 2.20768 2.34591 2.64992 2.83282 3.00057 3.17204 3.32039 3.45614 3.48995 3.60279 3.78026 4.10388 4.35129 4.51815 4.82613 
35 0.0193 0.10493 0.16867 0.17946 0.32263 0.33414 0.51495 0.54187 0.65463 0.80532 0.82984 0.84 1.00097 1.17703 1.19368 1.34111 1.51936 1.66796 1.8583 1.89828 2.0872 2.20838 2.34624 2.65149 2.83431 3.00142 3.17228 3.32125 3.45663 3.6022 3.78581 4.10324 4.35087 4.51895 4.82606 
32 0.00912 0.10837 0.1704 0.18407 0.32346 0.33553 0.51685 0.55014 0.66012 0.81876 0.83459 0.85217 1.00219 1.17945 1.2037 1.34417 1.53695 1.66931 1.85944 2.09361 2.21518 2.34831 2.66298 2.83608 3.00591 3.17569 3.32333 3.45947 3.61315 4.10566 4.35398 4.82929 
29 0.01176 0.11889 0.17228 0.1898 0.32588 0.34141 0.51987 0.66037 0.82532 0.83901 1.0045 1.1816 1.21492 1.34922 1.53488 1.67104 1.86275 2.09982 2.21619 2.3514 2.84315 3.01184 3.17895 3.32756 3.46203 3.62126 4.10825 4.35861 4.83336 
41 0.00695 0.0315 0.11512 0.17558 0.18597 0.32959 0.34055 0.52125 0.5435 0.66072 0.81588 0.83698 0.8473 1.00737 1.02856 1.18227 1.19458 1.22411 1.34695 1.37755 1.52445 1.67386 1.86509 1.89483 2.09309 2.21335 2.3523 2.65768 2.84092 3.00615 3.1781 3.32707 3.46201 3.48701 3.60952 3.78914 4.10999 4.3582 4.52565 4.67222 4.83347 
41 0.01691 0.10687 0.16961 0.17921 0.20811 0.32318 0.33299 0.51501 0.53761 0.65486 0.81407 0.83309 0.84415 1.00119 1.01555 1.1774 1.19078 1.22437 1.34149 1.51685 1.66675 1.68865 1.85833 1.87797 2.08091 2.20663 2.24599 2.34663 2.65157 2.83433 3.00127 3.17378 3.32165 3.45771 3.6036 3.78121 4.10502 4.35099 4.52025 4.66544 4.82684 
25 0.02214 0.11467 0.17002 0.18771 0.32472 0.34705 0.52302 0.68333 0.81865 0.83441 0.85784 1.00293 1.18014 1.21406 1.34807 1.67419 1.86405 2.21942 2.35993 2.84785 3.17956 3.32508 3.46092 4.10766 4.83867 
34 0.02058 0.113 0.17339 0.18813 0.32729 0.34118 0.52098 0.57472 0.65972 0.8218 0.83719 0.85629 1.00652 1.1815 1.20316 1.34637 1.5238 1.67451 1.8645 2.09277 2.21534 2.35128 2.65653 2.8408 3.01151 3.17814 3.3269 3.46212 3.61339 3.79351 4.10872 4.36087 4.52558 4.83411 
37 0.00948 0.10286 0.16506 0.17486 0.20614 0.31955 0.33002 0.51112 0.53398 0.6525 0.81149 0.82948 0.84127 0.99784 1.01719 1.17369 1.18932 1.33747 1.52135 1.6639 1.85445 1.87795 2.07811 2.20298 2.34255 2.65438 2.82952 2.99711 3.16922 3.3173 3.45325 3.6005 3.78536 4.10049 4.34656 4.52136 4.82236 
48 0.00674 0.09519 0.16165 0.16976 0.18363 0.31649 0.32442 0.33716 0.50771 0.52321 0.64623 0.67028 0.80726 0.82678 0.8362 0.99508 1.00635 1.16972 1.17984 1.20269 1.33369 1.35064 1.50632 1.5433 1.66009 1.67573 1.85176 1.8669 2.07028 2.19739 2.21705 2.33987 2.64246 2.82539 2.84583 2.99157 3.16562 3.31409 3.44975 3.46461 3.59506 3.7696 4.09787 4.34354 4.51046 4.64893 4.81919 4.83902 
37 0.01136 0.10432 0.17378 0.18467 0.32765 0.33897 0.52054 0.54758 0.6603 0.80872 0.83413 0.84409 1.00567 1.03401 1.18187 1.19822 1.34669 1.52508 1.67293 1.86331 1.89546 2.09216 2.21501 2.35051 2.6561 2.84131 3.00814 3.17695 3.32601 3.46148 3.61166 3.79186 4.10869 4.35679 4.52474 4.67251 4.83295 
38 0.01614 0.11165 0.17331 0.18422 0.32641 0.33671 0.51847 0.53945 0.65792 0.81874 0.83698 0.85045 1.00491 1.02349 1.18103 1.19572 1.34493 1.3772 1.51868 1.67147 1.86214 1.88888 2.08351 2.21086 2.34984 2.65406 2.83741 3.00553 3.17661 3.32455 3.46069 3.60658 3.78277 4.10777 4.35428 4.52138 4.66013 4.83058 
42 0.01694 0.10315 0.16803 0.17679 0.19685 0.32304 0.33272 0.51464 0.53655 0.65497 0.80539 0.8304 0.83998 1.00067 1.01538 1.1771 1.19036 1.22141 1.34057 1.36548 1.51896 1.66746 1.69922 1.85828 1.88063 2.08129 2.20657 2.24155 2.34602 2.65266 2.83366 3.00133 3.1728 3.32073 3.45685 3.60307 3.78203 4.10333 4.34982 4.51917 4.66765 4.82592 
40 0.00923 0.10367 0.16853 0.17785 0.20145 0.32201 0.331 0.35217 0.51546 0.53957 0.65574 0.81762 0.83379 0.84567 1.00077 1.01406 1.17734 1.19056 1.22437 1.34179 1.51879 1.66546 1.68377 1.85826 1.87959 2.0907 2.20686 2.34749 2.65476 2.83465 3.00172 3.1746 3.32282 3.4579 3.60394 3.78912 4.10531 4.35151 4.52695 4.8273 
39 0.00858 0.10155 0.17105 0.18088 0.21586 0.32566 0.33646 0.5176 0.54083 0.65761 0.8141 0.83393 0.84462 1.0038 1.02655 1.17943 1.19393 1.23133 1.34333 1.52179 1.67036 1.86088 1.88835 2.08708 2.2102 2.34823 2.65455 2.8367 3.00491 3.17512 3.32324 3.4596 3.60588 3.78675 4.10643 4.35342 4.52233 4.6722 4.82886 
44 0.01927 0.10333 0.16623 0.17511 0.19493 0.32026 0.32931 0.35487 0.512 0.5306 0.65209 0.81115 0.83036 0.84043 0.99849 1.01105 1.17403 1.18569 1.21474 1.33843 1.36541 1.51455 1.664 1.68287 1.85569 1.87383 2.07688 2.20368 2.24011 2.34392 2.64875 2.83064 2.99696 3.17014 3.3188 3.45418 3.4795 3.60004 3.77668 4.1019 4.34781 4.51777 4.82364 4.85542 
39 0.0197 0.10949 0.16987 0.17968 0.21004 0.32461 0.33584 0.51606 0.53747 0.65628 0.81937 0.83525 0.84982 1.00288 1.02509 1.17811 1.19196 1.22956 1.34218 1.37384 1.52169 1.66859 1.86026 1.8926 2.08489 2.20985 2.34821 2.65355 2.83537 3.0022 3.17484 3.32319 3.45846 3.6067 3.78651 4.10612 4.35247 4.52175 4.82792 
44 0.00895 0.10026 0.16791 0.17705 0.20138 0.3221 0.3319 0.51329 0.53119 0.6527 0.80563 0.83005 0.83974 0.99998 1.01562 1.17577 1.18776 1.21658 1.33957 1.36163 1.51307 1.54117 1.66681 1.85733 1.87953 2.07922 2.20641 2.24872 2.34529 2.64832 2.83224 2.85818 2.99832 3.17122 3.3198 3.45558 3.47902 3.60129 3.77699 4.10305 4.34956 4.5164 4.66019 4.82513 
38 0.00954 0.10592 0.17344 0.18365 0.22207 0.32811 0.33946 0.52012 0.54368 0.66136 0.82563 0.83983 0.85856 1.00618 1.02818 1.18112 1.19443 1.23001 1.34606 1.52567 1.67257 1.86334 1.89218 2.09106 2.21294 2.35128 2.6618 2.83895 3.00808 3.17827 3.32622 3.46234 3.60983 3.79675 4.10951 4.35801 4.5289 4.83209 
47 0.0159 0.09862 0.16519 0.17344 0.18921 0.31978 0.3283 0.34611 0.51143 0.52976 0.65094 0.69595 0.80768 0.82898 0.83818 0.99802 1.00996 1.17345 1.18371 1.2076 1.33755 1.35786 1.51086 1.5347 1.66388 1.68285 1.8551 1.87136 2.07543 2.20276 2.22773 2.34337 2.64652 2.83 2.85729 2.99619 3.16961 3.318 3.45357 3.47126 3.59918 3.77457 4.10116 4.34713 4.5141 4.65418 4.82297 
34 0.01979 0.11171 0.17051 0.18121 0.3232 0.33346 0.51616 0.54054 0.65743 0.81978 0.83596 0.85266 1.00195 1.01774 1.17951 1.19778 1.34375 1.53411 1.6677 1.6924 1.85993 1.88986 2.09153 2.21127 2.34826 2.83539 3.00505 3.17562 3.3238 3.45936 3.60784 4.1062 4.35184 4.8276 
44 0.0167 0.10669 0.1667 0.17611 0.20022 0.32017 0.32943 0.35547 0.51155 0.52858 0.65052 0.82091 0.8341 0.85257 0.999 1.01364 1.17353 1.18472 1.21277 1.33755 1.35736 1.51112 1.66408 1.68373 1.85611 1.87753 2.07605 2.20202 2.23073 2.34438 2.64716 2.83005 2.85703 2.99593 3.17013 3.31844 3.45431 3.59948 3.77587 4.10224 4.34844 4.51749 4.82352 4.84829 
50 0.01185 0.07711 0.13813 0.17369 0.18129 0.19676 0.32649 0.334 0.34545 0.5186 0.53405 0.65913 0.80224 0.83367 0.84233 0.85889 1.00402 1.0133 1.18075 1.19037 1.21146 1.34503 1.36457 1.52175 1.66949 1.68358 1.86122 1.87428 2.08636 2.20967 2.23148 2.34963 2.37424 2.65601 2.83714 2.85776 3.00421 3.17679 3.32506 3.46098 3.47862 3.60739 3.78698 4.10781 4.12459 4.35352 4.524 4.67545 4.83002 4.84831 
43 0.01809 0.10063 0.16738 0.17598 0.19323 0.32163 0.33009 0.34631 0.51446 0.53541 0.6555 0.80466 0.83049 0.83963 0.8767 1.00012 1.01182 1.1765 1.18777 1.21537 1.34057 1.36376 1.51938 1.66549 1.684 1.85737 1.87487 2.08239 2.20634 2.23806 2.3458 2.65207 2.83355 3.00026 3.17288 3.32097 3.45717 3.60349 3.7845 4.10388 4.3497 4.5198 4.82598 
46 0.00898 0.10117 0.1662 0.17514 0.19518 0.31987 0.32875 0.34897 0.51156 0.52794 0.65044 0.81241 0.83072 0.84114 0.99828 1.01092 1.17332 1.18387 1.20869 1.33748 1.35519 1.51066 1.66373 1.68272 1.85535 1.87348 2.07543 2.20219 2.22952 2.34377 2.6468 2.82987 2.85359 2.99575 3.16956 3.31801 3.45391 3.47276 3.59925 3.77524 4.10188 4.34786 4.51622 4.66573 4.82348 4.84792 
39 0.01465 0.10445 0.16591 0.17539 0.20141 0.32006 0.33054 0.51161 0.53279 0.65123 0.81266 0.83037 0.84247 0.99815 1.01409 1.17397 1.18719 1.22077 1.3386 1.51294 1.66424 1.69595 1.85532 1.88081 2.07636 2.20413 2.34361 2.64829 2.8307 2.99804 3.17021 3.31845 3.454 3.59983 3.77626 4.10118 4.34719 4.51562 4.82302 
44 0.01038 0.10608 0.16907 0.17845 0.20259 0.32313 0.33243 0.36223 0.51513 0.53461 0.65474 0.82028 0.83515 0.84916 1.00182 1.01713 1.17673 1.1885 1.21831 1.34159 1.36982 1.51723 1.66735 1.69061 1.85928 1.88612 2.08061 2.20703 2.25083 2.34711 2.65157 2.83416 2.99998 3.17341 3.3217 3.45727 3.48654 3.60326 3.78403 4.10494 4.35154 4.5205 4.66518 4.8272 
42 0.01882 0.10589 0.16753 0.17707 0.20401 0.32125 0.33089 0.51329 0.53436 0.65335 0.81328 0.83169 0.84315 0.99966 1.01524 1.17473 1.18643 1.21552 1.33998 1.38463 1.51743 1.66531 1.68907 1.85712 1.88107 2.07914 2.20465 2.23925 2.34519 2.65048 2.83261 2.99862 3.17186 3.32006 3.45551 3.48549 3.60257 3.78293 4.10315 4.34962 4.51958 4.82549 
44 0.00702 0.09704 0.16839 0.17716 0.19486 0.32344 0.33262 0.36166 0.51507 0.53328 0.65514 0.81639 0.83388 0.84472 1.00196 1.01644 1.17658 1.18747 1.2139 1.34093 1.3606 1.51696 1.66751 1.6885 1.85894 1.87735 2.08113 2.20528 2.22918 2.34694 2.65177 2.83336 2.85617 3.00009 3.17342 3.32164 3.45698 3.47804 3.60333 3.78114 4.10519 4.35178 4.52127 4.8271 
35 0.01048 0.10136 0.1658 0.1765 0.31897 0.32999 0.51172 0.53825 0.65246 0.80173 0.82723 0.83717 0.99706 1.0185 1.17464 1.19368 1.33948 1.51689 1.66421 1.85429 2.08103 2.20816 2.34304 2.65066 2.83123 3.00021 3.16953 3.31844 3.4541 3.60083 3.787 4.10108 4.34693 4.51961 4.8232 
48 0.01726 0.10555 0.16722 0.17643 0.19923 0.3206 0.32978 0.35528 0.51204 0.52817 0.65042 0.66884 0.82141 0.83422 0.85035 0.99952 1.01429 1.17423 1.1853 1.2131 1.3384 1.35882 1.51091 1.5331 1.66499 1.6874 1.8564 1.87598 2.07548 2.20357 2.23373 2.34452 2.64679 2.83071 2.85381 2.99689 3.17023 3.31896 3.45455 3.47339 3.59992 3.77486 4.1024 4.34844 4.51428 4.64965 4.82411 4.84979 
26 0.00751 0.10213 0.16683 0.18258 0.32062 0.33681 0.52766 0.65989 0.8017 0.82703 0.83765 0.99817 1.1778 1.21268 1.347 1.54764 1.66838 1.86241 2.21694 2.66004 3.17747 3.32516 3.45882 4.10275 4.36061 4.8312 
28 0.0123 0.10449 0.16565 0.17886 0.31902 0.33217 0.51225 0.65584 0.80639 0.82789 0.84013 0.99715 1.17501 1.20521 1.34002 1.66394 1.85407 2.09114 2.20671 2.34296 2.8317 3.00749 3.17108 3.31895 3.4553 4.10057 4.34636 4.82267 
54 0.0084 0.09296 0.16771 0.17578 0.18848 0.32322 0.33109 0.34368 0.51445 0.5275 0.55557 0.65312 0.66702 0.81566 0.83355 0.84277 1.00175 1.0129 1.17645 1.18587 1.20486 1.34032 1.35417 1.51282 1.53068 1.66675 1.68213 1.8585 1.8731 2.07796 2.1118 2.20476 2.22319 2.34657 2.37287 2.64837 2.67502 2.83282 2.85161 2.99899 3.17241 3.18843 3.321 3.34089 3.45689 3.47086 3.60227 3.77725 4.10495 4.35106 4.51625 4.65028 4.82661 4.84446 
35 0.02072 0.10609 0.16898 0.17955 0.3226 0.33378 0.51493 0.54152 0.65551 0.80779 0.83065 0.84121 1.00128 1.17695 1.19257 1.34089 1.52061 1.66719 1.85798 1.88504 2.08258 2.20662 2.34588 2.65267 2.83437 3.00076 3.1728 3.32087 3.45676 3.60488 3.78535 4.10348 4.35057 4.52128 4.82648 
39 0.02029 0.1045 0.16709 0.17654 0.20342 0.32126 0.33132 0.51276 0.5371 0.65297 0.81009 0.83018 0.84078 0.99935 1.01864 1.17511 1.18892 1.22375 1.33913 1.5155 1.66567 1.69953 1.85709 1.88918 2.08127 2.205 2.34489 2.64924 2.83161 2.9981 3.17104 3.31928 3.45478 3.60044 3.78128 4.10198 4.34844 4.51848 4.82412 
40 0.0105 0.10093 0.16456 0.17372 0.19558 0.31853 0.32786 0.35953 0.51114 0.53593 0.65146 0.81063 0.82907 0.83941 0.99697 1.01105 1.17298 1.18575 1.21772 1.33741 1.51321 1.66227 1.68385 1.85402 1.87823 2.0778 2.20279 2.34261 2.64732 2.82949 2.99592 3.16926 3.3173 3.45347 3.59929 3.77777 4.10068 4.34639 4.51701 4.82226 
39 0.01741 0.10163 0.16368 0.17287 0.19565 0.31748 0.32744 0.50984 0.53512 0.65017 0.80638 0.82737 0.83769 0.99567 1.0109 1.17184 1.18445 1.21549 1.33665 1.51213 1.66121 1.68923 1.85271 1.87435 2.07595 2.20238 2.34166 2.64779 2.82857 2.99617 3.1683 3.31649 3.45242 3.59867 3.77837 4.09957 4.34513 4.51493 4.82106 
33 0.01562 0.10806 0.16879 0.17968 0.32252 0.33388 0.51533 0.54286 0.6565 0.81485 0.83273 0.84663 1.00151 1.17627 1.19112 1.23638 1.34127 1.52361 1.6673 1.85848 2.08966 2.20771 2.34667 2.65711 2.83474 3.00291 3.17412 3.32181 3.45764 3.60528 4.10479 4.35321 4.82738 
37 0.02042 0.10315 0.16319 0.17312 0.20655 0.31671 0.32717 0.50897 0.54734 0.65106 0.81169 0.82827 0.84159 0.99512 1.01164 1.17101 1.1868 1.33529 1.51717 1.66017 1.68492 1.8518 1.87892 2.07603 2.20052 2.34063 2.64942 2.82783 2.99469 3.16858 3.31581 3.45258 3.59856 4.09912 4.34461 4.52027 4.82032 
50 0.00658 0.02953 0.11079 0.17139 0.17956 0.19534 0.32527 0.33328 0.34652 0.51673 0.53119 0.65575 0.67458 0.82086 0.83649 0.8464 1.00376 1.01505 1.17829 1.18783 1.20716 1.3423 1.35675 1.51552 1.53451 1.66865 1.68428 1.86034 1.87476 2.08098 2.20634 2.22444 2.34878 2.65153 2.83446 2.85307 3.00146 3.1749 3.19851 3.3233 3.45887 3.4729 3.60484 3.77988 4.10705 4.35294 4.51919 4.65627 4.82872 4.84769 
41 0.01412 0.10401 0.16928 0.17819 0.19827 0.32407 0.33327 0.36502 0.51632 0.53775 0.65706 0.81294 0.83314 0.84298 1.00212 1.01564 1.17806 1.19003 1.21922 1.34193 1.36622 1.52171 1.6674 1.68663 1.85958 1.87969 2.08697 2.2081 2.34738 2.6545 2.83497 3.00252 3.17441 3.32282 3.45882 3.60522 3.78694 4.10568 4.35164 4.52241 4.82741 
40 0.00872 0.09786 0.1668 0.17555 0.19551 0.3221 0.332 0.51415 0.53636 0.65439 0.80056 0.82869 0.83799 0.87358 1.00019 1.01797 1.17623 1.18966 1.22104 1.34122 1.51988 1.66635 1.69821 1.85728 1.87963 2.08421 2.20845 2.34516 2.652 2.83334 3.00224 3.17161 3.32041 3.45587 3.60196 3.79003 4.10272 4.34952 4.52045 4.82524 
44 0.01971 0.10398 0.16633 0.17516 0.19463 0.31988 0.32863 0.34735 0.51185 0.53178 0.65145 0.81278 0.83084 0.84137 0.99835 1.01114 1.17385 1.18502 1.21252 1.3382 1.36525 1.51256 1.66374 1.68177 1.85509 1.87112 2.07674 2.20239 2.23014 2.344 2.6477 2.8303 2.99701 3.1703 3.31879 3.4545 3.48794 3.60014 3.7766 4.10216 4.34776 4.51642 4.66061 4.8237 
40 0.01555 0.10253 0.16308 0.17288 0.2014 0.31695 0.32694 0.50872 0.53319 0.64853 0.81048 0.82816 0.84025 0.99543 1.01103 1.17055 1.18311 1.21506 1.33515 1.51122 1.66027 1.68116 1.85247 1.87629 2.07458 2.1998 2.23439 2.3409 2.64593 2.82778 2.99365 3.16762 3.31591 3.45138 3.59791 3.77556 4.09905 4.34475 4.51519 4.82057 
36 0.02111 0.10939 0.17187 0.1834 0.32532 0.33699 0.51748 0.54154 0.65709 0.81369 0.83395 0.84555 1.00354 1.03192 1.17978 1.19631 1.34437 1.51939 1.67093 1.86128 2.08393 2.21167 2.34878 2.65214 2.83654 3.00437 3.17497 3.32352 3.45968 3.60507 3.78513 4.10643 4.35435 4.52165 4.67264 4.82917 
22 0.0098 0.11567 0.1711 0.19616 0.32568 0.53077 0.67543 0.81798 0.83445 0.86684 1.00333 1.18217 1.22963 1.35068 1.54066 1.67929 1.87896 2.23376 3.32922 3.46646 4.11069 4.83934 
44 0.02033 0.09625 0.15623 0.16529 0.18741 0.30967 0.31852 0.33887 0.5009 0.52005 0.63877 0.8072 0.82229 0.83578 0.98843 1.00207 1.16269 1.17399 1.20546 1.32687 1.35051 1.49913 1.65337 1.67195 1.84505 1.86559 2.0634 2.19114 2.22624 2.33334 2.63512 2.81903 2.98488 3.159 3.30734 3.44295 3.46974 3.58854 3.76292 4.09129 4.33709 4.50287 4.64018 4.81278 
42 0.01916 0.10151 0.16548 0.17409 0.19246 0.31946 0.32835 0.35044 0.51171 0.53304 0.65187 0.80771 0.82895 0.83861 0.99768 1.01044 1.17347 1.18467 1.21204 1.33758 1.36116 1.5162 1.66332 1.68274 1.85469 1.87207 2.07712 2.20307 2.2346 2.34308 2.64956 2.83006 2.99689 3.16996 3.3179 3.45418 3.5998 3.7787 4.10126 4.34706 4.51653 4.82299 
39 0.06048 0.13063 0.16167 0.17268 0.313 0.32256 0.35404 0.50488 0.52994 0.64446 0.80849 0.82537 0.8383 0.99209 1.0071 1.16739 1.18319 1.33127 1.36939 1.50504 1.65708 1.68561 1.84878 1.88923 2.06874 2.1962 2.33729 2.64143 2.82326 2.98958 3.16413 3.312 3.44789 3.59311 3.76846 4.09526 4.34079 4.51022 4.81652 
39 0.0151 0.1089 0.16972 0.17997 0.22101 0.32371 0.33443 0.51615 0.54059 0.65513 0.82019 0.83537 0.85137 1.00215 1.02241 1.17711 1.19 1.22335 1.34198 1.51762 1.66793 1.85927 1.88738 2.08356 2.20751 2.34767 2.65189 2.83559 3.00178 3.17376 3.32241 3.45808 3.60487 3.78201 4.10554 4.35241 4.5191 4.65713 4.82818 
41 0.01871 0.10222 0.16886 0.17788 0.20137 0.32268 0.33208 0.51504 0.53599 0.65578 0.80317 0.83046 0.8398 0.88634 1.0004 1.01362 1.17779 1.191 1.22205 1.3421 1.52106 1.66686 1.68982 1.8579 1.87768 2.08551 2.2096 2.34685 2.65257 2.83448 3.0025 3.17315 3.32176 3.45708 3.48928 3.60432 3.78878 4.10461 4.35085 4.52493 4.827 
38 0.02043 0.10529 0.16478 0.17512 0.21936 0.31839 0.32892 0.50964 0.5327 0.65021 0.81585 0.83071 0.84742 0.99684 1.01527 1.17228 1.18704 1.33636 1.51266 1.66226 1.68869 1.85358 1.8787 2.07591 2.20179 2.34196 2.64732 2.82865 2.99547 3.16851 3.31689 3.45267 3.59878 3.77643 4.09966 4.3458 4.51607 4.82143 
41 0.01441 0.09828 0.165 0.17366 0.19173 0.3196 0.3287 0.35905 0.51214 0.53471 0.65306 0.80286 0.82799 0.83719 0.99737 1.00996 1.17395 1.18572 1.2142 1.33805 1.36352 1.51692 1.66382 1.68586 1.85494 1.87362 2.08204 2.2047 2.34341 2.64986 2.83082 2.9993 3.17014 3.31829 3.45452 3.60103 3.78248 4.10167 4.34763 4.51723 4.82332 
38 0.01394 0.09485 0.15894 0.16856 0.19647 0.31311 0.32291 0.50506 0.53328 0.64611 0.79598 0.82198 0.83141 0.99093 1.00566 1.1675 1.18127 1.2148 1.33182 1.51099 1.65682 1.84759 1.87945 2.06978 2.1962 2.33685 2.64479 2.82332 2.99003 3.16431 3.31191 3.44785 3.59395 3.77124 4.09486 4.33985 4.51509 4.81617 
43 0.01377 0.10402 0.16509 0.17457 0.19928 0.31865 0.32792 0.35541 0.51014 0.53078 0.64989 0.81689 0.83153 0.84602 0.99734 1.01067 1.17241 1.18471 1.21652 1.33637 1.36099 1.51239 1.66247 1.68312 1.85409 1.87254 2.07522 2.20121 2.23486 2.34244 2.64839 2.82855 2.9953 3.16916 3.31688 3.45294 3.59886 3.77539 4.1006 4.34624 4.51633 4.65723 4.82197 
41 0.01283 0.10703 0.17251 0.1817 0.20509 0.32622 0.33539 0.36329 0.51865 0.53953 0.6593 0.82086 0.83725 0.84893 1.00436 1.01756 1.18068 1.19307 1.22403 1.34521 1.38095 1.52284 1.66977 1.68832 1.86165 1.87971 2.08622 2.21078 2.35024 2.65681 2.83785 3.00538 3.17707 3.32559 3.46086 3.60736 3.78823 4.10832 4.35431 4.52523 4.83028 
44 0.01541 0.10037 0.16759 0.17616 0.19543 0.32217 0.33171 0.514 0.53418 0.65282 0.68928 0.8058 0.82977 0.83908 1.00043 1.01763 1.1755 1.18638 1.21235 1.34001 1.36521 1.5148 1.66643 1.69215 1.8582 1.88568 2.08154 2.20531 2.23481 2.34597 2.64878 2.83358 2.99916 3.17168 3.32084 3.45548 3.47658 3.60116 3.78034 4.10311 4.35056 4.51664 4.65276 4.82576 
48 0.0116 0.09387 0.16046 0.16873 0.1834 0.31459 0.32249 0.33452 0.50673 0.52311 0.64585 0.68068 0.80122 0.82471 0.83374 0.9932 1.00444 1.16879 1.17906 1.20247 1.33293 1.3516 1.5063 1.54264 1.65842 1.67672 1.85026 1.8665 2.0695 2.19727 2.22347 2.33892 2.64281 2.82471 2.84608 2.99125 3.16527 3.31338 3.44933 3.46568 3.59449 3.76962 4.09692 4.34232 4.51006 4.65066 4.8183 4.83968 
28 0.02168 0.11347 0.17342 0.18856 0.32749 0.34235 0.5211 0.57186 0.6638 0.82234 0.83747 0.85736 1.00579 1.18226 1.20742 1.34844 1.67311 1.86417 2.21669 2.35132 2.84226 3.00956 3.1787 3.32774 3.46183 4.10839 4.35766 4.83287 
50 0.01548 0.09313 0.16024 0.16816 0.17959 0.31611 0.32416 0.33768 0.50797 0.52486 0.64664 0.67645 0.79655 0.8243 0.83311 0.85393 0.9945 1.00648 1.16992 1.17968 1.20103 1.33381 1.35061 1.50664 1.53282 1.66004 1.67705 1.8517 1.86853 2.07195 2.19795 2.21824 2.3399 2.64201 2.826 2.84769 2.99172 3.02221 3.16576 3.31453 3.44969 3.46318 3.59512 3.77036 4.09756 4.34353 4.5101 4.64776 4.81938 4.84067 
42 0.00978 0.09225 0.15354 0.16268 0.18654 0.30704 0.31615 0.49817 0.5205 0.63678 0.79741 0.81787 0.82832 0.98555 1.00018 1.16029 1.17235 1.20581 1.32452 1.35823 1.49747 1.65045 1.68852 1.8422 1.87583 2.06036 2.18865 2.2223 2.33064 2.63377 2.81634 2.9826 3.15677 3.30504 3.44072 3.47324 3.58638 3.76074 4.08862 4.33424 4.50208 4.80986 
30 0.07712 0.15995 0.17252 0.31503 0.32833 0.50735 0.64995 0.81076 0.82814 0.85032 0.99409 1.16974 1.19251 1.33434 1.51703 1.6599 1.85072 2.07671 2.20113 2.33948 2.65084 2.82716 2.99526 3.16806 3.31489 3.4522 3.60169 4.09806 4.3435 4.81928 
34 0.02139 0.11474 0.17156 0.18392 0.32542 0.33859 0.5192 0.55696 0.65915 0.82395 0.83804 0.86652 1.00385 1.17882 1.19462 1.34462 1.52344 1.66993 1.86142 2.09284 2.21089 2.35064 2.6587 2.84059 3.00705 3.17695 3.32627 3.46141 3.6129 3.79611 4.10766 4.35758 4.53198 4.83202 
51 0.01596 0.10259 0.17311 0.18092 0.19582 0.32756 0.33559 0.34998 0.51842 0.53185 0.56203 0.65792 0.67988 0.81304 0.83574 0.84454 0.87739 1.00571 1.01719 1.18069 1.19009 1.20987 1.34485 1.36103 1.51843 1.53966 1.67128 1.68784 1.86267 1.8778 2.08354 2.21075 2.23499 2.35042 2.65324 2.8366 2.85499 3.00375 3.17657 3.32514 3.46043 3.47349 3.60573 3.78163 4.10824 4.12463 4.35451 4.52128 4.65667 4.83002 4.84595 
39 0.01419 0.10356 0.17248 0.1817 0.20766 0.32677 0.33688 0.51963 0.54408 0.65925 0.80719 0.83336 0.84278 1.00462 1.02273 1.18057 1.1934 1.22282 1.34648 1.52315 1.67152 1.86237 1.88957 2.09046 2.21275 2.35012 2.65497 2.83844 3.00918 3.17665 3.3253 3.461 3.60812 3.78982 4.10806 4.35638 4.52391 4.67085 4.83108 
39 0.02308 0.10479 0.16375 0.17327 0.19847 0.31738 0.32719 0.50847 0.532 0.64886 0.8145 0.82988 0.84533 0.99596 1.01139 1.17106 1.18424 1.21933 1.33512 1.5116 1.66093 1.68264 1.85267 1.87252 2.07362 2.19974 2.34112 2.64626 2.82724 2.99401 3.16757 3.31571 3.45189 3.59743 3.77667 4.09902 4.34481 4.51599 4.82049 
40 0.02265 0.11144 0.16972 0.1804 0.32165 0.33126 0.35971 0.51449 0.53567 0.65428 0.82337 0.83683 0.8594 1.00147 1.01812 1.17679 1.19022 1.22797 1.34101 1.3723 1.51702 1.66705 1.69424 1.85865 1.88695 2.08117 2.2064 2.34678 2.65174 2.83386 2.9999 3.1732 3.32123 3.45712 3.60372 3.78085 4.10483 4.35093 4.51998 4.82696 
28 0.01529 0.10416 0.16871 0.18018 0.32335 0.33734 0.51921 0.66388 0.80024 0.82885 0.83881 1.00067 1.17862 1.20143 1.34434 1.53952 1.66995 1.8605 2.21531 2.34867 2.8455 3.0126 3.1799 3.32435 3.4587 4.10487 4.35532 4.82952 
44 0.01899 0.10181 0.16359 0.17278 0.19481 0.31723 0.32634 0.35013 0.50893 0.52754 0.6485 0.81103 0.82847 0.83934 0.99588 1.00981 1.17103 1.18271 1.21218 1.33526 1.35776 1.50914 1.66077 1.67979 1.85282 1.87134 2.07327 2.2003 2.23912 2.34127 2.64477 2.82739 2.85482 2.99381 3.16783 3.31575 3.45182 3.59737 3.77332 4.09924 4.34497 4.51371 4.82066 4.85334 
40 0.01129 0.09825 0.17523 0.18481 0.21675 0.33002 0.34095 0.52141 0.54254 0.66146 0.81072 0.83596 0.84551 1.00771 1.02934 1.18329 1.19662 1.22695 1.34846 1.52346 1.67422 1.86591 1.89874 2.0894 2.21558 2.35314 2.6575 2.84055 3.00752 3.17821 3.32723 3.46225 3.48574 3.60934 3.78944 4.10978 4.35799 4.52587 4.67271 4.83296 
50 0.009 0.09657 0.16495 0.17319 0.18796 0.31982 0.328 0.34223 0.51154 0.52701 0.65054 0.67315 0.80529 0.82887 0.83789 0.89332 0.9983 1.0097 1.17356 1.18337 1.20501 1.33777 1.35611 1.51098 1.53287 1.66366 1.68036 1.85537 1.87168 2.07518 2.20259 2.22633 2.34371 2.6464 2.83006 2.85122 2.99586 3.16949 3.31822 3.45387 3.47007 3.59926 3.77463 4.10131 4.12056 4.34726 4.51433 4.64956 4.82337 4.84409 
50 0.01187 0.09804 0.16594 0.17388 0.18521 0.32113 0.32859 0.33952 0.51358 0.52839 0.65312 0.68088 0.80423 0.83037 0.83922 0.86297 0.99982 1.00986 1.17535 1.18474 1.20385 1.3398 1.35819 1.51375 1.53905 1.6651 1.68021 1.85692 1.87098 2.0775 2.2045 2.22629 2.34554 2.64911 2.8321 2.85311 2.99772 3.17164 3.32036 3.45566 3.46966 3.60134 3.77735 4.10337 4.12145 4.34933 4.51695 4.65414 4.8253 4.84423 
33 0.01185 0.10644 0.17082 0.18233 0.32441 0.33586 0.51702 0.54275 0.6573 0.81048 0.83231 0.84319 1.00304 1.17863 1.19517 1.34343 1.52371 1.6698 1.86065 2.09107 2.21192 2.34807 2.65663 2.83612 3.00268 3.1747 3.32283 3.45879 3.60733 3.79318 4.1058 4.35369 4.82895 
40 0.01584 0.10514 0.1697 0.17864 0.19996 0.32349 0.33264 0.36178 0.51624 0.53814 0.65736 0.81418 0.83337 0.84345 1.00161 1.01468 1.17788 1.18988 1.21932 1.34278 1.52296 1.66746 1.68781 1.8592 1.87872 2.08792 2.20853 2.34763 2.65729 2.83498 3.003 3.17437 3.32278 3.4582 3.60522 3.78769 4.10557 4.35178 4.52466 4.82754 
45 0.0189 0.09473 0.16007 0.16877 0.1862 0.31399 0.32271 0.34107 0.50631 0.52614 0.6462 0.7981 0.82355 0.83272 0.87565 0.99267 1.00524 1.16831 1.17906 1.20497 1.3326 1.35645 1.50704 1.65804 1.67924 1.84934 1.86967 2.07006 2.19688 2.22772 2.3383 2.64273 2.82443 2.99082 3.16487 3.31281 3.44913 3.47862 3.59443 3.77015 4.09634 4.3414 4.51068 4.65963 4.81767 
45 0.01515 0.10121 0.16414 0.17302 0.19217 0.31858 0.32759 0.35232 0.51009 0.52921 0.64993 0.80925 0.82859 0.83863 0.99685 1.00978 1.17196 1.18338 1.21184 1.33603 1.35783 1.51089 1.66235 1.68195 1.85372 1.8712 2.07434 2.20051 2.23474 2.34208 2.64632 2.82828 2.86064 2.99503 3.16827 3.31667 3.45242 3.48222 3.59791 3.77334 4.09989 4.346 4.51441 4.66197 4.82168 
37 0.01738 0.11295 0.17702 0.18828 0.33061 0.34185 0.52371 0.54997 0.6627 0.81848 0.83889 0.8504 1.00898 1.05104 1.18512 1.20216 1.34971 1.52613 1.67522 1.86648 1.89839 2.09508 2.21752 2.35482 2.65877 2.84373 3.01146 3.18128 3.32994 3.46525 3.61213 3.79088 4.11238 4.36109 4.52687 4.67352 4.83518 
40 0.01178 0.09538 0.16431 0.1728 0.19091 0.31874 0.32796 0.51046 0.53308 0.65158 0.79412 0.82568 0.83472 0.85471 0.9965 1.00914 1.17281 1.18452 1.21266 1.3374 1.51645 1.66244 1.68287 1.85398 1.87606 2.07789 2.20215 2.34225 2.64882 2.82934 2.9952 3.16865 3.3172 3.45259 3.59901 3.77817 4.09999 4.34589 4.51766 4.82179 
36 0.01959 0.10593 0.1703 0.18188 0.32432 0.33724 0.51607 0.54037 0.65476 0.80665 0.83081 0.84106 1.0026 1.17762 1.19242 1.2271 1.34209 1.51798 1.67006 1.86034 2.08377 2.21006 2.34739 2.65106 2.83538 3.00223 3.17284 3.32171 3.45696 3.60348 3.78344 4.10462 4.35264 4.51931 4.66022 4.82805 
36 0.02046 0.10946 0.16776 0.17812 0.21952 0.32158 0.33271 0.51304 0.53648 0.65539 0.82137 0.83487 0.85719 1.00016 1.02159 1.17549 1.19024 1.33923 1.37208 1.52225 1.66587 1.85753 1.89792 2.0883 2.20504 2.34553 2.66079 2.83206 2.99976 3.17274 3.3205 3.45642 3.60526 4.10344 4.34937 4.82475 
47 0.0092 0.06929 0.13751 0.17426 0.18364 0.21203 0.3275 0.33694 0.51862 0.53621 0.65814 0.81568 0.83602 0.84586 1.00539 1.02012 1.18017 1.19081 1.21611 1.34458 1.36572 1.51833 1.54931 1.6718 1.6976 1.8628 1.88317 2.08484 2.21142 2.2512 2.35013 2.65424 2.83694 2.85976 3.00377 3.17603 3.32499 3.4604 3.47984 3.60637 3.78282 4.10813 4.35446 4.52274 4.67208 4.83004 4.85379 
42 0.01736 0.10466 0.16903 0.17791 0.19875 0.32284 0.33178 0.35546 0.51505 0.5369 0.65671 0.81274 0.83254 0.84248 1.00111 1.0145 1.17684 1.1885 1.21728 1.3411 1.3663 1.52277 1.66675 1.68624 1.85846 1.8771 2.08847 2.20587 2.23665 2.34681 2.65583 2.83407 3.00185 3.17364 3.32169 3.45756 3.6056 3.79607 4.10466 4.35047 4.52576 4.82685 
42 0.01551 0.10466 0.16987 0.17868 0.19955 0.32428 0.3338 0.51564 0.53475 0.65655 0.80799 0.83214 0.84184 1.00226 1.01767 1.17736 1.18863 1.21582 1.34207 1.36886 1.51895 1.66802 1.68913 1.85972 1.88078 2.08298 2.20794 2.2471 2.34793 2.65352 2.83484 3.00149 3.17363 3.32244 3.45761 3.48362 3.60399 3.78272 4.10501 4.35209 4.52282 4.82767 
35 0.00806 0.10799 0.17168 0.18383 0.32544 0.33796 0.51731 0.54236 0.65691 0.81941 0.83575 0.85212 1.00433 1.17933 1.19621 1.34395 1.51978 1.67058 1.86112 1.90421 2.08556 2.21129 2.34896 2.65327 2.83742 3.00485 3.17555 3.32383 3.45956 3.60594 3.78499 4.10697 4.35524 4.5229 4.82975 
43 0.01624 0.10182 0.17032 0.17874 0.19693 0.32498 0.33394 0.36381 0.51691 0.53661 0.65657 0.8063 0.8323 0.84143 0.87722 1.00289 1.01613 1.17835 1.18904 1.21468 1.34273 1.36664 1.51962 1.66866 1.68779 1.86048 1.87948 2.08617 2.20988 2.34799 2.65361 2.83586 3.00242 3.17474 3.32328 3.45859 3.48569 3.60517 3.78711 4.10653 4.35352 4.5236 4.82861 
41 0.01761 0.09619 0.1618 0.17073 0.18902 0.31598 0.32448 0.3398 0.50873 0.53107 0.65013 0.79965 0.82552 0.83466 0.87131 0.99476 1.00595 1.17085 1.18231 1.21077 1.33517 1.51306 1.6598 1.6779 1.85119 1.87029 2.07446 2.1998 2.34032 2.64736 2.82698 2.99412 3.16758 3.31546 3.45134 3.59704 3.77905 4.0984 4.34334 4.51615 4.81974 
35 0.01191 0.10632 0.16928 0.18078 0.32414 0.33762 0.51667 0.54543 0.65593 0.81179 0.83184 0.84355 1.00208 1.17821 1.19701 1.34293 1.51987 1.66965 1.86029 2.08345 2.21042 2.34753 2.65393 2.83651 3.00424 3.17383 3.32227 3.45802 3.60543 3.78598 4.10427 4.35216 4.52513 4.67047 4.82802 
45 0.01339 0.10226 0.16485 0.1736 0.19164 0.31906 0.32788 0.34769 0.51104 0.52861 0.65068 0.81147 0.82979 0.84018 0.99761 1.01052 1.17254 1.18327 1.20894 1.3373 1.35998 1.51177 1.66272 1.68244 1.85474 1.87409 2.07565 2.20191 2.23027 2.34291 2.64755 2.82955 2.85252 2.99574 3.16914 3.3177 3.45303 3.47347 3.59904 3.77683 4.10118 4.34725 4.51593 4.66589 4.82304 
41 0.01274 0.10088 0.16353 0.17276 0.19552 0.31729 0.32667 0.35874 0.50923 0.53139 0.64955 0.81024 0.82814 0.83874 0.99582 1.01034 1.17177 1.1843 1.21569 1.33605 1.51113 1.66111 1.68308 1.85267 1.87205 2.07375 2.2015 2.3412 2.64689 2.82768 2.99467 3.16806 3.31611 3.45181 3.47762 3.59797 3.77488 4.09918 4.34474 4.51558 4.82059 
47 0.01905 0.09543 0.16001 0.16827 0.18322 0.31454 0.32278 0.33702 0.50632 0.52305 0.64518 0.79896 0.82389 0.83312 0.99292 1.00456 1.16804 1.17806 1.19971 1.33221 1.35145 1.50518 1.54155 1.65827 1.67557 1.84978 1.86546 2.06897 2.19598 2.21893 2.33827 2.64135 2.82401 2.84456 2.99059 3.16438 3.31266 3.44851 3.4657 3.59397 3.76864 4.09627 4.34174 4.50856 4.64825 4.81763 4.83656 
24 0.0189 0.11213 0.16743 0.1842 0.32016 0.33545 0.5155 0.81119 0.83053 0.84766 0.99824 1.17722 1.21413 1.34684 1.66578 1.85514 2.21427 2.34447 2.83511 3.3212 3.45838 4.10182 4.347 4.82346 
40 0.02279 0.10988 0.16808 0.17836 0.21737 0.32193 0.33271 0.51331 0.53486 0.65257 0.82143 0.83512 0.85624 1.00061 1.0216 1.17537 1.18856 1.22443 1.34006 1.3757 1.51412 1.66663 1.85761 1.8867 2.07777 2.20587 2.3454 2.64891 2.83229 2.99874 3.1717 3.32012 3.4555 3.48342 3.60156 3.7772 4.10331 4.34973 4.51714 4.8253 
44 0.01798 0.1108 0.17611 0.18507 0.20691 0.33038 0.33984 0.52144 0.53858 0.66157 0.81709 0.83899 0.8491 1.00831 1.02262 1.18308 1.19374 1.21882 1.34766 1.36848 1.52328 1.67437 1.69637 1.86529 1.88319 2.0875 2.21263 2.23918 2.35332 2.65789 2.84031 2.86379 3.00637 3.17915 3.32803 3.46305 3.47983 3.60906 3.78712 4.11121 4.35772 4.52563 4.6648 4.83356 
32 0.01325 0.11685 0.17775 0.1918 0.33231 0.34724 0.52571 0.56615 0.66767 0.83122 0.84441 1.01004 1.18757 1.21533 1.35263 1.53528 1.67793 1.86868 2.09558 2.22232 2.35629 2.66645 2.84552 3.01443 3.1832 3.33129 3.46778 3.62016 4.11323 4.36305 4.53783 4.83712 
37 0.02762 0.10531 0.16286 0.17376 0.31564 0.32579 0.5073 0.52948 0.64659 0.81035 0.82781 0.84225 0.99452 1.01263 1.16962 1.18384 1.22615 1.33386 1.50941 1.66002 1.68965 1.85158 2.07184 2.19858 2.3398 2.64506 2.82622 2.99198 3.16641 3.31441 3.45022 3.59614 3.77159 4.09792 4.3437 4.51304 4.81938 
46 0.01609 0.10058 0.16775 0.17605 0.19223 0.32185 0.32987 0.34319 0.51392 0.53146 0.65351 0.80506 0.83068 0.83984 0.88024 1.00017 1.01124 1.17614 1.18679 1.21234 1.33972 1.35736 1.51446 1.66533 1.68109 1.85717 1.87243 2.07991 2.20408 2.22617 2.34548 2.64954 2.83224 2.85463 2.9988 3.17211 3.3205 3.45628 3.477 3.60186 3.77839 4.10389 4.34955 4.51861 4.66807 4.82581 
37 0.00682 0.10249 0.16679 0.17631 0.20277 0.32199 0.33304 0.5146 0.54404 0.65675 0.81279 0.83109 0.84262 1.00057 1.17568 1.1902 1.22718 1.34066 1.52447 1.66639 1.85725 1.8846 2.08571 2.20694 2.34543 2.65439 2.83368 3.00202 3.17277 3.32055 3.45663 3.61114 3.79456 4.10334 4.35052 4.5274 4.82593 
35 0.00711 0.1033 0.16744 0.17758 0.21902 0.32191 0.33299 0.51416 0.54511 0.65681 0.81358 0.83131 0.84332 1.00027 1.02662 1.17621 1.19349 1.34012 1.52926 1.66616 1.85732 1.89246 2.20584 2.34492 2.66045 2.83255 3.00068 3.17281 3.31978 3.45615 3.61249 4.10312 4.34963 4.52961 4.82521 
35 0.01691 0.10995 0.16835 0.17948 0.32178 0.33323 0.51387 0.54002 0.65492 0.81903 0.83423 0.8539 1.00047 1.02549 1.1771 1.19681 1.34111 1.51917 1.66649 1.85787 2.08351 2.20876 2.34631 2.65191 2.83291 3.00197 3.17316 3.32126 3.45694 3.60356 3.78379 4.10413 4.35076 4.52382 4.82587 
41 0.01214 0.11003 0.16849 0.17934 0.3221 0.33306 0.51331 0.53276 0.65186 0.68435 0.82411 0.83668 1.00094 1.02272 1.17539 1.18856 1.224 1.33971 1.36642 1.51262 1.66708 1.85804 1.88841 2.07787 2.20493 2.24568 2.34581 2.64819 2.83221 2.99831 3.17119 3.32001 3.45563 3.4849 3.60161 3.77633 4.10356 4.35037 4.51605 4.65721 4.82556 
31 0.0131 0.10564 0.16838 0.17964 0.32179 0.3336 0.51481 0.55023 0.65914 0.81042 0.83083 0.84229 1.0002 1.1771 1.19827 1.34168 1.66684 1.85717 1.89409 2.20931 2.3457 2.65596 2.83462 3.00508 3.17591 3.3211 3.45822 3.6114 4.10398 4.34968 4.82566 
38 0.01718 0.11258 0.17119 0.18187 0.3068 0.32691 0.33934 0.51691 0.54002 0.6582 0.8258 0.83874 0.87143 1.00403 1.04608 1.1788 1.19324 1.34297 1.38602 1.52239 1.66976 1.86066 1.88974 2.08758 2.20827 2.3492 2.65754 2.83594 3.00439 3.17541 3.32317 3.45934 3.60724 3.78778 4.10671 4.35398 4.5258 4.82911 
35 0.00978 0.1091 0.16776 0.17928 0.3212 0.3328 0.51301 0.53636 0.65361 0.82027 0.83453 0.85989 1.00036 1.17496 1.19029 1.33922 1.52032 1.66539 1.85695 1.88744 2.08174 2.20541 2.34513 2.65463 2.83217 2.99817 3.17168 3.31971 3.45575 3.60479 3.78795 4.10331 4.35019 4.52931 4.82536 
40 0.01937 0.11422 0.17912 0.18934 0.23286 0.33349 0.34458 0.52529 0.5477 0.66439 0.8227 0.84161 0.85275 1.01117 1.03204 1.18696 1.20101 1.23614 1.35156 1.52663 1.67804 1.86934 1.9027 2.09247 2.21842 2.35694 2.65955 2.84469 3.01166 3.18243 3.33131 3.46614 3.49472 3.61268 3.79157 4.1138 4.36187 4.52774 4.675 4.83743 
48 0.00902 0.09941 0.16368 0.17231 0.18934 0.31738 0.32553 0.33888 0.50917 0.52591 0.64784 0.67086 0.81349 0.82943 0.84009 0.9963 1.00785 1.17094 1.18165 1.2075 1.33505 1.35419 1.50791 1.535 1.6613 1.67806 1.85302 1.86917 2.07255 2.19941 2.22894 2.34144 2.64389 2.82726 2.85264 2.99342 3.16755 3.31562 3.45177 3.47234 3.59696 3.77231 4.09969 4.34536 4.5124 4.64747 4.82104 4.84705 
48 0.07897 0.14479 0.15916 0.16751 0.18786 0.30936 0.31677 0.32801 0.50127 0.51655 0.63962 0.78898 0.81862 0.82758 0.84853 0.98825 0.99881 1.16315 1.17258 1.19481 1.32722 1.34263 1.49957 1.65288 1.66862 1.84471 1.85921 2.06301 2.19045 2.21064 2.3334 2.63552 2.81876 2.83838 2.98507 3.15927 3.30761 3.32736 3.44324 3.45695 3.58869 3.76314 4.09147 4.33681 4.50318 4.63755 4.81268 4.83023 
30 0.01005 0.11528 0.17625 0.19374 0.33029 0.34733 0.52394 0.66444 0.82719 0.84161 1.00884 1.18484 1.21196 1.35174 1.53422 1.67659 1.86873 2.09631 2.22172 2.35734 2.66381 2.84835 3.01741 3.18357 3.33123 3.46635 3.61728 4.11182 4.36723 4.83762 
43 0.01229 0.1065 0.16839 0.17796 0.2047 0.32193 0.33137 0.36335 0.51376 0.53273 0.65345 0.82094 0.83481 0.85091 1.00051 1.01543 1.17599 1.1885 1.22081 1.3403 1.36666 1.51566 1.66642 1.69142 1.85761 1.87899 2.07883 2.20625 2.34583 2.65029 2.83234 2.85839 2.99947 3.17189 3.32051 3.45634 3.60207 3.77888 4.10383 4.34985 4.51788 4.66143 4.82551 
40 0.01605 0.11077 0.17294 0.1822 0.20537 0.32615 0.33507 0.35496 0.51951 0.54119 0.66049 0.82488 0.83927 0.85426 1.00493 1.01841 1.18167 1.19498 1.22987 1.34627 1.52279 1.67017 1.68889 1.86217 1.88046 2.08966 2.21278 2.35126 2.65811 2.83795 3.00628 3.17831 3.32654 3.46228 3.60858 3.78963 4.10904 4.35537 4.52611 4.83073 
35 0.01276 0.10848 0.17025 0.1811 0.32409 0.33555 0.51802 0.55329 0.6578 0.81571 0.83387 0.84739 1.00304 1.17855 1.19621 1.34364 1.52333 1.66918 1.86016 1.89861 2.08933 2.2098 2.34818 2.65554 2.83843 3.00827 3.17593 3.32389 3.45989 3.60858 4.10608 4.35324 4.52757 4.67102 4.83055 
34 0.01632 0.10574 0.16706 0.17889 0.32078 0.33255 0.51389 0.54941 0.65412 0.81131 0.83022 0.84286 0.99917 1.17509 1.19133 1.34014 1.51719 1.66631 1.85707 2.08494 2.20652 2.34543 2.65012 2.83422 3.00126 3.17172 3.31962 3.45588 3.60285 3.78478 4.10226 4.34988 4.52033 4.82549 
33 0.01116 0.1066 0.16557 0.17799 0.31936 0.33239 0.51248 0.54856 0.6547 0.81628 0.83138 0.85135 0.99817 1.1746 1.19656 1.3389 1.52413 1.66454 1.85534 2.08855 2.20704 2.34415 2.654 2.83291 3.00101 3.17265 3.31959 3.45525 3.604 4.10144 4.34955 4.53343 4.82491 
47 0.01735 0.09875 0.16724 0.17521 0.19009 0.32239 0.33107 0.35355 0.51449 0.5336 0.65461 0.79947 0.82932 0.83828 0.85909 1.00025 1.01263 1.1767 1.18787 1.21457 1.34066 1.36541 1.51766 1.66654 1.68637 1.85803 1.87636 2.08168 2.20655 2.23731 2.34598 2.65009 2.83304 2.85765 3.00024 3.17232 3.321 3.45637 3.48006 3.60281 3.78109 4.10352 4.34959 4.51838 4.65782 4.82556 4.85252 
37 0.01615 0.11582 0.17808 0.18924 0.33103 0.34156 0.52322 0.54452 0.66436 0.82636 0.8427 0.85906 1.00922 1.02646 1.18603 1.20176 1.35026 1.5272 1.67479 1.69916 1.86702 1.89562 2.09333 2.21847 2.35538 2.66054 2.84247 3.00991 3.18183 3.33032 3.4661 3.61325 3.79293 4.11278 4.35982 4.52851 4.83518 
46 0.00847 0.09809 0.16052 0.16932 0.1879 0.3142 0.32321 0.34518 0.50579 0.52404 0.64453 0.67665 0.81273 0.82697 0.83978 0.99305 1.00716 1.16776 1.17888 1.20668 1.33198 1.35547 1.5056 1.65804 1.67729 1.8497 1.86817 2.06899 2.19619 2.22162 2.33814 2.6414 2.82404 2.84899 2.99037 3.16412 3.31239 3.44833 3.47314 3.5939 3.76889 4.09616 4.34186 4.50948 4.64736 4.81771 
34 0.00856 0.10879 0.16701 0.1826 0.32009 0.33466 0.51251 0.54462 0.65292 0.81974 0.83326 0.8899 0.99909 1.17521 1.2004 1.33961 1.51869 1.66599 1.85617 2.08315 2.20793 2.3444 2.65249 2.83262 3.00186 3.17216 3.31915 3.45593 3.60435 3.78758 4.10231 4.34985 4.523 4.82465 
47 0.01678 0.10078 0.16757 0.17576 0.19039 0.32188 0.32971 0.3419 0.51416 0.53057 0.65457 0.80475 0.83106 0.84016 0.87332 1.00045 1.01114 1.17604 1.18605 1.20845 1.34065 1.36286 1.51561 1.66546 1.68057 1.85738 1.87199 2.07908 2.20513 2.23327 2.34585 2.64991 2.83257 2.85439 2.99957 3.17271 3.32099 3.45669 3.47452 3.60281 3.77904 4.10428 4.34954 4.51892 4.6601 4.82578 4.84521 
30 0.01878 0.10641 0.16984 0.1828 0.32327 0.33541 0.51864 0.65872 0.80465 0.83021 0.84076 1.00151 1.17888 1.20055 1.34496 1.52404 1.66945 1.85983 2.21328 2.34798 2.6569 2.83848 3.01065 3.17512 3.32343 3.45989 3.61287 4.10588 4.35486 4.8297 
42 0.00814 0.10178 0.16943 0.17851 0.19924 0.32469 0.3348 0.51593 0.53502 0.65501 0.81562 0.83424 0.84556 1.0031 1.02221 1.17733 1.18887 1.21744 1.34184 1.36587 1.51707 1.66841 1.69215 1.86006 1.88257 2.08079 2.20803 2.34779 2.65115 2.83465 3.00028 3.1736 3.32254 3.45758 3.48065 3.60368 3.77963 4.1053 4.35184 4.5191 4.65983 4.82764 
41 0.01729 0.10597 0.16828 0.17796 0.20817 0.32189 0.33164 0.51347 0.53533 0.65443 0.81333 0.83198 0.84326 0.99992 1.01451 1.17589 1.18905 1.22216 1.33966 1.36584 1.51684 1.66565 1.68737 1.85759 1.88276 2.08337 2.205 2.23826 2.34591 2.65054 2.83274 2.99998 3.17234 3.32001 3.45631 3.60367 3.78315 4.10389 4.34984 4.52126 4.82573 
25 0.02368 0.11384 0.17029 0.18833 0.32313 0.33773 0.52144 0.81241 0.83242 0.8485 1.00122 1.18012 1.21467 1.35038 1.66937 1.85935 2.22029 2.34926 2.84603 3.17953 3.32611 3.46237 4.10589 4.35361 4.82919 
38 0.01095 0.10258 0.1691 0.17902 0.21783 0.32299 0.33348 0.51493 0.5377 0.6548 0.80762 0.83066 0.84055 1.00137 1.17673 1.1899 1.22055 1.34076 1.36794 1.51866 1.66803 1.8584 1.88726 2.08169 2.20704 2.34591 2.65164 2.8337 3.00211 3.1725 3.32062 3.45655 3.60285 3.78187 4.10355 4.35044 4.51805 4.8262 
42 0.01568 0.10503 0.16978 0.17937 0.21011 0.32388 0.33412 0.51531 0.53568 0.65485 0.8088 0.83159 0.84153 1.00205 1.02231 1.177 1.18893 1.21767 1.34167 1.3687 1.5168 1.66868 1.85957 1.88828 2.08268 2.20773 2.24959 2.3468 2.65055 2.83433 3.00113 3.17271 3.32171 3.45678 3.48122 3.60336 3.78135 4.10482 4.35232 4.51872 4.65903 4.82748 
26 0.01187 0.10839 0.17064 0.18715 0.32472 0.34198 0.51954 0.68105 0.81262 0.83225 0.84622 1.00332 1.1804 1.21194 1.34787 1.67276 1.8618 2.22234 2.35143 2.84303 3.18304 3.32533 3.46139 4.10761 4.35875 4.83027 
34 0.01519 0.10672 0.17174 0.18368 0.32518 0.33691 0.51894 0.55104 0.65823 0.80817 0.83228 0.84254 1.00322 1.04654 1.1808 1.20271 1.34696 1.52497 1.67039 1.86228 2.09436 2.21497 2.35001 2.6547 2.84055 3.00885 3.17658 3.32533 3.46115 3.61238 4.10719 4.35762 4.53017 4.83116 
40 0.01539 0.11232 0.17675 0.18734 0.33016 0.34057 0.5219 0.54251 0.66153 0.81882 0.83918 0.85071 1.00835 1.02704 1.18423 1.19816 1.23321 1.34806 1.37587 1.52604 1.67441 1.70723 1.86666 1.90509 2.09217 2.21494 2.35415 2.65909 2.84075 3.00851 3.17995 3.32841 3.46424 3.61057 3.79091 4.11132 4.35889 4.52686 4.67664 4.83423 
42 0.01633 0.0996 0.16024 0.16984 0.19644 0.31373 0.32301 0.35181 0.50515 0.52533 0.6442 0.81127 0.82635 0.83988 0.99247 1.0062 1.16736 1.17966 1.21236 1.3314 1.35925 1.50458 1.65755 1.67903 1.84911 1.8749 2.0684 2.19588 2.23268 2.33759 2.64066 2.8234 2.98954 3.16395 3.31213 3.4478 3.59321 3.76793 4.09543 4.34103 4.50907 4.81669 
37 0.02007 0.11427 0.17224 0.18306 0.3259 0.33712 0.51812 0.54136 0.65806 0.82374 0.83861 0.85949 1.0046 1.02715 1.18039 1.19612 1.34508 1.52072 1.67094 1.86174 1.89141 2.08412 2.21122 2.35002 2.65402 2.83715 3.00454 3.17623 3.32498 3.46041 3.60657 3.78494 4.10762 4.35439 4.52234 4.66927 4.8301 
40 0.00848 0.10473 0.17197 0.18213 0.22057 0.32605 0.33679 0.51726 0.53743 0.65711 0.82199 0.83728 0.85302 1.0044 1.02525 1.17997 1.19413 1.23487 1.34431 1.51999 1.66989 1.69867 1.86129 1.88702 2.08256 2.21003 2.34955 2.65324 2.83668 3.00302 3.17525 3.32378 3.45958 3.60544 3.78323 4.10697 4.35395 4.52161 4.66823 4.82952 
28 0.0137 0.1094 0.16737 0.18182 0.32047 0.33457 0.51384 0.65631 0.8144 0.83148 0.84969 0.99892 1.17526 1.19591 1.34176 1.53505 1.66605 1.85607 2.20679 2.34479 2.83357 3.008 3.1746 3.3206 3.45653 4.10311 4.34878 4.82458 
35 0.01128 0.11326 0.17371 0.18697 0.32699 0.33959 0.51914 0.54624 0.6593 0.82597 0.83981 0.87426 1.00566 1.18096 1.19825 1.34489 1.52414 1.67201 1.86273 2.0879 2.21046 2.35039 2.65768 2.83813 3.00557 3.1769 3.32504 3.4612 3.60984 3.78922 4.10808 4.35527 4.52343 4.67505 4.83151 
40 0.0083 0.1013 0.17072 0.18017 0.20586 0.32496 0.33458 0.51654 0.536 0.65915 0.81677 0.83506 0.8466 1.00285 1.01702 1.17836 1.19006 1.21901 1.34318 1.37171 1.52454 1.66931 1.69516 1.86047 1.88214 2.08794 2.20906 2.34844 2.66288 2.83575 3.00239 3.17557 3.32341 3.45915 3.60717 3.79289 4.10632 4.35243 4.53366 4.82829 
43 0.01861 0.10565 0.16684 0.17621 0.20059 0.32044 0.32983 0.36067 0.51243 0.533 0.65182 0.81771 0.83271 0.84649 0.999 1.013 1.17431 1.18596 1.21543 1.33879 1.36633 1.51245 1.54897 1.66456 1.68599 1.85608 1.87517 2.07801 2.20463 2.3446 2.64802 2.8313 2.9983 3.17074 3.3194 3.4551 3.60028 3.77732 4.10227 4.34854 4.51607 4.65341 4.82426 
43 0.00729 0.09144 0.16552 0.17432 0.18728 0.32302 0.33178 0.35361 0.51584 0.53682 0.6562 0.80546 0.83112 0.84027 0.87946 1.00105 1.0131 1.17741 1.18865 1.21599 1.3422 1.37174 1.52066 1.66676 1.68463 1.8584 1.87552 2.08365 2.20656 2.23493 2.34696 2.65371 2.83507 3.00259 3.1733 3.32229 3.45784 3.60371 3.78857 4.10462 4.35112 4.52229 4.82728 
38 0.0092 0.08619 0.17342 0.18328 0.20969 0.3291 0.33969 0.5213 0.54371 0.66259 0.82605 0.84088 0.85769 1.00722 1.02508 1.18356 1.19861 1.34819 1.52433 1.67315 1.70382 1.86521 1.89716 2.0907 2.21457 2.35284 2.65921 2.8407 3.00813 3.17974 3.32806 3.46395 3.60986 3.79024 4.11102 4.35815 4.52838 4.83349 
42 0.01437 0.10015 0.16233 0.17144 0.19229 0.31581 0.32453 0.34234 0.50755 0.52971 0.64764 0.80904 0.82716 0.83766 0.99451 1.00728 1.16962 1.18114 1.21 1.33378 1.36311 1.50799 1.65932 1.67678 1.85127 1.86912 2.07127 2.1979 2.22975 2.33989 2.64408 2.82561 2.99196 3.16669 3.31418 3.45064 3.59587 3.77144 4.09795 4.34328 4.51373 4.81905 
51 0.01182 0.09771 0.16741 0.17517 0.18823 0.32196 0.32957 0.34114 0.51358 0.52709 0.55764 0.65325 0.67908 0.80639 0.8308 0.83951 0.86286 1.00059 1.01143 1.17594 1.18535 1.20504 1.34008 1.35671 1.5156 1.66571 1.68129 1.85722 1.87148 2.07808 2.20504 2.22738 2.34552 2.64946 2.83163 2.85005 2.99862 3.17166 3.19205 3.32038 3.45599 3.47048 3.60116 3.77784 4.10366 4.12335 4.34937 4.51766 4.67148 4.8253 4.84258 
34 0.02032 0.10878 0.17172 0.18287 0.32642 0.33964 0.51891 0.54635 0.65979 0.81204 0.8335 0.84451 1.00448 1.18029 1.198 1.34477 1.5256 1.67199 1.86232 2.09409 2.21347 2.34993 2.65651 2.83855 3.0062 3.1766 3.32441 3.45987 3.60984 3.79074 4.10704 4.35618 4.52786 4.83057 
39 0.01057 0.09909 0.16053 0.17 0.19593 0.3143 0.324 0.5057 0.52706 0.64522 0.80657 0.82508 0.83645 0.99259 1.00785 1.16797 1.18126 1.2156 1.33228 1.50627 1.65785 1.68031 1.8494 1.8694 2.06925 2.19713 2.33783 2.64172 2.8242 2.99049 3.16416 3.31251 3.44816 3.59381 3.76883 4.09575 4.34139 4.5095 4.81723 
46 0.01705 0.09938 0.1671 0.1752 0.19026 0.32286 0.33168 0.35945 0.51431 0.53181 0.65472 0.80159 0.82975 0.83879 0.86429 1.00104 1.01534 1.17584 1.18603 1.20968 1.33981 1.35804 1.51648 1.66648 1.68551 1.858 1.8761 2.08044 2.2057 2.23492 2.34583 2.65088 2.83263 2.85634 2.99841 3.17181 3.32045 3.45578 3.47391 3.60236 3.77996 4.1036 4.34998 4.5186 4.82559 4.8489 
37 0.0149 0.10348 0.16394 0.17393 0.20883 0.31859 0.32986 0.51048 0.53361 0.65075 0.81268 0.82912 0.84266 0.9971 1.02662 1.17202 1.18607 1.22488 1.33639 1.51659 1.66277 1.85415 2.07677 2.20194 2.34197 2.65153 2.82918 2.99568 3.16874 3.31669 3.45228 3.59923 3.77856 4.09983 4.34618 4.52198 4.82199 
28 0.0241 0.11902 0.17025 0.18966 0.32353 0.34167 0.51886 0.66001 0.82096 0.83538 1.00159 1.1789 1.20934 1.34573 1.53277 1.66929 1.86123 2.21594 2.34981 2.66307 2.84164 3.01586 3.17647 3.32508 3.46 4.10654 4.36229 4.83125 
36 0.02405 0.12138 0.17509 0.18801 0.32832 0.34065 0.51968 0.54312 0.65905 0.8298 0.84275 1.00703 1.18149 1.19652 1.34534 1.37351 1.51992 1.67262 1.86383 1.89783 2.08485 2.21117 2.35218 2.65553 2.83889 3.00509 3.17769 3.32638 3.46196 3.60744 3.78309 4.10932 4.35694 4.5238 4.66074 4.832 
36 0.01358 0.10128 0.16194 0.17298 0.3149 0.32588 0.50717 0.53614 0.64833 0.80585 0.8258 0.83753 0.99349 1.01338 1.17005 1.19008 1.33447 1.51337 1.65909 1.85004 1.88351 2.07214 2.20005 2.33906 2.64652 2.82623 2.99335 3.16637 3.31441 3.45058 3.5973 3.77697 4.09711 4.34248 4.51468 4.8186 
30 0.01673 0.1108 0.16994 0.18213 0.32301 0.33452 0.51615 0.54568 0.65983 0.82007 0.83527 0.8549 1.00192 1.17822 1.19786 1.34351 1.53636 1.66735 1.85878 1.89638 2.21101 2.34754 2.83535 3.00676 3.17647 3.32263 3.46102 4.10541 4.35259 4.82755 
41 0.0111 0.09993 0.16864 0.17739 0.19788 0.32316 0.33274 0.51528 0.53723 0.65581 0.80247 0.83032 0.83963 0.87762 1.00112 1.01636 1.1773 1.18955 1.21863 1.34157 1.37219 1.51851 1.66788 1.8584 1.8795 2.08256 2.20843 2.34656 2.65254 2.83416 3.00292 3.17304 3.32171 3.45728 3.60347 3.78129 4.10401 4.35018 4.51932 4.66673 4.82664 
40 0.01015 0.06436 0.13723 0.17772 0.18948 0.33079 0.34187 0.52203 0.54277 0.66196 0.82169 0.83961 0.85151 1.00922 1.0572 1.18408 1.19758 1.2315 1.34838 1.38235 1.52516 1.67592 1.86691 2.08869 2.21507 2.35349 2.65774 2.84127 3.00772 3.17921 3.32812 3.46373 3.49812 3.60997 3.78973 4.1108 4.35823 4.52584 4.67195 4.83381 
38 0.00733 0.10563 0.16485 0.17592 0.31822 0.32893 0.50958 0.53452 0.65031 0.81616 0.8312 0.85148 0.99709 1.01852 1.17211 1.18845 1.33657 1.51261 1.66267 1.69537 1.85429 2.07766 2.20113 2.24782 2.3425 2.64827 2.82932 2.99602 3.16972 3.31705 3.45279 3.59911 3.77804 4.10023 4.34691 4.51734 4.66647 4.82237 
44 0.01885 0.10243 0.16788 0.17664 0.19702 0.32184 0.33084 0.35865 0.51332 0.53123 0.65348 0.80814 0.83052 0.84002 0.99992 1.01324 1.17562 1.18686 1.21421 1.33962 1.36208 1.51492 1.66591 1.68667 1.85718 1.87523 2.07975 2.20523 2.23548 2.34516 2.64913 2.83215 2.86076 2.99917 3.17183 3.31983 3.45564 3.47742 3.60198 3.77811 4.10341 4.3491 4.51742 4.82541 
41 0.01266 0.10498 0.16881 0.17866 0.21413 0.32236 0.3326 0.51436 0.53639 0.65406 0.81171 0.83168 0.84234 1.00055 1.01946 1.17598 1.18826 1.21839 1.34066 1.39312 1.51456 1.66717 1.85841 1.89926 2.08141 2.206 2.24137 2.34632 2.64942 2.83362 2.99926 3.17207 3.32076 3.45631 3.60188 3.78038 4.10409 4.35085 4.51845 4.66751 4.82637 
20 0.01578 0.10859 0.16531 0.19084 0.31809 0.35655 0.53255 0.80773 0.8274 0.84398 0.99594 1.17943 1.66503 1.85258 2.22817 2.34402 3.46255 4.09986 4.34423 4.82143 
41 0.01212 0.09721 0.15908 0.16846 0.19492 0.31261 0.32154 0.34524 0.50415 0.53019 0.64358 0.80643 0.82414 0.83483 0.99133 1.00551 1.16616 1.17951 1.21719 1.33042 1.50434 1.65594 1.68179 1.84772 1.86833 2.06635 2.19428 2.23277 2.33636 2.64065 2.82198 2.98837 3.16276 3.31068 3.44676 3.59217 3.76701 4.09435 4.33969 4.50874 4.81545 
37 0.01405 0.10611 0.17029 0.18052 0.26486 0.32392 0.33399 0.51656 0.54104 0.65838 0.81258 0.83285 0.84337 1.00152 1.01669 1.17919 1.19622 1.34386 1.5263 1.66812 1.70139 1.85877 1.88165 2.08588 2.21216 2.34782 2.6549 2.83676 3.00521 3.17574 3.32351 3.45902 3.60641 4.10575 4.35183 4.52725 4.82862 
43 0.01339 0.10379 0.16937 0.17844 0.20159 0.32312 0.33246 0.36728 0.51523 0.53401 0.65469 0.81336 0.83278 0.84281 1.00134 1.01523 1.17746 1.18942 1.21865 1.34142 1.36577 1.51788 1.66747 1.69193 1.85941 1.88724 2.08231 2.20812 2.34743 2.65146 2.83409 2.86197 3.00016 3.17297 3.32199 3.45698 3.47994 3.60329 3.78185 4.10482 4.35144 4.51973 4.82683 
31 0.01009 0.11573 0.17141 0.18869 0.32482 0.34074 0.51775 0.5586 0.65776 0.82743 0.84011 1.00394 1.17973 1.20748 1.3447 1.52747 1.67024 1.86205 2.10068 2.21311 2.35038 2.66095 2.83837 3.00596 3.17645 3.32471 3.45987 3.61659 4.10828 4.36104 4.83041 
32 0.01784 0.11052 0.16774 0.18104 0.32157 0.3353 0.51511 0.57198 0.65564 0.81959 0.83373 0.86088 1.00043 1.17602 1.1966 1.3404 1.52469 1.6665 1.85811 2.09078 2.20633 2.34593 2.66326 2.83512 3.00493 3.1735 3.31998 3.45699 3.60538 4.10341 4.35293 4.82667 
34 0.01692 0.11665 0.17187 0.18464 0.32494 0.33695 0.51777 0.5493 0.65825 0.82646 0.83949 1.00383 1.17909 1.19617 1.34378 1.52202 1.66922 1.86024 1.88912 2.0875 2.20751 2.34872 2.65726 2.83755 3.00546 3.17617 3.32378 3.4604 3.61161 3.79418 4.10808 4.35577 4.52888 4.8305 
36 0.01244 0.10612 0.16687 0.17769 0.3208 0.33264 0.51275 0.54064 0.65289 0.81304 0.83098 0.84481 0.99935 1.05595 1.17491 1.19167 1.33948 1.5175 1.66618 1.85649 1.89443 2.08078 2.20573 2.3445 2.65002 2.83186 2.99898 3.17085 3.31923 3.45488 3.60221 3.78152 4.10223 4.34864 4.51801 4.82425 
35 0.02284 0.11953 0.1785 0.19146 0.33133 0.34279 0.5241 0.54922 0.66682 0.82969 0.84402 0.86858 1.00995 1.03855 1.1859 1.20312 1.3498 1.52982 1.67622 1.86843 2.09545 2.21593 2.35565 2.66415 2.84377 3.01013 3.18295 3.33039 3.46643 3.61552 3.79649 4.11304 4.36143 4.53514 4.83633 
40 0.01517 0.10048 0.16381 0.17316 0.19693 0.31756 0.32693 0.359 0.51034 0.53673 0.65108 0.80801 0.82797 0.83786 0.99594 1.0091 1.17207 1.18599 1.22221 1.33672 1.51365 1.66103 1.68071 1.85294 1.87577 2.07697 2.20133 2.34181 2.64733 2.82897 2.99536 3.16896 3.31702 3.45281 3.5994 3.77928 4.10004 4.34548 4.51626 4.82168 
36 0.02049 0.11176 0.17529 0.18643 0.32921 0.34077 0.52112 0.54499 0.66065 0.81548 0.83683 0.84791 1.00744 1.18316 1.19929 1.3479 1.52257 1.67396 1.86518 1.90313 2.08951 2.21647 2.35252 2.65557 2.84016 3.00869 3.17886 3.32787 3.46282 3.60932 3.78739 4.10969 4.35685 4.52413 4.66992 4.83262 
52 0.01678 0.09818 0.16593 0.17368 0.18475 0.3219 0.32976 0.34255 0.51339 0.52764 0.65182 0.667 0.80137 0.82973 0.83853 0.85861 0.99995 1.01026 1.17514 1.1843 1.20238 1.33944 1.35531 1.51224 1.53233 1.66572 1.68185 1.85688 1.87117 2.07674 2.20376 2.22279 2.34511 2.6478 2.83118 2.84938 2.99769 3.03666 3.17094 3.18707 3.3198 3.45524 3.46809 3.60034 3.77565 4.10298 4.11843 4.34905 4.5152 4.65144 4.82471 4.84051 
44 0.01955 0.10301 0.16783 0.17649 0.19495 0.32154 0.33044 0.3515 0.51445 0.53485 0.65416 0.80874 0.83115 0.84065 0.99986 1.0118 1.17635 1.18772 1.21542 1.34093 1.37004 1.51685 1.66525 1.68395 1.85761 1.87738 2.08117 2.20542 2.23509 2.34621 2.65011 2.83335 2.9991 3.17243 3.32115 3.45643 3.48666 3.60204 3.78273 4.104 4.3503 4.51876 4.66313 4.8261 
43 0.01703 0.10137 0.16831 0.17664 0.19273 0.32344 0.33205 0.35192 0.51644 0.53774 0.65692 0.80586 0.8314 0.84056 0.88209 1.00158 1.01414 1.17745 1.18823 1.21417 1.34299 1.51873 1.66682 1.68387 1.8586 1.87488 2.08227 2.20711 2.23625 2.34702 2.6524 2.83516 3.00266 3.1737 3.32235 3.45775 3.4818 3.60449 3.7825 4.10498 4.35171 4.52086 4.82753 
35 0.02024 0.11155 0.17168 0.18239 0.32595 0.33752 0.51795 0.5419 0.65803 0.81854 0.83591 0.8505 1.00462 1.17981 1.19508 1.34451 1.51993 1.67087 1.86143 1.89178 2.08537 2.21111 2.3494 2.65511 2.83682 3.00507 3.17536 3.32419 3.45926 3.6061 3.78419 4.10687 4.35398 4.52295 4.82929 
46 0.01257 0.09949 0.17241 0.18079 0.20027 0.32649 0.33532 0.36658 0.51782 0.53497 0.65771 0.80106 0.83224 0.84111 0.85961 1.00445 1.01867 1.17995 1.19047 1.21505 1.3442 1.36653 1.52034 1.67115 1.69677 1.86203 1.88192 2.08437 2.21068 2.24051 2.34907 2.65426 2.83672 2.8593 3.00435 3.17516 3.32385 3.45947 3.4788 3.60538 3.78577 4.10671 4.35334 4.5224 4.67259 4.82954 
43 0.0127 0.09921 0.16605 0.17451 0.19205 0.32045 0.32918 0.35002 0.512 0.53251 0.65297 0.80505 0.82895 0.83828 0.99836 1.01072 1.17429 1.18557 1.21302 1.33831 1.3601 1.51623 1.66416 1.68268 1.85557 1.87227 2.07787 2.20318 2.23082 2.34401 2.65034 2.83069 2.85823 2.99848 3.17087 3.31888 3.4546 3.60043 3.78099 4.10149 4.3475 4.51888 4.82341 
30 0.0103 0.10449 0.16374 0.17773 0.31668 0.33167 0.50971 0.64993 0.80872 0.82722 0.84272 0.9951 1.1718 1.19371 1.33645 1.5228 1.66204 1.85258 2.07975 2.20392 2.34138 2.82936 2.99685 3.16813 3.31614 3.45181 3.61283 4.09921 4.34608 4.8209 
39 0.01484 0.10666 0.17112 0.18081 0.21315 0.32519 0.33549 0.51694 0.53787 0.65742 0.81233 0.83346 0.84375 1.00326 1.02251 1.17966 1.19422 1.23058 1.34397 1.52152 1.66972 1.86031 1.88364 2.08297 2.21288 2.34866 2.65349 2.83608 3.00291 3.17462 3.3234 3.45891 3.6047 3.78479 4.10584 4.35299 4.52122 4.67427 4.82849 
35 0.00853 0.10493 0.16878 0.18063 0.3219 0.33317 0.51432 0.54168 0.65577 0.81125 0.83126 0.84297 1.00007 1.02152 1.17704 1.19594 1.342 1.52141 1.6669 1.85774 2.08638 2.20928 2.34597 2.65258 2.8341 3.00318 3.17301 3.32113 3.45784 3.60924 3.78854 4.10366 4.35021 4.52328 4.82627 
32 0.02056 0.12367 0.17458 0.1969 0.32783 0.34788 0.52074 0.65854 0.82642 0.84002 1.00664 1.18161 1.20749 1.34665 1.52194 1.67515 1.86634 2.08803 2.21563 2.3524 2.65531 2.84086 3.00773 3.17748 3.32604 3.46215 3.61154 3.79017 4.10875 4.35968 4.52637 4.83353 
38 0.01106 0.10471 0.16712 0.17753 0.31788 0.3276 0.35413 0.51317 0.53648 0.65228 0.81412 0.83123 0.84391 0.99913 1.02013 1.17515 1.1896 1.2325 1.33978 1.51388 1.66538 1.85633 1.88617 2.07882 2.20701 2.34481 2.64843 2.83207 2.999 3.17056 3.31933 3.45496 3.60116 3.77813 4.10238 4.3493 4.51598 4.82469 
40 0.01469 0.10267 0.16249 0.17212 0.1985 0.31592 0.32563 0.36788 0.50752 0.53179 0.64769 0.81668 0.82986 0.84841 0.99474 1.00939 1.1696 1.18339 1.22596 1.33412 1.51007 1.6596 1.67997 1.85144 1.8785 2.07351 2.19812 2.33983 2.64526 2.82588 2.99191 3.16659 3.31452 3.45022 3.59655 3.77327 4.09831 4.3439 4.51437 4.81928 
26 0.01292 0.1047 0.16962 0.18215 0.32449 0.33981 0.52021 0.798 0.82875 0.83887 1.0023 1.17885 1.20183 1.34658 1.67002 1.86295 2.21319 2.349 2.85025 3.01291 3.17903 3.32411 3.46063 4.10509 4.35448 4.83204 
25 0.02108 0.11465 0.17137 0.1886 0.32534 0.34177 0.52353 0.81399 0.83378 0.85022 1.00293 1.18043 1.20884 1.34906 1.67222 1.86259 2.21574 2.35352 2.85296 3.18726 3.32668 3.46513 4.10859 4.38882 4.83778 
49 0.00719 0.09562 0.16662 0.17486 0.18851 0.3212 0.32897 0.34071 0.51298 0.52668 0.57612 0.65198 0.66832 0.81892 0.83368 0.84409 1.00025 1.01126 1.17526 1.18534 1.20807 1.33947 1.35613 1.51246 1.53787 1.66504 1.68023 1.85703 1.87239 2.07656 2.20346 2.22586 2.34551 2.648 2.83118 2.85028 2.99764 3.17151 3.32 3.45567 3.47089 3.60117 3.77592 4.10357 4.34915 4.51587 4.6575 4.82501 4.84295 
45 0.01019 0.1031 0.17002 0.17898 0.19857 0.32418 0.33319 0.35594 0.51649 0.53515 0.65568 0.69544 0.82282 0.83671 0.8502 1.00276 1.01593 1.17805 1.18919 1.21711 1.34233 1.36382 1.51791 1.6678 1.68649 1.86032 1.87995 2.083 2.2078 2.24047 2.34852 2.65264 2.83555 3.00097 3.17462 3.32342 3.45851 3.4804 3.60481 3.78019 4.10648 4.35274 4.52028 4.66885 4.82841 
34 0.01937 0.11008 0.17558 0.18743 0.32914 0.34082 0.52247 0.55069 0.66284 0.81103 0.83561 0.84575 1.00651 1.02808 1.18421 1.20381 1.35042 1.53338 1.67434 1.86546 2.09631 2.21978 2.35322 2.66121 2.84533 3.01222 3.17966 3.32791 3.46351 3.61621 4.10996 4.35908 4.5388 4.83424 
45 0.01347 0.10375 0.17114 0.17966 0.19785 0.32587 0.33505 0.3676 0.51761 0.53636 0.65714 0.8129 0.83435 0.84398 1.0038 1.01748 1.17932 1.19038 1.21716 1.34368 1.36699 1.5217 1.66947 1.68881 1.86054 1.87699 2.08533 2.20927 2.2398 2.34937 2.65432 2.83627 2.86107 3.0028 3.17554 3.32423 3.45954 3.48526 3.60541 3.78974 4.10701 4.35373 4.52373 4.6669 4.8295 
27 0.00716 0.10857 0.17423 0.19341 0.32839 0.34777 0.52579 0.66528 0.81829 0.83602 0.85277 1.00659 1.18351 1.21505 1.35369 1.55231 1.67689 1.86848 2.23018 2.35597 2.85414 3.18515 3.33221 3.46452 4.10976 4.40057 4.83796 
37 0.02067 0.10506 0.16762 0.17842 0.32058 0.33122 0.51364 0.54007 0.65359 0.80656 0.82955 0.84008 0.999 1.01979 1.17589 1.19207 1.34172 1.51621 1.66558 1.8563 1.88994 2.08044 2.2078 2.34507 2.65046 2.83324 3.00323 3.17162 3.32063 3.45609 3.60239 3.78359 4.10274 4.34907 4.51867 4.66748 4.82525 
41 0.01835 0.10324 0.16344 0.17311 0.2007 0.31714 0.3271 0.50851 0.52805 0.64769 0.81171 0.82852 0.84164 0.99554 1.01198 1.17077 1.18361 1.21669 1.33508 1.36523 1.50911 1.66118 1.68832 1.85259 1.87616 2.07261 2.20088 2.34078 2.64427 2.82725 2.99361 3.16687 3.31538 3.45125 3.59676 3.77178 4.09862 4.34451 4.51192 4.65298 4.82038 
39 0.01079 0.10497 0.17 0.17996 0.21812 0.32404 0.33465 0.51602 0.53848 0.65578 0.81284 0.83284 0.84348 1.0019 1.01912 1.17834 1.19282 1.23012 1.34256 1.51823 1.6685 1.8595 1.88864 2.08357 2.20994 2.34739 2.65216 2.83501 3.00326 3.17394 3.32217 3.45832 3.60474 3.78137 4.10526 4.35195 4.51926 4.66627 4.82759 
40 0.02049 0.10337 0.16556 0.17525 0.20629 0.31922 0.32929 0.51161 0.53523 0.65101 0.8091 0.82894 0.83962 0.99758 1.01517 1.17298 1.18527 1.21558 1.33766 1.37074 1.51541 1.66335 1.69635 1.85542 1.89164 2.07981 2.20305 2.34348 2.64851 2.83099 2.99639 3.16997 3.31815 3.45342 3.60019 3.78096 4.10127 4.34796 4.51758 4.82351 
46 0.01033 0.10177 0.1685 0.17715 0.19501 0.32247 0.33107 0.3485 0.51467 0.5329 0.6546 0.81306 0.83279 0.84274 1.00102 1.01343 1.17622 1.18664 1.21094 1.34064 1.36132 1.51613 1.66629 1.68384 1.85771 1.87326 2.07817 2.20505 2.22873 2.3462 2.65104 2.83317 2.85725 2.99934 3.17279 3.3211 3.45681 3.47817 3.60267 3.77941 4.10436 4.35041 4.51932 4.66149 4.82626 4.85216 
32 0.01256 0.09756 0.16499 0.17459 0.20706 0.31967 0.33072 0.5159 0.65569 0.79464 0.82617 0.83547 0.86025 0.99707 1.01542 1.17668 1.19924 1.34673 1.52735 1.66449 1.85515 2.08952 2.2107 2.34454 2.65784 2.84165 3.17275 3.32148 3.45599 4.10173 4.3474 4.82439 
39 0.01047 0.10132 0.17204 0.18189 0.22053 0.32641 0.33727 0.51854 0.54218 0.65827 0.8079 0.83296 0.84253 1.00404 1.0236 1.18054 1.19531 1.22996 1.3452 1.52125 1.67111 1.862 1.89255 2.08869 2.21409 2.34969 2.65387 2.83837 3.00516 3.17588 3.32461 3.46006 3.60728 3.78499 4.10708 4.35477 4.5221 4.66805 4.83039 
42 0.0131 0.09494 0.15903 0.16782 0.18639 0.31269 0.3212 0.33727 0.5047 0.52714 0.64423 0.8001 0.82309 0.83251 0.99141 1.00354 1.16695 1.17894 1.20915 1.33096 1.50454 1.65627 1.67553 1.84776 1.86472 2.06642 2.1946 2.23777 2.33672 2.64168 2.82237 2.98886 3.16326 3.31136 3.44732 3.47848 3.59295 3.76783 4.09477 4.33988 4.50866 4.81577 
56 0.00675 0.08885 0.15798 0.17 0.17827 0.1973 0.31967 0.32659 0.3363 0.51176 0.52519 0.55764 0.6512 0.67343 0.81009 0.83034 0.83899 0.87572 0.99864 1.00803 1.1739 1.18298 1.20049 1.33804 1.35418 1.51118 1.53172 1.66328 1.67645 1.85505 1.86719 2.0743 2.0945 2.2019 2.22074 2.34384 2.36439 2.64691 2.82968 2.84883 2.99632 3.17022 3.18908 3.31854 3.34313 3.45447 3.46797 3.60001 3.77529 4.1021 4.11746 4.34737 4.51629 4.65896 4.82361 4.84068 
50 0.01538 0.09557 0.16136 0.16965 0.18442 0.31519 0.32268 0.33374 0.50712 0.52085 0.57316 0.64589 0.66955 0.809 0.82682 0.83605 0.99443 1.00493 1.16911 1.17893 1.19934 1.33321 1.34874 1.50582 1.53148 1.65915 1.67584 1.85095 1.86599 2.06968 2.19748 2.21923 2.33949 2.64195 2.82499 2.84465 2.99133 3.02362 3.16562 3.31377 3.4496 3.46336 3.59489 3.76966 4.09772 4.34304 4.50954 4.64583 4.81889 4.84037 
44 0.01371 0.10194 0.16379 0.17296 0.19561 0.31747 0.32665 0.3539 0.50893 0.52855 0.64848 0.81329 0.82905 0.8415 0.99602 1.01081 1.17086 1.18203 1.20973 1.33522 1.36077 1.51018 1.66148 1.68167 1.85309 1.87266 2.07421 2.19947 2.23008 2.34135 2.64587 2.82764 2.9937 3.16746 3.31572 3.45133 3.47823 3.59713 3.77323 4.09915 4.34529 4.51337 4.6556 4.82092 
43 0.0202 0.10985 0.17306 0.18223 0.20621 0.32704 0.33642 0.37156 0.51903 0.53901 0.65955 0.82015 0.83715 0.84833 1.00509 1.01944 1.1802 1.19142 1.21913 1.34492 1.36991 1.52102 1.67142 1.6963 1.86217 1.88131 2.08561 2.21022 2.24177 2.35024 2.65534 2.8379 3.00447 3.17709 3.32542 3.46087 3.48747 3.60684 3.78564 4.1084 4.35561 4.52297 4.8308 
47 0.01276 0.099 0.16607 0.17421 0.18919 0.32083 0.32924 0.34578 0.51221 0.52809 0.6519 0.80408 0.82939 0.83858 0.89286 0.99918 1.01119 1.17454 1.18544 1.21198 1.33831 1.3577 1.51475 1.66407 1.67999 1.85608 1.87149 2.07696 2.20358 2.23269 2.34433 2.64901 2.83067 2.85323 2.99668 3.17055 3.31887 3.4544 3.47235 3.60061 3.77711 4.10212 4.34807 4.51714 4.67043 4.8239 4.84591 
35 0.01704 0.10832 0.16971 0.18083 0.32379 0.33581 0.51642 0.54396 0.65621 0.81435 0.83298 0.84593 1.00231 1.17863 1.19752 1.34294 1.52204 1.66931 1.85936 1.89436 2.08689 2.21046 2.3476 2.65502 2.83637 3.00362 3.17402 3.32254 3.45836 3.60464 3.79119 4.10524 4.35329 4.52277 4.82805 
47 0.00648 0.09584 0.16377 0.17219 0.18812 0.31905 0.32785 0.34992 0.51054 0.52717 0.64963 0.80331 0.82751 0.83681 0.99717 1.00992 1.17252 1.18295 1.2073 1.33646 1.35464 1.50954 1.5481 1.66315 1.68331 1.85448 1.87326 2.07548 2.20131 2.22499 2.34247 2.64539 2.82877 2.85032 2.99527 3.16835 3.31713 3.4524 3.47014 3.59809 3.77348 4.10022 4.34614 4.51348 4.6549 4.82213 4.84681 
39 0.00798 0.10501 0.16374 0.17436 0.24513 0.31731 0.32811 0.50841 0.53027 0.64752 0.81858 0.83154 0.8641 0.99592 1.01604 1.17104 1.18652 1.33483 1.36191 1.50862 1.6612 1.69576 1.85281 1.88514 2.07424 2.20078 2.3412 2.64465 2.82735 2.99359 3.16735 3.3156 3.45119 3.59707 3.77271 4.09882 4.34503 4.51334 4.82047 
29 0.02806 0.11504 0.16506 0.17833 0.31784 0.33093 0.50946 0.65245 0.81575 0.83117 0.85752 0.99652 1.17215 1.20252 1.33622 1.66181 1.85279 1.89444 2.07639 2.20254 2.34157 2.82827 2.99472 3.17001 3.31686 3.4536 4.09933 4.34511 4.82078 

56
