# Supplementary material for: Deciphering the Contribution of Oriens-Lacunosum/Moleculare (OLM) Cells to Intrinsic θ Rhythms Using Biophysical Local Field Potential (LFP) Models
Source: eNeuro. 2018 Sep 4;5(4):ENEURO.0146-18.2018. doi: 10.1523/ENEURO.0146-18.2018 (PMC6140113; doi:10.1523/ENEURO.0146-18.2018)
Supplement: Supplementary file 2 — Supplementary Code. Download supplement 2, GZ file [file sup_enu-eN-NWR-0146-18-s02.gz › LFP_microcircuit-master/SOM-350-SOM12915016-dSD3.5ms-shift5.32ms-gnSD0.12-gsb1.5-csb0.21-gbs3.0-cbs0.1344-spiketimes.txt]

9430

350


40 0.01373 0.10588 0.1704 0.17948 0.20228 0.32419 0.33351 0.36605 0.51671 0.54446 0.65787 0.8166 0.83444 0.84507 1.00223 1.01522 1.17857 1.19358 1.34267 1.51532 1.54369 1.66794 1.6886 1.85926 1.8778 2.08748 2.20867 2.34808 2.65285 2.83527 3.00393 3.17503 3.32307 3.45955 3.60778 3.78396 4.10641 4.35184 4.52125 4.82813 
27 0.01237 0.10318 0.16376 0.18233 0.31596 0.33301 0.50947 0.65667 0.80623 0.8269 0.84532 0.99388 1.17139 1.20443 1.33778 1.50922 1.66 1.85133 2.20544 2.34072 2.82867 3.16917 3.31594 3.45245 4.09809 4.34337 4.81954 
26 0.01931 0.11172 0.1745 0.19428 0.3276 0.34186 0.53024 0.80871 0.83472 0.84731 1.00485 1.18194 1.21131 1.35115 1.52157 1.67285 1.86362 2.21897 2.35171 2.85847 3.18033 3.32815 3.46464 4.1084 4.35905 4.83283 
44 0.01229 0.09073 0.1566 0.16583 0.17846 0.31209 0.31977 0.3315 0.5056 0.5442 0.64563 0.7893 0.82208 0.83114 0.85188 0.99182 1.00178 1.16733 1.17709 1.19741 1.3316 1.50242 1.52117 1.65634 1.67321 1.8481 1.86391 2.06748 2.19459 2.21784 2.33756 2.64272 2.82289 2.98938 3.16408 3.31196 3.44806 3.59324 3.76852 4.0957 4.34024 4.50993 4.64493 4.81655 
27 0.00852 0.10573 0.16989 0.18412 0.32243 0.33419 0.51571 0.80311 0.83091 0.84156 0.99973 1.01313 1.1776 1.19959 1.34482 1.51566 1.66575 1.8579 2.20746 2.34706 2.83471 3.1758 3.3222 3.45931 4.10471 4.35095 4.82647 
33 0.00792 0.09696 0.16186 0.17303 0.31476 0.32501 0.50698 0.64963 0.79235 0.82369 0.83362 0.99273 1.00524 1.16964 1.187 1.33384 1.50467 1.65809 1.84937 1.87926 2.06925 2.1977 2.33887 2.64898 2.82523 2.99201 3.16642 3.31444 3.45007 3.59595 4.0969 4.34175 4.81786 
45 0.01809 0.09949 0.16539 0.17415 0.19312 0.31894 0.32743 0.34343 0.51103 0.52929 0.65101 0.80397 0.82846 0.83804 0.99717 1.00801 1.17282 1.18349 1.20898 1.33678 1.35609 1.50929 1.5301 1.6629 1.68179 1.85415 1.87097 2.07494 2.20155 2.22607 2.34328 2.64662 2.82945 2.996 3.16952 3.31761 3.45351 3.48241 3.59881 3.77554 4.10078 4.34665 4.5161 4.65279 4.8226 
32 0.01645 0.09657 0.16725 0.17892 0.31994 0.33021 0.5126 0.65645 0.79098 0.82684 0.83697 0.99571 1.00881 1.17667 1.19962 1.34055 1.47034 1.51653 1.66482 1.85441 2.21831 2.34336 2.65705 2.83266 3.00762 3.17164 3.31952 3.45608 4.10123 4.34611 4.52646 4.82291 
32 0.01796 0.09351 0.16398 0.17569 0.31779 0.33214 0.51047 0.6524 0.78754 0.82282 0.8326 0.86751 0.99441 1.1728 1.19831 1.33806 1.46716 1.51066 1.66338 1.8535 2.20693 2.34185 2.66281 2.83099 3.00278 3.16843 3.31678 3.45213 3.60857 4.09848 4.34472 4.82083 
26 0.01575 0.11026 0.17946 0.19458 0.33312 0.34702 0.53759 0.66989 0.81026 0.83918 0.85001 1.01063 1.18786 1.2119 1.36365 1.53418 1.6794 1.87126 2.22488 2.35821 3.18494 3.33437 3.46932 4.11481 4.38853 4.84483 
25 0.02023 0.10585 0.17239 0.19233 0.32369 0.33778 0.53571 0.68951 0.80088 0.83062 0.84078 1.00067 1.01874 1.18229 1.21971 1.52053 1.66852 1.85923 2.21969 3.17861 3.32644 3.46272 4.10856 4.35608 4.84192 
31 0.01543 0.10116 0.16299 0.1748 0.31587 0.32614 0.50815 0.65182 0.7976 0.82545 0.83548 0.99408 1.00849 1.17068 1.22011 1.33508 1.50648 1.65891 1.85078 2.07082 2.19893 2.33997 2.8261 2.99282 3.16776 3.31524 3.45163 3.59832 4.0984 4.34334 4.81892 
32 0.012 0.10327 0.17279 0.19168 0.32564 0.34062 0.52197 0.65966 0.7994 0.83064 0.84093 1.00226 1.1807 1.20283 1.34771 1.51691 1.67365 1.86208 2.08894 2.23158 2.35035 2.65619 2.84816 3.0137 3.17618 3.32563 3.46138 3.61491 4.10531 4.35362 4.5357 4.83393 
29 0.01839 0.09932 0.1608 0.17715 0.31328 0.32473 0.50571 0.65006 0.7962 0.82312 0.83481 0.99159 1.16821 1.33228 1.50247 1.6562 1.84759 2.06849 2.19583 2.33745 2.82322 2.99041 3.16645 3.31252 3.44955 3.5965 4.09569 4.34002 4.81616 
32 0.01081 0.09377 0.16079 0.17067 0.31332 0.32254 0.507 0.65124 0.78864 0.82266 0.8323 0.86609 0.9923 1.00573 1.16942 1.19296 1.33377 1.50262 1.65802 1.84895 2.07593 2.19723 2.33882 2.82535 2.9914 3.16719 3.31408 3.45 3.59651 4.09694 4.34121 4.81756 
18 0.01494 0.11039 0.17255 0.32416 0.3407 0.80038 0.83056 0.8422 1.00143 1.18163 1.22899 1.51393 1.66969 1.85988 2.23279 3.33141 3.46111 4.11059 
37 0.01944 0.10524 0.17271 0.18325 0.32636 0.33705 0.51746 0.54703 0.65823 0.80262 0.83278 0.84246 1.00295 1.01545 1.18061 1.19704 1.34379 1.51769 1.66965 1.69707 1.86171 2.08955 2.21403 2.34932 2.65455 2.8364 3.00451 3.17627 3.32433 3.45932 3.60616 3.79039 4.10638 4.35246 4.5228 4.67961 4.82867 
36 0.01532 0.11338 0.17541 0.18944 0.32849 0.34121 0.52086 0.54976 0.66023 0.82298 0.83897 0.85619 1.00604 1.02777 1.18187 1.19753 1.34732 1.51863 1.67289 1.86414 2.09028 2.21388 2.35152 2.65614 2.83961 3.00629 3.17844 3.32662 3.46267 3.61031 3.78695 4.10978 4.35664 4.52406 4.67636 4.83237 
28 0.01674 0.10327 0.1759 0.19597 0.32921 0.34393 0.53711 0.66574 0.79848 0.83369 0.84344 1.00712 1.18367 1.20946 1.355 1.47998 1.52347 1.67925 1.86799 2.2216 2.36464 2.86677 3.1817 3.32824 3.46285 4.11024 4.53104 4.8426 
13 0.01861 0.11105 0.1724 0.3247 0.79637 0.82935 0.84601 1.00032 1.22147 1.48102 1.6825 1.86748 4.11475 
22 0.01916 0.10504 0.16678 0.31544 0.3278 0.51362 0.79663 0.82644 0.83844 0.99665 1.17496 1.34331 1.5115 1.66359 1.85379 2.34301 2.83119 3.31963 3.45482 4.10087 4.34585 4.82189 
26 0.0118 0.10037 0.16207 0.31393 0.32681 0.50679 0.79091 0.82338 0.83395 0.99196 1.01142 1.17093 1.33499 1.49992 1.6571 1.84893 2.07026 2.19919 2.3385 2.82489 2.99691 3.31507 3.45247 4.09679 4.341 4.81701 
37 0.01627 0.10706 0.16983 0.18186 0.32304 0.33463 0.51444 0.54504 0.65458 0.81119 0.83201 0.8433 1.00078 1.01656 1.17693 1.19221 1.34116 1.51337 1.66695 1.85824 1.88774 2.08204 2.20873 2.34642 2.65058 2.83332 2.99998 3.17213 3.32088 3.45654 3.60266 3.77859 4.10413 4.35067 4.51811 4.67627 4.82618 
28 0.02031 0.10967 0.17178 0.18441 0.32469 0.33642 0.52509 0.66665 0.80928 0.83319 0.84428 1.00247 1.01923 1.17989 1.21329 1.34471 1.52144 1.6692 1.85967 2.21098 2.34981 2.83977 3.18062 3.32533 3.46111 4.10776 4.35412 4.83002 
30 0.01519 0.11351 0.17858 0.19508 0.33176 0.34551 0.52989 0.66523 0.81713 0.84047 0.85721 1.00936 1.18661 1.20985 1.35481 1.52962 1.67723 1.86854 2.22134 2.35941 2.66598 2.85783 3.02221 3.18414 3.3336 3.4676 4.11346 4.36196 4.53513 4.83984 
27 0.00968 0.1004 0.17128 0.18337 0.32509 0.33708 0.53843 0.79609 0.82984 0.83968 0.8748 1.00139 1.01873 1.1808 1.20677 1.51724 1.66928 1.86109 2.22521 2.35076 3.17678 3.32592 3.46175 4.10768 4.35454 4.53571 4.83159 
30 0.01767 0.10243 0.16761 0.18626 0.31977 0.33465 0.51369 0.65546 0.79927 0.82758 0.83976 0.99717 1.17537 1.20083 1.34071 1.51099 1.66527 1.85522 2.20918 2.34432 2.65543 2.83557 3.00782 3.1715 3.31959 3.45589 3.60354 4.10084 4.34849 4.82366 
26 0.0205 0.11305 0.17676 0.20004 0.33012 0.3517 0.53085 0.81063 0.83689 0.85369 1.00831 1.18457 1.21526 1.35266 1.52872 1.6818 1.87048 2.22378 2.36578 2.85326 3.18397 3.33278 3.46491 4.11074 4.36434 4.83717 
27 0.01617 0.10633 0.17455 0.19578 0.32744 0.34143 0.53524 0.65945 0.80168 0.83319 0.84442 1.00582 1.18112 1.20093 1.34818 1.52132 1.67669 1.86704 2.21656 2.35701 2.84906 3.17719 3.32504 3.4603 4.10854 4.53063 4.83579 
27 0.00784 0.10316 0.17499 0.19708 0.32839 0.34777 0.52476 0.66283 0.81095 0.83482 0.84712 1.00523 1.1822 1.20827 1.36115 1.52469 1.67407 1.86774 2.22256 2.35485 2.85475 3.17994 3.3294 3.46344 4.10949 4.37017 4.83631 
17 0.00809 0.11636 0.17782 0.22269 0.33023 0.35864 0.82194 0.84014 0.86939 1.00666 1.18701 1.23846 1.67503 1.86727 2.35755 4.11182 4.36035 
30 0.01271 0.1094 0.17098 0.18276 0.32331 0.33327 0.51608 0.66137 0.81171 0.83404 0.84578 1.00178 1.01531 1.1797 1.20246 1.34428 1.51741 1.66678 1.68842 1.8588 2.20895 2.34803 2.83482 3.00307 3.18142 3.32344 3.46052 4.10725 4.35238 4.82732 
26 0.00856 0.10724 0.17083 0.18601 0.32379 0.33703 0.51835 0.80627 0.83203 0.84447 1.00029 1.01539 1.17871 1.20694 1.34302 1.52133 1.6679 1.85933 2.21162 2.34755 2.83812 3.32257 3.46018 4.10663 4.35606 4.83018 
30 0.00943 0.04532 0.12777 0.18053 0.20066 0.33315 0.3475 0.53132 0.66645 0.8211 0.84069 0.85463 1.01067 1.18814 1.21382 1.35355 1.52447 1.67844 1.87058 2.22077 2.3592 2.66558 2.85776 3.18344 3.33147 3.46933 4.11318 4.36721 4.53446 4.84429 
19 0.01877 0.11006 0.17066 0.20509 0.32418 0.79919 0.83052 0.84675 1.00028 1.17871 1.50893 1.66674 1.86103 2.35606 3.32624 3.46321 4.10438 4.35246 4.82917 
30 0.01914 0.1043 0.1709 0.18842 0.32316 0.33468 0.51761 0.65764 0.79836 0.82992 0.83978 0.99955 1.01199 1.17984 1.20911 1.34438 1.51361 1.6657 1.69129 1.85859 2.21952 2.3481 2.83695 3.00806 3.17548 3.32316 3.46053 4.1044 4.35147 4.82839 
28 0.01151 0.10011 0.17841 0.19861 0.33221 0.36202 0.54033 0.67353 0.80126 0.83718 0.84796 1.00912 1.1866 1.2148 1.47815 1.52785 1.68428 1.87732 2.23319 2.37259 2.66878 3.18441 3.33799 3.46889 4.11263 4.36527 4.53942 4.84928 
22 0.01442 0.10482 0.16888 0.19482 0.32145 0.33581 0.79575 0.82789 0.83916 0.99797 1.02335 1.17779 1.21818 1.51184 1.66744 1.8564 2.34641 3.32127 3.45669 4.10296 4.34765 4.82715 
28 0.01808 0.10701 0.16844 0.18539 0.32145 0.3372 0.51412 0.65722 0.80821 0.8304 0.84354 0.99947 1.17654 1.2019 1.34322 1.51677 1.66542 1.85716 2.21425 2.34612 2.8333 3.00314 3.17584 3.32111 3.45706 4.10426 4.35007 4.82494 
27 0.01846 0.10602 0.17077 0.18788 0.32264 0.33493 0.51927 0.67801 0.80207 0.83055 0.84094 0.9995 1.01237 1.17896 1.20173 1.34681 1.51823 1.66719 1.85774 2.21287 2.3475 2.8418 3.32356 3.46279 4.10511 4.3518 4.82739 
14 0.01632 0.10432 0.17275 0.32552 0.79076 0.82859 0.84125 0.97949 1.00459 1.18288 1.46843 1.68194 3.46738 4.10682 
34 0.01437 0.10245 0.17054 0.18095 0.32456 0.33521 0.51642 0.6587 0.79791 0.83037 0.84008 0.8814 1.0016 1.01663 1.17885 1.19798 1.34347 1.51425 1.66798 1.69145 1.85998 1.8884 2.21175 2.34834 2.65521 2.83542 3.00476 3.17551 3.32331 3.45887 3.60723 4.1054 4.35175 4.82741 
36 0.01584 0.09951 0.17271 0.18855 0.32439 0.33498 0.51916 0.5534 0.65745 0.79605 0.83052 0.83999 0.88319 1.00125 1.01424 1.18056 1.20001 1.34548 1.51828 1.67032 1.8598 2.09208 2.21487 2.34901 2.65458 2.8412 3.00677 3.17554 3.32398 3.45934 3.60602 4.10577 4.35341 4.52124 4.66643 4.82941 
35 0.01637 0.10146 0.17166 0.18503 0.32436 0.33566 0.51775 0.57748 0.65668 0.79865 0.83094 0.84087 1.00115 1.01534 1.17916 1.19879 1.34426 1.51684 1.67084 1.85965 2.08676 2.21653 2.34904 2.65323 2.83845 3.0088 3.17505 3.32251 3.458 3.60538 3.78414 4.10491 4.35201 4.51989 4.82909 
9 0.01557 0.10055 0.47268 0.78443 0.82256 0.83815 0.96929 1.46049 4.78234 
33 0.0085 0.09943 0.16853 0.1785 0.32132 0.32957 0.34368 0.51449 0.66129 0.80395 0.83157 0.84121 1.00023 1.01165 1.17687 1.19671 1.34101 1.51396 1.66484 1.68241 1.85698 1.87413 2.08033 2.20781 2.34621 2.83242 3.00049 3.17438 3.3213 3.45758 4.10392 4.34896 4.82494 
42 0.0126 0.10271 0.17339 0.18313 0.21972 0.32642 0.33566 0.37174 0.5181 0.54306 0.65788 0.81177 0.835 0.84473 1.00417 1.01831 1.18038 1.19387 1.22659 1.34372 1.37156 1.51726 1.67004 1.69209 1.86166 1.88084 2.08475 2.20841 2.3495 2.65418 2.83681 3.00377 3.17578 3.32391 3.4596 3.60593 3.78262 4.10722 4.35368 4.52184 4.6669 4.82897 
33 0.01737 0.10584 0.1718 0.1838 0.32491 0.33568 0.51711 0.65675 0.80065 0.83217 0.84278 1.00235 1.02212 1.17978 1.19756 1.34354 1.51388 1.66917 1.86031 1.89889 2.2099 2.34802 2.65197 2.83656 3.00358 3.17494 3.32345 3.45845 3.60385 4.10578 4.35213 4.52092 4.82738 
24 0.02109 0.11588 0.17598 0.32785 0.52576 0.66452 0.81016 0.83727 1.00532 1.18296 1.21726 1.35122 1.52923 1.68447 1.87085 2.23191 2.35662 2.66458 3.18124 3.3297 3.46527 4.11025 4.37466 4.838 
31 0.01459 0.0983 0.16469 0.17705 0.31722 0.32796 0.51 0.65303 0.79252 0.82491 0.83563 0.99423 1.0096 1.17252 1.19904 1.33711 1.51022 1.66179 1.85145 2.07837 2.2026 2.34116 2.82834 3.00263 3.1699 3.31664 3.45286 3.60255 4.09952 4.34404 4.82013 
19 0.01938 0.10661 0.17212 0.21606 0.32497 0.7947 0.82932 0.8412 0.99923 1.18616 1.47091 1.52303 1.67064 1.86089 2.23273 3.46399 4.10813 4.35044 4.83262 
28 0.01708 0.10288 0.17572 0.19238 0.33006 0.34585 0.53653 0.66604 0.79813 0.8345 0.84429 1.00668 1.184 1.20809 1.47381 1.53006 1.67911 1.87085 2.22316 2.36607 2.66461 3.18085 3.33047 3.46516 4.11013 4.36945 4.53379 4.84105 
28 0.01562 0.11348 0.17941 0.19758 0.33262 0.34729 0.52777 0.66983 0.81646 0.84119 0.86013 1.01123 1.18653 1.20904 1.35319 1.52812 1.67953 1.86993 2.22778 2.35802 2.85759 3.02902 3.1864 3.33066 3.46724 4.11324 4.37466 4.8456 
21 0.02251 0.11577 0.17664 0.19874 0.32844 0.34173 0.80966 0.83617 0.84838 1.00587 1.03184 1.18536 1.21944 1.53174 1.67315 1.86379 2.22719 2.36498 3.47131 4.11358 4.39436 
32 0.01614 0.10222 0.16159 0.17602 0.3144 0.32622 0.5059 0.64676 0.80293 0.82501 0.83798 0.99278 1.01231 1.16861 1.20505 1.33267 1.5047 1.65787 1.84932 2.06887 2.19694 2.33807 2.82389 2.99034 3.16496 3.31284 3.44912 3.59502 3.77097 4.09617 4.34146 4.81718 
33 0.01585 0.10427 0.17119 0.18075 0.21295 0.32524 0.33487 0.51995 0.66149 0.80258 0.8324 0.84188 0.87869 1.00255 1.01475 1.17921 1.19436 1.23363 1.34623 1.51936 1.66937 1.85977 1.88249 2.20986 2.34952 2.83751 3.17847 3.32429 3.45987 4.10697 4.35286 4.53722 4.83002 
22 0.0122 0.10218 0.16442 0.3156 0.33752 0.51155 0.79456 0.8237 0.83742 0.99256 1.1742 1.48724 1.52882 1.66026 1.85009 2.34026 2.83166 3.31649 3.45523 4.09761 4.34194 4.81887 
31 0.01162 0.11152 0.17533 0.18868 0.32802 0.33985 0.52376 0.66568 0.81836 0.83815 0.85192 1.00522 1.02003 1.18374 1.20664 1.34855 1.5247 1.67302 1.86337 1.89275 2.22053 2.35375 2.84529 3.01586 3.18334 3.32899 3.46582 3.62178 4.11109 4.35956 4.8344 
42 0.01101 0.09907 0.16613 0.17583 0.21344 0.31999 0.32927 0.36519 0.5116 0.55271 0.65165 0.80634 0.82885 0.83871 0.99788 1.01226 1.1734 1.18558 1.21629 1.3378 1.5081 1.53083 1.66421 1.68907 1.85556 1.87604 2.07826 2.20226 2.3432 2.6481 2.83015 2.99678 3.16928 3.31753 3.45345 3.59946 3.77642 4.10133 4.34785 4.51447 4.65655 4.8228 
23 0.01224 0.10581 0.16993 0.19156 0.32263 0.33812 0.79741 0.82852 0.83908 0.99981 1.17724 1.20733 1.51332 1.66637 1.85778 2.21685 2.3463 2.83669 3.32152 3.45889 4.10572 4.35204 4.8263 
10 0.01871 0.10662 0.17499 0.32555 0.79224 0.82694 0.84769 0.99668 1.18869 1.47281 
14 0.0126 0.09982 0.16582 0.31395 0.78611 0.8209 0.83844 0.98817 1.46097 1.65632 1.84637 4.10282 4.33843 4.81517 
30 0.01881 0.10972 0.16927 0.18121 0.32203 0.33375 0.51389 0.65622 0.81271 0.83269 0.84618 0.99982 1.01445 1.17746 1.20552 1.34077 1.51558 1.6651 1.85757 2.20492 2.34692 2.83233 2.99964 3.17527 3.32128 3.45715 3.60658 4.10445 4.34966 4.82544 
17 0.01389 0.10763 0.17586 0.2041 0.32983 0.79662 0.83328 0.84462 1.00516 1.188 1.22975 1.47565 1.52592 1.68252 1.87305 3.47093 4.11005 
38 0.01619 0.10478 0.1749 0.18781 0.32694 0.3365 0.52149 0.56516 0.66176 0.80325 0.83454 0.84429 1.00431 1.01763 1.18133 1.1964 1.23146 1.34689 1.51808 1.54877 1.67117 1.69555 1.86213 1.88844 2.21113 2.2458 2.35069 2.65746 2.84114 3.01337 3.17878 3.326 3.46229 3.61601 4.10808 4.35656 4.52939 4.83217 
36 0.01338 0.09989 0.17404 0.18432 0.32732 0.33705 0.51889 0.6601 0.79476 0.83273 0.84204 0.87048 1.00403 1.01725 1.18094 1.19418 1.22262 1.34596 1.48224 1.52174 1.67202 1.86266 1.88955 2.21817 2.34979 2.66109 2.83887 3.00773 3.1766 3.32484 3.46072 3.60843 4.1075 4.35349 4.52643 4.82997 
45 0.02012 0.10296 0.16575 0.17516 0.2018 0.31936 0.32931 0.51008 0.52781 0.64944 0.80785 0.82915 0.84086 0.9972 1.01224 1.17276 1.18494 1.21495 1.33643 1.35978 1.50845 1.53229 1.66341 1.68944 1.85494 1.88315 2.07592 2.20195 2.23756 2.34291 2.6446 2.82888 2.85558 2.99487 3.16858 3.31738 3.45254 3.47399 3.5982 3.77771 4.10024 4.34647 4.51501 4.65296 4.82216 
22 0.01864 0.10311 0.16796 0.19224 0.32001 0.33584 0.79301 0.82643 0.83763 0.99585 1.02198 1.17651 1.21657 1.51081 1.66468 1.85466 2.34432 3.32117 3.46139 4.10126 4.34657 4.82399 
43 0.00659 0.09559 0.1662 0.17553 0.20307 0.32021 0.32955 0.51161 0.53932 0.65228 0.79812 0.82797 0.83734 0.90201 0.9981 1.0114 1.17389 1.18536 1.21338 1.33833 1.51056 1.53961 1.66381 1.68374 1.85535 1.87477 2.08141 2.20352 2.23453 2.34363 2.64978 2.83059 2.99906 3.1701 3.31864 3.45404 3.60049 3.79493 4.10132 4.34713 4.5173 4.66073 4.82336 
19 0.01918 0.10379 0.16799 0.31942 0.34644 0.79166 0.82587 0.83749 0.9946 1.01456 1.17773 1.22551 1.48496 1.66427 1.85445 2.34451 4.10147 4.34538 4.82234 
27 0.01191 0.10503 0.17915 0.2007 0.33145 0.34462 0.55847 0.68787 0.81155 0.83906 0.85237 1.00954 1.1866 1.21249 1.37143 1.53511 1.67694 1.86809 2.22834 2.35695 2.86514 3.19786 3.33449 3.47089 4.11327 4.36171 4.83617 
15 0.01454 0.11307 0.1714 0.3224 0.7985 0.82939 0.84676 0.99785 1.18037 1.23026 1.38167 1.53102 1.68355 1.85978 3.32774 
36 0.01076 0.09482 0.17624 0.18749 0.33073 0.34327 0.52358 0.55138 0.66267 0.80895 0.83636 0.84635 1.00752 1.03348 1.18465 1.20281 1.35058 1.52112 1.67624 1.86742 2.08985 2.21818 2.35369 2.65821 2.84585 3.01067 3.17974 3.32987 3.46381 3.61148 3.79697 4.11017 4.35936 4.52725 4.66421 4.83427 
21 0.01428 0.10238 0.17236 0.18645 0.32558 0.33814 0.7939 0.83019 0.83997 0.87586 1.00147 1.01658 1.18147 1.20616 1.47652 1.52052 1.66976 1.86212 3.32678 3.4629 4.10909 
22 0.01618 0.12001 0.17457 0.20448 0.32687 0.34568 0.81543 0.83575 0.8548 1.00426 1.18408 1.22301 1.35354 1.51909 1.67156 1.86394 3.18324 3.32957 3.46585 4.11026 4.39831 4.83779 
22 0.05425 0.12567 0.16462 0.315 0.33833 0.50913 0.79624 0.82419 0.83703 0.99278 1.1713 1.33686 1.50628 1.65905 1.84967 2.20272 2.33944 2.82772 3.31537 4.09792 4.34148 4.81769 
29 0.01855 0.10313 0.17404 0.19221 0.32627 0.33873 0.52359 0.67983 0.79794 0.83277 0.84305 1.00255 1.01779 1.18318 1.21002 1.34832 1.51793 1.67118 1.86146 2.21923 2.35352 2.66456 2.85629 3.18171 3.32772 3.46221 4.10762 4.3543 4.83211 
23 0.01866 0.10562 0.17392 0.32505 0.33915 0.57401 0.79553 0.8301 0.84124 1.00087 1.05962 1.18416 1.22317 1.47999 1.52204 1.67488 1.8628 2.36998 3.32855 3.46342 4.10763 4.39264 4.859 
38 0.01653 0.10072 0.1743 0.18447 0.32786 0.33826 0.51978 0.54619 0.66117 0.797 0.83425 0.84356 1.00495 1.0218 1.18139 1.19477 1.22254 1.34669 1.48132 1.51915 1.55933 1.67201 1.8633 1.89285 2.09394 2.21468 2.35078 2.65746 2.84287 3.00816 3.17832 3.32588 3.46073 3.60827 4.1076 4.356 4.53202 4.83104 
31 0.02005 0.10677 0.16999 0.18128 0.32412 0.33641 0.51834 0.66052 0.80386 0.83093 0.8411 1.0014 1.01948 1.17726 1.19311 1.3443 1.51555 1.66755 1.85953 1.89712 2.21031 2.34776 2.66268 2.8367 3.01229 3.18191 3.32254 3.46029 4.10655 4.35426 4.82879 
49 0.01653 0.0948 0.16335 0.17194 0.18838 0.3173 0.3247 0.33541 0.50993 0.52686 0.64937 0.6767 0.796 0.82637 0.83556 0.86061 0.99635 1.00762 1.17232 1.18243 1.20626 1.33624 1.35414 1.50785 1.52428 1.66146 1.67805 1.85311 1.86804 2.07306 2.20117 2.22759 2.34185 2.64545 2.82786 2.85308 2.99445 3.16808 3.31648 3.45184 3.46679 3.59794 3.77306 4.09983 4.11707 4.34527 4.51299 4.65429 4.82137 
36 0.01171 0.09714 0.16956 0.17899 0.31781 0.32714 0.3382 0.51739 0.65682 0.79284 0.82915 0.83827 0.85494 0.99968 1.01001 1.179 1.19452 1.22626 1.34329 1.47959 1.51777 1.66828 1.85799 1.87885 2.21414 2.34775 2.83645 3.00979 3.17399 3.32231 3.45846 3.60567 4.10506 4.35078 4.52329 4.82784 
41 0.01539 0.08976 0.15409 0.16468 0.1776 0.31201 0.31937 0.33094 0.50566 0.64608 0.78507 0.82081 0.82972 0.8465 0.99109 1.00099 1.16744 1.17837 1.21081 1.33169 1.4703 1.50382 1.65613 1.67185 1.84779 1.86189 2.06724 2.19491 2.33721 2.64228 2.82295 2.98953 3.16378 3.31188 3.44755 3.59265 3.76817 4.09518 4.33986 4.50958 4.81613 
16 0.00722 0.09534 0.17604 0.20448 0.33025 0.79546 0.8337 0.84538 1.00269 1.02429 1.18679 1.22376 1.47584 1.68649 1.87326 4.11291 
36 0.01201 0.10627 0.17036 0.18197 0.32382 0.33481 0.51541 0.5543 0.65455 0.80966 0.83216 0.84282 1.00156 1.01926 1.17761 1.19345 1.34093 1.51204 1.55141 1.66878 1.85966 2.08297 2.2075 2.34798 2.65121 2.83336 3.00151 3.1734 3.32137 3.4564 3.60267 3.7821 4.1045 4.35131 4.51875 4.82689 
41 0.01179 0.08843 0.15407 0.16336 0.174 0.31051 0.31793 0.32878 0.5037 0.64252 0.78499 0.8195 0.82876 0.85294 0.98949 0.99978 1.16568 1.17545 1.21277 1.32975 1.49952 1.52201 1.65497 1.67087 1.8461 1.85976 2.06533 2.19315 2.33556 2.63797 2.82108 2.98741 3.16156 3.30989 3.44571 3.59069 3.76529 4.09347 4.33819 4.50512 4.81442 
34 0.01056 0.09967 0.17133 0.18244 0.32388 0.33412 0.51932 0.57921 0.65906 0.79889 0.83069 0.84042 1.00123 1.01558 1.18028 1.20035 1.34584 1.51725 1.66912 1.85964 2.09027 2.21403 2.34852 2.65433 2.84631 3.01026 3.17706 3.32492 3.46029 3.61453 4.10586 4.35295 4.52789 4.83149 
15 0.02114 0.11388 0.17355 0.32383 0.34774 0.8032 0.83151 0.84755 1.00085 1.18795 1.66987 1.85893 4.10712 4.35016 4.82823 
22 0.00782 0.09951 0.17706 0.3285 0.34839 0.68371 0.8001 0.83302 0.84399 1.00354 1.02367 1.1845 1.21539 1.3591 1.52674 1.67803 1.87175 2.2314 3.33038 3.47164 4.11146 4.84485 
36 0.00821 0.09321 0.16086 0.17038 0.21655 0.31489 0.32393 0.35678 0.50837 0.65243 0.79204 0.82412 0.83353 0.86756 0.9937 1.00642 1.17133 1.20506 1.33486 1.50636 1.6585 1.69283 1.84983 1.87168 2.08016 2.19942 2.33994 2.82568 2.99275 3.16741 3.31539 3.45109 3.59711 4.09825 4.34214 4.81818 
13 0.01259 0.10949 0.17055 0.32198 0.79592 0.82788 0.84088 0.99868 1.18536 1.48194 1.66758 1.85751 4.34914 
23 0.01627 0.10612 0.16915 0.19944 0.32125 0.33901 0.79798 0.82779 0.84006 0.99735 1.177 1.21448 1.35023 1.51319 1.66506 1.85675 2.34615 3.177 3.32198 3.46037 4.10375 4.3511 4.83005 
14 0.00968 0.10847 0.17663 0.3299 0.79711 0.83354 0.84746 1.00539 1.18914 1.47483 1.53675 1.68123 1.87255 4.11316 
22 0.01139 0.10733 0.17127 0.19334 0.32426 0.34183 0.53399 0.80464 0.83112 0.84306 1.00089 1.18094 1.21772 1.34788 1.51746 1.67189 1.86041 3.32383 3.46196 4.1053 4.35258 4.83393 
37 0.01074 0.09684 0.16758 0.17692 0.20665 0.32166 0.33192 0.51486 0.5516 0.65685 0.79582 0.82817 0.83713 0.85561 0.99889 1.01052 1.1763 1.19263 1.34173 1.51211 1.53714 1.66372 1.68886 1.85734 2.0977 2.20639 2.34562 2.65351 2.83479 3.01285 3.17349 3.3213 3.45709 4.10373 4.3505 4.52498 4.82615 
28 0.00878 0.11096 0.17212 0.19693 0.32379 0.33707 0.52226 0.66177 0.81935 0.83585 0.85592 1.00219 1.02593 1.17976 1.21176 1.34852 1.52191 1.66975 1.85978 2.21336 2.363 2.85028 3.17961 3.32499 3.46308 4.10874 4.36886 4.83999 
27 0.01263 0.10473 0.17254 0.19703 0.32534 0.34749 0.52656 0.66397 0.802 0.83024 0.84166 1.00253 1.18012 1.20567 1.34838 1.52006 1.68087 1.86456 2.23477 2.3561 2.85348 3.17603 3.32483 3.45986 4.1057 4.35544 4.83309 
25 0.01576 0.10101 0.17104 0.19241 0.32347 0.34078 0.55082 0.66892 0.79551 0.82889 0.839 1.00072 1.17914 1.21318 1.36063 1.48228 1.52608 1.67226 1.8595 3.32407 3.46119 4.10383 4.35121 4.53551 4.83814 
22 0.01209 0.09912 0.17585 0.19137 0.32884 0.34098 0.79165 0.83108 0.84017 0.85484 0.98332 1.00721 1.18533 1.21509 1.47142 1.53268 1.67453 1.86626 3.47126 4.10884 4.35717 4.85355 
27 0.02135 0.11765 0.18046 0.20398 0.33373 0.35506 0.53463 0.6716 0.823 0.84196 0.86292 1.01173 1.18838 1.21855 1.35782 1.52729 1.68249 1.87205 2.23496 2.36579 2.85487 3.18951 3.33759 3.47146 4.11363 4.39298 4.84302 
20 0.01986 0.11235 0.1794 0.21182 0.33194 0.35135 0.56136 0.80792 0.83831 0.85381 1.01038 1.18768 1.22204 1.37541 1.5284 1.68206 1.87005 3.47014 4.11139 4.85048 
22 0.01157 0.10858 0.17588 0.20499 0.32711 0.34048 0.80135 0.83311 0.84408 1.00396 1.0276 1.18433 1.21957 1.35909 1.52101 1.67254 1.86314 2.21528 2.35516 3.32854 3.4683 4.10974 
23 0.01005 0.10447 0.17295 0.19141 0.32535 0.3379 0.54845 0.79976 0.83157 0.84182 1.00176 1.01696 1.18031 1.20027 1.35896 1.51775 1.66964 1.86075 2.21375 2.352 3.46862 4.10675 4.35435 
25 0.00711 0.10327 0.17091 0.18912 0.32457 0.33993 0.52902 0.66182 0.80527 0.83118 0.84232 1.00185 1.17958 1.20976 1.34646 1.51534 1.66941 1.86088 2.21247 2.83888 3.3238 3.45895 4.10444 4.35231 4.82915 
9 0.01019 0.11007 0.18268 0.32904 0.79681 0.82827 0.84828 0.99975 1.476 
36 0.01313 0.10288 0.17553 0.18791 0.32854 0.33991 0.52244 0.55983 0.66203 0.80302 0.83412 0.84369 0.90357 1.00627 1.02737 1.18309 1.20095 1.3502 1.5244 1.67329 1.86362 2.09117 2.22454 2.35213 2.65903 2.84426 3.01433 3.17834 3.32755 3.46306 3.61303 3.80063 4.10903 4.35637 4.52673 4.83215 
15 0.02285 0.11481 0.17745 0.32871 0.35889 0.80411 0.83431 0.84913 1.00527 1.18973 1.67818 1.8685 4.11526 4.35959 4.84544 
18 0.01646 0.11108 0.17456 0.2029 0.32779 0.34641 0.80466 0.83269 0.84414 1.00486 1.18387 1.22129 1.5278 1.67474 1.86377 2.22589 3.4667 4.11193 
37 0.00741 0.09486 0.15906 0.16902 0.31173 0.32067 0.35081 0.50456 0.64489 0.79304 0.82189 0.83152 0.99074 1.00345 1.16662 1.17974 1.21809 1.33092 1.50282 1.65613 1.84718 1.87083 2.06608 2.1947 2.33624 2.64297 2.82209 2.98886 3.16326 3.31111 3.44758 3.59312 3.7679 4.09447 4.33937 4.50909 4.8153 
9 0.01165 0.11478 0.17982 0.33512 0.8025 0.83335 0.85015 1.00699 1.20189 
16 0.01384 0.09764 0.16942 0.3221 0.48712 0.78627 0.82459 0.8349 0.87265 0.9949 1.01431 1.18116 1.46526 1.86046 4.10309 4.35006 
15 0.0153 0.10335 0.17106 0.3221 0.78926 0.82713 0.83841 0.97635 1.00113 1.1856 1.46717 1.66992 1.85683 4.10488 4.34927 
26 0.01831 0.10711 0.17464 0.194 0.32853 0.34579 0.53021 0.66527 0.80229 0.83425 0.84707 1.00601 1.18348 1.21451 1.35392 1.52305 1.67595 1.86724 2.23644 2.86393 3.18034 3.32931 3.46198 4.1089 4.36763 4.83766 
12 0.0199 0.10568 0.17561 0.32769 0.79167 0.82802 0.84327 0.99552 1.18868 1.46794 1.54826 4.11098 
28 0.02269 0.10682 0.16756 0.18856 0.31953 0.33642 0.51597 0.65776 0.80873 0.82941 0.84464 0.99769 1.17582 1.2075 1.34493 1.51333 1.66474 1.85488 2.09056 2.21686 2.34452 2.65786 3.17733 3.32021 3.45872 4.10184 4.34879 4.82671 
32 0.00792 0.03152 0.11298 0.17757 0.19318 0.3302 0.34266 0.52675 0.66384 0.80556 0.83578 0.84581 1.00653 1.02469 1.18576 1.20979 1.35403 1.52671 1.67543 1.86617 2.23615 2.35472 2.66267 2.85585 3.02088 3.18242 3.33044 3.46705 4.112 4.35963 4.53288 4.83737 
22 0.01104 0.09746 0.17251 0.1889 0.32627 0.34207 0.7887 0.82927 0.83899 0.88314 1.00045 1.02632 1.18105 1.21194 1.46858 1.53032 1.6754 1.86877 2.36648 3.32683 3.46854 4.10633 
26 0.02016 0.10183 0.16446 0.18124 0.31696 0.33092 0.51286 0.79473 0.8252 0.83652 0.99416 1.01058 1.17117 1.21589 1.33698 1.50907 1.66152 1.8518 2.20373 2.34097 2.83001 3.31561 3.45936 4.09999 4.34422 4.82068 
32 0.01622 0.10177 0.16585 0.17944 0.31883 0.33126 0.51082 0.65182 0.79904 0.82641 0.83758 0.99616 1.02184 1.17347 1.19674 1.33704 1.50792 1.66371 1.85437 2.08015 2.20319 2.34262 2.64881 2.82973 2.99818 3.16926 3.31689 3.45265 3.59907 4.09969 4.3465 4.82173 
30 0.02457 0.11327 0.16845 0.18648 0.32095 0.33406 0.51302 0.65413 0.81638 0.83317 0.8628 0.99959 1.17462 1.19474 1.33917 1.51074 1.66601 1.85658 2.08106 2.20554 2.34451 2.83193 2.99911 3.17127 3.3188 3.45523 3.60218 4.10256 4.34939 4.82434 
28 0.09457 0.15607 0.30823 0.32461 0.4999 0.64093 0.80314 0.82179 0.85642 0.98769 1.16308 1.21937 1.32752 1.50073 1.65362 1.8443 2.06518 2.19289 2.33289 2.81933 2.98631 3.16045 3.30787 3.44454 3.5918 4.09096 4.33664 4.81218 
48 0.00961 0.09505 0.16918 0.17762 0.19456 0.32375 0.33194 0.34682 0.51583 0.53318 0.65466 0.67723 0.80316 0.83151 0.84031 0.86039 1.00158 1.01182 1.17767 1.18747 1.2094 1.3421 1.36304 1.51373 1.53145 1.66765 1.6864 1.85964 1.87621 2.08268 2.20694 2.23087 2.34768 2.65051 2.83446 2.85627 3.00183 3.17386 3.32219 3.45829 3.47919 3.60363 3.78191 4.10542 4.35249 4.51936 4.65511 4.82794 
28 0.01145 0.09677 0.16675 0.18513 0.31965 0.33379 0.51318 0.65892 0.79174 0.82533 0.83573 0.99579 1.02088 1.17453 1.20822 1.34242 1.50978 1.66554 1.85545 2.23866 2.3439 2.83336 3.17053 3.31851 3.45459 4.10049 4.34684 4.82311 
24 0.01468 0.10452 0.1736 0.1955 0.32642 0.34275 0.53427 0.79707 0.8319 0.84324 1.00309 1.181 1.20379 1.34986 1.48505 1.52946 1.67401 1.865 2.23979 2.35221 3.32552 3.46297 4.10823 4.8465 
27 0.01722 0.10243 0.16959 0.19063 0.32212 0.33503 0.51976 0.66138 0.79654 0.8284 0.83852 0.9994 1.02431 1.17766 1.20344 1.51757 1.66722 1.85741 2.21216 2.34553 2.84939 3.17471 3.323 3.45702 4.10318 4.34967 4.82683 
30 0.0126 0.1007 0.16247 0.18477 0.31502 0.32842 0.50839 0.65256 0.79901 0.82464 0.83631 0.99296 1.01496 1.1708 1.22088 1.3364 1.51107 1.65906 1.84989 2.07965 2.2003 2.33966 2.82758 2.99557 3.16983 3.31584 3.45157 4.09752 4.34207 4.81839 
27 0.00722 0.10139 0.16655 0.18093 0.32045 0.33365 0.51496 0.79595 0.8275 0.83783 0.99706 1.01176 1.17349 1.21022 1.34174 1.50906 1.66309 1.856 2.20065 2.34397 2.83266 3.1775 3.31957 3.45556 4.10256 4.34902 4.82403 
40 0.01386 0.09846 0.16923 0.17838 0.20786 0.32358 0.33372 0.51557 0.54242 0.65517 0.7971 0.82977 0.83898 0.8696 1.00139 1.01806 1.17667 1.18877 1.21782 1.34232 1.51293 1.53971 1.66728 1.85865 2.08064 2.20849 2.34624 2.64987 2.83489 2.99986 3.1725 3.32134 3.45644 3.6023 3.78155 4.10368 4.35049 4.51844 4.66255 4.8269 
25 0.02396 0.11951 0.17578 0.20164 0.32908 0.34991 0.52813 0.81866 0.83862 0.86677 1.00726 1.18462 1.22377 1.35163 1.52646 1.67423 1.86792 2.24022 2.36471 3.18474 3.32972 3.46591 4.11055 4.35933 4.83341 
20 0.0195 0.10621 0.17572 0.2126 0.32727 0.34237 0.79634 0.83267 0.84323 1.00246 1.01773 1.18808 1.23297 1.47637 1.54151 1.67303 1.86352 4.10773 4.35533 4.8341 
22 0.01939 0.10508 0.1743 0.32552 0.34472 0.55298 0.79485 0.82933 0.83935 0.87609 1.00181 1.02539 1.18339 1.2189 1.48415 1.67786 1.86872 3.32977 3.4664 4.1075 4.35936 4.83478 
26 0.00744 0.10411 0.16824 0.19081 0.32074 0.33392 0.51406 0.80142 0.82917 0.84251 0.99805 1.01878 1.17629 1.21617 1.34124 1.52219 1.66583 1.8556 2.22396 2.34409 2.83496 3.31912 3.45743 4.10287 4.3471 4.82372 
23 0.01352 0.10104 0.16959 0.1946 0.32174 0.33693 0.79175 0.82711 0.83752 0.99573 1.00957 1.17872 1.21577 1.4713 1.52849 1.66682 1.85693 2.34631 3.32509 3.45978 4.10324 4.34813 4.8265 
16 0.00958 0.10684 0.17323 0.3256 0.34376 0.7973 0.83063 0.84211 1.00194 1.18092 1.21791 1.48142 1.6728 1.86191 3.32487 4.10587 
29 0.01667 0.09724 0.16891 0.18322 0.32144 0.33206 0.51619 0.78908 0.82683 0.83649 0.85683 0.99713 1.00889 1.17717 1.20127 1.34233 1.47057 1.51749 1.66587 1.85651 2.21497 2.34568 2.83809 3.17477 3.32055 3.45764 4.10296 4.34889 4.82562 
37 0.01664 0.09749 0.16544 0.17624 0.3188 0.32867 0.51022 0.65118 0.79173 0.82532 0.83505 0.87471 0.99637 1.01079 1.17262 1.18709 1.22226 1.33733 1.50913 1.66257 1.85368 1.88915 2.07962 2.20392 2.342 2.64925 2.82908 2.99587 3.16792 3.31679 3.45261 3.59865 3.78616 4.09967 4.34557 4.51744 4.82154 
31 0.01122 0.10065 0.16821 0.18305 0.32006 0.33254 0.51439 0.6545 0.79606 0.82758 0.83823 0.99707 1.01631 1.17623 1.197 1.34166 1.51356 1.66559 1.85487 2.21003 2.34485 2.65959 2.8346 3.00546 3.17306 3.31988 3.45611 3.60326 4.10189 4.34768 4.82563 
29 0.00873 0.10804 0.17288 0.1898 0.32699 0.3419 0.52193 0.68097 0.81343 0.835 0.85128 1.00532 1.18106 1.2051 1.34764 1.52114 1.67326 1.86447 2.21764 2.35103 2.66537 2.83848 3.01347 3.1774 3.32498 3.46183 4.10775 4.35644 4.83142 
34 0.01649 0.10141 0.16683 0.17861 0.31922 0.33207 0.5134 0.65387 0.79538 0.82668 0.837 0.99638 1.01149 1.17381 1.18834 1.22315 1.34083 1.51223 1.66335 1.85465 2.08024 2.20373 2.34351 2.6493 2.83359 3.00207 3.17104 3.3193 3.45494 3.6013 4.10137 4.34768 4.51685 4.82433 
20 0.02143 0.10646 0.17033 0.32319 0.34563 0.79442 0.82753 0.83851 0.99838 1.02488 1.18108 1.22495 1.36262 1.52906 1.67255 1.86085 3.32381 3.46514 4.10648 4.35734 
30 0.00855 0.09976 0.16729 0.1849 0.32058 0.3351 0.51502 0.65438 0.79555 0.8262 0.83713 0.99795 1.17439 1.19659 1.34035 1.51183 1.66644 1.85627 2.20703 2.34359 2.65259 2.83965 3.00142 3.17145 3.31813 3.45575 3.60323 4.10151 4.35087 4.82453 
23 0.01852 0.10609 0.16997 0.19112 0.32249 0.33614 0.79662 0.82881 0.84013 0.99932 1.17841 1.20612 1.34655 1.51778 1.66776 1.85783 2.21785 2.346 3.32298 3.46072 4.10525 4.35313 4.82776 
38 0.01038 0.10132 0.16973 0.17983 0.29649 0.32425 0.33499 0.51562 0.54767 0.658 0.80654 0.83148 0.84142 1.00026 1.01276 1.17665 1.18926 1.21958 1.34213 1.51396 1.54582 1.66653 1.85796 1.88345 2.08464 2.20698 2.34609 2.65364 2.83376 3.00662 3.17461 3.3215 3.45779 3.60977 4.10454 4.35099 4.52223 4.82705 
29 0.01941 0.10756 0.17198 0.18739 0.32387 0.33548 0.51882 0.66254 0.80466 0.83195 0.84208 1.00157 1.01546 1.18018 1.20425 1.34662 1.52043 1.66797 1.85929 2.2149 2.34847 2.83673 3.0118 3.17843 3.32458 3.46216 4.1068 4.35248 4.82918 
40 0.01093 0.10032 0.17415 0.18414 0.22814 0.32805 0.33862 0.52085 0.55011 0.66019 0.80828 0.83539 0.84531 1.00614 1.02666 1.18118 1.19419 1.22455 1.34869 1.51836 1.55524 1.67204 1.86278 1.89394 2.09255 2.21579 2.35062 2.65564 2.83953 3.00865 3.17784 3.3265 3.46101 3.60736 3.79015 4.10882 4.35537 4.52297 4.66272 4.83146 
8 0.01092 0.11874 0.1827 0.33386 0.80351 0.83473 1.01617 1.20794 
32 0.01123 0.10619 0.17346 0.19639 0.32523 0.33937 0.51921 0.65822 0.80541 0.83217 0.84375 1.00299 1.18079 1.20877 1.34529 1.51993 1.67126 1.86177 2.09139 2.22406 2.35007 2.65495 2.84079 3.00949 3.17577 3.32406 3.46105 3.6141 4.10773 4.3628 4.52409 4.82982 
37 0.01444 0.10076 0.1753 0.18602 0.32847 0.33894 0.52252 0.55786 0.66061 0.79787 0.83346 0.84243 0.86286 1.00382 1.01468 1.18232 1.19575 1.22376 1.3477 1.52059 1.67428 1.86408 2.09498 2.21516 2.35132 2.65747 2.85359 3.00973 3.17784 3.32627 3.46199 3.60942 4.10892 4.35778 4.52719 4.6646 4.83387 
29 0.01097 0.09077 0.17939 0.19781 0.33352 0.35085 0.53129 0.66797 0.80794 0.83925 0.85165 1.01039 1.18707 1.21025 1.35711 1.52615 1.67975 1.87289 2.22442 2.35985 2.67006 2.8607 3.18539 3.33251 3.46804 4.11262 4.3644 4.54278 4.84134 
20 0.02287 0.11939 0.1803 0.33195 0.35365 0.56819 0.68808 0.81972 0.84038 0.86387 1.00881 1.18935 1.23244 1.52663 1.67887 1.87049 2.24013 2.67179 3.47268 4.12076 
28 0.01638 0.10216 0.17035 0.1833 0.32304 0.33559 0.51719 0.79486 0.82911 0.83879 0.8693 0.99931 1.013 1.17913 1.21234 1.34566 1.51411 1.66711 1.85893 2.21864 2.34784 2.8374 3.17529 3.32287 3.46015 4.10453 4.35041 4.82669 
40 0.01462 0.10027 0.16791 0.17713 0.2034 0.32224 0.33165 0.51434 0.65547 0.79753 0.82943 0.83893 0.87088 0.99953 1.01122 1.17578 1.18735 1.21526 1.34144 1.51185 1.53741 1.66578 1.68635 1.85756 1.87757 2.08128 2.20548 2.34564 2.65101 2.83332 2.99975 3.17297 3.32098 3.45681 3.60333 3.78358 4.10362 4.34927 4.51787 4.82581 
17 0.00846 0.10247 0.17285 0.20325 0.32539 0.35034 0.79513 0.83075 0.84309 1.00138 1.18179 1.2186 1.47418 1.5241 1.86623 4.10934 4.84555 
17 0.0193 0.10493 0.17187 0.32365 0.33903 0.79299 0.82901 0.84077 0.99728 1.0165 1.18084 1.4707 1.67068 1.85898 4.10466 4.35052 4.82909 
34 0.00912 0.10837 0.17035 0.18302 0.32435 0.33777 0.51705 0.65558 0.81381 0.83314 0.84752 1.00324 1.17798 1.19828 1.34445 1.51442 1.66836 1.85995 2.08334 2.20984 2.34834 2.6525 2.83647 3.00407 3.17385 3.32315 3.45805 3.60906 3.78385 4.10529 4.35377 4.52002 4.66954 4.82931 
18 0.01176 0.11889 0.17831 0.32879 0.683 0.81058 0.8355 0.85907 1.00538 1.1856 1.35738 1.52451 1.68334 1.86977 2.23988 3.35123 3.48033 4.11186 
25 0.00695 0.0315 0.11512 0.17789 0.19511 0.33097 0.34485 0.53964 0.80626 0.8383 0.85092 1.00892 1.18463 1.20519 1.35927 1.53273 1.67693 1.86737 2.22176 2.35557 3.33112 3.46988 4.11082 4.35956 4.83695 
37 0.01691 0.10687 0.17091 0.18225 0.32383 0.33562 0.51626 0.54271 0.65669 0.8086 0.83232 0.8433 1.00172 1.02188 1.17825 1.19478 1.34367 1.515 1.55505 1.6695 1.85934 1.89615 2.0878 2.21088 2.34822 2.65169 2.83612 3.00316 3.17419 3.32281 3.45881 3.60622 3.78447 4.10532 4.35182 4.5201 4.82808 
37 0.02214 0.11467 0.16796 0.17934 0.32154 0.33363 0.51404 0.54447 0.6533 0.82252 0.83587 1.0001 1.02568 1.17387 1.18869 1.33957 1.51023 1.53856 1.66568 1.85781 2.08095 2.20256 2.23284 2.34613 2.65055 2.83408 2.99863 3.1727 3.32048 3.45654 3.60367 3.783 4.10479 4.35233 4.52043 4.6604 4.82721 
17 0.02058 0.113 0.17705 0.32955 0.35847 0.80211 0.83422 0.8478 1.00902 1.19148 1.48672 1.5318 1.68048 1.8743 2.24957 3.47616 4.11197 
32 0.00948 0.10286 0.1653 0.17621 0.31846 0.32898 0.51074 0.65562 0.80181 0.82766 0.8381 0.99643 1.01206 1.17264 1.1922 1.33653 1.50884 1.66205 1.85331 1.88871 2.07487 2.20286 2.34236 2.82821 2.99739 3.17041 3.31666 3.45355 3.60105 4.10037 4.34578 4.82165 
24 0.00674 0.09519 0.167 0.19321 0.32001 0.36023 0.51833 0.78947 0.82472 0.83598 0.99502 1.17503 1.20744 1.46557 1.52559 1.66753 1.85603 2.34428 3.17097 3.31955 3.45571 4.1004 4.34707 4.82312 
24 0.01136 0.10432 0.17639 0.19499 0.32898 0.34243 0.53756 0.80089 0.83505 0.84633 1.00558 1.03486 1.18456 1.21477 1.54231 1.6757 1.86567 2.24609 2.35434 3.32951 3.46477 4.11021 4.37327 4.84333 
12 0.01614 0.11165 0.1805 0.33388 0.79886 0.83681 0.8539 1.0085 1.19448 1.47586 1.69081 4.11656 
27 0.01694 0.10315 0.17104 0.18583 0.32477 0.33926 0.52147 0.79531 0.82945 0.83913 0.87715 1.00159 1.02741 1.17937 1.20624 1.3507 1.51471 1.67025 1.86242 2.23001 2.34888 3.17716 3.32456 3.45875 4.10588 4.35688 4.83167 
21 0.00923 0.10367 0.17432 0.20004 0.32662 0.34247 0.5471 0.6665 0.80348 0.8339 0.84926 1.00385 1.18464 1.22267 1.35228 1.52317 1.67764 1.86701 2.24313 3.46922 4.10817 
31 0.00858 0.10155 0.17248 0.18495 0.32582 0.33743 0.51874 0.66061 0.80458 0.83288 0.84329 1.00332 1.02409 1.18081 1.2024 1.34534 1.51801 1.67029 1.86115 2.21325 2.34905 2.66405 2.83742 3.00759 3.17619 3.32428 3.46038 4.10689 4.3535 4.53346 4.8284 
22 0.01927 0.10333 0.16903 0.19069 0.32138 0.33508 0.79284 0.82746 0.83777 0.99547 1.00946 1.17695 1.21657 1.47368 1.52122 1.66416 1.85598 2.34521 3.32277 4.10369 4.34757 4.82518 
18 0.0197 0.10949 0.17442 0.32462 0.33847 0.79795 0.83175 0.84305 1.00032 1.01396 1.18373 1.22471 1.51883 1.6682 1.85977 3.32764 3.47058 4.10824 
34 0.00895 0.10026 0.16945 0.18184 0.32206 0.33313 0.51546 0.6561 0.7976 0.82906 0.83935 0.99929 1.01668 1.17776 1.19639 1.3429 1.51595 1.6664 1.85754 1.89558 2.08518 2.2124 2.3465 2.65402 2.83577 3.00388 3.17522 3.32231 3.45793 3.6075 4.10384 4.34944 4.52814 4.82617 
30 0.00954 0.10592 0.17765 0.20062 0.33033 0.34553 0.5313 0.66494 0.81564 0.83887 0.857 1.00794 1.18465 1.20861 1.3536 1.52538 1.67685 1.86718 2.21991 2.35632 2.66232 2.8551 3.02896 3.18377 3.33098 3.46546 3.61757 4.11122 4.53738 4.84237 
30 0.0159 0.09862 0.16956 0.18726 0.32308 0.34035 0.52886 0.65955 0.79322 0.82725 0.83694 0.87738 1.0004 1.17778 1.20553 1.34852 1.48077 1.51756 1.67015 1.85981 2.23938 2.34728 2.65947 3.01712 3.17402 3.32177 3.4587 4.10365 4.35238 4.82851 
19 0.01979 0.11171 0.1757 0.32552 0.34248 0.80068 0.83271 0.84454 1.00147 1.0168 1.18614 1.23184 1.67148 1.86159 2.36288 3.47953 4.11225 4.35459 4.84154 
27 0.0167 0.10669 0.17099 0.19393 0.32312 0.33818 0.51924 0.65824 0.80651 0.83077 0.8428 1.00042 1.17839 1.2043 1.34667 1.51878 1.66818 1.85952 2.2116 2.34818 2.84298 3.17439 3.32301 3.4585 4.10434 4.35304 4.82779 
52 0.01185 0.07711 0.13813 0.1741 0.18202 0.1992 0.3265 0.3341 0.34587 0.51798 0.53257 0.65652 0.67079 0.80533 0.8345 0.84316 0.86324 1.00412 1.01358 1.17981 1.18867 1.2057 1.34379 1.35902 1.51524 1.53009 1.66917 1.68314 1.86159 1.87554 2.083 2.20801 2.22525 2.3499 2.65277 2.83568 2.85388 3.00181 3.03247 3.17616 3.32504 3.45965 3.47196 3.60491 3.78323 4.10739 4.12117 4.35352 4.52126 4.65353 4.82947 4.84671 
37 0.01809 0.10063 0.17144 0.1855 0.32323 0.33463 0.51709 0.54761 0.65626 0.79722 0.82969 0.83939 0.99924 1.0115 1.17895 1.19539 1.23847 1.34509 1.51952 1.66773 1.85942 2.08608 2.21184 2.34859 2.65277 2.83907 3.0051 3.17525 3.32363 3.45929 3.60602 3.79193 4.10512 4.35225 4.52089 4.67277 4.83 
26 0.00898 0.10117 0.1687 0.18395 0.32126 0.33288 0.51849 0.79542 0.82808 0.8385 0.99786 1.01387 1.1766 1.20842 1.34508 1.52037 1.66621 1.85618 2.21878 2.34623 2.83905 3.32182 3.45685 4.10352 4.349 4.82694 
27 0.01465 0.10445 0.16843 0.19165 0.32041 0.33553 0.51428 0.79819 0.82823 0.83896 0.99771 1.02353 1.17643 1.21477 1.34524 1.52334 1.66395 1.85567 2.23045 2.34466 2.83334 3.17832 3.32051 3.45667 4.10242 4.34767 4.82393 
30 0.01038 0.10608 0.1724 0.18866 0.32439 0.33689 0.51719 0.65912 0.80582 0.83337 0.8453 1.00202 1.0186 1.17945 1.20001 1.34451 1.52055 1.6689 1.86012 2.09448 2.21518 2.34831 2.83594 3.01174 3.17587 3.32364 3.46072 4.10533 4.35247 4.82796 
10 0.01882 0.10589 0.33184 0.49032 0.79222 0.82938 0.84284 0.98598 1.01005 1.46826 
26 0.00702 0.09704 0.17255 0.19016 0.32497 0.33734 0.52032 0.79887 0.83176 0.84254 1.00188 1.02104 1.17971 1.20031 1.34485 1.51953 1.66976 1.86024 2.2101 2.34951 3.17897 3.32454 3.46051 4.10645 4.35407 4.83055 
11 0.01048 0.10136 0.17368 0.3257 0.78787 0.82611 0.83884 0.97454 1.00553 1.21423 1.46596 
15 0.01726 0.10555 0.17301 0.32658 0.79183 0.82848 0.83905 0.97477 1.00361 1.18722 1.46952 1.55131 1.8695 4.10792 4.39355 
16 0.00751 0.10213 0.169 0.3206 0.78962 0.82564 0.83717 0.99263 1.00914 1.188 1.46807 1.6672 1.85513 4.10328 4.34568 4.82399 
22 0.0123 0.10449 0.16678 0.19087 0.31915 0.33571 0.79695 0.82704 0.84038 0.99601 1.01901 1.17749 1.51322 1.66331 1.85349 2.34212 2.8357 3.3188 3.46317 4.10078 4.34512 4.82199 
38 0.0084 0.09296 0.17134 0.18087 0.21638 0.32644 0.33828 0.51914 0.55344 0.65878 0.80108 0.83135 0.84051 0.86464 1.00346 1.02088 1.18071 1.19953 1.34608 1.51623 1.67011 1.86166 2.09139 2.21406 2.34944 2.65442 2.8402 3.0109 3.17615 3.32532 3.45972 3.60745 3.79034 4.10602 4.3533 4.52266 4.67083 4.83028 
21 0.02072 0.10609 0.1731 0.22341 0.32559 0.3527 0.5564 0.79877 0.83033 0.84192 1.00211 1.18161 1.21907 1.52236 1.67466 1.86548 2.23958 3.46492 4.1076 4.36272 4.83351 
23 0.02029 0.1045 0.17048 0.19223 0.32296 0.33821 0.79415 0.82838 0.83886 0.99921 1.17768 1.20097 1.35558 1.4817 1.52784 1.66813 1.85799 2.22162 2.34602 3.32246 3.47068 4.10428 4.3536 
26 0.0105 0.10093 0.1656 0.18076 0.31739 0.32877 0.51081 0.79374 0.82636 0.83642 0.99525 1.00836 1.17383 1.22261 1.33918 1.66036 1.85209 2.20024 2.34205 2.82802 2.99709 3.31784 3.45676 4.10072 4.34459 4.82066 
37 0.01741 0.10163 0.16501 0.17626 0.31745 0.32816 0.51014 0.54675 0.65217 0.80147 0.82687 0.83795 0.99553 1.01402 1.17227 1.18616 1.22008 1.33663 1.50981 1.66183 1.85263 1.88548 2.07791 2.2021 2.34179 2.64892 2.82923 2.9995 3.16975 3.31708 3.45395 3.60006 4.10019 4.34635 4.51655 4.66314 4.82177 
31 0.01562 0.10806 0.16968 0.185 0.32214 0.33503 0.51466 0.55135 0.65914 0.81488 0.83273 0.84663 0.99995 1.01978 1.17879 1.20857 1.34292 1.51434 1.6652 1.85825 2.21058 2.34729 2.83545 3.00375 3.17988 3.323 3.45749 3.61181 4.10558 4.35297 4.8272 
37 0.02042 0.10315 0.16311 0.17362 0.31566 0.32554 0.44023 0.50843 0.64699 0.80734 0.82725 0.83894 0.99474 1.01065 1.1696 1.18474 1.33413 1.50595 1.65934 1.68025 1.85192 1.87512 2.07338 2.1983 2.34051 2.64588 2.82655 2.99194 3.167 3.31457 3.45006 3.59717 3.7724 4.09849 4.34443 4.51516 4.8199 
38 0.00658 0.02953 0.11079 0.17372 0.18395 0.3255 0.3346 0.3625 0.52045 0.55892 0.66067 0.81101 0.83466 0.84401 1.00307 1.01345 1.18138 1.19505 1.22737 1.34561 1.51963 1.66912 1.69043 1.86092 1.87858 2.21229 2.35059 2.65773 2.84071 3.00911 3.17819 3.32595 3.46187 3.6095 4.10914 4.35615 4.52457 4.83216 
36 0.01412 0.10401 0.16946 0.17888 0.20571 0.32367 0.33297 0.36664 0.5174 0.65918 0.80777 0.83228 0.84192 1.00115 1.01281 1.17719 1.1898 1.22064 1.34252 1.51519 1.66672 1.68544 1.859 1.88284 2.20478 2.24605 2.34855 2.8361 3.00572 3.17594 3.32347 3.45912 3.61047 4.10588 4.35203 4.82787 
35 0.00872 0.09786 0.1681 0.17838 0.32152 0.33156 0.51359 0.65501 0.79473 0.82824 0.8377 0.86859 0.99895 1.01263 1.17589 1.19328 1.34079 1.51197 1.66519 1.6914 1.85679 1.88299 2.08216 2.20733 2.34493 2.65546 2.83296 3.00013 3.17188 3.32002 3.45625 3.60333 4.10245 4.3484 4.8248 
25 0.01971 0.10398 0.17072 0.19149 0.32433 0.33981 0.52957 0.67625 0.79846 0.82955 0.84066 1.00151 1.17844 1.20827 1.34688 1.51939 1.67049 1.86179 2.22846 2.34824 3.17555 3.32312 3.45966 4.10541 4.83311 
17 0.01555 0.10253 0.16754 0.31968 0.78875 0.82431 0.83567 0.98408 1.00083 1.17727 1.2252 1.47107 1.52589 1.66582 1.85688 4.10612 4.34837 
25 0.02111 0.10939 0.17419 0.19419 0.32762 0.34606 0.53075 0.68289 0.80837 0.83296 0.84381 1.00461 1.18404 1.21749 1.37466 1.52119 1.67462 1.86467 2.36631 3.183 3.33245 3.46378 4.10883 4.36204 4.85411 
24 0.0098 0.11567 0.17041 0.20287 0.32249 0.34152 0.51792 0.81781 0.83498 1.00044 1.17713 1.21848 1.34688 1.51994 1.66648 1.85874 2.21239 2.34822 3.00534 3.32338 3.45871 4.10522 4.35214 4.82758 
33 0.02033 0.09625 0.15625 0.16816 0.30917 0.32036 0.50105 0.64287 0.79314 0.81929 0.82969 0.98766 1.16349 1.18549 1.32777 1.49769 1.65223 1.84381 2.06253 2.19074 2.33291 2.64256 2.81867 2.98553 3.16061 3.30821 3.44437 3.59046 3.76995 4.09129 4.3361 4.51138 4.81203 
24 0.01916 0.10151 0.16866 0.19274 0.32086 0.33529 0.79127 0.82655 0.83633 0.89244 0.99702 1.01411 1.1776 1.22071 1.47537 1.52963 1.66545 1.85568 2.23227 2.3457 3.32242 4.10411 4.34822 4.82564 
32 0.06048 0.13063 0.16191 0.17972 0.31304 0.32579 0.50505 0.6454 0.7986 0.82335 0.83478 0.99152 1.01088 1.16719 1.20736 1.33127 1.50438 1.6563 1.84816 2.07192 2.19442 2.33738 2.64641 2.82287 2.98915 3.1658 3.31241 3.44793 3.59595 4.09565 4.34046 4.81618 
30 0.0151 0.1089 0.17202 0.18616 0.32507 0.33784 0.51899 0.65937 0.81003 0.83361 0.84743 1.00344 1.17884 1.19975 1.34309 1.51633 1.66964 1.86103 2.20985 2.34944 2.83932 3.00701 3.17814 3.32465 3.46075 3.60885 4.10667 4.35647 4.67249 4.83005 
29 0.01871 0.10222 0.16894 0.17853 0.21336 0.32298 0.3337 0.52494 0.79655 0.8295 0.83898 0.87423 1.00019 1.01411 1.17911 1.20013 1.3458 1.51431 1.66617 1.85757 1.886 2.21659 2.34811 3.18008 3.32358 3.46021 4.10577 4.3496 4.82822 
17 0.02043 0.10529 0.16809 0.31902 0.79117 0.82556 0.83722 0.99285 1.01455 1.17797 1.47281 1.66238 1.85329 2.34574 4.10265 4.34562 4.8239 
24 0.01441 0.09828 0.16846 0.18957 0.3209 0.33286 0.51673 0.79135 0.82689 0.83671 0.87944 0.99717 1.01018 1.17752 1.22115 1.47346 1.66486 1.85563 2.34459 3.31998 3.46089 4.10236 4.34679 4.82412 
30 0.01394 0.09485 0.15956 0.17165 0.31224 0.32346 0.50558 0.64875 0.78857 0.82092 0.83115 0.99008 1.16778 1.33207 1.46698 1.50579 1.65597 1.84666 2.07016 2.19603 2.33679 2.82382 2.98987 3.16497 3.31258 3.44858 3.6011 4.09495 4.33935 4.81576 
22 0.01377 0.10402 0.16871 0.1936 0.32096 0.33597 0.7946 0.82746 0.83848 0.99655 1.01452 1.17642 1.2067 1.51383 1.66497 1.8554 2.21375 2.34622 3.3214 3.46222 4.10454 4.35111 
17 0.01283 0.10703 0.17887 0.33086 0.36725 0.79839 0.83454 0.84533 1.00435 1.02024 1.18861 1.22735 1.48062 1.67873 1.87212 4.11069 4.36021 
28 0.01541 0.10037 0.17021 0.18461 0.32339 0.33558 0.51631 0.79334 0.82892 0.83859 0.88915 1.00077 1.02004 1.17763 1.19891 1.34542 1.51692 1.66781 1.8585 2.2198 2.34613 2.83571 3.17357 3.32153 3.45721 4.104 4.35064 4.82618 
38 0.0116 0.09387 0.16163 0.17088 0.31449 0.32264 0.33879 0.50708 0.64661 0.79056 0.82333 0.83297 0.87039 0.99318 1.00524 1.16945 1.18349 1.33347 1.50446 1.6582 1.67803 1.84982 1.8674 2.06931 2.19753 2.3389 2.64421 2.82488 2.99108 3.16532 3.31346 3.44919 3.59449 3.77002 4.09681 4.342 4.51125 4.81807 
22 0.02168 0.11347 0.1776 0.33113 0.5456 0.68928 0.80733 0.8354 0.85262 1.00841 1.18534 1.22062 1.36941 1.52614 1.68388 1.87372 2.22733 2.67013 3.33636 3.46903 4.11372 4.85022 
42 0.01548 0.09313 0.16271 0.17111 0.19218 0.3167 0.32544 0.34853 0.50833 0.5426 0.64786 0.79283 0.82441 0.83392 0.99423 1.00592 1.17004 1.18031 1.20949 1.33423 1.50583 1.66034 1.68068 1.85141 1.8689 2.07103 2.19894 2.23734 2.3397 2.64201 2.82648 2.99241 3.16594 3.31426 3.45017 3.59494 3.77033 4.09759 4.34312 4.51016 4.64789 4.81936 
34 0.00978 0.09225 0.15354 0.16349 0.30654 0.31504 0.49765 0.636 0.78815 0.81637 0.82636 0.98499 0.99707 1.15968 1.17706 1.32375 1.49495 1.64962 1.84132 2.05889 2.18666 2.33006 2.63225 2.81523 2.9813 3.15589 3.30393 3.44 3.58519 3.75898 4.0881 4.33348 4.50025 4.80914 
27 0.07712 0.16 0.17596 0.3149 0.33464 0.50751 0.80581 0.82675 0.84707 0.99354 1.02892 1.16948 1.198 1.33489 1.50877 1.65936 1.85067 2.19847 2.3398 2.82665 2.99835 3.17086 3.31505 3.4529 4.0982 4.34309 4.81893 
26 0.02139 0.11474 0.17427 0.1998 0.32706 0.34556 0.52722 0.81421 0.83599 0.85625 1.00474 1.18035 1.20235 1.34847 1.52731 1.67297 1.86289 2.21546 2.35136 2.84565 3.18037 3.32775 3.46398 4.10809 4.35609 4.83184 
40 0.01596 0.10259 0.17636 0.18653 0.3294 0.33899 0.52114 0.54495 0.66079 0.79989 0.83578 0.84501 1.00665 1.0219 1.18352 1.19707 1.22511 1.3473 1.51935 1.54433 1.67479 1.86472 1.88647 2.08881 2.21694 2.35241 2.65585 2.84179 3.00867 3.17799 3.32658 3.4622 3.48871 3.60928 3.78686 4.10927 4.35613 4.52351 4.66952 4.83209 
41 0.01419 0.10356 0.17218 0.18165 0.21224 0.32548 0.33486 0.51855 0.54412 0.65842 0.80725 0.83336 0.84278 1.00245 1.01351 1.17985 1.1923 1.22162 1.34451 1.51571 1.54004 1.66935 1.6942 1.86049 1.87873 2.08586 2.21277 2.34908 2.65379 2.83874 3.00475 3.17622 3.32413 3.4606 3.60743 3.78656 4.107 4.35363 4.52201 4.67232 4.8305 
33 0.02308 0.10479 0.16537 0.17884 0.31883 0.33025 0.5101 0.65111 0.80435 0.82785 0.84027 0.99672 1.02337 1.17176 1.18989 1.33674 1.50789 1.66266 1.70106 1.85465 2.08187 2.2011 2.34231 2.65579 2.82973 2.99501 3.16864 3.31658 3.45209 3.6012 4.0999 4.34626 4.82165 
18 0.02265 0.11144 0.174 0.32711 0.35883 0.80005 0.83197 0.8438 1.00339 1.18375 1.22654 1.52505 1.67214 1.86961 3.4692 4.10716 4.35638 4.83709 
23 0.01529 0.10416 0.16977 0.18936 0.32276 0.33829 0.52335 0.79662 0.82829 0.8387 0.99924 1.02772 1.17836 1.21474 1.51958 1.66813 1.85732 2.34656 3.32205 3.46129 4.10419 4.34865 4.82586 
28 0.01899 0.10181 0.16586 0.17946 0.31908 0.33265 0.51271 0.66111 0.79687 0.82633 0.83652 0.99595 1.01618 1.17315 1.19377 1.34012 1.51014 1.663 1.85477 2.20431 2.34326 2.83176 3.17064 3.31807 3.45392 4.1006 4.34688 4.82261 
33 0.01129 0.09825 0.17653 0.18817 0.33047 0.34246 0.52275 0.66398 0.80303 0.83486 0.8444 0.87575 1.00757 1.0292 1.18378 1.19923 1.23495 1.3501 1.52316 1.67574 1.86757 2.21838 2.35347 2.66407 2.84225 3.01189 3.18007 3.32844 3.46324 3.62056 4.11067 4.35905 4.83401 
29 0.009 0.09657 0.16725 0.17764 0.32041 0.33068 0.51404 0.79074 0.82701 0.83652 0.85789 0.99736 1.0095 1.17555 1.19533 1.3408 1.47575 1.66353 1.85513 1.88098 2.20619 2.34414 2.83277 3.17561 3.32022 3.45605 4.10247 4.34682 4.82382 
24 0.01187 0.09804 0.17357 0.19247 0.32763 0.35373 0.66558 0.79088 0.82881 0.83843 0.85981 1.00328 1.18225 1.20763 1.46892 1.51957 1.68482 1.86835 3.32931 3.462 4.10757 4.39706 4.5317 4.85754 
30 0.01185 0.10644 0.17182 0.19183 0.32349 0.33595 0.5188 0.66479 0.80575 0.83218 0.84374 1.00144 1.02889 1.18068 1.21373 1.34847 1.52017 1.66796 1.85922 2.23357 2.34807 2.66266 2.85729 3.04608 3.18279 3.32554 3.46102 4.10791 4.35871 4.82909 
29 0.01584 0.10514 0.17356 0.18911 0.32609 0.33801 0.52574 0.66589 0.80024 0.83268 0.8432 1.00311 1.02213 1.18157 1.20811 1.34751 1.52321 1.67192 1.86192 2.21949 2.35015 2.6646 3.18463 3.32474 3.46385 4.1081 4.35677 4.53664 4.83557 
48 0.0189 0.09473 0.15967 0.1679 0.18364 0.31335 0.3208 0.33227 0.50498 0.52032 0.64331 0.65931 0.80272 0.82423 0.83341 0.99241 1.00255 1.16699 1.17685 1.19691 1.33108 1.34736 1.50282 1.52109 1.65712 1.67272 1.84892 1.86269 2.06671 2.19471 2.21676 2.33744 2.63978 2.82265 2.84316 2.98902 3.16333 3.31157 3.44733 3.46262 3.59259 3.76694 4.09549 4.34086 4.50691 4.64175 4.81662 4.837 
20 0.01515 0.10121 0.16891 0.31936 0.3398 0.78912 0.82522 0.8359 0.98075 0.9995 1.17992 1.22498 1.4683 1.66427 1.85359 2.34485 3.46171 4.102 4.34586 4.82397 
26 0.01738 0.11295 0.17974 0.19883 0.33446 0.37021 0.54521 0.80863 0.83854 0.85029 1.01042 1.18835 1.21792 1.37022 1.52989 1.68307 1.87254 2.23349 2.36448 3.18904 3.34161 3.47072 4.11523 4.36315 4.54142 4.8442 
42 0.01178 0.09538 0.164 0.17292 0.19426 0.3184 0.32729 0.35698 0.51011 0.54961 0.65132 0.79723 0.82644 0.83558 0.86902 0.9963 1.00765 1.1721 1.18476 1.21621 1.33605 1.50814 1.53573 1.66184 1.68276 1.85346 1.87364 2.07281 2.20006 2.34152 2.64792 2.828 2.99437 3.16861 3.31616 3.45231 3.59858 3.77609 4.09977 4.34541 4.51482 4.82111 
25 0.01959 0.10593 0.17308 0.20157 0.32538 0.34053 0.53227 0.66521 0.80246 0.83182 0.84365 1.00398 1.18262 1.21833 1.36046 1.51996 1.67477 1.86473 2.66366 3.17877 3.32579 3.46409 4.10569 4.53018 4.83594 
11 0.02046 0.10946 0.17506 0.32834 0.79538 0.82952 0.84265 0.99913 1.18412 1.23106 1.48099 
34 0.0092 0.06929 0.13751 0.17596 0.18893 0.32869 0.33933 0.52631 0.66419 0.80605 0.83617 0.84658 1.00609 1.02366 1.18228 1.19783 1.2365 1.34739 1.51937 1.67369 1.86413 1.89138 2.21463 2.35469 2.66652 2.84516 3.02298 3.18408 3.3274 3.46336 3.62224 4.1089 4.35851 4.83344 
20 0.01736 0.10466 0.17317 0.19404 0.32593 0.34035 0.79499 0.82978 0.83968 0.87189 1.00225 1.18312 1.21869 1.47516 1.55655 1.67247 1.86228 2.35582 3.47044 4.10702 
30 0.01551 0.10466 0.17213 0.18429 0.32549 0.33735 0.52168 0.65942 0.79977 0.83152 0.84157 1.00175 1.01554 1.18036 1.19902 1.3458 1.5175 1.6696 1.86068 2.21369 2.35059 2.66059 2.84428 3.01007 3.17696 3.32429 3.46222 4.10768 4.35573 4.83166 
27 0.00806 0.10799 0.17396 0.19632 0.327 0.34503 0.52919 0.66411 0.81472 0.83547 0.85341 1.00404 1.18174 1.2107 1.3519 1.52491 1.67445 1.86611 2.22287 2.35411 2.66367 3.1805 3.32814 3.46533 4.10918 4.35852 4.83288 
37 0.01624 0.10182 0.17308 0.18446 0.32637 0.3366 0.51802 0.54486 0.65794 0.79899 0.83295 0.84258 1.0039 1.02256 1.18011 1.19477 1.22632 1.34436 1.51804 1.67146 1.86216 2.08798 2.21267 2.34895 2.65357 2.83723 3.00305 3.17459 3.32333 3.45888 3.49138 3.60548 3.78916 4.10613 4.35321 4.52179 4.82874 
33 0.01761 0.09619 0.16186 0.17148 0.31418 0.32265 0.35964 0.50845 0.65279 0.79241 0.82452 0.83373 0.85529 0.99404 1.00563 1.17023 1.18393 1.22313 1.3354 1.50595 1.65851 1.85062 2.19678 2.33993 2.82533 2.99223 3.16855 3.31468 3.45166 3.59722 4.09857 4.34262 4.81868 
32 0.01191 0.10632 0.16945 0.18289 0.3225 0.3352 0.51512 0.65835 0.80634 0.83081 0.84171 1.00039 1.01832 1.17818 1.20016 1.34213 1.51743 1.66607 1.85751 1.90109 2.21534 2.34614 2.66366 2.8341 3.00974 3.17455 3.32134 3.4582 4.10391 4.34961 4.53319 4.8259 
22 0.01339 0.10226 0.16916 0.18925 0.32147 0.33802 0.79237 0.82759 0.83832 0.99665 1.17793 1.20728 1.46974 1.52078 1.6671 1.85669 2.22468 2.34561 3.32188 3.4605 4.1065 4.82601 
36 0.01274 0.10088 0.1655 0.17693 0.31848 0.33054 0.51141 0.54538 0.65143 0.80052 0.82644 0.83674 0.99597 1.17357 1.19233 1.33826 1.50803 1.5318 1.66398 1.85387 2.07817 2.20664 2.34286 2.64689 2.83079 2.99778 3.16876 3.31777 3.45341 3.59982 3.77967 4.10023 4.34629 4.51454 4.66431 4.82279 
28 0.01905 0.09543 0.16253 0.17822 0.31481 0.32692 0.50806 0.78732 0.82235 0.83281 0.99091 1.00437 1.171 1.21256 1.33582 1.47035 1.65913 1.84876 2.23729 2.33884 2.8265 2.99774 3.16826 3.31488 3.45181 4.09705 4.34093 4.81763 
12 0.0189 0.11213 0.17363 0.32245 0.79684 0.82815 0.84339 0.99701 1.18846 1.49172 1.66754 1.85771 
25 0.02279 0.10988 0.16988 0.1874 0.32257 0.33582 0.51793 0.80665 0.83112 0.8431 1.00073 1.17626 1.21071 1.34389 1.52525 1.66676 1.85764 2.20838 2.34642 2.83537 3.32181 3.45697 4.10387 4.34976 4.82687 
20 0.01798 0.1108 0.18092 0.20067 0.33428 0.34964 0.80269 0.83821 0.84828 1.01111 1.18857 1.21355 1.48047 1.54674 1.68285 1.87068 3.33897 3.47583 4.11465 4.40031 
15 0.01325 0.11685 0.18446 0.33936 0.70788 0.81218 0.84056 0.85791 1.0133 1.19338 1.24388 1.53537 1.88471 3.47891 4.1224 
20 0.02762 0.10531 0.16589 0.31706 0.51229 0.7923 0.8246 0.83759 0.99331 1.17389 1.21497 1.48256 1.51676 1.66349 1.8521 2.34327 3.31772 4.1008 4.34375 4.82152 
40 0.01609 0.10058 0.16741 0.17632 0.19715 0.32261 0.3326 0.51469 0.5504 0.65509 0.80043 0.83007 0.83927 0.8666 0.9999 1.01112 1.17622 1.18801 1.21722 1.34096 1.51191 1.66471 1.68761 1.85831 1.89112 2.08718 2.20411 2.246 2.34686 2.65576 2.83297 2.9998 3.17367 3.32159 3.45701 3.60349 4.10406 4.35021 4.52302 4.82625 
16 0.00682 0.10249 0.17222 0.32479 0.79154 0.82898 0.84005 0.98098 1.00254 1.18199 1.22844 1.47284 1.53096 1.67178 1.86906 2.23981 
26 0.00711 0.1033 0.16911 0.18766 0.32242 0.33507 0.51712 0.79908 0.82874 0.83904 0.99999 1.17766 1.21353 1.34232 1.51406 1.66701 1.8576 2.21644 2.34618 2.8347 3.1752 3.32124 3.45907 4.10387 4.34948 4.8257 
19 0.01691 0.10995 0.17274 0.20863 0.32633 0.79914 0.83047 0.84387 1.00282 1.18057 1.21332 1.52219 1.67909 1.86972 2.22532 3.4674 4.10753 4.36391 4.84173 
31 0.01214 0.11003 0.17248 0.19823 0.32594 0.37241 0.52159 0.65757 0.81532 0.83486 0.86806 1.0037 1.17997 1.20787 1.34827 1.5211 1.67699 1.86877 2.09743 2.21972 2.35862 2.65647 2.84817 3.01048 3.17705 3.32615 3.46207 4.10724 4.35947 4.52767 4.83472 
18 0.0131 0.10564 0.17118 0.32198 0.33851 0.79442 0.82844 0.83945 0.99687 1.01126 1.18034 1.22117 1.4933 1.66841 1.85793 2.2376 4.1055 4.35308 
28 0.01718 0.11258 0.17506 0.19651 0.32848 0.35239 0.52586 0.66249 0.81699 0.83632 0.85344 1.00593 1.18294 1.21452 1.35147 1.52859 1.67886 1.86658 2.23364 2.35498 2.854 3.1803 3.32727 3.46436 4.10871 4.36617 4.53278 4.83684 
26 0.00978 0.1091 0.16916 0.19221 0.3213 0.33588 0.51421 0.8104 0.83149 0.84622 0.99926 1.02263 1.17717 1.22205 1.3427 1.66471 1.85641 2.2158 2.34553 2.8339 3.1768 3.32119 3.4593 4.1046 4.3489 4.82501 
34 0.01937 0.11422 0.1819 0.19889 0.33493 0.34826 0.53084 0.66674 0.813 0.84165 0.85341 1.01158 1.03665 1.18911 1.20944 1.35663 1.52715 1.68242 1.87265 2.10103 2.22329 2.36 2.66255 2.85432 3.01683 3.1854 3.33557 3.4694 3.6196 3.79874 4.11528 4.36831 4.53123 4.8405 
25 0.00902 0.09941 0.16792 0.18699 0.3199 0.33449 0.51919 0.79282 0.82619 0.83714 0.99567 1.02072 1.17649 1.19977 1.34786 1.51268 1.66472 1.85481 2.21318 2.34529 3.3207 3.45665 4.1023 4.34742 4.82415 
40 0.07897 0.14479 0.1593 0.16957 0.3076 0.31532 0.33002 0.50062 0.63897 0.7843 0.81791 0.82694 0.84671 0.98753 0.99793 1.16256 1.17494 1.21578 1.32678 1.49738 1.52336 1.65219 1.67079 1.84398 1.8708 2.06228 2.18978 2.33309 2.63671 2.81807 2.98436 3.15968 3.30714 3.44292 3.58878 3.76297 4.09114 4.33596 4.50561 4.81188 
23 0.01005 0.11528 0.1781 0.20627 0.33006 0.34726 0.5514 0.82234 0.84037 0.86923 1.00705 1.18579 1.22053 1.531 1.67647 1.86723 2.23897 2.35465 3.34307 3.46959 4.11409 4.35935 4.83831 
16 0.01229 0.1065 0.17394 0.32638 0.34943 0.79571 0.83133 0.84348 1.00287 1.18315 1.23145 1.47684 1.67362 1.86656 3.4688 4.10833 
18 0.01605 0.11077 0.18132 0.33246 0.37265 0.80012 0.83744 0.85191 1.00783 1.18966 1.22622 1.47997 1.5394 1.68922 1.87509 2.24146 3.47725 4.11641 
24 0.01276 0.10848 0.17265 0.19323 0.32555 0.34005 0.53921 0.8057 0.8329 0.84606 1.00337 1.17994 1.20483 1.34536 1.51878 1.67006 1.86169 2.21294 2.35053 3.32516 3.46739 4.10763 4.38948 4.83402 
23 0.01632 0.10574 0.17029 0.32109 0.33647 0.52763 0.797 0.82809 0.83984 0.99798 1.17807 1.21534 1.34689 1.51937 1.66719 1.85734 2.21527 2.34738 3.17638 3.3216 3.46168 4.10777 4.82959 
16 0.01116 0.1066 0.17001 0.32028 0.79349 0.82731 0.8438 0.99534 1.17974 1.47413 1.66667 1.85462 2.34617 4.10969 4.34716 4.82413 
34 0.01735 0.09875 0.16751 0.17703 0.20742 0.3223 0.33197 0.51548 0.65793 0.7949 0.82861 0.83795 0.86503 0.99926 1.01067 1.17577 1.19086 1.22678 1.34198 1.51233 1.66487 1.68451 1.85738 1.889 2.20518 2.34627 2.83382 3.17349 3.32153 3.45754 4.10413 4.34907 4.67115 4.82572 
16 0.01615 0.11582 0.18404 0.33567 0.35833 0.80737 0.84107 0.85557 1.01269 1.19227 1.22755 1.54858 1.68463 1.87535 3.47677 4.11682 
34 0.00847 0.09809 0.16139 0.17184 0.31502 0.32517 0.50612 0.64645 0.79361 0.82314 0.83298 0.99281 1.00643 1.16831 1.18607 1.33243 1.50338 1.658 1.84973 2.06898 2.19653 2.33801 2.64237 2.82398 2.99007 3.16435 3.31269 3.44849 3.59395 3.76935 4.09608 4.34175 4.51154 4.81741 
24 0.00856 0.10879 0.16811 0.31699 0.33328 0.51328 0.80517 0.82917 0.84713 0.99685 1.177 1.22472 1.34443 1.53781 1.66458 1.85493 2.21795 2.3454 2.83481 3.3232 3.46001 4.10186 4.34665 4.82281 
20 0.01678 0.10078 0.17411 0.19731 0.32636 0.33974 0.7914 0.83062 0.84044 0.96189 1.00373 1.18216 1.21042 1.46989 1.52472 1.67594 1.86425 2.23833 3.4648 4.1094 
29 0.01878 0.10641 0.16965 0.18403 0.32143 0.33329 0.52125 0.65923 0.80468 0.8305 0.84161 0.99908 1.01779 1.17747 1.20232 1.34327 1.51641 1.66618 1.85644 1.89254 2.21516 2.34787 2.84519 3.17969 3.3229 3.45865 4.10459 4.3496 4.82873 
17 0.00814 0.10178 0.17471 0.3276 0.3493 0.79655 0.83214 0.84361 1.0027 1.02912 1.18846 1.47542 1.67444 1.86604 4.10779 4.35271 4.8297 
15 0.01729 0.10597 0.17366 0.3244 0.79248 0.82901 0.84022 0.98174 1.00368 1.18221 1.22349 1.47345 1.67024 1.86031 4.10814 
22 0.02368 0.11384 0.17188 0.22034 0.32306 0.34065 0.53269 0.68054 0.81752 0.83448 0.86093 1.00108 1.18123 1.22269 1.36787 1.51846 1.66948 1.8599 3.32942 3.46483 4.10659 4.84158 
21 0.01095 0.10258 0.17149 0.18953 0.32474 0.34087 0.79414 0.82894 0.83885 0.87817 1.00116 1.18119 1.21584 1.47483 1.521 1.67046 1.86258 2.24024 3.32966 3.46605 4.10841 
21 0.01568 0.10503 0.17309 0.20105 0.32607 0.34172 0.79522 0.83213 0.84375 1.00173 1.02637 1.18258 1.22308 1.47746 1.67846 1.86231 3.32662 3.46616 4.10576 4.35217 4.83263 
25 0.01187 0.10839 0.17107 0.19631 0.3231 0.33991 0.53123 0.80694 0.83152 0.84646 1.00054 1.179 1.21639 1.34796 1.54522 1.66883 1.85849 2.23045 2.34894 3.18107 3.32573 3.46244 4.10725 4.35789 4.8308 
22 0.01519 0.10672 0.17419 0.19885 0.32702 0.34313 0.79732 0.8318 0.84265 1.00365 1.18435 1.22265 1.47744 1.53106 1.67586 1.86387 2.35474 3.32799 3.46731 4.10654 4.35493 4.83501 
28 0.01539 0.11232 0.1794 0.19656 0.33168 0.34402 0.53012 0.66788 0.81344 0.84029 0.8547 1.00936 1.05133 1.18677 1.20853 1.35306 1.52568 1.67842 1.86806 2.22709 2.35821 3.18413 3.33128 3.46605 3.61915 4.11332 4.36243 4.84399 
26 0.01633 0.0996 0.16208 0.21714 0.31504 0.33348 0.50816 0.7924 0.82263 0.83406 0.9923 1.16994 1.33453 1.50099 1.6582 1.84915 2.20724 2.33828 2.82583 2.99789 3.31374 3.45231 3.59906 4.09659 4.34117 4.81746 
16 0.02007 0.11427 0.17884 0.33301 0.80055 0.83391 0.84595 1.00844 1.18781 1.22587 1.52746 1.68813 1.89186 3.47102 4.11393 4.44484 
26 0.00848 0.10473 0.17673 0.20604 0.32951 0.36144 0.54079 0.66913 0.81186 0.83671 0.85467 1.00709 1.18389 1.21345 1.36411 1.53225 1.67978 1.87036 2.22394 2.35571 3.18645 3.34311 3.46659 4.11269 4.3866 4.84403 
10 0.0137 0.1094 0.17372 0.32681 0.79567 0.8295 0.84823 1.00031 1.18284 1.47923 
20 0.01128 0.11326 0.17755 0.22582 0.33043 0.36986 0.5482 0.81656 0.83675 0.85256 1.00767 1.18763 1.23338 1.52523 1.67564 1.86931 2.3716 3.46876 4.11202 4.84922 
25 0.0083 0.1013 0.17569 0.20221 0.32727 0.34187 0.54176 0.80227 0.83421 0.84683 1.0043 1.18291 1.20867 1.35089 1.5345 1.67434 1.86433 2.21727 2.35444 2.85273 3.32813 3.46901 4.11003 4.36935 4.84022 
11 0.01861 0.10565 0.1781 0.33162 0.79197 0.8279 0.83978 0.98339 1.00468 1.22586 1.46996 
46 0.00729 0.09144 0.16448 0.17409 0.18901 0.32134 0.32941 0.34211 0.51401 0.53513 0.6541 0.80545 0.83112 0.84027 0.87946 1.00019 1.01089 1.17626 1.18716 1.21365 1.34077 1.51206 1.53343 1.66496 1.68084 1.85692 1.87249 2.07756 2.20496 2.34599 2.65063 2.83225 2.86063 2.99887 3.17268 3.32105 3.45659 3.47841 3.60217 3.78011 4.10397 4.34946 4.51891 4.66385 4.82536 4.8549 
29 0.0092 0.08619 0.1762 0.18928 0.33044 0.34352 0.52481 0.66494 0.81593 0.83881 0.85186 1.00899 1.18497 1.20622 1.35101 1.5242 1.67459 1.86626 2.10238 2.22408 2.35483 2.84322 3.01088 3.18139 3.3291 3.46479 4.11153 4.36019 4.83395 
20 0.01437 0.10015 0.16688 0.31757 0.33756 0.51495 0.78997 0.82432 0.83545 0.99303 1.17635 1.46516 1.6631 1.85121 2.34198 3.31864 3.4569 4.09913 4.34321 4.82029 
36 0.01182 0.09771 0.16828 0.17724 0.20528 0.32284 0.33159 0.3611 0.51445 0.65759 0.79626 0.82994 0.83893 0.86215 0.99989 1.0095 1.1765 1.19004 1.22243 1.34054 1.51281 1.66527 1.68371 1.85749 1.87652 2.20248 2.34619 2.83233 2.99934 3.1736 3.32074 3.45574 3.60169 4.10413 4.34967 4.82537 
30 0.02032 0.10878 0.17272 0.18884 0.32488 0.33688 0.53108 0.66325 0.80708 0.83325 0.84435 1.00201 1.0167 1.1813 1.2076 1.51936 1.67033 1.86031 1.90144 2.21519 2.3512 2.66962 2.85125 3.18355 3.32954 3.46221 4.10847 4.35299 4.5312 4.83134 
31 0.01057 0.09909 0.16139 0.1745 0.31416 0.3261 0.50612 0.64804 0.79722 0.82348 0.83426 0.99202 1.01579 1.16844 1.21068 1.33272 1.50617 1.6576 1.84901 2.07098 2.19737 2.33809 2.82426 2.99042 3.16586 3.31277 3.44928 3.59522 4.09598 4.34128 4.81717 
42 0.01705 0.09938 0.16969 0.17946 0.22488 0.32355 0.3335 0.51552 0.53818 0.65384 0.79803 0.82987 0.83926 1.00001 1.0136 1.17663 1.18797 1.2146 1.34145 1.3686 1.51356 1.54233 1.66905 1.85912 1.89257 2.08105 2.2083 2.34667 2.65044 2.83404 3.00182 3.1721 3.32097 3.45644 3.47984 3.60265 3.78079 4.10356 4.35084 4.51815 4.65462 4.82631 
19 0.0149 0.10348 0.16608 0.19307 0.31859 0.35012 0.79429 0.82577 0.83778 0.99444 1.17687 1.47341 1.66049 1.85246 2.23383 2.34446 4.10169 4.34494 4.82212 
15 0.0241 0.11902 0.17294 0.3243 0.80149 0.83076 0.84651 1.00031 1.18363 1.51416 1.66841 1.86214 4.1076 4.35784 4.83025 
34 0.02405 0.12138 0.1773 0.19721 0.33046 0.34658 0.5241 0.62501 0.6617 0.83058 0.84357 1.00883 1.18454 1.20877 1.35119 1.52033 1.67501 1.86774 2.09525 2.21669 2.35494 2.65788 2.8512 3.00968 3.18006 3.33021 3.46425 3.61449 3.7935 4.11167 4.36482 4.52729 4.67329 4.83992 
18 0.01358 0.10128 0.16508 0.31593 0.51191 0.78971 0.82318 0.83545 0.99157 1.17582 1.46671 1.65981 1.84957 2.3407 3.31953 4.09866 4.34137 4.81873 
14 0.01673 0.1108 0.17563 0.3264 0.35948 0.80056 0.83243 0.84785 1.00277 1.1883 1.48947 1.67771 1.86445 4.10685 
33 0.0111 0.09993 0.16954 0.17936 0.22177 0.32345 0.33465 0.51906 0.66134 0.79865 0.82986 0.83945 0.88196 1.00042 1.01546 1.17672 1.18951 1.2198 1.34499 1.52493 1.66651 1.85914 2.20687 2.34712 2.66707 2.84 3.1764 3.32321 3.45896 4.10684 4.35601 4.53634 4.82924 
42 0.01015 0.06436 0.13723 0.17729 0.18831 0.33008 0.34053 0.52113 0.54014 0.66039 0.82158 0.83959 0.85147 1.00793 1.02481 1.18345 1.19616 1.22767 1.34767 1.37457 1.52015 1.54803 1.67442 1.86524 1.88903 2.08722 2.21552 2.35342 2.65532 2.84079 3.0064 3.17852 3.32756 3.46307 3.4871 3.60924 3.78556 4.11097 4.35836 4.5236 4.6597 4.83359 
18 0.00733 0.10563 0.17011 0.32219 0.79322 0.82662 0.84173 0.9978 1.17882 1.21998 1.51232 1.67648 1.86049 2.23857 2.35885 3.46172 4.10722 4.85092 
39 0.01885 0.10243 0.1691 0.1798 0.32156 0.33228 0.51555 0.54527 0.65548 0.79921 0.82932 0.83944 0.99892 1.01327 1.17702 1.19087 1.2222 1.34108 1.51285 1.53727 1.66679 1.85717 1.88944 2.08368 2.20823 2.34736 2.65227 2.83416 3.00393 3.1743 3.32158 3.45721 3.60391 3.78688 4.10408 4.35024 4.5189 4.65668 4.82766 
37 0.01266 0.10498 0.16897 0.17986 0.32171 0.33228 0.51407 0.5404 0.65475 0.80641 0.83074 0.84095 0.99969 1.01371 1.17705 1.19258 1.34125 1.51437 1.66604 1.85682 1.88106 2.08332 2.21025 2.34637 2.65072 2.83365 3.00162 3.17297 3.32098 3.45716 3.60383 3.78053 4.10391 4.34931 4.51849 4.66861 4.82613 
12 0.01578 0.10859 0.16752 0.32045 0.79334 0.82464 0.83784 0.99614 1.2151 1.48097 1.85674 4.34664 
17 0.01212 0.09721 0.16206 0.3127 0.5039 0.78551 0.82065 0.83294 0.98767 1.45977 1.65482 1.84566 2.33675 2.82604 4.0949 4.33788 4.81407 
34 0.01405 0.10611 0.17165 0.18384 0.32493 0.33702 0.51882 0.57775 0.66134 0.80737 0.83194 0.84207 1.00286 1.17912 1.19701 1.3467 1.51497 1.54353 1.66926 1.86154 2.09166 2.21084 2.34856 2.65931 2.85356 3.0081 3.18059 3.3262 3.45962 3.61053 4.10655 4.35568 4.67199 4.83268 
17 0.01339 0.10379 0.17542 0.32607 0.34096 0.79325 0.82984 0.8399 0.87458 1.00138 1.01855 1.18666 1.22854 1.47635 1.67098 1.86344 3.47244 
14 0.01009 0.11573 0.17375 0.32262 0.33976 0.80835 0.83295 0.85106 1.00098 1.20223 1.66526 1.85728 4.35311 4.83483 
17 0.01784 0.11052 0.1713 0.32177 0.34871 0.8003 0.82987 0.84635 0.99866 1.18015 1.51174 1.66685 1.85698 2.3477 3.32391 4.10505 4.35255 
15 0.01692 0.11665 0.17641 0.32821 0.80275 0.83387 0.84828 1.00474 1.18855 1.51974 1.67848 1.86606 3.47636 4.10929 4.38992 
18 0.01244 0.10612 0.17142 0.32158 0.34992 0.79532 0.82781 0.83905 0.99739 1.17972 1.22285 1.48593 1.54868 1.66843 1.85907 3.4705 4.10664 4.83025 
16 0.02284 0.11953 0.18331 0.33642 0.80614 0.84167 0.8588 1.01319 1.19268 1.23081 1.55215 1.68391 1.88466 2.25023 3.48449 4.11972 
25 0.01517 0.10048 0.16784 0.1855 0.31983 0.33395 0.51688 0.79225 0.82591 0.83717 0.99557 1.17615 1.21051 1.34437 1.47599 1.52127 1.66638 1.85464 2.34403 3.17348 3.32039 3.45611 4.10176 4.34673 4.8237 
28 0.02049 0.11176 0.17682 0.19533 0.32867 0.33954 0.53317 0.80593 0.83703 0.84915 1.00661 1.02796 1.18479 1.20875 1.3532 1.52546 1.67295 1.70718 1.86388 1.8897 2.22145 2.35425 3.19048 3.3309 3.46826 4.11093 4.35924 4.83478 
49 0.01678 0.09818 0.16608 0.17416 0.18702 0.3198 0.32713 0.33746 0.5131 0.53277 0.65283 0.68225 0.80139 0.82973 0.83853 0.8586 0.9991 1.00877 1.17518 1.18557 1.21012 1.33968 1.36356 1.51172 1.5323 1.66433 1.68114 1.85598 1.86998 2.07739 2.20416 2.2372 2.34524 2.65116 2.83074 2.85299 2.99954 3.17231 3.31994 3.45558 3.47518 3.60161 3.77862 4.10322 4.34812 4.51793 4.66449 4.82465 4.84717 
36 0.01955 0.10301 0.17079 0.18298 0.32368 0.33551 0.51912 0.57659 0.65631 0.79986 0.83033 0.8402 1.00011 1.01335 1.17889 1.19686 1.34465 1.51649 1.67113 1.85928 2.08914 2.21468 2.34866 2.6535 2.84091 3.00989 3.17544 3.32321 3.45918 3.60616 3.78453 4.10538 4.35281 4.51975 4.67147 4.83227 
46 0.01703 0.10137 0.16779 0.17616 0.1916 0.3222 0.33042 0.34445 0.51447 0.53394 0.65308 0.8059 0.8314 0.84056 0.88216 1.00069 1.01149 1.17583 1.18638 1.2113 1.34066 1.36626 1.51198 1.53229 1.66509 1.68131 1.85801 1.87535 2.07985 2.20375 2.22982 2.34669 2.64982 2.83297 2.99831 3.17293 3.32138 3.45679 3.48014 3.60262 3.77821 4.10452 4.35013 4.51789 4.65942 4.82656 
27 0.02024 0.11155 0.17281 0.18721 0.32541 0.33708 0.53046 0.66949 0.81368 0.83477 0.84732 1.00289 1.02171 1.1817 1.20673 1.35242 1.51994 1.67087 1.86115 1.89472 2.22129 2.35156 2.85676 3.32688 3.47001 4.10777 4.3566 
40 0.01257 0.09949 0.17384 0.18447 0.32634 0.33593 0.51941 0.54561 0.65939 0.79721 0.8322 0.84113 0.85959 1.00321 1.01443 1.18081 1.19325 1.22071 1.3459 1.51738 1.54328 1.66988 1.6921 1.86168 1.88404 2.09127 2.21498 2.34978 2.65827 2.84072 3.01023 3.17798 3.32515 3.46083 3.60909 4.10704 4.35522 4.52402 4.67081 4.83082 
34 0.0127 0.09921 0.16854 0.17974 0.32161 0.33406 0.51516 0.65529 0.79441 0.8278 0.83763 0.99757 1.01142 1.17598 1.19242 1.34181 1.50946 1.54578 1.66668 1.85747 2.08831 2.20754 2.3459 2.65185 2.83544 3.00399 3.17198 3.32062 3.45678 3.60619 4.10338 4.35132 4.51903 4.82732 
15 0.0103 0.10449 0.16528 0.31644 0.79121 0.82399 0.83595 0.99202 1.46748 1.65819 1.84972 2.34054 4.0983 4.34154 4.81795 
21 0.01484 0.10666 0.17532 0.22001 0.32853 0.55855 0.79732 0.8328 0.84402 1.00502 1.18291 1.21402 1.47526 1.52631 1.67806 1.87092 2.23906 2.36521 3.46511 4.10964 4.68071 
33 0.00853 0.10493 0.16789 0.18048 0.32014 0.33014 0.5136 0.65579 0.80582 0.83024 0.84114 0.99836 1.01105 1.1751 1.19521 1.33992 1.51296 1.66322 1.68625 1.85528 1.87915 2.08212 2.2043 2.3446 2.83187 3.00555 3.17374 3.31961 3.4579 4.10318 4.34899 4.5251 4.82545 
15 0.02056 0.12367 0.17593 0.3292 0.80687 0.83503 0.85284 1.00547 1.18649 1.52051 1.67571 1.86692 2.24149 3.33761 4.11215 
14 0.01106 0.10471 0.17311 0.32392 0.79199 0.82833 0.84078 0.9948 1.01396 1.18392 1.47061 1.67485 1.86203 4.11371 
31 0.01469 0.10267 0.16338 0.17578 0.31619 0.32829 0.50883 0.6511 0.80236 0.82599 0.83792 0.99406 1.01491 1.17149 1.20161 1.33561 1.50626 1.65984 1.85155 2.08122 2.19979 2.34083 2.82744 2.9943 3.16889 3.31607 3.45272 3.59954 4.09858 4.34392 4.8198 
39 0.01292 0.1047 0.16873 0.18032 0.32118 0.33187 0.51332 0.53574 0.65322 0.80682 0.83059 0.84244 0.99925 1.01572 1.17561 1.18899 1.22145 1.34002 1.51198 1.53961 1.66653 1.85671 1.89396 2.07793 2.2069 2.34516 2.64897 2.83223 2.99993 3.17161 3.31982 3.45564 3.60166 3.78052 4.10298 4.34953 4.51679 4.65568 4.82519 
13 0.02108 0.11465 0.17293 0.32371 0.79976 0.831 0.84403 0.99984 1.18253 1.49013 1.66702 1.85929 4.10912 
42 0.00719 0.09562 0.16833 0.17746 0.1995 0.32237 0.33143 0.35843 0.5148 0.54238 0.6559 0.80875 0.8319 0.84166 1.00073 1.01385 1.17669 1.18801 1.21562 1.34132 1.51387 1.54381 1.66646 1.68602 1.85774 1.87502 2.08274 2.20794 2.34634 2.65176 2.83386 3.0018 3.17315 3.32139 3.45712 3.60424 3.78217 4.10467 4.35071 4.51921 4.66754 4.82623 
28 0.01019 0.1031 0.17289 0.18392 0.32697 0.33863 0.51959 0.80015 0.83316 0.84343 1.00301 1.01732 1.17986 1.19434 1.22715 1.34795 1.51804 1.67164 1.863 2.2126 2.35046 2.84014 3.17734 3.32532 3.46166 4.10819 4.35644 4.83061 
28 0.01937 0.11008 0.17699 0.19308 0.33008 0.34328 0.54326 0.68452 0.80667 0.83608 0.84689 1.00821 1.18522 1.20915 1.35995 1.52646 1.67935 1.86744 2.23011 2.35547 2.86365 3.18788 3.33166 3.46834 4.11163 4.35792 4.5398 4.84853 
21 0.01347 0.10375 0.17647 0.19802 0.33044 0.35471 0.79662 0.83476 0.84593 1.00549 1.18615 1.21805 1.47306 1.53623 1.68176 1.87055 2.23334 3.46959 4.11207 4.39464 4.8543 
15 0.00716 0.10857 0.17642 0.22848 0.332 0.80361 0.83483 0.85109 1.00562 1.18425 1.21723 1.53868 2.24304 3.47577 4.11767 
32 0.02067 0.10506 0.16804 0.18071 0.32146 0.33451 0.51341 0.65701 0.80235 0.82901 0.83975 0.99855 1.01473 1.17655 1.20401 1.34027 1.51516 1.66518 1.85648 2.08663 2.20729 2.34523 2.6574 2.83258 3.00039 3.17311 3.32049 3.45548 3.60465 4.10185 4.34781 4.82422 
27 0.01835 0.10324 0.16359 0.17538 0.31683 0.32972 0.5097 0.79761 0.82582 0.83636 0.99433 1.00849 1.17004 1.19717 1.33622 1.50584 1.6593 1.85248 2.19746 2.34128 2.82806 2.99337 3.31571 3.4528 4.09953 4.34467 4.8204 
34 0.01079 0.10497 0.17167 0.18534 0.32371 0.3351 0.51726 0.65806 0.8033 0.83181 0.84272 1.00088 1.01728 1.17921 1.19969 1.34387 1.51751 1.66822 1.85854 1.88967 2.08859 2.21245 2.348 2.65568 2.83746 3.00492 3.17532 3.32274 3.4586 3.61005 4.10543 4.35214 4.52556 4.82798 
22 0.02049 0.10337 0.16722 0.18657 0.3198 0.33602 0.51624 0.79545 0.82699 0.83777 0.99655 1.17585 1.21195 1.4811 1.6627 1.8544 2.21207 2.34344 3.31958 4.10212 4.347 4.8223 
25 0.01033 0.10177 0.1727 0.19006 0.32462 0.33597 0.79522 0.83019 0.84004 0.87301 1.00176 1.01842 1.18122 1.21162 1.4818 1.52229 1.66926 1.85958 2.22488 2.35063 3.32618 3.46776 4.10672 4.35832 4.83168 
35 0.01256 0.09756 0.16373 0.17364 0.31631 0.3246 0.34217 0.50935 0.6532 0.7948 0.82618 0.83575 0.99532 1.00598 1.17174 1.19186 1.33604 1.50717 1.6603 1.683 1.85179 1.87165 2.07137 2.1992 2.34123 2.82667 2.99342 3.16821 3.31605 3.45244 3.59865 3.77447 4.09979 4.34436 4.81993 
20 0.01047 0.10132 0.1759 0.20369 0.32879 0.34676 0.79607 0.83195 0.84182 0.89221 1.00458 1.18487 1.21711 1.47516 1.52902 1.67486 1.86835 3.46765 4.10952 4.39169 
34 0.0131 0.09494 0.15986 0.17066 0.31249 0.3222 0.50509 0.64631 0.78901 0.82151 0.83129 0.99054 1.00305 1.16767 1.18258 1.33196 1.50173 1.65608 1.8472 2.06645 2.19501 2.33673 2.64312 2.823 2.98988 3.16404 3.31217 3.44799 3.59359 3.76979 4.0949 4.33967 4.51133 4.81591 
43 0.00675 0.08885 0.15829 0.17152 0.18368 0.32129 0.33047 0.51345 0.5383 0.65484 0.795 0.82838 0.83743 0.85618 0.99866 1.00881 1.17669 1.18914 1.21756 1.34041 1.51183 1.53509 1.66462 1.68832 1.85656 1.88975 2.08944 2.20848 2.34542 2.65027 2.83299 2.99907 3.17283 3.32096 3.45566 3.4778 3.60221 3.79189 4.10325 4.34851 4.52074 4.67132 4.82582 
43 0.01538 0.09557 0.16167 0.17064 0.18902 0.31539 0.32363 0.33751 0.50786 0.53159 0.64791 0.79914 0.82524 0.83467 0.99399 1.00549 1.16985 1.18095 1.2089 1.33402 1.50521 1.53096 1.65889 1.67803 1.85072 1.86761 2.07009 2.19826 2.22702 2.33973 2.64427 2.82552 2.99228 3.16638 3.31441 3.45046 3.59598 3.77238 4.09792 4.34285 4.51097 4.65365 4.81897 
22 0.01371 0.10194 0.16767 0.31838 0.33657 0.51326 0.79224 0.82587 0.83729 0.99482 1.02198 1.17711 1.22795 1.50774 1.66271 1.85334 2.34354 3.31947 3.45956 4.1015 4.3464 4.82233 
21 0.0202 0.10985 0.17856 0.20681 0.33207 0.6847 0.80007 0.83612 0.84814 1.00854 1.18853 1.22314 1.47895 1.52524 1.68153 1.87664 2.24895 3.46827 4.11269 4.38791 4.84632 
29 0.01276 0.099 0.17034 0.18766 0.32195 0.334 0.51559 0.65944 0.79438 0.82842 0.83863 0.99835 1.01156 1.17862 1.20357 1.34376 1.48215 1.52093 1.66762 1.85728 2.21514 2.34679 2.83638 3.176 3.32202 3.45856 4.10367 4.3494 4.82575 
31 0.01704 0.10832 0.17093 0.18905 0.32356 0.33574 0.51736 0.65882 0.80898 0.83243 0.84501 1.00134 1.02263 1.17865 1.20611 1.34562 1.51741 1.66769 1.85935 2.09165 2.21033 2.34735 2.66461 2.83759 3.01349 3.17495 3.32366 3.45921 4.10472 4.35162 4.82804 
23 0.00648 0.09584 0.16825 0.19818 0.32002 0.3345 0.51877 0.79115 0.8261 0.83684 0.99525 1.01168 1.17775 1.21875 1.46982 1.66573 1.85428 2.34393 3.32022 3.46161 4.10238 4.34603 4.82361 
32 0.00798 0.10501 0.16391 0.17568 0.31694 0.32797 0.50834 0.6488 0.81005 0.82857 0.84507 0.99534 1.01455 1.17019 1.19371 1.33439 1.50634 1.66052 1.85216 2.07223 2.19862 2.34086 2.82666 2.99293 3.16774 3.31497 3.45114 3.59652 3.77299 4.09838 4.34449 4.82012 
12 0.02806 0.11504 0.17204 0.32056 0.79586 0.82693 0.84646 0.99555 1.21405 1.51256 1.85446 4.34592 

52
