# Supplementary material for: Deciphering the Contribution of Oriens-Lacunosum/Moleculare (OLM) Cells to Intrinsic θ Rhythms Using Biophysical Local Field Potential (LFP) Models
Source: eNeuro. 2018 Sep 4;5(4):ENEURO.0146-18.2018. doi: 10.1523/ENEURO.0146-18.2018 (PMC6140113; doi:10.1523/ENEURO.0146-18.2018)
Supplement: Supplementary file 2 — Supplementary Code. Download supplement 2, GZ file [file sup_enu-eN-NWR-0146-18-s02.gz › LFP_microcircuit-master/SOM-350-SOM12915016-dSD3.5ms-shift5.32ms-gnSD0.12-gsb5.25-csb0.21-gbs1.25-cbs0.1344-spiketimes.txt]

14945

350


42 0.01373 0.10588 0.17032 0.1793 0.2009 0.32469 0.3343 0.51657 0.53577 0.65575 0.81113 0.83337 0.84344 1.00257 1.01677 1.1783 1.18995 1.21828 1.34285 1.36799 1.51602 1.5453 1.66972 1.8605 1.8846 2.08269 2.20944 2.34818 2.65116 2.83554 3.00185 3.17412 3.32272 3.45832 3.4798 3.60376 3.78096 4.10594 4.3526 4.51933 4.65739 4.8286 
40 0.01237 0.10318 0.16163 0.17204 0.21497 0.31517 0.32575 0.50632 0.52779 0.64522 0.81533 0.82893 0.85061 0.9938 1.0141 1.16864 1.18232 1.22213 1.33288 1.50605 1.65932 1.69484 1.85054 1.87781 2.07026 2.19818 2.33873 2.64197 2.82513 2.99132 3.16469 3.31321 3.44908 3.59466 3.76935 4.09664 4.34258 4.50974 4.6511 4.81834 
39 0.01931 0.11172 0.17112 0.18112 0.21442 0.32551 0.33645 0.51753 0.54046 0.65649 0.82385 0.83793 0.85717 1.00409 1.02651 1.17914 1.19288 1.23143 1.34376 1.51906 1.67027 1.86083 1.88702 2.08272 2.21037 2.34925 2.65443 2.83621 3.00319 3.1752 3.32364 3.45942 3.60546 3.78232 4.107 4.35414 4.52189 4.66849 4.82948 
53 0.01229 0.09073 0.15654 0.16497 0.17372 0.19611 0.31314 0.32025 0.33043 0.50547 0.52044 0.64407 0.65827 0.79499 0.82287 0.83149 0.84987 0.99216 1.0019 1.16727 1.17672 1.19527 1.33126 1.34632 1.50448 1.52851 1.65659 1.67091 1.84861 1.86217 2.06732 2.09113 2.19494 2.21357 2.33761 2.64075 2.82291 2.84166 2.98928 3.16395 3.18548 3.3121 3.44767 3.46043 3.59327 3.76795 4.09565 4.11235 4.34088 4.50865 4.64585 4.8169 4.83499 
37 0.00852 0.10573 0.1692 0.17925 0.21604 0.32386 0.33557 0.51585 0.53976 0.65541 0.8173 0.8337 0.84735 1.00226 1.1771 1.19064 1.22452 1.34174 1.51976 1.66881 1.85969 2.08384 2.20848 2.34701 2.65293 2.83475 3.00159 3.17368 3.32184 3.45703 3.60469 3.78494 4.10496 4.35265 4.5204 4.66375 4.82813 
46 0.00792 0.09696 0.16108 0.16959 0.1861 0.31546 0.32399 0.3407 0.50692 0.52584 0.64614 0.80536 0.82567 0.83551 0.99397 1.00614 1.16866 1.17928 1.20426 1.3328 1.354 1.50622 1.54573 1.65909 1.67605 1.85081 1.86694 2.06989 2.19696 2.22096 2.339 2.64244 2.82486 2.84831 2.99118 3.16518 3.31346 3.44931 3.46949 3.5947 3.76982 4.09704 4.34278 4.50997 4.65102 4.81855 
48 0.01809 0.09949 0.16509 0.17338 0.18933 0.3193 0.32776 0.34411 0.51099 0.52698 0.65017 0.67718 0.80932 0.82923 0.83859 0.9977 1.00975 1.17323 1.18375 1.20876 1.33734 1.3584 1.51162 1.54992 1.66333 1.68187 1.85466 1.87085 2.07531 2.20247 2.23056 2.34298 2.64736 2.8293 2.84972 2.99604 3.16923 3.31787 3.45338 3.47079 3.59874 3.77582 4.101 4.3466 4.5157 4.65463 4.82273 4.84694 
51 0.01645 0.09657 0.16371 0.17161 0.18405 0.31835 0.32598 0.33739 0.51026 0.5242 0.57688 0.64929 0.66684 0.80662 0.82829 0.83714 0.89416 0.99731 1.00829 1.1725 1.18194 1.2015 1.3366 1.35267 1.50956 1.53276 1.66262 1.67914 1.854 1.86872 2.07397 2.20104 2.2212 2.34245 2.64525 2.82844 2.84734 2.99481 3.16831 3.18767 3.31699 3.45262 3.46599 3.59788 3.77301 4.10053 4.34595 4.51302 4.65221 4.82199 4.83951 
46 0.01796 0.09351 0.15994 0.16824 0.18247 0.31428 0.3222 0.33432 0.50695 0.52561 0.64673 0.79389 0.8235 0.83247 0.85374 0.99311 1.00444 1.16911 1.17952 1.2039 1.33329 1.35744 1.50816 1.65851 1.67705 1.84972 1.86564 2.07019 2.19741 2.22386 2.33881 2.6434 2.82495 2.85162 2.99171 3.16546 3.31363 3.44969 3.47152 3.59524 3.77081 4.09693 4.34192 4.51139 4.66096 4.81822 
46 0.01575 0.11026 0.17575 0.18484 0.20729 0.33005 0.33954 0.38117 0.52098 0.53762 0.66062 0.69457 0.82915 0.84221 0.85759 1.00812 1.02283 1.18399 1.19627 1.22749 1.34774 1.3717 1.52186 1.67387 1.69575 1.86543 1.88559 2.0875 2.21441 2.35299 2.65628 2.83959 2.86227 3.00669 3.17918 3.32777 3.46357 3.48649 3.60976 3.78574 4.11123 4.35694 4.52416 4.66431 4.83297 4.85987 
45 0.02023 0.10585 0.16888 0.17799 0.20145 0.3229 0.33252 0.51424 0.5325 0.65295 0.68163 0.81533 0.8328 0.84363 1.00142 1.01891 1.1764 1.18804 1.2169 1.34045 1.36323 1.51386 1.55078 1.66778 1.85886 1.88539 2.08032 2.20568 2.23601 2.34634 2.64896 2.8331 2.85981 2.99946 3.17236 3.32098 3.45638 3.47844 3.6019 3.7788 4.10417 4.3507 4.51782 4.65626 4.82655 
45 0.01543 0.10116 0.16264 0.17171 0.19235 0.31634 0.32555 0.35168 0.50812 0.52854 0.64745 0.68436 0.81641 0.82966 0.8445 0.99521 1.00968 1.17071 1.18325 1.21604 1.33464 1.36434 1.50923 1.66043 1.68226 1.85197 1.87142 2.07315 2.19969 2.23828 2.34057 2.64471 2.82679 2.99349 3.1671 3.3154 3.45097 3.48178 3.59681 3.77292 4.0984 4.34406 4.51269 4.65466 4.82007 
45 0.012 0.10327 0.16878 0.17776 0.19994 0.32328 0.33305 0.51448 0.53273 0.65351 0.68628 0.8137 0.83238 0.84261 1.00147 1.01896 1.17662 1.18807 1.21618 1.34086 1.36484 1.51489 1.6676 1.69911 1.85887 1.88444 2.07974 2.20671 2.23941 2.34638 2.64986 2.83347 2.86111 3.0005 3.17222 3.32106 3.45645 3.47745 3.6024 3.77888 4.10417 4.35072 4.51812 4.65645 4.82643 
42 0.01839 0.09932 0.16013 0.16907 0.18947 0.31366 0.3228 0.34688 0.5052 0.52469 0.64396 0.80993 0.82579 0.83804 0.99236 1.00596 1.16722 1.17947 1.21154 1.3314 1.35663 1.50522 1.65727 1.67926 1.84908 1.86984 2.06806 2.1959 2.2343 2.3375 2.64112 2.82344 2.98947 3.16373 3.31205 3.44761 3.59326 3.76807 4.09541 4.34107 4.50886 4.81676 
48 0.01081 0.09377 0.16044 0.16867 0.18342 0.31468 0.32272 0.3357 0.50666 0.5228 0.64526 0.66768 0.80156 0.82453 0.8336 0.99331 1.00476 1.16862 1.17885 1.20212 1.33266 1.35093 1.50626 1.53776 1.65864 1.67532 1.85024 1.86697 2.06971 2.19677 2.21988 2.33882 2.64176 2.82472 2.84573 2.99084 3.16494 3.31342 3.44896 3.46594 3.59451 3.76954 4.09676 4.34229 4.50973 4.6529 4.81829 4.83925 
35 0.01494 0.11039 0.1694 0.18116 0.32288 0.33491 0.51501 0.54031 0.65535 0.82009 0.83511 0.85547 1.00156 1.04944 1.17722 1.194 1.3418 1.51916 1.66755 1.85889 2.08327 2.2089 2.34679 2.65259 2.83444 3.00122 3.17342 3.3218 3.45746 3.60565 3.78483 4.10525 4.35205 4.522 4.82726 
47 0.01944 0.10524 0.17093 0.17959 0.19906 0.32508 0.33412 0.36288 0.5169 0.53466 0.65548 0.6829 0.81713 0.83475 0.84463 1.00338 1.01743 1.17869 1.18956 1.21608 1.34269 1.36331 1.51698 1.55662 1.66932 1.69084 1.86124 1.88412 2.08276 2.20868 2.23956 2.34883 2.6513 2.83555 2.85943 3.00147 3.17455 3.32354 3.45859 3.47818 3.60455 3.7805 4.10655 4.35306 4.51941 4.66123 4.82865 
37 0.01532 0.11338 0.17351 0.18411 0.26193 0.32842 0.34066 0.52004 0.54435 0.65964 0.82718 0.84053 0.86438 1.00701 1.18194 1.19775 1.34679 1.52397 1.6729 1.86356 1.8956 2.0868 2.21262 2.35112 2.6576 2.8386 3.00703 3.1781 3.32653 3.46219 3.60894 3.79027 4.10929 4.35601 4.52633 4.67787 4.83206 
47 0.01674 0.10327 0.17053 0.17898 0.19675 0.32523 0.33411 0.36072 0.51695 0.53452 0.6562 0.69241 0.81429 0.83405 0.84344 1.00325 1.01645 1.17866 1.18923 1.21449 1.34306 1.36512 1.51781 1.66937 1.69026 1.86084 1.88002 2.08354 2.20842 2.2366 2.3486 2.65178 2.83595 2.86583 3.0024 3.17472 3.32367 3.45897 3.48122 3.60485 3.78104 4.10657 4.35272 4.5194 4.65947 4.82861 4.86175 
35 0.01861 0.11105 0.16675 0.17831 0.32001 0.33172 0.51203 0.5383 0.6524 0.81984 0.83375 0.86658 0.99918 1.17416 1.19096 1.33883 1.51716 1.66464 1.85566 1.88851 2.07998 2.20492 2.34393 2.65099 2.83131 2.99929 3.17114 3.31907 3.45525 3.60211 3.78357 4.10231 4.34879 4.52232 4.82449 
38 0.01916 0.10504 0.16433 0.17431 0.20794 0.31807 0.32839 0.51002 0.53451 0.64979 0.81572 0.83053 0.84744 0.99655 1.01559 1.17202 1.18673 1.33638 1.51152 1.66181 1.85325 1.87914 2.07558 2.20121 2.3418 2.64594 2.82869 2.99588 3.16831 3.31636 3.4525 3.59883 3.77491 4.09985 4.34588 4.51366 4.65443 4.82169 
38 0.0118 0.10037 0.162 0.17174 0.20346 0.31573 0.32584 0.50728 0.53233 0.64782 0.80801 0.82631 0.83784 0.99396 1.01071 1.16984 1.18475 1.33395 1.50955 1.65939 1.6874 1.85065 1.88141 2.07147 2.19885 2.33916 2.64477 2.82575 2.99215 3.16593 3.31413 3.45002 3.59581 3.77217 4.09711 4.34278 4.51355 4.81867 
40 0.01627 0.10706 0.1694 0.17984 0.32227 0.33272 0.51455 0.5346 0.65408 0.81117 0.83201 0.84331 1.00161 1.02399 1.1768 1.19004 1.22255 1.34117 1.37225 1.51649 1.66893 1.85908 1.89271 2.08015 2.20747 2.34659 2.65022 2.83366 2.99977 3.17218 3.32091 3.4564 3.48487 3.6035 3.77957 4.10401 4.35084 4.5183 4.66838 4.82644 
42 0.02031 0.10967 0.17006 0.17973 0.20741 0.32432 0.33461 0.51551 0.5342 0.65477 0.81905 0.83533 0.84933 1.00254 1.0193 1.17758 1.18982 1.22072 1.34208 1.36831 1.51642 1.66865 1.70103 1.85964 1.88216 2.08157 2.2084 2.34778 2.65109 2.83452 3.0004 3.17386 3.32248 3.45797 3.48887 3.60382 3.77966 4.10562 4.35203 4.51916 4.65784 4.82783 
39 0.01519 0.11351 0.17574 0.18628 0.28589 0.32991 0.3408 0.52104 0.5418 0.66034 0.82727 0.84159 0.85985 1.00789 1.02874 1.18356 1.19784 1.3474 1.37646 1.52157 1.6739 1.86464 1.88868 2.0867 2.21448 2.35298 2.65593 2.84021 3.00737 3.17881 3.32801 3.46312 3.60939 3.78554 4.11073 4.35706 4.52427 4.66377 4.83323 
39 0.00968 0.1004 0.16924 0.17803 0.19883 0.32485 0.33557 0.51665 0.53863 0.65623 0.80599 0.83129 0.84083 1.00295 1.02751 1.17819 1.19095 1.22052 1.34284 1.5208 1.67006 1.86064 1.89271 2.08436 2.20945 2.34757 2.65242 2.83593 3.00253 3.1742 3.32272 3.45812 3.60443 3.78398 4.10509 4.35249 4.52037 4.66873 4.82799 
40 0.01767 0.10243 0.164 0.17334 0.19774 0.31793 0.32792 0.50964 0.53155 0.64919 0.80877 0.82812 0.83902 0.99618 1.01337 1.17222 1.18546 1.21871 1.3364 1.51114 1.66156 1.68464 1.8534 1.8788 2.0754 2.20162 2.24136 2.34191 2.64613 2.82868 2.99548 3.16859 3.31691 3.45234 3.59851 3.77723 4.09958 4.34557 4.51558 4.82135 
38 0.0205 0.11305 0.17291 0.18418 0.32627 0.33733 0.51814 0.54032 0.65749 0.82102 0.8374 0.85371 1.00511 1.03718 1.17997 1.1942 1.23595 1.34434 1.5208 1.67149 1.86253 1.89891 2.08476 2.20997 2.34985 2.65478 2.83688 3.00413 3.17582 3.3248 3.4601 3.60632 3.7855 4.10773 4.35465 4.52304 4.66471 4.82989 
45 0.01617 0.10633 0.16914 0.17794 0.19707 0.3227 0.33129 0.34833 0.51524 0.53407 0.65475 0.81607 0.83383 0.84453 1.0013 1.01397 1.17694 1.18819 1.21602 1.34139 1.36513 1.51644 1.66687 1.68557 1.85856 1.87557 2.08137 2.20598 2.23495 2.34729 2.65154 2.83399 2.86234 3.00064 3.17352 3.32226 3.45757 3.48263 3.60378 3.78105 4.1053 4.35135 4.51938 4.65649 4.82712 
37 0.00784 0.10316 0.17156 0.18183 0.2243 0.32679 0.33889 0.51841 0.54212 0.65775 0.82108 0.83662 0.8518 1.00536 1.1803 1.19588 1.34476 1.52143 1.67186 1.86212 1.89552 2.08433 2.21193 2.3499 2.65417 2.83748 3.00426 3.17567 3.32432 3.45956 3.60627 3.7857 4.10715 4.35457 4.523 4.67207 4.83056 
33 0.00809 0.11636 0.17531 0.19142 0.3291 0.34423 0.52134 0.55393 0.66138 0.83359 0.84731 1.00808 1.18285 1.20413 1.34778 1.52586 1.67487 1.86538 2.08911 2.21531 2.35253 2.66154 2.83996 3.00956 3.17929 3.32737 3.46329 3.61253 3.7899 4.11061 4.35903 4.53045 4.83369 
38 0.01271 0.1094 0.17098 0.18126 0.22328 0.32544 0.33675 0.51737 0.54067 0.65672 0.82164 0.83665 0.85306 1.00393 1.05439 1.17979 1.19582 1.34428 1.52084 1.67034 1.8612 1.90028 2.08494 2.21009 2.34929 2.65478 2.83702 3.00427 3.1755 3.32463 3.4594 3.60621 3.78628 4.10659 4.35342 4.52231 4.66773 4.82982 
33 0.00856 0.10724 0.17136 0.18614 0.32537 0.33949 0.51887 0.55604 0.65833 0.81639 0.8338 0.84838 1.00401 1.18033 1.20471 1.34572 1.52558 1.67315 1.86258 2.09263 2.21665 2.35013 2.65868 2.84104 3.00951 3.17621 3.32549 3.46048 3.61252 4.10698 4.35741 4.52888 4.8325 
42 0.00943 0.04532 0.12777 0.17671 0.18687 0.22871 0.33056 0.34108 0.52153 0.54042 0.66099 0.82989 0.84294 0.86222 1.00875 1.02817 1.18314 1.19512 1.22588 1.34748 1.37144 1.52381 1.67451 1.70851 1.86592 1.893 2.08782 2.21376 2.35339 2.65798 2.84046 3.00712 3.17956 3.32833 3.46348 3.48853 3.60999 3.78738 4.11159 4.35832 4.52582 4.83395 
39 0.01877 0.11006 0.16716 0.17786 0.30432 0.3229 0.33523 0.5122 0.53412 0.65139 0.82242 0.83516 0.87804 0.99929 1.01962 1.17429 1.18857 1.33837 1.37425 1.51656 1.66488 1.70018 1.85671 1.89141 2.07943 2.20401 2.34466 2.65121 2.83131 2.99735 3.17117 3.31955 3.45464 3.60219 3.78114 4.10281 4.34903 4.51908 4.82442 
45 0.01914 0.1043 0.16742 0.17591 0.19276 0.32142 0.32983 0.34543 0.51363 0.53118 0.65297 0.81138 0.8317 0.84157 0.9999 1.01182 1.17528 1.18611 1.21216 1.33932 1.35858 1.51596 1.66506 1.68171 1.85691 1.87291 2.07895 2.20328 2.22594 2.34531 2.65058 2.83176 2.85459 2.99879 3.1721 3.32031 3.45602 3.48016 3.60239 3.77915 4.10364 4.34929 4.51789 4.66151 4.82555 
47 0.01151 0.10011 0.1717 0.17995 0.19515 0.32782 0.3368 0.36614 0.51925 0.53645 0.65788 0.684 0.81795 0.83659 0.84617 1.00583 1.01976 1.18045 1.19059 1.21401 1.34505 1.3654 1.51801 1.54036 1.67171 1.69241 1.86306 1.88126 2.08371 2.20974 2.23435 2.35056 2.65287 2.83783 2.86094 3.0039 3.17629 3.32534 3.46043 3.47656 3.60618 3.78168 4.10835 4.35534 4.52039 4.65469 4.83103 
46 0.01442 0.10482 0.16543 0.17499 0.20074 0.31885 0.32808 0.35347 0.51017 0.52683 0.64889 0.67704 0.82186 0.8337 0.8554 0.99783 1.01243 1.17258 1.18454 1.21601 1.33674 1.35941 1.51013 1.66293 1.685 1.85455 1.87417 2.074 2.20152 2.23378 2.34283 2.64605 2.82881 2.85377 2.99505 3.16875 3.31725 3.45303 3.4817 3.59866 3.77429 4.1008 4.34677 4.51474 4.65799 4.82245 
36 0.01808 0.10701 0.16743 0.17879 0.32085 0.33206 0.51332 0.54068 0.65374 0.81319 0.83123 0.84491 0.9994 1.0232 1.17566 1.19345 1.34029 1.51809 1.6655 1.85638 1.89038 2.08406 2.20697 2.34484 2.65196 2.83253 3.0013 3.17227 3.31997 3.45633 3.60411 3.78628 4.10304 4.34983 4.51952 4.82585 
42 0.01846 0.10602 0.16864 0.17779 0.20114 0.3227 0.3323 0.51458 0.53495 0.65405 0.81153 0.83204 0.84251 1.00078 1.01554 1.17657 1.18862 1.21803 1.3414 1.38683 1.51655 1.6672 1.69564 1.85816 1.8811 2.08039 2.20682 2.24414 2.34639 2.65097 2.83421 3.00137 3.17259 3.32146 3.45705 3.60325 3.77981 4.10409 4.35027 4.51849 4.66517 4.82638 
42 0.01632 0.10432 0.16611 0.17518 0.19673 0.32042 0.33015 0.5121 0.53229 0.65131 0.81105 0.83031 0.84126 0.99875 1.01478 1.17362 1.18496 1.21281 1.33877 1.36953 1.51324 1.66451 1.68941 1.85604 1.87951 2.07687 2.20317 2.23505 2.34408 2.64789 2.83147 2.99764 3.17014 3.31888 3.4545 3.60048 3.77677 4.10176 4.34813 4.51616 4.66045 4.82415 
45 0.01437 0.10245 0.16889 0.17756 0.19664 0.32323 0.33212 0.35671 0.51504 0.53316 0.6549 0.80954 0.83191 0.84142 1.00133 1.01469 1.177 1.18803 1.21469 1.34104 1.36252 1.51702 1.6672 1.6866 1.85841 1.87561 2.08137 2.20659 2.23597 2.34662 2.65118 2.83351 2.85762 3.00059 3.17319 3.32165 3.45718 3.48155 3.60322 3.78178 4.10485 4.35049 4.51973 4.67313 4.82681 
49 0.01584 0.09951 0.16802 0.17592 0.19018 0.32324 0.33159 0.34896 0.51491 0.53125 0.65391 0.67963 0.80571 0.83102 0.83992 0.86882 1.00146 1.01389 1.17648 1.18616 1.20734 1.34083 1.35971 1.5144 1.53852 1.66767 1.68778 1.85888 1.87612 2.07975 2.2064 2.23208 2.3464 2.64953 2.83368 2.8562 2.99985 3.17236 3.32119 3.45642 3.47124 3.60223 3.7776 4.10422 4.3506 4.51689 4.65415 4.82642 4.84738 
49 0.01637 0.10146 0.16692 0.17501 0.18899 0.32109 0.32878 0.34037 0.5132 0.52831 0.65227 0.67325 0.81213 0.83187 0.84126 0.99987 1.01059 1.17526 1.1853 1.20765 1.3395 1.35737 1.51276 1.53409 1.665 1.68092 1.85671 1.87136 2.07715 2.2044 2.2311 2.34509 2.6482 2.83147 2.85196 2.99813 3.17163 3.31996 3.45591 3.47296 3.60122 3.77643 4.10327 4.12621 4.34887 4.51611 4.65114 4.82504 4.84468 
44 0.01557 0.10055 0.16166 0.17069 0.19109 0.31549 0.32495 0.35799 0.50737 0.52731 0.64651 0.81154 0.82732 0.83973 0.99407 1.00961 1.1692 1.18046 1.20852 1.33356 1.3594 1.50789 1.65919 1.68528 1.85108 1.87174 2.07166 2.19851 2.23381 2.3396 2.64345 2.82604 2.99214 3.16563 3.31397 3.44981 3.47417 3.59566 3.77161 4.09762 4.34357 4.51145 4.6585 4.81923 
46 0.0085 0.09943 0.1682 0.1767 0.19292 0.32275 0.33122 0.34744 0.51485 0.53207 0.65432 0.68774 0.81805 0.83406 0.84465 1.00148 1.01426 1.17653 1.1871 1.21244 1.34099 1.36255 1.51627 1.66651 1.68371 1.85826 1.87459 2.08029 2.20556 2.23111 2.34671 2.65051 2.83323 2.8561 2.99997 3.17317 3.32148 3.45713 3.47636 3.60293 3.78123 4.10509 4.35126 4.51846 4.65586 4.82692 
46 0.0126 0.10271 0.17049 0.17883 0.19448 0.32473 0.33283 0.34631 0.51657 0.53141 0.65716 0.81171 0.83448 0.84394 1.00296 1.01383 1.17857 1.18862 1.21087 1.3428 1.36055 1.51883 1.66795 1.6831 1.86008 1.87512 2.08183 2.20708 2.22893 2.34854 2.65323 2.83479 2.85423 3.00218 3.17528 3.32349 3.45903 3.47519 3.60511 3.78178 4.10685 4.35208 4.5212 4.67392 4.82828 4.84621 
45 0.01737 0.10584 0.16843 0.17699 0.19402 0.32287 0.33178 0.35325 0.51489 0.53218 0.65451 0.81488 0.83334 0.84368 1.00124 1.01419 1.17642 1.18711 1.21263 1.34108 1.36366 1.51727 1.66702 1.68755 1.85875 1.87695 2.08097 2.20595 2.23426 2.34687 2.65226 2.83363 2.85755 3.00012 3.17341 3.3216 3.45707 3.47801 3.60363 3.78098 4.10491 4.35104 4.52041 4.66283 4.82692 
34 0.02109 0.11588 0.17081 0.18331 0.32412 0.33614 0.51673 0.54554 0.65799 0.82461 0.83803 1.00251 1.02868 1.17948 1.20054 1.34374 1.52487 1.66861 1.86 1.89737 2.08829 2.21165 2.34894 2.66007 2.83628 3.0063 3.17696 3.32482 3.46027 3.61554 4.10682 4.35297 4.53459 4.82896 
48 0.01459 0.0983 0.16254 0.17103 0.18779 0.31642 0.32483 0.34014 0.50826 0.52535 0.64743 0.6736 0.80972 0.82741 0.83725 0.99511 1.00741 1.17036 1.18143 1.20881 1.33454 1.35687 1.50791 1.53325 1.66055 1.67983 1.85194 1.86847 2.07153 2.19912 2.22488 2.34043 2.64357 2.82672 2.85039 2.99317 3.16651 3.31507 3.45068 3.4701 3.59627 3.77134 4.09835 4.344 4.51119 4.64874 4.82008 4.84815 
41 0.01938 0.10661 0.16739 0.17666 0.20002 0.32132 0.33086 0.36692 0.5131 0.53256 0.65322 0.81976 0.83386 0.84945 0.99978 1.01476 1.17552 1.18852 1.22257 1.3395 1.36626 1.51566 1.66575 1.69577 1.85689 1.87857 2.07948 2.20602 2.34495 2.65047 2.832 2.99889 3.17165 3.31971 3.45572 3.60191 3.7788 4.10297 4.34908 4.51808 4.82483 
52 0.01708 0.10288 0.16993 0.17804 0.19263 0.32429 0.33212 0.34444 0.51587 0.52962 0.57758 0.65467 0.66992 0.81754 0.83497 0.84428 1.00292 1.01403 1.17779 1.18724 1.20644 1.34201 1.35732 1.51433 1.53169 1.66792 1.68333 1.85979 1.87451 2.07923 2.20662 2.22745 2.34797 2.64978 2.67052 2.83423 2.85363 3.00041 3.17377 3.19027 3.32273 3.45815 3.47205 3.60344 3.77838 4.1061 4.12701 4.35195 4.51771 4.65245 4.82786 4.84583 
38 0.01562 0.11348 0.17616 0.18674 0.32968 0.34047 0.52164 0.5427 0.66133 0.8217 0.83981 0.85342 1.00895 1.05966 1.18389 1.19817 1.23674 1.34853 1.5242 1.67553 1.86612 1.89876 2.0889 2.21647 2.35302 2.6576 2.84007 3.00879 3.17976 3.3282 3.46359 3.60994 3.78816 4.11114 4.35755 4.5254 4.67445 4.83343 
41 0.02251 0.11577 0.17327 0.18366 0.22368 0.32666 0.3369 0.51785 0.53623 0.65711 0.69586 0.83218 0.84385 1.00544 1.02363 1.17986 1.19222 1.22489 1.34437 1.3697 1.51881 1.67122 1.7049 1.86229 1.88584 2.08389 2.21015 2.35038 2.65462 2.83682 3.00325 3.17665 3.32497 3.46085 3.60713 3.78282 4.10885 4.35543 4.52285 4.66696 4.83019 
36 0.01614 0.10222 0.16123 0.17153 0.21656 0.31482 0.32567 0.50679 0.53946 0.64734 0.81298 0.82773 0.84471 0.99334 1.01614 1.16926 1.18597 1.33337 1.51205 1.65847 1.84982 2.07118 2.1985 2.33846 2.64549 2.82526 2.99181 3.16567 3.31363 3.44956 3.59626 3.77442 4.09671 4.34203 4.51365 4.81797 
42 0.01585 0.10427 0.17215 0.18146 0.20833 0.32642 0.33637 0.51757 0.53656 0.65677 0.8072 0.83304 0.84251 1.00454 1.02475 1.17947 1.19097 1.21823 1.34383 1.36833 1.51871 1.67116 1.86172 1.88546 2.0848 2.21079 2.24914 2.34917 2.65295 2.83663 3.00314 3.17512 3.32411 3.4593 3.48388 3.60487 3.78322 4.10678 4.35362 4.52109 4.66701 4.82922 
34 0.0122 0.10218 0.16178 0.17295 0.31576 0.32806 0.50846 0.5373 0.64834 0.80892 0.82637 0.84087 0.9944 1.16999 1.18645 1.33473 1.51209 1.66089 1.85148 2.07545 2.2002 2.33982 2.64523 2.82744 2.99488 3.16616 3.31443 3.45028 3.59765 3.77588 4.09785 4.34445 4.51307 4.81983 
39 0.01162 0.11152 0.17432 0.18501 0.32725 0.33746 0.51914 0.53854 0.659 0.82305 0.83941 0.85571 1.00632 1.02585 1.1816 1.19513 1.23122 1.34593 1.37682 1.52067 1.67272 1.86331 1.88838 2.08563 2.21252 2.35139 2.6556 2.83805 3.00458 3.1775 3.3261 3.46186 3.6079 3.78386 4.10949 4.35617 4.52345 4.66723 4.83119 
48 0.01101 0.09907 0.16449 0.1729 0.18893 0.31846 0.32663 0.34029 0.51003 0.52431 0.64846 0.6654 0.81171 0.82954 0.83935 0.99724 1.00886 1.172 1.18191 1.20323 1.33611 1.3519 1.50866 1.53268 1.6625 1.67958 1.85398 1.86928 2.07289 2.20085 2.2234 2.34232 2.64478 2.82814 2.8479 2.99441 3.16816 3.31659 3.45221 3.46685 3.59784 3.77243 4.10035 4.34594 4.51235 4.65391 4.8218 4.84006 
42 0.01224 0.10581 0.16699 0.17682 0.2081 0.32062 0.33062 0.51175 0.53048 0.65119 0.81611 0.83215 0.84649 0.99904 1.01552 1.17417 1.18671 1.21872 1.33837 1.36505 1.5131 1.66485 1.69222 1.85612 1.87929 2.07701 2.20437 2.34418 2.64845 2.8307 2.86363 2.99755 3.17037 3.31874 3.45462 3.60035 3.77661 4.10197 4.34817 4.51646 4.66365 4.8239 
35 0.01871 0.10662 0.16401 0.17504 0.31697 0.32804 0.50904 0.54092 0.64994 0.81479 0.83007 0.84951 0.99593 1.02045 1.17175 1.18969 1.33643 1.51624 1.66158 1.85275 2.07579 2.2015 2.34114 2.64877 2.82825 2.99537 3.16845 3.31621 3.45266 3.60015 3.78324 4.09931 4.34522 4.52333 4.82105 
41 0.0126 0.09982 0.15976 0.16962 0.20002 0.31345 0.32366 0.50478 0.52765 0.64359 0.80915 0.82529 0.8394 0.99186 1.00944 1.16703 1.17972 1.21249 1.33131 1.36146 1.50443 1.65752 1.69552 1.84886 1.87647 2.06883 2.1967 2.33714 2.64021 2.82361 2.98977 3.16319 3.31165 3.44738 3.59289 3.76772 4.09501 4.34082 4.50755 4.65961 4.81672 
39 0.01881 0.10972 0.16821 0.17818 0.2097 0.32242 0.3331 0.51396 0.53483 0.65334 0.82182 0.83553 0.85647 1.00112 1.02246 1.17592 1.18934 1.22654 1.34073 1.51598 1.66652 1.6985 1.85802 1.8864 2.07941 2.2061 2.34614 2.65176 2.83322 2.99963 3.17217 3.32088 3.45641 3.60265 3.77982 4.10399 4.35058 4.51989 4.82641 
40 0.01389 0.10763 0.17066 0.18039 0.21185 0.32492 0.33537 0.51649 0.53731 0.65635 0.81608 0.83438 0.84593 1.00327 1.02461 1.17856 1.19158 1.22388 1.3434 1.51916 1.6697 1.86047 1.88872 2.08409 2.21026 2.34797 2.65262 2.83531 3.00315 3.17458 3.32338 3.45849 3.49194 3.60415 3.78403 4.10626 4.3534 4.52155 4.67135 4.82871 
50 0.01619 0.10478 0.17159 0.18001 0.19724 0.32571 0.33422 0.35177 0.51697 0.53166 0.65558 0.67224 0.81758 0.83578 0.84547 1.00418 1.01688 1.17896 1.1889 1.21093 1.34306 1.35957 1.51551 1.53421 1.66977 1.68786 1.86114 1.87752 2.08073 2.2084 2.23258 2.34911 2.65082 2.68696 2.83552 2.85601 3.00166 3.17482 3.1962 3.32374 3.45904 3.47376 3.6045 3.77933 4.1071 4.35325 4.51854 4.65366 4.82892 4.84869 
56 0.01338 0.09989 0.16968 0.17732 0.18878 0.32437 0.33148 0.34165 0.51599 0.5283 0.55201 0.65542 0.67165 0.80879 0.83352 0.84222 0.86461 1.00303 1.01293 1.17795 1.18672 1.20299 1.34197 1.3552 1.51496 1.53283 1.66815 1.68232 1.85987 1.87322 2.07922 2.10005 2.20624 2.22325 2.34793 2.36702 2.65087 2.83431 2.85237 3.00005 3.02008 3.1742 3.19073 3.32254 3.33792 3.45835 3.47095 3.60383 3.77945 4.10628 4.12179 4.35234 4.5193 4.65948 4.82794 4.84327 
45 0.02012 0.10296 0.16464 0.17383 0.19625 0.31837 0.32748 0.35215 0.51006 0.52722 0.64917 0.81258 0.82958 0.84078 0.99696 1.01113 1.17208 1.18367 1.21283 1.33629 1.35926 1.5107 1.66257 1.68537 1.85398 1.87332 2.07398 2.20129 2.23208 2.34233 2.6458 2.82864 2.85433 2.99472 3.1685 3.3169 3.45236 3.47483 3.59829 3.77351 4.10022 4.3462 4.5141 4.6675 4.82204 
37 0.01864 0.10311 0.16494 0.17499 0.21468 0.31873 0.32952 0.51091 0.53595 0.65143 0.8101 0.82865 0.84001 0.99686 1.01634 1.17334 1.18808 1.3379 1.51514 1.66312 1.85355 1.88318 2.07767 2.205 2.34241 2.64813 2.83005 2.9979 3.16905 3.31755 3.45343 3.59997 3.77853 4.10025 4.34597 4.51576 4.82216 
48 0.00659 0.09559 0.16404 0.17221 0.18589 0.3187 0.32668 0.33931 0.51091 0.52691 0.65002 0.67692 0.80759 0.82893 0.83813 0.99744 1.00843 1.17264 1.18266 1.20473 1.33702 1.3558 1.51049 1.53575 1.66248 1.67895 1.85436 1.86951 2.07491 2.20134 2.22618 2.34287 2.64691 2.8291 2.84942 2.99574 3.16921 3.31762 3.4534 3.47228 3.59899 3.77428 4.10104 4.3465 4.5144 4.65405 4.82284 4.84629 
40 0.01918 0.10379 0.16442 0.17417 0.20405 0.31795 0.32795 0.50945 0.53079 0.64892 0.81196 0.8291 0.84178 0.99628 1.01217 1.17189 1.18446 1.21624 1.33623 1.36627 1.51024 1.66231 1.69367 1.85331 1.88085 2.07359 2.20172 2.3417 2.64601 2.82842 2.9952 3.16802 3.31653 3.45217 3.59779 3.77359 4.09945 4.34527 4.51322 4.82118 
40 0.01191 0.10503 0.17549 0.18534 0.21905 0.32965 0.33997 0.52128 0.54178 0.66066 0.82125 0.83909 0.85106 1.00773 1.02652 1.18386 1.19811 1.23535 1.34784 1.38882 1.52302 1.67438 1.86544 1.89434 2.08839 2.21514 2.3528 2.65645 2.84017 3.00778 3.17885 3.32768 3.46319 3.60935 3.78697 4.11053 4.35697 4.52435 4.67373 4.83314 
33 0.01454 0.11307 0.16744 0.18048 0.32102 0.3349 0.51329 0.54347 0.65357 0.82222 0.83521 0.99963 1.17535 1.19466 1.34018 1.51643 1.66626 1.85664 2.07915 2.20738 2.3452 2.64982 2.83319 3.00004 3.17152 3.32009 3.45579 3.60255 3.78107 4.10259 4.34959 4.51874 4.82527 
47 0.01076 0.09482 0.17155 0.18012 0.19533 0.32722 0.33583 0.35391 0.51917 0.53601 0.65848 0.68811 0.8231 0.83854 0.84961 1.00606 1.01977 1.18131 1.1922 1.21896 1.34538 1.36586 1.52019 1.67086 1.68826 1.86293 1.88011 2.08511 2.21055 2.23854 2.35113 2.65518 2.83759 2.8597 3.0046 3.17747 3.32621 3.46123 3.48001 3.60718 3.78518 4.10913 4.35492 4.52372 4.66695 4.83107 4.85727 
41 0.01428 0.10238 0.16932 0.17833 0.20151 0.32379 0.33336 0.5156 0.5354 0.65534 0.80512 0.83117 0.84061 1.00153 1.01649 1.17779 1.18998 1.21862 1.34232 1.37227 1.51741 1.66853 1.85919 1.88308 2.08221 2.20921 2.34719 2.65049 2.83481 3.00126 3.17319 3.32225 3.45771 3.48682 3.60358 3.78017 4.10476 4.35128 4.51817 4.65747 4.8272 
33 0.01618 0.12001 0.17239 0.18755 0.32591 0.34012 0.5175 0.54599 0.65754 0.82897 0.84166 1.00485 1.17971 1.19977 1.34424 1.52156 1.67108 1.86171 2.08425 2.21072 2.34945 2.65567 2.83717 3.00543 3.1759 3.32436 3.46014 3.60755 3.78551 4.10706 4.35398 4.52421 4.82977 
39 0.05425 0.12567 0.16259 0.17326 0.31326 0.3231 0.35638 0.50643 0.53056 0.64537 0.81492 0.82874 0.84898 0.99365 1.01519 1.16888 1.18273 1.22358 1.333 1.50791 1.65877 1.85036 1.88546 2.07095 2.19785 2.33878 2.64288 2.82508 2.99113 3.16531 3.31362 3.4492 3.59526 3.77083 4.09669 4.34252 4.51143 4.66253 4.81829 
49 0.01855 0.10313 0.16973 0.17799 0.19427 0.32396 0.33231 0.34828 0.51529 0.53001 0.65393 0.67017 0.81335 0.8335 0.84284 1.00212 1.01358 1.17744 1.18741 1.2097 1.34156 1.35857 1.51458 1.53502 1.66802 1.68611 1.85928 1.87519 2.07972 2.20687 2.23126 2.34738 2.6497 2.83364 2.85336 3.00005 3.17316 3.19317 3.32208 3.45749 3.47242 3.60302 3.77817 4.10527 4.35135 4.51764 4.65229 4.82719 4.84667 
45 0.01866 0.10562 0.16795 0.17693 0.19775 0.32187 0.33108 0.36012 0.51384 0.53238 0.65332 0.81538 0.83263 0.84366 1.0003 1.01448 1.17545 1.18679 1.21501 1.33995 1.36364 1.51433 1.66614 1.6879 1.85747 1.87648 2.07848 2.20497 2.23456 2.34573 2.64926 2.83242 2.85712 2.99918 3.17194 3.32049 3.45628 3.48297 3.60189 3.77888 4.10372 4.3498 4.5174 4.65599 4.82589 
56 0.01653 0.10072 0.16908 0.1767 0.18726 0.3237 0.33063 0.3404 0.51586 0.52822 0.55217 0.6549 0.66879 0.80856 0.83336 0.84205 0.86421 1.00277 1.01247 1.17764 1.18632 1.20214 1.34189 1.35519 1.51489 1.53202 1.66763 1.68118 1.8595 1.87248 2.07867 2.09821 2.20589 2.22251 2.34785 2.36766 2.65052 2.83404 2.85195 3.00056 3.03097 3.17403 3.19016 3.32268 3.35453 3.4584 3.47168 3.60394 3.77864 4.10605 4.12081 4.35172 4.51805 4.65451 4.82793 4.84419 
43 0.02005 0.10677 0.1693 0.17888 0.20755 0.32317 0.33313 0.51474 0.53428 0.65345 0.68593 0.81812 0.83375 0.84632 1.00189 1.0236 1.17679 1.18904 1.21965 1.34103 1.3675 1.51447 1.66806 1.85938 1.89173 2.08104 2.20683 2.24403 2.34706 2.64925 2.83414 2.99974 3.17237 3.32131 3.45661 3.48081 3.60234 3.7789 4.10442 4.35116 4.51749 4.65856 4.82679 
55 0.01653 0.0948 0.16165 0.16958 0.17903 0.20783 0.31776 0.3247 0.33453 0.50958 0.52223 0.54805 0.64776 0.6603 0.80482 0.82746 0.83603 0.85901 0.99648 1.00608 1.17136 1.18032 1.19718 1.33523 1.34766 1.50841 1.52966 1.66118 1.67455 1.85331 1.86648 2.07241 2.19881 2.21547 2.34163 2.36167 2.64438 2.82734 2.84447 2.99317 3.01502 3.16764 3.18511 3.3162 3.45146 3.46327 3.59699 3.77189 4.0998 4.11567 4.34539 4.51214 4.6489 4.82125 4.83707 
60 0.01171 0.09714 0.16311 0.17204 0.1802 0.19851 0.32062 0.32727 0.33623 0.51253 0.52327 0.54274 0.65096 0.66117 0.80707 0.83103 0.83956 0.85979 0.99989 1.00886 1.17475 1.18317 1.1977 1.22869 1.33875 1.35037 1.51117 1.52607 1.66438 1.67651 1.85621 1.86743 2.07472 2.09142 2.20225 2.21798 2.34503 2.3626 2.64737 2.66541 2.83026 2.84492 2.99691 3.01445 3.17101 3.18348 3.31971 3.3336 3.45506 3.46597 3.60058 3.77537 4.10333 4.11598 4.34862 4.38222 4.51567 4.65038 4.82473 4.83881 
63 0.01539 0.08976 0.15385 0.16356 0.1712 0.18718 0.31216 0.3187 0.32705 0.35519 0.50447 0.51448 0.53267 0.6423 0.65169 0.79941 0.82298 0.83134 0.8497 0.99184 1.00051 1.16619 1.17409 1.18629 1.21125 1.33031 1.34123 1.50212 1.51599 1.65622 1.6681 1.84806 1.85901 2.0658 2.08153 2.19357 2.20788 2.33684 2.35251 2.638 2.65252 2.82189 2.83456 2.9882 3.00387 3.16245 3.1729 3.31086 3.32093 3.44655 3.45654 3.59182 3.76588 3.78434 4.09496 4.10566 4.3404 4.36826 4.50585 4.52519 4.63882 4.81636 4.82877 
43 0.00722 0.09534 0.16952 0.17862 0.19963 0.32437 0.33368 0.36641 0.51605 0.53448 0.65684 0.81702 0.83448 0.84534 1.00264 1.01731 1.17857 1.19121 1.22252 1.34266 1.36987 1.51936 1.66886 1.69581 1.8601 1.88196 2.08486 2.20937 2.34785 2.65254 2.83485 2.86307 3.00327 3.17506 3.32319 3.45871 3.60475 3.78533 4.10621 4.35244 4.52138 4.66651 4.82829 
41 0.01201 0.10627 0.16911 0.17844 0.20323 0.32371 0.33381 0.51533 0.53573 0.65466 0.81482 0.83321 0.84472 1.00199 1.02037 1.1773 1.19016 1.22203 1.34145 1.36852 1.51721 1.66838 1.85911 1.88426 2.08114 2.20634 2.23835 2.34682 2.65182 2.83399 3.00205 3.17322 3.32163 3.45708 3.48759 3.60338 3.7804 4.10471 4.35121 4.51919 4.82715 
54 0.01179 0.08843 0.15365 0.16261 0.17155 0.19626 0.31099 0.31802 0.32819 0.50319 0.5172 0.64178 0.65495 0.79132 0.82053 0.82912 0.84641 0.99002 0.9996 1.16525 1.17468 1.19327 1.32916 1.34375 1.50186 1.52104 1.65472 1.66989 1.84627 1.85936 2.06446 2.08836 2.19279 2.2116 2.3353 2.63792 2.82059 2.8397 2.98713 3.16138 3.17852 3.30977 3.32703 3.44558 3.45836 3.59086 3.76524 4.09336 4.11146 4.33852 4.50555 4.64203 4.81453 4.83277 
48 0.01056 0.09967 0.16838 0.17667 0.19318 0.32346 0.33227 0.35723 0.51443 0.53039 0.65355 0.68067 0.81219 0.83215 0.84151 1.00159 1.01509 1.17654 1.1869 1.21129 1.34044 1.35915 1.51357 1.53803 1.66763 1.68836 1.85857 1.87566 2.07922 2.20585 2.23193 2.34616 2.64921 2.83269 2.85458 2.99927 3.17207 3.32084 3.45638 3.47474 3.602 3.7773 4.10416 4.35014 4.51706 4.67393 4.82594 4.84701 
35 0.02114 0.11388 0.16888 0.18079 0.32235 0.33442 0.51413 0.53893 0.65406 0.8223 0.83597 0.87739 1.00132 1.17629 1.19242 1.34066 1.5172 1.66717 1.85799 1.89219 2.08219 2.20687 2.34603 2.65206 2.83337 3.00175 3.17351 3.32087 3.45679 3.6032 3.7838 4.10438 4.35109 4.52142 4.82689 
40 0.00782 0.09951 0.17159 0.18134 0.21297 0.3258 0.33614 0.5171 0.5366 0.65696 0.8175 0.83545 0.84731 1.0038 1.02109 1.17939 1.19223 1.22413 1.34374 1.37283 1.52026 1.67077 1.86143 1.88973 2.08319 2.21017 2.34882 2.65497 2.83591 3.00272 3.17507 3.3235 3.45918 3.49008 3.60597 3.78482 4.10654 4.35302 4.52308 4.82903 
48 0.00821 0.09321 0.1608 0.1689 0.18141 0.31532 0.3229 0.33393 0.50766 0.5233 0.64725 0.67959 0.79932 0.82511 0.83398 0.85942 0.99439 1.00488 1.17005 1.18027 1.20401 1.33406 1.35374 1.50815 1.65948 1.67623 1.85087 1.86547 2.07079 2.19821 2.22273 2.33973 2.64322 2.82555 2.84646 2.99217 3.16609 3.31444 3.45031 3.46695 3.5957 3.77104 4.09779 4.3429 4.51165 4.65365 4.81907 4.84072 
35 0.01259 0.10949 0.16637 0.17905 0.31931 0.33121 0.51114 0.53894 0.65163 0.81939 0.8332 0.86847 0.99821 1.17355 1.1899 1.33799 1.51487 1.66446 1.85465 1.88523 2.07864 2.20404 2.34341 2.65025 2.83033 2.99829 3.17033 3.31833 3.45434 3.60173 3.78058 4.10173 4.34767 4.5175 4.82343 
40 0.01627 0.10612 0.16557 0.17583 0.21579 0.31909 0.3293 0.51095 0.53442 0.65043 0.81755 0.83204 0.84986 0.99763 1.01583 1.17314 1.18694 1.22596 1.33738 1.51287 1.66314 1.68963 1.85484 1.88726 2.07819 2.20274 2.34332 2.64771 2.82994 2.99627 3.1699 3.31815 3.45372 3.60017 3.77785 4.10123 4.34712 4.51602 4.67016 4.82302 
38 0.00968 0.10847 0.17015 0.18031 0.21721 0.32488 0.33625 0.51702 0.5418 0.65602 0.82269 0.83678 0.85591 1.00318 1.02724 1.17866 1.19366 1.3434 1.51789 1.66952 1.86028 1.89026 2.083 2.20959 2.34829 2.65186 2.83605 3.00286 3.1743 3.32321 3.45834 3.60501 3.78152 4.10596 4.35282 4.51995 4.66661 4.82855 
40 0.01139 0.10733 0.16805 0.178 0.21074 0.32204 0.33221 0.51332 0.53342 0.65319 0.81954 0.83434 0.85126 1.00055 1.01859 1.17559 1.18886 1.2243 1.33994 1.37308 1.51571 1.66636 1.85751 1.88221 2.07955 2.20478 2.24136 2.34542 2.65122 2.83219 3.00031 3.17244 3.32028 3.4563 3.60262 3.77813 4.10361 4.34961 4.51839 4.82536 
54 0.01074 0.09684 0.16474 0.17271 0.18425 0.31924 0.32641 0.33654 0.51146 0.52422 0.55048 0.65049 0.66481 0.80734 0.82971 0.83852 0.87359 0.9986 1.00882 1.17358 1.18266 1.2001 1.33769 1.3519 1.51052 1.52935 1.66355 1.67809 1.85515 1.86851 2.07449 2.09668 2.2022 2.22213 2.34389 2.6461 2.8296 2.84776 2.99586 3.02162 3.16974 3.18657 3.31841 3.45408 3.46742 3.59942 3.77431 4.10196 4.1201 4.34754 4.51428 4.65005 4.8234 4.83904 
35 0.00878 0.11096 0.17007 0.18139 0.32388 0.33565 0.51623 0.54304 0.65532 0.82374 0.83748 0.87532 1.00307 1.17832 1.1955 1.34235 1.51851 1.66838 1.86027 2.08302 2.20678 2.24754 2.34847 2.65468 2.83517 3.00362 3.17495 3.32353 3.45848 3.60559 3.78526 4.10581 4.35218 4.52265 4.82838 
43 0.01263 0.10473 0.16803 0.17752 0.20473 0.32172 0.33148 0.51321 0.53207 0.65248 0.70452 0.8163 0.83244 0.84429 1.00025 1.01763 1.17557 1.18779 1.21842 1.34002 1.36985 1.51441 1.66633 1.70069 1.85733 1.88146 2.07908 2.20611 2.34553 2.64857 2.83225 2.99864 3.17126 3.32001 3.45569 3.48249 3.60165 3.77765 4.10325 4.34916 4.5164 4.65801 4.82518 
42 0.01576 0.10101 0.16668 0.17555 0.19651 0.32092 0.3304 0.51277 0.53414 0.6525 0.80289 0.82888 0.83833 0.99882 1.01375 1.17515 1.1871 1.21553 1.33959 1.37082 1.51416 1.66535 1.69155 1.85623 1.87693 2.07951 2.20691 2.34462 2.64849 2.83192 2.99894 3.17076 3.31966 3.45516 3.48642 3.6011 3.7783 4.10246 4.3483 4.51635 4.66218 4.82433 
54 0.01209 0.09912 0.16926 0.177 0.18811 0.32503 0.33258 0.34407 0.51653 0.52992 0.55929 0.65508 0.66884 0.80981 0.83367 0.84241 0.86857 1.00323 1.01342 1.17822 1.18721 1.20458 1.34236 1.35657 1.51562 1.53414 1.66851 1.68349 1.8604 1.87463 2.08 2.10452 2.20642 2.22378 2.34849 2.65105 2.83465 2.85292 3.00037 3.02085 3.17411 3.18949 3.32294 3.45834 3.47073 3.604 3.77948 4.10636 4.12269 4.35233 4.51865 4.65493 4.82818 4.84429 
36 0.02135 0.11765 0.17727 0.18977 0.33046 0.34224 0.52299 0.54826 0.66317 0.82758 0.84244 0.86352 1.00879 1.03694 1.18496 1.20253 1.35012 1.52706 1.67503 1.86651 1.90914 2.09316 2.21593 2.35457 2.65985 2.84243 3.01168 3.18116 3.32955 3.4658 3.61312 3.79219 4.11247 4.35942 4.52826 4.83433 
42 0.01986 0.11235 0.17348 0.18312 0.2107 0.3275 0.33755 0.51922 0.53881 0.6588 0.82221 0.83851 0.85235 1.00577 1.02234 1.18117 1.19374 1.22552 1.34497 1.36846 1.52183 1.67184 1.7003 1.8633 1.88912 2.08579 2.21086 2.24754 2.35089 2.65555 2.83873 3.00576 3.17771 3.32633 3.46143 3.60787 3.78617 4.10927 4.35569 4.52342 4.66789 4.83161 
40 0.01157 0.10858 0.17055 0.18008 0.20572 0.32459 0.33452 0.51622 0.53559 0.65633 0.82021 0.83618 0.8506 1.00284 1.01852 1.17851 1.19142 1.22464 1.34326 1.51913 1.66858 1.69233 1.85995 1.88091 2.08259 2.20922 2.348 2.65322 2.83516 3.00269 3.17472 3.3232 3.45907 3.60495 3.7832 4.10636 4.35235 4.52096 4.67094 4.82835 
40 0.01005 0.10447 0.17006 0.17971 0.21003 0.32429 0.33453 0.51631 0.53819 0.65603 0.8135 0.83329 0.844 1.00237 1.02089 1.17849 1.19215 1.22596 1.34316 1.51854 1.66853 1.70185 1.85984 1.8876 2.08468 2.21074 2.34832 2.6524 2.83569 3.00329 3.1743 3.32347 3.45873 3.60518 3.78415 4.10569 4.35175 4.52053 4.66325 4.8282 
42 0.00711 0.10327 0.16769 0.1772 0.20271 0.32147 0.33098 0.36493 0.51354 0.53415 0.6538 0.82 0.8342 0.84957 1.00013 1.01519 1.17538 1.18743 1.21815 1.33999 1.3696 1.51619 1.66589 1.69573 1.85714 1.87886 2.07914 2.20588 2.34542 2.65186 2.83209 2.99928 3.1722 3.32016 3.4558 3.48433 3.60212 3.78296 4.10353 4.34967 4.5197 4.82555 
33 0.01019 0.11007 0.16562 0.17811 0.31911 0.33159 0.51085 0.54118 0.65149 0.82026 0.83338 0.99798 1.17328 1.19274 1.33709 1.51358 1.66369 1.85465 2.08008 2.20245 2.34272 2.64838 2.82934 2.99691 3.16959 3.31766 3.45356 3.60086 3.78126 4.10107 4.34741 4.52099 4.82281 
50 0.01313 0.10288 0.1715 0.17979 0.1956 0.32625 0.33455 0.3503 0.51733 0.53144 0.65582 0.67092 0.81703 0.83599 0.8455 1.00443 1.01614 1.1793 1.18914 1.2105 1.34357 1.36022 1.51623 1.53556 1.67013 1.68793 1.86168 1.87781 2.08055 2.20733 2.22652 2.34936 2.65238 2.83551 2.85477 3.00167 3.17506 3.19266 3.32381 3.45938 3.47343 3.60491 3.78042 4.10723 4.12557 4.35335 4.51988 4.65388 4.82908 4.84674 
33 0.02285 0.11481 0.17177 0.18354 0.32558 0.33782 0.51797 0.54405 0.66273 0.8238 0.83809 0.86309 1.00455 1.18046 1.20031 1.34475 1.53208 1.67065 1.86161 2.09755 2.21091 2.3494 2.6619 2.83779 3.00965 3.17964 3.32493 3.46186 3.61328 4.10812 4.35408 4.53759 4.83002 
37 0.01646 0.11108 0.17029 0.18069 0.22368 0.32488 0.33615 0.51732 0.54292 0.65762 0.82382 0.83745 0.85898 1.00326 1.02641 1.17934 1.19635 1.34468 1.52147 1.66902 1.86057 1.896 2.085 2.21145 2.3485 2.65528 2.83677 3.00506 3.17504 3.32398 3.45965 3.6069 3.78673 4.10643 4.35346 4.52337 4.82919 
45 0.00741 0.09486 0.15883 0.16732 0.18409 0.31251 0.32062 0.33396 0.50404 0.51936 0.64236 0.80245 0.82329 0.83301 0.99123 1.00287 1.1659 1.17694 1.20455 1.33005 1.34984 1.50255 1.65599 1.67295 1.84776 1.86277 2.0659 2.19386 2.22137 2.33633 2.63858 2.8218 2.84243 2.98813 3.16222 3.31056 3.4463 3.4686 3.59178 3.76606 4.09434 4.33986 4.5064 4.81555 4.83641 
30 0.01165 0.11478 0.17198 0.18856 0.3262 0.34333 0.52196 0.65896 0.8225 0.83733 0.87537 1.00452 1.18121 1.20995 1.34789 1.52895 1.67339 1.86421 2.21662 2.35273 2.66072 2.84765 3.01387 3.17856 3.32798 3.4617 3.6167 4.10976 4.37081 4.83766 
51 0.01384 0.09764 0.16312 0.17133 0.18598 0.31689 0.32459 0.33601 0.50884 0.52263 0.57443 0.64725 0.66275 0.81247 0.82878 0.8384 0.99601 1.00709 1.17091 1.1807 1.20141 1.33493 1.34984 1.5076 1.53157 1.66107 1.67704 1.85277 1.86789 2.07143 2.19914 2.21956 2.34122 2.64361 2.82696 2.84581 2.99301 3.16705 3.18825 3.31571 3.45121 3.46485 3.5967 3.77112 4.0992 4.11644 4.34495 4.51142 4.65493 4.82076 4.83789 
44 0.0153 0.10335 0.16582 0.17492 0.19679 0.31992 0.32931 0.36325 0.51183 0.53062 0.65161 0.81321 0.83049 0.84147 0.99837 1.01383 1.1736 1.18529 1.21453 1.33792 1.36132 1.5126 1.66423 1.68951 1.85555 1.87747 2.07707 2.20356 2.23668 2.34355 2.64749 2.8306 2.99712 3.16989 3.31819 3.45406 3.48265 3.59925 3.77726 4.10148 4.34791 4.51563 4.66414 4.8236 
43 0.01831 0.10711 0.17023 0.17922 0.20094 0.32465 0.33428 0.5165 0.53578 0.65562 0.81136 0.83332 0.84343 1.00298 1.01979 1.17821 1.18983 1.21808 1.34248 1.36619 1.51791 1.66942 1.70438 1.86042 1.88388 2.08164 2.20886 2.24486 2.34817 2.65199 2.83545 3.00194 3.17443 3.32309 3.45818 3.48019 3.60471 3.78129 4.10571 4.35255 4.51986 4.66133 4.82822 
43 0.0199 0.10568 0.16645 0.17644 0.21235 0.32009 0.33029 0.51126 0.53012 0.65037 0.68434 0.81922 0.83276 0.84979 0.99867 1.01786 1.17372 1.18621 1.21855 1.33797 1.36594 1.51155 1.66492 1.85563 1.88222 2.07655 2.20337 2.23959 2.34374 2.64651 2.83044 2.99695 3.16954 3.31812 3.45371 3.47928 3.59976 3.77567 4.10165 4.34802 4.51461 4.65198 4.82364 
40 0.02269 0.10682 0.16491 0.17548 0.2608 0.31873 0.3296 0.50942 0.52939 0.64849 0.81807 0.83177 0.85274 0.99702 1.01833 1.17215 1.18639 1.3358 1.36374 1.51004 1.66248 1.69263 1.85402 1.88481 2.07531 2.20171 2.34207 2.64562 2.82827 2.99427 3.16829 3.31659 3.45216 3.59806 3.77456 4.09985 4.34594 4.51427 4.65576 4.82161 
48 0.00792 0.03152 0.11298 0.17365 0.18223 0.20152 0.32778 0.33662 0.36128 0.51942 0.53665 0.65878 0.69544 0.82492 0.83886 0.85027 1.00577 1.01871 1.18153 1.19258 1.22013 1.34567 1.36783 1.5196 1.55342 1.67147 1.69077 1.86288 1.8801 2.086 2.21154 2.24466 2.3513 2.65436 2.83803 2.86168 3.00556 3.17701 3.32586 3.46125 3.48045 3.6068 3.78528 4.10896 4.35518 4.52265 4.66197 4.83155 
54 0.01104 0.09746 0.16526 0.17311 0.18397 0.32116 0.32886 0.34076 0.51268 0.52622 0.55832 0.65104 0.66414 0.80825 0.8304 0.83923 0.87698 0.99982 1.01075 1.17438 1.18338 1.20063 1.33872 1.35355 1.51099 1.52771 1.66488 1.68044 1.85652 1.87082 2.07559 2.09769 2.20282 2.2207 2.34471 2.64668 2.83069 2.84947 2.99672 3.02341 3.17039 3.18588 3.31927 3.45469 3.46769 3.60004 3.77535 4.10276 4.1215 4.34883 4.51485 4.6497 4.82462 4.84306 
37 0.02016 0.10183 0.1629 0.1727 0.20488 0.3168 0.32742 0.50882 0.54269 0.65027 0.8089 0.82711 0.83871 0.99484 1.01541 1.17177 1.19153 1.33584 1.51632 1.66091 1.85147 1.88154 2.07417 2.20209 2.34039 2.65084 2.82779 2.99744 3.16823 3.31578 3.45173 3.5992 3.781 4.09819 4.34371 4.51948 4.81995 
48 0.01622 0.10177 0.16291 0.17194 0.19237 0.31642 0.32532 0.34512 0.50777 0.52301 0.64605 0.66534 0.8173 0.83018 0.84607 0.99531 1.00897 1.1699 1.18084 1.20796 1.33402 1.35241 1.50673 1.5353 1.6607 1.68066 1.85209 1.86991 2.07074 2.19884 2.22497 2.34028 2.64267 2.82624 2.8476 2.99244 3.16607 3.31464 3.45033 3.46816 3.59583 3.77027 4.09833 4.34427 4.51047 4.64676 4.81978 4.84305 
31 0.02457 0.11327 0.1682 0.18366 0.3218 0.3363 0.51601 0.65617 0.81624 0.8325 0.85344 1.00051 1.17801 1.2099 1.34374 1.52855 1.66838 1.85895 2.0919 2.21313 2.3477 2.66015 2.84433 3.00953 3.176 3.32305 3.45874 3.61759 4.10406 4.35231 4.82819 
32 0.09457 0.15581 0.16949 0.3089 0.32238 0.50038 0.55025 0.64005 0.81196 0.82528 0.98803 1.16296 1.18936 1.32726 1.50126 1.65385 1.84456 2.06434 2.19259 2.33295 2.6368 2.81963 2.98611 3.15946 3.30776 3.44378 3.58975 3.76506 4.09109 4.33725 4.50616 4.81279 
52 0.00961 0.09505 0.16663 0.17469 0.18487 0.22806 0.32335 0.3308 0.34197 0.51474 0.52811 0.55901 0.65428 0.67523 0.81327 0.8329 0.84157 1.00159 1.01171 1.17683 1.18606 1.20454 1.34096 1.35629 1.51455 1.5348 1.66651 1.68073 1.8582 1.87136 2.07861 2.20584 2.22749 2.34644 2.36669 2.6498 2.83254 2.8503 2.99968 3.17285 3.19118 3.32146 3.45709 3.47056 3.6028 3.77841 4.10504 4.35046 4.5177 4.65501 4.82633 4.84237 
48 0.01145 0.09677 0.16292 0.17125 0.18727 0.31722 0.3258 0.34344 0.5091 0.5257 0.64789 0.67473 0.80757 0.8272 0.8366 0.99571 1.00866 1.17103 1.18129 1.20511 1.33512 1.35382 1.50904 1.54718 1.66122 1.68117 1.85291 1.87051 2.07355 2.20009 2.22603 2.34121 2.64408 2.82773 2.85074 2.9938 3.16715 3.31572 3.45125 3.46928 3.59684 3.77255 4.09901 4.345 4.51208 4.64998 4.82088 4.84528 
48 0.01468 0.10452 0.16819 0.17696 0.196 0.32217 0.33095 0.35077 0.51345 0.52889 0.65231 0.67477 0.81844 0.83364 0.84497 1.00066 1.01364 1.17567 1.18646 1.21281 1.33985 1.3599 1.51289 1.5363 1.66617 1.6859 1.85772 1.8754 2.0777 2.20459 2.23047 2.34565 2.64836 2.83198 2.8539 2.99815 3.17165 3.32018 3.45593 3.47408 3.60151 3.7764 4.10363 4.34959 4.51597 4.65213 4.82541 4.84756 
48 0.01722 0.10243 0.16531 0.17373 0.18996 0.31897 0.32716 0.34074 0.51087 0.52664 0.64961 0.67408 0.81467 0.83086 0.84136 0.99795 1.01016 1.17291 1.18323 1.20714 1.33712 1.35543 1.51044 1.53993 1.66291 1.67991 1.85472 1.87089 2.07435 2.20115 2.22358 2.34324 2.64643 2.82905 2.85034 2.99582 3.1694 3.31771 3.45352 3.47317 3.599 3.7743 4.10132 4.347 4.51434 4.6536 4.8228 4.84503 
43 0.0126 0.1007 0.16171 0.17118 0.1964 0.31536 0.32488 0.35907 0.50698 0.52695 0.64582 0.81345 0.82797 0.84272 0.99397 1.00973 1.16889 1.18175 1.21582 1.33303 1.35786 1.50664 1.65965 1.68312 1.851 1.8731 2.07111 2.19817 2.23589 2.33923 2.64251 2.82566 2.99149 3.16526 3.31363 3.44939 3.5949 3.76987 4.0971 4.34299 4.5103 4.66393 4.81877 
47 0.00722 0.10139 0.16504 0.17404 0.19416 0.31875 0.32768 0.34815 0.51026 0.52708 0.64915 0.67573 0.81886 0.83209 0.84704 0.99767 1.01208 1.17244 1.18359 1.21166 1.33654 1.3578 1.51013 1.5457 1.66316 1.68367 1.85458 1.87281 2.07408 2.20185 2.23553 2.34277 2.64629 2.82883 2.85146 2.99541 3.16904 3.31714 3.45303 3.47521 3.59861 3.77368 4.10067 4.34659 4.51408 4.65692 4.82243 
48 0.01386 0.09846 0.16638 0.17431 0.18726 0.32182 0.32985 0.3435 0.51386 0.53019 0.65335 0.68617 0.80475 0.83018 0.83908 0.86701 1.00021 1.01193 1.17567 1.18553 1.2077 1.33987 1.35864 1.51534 1.66574 1.68279 1.85704 1.87252 2.07839 2.20548 2.23246 2.34537 2.64926 2.83228 2.85401 2.99884 3.17158 3.3203 3.45567 3.4722 3.60158 3.77833 4.10336 4.34931 4.5165 4.65901 4.82524 4.84577 
34 0.02396 0.11951 0.17375 0.18775 0.32723 0.34046 0.51907 0.54554 0.65945 0.82767 0.84075 1.00576 1.18133 1.20057 1.34557 1.52231 1.67238 1.86347 2.08791 2.21291 2.35059 2.65671 2.8389 3.0057 3.17742 3.32572 3.46175 3.60955 3.78732 4.10843 4.35614 4.5248 4.67505 4.83154 
46 0.0195 0.10621 0.16983 0.1784 0.19613 0.32419 0.33306 0.35499 0.51643 0.53519 0.6554 0.68799 0.81882 0.83492 0.84549 1.00278 1.01681 1.17825 1.18939 1.21701 1.34292 1.36871 1.51657 1.55541 1.66874 1.69141 1.86013 1.88065 2.08135 2.20943 2.3479 2.65147 2.83507 2.86049 3.00272 3.17427 3.32307 3.45843 3.48083 3.60404 3.78038 4.10575 4.35208 4.51944 4.66103 4.82796 
46 0.01939 0.10508 0.16783 0.17663 0.19538 0.32246 0.33146 0.35715 0.5139 0.53063 0.65345 0.69133 0.81784 0.83335 0.84435 1.00084 1.01443 1.17602 1.18715 1.21488 1.34019 1.36221 1.51468 1.6661 1.68609 1.85798 1.87677 2.07895 2.20484 2.23125 2.34587 2.65003 2.83234 2.85535 2.99952 3.17207 3.32048 3.45625 3.47818 3.60193 3.77854 4.10376 4.34988 4.518 4.82568 4.85244 
39 0.00744 0.10411 0.16533 0.17495 0.20099 0.31906 0.32886 0.51075 0.53378 0.65133 0.81586 0.83143 0.84652 0.99756 1.01322 1.17303 1.18643 1.22242 1.33743 1.5146 1.66253 1.68427 1.85439 1.87568 2.07675 2.20279 2.34302 2.64963 2.82967 2.99778 3.17019 3.31784 3.45386 3.60081 3.78024 4.10141 4.34696 4.51856 4.82271 
48 0.01352 0.10104 0.16487 0.17335 0.18969 0.31858 0.32669 0.33984 0.51042 0.52582 0.64921 0.66746 0.81367 0.83034 0.8406 0.99756 1.00957 1.17276 1.18324 1.20808 1.33673 1.35537 1.5097 1.53138 1.66246 1.67922 1.85447 1.87095 2.07461 2.20117 2.22554 2.34303 2.64553 2.82874 2.85083 2.99515 3.16909 3.31751 3.45307 3.46941 3.59864 3.77375 4.10092 4.34645 4.51411 4.6505 4.82238 4.84449 
38 0.00958 0.10684 0.16869 0.17831 0.20496 0.3233 0.33394 0.51548 0.53944 0.65485 0.81899 0.83452 0.84975 1.00163 1.02206 1.17705 1.1909 1.22879 1.34162 1.51755 1.66767 1.85885 1.88758 2.0825 2.20689 2.34648 2.65194 2.83395 3.00348 3.17375 3.3215 3.45785 3.6036 3.78226 4.10484 4.35116 4.51918 4.82723 
56 0.01667 0.09724 0.16488 0.17271 0.18498 0.31916 0.32639 0.33674 0.51091 0.52325 0.54757 0.64947 0.66258 0.80633 0.82914 0.83794 0.87034 0.99819 1.00835 1.17298 1.18198 1.19897 1.337 1.35037 1.50974 1.52881 1.66313 1.67787 1.85484 1.86841 2.07328 2.09255 2.20125 2.21903 2.34317 2.36537 2.64566 2.82887 2.8461 2.99529 3.02186 3.16894 3.18473 3.31764 3.3335 3.45328 3.46596 3.59865 3.77382 4.1013 4.11639 4.34727 4.51336 4.64858 4.82295 4.83872 
53 0.01664 0.09749 0.16287 0.17102 0.18577 0.31679 0.32454 0.33635 0.50826 0.52091 0.54738 0.64645 0.65971 0.81174 0.82824 0.83781 0.99573 1.007 1.17027 1.17959 1.1978 1.33433 1.34817 1.5065 1.52503 1.66077 1.67646 1.85237 1.86682 2.07052 2.09138 2.19861 2.21696 2.3407 2.36796 2.64268 2.82649 2.84524 2.99255 3.01808 3.16634 3.18617 3.31512 3.45065 3.46394 3.59591 3.77043 4.09881 4.34475 4.51024 4.64566 4.82028 4.83699 
48 0.01122 0.10065 0.16474 0.17347 0.19141 0.3187 0.32721 0.34343 0.51035 0.52635 0.64935 0.6746 0.81424 0.83024 0.84085 0.99742 1.01012 1.17226 1.18276 1.20765 1.33641 1.35641 1.50948 1.53637 1.66277 1.68096 1.85428 1.87098 2.07368 2.20105 2.22477 2.34258 2.6454 2.82877 2.85168 2.99477 3.16874 3.317 3.45296 3.47247 3.59835 3.77333 4.10062 4.34639 4.51327 4.65013 4.82225 4.84308 
42 0.00873 0.10804 0.16989 0.18013 0.21858 0.32377 0.33434 0.51531 0.5355 0.65476 0.82291 0.8368 0.85686 1.00219 1.02086 1.17721 1.19012 1.22433 1.34151 1.3688 1.51716 1.668 1.70248 1.85984 1.8922 2.08141 2.20725 2.34758 2.65175 2.83482 3.00114 3.17368 3.32215 3.45746 3.49375 3.60418 3.78128 4.10545 4.35212 4.51996 4.66881 4.82782 
44 0.01649 0.10141 0.16489 0.17381 0.19493 0.31926 0.32882 0.5106 0.52874 0.64997 0.80373 0.82759 0.83734 0.99729 1.01254 1.17247 1.18413 1.21263 1.33667 1.36028 1.51159 1.66344 1.69065 1.85463 1.87645 2.07596 2.20176 2.23155 2.34244 2.64637 2.82909 2.85337 2.99556 3.16853 3.31692 3.45282 3.48693 3.59855 3.77526 4.10051 4.34697 4.51425 4.65597 4.8224 
40 0.02143 0.10646 0.16612 0.1759 0.20526 0.31992 0.33024 0.51155 0.53217 0.65073 0.8159 0.83169 0.84654 0.99842 1.01781 1.17361 1.18611 1.21802 1.33803 1.36601 1.51227 1.66441 1.85547 1.88425 2.07674 2.20398 2.34366 2.64679 2.83049 2.99656 3.16969 3.31817 3.45413 3.59947 3.77653 4.10158 4.34785 4.51489 4.65973 4.82344 
47 0.00855 0.09976 0.16314 0.17183 0.18959 0.31718 0.32619 0.34822 0.50881 0.52553 0.6478 0.67655 0.81455 0.82932 0.84123 0.99598 1.01001 1.17106 1.18195 1.20878 1.3351 1.35669 1.50839 1.54671 1.66137 1.68206 1.85296 1.87157 2.07283 2.20027 2.22995 2.34127 2.64446 2.82743 2.85334 2.99357 3.16717 3.31587 3.45126 3.47216 3.59697 3.77279 4.09898 4.34489 4.5127 4.65321 4.82076 
36 0.01852 0.10609 0.16748 0.17788 0.26768 0.32192 0.33315 0.51375 0.539 0.6542 0.81505 0.83168 0.84496 1.00014 1.17571 1.19122 1.34045 1.51862 1.66604 1.85719 1.8971 2.08214 2.20669 2.34501 2.65283 2.83308 3.00167 3.17194 3.32033 3.45572 3.60498 3.78412 4.10289 4.34958 4.52128 4.82546 
48 0.01038 0.10132 0.16705 0.17545 0.19114 0.32134 0.32968 0.34446 0.51297 0.52787 0.65164 0.67025 0.81634 0.83279 0.84316 1.00007 1.01223 1.17487 1.1849 1.2071 1.33925 1.35684 1.51241 1.53621 1.66519 1.68274 1.85691 1.87298 2.07608 2.20392 2.22856 2.34523 2.64849 2.83127 2.85185 2.99762 3.17123 3.31988 3.45548 3.47353 3.60094 3.77582 4.10316 4.34885 4.51608 4.65738 4.82479 4.84399 
40 0.01941 0.10756 0.17113 0.18137 0.22978 0.32521 0.33617 0.51652 0.53737 0.65613 0.81417 0.83358 0.84446 1.00347 1.03535 1.17891 1.19295 1.22826 1.34337 1.51784 1.67042 1.8608 1.89399 2.08354 2.20925 2.34824 2.65153 2.83556 3.0027 3.17381 3.32258 3.45822 3.49335 3.60475 3.78123 4.10584 4.35282 4.51932 4.66697 4.82818 
47 0.01093 0.10032 0.17175 0.18015 0.19725 0.32661 0.33546 0.35999 0.51786 0.534 0.65748 0.69136 0.81808 0.83603 0.84578 1.0047 1.01797 1.18012 1.19089 1.217 1.34393 1.36354 1.51996 1.67052 1.69001 1.86201 1.87993 2.08267 2.20857 2.232 2.34946 2.65424 2.83629 2.85784 3.00317 3.17596 3.32434 3.45985 3.47774 3.60592 3.78442 4.10746 4.35351 4.52192 4.6722 4.82956 4.8524 
30 0.01092 0.11874 0.16833 0.18342 0.32217 0.33779 0.51636 0.6565 0.8232 0.83652 1.00113 1.17666 1.2005 1.34321 1.52403 1.6685 1.85898 2.08913 2.20906 2.34792 2.66036 2.8385 3.00865 3.17519 3.32268 3.45874 3.61881 4.10524 4.3548 4.82908 
42 0.01123 0.10619 0.16834 0.17739 0.19778 0.3227 0.33201 0.36209 0.51511 0.53718 0.65436 0.81995 0.83475 0.84892 1.00124 1.01629 1.17669 1.18891 1.21993 1.34119 1.37131 1.51571 1.66659 1.68812 1.85842 1.88105 2.08057 2.20623 2.24461 2.34636 2.65141 2.83356 3.0006 3.17317 3.32163 3.45743 3.60304 3.78131 4.10461 4.35045 4.5202 4.82629 
55 0.01444 0.10076 0.17104 0.17873 0.19202 0.32601 0.33378 0.34633 0.51719 0.53052 0.55919 0.65612 0.67203 0.80964 0.83413 0.84284 0.86601 1.00437 1.01559 1.17925 1.18841 1.20686 1.3433 1.3581 1.51646 1.53547 1.66987 1.68594 1.86115 1.87565 2.0803 2.10112 2.20822 2.22838 2.34899 2.39245 2.65182 2.83543 2.8539 3.00172 3.041 3.17468 3.18956 3.32371 3.459 3.47144 3.60425 3.78034 4.10679 4.12133 4.35282 4.51951 4.65703 4.82887 4.84531 
46 0.01097 0.09077 0.17274 0.18159 0.19841 0.3289 0.33821 0.37041 0.5203 0.5375 0.65961 0.69152 0.82738 0.84086 0.85513 1.00704 1.02124 1.18253 1.194 1.22291 1.34636 1.36765 1.52071 1.67298 1.69489 1.86452 1.88489 2.08653 2.21276 2.24836 2.35195 2.65549 2.83906 2.86357 3.00552 3.17829 3.32664 3.46257 3.48486 3.60817 3.78463 4.11024 4.35654 4.52344 4.66806 4.83228 
33 0.02287 0.11939 0.17549 0.18846 0.3295 0.34281 0.52175 0.54956 0.66129 0.82867 0.84215 1.00782 1.18305 1.2005 1.34743 1.52455 1.67447 1.86508 2.08827 2.21442 2.35245 2.66165 2.84003 3.00849 3.17931 3.32701 3.46338 3.61063 3.79006 4.11038 4.35827 4.53087 4.83351 
44 0.01638 0.10216 0.16772 0.1763 0.19439 0.32204 0.33079 0.35143 0.51397 0.53269 0.6541 0.80835 0.83094 0.84042 1.00001 1.01229 1.17645 1.18826 1.21695 1.34049 1.36693 1.51714 1.66583 1.68396 1.85718 1.874 2.08122 2.20624 2.2412 2.34571 2.65078 2.8329 3.00037 3.17242 3.32082 3.45659 3.48593 3.60246 3.78172 4.10384 4.34955 4.51943 4.66503 4.82573 
51 0.01462 0.10027 0.16651 0.17458 0.18839 0.32038 0.32789 0.33882 0.51245 0.52589 0.55885 0.65143 0.66938 0.81514 0.8321 0.84153 0.99957 1.01024 1.17474 1.18455 1.20569 1.3387 1.35464 1.51199 1.53493 1.66447 1.67961 1.85612 1.87006 2.07594 2.20295 2.22433 2.34479 2.64788 2.83047 2.8486 2.99688 3.03633 3.17078 3.19179 3.31949 3.45508 3.46977 3.60044 3.7759 4.10318 4.34889 4.51636 4.65274 4.82451 4.84214 
44 0.00846 0.10247 0.16727 0.17634 0.19772 0.32141 0.33061 0.35949 0.51328 0.53257 0.65254 0.81544 0.83221 0.8436 0.99972 1.01359 1.17515 1.1868 1.21598 1.33935 1.36346 1.51456 1.66519 1.6854 1.85705 1.8763 2.07939 2.20491 2.24303 2.34539 2.6494 2.83217 2.99885 3.17155 3.31984 3.45522 3.47763 3.60177 3.7787 4.1033 4.34938 4.51725 4.65704 4.82556 
44 0.0193 0.10493 0.16664 0.17565 0.19627 0.32022 0.32928 0.35191 0.51266 0.5323 0.65215 0.81514 0.83175 0.84326 0.99886 1.01223 1.17469 1.18657 1.21634 1.3391 1.36575 1.51487 1.66427 1.6863 1.85583 1.87538 2.07827 2.20467 2.24403 2.34467 2.64881 2.8317 2.99826 3.17108 3.31966 3.45497 3.48037 3.60118 3.77826 4.10264 4.34873 4.51649 4.66378 4.82462 
36 0.00912 0.10837 0.16937 0.18041 0.32284 0.33392 0.51479 0.53778 0.65401 0.81866 0.83455 0.85203 1.00177 1.04635 1.17717 1.19275 1.34119 1.5158 1.66752 1.85911 2.08123 2.2069 2.34665 2.64994 2.83367 3.00037 3.17281 3.32145 3.45669 3.60314 3.78051 4.10449 4.3512 4.51814 4.65608 4.82682 
33 0.01176 0.11889 0.17156 0.18644 0.32466 0.33823 0.51622 0.54249 0.65624 0.82911 0.84202 1.00381 1.17855 1.19721 1.34278 1.51963 1.66999 1.86041 2.08331 2.21017 2.34826 2.65366 2.83533 3.00468 3.17514 3.32338 3.45914 3.60643 3.78369 4.10682 4.35309 4.52221 4.82883 
43 0.00695 0.0315 0.11512 0.17484 0.18451 0.21805 0.32864 0.33859 0.51994 0.53883 0.65948 0.8207 0.83798 0.84902 1.00638 1.0221 1.18212 1.19442 1.22463 1.34604 1.3708 1.52101 1.67312 1.86402 1.88806 2.08585 2.21148 2.24283 2.3514 2.65493 2.83883 3.00534 3.17788 3.32617 3.46182 3.48617 3.6075 3.78533 4.1092 4.35615 4.52267 4.66095 4.83152 
46 0.01691 0.10687 0.16899 0.1782 0.20154 0.32262 0.33185 0.36045 0.51423 0.53207 0.65356 0.69052 0.82295 0.83578 0.85184 1.00137 1.0166 1.17634 1.18781 1.21709 1.34071 1.36487 1.51435 1.55355 1.66715 1.69077 1.8584 1.87851 2.07963 2.20698 2.34638 2.65025 2.83281 2.85722 2.9997 3.17255 3.32119 3.45687 3.48419 3.60251 3.77968 4.10473 4.35068 4.51845 4.65806 4.82623 
36 0.02214 0.11467 0.16862 0.18099 0.32155 0.33325 0.51306 0.53572 0.65225 0.82249 0.83586 1.0003 1.02878 1.17492 1.18939 1.33911 1.36978 1.51438 1.66633 1.85777 2.0788 2.20464 2.34511 2.64929 2.83218 2.99808 3.17143 3.31963 3.45557 3.60131 3.7783 4.10325 4.34998 4.5177 4.65767 4.82537 
40 0.02058 0.113 0.17111 0.18189 0.3238 0.3339 0.51559 0.53479 0.65549 0.8218 0.83719 0.85631 1.00294 1.02096 1.17812 1.19178 1.22976 1.3421 1.36779 1.51724 1.6689 1.85988 1.88391 2.08309 2.20791 2.34796 2.65219 2.8343 2.86305 3.00238 3.17453 3.32282 3.45903 3.6046 3.78162 4.10655 4.35268 4.52024 4.66172 4.82877 
43 0.00948 0.10286 0.16492 0.17436 0.19966 0.31869 0.32837 0.50993 0.52776 0.64908 0.81143 0.82947 0.84125 0.99697 1.0115 1.1721 1.18364 1.21234 1.33632 1.35935 1.50973 1.6628 1.68662 1.85405 1.87466 2.07402 2.20135 2.23307 2.34228 2.64541 2.8288 2.99489 3.16818 3.31672 3.45252 3.47415 3.59818 3.77299 4.10023 4.34625 4.51308 4.65533 4.82196 
47 0.00674 0.09519 0.16173 0.17001 0.18469 0.31578 0.32376 0.33618 0.50775 0.52531 0.64717 0.67385 0.80724 0.82677 0.83619 0.99465 1.00624 1.1701 1.18088 1.20691 1.3339 1.35352 1.50747 1.54146 1.65973 1.67613 1.85138 1.86738 2.07159 2.19812 2.22402 2.3401 2.64348 2.82579 2.84762 2.99218 3.16671 3.31492 3.45076 3.471 3.59611 3.77173 4.09819 4.34341 4.51276 4.65983 4.81952 
48 0.01136 0.10432 0.17068 0.17944 0.19753 0.32447 0.33297 0.34887 0.51622 0.53205 0.65518 0.67758 0.82345 0.83744 0.85074 1.00323 1.01558 1.1785 1.18927 1.21561 1.34248 1.36094 1.51646 1.54363 1.66852 1.68629 1.86015 1.87643 2.08057 2.20756 2.23533 2.34862 2.65222 2.83463 2.85595 3.00207 3.17493 3.32326 3.45891 3.47767 3.60459 3.78084 4.10649 4.35222 4.52025 4.65899 4.82832 4.8512 
37 0.01614 0.11165 0.17339 0.1841 0.32706 0.33805 0.52006 0.54548 0.6601 0.81878 0.83699 0.85047 1.00573 1.03303 1.18173 1.19805 1.34642 1.52361 1.67207 1.86309 1.89521 2.09138 2.21328 2.35059 2.65635 2.83845 3.0085 3.17798 3.32605 3.46183 3.60915 3.78976 4.10964 4.35685 4.52448 4.67283 4.83241 
47 0.01694 0.10315 0.16729 0.17585 0.1934 0.32104 0.32944 0.34486 0.51334 0.53109 0.65219 0.67892 0.81535 0.83219 0.84237 0.99971 1.01206 1.17493 1.18541 1.21031 1.33917 1.35925 1.51313 1.54804 1.66535 1.68394 1.85727 1.87564 2.07948 2.20437 2.23327 2.34525 2.6493 2.83195 2.85639 2.99774 3.17163 3.31987 3.4557 3.47815 3.60145 3.77885 4.1036 4.34972 4.51796 4.6561 4.82534 
46 0.00923 0.10367 0.16804 0.17688 0.19546 0.32175 0.33032 0.3467 0.51335 0.52964 0.65273 0.67951 0.82234 0.83544 0.85067 1.00081 1.01428 1.17592 1.18703 1.21494 1.33997 1.36071 1.51441 1.66557 1.6829 1.85755 1.87474 2.07808 2.2048 2.23558 2.34601 2.65057 2.83188 2.85449 2.99899 3.17229 3.32081 3.45631 3.47811 3.60229 3.77893 4.10389 4.34948 4.5191 4.82521 4.84633 
47 0.00858 0.10155 0.16919 0.1781 0.19698 0.32327 0.33214 0.35198 0.51496 0.53109 0.65377 0.67803 0.82344 0.8366 0.85168 1.00189 1.01478 1.17689 1.18771 1.21433 1.34106 1.36046 1.51514 1.54725 1.66751 1.68722 1.85934 1.87796 2.07979 2.20631 2.23598 2.3472 2.65055 2.83391 2.85976 2.99997 3.17348 3.32192 3.45727 3.476 3.60371 3.77892 4.10538 4.35138 4.51852 4.65929 4.82727 
39 0.01927 0.10333 0.16766 0.17734 0.21142 0.32174 0.33204 0.5135 0.53485 0.65337 0.80559 0.82939 0.83915 0.99951 1.01871 1.17616 1.19067 1.22596 1.3403 1.5161 1.6669 1.85704 1.8869 2.07978 2.20786 2.34494 2.64924 2.83258 3.00004 3.17129 3.31976 3.45557 3.60202 3.77965 4.10257 4.34888 4.51733 4.66956 4.82481 
43 0.0197 0.10949 0.16963 0.1792 0.20533 0.32322 0.3328 0.36759 0.51521 0.53511 0.65485 0.82366 0.83682 0.85553 1.0019 1.01752 1.177 1.18927 1.22116 1.34155 1.36874 1.51645 1.66771 1.69309 1.85924 1.88373 2.08149 2.20592 2.23804 2.34743 2.65217 2.83429 3.0023 3.17391 3.32197 3.45765 3.60368 3.78112 4.1054 4.35166 4.51986 4.66206 4.82795 
48 0.00895 0.10026 0.16647 0.17506 0.19222 0.32059 0.32912 0.34572 0.51238 0.52821 0.65182 0.68834 0.81587 0.83196 0.84251 0.99922 1.01156 1.17408 1.18439 1.20834 1.33852 1.3582 1.51251 1.54531 1.66498 1.68422 1.85626 1.87297 2.07727 2.2031 2.2277 2.34442 2.6483 2.83072 2.85183 2.99736 3.17056 3.31889 3.45481 3.47289 3.60055 3.77622 4.10275 4.34865 4.51598 4.65574 4.82443 4.8491 
38 0.00954 0.10592 0.17363 0.18398 0.22688 0.32783 0.33882 0.51984 0.54248 0.65975 0.82561 0.83982 0.85852 1.00634 1.0303 1.18129 1.19497 1.23277 1.34616 1.52334 1.67281 1.8635 1.89367 2.0879 2.21245 2.35109 2.65707 2.83871 3.00749 3.17774 3.32634 3.46209 3.60903 3.78897 4.10933 4.35626 4.52469 4.83194 
50 0.0159 0.09862 0.16455 0.17268 0.18699 0.31867 0.32649 0.33849 0.51049 0.52418 0.57111 0.6496 0.67224 0.81288 0.82995 0.83935 0.99769 1.00898 1.17256 1.18215 1.20201 1.33673 1.35242 1.51044 1.53805 1.66299 1.67964 1.85439 1.86924 2.07353 2.20117 2.22136 2.34281 2.64598 2.82869 2.84815 2.99505 3.16868 3.31713 3.34725 3.45283 3.46616 3.59854 3.77358 4.10081 4.34636 4.51364 4.6568 4.82235 4.84077 
37 0.01979 0.11171 0.17147 0.18296 0.32528 0.33714 0.51653 0.53837 0.65531 0.81954 0.83587 0.85236 1.00376 1.17867 1.19315 1.23303 1.34298 1.38929 1.51619 1.67105 1.86118 2.08126 2.20916 2.34855 2.65064 2.83608 3.00175 3.17398 3.32282 3.45839 3.60387 3.77929 4.10581 4.35304 4.51837 4.65705 4.82827 
41 0.0167 0.10669 0.16733 0.17728 0.21149 0.32103 0.33107 0.5121 0.5304 0.65162 0.81653 0.83251 0.84691 0.99958 1.01749 1.17461 1.18748 1.22068 1.3388 1.36502 1.51321 1.66528 1.70244 1.85665 1.88289 2.07763 2.20526 2.34441 2.64918 2.83077 2.85729 2.99747 3.17079 3.3192 3.45496 3.60088 3.7777 4.10265 4.34886 4.51795 4.82406 
60 0.01185 0.07711 0.13813 0.1731 0.18045 0.19433 0.32551 0.33227 0.34178 0.51674 0.52753 0.5466 0.6558 0.66761 0.81037 0.83469 0.84321 0.86289 1.00391 1.01302 1.17901 1.18747 1.20255 1.2375 1.34265 1.35412 1.51573 1.53163 1.66869 1.68133 1.86047 1.87225 2.07982 2.09764 2.20736 2.22389 2.34892 2.36589 2.65125 2.66849 2.8346 2.8502 3.0011 3.01898 3.17511 3.18869 3.32371 3.33837 3.45942 3.47124 3.60476 3.77937 4.10738 4.12122 4.35273 4.39037 4.51911 4.65527 4.82871 4.84252 
48 0.01809 0.10063 0.16727 0.17537 0.19019 0.32193 0.33012 0.34467 0.51391 0.53039 0.65282 0.67642 0.80903 0.83111 0.84025 1.00007 1.01121 1.17566 1.18569 1.20835 1.33994 1.35891 1.51379 1.54039 1.66613 1.68457 1.85743 1.87341 2.07823 2.20476 2.22933 2.34557 2.64907 2.83227 2.8535 2.99929 3.17181 3.3204 3.4559 3.47273 3.60158 3.77761 4.10354 4.34933 4.51672 4.65568 4.82554 4.84669 
44 0.00898 0.10117 0.16578 0.17456 0.19278 0.32049 0.3297 0.35956 0.51249 0.53171 0.65185 0.8123 0.8307 0.8411 0.99891 1.01299 1.17431 1.18568 1.21382 1.33872 1.36327 1.5132 1.66434 1.68528 1.85612 1.87595 2.07785 2.20356 2.23532 2.34443 2.64781 2.83114 2.99805 3.17055 3.31907 3.45464 3.47776 3.60031 3.77706 4.10233 4.34855 4.51619 4.65939 4.8241 
38 0.01465 0.10445 0.16594 0.17557 0.20352 0.31988 0.33 0.5115 0.53327 0.65114 0.81267 0.83037 0.84247 0.99804 1.01444 1.174 1.18778 1.22399 1.33816 1.51331 1.66427 1.85494 1.87669 2.07722 2.20466 2.34332 2.64731 2.83027 2.99693 3.16979 3.31824 3.45402 3.59996 3.77655 4.10131 4.34721 4.51551 4.82306 
44 0.01038 0.10608 0.16951 0.17885 0.20351 0.3236 0.3333 0.51483 0.53262 0.65491 0.81558 0.8338 0.84541 1.00168 1.01678 1.17715 1.18912 1.21877 1.34096 1.36271 1.5175 1.66791 1.69346 1.85914 1.88163 2.08016 2.20665 2.23953 2.34683 2.65164 2.83389 2.86423 2.99955 3.17342 3.32131 3.45734 3.48533 3.60405 3.7843 4.10489 4.35129 4.52066 4.82673 4.85908 
39 0.01882 0.10589 0.16803 0.17779 0.21013 0.32246 0.33346 0.51459 0.53835 0.65366 0.81323 0.83168 0.84313 1.00082 1.02638 1.17638 1.19037 1.22637 1.34132 1.51696 1.66771 1.85816 1.89255 2.08083 2.20829 2.34591 2.65093 2.83407 3.00089 3.17202 3.32115 3.4562 3.60264 3.78175 4.10349 4.35009 4.51882 4.6679 4.82623 
41 0.00702 0.09704 0.17004 0.17936 0.20501 0.3243 0.3341 0.51593 0.53554 0.65526 0.81122 0.83284 0.84303 1.00232 1.01848 1.17804 1.19037 1.22013 1.34219 1.36848 1.51726 1.66902 1.8598 1.88445 2.0825 2.20803 2.24235 2.3476 2.65152 2.83515 3.00145 3.1735 3.3222 3.45796 3.48489 3.60351 3.78255 4.10568 4.35293 4.52085 4.82794 
44 0.01048 0.10136 0.16442 0.17361 0.19638 0.31827 0.32775 0.36477 0.51013 0.52869 0.64938 0.69004 0.81643 0.8305 0.84365 0.99688 1.01173 1.17255 1.18506 1.2172 1.33657 1.36217 1.51223 1.66261 1.68828 1.85414 1.8792 2.07701 2.20228 2.34233 2.64648 2.82885 2.8573 2.99526 3.1687 3.31706 3.45273 3.5984 3.77592 4.10017 4.34606 4.51442 4.65269 4.82198 
42 0.01726 0.10555 0.16715 0.17641 0.19958 0.32138 0.33081 0.36499 0.51318 0.53253 0.65294 0.8171 0.83267 0.84538 1.00004 1.01713 1.17535 1.1877 1.21888 1.3392 1.36293 1.51494 1.6656 1.68996 1.85724 1.88297 2.08025 2.20483 2.24146 2.34515 2.64947 2.83175 2.99813 3.17188 3.31991 3.45567 3.60112 3.77899 4.10293 4.34908 4.51822 4.82463 
39 0.00751 0.10213 0.16421 0.17377 0.20027 0.31885 0.32952 0.51054 0.53316 0.64982 0.81152 0.82895 0.84134 0.99716 1.01905 1.17261 1.18608 1.22074 1.33709 1.51113 1.66317 1.85417 1.88939 2.07648 2.20272 2.34217 2.64573 2.82944 2.99575 3.1684 3.31689 3.4526 3.59815 3.7751 4.1 4.34625 4.51375 4.65498 4.82211 
35 0.0123 0.10449 0.16472 0.17537 0.3178 0.3287 0.51022 0.53603 0.65025 0.81137 0.82904 0.84323 0.99677 1.02266 1.17264 1.18889 1.33691 1.51439 1.66296 1.85386 2.07694 2.20294 2.34195 2.64775 2.82939 2.99591 3.1687 3.31689 3.45293 3.59935 3.77967 4.1003 4.34649 4.5171 4.82186 
48 0.0084 0.09296 0.16686 0.17526 0.18742 0.3232 0.33111 0.34385 0.51565 0.53239 0.65461 0.67979 0.81006 0.83256 0.84167 1.00168 1.01301 1.17771 1.18814 1.21279 1.34181 1.36186 1.5163 1.54681 1.66751 1.68569 1.85903 1.87508 2.08096 2.20754 2.23637 2.34732 2.65069 2.83424 2.85685 3.00068 3.17355 3.32244 3.45742 3.47349 3.60364 3.77925 4.10522 4.35132 4.51852 4.65772 4.82749 4.85715 
45 0.02072 0.10609 0.16739 0.17656 0.19924 0.3213 0.3307 0.36316 0.51264 0.52958 0.65194 0.81766 0.83293 0.84624 0.9999 1.01538 1.17436 1.18536 1.21239 1.3388 1.35961 1.51294 1.66548 1.68826 1.85692 1.87683 2.07673 2.20349 2.23131 2.34472 2.64814 2.83128 2.85605 2.99738 3.17076 3.31919 3.45482 3.47794 3.6006 3.77688 4.1027 4.34893 4.51648 4.65861 4.82463 
44 0.02029 0.1045 0.16626 0.17536 0.19727 0.32021 0.32951 0.36021 0.51196 0.5313 0.65198 0.81468 0.83119 0.84279 0.99867 1.01311 1.1739 1.18573 1.21549 1.33846 1.36699 1.51432 1.66412 1.68478 1.85583 1.87543 2.07831 2.20344 2.23916 2.34393 2.64863 2.8309 2.99766 3.17039 3.3186 3.45454 3.48803 3.60064 3.77901 4.10218 4.34819 4.51722 4.66195 4.82417 
47 0.0105 0.10093 0.16438 0.17313 0.19162 0.31839 0.32698 0.34435 0.50964 0.526 0.64862 0.67826 0.81522 0.83023 0.84179 0.99703 1.00978 1.17199 1.18288 1.2097 1.3362 1.3567 1.50955 1.55103 1.66238 1.68239 1.85389 1.87166 2.07296 2.20072 2.23141 2.34206 2.64597 2.82805 2.85139 2.99476 3.1683 3.31665 3.45212 3.47115 3.59803 3.77324 4.09993 4.34567 4.51372 4.66281 4.82158 
46 0.01741 0.10163 0.16329 0.17221 0.19179 0.31686 0.32565 0.34435 0.50842 0.5264 0.64747 0.67857 0.81629 0.82999 0.84386 0.99569 1.00955 1.17065 1.18197 1.2107 1.33472 1.35751 1.50901 1.66085 1.68029 1.85227 1.86926 2.07177 2.1995 2.22767 2.34072 2.64504 2.82681 2.851 2.9935 3.16719 3.31528 3.45116 3.47321 3.59665 3.7723 4.09885 4.34446 4.51256 4.65379 4.8204 
37 0.01562 0.10806 0.16857 0.17905 0.24855 0.32272 0.33413 0.51446 0.53753 0.6537 0.81983 0.83437 0.852 1.00116 1.04548 1.17657 1.19145 1.34081 1.51608 1.6674 1.85857 2.08045 2.20763 2.34609 2.65016 2.83351 2.99976 3.17218 3.32077 3.45626 3.60276 3.77864 4.10378 4.35054 4.51826 4.66676 4.82604 
45 0.02042 0.10315 0.16293 0.17252 0.19863 0.31637 0.32589 0.35898 0.50782 0.52596 0.64662 0.68035 0.81958 0.8313 0.85438 0.99534 1.01158 1.17018 1.18231 1.21441 1.33444 1.35963 1.50775 1.66051 1.68431 1.85206 1.8732 2.0719 2.19959 2.3402 2.64307 2.82637 2.85294 2.9928 3.16624 3.31483 3.45049 3.47849 3.59629 3.77122 4.0983 4.34417 4.51142 4.66178 4.81991 
47 0.00658 0.02953 0.11079 0.17191 0.18021 0.19734 0.32647 0.33532 0.36141 0.51808 0.53512 0.65779 0.81624 0.83554 0.84503 1.00428 1.01677 1.18021 1.19117 1.21785 1.34439 1.36659 1.51834 1.54875 1.67053 1.69109 1.86176 1.87928 2.08464 2.2108 2.24453 2.34956 2.65318 2.83698 2.86139 3.00407 3.17607 3.32476 3.46018 3.48078 3.60607 3.78306 4.10774 4.35412 4.52142 4.65828 4.83021 
41 0.01412 0.10401 0.17064 0.1798 0.20474 0.32511 0.33515 0.51632 0.53568 0.65544 0.80763 0.83227 0.84191 1.00333 1.0243 1.17791 1.18904 1.21563 1.3427 1.36874 1.51856 1.66993 1.86027 1.88291 2.08199 2.20869 2.24132 2.34786 2.65273 2.83522 3.0022 3.17367 3.32249 3.45804 3.48188 3.60398 3.78442 4.1055 4.3521 4.52077 4.8279 
45 0.00872 0.09786 0.16544 0.17387 0.18963 0.31969 0.32775 0.34087 0.51243 0.53011 0.65205 0.80496 0.82929 0.83858 0.99821 1.00959 1.17424 1.18502 1.2107 1.33874 1.36166 1.51368 1.66352 1.68212 1.85553 1.87247 2.07884 2.20369 2.23394 2.3444 2.64806 2.83108 2.856 2.99726 3.1706 3.31936 3.45461 3.47377 3.60063 3.77855 4.1023 4.34803 4.51639 4.65542 4.8242 
41 0.01971 0.10398 0.16685 0.176 0.19944 0.32064 0.33011 0.37258 0.51312 0.53636 0.65263 0.8128 0.83085 0.84138 0.99883 1.01305 1.17507 1.18785 1.21959 1.3395 1.51554 1.66426 1.68528 1.8563 1.88063 2.07986 2.2057 2.34447 2.65064 2.83144 2.99958 3.17147 3.31972 3.45532 3.60112 3.78157 4.10242 4.34823 4.51831 4.67035 4.82442 
46 0.01555 0.10253 0.16317 0.17242 0.19506 0.31684 0.32618 0.35543 0.50821 0.52604 0.64653 0.66914 0.81877 0.83097 0.84972 0.99578 1.01217 1.1705 1.18216 1.21237 1.3346 1.3573 1.5078 1.54604 1.66139 1.68579 1.85273 1.87397 2.07261 2.19983 2.23553 2.34083 2.64388 2.82699 2.99321 3.16682 3.3153 3.45068 3.4739 3.59631 3.77157 4.09858 4.34459 4.51151 4.64687 4.82036 
38 0.02111 0.10939 0.17035 0.18008 0.20973 0.32474 0.33513 0.5165 0.5381 0.65646 0.81828 0.83501 0.84823 1.00309 1.02297 1.17861 1.19251 1.2296 1.34292 1.5194 1.66916 1.86067 1.89145 2.08479 2.2088 2.34837 2.65299 2.83597 3.00355 3.17502 3.32328 3.45896 3.60547 3.78263 4.10607 4.35237 4.52094 4.82841 
33 0.0098 0.11567 0.1686 0.18235 0.32173 0.33487 0.5136 0.54249 0.65325 0.82611 0.83887 1.0008 1.17598 1.19524 1.34076 1.51675 1.66672 1.85751 2.07961 2.20792 2.34549 2.65141 2.8328 3.00094 3.17205 3.32081 3.45657 3.60444 3.78255 4.1036 4.35017 4.52269 4.82576 
37 0.02033 0.09625 0.15631 0.16608 0.19681 0.30988 0.32017 0.50147 0.53418 0.64087 0.80253 0.82102 0.8324 0.98823 1.00915 1.16385 1.17851 1.32779 1.50208 1.65336 1.84446 1.87435 2.06389 2.19194 2.33335 2.63813 2.8195 2.98582 3.16006 3.30811 3.44414 3.58986 3.76474 4.09146 4.33667 4.5062 4.81264 
47 0.01916 0.10151 0.16529 0.17394 0.19223 0.31934 0.32819 0.34922 0.51109 0.52769 0.65021 0.68521 0.81285 0.82996 0.84002 0.99784 1.01096 1.17301 1.18355 1.20874 1.33709 1.35601 1.51114 1.66344 1.68337 1.85479 1.87249 2.07525 2.20203 2.22791 2.34297 2.64618 2.82928 2.85048 2.99608 3.16907 3.31742 3.45331 3.47277 3.5985 3.77417 4.10094 4.34707 4.51349 4.6552 4.8227 4.84617 
36 0.06048 0.13063 0.16207 0.17314 0.31377 0.32432 0.50568 0.53121 0.64585 0.80378 0.8243 0.83572 0.9923 1.01029 1.16819 1.18337 1.33234 1.50723 1.65824 1.84895 1.8817 2.07001 2.19756 2.33765 2.64232 2.8245 2.99075 3.16451 3.31263 3.44851 3.59445 3.77015 4.09569 4.3413 4.51087 4.81727 
41 0.0151 0.1089 0.16925 0.17895 0.20652 0.32289 0.33266 0.51431 0.53265 0.65466 0.82026 0.83539 0.85144 1.0016 1.01812 1.17683 1.18958 1.22255 1.34099 1.36629 1.51733 1.66713 1.69271 1.85861 1.88099 2.08233 2.20704 2.3468 2.65201 2.83354 3.00115 3.17343 3.32137 3.45726 3.49042 3.6034 3.78171 4.10507 4.35129 4.52197 4.82702 
49 0.01871 0.10222 0.1674 0.17567 0.19123 0.3214 0.32945 0.3426 0.51326 0.52784 0.65184 0.67059 0.81305 0.83201 0.84153 1.00008 1.01161 1.17507 1.18488 1.20585 1.33916 1.35478 1.51263 1.53686 1.66537 1.68191 1.85727 1.87347 2.07652 2.20406 2.22668 2.34537 2.64804 2.83157 2.8513 2.9975 3.17126 3.31996 3.45534 3.47011 3.60081 3.7759 4.1033 4.12441 4.34931 4.51571 4.65496 4.82501 4.84305 
40 0.02043 0.10529 0.1642 0.17399 0.20235 0.31797 0.3281 0.50943 0.53073 0.64938 0.81581 0.8307 0.84739 0.99656 1.01316 1.17151 1.18483 1.2209 1.33599 1.51131 1.66159 1.68473 1.85356 1.87981 2.0747 2.20058 2.34193 2.64623 2.82838 2.99459 3.16818 3.31636 3.4524 3.59851 3.77493 4.09976 4.34581 4.5147 4.6618 4.82165 
46 0.01441 0.09828 0.16491 0.17323 0.18942 0.31968 0.32868 0.35693 0.51163 0.52959 0.65087 0.80279 0.82798 0.83718 0.99756 1.01066 1.17339 1.18389 1.20849 1.33758 1.35818 1.51178 1.66354 1.68361 1.85505 1.87358 2.07652 2.20272 2.22989 2.34321 2.64615 2.83023 2.85382 2.99593 3.16945 3.31784 3.45384 3.48013 3.59875 3.77587 4.10117 4.34726 4.51487 4.65724 4.8232 4.84987 
44 0.01394 0.09485 0.1586 0.16699 0.18296 0.31232 0.32083 0.33742 0.50433 0.52513 0.64333 0.80011 0.82258 0.83207 0.99091 1.0033 1.16611 1.17723 1.20487 1.33027 1.35431 1.50402 1.65584 1.67442 1.84767 1.86549 2.06694 2.19431 2.22866 2.33645 2.64024 2.82228 2.84906 2.98843 3.16299 3.31102 3.44666 3.59209 3.76727 4.09444 4.33985 4.50817 4.65885 4.81583 
38 0.01377 0.10402 0.16562 0.17518 0.20194 0.32032 0.33107 0.51269 0.53949 0.65207 0.81204 0.83007 0.84187 0.99861 1.02513 1.17435 1.18829 1.22464 1.33951 1.51496 1.66501 1.85559 1.88487 2.07898 2.20586 2.34383 2.64896 2.83128 2.99946 3.17017 3.31899 3.45468 3.60049 3.77984 4.10169 4.34777 4.51698 4.82374 
42 0.01283 0.10703 0.1725 0.18158 0.20381 0.32685 0.33643 0.51882 0.53809 0.65797 0.81611 0.83621 0.84684 1.00478 1.0192 1.18099 1.19345 1.2237 1.34508 1.37062 1.51897 1.67176 1.70649 1.86283 1.88721 2.08602 2.21167 2.35084 2.65353 2.83774 3.00377 3.17651 3.32532 3.4607 3.48599 3.60675 3.78352 4.10828 4.35509 4.52145 4.65819 4.83088 
48 0.01541 0.10037 0.16583 0.17401 0.18865 0.32061 0.32883 0.34331 0.51238 0.52845 0.65144 0.67518 0.81116 0.83065 0.84008 0.99895 1.0103 1.17456 1.18514 1.21043 1.33844 1.35666 1.51146 1.53294 1.66434 1.68112 1.85582 1.8712 2.07626 2.20339 2.22986 2.3442 2.64711 2.83044 2.85098 2.997 3.17029 3.31898 3.45466 3.47168 3.60014 3.77542 4.10228 4.34794 4.51493 4.65233 4.824 4.84592 
46 0.0116 0.09387 0.16041 0.16864 0.18302 0.31457 0.3226 0.33513 0.50742 0.52732 0.64729 0.79663 0.8241 0.83316 0.86203 0.99342 1.00472 1.16918 1.18021 1.20716 1.33338 1.35568 1.51069 1.65831 1.67604 1.85026 1.86794 2.07148 2.19763 2.22513 2.33919 2.64465 2.82574 2.85394 2.99206 3.16633 3.31427 3.44968 3.47437 3.59584 3.77312 4.09728 4.34255 4.5125 4.66207 4.81886 
41 0.02168 0.11347 0.17108 0.18168 0.244 0.32471 0.33543 0.51564 0.53455 0.655 0.82576 0.83876 0.8715 1.00329 1.02317 1.17768 1.19029 1.22401 1.34199 1.36682 1.5169 1.66915 1.86025 1.887 2.08032 2.20785 2.34803 2.65293 2.83429 2.86093 3.00163 3.1747 3.32251 3.45816 3.48698 3.60449 3.78096 4.10642 4.35285 4.52072 4.82816 
49 0.01548 0.09313 0.15971 0.16772 0.17855 0.31406 0.32143 0.33171 0.50679 0.52136 0.64554 0.66539 0.79657 0.8243 0.83311 0.85393 0.99369 1.00397 1.1691 1.17893 1.19989 1.33298 1.34968 1.50613 1.5312 1.65849 1.67324 1.85022 1.86459 2.06951 2.19692 2.22236 2.3391 2.64207 2.82455 2.84431 2.99095 3.16531 3.31362 3.44914 3.46406 3.59454 3.76946 4.09705 4.34219 4.51031 4.65382 4.81825 4.83505 
44 0.00978 0.09225 0.15354 0.1625 0.18734 0.30705 0.31582 0.34655 0.49827 0.51969 0.63653 0.67539 0.8071 0.82052 0.83491 0.98598 0.99983 1.16041 1.17223 1.20483 1.32447 1.35051 1.49703 1.65083 1.67271 1.8425 1.86629 2.06056 2.18868 2.22254 2.33074 2.63316 2.81636 2.98244 3.15648 3.30492 3.44077 3.58593 3.76014 4.08856 4.3343 4.50068 4.63829 4.80997 
32 0.07712 0.15987 0.17118 0.22447 0.31592 0.32881 0.50773 0.55887 0.6484 0.81945 0.83205 0.99477 1.16965 1.19109 1.33407 1.51196 1.66024 1.8515 2.07459 2.19916 2.33963 2.64665 2.82665 2.99315 3.1666 3.31449 3.45048 3.59826 3.78021 4.09783 4.34413 4.81938 
37 0.02139 0.11474 0.17104 0.1822 0.32451 0.33572 0.51594 0.53723 0.65632 0.82394 0.83803 0.86637 1.00339 1.02944 1.17867 1.19431 1.34311 1.51946 1.66936 1.86037 1.89061 2.08388 2.20808 2.3483 2.6538 2.83506 3.00284 3.17526 3.32308 3.45903 3.60551 3.78387 4.1068 4.35296 4.52248 4.66912 4.82854 
54 0.01596 0.10259 0.17166 0.17942 0.1918 0.32685 0.33446 0.34616 0.51812 0.53112 0.558 0.65741 0.67509 0.81304 0.83574 0.84454 0.8774 1.00511 1.01549 1.18013 1.18927 1.20733 1.34445 1.35968 1.51727 1.53588 1.67078 1.68677 1.86235 1.87704 2.08186 2.20857 2.22663 2.35004 2.37275 2.65309 2.83651 2.85513 3.00253 3.03253 3.1761 3.19311 3.32497 3.46043 3.47388 3.60574 3.7811 4.10806 4.12343 4.35419 4.52085 4.65955 4.82975 4.84513 
48 0.01419 0.10356 0.17019 0.17853 0.19456 0.32533 0.334 0.35418 0.51665 0.53274 0.65551 0.67926 0.81697 0.83498 0.84472 1.00342 1.01603 1.17839 1.18858 1.21213 1.34252 1.36083 1.51565 1.53736 1.6688 1.68642 1.86051 1.87711 2.0818 2.20696 2.22967 2.34847 2.65111 2.83524 2.85758 3.0017 3.17433 3.32293 3.45832 3.47364 3.60422 3.77967 4.10658 4.3525 4.51911 4.65408 4.82869 4.85656 
38 0.02308 0.10479 0.16468 0.17518 0.31719 0.32759 0.5102 0.53171 0.64918 0.80974 0.82852 0.84131 0.99725 1.17246 1.18653 1.22201 1.33672 1.37081 1.51035 1.6641 1.85432 1.89333 2.07534 2.20271 2.34217 2.64477 2.82925 2.99572 3.16783 3.31663 3.4523 3.59795 3.77367 4.09974 4.34652 4.51252 4.65392 4.82195 
39 0.02265 0.11144 0.16943 0.17969 0.21765 0.32291 0.33304 0.51479 0.53655 0.65605 0.82333 0.83681 0.85923 1.00147 1.01811 1.17669 1.18988 1.22607 1.34169 1.52075 1.66711 1.69378 1.85877 1.88532 2.08295 2.20745 2.34696 2.65468 2.83404 3.00222 3.17418 3.322 3.45796 3.60554 3.78388 4.10533 4.35124 4.52256 4.82682 
44 0.01529 0.10416 0.16664 0.17575 0.19791 0.32065 0.33008 0.36528 0.51252 0.53335 0.65158 0.81437 0.83134 0.84258 0.99918 1.01524 1.17438 1.18603 1.21517 1.33887 1.36586 1.51488 1.66468 1.69071 1.85651 1.88152 2.07821 2.20444 2.23977 2.34444 2.65015 2.83131 2.99823 3.17108 3.31949 3.45462 3.48332 3.60138 3.77819 4.10242 4.34868 4.51748 4.66738 4.82454 
42 0.01899 0.10181 0.16368 0.17266 0.19317 0.31798 0.32715 0.35589 0.50953 0.52975 0.64926 0.81101 0.82847 0.83934 0.99645 1.01104 1.17143 1.18316 1.21261 1.33579 1.36348 1.51107 1.66187 1.68236 1.85328 1.87246 2.07381 2.20062 2.23962 2.34145 2.64606 2.82799 2.99442 3.16767 3.31605 3.45178 3.59761 3.7737 4.09926 4.34507 4.51378 4.82093 
45 0.01129 0.09825 0.1733 0.18194 0.20061 0.32791 0.33686 0.36354 0.51947 0.53639 0.65973 0.81552 0.8367 0.84637 1.00604 1.0196 1.1813 1.19196 1.2173 1.34525 1.36463 1.52103 1.67172 1.69102 1.86353 1.88223 2.08588 2.21117 2.2393 2.35101 2.65493 2.83804 2.86069 3.00475 3.17764 3.32607 3.46146 3.48124 3.60777 3.78634 4.10918 4.35535 4.52309 4.66304 4.83154 
49 0.009 0.09657 0.16516 0.17317 0.18735 0.32001 0.32822 0.3429 0.51193 0.52848 0.65096 0.67496 0.80528 0.82887 0.83789 0.89326 0.99867 1.01102 1.17389 1.18414 1.20829 1.33821 1.35848 1.51182 1.5359 1.66419 1.68249 1.85579 1.87274 2.07656 2.20274 2.22692 2.34374 2.64661 2.83051 2.85259 2.99691 3.16999 3.31858 3.45413 3.47176 3.59954 3.77518 4.10168 4.34755 4.51467 4.65134 4.82368 4.84829 
47 0.01187 0.09804 0.16676 0.1746 0.18723 0.32231 0.33036 0.34432 0.51427 0.53033 0.65406 0.79918 0.82973 0.83866 0.85841 1.00035 1.01157 1.17628 1.18625 1.20883 1.34032 1.35929 1.51531 1.66616 1.68298 1.85761 1.87308 2.08092 2.20621 2.23381 2.34582 2.64983 2.83287 2.85378 2.99926 3.17227 3.32107 3.45604 3.47138 3.60159 3.78203 4.10387 4.34977 4.51832 4.65907 4.82609 4.85062 
38 0.01185 0.10644 0.16895 0.17841 0.20422 0.32328 0.33344 0.5153 0.53676 0.65539 0.8155 0.83337 0.8453 1.00142 1.01818 1.17737 1.19089 1.22542 1.34207 1.51859 1.66774 1.85894 1.88658 2.08195 2.20739 2.34677 2.65239 2.83422 3.00286 3.17351 3.32178 3.45755 3.60346 3.78205 4.10501 4.35127 4.52032 4.82708 
46 0.01584 0.10514 0.16919 0.17788 0.19643 0.32288 0.33149 0.34898 0.51537 0.53319 0.65476 0.81382 0.83331 0.84336 1.00138 1.01387 1.17675 1.18745 1.21299 1.34141 1.36464 1.51711 1.66697 1.68522 1.85919 1.87827 2.08159 2.20632 2.23538 2.34719 2.65133 2.83407 2.8581 3.00061 3.1736 3.32217 3.45765 3.48062 3.60383 3.78028 4.10528 4.3514 4.51875 4.66481 4.827 4.85307 
46 0.0189 0.09473 0.15989 0.16832 0.18396 0.31383 0.32215 0.33662 0.50621 0.525 0.6455 0.79802 0.82355 0.83272 0.8758 0.99263 1.0047 1.16816 1.17858 1.20301 1.33241 1.35449 1.50724 1.65765 1.67694 1.84931 1.86688 2.06945 2.19671 2.22236 2.33819 2.64257 2.82428 2.84833 2.99074 3.1648 3.31297 3.44858 3.46956 3.59425 3.76988 4.09628 4.34156 4.5102 4.65837 4.81772 
44 0.01515 0.10121 0.16514 0.17417 0.19681 0.31958 0.32941 0.51093 0.52983 0.6499 0.68383 0.80942 0.82862 0.83868 0.99786 1.01519 1.173 1.1847 1.21347 1.3373 1.36314 1.5105 1.54237 1.66447 1.85509 1.88165 2.07614 2.20325 2.24097 2.34274 2.64535 2.82979 2.99592 3.16842 3.31727 3.45294 3.47499 3.59851 3.77388 4.1005 4.3471 4.51302 4.65108 4.82261 
39 0.01738 0.11295 0.17652 0.18707 0.33012 0.34073 0.52151 0.54168 0.66069 0.81842 0.83888 0.85039 1.00901 1.05127 1.18376 1.19712 1.23 1.34777 1.37559 1.52236 1.67506 1.8661 1.89613 2.08899 2.21482 2.35334 2.65687 2.84067 3.00735 3.1792 3.32817 3.46369 3.60932 3.78669 4.11113 4.35782 4.52508 4.67379 4.83321 
51 0.01178 0.09538 0.16298 0.17096 0.18452 0.31765 0.3255 0.33788 0.50934 0.52302 0.56532 0.64781 0.66407 0.80707 0.82748 0.8364 0.99626 1.00765 1.17125 1.18073 1.20012 1.33524 1.35013 1.50796 1.52819 1.6617 1.67807 1.85335 1.86882 2.07237 2.19953 2.21998 2.34142 2.64349 2.82751 2.84678 2.99326 3.16705 3.18563 3.31581 3.45123 3.4649 3.59663 3.77148 4.09929 4.12628 4.34532 4.51149 4.64718 4.82104 4.83815 
46 0.01959 0.10593 0.16749 0.17657 0.19765 0.32121 0.33021 0.35209 0.5129 0.5299 0.65202 0.67997 0.82135 0.83446 0.84969 0.99992 1.01347 1.1752 1.18687 1.21679 1.33946 1.36343 1.51377 1.66528 1.68625 1.85697 1.87678 2.07861 2.2042 2.23389 2.34516 2.64867 2.8315 2.85573 2.99833 3.17145 3.31975 3.45569 3.48129 3.60131 3.77793 4.10326 4.34942 4.51643 4.65815 4.82519 
39 0.02046 0.10946 0.16833 0.1794 0.32152 0.33248 0.51316 0.53497 0.65207 0.8169 0.83323 0.8497 1.00047 1.03024 1.17536 1.18899 1.2258 1.33964 1.37237 1.51313 1.6669 1.85774 2.0789 2.20552 2.34538 2.64805 2.83215 2.99857 3.17131 3.31993 3.45536 3.48862 3.60102 3.7774 4.10318 4.34995 4.51644 4.65719 4.82556 
46 0.0092 0.06929 0.13751 0.17431 0.18367 0.21169 0.32761 0.33711 0.51891 0.53696 0.65818 0.81547 0.83598 0.84581 1.00541 1.02001 1.18021 1.19078 1.21579 1.34501 1.36773 1.51907 1.55696 1.67203 1.70143 1.86322 1.88706 2.08407 2.21044 2.24072 2.35048 2.65307 2.83788 2.86764 3.00369 3.17646 3.32516 3.46059 3.48068 3.60622 3.78267 4.10825 4.35503 4.5211 4.65959 4.83072 
47 0.01736 0.10466 0.16835 0.17693 0.19456 0.32217 0.3307 0.34735 0.51412 0.5307 0.65323 0.6807 0.8174 0.83352 0.84407 1.00083 1.01321 1.17614 1.18686 1.21286 1.34011 1.35884 1.51478 1.66612 1.68385 1.85773 1.87447 2.07863 2.20533 2.23247 2.34591 2.64939 2.83232 2.85355 2.99891 3.17271 3.32099 3.45654 3.47636 3.60192 3.77859 4.10425 4.34999 4.51732 4.65679 4.82606 4.85258 
46 0.01551 0.10466 0.16908 0.17772 0.19607 0.32342 0.33236 0.35638 0.51518 0.533 0.65453 0.69381 0.81804 0.83405 0.84466 1.00188 1.01569 1.17712 1.18817 1.21555 1.34138 1.36486 1.51686 1.66713 1.68604 1.85887 1.8766 2.0804 2.20676 2.23778 2.34709 2.6509 2.83376 2.85785 3.00059 3.17315 3.32174 3.45733 3.4783 3.60387 3.78116 4.10499 4.35104 4.51893 4.65899 4.82709 
37 0.00806 0.10799 0.17083 0.18178 0.32446 0.33586 0.51739 0.54366 0.65691 0.81945 0.83576 0.85215 1.00303 1.02633 1.17866 1.19402 1.34399 1.51982 1.66963 1.86072 1.89931 2.08493 2.21038 2.34959 2.65267 2.83693 3.0038 3.1749 3.32385 3.45926 3.60656 3.78471 4.10675 4.35414 4.52063 4.66266 4.8301 
48 0.01624 0.10182 0.16981 0.17814 0.19502 0.32402 0.33231 0.34807 0.51594 0.53235 0.65499 0.68089 0.81062 0.8329 0.84203 1.00216 1.01387 1.17784 1.18804 1.21172 1.342 1.36127 1.51649 1.548 1.668 1.68609 1.85976 1.87664 2.08181 2.20733 2.23328 2.34771 2.65148 2.83456 2.85662 3.00104 3.17395 3.32243 3.45793 3.47545 3.60394 3.78029 4.10551 4.3515 4.51894 4.65914 4.82767 4.85079 
51 0.01761 0.09619 0.16163 0.16977 0.18367 0.31536 0.3229 0.33381 0.50734 0.52054 0.55038 0.64628 0.66918 0.80956 0.82713 0.83641 0.99463 1.00509 1.16943 1.17925 1.19976 1.33356 1.34857 1.50664 1.53105 1.65931 1.67479 1.85114 1.86529 2.06987 2.19747 2.22143 2.33978 2.36771 2.64298 2.82538 2.84419 2.99186 3.16589 3.31413 3.44993 3.46513 3.59532 3.76993 4.09782 4.12421 4.34333 4.5106 4.6499 4.8192 4.83717 
33 0.01191 0.10632 0.16978 0.18179 0.32375 0.33658 0.51677 0.54697 0.6571 0.81182 0.83184 0.84355 1.00193 1.17914 1.20116 1.34354 1.52154 1.66968 1.86047 2.09027 2.21313 2.34775 2.65441 2.83766 3.0053 3.17525 3.32297 3.45874 3.60856 4.10503 4.35203 4.5272 4.82838 
46 0.01339 0.10226 0.16524 0.17398 0.19267 0.31922 0.32807 0.34857 0.51083 0.52806 0.64994 0.68064 0.81614 0.831 0.84275 0.99783 1.01116 1.17272 1.18336 1.20904 1.33694 1.35731 1.51045 1.53835 1.66338 1.68323 1.85511 1.87492 2.07536 2.20198 2.23212 2.34298 2.64573 2.82966 2.99527 3.16909 3.31751 3.45307 3.47136 3.59886 3.77443 4.10098 4.34689 4.51415 4.65302 4.82271 
48 0.01274 0.10088 0.16336 0.1723 0.19211 0.31705 0.32597 0.34643 0.50875 0.52514 0.64763 0.67227 0.81502 0.82949 0.84191 0.99587 1.00939 1.17064 1.18123 1.20665 1.33507 1.35593 1.50818 1.53209 1.66138 1.68359 1.85286 1.87149 2.07319 2.20002 2.23022 2.34115 2.64373 2.82736 2.85063 2.99387 3.16704 3.31551 3.4514 3.47165 3.59677 3.77176 4.09924 4.3452 4.51138 4.64622 4.82077 4.84645 
48 0.01905 0.09543 0.16002 0.16826 0.18298 0.31366 0.32127 0.33253 0.50558 0.51958 0.6432 0.6579 0.80416 0.82469 0.83397 0.9927 1.00349 1.16743 1.1776 1.19994 1.33147 1.34515 1.5039 1.53012 1.65746 1.673 1.8494 1.86462 2.06801 2.19531 2.21526 2.33802 2.64037 2.82345 2.84172 2.98953 3.16401 3.31225 3.44759 3.46133 3.59315 3.7677 4.09605 4.34151 4.50822 4.64455 4.81725 4.83676 
32 0.0189 0.11213 0.16707 0.18137 0.3207 0.33544 0.51584 0.65372 0.81626 0.83216 0.85501 0.99955 1.17574 1.19912 1.34215 1.52113 1.667 1.85745 2.08546 2.20898 2.34589 2.65485 2.83869 3.00616 3.17338 3.32163 3.45673 3.61467 4.1033 4.35258 4.52619 4.828 
38 0.02279 0.10988 0.16822 0.17864 0.22278 0.32219 0.33333 0.51352 0.53445 0.65529 0.82147 0.83514 0.85635 1.00076 1.02408 1.17592 1.19013 1.34015 1.37599 1.52049 1.66678 1.85775 1.88912 2.08159 2.2071 2.34578 2.65493 2.83277 3.00036 3.17274 3.3203 3.45621 3.60378 3.78578 4.10381 4.35006 4.52312 4.82595 
46 0.01798 0.1108 0.17568 0.18454 0.20469 0.32938 0.33818 0.35824 0.52133 0.53826 0.66121 0.82223 0.84002 0.85072 1.00788 1.02117 1.18315 1.19398 1.22014 1.34728 1.36728 1.52359 1.67296 1.69065 1.86482 1.8816 2.08816 2.2132 2.24325 2.35307 2.65782 2.83955 2.86121 3.00664 3.18 3.32795 3.46356 3.48391 3.60982 3.78864 4.11148 4.35689 4.52618 4.66488 4.83307 4.85752 
33 0.01325 0.11685 0.1778 0.19205 0.33149 0.34508 0.52303 0.54879 0.66313 0.83118 0.84439 1.01001 1.18495 1.20262 1.34958 1.52618 1.67668 1.86706 2.09 2.21709 2.35487 2.66006 2.84214 3.00911 3.18125 3.32959 3.46482 3.61218 3.79123 4.11262 4.35976 4.52887 4.83512 
40 0.02762 0.10531 0.16296 0.17313 0.21036 0.31665 0.32712 0.50773 0.52734 0.64686 0.81529 0.82951 0.84817 0.99518 1.01538 1.16999 1.18385 1.22397 1.33423 1.36313 1.50886 1.66108 1.85205 1.88125 2.07216 2.19946 2.3401 2.64393 2.8266 2.99268 3.1662 3.31456 3.45026 3.59595 3.77122 4.09786 4.34399 4.51171 4.65489 4.81976 
52 0.01609 0.10058 0.16699 0.17507 0.18914 0.32097 0.32845 0.33942 0.51266 0.52523 0.55126 0.65186 0.66992 0.81501 0.83232 0.84166 0.99995 1.01073 1.17513 1.18494 1.20612 1.33881 1.35329 1.51196 1.533 1.66515 1.68097 1.85653 1.87035 2.07547 2.20332 2.22332 2.34505 2.37014 2.64785 2.83083 2.84882 2.99723 3.17112 3.19385 3.31965 3.45532 3.46952 3.60069 3.77518 4.10309 4.11979 4.34887 4.51575 4.65633 4.82467 4.84078 
43 0.00682 0.10249 0.16667 0.17614 0.20182 0.32077 0.33046 0.51241 0.53295 0.65163 0.81265 0.83106 0.84256 0.99919 1.01546 1.1742 1.18606 1.21558 1.3388 1.36566 1.51286 1.66486 1.68932 1.85623 1.87721 2.07781 2.20394 2.23828 2.34434 2.64865 2.8314 2.99859 3.17073 3.31919 3.45475 3.48728 3.60074 3.77726 4.10245 4.34853 4.51635 4.65582 4.82482 
46 0.00711 0.1033 0.16626 0.17548 0.19756 0.31996 0.32928 0.35795 0.5116 0.52898 0.65088 0.6929 0.82189 0.83411 0.85266 0.99883 1.01348 1.1739 1.18589 1.21717 1.33805 1.36142 1.51192 1.66422 1.6862 1.85563 1.87511 2.07585 2.20364 2.24145 2.34388 2.64733 2.83038 2.856 2.99686 3.17006 3.31865 3.45433 3.47945 3.60002 3.77612 4.10189 4.34803 4.51568 4.65815 4.82375 
34 0.01691 0.10995 0.16932 0.18253 0.32303 0.33622 0.51634 0.55337 0.65595 0.81899 0.83422 0.85386 1.00184 1.17753 1.19726 1.34359 1.52084 1.66916 1.85931 2.08565 2.21111 2.34755 2.65411 2.83668 3.00621 3.17454 3.32264 3.45821 3.60817 3.78624 4.10492 4.35197 4.52256 4.82868 
35 0.01214 0.11003 0.16951 0.18171 0.3231 0.33539 0.51481 0.53926 0.65467 0.82054 0.83521 0.8571 1.00187 1.17705 1.19369 1.34151 1.51745 1.66802 1.85878 2.0806 2.20643 2.34675 2.65094 2.83428 3.00189 3.17295 3.32128 3.45708 3.60367 3.78137 4.10421 4.35094 4.51901 4.66663 4.82713 
42 0.0131 0.10564 0.16695 0.17642 0.20196 0.32133 0.33154 0.51281 0.53215 0.65188 0.81482 0.83184 0.84475 0.99982 1.01919 1.17437 1.18637 1.21643 1.33883 1.36441 1.51352 1.6659 1.85725 1.88613 2.07793 2.20351 2.23328 2.34487 2.64843 2.83176 2.99836 3.17084 3.3192 3.45457 3.47741 3.60099 3.77734 4.10262 4.34923 4.51685 4.65347 4.8249 
34 0.01718 0.11258 0.17244 0.18509 0.32559 0.33757 0.51797 0.54359 0.65819 0.82207 0.83734 0.85686 1.0046 1.18026 1.19812 1.34444 1.52299 1.6706 1.86189 2.08941 2.21231 2.34996 2.65492 2.83778 3.00513 3.17692 3.32516 3.45983 3.60763 3.79127 4.1079 4.35433 4.52377 4.83 
36 0.00978 0.1091 0.16784 0.17946 0.3209 0.33243 0.51319 0.53927 0.65364 0.82025 0.83452 0.85979 0.99984 1.0256 1.17582 1.19318 1.34036 1.51856 1.66593 1.85669 1.89849 2.08077 2.20758 2.34534 2.65345 2.83274 3.00053 3.17258 3.32065 3.4562 3.6036 3.78823 4.10353 4.35016 4.52641 4.82548 
41 0.01937 0.11422 0.17892 0.1889 0.22546 0.33322 0.34395 0.52461 0.54525 0.66419 0.8227 0.84161 0.85275 1.01124 1.03271 1.18625 1.19892 1.22972 1.35098 1.38589 1.52721 1.67781 1.86863 1.89653 2.09093 2.218 2.35651 2.66034 2.84359 3.01047 3.18185 3.33064 3.4659 3.49206 3.61275 3.792 4.11351 4.36052 4.52887 4.67588 4.83619 
46 0.00902 0.09941 0.16404 0.17262 0.19002 0.3183 0.32723 0.3491 0.50995 0.52625 0.64846 0.67237 0.81349 0.82943 0.84009 0.99698 1.01092 1.17178 1.1823 1.20742 1.33606 1.35571 1.51019 1.66219 1.68162 1.85407 1.87242 2.07406 2.2007 2.22654 2.34213 2.64543 2.8286 2.85146 2.99439 3.16807 3.31673 3.45207 3.4695 3.59789 3.77402 4.10003 4.34619 4.51342 4.65298 4.82204 
49 0.07897 0.14479 0.15916 0.16748 0.18694 0.30873 0.31583 0.32637 0.50072 0.51432 0.63833 0.65266 0.79396 0.81926 0.82815 0.85621 0.98818 0.99814 1.16266 1.17216 1.19228 1.32672 1.34195 1.49895 1.65256 1.66669 1.8444 1.85816 2.06231 2.18996 2.20936 2.33316 2.63499 2.81823 2.83809 2.98446 3.15896 3.30705 3.3357 3.44281 3.45568 3.58831 3.76247 4.09122 4.33648 4.50286 4.63823 4.81234 4.83053 
35 0.01005 0.11528 0.17431 0.18679 0.32807 0.34061 0.51958 0.54329 0.65939 0.83115 0.84378 1.00684 1.18173 1.19817 1.34576 1.39762 1.5215 1.67272 1.86431 2.08571 2.21123 2.35193 2.65589 2.83887 3.00519 3.17792 3.32637 3.46195 3.60847 3.78596 4.1094 4.35679 4.52435 4.67335 4.83182 
46 0.01229 0.1065 0.16854 0.1781 0.20499 0.32217 0.33186 0.51333 0.53064 0.65177 0.67506 0.82109 0.83486 0.85109 1.00073 1.01654 1.1753 1.18664 1.2152 1.33968 1.36207 1.51301 1.54108 1.66663 1.69515 1.85823 1.8842 2.07859 2.20498 2.23768 2.34607 2.6483 2.8325 2.86206 2.99851 3.17163 3.32038 3.45575 3.47721 3.60159 3.77772 4.10387 4.35041 4.51699 4.65446 4.82608 
43 0.01605 0.11077 0.17313 0.18243 0.20637 0.32788 0.33794 0.51893 0.53725 0.65805 0.69353 0.82506 0.83934 0.85448 1.00658 1.0278 1.18087 1.19263 1.22227 1.34534 1.37046 1.52053 1.67253 1.86318 1.88592 2.0851 2.21022 2.24073 2.35078 2.65478 2.83776 3.00507 3.17724 3.32568 3.46093 3.48386 3.60668 3.78549 4.10893 4.35586 4.52307 4.66215 4.83123 
41 0.01276 0.10848 0.16968 0.17982 0.21721 0.32407 0.33504 0.51489 0.53417 0.65413 0.82053 0.8354 0.85217 1.00256 1.02767 1.17704 1.19004 1.22386 1.34107 1.36774 1.51592 1.66868 1.85943 1.88801 2.08082 2.20645 2.24333 2.34688 2.65073 2.83366 3.00043 3.17291 3.32119 3.45716 3.60259 3.7787 4.10468 4.35129 4.51843 4.65906 4.82674 
36 0.01632 0.10574 0.16655 0.17718 0.31967 0.33068 0.51183 0.53615 0.65193 0.81131 0.83022 0.84287 0.99852 1.02191 1.17467 1.19048 1.33901 1.51425 1.66474 1.85555 1.88843 2.07996 2.20651 2.344 2.6482 2.83116 2.99848 3.17039 3.31886 3.45441 3.60113 3.78133 4.10203 4.34833 4.51717 4.82399 
36 0.01116 0.1066 0.16494 0.17599 0.31781 0.32882 0.51019 0.53729 0.65112 0.81625 0.83137 0.85131 0.9968 1.01626 1.17296 1.19009 1.33711 1.51508 1.66221 1.85344 1.89429 2.07774 2.20266 2.3424 2.64843 2.82978 2.99654 3.16953 3.31747 3.45385 3.60016 3.78173 4.10071 4.34642 4.51941 4.82242 
51 0.01735 0.09875 0.16625 0.17409 0.18678 0.32133 0.32924 0.34205 0.51309 0.52826 0.65196 0.67112 0.80446 0.82996 0.83885 0.86634 0.99979 1.01082 1.1751 1.18474 1.20542 1.33938 1.35756 1.51246 1.53505 1.66511 1.68161 1.85674 1.87183 2.07726 2.20415 2.22753 2.34494 2.6483 2.83149 2.85206 2.99756 3.17078 3.18882 3.31972 3.45523 3.47004 3.60062 3.77637 4.10289 4.1252 4.34887 4.5163 4.65672 4.82495 4.84514 
40 0.01615 0.11582 0.17715 0.18736 0.22434 0.33141 0.34219 0.52316 0.54431 0.66288 0.83073 0.84431 0.86622 1.00985 1.03074 1.18511 1.19894 1.23923 1.34943 1.38431 1.52582 1.67629 1.8671 1.89596 2.09191 2.21673 2.35471 2.65958 2.84175 3.00909 3.18133 3.33003 3.46543 3.61203 3.78997 4.1135 4.36023 4.52769 4.67632 4.83522 
44 0.00847 0.09809 0.16047 0.16935 0.18849 0.31466 0.32381 0.35063 0.50619 0.52692 0.64516 0.80783 0.82553 0.83623 0.9932 1.00679 1.16808 1.17986 1.20974 1.33215 1.35758 1.50563 1.65835 1.67766 1.84999 1.86911 2.06972 2.19658 2.2316 2.33828 2.64159 2.82432 2.85128 2.99045 3.16441 3.3128 3.44848 3.59407 3.76896 4.09623 4.342 4.5097 4.66496 4.81777 
36 0.00856 0.10879 0.16573 0.17757 0.31884 0.33045 0.5111 0.53786 0.65049 0.81975 0.83327 0.89122 0.99787 1.03964 1.17317 1.19003 1.33748 1.51435 1.6635 1.85491 2.07817 2.203 2.34321 2.64819 2.83019 2.99688 3.16959 3.31773 3.4538 3.6012 3.77809 4.10134 4.34778 4.51578 4.66779 4.82343 
53 0.01678 0.10078 0.16731 0.17528 0.18854 0.3216 0.32911 0.34019 0.5134 0.52694 0.56165 0.65219 0.66647 0.81465 0.83262 0.84182 1.00045 1.01104 1.17553 1.185 1.20423 1.33972 1.35512 1.51195 1.529 1.66553 1.68073 1.8572 1.87123 2.07645 2.0994 2.20462 2.22754 2.34559 2.37492 2.64809 2.83181 2.85113 2.99809 3.17158 3.1884 3.32039 3.4559 3.46951 3.60135 3.77613 4.10376 4.1219 4.34954 4.5161 4.65067 4.82542 4.84307 
38 0.01878 0.10641 0.16798 0.17804 0.2166 0.32213 0.33291 0.51459 0.54029 0.65522 0.8145 0.83211 0.84428 1.00007 1.01717 1.17711 1.19412 1.34155 1.51912 1.66609 1.69792 1.8575 1.88764 2.08383 2.20926 2.34607 2.65284 2.83386 3.004 3.17317 3.3217 3.45765 3.60576 3.78941 4.10401 4.34984 4.52464 4.82627 
46 0.00814 0.10178 0.16981 0.17917 0.20354 0.32372 0.33305 0.36358 0.51542 0.53333 0.65425 0.68227 0.82433 0.83696 0.85372 1.00247 1.01811 1.17769 1.18955 1.21996 1.3417 1.36471 1.51497 1.54422 1.66859 1.69909 1.85952 1.88035 2.08092 2.20875 2.34763 2.65011 2.83407 2.85888 3.00032 3.17358 3.32216 3.45793 3.48474 3.6035 3.7788 4.10561 4.35186 4.51784 4.6546 4.82742 
42 0.01729 0.10597 0.16896 0.17904 0.21883 0.3228 0.33337 0.51379 0.53317 0.65271 0.68913 0.81805 0.83325 0.84656 1.00142 1.02981 1.17616 1.18891 1.22117 1.34046 1.36968 1.51417 1.66775 1.85835 1.88793 2.07935 2.20681 2.34582 2.64855 2.83285 2.99908 3.17139 3.32028 3.45578 3.48278 3.6017 3.77711 4.10345 4.35 4.51639 4.65947 4.82581 
34 0.02368 0.11384 0.16929 0.18276 0.32266 0.33603 0.51476 0.54171 0.65434 0.82178 0.83551 0.87363 1.00175 1.17691 1.19597 1.34117 1.51891 1.66828 1.85947 2.08227 2.2084 2.34678 2.65196 2.83439 3.0009 3.17285 3.32125 3.45672 3.60533 3.78321 4.10424 4.35223 4.52126 4.82691 
47 0.01095 0.10258 0.16692 0.17565 0.19375 0.321 0.32973 0.34849 0.5128 0.52977 0.65133 0.67301 0.81769 0.83281 0.84424 0.99973 1.01305 1.1749 1.1859 1.21314 1.33882 1.35872 1.51281 1.54128 1.66475 1.68251 1.85704 1.87554 2.07883 2.20355 2.23057 2.34525 2.6479 2.83141 2.85463 2.99732 3.17125 3.32002 3.45507 3.47374 3.60088 3.77761 4.10321 4.34911 4.51643 4.65192 4.82522 
43 0.01568 0.10503 0.16902 0.17812 0.20165 0.32331 0.33311 0.51496 0.53437 0.65416 0.8088 0.83159 0.84153 1.00137 1.01772 1.17674 1.1884 1.21668 1.34092 1.36443 1.51684 1.66785 1.7014 1.85889 1.88319 2.0807 2.20717 2.2439 2.34683 2.6505 2.83381 3.00009 3.17274 3.32161 3.45695 3.48391 3.60303 3.78084 4.10434 4.35095 4.51839 4.65786 4.82662 
40 0.01187 0.10839 0.16798 0.17845 0.22453 0.32135 0.33169 0.51253 0.53132 0.65217 0.82163 0.83513 0.85754 0.99999 1.01797 1.17489 1.18808 1.22436 1.3391 1.3655 1.51449 1.66558 1.69711 1.85705 1.88297 2.07956 2.20489 2.34505 2.64938 2.83145 2.99848 3.17141 3.31962 3.45536 3.60165 3.77809 4.10338 4.34932 4.51781 4.82498 
44 0.01519 0.10672 0.16869 0.17754 0.19647 0.32319 0.33226 0.35775 0.51518 0.53379 0.65486 0.81804 0.83426 0.84613 1.00168 1.0158 1.17696 1.1886 1.21778 1.34138 1.36596 1.51609 1.66723 1.68849 1.85868 1.87745 2.08026 2.20648 2.23897 2.34681 2.65099 2.8338 2.86139 3.00027 3.17311 3.32158 3.45732 3.48455 3.60297 3.78167 4.10506 4.35149 4.51927 4.82695 
45 0.01539 0.11232 0.17473 0.18399 0.20624 0.32832 0.33742 0.35982 0.52025 0.53731 0.66047 0.82828 0.84192 0.85871 1.00738 1.02225 1.18229 1.19377 1.22288 1.34651 1.36838 1.52209 1.67215 1.69101 1.86438 1.88349 2.08752 2.21155 2.24188 2.35245 2.65627 2.83894 2.86285 3.00628 3.17909 3.32696 3.46285 3.48575 3.60857 3.78865 4.11087 4.35725 4.52519 4.67239 4.83292 
47 0.01633 0.0996 0.1604 0.16951 0.19089 0.31412 0.32325 0.34791 0.5053 0.52257 0.6438 0.67325 0.81518 0.82777 0.84466 0.99295 1.00835 1.16766 1.17972 1.21147 1.33163 1.35607 1.50445 1.54223 1.65848 1.68019 1.84985 1.87028 2.0688 2.19655 2.22915 2.33788 2.64042 2.82392 2.85215 2.99009 3.16383 3.31242 3.44779 3.47146 3.59342 3.76821 4.09563 4.34176 4.5087 4.64998 4.81741 
36 0.02007 0.11427 0.17252 0.18385 0.3259 0.33704 0.51851 0.54294 0.65808 0.82372 0.83861 0.85949 1.00484 1.03154 1.18028 1.19589 1.34463 1.52302 1.67081 1.86244 2.08696 2.21119 2.35039 2.65616 2.83776 3.00506 3.17651 3.32515 3.46036 3.60738 3.7869 4.10828 4.35539 4.52398 4.67125 4.83101 
37 0.00848 0.10473 0.17199 0.18229 0.22545 0.32638 0.33752 0.51899 0.54396 0.65893 0.822 0.83728 0.85302 1.00459 1.02757 1.18079 1.19702 1.34584 1.52315 1.67104 1.86174 1.89029 2.08676 2.21258 2.35013 2.65628 2.83852 3.00818 3.17703 3.32517 3.46089 3.6089 3.79062 4.10795 4.35495 4.52499 4.83158 
35 0.0137 0.1094 0.16659 0.17865 0.32038 0.33289 0.51279 0.54174 0.65226 0.81917 0.83323 0.86233 0.99938 1.17435 1.19147 1.33877 1.51581 1.66555 1.85643 2.0793 2.20417 2.3443 2.64886 2.83213 2.99845 3.17089 3.31876 3.45493 3.60168 3.7803 4.10241 4.34987 4.51816 4.66535 4.82504 
35 0.01128 0.11326 0.17251 0.18375 0.32696 0.33914 0.51938 0.54586 0.65834 0.82597 0.83981 0.87428 1.0059 1.18082 1.19733 1.34513 1.51957 1.67199 1.86302 2.08523 2.21174 2.3502 2.65468 2.83831 3.0066 3.17691 3.32537 3.4608 3.60694 3.78549 4.1083 4.35537 4.52311 4.67341 4.83263 
42 0.0083 0.1013 0.17083 0.18021 0.20537 0.3252 0.33512 0.51679 0.53625 0.65635 0.81666 0.83503 0.84654 1.00346 1.02029 1.17864 1.19077 1.22077 1.34273 1.36647 1.51863 1.66963 1.70096 1.86068 1.88453 2.08296 2.20971 2.34836 2.65309 2.83552 3.00282 3.17487 3.32338 3.45879 3.4855 3.60457 3.7837 4.1065 4.3531 4.52053 4.6666 4.82949 
38 0.01861 0.10565 0.16766 0.17765 0.21516 0.32182 0.33216 0.51346 0.5351 0.65335 0.81308 0.83141 0.84293 1.00008 1.01885 1.17584 1.19024 1.22916 1.34027 1.51787 1.66601 1.85701 1.88198 2.08074 2.20535 2.34515 2.65069 2.832 2.99871 3.17141 3.31982 3.45578 3.60223 3.78231 4.10305 4.34929 4.5205 4.82491 
47 0.00729 0.09144 0.16504 0.17384 0.18566 0.32231 0.3306 0.34554 0.51466 0.5318 0.65377 0.68091 0.80997 0.83176 0.84092 1.00066 1.01221 1.17651 1.18691 1.21143 1.34088 1.36229 1.51559 1.66622 1.68419 1.858 1.87448 2.07912 2.20539 2.2294 2.34631 2.64971 2.83289 2.85472 2.99966 3.17266 3.32144 3.4567 3.47451 3.60232 3.77902 4.10424 4.35003 4.51768 4.65603 4.82633 4.85185 
40 0.0092 0.08619 0.17447 0.18446 0.21769 0.32988 0.34113 0.52114 0.54237 0.66008 0.82597 0.84086 0.85763 1.00794 1.03053 1.18333 1.19749 1.23903 1.34757 1.52243 1.67456 1.86528 1.89512 2.08629 2.21449 2.35302 2.65639 2.84031 3.00668 3.1785 3.32728 3.46277 3.49402 3.60866 3.7869 4.1104 4.3573 4.52414 4.66477 4.83302 
47 0.01437 0.10015 0.16229 0.17122 0.19066 0.31657 0.32565 0.35091 0.50811 0.52561 0.64696 0.67416 0.81376 0.82843 0.84049 0.99525 1.00978 1.17013 1.18107 1.20811 1.33432 1.35596 1.50754 1.53438 1.6608 1.68154 1.85216 1.87129 2.07229 2.19915 2.22815 2.34023 2.64328 2.82657 2.85039 2.99303 3.16622 3.31486 3.45046 3.47096 3.59577 3.77141 4.09816 4.34414 4.51127 4.64878 4.81993 
50 0.01182 0.09771 0.16594 0.17387 0.18464 0.32222 0.32991 0.34186 0.51407 0.52897 0.65354 0.68022 0.80146 0.83018 0.83897 0.85855 1.00046 1.01104 1.17606 1.18561 1.20589 1.34037 1.35798 1.51467 1.54136 1.66585 1.68194 1.8575 1.87238 2.07872 2.2046 2.22436 2.34584 2.64919 2.8322 2.85172 2.99885 3.1721 3.3205 3.45597 3.46978 3.60166 3.77816 4.10375 4.12543 4.34975 4.5174 4.65893 4.82603 4.84912 
39 0.02032 0.10878 0.17051 0.18013 0.20859 0.32484 0.3353 0.51649 0.53808 0.6568 0.81691 0.83455 0.84671 1.0033 1.02516 1.17832 1.1915 1.22476 1.343 1.52001 1.6692 1.86004 1.88384 2.08354 2.20797 2.24361 2.34778 2.65382 2.83582 3.00411 3.17491 3.32298 3.45872 3.60611 3.78734 4.10614 4.35209 4.52231 4.82828 
41 0.01057 0.09909 0.16053 0.17022 0.19861 0.31426 0.32442 0.50575 0.52811 0.64566 0.80654 0.82507 0.83643 0.99248 1.00921 1.16815 1.18103 1.21375 1.33228 1.50765 1.65796 1.68453 1.84932 1.87261 2.06985 2.19723 2.23478 2.33803 2.64273 2.82445 2.99096 3.16459 3.31282 3.4489 3.59451 3.77075 4.09594 4.34156 4.51068 4.65914 4.81752 
50 0.01705 0.09938 0.1661 0.17407 0.18686 0.32126 0.329 0.34103 0.51294 0.52733 0.65169 0.66941 0.80631 0.83037 0.83936 0.87737 0.99968 1.01021 1.17485 1.18445 1.20462 1.33878 1.3543 1.51264 1.53626 1.66484 1.68028 1.85661 1.87098 2.07731 2.20297 2.22195 2.34488 2.64845 2.83088 2.85001 2.997 3.04226 3.17111 3.31967 3.45495 3.46895 3.60082 3.77676 4.10305 4.34873 4.51653 4.65241 4.82456 4.84159 
39 0.0149 0.10348 0.164 0.17409 0.21157 0.3183 0.32876 0.50994 0.53458 0.65028 0.81264 0.82911 0.84263 0.99662 1.01601 1.17207 1.18653 1.33617 1.51348 1.66239 1.69924 1.85357 1.88122 2.07653 2.20098 2.23798 2.34185 2.64852 2.82868 2.99654 3.16875 3.31647 3.45267 3.59891 3.77713 4.09973 4.34584 4.51598 4.82147 
31 0.0241 0.11902 0.16884 0.18343 0.32149 0.33438 0.51398 0.54508 0.6561 0.82495 0.83757 1.00015 1.17651 1.19863 1.34065 1.52745 1.66623 1.85752 2.08722 2.20758 2.34595 2.66158 2.83398 3.00343 3.17406 3.32106 3.4579 3.61294 4.10439 4.35079 4.82593 
33 0.02405 0.12138 0.17547 0.18915 0.32953 0.34341 0.52145 0.54959 0.6611 0.82981 0.84276 1.00841 1.18313 1.20201 1.34769 1.52524 1.6749 1.86544 2.08916 2.21415 2.35238 2.65798 2.84 3.00993 3.17944 3.32742 3.46281 3.61054 3.79129 4.11096 4.35873 4.52689 4.83479 
39 0.01358 0.10128 0.16171 0.17176 0.20784 0.31536 0.32577 0.50692 0.53094 0.64732 0.81035 0.82686 0.8403 0.99375 1.01199 1.16925 1.18327 1.22248 1.33366 1.51013 1.65933 1.69321 1.85059 1.87814 2.07258 2.19891 2.33899 2.64578 2.82568 2.99264 3.16598 3.31381 3.44998 3.59551 3.77274 4.09707 4.34267 4.51418 4.81857 
35 0.01673 0.1108 0.16991 0.18179 0.32333 0.33541 0.51579 0.54241 0.65495 0.81995 0.83523 0.85473 1.00221 1.17753 1.1936 1.34216 1.51688 1.66848 1.85915 2.08138 2.20846 2.34726 2.65047 2.83494 3.00243 3.17343 3.32198 3.45746 3.60389 3.78063 4.10493 4.35208 4.51818 4.65822 4.82764 
48 0.0111 0.09993 0.16741 0.1758 0.19198 0.32198 0.33056 0.34859 0.51399 0.53058 0.65346 0.6872 0.81245 0.83183 0.84127 1.00043 1.01275 1.17581 1.18615 1.21044 1.34021 1.36131 1.51476 1.56031 1.66653 1.68725 1.85759 1.8747 2.07923 2.20595 2.23594 2.34589 2.64912 2.83261 2.85494 2.99938 3.17206 3.32064 3.45617 3.47471 3.60133 3.778 4.10368 4.34974 4.5167 4.65628 4.82559 4.84741 
43 0.01015 0.06436 0.13723 0.17685 0.18722 0.32978 0.33971 0.52085 0.53883 0.6606 0.82168 0.83961 0.85152 1.00827 1.02694 1.18309 1.19505 1.22458 1.34689 1.36896 1.52119 1.6739 1.69968 1.86564 1.89214 2.08664 2.21382 2.3529 2.65573 2.83971 2.86558 3.00637 3.1793 3.32745 3.46304 3.48701 3.60923 3.78574 4.11073 4.35706 4.52426 4.66336 4.83286 
31 0.00733 0.10563 0.16484 0.17624 0.31838 0.33101 0.51228 0.65291 0.81102 0.8295 0.84505 0.99693 1.17355 1.19342 1.33921 1.52923 1.6628 1.854 2.08528 2.20725 2.34308 2.65871 2.83236 3.00416 3.17204 3.3195 3.45557 3.60899 4.10134 4.3473 4.82351 
49 0.01885 0.10243 0.16653 0.17485 0.19052 0.32026 0.32817 0.34055 0.51233 0.52753 0.6509 0.66848 0.81368 0.83155 0.84135 0.99908 1.0103 1.17418 1.1842 1.20633 1.33826 1.35452 1.51189 1.53505 1.6642 1.68022 1.85607 1.87184 2.07546 2.20235 2.22233 2.34448 2.64749 2.83061 2.85068 2.99669 3.17045 3.31909 3.45451 3.46909 3.60026 3.77561 4.10248 4.12975 4.34831 4.51558 4.65011 4.82425 4.84356 
48 0.01266 0.10498 0.16717 0.176 0.19475 0.32081 0.32949 0.34697 0.51233 0.52802 0.65088 0.66951 0.82113 0.83435 0.84933 0.9998 1.01367 1.17459 1.18546 1.21228 1.33863 1.35802 1.51146 1.53401 1.66485 1.68336 1.85669 1.87431 2.07644 2.20357 2.23125 2.34485 2.64739 2.83084 2.85317 2.99727 3.17095 3.31945 3.45493 3.47261 3.60038 3.77596 4.10286 4.34869 4.51557 4.65074 4.82448 4.85001 
35 0.01578 0.10859 0.16288 0.17439 0.31584 0.32763 0.50748 0.53695 0.64746 0.81697 0.83051 0.8841 0.99493 1.16987 1.18607 1.33419 1.51181 1.66005 1.8513 1.89463 2.07283 2.19969 2.33978 2.6473 2.82654 2.99397 3.1668 3.31462 3.45089 3.59703 3.77526 4.09784 4.34388 4.51498 4.81955 
45 0.01212 0.09721 0.15923 0.16846 0.19066 0.31307 0.32246 0.35466 0.50495 0.52476 0.64383 0.80633 0.82413 0.83481 0.99151 1.00635 1.16698 1.17885 1.20893 1.33116 1.35363 1.50483 1.65725 1.68324 1.84836 1.86895 2.06859 2.19617 2.22665 2.33699 2.64038 2.82346 2.85728 2.98979 3.16324 3.31175 3.44742 3.47437 3.59313 3.76823 4.09506 4.34066 4.5081 4.65297 4.81672 
45 0.01405 0.10611 0.16902 0.17807 0.19959 0.32266 0.3317 0.35518 0.51469 0.53294 0.65412 0.69593 0.82213 0.8355 0.85006 1.00141 1.01583 1.17696 1.18893 1.21944 1.34117 1.3667 1.51551 1.66691 1.68724 1.85835 1.87743 2.08062 2.20694 2.24386 2.34674 2.64998 2.83359 2.86187 3.00049 3.17295 3.32163 3.45743 3.60286 3.78047 4.10493 4.35103 4.51829 4.65678 4.82681 
44 0.01339 0.10379 0.16966 0.17866 0.20152 0.32401 0.33372 0.51526 0.53363 0.65481 0.80786 0.83183 0.84157 1.002 1.01783 1.17705 1.18825 1.21521 1.34101 1.36213 1.51619 1.6684 1.69675 1.85933 1.88144 2.08126 2.20713 2.23791 2.34671 2.65092 2.83386 2.85917 3.00063 3.17313 3.32157 3.45735 3.4848 3.60301 3.78129 4.10487 4.35117 4.51913 4.66618 4.82722 
33 0.01009 0.11573 0.17076 0.18568 0.32412 0.338 0.51536 0.5407 0.65504 0.82741 0.84009 1.0032 1.17725 1.19405 1.34163 1.51743 1.6693 1.85987 2.08044 2.20798 2.34735 2.65231 2.83429 3.00109 3.17314 3.32156 3.4574 3.60331 3.78007 4.10505 4.35253 4.52077 4.82754 
34 0.01784 0.11052 0.16715 0.17922 0.32025 0.33193 0.51274 0.54044 0.65335 0.81956 0.83372 0.86073 0.99916 1.17519 1.19443 1.33896 1.51864 1.66537 1.85635 2.08353 2.20536 2.34458 2.65146 2.83189 2.99945 3.17194 3.31954 3.4552 3.60362 3.78652 4.10282 4.34919 4.5231 4.82461 
32 0.01692 0.11665 0.17263 0.18722 0.32671 0.3413 0.52016 0.56328 0.66007 0.82646 0.83949 1.00544 1.18076 1.20209 1.34641 1.5272 1.67266 1.86395 2.09092 2.21396 2.35039 2.65909 2.84031 3.00841 3.17814 3.32551 3.4613 3.61238 4.1082 4.35605 4.53237 4.83207 
41 0.01244 0.10612 0.16587 0.17573 0.20515 0.31973 0.32964 0.51098 0.53005 0.65038 0.818 0.83261 0.8501 0.99846 1.01683 1.17359 1.1871 1.22421 1.33768 1.36418 1.51268 1.66375 1.69111 1.85574 1.88552 2.07814 2.20298 2.34374 2.64814 2.82999 2.99606 3.17009 3.31855 3.45363 3.59982 3.77843 4.10154 4.34767 4.51701 4.66203 4.82338 
41 0.02284 0.11953 0.17681 0.18747 0.25003 0.3306 0.34142 0.52142 0.54002 0.66078 0.70163 0.83624 0.84806 1.00934 1.03098 1.18342 1.19612 1.2307 1.34792 1.37366 1.52236 1.67493 1.86602 1.89237 2.08618 2.21356 2.3538 2.65754 2.84054 3.00704 3.18004 3.32838 3.46388 3.49023 3.6098 3.78531 4.11205 4.35844 4.52551 4.67725 4.83395 
48 0.01517 0.10048 0.16365 0.17226 0.1898 0.3177 0.3262 0.34268 0.50913 0.52472 0.6478 0.6703 0.8127 0.82894 0.83941 0.99639 1.00905 1.17117 1.18177 1.20715 1.33528 1.35364 1.50798 1.5313 1.66171 1.67972 1.85324 1.86963 2.07226 2.19996 2.22644 2.34132 2.64384 2.82747 2.84898 2.99358 3.16735 3.3158 3.45144 3.46869 3.59676 3.77172 4.09926 4.34514 4.5116 4.64788 4.82092 4.84104 
41 0.02049 0.11176 0.17369 0.1832 0.20987 0.32838 0.33881 0.51988 0.54053 0.65943 0.82034 0.83788 0.85016 1.00668 1.02735 1.18166 1.19449 1.22643 1.34599 1.37432 1.52121 1.67284 1.86362 1.88842 2.08606 2.21195 2.35117 2.65555 2.83858 3.00507 3.17735 3.3259 3.46149 3.48928 3.60753 3.78396 4.10928 4.35538 4.52351 4.67594 4.83146 
54 0.01678 0.09818 0.16615 0.17385 0.18513 0.32106 0.32845 0.33925 0.51297 0.52661 0.55971 0.65156 0.66479 0.80621 0.83033 0.83906 0.86373 0.99986 1.01018 1.17509 1.18427 1.20257 1.33923 1.35428 1.51177 1.52889 1.66506 1.68027 1.85677 1.87118 2.07677 2.20384 2.22351 2.34493 2.38204 2.64713 2.66904 2.83139 2.85047 2.99751 3.17103 3.18817 3.31983 3.45516 3.46803 3.60046 3.77583 4.10309 4.12067 4.34922 4.51538 4.64998 4.82504 4.84357 
48 0.01955 0.10301 0.16722 0.17552 0.19119 0.32144 0.32971 0.34428 0.51326 0.52906 0.65225 0.67601 0.81431 0.83218 0.84197 1.00003 1.01194 1.1753 1.1856 1.2096 1.33929 1.3566 1.51284 1.53754 1.66538 1.68263 1.85698 1.87278 2.07743 2.20409 2.22785 2.3453 2.64874 2.83155 2.85239 2.99842 3.17145 3.31985 3.45542 3.47083 3.60123 3.77646 4.10335 4.34917 4.51626 4.65324 4.82529 4.84873 
49 0.01703 0.10137 0.16737 0.17545 0.18898 0.32131 0.3287 0.33933 0.51376 0.52849 0.65308 0.67617 0.81051 0.83207 0.84125 1.00043 1.01105 1.17587 1.18572 1.20688 1.34041 1.35936 1.51406 1.53811 1.66527 1.68057 1.85754 1.87261 2.07795 2.20411 2.22512 2.34603 2.64957 2.83195 2.85185 2.99885 3.1724 3.32087 3.45652 3.47319 3.60221 3.77808 4.10402 4.12585 4.34959 4.51784 4.65619 4.82553 4.84327 
38 0.02024 0.11155 0.17124 0.18144 0.21946 0.32538 0.33618 0.51744 0.54012 0.65706 0.82348 0.83763 0.85658 1.0038 1.02503 1.1796 1.19473 1.34373 1.5187 1.67031 1.86113 1.89103 2.08418 2.20936 2.34904 2.65267 2.83661 3.0031 3.17539 3.32365 3.45954 3.60583 3.78412 4.10709 4.35433 4.52146 4.66109 4.8292 
55 0.01257 0.09949 0.1683 0.17622 0.18686 0.32291 0.32997 0.3398 0.51551 0.52794 0.55246 0.6548 0.66995 0.80945 0.83333 0.84207 0.86815 1.0024 1.01216 1.17761 1.18657 1.20361 1.34163 1.3551 1.51507 1.53358 1.66743 1.68159 1.85915 1.87223 2.07908 2.10598 2.20607 2.2237 2.3477 2.3695 2.65126 2.83346 2.85041 3.00034 3.03775 3.17401 3.19347 3.32254 3.45817 3.47142 3.60328 3.77929 4.10582 4.12074 4.35151 4.51906 4.65759 4.8274 4.84248 
46 0.0127 0.09921 0.16539 0.17381 0.19011 0.31974 0.32838 0.34658 0.51173 0.52814 0.6518 0.80503 0.82895 0.83828 0.99805 1.01029 1.17359 1.18406 1.2085 1.33768 1.35629 1.51354 1.66373 1.68235 1.85494 1.87124 2.07666 2.20284 2.22757 2.3435 2.64819 2.83 2.85084 2.997 3.16995 3.31829 3.45397 3.47296 3.59983 3.77634 4.10165 4.34715 4.51555 4.66051 4.82334 4.84588 
33 0.0103 0.10449 0.1631 0.17549 0.31612 0.32911 0.50877 0.54924 0.65039 0.81389 0.82893 0.84915 0.99485 1.17101 1.19139 1.33572 1.51999 1.66115 1.85156 2.08296 2.20202 2.34035 2.65225 2.82818 2.99911 3.16874 3.31541 3.45223 3.60286 4.0988 4.34431 4.52489 4.82048 
47 0.01484 0.10666 0.16993 0.17892 0.20008 0.3237 0.3328 0.35925 0.51525 0.53186 0.65406 0.67907 0.82229 0.83606 0.84979 1.00216 1.01579 1.17711 1.1879 1.21433 1.34128 1.36089 1.51458 1.53949 1.6682 1.69094 1.85969 1.88077 2.07962 2.20666 2.23571 2.34729 2.64997 2.83389 2.85694 3.00005 3.17333 3.32171 3.45737 3.47558 3.60322 3.77887 4.10534 4.35166 4.51796 4.65364 4.82742 
41 0.00853 0.10493 0.16737 0.17705 0.20526 0.32154 0.33182 0.51293 0.53287 0.65213 0.81569 0.8323 0.84568 0.9998 1.01781 1.17536 1.18869 1.22325 1.33945 1.36726 1.51412 1.66645 1.85694 1.88177 2.07772 2.2058 2.34498 2.64858 2.83195 2.9987 3.17132 3.31949 3.45514 3.48741 3.60132 3.77723 4.10266 4.34907 4.51686 4.66614 4.82506 
33 0.02056 0.12367 0.1721 0.18609 0.32479 0.33744 0.51687 0.54325 0.65675 0.83009 0.84309 1.00398 1.17906 1.1968 1.34376 1.51894 1.66977 1.86131 2.08367 2.20881 2.34936 2.65415 2.83626 3.00316 3.17558 3.32422 3.45963 3.60733 3.78622 4.10709 4.35416 4.52409 4.82934 
43 0.01106 0.10471 0.16637 0.17578 0.20073 0.32012 0.32979 0.51104 0.52889 0.65076 0.81401 0.83121 0.84385 0.99849 1.01347 1.17386 1.18643 1.21832 1.33795 1.36381 1.51227 1.66409 1.68695 1.85552 1.87569 2.07574 2.20387 2.3436 2.64744 2.82992 2.85535 2.99646 3.16984 3.31844 3.45409 3.48386 3.60036 3.7761 4.1016 4.34752 4.5164 4.66867 4.82332 
40 0.01469 0.10267 0.1625 0.17224 0.20005 0.31602 0.32591 0.50758 0.52959 0.64677 0.81236 0.82828 0.84274 0.99455 1.00984 1.16963 1.18272 1.21733 1.33388 1.36767 1.50938 1.65968 1.68215 1.85167 1.87641 2.07273 2.19905 2.34 2.64512 2.82645 2.99236 3.16644 3.31465 3.45019 3.59641 3.77288 4.09798 4.3437 4.51375 4.81943 
39 0.01292 0.1047 0.16796 0.17802 0.21811 0.32222 0.33327 0.51409 0.5379 0.65305 0.81227 0.83114 0.84229 1.00048 1.02729 1.17593 1.18967 1.22429 1.34032 1.51534 1.66745 1.85748 1.88871 2.0794 2.20632 2.34529 2.64887 2.83302 2.99998 3.17158 3.32007 3.45564 3.60154 3.77871 4.10305 4.34983 4.51611 4.65584 4.82537 
34 0.02108 0.11465 0.17042 0.18359 0.32442 0.33824 0.51719 0.54999 0.65681 0.82328 0.83688 0.88189 1.00331 1.17857 1.19852 1.34411 1.52214 1.67049 1.86117 2.08549 2.21051 2.34914 2.65517 2.83785 3.00509 3.17454 3.32381 3.45896 3.60921 3.7924 4.10607 4.35501 4.52458 4.82992 
46 0.00719 0.09562 0.16717 0.17563 0.1911 0.32216 0.3304 0.34501 0.51444 0.53213 0.65366 0.68354 0.8144 0.83259 0.84227 1.00046 1.01182 1.17649 1.18746 1.21436 1.34053 1.36176 1.51573 1.66555 1.6823 1.85779 1.8743 2.08037 2.2047 2.22951 2.34612 2.65052 2.83265 2.85531 2.9998 3.1727 3.32133 3.45661 3.4763 3.60249 3.78049 4.10448 4.35034 4.51847 4.65747 4.82662 
44 0.01019 0.1031 0.17055 0.17947 0.19985 0.32502 0.33438 0.36865 0.51718 0.53748 0.6559 0.69335 0.82281 0.83671 0.8502 1.0035 1.01922 1.17909 1.19116 1.2215 1.34361 1.37351 1.51762 1.66934 1.6936 1.86073 1.88293 2.08296 2.20905 2.24658 2.3488 2.65255 2.83625 3.00412 3.17499 3.32347 3.45902 3.48555 3.605 3.78152 4.1068 4.35382 4.52041 4.82878 
41 0.01937 0.11008 0.17365 0.18319 0.21176 0.32758 0.33747 0.51934 0.53897 0.66009 0.8162 0.83651 0.84704 1.00509 1.01919 1.18174 1.19479 1.22642 1.34589 1.37424 1.52309 1.67237 1.86318 1.88737 2.08857 2.21354 2.35104 2.6553 2.83867 3.00685 3.17786 3.32568 3.46146 3.49083 3.60793 3.78847 4.10918 4.35587 4.5232 4.66873 4.83211 
48 0.01347 0.10375 0.1698 0.17811 0.19325 0.32404 0.33201 0.34475 0.51634 0.53192 0.65542 0.68029 0.81816 0.83538 0.8454 1.00284 1.01429 1.17811 1.18828 1.21157 1.3424 1.36051 1.51656 1.54528 1.66803 1.6845 1.85997 1.87567 2.08082 2.20668 2.2291 2.34837 2.65185 2.83497 2.85625 3.00094 3.17457 3.32285 3.45848 3.47485 3.60427 3.78003 4.10642 4.35257 4.52037 4.66084 4.82821 4.8487 
39 0.00716 0.10857 0.1711 0.18214 0.32443 0.3354 0.51599 0.53696 0.65519 0.82336 0.83782 0.86134 1.00339 1.02747 1.17801 1.19168 1.23048 1.34262 1.3788 1.51724 1.6695 1.86069 1.8975 2.08096 2.20842 2.34831 2.65202 2.8354 3.00184 3.17449 3.32273 3.45859 3.60412 3.78263 4.10612 4.35297 4.52032 4.6689 4.8287 
44 0.02067 0.10506 0.16657 0.17609 0.20288 0.32017 0.32972 0.36897 0.51196 0.53144 0.6515 0.81654 0.83183 0.84503 0.99873 1.01439 1.17397 1.18609 1.21679 1.33834 1.36417 1.51286 1.66456 1.69201 1.85586 1.87857 2.07732 2.20393 2.24438 2.34409 2.64839 2.83076 2.99772 3.17035 3.31866 3.45444 3.48595 3.6003 3.77593 4.10193 4.34819 4.51596 4.6541 4.82397 
40 0.01835 0.10324 0.16359 0.17359 0.20987 0.31705 0.32686 0.50837 0.52861 0.64825 0.81178 0.82853 0.84166 0.99546 1.0108 1.17059 1.18388 1.21902 1.33493 1.36569 1.51119 1.66091 1.6885 1.85243 1.87614 2.07289 2.19991 2.34071 2.64707 2.82697 2.99372 3.16724 3.31531 3.45124 3.59708 3.77252 4.09866 4.3445 4.51374 4.82021 
39 0.01079 0.10497 0.16933 0.17866 0.20386 0.32371 0.33379 0.51594 0.53772 0.65574 0.81285 0.83284 0.84348 1.00168 1.0177 1.17755 1.19013 1.22074 1.34274 1.51833 1.66878 1.8591 1.88288 2.08176 2.20787 2.24366 2.34793 2.65208 2.83533 3.00187 3.17357 3.32225 3.45782 3.60409 3.78258 4.10503 4.35173 4.51972 4.82754 
43 0.02049 0.10337 0.16488 0.17415 0.19763 0.31858 0.32807 0.36336 0.51057 0.53054 0.65023 0.81361 0.82994 0.84168 0.99712 1.01236 1.17251 1.18456 1.21501 1.33699 1.37028 1.5118 1.66266 1.68508 1.85405 1.87375 2.07541 2.20278 2.34258 2.64654 2.82931 2.99545 3.16877 3.31728 3.45319 3.4878 3.59901 3.77482 4.10051 4.34626 4.51396 4.65751 4.82236 
48 0.01033 0.10177 0.16788 0.17632 0.1922 0.32222 0.33054 0.34527 0.51441 0.53086 0.65345 0.67907 0.81773 0.83378 0.84438 1.0009 1.01283 1.17577 1.18585 1.20844 1.34057 1.36049 1.51373 1.53733 1.66637 1.68428 1.85833 1.87598 2.07917 2.20501 2.23015 2.34616 2.64893 2.83314 2.85627 2.99936 3.17251 3.32096 3.45656 3.47404 3.602 3.77854 4.10463 4.35094 4.5175 4.65261 4.82656 4.8578 
47 0.01256 0.09756 0.1636 0.17198 0.18767 0.31802 0.32642 0.34185 0.51023 0.52754 0.64985 0.80256 0.82727 0.83652 0.99638 1.00827 1.17212 1.1829 1.20859 1.3364 1.3581 1.51026 1.54213 1.66199 1.68088 1.85343 1.86993 2.07497 2.20177 2.23146 2.34207 2.64566 2.82868 2.8529 2.99532 3.16823 3.31685 3.4526 3.47193 3.59817 3.7747 4.10019 4.34564 4.5136 4.66064 4.82181 4.85198 
47 0.01047 0.10132 0.16949 0.17796 0.19447 0.32453 0.33339 0.35606 0.51661 0.53453 0.65549 0.68537 0.81784 0.83473 0.84488 1.00293 1.01653 1.17802 1.18869 1.21445 1.34258 1.36455 1.51622 1.54387 1.66891 1.6902 1.86059 1.8811 2.08165 2.20782 2.23666 2.34831 2.65126 2.83525 2.85962 3.00142 3.17406 3.32308 3.45832 3.4777 3.60437 3.78062 4.10606 4.35258 4.51887 4.65752 4.82837 
48 0.0131 0.09494 0.15901 0.16733 0.18308 0.31264 0.3204 0.33212 0.50423 0.51981 0.64238 0.66483 0.80576 0.8241 0.83375 0.99162 1.00264 1.16616 1.1761 1.19713 1.3303 1.34845 1.50258 1.54526 1.65644 1.67219 1.84821 1.86269 2.0663 2.19428 2.21831 2.33667 2.63878 2.82214 2.8435 2.98836 3.16244 3.31082 3.44647 3.46277 3.59185 3.76619 4.09465 4.34016 4.50629 4.64401 4.81595 4.83601 
56 0.00675 0.08885 0.15798 0.16993 0.17814 0.19677 0.31953 0.32636 0.33586 0.51153 0.52401 0.54975 0.65039 0.66321 0.81 0.83032 0.83897 0.87513 0.99864 1.00803 1.17361 1.18274 1.20021 1.33763 1.35145 1.5103 1.52802 1.66309 1.67614 1.85494 1.86722 2.07388 2.09349 2.20108 2.21752 2.34379 2.36408 2.64696 2.82915 2.84638 2.99608 3.16995 3.18503 3.31836 3.33614 3.45412 3.46672 3.59965 3.77443 4.1021 4.11744 4.34743 4.51413 4.65058 4.8235 4.83918 
48 0.01538 0.09557 0.16162 0.16974 0.18394 0.31594 0.32394 0.33671 0.50797 0.52406 0.64667 0.6641 0.80328 0.82581 0.83492 0.99463 1.00613 1.16983 1.17944 1.19931 1.33407 1.35162 1.50705 1.53002 1.65973 1.67644 1.8515 1.86736 2.07079 2.19842 2.21954 2.33995 2.64283 2.82609 2.84674 2.99236 3.166 3.31449 3.45007 3.4649 3.59537 3.77094 4.09795 4.34357 4.5101 4.64562 4.81955 4.83812 
44 0.01371 0.10194 0.16336 0.17253 0.19421 0.31747 0.3267 0.35508 0.50894 0.52706 0.64843 0.8133 0.82905 0.8415 0.99605 1.01043 1.17074 1.1819 1.20957 1.3349 1.35571 1.51039 1.66136 1.68162 1.85279 1.87098 2.07372 2.19957 2.23081 2.34094 2.64573 2.82705 2.85206 2.99382 3.16744 3.31543 3.45148 3.59691 3.77315 4.09909 4.34488 4.51346 4.65386 4.8206 
40 0.0202 0.10985 0.17359 0.18298 0.20943 0.32771 0.33765 0.51927 0.53907 0.65854 0.81525 0.83613 0.8465 1.00563 1.02193 1.18112 1.19322 1.22244 1.34595 1.37695 1.51956 1.67238 1.86336 1.88966 2.0848 2.21205 2.35098 2.6538 2.83859 3.00461 3.17657 3.3257 3.4608 3.48322 3.60692 3.78367 4.10847 4.35512 4.52193 4.8309 
48 0.01276 0.099 0.16596 0.17407 0.18877 0.32128 0.32992 0.34993 0.51269 0.52909 0.65185 0.67843 0.80888 0.8301 0.83931 0.99952 1.01263 1.17444 1.18446 1.20709 1.33895 1.36018 1.51277 1.54442 1.66502 1.68373 1.85656 1.87382 2.07758 2.20351 2.22668 2.34451 2.64795 2.83105 2.85395 2.99771 3.17045 3.31916 3.45477 3.47299 3.60051 3.77664 4.1025 4.34842 4.51579 4.65936 4.82435 4.84931 
38 0.01704 0.10832 0.16887 0.17889 0.21412 0.32339 0.33447 0.51547 0.53988 0.65457 0.81905 0.83436 0.85006 1.00182 1.02751 1.17717 1.19176 1.34186 1.51632 1.6679 1.85877 1.88919 2.08091 2.20803 2.34644 2.65054 2.83395 3.00181 3.17264 3.32143 3.45703 3.60312 3.77977 4.10427 4.35099 4.51787 4.6631 4.82689 
45 0.00648 0.09584 0.16416 0.17269 0.18977 0.31896 0.32792 0.35445 0.51089 0.52948 0.65105 0.80332 0.82751 0.83681 0.997 1.00962 1.17286 1.1842 1.21183 1.3372 1.36152 1.5131 1.66302 1.68401 1.8542 1.87261 2.07603 2.20306 2.23703 2.3425 2.64768 2.82956 2.85489 2.99696 3.16916 3.31751 3.45333 3.48197 3.59903 3.77728 4.10052 4.34655 4.5154 4.66818 4.82244 
38 0.00798 0.10501 0.16371 0.17441 0.31502 0.32499 0.35623 0.50925 0.53321 0.64869 0.81861 0.83156 0.86445 0.99658 1.1711 1.18501 1.22474 1.33569 1.51006 1.66221 1.85307 1.88522 2.07392 2.20051 2.24998 2.34132 2.6451 2.82818 2.99492 3.16733 3.3159 3.45162 3.59745 3.77346 4.09913 4.3455 4.51295 4.82105 
33 0.02806 0.11504 0.16535 0.17876 0.31826 0.3315 0.51084 0.56788 0.65198 0.81948 0.83264 0.9971 1.17305 1.19386 1.33818 1.51609 1.66329 1.85376 2.07949 2.2053 2.34248 2.65015 2.83057 2.99928 3.17015 3.31809 3.45377 3.60196 3.78829 4.10084 4.34716 4.52677 4.82304 

63
