# Supplementary material for: Deciphering the Contribution of Oriens-Lacunosum/Moleculare (OLM) Cells to Intrinsic θ Rhythms Using Biophysical Local Field Potential (LFP) Models
Source: eNeuro. 2018 Sep 4;5(4):ENEURO.0146-18.2018. doi: 10.1523/ENEURO.0146-18.2018 (PMC6140113; doi:10.1523/ENEURO.0146-18.2018)
Supplement: Supplementary file 2 — Supplementary Code. Download supplement 2, GZ file [file sup_enu-eN-NWR-0146-18-s02.gz › LFP_microcircuit-master/SOM-350-SOM12915016-dSD3.5ms-shift5.32ms-gnSD0.12-gsb4.75-csb0.21-gbs3.75-cbs0.1344-spiketimes.txt]

9550

350


28 0.01373 0.10588 0.17225 0.18278 0.32725 0.33997 0.53333 0.79911 0.83157 0.84137 0.88029 1.00525 1.18234 1.20774 1.35502 1.513 1.53329 1.67309 1.86448 2.23027 2.3536 2.85528 3.18687 3.32829 3.46658 4.10972 4.36298 4.83379 
26 0.01237 0.10318 0.16178 0.1732 0.31502 0.32702 0.50763 0.80084 0.82493 0.83704 0.99298 1.00898 1.17008 1.33359 1.5035 1.65852 1.84994 2.20238 2.339 2.82558 2.9932 3.31509 3.45178 4.0969 4.34194 4.81788 
28 0.01931 0.11172 0.17255 0.18408 0.32677 0.33973 0.52134 0.80881 0.83406 0.84565 1.00383 1.02442 1.18233 1.2058 1.34798 1.51452 1.53752 1.67191 1.86304 2.22899 2.35085 2.84267 3.03644 3.32766 3.46324 4.10868 4.35592 4.83055 
37 0.01229 0.09073 0.1567 0.16586 0.1767 0.31326 0.32155 0.33485 0.50738 0.65025 0.7876 0.82175 0.83049 0.84566 0.99191 1.00311 1.16895 1.18746 1.33333 1.47239 1.50442 1.52244 1.65787 1.68196 1.84896 1.87599 2.19945 2.33846 2.82518 2.99208 3.16597 3.31351 3.44964 3.59474 4.09634 4.34072 4.81728 
14 0.00852 0.10573 0.17349 0.19565 0.32946 0.79623 0.82981 0.84021 1.00501 1.18742 1.23025 1.47828 1.519 3.48543 
35 0.00792 0.09696 0.16182 0.17069 0.19047 0.31585 0.32527 0.36272 0.50773 0.65038 0.80041 0.82485 0.83449 0.9939 1.0076 1.17011 1.19486 1.33399 1.50455 1.52726 1.65953 1.85059 1.87335 2.07241 2.19887 2.33936 2.82544 2.99162 3.16627 3.31394 3.45006 3.59599 4.0972 4.34253 4.81833 
29 0.01809 0.09949 0.16631 0.17507 0.1959 0.32166 0.33247 0.51747 0.79367 0.8269 0.83623 0.85801 0.99853 1.01428 1.17653 1.19613 1.34626 1.50862 1.52612 1.66746 1.8571 1.894 2.23173 2.34555 3.32012 3.4572 4.10394 4.3508 4.8254 
34 0.01645 0.09657 0.16507 0.17345 0.19043 0.32095 0.33075 0.51644 0.65642 0.7926 0.82633 0.83535 0.85316 0.99754 1.00973 1.17391 1.18729 1.2184 1.33894 1.50748 1.52433 1.66576 1.85682 1.88638 2.20359 2.34536 2.83425 3.00013 3.17363 3.32088 3.45689 4.10338 4.34962 4.82479 
37 0.01796 0.09351 0.15973 0.16841 0.18357 0.31639 0.32636 0.50977 0.54536 0.65009 0.79124 0.82311 0.83212 0.8514 0.99399 1.00822 1.17191 1.18919 1.33729 1.5025 1.51665 1.66069 1.85109 1.88222 2.09197 2.20372 2.34016 2.82816 3.00028 3.1674 3.31604 3.45168 3.5985 4.09781 4.3427 4.51869 4.81944 
32 0.01575 0.11026 0.17558 0.18471 0.20723 0.33243 0.34473 0.5256 0.5543 0.6784 0.82002 0.83954 0.85034 1.00961 1.03211 1.18741 1.20862 1.35383 1.51787 1.53564 1.67748 1.86864 2.2224 2.35587 2.8469 3.03544 3.18508 3.33237 3.46592 4.11318 4.36439 4.83722 
25 0.02023 0.10585 0.17124 0.18336 0.3264 0.34131 0.54198 0.79769 0.82984 0.83968 0.8821 1.00449 1.1813 1.20865 1.35277 1.51394 1.54034 1.67463 1.86623 2.22598 3.32934 3.46283 4.10961 4.36804 4.84685 
27 0.01543 0.10116 0.16402 0.17443 0.31885 0.33175 0.51333 0.79344 0.82483 0.8348 0.99578 1.1762 1.21225 1.34286 1.50331 1.5273 1.6653 1.85418 2.20909 2.34257 2.83143 3.1735 3.31966 3.4554 4.09958 4.34542 4.82153 
28 0.012 0.10327 0.16976 0.17939 0.21157 0.32512 0.33715 0.51974 0.79934 0.83008 0.83979 0.89094 1.00319 1.18082 1.20659 1.35057 1.51219 1.53677 1.67121 1.86134 2.22042 2.35023 2.84841 3.32564 3.46005 4.10624 4.35078 4.82928 
23 0.01839 0.09932 0.16033 0.17118 0.31381 0.32777 0.51117 0.7916 0.82244 0.83249 0.9912 1.01481 1.17429 1.48466 1.50584 1.54082 1.65709 1.84863 2.33941 3.45474 4.09658 4.33983 4.81694 
33 0.01081 0.09377 0.16045 0.16907 0.18579 0.31632 0.32669 0.50871 0.65556 0.79043 0.82299 0.83216 0.85255 0.99389 1.00675 1.17098 1.19401 1.33492 1.50316 1.519 1.65982 1.85089 1.88804 2.19897 2.33975 2.8262 2.9944 3.16715 3.31487 3.45108 4.0974 4.34246 4.81854 
16 0.01494 0.11039 0.17034 0.18428 0.3256 0.34854 0.80496 0.8313 0.84352 1.0023 1.21483 1.50888 1.53138 1.67899 1.86292 4.8537 
25 0.01944 0.10524 0.17497 0.18965 0.33125 0.53657 0.66815 0.79773 0.83165 0.84115 0.86472 1.00894 1.18581 1.21688 1.36043 1.51567 1.53858 1.69608 1.89445 2.23753 3.32997 3.46566 4.10982 4.39226 4.83925 
30 0.01532 0.11338 0.17667 0.19388 0.33129 0.35057 0.52689 0.67029 0.81819 0.8376 0.85188 1.01022 1.18549 1.21379 1.35256 1.51824 1.54959 1.68282 1.87156 2.22154 2.35776 2.67031 2.85195 3.04228 3.18235 3.32993 3.4656 4.11166 4.36259 4.83758 
32 0.01674 0.10327 0.17083 0.17919 0.19689 0.32615 0.336 0.52833 0.79842 0.83168 0.84103 0.86309 1.00269 1.01464 1.18281 1.20496 1.34983 1.51264 1.52856 1.66971 1.69173 1.86158 1.8853 2.22677 2.35397 2.85352 3.18361 3.33177 3.46827 4.10861 4.35696 4.83023 
20 0.01861 0.11105 0.16835 0.18711 0.32278 0.53657 0.80496 0.82953 0.84309 0.99951 1.18149 1.22591 1.50859 1.53363 1.67028 1.85987 3.46877 4.10716 4.35406 4.83532 
23 0.01916 0.10504 0.16629 0.18113 0.32202 0.54239 0.79655 0.82631 0.83717 0.9975 1.17699 1.2089 1.35303 1.50794 1.53451 1.68306 1.88373 2.2262 3.32632 3.46111 4.10573 4.38336 4.83345 
29 0.0118 0.10037 0.16253 0.17438 0.31541 0.32852 0.50964 0.65175 0.79831 0.82452 0.83487 0.99319 1.01495 1.17287 1.20914 1.33791 1.50772 1.66104 1.85038 2.23045 2.34042 2.8291 3.0033 3.16833 3.31621 3.45312 4.09828 4.34247 4.81961 
28 0.01627 0.10706 0.17093 0.18443 0.32587 0.34114 0.52343 0.80139 0.83039 0.84083 1.00382 1.18119 1.20903 1.34958 1.51232 1.53582 1.67669 1.8653 2.22885 2.35751 2.84753 3.00969 3.1774 3.32551 3.46066 4.10696 4.35829 4.83182 
29 0.02031 0.10967 0.17286 0.18715 0.32578 0.3384 0.52075 0.58187 0.66671 0.81498 0.83431 0.84646 1.00369 1.0384 1.18414 1.22118 1.35172 1.51696 1.67262 1.86263 2.22054 2.35063 2.84992 3.17853 3.32665 3.46189 4.10782 4.35538 4.83133 
21 0.01519 0.11351 0.17884 0.19627 0.33541 0.54095 0.80754 0.8371 0.8481 1.01111 1.19113 1.22746 1.36996 1.52055 1.55008 1.88007 2.24747 3.33883 3.47077 4.11639 4.84696 
24 0.00968 0.1004 0.16932 0.17843 0.20262 0.3255 0.33726 0.79604 0.82981 0.83935 0.86421 1.00308 1.18449 1.21835 1.3741 1.50866 1.52475 1.67125 1.86214 2.36165 3.33068 3.46967 4.10811 4.83989 
22 0.01767 0.10243 0.16383 0.17355 0.2019 0.31831 0.33146 0.79489 0.82582 0.83587 0.9947 1.00945 1.17788 1.48444 1.51012 1.66018 1.85231 1.88578 2.34467 4.10109 4.34395 4.82135 
24 0.0205 0.11305 0.17335 0.18532 0.32836 0.34276 0.53513 0.81067 0.83497 0.84708 1.00555 1.18648 1.22279 1.35572 1.51626 1.54415 1.67421 1.86546 2.24459 2.8572 3.4745 4.11265 4.36213 4.84018 
39 0.01617 0.10633 0.16914 0.17809 0.19824 0.32359 0.33284 0.3637 0.51671 0.54343 0.6573 0.81617 0.83385 0.84456 1.00171 1.01517 1.17706 1.18917 1.21955 1.34189 1.51323 1.53759 1.6664 1.68442 1.85986 1.8848 2.09203 2.20687 2.34824 2.65996 2.83525 3.00098 3.17526 3.32337 3.45868 3.60471 4.10616 4.35225 4.82736 
27 0.00784 0.10316 0.17181 0.18243 0.32614 0.33828 0.52307 0.80667 0.83348 0.8444 1.00408 1.02899 1.18246 1.20554 1.35193 1.51624 1.54756 1.6724 1.86255 2.23411 2.35387 2.84451 3.32917 3.46374 4.10768 4.35368 4.82957 
25 0.00809 0.11636 0.17511 0.19113 0.32778 0.34152 0.53521 0.82702 0.84202 1.00574 1.03144 1.18593 1.22547 1.35401 1.52214 1.67242 1.86472 2.22372 2.3549 2.85828 3.33294 3.47505 4.11514 4.36071 4.83746 
15 0.01271 0.1094 0.17456 0.19257 0.33365 0.79918 0.83198 0.84263 1.0111 1.19207 1.47754 1.51444 1.53563 3.49025 4.11913 
19 0.00856 0.10724 0.16957 0.18079 0.32483 0.33915 0.80187 0.83097 0.84206 1.00076 1.01842 1.18744 1.50872 1.52758 1.67082 1.8614 4.11061 4.35238 4.83632 
22 0.00943 0.04532 0.12777 0.17874 0.19232 0.33384 0.35037 0.55873 0.81562 0.83901 0.85033 1.00953 1.03675 1.19331 1.52553 1.6816 1.87373 2.24389 3.48596 4.11791 4.39825 4.84449 
31 0.01877 0.11006 0.16697 0.17743 0.21957 0.3229 0.33644 0.51758 0.65556 0.81881 0.83374 0.85457 1.00125 1.17686 1.19864 1.34335 1.50957 1.53421 1.66725 1.86055 2.20783 2.34737 2.83684 3.00224 3.17525 3.32424 3.45722 3.61592 4.10494 4.359 4.8275 
33 0.01914 0.1043 0.17056 0.18141 0.32571 0.33852 0.52304 0.65949 0.79833 0.82971 0.83932 0.87504 1.00389 1.17949 1.19729 1.34514 1.51281 1.53525 1.67369 1.86366 2.21357 2.35007 2.6554 2.83868 3.01356 3.17707 3.32441 3.46162 3.61318 4.1063 4.35303 4.53758 4.82913 
34 0.01151 0.10011 0.17428 0.18327 0.2071 0.329 0.33914 0.52297 0.55118 0.66663 0.80819 0.83503 0.84439 1.00581 1.02069 1.18362 1.19978 1.3479 1.51711 1.53657 1.67486 1.86521 1.89895 2.21602 2.35327 2.66328 2.84181 3.01313 3.1826 3.32758 3.46503 4.1096 4.35952 4.83282 
29 0.01442 0.10482 0.16537 0.17508 0.20233 0.32056 0.33201 0.51429 0.80392 0.82869 0.83947 0.99834 1.01469 1.17508 1.20043 1.33889 1.50744 1.52621 1.66424 1.85573 2.20776 2.34377 2.8305 3.17484 3.31841 3.45664 4.10278 4.34833 4.82348 
33 0.01808 0.10701 0.16619 0.17585 0.20239 0.31989 0.3305 0.51423 0.66034 0.81314 0.83122 0.84488 0.99837 1.01508 1.1755 1.19657 1.34171 1.5087 1.53028 1.66352 1.6962 1.85617 2.21062 2.34532 2.65733 2.83337 3.01211 3.17674 3.32067 3.4589 4.1029 4.34898 4.82436 
27 0.01846 0.10602 0.16931 0.17884 0.20724 0.32488 0.33703 0.52853 0.80189 0.8305 0.84048 1.00166 1.02081 1.18364 1.22112 1.35817 1.51029 1.52832 1.6707 1.86096 2.2395 2.35081 3.32796 3.46684 4.1075 4.35551 4.83181 
17 0.01632 0.10432 0.16927 0.18332 0.32848 0.79242 0.82718 0.83719 0.87076 1.00751 1.18273 1.21895 1.47524 1.51245 1.53914 3.46613 4.11083 
42 0.01437 0.10245 0.16914 0.17773 0.19668 0.32324 0.33206 0.35483 0.51608 0.53964 0.65698 0.8096 0.83192 0.84143 1.00126 1.01411 1.17845 1.19293 1.22869 1.34244 1.51231 1.53098 1.66701 1.68591 1.85881 1.87847 2.0841 2.20884 2.34727 2.65433 2.8352 3.00547 3.1743 3.32254 3.45874 3.60829 3.78493 4.10488 4.35131 4.5229 4.67347 4.82718 
37 0.01584 0.09951 0.16761 0.17562 0.1897 0.32299 0.33142 0.34914 0.51694 0.54515 0.66551 0.80091 0.83039 0.83936 0.86059 1.00083 1.01187 1.1788 1.19491 1.34321 1.51058 1.52636 1.66666 1.68381 1.85823 1.87435 2.2122 2.34661 2.83481 3.01857 3.17858 3.32194 3.46023 4.10513 4.3513 4.82706 4.85232 
25 0.01637 0.10146 0.17075 0.1811 0.32503 0.33691 0.53466 0.79465 0.82917 0.83854 0.85862 1.00139 1.01763 1.182 1.20864 1.34946 1.51563 1.67349 1.86327 2.23442 2.36116 3.32816 4.10638 4.35657 4.83183 
34 0.01557 0.10055 0.16239 0.17195 0.19945 0.31615 0.32591 0.50775 0.64951 0.80174 0.82522 0.83559 0.99407 1.01013 1.17061 1.19244 1.33502 1.50526 1.53196 1.66006 1.85095 1.87541 2.07696 2.20026 2.33948 2.82605 2.99246 3.16683 3.31486 3.45063 3.59689 4.09756 4.34285 4.81868 
33 0.0085 0.09943 0.16964 0.17843 0.19874 0.32516 0.33548 0.52242 0.66138 0.80369 0.83154 0.84118 1.00334 1.0263 1.17998 1.1984 1.34495 1.51236 1.5313 1.66886 1.69597 1.86066 1.8875 2.21298 2.34982 2.84213 3.0055 3.17781 3.32433 3.46093 4.10751 4.35317 4.82938 
44 0.0126 0.10271 0.17155 0.18009 0.19838 0.32569 0.33446 0.35561 0.51781 0.53618 0.65731 0.81174 0.83448 0.84394 1.0038 1.01648 1.17953 1.19017 1.21538 1.3434 1.36253 1.51462 1.53228 1.66991 1.68924 1.86094 1.87821 2.08702 2.20964 2.24055 2.34928 2.66115 2.83609 2.85873 3.00307 3.17552 3.32399 3.459 3.47466 3.60599 4.10708 4.3524 4.82909 4.85243 
32 0.01737 0.10584 0.17018 0.17969 0.20878 0.32519 0.3361 0.53062 0.66235 0.80521 0.83169 0.84147 1.00287 1.02275 1.18204 1.21134 1.35629 1.5133 1.53419 1.67063 1.86174 2.21339 2.36213 2.65961 2.8549 3.17979 3.32811 3.46304 4.10802 4.35541 4.52732 4.83347 
18 0.02109 0.11588 0.17304 0.19211 0.3272 0.34907 0.80986 0.83359 0.84809 1.00523 1.18602 1.23608 1.5196 1.67558 1.8654 4.11347 4.36444 4.85243 
35 0.01459 0.0983 0.1633 0.17243 0.19549 0.31851 0.32929 0.51059 0.54771 0.65227 0.79991 0.82574 0.8352 0.99616 1.1735 1.19123 1.33769 1.5051 1.52122 1.66354 1.85343 1.88854 2.08655 2.2086 2.34179 2.65591 2.83046 3.00182 3.16953 3.31691 3.45331 3.61029 4.09939 4.34513 4.82119 
23 0.01938 0.10661 0.1679 0.17784 0.21323 0.32168 0.33276 0.80029 0.82962 0.83999 0.99849 1.01149 1.18323 1.23287 1.51104 1.54018 1.66491 1.85636 1.88722 2.34867 4.10749 4.34989 4.82565 
25 0.01708 0.10288 0.17492 0.18712 0.32923 0.34192 0.53502 0.79643 0.83159 0.84087 0.85922 1.00745 1.18497 1.21049 1.35322 1.47675 1.51988 1.67969 1.86966 2.22334 3.33168 3.47218 4.11117 4.37134 4.83818 
16 0.01562 0.11348 0.18021 0.20209 0.33626 0.80392 0.83658 0.84729 1.01354 1.19439 1.23866 1.48975 1.52527 1.88743 3.48086 4.12545 
29 0.02251 0.11577 0.17491 0.18719 0.32826 0.34006 0.52727 0.67284 0.81982 0.83829 0.85386 1.00656 1.03496 1.1864 1.22063 1.3563 1.51847 1.55627 1.67316 1.86492 2.24025 2.36354 2.85503 3.03684 3.33329 3.46782 4.11218 4.35795 4.83749 
31 0.01614 0.10222 0.16189 0.17341 0.31512 0.32767 0.50688 0.64853 0.80288 0.825 0.83686 0.99326 1.0144 1.16934 1.20863 1.33352 1.50391 1.52808 1.65975 1.85043 2.19861 2.33872 2.82531 2.99167 3.16658 3.31357 3.45017 3.59869 4.09673 4.34215 4.81803 
26 0.01585 0.10427 0.17186 0.18133 0.2116 0.32639 0.33694 0.54031 0.7997 0.83197 0.84146 0.87028 1.00309 1.01722 1.18844 1.2319 1.51306 1.53086 1.67225 1.86198 1.88977 2.36551 3.46625 4.11189 4.39081 4.84387 
26 0.0122 0.10218 0.16161 0.17347 0.31447 0.32923 0.5086 0.79881 0.82425 0.83574 0.9924 1.0153 1.1715 1.21946 1.34218 1.5051 1.65832 1.84946 2.33899 2.8273 3.16952 3.31556 3.4521 4.09744 4.34114 4.81775 
28 0.01162 0.11152 0.17588 0.18879 0.32923 0.34135 0.52984 0.81266 0.83698 0.84908 1.00735 1.05259 1.18555 1.21168 1.35041 1.51816 1.545 1.67432 1.86487 1.9023 2.21765 2.35474 2.85952 3.32942 3.46928 4.11427 4.35907 4.83584 
41 0.01101 0.09907 0.16459 0.17309 0.18969 0.3192 0.32809 0.35 0.51263 0.54457 0.65462 0.80629 0.82853 0.83804 0.99749 1.01048 1.17376 1.18711 1.22001 1.33926 1.50853 1.52806 1.66335 1.68364 1.85488 1.87603 2.08477 2.20277 2.23277 2.34404 2.66043 2.83206 3.00319 3.17129 3.31957 3.45564 3.60082 4.10154 4.34693 4.52416 4.82388 
13 0.01224 0.10581 0.17125 0.19337 0.32632 0.79487 0.82809 0.83856 1.00389 1.19018 1.4719 1.5158 1.8725 
27 0.01871 0.10662 0.16437 0.17648 0.3171 0.33222 0.51179 0.80435 0.82721 0.84022 0.99515 1.01688 1.17359 1.21363 1.34153 1.50715 1.53509 1.66138 1.85316 2.21378 2.34349 2.83386 3.31788 3.45672 4.10156 4.34549 4.82211 
32 0.0126 0.09982 0.15966 0.17062 0.31252 0.3231 0.50452 0.64686 0.79935 0.82311 0.83421 0.99112 1.00802 1.16712 1.18429 1.33121 1.50275 1.52833 1.65688 1.84771 2.06705 2.19592 2.33653 2.8227 2.98944 3.16459 3.31153 3.44844 3.59409 4.0945 4.33954 4.81536 
24 0.01881 0.10972 0.17025 0.1835 0.32429 0.33875 0.53729 0.80696 0.83153 0.84347 1.00233 1.18144 1.21436 1.35081 1.51152 1.53465 1.67015 1.861 2.22781 2.3589 3.46621 4.10842 4.35905 4.839 
18 0.01389 0.10763 0.17187 0.18273 0.32918 0.36397 0.79885 0.83144 0.84159 1.00454 1.18729 1.22639 1.48074 1.51496 1.53748 1.67797 1.87235 4.13033 
30 0.01619 0.10478 0.17451 0.18477 0.3289 0.34041 0.52317 0.55402 0.80064 0.83315 0.84258 0.86854 1.00774 1.18294 1.19915 1.23531 1.35147 1.51521 1.53288 1.67569 1.86707 2.22416 2.35259 2.85059 3.18364 3.32797 3.46472 4.10943 4.35895 4.83375 
34 0.01338 0.09989 0.17175 0.17968 0.19576 0.32655 0.33504 0.35657 0.52637 0.79714 0.83181 0.84069 0.85643 1.0041 1.01622 1.1839 1.204 1.3511 1.4811 1.51508 1.53121 1.6709 1.69163 1.86242 1.88269 2.22595 2.35196 2.85204 3.18219 3.32672 3.4643 4.1088 4.35471 4.83099 
22 0.02012 0.10296 0.16679 0.17869 0.32162 0.33666 0.58386 0.79494 0.82655 0.83646 0.89995 0.99903 1.18385 1.47723 1.50841 1.53326 1.66897 1.85871 3.46293 4.10232 4.34741 4.82634 
23 0.01864 0.10311 0.16522 0.1757 0.31931 0.33177 0.51615 0.79584 0.82622 0.83638 0.99643 1.18013 1.22773 1.50211 1.51723 1.66387 1.85456 2.34522 3.32143 3.4581 4.10114 4.34539 4.8232 
25 0.00659 0.09559 0.16718 0.17686 0.21567 0.32266 0.33438 0.54424 0.79315 0.82684 0.83611 0.85634 0.99925 1.01757 1.1808 1.21391 1.47943 1.51342 1.55573 1.67007 1.85908 3.46978 4.10421 4.34922 4.8281 
16 0.01918 0.10379 0.16803 0.18923 0.32532 0.79159 0.82546 0.83574 0.89762 1.0008 1.18127 1.22115 1.48103 1.51506 2.22855 3.47773 
19 0.01191 0.10503 0.17862 0.19496 0.3335 0.35333 0.55244 0.80682 0.83654 0.84684 1.01072 1.19164 1.22897 1.52356 1.6862 1.87664 4.11577 4.3899 4.84715 
12 0.01454 0.11307 0.17032 0.19557 0.32602 0.80324 0.82958 0.84363 1.0024 1.50988 1.67843 1.87032 
34 0.01076 0.09482 0.17187 0.1806 0.19701 0.32827 0.33778 0.5217 0.54603 0.80893 0.83588 0.84559 1.00516 1.01704 1.18391 1.19974 1.34856 1.516 1.53323 1.67174 1.69312 1.86418 1.88778 2.21739 2.35237 2.84006 3.01201 3.18089 3.32822 3.46519 4.10995 4.35536 4.83154 4.85539 
22 0.01428 0.10238 0.17088 0.18078 0.2207 0.32612 0.33882 0.79575 0.82975 0.83923 0.86195 1.00312 1.18433 1.21851 1.476 1.51484 1.53855 1.67348 1.86306 4.11019 4.35812 4.84072 
17 0.01618 0.12001 0.17409 0.19552 0.32853 0.36843 0.81549 0.83576 0.85482 1.00564 1.1903 1.51901 1.67666 1.86955 4.11703 4.38473 4.83806 
26 0.05425 0.12567 0.16289 0.17521 0.31508 0.32823 0.50868 0.80007 0.82479 0.83658 0.99299 1.01776 1.17086 1.22078 1.33601 1.50432 1.53573 1.65901 1.8509 2.33981 2.82775 3.31708 3.45295 4.09787 4.34239 4.8185 
31 0.01855 0.10313 0.17358 0.18533 0.32786 0.34031 0.5301 0.66309 0.79789 0.83121 0.84054 0.86216 1.00557 1.18254 1.20299 1.3495 1.51355 1.53167 1.67684 1.86618 2.21925 2.35384 2.66128 2.85896 3.01872 3.18086 3.32868 3.46409 4.10938 4.3719 4.84348 
25 0.01866 0.10562 0.17181 0.18701 0.32633 0.34357 0.5408 0.66441 0.80108 0.83016 0.84008 1.00358 1.18435 1.22036 1.37321 1.51593 1.67984 1.87156 2.65967 3.17963 3.32875 3.46345 4.10858 4.38268 4.83403 
40 0.01653 0.10072 0.1706 0.17845 0.19282 0.32543 0.3335 0.34795 0.51896 0.53883 0.66273 0.80067 0.83233 0.84115 0.85884 1.00299 1.01314 1.18025 1.19088 1.21577 1.34423 1.36559 1.51376 1.52874 1.66987 1.68871 1.86023 1.87437 2.21195 2.34928 2.83709 2.85921 3.00737 3.17702 3.32482 3.46081 4.10691 4.35373 4.82933 4.84914 
24 0.02005 0.10677 0.16939 0.179 0.2084 0.32381 0.3346 0.79935 0.83025 0.84033 1.00106 1.01872 1.18218 1.22225 1.50863 1.52583 1.66782 1.70119 1.85951 1.89171 2.36622 4.10979 4.35553 4.83008 
33 0.01653 0.0948 0.16368 0.17212 0.18781 0.32051 0.33043 0.51837 0.65689 0.78993 0.82526 0.83408 0.84878 0.9968 1.00908 1.17686 1.19615 1.34404 1.4709 1.51049 1.53199 1.66669 1.85591 1.89343 2.21395 2.34455 2.84889 3.17429 3.32057 3.45605 4.10191 4.34751 4.82537 
34 0.01171 0.09714 0.16961 0.17765 0.19484 0.3249 0.3345 0.52354 0.66153 0.79275 0.82882 0.8376 0.8514 1.00098 1.01242 1.1806 1.19942 1.35161 1.47315 1.51328 1.53143 1.67129 1.86194 2.22289 2.34856 2.66141 2.85016 3.17741 3.32551 3.46114 3.61471 4.10578 4.35316 4.82879 
39 0.01539 0.08976 0.15385 0.16402 0.17241 0.19297 0.31229 0.31993 0.33167 0.50629 0.64978 0.78725 0.82131 0.82986 0.84378 0.99118 1.00104 1.16805 1.18409 1.22202 1.33228 1.50004 1.51346 1.65552 1.67315 1.84764 1.86672 2.07146 2.19533 2.33736 2.82292 2.9897 3.16593 3.31294 3.44868 3.59709 4.09597 4.33972 4.81582 
23 0.00722 0.09534 0.17137 0.18154 0.24746 0.3285 0.34528 0.54478 0.80258 0.83202 0.84189 1.00435 1.04895 1.18543 1.22047 1.51435 1.53631 1.68364 1.86756 3.46776 4.10983 4.37272 4.83935 
17 0.01201 0.10627 0.17201 0.18671 0.32785 0.3533 0.79756 0.83027 0.84041 1.0038 1.19075 1.47405 1.51457 1.53998 3.49357 4.1137 4.3933 
42 0.01179 0.08843 0.15366 0.16285 0.17288 0.31044 0.3179 0.33015 0.50382 0.54036 0.64405 0.78671 0.81985 0.82851 0.84386 0.98992 1.00085 1.1663 1.18239 1.32995 1.49773 1.51036 1.54284 1.65538 1.67499 1.84645 1.8647 2.06518 2.19396 2.33556 2.64405 2.82129 2.98792 3.1623 3.31039 3.4462 3.59149 3.76617 4.09332 4.33829 4.50853 4.81444 
32 0.01056 0.09967 0.16849 0.17694 0.19438 0.32346 0.33288 0.52012 0.66083 0.79883 0.83019 0.8395 0.86521 1.00069 1.0126 1.17993 1.20222 1.34865 1.51147 1.53 1.66778 1.693 1.85817 1.87553 2.23535 2.34786 2.83849 3.3245 3.46212 4.10609 4.35153 4.82845 
30 0.02114 0.11388 0.16832 0.17946 0.32127 0.33244 0.51397 0.81314 0.83291 0.84926 0.99966 1.01691 1.17697 1.20322 1.34243 1.51093 1.53758 1.66553 1.85702 1.89907 2.20926 2.34619 2.83394 3.00848 3.17752 3.32169 3.4597 4.10416 4.34929 4.82467 
17 0.00782 0.09951 0.17525 0.19296 0.33143 0.79779 0.83202 0.84219 0.88599 1.00792 1.18797 1.22437 1.48311 1.52037 1.8786 3.47407 4.11682 
32 0.00821 0.09321 0.16251 0.17179 0.19643 0.31736 0.32736 0.51177 0.78828 0.82339 0.83243 0.8489 0.99383 1.00629 1.17367 1.20681 1.33934 1.47251 1.50879 1.53544 1.66258 1.85176 1.88538 2.20932 2.34132 2.83048 3.17618 3.31783 3.46069 4.09929 4.34331 4.8203 
28 0.01259 0.10949 0.16618 0.17823 0.32069 0.33574 0.51414 0.81008 0.83016 0.84608 0.99926 1.17619 1.21157 1.3397 1.5087 1.53984 1.66564 1.85625 2.20835 2.3451 2.83205 3.00933 3.17847 3.31927 3.4575 4.10267 4.3488 4.82392 
29 0.01627 0.10612 0.16599 0.17679 0.3208 0.33348 0.51475 0.8026 0.82835 0.83968 0.99857 1.02322 1.17651 1.21246 1.34184 1.50956 1.54975 1.6668 1.85648 2.21338 2.34547 2.83239 3.0084 3.17241 3.32136 3.45715 4.10256 4.34821 4.82373 
32 0.00968 0.10847 0.17147 0.18373 0.32477 0.33696 0.52183 0.65992 0.81294 0.83393 0.84657 1.00254 1.02479 1.18041 1.20406 1.34814 1.51342 1.53706 1.6713 1.86142 2.09412 2.21593 2.35091 2.84225 3.01022 3.18104 3.327 3.46223 3.61335 4.10841 4.35992 4.83055 
29 0.01139 0.10733 0.16836 0.17852 0.21645 0.32243 0.33371 0.51956 0.80935 0.8316 0.84342 0.99981 1.01556 1.17955 1.21253 1.3449 1.51226 1.54038 1.66692 1.85757 1.88703 2.21936 2.34754 2.84113 3.32438 3.4667 4.10595 4.35091 4.82691 
32 0.01074 0.09684 0.16699 0.17537 0.19291 0.32249 0.33215 0.52463 0.79224 0.82745 0.83647 0.85276 0.9988 1.01043 1.17755 1.19735 1.34363 1.47589 1.51085 1.52951 1.66811 1.85797 1.88473 2.21806 2.35005 2.84867 3.17802 3.32361 3.46088 4.10543 4.35168 4.82849 
13 0.00878 0.11096 0.17632 0.33239 0.80006 0.83165 0.84376 1.00862 1.19071 1.48508 1.52177 1.89712 4.11451 
25 0.01263 0.10473 0.1695 0.18056 0.32357 0.33529 0.54375 0.68905 0.80201 0.82979 0.83985 1.0018 1.18162 1.21508 1.51013 1.52966 1.66894 1.85985 2.24186 2.3519 3.32664 3.46295 4.1066 4.35082 4.82959 
34 0.01576 0.10101 0.16558 0.17444 0.19291 0.32014 0.32912 0.35276 0.5143 0.54958 0.65865 0.80731 0.82952 0.83903 0.99777 1.0093 1.17679 1.19504 1.34365 1.50927 1.52883 1.6634 1.68293 1.85549 1.87321 2.21425 2.34447 2.83391 3.17518 3.32194 3.45683 4.1022 4.34702 4.8239 
32 0.01209 0.09912 0.17084 0.17875 0.19351 0.32746 0.33667 0.53314 0.66761 0.79755 0.83192 0.84085 0.8573 1.00393 1.01534 1.18445 1.20701 1.35029 1.48374 1.51494 1.5311 1.6726 1.86336 1.88974 2.22355 2.35276 2.85949 3.33392 3.46889 4.10945 4.35473 4.83304 
18 0.02135 0.11765 0.17721 0.18962 0.33204 0.34606 0.8123 0.83854 0.85089 1.00945 1.19525 1.5191 1.54523 1.67839 1.86919 2.37346 4.37153 4.85974 
25 0.01986 0.11235 0.17591 0.18845 0.33081 0.34495 0.54104 0.80787 0.83567 0.84634 1.008 1.18504 1.20704 1.35233 1.51672 1.53823 1.67668 1.87234 2.22312 2.85606 3.33592 3.47097 4.11721 4.38684 4.84062 
23 0.01157 0.10858 0.17317 0.18607 0.32801 0.34244 0.5505 0.80589 0.83321 0.84398 1.00558 1.18554 1.22012 1.51345 1.53404 1.67562 1.86755 2.36296 3.19465 3.4718 4.11242 4.3654 4.83588 
22 0.01005 0.10447 0.17165 0.18271 0.32648 0.33953 0.53737 0.79977 0.83107 0.84107 1.00379 1.18424 1.21805 1.48415 1.51542 1.54119 1.67338 1.86344 3.46499 4.10878 4.35528 4.83534 
20 0.00711 0.10327 0.16907 0.17972 0.32363 0.3368 0.79737 0.82949 0.83975 0.99982 1.0152 1.18846 1.48142 1.51599 1.6684 1.85974 2.35336 4.11237 4.35484 4.83659 
21 0.01019 0.11007 0.16651 0.1814 0.32096 0.33893 0.52936 0.81148 0.83014 0.8484 0.99956 1.17866 1.36696 1.50907 1.66784 1.85772 2.34628 3.46687 4.10206 4.34922 4.82741 
33 0.01313 0.10288 0.17156 0.17986 0.1958 0.32741 0.3366 0.37277 0.52545 0.8029 0.83386 0.84323 0.87261 1.00458 1.01681 1.18323 1.20093 1.35208 1.51486 1.53249 1.67152 1.69294 1.8625 1.88029 2.22211 2.35257 2.85336 3.18436 3.32977 3.46453 4.10998 4.35464 4.83254 
18 0.02285 0.11481 0.17266 0.18596 0.32802 0.34573 0.55357 0.81379 0.83503 0.84966 1.00623 1.19016 1.51954 1.67508 1.86366 4.10964 4.35877 4.83479 
18 0.01646 0.11108 0.17409 0.1936 0.32753 0.34486 0.80488 0.83272 0.84419 1.00488 1.19379 1.51437 1.54494 1.67507 1.8663 4.11536 4.35863 4.85337 
40 0.00741 0.09486 0.15885 0.16779 0.18691 0.31251 0.32098 0.33616 0.50425 0.64314 0.79751 0.8225 0.83207 0.99098 1.00263 1.16612 1.17904 1.21357 1.33023 1.5019 1.51949 1.65624 1.67541 1.84758 1.86357 2.06589 2.19418 2.33628 2.63913 2.82186 2.98809 3.16262 3.31062 3.4469 3.59172 3.76597 4.09424 4.33943 4.50807 4.81529 
26 0.01165 0.11478 0.17011 0.1819 0.32531 0.34105 0.52849 0.66301 0.82254 0.83735 0.87586 1.00361 1.18449 1.2366 1.36052 1.51319 1.5453 1.67278 1.86321 2.23044 2.66472 2.85282 3.46356 4.10951 4.35695 4.8367 
27 0.01384 0.09764 0.16366 0.17285 0.19396 0.31852 0.32944 0.79047 0.8252 0.83455 0.85419 0.99512 1.00692 1.17749 1.21362 1.47334 1.50725 1.52453 1.66163 1.85309 2.23749 2.34356 3.32241 3.46196 4.10397 4.34579 4.8225 
13 0.0153 0.10335 0.17164 0.20316 0.32958 0.79158 0.82674 0.8366 0.86458 1.00231 1.19826 1.46872 1.5227 
31 0.01831 0.10711 0.17053 0.17983 0.20521 0.32618 0.33779 0.52591 0.66221 0.80687 0.83261 0.84252 1.00323 1.02093 1.18267 1.20907 1.35231 1.51346 1.53311 1.67205 1.86224 2.22081 2.35489 2.8511 3.03739 3.17976 3.32757 3.46264 4.10807 4.35648 4.83175 
25 0.0199 0.10568 0.1689 0.18389 0.3221 0.336 0.51881 0.80007 0.82832 0.83887 0.99969 1.17646 1.20283 1.35342 1.51124 1.54091 1.66859 1.85979 2.21452 2.34968 3.3239 3.46109 4.10378 4.35071 4.82704 
39 0.02269 0.10682 0.16471 0.17529 0.27931 0.31921 0.33023 0.51008 0.54025 0.65198 0.81814 0.8318 0.8529 0.99691 1.01732 1.17226 1.18894 1.33639 1.50676 1.5274 1.66232 1.69206 1.85385 1.87944 2.07534 2.20248 2.34181 2.6483 2.82882 2.99639 3.17026 3.31671 3.454 3.60077 4.09988 4.34577 4.52103 4.66573 4.82175 
31 0.00792 0.03152 0.11298 0.17369 0.18227 0.20159 0.32816 0.33738 0.37462 0.5297 0.81032 0.83578 0.8453 1.00572 1.01874 1.18517 1.2064 1.35452 1.51739 1.53863 1.67234 1.69655 1.86432 1.89075 2.35303 2.85828 3.33071 3.47419 4.11173 4.3579 4.83452 
41 0.01104 0.09746 0.16579 0.17366 0.18565 0.32001 0.32736 0.33787 0.51332 0.53828 0.65834 0.79917 0.8292 0.83814 0.85839 0.99899 1.00897 1.17569 1.18781 1.21734 1.34101 1.50998 1.52652 1.6636 1.67713 1.85598 1.87069 2.206 2.34512 2.65809 2.83164 3.00664 3.17356 3.32072 3.45722 3.60665 4.10316 4.34763 4.52712 4.82415 4.84785 
18 0.02016 0.10183 0.16406 0.17636 0.31802 0.34718 0.79158 0.82414 0.8343 0.99222 1.17729 1.46836 1.51151 1.66284 1.8532 4.10287 4.34447 4.82682 
31 0.01622 0.10177 0.16409 0.17423 0.21815 0.31876 0.33119 0.51287 0.65427 0.80304 0.82648 0.83686 0.99608 1.17388 1.1981 1.33766 1.506 1.52801 1.66452 1.854 2.08355 2.20832 2.34292 2.83739 2.99891 3.17087 3.3182 3.45422 4.09966 4.34635 4.82279 
17 0.02457 0.11327 0.1695 0.19113 0.32398 0.80144 0.82895 0.84193 1.00104 1.20447 1.50918 1.54692 1.67628 1.86951 4.11374 4.3823 4.83863 
23 0.09457 0.156 0.17544 0.30906 0.5005 0.79792 0.82038 0.83879 0.98724 1.16445 1.32836 1.49776 1.65317 1.84385 2.0702 2.3327 2.81961 2.98906 3.30912 3.44744 4.09085 4.33587 4.81164 
38 0.00961 0.09505 0.17238 0.18179 0.21554 0.32732 0.33873 0.52005 0.5452 0.65885 0.79763 0.83072 0.83961 0.85687 1.00546 1.18055 1.19423 1.22221 1.34593 1.51343 1.52987 1.67478 1.86622 2.09155 2.21348 2.35185 2.65962 2.8401 3.00478 3.17621 3.32515 3.45949 3.48601 3.60577 4.1069 4.35645 4.67043 4.83059 
30 0.01145 0.09677 0.164 0.17339 0.20075 0.32025 0.33363 0.51806 0.79173 0.82483 0.83418 0.85639 0.99694 1.0187 1.17597 1.20411 1.34192 1.50719 1.5307 1.66892 1.85609 2.21626 2.34495 2.83816 3.17364 3.31966 3.45584 4.10088 4.34839 4.82465 
37 0.01468 0.10452 0.16805 0.17686 0.19591 0.32417 0.3347 0.51749 0.54411 0.65762 0.80834 0.83151 0.84137 1.00144 1.01729 1.17911 1.19737 1.34366 1.50957 1.52476 1.66892 1.85948 1.88707 2.08324 2.21246 2.34727 2.66039 2.83663 3.00528 3.17449 3.32305 3.45896 3.61206 4.10454 4.35189 4.5289 4.82758 
24 0.01722 0.10243 0.16741 0.17673 0.20333 0.32232 0.33321 0.53794 0.79661 0.82782 0.83744 0.87349 1.00043 1.1788 1.2098 1.50693 1.52324 1.66723 1.85833 2.22709 3.33076 4.1055 4.35049 4.82952 
23 0.0126 0.1007 0.16207 0.174 0.31568 0.33085 0.79113 0.82343 0.83365 0.99172 1.01355 1.17511 1.21512 1.50011 1.5219 1.65804 1.8507 2.23112 2.3421 3.46131 4.09963 4.34267 4.82074 
33 0.00722 0.10139 0.16482 0.17364 0.19217 0.31904 0.32847 0.36125 0.51136 0.80418 0.82847 0.83866 0.99716 1.01015 1.17408 1.19383 1.33754 1.5075 1.5302 1.66149 1.67714 1.85425 1.87222 2.19977 2.34306 2.82913 2.996 3.1725 3.31891 3.45406 4.10125 4.346 4.82191 
42 0.01386 0.09846 0.16705 0.17535 0.19107 0.32389 0.33331 0.51643 0.53831 0.65776 0.79712 0.82916 0.83816 0.85722 1.00165 1.01699 1.17788 1.19062 1.21911 1.34227 1.38544 1.51021 1.52534 1.66912 1.85944 1.88491 2.09098 2.20853 2.24439 2.34659 2.65935 2.8355 3.00866 3.17388 3.32156 3.45703 3.48052 3.60799 4.10463 4.35235 4.52667 4.82821 
20 0.02396 0.11951 0.17457 0.19187 0.3278 0.34275 0.81324 0.8361 0.85157 1.00542 1.18709 1.22835 1.52094 1.67388 1.86628 2.24971 3.4706 4.12177 4.3581 4.85009 
27 0.0195 0.10621 0.17371 0.18632 0.32811 0.34165 0.53815 0.79821 0.83146 0.84109 0.87081 1.00531 1.18382 1.2138 1.3567 1.51432 1.53672 1.6791 1.8671 2.23772 2.35315 2.85486 3.33276 3.47199 4.10998 4.36104 4.83238 
32 0.01939 0.10508 0.16901 0.17797 0.20031 0.32442 0.3349 0.51865 0.55708 0.80366 0.83072 0.84042 1.00193 1.01931 1.17911 1.19636 1.34541 1.51145 1.53083 1.6695 1.8601 1.89443 2.2123 2.34787 2.83664 3.00557 3.17638 3.32469 3.45938 4.105 4.35074 4.82765 
32 0.00744 0.10411 0.16592 0.17586 0.20945 0.31968 0.33062 0.51273 0.65988 0.81133 0.83016 0.8428 0.99777 1.01383 1.17472 1.19635 1.33869 1.50884 1.53297 1.66383 1.85496 1.88425 2.20588 2.34374 2.83057 3.00152 3.17395 3.31934 3.45708 4.10152 4.3467 4.82244 
27 0.01352 0.10104 0.16773 0.17794 0.32202 0.33403 0.51991 0.79355 0.82703 0.83662 0.86396 0.99993 1.17753 1.20058 1.3471 1.50616 1.52173 1.66923 1.85879 2.22329 2.34737 3.1737 3.3225 3.45714 4.10337 4.35047 4.82761 
14 0.00958 0.10684 0.17198 0.18943 0.32751 0.79713 0.83018 0.84073 1.00284 1.21251 1.47497 1.51569 1.55353 1.86837 
30 0.01667 0.09724 0.16606 0.17413 0.1895 0.32207 0.33152 0.51776 0.79144 0.82689 0.8359 0.85191 0.99912 1.0144 1.17883 1.20134 1.3462 1.47447 1.51 1.52692 1.66715 1.85715 1.87989 2.34561 2.84151 3.32199 3.45864 4.10329 4.34879 4.82495 
21 0.01664 0.09749 0.165 0.17482 0.21937 0.32058 0.33533 0.78999 0.82469 0.83403 0.85344 0.99644 1.01978 1.18474 1.46785 1.51006 1.54393 1.66762 1.85707 4.10473 4.34911 
28 0.01122 0.10065 0.16619 0.17546 0.20119 0.32134 0.33357 0.52084 0.79599 0.82714 0.83678 0.87417 0.9984 1.01636 1.17692 1.20577 1.34289 1.50947 1.53435 1.66582 1.8577 2.20987 2.34726 2.84959 3.45809 4.10224 4.34885 4.82456 
30 0.00873 0.10804 0.17014 0.18062 0.23263 0.32491 0.33694 0.52182 0.66219 0.81814 0.83507 0.85028 1.00316 1.03574 1.18089 1.20414 1.34784 1.5126 1.53554 1.67004 1.86068 2.216 2.34923 2.84107 3.17716 3.32615 3.46193 4.10689 4.35425 4.83141 
30 0.01649 0.10141 0.1651 0.17479 0.20783 0.32077 0.33287 0.5184 0.79532 0.82636 0.83602 0.87572 0.99858 1.17539 1.19514 1.34102 1.50697 1.52481 1.66748 1.85593 2.20862 2.34476 2.83625 3.00212 3.17623 3.32048 3.45547 4.10172 4.34891 4.82509 
27 0.02143 0.10646 0.1672 0.178 0.32359 0.34016 0.54482 0.65981 0.80597 0.82935 0.84065 1.00118 1.17793 1.20313 1.34746 1.5109 1.54201 1.67754 1.86495 2.21249 2.35184 2.85221 3.32413 3.46198 4.10545 4.36628 4.83801 
21 0.00855 0.09976 0.1636 0.17328 0.20141 0.31738 0.33118 0.79272 0.82529 0.83505 0.87064 0.99468 1.01109 1.18304 1.49704 1.51551 1.66062 1.85151 2.34515 4.34309 4.82038 
46 0.01852 0.10609 0.16622 0.17551 0.19835 0.32037 0.33 0.37138 0.51186 0.52969 0.65046 0.68806 0.82298 0.8347 0.85755 0.99942 1.0178 1.17362 1.18504 1.21447 1.33838 1.36305 1.50919 1.52951 1.66499 1.69737 1.85631 1.88039 2.0755 2.20356 2.23943 2.34401 2.64789 2.83096 2.99709 3.17033 3.31867 3.45376 3.47329 3.59921 3.77468 4.10172 4.34815 4.51423 4.65036 4.82403 
32 0.01038 0.10132 0.16814 0.17705 0.19754 0.32239 0.33157 0.36215 0.51872 0.80181 0.83031 0.83991 0.99959 1.01102 1.17988 1.20444 1.34886 1.51117 1.52989 1.66577 1.68492 1.85747 1.87487 2.21573 2.34938 2.83982 3.1787 3.32569 3.46128 4.10689 4.351 4.82687 
21 0.01941 0.10756 0.17341 0.18962 0.32834 0.35007 0.79766 0.83087 0.84088 0.8858 1.0065 1.18567 1.22097 1.48848 1.51573 1.54155 1.67626 1.87101 4.11086 4.36478 4.85826 
36 0.01093 0.10032 0.17227 0.18078 0.19924 0.32709 0.33625 0.36962 0.52151 0.55265 0.80829 0.8344 0.84382 1.00423 1.01635 1.18177 1.19558 1.22724 1.34552 1.37575 1.51484 1.53199 1.6712 1.6931 1.86231 1.88064 2.21128 2.24813 2.35037 2.84088 3.18179 3.32761 3.46453 4.10998 4.35633 4.83115 
14 0.01092 0.11874 0.17218 0.32519 0.80388 0.83044 0.84676 1.00232 1.19983 1.51434 1.68568 1.86914 4.35509 4.84313 
28 0.01123 0.10619 0.1705 0.18113 0.32408 0.33503 0.51794 0.80086 0.83086 0.8411 1.00151 1.0186 1.18129 1.21517 1.34462 1.51239 1.53603 1.66916 1.85965 1.88858 2.21301 2.35 2.8492 3.32374 3.45986 4.10758 4.35357 4.82839 
44 0.01444 0.10076 0.17151 0.17936 0.19401 0.32659 0.33493 0.35289 0.51927 0.53843 0.66041 0.80158 0.83308 0.84192 0.85989 1.00415 1.01518 1.18164 1.19338 1.22045 1.34556 1.37067 1.51471 1.5303 1.67099 1.69002 1.8626 1.88131 2.08911 2.21172 2.24779 2.35058 2.65783 2.83972 3.00985 3.17754 3.3255 3.46104 3.61483 3.79259 4.10801 4.3546 4.52595 4.83098 
32 0.01097 0.09077 0.17395 0.18302 0.20349 0.33146 0.34384 0.52812 0.66615 0.81239 0.83733 0.84741 1.00724 1.02205 1.18666 1.2086 1.35644 1.51912 1.54155 1.67939 1.86799 2.22358 2.35715 2.66946 2.85258 3.02017 3.18521 3.335 3.46616 4.11248 4.36023 4.8361 
18 0.02287 0.11939 0.17953 0.21172 0.33588 0.55792 0.69422 0.81962 0.83906 0.856 1.01442 1.19336 1.52224 2.26999 3.19027 3.47235 4.12055 4.86282 
29 0.01638 0.10216 0.16967 0.17973 0.32268 0.33355 0.51989 0.68923 0.79697 0.82931 0.83876 0.86607 1.00209 1.05629 1.18087 1.2093 1.34847 1.51047 1.5274 1.6712 1.86034 2.34803 2.85743 3.18415 3.32367 3.46046 4.10737 4.36643 4.83261 
27 0.01462 0.10027 0.16847 0.17726 0.19836 0.32374 0.33448 0.53715 0.79537 0.82901 0.83829 0.85871 1.0002 1.0137 1.18175 1.21045 1.48211 1.51149 1.52811 1.66942 1.86145 2.22133 3.328 3.46433 4.10712 4.35319 4.82899 
33 0.00846 0.10247 0.16719 0.17668 0.20222 0.32152 0.33144 0.5168 0.65782 0.80564 0.83032 0.84044 0.99948 1.01406 1.17748 1.19689 1.34374 1.50919 1.52647 1.66499 1.68923 1.85707 1.88675 2.2119 2.3463 2.83586 3.01444 3.17671 3.32344 3.45779 4.10466 4.34897 4.82767 
34 0.0193 0.10493 0.16707 0.17648 0.2021 0.32141 0.33183 0.5157 0.56012 0.6588 0.81067 0.83078 0.84136 0.9999 1.02056 1.18001 1.21483 1.34414 1.50986 1.5291 1.66604 1.85714 1.89253 2.09463 2.21193 2.34777 2.83966 3.01326 3.1926 3.32363 3.45767 4.10453 4.34968 4.82641 
36 0.00912 0.10837 0.16836 0.17848 0.21284 0.32228 0.33294 0.51472 0.5471 0.65714 0.8228 0.83608 0.86042 1.0006 1.01765 1.17493 1.19049 1.3404 1.51081 1.53225 1.6666 1.8579 1.8834 2.09071 2.20383 2.34648 2.66036 2.83293 3.00107 3.17381 3.32068 3.45818 3.6086 4.10463 4.34996 4.82561 
19 0.01176 0.11889 0.17319 0.19301 0.3276 0.35174 0.8161 0.83567 0.85663 1.00587 1.183 1.22611 1.36847 1.51617 1.67373 1.86633 2.35851 4.3708 4.83806 
30 0.00695 0.0315 0.11512 0.17545 0.18568 0.329 0.33934 0.52771 0.80641 0.8355 0.84542 1.00636 1.02206 1.18672 1.21492 1.35417 1.51941 1.54913 1.67351 1.70928 1.86437 1.88924 2.23598 2.35474 2.85352 3.33126 3.47198 4.11166 4.35808 4.83428 
16 0.01691 0.10687 0.17178 0.18455 0.32658 0.34185 0.79733 0.83031 0.84036 0.89244 1.00313 1.19595 1.47795 1.51966 1.67876 1.87071 
33 0.02214 0.11467 0.16796 0.17934 0.32201 0.33557 0.51486 0.55087 0.65733 0.82255 0.83589 1.00034 1.03165 1.17832 1.21027 1.34327 1.50998 1.53393 1.66772 1.85867 2.09421 2.22163 2.34683 2.65895 2.83573 3.00918 3.17417 3.32225 3.459 4.10384 4.35124 4.5282 4.82588 
18 0.02058 0.113 0.17124 0.1823 0.32668 0.34107 0.80693 0.83357 0.84558 1.0033 1.02509 1.19105 1.51244 1.53414 1.67344 1.86279 4.11833 4.35701 
15 0.00948 0.10286 0.1674 0.18181 0.32118 0.34033 0.794 0.82646 0.83665 0.99586 1.18404 1.47112 1.51646 1.66973 1.85828 
32 0.00674 0.09519 0.16296 0.17181 0.19166 0.31929 0.33103 0.51378 0.65474 0.79354 0.82473 0.83407 0.86121 0.99652 1.02208 1.17446 1.1962 1.34135 1.50522 1.52113 1.66597 1.8553 2.2101 2.34431 2.84747 3.00901 3.17198 3.32012 3.45533 4.10048 4.34691 4.82377 
26 0.01136 0.10432 0.17328 0.18377 0.32889 0.34262 0.53497 0.80096 0.83298 0.84283 0.88823 1.00454 1.02112 1.18581 1.21898 1.51558 1.53863 1.67724 1.87108 2.22963 2.36208 3.334 3.46814 4.11246 4.3899 4.83879 
21 0.01614 0.11165 0.17481 0.18851 0.32983 0.34584 0.8042 0.8343 0.84513 1.00586 1.18865 1.2265 1.51484 1.53805 1.67824 1.87023 2.36079 3.48048 4.1112 4.36162 4.8385 
14 0.01694 0.10315 0.17248 0.18953 0.3291 0.79122 0.82801 0.83765 0.8574 1.00643 1.18877 1.23098 1.47019 1.5193 
26 0.00923 0.10367 0.17126 0.18319 0.32481 0.33678 0.52723 0.79927 0.83053 0.84054 1.00179 1.02102 1.18221 1.21352 1.51361 1.54184 1.67105 1.86082 2.23176 2.35072 2.85354 3.33583 3.46599 4.10731 4.35403 4.83006 
36 0.00858 0.10155 0.16898 0.17781 0.19583 0.3245 0.33405 0.51784 0.54354 0.65961 0.81426 0.83396 0.84467 1.00298 1.01948 1.17873 1.19235 1.22648 1.34485 1.51249 1.53102 1.66856 1.69207 1.85985 1.87944 2.2118 2.34809 2.83652 3.00705 3.1765 3.32412 3.4594 3.60796 4.10668 4.35248 4.82856 
19 0.01927 0.10333 0.16966 0.18286 0.32467 0.34032 0.79284 0.82741 0.83708 0.86244 1.00217 1.18669 1.46957 1.51406 1.55026 1.67659 1.86454 4.11504 4.84632 
21 0.0197 0.10949 0.17231 0.18532 0.32688 0.34117 0.55367 0.8052 0.83227 0.84308 1.00504 1.18576 1.22671 1.51527 1.55265 1.67237 1.86408 2.35972 4.11311 4.38963 4.84464 
31 0.00895 0.10026 0.16792 0.17725 0.20364 0.32263 0.33318 0.51694 0.66277 0.80159 0.82946 0.83909 1.00015 1.01643 1.17705 1.19422 1.34595 1.51234 1.54539 1.66728 1.85855 2.21123 2.34662 2.83748 3.17405 3.32137 3.45761 3.60942 4.10468 4.35171 4.82682 
23 0.00954 0.10592 0.17682 0.19429 0.33153 0.3531 0.53854 0.81044 0.83599 0.84746 1.00825 1.18925 1.22818 1.51887 1.55076 1.68471 1.87257 2.36727 3.33584 3.47148 4.11317 4.37616 4.84053 
41 0.0159 0.09862 0.16429 0.17229 0.18559 0.31806 0.32567 0.33673 0.51047 0.53466 0.65393 0.80316 0.82831 0.83749 0.89061 0.99714 1.00731 1.17288 1.18723 1.22708 1.33695 1.5071 1.52276 1.6617 1.67672 1.85363 1.86868 2.07557 2.20217 2.34269 2.82807 2.99528 3.17074 3.31703 3.45348 3.60051 3.77557 4.10146 4.34614 4.82136 4.8496 
26 0.01979 0.11171 0.17284 0.18819 0.32728 0.34326 0.53186 0.80932 0.83345 0.84565 1.00464 1.18343 1.21597 1.34983 1.51584 1.55683 1.67181 1.86562 2.2142 2.36215 2.85587 3.32973 3.4664 4.10999 4.38763 4.83974 
13 0.0167 0.10669 0.17088 0.18883 0.32655 0.79529 0.82843 0.8389 1.00337 1.19418 1.47235 1.51812 1.87667 
39 0.01185 0.07711 0.13813 0.17488 0.18319 0.20312 0.32844 0.33712 0.3692 0.521 0.54181 0.66747 0.80233 0.83367 0.84233 0.85889 1.00538 1.01678 1.18274 1.19511 1.22271 1.34749 1.51572 1.53066 1.67316 1.70208 1.86419 1.88669 2.21464 2.35202 2.84036 3.00909 3.18138 3.32686 3.46228 4.10861 4.35475 4.83149 4.85549 
41 0.01809 0.10063 0.16711 0.17523 0.1899 0.32277 0.33162 0.35794 0.51538 0.53744 0.65504 0.80471 0.8305 0.83964 0.87696 1.00114 1.01521 1.1764 1.18755 1.21483 1.34114 1.37081 1.51089 1.52726 1.6665 1.68556 1.85844 1.87756 2.08762 2.20808 2.34603 2.8342 3.00005 3.17378 3.32162 3.45635 3.48615 3.60446 4.10389 4.34972 4.82624 
28 0.00898 0.10117 0.16682 0.17629 0.20326 0.32075 0.33108 0.52102 0.79809 0.82838 0.83815 0.99726 1.00966 1.17866 1.2104 1.34411 1.50998 1.53046 1.66488 1.85537 1.88479 2.34588 2.83862 3.32157 3.46366 4.1039 4.34813 4.82468 
25 0.01465 0.10445 0.16864 0.18292 0.32273 0.33741 0.53048 0.65825 0.80284 0.82848 0.83901 1.00102 1.17884 1.21373 1.50835 1.52801 1.66887 1.86208 2.21506 2.35974 3.17977 3.32591 3.45838 4.10582 4.8342 
19 0.01038 0.10608 0.17189 0.18497 0.32628 0.34047 0.79824 0.83083 0.84099 1.001 1.01741 1.18792 1.48031 1.51758 1.67499 1.86323 4.1175 4.36007 4.84545 
30 0.01882 0.10589 0.17007 0.18322 0.32453 0.33858 0.51932 0.65892 0.80354 0.82991 0.84024 1.00236 1.17938 1.20665 1.34618 1.51166 1.53461 1.67477 1.86256 2.22031 2.35014 2.65538 2.84597 3.17703 3.32384 3.46006 4.10553 4.35186 4.52496 4.82966 
24 0.00702 0.09704 0.17126 0.18181 0.32649 0.33964 0.55693 0.7989 0.83095 0.8408 0.88542 1.00486 1.18404 1.21819 1.51147 1.53164 1.67256 1.86347 2.24501 2.35949 3.46746 4.11055 4.38987 4.83656 
31 0.01048 0.10136 0.16549 0.1752 0.20869 0.31965 0.33121 0.51306 0.65371 0.80166 0.82721 0.83715 0.99716 1.01543 1.17469 1.19303 1.33895 1.50725 1.52562 1.66441 1.85499 2.20506 2.34319 2.83072 3.00562 3.17072 3.31769 3.45449 4.10165 4.34736 4.82318 
40 0.01726 0.10555 0.16749 0.17675 0.20072 0.32233 0.3331 0.51377 0.53517 0.65382 0.81265 0.83155 0.84265 1.00081 1.02505 1.17561 1.18963 1.22649 1.33973 1.51001 1.52886 1.66653 1.85824 1.8927 2.09176 2.20792 2.34601 2.65648 2.83296 3.00014 3.17382 3.32061 3.45601 3.60475 3.783 4.10353 4.35027 4.51912 4.82519 4.85857 
28 0.00751 0.10213 0.16472 0.17531 0.31843 0.32972 0.51157 0.79754 0.82639 0.83679 0.9961 1.01303 1.173 1.19999 1.33839 1.50758 1.53376 1.66272 1.85369 1.88977 2.21297 2.34273 2.83106 3.31882 3.45483 4.10014 4.34593 4.82224 
33 0.0123 0.10449 0.16464 0.17571 0.31847 0.33017 0.5097 0.53818 0.65093 0.81163 0.82909 0.84336 0.99713 1.03948 1.17313 1.19955 1.33641 1.5076 1.55003 1.66354 1.85421 2.07602 2.20318 2.34256 2.82891 2.99501 3.16926 3.31696 3.45202 3.59862 4.09935 4.34548 4.82117 
27 0.0084 0.09296 0.17496 0.1928 0.3297 0.35557 0.53414 0.79481 0.83023 0.83948 0.85739 1.00706 1.18447 1.21318 1.35563 1.47489 1.5179 1.55079 1.89382 2.23879 2.85814 3.18673 3.32896 3.46427 4.10943 4.38354 4.83927 
34 0.02072 0.10609 0.16745 0.17679 0.20133 0.32176 0.33195 0.51525 0.54537 0.66009 0.81322 0.83173 0.84308 1.00022 1.01799 1.1774 1.19944 1.34301 1.50982 1.52841 1.66632 1.85707 1.88063 2.21062 2.3464 2.66691 2.83494 3.00812 3.17989 3.32275 3.45914 4.10377 4.34945 4.82545 
38 0.02029 0.1045 0.16685 0.1764 0.20449 0.32135 0.33161 0.51383 0.54124 0.65415 0.8101 0.83018 0.84078 0.99931 1.01691 1.17576 1.19132 1.34003 1.50946 1.52908 1.66554 1.85691 1.88985 2.0842 2.20759 2.34579 2.65077 2.8345 2.99986 3.17177 3.32037 3.456 3.60364 3.78439 4.10268 4.34944 4.52634 4.82523 
32 0.0105 0.10093 0.1659 0.17569 0.21188 0.32025 0.33123 0.51334 0.65449 0.80097 0.82741 0.83719 0.99774 1.01742 1.17469 1.19278 1.33963 1.50869 1.53124 1.66362 1.85566 1.88959 2.20463 2.34487 2.83296 3.00459 3.17228 3.32002 3.45488 4.10242 4.34716 4.82404 
26 0.01741 0.10163 0.16529 0.17711 0.31865 0.33231 0.52996 0.79352 0.82537 0.83526 0.88893 0.99584 1.1761 1.211 1.35269 1.50719 1.53227 1.66614 1.85429 2.21416 2.34389 3.31949 3.45685 4.1012 4.34607 4.82276 
14 0.01562 0.10806 0.17255 0.19816 0.3276 0.79696 0.82944 0.84019 1.00211 1.18985 1.47596 1.51886 2.25988 4.11345 
29 0.02042 0.10315 0.16321 0.17412 0.31702 0.32869 0.51045 0.65555 0.80177 0.8262 0.83707 0.99493 1.17352 1.20969 1.33838 1.50395 1.52254 1.66119 1.85237 2.08126 2.23317 2.34145 2.83013 3.16952 3.31721 3.45432 4.0989 4.34394 4.82074 
34 0.00658 0.02953 0.11079 0.17341 0.18243 0.20718 0.32721 0.33674 0.52371 0.66893 0.80658 0.83405 0.84339 0.88607 1.00485 1.01913 1.18323 1.20208 1.3481 1.51439 1.53049 1.67085 1.69135 1.86309 1.89111 2.21801 2.352 2.85157 3.18178 3.32689 3.46323 4.11066 4.35435 4.83079 
33 0.01412 0.10401 0.1701 0.17889 0.19961 0.32481 0.33481 0.51915 0.54823 0.66271 0.80781 0.83229 0.84193 1.00231 1.01658 1.18069 1.19925 1.34605 1.51195 1.5285 1.66844 1.69107 1.86031 1.88582 2.21439 2.34927 2.8397 3.1844 3.32476 3.46065 4.10661 4.35586 4.82862 
22 0.00872 0.09786 0.16872 0.17948 0.32349 0.3377 0.79072 0.82698 0.83639 0.85474 0.99847 1.01408 1.18266 1.21989 1.4712 1.51458 1.67338 1.85993 2.36416 4.10741 4.36397 4.83295 
38 0.01971 0.10398 0.16623 0.17514 0.19497 0.31997 0.32869 0.34727 0.51222 0.55243 0.6578 0.81298 0.83088 0.84143 0.99857 1.01171 1.17385 1.19031 1.33757 1.50843 1.52848 1.66346 1.68078 1.8552 1.8712 2.07966 2.20177 2.34337 2.82943 2.9969 3.1726 3.31812 3.45653 3.60497 4.10169 4.34676 4.82256 4.85629 
19 0.01555 0.10253 0.16416 0.17757 0.31787 0.335 0.79304 0.82509 0.83533 0.99355 1.00995 1.47076 1.50853 1.66079 1.85207 2.34548 4.10253 4.34419 4.82316 
24 0.02111 0.10939 0.17107 0.18152 0.31626 0.32834 0.34249 0.54671 0.80837 0.83296 0.84381 1.00353 1.02872 1.18445 1.2218 1.36369 1.51305 1.53439 1.67056 1.86203 2.23877 4.11057 4.35633 4.83521 
9 0.0098 0.11567 0.17469 0.79803 0.82971 0.84338 1.01546 1.47819 1.52577 
27 0.02033 0.09625 0.15667 0.16914 0.31094 0.3281 0.5046 0.7886 0.81862 0.82879 0.98778 1.16732 1.20996 1.33198 1.49737 1.52303 1.65615 1.84548 2.20555 2.33486 2.82272 3.16445 3.31083 3.44895 4.09246 4.33722 4.81367 
29 0.01916 0.10151 0.16577 0.17489 0.19808 0.32017 0.33004 0.51324 0.79527 0.82711 0.83664 0.86756 0.9974 1.01118 1.17682 1.21192 1.34007 1.50897 1.53198 1.66496 1.85485 1.87591 2.34471 2.83145 3.31987 3.45677 4.10238 4.3471 4.82253 
27 0.06048 0.13063 0.16252 0.17476 0.31395 0.32561 0.50648 0.79444 0.8227 0.83319 0.99145 1.00995 1.17035 1.33388 1.50265 1.65759 1.84839 2.19809 2.3377 2.82434 2.99174 3.16752 3.31327 3.45023 4.09568 4.34044 4.81664 
29 0.0151 0.1089 0.17178 0.18524 0.32591 0.33989 0.52284 0.66334 0.81004 0.83278 0.84436 1.00372 1.18161 1.21285 1.34709 1.51366 1.53897 1.67296 1.8631 2.21849 2.35134 2.84673 3.01616 3.17938 3.32479 3.46244 4.10802 4.35737 4.83274 
25 0.01871 0.10222 0.16965 0.17891 0.20568 0.32498 0.337 0.79464 0.82914 0.83855 0.85934 1.00143 1.01836 1.18317 1.21532 1.3655 1.50927 1.52456 1.67137 1.86135 2.23508 3.3268 3.46844 4.11067 4.83784 
28 0.02043 0.10529 0.165 0.1752 0.21427 0.32079 0.33417 0.51678 0.80559 0.82799 0.83975 0.99937 1.17533 1.19774 1.3426 1.50694 1.52914 1.66659 1.85679 2.20972 2.34439 2.83408 3.17431 3.31967 3.45569 4.10184 4.3516 4.82428 
35 0.01441 0.09828 0.16396 0.17198 0.1854 0.31862 0.32793 0.3599 0.51348 0.54864 0.65979 0.80305 0.82801 0.83721 0.99687 1.00762 1.17439 1.18867 1.22328 1.3422 1.50687 1.52205 1.66197 1.68322 1.85475 1.87877 2.20452 2.34495 2.83262 3.17451 3.32017 3.45632 4.10245 4.34786 4.82378 
39 0.01394 0.09485 0.15846 0.16705 0.18373 0.31204 0.32074 0.50359 0.63084 0.79151 0.82136 0.8308 0.86551 0.99061 1.00285 1.16576 1.17979 1.21936 1.32993 1.5011 1.51818 1.65559 1.67897 1.84716 1.86686 2.06602 2.19377 2.336 2.82117 2.98781 3.16372 3.31022 3.44724 3.59262 3.76727 4.09405 4.33896 4.51462 4.81478 
27 0.01377 0.10402 0.16668 0.17724 0.32211 0.3358 0.51719 0.79768 0.82755 0.83782 1.00064 1.17681 1.1975 1.34247 1.50704 1.52459 1.66864 1.8582 2.2095 2.34631 2.8359 3.17477 3.32049 3.45673 4.10273 4.35082 4.82663 
38 0.01283 0.10703 0.17273 0.18179 0.20428 0.32728 0.33693 0.5199 0.54213 0.66104 0.81628 0.83624 0.84688 1.00563 1.02296 1.18218 1.19754 1.34653 1.51454 1.53175 1.6709 1.69201 1.86291 1.88672 2.09334 2.21545 2.35065 2.65647 2.83879 3.00678 3.1794 3.32701 3.4625 3.61206 4.10825 4.35549 4.53248 4.83068 
26 0.01541 0.10037 0.16897 0.1786 0.21364 0.32478 0.33811 0.54675 0.79509 0.82824 0.8376 0.86005 1.0017 1.18027 1.20636 1.4762 1.51248 1.53496 1.67175 1.86342 2.22262 3.33064 3.46208 4.10699 4.35549 4.8363 
39 0.0116 0.09387 0.16017 0.16826 0.18175 0.3142 0.32189 0.33404 0.50673 0.64648 0.79279 0.82356 0.83267 0.85448 0.99306 1.00337 1.16776 1.1808 1.21538 1.3319 1.50294 1.51886 1.65751 1.67302 1.84981 1.86749 2.07054 2.19559 2.33876 2.82405 2.9894 3.16578 3.31288 3.44878 3.59545 3.77042 4.09694 4.34189 4.81763 
27 0.02168 0.11347 0.17084 0.18119 0.22035 0.32573 0.33751 0.52398 0.8171 0.83576 0.85106 1.00429 1.05191 1.1831 1.2173 1.35367 1.51297 1.5371 1.67029 1.86191 2.35011 2.85142 3.32618 3.46716 4.1094 4.35403 4.83119 
42 0.01548 0.09313 0.1604 0.16868 0.18214 0.31568 0.3245 0.3469 0.50835 0.52791 0.64877 0.79285 0.82379 0.83267 0.85135 0.99396 1.00496 1.17066 1.18283 1.21221 1.33483 1.36344 1.5045 1.51908 1.6599 1.85087 1.86874 2.07418 2.20135 2.34011 2.6468 2.82672 2.99347 3.16667 3.31473 3.45054 3.59645 3.77205 4.09781 4.34286 4.51253 4.81935 
33 0.00978 0.09225 0.15354 0.16375 0.30646 0.31607 0.49805 0.63805 0.78856 0.81642 0.82639 0.98496 1.00137 1.16056 1.32438 1.49446 1.64946 1.84112 2.05882 2.18722 2.33004 2.63553 2.81541 2.98206 3.1569 3.30477 3.44097 3.58654 3.76073 4.08819 4.33339 4.50583 4.8091 
16 0.07712 0.15988 0.17328 0.31666 0.33567 0.80061 0.82557 0.84084 0.99475 1.49874 1.66092 1.85122 2.34034 4.09813 4.34226 4.81811 
18 0.02139 0.11474 0.17352 0.19064 0.32864 0.3528 0.8087 0.83383 0.84703 1.00516 1.18695 1.22989 1.51611 1.55731 1.68235 1.86841 2.25262 4.85879 
40 0.01596 0.10259 0.17476 0.18325 0.2036 0.32936 0.33882 0.52117 0.54102 0.66267 0.80172 0.83422 0.84317 0.86141 1.00633 1.01944 1.18297 1.19484 1.22183 1.34768 1.51563 1.53049 1.67371 1.70246 1.86511 1.89166 2.10099 2.21622 2.35285 2.8411 3.00934 3.17893 3.32674 3.46267 3.61549 4.10918 4.3566 4.54314 4.83205 4.85787 
31 0.01419 0.10356 0.1726 0.18202 0.21107 0.32798 0.33984 0.52252 0.55616 0.8025 0.83271 0.84215 0.87563 1.00528 1.02962 1.18231 1.1998 1.3487 1.5142 1.53166 1.67487 1.86641 2.22182 2.35209 2.84515 3.18558 3.32722 3.46347 4.10782 4.35763 4.83214 
13 0.02308 0.10479 0.16789 0.19098 0.32189 0.79273 0.82549 0.83606 0.99548 1.46699 1.50918 1.54468 1.86083 
21 0.02265 0.11144 0.17094 0.18294 0.32584 0.3405 0.54267 0.80872 0.83275 0.84496 1.00315 1.18318 1.2195 1.51326 1.53944 1.67283 1.8628 3.46627 4.11038 4.3647 4.8429 
45 0.01529 0.10416 0.16603 0.17479 0.19312 0.31956 0.328 0.34328 0.51103 0.52963 0.6507 0.8145 0.83137 0.84264 0.9983 1.01053 1.17328 1.18504 1.21489 1.33734 1.36195 1.50868 1.52591 1.66336 1.68032 1.85504 1.87075 2.07609 2.20139 2.23272 2.34361 2.64894 2.82912 2.85683 2.99663 3.17032 3.31817 3.45435 3.60068 3.7832 4.10167 4.34694 4.51696 4.82283 4.84108 
36 0.01899 0.10181 0.16378 0.17308 0.19686 0.31791 0.32805 0.51031 0.54646 0.65194 0.80626 0.82749 0.83771 0.99603 1.0107 1.17233 1.18707 1.33701 1.50667 1.52535 1.66196 1.85278 1.87172 2.07752 2.20308 2.34179 2.82911 2.99679 3.16857 3.31684 3.45236 3.59871 4.09948 4.34505 4.51785 4.82141 
26 0.01129 0.09825 0.17423 0.18317 0.20588 0.33101 0.34359 0.54219 0.80294 0.83484 0.84438 0.8754 1.00831 1.18905 1.2225 1.37556 1.51642 1.5351 1.68098 1.87003 2.2535 2.35819 3.47004 4.11172 4.36292 4.83627 
46 0.009 0.09657 0.16543 0.17357 0.18867 0.32117 0.3305 0.51299 0.53182 0.65194 0.79682 0.82773 0.83684 0.85861 0.99852 1.01079 1.17442 1.18489 1.20934 1.33869 1.35989 1.50862 1.524 1.66477 1.68828 1.85704 1.88386 2.08004 2.20479 2.23549 2.34456 2.65116 2.83253 2.99793 3.17121 3.31989 3.4547 3.47885 3.60171 3.7806 4.10183 4.34847 4.51603 4.65134 4.82452 4.85693 
28 0.01187 0.09804 0.17075 0.18096 0.32541 0.33719 0.5272 0.79093 0.82802 0.83711 0.85179 1.00045 1.01351 1.18122 1.20405 1.36863 1.47236 1.51257 1.52978 1.67582 1.86452 2.23507 2.85351 3.32835 3.46365 4.10648 4.35207 4.8295 
25 0.01185 0.10644 0.17089 0.18272 0.32626 0.3408 0.53264 0.66797 0.80575 0.83152 0.842 1.00402 1.1822 1.2115 1.36321 1.51228 1.53417 1.67517 1.86666 2.22542 2.35973 3.46277 4.10708 4.36726 4.8357 
22 0.01584 0.10514 0.17298 0.18591 0.3277 0.34207 0.54252 0.79774 0.83078 0.84045 0.8715 1.00495 1.18542 1.22128 1.38006 1.51429 1.53614 1.68157 1.86792 2.85823 4.11093 4.84323 
29 0.0189 0.09473 0.16033 0.16941 0.18947 0.31503 0.32669 0.50965 0.78845 0.82216 0.83142 0.85149 0.99211 1.01171 1.17162 1.20571 1.33681 1.5028 1.52372 1.65933 1.8498 2.33949 2.82846 2.9997 3.3156 3.45221 4.09736 4.34142 4.81823 
33 0.01515 0.10121 0.16456 0.17394 0.19891 0.31804 0.32759 0.376 0.51207 0.79972 0.82703 0.8367 0.99588 1.00859 1.17383 1.19228 1.33967 1.50876 1.53481 1.66164 1.8527 1.88329 2.20624 2.34218 2.82908 2.99757 3.17389 3.31909 3.45615 3.60962 4.10054 4.34476 4.82101 
24 0.01738 0.11295 0.17899 0.19543 0.33331 0.34941 0.58134 0.80866 0.83722 0.84774 1.01152 1.19055 1.22495 1.37512 1.52234 1.68425 1.87256 2.24331 2.36765 3.34288 3.47366 4.11631 4.37348 4.85292 
36 0.01178 0.09538 0.16237 0.1704 0.18292 0.31889 0.32736 0.34609 0.51197 0.65452 0.79412 0.82567 0.83471 0.85465 0.99677 1.00861 1.17314 1.18918 1.3388 1.50465 1.51936 1.66234 1.67947 1.85371 1.87082 2.20362 2.342 2.8293 3.00029 3.17035 3.3174 3.45406 3.60083 4.10053 4.34525 4.82166 
33 0.01959 0.10593 0.17016 0.18215 0.32345 0.33474 0.51975 0.65905 0.80248 0.83018 0.84026 1.001 1.02103 1.17887 1.2008 1.34406 1.51336 1.53999 1.66959 1.86002 2.09047 2.21746 2.349 2.66276 2.83836 3.00667 3.17748 3.32304 3.46037 3.61132 4.1057 4.35314 4.82862 
15 0.02046 0.10946 0.16914 0.18211 0.32476 0.34641 0.80252 0.8301 0.84166 1.00115 1.21155 1.50816 1.54041 1.67049 1.86709 
31 0.0092 0.06929 0.13751 0.17385 0.18284 0.20663 0.32792 0.33774 0.52399 0.80598 0.83453 0.84413 1.00542 1.02042 1.18363 1.20253 1.35 1.51421 1.53106 1.67193 1.69611 1.86293 1.88281 2.21951 2.35097 2.84095 3.3285 3.46587 4.10986 4.35599 4.83176 
20 0.01736 0.10466 0.17115 0.18181 0.32533 0.33746 0.79497 0.8297 0.83934 0.86339 1.00173 1.01914 1.18648 1.22557 1.48105 1.51807 1.67187 1.86141 4.11318 4.36816 
34 0.01551 0.10466 0.16884 0.17753 0.19578 0.32338 0.33271 0.36677 0.51907 0.66103 0.80811 0.83215 0.84185 1.00081 1.01276 1.1785 1.19314 1.22961 1.34444 1.5106 1.52584 1.66761 1.69097 1.85908 1.879 2.21314 2.34706 2.83636 3.17584 3.32375 3.45975 4.1058 4.35064 4.82714 
23 0.00806 0.10799 0.17302 0.18855 0.32872 0.35688 0.53395 0.80902 0.83331 0.84543 1.00599 1.18378 1.21849 1.36294 1.519 1.68166 1.87029 2.23035 3.33475 3.46753 4.1108 4.36801 4.8409 
36 0.01624 0.10182 0.16986 0.17812 0.19474 0.32543 0.33504 0.5217 0.57925 0.66156 0.80161 0.83167 0.84084 0.86581 1.00224 1.01396 1.18145 1.19967 1.35248 1.51205 1.52759 1.66981 1.69815 1.86189 1.8978 2.22219 2.35074 2.65878 2.85013 3.17837 3.32643 3.46179 4.10828 4.35436 4.53853 4.83062 
16 0.01761 0.09619 0.16541 0.17702 0.32363 0.78428 0.82235 0.83179 0.8466 0.97594 1.00112 1.18891 1.46325 1.50745 1.52594 4.10923 
19 0.01191 0.10632 0.16917 0.18049 0.32526 0.34369 0.7981 0.82952 0.83996 1.00059 1.02527 1.18786 1.4933 1.51304 1.53608 1.67715 1.86332 4.11137 4.36414 
24 0.01339 0.10226 0.168 0.1796 0.32249 0.3369 0.55244 0.79456 0.82704 0.83679 0.87203 0.99921 1.1791 1.21293 1.49034 1.5117 1.53608 1.67186 1.86094 2.34962 3.32763 4.105 4.35182 4.82745 
28 0.01274 0.10088 0.16645 0.17933 0.3202 0.33473 0.52176 0.66087 0.79589 0.82576 0.83557 0.99677 1.17637 1.20916 1.3451 1.5078 1.53007 1.6705 1.85659 2.09119 2.21754 2.34735 3.1761 3.32137 3.45726 4.10111 4.34865 4.826 
29 0.01905 0.09543 0.16146 0.1717 0.31543 0.32634 0.50964 0.66078 0.78909 0.82248 0.83178 0.85292 0.99287 1.01267 1.17339 1.21195 1.34015 1.50467 1.53101 1.66198 1.85053 2.33982 2.8291 3.17217 3.31615 3.45699 4.09754 4.34179 4.8188 
8 0.0189 0.11213 0.1721 0.79395 0.82711 0.83916 1.46752 1.51876 
15 0.02279 0.10988 0.17043 0.18546 0.32506 0.3433 0.80232 0.8304 0.84181 1.00119 1.21113 1.50885 1.53011 1.67111 1.86565 
31 0.01798 0.1108 0.17771 0.18777 0.22762 0.33219 0.34337 0.52772 0.57992 0.67054 0.81722 0.83901 0.84913 1.01097 1.18747 1.20742 1.35391 1.51798 1.53483 1.67746 1.8687 2.22601 2.35784 2.85289 3.04291 3.18803 3.33201 3.46831 4.11297 4.36289 4.83794 
22 0.01325 0.11685 0.17603 0.18735 0.33206 0.34705 0.53068 0.82213 0.84115 0.85894 1.00864 1.03469 1.19217 1.51843 1.54301 1.6784 1.86857 2.36226 3.33982 3.47324 4.11555 4.8408 
14 0.02762 0.10531 0.16435 0.18241 0.32052 0.79226 0.82441 0.83526 0.99458 1.18078 1.47167 1.51187 1.88878 2.23575 
46 0.01609 0.10058 0.16772 0.17609 0.19255 0.32209 0.33055 0.34744 0.51436 0.5345 0.65452 0.80507 0.83068 0.83984 0.8802 1.0006 1.01287 1.17599 1.18674 1.21266 1.3415 1.39019 1.51049 1.52603 1.66658 1.68586 1.85775 1.87463 2.08239 2.20519 2.23545 2.34603 2.65377 2.83323 3.00147 3.17303 3.32144 3.45662 3.6032 3.79389 4.10403 4.35011 4.52311 4.65797 4.82565 4.84805 
20 0.00682 0.10249 0.16976 0.1843 0.32589 0.54167 0.79556 0.82815 0.8383 1.00065 1.18379 1.22174 1.4773 1.51415 1.55275 1.86978 2.23416 3.46497 4.11071 4.84668 
29 0.00711 0.1033 0.16734 0.17733 0.21428 0.32286 0.33663 0.51884 0.65971 0.80851 0.83023 0.84114 1.00018 1.02547 1.17921 1.21546 1.35897 1.50897 1.53067 1.66985 1.85882 2.3475 2.8473 3.17735 3.32263 3.46121 4.10578 4.36169 4.82907 
15 0.01691 0.10995 0.17042 0.18676 0.32592 0.36666 0.80398 0.83051 0.8426 1.00307 1.22041 1.50943 1.53089 1.67986 1.87162 
12 0.01214 0.11003 0.17172 0.19148 0.33261 0.80069 0.83049 0.84231 1.0077 1.20201 1.49543 1.52059 
29 0.0131 0.10564 0.16705 0.17671 0.2047 0.32201 0.33346 0.52165 0.80492 0.82983 0.84059 0.99937 1.01653 1.17761 1.20484 1.34632 1.50907 1.5305 1.66676 1.85763 1.89006 2.21015 2.34769 2.84322 3.3236 3.46537 4.10467 4.3493 4.82626 
17 0.01718 0.11258 0.1746 0.1937 0.32971 0.80239 0.8329 0.84443 1.00627 1.19081 1.48783 1.51899 1.69013 1.87495 3.47367 4.11347 4.84613 
11 0.00978 0.1091 0.17328 0.3332 0.79691 0.82901 0.84071 1.00796 1.2167 1.47905 1.51931 
30 0.01937 0.11422 0.18017 0.19168 0.33425 0.34621 0.52967 0.58386 0.68633 0.81742 0.84058 0.85104 1.01275 1.19025 1.21518 1.35582 1.52235 1.54521 1.67993 1.87045 2.22479 2.35877 2.85603 3.02448 3.1899 3.33331 3.47029 4.1157 4.3672 4.84211 
31 0.00902 0.09941 0.16456 0.17357 0.19482 0.3192 0.32936 0.51219 0.79522 0.82632 0.83596 0.87407 0.99685 1.01175 1.17441 1.19327 1.33921 1.50764 1.53022 1.66342 1.85419 1.88845 2.20775 2.34341 2.83127 3.17262 3.31886 3.45572 4.10144 4.34629 4.82238 
40 0.07897 0.14479 0.15944 0.16868 0.20175 0.30893 0.31651 0.33066 0.50129 0.6407 0.78636 0.81824 0.82724 0.84634 0.98779 0.99892 1.16325 1.17654 1.32712 1.49759 1.51308 1.65266 1.67359 1.84404 1.86027 2.06263 2.19045 2.33325 2.63822 2.81851 2.98486 3.15971 3.3074 3.4435 3.58897 3.76319 4.09127 4.33604 4.50882 4.81208 
19 0.01005 0.11528 0.17716 0.19744 0.334 0.54297 0.81747 0.83846 0.85613 1.01126 1.18935 1.2323 1.36826 1.51911 1.87514 2.24116 3.47427 4.11585 4.85568 
15 0.01229 0.1065 0.17261 0.1906 0.33052 0.79571 0.82952 0.83979 0.89971 1.00723 1.19266 1.47613 1.5198 1.88672 4.85984 
27 0.01605 0.11077 0.17493 0.18573 0.3306 0.34449 0.53047 0.80547 0.83516 0.84547 1.00747 1.18616 1.21204 1.36195 1.51593 1.53511 1.67787 1.86811 2.2425 2.36253 2.8579 3.18543 3.33143 3.4682 4.11108 4.35968 4.83648 
30 0.01276 0.10848 0.17118 0.18424 0.32716 0.34666 0.53395 0.66371 0.81044 0.83271 0.84453 1.00432 1.1824 1.21396 1.35325 1.51433 1.54452 1.68956 1.86943 2.22468 2.3685 2.65898 2.85269 3.03142 3.18157 3.33893 3.46443 3.6205 4.10985 4.83573 
30 0.01632 0.10574 0.16687 0.17826 0.32012 0.33281 0.5154 0.65643 0.80592 0.82909 0.84044 0.99777 1.01965 1.17644 1.20601 1.3429 1.51003 1.53645 1.66722 1.85611 2.209 2.34628 2.83858 3.01194 3.17415 3.32089 3.45691 4.10391 4.35181 4.82498 
17 0.01116 0.1066 0.16734 0.18568 0.32068 0.33947 0.8013 0.82763 0.83979 0.99773 1.18544 1.50708 1.66732 1.85605 4.10218 4.34641 4.82348 
40 0.01735 0.09875 0.16767 0.17609 0.19381 0.32206 0.33069 0.35111 0.51438 0.53676 0.65708 0.79957 0.82933 0.83829 0.85914 1.00022 1.01286 1.17644 1.18872 1.21811 1.34079 1.51047 1.52627 1.666 1.68584 1.85738 1.87474 2.09349 2.21117 2.3457 2.833 3.00205 3.17378 3.3206 3.45753 3.60823 4.10345 4.34872 4.82496 4.84967 
32 0.01615 0.11582 0.17778 0.18855 0.33153 0.34251 0.52778 0.58473 0.67142 0.8265 0.84275 0.85922 1.0097 1.02949 1.18817 1.21186 1.35692 1.5201 1.5436 1.67638 1.86806 1.90479 2.22352 2.35743 2.67147 2.85171 3.19686 3.33534 3.47236 4.11436 4.36571 4.83825 
35 0.00847 0.09809 0.16043 0.16908 0.18667 0.31429 0.32417 0.50676 0.64908 0.79826 0.8238 0.83371 0.99224 1.00587 1.16925 1.18802 1.33285 1.50205 1.51724 1.65698 1.68828 1.84934 1.87347 2.0805 2.19848 2.33891 2.82499 2.99211 3.16721 3.31434 3.44982 3.59637 4.09639 4.34149 4.81748 
22 0.00856 0.10879 0.16688 0.18251 0.32045 0.33701 0.80487 0.82885 0.84311 0.99805 1.17876 1.22332 1.34936 1.51122 1.66775 1.85609 2.2352 2.34726 3.46671 4.10328 4.34795 4.82669 
39 0.01678 0.10078 0.16974 0.17845 0.19972 0.32477 0.33533 0.5186 0.5475 0.65901 0.80011 0.83044 0.83959 0.86332 1.00153 1.01475 1.17956 1.19508 1.23136 1.34485 1.51271 1.53065 1.67123 1.86122 2.09335 2.21514 2.3489 2.66247 2.83731 3.00822 3.17694 3.32316 3.45966 3.60694 4.10573 4.35216 4.53259 4.67419 4.82779 
29 0.01878 0.10641 0.16805 0.17812 0.21696 0.32176 0.3322 0.51923 0.80458 0.83019 0.84073 0.99953 1.01552 1.17927 1.20895 1.34788 1.5101 1.53069 1.66597 1.85683 1.88698 2.21578 2.34634 2.8384 3.3231 3.466 4.10499 4.35378 4.82666 
33 0.00814 0.10178 0.16899 0.17796 0.197 0.32452 0.33486 0.5189 0.66281 0.81025 0.83317 0.84372 1.00194 1.01577 1.18046 1.20316 1.34739 1.51259 1.53324 1.66722 1.68849 1.85957 1.87891 2.21278 2.35001 2.65935 2.85163 3.18185 3.32682 3.46074 4.10856 4.35408 4.83099 
23 0.01729 0.10597 0.16889 0.17927 0.32335 0.3358 0.58418 0.79909 0.82957 0.83972 1.0003 1.01671 1.18374 1.22656 1.50886 1.52633 1.6695 1.85999 2.35217 3.47076 4.10645 4.35125 4.83466 
30 0.02368 0.11384 0.16794 0.17905 0.32163 0.33378 0.51642 0.66047 0.8175 0.83391 0.85413 1.00044 1.02709 1.17605 1.19613 1.3416 1.50992 1.53299 1.66613 1.85778 2.20584 2.34679 2.83572 3.00683 3.17665 3.32273 3.45931 4.10557 4.35117 4.82701 
39 0.01095 0.10258 0.16802 0.17712 0.20048 0.32246 0.33231 0.5141 0.535 0.65433 0.80766 0.83066 0.84055 1.0002 1.01467 1.17608 1.18806 1.21695 1.34093 1.50985 1.52681 1.66729 1.85789 1.88114 2.09276 2.20879 2.34554 2.65066 2.83308 2.99972 3.17218 3.32038 3.45598 3.60262 4.10379 4.34959 4.52027 4.66827 4.8258 
29 0.01568 0.10503 0.17036 0.18072 0.32398 0.33453 0.53519 0.79731 0.82988 0.83963 0.875 1.00162 1.01991 1.18093 1.21073 1.35688 1.51146 1.5303 1.66941 1.8596 1.88894 2.24147 2.35158 2.85687 3.3288 3.46573 4.10875 4.35335 4.82961 
30 0.01187 0.10839 0.16869 0.18019 0.32161 0.33241 0.51339 0.80725 0.8311 0.84334 0.99951 1.01623 1.17636 1.19753 1.33997 1.51121 1.5416 1.66654 1.85689 1.88149 2.2114 2.34538 2.8319 2.99951 3.17496 3.32002 3.45747 4.10331 4.34879 4.82444 
28 0.01519 0.10672 0.17069 0.18085 0.22519 0.32449 0.33481 0.5289 0.8039 0.83163 0.84171 1.00189 1.01735 1.18147 1.20805 1.34862 1.51373 1.53686 1.66867 1.85983 1.88841 2.23713 2.35111 3.32679 3.46844 4.10834 4.35375 4.83019 
35 0.01539 0.11232 0.17473 0.18399 0.20624 0.32985 0.34007 0.52555 0.5603 0.66771 0.82351 0.84025 0.85337 1.00773 1.02368 1.1865 1.2075 1.35199 1.51695 1.53481 1.67411 1.70457 1.86524 1.88858 2.22544 2.35531 2.66928 2.84528 3.01747 3.18352 3.33058 3.46669 4.11157 4.35829 4.83354 
15 0.01633 0.0996 0.16365 0.18978 0.31745 0.78738 0.82177 0.83186 0.86949 0.99189 1.20505 1.46611 1.51818 1.85136 4.34196 
28 0.02007 0.11427 0.17411 0.18826 0.32897 0.34425 0.53185 0.67904 0.81852 0.83686 0.85263 1.00822 1.18371 1.21012 1.36243 1.51536 1.54007 1.67683 1.86879 2.21757 2.35838 2.85982 3.18657 3.32863 3.46529 4.11134 4.36202 4.84239 
17 0.00848 0.10473 0.17468 0.19025 0.32967 0.34854 0.80268 0.83326 0.84397 1.00683 1.19154 1.483 1.52273 1.688 1.87361 3.4742 4.11556 
22 0.0137 0.1094 0.16766 0.1827 0.3223 0.34043 0.80406 0.82904 0.84232 1.00002 1.17667 1.20698 1.36726 1.50811 1.53469 1.67077 1.86058 2.21243 2.35145 3.32635 3.46562 4.10919 
24 0.01128 0.11326 0.17382 0.1871 0.32784 0.34124 0.53362 0.81666 0.83677 0.85261 1.00625 1.18664 1.22954 1.51627 1.55512 1.67294 1.86353 2.23914 2.35562 2.86087 3.47015 4.1126 4.3681 4.83467 
33 0.0083 0.1013 0.16962 0.17863 0.19777 0.32572 0.33594 0.52065 0.66128 0.81129 0.83394 0.84458 1.00335 1.01878 1.17996 1.19506 1.34434 1.51365 1.53449 1.66962 1.69564 1.86077 1.88195 2.21067 2.34941 2.83757 3.01126 3.17825 3.32656 3.46353 4.10835 4.35277 4.82914 
22 0.01861 0.10565 0.16926 0.18094 0.32434 0.3389 0.55228 0.79864 0.82893 0.83913 1.00176 1.17951 1.21142 1.50741 1.5247 1.67262 1.86192 2.21689 3.4654 4.10799 4.37111 4.85104 
28 0.00729 0.09144 0.17093 0.18069 0.22036 0.32632 0.33877 0.53294 0.79589 0.82973 0.83898 0.85877 1.00395 1.18085 1.20137 1.34826 1.48112 1.51439 1.53633 1.67203 1.86504 2.21606 2.35198 3.32859 3.46127 4.10777 4.355 4.83043 
19 0.0092 0.08619 0.17666 0.18892 0.33184 0.34607 0.80647 0.83662 0.84745 1.00899 1.19029 1.22594 1.52176 1.67786 1.87002 2.36939 3.48717 4.11993 4.84963 
30 0.01437 0.10015 0.16277 0.17238 0.19993 0.31623 0.32652 0.50924 0.65922 0.79941 0.82547 0.83531 0.99402 1.00732 1.17518 1.21662 1.33877 1.50668 1.53532 1.65975 1.85073 1.87667 2.34071 2.82737 3.17223 3.31849 3.45336 4.09822 4.34229 4.81864 
29 0.01182 0.09771 0.16975 0.17833 0.19956 0.32582 0.33692 0.54731 0.79214 0.82852 0.83747 0.85212 1.00244 1.01859 1.18291 1.21191 1.47089 1.51167 1.52694 1.67567 1.86591 2.2306 2.35328 2.86431 3.32892 3.46797 4.10735 4.35742 4.83171 
21 0.02032 0.10878 0.17338 0.18848 0.32937 0.36545 0.54829 0.80254 0.83197 0.84231 1.00737 1.18709 1.22717 1.51498 1.54117 1.68621 1.8756 3.47119 4.11203 4.39883 4.84575 
43 0.01057 0.09909 0.16022 0.1696 0.19427 0.31374 0.32293 0.34802 0.50498 0.53242 0.6444 0.81129 0.82637 0.83988 0.99249 1.00551 1.1671 1.17941 1.21167 1.33105 1.35275 1.50325 1.52865 1.65763 1.67906 1.84927 1.86817 2.06797 2.19574 2.23183 2.33753 2.64792 2.82322 2.98928 3.16388 3.31178 3.44779 3.59313 3.76803 4.09552 4.34109 4.51006 4.81665 
31 0.01705 0.09938 0.1683 0.17692 0.19678 0.32415 0.33512 0.52354 0.6599 0.79585 0.82892 0.83803 0.85726 1.00173 1.02545 1.18064 1.20566 1.34882 1.50955 1.52503 1.67006 1.86042 2.22998 2.35088 2.84823 3.17737 3.32519 3.45993 4.10599 4.35141 4.83106 
27 0.0149 0.10348 0.16502 0.17606 0.31808 0.33034 0.51397 0.79871 0.82637 0.83699 0.99547 1.01276 1.17535 1.21114 1.34391 1.50822 1.53687 1.66235 1.85333 2.34259 2.83205 3.17489 3.31795 3.4572 4.10228 4.34747 4.8224 
26 0.0241 0.11902 0.17072 0.19314 0.32456 0.36114 0.5372 0.81615 0.83359 0.85587 1.00268 1.17928 1.21972 1.34757 1.51954 1.67214 1.86508 2.23199 2.35692 2.85374 3.18459 3.3263 3.46665 4.10626 4.35757 4.83291 
28 0.02405 0.12138 0.17589 0.19061 0.33042 0.34598 0.52541 0.68401 0.82625 0.84125 0.87491 1.00949 1.18679 1.22186 1.35481 1.51727 1.54515 1.67736 1.86763 2.22467 2.35438 2.85229 3.18738 3.3297 3.46772 4.11274 4.3695 4.83869 
16 0.01358 0.10128 0.16199 0.17234 0.22646 0.31783 0.79216 0.82347 0.83391 0.99431 1.4663 1.50397 1.52695 1.66245 1.85295 4.34412 
24 0.01673 0.1108 0.1699 0.18221 0.32435 0.33854 0.52771 0.80943 0.83236 0.84539 1.00149 1.02742 1.18136 1.21636 1.35638 1.51402 1.67074 1.86128 2.2233 2.35187 3.46407 4.1077 4.35349 4.83608 
43 0.0111 0.09993 0.16665 0.17477 0.18864 0.32125 0.32916 0.34166 0.51444 0.53695 0.65567 0.80695 0.83093 0.84024 0.99982 1.01098 1.17665 1.18855 1.2174 1.34101 1.37016 1.5096 1.52422 1.66489 1.6806 1.85721 1.87323 2.0821 2.20602 2.2382 2.34677 2.66363 2.83366 3.00328 3.17369 3.3223 3.45731 3.60275 4.10331 4.34934 4.52533 4.82525 4.84442 
33 0.01015 0.06436 0.13723 0.17879 0.19326 0.33238 0.34546 0.52654 0.57379 0.67044 0.82177 0.83963 0.85156 1.01102 1.18757 1.21289 1.35335 1.52026 1.54537 1.68038 1.86962 2.22296 2.35997 2.66601 2.84868 3.01715 3.1852 3.33438 3.46701 4.11295 4.36314 4.54035 4.8377 
17 0.00733 0.10563 0.1657 0.18112 0.3197 0.79644 0.82666 0.83829 0.99556 1.18199 1.48522 1.50958 1.5377 1.66354 1.8549 4.10955 4.34716 
27 0.01885 0.10243 0.16859 0.178 0.20684 0.32356 0.33527 0.53734 0.79644 0.82883 0.8383 0.86583 1.00061 1.01768 1.18121 1.21571 1.36031 1.51165 1.53366 1.66802 1.85994 2.21773 2.34939 3.32685 3.46152 4.10852 4.83308 
32 0.01266 0.10498 0.16896 0.17902 0.22009 0.32305 0.33368 0.5165 0.65786 0.80639 0.83073 0.84093 1.00053 1.01695 1.17889 1.20176 1.34358 1.51073 1.52986 1.66741 1.85827 1.88542 2.22656 2.34649 2.83474 3.00865 3.17538 3.32208 3.45998 4.10536 4.34957 4.8262 
25 0.01578 0.10859 0.16316 0.17677 0.31608 0.33041 0.50957 0.80785 0.82742 0.84403 0.99447 1.01673 1.17299 1.33536 1.50556 1.53871 1.66068 1.85136 2.24214 2.34202 2.82927 3.32032 4.09873 4.34343 4.81946 
39 0.01212 0.09721 0.15908 0.168 0.18835 0.31264 0.32211 0.36643 0.50452 0.64447 0.80126 0.82311 0.83321 0.9911 1.00527 1.16581 1.17861 1.22393 1.32992 1.50137 1.5191 1.65596 1.67645 1.84802 1.86925 2.06969 2.19388 2.33682 2.64795 2.82224 2.98781 3.16532 3.31103 3.44719 3.5934 3.77065 4.09508 4.34029 4.816 
15 0.01405 0.10611 0.17362 0.1912 0.33046 0.79497 0.82994 0.83986 0.87008 1.00728 1.18823 1.22845 1.47606 1.51673 1.55179 
20 0.01339 0.10379 0.17386 0.1924 0.32933 0.55297 0.79525 0.82987 0.83954 0.86467 1.00681 1.18598 1.22147 1.47541 1.51776 2.23969 3.46597 4.1102 4.39388 4.85221 
22 0.01009 0.11573 0.17131 0.18834 0.32465 0.34061 0.52716 0.81887 0.83577 0.86193 1.00297 1.18251 1.22673 1.35462 1.51454 1.66996 1.86109 2.35043 2.85776 4.11182 4.35605 4.83586 
35 0.01784 0.11052 0.16846 0.18361 0.32212 0.33784 0.51499 0.5498 0.65352 0.81955 0.83372 0.86072 1.00116 1.17667 1.19906 1.34187 1.51106 1.54991 1.66909 1.85993 2.08573 2.21112 2.34726 2.64976 2.83484 3.00322 3.17289 3.32093 3.45705 3.60451 3.78336 4.104 4.35149 4.51933 4.82694 
22 0.01692 0.11665 0.1719 0.18495 0.32549 0.33919 0.54075 0.81743 0.83614 0.85466 1.00336 1.0314 1.18878 1.37089 1.51388 1.54055 1.67003 1.86163 2.22003 3.46955 4.11592 4.83847 
19 0.01244 0.10612 0.167 0.17805 0.32037 0.33384 0.79853 0.82825 0.83916 0.99711 1.01284 1.18142 1.5072 1.53404 1.66432 1.85566 4.10648 4.34988 4.8265 
22 0.02284 0.11953 0.18064 0.19938 0.3352 0.35797 0.53976 0.8197 0.84098 0.85555 1.01294 1.192 1.22985 1.3725 1.52367 1.68705 1.87324 3.36358 3.48714 4.11721 4.36248 4.8426 
31 0.01517 0.10048 0.16602 0.17718 0.31981 0.33176 0.51427 0.55254 0.65571 0.79869 0.8265 0.83612 0.99725 1.17544 1.19507 1.34176 1.50746 1.52701 1.6673 1.85651 2.21041 2.34494 2.83436 3.0084 3.1707 3.31991 3.45562 3.60389 4.10126 4.34856 4.8246 
28 0.02049 0.11176 0.17272 0.18188 0.20336 0.32622 0.33519 0.35565 0.53407 0.81531 0.83679 0.84784 1.00453 1.01722 1.18693 1.22192 1.35863 1.51736 1.54322 1.66938 1.68624 1.86116 1.8769 2.35299 3.33141 4.11251 4.35858 4.83333 
37 0.01678 0.09818 0.16669 0.17454 0.18764 0.3218 0.33011 0.34575 0.51651 0.5531 0.79591 0.82894 0.83782 0.85504 0.99983 1.0108 1.17709 1.18923 1.21738 1.34226 1.51008 1.52518 1.6655 1.68226 1.85741 1.87381 2.21739 2.34627 2.83387 3.1798 3.32188 3.45896 4.10405 4.34834 4.376 4.82535 4.84784 
39 0.01955 0.10301 0.1698 0.17932 0.21081 0.3241 0.33464 0.51689 0.54655 0.65547 0.80459 0.83055 0.83999 1.00168 1.01928 1.17712 1.18877 1.21628 1.34213 1.51172 1.53015 1.66983 1.86001 1.89541 2.20839 2.24279 2.34686 2.65031 2.83536 3.0022 3.17312 3.32172 3.45732 3.60276 3.78426 4.10516 4.35212 4.51891 4.82729 
40 0.01703 0.10137 0.1693 0.1778 0.1964 0.32425 0.33376 0.51676 0.54003 0.65744 0.8011 0.83077 0.83997 0.86746 1.00218 1.0176 1.17842 1.19149 1.22191 1.34281 1.51077 1.52558 1.66955 1.85972 1.88364 2.08828 2.21181 2.34805 2.65713 2.83534 3.00483 3.17442 3.32259 3.45828 3.60597 4.10546 4.35042 4.67632 4.82682 4.84933 
29 0.02024 0.11155 0.17297 0.18587 0.32727 0.34118 0.52654 0.68381 0.81371 0.83478 0.84734 1.00475 1.18247 1.20636 1.34689 1.51666 1.55853 1.6744 1.86441 2.21604 2.35473 2.84542 3.01405 3.18289 3.32733 3.46432 4.10949 4.36245 4.83698 
34 0.01257 0.09949 0.17257 0.18112 0.20215 0.3269 0.33621 0.52196 0.55222 0.66266 0.79894 0.83191 0.84081 0.85822 1.00432 1.01856 1.18256 1.1993 1.34775 1.51467 1.5319 1.67251 1.86265 1.88907 2.22036 2.35039 2.84429 3.02479 3.1805 3.32714 3.46192 4.10794 4.35341 4.83133 
37 0.0127 0.09921 0.16638 0.17514 0.19511 0.32097 0.33041 0.5129 0.53497 0.65397 0.80075 0.82836 0.83768 0.87744 0.99923 1.0159 1.17668 1.19506 1.34063 1.50853 1.52447 1.66536 1.69587 1.85657 1.87874 2.08695 2.20568 2.34515 2.83186 3.00363 3.17269 3.32063 3.45533 3.60464 4.10186 4.34773 4.82422 
11 0.0103 0.10449 0.16451 0.18341 0.3213 0.79446 0.82442 0.83605 0.99602 1.47148 1.5075 
36 0.01484 0.10666 0.17184 0.18219 0.32491 0.33509 0.51825 0.54434 0.65906 0.80754 0.83267 0.84268 1.00365 1.02808 1.17994 1.19586 1.3445 1.51249 1.53012 1.67031 1.86078 1.88762 2.085 2.21404 2.34857 2.65509 2.83744 3.00511 3.17621 3.32419 3.45983 3.60893 4.10612 4.35335 4.52686 4.82895 
27 0.00853 0.10493 0.16768 0.17797 0.22392 0.32178 0.33415 0.5195 0.80567 0.83021 0.84109 0.99893 1.01533 1.17971 1.21226 1.36308 1.51 1.53178 1.66612 1.85721 2.226 2.34662 3.32579 3.47417 4.10402 4.34893 4.82513 
13 0.02056 0.12367 0.17668 0.28157 0.3322 0.81189 0.83525 0.85278 1.0096 1.1947 1.52484 1.87859 4.85513 
13 0.01106 0.10471 0.1721 0.20446 0.32921 0.79375 0.82758 0.83785 0.89753 1.0079 1.18828 1.47407 1.51715 
27 0.01469 0.10267 0.16272 0.1726 0.20398 0.31668 0.33029 0.51189 0.80216 0.82596 0.8371 0.99418 1.17107 1.19253 1.33779 1.50451 1.52989 1.65895 1.85244 2.2037 2.34201 2.83111 3.31713 3.45317 4.09946 4.34431 4.82073 
20 0.01292 0.1047 0.16933 0.18201 0.32334 0.33794 0.79547 0.82833 0.8384 0.89428 0.9997 1.02211 1.18437 1.50687 1.52684 1.67155 1.85948 4.10824 4.35415 4.8305 
12 0.02108 0.11465 0.17268 0.19504 0.32919 0.80433 0.83176 0.84475 1.00462 1.20562 1.51131 1.54 
25 0.00719 0.09562 0.17017 0.1798 0.21464 0.32595 0.33836 0.53303 0.79735 0.82994 0.83937 0.86498 1.005 1.18319 1.21503 1.36403 1.51093 1.52814 1.67192 1.8646 2.35468 3.32988 3.46715 4.10743 4.83869 
31 0.01019 0.1031 0.17428 0.18887 0.32851 0.34324 0.52378 0.66618 0.80342 0.8327 0.84259 1.00605 1.18305 1.20558 1.35064 1.51666 1.5436 1.68027 1.86922 2.22048 2.35267 2.65979 2.85202 3.01386 3.182 3.32839 3.4627 4.10824 4.35702 4.52803 4.83274 
30 0.01937 0.11008 0.17516 0.18599 0.33023 0.34318 0.52287 0.55395 0.66965 0.81111 0.83562 0.84577 1.00837 1.18426 1.20402 1.35 1.51888 1.54999 1.67788 1.86786 2.2211 2.35346 2.84371 3.01875 3.18101 3.32838 3.46466 4.10969 4.35706 4.83249 
32 0.01347 0.10375 0.17246 0.18152 0.20571 0.32822 0.3398 0.5283 0.6703 0.80358 0.833 0.84251 0.8845 1.00664 1.18286 1.20304 1.35013 1.51395 1.53119 1.67315 1.86455 2.21145 2.24836 2.35752 2.85467 3.01277 3.18716 3.3292 3.46354 4.11005 4.36783 4.83734 
18 0.00716 0.10857 0.17356 0.19047 0.32915 0.36424 0.57897 0.81348 0.83483 0.84922 1.00605 1.18869 1.52121 1.68435 1.87167 4.11159 4.37108 4.8386 
40 0.02067 0.10506 0.16629 0.17562 0.19988 0.31983 0.32986 0.51199 0.53386 0.65309 0.8121 0.83064 0.84194 0.99826 1.01246 1.17426 1.18716 1.21956 1.33885 1.50898 1.52821 1.66408 1.70647 1.85522 1.87505 2.07846 2.20588 2.34405 2.65017 2.83122 2.99771 3.1706 3.31892 3.45475 3.60074 4.1017 4.34774 4.52079 4.82331 4.84851 
15 0.01835 0.10324 0.16662 0.18544 0.32197 0.79115 0.82478 0.83511 0.97124 1.00084 1.22161 1.47272 1.50963 1.55475 1.86579 
39 0.01079 0.10497 0.16979 0.17935 0.20799 0.32504 0.33695 0.5173 0.5469 0.65631 0.81283 0.83284 0.84348 1.00266 1.02493 1.17784 1.19083 1.22245 1.34221 1.37219 1.51276 1.53416 1.67042 1.8618 2.08931 2.21028 2.34836 2.65392 2.8365 3.0037 3.17445 3.32364 3.45813 3.60811 3.78443 4.10614 4.35379 4.52126 4.82824 
31 0.02049 0.10337 0.16602 0.17607 0.21712 0.32067 0.33318 0.51874 0.65872 0.80364 0.82796 0.83817 0.9978 1.01575 1.17595 1.19669 1.34491 1.50776 1.52632 1.66626 1.85742 2.21191 2.34626 2.66198 2.84915 3.17442 3.32152 3.45729 4.10326 4.35072 4.82888 
27 0.01033 0.10177 0.17126 0.18145 0.25732 0.32577 0.33733 0.52325 0.79943 0.83068 0.84032 0.87755 1.00395 1.18019 1.19838 1.34554 1.51447 1.5391 1.67025 1.86271 2.21269 2.35172 2.84739 3.46248 4.10744 4.3551 4.83046 
20 0.01256 0.09756 0.16558 0.1755 0.29964 0.32343 0.33983 0.79074 0.82546 0.83481 0.85437 0.99856 1.18341 1.22474 1.46881 1.51065 1.53534 1.66924 1.86149 4.10712 
30 0.01047 0.10132 0.17147 0.18054 0.20477 0.32619 0.33644 0.52362 0.80007 0.83184 0.84139 0.87317 1.00358 1.01925 1.18247 1.20454 1.34893 1.51318 1.53022 1.67093 1.86331 2.22065 2.35086 2.85084 3.18703 3.32691 3.4653 4.10862 4.38558 4.83285 
26 0.0131 0.09494 0.15937 0.16936 0.20282 0.31492 0.32865 0.5139 0.78902 0.8215 0.83092 0.85618 0.99201 1.17157 1.21582 1.47294 1.50533 1.53854 1.65876 1.84925 2.33837 2.8274 3.31506 4.09591 4.34016 4.81683 
34 0.00675 0.08885 0.15798 0.17071 0.17997 0.20892 0.32245 0.33122 0.36098 0.52244 0.66173 0.79704 0.82857 0.83741 0.85535 1.00005 1.01225 1.17898 1.20104 1.34547 1.50984 1.52567 1.66565 1.68481 1.85703 1.87528 2.21579 2.34661 2.836 3.32254 3.45888 4.10504 4.34865 4.82601 
17 0.01538 0.09557 0.16392 0.17501 0.31941 0.35835 0.78583 0.82288 0.8322 0.8486 0.99255 1.19868 1.46292 1.51019 1.5488 1.85619 4.34692 
15 0.01371 0.10194 0.16795 0.18959 0.32245 0.7902 0.82482 0.83484 0.86889 0.99701 1.46585 1.51223 1.68304 1.86521 4.35029 
32 0.0202 0.10985 0.17425 0.18423 0.22208 0.32888 0.34046 0.52316 0.55628 0.66472 0.81542 0.83615 0.84653 1.00644 1.02874 1.18388 1.20312 1.35026 1.51656 1.53775 1.67379 1.86489 2.22153 2.35265 2.84282 3.01815 3.18488 3.32876 3.46338 4.10997 4.35662 4.83252 
36 0.01276 0.099 0.166 0.17447 0.19079 0.32135 0.33112 0.51884 0.66075 0.7965 0.82835 0.8376 0.86041 0.99854 1.01104 1.17717 1.19263 1.22829 1.34649 1.50841 1.52308 1.66583 1.69584 1.85825 2.21088 2.34581 2.66385 2.84904 3.00878 3.17831 3.32305 3.46055 3.60876 4.1046 4.35322 4.82858 
16 0.01704 0.10832 0.17244 0.19094 0.3283 0.79705 0.82989 0.84049 1.00467 1.18507 1.22349 1.48125 1.52083 1.68804 1.87275 4.84837 
28 0.00648 0.09584 0.16475 0.17347 0.19271 0.3204 0.33145 0.5182 0.79288 0.82601 0.83536 0.85765 0.99769 1.01506 1.17716 1.21664 1.50477 1.5194 1.6652 1.8557 1.89943 2.22429 2.34508 3.32086 3.45743 4.10185 4.3472 4.82429 
34 0.00798 0.10501 0.16355 0.17386 0.21188 0.31698 0.32782 0.5081 0.64975 0.81494 0.83017 0.84974 0.99551 1.01225 1.17093 1.19473 1.3348 1.50607 1.54133 1.66065 1.69547 1.85228 2.07322 2.1988 2.34047 2.82637 2.99267 3.16779 3.315 3.45119 3.59828 4.09854 4.34414 4.8196 
11 0.02806 0.11504 0.16896 0.32792 0.79582 0.82639 0.83909 1.00302 1.22043 1.4967 1.5257 

46
