# Supplementary material for: Deciphering the Contribution of Oriens-Lacunosum/Moleculare (OLM) Cells to Intrinsic θ Rhythms Using Biophysical Local Field Potential (LFP) Models
Source: eNeuro. 2018 Sep 4;5(4):ENEURO.0146-18.2018. doi: 10.1523/ENEURO.0146-18.2018 (PMC6140113; doi:10.1523/ENEURO.0146-18.2018)
Supplement: Supplementary file 2 — Supplementary Code. Download supplement 2, GZ file [file sup_enu-eN-NWR-0146-18-s02.gz › LFP_microcircuit-master/BC-380-gi-0-gi_SD-0-PV12913020-dSD6.6ms-gnSD0.21-gpv-3.0-gsb1.5-csb0.21-gbs5.75-cbs0.1344-spiketimes.txt]

16046

335


78 0.14389 0.14819 0.15171 0.30009 0.30391 0.30806 0.48661 0.4912 0.49411 0.6193 0.62417 0.62834 0.80939 0.81324 0.81651 0.98174 0.98517 0.98979 1.14629 1.15071 1.15761 1.31109 1.31644 1.32136 1.47922 1.48377 1.48699 1.64053 1.64801 1.83647 1.83938 1.84412 2.04973 2.0529 2.1751 2.18142 2.32134 2.32464 2.32956 2.45807 2.4647 2.46859 2.61389 2.61865 2.62193 2.80491 2.80951 2.81288 2.96871 2.97412 2.9783 3.14149 3.14489 3.14923 3.2907 3.29542 3.30011 3.42353 3.42948 3.43572 3.57057 3.57518 3.58008 3.74519 3.74927 3.75263 4.07864 4.08161 4.32763 4.33013 4.48185 4.4856 4.48911 4.60601 4.61308 4.80077 4.80392 4.80688 
87 0.14442 0.14827 0.1518 0.30051 0.30426 0.30816 0.48729 0.49135 0.4941 0.49771 0.61885 0.62343 0.62723 0.80976 0.81348 0.81691 0.81986 0.98256 0.98539 0.9899 1.14662 1.15072 1.15702 1.31154 1.31528 1.32012 1.47958 1.48378 1.48713 1.49113 1.64081 1.64837 1.65225 1.83726 1.83982 1.84379 2.0505 2.0531 2.05661 2.17567 2.18136 2.32215 2.32506 2.32884 2.45744 2.46426 2.46837 2.61409 2.61874 2.62225 2.80574 2.80987 2.81315 2.96924 2.97348 2.97733 3.14208 3.14529 3.14938 3.15401 3.29121 3.29479 3.30014 3.42394 3.4304 3.43446 3.5713 3.57526 3.57892 3.74602 3.74908 3.75284 4.07947 4.08211 4.08583 4.3283 4.33055 4.33385 4.48241 4.48557 4.48979 4.60644 4.61293 4.61932 4.8017 4.8046 4.80718 
32 0.1679 0.32424 0.51207 0.6442 0.8347 1.00315 1.00929 1.17259 1.33949 1.50461 1.66746 1.67599 1.8593 2.07063 2.20254 2.34239 2.3484 2.48498 2.63835 2.82893 2.99319 3.16684 3.31896 3.4533 3.59349 3.60052 3.77111 4.10118 4.34725 4.5069 4.63385 4.82384 
0 
65 0.1671 0.1718 0.32078 0.32618 0.3389 0.50869 0.51282 0.52101 0.64084 0.64685 0.83132 0.83577 1.00098 1.00695 1.01528 1.16792 1.17538 1.33221 1.33814 1.50079 1.5054 1.52575 1.6658 1.67098 1.85585 1.86153 1.86992 2.06953 2.07582 2.19637 2.20523 2.34173 2.34624 2.35397 2.4838 2.49067 2.6363 2.64126 2.82781 2.83297 2.99152 2.99689 3.16192 3.16684 3.1743 3.31206 3.31776 3.44798 3.45318 3.59287 3.59819 3.76783 3.77132 3.78939 4.09822 4.10322 4.34638 4.35338 4.50163 4.50694 4.62808 4.63835 4.82116 4.8252 4.8348 
0 
18 0.1715 0.32685 0.51278 0.83396 1.00549 1.50552 1.86286 2.3487 2.63931 2.83403 2.99825 3.16978 3.31827 3.59699 3.77051 4.35365 4.50692 4.82674 
80 0.15411 0.15805 0.16346 0.31085 0.31453 0.31831 0.49641 0.50071 0.50405 0.6296 0.63353 0.63788 0.81944 0.82339 0.82674 0.9913 0.99597 0.99988 1.15702 1.16172 1.16733 1.32075 1.32598 1.33033 1.48892 1.49352 1.49757 1.64988 1.65672 1.66055 1.84609 1.84977 1.85418 2.05935 2.06265 2.1842 2.18995 2.33144 2.33493 2.34002 2.46932 2.47436 2.47933 2.62513 2.62877 2.63258 2.81466 2.81891 2.82236 2.97843 2.98357 2.98918 3.15159 3.15541 3.1587 3.30066 3.30528 3.30972 3.43555 3.43943 3.444 3.58063 3.58469 3.58962 3.75454 3.75886 3.76192 4.08838 4.09163 4.33708 4.33974 4.49176 4.49619 4.49976 4.61506 4.62276 4.62687 4.81076 4.81354 4.81764 
0 
52 0.15911 0.1642 0.31556 0.31979 0.50231 0.50673 0.63597 0.64009 0.8258 0.83072 0.99519 1.00056 1.16343 1.32749 1.33267 1.49548 1.50076 1.65956 1.84852 1.85494 2.06195 2.06789 2.19267 2.33497 2.34023 2.47716 2.48299 2.63006 2.63411 2.82133 2.82546 2.98533 2.99048 3.15769 3.16234 3.3065 3.3118 3.44188 3.4467 3.58602 3.59143 3.75989 3.76346 4.09052 4.09644 4.33929 4.34528 4.49814 4.50301 4.62528 4.81468 4.82 
89 0.14468 0.14935 0.15256 0.30116 0.30489 0.30861 0.31291 0.48735 0.49247 0.49548 0.50125 0.62032 0.62509 0.6289 0.81009 0.81398 0.81733 0.82214 0.98272 0.98626 0.99077 1.14716 1.15155 1.15687 1.31202 1.31765 1.32131 1.47986 1.48462 1.48789 1.64104 1.64892 1.65292 1.83747 1.84031 1.84456 2.05074 2.05398 2.05908 2.17604 2.18244 2.32238 2.32565 2.33004 2.45831 2.46511 2.46886 2.61452 2.61952 2.62255 2.80585 2.81066 2.81367 2.81907 2.96969 2.97537 2.97887 3.14264 3.14596 3.14997 3.15419 3.29173 3.29663 3.30047 3.424 3.4303 3.43466 3.5716 3.57635 3.58045 3.74617 3.75053 3.75346 4.07965 4.08258 4.08778 4.32862 4.33104 4.33678 4.4829 4.48679 4.48994 4.60697 4.61433 4.61891 4.80175 4.80491 4.80775 4.81217 
45 0.17765 0.18496 0.33344 0.33778 0.51966 0.5244 0.65315 0.84219 0.8467 1.01172 1.01701 1.18361 1.34644 1.35788 1.51326 1.52181 1.6778 1.86583 1.87088 2.07927 2.08492 2.20991 2.35278 2.35855 2.49456 2.50391 2.64711 2.83764 2.84346 3.0021 3.17471 3.17976 3.3262 3.46011 3.60453 3.61308 3.77773 3.78348 4.1083 4.35626 4.36264 4.5147 4.64407 4.83107 4.83635 
0 
130 0.14186 0.14515 0.14787 0.1502 0.15439 0.29798 0.30156 0.30411 0.30654 0.30962 0.48482 0.48828 0.49091 0.49297 0.49595 0.6158 0.61968 0.62287 0.62549 0.62846 0.80725 0.81061 0.81344 0.81556 0.81907 0.98006 0.98241 0.98543 0.98808 1.14408 1.14795 1.15125 1.15486 1.15907 1.30905 1.31229 1.31595 1.31867 1.32227 1.47708 1.48076 1.48368 1.48601 1.48972 1.63825 1.64433 1.64752 1.65064 1.65573 1.83478 1.83701 1.83956 1.84203 1.84628 2.04802 2.05024 2.05275 2.05569 2.17317 2.1772 2.18069 2.18716 2.31967 2.3223 2.3248 2.32753 2.45482 2.46069 2.46405 2.46672 2.47048 2.61158 2.61595 2.61858 2.6208 2.80327 2.80687 2.80933 2.81149 2.81505 2.96674 2.97034 2.9736 2.97588 3.13956 3.14239 3.14482 3.1474 3.15011 3.28861 3.29176 3.29493 3.29794 3.30088 3.42145 3.42711 3.42951 3.43292 3.43623 3.5688 3.57232 3.57486 3.57786 3.74351 3.74588 3.74872 3.75095 3.75371 4.07699 4.07928 4.08168 4.08449 4.32579 4.32785 4.33002 4.33322 4.47991 4.48273 4.48597 4.48803 4.49213 4.60393 4.60855 4.61208 4.61581 4.79924 4.80183 4.80389 4.80602 4.80943 
0 
61 0.15522 0.1596 0.16501 0.31266 0.3184 0.49781 0.50225 0.50623 0.63183 0.63727 0.82091 0.82584 0.83107 0.99267 0.99785 1.15892 1.16725 1.32401 1.33092 1.49094 1.49556 1.50065 1.65409 1.65898 1.666 1.84755 1.85407 2.06055 2.06896 2.18678 2.19729 2.33291 2.33884 2.47179 2.47699 2.62692 2.63111 2.81756 2.82186 2.82721 2.98022 2.98518 3.15365 3.1591 3.30337 3.30995 3.43811 3.44453 3.58306 3.58853 3.75709 3.76223 4.0897 4.33852 4.34515 4.4937 4.49905 4.61808 4.62498 4.81245 4.81652 
59 0.16642 0.1698 0.32211 0.32597 0.33173 0.50925 0.51309 0.64211 0.6462 0.83087 0.83451 0.84084 1.00327 1.00695 1.16739 1.17385 1.33534 1.33954 1.50176 1.50546 1.66578 1.6706 1.85655 1.86079 2.06901 2.07313 2.19732 2.20608 2.34193 2.34607 2.48397 2.48838 2.63676 2.64006 2.8274 2.83112 2.9926 2.9981 3.1624 3.16687 3.31441 3.31834 3.44856 3.45307 3.59311 3.59854 3.76644 3.77 4.09801 4.10209 4.34662 4.35174 4.50362 4.50689 4.62997 4.63512 4.82116 4.82427 4.82897 
37 0.14976 0.15529 0.30628 0.49252 0.49735 0.62581 0.81453 0.82031 0.98633 1.15255 1.31655 1.48448 1.49075 1.65254 1.8411 2.05437 2.18182 2.32656 2.46931 2.62126 2.81131 2.81748 2.97534 3.14687 3.1533 3.29642 3.43382 3.57705 3.74989 3.75572 4.08344 4.33209 4.48709 4.49338 4.61493 4.80593 4.81085 
4 0.83966 2.83757 3.17106 4.8275 
0 
0 
14 0.32574 0.5126 0.64679 0.83498 1.17742 1.50604 2.63883 2.83307 3.16834 3.59771 3.76947 4.3498 4.5079 4.82446 
25 0.15932 0.31775 0.50142 0.63572 0.8244 0.99537 1.16337 1.49444 1.66032 1.8523 2.06485 2.33861 2.47802 2.63121 2.82162 2.98605 3.15945 3.30769 3.44379 3.58868 3.76216 4.34154 4.49888 4.62916 4.8151 
71 0.15429 0.15873 0.31123 0.31536 0.31948 0.49668 0.50064 0.50393 0.63112 0.63538 0.81895 0.82351 0.82717 0.9909 0.99669 1.15749 1.1635 1.16822 1.32122 1.32659 1.33077 1.48864 1.49341 1.49772 1.65439 1.65869 1.66519 1.84588 1.85107 1.85537 2.05926 2.06355 2.18531 2.19065 2.33143 2.33556 2.47186 2.47605 2.48159 2.62601 2.6295 2.81623 2.81996 2.82461 2.98042 2.98409 3.15191 3.15653 3.16077 3.30128 3.30667 3.30991 3.43698 3.44195 3.58213 3.58613 3.75475 3.75922 3.76258 4.0883 4.09285 4.33692 4.34167 4.49195 4.49655 4.61533 4.62306 4.62903 4.81066 4.81386 4.81912 
4 0.65439 2.64587 3.77669 4.51282 
32 0.1673 0.32397 0.51015 0.51615 0.64484 0.83267 1.00545 1.17294 1.33691 1.50329 1.66736 1.67425 1.85713 1.86287 2.07251 2.20098 2.34282 2.35013 2.48514 2.63883 2.82881 2.99348 3.1659 3.31685 3.45104 3.59425 3.76816 4.09946 4.34734 4.50584 4.63428 4.82245 
34 0.15927 0.31306 0.31855 0.50117 0.63341 0.64021 0.82481 0.99304 1.15896 1.16827 1.32764 1.49584 1.65909 1.8474 1.85486 2.06134 2.19117 2.33278 2.47665 2.62831 2.81973 2.98456 3.15369 3.15923 3.30743 3.4386 3.58525 3.75956 4.08988 4.33798 4.49693 4.62466 4.81251 4.81867 
57 0.15012 0.15483 0.30677 0.31128 0.49276 0.49779 0.62571 0.63077 0.81611 0.82062 0.98791 0.99545 1.15329 1.16286 1.31768 1.32552 1.48558 1.49073 1.64648 1.65475 1.84287 1.84768 2.05607 2.05991 2.18144 2.18949 2.3278 2.33178 2.46584 2.47252 2.62152 2.62624 2.81113 2.81638 2.97519 2.9816 3.14814 3.15289 3.29698 3.30486 3.42974 3.43576 3.44248 3.57692 3.58187 3.75132 3.75666 4.08504 4.08858 4.33393 4.33704 4.4884 4.49433 4.61239 4.62177 4.807 4.81045 
99 0.15397 0.15791 0.16102 0.16542 0.31073 0.31368 0.3172 0.3208 0.49664 0.50105 0.50377 0.50702 0.62957 0.63345 0.63704 0.64287 0.82006 0.82351 0.8264 0.83035 0.99184 0.99543 0.99873 1.15691 1.16082 1.16533 1.16979 1.32141 1.32626 1.32973 1.48961 1.49378 1.49685 1.50092 1.64967 1.65639 1.6596 1.66372 1.8467 1.84978 1.85398 2.05997 2.06347 2.06857 2.18497 2.19021 2.19523 2.33178 2.33484 2.33834 2.46727 2.4731 2.47675 2.48114 2.62462 2.6285 2.63121 2.81495 2.81913 2.82212 2.82644 2.97901 2.98402 2.98677 3.15205 3.15522 3.15847 3.16229 3.30085 3.30507 3.30882 3.31293 3.43261 3.43861 3.44307 3.44774 3.58078 3.58484 3.58825 3.75521 3.75911 3.76203 4.08898 4.09224 4.09703 4.33798 4.34098 4.34545 4.49241 4.49674 4.49956 4.6155 4.6219 4.62557 4.63191 4.81115 4.81394 4.81689 4.82048 
23 0.17184 0.32667 0.51218 0.64461 0.83399 1.00644 1.1747 1.50608 1.67084 1.86138 2.07023 2.34195 2.48448 2.82936 2.9914 3.16723 3.45418 3.59875 3.77027 4.1003 4.34641 4.50942 4.82413 
54 0.1666 0.17107 0.32537 0.32992 0.51054 0.51529 0.6427 0.64773 0.83181 0.83588 1.00284 1.00884 1.17108 1.17772 1.33695 1.50326 1.50713 1.66728 1.67394 1.85766 1.86283 2.07018 2.07633 2.19813 2.20566 2.34279 2.34784 2.48418 2.48804 2.63717 2.64116 2.82863 2.83202 2.99216 2.99649 3.16414 3.16835 3.31354 3.31853 3.44964 3.45454 3.59338 3.5978 3.76764 3.77198 4.09948 4.10413 4.34789 4.50377 4.50816 4.63085 4.63598 4.82283 4.82615 
40 0.16151 0.1696 0.31856 0.50368 0.50847 0.63826 0.8252 0.82931 0.99605 1.00183 1.16306 1.1714 1.33077 1.49526 1.49992 1.66123 1.66754 1.8511 1.85744 2.06478 2.19485 2.33682 2.34273 2.47984 2.63333 2.82383 2.83068 2.98743 3.16017 3.31007 3.44564 3.58788 3.59966 3.76335 4.09359 4.34208 4.50056 4.62684 4.81657 4.82145 
84 0.17756 0.18062 0.18474 0.33361 0.33717 0.34046 0.52123 0.524 0.52721 0.53542 0.65434 0.65807 0.66296 0.84283 0.84612 0.8497 1.01327 1.0173 1.02102 1.18185 1.18613 1.19036 1.34643 1.34998 1.35519 1.51349 1.51656 1.52053 1.67841 1.68203 1.68873 1.86897 1.87302 1.87655 2.08142 2.08504 2.09284 2.20976 2.21478 2.35344 2.35711 2.36207 2.37085 2.49551 2.49883 2.50381 2.64876 2.65178 2.65975 2.8404 2.84355 2.84756 3.00428 3.00775 3.17545 3.17917 3.18285 3.32552 3.32937 3.33313 3.46001 3.46395 3.46925 3.60527 3.60891 3.61454 3.77872 3.78191 3.78513 4.10997 4.11342 4.11903 4.3586 4.36175 4.36651 4.5151 4.51867 4.52275 4.64314 4.64806 4.83293 4.83569 4.83903 4.84468 
78 0.15295 0.15732 0.16317 0.30892 0.31228 0.31676 0.49558 0.50009 0.50417 0.62774 0.63259 0.63701 0.81861 0.82297 0.82669 0.99043 0.99429 1.0 1.15531 1.1604 1.16729 1.32011 1.3253 1.33234 1.48832 1.49304 1.49694 1.649 1.65618 1.65986 1.84521 1.84926 1.85431 2.05845 2.06223 2.18397 2.18971 2.33024 2.33373 2.34026 2.46603 2.47251 2.47611 2.62211 2.62685 2.63008 2.81374 2.81819 2.82296 2.97756 2.98283 3.15046 3.15406 3.15794 3.29947 3.3043 3.30895 3.43201 3.43769 3.44206 3.57933 3.58379 3.59053 3.75379 3.75836 3.76323 4.0874 4.09116 4.33629 4.34009 4.49075 4.49552 4.61459 4.62116 4.62943 4.80959 4.81286 4.81767 
53 0.15425 0.15881 0.31043 0.31585 0.49575 0.50021 0.50646 0.6305 0.63599 0.81785 0.82297 0.99043 0.9972 1.15713 1.32166 1.32772 1.4876 1.49298 1.65538 1.66327 1.84532 1.85111 2.05875 2.06621 2.18736 2.33071 2.33653 2.47194 2.47777 2.62586 2.62997 2.81559 2.81999 2.97992 2.98484 3.15121 3.15685 3.30093 3.30734 3.43645 3.44317 3.58124 3.58674 3.75437 3.7594 4.08768 4.33634 4.49153 4.49636 4.61867 4.62575 4.81013 4.81438 
32 0.15462 0.30998 0.49757 0.63042 0.82014 0.98975 1.15714 1.32187 1.49089 1.65493 1.84416 2.05745 2.18742 2.32982 2.47264 2.62537 2.81527 2.9797 3.15062 3.15861 3.30083 3.43627 3.58093 3.75321 3.759 4.08656 4.33505 4.49082 4.49723 4.62187 4.80926 4.81526 
31 0.16437 0.17188 0.32025 0.50804 0.5135 0.64094 0.82883 0.99958 1.16758 1.33392 1.49904 1.50515 1.66454 1.8552 2.06745 2.19689 2.34034 2.48191 2.63532 2.82605 2.98989 3.16143 3.31209 3.44735 3.59132 3.76476 4.09656 4.34524 4.50132 4.6311 4.8198 
82 0.14527 0.14956 0.15326 0.30147 0.3051 0.30907 0.48806 0.49272 0.49615 0.62067 0.62509 0.6293 0.81081 0.81468 0.81822 0.82335 0.9832 0.987 0.99171 1.14767 1.15176 1.15744 1.31255 1.31756 1.32175 1.48066 1.48521 1.48893 1.64189 1.64848 1.65232 1.83793 1.84096 1.8453 2.05118 2.05455 2.1765 2.18237 2.18984 2.32279 2.32611 2.33056 2.45959 2.46508 2.46951 2.61529 2.61963 2.62306 2.80637 2.81078 2.8143 2.97012 2.97507 2.97883 3.14293 3.14627 3.15041 3.29211 3.29658 3.30096 3.42491 3.43037 3.43518 3.572 3.57644 3.58096 3.74661 3.75077 3.7541 4.08008 4.08315 4.32906 4.33174 4.48332 4.48711 4.49063 4.60742 4.61417 4.61877 4.80223 4.80546 4.80855 
142 0.13728 0.14047 0.14316 0.14537 0.1484 0.29339 0.29682 0.29931 0.30167 0.30394 0.48019 0.48349 0.48618 0.48816 0.49056 0.49378 0.61148 0.61516 0.61814 0.62068 0.62287 0.62747 0.80265 0.80588 0.80866 0.81076 0.8132 0.81653 0.97545 0.97784 0.98065 0.98331 0.98661 1.1395 1.14317 1.14635 1.14934 1.15283 1.30444 1.30756 1.31122 1.3136 1.3165 1.47248 1.47596 1.47891 1.4811 1.48393 1.63368 1.63936 1.64249 1.64491 1.64891 1.83016 1.8324 1.83477 1.83725 1.83979 2.0434 2.04564 2.04801 2.05082 2.16857 2.17232 2.17595 2.17979 2.31504 2.31764 2.32003 2.32266 2.32594 2.45028 2.45568 2.45894 2.46152 2.46418 2.60698 2.61108 2.61374 2.6159 2.61896 2.79864 2.80206 2.80462 2.80667 2.80942 2.81316 2.96213 2.96554 2.96888 2.97094 2.97476 3.13496 3.13776 3.14008 3.14263 3.14466 3.14823 3.28406 3.28714 3.2903 3.29307 3.2955 3.41684 3.42217 3.42454 3.42731 3.42988 3.56419 3.56755 3.57016 3.57284 3.57633 3.7389 3.74133 3.74404 3.74621 3.74819 4.07236 4.07467 4.07693 4.07964 4.32119 4.32324 4.32529 4.32841 4.4753 4.47808 4.48123 4.48325 4.48578 4.59933 4.60339 4.60713 4.6102 4.615 4.7946 4.79717 4.79916 4.8013 4.80388 4.99802 
35 0.15375 0.15906 0.31045 0.49586 0.50074 0.63002 0.8183 0.82389 0.99044 1.15679 1.32074 1.488 1.49372 1.65387 1.84537 2.0586 2.18595 2.33078 2.47076 2.47669 2.6251 2.81523 2.97902 2.98462 3.15108 3.30057 3.3094 3.43645 3.5809 3.75404 4.08767 4.33636 4.49136 4.61883 4.81009 
0 
59 0.17469 0.17852 0.33048 0.33462 0.34425 0.51779 0.52254 0.65123 0.65504 0.84055 0.84487 1.01162 1.01635 1.18204 1.18864 1.34456 1.34939 1.511 1.51496 1.67469 1.68113 1.86734 1.87175 2.07812 2.08258 2.20807 2.21613 2.35193 2.35822 2.49322 2.49978 2.64532 2.64978 2.8388 2.84341 3.00103 3.00617 3.17297 3.17642 3.19942 3.32407 3.32818 3.4582 3.4627 3.60222 3.60727 3.77554 3.7795 3.78936 4.10641 4.11097 4.35465 4.35943 4.51292 4.51749 4.64233 4.8304 4.83434 4.84047 
91 0.17751 0.18049 0.18496 0.33267 0.3363 0.34023 0.52065 0.52373 0.52739 0.53661 0.65257 0.65638 0.65996 0.84251 0.84528 0.84919 1.01194 1.01647 1.02079 1.03039 1.18076 1.18557 1.18941 1.34566 1.34986 1.35526 1.51348 1.51645 1.52069 1.67753 1.68193 1.68687 1.86693 1.87113 1.87494 1.88222 2.07957 2.08336 2.08829 2.20855 2.21348 2.22 2.35261 2.35698 2.3622 2.36957 2.49596 2.5 2.50676 2.64788 2.65077 2.65658 2.83952 2.84326 2.84754 3.00324 3.00706 3.01241 3.17358 3.17772 3.18118 3.18873 3.32426 3.32828 3.3318 3.45852 3.46298 3.46743 3.60411 3.60908 3.61537 3.77854 3.78138 3.78561 3.80537 4.10863 4.1126 4.11759 4.35742 4.36101 4.36585 4.51528 4.51802 4.52233 4.64283 4.64731 4.66235 4.83255 4.83571 4.83911 4.84694 
3 0.51124 1.00682 1.50419 
1 3.7748 
54 0.15859 0.16214 0.3144 0.31866 0.50052 0.50405 0.50858 0.63431 0.63852 0.82293 0.82735 0.9947 0.99999 1.16075 1.16797 1.32574 1.33095 1.49315 1.49758 1.65905 1.66473 1.84931 1.85473 2.06268 2.18954 2.19908 2.33455 2.34006 2.47601 2.47991 2.62957 2.63288 2.81999 2.82334 2.98363 2.98748 3.15526 3.15981 3.30501 3.31007 3.44016 3.44497 3.58573 3.59018 3.75882 3.76291 4.0918 4.34014 4.49592 4.49997 4.62118 4.62724 4.81411 4.8172 
80 0.14496 0.14933 0.15271 0.30151 0.30509 0.30883 0.48767 0.49236 0.49547 0.62058 0.62499 0.62884 0.81053 0.81429 0.8176 0.98291 0.98667 0.99101 1.14788 1.15192 1.15689 1.31259 1.31776 1.32154 1.48034 1.48477 1.48817 1.64168 1.64872 1.65282 1.83769 1.84084 1.84478 2.05094 2.05437 2.17653 2.18232 2.32263 2.32597 2.33015 2.45951 2.46508 2.46902 2.61546 2.61965 2.62284 2.80625 2.81065 2.81385 2.97017 2.9754 2.97905 3.14289 3.14627 3.14995 3.29204 3.29651 3.30045 3.42472 3.43016 3.43488 3.57193 3.57634 3.58038 3.74633 3.75052 3.75354 4.07985 4.08299 4.32879 4.33157 4.48324 4.48744 4.49043 4.60746 4.61401 4.61894 4.80199 4.80517 4.80822 
0 
25 0.32682 0.51299 0.64809 0.83458 1.0076 1.17781 1.3404 1.50592 1.67483 1.86261 2.07446 2.34672 2.48898 2.63946 2.83185 2.99748 3.16866 3.31898 3.45331 3.5993 3.77097 4.10378 4.50773 4.63592 4.82529 
29 0.15887 0.31614 0.50162 0.63512 0.82409 0.99619 1.16419 1.32738 1.49481 1.65907 1.84985 2.06161 2.19183 2.33404 2.47627 2.62912 2.81987 2.98398 3.15686 3.30743 3.44175 3.58474 3.75944 4.09037 4.33822 4.49632 4.62606 4.81351 4.82133 
56 0.15264 0.15787 0.309 0.31407 0.49525 0.49996 0.62828 0.63374 0.81806 0.82298 0.98963 0.99553 1.15533 1.16243 1.31957 1.32566 1.488 1.49309 1.65018 1.65642 1.84436 1.84966 2.05761 2.06245 2.1837 2.19079 2.32965 2.33492 2.46821 2.47434 2.62332 2.62823 2.81344 2.81853 2.97725 2.98292 3.14981 3.15532 3.29928 3.30561 3.4328 3.43779 3.57913 3.58449 3.75304 3.75848 4.08663 4.09146 4.33539 4.34054 4.49013 4.49564 4.61419 4.62283 4.809 4.81297 
30 0.16579 0.32238 0.32972 0.50859 0.51368 0.64267 0.83123 1.00358 1.17286 1.33488 1.50194 1.66634 1.85791 2.06898 2.20141 2.34219 2.48552 2.63645 2.82821 2.99125 3.16402 3.31474 3.44949 3.59442 3.76729 4.0992 4.34658 4.5045 4.6327 4.82072 
95 0.17735 0.18025 0.18404 0.3331 0.33618 0.33934 0.35311 0.52077 0.52372 0.52701 0.5339 0.65274 0.65654 0.66022 0.84235 0.84509 0.84866 0.85581 1.01295 1.01672 1.02106 1.03003 1.18097 1.18543 1.18891 1.3459 1.34974 1.35518 1.51334 1.51632 1.51998 1.53566 1.67793 1.68194 1.68767 1.86762 1.87124 1.87442 1.88218 2.07969 2.08298 2.08755 2.21013 2.21512 2.3529 2.35695 2.36231 2.3718 2.4946 2.49818 2.50281 2.64708 2.65009 2.65516 2.83867 2.84198 2.84559 2.85435 3.00286 3.00597 3.01155 3.17395 3.17751 3.18086 3.18621 3.3255 3.32867 3.33225 3.45848 3.46276 3.46733 3.60417 3.60842 3.61321 3.77732 3.78056 3.78399 3.79042 4.10878 4.11191 4.11654 4.35732 4.36046 4.36497 4.51347 4.51701 4.52071 4.52843 4.64324 4.64732 4.65711 4.83243 4.83527 4.83854 4.845 
66 0.15752 0.16124 0.31433 0.31851 0.49981 0.5036 0.50707 0.63434 0.63883 0.82243 0.82648 0.82953 0.83456 0.99351 0.99807 1.00192 1.16061 1.16569 1.1717 1.32495 1.33041 1.49236 1.49641 1.49955 1.65878 1.66231 1.84908 1.85365 2.06215 2.06592 2.19018 2.19466 2.33427 2.3391 2.47564 2.47943 2.62926 2.6328 2.81979 2.82335 2.82856 2.98368 2.98735 3.15522 3.15995 3.16548 3.30528 3.31047 3.44041 3.44524 3.58502 3.58872 3.59666 3.75865 3.76323 4.09114 4.09515 4.33965 4.34367 4.49539 4.49988 4.61984 4.62615 4.81389 4.81694 4.82151 
31 0.16715 0.32412 0.50979 0.51595 0.64157 0.83292 1.00464 1.16837 1.33421 1.50371 1.66702 1.85629 2.07015 2.19852 2.3415 2.48348 2.63598 2.82851 2.99108 3.16227 3.16744 3.31378 3.44862 3.5923 3.76598 3.77157 4.09865 4.34637 4.50411 4.63026 4.82201 
16 0.16502 0.50744 0.82969 1.00389 1.17258 1.50038 1.85867 2.48119 2.63426 2.82653 3.59312 3.76528 4.09679 4.34436 4.50306 4.81959 
39 0.155 0.31133 0.49988 0.6318 0.82151 0.82657 0.99125 0.99772 1.1577 1.32139 1.3305 1.49089 1.4961 1.65614 1.84593 2.05912 2.18542 2.33138 2.47317 2.62675 2.81788 2.98011 2.98626 3.15209 3.15902 3.30138 3.30961 3.43768 3.44494 3.58182 3.75469 3.76132 4.08812 4.33684 4.49194 4.49971 4.61571 4.81062 4.81717 
111 0.14474 0.14852 0.15129 0.15418 0.30086 0.30426 0.30743 0.3102 0.48747 0.49147 0.49396 0.49658 0.50133 0.61983 0.62364 0.62655 0.6294 0.81008 0.81348 0.81665 0.81914 0.98268 0.98548 0.989 0.99317 1.14695 1.1507 1.15456 1.15828 1.31182 1.31537 1.3189 1.3221 1.47992 1.48383 1.48685 1.48986 1.64126 1.6476 1.65049 1.65389 1.83739 1.83991 1.84312 1.84642 2.05064 2.05324 2.05606 2.17593 2.18099 2.18432 2.32227 2.32507 2.32808 2.33164 2.45819 2.46373 2.46714 2.46985 2.47476 2.61446 2.61867 2.62162 2.62419 2.80584 2.80985 2.8125 2.81525 2.82033 2.9695 2.97363 2.97662 2.97995 3.14233 3.14537 3.14858 3.15106 3.29155 3.29503 3.29865 3.30147 3.42422 3.42991 3.43301 3.43602 3.57146 3.57533 3.57804 3.58128 3.74616 3.74935 3.75221 3.7545 4.07958 4.08217 4.08517 4.32854 4.33073 4.33374 4.48267 4.48565 4.48905 4.4916 4.60677 4.61241 4.6164 4.62055 4.80175 4.80457 4.80688 4.8097 
34 0.15091 0.30736 0.49338 0.50045 0.62657 0.63475 0.81638 0.82371 0.98799 1.1535 1.31766 1.32644 1.4863 1.65214 1.84266 2.0559 2.1816 2.32796 2.46639 2.47367 2.62161 2.81157 2.9754 3.14809 3.29749 3.4338 3.57747 3.75135 3.75914 4.08495 4.33366 4.48835 4.61252 4.80726 
41 0.15398 0.30924 0.31693 0.49693 0.50136 0.62962 0.81897 0.82342 0.98934 1.15548 1.16493 1.32003 1.32696 1.48967 1.49454 1.65525 1.84383 1.85186 2.05709 2.18648 2.32933 2.47221 2.62455 2.81461 2.82065 2.97924 3.1501 3.15709 3.29955 3.30712 3.4367 3.58037 3.75303 3.75857 4.08617 4.33479 4.48994 4.4957 4.61727 4.80882 4.81398 
7 0.16442 0.5066 0.82892 1.00047 1.49872 1.66514 4.62985 
65 0.14388 0.14826 0.30019 0.30425 0.30883 0.4864 0.49081 0.49523 0.61946 0.62372 0.62977 0.80927 0.81378 0.81879 0.98096 0.98577 1.14661 1.15225 1.31087 1.31653 1.47912 1.48397 1.49062 1.64215 1.64802 1.8357 1.83979 2.04892 2.0527 2.17509 2.18156 2.32089 2.32471 2.45964 2.46558 2.61458 2.61886 2.80464 2.80907 2.81448 2.96862 2.97379 3.14112 3.14528 3.14917 3.29052 3.296 3.42544 3.43059 3.57038 3.57468 3.74432 3.74879 3.75223 4.07794 4.08165 4.32676 4.33014 4.48141 4.48619 4.60598 4.61406 4.80018 4.80339 4.80765 
29 0.17758 0.33247 0.51946 0.65177 0.84074 1.01535 1.18448 1.346 1.5132 1.67799 1.86843 2.07695 2.21157 2.3538 2.49741 2.64438 2.83982 2.9994 3.17614 3.32392 3.45702 3.60996 3.77692 4.10551 4.12098 4.35388 4.51305 4.64293 4.83146 
37 0.17018 0.17537 0.32669 0.51275 0.51757 0.64581 0.83556 0.84108 1.00814 1.17281 1.18126 1.33938 1.50582 1.51176 1.66977 1.86152 2.07312 2.19994 2.34555 2.35255 2.48785 2.64159 2.83129 2.8372 2.99595 3.16846 3.31883 3.45345 3.59718 3.77272 4.10183 4.34971 4.50838 4.63359 4.64185 4.82486 4.83104 
28 0.15742 0.31366 0.4997 0.63372 0.82206 0.99312 1.16241 1.32592 1.49233 1.65799 1.84731 2.06062 2.19012 2.33442 2.47487 2.62828 2.81841 2.98332 3.15453 3.30561 3.44051 3.58422 3.75799 4.08906 4.33705 4.49534 4.6248 4.81208 
32 0.16363 0.31994 0.507 0.51239 0.64026 0.82949 0.83626 1.00057 1.16753 1.33289 1.49968 1.66418 1.85393 1.86212 2.06651 2.19677 2.33924 2.48133 2.63447 2.82529 2.98944 3.16225 3.31265 3.44616 3.58991 3.76548 4.09526 4.34398 4.50263 4.63056 4.81899 4.82508 
5 0.32392 0.50801 0.8319 1.00396 1.8615 
27 0.16642 0.32093 0.5093 0.64218 0.83119 1.16896 1.33306 1.50238 1.66811 1.85621 2.06664 2.19682 2.34118 2.48291 2.63366 2.82497 2.98883 3.16152 3.31232 3.44777 3.5906 3.76438 4.09521 4.34225 4.50085 4.62936 4.81888 
28 0.16273 0.31981 0.50539 0.64012 0.82742 0.99653 1.00233 1.17073 1.33423 1.4976 1.66086 1.85175 1.85806 2.06575 2.33784 2.48029 2.6327 2.82415 2.98795 3.16155 3.31257 3.44678 3.58836 3.76378 4.0946 4.3424 4.50083 4.81722 
55 0.17677 0.18152 0.33372 0.33802 0.52001 0.52411 0.65179 0.65587 0.84237 0.8468 1.01438 1.01991 1.18253 1.1889 1.34477 1.34922 1.51225 1.5166 1.67626 1.6833 1.86854 1.87259 2.07879 2.08285 2.20912 2.35255 2.35745 2.49267 2.49758 2.64603 2.64925 2.8385 2.8439 3.00168 3.00691 3.1745 3.17783 3.32452 3.32843 3.45819 3.46253 3.6029 3.60783 3.77748 3.7809 4.10793 4.11353 4.35611 4.36118 4.51397 4.51853 4.64215 4.6539 4.83159 4.83619 
81 0.15527 0.15843 0.16223 0.31177 0.31585 0.32017 0.49821 0.50106 0.50406 0.50824 0.63166 0.63473 0.63918 0.81962 0.8232 0.82594 0.82982 0.99123 0.99515 0.99904 1.15785 1.16256 1.16782 1.32147 1.32644 1.33065 1.48905 1.49311 1.49567 1.50004 1.6557 1.6587 1.66519 1.84621 1.85006 1.85436 2.05943 2.06282 2.18588 2.19046 2.33184 2.33542 2.34153 2.47231 2.47576 2.48096 2.62672 2.6297 2.81699 2.8201 2.82543 2.98012 2.984 2.98995 3.15251 3.15697 3.1606 3.30138 3.3058 3.30913 3.43779 3.44152 3.44743 3.58245 3.58538 3.59114 3.75487 3.75894 3.76185 4.08856 4.09186 4.33733 4.34013 4.49229 4.49648 4.49972 4.61644 4.62401 4.81113 4.81401 4.81849 
37 0.16818 0.32553 0.51027 0.51478 0.64502 0.83337 0.83939 1.00226 1.00804 1.17273 1.33617 1.50411 1.66732 1.67353 1.85957 1.86484 2.07231 2.20209 2.34517 2.48598 2.63926 2.82896 2.8349 2.99383 3.16587 3.17237 3.31702 3.45003 3.45517 3.59472 3.76969 4.10076 4.34863 4.50627 4.6354 4.82324 4.83049 
69 0.16223 0.16505 0.17327 0.31789 0.32159 0.32616 0.505 0.50764 0.51109 0.63789 0.64156 0.82701 0.83017 0.83381 0.9971 1.00167 1.00543 1.16392 1.16926 1.17304 1.32818 1.33247 1.33617 1.4977 1.50085 1.5051 1.6621 1.66617 1.85242 1.85655 1.86028 2.06568 2.06937 2.19463 2.20046 2.33794 2.34209 2.3488 2.4791 2.48255 2.63287 2.63561 2.82326 2.82657 2.83224 2.98763 2.99032 3.15884 3.16276 3.16641 3.30969 3.31339 3.44394 3.44828 3.58844 3.59254 3.76249 3.76603 4.09442 4.09872 4.34295 4.34976 4.4988 4.50244 4.62502 4.63009 4.81722 4.81972 4.82436 
3 1.84748 4.33737 4.81293 
99 0.1467 0.15116 0.15396 0.15873 0.30295 0.30685 0.31013 0.31373 0.4894 0.49415 0.49693 0.50036 0.62225 0.627 0.63048 0.81238 0.81646 0.81919 0.82336 0.98442 0.98819 0.9917 1.14918 1.15368 1.15789 1.16198 1.31387 1.31949 1.32276 1.48208 1.48699 1.48976 1.64287 1.65037 1.65359 1.659 1.83916 1.84209 1.84558 1.85025 2.05242 2.0556 2.05926 2.17782 2.1841 2.19033 2.32406 2.32738 2.33097 2.46034 2.46709 2.47021 2.47468 2.61676 2.62161 2.62429 2.80758 2.81237 2.81504 2.81927 2.97153 2.97711 2.97997 3.14438 3.14777 3.15137 3.15473 3.29345 3.29855 3.30185 3.30545 3.42585 3.432 3.43588 3.43954 3.57332 3.57807 3.58169 3.74785 3.75218 3.75486 3.75969 4.08134 4.08418 4.08778 4.3303 4.33262 4.33708 4.48467 4.48915 4.49167 4.49788 4.60872 4.61537 4.61943 4.80346 4.80661 4.80926 4.81298 
0 
56 0.14723 0.15244 0.30342 0.30841 0.48962 0.49474 0.62269 0.62805 0.81267 0.81799 0.98439 0.99118 1.14998 1.15719 1.31429 1.32094 1.48243 1.48811 1.64605 1.65301 1.83913 1.84462 2.05235 2.05709 2.17823 2.18925 2.32422 2.32893 2.46373 2.4702 2.61808 2.62294 2.8078 2.81303 2.97188 2.97784 3.14449 3.14982 3.29381 3.30052 3.42936 3.43612 3.57356 3.57866 3.74774 3.75326 4.08133 4.086 4.33018 4.33438 4.48483 4.49051 4.6091 4.61937 4.8035 4.80719 
94 0.16077 0.164 0.16763 0.31739 0.32062 0.32375 0.50346 0.50701 0.50998 0.51328 0.63641 0.63963 0.64296 0.82631 0.82981 0.8324 0.8364 0.99769 1.00118 1.00513 1.16315 1.16704 1.17067 1.17493 1.32748 1.33228 1.3354 1.33925 1.49588 1.49997 1.50336 1.66022 1.66371 1.66759 1.85224 1.85491 1.85871 1.86315 2.06553 2.06863 2.07253 2.19082 2.19565 2.19998 2.33743 2.34037 2.34381 2.47726 2.4811 2.48425 2.63176 2.63467 2.63725 2.82046 2.82477 2.82761 2.83182 2.98516 2.98933 2.99174 2.99657 3.15778 3.16128 3.16431 3.16812 3.30737 3.3117 3.31477 3.31844 3.44323 3.44646 3.44963 3.58701 3.59049 3.59407 3.76094 3.7646 3.7674 3.77138 4.09448 4.09704 4.10069 4.15127 4.34331 4.34564 4.49816 4.50234 4.50491 4.62248 4.62745 4.63082 4.81731 4.81991 4.82334 
62 0.15546 0.16009 0.31247 0.31741 0.49903 0.50298 0.50701 0.63232 0.63755 0.8216 0.82596 0.83071 0.99239 0.99808 1.15845 1.16436 1.32217 1.32808 1.49117 1.49571 1.50053 1.65505 1.65941 1.84724 1.85247 2.06039 2.06505 2.18693 2.19263 2.33249 2.33756 2.47193 2.47763 2.62661 2.6313 2.81568 2.82088 2.82625 2.97992 2.98533 3.15317 3.15827 3.16334 3.30191 3.30825 3.43849 3.44333 3.58154 3.58624 3.75591 3.7614 4.08955 4.0942 4.33835 4.34268 4.49271 4.49818 4.621 4.62593 4.81205 4.81545 4.821 
45 0.16072 0.16436 0.3166 0.32069 0.5034 0.50734 0.63627 0.64083 0.82519 0.82841 0.99566 1.00036 1.16191 1.16886 1.32863 1.3328 1.49596 1.49909 1.66089 1.85114 1.85689 2.06478 2.19267 2.3371 2.47794 2.48416 2.63172 2.8225 2.82903 2.98666 3.15747 3.16194 3.30861 3.31223 3.4423 3.44855 3.58771 3.7615 3.76504 4.09325 4.34152 4.49983 4.62679 4.8159 4.81911 
5 1.67301 2.07554 3.77132 4.1058 4.50787 
66 0.18056 0.18504 0.3363 0.34018 0.35202 0.52344 0.52726 0.53788 0.65559 0.65987 0.66972 0.84613 0.85078 1.01771 1.02241 1.18498 1.19034 1.34894 1.35343 1.51599 1.5202 1.68047 1.68665 1.87022 1.87486 1.88178 2.08302 2.08728 2.2128 2.22063 2.35669 2.36177 2.37111 2.49822 2.50364 2.65035 2.6539 2.84197 2.84718 3.00573 3.01069 3.17773 3.18152 3.1885 3.3281 3.33194 3.46206 3.46634 3.47891 3.6073 3.61265 3.78125 3.78466 3.79381 4.11167 4.11608 4.3601 4.36478 4.51761 4.5211 4.5289 4.64633 4.65462 4.83538 4.83945 4.84693 
32 0.16479 0.3202 0.50813 0.64146 0.8312 1.00062 1.16784 1.17585 1.33409 1.50121 1.66487 1.85503 2.06734 2.34025 2.48297 2.63579 2.82625 2.83395 2.9907 3.16135 3.17005 3.3135 3.44867 3.59187 3.76559 3.77119 4.09631 4.34473 4.50322 4.63155 4.81963 4.82556 
55 0.16678 0.17027 0.32235 0.32644 0.50983 0.5139 0.64277 0.64662 0.8309 0.83467 1.00183 1.00665 1.16927 1.17444 1.33508 1.33899 1.50276 1.50736 1.66676 1.67152 1.85749 1.86172 2.06952 2.0731 2.19857 2.20322 2.34344 2.34812 2.48483 2.48846 2.63775 2.64069 2.82824 2.83149 2.99307 2.99726 3.16299 3.16711 3.31384 3.31813 3.4482 3.45352 3.59428 3.59831 3.76695 3.7705 4.09881 4.10236 4.34731 4.35135 4.50277 4.50698 4.63463 4.82246 4.82589 
0 
26 0.16488 0.32143 0.5081 0.64104 0.83049 1.00137 1.17265 1.33442 1.5012 1.66476 1.85576 2.06838 2.34035 2.48273 2.63557 2.82661 2.99065 3.16312 3.31433 3.4476 3.59138 3.76588 4.09701 4.34544 4.50308 4.81971 
28 0.16585 0.32089 0.5076 0.64033 0.83088 0.99955 1.16739 1.33356 1.50158 1.6643 1.85435 2.06754 2.19625 2.33945 2.48233 2.63582 2.82628 2.99051 3.16338 3.3133 3.44745 3.59143 3.7669 4.0961 4.3445 4.50343 4.63092 4.81969 
42 0.1624 0.31846 0.32274 0.50527 0.50936 0.63797 0.64292 0.82777 0.83318 0.99854 1.00354 1.16485 1.17215 1.33031 1.49768 1.50252 1.66269 1.85212 1.85738 2.06533 2.19517 2.33781 2.34327 2.48 2.63301 2.82354 2.82915 2.98789 3.15953 3.16352 3.30975 3.31478 3.44503 3.58872 3.5944 3.76302 4.09395 4.34206 4.50037 4.62795 4.8169 4.82121 
56 0.15906 0.16323 0.31491 0.31886 0.50188 0.50578 0.63462 0.63868 0.82358 0.82719 0.99405 0.99901 1.16149 1.16673 1.32723 1.33151 1.49445 1.49783 1.65891 1.66394 1.84928 1.85365 2.06224 2.06659 2.19136 2.19926 2.33476 2.3391 2.47646 2.4811 2.62984 2.63305 2.82032 2.82424 2.98491 2.98925 3.15547 3.15948 3.30633 3.31032 3.44081 3.44522 3.58578 3.59032 3.75978 3.7631 4.09124 4.09574 4.33935 4.34417 4.4974 4.50077 4.62192 4.62657 4.81427 4.8177 
94 0.14999 0.15388 0.15728 0.30616 0.30949 0.31328 0.31736 0.49269 0.49674 0.49964 0.50322 0.62533 0.62914 0.63297 0.63823 0.81539 0.81884 0.82237 0.82703 0.98789 0.99075 0.99531 1.15227 1.15594 1.161 1.31709 1.32081 1.32496 1.32982 1.48522 1.48917 1.49262 1.49779 1.64631 1.65305 1.65609 1.8426 1.84514 1.84914 2.05591 2.05853 2.0622 2.18114 2.18652 2.32747 2.33027 2.33388 2.46336 2.46908 2.47267 2.47695 2.61974 2.62387 2.62729 2.81099 2.81502 2.81813 2.82345 2.97476 2.97893 2.98242 3.1476 3.15065 3.15461 3.15845 3.29682 3.30039 3.30494 3.30877 3.42925 3.43528 3.43884 3.44355 3.57668 3.58049 3.58404 3.75135 3.75478 3.75813 4.08482 4.08739 4.09137 4.33388 4.33602 4.48792 4.49097 4.49479 4.61191 4.61806 4.62206 4.80694 4.80977 4.8123 4.81728 
20 0.16143 0.32 0.50369 0.63908 0.82694 0.99643 1.49758 1.85088 2.06438 2.33687 2.6326 2.82395 2.98771 3.16217 3.58797 3.76355 4.09292 4.34105 4.50074 4.81556 
57 0.14893 0.15427 0.30522 0.31059 0.49145 0.4968 0.50119 0.6243 0.6304 0.81451 0.82023 0.98617 0.99246 1.1518 1.16136 1.31612 1.32392 1.48427 1.49056 1.64751 1.65322 1.84096 1.84629 2.05418 2.05927 2.18018 2.19111 2.32597 2.33096 2.46488 2.47104 2.61981 2.62528 2.80972 2.81538 2.97372 2.98011 3.14628 3.15195 3.29551 3.30324 3.43096 3.43662 3.57539 3.58117 3.74951 3.75528 4.08311 4.08803 4.33203 4.33662 4.48666 4.49256 4.61108 4.61995 4.80527 4.80916 
56 0.14938 0.15546 0.30585 0.3115 0.49193 0.49775 0.62451 0.63102 0.81524 0.82108 0.98693 0.994 1.15236 1.16052 1.31666 1.32398 1.48482 1.49142 1.64677 1.65347 1.84177 1.84741 2.05494 2.05984 2.18052 2.18947 2.32672 2.33188 2.46515 2.4718 2.62038 2.62575 2.81011 2.81607 2.9742 2.98078 3.14702 3.15289 3.29608 3.30358 3.43271 3.43921 3.5759 3.58172 3.75023 3.75606 4.08391 4.0887 4.33285 4.33678 4.48734 4.49332 4.6115 4.62128 4.80601 4.80997 
25 0.15992 0.31676 0.50435 0.63741 0.82563 0.99685 1.33169 1.4958 1.66117 1.85193 2.06314 2.33688 2.47768 2.63082 2.82412 2.98571 3.15894 3.30941 3.44446 3.58724 3.76142 4.09209 4.34032 4.49836 4.81557 
28 0.15813 0.31297 0.50178 0.63376 0.82478 0.99441 1.16195 1.32645 1.49412 1.65856 1.84773 2.06163 2.19084 2.33332 2.47609 2.62842 2.81887 2.98401 3.15375 3.30502 3.4393 3.58466 3.75759 4.0899 4.33843 4.49456 4.62656 4.81282 
5 0.51178 0.64553 0.83416 1.50578 4.34999 
67 0.17224 0.17638 0.32893 0.33223 0.33917 0.51584 0.51952 0.52597 0.64823 0.65264 0.83816 0.84197 0.85325 1.00962 1.01393 1.17805 1.18306 1.34159 1.34637 1.5094 1.5133 1.67193 1.67719 1.86372 1.8676 1.87438 2.07504 2.07958 2.20531 2.21337 2.3471 2.35212 2.35713 2.48959 2.49472 2.64309 2.64736 2.83409 2.83832 2.84318 2.99811 3.00289 3.17079 3.17459 3.19887 3.32149 3.32513 3.45484 3.45921 3.59879 3.60408 3.77382 3.7771 3.78374 4.1038 4.10781 4.12344 4.35183 4.35578 4.36796 4.51074 4.51497 4.6398 4.64559 4.82726 4.83127 4.83662 
89 0.16801 0.17099 0.17521 0.32372 0.32703 0.32985 0.34323 0.51074 0.51378 0.51671 0.52215 0.64446 0.6478 0.65423 0.83265 0.83603 0.8395 0.86011 1.00274 1.00736 1.01107 1.0336 1.17197 1.17648 1.18065 1.33612 1.3398 1.3441 1.5029 1.50654 1.5102 1.66756 1.67105 1.67545 1.85849 1.86207 1.86532 1.87474 2.07149 2.07485 2.08653 2.20127 2.20696 2.34446 2.34788 2.35238 2.36302 2.48581 2.48901 2.49363 2.63894 2.6418 2.65406 2.82944 2.83257 2.8363 2.99447 2.99796 3.00657 3.1647 3.16835 3.17124 3.31542 3.31899 3.3225 3.45013 3.45399 3.45825 3.59586 3.59956 3.60467 3.76963 3.77237 3.77864 4.10016 4.10378 4.11367 4.34865 4.35169 4.35751 4.50673 4.50938 4.51684 4.63554 4.64134 4.82283 4.82554 4.82854 4.83483 
74 0.1648 0.16897 0.17576 0.32128 0.32513 0.32845 0.50869 0.51148 0.515 0.64081 0.64496 0.64996 0.83006 0.83396 0.83778 1.00124 1.00556 1.00942 1.1682 1.17214 1.17711 1.33172 1.33654 1.34019 1.50104 1.50446 1.50863 1.66643 1.67031 1.85608 1.85975 1.86411 2.06953 2.07295 2.19614 2.20075 2.34154 2.3452 2.35334 2.48334 2.48666 2.63624 2.63942 2.82701 2.83027 2.83611 2.98976 2.99397 3.16241 3.16632 3.16994 3.31225 3.31704 3.32041 3.44767 3.4519 3.59269 3.59621 3.60446 3.76459 3.76911 3.77161 4.09891 4.10217 4.34729 4.35053 4.50191 4.50638 4.51181 4.63077 4.63584 4.82072 4.82361 4.82797 
62 0.15685 0.16062 0.31224 0.3168 0.50079 0.50423 0.63196 0.63662 0.82168 0.82588 0.99274 0.99799 1.15892 1.16419 1.32368 1.32853 1.33321 1.49261 1.49655 1.65564 1.65998 1.84703 1.85131 2.06023 2.06413 2.18908 2.19589 2.3324 2.33653 2.47257 2.47729 2.62695 2.63066 2.81798 2.82179 2.8277 2.98193 2.98584 3.15319 3.15805 3.16252 3.30296 3.30829 3.31269 3.43821 3.44266 3.58299 3.58773 3.75644 3.76091 3.76474 4.08914 4.09326 4.3379 4.34207 4.49322 4.49791 4.50286 4.62043 4.62675 4.81208 4.81578 
60 0.14808 0.15304 0.3043 0.30892 0.31508 0.49073 0.49592 0.50037 0.62383 0.62895 0.81374 0.81832 0.82366 0.98581 0.99154 1.15074 1.15976 1.31538 1.32322 1.48349 1.48879 1.49541 1.64455 1.65279 1.84056 1.84509 2.05383 2.05812 2.17924 2.32541 2.32967 2.46333 2.47089 2.61847 2.62343 2.80893 2.81451 2.97292 2.97964 3.1457 3.15028 3.15501 3.29483 3.30313 3.42759 3.43379 3.57466 3.57993 3.7492 3.75503 4.08272 4.08678 4.33176 4.33528 4.48602 4.49188 4.6101 4.61982 4.80479 4.80849 
0 
113 0.14965 0.15362 0.1565 0.15961 0.30588 0.30931 0.3128 0.31578 0.49238 0.4966 0.49919 0.50181 0.50538 0.62464 0.62858 0.63162 0.63432 0.81495 0.81843 0.82168 0.82405 0.82826 0.98766 0.99048 0.99416 0.99758 1.15192 1.15578 1.15975 1.16354 1.31674 1.32048 1.32402 1.32718 1.48477 1.48874 1.49186 1.49467 1.49968 1.6463 1.65279 1.65571 1.65942 1.84252 1.84513 1.84887 1.85233 2.05581 2.05853 2.06146 2.18091 2.18624 2.1898 2.32739 2.33022 2.33336 2.33765 2.463 2.46879 2.47228 2.47488 2.4806 2.61942 2.62366 2.6268 2.62947 2.81087 2.81484 2.81773 2.82074 2.82513 2.97447 2.97869 2.98177 2.98547 3.14741 3.15048 3.15406 3.15657 3.29654 3.30013 3.30401 3.30705 3.42928 3.43522 3.43835 3.44157 3.57652 3.58035 3.58324 3.58664 3.75125 3.7546 3.75753 3.75983 4.08472 4.08739 4.09084 4.33374 4.33596 4.3395 4.48765 4.4907 4.49426 4.49691 4.61175 4.6176 4.62176 4.62607 4.80684 4.80972 4.8121 4.81544 
64 0.15299 0.15757 0.30919 0.31425 0.319 0.49531 0.49993 0.50441 0.62836 0.63272 0.81842 0.82336 0.98995 0.99633 1.1556 1.1628 1.16857 1.31974 1.32624 1.48813 1.49329 1.64865 1.65566 1.66426 1.84471 1.84998 2.05797 2.06211 2.18323 2.19011 2.32975 2.33397 2.46826 2.47324 2.48005 2.62414 2.62802 2.81299 2.81814 2.82466 2.97747 2.98281 3.15021 3.156 3.29942 3.30685 3.43186 3.43708 3.44309 3.57912 3.58369 3.75331 3.75889 4.08693 4.09098 4.33582 4.33932 4.49047 4.496 4.61412 4.62307 4.80909 4.81268 4.8178 
1 3.76804 
20 0.16475 0.31907 0.50501 0.63916 0.82808 1.00334 1.17159 1.33213 1.49906 1.66391 1.85496 2.8239 3.15991 3.31326 3.44578 3.76336 4.09581 4.34578 4.50145 4.8189 
31 0.1706 0.32241 0.33102 0.51146 0.51882 0.64309 0.8321 0.83978 1.00213 1.00853 1.1679 1.17765 1.33254 1.50264 1.66693 1.67444 1.85752 1.86616 2.19854 2.34858 2.49087 2.83628 2.99913 3.16336 3.31353 3.44811 3.76687 4.10541 4.50306 4.5133 4.82598 
40 0.17025 0.32571 0.33134 0.51253 0.5176 0.64477 0.64943 0.83537 1.00798 1.1734 1.18107 1.33728 1.50558 1.67006 1.86189 2.07206 2.20119 2.34462 2.34875 2.48675 2.63934 2.83082 2.83633 2.99397 3.16595 3.17012 3.31753 3.32382 3.45097 3.45632 3.59539 3.60021 3.77044 4.10007 4.10562 4.34902 4.50703 4.63537 4.82396 4.82908 
11 0.51591 0.83828 1.0226 2.35317 2.83717 3.17175 3.77788 4.12055 4.35083 4.51408 4.82853 
29 0.16565 0.32303 0.50937 0.64398 0.83133 1.00329 1.17295 1.33652 1.50181 1.66973 1.86087 2.06865 2.20014 2.34152 2.48317 2.63588 2.8271 2.83344 2.99097 3.1646 3.31535 3.44938 3.59368 3.76722 4.09848 4.34575 4.50392 4.63632 4.82172 
0 
62 0.16293 0.16575 0.31953 0.32267 0.50581 0.50838 0.51171 0.63921 0.64327 0.8274 0.83053 0.83462 0.9981 1.00213 1.00735 1.16455 1.17067 1.33182 1.33739 1.4983 1.50129 1.50667 1.66271 1.66569 1.85325 1.85711 1.86212 2.0661 2.06987 2.1952 2.33834 2.34206 2.35007 2.48047 2.48424 2.63377 2.63694 2.82463 2.82771 2.83269 2.98891 3.15984 3.16347 3.31065 3.31459 3.44625 3.45102 3.58986 3.59415 3.76332 3.76674 4.09493 4.09876 4.34353 4.34729 4.50044 4.50364 4.627 4.63158 4.81796 4.8204 4.82455 
119 0.17615 0.17876 0.18213 0.18815 0.33123 0.33436 0.33705 0.34131 0.35458 0.51928 0.52177 0.52436 0.52772 0.53896 0.65253 0.65559 0.65882 0.66499 0.84116 0.8443 0.84729 0.85125 1.01098 1.01511 1.01845 1.02325 1.17772 1.18232 1.18583 1.18931 1.34405 1.34685 1.34979 1.35483 1.51177 1.51465 1.51766 1.52218 1.67637 1.67942 1.68334 1.68977 1.86639 1.87031 1.87331 1.87717 1.88511 2.07925 2.08216 2.08544 2.09515 2.2064 2.21062 2.21569 2.35145 2.35468 2.35846 2.36321 2.37353 2.49359 2.49645 2.49994 2.5057 2.64652 2.64944 2.65305 2.66087 2.8371 2.84006 2.84303 2.84621 2.85873 3.00177 3.00429 3.00774 3.01488 3.17265 3.1763 3.17873 3.18232 3.19736 3.32363 3.32683 3.32955 3.33407 3.45789 3.46138 3.46412 3.46862 3.60309 3.60613 3.60932 3.61478 3.77635 3.77959 3.78198 3.78647 3.79835 4.10807 4.11093 4.11408 4.12025 4.35674 4.35935 4.36276 4.3712 4.51328 4.51654 4.51945 4.52381 4.6398 4.6438 4.64789 4.65694 4.83121 4.8338 4.8366 4.83957 4.84579 
71 0.16988 0.17472 0.32658 0.33026 0.51284 0.51651 0.521 0.64645 0.64965 0.65633 0.83537 0.83832 0.842 1.00427 1.00931 1.01414 1.17157 1.17784 1.1859 1.33847 1.34252 1.50542 1.50981 1.52463 1.67025 1.67427 1.68132 1.86056 1.86484 1.86911 2.07388 2.07751 2.20254 2.20831 2.346 2.34995 2.35579 2.48801 2.49197 2.49867 2.64137 2.64489 2.83222 2.83617 2.84286 2.99593 2.99984 3.16574 3.17024 3.17481 3.31876 3.32225 3.45245 3.45611 3.59711 3.60143 3.60786 3.7717 3.77453 3.77987 4.10233 4.10567 4.35042 4.35429 4.50866 4.51203 4.63578 4.64136 4.82471 4.8278 4.83118 
27 0.17301 0.33051 0.51595 0.64863 0.83775 1.01249 1.18089 1.3426 1.50886 1.67887 1.86788 2.0752 2.20698 2.34943 2.49215 2.64165 2.99661 3.16986 3.32068 3.45667 3.59925 3.77253 4.10422 4.35125 4.5095 4.63908 4.82897 
92 0.15187 0.15595 0.15899 0.30841 0.3117 0.31516 0.31901 0.49446 0.49895 0.50165 0.50481 0.62749 0.63164 0.63537 0.81749 0.82121 0.82417 0.82855 0.98965 0.99317 0.99753 1.15488 1.15872 1.16412 1.31921 1.32429 1.32775 1.48717 1.49148 1.49451 1.49884 1.64856 1.65512 1.65815 1.66358 1.84449 1.84741 1.85165 2.05778 2.06089 2.06552 2.18305 2.18867 2.32946 2.33253 2.33682 2.46703 2.47211 2.47549 2.48053 2.62266 2.62646 2.62944 2.8129 2.81707 2.81986 2.82436 2.97687 2.98174 2.9846 3.14974 3.15289 3.15654 3.16054 3.29882 3.30323 3.30695 3.43167 3.43682 3.44096 3.44531 3.57867 3.58275 3.58658 3.75309 3.75727 3.76004 4.08671 4.08949 4.09487 4.33565 4.33816 4.49 4.49401 4.49675 4.61399 4.62026 4.62447 4.80882 4.81185 4.81462 4.82045 
51 0.15606 0.16126 0.31152 0.3175 0.49921 0.50367 0.63162 0.63648 0.8209 0.82532 0.99161 0.99825 1.15753 1.16734 1.3215 1.32809 1.49178 1.496 1.65629 1.66172 1.84616 1.85305 2.05923 2.18689 2.33162 2.47252 2.47681 2.62635 2.63047 2.81664 2.82089 2.98007 2.985 3.15219 3.15764 3.30154 3.30842 3.43809 3.44539 3.58191 3.58802 3.75518 3.76056 4.08831 4.33697 4.49238 4.4977 4.61924 4.62681 4.81129 4.81524 
24 0.1703 0.32422 0.51032 0.64389 0.83261 1.33677 1.50333 1.66798 1.85888 2.06855 2.34392 2.63662 2.83064 2.99198 3.16652 3.31614 3.45023 3.59377 3.76842 4.09702 4.34505 4.50515 4.63565 4.822 
80 0.14714 0.15138 0.15501 0.30366 0.30772 0.31144 0.48973 0.49413 0.4974 0.6227 0.62717 0.63113 0.81247 0.81673 0.81987 0.98456 0.98889 0.99357 1.15011 1.15525 1.16109 1.31445 1.31983 1.32436 1.48224 1.48695 1.49053 1.64518 1.65079 1.65495 1.83928 1.84318 1.84724 2.05252 2.05619 2.17862 2.18416 2.32442 2.32809 2.33261 2.46273 2.46823 2.47198 2.61806 2.62233 2.62619 2.8082 2.81251 2.81609 2.97215 2.97721 2.98224 3.14465 3.14874 3.15209 3.294 3.29909 3.30297 3.42886 3.43335 3.43736 3.5739 3.57819 3.58274 3.7479 3.75228 3.75541 4.08151 4.08506 4.33036 4.33357 4.485 4.48968 4.49338 4.60951 4.61661 4.62169 4.80376 4.80692 4.81037 
0 
45 0.15305 0.15816 0.3099 0.31629 0.49574 0.50047 0.62985 0.6358 0.81812 0.82342 0.98964 0.99719 1.15612 1.31978 1.32637 1.48798 1.49316 1.65572 1.84461 1.85135 2.05775 2.18543 2.33004 2.47327 2.62502 2.62904 2.81491 2.81972 2.97803 2.98328 3.15048 3.15673 3.29984 3.30649 3.43676 3.58054 3.75325 3.75903 4.08685 4.33556 4.49053 4.49609 4.61587 4.80939 4.81512 
32 0.17107 0.32668 0.33207 0.51313 0.51756 0.64838 0.83668 1.00873 1.17846 1.34012 1.50665 1.67127 1.86205 2.07555 2.20422 2.34704 2.35276 2.49034 2.64043 2.83426 2.99608 3.1696 3.32062 3.4543 3.5973 3.60786 3.77223 4.105 4.35166 4.50851 4.63707 4.826 
35 0.17534 0.33069 0.3361 0.51763 0.52268 0.6523 0.84055 0.84648 1.01122 1.01649 1.1816 1.3463 1.51063 1.67507 1.86572 1.87117 2.07879 2.35179 2.36425 2.49354 2.64589 2.83706 2.84434 3.00127 3.17485 3.32445 3.45973 3.6042 3.7771 4.10699 4.35488 4.51395 4.64241 4.82988 4.83534 
9 0.17041 0.32416 0.50925 0.83139 1.00472 1.50201 1.66699 1.8596 4.82254 
72 0.16326 0.16706 0.17603 0.31881 0.32262 0.32747 0.50658 0.5096 0.51319 0.63918 0.64284 0.82911 0.83165 0.83577 0.99824 1.0026 1.00753 1.16455 1.16985 1.17417 1.3317 1.33567 1.49878 1.50177 1.506 1.66305 1.66752 1.67477 1.85318 1.85748 1.86113 2.06609 2.0694 2.19529 2.20131 2.33851 2.34251 2.34878 2.48082 2.48449 2.49151 2.63394 2.63702 2.82434 2.82777 2.83174 2.98905 2.99253 3.16004 3.1638 3.16771 3.31052 3.31456 3.44463 3.44886 3.5895 3.59332 3.59927 3.76394 3.76715 3.77418 4.09511 4.09935 4.34364 4.34809 4.50092 4.50418 4.62943 4.63446 4.81819 4.82162 4.82533 
2 0.82341 1.49334 
75 0.16985 0.17308 0.17938 0.32511 0.32878 0.33226 0.51263 0.51541 0.51921 0.64615 0.65009 0.83477 0.8381 0.84381 1.00577 1.01019 1.01703 1.17333 1.17772 1.18248 1.3387 1.34273 1.50442 1.50805 1.51215 1.66942 1.67292 1.67881 1.8599 1.86394 1.86784 2.07329 2.07749 2.20251 2.20871 2.34532 2.34923 2.3542 2.36593 2.48819 2.4923 2.49939 2.64123 2.64432 2.83166 2.83485 2.83957 2.99641 3.00036 3.16678 3.17063 3.17496 3.31774 3.32181 3.45245 3.45656 3.48054 3.59724 3.60158 3.60949 3.77 3.77375 3.77759 4.10243 4.1068 4.35069 4.35554 4.50843 4.51167 4.52658 4.63448 4.63913 4.82485 4.8277 4.83164 
0 
83 0.168 0.17099 0.17728 0.32362 0.32756 0.33109 0.51191 0.51492 0.51893 0.64373 0.6473 0.65155 0.83486 0.83799 1.00401 1.00863 1.01517 1.17139 1.1764 1.18056 1.33665 1.3403 1.34577 1.50481 1.50779 1.51423 1.66855 1.67263 1.67855 1.8581 1.8624 1.86609 2.07159 2.07447 2.08092 2.19974 2.20489 2.21364 2.34362 2.34722 2.35158 2.35766 2.48571 2.48845 2.49409 2.63852 2.64112 2.64771 2.829 2.83232 2.83676 2.99404 2.99695 3.00303 3.16455 3.16835 3.17188 3.31518 3.31891 3.3226 3.44952 3.4534 3.45777 3.59468 3.59852 3.60383 3.76858 3.77167 3.7751 3.78645 4.10031 4.10377 4.11624 4.34881 4.3528 4.5052 4.50808 4.51221 4.63383 4.63743 4.82308 4.82571 4.82933 
85 0.14627 0.15075 0.15381 0.30238 0.30623 0.31005 0.48903 0.4936 0.49631 0.5001 0.62109 0.62577 0.62943 0.81167 0.81553 0.81873 0.8233 0.98423 0.98754 0.99243 1.14841 1.1527 1.158 1.31343 1.31847 1.32227 1.48151 1.48603 1.48908 1.49477 1.64248 1.65011 1.6538 1.83894 1.84188 1.84628 2.0522 2.0554 2.17747 2.18365 2.32381 2.32714 2.33162 2.45921 2.46626 2.47 2.47577 2.61578 2.62086 2.62398 2.80738 2.81192 2.81502 2.97104 2.97622 2.97928 3.14389 3.14739 3.15172 3.29308 3.29748 3.30186 3.30609 3.42549 3.43184 3.43607 3.57301 3.57756 3.58159 3.74769 3.7516 3.75511 4.08112 4.08413 4.33011 4.33259 4.48427 4.48796 4.49152 4.60833 4.61492 4.61979 4.80326 4.80645 4.80941 
64 0.16613 0.17089 0.17524 0.324 0.32752 0.33161 0.51072 0.51358 0.51684 0.64627 0.65012 0.83132 0.8358 0.83906 1.00239 1.00769 1.01148 1.17262 1.17893 1.33348 1.33905 1.34268 1.5011 1.50569 1.50972 1.66838 1.67271 1.85839 1.86202 1.86627 2.07321 2.07694 2.20268 2.34417 2.34809 2.48725 2.49143 2.64059 2.64481 2.83043 2.83384 2.99539 2.99988 3.16519 3.16963 3.31501 3.32006 3.45159 3.45547 3.59627 3.60087 3.77111 3.77409 4.10128 4.10465 4.34936 4.3533 4.50776 4.5114 4.62901 4.63668 4.8239 4.82716 4.83118 
36 0.1596 0.31528 0.32256 0.50294 0.50768 0.63599 0.82422 0.82913 0.99575 1.16311 1.32865 1.49502 1.50143 1.66039 1.84988 1.85739 2.06332 2.19145 2.33557 2.47721 2.63048 2.82109 2.9861 3.15686 3.16223 3.3074 3.44215 3.44878 3.58714 3.75974 3.76557 4.09215 4.34056 4.49656 4.62689 4.8145 
58 0.15089 0.15602 0.30741 0.31217 0.4931 0.49842 0.62609 0.63115 0.81647 0.82155 0.98787 0.99351 1.15372 1.16075 1.31762 1.32408 1.48609 1.49175 1.64657 1.65387 1.84265 1.84737 2.05587 2.05967 2.18156 2.1889 2.32791 2.33216 2.4663 2.47216 2.62177 2.62645 2.81112 2.81671 2.97531 2.98143 3.1481 3.1531 3.2972 3.30383 3.42986 3.43534 3.44015 3.57711 3.58234 3.75111 3.75633 3.75939 4.08494 4.0886 4.33374 4.33733 4.4883 4.49367 4.61231 4.6212 4.80714 4.81047 
25 0.161 0.31838 0.50364 0.6392 0.82589 0.99736 1.16837 1.33127 1.49536 1.66348 1.85125 2.33733 2.48177 2.6319 2.82379 3.15911 3.3101 3.44509 3.58907 3.76194 4.09253 4.34108 4.49923 4.62752 4.81521 
85 0.16468 0.16781 0.17298 0.31998 0.32358 0.32672 0.50536 0.50908 0.51235 0.51759 0.64008 0.64355 0.64748 0.8282 0.83202 0.83564 0.99873 1.00325 1.00648 1.16528 1.17191 1.17557 1.32925 1.3346 1.33821 1.49818 1.50204 1.50635 1.6646 1.66785 1.67469 1.85432 1.85845 1.86225 2.06738 2.07063 2.07594 2.1936 2.19862 2.20498 2.33969 2.34349 2.34711 2.35487 2.48197 2.48536 2.49039 2.63566 2.63857 2.82548 2.82875 2.83249 2.9899 2.99271 2.99718 3.16094 3.16518 3.1682 3.30946 3.31476 3.31783 3.44577 3.45036 3.45424 3.59006 3.59412 3.5973 3.76305 3.76758 3.77018 3.77643 4.09644 4.09987 4.34508 4.34815 4.35353 4.50039 4.50481 4.50799 4.62481 4.63197 4.63605 4.81978 4.82256 4.82683 
28 0.15057 0.30689 0.49326 0.62683 0.81597 0.98708 1.15333 1.3173 1.48637 1.65237 1.84177 2.05491 2.18195 2.32711 2.46854 2.622 2.81151 2.97542 3.14758 3.29724 3.4335 3.57722 3.75059 4.08396 4.33266 4.48781 4.6151 4.80651 
0 
72 0.16712 0.17114 0.18655 0.32324 0.32752 0.33439 0.51044 0.51405 0.51873 0.64343 0.648 0.83116 0.8353 0.8399 1.00254 1.00732 1.01499 1.17047 1.17674 1.33551 1.33981 1.34937 1.50144 1.50542 1.51128 1.66718 1.67338 1.8576 1.86225 1.86721 2.07117 2.07526 2.19939 2.20667 2.34377 2.34835 2.3558 2.48535 2.48932 2.6383 2.64185 2.82843 2.83254 2.83802 2.99303 2.99712 3.16365 3.16835 3.17389 3.31497 3.31918 3.32645 3.4488 3.45379 3.59462 3.59908 3.61161 3.76696 3.77117 3.77667 4.0999 4.10458 4.34838 4.35399 4.50371 4.50815 4.51408 4.63442 4.64346 4.82222 4.82557 4.82994 
29 0.16838 0.32497 0.51052 0.51649 0.64504 0.83462 1.0029 1.17518 1.33672 1.50381 1.66838 1.85959 2.07311 2.20103 2.34606 2.48604 2.63936 2.82994 2.99411 3.16706 3.3169 3.45167 3.59548 3.76914 4.10047 4.34906 4.50648 4.63549 4.8229 
19 0.1683 0.32281 1.00461 1.17191 1.66756 1.85777 2.06652 2.20016 2.34203 2.48227 2.83012 3.16524 3.31503 3.44866 3.59381 3.7673 4.09597 4.3447 4.82037 
2 0.83168 1.5024 
28 0.1649 0.32276 0.50926 0.64131 0.83274 1.00365 1.17246 1.3352 1.50303 1.665 1.85624 2.06872 2.19776 2.34111 2.48369 2.63613 2.82778 2.99081 3.16498 3.31549 3.44955 3.59205 3.76707 4.09674 4.34567 4.50373 4.63186 4.82117 
1 4.34585 
70 0.17409 0.17839 0.33064 0.33417 0.34108 0.51718 0.5208 0.52611 0.65049 0.65484 0.83945 0.8431 0.84758 1.01069 1.01502 1.02335 1.17871 1.18349 1.34228 1.34651 1.51006 1.51413 1.67436 1.67973 1.86461 1.86907 1.87445 2.07669 2.08077 2.20617 2.21246 2.34939 2.35394 2.36154 2.49155 2.49598 2.64385 2.6471 2.83502 2.83911 2.84338 2.99974 3.00449 3.17191 3.1752 3.18042 3.32263 3.32645 3.45626 3.46044 3.47553 3.60057 3.60561 3.61308 3.77484 3.77786 3.78387 4.10547 4.10926 4.12126 4.35375 4.35795 4.37602 4.51189 4.51566 4.63989 4.64611 4.82906 4.833 4.83825 
39 0.16786 0.32222 0.33665 0.51127 0.64345 0.83387 0.84962 1.0031 1.17242 1.33649 1.50171 1.66741 1.85724 1.86527 2.07006 2.20034 2.34286 2.35644 2.48478 2.49389 2.63876 2.82925 2.83746 2.99395 3.16297 3.17107 3.31464 3.32071 3.44816 3.59427 3.76766 3.77274 4.09907 4.34762 4.50482 4.51132 4.63301 4.82199 4.82826 
117 0.14166 0.14535 0.14812 0.15091 0.29776 0.30119 0.30431 0.30706 0.4844 0.48821 0.49082 0.49343 0.49713 0.61667 0.62045 0.62335 0.62627 0.63115 0.80699 0.81037 0.81352 0.81591 0.82069 0.97963 0.98234 0.98594 0.98939 1.14386 1.14762 1.15154 1.15538 1.30873 1.31219 1.31588 1.31916 1.47682 1.48064 1.48376 1.48656 1.63816 1.64433 1.64748 1.65102 1.83433 1.83679 1.83992 1.84293 2.04758 2.05009 2.05278 2.05839 2.17285 2.17748 2.18106 2.31921 2.32198 2.32489 2.32817 2.45501 2.46055 2.46404 2.46687 2.47148 2.61135 2.61559 2.61852 2.62109 2.80278 2.80663 2.80941 2.81213 2.81616 2.96641 2.97035 2.97354 2.97707 3.13926 3.14226 3.14538 3.14784 3.15196 3.28847 3.29187 3.2956 3.29841 3.42113 3.42677 3.42989 3.43311 3.5684 3.57214 3.57493 3.57825 3.74311 3.74612 3.74907 3.75136 4.07653 4.07906 4.08191 4.32547 4.32762 4.33033 4.33694 4.47959 4.48253 4.48596 4.48842 4.60368 4.60901 4.6133 4.61771 4.7987 4.80147 4.80368 4.80641 4.8106 
20 0.15851 0.31596 0.50016 0.63652 0.8231 0.99186 1.49302 1.84679 2.06123 2.33601 2.62943 2.81913 3.15704 3.44456 3.58823 3.75957 4.08934 4.33702 4.49673 4.81219 
19 0.17692 0.33415 0.51968 0.65772 0.84179 1.0152 1.51457 1.67977 1.87061 2.64796 2.84344 3.17703 3.3266 3.4612 3.77823 4.10897 4.35591 4.51684 4.83167 
28 0.16322 0.31801 0.50521 0.63866 0.82869 0.99719 1.16288 1.33089 1.49806 1.66192 1.85158 2.06562 2.1948 2.33753 2.48039 2.63281 2.82379 2.98807 3.15918 3.31048 3.44265 3.58864 3.76396 4.09451 4.34259 4.50107 4.62716 4.81763 
67 0.16438 0.16762 0.31969 0.3234 0.32712 0.50795 0.51135 0.64055 0.64397 0.64862 0.83019 0.83338 0.83843 0.99988 1.0049 1.16783 1.17238 1.1769 1.3334 1.33803 1.50085 1.5049 1.66466 1.66894 1.85439 1.85896 1.86305 2.06761 2.07093 2.19666 2.20313 2.33997 2.34353 2.34969 2.4822 2.48517 2.63535 2.63825 2.82633 2.83034 2.99087 2.9952 3.16218 3.1659 3.17071 3.31279 3.31687 3.44625 3.45048 3.59108 3.5945 3.60036 3.76515 3.76844 3.77365 4.0965 4.09996 4.345 4.34799 4.50218 4.50521 4.51043 4.6309 4.63656 4.81964 4.82286 4.82688 
25 0.17271 0.32879 0.51508 0.6512 0.83538 1.00639 1.1782 1.3432 1.50882 1.67362 1.865 2.07722 2.34979 2.49276 2.64475 2.83454 3.00092 3.17055 3.32324 3.60211 3.77289 4.10479 4.35545 4.51169 4.82555 
0 
138 0.14264 0.14591 0.14861 0.15085 0.1538 0.29879 0.30234 0.30463 0.30697 0.30938 0.48571 0.48902 0.4917 0.49367 0.49607 0.50025 0.61599 0.62034 0.62337 0.6257 0.62814 0.63313 0.80809 0.81141 0.8141 0.81626 0.81879 0.9809 0.98321 0.98596 0.98851 0.99209 1.14486 1.14868 1.15157 1.15459 1.15858 1.30991 1.31309 1.31661 1.31899 1.32213 1.47793 1.48147 1.48435 1.4866 1.48962 1.63903 1.64489 1.64801 1.65046 1.65417 1.83567 1.8379 1.84021 1.84258 1.84539 2.0489 2.05112 2.05352 2.05597 2.17403 2.1778 2.18116 2.18495 2.32055 2.32317 2.32552 2.32791 2.33125 2.45555 2.46123 2.46444 2.467 2.4699 2.61242 2.61669 2.61922 2.62139 2.62446 2.80418 2.80763 2.81004 2.81208 2.81474 2.96757 2.97097 2.97412 2.97614 2.97995 3.14035 3.14316 3.1454 3.14795 3.15005 3.28928 3.29247 3.29547 3.29832 3.30073 3.42231 3.42779 3.43001 3.43289 3.43561 3.56966 3.57301 3.57554 3.57803 3.581 3.74435 3.74664 3.74937 3.75149 3.7535 4.07787 4.08015 4.08237 4.08478 4.32663 4.32875 4.33074 4.33348 4.48077 4.48359 4.48659 4.48857 4.49104 4.60476 4.60873 4.61217 4.61572 4.62276 4.80016 4.80272 4.80472 4.80667 4.80934 
99 0.14618 0.15027 0.15339 0.30238 0.30581 0.30928 0.31286 0.48888 0.49324 0.496 0.49957 0.62171 0.62583 0.62951 0.81165 0.81526 0.81865 0.82287 0.98401 0.98704 0.99114 1.14851 1.15229 1.15724 1.1623 1.31323 1.31742 1.32106 1.32546 1.48144 1.4857 1.48895 1.49333 1.64263 1.6493 1.65263 1.83873 1.84138 1.845 1.84975 2.05199 2.05475 2.05794 2.17728 2.18286 2.19079 2.32361 2.32651 2.32992 2.45994 2.46576 2.46952 2.47418 2.61609 2.62025 2.62343 2.80713 2.81134 2.81436 2.81905 2.97095 2.97538 2.97854 3.14382 3.14697 3.15076 3.15418 3.29298 3.29698 3.30107 3.30483 3.42559 3.43129 3.43508 3.43968 3.57285 3.5769 3.58046 3.74748 3.75107 3.75418 3.75768 4.08093 4.08358 4.08693 4.32991 4.33212 4.33576 4.48411 4.48735 4.49077 4.49576 4.60814 4.61442 4.61922 4.80307 4.806 4.80842 4.81221 
42 0.16971 0.17774 0.32708 0.51365 0.52021 0.64697 0.83623 0.84263 1.00763 1.17698 1.34011 1.50615 1.67033 1.86221 1.86879 2.07277 2.20476 2.34618 2.35375 2.48745 2.49514 2.6403 2.83262 2.83826 2.99534 3.00268 3.16825 3.17441 3.31937 3.4535 3.5977 3.60905 3.77098 3.77876 4.10187 4.34973 4.35645 4.50787 4.51409 4.6369 4.82446 4.82866 
0 
57 0.15545 0.1599 0.31206 0.31676 0.49785 0.5022 0.50732 0.63119 0.63607 0.82069 0.82534 0.99226 0.99904 1.15821 1.16494 1.32224 1.32908 1.49023 1.49495 1.65498 1.65925 1.8472 1.85183 2.06048 2.06482 2.18644 2.19214 2.33261 2.33721 2.47199 2.47728 2.62688 2.63087 2.81617 2.82104 2.98018 2.98534 3.15285 3.15832 3.30198 3.30922 3.4379 3.44235 3.58214 3.58684 3.75576 3.76127 4.08938 4.0935 4.33819 4.34234 4.49283 4.49819 4.61738 4.62548 4.81203 4.81534 
36 0.16668 0.17158 0.3235 0.50978 0.64362 0.83206 1.00307 1.17248 1.33536 1.50238 1.66627 1.85719 1.86371 2.0699 2.19914 2.34191 2.34815 2.48412 2.48966 2.63774 2.82839 2.83461 2.99232 3.16506 3.17473 3.31546 3.44902 3.5937 3.76802 3.77283 4.09875 4.34662 4.50556 4.63299 4.82119 4.82624 
0 
54 0.14974 0.15567 0.30583 0.31241 0.49255 0.4985 0.62444 0.63046 0.81514 0.82153 0.98773 0.9953 1.1518 1.15783 1.16529 1.31701 1.32494 1.48498 1.49174 1.64598 1.65439 1.84247 1.85066 2.05573 2.18102 2.19579 2.32732 2.33468 2.46266 2.47139 2.61919 2.62571 2.81092 2.81752 2.97455 2.98167 3.14741 3.1546 3.29657 3.30477 3.42895 3.43605 3.57652 3.58362 3.75117 3.75843 4.08462 4.33363 4.48781 4.49509 4.6119 4.62102 4.80676 4.81149 
77 0.16055 0.16428 0.17029 0.31718 0.32183 0.32837 0.50248 0.50716 0.51112 0.63583 0.63941 0.6434 0.8253 0.82999 0.83504 0.99678 1.00192 1.16309 1.16835 1.17329 1.32697 1.3321 1.33719 1.49505 1.49956 1.50443 1.66026 1.66388 1.67228 1.85189 1.85631 1.8605 2.06559 2.06934 2.19157 2.19699 2.33761 2.34152 2.3474 2.47488 2.48019 2.48406 2.63158 2.63534 2.82187 2.82554 2.82978 2.98504 2.98952 2.9972 3.15775 3.16248 3.16592 3.30704 3.3126 3.31645 3.44208 3.44581 3.44985 3.58782 3.59164 3.59811 3.76057 3.76558 3.77198 4.09447 4.09853 4.34312 4.34718 4.49791 4.50237 4.62233 4.62905 4.63602 4.81704 4.82 4.82443 
54 0.14812 0.15341 0.30458 0.31031 0.49071 0.49523 0.62474 0.63094 0.81351 0.81868 0.98497 0.9944 1.1511 1.31498 1.32505 1.48345 1.48864 1.64897 1.6547 1.83971 1.84578 2.05292 2.05825 2.17934 2.32499 2.33119 2.46632 2.47158 2.61947 2.62442 2.80898 2.814 2.97293 2.97899 3.14524 3.15146 3.2947 3.30348 3.43131 3.43774 3.57466 3.58075 3.74835 3.75398 4.08196 4.08719 4.3307 4.33586 4.48554 4.49161 4.61024 4.61961 4.80424 4.80783 
99 0.17605 0.17903 0.18269 0.19971 0.33112 0.33496 0.33782 0.34314 0.51938 0.52231 0.52534 0.53043 0.65239 0.65584 0.65964 0.84172 0.84457 0.84805 0.85564 1.01122 1.01603 1.02009 1.02819 1.17864 1.18383 1.18761 1.34433 1.34776 1.351 1.36293 1.51244 1.51538 1.51891 1.53225 1.67655 1.68061 1.68578 1.86626 1.8706 1.87409 1.88103 2.0792 2.08249 2.08701 2.2085 2.21383 2.22463 2.35196 2.35592 2.35991 2.36654 2.49408 2.49772 2.50271 2.64635 2.64932 2.65387 2.83755 2.84026 2.84391 2.84864 3.0019 3.0046 3.00865 3.17298 3.17655 3.17957 3.18456 3.32374 3.3273 3.33023 3.34339 3.45791 3.46207 3.46571 3.60354 3.60744 3.6124 3.77689 3.77999 3.78306 3.78883 4.10807 4.11141 4.11646 4.35668 4.35979 4.36401 4.51296 4.51635 4.51995 4.52751 4.64274 4.64691 4.65797 4.8313 4.83406 4.8376 4.84269 
57 0.15937 0.1628 0.31537 0.31897 0.50247 0.50566 0.63482 0.63849 0.82402 0.82745 0.83152 0.99459 0.99894 1.16198 1.16674 1.32735 1.33143 1.4949 1.49798 1.65909 1.66322 1.84978 1.85384 2.06299 2.06709 2.19078 2.19639 2.33515 2.33928 2.4767 2.48056 2.62977 2.63277 2.82066 2.82419 2.985 2.98907 3.15681 3.16008 3.30708 3.31072 3.44092 3.44499 3.58591 3.59002 3.75988 3.76317 4.09162 4.09556 4.33971 4.3445 4.49774 4.5008 4.62542 4.62963 4.81456 4.81756 
0 
22 0.16411 0.32281 0.50824 0.64068 0.83077 1.33366 1.85863 2.34055 2.48159 2.6345 2.82568 2.98963 3.16259 3.31297 3.44876 3.59039 3.76484 4.09631 4.34416 4.50198 4.6306 4.81985 
58 0.1532 0.15768 0.30952 0.31399 0.4961 0.50034 0.50485 0.62893 0.63354 0.81907 0.82347 0.82923 0.99019 0.99529 1.15597 1.16184 1.32004 1.32583 1.48855 1.49329 1.65453 1.65947 1.84494 1.84951 2.0581 2.06218 2.1841 2.1911 2.33028 2.33442 2.47087 2.47538 2.62424 2.62852 2.81369 2.81862 2.97783 2.98307 3.15056 3.15543 3.29969 3.30559 3.43679 3.44215 3.57982 3.58419 3.7534 3.75858 4.08712 4.09115 4.33602 4.33963 4.49054 4.49561 4.61501 4.62359 4.80946 4.81297 
24 0.1585 0.3124 0.50137 0.6355 0.82456 0.99615 1.3279 1.49467 1.84695 2.06045 2.33239 2.4768 2.62884 2.82 2.98428 3.15303 3.30789 3.44292 3.58582 3.75933 4.08884 4.33717 4.49626 4.81202 
67 0.16904 0.17281 0.32401 0.32826 0.33205 0.51171 0.51522 0.51956 0.645 0.64954 0.83257 0.8366 0.841 1.00298 1.00774 1.01189 1.1705 1.17515 1.18068 1.33393 1.33879 1.34328 1.50323 1.50696 1.51169 1.6676 1.67132 1.67641 1.85882 1.86324 1.86686 2.07171 2.07569 2.19863 2.20373 2.34429 2.34827 2.48626 2.49068 2.63961 2.64301 2.83137 2.83588 2.9948 2.99909 3.16793 3.17121 3.31412 3.31931 3.32322 3.4501 3.45511 3.5954 3.59999 3.77115 3.77444 4.101 4.10462 4.34936 4.35435 4.50781 4.51151 4.63289 4.63706 4.82429 4.82825 4.83297 
57 0.16605 0.17067 0.32279 0.32658 0.50917 0.5141 0.64319 0.64765 0.83132 0.83498 1.00032 1.00516 1.17064 1.17624 1.33494 1.33888 1.50171 1.50694 1.66561 1.67164 1.85626 1.86037 1.86948 2.0693 2.07334 2.19815 2.20424 2.34207 2.34628 2.48353 2.48802 2.63677 2.6422 2.82736 2.832 2.99178 2.99659 3.1638 3.16709 3.31489 3.31826 3.44844 3.45277 3.59273 3.59687 3.76676 3.7696 4.09778 4.10178 4.3458 4.35039 4.50397 4.50722 4.63155 4.63913 4.82102 4.82541 
3 0.50452 0.82695 4.81559 
5 0.52454 3.17887 3.3309 3.78093 4.51922 
49 0.15303 0.15883 0.30872 0.31434 0.49591 0.5009 0.62884 0.63531 0.81738 0.82307 0.98907 0.99875 1.15582 1.16359 1.32102 1.3269 1.48779 1.49316 1.65299 1.66155 1.8436 1.85029 2.05703 2.18582 2.32907 2.33796 2.47002 2.47669 2.62405 2.81425 2.81953 2.97914 3.14951 3.15502 3.29991 3.3056 3.43445 3.44114 3.58 3.58849 3.75323 3.75825 4.08589 4.33421 4.49005 4.49548 4.61743 4.80862 4.81432 
68 0.16414 0.16868 0.31958 0.32319 0.32783 0.50721 0.51065 0.51621 0.64018 0.64335 0.82922 0.83193 0.83574 0.99824 1.00344 1.00951 1.16568 1.17252 1.33189 1.33619 1.49954 1.50278 1.50691 1.66401 1.66862 1.85349 1.85833 1.86203 2.06644 2.06976 2.19511 2.19967 2.33909 2.34378 2.34962 2.48147 2.48555 2.63465 2.63741 2.8254 2.82851 2.83268 2.98909 2.99307 3.16065 3.16428 3.16836 3.31214 3.31556 3.4449 3.44985 3.58945 3.59407 3.59949 3.76543 3.76808 4.09536 4.09909 4.3439 4.34738 4.50228 4.50516 4.6274 4.63135 4.63813 4.81842 4.82166 4.82495 
24 0.15424 0.31052 0.49668 0.63076 0.81893 0.99106 1.32307 1.48953 1.84338 2.05733 2.32946 2.47278 2.62511 2.81536 2.9801 3.15048 3.30294 3.4379 3.58106 3.7547 4.08579 4.33364 4.49215 4.80823 
28 0.17277 0.33007 0.51618 0.65095 0.83849 1.01129 1.18279 1.34353 1.51093 1.67486 1.86642 2.07646 2.20402 2.34982 2.49978 2.64308 2.83691 2.99738 3.17292 3.32368 3.457 3.60367 3.77443 4.10439 4.35224 4.51301 4.63951 4.82892 
45 0.16841 0.17449 0.32439 0.32868 0.51225 0.51624 0.64484 0.65003 0.83516 0.83965 1.00502 1.01061 1.1726 1.17892 1.33746 1.34332 1.50534 1.51062 1.66956 1.85888 1.86517 2.07254 2.20079 2.34535 2.35678 2.48661 2.49357 2.64074 2.83094 2.83682 2.99546 3.16589 3.17026 3.31753 3.45254 3.59629 3.60609 3.77119 4.10175 4.3493 4.35541 4.50756 4.63443 4.82409 4.82949 
67 0.16035 0.16382 0.31575 0.3202 0.32383 0.50326 0.50639 0.50916 0.63606 0.64006 0.82494 0.82854 0.83207 0.9959 1.00049 1.16227 1.1677 1.32678 1.33069 1.33476 1.4957 1.49914 1.50292 1.66024 1.6641 1.85042 1.85505 1.85954 2.06327 2.06715 2.19022 2.19469 2.33585 2.34039 2.47778 2.48104 2.63095 2.63419 2.8212 2.82447 2.82838 2.98513 2.98831 3.15669 3.16119 3.30756 3.31195 3.31555 3.44164 3.44661 3.58661 3.59042 3.75962 3.76366 3.76664 4.09231 4.09615 4.34101 4.34489 4.49685 4.50093 4.50694 4.62143 4.62752 4.81511 4.81792 4.82093 
4 0.32729 0.51596 0.83928 4.82918 
4 0.16733 1.00319 1.6686 3.31541 
32 0.16527 0.32378 0.50876 0.51477 0.64268 0.83093 1.00296 1.01073 1.1721 1.33477 1.50171 1.66492 1.67174 1.85703 1.86155 2.06871 2.19834 2.34325 2.48285 2.63604 2.82706 2.99063 3.16468 3.31498 3.44851 3.59279 3.76748 4.09749 4.34543 4.50358 4.6326 4.81983 
34 0.16071 0.31649 0.50244 0.50699 0.63689 0.82496 0.82919 0.99488 1.00146 1.16171 1.32985 1.49553 1.50016 1.65994 1.85035 2.06418 2.19279 2.33564 2.4786 2.63154 2.82199 2.98667 3.15659 3.16157 3.30964 3.4435 3.58726 3.76227 4.09268 4.34064 4.49906 4.6258 4.81504 4.81953 
48 0.15036 0.15492 0.30669 0.31383 0.493 0.49732 0.62617 0.6322 0.81589 0.82066 0.98698 0.99403 1.153 1.31697 1.32496 1.48603 1.4908 1.64988 1.65656 1.84171 2.05498 2.18182 2.32711 2.46677 2.47254 2.62132 2.62576 2.81139 2.81663 2.97512 2.98038 3.14746 3.1545 3.29679 3.30473 3.43259 3.57716 3.58394 3.75046 3.75707 4.08408 4.33276 4.48748 4.49371 4.61331 4.62158 4.80651 4.81116 
103 0.14719 0.15081 0.15353 0.15828 0.30324 0.30678 0.30999 0.31407 0.48989 0.49364 0.49625 0.49988 0.62226 0.62611 0.62886 0.63302 0.81246 0.81583 0.81897 0.82261 0.98521 0.98787 0.9921 1.14931 1.15323 1.15829 1.16286 1.31421 1.31775 1.32172 1.3261 1.48226 1.48606 1.48933 1.49341 1.64356 1.65013 1.65333 1.66008 1.83989 1.84233 1.84591 1.85053 2.05315 2.05565 2.05854 2.1783 2.18318 2.18927 2.32477 2.32758 2.33075 2.46036 2.46622 2.47005 2.47367 2.61677 2.62123 2.62415 2.80824 2.81225 2.815 2.81949 2.9719 2.97601 2.97914 3.14481 3.14788 3.15118 3.15466 3.29404 3.29754 3.30213 3.30548 3.42657 3.43244 3.43611 3.44083 3.5739 3.57777 3.58047 3.58692 3.74868 3.75178 3.755 3.75825 4.0821 4.08463 4.0879 4.33107 4.33314 4.33663 4.48512 4.48811 4.49174 4.49619 4.60912 4.61479 4.61983 4.80425 4.80704 4.80922 4.81406 
25 0.16154 0.31735 0.50378 0.638 0.82584 0.99853 1.16744 1.33089 1.49614 1.66395 1.85158 2.3379 2.48089 2.63297 2.82302 2.98727 3.15952 3.30959 3.44834 3.5884 3.76232 4.09612 4.49985 4.62749 4.8168 
77 0.14733 0.15224 0.16012 0.30348 0.30736 0.31176 0.49005 0.49541 0.49886 0.62261 0.62762 0.63183 0.81271 0.81715 0.82061 0.98524 0.98926 0.99405 1.14961 1.15415 1.16135 1.31443 1.32062 1.3256 1.48255 1.48812 1.49184 1.64395 1.65142 1.65481 1.83995 1.84303 1.84801 2.05321 2.05655 2.17853 2.18594 2.32483 2.32825 2.33506 2.46129 2.46693 2.47103 2.61719 2.62184 2.6255 2.80841 2.81342 2.8171 2.9721 2.97821 3.14492 3.1485 3.15287 3.29414 3.29953 3.30385 3.42692 3.43312 3.43838 3.57404 3.57899 3.74871 3.75351 3.75683 4.08214 4.08527 4.33112 4.33375 4.48526 4.48918 4.49296 4.60939 4.61826 4.8043 4.80763 4.81117 
52 0.15432 0.15963 0.3115 0.31801 0.49726 0.50224 0.50707 0.63072 0.6372 0.81997 0.82518 0.99125 0.99755 1.15753 1.16676 1.32167 1.33014 1.48992 1.49498 1.6559 1.66249 1.84611 1.85263 2.05938 2.1891 2.33147 2.33807 2.47238 2.47944 2.62585 2.63115 2.81723 2.82279 2.98024 2.98565 3.15196 3.15833 3.30146 3.30893 3.43741 3.44431 3.5816 3.5886 3.75523 3.7613 4.08841 4.33734 4.49209 4.49828 4.62154 4.81109 4.81561 
27 0.16049 0.31733 0.50343 0.63674 0.82581 0.99909 1.16694 1.33162 1.49707 1.66136 1.85278 2.06371 2.33702 2.47805 2.6314 2.823 2.98792 3.15848 3.30955 3.44405 3.58844 3.76167 4.09219 4.34004 4.4985 4.62819 4.81537 
52 0.15092 0.15655 0.30725 0.31332 0.49362 0.49886 0.62674 0.6327 0.81629 0.82196 0.98786 0.99506 1.15371 1.16374 1.31789 1.32516 1.4864 1.49245 1.65083 1.65705 1.84246 1.84947 2.05571 2.18267 2.32776 2.33436 2.46751 2.47373 2.62175 2.62699 2.81204 2.81756 2.9759 2.98221 3.14804 3.15411 3.2976 3.30488 3.43339 3.43998 3.5777 3.58429 3.75129 3.75708 4.08474 4.33346 4.48834 4.49444 4.61407 4.6233 4.80712 4.81157 
48 0.15802 0.1641 0.31459 0.32126 0.50039 0.50783 0.6326 0.64052 0.82395 0.99507 1.16103 1.16844 1.32523 1.33561 1.4968 1.65303 1.66352 1.85036 2.06531 2.18836 2.20067 2.33525 2.34142 2.47105 2.48023 2.62838 2.63446 2.81906 2.82538 2.9823 2.99073 3.15546 3.1623 3.30513 3.31302 3.4355 3.44574 3.58499 3.5916 3.7587 3.76472 4.09412 4.34151 4.4957 4.50181 4.61912 4.62989 4.81613 
82 0.15545 0.159 0.16228 0.31207 0.31546 0.31899 0.49751 0.5015 0.50432 0.50856 0.63092 0.63442 0.63809 0.81967 0.82339 0.82645 0.83122 0.99208 0.99584 1.00001 1.15785 1.16253 1.16782 1.32196 1.3273 1.3312 1.48925 1.49355 1.49654 1.50177 1.65176 1.65759 1.66092 1.84723 1.85126 1.85518 2.06033 2.06349 2.18569 2.19132 2.33248 2.33554 2.34683 2.47079 2.47525 2.47873 2.62643 2.62973 2.63299 2.81579 2.81957 2.82344 2.97974 2.98444 2.98883 3.15271 3.15583 3.15952 3.30171 3.30599 3.3097 3.43626 3.4397 3.44435 3.58171 3.58533 3.58958 3.75577 3.75956 3.76249 4.08943 4.09233 4.33823 4.34095 4.49303 4.49754 4.50067 4.61652 4.6245 4.81161 4.8145 4.81808 
25 0.16046 0.31694 0.50319 0.63789 0.82546 0.99968 1.16827 1.33109 1.49679 1.65988 1.85354 2.06235 2.33868 2.47732 2.63065 2.82113 3.15816 3.3095 3.44478 3.58994 3.76146 4.09092 4.3391 4.49873 4.81376 
7 0.17152 0.33003 0.51178 0.83464 1.00721 1.50862 4.82823 
80 0.14743 0.15151 0.15513 0.30376 0.30755 0.31176 0.48979 0.49406 0.49744 0.62283 0.62687 0.63081 0.81285 0.81716 0.8208 0.98448 0.98895 0.99522 1.15019 1.15492 1.16193 1.31445 1.3195 1.32518 1.48264 1.48716 1.49155 1.64444 1.65025 1.65529 1.83922 1.8431 1.84754 2.05243 2.05601 2.17827 2.18392 2.32443 2.32801 2.33456 2.46303 2.46806 2.47249 2.61813 2.62208 2.6255 2.80787 2.81213 2.8153 2.97206 2.97692 2.98479 3.14463 3.14857 3.15204 3.29405 3.29875 3.3037 3.42842 3.43227 3.4371 3.57374 3.57788 3.58404 3.74779 3.7521 3.75547 4.08144 4.08492 4.33024 4.33335 4.485 4.48952 4.49486 4.6091 4.61566 4.62129 4.80364 4.80671 4.80978 
0 
41 0.15733 0.31163 0.31805 0.50003 0.50617 0.63309 0.82047 0.8262 0.99164 1.00064 1.15849 1.16779 1.32153 1.3282 1.49067 1.49763 1.65723 1.84612 1.85466 2.05949 2.18967 2.33156 2.47514 2.6282 2.81802 2.98329 3.15222 3.15844 3.30175 3.30913 3.4389 3.58372 3.75497 3.76051 4.08847 4.33697 4.49206 4.49771 4.62312 4.81099 4.81739 
23 0.15375 0.30948 0.49646 0.62989 0.81804 0.989 1.48941 1.84331 2.05681 2.32889 2.47257 2.62512 2.8154 2.98034 3.14961 3.30619 3.43629 3.58087 3.75432 4.08565 4.33395 4.49212 4.80843 
101 0.16716 0.17058 0.17432 0.18109 0.32364 0.32718 0.3304 0.3358 0.51055 0.51355 0.51631 0.51969 0.64386 0.64756 0.65092 0.83236 0.83643 0.83949 0.84405 1.00305 1.00745 1.01088 1.0162 1.16971 1.17564 1.17946 1.33388 1.33903 1.34211 1.34864 1.50306 1.50646 1.50983 1.51555 1.66859 1.67167 1.67667 1.85837 1.86181 1.86506 1.86942 2.07149 2.07454 2.07963 2.19717 2.20318 2.20812 2.34411 2.34709 2.35043 2.35534 2.48506 2.48836 2.49221 2.50018 2.63849 2.64167 2.64534 2.82887 2.83221 2.83549 2.83888 2.99188 2.99603 2.99949 3.16415 3.1684 3.17093 3.17483 3.31448 3.31909 3.32203 3.32993 3.45014 3.45415 3.4577 3.59401 3.59719 3.60092 3.60537 3.76754 3.77178 3.77449 3.77936 4.10047 4.10361 4.10891 4.34936 4.35188 4.35625 4.50435 4.50865 4.51199 4.51906 4.6309 4.63645 4.64098 4.82326 4.82587 4.8289 4.83215 
0 
0 
26 0.15819 0.31543 0.50125 0.63457 0.82357 0.99647 1.16449 1.32664 1.49425 1.6637 1.84606 2.06194 2.33504 2.47531 2.62834 2.81983 2.98381 3.15645 3.30687 3.44121 3.58714 3.75877 4.08794 4.336 4.49567 4.81195 
29 0.16483 0.32282 0.50835 0.64229 0.83109 1.00234 1.17214 1.33367 1.50174 1.6654 1.85767 2.06851 2.20095 2.34215 2.4834 2.63585 2.82674 2.99067 3.16337 3.31466 3.44891 3.59227 3.76689 4.0969 4.34492 4.50323 4.6317 4.82 4.82546 
68 0.15805 0.16138 0.31396 0.31769 0.32105 0.50174 0.50447 0.50781 0.63436 0.63768 0.82331 0.82643 0.83017 0.99385 0.9981 1.16016 1.16454 1.17035 1.32548 1.32921 1.33272 1.49323 1.49667 1.50052 1.65815 1.662 1.84839 1.85236 1.85633 2.06151 2.06505 2.1895 2.19399 2.334 2.33745 2.47505 2.47877 2.62892 2.63185 2.81946 2.82301 2.82917 2.98403 2.98694 3.15478 3.15907 3.16319 3.30439 3.30914 3.31297 3.44001 3.44438 3.58501 3.5884 3.75856 3.76204 4.09052 4.09431 4.33895 4.3428 4.49511 4.49855 4.50214 4.6219 4.62604 4.81366 4.81646 4.81971 
28 0.15944 0.31654 0.50284 0.63577 0.82482 0.99881 1.16448 1.32836 1.49529 1.6594 1.85035 2.06398 2.1931 2.33717 2.47631 2.63115 2.82138 2.98563 3.15723 3.30732 3.44138 3.58687 3.76236 4.09239 4.34078 4.49833 4.62572 4.81566 
77 0.15484 0.15895 0.16339 0.31196 0.31608 0.31968 0.4978 0.5017 0.50522 0.63151 0.63538 0.63898 0.82075 0.82495 0.99184 0.99649 1.00212 1.15842 1.16393 1.16872 1.32213 1.32709 1.33115 1.49039 1.49466 1.49814 1.65469 1.65902 1.66403 1.84685 1.85116 1.85525 2.05983 2.0634 2.18645 2.19181 2.3322 2.33607 2.34156 2.47161 2.47615 2.48082 2.62614 2.62997 2.81683 2.8205 2.82442 2.97994 2.98461 2.99001 3.1531 3.15722 3.16124 3.30211 3.30739 3.31073 3.43756 3.44183 3.44605 3.58188 3.58572 3.59016 3.7558 3.75983 3.76281 4.08886 4.09225 4.3376 4.34061 4.49284 4.49721 4.50085 4.61882 4.62557 4.81161 4.81456 4.81937 
25 0.16635 0.32198 0.51062 0.6419 0.83286 1.00314 1.1736 1.33958 1.50311 1.66672 1.85632 2.06972 2.34149 2.48438 2.63869 2.82799 2.99299 3.31901 3.44923 3.59254 3.77183 4.09817 4.34666 4.63206 4.82191 
0 
127 0.16905 0.17145 0.17405 0.17728 0.32445 0.32765 0.33009 0.33278 0.34011 0.51212 0.51418 0.51642 0.51891 0.52322 0.6444 0.64706 0.6493 0.65205 0.65798 0.83295 0.8362 0.83817 0.84083 0.84448 1.00403 1.00752 1.01011 1.01288 1.01846 1.17144 1.17555 1.17839 1.18116 1.3353 1.33889 1.34148 1.34411 1.3508 1.50381 1.50678 1.50903 1.51171 1.52042 1.66926 1.6717 1.67463 1.67833 1.85919 1.86225 1.8646 1.86714 1.87135 2.07168 2.07433 2.0768 2.0809 2.1991 2.2029 2.2071 2.21171 2.3445 2.3472 2.34987 2.35284 2.35685 2.48581 2.48847 2.49109 2.49428 2.49923 2.63912 2.64162 2.64374 2.64822 2.82957 2.83225 2.83449 2.83717 2.84022 2.99366 2.99651 2.99922 3.00243 3.16567 3.16898 3.17108 3.1736 3.17758 3.31527 3.31892 3.32118 3.32358 3.4506 3.45366 3.45617 3.45922 3.5955 3.59795 3.60063 3.60359 3.60839 3.76881 3.77161 3.7739 3.77658 3.7815 4.10078 4.10305 4.10555 4.10986 4.3496 4.35159 4.35436 4.35827 4.5054 4.50874 4.51074 4.51351 4.63393 4.63705 4.64046 4.64538 4.82393 4.82607 4.8283 4.83076 4.83404 
56 0.1636 0.16703 0.32014 0.3238 0.50688 0.51004 0.63977 0.6435 0.82919 0.83194 0.99792 1.00267 1.00753 1.1645 1.17153 1.33297 1.33835 1.49869 1.50217 1.66338 1.66817 1.85298 1.85782 2.06642 2.06997 2.19414 2.20252 2.33833 2.34244 2.48115 2.48868 2.63426 2.63723 2.8251 2.83059 2.98946 2.99488 3.1617 3.16647 3.31289 3.44487 3.44985 3.59014 3.59566 3.76496 3.76777 4.09528 4.09926 4.34353 4.34873 4.50205 4.50779 4.62871 4.63357 4.8188 4.82284 
8 0.31919 1.49902 1.66331 1.85363 3.15882 3.31015 4.62654 4.81571 
90 0.17841 0.18179 0.18682 0.33426 0.33805 0.34328 0.52165 0.52521 0.52941 0.65301 0.65742 0.66172 0.84321 0.84669 0.85193 1.01409 1.01882 1.02413 1.17982 1.18626 1.19027 1.34396 1.34907 1.35334 1.51319 1.51694 1.52108 1.67845 1.68332 1.691 1.86789 1.8727 1.87661 1.88526 2.0823 2.08591 2.09966 2.20763 2.21272 2.2197 2.35319 2.35752 2.36182 2.36951 2.49434 2.49842 2.50351 2.64863 2.65173 2.65739 2.83812 2.84176 2.84622 2.85426 3.0021 3.00607 3.011 3.1739 3.17852 3.18193 3.18864 3.32356 3.32898 3.33245 3.45914 3.46407 3.46853 3.60313 3.6081 3.61294 3.77713 3.78141 3.78441 3.79125 4.11059 4.11422 4.12241 4.35882 4.36239 4.36883 4.51454 4.51872 4.52261 4.6417 4.64671 4.65322 4.83318 4.83631 4.84025 4.85227 
29 0.16968 0.3261 0.51346 0.64448 0.83497 1.0062 1.17194 1.17763 1.33853 1.50778 1.67067 1.86197 2.07128 2.19961 2.34477 2.48778 2.63954 2.83262 2.99394 3.16842 3.31872 3.45212 3.59768 3.77085 4.10128 4.34926 4.50667 4.63667 4.82469 
0 
34 0.15352 0.30909 0.49648 0.50204 0.62908 0.81859 0.8256 0.98956 1.15587 1.32058 1.48894 1.65422 1.84397 2.05726 2.18633 2.32935 2.47103 2.62449 2.81433 2.9788 3.15001 3.15806 3.29983 3.30937 3.43556 3.57996 3.75342 3.75938 4.08627 4.33474 4.49024 4.62186 4.80873 4.81667 
31 0.15896 0.31418 0.50185 0.63449 0.82295 0.82776 0.99414 1.00157 1.16522 1.33009 1.49409 1.50054 1.65881 1.84919 2.06141 2.19415 2.33404 2.47641 2.6294 2.81987 2.98547 3.15483 3.31066 3.44011 3.58543 3.75886 4.09065 4.3391 4.49557 4.6276 4.81371 
81 0.1531 0.15786 0.16186 0.30922 0.31344 0.31743 0.49581 0.50066 0.50439 0.62844 0.6334 0.63763 0.81845 0.82257 0.8261 0.99129 0.9951 0.9991 1.15528 1.15981 1.16438 1.32026 1.32545 1.329 1.48829 1.49302 1.49672 1.64952 1.65625 1.65955 1.84627 1.84966 1.85454 2.0595 2.06332 2.18435 2.18996 2.19614 2.33098 2.33441 2.3392 2.46636 2.47258 2.47649 2.62285 2.62783 2.63132 2.81418 2.81907 2.82307 2.97795 2.98336 2.98928 3.15099 3.15461 3.15856 3.30003 3.30499 3.30934 3.43253 3.4388 3.44337 3.57988 3.58473 3.58871 3.75478 3.7591 3.76266 4.08837 4.0918 4.33756 4.3411 4.49122 4.49543 4.49889 4.61491 4.62083 4.62593 4.81047 4.81379 4.81786 
57 0.15081 0.15508 0.30707 0.31196 0.49345 0.49754 0.50152 0.62693 0.63203 0.81604 0.82056 0.98713 0.99246 1.15359 1.16272 1.31737 1.3241 1.48628 1.49078 1.65178 1.65669 1.84187 1.84661 2.05499 2.05906 2.18274 2.32728 2.33192 2.4682 2.47273 2.6219 2.62597 2.81204 2.8164 2.97593 2.98055 3.14788 3.15291 3.29755 3.30392 3.43322 3.43888 3.5777 3.58341 3.75066 3.75541 4.08407 4.08815 4.33271 4.33661 4.48803 4.49289 4.61491 4.62286 4.80666 4.80991 4.81486 
0 
78 0.16625 0.16976 0.17458 0.32187 0.32578 0.32902 0.3394 0.5104 0.51371 0.51716 0.64308 0.64705 0.65353 0.83163 0.83534 0.83893 1.0021 1.00695 1.01122 1.16739 1.17302 1.17752 1.33214 1.33701 1.34388 1.50328 1.50702 1.51197 1.66686 1.67119 1.68298 1.85634 1.86106 1.86515 2.0705 2.07478 2.19818 2.20229 2.34234 2.34648 2.35222 2.48467 2.48923 2.49688 2.63814 2.64288 2.82818 2.83192 2.83641 2.99262 2.99774 3.163 3.16739 3.1721 3.31338 3.31803 3.32477 3.44967 3.45343 3.46038 3.59317 3.59805 3.6038 3.76709 3.77077 3.77916 4.09993 4.10422 4.34778 4.35235 4.50321 4.50726 4.51235 4.63003 4.635 4.82165 4.82505 4.82934 
33 0.166 0.32354 0.50952 0.64263 0.64752 0.83254 1.00191 1.00772 1.17244 1.33595 1.50271 1.66668 1.85664 1.8625 2.06981 2.19969 2.3417 2.34654 2.48457 2.63719 2.8283 2.8331 2.99243 3.16583 3.31567 3.44976 3.593 3.76729 4.09818 4.34633 4.50569 4.63491 4.82103 
65 0.1618 0.16447 0.3168 0.32005 0.32342 0.50428 0.50736 0.51189 0.6373 0.64059 0.82685 0.82962 0.9958 1.00046 1.00488 1.16248 1.16774 1.17211 1.32648 1.33133 1.33589 1.49718 1.5002 1.66163 1.66497 1.85061 1.85477 1.85906 2.06429 2.06725 2.19358 2.19999 2.33682 2.34006 2.4789 2.48148 2.6326 2.63498 2.82296 2.82562 2.98766 2.9905 3.15762 3.16148 3.16501 3.30643 3.3114 3.31476 3.4427 3.44658 3.58812 3.59151 3.76228 3.76499 4.09339 4.0964 4.34177 4.34468 4.49994 4.50232 4.62466 4.62909 4.81666 4.81918 4.82444 
28 0.16122 0.31745 0.50399 0.63812 0.82717 0.99823 1.16624 1.33075 1.49794 1.66104 1.8502 1.85831 2.06446 2.19439 2.33805 2.47824 2.63227 2.82265 2.98721 3.15947 3.31007 3.44362 3.5895 3.76229 4.0945 4.34139 4.49951 4.81577 
87 0.1512 0.15559 0.15846 0.30751 0.3111 0.31495 0.49379 0.49863 0.50107 0.50458 0.626 0.63066 0.6343 0.81698 0.82132 0.82371 0.82815 0.98889 0.99276 0.99648 1.15384 1.15766 1.16249 1.16843 1.31833 1.32439 1.32813 1.48667 1.49161 1.49427 1.64725 1.6551 1.65946 1.8436 1.84651 1.85049 2.05689 2.06008 2.18226 2.18892 2.32855 2.33176 2.33617 2.46372 2.47119 2.47472 2.48192 2.62124 2.62591 2.62879 2.81198 2.8169 2.81956 2.82478 2.9759 2.98189 2.98683 3.14884 3.15212 3.15614 3.16215 3.2979 3.30297 3.30638 3.43006 3.43638 3.44103 3.57777 3.58254 3.58675 3.75224 3.75672 3.75939 4.0858 4.08862 4.33484 4.33717 4.48918 4.49397 4.49642 4.61322 4.6211 4.62506 4.8079 4.81095 4.81414 4.81887 
73 0.15381 0.15847 0.16441 0.31025 0.31484 0.31888 0.49634 0.50119 0.50507 0.62899 0.63401 0.63877 0.819 0.82401 0.82845 0.99126 0.99678 1.15673 1.16243 1.16785 1.32115 1.32679 1.332 1.48881 1.49415 1.49886 1.65064 1.6573 1.66213 1.8461 1.85104 2.05932 2.06368 2.18515 2.1911 2.33119 2.3355 2.4682 2.47451 2.4794 2.62447 2.62912 2.8147 2.81951 2.82385 2.97871 2.98415 3.15143 3.15614 3.16001 3.3006 3.30612 3.31004 3.43297 3.43878 3.44489 3.58046 3.58523 3.75466 3.75945 3.76354 4.08829 4.09278 4.33731 4.34236 4.4918 4.49683 4.61617 4.62221 4.62811 4.81045 4.81393 4.81872 
37 0.16698 0.17222 0.323 0.32731 0.51074 0.64343 0.83231 0.8393 1.00311 1.00735 1.17277 1.33532 1.50258 1.66597 1.67243 1.85621 1.86105 2.06952 2.19957 2.34154 2.34641 2.48448 2.63745 2.82845 2.83433 2.99229 3.1652 3.31572 3.4505 3.59354 3.76841 4.09837 4.34594 4.50466 4.63253 4.82186 4.82636 
5 0.17724 0.33059 0.84119 1.01299 4.83021 
56 0.14614 0.15125 0.30223 0.30685 0.48885 0.49403 0.62151 0.62685 0.81169 0.81637 0.98389 0.98876 1.14844 1.15441 1.31324 1.31949 1.48153 1.48703 1.64288 1.65059 1.83861 1.84198 2.05186 2.05558 2.17725 2.18441 2.32347 2.32742 2.4607 2.46758 2.61616 2.62145 2.80706 2.81244 2.97084 2.97704 3.14359 3.14751 3.29285 3.29883 3.42592 3.43207 3.5727 3.57803 3.74733 3.75227 4.08077 4.08421 4.32979 4.33252 4.48398 4.48923 4.60816 4.61812 4.80291 4.80648 
45 0.15903 0.1642 0.31434 0.32047 0.50098 0.50478 0.63514 0.82318 0.82801 0.99443 1.00189 1.16106 1.32655 1.33255 1.49312 1.49845 1.65912 1.84915 1.85533 2.06252 2.1911 2.33457 2.34176 2.47633 2.62991 2.63436 2.82041 2.82499 2.9849 3.15558 3.16146 3.30541 3.31164 3.44046 3.58553 3.75884 3.76372 4.0913 4.09589 4.34002 4.49564 4.5011 4.62305 4.8143 4.81802 
58 0.17426 0.17886 0.33093 0.33608 0.51759 0.52205 0.64984 0.65501 0.84038 0.8449 1.00948 1.01448 1.17851 1.18346 1.34286 1.35124 1.51072 1.51732 1.67449 1.68027 1.86416 1.86872 1.88189 2.07638 2.08146 2.20647 2.21815 2.34906 2.35355 2.36168 2.49133 2.49591 2.64417 2.64845 2.83582 2.84049 2.99974 3.0067 3.17254 3.17646 3.32325 3.33972 3.45543 3.46013 3.60048 3.60526 3.77561 3.77986 4.10494 4.1103 4.35398 4.36024 4.51194 4.51623 4.6401 4.64703 4.82898 4.83261 
59 0.15378 0.15841 0.31053 0.31507 0.3189 0.49609 0.50072 0.50475 0.62976 0.63435 0.81888 0.82369 0.99072 0.99664 1.15678 1.16383 1.32094 1.32683 1.48855 1.4935 1.651 1.65738 1.84572 1.85136 2.05881 2.06361 2.18498 2.19336 2.33102 2.3358 2.4699 2.47557 2.62492 2.62917 2.81474 2.81942 2.97876 2.98397 3.15121 3.15684 3.30076 3.30741 3.43603 3.44046 3.58059 3.58508 3.75436 3.7592 3.76268 4.08784 4.09169 4.33666 4.34089 4.49152 4.49688 4.61528 4.62462 4.81011 4.81337 
31 0.16426 0.32155 0.50713 0.6405 0.83077 0.99862 1.00626 1.1645 1.17248 1.33222 1.50065 1.66398 1.85381 1.86044 2.06735 2.19661 2.33915 2.48178 2.63536 2.82572 2.99049 3.16289 3.31367 3.44755 3.59035 3.76602 4.09586 4.3442 4.50282 4.6299 4.81928 
56 0.15239 0.158 0.30896 0.31484 0.4943 0.4996 0.50494 0.62783 0.635 0.81723 0.82232 0.82803 0.98965 0.99724 1.15535 1.16475 1.31961 1.32707 1.48699 1.49232 1.49862 1.64876 1.65641 1.84455 1.85129 2.05776 2.18349 2.32968 2.33686 2.46703 2.47492 2.62323 2.62879 2.81324 2.81914 2.97717 2.98392 3.14991 3.1562 3.29912 3.30691 3.43164 3.43704 3.44395 3.57901 3.58692 3.75305 3.75919 4.08675 4.33561 4.49027 4.49632 4.61432 4.62559 4.8088 4.81248 
49 0.16358 0.16726 0.32045 0.32432 0.50677 0.5111 0.51722 0.64118 0.82907 0.83196 0.83836 0.99891 1.00367 1.00937 1.16715 1.17434 1.33257 1.34211 1.50028 1.50509 1.66382 1.66859 1.85389 1.85936 2.06717 2.19691 2.33941 2.34599 2.48219 2.49194 2.63484 2.82597 2.83265 2.9898 3.16283 3.17011 3.31338 3.32096 3.4485 3.59049 3.59919 3.76551 3.77485 4.09593 4.34418 4.50233 4.63052 4.81879 4.82344 
56 0.14835 0.15323 0.30458 0.30907 0.491 0.49606 0.62367 0.62872 0.81402 0.81864 0.98606 0.99163 1.15096 1.15681 1.3156 1.32236 1.48377 1.48896 1.64524 1.65307 1.84084 1.84561 2.05407 2.0584 2.17953 2.18769 2.3257 2.3299 2.4635 2.47041 2.6187 2.6236 2.80922 2.81448 2.97317 2.97926 3.14594 3.15039 3.29507 3.30167 3.42845 3.43402 3.57493 3.57999 3.74942 3.75498 4.08298 4.087 4.33197 4.33538 4.4863 4.49203 4.61048 4.6199 4.80506 4.80872 
32 0.1649 0.32103 0.50854 0.64042 0.83066 0.99968 1.00681 1.17442 1.33356 1.50076 1.66435 1.85485 1.86124 2.06749 2.34043 2.48282 2.63525 2.63871 2.82639 2.99053 3.16393 3.31401 3.44701 3.59178 3.76595 3.76939 4.09615 4.34444 4.50315 4.63121 4.81967 4.82466 
24 0.17138 0.32811 0.51448 0.6485 0.83915 1.01244 1.17706 1.50792 1.67211 1.86172 2.07476 2.20687 2.34823 2.48935 2.64302 3.16879 3.32019 3.45392 3.59935 3.7715 4.10263 4.35124 4.51106 4.82543 
1 3.78541 
4 3.17426 3.7738 4.51072 4.8304 
53 0.17529 0.1812 0.33168 0.33722 0.51849 0.52297 0.65225 0.66102 0.84113 0.84734 1.01137 1.028 1.18162 1.34407 1.35014 1.51139 1.51662 1.67616 1.68505 1.86743 1.87398 2.07858 2.08823 2.20836 2.35133 2.36005 2.49266 2.49998 2.64596 2.65846 2.83643 2.84172 3.00074 3.00764 3.17354 3.1787 3.3245 3.3303 3.45873 3.46466 3.60172 3.60951 3.77639 3.78328 4.10727 4.1138 4.35515 4.3612 4.51373 4.52119 4.64138 4.83046 4.83598 
57 0.16041 0.16383 0.31545 0.32009 0.50381 0.50723 0.63538 0.64034 0.82545 0.82912 0.9957 1.00194 1.16126 1.16712 1.32586 1.33104 1.49735 1.5014 1.65971 1.66376 1.85029 1.85435 2.06312 2.06664 2.19028 2.19633 2.33549 2.33937 2.47623 2.48055 2.63082 2.63404 2.82085 2.82431 2.98492 2.98864 3.15624 3.16121 3.30542 3.31152 3.44109 3.4473 3.58644 3.59098 3.75899 3.7633 3.7668 4.09212 4.09559 4.34065 4.34367 4.49592 4.50047 4.62299 4.62845 4.81531 4.81808 
55 0.16081 0.16429 0.31663 0.32102 0.50447 0.50768 0.63675 0.64133 0.82554 0.82926 0.99607 1.00131 1.16278 1.1697 1.32973 1.33675 1.4963 1.49955 1.66106 1.6659 1.85092 1.85616 2.0641 2.06829 2.19178 2.19568 2.33649 2.34172 2.47857 2.48438 2.63175 2.63507 2.82265 2.82694 2.98668 2.99048 3.15748 3.16199 3.3082 3.31311 3.44257 3.44748 3.58774 3.59307 3.76103 3.76444 4.09313 4.09777 4.34159 4.34681 4.49786 4.50134 4.62554 4.81672 4.8208 
89 0.14397 0.14815 0.15129 0.30012 0.30375 0.30728 0.48669 0.49102 0.49377 0.49731 0.61918 0.62341 0.62714 0.80936 0.81316 0.81647 0.82086 0.98189 0.98509 0.98889 1.14622 1.15026 1.15513 1.31108 1.31532 1.31917 1.47919 1.4835 1.48684 1.49347 1.64052 1.64695 1.65077 1.83659 1.83941 1.84287 2.04985 2.05284 2.05604 2.17517 2.18045 2.32148 2.32461 2.32789 2.45761 2.46337 2.4675 2.61375 2.61819 2.62156 2.80505 2.80925 2.81232 2.81914 2.96874 2.97324 2.97661 3.14156 3.1449 3.14852 3.15462 3.29078 3.29476 3.29906 3.42348 3.42916 3.43342 3.57068 3.57482 3.57834 3.74536 3.74894 3.75202 4.07879 4.08167 4.085 4.32776 4.33018 4.33375 4.48191 4.48531 4.48876 4.60603 4.61183 4.61896 4.80094 4.80402 4.80652 4.81077 
1 4.81311 
0 
0 
0 
24 0.17216 0.32901 0.51527 0.64824 0.83781 1.34108 1.50843 1.6737 1.86685 2.07446 2.34852 2.48896 2.64184 2.83369 2.99684 3.16984 3.32099 3.45483 3.6047 3.7726 4.10316 4.35046 4.50964 4.82669 
0 
22 0.17469 0.33229 0.51815 0.65285 0.84014 1.01231 1.18273 1.34477 1.51185 1.868 2.07847 2.49986 2.64574 2.84024 3.17747 3.32383 3.45845 3.77688 4.10732 4.3534 4.51564 4.83287 
11 0.51244 0.64446 0.8351 2.34922 2.63798 2.82896 3.31642 3.76827 4.34593 4.50477 4.8254 
77 0.16688 0.17002 0.17491 0.32213 0.32617 0.32989 0.50996 0.51288 0.51637 0.64265 0.64673 0.65109 0.83172 0.83519 0.83929 1.00201 1.00652 1.01046 1.17014 1.17576 1.17958 1.3348 1.33886 1.34282 1.50245 1.50569 1.51078 1.66717 1.67191 1.85694 1.86145 1.86523 2.07037 2.07375 2.19884 2.20413 2.34237 2.3464 2.35097 2.48466 2.48791 2.49333 2.63757 2.64074 2.828 2.83173 2.83608 2.99235 2.99532 3.16319 3.16751 3.17063 3.31336 3.31791 3.32235 3.44858 3.45296 3.45718 3.59384 3.59799 3.60545 3.76737 3.77097 3.77481 4.0994 4.10295 4.11378 4.34757 4.35132 4.50307 4.50746 4.51162 4.63298 4.63814 4.8216 4.82484 4.8286 
88 0.16477 0.16747 0.17071 0.32038 0.32351 0.32611 0.50791 0.51034 0.51305 0.51696 0.64084 0.6439 0.64726 0.82986 0.83274 0.83533 0.83941 1.00062 1.0044 1.00759 1.16704 1.17082 1.17464 1.33281 1.3355 1.33874 1.50029 1.50311 1.50596 1.6647 1.66755 1.6715 1.85491 1.85849 1.86136 2.06782 2.07106 2.07619 2.1959 2.1994 2.34009 2.34349 2.34698 2.35559 2.48255 2.48529 2.48928 2.63556 2.63817 2.64321 2.82637 2.82891 2.83221 2.83781 2.99081 2.99313 2.9978 3.16156 3.16497 3.16746 3.31221 3.31542 3.31823 3.4466 3.45006 3.45299 3.59159 3.59428 3.59786 3.76453 3.7676 3.77013 4.09673 4.09966 4.10379 4.34551 4.34827 4.35343 4.50172 4.50487 4.50759 4.62893 4.6328 4.63709 4.81966 4.82202 4.825 4.83119 
86 0.15645 0.1596 0.1623 0.31307 0.31696 0.31965 0.49882 0.50276 0.50548 0.50912 0.63289 0.63581 0.6387 0.82156 0.82559 0.82791 0.83189 0.9931 0.99679 0.99995 1.15961 1.16405 1.16785 1.32334 1.328 1.33108 1.49157 1.49513 1.4978 1.50213 1.6572 1.65988 1.66359 1.84786 1.85128 1.85476 2.06092 2.064 2.06831 2.18745 2.19192 2.19748 2.33331 2.33632 2.34016 2.4746 2.47777 2.48087 2.62776 2.63088 2.63342 2.81723 2.8211 2.82381 2.98172 2.98549 2.98876 3.15353 3.15781 3.16039 3.30331 3.30775 3.31035 3.43935 3.4428 3.44595 3.58329 3.58641 3.58973 3.7563 3.76046 3.76285 4.08991 4.09272 4.09809 4.33885 4.34162 4.4937 4.49791 4.50024 4.61862 4.62456 4.62742 4.81229 4.8152 4.81787 
100 0.1738 0.17657 0.18036 0.32836 0.33223 0.33534 0.3405 0.51626 0.51878 0.52181 0.52567 0.64965 0.65296 0.65684 0.83785 0.84117 0.84387 0.84712 1.00847 1.01299 1.01639 1.02429 1.17606 1.18165 1.1855 1.34191 1.34516 1.3494 1.50761 1.51147 1.51516 1.52843 1.67245 1.6755 1.67915 1.68634 1.86294 1.8672 1.87055 1.8757 2.07668 2.07967 2.08452 2.2029 2.20736 2.21243 2.34903 2.35234 2.35587 2.36243 2.49153 2.49427 2.49855 2.64441 2.64696 2.65318 2.83487 2.83766 2.84115 2.84507 2.99973 3.00199 3.00618 3.16957 3.17361 3.17625 3.18084 3.32046 3.32446 3.32758 3.34493 3.45482 3.45918 3.46269 3.60016 3.60306 3.60682 3.61323 3.77329 3.77674 3.77926 3.78436 4.1058 4.10862 4.11321 4.16933 4.35417 4.35681 4.36089 4.51004 4.51374 4.51672 4.52306 4.63292 4.64024 4.64432 4.82878 4.83117 4.83416 4.83809 
27 0.16458 0.32102 0.50777 0.64201 0.83045 1.0027 1.17458 1.33634 1.50104 1.66546 1.85651 2.06878 2.34128 2.48305 2.63578 2.82712 2.9904 3.16397 3.31476 3.44883 3.59309 3.76642 4.09694 4.34452 4.50373 4.63593 4.8196 
25 0.15921 0.31582 0.50106 0.63536 0.82423 0.99826 1.16748 1.33005 1.49492 1.66002 1.85098 2.06069 2.3374 2.47611 2.629 2.81996 2.98477 3.15776 3.30816 3.44439 3.75977 4.08905 4.33708 4.4969 4.81245 
0 
64 0.1444 0.14889 0.30069 0.30489 0.30981 0.48681 0.49138 0.49597 0.62004 0.62454 0.80981 0.81451 0.98142 0.9862 1.1471 1.15265 1.31136 1.317 1.4796 1.48458 1.64244 1.64799 1.8362 1.84021 1.84643 2.04943 2.05318 2.1755 2.18182 2.32132 2.32507 2.46017 2.46554 2.61513 2.61953 2.80498 2.80953 2.81472 2.96906 2.97432 3.14165 3.14596 3.15053 3.29095 3.29644 3.30179 3.42599 3.43061 3.57077 3.57523 3.74476 3.74931 3.75325 4.07842 4.08205 4.32729 4.33053 4.48191 4.48677 4.6064 4.61434 4.80059 4.80382 4.80827 
62 0.15749 0.16149 0.16837 0.31436 0.31814 0.50042 0.50391 0.50725 0.63461 0.63823 0.82312 0.82704 0.83131 0.99428 0.99854 1.16148 1.1676 1.32556 1.32979 1.33526 1.49305 1.49699 1.65934 1.66277 1.84914 1.85326 1.85855 2.06236 2.06605 2.19015 2.19508 2.3344 2.3385 2.476 2.47926 2.62866 2.63225 2.8195 2.82296 2.9838 2.98721 3.15546 3.15992 3.30542 3.31004 3.4407 3.4447 3.58489 3.58864 3.75822 3.76236 3.76835 4.09139 4.09504 4.34013 4.34405 4.49511 4.4996 4.62293 4.62815 4.81429 4.81706 
27 0.16319 0.32101 0.5076 0.64216 0.82972 1.00115 1.1716 1.33551 1.49979 1.66324 1.85587 2.06774 2.34108 2.48104 2.63454 2.82892 2.99038 3.163 3.31319 3.44883 3.59214 3.7656 4.09709 4.3446 4.50232 4.63109 4.81851 
18 0.15826 0.31536 0.5006 0.63523 0.82407 2.06103 2.33368 2.47648 2.62865 2.81985 2.98439 3.1559 3.58596 3.7593 4.09 4.33804 4.49656 4.81222 
36 0.16541 0.32227 0.50844 0.51263 0.64119 0.83072 0.83576 1.0015 1.00684 1.1715 1.33451 1.50106 1.50618 1.66521 1.8554 1.86032 2.06813 2.19824 2.34091 2.34606 2.4835 2.63618 2.82689 2.83312 2.99123 3.16493 3.31504 3.44814 3.59204 3.76726 4.09698 4.34502 4.50425 4.63205 4.82059 4.82604 
59 0.15614 0.16086 0.3127 0.31741 0.49907 0.50313 0.50785 0.63311 0.63782 0.82107 0.82574 0.83105 0.99225 0.99863 1.15922 1.16631 1.3235 1.32861 1.49084 1.49563 1.50198 1.65743 1.66497 1.84724 1.85283 2.06051 2.06581 2.18885 2.33266 2.33843 2.47416 2.47917 2.62767 2.63158 2.81778 2.8219 2.82845 2.98188 2.98623 3.15347 3.15842 3.30304 3.309 3.43879 3.44423 3.58317 3.58855 3.75662 3.76136 4.08953 4.09494 4.33819 4.34487 4.49353 4.49849 4.62082 4.62646 4.81232 4.81607 
35 0.17194 0.32648 0.33252 0.51161 0.51654 0.64692 0.83436 0.83935 1.00447 1.01006 1.17714 1.33928 1.5045 1.5238 1.67179 1.86167 2.07435 2.2049 2.34699 2.48889 2.63977 2.83215 2.83952 2.99692 3.16807 3.31854 3.45342 3.59853 3.77077 4.10251 4.35174 4.50805 4.63485 4.82414 4.82857 
67 0.15837 0.16165 0.16606 0.3149 0.31856 0.32231 0.50151 0.50446 0.50818 0.63444 0.63812 0.8241 0.82753 0.83218 0.99465 1.00001 1.16086 1.16651 1.17156 1.32494 1.33023 1.33453 1.49517 1.49809 1.65876 1.66229 1.84962 1.8539 2.06268 2.06638 2.18918 2.19465 2.33506 2.33894 2.47535 2.47905 2.48433 2.62972 2.63271 2.81944 2.82288 2.82802 2.98299 2.98718 3.15583 3.15978 3.16363 3.30475 3.31001 3.31379 3.44083 3.44539 3.58515 3.58849 3.75836 3.76243 3.76598 4.09176 4.09555 4.3403 4.34396 4.49533 4.49977 4.62077 4.62721 4.81472 4.81725 
27 0.17388 0.3301 0.51665 0.65164 0.8392 1.01061 1.18097 1.34317 1.51052 1.67557 1.86553 2.07783 2.35042 2.49246 2.64385 2.83535 2.9993 3.17208 3.32406 3.45796 3.60107 3.77463 4.1052 4.35382 4.51186 4.64261 4.82884 
57 0.16979 0.17519 0.32548 0.32896 0.51194 0.51547 0.64401 0.64775 0.83378 0.83629 0.84069 1.00262 1.00794 1.01627 1.1688 1.17573 1.33278 1.33898 1.50495 1.50801 1.66855 1.67893 1.85815 1.86289 1.86791 2.07184 2.07574 2.19935 2.34437 2.34851 2.36018 2.48678 2.64026 2.83058 2.83486 2.99481 2.99975 3.16449 3.16865 3.31274 3.31868 3.44931 3.45373 3.59548 3.60454 3.77026 3.77295 4.10039 4.10373 4.34863 4.35245 4.50339 4.50803 4.63533 4.64086 4.82379 4.82843 
0 
59 0.16395 0.1668 0.31929 0.32297 0.32702 0.50762 0.511 0.63991 0.64323 0.82985 0.83319 0.99983 1.00508 1.16842 1.17334 1.33284 1.33712 1.49988 1.5042 1.66384 1.66791 1.85445 1.85875 1.86233 2.06669 2.06985 2.19545 2.20251 2.33971 2.34309 2.4815 2.48454 2.63456 2.63714 2.82546 2.82825 2.99007 2.99293 3.1608 3.16479 3.31164 3.31523 3.44539 3.44993 3.5907 3.594 3.76471 3.7674 3.77085 4.09566 4.09897 4.34441 4.34727 4.50153 4.50458 4.63073 4.63501 4.81896 4.82156 
8 0.32046 0.50547 0.8278 1.00276 1.49843 3.16203 3.76463 4.82058 
65 0.15749 0.16143 0.16686 0.31346 0.31749 0.50056 0.5037 0.50747 0.6339 0.63762 0.82261 0.82644 0.83065 0.99351 0.99806 1.16074 1.16553 1.32601 1.32937 1.49287 1.4965 1.50048 1.65826 1.66254 1.84842 1.85278 1.85734 2.06176 2.06555 2.18992 2.1961 2.33389 2.33761 2.47508 2.47886 2.62869 2.6317 2.81937 2.82287 2.8284 2.98391 2.98686 3.15467 3.15898 3.16368 3.30491 3.30915 3.43947 3.44393 3.58481 3.58851 3.75824 3.76198 3.7668 4.09073 4.095 4.33914 4.3436 4.49503 4.49866 4.6227 4.62743 4.81309 4.81626 4.821 
59 0.16145 0.16472 0.31685 0.3205 0.50444 0.50823 0.63722 0.64064 0.82715 0.83065 0.99628 1.00183 1.1624 1.16861 1.32684 1.33115 1.33514 1.4975 1.50274 1.66131 1.66567 1.85115 1.85571 2.06438 2.06857 2.1927 2.1992 2.33626 2.34128 2.47882 2.48179 2.63212 2.635 2.82254 2.82564 2.98719 2.99102 3.15715 3.1614 3.30675 3.31153 3.31668 3.44214 3.4467 3.58774 3.59216 3.75969 3.76394 3.76734 4.09303 4.09698 4.34163 4.34587 4.49756 4.50128 4.62608 4.63012 4.81667 4.81999 
75 0.16289 0.16656 0.1724 0.3189 0.32345 0.50706 0.51023 0.51375 0.63916 0.64299 0.64808 0.82853 0.83187 0.83539 0.99885 1.00357 1.01158 1.16545 1.17225 1.3318 1.33629 1.49908 1.50265 1.50616 1.66328 1.66803 1.67399 1.85341 1.85806 1.86197 2.06647 2.07051 2.19171 2.19917 2.33899 2.34356 2.34891 2.48013 2.48409 2.48978 2.63335 2.63679 2.64771 2.82383 2.82739 2.83227 2.98807 2.99128 2.9962 3.15988 3.16435 3.16875 3.30947 3.31478 3.31954 3.44481 3.44956 3.5898 3.59428 3.5998 3.76265 3.76668 3.7703 4.09559 4.1001 4.34415 4.34874 4.49942 4.50374 4.5083 4.62347 4.63164 4.81865 4.82221 4.82619 
2 0.32704 4.82533 
100 0.18061 0.1838 0.18753 0.19699 0.33661 0.34016 0.3432 0.34951 0.52373 0.52663 0.52965 0.53404 0.6568 0.66055 0.66422 0.84621 0.84949 0.85292 0.85936 1.01691 1.0211 1.02482 1.03605 1.18468 1.18929 1.19318 1.34902 1.35245 1.35588 1.51636 1.51971 1.52335 1.5365 1.68146 1.68551 1.69057 1.87194 1.87566 1.87894 1.88654 2.08417 2.08759 2.09249 2.21371 2.21849 2.23054 2.35713 2.36086 2.36501 2.37086 2.49869 2.50224 2.5064 2.52233 2.65136 2.65454 2.65928 2.84251 2.8459 2.84952 2.85536 3.00641 3.00952 3.01367 3.17784 3.18166 3.18452 3.18929 3.32779 3.33185 3.33498 3.34231 3.4628 3.46679 3.47063 3.60814 3.61213 3.6164 3.63337 3.78058 3.78441 3.78699 3.79265 4.11323 4.11657 4.1215 4.36195 4.36499 4.36978 4.51759 4.52154 4.52481 4.53263 4.64648 4.6507 4.65638 4.83627 4.83902 4.84223 4.84618 
25 0.16445 0.32139 0.50786 0.64045 0.83058 1.00071 1.16995 1.50102 1.66455 1.85448 2.06772 2.19711 2.33968 2.48227 2.63555 2.82635 2.99047 3.44711 3.59099 3.76699 4.09611 4.34443 4.50327 4.63054 4.81974 
60 0.16124 0.16546 0.31614 0.32107 0.50485 0.50893 0.6364 0.64169 0.82711 0.83057 0.99662 1.00164 1.16233 1.1695 1.32618 1.33139 1.33629 1.49794 1.50304 1.66086 1.66593 1.85055 1.85583 1.86088 2.0638 2.06868 2.19089 2.19644 2.33619 2.34183 2.47723 2.48139 2.48742 2.63186 2.63677 2.82273 2.82728 2.8325 2.98716 2.99597 3.15736 3.16267 3.30587 3.31226 3.4423 3.44792 3.58686 3.59209 3.75953 3.76463 4.09284 4.09716 4.34149 4.3488 4.49653 4.50188 4.62377 4.63116 4.81713 4.82231 
94 0.15099 0.15524 0.15797 0.30733 0.31087 0.31414 0.49348 0.49804 0.50029 0.50407 0.62615 0.63072 0.63408 0.81628 0.82005 0.82291 0.82736 0.98874 0.99197 0.99591 1.15367 1.1576 1.16176 1.16722 1.31841 1.32338 1.32638 1.48614 1.49034 1.49315 1.49727 1.64791 1.65393 1.65708 1.66375 1.84365 1.84643 1.85034 1.85589 2.05687 2.06006 2.06461 2.18231 2.18806 2.19215 2.32846 2.33165 2.33542 2.46562 2.47094 2.47428 2.62145 2.62576 2.6284 2.81195 2.81644 2.8191 2.82385 2.97594 2.98098 2.98347 3.14867 3.15188 3.15563 3.15975 3.29784 3.30228 3.30593 3.43106 3.43616 3.43998 3.44546 3.57769 3.58214 3.5855 3.75221 3.75619 3.75896 4.08577 4.08863 4.09236 4.33485 4.33723 4.34198 4.48906 4.49276 4.49563 4.61328 4.61923 4.62304 4.8078 4.81095 4.81332 4.81732 
12 0.51699 1.34116 2.08755 2.49077 2.64132 2.99587 3.34452 3.4545 3.60556 3.77187 4.10769 4.63754 
70 0.15373 0.15836 0.16552 0.31022 0.31391 0.31958 0.49644 0.5012 0.50482 0.62927 0.63393 0.63947 0.81925 0.82302 0.82715 0.99188 0.99633 1.15629 1.16081 1.32179 1.32944 1.48906 1.49337 1.49793 1.6502 1.65723 1.66327 1.84703 1.85101 2.06036 2.06595 2.18529 2.19518 2.33171 2.33532 2.4672 2.47355 2.47946 2.62359 2.62852 2.63315 2.81509 2.81974 2.82441 2.97901 2.9849 3.15195 3.15552 3.1602 3.30098 3.30557 3.31087 3.43298 3.43918 3.44525 3.58077 3.58558 3.75553 3.76196 4.0893 4.0944 4.33833 4.34192 4.49237 4.4986 4.61627 4.62472 4.81111 4.81471 4.82101 
63 0.14778 0.15226 0.30418 0.30836 0.31363 0.49033 0.49469 0.49927 0.62351 0.62784 0.81319 0.81785 0.98468 0.98959 1.15055 1.15621 1.31462 1.32022 1.4831 1.48801 1.49345 1.64711 1.65247 1.83941 1.84358 2.05262 2.05626 2.17876 2.18535 2.32468 2.32861 2.46395 2.4692 2.61865 2.62288 2.80848 2.81283 2.81944 2.97249 2.97751 3.14491 3.14927 3.15376 3.29438 3.30004 3.42984 3.43494 3.57423 3.57847 3.74804 3.75247 3.75584 4.08166 4.08524 4.33041 4.33361 4.48522 4.49 4.60956 4.61817 4.80395 4.80708 4.81126 
38 0.17189 0.32902 0.51506 0.51924 0.64961 0.83776 0.84305 1.0089 1.01487 1.17881 1.34113 1.5085 1.67188 1.67787 1.86335 1.87145 2.07556 2.20445 2.34861 2.35906 2.49049 2.50593 2.64289 2.83336 2.84002 2.99764 3.1708 3.32168 3.45616 3.60052 3.77376 4.10334 4.1092 4.35156 4.51054 4.63752 4.82701 4.83169 
0 
0 
140 0.14372 0.14709 0.14976 0.15221 0.15554 0.29981 0.30325 0.30606 0.30873 0.31161 0.48653 0.49006 0.49267 0.49496 0.49745 0.50209 0.61843 0.6221 0.62495 0.62794 0.6308 0.80904 0.81234 0.81529 0.81749 0.82054 0.98178 0.98432 0.98753 0.99049 0.995 1.14591 1.14965 1.1531 1.15635 1.15989 1.3108 1.31406 1.31766 1.32037 1.32367 1.47887 1.48252 1.48551 1.48794 1.49114 1.64014 1.64611 1.64931 1.65222 1.65648 1.83648 1.83881 1.84164 1.84433 1.84735 2.04973 2.05208 2.05462 2.05812 2.17494 2.17912 2.18264 2.18717 2.32136 2.32403 2.32669 2.3297 2.33446 2.45683 2.46243 2.46581 2.46844 2.47162 2.47903 2.61338 2.6176 2.6203 2.62262 2.62824 2.80494 2.80859 2.81117 2.81358 2.8166 2.82087 2.96851 2.97217 2.97538 2.97797 2.98268 3.14135 3.14423 3.14695 3.14955 3.15207 3.15805 3.29053 3.29373 3.29703 3.29984 3.30262 3.4232 3.42879 3.43148 3.43447 3.43767 3.57053 3.57409 3.57669 3.57978 3.58435 3.74525 3.74793 3.75073 3.75304 3.75582 4.07869 4.08109 4.08366 4.08736 4.32757 4.32964 4.33202 4.336 4.48168 4.48452 4.4878 4.49009 4.49371 4.60573 4.61062 4.6147 4.61762 4.62259 4.80089 4.80355 4.80566 4.80807 4.81091 
68 0.17315 0.17697 0.32878 0.33247 0.33907 0.51579 0.51979 0.52834 0.64857 0.65264 0.83781 0.84127 0.84618 1.00932 1.01399 1.1758 1.18103 1.34177 1.34619 1.50859 1.5122 1.67284 1.67835 1.86391 1.86846 1.877 2.0756 2.08025 2.20291 2.20944 2.3478 2.35293 2.36152 2.49025 2.49463 2.50485 2.64345 2.64741 2.83393 2.83781 2.84233 2.99881 3.00377 3.16915 3.17312 3.17868 3.32116 3.32462 3.45415 3.45879 3.59945 3.60483 3.61255 3.77386 3.77737 3.78509 4.10462 4.10998 4.35291 4.35795 4.51123 4.51503 4.63504 4.64004 4.64869 4.82792 4.83113 4.83562 
4 0.17196 2.64471 4.10473 4.35295 
71 0.16595 0.16957 0.32167 0.32539 0.3316 0.50881 0.51234 0.51597 0.64221 0.64631 0.83141 0.83446 0.83849 1.00068 1.00557 1.01408 1.16799 1.17458 1.3352 1.34011 1.50294 1.50705 1.6656 1.67072 1.85555 1.86097 1.86638 2.06884 2.07318 2.09112 2.19845 2.20615 2.34109 2.34645 2.35215 2.48384 2.48778 2.49336 2.63679 2.64022 2.8279 2.83182 2.83606 2.9925 2.99734 3.16253 3.16647 3.17049 3.31471 3.31828 3.44863 3.4527 3.59203 3.59668 3.60368 3.7656 3.76982 3.77534 4.09799 4.10228 4.11699 4.34646 4.35123 4.50207 4.5065 4.5104 4.6293 4.63564 4.82138 4.82474 4.82843 
33 0.17065 0.32692 0.51349 0.64727 0.83532 0.84074 1.00673 1.01462 1.17689 1.33915 1.50648 1.67082 1.86182 1.86824 2.07271 2.20529 2.34564 2.35691 2.48785 2.64044 2.83301 2.99568 3.16849 3.31944 3.45339 3.59786 3.77109 4.10166 4.34956 4.50755 4.64167 4.82559 4.83325 
3 0.8322 4.34515 4.82181 
34 0.176 0.18192 0.33235 0.33769 0.51873 0.52422 0.65391 0.84188 0.84936 1.01439 1.18195 1.34618 1.51206 1.51863 1.67878 1.86901 2.08017 2.21157 2.35355 2.49551 2.64621 2.83732 3.00323 3.17473 3.32505 3.45941 3.60398 3.77761 4.10866 4.35582 4.51634 4.65241 4.83128 4.83707 
62 0.15079 0.15653 0.30779 0.31233 0.49336 0.49933 0.50337 0.62638 0.63146 0.63594 0.8166 0.82217 0.82782 0.98905 0.99468 1.15424 1.16002 1.31842 1.3246 1.48614 1.49213 1.4975 1.6478 1.65515 1.66054 1.84389 1.84865 2.05709 2.06157 2.1822 2.1888 2.329 2.33353 2.46609 2.47232 2.62182 2.62683 2.81193 2.81738 2.97587 2.98224 3.14908 3.15397 3.29789 3.304 3.43089 3.43677 3.44187 3.57769 3.58282 3.75232 3.75753 4.0861 4.09049 4.33497 4.33914 4.48948 4.49487 4.61314 4.62113 4.80819 4.81162 
21 0.16391 0.3205 0.50621 0.82903 0.9997 1.17121 1.33188 1.49871 1.66439 1.85701 2.4818 2.63538 2.82475 2.9891 3.16266 3.3149 3.44836 3.59269 3.76571 4.63254 4.81881 
1 4.33432 
81 0.17183 0.17577 0.18068 0.32705 0.33122 0.33576 0.34591 0.51555 0.51919 0.52302 0.64788 0.65238 0.65984 0.83784 0.84095 0.84485 0.85671 1.00691 1.01214 1.01817 1.17441 1.18222 1.3412 1.34669 1.50825 1.51159 1.51629 1.53709 1.67222 1.67909 1.8616 1.86726 1.87354 2.07495 2.07985 2.09904 2.20487 2.21253 2.34796 2.353 2.35887 2.48997 2.49487 2.50386 2.64364 2.64761 2.83403 2.83809 2.84209 2.86462 2.99854 3.00345 3.1679 3.17304 3.17784 3.31932 3.32407 3.33456 3.45339 3.45869 3.46475 3.59872 3.60422 3.61154 3.77125 3.77571 3.78111 4.10389 4.10896 4.12105 4.35238 4.3573 4.36622 4.50805 4.5124 4.51812 4.63889 4.64823 4.82833 4.83216 4.83853 
0 
30 0.16272 0.31951 0.50479 0.51085 0.63985 0.82803 1.00082 1.16843 1.33142 1.4982 1.66211 1.85424 2.0668 2.1969 2.33965 2.48096 2.6335 2.82361 2.98866 3.16112 3.31222 3.44773 3.59057 3.7638 4.09595 4.34382 4.50068 4.62973 4.81684 4.82271 
53 0.16213 0.16543 0.31724 0.32176 0.5054 0.50983 0.63794 0.64169 0.8286 0.83351 0.99742 1.00209 1.16342 1.16814 1.3288 1.33224 1.49884 1.66205 1.8512 1.85604 2.06459 2.06993 2.19321 2.19846 2.33691 2.34167 2.47987 2.48536 2.63249 2.63591 2.82354 2.82826 2.9882 3.15805 3.16222 3.30794 3.31232 3.44273 3.44788 3.58843 3.59345 3.76105 3.76522 4.09343 4.09722 4.34221 4.34646 4.49789 4.50184 4.62786 4.63547 4.81712 4.82043 
0 
28 0.16552 0.32301 0.50785 0.64398 0.83082 0.99964 1.00567 1.17358 1.33566 1.50144 1.66508 1.85674 1.86217 2.06933 2.34288 2.48424 2.63664 2.82832 2.99122 3.16457 3.31542 3.45041 3.59514 3.7673 4.09853 4.34559 4.50422 4.82158 
53 0.16495 0.17122 0.32131 0.32487 0.50776 0.51191 0.64068 0.64501 0.83048 0.83385 1.00046 1.00575 1.17085 1.17807 1.3336 1.33836 1.50108 1.50709 1.66483 1.67062 1.85492 1.85947 2.06797 2.07403 2.19795 2.34037 2.34612 2.48308 2.49009 2.63532 2.63959 2.82643 2.83167 2.99088 3.16252 3.16588 3.31419 3.31838 3.44833 3.45418 3.59162 3.59717 3.76577 3.76975 4.09658 4.10227 4.34495 4.35076 4.50309 4.50812 4.63123 4.81994 4.82422 
101 0.14992 0.15367 0.1569 0.3063 0.30962 0.31314 0.31628 0.49253 0.49636 0.49911 0.50208 0.62511 0.62898 0.63245 0.63593 0.81514 0.81844 0.82189 0.8248 0.98792 0.99086 0.99455 0.99902 1.15245 1.15616 1.16071 1.16571 1.31728 1.32141 1.32488 1.33279 1.48498 1.48861 1.49181 1.49488 1.6467 1.65245 1.65572 1.66062 1.84267 1.84557 1.84908 1.85356 2.05591 2.05918 2.06245 2.18128 2.18645 2.19245 2.32755 2.33062 2.33405 2.46379 2.46907 2.47272 2.47617 2.62005 2.62407 2.62734 2.81107 2.81526 2.81814 2.82367 2.97489 2.97922 2.9824 3.14769 3.15086 3.1546 3.15763 3.2969 3.30086 3.30477 3.30928 3.4297 3.43495 3.43871 3.44278 3.57676 3.58085 3.58423 3.58987 3.75137 3.75559 3.75824 4.08487 4.08779 4.0911 4.33388 4.33632 4.34014 4.48804 4.4915 4.4948 4.6122 4.61803 4.62234 4.80696 4.80985 4.8125 4.81751 
28 0.16709 0.32346 0.51049 0.64307 0.83375 1.00731 1.1748 1.33784 1.50433 1.6674 1.85944 2.07032 2.20481 2.34447 2.48368 2.63645 2.82879 2.99197 3.16591 3.31661 3.45105 3.59444 3.76805 4.10013 4.34696 4.50543 4.63552 4.8227 
0 
57 0.15612 0.16106 0.31243 0.31793 0.49926 0.50342 0.50836 0.63271 0.63783 0.82152 0.82644 0.99287 0.99911 1.15907 1.1655 1.32307 1.32879 1.49179 1.49716 1.65689 1.66242 1.84757 1.85316 2.06084 2.06667 2.18732 2.19623 2.33289 2.33862 2.47315 2.47841 2.62713 2.63147 2.81685 2.82197 2.98115 2.98621 3.15343 3.15907 3.30281 3.30893 3.43877 3.44462 3.5831 3.58893 3.7562 3.76166 4.08987 4.0965 4.33848 4.34546 4.49334 4.4989 4.61885 4.62669 4.81208 4.816 
17 0.1658 0.32177 0.5063 0.82879 1.00294 1.1699 1.49821 1.66299 1.85582 2.63311 2.9887 3.16285 3.31241 3.76471 4.3422 4.50157 4.81715 
27 0.17165 0.32889 0.51544 0.6484 0.83687 1.00927 1.18055 1.34221 1.5071 1.67374 1.8661 2.07518 2.35002 2.49079 2.64204 2.83437 2.999 3.16989 3.3208 3.45512 3.59994 3.77285 4.10426 4.35223 4.50959 4.64206 4.82636 
20 0.17115 0.32862 0.51485 0.64939 0.83561 1.50841 1.86503 2.07676 2.49041 2.64126 2.83311 2.99729 3.17235 3.45746 3.60126 3.77226 4.1046 4.35171 4.5092 4.82492 
31 0.17169 0.32761 0.3325 0.51498 0.64866 0.83722 1.00712 1.01212 1.17887 1.34039 1.50812 1.67168 1.86154 1.86748 2.07461 2.20441 2.34674 2.4891 2.64215 2.83299 2.99704 3.17001 3.32049 3.45492 3.59802 3.77305 4.10291 4.35071 4.50984 4.63797 4.8265 
49 0.16778 0.32397 0.33032 0.51042 0.51697 0.64294 0.64794 0.83268 0.83736 1.00167 1.00868 1.16837 1.17607 1.33716 1.50179 1.50684 1.66745 1.67404 1.85783 1.86488 2.06965 2.07562 2.19757 2.20723 2.34234 2.35663 2.48453 2.49231 2.63827 2.82865 2.83341 2.99321 3.16293 3.16806 3.31679 3.44822 3.45423 3.59373 3.60004 3.7683 3.77188 4.0995 4.34746 4.50604 4.51333 4.63014 4.6357 4.82221 4.8289 
56 0.15358 0.15836 0.3103 0.31483 0.49586 0.50057 0.62945 0.63349 0.81855 0.82345 0.99059 0.99656 1.15677 1.16294 1.32078 1.32623 1.4882 1.49347 1.6504 1.65665 1.8455 1.85054 2.05872 2.06305 2.18431 2.19042 2.33079 2.33565 2.46921 2.47447 2.62467 2.62879 2.81435 2.81903 2.97849 2.9836 3.15103 3.15609 3.30049 3.30598 3.43602 3.44043 3.58026 3.58452 3.75409 3.75903 4.08776 4.09235 4.33651 4.34086 4.49136 4.49641 4.6148 4.6227 4.80996 4.81344 
3 0.16744 0.51231 1.50865 
13 0.1679 0.32439 0.50883 0.83111 1.00281 1.33669 1.50041 1.66999 1.85946 2.63678 3.76692 4.3458 4.82162 
25 0.16398 0.31958 0.50622 0.64029 0.82919 1.00007 1.33221 1.49847 1.66465 1.85447 2.06756 2.34006 2.48123 2.63412 2.82468 2.98952 3.16239 3.31241 3.44583 3.59011 3.76548 4.09719 4.34391 4.50308 4.81852 
90 0.14767 0.15191 0.15517 0.30383 0.30747 0.31127 0.31511 0.49037 0.49472 0.49757 0.50068 0.62254 0.62697 0.63056 0.63468 0.81308 0.81676 0.82008 0.82364 0.98557 0.98875 0.99271 1.14992 1.15397 1.15915 1.3148 1.3194 1.32308 1.48293 1.48717 1.49047 1.4944 1.64404 1.65111 1.65402 1.84027 1.84306 1.84739 2.05353 2.05651 2.0615 2.17886 2.18484 2.19158 2.32514 2.32827 2.33238 2.46072 2.46713 2.47082 2.47576 2.6174 2.622 2.62519 2.80866 2.81302 2.81633 2.97245 2.97724 2.98044 3.14524 3.14859 3.15283 3.29449 3.29867 3.30295 3.4269 3.43303 3.43691 3.44163 3.57436 3.57864 3.58276 3.74902 3.75271 3.7562 4.08247 4.0853 4.33154 4.33384 4.48561 4.48908 4.4927 4.60975 4.61671 4.6213 4.80458 4.80764 4.81039 4.81525 
43 0.15353 0.15821 0.31021 0.4967 0.50064 0.63051 0.63707 0.81867 0.82384 0.99016 1.15675 1.32064 1.32656 1.4885 1.49392 1.65567 1.84485 2.05801 2.18567 2.33032 2.4726 2.62502 2.62918 2.81537 2.81949 2.97931 2.98382 3.1511 3.15832 3.30041 3.30664 3.43704 3.58081 3.75372 3.75896 4.08705 4.3358 4.49096 4.49605 4.61548 4.62563 4.80974 4.81366 
59 0.15467 0.15982 0.31134 0.31612 0.49706 0.50212 0.50711 0.62993 0.63448 0.64046 0.82019 0.82546 0.99175 0.99766 1.15771 1.16437 1.32186 1.32818 1.48994 1.49518 1.6512 1.65797 1.84662 1.85203 2.05985 2.0654 2.18568 2.19221 2.33188 2.33729 2.46984 2.47566 2.62563 2.63051 2.81555 2.82027 2.97948 2.98489 3.15207 3.1574 3.30155 3.30818 3.43314 3.43884 3.44458 3.58135 3.58617 3.75519 3.76062 4.08888 4.09367 4.33771 4.34201 4.49244 4.49791 4.61638 4.62464 4.81115 4.8146 
28 0.15356 0.30866 0.49659 0.6295 0.81856 0.98836 1.15588 1.32071 1.4896 1.65572 1.84298 2.05625 2.18739 2.32853 2.47306 2.62428 2.81434 2.97917 3.14911 3.29957 3.43556 3.57997 3.75183 4.08532 4.33396 4.48914 4.62114 4.80789 
65 0.15301 0.15774 0.16537 0.30987 0.31531 0.49524 0.49971 0.50449 0.62947 0.63451 0.81792 0.82244 0.82741 0.98966 0.99534 1.1561 1.16338 1.32 1.32594 1.33068 1.48762 1.49241 1.4985 1.65419 1.65844 1.84471 1.84993 1.85456 2.05794 2.06203 2.18386 2.19124 2.33007 2.33469 2.47094 2.47525 2.62443 2.62867 2.81371 2.81847 2.8254 2.978 2.98321 3.15032 3.15596 3.29984 3.30621 3.31015 3.43622 3.44188 3.57974 3.58433 3.75315 3.75848 4.08704 4.09123 4.33581 4.3395 4.49059 4.49561 4.6145 4.62289 4.80921 4.8127 4.8183 
13 0.1686 0.32538 0.50945 0.83241 1.00604 1.50233 1.67274 2.34916 2.82856 2.99573 3.16619 4.50754 4.82184 
118 0.17641 0.17985 0.18238 0.18596 0.33323 0.33641 0.33909 0.34217 0.35929 0.51894 0.52247 0.52469 0.52736 0.53145 0.65333 0.65608 0.65886 0.66268 0.84203 0.8455 0.84777 0.85109 1.01318 1.01648 1.01965 1.0235 1.18099 1.18475 1.18824 1.19233 1.34439 1.34819 1.35085 1.354 1.51208 1.51556 1.51812 1.52146 1.67781 1.68052 1.68403 1.68952 1.86839 1.87134 1.87422 1.87721 1.88543 2.08111 2.08382 2.08669 2.09381 2.20802 2.21227 2.2169 2.35347 2.35614 2.35919 2.36276 2.36827 2.49438 2.49743 2.49996 2.50369 2.64746 2.65056 2.65287 2.65827 2.83853 2.84134 2.84359 2.84693 2.85142 3.00212 3.00562 3.00807 3.01201 3.17407 3.17692 3.17961 3.18215 3.18638 3.32384 3.32749 3.33025 3.33316 3.45964 3.46277 3.46572 3.47029 3.60427 3.60713 3.61025 3.61432 3.77716 3.78055 3.7829 3.78545 3.79082 4.1102 4.11273 4.11569 4.12407 4.35908 4.3613 4.36467 4.3789 4.51424 4.51783 4.52012 4.52363 4.64225 4.64621 4.64999 4.83271 4.83528 4.83756 4.8404 4.84521 
35 0.1654 0.32119 0.32533 0.50937 0.6414 0.83133 1.00313 1.1722 1.33417 1.5018 1.66515 1.67328 1.85715 2.06807 2.20026 2.34017 2.35073 2.48252 2.4905 2.63567 2.82691 2.83261 2.99035 3.16362 3.31431 3.44894 3.59192 3.59958 3.76635 4.09678 4.34471 4.50328 4.63191 4.81991 4.82477 
30 0.16937 0.32545 0.51237 0.5178 0.64615 0.83502 1.00626 1.17418 1.33943 1.50576 1.66954 1.86123 2.07292 2.20218 2.34556 2.35703 2.4868 2.6397 2.83176 2.99507 3.1678 3.31795 3.4528 3.59746 3.77042 4.10155 4.34879 4.50742 4.63788 4.82415 
29 0.16316 0.3196 0.50613 0.63946 0.82879 1.00018 1.16783 1.33184 1.49902 1.66235 1.85527 2.06542 2.19509 2.33795 2.48062 2.63295 2.82396 2.98873 3.16057 3.31225 3.44589 3.58874 3.764 4.09413 4.34204 4.50101 4.6283 4.81725 4.8232 
0 
3 0.50617 0.8287 1.4988 
16 0.16458 0.64276 1.17165 1.66618 2.06854 2.34136 2.48251 2.63606 2.99119 3.16579 3.44867 3.59269 3.76672 4.09733 4.34494 4.50338 
18 0.17257 0.33096 0.5161 0.65189 0.83793 1.01144 1.34356 1.5103 1.67172 2.07566 2.64352 3.00123 3.17347 3.32287 3.7766 4.10439 4.35135 4.51091 
0 
81 0.18116 0.18466 0.19027 0.3376 0.34132 0.34739 0.52447 0.52778 0.53229 0.65731 0.66104 0.66658 0.84664 0.84997 0.85446 1.01689 1.02179 1.02811 1.18594 1.19027 1.19861 1.34999 1.35388 1.36372 1.51725 1.52054 1.52666 1.6818 1.68647 1.70103 1.87184 1.87609 1.88132 2.08429 2.08816 2.09624 2.21433 2.22023 2.35742 2.36195 2.36932 2.49907 2.50353 2.51153 2.65178 2.65498 2.66378 2.84312 2.84693 2.8512 3.0073 3.01122 3.1788 3.18214 3.18636 3.32946 3.33276 3.33789 3.46366 3.46736 3.47424 3.60819 3.61315 3.62011 3.78248 3.78543 3.79156 4.11315 4.11686 4.12513 4.36153 4.36529 4.37419 4.51937 4.52241 4.52793 4.64789 4.65371 4.83663 4.83988 4.84365 
20 0.32432 0.511 0.64426 0.83234 1.00774 1.33782 1.50453 1.66875 2.0699 2.34451 2.63631 2.99481 3.31639 3.59476 3.76811 4.09956 4.34615 4.50456 4.63548 4.8227 
41 0.16569 0.17157 0.32234 0.32777 0.50916 0.51436 0.64226 0.64771 0.83211 1.00535 1.17037 1.17674 1.33555 1.50211 1.66612 1.85621 1.86153 2.06895 2.19803 2.34148 2.34667 2.48367 2.63677 2.82777 2.83429 2.99154 3.16413 3.16855 3.31553 3.44999 3.59264 3.59863 3.76706 3.77009 4.09769 4.34567 4.50434 4.51011 4.63181 4.82082 4.82626 
94 0.15818 0.16171 0.16421 0.31494 0.31845 0.32138 0.50026 0.50427 0.50696 0.50963 0.6342 0.63759 0.64049 0.8231 0.82706 0.82947 0.83351 0.99476 0.99819 1.00096 1.00488 1.16082 1.16505 1.16889 1.17547 1.32489 1.33003 1.3334 1.49295 1.49724 1.50008 1.50342 1.65522 1.66053 1.66335 1.66897 1.84952 1.85267 1.85563 1.85968 2.06281 2.06591 2.18907 2.19416 2.33492 2.33812 2.34164 2.34699 2.47459 2.47879 2.48131 2.48732 2.62986 2.63291 2.63581 2.81909 2.82289 2.82538 2.82955 2.98274 2.98746 2.99128 3.15557 3.15913 3.16197 3.30455 3.30958 3.31242 3.44075 3.44438 3.44729 3.58503 3.58835 3.59172 3.59767 3.75831 3.76253 3.76493 4.09179 4.09466 4.10285 4.34055 4.34288 4.34844 4.49561 4.49994 4.50244 4.61963 4.62595 4.6294 4.81428 4.81708 4.81994 4.82342 
31 0.15814 0.31415 0.50058 0.63462 0.82365 0.99591 1.16159 1.32596 1.49393 1.65841 1.84805 1.8543 2.06146 2.18997 2.33377 2.47543 2.62874 2.81911 2.82611 2.98345 3.15559 3.3061 3.44081 3.58435 3.59293 3.75871 4.08975 4.33754 4.49581 4.624 4.81274 
62 0.16723 0.17129 0.32385 0.32715 0.51103 0.51446 0.64302 0.64732 0.83361 0.83649 0.84166 1.00281 1.00712 1.01215 1.17238 1.17796 1.33638 1.3417 1.50427 1.50876 1.66812 1.67286 1.85875 1.86256 1.86815 2.07009 2.07534 2.20019 2.20788 2.34252 2.34617 2.35237 2.48495 2.48949 2.63769 2.64102 2.82937 2.83383 2.99325 2.9986 3.16597 3.16977 3.31535 3.31892 3.45064 3.45564 3.5936 3.59839 3.60544 3.76748 3.77108 4.09931 4.10409 4.34759 4.35275 4.50499 4.50788 4.63287 4.63818 4.82294 4.82639 4.83276 
62 0.17106 0.176 0.32693 0.33058 0.51397 0.51846 0.64606 0.64993 0.83612 0.83965 0.84601 1.00521 1.01013 1.0162 1.1718 1.17767 1.18197 1.33791 1.34134 1.50653 1.5117 1.6703 1.67571 1.86134 1.86611 2.07295 2.07698 2.2017 2.2061 2.34564 2.34935 2.35658 2.48789 2.4922 2.64132 2.64486 2.83191 2.83678 2.9961 3.00123 3.16681 3.1705 3.17566 3.31763 3.32141 3.45143 3.45619 3.59717 3.60146 3.77176 3.77529 4.102 4.10606 4.35059 4.35576 4.50895 4.5123 4.63566 4.64008 4.82539 4.82912 4.83464 
34 0.1607 0.3175 0.5037 0.50814 0.63698 0.82547 0.82921 0.99526 1.00048 1.16192 1.3297 1.49521 1.49877 1.66018 1.84992 1.85585 2.06427 2.19381 2.33568 2.47868 2.63171 2.82261 2.98623 3.1587 3.31003 3.44262 3.58672 3.76183 4.09229 4.34083 4.49887 4.62709 4.81564 4.82049 
51 0.16932 0.17687 0.3258 0.33191 0.51173 0.51576 0.64508 0.65124 0.8347 0.83932 1.0071 1.01459 1.17492 1.3371 1.34492 1.50482 1.5095 1.66859 1.67753 1.86046 1.86658 2.07214 2.09418 2.20134 2.34489 2.35082 2.48633 2.49318 2.6398 2.83031 2.83564 2.99454 3.16736 3.17293 3.31749 3.32299 3.45169 3.45874 3.59561 3.60239 3.77093 3.78346 4.10109 4.11591 4.34881 4.35674 4.50722 4.51373 4.63516 4.82384 4.82858 
3 0.64949 2.07595 4.82921 
20 0.167 0.32351 0.51171 0.83347 1.00612 1.50734 1.66871 1.8577 2.07099 2.34336 2.48481 2.63716 2.82816 2.99258 3.31805 3.59605 3.76917 4.3481 4.50592 4.82113 
111 0.16239 0.16531 0.1676 0.17107 0.31887 0.32176 0.32436 0.32693 0.50492 0.50831 0.51032 0.51281 0.63752 0.64065 0.64331 0.64595 0.82761 0.8307 0.83303 0.83589 0.99882 1.00169 1.00495 1.01053 1.16397 1.16733 1.17119 1.17539 1.32862 1.33251 1.33507 1.33803 1.49748 1.50092 1.50321 1.50661 1.65783 1.66324 1.66606 1.66933 1.85391 1.85612 1.85897 1.86186 2.06696 2.06966 2.07243 2.19186 2.196 2.19862 2.20327 2.33952 2.34203 2.34514 2.35305 2.47801 2.48155 2.48439 2.48777 2.63337 2.63617 2.6383 2.82274 2.82594 2.8282 2.83096 2.83606 2.98674 2.99013 2.99233 2.99601 3.15943 3.16204 3.16492 3.16704 3.30826 3.31189 3.315 3.31748 3.4438 3.44687 3.4498 3.45281 3.58829 3.59162 3.594 3.59754 3.76234 3.7656 3.76809 3.7704 4.0958 4.09823 4.10092 4.14659 4.34473 4.34685 4.35009 4.49989 4.50308 4.50536 4.50805 4.62276 4.62822 4.63207 4.63529 4.81812 4.82049 4.82252 4.82487 4.82893 
0 
0 
0 
39 0.17037 0.32628 0.33117 0.51297 0.51747 0.64757 0.83551 0.84031 1.00492 1.01075 1.17466 1.33946 1.5059 1.5121 1.6697 1.86029 1.86605 2.07368 2.20244 2.34626 2.4888 2.64102 2.83217 2.83783 2.9958 3.16804 3.17287 3.31894 3.45274 3.5975 3.77132 3.77878 4.10266 4.35046 4.50776 4.51365 4.6367 4.825 4.82972 
176 0.18257 0.18571 0.18798 0.18998 0.19269 0.19661 0.33891 0.34162 0.34414 0.34629 0.34837 0.35181 0.35987 0.52524 0.52878 0.53078 0.53279 0.5348 0.5373 0.54171 0.65892 0.66174 0.66406 0.66616 0.66866 0.67229 0.84788 0.85061 0.8532 0.85502 0.85745 0.86001 0.86724 1.02001 1.02237 1.02517 1.0275 1.03016 1.03447 1.18622 1.18911 1.19205 1.19466 1.19726 1.20134 1.35057 1.35421 1.35646 1.35881 1.3613 1.36657 1.51815 1.5214 1.52385 1.52592 1.52858 1.53327 1.68319 1.68626 1.68841 1.69098 1.69425 1.69987 1.87509 1.87722 1.87984 1.88201 1.88421 1.88801 1.8942 2.08811 2.09033 2.09244 2.09513 2.09952 2.11433 2.21391 2.21791 2.22062 2.22429 2.22861 2.35986 2.36221 2.36461 2.367 2.36988 2.37372 2.37905 2.50056 2.50357 2.50605 2.50867 2.51162 2.51601 2.65407 2.65664 2.6589 2.66084 2.66455 2.67216 2.8441 2.84714 2.84936 2.85138 2.85373 2.85632 2.86297 3.00768 3.0111 3.01347 3.01566 3.01848 3.02449 3.18071 3.18318 3.1858 3.18767 3.18986 3.19287 3.19995 3.33013 3.33317 3.33593 3.33795 3.34008 3.34362 3.46565 3.46806 3.47071 3.47293 3.47556 3.4801 3.60984 3.6127 3.61513 3.61766 3.62048 3.62441 3.64701 3.78364 3.78679 3.78906 3.79089 3.79325 3.79691 3.80335 4.11672 4.11892 4.12114 4.12355 4.12762 4.13754 4.36581 4.3676 4.36972 4.37258 4.37694 4.40317 4.52089 4.52354 4.52601 4.52786 4.53045 4.53431 4.64524 4.64981 4.65313 4.6561 4.65981 4.83953 4.8418 4.84358 4.84554 4.84779 4.85042 4.85607 
1 0.83091 
0 
67 0.1556 0.16042 0.16568 0.31296 0.31761 0.49851 0.50295 0.50665 0.63111 0.63527 0.63959 0.82121 0.82634 0.83326 0.99292 0.99755 1.15919 1.16438 1.32342 1.32881 1.49099 1.49544 1.49937 1.65491 1.65992 1.6676 1.84794 1.85274 2.06104 2.06561 2.18798 2.19303 2.33316 2.33795 2.47177 2.47735 2.48291 2.62657 2.63124 2.81774 2.8221 2.82699 2.98063 2.9854 3.15384 3.15882 3.16371 3.3033 3.30886 3.43833 3.44296 3.58244 3.58659 3.5925 3.75715 3.76245 4.0901 4.09487 4.33879 4.34355 4.49378 4.49889 4.62031 4.62577 4.81284 4.81653 4.82162 
11 0.17142 0.32599 0.51421 0.83566 1.00793 1.50571 1.67252 1.8582 2.83713 3.77229 4.51372 
44 0.16625 0.1709 0.3231 0.32977 0.50904 0.51346 0.64364 0.83192 0.83742 1.0012 1.00597 1.17127 1.17835 1.33432 1.3393 1.50209 1.50682 1.66621 1.85597 1.86085 2.07098 2.19932 2.34412 2.35516 2.48404 2.4912 2.63811 2.82743 2.83172 2.99299 3.16493 3.17074 3.31504 3.31936 3.44943 3.59402 3.76812 4.09876 4.10751 4.34852 4.50514 4.63284 4.82133 4.82623 
49 0.17077 0.17563 0.32816 0.33254 0.51508 0.51941 0.64901 0.83747 0.84245 1.00923 1.01681 1.17927 1.34068 1.34541 1.50781 1.51239 1.67179 1.67915 1.86223 1.86653 1.87886 2.07502 2.09304 2.20652 2.34774 2.356 2.49073 2.64196 2.83389 2.83904 2.99682 3.17028 3.17518 3.32118 3.45499 3.46213 3.59848 3.60739 3.77308 3.77843 4.10386 4.11667 4.35211 4.36059 4.51045 4.64009 4.82598 4.8305 4.85559 
0 
3 0.50691 0.82979 1.50131 
0 
13 0.16348 0.32019 0.50382 0.82627 0.99722 1.49682 1.85576 2.8236 3.15957 3.76329 4.09402 4.34197 4.81911 
66 0.16942 0.17322 0.17948 0.32585 0.3292 0.33665 0.51249 0.51576 0.52118 0.64523 0.64906 0.83495 0.8381 0.84197 1.00411 1.00844 1.01275 1.17535 1.17987 1.33841 1.34259 1.50573 1.51003 1.66937 1.67348 1.67978 1.85937 1.86373 1.8683 2.07246 2.07629 2.20263 2.20914 2.3445 2.34874 2.35452 2.48684 2.49083 2.4998 2.64023 2.64454 2.83107 2.83615 2.99541 3.00043 3.16774 3.17091 3.31885 3.32234 3.45173 3.45563 3.5962 3.60053 3.77054 3.77371 3.78103 4.10081 4.1044 4.34933 4.35281 4.50785 4.5112 4.63609 4.82432 4.82842 4.83221 
118 0.16996 0.1727 0.17548 0.17922 0.32533 0.32842 0.33095 0.33387 0.34099 0.5135 0.51578 0.51829 0.52103 0.52577 0.64605 0.64904 0.65223 0.65744 0.83556 0.83805 0.8406 0.8434 0.8525 1.00527 1.00898 1.01152 1.01442 1.02072 1.17433 1.17827 1.18116 1.19097 1.33933 1.34237 1.34507 1.36267 1.50633 1.50878 1.51166 1.51538 1.67036 1.67323 1.67621 1.67985 1.85994 1.86366 1.86644 1.86911 1.87585 2.07275 2.07551 2.0789 2.08805 2.20238 2.20557 2.20952 2.34509 2.348 2.35062 2.3535 2.35905 2.48714 2.48992 2.49334 2.49748 2.64062 2.64302 2.64581 2.65471 2.83167 2.83401 2.83733 2.84108 2.99548 2.99769 3.00132 3.01244 3.16723 3.17034 3.17294 3.17677 3.31819 3.32101 3.32341 3.32768 3.45188 3.45515 3.45766 3.46209 3.59655 3.59915 3.60213 3.60644 3.77146 3.77415 3.77661 3.7816 4.10174 4.10419 4.10699 4.11189 4.15099 4.35041 4.35281 4.35615 4.36277 4.50785 4.51046 4.51332 4.51864 4.63624 4.63936 4.64456 4.82461 4.82705 4.82934 4.83178 4.83719 
18 0.16713 0.32519 0.51077 0.64371 0.8352 1.5053 2.07039 2.34159 2.48784 2.63628 2.83212 2.99188 3.45342 3.59275 3.76798 4.34879 4.50485 4.82568 
30 0.17665 0.33238 0.51962 0.65243 0.84093 0.84732 1.01216 1.18306 1.34525 1.51253 1.6788 1.86842 2.07933 2.35269 2.49431 2.64558 2.83686 2.84244 3.00152 3.17328 3.32478 3.45934 3.60337 3.77659 4.10776 4.3557 4.51296 4.64462 4.831 4.83935 
7 0.50302 0.82396 0.99516 1.49465 2.06523 2.33684 4.34088 
105 0.15419 0.15833 0.16096 0.16621 0.31058 0.31398 0.31722 0.32024 0.49681 0.50095 0.50345 0.50635 0.62966 0.63381 0.6367 0.63963 0.8193 0.82294 0.82629 0.82894 0.99204 0.99478 0.99844 1.00252 1.15637 1.16035 1.16424 1.16788 1.32118 1.32575 1.3288 1.33256 1.48906 1.49305 1.49616 1.49916 1.65065 1.65669 1.65978 1.66324 1.84735 1.84987 1.85333 1.85771 2.06068 2.06358 2.06684 2.1852 2.19035 2.19349 2.33212 2.33506 2.33854 2.46813 2.47329 2.4767 2.47922 2.62408 2.6286 2.63141 2.81504 2.81947 2.82223 2.82603 2.97895 2.9837 2.98633 2.99076 3.15233 3.15534 3.15909 3.16249 3.30096 3.3051 3.30854 3.31196 3.4335 3.43919 3.44248 3.44545 3.58085 3.58518 3.58792 3.59372 3.75568 3.75925 3.76195 3.7645 4.08958 4.09217 4.09568 4.33855 4.34079 4.3456 4.49213 4.4956 4.49868 4.50233 4.61611 4.6217 4.62585 4.81139 4.81448 4.81702 4.82068 
43 0.1747 0.33118 0.3444 0.51643 0.52221 0.65023 0.83948 0.84604 1.01134 1.02049 1.18139 1.34423 1.50967 1.51886 1.67319 1.686 1.86574 1.87211 2.07709 2.20742 2.35015 2.35773 2.49214 2.64415 2.83601 2.84272 2.99945 3.17275 3.18358 3.3232 3.45774 3.60079 3.61188 3.77562 3.78664 4.10501 4.35337 4.36624 4.51138 4.52393 4.64109 4.82868 4.83376 
115 0.17675 0.17943 0.18255 0.18749 0.33291 0.33585 0.33831 0.34255 0.51993 0.52233 0.52478 0.5279 0.53656 0.65271 0.6559 0.65895 0.66428 0.8419 0.84458 0.84721 0.85028 0.87111 1.01248 1.01598 1.01913 1.02382 1.1799 1.18382 1.18706 1.19202 1.34544 1.34835 1.35162 1.35903 1.51291 1.51545 1.51852 1.52459 1.67703 1.68036 1.6842 1.69246 1.86705 1.8706 1.87347 1.87709 1.88434 2.07962 2.08269 2.0863 2.09598 2.20859 2.2123 2.2173 2.35272 2.35591 2.35926 2.36438 2.49431 2.49718 2.50064 2.50587 2.64708 2.64984 2.65349 2.66174 2.83813 2.84086 2.84374 2.84676 2.86043 3.00291 3.00585 3.00964 3.17379 3.17698 3.17936 3.18289 3.32511 3.32797 3.33079 3.33779 3.4589 3.46232 3.46541 3.4718 3.60405 3.60776 3.61172 3.61727 3.77736 3.78011 3.78232 3.78637 3.79632 4.10851 4.11131 4.11447 4.12212 4.35706 4.3596 4.36298 4.37019 4.51413 4.51688 4.51955 4.52361 4.64295 4.64627 4.65135 4.83179 4.83421 4.83687 4.83961 4.84536 
13 0.32595 0.51229 0.64832 0.83438 1.3395 1.50449 1.6742 1.86333 3.16786 3.31936 3.77158 4.34946 4.82469 
58 0.15299 0.15787 0.3093 0.31406 0.49561 0.50034 0.50463 0.62862 0.63363 0.81872 0.82354 0.99016 0.99572 1.156 1.16287 1.32 1.32598 1.4883 1.49334 1.65157 1.65655 1.84487 1.84974 2.05804 2.06243 2.184 2.1904 2.33003 2.33477 2.46961 2.47492 2.62413 2.62872 2.8135 2.81868 2.97772 2.98328 3.15041 3.15571 3.29958 3.3058 3.31007 3.43527 3.44022 3.57945 3.58437 3.7534 3.75847 4.08697 4.0913 4.33594 4.33974 4.49058 4.49581 4.61482 4.62332 4.80928 4.81285 
18 0.16645 0.3258 0.51046 0.83241 1.00363 1.5055 1.86047 2.34418 2.48629 2.63689 2.83335 2.99345 3.1683 3.31795 3.59289 3.7688 4.35078 4.8218 
21 0.3251 0.51533 0.64467 0.83928 1.33776 1.67088 1.8616 2.34545 2.48767 2.63757 2.83327 2.99459 3.16783 3.31718 3.45289 3.59827 3.76812 4.09998 4.34828 4.50537 4.63714 
65 0.17004 0.17314 0.17977 0.32623 0.32968 0.33571 0.51296 0.51612 0.51993 0.64686 0.65105 0.83518 0.83818 0.84283 1.00559 1.00986 1.01486 1.17382 1.17919 1.3394 1.34393 1.50641 1.50989 1.66979 1.67438 1.68424 1.85952 1.86442 1.86916 2.0734 2.07792 2.20274 2.2106 2.34559 2.35063 2.35817 2.48816 2.4932 2.64163 2.64671 2.83197 2.83716 2.99616 3.00115 3.16863 3.17224 3.31997 3.3243 3.45302 3.45765 3.59722 3.60226 3.77279 3.77651 4.10213 4.10671 4.35035 4.35393 4.50937 4.5135 4.63633 4.6437 4.8253 4.82895 4.83342 
30 0.16659 0.32265 0.50884 0.64309 0.83177 1.00196 1.17177 1.33489 1.50241 1.66688 1.8562 1.86224 2.07036 2.19873 2.34165 2.48399 2.63711 2.82783 2.99175 3.1647 3.31503 3.45136 3.59274 3.76734 4.09872 4.34593 4.50479 4.63187 4.82111 4.82697 
72 0.15727 0.16236 0.31398 0.31888 0.32429 0.49969 0.5042 0.50741 0.63361 0.63875 0.82249 0.8273 0.83099 0.99399 0.99899 1.00262 1.16016 1.16633 1.17154 1.3241 1.32993 1.33419 1.49248 1.49768 1.50181 1.6544 1.65987 1.66457 1.84895 1.85392 1.85837 2.06183 2.0671 2.18722 2.19398 2.33419 2.33919 2.4742 2.47948 2.62868 2.63274 2.81882 2.82325 2.82899 2.98284 2.98735 3.1546 3.15997 3.1639 3.30396 3.31004 3.31432 3.43998 3.44579 3.58444 3.58884 3.75769 3.76268 3.76705 4.0915 4.09637 4.34038 4.34618 4.4949 4.49983 4.50504 4.61752 4.62606 4.63207 4.81398 4.81736 4.82222 
29 0.17094 0.32768 0.51412 0.64718 0.83608 1.01261 1.17834 1.34095 1.50719 1.67228 1.86463 2.07384 2.2063 2.34692 2.35723 2.48873 2.64077 2.83237 2.99544 3.16887 3.31937 3.45425 3.6058 3.77154 4.10286 4.35113 4.50775 4.63539 4.82571 
27 0.17238 0.33029 0.5162 0.64847 0.83839 1.00962 1.17891 1.34194 1.50869 1.67419 1.86421 2.07512 2.34843 2.48874 2.64223 2.83484 2.99748 3.17039 3.32075 3.45554 3.59968 3.77311 4.10281 4.35192 4.51206 4.63873 4.82701 
99 0.17563 0.17864 0.18261 0.33097 0.33458 0.33765 0.34508 0.51857 0.52134 0.52427 0.52932 0.65142 0.65504 0.659 0.8395 0.84337 0.8468 0.85205 1.01037 1.0146 1.01834 1.0248 1.17754 1.18242 1.18631 1.34318 1.34658 1.35021 1.36226 1.51163 1.51467 1.51828 1.53665 1.67558 1.67919 1.68354 1.86583 1.86944 1.87273 1.87852 2.07836 2.08183 2.08675 2.20543 2.21018 2.21641 2.35096 2.35452 2.35808 2.36381 2.49327 2.49657 2.50101 2.51551 2.64557 2.64877 2.65399 2.83675 2.84009 2.84359 2.85035 3.00005 3.00339 3.00766 3.17284 3.17624 3.17934 3.18477 3.32337 3.32687 3.33013 3.45724 3.46115 3.46476 3.60234 3.60608 3.61039 3.6183 3.77567 3.77897 3.7817 3.78748 4.10724 4.11059 4.11487 4.35615 4.35924 4.36356 4.51228 4.51576 4.51911 4.52698 4.63883 4.64356 4.64904 4.83045 4.83319 4.83637 4.84077 
30 0.16957 0.32699 0.51214 0.51867 0.64625 0.83506 1.00622 1.17773 1.33858 1.50537 1.67134 1.86177 2.0724 2.2032 2.34587 2.4871 2.6401 2.83097 2.99482 3.16769 3.31854 3.45336 3.59688 3.77084 4.10104 4.34907 4.50745 4.63773 4.82457 4.8321 
64 0.16751 0.17033 0.32267 0.32648 0.51002 0.51297 0.51703 0.64292 0.64725 0.83104 0.83472 0.83931 1.00193 1.00744 1.1705 1.17715 1.33565 1.34037 1.50361 1.5074 1.66766 1.67212 1.85726 1.86187 1.86624 2.07043 2.07402 2.19956 2.20717 2.3422 2.34661 2.3564 2.48485 2.4882 2.6386 2.64109 2.82882 2.83212 2.83722 2.99397 2.99912 3.16386 3.1681 3.17534 3.31592 3.31999 3.44877 3.4534 3.59473 3.59846 3.76727 3.77112 4.09955 4.10286 4.34806 4.35268 4.5033 4.50759 4.51317 4.63245 4.63729 4.82237 4.8248 4.82938 
17 0.16436 0.32143 0.50864 0.64232 0.8307 1.00277 1.50327 1.8576 2.48099 2.63487 2.82484 3.16296 3.31412 3.44869 3.7649 4.50187 4.81916 
28 0.15137 0.30726 0.49425 0.6273 0.81587 0.98721 1.15363 1.31925 1.48633 1.65333 1.84196 2.05515 2.18364 2.32736 2.4701 2.62231 2.81251 2.9771 3.14801 3.29838 3.43385 3.57821 3.75158 4.08412 4.33257 4.48848 4.62073 4.80674 
36 0.16571 0.17056 0.32319 0.50935 0.51366 0.64332 0.83146 1.00284 1.01048 1.1716 1.33511 1.50181 1.6659 1.85754 1.86175 2.06954 2.19842 2.34253 2.34952 2.48412 2.49288 2.63721 2.82795 2.83306 2.9917 3.16496 3.3158 3.45004 3.59326 3.76755 4.09771 4.34577 4.5048 4.63248 4.82098 4.82541 
34 0.17268 0.32978 0.34601 0.51616 0.52561 0.64993 0.83877 1.0102 1.17793 1.34305 1.50929 1.67251 1.86228 1.86793 2.07613 2.20267 2.21514 2.34914 2.36019 2.4905 2.64385 2.83434 2.99987 3.1715 3.323 3.45638 3.59987 3.77484 4.10496 4.35252 4.51172 4.64043 4.82726 4.83291 

176
