# Supplementary material for: Deciphering the Contribution of Oriens-Lacunosum/Moleculare (OLM) Cells to Intrinsic θ Rhythms Using Biophysical Local Field Potential (LFP) Models
Source: eNeuro. 2018 Sep 4;5(4):ENEURO.0146-18.2018. doi: 10.1523/ENEURO.0146-18.2018 (PMC6140113; doi:10.1523/ENEURO.0146-18.2018)
Supplement: Supplementary file 2 — Supplementary Code. Download supplement 2, GZ file [file sup_enu-eN-NWR-0146-18-s02.gz › LFP_microcircuit-master/BSC-120-gi-0-gi_SD-0-PV12913020-dSD6.6ms-gnSD0.21-gpv3.0-gsb3.25-csb0.21-gbs5.0-cbs0.1344-spiketimes.txt]

3065

102


49 0.15661 0.30875 0.3142 0.49592 0.49993 0.62803 0.63332 0.99047 1.15471 1.16372 1.31864 1.32533 1.64903 1.65561 1.84348 1.85079 2.05675 2.06087 2.18236 2.18924 2.32887 2.3352 2.46766 2.47329 2.62255 2.62718 2.81248 2.81739 2.97634 2.98193 3.149 3.1543 3.29849 3.30521 3.43326 3.43911 3.57838 3.58321 3.75209 3.75766 4.08581 4.09054 4.33456 4.48933 4.49468 4.61313 4.62158 4.8083 4.81165 
0 
24 0.16729 0.5098 0.64294 1.17285 1.33563 1.66611 1.85898 2.06906 2.19909 2.34128 2.48357 2.63646 2.82798 2.99158 3.16535 3.31578 3.44942 3.5926 3.76777 4.09724 4.3454 4.50437 4.63204 4.82089 
25 0.15981 0.31583 0.50187 0.63421 1.16462 1.32729 1.65902 1.84957 2.06164 2.192 2.33403 2.47589 2.62855 2.81993 2.98409 3.15575 3.30628 3.44085 3.58479 3.75895 4.09005 4.33862 4.49604 4.6285 4.81369 
88 0.15764 0.16098 0.16552 0.31305 0.31652 0.31982 0.49999 0.503 0.50579 0.63227 0.63515 0.63819 0.64251 0.99392 1.15876 1.16242 1.16615 1.17021 1.32282 1.32745 1.33049 1.33376 1.49676 1.65485 1.65888 1.66249 1.84796 1.85098 1.85415 2.06073 2.06362 2.06759 2.18662 2.19093 2.19622 2.33309 2.33587 2.33943 2.47217 2.47614 2.47929 2.48318 2.62727 2.63027 2.63285 2.81736 2.82044 2.82308 2.82666 2.98073 2.98479 2.98758 3.15353 3.15633 3.15932 3.16225 3.30289 3.3069 3.30976 3.31297 3.43831 3.44113 3.44454 3.44891 3.58258 3.58579 3.58923 3.75669 3.76014 3.76281 3.76647 4.08988 4.09243 4.09646 4.33868 4.34102 4.34658 4.49372 4.49764 4.50029 4.61754 4.62309 4.62623 4.63021 4.81239 4.81495 4.81793 4.82129 
14 0.64633 1.33958 2.07638 2.48667 2.63934 2.83172 2.99376 3.16795 3.31853 3.45258 3.59736 3.77059 4.5069 4.6371 
78 0.15505 0.15916 0.3092 0.31277 0.31632 0.49676 0.50106 0.50408 0.62848 0.63301 0.63677 0.99172 1.15467 1.15883 1.16417 1.16798 1.32029 1.32565 1.32892 1.49661 1.64898 1.6554 1.6588 1.84602 1.84959 1.85471 2.05919 2.06236 2.18393 2.18933 2.19563 2.33069 2.33386 2.33795 2.46593 2.4721 2.47586 2.47962 2.62205 2.6268 2.62985 2.81386 2.81847 2.82111 2.82533 2.97782 2.98254 2.98519 3.15083 3.1542 3.15754 3.16129 3.29974 3.30435 3.30832 3.31245 3.43196 3.43791 3.4421 3.57959 3.58403 3.5878 3.75424 3.75857 3.76146 4.0882 4.09106 4.33707 4.33962 4.49115 4.49596 4.49874 4.61446 4.62047 4.62502 4.81021 4.81336 4.81622 
56 0.15669 0.31029 0.3146 0.49932 0.50276 0.62988 0.63372 0.99163 1.1565 1.16232 1.16823 1.32044 1.32584 1.65407 1.65754 1.84524 1.84975 2.05845 2.06208 2.18426 2.19023 2.33062 2.33424 2.47133 2.47552 2.62484 2.62846 2.81412 2.81859 2.82352 2.97834 2.98315 3.15083 3.15525 3.15861 3.30023 3.30587 3.31071 3.43663 3.44114 3.58021 3.58422 3.75369 3.7585 3.76226 4.08753 4.09118 4.33626 4.33911 4.49096 4.49583 4.61485 4.62315 4.80996 4.81275 4.81702 
15 0.64413 1.33862 2.07206 2.48596 2.63781 2.99561 3.16647 3.31711 3.45313 3.59553 3.7682 4.10028 4.50501 4.5123 4.63333 
43 0.64774 0.65173 0.65795 1.17734 1.34085 1.34562 2.07436 2.0782 2.08585 2.20499 2.34861 2.48952 2.49317 2.49786 2.64213 2.64462 2.65094 2.83414 2.83984 2.99747 3.00164 3.17042 3.1735 3.17857 3.32231 3.45458 3.45887 3.59824 3.60263 3.60913 3.77319 3.77573 3.78018 4.1046 4.35253 4.51023 4.51306 4.51817 4.63666 4.64063 4.64721 4.82751 4.83349 
32 0.16477 0.32077 0.50682 0.63869 0.64352 1.16862 1.33222 1.66392 2.06598 2.19636 2.34031 2.47991 2.48621 2.63428 2.82457 2.98952 3.15979 3.16409 3.31239 3.44429 3.44963 3.58988 3.59483 3.76431 3.76779 4.09487 4.34372 4.50198 4.50777 4.62985 4.63696 4.818 
4 2.4978 2.64825 3.77901 4.51674 
10 0.64313 2.07188 2.48499 2.63734 2.83288 2.99273 3.59305 3.7677 4.50413 4.63557 
0 
2 0.65533 2.50025 
37 0.16779 0.50858 0.51339 0.64061 0.64497 1.16768 1.33398 1.66621 1.85641 2.06867 2.0732 2.19753 2.34054 2.48185 2.48582 2.63612 2.63945 2.82681 2.99008 2.99391 3.16151 3.16601 3.31251 3.3181 3.44626 3.45164 3.5916 3.59608 3.76705 3.77051 4.09796 4.34621 4.50204 4.50651 4.63117 4.63751 4.82092 
16 0.50622 0.63867 1.33186 2.06346 2.33584 2.47901 2.63096 2.82222 2.98562 3.15884 3.30998 3.44445 3.76209 4.33982 4.49844 4.81586 
23 0.50922 0.64194 1.17282 1.33635 2.06837 2.33942 2.482 2.48933 2.63535 2.82685 2.83343 2.99002 3.1632 3.31369 3.4485 3.59125 3.59899 3.76716 4.09611 4.34478 4.50393 4.63077 4.81992 
50 0.15514 0.3073 0.31199 0.49672 0.50277 0.62686 0.63117 0.99013 1.15367 1.15992 1.31798 1.32446 1.65054 1.65511 1.84275 1.84795 2.05598 2.06052 2.18183 2.18935 2.32792 2.33239 2.46665 2.47195 2.62169 2.62604 2.81155 2.81626 2.97557 2.98106 3.14816 3.15311 3.29745 3.3038 3.43334 3.43773 3.57737 3.58197 3.7513 3.75653 4.08496 4.08942 4.33381 4.33942 4.48849 4.4938 4.61257 4.62121 4.80718 4.81064 
7 0.65077 2.07672 2.49104 2.64272 3.17153 3.77347 4.51102 
0 
76 0.15782 0.16117 0.31162 0.31505 0.31949 0.498 0.5021 0.50528 0.62994 0.63432 0.63782 0.99382 1.15702 1.16099 1.16584 1.32204 1.3269 1.33016 1.49709 1.65084 1.6581 1.66474 1.84743 1.85091 1.85551 2.06054 2.06375 2.18565 2.191 2.19668 2.3325 2.3354 2.33972 2.46878 2.47463 2.47798 2.48243 2.62454 2.62895 2.63172 2.81553 2.81964 2.82249 2.82781 2.97927 2.98427 2.98684 3.15277 3.15574 3.15932 3.30163 3.30575 3.30943 3.43358 3.43952 3.44344 3.44804 3.58123 3.58545 3.58882 3.756 3.75972 3.7626 4.08953 4.09237 4.33853 4.34153 4.49313 4.49719 4.49978 4.61654 4.62178 4.62681 4.81197 4.81475 4.81765 
45 0.16198 0.31544 0.50296 0.50694 0.63488 0.63879 1.16055 1.16769 1.32793 1.33269 1.84931 2.06211 2.06719 2.19148 2.33431 2.34076 2.47636 2.48004 2.62963 2.63315 2.82058 2.82453 2.98549 2.99002 3.15523 3.15996 3.3059 3.31039 3.44013 3.44527 3.58518 3.58992 3.7592 3.76265 3.76662 4.09112 4.09599 4.33953 4.49599 4.49967 4.50416 4.62262 4.62904 4.81424 4.81813 
6 0.64673 2.48935 2.64165 3.16633 3.76693 4.50489 
0 
8 0.64121 2.48237 2.63436 3.16254 3.59177 3.76549 4.50202 4.63088 
0 
0 
0 
11 0.64582 2.07313 2.48679 2.63851 2.9941 3.16787 3.45366 3.5943 3.77056 4.50714 4.64021 
75 0.14978 0.15354 0.30217 0.30586 0.30941 0.48895 0.49361 0.49679 0.50253 0.62161 0.62606 0.6297 0.98407 0.98985 1.14843 1.15273 1.15781 1.3134 1.31888 1.32359 1.64259 1.64942 1.65313 1.8384 1.84164 1.84543 2.05164 2.0552 2.17707 2.18332 2.32329 2.32677 2.33074 2.46068 2.46633 2.4699 2.61608 2.62038 2.62354 2.80685 2.81147 2.8144 2.82049 2.97073 2.97619 2.97965 3.1435 3.14694 3.15049 3.15673 3.29263 3.2974 3.30123 3.42562 3.43102 3.43546 3.57252 3.57716 3.58103 3.747 3.75142 3.75431 4.08051 4.08371 4.32949 4.33229 4.48394 4.4885 4.49144 4.60804 4.61501 4.61961 4.80263 4.80592 4.80885 
15 0.64226 1.16727 2.06877 2.19511 2.48285 2.6366 2.82794 2.99276 3.16246 3.44737 3.59165 3.76515 4.09834 4.50246 4.62958 
42 0.16116 0.31475 0.5025 0.63409 0.63895 1.16056 1.16705 1.32547 1.33033 1.65827 1.84981 2.06264 2.06739 2.18855 2.19617 2.33479 2.47464 2.47977 2.62877 2.63285 2.81911 2.82366 2.98318 2.98839 3.15523 3.16001 3.30482 3.31009 3.44022 3.44526 3.585 3.58913 3.75859 3.76303 4.09186 4.3407 4.49547 4.50018 4.61882 4.62693 4.81433 4.81834 
27 0.16326 0.31986 0.50558 0.6369 1.16497 1.33019 1.85147 2.06358 2.19403 2.33649 2.47919 2.63172 2.82256 2.98725 3.15683 3.16272 3.31002 3.44221 3.58785 3.76176 3.76756 4.09287 4.34198 4.49844 4.5023 4.62791 4.81576 
50 0.51473 0.51972 0.64595 0.64924 0.6529 1.17444 1.17959 1.33947 1.34366 2.07302 2.07627 2.08176 2.20271 2.20753 2.3471 2.35276 2.48708 2.48983 2.49332 2.49951 2.64071 2.64315 2.64933 2.83269 2.83607 2.84143 2.99639 3.00024 3.16668 3.17029 3.17336 3.31986 3.32328 3.45216 3.45601 3.59667 3.60042 3.6058 3.77159 3.77397 3.77746 4.10284 4.35129 4.50742 4.51013 4.51346 4.63595 4.6397 4.82631 4.83113 
28 0.5083 0.63985 0.64518 1.168 1.33269 1.85565 2.06704 2.19697 2.34088 2.48166 2.63457 2.82555 2.9907 3.15994 3.16527 3.31208 3.31903 3.44559 3.59126 3.5994 3.76347 3.76855 4.09632 4.34526 4.50038 4.50556 4.63065 4.81932 
4 2.06652 2.63449 3.76551 4.50253 
25 0.3103 0.49947 0.63065 1.15657 1.32109 1.65585 1.84485 2.05805 2.18717 2.33028 2.4724 2.62523 2.81556 2.9804 3.15085 3.30067 3.43648 3.58118 3.75386 3.75975 4.08711 4.33577 4.491 4.62023 4.80976 
9 0.65414 2.08078 2.49512 2.64727 3.17571 3.60593 3.77782 4.51538 4.64629 
20 0.50175 0.63476 1.32652 1.65766 1.84666 2.05962 2.33205 2.47536 2.62772 2.8188 2.98329 3.1539 3.30964 3.43964 3.58389 3.7584 4.08842 4.33698 4.4958 4.81138 
2 2.63128 3.15903 
3 2.34237 3.76536 4.5028 
45 0.16494 0.32149 0.50715 0.63926 0.64272 1.16374 1.17093 1.32763 1.3324 1.33771 1.50196 1.66381 1.85334 2.06601 2.07151 2.19461 2.20255 2.33803 2.3439 2.48081 2.48584 2.63404 2.63674 2.82485 2.82897 2.98914 3.15934 3.16317 3.16747 3.30826 3.31316 3.44447 3.44914 3.58916 3.59383 3.76439 3.76704 4.09494 4.34367 4.50127 4.50377 4.62636 4.63076 4.81772 4.82187 
0 
7 0.65092 2.49131 3.17154 3.59911 3.77309 4.50885 4.64038 
6 0.64232 2.63551 2.99227 3.16394 3.59286 3.76672 
18 0.64256 0.64741 1.1717 1.3374 2.07132 2.1995 2.48488 2.63758 2.82928 2.99333 3.16543 3.31806 3.4517 3.59355 3.76934 4.10151 4.50549 4.63217 
0 
39 0.51979 0.64968 0.65285 0.65734 1.34347 1.34882 2.07603 2.07972 2.08739 2.20696 2.49132 2.49501 2.49942 2.64383 2.64658 2.65384 2.83734 2.84309 2.99979 3.00501 3.17153 3.17452 3.17862 3.3251 3.45697 3.46259 3.60055 3.6052 3.61286 3.77458 3.77721 3.78193 3.79066 4.5119 4.51468 4.51992 4.63929 4.64313 4.83109 
16 0.64487 1.33848 2.07155 2.48568 2.63797 2.8317 2.99329 3.16657 3.31801 3.45221 3.59599 3.76827 4.10068 4.50611 4.63779 4.82468 
28 0.50894 0.63995 1.16757 1.33284 1.66509 1.85567 2.06693 2.33966 2.48064 2.48816 2.63426 2.82503 2.98974 3.15974 3.16602 3.30972 3.3156 3.44566 3.5907 3.76398 3.76857 4.09602 4.34511 4.50013 4.50606 4.62811 4.63471 4.81889 
129 0.15027 0.15373 0.15598 0.15936 0.3038 0.30728 0.31024 0.31251 0.31504 0.4906 0.49483 0.49713 0.49965 0.50218 0.62001 0.62527 0.6285 0.63118 0.63371 0.8214 0.98615 0.98893 0.99251 0.99744 1.14985 1.15369 1.15704 1.16027 1.16349 1.31472 1.31817 1.32174 1.3242 1.32702 1.49048 1.49509 1.64408 1.65018 1.65303 1.65583 1.65921 1.8405 1.84273 1.84564 1.84808 1.85114 2.05372 2.05603 2.05851 2.06155 2.17883 2.18332 2.18645 2.19022 2.32533 2.328 2.33066 2.33342 2.33966 2.46058 2.46634 2.46961 2.47194 2.47492 2.47895 2.6173 2.62163 2.62444 2.62632 2.63195 2.80879 2.81268 2.81526 2.81731 2.82011 2.82379 2.97242 2.9764 2.97948 2.98195 2.9854 3.14527 3.14821 3.15105 3.15325 3.15563 3.29452 3.29788 3.30115 3.30365 3.3061 3.42711 3.43269 3.43526 3.43798 3.44064 3.57445 3.57822 3.58071 3.58362 3.58734 3.74924 3.75217 3.75495 3.75696 3.7594 4.08273 4.08508 4.0876 4.09107 4.33177 4.33367 4.33604 4.33978 4.48558 4.4885 4.4919 4.49382 4.49706 4.60965 4.61473 4.61852 4.62109 4.62581 4.80484 4.80755 4.80957 4.81168 4.81449 
70 0.5149 0.51897 0.64496 0.64753 0.65046 0.65362 1.17308 1.17794 1.33626 1.34011 1.34372 1.86262 1.8685 2.07292 2.07574 2.07863 2.08711 2.19937 2.20384 2.20895 2.34631 2.35132 2.48677 2.48976 2.49255 2.49726 2.63987 2.64269 2.6448 2.65031 2.83068 2.83378 2.83682 2.84168 2.99431 2.99772 3.00087 3.16663 3.16983 3.17216 3.17622 3.31628 3.32117 3.32472 3.45188 3.45565 3.45838 3.59593 3.59863 3.60212 3.60752 3.76918 3.77274 3.77502 3.77735 3.78512 4.10298 4.10806 4.35192 4.35667 4.50667 4.51023 4.51232 4.51643 4.63402 4.63802 4.64097 4.65285 4.82718 4.83146 
56 0.16901 0.51117 0.51494 0.64238 0.64592 0.65021 1.1688 1.17292 1.17884 1.33327 1.33685 1.34125 1.50406 1.66781 1.85768 1.86251 2.06951 2.07238 2.19682 2.20096 2.34276 2.34801 2.48332 2.48651 2.49002 2.63696 2.63993 2.64842 2.82857 2.8317 2.99129 2.9943 3.16324 3.1669 3.16943 3.31414 3.31818 3.44815 3.45176 3.4551 3.59308 3.59636 3.60503 3.76739 3.77068 3.77327 4.09889 4.10371 4.34796 4.50297 4.50711 4.5107 4.63185 4.63502 4.82278 4.82616 
34 0.1648 0.32391 0.50759 0.63861 1.16398 1.17196 1.32809 1.33353 1.66407 1.85445 2.0674 2.19565 2.33807 2.4802 2.63254 2.63642 2.82362 2.98654 2.99067 3.15886 3.16419 3.30768 3.31385 3.44462 3.58838 3.76167 3.76709 4.09518 4.34574 4.49847 4.50399 4.62584 4.63239 4.81911 
11 2.06646 2.48046 2.63347 3.16039 3.44735 3.59153 3.76437 4.09514 4.50119 4.63235 4.82117 
0 
17 0.64068 1.1645 1.33207 2.06875 2.19634 2.63444 2.82489 2.98934 3.1628 3.31496 3.44879 3.59146 3.76459 4.09621 4.50161 4.62961 4.8189 
0 
20 0.5072 0.63999 1.17112 1.33263 2.06575 2.33846 2.48073 2.63421 2.82472 2.9892 3.16191 3.31317 3.44374 3.5895 3.76376 4.09482 4.34427 4.50122 4.62996 4.81823 
17 0.64532 1.33957 2.07277 2.48632 2.49504 2.64046 2.8323 2.99612 3.16608 3.1707 3.45126 3.59648 3.76882 3.77275 4.50722 4.51292 4.6356 
18 0.50124 0.63403 1.32736 1.84605 2.0598 2.33224 2.62725 2.81882 2.98563 3.15395 3.30627 3.44046 3.58511 3.75793 4.08818 4.33602 4.49525 4.8107 
59 0.15839 0.31146 0.31576 0.49799 0.50192 0.5068 0.63036 0.63464 0.63845 0.99325 1.15722 1.16309 1.32152 1.32741 1.3325 1.6529 1.65842 1.84664 1.85155 2.0598 2.06382 2.18553 2.19176 2.33185 2.33611 2.47039 2.47578 2.47981 2.62584 2.63013 2.81527 2.81973 2.82361 2.97931 2.98452 3.15208 3.15659 3.15972 3.30106 3.30687 3.31062 3.4364 3.44103 3.44484 3.58113 3.58564 3.75526 3.75982 3.7628 4.08881 4.09275 4.33774 4.3415 4.49238 4.49728 4.61626 4.62448 4.81144 4.81444 
1 3.7691 
41 0.16074 0.31229 0.5018 0.63159 0.63756 1.15818 1.16853 1.32223 1.32907 1.65658 1.84706 2.06016 2.18646 2.33236 2.34 2.4723 2.47829 2.62645 2.63151 2.81591 2.82116 2.98001 2.98627 3.15249 3.15833 3.30194 3.30918 3.43831 3.44481 3.5818 3.58917 3.75553 3.76124 4.08923 4.33814 4.49278 4.4984 4.61709 4.62576 4.81182 4.81602 
5 2.06524 3.76449 4.09346 4.34141 4.50229 
13 0.50503 0.63611 1.85009 2.06364 2.3359 2.82275 3.15582 3.44107 3.76337 4.09195 4.34032 4.50089 4.8152 
87 0.15105 0.1542 0.15918 0.30478 0.30802 0.31148 0.31608 0.49151 0.49625 0.49972 0.62404 0.62827 0.63202 0.9867 0.99007 1.15086 1.15444 1.15951 1.31565 1.31996 1.32367 1.49402 1.64476 1.65174 1.65451 1.84112 1.84349 1.84725 2.05444 2.05699 2.05999 2.17958 2.18518 2.19165 2.32602 2.32867 2.33176 2.46165 2.46792 2.47137 2.47579 2.61827 2.6225 2.62525 2.62909 2.80929 2.81363 2.81659 2.82132 2.97326 2.97794 2.98073 3.1462 3.14915 3.15308 3.15632 3.29538 3.29933 3.30384 3.42757 3.43354 3.43718 3.44158 3.57512 3.57925 3.58256 3.74979 3.7533 3.75661 3.75954 4.08338 4.08579 4.08908 4.33243 4.33439 4.33825 4.48645 4.48944 4.49288 4.49663 4.61045 4.61697 4.62072 4.80542 4.80813 4.81035 4.81495 
50 0.1489 0.29895 0.30368 0.48605 0.49058 0.61903 0.62442 0.97998 1.1454 1.15273 1.30957 1.31574 1.64208 1.64806 1.83423 1.83899 2.04745 2.05179 2.17368 2.18449 2.31946 2.32396 2.45905 2.46468 2.61343 2.61809 2.80319 2.80795 2.96721 2.97265 3.13965 3.14458 3.28914 3.29531 3.42469 3.43032 3.56897 3.57368 3.74287 3.74782 4.07646 4.0808 4.32526 4.32929 4.48 4.4852 4.60458 4.61383 4.7987 4.80218 
0 
21 0.51109 0.64153 1.16876 1.33402 2.06776 2.19721 2.34052 2.48283 2.63591 2.82647 2.99058 3.16351 3.31475 3.44754 3.59212 3.76648 4.09638 4.34552 4.50371 4.63216 4.82223 
0 
1 4.50823 
14 0.64983 2.07519 2.2061 2.48986 2.64285 2.83719 2.99824 3.17033 3.3242 3.45862 3.59855 3.77373 4.51041 4.63781 
0 
27 0.65267 0.65646 1.34997 2.07907 2.08274 2.1021 2.21015 2.49379 2.49753 2.5025 2.64674 2.64996 2.8434 3.00308 3.00921 3.17289 3.17724 3.60341 3.60909 3.7776 3.78057 3.78564 4.51328 4.51673 4.52123 4.64233 4.64748 
41 0.16584 0.50677 0.51124 0.63969 0.64763 1.16456 1.17364 1.32893 1.33486 1.66497 1.8544 2.06678 2.19297 2.19947 2.33913 2.48043 2.48412 2.63417 2.63867 2.82404 2.82791 2.98748 2.99191 3.15991 3.16597 3.30872 3.31535 3.44507 3.45141 3.58875 3.59248 3.60368 3.76384 3.76824 4.09588 4.34527 4.5001 4.50581 4.62298 4.63085 4.81906 
48 0.1556 0.30891 0.31391 0.49852 0.62847 0.63379 1.1553 1.16141 1.31961 1.32536 1.65188 1.65707 1.8443 1.8495 2.05751 2.06191 2.18375 2.19039 2.32947 2.33386 2.46847 2.47402 2.62336 2.62794 2.81333 2.81832 2.97734 2.98267 3.14976 3.15473 3.29914 3.30496 3.43444 3.43931 3.57908 3.58383 3.75295 3.75799 4.0865 4.09124 4.33531 4.34037 4.49009 4.49518 4.61434 4.62196 4.80874 4.81239 
34 0.52231 0.64929 0.65367 1.3432 2.07595 2.07969 2.20607 2.21446 2.35497 2.48954 2.49383 2.4994 2.6428 2.64591 2.65287 2.83591 2.84259 2.99921 3.00612 3.16965 3.17471 3.3238 3.45603 3.5998 3.6048 3.77378 3.77708 3.78351 4.50967 4.51294 4.5171 4.63844 4.64232 4.83065 
2 4.08905 4.33674 
2 2.49545 3.77876 
10 0.65189 2.07889 2.49336 2.64552 3.00149 3.17432 3.60426 3.77626 4.51303 4.64229 
23 0.31735 0.50591 0.63634 1.16434 1.32851 1.66234 1.85083 2.06321 2.33568 2.4771 2.63001 2.82056 2.98533 3.15687 3.30788 3.4429 3.58665 3.76042 4.09205 4.33959 4.4974 4.62702 4.81401 
25 0.16337 0.31733 0.50359 0.63533 1.16354 1.32833 1.65952 1.85163 2.06231 2.19194 2.33425 2.4765 2.62931 2.82058 2.98441 3.1572 3.30846 3.44265 3.58494 3.75999 4.09128 4.33917 4.49709 4.62486 4.81406 
93 0.15133 0.15494 0.30493 0.30844 0.31201 0.31576 0.49128 0.49626 0.49933 0.62401 0.62853 0.63197 0.63691 0.98678 0.99161 1.15083 1.15486 1.15934 1.16387 1.31559 1.32079 1.32391 1.49333 1.64469 1.65166 1.65472 1.66129 1.84088 1.84355 1.84718 1.85091 2.05419 2.05705 2.06036 2.17952 2.18542 2.1913 2.32578 2.32869 2.33194 2.33691 2.46173 2.46831 2.47154 2.47535 2.61833 2.62289 2.62559 2.80921 2.81378 2.81659 2.82065 2.97317 2.97843 2.98097 3.14599 3.14917 3.15289 3.15583 3.29518 3.29973 3.30346 3.30726 3.42749 3.4335 3.43729 3.44056 3.57499 3.57944 3.58272 3.58817 3.74956 3.75346 3.75639 3.75936 4.08313 4.08576 4.08914 4.33219 4.33434 4.34004 4.48628 4.4898 4.49277 4.49631 4.6104 4.61693 4.62086 4.62719 4.8052 4.8081 4.81056 4.8142 
40 0.15909 0.30969 0.31509 0.50017 0.63067 0.63636 1.15746 1.32291 1.33077 1.65501 1.84439 1.85156 2.05726 2.18703 2.32982 2.3361 2.4716 2.47872 2.62475 2.62933 2.81492 2.82072 2.98009 3.15043 3.15542 3.301 3.3068 3.43613 3.44177 3.58065 3.58709 3.75385 3.75855 4.08627 4.33459 4.49109 4.496 4.62129 4.80887 4.81386 
20 0.64303 1.17148 1.33571 2.06982 2.20137 2.34414 2.48346 2.63666 2.82741 2.99201 3.1643 3.3152 3.45012 3.59277 3.76712 4.09785 4.34621 4.50392 4.63194 4.82131 
16 0.6427 1.17263 1.33408 2.06876 2.19883 2.48323 2.63623 2.991 3.1645 3.3148 3.44984 3.59417 3.76726 4.09706 4.50385 4.63131 
3 2.64468 3.77541 4.51217 
12 0.63801 2.47738 2.63096 2.82334 2.98676 3.15796 3.44303 3.58941 3.76221 4.09166 4.33949 4.81554 
25 0.64814 0.65326 1.34241 2.07458 2.08098 2.20502 2.48839 2.4945 2.64174 2.64754 2.83325 2.99733 3.16976 3.17645 3.32145 3.45357 3.59798 3.60553 3.77269 3.77873 4.10621 4.50902 4.51404 4.63667 4.64493 
0 
41 0.16082 0.31479 0.50185 0.50903 0.63475 1.16069 1.16724 1.32506 1.3315 1.6574 1.85 2.0633 2.18919 2.19554 2.33538 2.4742 2.48073 2.62914 2.63522 2.8193 2.82525 2.98334 2.98854 3.15553 3.16235 3.30473 3.31128 3.43991 3.4444 3.58507 3.592 3.7587 3.76511 4.0924 4.34154 4.49586 4.50248 4.61984 4.62796 4.81468 4.82317 
39 0.15882 0.31078 0.50104 0.63099 0.63693 1.15712 1.16696 1.32177 1.32915 1.65463 1.84532 2.05862 2.18748 2.33074 2.47171 2.47828 2.62552 2.63044 2.81649 2.82169 2.97998 2.98633 3.1516 3.15738 3.30115 3.30809 3.43653 3.44335 3.58124 3.58772 3.75526 3.76005 4.08763 4.33621 4.49171 4.49693 4.61889 4.81068 4.81535 
9 0.31337 1.16003 1.84818 2.06177 2.3335 3.15418 3.30418 3.76278 4.49447 
14 0.63376 1.84329 2.05672 2.3293 2.6252 2.81492 3.15028 3.30442 3.5806 3.75349 4.08544 4.33349 4.49171 4.80797 
23 0.31825 0.50598 0.63754 1.16478 1.33018 1.85238 2.06398 2.19688 2.33684 2.47895 2.63118 2.82238 2.98641 3.15775 3.30947 3.44258 3.58759 3.76108 4.09331 4.34138 4.49808 4.63053 4.81559 
20 0.51064 0.64234 1.33445 2.06803 2.19833 2.34097 2.48358 2.63589 2.82723 2.99084 3.16436 3.31499 3.44964 3.59204 3.76647 4.09648 4.34527 4.50346 4.63107 4.81966 
0 
33 0.52645 0.65493 0.65856 1.34943 2.08168 2.08504 2.09332 2.21299 2.49557 2.49892 2.50384 2.64878 2.65177 2.84179 2.8466 3.00509 3.00993 3.17776 3.18128 3.33059 3.46353 3.60529 3.61036 3.62504 3.77899 3.78215 3.78558 4.51661 4.51931 4.52386 4.64385 4.64815 4.83602 
12 0.6401 1.33227 2.06508 2.63298 2.99014 3.161 3.31199 3.76336 4.09449 4.34189 4.50105 4.81752 
17 0.64522 1.17356 1.33824 2.07194 2.20108 2.48717 2.63856 2.83319 2.99353 3.16669 3.31876 3.45204 3.59462 3.60456 3.76998 4.50612 4.63591 
0 
41 0.16124 0.31617 0.50505 0.63563 0.64026 1.16238 1.16934 1.32688 1.33143 1.66106 1.85151 2.06364 2.19085 2.20019 2.33628 2.47635 2.48116 2.63021 2.63419 2.82058 2.82494 2.98504 2.98954 3.15658 3.16165 3.30605 3.31129 3.4418 3.44734 3.58659 3.59273 3.75941 3.76394 4.09269 4.34169 4.49654 4.50103 4.624 4.62966 4.815 4.81993 
48 0.16098 0.31569 0.32159 0.50324 0.50679 0.6353 0.63977 1.16164 1.16707 1.32574 1.33091 1.49987 1.65849 1.66583 1.85105 2.06386 2.06772 2.19008 2.1958 2.33616 2.34024 2.47579 2.48032 2.63052 2.63426 2.8207 2.82427 2.98427 2.98855 3.15648 3.1608 3.30555 3.3111 3.44113 3.44615 3.58669 3.59048 3.75945 3.76369 4.09293 4.09682 4.34191 4.49662 4.501 4.62095 4.62794 4.81549 4.81888 
80 0.15064 0.15479 0.30454 0.30774 0.31145 0.49115 0.49562 0.49854 0.62397 0.62795 0.63163 0.98628 0.99017 1.15066 1.15423 1.15957 1.16462 1.31543 1.32024 1.32389 1.64489 1.65134 1.65428 1.8407 1.84331 1.8475 2.05397 2.05671 2.06082 2.17934 2.18511 2.32562 2.32854 2.33246 2.4627 2.46797 2.47138 2.47764 2.6184 2.62225 2.6254 2.80915 2.81334 2.81639 2.82273 2.97309 2.97781 2.98063 3.1459 3.14888 3.15293 3.15808 3.29503 3.29911 3.30341 3.42782 3.43328 3.4369 3.44276 3.5749 3.57905 3.58284 3.74946 3.75306 3.75633 4.08288 4.08547 4.08946 4.33185 4.33403 4.33949 4.48617 4.48935 4.49292 4.61026 4.61667 4.62062 4.80502 4.80784 4.81039 
7 2.06983 2.48786 2.63688 3.16675 3.76862 4.34551 4.50752 
43 0.16213 0.3207 0.50544 0.5101 0.6376 0.64121 1.16676 1.17279 1.33062 1.3355 1.49957 1.66345 1.85509 2.06492 2.06892 2.19441 2.33777 2.4798 2.48431 2.63261 2.63556 2.82315 2.82774 2.98779 2.99387 3.15856 3.16227 3.31039 3.31394 3.44408 3.44773 3.58848 3.59277 3.7626 3.7661 4.09336 4.09723 4.34227 4.50067 4.50434 4.6281 4.8169 4.82234 
50 0.15785 0.31187 0.31609 0.49978 0.50306 0.63158 0.63595 0.99284 1.15799 1.16533 1.32206 1.32772 1.65633 1.66143 1.84673 1.8517 2.05978 2.06364 2.18643 2.1939 2.33201 2.33626 2.47274 2.47637 2.62644 2.62984 2.81668 2.82025 2.98046 2.98441 3.15276 3.15691 3.302 3.30774 3.43786 3.44261 3.58229 3.58604 3.75591 3.75993 3.76404 4.08877 4.09287 4.33747 4.49266 4.4972 4.61916 4.62544 4.81151 4.81447 
29 0.64056 0.64669 1.16802 1.33474 2.06799 2.19372 2.20282 2.34161 2.48137 2.48747 2.63496 2.64511 2.82754 2.99082 3.16058 3.16653 3.31406 3.44647 3.59129 3.59933 3.76641 3.77387 4.09606 4.34557 4.50285 4.50946 4.62645 4.63334 4.81996 
71 0.1526 0.15711 0.30613 0.30948 0.31367 0.49339 0.49819 0.50232 0.62524 0.62947 0.63349 0.98853 1.15213 1.15595 1.16158 1.31715 1.32152 1.32542 1.64649 1.65328 1.65757 1.84246 1.84518 1.84995 2.05571 2.05867 2.18111 2.18703 2.32738 2.33034 2.33501 2.46318 2.46898 2.47344 2.61955 2.62381 2.62737 2.81092 2.81505 2.81832 2.97466 2.97908 2.9826 3.14744 3.15057 3.15467 3.29669 3.30064 3.30513 3.42938 3.43501 3.43974 3.57659 3.58064 3.58487 3.75116 3.75498 3.75826 4.08465 4.08738 4.33365 4.33598 4.48784 4.49116 4.49496 4.61201 4.61856 4.62464 4.80678 4.80973 4.81262 
25 0.16151 0.31942 0.5078 0.63733 1.1689 1.33166 1.66002 1.85534 2.06363 2.33967 2.47747 2.63094 2.82231 2.98615 3.15837 3.31105 3.4429 3.5903 3.76158 4.09194 4.33991 4.49859 4.6307 4.81513 4.81982 
8 0.65595 2.08255 2.49796 2.64854 3.18112 3.78065 4.51821 4.64936 
16 0.51418 0.64632 1.33926 2.07229 2.48636 2.63949 2.83091 2.99825 3.16777 3.31871 3.45433 3.60057 3.77106 4.10207 4.50746 4.63906 
23 0.50932 0.64199 1.16838 1.33339 2.06901 2.19702 2.34073 2.48337 2.63568 2.82651 2.99022 3.16348 3.17183 3.31383 3.44909 3.59156 3.60182 3.76619 4.09844 4.34588 4.50293 4.63073 4.82034 
26 0.31413 0.50049 0.63309 1.16226 1.32528 1.65655 1.84573 2.05885 2.18922 2.33141 2.47529 2.62746 2.81839 2.98271 3.15246 3.15837 3.30532 3.43879 3.58355 3.75764 4.08793 4.33636 4.49328 4.49779 4.62313 4.81108 
0 
37 0.30853 0.49626 0.50233 0.62815 0.63436 0.99174 1.15482 1.31892 1.32625 1.65363 1.84351 2.05674 2.18316 2.32888 2.46983 2.62296 2.62828 2.81285 2.81859 2.97672 2.98442 3.14903 3.15576 3.2986 3.30584 3.43539 3.57858 3.75213 3.75852 4.08576 4.33453 4.48937 4.49576 4.61371 4.62357 4.80818 4.81253 
79 0.15616 0.16006 0.31051 0.31378 0.31796 0.49712 0.50132 0.50507 0.62966 0.63383 0.63755 0.99237 1.1566 1.16045 1.16465 1.32115 1.32596 1.32978 1.49511 1.5001 1.64975 1.65669 1.6605 1.84657 1.84966 1.85346 2.05975 2.06282 2.06917 2.18497 2.19066 2.19525 2.33134 2.33434 2.33848 2.46703 2.47289 2.47697 2.48164 2.62441 2.6283 2.63142 2.8148 2.81907 2.82226 2.97879 2.98359 2.9867 3.15172 3.15473 3.15844 3.16332 3.3007 3.30496 3.30874 3.43267 3.43863 3.44239 3.4465 3.58058 3.58461 3.58837 3.75517 3.75895 3.76201 4.08863 4.09148 4.09586 4.33773 4.34022 4.49208 4.49585 4.49872 4.61577 4.6221 4.6257 4.81064 4.81394 4.81707 
11 0.64665 1.17696 2.0733 2.48687 2.6398 2.99673 3.16816 3.45302 3.59721 3.77185 4.50791 

129
