# Supplementary material for: Deciphering the Contribution of Oriens-Lacunosum/Moleculare (OLM) Cells to Intrinsic θ Rhythms Using Biophysical Local Field Potential (LFP) Models
Source: eNeuro. 2018 Sep 4;5(4):ENEURO.0146-18.2018. doi: 10.1523/ENEURO.0146-18.2018 (PMC6140113; doi:10.1523/ENEURO.0146-18.2018)
Supplement: Supplementary file 2 — Supplementary Code. Download supplement 2, GZ file [file sup_enu-eN-NWR-0146-18-s02.gz › LFP_microcircuit-master/SOM-350-SOM12915016-dSD3.5ms-shift5.32ms-gnSD0.12-gsb2.0-csb0.21-gbs3.25-cbs0.1344-spiketimes.txt]

9360

350


31 0.01373 0.10588 0.17013 0.17966 0.20659 0.32302 0.33238 0.3624 0.51741 0.80684 0.83269 0.84257 1.00116 1.01235 1.17825 1.19226 1.22655 1.34253 1.51695 1.6664 1.68999 1.85801 1.8744 2.20655 2.34743 2.83454 3.32308 3.46114 4.10542 4.35067 4.82744 
26 0.01237 0.10318 0.16254 0.18215 0.31542 0.33532 0.51041 0.80073 0.82491 0.837 0.99321 1.01552 1.17058 1.20612 1.33759 1.50547 1.6589 1.85084 2.20531 2.34024 2.82839 3.31542 3.45452 4.09931 4.34352 4.81937 
29 0.01931 0.11172 0.17398 0.18986 0.32672 0.33998 0.52964 0.66489 0.81406 0.83505 0.8477 1.00401 1.03122 1.18415 1.21751 1.35262 1.51989 1.67142 1.86332 2.2432 2.35324 2.66485 2.85224 3.18108 3.33035 3.46441 4.11137 4.36654 4.83899 
43 0.01229 0.09073 0.15782 0.16663 0.17903 0.31317 0.32098 0.33319 0.5064 0.53197 0.64572 0.7893 0.82208 0.83116 0.85237 0.99203 1.00357 1.16853 1.17945 1.20721 1.33263 1.50394 1.52817 1.65765 1.6782 1.84859 1.86406 2.06855 2.197 2.33797 2.64239 2.82414 2.99077 3.1645 3.31273 3.44851 3.59362 3.76873 4.09583 4.34052 4.50888 4.8169 4.84102 
17 0.00852 0.10573 0.17396 0.20554 0.32771 0.79631 0.82986 0.84072 1.00322 1.18692 1.22951 1.47815 1.52412 1.67624 1.87504 3.47573 4.1103 
25 0.00792 0.09696 0.16513 0.1884 0.31694 0.333 0.78804 0.82299 0.83395 0.99147 1.01175 1.17395 1.21094 1.46765 1.53748 1.66194 1.8508 2.21925 2.34166 3.1769 3.32072 3.4568 4.09989 4.34289 4.82059 
31 0.01809 0.09949 0.1679 0.17859 0.32153 0.33163 0.51394 0.65869 0.79374 0.82711 0.83666 0.86726 0.99912 1.01813 1.1755 1.19816 1.34211 1.51063 1.66548 1.85697 2.20851 2.34448 2.83287 3.00254 3.17278 3.3201 3.45472 3.60702 4.10198 4.34794 4.82405 
33 0.01645 0.09657 0.16772 0.17727 0.21363 0.32173 0.33245 0.51388 0.65547 0.79261 0.82689 0.83645 0.87388 0.99851 1.01652 1.17541 1.19021 1.22234 1.34152 1.51127 1.66689 1.85762 2.2096 2.34453 2.6567 2.83294 3.01068 3.17044 3.31919 3.45544 4.10174 4.34922 4.82414 
35 0.01796 0.09351 0.16023 0.16956 0.19186 0.31424 0.32308 0.34645 0.50759 0.78934 0.82279 0.83216 0.86454 0.9925 1.00522 1.17016 1.19284 1.33395 1.50267 1.65782 1.68501 1.84898 1.87068 2.0709 2.19899 2.33873 2.82504 2.99221 3.16611 3.31401 3.45035 3.59645 4.09683 4.34108 4.8174 
21 0.01575 0.11026 0.18119 0.20293 0.33446 0.35239 0.60044 0.80605 0.83866 0.84937 1.011 1.19046 1.22224 1.49212 1.53238 1.68777 1.87637 2.24296 3.47522 4.11608 4.87345 
33 0.02023 0.10585 0.17131 0.18335 0.32485 0.33703 0.51684 0.65936 0.80081 0.83118 0.84164 1.00213 1.0256 1.17821 1.19468 1.34458 1.51708 1.67036 1.86049 2.09421 2.21237 2.34756 2.65674 2.83783 3.01494 3.17442 3.32272 3.45874 3.61331 4.10528 4.35238 4.52458 4.82746 
29 0.01543 0.10116 0.16538 0.18079 0.31776 0.33191 0.51266 0.65913 0.79731 0.8257 0.83657 0.99497 1.17374 1.20654 1.33897 1.50892 1.6614 1.85244 2.09017 2.22019 2.34208 2.83212 3.00996 3.17204 3.31817 3.4564 4.09963 4.34513 4.82205 
17 0.012 0.10327 0.17529 0.3284 0.79055 0.82911 0.84004 0.97531 1.00473 1.18277 1.21438 1.47012 1.52905 1.8731 2.23791 4.11376 4.83936 
28 0.01839 0.09932 0.16095 0.17337 0.31384 0.32653 0.50719 0.79156 0.82243 0.83272 0.99122 1.01416 1.16886 1.19974 1.33336 1.50391 1.65711 1.84851 2.19755 2.33815 2.82541 2.99105 3.16723 3.31371 3.45038 4.09609 4.34074 4.81705 
45 0.01081 0.09377 0.16111 0.1695 0.18593 0.31521 0.32376 0.34093 0.50711 0.53478 0.64593 0.79742 0.82396 0.83305 0.86461 0.99344 1.0061 1.16906 1.17957 1.20781 1.33306 1.50465 1.52967 1.65892 1.67922 1.85048 1.86784 2.06995 2.19742 2.229 2.33902 2.64288 2.82526 2.99128 3.16514 3.3135 3.44919 3.5943 3.76902 4.09672 4.34232 4.50857 4.64505 4.8184 4.84371 
11 0.01494 0.11039 0.17762 0.33146 0.79711 0.83139 0.84744 1.00903 1.18664 1.22979 4.11459 
38 0.01944 0.10524 0.17194 0.18121 0.20764 0.32597 0.33597 0.51834 0.54796 0.65819 0.80732 0.83307 0.84255 1.00279 1.01524 1.17862 1.18949 1.21523 1.34397 1.51427 1.53732 1.66833 1.68687 1.86128 1.88453 2.09593 2.20973 2.34943 2.65679 2.83706 3.00903 3.17661 3.32363 3.45988 3.6075 4.10711 4.35679 4.82973 
31 0.01532 0.11338 0.17478 0.18689 0.32802 0.33956 0.52079 0.66585 0.81828 0.83831 0.85455 1.00641 1.03514 1.18144 1.19593 1.23684 1.34652 1.5209 1.67278 1.86349 1.89391 2.21472 2.35126 2.83906 3.01232 3.17821 3.32627 3.46272 4.10981 4.35703 4.8315 
25 0.01674 0.10327 0.17486 0.18926 0.32893 0.34314 0.79445 0.83205 0.84186 0.8824 1.00531 1.18216 1.19988 1.35542 1.47517 1.53111 1.67812 1.86968 2.22872 2.35233 3.32865 3.46314 4.1086 4.36286 4.83212 
26 0.01861 0.11105 0.16835 0.18571 0.32104 0.33637 0.54521 0.81045 0.83072 0.84636 0.99877 1.03355 1.17545 1.20976 1.34163 1.51616 1.66646 1.85661 2.21527 2.34661 2.84268 3.3203 3.45807 4.10447 4.35108 4.82805 
27 0.01916 0.10504 0.16501 0.18091 0.31756 0.33144 0.51097 0.80103 0.827 0.83906 0.99521 1.01941 1.17316 1.20497 1.34011 1.51342 1.66105 1.85246 2.20311 2.34182 2.82972 3.17289 3.31859 3.45653 4.10012 4.34435 4.82083 
27 0.0118 0.10037 0.16348 0.17871 0.31685 0.33124 0.51117 0.65726 0.79834 0.82452 0.83542 0.99447 1.17244 1.2118 1.33829 1.51123 1.66166 1.85163 2.20842 2.34054 2.82856 3.16784 3.31623 3.45233 4.09798 4.34338 4.81941 
21 0.01627 0.10706 0.17131 0.18715 0.32518 0.34156 0.79793 0.83026 0.84097 1.00113 1.04346 1.18227 1.22201 1.67033 1.86168 2.23453 2.35086 3.46789 4.10524 4.3515 4.828 
27 0.02031 0.10967 0.1732 0.18946 0.32629 0.33976 0.52486 0.66822 0.80925 0.83349 0.84544 1.00396 1.17996 1.19798 1.34849 1.51917 1.67134 1.8628 2.21178 2.35303 2.85862 3.18081 3.32671 3.46398 4.10874 4.35986 4.83098 
24 0.01519 0.11351 0.17861 0.19511 0.33317 0.3512 0.53421 0.81208 0.83856 0.85091 1.01042 1.18643 1.20792 1.35601 1.52534 1.67956 1.87126 2.22809 2.35657 3.33336 3.46807 4.11297 4.36557 4.83919 
32 0.00968 0.1004 0.173 0.19078 0.32615 0.33933 0.52197 0.66106 0.7983 0.83062 0.84034 1.002 1.02134 1.1799 1.19825 1.34701 1.51849 1.674 1.86794 2.0944 2.21433 2.35184 2.66234 2.84678 3.01272 3.17706 3.32572 3.46038 4.10658 4.36358 4.53133 4.83136 
23 0.01767 0.10243 0.16724 0.19368 0.31916 0.33458 0.79229 0.8254 0.8363 0.99487 1.01519 1.17492 1.20234 1.34436 1.51304 1.66521 1.85403 2.21092 2.34576 3.32068 4.10156 4.34609 4.82293 
18 0.0205 0.11305 0.17766 0.21949 0.33078 0.80202 0.83486 0.84751 1.00585 1.18703 1.22344 1.52788 1.68333 1.87041 2.23493 3.4866 4.11467 4.85066 
23 0.01617 0.10633 0.17256 0.18591 0.32592 0.33981 0.60927 0.7988 0.83097 0.84079 0.88184 1.00217 1.01901 1.18292 1.21416 1.52217 1.67176 1.86365 3.32866 3.46843 4.10816 4.35391 4.83666 
16 0.00784 0.10316 0.17651 0.20658 0.33016 0.79923 0.8326 0.84359 1.00711 1.18825 1.22706 1.48289 1.52658 1.68271 1.87425 4.11519 
9 0.00809 0.11636 0.19253 0.34825 0.81125 0.84028 0.90789 1.04937 1.20672 
34 0.01271 0.1094 0.17341 0.18844 0.32597 0.33839 0.51935 0.5729 0.65872 0.81686 0.83568 0.85094 1.00362 1.03152 1.17971 1.1951 1.34417 1.51755 1.67215 1.86222 2.08772 2.21226 2.34936 2.65408 2.83788 3.00594 3.17732 3.32397 3.46111 3.6083 4.1073 4.35503 4.52851 4.83024 
34 0.00856 0.10724 0.17164 0.18833 0.32454 0.33842 0.51824 0.65583 0.81138 0.83263 0.84513 1.00212 1.0282 1.17847 1.19677 1.3431 1.51427 1.55189 1.67011 1.86015 2.09082 2.21323 2.34905 2.65542 2.83645 3.00748 3.17505 3.32242 3.45893 3.60983 4.10672 4.3573 4.52241 4.82943 
25 0.00943 0.04532 0.12777 0.18076 0.20207 0.33326 0.34822 0.55325 0.69911 0.82121 0.84143 0.85761 1.01039 1.18888 1.21863 1.36339 1.53469 1.68352 1.87123 2.232 2.36072 2.86042 3.47372 4.11633 4.83996 
23 0.01877 0.11006 0.17109 0.19315 0.3249 0.35084 0.54598 0.68218 0.81379 0.83305 0.85589 1.0035 1.18058 1.21836 1.35947 1.51988 1.865 2.23856 3.17971 3.32646 3.46141 4.1089 4.84412 
42 0.01914 0.1043 0.16822 0.17757 0.20307 0.32204 0.33171 0.51415 0.53566 0.65463 0.80647 0.83097 0.84105 0.99965 1.01215 1.17572 1.18714 1.21493 1.34091 1.51134 1.5303 1.66522 1.6865 1.85766 1.88094 2.08299 2.20486 2.23362 2.34596 2.65083 2.8344 2.99921 3.17274 3.32139 3.45658 3.60206 3.78427 4.104 4.35024 4.51955 4.66088 4.82611 
37 0.01151 0.10011 0.17593 0.18738 0.32906 0.33972 0.52328 0.55386 0.6618 0.80373 0.83441 0.8438 0.87449 1.00643 1.02369 1.1826 1.19571 1.22542 1.34876 1.52261 1.67484 1.86457 1.89244 2.21406 2.35247 2.65805 2.84326 3.01327 3.17929 3.32764 3.46348 3.61218 4.11037 4.3623 4.52821 4.68056 4.83396 
21 0.01442 0.10482 0.16915 0.18981 0.32195 0.3365 0.79572 0.82765 0.83846 0.9978 1.02917 1.17818 1.2158 1.66721 1.85682 2.34717 3.32787 3.46153 4.1032 4.34783 4.82646 
32 0.01808 0.10701 0.16771 0.1803 0.32056 0.33194 0.51247 0.65608 0.80823 0.83012 0.84209 0.99873 1.01766 1.17437 1.18958 1.34007 1.51004 1.66461 1.85617 1.89178 2.08271 2.20371 2.34484 2.83173 3.00581 3.17168 3.31943 3.4556 3.61189 4.10231 4.34831 4.82396 
24 0.01846 0.10602 0.17195 0.18826 0.3255 0.34029 0.52996 0.79833 0.83079 0.84127 1.00085 1.02024 1.18113 1.20703 1.5184 1.66863 1.86425 2.2381 2.35216 3.32762 3.46106 4.10579 4.35375 4.83098 
24 0.01632 0.10432 0.16775 0.18057 0.3214 0.33374 0.79458 0.82759 0.83805 0.9966 1.01085 1.17809 1.21236 1.34315 1.51322 1.66424 1.8563 2.21239 2.34863 3.32558 3.46167 4.10367 4.34841 4.82554 
28 0.01437 0.10245 0.17257 0.18717 0.32563 0.3393 0.52189 0.79585 0.82996 0.83972 0.87136 1.00159 1.02384 1.18057 1.20094 1.35349 1.5196 1.67138 1.8618 2.24033 2.35013 2.85343 3.17811 3.32647 3.46364 4.10601 4.35321 4.82931 
30 0.01584 0.09951 0.17239 0.18455 0.32543 0.33659 0.52399 0.66179 0.79438 0.8297 0.83888 0.85798 1.00227 1.01904 1.18083 1.20003 1.3473 1.47985 1.51722 1.67168 1.86217 2.21796 2.35043 2.85018 3.18435 3.32649 3.46163 4.10635 4.35638 4.83205 
32 0.01637 0.10146 0.17045 0.1808 0.3231 0.33271 0.51641 0.65961 0.79639 0.82989 0.83939 0.87082 1.00037 1.01242 1.17878 1.19843 1.34389 1.52146 1.66751 1.69701 1.85873 1.88809 2.21546 2.34787 2.83534 3.0087 3.17501 3.32292 3.45879 4.10508 4.35122 4.8274 
31 0.01557 0.10055 0.16161 0.17335 0.31455 0.32456 0.50629 0.65027 0.79779 0.82461 0.83478 0.99305 1.00555 1.16837 1.19388 1.33288 1.50407 1.65772 1.84953 2.06872 2.19532 2.33846 2.82367 2.99001 3.16638 3.31316 3.44976 3.59651 4.09678 4.34166 4.81737 
17 0.0085 0.09943 0.17583 0.21546 0.33016 0.79336 0.82984 0.84013 0.87762 1.00489 1.18486 1.21687 1.47242 1.5294 1.69818 1.88894 4.11395 
29 0.0126 0.10271 0.17514 0.18736 0.32846 0.33978 0.52995 0.66407 0.80031 0.83343 0.84299 0.88482 1.00702 1.18372 1.20483 1.34931 1.52104 1.67702 1.86566 2.21608 2.35327 2.66796 2.85632 3.18258 3.33149 3.46367 4.109 4.37087 4.83448 
30 0.01737 0.10584 0.17249 0.18591 0.32545 0.33792 0.51958 0.66067 0.80062 0.83122 0.84129 1.00291 1.18036 1.20062 1.34581 1.51944 1.67126 1.86128 2.21901 2.34905 2.65827 2.83852 3.01759 3.17687 3.32391 3.46155 4.10615 4.35353 4.53161 4.82782 
11 0.02109 0.11588 0.17931 0.33662 0.80082 0.83296 0.84836 1.00833 1.18938 1.5342 4.11457 
35 0.01459 0.0983 0.16313 0.17414 0.31604 0.32608 0.50967 0.65207 0.79246 0.82468 0.83416 0.86282 0.99442 1.00826 1.17148 1.18677 1.22435 1.33732 1.50716 1.53557 1.65994 1.85173 1.88304 2.20286 2.34112 2.6555 2.82839 2.99896 3.16903 3.31629 3.45373 3.60206 4.09954 4.344 4.82044 
12 0.01938 0.10661 0.17491 0.32893 0.79281 0.82903 0.84045 1.0028 1.18815 1.46896 1.53058 4.10851 
27 0.01708 0.10288 0.17479 0.18831 0.32788 0.34069 0.58232 0.79645 0.83175 0.84125 0.86233 1.00245 1.01413 1.18367 1.20642 1.35593 1.4841 1.52591 1.67416 1.86667 2.23953 2.3534 3.33418 3.46615 4.10888 4.3561 4.83592 
25 0.01562 0.11348 0.17934 0.1986 0.33202 0.34644 0.53114 0.81166 0.83842 0.85051 1.00876 1.18684 1.21028 1.36014 1.52716 1.67885 1.86917 2.23034 2.35787 3.1902 3.33214 3.47179 4.11292 4.36066 4.83699 
21 0.02251 0.11577 0.17844 0.20339 0.33155 0.35183 0.80962 0.83777 0.85342 1.01007 1.18875 1.22727 1.52788 1.68339 1.87194 2.2469 3.19375 3.34279 3.46926 4.11442 4.85796 
31 0.01614 0.10222 0.16152 0.17589 0.31446 0.32625 0.50617 0.64908 0.80289 0.82501 0.83688 0.99283 1.00794 1.16876 1.19429 1.33298 1.50581 1.65832 1.84943 2.07033 2.19727 2.33823 2.82426 2.99091 3.16561 3.31323 3.44958 3.59717 4.0964 4.34148 4.81727 
18 0.01585 0.10427 0.17778 0.22842 0.33176 0.79342 0.83078 0.84061 0.86203 1.00918 1.18529 1.21382 1.47236 1.52944 1.69867 1.8903 3.48089 4.11498 
21 0.0122 0.10218 0.16272 0.31456 0.50736 0.79097 0.82299 0.8345 0.99149 1.17202 1.34012 1.49701 1.65756 1.84887 2.33925 2.82751 3.31616 3.45604 4.09707 4.34083 4.81729 
15 0.01162 0.11152 0.18236 0.33542 0.80148 0.83655 0.84893 1.01314 1.19006 1.22571 1.48607 1.5372 1.89807 3.49043 4.12696 
33 0.01101 0.09907 0.16819 0.17983 0.32123 0.33317 0.51591 0.57313 0.65574 0.7973 0.82751 0.83722 0.99873 1.17598 1.19264 1.34177 1.50937 1.52978 1.66662 1.85663 1.89556 2.08437 2.21023 2.34522 2.65395 2.83555 3.17313 3.32029 3.45604 4.10292 4.35138 4.53155 4.82627 
24 0.01224 0.10581 0.16956 0.1887 0.32193 0.33688 0.79738 0.82853 0.83964 0.99783 1.01594 1.17708 1.20406 1.34803 1.52219 1.66808 1.85687 2.21693 2.34698 3.32145 3.47416 4.10496 4.35006 4.82601 
29 0.01871 0.10662 0.16496 0.18237 0.31749 0.33237 0.51036 0.65251 0.8097 0.82844 0.84551 0.99563 1.17203 1.19706 1.33755 1.50977 1.66289 1.85268 2.20331 2.34187 2.65687 2.8297 3.00035 3.16942 3.31677 3.45355 4.09979 4.34527 4.82126 
30 0.0126 0.09982 0.1597 0.1738 0.31262 0.32406 0.50421 0.65019 0.79949 0.82312 0.8349 0.99112 1.00737 1.16647 1.33052 1.50185 1.65593 1.8473 2.06657 2.19375 2.33635 2.82163 2.98835 3.16434 3.31064 3.44789 3.59378 4.0945 4.33939 4.8151 
13 0.01881 0.10972 0.17398 0.32668 0.79602 0.82978 0.84127 1.00078 1.18818 1.4745 1.55734 1.6822 1.87874 
21 0.01389 0.10763 0.17396 0.19089 0.32833 0.34995 0.79875 0.83157 0.84211 1.00329 1.18391 1.21597 1.48068 1.52472 1.67786 1.86756 2.35325 3.47109 4.10952 4.37618 4.83972 
28 0.01619 0.10478 0.1773 0.19778 0.32964 0.34314 0.54296 0.67073 0.80059 0.83346 0.84309 0.88238 1.00632 1.18527 1.21101 1.355 1.525 1.67897 1.8704 2.23868 2.36472 2.85802 3.18667 3.33114 3.46712 4.11002 4.36785 4.83742 
38 0.01338 0.09989 0.17456 0.18486 0.32784 0.33778 0.52137 0.5512 0.66039 0.79718 0.832 0.84107 0.8586 1.00528 1.02211 1.18284 1.19974 1.34755 1.48154 1.52134 1.6738 1.86478 2.09297 2.21576 2.35178 2.65755 2.84294 3.00959 3.17754 3.32603 3.46221 3.61265 3.79872 4.108 4.35614 4.52521 4.67446 4.83195 
31 0.02012 0.10296 0.16546 0.17653 0.31808 0.32836 0.51095 0.65432 0.79842 0.82709 0.83753 0.99607 1.01012 1.17339 1.19233 1.33775 1.50957 1.6618 1.68779 1.85319 1.87468 2.20093 2.34246 2.83064 3.17053 3.31795 3.45572 3.60308 4.10042 4.3453 4.82182 
27 0.01864 0.10311 0.16511 0.17829 0.31778 0.32891 0.51151 0.79582 0.82621 0.83688 0.99517 1.01146 1.17395 1.20404 1.33795 1.50748 1.6607 1.85254 2.20249 2.3427 2.82992 3.17719 3.31886 3.45549 4.10089 4.34477 4.82111 
24 0.00659 0.09559 0.16841 0.18264 0.32145 0.33598 0.78901 0.82589 0.83554 0.85498 0.99661 1.00937 1.17893 1.20986 1.46915 1.52039 1.66614 1.85596 2.34648 3.32253 3.46416 4.10311 4.34833 4.82619 
28 0.01918 0.10379 0.16738 0.1826 0.32065 0.33469 0.51369 0.65419 0.80214 0.82763 0.83994 0.99873 1.17439 1.19571 1.33897 1.51055 1.66693 1.85639 2.20729 2.34384 2.83205 3.00419 3.16982 3.31821 3.45404 4.10084 4.34809 4.82386 
21 0.01191 0.10503 0.18053 0.20774 0.33397 0.36575 0.80365 0.83739 0.84822 1.00883 1.054 1.18834 1.2177 1.52672 1.6842 1.87416 2.22626 3.33496 3.47197 4.11612 4.84614 
27 0.01454 0.11307 0.16855 0.18769 0.32208 0.3398 0.51858 0.6638 0.81871 0.83374 0.86628 1.00019 1.17595 1.20831 1.34253 1.51399 1.66676 1.85798 2.21287 2.34571 2.83349 3.00185 3.32078 3.45812 4.10389 4.35268 4.82617 
39 0.01076 0.09482 0.17556 0.18562 0.22818 0.33033 0.34198 0.52336 0.55194 0.66061 0.81295 0.83648 0.84629 1.00762 1.0303 1.18323 1.19692 1.22905 1.34853 1.51906 1.54449 1.67604 1.86693 2.08808 2.21724 2.35272 2.6577 2.84133 3.01001 3.17885 3.32776 3.46327 3.61022 3.78787 4.10991 4.35689 4.52393 4.66281 4.83356 
36 0.01428 0.10238 0.16881 0.17771 0.19858 0.32223 0.33129 0.35636 0.51476 0.6587 0.80522 0.83118 0.84062 0.99978 1.01092 1.17696 1.1919 1.22965 1.34097 1.51224 1.54964 1.66535 1.68217 1.85776 1.87678 2.09528 2.21006 2.34625 2.83293 3.00478 3.17482 3.3214 3.45837 4.10431 4.35002 4.82567 
9 0.01618 0.12001 0.17932 0.3371 0.80535 0.83437 0.85111 1.00911 1.20467 
29 0.05425 0.12567 0.16303 0.18267 0.31475 0.32769 0.50666 0.652 0.80554 0.82587 0.83899 0.99312 1.16959 1.20228 1.33372 1.5064 1.65777 1.8496 2.06964 2.19827 2.33833 2.8246 2.99214 3.16846 3.31434 3.45141 4.09634 4.34157 4.81724 
24 0.01855 0.10313 0.17513 0.19477 0.3268 0.33901 0.55949 0.79615 0.83137 0.84081 0.86537 1.00325 1.01889 1.1841 1.21382 1.47909 1.52634 1.67203 1.8629 2.24529 2.36711 3.46958 4.11152 4.85898 
29 0.01866 0.10562 0.17097 0.18563 0.32298 0.3348 0.51792 0.65913 0.80117 0.83027 0.84059 1.00005 1.01633 1.17879 1.19951 1.34698 1.51814 1.66765 1.85806 1.89438 2.21288 2.34781 2.85367 3.17515 3.32335 3.45931 4.10529 4.35226 4.82773 
29 0.01653 0.10072 0.17192 0.18056 0.20177 0.32673 0.3368 0.53189 0.7945 0.83106 0.84 0.85433 1.00154 1.01129 1.18335 1.20412 1.35539 1.47562 1.52418 1.66839 1.68681 1.86283 2.22132 2.35236 3.32775 3.46474 4.10851 4.35489 4.83213 
36 0.02005 0.10677 0.17125 0.18426 0.32425 0.33589 0.51669 0.54902 0.65591 0.808 0.83156 0.84194 1.00231 1.05318 1.17807 1.19342 1.34276 1.51439 1.6684 1.86005 2.08268 2.21024 2.34826 2.6534 2.83635 3.00235 3.17455 3.32246 3.45783 3.60474 3.78715 4.10448 4.35184 4.52321 4.67318 4.828 
31 0.01653 0.0948 0.16793 0.17886 0.32183 0.33505 0.52223 0.65513 0.78757 0.8249 0.83443 0.85218 0.99656 1.01019 1.17543 1.1891 1.21678 1.34257 1.47129 1.5142 1.66867 1.8598 2.21195 2.34639 2.85035 3.17345 3.32088 3.4568 3.60369 4.10334 4.83135 
31 0.01171 0.09714 0.17236 0.18422 0.32635 0.33885 0.52448 0.65965 0.79078 0.82812 0.83724 0.85082 1.00046 1.0122 1.18089 1.1983 1.23923 1.34812 1.47338 1.516 1.67228 1.86664 2.23476 2.36295 2.66487 3.17741 3.32493 3.46067 4.10713 4.36923 4.83164 
31 0.01539 0.08976 0.15399 0.16606 0.19827 0.31196 0.32151 0.50663 0.78135 0.81898 0.82792 0.83917 0.98905 0.99944 1.17026 1.19741 1.3346 1.46165 1.50802 1.65553 1.84693 2.19722 2.33778 2.82351 2.99321 3.17285 3.31437 3.45095 4.09607 4.33911 4.81566 
16 0.00722 0.09534 0.17457 0.19274 0.3281 0.34423 0.79728 0.83194 0.8423 1.00548 1.18609 1.22398 1.47555 1.67632 1.86629 4.11212 
30 0.01201 0.10627 0.17145 0.18354 0.32551 0.33849 0.52303 0.65722 0.80509 0.83143 0.84178 1.00377 1.17873 1.1955 1.34363 1.5155 1.67092 1.86099 2.21281 2.34811 2.65562 2.83697 3.00863 3.17465 3.32264 3.4602 3.60891 4.10617 4.35775 4.82913 
38 0.01179 0.08843 0.15521 0.16451 0.18223 0.31199 0.32078 0.50439 0.64648 0.78247 0.8189 0.82799 0.8437 0.98927 1.00076 1.16703 1.18509 1.33095 1.46259 1.50365 1.53652 1.65574 1.84637 2.06765 2.19509 2.33602 2.64626 2.82242 2.98916 3.16323 3.31121 3.44726 3.59264 3.77015 4.094 4.33859 4.51419 4.8151 
30 0.01056 0.09967 0.16917 0.17939 0.322 0.33174 0.51596 0.79482 0.8295 0.83915 0.86336 0.99919 1.01056 1.17819 1.19432 1.23129 1.34479 1.51819 1.66496 1.68365 1.85807 2.23061 2.34723 2.83585 3.18306 3.32407 3.461 4.10545 4.35002 4.82629 
27 0.02114 0.11388 0.16954 0.18308 0.3225 0.33524 0.51473 0.81314 0.83291 0.84926 1.00063 1.03132 1.17596 1.19867 1.34127 1.52095 1.66677 1.85814 2.20891 2.34585 2.83306 3.17478 3.32048 3.45657 4.10418 4.35062 4.82537 
17 0.00782 0.09951 0.17746 0.22141 0.33046 0.36367 0.80003 0.83472 0.84742 1.00829 1.18889 1.22962 1.48291 1.69615 1.88836 3.48656 4.11485 
35 0.00821 0.09321 0.16286 0.17251 0.20753 0.31691 0.32756 0.51029 0.6518 0.78993 0.82378 0.83306 0.8529 0.994 1.00692 1.17316 1.19053 1.33751 1.50652 1.53963 1.66065 1.8512 2.078 2.2087 2.34103 2.64963 2.82964 3.00143 3.16912 3.31657 3.45247 3.59954 4.09868 4.34356 4.82058 
30 0.01259 0.10949 0.16632 0.18049 0.31959 0.33315 0.51193 0.65393 0.81507 0.83159 0.85134 0.99762 1.02044 1.17295 1.19392 1.33949 1.50959 1.66342 1.8558 2.08113 2.20307 2.34409 2.83152 2.99781 3.17056 3.31876 3.45392 4.10137 4.34788 4.82328 
14 0.01627 0.10612 0.17064 0.32117 0.3624 0.79474 0.82735 0.83941 0.99684 1.0245 1.19775 1.48589 1.66712 1.85652 
32 0.00968 0.10847 0.17101 0.18287 0.3234 0.3338 0.51605 0.55344 0.65969 0.8179 0.8351 0.84987 1.00162 1.01649 1.1783 1.19514 1.34333 1.52105 1.66704 1.68878 1.85926 1.88499 2.208 2.34832 2.83568 3.0076 3.17844 3.32363 3.4597 4.10656 4.35238 4.82763 
18 0.01139 0.10733 0.17206 0.19373 0.3252 0.34206 0.80006 0.83012 0.84159 1.00176 1.18304 1.22263 1.51953 1.67152 1.86097 3.46545 4.11266 4.84077 
38 0.01074 0.09684 0.1692 0.17836 0.20573 0.32313 0.33288 0.51521 0.55154 0.6552 0.79585 0.82878 0.83804 0.86969 1.00104 1.02164 1.17598 1.1871 1.21328 1.34038 1.51163 1.54149 1.66912 1.85916 1.89635 2.09705 2.20779 2.34628 2.65842 2.83391 3.00146 3.17229 3.32012 3.45652 3.60228 4.10357 4.35214 4.82613 
21 0.00878 0.11096 0.17195 0.18908 0.32522 0.3395 0.58134 0.81453 0.83444 0.85059 1.00353 1.18179 1.21987 1.52959 1.67077 1.86087 2.34852 3.32673 4.10684 4.35288 4.82992 
16 0.01263 0.10473 0.1732 0.21203 0.3276 0.79343 0.82872 0.83892 0.89419 1.00268 1.18907 1.47114 1.52695 1.68265 3.47836 4.112 
21 0.01576 0.10101 0.17036 0.18927 0.32291 0.33572 0.79173 0.82707 0.83691 0.86315 0.99824 1.01749 1.18012 1.2113 1.4741 1.54538 1.67195 1.85972 3.32589 4.10801 4.8335 
38 0.01209 0.09912 0.17391 0.18377 0.32638 0.33583 0.51978 0.5434 0.66063 0.7976 0.83271 0.84186 0.86367 1.0035 1.01484 1.18141 1.19426 1.22199 1.34564 1.51728 1.54259 1.67196 1.86195 1.88102 2.09349 2.21338 2.35063 2.65544 2.84077 3.00723 3.17689 3.32519 3.46134 3.61159 4.10808 4.35459 4.52842 4.83083 
33 0.02135 0.11765 0.17881 0.19547 0.33197 0.34567 0.52538 0.58829 0.66392 0.82762 0.84245 0.86357 1.0098 1.18553 1.20474 1.35065 1.52389 1.67817 1.86865 2.09265 2.21921 2.35488 2.66035 2.84372 3.01123 3.18224 3.33018 3.46529 3.61178 4.11283 4.36428 4.53046 4.83638 
28 0.01986 0.11235 0.17798 0.19753 0.33207 0.35378 0.54013 0.66686 0.81214 0.83703 0.8489 1.00782 1.18699 1.21804 1.3563 1.52389 1.68532 1.87521 2.22976 2.6702 2.86254 3.18562 3.33258 3.46732 4.11336 4.38516 4.54333 4.85042 
18 0.01157 0.10858 0.17621 0.20182 0.32875 0.34501 0.80138 0.83437 0.84703 1.00696 1.18774 1.22809 1.5306 1.67678 1.86992 3.48521 4.11162 4.84039 
32 0.01005 0.10447 0.16928 0.17871 0.20404 0.32325 0.33264 0.3655 0.51825 0.80808 0.83231 0.84254 1.00055 1.0123 1.17739 1.19138 1.22633 1.34389 1.5166 1.66568 1.68285 1.8581 1.87767 2.20918 2.34774 2.83624 3.17928 3.32348 3.45841 4.10705 4.35234 4.82738 
25 0.00711 0.10327 0.17189 0.19217 0.32482 0.34201 0.53437 0.80053 0.83 0.84035 1.00185 1.18052 1.20722 1.34858 1.51598 1.67118 1.8607 2.23368 2.35498 2.84813 3.1818 3.32549 3.46427 4.10634 4.83252 
23 0.01019 0.11007 0.16638 0.18745 0.31929 0.33738 0.51276 0.81129 0.83014 0.85137 0.99686 1.17465 1.34136 1.51116 1.66316 1.85433 2.34295 2.83437 3.31977 3.45534 4.10089 4.34617 4.82204 
33 0.01313 0.10288 0.17388 0.18339 0.21556 0.32736 0.33719 0.52328 0.6657 0.80297 0.83387 0.84324 0.87279 1.00429 1.01614 1.18216 1.19588 1.22687 1.35027 1.52071 1.671 1.69593 1.86225 1.88263 2.21736 2.35061 2.84297 3.18147 3.32869 3.4643 4.10871 4.35473 4.83226 
12 0.02285 0.11481 0.17974 0.33344 0.80027 0.83521 0.85333 1.01091 1.19172 1.48233 1.89129 4.85679 
28 0.01646 0.11108 0.17408 0.19348 0.32705 0.342 0.53102 0.66341 0.81462 0.83456 0.84821 1.00495 1.18155 1.2076 1.34967 1.52157 1.67281 1.86366 2.23049 2.35182 2.84966 3.0358 3.1832 3.32646 3.46473 4.10823 4.36695 4.83735 
40 0.00741 0.09486 0.15977 0.16848 0.18753 0.31358 0.3227 0.35066 0.50523 0.64404 0.79773 0.82253 0.83211 0.99149 1.00447 1.1667 1.17732 1.20491 1.33095 1.50177 1.5236 1.65715 1.67534 1.84882 1.86727 2.06827 2.1952 2.33717 2.64003 2.82344 2.98883 3.16315 3.31144 3.4468 3.59268 3.76745 4.09484 4.34069 4.50736 4.81651 
21 0.01165 0.11478 0.17391 0.20432 0.32574 0.34197 0.54388 0.81733 0.83548 0.85537 1.00328 1.18109 1.21134 1.52064 1.67118 1.86297 2.21893 2.35082 3.46837 4.11022 4.84472 
34 0.01384 0.09764 0.16443 0.17557 0.31768 0.32795 0.51074 0.5531 0.65345 0.79452 0.82593 0.83554 0.88622 0.99596 1.00908 1.17471 1.1963 1.34017 1.51133 1.66193 1.8525 2.081 2.20704 2.34213 2.65191 2.82949 3.00018 3.17133 3.31852 3.45468 3.60765 4.10091 4.34529 4.82107 
29 0.0153 0.10335 0.16642 0.17646 0.22098 0.31994 0.3301 0.5122 0.79884 0.82801 0.83791 0.9971 1.00979 1.17444 1.19858 1.33747 1.50909 1.66241 1.69065 1.85465 2.20185 2.34361 2.82942 2.99848 3.31824 3.45505 4.10226 4.34643 4.82221 
28 0.01831 0.10711 0.17281 0.18417 0.32688 0.33912 0.52291 0.79928 0.83203 0.84206 1.00441 1.05005 1.1806 1.1993 1.34681 1.51762 1.67068 1.862 1.89045 2.23213 2.3496 2.8395 3.17752 3.32472 3.46119 4.10805 4.3592 4.83052 
27 0.0199 0.10568 0.16863 0.18877 0.32132 0.34151 0.51814 0.65958 0.80431 0.82901 0.84057 0.99737 1.01936 1.17793 1.2106 1.35047 1.51315 1.66534 1.85815 2.23166 2.34939 3.17564 3.32468 3.45826 4.10334 4.34926 4.82609 
19 0.02269 0.10682 0.16827 0.19199 0.32114 0.35117 0.54619 0.80324 0.82809 0.84123 0.99731 1.17998 1.51636 1.66691 1.85681 2.34824 4.10201 4.34755 4.82343 
31 0.00792 0.03152 0.11298 0.17817 0.19489 0.33218 0.34773 0.52956 0.66477 0.80553 0.83621 0.84619 1.01008 1.18524 1.20413 1.35304 1.52222 1.68279 1.87035 2.21915 2.35543 2.66325 2.84676 3.18176 3.33048 3.4681 4.11125 4.38967 4.53377 4.67566 4.83659 
33 0.01104 0.09746 0.16903 0.17865 0.22129 0.32268 0.33278 0.5172 0.65978 0.79467 0.82852 0.83779 0.85758 0.99934 1.01167 1.17756 1.19291 1.22668 1.3424 1.51526 1.6669 1.85727 1.89831 2.2116 2.34643 2.8354 3.17393 3.32197 3.45765 3.60818 4.10388 4.34915 4.82636 
33 0.02016 0.10183 0.16233 0.17373 0.31522 0.32534 0.50731 0.65229 0.79929 0.82532 0.83569 0.99367 1.00771 1.16966 1.18641 1.33402 1.50512 1.6584 1.68074 1.85033 1.89246 2.07343 2.19811 2.3393 2.82533 2.99314 3.16994 3.31478 3.45225 3.59803 4.0983 4.34276 4.81833 
31 0.01622 0.10177 0.16542 0.17933 0.31859 0.33198 0.5119 0.65268 0.79884 0.82584 0.83601 0.99619 1.17232 1.19508 1.33738 1.50917 1.66248 1.85348 2.08237 2.20885 2.34214 2.65268 2.83044 2.9996 3.16894 3.31716 3.45403 4.09963 4.34586 4.51839 4.82213 
22 0.02457 0.11327 0.17151 0.32265 0.35541 0.52372 0.80577 0.8303 0.84863 1.00013 1.17967 1.21607 1.36095 1.52002 1.67613 1.8648 2.36252 3.3277 3.46232 4.10447 4.35515 4.83149 
18 0.09457 0.15655 0.30858 0.49996 0.79313 0.81932 0.98572 1.16528 1.3305 1.50032 1.6528 1.84327 2.33248 2.81986 3.31013 4.09079 4.33493 4.8108 
42 0.00961 0.09505 0.17098 0.17962 0.20141 0.3255 0.33495 0.51703 0.54093 0.65825 0.79765 0.83072 0.83961 0.85687 1.00273 1.01585 1.17912 1.19031 1.21635 1.34387 1.51411 1.53753 1.66953 1.69934 1.86057 1.88008 2.08505 2.21022 2.34813 2.65427 2.83624 3.00513 3.17429 3.3232 3.45853 3.48989 3.60508 4.1054 4.35196 4.52125 4.66202 4.82788 
37 0.01145 0.09677 0.16265 0.17225 0.1972 0.31649 0.32585 0.36626 0.50962 0.65183 0.79769 0.82572 0.83502 0.87103 0.99493 1.00672 1.17105 1.18658 1.33517 1.50778 1.65926 1.85119 1.87924 2.0751 2.1984 2.34085 2.65637 2.82712 2.99371 3.16838 3.31567 3.45268 3.60029 4.09904 4.34378 4.52441 4.82011 
22 0.01468 0.10452 0.17385 0.1957 0.32757 0.3625 0.79504 0.82953 0.83994 1.00271 1.18264 1.21128 1.3685 1.47672 1.528 1.68302 1.86971 3.32684 3.46533 4.11054 4.35643 4.8445 
37 0.01722 0.10243 0.16574 0.17506 0.19878 0.31909 0.32791 0.34901 0.51176 0.65502 0.80471 0.82899 0.83867 0.9974 1.0091 1.17355 1.18827 1.22759 1.33779 1.50984 1.66216 1.68115 1.85408 1.87269 2.08469 2.20197 2.34325 2.66102 2.82924 2.99684 3.17198 3.318 3.45555 3.60499 4.10202 4.3467 4.82266 
33 0.0126 0.1007 0.16183 0.17245 0.31447 0.32486 0.50637 0.64671 0.79892 0.82463 0.83511 0.99294 1.00705 1.16922 1.18799 1.33283 1.50403 1.53899 1.65858 1.84974 2.07109 2.19702 2.33892 2.64607 2.82458 2.99091 3.16681 3.31393 3.44958 3.595 4.09669 4.34187 4.81766 
27 0.00722 0.10139 0.16829 0.18194 0.32131 0.33389 0.5147 0.65569 0.79981 0.82839 0.83923 0.99897 1.17593 1.20043 1.34061 1.51328 1.66761 1.85661 2.2104 2.34436 2.83219 3.17207 3.31902 3.4562 4.10216 4.34953 4.82462 
32 0.01386 0.09846 0.17161 0.1833 0.32525 0.3372 0.5215 0.65873 0.79347 0.82882 0.83802 0.85695 1.00275 1.18048 1.20158 1.34707 1.47274 1.51787 1.67259 1.86189 2.21686 2.34837 2.65614 2.84247 3.01195 3.17488 3.32407 3.45948 4.10515 4.35471 4.52451 4.8296 
22 0.02396 0.11951 0.17789 0.22935 0.33264 0.54575 0.81344 0.83765 0.85957 1.00997 1.18618 1.22225 1.37534 1.52723 1.68933 1.87635 2.23927 2.36818 3.4755 4.11188 4.382 4.84844 
39 0.0195 0.10621 0.17194 0.18291 0.32422 0.33389 0.5176 0.54465 0.65791 0.80456 0.83242 0.84206 1.0018 1.01422 1.17864 1.19218 1.22431 1.34476 1.51475 1.53902 1.66816 1.69283 1.85987 1.88605 2.08836 2.21147 2.34907 2.65467 2.837 3.00646 3.17632 3.32403 3.46077 3.60821 4.10714 4.35471 4.52408 4.66675 4.82926 
35 0.01939 0.10508 0.17263 0.18807 0.32599 0.33942 0.51858 0.54734 0.65652 0.80358 0.8327 0.84465 1.00412 1.17927 1.19602 1.34428 1.51698 1.67797 1.86343 2.08756 2.21388 2.34936 2.65286 2.84043 3.00903 3.1745 3.32347 3.45893 3.60468 3.78728 4.10508 4.35428 4.52051 4.65722 4.83083 
18 0.00744 0.10411 0.17101 0.32117 0.36437 0.79411 0.82735 0.84094 0.99647 1.17998 1.21568 1.47782 1.67008 1.85627 3.48833 4.10394 4.34851 4.82748 
22 0.01352 0.10104 0.16846 0.18226 0.32188 0.33558 0.79171 0.82686 0.83749 0.99547 1.00954 1.1803 1.21841 1.47111 1.51586 1.66618 1.85694 2.34803 3.46166 4.10261 4.34703 4.82419 
26 0.00958 0.10684 0.17228 0.18955 0.32642 0.34616 0.52589 0.80453 0.8319 0.84356 1.00229 1.18043 1.2037 1.34702 1.51609 1.67156 1.8677 2.21769 2.35868 2.8583 3.18033 3.32565 3.46338 4.10695 4.35945 4.83282 
30 0.01667 0.09724 0.17035 0.18363 0.32325 0.33516 0.54662 0.6604 0.79148 0.82714 0.83663 0.8572 0.99966 1.02188 1.17887 1.20064 1.34631 1.47494 1.51904 1.67158 1.85937 2.22572 2.3477 2.65764 3.17665 3.32262 3.46124 4.10413 4.35171 4.8298 
40 0.01664 0.09749 0.16408 0.17327 0.1985 0.31781 0.32679 0.35245 0.50979 0.64973 0.79721 0.82589 0.83515 0.86709 0.99578 1.00913 1.17194 1.18471 1.21662 1.33598 1.50722 1.66148 1.68165 1.85301 1.87246 2.07421 2.20091 2.34142 2.64648 2.82783 2.99439 3.1679 3.31596 3.45195 3.59748 3.77374 4.09928 4.34475 4.51877 4.82064 
37 0.01122 0.10065 0.16525 0.17539 0.21868 0.31894 0.32841 0.51078 0.65253 0.80011 0.82775 0.83739 0.99672 1.00819 1.17222 1.18371 1.21145 1.33782 1.5081 1.54857 1.662 1.68496 1.85427 1.87433 2.08485 2.20076 2.24323 2.34321 2.8291 2.99719 3.17103 3.3177 3.45371 3.59979 4.10121 4.34646 4.82252 
25 0.00873 0.10804 0.1727 0.1887 0.32631 0.34187 0.53255 0.80786 0.83285 0.84461 1.0041 1.18095 1.2074 1.35344 1.52343 1.67331 1.86113 2.2205 2.35121 2.85261 3.32629 3.46813 4.10713 4.35858 4.83205 
20 0.01649 0.10141 0.1685 0.31777 0.33909 0.78904 0.82517 0.83518 0.86548 0.99461 1.01448 1.181 1.22789 1.4723 1.52091 1.66319 1.85586 3.46842 4.10442 4.34867 
11 0.02143 0.10646 0.17334 0.3276 0.79226 0.82731 0.83948 0.99776 1.18519 1.46888 1.52926 
38 0.00855 0.09976 0.1651 0.17557 0.319 0.3306 0.5108 0.53446 0.65031 0.80026 0.82641 0.83623 0.99673 1.0172 1.17323 1.18752 1.22147 1.33779 1.50788 1.53011 1.66324 1.85505 2.07873 2.20375 2.34292 2.64614 2.82957 2.9971 3.16874 3.31781 3.45275 3.59931 3.7781 4.09985 4.34647 4.51534 4.65924 4.82209 
17 0.01852 0.10609 0.17125 0.20297 0.32298 0.34109 0.79672 0.82897 0.84022 0.99879 1.02214 1.185 1.51034 1.66841 1.85899 4.10556 4.35047 
41 0.01038 0.10132 0.16919 0.17903 0.2181 0.32308 0.33342 0.51605 0.54463 0.65454 0.80636 0.83123 0.84175 1.00022 1.01532 1.17651 1.18818 1.21636 1.34151 1.51312 1.53878 1.66729 1.8585 1.88992 2.08331 2.20711 2.24311 2.34707 2.65049 2.83474 3.00029 3.17346 3.3213 3.45739 3.60342 3.78812 4.10498 4.35172 4.52079 4.66158 4.82735 
19 0.01941 0.10756 0.17296 0.1876 0.32754 0.34423 0.79765 0.83136 0.84163 1.00205 1.02005 1.18451 1.22012 1.52363 1.6733 1.86728 2.22881 4.10967 4.83403 
33 0.01093 0.10032 0.17307 0.18258 0.2143 0.32647 0.33599 0.52268 0.66138 0.80355 0.83375 0.84319 0.87696 1.00376 1.0159 1.18239 1.19867 1.34898 1.51953 1.67007 1.69301 1.86198 1.88307 2.09931 2.21902 2.3513 2.8402 3.18171 3.32634 3.46292 4.10855 4.35499 4.83223 
8 0.01092 0.11874 0.21839 0.79894 0.83178 0.98627 1.21431 1.48168 
41 0.01123 0.10619 0.16923 0.17898 0.20994 0.32261 0.33226 0.51492 0.53945 0.65427 0.81524 0.83337 0.84505 1.00045 1.01326 1.177 1.19099 1.22838 1.34137 1.51291 1.53928 1.66702 1.85814 1.87793 2.08141 2.20565 2.24175 2.34676 2.65165 2.83372 3.003 3.17419 3.32165 3.45733 3.60361 3.78115 4.10485 4.35112 4.5201 4.67142 4.82681 
35 0.01444 0.10076 0.17362 0.1823 0.20492 0.32766 0.33691 0.52412 0.66196 0.79782 0.83242 0.84131 0.85728 1.00372 1.01447 1.18305 1.19904 1.23189 1.3494 1.51551 1.53479 1.67382 1.86399 2.21993 2.35307 2.66285 2.84328 3.1808 3.32737 3.46229 4.10915 4.35744 4.52581 4.67401 4.83294 
33 0.01097 0.09077 0.17556 0.18531 0.21897 0.33005 0.34049 0.53478 0.66708 0.81242 0.83789 0.84844 1.00797 1.02711 1.1858 1.20568 1.36078 1.52438 1.67528 1.86597 1.90418 2.2244 2.35433 2.66988 2.85887 3.18508 3.33257 3.46705 4.11319 4.36392 4.53448 4.67966 4.83653 
22 0.02287 0.11939 0.17833 0.20291 0.32959 0.34345 0.81402 0.83775 0.85221 1.00692 1.03969 1.18639 1.21897 1.36956 1.67392 1.86544 2.23854 3.34165 3.4709 4.11298 4.3794 4.84003 
39 0.01638 0.10216 0.16864 0.17799 0.20526 0.32187 0.33116 0.36489 0.51547 0.55394 0.65693 0.80852 0.83112 0.841 0.99956 1.01174 1.17702 1.19051 1.22305 1.34083 1.51252 1.53899 1.66592 1.68661 1.85756 1.87901 2.09258 2.20876 2.34637 2.65708 2.83402 3.0025 3.17586 3.32123 3.45851 3.60548 4.10487 4.3508 4.82632 
27 0.01462 0.10027 0.17218 0.18931 0.32548 0.34013 0.66075 0.79365 0.82904 0.8395 0.9992 1.01516 1.1805 1.20194 1.35491 1.47535 1.51839 1.67498 1.86683 2.21995 2.35332 2.66439 2.85545 3.32867 3.46266 4.10732 4.83658 
25 0.00846 0.10247 0.1725 0.21036 0.32468 0.34569 0.79507 0.8291 0.83971 0.99856 1.01493 1.17931 1.20164 1.35038 1.51907 1.67102 1.86187 2.22229 2.37321 2.85334 3.32807 3.46619 4.10614 4.35573 4.8352 
24 0.0193 0.10493 0.17145 0.1919 0.32552 0.5279 0.66519 0.79718 0.82895 0.83923 1.00085 1.18094 1.21146 1.35023 1.51654 1.67806 1.87287 2.85225 3.18144 3.32768 3.46208 4.10576 4.35816 4.83254 
26 0.00912 0.10837 0.17094 0.1857 0.32443 0.33832 0.51853 0.80832 0.83195 0.84442 1.00227 1.17858 1.20323 1.34542 1.51587 1.66949 1.85986 2.21425 2.34884 2.84076 3.17683 3.32538 3.46084 4.10495 4.35177 4.82735 
7 0.01176 0.11889 0.18718 0.80112 0.83418 0.85587 1.47642 
44 0.00695 0.0315 0.11512 0.17471 0.18426 0.21483 0.32906 0.33968 0.52051 0.5454 0.65975 0.82072 0.83798 0.84902 1.00617 1.02163 1.18089 1.19184 1.21849 1.34636 1.38079 1.51769 1.54667 1.67187 1.69455 1.86382 1.88677 2.08662 2.21116 2.24423 2.35115 2.656 2.83991 3.00496 3.17734 3.32627 3.46128 3.48243 3.60736 3.78887 4.10932 4.35617 4.52498 4.8322 
39 0.01691 0.10687 0.17004 0.18019 0.22368 0.32386 0.33417 0.51672 0.54202 0.6568 0.81414 0.8331 0.84416 1.00173 1.01798 1.17697 1.18894 1.21837 1.34266 1.5131 1.53649 1.66872 1.85937 1.8878 2.08337 2.20769 2.34711 2.6541 2.83541 3.00501 3.17463 3.32213 3.45807 3.60495 4.1052 4.35267 4.52262 4.66047 4.82864 
13 0.02214 0.11467 0.17502 0.32515 0.79888 0.83097 0.84811 1.00174 1.18522 1.51164 1.87026 4.10981 4.83991 
21 0.02058 0.113 0.17557 0.19881 0.3299 0.80204 0.83382 0.84742 1.00755 1.1844 1.21688 1.37689 1.52467 1.68539 1.87024 2.21986 2.36316 3.33681 3.46698 4.1123 4.84293 
16 0.00948 0.10286 0.16999 0.32157 0.79002 0.82598 0.83673 0.97652 1.00027 1.18249 1.46801 1.52576 1.66904 1.85953 4.10321 4.34776 
45 0.00674 0.09519 0.16186 0.17071 0.1882 0.31571 0.32401 0.33773 0.50797 0.52978 0.64681 0.8018 0.82588 0.83558 0.99439 1.00576 1.1698 1.18002 1.20442 1.33406 1.358 1.50553 1.52913 1.65966 1.67784 1.85144 1.86831 2.07093 2.1987 2.2345 2.34016 2.64328 2.82607 2.99222 3.16643 3.31454 3.45032 3.46986 3.59567 3.77068 4.09811 4.34352 4.5112 4.66835 4.81949 
19 0.01136 0.10432 0.17596 0.19489 0.32762 0.33969 0.79868 0.8329 0.84299 0.97889 1.00562 1.02913 1.18467 1.21232 1.53146 1.67547 1.86347 2.24426 4.11366 
15 0.01614 0.11165 0.17707 0.1987 0.33016 0.34661 0.80429 0.8347 0.84613 1.00747 1.18676 1.2209 1.67818 1.87238 4.11954 
23 0.01694 0.10315 0.17271 0.19981 0.32432 0.33874 0.5469 0.6668 0.79757 0.82938 0.83962 0.99972 1.02259 1.18192 1.21319 1.52026 1.6728 1.86146 2.66809 3.18504 3.46586 4.11028 4.84078 
20 0.00923 0.10367 0.17281 0.18963 0.3261 0.33989 0.79679 0.83058 0.84081 1.00232 1.04401 1.18096 1.20775 1.48577 1.53827 1.67167 1.86141 2.24433 3.46669 4.10863 
25 0.00858 0.10155 0.17373 0.19127 0.3265 0.33993 0.53537 0.80036 0.83227 0.84254 1.00309 1.02281 1.18222 1.20791 1.36266 1.5239 1.67019 1.86181 2.21915 2.86105 3.3312 3.46614 4.10826 4.36757 4.83263 
18 0.01927 0.10333 0.17308 0.32382 0.36058 0.79097 0.82723 0.83753 0.88634 0.99823 1.18464 1.22335 1.46986 1.52848 1.86342 4.10913 4.38211 4.83885 
12 0.0197 0.10949 0.17824 0.32987 0.79581 0.83295 0.84705 1.00462 1.19194 1.4723 1.53143 3.47713 
29 0.00895 0.10026 0.16878 0.18072 0.32186 0.33264 0.51596 0.65808 0.79763 0.82889 0.83889 0.99864 1.01254 1.17874 1.20751 1.34485 1.51596 1.6653 1.8567 2.21518 2.34632 2.65857 2.83456 3.18052 3.32261 3.45998 4.10422 4.34879 4.8249 
31 0.00954 0.10592 0.1764 0.19375 0.32933 0.34357 0.52346 0.66253 0.81568 0.83696 0.84939 1.00643 1.03027 1.18408 1.20554 1.3502 1.52137 1.67673 1.86514 2.21662 2.35339 2.65903 2.84176 3.01345 3.17991 3.32835 3.46464 4.10964 4.35825 4.52843 4.83346 
32 0.0159 0.09862 0.16923 0.18355 0.32215 0.33415 0.52053 0.65798 0.79321 0.82689 0.83616 0.85646 0.99988 1.17744 1.1965 1.34211 1.47991 1.51319 1.66831 1.85926 2.2148 2.34698 2.65534 2.84036 3.17793 3.32031 3.45902 4.10387 4.35857 4.53115 4.6637 4.8276 
25 0.01979 0.11171 0.17451 0.19604 0.32816 0.35414 0.54359 0.6615 0.81493 0.83513 0.85107 1.00522 1.18344 1.21667 1.35336 1.51936 1.67626 1.86688 2.23864 2.86099 3.18521 3.32927 3.4666 4.11016 4.84115 
25 0.0167 0.10669 0.17019 0.18562 0.32324 0.33755 0.52469 0.80219 0.83036 0.84248 1.00111 1.17766 1.19983 1.34286 1.5141 1.66943 1.85972 2.2103 2.34738 2.8512 3.32276 3.46221 4.10587 4.35966 4.83177 
38 0.01185 0.07711 0.13813 0.1757 0.18498 0.21788 0.32889 0.33793 0.52184 0.54887 0.66259 0.80022 0.83362 0.84244 0.85981 1.00645 1.02118 1.18227 1.19341 1.21908 1.34742 1.51828 1.54096 1.67404 1.86489 1.89034 2.21808 2.35216 2.65917 2.8406 3.0145 3.17813 3.32607 3.46246 4.10922 4.35646 4.52753 4.83146 
34 0.01809 0.10063 0.17232 0.18666 0.32655 0.34181 0.51913 0.65799 0.79524 0.82913 0.83837 0.85805 1.00243 1.18052 1.20055 1.34638 1.48045 1.51505 1.55137 1.67509 1.86789 2.21728 2.35418 2.65407 2.84414 3.01179 3.17595 3.32523 3.45946 3.61193 4.10599 4.35686 4.67122 4.82952 
28 0.00898 0.10117 0.1672 0.17888 0.31936 0.32965 0.51264 0.79547 0.82797 0.83772 0.87328 0.99727 1.00887 1.17404 1.19759 1.34097 1.51049 1.66259 1.68755 1.85521 2.20398 2.34409 2.83112 3.31898 3.45665 4.10307 4.34759 4.82359 
26 0.01465 0.10445 0.1672 0.17977 0.31985 0.33327 0.51378 0.7983 0.8278 0.8387 0.99699 1.01481 1.1766 1.2092 1.34162 1.5133 1.66388 1.85457 2.3438 2.83276 3.17259 3.31957 3.45614 4.10331 4.34832 4.82351 
19 0.01038 0.10608 0.17445 0.20125 0.32644 0.34146 0.79826 0.83153 0.84247 1.00237 1.18417 1.21749 1.48021 1.52342 1.67257 1.86333 3.47707 4.10982 4.84377 
29 0.01882 0.10589 0.17103 0.18833 0.32439 0.34007 0.51895 0.65817 0.80354 0.83073 0.84213 1.00157 1.17855 1.19907 1.34559 1.51513 1.66985 1.86185 2.2175 2.35231 2.65821 2.85043 3.17392 3.32358 3.45904 4.10454 4.35305 4.52264 4.82989 
32 0.00702 0.09704 0.17274 0.18693 0.32589 0.33806 0.51864 0.65891 0.802 0.83194 0.8421 1.00318 1.02369 1.17982 1.19729 1.34714 1.51611 1.67151 1.86264 2.09856 2.21417 2.3492 2.65652 2.83725 3.00887 3.17611 3.3245 3.46024 4.10642 4.35438 4.5232 4.82916 
23 0.01048 0.10136 0.16803 0.19858 0.32021 0.33387 0.52003 0.79392 0.82642 0.83686 0.99658 1.02606 1.17761 1.20918 1.51488 1.66541 1.85516 2.21629 2.34665 3.46153 4.10201 4.34653 4.82343 
31 0.01726 0.10555 0.1698 0.18163 0.32387 0.33711 0.51598 0.66 0.80306 0.82986 0.84007 1.00105 1.02768 1.17646 1.19128 1.22753 1.34287 1.51297 1.66796 1.85975 2.20939 2.34649 2.83592 3.01273 3.17343 3.32185 3.45673 3.60695 4.10399 4.35129 4.82631 
17 0.00751 0.10213 0.1695 0.32122 0.35751 0.79143 0.82546 0.83662 0.99552 1.17955 1.21748 1.35856 1.48056 1.51917 3.32271 3.46499 4.10859 
25 0.0123 0.10449 0.16568 0.1793 0.31808 0.33137 0.51236 0.80142 0.82698 0.83837 0.99546 1.01972 1.17359 1.21496 1.33825 1.51118 1.6626 1.85295 2.34184 2.83108 3.31788 3.45779 4.10021 4.34469 4.82147 
34 0.0084 0.09296 0.17211 0.18351 0.32622 0.33908 0.52177 0.65943 0.79661 0.83071 0.84018 0.86307 1.00274 1.01844 1.18139 1.20147 1.34965 1.51424 1.54163 1.67328 1.86266 2.10109 2.21837 2.35066 2.65946 2.84098 3.0125 3.17937 3.32624 3.46111 3.61479 4.10678 4.35516 4.83163 
12 0.02072 0.10609 0.17832 0.33281 0.79217 0.82834 0.83913 0.97789 1.00947 1.19653 1.46994 1.54862 
19 0.02029 0.1045 0.17073 0.19176 0.32412 0.34428 0.79417 0.82762 0.83799 0.99864 1.01794 1.1804 1.2184 1.4813 1.52747 1.66932 1.86222 3.46843 4.11917 
23 0.0105 0.10093 0.16913 0.19625 0.32155 0.33974 0.79159 0.8261 0.83612 0.8772 0.99827 1.17781 1.20685 1.47291 1.51555 1.6718 1.85743 2.22315 2.34842 3.46071 4.10386 4.34884 4.83775 
19 0.01741 0.10163 0.1684 0.32019 0.34347 0.78947 0.82464 0.83485 0.87525 0.996 1.17649 1.46686 1.66512 1.85521 2.34728 3.32222 4.10387 4.35062 4.84453 
22 0.01562 0.10806 0.17244 0.3231 0.34051 0.55306 0.80038 0.83009 0.84166 1.00064 1.03293 1.18175 1.21782 1.52128 1.6711 1.85929 2.35173 3.32847 3.46782 4.10672 4.35042 4.83166 
33 0.02042 0.10315 0.16387 0.17529 0.31724 0.32878 0.50895 0.65038 0.80169 0.82619 0.83706 0.99555 1.01144 1.17057 1.18993 1.33466 1.50631 1.66082 1.69839 1.85233 2.07956 2.20086 2.34055 2.64954 2.82703 2.9945 3.16759 3.31507 3.45156 3.5971 4.09865 4.34453 4.81994 
30 0.00658 0.02953 0.11079 0.17319 0.18243 0.20988 0.32681 0.33663 0.52518 0.80249 0.83375 0.84333 0.90663 1.00374 1.01533 1.18194 1.19937 1.37412 1.53319 1.66915 1.6886 1.8617 1.88752 2.21253 2.35027 3.3299 3.4699 4.10888 4.35523 4.82942 
41 0.01412 0.10401 0.16913 0.17835 0.20082 0.3224 0.33098 0.34752 0.51676 0.55277 0.65818 0.813 0.83315 0.843 1.00093 1.01202 1.17797 1.19078 1.22228 1.34179 1.36906 1.51347 1.5348 1.66621 1.68506 1.85865 1.88214 2.09586 2.20882 2.34774 2.65762 2.83582 3.00994 3.17618 3.32266 3.45955 3.61654 4.10609 4.35235 4.5279 4.82848 
22 0.00872 0.09786 0.16981 0.18422 0.32212 0.33334 0.79072 0.82747 0.83757 0.87781 0.99768 1.01231 1.17992 1.21227 1.47137 1.66823 1.85681 2.34827 3.32341 4.10522 4.35028 4.82758 
19 0.01971 0.10398 0.17106 0.1948 0.3236 0.34113 0.79353 0.82822 0.83945 0.99865 1.18324 1.22418 1.4711 1.52819 1.66977 1.85959 4.10469 4.34928 4.8284 
19 0.01555 0.10253 0.1674 0.19546 0.32078 0.7906 0.82471 0.83577 0.99431 1.17583 1.22003 1.47086 1.66586 1.85575 2.34545 3.32047 4.10134 4.34746 4.82772 
16 0.02111 0.10939 0.17815 0.33027 0.79555 0.8313 0.84293 1.00388 1.18348 1.21129 1.47447 1.53049 2.22983 3.47125 4.11531 4.84176 
17 0.0098 0.11567 0.17259 0.32394 0.35446 0.80703 0.83139 0.84782 1.00151 1.18475 1.51569 1.67091 1.861 3.47263 4.10972 4.38788 4.83548 
28 0.02033 0.09625 0.15727 0.17366 0.30977 0.32542 0.50255 0.65371 0.79327 0.81931 0.83135 0.98769 1.16577 1.32981 1.50076 1.65356 1.84374 2.06549 2.19515 2.33367 2.82036 2.98885 3.16245 3.30969 3.44675 4.09173 4.33591 4.8122 
35 0.01916 0.10151 0.16687 0.17669 0.2159 0.32054 0.33047 0.5134 0.65388 0.79833 0.82757 0.8371 0.88561 0.99843 1.01587 1.17518 1.18931 1.2227 1.34008 1.5096 1.54163 1.66502 1.85585 1.89311 2.0797 2.20602 2.3442 2.8327 3.17119 3.31887 3.45541 3.60378 4.10115 4.3472 4.82347 
29 0.06048 0.13063 0.16347 0.18317 0.31553 0.32865 0.50844 0.6488 0.79862 0.82336 0.83486 0.99314 1.17054 1.20967 1.33524 1.50561 1.66035 1.85053 2.20429 2.33906 2.82644 2.99533 3.16539 3.31426 3.44986 3.59797 4.09662 4.34261 4.81842 
26 0.0151 0.1089 0.17212 0.18683 0.32476 0.33672 0.52392 0.80557 0.8326 0.84444 1.00251 1.02715 1.18039 1.20445 1.34704 1.51884 1.66897 1.86004 2.23745 2.34929 2.85371 3.32386 3.46514 4.10679 4.35394 4.82952 
40 0.01871 0.10222 0.16972 0.17926 0.21255 0.32359 0.33378 0.51628 0.54683 0.65555 0.80315 0.83046 0.8398 0.88602 1.00074 1.01414 1.17726 1.19011 1.22079 1.3427 1.51227 1.53537 1.66842 1.85945 1.8938 2.09493 2.20895 2.34748 2.65324 2.8348 3.00622 3.17352 3.32214 3.45753 3.6059 4.10527 4.35261 4.52367 4.66466 4.82753 
31 0.02043 0.10529 0.16525 0.17672 0.31851 0.33009 0.51062 0.6521 0.80585 0.82804 0.83985 0.99652 1.01827 1.17256 1.19197 1.33639 1.50855 1.66245 1.85372 2.08082 2.202 2.34221 2.82889 2.99547 3.16911 3.31671 3.45277 3.6018 4.10018 4.34597 4.82178 
30 0.01441 0.09828 0.16628 0.17675 0.31973 0.32963 0.51316 0.79129 0.82621 0.83552 0.85451 0.99634 1.00796 1.17558 1.19554 1.3439 1.50551 1.52795 1.66264 1.8548 1.8938 2.2194 2.34403 2.83239 3.17506 3.3197 3.45611 4.10201 4.34693 4.82348 
39 0.01394 0.09485 0.15846 0.16786 0.20166 0.31209 0.32035 0.50341 0.64225 0.79144 0.82135 0.83079 0.86527 0.9906 1.00173 1.16548 1.17759 1.21349 1.32971 1.50096 1.65512 1.67577 1.84698 1.86481 2.06503 2.19307 2.33574 2.63957 2.82103 2.98734 3.16195 3.30991 3.44568 3.59133 3.76559 4.0939 4.33895 4.50703 4.81467 
28 0.01377 0.10402 0.16769 0.18158 0.32091 0.33481 0.51319 0.79772 0.82783 0.8392 0.99753 1.01695 1.17462 1.19374 1.33979 1.51359 1.66515 1.85594 2.2059 2.34402 2.83202 2.99792 3.17224 3.31885 3.45452 4.10197 4.34889 4.8236 
34 0.01283 0.10703 0.17377 0.18416 0.3262 0.33589 0.51872 0.55802 0.66379 0.81123 0.83533 0.84554 1.00418 1.01711 1.1807 1.19282 1.22191 1.34611 1.51897 1.6701 1.68956 1.86194 1.88224 2.09729 2.21264 2.35058 2.83791 3.0175 3.17884 3.326 3.46257 4.10866 4.35461 4.82987 
37 0.01541 0.10037 0.17009 0.18116 0.32375 0.33552 0.51697 0.5529 0.65583 0.79748 0.82928 0.83905 1.00156 1.17756 1.19335 1.2273 1.34173 1.51524 1.66907 1.85889 1.89278 2.08844 2.21175 2.3467 2.65229 2.838 3.00704 3.17354 3.32199 3.45858 3.60411 3.78587 4.10369 4.35093 4.51955 4.67076 4.82789 
36 0.0116 0.09387 0.16069 0.17025 0.1961 0.31465 0.32361 0.34491 0.50764 0.65098 0.79277 0.82356 0.83313 0.99278 1.00654 1.17023 1.18607 1.33389 1.50371 1.65787 1.68659 1.84919 1.8703 2.07034 2.1985 2.3389 2.82516 2.99246 3.16647 3.31431 3.45056 3.59557 4.09684 4.34131 4.51619 4.81763 
32 0.02168 0.11347 0.17167 0.18281 0.32498 0.33603 0.51635 0.66057 0.81734 0.83582 0.85124 1.00327 1.02292 1.17891 1.19449 1.34317 1.51465 1.66941 1.70497 1.86052 1.88834 2.21015 2.34859 2.83516 3.00225 3.1756 3.32304 3.45911 3.61005 4.10697 4.35384 4.82788 
41 0.01548 0.09313 0.16 0.16805 0.18228 0.31434 0.32176 0.33221 0.50661 0.6453 0.79059 0.82346 0.83237 0.84992 0.99324 1.00277 1.16889 1.18074 1.2122 1.33257 1.50334 1.52979 1.65818 1.67241 1.84976 1.86493 2.06888 2.19604 2.23004 2.33887 2.64322 2.82406 2.99026 3.16524 3.31338 3.44851 3.59398 3.7692 4.09676 4.34172 4.81756 
34 0.00978 0.09225 0.15363 0.16361 0.30649 0.31573 0.49798 0.63691 0.78842 0.8164 0.82655 0.98498 0.99823 1.16018 1.17294 1.32424 1.49574 1.64993 1.84132 2.05921 2.18731 2.33021 2.63436 2.81562 2.98182 3.1567 3.30445 3.44049 3.5861 3.76032 4.08835 4.33349 4.50268 4.80928 
26 0.07712 0.15991 0.18346 0.31485 0.3312 0.50676 0.80567 0.82672 0.84733 0.99353 1.17001 1.33434 1.50761 1.65851 1.84984 2.07151 2.2006 2.33869 2.82522 2.99453 3.16923 3.31501 3.45284 4.09694 4.34207 4.81775 
27 0.02139 0.11474 0.17507 0.19867 0.32885 0.36015 0.52875 0.66179 0.81906 0.83682 0.85875 1.00824 1.18312 1.21416 1.34968 1.51935 1.68666 1.86793 2.22863 2.36666 2.66401 2.85267 3.18155 3.32691 3.46433 4.11037 4.83617 
40 0.01596 0.10259 0.17631 0.18633 0.32919 0.33849 0.52187 0.54745 0.66043 0.7999 0.83427 0.84337 0.86286 1.00769 1.02963 1.1828 1.19433 1.22054 1.34771 1.52052 1.55473 1.67534 1.8658 1.89685 2.09433 2.21591 2.35201 2.65606 2.84157 3.00878 3.17825 3.32666 3.4627 3.6081 3.78935 4.10967 4.35731 4.52468 4.67678 4.83216 
30 0.01419 0.10356 0.17648 0.19754 0.32837 0.34098 0.53677 0.66397 0.79984 0.83318 0.84301 1.00517 1.18338 1.20427 1.35311 1.48475 1.52261 1.67886 1.86826 2.23076 2.3621 2.66481 2.86611 3.03496 3.18282 3.32983 3.46595 3.61896 4.11139 4.84396 
26 0.02308 0.10479 0.16654 0.18571 0.31886 0.33442 0.51341 0.8002 0.82689 0.83856 0.99597 1.01687 1.17481 1.21106 1.3398 1.51385 1.66354 1.85444 2.34356 2.83275 3.17644 3.31884 3.45587 4.10093 4.34668 4.82276 
20 0.02265 0.11144 0.17589 0.32912 0.55118 0.80008 0.83315 0.84759 1.00633 1.18361 1.21849 1.39467 1.56634 1.68676 1.87245 3.18325 3.3355 3.46495 4.11023 4.8483 
31 0.01529 0.10416 0.16892 0.18107 0.32187 0.33369 0.5167 0.65669 0.80018 0.82884 0.8388 0.99908 1.01856 1.17745 1.19793 1.34173 1.51128 1.53513 1.66627 1.85737 2.21073 2.34631 2.65945 2.84697 3.02312 3.17374 3.32189 3.45786 4.1052 4.35252 4.82691 
26 0.01899 0.10181 0.16662 0.18208 0.31933 0.33209 0.51453 0.79352 0.82565 0.83584 0.99608 1.01786 1.1752 1.20672 1.34117 1.50973 1.66407 1.8545 2.21245 2.34336 2.8364 3.31844 3.45573 4.10045 4.34558 4.82229 
41 0.01129 0.09825 0.17574 0.18601 0.32914 0.33909 0.52138 0.54442 0.66109 0.80616 0.8358 0.84554 1.0067 1.02264 1.18181 1.19287 1.21879 1.3473 1.51748 1.53808 1.67334 1.70158 1.86488 1.89135 2.09164 2.2118 2.24422 2.35264 2.65747 2.84365 3.01011 3.17855 3.32772 3.46319 3.60876 3.79099 4.10955 4.35777 4.52533 4.67136 4.83272 
51 0.009 0.09657 0.1649 0.17354 0.18999 0.31889 0.32689 0.33961 0.51102 0.52584 0.64983 0.6661 0.80528 0.8289 0.83825 0.99758 1.00853 1.17302 1.18276 1.2032 1.33713 1.35318 1.50951 1.5274 1.66299 1.6813 1.85434 1.86921 2.07351 2.09996 2.20185 2.22611 2.34315 2.64535 2.68231 2.82933 2.85028 2.9956 3.16927 3.19497 3.31787 3.45378 3.47128 3.59898 3.77379 4.10127 4.34673 4.51332 4.64992 4.82278 4.84086 
42 0.01187 0.09804 0.1696 0.17854 0.20352 0.32347 0.33264 0.51549 0.54072 0.65518 0.797 0.82945 0.83865 0.85982 1.00126 1.01719 1.17777 1.1895 1.21667 1.34216 1.37351 1.51343 1.55182 1.66824 1.69697 1.85892 1.88528 2.08082 2.21172 2.34671 2.65022 2.83495 3.00105 3.17286 3.32161 3.45737 3.60257 3.77949 4.10396 4.35055 4.51757 4.82617 
17 0.01185 0.10644 0.17476 0.21685 0.3269 0.35137 0.79796 0.83089 0.84195 1.00192 1.02786 1.18306 1.21849 1.51998 1.67825 1.86625 4.10969 
22 0.01584 0.10514 0.1741 0.19305 0.32656 0.34148 0.79579 0.83154 0.84185 1.00186 1.02374 1.18283 1.21244 1.4764 1.5283 1.68361 1.86797 2.23856 2.3586 4.1086 4.38641 4.83841 
24 0.0189 0.09473 0.16201 0.17713 0.31468 0.32886 0.51437 0.78683 0.82182 0.83181 0.97232 0.99423 1.17395 1.20942 1.46454 1.52462 1.65879 1.84864 2.2339 2.33927 3.31709 4.0972 4.34023 4.81714 
38 0.01515 0.10121 0.16448 0.17398 0.20102 0.31808 0.32749 0.50987 0.64999 0.79972 0.82704 0.83715 0.99576 1.00793 1.17137 1.18328 1.21307 1.33593 1.50765 1.66117 1.68141 1.85297 1.8795 2.07528 2.19948 2.24098 2.34183 2.64994 2.82825 2.99435 3.16843 3.31661 3.45278 3.59833 3.77657 4.10026 4.34551 4.82141 
23 0.01738 0.11295 0.17977 0.19911 0.33314 0.349 0.57153 0.80862 0.83796 0.84898 1.0092 1.05358 1.18795 1.21541 1.37064 1.53222 1.68246 1.8724 2.24366 3.34144 3.47366 4.11667 4.85887 
27 0.01178 0.09538 0.16674 0.18037 0.31966 0.33329 0.53421 0.78791 0.82446 0.83413 0.85466 0.99472 1.01049 1.17594 1.19885 1.36141 1.47066 1.51736 1.6656 1.85487 2.21564 2.34526 3.32314 3.45648 4.103 4.34661 4.82522 
27 0.01959 0.10593 0.17224 0.19094 0.32526 0.34123 0.51866 0.79823 0.83086 0.84206 1.0022 1.17917 1.20133 1.34503 1.51811 1.67192 1.86269 2.21573 2.34998 2.84078 3.00718 3.17448 3.32333 3.45906 4.10493 4.35238 4.82887 
24 0.02046 0.10946 0.17014 0.18855 0.32371 0.33956 0.52233 0.80645 0.83077 0.84292 0.99998 1.02474 1.17756 1.20017 1.35415 1.51717 1.66776 1.86073 2.20952 2.35092 2.86374 3.45879 4.10725 4.82874 
41 0.0092 0.06929 0.13751 0.17459 0.18459 0.23472 0.32646 0.33538 0.35962 0.52061 0.54809 0.66128 0.82046 0.83699 0.84735 1.00403 1.0154 1.18191 1.19749 1.34614 1.51923 1.66996 1.68986 1.86179 1.87969 2.09235 2.21135 2.35087 2.65671 2.83943 3.00986 3.17758 3.32665 3.46194 3.60982 3.78853 4.11023 4.35653 4.52425 4.67324 4.83077 
26 0.01736 0.10466 0.17326 0.19044 0.32654 0.34109 0.52695 0.79678 0.83053 0.84034 0.89422 1.00419 1.18041 1.20155 1.34725 1.5177 1.67597 1.86589 2.21759 2.35358 3.17891 3.32616 3.46111 4.10588 4.35434 4.83164 
27 0.01551 0.10466 0.17341 0.18955 0.32684 0.34233 0.52749 0.79732 0.83106 0.84086 0.89631 1.00327 1.18277 1.213 1.35894 1.51906 1.67368 1.86496 2.23731 2.35478 2.849 3.18484 3.32803 3.46477 4.10753 4.36231 4.83291 
19 0.00806 0.10799 0.17463 0.20273 0.32724 0.34985 0.54092 0.80917 0.83367 0.84711 1.00499 1.18472 1.22433 1.52234 1.67277 1.86712 4.10984 4.35929 4.83642 
38 0.01624 0.10182 0.17353 0.18493 0.32776 0.34034 0.52016 0.54784 0.65883 0.79895 0.83128 0.84049 0.86181 1.0058 1.18082 1.1957 1.22677 1.3474 1.51443 1.53327 1.67444 1.86476 2.09118 2.21509 2.35091 2.65452 2.83994 3.00787 3.1759 3.32523 3.45991 3.61018 3.7913 4.10682 4.35647 4.52166 4.6612 4.83159 
24 0.01761 0.09619 0.16647 0.18592 0.31929 0.33669 0.78611 0.82324 0.83328 0.86246 0.99429 1.01596 1.17697 1.21266 1.46628 1.52427 1.66501 1.85397 2.34354 3.3215 3.45587 4.10008 4.34535 4.82251 
11 0.01191 0.10632 0.17601 0.32782 0.7936 0.8287 0.83945 0.98113 1.00567 1.19567 1.47259 
26 0.01339 0.10226 0.16814 0.18026 0.32166 0.33393 0.52537 0.79451 0.82728 0.8373 0.9986 1.02243 1.17698 1.21058 1.34474 1.51169 1.6659 1.85655 2.21816 2.34412 2.83343 3.32076 3.45767 4.10251 4.34804 4.82485 
34 0.01274 0.10088 0.16538 0.17605 0.31821 0.33007 0.51036 0.65085 0.79591 0.82607 0.83655 0.99562 1.0139 1.17313 1.19272 1.33698 1.50841 1.66188 1.69858 1.85346 1.88834 2.07681 2.20278 2.34221 2.64725 2.82919 2.99639 3.16936 3.31748 3.45309 3.59885 4.09966 4.34548 4.82154 
46 0.01905 0.09543 0.16093 0.16943 0.18675 0.31475 0.32347 0.34237 0.50667 0.52817 0.64578 0.70273 0.80426 0.82475 0.83444 0.99307 1.00535 1.16831 1.17931 1.20765 1.33261 1.37197 1.50447 1.52691 1.65871 1.67629 1.85046 1.86791 2.07089 2.19693 2.23038 2.33879 2.64251 2.82513 2.99051 3.16477 3.31311 3.4486 3.47039 3.59453 3.76992 4.09662 4.34242 4.51007 4.64871 4.8183 
29 0.0189 0.11213 0.16686 0.18445 0.31993 0.33632 0.51292 0.66099 0.81641 0.83221 0.85532 0.99806 1.17441 1.19761 1.34353 1.51258 1.66317 1.85558 2.08309 2.20676 2.34419 2.83339 3.00608 3.17346 3.32132 3.45472 4.10172 4.34785 4.82412 
23 0.02279 0.10988 0.17034 0.18743 0.3235 0.33908 0.53786 0.80662 0.83124 0.84433 1.00101 1.18158 1.22337 1.35093 1.51486 1.6675 1.85893 2.22162 2.3489 3.46948 4.10666 4.35325 4.8292 
40 0.01798 0.1108 0.17861 0.1904 0.3317 0.34274 0.52329 0.54507 0.66277 0.81253 0.83828 0.84819 1.00742 1.01962 1.1847 1.19713 1.2262 1.35009 1.52089 1.54554 1.67623 1.86738 1.89978 2.09041 2.21771 2.35453 2.65966 2.84268 3.01154 3.18142 3.33044 3.46452 3.49306 3.61139 3.80401 4.11185 4.35933 4.52787 4.66906 4.83511 
13 0.01325 0.11685 0.18303 0.33635 0.80737 0.83907 0.85324 1.01086 1.19445 1.5435 1.69085 3.48627 4.12064 
34 0.02762 0.10531 0.16327 0.177 0.31573 0.32793 0.50804 0.64998 0.80535 0.82665 0.84249 0.99418 1.04485 1.17044 1.19431 1.3348 1.50885 1.65987 1.85074 2.07474 2.20084 2.33972 2.64907 2.82677 2.99424 3.16753 3.31505 3.45181 3.5983 3.78687 4.09825 4.3433 4.5179 4.81948 
28 0.01609 0.10058 0.16945 0.17928 0.22732 0.32348 0.33372 0.52957 0.7955 0.8293 0.83855 0.85846 0.99991 1.01147 1.17953 1.20377 1.48118 1.51954 1.66696 1.85838 1.89335 2.22377 2.34899 3.32606 3.46051 4.10626 4.3528 4.82859 
23 0.00682 0.10249 0.17022 0.1896 0.32296 0.33901 0.79555 0.82815 0.8383 0.99729 1.0133 1.17889 1.21337 1.36287 1.51101 1.66894 1.85952 2.21768 2.34809 3.32345 4.10555 4.3571 4.82833 
18 0.00711 0.1033 0.1711 0.19739 0.32366 0.34387 0.79595 0.82823 0.83846 0.99952 1.02614 1.18045 1.21615 1.51942 1.66915 1.8589 3.32467 4.10934 
25 0.01691 0.10995 0.17117 0.18995 0.32422 0.3401 0.51966 0.80856 0.83192 0.84688 1.00187 1.18004 1.21394 1.34673 1.52168 1.6701 1.8613 2.23802 2.35132 3.17739 3.32324 3.46064 4.10534 4.35629 4.82762 
27 0.01214 0.11003 0.17214 0.19514 0.32489 0.34204 0.52786 0.67952 0.81541 0.8341 0.85328 1.00262 1.18052 1.21143 1.34827 1.5177 1.67394 1.86277 2.23213 2.3509 2.85253 3.19119 3.32435 3.46183 4.10597 4.35799 4.83905 
13 0.0131 0.10564 0.17273 0.32427 0.79267 0.82804 0.83864 0.97694 1.00161 1.1928 1.47159 1.66923 1.86985 
20 0.01718 0.11258 0.1759 0.20554 0.32839 0.3484 0.68122 0.81164 0.83448 0.84754 1.00734 1.18529 1.22314 1.37027 1.52125 1.68228 1.87133 3.33347 3.46928 4.11351 
12 0.00978 0.1091 0.17425 0.3281 0.79676 0.82903 0.84154 1.00289 1.18828 1.47888 1.53965 4.12008 
35 0.01937 0.11422 0.18068 0.19379 0.33409 0.3464 0.52791 0.55886 0.66748 0.81728 0.84056 0.85102 1.01002 1.02532 1.18865 1.20775 1.35333 1.52493 1.67914 1.86986 2.09762 2.22547 2.35817 2.66407 2.85002 3.01726 3.18511 3.3332 3.46957 3.61863 4.11456 4.36433 4.53805 4.68688 4.83897 
23 0.00902 0.09941 0.16892 0.19045 0.32163 0.34426 0.79094 0.82586 0.83643 0.9947 1.0171 1.17881 1.216 1.47113 1.66817 1.85655 2.35126 3.17894 3.32652 3.45975 4.10229 4.34764 4.82579 
38 0.07897 0.14479 0.15976 0.17264 0.30816 0.31585 0.33353 0.50123 0.64106 0.78437 0.81791 0.82694 0.86319 0.98768 0.99877 1.16357 1.1767 1.21091 1.32756 1.498 1.65264 1.84395 1.86298 2.0623 2.19059 2.3332 2.6377 2.81856 2.98511 3.1596 3.30772 3.44378 3.58899 3.76323 4.09113 4.33617 4.50549 4.81212 
23 0.01005 0.11528 0.17862 0.21469 0.33089 0.3553 0.53685 0.8223 0.8398 0.86197 1.00713 1.18733 1.22674 1.53445 1.67664 1.86858 2.35695 3.19284 3.33534 3.48589 4.11314 4.37001 4.83661 
32 0.01229 0.1065 0.17031 0.18353 0.3236 0.33596 0.51858 0.65723 0.80606 0.83136 0.84271 1.00077 1.0224 1.17693 1.19068 1.22399 1.34407 1.51559 1.66816 1.85928 2.2083 2.3474 2.65422 2.83826 3.00291 3.1741 3.32253 3.4576 3.60567 4.10629 4.35628 4.82883 
35 0.01605 0.11077 0.17703 0.19382 0.32974 0.34271 0.5232 0.55522 0.66184 0.81494 0.83666 0.84759 1.00652 1.02772 1.18404 1.20336 1.34925 1.51999 1.67661 1.86707 2.09231 2.21871 2.35443 2.65913 2.84289 3.01236 3.17957 3.32881 3.46383 3.61228 4.11023 4.35909 4.52767 4.67346 4.83457 
15 0.01276 0.10848 0.17494 0.32627 0.35322 0.79808 0.83082 0.84201 1.00064 1.022 1.18712 1.48435 1.54489 1.68059 1.86336 
28 0.01632 0.10574 0.16713 0.18144 0.32043 0.33211 0.5149 0.65728 0.80604 0.82911 0.84047 0.99806 1.01877 1.17493 1.19802 1.34156 1.51479 1.66456 1.85613 2.20805 2.34557 2.83341 3.17437 3.32083 3.4556 4.10276 4.34843 4.82444 
29 0.01116 0.1066 0.16731 0.19082 0.31932 0.33471 0.51392 0.65664 0.8111 0.82987 0.85495 0.9972 1.17529 1.19975 1.34122 1.5179 1.66653 1.85423 2.20971 2.34379 2.65525 2.83567 3.00986 3.17309 3.32 3.45714 4.1014 4.34696 4.82328 
31 0.01735 0.09875 0.16976 0.18039 0.32262 0.33197 0.52351 0.65873 0.79328 0.82826 0.8376 0.8564 0.99973 1.01223 1.17785 1.19229 1.22248 1.34348 1.51484 1.66685 1.69927 1.8577 1.88767 2.20913 2.34773 2.85145 3.17809 3.32218 3.4584 4.1061 4.82865 
23 0.01615 0.11582 0.18124 0.20006 0.33462 0.35021 0.55293 0.81591 0.84099 0.85454 1.01257 1.18971 1.2173 1.52932 1.6796 1.87243 2.25372 2.36528 3.33729 3.47841 4.11587 4.37677 4.84824 
38 0.00847 0.09809 0.16051 0.17126 0.31332 0.32275 0.50499 0.53609 0.64578 0.79831 0.82381 0.83409 0.99224 1.00489 1.16741 1.18137 1.21706 1.33175 1.50419 1.65705 1.68845 1.8488 1.89282 2.06813 2.19556 2.33764 2.64352 2.82315 2.98985 3.16466 3.31224 3.44861 3.59445 3.76946 4.09592 4.34085 4.51128 4.81672 
15 0.00856 0.10879 0.16894 0.32132 0.79612 0.82732 0.84244 0.99761 1.22206 1.49009 1.66692 1.856 4.10705 4.34692 4.82445 
19 0.01678 0.10078 0.17423 0.19506 0.32692 0.34139 0.79144 0.82918 0.83922 0.86799 1.00318 1.18743 1.22361 1.46985 1.52076 1.67915 1.8727 3.47725 4.10926 
13 0.01878 0.10641 0.17475 0.3257 0.79267 0.82853 0.84067 0.9938 1.01076 1.19504 1.47088 1.67487 1.8713 
28 0.00814 0.10178 0.17447 0.19429 0.32753 0.34351 0.55563 0.66336 0.80597 0.83307 0.84385 1.00481 1.18272 1.21031 1.35374 1.5189 1.6787 1.86798 2.23606 2.66938 2.85919 3.18315 3.3291 3.46832 4.11174 4.53613 4.67657 4.84658 
25 0.01729 0.10597 0.17112 0.18806 0.3236 0.33742 0.54437 0.66156 0.80364 0.83024 0.84051 1.00142 1.18136 1.21563 1.37198 1.51929 1.66951 1.85982 2.21493 2.36149 3.32617 3.46395 4.10701 4.35641 4.84047 
13 0.02368 0.11384 0.17457 0.32722 0.79811 0.82967 0.84178 1.00479 1.1865 1.48348 1.68082 1.87251 4.11034 
13 0.01095 0.10258 0.17279 0.19894 0.32774 0.79245 0.82818 0.83793 0.86097 1.00219 1.18652 1.23126 1.47174 
26 0.01568 0.10503 0.17122 0.18398 0.32414 0.33543 0.51823 0.7973 0.83029 0.84027 1.00029 1.01435 1.17929 1.199 1.34433 1.51746 1.66954 1.86033 2.22332 2.34891 2.84013 3.32368 3.46422 4.10568 4.35201 4.82757 
10 0.01187 0.10839 0.20566 0.33912 0.79583 0.83007 0.84321 1.00478 1.22698 1.47494 
24 0.01519 0.10672 0.17355 0.1913 0.32629 0.33966 0.52122 0.79981 0.83207 0.8428 1.00358 1.18079 1.20123 1.34648 1.51986 1.67168 1.86233 2.35073 2.83831 3.32452 3.46194 4.10712 4.35548 4.8307 
22 0.01539 0.11232 0.18107 0.20705 0.3335 0.34959 0.54735 0.80892 0.83879 0.85071 1.01154 1.18894 1.21855 1.3628 1.52962 1.68402 1.88071 2.23551 2.36825 3.47224 4.11406 4.84345 
28 0.01633 0.0996 0.16115 0.18256 0.31385 0.32841 0.50658 0.79249 0.82264 0.83281 0.99129 1.0096 1.16847 1.33311 1.50333 1.65616 1.84812 2.07274 2.19733 2.33773 2.82439 2.99182 3.16906 3.31371 3.45125 4.09596 4.34053 4.81669 
24 0.02007 0.11427 0.17617 0.19784 0.32998 0.35401 0.53796 0.68877 0.81856 0.83806 0.85891 1.00712 1.18563 1.22199 1.37672 1.52469 1.67798 1.87119 2.23958 3.18433 3.33242 3.46723 4.11206 4.83727 
20 0.00848 0.10473 0.17736 0.21385 0.33109 0.55439 0.80221 0.83546 0.85043 1.00869 1.18643 1.221 1.5261 1.69164 1.8835 2.23098 3.19291 3.46855 4.11477 4.84067 
9 0.0137 0.1094 0.17959 0.32435 0.79565 0.8279 0.84064 0.99747 1.47298 
33 0.01128 0.11326 0.17481 0.19224 0.32733 0.34083 0.52122 0.55769 0.66144 0.826 0.83982 0.87443 1.00507 1.03377 1.18194 1.20261 1.34661 1.51831 1.67671 1.86501 2.09254 2.21578 2.35303 2.66387 2.84051 3.01421 3.18028 3.32639 3.46279 3.61936 4.10952 4.3605 4.83361 
29 0.0083 0.1013 0.17434 0.18975 0.32765 0.34104 0.52227 0.661 0.80693 0.8345 0.84623 1.00506 1.18175 1.201 1.34995 1.51786 1.67402 1.86464 2.21636 2.35187 2.66182 2.84356 3.17854 3.32671 3.46268 4.10802 4.36131 4.66908 4.83342 
12 0.01861 0.10565 0.17503 0.33009 0.7918 0.82824 0.84006 0.98249 1.18439 1.2196 1.46958 1.52829 
41 0.00729 0.09144 0.16651 0.17534 0.19088 0.32263 0.33159 0.35711 0.51505 0.54589 0.656 0.80551 0.83112 0.84027 0.87945 1.00043 1.01124 1.17633 1.18748 1.21492 1.3417 1.51147 1.53372 1.66601 1.68854 1.85825 1.87829 2.09096 2.20712 2.34659 2.65494 2.83316 3.00662 3.17383 3.32156 3.4577 3.60574 4.10438 4.35118 4.52039 4.82674 
25 0.0092 0.08619 0.17707 0.19182 0.33 0.34221 0.54742 0.81115 0.83734 0.8485 1.00634 1.02097 1.18684 1.21615 1.37174 1.52785 1.67635 1.8659 2.23008 2.35801 3.33305 3.46843 4.11427 4.36206 4.84089 
25 0.01437 0.10015 0.1635 0.17543 0.31615 0.3284 0.51084 0.792 0.82437 0.83449 0.9932 1.0107 1.17395 1.21571 1.49952 1.65887 1.85081 2.2005 2.34143 2.82942 3.32099 3.45454 4.09908 4.34275 4.81928 
33 0.01182 0.09771 0.17172 0.18275 0.32556 0.33796 0.5286 0.66019 0.79216 0.82895 0.83858 0.85984 1.00203 1.02595 1.18162 1.20411 1.35199 1.47351 1.51851 1.67372 1.8628 2.09657 2.22494 2.35941 2.66811 2.85454 3.17747 3.32663 3.46279 4.10572 4.35432 4.68359 4.83121 
30 0.02032 0.10878 0.17318 0.18947 0.32602 0.34056 0.52109 0.66156 0.80709 0.83265 0.84319 1.00201 1.01902 1.17967 1.19881 1.34964 1.51764 1.67092 1.86256 2.0983 2.21412 2.35007 2.66293 2.84698 3.17952 3.32586 3.46356 4.10744 4.35868 4.83211 
27 0.01057 0.09909 0.16203 0.17798 0.31462 0.33043 0.50774 0.79234 0.82265 0.83332 0.99156 1.17047 1.20202 1.33542 1.50379 1.65759 1.84881 2.19925 2.33926 2.82611 2.99439 3.16784 3.31473 3.45086 4.09669 4.34129 4.81787 
29 0.01705 0.09938 0.17144 0.18551 0.32425 0.33669 0.53192 0.66042 0.79408 0.82859 0.83801 0.85851 1.00029 1.01631 1.18056 1.2033 1.34825 1.51379 1.54272 1.67167 1.86088 2.22759 2.66438 3.17746 3.32568 3.46355 4.10671 4.37068 4.83655 
34 0.0149 0.10348 0.16465 0.17615 0.31815 0.32852 0.50956 0.65115 0.8028 0.82702 0.83795 0.99638 1.01548 1.17165 1.20061 1.33561 1.50791 1.6618 1.85301 1.88709 2.07449 2.20243 2.3412 2.6601 2.8274 2.99414 3.1677 3.31571 3.45237 3.59904 3.7748 4.09918 4.34499 4.82046 
19 0.0241 0.11902 0.17157 0.20277 0.32433 0.36056 0.81126 0.83247 0.85315 1.00206 1.18095 1.22042 1.38796 1.54541 1.68442 1.86099 2.35914 3.32864 4.1082 
21 0.02405 0.12138 0.17936 0.21577 0.3337 0.54673 0.68121 0.82093 0.84013 0.86404 1.01159 1.18972 1.23737 1.52641 1.68949 1.8739 2.24988 3.19561 3.47047 4.11663 4.85784 
18 0.01358 0.10128 0.16514 0.19387 0.31804 0.78955 0.82304 0.83436 0.99213 1.17759 1.22871 1.47117 1.5146 1.66597 1.85268 4.10041 4.34279 4.82181 
23 0.01673 0.1108 0.17189 0.19361 0.32366 0.33896 0.52144 0.80968 0.83266 0.84738 1.0013 1.0356 1.18081 1.2132 1.51813 1.66812 1.85973 2.22725 2.35049 2.84815 3.32563 4.1084 4.82716 
28 0.0111 0.09993 0.1711 0.18472 0.32317 0.33446 0.51817 0.79451 0.82945 0.8393 0.87847 0.99993 1.01285 1.17898 1.2002 1.35148 1.52112 1.66723 1.85796 1.88008 2.21462 2.34762 2.84594 3.32372 3.46283 4.10546 4.35037 4.827 
29 0.01015 0.06436 0.13723 0.17782 0.1901 0.33001 0.34074 0.52624 0.67375 0.81663 0.83915 0.85091 1.00751 1.02323 1.18494 1.20171 1.35377 1.52653 1.67534 1.86624 2.22163 2.35474 2.84658 3.188 3.332 3.46995 4.11196 4.36905 4.83411 
18 0.00733 0.10563 0.16841 0.2362 0.32088 0.54209 0.80106 0.82741 0.83963 0.99705 1.17784 1.21735 1.51561 1.66569 1.85747 3.46003 4.10306 4.82717 
32 0.01885 0.10243 0.16823 0.17788 0.21281 0.3219 0.33329 0.51651 0.65834 0.79918 0.82925 0.83871 0.87354 0.99886 1.01096 1.17739 1.19657 1.34388 1.51369 1.66364 1.68289 1.85704 1.89141 2.21519 2.34629 2.8355 3.17566 3.32189 3.45919 4.10526 4.35146 4.82717 
22 0.01266 0.10498 0.17107 0.18802 0.32524 0.34262 0.79567 0.82908 0.83904 0.87833 1.00083 1.02384 1.18235 1.21941 1.52078 1.66848 1.86537 2.2424 3.47102 4.10638 4.35567 4.84424 
14 0.01578 0.10859 0.1661 0.31784 0.79354 0.82466 0.83798 0.9931 1.17353 1.48508 1.52869 1.66164 1.85477 4.34632 
26 0.01212 0.09721 0.16127 0.18681 0.31414 0.33119 0.50824 0.78905 0.82126 0.83169 0.9906 1.1698 1.21089 1.33525 1.50028 1.658 1.8483 2.20128 2.33811 2.82689 2.99635 3.31369 3.45151 4.09571 4.34036 4.81692 
29 0.01405 0.10611 0.17275 0.18886 0.32749 0.34665 0.52713 0.66449 0.80281 0.83128 0.84127 1.0027 1.02498 1.18163 1.20727 1.36444 1.51611 1.67376 1.87436 2.21555 2.66292 2.85157 3.18418 3.33035 3.4634 4.1082 4.52597 4.66073 4.83708 
23 0.01339 0.10379 0.17407 0.1937 0.32757 0.345 0.68396 0.79713 0.83024 0.8399 0.87063 1.00423 1.18216 1.21286 1.48174 1.52422 1.67699 1.86754 2.21574 3.3294 3.46755 4.11073 4.84288 
8 0.01009 0.11573 0.17804 0.33077 0.80386 0.83353 0.85651 1.00756 
26 0.01784 0.11052 0.16944 0.19269 0.32155 0.33717 0.53822 0.66105 0.81467 0.83214 0.85301 0.99987 1.17695 1.21328 1.34277 1.51805 1.6674 1.85761 2.21419 2.34792 3.01254 3.17818 3.32264 3.46375 4.10847 4.83149 
13 0.01692 0.11665 0.17827 0.33279 0.80263 0.83433 0.85086 1.01034 1.18495 1.21972 1.5328 2.23071 4.11615 
21 0.01244 0.10612 0.17023 0.19331 0.323 0.34772 0.79844 0.82824 0.83985 0.99926 1.17953 1.21296 1.5137 1.67559 1.8609 2.22026 3.32634 3.47637 4.10569 4.36567 4.83398 
14 0.02284 0.11953 0.18491 0.3399 0.80602 0.83924 0.85178 1.01699 1.19708 1.48765 1.53578 2.27215 4.12181 4.86192 
45 0.01517 0.10048 0.16341 0.17199 0.18989 0.31697 0.3249 0.33862 0.50829 0.52679 0.64616 0.80814 0.82799 0.83789 0.99571 1.00685 1.17004 1.18062 1.20883 1.3342 1.35703 1.50606 1.66044 1.6765 1.85221 1.86758 2.07024 2.19796 2.23578 2.34068 2.6432 2.82605 2.8513 2.9922 3.16624 3.31467 3.45032 3.59558 3.76989 4.09858 4.34418 4.51098 4.64698 4.8199 4.84064 
25 0.02049 0.11176 0.17807 0.19767 0.3317 0.34906 0.54279 0.80589 0.83734 0.85012 1.00869 1.18552 1.20963 1.35644 1.53251 1.67714 1.87157 2.23331 2.36883 3.18425 3.33149 3.46645 4.11143 4.3671 4.839 
34 0.01678 0.09818 0.16828 0.17656 0.19417 0.32277 0.33159 0.36036 0.51665 0.79413 0.82859 0.8375 0.85371 0.99924 1.00934 1.17719 1.18964 1.2178 1.34229 1.51055 1.53528 1.66663 1.68538 1.8582 1.87655 2.2116 2.34632 2.83421 3.17851 3.32132 3.45759 4.10499 4.35254 4.8265 
29 0.01955 0.10301 0.1701 0.18126 0.32393 0.33524 0.51791 0.79504 0.82912 0.8386 0.86129 1.00073 1.01435 1.18003 1.20599 1.34417 1.5133 1.66753 1.85888 2.21746 2.34886 2.66531 2.83754 3.17608 3.32367 3.4593 4.10568 4.35264 4.82762 
40 0.01703 0.10137 0.16741 0.17623 0.19305 0.3218 0.32966 0.34196 0.51411 0.54345 0.65586 0.80595 0.83141 0.84057 0.88252 1.00028 1.01041 1.17735 1.18928 1.21858 1.34056 1.36701 1.51321 1.6648 1.6812 1.85719 1.87325 2.20441 2.34668 2.65694 2.83173 3.00051 3.17391 3.32174 3.45781 3.60503 4.10441 4.34939 4.82481 4.84476 
20 0.02024 0.11155 0.17468 0.19503 0.32727 0.34136 0.80386 0.83306 0.84415 1.00369 1.02349 1.18276 1.21433 1.52284 1.67207 1.86435 2.22147 3.46987 4.11195 4.83178 
35 0.01257 0.09949 0.17468 0.18632 0.32829 0.34012 0.52336 0.6608 0.79496 0.83119 0.84038 0.85714 1.00366 1.01681 1.18174 1.19631 1.22534 1.34884 1.48444 1.51771 1.54924 1.67415 1.865 2.21743 2.35213 2.66032 2.85705 3.01445 3.17832 3.32672 3.46153 4.10843 4.35839 4.52574 4.83332 
23 0.0127 0.09921 0.17171 0.20423 0.32414 0.35447 0.79042 0.82676 0.83676 0.86722 0.99859 1.01738 1.18133 1.21669 1.4712 1.52281 1.8649 3.18144 3.32957 3.46417 4.108 4.39758 4.84314 
26 0.0103 0.10449 0.16441 0.19108 0.31679 0.33749 0.5114 0.80377 0.82624 0.84124 0.99453 1.17327 1.2158 1.34011 1.51335 1.66225 1.85172 2.21489 2.34155 2.83171 3.16981 3.31742 3.45476 4.09945 4.34419 4.82084 
22 0.01484 0.10666 0.17451 0.19348 0.32724 0.34215 0.7973 0.83209 0.84234 1.00253 1.01921 1.18202 1.20822 1.35949 1.54151 1.67457 1.86497 2.35375 3.32699 3.47305 4.10729 4.35479 
27 0.00853 0.10493 0.16939 0.18331 0.32211 0.33468 0.51515 0.8016 0.82957 0.84017 0.99974 1.01979 1.17744 1.20384 1.34277 1.51367 1.66621 1.85736 2.20908 2.34565 2.83432 3.17464 3.3211 3.45816 4.10407 4.35077 4.82495 
10 0.02056 0.12367 0.18009 0.33591 0.80686 0.83476 0.85258 1.00759 1.20205 4.42337 
21 0.01106 0.10471 0.17197 0.32405 0.68167 0.79381 0.82789 0.83908 0.99868 1.18013 1.21496 1.35766 1.48844 1.52857 1.67444 1.87056 2.22797 3.4637 4.10709 4.67365 4.83896 
29 0.01469 0.10267 0.16532 0.18143 0.31829 0.33306 0.51177 0.65281 0.80252 0.82632 0.83954 0.99588 1.17298 1.1933 1.33804 1.51051 1.66475 1.85359 2.2067 2.34209 2.82994 3.0037 3.16878 3.31668 3.45264 3.60917 4.09918 4.34564 4.82178 
18 0.01292 0.1047 0.17107 0.1921 0.32387 0.34268 0.79541 0.82898 0.84023 0.99891 1.18354 1.22649 1.4767 1.52935 1.6693 1.86055 4.10707 4.82768 
10 0.02108 0.11465 0.17708 0.33078 0.79972 0.83173 0.84666 1.0092 1.19258 1.48688 
27 0.00719 0.09562 0.17199 0.18537 0.32522 0.33803 0.52615 0.79542 0.82972 0.83975 0.89721 1.00129 1.02166 1.18051 1.2003 1.35438 1.51725 1.67132 1.8614 2.21867 2.35088 3.18191 3.32631 3.46273 4.10723 4.35887 4.82918 
29 0.01019 0.1031 0.17404 0.18795 0.32662 0.3381 0.52967 0.66231 0.80338 0.83299 0.84322 1.00376 1.02268 1.18209 1.20325 1.34874 1.52339 1.67258 1.86302 2.21518 2.35047 2.66425 2.84257 3.18215 3.32666 3.46524 4.10853 4.35691 4.83107 
25 0.01937 0.11008 0.17668 0.19225 0.32952 0.34198 0.53583 0.80277 0.83438 0.84434 1.0051 1.01972 1.18444 1.20482 1.3624 1.52655 1.67356 1.86593 2.23976 2.35606 3.33072 3.46947 4.11214 4.40351 4.84186 
39 0.01347 0.10375 0.17233 0.18187 0.21382 0.32583 0.33569 0.5189 0.54657 0.65983 0.80831 0.834 0.84384 1.00282 1.01499 1.18105 1.19544 1.22885 1.34586 1.51716 1.55218 1.6697 1.69647 1.86094 1.88169 2.08867 2.21856 2.35018 2.65496 2.83905 3.0075 3.17703 3.325 3.46154 3.60973 4.10747 4.35361 4.53183 4.83019 
12 0.00716 0.10857 0.17757 0.3288 0.80001 0.83343 0.84713 1.00472 1.19344 1.48165 1.5338 1.7029 
32 0.02067 0.10506 0.16836 0.18117 0.3214 0.33247 0.51584 0.65483 0.80229 0.82923 0.84 0.9989 1.01787 1.17671 1.19981 1.34158 1.5149 1.66632 1.85678 2.09392 2.20774 2.34556 2.66115 2.83508 3.00573 3.17326 3.32162 3.45642 3.60533 4.10392 4.3501 4.82614 
28 0.01835 0.10324 0.16517 0.18149 0.31773 0.33233 0.51048 0.79774 0.82599 0.83788 0.99503 1.01624 1.17329 1.20358 1.3375 1.51312 1.66191 1.85254 2.20422 2.34178 2.82916 3.00255 3.17125 3.31737 3.45501 4.0995 4.34445 4.8208 
29 0.01079 0.10497 0.17287 0.19017 0.32556 0.34014 0.52298 0.66174 0.80326 0.83139 0.84187 1.00277 1.18081 1.20247 1.34888 1.51512 1.55695 1.67282 1.86246 2.22052 2.35018 2.85014 3.01751 3.17656 3.32538 3.46151 4.1072 4.35618 4.83223 
32 0.02049 0.10337 0.16648 0.17751 0.32048 0.33262 0.51252 0.65369 0.79945 0.82734 0.83739 0.99717 1.01358 1.17386 1.18976 1.33896 1.50976 1.66366 1.69143 1.85696 2.20213 2.34435 2.65399 2.83186 2.99782 3.17135 3.31928 3.45385 3.60311 4.10175 4.34846 4.82347 
29 0.01033 0.10177 0.17338 0.19034 0.32675 0.34063 0.52585 0.66036 0.79949 0.83084 0.84078 1.00314 1.05773 1.17974 1.19605 1.36324 1.51631 1.67216 1.86526 2.21406 2.35018 2.85144 3.18375 3.3314 3.46029 3.61892 4.10632 4.35816 4.83194 
46 0.01256 0.09756 0.16321 0.17139 0.18634 0.31699 0.3244 0.33575 0.50866 0.52809 0.64761 0.80266 0.82728 0.83653 0.99581 1.00597 1.17041 1.18073 1.20687 1.33456 1.36795 1.50618 1.52718 1.66061 1.67528 1.85241 1.86633 2.07101 2.198 2.22658 2.3411 2.64435 2.82633 2.99258 3.16704 3.31505 3.45083 3.4695 3.59631 3.77089 4.09921 4.34442 4.51203 4.65038 4.82032 4.84298 
22 0.01047 0.10132 0.17574 0.19498 0.33001 0.35662 0.79607 0.83366 0.84455 1.00642 1.18411 1.21071 1.47247 1.53069 1.68201 1.87181 2.23841 3.18135 3.46634 4.10903 4.3608 4.8355 
25 0.0131 0.09494 0.16204 0.18483 0.3146 0.33312 0.54406 0.78692 0.82113 0.83104 0.98994 1.1731 1.20823 1.35919 1.46669 1.51248 1.66 1.84858 2.33883 3.17395 3.31606 3.45384 4.09636 4.34008 4.81749 
36 0.00675 0.08885 0.16623 0.17567 0.19855 0.3221 0.33154 0.51661 0.65881 0.79333 0.82848 0.83761 0.85729 0.99867 1.0087 1.17671 1.19095 1.22193 1.34469 1.51541 1.66491 1.68683 1.85709 1.87579 2.20643 2.24179 2.3466 2.65715 2.83937 3.17565 3.32247 3.46007 4.10455 4.35005 4.52627 4.82758 
42 0.01538 0.09557 0.16233 0.17118 0.19069 0.31682 0.32543 0.34418 0.50846 0.54669 0.64755 0.79919 0.82524 0.83435 0.86859 0.99512 1.00749 1.17019 1.18081 1.20749 1.33467 1.5054 1.53154 1.66019 1.67876 1.85199 1.87276 2.07201 2.19922 2.34008 2.64485 2.82598 2.99249 3.16605 3.31451 3.45038 3.59584 3.77063 4.09789 4.3435 4.51197 4.81924 
33 0.01371 0.10194 0.1634 0.1735 0.21145 0.31686 0.32638 0.50822 0.6516 0.80344 0.82694 0.83732 0.99508 1.00814 1.17052 1.18925 1.3347 1.50704 1.65966 1.85131 1.87012 2.07102 2.19799 2.34022 2.82563 2.99288 3.16829 3.31496 3.45126 3.59731 4.09828 4.34329 4.819 
23 0.0202 0.10985 0.1764 0.19191 0.32885 0.34047 0.5363 0.80225 0.83476 0.84488 1.00479 1.01866 1.18552 1.21073 1.35641 1.52506 1.67527 1.87011 2.23138 2.85801 3.46725 4.1129 4.83784 
28 0.01276 0.099 0.16929 0.17985 0.32313 0.33533 0.52129 0.65735 0.79437 0.828 0.83728 0.85773 0.99933 1.01358 1.17863 1.19881 1.34466 1.51247 1.53832 1.66769 1.86043 2.21372 2.84975 3.17508 3.32331 3.45777 4.10591 4.82995 
15 0.01704 0.10832 0.1749 0.22947 0.3295 0.79695 0.83203 0.84592 1.00774 1.18685 1.47503 1.54117 2.24765 3.47539 4.10837 
29 0.00648 0.09584 0.16643 0.17763 0.32005 0.33187 0.51649 0.65642 0.79294 0.82617 0.8361 0.99622 1.01014 1.17552 1.19606 1.3424 1.50806 1.66387 1.85503 2.20572 2.34408 2.83484 3.17326 3.32069 3.45596 3.6118 4.10193 4.34715 4.82508 
26 0.00798 0.10501 0.16438 0.18249 0.31696 0.33336 0.51238 0.80451 0.82731 0.84039 0.99496 1.01544 1.17334 1.20539 1.34296 1.50809 1.66037 1.85275 2.20726 2.34225 2.83401 3.3175 3.45756 4.10035 4.34516 4.82137 
22 0.02806 0.11504 0.16636 0.20077 0.31803 0.33598 0.51516 0.81058 0.82941 0.84735 0.99611 1.04336 1.17534 1.34597 1.51261 1.66175 1.85359 2.343 3.31911 4.10121 4.3451 4.82189 

51
