# Supplementary material for: Deciphering the Contribution of Oriens-Lacunosum/Moleculare (OLM) Cells to Intrinsic θ Rhythms Using Biophysical Local Field Potential (LFP) Models
Source: eNeuro. 2018 Sep 4;5(4):ENEURO.0146-18.2018. doi: 10.1523/ENEURO.0146-18.2018 (PMC6140113; doi:10.1523/ENEURO.0146-18.2018)
Supplement: Supplementary file 2 — Supplementary Code. Download supplement 2, GZ file [file sup_enu-eN-NWR-0146-18-s02.gz › LFP_microcircuit-master/BSC-120-gi-0-gi_SD-0-PV12913020-dSD6.6ms-gnSD0.21-gpv3.0-gsb1.25-csb0.21-gbs2.0-cbs0.1344-spiketimes.txt]

3314

103


53 0.15413 0.15883 0.30841 0.31345 0.49421 0.49899 0.62766 0.63297 0.9889 0.99626 1.1547 1.16382 1.31861 1.3253 1.48711 1.49228 1.64854 1.65552 1.84352 1.8507 2.05675 2.0609 2.18242 2.18935 2.32887 2.33546 2.46767 2.47329 2.62255 2.62718 2.81248 2.8174 2.97634 2.98193 3.149 3.1543 3.29849 3.30521 3.43327 3.43912 3.57838 3.58321 3.75209 3.75766 4.08581 4.09061 4.33457 4.48932 4.49468 4.61319 4.62161 4.8083 4.81169 
0 
23 0.16684 0.50931 0.64206 1.17286 1.33548 1.5018 2.06891 2.19898 2.34139 2.48357 2.63646 2.82785 2.99148 3.16523 3.31568 3.44896 3.59249 3.76777 4.09716 4.34549 4.50437 4.63211 4.8215 
26 0.15882 0.31483 0.50158 0.63424 0.99645 1.16423 1.32698 1.49436 1.65834 1.84883 2.06155 2.19136 2.33387 2.47589 2.62855 2.8198 2.98401 3.15575 3.30616 3.44085 3.58479 3.75895 4.09001 4.33853 4.49604 4.81357 
95 0.15695 0.16015 0.16338 0.3131 0.31668 0.31978 0.49909 0.50236 0.50517 0.50826 0.63217 0.63507 0.63834 0.64221 0.82674 0.99289 0.99643 1.00083 1.15874 1.1624 1.16613 1.17033 1.3228 1.32743 1.33061 1.33479 1.49151 1.49505 1.49778 1.50129 1.65332 1.65844 1.66161 1.84792 1.85092 1.85411 2.06074 2.06364 2.06816 2.18662 2.19094 2.19592 2.3331 2.33583 2.33957 2.47217 2.47614 2.47929 2.48318 2.62727 2.63027 2.63285 2.81736 2.82044 2.82329 2.82681 2.98074 2.98479 2.98762 3.15353 3.15633 3.15933 3.16222 3.3029 3.30692 3.30976 3.31297 3.43832 3.44115 3.44458 3.44869 3.58258 3.58579 3.58924 3.75669 3.76015 3.76282 3.76673 4.08988 4.09243 4.09635 4.33866 4.34109 4.34746 4.49372 4.49764 4.50029 4.61756 4.62311 4.62624 4.62991 4.81239 4.81493 4.81781 4.82151 
11 0.64638 1.50606 2.48668 2.63935 2.99435 3.16943 3.45474 3.59747 3.77048 4.50688 4.63714 
83 0.15393 0.15817 0.16154 0.30916 0.31314 0.31651 0.49573 0.50052 0.50297 0.50628 0.62822 0.63264 0.63645 0.82507 0.99087 0.99494 1.15466 1.15883 1.16418 1.16812 1.32026 1.32562 1.32926 1.48846 1.49313 1.49623 1.64892 1.65538 1.6588 1.84603 1.84937 1.85392 2.05919 2.06236 2.18396 2.18934 2.19582 2.3307 2.33387 2.33798 2.46592 2.4721 2.47586 2.47962 2.62205 2.6268 2.62985 2.81386 2.81847 2.82113 2.82539 2.97783 2.98256 2.98521 3.15083 3.1542 3.15754 3.16146 3.29974 3.30435 3.30832 3.43197 3.43791 3.4421 3.57959 3.58403 3.5878 3.75424 3.75857 3.76146 4.0882 4.09106 4.33707 4.33958 4.49115 4.49596 4.49874 4.61449 4.62049 4.62505 4.81021 4.81336 4.81621 
61 0.15466 0.15854 0.3104 0.31465 0.49619 0.50047 0.50429 0.62994 0.63382 0.99049 0.99582 1.15649 1.16229 1.16835 1.32043 1.32583 1.48889 1.49359 1.65397 1.65742 1.84524 1.84968 2.05845 2.06208 2.18431 2.19036 2.33063 2.33426 2.47133 2.47552 2.62484 2.62846 2.81412 2.81859 2.82367 2.97834 2.98315 3.15083 3.15525 3.15861 3.30024 3.30588 3.31104 3.43663 3.44114 3.58021 3.58422 3.75369 3.7585 3.76226 4.08753 4.09118 4.33626 4.33916 4.49096 4.49583 4.61489 4.62321 4.80996 4.81274 4.81696 
17 0.51516 0.64381 1.3388 1.50373 2.07045 2.48588 2.63781 2.9961 3.16616 3.31724 3.45318 3.59465 3.76796 4.0989 4.50502 4.63354 4.82627 
30 0.51644 0.64741 0.65195 1.34169 1.50758 1.51065 2.07455 2.07926 2.20616 2.48952 2.49317 2.49786 2.64227 2.64479 2.8355 2.99772 3.17098 3.32445 3.45578 3.59813 3.60385 3.77312 3.77584 3.78316 4.35274 4.51034 4.51334 4.63796 4.64285 4.82776 
37 0.16381 0.31989 0.50625 0.63877 0.64418 1.16814 1.17515 1.33201 1.49938 1.50474 1.66362 1.8545 2.06584 2.07219 2.19617 2.34 2.47991 2.48624 2.63428 2.82439 2.98939 3.15979 3.16396 3.3122 3.44429 3.44931 3.58988 3.59491 3.76431 3.76778 4.09473 4.34338 4.50198 4.5078 4.62988 4.63686 4.81787 
1 2.4978 
17 0.51048 0.64299 1.3385 1.50344 2.07008 2.343 2.48499 2.63734 2.99265 3.16832 3.59297 3.76744 4.09771 4.346 4.50412 4.63561 4.82219 
0 
1 2.50019 
40 0.16506 0.32281 0.50835 0.51264 0.64092 0.64558 1.16766 1.33376 1.50077 1.50534 1.66549 1.85555 2.06854 2.07306 2.19797 2.34034 2.48185 2.48584 2.63612 2.63945 2.82668 2.99 2.99494 3.16151 3.16601 3.31236 3.31814 3.44625 3.45222 3.59162 3.59613 3.76707 3.7705 4.09786 4.34637 4.50204 4.50647 4.63165 4.82049 4.82519 
17 0.50435 0.63742 1.33189 1.49663 2.06345 2.33565 2.47903 2.63096 2.82205 2.98564 3.15884 3.30993 3.44448 3.76209 4.3395 4.49844 4.81569 
23 0.50865 0.64181 1.17352 1.33582 1.50118 2.0682 2.33939 2.482 2.48934 2.63535 2.82711 2.98991 3.16309 3.31365 3.44838 3.59097 3.60118 3.76705 4.09605 4.34476 4.50409 4.63082 4.82089 
55 0.15249 0.1573 0.30745 0.31187 0.49336 0.49795 0.50359 0.6265 0.63087 0.988 0.99426 1.15366 1.15991 1.31795 1.32442 1.48618 1.49137 1.65042 1.65505 1.84275 1.84768 2.05598 2.06052 2.18189 2.18957 2.32792 2.33239 2.46666 2.47195 2.62169 2.62604 2.81156 2.81626 2.97557 2.98106 3.14816 3.15311 3.29745 3.30381 3.43335 3.43774 3.57736 3.58197 3.75131 3.75654 4.08496 4.08942 4.33381 4.33843 4.48849 4.4938 4.61262 4.62122 4.80718 4.81064 
6 0.64926 2.08034 2.49106 2.64257 3.77337 4.51084 
0 
83 0.15603 0.15966 0.16318 0.31157 0.31469 0.31854 0.49717 0.50169 0.50427 0.50803 0.63004 0.63437 0.63786 0.82728 0.99265 0.99739 1.157 1.16097 1.16586 1.32202 1.32689 1.33013 1.4903 1.49471 1.49771 1.65081 1.65797 1.66157 1.84745 1.85031 1.85517 2.06055 2.06379 2.18567 2.19109 2.19665 2.33254 2.33547 2.33965 2.4688 2.47464 2.47799 2.48245 2.62454 2.62895 2.63172 2.81553 2.81968 2.82248 2.82773 2.97927 2.98427 2.98686 3.15277 3.15574 3.15932 3.30164 3.30576 3.30947 3.43359 3.43952 3.44344 3.44799 3.58124 3.58545 3.58882 3.756 3.75972 3.7626 4.08953 4.09241 4.09785 4.33857 4.34122 4.49313 4.49719 4.49978 4.61655 4.62179 4.62683 4.81203 4.81479 4.81749 
55 0.16016 0.16397 0.31429 0.31916 0.50236 0.50623 0.63489 0.63884 0.99475 1.16055 1.16748 1.32758 1.33185 1.49573 1.49938 1.65946 1.84881 1.85442 2.06198 2.06682 2.19125 2.19795 2.33416 2.33989 2.47637 2.48003 2.62963 2.63315 2.82028 2.82398 2.98531 2.98962 3.15523 3.15987 3.30584 3.31025 3.44014 3.44516 3.58518 3.58981 3.7592 3.7626 3.7663 4.09102 4.09566 4.33942 4.34467 4.49599 4.49967 4.50416 4.6227 4.629 4.81401 4.81753 4.82181 
7 1.50409 2.48931 2.64269 3.16782 3.31595 3.76692 4.50489 
1 4.34485 
14 1.50052 2.06727 2.33984 2.48239 2.63436 2.99072 3.16253 3.5919 3.76556 4.09626 4.34389 4.50199 4.63089 4.81872 
0 
0 
0 
18 0.51359 0.64521 1.34076 1.50569 2.07226 2.34676 2.48679 2.63851 2.99368 3.16762 3.31985 3.45328 3.59415 3.60027 3.77039 4.10226 4.5071 4.8247 
79 0.14773 0.15212 0.30223 0.30598 0.30958 0.48858 0.49337 0.49633 0.62174 0.62617 0.62981 0.81907 0.98362 0.98804 0.99294 1.14839 1.15265 1.15766 1.31334 1.31879 1.32332 1.48155 1.48653 1.4898 1.64247 1.64936 1.6531 1.8384 1.84164 1.84546 2.05164 2.0552 2.17718 2.18343 2.3233 2.32678 2.33075 2.46068 2.46633 2.4699 2.61608 2.62038 2.62354 2.80686 2.81148 2.81441 2.8205 2.97073 2.97619 2.97965 3.1435 3.14694 3.15049 3.15673 3.29265 3.29743 3.30126 3.42565 3.43103 3.43548 3.57251 3.57716 3.58103 3.74701 3.75143 3.75432 4.08051 4.08371 4.32949 4.33229 4.48393 4.48847 4.49141 4.60817 4.61522 4.61987 4.80263 4.80592 4.80885 
21 0.51059 0.64185 1.16726 1.33531 1.50211 2.06863 2.19502 2.34267 2.48285 2.6366 2.82721 2.99242 3.16254 3.31514 3.44741 3.59184 3.7652 4.09785 4.50248 4.62958 4.82214 
47 0.15928 0.31447 0.50084 0.50549 0.63413 0.63892 0.9954 1.16055 1.16675 1.32541 1.3302 1.49369 1.49851 1.65784 1.84956 2.06274 2.06749 2.18866 2.19538 2.33488 2.34092 2.47464 2.47977 2.62877 2.63285 2.8192 2.8235 2.98318 2.98825 3.15523 3.16001 3.30483 3.31012 3.44022 3.44529 3.585 3.58913 3.75859 3.76304 4.09198 4.34059 4.49546 4.50017 4.61887 4.62696 4.81434 4.81796 
32 0.16104 0.31636 0.50462 0.63678 0.99876 1.16497 1.33038 1.49747 1.66163 1.85083 2.06356 2.19372 2.33625 2.47919 2.63172 2.82211 2.98717 3.15683 3.16264 3.30992 3.44221 3.44911 3.58785 3.76176 3.76756 4.09284 4.34146 4.49843 4.50228 4.62792 4.81552 4.82011 
55 0.17198 0.33057 0.51424 0.51835 0.64568 0.64918 0.65324 1.01251 1.17396 1.17974 1.33937 1.34354 1.50624 1.50901 1.51291 1.67426 1.86431 2.07285 2.07575 2.2029 2.34664 2.35179 2.48709 2.48984 2.49333 2.49952 2.64064 2.643 2.65111 2.83246 2.8379 2.99586 3.00013 3.16649 3.17023 3.17402 3.31953 3.32323 3.452 3.45597 3.59647 3.60018 3.77129 3.77385 3.77735 4.10253 4.35096 4.5074 4.51007 4.51324 4.63564 4.63933 4.64444 4.826 4.83066 
31 0.32041 0.50708 0.63981 0.64801 1.16764 1.17486 1.33265 1.50063 2.06682 2.19594 2.34017 2.48166 2.63457 2.82483 2.83032 2.99044 3.15994 3.16514 3.31151 3.31755 3.44559 3.59125 3.76347 3.76859 4.09603 4.34492 4.50038 4.50556 4.62885 4.63605 4.81878 
10 0.50936 1.5016 2.06627 2.34243 2.63449 2.99093 3.44932 3.76559 4.34313 4.50254 
28 0.15621 0.3101 0.49821 0.63062 0.99027 1.15655 1.32097 1.49088 1.65543 1.84471 2.05805 2.18735 2.33028 2.47241 2.62523 2.81556 2.98041 3.15086 3.30068 3.43648 3.58118 3.75386 3.75975 4.08711 4.3357 4.49099 4.62056 4.80975 
3 2.49511 3.77889 4.64535 
23 0.31481 0.50057 0.63397 0.9966 1.32648 1.49442 1.65739 1.84666 2.05962 2.33213 2.47536 2.62772 2.81886 2.9833 3.15392 3.3097 3.43965 3.58389 3.7584 4.08842 4.33704 4.4958 4.81147 
5 0.5061 1.49841 2.63128 2.9867 3.15886 
2 3.76536 4.50282 
48 0.1639 0.3197 0.50684 0.51068 0.6391 0.64265 0.99834 1.16374 1.17126 1.32759 1.33263 1.33768 1.49915 1.50236 1.66328 1.85269 2.06606 2.07172 2.1949 2.33803 2.34385 2.48081 2.48585 2.63404 2.63674 2.82466 2.82857 2.98916 2.99603 3.15935 3.1632 3.16757 3.30828 3.31316 3.44446 3.44917 3.58915 3.59396 3.76441 3.76711 4.09497 4.34361 4.50124 4.50374 4.62638 4.63079 4.81759 4.82062 
0 
6 0.64951 2.4913 3.17108 3.77303 4.50878 4.64027 
10 0.64258 1.50161 2.63551 2.9914 3.16365 3.31478 3.45156 3.59273 3.76666 4.09807 
22 0.51058 0.64265 0.648 1.17037 1.33653 1.50355 2.07072 2.19899 2.48487 2.63758 2.82935 2.99328 3.16493 3.31785 3.44952 3.59346 3.60035 3.76946 4.09988 4.5055 4.63261 4.82335 
0 
44 0.17604 0.51809 0.52334 0.64893 0.65243 0.65723 1.34261 1.50932 1.51233 1.51588 1.87025 2.07556 2.07927 2.20596 2.35196 2.49132 2.49501 2.49941 2.64348 2.64623 2.6549 2.83595 2.84361 2.99961 3.00612 3.17 3.17405 3.3234 3.45459 3.46076 3.59979 3.60449 3.77401 3.7769 3.7803 4.10802 4.35501 4.51136 4.5139 4.51822 4.63952 4.64359 4.65591 4.82963 
16 0.51311 0.64497 1.33988 1.50366 2.07204 2.48567 2.63797 2.99349 3.16712 3.3183 3.45425 3.59632 3.76825 4.10032 4.5061 4.63807 
37 0.16459 0.32251 0.5057 0.50999 0.63939 0.64476 1.16683 1.1732 1.33173 1.49986 1.50588 1.66529 1.85503 2.06679 2.19696 2.33929 2.48064 2.48817 2.63426 2.63935 2.82483 2.98897 3.15958 3.1654 3.30945 3.31522 3.44547 3.59033 3.76347 3.76794 4.09589 4.34479 4.50013 4.50601 4.62818 4.63498 4.81847 
132 0.1486 0.15236 0.15481 0.15762 0.30377 0.30728 0.31026 0.31255 0.31517 0.49042 0.49426 0.49673 0.49875 0.50118 0.62033 0.62524 0.6283 0.6308 0.6332 0.63684 0.81917 0.82191 0.9858 0.98843 0.99165 0.9946 1.14984 1.15368 1.15703 1.16025 1.16349 1.31471 1.31816 1.32174 1.3242 1.32701 1.48283 1.48675 1.48976 1.49194 1.49493 1.64403 1.65014 1.65302 1.65584 1.6593 1.8405 1.84275 1.8457 1.84817 1.85123 2.05372 2.05603 2.05851 2.0616 2.17886 2.1834 2.1865 2.19038 2.32534 2.32801 2.33068 2.3335 2.4606 2.46635 2.46962 2.47195 2.47494 2.47899 2.6173 2.62163 2.62444 2.62632 2.63195 2.80879 2.81268 2.81526 2.81732 2.82016 2.97243 2.97642 2.97949 2.98197 2.98549 3.14527 3.14821 3.15105 3.15325 3.15563 3.29453 3.29789 3.30116 3.30365 3.3061 3.42712 3.43269 3.43526 3.43798 3.44064 3.57446 3.57823 3.58072 3.58363 3.58736 3.74924 3.75217 3.75495 3.75696 3.7594 4.08273 4.08508 4.0876 4.09116 4.33177 4.33367 4.33606 4.33987 4.48558 4.4885 4.4919 4.49382 4.49707 4.60969 4.61482 4.61867 4.62125 4.62604 4.80484 4.80755 4.80957 4.8117 4.81454 
61 0.17228 0.51371 0.51638 0.64522 0.64778 0.65085 0.65624 1.17444 1.33723 1.34074 1.50496 1.50804 1.51073 1.51419 1.86269 2.07303 2.07615 2.07946 2.20034 2.20452 2.34611 2.35219 2.48677 2.48977 2.49256 2.49727 2.63987 2.64272 2.64499 2.83149 2.83484 2.99485 2.9981 3.00279 3.16673 3.17031 3.17284 3.31721 3.32137 3.45206 3.45647 3.59602 3.59883 3.60264 3.76923 3.77281 3.77519 3.77813 4.10251 4.10755 4.35159 4.50667 4.51026 4.51245 4.5185 4.6318 4.63569 4.63895 4.6427 4.82549 4.8284 
63 0.16722 0.17059 0.3238 0.328 0.5108 0.51388 0.64226 0.64607 0.83539 1.004 1.1687 1.17267 1.17787 1.33349 1.33686 1.34184 1.50306 1.50611 1.66694 1.67286 1.85678 1.86077 2.06949 2.07267 2.19669 2.20066 2.34228 2.34581 2.48332 2.48652 2.49001 2.63696 2.63993 2.82749 2.83066 2.83539 2.99151 2.99435 3.16322 3.16692 3.16971 3.31367 3.31753 3.32089 3.44815 3.45173 3.45525 3.59309 3.59662 3.76743 3.77068 3.77328 4.09874 4.10242 4.34736 4.35075 4.50302 4.50711 4.51077 4.63113 4.63453 4.82198 4.82481 
36 0.16352 0.32155 0.50673 0.63795 0.64355 0.99895 1.16398 1.32809 1.33538 1.49845 1.66435 1.854 2.06747 2.19574 2.33831 2.48019 2.63254 2.63642 2.82384 2.98655 2.991 3.15886 3.16438 3.30769 3.31407 3.44462 3.58838 3.76167 3.76707 4.09531 4.34469 4.49847 4.50398 4.62586 4.63156 4.81909 
20 0.50625 0.64054 1.17251 1.50098 2.06534 2.34106 2.48045 2.63347 2.8247 2.99085 3.15997 3.31209 3.44617 3.5909 3.7641 4.09441 4.34275 4.50119 4.63016 4.8166 
0 
22 0.1648 0.50637 0.64077 1.1645 1.33157 1.49971 2.06828 2.19581 2.3406 2.63444 2.82466 2.98925 3.16275 3.31382 3.44861 3.59141 3.76459 4.09576 4.34427 4.50161 4.62956 4.81831 
0 
26 0.16373 0.32308 0.50689 0.64005 1.17047 1.33215 1.49964 1.66416 1.85262 2.06568 2.19842 2.33795 2.48073 2.63421 2.82463 2.98932 3.16195 3.31285 3.44375 3.5895 3.76377 4.09462 4.34326 4.50122 4.63 4.81782 
27 0.51224 0.64514 0.65077 1.17362 1.33935 1.50576 2.07222 2.07679 2.34711 2.48634 2.49532 2.64025 2.83107 2.99567 3.16635 3.17189 3.32092 3.45085 3.59627 3.76902 3.77277 4.10135 4.35106 4.50717 4.51315 4.63513 4.82554 
20 0.31341 0.50074 0.63419 1.32704 1.49486 1.84591 2.0598 2.33222 2.62725 2.81882 2.98596 3.15396 3.30629 3.44048 3.58511 3.75793 4.08818 4.33602 4.49523 4.8107 
68 0.15585 0.1597 0.31146 0.31575 0.31953 0.49721 0.50166 0.50519 0.63033 0.63466 0.63847 0.82639 0.99175 0.99744 1.15721 1.16306 1.3215 1.32737 1.3324 1.49006 1.4949 1.49933 1.65272 1.65827 1.6641 1.84668 1.8513 2.0598 2.06382 2.18554 2.19181 2.33185 2.33617 2.47038 2.47577 2.4798 2.62584 2.63013 2.81527 2.81973 2.82384 2.97931 2.98452 3.15208 3.15659 3.15972 3.30106 3.30688 3.31068 3.43639 3.44102 3.44484 3.58113 3.58564 3.75526 3.75982 3.7628 4.08881 4.09278 4.33774 4.34135 4.49238 4.49727 4.61627 4.62452 4.81144 4.81446 4.8199 
1 3.76854 
47 0.15771 0.31198 0.3181 0.4978 0.50264 0.63152 0.63758 0.99224 1.15817 1.16774 1.32221 1.32869 1.49078 1.49649 1.65586 1.84692 2.06015 2.1865 2.1965 2.33225 2.33899 2.47231 2.47829 2.62645 2.63151 2.81591 2.82088 2.98001 2.98593 3.15249 3.15828 3.30195 3.30878 3.4383 3.44451 3.5818 3.58899 3.75553 3.76124 4.08922 4.33802 4.49278 4.4984 4.61713 4.62577 4.81169 4.81559 
6 2.06431 3.76417 4.0927 4.34097 4.50193 4.81677 
12 0.50308 1.85063 2.06381 2.33652 2.82311 3.15582 3.44108 3.76337 4.09197 4.3404 4.50089 4.81534 
93 0.15 0.15352 0.15733 0.30476 0.308 0.31139 0.31487 0.49111 0.4956 0.49808 0.50138 0.62421 0.62833 0.63209 0.82033 0.98638 0.98923 0.99374 1.15085 1.15444 1.15951 1.31563 1.31991 1.32363 1.3279 1.48407 1.48841 1.49175 1.64472 1.65172 1.65454 1.84112 1.84349 1.84709 2.05444 2.05699 2.05999 2.1796 2.1852 2.19175 2.32602 2.32867 2.33176 2.46166 2.46792 2.47137 2.4758 2.61827 2.6225 2.62525 2.62909 2.80929 2.81363 2.81659 2.82116 2.97326 2.97794 2.98073 3.1462 3.14915 3.15308 3.15632 3.29539 3.29935 3.30385 3.42758 3.43354 3.43719 3.44159 3.57512 3.57926 3.5826 3.74979 3.7533 3.75661 3.75954 4.08338 4.08579 4.08908 4.33243 4.33439 4.33812 4.48645 4.48944 4.49288 4.49662 4.61049 4.61718 4.6208 4.80542 4.80813 4.81035 4.81482 
54 0.14504 0.29889 0.30368 0.48496 0.48969 0.49646 0.61871 0.62399 0.97951 0.98506 1.14537 1.15254 1.30951 1.31566 1.47777 1.48303 1.64188 1.64783 1.83423 1.83899 2.04745 2.05179 2.17377 2.18511 2.31947 2.32398 2.45904 2.46468 2.61343 2.61809 2.80319 2.80795 2.96721 2.97265 3.13965 3.14458 3.28915 3.29533 3.42467 3.43027 3.56895 3.57366 3.74287 3.74782 4.07646 4.0808 4.32526 4.32929 4.48 4.4852 4.60473 4.61398 4.7987 4.80218 
0 
22 0.50833 0.64128 1.16877 1.33422 1.50123 2.06771 2.19735 2.34046 2.48283 2.63591 2.82656 2.99057 3.16349 3.31476 3.44754 3.59212 3.76645 4.0964 4.34491 4.50371 4.6321 4.82072 
0 
1 4.5082 
10 0.65014 1.50957 2.07618 2.48986 2.64281 2.99874 3.59899 3.77415 4.51038 4.63789 
0 
21 0.52513 0.65444 1.5129 1.51777 1.87366 2.08076 2.49379 2.49752 2.50249 2.64705 2.65093 2.8462 3.00629 3.17819 3.77872 3.78308 4.51533 4.51948 4.64228 4.64788 4.83596 
46 0.16366 0.31927 0.50651 0.51031 0.63948 0.64578 0.99932 1.16461 1.17524 1.32896 1.33619 1.49842 1.50276 1.66367 1.85384 2.06683 2.19312 2.20262 2.33923 2.48042 2.48411 2.63417 2.63868 2.82413 2.82791 2.83582 2.98821 2.99254 3.15998 3.16622 3.30875 3.3154 3.44508 3.45395 3.58874 3.59249 3.76384 3.76841 4.09593 4.3449 4.50009 4.50582 4.623 4.63088 4.8188 4.82345 
55 0.15337 0.15814 0.30895 0.31375 0.4951 0.49999 0.62832 0.6336 0.82433 0.98966 0.99533 1.15528 1.16138 1.31957 1.32533 1.48795 1.4931 1.6519 1.657 1.84435 1.84939 2.05751 2.06196 2.18379 2.19046 2.32948 2.33393 2.46846 2.47401 2.62336 2.62794 2.81333 2.81835 2.97735 2.98267 3.14976 3.15473 3.29914 3.30496 3.43442 3.4393 3.57907 3.58382 3.75295 3.75799 4.0865 4.09132 4.33534 4.34056 4.49009 4.49518 4.61438 4.62199 4.80874 4.81243 
24 0.52126 0.64907 0.65424 1.50902 1.51328 2.07619 2.08115 2.48954 2.49384 2.49941 2.64275 2.64613 2.83628 2.99964 3.17012 3.45542 3.59986 3.77376 3.77725 4.50936 4.51301 4.63861 4.64285 4.83072 
2 4.08905 4.33674 
1 2.49545 
9 0.65229 1.51188 2.07912 2.49335 2.64559 3.60623 3.77656 4.513 4.64333 
24 0.16314 0.31748 0.50228 0.63632 1.16443 1.32877 1.49594 1.85092 2.0633 2.33582 2.4771 2.63001 2.82068 2.98537 3.15687 3.30791 3.4429 3.58665 3.76042 4.09216 4.33985 4.4974 4.62709 4.81409 
28 0.15988 0.31658 0.50199 0.63471 0.99612 1.16304 1.328 1.49538 1.65896 1.85098 2.06208 2.19158 2.33391 2.47651 2.62931 2.82029 2.98432 3.1572 3.30826 3.44255 3.58494 3.75999 4.09092 4.33897 4.49709 4.62487 4.8138 4.81923 
100 0.14956 0.15358 0.15656 0.30471 0.30819 0.31163 0.31501 0.49108 0.49588 0.49855 0.50185 0.6239 0.62845 0.63189 0.63624 0.8198 0.98614 0.98943 0.9933 1.15081 1.15484 1.1593 1.16367 1.31555 1.32074 1.32385 1.32797 1.4838 1.48859 1.49146 1.49562 1.64464 1.65151 1.6545 1.66049 1.84088 1.8435 1.847 1.85085 2.05419 2.05705 2.06033 2.17955 2.18545 2.19109 2.32578 2.32869 2.33188 2.33625 2.46176 2.46832 2.47155 2.47537 2.61833 2.62289 2.62559 2.80921 2.81378 2.81657 2.82035 2.97318 2.97844 2.98098 3.14599 3.14917 3.15289 3.15583 3.29519 3.29974 3.30347 3.3071 3.4275 3.4335 3.43728 3.44055 3.57499 3.57944 3.58272 3.58807 3.74956 3.75346 3.75639 3.75936 4.08313 4.08576 4.08913 4.33219 4.33433 4.33931 4.48628 4.4898 4.49277 4.49631 4.61045 4.61701 4.62094 4.8052 4.8081 4.81054 4.81405 
43 0.15549 0.30954 0.31497 0.49719 0.5017 0.63005 0.63555 0.99024 1.15743 1.32286 1.48992 1.49594 1.65474 1.84421 1.85136 2.05726 2.1871 2.32982 2.33571 2.4716 2.4787 2.62475 2.62933 2.81492 2.82034 2.98009 3.15043 3.15543 3.30099 3.30666 3.43613 3.44172 3.58064 3.58708 3.75385 3.75855 4.08627 4.33458 4.49108 4.496 4.62133 4.80888 4.81368 
24 0.16674 0.50932 0.64292 1.17117 1.33538 1.50235 1.85945 2.06883 2.19899 2.34293 2.48346 2.63666 2.82723 2.99181 3.16405 3.31484 3.44967 3.59255 3.76703 4.09704 4.34548 4.50392 4.632 4.82066 
22 0.50971 0.64246 1.16948 1.33352 1.50209 2.0685 2.19752 2.34203 2.48322 2.6362 2.82802 2.99082 3.1643 3.31454 3.44947 3.59272 3.76708 4.09664 4.34497 4.50385 4.63139 4.82046 
3 2.64539 3.77555 4.51249 
16 0.50262 0.63705 1.49712 2.06472 2.33777 2.47738 2.63096 2.82234 2.98667 3.15796 3.44297 3.58925 3.76221 4.09164 4.33932 4.81517 
23 0.51627 0.64824 1.34269 1.50741 2.07476 2.48839 2.49446 2.64176 2.64873 2.83291 2.99777 3.1701 3.3218 3.45473 3.59804 3.77249 4.1049 4.35405 4.50909 4.51434 4.63643 4.64412 4.83212 
0 
44 0.15981 0.31513 0.50115 0.50804 0.63424 0.64111 0.99552 1.16068 1.16756 1.32506 1.33196 1.49395 1.50035 1.65811 1.8502 2.06339 2.18924 2.1962 2.33555 2.4742 2.48068 2.62914 2.63522 2.81939 2.82624 2.98334 2.98873 3.15553 3.16249 3.30474 3.31253 3.4399 3.4444 3.58507 3.59242 3.7587 3.76515 4.09252 4.34212 4.49586 4.50248 4.61986 4.62805 4.81493 
43 0.15746 0.31088 0.31736 0.49876 0.50348 0.63105 0.63699 0.99111 1.15711 1.16718 1.32167 1.32916 1.49198 1.65475 1.8454 2.05862 2.18762 2.33075 2.47171 2.47828 2.62552 2.63044 2.81649 2.8218 2.97999 2.98657 3.1516 3.15738 3.30116 3.30813 3.43654 3.44339 3.58125 3.58775 3.75526 3.76005 4.08763 4.33625 4.49171 4.49693 4.61901 4.81071 4.81546 
10 0.31348 0.99407 1.16002 1.84816 2.06177 2.33351 3.15418 3.30419 3.76278 4.49447 
19 0.31022 0.49644 0.63352 0.99052 1.32658 1.49224 1.84317 2.05672 2.32932 2.6252 2.81492 3.15028 3.30443 3.5806 3.7535 4.08544 4.33349 4.49169 4.80797 
25 0.16157 0.31715 0.50402 0.63715 1.16451 1.32969 1.49666 1.85187 2.06396 2.1962 2.3365 2.47896 2.63118 2.82189 2.98634 3.15775 3.30935 3.44259 3.5876 3.76108 4.09299 4.34071 4.49808 4.63094 4.81533 
20 0.1662 0.50878 0.64214 1.33543 1.50153 2.06845 2.48358 2.63589 2.82729 2.99096 3.16461 3.3152 3.44963 3.59239 3.76653 4.09654 4.3449 4.50346 4.63114 4.81964 
0 
22 0.52613 0.65709 1.51572 1.87571 2.08295 2.49559 2.49895 2.50389 2.64946 2.65405 2.84462 3.00698 3.18128 3.60834 3.77989 3.78309 4.36186 4.51749 4.52176 4.6438 4.64817 4.83671 
13 0.6398 1.33207 1.49969 2.06508 2.63298 2.99168 3.161 3.31208 3.76336 4.09444 4.34243 4.50105 4.8178 
17 0.64511 1.17402 1.34075 1.50551 2.07104 2.20307 2.48716 2.63858 2.99356 3.16686 3.31837 3.45362 3.59546 3.77018 4.10196 4.50612 4.63569 
0 
46 0.16064 0.31559 0.32161 0.50264 0.5065 0.63565 0.64034 0.99901 1.16237 1.16877 1.32684 1.33158 1.49525 1.49971 1.66034 1.85089 2.06367 2.19085 2.19877 2.33621 2.47635 2.48116 2.63021 2.63419 2.82057 2.82481 2.98504 2.98942 3.15658 3.16165 3.30605 3.31123 3.44181 3.44726 3.58659 3.59287 3.75941 3.76394 4.09271 4.34148 4.49654 4.50102 4.62406 4.62932 4.81496 4.81901 
51 0.16054 0.16445 0.31604 0.32123 0.50262 0.50603 0.63544 0.63986 0.9967 1.16165 1.16718 1.32574 1.33115 1.49556 1.4995 1.65906 1.66586 1.85113 2.06394 2.06792 2.19021 2.19595 2.33624 2.34041 2.47579 2.48032 2.63052 2.63426 2.82082 2.82437 2.98427 2.9886 3.15649 3.16081 3.30555 3.31119 3.44113 3.44618 3.58669 3.59048 3.75945 3.76369 4.09301 4.09706 4.34194 4.49662 4.501 4.62099 4.62796 4.81562 4.81889 
87 0.14912 0.15316 0.15657 0.3045 0.3077 0.31136 0.49093 0.4953 0.49798 0.50219 0.62404 0.62805 0.63179 0.82047 0.986 0.98921 0.99409 1.15065 1.15423 1.15958 1.16462 1.31541 1.32019 1.32384 1.48359 1.48784 1.49101 1.64483 1.6513 1.65424 1.8407 1.84331 1.84746 2.05397 2.05671 2.06082 2.17937 2.18516 2.32562 2.32854 2.33246 2.46272 2.46798 2.47138 2.47765 2.6184 2.62225 2.6254 2.80915 2.81334 2.81639 2.82271 2.9731 2.97783 2.98065 3.1459 3.14888 3.15293 3.15807 3.29504 3.29913 3.30343 3.42783 3.43329 3.43691 3.4428 3.5749 3.57906 3.58286 3.74946 3.75306 3.75633 4.08288 4.08547 4.08946 4.33185 4.33403 4.33937 4.48617 4.48935 4.49292 4.6103 4.61681 4.62072 4.80502 4.80784 4.81039 
6 2.0705 2.48779 2.63679 3.16639 3.7682 4.50697 
48 0.1622 0.31954 0.50495 0.50915 0.63759 0.64118 0.82997 1.00136 1.16659 1.17344 1.33052 1.33537 1.49818 1.50201 1.66258 1.85252 1.85776 2.0649 2.06867 2.19446 2.33763 2.34314 2.4798 2.4843 2.63261 2.63556 2.823 2.82736 2.98775 2.99431 3.15856 3.16225 3.31034 3.31377 3.44408 3.4477 3.58848 3.59274 3.7626 3.76608 4.09336 4.09714 4.34198 4.50067 4.50433 4.62813 4.81669 4.82011 
55 0.15659 0.16053 0.31191 0.31621 0.49889 0.50185 0.63161 0.63601 0.992 0.999 1.15799 1.16533 1.32205 1.32778 1.49139 1.49544 1.65602 1.66012 1.84664 1.85148 2.05978 2.06362 2.18647 2.19368 2.33201 2.33616 2.47274 2.47637 2.62644 2.62984 2.81668 2.82021 2.98046 2.98442 3.15276 3.15691 3.302 3.30775 3.43786 3.44262 3.58229 3.58604 3.75591 3.75993 3.76404 4.08877 4.09286 4.33743 4.34136 4.49266 4.4972 4.61926 4.62554 4.81151 4.81442 
39 0.16464 0.32237 0.50876 0.64094 0.64712 1.16719 1.17498 1.33392 1.50056 1.50632 1.6641 1.85453 2.06768 2.1931 2.1993 2.34056 2.48137 2.48747 2.63496 2.6439 2.82648 2.83313 2.99069 3.16041 3.16606 3.31369 3.44604 3.45373 3.59113 3.59932 3.76605 3.77277 4.0959 4.34455 4.50285 4.50907 4.62645 4.63426 4.81934 
78 0.15112 0.15534 0.15915 0.30607 0.30945 0.31347 0.49261 0.49691 0.49985 0.62536 0.62945 0.63343 0.8228 0.98773 0.99109 0.99631 1.15212 1.15594 1.16157 1.31709 1.32135 1.32533 1.48529 1.48952 1.49323 1.64643 1.65322 1.65723 1.84246 1.84517 1.84976 2.05571 2.05867 2.18115 2.18711 2.32737 2.33033 2.33491 2.46318 2.46898 2.47345 2.61955 2.62381 2.62737 2.81092 2.81505 2.81832 2.97467 2.97909 2.98261 3.14744 3.15057 3.15467 3.29669 3.30064 3.30514 3.42938 3.43501 3.43974 3.57659 3.58064 3.58487 3.75116 3.75498 3.75826 4.08465 4.08738 4.33365 4.33598 4.48783 4.49115 4.49495 4.61206 4.61861 4.62477 4.80678 4.80973 4.8126 
30 0.16089 0.31963 0.50355 0.50834 0.63655 1.16826 1.3312 1.49702 1.66006 1.85488 2.0635 2.33877 2.47747 2.63094 2.82187 2.82853 2.98599 3.15831 3.16361 3.31069 3.44267 3.44894 3.59006 3.76158 4.0918 4.33983 4.49859 4.63077 4.81499 4.81927 
3 2.49793 2.64941 4.64782 
15 0.51466 0.64638 1.50535 2.07217 2.48635 2.63948 2.83094 3.16741 3.31888 3.45384 3.59792 3.7707 4.10164 4.50743 4.63633 
23 0.1662 0.5089 0.64233 1.16851 1.33382 1.50094 2.06914 2.19719 2.34084 2.48337 2.63568 2.82665 2.99025 3.16349 3.31404 3.44911 3.59158 3.76619 4.09861 4.3454 4.50293 4.63073 4.82002 
30 0.15793 0.31384 0.50005 0.6332 0.99175 1.16222 1.32529 1.49313 1.65648 1.84573 2.05885 2.18925 2.33141 2.47529 2.62746 2.81839 2.98271 3.15247 3.15838 3.30533 3.43878 3.58355 3.75764 4.08793 4.33636 4.49323 4.49773 4.62318 4.81108 4.81826 
0 
41 0.15437 0.30867 0.31564 0.49454 0.5003 0.62829 0.63454 0.98879 1.15481 1.3189 1.32622 1.48741 1.49421 1.65334 1.84351 2.05674 2.18326 2.32888 2.46987 2.62296 2.62828 2.81285 2.81859 2.97672 2.98442 3.14903 3.15576 3.29861 3.30585 3.43539 3.57858 3.75213 3.75852 4.08576 4.33453 4.48937 4.49576 4.61386 4.62371 4.80818 4.81251 
86 0.15497 0.15875 0.1625 0.31032 0.31356 0.31753 0.49669 0.50109 0.50404 0.50809 0.62968 0.63382 0.63748 0.82354 0.82762 0.99177 0.99535 1.15659 1.16044 1.16464 1.32113 1.32593 1.32959 1.48945 1.49391 1.49711 1.64972 1.65653 1.66029 1.84647 1.84948 1.85316 2.05975 2.06282 2.0677 2.18499 2.19066 2.19493 2.33135 2.33433 2.33834 2.46703 2.47289 2.47697 2.48164 2.62441 2.6283 2.63142 2.8148 2.81906 2.82217 2.97879 2.98359 2.98666 3.15172 3.15473 3.15844 3.16316 3.3007 3.30496 3.30874 3.31355 3.43267 3.43863 3.44239 3.44632 3.58058 3.58461 3.58836 3.75517 3.75895 3.76201 4.08863 4.09148 4.09555 4.33768 4.34009 4.49208 4.49585 4.49872 4.6158 4.62213 4.6257 4.81064 4.81388 4.81684 
8 0.64739 1.50616 2.48689 2.63982 2.99625 3.59858 3.77352 4.50798 

132
