# Supplementary material for: Deciphering the Contribution of Oriens-Lacunosum/Moleculare (OLM) Cells to Intrinsic θ Rhythms Using Biophysical Local Field Potential (LFP) Models
Source: eNeuro. 2018 Sep 4;5(4):ENEURO.0146-18.2018. doi: 10.1523/ENEURO.0146-18.2018 (PMC6140113; doi:10.1523/ENEURO.0146-18.2018)
Supplement: Supplementary file 2 — Supplementary Code. Download supplement 2, GZ file [file sup_enu-eN-NWR-0146-18-s02.gz › LFP_microcircuit-master/BC-380-gi-0-gi_SD-0-PV12913020-dSD6.6ms-gnSD0.21-gpv-3.0-gsb3.25-csb0.21-gbs3.75-cbs0.1344-spiketimes.txt]

16307

340


79 0.14389 0.14822 0.15148 0.30009 0.30388 0.308 0.48661 0.49147 0.49475 0.6193 0.62407 0.62807 0.80939 0.81324 0.81651 0.82209 0.98174 0.98526 0.99037 1.14629 1.1507 1.15762 1.31109 1.31642 1.32124 1.47922 1.48377 1.48702 1.64053 1.64801 1.83647 1.83938 1.84411 2.04973 2.0529 2.1751 2.18142 2.32134 2.32463 2.32942 2.45807 2.46469 2.46854 2.61389 2.61865 2.62193 2.80491 2.80951 2.81288 2.96871 2.97412 2.97828 3.14149 3.14489 3.14923 3.2907 3.29542 3.30011 3.42353 3.42948 3.43577 3.57057 3.57517 3.58004 3.74519 3.74927 3.75262 4.07864 4.08161 4.32763 4.33013 4.48185 4.48557 4.48909 4.60601 4.61307 4.80077 4.80396 4.80698 
87 0.14442 0.14831 0.15141 0.30051 0.30426 0.30815 0.48729 0.49137 0.49447 0.49924 0.61885 0.62342 0.62723 0.80976 0.81348 0.81691 0.81973 0.98256 0.98539 0.99019 1.14662 1.15072 1.15702 1.31154 1.31528 1.32011 1.47958 1.48378 1.48717 1.49249 1.64081 1.64837 1.65223 1.83726 1.83982 1.84379 2.0505 2.0531 2.05661 2.17567 2.18135 2.32215 2.32506 2.32881 2.45744 2.46423 2.46832 2.61409 2.61874 2.62225 2.80574 2.80987 2.81315 2.96924 2.97348 2.97732 3.14208 3.14529 3.14938 3.15401 3.29121 3.29479 3.30013 3.42394 3.4304 3.43442 3.5713 3.57526 3.57891 3.74602 3.74908 3.75284 4.07947 4.08211 4.08583 4.3283 4.33055 4.33385 4.48241 4.48557 4.48978 4.60644 4.61292 4.61928 4.8017 4.80459 4.80723 
31 0.16841 0.32485 0.51111 0.64423 0.83438 1.0059 1.17251 1.33778 1.50519 1.66744 1.85764 1.86463 2.07067 2.20183 2.34255 2.34795 2.48503 2.63837 2.82883 2.99298 3.16684 3.31911 3.45204 3.5934 3.59961 3.7708 4.09955 4.34713 4.50735 4.63387 4.82358 
0 
67 0.16532 0.17021 0.32127 0.3255 0.33644 0.50905 0.51326 0.52722 0.64116 0.64688 0.83142 0.83559 1.00123 1.00616 1.01302 1.16791 1.17528 1.33221 1.33839 1.3588 1.50037 1.50514 1.51535 1.66568 1.67193 1.85593 1.86085 1.86553 2.06945 2.07606 2.19616 2.2058 2.34162 2.34646 2.35348 2.4838 2.49054 2.6363 2.64126 2.82724 2.83197 2.86076 2.99138 2.9966 3.16195 3.16684 3.18122 3.31203 3.31779 3.44826 3.45307 3.59264 3.59826 3.76787 3.77138 3.79953 4.09819 4.10446 4.34604 4.35196 4.50164 4.50694 4.62799 4.63832 4.82101 4.82512 4.83494 
0 
22 0.16958 0.32571 0.51441 0.64887 0.83337 1.00551 1.50449 1.67269 1.86159 2.34794 2.63934 2.83415 2.99896 3.1709 3.3181 3.45456 3.59674 3.7705 4.10491 4.34976 4.50736 4.82548 
81 0.15413 0.15805 0.1625 0.31087 0.31455 0.31837 0.49647 0.50077 0.50444 0.62962 0.63356 0.63799 0.81944 0.82321 0.82676 0.99132 0.99574 1.00016 1.15703 1.16173 1.16733 1.32075 1.32597 1.33052 1.48889 1.49354 1.49704 1.64987 1.65672 1.65981 1.84609 1.84977 1.85427 2.05935 2.06265 2.1842 2.18995 2.19749 2.33144 2.33489 2.34008 2.4693 2.47436 2.47921 2.62513 2.62877 2.63258 2.81466 2.81891 2.82233 2.97843 2.98357 2.98912 3.15159 3.15541 3.1587 3.30065 3.30526 3.30971 3.43558 3.43945 3.44401 3.58062 3.58469 3.58965 3.75454 3.75886 3.76191 4.08838 4.09163 4.33708 4.33973 4.49175 4.49619 4.4998 4.61506 4.62317 4.62739 4.81074 4.8135 4.81765 
0 
53 0.15898 0.16361 0.3151 0.31934 0.50279 0.50728 0.63597 0.64005 0.82561 0.83029 0.99513 1.00003 1.16343 1.32747 1.33256 1.4954 1.50052 1.65938 1.66654 1.84853 1.85478 2.06196 2.06779 2.19263 2.33488 2.33992 2.47717 2.48268 2.63006 2.63411 2.82131 2.82618 2.98533 2.99045 3.15769 3.16233 3.30649 3.31169 3.44132 3.44604 3.58603 3.5911 3.75989 3.76346 4.09052 4.09643 4.3393 4.34566 4.49814 4.50298 4.62531 4.81469 4.81943 
88 0.14468 0.14912 0.1523 0.30113 0.30483 0.30858 0.31274 0.48763 0.49266 0.49565 0.62031 0.62508 0.6289 0.81009 0.81398 0.81733 0.8222 0.98272 0.98626 0.99075 1.14715 1.15154 1.15687 1.31199 1.31759 1.32124 1.47986 1.48462 1.48789 1.64104 1.6489 1.65294 1.83747 1.84031 1.84456 2.05074 2.05398 2.05908 2.17603 2.18244 2.32237 2.32557 2.32999 2.45831 2.46512 2.46888 2.61452 2.61952 2.62255 2.80585 2.81066 2.81367 2.81907 2.96968 2.97536 2.97885 3.14264 3.14596 3.14997 3.15419 3.29173 3.29662 3.30047 3.424 3.43031 3.43471 3.57159 3.57634 3.58044 3.74617 3.75053 3.75346 4.07965 4.08258 4.08778 4.32862 4.33104 4.33678 4.4829 4.48678 4.48994 4.60696 4.61432 4.61891 4.80176 4.80491 4.80773 4.81195 
51 0.17603 0.18119 0.33231 0.33631 0.51917 0.52348 0.65272 0.6578 0.84192 0.84661 1.01247 1.01746 1.18137 1.18651 1.34584 1.35363 1.51302 1.51784 1.67649 1.68433 1.8662 1.87059 2.07906 2.0851 2.21031 2.35146 2.35873 2.4944 2.50492 2.64712 2.83779 2.84358 3.00202 3.17469 3.17925 3.32622 3.45984 3.46645 3.60346 3.60965 3.77776 3.7838 4.10864 4.11535 4.3559 4.36268 4.51459 4.52051 4.64409 4.83127 4.83595 
0 
130 0.14186 0.14515 0.14787 0.15014 0.15434 0.29798 0.30156 0.30411 0.30654 0.30962 0.48482 0.48828 0.49092 0.49306 0.49604 0.6158 0.61968 0.62286 0.62549 0.62846 0.80725 0.81061 0.81344 0.81556 0.81906 0.98006 0.98241 0.98543 0.98817 1.14408 1.14795 1.15124 1.15484 1.15903 1.30905 1.31229 1.31595 1.31868 1.32231 1.47708 1.48076 1.48368 1.48601 1.49003 1.63825 1.64433 1.64752 1.65065 1.65573 1.83478 1.83701 1.83956 1.84203 1.84627 2.04802 2.05024 2.05275 2.05569 2.17317 2.1772 2.18069 2.18717 2.31967 2.3223 2.3248 2.32753 2.45482 2.46069 2.46406 2.46673 2.4705 2.61158 2.61595 2.61858 2.6208 2.80327 2.80687 2.80933 2.81149 2.81505 2.96674 2.97034 2.9736 2.97588 3.13956 3.14239 3.14482 3.1474 3.15011 3.28861 3.29176 3.29493 3.29795 3.30089 3.42145 3.42711 3.42951 3.43292 3.43622 3.5688 3.57232 3.57486 3.57786 3.74351 3.74588 3.74872 3.75095 3.75371 4.07699 4.07928 4.08168 4.08449 4.32579 4.32785 4.33002 4.33322 4.47991 4.48273 4.48597 4.48803 4.49213 4.60393 4.60855 4.61208 4.61581 4.79924 4.80183 4.80389 4.80605 4.80962 
0 
61 0.15518 0.15973 0.16515 0.31265 0.3183 0.49907 0.50266 0.50766 0.63172 0.63724 0.82092 0.8259 0.99305 0.99864 1.15891 1.16725 1.32403 1.33092 1.49089 1.49538 1.50165 1.654 1.65879 1.66571 1.84756 1.85417 2.06055 2.06877 2.18678 2.19689 2.33291 2.3388 2.47179 2.47699 2.62692 2.63111 2.81756 2.82179 2.82691 2.98023 2.98519 3.15365 3.15911 3.30337 3.30996 3.43809 3.44441 3.58305 3.58852 3.75709 3.76222 4.0897 4.33852 4.34497 4.4937 4.49905 4.61807 4.62497 4.81249 4.81651 4.82294 
63 0.16611 0.16968 0.32239 0.32575 0.50983 0.51331 0.6418 0.64618 0.83099 0.83458 0.83974 1.00069 1.00578 1.01148 1.16736 1.17351 1.17932 1.33514 1.33932 1.50259 1.50733 1.66601 1.67129 1.85618 1.86056 1.86593 2.06902 2.07317 2.19733 2.20559 2.34204 2.34627 2.35215 2.48392 2.48833 2.63676 2.64006 2.8274 2.83104 2.83632 2.99258 2.99802 3.16239 3.1669 3.31437 3.31798 3.44863 3.45288 3.59312 3.59887 3.76642 3.76987 4.09795 4.10221 4.34646 4.35273 4.50364 4.50698 4.62994 4.63512 4.82103 4.82418 4.82922 
37 0.14916 0.15483 0.30627 0.49298 0.49846 0.6258 0.81453 0.82031 0.98632 1.15255 1.31654 1.48448 1.4906 1.65254 1.8411 2.05437 2.18184 2.32653 2.46927 2.62126 2.81131 2.81748 2.97534 3.14687 3.15331 3.29642 3.43373 3.57704 3.74989 3.75572 4.08344 4.33209 4.48708 4.49339 4.61488 4.80592 4.81104 
4 0.17428 3.17155 4.51257 4.8281 
3 0.82907 1.00228 2.83072 
0 
19 0.16998 0.3261 0.51328 0.64666 0.83492 1.17673 1.50673 1.67127 1.86202 2.07723 2.63892 2.83313 2.99667 3.16839 3.59778 3.76948 4.35001 4.50794 4.82436 
26 0.15882 0.31801 0.50273 0.63557 0.82341 0.99585 1.16336 1.32848 1.49503 1.65952 1.85228 2.06491 2.33857 2.478 2.63121 2.82161 2.98606 3.15945 3.3077 3.44369 3.58879 3.76217 4.34149 4.49879 4.62922 4.81505 
72 0.15409 0.15881 0.31117 0.31531 0.31969 0.49801 0.50139 0.50482 0.63089 0.63512 0.63968 0.81895 0.823 0.82549 0.99114 0.99607 1.00167 1.15749 1.16353 1.1681 1.32117 1.32658 1.33048 1.48898 1.49377 1.49807 1.65437 1.65868 1.66542 1.84589 1.85108 1.85537 2.05926 2.06356 2.18527 2.19066 2.33142 2.33555 2.47185 2.47605 2.48168 2.62601 2.6295 2.81623 2.81996 2.82442 2.9804 2.98408 3.15191 3.15653 3.16082 3.30127 3.30667 3.30991 3.43698 3.44195 3.5821 3.58609 3.75475 3.75921 3.76256 4.0883 4.09287 4.33693 4.3413 4.49194 4.49655 4.61533 4.6231 4.62916 4.8108 4.81399 
6 0.33284 0.52007 1.51325 2.64576 3.77654 4.51259 
33 0.16867 0.32386 0.51076 0.51676 0.64478 0.8332 0.83849 1.00411 1.1727 1.33715 1.50344 1.66727 1.85699 1.86314 2.07169 2.2037 2.34261 2.4852 2.63883 2.82913 2.83705 2.9934 3.16603 3.3169 3.45069 3.59424 3.76819 4.09951 4.34754 4.50614 4.63423 4.82289 4.82885 
34 0.15918 0.31305 0.31872 0.5011 0.63342 0.64033 0.82493 0.99293 1.15896 1.1683 1.32768 1.49585 1.65914 1.84741 1.85533 2.06134 2.19123 2.3328 2.47662 2.62831 2.81973 2.98456 3.15369 3.15923 3.30743 3.4386 3.58524 3.75956 4.08988 4.33799 4.49693 4.62466 4.81254 4.81862 
57 0.15015 0.15476 0.30676 0.31125 0.493 0.49806 0.62573 0.63075 0.81611 0.82052 0.988 0.99559 1.15329 1.16287 1.31767 1.32547 1.48558 1.49085 1.64647 1.65475 1.84287 1.84768 2.05607 2.05991 2.18144 2.18945 2.32779 2.33179 2.46584 2.47252 2.62152 2.62624 2.81113 2.81638 2.97519 2.9816 3.14814 3.15289 3.29698 3.30486 3.42972 3.43576 3.44251 3.57691 3.58187 3.75132 3.75666 4.08504 4.08858 4.33393 4.33704 4.4884 4.49433 4.61238 4.62177 4.80707 4.81046 
98 0.15404 0.15784 0.16086 0.16509 0.31071 0.31363 0.3172 0.32057 0.49691 0.50138 0.50453 0.50829 0.62956 0.63353 0.63707 0.82006 0.82371 0.82642 0.8303 0.9919 0.99585 0.99923 1.1569 1.16081 1.16538 1.16927 1.3214 1.32629 1.32972 1.48957 1.49364 1.49645 1.5004 1.64962 1.6564 1.65959 1.66478 1.8467 1.84978 1.85377 2.05997 2.06347 2.0689 2.18496 2.19018 2.19509 2.33179 2.33485 2.33837 2.46728 2.47309 2.47676 2.48114 2.62462 2.6285 2.63121 2.81495 2.81913 2.82211 2.82631 2.97901 2.98402 2.98677 3.15205 3.15522 3.15847 3.16228 3.30085 3.30507 3.30881 3.31293 3.43261 3.43861 3.44308 3.44778 3.58077 3.58483 3.58823 3.75521 3.7591 3.76202 4.08898 4.09226 4.09711 4.33798 4.34115 4.34609 4.49241 4.49673 4.49957 4.6155 4.62191 4.62556 4.63188 4.81117 4.81411 4.81729 4.8209 
25 0.17056 0.32628 0.51055 0.64253 0.83425 1.00457 1.17471 1.50675 1.67011 1.86158 2.07018 2.20257 2.34201 2.48422 2.82986 2.99172 3.16704 3.31953 3.45418 3.59783 3.77022 4.09926 4.34607 4.5087 4.82412 
59 0.16651 0.17092 0.32472 0.32919 0.51086 0.5147 0.64262 0.64687 0.83162 0.83536 0.8515 1.00209 1.00861 1.17059 1.17706 1.33706 1.34364 1.50397 1.50947 1.66725 1.67286 1.85718 1.86196 1.88275 2.07018 2.07589 2.19666 2.20524 2.34298 2.34787 2.48415 2.48802 2.63717 2.64116 2.8287 2.8329 2.99153 2.99559 3.16412 3.16827 3.31356 3.31866 3.44981 3.45397 3.59337 3.59769 3.76762 3.77195 4.09949 4.10436 4.3477 4.35506 4.50378 4.50804 4.63082 4.63599 4.82245 4.82598 4.83699 
41 0.16045 0.16649 0.3186 0.50483 0.51088 0.63713 0.64454 0.82488 0.82894 0.99593 1.00377 1.16306 1.17147 1.3302 1.49558 1.50028 1.66123 1.66934 1.85115 1.85683 2.06479 2.19485 2.33688 2.34309 2.47981 2.63333 2.8236 2.83046 2.98721 3.16019 3.31008 3.44558 3.58788 3.59997 3.76337 4.09361 4.34228 4.50056 4.62684 4.81731 4.82348 
89 0.17728 0.18042 0.1843 0.33354 0.33697 0.34017 0.52111 0.52375 0.52693 0.53354 0.65422 0.65769 0.66238 0.84215 0.84568 0.84886 0.85516 1.01351 1.01767 1.02163 1.18052 1.18494 1.1892 1.3464 1.34963 1.35353 1.5136 1.51663 1.52045 1.6784 1.68201 1.6873 1.86806 1.87164 1.87503 1.8819 2.08118 2.08472 2.09211 2.21001 2.21477 2.3533 2.35673 2.36076 2.36768 2.4955 2.49886 2.50413 2.6487 2.65175 2.66011 2.83871 2.84189 2.84558 2.85087 3.00309 3.00616 3.01091 3.17517 3.17864 3.18167 3.18902 3.3249 3.32868 3.33218 3.46006 3.46389 3.46808 3.60482 3.6083 3.61253 3.77858 3.78175 3.78492 4.10979 4.11293 4.1172 4.35852 4.36141 4.36584 4.51517 4.51864 4.52275 4.64316 4.64808 4.83288 4.83573 4.83897 4.84441 
78 0.15304 0.15731 0.16262 0.30892 0.31242 0.31655 0.49546 0.50023 0.50441 0.62774 0.6326 0.63691 0.81861 0.82298 0.82586 0.99043 0.99482 1.00036 1.15531 1.1604 1.16727 1.32012 1.3253 1.33229 1.48832 1.49304 1.49858 1.64902 1.65619 1.65994 1.84521 1.84927 1.85436 2.05845 2.06223 2.18397 2.18972 2.33023 2.33369 2.34032 2.46604 2.4725 2.4761 2.62211 2.62685 2.63008 2.81374 2.81819 2.823 2.97756 2.98283 3.15046 3.15406 3.15794 3.29947 3.3043 3.30897 3.43202 3.43768 3.44208 3.57933 3.58379 3.58997 3.75379 3.75836 3.76323 4.0874 4.09116 4.33629 4.3401 4.49075 4.49552 4.61459 4.62115 4.62937 4.80959 4.81292 4.81774 
53 0.15307 0.15786 0.31042 0.3158 0.49772 0.50221 0.63057 0.63599 0.81785 0.82233 0.82734 0.99059 0.99694 1.15713 1.32159 1.32769 1.48783 1.49318 1.65537 1.66262 1.84533 1.85114 2.05875 2.06621 2.18735 2.3307 2.33652 2.47195 2.4778 2.62586 2.62997 2.81559 2.81999 2.9799 2.98483 3.15121 3.15685 3.30091 3.30734 3.43644 3.44316 3.58123 3.58674 3.75437 3.7594 4.08768 4.33634 4.49152 4.49636 4.61865 4.62569 4.81032 4.81454 
33 0.15476 0.30999 0.49739 0.50442 0.63046 0.82014 0.98973 1.15714 1.32189 1.49088 1.65492 1.84416 2.05745 2.18753 2.32981 2.47267 2.62537 2.81527 2.9797 3.15062 3.15861 3.30083 3.43624 3.58093 3.75321 3.759 4.08656 4.33505 4.49081 4.49719 4.62187 4.80926 4.81502 
30 0.16444 0.32004 0.32577 0.50902 0.64063 0.82804 0.83366 0.9995 1.16758 1.33345 1.4996 1.66425 1.85475 2.06746 2.19678 2.34017 2.48184 2.63532 2.82642 2.99041 3.16145 3.3121 3.44733 3.59128 3.76478 4.09657 4.3452 4.50135 4.63111 4.82011 
84 0.14527 0.14956 0.15323 0.30147 0.3051 0.30907 0.48806 0.49272 0.49618 0.50107 0.62067 0.62509 0.6293 0.81081 0.81468 0.81822 0.82444 0.9832 0.987 0.9917 1.14767 1.15176 1.15744 1.31255 1.31756 1.32175 1.48066 1.48521 1.48894 1.64189 1.64847 1.6523 1.83793 1.84096 1.8453 2.05118 2.05455 2.1765 2.18237 2.18979 2.32279 2.32611 2.33056 2.45959 2.46508 2.46951 2.61529 2.61963 2.62306 2.80637 2.81078 2.8143 2.82171 2.97012 2.97507 2.97883 3.14293 3.14627 3.15041 3.29211 3.29658 3.30096 3.42491 3.43037 3.43519 3.572 3.57644 3.58096 3.74661 3.75077 3.7541 4.08008 4.08315 4.32906 4.33174 4.48332 4.48711 4.49063 4.60742 4.61417 4.61877 4.80223 4.80546 4.80855 
142 0.13728 0.14047 0.14316 0.14537 0.14821 0.29339 0.29682 0.29931 0.30167 0.30394 0.48019 0.48349 0.48623 0.48827 0.49061 0.49475 0.61148 0.61516 0.61814 0.62068 0.62287 0.62747 0.80265 0.80588 0.80866 0.81076 0.8132 0.81653 0.97545 0.97784 0.98065 0.98331 0.98661 1.1395 1.14317 1.14635 1.14934 1.15283 1.30444 1.30756 1.31121 1.31359 1.31647 1.47248 1.47596 1.47891 1.4811 1.48393 1.63368 1.63936 1.64248 1.64491 1.64888 1.83016 1.8324 1.83477 1.83725 1.83979 2.0434 2.04564 2.04801 2.05082 2.16857 2.17232 2.17595 2.17979 2.31504 2.31764 2.32002 2.32266 2.32586 2.45028 2.45568 2.45894 2.46152 2.46417 2.60698 2.61108 2.61374 2.6159 2.61896 2.79864 2.80206 2.80462 2.80667 2.80942 2.81316 2.96213 2.96554 2.96887 2.97093 2.97474 3.13496 3.13776 3.14008 3.14263 3.14466 3.14823 3.28406 3.28714 3.29029 3.29306 3.29548 3.41684 3.42217 3.42454 3.42731 3.42989 3.56419 3.56755 3.57016 3.57284 3.57632 3.7389 3.74133 3.74404 3.74621 3.74819 4.07236 4.07467 4.07693 4.07964 4.32119 4.32324 4.32529 4.32841 4.4753 4.47808 4.48123 4.48325 4.48578 4.59933 4.60339 4.60713 4.6102 4.61498 4.7946 4.79717 4.79917 4.80131 4.80392 4.99802 
35 0.1535 0.15862 0.31045 0.49672 0.50155 0.63004 0.8183 0.82338 0.99056 1.1568 1.32074 1.4883 1.494 1.65388 1.84537 2.0586 2.18593 2.33077 2.47074 2.47659 2.6251 2.81523 2.97901 2.98462 3.15108 3.30057 3.3094 3.43645 3.58089 3.75404 4.08767 4.33636 4.49136 4.61881 4.81015 
0 
60 0.17473 0.17896 0.33079 0.33506 0.35057 0.51875 0.52302 0.65111 0.65486 0.84018 0.84519 1.01061 1.01594 1.18104 1.18625 1.34421 1.34951 1.51111 1.516 1.67526 1.68203 1.86537 1.86997 1.87749 2.0774 2.08155 2.20705 2.21535 2.35108 2.35599 2.36357 2.493 2.49839 2.6453 2.64958 2.83714 2.84239 3.00101 3.00834 3.17298 3.17677 3.32357 3.32759 3.45739 3.46167 3.602 3.60732 3.7758 3.77997 3.79232 4.10613 4.1104 4.35471 4.35967 4.513 4.51696 4.64237 4.83022 4.83441 4.84104 
91 0.17654 0.17966 0.18416 0.33244 0.33582 0.33903 0.34702 0.52049 0.52351 0.52706 0.53758 0.65277 0.65659 0.66046 0.84301 0.84564 0.8495 1.01161 1.01651 1.02096 1.18018 1.18497 1.18882 1.34483 1.34854 1.35228 1.51328 1.51641 1.52138 1.67689 1.68111 1.68645 1.86669 1.87055 1.8742 1.88201 2.08009 2.08379 2.08906 2.2086 2.21356 2.21998 2.35174 2.35583 2.35978 2.36608 2.49593 2.50018 2.50589 2.64815 2.65097 2.65647 2.83928 2.84246 2.8465 3.00299 3.00645 3.01105 3.1735 3.1774 3.18048 3.18625 3.32399 3.32801 3.33151 3.45845 3.46273 3.46709 3.60394 3.60818 3.61308 3.77837 3.7813 3.78545 3.7948 4.10882 4.11219 4.11856 4.3573 4.36032 4.36663 4.51484 4.51778 4.52209 4.64288 4.64736 4.66653 4.8318 4.83443 4.83806 4.84321 
4 0.32572 0.83593 1.00497 1.86129 
1 3.77499 
55 0.15797 0.16161 0.31446 0.31868 0.50223 0.50588 0.63429 0.63857 0.82294 0.82691 0.83129 0.99458 0.99997 1.16076 1.16786 1.32577 1.331 1.49314 1.49734 1.503 1.65906 1.66459 1.84931 1.85487 2.06269 2.18946 2.19873 2.33454 2.33996 2.476 2.47991 2.62957 2.63288 2.82 2.82335 2.98363 2.98748 3.15526 3.15982 3.30501 3.31007 3.44015 3.44494 3.58572 3.59022 3.75882 3.76292 4.09181 4.34014 4.49592 4.49997 4.62119 4.62725 4.81417 4.81734 
80 0.14496 0.14912 0.15252 0.30149 0.30505 0.30881 0.48799 0.49258 0.49575 0.62057 0.62498 0.62884 0.81053 0.81429 0.8176 0.98292 0.98669 0.99098 1.14787 1.1519 1.15689 1.31258 1.31772 1.32148 1.48034 1.48477 1.48817 1.64168 1.64872 1.65285 1.83769 1.84084 1.84478 2.05094 2.05437 2.17653 2.18232 2.32262 2.32591 2.33011 2.45951 2.46511 2.46905 2.61546 2.61965 2.62284 2.80625 2.81065 2.81385 2.97016 2.97539 2.97903 3.14289 3.14627 3.14995 3.29203 3.2965 3.30044 3.42472 3.43017 3.43493 3.57192 3.57633 3.58037 3.74633 3.75052 3.75354 4.07985 4.08299 4.32879 4.33157 4.48324 4.48743 4.49042 4.60746 4.61401 4.61895 4.802 4.80517 4.8082 
2 3.32084 4.82549 
28 0.17041 0.32648 0.51375 0.64646 0.83453 1.00675 1.17771 1.34074 1.50732 1.67377 1.86193 2.0759 2.20758 2.34859 2.48907 2.63946 2.83336 2.99787 3.16871 3.31858 3.45339 3.6015 3.771 4.10428 4.35388 4.50721 4.63589 4.82545 
28 0.15882 0.31618 0.50172 0.6351 0.8238 0.99549 1.16419 1.32754 1.4949 1.65913 1.84989 2.06161 2.19198 2.33398 2.47627 2.62912 2.81987 2.98398 3.15686 3.30743 3.44175 3.58472 3.75945 4.09037 4.33822 4.49632 4.62607 4.81344 
56 0.15269 0.15776 0.309 0.31408 0.49516 0.50027 0.62828 0.63375 0.81806 0.82298 0.98963 0.99584 1.15533 1.16245 1.31957 1.32567 1.488 1.49312 1.65017 1.65636 1.84436 1.84966 2.05761 2.06245 2.18369 2.19075 2.32965 2.33492 2.46817 2.47431 2.62332 2.62823 2.81344 2.81853 2.97725 2.98292 3.14981 3.15532 3.29928 3.30561 3.43279 3.43777 3.57913 3.58449 3.75304 3.75848 4.08663 4.09146 4.33539 4.34057 4.49013 4.49564 4.61419 4.62282 4.809 4.81305 
29 0.16576 0.32223 0.50966 0.64298 0.83097 1.00427 1.1724 1.33478 1.50139 1.66529 1.67288 1.85688 1.8629 2.06929 2.34188 2.48544 2.63645 2.82742 2.99124 3.16401 3.31469 3.44942 3.59425 3.76727 4.0989 4.34582 4.5045 4.63274 4.82193 
96 0.17662 0.17959 0.18353 0.33271 0.33588 0.33885 0.34499 0.52043 0.52335 0.52672 0.53316 0.65269 0.65652 0.66014 0.84295 0.84547 0.84906 0.86152 1.01257 1.01653 1.02069 1.02829 1.1804 1.18483 1.18863 1.34564 1.34903 1.35312 1.51285 1.51584 1.51973 1.53478 1.67696 1.68061 1.68573 1.86755 1.87103 1.8743 1.88161 2.07964 2.08275 2.08694 2.21019 2.2154 2.35239 2.35576 2.35991 2.36614 2.49469 2.4982 2.503 2.64708 2.65005 2.65523 2.83868 2.84155 2.84549 2.85332 3.0031 3.00637 3.01205 3.17397 3.17724 3.18034 3.18532 3.32467 3.3279 3.33104 3.34098 3.45836 3.46234 3.46617 3.60426 3.60825 3.6134 3.7773 3.78043 3.78378 3.78937 4.10842 4.11147 4.11584 4.3571 4.36026 4.36515 4.51368 4.51708 4.52059 4.52738 4.64323 4.64731 4.65713 4.83195 4.83466 4.83798 4.843 
70 0.15686 0.16077 0.16496 0.31432 0.3183 0.32218 0.50186 0.50523 0.50967 0.63432 0.63869 0.82247 0.82639 0.82943 0.99427 0.99871 1.00225 1.16061 1.16568 1.17182 1.32493 1.3304 1.49236 1.49665 1.50079 1.65879 1.66237 1.66716 1.84907 1.85321 1.85685 2.06215 2.06587 2.19012 2.19458 2.33427 2.33845 2.34517 2.47562 2.47918 2.62926 2.6328 2.8198 2.82334 2.82837 2.98368 2.98736 3.15522 3.15995 3.16547 3.30528 3.31046 3.44043 3.44515 3.58502 3.58867 3.59612 3.75866 3.76323 4.09114 4.09513 4.33965 4.34372 4.4954 4.49989 4.61987 4.62616 4.81389 4.81714 4.82184 
32 0.16638 0.3232 0.50901 0.51404 0.64191 0.83318 1.00454 1.16839 1.17672 1.3341 1.50348 1.6675 1.85626 2.07016 2.19847 2.34134 2.48335 2.63598 2.82858 2.99012 3.16228 3.1674 3.31387 3.44904 3.59228 3.76604 3.7717 4.09864 4.3463 4.5041 4.63036 4.82184 
15 0.16456 0.5091 0.83214 1.00175 1.50017 1.85661 2.48132 2.63426 3.45146 3.59327 3.76527 4.09675 4.34407 4.50328 4.81958 
38 0.15639 0.31131 0.31936 0.49862 0.50539 0.63188 0.82086 0.82589 0.99142 1.15771 1.32137 1.49076 1.49633 1.65613 1.84593 2.05912 2.18541 2.33135 2.47315 2.62675 2.81788 2.98011 2.9867 3.15209 3.15902 3.30138 3.30962 3.43766 3.44491 3.58181 3.75469 3.76135 4.08812 4.33684 4.49194 4.61571 4.81079 4.81735 
111 0.14474 0.14852 0.15129 0.15423 0.30086 0.30426 0.30743 0.3102 0.48747 0.49147 0.49396 0.49657 0.50072 0.61983 0.62364 0.62655 0.6294 0.81008 0.81348 0.81665 0.81914 0.98268 0.98548 0.989 0.99304 1.14695 1.1507 1.15456 1.15828 1.31182 1.31537 1.3189 1.3221 1.47992 1.48383 1.48685 1.48982 1.64126 1.6476 1.65049 1.65388 1.83739 1.83991 1.84312 1.84642 2.05064 2.05324 2.05606 2.17593 2.18099 2.18432 2.32227 2.32507 2.32808 2.33165 2.45819 2.46373 2.46714 2.46985 2.47481 2.61446 2.61867 2.62162 2.62419 2.80584 2.80985 2.8125 2.81525 2.82033 2.9695 2.97363 2.97662 2.97995 3.14233 3.14537 3.14858 3.15106 3.29155 3.29503 3.29865 3.30147 3.42422 3.42991 3.43301 3.43602 3.57146 3.57533 3.57804 3.58128 3.74616 3.74935 3.75221 3.7545 4.07958 4.08217 4.08517 4.32854 4.33073 4.33374 4.48267 4.48565 4.48905 4.4916 4.60677 4.61241 4.61641 4.62056 4.80175 4.80457 4.80688 4.80969 
34 0.15105 0.30737 0.49334 0.62657 0.63492 0.81638 0.82414 0.98799 1.1535 1.31766 1.32645 1.4863 1.49343 1.65212 1.84266 2.0559 2.1816 2.32797 2.4664 2.47368 2.62161 2.81157 2.9754 3.14809 3.29749 3.43377 3.57747 3.75135 3.75914 4.08495 4.33366 4.48835 4.61252 4.80726 
41 0.15399 0.30925 0.31737 0.4968 0.50214 0.62962 0.81897 0.82347 0.9893 1.15548 1.16495 1.32006 1.32741 1.48967 1.49524 1.65524 1.84383 1.85195 2.05709 2.18648 2.32933 2.47224 2.62455 2.81461 2.82066 2.97924 3.1501 3.15709 3.29955 3.30712 3.4367 3.58038 3.75303 3.75857 4.08617 4.33479 4.48995 4.49571 4.61727 4.8088 4.81425 
6 0.16515 0.82825 1.00068 1.49913 1.66451 4.62973 
65 0.14388 0.14826 0.30019 0.30425 0.30884 0.4864 0.49081 0.49507 0.61946 0.62372 0.62975 0.80927 0.81378 0.81879 0.98096 0.98577 1.14661 1.15225 1.31087 1.31652 1.47912 1.48397 1.49147 1.64215 1.64801 1.8357 1.83979 2.04892 2.0527 2.17509 2.18156 2.32089 2.32471 2.45964 2.46558 2.61458 2.61886 2.80464 2.80907 2.81448 2.96862 2.97379 3.14112 3.14528 3.14917 3.29052 3.296 3.42544 3.43059 3.57038 3.57468 3.74432 3.74879 3.75223 4.07794 4.08165 4.32676 4.33014 4.48141 4.48619 4.60598 4.61406 4.80018 4.80339 4.80766 
30 0.17645 0.33268 0.51965 0.65392 0.84222 1.01555 1.18343 1.34357 1.51294 1.68116 1.86917 2.07704 2.21165 2.35457 2.49796 2.64462 2.8397 2.99969 3.17532 3.32367 3.45791 3.61115 3.77726 4.10591 4.11781 4.35533 4.51296 4.64283 4.83088 4.83928 
33 0.16994 0.32612 0.51323 0.51928 0.64591 0.83548 0.84201 1.00651 1.17333 1.33902 1.5059 1.66958 1.85981 1.86602 2.07372 2.20101 2.34555 2.48783 2.6416 2.83113 2.99569 3.16847 3.31904 3.45301 3.59683 3.77263 4.10171 4.34946 4.50854 4.63374 4.64199 4.82509 4.83102 
29 0.15717 0.31395 0.50005 0.6337 0.82181 0.82887 0.99408 1.16243 1.32592 1.49257 1.65798 1.8473 2.06062 2.19014 2.3337 2.47487 2.62828 2.81841 2.98332 3.15453 3.3056 3.44051 3.58419 3.75799 4.08906 4.33705 4.49533 4.62482 4.81223 
33 0.16365 0.17045 0.32005 0.32538 0.50725 0.64175 0.83095 1.00081 1.16753 1.33274 1.49996 1.66449 1.8537 1.86047 2.06641 2.19674 2.33926 2.48114 2.63447 2.82521 2.83335 2.9895 3.16225 3.31263 3.44585 3.58991 3.76549 4.09527 4.34397 4.50262 4.63061 4.81904 4.82433 
4 0.83017 1.50312 1.6698 1.85972 
26 0.16368 0.32089 0.50732 0.64295 1.004 1.169 1.33386 1.50249 1.85498 2.0665 2.19662 2.339 2.48349 2.63366 2.82484 2.98889 3.16151 3.3123 3.44765 3.59064 3.76439 4.09517 4.34226 4.50087 4.62939 4.81795 
28 0.1613 0.31881 0.50642 0.63982 0.82714 0.99781 1.16905 1.33414 1.49772 1.66091 1.85163 1.85703 2.06575 2.19927 2.33786 2.48025 2.6327 2.8241 2.98795 3.16155 3.31256 3.44679 3.58836 3.76379 4.0946 4.34235 4.50083 4.81739 
56 0.17628 0.18204 0.33306 0.33693 0.51961 0.52417 0.65242 0.65652 0.84263 0.84707 1.01419 1.01908 1.18215 1.18664 1.34449 1.34902 1.51252 1.51732 1.67657 1.68266 1.86739 1.87148 2.07892 2.08323 2.21031 2.35246 2.35976 2.49327 2.49869 2.64606 2.64924 2.83807 2.84317 3.0008 3.006 3.17504 3.17876 3.3249 3.32918 3.45865 3.46313 3.60323 3.60867 3.77761 3.78088 4.10798 4.11327 4.35618 4.36243 4.51397 4.51754 4.64211 4.65354 4.831 4.83495 4.8411 
80 0.15489 0.15818 0.1616 0.31179 0.31569 0.32018 0.49887 0.50164 0.50532 0.63166 0.63479 0.63916 0.8196 0.82272 0.82512 0.82853 0.99133 0.99517 0.99893 1.15786 1.16259 1.16782 1.32145 1.32645 1.33071 1.48905 1.49309 1.49575 1.50081 1.6557 1.65857 1.66488 1.84622 1.85007 1.85456 2.05943 2.06282 2.18588 2.19047 2.33182 2.33538 2.34179 2.47233 2.47577 2.48114 2.62672 2.6297 2.81699 2.8201 2.82539 2.98011 2.984 2.9893 3.15251 3.15698 3.16062 3.30138 3.30579 3.30916 3.4378 3.4414 3.44756 3.58244 3.58537 3.59118 3.75487 3.75894 3.76184 4.08856 4.09188 4.33733 4.34013 4.49227 4.49648 4.49973 4.61641 4.62401 4.81124 4.81411 4.81839 
37 0.16839 0.32492 0.33029 0.51234 0.64522 0.83407 1.00439 1.01235 1.17391 1.33635 1.34193 1.50373 1.51054 1.66746 1.67473 1.86055 2.07248 2.2026 2.34534 2.4859 2.63927 2.82952 2.83629 2.99396 3.16588 3.17065 3.31735 3.44998 3.45618 3.59472 3.76968 4.10072 4.34806 4.50611 4.63534 4.82246 4.82763 
73 0.16222 0.16507 0.16903 0.31758 0.32115 0.32411 0.50561 0.5086 0.51352 0.63814 0.64195 0.82736 0.83036 0.83395 0.99728 1.00164 1.00538 1.1639 1.16929 1.1729 1.32817 1.33247 1.33603 1.49831 1.50127 1.50525 1.66214 1.66585 1.67126 1.85246 1.8564 1.85986 2.06592 2.07114 2.19462 2.19977 2.33772 2.34174 2.34673 2.4791 2.48253 2.49365 2.63287 2.63561 2.82326 2.82642 2.83109 2.98763 2.99032 3.15884 3.16275 3.16658 3.30969 3.31341 3.31965 3.44395 3.44828 3.58814 3.59212 3.6003 3.76248 3.76602 4.09443 4.09842 4.34301 4.34627 4.49881 4.50245 4.625 4.63003 4.81737 4.81988 4.82444 
3 1.84749 4.33738 4.81354 
100 0.1467 0.15112 0.15397 0.15912 0.30295 0.30685 0.31013 0.31371 0.48939 0.49429 0.49704 0.50051 0.62225 0.627 0.63049 0.63656 0.81238 0.81646 0.81919 0.82321 0.98442 0.98838 0.99193 1.14918 1.15368 1.15789 1.16198 1.31387 1.31949 1.32276 1.48208 1.48699 1.48981 1.64288 1.65037 1.6536 1.65905 1.83916 1.84209 1.84558 1.85023 2.05242 2.0556 2.05926 2.17782 2.1841 2.19032 2.32406 2.32737 2.33096 2.46034 2.4671 2.47022 2.47467 2.61676 2.62161 2.62429 2.80758 2.81237 2.81504 2.81927 2.97153 2.97711 2.97997 3.14438 3.14777 3.15137 3.15473 3.29345 3.29854 3.30185 3.30545 3.42585 3.43201 3.4359 3.43957 3.57332 3.57807 3.5817 3.74785 3.75218 3.75486 3.75968 4.08134 4.08418 4.08778 4.3303 4.33262 4.33708 4.48467 4.48915 4.49167 4.49779 4.60872 4.61537 4.61941 4.80346 4.80664 4.80931 4.813 
0 
56 0.14723 0.15244 0.30342 0.30841 0.48962 0.49471 0.62269 0.62805 0.81267 0.81799 0.98439 0.99159 1.14998 1.1572 1.31429 1.32093 1.48243 1.48811 1.64605 1.65301 1.83913 1.84457 2.05235 2.05709 2.17823 2.18916 2.32422 2.32893 2.46373 2.47018 2.61808 2.62294 2.8078 2.81303 2.97188 2.97784 3.14449 3.14982 3.29381 3.30052 3.42936 3.4361 3.57356 3.57866 3.74774 3.75326 4.08133 4.086 4.33018 4.33438 4.48483 4.49051 4.6091 4.61939 4.8035 4.80719 
94 0.16101 0.16417 0.16782 0.31752 0.32087 0.3242 0.5025 0.50669 0.50903 0.51217 0.63659 0.63974 0.64302 0.6471 0.82626 0.82976 0.83238 0.99748 1.00093 1.00465 1.16317 1.16706 1.17096 1.17471 1.3275 1.3323 1.33554 1.34024 1.49578 1.4999 1.50297 1.50702 1.66026 1.66371 1.66825 1.85224 1.85491 1.85933 2.06553 2.06866 2.07258 2.19083 2.19565 2.19992 2.33744 2.34022 2.34376 2.35262 2.47728 2.48115 2.48428 2.63176 2.63467 2.63725 2.82045 2.82472 2.82722 2.83091 2.98517 2.9894 2.99182 3.15778 3.16127 3.16431 3.16782 3.30737 3.31169 3.31476 3.31849 3.44335 3.44664 3.44968 3.58702 3.59049 3.59408 3.76094 3.7646 3.7674 3.77151 4.09446 4.097 4.10062 4.3433 4.34565 4.35059 4.49817 4.50239 4.50499 4.62248 4.62743 4.63081 4.81718 4.8197 4.8234 
61 0.1556 0.16021 0.31247 0.31733 0.49821 0.5026 0.50639 0.63238 0.63731 0.8216 0.82567 0.8304 0.99235 0.99807 1.15846 1.16436 1.32218 1.32799 1.49112 1.49605 1.65505 1.65933 1.84724 1.85234 2.06039 2.06508 2.18667 2.19253 2.3325 2.33769 2.47197 2.47764 2.62661 2.6313 2.81568 2.82089 2.8259 2.97992 2.98534 3.15317 3.15827 3.1634 3.30191 3.30825 3.43851 3.44328 3.58155 3.5862 3.75591 3.76142 4.08955 4.09418 4.33836 4.34247 4.49272 4.49818 4.62097 4.62591 4.81213 4.81544 4.8206 
47 0.16033 0.16386 0.31596 0.32028 0.50406 0.50806 0.63628 0.6403 0.82438 0.82803 0.99524 1.00033 1.1619 1.16854 1.32861 1.33292 1.49633 1.49988 1.66083 1.66531 1.85111 1.85559 2.06478 2.19268 2.33707 2.34229 2.47793 2.48419 2.63172 2.8225 2.82793 2.98666 3.15748 3.16194 3.30858 3.31219 3.44228 3.44887 3.58757 3.76152 3.76505 4.09326 4.34145 4.49983 4.62677 4.81593 4.81913 
4 2.07586 2.34908 2.83515 3.77322 
65 0.18037 0.18471 0.33626 0.34012 0.35522 0.52346 0.52725 0.65576 0.65977 0.67521 0.8462 0.8506 1.01798 1.02284 1.18462 1.18989 1.34849 1.35293 1.51603 1.52026 1.68028 1.68603 1.87179 1.87598 1.88823 2.08289 2.0871 2.21291 2.22092 2.35771 2.3635 2.49807 2.50291 2.65035 2.6539 2.84202 2.84656 2.85622 3.00578 3.01073 3.17754 3.18104 3.18748 3.32881 3.33274 3.46158 3.46592 3.47431 3.60725 3.61252 3.78139 3.78494 3.79524 4.1117 4.11604 4.36007 4.36475 4.51746 4.52085 4.52771 4.64628 4.65443 4.8351 4.83895 4.84446 
34 0.16497 0.32043 0.32635 0.50828 0.5148 0.64146 0.83089 1.00038 1.00795 1.16765 1.33392 1.50111 1.66487 1.85487 1.86165 2.06721 2.34022 2.48289 2.63579 2.82656 2.99062 3.16134 3.17021 3.31341 3.44917 3.59188 3.76559 3.77125 4.0963 4.34473 4.5032 4.63155 4.81955 4.82485 
56 0.16633 0.16943 0.32225 0.32619 0.51016 0.51378 0.64265 0.64639 0.83079 0.83461 1.00215 1.00658 1.16856 1.17363 1.33513 1.33959 1.50144 1.5052 1.66639 1.67035 1.85676 1.86096 2.06963 2.07314 2.198 2.20575 2.34296 2.34736 2.48488 2.48853 2.63776 2.6407 2.82756 2.83129 2.83661 2.99304 2.99731 3.163 3.16715 3.31387 3.31833 3.44826 3.45402 3.59424 3.59838 3.76691 3.77039 4.09858 4.10214 4.34694 4.35121 4.50277 4.50697 4.63473 4.82233 4.82564 
0 
25 0.16461 0.32131 0.5082 0.64093 0.83076 1.00155 1.33447 1.50103 1.66458 1.85521 2.06833 2.34037 2.48273 2.63557 2.82659 2.99061 3.16312 3.31433 3.44759 3.59138 3.76591 4.09704 4.34542 4.50309 4.81989 
28 0.16525 0.32185 0.50815 0.6405 0.83133 0.9994 1.1674 1.33287 1.50131 1.66443 1.85442 2.06739 2.19619 2.33949 2.48228 2.63582 2.82629 2.99043 3.16345 3.31301 3.4474 3.59151 3.76684 4.0961 4.34431 4.50343 4.63095 4.81968 
46 0.16213 0.16707 0.31831 0.32231 0.50548 0.51008 0.6382 0.64311 0.8275 0.83119 0.99873 1.16484 1.17197 1.33031 1.33708 1.49764 1.50304 1.66273 1.6702 1.85201 1.85623 2.06533 2.19517 2.3378 2.3437 2.47999 2.63301 2.82352 2.82866 2.98789 2.994 3.15953 3.16357 3.30974 3.31451 3.44504 3.58871 3.59447 3.76302 3.76897 4.09395 4.34207 4.50037 4.62795 4.81689 4.82024 
55 0.15867 0.16268 0.31496 0.31896 0.50231 0.50624 0.63462 0.63874 0.82289 0.82671 0.99436 0.9992 1.16148 1.16673 1.32723 1.33139 1.49471 1.49812 1.65891 1.66356 1.84927 1.85345 2.06224 2.06659 2.19134 2.33478 2.33915 2.47644 2.48109 2.62984 2.63305 2.82032 2.82409 2.98491 2.98921 3.15547 3.15948 3.30631 3.31031 3.4408 3.44522 3.58579 3.59033 3.75979 3.7631 4.09124 4.09575 4.33931 4.3442 4.49738 4.50078 4.6218 4.62654 4.8142 4.8177 
94 0.14999 0.15388 0.15724 0.30616 0.30949 0.31329 0.3174 0.49269 0.49678 0.49965 0.50325 0.62533 0.62914 0.63295 0.63822 0.81539 0.81884 0.82239 0.82642 0.98789 0.99076 0.9952 1.15227 1.15594 1.16099 1.31709 1.3208 1.32496 1.32986 1.48522 1.48917 1.49261 1.49771 1.64631 1.65305 1.656 1.8426 1.84514 1.84913 2.05591 2.05853 2.0622 2.18114 2.18652 2.32747 2.33027 2.33388 2.46336 2.46905 2.47266 2.47693 2.61974 2.62387 2.62729 2.81099 2.81502 2.81813 2.82347 2.97476 2.97893 2.98242 3.1476 3.15065 3.15461 3.15845 3.29682 3.30039 3.30493 3.30876 3.42925 3.43528 3.43884 3.44352 3.57668 3.58049 3.58403 3.75135 3.75478 3.75813 4.08482 4.08739 4.09137 4.33388 4.33602 4.48792 4.49097 4.49479 4.61191 4.61805 4.62207 4.80694 4.80977 4.81232 4.81812 
21 0.16062 0.3197 0.5061 0.63871 0.82598 0.99603 1.49759 1.66375 1.85088 2.06438 2.33688 2.6326 2.82397 2.9877 3.16214 3.588 3.76353 4.09291 4.34102 4.50072 4.81554 
56 0.14893 0.1544 0.30522 0.31056 0.49146 0.49689 0.6243 0.63034 0.81451 0.82024 0.98617 0.99294 1.1518 1.16135 1.31612 1.32392 1.48427 1.49048 1.6475 1.65324 1.84096 1.84629 2.05418 2.05927 2.18018 2.19085 2.32597 2.33095 2.4649 2.47097 2.61981 2.62528 2.80972 2.81538 2.97372 2.98011 3.14628 3.15195 3.29551 3.30324 3.43096 3.43652 3.57539 3.58115 3.74951 3.75528 4.08311 4.08803 4.33203 4.33662 4.48666 4.49255 4.61108 4.61995 4.80527 4.80921 
56 0.14938 0.15547 0.30586 0.31152 0.49194 0.49762 0.62451 0.63112 0.81524 0.8211 0.98693 0.99365 1.15236 1.16051 1.31666 1.32399 1.48482 1.49135 1.64677 1.65346 1.84177 1.84742 2.05494 2.05984 2.18052 2.18947 2.32673 2.33189 2.46519 2.47182 2.62038 2.62575 2.81011 2.81607 2.9742 2.98078 3.14702 3.15289 3.29608 3.30358 3.43271 3.4392 3.5759 3.58172 3.75023 3.75607 4.08391 4.0887 4.33285 4.33678 4.48734 4.49332 4.6115 4.62127 4.80601 4.80996 
25 0.16002 0.31662 0.50516 0.6374 0.82559 0.99725 1.33304 1.49645 1.66143 1.85189 2.06314 2.3365 2.47764 2.63082 2.82378 2.98572 3.15894 3.30941 3.44436 3.58717 3.76145 4.09209 4.34034 4.49836 4.81536 
28 0.15836 0.31297 0.50103 0.63381 0.82243 0.99414 1.16194 1.32647 1.49487 1.65853 1.84772 2.06163 2.19089 2.33331 2.4761 2.62842 2.81887 2.98401 3.15375 3.30501 3.43929 3.58467 3.75759 4.0899 4.33843 4.49456 4.62663 4.81277 
4 0.16908 1.67257 2.34328 4.34813 
64 0.1724 0.17644 0.32944 0.33287 0.51572 0.51911 0.52429 0.648 0.65239 0.8387 0.8427 1.0103 1.01483 1.17796 1.18249 1.34058 1.34463 1.50857 1.51288 1.67228 1.67685 1.86224 1.86695 1.87242 2.0752 2.08075 2.20442 2.21155 2.34745 2.35161 2.35727 2.4898 2.49485 2.64309 2.64736 2.83373 2.83835 2.84538 2.99784 3.00234 3.17077 3.17472 3.18391 3.32125 3.32471 3.45479 3.45887 3.59853 3.60358 3.61131 3.77369 3.77698 3.78296 4.10395 4.10807 4.35182 4.35606 4.51077 4.5152 4.63979 4.6458 4.82752 4.83099 4.83485 
87 0.16786 0.17083 0.17489 0.32353 0.32712 0.33014 0.35229 0.5117 0.51469 0.51795 0.64454 0.64781 0.65283 0.83424 0.83688 0.84091 1.00366 1.00784 1.01199 1.17141 1.17627 1.18019 1.33615 1.33999 1.34378 1.50426 1.50724 1.51128 1.66754 1.67106 1.67573 1.85839 1.86207 1.8655 1.87377 2.07157 2.07478 2.08457 2.20109 2.20738 2.34454 2.34784 2.35238 2.35858 2.4861 2.48939 2.49417 2.63893 2.64179 2.65411 2.82928 2.83226 2.83555 2.84061 2.9945 2.99812 3.00533 3.16469 3.16834 3.17112 3.31527 3.31884 3.32213 3.44986 3.45378 3.45844 3.59581 3.59945 3.60473 3.7696 3.77235 3.77876 4.10009 4.1036 4.11059 4.34854 4.35164 4.35661 4.5062 4.50892 4.51355 4.63554 4.64129 4.82282 4.82558 4.82881 4.83352 
79 0.1649 0.16808 0.17125 0.32096 0.32487 0.3281 0.50704 0.51091 0.51391 0.51934 0.64049 0.64495 0.6483 0.83031 0.83409 0.83818 1.00112 1.00568 1.00964 1.16821 1.17251 1.17726 1.33175 1.3364 1.34052 1.50031 1.5039 1.50747 1.66591 1.6692 1.6752 1.85592 1.85992 1.86361 1.87561 2.06957 2.07285 2.19622 2.20087 2.34149 2.34542 2.35067 2.36458 2.48324 2.48661 2.63624 2.63942 2.82677 2.83024 2.83469 2.98973 2.99393 3.1624 3.16642 3.17012 3.31225 3.31704 3.32083 3.44768 3.45206 3.5924 3.59594 3.60749 3.76459 3.76913 3.77166 4.09888 4.10216 4.34702 4.35019 4.37254 4.50192 4.50637 4.5122 4.63076 4.63586 4.82068 4.82356 4.82726 
63 0.15709 0.16078 0.31234 0.31676 0.50049 0.50395 0.63203 0.63665 0.8217 0.82597 0.99269 0.99755 1.15892 1.1642 1.32369 1.32854 1.33371 1.49264 1.49657 1.65565 1.65999 1.84703 1.85132 2.06023 2.06412 2.18913 2.19667 2.3324 2.33653 2.47256 2.47729 2.62695 2.63066 2.81798 2.82179 2.82748 2.98193 2.98584 3.15319 3.15805 3.1625 3.30297 3.30829 3.31269 3.43822 3.44268 3.583 3.58775 3.75644 3.76091 3.76474 4.08914 4.09325 4.3379 4.34219 4.49322 4.49791 4.50286 4.62043 4.62673 4.81199 4.81578 4.82031 
59 0.14808 0.15293 0.3043 0.3089 0.31519 0.49072 0.49615 0.50068 0.62382 0.62892 0.81374 0.81832 0.82229 0.98581 0.99223 1.15074 1.15977 1.31538 1.32316 1.48349 1.48917 1.64455 1.65279 1.84056 1.84509 2.05383 2.05812 2.17924 2.32541 2.32964 2.46331 2.47084 2.61847 2.62343 2.80893 2.81451 2.97292 2.97964 3.1457 3.15028 3.15501 3.29483 3.30313 3.42759 3.43379 3.57466 3.57992 3.7492 3.75503 4.08272 4.08678 4.33176 4.33528 4.48602 4.49187 4.6101 4.6198 4.80479 4.80853 
0 
113 0.14965 0.15365 0.15648 0.1598 0.30586 0.3093 0.31276 0.31573 0.49248 0.49648 0.49916 0.50183 0.50686 0.62465 0.62857 0.63161 0.63431 0.81495 0.81843 0.82156 0.82389 0.82781 0.98772 0.9905 0.99414 0.99741 1.15192 1.15578 1.15975 1.16354 1.31673 1.32047 1.32402 1.32717 1.48477 1.48874 1.49188 1.49468 1.50125 1.64629 1.65278 1.65571 1.65923 1.84252 1.84512 1.84886 1.85223 2.05581 2.05853 2.06146 2.18091 2.18624 2.1898 2.32738 2.3302 2.33334 2.33743 2.46296 2.46882 2.47229 2.47489 2.48062 2.61942 2.62366 2.6268 2.62947 2.81087 2.81484 2.81773 2.82073 2.82513 2.97447 2.97869 2.98177 2.98547 3.14741 3.15048 3.15406 3.15657 3.29654 3.30013 3.30401 3.30705 3.42927 3.43522 3.43835 3.44155 3.57652 3.58035 3.58324 3.58665 3.75125 3.75459 3.75753 3.75983 4.08472 4.08739 4.09084 4.33374 4.33596 4.3395 4.48765 4.4907 4.49426 4.49691 4.61175 4.6176 4.62176 4.62606 4.80684 4.80981 4.81216 4.81556 
64 0.15301 0.15739 0.30919 0.31426 0.31886 0.49518 0.50004 0.50538 0.62835 0.63271 0.81842 0.82353 0.98996 0.9961 1.15559 1.16279 1.1685 1.31973 1.32624 1.48812 1.49331 1.49839 1.64865 1.65561 1.84471 1.85001 2.05797 2.06211 2.18323 2.19014 2.32975 2.33397 2.46826 2.47325 2.48006 2.62414 2.62802 2.81299 2.81814 2.8247 2.97747 2.98281 3.15021 3.156 3.29942 3.30686 3.43187 3.43709 3.44311 3.57911 3.58369 3.75331 3.75888 4.08693 4.09098 4.33582 4.33932 4.49047 4.496 4.61411 4.62306 4.80912 4.8127 4.81855 
1 3.76807 
19 0.16501 0.31918 0.50531 0.63922 0.82916 1.00179 1.17135 1.33194 1.49911 1.66395 1.85668 2.82391 3.15991 3.31316 3.44583 3.76335 4.09586 4.50143 4.81948 
37 0.16959 0.1775 0.32257 0.32806 0.51424 0.64308 0.83475 0.83981 1.00231 1.00921 1.16789 1.1781 1.33252 1.34464 1.5037 1.50965 1.66801 1.85702 1.86488 2.19709 2.2061 2.34323 2.34959 2.48985 2.82769 2.83463 3.00035 3.16336 3.17068 3.31354 3.4481 3.6033 3.76684 4.10655 4.35331 4.50336 4.82644 
40 0.17004 0.32677 0.51218 0.51708 0.64465 0.65038 0.83545 1.00772 1.17368 1.33751 1.34266 1.50525 1.51066 1.66894 1.86204 2.07194 2.20209 2.34492 2.35324 2.48659 2.63934 2.83052 2.83703 2.99431 3.16595 3.17 3.31763 3.32275 3.45055 3.45526 3.59537 3.60022 3.77038 4.10013 4.10653 4.34912 4.35522 4.50723 4.63542 4.82371 
16 0.17333 0.33062 0.51899 0.83714 1.02398 1.6768 1.87139 2.35369 2.8359 3.17157 3.60657 3.77591 4.10725 4.35083 4.51175 4.82919 
28 0.1656 0.32379 0.51043 0.64292 0.83098 1.00001 1.17279 1.33617 1.50146 1.67006 1.85955 2.06859 2.20071 2.34118 2.4832 2.63588 2.82716 2.99093 3.16438 3.31547 3.44947 3.59375 3.76716 4.09817 4.34731 4.50377 4.63641 4.82105 
0 
66 0.16266 0.16554 0.17096 0.31933 0.32239 0.33043 0.50615 0.50909 0.5142 0.63889 0.64259 0.82764 0.83076 0.83494 0.99804 1.0021 1.00656 1.16456 1.17079 1.33159 1.33646 1.4985 1.50187 1.50846 1.66274 1.66575 1.67464 1.85324 1.85672 1.86105 2.0661 2.06981 2.19531 2.33839 2.34205 2.34819 2.48046 2.48425 2.63377 2.63693 2.82459 2.8274 2.83301 2.98847 2.99193 3.15985 3.16343 3.31066 3.31442 3.44631 3.45085 3.58986 3.59411 3.76333 3.76673 4.09493 4.09861 4.34346 4.34645 4.50045 4.50359 4.62701 4.63156 4.81815 4.82076 4.82491 
117 0.1759 0.17885 0.18235 0.18916 0.33143 0.33518 0.33786 0.34245 0.51899 0.52173 0.52463 0.52823 0.65205 0.65512 0.65814 0.66341 0.84046 0.84385 0.84642 0.8496 0.86299 1.0113 1.01507 1.01836 1.02336 1.17755 1.18187 1.1854 1.18882 1.34405 1.34688 1.34978 1.35528 1.51159 1.51461 1.51774 1.52402 1.67649 1.67979 1.68392 1.7023 1.86599 1.86975 1.87283 1.8763 1.88391 2.07891 2.08189 2.08515 2.09334 2.20662 2.21073 2.21571 2.35154 2.35503 2.35842 2.36328 2.37437 2.4936 2.49636 2.49973 2.50429 2.64653 2.64943 2.65303 2.66078 2.83738 2.84042 2.84351 2.84677 2.864 3.00147 3.00422 3.00769 3.01466 3.173 3.17645 3.17897 3.1826 3.32225 3.32602 3.32857 3.33184 3.45789 3.46127 3.46396 3.46985 3.60256 3.60551 3.60882 3.61474 3.77632 3.77953 3.78212 3.78656 3.79743 4.10807 4.11101 4.11447 4.12364 4.35665 4.35913 4.36261 4.37293 4.51303 4.51628 4.51903 4.52392 4.63987 4.6438 4.64788 4.65686 4.83097 4.83379 4.83653 4.83943 4.84543 
69 0.17016 0.17407 0.32497 0.32917 0.33335 0.51283 0.51642 0.52089 0.64684 0.6501 0.83546 0.83878 0.84264 1.00396 1.0091 1.01355 1.17166 1.17763 1.18315 1.33846 1.34223 1.50593 1.50974 1.66942 1.67379 1.68043 1.85943 1.8638 1.86726 2.07394 2.07767 2.20203 2.20764 2.34521 2.34946 2.35577 2.48825 2.4924 2.64136 2.64487 2.83138 2.83472 2.83885 2.99592 2.99976 3.16578 3.17009 3.17442 3.3182 3.3219 3.45244 3.45624 3.59678 3.60076 3.60719 3.77173 3.77457 3.78 4.10209 4.10541 4.35004 4.3537 4.50862 4.51207 4.63578 4.64138 4.82447 4.8278 4.83113 
28 0.17424 0.32976 0.51731 0.6489 0.83761 1.01224 1.17963 1.34335 1.50944 1.67795 1.86622 2.07478 2.2061 2.35202 2.49111 2.64166 2.83644 2.99704 3.16975 3.32106 3.45608 3.59891 3.77267 4.1044 4.3514 4.50982 4.63986 4.82955 
93 0.15186 0.15599 0.1591 0.3084 0.31169 0.31512 0.31927 0.49469 0.49909 0.50183 0.50555 0.62748 0.63162 0.63535 0.81749 0.82103 0.82401 0.82854 0.9897 0.99317 0.9975 1.15488 1.15872 1.16413 1.3192 1.32427 1.32772 1.48717 1.49161 1.49463 1.49915 1.64856 1.6551 1.65811 1.66353 1.84449 1.84741 1.85159 2.05778 2.06089 2.06553 2.18305 2.18869 2.19704 2.32944 2.33251 2.33671 2.46703 2.47212 2.47549 2.48045 2.62266 2.62646 2.62944 2.8129 2.81707 2.81986 2.8248 2.97687 2.98174 2.9846 3.14974 3.15289 3.15654 3.16054 3.29882 3.30323 3.30695 3.43166 3.43681 3.44093 3.44526 3.57866 3.58274 3.58654 3.75309 3.75727 3.76004 4.08671 4.08949 4.09487 4.33565 4.33816 4.48999 4.49399 4.49673 4.61398 4.62023 4.62443 4.80884 4.81184 4.81454 4.81979 
51 0.15603 0.16025 0.31151 0.3178 0.4983 0.50213 0.63174 0.63666 0.82091 0.82535 0.99148 1.00062 1.15753 1.16732 1.32151 1.32805 1.49162 1.49592 1.65617 1.66069 1.84615 1.85288 2.05923 2.1869 2.33164 2.47262 2.47687 2.62635 2.63047 2.81664 2.8209 2.98008 2.98501 3.15219 3.15765 3.30154 3.30842 3.43811 3.44546 3.58192 3.58805 3.75518 3.76061 4.08831 4.33697 4.49239 4.49765 4.61925 4.62681 4.81128 4.81512 
26 0.16895 0.32441 0.50979 0.64356 0.83562 1.00734 1.33654 1.50533 1.66967 1.86002 2.06845 2.34247 2.63662 2.82846 2.99181 3.16665 3.31586 3.44999 3.59383 3.76842 4.09702 4.34508 4.50516 4.63568 4.82013 4.82701 
80 0.14689 0.15107 0.15458 0.30366 0.30773 0.31145 0.48994 0.49433 0.49768 0.6227 0.62717 0.63116 0.81247 0.81673 0.81987 0.98456 0.98889 0.99366 1.15011 1.15523 1.16107 1.31446 1.31984 1.32438 1.48224 1.48695 1.49053 1.64505 1.65073 1.65488 1.83928 1.84318 1.84723 2.05252 2.05619 2.17862 2.18417 2.32443 2.32814 2.33272 2.4627 2.46821 2.47196 2.61806 2.62233 2.62619 2.8082 2.81251 2.81609 2.97215 2.97721 2.98224 3.14465 3.14874 3.15209 3.294 3.29909 3.30297 3.42881 3.43325 3.43726 3.5739 3.5782 3.58276 3.7479 3.75228 3.75541 4.08151 4.08506 4.33036 4.33357 4.485 4.48968 4.49337 4.60951 4.61659 4.62164 4.80383 4.80694 4.81039 
1 0.82571 
44 0.15297 0.15825 0.30989 0.31625 0.49627 0.5011 0.62968 0.63572 0.81812 0.8233 0.98962 0.99642 1.15611 1.31975 1.32632 1.48797 1.49317 1.65572 1.84462 2.05775 2.18541 2.33004 2.47329 2.62502 2.62904 2.81491 2.81972 2.97802 2.98328 3.15048 3.15673 3.29984 3.3065 3.43676 3.58051 3.75325 3.75903 4.08685 4.33556 4.49051 4.4961 4.61587 4.80944 4.81507 
35 0.17088 0.17917 0.32695 0.33728 0.51467 0.64716 0.83586 0.84069 1.00922 1.17936 1.33969 1.50639 1.67122 1.86186 1.86712 2.0748 2.2028 2.3473 2.35448 2.49017 2.64043 2.83291 2.83975 2.99583 3.16924 3.31954 3.4544 3.59667 3.60758 3.77231 4.10348 4.35088 4.50855 4.63705 4.82592 
44 0.17459 0.18029 0.33049 0.33496 0.51831 0.52431 0.65234 0.84052 0.84602 1.01096 1.01757 1.18005 1.18699 1.34414 1.51078 1.51683 1.67523 1.68312 1.86445 1.87058 2.07832 2.20855 2.35053 2.36003 2.49352 2.64582 2.83682 2.84338 3.00114 3.17373 3.18037 3.32383 3.45782 3.46457 3.60325 3.77692 4.10638 4.11458 4.35471 4.36103 4.51378 4.64241 4.82967 4.83506 
9 0.16884 0.32377 0.83126 1.00448 1.5025 1.67102 1.85945 3.31658 4.8233 
75 0.16308 0.16597 0.17149 0.31848 0.32208 0.32592 0.50688 0.51037 0.51471 0.63916 0.6426 0.82842 0.83114 0.83521 0.99882 1.00283 1.00843 1.16453 1.17003 1.17488 1.33172 1.33554 1.49899 1.50193 1.50614 1.6629 1.66646 1.67216 1.85296 1.85664 1.86043 1.87634 2.06606 2.06938 2.1953 2.20121 2.33828 2.34197 2.34585 2.35119 2.48061 2.48408 2.49081 2.63394 2.63702 2.82438 2.82785 2.83167 2.98905 2.99251 3.16004 3.1638 3.16771 3.31052 3.31445 3.3237 3.44459 3.44889 3.58949 3.59331 3.59932 3.76396 3.76714 3.77449 4.09509 4.0992 4.34375 4.34794 4.50092 4.50416 4.62943 4.63439 4.81828 4.82137 4.82466 
2 0.82173 1.49557 
78 0.17009 0.1731 0.18129 0.32482 0.32855 0.33288 0.51363 0.51671 0.52077 0.64604 0.64993 0.66542 0.83569 0.83851 0.8432 1.00599 1.01011 1.01808 1.17325 1.17748 1.18185 1.33868 1.34234 1.35495 1.50508 1.50835 1.51314 1.66971 1.67324 1.68021 1.86008 1.86388 1.8676 2.07343 2.07793 2.20281 2.20942 2.34539 2.34905 2.35343 2.36495 2.48823 2.4922 2.50436 2.64122 2.64431 2.83066 2.83377 2.83878 2.99644 3.00101 3.16669 3.17052 3.17518 3.31768 3.32169 3.33035 3.452 3.45646 3.59736 3.60149 3.60858 3.76998 3.77377 3.77785 4.10225 4.10661 4.35053 4.35424 4.36437 4.50814 4.51112 4.52094 4.63447 4.63912 4.8249 4.82783 4.83175 
0 
79 0.16925 0.17297 0.32423 0.32777 0.33176 0.51133 0.51444 0.51809 0.64381 0.6474 0.65177 0.83498 0.83837 1.00415 1.00868 1.01494 1.17143 1.17626 1.18035 1.33697 1.34084 1.34803 1.50519 1.50879 1.66851 1.67282 1.85871 1.86395 1.87091 2.07168 2.07459 2.08126 2.1997 2.20416 2.21302 2.34385 2.34739 2.35188 2.36054 2.48568 2.48841 2.49406 2.63852 2.64112 2.6477 2.82918 2.83273 2.83673 2.99398 2.99717 3.00403 3.16454 3.16837 3.17179 3.31532 3.31899 3.32249 3.4495 3.45342 3.45745 3.59463 3.5982 3.60362 3.76849 3.77176 3.77539 4.10042 4.10374 4.11653 4.34884 4.35245 4.5053 4.50819 4.51223 4.63379 4.63738 4.82337 4.82624 4.83011 
83 0.14627 0.15061 0.15372 0.30238 0.30623 0.31004 0.48903 0.49385 0.4968 0.62107 0.6258 0.62946 0.81167 0.81553 0.81873 0.82292 0.98423 0.9877 0.99279 1.14841 1.1527 1.15799 1.31343 1.31847 1.32228 1.48151 1.48603 1.48923 1.64248 1.65003 1.65373 1.83894 1.84188 1.84629 2.0522 2.0554 2.17747 2.18364 2.32381 2.32714 2.3316 2.45921 2.46627 2.47 2.47576 2.61578 2.62086 2.62398 2.80738 2.81192 2.81502 2.97104 2.97622 2.97928 3.14389 3.14739 3.15172 3.29308 3.29747 3.30185 3.30608 3.42549 3.43184 3.43606 3.57301 3.57756 3.58158 3.74769 3.7516 3.75511 4.08112 4.08413 4.33011 4.33259 4.48427 4.48796 4.49152 4.60833 4.61491 4.61978 4.80326 4.80648 4.80953 
70 0.1683 0.17119 0.17561 0.32287 0.3273 0.33049 0.51261 0.51574 0.5199 0.64651 0.65044 0.83072 0.83567 0.83947 1.00229 1.00767 1.01125 1.17251 1.1775 1.333 1.33867 1.34234 1.50292 1.50655 1.51021 1.66819 1.67177 1.67653 1.85769 1.86171 1.86557 2.07299 2.0764 2.2025 2.34343 2.34779 2.35233 2.48724 2.49155 2.64059 2.64463 2.82969 2.83266 2.83683 2.99531 3.00011 3.16494 3.16952 3.17494 3.31368 3.31954 3.32328 3.45045 3.45423 3.45988 3.59631 3.60088 3.77112 3.77411 4.10124 4.10428 4.34896 4.35218 4.50761 4.51248 4.62908 4.63666 4.82364 4.82642 4.83018 
37 0.15959 0.16695 0.31531 0.50377 0.63588 0.82506 0.82888 0.99565 1.00144 1.16311 1.32861 1.49543 1.50064 1.6604 1.84988 1.85669 2.06332 2.19145 2.33552 2.4772 2.63048 2.82107 2.9861 3.15686 3.16222 3.30739 3.44213 3.44852 3.58713 3.75973 3.76557 4.09216 4.34062 4.49655 4.50222 4.62687 4.81455 
59 0.15107 0.1561 0.30742 0.31228 0.4931 0.49841 0.50266 0.62609 0.63114 0.81647 0.82156 0.98787 0.99339 1.15372 1.16074 1.31762 1.32408 1.48609 1.49176 1.64657 1.65387 1.84265 1.84738 2.05587 2.05967 2.18155 2.18886 2.32793 2.3322 2.46631 2.47218 2.62177 2.62645 2.81112 2.81671 2.97531 2.98143 3.1481 3.1531 3.29719 3.30383 3.42987 3.4354 3.44016 3.57711 3.58236 3.75111 3.75633 3.75939 4.08494 4.0886 4.33374 4.33733 4.48831 4.49367 4.61231 4.6212 4.80715 4.81048 
26 0.16128 0.31888 0.50438 0.64057 0.82471 0.99711 1.16818 1.33076 1.49586 1.66078 1.85115 2.33723 2.48179 2.6319 2.82384 2.99072 3.15911 3.31012 3.4451 3.5892 3.76195 4.09262 4.34046 4.49917 4.62753 4.81513 
84 0.16448 0.16748 0.17137 0.31945 0.32351 0.32648 0.5078 0.51085 0.51497 0.63996 0.64336 0.64692 0.82835 0.83202 0.83484 0.83978 0.99898 1.00354 1.00771 1.16527 1.17184 1.1762 1.32914 1.3344 1.33782 1.49865 1.50253 1.50583 1.66422 1.66738 1.67244 1.8542 1.85831 1.86175 2.06739 2.07066 2.07714 2.19347 2.1987 2.20548 2.33951 2.34343 2.3469 2.35512 2.48192 2.48542 2.49089 2.63566 2.63858 2.82565 2.82878 2.83279 2.99062 2.99345 3.00047 3.16097 3.16517 3.16822 3.30946 3.31467 3.31793 3.44579 3.45043 3.45472 3.59005 3.59415 3.59733 3.76306 3.76751 3.77001 3.7761 4.09643 4.09986 4.34518 4.3484 4.50038 4.50482 4.50761 4.62481 4.63198 4.63607 4.81989 4.82274 4.82634 
28 0.15062 0.30689 0.49326 0.62688 0.81597 0.98708 1.15333 1.3173 1.48637 1.65237 1.84177 2.05491 2.18195 2.32712 2.46863 2.622 2.81151 2.97542 3.14758 3.29724 3.4335 3.57722 3.75059 4.08396 4.33266 4.48781 4.6151 4.80651 
0 
75 0.16629 0.17007 0.17562 0.32288 0.32684 0.33171 0.51071 0.51457 0.51969 0.64336 0.64805 0.65608 0.83077 0.83501 0.83988 1.00271 1.00755 1.01562 1.17044 1.17623 1.33551 1.34027 1.35299 1.50108 1.50512 1.51078 1.66716 1.67171 1.68316 1.8574 1.86166 1.86593 2.07098 2.07516 2.1993 2.20658 2.34294 2.34798 2.35626 2.48543 2.48926 2.63829 2.64184 2.82794 2.83249 2.83718 2.99282 2.99691 3.16365 3.16856 3.17408 3.31493 3.31917 3.33159 3.4488 3.45371 3.46494 3.59456 3.59927 3.60951 3.76694 3.77117 3.77662 4.09993 4.10478 4.3479 4.35305 4.50374 4.50821 4.51513 4.63443 4.64325 4.82212 4.82561 4.82983 
31 0.16869 0.32423 0.51084 0.64549 0.83442 1.00536 1.17224 1.33655 1.50381 1.50931 1.66751 1.85763 1.86516 2.07208 2.19994 2.34486 2.48619 2.63936 2.82963 2.83621 2.99428 3.16684 3.31696 3.45177 3.59574 3.76912 4.10015 4.3493 4.50644 4.63548 4.8232 
20 0.16596 0.32237 0.50916 0.64221 0.8298 1.17133 1.50332 1.66728 1.85635 2.0665 2.34217 2.48232 2.82933 3.16512 3.31485 3.44859 3.76768 4.09598 4.34494 4.8236 
0 
30 0.16501 0.32298 0.50905 0.64138 0.83246 1.00429 1.172 1.3354 1.50393 1.66503 1.85584 1.86197 2.06878 2.19782 2.34099 2.48424 2.63614 2.82794 2.99081 3.165 3.31558 3.44929 3.59204 3.76708 4.09673 4.34555 4.50375 4.63184 4.8204 4.82789 
1 4.82207 
76 0.1744 0.17806 0.19105 0.33026 0.33386 0.34124 0.51715 0.52092 0.52688 0.64985 0.6539 0.6618 0.83988 0.84355 0.84905 1.01066 1.01477 1.0217 1.17859 1.18378 1.34246 1.34683 1.36839 1.5099 1.51359 1.51973 1.67386 1.67915 1.6905 1.86391 1.86851 1.87268 2.07667 2.0805 2.20681 2.21345 2.35 2.35431 2.36043 2.49146 2.4958 2.50973 2.64396 2.64732 2.83531 2.83978 2.84469 2.99974 3.00432 3.17164 3.17472 3.17944 3.32287 3.32694 3.45623 3.46027 3.468 3.60054 3.60562 3.61357 3.77481 3.77783 3.78387 4.10561 4.10927 4.11769 4.35399 4.3577 4.36474 4.5118 4.51578 4.63989 4.64612 4.82895 4.83251 4.83662 
41 0.168 0.32229 0.32926 0.51054 0.51774 0.64363 0.8312 0.83903 1.00538 1.17245 1.33664 1.35498 1.50173 1.51012 1.66799 1.85697 1.86427 2.07008 2.2008 2.34224 2.34812 2.48485 2.63875 2.82929 2.83655 2.99395 3.16297 3.17114 3.31492 3.3222 3.44818 3.4559 3.59464 3.76768 3.77295 4.09911 4.34765 4.50612 4.63309 4.82192 4.82793 
117 0.14166 0.14535 0.14812 0.15091 0.29776 0.30119 0.30431 0.30706 0.4844 0.48821 0.49083 0.49343 0.49713 0.61667 0.62045 0.62335 0.62627 0.63121 0.80699 0.81037 0.81352 0.81591 0.8207 0.97963 0.98234 0.98593 0.98937 1.14386 1.14762 1.15154 1.15538 1.30873 1.31219 1.31588 1.31916 1.47682 1.48064 1.48376 1.48656 1.63816 1.64433 1.64748 1.65102 1.83433 1.83679 1.83992 1.84293 2.04758 2.05009 2.05278 2.05839 2.17285 2.17748 2.18106 2.31921 2.32198 2.32489 2.32817 2.45501 2.46055 2.46404 2.46687 2.47148 2.61135 2.61559 2.61852 2.62109 2.80278 2.80663 2.80941 2.81213 2.81616 2.96641 2.97035 2.97354 2.97707 3.13926 3.14226 3.14538 3.14784 3.15196 3.28847 3.29187 3.2956 3.29841 3.42113 3.42677 3.42989 3.43311 3.5684 3.57214 3.57493 3.57825 3.74311 3.74612 3.74907 3.75136 4.07653 4.07906 4.08191 4.32547 4.32762 4.33033 4.33694 4.47959 4.48253 4.48596 4.48842 4.60368 4.60901 4.6133 4.61773 4.7987 4.80147 4.80368 4.80641 4.81064 
19 0.15753 0.31586 0.50109 0.82271 0.99589 1.49302 1.84678 2.06122 2.33604 2.62943 2.81913 3.15703 3.44429 3.58829 3.75962 4.08934 4.33702 4.49678 4.81239 
23 0.17681 0.33364 0.52067 0.65628 0.84166 1.01531 1.18516 1.347 1.51358 1.67786 1.8698 2.35394 2.64787 2.83906 3.00348 3.17625 3.32712 3.4619 3.77814 4.10905 4.35541 4.51619 4.8315 
29 0.16243 0.31826 0.50675 0.6405 0.82684 0.83076 0.99696 1.16289 1.33119 1.49779 1.66192 1.85156 2.06586 2.19476 2.3375 2.48039 2.63281 2.82413 2.98808 3.15917 3.31048 3.44279 3.58863 3.76398 4.09449 4.34267 4.50108 4.62712 4.81808 
69 0.1644 0.16793 0.31979 0.32354 0.32757 0.50819 0.51129 0.51505 0.64051 0.64395 0.64858 0.8294 0.83274 0.83857 1.00005 1.00451 1.16784 1.17271 1.17719 1.33284 1.33733 1.5005 1.50396 1.66471 1.66917 1.85455 1.85906 1.86453 2.06758 2.07085 2.19653 2.20319 2.33999 2.34358 2.34824 2.48247 2.48583 2.63535 2.63825 2.82615 2.82988 2.83369 2.99087 2.99576 3.16217 3.16582 3.17037 3.31269 3.31657 3.44617 3.4505 3.59107 3.59462 3.60046 3.76514 3.76845 3.77437 4.09662 4.10003 4.34501 4.34869 4.50162 4.50485 4.50889 4.6309 4.63655 4.81974 4.82278 4.82699 
25 0.17079 0.32625 0.51607 0.64905 0.83463 1.00638 1.17772 1.34291 1.5069 1.67152 1.86152 2.08239 2.34938 2.49197 2.64472 2.83312 3.17051 3.32129 3.45646 3.60149 3.77286 4.10408 4.35436 4.51137 4.82654 
0 
137 0.14264 0.14591 0.14861 0.15086 0.15383 0.29879 0.30234 0.30463 0.30697 0.30938 0.48571 0.48902 0.4917 0.49366 0.49607 0.61599 0.62034 0.62337 0.6257 0.62814 0.633 0.80809 0.81141 0.8141 0.81626 0.81879 0.9809 0.98321 0.98596 0.9885 0.99202 1.14486 1.14868 1.15157 1.15459 1.15858 1.30991 1.31309 1.31661 1.31899 1.32213 1.47793 1.48147 1.48435 1.4866 1.48963 1.63903 1.64489 1.64801 1.65046 1.65416 1.83567 1.8379 1.84021 1.84258 1.84539 2.0489 2.05112 2.05352 2.05597 2.17403 2.1778 2.18116 2.18495 2.32055 2.32317 2.32552 2.32791 2.33127 2.45555 2.46123 2.46444 2.467 2.4699 2.61242 2.61669 2.61922 2.62139 2.62446 2.80418 2.80763 2.81004 2.81208 2.81474 2.96757 2.97097 2.97412 2.97614 2.97995 3.14035 3.14316 3.1454 3.14795 3.15005 3.28928 3.29247 3.29547 3.29832 3.30073 3.42231 3.42779 3.43002 3.43289 3.43561 3.56966 3.57301 3.57554 3.57803 3.581 3.74435 3.74664 3.74937 3.75149 3.7535 4.07787 4.08015 4.08237 4.08478 4.32663 4.32875 4.33074 4.33348 4.48077 4.48359 4.48659 4.48857 4.49104 4.60476 4.60873 4.61217 4.61572 4.62274 4.80016 4.80272 4.80472 4.80667 4.80933 
99 0.14618 0.15028 0.15339 0.30238 0.30581 0.30928 0.31289 0.48887 0.49323 0.49595 0.49962 0.62171 0.62583 0.62946 0.81165 0.81526 0.81865 0.82291 0.98401 0.98704 0.9912 1.14851 1.15229 1.15724 1.1623 1.31323 1.31742 1.32105 1.32544 1.48144 1.4857 1.48895 1.4933 1.64263 1.6493 1.65263 1.83873 1.84138 1.845 1.84973 2.05199 2.05475 2.05794 2.17728 2.18286 2.19066 2.32361 2.32652 2.32993 2.45994 2.46576 2.46952 2.47417 2.61609 2.62025 2.62343 2.80713 2.81134 2.81436 2.81905 2.97095 2.97538 2.97853 3.14382 3.14697 3.15076 3.15418 3.29298 3.29698 3.30107 3.30483 3.42559 3.43129 3.43508 3.43968 3.57285 3.5769 3.58046 3.74748 3.75107 3.75418 3.75768 4.08093 4.08358 4.08693 4.32991 4.33212 4.33576 4.48411 4.48735 4.49077 4.49576 4.60814 4.61442 4.61922 4.80307 4.806 4.80841 4.8122 
44 0.17033 0.17616 0.32631 0.33071 0.51322 0.51762 0.64719 0.83579 0.8414 1.00682 1.01528 1.17703 1.34056 1.50685 1.6715 1.86173 1.86803 2.07313 2.20433 2.3465 2.35276 2.48796 2.49837 2.64029 2.83228 2.83746 2.9954 3.00369 3.16826 3.17425 3.31926 3.45301 3.59762 3.60779 3.77093 3.77911 4.10225 4.34975 4.35601 4.50787 4.51438 4.6369 4.82464 4.82899 
0 
58 0.15536 0.15984 0.31197 0.31639 0.49798 0.50242 0.50764 0.63125 0.63611 0.8205 0.82511 0.83135 0.99225 0.99882 1.15821 1.16493 1.32224 1.32867 1.4906 1.49522 1.65501 1.65924 1.8472 1.85167 2.06048 2.06483 2.18644 2.19221 2.33261 2.33711 2.47198 2.47726 2.62688 2.63087 2.81617 2.82101 2.98018 2.98535 3.15285 3.15833 3.30198 3.30922 3.4379 3.44235 3.58209 3.5868 3.75576 3.7613 4.08938 4.09349 4.3382 4.34215 4.49282 4.49819 4.61738 4.62548 4.81199 4.81537 
35 0.16679 0.3237 0.50957 0.51391 0.64397 0.83174 0.83548 1.0017 1.17342 1.33528 1.50286 1.66693 1.85809 2.07016 2.19926 2.34192 2.35422 2.48401 2.48947 2.63777 2.82824 2.83454 2.99231 3.16506 3.31536 3.44903 3.59381 3.76803 3.77276 4.09872 4.34648 4.50554 4.63299 4.82153 4.82551 
0 
54 0.14974 0.15579 0.30583 0.31095 0.49255 0.49881 0.62444 0.63031 0.81514 0.82157 0.98773 0.99582 1.1518 1.15783 1.1653 1.31701 1.32495 1.48498 1.49174 1.64598 1.65439 1.84247 1.85065 2.05573 2.18102 2.19113 2.32732 2.33473 2.46266 2.47139 2.61919 2.62571 2.81092 2.81752 2.97455 2.98168 3.14741 3.1546 3.29657 3.30477 3.42895 3.43604 3.57652 3.5836 3.75117 3.75843 4.08462 4.33363 4.48781 4.49509 4.6119 4.62102 4.80676 4.81153 
76 0.16011 0.16428 0.1704 0.31697 0.32144 0.50363 0.50759 0.51146 0.63591 0.63957 0.64376 0.82546 0.8299 0.83539 0.99709 1.00249 1.16309 1.16834 1.17499 1.32697 1.33213 1.33705 1.49499 1.49948 1.504 1.6602 1.66372 1.67205 1.85192 1.85627 1.86059 2.06559 2.06934 2.19157 2.19665 2.33763 2.34159 2.34767 2.47484 2.48012 2.48401 2.63158 2.63534 2.82188 2.82576 2.83073 2.98504 2.98968 2.9969 3.15775 3.16248 3.16596 3.30703 3.3126 3.31678 3.44206 3.44577 3.44981 3.58763 3.59128 3.59729 3.76057 3.76558 3.77187 4.09448 4.09846 4.34334 4.34829 4.49791 4.50238 4.62233 4.62905 4.63613 4.81716 4.81995 4.82423 
53 0.14812 0.15316 0.30458 0.3103 0.4907 0.49546 0.62473 0.63088 0.81351 0.81868 0.98497 1.1511 1.31498 1.32487 1.48345 1.48909 1.64895 1.65462 1.83971 1.84578 2.05292 2.05825 2.17934 2.32499 2.33112 2.46631 2.47156 2.61947 2.62442 2.80898 2.814 2.97293 2.97899 3.14524 3.15146 3.29471 3.30348 3.43129 3.43769 3.57465 3.58069 3.74835 3.75398 4.08196 4.08719 4.3307 4.33586 4.48554 4.49161 4.61024 4.61961 4.80424 4.80787 
99 0.17567 0.17875 0.18262 0.33207 0.33569 0.33872 0.3449 0.5196 0.52269 0.52564 0.53123 0.65227 0.6558 0.65947 0.84143 0.84455 0.84803 0.85776 1.01153 1.01599 1.01963 1.02705 1.17972 1.18463 1.18821 1.3432 1.34711 1.35026 1.35835 1.51218 1.51513 1.51857 1.53077 1.67637 1.68021 1.68497 1.86605 1.87008 1.87329 1.87867 2.07908 2.08242 2.08687 2.10549 2.20888 2.21423 2.35155 2.35545 2.35912 2.365 2.49381 2.49731 2.50156 2.64635 2.64933 2.65358 2.83758 2.84071 2.84429 2.84931 3.00177 3.00449 3.00901 3.17291 3.17646 3.17919 3.18409 3.32328 3.32702 3.32983 3.33856 3.45844 3.46212 3.46566 3.60332 3.60723 3.61212 3.77684 3.77996 3.7833 3.78881 4.10814 4.11119 4.1154 4.12982 4.35649 4.35971 4.36418 4.51301 4.51643 4.51965 4.52739 4.64268 4.64686 4.65732 4.83111 4.83395 4.83732 4.84217 
57 0.15909 0.16224 0.31543 0.31889 0.50293 0.50638 0.63481 0.63867 0.82362 0.82669 0.8303 0.99465 0.99895 1.16199 1.16674 1.32735 1.33128 1.49516 1.49812 1.65909 1.66269 1.84977 1.85367 2.06299 2.0669 2.1908 2.19639 2.33516 2.3393 2.47668 2.48059 2.62977 2.63277 2.82066 2.82412 2.985 2.98906 3.15681 3.16008 3.30708 3.31071 3.44092 3.44499 3.58591 3.59001 3.75988 3.76317 4.09162 4.09556 4.33964 4.34453 4.49771 4.50073 4.62541 4.62959 4.81448 4.81758 
0 
23 0.16362 0.50644 0.6407 0.83062 1.17352 1.33376 1.66504 1.85929 2.34051 2.48161 2.6345 2.82557 2.99044 3.1626 3.31297 3.44884 3.59059 3.76486 4.09632 4.34404 4.502 4.63062 4.81904 
58 0.15335 0.15773 0.30952 0.31399 0.49558 0.5003 0.50546 0.62893 0.63351 0.81907 0.82364 0.99017 0.99523 1.15597 1.16184 1.32004 1.32582 1.48854 1.49327 1.49946 1.65453 1.65955 1.84494 1.84951 2.0581 2.06218 2.1841 2.1911 2.33028 2.33442 2.47092 2.47543 2.62424 2.62852 2.81369 2.81862 2.97783 2.98307 3.15056 3.15543 3.29969 3.30559 3.4368 3.44216 3.57982 3.58419 3.7534 3.75858 4.08712 4.09115 4.33602 4.33963 4.49054 4.49561 4.61501 4.62361 4.80945 4.81302 
24 0.15854 0.31239 0.50159 0.63561 0.82557 0.99614 1.32787 1.49493 1.84694 2.06045 2.33239 2.47673 2.62884 2.81999 2.98428 3.15303 3.30787 3.44293 3.5858 3.75933 4.08884 4.33717 4.49626 4.81188 
69 0.16823 0.1716 0.17608 0.3238 0.32765 0.33124 0.51243 0.51575 0.51997 0.64464 0.64861 0.83199 0.83612 0.84022 1.00327 1.00818 1.01244 1.17032 1.1755 1.17982 1.33408 1.33891 1.34338 1.50397 1.50752 1.51189 1.66838 1.67272 1.85841 1.86285 1.86667 2.0717 2.07582 2.19804 2.20307 2.344 2.34771 2.35394 2.48636 2.49066 2.63961 2.64303 2.83045 2.83356 2.83915 2.99448 2.99834 3.16823 3.17185 3.31398 3.31961 3.32546 3.45008 3.45521 3.59541 3.60016 3.77083 3.77415 4.10083 4.10446 4.34932 4.35408 4.50773 4.51164 4.63283 4.63704 4.82411 4.82707 4.83074 
57 0.16547 0.16894 0.32112 0.32479 0.50926 0.51322 0.64208 0.64574 0.83039 0.8334 0.83938 1.00024 1.00471 1.17061 1.17573 1.33484 1.33906 1.50067 1.50414 1.6653 1.66964 1.85542 1.85979 2.06922 2.0734 2.19732 2.2032 2.34149 2.34565 2.48356 2.488 2.63677 2.64215 2.82699 2.83155 2.99162 2.99658 3.16378 3.16708 3.31488 3.31849 3.44848 3.45235 3.59272 3.59684 3.76673 3.76946 4.09777 4.10177 4.34569 4.3505 4.50397 4.50717 4.63154 4.63914 4.82077 4.82459 
5 0.50432 0.82487 2.82343 4.3411 4.81558 
4 0.33861 0.52565 0.85047 3.7811 
49 0.15287 0.15797 0.30872 0.31435 0.49655 0.50172 0.62873 0.63518 0.81738 0.82234 0.98914 0.99658 1.15581 1.16364 1.32094 1.32685 1.48779 1.49293 1.65299 1.66132 1.8436 1.85037 2.05703 2.18581 2.32906 2.33914 2.47002 2.47668 2.62405 2.81425 2.81954 2.97914 3.14951 3.15502 3.29991 3.3056 3.43445 3.44114 3.58 3.58851 3.75323 3.75825 4.08589 4.33421 4.48999 4.49549 4.61739 4.80865 4.81423 
68 0.16401 0.16797 0.17402 0.31961 0.32321 0.32742 0.50726 0.51066 0.51444 0.63982 0.64316 0.82889 0.83199 0.83588 0.99948 1.00402 1.00979 1.1657 1.17255 1.3319 1.33607 1.49989 1.50417 1.66415 1.66859 1.85361 1.85845 1.86219 2.06644 2.0697 2.19543 2.19961 2.3388 2.34355 2.35083 2.48147 2.48558 2.63465 2.63741 2.82535 2.82862 2.8327 2.98907 2.99291 3.16066 3.16429 3.16876 3.31208 3.31551 3.44489 3.4498 3.58944 3.59406 3.5995 3.76544 3.76812 4.09536 4.09904 4.34392 4.34701 4.50229 4.5051 4.62739 4.63136 4.63812 4.81861 4.8218 4.82534 
24 0.15418 0.3105 0.49707 0.63079 0.81893 0.99129 1.32302 1.4895 1.84338 2.05733 2.32942 2.47269 2.62511 2.81536 2.98009 3.15048 3.30293 3.43787 3.58105 3.7547 4.08579 4.33364 4.49214 4.80828 
28 0.17273 0.32987 0.51671 0.65045 0.83831 1.01169 1.18091 1.34295 1.50928 1.67346 1.8664 2.07595 2.20353 2.3479 2.3572 2.64313 2.83667 2.99737 3.17394 3.32241 3.45658 3.6006 3.77462 4.10355 4.35107 4.51323 4.63958 4.82761 
49 0.1682 0.17362 0.32446 0.32904 0.5123 0.51763 0.64508 0.6512 0.83473 0.83968 1.00466 1.01069 1.17278 1.17785 1.3372 1.34249 1.50467 1.50949 1.66935 1.67636 1.85938 1.86414 2.07291 2.2009 2.34515 2.35026 2.48685 2.49443 2.64073 2.8308 2.83597 2.99514 3.16591 3.17066 3.31697 3.32241 3.45211 3.46335 3.59605 3.60589 3.77119 4.101 4.11145 4.34906 4.35463 4.50779 4.63442 4.82384 4.82877 
68 0.16022 0.16366 0.31558 0.31996 0.32357 0.50364 0.5067 0.5097 0.63605 0.64003 0.82506 0.82856 0.8325 0.99593 1.00033 1.16227 1.16761 1.32679 1.33072 1.33462 1.49567 1.49899 1.50381 1.66025 1.6642 1.85039 1.85484 1.85885 2.06327 2.06714 2.19027 2.19475 2.33586 2.33983 2.4776 2.48083 2.63095 2.63419 2.82121 2.82445 2.8286 2.98515 2.9883 3.15669 3.16119 3.16892 3.30757 3.31194 3.3163 3.44165 3.44643 3.58661 3.58999 3.75962 3.76365 3.76664 4.0923 4.09615 4.34102 4.34492 4.49683 4.50093 4.50583 4.62131 4.62749 4.81524 4.81815 4.82198 
2 0.33438 4.8265 
6 0.16596 1.17173 1.33791 1.86303 2.34603 3.3154 
32 0.16537 0.3235 0.50984 0.64253 0.83084 0.83611 1.00283 1.01404 1.1718 1.33464 1.50268 1.66413 1.85684 1.86147 2.06876 2.1983 2.34264 2.35132 2.48285 2.63605 2.82702 2.99057 3.1646 3.31494 3.44847 3.59239 3.76744 4.09763 4.34557 4.50363 4.63253 4.81971 
35 0.15942 0.31615 0.3205 0.50354 0.6367 0.82407 0.82812 0.99555 1.16171 1.16868 1.32987 1.49575 1.50039 1.65994 1.85034 1.85556 2.06418 2.19362 2.33586 2.34138 2.47821 2.63154 2.82199 2.9867 3.15658 3.16157 3.30964 3.44381 3.58726 3.76226 4.09269 4.34061 4.49907 4.62576 4.81516 
47 0.15057 0.15495 0.30669 0.31382 0.49301 0.49784 0.62617 0.63211 0.81589 0.82066 0.98698 1.153 1.31697 1.32493 1.48603 1.4908 1.64988 1.65651 1.84171 2.05498 2.18182 2.32712 2.46677 2.47254 2.62132 2.62576 2.81139 2.81663 2.97512 2.98038 3.14746 3.15449 3.29679 3.30473 3.43259 3.57716 3.58393 3.75046 3.75707 4.08408 4.33276 4.48748 4.49372 4.61331 4.62146 4.80651 4.81163 
103 0.14719 0.1508 0.15357 0.15833 0.30324 0.30678 0.30999 0.31405 0.48989 0.49388 0.49634 0.50023 0.62226 0.62612 0.62887 0.63293 0.81246 0.81583 0.81897 0.82232 0.98521 0.98794 0.99224 1.14931 1.15323 1.1583 1.16287 1.31421 1.31774 1.3217 1.32609 1.48226 1.48606 1.48936 1.4934 1.64356 1.65014 1.65333 1.66012 1.83989 1.84233 1.84591 1.85054 2.05315 2.05565 2.05854 2.1783 2.18318 2.18952 2.32477 2.32757 2.33074 2.46036 2.46622 2.47005 2.47368 2.61677 2.62123 2.62415 2.80824 2.81225 2.815 2.81949 2.9719 2.97601 2.97914 3.14481 3.14788 3.15118 3.15466 3.29404 3.29754 3.30214 3.30549 3.42657 3.43244 3.43612 3.44083 3.5739 3.57777 3.58047 3.58697 3.74868 3.75178 3.755 3.75825 4.0821 4.08463 4.0879 4.33107 4.33314 4.33663 4.48512 4.4881 4.49174 4.49619 4.60912 4.61479 4.61982 4.80425 4.80707 4.80925 4.81409 
28 0.16116 0.31741 0.50488 0.63831 0.8251 0.83123 0.99607 1.16747 1.33038 1.49648 1.66306 1.85162 2.06986 2.19545 2.33792 2.48092 2.63297 2.82283 2.98726 3.15953 3.30964 3.44831 3.5884 3.76233 4.09616 4.49983 4.62749 4.81882 
76 0.14733 0.15227 0.15614 0.30348 0.30736 0.31176 0.49005 0.49528 0.49886 0.62261 0.62761 0.63185 0.81271 0.81715 0.82061 0.98524 0.98915 0.99448 1.14961 1.15415 1.16135 1.31443 1.32061 1.32562 1.48255 1.48812 1.49187 1.64395 1.65144 1.65486 1.83995 1.84303 1.84804 2.05321 2.05655 2.17853 2.18593 2.32483 2.32826 2.46129 2.46693 2.47098 2.61719 2.62184 2.6255 2.80841 2.81342 2.8171 2.9721 2.97821 3.14492 3.1485 3.15287 3.29414 3.29954 3.30386 3.42692 3.43312 3.43832 3.57404 3.57899 3.74871 3.75351 3.75683 4.08214 4.08527 4.33112 4.33375 4.48526 4.48919 4.49297 4.60939 4.61826 4.8043 4.80763 4.81128 
52 0.15438 0.15969 0.31143 0.31792 0.49987 0.5041 0.63066 0.63721 0.81997 0.82483 0.82933 0.99146 0.99734 1.15753 1.16705 1.32166 1.33016 1.48991 1.49526 1.65583 1.66239 1.84611 1.85272 2.05938 2.18907 2.33145 2.33808 2.47235 2.47942 2.62585 2.63115 2.81723 2.82276 2.98023 2.98565 3.15196 3.15833 3.30146 3.30893 3.4374 3.4443 3.58156 3.58858 3.75523 3.7613 4.08841 4.33735 4.49209 4.49827 4.62145 4.8112 4.81568 
27 0.16058 0.31724 0.50538 0.63675 0.82445 0.9974 1.16691 1.33158 1.49736 1.66099 1.85265 2.06371 2.33664 2.47803 2.6314 2.82316 2.98808 3.15848 3.30955 3.44401 3.58844 3.76166 4.0922 4.34004 4.49847 4.62809 4.81539 
52 0.15092 0.15656 0.30725 0.31328 0.49362 0.4988 0.62674 0.63276 0.81629 0.82197 0.98786 0.99546 1.15371 1.16367 1.31789 1.32515 1.4864 1.49241 1.65083 1.65698 1.84246 1.84947 2.05571 2.18267 2.32776 2.33435 2.46751 2.4737 2.62175 2.62699 2.81204 2.81756 2.9759 2.98222 3.14804 3.15411 3.2976 3.30488 3.43339 3.43997 3.5777 3.58428 3.75129 3.75708 4.08474 4.33346 4.48834 4.49443 4.61407 4.6233 4.80711 4.81153 
45 0.15828 0.31456 0.32143 0.49992 0.63233 0.6404 0.82524 0.99532 1.16103 1.16845 1.32524 1.33721 1.49667 1.65303 1.66357 1.85035 2.06531 2.18833 2.33522 2.34156 2.47107 2.48051 2.62838 2.63446 2.81906 2.82719 2.9823 2.99159 3.15546 3.16229 3.30513 3.31305 3.4355 3.44557 3.58499 3.5916 3.7587 3.76472 4.09407 4.34152 4.4957 4.5018 4.61913 4.62987 4.81604 
80 0.15517 0.15904 0.16192 0.31207 0.31546 0.31873 0.49768 0.5016 0.50506 0.63096 0.63445 0.63834 0.81965 0.82303 0.8261 0.83077 0.99224 0.99583 1.00002 1.15786 1.16259 1.16788 1.32193 1.32733 1.33122 1.48926 1.49355 1.49653 1.65175 1.65762 1.66084 1.84723 1.85124 1.8551 2.06033 2.06349 2.18569 2.19132 2.33247 2.33553 2.34666 2.47079 2.47525 2.47877 2.62643 2.62973 2.63299 2.81579 2.81957 2.82339 2.97974 2.98444 2.98881 3.15271 3.15583 3.15952 3.30171 3.306 3.3097 3.4363 3.43973 3.44435 3.58171 3.58534 3.58958 3.75577 3.75956 3.76249 4.08943 4.09233 4.33822 4.34088 4.49301 4.49753 4.50066 4.61651 4.62455 4.81169 4.81446 4.81804 
25 0.16027 0.31687 0.50293 0.63793 0.82463 1.00115 1.16829 1.33119 1.49645 1.65969 1.8535 2.06235 2.33867 2.47732 2.63065 2.82113 3.15816 3.3095 3.44468 3.58997 3.76146 4.09092 4.3391 4.49872 4.81374 
6 0.17335 0.83437 1.0071 1.50921 1.86294 4.82685 
79 0.14743 0.15152 0.15521 0.30376 0.30755 0.31174 0.48979 0.49405 0.4974 0.62283 0.62687 0.63093 0.81285 0.81716 0.8208 0.98448 0.98895 1.15019 1.15492 1.16193 1.31445 1.3195 1.32518 1.48264 1.48716 1.49141 1.64444 1.65025 1.65529 1.83922 1.8431 1.84754 2.05243 2.05601 2.17827 2.18392 2.32443 2.32801 2.33452 2.46303 2.46805 2.47248 2.61813 2.62208 2.6255 2.80787 2.81213 2.8153 2.97206 2.97692 2.9847 3.14463 3.14857 3.15204 3.29405 3.29875 3.3037 3.42842 3.43227 3.4371 3.57374 3.57788 3.58404 3.74779 3.7521 3.75547 4.08144 4.08492 4.33024 4.33335 4.485 4.48952 4.49485 4.6091 4.61564 4.62128 4.80364 4.80671 4.80981 
0 
41 0.15716 0.31171 0.31806 0.49996 0.50549 0.63311 0.82038 0.82575 0.99163 0.99912 1.1585 1.16768 1.32153 1.32829 1.49078 1.49756 1.65723 1.84612 1.8544 2.05949 2.18967 2.33156 2.47515 2.6282 2.81802 2.98329 3.15222 3.15844 3.30176 3.30915 3.43891 3.58372 3.75497 3.76051 4.08847 4.33697 4.49206 4.49768 4.62317 4.81098 4.81591 
23 0.15363 0.30938 0.49703 0.6299 0.81804 0.98917 1.48932 1.84331 2.05681 2.32887 2.47254 2.62512 2.8154 2.98034 3.14961 3.30616 3.43626 3.58085 3.75432 4.08565 4.33395 4.49211 4.80849 
100 0.16715 0.17043 0.174 0.17963 0.3237 0.32735 0.33046 0.33796 0.51197 0.51445 0.51744 0.52224 0.64377 0.64734 0.65023 0.65505 0.8322 0.83596 0.83849 0.84207 1.00349 1.00803 1.01145 1.01773 1.16971 1.17591 1.17949 1.33378 1.33891 1.34208 1.34845 1.50349 1.50675 1.51073 1.66853 1.67164 1.67654 1.85835 1.8617 1.86503 1.86928 2.07162 2.07454 2.07944 2.19713 2.20278 2.20799 2.34393 2.34727 2.35129 2.35689 2.48496 2.48834 2.49216 2.4982 2.63848 2.64167 2.64535 2.82895 2.83236 2.83578 2.84 2.99179 2.9961 2.99968 3.16414 3.16867 3.17127 3.17529 3.31447 3.31925 3.32226 3.45013 3.45392 3.45772 3.59382 3.59707 3.60098 3.60548 3.7675 3.77177 3.7744 3.77939 4.10065 4.10349 4.10804 4.34927 4.35187 4.35638 4.50444 4.50882 4.51198 4.5176 4.63088 4.63645 4.64099 4.8237 4.82616 4.82992 4.83463 
0 
0 
25 0.15778 0.31531 0.50244 0.63455 0.82375 1.16446 1.32664 1.49383 1.66375 1.84606 2.06194 2.33522 2.47529 2.62834 2.81985 2.9838 3.15645 3.30688 3.44121 3.58719 3.75877 4.08794 4.336 4.49567 4.81203 
29 0.16527 0.32313 0.50834 0.64224 0.83098 1.00273 1.17188 1.334 1.50143 1.66526 1.85759 2.06848 2.19938 2.34155 2.48334 2.63585 2.82646 2.99068 3.16336 3.31477 3.4489 3.59227 3.76685 4.09688 4.34511 4.50331 4.6317 4.81997 4.82601 
68 0.15796 0.16117 0.16545 0.31394 0.31771 0.32086 0.50186 0.50532 0.63436 0.63789 0.82283 0.82621 0.82932 0.99407 0.9983 1.16015 1.16455 1.17138 1.32511 1.32897 1.33234 1.49309 1.49665 1.50023 1.65815 1.66164 1.84839 1.85233 1.85589 2.06151 2.06514 2.18948 2.19397 2.334 2.33747 2.47505 2.47877 2.48423 2.62892 2.63185 2.81946 2.82301 2.98403 2.98694 3.15478 3.15907 3.16314 3.30439 3.30914 3.31295 3.44002 3.4444 3.58501 3.58841 3.75856 3.76204 4.09052 4.0943 4.33894 4.34296 4.49513 4.49856 4.50219 4.62179 4.62601 4.81357 4.81646 4.81978 
28 0.15916 0.31671 0.50357 0.63579 0.8248 0.99933 1.16448 1.32816 1.49527 1.65943 1.85039 2.06398 2.19303 2.33722 2.47631 2.63115 2.82138 2.98564 3.15723 3.30731 3.44137 3.58688 3.76234 4.09239 4.3408 4.49835 4.62571 4.8157 
78 0.15481 0.15881 0.16249 0.31193 0.31603 0.31972 0.49839 0.50203 0.50601 0.63141 0.63522 0.63876 0.82076 0.82509 0.8303 0.9921 0.99676 1.00223 1.15841 1.16392 1.16854 1.32208 1.32707 1.33115 1.49026 1.49457 1.49802 1.65467 1.659 1.66377 1.84685 1.85113 1.85524 2.05983 2.0634 2.18645 2.19179 2.33218 2.33604 2.34191 2.47161 2.47614 2.4809 2.62614 2.62997 2.81683 2.8205 2.82444 2.97994 2.98461 2.98998 3.1531 3.15722 3.16124 3.3021 3.30738 3.31071 3.43755 3.44181 3.44606 3.58186 3.58571 3.59027 3.7558 3.75983 3.76281 4.08886 4.09225 4.3376 4.34061 4.49284 4.49721 4.50085 4.61881 4.62557 4.8117 4.81463 4.81893 
26 0.16564 0.32229 0.50972 0.64191 0.83332 1.00672 1.17257 1.33539 1.50498 1.66667 1.85598 2.06953 2.20237 2.34151 2.4846 2.63873 2.82728 2.99242 3.31852 3.45358 3.59259 3.77198 4.09808 4.34633 4.63205 4.82221 
1 0.83593 
127 0.16915 0.17167 0.17402 0.17708 0.32409 0.32724 0.32958 0.33197 0.33683 0.51168 0.5139 0.51641 0.51877 0.52278 0.64431 0.64702 0.64931 0.65218 0.8336 0.8368 0.83904 0.84177 0.84851 1.00442 1.00792 1.01037 1.01325 1.01971 1.17159 1.17556 1.1785 1.18123 1.33534 1.339 1.34153 1.34407 1.353 1.50374 1.50673 1.509 1.51193 1.52672 1.66931 1.67188 1.67483 1.67862 1.85906 1.86202 1.86426 1.8666 1.86968 2.07174 2.07434 2.07679 2.08063 2.19909 2.20276 2.20649 2.21065 2.34437 2.3472 2.3497 2.35243 2.35738 2.48586 2.48851 2.49119 2.49436 2.49981 2.63911 2.64161 2.64372 2.64802 2.82925 2.83206 2.83415 2.83683 2.8397 2.9936 2.99656 2.99917 3.00235 3.16571 3.16908 3.17115 3.17369 3.17764 3.31526 3.31884 3.32108 3.32356 3.33086 3.45055 3.45363 3.45608 3.45918 3.59545 3.59792 3.60061 3.60357 3.60794 3.76881 3.77171 3.77402 3.77683 3.78192 4.10079 4.10307 4.10547 4.10933 4.34954 4.35152 4.35412 4.3581 4.50567 4.50887 4.51088 4.51372 4.63395 4.63706 4.64047 4.6454 4.8239 4.8261 4.82832 4.83074 4.83399 
60 0.1632 0.16637 0.32003 0.32387 0.50711 0.51087 0.63954 0.64331 0.82892 0.83196 0.83648 0.99755 1.00158 1.0061 1.1645 1.17114 1.33288 1.33784 1.49966 1.50417 1.66337 1.66845 1.85296 1.85703 1.8607 2.06641 2.06985 2.19417 2.2016 2.33836 2.34224 2.35182 2.48114 2.48877 2.63426 2.63723 2.82509 2.82948 2.98927 2.99445 3.1617 3.16645 3.31277 3.31742 3.44495 3.44981 3.59015 3.59563 3.76498 3.76778 4.09529 4.09892 4.34337 4.34716 4.50207 4.50735 4.62867 4.63334 4.81845 4.82233 
7 0.31904 1.66309 1.85422 3.15882 3.31015 4.6266 4.81495 
88 0.17816 0.18174 0.18634 0.33423 0.33829 0.34357 0.52148 0.52478 0.52879 0.65313 0.65733 0.6614 0.84212 0.8462 0.85041 1.01377 1.01852 1.02418 1.17972 1.18599 1.19036 1.34378 1.34919 1.35313 1.51282 1.51679 1.52101 1.67875 1.6833 1.69378 1.86799 1.87272 1.87632 2.08138 2.08495 2.09145 2.20773 2.21355 2.22095 2.35383 2.35806 2.36477 2.49471 2.49862 2.50383 2.64847 2.65165 2.65725 2.83845 2.8423 2.84673 2.86109 3.00196 3.00602 3.01075 3.17391 3.17845 3.182 3.18881 3.32408 3.32923 3.33372 3.4593 3.46403 3.47039 3.6031 3.60776 3.61263 3.62574 3.77722 3.78145 3.78446 3.79133 4.1105 4.1141 4.12939 4.35898 4.36336 4.51375 4.51855 4.5222 4.64172 4.64673 4.65327 4.83346 4.83656 4.84056 4.85393 
30 0.16918 0.32576 0.51251 0.64509 0.83466 1.00688 1.17146 1.17751 1.33813 1.5068 1.67005 1.86171 2.07143 2.19998 2.3444 2.34953 2.48908 2.63953 2.83054 2.99391 3.16808 3.31812 3.4528 3.59688 3.77088 4.10127 4.34889 4.50696 4.63673 4.8246 
0 
33 0.15351 0.30909 0.49652 0.50279 0.62908 0.81859 0.82564 0.98955 1.15587 1.32058 1.48894 1.65422 1.84397 2.05726 2.18633 2.32935 2.471 2.62449 2.81433 2.97879 3.15001 3.15806 3.29983 3.30936 3.43554 3.57996 3.75342 3.75938 4.08627 4.33474 4.49024 4.62185 4.80872 
31 0.15846 0.31416 0.50195 0.63449 0.82298 0.83106 0.9946 1.00151 1.16529 1.33034 1.49409 1.6587 1.84913 1.85667 2.06141 2.19422 2.33403 2.47642 2.6294 2.81988 2.98547 3.15483 3.31067 3.44013 3.58543 3.75886 4.09065 4.3391 4.49555 4.62767 4.81367 
81 0.1531 0.15755 0.16163 0.30922 0.31344 0.31753 0.49584 0.5008 0.50501 0.62845 0.63341 0.63766 0.81845 0.82259 0.82623 0.99149 0.99584 1.00038 1.15528 1.15981 1.16438 1.32025 1.32545 1.32899 1.48829 1.493 1.49674 1.64952 1.65625 1.65959 1.84627 1.84967 1.85485 2.0595 2.06332 2.18434 2.18996 2.19617 2.33099 2.33442 2.33919 2.46636 2.47253 2.47647 2.62285 2.62783 2.63132 2.81418 2.81907 2.82306 2.97795 2.98336 2.99009 3.15099 3.15461 3.15856 3.30002 3.30498 3.30932 3.43253 3.4388 3.44338 3.57988 3.58473 3.58871 3.75478 3.7591 3.76267 4.08837 4.0918 4.33756 4.3411 4.49122 4.49545 4.49891 4.61488 4.62083 4.62589 4.8106 4.81397 4.81916 
57 0.15077 0.15508 0.30706 0.31192 0.49381 0.4979 0.50323 0.62695 0.63196 0.81604 0.82048 0.98714 0.9928 1.15359 1.1627 1.31735 1.32404 1.48628 1.49083 1.65177 1.65664 1.84187 1.84661 2.05499 2.05906 2.18274 2.32729 2.33191 2.4683 2.47277 2.6219 2.62597 2.81204 2.8164 2.97593 2.98054 3.14788 3.15291 3.29755 3.30392 3.43322 3.43887 3.5777 3.58339 3.75066 3.75541 4.08407 4.08815 4.33271 4.33661 4.48803 4.49289 4.61491 4.62259 4.80667 4.80993 4.8148 
0 
84 0.16612 0.16968 0.17379 0.32176 0.32558 0.32888 0.34535 0.51032 0.51359 0.51775 0.64259 0.64677 0.65217 0.8333 0.83634 0.84029 1.00164 1.00642 1.01144 1.16738 1.1729 1.17715 1.3321 1.33727 1.34107 1.50329 1.50663 1.51104 1.6668 1.67076 1.67586 1.8564 1.86054 1.86382 1.87061 2.07042 2.07451 2.09321 2.19797 2.20218 2.20824 2.34208 2.34633 2.35 2.35625 2.4849 2.48961 2.50003 2.63814 2.64285 2.82805 2.83167 2.8355 2.99242 2.99718 3.16306 3.16742 3.17207 3.31328 3.31823 3.32299 3.44953 3.45327 3.47861 3.59313 3.59795 3.60453 3.76713 3.77079 3.77993 4.09988 4.1036 4.1336 4.34756 4.35152 4.35749 4.50321 4.50731 4.51243 4.63002 4.63501 4.82228 4.82549 4.8292 
34 0.16644 0.32281 0.32813 0.5101 0.5149 0.64188 0.64642 0.83293 1.00183 1.00741 1.17341 1.33629 1.50361 1.66653 1.85602 1.86134 2.06977 2.20365 2.34164 2.34711 2.48465 2.63719 2.82845 2.99234 3.16584 3.3162 3.45003 3.59302 3.76727 4.09817 4.34621 4.50566 4.63489 4.82163 
64 0.16143 0.16418 0.31667 0.32003 0.3234 0.50508 0.50814 0.63744 0.64062 0.82534 0.82889 0.83387 0.99586 1.0006 1.16248 1.16773 1.17201 1.32648 1.3314 1.3361 1.4972 1.50001 1.66162 1.66502 1.85053 1.85465 1.85992 2.06429 2.06725 2.19354 2.19971 2.33672 2.34007 2.47889 2.48161 2.6326 2.63498 2.82304 2.82584 2.98766 2.99044 3.15762 3.16147 3.16494 3.30642 3.31139 3.31454 3.4427 3.44659 3.58813 3.59148 3.76228 3.76499 4.09338 4.09638 4.34174 4.34466 4.49994 4.50232 4.62465 4.6291 4.81663 4.81921 4.82389 
28 0.16096 0.31742 0.50554 0.63778 0.82673 0.99698 1.16633 1.33067 1.49776 1.66103 1.85022 1.85792 2.06445 2.19442 2.33829 2.47825 2.63227 2.82266 2.98703 3.15947 3.31009 3.44346 3.58953 3.76229 4.09444 4.34144 4.49952 4.81562 
89 0.15123 0.15563 0.15835 0.16427 0.30751 0.31109 0.31495 0.49377 0.49878 0.50175 0.50759 0.626 0.63063 0.63433 0.81698 0.82132 0.82394 0.82772 0.98889 0.99268 0.99651 1.15384 1.15766 1.16249 1.16846 1.31833 1.32439 1.32806 1.48667 1.49158 1.49431 1.49888 1.64727 1.65509 1.65947 1.8436 1.84651 1.85048 2.05689 2.06008 2.18226 2.18891 2.32855 2.33178 2.33619 2.46373 2.47121 2.47472 2.48183 2.62124 2.62591 2.62879 2.81198 2.8169 2.81956 2.82474 2.9759 2.98189 2.98685 3.14884 3.15212 3.15614 3.16216 3.2979 3.30297 3.30639 3.43007 3.43638 3.44101 3.57777 3.58253 3.58673 3.75224 3.75673 3.75939 4.0858 4.08862 4.33484 4.33717 4.48918 4.49398 4.49643 4.61322 4.62108 4.62503 4.8079 4.81094 4.81431 4.81898 
73 0.15367 0.15839 0.16523 0.31024 0.31483 0.31882 0.49646 0.50122 0.50555 0.629 0.634 0.63922 0.819 0.82397 0.82959 0.99133 0.99668 1.15673 1.16244 1.16782 1.32113 1.32678 1.33162 1.48882 1.49426 1.50006 1.65065 1.6573 1.66225 1.8461 1.85104 2.05932 2.06367 2.18515 2.19113 2.33118 2.33548 2.46815 2.47446 2.47933 2.62447 2.62912 2.8147 2.81951 2.82363 2.97871 2.98415 3.15143 3.15614 3.16002 3.3006 3.30612 3.31004 3.43297 3.43878 3.44489 3.58046 3.58522 3.75466 3.75945 3.76354 4.08829 4.09277 4.33731 4.34387 4.4918 4.49682 4.61618 4.62222 4.62813 4.81046 4.81392 4.82016 
40 0.16637 0.17146 0.32305 0.32652 0.51087 0.51503 0.64335 0.83208 0.83651 1.00119 1.00682 1.17223 1.3354 1.50304 1.66572 1.67264 1.85623 1.86112 2.06942 2.19964 2.34153 2.34568 2.48446 2.63745 2.82839 2.83374 2.99229 3.16517 3.31536 3.45052 3.59292 3.7684 4.09805 4.10718 4.34557 4.35151 4.50481 4.63253 4.82131 4.82606 
10 0.33199 0.51892 0.84099 1.18083 1.34206 1.86689 2.8333 3.32235 4.10711 4.82961 
56 0.14614 0.15111 0.30223 0.30685 0.48873 0.49416 0.62152 0.62686 0.81169 0.81637 0.98389 0.98893 1.14845 1.15442 1.31325 1.3195 1.48153 1.48703 1.64288 1.6506 1.83861 1.84198 2.05186 2.05558 2.17725 2.18441 2.32347 2.32742 2.4607 2.46757 2.61616 2.62145 2.80706 2.81244 2.97084 2.97704 3.14359 3.14751 3.29285 3.29883 3.42592 3.43208 3.57271 3.57803 3.74733 3.75227 4.08077 4.08421 4.32979 4.33252 4.48398 4.48923 4.60816 4.61813 4.8029 4.80653 
44 0.15835 0.16306 0.31432 0.3207 0.50259 0.50758 0.63517 0.82272 0.82746 0.99485 1.16107 1.32662 1.33347 1.49315 1.49811 1.65906 1.84915 1.85543 2.06252 2.19111 2.33458 2.47634 2.62991 2.63436 2.82042 2.82496 2.9849 3.15558 3.16144 3.30541 3.31164 3.44048 3.44695 3.58553 3.75884 3.76371 4.0913 4.09575 4.34002 4.49565 4.50111 4.6231 4.81445 4.81843 
59 0.17435 0.1791 0.33044 0.33449 0.51731 0.52146 0.64957 0.65357 0.83899 0.84218 0.84917 1.00998 1.01506 1.17742 1.18313 1.3425 1.34749 1.51012 1.51544 1.67481 1.6804 1.86512 1.86933 1.88659 2.07629 2.08054 2.20616 2.34917 2.35336 2.3623 2.4912 2.49609 2.64418 2.64848 2.83535 2.83947 2.99978 3.00636 3.17231 3.17596 3.32314 3.32799 3.45508 3.4596 3.60032 3.60459 3.77535 3.77841 4.10529 4.11032 4.35386 4.35909 4.51218 4.51743 4.64011 4.64702 4.82914 4.83282 4.8388 
62 0.15369 0.15818 0.31052 0.31491 0.31873 0.49657 0.50103 0.50565 0.62976 0.63431 0.81888 0.8233 0.82694 0.99095 0.99685 1.15678 1.16383 1.32093 1.32683 1.48883 1.4937 1.499 1.65073 1.65721 1.84572 1.85137 2.05881 2.06361 2.18497 2.19332 2.33101 2.3358 2.4698 2.47553 2.62492 2.62917 2.81474 2.81942 2.82778 2.97875 2.98397 3.15121 3.15684 3.30076 3.30741 3.43601 3.4404 3.58058 3.58507 3.75436 3.75919 3.76263 4.08784 4.0917 4.33666 4.34104 4.49152 4.49687 4.61528 4.62463 4.81022 4.81362 
31 0.16469 0.32119 0.50794 0.64002 0.83081 0.99903 1.00618 1.1645 1.17206 1.33193 1.50002 1.66398 1.85382 2.06737 2.196 2.33913 2.48155 2.63536 2.82602 2.99024 3.16289 3.31369 3.44684 3.59037 3.76605 4.09588 4.34421 4.50267 4.62992 4.81913 4.82526 
56 0.15172 0.15698 0.30893 0.31479 0.49503 0.50057 0.62783 0.635 0.81723 0.82149 0.82459 0.83027 0.98972 0.99704 1.15535 1.16477 1.31961 1.32719 1.48702 1.4927 1.49865 1.64876 1.6564 1.84455 1.85129 2.05776 2.18349 2.32966 2.33684 2.4668 2.47479 2.62323 2.62879 2.81324 2.81914 2.97717 2.98392 3.14991 3.1562 3.29912 3.30691 3.43164 3.43704 3.44391 3.57901 3.58691 3.75305 3.75919 4.08675 4.33561 4.49026 4.49632 4.61432 4.62561 4.80887 4.8127 
50 0.16419 0.16801 0.32041 0.32415 0.50762 0.5139 0.64218 0.82854 0.83194 0.83656 0.99866 1.00388 1.01107 1.16708 1.17287 1.33271 1.33858 1.50003 1.50441 1.66371 1.66862 1.85363 1.85843 1.86458 2.06753 2.19688 2.33919 2.34508 2.48193 2.49155 2.63484 2.82592 2.83237 2.9898 3.16283 3.17002 3.3134 3.32262 3.44785 3.59051 3.59932 3.76557 3.77418 4.09593 4.34409 4.35116 4.50235 4.63054 4.81914 4.82454 
56 0.14835 0.1532 0.30458 0.30906 0.49099 0.49621 0.62367 0.62871 0.81402 0.81864 0.98606 0.99212 1.15096 1.15681 1.3156 1.32234 1.48377 1.48898 1.64524 1.65308 1.84084 1.8456 2.05407 2.0584 2.17953 2.18774 2.3257 2.32988 2.46347 2.4703 2.6187 2.6236 2.80922 2.81448 2.97317 2.97926 3.14594 3.15039 3.29507 3.30166 3.42844 3.43401 3.57493 3.57998 3.74942 3.75498 4.08298 4.087 4.33197 4.33538 4.4863 4.49203 4.61048 4.61989 4.80506 4.80872 
36 0.16459 0.16849 0.32078 0.32606 0.50801 0.51313 0.64044 0.64675 0.82924 0.83521 1.00038 1.00682 1.17504 1.33358 1.50074 1.66431 1.8551 2.06752 2.34048 2.48327 2.63525 2.63871 2.82638 2.99056 3.16391 3.31374 3.44706 3.59171 3.76593 3.76937 4.09615 4.34443 4.50316 4.63118 4.81969 4.82555 
26 0.1719 0.33118 0.51375 0.64842 0.83876 1.01405 1.17736 1.34087 1.50742 1.67139 1.86837 2.07502 2.20673 2.34688 2.4934 2.64309 2.83295 3.1687 3.32093 3.45381 3.59974 3.77151 4.10238 4.34964 4.51114 4.82684 
0 
3 3.17439 3.77399 4.51047 
54 0.1749 0.18023 0.33161 0.33964 0.51811 0.52474 0.65225 0.65845 0.84112 0.84804 1.01221 1.03196 1.18 1.1993 1.34452 1.35049 1.5116 1.52166 1.6751 1.6823 1.86732 1.87566 2.07842 2.08556 2.20777 2.3517 2.35984 2.49241 2.49951 2.64592 2.65894 2.83733 2.8441 3.00068 3.00714 3.17328 3.17765 3.3242 3.33023 3.45822 3.46395 3.6018 3.60754 3.77626 3.78344 4.10689 4.11369 4.3548 4.36028 4.51385 4.52255 4.64139 4.83033 4.83593 
57 0.16051 0.16416 0.31545 0.32016 0.50302 0.50659 0.63539 0.64003 0.82554 0.82912 0.99526 1.0009 1.16126 1.16712 1.32589 1.3311 1.49711 1.50082 1.65973 1.66377 1.8503 1.85444 2.06312 2.06664 2.19032 2.19621 2.3355 2.33936 2.47624 2.48055 2.63082 2.63404 2.82085 2.82429 2.98491 2.98864 3.15624 3.16121 3.30541 3.31151 3.4411 3.4474 3.58646 3.59112 3.75899 3.7633 3.7668 4.09211 4.09558 4.34064 4.34367 4.49592 4.50047 4.62302 4.62848 4.81519 4.81778 
55 0.16042 0.16395 0.31646 0.32101 0.50493 0.50887 0.63678 0.64127 0.82497 0.82882 0.99606 1.00064 1.16278 1.16969 1.32946 1.33488 1.49614 1.49966 1.66092 1.66569 1.85093 1.85613 2.0641 2.06832 2.19181 2.19568 2.33648 2.34178 2.47859 2.48428 2.63175 2.63507 2.82264 2.82683 2.98671 2.99081 3.15748 3.16201 3.30821 3.31311 3.44257 3.4475 3.58774 3.59308 3.76108 3.76449 4.09313 4.09775 4.34157 4.34645 4.49782 4.50133 4.62559 4.81701 4.82097 
89 0.14397 0.14815 0.15129 0.30012 0.30375 0.30728 0.48669 0.49102 0.49383 0.49979 0.61918 0.62341 0.62712 0.80936 0.81316 0.81647 0.82064 0.98189 0.98509 0.98892 1.14622 1.15026 1.15512 1.31108 1.31532 1.31915 1.47919 1.4835 1.48684 1.49373 1.64052 1.64695 1.65079 1.83659 1.83941 1.84287 2.04985 2.05284 2.05604 2.17517 2.18045 2.32148 2.32461 2.32789 2.45761 2.46337 2.46749 2.61375 2.61819 2.62156 2.80505 2.80925 2.81232 2.81914 2.96874 2.97324 2.97661 3.14156 3.1449 3.14852 3.15462 3.29078 3.29476 3.29905 3.42348 3.42916 3.43341 3.57068 3.57482 3.57833 3.74536 3.74894 3.75202 4.07879 4.08167 4.085 4.32776 4.33018 4.33375 4.48191 4.48531 4.48876 4.60603 4.61183 4.61898 4.80094 4.80402 4.80652 4.81102 
1 4.81296 
0 
0 
1 0.82801 
24 0.32941 0.51508 0.6482 1.17926 1.34155 1.50935 1.67376 1.866 2.07452 2.20617 2.34875 2.48903 2.64183 2.83377 2.99781 3.17012 3.32142 3.45486 3.60476 3.77267 4.10329 4.35062 4.50972 4.82681 
0 
27 0.174 0.33127 0.51921 0.65321 0.84082 1.0117 1.18141 1.34372 1.50988 1.67684 1.8693 2.07998 2.21384 2.35383 2.49606 2.64565 2.83893 3.00279 3.17532 3.32247 3.45824 3.60868 3.77791 4.1056 4.35318 4.51412 4.83164 
11 0.51835 0.64399 2.34655 2.63795 2.82903 3.31626 3.76831 4.09999 4.34601 4.50473 4.82493 
83 0.1663 0.16937 0.17422 0.32215 0.32605 0.32925 0.51021 0.51381 0.51746 0.6426 0.64653 0.65096 0.83204 0.83516 0.83931 1.00177 1.00654 1.01076 1.16964 1.17437 1.17851 1.33466 1.33795 1.34183 1.50328 1.50679 1.51166 1.66711 1.67175 1.85667 1.86107 1.86468 1.87724 2.07041 2.07385 2.0824 2.19836 2.20207 2.20789 2.34243 2.34633 2.35236 2.36414 2.48464 2.48786 2.49334 2.63759 2.64074 2.82755 2.8311 2.83502 2.99218 2.99515 3.00036 3.16316 3.1675 3.17063 3.31313 3.31767 3.32162 3.44858 3.45288 3.45699 3.59374 3.59776 3.60372 3.76746 3.77101 3.775 4.09923 4.10274 4.11196 4.3475 4.35131 4.36026 4.50315 4.50719 4.51136 4.63303 4.63822 4.82163 4.82463 4.8283 
90 0.16491 0.16755 0.17083 0.32041 0.32379 0.32641 0.50823 0.51047 0.51333 0.64107 0.64403 0.64731 0.82933 0.83272 0.83514 0.83908 1.00051 1.00415 1.00732 1.16703 1.17085 1.17439 1.17785 1.33319 1.33588 1.33915 1.50015 1.50299 1.50586 1.66479 1.66789 1.67218 1.85481 1.85851 1.86148 1.86613 2.06781 2.07089 2.07551 2.19587 2.19943 2.20696 2.3401 2.34317 2.34627 2.35212 2.48255 2.48529 2.48924 2.63556 2.63817 2.64322 2.82621 2.82873 2.83192 2.83673 2.99075 2.99306 2.9977 3.16157 3.16497 3.16742 3.31217 3.31538 3.3182 3.4466 3.4499 3.45292 3.59159 3.59424 3.59779 3.76458 3.76763 3.77018 4.09673 4.09965 4.10384 4.34552 4.34808 4.35284 4.50172 4.50487 4.50753 4.62892 4.6328 4.63708 4.8196 4.82193 4.82448 4.82816 
87 0.15619 0.15957 0.16216 0.31301 0.31695 0.31957 0.49943 0.50284 0.50568 0.51003 0.63277 0.63567 0.63867 0.82156 0.82543 0.82778 0.83171 0.99306 0.9966 0.99968 1.15961 1.16405 1.16768 1.32336 1.32797 1.33105 1.49157 1.49563 1.49856 1.65716 1.65986 1.66365 1.84787 1.85132 1.85458 1.85876 2.06092 2.064 2.06827 2.18746 2.19192 2.19754 2.33328 2.33631 2.3399 2.4746 2.47777 2.48086 2.62776 2.63088 2.63342 2.81723 2.8211 2.82381 2.82851 2.98173 2.98549 2.98874 3.15353 3.15781 3.16039 3.30331 3.30775 3.31033 3.43934 3.44286 3.446 3.58328 3.5864 3.58972 3.7563 3.76047 3.76286 4.08991 4.09272 4.09806 4.33885 4.34168 4.4937 4.49791 4.50025 4.61862 4.62452 4.62736 4.81245 4.81519 4.81803 
107 0.17264 0.17574 0.17918 0.18428 0.32834 0.33178 0.33464 0.33912 0.51662 0.51902 0.52182 0.52613 0.64977 0.65291 0.65647 0.83805 0.84115 0.84387 0.84692 1.00832 1.01268 1.01588 1.02221 1.17604 1.18067 1.18453 1.33985 1.34386 1.34712 1.35431 1.5076 1.51152 1.51498 1.52094 1.67212 1.67542 1.67912 1.68426 1.86288 1.86724 1.87021 1.87475 2.07629 2.07922 2.08411 2.10485 2.20213 2.20699 2.21188 2.34823 2.35142 2.3548 2.35991 2.49106 2.49374 2.49813 2.51305 2.6444 2.64688 2.65264 2.83315 2.83674 2.83947 2.8428 2.86337 2.99986 3.00218 3.0073 3.16958 3.17352 3.176 3.18011 3.31996 3.32435 3.32723 3.34007 3.45477 3.45883 3.46195 3.47377 3.59993 3.60316 3.60692 3.61352 3.77338 3.77681 3.77933 3.78476 4.10556 4.10852 4.11225 4.15489 4.35391 4.35625 4.3599 4.37354 4.50996 4.51366 4.51691 4.52441 4.63294 4.64033 4.64439 4.82822 4.83068 4.83374 4.83689 
27 0.16475 0.32109 0.50939 0.64187 0.83063 1.0033 1.17378 1.33465 1.50113 1.66507 1.85662 2.06829 2.34177 2.48321 2.63578 2.82719 2.99046 3.16395 3.3149 3.44883 3.59304 3.76641 4.09703 4.34426 4.50316 4.63583 4.81993 
24 0.15871 0.31558 0.50181 0.63532 0.82478 1.16744 1.32992 1.49504 1.66087 1.85101 2.06069 2.33738 2.47612 2.629 2.81998 2.98477 3.15775 3.30822 3.44446 3.75976 4.08905 4.33708 4.49688 4.81247 
0 
64 0.1444 0.1489 0.30069 0.30489 0.30981 0.48681 0.49138 0.49582 0.62004 0.62454 0.80981 0.81451 0.98142 0.9862 1.1471 1.15265 1.31136 1.317 1.4796 1.48458 1.64244 1.64799 1.8362 1.84021 1.84639 2.04943 2.05318 2.1755 2.18182 2.32132 2.32507 2.46017 2.46554 2.61513 2.61953 2.80498 2.80953 2.81472 2.96906 2.97432 3.14165 3.14596 3.15053 3.29095 3.29644 3.30178 3.42599 3.43061 3.57077 3.57523 3.74476 3.74931 3.75325 4.07842 4.08205 4.32729 4.33053 4.48191 4.48677 4.6064 4.61434 4.80059 4.80382 4.80827 
62 0.15715 0.16124 0.16521 0.31433 0.31799 0.50253 0.50528 0.63466 0.63825 0.82328 0.827 0.83041 0.99457 0.99925 1.16147 1.16758 1.32555 1.32975 1.33434 1.49304 1.49692 1.50148 1.65936 1.66282 1.8491 1.8533 2.06236 2.06606 2.19015 2.19545 2.33439 2.33857 2.47598 2.47922 2.62866 2.63225 2.81951 2.82296 2.82845 2.9838 2.98717 3.15546 3.15992 3.30541 3.31001 3.44069 3.44468 3.58488 3.58839 3.75822 3.76236 3.7683 4.09139 4.09505 4.34013 4.34391 4.49511 4.49961 4.62292 4.62814 4.81437 4.8175 
26 0.16334 0.32039 0.50911 0.63926 0.8291 1.00147 1.17186 1.33543 1.49983 1.66287 1.85548 2.0677 2.34117 2.4812 2.63454 2.98954 3.163 3.31321 3.449 3.59217 3.7656 4.09848 4.34525 4.50233 4.63108 4.81882 
18 0.1587 0.31513 0.50102 0.6352 0.99426 2.06103 2.33367 2.47647 2.62865 2.81985 2.98436 3.1559 3.58595 3.7593 4.09 4.33804 4.49655 4.81234 
38 0.16476 0.1695 0.3229 0.50912 0.51432 0.64145 0.83085 0.83518 1.00101 1.00693 1.17167 1.33395 1.50095 1.50606 1.66516 1.67112 1.85506 1.86034 2.06816 2.19816 2.34105 2.34681 2.48346 2.63618 2.82659 2.83333 2.99124 3.16493 3.31491 3.44816 3.59204 3.76723 4.09692 4.34501 4.50418 4.63195 4.82039 4.82531 
58 0.15561 0.16006 0.16574 0.31286 0.31738 0.50003 0.50362 0.63297 0.63778 0.82091 0.82572 0.83022 0.99253 0.99916 1.15923 1.16632 1.32345 1.32857 1.49087 1.4956 1.50091 1.65743 1.66325 1.84724 1.8528 2.06051 2.0658 2.18875 2.33267 2.3385 2.47417 2.47923 2.62767 2.63158 2.81778 2.82191 2.98188 2.98624 3.15347 3.15842 3.30305 3.30903 3.4388 3.44424 3.58317 3.58853 3.75662 3.76136 4.08953 4.09494 4.33819 4.34619 4.49353 4.49848 4.6208 4.62645 4.81245 4.8164 
40 0.16938 0.17655 0.32483 0.32973 0.51328 0.51995 0.64687 0.83277 0.83814 1.00418 1.01121 1.1767 1.3395 1.50521 1.51311 1.67143 1.858 1.86235 1.87212 2.07473 2.20319 2.34699 2.35464 2.48893 2.63976 2.83227 2.83705 2.99707 3.16813 3.31801 3.32713 3.45321 3.59847 3.7706 4.10287 4.35146 4.50792 4.63485 4.82495 4.83048 
70 0.15873 0.16178 0.16642 0.31484 0.31859 0.32234 0.50137 0.5046 0.50819 0.63443 0.63796 0.64301 0.82384 0.82768 0.83186 0.9946 0.99967 1.16085 1.16652 1.17138 1.32493 1.33021 1.33448 1.49473 1.49779 1.50287 1.65875 1.66206 1.84963 1.85391 2.06268 2.06633 2.18918 2.19468 2.335 2.33892 2.47535 2.47906 2.48425 2.62972 2.63271 2.81944 2.82289 2.82669 2.98299 2.9871 3.15583 3.15978 3.16367 3.30475 3.31 3.3136 3.44081 3.44544 3.58515 3.58849 3.75836 3.76243 3.766 4.09176 4.09548 4.34031 4.34389 4.49533 4.49977 4.62079 4.62722 4.8147 4.81727 4.82308 
27 0.17347 0.32987 0.51655 0.6506 0.83792 1.01134 1.18128 1.34409 1.51021 1.67553 1.86534 2.07684 2.35128 2.49254 2.64385 2.83548 3.00045 3.17223 3.32319 3.45677 3.60113 3.77468 4.10524 4.35374 4.51199 4.64265 4.82848 
61 0.16838 0.17131 0.17666 0.32532 0.32888 0.51218 0.51577 0.64446 0.64778 0.83354 0.83632 0.84076 1.0032 1.00859 1.01624 1.16882 1.17551 1.33275 1.33914 1.50469 1.50771 1.6684 1.6729 1.8583 1.86287 1.86644 2.07194 2.07563 2.19889 2.20661 2.34382 2.34735 2.35441 2.4868 2.49185 2.64026 2.83037 2.83455 2.99491 2.99954 3.16448 3.16851 3.31277 3.31917 3.45014 3.45392 3.59553 3.60049 3.77025 3.77275 4.10036 4.10371 4.34907 4.35411 4.5034 4.50777 4.63535 4.64086 4.8241 4.82747 4.83151 
0 
58 0.16399 0.16685 0.31928 0.32319 0.32828 0.50756 0.51042 0.64007 0.64353 0.8297 0.83331 0.9998 1.00501 1.16844 1.1735 1.33286 1.33706 1.49987 1.50353 1.6639 1.66754 1.8546 1.85957 2.06669 2.06985 2.19576 2.2025 2.33977 2.34336 2.48152 2.4846 2.63456 2.63714 2.82546 2.82831 2.99007 2.99272 3.1608 3.16479 3.31164 3.31555 3.44534 3.44989 3.59071 3.59402 3.76471 3.7674 3.77117 4.09569 4.09894 4.34446 4.34758 4.50156 4.50456 4.63071 4.63494 4.81934 4.82202 
9 0.32055 0.50624 0.82673 1.00086 1.49801 3.16203 3.31539 3.76464 4.82051 
65 0.15742 0.16091 0.16612 0.31342 0.31743 0.32136 0.50162 0.50493 0.63389 0.63768 0.82262 0.82657 0.83076 0.99382 0.99857 1.16074 1.16552 1.326 1.32937 1.4929 1.49646 1.50055 1.65824 1.66272 1.84842 1.8528 1.85705 2.06176 2.06555 2.18987 2.19558 2.33388 2.3376 2.47504 2.47882 2.62869 2.6317 2.81937 2.82284 2.82921 2.9839 2.98685 3.15467 3.15898 3.16368 3.30491 3.30914 3.43946 3.4439 3.5848 3.5885 3.75824 3.76198 3.76677 4.09073 4.09497 4.33914 4.34364 4.49502 4.49867 4.62264 4.6274 4.81332 4.81642 4.82126 
56 0.16141 0.16475 0.31632 0.3203 0.50439 0.50769 0.63723 0.64067 0.82792 0.99582 1.00155 1.16241 1.16859 1.32686 1.3312 1.33534 1.49757 1.50134 1.66137 1.66603 1.85114 1.85572 2.06439 2.06864 2.19372 2.3363 2.34138 2.47885 2.48214 2.63212 2.635 2.82255 2.82569 2.9872 2.99101 3.15715 3.1614 3.30675 3.31153 3.44214 3.44673 3.58754 3.59197 3.75969 3.76394 3.76732 4.09303 4.09699 4.34161 4.34594 4.49756 4.50128 4.62611 4.63015 4.81679 4.82 
76 0.16191 0.16555 0.16885 0.31907 0.32357 0.3294 0.50698 0.51042 0.51481 0.63929 0.64317 0.64812 0.8279 0.83161 0.83526 0.99872 1.0031 1.00794 1.16546 1.17151 1.18096 1.33194 1.33573 1.49843 1.50243 1.5062 1.66324 1.66745 1.67313 1.85347 1.85818 1.86196 2.06647 2.07037 2.19172 2.19905 2.33896 2.34281 2.34759 2.48011 2.48429 2.48997 2.63335 2.6368 2.64763 2.82382 2.82725 2.8321 2.9881 2.9913 2.99718 3.15988 3.16434 3.16872 3.30949 3.31472 3.44479 3.44961 3.58979 3.59425 3.60006 3.76264 3.7667 3.77031 4.09559 4.09955 4.34414 4.34799 4.49941 4.50374 4.50821 4.62361 4.63167 4.81829 4.82169 4.82551 
2 0.51396 0.83536 
103 0.18095 0.18408 0.18791 0.33672 0.34032 0.34333 0.35002 0.52354 0.52649 0.52956 0.5337 0.65651 0.66008 0.66342 0.67001 0.84581 0.84928 0.85258 0.85797 1.0168 1.02098 1.0247 1.0334 1.18366 1.18829 1.19227 1.34823 1.35188 1.3554 1.36383 1.51593 1.51944 1.52282 1.53117 1.6816 1.68539 1.69041 1.87131 1.87503 1.87826 1.8832 2.08424 2.08762 2.09245 2.21327 2.21778 2.22542 2.35684 2.36042 2.36414 2.37016 2.49905 2.50234 2.50649 2.52232 2.65145 2.65461 2.65959 2.84196 2.84508 2.84859 2.85235 3.00615 3.00939 3.01363 3.17765 3.18141 3.18417 3.18891 3.32735 3.33154 3.33457 3.34164 3.46277 3.46674 3.47028 3.48227 3.6081 3.61179 3.61595 3.62501 3.78077 3.7846 3.78725 3.79256 4.113 4.11621 4.12052 4.15048 4.36173 4.3646 4.36913 4.51775 4.5216 4.52495 4.53176 4.64652 4.65076 4.65652 4.83602 4.83874 4.84174 4.84561 
27 0.16438 0.32162 0.50829 0.64054 0.83024 1.00073 1.16884 1.33474 1.50173 1.66435 1.85461 2.06761 2.1975 2.33973 2.48232 2.63556 2.82613 2.99096 3.31406 3.44713 3.591 3.76693 4.09601 4.3441 4.50291 4.63052 4.81998 
58 0.16149 0.16521 0.31608 0.3206 0.50485 0.50954 0.63633 0.64084 0.82742 0.83049 0.99626 1.00179 1.16232 1.16949 1.32619 1.33165 1.49786 1.50204 1.66092 1.66708 1.85054 1.85535 1.85988 2.06379 2.0684 2.19092 2.19632 2.33613 2.34157 2.47723 2.48136 2.48744 2.63186 2.63677 2.82272 2.82755 2.98714 2.99576 3.15736 3.16267 3.30587 3.31226 3.44231 3.44785 3.5869 3.59209 3.75952 3.76464 4.09283 4.09707 4.3415 4.34619 4.49652 4.50188 4.62382 4.63117 4.81714 4.82264 
95 0.15079 0.15509 0.15778 0.30733 0.31087 0.31413 0.49375 0.49844 0.50095 0.505 0.62612 0.6307 0.63405 0.81628 0.81994 0.82278 0.8264 0.98879 0.99227 0.99607 1.15367 1.1576 1.16176 1.1672 1.31841 1.32338 1.32638 1.48614 1.49051 1.49328 1.49765 1.6479 1.65393 1.65706 1.66387 1.84365 1.84643 1.85033 1.85578 2.05687 2.06006 2.06462 2.18231 2.18806 2.19215 2.32846 2.33165 2.33543 2.46561 2.47085 2.47426 2.47965 2.62145 2.62576 2.6284 2.81195 2.81644 2.8191 2.82383 2.97594 2.98098 2.98347 3.14867 3.15188 3.15563 3.15975 3.29784 3.30228 3.30593 3.43106 3.43612 3.43996 3.44542 3.57769 3.58213 3.58549 3.75221 3.75619 3.75896 4.08577 4.08863 4.09237 4.33485 4.33723 4.34186 4.48906 4.49276 4.49562 4.61328 4.61924 4.62305 4.8078 4.81097 4.81364 4.81748 
12 0.64847 0.83568 1.3495 1.50977 2.07812 2.49054 2.64133 3.45549 3.77249 4.36105 4.51492 4.63757 
72 0.15374 0.15827 0.16216 0.31014 0.31388 0.3196 0.49687 0.50183 0.50595 0.62923 0.63393 0.64001 0.81925 0.82303 0.82671 0.99212 0.99657 1.00101 1.15628 1.1608 1.32178 1.3294 1.48906 1.49339 1.49784 1.65012 1.65719 1.66357 1.84702 1.85083 1.8559 2.06036 2.0659 2.18527 2.19517 2.3317 2.33528 2.4672 2.47357 2.47949 2.62359 2.62852 2.63315 2.81509 2.81974 2.82445 2.97901 2.9849 3.15195 3.15552 3.16021 3.30097 3.30556 3.31086 3.43298 3.43918 3.44527 3.58076 3.58556 3.75553 3.76196 4.0893 4.09425 4.33833 4.34246 4.49237 4.4986 4.61626 4.62441 4.81118 4.81474 4.82082 
63 0.14778 0.15227 0.30418 0.30836 0.31339 0.49029 0.49457 0.4996 0.62351 0.62785 0.81319 0.81785 0.98468 0.98958 1.15055 1.15621 1.31463 1.32023 1.4831 1.488 1.4933 1.64712 1.65247 1.83941 1.84358 2.05262 2.05626 2.17876 2.18535 2.32468 2.32862 2.46395 2.46922 2.61865 2.62288 2.80848 2.81283 2.81944 2.9725 2.97751 3.14491 3.14927 3.15376 3.29438 3.30004 3.42984 3.43492 3.57423 3.57847 3.74804 3.75247 3.75584 4.08166 4.08524 4.33041 4.33361 4.48522 4.49 4.60956 4.61817 4.80395 4.80708 4.81121 
39 0.17249 0.17923 0.32817 0.33279 0.51534 0.51954 0.64901 0.83773 0.84248 1.00913 1.1777 1.34106 1.50831 1.67229 1.86278 1.86722 2.07532 2.2049 2.34831 2.35935 2.49052 2.50132 2.6429 2.83311 2.83848 2.99799 3.17073 3.18061 3.32161 3.456 3.60056 3.77385 4.10336 4.35146 4.35774 4.51063 4.63754 4.82701 4.8314 
1 0.82921 
0 
140 0.14372 0.14709 0.14976 0.15217 0.15557 0.29981 0.30325 0.30606 0.30873 0.31158 0.48653 0.49006 0.49267 0.49509 0.49753 0.50323 0.61843 0.6221 0.62495 0.62794 0.63079 0.80904 0.81234 0.81529 0.81749 0.82046 0.98178 0.98432 0.98753 0.99051 0.99609 1.14591 1.14965 1.1531 1.15635 1.15989 1.3108 1.31406 1.31766 1.32038 1.32367 1.47887 1.48252 1.48551 1.48794 1.49124 1.64014 1.64611 1.64931 1.65222 1.65647 1.83648 1.83881 1.84164 1.84433 1.84735 2.04973 2.05208 2.05462 2.05812 2.17494 2.17912 2.18264 2.18717 2.32136 2.32403 2.32669 2.3297 2.33448 2.45683 2.46243 2.46581 2.46844 2.47162 2.47908 2.61338 2.6176 2.6203 2.62262 2.62824 2.80494 2.80859 2.81117 2.81358 2.8166 2.82086 2.96851 2.97217 2.97538 2.97797 2.98267 3.14135 3.14423 3.14695 3.14955 3.15207 3.15805 3.29053 3.29373 3.29703 3.29984 3.30262 3.4232 3.42879 3.43148 3.43447 3.43766 3.57053 3.57409 3.57669 3.57978 3.58435 3.74525 3.74793 3.75073 3.75304 3.75582 4.07869 4.08109 4.08366 4.08736 4.32757 4.32964 4.33202 4.336 4.48168 4.48452 4.4878 4.49009 4.49371 4.60573 4.61062 4.6147 4.61763 4.62256 4.80089 4.80355 4.80566 4.80809 4.81098 
69 0.17267 0.17625 0.32849 0.33266 0.34459 0.51609 0.51997 0.52844 0.64837 0.65235 0.661 0.83783 0.84144 0.84719 1.00905 1.01349 1.17722 1.18273 1.34135 1.34577 1.50835 1.51179 1.53284 1.67275 1.67767 1.86283 1.8677 1.87465 2.07543 2.07988 2.20284 2.20977 2.34762 2.35306 2.36015 2.49048 2.49499 2.64345 2.64739 2.83386 2.83798 2.84329 2.99834 3.00319 3.16919 3.17324 3.18065 3.32179 3.32569 3.45454 3.45898 3.59903 3.60429 3.61184 3.77359 3.77731 3.78522 4.10436 4.10891 4.353 4.35827 4.51055 4.51399 4.63507 4.64005 4.64818 4.82752 4.83129 4.83552 
3 2.64475 4.10407 4.35216 
72 0.1658 0.16945 0.32149 0.3251 0.32887 0.51002 0.51391 0.64231 0.64682 0.83111 0.83405 0.84063 1.00044 1.00591 1.01327 1.16797 1.17457 1.33519 1.33989 1.50104 1.50439 1.50846 1.66532 1.66974 1.67719 1.85542 1.86057 1.86589 2.06891 2.07348 2.19858 2.20574 2.3411 2.34641 2.3512 2.4833 2.48726 2.49223 2.63679 2.64022 2.82815 2.83268 2.83771 2.99317 2.99796 3.16252 3.16647 3.17075 3.31418 3.31797 3.32576 3.44776 3.45233 3.45941 3.59198 3.59669 3.60413 3.76569 3.76986 3.77672 4.09794 4.10238 4.34626 4.35044 4.50208 4.50638 4.51043 4.62928 4.63566 4.82149 4.82449 4.82931 
38 0.16965 0.17885 0.32664 0.34407 0.51334 0.52099 0.64691 0.83565 1.0072 1.01472 1.17615 1.339 1.50498 1.50958 1.67079 1.86164 1.86914 2.07297 2.20442 2.34606 2.3531 2.48795 2.64043 2.83318 2.83877 2.99684 3.16882 3.3197 3.45348 3.59787 3.60746 3.77128 4.10187 4.34989 4.50742 4.64188 4.82567 4.83229 
2 0.51163 4.34551 
44 0.17618 0.1854 0.33321 0.34431 0.51955 0.52756 0.65349 0.84196 0.84882 1.01383 1.02497 1.1809 1.18874 1.34564 1.51153 1.51707 1.67734 1.86818 1.876 2.07996 2.21113 2.35172 2.35974 2.49599 2.6462 2.83828 2.8448 3.00174 3.17487 3.19975 3.32482 3.32966 3.4589 3.4649 3.60406 3.77789 4.10733 4.11461 4.35547 4.36144 4.51569 4.65256 4.83023 4.83484 
62 0.15082 0.15666 0.30777 0.31231 0.49368 0.49916 0.50278 0.62639 0.63147 0.6359 0.8166 0.82194 0.82757 0.98913 0.99466 1.15424 1.16002 1.31841 1.32458 1.48614 1.49239 1.49836 1.64779 1.65515 1.66059 1.84389 1.84859 2.05709 2.06157 2.1822 2.1888 2.32898 2.33348 2.46607 2.47232 2.62182 2.62683 2.81193 2.81738 2.97587 2.98225 3.14908 3.15397 3.29789 3.304 3.43088 3.43675 3.44184 3.57769 3.58282 3.75232 3.75753 4.0861 4.09049 4.33497 4.33907 4.48948 4.49487 4.61314 4.62113 4.80823 4.81165 
22 0.16321 0.31964 0.50637 0.6418 0.82878 1.0011 1.17142 1.33182 1.49968 1.66398 1.85559 2.48175 2.63539 2.82463 2.98901 3.16266 3.31515 3.44826 3.59252 3.76572 4.6325 4.8201 
1 4.33432 
91 0.17242 0.17558 0.18028 0.32688 0.33098 0.33483 0.34103 0.51588 0.51945 0.52402 0.64893 0.65316 0.6619 0.83771 0.84068 0.8445 0.85508 1.0069 1.01207 1.01734 1.03591 1.17438 1.18002 1.18414 1.34027 1.34533 1.35185 1.5086 1.51258 1.51718 1.67226 1.67721 1.68213 1.86177 1.8661 1.87002 1.87614 2.07496 2.07984 2.0961 2.20509 2.21245 2.34707 2.35114 2.35524 2.36084 2.48998 2.49542 2.50535 2.64362 2.64751 2.83332 2.83785 2.84208 2.85778 2.99841 3.0034 3.02012 3.16789 3.17305 3.17758 3.18875 3.3188 3.32307 3.32735 3.4533 3.45863 3.46362 3.59869 3.60469 3.6121 3.77125 3.77575 3.78116 3.79725 4.10367 4.10793 4.113 4.13149 4.35253 4.35617 4.36048 4.50818 4.51229 4.51765 4.63883 4.64836 4.82733 4.83056 4.83378 4.84005 
0 
31 0.16287 0.31956 0.50611 0.63954 0.82808 0.83299 0.9972 1.00423 1.16811 1.33155 1.49819 1.66214 1.85402 2.06677 2.19646 2.33947 2.4802 2.6335 2.82386 2.98817 3.16112 3.3122 3.44721 3.59066 3.76385 4.09596 4.3437 4.50068 4.62977 4.81706 4.8218 
54 0.16175 0.16569 0.31726 0.32165 0.50558 0.50974 0.63795 0.64166 0.8276 0.83079 0.99688 1.00216 1.16344 1.16809 1.32886 1.33244 1.4989 1.66221 1.66876 1.85118 1.8558 2.06458 2.06892 2.1932 2.19776 2.33689 2.34212 2.47988 2.4851 2.63249 2.63591 2.82354 2.82842 2.9882 3.15805 3.16222 3.30795 3.3123 3.44273 3.44788 3.58844 3.59348 3.76105 3.76521 4.09343 4.09725 4.34221 4.34657 4.49789 4.50183 4.62788 4.63558 4.81695 4.82032 
0 
28 0.16521 0.32249 0.51007 0.64343 0.83041 1.00025 1.0056 1.17228 1.33539 1.50108 1.66448 1.8561 1.86282 2.0692 2.34164 2.48422 2.63664 2.82756 2.99129 3.1644 3.31516 3.45004 3.59716 3.76725 4.09824 4.34504 4.50426 4.82105 
52 0.1649 0.16944 0.3215 0.32579 0.50816 0.51215 0.64071 0.64512 0.83041 0.83549 1.00021 1.0051 1.17066 1.17805 1.33329 1.33814 1.50082 1.50665 1.6648 1.85505 1.86023 2.06793 2.07417 2.19801 2.34057 2.34577 2.48307 2.4905 2.63532 2.63958 2.82641 2.83069 2.9909 3.16252 3.16586 3.31427 3.31848 3.44837 3.45553 3.59161 3.59728 3.76583 3.76979 4.09656 4.1028 4.34493 4.35071 4.50285 4.50701 4.63125 4.81995 4.82468 
102 0.14978 0.15361 0.15653 0.16144 0.30629 0.30961 0.31316 0.31629 0.49279 0.49707 0.49973 0.50316 0.62498 0.62879 0.6322 0.63551 0.81514 0.81844 0.82174 0.82435 0.98793 0.99158 0.99488 1.15245 1.15617 1.16071 1.16572 1.31728 1.32131 1.32478 1.33158 1.48498 1.48861 1.49181 1.49493 1.6467 1.65245 1.65571 1.66065 1.84267 1.84557 1.84907 1.85308 2.05591 2.05918 2.06245 2.18128 2.18646 2.19248 2.32754 2.3306 2.33405 2.34126 2.46372 2.46902 2.47269 2.47613 2.62005 2.62407 2.62734 2.81107 2.81526 2.81814 2.82364 2.97489 2.97922 2.9824 3.14769 3.15086 3.1546 3.15763 3.2969 3.30085 3.30476 3.30926 3.42969 3.43495 3.43873 3.44303 3.57676 3.58084 3.58422 3.58985 3.75137 3.75559 3.75824 4.08487 4.08779 4.09111 4.33388 4.33632 4.34013 4.48804 4.49149 4.49482 4.6122 4.61803 4.62234 4.80698 4.81005 4.81264 4.81814 
28 0.16717 0.32448 0.51124 0.64337 0.83307 1.00576 1.17556 1.33715 1.50537 1.66921 1.86041 2.0707 2.20406 2.34398 2.48419 2.63645 2.82922 2.99154 3.1659 3.31677 3.45237 3.59421 3.76805 4.09942 4.34635 4.50514 4.63548 4.82191 
0 
55 0.15596 0.16065 0.31255 0.31779 0.49856 0.50353 0.63265 0.63781 0.82154 0.82648 0.99274 0.99898 1.15908 1.1655 1.32309 1.32879 1.49178 1.49716 1.65687 1.66254 1.84756 1.85304 2.06084 2.06662 2.18719 2.33291 2.33858 2.47316 2.47844 2.62713 2.63147 2.81685 2.82196 2.98116 2.98621 3.15343 3.15907 3.30282 3.30893 3.4388 3.44454 3.58312 3.58893 3.7562 3.76166 4.08987 4.09651 4.33848 4.34469 4.49334 4.4989 4.61885 4.62668 4.81211 4.81606 
17 0.16387 0.32168 0.5065 0.82681 1.00167 1.16982 1.49958 1.66224 1.85604 2.63311 2.98867 3.16285 3.3123 3.76471 4.34239 4.50161 4.81742 
27 0.17112 0.32834 0.51519 0.64852 0.83762 1.00841 1.18058 1.34204 1.50798 1.67269 1.86461 2.0752 2.3492 2.49076 2.64203 2.83438 3.0 3.16973 3.32075 3.455 3.5996 3.7729 4.10421 4.35097 4.50975 4.64199 4.82628 
21 0.17159 0.32847 0.51478 1.34179 1.50759 1.6727 2.07395 2.20331 2.34853 2.48964 2.64125 2.83381 2.99699 3.17106 3.45585 3.59837 3.77226 4.10328 4.35058 4.50933 4.82837 
36 0.17065 0.17669 0.32709 0.33144 0.51446 0.51953 0.64892 0.83695 0.84112 1.00654 1.01126 1.17808 1.34056 1.50793 1.67027 1.67742 1.86081 1.86677 2.07406 2.20568 2.34701 2.48943 2.64215 2.83291 2.83971 2.99702 3.17007 3.32083 3.45529 3.59803 3.77305 4.10269 4.3507 4.50992 4.63798 4.82653 
49 0.16797 0.32376 0.32946 0.51051 0.51455 0.64282 0.64822 0.83234 0.8402 1.00169 1.00881 1.16835 1.17514 1.33672 1.50444 1.66745 1.85805 1.86408 2.06965 2.07457 2.19742 2.20555 2.342 2.34632 2.48475 2.49313 2.63827 2.82845 2.83278 2.99315 3.16293 3.16845 3.31695 3.44877 3.45455 3.59378 3.60018 3.76826 3.77181 4.09934 4.10473 4.34725 4.35688 4.50261 4.50739 4.63014 4.63574 4.8225 4.82902 
57 0.15321 0.15801 0.31031 0.31488 0.49621 0.50078 0.5056 0.62946 0.63352 0.81855 0.8232 0.99061 0.99624 1.15676 1.16293 1.32077 1.32623 1.4882 1.49353 1.65028 1.65663 1.8455 1.85046 2.05872 2.06305 2.18431 2.19045 2.33081 2.33563 2.4692 2.47446 2.62467 2.62879 2.81435 2.81903 2.97849 2.9836 3.15103 3.15609 3.30048 3.30598 3.436 3.44038 3.58027 3.58453 3.75409 3.75903 4.08776 4.09236 4.33651 4.34046 4.49135 4.49641 4.61479 4.6227 4.80997 4.8134 
3 0.16781 0.83361 4.34733 
15 0.16622 0.32225 0.51059 0.82967 1.00308 1.33715 1.5008 1.66569 1.85781 2.63681 2.83164 3.31616 3.76701 4.34555 4.82005 
25 0.16419 0.31929 0.50692 0.6411 0.82848 1.00093 1.33237 1.49802 1.66466 1.85504 2.06757 2.33966 2.48129 2.63412 2.82468 2.98962 3.16239 3.31238 3.44581 3.59017 3.76548 4.09696 4.34423 4.50375 4.81847 
88 0.14767 0.15182 0.15505 0.30383 0.30747 0.31126 0.31517 0.49037 0.49495 0.49805 0.62254 0.62698 0.63058 0.63479 0.81308 0.81676 0.82008 0.82351 0.98557 0.98882 0.99303 1.14992 1.15397 1.15915 1.3148 1.3194 1.32307 1.48293 1.48717 1.49055 1.49461 1.64404 1.65111 1.65402 1.84027 1.84306 1.84739 2.05353 2.05651 2.0615 2.17886 2.18483 2.19156 2.32514 2.32827 2.33237 2.46072 2.46714 2.47079 2.47577 2.6174 2.622 2.62519 2.80866 2.81302 2.81633 2.97245 2.97724 2.98044 3.14524 3.14859 3.15284 3.29449 3.29867 3.30296 3.4269 3.43303 3.43684 3.44158 3.57436 3.57864 3.58277 3.74902 3.75271 3.7562 4.08247 4.0853 4.33154 4.33384 4.48561 4.48908 4.4927 4.60975 4.61668 4.62124 4.80458 4.80766 4.81052 
44 0.15322 0.15794 0.31019 0.49739 0.50118 0.63019 0.63559 0.81867 0.82367 0.99015 0.99721 1.15675 1.32065 1.32655 1.48849 1.49372 1.65568 1.84485 2.05801 2.18555 2.33033 2.47261 2.62502 2.62918 2.81537 2.81949 2.97931 2.98381 3.1511 3.15833 3.30041 3.30664 3.43704 3.58081 3.75372 3.75895 4.08705 4.3358 4.49096 4.49605 4.61542 4.62556 4.80978 4.81447 
59 0.15467 0.1598 0.3113 0.31599 0.49728 0.50191 0.50587 0.62978 0.63444 0.82019 0.82521 0.99188 0.99826 1.15771 1.16438 1.32185 1.32815 1.48994 1.49535 1.65124 1.65795 1.84662 1.8519 2.05985 2.06541 2.18567 2.19216 2.33188 2.3373 2.46971 2.47557 2.62563 2.63051 2.81555 2.82026 2.82666 2.97948 2.98489 3.15207 3.1574 3.30154 3.30817 3.43314 3.43885 3.44463 3.58134 3.58616 3.75519 3.76062 4.08888 4.09367 4.33771 4.34196 4.49244 4.49792 4.61637 4.62468 4.81123 4.81474 
28 0.15359 0.30867 0.4964 0.62952 0.81856 0.98836 1.15588 1.32074 1.48956 1.65572 1.84298 2.05625 2.1874 2.32853 2.47312 2.62428 2.81434 2.97917 3.14911 3.29957 3.43556 3.57997 3.75183 4.08532 4.33396 4.48914 4.62115 4.80789 
63 0.15258 0.15687 0.16309 0.30989 0.31543 0.49575 0.50036 0.62949 0.63451 0.81792 0.8222 0.82528 0.98969 0.99605 1.15609 1.16338 1.32001 1.32595 1.33066 1.48777 1.49257 1.49941 1.65424 1.6585 1.84471 1.84993 1.85443 2.05794 2.06203 2.18386 2.19132 2.3301 2.33482 2.47094 2.47524 2.62443 2.62867 2.81371 2.81847 2.82532 2.978 2.9832 3.15032 3.15596 3.29984 3.30622 3.31017 3.43621 3.44187 3.57976 3.58434 3.75315 3.75848 4.08704 4.09123 4.33581 4.33949 4.49059 4.49561 4.61449 4.62286 4.80922 4.81272 
15 0.17204 0.32491 0.51166 0.8338 1.00586 1.66955 1.86276 2.48767 2.82976 2.99467 3.16623 3.31872 4.10189 4.50678 4.82184 
117 0.1764 0.17979 0.18229 0.18586 0.33326 0.33634 0.33902 0.34208 0.51987 0.52304 0.52552 0.52823 0.53345 0.65338 0.65613 0.65899 0.6628 0.84214 0.84554 0.8478 0.8511 1.01343 1.01674 1.01984 1.02392 1.18047 1.18432 1.18805 1.19205 1.3438 1.34789 1.35073 1.35396 1.51201 1.51557 1.51811 1.52139 1.6773 1.68034 1.68391 1.6892 1.86832 1.87111 1.87397 1.87696 1.88434 2.0812 2.08395 2.08691 2.09559 2.20781 2.21203 2.21637 2.3536 2.35655 2.35959 2.36376 2.37001 2.4944 2.49745 2.49998 2.50373 2.64747 2.65056 2.65287 2.65836 2.83792 2.84113 2.84346 2.84653 2.85029 3.00245 3.0059 3.00882 3.01441 3.17422 3.17734 3.17999 3.18286 3.1883 3.32353 3.32724 3.33023 3.33309 3.45934 3.46245 3.46557 3.46985 3.60427 3.60706 3.61019 3.61422 3.77723 3.78064 3.78299 3.7856 3.79105 4.10975 4.11229 4.11523 4.12132 4.35884 4.361 4.36419 4.37235 4.51405 4.51772 4.51999 4.52338 4.64223 4.64621 4.64999 4.83255 4.83518 4.83747 4.84039 4.84542 
33 0.16532 0.32137 0.32575 0.50815 0.51232 0.6416 0.83148 1.00311 1.17236 1.33415 1.50177 1.6662 1.85718 2.06803 2.19852 2.34047 2.34601 2.48284 2.63567 2.82673 2.83298 2.99032 3.16362 3.31428 3.44898 3.59245 3.76634 4.09671 4.34462 4.50327 4.632 4.81982 4.82441 
31 0.16919 0.3253 0.3306 0.51253 0.6461 0.83492 1.00567 1.17318 1.17942 1.3384 1.50538 1.66921 1.86086 2.07281 2.20168 2.34622 2.4867 2.6397 2.83196 2.99489 3.16775 3.17558 3.31784 3.4524 3.59708 3.7704 4.10151 4.34897 4.5074 4.63797 4.82486 
29 0.16406 0.31985 0.50591 0.63992 0.82795 1.00141 1.16783 1.332 1.49883 1.66233 1.85477 2.06542 2.19506 2.338 2.48058 2.63295 2.82403 2.98875 3.16056 3.31223 3.44589 3.58878 3.764 4.09412 4.342 4.50101 4.62828 4.81721 4.82333 
0 
2 0.82632 1.00028 
19 0.1647 0.32361 0.64226 0.83141 1.17187 1.50167 1.66521 2.06858 2.34232 2.4825 2.63606 2.99144 3.16551 3.44895 3.59277 3.7667 4.0979 4.34534 4.50339 
23 0.17229 0.33032 0.5171 0.65321 0.83886 1.01153 1.34232 1.50853 1.67234 1.86595 2.07537 2.49378 2.64352 2.83696 2.99822 3.17196 3.32164 3.45906 3.77606 4.10376 4.3511 4.51204 4.82645 
0 
84 0.18148 0.18526 0.19217 0.33679 0.34079 0.34539 0.52437 0.52778 0.53235 0.6571 0.6606 0.66609 0.84672 0.85006 0.85481 1.01698 1.02191 1.02869 1.18521 1.18992 1.19676 1.34968 1.35338 1.36205 1.51697 1.52042 1.52573 1.68168 1.68643 1.69551 1.87147 1.87566 1.87979 1.88972 2.08416 2.08768 2.09515 2.21413 2.22003 2.35702 2.36177 2.36878 2.49914 2.50333 2.51077 2.65178 2.65501 2.66395 2.84274 2.84641 2.85063 3.00737 3.01126 3.02567 3.17811 3.18173 3.18595 3.32825 3.33237 3.33764 3.46342 3.46735 3.47318 3.60787 3.61247 3.61906 3.7823 3.78533 3.79059 4.11299 4.11682 4.12449 4.36138 4.36527 4.37384 4.5194 4.52257 4.52828 4.64788 4.65367 4.83596 4.83916 4.84279 4.85227 
19 0.16645 0.32407 0.51309 0.64413 0.83197 1.33994 1.66875 1.8612 2.07003 2.63631 2.99411 3.31732 3.59453 3.76808 4.0994 4.34563 4.50468 4.63548 4.82442 
41 0.16616 0.17156 0.32287 0.50991 0.51514 0.64269 0.64889 0.83216 1.00404 1.17093 1.17729 1.33538 1.5022 1.66604 1.85694 1.86203 2.06919 2.19817 2.34129 2.34804 2.4837 2.63677 2.82755 2.8342 2.99171 3.16413 3.16843 3.31573 3.44999 3.59269 3.59854 3.76705 3.77009 4.09769 4.34566 4.35262 4.50405 4.50879 4.63179 4.82088 4.82645 
97 0.15811 0.16156 0.1641 0.16844 0.31498 0.31841 0.32128 0.32628 0.50128 0.5048 0.50765 0.51212 0.63426 0.63778 0.64068 0.82321 0.82674 0.8291 0.83283 0.99474 0.99813 1.00107 1.00469 1.16082 1.16508 1.16899 1.17433 1.3249 1.33003 1.3334 1.49295 1.49722 1.50026 1.65531 1.66046 1.66335 1.66766 1.84953 1.85268 1.85553 1.85896 2.06281 2.0659 2.072 2.18907 2.19416 2.3349 2.33809 2.34158 2.34665 2.47461 2.4788 2.48143 2.48733 2.62986 2.63291 2.63581 2.8191 2.82289 2.82534 2.82989 2.98275 2.98747 2.99157 3.15557 3.15913 3.16196 3.16897 3.30455 3.30958 3.31241 3.44072 3.44437 3.44725 3.58503 3.58836 3.59171 3.59761 3.75832 3.76253 3.76492 4.0918 4.09466 4.10066 4.34059 4.34304 4.34873 4.49562 4.49994 4.50244 4.61963 4.62595 4.62937 4.81432 4.81713 4.81993 4.82315 
34 0.15811 0.3142 0.50093 0.50628 0.6346 0.82386 0.99532 1.16159 1.32596 1.49389 1.65851 1.84806 1.85389 2.06146 2.18997 2.33379 2.34173 2.47542 2.62874 2.81912 2.826 2.98344 3.15559 3.3061 3.44081 3.58435 3.59307 3.75871 4.08975 4.33754 4.49581 4.62399 4.81272 4.81841 
65 0.16692 0.17021 0.17665 0.32343 0.32687 0.33246 0.51083 0.51434 0.64293 0.64675 0.83329 0.83614 0.84044 1.00279 1.00706 1.01196 1.17314 1.17784 1.33628 1.34045 1.50462 1.5086 1.66781 1.67244 1.8578 1.86157 1.86587 2.07002 2.07436 2.20054 2.20793 2.34228 2.34622 2.35212 2.48513 2.49014 2.6377 2.64104 2.8294 2.83393 2.99302 2.99839 3.16568 3.16909 3.31552 3.31898 3.45047 3.45454 3.5936 3.59789 3.60443 3.76749 3.77109 3.77955 4.09912 4.10285 4.34736 4.35129 4.50493 4.50796 4.63288 4.63819 4.82252 4.82571 4.82995 
68 0.17159 0.17587 0.32648 0.33019 0.5134 0.51773 0.52406 0.64572 0.64946 0.65807 0.83677 0.84078 1.00616 1.0109 1.01772 1.17163 1.17708 1.18109 1.3378 1.34098 1.34562 1.50633 1.50999 1.66987 1.67397 1.86068 1.86484 1.87037 2.07355 2.07858 2.20193 2.2074 2.34538 2.34882 2.35421 2.48809 2.4925 2.64132 2.64485 2.8308 2.83386 2.83925 2.9961 3.00096 3.16735 3.17077 3.17551 3.31763 3.32137 3.32831 3.45142 3.45567 3.46309 3.59692 3.60115 3.77177 3.77518 4.10203 4.10587 4.35059 4.35519 4.50881 4.51211 4.63569 4.64015 4.82569 4.82987 4.83589 
33 0.15976 0.31738 0.32164 0.50404 0.63706 0.8244 0.82803 0.99558 1.001 1.16193 1.32967 1.49546 1.49939 1.66017 1.84992 1.85595 2.06427 2.19385 2.33566 2.47839 2.63171 2.82261 2.98627 3.15866 3.31003 3.44265 3.58673 3.76182 4.09229 4.34083 4.49888 4.62713 4.81609 
52 0.16918 0.17475 0.32587 0.33137 0.51213 0.51706 0.64509 0.65011 0.83445 0.83859 1.00658 1.01232 1.17437 1.18087 1.33747 1.3453 1.5054 1.51084 1.66883 1.67583 1.86053 1.86516 2.07208 2.0867 2.20152 2.34489 2.35105 2.48633 2.49329 2.63981 2.83028 2.83516 2.99446 3.16768 3.17409 3.31802 3.32681 3.45167 3.45752 3.59563 3.60168 3.77095 3.78137 4.10091 4.11141 4.34877 4.35528 4.50723 4.51361 4.63519 4.82402 4.82846 
2 3.00044 4.8317 
19 0.16565 0.32371 0.51047 0.83399 1.00491 1.50412 1.66697 1.85812 2.07134 2.34765 2.48475 2.63717 2.83295 2.99247 3.318 3.59561 3.76923 4.34648 4.82086 
112 0.16176 0.16476 0.16738 0.17126 0.31833 0.321 0.32377 0.32626 0.50477 0.50817 0.51023 0.51283 0.63739 0.64045 0.64324 0.64572 0.82799 0.83099 0.83332 0.83668 0.99913 1.00198 1.00508 1.01003 1.16397 1.16732 1.1713 1.17519 1.32859 1.33257 1.33507 1.33803 1.4977 1.5013 1.50359 1.50717 1.65772 1.66329 1.66589 1.66884 1.67675 1.8538 1.85597 1.85905 1.86198 2.06686 2.06954 2.07223 2.19189 2.196 2.19877 2.20314 2.33954 2.34204 2.34523 2.35146 2.47799 2.48153 2.48438 2.48773 2.63337 2.63618 2.6383 2.82274 2.82591 2.82814 2.8307 2.83474 2.98674 2.99013 2.99239 2.99621 3.15943 3.16204 3.16492 3.16705 3.30826 3.31189 3.31504 3.3175 3.44378 3.44687 3.44978 3.45293 3.58791 3.59137 3.59365 3.59695 3.76234 3.7656 3.76807 3.77039 4.09581 4.09819 4.10097 4.15088 4.34468 4.34681 4.35024 4.4999 4.50315 4.50541 4.50818 4.62276 4.62822 4.63207 4.63527 4.81809 4.82043 4.82248 4.82516 4.8287 
0 
0 
0 
45 0.17057 0.1764 0.32634 0.33056 0.51436 0.51877 0.64777 0.83423 0.83829 1.00443 1.01075 1.17484 1.33957 1.34632 1.50577 1.51049 1.66977 1.67662 1.86003 1.86516 2.07316 2.20248 2.34607 2.35096 2.48888 2.64101 2.83186 2.83704 2.99585 3.16806 3.17269 3.3192 3.45268 3.59753 3.7713 3.77929 4.10207 4.10794 4.35035 4.35723 4.50794 4.51436 4.63671 4.8249 4.82971 
180 0.18197 0.18516 0.18749 0.18952 0.19211 0.1953 0.33875 0.34136 0.34385 0.34608 0.34816 0.35146 0.35845 0.52499 0.52835 0.53056 0.53253 0.53454 0.53693 0.54109 0.65877 0.66174 0.66399 0.66607 0.66853 0.672 0.84775 0.85052 0.85315 0.85495 0.85732 0.8598 0.86631 1.01997 1.02232 1.02511 1.02756 1.03029 1.03471 1.18598 1.18877 1.19186 1.19452 1.19714 1.201 1.34959 1.35253 1.35553 1.35773 1.36015 1.36399 1.37279 1.51785 1.52122 1.52365 1.52567 1.52821 1.53199 1.544 1.68161 1.68496 1.68732 1.68979 1.6925 1.69636 1.87467 1.87673 1.8795 1.88164 1.88387 1.88705 1.8926 2.08805 2.0902 2.09233 2.09493 2.09906 2.11167 2.21348 2.21769 2.22034 2.22394 2.22803 2.35981 2.36219 2.36451 2.36696 2.36971 2.37325 2.37801 2.50077 2.50358 2.50589 2.50842 2.51125 2.51559 2.65396 2.65656 2.65876 2.66063 2.6641 2.67038 2.84314 2.84665 2.84901 2.85095 2.85324 2.8557 2.85968 3.00775 3.01097 3.01338 3.0155 3.01832 3.024 3.18044 3.18293 3.18562 3.18752 3.18962 3.19255 3.1985 3.32962 3.33266 3.33546 3.33754 3.33964 3.34269 3.3529 3.46446 3.46729 3.46996 3.47243 3.4749 3.47885 3.60932 3.61251 3.61469 3.61717 3.61981 3.62336 3.63217 3.78368 3.78664 3.78897 3.79076 3.79294 3.79638 3.80368 4.11667 4.11887 4.12107 4.12339 4.12724 4.13819 4.36572 4.36752 4.36959 4.37232 4.37625 4.39012 4.52076 4.52343 4.52595 4.52779 4.53034 4.53407 4.64524 4.64981 4.65312 4.65595 4.65957 4.68156 4.83907 4.84138 4.84322 4.84512 4.84734 4.84965 4.85418 
1 0.82985 
0 
67 0.15567 0.16024 0.16531 0.31294 0.31759 0.49896 0.50315 0.50714 0.63098 0.63524 0.63919 0.82121 0.82589 0.82957 0.99314 0.99823 1.15919 1.16438 1.32338 1.32852 1.49099 1.49573 1.50065 1.65491 1.65987 1.66703 1.84794 1.8526 2.06104 2.06559 2.18796 2.19304 2.33316 2.33795 2.4718 2.47739 2.48301 2.62657 2.63124 2.81774 2.8221 2.82695 2.98063 2.98542 3.15384 3.15882 3.16367 3.3033 3.30887 3.43832 3.44294 3.5824 3.58657 3.59243 3.75715 3.76245 4.0901 4.09485 4.33879 4.34331 4.49379 4.4989 4.62031 4.62577 4.81288 4.81659 4.82166 
13 0.16923 0.32604 0.51394 0.83549 1.00489 1.50644 1.67159 1.85868 2.35412 2.83686 3.77214 4.35395 4.82502 
45 0.16599 0.17033 0.32213 0.32598 0.51086 0.64369 0.83151 0.83528 1.00229 1.00638 1.17132 1.17642 1.3343 1.33914 1.50312 1.50874 1.66608 1.67197 1.85602 1.86042 2.07051 2.19929 2.3446 2.35018 2.48404 2.49113 2.63811 2.82732 2.83176 2.99301 3.16479 3.17027 3.31504 3.31936 3.44935 3.45475 3.5937 3.76809 4.09878 4.10622 4.34726 4.50515 4.6328 4.8213 4.82556 
50 0.17087 0.17616 0.32837 0.33391 0.51524 0.52202 0.64858 0.83686 0.84122 1.00894 1.01596 1.17906 1.34031 1.34745 1.50716 1.51226 1.67256 1.6843 1.8631 1.86728 2.07575 2.09846 2.20715 2.34982 2.35764 2.49008 2.50621 2.64196 2.8342 2.84282 2.99684 3.0053 3.17028 3.177 3.32147 3.4551 3.46467 3.59908 3.60789 3.77304 3.77854 4.10403 4.11728 4.3509 4.35626 4.51047 4.64027 4.82647 4.83067 4.8432 
1 0.83541 
3 0.82936 1.00091 1.50081 
0 
13 0.16082 0.32025 0.5042 0.82599 0.99725 1.497 1.66484 1.85585 2.82358 3.15957 3.76328 4.09394 4.34199 
77 0.16913 0.17254 0.17799 0.32602 0.32943 0.33691 0.51269 0.51633 0.52113 0.64508 0.64876 0.65515 0.83414 0.83748 0.84118 1.00444 1.00866 1.01441 1.17547 1.1792 1.33806 1.3423 1.35218 1.50562 1.50924 1.52063 1.66911 1.67318 1.67996 1.85962 1.86405 1.86795 1.87674 2.07214 2.07613 2.20228 2.20909 2.34474 2.34828 2.35349 2.35971 2.48703 2.49144 2.64021 2.64448 2.83119 2.83553 2.83987 2.99546 3.00076 3.16757 3.17073 3.17613 3.31854 3.32174 3.34425 3.45139 3.4554 3.46408 3.59616 3.60111 3.60808 3.77019 3.77333 3.77932 4.10076 4.10429 4.11241 4.34932 4.35285 4.36056 4.50783 4.51115 4.63609 4.82411 4.82806 4.8324 
122 0.17025 0.17285 0.17582 0.17965 0.32522 0.32831 0.33079 0.3336 0.33819 0.51336 0.5156 0.51802 0.52052 0.52748 0.646 0.64903 0.65216 0.65757 0.83567 0.83797 0.84042 0.84298 0.84867 1.00509 1.00854 1.01124 1.01395 1.01981 1.17399 1.17724 1.18054 1.18455 1.33909 1.34177 1.34455 1.34923 1.5069 1.50943 1.51233 1.51762 1.67007 1.6727 1.67593 1.68013 1.85974 1.86348 1.86604 1.86842 1.87402 2.07275 2.07559 2.07907 2.08773 2.2023 2.20594 2.2101 2.34512 2.34787 2.3506 2.35368 2.35834 2.4872 2.48993 2.4934 2.49792 2.64061 2.64301 2.64579 2.65475 2.83171 2.83387 2.837 2.83967 2.85143 2.99532 2.99752 3.0007 3.00581 3.16711 3.17028 3.17295 3.17597 3.19698 3.31831 3.32093 3.3233 3.3265 3.45193 3.45525 3.45769 3.46119 3.5966 3.59928 3.60206 3.60547 3.77148 3.7742 3.77671 3.78191 4.10174 4.10411 4.10672 4.11092 4.12133 4.15235 4.35014 4.35254 4.35576 4.36003 4.5084 4.51069 4.51386 4.52111 4.63624 4.63935 4.64439 4.82429 4.82677 4.82918 4.83167 4.83568 4.85019 
13 0.16591 0.32476 0.5134 1.86121 2.07025 2.34144 2.63628 2.99187 3.59284 3.7679 4.34601 4.50472 4.8213 
28 0.17598 0.33219 0.51864 0.52766 0.6521 0.84145 1.01248 1.18284 1.34592 1.5122 1.67641 1.8673 2.07908 2.35349 2.49391 2.64557 2.83766 3.00115 3.17366 3.32505 3.45983 3.60421 3.77657 4.10781 4.35502 4.51324 4.64461 4.83067 
5 0.82403 0.99581 1.49491 2.33677 4.34087 
105 0.15405 0.15791 0.16055 0.16397 0.31056 0.31398 0.31729 0.32011 0.49683 0.50153 0.50409 0.50722 0.62966 0.6338 0.6368 0.64001 0.8193 0.82278 0.82592 0.82816 0.99213 0.99527 0.99882 1.0062 1.15637 1.16035 1.16424 1.1678 1.32118 1.32577 1.32868 1.33269 1.48906 1.49305 1.49609 1.49933 1.65065 1.6567 1.65976 1.66321 1.84737 1.84988 1.85328 1.85861 2.06068 2.06358 2.06698 2.1852 2.19035 2.19347 2.33211 2.33506 2.33856 2.46813 2.47328 2.47669 2.47924 2.62408 2.6286 2.63141 2.81504 2.81947 2.82223 2.82601 2.97895 2.9837 2.98633 2.99199 3.15233 3.15534 3.15909 3.16255 3.30096 3.30509 3.30853 3.31193 3.4335 3.43919 3.44248 3.44544 3.58085 3.58519 3.58793 3.59393 3.75568 3.75924 3.76194 3.76455 4.08958 4.09217 4.09568 4.33855 4.34079 4.34538 4.49212 4.4956 4.49868 4.50243 4.61611 4.6217 4.62584 4.8114 4.81452 4.81711 4.82073 
40 0.17384 0.18221 0.33007 0.3354 0.51692 0.52216 0.65062 0.83981 0.84616 1.01151 1.02537 1.17967 1.34295 1.51024 1.67398 1.86547 1.8711 2.07651 2.20665 2.34983 2.35882 2.49199 2.64415 2.83593 2.84205 2.9991 3.17262 3.18405 3.3233 3.45735 3.60056 3.60851 3.77556 3.78662 4.1048 4.35282 4.51168 4.64106 4.82912 4.83417 
119 0.17613 0.17894 0.18182 0.18568 0.33207 0.33512 0.33759 0.34103 0.35037 0.51998 0.52246 0.52492 0.52817 0.54063 0.65283 0.65597 0.65898 0.66433 0.84139 0.84433 0.84678 0.84972 0.867 1.01211 1.01572 1.0188 1.02325 1.17892 1.18335 1.18661 1.19055 1.34522 1.34789 1.35088 1.35672 1.51281 1.51531 1.51827 1.52342 1.67695 1.68008 1.68362 1.68958 1.86711 1.87053 1.87337 1.87683 1.88387 2.07955 2.08255 2.08608 2.09494 2.20857 2.21207 2.21693 2.35231 2.35538 2.3584 2.36266 2.36866 2.49427 2.49722 2.50065 2.50592 2.64706 2.64977 2.65345 2.66165 2.83848 2.84092 2.84378 2.8468 2.86076 3.00257 3.00494 3.00848 3.0178 3.17357 3.17667 3.17892 3.18199 3.18853 3.32486 3.3276 3.33014 3.33503 3.45871 3.46202 3.46478 3.46958 3.60377 3.60696 3.61035 3.61525 3.77724 3.78007 3.78228 3.78632 3.79419 4.10845 4.11108 4.114 4.12024 4.35694 4.35933 4.36256 4.36867 4.51379 4.51677 4.51937 4.52329 4.64295 4.64627 4.65135 4.83154 4.83391 4.83637 4.83916 4.84457 
13 0.16896 0.32645 0.5149 1.00651 1.5051 1.67235 1.86228 3.16758 3.31836 4.10228 4.34758 4.50771 4.82318 
58 0.15306 0.1578 0.3093 0.31404 0.49539 0.50042 0.62862 0.63363 0.81872 0.8236 0.99015 0.99573 1.156 1.16287 1.16832 1.32 1.32598 1.48828 1.49323 1.65158 1.65651 1.84487 1.84974 2.05804 2.06243 2.184 2.19037 2.33003 2.33477 2.46962 2.47491 2.62413 2.62872 2.8135 2.81868 2.97772 2.98328 3.15041 3.15571 3.29958 3.3058 3.31012 3.43526 3.44019 3.57945 3.58436 3.7534 3.75847 4.08697 4.0913 4.33594 4.33974 4.49058 4.49581 4.61482 4.62332 4.80928 4.81295 
18 0.16621 0.32433 0.83145 1.00309 1.5028 1.66753 1.86026 2.34458 2.48617 2.63689 2.99467 3.1672 3.31806 3.5929 3.76877 4.35134 4.50721 4.82615 
22 0.16938 0.32567 0.51248 0.64471 1.33751 1.67292 1.86169 2.0708 2.34648 2.4879 2.63756 2.8336 2.99485 3.16741 3.3172 3.45273 3.59851 3.76812 4.09959 4.34768 4.50535 4.63707 
64 0.16929 0.17257 0.17681 0.32597 0.32953 0.33507 0.51391 0.51764 0.64706 0.65119 0.83492 0.8379 0.84202 1.00521 1.0097 1.01481 1.17391 1.17813 1.1831 1.33947 1.34384 1.50634 1.50963 1.66994 1.67436 1.86054 1.86489 1.87012 2.07315 2.077 2.20251 2.21047 2.3454 2.35053 2.35752 2.48812 2.4932 2.64162 2.64666 2.83214 2.83661 2.9963 3.00142 3.16875 3.17257 3.32074 3.32752 3.45277 3.45733 3.59698 3.6019 3.77256 3.77619 4.10195 4.10564 4.35029 4.35403 4.50934 4.51323 4.63632 4.64364 4.82538 4.82928 4.83355 
31 0.16638 0.32262 0.50957 0.64306 0.83106 1.00157 1.00722 1.17181 1.33491 1.50256 1.66617 1.85617 1.8621 2.06978 2.19839 2.34137 2.4841 2.63711 2.8277 2.99188 3.1647 3.31498 3.45043 3.59275 3.76732 4.0984 4.34593 4.50502 4.63188 4.82118 4.82636 
74 0.15703 0.16183 0.1658 0.31398 0.31878 0.32348 0.50038 0.50517 0.50922 0.63362 0.63851 0.82249 0.82686 0.82977 0.99386 0.99917 1.00288 1.16016 1.1663 1.1709 1.3241 1.32994 1.33417 1.49246 1.49746 1.50187 1.65506 1.65997 1.66399 1.84894 1.85365 1.85718 2.06183 2.06695 2.18725 2.19399 2.33419 2.33878 2.34577 2.47419 2.47949 2.62868 2.63274 2.81882 2.82325 2.82854 2.98284 2.98735 3.1546 3.15997 3.16389 3.30396 3.31004 3.31387 3.43999 3.44584 3.58444 3.5888 3.7577 3.76268 3.76705 4.0915 4.09626 4.34035 4.34531 4.4949 4.49983 4.5058 4.61753 4.62608 4.63205 4.81405 4.81746 4.82265 
29 0.17078 0.32723 0.51454 0.6476 0.83571 1.01133 1.17788 1.34082 1.50788 1.67261 1.86403 2.07352 2.20244 2.34758 2.48877 2.64076 2.83281 2.99598 3.16871 3.32109 3.45463 3.59907 3.77155 4.10286 4.35024 4.50769 4.63542 4.82586 4.83167 
28 0.17242 0.32946 0.51551 0.64831 0.84047 1.0106 1.17839 1.34044 1.50825 1.67478 1.86209 2.07514 2.21061 2.34835 2.48869 2.64223 2.83386 2.99723 3.17019 3.32188 3.45457 3.59863 3.77308 4.10236 4.35228 4.51131 4.6387 4.82764 
101 0.17531 0.17855 0.18237 0.33016 0.33391 0.33699 0.34225 0.51823 0.52097 0.52384 0.52832 0.65111 0.65475 0.65827 0.68333 0.83988 0.84343 0.84682 0.85209 1.01047 1.0148 1.01881 1.02615 1.17759 1.18262 1.18667 1.34325 1.34668 1.3501 1.35895 1.51007 1.51349 1.51688 1.52318 1.67589 1.67964 1.68414 1.86526 1.86914 1.87258 1.87809 2.07865 2.08185 2.0864 2.20465 2.20966 2.21575 2.35079 2.35455 2.35817 2.36385 2.49299 2.49648 2.50097 2.51461 2.64556 2.64877 2.65403 2.83577 2.83897 2.84225 2.84578 3.00027 3.00338 3.00746 3.17255 3.1762 3.1792 3.18411 3.32159 3.32578 3.32882 3.3358 3.45726 3.46117 3.46466 3.60209 3.60598 3.6099 3.61786 3.77562 3.77893 3.78157 3.78744 4.10732 4.1106 4.11488 4.35606 4.35914 4.36343 4.51214 4.51592 4.51955 4.53011 4.63878 4.64355 4.649 4.83053 4.83332 4.83665 4.84125 
29 0.16845 0.32627 0.51251 0.64675 0.83484 1.00633 1.17688 1.3389 1.5054 1.6698 1.86096 2.07228 2.20212 2.34565 2.48724 2.6401 2.83109 2.99507 3.16772 3.3187 3.4534 3.597 3.7706 4.10087 4.34898 4.50745 4.63777 4.82382 4.83005 
59 0.16788 0.17081 0.32243 0.32634 0.5106 0.51376 0.64311 0.64715 0.83119 0.83464 0.83955 1.00177 1.00753 1.16882 1.17549 1.3355 1.33993 1.50356 1.5072 1.66797 1.67252 1.85683 1.86151 2.06997 2.07358 2.19941 2.20642 2.34199 2.34704 2.48482 2.48815 2.6386 2.64109 2.82876 2.83173 2.8373 2.99387 2.99886 3.1638 3.16803 3.31548 3.31912 3.44877 3.45324 3.59459 3.59849 3.76724 3.77109 4.09915 4.10256 4.34805 4.35205 4.50329 4.50759 4.63246 4.63722 4.8227 4.82548 4.82999 
16 0.16512 0.32124 0.50929 0.83342 1.0026 1.17415 1.6711 1.85669 2.48118 2.63487 3.16296 3.31418 3.4487 3.76498 4.5019 4.8195 
28 0.15083 0.30726 0.49451 0.6273 0.81587 0.9872 1.1536 1.31924 1.48633 1.65334 1.84196 2.05515 2.18365 2.32735 2.47011 2.62231 2.81251 2.9771 3.14801 3.29838 3.43379 3.57822 3.75158 4.08412 4.33257 4.48848 4.62062 4.80671 
37 0.16579 0.32301 0.5097 0.51369 0.64283 0.83168 0.83587 1.00306 1.17233 1.33526 1.50199 1.66543 1.85772 1.86333 2.06955 2.19871 2.34265 2.48405 2.49291 2.63721 2.8277 2.83348 2.99164 3.16491 3.31555 3.44992 3.59341 3.60032 3.76754 3.77258 4.09786 4.10623 4.34581 4.50479 4.63249 4.82093 4.82608 
38 0.17381 0.32988 0.34745 0.51599 0.52527 0.64965 0.83906 1.00985 1.02521 1.17773 1.34206 1.50821 1.52228 1.6729 1.86223 1.86843 2.07614 2.20269 2.21211 2.34839 2.35806 2.49118 2.64385 2.83388 2.84172 2.99892 3.17167 3.32273 3.45679 3.59984 3.60877 3.77481 4.10457 4.35276 4.51164 4.64032 4.82742 4.83321 

180
