# Supplementary material for: Deciphering the Contribution of Oriens-Lacunosum/Moleculare (OLM) Cells to Intrinsic θ Rhythms Using Biophysical Local Field Potential (LFP) Models
Source: eNeuro. 2018 Sep 4;5(4):ENEURO.0146-18.2018. doi: 10.1523/ENEURO.0146-18.2018 (PMC6140113; doi:10.1523/ENEURO.0146-18.2018)
Supplement: Supplementary file 2 — Supplementary Code. Download supplement 2, GZ file [file sup_enu-eN-NWR-0146-18-s02.gz › LFP_microcircuit-master/BC-380-gi-0-gi_SD-0-PV12913020-dSD6.6ms-gnSD0.21-gpv-3.0-gsb4.0-csb0.21-gbs0.25-cbs0.1344-spiketimes.txt]

16554

339


78 0.14389 0.14822 0.15146 0.30009 0.30386 0.30793 0.48661 0.49147 0.49475 0.6193 0.62392 0.62788 0.80939 0.81324 0.81664 0.98174 0.98535 0.9916 1.14629 1.1507 1.1576 1.31109 1.31641 1.32121 1.47922 1.48411 1.48778 1.64053 1.64801 1.83647 1.83938 1.84411 2.04973 2.0529 2.1751 2.1814 2.32134 2.32462 2.32941 2.45807 2.46467 2.46847 2.61389 2.61865 2.62193 2.80491 2.80951 2.81288 2.96871 2.97411 2.97817 3.14149 3.14489 3.14923 3.2907 3.2954 3.30006 3.42353 3.42949 3.43584 3.57057 3.57516 3.57995 3.74519 3.74927 3.75262 4.07864 4.08161 4.32763 4.33013 4.48185 4.48559 4.4891 4.60601 4.61304 4.80077 4.80396 4.80698 
87 0.14442 0.14831 0.1514 0.30051 0.30426 0.30813 0.48729 0.49137 0.49446 0.49921 0.61885 0.62319 0.62691 0.63272 0.80976 0.81344 0.81694 0.82065 0.98256 0.98539 0.99042 1.14662 1.15072 1.15702 1.31154 1.31528 1.3201 1.47958 1.48377 1.48768 1.64081 1.64837 1.65218 1.83726 1.83982 1.84379 2.0505 2.0531 2.05661 2.17567 2.18117 2.32215 2.32506 2.32881 2.45744 2.46417 2.46826 2.61409 2.61874 2.62225 2.80574 2.80987 2.81314 2.96924 2.97348 2.97732 3.14208 3.14529 3.14937 3.15399 3.29121 3.29479 3.30009 3.42394 3.43041 3.43441 3.5713 3.57525 3.57887 3.74602 3.74908 3.75283 4.07947 4.08211 4.08583 4.3283 4.33055 4.33385 4.48241 4.48557 4.48978 4.60644 4.61289 4.61903 4.8017 4.80459 4.80723 
32 0.16864 0.3262 0.51155 0.64389 0.83469 1.00571 1.1737 1.33634 1.50408 1.66695 1.86002 2.07034 2.07877 2.20331 2.34244 2.3488 2.48503 2.63839 2.82903 2.99284 3.16691 3.31807 3.45183 3.59343 3.59878 3.77037 4.09912 4.34707 4.35488 4.50719 4.63436 4.82369 
0 
71 0.16562 0.16946 0.18201 0.32217 0.32596 0.33631 0.50949 0.51335 0.52589 0.64121 0.64665 0.83143 0.83629 1.0011 1.00664 1.01386 1.16792 1.17337 1.33227 1.33837 1.35619 1.50054 1.50642 1.66553 1.67136 1.85583 1.86091 1.86987 2.06993 2.07428 2.09848 2.19685 2.21051 2.34161 2.34627 2.35346 2.48381 2.49053 2.63631 2.64128 2.82765 2.83218 2.85516 2.99131 2.99633 3.16194 3.16678 3.1735 3.31202 3.31748 3.33223 3.44858 3.45273 3.59231 3.59738 3.60405 3.76781 3.77148 3.78659 4.09815 4.10334 4.34636 4.35271 4.50163 4.50694 4.51774 4.62832 4.63812 4.82143 4.82509 4.83432 
0 
24 0.17006 0.32544 0.51204 0.64781 0.83331 1.00571 1.17709 1.33875 1.66956 1.86211 2.07604 2.34685 2.63925 2.83109 2.99695 3.16914 3.31802 3.45253 3.59836 3.77 4.10086 4.34813 4.50694 4.8244 
81 0.15408 0.15802 0.16223 0.31089 0.31458 0.31858 0.49647 0.50077 0.50437 0.62952 0.63345 0.63812 0.81958 0.82347 0.82719 0.99137 0.99568 1.00011 1.15703 1.16173 1.1673 1.32075 1.32596 1.33054 1.48919 1.49382 1.49867 1.64987 1.65672 1.66007 1.84609 1.84976 1.85377 2.05935 2.06265 2.18421 2.19006 2.19713 2.33144 2.33488 2.33999 2.46926 2.47434 2.47912 2.62513 2.62877 2.63258 2.81466 2.81891 2.82234 2.97843 2.98357 2.98917 3.15159 3.15541 3.15869 3.30063 3.30524 3.30972 3.43561 3.43948 3.44407 3.5806 3.58467 3.58962 3.75454 3.75886 3.76191 4.08838 4.09163 4.33708 4.33973 4.49176 4.49619 4.49976 4.61508 4.62303 4.62738 4.81074 4.8135 4.81781 
0 
53 0.15871 0.16367 0.31487 0.31953 0.50272 0.50765 0.63591 0.64043 0.82574 0.83028 0.99503 1.0 1.16343 1.32744 1.3327 1.49524 1.50015 1.65957 1.66604 1.84854 1.85464 2.06196 2.06778 2.19241 2.33486 2.34024 2.47717 2.48255 2.63006 2.63411 2.82134 2.82583 2.98533 2.99053 3.1577 3.16231 3.30644 3.31181 3.44096 3.44573 3.58602 3.59109 3.75989 3.76345 4.09052 4.09646 4.33929 4.34582 4.49815 4.50302 4.62551 4.81469 4.81951 
88 0.14468 0.14912 0.1523 0.30107 0.30475 0.30854 0.3126 0.48763 0.49266 0.49565 0.6202 0.62508 0.629 0.8104 0.81436 0.81757 0.98275 0.9864 0.99097 1.14715 1.15154 1.15687 1.31199 1.31759 1.32125 1.48023 1.48535 1.4886 1.64104 1.6489 1.65295 1.83747 1.84031 1.84456 2.05074 2.05398 2.05908 2.1759 2.18241 2.1896 2.32237 2.32558 2.33 2.45831 2.46514 2.4689 2.61452 2.61952 2.62255 2.80585 2.81066 2.81367 2.81907 2.96967 2.97535 2.97883 3.14264 3.14596 3.14997 3.15419 3.29172 3.29657 3.30045 3.424 3.43031 3.43473 3.57157 3.57632 3.58043 3.74617 3.75053 3.75346 4.07965 4.08258 4.08778 4.32862 4.33104 4.33678 4.4829 4.48678 4.48994 4.60672 4.61423 4.61889 4.80176 4.80491 4.80773 4.81195 
54 0.17609 0.18126 0.33327 0.33768 0.5192 0.52327 0.65279 0.65851 0.8419 0.84657 1.01346 1.01948 1.18094 1.18727 1.34496 1.34959 1.51292 1.51846 1.67609 1.68351 1.86742 1.87185 2.07902 2.08449 2.20972 2.35288 2.36138 2.4945 2.50426 2.6472 2.65506 2.83749 2.84286 3.00199 3.0101 3.17499 3.1794 3.32546 3.33064 3.45898 3.46375 3.60414 3.61322 3.77758 3.78148 4.10801 4.11591 4.35565 4.36168 4.5145 4.5196 4.64218 4.83093 4.83556 
0 
130 0.14186 0.14515 0.14787 0.15014 0.15443 0.29798 0.30156 0.30411 0.30655 0.30963 0.48482 0.48828 0.49092 0.49306 0.49604 0.6158 0.61968 0.62272 0.62538 0.62829 0.80725 0.81061 0.81344 0.81556 0.81921 0.98006 0.98241 0.98543 0.98817 1.14408 1.14795 1.15124 1.15484 1.15904 1.30905 1.31229 1.31595 1.31868 1.32232 1.47708 1.48076 1.48372 1.48609 1.48987 1.63825 1.64433 1.64752 1.65065 1.65573 1.83478 1.83701 1.83956 1.84203 1.84627 2.04802 2.05024 2.05275 2.05569 2.17317 2.1772 2.18068 2.18723 2.31967 2.3223 2.3248 2.32753 2.45482 2.46069 2.46407 2.46673 2.4705 2.61158 2.61595 2.61858 2.6208 2.80327 2.80687 2.80933 2.81149 2.81505 2.96674 2.97034 2.97359 2.97587 3.13956 3.14239 3.14482 3.1474 3.15011 3.28861 3.29176 3.29493 3.29795 3.30089 3.42145 3.42711 3.42951 3.43292 3.43621 3.5688 3.57232 3.57486 3.57787 3.74351 3.74588 3.74872 3.75095 3.75371 4.07699 4.07928 4.08168 4.08449 4.32579 4.32785 4.33002 4.33322 4.47991 4.48273 4.48597 4.48803 4.49213 4.60393 4.60855 4.61207 4.61577 4.79924 4.80183 4.80389 4.80605 4.80962 
0 
60 0.15523 0.15984 0.16527 0.31264 0.31872 0.49904 0.50275 0.50793 0.63162 0.63639 0.82082 0.8254 0.83071 0.99283 0.99926 1.15892 1.16721 1.32396 1.33093 1.49179 1.49638 1.65394 1.65888 1.66577 1.84756 1.85383 2.06055 2.06858 2.18686 2.19725 2.33291 2.3389 2.47175 2.47698 2.62692 2.63111 2.81757 2.82183 2.82718 2.98028 2.9852 3.15365 3.15911 3.30336 3.30997 3.43805 3.44433 3.58301 3.58847 3.75709 3.76222 4.0897 4.33852 4.34522 4.4937 4.49905 4.61802 4.62496 4.81249 4.81666 
66 0.16589 0.16946 0.32272 0.32616 0.34831 0.50988 0.51334 0.64281 0.64652 0.831 0.83457 0.83975 1.0007 1.006 1.01362 1.16745 1.17338 1.33499 1.33878 1.50267 1.50629 1.66555 1.67038 1.67681 1.85625 1.8603 1.86442 2.06899 2.07306 2.19721 2.2041 2.34188 2.34651 2.35297 2.48391 2.48828 2.63677 2.64007 2.82761 2.83097 2.83613 2.99241 2.99813 3.16254 3.16682 3.17292 3.31436 3.318 3.44876 3.45291 3.59316 3.59772 3.76642 3.76986 3.77683 4.09794 4.10255 4.34645 4.35206 4.50359 4.50689 4.63066 4.63577 4.82097 4.82395 4.82865 
36 0.14916 0.15482 0.30624 0.49298 0.4989 0.62571 0.81501 0.8205 0.98638 1.15255 1.31653 1.48575 1.65254 1.8411 2.05437 2.18201 2.32654 2.46923 2.62126 2.81131 2.81748 2.97534 3.14687 3.15331 3.29639 3.43358 3.57703 3.74989 3.75572 4.08344 4.33209 4.48709 4.49339 4.61496 4.80592 4.81104 
1 4.82702 
3 0.82998 1.85854 2.82859 
0 
20 0.17011 0.32721 0.51207 0.64722 0.83534 1.50654 1.86346 2.07401 2.34754 2.6387 2.83143 2.99546 3.16811 3.31835 3.45483 3.59757 3.76936 4.10573 4.50787 4.82532 
26 0.15884 0.31689 0.50279 0.63554 0.82337 0.99927 1.16335 1.32826 1.4975 1.65946 1.85359 2.06497 2.33864 2.47791 2.63121 2.82164 2.98604 3.15945 3.30769 3.4431 3.58887 3.76217 4.34188 4.49888 4.62853 4.81506 
71 0.15398 0.1588 0.31115 0.31531 0.31968 0.4982 0.50144 0.5049 0.63075 0.63491 0.63939 0.81916 0.82337 0.82601 0.99127 0.9963 1.15749 1.16349 1.16823 1.32116 1.32658 1.33048 1.49073 1.49471 1.49926 1.65438 1.65865 1.66596 1.84588 1.85104 1.85528 2.05926 2.06354 2.18503 2.19072 2.33141 2.33549 2.47184 2.47604 2.48174 2.62601 2.6295 2.81622 2.81994 2.82469 2.98035 2.98406 3.15191 3.15653 3.16026 3.30124 3.30665 3.30987 3.43699 3.44199 3.58205 3.58602 3.75475 3.75921 3.76256 4.0883 4.09275 4.33692 4.34142 4.49195 4.49655 4.61531 4.62317 4.62796 4.8108 4.81398 
5 1.51218 2.64528 3.32489 3.77602 4.51302 
34 0.16751 0.32305 0.32961 0.51048 0.5155 0.64301 0.64829 0.83215 0.83737 1.00473 1.17273 1.33676 1.50435 1.66745 1.85692 1.86372 2.07163 2.20144 2.34279 2.48519 2.63883 2.82886 2.99327 3.16543 3.17113 3.31668 3.45041 3.59412 3.76815 4.09952 4.34758 4.50586 4.63445 4.82296 
34 0.15913 0.31306 0.31843 0.50103 0.63336 0.82496 0.99277 0.99921 1.15896 1.16841 1.32771 1.49528 1.65909 1.84742 1.85447 2.06134 2.19129 2.3328 2.47658 2.62831 2.81972 2.98456 3.15369 3.15922 3.30744 3.4386 3.58525 3.75956 4.08988 4.33799 4.49693 4.62465 4.81254 4.81862 
57 0.15015 0.15483 0.30674 0.31123 0.493 0.49806 0.62563 0.6307 0.81594 0.82068 0.98802 0.99521 1.15328 1.16284 1.31766 1.32544 1.48579 1.49167 1.64646 1.65475 1.84287 1.84765 2.05607 2.05991 2.18141 2.18943 2.32779 2.33179 2.46575 2.47251 2.62152 2.62624 2.81113 2.81638 2.97518 2.98161 3.14814 3.1529 3.29697 3.30484 3.42969 3.43576 3.4426 3.5769 3.58188 3.75132 3.75666 4.08504 4.08858 4.33393 4.33704 4.4884 4.49433 4.61235 4.62174 4.80707 4.81046 
99 0.1541 0.15776 0.16076 0.1647 0.31064 0.31357 0.31702 0.3202 0.49691 0.50139 0.50449 0.50819 0.62941 0.63344 0.63714 0.81999 0.82352 0.82637 0.83029 0.99186 0.99577 0.99889 1.1569 1.1608 1.16537 1.16897 1.32138 1.32627 1.32984 1.48959 1.49406 1.4972 1.50182 1.6496 1.6564 1.65945 1.66353 1.8467 1.84978 1.85349 2.05997 2.06347 2.06741 2.18488 2.19017 2.19515 2.33178 2.33483 2.33833 2.46729 2.47311 2.47678 2.48113 2.62462 2.6285 2.63121 2.81495 2.81913 2.82212 2.82611 2.979 2.98401 2.98675 3.15205 3.15519 3.15846 3.16228 3.30084 3.30506 3.30881 3.31295 3.43261 3.43862 3.4431 3.44799 3.58074 3.5848 3.58818 3.75521 3.7591 3.76202 3.76804 4.08898 4.09226 4.09705 4.33798 4.34096 4.34537 4.49241 4.49673 4.49955 4.61546 4.62194 4.6255 4.63113 4.81117 4.81411 4.81726 4.82104 
26 0.16883 0.32534 0.51107 0.64373 0.83442 1.00204 1.17329 1.50567 1.66927 1.86066 2.06924 2.20096 2.34209 2.48421 2.82821 2.99117 3.16638 3.32009 3.45301 3.59302 3.76985 4.09958 4.34613 4.50985 4.6347 4.8237 
61 0.16649 0.1708 0.32296 0.32819 0.51088 0.5151 0.64334 0.64778 0.83193 0.83562 0.84923 1.00221 1.00715 1.16948 1.17571 1.33642 1.34216 1.50323 1.5071 1.66617 1.67147 1.85722 1.86287 2.0702 2.07513 2.19679 2.20272 2.3428 2.34778 2.37093 2.48414 2.48805 2.63717 2.64115 2.82868 2.83271 2.99158 2.9955 3.16413 3.16821 3.18073 3.31362 3.31852 3.44936 3.45429 3.59332 3.59766 3.60715 3.7677 3.77179 4.09949 4.10491 4.34787 4.35589 4.50376 4.50828 4.63075 4.63578 4.82231 4.82599 4.84117 
40 0.16057 0.16511 0.31668 0.32141 0.50504 0.51043 0.63745 0.64793 0.82453 0.8287 0.99645 1.00209 1.16306 1.17118 1.32983 1.49907 1.66124 1.66842 1.85106 1.8569 2.06476 2.19348 2.33684 2.34359 2.47978 2.63333 2.82363 2.83 2.98717 3.16015 3.31004 3.44373 3.58794 3.76335 4.09356 4.34206 4.50056 4.62684 4.81708 4.82214 
91 0.17743 0.1806 0.18457 0.33343 0.33701 0.34017 0.52069 0.52345 0.52664 0.5326 0.65349 0.65685 0.66061 0.84286 0.84608 0.84963 1.01357 1.01766 1.02156 1.18138 1.18528 1.1894 1.34565 1.34884 1.35258 1.51371 1.51673 1.52058 1.67803 1.68163 1.68661 1.86824 1.87185 1.87517 1.88253 2.08095 2.08417 2.08865 2.20848 2.21291 2.21959 2.35325 2.35662 2.36037 2.36706 2.49553 2.49891 2.50401 2.64764 2.65082 2.65469 2.83922 2.84215 2.84589 2.85349 3.00296 3.00597 3.01039 3.17466 3.17826 3.18115 3.18679 3.32482 3.32853 3.33184 3.45978 3.46372 3.46769 3.60423 3.60763 3.61165 3.77785 3.78104 3.78366 3.79025 4.10986 4.11305 4.11755 4.35849 4.36136 4.36576 4.51451 4.51826 4.52164 4.64303 4.64682 4.65516 4.83265 4.83533 4.83836 4.84249 
78 0.15304 0.15727 0.16243 0.30893 0.31238 0.31649 0.49546 0.50018 0.50425 0.62779 0.63253 0.6364 0.81858 0.82293 0.82619 0.9904 0.99478 1.00013 1.15532 1.16042 1.16724 1.32012 1.3253 1.33278 1.48814 1.49298 1.49897 1.64902 1.65618 1.65979 1.84521 1.84917 1.8541 2.05845 2.06223 2.18393 2.18978 2.33024 2.33368 2.34036 2.46605 2.47246 2.47607 2.62211 2.62685 2.63008 2.81374 2.81819 2.82289 2.97756 2.98283 3.15046 3.15406 3.15794 3.29948 3.3043 3.30898 3.43204 3.43768 3.44212 3.57933 3.58379 3.58991 3.75379 3.75836 3.76322 4.0874 4.09116 4.33629 4.34004 4.49075 4.49552 4.6146 4.62114 4.62903 4.80959 4.81293 4.81787 
53 0.15283 0.15778 0.3104 0.31579 0.49779 0.5023 0.62998 0.63532 0.81828 0.82293 0.82867 0.99079 0.99809 1.15713 1.32156 1.32766 1.4903 1.49488 1.65536 1.66276 1.84532 1.85109 2.05875 2.06621 2.1872 2.33068 2.3365 2.47195 2.47784 2.62586 2.62997 2.81559 2.81999 2.97986 2.98481 3.15121 3.15685 3.30087 3.30733 3.43643 3.44311 3.58119 3.58672 3.75437 3.7594 4.08768 4.33634 4.49152 4.49636 4.61843 4.6275 4.81032 4.81454 
32 0.15477 0.30999 0.49739 0.63042 0.82003 0.98973 1.15714 1.32189 1.49017 1.65492 1.84416 2.05745 2.18772 2.32982 2.4726 2.62537 2.81527 2.97971 3.15062 3.15949 3.30083 3.43623 3.58093 3.75321 3.759 4.08656 4.33505 4.49082 4.49721 4.62174 4.80926 4.81507 
31 0.16436 0.32007 0.32743 0.50888 0.64037 0.828 0.8335 1.00011 1.16769 1.33369 1.50098 1.66436 1.85453 1.8604 2.06746 2.19647 2.34011 2.48193 2.63532 2.82642 2.99049 3.16148 3.31213 3.44758 3.59163 3.76479 4.09655 4.34531 4.50133 4.63058 4.81999 
82 0.14527 0.14956 0.15323 0.30147 0.3051 0.30907 0.48806 0.49272 0.49618 0.62067 0.62509 0.62928 0.81081 0.81468 0.81825 0.82348 0.9832 0.987 0.99173 1.14767 1.15176 1.15744 1.31255 1.31756 1.32175 1.48066 1.48522 1.48898 1.64189 1.64847 1.6523 1.83793 1.84096 1.8453 2.05118 2.05455 2.1765 2.18237 2.18943 2.32279 2.32611 2.33056 2.45959 2.46508 2.46951 2.61529 2.61963 2.62306 2.80637 2.81078 2.8143 2.97012 2.97507 2.97884 3.14293 3.14627 3.15041 3.29211 3.29658 3.30096 3.42491 3.43037 3.4352 3.572 3.57644 3.58096 3.74661 3.75077 3.7541 4.08008 4.08315 4.32906 4.33174 4.48332 4.48711 4.49063 4.60742 4.61419 4.61873 4.80223 4.80546 4.80855 
142 0.13728 0.14047 0.14316 0.14537 0.14821 0.29339 0.29682 0.29931 0.30168 0.30396 0.48019 0.48349 0.48623 0.48827 0.49061 0.49475 0.61148 0.61516 0.61814 0.62058 0.62282 0.62676 0.80265 0.80588 0.80866 0.81083 0.81337 0.81727 0.97545 0.97784 0.98072 0.98333 0.98683 1.1395 1.14317 1.14635 1.14934 1.15283 1.30444 1.30756 1.3112 1.31359 1.31646 1.47248 1.47596 1.47896 1.4812 1.48413 1.63368 1.63936 1.64248 1.64491 1.64888 1.83016 1.8324 1.83477 1.83725 1.83979 2.0434 2.04564 2.04801 2.05082 2.16857 2.17232 2.17588 2.17969 2.31504 2.31764 2.32003 2.32267 2.3259 2.45028 2.45568 2.45894 2.46151 2.46414 2.60698 2.61108 2.61374 2.6159 2.61896 2.79864 2.80206 2.80462 2.80667 2.80942 2.81316 2.96213 2.96554 2.96887 2.97093 2.97474 3.13496 3.13776 3.14008 3.14263 3.14466 3.14823 3.28406 3.28714 3.29028 3.29306 3.29548 3.41684 3.42217 3.42454 3.42731 3.4299 3.56419 3.56755 3.57014 3.57283 3.57628 3.7389 3.74133 3.74404 3.74621 3.74819 4.07236 4.07467 4.07693 4.07964 4.32119 4.32324 4.32529 4.32841 4.4753 4.47808 4.48123 4.48325 4.48578 4.59933 4.60339 4.60697 4.61015 4.6148 4.7946 4.79717 4.79917 4.80131 4.80392 4.99802 
38 0.15343 0.15858 0.31045 0.3167 0.49672 0.50157 0.62976 0.63673 0.81884 0.82401 0.99065 1.1568 1.32074 1.48964 1.49627 1.65387 1.84536 2.0586 2.18571 2.33077 2.47076 2.47648 2.6251 2.81523 2.979 2.98462 3.15108 3.16089 3.30055 3.30938 3.43645 3.58087 3.75404 4.08767 4.33636 4.49136 4.61872 4.81015 
0 
62 0.17452 0.17972 0.33057 0.33443 0.34214 0.51827 0.52259 0.65091 0.6552 0.8407 0.8453 1.01071 1.01625 1.1802 1.1853 1.34372 1.34827 1.51093 1.51572 1.67484 1.68243 1.8656 1.86993 1.87833 2.07747 2.08248 2.20827 2.21723 2.3504 2.35687 2.3653 2.49301 2.4985 2.64535 2.65167 2.83706 2.84207 3.00076 3.00701 3.17188 3.17586 3.18191 3.32272 3.32703 3.457 3.46146 3.60219 3.60769 3.77533 3.77948 3.78832 4.10633 4.11054 4.35498 4.36021 4.51318 4.51813 4.64196 4.66214 4.82986 4.83394 4.84098 
93 0.17672 0.17984 0.18453 0.33269 0.33635 0.33996 0.35388 0.52032 0.52339 0.52667 0.53368 0.65273 0.65617 0.65985 0.84287 0.84556 0.84942 1.01206 1.01683 1.02069 1.04348 1.17996 1.18504 1.1888 1.34548 1.34931 1.35399 1.513 1.51603 1.51974 1.67714 1.68093 1.68638 1.86724 1.87115 1.87475 1.88224 2.07962 2.0829 2.08823 2.20826 2.21342 2.21929 2.35239 2.35687 2.36116 2.36896 2.49589 2.50015 2.50608 2.64753 2.65036 2.65537 2.83809 2.84104 2.84496 2.84987 3.00277 3.00582 3.0103 3.17334 3.17727 3.1804 3.18651 3.32441 3.32816 3.33136 3.4586 3.46253 3.46658 3.60399 3.60782 3.61275 3.77708 3.78051 3.78386 3.79033 4.10856 4.11189 4.11718 4.35722 4.3604 4.36554 4.51479 4.51759 4.52147 4.64157 4.64613 4.65264 4.83176 4.83459 4.83802 4.8432 
5 0.16704 0.32628 1.00384 1.86104 4.50587 
1 3.77448 
55 0.1577 0.16147 0.31438 0.31865 0.32427 0.50215 0.50539 0.63424 0.63829 0.82293 0.82694 0.83156 0.99486 0.99998 1.16075 1.16793 1.3258 1.33067 1.49447 1.49854 1.65901 1.6644 1.84931 1.8544 2.06268 2.18928 2.19931 2.33455 2.33971 2.476 2.47994 2.62957 2.63288 2.81999 2.82326 2.98362 2.98741 3.15526 3.1597 3.30502 3.31009 3.44012 3.445 3.5857 3.5902 3.75882 3.76291 4.09181 4.34011 4.49592 4.49997 4.62126 4.62729 4.81417 4.81724 
80 0.14496 0.14912 0.15252 0.30144 0.30496 0.30877 0.48799 0.49258 0.49575 0.62044 0.62493 0.62886 0.81089 0.81473 0.81788 0.98295 0.9869 0.9913 1.14787 1.1519 1.15689 1.31257 1.3177 1.32145 1.48071 1.48543 1.48882 1.64168 1.64873 1.65288 1.83769 1.84084 1.84479 2.05094 2.05437 2.17638 2.18224 2.32262 2.32592 2.33012 2.4595 2.46514 2.46909 2.61546 2.61965 2.62284 2.80625 2.81065 2.81385 2.97016 2.97538 2.97901 3.14289 3.14626 3.14995 3.29202 3.29646 3.30043 3.42472 3.43019 3.43499 3.5719 3.5763 3.58034 3.74633 3.75052 3.75354 4.07985 4.08299 4.32879 4.33157 4.48324 4.48743 4.49042 4.60722 4.61385 4.61896 4.802 4.80517 4.8082 
0 
28 0.16941 0.32623 0.51383 0.64855 0.8345 1.00789 1.17703 1.33934 1.50793 1.67408 1.86211 2.07379 2.20732 2.34707 2.48914 2.63946 2.83202 2.99487 3.16819 3.31817 3.45375 3.59797 3.77108 4.10475 4.35176 4.50775 4.63606 4.82489 
29 0.15892 0.31621 0.50172 0.63508 0.82396 0.9954 1.16419 1.32754 1.49476 1.65915 1.84985 2.06161 2.19281 2.33399 2.47626 2.62912 2.81986 2.98398 3.15686 3.30744 3.44174 3.58472 3.75944 4.09037 4.33822 4.49632 4.62613 4.81344 4.82022 
57 0.15269 0.15764 0.309 0.3141 0.49516 0.5002 0.6283 0.63375 0.81803 0.82296 0.8297 0.98963 0.99566 1.15533 1.16243 1.31957 1.32567 1.48779 1.49333 1.65016 1.65633 1.84436 1.84967 2.05761 2.06245 2.18363 2.19226 2.32965 2.33491 2.46812 2.47427 2.62332 2.62823 2.81344 2.81853 2.97725 2.98292 3.14981 3.15532 3.29928 3.30561 3.43279 3.43776 3.57913 3.58449 3.75304 3.75848 4.08663 4.09146 4.33539 4.34052 4.49013 4.49564 4.61419 4.62269 4.809 4.81305 
30 0.16581 0.32192 0.50985 0.64281 0.83103 1.00365 1.17245 1.33505 1.50245 1.6667 1.8572 2.0697 2.20062 2.34173 2.34916 2.48549 2.63645 2.82753 2.99176 3.16402 3.31483 3.4495 3.59406 3.76729 4.09884 4.34635 4.5045 4.63319 4.82141 4.82797 
97 0.17671 0.17973 0.18379 0.33312 0.33639 0.33949 0.35263 0.52028 0.52309 0.52626 0.53188 0.65273 0.65626 0.66013 0.84236 0.84511 0.84866 0.85586 1.01255 1.01647 1.02032 1.02963 1.18025 1.18443 1.18803 1.34488 1.34824 1.35165 1.36002 1.51294 1.51595 1.5196 1.67717 1.68103 1.68613 1.86738 1.8709 1.87431 1.8812 2.07994 2.08311 2.08861 2.20925 2.2146 2.3528 2.35624 2.36072 2.36695 2.49464 2.49817 2.50299 2.647 2.64982 2.65514 2.83826 2.84106 2.84481 2.8492 3.00249 3.00534 3.00946 3.17362 3.17708 3.1801 3.18586 3.32451 3.32771 3.33069 3.34249 3.45846 3.46235 3.4661 3.60381 3.60732 3.6118 3.62086 3.77654 3.77986 3.78257 3.7876 4.10849 4.11159 4.11741 4.35735 4.36071 4.36603 4.51352 4.51686 4.52004 4.52612 4.64338 4.64729 4.65904 4.83186 4.83432 4.83758 4.84161 
70 0.15686 0.1607 0.16466 0.31429 0.31818 0.32114 0.50191 0.50512 0.50907 0.63428 0.63835 0.82243 0.82635 0.8294 0.83417 0.99426 0.99864 1.00211 1.1606 1.16556 1.17068 1.32494 1.33029 1.49416 1.49844 1.65874 1.6623 1.66652 1.84906 1.85332 1.85735 2.06215 2.06584 2.18941 2.19385 2.33427 2.33824 2.34251 2.47559 2.47914 2.62926 2.6328 2.81978 2.82323 2.82785 2.98367 2.98729 3.15522 3.15994 3.16528 3.30528 3.31038 3.44044 3.44506 3.58502 3.58858 3.59695 3.75866 3.76323 4.09114 4.09502 4.33964 4.3433 4.4954 4.49989 4.61992 4.62622 4.81387 4.81704 4.8216 
31 0.16603 0.32312 0.50876 0.64118 0.64774 0.83371 1.00268 1.16833 1.33396 1.5021 1.66939 1.85915 2.07002 2.19847 2.34137 2.48331 2.63594 2.82783 2.99007 3.16228 3.16732 3.31332 3.44831 3.59225 3.76594 3.77091 4.09842 4.34623 4.50412 4.62977 4.82169 
19 0.16414 0.32181 0.50908 0.82998 1.0037 1.1719 1.49992 1.66299 1.85724 2.34235 2.48127 2.63426 2.82706 3.45175 3.76528 4.09673 4.34428 4.50308 4.81968 
36 0.15642 0.31128 0.49904 0.50548 0.63239 0.82152 0.82753 0.99139 1.1577 1.32136 1.49041 1.65612 1.84591 2.05912 2.18521 2.33136 2.47313 2.62675 2.81788 2.98011 3.15208 3.15899 3.30138 3.30964 3.43765 3.44524 3.5818 3.75469 3.76135 4.08812 4.33684 4.49194 4.49979 4.61575 4.81078 4.81765 
111 0.14474 0.14852 0.15129 0.15424 0.30086 0.30426 0.30743 0.3102 0.48747 0.49147 0.49396 0.49657 0.50073 0.61983 0.62364 0.62655 0.62939 0.81008 0.81348 0.81665 0.81911 0.98268 0.98548 0.989 0.99292 1.14695 1.1507 1.15456 1.15828 1.31182 1.31537 1.3189 1.3221 1.47992 1.48383 1.48685 1.48965 1.64126 1.6476 1.65049 1.65388 1.83739 1.83991 1.84312 1.84642 2.05064 2.05324 2.05606 2.17593 2.18099 2.18432 2.32227 2.32507 2.32808 2.33165 2.45819 2.46373 2.46714 2.46985 2.47485 2.61446 2.61867 2.62162 2.62419 2.80584 2.80985 2.8125 2.81525 2.82032 2.9695 2.97363 2.97662 2.97995 3.14233 3.14537 3.14858 3.15106 3.29155 3.29503 3.29865 3.30147 3.42422 3.42991 3.43301 3.43602 3.57146 3.57533 3.57804 3.58129 3.74616 3.74935 3.75221 3.7545 4.07958 4.08217 4.08517 4.32854 4.33073 4.33374 4.48267 4.48565 4.48905 4.4916 4.60677 4.61241 4.61643 4.6211 4.80175 4.80457 4.80688 4.80969 
33 0.15105 0.30737 0.49334 0.62662 0.81626 0.82335 0.98797 1.1535 1.31767 1.32647 1.48601 1.49471 1.65211 1.84266 2.0559 2.1816 2.32796 2.46641 2.47367 2.62161 2.81157 2.9754 3.14809 3.29749 3.43374 3.57747 3.75135 3.75914 4.08495 4.33366 4.48835 4.61252 4.80726 
41 0.15399 0.30925 0.31701 0.49679 0.50212 0.62965 0.81902 0.82352 0.98929 1.15548 1.16498 1.32007 1.32743 1.48947 1.49702 1.65523 1.84383 1.85185 2.05709 2.18651 2.32934 2.4722 2.62455 2.81461 2.82062 2.97923 3.1501 3.15709 3.29955 3.30716 3.43669 3.58038 3.75303 3.75857 4.08617 4.33479 4.48994 4.4957 4.61727 4.8088 4.81425 
7 0.16476 0.32081 0.82841 1.00158 1.33114 1.66435 1.85551 
64 0.14388 0.14826 0.30019 0.30425 0.30885 0.4864 0.49081 0.49506 0.61946 0.62372 0.63024 0.80927 0.81378 0.81868 0.98096 0.98578 1.14661 1.15225 1.31087 1.31652 1.47912 1.48397 1.64215 1.64801 1.8357 1.83979 2.04892 2.0527 2.17509 2.18154 2.32089 2.32471 2.45964 2.46558 2.61458 2.61886 2.80464 2.80907 2.81449 2.96862 2.97379 3.14112 3.14528 3.14917 3.29052 3.29599 3.42544 3.43058 3.57038 3.57468 3.74432 3.74879 3.75223 4.07794 4.08165 4.32676 4.33014 4.48141 4.48619 4.60598 4.61405 4.80018 4.80339 4.80766 
29 0.17699 0.3326 0.51931 0.65328 0.84101 1.0154 1.18245 1.34406 1.51262 1.67847 1.86907 2.07845 2.21504 2.35909 2.49805 2.64421 2.83944 3.0033 3.17462 3.32426 3.46123 3.6055 3.77669 3.78943 4.10679 4.356 4.51246 4.64245 4.8321 
32 0.17003 0.32606 0.51289 0.51872 0.64644 0.83544 0.84131 1.00538 1.01322 1.17269 1.33868 1.50611 1.66975 1.86024 1.86689 2.07292 2.20002 2.34495 2.48781 2.64162 2.83107 2.99563 3.16837 3.31898 3.45294 3.59681 3.77303 4.1014 4.34949 4.50848 4.63525 4.82503 
28 0.15676 0.31402 0.50039 0.63385 0.82189 0.99469 1.16243 1.32592 1.49359 1.65802 1.84727 2.06062 2.18979 2.33361 2.47486 2.62828 2.81841 2.98332 3.15452 3.30559 3.44052 3.58413 3.75799 4.08906 4.33705 4.49534 4.62489 4.81223 
32 0.16331 0.31952 0.50737 0.51262 0.64003 0.83015 1.00106 1.16752 1.3327 1.50009 1.66403 1.854 1.86018 2.06641 2.19669 2.33926 2.48117 2.63447 2.82525 2.83087 2.98952 3.16211 3.3125 3.44584 3.59012 3.76546 4.09526 4.34398 4.50263 4.63066 4.81905 4.82512 
4 0.32284 0.83007 1.00261 1.86034 
24 0.16401 0.32274 0.50772 0.64246 0.82936 1.16926 1.33428 1.50002 1.85726 2.06658 2.33897 2.48363 2.63366 2.82533 2.98892 3.16153 3.3123 3.44885 3.59136 3.76438 4.09524 4.34223 4.50085 4.81813 
28 0.16155 0.31852 0.50654 0.63938 0.82743 0.99964 1.16994 1.33474 1.4994 1.66073 1.85164 1.8576 2.06575 2.20064 2.33783 2.48014 2.6327 2.82419 2.98794 3.16156 3.31259 3.44662 3.5883 3.76379 4.09459 4.34237 4.50083 4.81743 
57 0.17621 0.1812 0.33326 0.33763 0.51978 0.52362 0.65217 0.6562 0.8425 0.84683 1.014 1.01936 1.18417 1.34533 1.3503 1.5116 1.51557 1.67631 1.68251 1.86816 1.87248 2.07907 2.08388 2.20953 2.22789 2.35226 2.35817 2.37023 2.49324 2.49835 2.64614 2.64968 2.83807 2.84306 3.00189 3.00714 3.17465 3.17854 3.32554 3.32991 3.45919 3.46392 3.60338 3.60863 3.77814 3.78171 4.10781 4.11219 4.35603 4.36076 4.51423 4.51844 4.64181 4.6487 4.83104 4.83511 4.84155 
79 0.15488 0.15804 0.1612 0.31178 0.31558 0.3191 0.49895 0.50174 0.50543 0.63158 0.63455 0.63829 0.81983 0.82307 0.82529 0.82872 0.99141 0.9955 0.99943 1.15785 1.16256 1.16791 1.32144 1.32651 1.33043 1.49131 1.49454 1.49948 1.65571 1.65866 1.66485 1.84621 1.85008 1.85421 2.05943 2.06282 2.1858 2.19063 2.33182 2.33533 2.34191 2.47241 2.47579 2.48122 2.62672 2.6297 2.817 2.82011 2.82544 2.98009 2.984 2.9894 3.15251 3.15697 3.16061 3.30137 3.30578 3.30915 3.4378 3.44138 3.44681 3.58241 3.58537 3.5912 3.75487 3.75894 3.76185 4.08856 4.09185 4.33733 4.34012 4.49228 4.49647 4.49971 4.61633 4.62405 4.81124 4.81411 4.81842 
40 0.1675 0.17392 0.32477 0.33277 0.51162 0.51748 0.64553 0.83439 1.00251 1.00828 1.17124 1.17759 1.33646 1.50525 1.66727 1.67434 1.85698 1.86271 2.07211 2.19894 2.34464 2.48591 2.63924 2.8297 2.83544 2.9938 3.16592 3.17037 3.31694 3.45088 3.45873 3.59464 3.6026 3.76955 4.10042 4.34785 4.50626 4.63419 4.82256 4.82797 
75 0.16211 0.165 0.16921 0.31754 0.32121 0.32416 0.50563 0.50862 0.51209 0.63817 0.64209 0.82726 0.83028 0.83378 0.99736 1.00189 1.00562 1.16391 1.16933 1.17284 1.32796 1.33239 1.33581 1.49801 1.50122 1.66215 1.66599 1.67124 1.85274 1.85651 1.85993 2.06592 2.06985 2.19446 2.1997 2.33771 2.34137 2.34613 2.4791 2.48253 2.49365 2.63287 2.6356 2.82326 2.8265 2.83075 2.98764 2.99024 2.99891 3.15884 3.16277 3.16661 3.3097 3.31342 3.31728 3.44396 3.44828 3.45609 3.58815 3.59205 3.59967 3.76248 3.76602 3.77267 4.09445 4.09837 4.34298 4.34612 4.4988 4.50244 4.62507 4.63069 4.81737 4.81993 4.82406 
3 1.84747 4.33738 4.81359 
99 0.1467 0.15112 0.15395 0.30295 0.30685 0.31013 0.31372 0.48939 0.49429 0.49708 0.50057 0.62225 0.62699 0.63049 0.81239 0.81647 0.81918 0.82316 0.98442 0.98839 0.99195 1.14918 1.15368 1.15789 1.16198 1.31387 1.31949 1.32276 1.48208 1.48721 1.48998 1.49495 1.64288 1.65038 1.65362 1.65911 1.83916 1.84209 1.84558 1.85025 2.05242 2.0556 2.05926 2.17783 2.18411 2.19028 2.32406 2.32737 2.33096 2.46034 2.46711 2.47023 2.47462 2.61676 2.62161 2.62429 2.80758 2.81237 2.81504 2.81927 2.97153 2.97711 2.97996 3.14438 3.14777 3.15137 3.15473 3.29345 3.29854 3.30185 3.30544 3.42585 3.43201 3.4359 3.43956 3.57332 3.57808 3.58173 3.74785 3.75218 3.75486 3.75969 4.08134 4.08418 4.08778 4.3303 4.33262 4.33708 4.48467 4.48915 4.49167 4.49787 4.60874 4.6154 4.61923 4.80346 4.80664 4.80931 4.813 
2 0.8355 4.34763 
56 0.14723 0.15244 0.30342 0.30841 0.48962 0.49471 0.62269 0.62805 0.81267 0.81798 0.98439 0.99182 1.14998 1.1572 1.31429 1.32093 1.48243 1.48816 1.64605 1.653 1.83913 1.84462 2.05235 2.05709 2.17823 2.18852 2.32422 2.32893 2.46373 2.47012 2.61808 2.62294 2.8078 2.81303 2.97188 2.97783 3.14449 3.14981 3.29381 3.3005 3.42936 3.43606 3.57356 3.57865 3.74774 3.75325 4.08133 4.086 4.33018 4.33438 4.48483 4.49051 4.60909 4.61937 4.8035 4.80719 
97 0.16083 0.16409 0.16711 0.17113 0.31757 0.32085 0.32409 0.50252 0.50688 0.50959 0.51295 0.63646 0.63962 0.64291 0.64729 0.82638 0.82982 0.83282 0.83759 0.99766 1.00117 1.00454 1.16317 1.16706 1.17093 1.17586 1.32751 1.33234 1.33598 1.49568 1.4998 1.50299 1.66024 1.66375 1.66835 1.85225 1.85491 1.8584 1.86303 2.06553 2.06875 2.07246 2.19099 2.19583 2.19974 2.33745 2.34035 2.34421 2.47728 2.48119 2.48432 2.63176 2.63467 2.63725 2.82046 2.82481 2.82762 2.83169 2.98519 2.98947 2.99195 2.99603 3.15777 3.16127 3.16433 3.16771 3.30738 3.31171 3.31475 3.31863 3.44341 3.44681 3.44994 3.58707 3.5905 3.59425 3.6039 3.76094 3.7646 3.76741 3.77124 4.09448 4.09703 4.10068 4.34332 4.34569 4.35082 4.49816 4.50234 4.50492 4.62249 4.62741 4.63076 4.63627 4.81721 4.81972 4.82331 
62 0.15566 0.16017 0.31249 0.31696 0.32223 0.49841 0.5031 0.50763 0.63253 0.63726 0.82146 0.82575 0.83039 0.99243 0.99796 1.15847 1.16438 1.32219 1.32794 1.49035 1.4957 1.65505 1.65944 1.84724 1.85239 2.06039 2.06508 2.18639 2.1924 2.3325 2.33772 2.47208 2.47766 2.62661 2.6313 2.81568 2.82089 2.82613 2.97992 2.98532 3.15317 3.15827 3.16338 3.30194 3.30828 3.43853 3.44301 3.58159 3.58615 3.75591 3.76142 4.08955 4.09422 4.33836 4.34341 4.49272 4.49818 4.61821 4.62512 4.81213 4.81549 4.82174 
47 0.16032 0.16351 0.31583 0.31954 0.5041 0.50823 0.6358 0.64038 0.82498 0.82814 0.99567 1.00099 1.1619 1.16854 1.32867 1.33284 1.49696 1.50141 1.66053 1.66514 1.85111 1.85561 2.06478 2.19187 2.33705 2.34228 2.47791 2.4842 2.63172 2.82243 2.82712 2.98662 3.15747 3.16194 3.3085 3.31216 3.44225 3.44885 3.58758 3.76152 3.76504 4.0932 4.34146 4.49983 4.62665 4.81587 4.8191 
7 0.51869 2.07493 2.34984 2.83615 3.77134 4.50779 4.82842 
65 0.18018 0.18477 0.33661 0.34058 0.52386 0.52783 0.54505 0.65574 0.6601 0.67305 0.84614 0.8505 1.01825 1.02342 1.18468 1.18974 1.34835 1.35279 1.51606 1.52035 1.68043 1.68626 1.87152 1.87603 1.88561 2.08299 2.08729 2.21313 2.22355 2.35756 2.36281 2.37641 2.4981 2.503 2.65035 2.65392 2.84219 2.84682 2.86124 3.00557 3.0107 3.17739 3.18109 3.18705 3.3283 3.33216 3.46173 3.46605 3.47503 3.60714 3.6123 3.78128 3.78479 3.7941 4.11158 4.11583 4.36007 4.36474 4.51802 4.52172 4.64644 4.65361 4.83533 4.8396 4.84647 
34 0.16514 0.32044 0.32562 0.5081 0.64136 0.82987 1.00069 1.1677 1.17504 1.33399 1.50157 1.66465 1.85485 1.86181 2.06728 2.19944 2.34024 2.48283 2.63579 2.82623 2.99062 3.16133 3.16681 3.31346 3.44831 3.59189 3.76558 3.77105 4.09629 4.34471 4.50321 4.63138 4.81952 4.82474 
57 0.16631 0.16956 0.3218 0.32569 0.50997 0.51321 0.64292 0.64745 0.83097 0.83472 1.00196 1.00613 1.16847 1.17341 1.17814 1.33507 1.33947 1.50292 1.50608 1.66678 1.67156 1.85685 1.86054 2.06922 2.07284 2.19838 2.20636 2.34185 2.34589 2.48489 2.48856 2.63774 2.64068 2.82761 2.83094 2.83609 2.99296 2.99847 3.16301 3.16708 3.31382 3.31822 3.44827 3.45282 3.59413 3.59863 3.76693 3.77043 4.09852 4.10232 4.34694 4.35102 4.50277 4.50698 4.63444 4.82231 4.82603 
0 
28 0.16443 0.32128 0.5082 0.64108 0.83068 1.00141 1.17297 1.33509 1.50125 1.66454 1.85573 2.06834 2.19996 2.34035 2.48276 2.63557 2.82633 2.99066 3.16312 3.31435 3.4476 3.59166 3.76588 4.09701 4.34535 4.50308 4.63153 4.81971 
28 0.16452 0.3221 0.50847 0.64084 0.83156 0.99982 1.16749 1.33303 1.50081 1.66439 1.85415 2.06793 2.19584 2.33958 2.48235 2.63578 2.82593 2.99066 3.16329 3.31323 3.44718 3.59155 3.76677 4.09614 4.34447 4.5034 4.63117 4.8194 
47 0.16195 0.16712 0.31795 0.32216 0.50555 0.51 0.6382 0.64312 0.82751 0.83238 0.99809 1.00298 1.16485 1.17214 1.33034 1.33652 1.49848 1.66242 1.66844 1.85215 1.85651 2.06533 2.195 2.33782 2.34325 2.47997 2.63301 2.82355 2.82867 2.98788 2.99326 3.15954 3.16355 3.30975 3.3146 3.44503 3.45032 3.58869 3.59445 3.76302 3.76854 4.09396 4.34209 4.50037 4.62754 4.81692 4.82045 
56 0.15882 0.16252 0.31496 0.31954 0.50231 0.50646 0.63459 0.63868 0.82334 0.827 0.99473 1.0 1.16147 1.16671 1.32724 1.33119 1.49499 1.49947 1.6589 1.66441 1.84928 1.85365 2.06224 2.06659 2.19139 2.19767 2.3348 2.33914 2.47643 2.4811 2.62984 2.63305 2.82032 2.82426 2.98492 2.98926 3.15547 3.15949 3.30623 3.3103 3.44079 3.44525 3.5858 3.59074 3.75979 3.7631 4.09124 4.09575 4.33935 4.34416 4.4974 4.50077 4.62165 4.62662 4.8142 4.81771 
94 0.14999 0.15388 0.1572 0.30616 0.30949 0.31329 0.31741 0.49269 0.49678 0.49965 0.5032 0.62533 0.62914 0.63305 0.63842 0.81539 0.81884 0.82238 0.82647 0.98789 0.99076 0.99516 1.15227 1.15594 1.16099 1.31709 1.3208 1.32498 1.32977 1.48522 1.48915 1.49283 1.64631 1.65305 1.65597 1.8426 1.84514 1.84914 1.85389 2.05591 2.05853 2.0622 2.18114 2.18652 2.32747 2.33027 2.33388 2.46336 2.46903 2.47265 2.47691 2.61974 2.62387 2.62729 2.81099 2.81502 2.81813 2.82327 2.97476 2.97893 2.98242 3.1476 3.15065 3.15461 3.15845 3.29682 3.30039 3.30493 3.30876 3.42925 3.43528 3.43884 3.44345 3.57668 3.58049 3.58402 3.75135 3.75478 3.75813 4.08482 4.08739 4.09137 4.33388 4.33602 4.48792 4.49097 4.49479 4.61191 4.61804 4.6221 4.80694 4.80977 4.81232 4.81787 
20 0.16064 0.31838 0.5073 0.63956 0.82616 0.99717 1.66216 1.85085 2.06438 2.33688 2.6326 2.82397 2.98766 3.16358 3.58809 3.76353 4.09293 4.34104 4.50074 4.81561 
56 0.14893 0.15445 0.30522 0.31052 0.49146 0.49698 0.62434 0.63011 0.81452 0.82014 0.98617 0.9937 1.1518 1.16135 1.31612 1.32391 1.48427 1.49057 1.6475 1.65326 1.84096 1.8463 2.05418 2.05927 2.18018 2.19048 2.32597 2.33094 2.46491 2.471 2.61981 2.62528 2.80972 2.81538 2.97372 2.98011 3.14628 3.15195 3.29551 3.30324 3.43096 3.43652 3.57539 3.58111 3.74951 3.75529 4.08311 4.08803 4.33203 4.33662 4.48666 4.49256 4.61108 4.62003 4.80527 4.80921 
56 0.14938 0.15551 0.30588 0.31152 0.49194 0.49762 0.62454 0.63109 0.81519 0.82109 0.98692 0.99374 1.15236 1.16053 1.31666 1.32399 1.48484 1.49137 1.64677 1.65346 1.84177 1.84742 2.05494 2.05984 2.18051 2.18948 2.32673 2.3319 2.46521 2.47182 2.62038 2.62575 2.81011 2.81607 2.9742 2.98078 3.14702 3.15289 3.29608 3.30358 3.43272 3.43918 3.5759 3.58172 3.75023 3.75607 4.08391 4.0887 4.33285 4.33678 4.48734 4.49332 4.61149 4.62131 4.80601 4.80996 
25 0.16 0.31603 0.50524 0.63722 0.82536 0.99763 1.33148 1.49671 1.66061 1.85208 2.06314 2.3365 2.4776 2.63082 2.8237 2.9857 3.15894 3.30938 3.44388 3.58693 3.76145 4.09209 4.34035 4.49835 4.81535 
27 0.15841 0.31297 0.50096 0.63378 0.82495 0.99407 1.16191 1.32647 1.49403 1.65849 1.84772 2.06163 2.19127 2.33332 2.47612 2.62842 2.81887 2.98401 3.15375 3.30501 3.4393 3.58467 3.75759 4.0899 4.33843 4.49456 4.81277 
10 0.17047 1.00675 2.07337 2.34386 2.99453 3.16814 3.31833 3.45264 4.34752 4.82369 
67 0.17266 0.17658 0.32972 0.33355 0.51548 0.5188 0.52314 0.64777 0.65155 0.65656 0.83858 0.84248 1.00983 1.01366 1.17684 1.18182 1.34085 1.34501 1.50834 1.51249 1.67202 1.67661 1.86417 1.86835 1.87629 2.0752 2.07904 2.10131 2.20516 2.21267 2.34752 2.35223 2.35752 2.48979 2.49455 2.64301 2.64685 2.83396 2.8382 2.84286 2.9982 3.00294 3.17106 3.17423 3.18057 3.32172 3.32554 3.45526 3.45931 3.59881 3.60359 3.61025 3.77384 3.7766 3.78272 4.10383 4.10795 4.12484 4.35168 4.35654 4.51076 4.51475 4.63967 4.64905 4.8274 4.83077 4.83423 
88 0.16848 0.17142 0.1757 0.32356 0.32694 0.33011 0.34143 0.51112 0.51392 0.51682 0.52515 0.64458 0.64785 0.6522 0.83338 0.83638 0.84003 1.004 1.00804 1.01205 1.17136 1.17614 1.18009 1.33638 1.33993 1.34386 1.50444 1.50756 1.51188 1.66807 1.67155 1.67621 1.85796 1.8617 1.86509 1.87251 2.07159 2.07477 2.08054 2.20005 2.20576 2.34445 2.34769 2.35235 2.48615 2.48947 2.49424 2.63889 2.64178 2.65056 2.82926 2.8321 2.83551 2.83978 2.99456 2.99833 3.02696 3.16473 3.16836 3.1713 3.17962 3.31544 3.31908 3.32231 3.44994 3.45362 3.45765 3.59556 3.59926 3.60402 3.76955 3.77232 3.77638 4.10018 4.10346 4.11023 4.34848 4.35168 4.35622 4.50671 4.50945 4.51965 4.6351 4.63963 4.82301 4.82565 4.82898 4.83537 
84 0.16477 0.16824 0.17176 0.32101 0.32494 0.32818 0.50718 0.51067 0.51371 0.51952 0.64078 0.64534 0.65037 0.82995 0.83382 0.83745 1.00112 1.00553 1.00952 1.16822 1.17318 1.17714 1.3318 1.33633 1.3398 1.50028 1.50419 1.50812 1.66586 1.66933 1.67518 1.85596 1.85994 1.86338 1.87443 2.06946 2.07271 2.08636 2.19682 2.20131 2.20841 2.34127 2.34521 2.34995 2.35684 2.48316 2.48657 2.63622 2.63941 2.82674 2.82989 2.83401 2.98986 2.99388 3.00012 3.16241 3.16642 3.16944 3.31234 3.31682 3.32003 3.44771 3.45181 3.45604 3.59224 3.59603 3.6028 3.76456 3.76903 3.77149 3.77848 4.09892 4.10225 4.34698 4.34997 4.36367 4.50191 4.50635 4.51102 4.63075 4.63549 4.82065 4.82344 4.82669 
63 0.15709 0.16078 0.31232 0.31675 0.50019 0.50361 0.63197 0.63664 0.82172 0.826 0.99265 0.99728 1.15894 1.16421 1.32369 1.32854 1.49199 1.49614 1.501 1.65564 1.65999 1.84703 1.85131 2.06023 2.06413 2.18929 2.19726 2.3324 2.33654 2.47253 2.47729 2.62695 2.63066 2.81798 2.82179 2.82725 2.98195 2.98585 3.15319 3.15805 3.16264 3.30297 3.30829 3.3127 3.43822 3.44269 3.58299 3.58775 3.75644 3.76091 3.76474 4.08914 4.09326 4.33791 4.34212 4.49322 4.49791 4.50287 4.6207 4.62675 4.81199 4.81578 4.82024 
58 0.14808 0.15296 0.3043 0.30888 0.49072 0.49615 0.50083 0.62356 0.62877 0.81373 0.81843 0.82296 0.98581 0.99237 1.15074 1.15976 1.31538 1.3231 1.48349 1.4896 1.64455 1.6528 1.84056 1.84509 2.05383 2.05812 2.17924 2.32541 2.32965 2.4633 2.4708 2.61847 2.62343 2.80893 2.81451 2.97292 2.97964 3.1457 3.15028 3.15502 3.29483 3.30311 3.42759 3.43379 3.57466 3.57991 3.7492 3.75503 4.08272 4.08678 4.33176 4.33528 4.48602 4.49187 4.61011 4.61973 4.80479 4.80853 
0 
113 0.14965 0.15364 0.15645 0.15993 0.30584 0.30929 0.31277 0.31575 0.4925 0.4965 0.49918 0.50182 0.50776 0.62463 0.62862 0.63163 0.63437 0.64121 0.81495 0.81842 0.82168 0.8241 0.82823 0.98775 0.99056 0.99434 0.9983 1.15192 1.15578 1.15975 1.16355 1.31673 1.32048 1.32402 1.32716 1.48485 1.48885 1.49193 1.49468 1.64629 1.65278 1.65572 1.65942 1.84252 1.84513 1.84887 1.85223 2.05581 2.05853 2.06146 2.18089 2.18623 2.18989 2.32738 2.33017 2.33333 2.33744 2.46293 2.46885 2.47231 2.47491 2.48064 2.61942 2.62366 2.6268 2.62947 2.81087 2.81484 2.81773 2.82075 2.82517 2.97447 2.9787 2.98177 2.98548 3.14741 3.15048 3.15406 3.15657 3.29654 3.30013 3.30401 3.30704 3.42927 3.43522 3.43835 3.44154 3.57651 3.58034 3.58322 3.58665 3.75125 3.75459 3.75753 3.75983 4.08472 4.08739 4.09084 4.33374 4.33596 4.3395 4.48765 4.4907 4.49426 4.49691 4.61172 4.61758 4.62174 4.62601 4.80684 4.80981 4.81216 4.81561 
63 0.15301 0.15732 0.30918 0.31423 0.49517 0.50004 0.50502 0.62833 0.63277 0.63915 0.81842 0.82344 0.99 0.99615 1.15559 1.1628 1.31972 1.32623 1.48807 1.49317 1.64865 1.6556 1.84471 1.85 1.85563 2.05797 2.06211 2.1832 2.19047 2.32974 2.33398 2.46828 2.4733 2.48019 2.62414 2.62802 2.81299 2.81814 2.82448 2.97745 2.98281 3.15021 3.156 3.2994 3.30684 3.43187 3.43711 3.44313 3.5791 3.58369 3.75331 3.75888 4.08693 4.09098 4.33582 4.33932 4.49047 4.496 4.61409 4.62307 4.80911 4.81269 4.81834 
3 0.16561 0.32197 3.76805 
19 0.16597 0.3193 0.50514 0.63894 0.829 1.17005 1.33206 1.5007 1.85515 2.34159 2.82363 3.15987 3.3128 3.44591 3.59281 3.76334 4.09581 4.50145 4.81933 
45 0.16969 0.3229 0.32905 0.51082 0.51561 0.64299 0.65221 0.83491 0.84041 1.00338 1.0108 1.16793 1.17602 1.33264 1.34147 1.50293 1.51443 1.669 1.67635 1.85741 1.86411 2.07805 2.20126 2.34217 2.34973 2.48974 2.6463 2.8293 2.83584 2.99864 3.16352 3.17285 3.31351 3.32225 3.4482 3.45905 3.59901 3.76686 3.77543 4.10335 4.35147 4.50308 4.51167 4.82518 4.83084 
41 0.16927 0.17579 0.32702 0.51247 0.64557 0.83601 1.00762 1.17291 1.17945 1.33752 1.343 1.5052 1.5101 1.67094 1.86294 2.072 2.20158 2.34542 2.35606 2.48657 2.63933 2.83085 2.83992 2.99446 3.16597 3.1703 3.31713 3.32263 3.45049 3.45504 3.59538 3.60004 3.77004 3.77513 4.10015 4.34909 4.50705 4.51191 4.63542 4.82401 4.83219 
20 0.17357 0.32974 0.51561 0.83782 1.01092 1.17791 1.34195 1.51489 1.67527 2.07905 2.34639 2.65435 2.83501 2.99991 3.17073 3.45908 3.77618 4.10337 4.35069 4.82713 
28 0.16544 0.32216 0.51033 0.64373 0.83064 1.00118 1.17369 1.3375 1.50283 1.66497 1.85971 2.06867 2.2019 2.34111 2.35141 2.48319 2.63588 2.82701 2.99074 3.1643 3.31551 3.44922 3.59447 3.76719 4.09848 4.34911 4.50391 4.82079 
0 
67 0.16239 0.16526 0.17034 0.31888 0.32197 0.32567 0.5064 0.50957 0.63888 0.64262 0.82735 0.83048 0.83433 0.99845 1.00251 1.00941 1.16455 1.17047 1.17607 1.33131 1.33575 1.49934 1.50322 1.66253 1.66535 1.67231 1.85316 1.85653 1.86054 2.06611 2.06935 2.1947 2.19917 2.33831 2.34169 2.34741 2.48044 2.48422 2.63377 2.6369 2.82463 2.82776 2.83322 2.98845 2.9914 3.15985 3.16345 3.17077 3.31067 3.31453 3.44577 3.44983 3.58983 3.59407 3.76332 3.76668 4.09493 4.09852 4.34355 4.34673 4.50044 4.50358 4.62715 4.63178 4.81816 4.82063 4.82452 
117 0.17576 0.17883 0.18215 0.18798 0.33135 0.33472 0.33753 0.34189 0.51918 0.52208 0.52471 0.52856 0.65187 0.65495 0.65776 0.6627 0.84074 0.84401 0.84667 0.84993 1.0114 1.01542 1.01866 1.02425 1.17789 1.18245 1.18606 1.19027 1.34228 1.34602 1.34892 1.35342 1.51179 1.51473 1.51797 1.52745 1.67611 1.67932 1.68312 1.69109 1.86587 1.86955 1.87245 1.87585 1.88366 2.07906 2.08209 2.08531 2.09842 2.20565 2.21027 2.21504 2.35152 2.35484 2.35845 2.36335 2.37403 2.49361 2.49636 2.49973 2.5043 2.6464 2.64924 2.6523 2.662 2.83696 2.84015 2.84312 2.84629 2.85923 3.00176 3.00426 3.00769 3.01672 3.17263 3.17607 3.17849 3.18179 3.18929 3.32249 3.32601 3.32872 3.33219 3.45751 3.46147 3.46451 3.47025 3.60208 3.6049 3.60824 3.61295 3.77542 3.77921 3.78161 3.78551 3.79219 4.10811 4.11092 4.11423 4.12379 4.35666 4.35931 4.36298 4.3741 4.51267 4.51613 4.51864 4.52352 4.63974 4.6439 4.64786 4.65657 4.8312 4.83389 4.83657 4.83942 4.84622 
72 0.16992 0.17361 0.18034 0.32432 0.32859 0.33234 0.51303 0.5166 0.52074 0.64598 0.64922 0.6564 0.83516 0.83819 0.84172 1.00446 1.00918 1.01433 1.17163 1.17712 1.1813 1.33827 1.34224 1.50589 1.50972 1.66945 1.67469 1.68347 1.85925 1.86387 1.86743 2.07328 2.07674 2.20232 2.20771 2.34495 2.34987 2.35533 2.48826 2.49244 2.64133 2.64486 2.83194 2.83568 2.8397 2.99543 2.99891 3.16556 3.16963 3.17368 3.31857 3.322 3.45271 3.4563 3.59668 3.60081 3.60761 3.77125 3.77415 3.78109 4.10177 4.10512 4.35005 4.35365 4.36387 4.5087 4.51212 4.6361 4.64146 4.82446 4.82775 4.83082 
28 0.17253 0.3305 0.51569 0.65081 0.83744 1.01157 1.18257 1.34232 1.50828 1.67542 1.86666 2.07431 2.20943 2.35121 2.49103 2.64164 2.83512 2.99642 3.17097 3.32067 3.45649 3.60011 3.77255 4.10467 4.35031 4.50952 4.64079 4.82865 
93 0.15186 0.15598 0.1591 0.30838 0.31168 0.31512 0.31905 0.49469 0.49907 0.50184 0.50517 0.62743 0.63159 0.63536 0.81748 0.821 0.82399 0.82793 0.98971 0.99345 0.99795 1.15488 1.15872 1.16413 1.31919 1.32425 1.32768 1.48748 1.49196 1.49506 1.64856 1.65509 1.65814 1.66307 1.84449 1.84742 1.85168 2.05778 2.06089 2.06537 2.183 2.18866 2.19698 2.32944 2.33251 2.33678 2.46701 2.47212 2.47549 2.48039 2.62266 2.62646 2.62944 2.81289 2.81706 2.81985 2.82406 2.97687 2.98174 2.9846 3.14974 3.15289 3.15653 3.16051 3.29882 3.30322 3.30695 3.43163 3.4368 3.44089 3.44517 3.57865 3.58274 3.58649 3.75309 3.75727 3.76004 4.08671 4.08949 4.09454 4.33565 4.33816 4.34489 4.48999 4.49399 4.49674 4.61395 4.62015 4.62428 4.80884 4.81184 4.81454 4.81953 
49 0.15604 0.16039 0.31152 0.31685 0.49823 0.50235 0.63184 0.63644 0.82088 0.8253 0.99141 1.15753 1.167 1.32151 1.32798 1.49103 1.49555 1.65624 1.66116 1.84616 1.85274 2.05923 2.18695 2.33163 2.47264 2.47687 2.62635 2.63047 2.81664 2.82092 2.98011 2.98501 3.15219 3.15765 3.30156 3.30843 3.43809 3.58194 3.58814 3.75518 3.76061 4.08831 4.33697 4.49239 4.4977 4.61933 4.62695 4.81128 4.8152 
23 0.16746 0.32654 0.51075 0.644 0.83529 1.33628 1.5062 1.85999 2.06846 2.20478 2.34258 2.63659 2.82992 2.99185 3.16668 3.31608 3.44997 3.59359 3.76828 4.0971 4.34504 4.50506 4.82021 
80 0.14689 0.15107 0.15463 0.30365 0.30774 0.31146 0.48994 0.49433 0.49778 0.62262 0.62695 0.63103 0.81284 0.81713 0.82035 0.98454 0.98918 0.99422 1.15011 1.15522 1.16108 1.31446 1.31984 1.32439 1.48267 1.48745 1.49155 1.64501 1.65072 1.65488 1.83928 1.84318 1.84724 2.05252 2.05619 2.17862 2.18418 2.32442 2.32812 2.33268 2.46267 2.46817 2.4719 2.61806 2.62233 2.62619 2.8082 2.81251 2.81609 2.97215 2.97722 2.98225 3.14465 3.14874 3.15209 3.294 3.29909 3.30298 3.42875 3.4331 3.43712 3.57391 3.57822 3.58279 3.7479 3.75228 3.75541 4.08151 4.08506 4.33036 4.33357 4.485 4.48968 4.49338 4.60947 4.61621 4.62109 4.80383 4.80694 4.81039 
0 
46 0.15286 0.1578 0.30987 0.31644 0.49627 0.50111 0.6294 0.63544 0.81848 0.82341 0.98975 0.99676 1.15612 1.31974 1.3263 1.48897 1.49436 1.65573 1.84462 1.85137 2.05775 2.18501 2.33003 2.4733 2.62502 2.62904 2.81491 2.81972 2.97797 2.98327 3.15048 3.15673 3.29981 3.30648 3.43676 3.58026 3.58663 3.75325 3.75903 4.08685 4.33556 4.49053 4.49609 4.61561 4.80944 4.81509 
39 0.17068 0.17691 0.32667 0.33077 0.51384 0.51814 0.64748 0.83638 0.8426 1.00761 1.01356 1.17713 1.33901 1.35115 1.50752 1.67147 1.86161 1.86685 2.07355 2.20345 2.34686 2.35325 2.49033 2.64035 2.83233 2.83752 2.99541 3.16923 3.31892 3.45298 3.59747 3.60548 3.77208 4.10309 4.35013 4.50847 4.64094 4.82569 4.83033 
48 0.17486 0.18132 0.33081 0.33509 0.51786 0.52291 0.65172 0.65853 0.8405 0.84659 1.01101 1.02057 1.17968 1.18709 1.34359 1.51119 1.52704 1.67488 1.68468 1.86481 1.87042 2.07767 2.085 2.20796 2.35038 2.36201 2.49359 2.64551 2.83649 2.84229 3.00059 3.17264 3.17757 3.32357 3.3299 3.45708 3.46366 3.60208 3.61332 3.77612 3.78126 4.10637 4.11243 4.35476 4.51318 4.64361 4.82967 4.83446 
10 0.16641 0.32385 0.51543 0.83184 1.00742 1.6698 1.85891 2.83271 3.31663 4.82477 
82 0.16293 0.16587 0.17063 0.31829 0.32194 0.32544 0.33515 0.50695 0.51052 0.51614 0.63927 0.64283 0.64771 0.82902 0.83153 0.83562 0.99858 1.00289 1.00723 1.16456 1.16976 1.17419 1.33164 1.33549 1.34604 1.49928 1.50316 1.66292 1.66612 1.6722 1.85302 1.85707 1.86052 1.87086 2.06613 2.06955 2.09557 2.19512 2.2018 2.33832 2.34174 2.34591 2.35141 2.48061 2.48405 2.49083 2.63394 2.63702 2.82439 2.82801 2.83168 2.98913 2.99259 3.00603 3.16004 3.1638 3.16779 3.31053 3.31447 3.32218 3.44451 3.44878 3.45383 3.58946 3.5933 3.59815 3.76395 3.76715 3.77307 4.09512 4.09928 4.12275 4.34381 4.3483 4.50092 4.50418 4.51275 4.62951 4.63501 4.81834 4.82184 4.82541 
1 0.82327 
82 0.16958 0.17275 0.18064 0.32518 0.32891 0.33352 0.51333 0.51613 0.52036 0.64607 0.64972 0.65644 0.8356 0.83846 0.84286 1.00597 1.01027 1.0188 1.17264 1.1777 1.18386 1.33838 1.34177 1.35255 1.50643 1.50982 1.52058 1.66979 1.67346 1.68195 1.85989 1.86387 1.86735 1.88078 2.07316 2.07715 2.09633 2.20252 2.20841 2.34517 2.34882 2.35276 2.36266 2.48822 2.49225 2.5051 2.64125 2.6443 2.83098 2.83397 2.83885 2.9957 2.99919 3.16691 3.17062 3.17509 3.31739 3.32111 3.32578 3.45183 3.45601 3.47311 3.59708 3.60107 3.60875 3.77006 3.77368 3.7781 4.10204 4.10586 4.12006 4.35058 4.35415 4.36568 4.50846 4.51147 4.51851 4.63612 4.64089 4.8249 4.82753 4.83188 
0 
78 0.1692 0.1726 0.3251 0.32858 0.33366 0.51164 0.51504 0.51849 0.64394 0.64745 0.65186 0.83497 0.83838 0.8434 1.00487 1.00989 1.17143 1.17639 1.18458 1.33648 1.34054 1.34576 1.50448 1.50744 1.51273 1.66857 1.67285 1.85858 1.86377 1.86879 2.07162 2.07476 2.0938 2.20098 2.20657 2.34387 2.34775 2.35299 2.48569 2.48845 2.49408 2.63852 2.64112 2.65089 2.82941 2.83303 2.83694 2.99382 2.99674 3.00266 3.16449 3.16853 3.172 3.31521 3.31892 3.32281 3.44953 3.45353 3.45798 3.59463 3.59849 3.60336 3.76848 3.77167 3.77508 4.10038 4.10367 4.11341 4.34913 4.35313 4.5052 4.50809 4.51227 4.63376 4.6379 4.82333 4.82595 4.82982 
83 0.14627 0.15061 0.15371 0.30238 0.30622 0.31 0.48903 0.49385 0.4968 0.62106 0.62586 0.62938 0.81167 0.81553 0.81885 0.82342 0.98423 0.98772 0.99269 1.14841 1.1527 1.15799 1.31343 1.31847 1.32228 1.48151 1.48632 1.48962 1.64248 1.64998 1.6537 1.83894 1.84188 1.84627 2.0522 2.0554 2.17747 2.18358 2.32381 2.32714 2.3316 2.45921 2.46628 2.46995 2.47563 2.61578 2.62086 2.62398 2.80738 2.81192 2.81502 2.97104 2.97622 2.97928 3.14389 3.14739 3.15172 3.29308 3.29747 3.30185 3.30609 3.42549 3.43184 3.43604 3.57301 3.57756 3.58156 3.74769 3.7516 3.75511 4.08112 4.08413 4.33011 4.33259 4.48427 4.48796 4.49152 4.60833 4.61486 4.61975 4.80326 4.80648 4.80953 
71 0.16682 0.17066 0.17438 0.32229 0.32653 0.32952 0.5118 0.51529 0.51931 0.64251 0.64722 0.6513 0.83081 0.83553 0.83874 1.00251 1.00744 1.01125 1.1706 1.17657 1.18022 1.33295 1.33835 1.34166 1.5061 1.51013 1.66787 1.67173 1.85738 1.86147 1.86505 2.07267 2.07581 2.20116 2.20686 2.34342 2.34697 2.35125 2.48722 2.4916 2.64059 2.64405 2.82838 2.83164 2.83556 2.99528 2.99925 3.16523 3.16896 3.17228 3.31367 3.31885 3.32205 3.45192 3.45526 3.59518 3.5989 3.60366 3.77091 3.77347 4.10097 4.10422 4.34887 4.3524 4.50773 4.51075 4.62897 4.63636 4.82341 4.82641 4.82986 
36 0.159 0.16401 0.31513 0.31985 0.50372 0.63614 0.82461 0.82845 0.99576 1.0016 1.16311 1.32858 1.49588 1.66039 1.84988 1.85571 2.06332 2.19119 2.33552 2.4772 2.63048 2.82106 2.98608 3.15685 3.16224 3.30735 3.4421 3.44812 3.58711 3.75973 3.76559 4.09216 4.34055 4.49656 4.62689 4.81456 
60 0.15107 0.15611 0.30744 0.31227 0.4931 0.49842 0.50248 0.6263 0.63116 0.63847 0.81631 0.82152 0.98784 0.99337 1.15372 1.16075 1.31762 1.32407 1.48582 1.49177 1.64657 1.65387 1.84265 1.84738 2.05587 2.05967 2.18154 2.1886 2.32792 2.33219 2.46632 2.47224 2.62177 2.62645 2.81112 2.81671 2.97531 2.98143 3.1481 3.15311 3.2972 3.30383 3.42988 3.43551 3.4402 3.57711 3.58238 3.75111 3.75633 3.75938 4.08494 4.0886 4.33374 4.33733 4.4883 4.49367 4.61228 4.62128 4.80715 4.81048 
26 0.16072 0.31869 0.50471 0.63975 0.82474 0.9979 1.16826 1.33111 1.50035 1.66293 1.85126 2.33732 2.48179 2.6319 2.82376 2.98934 3.1591 3.3101 3.44522 3.59038 3.76195 4.09245 4.34097 4.49922 4.62739 4.81506 
85 0.16451 0.16772 0.17262 0.31987 0.3235 0.32639 0.50792 0.51096 0.51442 0.64039 0.64407 0.65022 0.8283 0.83213 0.83557 0.99908 1.0039 1.00744 1.16526 1.1717 1.17595 1.32917 1.33436 1.3378 1.50062 1.50383 1.50871 1.66427 1.66738 1.67286 1.85435 1.85795 1.86127 1.86845 2.06739 2.07073 2.07583 2.19336 2.19803 2.20364 2.33952 2.3431 2.34644 2.35212 2.48195 2.48543 2.49087 2.63566 2.63854 2.82566 2.82866 2.83242 2.99053 2.99329 2.99837 3.161 3.16516 3.16855 3.30947 3.31467 3.31751 3.4458 3.44982 3.45297 3.58999 3.59387 3.59734 3.76304 3.7674 3.7699 3.77618 4.09644 4.09955 4.34516 4.34814 4.35338 4.50038 4.5048 4.508 4.62527 4.63229 4.63695 4.81988 4.8226 4.826 
28 0.15062 0.30689 0.49326 0.62697 0.81595 0.98708 1.15333 1.3173 1.48621 1.65237 1.84177 2.05491 2.18197 2.32711 2.46869 2.622 2.81151 2.97542 3.14758 3.29724 3.4335 3.57722 3.75059 4.08396 4.33266 4.48781 4.61509 4.80651 
0 
72 0.16579 0.16975 0.17527 0.32229 0.32647 0.33099 0.51013 0.51364 0.51776 0.64346 0.64799 0.83092 0.8353 0.84018 1.00247 1.00726 1.01524 1.17018 1.17553 1.33525 1.33947 1.3505 1.50263 1.50634 1.51275 1.66705 1.67156 1.85698 1.86135 1.86573 2.0705 2.07455 2.19878 2.20574 2.34271 2.34691 2.35429 2.48545 2.48929 2.6382 2.64178 2.82787 2.83156 2.83625 2.99255 2.99647 3.16362 3.16803 3.17248 3.31452 3.31882 3.44877 3.45361 3.4629 3.5944 3.59928 3.60807 3.76693 3.77095 3.77574 4.09975 4.10435 4.34786 4.35266 4.50372 4.50818 4.51493 4.63394 4.6407 4.82191 4.8251 4.82942 
31 0.16808 0.3245 0.5112 0.64447 0.83444 1.00364 1.17265 1.33661 1.50431 1.6687 1.85964 1.86663 2.07253 2.20046 2.34472 2.48618 2.63933 2.83004 2.83699 2.99443 3.16716 3.31717 3.45132 3.59555 3.76906 3.77784 4.09989 4.34816 4.50646 4.63568 4.82324 
18 0.16583 0.50963 0.64056 0.82947 1.17245 1.6689 1.85757 2.06668 2.19792 2.34228 2.48252 2.82891 3.16535 3.31489 3.44865 3.76779 4.09598 4.34469 
0 
28 0.16678 0.325 0.5091 0.64363 0.83241 1.00672 1.17209 1.33524 1.50252 1.66572 1.85917 2.06873 2.1978 2.34085 2.48416 2.63614 2.8279 2.99092 3.16502 3.31549 3.4486 3.59216 3.7671 4.09675 4.3457 4.50375 4.63298 4.82039 
1 4.3465 
79 0.17399 0.17766 0.18475 0.33021 0.33367 0.34003 0.51736 0.52096 0.52642 0.64936 0.65343 0.65877 0.83974 0.84296 0.84741 1.01093 1.01513 1.02178 1.17995 1.18448 1.34235 1.34642 1.35585 1.51039 1.51434 1.52986 1.67399 1.67875 1.68722 1.86425 1.8688 1.87312 2.07704 2.08047 2.09404 2.20625 2.21422 2.34949 2.35371 2.3618 2.49145 2.49578 2.50465 2.64388 2.64693 2.65632 2.83505 2.83917 2.8432 2.99979 3.00442 3.17146 3.17517 3.17966 3.32335 3.32717 3.4565 3.46068 3.4695 3.60054 3.60498 3.61115 3.77491 3.77789 3.78315 4.10557 4.10903 4.11712 4.354 4.35799 4.38738 4.51192 4.51534 4.52152 4.64011 4.64604 4.82903 4.83245 4.83631 
39 0.16811 0.32541 0.51055 0.51721 0.64344 0.83346 0.86421 1.00665 1.1728 1.33661 1.50386 1.66754 1.85807 1.86949 2.06987 2.08628 2.20014 2.34232 2.34873 2.4849 2.63878 2.82905 2.83611 2.99403 3.16295 3.17179 3.31567 3.44827 3.45742 3.59499 3.76769 3.77544 4.09911 4.34776 4.50484 4.51131 4.63225 4.82212 4.82809 
117 0.14166 0.14535 0.14812 0.15091 0.29776 0.30119 0.30431 0.30706 0.4844 0.48821 0.49083 0.49343 0.49713 0.61667 0.62045 0.62335 0.62628 0.63115 0.80699 0.81037 0.81353 0.81591 0.82067 0.97963 0.98234 0.98593 0.98938 1.14386 1.14762 1.15154 1.15538 1.30873 1.31219 1.31588 1.31916 1.47682 1.48064 1.48377 1.48657 1.63816 1.64433 1.64748 1.65102 1.83433 1.83679 1.83992 1.84293 2.04758 2.05009 2.05278 2.05839 2.17285 2.17748 2.18107 2.31921 2.32198 2.32489 2.32817 2.45501 2.46055 2.46404 2.46687 2.47148 2.61135 2.61559 2.61852 2.62109 2.80278 2.80663 2.80941 2.81213 2.81616 2.96641 2.97035 2.97354 2.97707 3.13926 3.14226 3.14538 3.14784 3.15196 3.28847 3.29187 3.2956 3.29841 3.42113 3.42677 3.42989 3.43311 3.5684 3.57214 3.57493 3.57825 3.74311 3.74612 3.74907 3.75136 4.07653 4.07906 4.08191 4.32547 4.32762 4.33033 4.33693 4.47959 4.48253 4.48596 4.48842 4.60368 4.609 4.6133 4.61776 4.7987 4.80147 4.80368 4.80641 4.81064 
18 0.15751 0.31577 0.50093 0.63549 0.82305 0.99738 1.84678 2.06122 2.33609 2.62943 2.81913 3.15705 3.4442 3.75962 4.08934 4.33702 4.49673 4.8124 
25 0.17651 0.33395 0.5198 0.6553 0.84184 1.01542 1.18428 1.34635 1.51527 1.6776 1.87019 2.07953 2.35592 2.64677 2.83806 3.00214 3.17477 3.32569 3.46077 3.60896 3.77756 4.10929 4.35617 4.51523 4.83111 
28 0.16239 0.31838 0.50581 0.63994 0.82808 0.99696 1.16288 1.33128 1.49838 1.66198 1.85183 2.06589 2.19471 2.33747 2.48041 2.63281 2.82367 2.98809 3.15912 3.31044 3.44292 3.58863 3.76394 4.09453 4.34264 4.50107 4.6278 4.81828 
59 0.16473 0.168 0.32015 0.32402 0.50815 0.51157 0.64048 0.64387 0.6484 0.82971 0.83293 1.00003 1.00458 1.16783 1.17264 1.33277 1.33714 1.50051 1.50393 1.66485 1.66931 1.85414 1.85897 2.06757 2.07091 2.19675 2.20422 2.33985 2.34349 2.48247 2.48589 2.63535 2.63826 2.82605 2.8303 2.83529 2.99065 2.9952 3.16216 3.16599 3.31253 3.31655 3.44588 3.4503 3.5911 3.59494 3.76513 3.76846 4.09649 4.09992 4.34501 4.34829 4.50213 4.50519 4.51029 4.63103 4.63645 4.81982 4.82318 
28 0.16999 0.32599 0.51336 0.6492 0.83522 1.00488 1.17524 1.34094 1.50994 1.67047 1.85917 1.86567 2.07662 2.20773 2.34594 2.49205 2.64504 2.83146 2.99993 3.16938 3.32055 3.45532 3.60042 3.7724 4.10474 4.35085 4.51186 4.82522 
0 
137 0.14264 0.14591 0.14861 0.15086 0.15388 0.29879 0.30234 0.30463 0.30697 0.30938 0.48571 0.48902 0.4917 0.49366 0.49608 0.61599 0.62034 0.62337 0.6257 0.62813 0.63295 0.80809 0.81141 0.8141 0.81626 0.81878 0.9809 0.98321 0.98596 0.9885 0.99194 1.14486 1.14868 1.15157 1.15459 1.15858 1.30991 1.31309 1.31661 1.31899 1.32213 1.47793 1.48147 1.48434 1.48658 1.48939 1.63903 1.64489 1.64801 1.65046 1.65416 1.83567 1.8379 1.84021 1.84258 1.84539 2.0489 2.05112 2.05352 2.05597 2.17403 2.1778 2.18116 2.18495 2.32055 2.32317 2.32552 2.32791 2.33127 2.45555 2.46123 2.46444 2.46701 2.46991 2.61242 2.61669 2.61922 2.62139 2.62446 2.80418 2.80763 2.81004 2.81208 2.81474 2.96757 2.97097 2.97412 2.97614 2.97995 3.14035 3.14316 3.1454 3.14795 3.15005 3.28928 3.29247 3.29547 3.29832 3.30073 3.42231 3.42779 3.43002 3.43289 3.43561 3.56966 3.57301 3.57554 3.57803 3.58102 3.74435 3.74664 3.74937 3.75149 3.7535 4.07787 4.08015 4.08237 4.08478 4.32663 4.32875 4.33074 4.33348 4.48077 4.48359 4.48659 4.48857 4.49104 4.60476 4.60873 4.61217 4.61572 4.62221 4.80016 4.80272 4.80472 4.80667 4.80933 
98 0.14618 0.15028 0.1534 0.30238 0.30581 0.30928 0.31288 0.48887 0.49323 0.49595 0.49961 0.62172 0.62583 0.62948 0.81164 0.81524 0.81862 0.8229 0.98401 0.98704 0.99129 1.14851 1.15229 1.15724 1.1623 1.31323 1.31742 1.32105 1.32546 1.48144 1.48567 1.48897 1.49407 1.64263 1.6493 1.65264 1.83873 1.84138 1.845 1.8498 2.05199 2.05475 2.05794 2.17729 2.18288 2.32361 2.32651 2.32992 2.45994 2.46576 2.46951 2.47417 2.61609 2.62025 2.62343 2.80713 2.81134 2.81436 2.81905 2.97095 2.97538 2.97853 3.14382 3.14697 3.15076 3.15419 3.29298 3.29698 3.30106 3.30481 3.42559 3.43129 3.43508 3.43968 3.57285 3.5769 3.58044 3.74748 3.75107 3.75418 3.75768 4.08093 4.08358 4.08693 4.32991 4.33212 4.33576 4.48411 4.48735 4.49077 4.49575 4.60816 4.61444 4.61921 4.80307 4.806 4.80841 4.8122 
48 0.16998 0.175 0.32714 0.33461 0.51377 0.51797 0.64813 0.83652 0.84279 1.00749 1.01725 1.17637 1.34043 1.50594 1.51693 1.67129 1.67997 1.86225 1.86848 2.07325 2.0875 2.20435 2.34648 2.35339 2.48791 2.49618 2.6403 2.83356 2.83874 2.9952 3.00208 3.16807 3.17555 3.3194 3.45296 3.59757 3.60462 3.77068 3.77724 4.10151 4.10708 4.34996 4.35652 4.50786 4.51529 4.63697 4.82501 4.8296 
0 
56 0.15541 0.1596 0.31204 0.31639 0.49819 0.50246 0.63115 0.63571 0.82068 0.82539 0.99237 0.99861 1.15821 1.16488 1.32224 1.32848 1.49068 1.49619 1.65502 1.65921 1.8472 1.85165 2.06048 2.06483 2.18642 2.19204 2.3326 2.33705 2.47196 2.47726 2.62688 2.63087 2.81617 2.82099 2.98017 2.98534 3.15285 3.15834 3.30197 3.30922 3.4379 3.44234 3.58196 3.58676 3.75576 3.7613 4.08938 4.09347 4.3382 4.34214 4.49283 4.49819 4.61734 4.62555 4.81199 4.81537 
38 0.16682 0.32276 0.32996 0.50954 0.51414 0.64332 0.83214 0.83831 1.00176 1.00867 1.17252 1.33521 1.50276 1.6664 1.8577 1.86398 2.07002 2.19873 2.34196 2.35337 2.484 2.48953 2.63771 2.82815 2.83492 2.99235 3.16466 3.31536 3.44829 3.59339 3.76795 3.77279 4.09868 4.34658 4.50556 4.6331 4.82145 4.82616 
0 
54 0.14974 0.15587 0.30583 0.3111 0.49255 0.49888 0.62443 0.63029 0.81515 0.82151 0.98773 0.99682 1.1518 1.15771 1.16523 1.31701 1.32497 1.48501 1.49196 1.64598 1.65439 1.84247 1.85076 2.05573 2.18102 2.19052 2.32732 2.33474 2.46266 2.47145 2.61919 2.62571 2.81092 2.81752 2.97455 2.98168 3.14741 3.1546 3.29657 3.30478 3.42895 3.43602 3.57652 3.58342 3.75117 3.75843 4.08462 4.33363 4.48781 4.49509 4.61188 4.62106 4.80676 4.81153 
78 0.1601 0.16414 0.17075 0.31693 0.32147 0.32895 0.5036 0.50746 0.5112 0.63599 0.63951 0.64392 0.82529 0.82974 0.83488 0.99695 1.00206 1.00765 1.16309 1.16836 1.1764 1.32697 1.33214 1.33699 1.49591 1.49992 1.50502 1.66011 1.66377 1.67149 1.8519 1.85647 1.86123 2.0656 2.06937 2.19156 2.19692 2.20569 2.33764 2.34148 2.34987 2.47483 2.48003 2.48387 2.63158 2.63534 2.82188 2.8259 2.83089 2.98505 2.98967 2.99719 3.15775 3.16253 3.16598 3.30703 3.31264 3.31698 3.44205 3.44572 3.44983 3.58764 3.59129 3.59804 3.76057 3.76557 3.77007 4.0945 4.09857 4.34333 4.34806 4.49791 4.50237 4.62234 4.62924 4.81714 4.81995 4.82416 
53 0.14812 0.1532 0.30457 0.3103 0.4907 0.49545 0.62432 0.63043 0.81351 0.81877 0.98497 1.1511 1.31498 1.32395 1.48345 1.48942 1.64894 1.65456 1.83971 1.84575 2.05292 2.05825 2.17935 2.32499 2.33114 2.46629 2.47151 2.61947 2.62442 2.80898 2.814 2.97293 2.97898 3.14524 3.15146 3.2947 3.30345 3.43127 3.43764 3.57466 3.58067 3.74835 3.75398 4.08196 4.08719 4.3307 4.33586 4.48554 4.49161 4.61027 4.61964 4.80424 4.80787 
100 0.17586 0.17893 0.18259 0.33122 0.33503 0.33807 0.34421 0.51969 0.52263 0.5256 0.53138 0.65187 0.65541 0.65921 0.84118 0.84437 0.84769 0.85527 1.01178 1.01613 1.01953 1.0279 1.1788 1.18335 1.18709 1.34304 1.34674 1.34985 1.3567 1.51166 1.51468 1.51792 1.52754 1.67638 1.6802 1.68473 1.86613 1.87024 1.87336 1.87858 2.07907 2.08214 2.08611 2.10554 2.20879 2.21388 2.35153 2.35531 2.35942 2.36516 2.49381 2.49708 2.50122 2.51361 2.6462 2.6491 2.65304 2.83792 2.84108 2.8446 2.85034 3.00206 3.00468 3.00841 3.1726 3.17618 3.17887 3.18367 3.32371 3.3271 3.32997 3.33912 3.45777 3.4618 3.46516 3.60231 3.60585 3.60995 3.61689 3.77658 3.77965 3.78221 3.787 4.108 4.1111 4.11578 4.35654 4.35966 4.36374 4.51282 4.5163 4.51938 4.52612 4.64278 4.64686 4.65639 4.83091 4.8337 4.83677 4.84029 
57 0.15897 0.16199 0.31537 0.31876 0.50319 0.50681 0.63499 0.63852 0.8239 0.82707 0.8315 0.99503 0.99926 1.16199 1.1667 1.3274 1.33106 1.49525 1.49911 1.65906 1.66267 1.84977 1.85379 2.06299 2.0669 2.19048 2.19618 2.33518 2.33933 2.47665 2.48059 2.62977 2.63277 2.82065 2.82417 2.985 2.98877 3.15681 3.16008 3.30704 3.31068 3.44093 3.44497 3.58592 3.58997 3.75988 3.76317 4.09162 4.09556 4.3397 4.34451 4.49774 4.50079 4.62543 4.6296 4.81448 4.81757 
0 
24 0.16369 0.50648 0.64078 0.82974 1.00208 1.1733 1.33441 1.50046 1.66525 2.34076 2.48163 2.6345 2.8267 2.99048 3.16262 3.31329 3.44901 3.59057 3.76486 4.09673 4.34436 4.50198 4.63095 4.81938 
57 0.15338 0.15773 0.30953 0.31401 0.49558 0.50031 0.50527 0.62951 0.63367 0.8188 0.82343 0.99016 0.9955 1.15597 1.16184 1.32004 1.32583 1.48833 1.49334 1.65454 1.65957 1.84494 1.84951 2.0581 2.06218 2.18409 2.19096 2.33028 2.33441 2.47096 2.47548 2.62424 2.62852 2.81369 2.81862 2.97783 2.98307 3.15056 3.15543 3.29969 3.30558 3.4368 3.44217 3.57981 3.58419 3.7534 3.75858 4.08712 4.09115 4.33602 4.33961 4.49054 4.49561 4.61501 4.62363 4.80945 4.81302 
24 0.15831 0.31241 0.50149 0.63557 0.82442 0.9961 1.32782 1.49497 1.84695 2.06045 2.3324 2.4767 2.62884 2.81999 2.9843 3.15303 3.30781 3.443 3.58575 3.75933 4.08884 4.33717 4.49626 4.81188 
70 0.1686 0.17224 0.17884 0.32381 0.32774 0.33112 0.51198 0.51528 0.51887 0.64461 0.64819 0.83215 0.83621 0.84004 1.00348 1.00866 1.01545 1.17015 1.17507 1.18078 1.33418 1.33891 1.34356 1.50522 1.50976 1.66763 1.67154 1.67686 1.85805 1.86229 1.86563 2.07143 2.07565 2.19803 2.20263 2.34348 2.34772 2.35226 2.48638 2.4907 2.63961 2.64301 2.82905 2.83214 2.83646 2.99413 2.99746 3.166 3.16969 3.17523 3.31389 3.31912 3.32295 3.44988 3.4548 3.59554 3.59959 3.77088 3.77399 4.10073 4.10507 4.34928 4.35383 4.50787 4.51131 4.63517 4.6416 4.82386 4.82692 4.83047 
58 0.16595 0.17035 0.32081 0.32448 0.50911 0.51249 0.64192 0.64573 0.83063 0.83342 1.00029 1.00504 1.17031 1.17514 1.33479 1.33906 1.50203 1.50597 1.66511 1.66919 1.85553 1.85956 1.86358 2.06925 2.07325 2.19801 2.20554 2.34104 2.34492 2.35158 2.48354 2.488 2.63678 2.64168 2.82724 2.83124 2.99162 2.99655 3.16382 3.16701 3.31494 3.31874 3.4483 3.45173 3.59268 3.59686 3.76675 3.76947 4.09779 4.10277 4.3459 4.35056 4.50397 4.50719 4.63189 4.64051 4.82099 4.8261 
6 0.16119 0.50472 0.82472 2.82347 4.34115 4.81559 
2 0.84726 4.51903 
49 0.15256 0.15763 0.30872 0.31439 0.49658 0.50155 0.62886 0.63691 0.81779 0.82259 0.98923 0.99951 1.15581 1.16358 1.32094 1.3271 1.48904 1.49538 1.65299 1.66127 1.8436 1.85031 2.05703 2.18573 2.32905 2.33747 2.47001 2.47665 2.62405 2.81425 2.81953 2.97913 3.14951 3.15502 3.2999 3.3056 3.43445 3.44113 3.58001 3.5886 3.75323 3.75824 4.08589 4.33421 4.49004 4.49548 4.61723 4.80865 4.81422 
73 0.16385 0.16696 0.17175 0.3192 0.32292 0.32656 0.50732 0.5102 0.51353 0.63989 0.64328 0.64833 0.82875 0.83184 0.83578 0.99968 1.00405 1.00935 1.16548 1.17246 1.33199 1.33609 1.345 1.50025 1.50362 1.66385 1.66812 1.67431 1.85338 1.85832 1.8623 2.06644 2.06961 2.07629 2.19542 2.19957 2.3389 2.34373 2.35088 2.48143 2.48556 2.63465 2.6374 2.82512 2.8281 2.83166 2.98908 2.99296 3.16064 3.16419 3.16781 3.312 3.31533 3.44488 3.44974 3.45571 3.58935 3.59399 3.59961 3.76544 3.76803 4.09537 4.09915 4.34391 4.34689 4.50228 4.50509 4.62749 4.63162 4.63885 4.81841 4.8215 4.82479 
24 0.15405 0.31049 0.49707 0.63053 0.81958 0.99161 1.32298 1.49049 1.84338 2.05733 2.32943 2.47256 2.62511 2.81536 2.98008 3.15046 3.30288 3.43781 3.58102 3.7547 4.08579 4.33364 4.49214 4.80828 
29 0.17329 0.3297 0.51614 0.64947 0.83851 1.01152 1.18023 1.34242 1.50967 1.67371 1.86496 2.07519 2.20656 2.34855 2.35686 2.64299 2.83417 2.99754 3.17149 3.3221 3.45586 3.6008 3.77435 4.10396 4.35112 4.5115 4.64091 4.82697 4.83147 
51 0.16922 0.17449 0.32496 0.32898 0.51164 0.51601 0.64592 0.83458 0.83964 1.00553 1.01089 1.17288 1.17873 1.33703 1.34148 1.50448 1.51076 1.66896 1.67506 1.85896 1.8634 2.07236 2.07784 2.20101 2.34454 2.34947 2.48682 2.4948 2.64065 2.83048 2.8352 2.99462 2.99994 3.16587 3.16964 3.31674 3.32068 3.45176 3.45641 3.59617 3.60328 3.77021 3.77515 4.10067 4.10621 4.34884 4.35392 4.50783 4.63535 4.82403 4.82835 
69 0.16018 0.16352 0.16826 0.31558 0.31955 0.323 0.50367 0.50666 0.50967 0.63603 0.63997 0.82502 0.82849 0.83244 0.99586 1.00024 1.16226 1.1677 1.32678 1.33078 1.33453 1.49623 1.49938 1.5043 1.66027 1.66408 1.85037 1.85491 1.8593 2.06327 2.06696 2.19092 2.19485 2.33587 2.33996 2.47762 2.48084 2.63095 2.63419 2.8212 2.82426 2.82804 2.98514 2.98828 3.15669 3.1612 3.16559 3.30756 3.31196 3.31596 3.44165 3.44641 3.58662 3.58999 3.75962 3.76363 3.76663 4.0923 4.09617 4.341 4.34465 4.49684 4.50093 4.5056 4.62428 4.62887 4.81524 4.81817 4.82167 
6 1.34161 1.86522 2.8371 3.178 3.32011 4.82829 
5 0.51257 1.17287 1.66749 1.85616 3.31648 
35 0.16538 0.32257 0.50851 0.51897 0.64316 0.83087 0.83703 1.00296 1.01539 1.17219 1.33494 1.50181 1.66424 1.67303 1.85772 1.86227 2.06887 2.19845 2.34329 2.48285 2.63605 2.82726 2.83371 2.99078 3.16469 3.31494 3.4485 3.59248 3.76758 4.09772 4.3453 4.5036 4.6318 4.81967 4.82716 
33 0.15954 0.31601 0.32013 0.50355 0.63629 0.82511 0.82902 0.99591 1.16171 1.3299 1.49733 1.65968 1.85033 1.85571 2.06417 2.19175 2.33588 2.34092 2.47818 2.63154 2.82197 2.98659 3.15655 3.16157 3.30966 3.44389 3.58728 3.76225 4.09262 4.34057 4.49906 4.6232 4.81516 
47 0.15057 0.15498 0.3067 0.31381 0.49301 0.49784 0.62617 0.63197 0.8157 0.82051 0.98697 1.153 1.31697 1.3249 1.48575 1.49134 1.64988 1.65642 1.84171 2.05498 2.18181 2.32712 2.46676 2.47252 2.62132 2.62576 2.81139 2.81662 2.97512 2.98038 3.14746 3.15448 3.29679 3.30472 3.43259 3.57716 3.5839 3.75046 3.75707 4.08408 4.33276 4.48748 4.49371 4.61329 4.62136 4.80651 4.81163 
103 0.14719 0.1508 0.15353 0.15835 0.30324 0.30678 0.30999 0.31404 0.48989 0.49388 0.49635 0.50021 0.62226 0.62609 0.62885 0.63286 0.81246 0.81583 0.81891 0.82234 0.98521 0.98796 0.99225 1.14931 1.15323 1.1583 1.16287 1.31421 1.31774 1.32169 1.32608 1.48226 1.48627 1.48934 1.49423 1.64356 1.65014 1.65333 1.66011 1.83989 1.84233 1.84591 1.85053 2.05315 2.05565 2.05854 2.1783 2.18317 2.18926 2.32477 2.32757 2.33074 2.46036 2.46624 2.47005 2.47367 2.61677 2.62123 2.62415 2.80824 2.81225 2.815 2.81949 2.9719 2.97601 2.97914 3.14481 3.14788 3.15119 3.15467 3.29404 3.29754 3.30214 3.30549 3.42657 3.43245 3.43613 3.44085 3.5739 3.57777 3.58048 3.58716 3.74868 3.75178 3.755 3.75825 4.0821 4.08463 4.0879 4.33107 4.33314 4.33663 4.48512 4.48811 4.49174 4.49619 4.60912 4.61479 4.61973 4.80425 4.80707 4.80925 4.81409 
27 0.16096 0.31719 0.50497 0.63878 0.8252 0.83188 0.99812 1.16585 1.33031 1.49795 1.66147 1.85164 2.06694 2.33778 2.48076 2.63297 2.82283 2.98718 3.15935 3.30958 3.4484 3.5884 3.76233 4.09587 4.49985 4.62751 4.81863 
76 0.14733 0.15227 0.15607 0.30348 0.30737 0.31173 0.49005 0.49529 0.49885 0.62262 0.62765 0.63218 0.81271 0.81712 0.82059 0.98524 0.98913 0.99466 1.14961 1.15415 1.16136 1.31443 1.32061 1.32589 1.48255 1.48782 1.49187 1.64395 1.65145 1.65477 1.83995 1.84303 1.84805 2.05321 2.05655 2.17853 2.18584 2.32483 2.32825 2.46129 2.46694 2.47097 2.61719 2.62184 2.6255 2.80841 2.81342 2.8171 2.9721 2.9782 3.14492 3.1485 3.15287 3.29414 3.29953 3.30386 3.42692 3.43312 3.43828 3.57404 3.57899 3.74871 3.75351 3.75683 4.08214 4.08527 4.33112 4.33375 4.48526 4.48918 4.49296 4.60939 4.61823 4.8043 4.80763 4.81128 
53 0.15449 0.15972 0.31137 0.3176 0.4997 0.50422 0.6302 0.63722 0.81994 0.82476 0.82917 0.99143 0.99731 1.15753 1.1669 1.32165 1.33022 1.49044 1.49674 1.65571 1.66191 1.84611 1.85236 2.05938 2.06743 2.18893 2.33145 2.3381 2.47232 2.47943 2.62585 2.63115 2.81722 2.8228 2.98018 2.98559 3.15195 3.15833 3.30145 3.30892 3.43739 3.44429 3.58144 3.58852 3.75523 3.7613 4.08841 4.33734 4.49209 4.49828 4.621 4.81121 4.8158 
27 0.16062 0.31684 0.50478 0.63684 0.82427 0.99697 1.16696 1.33165 1.49736 1.66037 1.85394 2.06371 2.33709 2.47802 2.6314 2.823 2.98802 3.15847 3.30957 3.44399 3.58841 3.76166 4.0922 4.34004 4.4985 4.62839 4.81539 
52 0.15092 0.15656 0.30725 0.31327 0.49362 0.49886 0.62678 0.63276 0.81629 0.82194 0.98786 0.99553 1.15371 1.16378 1.31789 1.32515 1.4864 1.49254 1.65083 1.65695 1.84246 1.84948 2.05571 2.18267 2.32776 2.33434 2.46751 2.47365 2.62175 2.62699 2.81204 2.81756 2.9759 2.98221 3.14804 3.15411 3.2976 3.30488 3.43339 3.43997 3.5777 3.58426 3.75129 3.75708 4.08474 4.33346 4.48834 4.49444 4.61407 4.62331 4.80711 4.81153 
46 0.15831 0.31455 0.49984 0.50986 0.6333 0.64211 0.82397 0.99524 1.16102 1.16841 1.32524 1.33475 1.49292 1.49984 1.65303 1.66338 1.85033 2.06532 2.18841 2.33524 2.34148 2.47109 2.48054 2.62838 2.63446 2.81906 2.82897 2.98227 2.99056 3.15546 3.16229 3.30513 3.3134 3.4355 3.44559 3.58501 3.59226 3.7587 3.76472 4.09426 4.34154 4.4957 4.50181 4.61919 4.6304 4.81611 
81 0.15516 0.15888 0.16162 0.31207 0.31547 0.31858 0.49774 0.50161 0.50506 0.63085 0.63437 0.63797 0.82021 0.82377 0.82651 0.83173 0.99224 0.99636 1.00042 1.15785 1.16256 1.16773 1.32193 1.32732 1.33125 1.49048 1.49458 1.49816 1.65175 1.65762 1.66066 1.84723 1.85124 1.85521 2.06033 2.06349 2.18565 2.19129 2.33246 2.33552 2.34427 2.47081 2.47526 2.47877 2.62643 2.62973 2.63299 2.81578 2.81957 2.82335 2.97973 2.98446 2.98887 3.15271 3.15583 3.15951 3.30171 3.30601 3.3097 3.43632 3.43974 3.44434 3.5817 3.58535 3.58948 3.75577 3.75956 3.76249 4.08943 4.09233 4.33822 4.34094 4.49303 4.49754 4.50067 4.61647 4.62285 4.62678 4.81169 4.81445 4.81802 
25 0.16039 0.31672 0.5029 0.63938 0.82477 1.00138 1.16835 1.33126 1.49684 1.65992 1.85335 2.06235 2.33861 2.47731 2.63065 2.82113 3.15816 3.30951 3.44466 3.5901 3.76146 4.09092 4.33909 4.49872 4.81374 
4 0.83487 1.00701 1.86326 4.82792 
79 0.14743 0.15152 0.15533 0.30376 0.30755 0.31169 0.48979 0.49405 0.49752 0.62283 0.62687 0.63086 0.81285 0.81716 0.82065 0.98448 0.98895 1.15019 1.15492 1.16194 1.31445 1.3195 1.32517 1.48264 1.48715 1.49255 1.64444 1.65024 1.65528 1.83922 1.8431 1.84755 2.05243 2.05601 2.17827 2.18392 2.32443 2.32801 2.33433 2.46303 2.46803 2.47243 2.61813 2.62208 2.6255 2.80787 2.81213 2.8153 2.97206 2.97692 2.98451 3.14463 3.14857 3.15203 3.29405 3.29875 3.3037 3.42842 3.43227 3.43709 3.57374 3.57788 3.58406 3.74779 3.7521 3.75547 4.08144 4.08492 4.33024 4.33335 4.485 4.48952 4.49486 4.6091 4.6156 4.62121 4.80364 4.80671 4.80981 
0 
40 0.15717 0.31178 0.31807 0.50002 0.50552 0.63317 0.82002 0.82581 0.99179 0.99923 1.1585 1.16765 1.32154 1.3283 1.49338 1.65725 1.84612 1.85445 2.05949 2.18978 2.33156 2.47517 2.6282 2.81802 2.98329 3.15223 3.15844 3.30175 3.30914 3.4389 3.58372 3.75497 3.76051 4.08847 4.33697 4.49206 4.4977 4.62324 4.81098 4.81601 
23 0.15347 0.30931 0.49703 0.62948 0.81891 0.98924 1.49052 1.84331 2.05681 2.32888 2.47248 2.62512 2.8154 2.98032 3.14961 3.30604 3.4362 3.58079 3.75432 4.08565 4.33395 4.49211 4.80849 
99 0.16659 0.17046 0.17368 0.17915 0.32308 0.32681 0.32989 0.33416 0.51053 0.51372 0.51681 0.52146 0.64391 0.64775 0.65117 0.83222 0.83627 0.83913 0.84291 1.00299 1.00663 1.01038 1.01549 1.16966 1.17528 1.17936 1.33384 1.33902 1.3427 1.50225 1.5064 1.5096 1.51535 1.66724 1.6705 1.67501 1.85831 1.86216 1.86528 1.87042 2.07173 2.07466 2.07941 2.19723 2.20318 2.20781 2.34408 2.34727 2.35088 2.35572 2.48498 2.48834 2.49204 2.49811 2.63849 2.64168 2.64538 2.82857 2.83213 2.83548 2.84017 2.99168 2.99602 3.00008 3.1641 3.16844 3.17105 3.17501 3.31439 3.31932 3.32265 3.45026 3.45394 3.45743 3.59284 3.59673 3.60067 3.6053 3.76751 3.77164 3.77418 3.77978 4.10061 4.10341 4.10773 4.34941 4.35212 4.3566 4.50435 4.50865 4.51199 4.5187 4.63086 4.63654 4.64123 4.82353 4.82616 4.82937 4.83303 
0 
0 
27 0.15781 0.31527 0.50224 0.6347 0.8237 0.99727 1.16458 1.32663 1.49404 1.66339 1.84605 2.06194 2.33528 2.47525 2.62834 2.81981 2.9838 3.15645 3.30688 3.44122 3.5873 3.75877 4.08794 4.336 4.49567 4.62598 4.81203 
32 0.16529 0.32196 0.50832 0.51354 0.6423 0.83095 1.00212 1.17195 1.3341 1.50177 1.66557 1.85696 1.8624 2.06855 2.19893 2.34119 2.48331 2.63585 2.82662 2.83312 2.99069 3.16336 3.31459 3.4489 3.59227 3.76686 4.09688 4.34495 4.50322 4.63179 4.81993 4.82538 
69 0.15792 0.16099 0.16509 0.31398 0.3178 0.3214 0.50182 0.50531 0.63439 0.63785 0.82322 0.82635 0.82968 0.994 0.99838 1.16015 1.16455 1.17027 1.32513 1.32897 1.33238 1.49401 1.49721 1.65812 1.66162 1.66623 1.8484 1.85259 1.85717 2.06151 2.06514 2.18933 2.19357 2.33401 2.33751 2.34698 2.47506 2.47878 2.48437 2.62892 2.63185 2.81946 2.82301 2.82824 2.98403 2.98695 3.15478 3.15906 3.3044 3.30915 3.31306 3.44002 3.4444 3.58501 3.58843 3.75856 3.76204 4.09052 4.09432 4.33895 4.34296 4.49512 4.49855 4.50215 4.62147 4.62607 4.81357 4.81647 4.81988 
28 0.15904 0.31667 0.50327 0.63577 0.82466 0.99964 1.16448 1.32815 1.49561 1.65943 1.85038 2.06398 2.19327 2.33731 2.47629 2.63115 2.82141 2.98565 3.15724 3.30725 3.44136 3.58692 3.76235 4.09239 4.34075 4.49834 4.62608 4.8157 
78 0.15482 0.15888 0.16253 0.31192 0.31603 0.32007 0.49838 0.50204 0.50573 0.63136 0.63509 0.6386 0.82075 0.82497 0.83036 0.99215 0.9968 1.00217 1.15841 1.16392 1.16863 1.32206 1.32707 1.33128 1.49054 1.49486 1.49879 1.65468 1.65901 1.66386 1.84684 1.85116 1.85537 2.05983 2.0634 2.18644 2.1921 2.33218 2.33603 2.34196 2.4716 2.47613 2.4809 2.62614 2.62997 2.81683 2.8205 2.82458 2.97994 2.98461 2.98995 3.1531 3.15722 3.16141 3.30208 3.30738 3.31074 3.43753 3.44177 3.44606 3.58183 3.58569 3.59025 3.7558 3.75983 3.76281 4.08886 4.09225 4.3376 4.34062 4.49284 4.49721 4.50085 4.61879 4.62538 4.8117 4.81463 4.81895 
27 0.16597 0.32153 0.50963 0.64253 0.8337 1.00298 1.17339 1.33586 1.50317 1.66654 1.85604 2.06879 2.20084 2.34146 2.48472 2.63862 2.82721 2.9922 3.16769 3.31678 3.45274 3.59261 3.77084 4.09806 4.34647 4.63215 4.82197 
0 
128 0.16795 0.17073 0.17286 0.1757 0.18137 0.32432 0.32722 0.32959 0.33217 0.33729 0.51105 0.5136 0.51603 0.51829 0.52182 0.64486 0.64748 0.64965 0.65263 0.83293 0.83617 0.83819 0.84103 0.8453 1.00438 1.00762 1.01013 1.01291 1.01991 1.17136 1.17525 1.17805 1.18073 1.33597 1.33913 1.34174 1.34435 1.35313 1.5042 1.50687 1.50903 1.51185 1.52411 1.66912 1.67173 1.67465 1.67819 1.85891 1.86194 1.86422 1.86667 1.87017 2.07168 2.07423 2.07652 2.08012 2.19899 2.20265 2.20585 2.21002 2.34446 2.34712 2.34977 2.35268 2.35703 2.48587 2.48851 2.49118 2.49435 2.49979 2.63912 2.64162 2.6437 2.64827 2.82905 2.83191 2.83402 2.83662 2.83954 2.99382 2.99655 2.99897 3.00232 3.16572 3.1688 3.17087 3.17347 3.17737 3.31528 3.31884 3.32103 3.32344 3.32984 3.45057 3.4537 3.45604 3.45914 3.59551 3.59797 3.60055 3.60362 3.60807 3.76882 3.77172 3.77385 3.77649 3.78117 4.10081 4.10307 4.1055 4.10962 4.34964 4.35165 4.35439 4.35839 4.5054 4.50874 4.5107 4.51349 4.63325 4.63669 4.64003 4.64456 4.82364 4.82593 4.82805 4.83045 4.83337 
61 0.16304 0.16627 0.31932 0.32307 0.50721 0.51086 0.63912 0.64274 0.82828 0.83154 0.83596 0.99804 1.002 1.00649 1.16451 1.17066 1.3322 1.3363 1.50003 1.50523 1.66319 1.66763 1.85278 1.85734 1.86167 2.06641 2.06983 2.19438 2.1991 2.33834 2.34202 2.34715 2.48117 2.48883 2.63426 2.63722 2.8252 2.82924 2.98928 2.99388 3.16166 3.16569 3.31293 3.31829 3.44456 3.44929 3.59014 3.59563 3.76494 3.76775 4.09528 4.09882 4.34352 4.34747 4.50205 4.50763 4.62839 4.63337 4.81862 4.82205 4.82638 
9 0.50342 1.33282 1.66313 1.85357 2.82696 3.15881 3.31012 4.62656 4.81498 
86 0.1783 0.18174 0.18791 0.33365 0.33773 0.34196 0.522 0.52561 0.5312 0.65366 0.6576 0.66229 0.84226 0.84623 0.85099 1.01361 1.01869 1.02572 1.17948 1.18598 1.19031 1.34494 1.34932 1.35322 1.51391 1.51744 1.52145 1.679 1.68353 1.86807 1.8727 1.87729 1.89374 2.08152 2.08501 2.10331 2.20783 2.21385 2.22948 2.35412 2.35833 2.36419 2.49471 2.49872 2.50407 2.64827 2.65149 2.65684 2.83996 2.84343 2.84786 3.00278 3.00635 3.0113 3.17378 3.17842 3.1829 3.32405 3.32902 3.33288 3.45968 3.46433 3.47051 3.60387 3.6082 3.61314 3.77701 3.78138 3.78452 3.79303 4.11054 4.1144 4.12869 4.35906 4.36309 4.37658 4.51393 4.51845 4.52211 4.5514 4.64153 4.6471 4.65428 4.83383 4.83697 4.8409 
32 0.16915 0.32657 0.5115 0.51623 0.64525 0.83514 1.00629 1.17161 1.17706 1.337 1.50652 1.66992 1.86152 2.07117 2.2031 2.34313 2.34751 2.48893 2.63951 2.83145 2.99372 3.00224 3.16723 3.31763 3.45206 3.59627 3.77044 4.10133 4.34767 4.50666 4.63549 4.82448 
0 
34 0.15351 0.30909 0.31761 0.49655 0.50317 0.62904 0.8186 0.82545 0.98955 1.15587 1.32058 1.48907 1.65421 1.84397 2.05726 2.18636 2.32935 2.47096 2.62449 2.81433 2.97879 3.15001 3.15803 3.29983 3.30923 3.43552 3.57996 3.75342 3.75938 4.08627 4.33474 4.49024 4.62184 4.80872 
30 0.15841 0.31421 0.50212 0.63462 0.82302 0.82757 0.99455 1.00294 1.16519 1.33098 1.49503 1.65876 1.84912 2.06141 2.19503 2.33403 2.47645 2.6294 2.81986 2.98547 3.15483 3.31073 3.44016 3.58543 3.75886 4.09065 4.3391 4.49557 4.62735 4.81366 
81 0.1531 0.15755 0.16136 0.30922 0.31346 0.31714 0.49588 0.50085 0.50483 0.62845 0.63346 0.63772 0.81844 0.82261 0.8263 0.99148 0.99561 0.99947 1.15528 1.15981 1.1644 1.32024 1.32545 1.32904 1.4883 1.49345 1.49731 1.64952 1.65618 1.65952 1.84627 1.84967 1.85431 2.0595 2.06332 2.18429 2.19005 2.19578 2.33097 2.33441 2.33866 2.46636 2.47248 2.47644 2.62285 2.62783 2.63132 2.81418 2.81907 2.82299 2.97794 2.98336 2.98754 3.15098 3.1546 3.15855 3.30001 3.30498 3.30932 3.43253 3.4388 3.44338 3.57986 3.58473 3.58871 3.75478 3.7591 3.76266 4.08837 4.0918 4.33756 4.34096 4.49122 4.49544 4.4989 4.61483 4.62084 4.6261 4.8106 4.81394 4.81912 
57 0.15077 0.15507 0.30705 0.3119 0.49383 0.49792 0.50358 0.62692 0.63181 0.81604 0.82054 0.98717 0.99272 1.15359 1.16266 1.31735 1.32395 1.48665 1.4914 1.65177 1.65656 1.84187 1.84659 2.05499 2.05906 2.18271 2.32728 2.33192 2.46837 2.47281 2.6219 2.62597 2.81204 2.8164 2.97593 2.98055 3.14788 3.15291 3.29754 3.3039 3.43322 3.43886 3.5777 3.58332 3.75066 3.75541 4.08407 4.08815 4.33271 4.33661 4.48803 4.49289 4.61489 4.62191 4.80667 4.80993 4.81482 
0 
84 0.16697 0.17041 0.17467 0.32185 0.32604 0.32975 0.51015 0.51367 0.517 0.64292 0.64708 0.65241 0.83344 0.83673 0.84068 1.00182 1.00674 1.01094 1.16742 1.17317 1.17738 1.33207 1.337 1.34062 1.5033 1.50714 1.51277 1.6672 1.67104 1.67569 1.85692 1.86095 1.86425 1.87174 2.07139 2.07528 2.19772 2.20242 2.21012 2.34202 2.34628 2.3499 2.35627 2.48491 2.48957 2.49985 2.63815 2.64268 2.82825 2.83186 2.83533 2.99258 2.9964 3.00112 3.163 3.16732 3.17139 3.31285 3.3175 3.32088 3.44835 3.45267 3.45793 3.59319 3.5975 3.60206 3.76714 3.77059 3.77708 4.09927 4.1031 4.1117 4.34783 4.35185 4.36078 4.50322 4.50727 4.5123 4.63 4.63503 4.64854 4.82237 4.82587 4.82935 
37 0.16676 0.32202 0.3268 0.5099 0.515 0.64173 0.64704 0.83237 1.00162 1.00697 1.17274 1.33584 1.50303 1.66623 1.8566 1.8629 2.06974 2.20434 2.34171 2.34662 2.48465 2.63719 2.82835 2.83439 2.99243 3.16588 3.31644 3.45008 3.59306 3.59807 3.76724 3.7713 4.09818 4.34651 4.50569 4.63359 4.82172 
63 0.16138 0.1644 0.31636 0.32045 0.50491 0.50805 0.63734 0.64065 0.82555 0.82897 0.83424 0.99592 1.00088 1.16248 1.16778 1.17235 1.32646 1.33123 1.33559 1.498 1.50067 1.6615 1.66583 1.85056 1.85489 1.85885 2.06429 2.06726 2.19328 2.19877 2.3368 2.34014 2.47888 2.48159 2.6326 2.63498 2.82295 2.8256 2.98767 2.99038 3.15763 3.16149 3.16496 3.30636 3.3114 3.31456 3.44269 3.44654 3.58828 3.59179 3.76229 3.765 4.09338 4.09638 4.34182 4.34469 4.49995 4.50233 4.62459 4.62923 4.81664 4.81922 4.82391 
29 0.16123 0.31707 0.50549 0.6383 0.82693 0.99904 1.16593 1.32987 1.49822 1.66099 1.85021 1.85692 2.06446 2.19437 2.33826 2.47827 2.63227 2.82262 2.98703 3.15946 3.31004 3.4431 3.5896 3.76229 4.09448 4.34091 4.49951 4.62841 4.8156 
92 0.15123 0.15562 0.15833 0.16282 0.30751 0.31109 0.31496 0.32091 0.49377 0.49884 0.5018 0.5065 0.62608 0.63079 0.63443 0.81696 0.82127 0.82366 0.82759 0.98889 0.99272 0.99652 1.15384 1.15766 1.16249 1.16765 1.31833 1.3244 1.32805 1.48655 1.49188 1.49473 1.64728 1.65508 1.65922 1.66649 1.8436 1.84651 1.85046 1.85445 2.05689 2.06008 2.18225 2.18887 2.32855 2.33177 2.33614 2.46373 2.47124 2.47472 2.48166 2.62124 2.62591 2.62879 2.81198 2.8169 2.81956 2.82447 2.9759 2.98188 2.98678 3.14884 3.15212 3.15613 3.16216 3.29791 3.30296 3.30638 3.31119 3.43009 3.43637 3.44099 3.57777 3.58252 3.5867 3.75224 3.75674 3.75939 4.0858 4.08862 4.33484 4.33717 4.48918 4.49399 4.49644 4.61321 4.62095 4.62481 4.8079 4.81094 4.8143 4.81894 
72 0.15337 0.15832 0.16361 0.31024 0.31483 0.3191 0.49648 0.50122 0.50578 0.62895 0.63396 0.63869 0.81905 0.82378 0.82818 0.99135 0.99691 1.15673 1.16243 1.16787 1.32112 1.32677 1.33165 1.48929 1.49444 1.65065 1.6573 1.66183 1.8461 1.85111 2.05932 2.06368 2.18515 2.19123 2.33118 2.33549 2.4681 2.47442 2.47925 2.62447 2.62912 2.8147 2.81951 2.82391 2.97871 2.98415 3.15143 3.15614 3.16003 3.30059 3.3061 3.31003 3.43298 3.43879 3.44484 3.58045 3.58521 3.75466 3.75945 3.76354 4.08829 4.09279 4.33731 4.34397 4.4918 4.49682 4.61619 4.62225 4.62741 4.81046 4.81392 4.82018 
45 0.1666 0.17297 0.32281 0.32688 0.51025 0.51408 0.64443 0.83209 0.83763 1.00121 1.00688 1.17156 1.17665 1.33538 1.34014 1.50286 1.66573 1.67102 1.85632 1.86101 2.06941 2.19998 2.34126 2.34561 2.48444 2.63746 2.82811 2.8327 2.99232 2.99822 3.16503 3.16937 3.31523 3.32061 3.45033 3.59295 3.59914 3.76838 4.09833 4.34589 4.35195 4.50465 4.63335 4.82135 4.82565 
8 0.51804 0.65309 0.84099 1.344 1.67438 3.17261 3.7761 4.83072 
56 0.14614 0.1511 0.30225 0.30688 0.48873 0.49416 0.62157 0.62688 0.81152 0.81614 0.98388 0.9889 1.14845 1.15443 1.31325 1.3195 1.48136 1.48709 1.64288 1.6506 1.83861 1.84198 2.05186 2.05558 2.1773 2.18443 2.32347 2.32742 2.4607 2.46758 2.61616 2.62145 2.80706 2.81244 2.97084 2.97705 3.14359 3.14751 3.29286 3.29886 3.42592 3.43208 3.57271 3.57804 3.74733 3.75227 4.08077 4.08421 4.32979 4.33252 4.48398 4.48923 4.60825 4.6182 4.8029 4.80653 
44 0.15772 0.16235 0.31437 0.32007 0.50287 0.50744 0.63517 0.82273 0.82734 0.99486 1.16107 1.32663 1.33347 1.49491 1.49963 1.65912 1.84916 1.85484 2.06252 2.18861 2.19488 2.33459 2.47636 2.62991 2.63436 2.8204 2.82504 2.98489 3.15558 3.16128 3.30543 3.31165 3.4405 3.58557 3.75884 3.76372 4.0913 4.09591 4.34002 4.49564 4.5011 4.62357 4.81443 4.81865 
59 0.17401 0.1789 0.32989 0.33378 0.51682 0.52066 0.52898 0.64921 0.65302 0.83957 0.84363 1.01063 1.01534 1.17716 1.18258 1.34279 1.34768 1.50981 1.51461 1.67412 1.67972 1.8639 1.86871 1.87883 2.07684 2.08146 2.20623 2.21376 2.34894 2.35409 2.36658 2.49121 2.49605 2.64414 2.64783 2.83582 2.84009 3.00006 3.00536 3.17303 3.17692 3.32284 3.32716 3.45616 3.4607 3.60029 3.60546 3.77539 3.77911 4.10546 4.10985 4.35374 4.35832 4.51184 4.51603 4.64021 4.82886 4.83253 4.83933 
62 0.15371 0.15802 0.31049 0.3148 0.31947 0.49657 0.50106 0.50535 0.62938 0.63405 0.63888 0.81907 0.82376 0.82925 0.99097 0.99679 1.15678 1.16384 1.32093 1.32684 1.48933 1.49426 1.65053 1.65697 1.84571 1.85131 2.05881 2.0636 2.18477 2.19319 2.33101 2.33573 2.46959 2.47541 2.62492 2.62917 2.81474 2.81942 2.82431 2.97874 2.98396 3.15121 3.15683 3.30075 3.3074 3.43597 3.44031 3.58052 3.585 3.75436 3.75919 3.76263 4.08784 4.0917 4.33666 4.34074 4.49152 4.49688 4.61523 4.62457 4.81022 4.81362 
34 0.16409 0.31948 0.32451 0.50783 0.64004 0.83102 0.99892 1.1645 1.17311 1.33158 1.50057 1.66393 1.85381 1.86055 2.06736 2.19347 2.33908 2.35224 2.48151 2.63536 2.82599 2.99007 3.16291 3.31371 3.44582 3.5904 3.598 3.766 4.09587 4.34419 4.50282 4.6297 4.81912 4.82613 
55 0.15169 0.15677 0.30891 0.31473 0.49503 0.50065 0.62751 0.63323 0.81735 0.82221 0.82587 0.98974 0.99774 1.15535 1.16475 1.31961 1.32717 1.48779 1.49449 1.64875 1.6564 1.84455 1.85123 2.05776 2.1835 2.32966 2.33686 2.46663 2.47462 2.62323 2.62879 2.81324 2.81914 2.82775 2.97717 2.98392 3.14991 3.1562 3.29911 3.3069 3.43162 3.43703 3.4438 3.57901 3.58683 3.75305 3.75919 4.08675 4.33561 4.49027 4.49632 4.61431 4.62548 4.80887 4.8127 
58 0.16335 0.16686 0.17448 0.31993 0.32379 0.50752 0.5118 0.64205 0.82847 0.83161 0.8362 0.99883 1.00384 1.01126 1.16701 1.17223 1.33263 1.33681 1.50022 1.51002 1.66353 1.66803 1.85392 1.85829 1.86302 2.06721 2.07399 2.19689 2.20376 2.33919 2.3438 2.35133 2.48192 2.49163 2.63484 2.82568 2.82984 2.83449 2.98983 2.99647 3.1628 3.16758 3.31319 3.31736 3.44772 3.45289 3.59051 3.59734 3.76551 3.77172 4.09592 4.34399 4.34987 4.50234 4.63058 4.81914 4.82222 4.82652 
56 0.14835 0.15304 0.30459 0.30906 0.49099 0.49622 0.62368 0.62868 0.81399 0.8186 0.98606 0.9921 1.15096 1.15681 1.3156 1.32234 1.48374 1.48934 1.64524 1.65308 1.84084 1.84561 2.05407 2.0584 2.17954 2.18807 2.3257 2.32987 2.46339 2.46989 2.6187 2.6236 2.80922 2.81448 2.97317 2.97926 3.14594 3.15038 3.29507 3.30163 3.42843 3.43399 3.57493 3.57995 3.74942 3.75498 4.08298 4.087 4.33197 4.33538 4.4863 4.49203 4.61049 4.6198 4.80506 4.80872 
37 0.16467 0.16857 0.32027 0.32479 0.50791 0.51268 0.64035 0.64435 0.82917 0.83508 1.00208 1.17439 1.33358 1.50071 1.50668 1.66441 1.85446 1.86097 2.06754 2.34051 2.48322 2.63525 2.63867 2.82611 2.99056 3.16393 3.31372 3.44687 3.5917 3.76594 3.76977 4.09615 4.34436 4.50314 4.63105 4.81974 4.82634 
23 0.32795 0.64716 0.83713 1.01569 1.17713 1.50901 1.67398 1.865 2.07443 2.20646 2.34697 2.64263 2.83642 2.99793 3.16848 3.3217 3.45372 3.7716 4.10268 4.35047 4.50951 4.64286 4.82631 
1 4.35798 
4 3.17249 3.77662 4.51076 4.82937 
52 0.17477 0.18048 0.33195 0.33811 0.51769 0.52351 0.65199 0.66376 0.84117 0.84733 1.01098 1.01635 1.1809 1.34382 1.35021 1.51082 1.51604 1.67509 1.86745 1.87341 2.07814 2.08494 2.20827 2.3511 2.35684 2.49242 2.49854 2.64605 2.65675 2.8365 2.84362 3.00085 3.0091 3.17326 3.17848 3.32413 3.33396 3.4577 3.46231 3.60121 3.60694 3.77589 3.78491 4.10697 4.11296 4.35474 4.36065 4.51407 4.52034 4.64157 4.83008 4.83577 
57 0.16057 0.16415 0.31544 0.32048 0.50291 0.50641 0.63559 0.64015 0.82564 0.82917 0.99526 1.00068 1.16125 1.16723 1.3259 1.33113 1.49568 1.49929 1.65974 1.66375 1.85033 1.85446 2.06312 2.06666 2.19053 2.19633 2.33555 2.33948 2.47626 2.48055 2.63082 2.63404 2.82085 2.82435 2.98492 2.98864 3.15624 3.16118 3.30541 3.31154 3.4411 3.44717 3.58647 3.59082 3.75899 3.7633 3.76682 4.09211 4.09561 4.34065 4.34368 4.49592 4.50047 4.62321 4.62838 4.81519 4.81778 
56 0.16051 0.16418 0.31626 0.32056 0.50478 0.5088 0.63673 0.64122 0.8254 0.82903 0.99635 1.00091 1.16278 1.16962 1.32938 1.33454 1.49795 1.50301 1.66076 1.6654 1.85093 1.85623 2.0641 2.06874 2.19203 2.19661 2.33651 2.34159 2.47862 2.4844 2.63175 2.63507 2.82263 2.82643 2.98673 2.99079 3.15748 3.162 3.3082 3.31317 3.44256 3.44761 3.58774 3.59303 3.76108 3.76449 4.09311 4.09762 4.34154 4.34591 4.49786 4.50134 4.62601 4.63161 4.81687 4.82102 
88 0.14397 0.14815 0.15129 0.30012 0.30375 0.30726 0.48669 0.49102 0.49382 0.49985 0.61918 0.62341 0.62706 0.80936 0.81316 0.81647 0.82063 0.98189 0.98509 0.98901 1.14622 1.15026 1.15512 1.31108 1.31532 1.31914 1.47919 1.4835 1.48699 1.64052 1.64695 1.65079 1.83659 1.83941 1.84287 2.04985 2.05284 2.05604 2.17517 2.18045 2.32148 2.32461 2.32789 2.45761 2.46337 2.46749 2.61375 2.61819 2.62156 2.80505 2.80925 2.81232 2.81914 2.96874 2.97324 2.9766 3.14156 3.1449 3.14852 3.15462 3.29078 3.29476 3.29904 3.42348 3.42916 3.4334 3.57068 3.57482 3.5783 3.74536 3.74894 3.75202 4.07879 4.08167 4.085 4.32776 4.33018 4.33375 4.48191 4.48531 4.48876 4.60603 4.61183 4.61907 4.80094 4.80402 4.80652 4.81102 
1 4.81295 
0 
0 
1 0.82825 
25 0.17205 0.3294 0.51506 0.64883 1.18018 1.34054 1.50775 1.67506 2.07429 2.2074 2.35023 2.489 2.64183 2.83385 2.99645 3.16956 3.3209 3.45682 3.5998 3.77275 4.10339 4.35058 4.50964 4.63916 4.82741 
0 
28 0.17521 0.33085 0.51864 0.65248 0.8408 1.01255 1.18122 1.34409 1.5107 1.67767 1.86646 2.07702 2.21466 2.35495 2.49633 2.64487 2.83807 3.00075 3.17211 3.32233 3.45766 3.60618 3.77477 3.78793 4.10609 4.35378 4.515 4.83067 
14 0.3256 0.64395 0.83676 1.85892 2.34528 2.63802 2.8308 3.16886 3.31635 3.76825 4.10137 4.34608 4.50476 4.8258 
85 0.16668 0.17 0.17501 0.32238 0.32586 0.32925 0.51015 0.51341 0.51691 0.64277 0.64668 0.65153 0.83205 0.83528 0.83945 1.00217 1.00674 1.01166 1.16973 1.17445 1.17848 1.33506 1.33845 1.3428 1.50304 1.50622 1.51046 1.66703 1.6716 1.67841 1.85674 1.86137 1.865 2.0699 2.07344 2.08791 2.19736 2.20152 2.20762 2.34222 2.34671 2.35423 2.48463 2.48785 2.49334 2.63752 2.64068 2.65128 2.8277 2.83096 2.83508 2.85112 2.99212 2.99498 3.00348 3.16318 3.16758 3.17112 3.31341 3.31739 3.32147 3.44836 3.45298 3.45821 3.59358 3.5973 3.60351 3.76706 3.77099 3.77436 4.09912 4.10301 4.11214 4.34749 4.35136 4.36049 4.50308 4.50749 4.51168 4.63317 4.637 4.82159 4.82447 4.82827 4.83766 
92 0.16459 0.16736 0.17048 0.32045 0.3235 0.32613 0.50832 0.51051 0.51325 0.51755 0.64083 0.6438 0.64687 0.82938 0.83273 0.83522 1.00026 1.00418 1.0071 1.16709 1.17087 1.17411 1.17789 1.33321 1.33576 1.33883 1.50085 1.50366 1.50724 1.66466 1.66752 1.67107 1.85474 1.85809 1.86098 1.86451 2.06781 2.07096 2.0744 2.19584 2.19939 2.20662 2.34007 2.34311 2.34624 2.35446 2.48255 2.48528 2.48924 2.63556 2.63815 2.64301 2.82625 2.82867 2.83153 2.83514 2.99081 2.99305 2.99697 3.16158 3.16501 3.16733 3.17205 3.31221 3.3154 3.31808 3.44658 3.44986 3.45262 3.59182 3.59457 3.59777 3.76458 3.76766 3.77002 3.77511 4.09673 4.0995 4.10333 4.34552 4.34808 4.35214 4.50172 4.50486 4.5076 4.6276 4.63243 4.63646 4.81967 4.82214 4.8247 4.82784 
90 0.15619 0.1596 0.16214 0.31294 0.31669 0.31928 0.49932 0.50281 0.50559 0.50883 0.63272 0.63567 0.63847 0.82157 0.82521 0.82747 0.83101 0.99296 0.99679 0.99989 1.00589 1.15961 1.16406 1.1679 1.32335 1.32793 1.33098 1.49217 1.49576 1.49857 1.65717 1.65972 1.66342 1.84784 1.85119 1.85432 1.85809 2.06092 2.064 2.06771 2.18755 2.19233 2.1982 2.33325 2.33626 2.33982 2.34618 2.4746 2.47777 2.48088 2.62776 2.63088 2.63342 2.81724 2.82109 2.82365 2.82772 2.98174 2.98549 2.98863 3.15353 3.15782 3.16041 3.30331 3.30776 3.31029 3.43933 3.44289 3.44602 3.58325 3.58638 3.58964 3.7563 3.76046 3.76285 4.08991 4.09271 4.09714 4.33884 4.34159 4.34772 4.4937 4.49791 4.50024 4.61859 4.62434 4.62725 4.81245 4.81519 4.81803 
109 0.17294 0.17575 0.17907 0.18621 0.32826 0.33191 0.33468 0.33927 0.51605 0.51861 0.52154 0.52488 0.64967 0.65268 0.65605 0.83773 0.84103 0.84355 0.84684 1.00846 1.01256 1.01581 1.02207 1.176 1.18081 1.18449 1.33979 1.34367 1.34713 1.35292 1.50901 1.51207 1.51551 1.52524 1.67246 1.6754 1.67946 1.68564 1.86302 1.86692 1.87006 1.87374 1.88365 2.07631 2.07916 2.08239 2.09934 2.20288 2.20721 2.2126 2.34823 2.35163 2.35493 2.36055 2.37221 2.49115 2.49387 2.49823 2.64433 2.64677 2.6503 2.833 2.83639 2.8394 2.84275 2.87118 2.99843 3.001 3.00536 3.16959 3.17335 3.17572 3.17933 3.31944 3.32344 3.32622 3.32988 3.45462 3.45831 3.4614 3.46658 3.60016 3.60311 3.60662 3.61273 3.77313 3.77666 3.77884 3.78271 4.10535 4.1082 4.11157 4.13177 4.35397 4.35639 4.36017 4.38062 4.50992 4.51364 4.51626 4.52089 4.63352 4.64024 4.64452 4.82803 4.83059 4.83348 4.83638 4.84484 
30 0.16475 0.32104 0.50852 0.64167 0.83067 1.00387 1.17245 1.33383 1.50075 1.66534 1.8561 1.86174 2.06796 2.1986 2.34177 2.48318 2.63572 2.82679 2.83402 2.99004 3.16397 3.31466 3.4489 3.59287 3.76638 4.09667 4.34409 4.50366 4.63467 4.81981 
24 0.15846 0.31547 0.50194 0.63583 0.82418 1.16796 1.32824 1.49486 1.65941 1.85099 2.06069 2.33731 2.4761 2.629 2.81994 2.98476 3.15775 3.30824 3.4443 3.75976 4.08905 4.33708 4.49689 4.81248 
0 
64 0.1444 0.1489 0.30069 0.30489 0.30981 0.48681 0.49138 0.49582 0.62004 0.62456 0.80981 0.8145 0.98142 0.98621 1.1471 1.15265 1.31136 1.317 1.47959 1.48457 1.64244 1.64799 1.8362 1.84021 1.84643 2.04943 2.05318 2.1755 2.18184 2.32132 2.32507 2.46017 2.46554 2.61513 2.61953 2.80498 2.80953 2.81472 2.96906 2.97432 3.14165 3.14596 3.15053 3.29095 3.29644 3.30178 3.42599 3.43061 3.57077 3.57523 3.74476 3.74931 3.75325 4.07842 4.08205 4.32729 4.33053 4.48191 4.48677 4.6064 4.61434 4.80059 4.80382 4.80827 
64 0.15704 0.1611 0.16453 0.31431 0.31796 0.32157 0.50248 0.50523 0.51004 0.63387 0.63777 0.64313 0.82318 0.82694 0.83091 0.99466 0.9992 1.16147 1.16718 1.32555 1.32975 1.33552 1.49363 1.49741 1.65934 1.66289 1.84909 1.85327 1.85791 2.06236 2.06606 2.18997 2.19531 2.33437 2.33835 2.47594 2.47918 2.62866 2.63225 2.81951 2.8229 2.8287 2.9838 2.98714 3.15546 3.15991 3.30538 3.30995 3.44068 3.44464 3.58489 3.58838 3.75822 3.76236 4.09139 4.09493 4.34013 4.34361 4.49511 4.4996 4.62289 4.6281 4.81437 4.81738 
26 0.16345 0.3201 0.50817 0.63986 0.82901 1.00147 1.1723 1.3337 1.50058 1.66301 1.85571 2.06769 2.34057 2.48122 2.63454 2.99027 3.16296 3.31321 3.44708 3.5922 3.7656 4.09689 4.34536 4.50232 4.63119 4.8186 
19 0.15917 0.31514 0.5009 0.63487 0.82453 0.99686 2.06103 2.33366 2.4765 2.62865 2.81984 2.98434 3.1559 3.58588 3.7593 4.09 4.33804 4.49655 4.81234 
41 0.16436 0.16813 0.32003 0.32475 0.50876 0.51364 0.64143 0.83043 0.83547 1.00022 1.00485 1.17074 1.17624 1.33413 1.50193 1.66496 1.67196 1.8548 1.85947 2.06876 2.19755 2.34128 2.34594 2.4834 2.63615 2.82649 2.83262 2.99108 3.16479 3.31474 3.44808 3.59196 3.59757 3.76723 4.09695 4.34493 4.35065 4.50424 4.63167 4.82042 4.82505 
59 0.15561 0.16014 0.16674 0.31289 0.31741 0.50059 0.50502 0.63304 0.63782 0.8211 0.82571 0.83035 0.99284 0.99898 1.15927 1.16608 1.32344 1.32857 1.4921 1.49651 1.65744 1.66497 1.84725 1.8528 2.06051 2.06563 2.18794 2.19793 2.33266 2.33817 2.47416 2.47929 2.62767 2.63158 2.81778 2.82192 2.82834 2.98186 2.98623 3.15346 3.15841 3.30305 3.30903 3.43881 3.44428 3.58317 3.58848 3.75661 3.76136 4.08953 4.09466 4.33819 4.34488 4.49353 4.49849 4.62075 4.62644 4.81245 4.81636 
43 0.16893 0.17567 0.32431 0.32987 0.51202 0.51751 0.64665 0.83216 0.83811 1.00563 1.01312 1.17375 1.18255 1.33788 1.3448 1.50706 1.67025 1.85997 1.86784 2.07395 2.20234 2.34571 2.35303 2.48894 2.63979 2.83159 2.83653 2.99595 3.16749 3.17344 3.31775 3.32559 3.45299 3.59849 3.60785 3.77048 3.77669 4.10282 4.35139 4.50795 4.63495 4.82373 4.82853 
69 0.15887 0.16186 0.16778 0.31478 0.31852 0.32235 0.50132 0.50457 0.50835 0.63473 0.63826 0.64377 0.82417 0.82788 0.83212 0.99464 0.99954 1.16085 1.16652 1.17167 1.32493 1.33 1.33417 1.49356 1.49764 1.50253 1.65874 1.66234 1.84963 1.8539 2.06268 2.06648 2.18918 2.19454 2.33505 2.33894 2.47535 2.47906 2.48421 2.62972 2.63271 2.81944 2.82289 2.82785 2.98299 2.9871 3.15582 3.15978 3.1635 3.30474 3.31 3.31366 3.44081 3.44519 3.58514 3.58849 3.75836 3.76243 3.766 4.09176 4.09556 4.34033 4.34407 4.49533 4.49977 4.62089 4.62722 4.8147 4.81732 
28 0.17341 0.3298 0.51606 0.65088 0.83888 1.01206 1.18027 1.3427 1.51024 1.67307 1.86446 2.07656 2.20762 2.35 2.49224 2.6439 2.83453 3.00055 3.17169 3.32232 3.45703 3.60139 3.77435 4.10564 4.35315 4.51183 4.6415 4.82858 
66 0.16851 0.17132 0.17739 0.3221 0.32613 0.32966 0.51199 0.51563 0.64551 0.6489 0.83382 0.83665 0.84141 1.00236 1.00726 1.01195 1.16879 1.17416 1.17875 1.33308 1.33882 1.3432 1.50534 1.50966 1.66817 1.67284 1.85802 1.86269 1.8663 2.0722 2.07651 2.10199 2.19905 2.20575 2.34406 2.34759 2.35659 2.4868 2.49195 2.6402 2.83057 2.83474 2.99494 2.99944 3.16445 3.16839 3.1735 3.31268 3.31866 3.32427 3.44977 3.45362 3.5954 3.60006 3.77006 3.7727 4.10048 4.10411 4.34852 4.35326 4.5034 4.50801 4.63092 4.63653 4.824 4.82771 
0 
60 0.16383 0.16677 0.31938 0.32306 0.32784 0.50736 0.51021 0.63968 0.64313 0.82958 0.83281 0.99976 1.00552 1.16836 1.17328 1.33282 1.33619 1.50025 1.50312 1.664 1.66776 1.85424 1.85991 2.06668 2.06989 2.19598 2.20543 2.33957 2.34328 2.48144 2.48454 2.63456 2.63714 2.82515 2.82801 2.83529 2.99011 2.9929 3.16077 3.16467 3.16952 3.31145 3.31527 3.44532 3.44986 3.59072 3.59407 3.7647 3.7674 3.77141 4.09565 4.09877 4.34443 4.34741 4.50154 4.5046 4.6306 4.63555 4.81916 4.82179 
8 0.16349 0.31974 0.50712 0.82763 1.00051 3.16201 3.76463 4.8209 
66 0.15743 0.16089 0.16559 0.31341 0.31744 0.3216 0.50162 0.5051 0.51074 0.63353 0.63745 0.8227 0.82651 0.83071 0.99426 0.99855 1.16074 1.16553 1.32598 1.32936 1.4938 1.4973 1.5025 1.65821 1.66249 1.84843 1.85278 1.8571 2.06176 2.06555 2.18897 2.19467 2.33387 2.33759 2.47499 2.47878 2.62869 2.6317 2.81937 2.82286 2.82897 2.98387 2.98681 3.15467 3.15898 3.16368 3.30489 3.30913 3.43945 3.44389 3.58478 3.58846 3.75824 3.76198 3.7668 4.09073 4.09501 4.33915 4.34375 4.49502 4.49866 4.62224 4.62716 4.81332 4.81646 4.82105 
58 0.16118 0.16457 0.31634 0.32051 0.50449 0.5076 0.63738 0.64077 0.8274 0.83141 0.99575 1.00207 1.16241 1.16867 1.32687 1.33133 1.33531 1.4974 1.50028 1.66118 1.66642 1.85112 1.85576 2.06438 2.06862 2.19121 2.19663 2.33627 2.34137 2.47882 2.4821 2.63212 2.635 2.82252 2.82595 2.98721 2.991 3.15715 3.16137 3.30674 3.31154 3.44214 3.44681 3.58753 3.59174 3.75969 3.76393 3.76732 4.09301 4.09696 4.34167 4.3459 4.49756 4.50128 4.62514 4.63027 4.81676 4.82005 
80 0.16199 0.16575 0.1696 0.3186 0.32309 0.32639 0.507 0.51015 0.51373 0.63886 0.64341 0.6489 0.8279 0.83159 0.83511 0.9987 1.0032 1.00698 1.16542 1.1716 1.17618 1.33169 1.33627 1.49869 1.50259 1.50839 1.66305 1.66716 1.67375 1.85341 1.85794 1.86175 2.06645 2.07031 2.19263 2.19927 2.3388 2.34275 2.34704 2.35466 2.4801 2.48426 2.48998 2.63335 2.6368 2.64627 2.82363 2.82724 2.83188 2.98793 2.99133 2.99638 3.15988 3.16433 3.16844 3.3095 3.3148 3.31937 3.44483 3.44937 3.45729 3.58952 3.59386 3.5987 3.76264 3.76661 3.77025 4.09554 4.09957 4.34401 4.34743 4.35346 4.49941 4.50372 4.50826 4.62716 4.63343 4.81826 4.82174 4.82548 
2 0.51387 4.82322 
103 0.1804 0.1838 0.18751 0.20787 0.33651 0.34011 0.34314 0.34905 0.52351 0.52646 0.52955 0.53362 0.65632 0.66007 0.66343 0.67002 0.84567 0.84918 0.85241 0.85751 1.01685 1.02106 1.02478 1.03379 1.18325 1.18801 1.19202 1.34839 1.35198 1.3554 1.36414 1.51604 1.51949 1.52303 1.53043 1.68103 1.68446 1.68926 1.8714 1.87513 1.87849 1.88362 2.08401 2.08729 2.09173 2.12202 2.21348 2.21817 2.22671 2.35668 2.36028 2.36406 2.3697 2.49907 2.50241 2.50654 2.65101 2.65421 2.65802 2.8424 2.84536 2.84892 2.85319 3.00592 3.00919 3.0134 3.17709 3.18105 3.18383 3.188 3.32727 3.3315 3.33453 3.34138 3.46277 3.46673 3.47024 3.48121 3.60744 3.61109 3.61492 3.62102 3.78025 3.78412 3.78671 3.79151 4.11303 4.11617 4.12073 4.36171 4.36461 4.36944 4.51747 4.52134 4.52441 4.53057 4.64601 4.65012 4.65558 4.83597 4.8387 4.84177 4.84552 
25 0.16447 0.32154 0.50877 0.6403 0.83019 1.33437 1.50163 1.66427 1.85448 2.06774 2.19721 2.33981 2.48235 2.63556 2.82615 2.99066 3.31481 3.44735 3.59099 3.76699 4.09616 4.34453 4.5033 4.63084 4.81989 
60 0.16151 0.16622 0.31615 0.32116 0.50476 0.5092 0.63671 0.64187 0.82676 0.83015 0.9961 1.00209 1.16232 1.16925 1.3262 1.3317 1.33704 1.49639 1.5003 1.66095 1.66716 1.85056 1.85548 1.85955 2.06379 2.06851 2.19085 2.19706 2.33616 2.34138 2.34997 2.47723 2.48134 2.48744 2.63186 2.63677 2.82269 2.82763 2.9871 2.99482 3.15736 3.16267 3.30586 3.3122 3.44232 3.44792 3.58697 3.59163 3.59989 3.75952 3.76464 4.09281 4.09714 4.34149 4.49652 4.50188 4.62424 4.63563 4.81712 4.82261 
96 0.15079 0.1551 0.15782 0.16254 0.30733 0.31087 0.31414 0.31765 0.49375 0.49847 0.50099 0.50496 0.62577 0.63037 0.63361 0.63953 0.81628 0.82013 0.82294 0.82706 0.9888 0.99229 0.99604 1.15367 1.1576 1.16176 1.16725 1.31841 1.32338 1.32636 1.48655 1.49123 1.49406 1.6479 1.6539 1.65707 1.66323 1.84365 1.84642 1.85033 1.85469 2.05687 2.06006 2.06462 2.18231 2.18804 2.19255 2.32846 2.33165 2.33542 2.46561 2.47082 2.47425 2.47963 2.62145 2.62576 2.6284 2.81195 2.81644 2.8191 2.82388 2.97594 2.98098 2.98347 3.14866 3.15187 3.15561 3.15972 3.29784 3.30227 3.30593 3.43106 3.43611 3.43996 3.57769 3.58213 3.58549 3.75221 3.75619 3.75896 4.08577 4.08863 4.09232 4.33485 4.33723 4.34184 4.48906 4.49276 4.49563 4.61327 4.61924 4.62305 4.8078 4.81097 4.81361 4.81754 
7 0.83685 1.34082 1.509 2.49055 2.64133 3.77626 4.51288 
70 0.15375 0.15812 0.16209 0.3101 0.31386 0.31914 0.49686 0.50183 0.50595 0.6291 0.63383 0.81918 0.82303 0.82675 0.99215 0.99748 1.15628 1.1608 1.32177 1.32935 1.48952 1.49453 1.50011 1.65006 1.65712 1.66252 1.84703 1.851 1.85648 2.06036 2.06599 2.18516 2.19528 2.33169 2.33528 2.46719 2.47359 2.47953 2.62359 2.62852 2.63315 2.81509 2.81974 2.8245 2.979 2.98487 3.15194 3.1555 3.16021 3.30096 3.30554 3.31088 3.43297 3.43918 3.44554 3.58072 3.5855 3.75553 3.76196 4.0893 4.09441 4.33833 4.34213 4.49237 4.49859 4.61617 4.62289 4.81118 4.81476 4.8205 
62 0.14778 0.15227 0.30419 0.30837 0.31321 0.49029 0.49457 0.49962 0.62353 0.62794 0.81317 0.81777 0.98468 0.98957 1.15055 1.15621 1.31463 1.32023 1.48304 1.48785 1.64712 1.65246 1.83941 1.84358 2.05262 2.05626 2.17879 2.18534 2.32468 2.32862 2.46396 2.46923 2.61865 2.62288 2.80848 2.81283 2.81943 2.9725 2.97751 3.14491 3.14927 3.15376 3.29438 3.30004 3.42984 3.43491 3.57424 3.57848 3.74804 3.75247 3.75584 4.08166 4.08524 4.33041 4.33361 4.48522 4.49 4.60962 4.61817 4.80395 4.80708 4.81121 
40 0.17217 0.32834 0.33474 0.51491 0.519 0.64862 0.65592 0.83742 0.84225 1.00986 1.17822 1.34091 1.50852 1.6726 1.86248 1.86756 2.07492 2.20449 2.34799 2.35629 2.49054 2.64289 2.83308 2.83903 2.99758 3.17022 3.17681 3.32132 3.45584 3.59927 3.60851 3.77352 4.10335 4.10993 4.35158 4.35755 4.51042 4.64002 4.82681 4.83104 
1 0.8291 
0 
140 0.14372 0.14709 0.14976 0.15217 0.15557 0.29981 0.30325 0.30606 0.30873 0.31156 0.48653 0.49006 0.49267 0.49509 0.49753 0.50325 0.61843 0.6221 0.62495 0.62794 0.63076 0.80904 0.81234 0.81529 0.81749 0.82044 0.98178 0.98432 0.98753 0.99051 0.99607 1.14591 1.14965 1.1531 1.15635 1.15989 1.3108 1.31406 1.31766 1.32038 1.32365 1.47887 1.48252 1.48551 1.48805 1.49128 1.64014 1.64611 1.64931 1.65222 1.65643 1.83648 1.83881 1.84164 1.84433 1.84735 2.04973 2.05208 2.05462 2.05812 2.17494 2.17912 2.18261 2.18715 2.32136 2.32403 2.32669 2.3297 2.33447 2.45683 2.46243 2.4658 2.46844 2.47162 2.47909 2.61338 2.6176 2.6203 2.62262 2.62824 2.80494 2.80859 2.81117 2.81358 2.8166 2.82086 2.96851 2.97217 2.97538 2.97797 2.98261 3.14135 3.14423 3.14695 3.14955 3.15207 3.15806 3.29053 3.29373 3.29703 3.29984 3.30261 3.4232 3.42879 3.43148 3.43447 3.43765 3.57053 3.57409 3.57669 3.57978 3.58434 3.74525 3.74793 3.75073 3.75304 3.75582 4.07869 4.08109 4.08366 4.08736 4.32757 4.32964 4.33202 4.336 4.48168 4.48452 4.4878 4.49009 4.49371 4.60573 4.61062 4.61469 4.61763 4.62224 4.80089 4.80355 4.80566 4.80809 4.81097 
65 0.17244 0.17624 0.32847 0.33264 0.3428 0.51581 0.51965 0.64858 0.65277 0.83772 0.84124 0.84655 1.00848 1.01295 1.02253 1.17674 1.18151 1.34136 1.34584 1.50869 1.51271 1.67292 1.67838 1.86306 1.86776 1.87355 2.07534 2.08004 2.20266 2.2104 2.34769 2.35285 2.36199 2.49048 2.49508 2.64347 2.64741 2.83396 2.83887 2.99754 3.00115 3.16906 3.17284 3.17757 3.32161 3.32524 3.45494 3.45917 3.59857 3.60344 3.61172 3.77394 3.77704 3.78458 4.10427 4.10872 4.35296 4.35758 4.51115 4.51504 4.63554 4.64023 4.82741 4.83113 4.83585 
4 0.52466 2.35705 2.64378 4.10426 
76 0.16616 0.1695 0.17571 0.32118 0.32515 0.32829 0.5095 0.5131 0.51791 0.64252 0.64652 0.83164 0.83435 0.83977 1.00076 1.00634 1.01327 1.1679 1.1737 1.17751 1.33554 1.33982 1.50208 1.50563 1.52095 1.66555 1.66998 1.67805 1.85586 1.86021 1.86403 2.06893 2.07303 2.10249 2.19828 2.20513 2.34109 2.34596 2.35224 2.4833 2.48722 2.49254 2.63679 2.64022 2.64868 2.82794 2.83188 2.83593 2.99332 2.99787 3.16255 3.16649 3.17138 3.31496 3.31819 3.44796 3.45202 3.45659 3.59193 3.59672 3.60279 3.76572 3.76981 3.77694 4.09796 4.1021 4.34643 4.35066 4.50208 4.50651 4.5104 4.62982 4.63553 4.82169 4.82516 4.83202 
40 0.16976 0.1761 0.32642 0.33547 0.51321 0.51904 0.64711 0.83611 1.00681 1.01571 1.17557 1.18268 1.33921 1.50671 1.67063 1.67824 1.86201 1.87271 2.07302 2.2034 2.34653 2.35486 2.48794 2.64027 2.83255 2.83819 2.99601 3.16845 3.31949 3.45371 3.59802 3.60611 3.77111 3.77857 4.10182 4.34928 4.50749 4.63699 4.82567 4.832 
2 0.16573 4.34512 
49 0.17619 0.18968 0.33344 0.34221 0.51977 0.5267 0.65272 0.66323 0.84184 0.84766 1.01479 1.18207 1.34584 1.35918 1.51269 1.67522 1.68242 1.86808 1.87369 2.07922 2.09406 2.21152 2.35355 2.36246 2.4962 2.6463 2.65958 2.83947 2.85537 3.00172 3.00935 3.17413 3.18039 3.32438 3.3328 3.45894 3.46582 3.60396 3.61403 3.77759 3.78694 4.10795 4.11484 4.35597 4.37285 4.51517 4.64601 4.8312 4.8366 
63 0.15082 0.15651 0.1621 0.30777 0.31232 0.31757 0.49369 0.49917 0.50283 0.62634 0.63151 0.63586 0.81658 0.82184 0.82635 0.98913 0.99458 1.15424 1.16002 1.31841 1.32459 1.48646 1.49224 1.64778 1.65515 1.66054 1.84389 1.84863 2.05709 2.06157 2.18217 2.18876 2.32899 2.33351 2.46603 2.47231 2.62182 2.62683 2.81193 2.81739 2.97587 2.98225 3.14908 3.15397 3.2979 3.30402 3.43087 3.43674 3.44182 3.57769 3.58284 3.75232 3.75753 4.0861 4.09049 4.33497 4.33913 4.48948 4.49487 4.61311 4.62108 4.80823 4.81165 
21 0.16354 0.31953 0.50587 0.64056 0.82855 1.00057 1.17113 1.33182 1.50076 1.66411 1.85468 2.4817 2.63536 2.82457 2.98943 3.16253 3.31471 3.44745 3.59246 3.76572 4.81987 
1 4.33432 
99 0.17242 0.17561 0.18048 0.32783 0.33158 0.33498 0.34385 0.51549 0.51897 0.52255 0.53956 0.64774 0.65193 0.65614 0.83739 0.84049 0.84438 0.85516 1.00716 1.01169 1.01614 1.02579 1.17428 1.17974 1.18346 1.33971 1.3431 1.34737 1.3626 1.50847 1.5124 1.51711 1.6719 1.67663 1.68295 1.86168 1.86646 1.86991 1.87683 2.07467 2.07848 2.08267 2.1019 2.2041 2.21024 2.34687 2.351 2.35588 2.36143 2.48997 2.4953 2.50502 2.64344 2.64686 2.65381 2.83403 2.83754 2.84107 2.85011 2.99702 3.00019 3.00398 3.16788 3.17245 3.17568 3.18003 3.31857 3.32275 3.32629 3.33592 3.45309 3.45815 3.4619 3.59847 3.60291 3.60781 3.6263 3.77101 3.77543 3.77863 3.7841 4.10354 4.10764 4.11252 4.13088 4.35251 4.35572 4.36029 4.40236 4.50811 4.51224 4.51649 4.52861 4.63912 4.64676 4.82675 4.8299 4.83363 4.83923 
0 
31 0.16261 0.31891 0.50546 0.63963 0.82799 0.83287 0.99645 1.0039 1.16814 1.33126 1.49933 1.66241 1.85389 2.06654 2.19692 2.33942 2.47997 2.6335 2.82347 2.98811 3.16118 3.31224 3.44663 3.59073 3.76381 4.09596 4.3436 4.50068 4.63013 4.81704 4.82183 
57 0.16209 0.16851 0.31716 0.32145 0.50547 0.50915 0.63854 0.64249 0.82786 0.83152 0.99668 1.00168 1.1634 1.16815 1.32892 1.33247 1.49786 1.50135 1.66201 1.66891 1.85119 1.85587 2.06455 2.06859 2.19354 2.20044 2.33691 2.34167 2.4799 2.48509 2.63249 2.63584 2.82348 2.82746 2.83273 2.9882 2.99592 3.15805 3.16224 3.30794 3.31225 3.44273 3.44766 3.58844 3.59314 3.76105 3.76521 4.09341 4.09723 4.34219 4.34703 4.4979 4.50184 4.62791 4.63495 4.81691 4.82017 
0 
28 0.16494 0.32171 0.50989 0.64335 0.83034 1.00137 1.172 1.33581 1.50238 1.66544 1.85488 1.86126 2.06926 2.34114 2.48424 2.63664 2.82787 2.9916 3.16431 3.31506 3.44993 3.5945 3.76727 4.09869 4.34503 4.50423 4.63402 4.82103 
52 0.16496 0.17022 0.32145 0.32521 0.50806 0.51164 0.64106 0.64498 0.83006 0.83354 1.00138 1.00684 1.17065 1.17687 1.33325 1.33731 1.50111 1.50659 1.66491 1.67177 1.85519 1.85921 2.06791 2.07401 2.19831 2.34056 2.34599 2.48308 2.49064 2.63532 2.6396 2.82611 2.8299 2.99063 3.16276 3.16623 3.31425 3.31862 3.44848 3.45445 3.5916 3.59701 3.76583 3.76981 4.09657 4.34493 4.34934 4.50309 4.50862 4.63131 4.81966 4.82325 
101 0.14978 0.15359 0.15651 0.1608 0.30629 0.3096 0.31317 0.31621 0.49279 0.4971 0.49974 0.50308 0.62506 0.62889 0.63236 0.63536 0.81541 0.81868 0.82192 0.8246 0.98793 0.99168 0.99521 1.15245 1.15616 1.16071 1.16567 1.31728 1.3213 1.32478 1.33261 1.48542 1.48958 1.49286 1.6467 1.65245 1.65567 1.66062 1.84267 1.84557 1.84908 1.85332 2.05591 2.05918 2.06245 2.18128 2.18639 2.19236 2.32754 2.33059 2.33405 2.34115 2.4637 2.469 2.47267 2.47609 2.62005 2.62407 2.62734 2.81107 2.81526 2.81814 2.82367 2.97489 2.97921 2.9824 3.14768 3.15085 3.15459 3.15759 3.2969 3.30083 3.30476 3.3093 3.42969 3.43494 3.43872 3.44313 3.57676 3.58082 3.58418 3.58973 3.75137 3.75559 3.75824 4.08487 4.08779 4.09111 4.33388 4.33632 4.34014 4.48804 4.4915 4.4948 4.6122 4.618 4.6223 4.80698 4.81005 4.81265 4.81824 
28 0.16663 0.32435 0.51005 0.64404 0.83293 1.0049 1.17339 1.33696 1.50304 1.67053 1.86157 2.07 2.20445 2.34504 2.48428 2.63645 2.82847 2.99146 3.16562 3.316 3.45052 3.59461 3.76803 4.09964 4.3463 4.50543 4.63393 4.82168 
0 
56 0.15604 0.1609 0.31256 0.31793 0.499 0.50403 0.63294 0.63817 0.82144 0.82643 0.99319 0.9995 1.15911 1.16551 1.32308 1.32879 1.49149 1.49677 1.65692 1.6626 1.84757 1.85305 2.06084 2.06636 2.18681 2.19732 2.3329 2.33859 2.47313 2.47841 2.62713 2.63147 2.81685 2.82198 2.98116 2.98622 3.15343 3.15907 3.30283 3.30894 3.43882 3.44447 3.58315 3.5889 3.7562 3.76165 4.08987 4.09655 4.33848 4.3457 4.49334 4.4989 4.61881 4.62626 4.81211 4.81615 
15 0.16293 0.32087 0.6398 0.82769 1.16983 1.6628 1.85544 2.63311 2.98869 3.1629 3.31242 3.76471 4.34231 4.50157 4.81746 
26 0.17158 0.32856 0.51441 0.64869 0.83727 1.00866 1.17798 1.34007 1.50864 1.67221 1.86513 2.07495 2.34722 2.4909 2.64206 2.83365 2.9969 3.17031 3.32053 3.45477 3.59959 3.77276 4.10365 4.35051 4.50946 4.82594 
20 0.17183 0.32854 0.51367 0.64719 0.83795 1.34142 1.50903 1.6729 2.07546 2.49003 2.64113 2.8331 2.99822 3.45618 3.59921 3.77265 4.10404 4.35127 4.50952 4.82609 
46 0.17113 0.17621 0.32709 0.33122 0.51368 0.51782 0.64773 0.65371 0.83674 0.84147 1.00614 1.01099 1.17726 1.33981 1.34509 1.50771 1.67034 1.67724 1.86106 1.86612 2.07343 2.07858 2.20273 2.34617 2.35047 2.48946 2.6422 2.83208 2.8365 2.99671 3.16894 3.17237 3.32008 3.32405 3.45413 3.59755 3.6046 3.77267 3.77723 4.1028 4.35033 4.35699 4.50984 4.638 4.82541 4.82947 
44 0.16675 0.32364 0.33063 0.51043 0.51616 0.64325 0.6471 0.83442 1.00145 1.0082 1.16841 1.17587 1.33644 1.50366 1.66666 1.85725 1.86253 2.06942 2.07339 2.19634 2.20419 2.34178 2.34735 2.48479 2.63828 2.82868 2.83215 2.99289 3.16297 3.16773 3.31704 3.44947 3.45398 3.5939 3.7683 3.77169 4.09928 4.3471 4.50601 4.51306 4.63099 4.63712 4.82194 4.82663 
56 0.15289 0.15773 0.31034 0.31494 0.49622 0.50092 0.62946 0.63359 0.81865 0.82328 0.9908 0.99657 1.15676 1.16293 1.32077 1.32624 1.489 1.49386 1.65025 1.65661 1.8455 1.85047 2.05872 2.06304 2.18433 2.19059 2.33081 2.33558 2.46918 2.47443 2.62467 2.62879 2.81435 2.81903 2.97849 2.9836 3.15103 3.15609 3.30048 3.30598 3.43597 3.44031 3.58029 3.58454 3.75409 3.75903 4.08776 4.09233 4.33651 4.3408 4.49136 4.49642 4.6148 4.62269 4.80997 4.8134 
11 0.16859 0.32697 0.51188 0.83306 1.00703 1.6692 2.34707 2.99317 4.10252 4.34871 4.82246 
17 0.1645 0.32143 0.50961 0.64312 0.83004 1.0035 1.33625 1.66552 1.85818 2.07036 2.63681 2.8284 3.1667 3.31566 3.7668 4.34553 4.82007 
25 0.16275 0.31953 0.50653 0.641 0.82903 1.00147 1.33257 1.49923 1.66302 1.85297 2.06768 2.33973 2.48128 2.63412 2.82475 2.98963 3.16234 3.31222 3.44639 3.59016 3.76549 4.09724 4.34394 4.50309 4.81902 
87 0.14767 0.1518 0.15506 0.30383 0.30747 0.31124 0.31513 0.49037 0.49495 0.49805 0.62254 0.62698 0.63059 0.63431 0.81308 0.81676 0.82004 0.82335 0.98557 0.98883 0.99319 1.14992 1.15397 1.15915 1.3148 1.3194 1.32306 1.48293 1.48741 1.49092 1.64404 1.65112 1.65402 1.84027 1.84306 1.84738 2.05353 2.05651 2.0615 2.17886 2.18476 2.1919 2.32514 2.32827 2.33235 2.46072 2.46715 2.47078 2.47581 2.6174 2.622 2.62519 2.80866 2.81302 2.81633 2.97245 2.97724 2.98044 3.14524 3.14859 3.15283 3.29449 3.29866 3.30295 3.4269 3.43304 3.43684 3.4416 3.57436 3.57864 3.58278 3.74902 3.75271 3.75619 4.08247 4.0853 4.33154 4.33384 4.48561 4.48908 4.4927 4.60975 4.6166 4.62088 4.80458 4.80766 4.81052 
43 0.1532 0.15789 0.31022 0.31687 0.49752 0.50172 0.63049 0.81865 0.82376 0.99035 1.15675 1.32065 1.32654 1.48956 1.49432 1.65568 1.84485 2.05801 2.18551 2.33032 2.47262 2.62502 2.62918 2.81538 2.8195 2.97932 2.98381 3.1511 3.15837 3.30041 3.30664 3.43705 3.58082 3.75372 3.75895 4.08705 4.3358 4.49096 4.49605 4.61526 4.6267 4.80978 4.81447 
59 0.15474 0.15979 0.31133 0.31606 0.49728 0.50192 0.50583 0.62978 0.63443 0.63971 0.82019 0.82525 0.99191 0.99803 1.15771 1.1644 1.32185 1.32811 1.49004 1.49538 1.65125 1.65794 1.84662 1.85197 2.05985 2.0654 2.18563 2.19206 2.33188 2.33728 2.46966 2.47553 2.62563 2.63051 2.81555 2.82026 2.97948 2.98488 3.15207 3.1574 3.30153 3.30816 3.43315 3.43885 3.44472 3.58133 3.58614 3.75519 3.76062 4.08888 4.09367 4.33771 4.34239 4.49244 4.49792 4.61634 4.62472 4.81123 4.81475 
28 0.1536 0.30867 0.4964 0.62948 0.81851 0.98836 1.15588 1.32074 1.48921 1.65571 1.84298 2.05625 2.18754 2.32853 2.47317 2.62428 2.81434 2.97917 3.14911 3.29957 3.43557 3.57997 3.75183 4.08532 4.33396 4.48914 4.62115 4.80789 
63 0.15266 0.15683 0.16265 0.3099 0.31541 0.49575 0.50054 0.6294 0.63452 0.81814 0.82258 0.82645 0.98986 0.99591 1.15609 1.16338 1.32001 1.32597 1.33068 1.48868 1.49376 1.65426 1.65847 1.84471 1.84987 1.85378 2.05794 2.06203 2.18391 2.19109 2.33009 2.33473 2.47094 2.47523 2.62443 2.62867 2.81371 2.81846 2.8249 2.97801 2.9832 3.15032 3.15596 3.29984 3.30622 3.31015 3.43622 3.44189 3.57979 3.58437 3.75315 3.75848 4.08704 4.09123 4.33581 4.33946 4.49059 4.49561 4.61456 4.62267 4.80922 4.81272 4.81896 
19 0.16821 0.32447 0.51147 0.64745 0.83339 1.00607 1.34 1.50621 1.66852 2.48758 2.82856 2.99411 3.16593 3.3175 3.45386 3.59684 4.10045 4.35274 4.8218 
118 0.17652 0.17982 0.18232 0.18584 0.33316 0.33619 0.33888 0.34182 0.51935 0.52285 0.52523 0.52791 0.53261 0.65291 0.65581 0.65875 0.66234 0.84192 0.84533 0.84763 0.85088 0.86439 1.01332 1.01672 1.01985 1.02394 1.18003 1.18395 1.18766 1.19131 1.34372 1.34784 1.3506 1.3537 1.51234 1.51567 1.5183 1.52176 1.67683 1.68008 1.68348 1.68805 1.86827 1.87099 1.87393 1.87688 1.88407 2.08105 2.08384 2.0867 2.09389 2.20887 2.21269 2.21769 2.35394 2.35689 2.36003 2.3648 2.38 2.49441 2.49746 2.49999 2.50374 2.64749 2.65055 2.65288 2.65856 2.83806 2.84131 2.84373 2.84689 2.85075 3.00183 3.00559 3.00823 3.01276 3.17374 3.17683 3.17958 3.18213 3.18619 3.32357 3.32727 3.33016 3.33299 3.45926 3.46231 3.46539 3.46942 3.60383 3.60684 3.61002 3.61419 3.77696 3.78054 3.78297 3.78562 3.79083 4.10994 4.11248 4.11541 4.12231 4.3588 4.36096 4.36415 4.3721 4.51423 4.51795 4.52027 4.52401 4.64196 4.64595 4.6496 4.83269 4.83518 4.83744 4.84035 4.84522 
34 0.16551 0.32188 0.50838 0.51314 0.64226 0.83157 1.0031 1.17252 1.33399 1.50137 1.66552 1.67387 1.85711 2.06826 2.20028 2.34044 2.34614 2.48282 2.63567 2.82691 2.83282 2.99046 3.16362 3.31433 3.44875 3.59265 3.60281 3.76635 4.09679 4.34476 4.50328 4.63169 4.81989 4.82465 
30 0.16942 0.32548 0.51202 0.51808 0.64599 0.83534 1.00558 1.17342 1.17903 1.33793 1.50593 1.66803 1.86297 2.07296 2.2019 2.34541 2.48673 2.63968 2.83182 2.99448 3.16778 3.31787 3.45211 3.5972 3.7704 4.10139 4.34881 4.5074 4.63646 4.82517 
29 0.16369 0.32031 0.50575 0.63894 0.82837 1.00078 1.16818 1.33198 1.49929 1.66167 1.85465 2.06542 2.19504 2.33803 2.48038 2.63295 2.82389 2.98875 3.16058 3.31224 3.44588 3.58925 3.764 4.09412 4.34196 4.50101 4.62769 4.81717 4.82304 
0 
1 0.82832 
16 0.1667 0.51318 1.17137 1.50169 1.66495 2.06858 2.34134 2.48257 2.63607 2.99094 3.44847 3.59253 3.76671 4.09715 4.34541 4.50338 
25 0.1728 0.33005 0.51774 0.64929 0.83793 1.01138 1.34206 1.5102 1.6723 1.86708 2.07496 2.35091 2.49374 2.64345 2.83574 2.99733 3.17046 3.32153 3.4558 3.59966 3.77393 4.10347 4.35139 4.51105 4.82896 
0 
83 0.1813 0.18529 0.19244 0.33717 0.34082 0.34627 0.52449 0.52779 0.53162 0.6567 0.66078 0.66625 0.84664 0.85 0.85456 1.01742 1.02209 1.03083 1.18534 1.19004 1.19718 1.34915 1.35292 1.3612 1.51699 1.52028 1.52677 1.68115 1.6858 1.69347 1.87185 1.87599 1.88021 2.08369 2.08744 2.09384 2.21405 2.21996 2.35714 2.36131 2.36868 2.49914 2.50336 2.511 2.65141 2.65446 2.66174 2.8426 2.84606 2.85018 3.00663 3.00995 3.01698 3.17767 3.18162 3.18548 3.32873 3.33266 3.33808 3.46279 3.46684 3.47177 3.60807 3.61257 3.61996 3.78135 3.78482 3.78965 4.11279 4.11658 4.1249 4.36127 4.36477 4.37241 4.51845 4.52164 4.52632 4.6476 4.65294 4.83606 4.8392 4.84284 4.85301 
22 0.16704 0.32514 0.51122 0.83218 1.00623 1.1749 1.33823 1.50607 1.66584 2.06943 2.34485 2.6363 2.832 2.99253 3.16644 3.59758 3.76811 4.09929 4.34616 4.50456 4.63467 4.82263 
42 0.16627 0.32292 0.50946 0.51502 0.64195 0.6481 0.83201 1.00265 1.011 1.17073 1.33501 1.50201 1.50749 1.66598 1.85637 1.86239 2.06918 2.07549 2.19807 2.34129 2.34746 2.48372 2.63678 2.82759 2.8344 2.99158 3.16412 3.16813 3.31578 3.45001 3.59265 3.59849 3.76705 3.76999 4.09768 4.34568 4.35186 4.50434 4.5095 4.63177 4.82094 4.82543 
97 0.15791 0.16143 0.16405 0.16788 0.31494 0.31823 0.32126 0.50119 0.50489 0.50766 0.51222 0.63411 0.63755 0.6404 0.82315 0.82677 0.82915 0.83305 0.99496 0.99867 1.00146 1.00601 1.16083 1.16508 1.16904 1.17451 1.3249 1.32992 1.33313 1.49329 1.49773 1.50022 1.65541 1.66036 1.66334 1.66742 1.84952 1.85238 1.85532 1.85827 2.06281 2.06591 2.18901 2.19413 2.20136 2.33491 2.33809 2.3415 2.34614 2.47461 2.4788 2.48147 2.48735 2.62986 2.63291 2.63581 2.8191 2.8229 2.82534 2.82971 2.98275 2.98747 2.99124 3.15557 3.15913 3.162 3.16803 3.30457 3.30961 3.31242 3.44068 3.44434 3.44726 3.585 3.58835 3.59163 3.59711 3.75832 3.76253 3.76492 3.77142 4.09179 4.09465 4.10077 4.34055 4.34287 4.34767 4.49561 4.49994 4.50244 4.61963 4.626 4.62994 4.81432 4.81713 4.81991 4.82301 
33 0.15794 0.31418 0.50089 0.50623 0.63452 0.82373 0.99508 1.16159 1.32596 1.49406 1.65851 1.84806 1.85379 2.06146 2.19023 2.33379 2.34072 2.47544 2.62874 2.81912 2.82586 2.98344 3.15559 3.30609 3.44078 3.58433 3.75871 4.08975 4.33754 4.49581 4.62393 4.81272 4.81836 
67 0.16695 0.17031 0.17532 0.32363 0.32708 0.3332 0.51071 0.51402 0.51853 0.64306 0.64656 0.83317 0.83617 0.84041 1.00301 1.00688 1.01184 1.17243 1.17695 1.33607 1.34018 1.50315 1.50645 1.66733 1.67171 1.85809 1.86188 1.86583 2.07016 2.0736 2.2005 2.20686 2.34238 2.34613 2.35109 2.48513 2.49017 2.6377 2.64101 2.82919 2.83245 2.83644 2.99304 2.99757 3.16598 3.16914 3.3153 3.31875 3.45014 3.45376 3.59343 3.59726 3.604 3.76738 3.77088 3.77599 4.09913 4.10322 4.34762 4.35153 4.5049 4.50777 4.63311 4.63915 4.82303 4.82628 4.83041 
70 0.1711 0.17596 0.32625 0.33037 0.34225 0.51385 0.51787 0.52397 0.64572 0.6497 0.65662 0.83701 0.84098 1.00517 1.01002 1.01737 1.17172 1.17655 1.18375 1.33812 1.34199 1.35043 1.50653 1.50999 1.67012 1.67537 1.86088 1.86517 1.87001 2.07322 2.07736 2.20211 2.20641 2.3454 2.35102 2.35661 2.4881 2.49248 2.64128 2.64435 2.83197 2.83641 2.84115 2.99595 3.00055 3.16644 3.17032 3.17465 3.31735 3.32128 3.3261 3.45184 3.45592 3.59618 3.5998 3.60543 3.77169 3.77477 3.78105 4.10215 4.10698 4.35055 4.35534 4.50894 4.51208 4.63569 4.6407 4.8255 4.82941 4.83316 
36 0.15973 0.1647 0.31702 0.32078 0.50426 0.63791 0.82521 0.82869 0.99541 1.0014 1.16193 1.17263 1.32968 1.49703 1.66019 1.84992 1.8552 2.06423 2.19184 2.33567 2.34162 2.47841 2.63171 2.82257 2.9862 3.15874 3.31002 3.44266 3.58675 3.76182 4.09228 4.34079 4.49887 4.62762 4.81603 4.82124 
55 0.16911 0.17407 0.32566 0.32978 0.51195 0.51599 0.64587 0.65131 0.83437 0.83883 1.00585 1.01088 1.1737 1.17905 1.3371 1.34212 1.50569 1.51201 1.6692 1.67609 1.86023 1.86446 2.07214 2.08556 2.20047 2.21536 2.34485 2.34966 2.48632 2.49339 2.6398 2.65026 2.83002 2.83411 2.99441 3.00247 3.16722 3.17172 3.31798 3.32303 3.45176 3.45674 3.59562 3.60118 3.77047 3.77873 4.10056 4.1078 4.34859 4.35524 4.50716 4.51508 4.63442 4.82393 4.82831 
4 0.51886 2.07672 2.34804 4.82888 
24 0.1665 0.3248 0.50969 0.83348 1.00649 1.17576 1.33601 1.50351 1.667 1.85868 2.07089 2.34454 2.4847 2.63714 2.82817 2.99242 3.31709 3.45165 3.59633 3.76904 4.1003 4.34686 4.50576 4.82108 
111 0.16218 0.16519 0.16752 0.17101 0.31797 0.32047 0.32336 0.32575 0.50475 0.50816 0.51013 0.51284 0.63764 0.64079 0.64363 0.64616 0.82785 0.83103 0.83315 0.83614 0.99884 1.00177 1.0049 1.01073 1.16396 1.16733 1.17113 1.17546 1.32859 1.33249 1.33516 1.3381 1.49711 1.50031 1.50289 1.50558 1.65768 1.66318 1.66594 1.66895 1.85389 1.85617 1.85936 1.86224 2.06687 2.06957 2.07209 2.19185 2.19598 2.19892 2.20656 2.33954 2.34209 2.3455 2.35145 2.47798 2.48152 2.48437 2.48774 2.63337 2.63618 2.6383 2.82275 2.826 2.82816 2.83106 2.83502 2.98672 2.99013 2.99241 2.99631 3.15943 3.16205 3.16492 3.16701 3.30826 3.3119 3.31506 3.31753 3.44377 3.44687 3.45014 3.45317 3.58789 3.59111 3.59338 3.59635 3.76234 3.7656 3.7681 3.77023 4.09584 4.09831 4.10107 4.14787 4.34465 4.34695 4.35089 4.49989 4.5031 4.50537 4.50806 4.62276 4.62825 4.63203 4.63513 4.81808 4.82046 4.82245 4.82511 4.8286 
0 
0 
0 
46 0.17053 0.17688 0.3261 0.33029 0.51347 0.51762 0.64788 0.83438 0.83854 1.00628 1.01161 1.17439 1.18134 1.33985 1.50678 1.51313 1.66972 1.67597 1.85984 1.86546 2.07342 2.20208 2.34594 2.35056 2.48884 2.64102 2.83189 2.83727 2.99593 3.16819 3.17326 3.31916 3.45194 3.45741 3.59771 3.60502 3.77115 3.77544 4.10179 4.10742 4.35081 4.50793 4.51394 4.6361 4.82506 4.82949 
181 0.18212 0.18545 0.1876 0.18962 0.19242 0.19604 0.33904 0.3415 0.34415 0.34629 0.34836 0.35206 0.36107 0.52501 0.52862 0.53063 0.53263 0.53467 0.53713 0.54143 0.65831 0.66145 0.66366 0.66594 0.6684 0.67176 0.84776 0.85056 0.85316 0.85496 0.85734 0.85983 0.86643 1.02003 1.02246 1.02523 1.02759 1.03033 1.03478 1.18575 1.18846 1.19151 1.19417 1.19682 1.20016 1.34981 1.35304 1.3557 1.35797 1.36041 1.36461 1.37913 1.51776 1.52103 1.52351 1.52554 1.52807 1.5316 1.54265 1.68224 1.68576 1.68789 1.69045 1.69341 1.69749 1.87486 1.87698 1.87962 1.88176 1.88397 1.88725 1.89289 2.08775 2.08982 2.09198 2.09436 2.09856 2.11337 2.21374 2.21798 2.22061 2.2241 2.22822 2.35987 2.3621 2.36457 2.36707 2.36987 2.37345 2.37841 2.50079 2.50356 2.50593 2.50846 2.5113 2.51564 2.65235 2.65548 2.65793 2.65983 2.66263 2.66735 2.84304 2.84647 2.8487 2.85059 2.85284 2.85529 2.85937 2.87549 3.00749 3.01093 3.01346 3.01569 3.01852 3.02461 3.18005 3.1826 3.18528 3.18724 3.1892 3.19181 3.19613 3.32931 3.33228 3.33549 3.33759 3.3397 3.34282 3.35368 3.46436 3.46727 3.46989 3.47235 3.47478 3.47865 3.60917 3.61221 3.61446 3.61712 3.6198 3.62337 3.63039 3.7834 3.78616 3.78869 3.79061 3.79265 3.79606 3.80106 4.11659 4.11884 4.12104 4.12337 4.12744 4.13872 4.36559 4.3674 4.36942 4.37211 4.37624 4.40215 4.5205 4.52299 4.52571 4.52751 4.52988 4.5332 4.64522 4.64981 4.6531 4.65572 4.65924 4.66933 4.83909 4.84139 4.84324 4.84515 4.84737 4.8497 4.85427 
1 0.83004 
0 
71 0.15574 0.16016 0.16601 0.31291 0.31745 0.32242 0.49892 0.50316 0.50713 0.6311 0.63558 0.63904 0.82118 0.82598 0.83052 0.99318 0.99788 1.00335 1.15919 1.16438 1.17399 1.32334 1.32839 1.49103 1.49573 1.50067 1.65493 1.65986 1.66556 1.84792 1.85268 1.85948 2.06104 2.06561 2.18797 2.19272 2.33316 2.33797 2.47183 2.47741 2.48317 2.62657 2.63124 2.81774 2.8221 2.82696 2.98062 2.98544 3.15384 3.15882 3.16375 3.30329 3.30886 3.4383 3.44289 3.58236 3.58655 3.5921 3.75715 3.76245 4.0901 4.09488 4.33878 4.34338 4.49378 4.49889 4.6199 4.62558 4.81288 4.8166 4.82189 
21 0.16933 0.32666 0.51242 0.64952 0.83538 1.01339 1.33897 1.67113 1.85918 2.34745 2.83097 2.99906 3.17023 3.3202 3.45584 3.6002 3.77244 4.10453 4.35269 4.51276 4.82476 
51 0.16593 0.17003 0.32258 0.32639 0.50953 0.51357 0.64404 0.64935 0.83157 0.83502 1.00128 1.00582 1.17008 1.17532 1.33438 1.33853 1.50216 1.50655 1.66588 1.67111 1.85619 1.86039 1.87238 2.07005 2.1988 2.20773 2.34211 2.34672 2.48406 2.49138 2.63811 2.82741 2.83136 2.9929 3.16418 3.16916 3.31471 3.31893 3.44934 3.45383 3.59296 3.59767 3.76805 3.77668 4.09862 4.10563 4.34702 4.50508 4.633 4.82122 4.82522 
51 0.1714 0.17685 0.32791 0.33297 0.51527 0.51977 0.64813 0.65369 0.83693 0.84171 1.00947 1.01766 1.17831 1.33987 1.34438 1.50848 1.5249 1.67152 1.67776 1.86272 1.86721 2.07459 2.08255 2.20696 2.34928 2.35699 2.4897 2.5055 2.64196 2.64996 2.83366 2.84 2.99621 3.0024 3.17012 3.17716 3.32066 3.45498 3.59921 3.60676 3.77316 3.78002 4.10426 4.11172 4.35151 4.35751 4.5102 4.64054 4.82628 4.83014 4.85378 
2 0.32495 0.83289 
4 0.1646 0.32144 0.82931 1.00094 
0 
15 0.16083 0.31853 0.50524 0.63907 0.82618 0.99829 1.49999 1.66619 1.85626 2.34843 2.82359 3.15952 3.76328 4.09408 4.34232 
82 0.16935 0.17273 0.17803 0.32477 0.32858 0.33326 0.51231 0.51552 0.51893 0.64569 0.6498 0.65591 0.83438 0.8376 0.84204 1.00435 1.00828 1.0121 1.17418 1.17843 1.33804 1.34153 1.35039 1.50535 1.50943 1.52112 1.66936 1.67319 1.68086 1.85934 1.86354 1.86754 1.87572 2.07244 2.07604 2.08654 2.20205 2.20851 2.34436 2.34762 2.35253 2.3593 2.48703 2.49133 2.64022 2.64438 2.83063 2.83386 2.83803 2.99539 2.99939 3.01508 3.16693 3.17038 3.1751 3.31871 3.32176 3.3325 3.45097 3.4545 3.46062 3.59622 3.60099 3.60676 3.77019 3.77317 3.77801 4.10074 4.10387 4.11224 4.34922 4.35222 4.35749 4.50784 4.5111 4.51992 4.63598 4.64377 4.82439 4.82805 4.83164 4.84228 
126 0.17006 0.17257 0.17548 0.17901 0.32573 0.3286 0.33108 0.33395 0.34051 0.51335 0.51559 0.51801 0.52067 0.52548 0.64602 0.64908 0.65183 0.6551 0.83565 0.83796 0.84065 0.84315 0.85008 1.00535 1.00908 1.01165 1.01518 1.02225 1.17308 1.17668 1.18 1.18306 1.33889 1.34148 1.34413 1.34855 1.50616 1.50849 1.51164 1.5152 1.6701 1.67286 1.67587 1.67996 1.86016 1.86344 1.8662 1.86865 1.87345 2.07233 2.07503 2.07791 2.08238 2.09912 2.20306 2.20636 2.21093 2.34482 2.34765 2.35059 2.35358 2.3579 2.48715 2.48982 2.49342 2.49788 2.64064 2.64301 2.6455 2.65013 2.83147 2.83373 2.83689 2.83962 2.84663 2.99508 2.99746 3.00045 3.0049 3.1669 3.17008 3.17222 3.17486 3.17933 3.31786 3.32074 3.32298 3.32598 3.45127 3.4542 3.45668 3.45962 3.46743 3.59612 3.59839 3.60142 3.60468 3.60926 3.77091 3.77362 3.77569 3.77904 3.78442 4.10157 4.10394 4.10671 4.11079 4.12078 4.15246 4.35017 4.35237 4.35552 4.35969 4.50802 4.51036 4.51298 4.51618 4.63618 4.63981 4.64382 4.8242 4.82668 4.82913 4.83148 4.83474 4.83971 
15 0.32751 0.51033 1.00582 1.66791 1.86165 2.07034 2.34149 2.63628 2.99195 3.45061 3.59682 3.76795 4.34558 4.50479 4.82249 
31 0.17509 0.33267 0.51883 0.52613 0.65291 0.8415 1.0123 1.18227 1.34415 1.51281 1.67626 1.86746 2.07902 2.21449 2.35185 2.4939 2.6456 2.8367 2.84239 3.00109 3.17334 3.32411 3.4594 3.60271 3.77633 4.10756 4.35489 4.51336 4.6449 4.83041 4.83589 
4 0.15897 0.82402 2.33669 4.34085 
105 0.15401 0.15779 0.16053 0.16398 0.31055 0.31394 0.31693 0.31966 0.49683 0.50153 0.50407 0.50719 0.62966 0.63381 0.63681 0.64017 0.81928 0.82277 0.82597 0.82832 0.99236 0.99548 0.99876 1.0052 1.15637 1.16035 1.16424 1.16775 1.32118 1.32578 1.32865 1.33235 1.48939 1.49382 1.49668 1.49999 1.65065 1.65672 1.65963 1.66282 1.84735 1.84987 1.85343 1.85727 2.06068 2.06358 2.06722 2.1852 2.19034 2.19361 2.33209 2.33506 2.3385 2.34819 2.46813 2.47325 2.47667 2.47922 2.62408 2.6286 2.63141 2.81504 2.81947 2.82223 2.82601 2.97895 2.9837 2.98633 3.15232 3.15532 3.15908 3.16248 3.30096 3.3051 3.30855 3.31194 3.4335 3.43919 3.44247 3.44556 3.58085 3.58521 3.58797 3.59405 3.75567 3.75923 3.76194 3.76455 4.08958 4.09217 4.09567 4.33856 4.3408 4.34541 4.49212 4.4956 4.49868 4.50239 4.61611 4.6217 4.62612 4.8114 4.81452 4.81711 4.82083 
46 0.17355 0.18068 0.32992 0.3352 0.51667 0.52113 0.65042 0.83998 0.84802 1.01107 1.02078 1.18004 1.34326 1.51016 1.67426 1.69877 1.86562 1.87342 2.0759 2.0856 2.20611 2.35025 2.35674 2.4919 2.64401 2.83569 2.84142 2.99884 3.1721 3.17866 3.32294 3.45653 3.46811 3.60087 3.6097 3.77505 3.79041 4.10446 4.11673 4.35294 4.3612 4.51135 4.52452 4.64103 4.82867 4.8333 
119 0.17626 0.17901 0.18193 0.18589 0.33206 0.33508 0.33759 0.34105 0.35158 0.51966 0.52194 0.52439 0.52742 0.5341 0.65236 0.65547 0.65822 0.66238 0.84113 0.84422 0.84674 0.84972 0.86354 1.01208 1.01583 1.0187 1.02296 1.18145 1.18479 1.18802 1.20791 1.34496 1.34786 1.35078 1.35634 1.51256 1.51516 1.51811 1.52284 1.67679 1.68011 1.68371 1.69002 1.86672 1.87007 1.8728 1.8757 1.88182 2.07938 2.0823 2.08539 2.09161 2.20846 2.21196 2.21645 2.35223 2.35552 2.35883 2.36314 2.36964 2.49421 2.49711 2.50063 2.50587 2.6467 2.64924 2.65178 2.65742 2.83824 2.84069 2.84345 2.84642 2.85741 3.00188 3.00435 3.00769 3.01346 3.17294 3.17639 3.17862 3.1816 3.18778 3.32396 3.32727 3.32982 3.33405 3.45825 3.46156 3.46417 3.46838 3.60381 3.60707 3.61053 3.61543 3.77658 3.77954 3.78167 3.78497 3.7904 4.10832 4.11092 4.11375 4.11943 4.3569 4.35948 4.36285 4.3698 4.51369 4.51653 4.5189 4.52247 4.64312 4.64632 4.65091 4.83149 4.83381 4.83623 4.83888 4.84426 
13 0.3253 0.83528 1.00755 1.33975 1.86386 2.07341 3.16692 3.31781 3.45312 3.77091 4.10032 4.34771 4.82296 
58 0.15306 0.15769 0.30931 0.31407 0.49539 0.5004 0.62885 0.63379 0.81861 0.82356 0.99016 0.99571 1.15599 1.16287 1.16876 1.32 1.32597 1.48822 1.4936 1.65158 1.65651 1.84487 1.84974 2.05804 2.06243 2.18401 2.1903 2.33003 2.33473 2.46961 2.4749 2.62413 2.62872 2.8135 2.81868 2.97772 2.98328 3.15041 3.1557 3.29958 3.30578 3.30999 3.43526 3.44019 3.57945 3.58436 3.7534 3.75847 4.08697 4.0913 4.33594 4.33972 4.49058 4.49581 4.61482 4.62332 4.80928 4.81295 
23 0.16624 0.32322 0.51139 0.83157 1.00353 1.17447 1.33645 1.50421 1.66628 1.86098 2.34299 2.48592 2.63691 2.8318 2.99362 3.16699 3.31782 3.45325 3.59294 3.76879 4.10399 4.34868 4.82247 
22 0.17168 0.32512 0.51177 0.64488 1.17807 1.33729 1.50529 2.07198 2.34687 2.48752 2.63757 2.83314 2.99457 3.16721 3.3167 3.453 3.59735 3.76808 4.09967 4.34729 4.50537 4.63533 
70 0.16954 0.17268 0.17742 0.32492 0.32913 0.33338 0.51321 0.51642 0.52075 0.64654 0.65006 0.65701 0.83458 0.83776 0.84175 1.00496 1.00952 1.01382 1.17299 1.17792 1.3386 1.34254 1.35289 1.50685 1.51109 1.66919 1.67286 1.67936 1.86002 1.86438 1.86772 2.07327 2.07724 2.20282 2.20853 2.34505 2.34934 2.35508 2.48813 2.49317 2.64164 2.64654 2.83141 2.83482 2.83915 2.9957 2.99996 3.16902 3.17234 3.31995 3.3234 3.45274 3.45642 3.59698 3.60167 3.61139 3.77203 3.77493 3.78342 4.10169 4.10555 4.35033 4.35451 4.50938 4.51324 4.63644 4.64716 4.82487 4.82792 4.83173 
29 0.16608 0.32254 0.50963 0.64393 0.83132 1.00196 1.17184 1.33511 1.5027 1.66624 1.8565 1.86334 2.07017 2.19882 2.34129 2.48403 2.63712 2.82787 2.992 3.16459 3.31478 3.44957 3.59273 3.76733 4.09831 4.34591 4.5048 4.63249 4.8215 
73 0.15702 0.16179 0.16601 0.31394 0.31889 0.32284 0.50049 0.50497 0.50938 0.63351 0.63871 0.8225 0.82689 0.83002 0.99389 0.99884 1.00304 1.16016 1.16599 1.17061 1.3241 1.32988 1.33422 1.49331 1.49815 1.6555 1.66005 1.6644 1.84893 1.85372 1.85772 2.06183 2.06669 2.18774 2.19379 2.33418 2.33873 2.34454 2.47418 2.47946 2.62868 2.63274 2.81882 2.82312 2.82823 2.98284 2.98729 3.15461 3.15995 3.16421 3.30396 3.31001 3.31403 3.43999 3.44581 3.58445 3.58872 3.7577 3.76268 3.76709 4.0915 4.0964 4.34032 4.34557 4.4949 4.49983 4.50514 4.61754 4.62577 4.63077 4.81405 4.81748 4.82232 
28 0.17092 0.32766 0.5142 0.64736 0.83581 1.01 1.17752 1.34036 1.50767 1.67124 1.86559 2.07373 2.20528 2.34816 2.48881 2.64075 2.83573 2.99557 3.16926 3.31955 3.45516 3.59902 3.77173 4.10321 4.35017 4.50775 4.63582 4.8256 
28 0.17371 0.32846 0.51558 0.64715 0.83721 1.01161 1.17902 1.34128 1.50898 1.67425 1.85976 2.0747 2.2069 2.34921 2.48872 2.64224 2.83541 3.00007 3.17113 3.32316 3.45433 3.59804 3.7733 4.10372 4.35178 4.51121 4.63923 4.82736 
103 0.17482 0.1779 0.18159 0.19052 0.3306 0.33409 0.33716 0.34254 0.5179 0.5207 0.52372 0.52803 0.65132 0.65477 0.65853 0.84015 0.84356 0.84695 0.85261 1.01066 1.01483 1.01884 1.02629 1.17706 1.18197 1.18589 1.19319 1.34224 1.3458 1.34916 1.3561 1.51109 1.51429 1.51782 1.5303 1.67542 1.67924 1.68401 1.86511 1.86911 1.8724 1.87694 2.07837 2.08169 2.08595 2.20406 2.2098 2.21561 2.35106 2.35458 2.35853 2.36406 2.49297 2.49628 2.50058 2.51021 2.64562 2.64869 2.65306 2.83556 2.83893 2.84239 2.84625 3.00034 3.00349 3.00774 3.17171 3.17563 3.1784 3.18282 3.32167 3.32593 3.32901 3.33618 3.45724 3.46109 3.46454 3.4809 3.60115 3.60438 3.60791 3.61373 3.77525 3.77872 3.7813 3.78696 4.10763 4.11096 4.1157 4.35595 4.35898 4.36324 4.51195 4.51562 4.51881 4.52466 4.63923 4.64341 4.64829 4.83036 4.83313 4.83631 4.84018 
29 0.16916 0.32572 0.5122 0.64748 0.83489 1.00629 1.17575 1.33885 1.50605 1.6707 1.86122 2.07245 2.20181 2.34464 2.48724 2.64011 2.83088 2.99483 3.16727 3.31878 3.45276 3.59716 3.7704 4.1009 4.34883 4.50741 4.63967 4.82387 4.83056 
60 0.16768 0.17042 0.32206 0.32608 0.3301 0.51099 0.51409 0.64338 0.64691 0.83128 0.83475 0.83939 1.00192 1.00752 1.16905 1.17579 1.33627 1.34013 1.50434 1.50857 1.66746 1.67226 1.85696 1.86168 2.07001 2.07371 2.19956 2.20793 2.34214 2.34671 2.48486 2.48818 2.63849 2.64104 2.8291 2.8321 2.99384 2.99898 3.16382 3.16819 3.17366 3.31608 3.31962 3.44891 3.45343 3.5943 3.59825 3.76726 3.77116 4.09942 4.10285 4.34809 4.35214 4.5033 4.50758 4.51327 4.63247 4.63732 4.82297 4.82586 
16 0.3214 0.5075 0.64547 0.83068 1.33614 1.50058 1.66715 2.48121 2.63487 2.82553 3.16285 3.31581 3.44832 3.76498 4.50188 4.81941 
28 0.15083 0.30725 0.49451 0.62704 0.81633 0.98747 1.15359 1.31923 1.48734 1.65335 1.84196 2.05515 2.18374 2.32735 2.47012 2.62231 2.81251 2.97711 3.14801 3.29836 3.43369 3.57823 3.75158 4.08412 4.33257 4.48848 4.62009 4.80671 
40 0.16547 0.17023 0.32247 0.50917 0.51341 0.64296 0.64753 0.83208 1.0027 1.17129 1.33477 1.33962 1.50305 1.66533 1.67475 1.85743 2.06986 2.19817 2.34253 2.48403 2.49087 2.6372 2.82751 2.83392 2.99166 3.16479 3.31556 3.44933 3.59343 3.59857 3.76749 3.77234 4.09753 4.10346 4.34587 4.50476 4.63174 4.63909 4.82112 4.82641 
35 0.17348 0.3302 0.34814 0.51646 0.52414 0.64974 0.83922 1.01171 1.17827 1.34455 1.50934 1.6746 1.86218 1.86791 2.07587 2.20459 2.35126 2.36327 2.4908 2.64385 2.83425 2.84212 2.99993 3.17163 3.32309 3.45633 3.60137 3.77439 3.78511 4.10559 4.35355 4.5114 4.63997 4.82804 4.83442 

181
